# Supplementary material for: Population genomic response to geographic gradients by widespread and endemic fishes of the Arabian Peninsula
Source: Ecol Evol. 2020 Apr 12;10(10):4314–30. doi: 10.1002/ece3.6199 (PMC7246217; doi:10.1002/ece3.6199)
Supplement: Supplementary file 6 — Appendix S1 [file ECE3-10-4314-s006.zip › Appendix S1, STRUCTURE and PCA Plots, Dryad/STRUCTURE/C. austriacus & C. melapterus/results_job_T1_q]

 C_aust_RS25  1 1.0000 
 C_aust_RS25  1 1.0000 
 C_aust_RS26  1 1.0000 
 C_aust_RS26  1 1.0000 
 C_aust_RS26  1 1.0000 
 C_aust_RS26  1 1.0000 
 C_aust_RS26  1 1.0000 
 C_aust_RS26  1 1.0000 
 C_aust_RS26  1 1.0000 
 C_aust_RS26  1 1.0000 
 C_aust_RS26  1 1.0000 
 C_aust_RS26  1 1.0000 
 C_aust_RS27  2 1.0000 
 C_aust_RS27  2 1.0000 
 C_aust_RS27  2 1.0000 
 C_aust_RS27  2 1.0000 
 C_aust_RS27  2 1.0000 
 C_aust_RS27  2 1.0000 
 C_aust_RS27  2 1.0000 
 C_aust_RS27  2 1.0000 
 C_aust_RS27  2 1.0000 
 C_aust_RS27  2 1.0000 
 C_aust_RS27  2 1.0000 
 C_aust_RS27  2 1.0000 
 C_aust_RS46  4 1.0000 
 C_aust_RS48  4 1.0000 
 C_aust_RS51  4 1.0000 
 C_aust_RS53  4 1.0000 
 C_aust_RS54  4 1.0000 
 C_aust_RS55  4 1.0000 
 C_aust_RS57  4 1.0000 
 C_aust_RS58  4 1.0000 
 C_aust_RS59  4 1.0000 
 C_aust_RS97  4 1.0000 
 C_aust_RS98  4 1.0000 
 C_aust_RS52  9 1.0000 
 C_aust_RS53  9 1.0000 
 C_aust_RS53  9 1.0000 
 C_aust_RS53  9 1.0000 
 C_aust_RS53  9 1.0000 
 C_aust_RS53  9 1.0000 
 C_aust_RS53  9 1.0000 
 C_aust_RS53  9 1.0000 
 C_aust_RS53  9 1.0000 
 C_aust_RS53  9 1.0000 
 C_aust_RS53  9 1.0000 
 C_aust_RS53  9 1.0000 
 C_aust_RS14 10 1.0000 
 C_aust_RS14 10 1.0000 
 C_aust_RS14 10 1.0000 
 C_aust_RS14 10 1.0000 
 C_aust_RS15 10 1.0000 
 C_aust_RS17 10 1.0000 
 C_aust_RS26 10 1.0000 
 C_aust_RS26 10 1.0000 
 C_aust_RS26 10 1.0000 
 C_aust_RS27 10 1.0000 
 C_aust_RS27 10 1.0000 
 C_aust_RS27 10 1.0000 
 C_aust_RS35 20 1.0000 
 C_aust_RS36 20 1.0000 
 C_aust_RS36 20 1.0000 
 C_aust_RS37 20 1.0000 
 C_aust_RS37 20 1.0000 
 C_aust_RS37 20 1.0000 
 C_aust_RS37 20 1.0000 
 C_aust_RS37 20 1.0000 
 C_aust_RS37 20 1.0000 
 C_aust_RS37 20 1.0000 
 C_aust_RS37 20 1.0000 
 C_aust_RS37 20 1.0000 
  C_aust_A1b 22 1.0000 
   C_aust_A2 22 1.0000 
   C_aust_A3 22 1.0000 
   C_aust_A4 22 1.0000 
   C_aust_A5 22 1.0000 
   C_aust_A6 22 1.0000 
   C_aust_A7 22 1.0000 
 C_melap_RS4 12 1.0000 
 C_melap_RS4 12 1.0000 
 C_melap_RS4 12 1.0000 
 C_melap_RS4 12 1.0000 
 C_melap_RS4 12 1.0000 
 C_melap_RS4 12 1.0000 
 C_melap_RS4 12 1.0000 
 C_melap_RS4 12 1.0000 
 C_melap_RS4 12 1.0000 
 C_melap_RS4 12 1.0000 
 C_melap_RS4 12 1.0000 
 C_melap_RS4 12 1.0000 
 C_melap_RS4 13 1.0000 
 C_melap_RS4 13 1.0000 
 C_melap_RS4 13 1.0000 
 C_melap_RS4 13 1.0000 
 C_melap_RS4 13 1.0000 
 C_melap_RS4 13 1.0000 
 C_melap_RS4 13 1.0000 
 C_melap_RS4 13 1.0000 
 C_melap_RS4 13 1.0000 
 C_melap_RS4 13 1.0000 
 C_melap_RS4 13 1.0000 
 C_melap_RS4 13 1.0000 
 C_melap_RS1 14 1.0000 
 C_melap_RS1 14 1.0000 
 C_melap_RS1 14 1.0000 
 C_melap_RS1 14 1.0000 
 C_melap_RS1 14 1.0000 
 C_melap_RS1 14 1.0000 
 C_melap_RS1 14 1.0000 
 C_melap_RS1 14 1.0000 
 C_melap_RS1 14 1.0000 
 C_melap_RS1 14 1.0000 
 C_melap_RS1 14 1.0000 
 C_melap_RS1 14 1.0000 
 C_melap_RS4 16 1.0000 
 C_melap_RS4 16 1.0000 
 C_melap_RS4 16 1.0000 
 C_melap_RS4 16 1.0000 
 C_melap_RS4 16 1.0000 
 C_melap_RS4 16 1.0000 
 C_melap_RS4 16 1.0000 
 C_melap_RS4 16 1.0000 
 C_melap_RS4 16 1.0000 
 C_melap_RS4 16 1.0000 
 C_melap_RS4 16 1.0000 
 C_melap_RS4 16 1.0000 
 C_melap_RS5 19 1.0000 
 C_melap_RS5 19 1.0000 
 C_melap_RS5 19 1.0000 
 C_melap_RS5 19 1.0000 
 C_melap_RS5 19 1.0000 
 C_melap_RS5 19 1.0000 
 C_melap_RS5 19 1.0000 
 C_melap_RS5 19 1.0000 
 C_melap_RS5 19 1.0000 
 C_melap_RS5 19 1.0000 
 C_melap_RS5 19 1.0000 
 C_melap_RS5 19 1.0000 
