# Supplementary material for: Population genomic response to geographic gradients by widespread and endemic fishes of the Arabian Peninsula
Source: Ecol Evol. 2020 Apr 12;10(10):4314–30. doi: 10.1002/ece3.6199 (PMC7246217; doi:10.1002/ece3.6199)
Supplement: Supplementary file 6 — Appendix S1 [file ECE3-10-4314-s006.zip › Appendix S1, STRUCTURE and PCA Plots, Dryad/STRUCTURE/C. austriacus & C. melapterus/results_job_T10_q]

 C_aust_RS25  1 0.9988 0.0012 
 C_aust_RS25  1 0.9996 0.0004 
 C_aust_RS26  1 0.9996 0.0004 
 C_aust_RS26  1 0.9987 0.0013 
 C_aust_RS26  1 0.9985 0.0015 
 C_aust_RS26  1 0.9994 0.0006 
 C_aust_RS26  1 0.9994 0.0006 
 C_aust_RS26  1 0.9954 0.0046 
 C_aust_RS26  1 0.9996 0.0004 
 C_aust_RS26  1 0.9993 0.0007 
 C_aust_RS26  1 0.9994 0.0006 
 C_aust_RS26  1 0.9994 0.0006 
 C_aust_RS27  2 0.9994 0.0006 
 C_aust_RS27  2 0.9989 0.0011 
 C_aust_RS27  2 0.9963 0.0037 
 C_aust_RS27  2 0.9949 0.0051 
 C_aust_RS27  2 0.9589 0.0411 
 C_aust_RS27  2 0.9993 0.0007 
 C_aust_RS27  2 0.9994 0.0006 
 C_aust_RS27  2 0.9878 0.0122 
 C_aust_RS27  2 0.9967 0.0033 
 C_aust_RS27  2 0.9980 0.0020 
 C_aust_RS27  2 0.9965 0.0035 
 C_aust_RS27  2 0.9990 0.0010 
 C_aust_RS46  4 0.9983 0.0017 
 C_aust_RS48  4 0.9996 0.0004 
 C_aust_RS51  4 0.9986 0.0014 
 C_aust_RS53  4 0.9996 0.0004 
 C_aust_RS54  4 0.9997 0.0003 
 C_aust_RS55  4 0.9995 0.0005 
 C_aust_RS57  4 0.9998 0.0002 
 C_aust_RS58  4 0.9997 0.0003 
 C_aust_RS59  4 0.9975 0.0025 
 C_aust_RS97  4 0.9992 0.0008 
 C_aust_RS98  4 0.9997 0.0003 
 C_aust_RS52  9 0.9996 0.0004 
 C_aust_RS53  9 0.9985 0.0015 
 C_aust_RS53  9 0.9995 0.0005 
 C_aust_RS53  9 0.9996 0.0004 
 C_aust_RS53  9 0.9991 0.0009 
 C_aust_RS53  9 0.9992 0.0008 
 C_aust_RS53  9 0.9987 0.0013 
 C_aust_RS53  9 0.9996 0.0004 
 C_aust_RS53  9 0.9996 0.0004 
 C_aust_RS53  9 0.9995 0.0005 
 C_aust_RS53  9 0.9995 0.0005 
 C_aust_RS53  9 0.9996 0.0004 
 C_aust_RS14 10 0.9988 0.0012 
 C_aust_RS14 10 0.9976 0.0024 
 C_aust_RS14 10 0.9990 0.0010 
 C_aust_RS14 10 0.9987 0.0013 
 C_aust_RS15 10 0.9989 0.0011 
 C_aust_RS17 10 0.9905 0.0095 
 C_aust_RS26 10 0.9964 0.0036 
 C_aust_RS26 10 0.9991 0.0009 
 C_aust_RS26 10 0.9934 0.0066 
 C_aust_RS27 10 0.9994 0.0006 
 C_aust_RS27 10 0.9995 0.0005 
 C_aust_RS27 10 0.9989 0.0011 
 C_aust_RS35 20 0.9995 0.0005 
 C_aust_RS36 20 0.9993 0.0007 
 C_aust_RS36 20 0.9987 0.0013 
 C_aust_RS37 20 0.9991 0.0009 
 C_aust_RS37 20 0.9983 0.0017 
 C_aust_RS37 20 0.9992 0.0008 
 C_aust_RS37 20 0.9994 0.0006 
 C_aust_RS37 20 0.9993 0.0007 
 C_aust_RS37 20 0.9982 0.0018 
 C_aust_RS37 20 0.9991 0.0009 
 C_aust_RS37 20 0.9989 0.0011 
 C_aust_RS37 20 0.9990 0.0010 
  C_aust_A1b 22 0.9992 0.0008 
   C_aust_A2 22 0.9926 0.0074 
   C_aust_A3 22 0.9967 0.0033 
   C_aust_A4 22 0.9980 0.0020 
   C_aust_A5 22 0.9979 0.0021 
   C_aust_A6 22 0.9987 0.0013 
   C_aust_A7 22 0.9987 0.0013 
 C_melap_RS4 12 0.0010 0.9990 
 C_melap_RS4 12 0.0003 0.9997 
 C_melap_RS4 12 0.0009 0.9991 
 C_melap_RS4 12 0.0004 0.9996 
 C_melap_RS4 12 0.0012 0.9988 
 C_melap_RS4 12 0.0007 0.9993 
 C_melap_RS4 12 0.0006 0.9994 
 C_melap_RS4 12 0.0005 0.9995 
 C_melap_RS4 12 0.0015 0.9985 
 C_melap_RS4 12 0.0003 0.9997 
 C_melap_RS4 12 0.0010 0.9990 
 C_melap_RS4 12 0.0006 0.9994 
 C_melap_RS4 13 0.0005 0.9995 
 C_melap_RS4 13 0.0009 0.9991 
 C_melap_RS4 13 0.0009 0.9991 
 C_melap_RS4 13 0.0033 0.9967 
 C_melap_RS4 13 0.0014 0.9986 
 C_melap_RS4 13 0.0458 0.9542 
 C_melap_RS4 13 0.0014 0.9986 
 C_melap_RS4 13 0.0047 0.9953 
 C_melap_RS4 13 0.0035 0.9965 
 C_melap_RS4 13 0.0016 0.9984 
 C_melap_RS4 13 0.0014 0.9986 
 C_melap_RS4 13 0.0020 0.9980 
 C_melap_RS1 14 0.0006 0.9994 
 C_melap_RS1 14 0.0003 0.9997 
 C_melap_RS1 14 0.0005 0.9995 
 C_melap_RS1 14 0.0007 0.9993 
 C_melap_RS1 14 0.0007 0.9993 
 C_melap_RS1 14 0.0021 0.9979 
 C_melap_RS1 14 0.0002 0.9998 
 C_melap_RS1 14 0.0004 0.9996 
 C_melap_RS1 14 0.0006 0.9994 
 C_melap_RS1 14 0.0005 0.9995 
 C_melap_RS1 14 0.0004 0.9996 
 C_melap_RS1 14 0.0003 0.9997 
 C_melap_RS4 16 0.0016 0.9984 
 C_melap_RS4 16 0.0013 0.9987 
 C_melap_RS4 16 0.0005 0.9995 
 C_melap_RS4 16 0.0114 0.9886 
 C_melap_RS4 16 0.0027 0.9973 
 C_melap_RS4 16 0.0004 0.9996 
 C_melap_RS4 16 0.0009 0.9991 
 C_melap_RS4 16 0.0019 0.9981 
 C_melap_RS4 16 0.0011 0.9989 
 C_melap_RS4 16 0.0042 0.9958 
 C_melap_RS4 16 0.0007 0.9993 
 C_melap_RS4 16 0.0022 0.9978 
 C_melap_RS5 19 0.0032 0.9968 
 C_melap_RS5 19 0.0075 0.9925 
 C_melap_RS5 19 0.0091 0.9909 
 C_melap_RS5 19 0.0046 0.9954 
 C_melap_RS5 19 0.0022 0.9978 
 C_melap_RS5 19 0.0023 0.9977 
 C_melap_RS5 19 0.0064 0.9936 
 C_melap_RS5 19 0.0073 0.9927 
 C_melap_RS5 19 0.0045 0.9955 
 C_melap_RS5 19 0.0047 0.9953 
 C_melap_RS5 19 0.0269 0.9731 
 C_melap_RS5 19 0.0026 0.9974 
