# Supplementary material for: Population genomic response to geographic gradients by widespread and endemic fishes of the Arabian Peninsula
Source: Ecol Evol. 2020 Apr 12;10(10):4314–30. doi: 10.1002/ece3.6199 (PMC7246217; doi:10.1002/ece3.6199)
Supplement: Supplementary file 6 — Appendix S1 [file ECE3-10-4314-s006.zip › Appendix S1, STRUCTURE and PCA Plots, Dryad/STRUCTURE/C. austriacus & C. melapterus/results_job_T11_q]

 C_aust_RS25  1 0.8794 0.0021 0.1185 
 C_aust_RS25  1 0.7660 0.0012 0.2328 
 C_aust_RS26  1 0.7330 0.0008 0.2662 
 C_aust_RS26  1 0.8919 0.0018 0.1064 
 C_aust_RS26  1 0.9023 0.0018 0.0960 
 C_aust_RS26  1 0.8466 0.0012 0.1522 
 C_aust_RS26  1 0.7637 0.0009 0.2355 
 C_aust_RS26  1 0.8177 0.0037 0.1787 
 C_aust_RS26  1 0.8164 0.0007 0.1829 
 C_aust_RS26  1 0.8763 0.0012 0.1225 
 C_aust_RS26  1 0.8592 0.0009 0.1399 
 C_aust_RS26  1 0.8930 0.0012 0.1058 
 C_aust_RS27  2 0.8239 0.0018 0.1743 
 C_aust_RS27  2 0.8626 0.0032 0.1342 
 C_aust_RS27  2 0.8736 0.0062 0.1203 
 C_aust_RS27  2 0.8626 0.0089 0.1286 
 C_aust_RS27  2 0.7773 0.0315 0.1912 
 C_aust_RS27  2 0.8393 0.0022 0.1586 
 C_aust_RS27  2 0.8499 0.0019 0.1482 
 C_aust_RS27  2 0.7840 0.0131 0.2029 
 C_aust_RS27  2 0.8441 0.0111 0.1447 
 C_aust_RS27  2 0.7851 0.0039 0.2111 
 C_aust_RS27  2 0.8369 0.0080 0.1552 
 C_aust_RS27  2 0.8296 0.0022 0.1682 
 C_aust_RS46  4 0.8605 0.0035 0.1360 
 C_aust_RS48  4 0.8953 0.0005 0.1042 
 C_aust_RS51  4 0.8743 0.0025 0.1232 
 C_aust_RS53  4 0.7869 0.0005 0.2126 
 C_aust_RS54  4 0.8827 0.0005 0.1168 
 C_aust_RS55  4 0.9187 0.0009 0.0804 
 C_aust_RS57  4 0.9473 0.0006 0.0521 
 C_aust_RS58  4 0.8451 0.0005 0.1544 
 C_aust_RS59  4 0.7945 0.0087 0.1968 
 C_aust_RS97  4 0.9111 0.0011 0.0878 
 C_aust_RS98  4 0.8793 0.0005 0.1202 
 C_aust_RS52  9 0.8766 0.0008 0.1226 
 C_aust_RS53  9 0.8263 0.0033 0.1705 
 C_aust_RS53  9 0.9219 0.0010 0.0771 
 C_aust_RS53  9 0.8942 0.0008 0.1050 
 C_aust_RS53  9 0.7403 0.0015 0.2583 
 C_aust_RS53  9 0.7925 0.0012 0.2063 
 C_aust_RS53  9 0.8608 0.0056 0.1335 
 C_aust_RS53  9 0.8833 0.0008 0.1159 
 C_aust_RS53  9 0.8539 0.0010 0.1451 
 C_aust_RS53  9 0.8521 0.0009 0.1470 
 C_aust_RS53  9 0.9032 0.0009 0.0959 
 C_aust_RS53  9 0.8677 0.0009 0.1314 
 C_aust_RS14 10 0.9551 0.0012 0.0437 
 C_aust_RS14 10 0.8983 0.0029 0.0989 
 C_aust_RS14 10 0.9313 0.0011 0.0676 
 C_aust_RS14 10 0.8880 0.0013 0.1107 
 C_aust_RS15 10 0.8821 0.0013 0.1166 
 C_aust_RS17 10 0.7404 0.0048 0.2548 
 C_aust_RS26 10 0.8908 0.0039 0.1053 
 C_aust_RS26 10 0.8383 0.0007 0.1610 
 C_aust_RS26 10 0.7967 0.0039 0.1993 
 C_aust_RS27 10 0.8345 0.0007 0.1648 
 C_aust_RS27 10 0.9306 0.0005 0.0689 
 C_aust_RS27 10 0.9197 0.0012 0.0790 
 C_aust_RS35 20 0.7926 0.0009 0.2065 
 C_aust_RS36 20 0.8624 0.0012 0.1363 
 C_aust_RS36 20 0.7937 0.0021 0.2043 
 C_aust_RS37 20 0.8607 0.0016 0.1377 
 C_aust_RS37 20 0.8494 0.0020 0.1486 
 C_aust_RS37 20 0.8387 0.0016 0.1597 
 C_aust_RS37 20 0.7763 0.0018 0.2218 
 C_aust_RS37 20 0.7983 0.0013 0.2005 
 C_aust_RS37 20 0.8136 0.0020 0.1844 
 C_aust_RS37 20 0.8341 0.0017 0.1643 
 C_aust_RS37 20 0.8162 0.0014 0.1823 
 C_aust_RS37 20 0.8450 0.0014 0.1535 
  C_aust_A1b 22 0.9168 0.0005 0.0827 
   C_aust_A2 22 0.8435 0.0059 0.1507 
   C_aust_A3 22 0.7028 0.0021 0.2951 
   C_aust_A4 22 0.8747 0.0012 0.1241 
   C_aust_A5 22 0.9543 0.0015 0.0442 
   C_aust_A6 22 0.8942 0.0012 0.1046 
   C_aust_A7 22 0.8697 0.0010 0.1293 
 C_melap_RS4 12 0.0010 0.6815 0.3175 
 C_melap_RS4 12 0.0003 0.6504 0.3492 
 C_melap_RS4 12 0.0011 0.6870 0.3119 
 C_melap_RS4 12 0.0004 0.7074 0.2922 
 C_melap_RS4 12 0.0014 0.6969 0.3017 
 C_melap_RS4 12 0.0008 0.6873 0.3119 
 C_melap_RS4 12 0.0007 0.6753 0.3240 
 C_melap_RS4 12 0.0006 0.6811 0.3183 
 C_melap_RS4 12 0.0018 0.6744 0.3238 
 C_melap_RS4 12 0.0004 0.6895 0.3101 
 C_melap_RS4 12 0.0010 0.6569 0.3421 
 C_melap_RS4 12 0.0007 0.6931 0.3062 
 C_melap_RS4 13 0.0004 0.9942 0.0054 
 C_melap_RS4 13 0.0007 0.9906 0.0086 
 C_melap_RS4 13 0.0009 0.6681 0.3310 
 C_melap_RS4 13 0.0026 0.6538 0.3437 
 C_melap_RS4 13 0.0012 0.6405 0.3584 
 C_melap_RS4 13 0.0188 0.5897 0.3915 
 C_melap_RS4 13 0.0011 0.6609 0.3381 
 C_melap_RS4 13 0.0028 0.6306 0.3666 
 C_melap_RS4 13 0.0027 0.6611 0.3362 
 C_melap_RS4 13 0.0014 0.6195 0.3791 
 C_melap_RS4 13 0.0011 0.6554 0.3434 
 C_melap_RS4 13 0.0017 0.6599 0.3384 
 C_melap_RS1 14 0.0014 0.6536 0.3450 
 C_melap_RS1 14 0.0006 0.7131 0.2863 
 C_melap_RS1 14 0.0012 0.6627 0.3362 
 C_melap_RS1 14 0.0017 0.6901 0.3082 
 C_melap_RS1 14 0.0016 0.6791 0.3194 
 C_melap_RS1 14 0.0042 0.6582 0.3376 
 C_melap_RS1 14 0.0005 0.7319 0.2676 
 C_melap_RS1 14 0.0010 0.6778 0.3212 
 C_melap_RS1 14 0.0015 0.6782 0.3203 
 C_melap_RS1 14 0.0012 0.6680 0.3308 
 C_melap_RS1 14 0.0009 0.6533 0.3458 
 C_melap_RS1 14 0.0007 0.6840 0.3153 
 C_melap_RS4 16 0.0036 0.6598 0.3366 
 C_melap_RS4 16 0.0035 0.6548 0.3417 
 C_melap_RS4 16 0.0016 0.6592 0.3391 
 C_melap_RS4 16 0.0120 0.6327 0.3552 
 C_melap_RS4 16 0.0059 0.6639 0.3303 
 C_melap_RS4 16 0.0017 0.6766 0.3217 
 C_melap_RS4 16 0.0026 0.6677 0.3297 
 C_melap_RS4 16 0.0050 0.6597 0.3354 
 C_melap_RS4 16 0.0031 0.6535 0.3434 
 C_melap_RS4 16 0.0081 0.6682 0.3237 
 C_melap_RS4 16 0.0024 0.6628 0.3348 
 C_melap_RS4 16 0.0045 0.6522 0.3433 
 C_melap_RS5 19 0.0019 0.6506 0.3475 
 C_melap_RS5 19 0.0047 0.6601 0.3352 
 C_melap_RS5 19 0.0043 0.6234 0.3723 
 C_melap_RS5 19 0.0025 0.6406 0.3569 
 C_melap_RS5 19 0.0014 0.6823 0.3164 
 C_melap_RS5 19 0.0015 0.6902 0.3083 
 C_melap_RS5 19 0.0046 0.6406 0.3548 
 C_melap_RS5 19 0.0049 0.6658 0.3292 
 C_melap_RS5 19 0.0027 0.6405 0.3567 
 C_melap_RS5 19 0.0028 0.6513 0.3459 
 C_melap_RS5 19 0.0201 0.6275 0.3524 
 C_melap_RS5 19 0.0013 0.6627 0.3360 
