# Supplementary material for: Population genomic response to geographic gradients by widespread and endemic fishes of the Arabian Peninsula
Source: Ecol Evol. 2020 Apr 12;10(10):4314–30. doi: 10.1002/ece3.6199 (PMC7246217; doi:10.1002/ece3.6199)
Supplement: Supplementary file 6 — Appendix S1 [file ECE3-10-4314-s006.zip › Appendix S1, STRUCTURE and PCA Plots, Dryad/STRUCTURE/C. austriacus & C. melapterus/results_job_T12_q]

 C_aust_RS25  1 0.0010 0.0028 0.9963 
 C_aust_RS25  1 0.0015 0.0010 0.9975 
 C_aust_RS26  1 0.0007 0.0012 0.9982 
 C_aust_RS26  1 0.0005 0.0038 0.9957 
 C_aust_RS26  1 0.0005 0.0036 0.9958 
 C_aust_RS26  1 0.0006 0.0017 0.9976 
 C_aust_RS26  1 0.0004 0.0018 0.9978 
 C_aust_RS26  1 0.0005 0.0108 0.9887 
 C_aust_RS26  1 0.0003 0.0017 0.9980 
 C_aust_RS26  1 0.0006 0.0020 0.9974 
 C_aust_RS26  1 0.0005 0.0018 0.9977 
 C_aust_RS26  1 0.0005 0.0019 0.9976 
 C_aust_RS27  2 0.0007 0.0004 0.9989 
 C_aust_RS27  2 0.0015 0.0006 0.9979 
 C_aust_RS27  2 0.0013 0.0028 0.9958 
 C_aust_RS27  2 0.0048 0.0026 0.9927 
 C_aust_RS27  2 0.0177 0.0166 0.9657 
 C_aust_RS27  2 0.0010 0.0004 0.9986 
 C_aust_RS27  2 0.0006 0.0004 0.9990 
 C_aust_RS27  2 0.0026 0.0071 0.9903 
 C_aust_RS27  2 0.0107 0.0013 0.9880 
 C_aust_RS27  2 0.0011 0.0013 0.9976 
 C_aust_RS27  2 0.0058 0.0015 0.9927 
 C_aust_RS27  2 0.0005 0.0007 0.9988 
 C_aust_RS46  4 0.0031 0.0016 0.9954 
 C_aust_RS48  4 0.0003 0.0005 0.9992 
 C_aust_RS51  4 0.0015 0.0014 0.9971 
 C_aust_RS53  4 0.0003 0.0007 0.9990 
 C_aust_RS54  4 0.0005 0.0003 0.9992 
 C_aust_RS55  4 0.0004 0.0009 0.9987 
 C_aust_RS57  4 0.0007 0.0003 0.9990 
 C_aust_RS58  4 0.0003 0.0004 0.9993 
 C_aust_RS59  4 0.0109 0.0017 0.9874 
 C_aust_RS97  4 0.0004 0.0012 0.9984 
 C_aust_RS98  4 0.0005 0.0003 0.9992 
 C_aust_RS52  9 0.0002 0.0003 0.9995 
 C_aust_RS53  9 0.0011 0.0006 0.9983 
 C_aust_RS53  9 0.0002 0.0003 0.9995 
 C_aust_RS53  9 0.0002 0.0002 0.9995 
 C_aust_RS53  9 0.0006 0.0004 0.9990 
 C_aust_RS53  9 0.0001 0.0006 0.9992 
 C_aust_RS53  9 0.0057 0.0004 0.9939 
 C_aust_RS53  9 0.0001 0.0003 0.9996 
 C_aust_RS53  9 0.0003 0.0003 0.9994 
 C_aust_RS53  9 0.0001 0.0004 0.9995 
 C_aust_RS53  9 0.0001 0.0003 0.9996 
 C_aust_RS53  9 0.0002 0.0003 0.9996 
 C_aust_RS14 10 0.0002 0.0018 0.9980 
 C_aust_RS14 10 0.0003 0.0037 0.9960 
 C_aust_RS14 10 0.0002 0.0011 0.9987 
 C_aust_RS14 10 0.0002 0.0019 0.9979 
 C_aust_RS15 10 0.0004 0.0011 0.9985 
 C_aust_RS17 10 0.0004 0.0143 0.9853 
 C_aust_RS26 10 0.0003 0.0051 0.9945 
 C_aust_RS26 10 0.0001 0.0013 0.9986 
 C_aust_RS26 10 0.0002 0.0130 0.9868 
 C_aust_RS27 10 0.0002 0.0008 0.9990 
 C_aust_RS27 10 0.0002 0.0006 0.9992 
 C_aust_RS27 10 0.0003 0.0013 0.9984 
 C_aust_RS35 20 0.0005 0.0010 0.9985 
 C_aust_RS36 20 0.0005 0.0016 0.9979 
 C_aust_RS36 20 0.0007 0.0025 0.9968 
 C_aust_RS37 20 0.0006 0.0020 0.9974 
 C_aust_RS37 20 0.0003 0.0052 0.9945 
 C_aust_RS37 20 0.0010 0.0013 0.9977 
 C_aust_RS37 20 0.0026 0.0011 0.9963 
 C_aust_RS37 20 0.0005 0.0017 0.9979 
 C_aust_RS37 20 0.0007 0.0034 0.9959 
 C_aust_RS37 20 0.0017 0.0015 0.9968 
 C_aust_RS37 20 0.0004 0.0028 0.9968 
 C_aust_RS37 20 0.0003 0.0027 0.9970 
  C_aust_A1b 22 0.0002 0.0003 0.9995 
   C_aust_A2 22 0.0009 0.0059 0.9932 
   C_aust_A3 22 0.0005 0.0022 0.9973 
   C_aust_A4 22 0.0002 0.0011 0.9987 
   C_aust_A5 22 0.0005 0.0010 0.9986 
   C_aust_A6 22 0.0009 0.0004 0.9986 
   C_aust_A7 22 0.0005 0.0005 0.9990 
 C_melap_RS4 12 0.1692 0.8293 0.0016 
 C_melap_RS4 12 0.1011 0.8983 0.0006 
 C_melap_RS4 12 0.1667 0.8316 0.0017 
 C_melap_RS4 12 0.1898 0.8094 0.0008 
 C_melap_RS4 12 0.1675 0.8308 0.0017 
 C_melap_RS4 12 0.1388 0.8600 0.0012 
 C_melap_RS4 12 0.1151 0.8837 0.0012 
 C_melap_RS4 12 0.1363 0.8627 0.0010 
 C_melap_RS4 12 0.1477 0.8500 0.0023 
 C_melap_RS4 12 0.1419 0.8573 0.0007 
 C_melap_RS4 12 0.1286 0.8699 0.0016 
 C_melap_RS4 12 0.1705 0.8284 0.0012 
 C_melap_RS4 13 0.9960 0.0039 0.0001 
 C_melap_RS4 13 0.9920 0.0079 0.0001 
 C_melap_RS4 13 0.1476 0.8520 0.0004 
 C_melap_RS4 13 0.1313 0.8671 0.0017 
 C_melap_RS4 13 0.0749 0.9247 0.0004 
 C_melap_RS4 13 0.0775 0.8984 0.0241 
 C_melap_RS4 13 0.1379 0.8615 0.0006 
 C_melap_RS4 13 0.0726 0.9256 0.0017 
 C_melap_RS4 13 0.1333 0.8651 0.0016 
 C_melap_RS4 13 0.0357 0.9638 0.0005 
 C_melap_RS4 13 0.0571 0.9423 0.0006 
 C_melap_RS4 13 0.1306 0.8687 0.0007 
 C_melap_RS1 14 0.0790 0.9195 0.0015 
 C_melap_RS1 14 0.1678 0.8314 0.0008 
 C_melap_RS1 14 0.1263 0.8723 0.0014 
 C_melap_RS1 14 0.1905 0.8077 0.0018 
 C_melap_RS1 14 0.1596 0.8386 0.0018 
 C_melap_RS1 14 0.1047 0.8921 0.0032 
 C_melap_RS1 14 0.2399 0.7594 0.0007 
 C_melap_RS1 14 0.1668 0.8320 0.0012 
 C_melap_RS1 14 0.1545 0.8438 0.0017 
 C_melap_RS1 14 0.1440 0.8545 0.0015 
 C_melap_RS1 14 0.1138 0.8852 0.0010 
 C_melap_RS1 14 0.1262 0.8730 0.0008 
 C_melap_RS4 16 0.1449 0.8517 0.0035 
 C_melap_RS4 16 0.1170 0.8800 0.0031 
 C_melap_RS4 16 0.1216 0.8768 0.0017 
 C_melap_RS4 16 0.1263 0.8627 0.0111 
 C_melap_RS4 16 0.1648 0.8295 0.0057 
 C_melap_RS4 16 0.1424 0.8560 0.0016 
 C_melap_RS4 16 0.1279 0.8697 0.0024 
 C_melap_RS4 16 0.1206 0.8751 0.0043 
 C_melap_RS4 16 0.1077 0.8892 0.0032 
 C_melap_RS4 16 0.1527 0.8407 0.0066 
 C_melap_RS4 16 0.0822 0.9155 0.0022 
 C_melap_RS4 16 0.1085 0.8871 0.0043 
 C_melap_RS5 19 0.1152 0.8816 0.0032 
 C_melap_RS5 19 0.1575 0.8360 0.0064 
 C_melap_RS5 19 0.0982 0.8956 0.0062 
 C_melap_RS5 19 0.1112 0.8847 0.0041 
 C_melap_RS5 19 0.1534 0.8442 0.0024 
 C_melap_RS5 19 0.1734 0.8239 0.0027 
 C_melap_RS5 19 0.1140 0.8806 0.0053 
 C_melap_RS5 19 0.1408 0.8528 0.0064 
 C_melap_RS5 19 0.1030 0.8931 0.0039 
 C_melap_RS5 19 0.1098 0.8857 0.0044 
 C_melap_RS5 19 0.1252 0.8563 0.0185 
 C_melap_RS5 19 0.1369 0.8604 0.0028 
