# Supplementary material for: Population genomic response to geographic gradients by widespread and endemic fishes of the Arabian Peninsula
Source: Ecol Evol. 2020 Apr 12;10(10):4314–30. doi: 10.1002/ece3.6199 (PMC7246217; doi:10.1002/ece3.6199)
Supplement: Supplementary file 6 — Appendix S1 [file ECE3-10-4314-s006.zip › Appendix S1, STRUCTURE and PCA Plots, Dryad/STRUCTURE/C. austriacus & C. melapterus/results_job_T13_f]

----------------------------------------------------
STRUCTURE by Pritchard, Stephens and Donnelly (2000)
     and Falush, Stephens and Pritchard (2003)
       Code by Pritchard, Falush and Hubisz
             Version 2.3.4 (Jul 2012)
----------------------------------------------------


Command line arguments:   /home/compartido2/pablo_saenz/Structure/structure_kernel_src/structure -m parameter_job_T13 
Input File:    /home/compartido2/pablo_saenz/joey/structure/C_aus_x_C_mel/data_job_T13

Run parameters:
   138 individuals
   2782 loci
   3 populations assumed
   200000 Burn-in period
   300000 Reps
LOCPRIOR model used


--------------------------------------------
Proportion of membership of each pre-defined
 population in each of the 3 clusters

Given    Inferred Clusters       Number of
 Pop       1      2      3      Individuals

  1:     0.001  0.996  0.003       12
  2:     0.007  0.989  0.004       12
  4:     0.002  0.997  0.001       11
  9:     0.001  0.998  0.001       12
 10:     0.000  0.995  0.005       12
 12:     0.146  0.001  0.852       12
 13:     0.247  0.003  0.750       12
 14:     0.145  0.002  0.853       12
 16:     0.125  0.004  0.871       12
 19:     0.126  0.005  0.869       12
 20:     0.001  0.998  0.001       12
 22:     0.001  0.998  0.001        7
--------------------------------------------

Allele-freq. divergence among pops (Net nucleotide distance),
computed using point estimates of P.

      1       2       3      
 1      -    0.0323  0.0267  
 2   0.0323     -    0.0107  
 3   0.0267  0.0107     -    

Average distances (expected heterozygosity) between individuals in same cluster:
cluster  1  : 0.1853 
cluster  2  : 0.2398 
cluster  3  : 0.2334 

--------------------------------------------
Estimated Ln Prob of Data   = -268589.0
Mean value of ln likelihood = -266549.8
Variance of ln likelihood   = 4078.5
Mean value of alpha         = 3.5630

Mean value of alpha_local for each location:
	location  1:  0.0311  13.9216  0.0742
	location  2:  0.1285  10.1248  0.0594
	location  4:  0.0311  5.3477  0.0245
	location  9:  0.0189  2.7059  0.0146
	location 10:  0.0188  7.3203  0.0595
	location 12:  4.6704  0.0701  25.6017
	location 13:  0.3476  0.0172  0.5406
	location 14:  2.9988  0.0590  16.6232
	location 16:  2.6645  0.1073  16.3575
	location 19:  2.9799  0.1321  18.1819
	location 20:  0.0142  2.1175  0.0192
	location 22:  0.0238  3.7276  0.0239

Mean value of Fst_1         = 0.3893
Mean value of Fst_2         = 0.0379
Mean value of Fst_3         = 0.0663

Mean value of r = 0.0671

Inferred ancestry of individuals:
        Label (%Miss) Pop:  Inferred clusters
  1 C_aust_RS25    (1)    1 :  0.001 0.996 0.003 
  2 C_aust_RS25    (2)    1 :  0.002 0.997 0.001 
  3 C_aust_RS26    (1)    1 :  0.001 0.998 0.001 
  4 C_aust_RS26    (0)    1 :  0.000 0.995 0.004 
  5 C_aust_RS26    (1)    1 :  0.001 0.995 0.004 
  6 C_aust_RS26    (1)    1 :  0.001 0.997 0.002 
  7 C_aust_RS26    (0)    1 :  0.000 0.998 0.002 
  8 C_aust_RS26    (0)    1 :  0.001 0.988 0.012 
  9 C_aust_RS26    (1)    1 :  0.000 0.998 0.002 
 10 C_aust_RS26    (0)    1 :  0.001 0.997 0.002 
 11 C_aust_RS26    (2)    1 :  0.001 0.997 0.002 
 12 C_aust_RS26    (0)    1 :  0.001 0.997 0.002 
 13 C_aust_RS27    (4)    2 :  0.002 0.997 0.001 
 14 C_aust_RS27    (1)    2 :  0.004 0.995 0.001 
 15 C_aust_RS27    (1)    2 :  0.004 0.992 0.004 
 16 C_aust_RS27    (2)    2 :  0.010 0.986 0.004 
 17 C_aust_RS27    (4)    2 :  0.024 0.960 0.016 
 18 C_aust_RS27    (1)    2 :  0.003 0.996 0.001 
 19 C_aust_RS27   (10)    2 :  0.002 0.997 0.001 
 20 C_aust_RS27    (2)    2 :  0.006 0.984 0.009 
 21 C_aust_RS27    (4)    2 :  0.018 0.980 0.002 
 22 C_aust_RS27    (1)    2 :  0.003 0.995 0.002 
 23 C_aust_RS27    (1)    2 :  0.011 0.987 0.003 
 24 C_aust_RS27    (0)    2 :  0.002 0.997 0.001 
 25 C_aust_RS46    (5)    4 :  0.003 0.995 0.002 
 26 C_aust_RS48    (8)    4 :  0.000 0.999 0.001 
 27 C_aust_RS51    (4)    4 :  0.002 0.997 0.002 
 28 C_aust_RS53    (1)    4 :  0.000 0.999 0.001 
 29 C_aust_RS54    (2)    4 :  0.001 0.999 0.000 
 30 C_aust_RS55   (14)    4 :  0.000 0.998 0.001 
 31 C_aust_RS57    (3)    4 :  0.001 0.999 0.000 
 32 C_aust_RS58    (1)    4 :  0.000 0.999 0.001 
 33 C_aust_RS59    (2)    4 :  0.012 0.986 0.002 
 34 C_aust_RS97    (2)    4 :  0.001 0.998 0.001 
 35 C_aust_RS98    (1)    4 :  0.001 0.999 0.000 
 36 C_aust_RS52    (2)    9 :  0.000 0.999 0.000 
 37 C_aust_RS53    (4)    9 :  0.002 0.997 0.001 
 38 C_aust_RS53    (6)    9 :  0.000 0.999 0.000 
 39 C_aust_RS53    (3)    9 :  0.000 0.999 0.000 
 40 C_aust_RS53    (9)    9 :  0.001 0.998 0.001 
 41 C_aust_RS53    (4)    9 :  0.000 0.999 0.001 
 42 C_aust_RS53    (4)    9 :  0.010 0.990 0.001 
 43 C_aust_RS53    (3)    9 :  0.000 0.999 0.000 
 44 C_aust_RS53    (8)    9 :  0.001 0.999 0.000 
 45 C_aust_RS53    (2)    9 :  0.000 0.999 0.001 
 46 C_aust_RS53    (6)    9 :  0.000 0.999 0.000 
 47 C_aust_RS53    (2)    9 :  0.000 0.999 0.000 
 48 C_aust_RS14    (2)   10 :  0.000 0.997 0.003 
 49 C_aust_RS14    (3)   10 :  0.000 0.995 0.005 
 50 C_aust_RS14    (1)   10 :  0.000 0.998 0.002 
 51 C_aust_RS14    (1)   10 :  0.000 0.997 0.003 
 52 C_aust_RS15    (1)   10 :  0.001 0.998 0.002 
 53 C_aust_RS17    (1)   10 :  0.001 0.984 0.015 
 54 C_aust_RS26    (3)   10 :  0.001 0.993 0.006 
 55 C_aust_RS26    (1)   10 :  0.000 0.998 0.002 
 56 C_aust_RS26    (1)   10 :  0.000 0.985 0.015 
 57 C_aust_RS27    (0)   10 :  0.000 0.999 0.001 
 58 C_aust_RS27    (8)   10 :  0.000 0.999 0.001 
 59 C_aust_RS27    (1)   10 :  0.000 0.998 0.002 
 60 C_aust_RS35    (1)   20 :  0.000 0.999 0.000 
 61 C_aust_RS36   (11)   20 :  0.000 0.999 0.001 
 62 C_aust_RS36    (4)   20 :  0.000 0.998 0.001 
 63 C_aust_RS37    (2)   20 :  0.000 0.999 0.001 
 64 C_aust_RS37    (1)   20 :  0.000 0.997 0.003 
 65 C_aust_RS37    (1)   20 :  0.001 0.999 0.001 
 66 C_aust_RS37    (2)   20 :  0.002 0.998 0.001 
 67 C_aust_RS37    (1)   20 :  0.000 0.999 0.001 
 68 C_aust_RS37    (1)   20 :  0.000 0.998 0.002 
 69 C_aust_RS37    (0)   20 :  0.001 0.998 0.001 
 70 C_aust_RS37    (0)   20 :  0.000 0.998 0.002 
 71 C_aust_RS37    (0)   20 :  0.000 0.998 0.001 
 72 C_aust_A1b    (6)   22 :  0.000 0.999 0.000 
 73 C_aust_A2    (4)   22 :  0.001 0.994 0.005 
 74 C_aust_A3   (21)   22 :  0.001 0.997 0.002 
 75 C_aust_A4    (7)   22 :  0.000 0.999 0.001 
 76 C_aust_A5   (13)   22 :  0.001 0.998 0.001 
 77 C_aust_A6    (8)   22 :  0.001 0.998 0.000 
 78 C_aust_A7    (2)   22 :  0.001 0.999 0.001 
 79 C_melap_RS4   (19)   12 :  0.166 0.002 0.833 
 80 C_melap_RS4   (20)   12 :  0.101 0.001 0.898 
 81 C_melap_RS4   (19)   12 :  0.165 0.002 0.833 
 82 C_melap_RS4   (27)   12 :  0.185 0.001 0.814 
 83 C_melap_RS4   (20)   12 :  0.164 0.002 0.834 
 84 C_melap_RS4   (22)   12 :  0.137 0.001 0.862 
 85 C_melap_RS4   (24)   12 :  0.117 0.001 0.881 
 86 C_melap_RS4   (34)   12 :  0.137 0.001 0.862 
 87 C_melap_RS4   (20)   12 :  0.146 0.002 0.852 
 88 C_melap_RS4   (29)   12 :  0.141 0.001 0.858 
 89 C_melap_RS4   (22)   12 :  0.129 0.002 0.869 
 90 C_melap_RS4   (23)   12 :  0.168 0.001 0.831 
 91 C_melap_RS4   (29)   13 :  0.996 0.000 0.004 
 92 C_melap_RS4    (7)   13 :  0.991 0.000 0.009 
 93 C_melap_RS4   (12)   13 :  0.144 0.000 0.856 
 94 C_melap_RS4   (14)   13 :  0.130 0.001 0.869 
 95 C_melap_RS4   (11)   13 :  0.073 0.001 0.926 
 96 C_melap_RS4   (15)   13 :  0.075 0.023 0.902 
 97 C_melap_RS4    (9)   13 :  0.137 0.001 0.862 
 98 C_melap_RS4    (8)   13 :  0.072 0.002 0.927 
 99 C_melap_RS4    (8)   13 :  0.131 0.002 0.867 
100 C_melap_RS4    (8)   13 :  0.034 0.001 0.966 
101 C_melap_RS4   (23)   13 :  0.056 0.001 0.944 
102 C_melap_RS4    (7)   13 :  0.128 0.001 0.871 
103 C_melap_RS1   (23)   14 :  0.076 0.002 0.923 
104 C_melap_RS1   (41)   14 :  0.165 0.001 0.834 
105 C_melap_RS1   (14)   14 :  0.122 0.001 0.876 
106 C_melap_RS1   (13)   14 :  0.191 0.002 0.808 
107 C_melap_RS1   (12)   14 :  0.159 0.002 0.839 
108 C_melap_RS1   (13)   14 :  0.101 0.004 0.895 
109 C_melap_RS1   (18)   14 :  0.238 0.001 0.761 
110 C_melap_RS1   (14)   14 :  0.165 0.001 0.833 
111 C_melap_RS1   (12)   14 :  0.152 0.002 0.846 
112 C_melap_RS1   (13)   14 :  0.142 0.002 0.856 
113 C_melap_RS1   (12)   14 :  0.111 0.001 0.887 
114 C_melap_RS1   (24)   14 :  0.123 0.001 0.876 
115 C_melap_RS4    (3)   16 :  0.143 0.004 0.853 
116 C_melap_RS4    (4)   16 :  0.115 0.003 0.882 
117 C_melap_RS4   (13)   16 :  0.121 0.001 0.878 
118 C_melap_RS4   (10)   16 :  0.124 0.012 0.863 
119 C_melap_RS4    (3)   16 :  0.163 0.006 0.831 
120 C_melap_RS4    (5)   16 :  0.142 0.002 0.856 
121 C_melap_RS4    (3)   16 :  0.126 0.002 0.872 
122 C_melap_RS4    (2)   16 :  0.119 0.004 0.877 
123 C_melap_RS4    (6)   16 :  0.105 0.003 0.891 
124 C_melap_RS4    (8)   16 :  0.151 0.007 0.842 
125 C_melap_RS4   (16)   16 :  0.078 0.002 0.920 
126 C_melap_RS4    (4)   16 :  0.107 0.004 0.889 
127 C_melap_RS5    (2)   19 :  0.112 0.003 0.885 
128 C_melap_RS5    (2)   19 :  0.156 0.006 0.838 
129 C_melap_RS5   (14)   19 :  0.094 0.006 0.900 
130 C_melap_RS5   (11)   19 :  0.108 0.003 0.888 
131 C_melap_RS5    (2)   19 :  0.152 0.002 0.846 
132 C_melap_RS5    (6)   19 :  0.171 0.002 0.827 
133 C_melap_RS5    (3)   19 :  0.111 0.005 0.884 
134 C_melap_RS5    (8)   19 :  0.139 0.006 0.854 
135 C_melap_RS5    (2)   19 :  0.099 0.003 0.897 
136 C_melap_RS5    (4)   19 :  0.107 0.004 0.890 
137 C_melap_RS5    (2)   19 :  0.123 0.020 0.856 
138 C_melap_RS5    (7)   19 :  0.136 0.002 0.862 


Estimated Allele Frequencies in each cluster
First column gives estimated ancestral frequencies


Locus 1 : 
2 alleles
14.5% missing data
   1   (0.889) 0.978 0.890 0.940 
   3   (0.111) 0.022 0.110 0.060 

Locus 2 : 
2 alleles
14.5% missing data
   2   (0.427) 0.111 0.445 0.441 
   4   (0.573) 0.889 0.555 0.559 

Locus 3 : 
2 alleles
5.1% missing data
   1   (0.885) 0.978 0.869 0.950 
   4   (0.115) 0.022 0.131 0.050 

Locus 4 : 
2 alleles
10.1% missing data
   1   (0.092) 0.025 0.046 0.129 
   4   (0.908) 0.975 0.954 0.871 

Locus 5 : 
2 alleles
2.2% missing data
   2   (0.890) 0.731 0.940 0.909 
   4   (0.110) 0.269 0.060 0.091 

Locus 6 : 
2 alleles
5.1% missing data
   3   (0.896) 0.848 0.896 0.970 
   2   (0.104) 0.152 0.104 0.030 

Locus 7 : 
2 alleles
10.1% missing data
   1   (0.573) 0.636 0.431 0.795 
   3   (0.427) 0.364 0.569 0.205 

Locus 8 : 
2 alleles
15.9% missing data
   2   (0.790) 0.387 0.849 0.798 
   4   (0.210) 0.613 0.151 0.202 

Locus 9 : 
2 alleles
2.2% missing data
   3   (0.917) 0.979 0.949 0.929 
   1   (0.083) 0.021 0.051 0.071 

Locus 10 : 
2 alleles
7.2% missing data
   1   (0.587) 0.372 0.657 0.508 
   3   (0.413) 0.628 0.343 0.492 

Locus 11 : 
2 alleles
6.5% missing data
   4   (0.754) 0.193 0.793 0.813 
   1   (0.246) 0.807 0.207 0.187 

Locus 12 : 
2 alleles
5.8% missing data
   1   (0.301) 0.066 0.378 0.195 
   3   (0.699) 0.934 0.622 0.805 

Locus 13 : 
2 alleles
1.4% missing data
   3   (0.915) 0.975 0.961 0.885 
   4   (0.085) 0.025 0.039 0.115 

Locus 14 : 
2 alleles
18.1% missing data
   1   (0.881) 0.969 0.915 0.879 
   4   (0.119) 0.031 0.085 0.121 

Locus 15 : 
2 alleles
14.5% missing data
   2   (0.108) 0.220 0.078 0.054 
   4   (0.892) 0.780 0.922 0.946 

Locus 16 : 
2 alleles
19.6% missing data
   1   (0.906) 0.981 0.905 0.960 
   4   (0.094) 0.019 0.095 0.040 

Locus 17 : 
2 alleles
9.4% missing data
   1   (0.921) 0.694 0.970 0.935 
   3   (0.079) 0.306 0.030 0.065 

Locus 18 : 
2 alleles
6.5% missing data
   4   (0.789) 0.805 0.829 0.799 
   2   (0.211) 0.195 0.171 0.201 

Locus 19 : 
2 alleles
2.2% missing data
   2   (0.883) 0.952 0.906 0.910 
   1   (0.117) 0.048 0.094 0.090 

Locus 20 : 
2 alleles
17.4% missing data
   1   (0.920) 0.990 0.853 0.988 
   3   (0.080) 0.010 0.147 0.012 

Locus 21 : 
2 alleles
17.4% missing data
   3   (0.251) 0.068 0.254 0.231 
   4   (0.749) 0.932 0.746 0.769 

Locus 22 : 
2 alleles
3.6% missing data
   2   (0.138) 0.236 0.080 0.145 
   4   (0.862) 0.764 0.920 0.855 

Locus 23 : 
2 alleles
4.3% missing data
   2   (0.897) 0.966 0.928 0.910 
   1   (0.103) 0.034 0.072 0.090 

Locus 24 : 
2 alleles
12.3% missing data
   4   (0.739) 0.576 0.754 0.798 
   2   (0.261) 0.424 0.246 0.202 

Locus 25 : 
2 alleles
6.5% missing data
   2   (0.398) 0.472 0.330 0.490 
   4   (0.602) 0.528 0.670 0.510 

Locus 26 : 
2 alleles
8.0% missing data
   1   (0.846) 0.965 0.809 0.928 
   3   (0.154) 0.035 0.191 0.072 

Locus 27 : 
2 alleles
10.1% missing data
   2   (0.301) 0.250 0.255 0.338 
   3   (0.699) 0.750 0.745 0.662 

Locus 28 : 
2 alleles
3.6% missing data
   2   (0.355) 0.123 0.348 0.385 
   3   (0.645) 0.877 0.652 0.615 

Locus 29 : 
2 alleles
13.8% missing data
   4   (0.252) 0.057 0.279 0.200 
   2   (0.748) 0.943 0.721 0.800 

Locus 30 : 
2 alleles
10.9% missing data
   3   (0.870) 0.863 0.933 0.803 
   1   (0.130) 0.137 0.067 0.197 

Locus 31 : 
2 alleles
12.3% missing data
   2   (0.926) 0.988 0.921 0.979 
   4   (0.074) 0.012 0.079 0.021 

Locus 32 : 
2 alleles
8.0% missing data
   3   (0.815) 0.580 0.886 0.781 
   1   (0.185) 0.420 0.114 0.219 

Locus 33 : 
2 alleles
6.5% missing data
   4   (0.894) 0.968 0.915 0.924 
   2   (0.106) 0.032 0.085 0.076 

Locus 34 : 
2 alleles
5.1% missing data
   3   (0.773) 0.946 0.727 0.857 
   1   (0.227) 0.054 0.273 0.143 

Locus 35 : 
2 alleles
2.2% missing data
   2   (0.904) 0.968 0.931 0.929 
   4   (0.096) 0.032 0.069 0.071 

Locus 36 : 
2 alleles
13.8% missing data
   4   (0.201) 0.417 0.146 0.200 
   2   (0.799) 0.583 0.854 0.800 

Locus 37 : 
2 alleles
2.9% missing data
   1   (0.092) 0.023 0.074 0.056 
   3   (0.908) 0.977 0.926 0.944 

Locus 38 : 
2 alleles
2.2% missing data
   1   (0.179) 0.065 0.171 0.147 
   3   (0.821) 0.935 0.829 0.853 

Locus 39 : 
2 alleles
2.2% missing data
   3   (0.905) 0.766 0.948 0.940 
   1   (0.095) 0.234 0.052 0.060 

Locus 40 : 
2 alleles
19.6% missing data
   1   (0.883) 0.969 0.908 0.900 
   2   (0.117) 0.031 0.092 0.100 

Locus 41 : 
2 alleles
1.4% missing data
   1   (0.755) 0.544 0.789 0.788 
   4   (0.245) 0.456 0.211 0.212 

Locus 42 : 
2 alleles
2.2% missing data
   2   (0.836) 0.947 0.859 0.845 
   4   (0.164) 0.053 0.141 0.155 

Locus 43 : 
2 alleles
13.8% missing data
   1   (0.110) 0.054 0.067 0.122 
   3   (0.890) 0.946 0.933 0.878 

Locus 44 : 
2 alleles
2.2% missing data
   3   (0.917) 0.880 0.893 0.990 
   1   (0.083) 0.120 0.107 0.010 

Locus 45 : 
2 alleles
8.0% missing data
   1   (0.897) 0.967 0.926 0.914 
   3   (0.103) 0.033 0.074 0.086 

Locus 46 : 
2 alleles
10.1% missing data
   2   (0.880) 0.984 0.834 0.960 
   4   (0.120) 0.016 0.166 0.040 

Locus 47 : 
2 alleles
10.9% missing data
   1   (0.336) 0.075 0.367 0.304 
   3   (0.664) 0.925 0.633 0.696 

Locus 48 : 
2 alleles
10.1% missing data
   2   (0.830) 0.952 0.818 0.888 
   3   (0.170) 0.048 0.182 0.112 

Locus 49 : 
2 alleles
6.5% missing data
   2   (0.861) 0.956 0.852 0.922 
   4   (0.139) 0.044 0.148 0.078 

Locus 50 : 
2 alleles
5.1% missing data
   2   (0.901) 0.914 0.936 0.914 
   1   (0.099) 0.086 0.064 0.086 

Locus 51 : 
2 alleles
12.3% missing data
   2   (0.847) 0.951 0.879 0.841 
   4   (0.153) 0.049 0.121 0.159 

Locus 52 : 
2 alleles
5.1% missing data
   1   (0.839) 0.973 0.742 0.952 
   3   (0.161) 0.027 0.258 0.048 

Locus 53 : 
2 alleles
5.8% missing data
   2   (0.650) 0.903 0.647 0.637 
   4   (0.350) 0.097 0.353 0.363 

Locus 54 : 
2 alleles
2.9% missing data
   3   (0.916) 0.957 0.950 0.931 
   1   (0.084) 0.043 0.050 0.069 

Locus 55 : 
2 alleles
4.3% missing data
   2   (0.912) 0.980 0.924 0.955 
   4   (0.088) 0.020 0.076 0.045 

Locus 56 : 
2 alleles
3.6% missing data
   2   (0.838) 0.965 0.776 0.937 
   4   (0.162) 0.035 0.224 0.063 

Locus 57 : 
2 alleles
13.8% missing data
   2   (0.906) 0.623 0.959 0.921 
   4   (0.094) 0.377 0.041 0.079 

Locus 58 : 
2 alleles
9.4% missing data
   3   (0.872) 0.746 0.887 0.944 
   1   (0.128) 0.254 0.113 0.056 

Locus 59 : 
2 alleles
4.3% missing data
   2   (0.779) 0.223 0.868 0.727 
   4   (0.221) 0.777 0.132 0.273 

Locus 60 : 
2 alleles
6.5% missing data
   2   (0.443) 0.112 0.545 0.321 
   4   (0.557) 0.888 0.455 0.679 

Locus 61 : 
2 alleles
5.1% missing data
   4   (0.280) 0.064 0.344 0.186 
   2   (0.720) 0.936 0.656 0.814 

Locus 62 : 
2 alleles
11.6% missing data
   1   (0.914) 0.977 0.938 0.944 
   3   (0.086) 0.023 0.062 0.056 

Locus 63 : 
2 alleles
9.4% missing data
   1   (0.271) 0.750 0.194 0.300 
   3   (0.729) 0.250 0.806 0.700 

Locus 64 : 
2 alleles
2.9% missing data
   3   (0.876) 0.961 0.859 0.944 
   4   (0.124) 0.039 0.141 0.056 

Locus 65 : 
2 alleles
4.3% missing data
   4   (0.872) 0.976 0.880 0.912 
   2   (0.128) 0.024 0.120 0.088 

Locus 66 : 
2 alleles
13.8% missing data
   2   (0.666) 0.714 0.691 0.664 
   4   (0.334) 0.286 0.309 0.336 

Locus 67 : 
2 alleles
13.0% missing data
   1   (0.195) 0.141 0.203 0.134 
   3   (0.805) 0.859 0.797 0.866 

Locus 68 : 
2 alleles
4.3% missing data
   3   (0.844) 0.954 0.871 0.846 
   1   (0.156) 0.046 0.129 0.154 

Locus 69 : 
2 alleles
11.6% missing data
   1   (0.773) 0.759 0.657 0.936 
   2   (0.227) 0.241 0.343 0.064 

Locus 70 : 
2 alleles
13.0% missing data
   2   (0.857) 0.953 0.848 0.916 
   4   (0.143) 0.047 0.152 0.084 

Locus 71 : 
2 alleles
14.5% missing data
   2   (0.938) 0.912 0.980 0.919 
   4   (0.062) 0.088 0.020 0.081 

Locus 72 : 
2 alleles
7.2% missing data
   2   (0.221) 0.054 0.229 0.186 
   3   (0.779) 0.946 0.771 0.814 

Locus 73 : 
2 alleles
14.5% missing data
   1   (0.881) 0.970 0.896 0.916 
   3   (0.119) 0.030 0.104 0.084 

Locus 74 : 
2 alleles
13.0% missing data
   1   (0.624) 0.481 0.696 0.538 
   4   (0.376) 0.519 0.304 0.462 

Locus 75 : 
2 alleles
13.8% missing data
   2   (0.830) 0.945 0.856 0.831 
   4   (0.170) 0.055 0.144 0.169 

Locus 76 : 
2 alleles
13.8% missing data
   1   (0.881) 0.975 0.904 0.901 
   3   (0.119) 0.025 0.096 0.099 

Locus 77 : 
2 alleles
13.0% missing data
   1   (0.431) 0.457 0.386 0.494 
   2   (0.569) 0.543 0.614 0.506 

Locus 78 : 
2 alleles
10.9% missing data
   2   (0.878) 0.979 0.865 0.940 
   4   (0.122) 0.021 0.135 0.060 

Locus 79 : 
2 alleles
13.8% missing data
   4   (0.248) 0.052 0.297 0.168 
   2   (0.752) 0.948 0.703 0.832 

Locus 80 : 
2 alleles
5.1% missing data
   2   (0.899) 0.944 0.925 0.928 
   4   (0.101) 0.056 0.075 0.072 

Locus 81 : 
2 alleles
14.5% missing data
   2   (0.866) 0.956 0.904 0.850 
   4   (0.134) 0.044 0.096 0.150 

Locus 82 : 
2 alleles
1.4% missing data
   1   (0.915) 0.970 0.938 0.949 
   3   (0.085) 0.030 0.062 0.051 

Locus 83 : 
2 alleles
4.3% missing data
   2   (0.274) 0.584 0.278 0.181 
   4   (0.726) 0.416 0.722 0.819 

Locus 84 : 
2 alleles
10.1% missing data
   3   (0.918) 0.982 0.921 0.968 
   1   (0.082) 0.018 0.079 0.032 

Locus 85 : 
2 alleles
11.6% missing data
   4   (0.792) 0.272 0.808 0.880 
   3   (0.208) 0.728 0.192 0.120 

Locus 86 : 
2 alleles
2.9% missing data
   2   (0.913) 0.978 0.955 0.899 
   1   (0.087) 0.022 0.045 0.101 

Locus 87 : 
2 alleles
12.3% missing data
   3   (0.869) 0.963 0.926 0.789 
   1   (0.131) 0.037 0.074 0.211 

Locus 88 : 
2 alleles
5.8% missing data
   4   (0.911) 0.475 0.987 0.625 
   2   (0.089) 0.525 0.013 0.375 

Locus 89 : 
2 alleles
5.8% missing data
   2   (0.257) 0.091 0.243 0.263 
   4   (0.743) 0.909 0.757 0.737 

Locus 90 : 
2 alleles
8.0% missing data
   4   (0.250) 0.085 0.292 0.170 
   2   (0.750) 0.915 0.708 0.830 

Locus 91 : 
2 alleles
3.6% missing data
   2   (0.894) 0.656 0.941 0.921 
   4   (0.106) 0.344 0.059 0.079 

Locus 92 : 
2 alleles
10.9% missing data
   4   (0.797) 0.949 0.813 0.801 
   3   (0.203) 0.051 0.187 0.199 

Locus 93 : 
2 alleles
4.3% missing data
   1   (0.880) 0.611 0.916 0.927 
   3   (0.120) 0.389 0.084 0.073 

Locus 94 : 
2 alleles
9.4% missing data
   2   (0.958) 0.985 0.994 0.856 
   1   (0.042) 0.015 0.006 0.144 

Locus 95 : 
2 alleles
2.9% missing data
   2   (0.864) 0.943 0.908 0.836 
   4   (0.136) 0.057 0.092 0.164 

Locus 96 : 
2 alleles
2.9% missing data
   3   (0.915) 0.967 0.955 0.912 
   2   (0.085) 0.033 0.045 0.088 

Locus 97 : 
2 alleles
1.4% missing data
   1   (0.943) 0.996 0.907 0.993 
   3   (0.057) 0.004 0.093 0.007 

Locus 98 : 
2 alleles
13.0% missing data
   4   (0.909) 0.929 0.935 0.941 
   3   (0.091) 0.071 0.065 0.059 

Locus 99 : 
2 alleles
4.3% missing data
   4   (0.915) 0.965 0.948 0.929 
   2   (0.085) 0.035 0.052 0.071 

Locus 100 : 
2 alleles
13.0% missing data
   1   (0.750) 0.216 0.822 0.743 
   3   (0.250) 0.784 0.178 0.257 

Locus 101 : 
2 alleles
10.9% missing data
   4   (0.903) 0.950 0.942 0.904 
   2   (0.097) 0.050 0.058 0.096 

Locus 102 : 
2 alleles
16.7% missing data
   3   (0.869) 0.961 0.877 0.910 
   1   (0.131) 0.039 0.123 0.090 

Locus 103 : 
2 alleles
5.1% missing data
   2   (0.737) 0.892 0.776 0.683 
   4   (0.263) 0.108 0.224 0.317 

Locus 104 : 
2 alleles
14.5% missing data
   2   (0.408) 0.127 0.395 0.467 
   4   (0.592) 0.873 0.605 0.533 

Locus 105 : 
2 alleles
8.0% missing data
   2   (0.445) 0.557 0.392 0.510 
   4   (0.555) 0.443 0.608 0.490 

Locus 106 : 
2 alleles
5.1% missing data
   4   (0.890) 0.970 0.922 0.896 
   3   (0.110) 0.030 0.078 0.104 

Locus 107 : 
2 alleles
13.0% missing data
   1   (0.837) 0.967 0.828 0.888 
   2   (0.163) 0.033 0.172 0.112 

Locus 108 : 
2 alleles
11.6% missing data
   1   (0.783) 0.682 0.765 0.882 
   3   (0.217) 0.318 0.235 0.118 

Locus 109 : 
2 alleles
5.1% missing data
   3   (0.775) 0.910 0.781 0.797 
   1   (0.225) 0.090 0.219 0.203 

Locus 110 : 
2 alleles
10.9% missing data
   1   (0.887) 0.957 0.912 0.911 
   3   (0.113) 0.043 0.088 0.089 

Locus 111 : 
2 alleles
13.8% missing data
   1   (0.466) 0.571 0.425 0.514 
   3   (0.534) 0.429 0.575 0.486 

Locus 112 : 
2 alleles
13.0% missing data
   2   (0.646) 0.923 0.634 0.637 
   4   (0.354) 0.077 0.366 0.363 

Locus 113 : 
2 alleles
3.6% missing data
   3   (0.904) 0.960 0.952 0.866 
   1   (0.096) 0.040 0.048 0.134 

Locus 114 : 
2 alleles
10.1% missing data
   4   (0.915) 0.991 0.874 0.982 
   2   (0.085) 0.009 0.126 0.018 

Locus 115 : 
2 alleles
13.8% missing data
   2   (0.694) 0.642 0.719 0.697 
   4   (0.306) 0.358 0.281 0.303 

Locus 116 : 
2 alleles
5.1% missing data
   1   (0.664) 0.886 0.675 0.634 
   3   (0.336) 0.114 0.325 0.366 

Locus 117 : 
2 alleles
2.9% missing data
   1   (0.738) 0.887 0.745 0.748 
   4   (0.262) 0.113 0.255 0.252 

Locus 118 : 
2 alleles
5.1% missing data
   2   (0.375) 0.124 0.428 0.308 
   4   (0.625) 0.876 0.572 0.692 

Locus 119 : 
2 alleles
6.5% missing data
   2   (0.603) 0.295 0.563 0.737 
   4   (0.397) 0.705 0.437 0.263 

Locus 120 : 
2 alleles
9.4% missing data
   3   (0.811) 0.935 0.841 0.797 
   4   (0.189) 0.065 0.159 0.203 

Locus 121 : 
2 alleles
13.8% missing data
   4   (0.898) 0.984 0.917 0.928 
   2   (0.102) 0.016 0.083 0.072 

Locus 122 : 
2 alleles
3.6% missing data
   3   (0.813) 0.626 0.866 0.819 
   2   (0.187) 0.374 0.134 0.181 

Locus 123 : 
2 alleles
13.0% missing data
   3   (0.913) 0.977 0.915 0.965 
   1   (0.087) 0.023 0.085 0.035 

Locus 124 : 
2 alleles
10.1% missing data
   1   (0.176) 0.224 0.185 0.088 
   3   (0.824) 0.776 0.815 0.912 

Locus 125 : 
2 alleles
5.1% missing data
   3   (0.820) 0.902 0.859 0.798 
   1   (0.180) 0.098 0.141 0.202 

Locus 126 : 
2 alleles
5.1% missing data
   1   (0.814) 0.958 0.825 0.832 
   3   (0.186) 0.042 0.175 0.168 

Locus 127 : 
2 alleles
13.8% missing data
   3   (0.714) 0.823 0.721 0.727 
   1   (0.286) 0.177 0.279 0.273 

Locus 128 : 
2 alleles
13.0% missing data
   1   (0.517) 0.520 0.496 0.556 
   3   (0.483) 0.480 0.504 0.444 

Locus 129 : 
2 alleles
8.0% missing data
   2   (0.825) 0.952 0.778 0.915 
   4   (0.175) 0.048 0.222 0.085 

Locus 130 : 
2 alleles
14.5% missing data
   3   (0.904) 0.968 0.930 0.928 
   1   (0.096) 0.032 0.070 0.072 

Locus 131 : 
2 alleles
18.1% missing data
   1   (0.913) 0.972 0.930 0.954 
   4   (0.087) 0.028 0.070 0.046 

Locus 132 : 
2 alleles
3.6% missing data
   2   (0.928) 0.989 0.918 0.982 
   4   (0.072) 0.011 0.082 0.018 

Locus 133 : 
2 alleles
5.8% missing data
   3   (0.801) 0.890 0.819 0.819 
   1   (0.199) 0.110 0.181 0.181 

Locus 134 : 
2 alleles
12.3% missing data
   2   (0.898) 0.978 0.895 0.952 
   4   (0.102) 0.022 0.105 0.048 

Locus 135 : 
2 alleles
5.1% missing data
   2   (0.885) 0.742 0.927 0.922 
   4   (0.115) 0.258 0.073 0.078 

Locus 136 : 
2 alleles
5.1% missing data
   2   (0.843) 0.694 0.900 0.820 
   1   (0.157) 0.306 0.100 0.180 

Locus 137 : 
2 alleles
12.3% missing data
   3   (0.895) 0.969 0.913 0.929 
   1   (0.105) 0.031 0.087 0.071 

Locus 138 : 
2 alleles
13.0% missing data
   2   (0.348) 0.260 0.388 0.267 
   4   (0.652) 0.740 0.612 0.733 

Locus 139 : 
2 alleles
11.6% missing data
   1   (0.892) 0.968 0.906 0.931 
   2   (0.108) 0.032 0.094 0.069 

Locus 140 : 
2 alleles
2.2% missing data
   3   (0.826) 0.649 0.879 0.835 
   1   (0.174) 0.351 0.121 0.165 

Locus 141 : 
2 alleles
5.1% missing data
   2   (0.891) 0.979 0.890 0.943 
   4   (0.109) 0.021 0.110 0.057 

Locus 142 : 
2 alleles
9.4% missing data
   1   (0.076) 0.007 0.139 0.011 
   3   (0.924) 0.993 0.861 0.989 

Locus 143 : 
2 alleles
4.3% missing data
   1   (0.406) 0.454 0.336 0.505 
   3   (0.594) 0.546 0.664 0.495 

Locus 144 : 
2 alleles
16.7% missing data
   2   (0.142) 0.031 0.117 0.134 
   4   (0.858) 0.969 0.883 0.866 

Locus 145 : 
2 alleles
16.7% missing data
   3   (0.870) 0.964 0.903 0.870 
   1   (0.130) 0.036 0.097 0.130 

Locus 146 : 
2 alleles
3.6% missing data
   4   (0.857) 0.968 0.892 0.843 
   2   (0.143) 0.032 0.108 0.157 

Locus 147 : 
2 alleles
12.3% missing data
   2   (0.457) 0.826 0.473 0.354 
   1   (0.543) 0.174 0.527 0.646 

Locus 148 : 
2 alleles
12.3% missing data
   4   (0.903) 0.846 0.936 0.951 
   2   (0.097) 0.154 0.064 0.049 

Locus 149 : 
2 alleles
3.6% missing data
   1   (0.869) 0.965 0.878 0.907 
   4   (0.131) 0.035 0.122 0.093 

Locus 150 : 
2 alleles
4.3% missing data
   1   (0.897) 0.966 0.929 0.908 
   3   (0.103) 0.034 0.071 0.092 

Locus 151 : 
2 alleles
7.2% missing data
   3   (0.903) 0.957 0.950 0.876 
   1   (0.097) 0.043 0.050 0.124 

Locus 152 : 
2 alleles
2.9% missing data
   4   (0.921) 0.979 0.934 0.965 
   3   (0.079) 0.021 0.066 0.035 

Locus 153 : 
2 alleles
13.0% missing data
   3   (0.903) 0.972 0.918 0.942 
   1   (0.097) 0.028 0.082 0.058 

Locus 154 : 
2 alleles
10.9% missing data
   1   (0.861) 0.912 0.843 0.934 
   4   (0.139) 0.088 0.157 0.066 

Locus 155 : 
2 alleles
5.1% missing data
   2   (0.482) 0.826 0.486 0.410 
   4   (0.518) 0.174 0.514 0.590 

Locus 156 : 
2 alleles
12.3% missing data
   1   (0.790) 0.927 0.786 0.829 
   3   (0.210) 0.073 0.214 0.171 

Locus 157 : 
2 alleles
6.5% missing data
   2   (0.784) 0.951 0.789 0.798 
   1   (0.216) 0.049 0.211 0.202 

Locus 158 : 
2 alleles
15.9% missing data
   2   (0.871) 0.975 0.815 0.959 
   3   (0.129) 0.025 0.185 0.041 

Locus 159 : 
2 alleles
5.1% missing data
   1   (0.207) 0.064 0.175 0.236 
   3   (0.793) 0.936 0.825 0.764 

Locus 160 : 
2 alleles
14.5% missing data
   3   (0.884) 0.898 0.910 0.913 
   1   (0.116) 0.102 0.090 0.087 

Locus 161 : 
2 alleles
13.0% missing data
   3   (0.634) 0.896 0.596 0.673 
   1   (0.366) 0.104 0.404 0.327 

Locus 162 : 
2 alleles
2.2% missing data
   2   (0.912) 0.977 0.932 0.946 
   4   (0.088) 0.023 0.068 0.054 

Locus 163 : 
2 alleles
1.4% missing data
   2   (0.922) 0.983 0.923 0.974 
   1   (0.078) 0.017 0.077 0.026 

Locus 164 : 
2 alleles
18.8% missing data
   3   (0.376) 0.103 0.348 0.457 
   1   (0.624) 0.897 0.652 0.543 

Locus 165 : 
2 alleles
11.6% missing data
   2   (0.759) 0.294 0.846 0.704 
   4   (0.241) 0.706 0.154 0.296 

Locus 166 : 
2 alleles
3.6% missing data
   4   (0.900) 0.955 0.952 0.846 
   2   (0.100) 0.045 0.048 0.154 

Locus 167 : 
2 alleles
2.2% missing data
   2   (0.935) 0.995 0.883 0.992 
   4   (0.065) 0.005 0.117 0.008 

Locus 168 : 
2 alleles
13.8% missing data
   2   (0.921) 0.975 0.972 0.850 
   4   (0.079) 0.025 0.028 0.150 

Locus 169 : 
2 alleles
4.3% missing data
   2   (0.907) 0.958 0.953 0.883 
   4   (0.093) 0.042 0.047 0.117 

Locus 170 : 
2 alleles
4.3% missing data
   1   (0.424) 0.129 0.450 0.418 
   2   (0.576) 0.871 0.550 0.582 

Locus 171 : 
2 alleles
2.9% missing data
   2   (0.761) 0.601 0.822 0.737 
   3   (0.239) 0.399 0.178 0.263 

Locus 172 : 
2 alleles
8.0% missing data
   2   (0.848) 0.969 0.813 0.926 
   4   (0.152) 0.031 0.187 0.074 

Locus 173 : 
2 alleles
5.1% missing data
   2   (0.692) 0.573 0.728 0.697 
   4   (0.308) 0.427 0.272 0.303 

Locus 174 : 
2 alleles
4.3% missing data
   4   (0.911) 0.984 0.932 0.943 
   2   (0.089) 0.016 0.068 0.057 

Locus 175 : 
2 alleles
13.0% missing data
   3   (0.925) 0.981 0.922 0.978 
   1   (0.075) 0.019 0.078 0.022 

Locus 176 : 
2 alleles
10.1% missing data
   1   (0.547) 0.147 0.619 0.497 
   3   (0.453) 0.853 0.381 0.503 

Locus 177 : 
2 alleles
4.3% missing data
   2   (0.732) 0.591 0.798 0.689 
   1   (0.268) 0.409 0.202 0.311 

Locus 178 : 
2 alleles
1.4% missing data
   1   (0.742) 0.510 0.766 0.792 
   4   (0.258) 0.490 0.234 0.208 

Locus 179 : 
2 alleles
10.9% missing data
   3   (0.900) 0.973 0.920 0.932 
   1   (0.100) 0.027 0.080 0.068 

Locus 180 : 
2 alleles
2.2% missing data
   1   (0.892) 0.968 0.902 0.936 
   4   (0.108) 0.032 0.098 0.064 

Locus 181 : 
2 alleles
15.9% missing data
   2   (0.888) 0.972 0.888 0.940 
   3   (0.112) 0.028 0.112 0.060 

Locus 182 : 
2 alleles
1.4% missing data
   1   (0.898) 0.951 0.914 0.941 
   3   (0.102) 0.049 0.086 0.059 

Locus 183 : 
2 alleles
10.1% missing data
   1   (0.888) 0.964 0.918 0.900 
   3   (0.112) 0.036 0.082 0.100 

Locus 184 : 
2 alleles
2.2% missing data
   4   (0.845) 0.970 0.769 0.949 
   2   (0.155) 0.030 0.231 0.051 

Locus 185 : 
2 alleles
12.3% missing data
   2   (0.833) 0.961 0.814 0.897 
   4   (0.167) 0.039 0.186 0.103 

Locus 186 : 
2 alleles
9.4% missing data
   2   (0.909) 0.964 0.954 0.886 
   4   (0.091) 0.036 0.046 0.114 

Locus 187 : 
2 alleles
9.4% missing data
   2   (0.884) 0.787 0.946 0.825 
   4   (0.116) 0.213 0.054 0.175 

Locus 188 : 
2 alleles
3.6% missing data
   3   (0.725) 0.879 0.785 0.618 
   4   (0.275) 0.121 0.215 0.382 

Locus 189 : 
2 alleles
5.1% missing data
   2   (0.812) 0.953 0.838 0.802 
   4   (0.188) 0.047 0.162 0.198 

Locus 190 : 
2 alleles
3.6% missing data
   2   (0.688) 0.648 0.669 0.772 
   4   (0.312) 0.352 0.331 0.228 

Locus 191 : 
2 alleles
4.3% missing data
   2   (0.911) 0.965 0.943 0.927 
   4   (0.089) 0.035 0.057 0.073 

Locus 192 : 
2 alleles
12.3% missing data
   1   (0.774) 0.634 0.784 0.843 
   3   (0.226) 0.366 0.216 0.157 

Locus 193 : 
2 alleles
8.0% missing data
   4   (0.495) 0.123 0.530 0.504 
   2   (0.505) 0.877 0.470 0.496 

Locus 194 : 
2 alleles
13.0% missing data
   1   (0.898) 0.976 0.915 0.933 
   4   (0.102) 0.024 0.085 0.067 

Locus 195 : 
2 alleles
4.3% missing data
   4   (0.909) 0.613 0.954 0.944 
   2   (0.091) 0.387 0.046 0.056 

Locus 196 : 
2 alleles
15.9% missing data
   3   (0.730) 0.895 0.764 0.681 
   1   (0.270) 0.105 0.236 0.319 

Locus 197 : 
2 alleles
13.0% missing data
   4   (0.725) 0.880 0.760 0.674 
   2   (0.275) 0.120 0.240 0.326 

Locus 198 : 
2 alleles
12.3% missing data
   1   (0.900) 0.976 0.911 0.943 
   4   (0.100) 0.024 0.089 0.057 

Locus 199 : 
2 alleles
13.0% missing data
   1   (0.784) 0.718 0.825 0.777 
   3   (0.216) 0.282 0.175 0.223 

Locus 200 : 
2 alleles
2.9% missing data
   4   (0.879) 0.967 0.867 0.942 
   2   (0.121) 0.033 0.133 0.058 

Locus 201 : 
2 alleles
3.6% missing data
   4   (0.200) 0.052 0.181 0.202 
   3   (0.800) 0.948 0.819 0.798 

Locus 202 : 
2 alleles
15.2% missing data
   1   (0.530) 0.787 0.427 0.667 
   3   (0.470) 0.213 0.573 0.333 

Locus 203 : 
2 alleles
14.5% missing data
   2   (0.677) 0.920 0.664 0.690 
   1   (0.323) 0.080 0.336 0.310 

Locus 204 : 
2 alleles
0.7% missing data
   4   (0.875) 0.800 0.905 0.927 
   1   (0.125) 0.200 0.095 0.073 

Locus 205 : 
2 alleles
2.9% missing data
   4   (0.111) 0.009 0.259 0.014 
   2   (0.889) 0.991 0.741 0.986 

Locus 206 : 
2 alleles
3.6% missing data
   4   (0.877) 0.678 0.881 0.957 
   2   (0.123) 0.322 0.119 0.043 

Locus 207 : 
2 alleles
13.8% missing data
   2   (0.918) 0.982 0.903 0.977 
   4   (0.082) 0.018 0.097 0.023 

Locus 208 : 
2 alleles
5.1% missing data
   3   (0.347) 0.134 0.368 0.321 
   4   (0.653) 0.866 0.632 0.679 

Locus 209 : 
2 alleles
16.7% missing data
   4   (0.742) 0.937 0.752 0.737 
   2   (0.258) 0.063 0.248 0.263 

Locus 210 : 
2 alleles
9.4% missing data
   1   (0.348) 0.152 0.308 0.427 
   3   (0.652) 0.848 0.692 0.573 

Locus 211 : 
2 alleles
11.6% missing data
   1   (0.918) 0.968 0.949 0.935 
   3   (0.082) 0.032 0.051 0.065 

Locus 212 : 
2 alleles
7.2% missing data
   3   (0.442) 0.382 0.532 0.287 
   4   (0.558) 0.618 0.468 0.713 

Locus 213 : 
2 alleles
3.6% missing data
   2   (0.548) 0.852 0.529 0.534 
   4   (0.452) 0.148 0.471 0.466 

Locus 214 : 
2 alleles
6.5% missing data
   1   (0.815) 0.609 0.867 0.826 
   3   (0.185) 0.391 0.133 0.174 

Locus 215 : 
2 alleles
5.8% missing data
   4   (0.846) 0.982 0.689 0.972 
   2   (0.154) 0.018 0.311 0.028 

Locus 216 : 
2 alleles
2.2% missing data
   2   (0.943) 0.995 0.909 0.993 
   4   (0.057) 0.005 0.091 0.007 

Locus 217 : 
2 alleles
4.3% missing data
   2   (0.779) 0.920 0.791 0.792 
   4   (0.221) 0.080 0.209 0.208 

Locus 218 : 
2 alleles
10.1% missing data
   2   (0.592) 0.886 0.568 0.596 
   4   (0.408) 0.114 0.432 0.404 

Locus 219 : 
2 alleles
14.5% missing data
   2   (0.800) 0.940 0.852 0.722 
   4   (0.200) 0.060 0.148 0.278 

Locus 220 : 
2 alleles
17.4% missing data
   4   (0.845) 0.981 0.690 0.971 
   3   (0.155) 0.019 0.310 0.029 

Locus 221 : 
2 alleles
2.9% missing data
   2   (0.096) 0.020 0.092 0.046 
   4   (0.904) 0.980 0.908 0.954 

Locus 222 : 
2 alleles
4.3% missing data
   2   (0.927) 0.984 0.934 0.974 
   4   (0.073) 0.016 0.066 0.026 

Locus 223 : 
2 alleles
13.0% missing data
   2   (0.890) 0.909 0.914 0.921 
   4   (0.110) 0.091 0.086 0.079 

Locus 224 : 
2 alleles
12.3% missing data
   1   (0.882) 0.961 0.939 0.802 
   3   (0.118) 0.039 0.061 0.198 

Locus 225 : 
2 alleles
10.9% missing data
   3   (0.712) 0.890 0.689 0.759 
   1   (0.288) 0.110 0.311 0.241 

Locus 226 : 
2 alleles
11.6% missing data
   3   (0.830) 0.953 0.847 0.844 
   1   (0.170) 0.047 0.153 0.156 

Locus 227 : 
2 alleles
6.5% missing data
   1   (0.845) 0.941 0.880 0.835 
   3   (0.155) 0.059 0.120 0.165 

Locus 228 : 
2 alleles
18.1% missing data
   2   (0.927) 0.978 0.960 0.940 
   4   (0.073) 0.022 0.040 0.060 

Locus 229 : 
2 alleles
3.6% missing data
   2   (0.786) 0.922 0.849 0.682 
   4   (0.214) 0.078 0.151 0.318 

Locus 230 : 
2 alleles
12.3% missing data
   4   (0.827) 0.950 0.892 0.716 
   2   (0.173) 0.050 0.108 0.284 

Locus 231 : 
2 alleles
2.2% missing data
   2   (0.676) 0.886 0.654 0.712 
   4   (0.324) 0.114 0.346 0.288 

Locus 232 : 
2 alleles
4.3% missing data
   3   (0.444) 0.499 0.420 0.463 
   4   (0.556) 0.501 0.580 0.537 

Locus 233 : 
2 alleles
7.2% missing data
   3   (0.872) 0.943 0.940 0.752 
   4   (0.128) 0.057 0.060 0.248 

Locus 234 : 
2 alleles
2.9% missing data
   4   (0.857) 0.962 0.858 0.904 
   2   (0.143) 0.038 0.142 0.096 

Locus 235 : 
2 alleles
6.5% missing data
   2   (0.709) 0.572 0.744 0.721 
   1   (0.291) 0.428 0.256 0.279 

Locus 236 : 
2 alleles
6.5% missing data
   4   (0.518) 0.847 0.502 0.488 
   1   (0.482) 0.153 0.498 0.512 

Locus 237 : 
2 alleles
3.6% missing data
   4   (0.727) 0.916 0.699 0.782 
   1   (0.273) 0.084 0.301 0.218 

Locus 238 : 
2 alleles
18.8% missing data
   1   (0.201) 0.070 0.196 0.172 
   3   (0.799) 0.930 0.804 0.828 

Locus 239 : 
2 alleles
4.3% missing data
   3   (0.893) 0.976 0.923 0.905 
   4   (0.107) 0.024 0.077 0.095 

Locus 240 : 
2 alleles
1.4% missing data
   2   (0.733) 0.904 0.825 0.533 
   3   (0.267) 0.096 0.175 0.467 

Locus 241 : 
2 alleles
8.7% missing data
   1   (0.882) 0.974 0.906 0.901 
   3   (0.118) 0.026 0.094 0.099 

Locus 242 : 
2 alleles
2.2% missing data
   3   (0.842) 0.955 0.878 0.822 
   1   (0.158) 0.045 0.122 0.178 

Locus 243 : 
2 alleles
10.9% missing data
   3   (0.511) 0.779 0.618 0.288 
   1   (0.489) 0.221 0.382 0.712 

Locus 244 : 
2 alleles
5.8% missing data
   2   (0.867) 0.964 0.853 0.932 
   4   (0.133) 0.036 0.147 0.068 

Locus 245 : 
2 alleles
2.9% missing data
   2   (0.847) 0.967 0.876 0.841 
   4   (0.153) 0.033 0.124 0.159 

Locus 246 : 
2 alleles
4.3% missing data
   4   (0.791) 0.756 0.826 0.816 
   2   (0.209) 0.244 0.174 0.184 

Locus 247 : 
2 alleles
14.5% missing data
   2   (0.673) 0.895 0.692 0.630 
   4   (0.327) 0.105 0.308 0.370 

Locus 248 : 
2 alleles
8.0% missing data
   2   (0.159) 0.370 0.113 0.130 
   3   (0.841) 0.630 0.887 0.870 

Locus 249 : 
2 alleles
13.8% missing data
   2   (0.933) 0.993 0.896 0.989 
   1   (0.067) 0.007 0.104 0.011 

Locus 250 : 
2 alleles
1.4% missing data
   2   (0.784) 0.714 0.821 0.806 
   3   (0.216) 0.286 0.179 0.194 

Locus 251 : 
2 alleles
5.1% missing data
   3   (0.342) 0.767 0.360 0.221 
   4   (0.658) 0.233 0.640 0.779 

Locus 252 : 
2 alleles
15.9% missing data
   2   (0.261) 0.190 0.246 0.251 
   4   (0.739) 0.810 0.754 0.749 

Locus 253 : 
2 alleles
15.2% missing data
   4   (0.882) 0.955 0.923 0.866 
   2   (0.118) 0.045 0.077 0.134 

Locus 254 : 
2 alleles
8.0% missing data
   1   (0.324) 0.122 0.350 0.282 
   2   (0.676) 0.878 0.650 0.718 

Locus 255 : 
2 alleles
16.7% missing data
   1   (0.624) 0.544 0.657 0.605 
   2   (0.376) 0.456 0.343 0.395 

Locus 256 : 
2 alleles
7.2% missing data
   1   (0.680) 0.202 0.744 0.676 
   2   (0.320) 0.798 0.256 0.324 

Locus 257 : 
2 alleles
10.9% missing data
   1   (0.922) 0.978 0.950 0.945 
   2   (0.078) 0.022 0.050 0.055 

Locus 258 : 
2 alleles
15.9% missing data
   3   (0.921) 0.945 0.965 0.905 
   1   (0.079) 0.055 0.035 0.095 

Locus 259 : 
2 alleles
10.9% missing data
   2   (0.849) 0.751 0.824 0.949 
   4   (0.151) 0.249 0.176 0.051 

Locus 260 : 
2 alleles
11.6% missing data
   1   (0.859) 0.965 0.840 0.925 
   3   (0.141) 0.035 0.160 0.075 

Locus 261 : 
2 alleles
15.9% missing data
   1   (0.492) 0.553 0.487 0.488 
   3   (0.508) 0.447 0.513 0.512 

Locus 262 : 
2 alleles
13.8% missing data
   4   (0.129) 0.034 0.131 0.076 
   2   (0.871) 0.966 0.869 0.924 

Locus 263 : 
2 alleles
1.4% missing data
   1   (0.907) 0.975 0.943 0.910 
   2   (0.093) 0.025 0.057 0.090 

Locus 264 : 
2 alleles
3.6% missing data
   2   (0.955) 0.978 0.994 0.838 
   4   (0.045) 0.022 0.006 0.162 

Locus 265 : 
2 alleles
7.2% missing data
   3   (0.725) 0.622 0.718 0.806 
   2   (0.275) 0.378 0.282 0.194 

Locus 266 : 
2 alleles
5.1% missing data
   2   (0.507) 0.757 0.473 0.527 
   4   (0.493) 0.243 0.527 0.473 

Locus 267 : 
2 alleles
2.9% missing data
   2   (0.912) 0.981 0.915 0.964 
   4   (0.088) 0.019 0.085 0.036 

Locus 268 : 
2 alleles
15.2% missing data
   1   (0.198) 0.091 0.199 0.154 
   3   (0.802) 0.909 0.801 0.846 

Locus 269 : 
2 alleles
4.3% missing data
   1   (0.881) 0.979 0.842 0.959 
   3   (0.119) 0.021 0.158 0.041 

Locus 270 : 
2 alleles
6.5% missing data
   4   (0.911) 0.970 0.945 0.921 
   1   (0.089) 0.030 0.055 0.079 

Locus 271 : 
2 alleles
2.2% missing data
   2   (0.900) 0.969 0.953 0.836 
   4   (0.100) 0.031 0.047 0.164 

Locus 272 : 
2 alleles
2.9% missing data
   4   (0.855) 0.936 0.879 0.874 
   2   (0.145) 0.064 0.121 0.126 

Locus 273 : 
2 alleles
1.4% missing data
   2   (0.871) 0.971 0.882 0.906 
   4   (0.129) 0.029 0.118 0.094 

Locus 274 : 
2 alleles
8.0% missing data
   1   (0.141) 0.067 0.125 0.108 
   3   (0.859) 0.933 0.875 0.892 

Locus 275 : 
2 alleles
2.9% missing data
   1   (0.599) 0.188 0.616 0.659 
   4   (0.401) 0.812 0.384 0.341 

Locus 276 : 
2 alleles
18.1% missing data
   2   (0.339) 0.123 0.351 0.326 
   3   (0.661) 0.877 0.649 0.674 

Locus 277 : 
2 alleles
10.9% missing data
   1   (0.908) 0.978 0.926 0.944 
   4   (0.092) 0.022 0.074 0.056 

Locus 278 : 
2 alleles
3.6% missing data
   3   (0.790) 0.956 0.780 0.829 
   1   (0.210) 0.044 0.220 0.171 

Locus 279 : 
2 alleles
3.6% missing data
   1   (0.879) 0.949 0.892 0.919 
   3   (0.121) 0.051 0.108 0.081 

Locus 280 : 
2 alleles
2.2% missing data
   3   (0.170) 0.087 0.123 0.208 
   4   (0.830) 0.913 0.877 0.792 

Locus 281 : 
2 alleles
14.5% missing data
   1   (0.744) 0.860 0.743 0.778 
   2   (0.256) 0.140 0.257 0.222 

Locus 282 : 
2 alleles
18.1% missing data
   3   (0.831) 0.837 0.853 0.858 
   4   (0.169) 0.163 0.147 0.142 

Locus 283 : 
2 alleles
5.1% missing data
   1   (0.899) 0.968 0.929 0.916 
   2   (0.101) 0.032 0.071 0.084 

Locus 284 : 
2 alleles
5.1% missing data
   1   (0.886) 0.840 0.888 0.962 
   2   (0.114) 0.160 0.112 0.038 

Locus 285 : 
2 alleles
10.9% missing data
   4   (0.918) 0.970 0.962 0.900 
   2   (0.082) 0.030 0.038 0.100 

Locus 286 : 
2 alleles
8.0% missing data
   4   (0.354) 0.206 0.307 0.437 
   2   (0.646) 0.794 0.693 0.563 

Locus 287 : 
2 alleles
14.5% missing data
   1   (0.410) 0.122 0.431 0.413 
   3   (0.590) 0.878 0.569 0.587 

Locus 288 : 
2 alleles
2.2% missing data
   2   (0.058) 0.005 0.091 0.007 
   3   (0.942) 0.995 0.909 0.993 

Locus 289 : 
2 alleles
15.9% missing data
   4   (0.913) 0.871 0.886 0.988 
   2   (0.087) 0.129 0.114 0.012 

Locus 290 : 
2 alleles
6.5% missing data
   2   (0.880) 0.959 0.943 0.769 
   4   (0.120) 0.041 0.057 0.231 

Locus 291 : 
2 alleles
18.1% missing data
   4   (0.893) 0.964 0.889 0.950 
   2   (0.107) 0.036 0.111 0.050 

Locus 292 : 
2 alleles
7.2% missing data
   2   (0.707) 0.926 0.638 0.808 
   4   (0.293) 0.074 0.362 0.192 

Locus 293 : 
2 alleles
3.6% missing data
   1   (0.901) 0.991 0.777 0.987 
   3   (0.099) 0.009 0.223 0.013 

Locus 294 : 
2 alleles
10.9% missing data
   2   (0.856) 0.705 0.908 0.868 
   1   (0.144) 0.295 0.092 0.132 

Locus 295 : 
2 alleles
5.1% missing data
   1   (0.794) 0.939 0.764 0.866 
   2   (0.206) 0.061 0.236 0.134 

Locus 296 : 
2 alleles
5.8% missing data
   1   (0.630) 0.414 0.777 0.385 
   3   (0.370) 0.586 0.223 0.615 

Locus 297 : 
2 alleles
4.3% missing data
   4   (0.925) 0.977 0.967 0.910 
   2   (0.075) 0.023 0.033 0.090 

Locus 298 : 
2 alleles
11.6% missing data
   2   (0.658) 0.906 0.703 0.551 
   4   (0.342) 0.094 0.297 0.449 

Locus 299 : 
2 alleles
8.0% missing data
   2   (0.217) 0.243 0.240 0.119 
   4   (0.783) 0.757 0.760 0.881 

Locus 300 : 
2 alleles
3.6% missing data
   2   (0.810) 0.942 0.811 0.844 
   4   (0.190) 0.058 0.189 0.156 

Locus 301 : 
2 alleles
5.8% missing data
   2   (0.503) 0.664 0.524 0.444 
   4   (0.497) 0.336 0.476 0.556 

Locus 302 : 
2 alleles
13.8% missing data
   4   (0.490) 0.738 0.481 0.461 
   3   (0.510) 0.262 0.519 0.539 

Locus 303 : 
2 alleles
6.5% missing data
   4   (0.899) 0.949 0.933 0.910 
   2   (0.101) 0.051 0.067 0.090 

Locus 304 : 
2 alleles
14.5% missing data
   3   (0.920) 0.977 0.953 0.934 
   1   (0.080) 0.023 0.047 0.066 

Locus 305 : 
2 alleles
2.2% missing data
   4   (0.831) 0.747 0.814 0.928 
   3   (0.169) 0.253 0.186 0.072 

Locus 306 : 
2 alleles
5.1% missing data
   2   (0.917) 0.970 0.960 0.897 
   3   (0.083) 0.030 0.040 0.103 

Locus 307 : 
2 alleles
13.0% missing data
   3   (0.752) 0.930 0.750 0.773 
   1   (0.248) 0.070 0.250 0.227 

Locus 308 : 
2 alleles
5.1% missing data
   3   (0.914) 0.976 0.943 0.936 
   1   (0.086) 0.024 0.057 0.064 

Locus 309 : 
2 alleles
2.2% missing data
   2   (0.806) 0.945 0.846 0.764 
   3   (0.194) 0.055 0.154 0.236 

Locus 310 : 
2 alleles
5.8% missing data
   4   (0.878) 0.918 0.925 0.858 
   2   (0.122) 0.082 0.075 0.142 

Locus 311 : 
2 alleles
15.2% missing data
   3   (0.850) 0.945 0.896 0.812 
   1   (0.150) 0.055 0.104 0.188 

Locus 312 : 
2 alleles
5.1% missing data
   2   (0.891) 0.968 0.894 0.943 
   3   (0.109) 0.032 0.106 0.057 

Locus 313 : 
2 alleles
2.2% missing data
   3   (0.095) 0.024 0.070 0.071 
   4   (0.905) 0.976 0.930 0.929 

Locus 314 : 
2 alleles
9.4% missing data
   2   (0.921) 0.986 0.928 0.968 
   4   (0.079) 0.014 0.072 0.032 

Locus 315 : 
2 alleles
2.2% missing data
   2   (0.626) 0.607 0.556 0.769 
   4   (0.374) 0.393 0.444 0.231 

Locus 316 : 
2 alleles
2.9% missing data
   1   (0.925) 0.988 0.911 0.982 
   3   (0.075) 0.012 0.089 0.018 

Locus 317 : 
2 alleles
5.8% missing data
   4   (0.919) 0.961 0.960 0.910 
   2   (0.081) 0.039 0.040 0.090 

Locus 318 : 
2 alleles
6.5% missing data
   2   (0.899) 0.839 0.909 0.967 
   4   (0.101) 0.161 0.091 0.033 

Locus 319 : 
2 alleles
4.3% missing data
   2   (0.655) 0.855 0.695 0.575 
   4   (0.345) 0.145 0.305 0.425 

Locus 320 : 
2 alleles
5.1% missing data
   2   (0.382) 0.388 0.423 0.282 
   4   (0.618) 0.612 0.577 0.718 

Locus 321 : 
2 alleles
10.9% missing data
   2   (0.837) 0.941 0.880 0.802 
   4   (0.163) 0.059 0.120 0.198 

Locus 322 : 
2 alleles
6.5% missing data
   1   (0.256) 0.092 0.217 0.312 
   3   (0.744) 0.908 0.783 0.688 

Locus 323 : 
2 alleles
18.8% missing data
   3   (0.937) 0.981 0.981 0.883 
   1   (0.063) 0.019 0.019 0.117 

Locus 324 : 
2 alleles
3.6% missing data
   3   (0.799) 0.724 0.762 0.912 
   1   (0.201) 0.276 0.238 0.088 

Locus 325 : 
2 alleles
14.5% missing data
   1   (0.864) 0.907 0.899 0.868 
   3   (0.136) 0.093 0.101 0.132 

Locus 326 : 
2 alleles
13.8% missing data
   4   (0.608) 0.158 0.668 0.598 
   2   (0.392) 0.842 0.332 0.402 

Locus 327 : 
2 alleles
5.8% missing data
   1   (0.143) 0.358 0.113 0.087 
   3   (0.857) 0.642 0.887 0.913 

Locus 328 : 
2 alleles
0.7% missing data
   4   (0.883) 0.976 0.923 0.865 
   2   (0.117) 0.024 0.077 0.135 

Locus 329 : 
2 alleles
5.1% missing data
   4   (0.345) 0.099 0.387 0.291 
   2   (0.655) 0.901 0.613 0.709 

Locus 330 : 
2 alleles
3.6% missing data
   3   (0.915) 0.974 0.971 0.807 
   1   (0.085) 0.026 0.029 0.193 

Locus 331 : 
2 alleles
15.2% missing data
   4   (0.918) 0.966 0.976 0.775 
   2   (0.082) 0.034 0.024 0.225 

Locus 332 : 
2 alleles
6.5% missing data
   1   (0.290) 0.095 0.227 0.417 
   3   (0.710) 0.905 0.773 0.583 

Locus 333 : 
2 alleles
5.1% missing data
   4   (0.910) 0.972 0.913 0.964 
   1   (0.090) 0.028 0.087 0.036 

Locus 334 : 
2 alleles
2.2% missing data
   1   (0.900) 0.967 0.937 0.900 
   3   (0.100) 0.033 0.063 0.100 

Locus 335 : 
2 alleles
15.9% missing data
   1   (0.891) 0.881 0.889 0.967 
   2   (0.109) 0.119 0.111 0.033 

Locus 336 : 
2 alleles
15.9% missing data
   4   (0.920) 0.978 0.929 0.967 
   1   (0.080) 0.022 0.071 0.033 

Locus 337 : 
2 alleles
13.0% missing data
   2   (0.574) 0.746 0.562 0.590 
   4   (0.426) 0.254 0.438 0.410 

Locus 338 : 
2 alleles
13.8% missing data
   3   (0.856) 0.878 0.903 0.833 
   1   (0.144) 0.122 0.097 0.167 

Locus 339 : 
2 alleles
5.1% missing data
   1   (0.680) 0.313 0.761 0.617 
   3   (0.320) 0.687 0.239 0.383 

Locus 340 : 
2 alleles
1.4% missing data
   4   (0.908) 0.973 0.932 0.938 
   2   (0.092) 0.027 0.068 0.062 

Locus 341 : 
2 alleles
13.0% missing data
   4   (0.888) 0.974 0.900 0.926 
   1   (0.112) 0.026 0.100 0.074 

Locus 342 : 
2 alleles
6.5% missing data
   2   (0.761) 0.574 0.790 0.802 
   3   (0.239) 0.426 0.210 0.198 

Locus 343 : 
2 alleles
10.1% missing data
   2   (0.829) 0.952 0.836 0.861 
   4   (0.171) 0.048 0.164 0.139 

Locus 344 : 
2 alleles
11.6% missing data
   1   (0.914) 0.972 0.949 0.921 
   3   (0.086) 0.028 0.051 0.079 

Locus 345 : 
2 alleles
15.9% missing data
   4   (0.848) 0.824 0.889 0.844 
   2   (0.152) 0.176 0.111 0.156 

Locus 346 : 
2 alleles
5.8% missing data
   2   (0.900) 0.953 0.911 0.946 
   4   (0.100) 0.047 0.089 0.054 

Locus 347 : 
2 alleles
5.8% missing data
   2   (0.910) 0.979 0.929 0.945 
   4   (0.090) 0.021 0.071 0.055 

Locus 348 : 
2 alleles
1.4% missing data
   3   (0.879) 0.970 0.884 0.925 
   2   (0.121) 0.030 0.116 0.075 

Locus 349 : 
2 alleles
4.3% missing data
   4   (0.934) 0.949 0.979 0.899 
   2   (0.066) 0.051 0.021 0.101 

Locus 350 : 
2 alleles
5.1% missing data
   1   (0.910) 0.982 0.898 0.971 
   3   (0.090) 0.018 0.102 0.029 

Locus 351 : 
2 alleles
14.5% missing data
   1   (0.588) 0.236 0.619 0.614 
   3   (0.412) 0.764 0.381 0.386 

Locus 352 : 
2 alleles
2.2% missing data
   3   (0.913) 0.976 0.926 0.957 
   1   (0.087) 0.024 0.074 0.043 

Locus 353 : 
2 alleles
2.2% missing data
   3   (0.860) 0.973 0.844 0.924 
   1   (0.140) 0.027 0.156 0.076 

Locus 354 : 
2 alleles
0.7% missing data
   2   (0.894) 0.981 0.897 0.945 
   4   (0.106) 0.019 0.103 0.055 

Locus 355 : 
2 alleles
13.8% missing data
   3   (0.892) 0.967 0.921 0.909 
   1   (0.108) 0.033 0.079 0.091 

Locus 356 : 
2 alleles
11.6% missing data
   2   (0.926) 0.967 0.939 0.970 
   4   (0.074) 0.033 0.061 0.030 

Locus 357 : 
2 alleles
3.6% missing data
   4   (0.896) 0.963 0.958 0.778 
   2   (0.104) 0.037 0.042 0.222 

Locus 358 : 
2 alleles
5.8% missing data
   2   (0.762) 0.880 0.814 0.693 
   4   (0.238) 0.120 0.186 0.307 

Locus 359 : 
2 alleles
1.4% missing data
   3   (0.915) 0.978 0.904 0.974 
   1   (0.085) 0.022 0.096 0.026 

Locus 360 : 
2 alleles
2.9% missing data
   3   (0.900) 0.966 0.920 0.936 
   1   (0.100) 0.034 0.080 0.064 

Locus 361 : 
2 alleles
5.1% missing data
   1   (0.387) 0.813 0.395 0.284 
   3   (0.613) 0.187 0.605 0.716 

Locus 362 : 
2 alleles
4.3% missing data
   1   (0.886) 0.745 0.928 0.922 
   2   (0.114) 0.255 0.072 0.078 

Locus 363 : 
2 alleles
4.3% missing data
   3   (0.925) 0.963 0.973 0.881 
   1   (0.075) 0.037 0.027 0.119 

Locus 364 : 
2 alleles
11.6% missing data
   2   (0.896) 0.862 0.935 0.905 
   4   (0.104) 0.138 0.065 0.095 

Locus 365 : 
2 alleles
2.9% missing data
   1   (0.821) 0.962 0.835 0.836 
   3   (0.179) 0.038 0.165 0.164 

Locus 366 : 
2 alleles
5.1% missing data
   4   (0.472) 0.481 0.480 0.451 
   2   (0.528) 0.519 0.520 0.549 

Locus 367 : 
2 alleles
9.4% missing data
   2   (0.920) 0.988 0.919 0.973 
   3   (0.080) 0.012 0.081 0.027 

Locus 368 : 
2 alleles
6.5% missing data
   2   (0.495) 0.833 0.470 0.478 
   4   (0.505) 0.167 0.530 0.522 

Locus 369 : 
2 alleles
5.8% missing data
   4   (0.917) 0.968 0.966 0.868 
   1   (0.083) 0.032 0.034 0.132 

Locus 370 : 
2 alleles
5.8% missing data
   2   (0.235) 0.066 0.211 0.258 
   4   (0.765) 0.934 0.789 0.742 

Locus 371 : 
2 alleles
1.4% missing data
   1   (0.863) 0.954 0.886 0.883 
   3   (0.137) 0.046 0.114 0.117 

Locus 372 : 
2 alleles
0.7% missing data
   1   (0.315) 0.086 0.348 0.266 
   3   (0.685) 0.914 0.652 0.734 

Locus 373 : 
2 alleles
2.2% missing data
   4   (0.931) 0.991 0.922 0.983 
   2   (0.069) 0.009 0.078 0.017 

Locus 374 : 
2 alleles
19.6% missing data
   2   (0.629) 0.765 0.582 0.719 
   4   (0.371) 0.235 0.418 0.281 

Locus 375 : 
2 alleles
15.9% missing data
   2   (0.910) 0.943 0.924 0.957 
   4   (0.090) 0.057 0.076 0.043 

Locus 376 : 
2 alleles
2.2% missing data
   2   (0.883) 0.960 0.939 0.808 
   3   (0.117) 0.040 0.061 0.192 

Locus 377 : 
2 alleles
4.3% missing data
   1   (0.565) 0.753 0.573 0.529 
   3   (0.435) 0.247 0.427 0.471 

Locus 378 : 
2 alleles
15.9% missing data
   2   (0.204) 0.036 0.327 0.068 
   4   (0.796) 0.964 0.673 0.932 

Locus 379 : 
2 alleles
14.5% missing data
   2   (0.656) 0.546 0.679 0.674 
   4   (0.344) 0.454 0.321 0.326 

Locus 380 : 
2 alleles
2.9% missing data
   2   (0.898) 0.967 0.947 0.852 
   4   (0.102) 0.033 0.053 0.148 

Locus 381 : 
2 alleles
7.2% missing data
   4   (0.868) 0.892 0.894 0.895 
   2   (0.132) 0.108 0.106 0.105 

Locus 382 : 
2 alleles
5.8% missing data
   4   (0.898) 0.677 0.935 0.946 
   2   (0.102) 0.323 0.065 0.054 

Locus 383 : 
2 alleles
14.5% missing data
   1   (0.294) 0.078 0.375 0.179 
   3   (0.706) 0.922 0.625 0.821 

Locus 384 : 
2 alleles
8.7% missing data
   1   (0.875) 0.959 0.901 0.890 
   3   (0.125) 0.041 0.099 0.110 

Locus 385 : 
2 alleles
10.9% missing data
   2   (0.898) 0.926 0.931 0.917 
   4   (0.102) 0.074 0.069 0.083 

Locus 386 : 
2 alleles
11.6% missing data
   2   (0.868) 0.923 0.902 0.872 
   1   (0.132) 0.077 0.098 0.128 

Locus 387 : 
2 alleles
7.2% missing data
   2   (0.819) 0.880 0.884 0.730 
   3   (0.181) 0.120 0.116 0.270 

Locus 388 : 
2 alleles
6.5% missing data
   3   (0.815) 0.700 0.833 0.877 
   1   (0.185) 0.300 0.167 0.123 

Locus 389 : 
2 alleles
4.3% missing data
   1   (0.794) 0.909 0.790 0.840 
   3   (0.206) 0.091 0.210 0.160 

Locus 390 : 
2 alleles
15.9% missing data
   1   (0.684) 0.769 0.636 0.781 
   3   (0.316) 0.231 0.364 0.219 

Locus 391 : 
2 alleles
4.3% missing data
   4   (0.748) 0.577 0.795 0.753 
   2   (0.252) 0.423 0.205 0.247 

Locus 392 : 
2 alleles
15.9% missing data
   3   (0.945) 0.773 0.986 0.927 
   1   (0.055) 0.227 0.014 0.073 

Locus 393 : 
2 alleles
15.2% missing data
   3   (0.895) 0.967 0.929 0.902 
   1   (0.105) 0.033 0.071 0.098 

Locus 394 : 
2 alleles
10.1% missing data
   2   (0.884) 0.958 0.916 0.892 
   4   (0.116) 0.042 0.084 0.108 

Locus 395 : 
2 alleles
11.6% missing data
   2   (0.290) 0.587 0.264 0.245 
   4   (0.710) 0.413 0.736 0.755 

Locus 396 : 
2 alleles
12.3% missing data
   3   (0.800) 0.554 0.872 0.766 
   1   (0.200) 0.446 0.128 0.234 

Locus 397 : 
2 alleles
6.5% missing data
   2   (0.536) 0.485 0.582 0.471 
   3   (0.464) 0.515 0.418 0.529 

Locus 398 : 
2 alleles
11.6% missing data
   2   (0.518) 0.875 0.440 0.591 
   4   (0.482) 0.125 0.560 0.409 

Locus 399 : 
2 alleles
2.9% missing data
   3   (0.910) 0.968 0.920 0.956 
   1   (0.090) 0.032 0.080 0.044 

Locus 400 : 
2 alleles
5.1% missing data
   1   (0.724) 0.925 0.735 0.708 
   3   (0.276) 0.075 0.265 0.292 

Locus 401 : 
2 alleles
13.0% missing data
   1   (0.842) 0.961 0.829 0.901 
   2   (0.158) 0.039 0.171 0.099 

Locus 402 : 
2 alleles
5.1% missing data
   2   (0.804) 0.501 0.877 0.768 
   4   (0.196) 0.499 0.123 0.232 

Locus 403 : 
2 alleles
3.6% missing data
   4   (0.843) 0.946 0.890 0.799 
   2   (0.157) 0.054 0.110 0.201 

Locus 404 : 
2 alleles
12.3% missing data
   2   (0.851) 0.662 0.902 0.869 
   4   (0.149) 0.338 0.098 0.131 

Locus 405 : 
2 alleles
2.2% missing data
   2   (0.752) 0.555 0.786 0.783 
   3   (0.248) 0.445 0.214 0.217 

Locus 406 : 
2 alleles
11.6% missing data
   2   (0.910) 0.955 0.960 0.866 
   4   (0.090) 0.045 0.040 0.134 

Locus 407 : 
2 alleles
3.6% missing data
   2   (0.825) 0.965 0.780 0.911 
   4   (0.175) 0.035 0.220 0.089 

Locus 408 : 
2 alleles
13.0% missing data
   2   (0.871) 0.961 0.914 0.847 
   4   (0.129) 0.039 0.086 0.153 

Locus 409 : 
2 alleles
2.2% missing data
   2   (0.120) 0.016 0.185 0.032 
   4   (0.880) 0.984 0.815 0.968 

Locus 410 : 
2 alleles
5.1% missing data
   2   (0.916) 0.974 0.954 0.918 
   4   (0.084) 0.026 0.046 0.082 

Locus 411 : 
2 alleles
18.1% missing data
   2   (0.869) 0.962 0.883 0.901 
   4   (0.131) 0.038 0.117 0.099 

Locus 412 : 
2 alleles
14.5% missing data
   1   (0.891) 0.932 0.882 0.956 
   2   (0.109) 0.068 0.118 0.044 

Locus 413 : 
2 alleles
14.5% missing data
   1   (0.937) 0.994 0.904 0.990 
   3   (0.063) 0.006 0.096 0.010 

Locus 414 : 
2 alleles
13.0% missing data
   4   (0.900) 0.974 0.901 0.954 
   2   (0.100) 0.026 0.099 0.046 

Locus 415 : 
2 alleles
3.6% missing data
   1   (0.127) 0.029 0.117 0.088 
   3   (0.873) 0.971 0.883 0.912 

Locus 416 : 
2 alleles
3.6% missing data
   3   (0.858) 0.954 0.859 0.908 
   1   (0.142) 0.046 0.141 0.092 

Locus 417 : 
2 alleles
10.1% missing data
   3   (0.909) 0.984 0.927 0.944 
   4   (0.091) 0.016 0.073 0.056 

Locus 418 : 
2 alleles
5.1% missing data
   2   (0.789) 0.924 0.800 0.804 
   4   (0.211) 0.076 0.200 0.196 

Locus 419 : 
2 alleles
2.9% missing data
   3   (0.735) 0.913 0.726 0.765 
   4   (0.265) 0.087 0.274 0.235 

Locus 420 : 
2 alleles
13.8% missing data
   1   (0.252) 0.300 0.221 0.248 
   4   (0.748) 0.700 0.779 0.752 

Locus 421 : 
2 alleles
11.6% missing data
   2   (0.934) 0.994 0.896 0.990 
   4   (0.066) 0.006 0.104 0.010 

Locus 422 : 
2 alleles
5.1% missing data
   2   (0.863) 0.497 0.852 0.957 
   4   (0.137) 0.503 0.148 0.043 

Locus 423 : 
2 alleles
14.5% missing data
   3   (0.632) 0.274 0.717 0.556 
   2   (0.368) 0.726 0.283 0.444 

Locus 424 : 
2 alleles
13.0% missing data
   2   (0.891) 0.973 0.928 0.883 
   4   (0.109) 0.027 0.072 0.117 

Locus 425 : 
2 alleles
2.9% missing data
   2   (0.888) 0.950 0.951 0.784 
   4   (0.112) 0.050 0.049 0.216 

Locus 426 : 
2 alleles
5.8% missing data
   3   (0.831) 0.967 0.761 0.934 
   2   (0.169) 0.033 0.239 0.066 

Locus 427 : 
2 alleles
18.8% missing data
   4   (0.889) 0.974 0.903 0.926 
   2   (0.111) 0.026 0.097 0.074 

Locus 428 : 
2 alleles
5.8% missing data
   2   (0.926) 0.974 0.966 0.920 
   4   (0.074) 0.026 0.034 0.080 

Locus 429 : 
2 alleles
15.2% missing data
   2   (0.731) 0.834 0.729 0.761 
   3   (0.269) 0.166 0.271 0.239 

Locus 430 : 
2 alleles
4.3% missing data
   4   (0.795) 0.632 0.817 0.851 
   2   (0.205) 0.368 0.183 0.149 

Locus 431 : 
2 alleles
2.9% missing data
   1   (0.364) 0.449 0.300 0.437 
   3   (0.636) 0.551 0.700 0.563 

Locus 432 : 
2 alleles
0.7% missing data
   1   (0.483) 0.815 0.481 0.425 
   4   (0.517) 0.185 0.519 0.575 

Locus 433 : 
2 alleles
13.8% missing data
   2   (0.831) 0.948 0.812 0.897 
   4   (0.169) 0.052 0.188 0.103 

Locus 434 : 
2 alleles
14.5% missing data
   3   (0.757) 0.564 0.780 0.809 
   2   (0.243) 0.436 0.220 0.191 

Locus 435 : 
2 alleles
3.6% missing data
   4   (0.814) 0.935 0.799 0.876 
   2   (0.186) 0.065 0.201 0.124 

Locus 436 : 
2 alleles
8.0% missing data
   4   (0.767) 0.948 0.775 0.769 
   2   (0.233) 0.052 0.225 0.231 

Locus 437 : 
2 alleles
2.9% missing data
   1   (0.918) 0.966 0.955 0.921 
   3   (0.082) 0.034 0.045 0.079 

Locus 438 : 
2 alleles
5.1% missing data
   2   (0.932) 0.993 0.877 0.991 
   4   (0.068) 0.007 0.123 0.009 

Locus 439 : 
2 alleles
2.2% missing data
   3   (0.907) 0.983 0.913 0.955 
   4   (0.093) 0.017 0.087 0.045 

Locus 440 : 
2 alleles
3.6% missing data
   3   (0.816) 0.928 0.795 0.885 
   1   (0.184) 0.072 0.205 0.115 

Locus 441 : 
2 alleles
1.4% missing data
   2   (0.895) 0.618 0.936 0.937 
   4   (0.105) 0.382 0.064 0.063 

Locus 442 : 
2 alleles
6.5% missing data
   3   (0.864) 0.978 0.834 0.938 
   1   (0.136) 0.022 0.166 0.062 

Locus 443 : 
2 alleles
2.2% missing data
   4   (0.698) 0.851 0.695 0.718 
   2   (0.302) 0.149 0.305 0.282 

Locus 444 : 
2 alleles
3.6% missing data
   3   (0.875) 0.932 0.894 0.910 
   2   (0.125) 0.068 0.106 0.090 

Locus 445 : 
2 alleles
13.8% missing data
   3   (0.408) 0.123 0.426 0.412 
   1   (0.592) 0.877 0.574 0.588 

Locus 446 : 
2 alleles
4.3% missing data
   1   (0.239) 0.062 0.255 0.197 
   3   (0.761) 0.938 0.745 0.803 

Locus 447 : 
2 alleles
5.1% missing data
   3   (0.706) 0.783 0.726 0.699 
   2   (0.294) 0.217 0.274 0.301 

Locus 448 : 
2 alleles
12.3% missing data
   1   (0.081) 0.017 0.094 0.023 
   3   (0.919) 0.983 0.906 0.977 

Locus 449 : 
2 alleles
5.1% missing data
   2   (0.401) 0.528 0.316 0.518 
   4   (0.599) 0.472 0.684 0.482 

Locus 450 : 
2 alleles
13.0% missing data
   2   (0.845) 0.952 0.917 0.701 
   4   (0.155) 0.048 0.083 0.299 

Locus 451 : 
2 alleles
2.9% missing data
   2   (0.820) 0.904 0.859 0.799 
   4   (0.180) 0.096 0.141 0.201 

Locus 452 : 
2 alleles
2.2% missing data
   2   (0.618) 0.714 0.628 0.621 
   4   (0.382) 0.286 0.372 0.379 

Locus 453 : 
2 alleles
8.0% missing data
   4   (0.333) 0.087 0.376 0.277 
   2   (0.667) 0.913 0.624 0.723 

Locus 454 : 
2 alleles
2.9% missing data
   4   (0.920) 0.980 0.931 0.966 
   2   (0.080) 0.020 0.069 0.034 

Locus 455 : 
2 alleles
11.6% missing data
   1   (0.910) 0.954 0.920 0.959 
   3   (0.090) 0.046 0.080 0.041 

Locus 456 : 
2 alleles
2.9% missing data
   4   (0.877) 0.930 0.910 0.886 
   2   (0.123) 0.070 0.090 0.114 

Locus 457 : 
2 alleles
11.6% missing data
   3   (0.915) 0.974 0.958 0.899 
   2   (0.085) 0.026 0.042 0.101 

Locus 458 : 
2 alleles
13.0% missing data
   1   (0.854) 0.726 0.870 0.924 
   3   (0.146) 0.274 0.130 0.076 

Locus 459 : 
2 alleles
12.3% missing data
   3   (0.936) 0.993 0.901 0.990 
   4   (0.064) 0.007 0.099 0.010 

Locus 460 : 
2 alleles
6.5% missing data
   1   (0.861) 0.806 0.902 0.864 
   3   (0.139) 0.194 0.098 0.136 

Locus 461 : 
2 alleles
7.2% missing data
   2   (0.767) 0.813 0.800 0.778 
   4   (0.233) 0.187 0.200 0.222 

Locus 462 : 
2 alleles
3.6% missing data
   2   (0.668) 0.901 0.663 0.665 
   4   (0.332) 0.099 0.337 0.335 

Locus 463 : 
2 alleles
8.0% missing data
   1   (0.686) 0.914 0.714 0.625 
   3   (0.314) 0.086 0.286 0.375 

Locus 464 : 
2 alleles
4.3% missing data
   3   (0.915) 0.981 0.948 0.927 
   1   (0.085) 0.019 0.052 0.073 

Locus 465 : 
2 alleles
15.9% missing data
   1   (0.912) 0.967 0.935 0.943 
   3   (0.088) 0.033 0.065 0.057 

Locus 466 : 
2 alleles
13.0% missing data
   3   (0.802) 0.898 0.806 0.840 
   1   (0.198) 0.102 0.194 0.160 

Locus 467 : 
2 alleles
11.6% missing data
   1   (0.829) 0.953 0.802 0.901 
   3   (0.171) 0.047 0.198 0.099 

Locus 468 : 
2 alleles
3.6% missing data
   1   (0.179) 0.052 0.185 0.130 
   3   (0.821) 0.948 0.815 0.870 

Locus 469 : 
2 alleles
5.8% missing data
   2   (0.917) 0.967 0.949 0.936 
   4   (0.083) 0.033 0.051 0.064 

Locus 470 : 
2 alleles
5.1% missing data
   2   (0.374) 0.639 0.362 0.326 
   4   (0.626) 0.361 0.638 0.674 

Locus 471 : 
2 alleles
5.8% missing data
   2   (0.517) 0.268 0.538 0.530 
   4   (0.483) 0.732 0.462 0.470 

Locus 472 : 
2 alleles
3.6% missing data
   3   (0.858) 0.964 0.867 0.895 
   4   (0.142) 0.036 0.133 0.105 

Locus 473 : 
2 alleles
2.9% missing data
   4   (0.890) 0.966 0.918 0.907 
   2   (0.110) 0.034 0.082 0.093 

Locus 474 : 
2 alleles
15.2% missing data
   1   (0.475) 0.430 0.508 0.420 
   3   (0.525) 0.570 0.492 0.580 

Locus 475 : 
2 alleles
11.6% missing data
   3   (0.888) 0.970 0.929 0.873 
   1   (0.112) 0.030 0.071 0.127 

Locus 476 : 
2 alleles
13.0% missing data
   4   (0.913) 0.991 0.833 0.986 
   2   (0.087) 0.009 0.167 0.014 

Locus 477 : 
2 alleles
15.2% missing data
   2   (0.186) 0.056 0.143 0.234 
   4   (0.814) 0.944 0.857 0.766 

Locus 478 : 
2 alleles
6.5% missing data
   4   (0.940) 0.995 0.903 0.992 
   2   (0.060) 0.005 0.097 0.008 

Locus 479 : 
2 alleles
11.6% missing data
   1   (0.872) 0.969 0.894 0.891 
   4   (0.128) 0.031 0.106 0.109 

Locus 480 : 
2 alleles
4.3% missing data
   1   (0.307) 0.239 0.439 0.116 
   3   (0.693) 0.761 0.561 0.884 

Locus 481 : 
2 alleles
2.2% missing data
   3   (0.894) 0.982 0.929 0.889 
   4   (0.106) 0.018 0.071 0.111 

Locus 482 : 
2 alleles
0.7% missing data
   2   (0.143) 0.062 0.097 0.176 
   4   (0.857) 0.938 0.903 0.824 

Locus 483 : 
2 alleles
13.0% missing data
   4   (0.747) 0.568 0.791 0.758 
   2   (0.253) 0.432 0.209 0.242 

Locus 484 : 
2 alleles
12.3% missing data
   3   (0.910) 0.960 0.932 0.945 
   1   (0.090) 0.040 0.068 0.055 

Locus 485 : 
2 alleles
13.0% missing data
   3   (0.854) 0.952 0.879 0.865 
   1   (0.146) 0.048 0.121 0.135 

Locus 486 : 
2 alleles
3.6% missing data
   4   (0.920) 0.699 0.944 0.975 
   2   (0.080) 0.301 0.056 0.025 

Locus 487 : 
2 alleles
2.9% missing data
   2   (0.146) 0.049 0.086 0.235 
   3   (0.854) 0.951 0.914 0.765 

Locus 488 : 
2 alleles
5.8% missing data
   2   (0.829) 0.958 0.825 0.875 
   4   (0.171) 0.042 0.175 0.125 

Locus 489 : 
2 alleles
12.3% missing data
   1   (0.503) 0.552 0.437 0.612 
   3   (0.497) 0.448 0.563 0.388 

Locus 490 : 
2 alleles
3.6% missing data
   2   (0.899) 0.968 0.936 0.897 
   4   (0.101) 0.032 0.064 0.103 

Locus 491 : 
2 alleles
5.1% missing data
   3   (0.073) 0.011 0.085 0.018 
   1   (0.927) 0.989 0.915 0.982 

Locus 492 : 
2 alleles
1.4% missing data
   1   (0.912) 0.975 0.938 0.938 
   3   (0.088) 0.025 0.062 0.062 

Locus 493 : 
2 alleles
10.9% missing data
   2   (0.864) 0.930 0.875 0.907 
   4   (0.136) 0.070 0.125 0.093 

Locus 494 : 
2 alleles
2.9% missing data
   4   (0.848) 0.951 0.895 0.805 
   3   (0.152) 0.049 0.105 0.195 

Locus 495 : 
2 alleles
14.5% missing data
   2   (0.812) 0.265 0.883 0.808 
   4   (0.188) 0.735 0.117 0.192 

Locus 496 : 
2 alleles
2.9% missing data
   4   (0.869) 0.966 0.894 0.885 
   2   (0.131) 0.034 0.106 0.115 

Locus 497 : 
2 alleles
4.3% missing data
   1   (0.854) 0.963 0.845 0.910 
   3   (0.146) 0.037 0.155 0.090 

Locus 498 : 
2 alleles
12.3% missing data
   3   (0.889) 0.976 0.900 0.927 
   2   (0.111) 0.024 0.100 0.073 

Locus 499 : 
2 alleles
4.3% missing data
   4   (0.922) 0.969 0.965 0.907 
   2   (0.078) 0.031 0.035 0.093 

Locus 500 : 
2 alleles
15.2% missing data
   1   (0.853) 0.959 0.891 0.832 
   3   (0.147) 0.041 0.109 0.168 

Locus 501 : 
2 alleles
1.4% missing data
   1   (0.705) 0.920 0.707 0.699 
   2   (0.295) 0.080 0.293 0.301 

Locus 502 : 
2 alleles
10.9% missing data
   2   (0.943) 0.994 0.920 0.991 
   4   (0.057) 0.006 0.080 0.009 

Locus 503 : 
2 alleles
16.7% missing data
   4   (0.839) 0.946 0.878 0.813 
   3   (0.161) 0.054 0.122 0.187 

Locus 504 : 
2 alleles
6.5% missing data
   1   (0.789) 0.892 0.800 0.814 
   3   (0.211) 0.108 0.200 0.186 

Locus 505 : 
2 alleles
11.6% missing data
   1   (0.400) 0.441 0.458 0.275 
   3   (0.600) 0.559 0.542 0.725 

Locus 506 : 
2 alleles
3.6% missing data
   4   (0.912) 0.981 0.927 0.953 
   2   (0.088) 0.019 0.073 0.047 

Locus 507 : 
2 alleles
5.8% missing data
   4   (0.615) 0.242 0.649 0.644 
   1   (0.385) 0.758 0.351 0.356 

Locus 508 : 
2 alleles
18.1% missing data
   3   (0.910) 0.985 0.907 0.963 
   4   (0.090) 0.015 0.093 0.037 

Locus 509 : 
2 alleles
17.4% missing data
   1   (0.843) 0.968 0.853 0.870 
   3   (0.157) 0.032 0.147 0.130 

Locus 510 : 
2 alleles
4.3% missing data
   1   (0.730) 0.935 0.746 0.705 
   4   (0.270) 0.065 0.254 0.295 

Locus 511 : 
2 alleles
15.9% missing data
   1   (0.908) 0.972 0.955 0.866 
   3   (0.092) 0.028 0.045 0.134 

Locus 512 : 
2 alleles
15.9% missing data
   3   (0.909) 0.777 0.941 0.959 
   1   (0.091) 0.223 0.059 0.041 

Locus 513 : 
2 alleles
3.6% missing data
   2   (0.766) 0.750 0.828 0.725 
   4   (0.234) 0.250 0.172 0.275 

Locus 514 : 
2 alleles
10.1% missing data
   1   (0.785) 0.944 0.793 0.797 
   3   (0.215) 0.056 0.207 0.203 

Locus 515 : 
2 alleles
3.6% missing data
   4   (0.881) 0.964 0.916 0.878 
   1   (0.119) 0.036 0.084 0.122 

Locus 516 : 
2 alleles
13.8% missing data
   2   (0.872) 0.977 0.869 0.922 
   4   (0.128) 0.023 0.131 0.078 

Locus 517 : 
2 alleles
3.6% missing data
   1   (0.753) 0.946 0.739 0.785 
   4   (0.247) 0.054 0.261 0.215 

Locus 518 : 
2 alleles
6.5% missing data
   4   (0.776) 0.930 0.794 0.773 
   3   (0.224) 0.070 0.206 0.227 

Locus 519 : 
2 alleles
2.9% missing data
   3   (0.728) 0.880 0.775 0.655 
   1   (0.272) 0.120 0.225 0.345 

Locus 520 : 
2 alleles
5.1% missing data
   3   (0.740) 0.177 0.891 0.473 
   4   (0.260) 0.823 0.109 0.527 

Locus 521 : 
2 alleles
3.6% missing data
   2   (0.900) 0.969 0.959 0.803 
   4   (0.100) 0.031 0.041 0.197 

Locus 522 : 
2 alleles
13.8% missing data
   2   (0.901) 0.986 0.857 0.975 
   4   (0.099) 0.014 0.143 0.025 

Locus 523 : 
2 alleles
7.2% missing data
   4   (0.868) 0.969 0.873 0.913 
   3   (0.132) 0.031 0.127 0.087 

Locus 524 : 
2 alleles
13.0% missing data
   1   (0.907) 0.976 0.948 0.894 
   3   (0.093) 0.024 0.052 0.106 

Locus 525 : 
2 alleles
8.0% missing data
   2   (0.926) 0.974 0.973 0.884 
   4   (0.074) 0.026 0.027 0.116 

Locus 526 : 
2 alleles
5.1% missing data
   2   (0.410) 0.486 0.414 0.369 
   3   (0.590) 0.514 0.586 0.631 

Locus 527 : 
2 alleles
5.1% missing data
   2   (0.877) 0.614 0.903 0.940 
   4   (0.123) 0.386 0.097 0.060 

Locus 528 : 
2 alleles
12.3% missing data
   4   (0.885) 0.972 0.895 0.927 
   1   (0.115) 0.028 0.105 0.073 

Locus 529 : 
2 alleles
12.3% missing data
   2   (0.889) 0.959 0.922 0.899 
   4   (0.111) 0.041 0.078 0.101 

Locus 530 : 
2 alleles
2.9% missing data
   1   (0.910) 0.981 0.921 0.953 
   4   (0.090) 0.019 0.079 0.047 

Locus 531 : 
2 alleles
4.3% missing data
   1   (0.749) 0.913 0.691 0.848 
   3   (0.251) 0.087 0.309 0.152 

Locus 532 : 
2 alleles
12.3% missing data
   1   (0.550) 0.896 0.385 0.762 
   4   (0.450) 0.104 0.615 0.238 

Locus 533 : 
2 alleles
5.1% missing data
   1   (0.884) 0.966 0.888 0.932 
   4   (0.116) 0.034 0.112 0.068 

Locus 534 : 
2 alleles
12.3% missing data
   2   (0.866) 0.971 0.846 0.935 
   4   (0.134) 0.029 0.154 0.065 

Locus 535 : 
2 alleles
17.4% missing data
   3   (0.698) 0.919 0.687 0.714 
   1   (0.302) 0.081 0.313 0.286 

Locus 536 : 
2 alleles
2.9% missing data
   1   (0.873) 0.954 0.899 0.889 
   3   (0.127) 0.046 0.101 0.111 

Locus 537 : 
2 alleles
3.6% missing data
   2   (0.444) 0.110 0.470 0.454 
   4   (0.556) 0.890 0.530 0.546 

Locus 538 : 
2 alleles
15.9% missing data
   3   (0.827) 0.921 0.875 0.783 
   1   (0.173) 0.079 0.125 0.217 

Locus 539 : 
2 alleles
13.8% missing data
   2   (0.796) 0.896 0.836 0.765 
   4   (0.204) 0.104 0.164 0.235 

Locus 540 : 
2 alleles
10.1% missing data
   2   (0.795) 0.569 0.846 0.807 
   4   (0.205) 0.431 0.154 0.193 

Locus 541 : 
2 alleles
11.6% missing data
   3   (0.621) 0.646 0.600 0.676 
   4   (0.379) 0.354 0.400 0.324 

Locus 542 : 
2 alleles
3.6% missing data
   1   (0.921) 0.977 0.972 0.846 
   3   (0.079) 0.023 0.028 0.154 

Locus 543 : 
2 alleles
10.1% missing data
   1   (0.927) 0.990 0.917 0.979 
   3   (0.073) 0.010 0.083 0.021 

Locus 544 : 
2 alleles
5.1% missing data
   1   (0.918) 0.970 0.949 0.937 
   3   (0.082) 0.030 0.051 0.063 

Locus 545 : 
2 alleles
2.9% missing data
   2   (0.835) 0.971 0.813 0.902 
   1   (0.165) 0.029 0.187 0.098 

Locus 546 : 
2 alleles
4.3% missing data
   2   (0.893) 0.928 0.907 0.940 
   4   (0.107) 0.072 0.093 0.060 

Locus 547 : 
2 alleles
5.8% missing data
   4   (0.748) 0.875 0.702 0.839 
   2   (0.252) 0.125 0.298 0.161 

Locus 548 : 
2 alleles
5.8% missing data
   3   (0.894) 0.956 0.934 0.887 
   1   (0.106) 0.044 0.066 0.113 

Locus 549 : 
2 alleles
2.9% missing data
   1   (0.106) 0.020 0.088 0.075 
   3   (0.894) 0.980 0.912 0.925 

Locus 550 : 
2 alleles
2.2% missing data
   1   (0.634) 0.890 0.634 0.613 
   4   (0.366) 0.110 0.366 0.387 

Locus 551 : 
2 alleles
2.9% missing data
   4   (0.908) 0.970 0.927 0.946 
   1   (0.092) 0.030 0.073 0.054 

Locus 552 : 
2 alleles
8.0% missing data
   2   (0.888) 0.983 0.843 0.967 
   4   (0.112) 0.017 0.157 0.033 

Locus 553 : 
2 alleles
10.1% missing data
   2   (0.823) 0.954 0.851 0.813 
   1   (0.177) 0.046 0.149 0.187 

Locus 554 : 
2 alleles
4.3% missing data
   1   (0.868) 0.949 0.927 0.789 
   3   (0.132) 0.051 0.073 0.211 

Locus 555 : 
2 alleles
11.6% missing data
   2   (0.873) 0.972 0.884 0.908 
   4   (0.127) 0.028 0.116 0.092 

Locus 556 : 
2 alleles
5.8% missing data
   4   (0.584) 0.454 0.775 0.250 
   2   (0.416) 0.546 0.225 0.750 

Locus 557 : 
2 alleles
14.5% missing data
   1   (0.828) 0.948 0.825 0.876 
   3   (0.172) 0.052 0.175 0.124 

Locus 558 : 
2 alleles
10.9% missing data
   1   (0.898) 0.661 0.952 0.909 
   2   (0.102) 0.339 0.048 0.091 

Locus 559 : 
2 alleles
2.2% missing data
   1   (0.916) 0.982 0.932 0.956 
   4   (0.084) 0.018 0.068 0.044 

Locus 560 : 
2 alleles
13.8% missing data
   2   (0.727) 0.568 0.782 0.708 
   4   (0.273) 0.432 0.218 0.292 

Locus 561 : 
2 alleles
5.8% missing data
   1   (0.500) 0.500 0.500 0.500 
   3   (0.500) 0.500 0.500 0.500 

Locus 562 : 
2 alleles
2.2% missing data
   2   (0.926) 0.977 0.951 0.957 
   4   (0.074) 0.023 0.049 0.043 

Locus 563 : 
2 alleles
1.4% missing data
   1   (0.891) 0.977 0.880 0.954 
   4   (0.109) 0.023 0.120 0.046 

Locus 564 : 
2 alleles
13.0% missing data
   4   (0.940) 0.994 0.912 0.990 
   3   (0.060) 0.006 0.088 0.010 

Locus 565 : 
2 alleles
1.4% missing data
   3   (0.883) 0.980 0.824 0.969 
   1   (0.117) 0.020 0.176 0.031 

Locus 566 : 
2 alleles
7.2% missing data
   1   (0.893) 0.945 0.921 0.918 
   3   (0.107) 0.055 0.079 0.082 

Locus 567 : 
2 alleles
10.9% missing data
   2   (0.719) 0.665 0.723 0.777 
   4   (0.281) 0.335 0.277 0.223 

Locus 568 : 
2 alleles
10.1% missing data
   3   (0.571) 0.508 0.587 0.573 
   4   (0.429) 0.492 0.413 0.427 

Locus 569 : 
2 alleles
12.3% missing data
   4   (0.856) 0.961 0.875 0.877 
   1   (0.144) 0.039 0.125 0.123 

Locus 570 : 
2 alleles
1.4% missing data
   2   (0.864) 0.619 0.908 0.901 
   3   (0.136) 0.381 0.092 0.099 

Locus 571 : 
2 alleles
16.7% missing data
   3   (0.922) 0.672 0.967 0.948 
   2   (0.078) 0.328 0.033 0.052 

Locus 572 : 
2 alleles
10.1% missing data
   2   (0.640) 0.498 0.691 0.600 
   1   (0.360) 0.502 0.309 0.400 

Locus 573 : 
2 alleles
13.8% missing data
   2   (0.734) 0.955 0.574 0.906 
   4   (0.266) 0.045 0.426 0.094 

Locus 574 : 
2 alleles
3.6% missing data
   3   (0.908) 0.972 0.949 0.897 
   1   (0.092) 0.028 0.051 0.103 

Locus 575 : 
2 alleles
12.3% missing data
   1   (0.910) 0.960 0.954 0.890 
   3   (0.090) 0.040 0.046 0.110 

Locus 576 : 
2 alleles
10.9% missing data
   1   (0.807) 0.756 0.784 0.908 
   4   (0.193) 0.244 0.216 0.092 

Locus 577 : 
2 alleles
4.3% missing data
   1   (0.914) 0.977 0.942 0.936 
   2   (0.086) 0.023 0.058 0.064 

Locus 578 : 
2 alleles
14.5% missing data
   2   (0.143) 0.047 0.123 0.122 
   4   (0.857) 0.953 0.877 0.878 

Locus 579 : 
2 alleles
15.2% missing data
   1   (0.921) 0.682 0.959 0.962 
   4   (0.079) 0.318 0.041 0.038 

Locus 580 : 
2 alleles
9.4% missing data
   2   (0.915) 0.966 0.966 0.851 
   4   (0.085) 0.034 0.034 0.149 

Locus 581 : 
2 alleles
5.1% missing data
   1   (0.836) 0.595 0.881 0.871 
   3   (0.164) 0.405 0.119 0.129 

Locus 582 : 
2 alleles
2.9% missing data
   3   (0.925) 0.956 0.961 0.934 
   1   (0.075) 0.044 0.039 0.066 

Locus 583 : 
2 alleles
4.3% missing data
   3   (0.091) 0.032 0.091 0.036 
   4   (0.909) 0.968 0.909 0.964 

Locus 584 : 
2 alleles
4.3% missing data
   3   (0.904) 0.294 0.967 0.898 
   2   (0.096) 0.706 0.033 0.102 

Locus 585 : 
2 alleles
6.5% missing data
   2   (0.419) 0.068 0.681 0.118 
   4   (0.581) 0.932 0.319 0.882 

Locus 586 : 
2 alleles
12.3% missing data
   1   (0.255) 0.084 0.232 0.281 
   3   (0.745) 0.916 0.768 0.719 

Locus 587 : 
2 alleles
1.4% missing data
   2   (0.858) 0.602 0.925 0.834 
   4   (0.142) 0.398 0.075 0.166 

Locus 588 : 
2 alleles
13.0% missing data
   2   (0.921) 0.978 0.966 0.887 
   1   (0.079) 0.022 0.034 0.113 

Locus 589 : 
2 alleles
16.7% missing data
   1   (0.668) 0.564 0.729 0.611 
   3   (0.332) 0.436 0.271 0.389 

Locus 590 : 
2 alleles
5.8% missing data
   3   (0.915) 0.984 0.948 0.924 
   2   (0.085) 0.016 0.052 0.076 

Locus 591 : 
2 alleles
1.4% missing data
   2   (0.923) 0.969 0.967 0.897 
   4   (0.077) 0.031 0.033 0.103 

Locus 592 : 
2 alleles
10.9% missing data
   4   (0.893) 0.973 0.886 0.953 
   2   (0.107) 0.027 0.114 0.047 

Locus 593 : 
2 alleles
13.8% missing data
   1   (0.844) 0.922 0.892 0.806 
   3   (0.156) 0.078 0.108 0.194 

Locus 594 : 
2 alleles
18.8% missing data
   1   (0.096) 0.018 0.116 0.030 
   4   (0.904) 0.982 0.884 0.970 

Locus 595 : 
2 alleles
10.1% missing data
   4   (0.903) 0.964 0.957 0.840 
   2   (0.097) 0.036 0.043 0.160 

Locus 596 : 
2 alleles
14.5% missing data
   2   (0.840) 0.615 0.883 0.874 
   4   (0.160) 0.385 0.117 0.126 

Locus 597 : 
2 alleles
12.3% missing data
   1   (0.269) 0.272 0.273 0.218 
   4   (0.731) 0.728 0.727 0.782 

Locus 598 : 
2 alleles
14.5% missing data
   1   (0.785) 0.646 0.841 0.778 
   3   (0.215) 0.354 0.159 0.222 

Locus 599 : 
2 alleles
13.0% missing data
   3   (0.677) 0.653 0.686 0.714 
   1   (0.323) 0.347 0.314 0.286 

Locus 600 : 
2 alleles
2.9% missing data
   3   (0.840) 0.685 0.856 0.909 
   4   (0.160) 0.315 0.144 0.091 

Locus 601 : 
2 alleles
14.5% missing data
   3   (0.200) 0.062 0.215 0.144 
   1   (0.800) 0.938 0.785 0.856 

Locus 602 : 
2 alleles
8.0% missing data
   1   (0.098) 0.162 0.127 0.016 
   3   (0.902) 0.838 0.873 0.984 

Locus 603 : 
2 alleles
5.1% missing data
   1   (0.858) 0.956 0.931 0.703 
   2   (0.142) 0.044 0.069 0.297 

Locus 604 : 
2 alleles
5.8% missing data
   3   (0.730) 0.572 0.778 0.726 
   1   (0.270) 0.428 0.222 0.274 

Locus 605 : 
2 alleles
7.2% missing data
   4   (0.845) 0.958 0.855 0.878 
   2   (0.155) 0.042 0.145 0.122 

Locus 606 : 
2 alleles
10.9% missing data
   1   (0.742) 0.542 0.794 0.737 
   2   (0.258) 0.458 0.206 0.263 

Locus 607 : 
2 alleles
5.1% missing data
   3   (0.838) 0.919 0.886 0.798 
   1   (0.162) 0.081 0.114 0.202 

Locus 608 : 
2 alleles
2.9% missing data
   3   (0.942) 0.995 0.908 0.993 
   4   (0.058) 0.005 0.092 0.007 

Locus 609 : 
2 alleles
6.5% missing data
   3   (0.931) 0.978 0.979 0.865 
   1   (0.069) 0.022 0.021 0.135 

Locus 610 : 
2 alleles
0.7% missing data
   1   (0.612) 0.522 0.582 0.706 
   3   (0.388) 0.478 0.418 0.294 

Locus 611 : 
2 alleles
3.6% missing data
   4   (0.827) 0.940 0.851 0.833 
   3   (0.173) 0.060 0.149 0.167 

Locus 612 : 
2 alleles
2.9% missing data
   2   (0.946) 0.995 0.921 0.993 
   4   (0.054) 0.005 0.079 0.007 

Locus 613 : 
2 alleles
8.0% missing data
   3   (0.082) 0.008 0.106 0.020 
   4   (0.918) 0.992 0.894 0.980 

Locus 614 : 
2 alleles
13.8% missing data
   3   (0.913) 0.963 0.965 0.851 
   1   (0.087) 0.037 0.035 0.149 

Locus 615 : 
2 alleles
2.9% missing data
   2   (0.805) 0.939 0.854 0.742 
   4   (0.195) 0.061 0.146 0.258 

Locus 616 : 
2 alleles
11.6% missing data
   3   (0.864) 0.966 0.888 0.878 
   4   (0.136) 0.034 0.112 0.122 

Locus 617 : 
2 alleles
0.7% missing data
   2   (0.920) 0.980 0.950 0.940 
   4   (0.080) 0.020 0.050 0.060 

Locus 618 : 
2 alleles
13.8% missing data
   1   (0.062) 0.009 0.093 0.010 
   3   (0.938) 0.991 0.907 0.990 

Locus 619 : 
2 alleles
0.7% missing data
   2   (0.847) 0.957 0.861 0.874 
   4   (0.153) 0.043 0.139 0.126 

Locus 620 : 
2 alleles
11.6% missing data
   1   (0.812) 0.950 0.828 0.819 
   4   (0.188) 0.050 0.172 0.181 

Locus 621 : 
2 alleles
15.2% missing data
   1   (0.894) 0.920 0.938 0.882 
   3   (0.106) 0.080 0.062 0.118 

Locus 622 : 
2 alleles
4.3% missing data
   3   (0.629) 0.845 0.621 0.633 
   1   (0.371) 0.155 0.379 0.367 

Locus 623 : 
2 alleles
6.5% missing data
   1   (0.911) 0.971 0.948 0.912 
   3   (0.089) 0.029 0.052 0.088 

Locus 624 : 
2 alleles
13.0% missing data
   3   (0.781) 0.757 0.806 0.798 
   4   (0.219) 0.243 0.194 0.202 

Locus 625 : 
2 alleles
11.6% missing data
   1   (0.783) 0.864 0.782 0.827 
   3   (0.217) 0.136 0.218 0.173 

Locus 626 : 
2 alleles
7.2% missing data
   1   (0.894) 0.956 0.927 0.907 
   2   (0.106) 0.044 0.073 0.093 

Locus 627 : 
2 alleles
16.7% missing data
   2   (0.286) 0.068 0.319 0.233 
   4   (0.714) 0.932 0.681 0.767 

Locus 628 : 
2 alleles
3.6% missing data
   1   (0.420) 0.149 0.479 0.354 
   3   (0.580) 0.851 0.521 0.646 

Locus 629 : 
2 alleles
10.9% missing data
   1   (0.876) 0.928 0.915 0.872 
   3   (0.124) 0.072 0.085 0.128 

Locus 630 : 
2 alleles
1.4% missing data
   2   (0.073) 0.019 0.049 0.043 
   4   (0.927) 0.981 0.951 0.957 

Locus 631 : 
2 alleles
15.2% missing data
   2   (0.875) 0.960 0.936 0.774 
   4   (0.125) 0.040 0.064 0.226 

Locus 632 : 
2 alleles
4.3% missing data
   4   (0.812) 0.959 0.756 0.908 
   1   (0.188) 0.041 0.244 0.092 

Locus 633 : 
2 alleles
6.5% missing data
   1   (0.905) 0.931 0.934 0.933 
   3   (0.095) 0.069 0.066 0.067 

Locus 634 : 
2 alleles
1.4% missing data
   4   (0.917) 0.836 0.961 0.947 
   2   (0.083) 0.164 0.039 0.053 

Locus 635 : 
2 alleles
11.6% missing data
   2   (0.123) 0.027 0.125 0.071 
   4   (0.877) 0.973 0.875 0.929 

Locus 636 : 
2 alleles
15.9% missing data
   1   (0.894) 0.969 0.900 0.942 
   3   (0.106) 0.031 0.100 0.058 

Locus 637 : 
2 alleles
10.9% missing data
   3   (0.899) 0.891 0.952 0.865 
   1   (0.101) 0.109 0.048 0.135 

Locus 638 : 
2 alleles
4.3% missing data
   4   (0.889) 0.985 0.809 0.977 
   2   (0.111) 0.015 0.191 0.023 

Locus 639 : 
2 alleles
10.9% missing data
   3   (0.742) 0.863 0.736 0.782 
   1   (0.258) 0.137 0.264 0.218 

Locus 640 : 
2 alleles
9.4% missing data
   2   (0.837) 0.941 0.889 0.779 
   1   (0.163) 0.059 0.111 0.221 

Locus 641 : 
2 alleles
6.5% missing data
   1   (0.902) 0.967 0.896 0.962 
   3   (0.098) 0.033 0.104 0.038 

Locus 642 : 
2 alleles
13.0% missing data
   1   (0.900) 0.982 0.900 0.953 
   4   (0.100) 0.018 0.100 0.047 

Locus 643 : 
2 alleles
1.4% missing data
   2   (0.653) 0.484 0.737 0.551 
   4   (0.347) 0.516 0.263 0.449 

Locus 644 : 
2 alleles
5.8% missing data
   3   (0.893) 0.975 0.929 0.890 
   4   (0.107) 0.025 0.071 0.110 

Locus 645 : 
2 alleles
2.2% missing data
   3   (0.894) 0.962 0.918 0.921 
   2   (0.106) 0.038 0.082 0.079 

Locus 646 : 
2 alleles
16.7% missing data
   3   (0.894) 0.941 0.948 0.837 
   2   (0.106) 0.059 0.052 0.163 

Locus 647 : 
2 alleles
1.4% missing data
   1   (0.850) 0.804 0.878 0.900 
   2   (0.150) 0.196 0.122 0.100 

Locus 648 : 
2 alleles
11.6% missing data
   4   (0.921) 0.987 0.909 0.978 
   2   (0.079) 0.013 0.091 0.022 

Locus 649 : 
2 alleles
8.7% missing data
   2   (0.375) 0.481 0.337 0.395 
   4   (0.625) 0.519 0.663 0.605 

Locus 650 : 
2 alleles
15.2% missing data
   2   (0.820) 0.570 0.882 0.813 
   3   (0.180) 0.430 0.118 0.187 

Locus 651 : 
2 alleles
9.4% missing data
   1   (0.121) 0.022 0.150 0.048 
   4   (0.879) 0.978 0.850 0.952 

Locus 652 : 
2 alleles
10.1% missing data
   2   (0.948) 0.995 0.931 0.992 
   4   (0.052) 0.005 0.069 0.008 

Locus 653 : 
2 alleles
13.0% missing data
   1   (0.898) 0.958 0.935 0.898 
   3   (0.102) 0.042 0.065 0.102 

Locus 654 : 
2 alleles
10.1% missing data
   3   (0.855) 0.969 0.875 0.871 
   1   (0.145) 0.031 0.125 0.129 

Locus 655 : 
2 alleles
1.4% missing data
   3   (0.943) 0.995 0.908 0.993 
   2   (0.057) 0.005 0.092 0.007 

Locus 656 : 
2 alleles
2.2% missing data
   3   (0.777) 0.407 0.746 0.902 
   4   (0.223) 0.593 0.254 0.098 

Locus 657 : 
2 alleles
13.8% missing data
   4   (0.636) 0.557 0.666 0.631 
   2   (0.364) 0.443 0.334 0.369 

Locus 658 : 
2 alleles
18.1% missing data
   4   (0.897) 0.969 0.930 0.904 
   2   (0.103) 0.031 0.070 0.096 

Locus 659 : 
2 alleles
5.1% missing data
   2   (0.851) 0.567 0.887 0.901 
   4   (0.149) 0.433 0.113 0.099 

Locus 660 : 
2 alleles
4.3% missing data
   4   (0.901) 0.975 0.912 0.944 
   2   (0.099) 0.025 0.088 0.056 

Locus 661 : 
2 alleles
13.8% missing data
   1   (0.825) 0.538 0.891 0.809 
   3   (0.175) 0.462 0.109 0.191 

Locus 662 : 
2 alleles
2.2% missing data
   2   (0.902) 0.801 0.930 0.955 
   4   (0.098) 0.199 0.070 0.045 

Locus 663 : 
2 alleles
2.9% missing data
   3   (0.897) 0.974 0.924 0.917 
   1   (0.103) 0.026 0.076 0.083 

Locus 664 : 
2 alleles
15.9% missing data
   2   (0.882) 0.978 0.862 0.950 
   4   (0.118) 0.022 0.138 0.050 

Locus 665 : 
2 alleles
5.8% missing data
   1   (0.836) 0.920 0.885 0.794 
   3   (0.164) 0.080 0.115 0.206 

Locus 666 : 
2 alleles
5.1% missing data
   2   (0.892) 0.945 0.919 0.917 
   4   (0.108) 0.055 0.081 0.083 

Locus 667 : 
2 alleles
2.9% missing data
   3   (0.882) 0.956 0.940 0.806 
   1   (0.118) 0.044 0.060 0.194 

Locus 668 : 
2 alleles
5.1% missing data
   2   (0.805) 0.938 0.833 0.792 
   4   (0.195) 0.062 0.167 0.208 

Locus 669 : 
2 alleles
5.8% missing data
   1   (0.709) 0.716 0.639 0.849 
   3   (0.291) 0.284 0.361 0.151 

Locus 670 : 
2 alleles
3.6% missing data
   1   (0.840) 0.966 0.793 0.928 
   3   (0.160) 0.034 0.207 0.072 

Locus 671 : 
2 alleles
12.3% missing data
   2   (0.731) 0.534 0.759 0.770 
   4   (0.269) 0.466 0.241 0.230 

Locus 672 : 
2 alleles
16.7% missing data
   3   (0.882) 0.911 0.915 0.895 
   4   (0.118) 0.089 0.085 0.105 

Locus 673 : 
2 alleles
3.6% missing data
   1   (0.221) 0.391 0.198 0.165 
   4   (0.779) 0.609 0.802 0.835 

Locus 674 : 
2 alleles
13.0% missing data
   2   (0.727) 0.683 0.692 0.837 
   4   (0.273) 0.317 0.308 0.163 

Locus 675 : 
2 alleles
2.9% missing data
   1   (0.915) 0.971 0.955 0.909 
   3   (0.085) 0.029 0.045 0.091 

Locus 676 : 
2 alleles
11.6% missing data
   1   (0.650) 0.505 0.642 0.721 
   3   (0.350) 0.495 0.358 0.279 

Locus 677 : 
2 alleles
1.4% missing data
   3   (0.811) 0.562 0.803 0.908 
   1   (0.189) 0.438 0.197 0.092 

Locus 678 : 
2 alleles
2.2% missing data
   2   (0.920) 0.674 0.973 0.924 
   4   (0.080) 0.326 0.027 0.076 

Locus 679 : 
2 alleles
9.4% missing data
   1   (0.570) 0.798 0.600 0.490 
   3   (0.430) 0.202 0.400 0.510 

Locus 680 : 
2 alleles
4.3% missing data
   4   (0.911) 0.966 0.959 0.873 
   2   (0.089) 0.034 0.041 0.127 

Locus 681 : 
2 alleles
13.0% missing data
   1   (0.476) 0.119 0.520 0.464 
   4   (0.524) 0.881 0.480 0.536 

Locus 682 : 
2 alleles
16.7% missing data
   1   (0.812) 0.855 0.773 0.906 
   3   (0.188) 0.145 0.227 0.094 

Locus 683 : 
2 alleles
11.6% missing data
   4   (0.882) 0.624 0.917 0.934 
   2   (0.118) 0.376 0.083 0.066 

Locus 684 : 
2 alleles
12.3% missing data
   2   (0.870) 0.861 0.904 0.887 
   4   (0.130) 0.139 0.096 0.113 

Locus 685 : 
2 alleles
17.4% missing data
   1   (0.436) 0.449 0.346 0.585 
   4   (0.564) 0.551 0.654 0.415 

Locus 686 : 
2 alleles
17.4% missing data
   3   (0.098) 0.028 0.066 0.084 
   4   (0.902) 0.972 0.934 0.916 

Locus 687 : 
2 alleles
18.1% missing data
   1   (0.064) 0.005 0.109 0.009 
   3   (0.936) 0.995 0.891 0.991 

Locus 688 : 
2 alleles
3.6% missing data
   1   (0.523) 0.797 0.536 0.453 
   4   (0.477) 0.203 0.464 0.547 

Locus 689 : 
2 alleles
2.2% missing data
   1   (0.096) 0.017 0.093 0.045 
   3   (0.904) 0.983 0.907 0.955 

Locus 690 : 
2 alleles
5.1% missing data
   4   (0.848) 0.965 0.843 0.899 
   1   (0.152) 0.035 0.157 0.101 

Locus 691 : 
2 alleles
10.1% missing data
   3   (0.779) 0.893 0.769 0.831 
   1   (0.221) 0.107 0.231 0.169 

Locus 692 : 
2 alleles
13.0% missing data
   2   (0.891) 0.940 0.905 0.934 
   3   (0.109) 0.060 0.095 0.066 

Locus 693 : 
2 alleles
1.4% missing data
   3   (0.194) 0.051 0.201 0.150 
   2   (0.806) 0.949 0.799 0.850 

Locus 694 : 
2 alleles
4.3% missing data
   4   (0.868) 0.769 0.866 0.950 
   2   (0.132) 0.231 0.134 0.050 

Locus 695 : 
2 alleles
12.3% missing data
   4   (0.924) 0.982 0.916 0.979 
   1   (0.076) 0.018 0.084 0.021 

Locus 696 : 
2 alleles
3.6% missing data
   2   (0.920) 0.978 0.934 0.964 
   4   (0.080) 0.022 0.066 0.036 

Locus 697 : 
2 alleles
10.9% missing data
   3   (0.772) 0.945 0.781 0.779 
   4   (0.228) 0.055 0.219 0.221 

Locus 698 : 
2 alleles
5.8% missing data
   3   (0.920) 0.990 0.898 0.981 
   1   (0.080) 0.010 0.102 0.019 

Locus 699 : 
2 alleles
10.9% missing data
   1   (0.106) 0.358 0.054 0.085 
   3   (0.894) 0.642 0.946 0.915 

Locus 700 : 
2 alleles
7.2% missing data
   2   (0.201) 0.344 0.162 0.171 
   3   (0.799) 0.656 0.838 0.829 

Locus 701 : 
2 alleles
1.4% missing data
   4   (0.122) 0.033 0.128 0.064 
   2   (0.878) 0.967 0.872 0.936 

Locus 702 : 
2 alleles
6.5% missing data
   1   (0.499) 0.476 0.546 0.418 
   3   (0.501) 0.524 0.454 0.582 

Locus 703 : 
2 alleles
1.4% missing data
   3   (0.880) 0.725 0.883 0.959 
   2   (0.120) 0.275 0.117 0.041 

Locus 704 : 
2 alleles
4.3% missing data
   3   (0.955) 0.974 0.994 0.829 
   2   (0.045) 0.026 0.006 0.171 

Locus 705 : 
2 alleles
6.5% missing data
   3   (0.727) 0.509 0.788 0.701 
   4   (0.273) 0.491 0.212 0.299 

Locus 706 : 
2 alleles
1.4% missing data
   3   (0.917) 0.964 0.950 0.932 
   4   (0.083) 0.036 0.050 0.068 

Locus 707 : 
2 alleles
9.4% missing data
   2   (0.675) 0.509 0.709 0.685 
   4   (0.325) 0.491 0.291 0.315 

Locus 708 : 
2 alleles
13.0% missing data
   1   (0.209) 0.350 0.154 0.216 
   3   (0.791) 0.650 0.846 0.784 

Locus 709 : 
2 alleles
15.9% missing data
   4   (0.905) 0.822 0.956 0.880 
   3   (0.095) 0.178 0.044 0.120 

Locus 710 : 
2 alleles
8.0% missing data
   2   (0.796) 0.945 0.834 0.753 
   4   (0.204) 0.055 0.166 0.247 

Locus 711 : 
2 alleles
12.3% missing data
   4   (0.903) 0.979 0.889 0.965 
   2   (0.097) 0.021 0.111 0.035 

Locus 712 : 
2 alleles
14.5% missing data
   1   (0.362) 0.119 0.394 0.325 
   3   (0.638) 0.881 0.606 0.675 

Locus 713 : 
2 alleles
5.8% missing data
   2   (0.767) 0.948 0.682 0.887 
   4   (0.233) 0.052 0.318 0.113 

Locus 714 : 
2 alleles
13.0% missing data
   3   (0.437) 0.864 0.384 0.442 
   1   (0.563) 0.136 0.616 0.558 

Locus 715 : 
2 alleles
3.6% missing data
   2   (0.839) 0.965 0.757 0.947 
   4   (0.161) 0.035 0.243 0.053 

Locus 716 : 
2 alleles
2.9% missing data
   2   (0.880) 0.961 0.910 0.891 
   4   (0.120) 0.039 0.090 0.109 

Locus 717 : 
2 alleles
3.6% missing data
   2   (0.893) 0.959 0.935 0.879 
   4   (0.107) 0.041 0.065 0.121 

Locus 718 : 
2 alleles
10.1% missing data
   3   (0.696) 0.637 0.723 0.712 
   4   (0.304) 0.363 0.277 0.288 

Locus 719 : 
2 alleles
4.3% missing data
   2   (0.145) 0.034 0.162 0.080 
   4   (0.855) 0.966 0.838 0.920 

Locus 720 : 
2 alleles
3.6% missing data
   3   (0.896) 0.980 0.901 0.942 
   4   (0.104) 0.020 0.099 0.058 

Locus 721 : 
2 alleles
13.0% missing data
   4   (0.872) 0.776 0.936 0.807 
   2   (0.128) 0.224 0.064 0.193 

Locus 722 : 
2 alleles
14.5% missing data
   3   (0.918) 0.981 0.936 0.954 
   4   (0.082) 0.019 0.064 0.046 

Locus 723 : 
2 alleles
2.9% missing data
   3   (0.918) 0.697 0.966 0.943 
   1   (0.082) 0.303 0.034 0.057 

Locus 724 : 
2 alleles
10.1% missing data
   1   (0.291) 0.049 0.435 0.125 
   3   (0.709) 0.951 0.565 0.875 

Locus 725 : 
2 alleles
13.8% missing data
   1   (0.803) 0.936 0.833 0.787 
   3   (0.197) 0.064 0.167 0.213 

Locus 726 : 
2 alleles
12.3% missing data
   3   (0.917) 0.972 0.922 0.967 
   1   (0.083) 0.028 0.078 0.033 

Locus 727 : 
2 alleles
11.6% missing data
   3   (0.699) 0.462 0.838 0.455 
   1   (0.301) 0.538 0.162 0.545 

Locus 728 : 
2 alleles
13.8% missing data
   4   (0.751) 0.769 0.812 0.673 
   3   (0.249) 0.231 0.188 0.327 

Locus 729 : 
2 alleles
17.4% missing data
   3   (0.908) 0.968 0.951 0.893 
   4   (0.092) 0.032 0.049 0.107 

Locus 730 : 
2 alleles
10.1% missing data
   3   (0.876) 0.972 0.883 0.918 
   1   (0.124) 0.028 0.117 0.082 

Locus 731 : 
2 alleles
5.1% missing data
   2   (0.687) 0.561 0.744 0.651 
   4   (0.313) 0.439 0.256 0.349 

Locus 732 : 
2 alleles
10.1% missing data
   4   (0.899) 0.974 0.907 0.945 
   1   (0.101) 0.026 0.093 0.055 

Locus 733 : 
2 alleles
2.2% missing data
   3   (0.705) 0.605 0.702 0.778 
   1   (0.295) 0.395 0.298 0.222 

Locus 734 : 
2 alleles
2.2% missing data
   3   (0.630) 0.888 0.674 0.520 
   1   (0.370) 0.112 0.326 0.480 

Locus 735 : 
2 alleles
11.6% missing data
   3   (0.914) 0.671 0.947 0.964 
   1   (0.086) 0.329 0.053 0.036 

Locus 736 : 
2 alleles
5.1% missing data
   2   (0.107) 0.114 0.099 0.036 
   4   (0.893) 0.886 0.901 0.964 

Locus 737 : 
2 alleles
13.8% missing data
   1   (0.480) 0.400 0.526 0.410 
   4   (0.520) 0.600 0.474 0.590 

Locus 738 : 
2 alleles
5.8% missing data
   4   (0.548) 0.871 0.506 0.571 
   2   (0.452) 0.129 0.494 0.429 

Locus 739 : 
2 alleles
10.9% missing data
   3   (0.914) 0.980 0.927 0.956 
   1   (0.086) 0.020 0.073 0.044 

Locus 740 : 
2 alleles
2.2% missing data
   2   (0.912) 0.985 0.898 0.972 
   4   (0.088) 0.015 0.102 0.028 

Locus 741 : 
2 alleles
5.8% missing data
   2   (0.857) 0.962 0.890 0.851 
   4   (0.143) 0.038 0.110 0.149 

Locus 742 : 
2 alleles
6.5% missing data
   4   (0.931) 0.978 0.978 0.875 
   2   (0.069) 0.022 0.022 0.125 

Locus 743 : 
2 alleles
2.9% missing data
   2   (0.159) 0.063 0.144 0.132 
   4   (0.841) 0.937 0.856 0.868 

Locus 744 : 
2 alleles
3.6% missing data
   1   (0.730) 0.916 0.806 0.570 
   3   (0.270) 0.084 0.194 0.430 

Locus 745 : 
2 alleles
4.3% missing data
   3   (0.832) 0.942 0.799 0.914 
   1   (0.168) 0.058 0.201 0.086 

Locus 746 : 
2 alleles
2.9% missing data
   3   (0.863) 0.959 0.852 0.925 
   1   (0.137) 0.041 0.148 0.075 

Locus 747 : 
2 alleles
2.9% missing data
   2   (0.076) 0.011 0.095 0.018 
   4   (0.924) 0.989 0.905 0.982 

Locus 748 : 
2 alleles
1.4% missing data
   2   (0.916) 0.976 0.944 0.939 
   4   (0.084) 0.024 0.056 0.061 

Locus 749 : 
2 alleles
8.0% missing data
   3   (0.276) 0.070 0.313 0.214 
   1   (0.724) 0.930 0.687 0.786 

Locus 750 : 
2 alleles
11.6% missing data
   3   (0.916) 0.980 0.932 0.955 
   1   (0.084) 0.020 0.068 0.045 

Locus 751 : 
2 alleles
13.8% missing data
   1   (0.230) 0.093 0.193 0.272 
   4   (0.770) 0.907 0.807 0.728 

Locus 752 : 
2 alleles
7.2% missing data
   3   (0.722) 0.938 0.665 0.806 
   4   (0.278) 0.062 0.335 0.194 

Locus 753 : 
2 alleles
3.6% missing data
   2   (0.795) 0.567 0.835 0.827 
   4   (0.205) 0.433 0.165 0.173 

Locus 754 : 
2 alleles
10.9% missing data
   1   (0.863) 0.964 0.859 0.916 
   3   (0.137) 0.036 0.141 0.084 

Locus 755 : 
2 alleles
2.2% missing data
   2   (0.798) 0.584 0.827 0.850 
   4   (0.202) 0.416 0.173 0.150 

Locus 756 : 
2 alleles
2.9% missing data
   4   (0.943) 0.976 0.987 0.876 
   2   (0.057) 0.024 0.013 0.124 

Locus 757 : 
2 alleles
5.8% missing data
   1   (0.560) 0.530 0.596 0.513 
   3   (0.440) 0.470 0.404 0.487 

Locus 758 : 
2 alleles
5.8% missing data
   4   (0.817) 0.904 0.816 0.867 
   1   (0.183) 0.096 0.184 0.133 

Locus 759 : 
2 alleles
14.5% missing data
   4   (0.559) 0.689 0.519 0.615 
   2   (0.441) 0.311 0.481 0.385 

Locus 760 : 
2 alleles
5.1% missing data
   2   (0.814) 0.942 0.830 0.826 
   3   (0.186) 0.058 0.170 0.174 

Locus 761 : 
2 alleles
10.1% missing data
   2   (0.892) 0.956 0.928 0.895 
   4   (0.108) 0.044 0.072 0.105 

Locus 762 : 
2 alleles
7.2% missing data
   1   (0.849) 0.959 0.832 0.915 
   2   (0.151) 0.041 0.168 0.085 

Locus 763 : 
2 alleles
3.6% missing data
   4   (0.908) 0.668 0.916 0.977 
   2   (0.092) 0.332 0.084 0.023 

Locus 764 : 
2 alleles
5.1% missing data
   2   (0.850) 0.949 0.881 0.849 
   4   (0.150) 0.051 0.119 0.151 

Locus 765 : 
2 alleles
17.4% missing data
   4   (0.523) 0.334 0.586 0.448 
   2   (0.477) 0.666 0.414 0.552 

Locus 766 : 
2 alleles
9.4% missing data
   2   (0.903) 0.985 0.903 0.954 
   4   (0.097) 0.015 0.097 0.046 

Locus 767 : 
2 alleles
5.1% missing data
   4   (0.348) 0.102 0.360 0.343 
   2   (0.652) 0.898 0.640 0.657 

Locus 768 : 
2 alleles
2.9% missing data
   2   (0.904) 0.966 0.931 0.927 
   1   (0.096) 0.034 0.069 0.073 

Locus 769 : 
2 alleles
3.6% missing data
   3   (0.750) 0.869 0.755 0.771 
   1   (0.250) 0.131 0.245 0.229 

Locus 770 : 
2 alleles
6.5% missing data
   1   (0.813) 0.934 0.782 0.891 
   3   (0.187) 0.066 0.218 0.109 

Locus 771 : 
2 alleles
7.2% missing data
   3   (0.922) 0.976 0.966 0.895 
   1   (0.078) 0.024 0.034 0.105 

Locus 772 : 
2 alleles
13.0% missing data
   2   (0.849) 0.960 0.856 0.887 
   4   (0.151) 0.040 0.144 0.113 

Locus 773 : 
2 alleles
15.9% missing data
   2   (0.419) 0.431 0.486 0.287 
   4   (0.581) 0.569 0.514 0.713 

Locus 774 : 
2 alleles
10.9% missing data
   3   (0.919) 0.986 0.906 0.977 
   1   (0.081) 0.014 0.094 0.023 

Locus 775 : 
2 alleles
15.9% missing data
   3   (0.919) 0.979 0.929 0.965 
   1   (0.081) 0.021 0.071 0.035 

Locus 776 : 
2 alleles
13.0% missing data
   4   (0.587) 0.912 0.488 0.702 
   2   (0.413) 0.088 0.512 0.298 

Locus 777 : 
2 alleles
6.5% missing data
   1   (0.409) 0.416 0.387 0.423 
   4   (0.591) 0.584 0.613 0.577 

Locus 778 : 
2 alleles
5.8% missing data
   1   (0.916) 0.969 0.959 0.902 
   4   (0.084) 0.031 0.041 0.098 

Locus 779 : 
2 alleles
13.0% missing data
   2   (0.280) 0.111 0.255 0.312 
   4   (0.720) 0.889 0.745 0.688 

Locus 780 : 
2 alleles
6.5% missing data
   1   (0.674) 0.804 0.701 0.637 
   3   (0.326) 0.196 0.299 0.363 

Locus 781 : 
2 alleles
5.8% missing data
   3   (0.687) 0.901 0.661 0.728 
   1   (0.313) 0.099 0.339 0.272 

Locus 782 : 
2 alleles
12.3% missing data
   3   (0.868) 0.949 0.943 0.700 
   1   (0.132) 0.051 0.057 0.300 

Locus 783 : 
2 alleles
14.5% missing data
   3   (0.866) 0.967 0.876 0.901 
   1   (0.134) 0.033 0.124 0.099 

Locus 784 : 
2 alleles
12.3% missing data
   4   (0.777) 0.436 0.783 0.864 
   3   (0.223) 0.564 0.217 0.136 

Locus 785 : 
2 alleles
1.4% missing data
   2   (0.685) 0.735 0.702 0.699 
   4   (0.315) 0.265 0.298 0.301 

Locus 786 : 
2 alleles
13.8% missing data
   3   (0.882) 0.971 0.895 0.918 
   1   (0.118) 0.029 0.105 0.082 

Locus 787 : 
2 alleles
5.8% missing data
   3   (0.914) 0.987 0.879 0.981 
   4   (0.086) 0.013 0.121 0.019 

Locus 788 : 
2 alleles
13.0% missing data
   1   (0.918) 0.982 0.938 0.953 
   2   (0.082) 0.018 0.062 0.047 

Locus 789 : 
2 alleles
1.4% missing data
   3   (0.867) 0.962 0.881 0.900 
   1   (0.133) 0.038 0.119 0.100 

Locus 790 : 
2 alleles
10.9% missing data
   3   (0.885) 0.978 0.866 0.951 
   1   (0.115) 0.022 0.134 0.049 

Locus 791 : 
2 alleles
4.3% missing data
   1   (0.682) 0.813 0.754 0.551 
   3   (0.318) 0.187 0.246 0.449 

Locus 792 : 
2 alleles
12.3% missing data
   1   (0.897) 0.978 0.914 0.931 
   3   (0.103) 0.022 0.086 0.069 

Locus 793 : 
2 alleles
0.0% missing data
   1   (0.077) 0.010 0.099 0.017 
   3   (0.923) 0.990 0.901 0.983 

Locus 794 : 
2 alleles
13.8% missing data
   2   (0.546) 0.505 0.552 0.552 
   4   (0.454) 0.495 0.448 0.448 

Locus 795 : 
2 alleles
0.7% missing data
   2   (0.852) 0.971 0.836 0.914 
   3   (0.148) 0.029 0.164 0.086 

Locus 796 : 
2 alleles
13.0% missing data
   1   (0.734) 0.556 0.813 0.648 
   2   (0.266) 0.444 0.187 0.352 

Locus 797 : 
2 alleles
5.1% missing data
   3   (0.893) 0.972 0.932 0.880 
   4   (0.107) 0.028 0.068 0.120 

Locus 798 : 
2 alleles
5.1% missing data
   3   (0.896) 0.977 0.912 0.933 
   1   (0.104) 0.023 0.088 0.067 

Locus 799 : 
2 alleles
11.6% missing data
   2   (0.862) 0.965 0.859 0.913 
   4   (0.138) 0.035 0.141 0.087 

Locus 800 : 
2 alleles
5.1% missing data
   3   (0.906) 0.974 0.936 0.925 
   1   (0.094) 0.026 0.064 0.075 

Locus 801 : 
2 alleles
0.0% missing data
   1   (0.910) 0.972 0.927 0.949 
   2   (0.090) 0.028 0.073 0.051 

Locus 802 : 
2 alleles
8.0% missing data
   1   (0.890) 0.658 0.926 0.940 
   3   (0.110) 0.342 0.074 0.060 

Locus 803 : 
2 alleles
11.6% missing data
   1   (0.892) 0.968 0.894 0.943 
   3   (0.108) 0.032 0.106 0.057 

Locus 804 : 
2 alleles
2.9% missing data
   3   (0.938) 0.966 0.986 0.840 
   4   (0.062) 0.034 0.014 0.160 

Locus 805 : 
2 alleles
12.3% missing data
   1   (0.797) 0.428 0.834 0.846 
   3   (0.203) 0.572 0.166 0.154 

Locus 806 : 
2 alleles
4.3% missing data
   1   (0.087) 0.021 0.051 0.084 
   2   (0.913) 0.979 0.949 0.916 

Locus 807 : 
2 alleles
3.6% missing data
   1   (0.697) 0.914 0.644 0.778 
   3   (0.303) 0.086 0.356 0.222 

Locus 808 : 
2 alleles
14.5% missing data
   4   (0.915) 0.284 0.949 0.968 
   2   (0.085) 0.716 0.051 0.032 

Locus 809 : 
2 alleles
4.3% missing data
   2   (0.869) 0.963 0.854 0.934 
   3   (0.131) 0.037 0.146 0.066 

Locus 810 : 
2 alleles
5.8% missing data
   3   (0.937) 0.967 0.986 0.827 
   2   (0.063) 0.033 0.014 0.173 

Locus 811 : 
2 alleles
14.5% missing data
   3   (0.586) 0.505 0.637 0.526 
   1   (0.414) 0.495 0.363 0.474 

Locus 812 : 
2 alleles
5.1% missing data
   3   (0.936) 0.510 0.974 0.972 
   1   (0.064) 0.490 0.026 0.028 

Locus 813 : 
2 alleles
10.9% missing data
   2   (0.895) 0.982 0.842 0.974 
   3   (0.105) 0.018 0.158 0.026 

Locus 814 : 
2 alleles
3.6% missing data
   1   (0.211) 0.487 0.150 0.217 
   4   (0.789) 0.513 0.850 0.783 

Locus 815 : 
2 alleles
2.9% missing data
   1   (0.825) 0.953 0.755 0.930 
   2   (0.175) 0.047 0.245 0.070 

Locus 816 : 
2 alleles
7.2% missing data
   2   (0.895) 0.979 0.902 0.942 
   1   (0.105) 0.021 0.098 0.058 

Locus 817 : 
2 alleles
13.0% missing data
   4   (0.671) 0.911 0.711 0.578 
   1   (0.329) 0.089 0.289 0.422 

Locus 818 : 
2 alleles
14.5% missing data
   1   (0.185) 0.036 0.212 0.118 
   2   (0.815) 0.964 0.788 0.882 

Locus 819 : 
2 alleles
12.3% missing data
   1   (0.886) 0.968 0.922 0.885 
   3   (0.114) 0.032 0.078 0.115 

Locus 820 : 
2 alleles
3.6% missing data
   3   (0.522) 0.156 0.607 0.438 
   1   (0.478) 0.844 0.393 0.562 

Locus 821 : 
2 alleles
3.6% missing data
   3   (0.826) 0.924 0.871 0.783 
   1   (0.174) 0.076 0.129 0.217 

Locus 822 : 
2 alleles
13.0% missing data
   2   (0.107) 0.055 0.053 0.162 
   4   (0.893) 0.945 0.947 0.838 

Locus 823 : 
2 alleles
12.3% missing data
   2   (0.906) 0.923 0.935 0.931 
   4   (0.094) 0.077 0.065 0.069 

Locus 824 : 
2 alleles
11.6% missing data
   2   (0.914) 0.991 0.837 0.986 
   3   (0.086) 0.009 0.163 0.014 

Locus 825 : 
2 alleles
1.4% missing data
   1   (0.873) 0.953 0.887 0.911 
   3   (0.127) 0.047 0.113 0.089 

Locus 826 : 
2 alleles
2.9% missing data
   2   (0.912) 0.966 0.943 0.929 
   1   (0.088) 0.034 0.057 0.071 

Locus 827 : 
2 alleles
5.1% missing data
   1   (0.893) 0.981 0.921 0.906 
   4   (0.107) 0.019 0.079 0.094 

Locus 828 : 
2 alleles
7.2% missing data
   4   (0.679) 0.546 0.707 0.697 
   3   (0.321) 0.454 0.293 0.303 

Locus 829 : 
2 alleles
10.9% missing data
   3   (0.812) 0.955 0.767 0.899 
   1   (0.188) 0.045 0.233 0.101 

Locus 830 : 
2 alleles
2.9% missing data
   2   (0.767) 0.946 0.757 0.801 
   3   (0.233) 0.054 0.243 0.199 

Locus 831 : 
2 alleles
1.4% missing data
   2   (0.913) 0.988 0.916 0.963 
   4   (0.087) 0.012 0.084 0.037 

Locus 832 : 
2 alleles
10.9% missing data
   2   (0.682) 0.536 0.721 0.679 
   4   (0.318) 0.464 0.279 0.321 

Locus 833 : 
2 alleles
15.2% missing data
   4   (0.888) 0.962 0.891 0.940 
   2   (0.112) 0.038 0.109 0.060 

Locus 834 : 
2 alleles
14.5% missing data
   2   (0.756) 0.933 0.712 0.836 
   4   (0.244) 0.067 0.288 0.164 

Locus 835 : 
2 alleles
10.9% missing data
   4   (0.910) 0.975 0.938 0.933 
   2   (0.090) 0.025 0.062 0.067 

Locus 836 : 
2 alleles
5.1% missing data
   2   (0.470) 0.486 0.501 0.406 
   4   (0.530) 0.514 0.499 0.594 

Locus 837 : 
2 alleles
7.2% missing data
   2   (0.886) 0.944 0.910 0.913 
   4   (0.114) 0.056 0.090 0.087 

Locus 838 : 
2 alleles
5.1% missing data
   1   (0.896) 0.950 0.962 0.748 
   2   (0.104) 0.050 0.038 0.252 

Locus 839 : 
2 alleles
5.1% missing data
   1   (0.881) 0.955 0.933 0.828 
   4   (0.119) 0.045 0.067 0.172 

Locus 840 : 
2 alleles
2.9% missing data
   3   (0.902) 0.992 0.779 0.987 
   1   (0.098) 0.008 0.221 0.013 

Locus 841 : 
2 alleles
10.9% missing data
   2   (0.924) 0.969 0.967 0.903 
   4   (0.076) 0.031 0.033 0.097 

Locus 842 : 
2 alleles
5.1% missing data
   2   (0.910) 0.972 0.942 0.926 
   4   (0.090) 0.028 0.058 0.074 

Locus 843 : 
2 alleles
12.3% missing data
   2   (0.804) 0.955 0.772 0.875 
   4   (0.196) 0.045 0.228 0.125 

Locus 844 : 
2 alleles
2.9% missing data
   3   (0.915) 0.720 0.961 0.941 
   1   (0.085) 0.280 0.039 0.059 

Locus 845 : 
2 alleles
13.8% missing data
   1   (0.809) 0.949 0.758 0.901 
   3   (0.191) 0.051 0.242 0.099 

Locus 846 : 
2 alleles
12.3% missing data
   1   (0.864) 0.623 0.886 0.931 
   4   (0.136) 0.377 0.114 0.069 

Locus 847 : 
2 alleles
4.3% missing data
   1   (0.744) 0.931 0.704 0.818 
   3   (0.256) 0.069 0.296 0.182 

Locus 848 : 
2 alleles
8.0% missing data
   1   (0.518) 0.520 0.526 0.508 
   3   (0.482) 0.480 0.474 0.492 

Locus 849 : 
2 alleles
8.7% missing data
   3   (0.934) 0.994 0.891 0.990 
   2   (0.066) 0.006 0.109 0.010 

Locus 850 : 
2 alleles
10.9% missing data
   1   (0.760) 0.556 0.801 0.782 
   3   (0.240) 0.444 0.199 0.218 

Locus 851 : 
2 alleles
5.8% missing data
   2   (0.899) 0.977 0.917 0.933 
   4   (0.101) 0.023 0.083 0.067 

Locus 852 : 
2 alleles
4.3% missing data
   4   (0.908) 0.971 0.940 0.922 
   2   (0.092) 0.029 0.060 0.078 

Locus 853 : 
2 alleles
2.9% missing data
   1   (0.208) 0.051 0.169 0.257 
   3   (0.792) 0.949 0.831 0.743 

Locus 854 : 
2 alleles
5.8% missing data
   1   (0.897) 0.978 0.906 0.940 
   3   (0.103) 0.022 0.094 0.060 

Locus 855 : 
2 alleles
10.9% missing data
   1   (0.120) 0.031 0.100 0.094 
   3   (0.880) 0.969 0.900 0.906 

Locus 856 : 
2 alleles
1.4% missing data
   1   (0.679) 0.928 0.595 0.790 
   3   (0.321) 0.072 0.405 0.210 

Locus 857 : 
2 alleles
3.6% missing data
   1   (0.188) 0.050 0.181 0.161 
   3   (0.812) 0.950 0.819 0.839 

Locus 858 : 
2 alleles
13.0% missing data
   3   (0.197) 0.076 0.193 0.165 
   4   (0.803) 0.924 0.807 0.835 

Locus 859 : 
2 alleles
12.3% missing data
   4   (0.887) 0.970 0.922 0.884 
   2   (0.113) 0.030 0.078 0.116 

Locus 860 : 
2 alleles
8.0% missing data
   3   (0.835) 0.958 0.839 0.870 
   1   (0.165) 0.042 0.161 0.130 

Locus 861 : 
2 alleles
5.1% missing data
   2   (0.167) 0.073 0.110 0.242 
   4   (0.833) 0.927 0.890 0.758 

Locus 862 : 
2 alleles
5.8% missing data
   4   (0.297) 0.347 0.322 0.198 
   1   (0.703) 0.653 0.678 0.802 

Locus 863 : 
2 alleles
4.3% missing data
   3   (0.944) 0.965 0.992 0.718 
   1   (0.056) 0.035 0.008 0.282 

Locus 864 : 
2 alleles
4.3% missing data
   4   (0.881) 0.977 0.880 0.932 
   3   (0.119) 0.023 0.120 0.068 

Locus 865 : 
2 alleles
1.4% missing data
   1   (0.150) 0.053 0.143 0.110 
   3   (0.850) 0.947 0.857 0.890 

Locus 866 : 
2 alleles
9.4% missing data
   2   (0.919) 0.969 0.967 0.873 
   1   (0.081) 0.031 0.033 0.127 

Locus 867 : 
2 alleles
2.2% missing data
   1   (0.088) 0.028 0.062 0.062 
   2   (0.912) 0.972 0.938 0.938 

Locus 868 : 
2 alleles
3.6% missing data
   3   (0.851) 0.741 0.925 0.789 
   4   (0.149) 0.259 0.075 0.211 

Locus 869 : 
2 alleles
4.3% missing data
   4   (0.905) 0.753 0.948 0.941 
   2   (0.095) 0.247 0.052 0.059 

Locus 870 : 
2 alleles
5.1% missing data
   2   (0.899) 0.971 0.925 0.922 
   4   (0.101) 0.029 0.075 0.078 

Locus 871 : 
2 alleles
14.5% missing data
   1   (0.670) 0.576 0.660 0.743 
   4   (0.330) 0.424 0.340 0.257 

Locus 872 : 
2 alleles
6.5% missing data
   4   (0.895) 0.691 0.951 0.900 
   2   (0.105) 0.309 0.049 0.100 

Locus 873 : 
2 alleles
12.3% missing data
   1   (0.894) 0.963 0.928 0.899 
   2   (0.106) 0.037 0.072 0.101 

Locus 874 : 
2 alleles
1.4% missing data
   1   (0.870) 0.966 0.887 0.900 
   3   (0.130) 0.034 0.113 0.100 

Locus 875 : 
2 alleles
8.7% missing data
   2   (0.883) 0.974 0.895 0.922 
   4   (0.117) 0.026 0.105 0.078 

Locus 876 : 
2 alleles
2.9% missing data
   3   (0.903) 0.969 0.958 0.828 
   1   (0.097) 0.031 0.042 0.172 

Locus 877 : 
2 alleles
0.7% missing data
   1   (0.057) 0.005 0.091 0.007 
   2   (0.943) 0.995 0.909 0.993 

Locus 878 : 
2 alleles
12.3% missing data
   3   (0.713) 0.662 0.706 0.785 
   2   (0.287) 0.338 0.294 0.215 

Locus 879 : 
2 alleles
2.9% missing data
   1   (0.930) 0.614 0.973 0.959 
   3   (0.070) 0.386 0.027 0.041 

Locus 880 : 
2 alleles
9.4% missing data
   1   (0.714) 0.914 0.742 0.666 
   4   (0.286) 0.086 0.258 0.334 

Locus 881 : 
2 alleles
13.0% missing data
   2   (0.913) 0.982 0.893 0.976 
   4   (0.087) 0.018 0.107 0.024 

Locus 882 : 
2 alleles
15.9% missing data
   3   (0.880) 0.965 0.861 0.949 
   1   (0.120) 0.035 0.139 0.051 

Locus 883 : 
2 alleles
2.9% missing data
   3   (0.920) 0.977 0.961 0.911 
   1   (0.080) 0.023 0.039 0.089 

Locus 884 : 
2 alleles
3.6% missing data
   1   (0.798) 0.566 0.847 0.814 
   3   (0.202) 0.434 0.153 0.186 

Locus 885 : 
2 alleles
13.0% missing data
   2   (0.881) 0.964 0.859 0.951 
   4   (0.119) 0.036 0.141 0.049 

Locus 886 : 
2 alleles
11.6% missing data
   2   (0.914) 0.982 0.940 0.937 
   4   (0.086) 0.018 0.060 0.063 

Locus 887 : 
2 alleles
13.0% missing data
   1   (0.922) 0.978 0.943 0.956 
   2   (0.078) 0.022 0.057 0.044 

Locus 888 : 
2 alleles
17.4% missing data
   1   (0.725) 0.865 0.794 0.598 
   3   (0.275) 0.135 0.206 0.402 

Locus 889 : 
2 alleles
3.6% missing data
   3   (0.882) 0.954 0.900 0.917 
   1   (0.118) 0.046 0.100 0.083 

Locus 890 : 
2 alleles
6.5% missing data
   4   (0.665) 0.875 0.708 0.574 
   2   (0.335) 0.125 0.292 0.426 

Locus 891 : 
2 alleles
5.8% missing data
   2   (0.449) 0.473 0.493 0.356 
   4   (0.551) 0.527 0.507 0.644 

Locus 892 : 
2 alleles
5.8% missing data
   2   (0.850) 0.957 0.896 0.804 
   1   (0.150) 0.043 0.104 0.196 

Locus 893 : 
2 alleles
13.8% missing data
   4   (0.725) 0.839 0.678 0.817 
   2   (0.275) 0.161 0.322 0.183 

Locus 894 : 
2 alleles
13.0% missing data
   3   (0.544) 0.571 0.534 0.565 
   4   (0.456) 0.429 0.466 0.435 

Locus 895 : 
2 alleles
3.6% missing data
   1   (0.940) 0.995 0.903 0.992 
   3   (0.060) 0.005 0.097 0.008 

Locus 896 : 
2 alleles
13.0% missing data
   2   (0.751) 0.641 0.742 0.841 
   3   (0.249) 0.359 0.258 0.159 

Locus 897 : 
2 alleles
15.2% missing data
   3   (0.777) 0.931 0.792 0.779 
   4   (0.223) 0.069 0.208 0.221 

Locus 898 : 
2 alleles
1.4% missing data
   1   (0.886) 0.950 0.945 0.808 
   3   (0.114) 0.050 0.055 0.192 

Locus 899 : 
2 alleles
13.8% missing data
   1   (0.866) 0.904 0.865 0.925 
   3   (0.134) 0.096 0.135 0.075 

Locus 900 : 
2 alleles
2.9% missing data
   3   (0.926) 0.990 0.905 0.983 
   1   (0.074) 0.010 0.095 0.017 

Locus 901 : 
2 alleles
4.3% missing data
   3   (0.890) 0.973 0.901 0.932 
   2   (0.110) 0.027 0.099 0.068 

Locus 902 : 
2 alleles
12.3% missing data
   4   (0.921) 0.987 0.907 0.978 
   1   (0.079) 0.013 0.093 0.022 

Locus 903 : 
2 alleles
13.0% missing data
   4   (0.649) 0.628 0.634 0.717 
   2   (0.351) 0.372 0.366 0.283 

Locus 904 : 
2 alleles
8.7% missing data
   4   (0.490) 0.656 0.487 0.471 
   2   (0.510) 0.344 0.513 0.529 

Locus 905 : 
2 alleles
6.5% missing data
   1   (0.881) 0.974 0.860 0.951 
   3   (0.119) 0.026 0.140 0.049 

Locus 906 : 
2 alleles
12.3% missing data
   2   (0.921) 0.673 0.962 0.958 
   4   (0.079) 0.327 0.038 0.042 

Locus 907 : 
2 alleles
1.4% missing data
   1   (0.909) 0.980 0.926 0.947 
   2   (0.091) 0.020 0.074 0.053 

Locus 908 : 
2 alleles
12.3% missing data
   3   (0.793) 0.885 0.792 0.836 
   1   (0.207) 0.115 0.208 0.164 

Locus 909 : 
2 alleles
3.6% missing data
   1   (0.742) 0.213 0.816 0.729 
   4   (0.258) 0.787 0.184 0.271 

Locus 910 : 
2 alleles
12.3% missing data
   4   (0.584) 0.495 0.617 0.561 
   1   (0.416) 0.505 0.383 0.439 

Locus 911 : 
2 alleles
15.9% missing data
   3   (0.851) 0.968 0.733 0.967 
   1   (0.149) 0.032 0.267 0.033 

Locus 912 : 
2 alleles
2.9% missing data
   1   (0.923) 0.838 0.923 0.987 
   3   (0.077) 0.162 0.077 0.013 

Locus 913 : 
2 alleles
18.8% missing data
   1   (0.860) 0.843 0.898 0.866 
   3   (0.140) 0.157 0.102 0.134 

Locus 914 : 
2 alleles
10.1% missing data
   3   (0.815) 0.955 0.801 0.869 
   1   (0.185) 0.045 0.199 0.131 

Locus 915 : 
2 alleles
5.1% missing data
   1   (0.853) 0.928 0.897 0.827 
   3   (0.147) 0.072 0.103 0.173 

Locus 916 : 
2 alleles
4.3% missing data
   2   (0.720) 0.901 0.763 0.647 
   4   (0.280) 0.099 0.237 0.353 

Locus 917 : 
2 alleles
1.4% missing data
   2   (0.800) 0.668 0.790 0.893 
   4   (0.200) 0.332 0.210 0.107 

Locus 918 : 
2 alleles
2.9% missing data
   2   (0.864) 0.952 0.907 0.837 
   4   (0.136) 0.048 0.093 0.163 

Locus 919 : 
2 alleles
2.9% missing data
   4   (0.665) 0.892 0.664 0.660 
   1   (0.335) 0.108 0.336 0.340 

Locus 920 : 
2 alleles
12.3% missing data
   3   (0.909) 0.967 0.943 0.921 
   1   (0.091) 0.033 0.057 0.079 

Locus 921 : 
2 alleles
13.0% missing data
   3   (0.815) 0.931 0.860 0.769 
   1   (0.185) 0.069 0.140 0.231 

Locus 922 : 
2 alleles
9.4% missing data
   2   (0.902) 0.979 0.902 0.956 
   4   (0.098) 0.021 0.098 0.044 

Locus 923 : 
2 alleles
5.1% missing data
   4   (0.707) 0.853 0.680 0.768 
   3   (0.293) 0.147 0.320 0.232 

Locus 924 : 
2 alleles
13.8% missing data
   3   (0.874) 0.917 0.888 0.917 
   1   (0.126) 0.083 0.112 0.083 

Locus 925 : 
2 alleles
2.9% missing data
   3   (0.802) 0.613 0.829 0.856 
   1   (0.198) 0.387 0.171 0.144 

Locus 926 : 
2 alleles
5.1% missing data
   4   (0.760) 0.931 0.785 0.733 
   2   (0.240) 0.069 0.215 0.267 

Locus 927 : 
2 alleles
8.0% missing data
   1   (0.471) 0.314 0.441 0.539 
   3   (0.529) 0.686 0.559 0.461 

Locus 928 : 
2 alleles
3.6% missing data
   3   (0.843) 0.721 0.803 0.953 
   4   (0.157) 0.279 0.197 0.047 

Locus 929 : 
2 alleles
1.4% missing data
   2   (0.891) 0.977 0.929 0.883 
   4   (0.109) 0.023 0.071 0.117 

Locus 930 : 
2 alleles
14.5% missing data
   3   (0.920) 0.662 0.954 0.966 
   4   (0.080) 0.338 0.046 0.034 

Locus 931 : 
2 alleles
2.9% missing data
   2   (0.892) 0.978 0.883 0.953 
   4   (0.108) 0.022 0.117 0.047 

Locus 932 : 
2 alleles
3.6% missing data
   1   (0.137) 0.164 0.140 0.055 
   3   (0.863) 0.836 0.860 0.945 

Locus 933 : 
2 alleles
12.3% missing data
   1   (0.843) 0.797 0.872 0.892 
   4   (0.157) 0.203 0.128 0.108 

Locus 934 : 
2 alleles
11.6% missing data
   2   (0.908) 0.698 0.976 0.772 
   3   (0.092) 0.302 0.024 0.228 

Locus 935 : 
2 alleles
10.1% missing data
   1   (0.552) 0.155 0.547 0.642 
   4   (0.448) 0.845 0.453 0.358 

Locus 936 : 
2 alleles
8.7% missing data
   2   (0.611) 0.430 0.697 0.500 
   3   (0.389) 0.570 0.303 0.500 

Locus 937 : 
2 alleles
12.3% missing data
   1   (0.896) 0.990 0.785 0.984 
   4   (0.104) 0.010 0.215 0.016 

Locus 938 : 
2 alleles
5.1% missing data
   1   (0.811) 0.714 0.845 0.849 
   4   (0.189) 0.286 0.155 0.151 

Locus 939 : 
2 alleles
5.1% missing data
   1   (0.759) 0.928 0.818 0.656 
   2   (0.241) 0.072 0.182 0.344 

Locus 940 : 
2 alleles
0.7% missing data
   3   (0.903) 0.970 0.936 0.914 
   1   (0.097) 0.030 0.064 0.086 

Locus 941 : 
2 alleles
6.5% missing data
   3   (0.469) 0.758 0.542 0.293 
   4   (0.531) 0.242 0.458 0.707 

Locus 942 : 
2 alleles
5.8% missing data
   2   (0.856) 0.711 0.868 0.929 
   4   (0.144) 0.289 0.132 0.071 

Locus 943 : 
2 alleles
3.6% missing data
   2   (0.925) 0.649 0.968 0.957 
   4   (0.075) 0.351 0.032 0.043 

Locus 944 : 
2 alleles
2.9% missing data
   4   (0.670) 0.882 0.677 0.651 
   1   (0.330) 0.118 0.323 0.349 

Locus 945 : 
2 alleles
3.6% missing data
   3   (0.898) 0.971 0.942 0.877 
   1   (0.102) 0.029 0.058 0.123 

Locus 946 : 
2 alleles
12.3% missing data
   2   (0.958) 0.990 0.994 0.854 
   1   (0.042) 0.010 0.006 0.146 

Locus 947 : 
2 alleles
3.6% missing data
   2   (0.903) 0.716 0.932 0.959 
   4   (0.097) 0.284 0.068 0.041 

Locus 948 : 
2 alleles
15.2% missing data
   3   (0.343) 0.149 0.352 0.330 
   4   (0.657) 0.851 0.648 0.670 

Locus 949 : 
2 alleles
5.1% missing data
   1   (0.805) 0.949 0.791 0.858 
   3   (0.195) 0.051 0.209 0.142 

Locus 950 : 
2 alleles
10.1% missing data
   1   (0.864) 0.981 0.757 0.970 
   3   (0.136) 0.019 0.243 0.030 

Locus 951 : 
2 alleles
2.2% missing data
   1   (0.898) 0.967 0.911 0.940 
   3   (0.102) 0.033 0.089 0.060 

Locus 952 : 
2 alleles
12.3% missing data
   1   (0.940) 0.994 0.912 0.991 
   3   (0.060) 0.006 0.088 0.009 

Locus 953 : 
2 alleles
3.6% missing data
   4   (0.762) 0.913 0.790 0.737 
   2   (0.238) 0.087 0.210 0.263 

Locus 954 : 
2 alleles
12.3% missing data
   1   (0.181) 0.023 0.314 0.050 
   2   (0.819) 0.977 0.686 0.950 

Locus 955 : 
2 alleles
2.9% missing data
   1   (0.331) 0.432 0.286 0.351 
   3   (0.669) 0.568 0.714 0.649 

Locus 956 : 
2 alleles
7.2% missing data
   2   (0.891) 0.936 0.905 0.935 
   4   (0.109) 0.064 0.095 0.065 

Locus 957 : 
2 alleles
4.3% missing data
   4   (0.901) 0.981 0.911 0.944 
   2   (0.099) 0.019 0.089 0.056 

Locus 958 : 
2 alleles
9.4% missing data
   3   (0.513) 0.884 0.419 0.612 
   1   (0.487) 0.116 0.581 0.388 

Locus 959 : 
2 alleles
1.4% missing data
   3   (0.920) 0.983 0.917 0.974 
   4   (0.080) 0.017 0.083 0.026 

Locus 960 : 
2 alleles
4.3% missing data
   3   (0.617) 0.901 0.582 0.645 
   1   (0.383) 0.099 0.418 0.355 

Locus 961 : 
2 alleles
6.5% missing data
   2   (0.837) 0.949 0.852 0.859 
   3   (0.163) 0.051 0.148 0.141 

Locus 962 : 
2 alleles
12.3% missing data
   3   (0.884) 0.432 0.927 0.929 
   1   (0.116) 0.568 0.073 0.071 

Locus 963 : 
2 alleles
5.8% missing data
   1   (0.652) 0.868 0.691 0.565 
   3   (0.348) 0.132 0.309 0.435 

Locus 964 : 
2 alleles
3.6% missing data
   3   (0.889) 0.963 0.912 0.917 
   4   (0.111) 0.037 0.088 0.083 

Locus 965 : 
2 alleles
7.2% missing data
   4   (0.367) 0.084 0.470 0.234 
   1   (0.633) 0.916 0.530 0.766 

Locus 966 : 
2 alleles
11.6% missing data
   3   (0.921) 0.974 0.961 0.911 
   1   (0.079) 0.026 0.039 0.089 

Locus 967 : 
2 alleles
3.6% missing data
   1   (0.326) 0.156 0.330 0.313 
   4   (0.674) 0.844 0.670 0.687 

Locus 968 : 
2 alleles
2.2% missing data
   3   (0.864) 0.547 0.881 0.938 
   1   (0.136) 0.453 0.119 0.062 

Locus 969 : 
2 alleles
8.0% missing data
   1   (0.915) 0.968 0.938 0.949 
   3   (0.085) 0.032 0.062 0.051 

Locus 970 : 
2 alleles
10.9% missing data
   1   (0.118) 0.028 0.141 0.047 
   2   (0.882) 0.972 0.859 0.953 

Locus 971 : 
2 alleles
13.0% missing data
   4   (0.905) 0.969 0.943 0.904 
   2   (0.095) 0.031 0.057 0.096 

Locus 972 : 
2 alleles
5.1% missing data
   4   (0.918) 0.613 0.956 0.961 
   3   (0.082) 0.387 0.044 0.039 

Locus 973 : 
2 alleles
12.3% missing data
   4   (0.843) 0.894 0.897 0.790 
   1   (0.157) 0.106 0.103 0.210 

Locus 974 : 
2 alleles
1.4% missing data
   2   (0.936) 0.995 0.886 0.992 
   3   (0.064) 0.005 0.114 0.008 

Locus 975 : 
2 alleles
9.4% missing data
   1   (0.905) 0.646 0.969 0.864 
   3   (0.095) 0.354 0.031 0.136 

Locus 976 : 
2 alleles
2.2% missing data
   2   (0.914) 0.959 0.961 0.886 
   4   (0.086) 0.041 0.039 0.114 

Locus 977 : 
2 alleles
1.4% missing data
   2   (0.785) 0.755 0.683 0.939 
   3   (0.215) 0.245 0.317 0.061 

Locus 978 : 
2 alleles
5.1% missing data
   4   (0.782) 0.936 0.828 0.715 
   2   (0.218) 0.064 0.172 0.285 

Locus 979 : 
2 alleles
15.2% missing data
   4   (0.783) 0.947 0.767 0.832 
   2   (0.217) 0.053 0.233 0.168 

Locus 980 : 
2 alleles
11.6% missing data
   2   (0.899) 0.965 0.936 0.897 
   4   (0.101) 0.035 0.064 0.103 

Locus 981 : 
2 alleles
4.3% missing data
   2   (0.151) 0.037 0.156 0.100 
   4   (0.849) 0.963 0.844 0.900 

Locus 982 : 
2 alleles
19.6% missing data
   2   (0.896) 0.960 0.952 0.818 
   1   (0.104) 0.040 0.048 0.182 

Locus 983 : 
2 alleles
2.2% missing data
   3   (0.909) 0.956 0.954 0.886 
   1   (0.091) 0.044 0.046 0.114 

Locus 984 : 
2 alleles
9.4% missing data
   4   (0.854) 0.950 0.862 0.894 
   1   (0.146) 0.050 0.138 0.106 

Locus 985 : 
2 alleles
3.6% missing data
   2   (0.146) 0.043 0.140 0.104 
   4   (0.854) 0.957 0.860 0.896 

Locus 986 : 
2 alleles
2.9% missing data
   1   (0.898) 0.986 0.861 0.971 
   2   (0.102) 0.014 0.139 0.029 

Locus 987 : 
2 alleles
10.1% missing data
   1   (0.912) 0.911 0.949 0.923 
   3   (0.088) 0.089 0.051 0.077 

Locus 988 : 
2 alleles
4.3% missing data
   1   (0.149) 0.024 0.236 0.044 
   4   (0.851) 0.976 0.764 0.956 

Locus 989 : 
2 alleles
2.9% missing data
   2   (0.771) 0.592 0.814 0.788 
   4   (0.229) 0.408 0.186 0.212 

Locus 990 : 
2 alleles
5.1% missing data
   1   (0.149) 0.333 0.107 0.111 
   3   (0.851) 0.667 0.893 0.889 

Locus 991 : 
2 alleles
15.9% missing data
   1   (0.950) 0.994 0.940 0.992 
   2   (0.050) 0.006 0.060 0.008 

Locus 992 : 
2 alleles
5.8% missing data
   1   (0.816) 0.947 0.817 0.854 
   3   (0.184) 0.053 0.183 0.146 

Locus 993 : 
2 alleles
0.7% missing data
   1   (0.931) 0.984 0.968 0.932 
   2   (0.069) 0.016 0.032 0.068 

Locus 994 : 
2 alleles
10.9% missing data
   1   (0.878) 0.828 0.945 0.788 
   3   (0.122) 0.172 0.055 0.212 

Locus 995 : 
2 alleles
5.8% missing data
   3   (0.766) 0.925 0.812 0.697 
   1   (0.234) 0.075 0.188 0.303 

Locus 996 : 
2 alleles
12.3% missing data
   1   (0.887) 0.958 0.869 0.955 
   4   (0.113) 0.042 0.131 0.045 

Locus 997 : 
2 alleles
9.4% missing data
   1   (0.192) 0.292 0.131 0.238 
   4   (0.808) 0.708 0.869 0.762 

Locus 998 : 
2 alleles
2.2% missing data
   4   (0.911) 0.963 0.948 0.914 
   3   (0.089) 0.037 0.052 0.086 

Locus 999 : 
2 alleles
18.1% missing data
   3   (0.789) 0.894 0.844 0.718 
   2   (0.211) 0.106 0.156 0.282 

Locus 1000 : 
2 alleles
10.9% missing data
   4   (0.868) 0.973 0.855 0.930 
   3   (0.132) 0.027 0.145 0.070 

Locus 1001 : 
2 alleles
5.1% missing data
   3   (0.706) 0.884 0.746 0.637 
   4   (0.294) 0.116 0.254 0.363 

Locus 1002 : 
2 alleles
2.2% missing data
   1   (0.856) 0.936 0.941 0.629 
   3   (0.144) 0.064 0.059 0.371 

Locus 1003 : 
2 alleles
7.2% missing data
   2   (0.807) 0.951 0.799 0.851 
   3   (0.193) 0.049 0.201 0.149 

Locus 1004 : 
2 alleles
11.6% missing data
   1   (0.303) 0.092 0.322 0.272 
   3   (0.697) 0.908 0.678 0.728 

Locus 1005 : 
2 alleles
2.9% missing data
   1   (0.855) 0.958 0.902 0.814 
   3   (0.145) 0.042 0.098 0.186 

Locus 1006 : 
2 alleles
4.3% missing data
   3   (0.918) 0.679 0.949 0.970 
   1   (0.082) 0.321 0.051 0.030 

Locus 1007 : 
2 alleles
4.3% missing data
   1   (0.080) 0.015 0.068 0.037 
   3   (0.920) 0.985 0.932 0.963 

Locus 1008 : 
2 alleles
3.6% missing data
   4   (0.944) 0.988 0.987 0.884 
   1   (0.056) 0.012 0.013 0.116 

Locus 1009 : 
2 alleles
5.1% missing data
   1   (0.861) 0.496 0.908 0.897 
   4   (0.139) 0.504 0.092 0.103 

Locus 1010 : 
2 alleles
6.5% missing data
   2   (0.740) 0.645 0.781 0.747 
   4   (0.260) 0.355 0.219 0.253 

Locus 1011 : 
2 alleles
12.3% missing data
   4   (0.894) 0.960 0.949 0.824 
   2   (0.106) 0.040 0.051 0.176 

Locus 1012 : 
2 alleles
19.6% missing data
   2   (0.875) 0.939 0.898 0.898 
   4   (0.125) 0.061 0.102 0.102 

Locus 1013 : 
2 alleles
10.9% missing data
   2   (0.706) 0.927 0.660 0.774 
   4   (0.294) 0.073 0.340 0.226 

Locus 1014 : 
2 alleles
2.9% missing data
   3   (0.918) 0.637 0.977 0.889 
   2   (0.082) 0.363 0.023 0.111 

Locus 1015 : 
2 alleles
11.6% missing data
   4   (0.910) 0.977 0.954 0.888 
   2   (0.090) 0.023 0.046 0.112 

Locus 1016 : 
2 alleles
10.1% missing data
   2   (0.872) 0.964 0.876 0.921 
   4   (0.128) 0.036 0.124 0.079 

Locus 1017 : 
2 alleles
3.6% missing data
   3   (0.776) 0.742 0.852 0.700 
   2   (0.224) 0.258 0.148 0.300 

Locus 1018 : 
2 alleles
4.3% missing data
   2   (0.485) 0.499 0.442 0.555 
   4   (0.515) 0.501 0.558 0.445 

Locus 1019 : 
2 alleles
12.3% missing data
   2   (0.864) 0.951 0.907 0.840 
   1   (0.136) 0.049 0.093 0.160 

Locus 1020 : 
2 alleles
15.9% missing data
   2   (0.742) 0.940 0.681 0.836 
   4   (0.258) 0.060 0.319 0.164 

Locus 1021 : 
2 alleles
2.2% missing data
   4   (0.908) 0.985 0.886 0.972 
   2   (0.092) 0.015 0.114 0.028 

Locus 1022 : 
2 alleles
15.2% missing data
   3   (0.914) 0.974 0.930 0.953 
   1   (0.086) 0.026 0.070 0.047 

Locus 1023 : 
2 alleles
9.4% missing data
   4   (0.679) 0.901 0.643 0.736 
   1   (0.321) 0.099 0.357 0.264 

Locus 1024 : 
2 alleles
8.0% missing data
   1   (0.907) 0.984 0.940 0.912 
   2   (0.093) 0.016 0.060 0.088 

Locus 1025 : 
2 alleles
5.1% missing data
   1   (0.911) 0.968 0.960 0.868 
   3   (0.089) 0.032 0.040 0.132 

Locus 1026 : 
2 alleles
4.3% missing data
   4   (0.906) 0.972 0.959 0.841 
   2   (0.094) 0.028 0.041 0.159 

Locus 1027 : 
2 alleles
13.8% missing data
   1   (0.750) 0.943 0.733 0.789 
   4   (0.250) 0.057 0.267 0.211 

Locus 1028 : 
2 alleles
1.4% missing data
   2   (0.884) 0.967 0.906 0.909 
   4   (0.116) 0.033 0.094 0.091 

Locus 1029 : 
2 alleles
2.2% missing data
   2   (0.491) 0.500 0.504 0.464 
   4   (0.509) 0.500 0.496 0.536 

Locus 1030 : 
2 alleles
11.6% missing data
   4   (0.907) 0.974 0.925 0.944 
   1   (0.093) 0.026 0.075 0.056 

Locus 1031 : 
2 alleles
0.7% missing data
   2   (0.896) 0.971 0.930 0.903 
   4   (0.104) 0.029 0.070 0.097 

Locus 1032 : 
2 alleles
5.8% missing data
   3   (0.805) 0.383 0.825 0.883 
   2   (0.195) 0.617 0.175 0.117 

Locus 1033 : 
2 alleles
3.6% missing data
   3   (0.942) 0.617 0.987 0.952 
   1   (0.058) 0.383 0.013 0.048 

Locus 1034 : 
2 alleles
12.3% missing data
   2   (0.882) 0.958 0.916 0.884 
   1   (0.118) 0.042 0.084 0.116 

Locus 1035 : 
2 alleles
0.7% missing data
   3   (0.893) 0.976 0.902 0.937 
   4   (0.107) 0.024 0.098 0.063 

Locus 1036 : 
2 alleles
5.1% missing data
   1   (0.877) 0.960 0.914 0.869 
   3   (0.123) 0.040 0.086 0.131 

Locus 1037 : 
2 alleles
12.3% missing data
   4   (0.845) 0.761 0.913 0.806 
   2   (0.155) 0.239 0.087 0.194 

Locus 1038 : 
2 alleles
5.8% missing data
   1   (0.697) 0.562 0.769 0.630 
   3   (0.303) 0.438 0.231 0.370 

Locus 1039 : 
2 alleles
6.5% missing data
   3   (0.812) 0.952 0.803 0.861 
   1   (0.188) 0.048 0.197 0.139 

Locus 1040 : 
2 alleles
2.9% missing data
   4   (0.860) 0.974 0.848 0.919 
   2   (0.140) 0.026 0.152 0.081 

Locus 1041 : 
2 alleles
1.4% missing data
   2   (0.895) 0.976 0.912 0.928 
   4   (0.105) 0.024 0.088 0.072 

Locus 1042 : 
2 alleles
1.4% missing data
   2   (0.870) 0.975 0.866 0.924 
   1   (0.130) 0.025 0.134 0.076 

Locus 1043 : 
2 alleles
2.2% missing data
   1   (0.917) 0.652 0.961 0.951 
   3   (0.083) 0.348 0.039 0.049 

Locus 1044 : 
2 alleles
1.4% missing data
   2   (0.598) 0.689 0.681 0.453 
   4   (0.402) 0.311 0.319 0.547 

Locus 1045 : 
2 alleles
17.4% missing data
   1   (0.894) 0.884 0.931 0.905 
   3   (0.106) 0.116 0.069 0.095 

Locus 1046 : 
2 alleles
18.1% missing data
   3   (0.886) 0.958 0.936 0.840 
   1   (0.114) 0.042 0.064 0.160 

Locus 1047 : 
2 alleles
3.6% missing data
   1   (0.263) 0.088 0.230 0.314 
   4   (0.737) 0.912 0.770 0.686 

Locus 1048 : 
2 alleles
15.2% missing data
   3   (0.867) 0.965 0.830 0.947 
   1   (0.133) 0.035 0.170 0.053 

Locus 1049 : 
2 alleles
2.2% missing data
   4   (0.920) 0.988 0.916 0.974 
   2   (0.080) 0.012 0.084 0.026 

Locus 1050 : 
2 alleles
0.0% missing data
   4   (0.908) 0.789 0.910 0.979 
   2   (0.092) 0.211 0.090 0.021 

Locus 1051 : 
2 alleles
4.3% missing data
   2   (0.923) 0.974 0.966 0.904 
   4   (0.077) 0.026 0.034 0.096 

Locus 1052 : 
2 alleles
13.8% missing data
   2   (0.385) 0.315 0.342 0.452 
   4   (0.615) 0.685 0.658 0.548 

Locus 1053 : 
2 alleles
7.2% missing data
   2   (0.821) 0.963 0.849 0.804 
   4   (0.179) 0.037 0.151 0.196 

Locus 1054 : 
2 alleles
2.2% missing data
   2   (0.911) 0.968 0.949 0.911 
   4   (0.089) 0.032 0.051 0.089 

Locus 1055 : 
2 alleles
11.6% missing data
   1   (0.923) 0.975 0.934 0.968 
   3   (0.077) 0.025 0.066 0.032 

Locus 1056 : 
2 alleles
13.0% missing data
   4   (0.917) 0.919 0.950 0.939 
   2   (0.083) 0.081 0.050 0.061 

Locus 1057 : 
2 alleles
3.6% missing data
   3   (0.927) 0.970 0.973 0.891 
   1   (0.073) 0.030 0.027 0.109 

Locus 1058 : 
2 alleles
12.3% missing data
   4   (0.261) 0.082 0.215 0.340 
   2   (0.739) 0.918 0.785 0.660 

Locus 1059 : 
2 alleles
15.2% missing data
   1   (0.750) 0.931 0.784 0.699 
   4   (0.250) 0.069 0.216 0.301 

Locus 1060 : 
2 alleles
12.3% missing data
   4   (0.905) 0.985 0.895 0.964 
   2   (0.095) 0.015 0.105 0.036 

Locus 1061 : 
2 alleles
10.9% missing data
   1   (0.111) 0.021 0.144 0.036 
   3   (0.889) 0.979 0.856 0.964 

Locus 1062 : 
2 alleles
17.4% missing data
   4   (0.766) 0.565 0.811 0.783 
   2   (0.234) 0.435 0.189 0.217 

Locus 1063 : 
2 alleles
11.6% missing data
   1   (0.911) 0.986 0.909 0.965 
   2   (0.089) 0.014 0.091 0.035 

Locus 1064 : 
2 alleles
13.8% missing data
   2   (0.877) 0.968 0.898 0.902 
   4   (0.123) 0.032 0.102 0.098 

Locus 1065 : 
2 alleles
2.2% missing data
   4   (0.836) 0.738 0.845 0.911 
   2   (0.164) 0.262 0.155 0.089 

Locus 1066 : 
2 alleles
2.9% missing data
   3   (0.921) 0.990 0.897 0.982 
   1   (0.079) 0.010 0.103 0.018 

Locus 1067 : 
2 alleles
10.1% missing data
   2   (0.941) 0.994 0.914 0.991 
   4   (0.059) 0.006 0.086 0.009 

Locus 1068 : 
2 alleles
4.3% missing data
   3   (0.919) 0.975 0.961 0.906 
   2   (0.081) 0.025 0.039 0.094 

Locus 1069 : 
2 alleles
5.1% missing data
   4   (0.822) 0.114 0.975 0.222 
   1   (0.178) 0.886 0.025 0.778 

Locus 1070 : 
2 alleles
13.0% missing data
   3   (0.909) 0.973 0.954 0.884 
   4   (0.091) 0.027 0.046 0.116 

Locus 1071 : 
2 alleles
9.4% missing data
   2   (0.670) 0.870 0.682 0.649 
   4   (0.330) 0.130 0.318 0.351 

Locus 1072 : 
2 alleles
1.4% missing data
   2   (0.868) 0.977 0.827 0.950 
   3   (0.132) 0.023 0.173 0.050 

Locus 1073 : 
2 alleles
3.6% missing data
   2   (0.905) 0.989 0.849 0.980 
   1   (0.095) 0.011 0.151 0.020 

Locus 1074 : 
2 alleles
4.3% missing data
   2   (0.093) 0.036 0.052 0.102 
   4   (0.907) 0.964 0.948 0.898 

Locus 1075 : 
2 alleles
20.3% missing data
   3   (0.892) 0.821 0.902 0.961 
   2   (0.108) 0.179 0.098 0.039 

Locus 1076 : 
2 alleles
2.9% missing data
   2   (0.845) 0.952 0.867 0.859 
   4   (0.155) 0.048 0.133 0.141 

Locus 1077 : 
2 alleles
4.3% missing data
   1   (0.875) 0.957 0.901 0.891 
   3   (0.125) 0.043 0.099 0.109 

Locus 1078 : 
2 alleles
5.1% missing data
   3   (0.911) 0.970 0.954 0.896 
   1   (0.089) 0.030 0.046 0.104 

Locus 1079 : 
2 alleles
14.5% missing data
   2   (0.689) 0.887 0.695 0.681 
   1   (0.311) 0.113 0.305 0.319 

Locus 1080 : 
2 alleles
15.2% missing data
   3   (0.737) 0.185 0.829 0.682 
   1   (0.263) 0.815 0.171 0.318 

Locus 1081 : 
2 alleles
12.3% missing data
   4   (0.917) 0.913 0.960 0.910 
   2   (0.083) 0.087 0.040 0.090 

Locus 1082 : 
2 alleles
3.6% missing data
   4   (0.901) 0.974 0.912 0.945 
   1   (0.099) 0.026 0.088 0.055 

Locus 1083 : 
2 alleles
4.3% missing data
   3   (0.868) 0.916 0.864 0.929 
   4   (0.132) 0.084 0.136 0.071 

Locus 1084 : 
2 alleles
5.1% missing data
   4   (0.863) 0.775 0.913 0.881 
   2   (0.137) 0.225 0.087 0.119 

Locus 1085 : 
2 alleles
1.4% missing data
   4   (0.905) 0.979 0.897 0.964 
   1   (0.095) 0.021 0.103 0.036 

Locus 1086 : 
2 alleles
13.8% missing data
   3   (0.077) 0.008 0.137 0.012 
   4   (0.923) 0.992 0.863 0.988 

Locus 1087 : 
2 alleles
12.3% missing data
   2   (0.136) 0.174 0.127 0.063 
   4   (0.864) 0.826 0.873 0.937 

Locus 1088 : 
2 alleles
5.8% missing data
   1   (0.897) 0.970 0.939 0.879 
   4   (0.103) 0.030 0.061 0.121 

Locus 1089 : 
2 alleles
17.4% missing data
   1   (0.690) 0.805 0.743 0.606 
   4   (0.310) 0.195 0.257 0.394 

Locus 1090 : 
2 alleles
8.7% missing data
   3   (0.885) 0.970 0.908 0.907 
   1   (0.115) 0.030 0.092 0.093 

Locus 1091 : 
2 alleles
17.4% missing data
   1   (0.870) 0.948 0.885 0.904 
   3   (0.130) 0.052 0.115 0.096 

Locus 1092 : 
2 alleles
19.6% missing data
   3   (0.886) 0.673 0.897 0.959 
   1   (0.114) 0.327 0.103 0.041 

Locus 1093 : 
2 alleles
13.8% missing data
   3   (0.856) 0.941 0.911 0.794 
   1   (0.144) 0.059 0.089 0.206 

Locus 1094 : 
2 alleles
8.7% missing data
   3   (0.942) 0.995 0.906 0.992 
   1   (0.058) 0.005 0.094 0.008 

Locus 1095 : 
2 alleles
3.6% missing data
   2   (0.785) 0.951 0.780 0.817 
   4   (0.215) 0.049 0.220 0.183 

Locus 1096 : 
2 alleles
13.8% missing data
   2   (0.767) 0.632 0.801 0.794 
   4   (0.233) 0.368 0.199 0.206 

Locus 1097 : 
2 alleles
3.6% missing data
   3   (0.772) 0.629 0.814 0.786 
   2   (0.228) 0.371 0.186 0.214 

Locus 1098 : 
2 alleles
3.6% missing data
   4   (0.901) 0.973 0.947 0.870 
   2   (0.099) 0.027 0.053 0.130 

Locus 1099 : 
2 alleles
13.0% missing data
   2   (0.914) 0.982 0.937 0.942 
   4   (0.086) 0.018 0.063 0.058 

Locus 1100 : 
2 alleles
7.2% missing data
   3   (0.904) 0.949 0.927 0.939 
   1   (0.096) 0.051 0.073 0.061 

Locus 1101 : 
2 alleles
10.1% missing data
   3   (0.935) 0.994 0.895 0.990 
   1   (0.065) 0.006 0.105 0.010 

Locus 1102 : 
2 alleles
14.5% missing data
   2   (0.090) 0.024 0.087 0.038 
   3   (0.910) 0.976 0.913 0.962 

Locus 1103 : 
2 alleles
4.3% missing data
   2   (0.878) 0.968 0.877 0.932 
   4   (0.122) 0.032 0.123 0.068 

Locus 1104 : 
2 alleles
14.5% missing data
   2   (0.854) 0.731 0.885 0.902 
   1   (0.146) 0.269 0.115 0.098 

Locus 1105 : 
2 alleles
11.6% missing data
   4   (0.925) 0.972 0.979 0.821 
   2   (0.075) 0.028 0.021 0.179 

Locus 1106 : 
2 alleles
18.8% missing data
   2   (0.810) 0.947 0.790 0.871 
   4   (0.190) 0.053 0.210 0.129 

Locus 1107 : 
2 alleles
12.3% missing data
   4   (0.954) 0.978 0.993 0.825 
   2   (0.046) 0.022 0.007 0.175 

Locus 1108 : 
2 alleles
3.6% missing data
   1   (0.115) 0.241 0.161 0.020 
   4   (0.885) 0.759 0.839 0.980 

Locus 1109 : 
2 alleles
2.9% missing data
   3   (0.920) 0.974 0.961 0.911 
   2   (0.080) 0.026 0.039 0.089 

Locus 1110 : 
2 alleles
5.8% missing data
   3   (0.853) 0.967 0.906 0.782 
   4   (0.147) 0.033 0.094 0.218 

Locus 1111 : 
2 alleles
7.2% missing data
   2   (0.110) 0.464 0.103 0.034 
   4   (0.890) 0.536 0.897 0.966 

Locus 1112 : 
2 alleles
2.9% missing data
   2   (0.914) 0.976 0.966 0.844 
   4   (0.086) 0.024 0.034 0.156 

Locus 1113 : 
2 alleles
2.9% missing data
   3   (0.894) 0.982 0.875 0.960 
   1   (0.106) 0.018 0.125 0.040 

Locus 1114 : 
2 alleles
4.3% missing data
   2   (0.860) 0.947 0.884 0.878 
   4   (0.140) 0.053 0.116 0.122 

Locus 1115 : 
2 alleles
10.9% missing data
   4   (0.880) 0.888 0.908 0.904 
   2   (0.120) 0.112 0.092 0.096 

Locus 1116 : 
2 alleles
12.3% missing data
   1   (0.873) 0.748 0.931 0.871 
   2   (0.127) 0.252 0.069 0.129 

Locus 1117 : 
2 alleles
13.0% missing data
   4   (0.931) 0.478 0.985 0.911 
   1   (0.069) 0.522 0.015 0.089 

Locus 1118 : 
2 alleles
13.0% missing data
   2   (0.268) 0.080 0.247 0.297 
   4   (0.732) 0.920 0.753 0.703 

Locus 1119 : 
2 alleles
6.5% missing data
   4   (0.851) 0.960 0.864 0.879 
   2   (0.149) 0.040 0.136 0.121 

Locus 1120 : 
2 alleles
3.6% missing data
   2   (0.932) 0.995 0.876 0.991 
   1   (0.068) 0.005 0.124 0.009 

Locus 1121 : 
2 alleles
8.7% missing data
   1   (0.838) 0.963 0.811 0.911 
   2   (0.162) 0.037 0.189 0.089 

Locus 1122 : 
2 alleles
11.6% missing data
   1   (0.777) 0.916 0.807 0.755 
   3   (0.223) 0.084 0.193 0.245 

Locus 1123 : 
2 alleles
4.3% missing data
   3   (0.854) 0.966 0.862 0.890 
   4   (0.146) 0.034 0.138 0.110 

Locus 1124 : 
2 alleles
16.7% missing data
   2   (0.881) 0.961 0.944 0.768 
   4   (0.119) 0.039 0.056 0.232 

Locus 1125 : 
2 alleles
5.8% missing data
   2   (0.907) 0.606 0.970 0.875 
   1   (0.093) 0.394 0.030 0.125 

Locus 1126 : 
2 alleles
9.4% missing data
   4   (0.916) 0.987 0.916 0.967 
   3   (0.084) 0.013 0.084 0.033 

Locus 1127 : 
2 alleles
3.6% missing data
   4   (0.833) 0.948 0.841 0.867 
   2   (0.167) 0.052 0.159 0.133 

Locus 1128 : 
2 alleles
5.1% missing data
   1   (0.288) 0.709 0.337 0.136 
   3   (0.712) 0.291 0.663 0.864 

Locus 1129 : 
2 alleles
15.2% missing data
   1   (0.720) 0.871 0.711 0.754 
   4   (0.280) 0.129 0.289 0.246 

Locus 1130 : 
2 alleles
5.8% missing data
   2   (0.884) 0.961 0.903 0.915 
   4   (0.116) 0.039 0.097 0.085 

Locus 1131 : 
2 alleles
2.9% missing data
   4   (0.249) 0.051 0.421 0.073 
   2   (0.751) 0.949 0.579 0.927 

Locus 1132 : 
2 alleles
2.9% missing data
   3   (0.950) 0.668 0.993 0.921 
   1   (0.050) 0.332 0.007 0.079 

Locus 1133 : 
2 alleles
2.9% missing data
   4   (0.917) 0.963 0.960 0.904 
   1   (0.083) 0.037 0.040 0.096 

Locus 1134 : 
2 alleles
13.8% missing data
   3   (0.789) 0.936 0.750 0.869 
   1   (0.211) 0.064 0.250 0.131 

Locus 1135 : 
2 alleles
3.6% missing data
   3   (0.824) 0.578 0.901 0.774 
   2   (0.176) 0.422 0.099 0.226 

Locus 1136 : 
2 alleles
2.9% missing data
   1   (0.921) 0.985 0.934 0.963 
   4   (0.079) 0.015 0.066 0.037 

Locus 1137 : 
2 alleles
10.9% missing data
   3   (0.899) 0.966 0.936 0.899 
   1   (0.101) 0.034 0.064 0.101 

Locus 1138 : 
2 alleles
5.8% missing data
   2   (0.725) 0.880 0.740 0.716 
   4   (0.275) 0.120 0.260 0.284 

Locus 1139 : 
2 alleles
10.1% missing data
   2   (0.897) 0.981 0.874 0.965 
   4   (0.103) 0.019 0.126 0.035 

Locus 1140 : 
2 alleles
6.5% missing data
   2   (0.473) 0.427 0.573 0.302 
   4   (0.527) 0.573 0.427 0.698 

Locus 1141 : 
2 alleles
2.9% missing data
   4   (0.861) 0.769 0.947 0.726 
   3   (0.139) 0.231 0.053 0.274 

Locus 1142 : 
2 alleles
12.3% missing data
   4   (0.795) 0.859 0.751 0.893 
   2   (0.205) 0.141 0.249 0.107 

Locus 1143 : 
2 alleles
4.3% missing data
   1   (0.863) 0.970 0.843 0.931 
   3   (0.137) 0.030 0.157 0.069 

Locus 1144 : 
2 alleles
8.0% missing data
   2   (0.920) 0.738 0.931 0.983 
   4   (0.080) 0.262 0.069 0.017 

Locus 1145 : 
2 alleles
5.1% missing data
   1   (0.169) 0.071 0.154 0.142 
   3   (0.831) 0.929 0.846 0.858 

Locus 1146 : 
2 alleles
10.9% missing data
   1   (0.910) 0.596 0.974 0.863 
   3   (0.090) 0.404 0.026 0.137 

Locus 1147 : 
2 alleles
2.9% missing data
   1   (0.906) 0.983 0.902 0.963 
   3   (0.094) 0.017 0.098 0.037 

Locus 1148 : 
2 alleles
3.6% missing data
   1   (0.901) 0.982 0.891 0.962 
   3   (0.099) 0.018 0.109 0.038 

Locus 1149 : 
2 alleles
15.2% missing data
   2   (0.489) 0.135 0.568 0.414 
   4   (0.511) 0.865 0.432 0.586 

Locus 1150 : 
2 alleles
4.3% missing data
   2   (0.921) 0.987 0.920 0.973 
   3   (0.079) 0.013 0.080 0.027 

Locus 1151 : 
2 alleles
15.2% missing data
   4   (0.950) 0.993 0.941 0.992 
   2   (0.050) 0.007 0.059 0.008 

Locus 1152 : 
2 alleles
13.0% missing data
   4   (0.900) 0.983 0.884 0.963 
   3   (0.100) 0.017 0.116 0.037 

Locus 1153 : 
2 alleles
13.8% missing data
   3   (0.894) 0.939 0.910 0.935 
   4   (0.106) 0.061 0.090 0.065 

Locus 1154 : 
2 alleles
6.5% missing data
   1   (0.920) 0.980 0.919 0.973 
   3   (0.080) 0.020 0.081 0.027 

Locus 1155 : 
2 alleles
13.8% missing data
   3   (0.818) 0.580 0.815 0.910 
   1   (0.182) 0.420 0.185 0.090 

Locus 1156 : 
2 alleles
10.9% missing data
   3   (0.837) 0.943 0.898 0.745 
   1   (0.163) 0.057 0.102 0.255 

Locus 1157 : 
2 alleles
6.5% missing data
   1   (0.833) 0.922 0.798 0.919 
   3   (0.167) 0.078 0.202 0.081 

Locus 1158 : 
2 alleles
1.4% missing data
   1   (0.771) 0.939 0.733 0.847 
   2   (0.229) 0.061 0.267 0.153 

Locus 1159 : 
2 alleles
5.1% missing data
   1   (0.776) 0.937 0.793 0.772 
   3   (0.224) 0.063 0.207 0.228 

Locus 1160 : 
2 alleles
7.2% missing data
   4   (0.857) 0.953 0.875 0.882 
   2   (0.143) 0.047 0.125 0.118 

Locus 1161 : 
2 alleles
21.0% missing data
   1   (0.653) 0.883 0.676 0.596 
   3   (0.347) 0.117 0.324 0.404 

Locus 1162 : 
2 alleles
3.6% missing data
   2   (0.155) 0.042 0.156 0.108 
   3   (0.845) 0.958 0.844 0.892 

Locus 1163 : 
2 alleles
17.4% missing data
   2   (0.923) 0.985 0.914 0.978 
   4   (0.077) 0.015 0.086 0.022 

Locus 1164 : 
2 alleles
5.8% missing data
   2   (0.520) 0.477 0.508 0.554 
   4   (0.480) 0.523 0.492 0.446 

Locus 1165 : 
2 alleles
5.1% missing data
   3   (0.781) 0.936 0.803 0.767 
   1   (0.219) 0.064 0.197 0.233 

Locus 1166 : 
2 alleles
5.8% missing data
   1   (0.832) 0.909 0.829 0.887 
   3   (0.168) 0.091 0.171 0.113 

Locus 1167 : 
2 alleles
3.6% missing data
   3   (0.901) 0.967 0.942 0.888 
   1   (0.099) 0.033 0.058 0.112 

Locus 1168 : 
2 alleles
9.4% missing data
   1   (0.897) 0.793 0.902 0.969 
   3   (0.103) 0.207 0.098 0.031 

Locus 1169 : 
2 alleles
12.3% missing data
   1   (0.909) 0.972 0.942 0.922 
   3   (0.091) 0.028 0.058 0.078 

Locus 1170 : 
2 alleles
5.8% missing data
   1   (0.891) 0.951 0.932 0.882 
   4   (0.109) 0.049 0.068 0.118 

Locus 1171 : 
2 alleles
5.8% missing data
   3   (0.369) 0.802 0.342 0.316 
   4   (0.631) 0.198 0.658 0.684 

Locus 1172 : 
2 alleles
13.8% missing data
   2   (0.931) 0.933 0.973 0.920 
   3   (0.069) 0.067 0.027 0.080 

Locus 1173 : 
2 alleles
3.6% missing data
   1   (0.635) 0.619 0.598 0.734 
   2   (0.365) 0.381 0.402 0.266 

Locus 1174 : 
2 alleles
13.0% missing data
   3   (0.850) 0.975 0.781 0.947 
   1   (0.150) 0.025 0.219 0.053 

Locus 1175 : 
2 alleles
2.2% missing data
   1   (0.866) 0.953 0.926 0.780 
   3   (0.134) 0.047 0.074 0.220 

Locus 1176 : 
2 alleles
7.2% missing data
   1   (0.880) 0.972 0.908 0.889 
   3   (0.120) 0.028 0.092 0.111 

Locus 1177 : 
2 alleles
13.0% missing data
   3   (0.922) 0.981 0.944 0.955 
   1   (0.078) 0.019 0.056 0.045 

Locus 1178 : 
2 alleles
2.9% missing data
   3   (0.869) 0.939 0.882 0.909 
   1   (0.131) 0.061 0.118 0.091 

Locus 1179 : 
2 alleles
10.9% missing data
   2   (0.828) 0.940 0.819 0.883 
   4   (0.172) 0.060 0.181 0.117 

Locus 1180 : 
2 alleles
7.2% missing data
   1   (0.164) 0.042 0.128 0.189 
   3   (0.836) 0.958 0.872 0.811 

Locus 1181 : 
2 alleles
11.6% missing data
   3   (0.912) 0.984 0.881 0.978 
   1   (0.088) 0.016 0.119 0.022 

Locus 1182 : 
2 alleles
11.6% missing data
   2   (0.895) 0.976 0.924 0.907 
   4   (0.105) 0.024 0.076 0.093 

Locus 1183 : 
2 alleles
2.9% missing data
   4   (0.907) 0.987 0.903 0.962 
   3   (0.093) 0.013 0.097 0.038 

Locus 1184 : 
2 alleles
10.9% missing data
   4   (0.741) 0.820 0.748 0.764 
   2   (0.259) 0.180 0.252 0.236 

Locus 1185 : 
2 alleles
13.8% missing data
   4   (0.910) 0.979 0.909 0.963 
   2   (0.090) 0.021 0.091 0.037 

Locus 1186 : 
2 alleles
0.7% missing data
   4   (0.853) 0.951 0.895 0.824 
   2   (0.147) 0.049 0.105 0.176 

Locus 1187 : 
2 alleles
12.3% missing data
   3   (0.889) 0.966 0.934 0.861 
   1   (0.111) 0.034 0.066 0.139 

Locus 1188 : 
2 alleles
11.6% missing data
   2   (0.847) 0.938 0.802 0.938 
   3   (0.153) 0.062 0.198 0.062 

Locus 1189 : 
2 alleles
5.1% missing data
   2   (0.816) 0.293 0.824 0.911 
   1   (0.184) 0.707 0.176 0.089 

Locus 1190 : 
2 alleles
13.8% missing data
   2   (0.571) 0.298 0.626 0.532 
   4   (0.429) 0.702 0.374 0.468 

Locus 1191 : 
2 alleles
5.8% missing data
   3   (0.898) 0.971 0.924 0.922 
   4   (0.102) 0.029 0.076 0.078 

Locus 1192 : 
2 alleles
3.6% missing data
   2   (0.929) 0.965 0.979 0.860 
   4   (0.071) 0.035 0.021 0.140 

Locus 1193 : 
2 alleles
2.9% missing data
   3   (0.883) 0.961 0.899 0.920 
   1   (0.117) 0.039 0.101 0.080 

Locus 1194 : 
2 alleles
2.9% missing data
   2   (0.111) 0.279 0.036 0.206 
   4   (0.889) 0.721 0.964 0.794 

Locus 1195 : 
2 alleles
14.5% missing data
   2   (0.876) 0.945 0.907 0.885 
   4   (0.124) 0.055 0.093 0.115 

Locus 1196 : 
2 alleles
13.0% missing data
   4   (0.567) 0.220 0.587 0.606 
   2   (0.433) 0.780 0.413 0.394 

Locus 1197 : 
2 alleles
3.6% missing data
   2   (0.901) 0.800 0.908 0.971 
   4   (0.099) 0.200 0.092 0.029 

Locus 1198 : 
2 alleles
4.3% missing data
   3   (0.941) 0.995 0.906 0.992 
   4   (0.059) 0.005 0.094 0.008 

Locus 1199 : 
2 alleles
5.8% missing data
   3   (0.792) 0.889 0.812 0.799 
   1   (0.208) 0.111 0.188 0.201 

Locus 1200 : 
2 alleles
5.1% missing data
   3   (0.555) 0.560 0.624 0.441 
   1   (0.445) 0.440 0.376 0.559 

Locus 1201 : 
2 alleles
2.9% missing data
   1   (0.817) 0.952 0.816 0.858 
   2   (0.183) 0.048 0.184 0.142 

Locus 1202 : 
2 alleles
5.8% missing data
   4   (0.558) 0.492 0.514 0.658 
   2   (0.442) 0.508 0.486 0.342 

Locus 1203 : 
2 alleles
3.6% missing data
   2   (0.923) 0.960 0.967 0.902 
   4   (0.077) 0.040 0.033 0.098 

Locus 1204 : 
2 alleles
0.7% missing data
   1   (0.834) 0.964 0.839 0.869 
   3   (0.166) 0.036 0.161 0.131 

Locus 1205 : 
2 alleles
1.4% missing data
   3   (0.903) 0.978 0.937 0.911 
   1   (0.097) 0.022 0.063 0.089 

Locus 1206 : 
2 alleles
2.9% missing data
   3   (0.958) 0.986 0.994 0.858 
   1   (0.042) 0.014 0.006 0.142 

Locus 1207 : 
2 alleles
5.8% missing data
   2   (0.830) 0.883 0.876 0.803 
   4   (0.170) 0.117 0.124 0.197 

Locus 1208 : 
2 alleles
3.6% missing data
   1   (0.858) 0.929 0.902 0.835 
   3   (0.142) 0.071 0.098 0.165 

Locus 1209 : 
2 alleles
10.1% missing data
   1   (0.894) 0.979 0.885 0.953 
   4   (0.106) 0.021 0.115 0.047 

Locus 1210 : 
2 alleles
3.6% missing data
   3   (0.897) 0.974 0.925 0.914 
   2   (0.103) 0.026 0.075 0.086 

Locus 1211 : 
2 alleles
4.3% missing data
   4   (0.826) 0.925 0.849 0.836 
   2   (0.174) 0.075 0.151 0.164 

Locus 1212 : 
2 alleles
12.3% missing data
   1   (0.879) 0.832 0.898 0.942 
   3   (0.121) 0.168 0.102 0.058 

Locus 1213 : 
2 alleles
0.7% missing data
   4   (0.914) 0.987 0.927 0.955 
   2   (0.086) 0.013 0.073 0.045 

Locus 1214 : 
2 alleles
5.1% missing data
   1   (0.896) 0.800 0.929 0.945 
   2   (0.104) 0.200 0.071 0.055 

Locus 1215 : 
2 alleles
5.1% missing data
   2   (0.870) 0.151 0.981 0.396 
   4   (0.130) 0.849 0.019 0.604 

Locus 1216 : 
2 alleles
4.3% missing data
   3   (0.923) 0.965 0.972 0.867 
   4   (0.077) 0.035 0.028 0.133 

Locus 1217 : 
2 alleles
5.1% missing data
   1   (0.778) 0.941 0.756 0.834 
   4   (0.222) 0.059 0.244 0.166 

Locus 1218 : 
2 alleles
5.1% missing data
   4   (0.576) 0.151 0.583 0.654 
   2   (0.424) 0.849 0.417 0.346 

Locus 1219 : 
2 alleles
2.9% missing data
   1   (0.885) 0.955 0.922 0.882 
   2   (0.115) 0.045 0.078 0.118 

Locus 1220 : 
2 alleles
13.0% missing data
   1   (0.892) 0.949 0.924 0.906 
   3   (0.108) 0.051 0.076 0.094 

Locus 1221 : 
2 alleles
4.3% missing data
   2   (0.911) 0.983 0.915 0.962 
   4   (0.089) 0.017 0.085 0.038 

Locus 1222 : 
2 alleles
13.0% missing data
   2   (0.387) 0.637 0.379 0.333 
   4   (0.613) 0.363 0.621 0.667 

Locus 1223 : 
2 alleles
1.4% missing data
   1   (0.882) 0.966 0.944 0.772 
   3   (0.118) 0.034 0.056 0.228 

Locus 1224 : 
2 alleles
2.9% missing data
   4   (0.894) 0.970 0.924 0.908 
   2   (0.106) 0.030 0.076 0.092 

Locus 1225 : 
2 alleles
12.3% missing data
   1   (0.882) 0.967 0.886 0.931 
   3   (0.118) 0.033 0.114 0.069 

Locus 1226 : 
2 alleles
3.6% missing data
   3   (0.895) 0.975 0.946 0.841 
   4   (0.105) 0.025 0.054 0.159 

Locus 1227 : 
2 alleles
14.5% missing data
   1   (0.331) 0.370 0.338 0.269 
   3   (0.669) 0.630 0.662 0.731 

Locus 1228 : 
2 alleles
10.9% missing data
   3   (0.945) 0.995 0.925 0.991 
   4   (0.055) 0.005 0.075 0.009 

Locus 1229 : 
2 alleles
3.6% missing data
   1   (0.847) 0.958 0.881 0.833 
   2   (0.153) 0.042 0.119 0.167 

Locus 1230 : 
2 alleles
11.6% missing data
   1   (0.710) 0.928 0.760 0.605 
   2   (0.290) 0.072 0.240 0.395 

Locus 1231 : 
2 alleles
3.6% missing data
   1   (0.553) 0.506 0.625 0.442 
   3   (0.447) 0.494 0.375 0.558 

Locus 1232 : 
2 alleles
13.0% missing data
   1   (0.151) 0.035 0.160 0.095 
   3   (0.849) 0.965 0.840 0.905 

Locus 1233 : 
2 alleles
3.6% missing data
   4   (0.916) 0.719 0.944 0.970 
   2   (0.084) 0.281 0.056 0.030 

Locus 1234 : 
2 alleles
4.3% missing data
   2   (0.233) 0.062 0.167 0.362 
   4   (0.767) 0.938 0.833 0.638 

Locus 1235 : 
2 alleles
10.9% missing data
   4   (0.895) 0.950 0.893 0.954 
   2   (0.105) 0.050 0.107 0.046 

Locus 1236 : 
2 alleles
11.6% missing data
   2   (0.121) 0.031 0.119 0.070 
   4   (0.879) 0.969 0.881 0.930 

Locus 1237 : 
2 alleles
13.0% missing data
   3   (0.908) 0.983 0.902 0.964 
   2   (0.092) 0.017 0.098 0.036 

Locus 1238 : 
2 alleles
4.3% missing data
   2   (0.737) 0.740 0.726 0.814 
   4   (0.263) 0.260 0.274 0.186 

Locus 1239 : 
2 alleles
2.9% missing data
   2   (0.877) 0.964 0.910 0.879 
   4   (0.123) 0.036 0.090 0.121 

Locus 1240 : 
2 alleles
2.9% missing data
   1   (0.890) 0.965 0.905 0.928 
   3   (0.110) 0.035 0.095 0.072 

Locus 1241 : 
2 alleles
5.8% missing data
   4   (0.616) 0.869 0.510 0.757 
   1   (0.384) 0.131 0.490 0.243 

Locus 1242 : 
2 alleles
5.8% missing data
   1   (0.922) 0.988 0.902 0.982 
   2   (0.078) 0.012 0.098 0.018 

Locus 1243 : 
2 alleles
3.6% missing data
   2   (0.191) 0.056 0.219 0.117 
   4   (0.809) 0.944 0.781 0.883 

Locus 1244 : 
2 alleles
2.2% missing data
   3   (0.871) 0.958 0.902 0.875 
   1   (0.129) 0.042 0.098 0.125 

Locus 1245 : 
2 alleles
10.1% missing data
   3   (0.169) 0.030 0.242 0.065 
   1   (0.831) 0.970 0.758 0.935 

Locus 1246 : 
2 alleles
13.8% missing data
   4   (0.904) 0.973 0.964 0.774 
   2   (0.096) 0.027 0.036 0.226 

Locus 1247 : 
2 alleles
4.3% missing data
   1   (0.771) 0.817 0.721 0.891 
   3   (0.229) 0.183 0.279 0.109 

Locus 1248 : 
2 alleles
10.9% missing data
   3   (0.807) 0.700 0.813 0.881 
   1   (0.193) 0.300 0.187 0.119 

Locus 1249 : 
2 alleles
6.5% missing data
   1   (0.814) 0.746 0.906 0.678 
   3   (0.186) 0.254 0.094 0.322 

Locus 1250 : 
2 alleles
4.3% missing data
   3   (0.904) 0.974 0.920 0.943 
   1   (0.096) 0.026 0.080 0.057 

Locus 1251 : 
2 alleles
19.6% missing data
   2   (0.583) 0.902 0.478 0.711 
   4   (0.417) 0.098 0.522 0.289 

Locus 1252 : 
2 alleles
13.0% missing data
   4   (0.866) 0.609 0.894 0.926 
   1   (0.134) 0.391 0.106 0.074 

Locus 1253 : 
2 alleles
11.6% missing data
   2   (0.861) 0.912 0.902 0.848 
   4   (0.139) 0.088 0.098 0.152 

Locus 1254 : 
2 alleles
1.4% missing data
   1   (0.926) 0.990 0.912 0.983 
   3   (0.074) 0.010 0.088 0.017 

Locus 1255 : 
2 alleles
10.1% missing data
   2   (0.424) 0.739 0.346 0.498 
   4   (0.576) 0.261 0.654 0.502 

Locus 1256 : 
2 alleles
5.1% missing data
   3   (0.776) 0.631 0.830 0.769 
   1   (0.224) 0.369 0.170 0.231 

Locus 1257 : 
2 alleles
2.9% missing data
   2   (0.622) 0.278 0.795 0.335 
   4   (0.378) 0.722 0.205 0.665 

Locus 1258 : 
2 alleles
12.3% missing data
   1   (0.886) 0.978 0.872 0.949 
   3   (0.114) 0.022 0.128 0.051 

Locus 1259 : 
2 alleles
14.5% missing data
   1   (0.113) 0.030 0.126 0.049 
   2   (0.887) 0.970 0.874 0.951 

Locus 1260 : 
2 alleles
2.2% missing data
   3   (0.929) 0.972 0.985 0.722 
   1   (0.071) 0.028 0.015 0.278 

Locus 1261 : 
2 alleles
13.0% missing data
   4   (0.834) 0.943 0.886 0.768 
   3   (0.166) 0.057 0.114 0.232 

Locus 1262 : 
2 alleles
15.9% missing data
   2   (0.823) 0.418 0.868 0.864 
   4   (0.177) 0.582 0.132 0.136 

Locus 1263 : 
2 alleles
15.2% missing data
   2   (0.896) 0.974 0.914 0.929 
   4   (0.104) 0.026 0.086 0.071 

Locus 1264 : 
2 alleles
8.7% missing data
   1   (0.859) 0.226 0.908 0.906 
   3   (0.141) 0.774 0.092 0.094 

Locus 1265 : 
2 alleles
15.9% missing data
   1   (0.631) 0.596 0.613 0.701 
   3   (0.369) 0.404 0.387 0.299 

Locus 1266 : 
2 alleles
8.0% missing data
   4   (0.463) 0.563 0.412 0.531 
   2   (0.537) 0.437 0.588 0.469 

Locus 1267 : 
2 alleles
0.7% missing data
   2   (0.908) 0.987 0.904 0.963 
   1   (0.092) 0.013 0.096 0.037 

Locus 1268 : 
2 alleles
3.6% missing data
   2   (0.911) 0.571 0.977 0.850 
   3   (0.089) 0.429 0.023 0.150 

Locus 1269 : 
2 alleles
3.6% missing data
   1   (0.903) 0.967 0.928 0.931 
   4   (0.097) 0.033 0.072 0.069 

Locus 1270 : 
2 alleles
12.3% missing data
   1   (0.759) 0.565 0.674 0.915 
   3   (0.241) 0.435 0.326 0.085 

Locus 1271 : 
2 alleles
7.2% missing data
   1   (0.110) 0.387 0.070 0.064 
   3   (0.890) 0.613 0.930 0.936 

Locus 1272 : 
2 alleles
1.4% missing data
   2   (0.798) 0.784 0.813 0.854 
   4   (0.202) 0.216 0.187 0.146 

Locus 1273 : 
2 alleles
9.4% missing data
   2   (0.128) 0.037 0.079 0.173 
   4   (0.872) 0.963 0.921 0.827 

Locus 1274 : 
2 alleles
4.3% missing data
   2   (0.870) 0.819 0.864 0.954 
   4   (0.130) 0.181 0.136 0.046 

Locus 1275 : 
2 alleles
5.1% missing data
   1   (0.920) 0.981 0.931 0.964 
   2   (0.080) 0.019 0.069 0.036 

Locus 1276 : 
2 alleles
5.8% missing data
   2   (0.597) 0.369 0.582 0.680 
   4   (0.403) 0.631 0.418 0.320 

Locus 1277 : 
2 alleles
16.7% missing data
   1   (0.841) 0.942 0.894 0.778 
   2   (0.159) 0.058 0.106 0.222 

Locus 1278 : 
2 alleles
11.6% missing data
   4   (0.875) 0.936 0.911 0.877 
   3   (0.125) 0.064 0.089 0.123 

Locus 1279 : 
2 alleles
5.1% missing data
   3   (0.589) 0.854 0.535 0.649 
   1   (0.411) 0.146 0.465 0.351 

Locus 1280 : 
2 alleles
13.0% missing data
   3   (0.905) 0.974 0.935 0.921 
   1   (0.095) 0.026 0.065 0.079 

Locus 1281 : 
2 alleles
16.7% missing data
   3   (0.906) 0.978 0.933 0.928 
   4   (0.094) 0.022 0.067 0.072 

Locus 1282 : 
2 alleles
1.4% missing data
   1   (0.904) 0.978 0.908 0.955 
   3   (0.096) 0.022 0.092 0.045 

Locus 1283 : 
2 alleles
3.6% missing data
   3   (0.764) 0.656 0.833 0.712 
   1   (0.236) 0.344 0.167 0.288 

Locus 1284 : 
2 alleles
13.8% missing data
   4   (0.908) 0.960 0.936 0.933 
   2   (0.092) 0.040 0.064 0.067 

Locus 1285 : 
2 alleles
5.8% missing data
   1   (0.852) 0.730 0.872 0.917 
   3   (0.148) 0.270 0.128 0.083 

Locus 1286 : 
2 alleles
2.9% missing data
   2   (0.910) 0.951 0.965 0.832 
   4   (0.090) 0.049 0.035 0.168 

Locus 1287 : 
2 alleles
3.6% missing data
   1   (0.102) 0.306 0.031 0.183 
   3   (0.898) 0.694 0.969 0.817 

Locus 1288 : 
2 alleles
0.7% missing data
   4   (0.957) 0.579 0.994 0.957 
   3   (0.043) 0.421 0.006 0.043 

Locus 1289 : 
2 alleles
5.8% missing data
   3   (0.864) 0.707 0.933 0.822 
   1   (0.136) 0.293 0.067 0.178 

Locus 1290 : 
2 alleles
13.8% missing data
   1   (0.849) 0.968 0.852 0.887 
   4   (0.151) 0.032 0.148 0.113 

Locus 1291 : 
2 alleles
5.8% missing data
   1   (0.841) 0.893 0.926 0.658 
   3   (0.159) 0.107 0.074 0.342 

Locus 1292 : 
2 alleles
3.6% missing data
   3   (0.902) 0.913 0.941 0.911 
   2   (0.098) 0.087 0.059 0.089 

Locus 1293 : 
2 alleles
9.4% missing data
   2   (0.909) 0.921 0.949 0.912 
   4   (0.091) 0.079 0.051 0.088 

Locus 1294 : 
2 alleles
4.3% missing data
   3   (0.891) 0.990 0.750 0.986 
   4   (0.109) 0.010 0.250 0.014 

Locus 1295 : 
2 alleles
13.8% missing data
   1   (0.471) 0.539 0.420 0.544 
   4   (0.529) 0.461 0.580 0.456 

Locus 1296 : 
2 alleles
4.3% missing data
   2   (0.861) 0.967 0.871 0.895 
   3   (0.139) 0.033 0.129 0.105 

Locus 1297 : 
2 alleles
2.9% missing data
   4   (0.857) 0.955 0.936 0.664 
   3   (0.143) 0.045 0.064 0.336 

Locus 1298 : 
2 alleles
3.6% missing data
   1   (0.107) 0.038 0.094 0.063 
   3   (0.893) 0.962 0.906 0.937 

Locus 1299 : 
2 alleles
3.6% missing data
   2   (0.891) 0.957 0.902 0.936 
   4   (0.109) 0.043 0.098 0.064 

Locus 1300 : 
2 alleles
5.1% missing data
   3   (0.882) 0.969 0.909 0.896 
   1   (0.118) 0.031 0.091 0.104 

Locus 1301 : 
2 alleles
5.8% missing data
   3   (0.433) 0.169 0.422 0.490 
   4   (0.567) 0.831 0.578 0.510 

Locus 1302 : 
2 alleles
5.1% missing data
   2   (0.545) 0.198 0.542 0.620 
   4   (0.455) 0.802 0.458 0.380 

Locus 1303 : 
2 alleles
15.9% missing data
   1   (0.736) 0.810 0.739 0.765 
   2   (0.264) 0.190 0.261 0.235 

Locus 1304 : 
2 alleles
1.4% missing data
   1   (0.914) 0.985 0.927 0.955 
   3   (0.086) 0.015 0.073 0.045 

Locus 1305 : 
2 alleles
10.1% missing data
   2   (0.660) 0.594 0.683 0.673 
   4   (0.340) 0.406 0.317 0.327 

Locus 1306 : 
2 alleles
12.3% missing data
   1   (0.892) 0.963 0.907 0.930 
   3   (0.108) 0.037 0.093 0.070 

Locus 1307 : 
2 alleles
3.6% missing data
   2   (0.909) 0.984 0.891 0.972 
   4   (0.091) 0.016 0.109 0.028 

Locus 1308 : 
2 alleles
13.8% missing data
   4   (0.831) 0.950 0.844 0.853 
   1   (0.169) 0.050 0.156 0.147 

Locus 1309 : 
2 alleles
10.9% missing data
   1   (0.826) 0.939 0.874 0.777 
   2   (0.174) 0.061 0.126 0.223 

Locus 1310 : 
2 alleles
10.1% missing data
   1   (0.896) 0.975 0.902 0.944 
   3   (0.104) 0.025 0.098 0.056 

Locus 1311 : 
2 alleles
10.9% missing data
   2   (0.159) 0.765 0.099 0.133 
   4   (0.841) 0.235 0.901 0.867 

Locus 1312 : 
2 alleles
8.0% missing data
   2   (0.930) 0.990 0.926 0.981 
   3   (0.070) 0.010 0.074 0.019 

Locus 1313 : 
2 alleles
4.3% missing data
   3   (0.827) 0.665 0.849 0.887 
   1   (0.173) 0.335 0.151 0.113 

Locus 1314 : 
2 alleles
13.0% missing data
   3   (0.284) 0.066 0.377 0.159 
   1   (0.716) 0.934 0.623 0.841 

Locus 1315 : 
2 alleles
8.0% missing data
   3   (0.890) 0.963 0.936 0.859 
   4   (0.110) 0.037 0.064 0.141 

Locus 1316 : 
2 alleles
12.3% missing data
   4   (0.840) 0.966 0.813 0.911 
   1   (0.160) 0.034 0.187 0.089 

Locus 1317 : 
2 alleles
13.0% missing data
   3   (0.894) 0.864 0.935 0.900 
   1   (0.106) 0.136 0.065 0.100 

Locus 1318 : 
2 alleles
3.6% missing data
   2   (0.919) 0.983 0.937 0.955 
   4   (0.081) 0.017 0.063 0.045 

Locus 1319 : 
2 alleles
4.3% missing data
   1   (0.358) 0.367 0.423 0.225 
   2   (0.642) 0.633 0.577 0.775 

Locus 1320 : 
2 alleles
15.2% missing data
   1   (0.644) 0.912 0.663 0.580 
   3   (0.356) 0.088 0.337 0.420 

Locus 1321 : 
2 alleles
15.2% missing data
   3   (0.819) 0.976 0.649 0.961 
   4   (0.181) 0.024 0.351 0.039 

Locus 1322 : 
2 alleles
3.6% missing data
   1   (0.613) 0.479 0.641 0.611 
   3   (0.387) 0.521 0.359 0.389 

Locus 1323 : 
2 alleles
9.4% missing data
   2   (0.873) 0.967 0.897 0.891 
   4   (0.127) 0.033 0.103 0.109 

Locus 1324 : 
2 alleles
6.5% missing data
   2   (0.499) 0.796 0.459 0.516 
   1   (0.501) 0.204 0.541 0.484 

Locus 1325 : 
2 alleles
6.5% missing data
   2   (0.227) 0.092 0.189 0.271 
   4   (0.773) 0.908 0.811 0.729 

Locus 1326 : 
2 alleles
13.0% missing data
   3   (0.860) 0.914 0.854 0.923 
   1   (0.140) 0.086 0.146 0.077 

Locus 1327 : 
2 alleles
10.9% missing data
   2   (0.932) 0.985 0.952 0.968 
   1   (0.068) 0.015 0.048 0.032 

Locus 1328 : 
2 alleles
5.8% missing data
   2   (0.587) 0.886 0.586 0.547 
   4   (0.413) 0.114 0.414 0.453 

Locus 1329 : 
2 alleles
2.2% missing data
   2   (0.901) 0.969 0.930 0.920 
   4   (0.099) 0.031 0.070 0.080 

Locus 1330 : 
2 alleles
11.6% missing data
   1   (0.891) 0.820 0.918 0.945 
   3   (0.109) 0.180 0.082 0.055 

Locus 1331 : 
2 alleles
11.6% missing data
   1   (0.841) 0.954 0.838 0.891 
   4   (0.159) 0.046 0.162 0.109 

Locus 1332 : 
2 alleles
13.0% missing data
   2   (0.895) 0.952 0.911 0.934 
   4   (0.105) 0.048 0.089 0.066 

Locus 1333 : 
2 alleles
15.9% missing data
   1   (0.071) 0.016 0.034 0.067 
   4   (0.929) 0.984 0.966 0.933 

Locus 1334 : 
2 alleles
1.4% missing data
   1   (0.907) 0.700 0.932 0.966 
   2   (0.093) 0.300 0.068 0.034 

Locus 1335 : 
2 alleles
12.3% missing data
   1   (0.940) 0.994 0.914 0.990 
   4   (0.060) 0.006 0.086 0.010 

Locus 1336 : 
2 alleles
5.1% missing data
   3   (0.865) 0.955 0.871 0.911 
   1   (0.135) 0.045 0.129 0.089 

Locus 1337 : 
2 alleles
17.4% missing data
   2   (0.924) 0.969 0.970 0.890 
   4   (0.076) 0.031 0.030 0.110 

Locus 1338 : 
2 alleles
5.1% missing data
   2   (0.910) 0.973 0.931 0.944 
   1   (0.090) 0.027 0.069 0.056 

Locus 1339 : 
2 alleles
1.4% missing data
   2   (0.909) 0.981 0.937 0.928 
   3   (0.091) 0.019 0.063 0.072 

Locus 1340 : 
2 alleles
2.2% missing data
   1   (0.873) 0.963 0.894 0.897 
   3   (0.127) 0.037 0.106 0.103 

Locus 1341 : 
2 alleles
4.3% missing data
   1   (0.901) 0.978 0.912 0.943 
   3   (0.099) 0.022 0.088 0.057 

Locus 1342 : 
2 alleles
1.4% missing data
   3   (0.875) 0.979 0.843 0.951 
   1   (0.125) 0.021 0.157 0.049 

Locus 1343 : 
2 alleles
10.9% missing data
   2   (0.839) 0.781 0.873 0.877 
   4   (0.161) 0.219 0.127 0.123 

Locus 1344 : 
2 alleles
3.6% missing data
   2   (0.890) 0.976 0.918 0.905 
   4   (0.110) 0.024 0.082 0.095 

Locus 1345 : 
2 alleles
10.9% missing data
   2   (0.515) 0.110 0.633 0.383 
   4   (0.485) 0.890 0.367 0.617 

Locus 1346 : 
2 alleles
10.9% missing data
   4   (0.890) 0.886 0.935 0.878 
   2   (0.110) 0.114 0.065 0.122 

Locus 1347 : 
2 alleles
0.0% missing data
   3   (0.711) 0.942 0.650 0.797 
   1   (0.289) 0.058 0.350 0.203 

Locus 1348 : 
2 alleles
4.3% missing data
   3   (0.918) 0.976 0.944 0.944 
   1   (0.082) 0.024 0.056 0.056 

Locus 1349 : 
2 alleles
13.8% missing data
   1   (0.503) 0.137 0.519 0.546 
   3   (0.497) 0.863 0.481 0.454 

Locus 1350 : 
2 alleles
10.9% missing data
   1   (0.929) 0.991 0.929 0.978 
   3   (0.071) 0.009 0.071 0.022 

Locus 1351 : 
2 alleles
17.4% missing data
   2   (0.620) 0.578 0.612 0.672 
   4   (0.380) 0.422 0.388 0.328 

Locus 1352 : 
2 alleles
14.5% missing data
   1   (0.547) 0.523 0.541 0.572 
   4   (0.453) 0.477 0.459 0.428 

Locus 1353 : 
2 alleles
12.3% missing data
   2   (0.902) 0.617 0.965 0.875 
   4   (0.098) 0.383 0.035 0.125 

Locus 1354 : 
2 alleles
4.3% missing data
   4   (0.924) 0.978 0.961 0.929 
   2   (0.076) 0.022 0.039 0.071 

Locus 1355 : 
2 alleles
10.9% missing data
   3   (0.460) 0.426 0.489 0.407 
   1   (0.540) 0.574 0.511 0.593 

Locus 1356 : 
2 alleles
6.5% missing data
   2   (0.848) 0.630 0.891 0.885 
   4   (0.152) 0.370 0.109 0.115 

Locus 1357 : 
2 alleles
7.2% missing data
   4   (0.783) 0.923 0.806 0.772 
   2   (0.217) 0.077 0.194 0.228 

Locus 1358 : 
2 alleles
4.3% missing data
   3   (0.882) 0.975 0.910 0.895 
   1   (0.118) 0.025 0.090 0.105 

Locus 1359 : 
2 alleles
5.8% missing data
   3   (0.564) 0.111 0.811 0.186 
   1   (0.436) 0.889 0.189 0.814 

Locus 1360 : 
2 alleles
5.1% missing data
   1   (0.269) 0.066 0.256 0.287 
   3   (0.731) 0.934 0.744 0.713 

Locus 1361 : 
2 alleles
5.1% missing data
   1   (0.119) 0.030 0.096 0.097 
   3   (0.881) 0.970 0.904 0.903 

Locus 1362 : 
2 alleles
12.3% missing data
   4   (0.821) 0.924 0.852 0.813 
   1   (0.179) 0.076 0.148 0.187 

Locus 1363 : 
2 alleles
2.9% missing data
   3   (0.888) 0.690 0.907 0.955 
   1   (0.112) 0.310 0.093 0.045 

Locus 1364 : 
2 alleles
13.8% missing data
   4   (0.927) 0.977 0.973 0.889 
   2   (0.073) 0.023 0.027 0.111 

Locus 1365 : 
2 alleles
14.5% missing data
   2   (0.182) 0.031 0.247 0.084 
   3   (0.818) 0.969 0.753 0.916 

Locus 1366 : 
2 alleles
10.9% missing data
   2   (0.381) 0.088 0.428 0.335 
   4   (0.619) 0.912 0.572 0.665 

Locus 1367 : 
2 alleles
0.7% missing data
   1   (0.902) 0.965 0.926 0.931 
   3   (0.098) 0.035 0.074 0.069 

Locus 1368 : 
2 alleles
10.1% missing data
   2   (0.661) 0.916 0.613 0.721 
   4   (0.339) 0.084 0.387 0.279 

Locus 1369 : 
2 alleles
4.3% missing data
   1   (0.471) 0.849 0.418 0.490 
   3   (0.529) 0.151 0.582 0.510 

Locus 1370 : 
2 alleles
14.5% missing data
   3   (0.892) 0.871 0.868 0.976 
   1   (0.108) 0.129 0.132 0.024 

Locus 1371 : 
2 alleles
12.3% missing data
   1   (0.120) 0.038 0.106 0.083 
   3   (0.880) 0.962 0.894 0.917 

Locus 1372 : 
2 alleles
3.6% missing data
   1   (0.847) 0.656 0.875 0.902 
   4   (0.153) 0.344 0.125 0.098 

Locus 1373 : 
2 alleles
5.8% missing data
   3   (0.849) 0.952 0.880 0.846 
   4   (0.151) 0.048 0.120 0.154 

Locus 1374 : 
2 alleles
4.3% missing data
   3   (0.880) 0.977 0.877 0.935 
   1   (0.120) 0.023 0.123 0.065 

Locus 1375 : 
2 alleles
3.6% missing data
   1   (0.824) 0.950 0.815 0.877 
   2   (0.176) 0.050 0.185 0.123 

Locus 1376 : 
2 alleles
1.4% missing data
   2   (0.931) 0.990 0.924 0.983 
   4   (0.069) 0.010 0.076 0.017 

Locus 1377 : 
2 alleles
1.4% missing data
   2   (0.911) 0.969 0.948 0.914 
   3   (0.089) 0.031 0.052 0.086 

Locus 1378 : 
2 alleles
10.1% missing data
   1   (0.741) 0.673 0.784 0.722 
   3   (0.259) 0.327 0.216 0.278 

Locus 1379 : 
2 alleles
16.7% missing data
   3   (0.658) 0.300 0.887 0.188 
   1   (0.342) 0.700 0.113 0.812 

Locus 1380 : 
2 alleles
3.6% missing data
   3   (0.799) 0.932 0.813 0.811 
   1   (0.201) 0.068 0.187 0.189 

Locus 1381 : 
2 alleles
10.9% missing data
   1   (0.846) 0.977 0.749 0.956 
   4   (0.154) 0.023 0.251 0.044 

Locus 1382 : 
2 alleles
7.2% missing data
   3   (0.867) 0.700 0.898 0.919 
   1   (0.133) 0.300 0.102 0.081 

Locus 1383 : 
2 alleles
15.2% missing data
   3   (0.921) 0.877 0.965 0.914 
   4   (0.079) 0.123 0.035 0.086 

Locus 1384 : 
2 alleles
13.0% missing data
   2   (0.857) 0.954 0.864 0.899 
   1   (0.143) 0.046 0.136 0.101 

Locus 1385 : 
2 alleles
2.9% missing data
   2   (0.757) 0.930 0.781 0.733 
   4   (0.243) 0.070 0.219 0.267 

Locus 1386 : 
2 alleles
14.5% missing data
   2   (0.884) 0.964 0.920 0.881 
   4   (0.116) 0.036 0.080 0.119 

Locus 1387 : 
2 alleles
4.3% missing data
   1   (0.720) 0.323 0.764 0.750 
   3   (0.280) 0.677 0.236 0.250 

Locus 1388 : 
2 alleles
15.2% missing data
   1   (0.253) 0.374 0.257 0.173 
   3   (0.747) 0.626 0.743 0.827 

Locus 1389 : 
2 alleles
4.3% missing data
   4   (0.870) 0.636 0.908 0.917 
   1   (0.130) 0.364 0.092 0.083 

Locus 1390 : 
2 alleles
12.3% missing data
   2   (0.876) 0.693 0.931 0.857 
   4   (0.124) 0.307 0.069 0.143 

Locus 1391 : 
2 alleles
6.5% missing data
   2   (0.093) 0.030 0.059 0.087 
   4   (0.907) 0.970 0.941 0.913 

Locus 1392 : 
2 alleles
10.9% missing data
   1   (0.167) 0.042 0.167 0.126 
   2   (0.833) 0.958 0.833 0.874 

Locus 1393 : 
2 alleles
3.6% missing data
   1   (0.915) 0.975 0.954 0.910 
   3   (0.085) 0.025 0.046 0.090 

Locus 1394 : 
2 alleles
14.5% missing data
   3   (0.906) 0.823 0.957 0.883 
   4   (0.094) 0.177 0.043 0.117 

Locus 1395 : 
2 alleles
13.0% missing data
   2   (0.901) 0.961 0.936 0.908 
   3   (0.099) 0.039 0.064 0.092 

Locus 1396 : 
2 alleles
12.3% missing data
   3   (0.899) 0.480 0.935 0.950 
   1   (0.101) 0.520 0.065 0.050 

Locus 1397 : 
2 alleles
15.9% missing data
   2   (0.887) 0.965 0.907 0.916 
   4   (0.113) 0.035 0.093 0.084 

Locus 1398 : 
2 alleles
2.2% missing data
   1   (0.941) 0.994 0.903 0.992 
   2   (0.059) 0.006 0.097 0.008 

Locus 1399 : 
2 alleles
3.6% missing data
   1   (0.893) 0.968 0.919 0.915 
   4   (0.107) 0.032 0.081 0.085 

Locus 1400 : 
2 alleles
3.6% missing data
   4   (0.866) 0.948 0.910 0.839 
   2   (0.134) 0.052 0.090 0.161 

Locus 1401 : 
2 alleles
15.2% missing data
   4   (0.831) 0.957 0.833 0.869 
   3   (0.169) 0.043 0.167 0.131 

Locus 1402 : 
2 alleles
14.5% missing data
   2   (0.853) 0.787 0.895 0.855 
   1   (0.147) 0.213 0.105 0.145 

Locus 1403 : 
2 alleles
1.4% missing data
   3   (0.920) 0.986 0.917 0.973 
   4   (0.080) 0.014 0.083 0.027 

Locus 1404 : 
2 alleles
4.3% missing data
   1   (0.690) 0.906 0.741 0.584 
   4   (0.310) 0.094 0.259 0.416 

Locus 1405 : 
2 alleles
13.8% missing data
   4   (0.444) 0.408 0.457 0.409 
   3   (0.556) 0.592 0.543 0.591 

Locus 1406 : 
2 alleles
2.9% missing data
   1   (0.877) 0.914 0.928 0.842 
   3   (0.123) 0.086 0.072 0.158 

Locus 1407 : 
2 alleles
3.6% missing data
   1   (0.897) 0.963 0.946 0.853 
   2   (0.103) 0.037 0.054 0.147 

Locus 1408 : 
2 alleles
13.0% missing data
   1   (0.541) 0.703 0.517 0.572 
   3   (0.459) 0.297 0.483 0.428 

Locus 1409 : 
2 alleles
7.2% missing data
   3   (0.897) 0.976 0.896 0.952 
   2   (0.103) 0.024 0.104 0.048 

Locus 1410 : 
2 alleles
13.0% missing data
   2   (0.767) 0.835 0.850 0.621 
   1   (0.233) 0.165 0.150 0.379 

Locus 1411 : 
2 alleles
5.8% missing data
   1   (0.425) 0.398 0.444 0.376 
   2   (0.575) 0.602 0.556 0.624 

Locus 1412 : 
2 alleles
2.9% missing data
   1   (0.431) 0.571 0.582 0.182 
   3   (0.569) 0.429 0.418 0.818 

Locus 1413 : 
2 alleles
7.2% missing data
   1   (0.895) 0.970 0.937 0.879 
   3   (0.105) 0.030 0.063 0.121 

Locus 1414 : 
2 alleles
9.4% missing data
   2   (0.841) 0.928 0.915 0.699 
   3   (0.159) 0.072 0.085 0.301 

Locus 1415 : 
2 alleles
6.5% missing data
   1   (0.844) 0.958 0.859 0.867 
   4   (0.156) 0.042 0.141 0.133 

Locus 1416 : 
2 alleles
3.6% missing data
   3   (0.711) 0.919 0.705 0.727 
   1   (0.289) 0.081 0.295 0.273 

Locus 1417 : 
2 alleles
13.0% missing data
   2   (0.860) 0.961 0.873 0.891 
   4   (0.140) 0.039 0.127 0.109 

Locus 1418 : 
2 alleles
5.1% missing data
   2   (0.902) 0.963 0.947 0.879 
   3   (0.098) 0.037 0.053 0.121 

Locus 1419 : 
2 alleles
13.0% missing data
   3   (0.821) 0.490 0.915 0.704 
   1   (0.179) 0.510 0.085 0.296 

Locus 1420 : 
2 alleles
4.3% missing data
   3   (0.890) 0.969 0.921 0.898 
   1   (0.110) 0.031 0.079 0.102 

Locus 1421 : 
2 alleles
12.3% missing data
   1   (0.381) 0.400 0.401 0.313 
   3   (0.619) 0.600 0.599 0.687 

Locus 1422 : 
2 alleles
10.1% missing data
   1   (0.087) 0.015 0.112 0.023 
   3   (0.913) 0.985 0.888 0.977 

Locus 1423 : 
2 alleles
12.3% missing data
   3   (0.706) 0.716 0.715 0.743 
   1   (0.294) 0.284 0.285 0.257 

Locus 1424 : 
2 alleles
12.3% missing data
   4   (0.862) 0.955 0.908 0.824 
   2   (0.138) 0.045 0.092 0.176 

Locus 1425 : 
2 alleles
5.8% missing data
   4   (0.695) 0.494 0.810 0.519 
   2   (0.305) 0.506 0.190 0.481 

Locus 1426 : 
2 alleles
8.7% missing data
   2   (0.919) 0.819 0.923 0.984 
   3   (0.081) 0.181 0.077 0.016 

Locus 1427 : 
2 alleles
17.4% missing data
   2   (0.668) 0.722 0.657 0.711 
   3   (0.332) 0.278 0.343 0.289 

Locus 1428 : 
2 alleles
3.6% missing data
   1   (0.908) 0.954 0.952 0.889 
   3   (0.092) 0.046 0.048 0.111 

Locus 1429 : 
2 alleles
19.6% missing data
   1   (0.894) 0.983 0.903 0.937 
   4   (0.106) 0.017 0.097 0.063 

Locus 1430 : 
2 alleles
3.6% missing data
   1   (0.829) 0.557 0.887 0.834 
   2   (0.171) 0.443 0.113 0.166 

Locus 1431 : 
2 alleles
6.5% missing data
   3   (0.834) 0.944 0.885 0.775 
   2   (0.166) 0.056 0.115 0.225 

Locus 1432 : 
2 alleles
7.2% missing data
   1   (0.507) 0.738 0.478 0.520 
   3   (0.493) 0.262 0.522 0.480 

Locus 1433 : 
2 alleles
7.2% missing data
   3   (0.832) 0.965 0.841 0.857 
   1   (0.168) 0.035 0.159 0.143 

Locus 1434 : 
2 alleles
12.3% missing data
   1   (0.917) 0.944 0.949 0.939 
   3   (0.083) 0.056 0.051 0.061 

Locus 1435 : 
2 alleles
5.1% missing data
   1   (0.890) 0.960 0.929 0.885 
   3   (0.110) 0.040 0.071 0.115 

Locus 1436 : 
2 alleles
12.3% missing data
   4   (0.906) 0.981 0.929 0.932 
   2   (0.094) 0.019 0.071 0.068 

Locus 1437 : 
2 alleles
2.9% missing data
   1   (0.910) 0.987 0.910 0.962 
   3   (0.090) 0.013 0.090 0.038 

Locus 1438 : 
2 alleles
10.1% missing data
   2   (0.743) 0.638 0.711 0.857 
   4   (0.257) 0.362 0.289 0.143 

Locus 1439 : 
2 alleles
3.6% missing data
   1   (0.912) 0.979 0.944 0.925 
   3   (0.088) 0.021 0.056 0.075 

Locus 1440 : 
2 alleles
5.1% missing data
   3   (0.875) 0.961 0.936 0.779 
   1   (0.125) 0.039 0.064 0.221 

Locus 1441 : 
2 alleles
4.3% missing data
   1   (0.638) 0.529 0.676 0.622 
   4   (0.362) 0.471 0.324 0.378 

Locus 1442 : 
2 alleles
13.0% missing data
   4   (0.786) 0.938 0.819 0.751 
   2   (0.214) 0.062 0.181 0.249 

Locus 1443 : 
2 alleles
17.4% missing data
   1   (0.904) 0.897 0.962 0.829 
   4   (0.096) 0.103 0.038 0.171 

Locus 1444 : 
2 alleles
13.0% missing data
   2   (0.909) 0.970 0.932 0.941 
   4   (0.091) 0.030 0.068 0.059 

Locus 1445 : 
2 alleles
13.0% missing data
   2   (0.769) 0.727 0.794 0.785 
   1   (0.231) 0.273 0.206 0.215 

Locus 1446 : 
2 alleles
17.4% missing data
   2   (0.912) 0.520 0.987 0.651 
   3   (0.088) 0.480 0.013 0.349 

Locus 1447 : 
2 alleles
10.1% missing data
   2   (0.313) 0.100 0.312 0.318 
   4   (0.687) 0.900 0.688 0.682 

Locus 1448 : 
2 alleles
5.1% missing data
   1   (0.910) 0.978 0.932 0.942 
   4   (0.090) 0.022 0.068 0.058 

Locus 1449 : 
2 alleles
10.9% missing data
   3   (0.915) 0.957 0.945 0.937 
   4   (0.085) 0.043 0.055 0.063 

Locus 1450 : 
2 alleles
10.9% missing data
   1   (0.555) 0.845 0.520 0.573 
   3   (0.445) 0.155 0.480 0.427 

Locus 1451 : 
2 alleles
14.5% missing data
   4   (0.880) 0.579 0.911 0.937 
   1   (0.120) 0.421 0.089 0.063 

Locus 1452 : 
2 alleles
4.3% missing data
   1   (0.461) 0.175 0.501 0.435 
   3   (0.539) 0.825 0.499 0.565 

Locus 1453 : 
2 alleles
5.8% missing data
   3   (0.595) 0.147 0.743 0.401 
   1   (0.405) 0.853 0.257 0.599 

Locus 1454 : 
2 alleles
13.0% missing data
   2   (0.864) 0.796 0.914 0.849 
   4   (0.136) 0.204 0.086 0.151 

Locus 1455 : 
2 alleles
0.7% missing data
   1   (0.921) 0.830 0.933 0.982 
   3   (0.079) 0.170 0.067 0.018 

Locus 1456 : 
2 alleles
2.9% missing data
   2   (0.905) 0.945 0.936 0.925 
   4   (0.095) 0.055 0.064 0.075 

Locus 1457 : 
2 alleles
13.8% missing data
   2   (0.922) 0.981 0.944 0.953 
   4   (0.078) 0.019 0.056 0.047 

Locus 1458 : 
2 alleles
5.1% missing data
   3   (0.915) 0.986 0.906 0.972 
   1   (0.085) 0.014 0.094 0.028 

Locus 1459 : 
2 alleles
13.0% missing data
   4   (0.909) 0.980 0.919 0.954 
   2   (0.091) 0.020 0.081 0.046 

Locus 1460 : 
2 alleles
12.3% missing data
   2   (0.086) 0.450 0.018 0.193 
   4   (0.914) 0.550 0.982 0.807 

Locus 1461 : 
2 alleles
2.2% missing data
   2   (0.155) 0.360 0.121 0.105 
   4   (0.845) 0.640 0.879 0.895 

Locus 1462 : 
2 alleles
18.1% missing data
   3   (0.858) 0.942 0.860 0.908 
   1   (0.142) 0.058 0.140 0.092 

Locus 1463 : 
2 alleles
10.1% missing data
   2   (0.156) 0.015 0.353 0.024 
   3   (0.844) 0.985 0.647 0.976 

Locus 1464 : 
2 alleles
16.7% missing data
   1   (0.866) 0.956 0.929 0.758 
   3   (0.134) 0.044 0.071 0.242 

Locus 1465 : 
2 alleles
2.2% missing data
   2   (0.880) 0.969 0.894 0.917 
   4   (0.120) 0.031 0.106 0.083 

Locus 1466 : 
2 alleles
10.9% missing data
   2   (0.797) 0.877 0.834 0.776 
   4   (0.203) 0.123 0.166 0.224 

Locus 1467 : 
2 alleles
2.9% missing data
   1   (0.883) 0.960 0.912 0.898 
   2   (0.117) 0.040 0.088 0.102 

Locus 1468 : 
2 alleles
5.8% missing data
   2   (0.081) 0.415 0.039 0.045 
   4   (0.919) 0.585 0.961 0.955 

Locus 1469 : 
2 alleles
13.8% missing data
   4   (0.628) 0.544 0.661 0.617 
   2   (0.372) 0.456 0.339 0.383 

Locus 1470 : 
2 alleles
2.9% missing data
   2   (0.894) 0.967 0.946 0.836 
   4   (0.106) 0.033 0.054 0.164 

Locus 1471 : 
2 alleles
2.9% missing data
   1   (0.884) 0.974 0.877 0.942 
   3   (0.116) 0.026 0.123 0.058 

Locus 1472 : 
2 alleles
7.2% missing data
   3   (0.733) 0.580 0.748 0.789 
   1   (0.267) 0.420 0.252 0.211 

Locus 1473 : 
2 alleles
5.8% missing data
   1   (0.751) 0.672 0.765 0.802 
   3   (0.249) 0.328 0.235 0.198 

Locus 1474 : 
2 alleles
10.9% missing data
   2   (0.888) 0.762 0.905 0.954 
   4   (0.112) 0.238 0.095 0.046 

Locus 1475 : 
2 alleles
2.9% missing data
   3   (0.937) 0.995 0.889 0.992 
   1   (0.063) 0.005 0.111 0.008 

Locus 1476 : 
2 alleles
2.2% missing data
   2   (0.817) 0.959 0.787 0.890 
   4   (0.183) 0.041 0.213 0.110 

Locus 1477 : 
2 alleles
9.4% missing data
   4   (0.937) 0.994 0.903 0.990 
   2   (0.063) 0.006 0.097 0.010 

Locus 1478 : 
2 alleles
12.3% missing data
   3   (0.767) 0.914 0.716 0.861 
   1   (0.233) 0.086 0.284 0.139 

Locus 1479 : 
2 alleles
12.3% missing data
   1   (0.837) 0.963 0.871 0.817 
   3   (0.163) 0.037 0.129 0.183 

Locus 1480 : 
2 alleles
13.8% missing data
   2   (0.917) 0.793 0.974 0.902 
   4   (0.083) 0.207 0.026 0.098 

Locus 1481 : 
2 alleles
18.8% missing data
   1   (0.118) 0.030 0.112 0.073 
   3   (0.882) 0.970 0.888 0.927 

Locus 1482 : 
2 alleles
16.7% missing data
   3   (0.624) 0.182 0.677 0.629 
   1   (0.376) 0.818 0.323 0.371 

Locus 1483 : 
2 alleles
11.6% missing data
   4   (0.887) 0.973 0.871 0.953 
   2   (0.113) 0.027 0.129 0.047 

Locus 1484 : 
2 alleles
0.7% missing data
   3   (0.864) 0.928 0.893 0.880 
   1   (0.136) 0.072 0.107 0.120 

Locus 1485 : 
2 alleles
13.0% missing data
   4   (0.410) 0.646 0.435 0.310 
   2   (0.590) 0.354 0.565 0.690 

Locus 1486 : 
2 alleles
11.6% missing data
   1   (0.911) 0.978 0.931 0.944 
   2   (0.089) 0.022 0.069 0.056 

Locus 1487 : 
2 alleles
3.6% missing data
   2   (0.845) 0.962 0.846 0.890 
   3   (0.155) 0.038 0.154 0.110 

Locus 1488 : 
2 alleles
10.9% missing data
   1   (0.203) 0.051 0.204 0.171 
   3   (0.797) 0.949 0.796 0.829 

Locus 1489 : 
2 alleles
5.1% missing data
   1   (0.902) 0.970 0.959 0.816 
   3   (0.098) 0.030 0.041 0.184 

Locus 1490 : 
2 alleles
10.9% missing data
   4   (0.910) 0.984 0.921 0.955 
   1   (0.090) 0.016 0.079 0.045 

Locus 1491 : 
2 alleles
11.6% missing data
   1   (0.831) 0.960 0.842 0.854 
   4   (0.169) 0.040 0.158 0.146 

Locus 1492 : 
2 alleles
2.9% missing data
   4   (0.734) 0.883 0.728 0.767 
   2   (0.266) 0.117 0.272 0.233 

Locus 1493 : 
2 alleles
9.4% missing data
   1   (0.921) 0.983 0.928 0.968 
   3   (0.079) 0.017 0.072 0.032 

Locus 1494 : 
2 alleles
15.9% missing data
   4   (0.911) 0.972 0.949 0.910 
   2   (0.089) 0.028 0.051 0.090 

Locus 1495 : 
2 alleles
14.5% missing data
   1   (0.833) 0.829 0.835 0.890 
   3   (0.167) 0.171 0.165 0.110 

Locus 1496 : 
2 alleles
4.3% missing data
   3   (0.781) 0.913 0.820 0.741 
   1   (0.219) 0.087 0.180 0.259 

Locus 1497 : 
2 alleles
3.6% missing data
   2   (0.836) 0.964 0.750 0.947 
   4   (0.164) 0.036 0.250 0.053 

Locus 1498 : 
2 alleles
11.6% missing data
   2   (0.911) 0.966 0.949 0.910 
   4   (0.089) 0.034 0.051 0.090 

Locus 1499 : 
2 alleles
13.0% missing data
   4   (0.891) 0.955 0.945 0.825 
   2   (0.109) 0.045 0.055 0.175 

Locus 1500 : 
2 alleles
5.1% missing data
   1   (0.183) 0.054 0.223 0.098 
   3   (0.817) 0.946 0.777 0.902 

Locus 1501 : 
2 alleles
1.4% missing data
   1   (0.873) 0.957 0.887 0.911 
   2   (0.127) 0.043 0.113 0.089 

Locus 1502 : 
2 alleles
10.9% missing data
   4   (0.850) 0.943 0.891 0.828 
   1   (0.150) 0.057 0.109 0.172 

Locus 1503 : 
2 alleles
2.2% missing data
   1   (0.915) 0.970 0.955 0.913 
   3   (0.085) 0.030 0.045 0.087 

Locus 1504 : 
2 alleles
3.6% missing data
   1   (0.890) 0.985 0.878 0.950 
   3   (0.110) 0.015 0.122 0.050 

Locus 1505 : 
2 alleles
10.1% missing data
   1   (0.486) 0.315 0.516 0.454 
   4   (0.514) 0.685 0.484 0.546 

Locus 1506 : 
2 alleles
1.4% missing data
   1   (0.556) 0.419 0.681 0.356 
   4   (0.444) 0.581 0.319 0.644 

Locus 1507 : 
2 alleles
2.9% missing data
   4   (0.852) 0.971 0.869 0.873 
   3   (0.148) 0.029 0.131 0.127 

Locus 1508 : 
2 alleles
10.9% missing data
   1   (0.896) 0.959 0.936 0.889 
   3   (0.104) 0.041 0.064 0.111 

Locus 1509 : 
2 alleles
10.9% missing data
   1   (0.264) 0.302 0.219 0.293 
   3   (0.736) 0.698 0.781 0.707 

Locus 1510 : 
2 alleles
12.3% missing data
   4   (0.907) 0.925 0.948 0.904 
   3   (0.093) 0.075 0.052 0.096 

Locus 1511 : 
2 alleles
0.7% missing data
   1   (0.927) 0.994 0.856 0.991 
   2   (0.073) 0.006 0.144 0.009 

Locus 1512 : 
2 alleles
3.6% missing data
   2   (0.757) 0.886 0.827 0.635 
   3   (0.243) 0.114 0.173 0.365 

Locus 1513 : 
2 alleles
13.0% missing data
   4   (0.867) 0.974 0.822 0.950 
   2   (0.133) 0.026 0.178 0.050 

Locus 1514 : 
2 alleles
1.4% missing data
   2   (0.877) 0.965 0.900 0.899 
   3   (0.123) 0.035 0.100 0.101 

Locus 1515 : 
2 alleles
2.9% missing data
   4   (0.818) 0.638 0.854 0.859 
   2   (0.182) 0.362 0.146 0.141 

Locus 1516 : 
2 alleles
12.3% missing data
   4   (0.697) 0.912 0.663 0.751 
   1   (0.303) 0.088 0.337 0.249 

Locus 1517 : 
2 alleles
5.8% missing data
   1   (0.374) 0.094 0.464 0.260 
   4   (0.626) 0.906 0.536 0.740 

Locus 1518 : 
2 alleles
15.2% missing data
   4   (0.667) 0.917 0.626 0.717 
   2   (0.333) 0.083 0.374 0.283 

Locus 1519 : 
2 alleles
17.4% missing data
   2   (0.748) 0.796 0.730 0.814 
   4   (0.252) 0.204 0.270 0.186 

Locus 1520 : 
2 alleles
2.2% missing data
   1   (0.135) 0.060 0.096 0.143 
   3   (0.865) 0.940 0.904 0.857 

Locus 1521 : 
2 alleles
12.3% missing data
   1   (0.093) 0.064 0.074 0.052 
   3   (0.907) 0.936 0.926 0.948 

Locus 1522 : 
2 alleles
2.9% missing data
   2   (0.913) 0.980 0.915 0.964 
   3   (0.087) 0.020 0.085 0.036 

Locus 1523 : 
2 alleles
10.9% missing data
   2   (0.904) 0.983 0.890 0.965 
   4   (0.096) 0.017 0.110 0.035 

Locus 1524 : 
2 alleles
15.9% missing data
   4   (0.709) 0.733 0.693 0.772 
   2   (0.291) 0.267 0.307 0.228 

Locus 1525 : 
2 alleles
4.3% missing data
   4   (0.886) 0.967 0.905 0.915 
   1   (0.114) 0.033 0.095 0.085 

Locus 1526 : 
2 alleles
13.0% missing data
   2   (0.660) 0.882 0.493 0.862 
   4   (0.340) 0.118 0.507 0.138 

Locus 1527 : 
2 alleles
7.2% missing data
   3   (0.913) 0.644 0.936 0.972 
   1   (0.087) 0.356 0.064 0.028 

Locus 1528 : 
2 alleles
3.6% missing data
   1   (0.724) 0.901 0.786 0.605 
   4   (0.276) 0.099 0.214 0.395 

Locus 1529 : 
2 alleles
15.2% missing data
   4   (0.669) 0.648 0.687 0.676 
   2   (0.331) 0.352 0.313 0.324 

Locus 1530 : 
2 alleles
6.5% missing data
   2   (0.844) 0.959 0.860 0.864 
   4   (0.156) 0.041 0.140 0.136 

Locus 1531 : 
2 alleles
5.1% missing data
   1   (0.871) 0.685 0.895 0.936 
   3   (0.129) 0.315 0.105 0.064 

Locus 1532 : 
2 alleles
18.1% missing data
   1   (0.911) 0.973 0.951 0.905 
   3   (0.089) 0.027 0.049 0.095 

Locus 1533 : 
2 alleles
0.7% missing data
   2   (0.903) 0.988 0.841 0.981 
   4   (0.097) 0.012 0.159 0.019 

Locus 1534 : 
2 alleles
1.4% missing data
   2   (0.836) 0.639 0.894 0.836 
   4   (0.164) 0.361 0.106 0.164 

Locus 1535 : 
2 alleles
2.9% missing data
   4   (0.890) 0.980 0.843 0.970 
   2   (0.110) 0.020 0.157 0.030 

Locus 1536 : 
2 alleles
3.6% missing data
   4   (0.924) 0.966 0.961 0.931 
   3   (0.076) 0.034 0.039 0.069 

Locus 1537 : 
2 alleles
1.4% missing data
   2   (0.943) 0.995 0.909 0.993 
   1   (0.057) 0.005 0.091 0.007 

Locus 1538 : 
2 alleles
3.6% missing data
   2   (0.158) 0.066 0.123 0.167 
   3   (0.842) 0.934 0.877 0.833 

Locus 1539 : 
2 alleles
13.0% missing data
   1   (0.867) 0.585 0.915 0.900 
   3   (0.133) 0.415 0.085 0.100 

Locus 1540 : 
2 alleles
2.2% missing data
   2   (0.917) 0.980 0.960 0.893 
   4   (0.083) 0.020 0.040 0.107 

Locus 1541 : 
2 alleles
2.2% missing data
   1   (0.764) 0.715 0.779 0.816 
   4   (0.236) 0.285 0.221 0.184 

Locus 1542 : 
2 alleles
14.5% missing data
   2   (0.851) 0.949 0.913 0.751 
   4   (0.149) 0.051 0.087 0.249 

Locus 1543 : 
2 alleles
4.3% missing data
   3   (0.844) 0.926 0.849 0.888 
   1   (0.156) 0.074 0.151 0.112 

Locus 1544 : 
2 alleles
7.2% missing data
   1   (0.874) 0.944 0.921 0.840 
   3   (0.126) 0.056 0.079 0.160 

Locus 1545 : 
2 alleles
4.3% missing data
   1   (0.797) 0.588 0.843 0.820 
   2   (0.203) 0.412 0.157 0.180 

Locus 1546 : 
2 alleles
11.6% missing data
   4   (0.927) 0.993 0.872 0.988 
   2   (0.073) 0.007 0.128 0.012 

Locus 1547 : 
2 alleles
5.1% missing data
   4   (0.885) 0.950 0.926 0.874 
   1   (0.115) 0.050 0.074 0.126 

Locus 1548 : 
2 alleles
13.0% missing data
   1   (0.867) 0.971 0.885 0.889 
   2   (0.133) 0.029 0.115 0.111 

Locus 1549 : 
2 alleles
13.0% missing data
   1   (0.933) 0.992 0.892 0.990 
   4   (0.067) 0.008 0.108 0.010 

Locus 1550 : 
2 alleles
5.1% missing data
   2   (0.797) 0.956 0.765 0.868 
   3   (0.203) 0.044 0.235 0.132 

Locus 1551 : 
2 alleles
14.5% missing data
   1   (0.838) 0.955 0.928 0.592 
   3   (0.162) 0.045 0.072 0.408 

Locus 1552 : 
2 alleles
3.6% missing data
   1   (0.890) 0.959 0.918 0.907 
   3   (0.110) 0.041 0.082 0.093 

Locus 1553 : 
2 alleles
1.4% missing data
   4   (0.919) 0.978 0.967 0.876 
   2   (0.081) 0.022 0.033 0.124 

Locus 1554 : 
2 alleles
11.6% missing data
   1   (0.819) 0.458 0.880 0.825 
   3   (0.181) 0.542 0.120 0.175 

Locus 1555 : 
2 alleles
10.1% missing data
   2   (0.310) 0.091 0.334 0.272 
   4   (0.690) 0.909 0.666 0.728 

Locus 1556 : 
2 alleles
4.3% missing data
   3   (0.796) 0.947 0.820 0.783 
   1   (0.204) 0.053 0.180 0.217 

Locus 1557 : 
2 alleles
2.9% missing data
   2   (0.415) 0.107 0.478 0.348 
   3   (0.585) 0.893 0.522 0.652 

Locus 1558 : 
2 alleles
15.2% missing data
   4   (0.140) 0.101 0.103 0.140 
   2   (0.860) 0.899 0.897 0.860 

Locus 1559 : 
2 alleles
5.1% missing data
   1   (0.784) 0.612 0.846 0.765 
   4   (0.216) 0.388 0.154 0.235 

Locus 1560 : 
2 alleles
10.9% missing data
   1   (0.907) 0.943 0.931 0.939 
   4   (0.093) 0.057 0.069 0.061 

Locus 1561 : 
2 alleles
2.9% missing data
   3   (0.878) 0.956 0.932 0.820 
   1   (0.122) 0.044 0.068 0.180 

Locus 1562 : 
2 alleles
15.2% missing data
   2   (0.921) 0.982 0.942 0.954 
   4   (0.079) 0.018 0.058 0.046 

Locus 1563 : 
2 alleles
15.9% missing data
   1   (0.626) 0.902 0.635 0.576 
   4   (0.374) 0.098 0.365 0.424 

Locus 1564 : 
2 alleles
12.3% missing data
   2   (0.860) 0.198 0.965 0.626 
   4   (0.140) 0.802 0.035 0.374 

Locus 1565 : 
2 alleles
2.9% missing data
   3   (0.817) 0.925 0.831 0.841 
   1   (0.183) 0.075 0.169 0.159 

Locus 1566 : 
2 alleles
13.8% missing data
   2   (0.904) 0.976 0.946 0.887 
   4   (0.096) 0.024 0.054 0.113 

Locus 1567 : 
2 alleles
5.8% missing data
   2   (0.892) 0.973 0.911 0.922 
   4   (0.108) 0.027 0.089 0.078 

Locus 1568 : 
2 alleles
11.6% missing data
   1   (0.781) 0.929 0.819 0.739 
   3   (0.219) 0.071 0.181 0.261 

Locus 1569 : 
2 alleles
3.6% missing data
   2   (0.621) 0.288 0.629 0.688 
   4   (0.379) 0.712 0.371 0.312 

Locus 1570 : 
2 alleles
16.7% missing data
   1   (0.367) 0.205 0.409 0.301 
   4   (0.633) 0.795 0.591 0.699 

Locus 1571 : 
2 alleles
10.9% missing data
   3   (0.880) 0.931 0.911 0.892 
   2   (0.120) 0.069 0.089 0.108 

Locus 1572 : 
2 alleles
12.3% missing data
   1   (0.114) 0.117 0.088 0.081 
   3   (0.886) 0.883 0.912 0.919 

Locus 1573 : 
2 alleles
13.8% missing data
   1   (0.616) 0.895 0.631 0.556 
   3   (0.384) 0.105 0.369 0.444 

Locus 1574 : 
2 alleles
11.6% missing data
   2   (0.581) 0.904 0.499 0.670 
   4   (0.419) 0.096 0.501 0.330 

Locus 1575 : 
2 alleles
18.1% missing data
   3   (0.915) 0.735 0.987 0.658 
   1   (0.085) 0.265 0.013 0.342 

Locus 1576 : 
2 alleles
3.6% missing data
   3   (0.921) 0.983 0.921 0.974 
   1   (0.079) 0.017 0.079 0.026 

Locus 1577 : 
2 alleles
9.4% missing data
   2   (0.907) 0.979 0.924 0.944 
   4   (0.093) 0.021 0.076 0.056 

Locus 1578 : 
2 alleles
11.6% missing data
   1   (0.709) 0.905 0.728 0.680 
   3   (0.291) 0.095 0.272 0.320 

Locus 1579 : 
2 alleles
11.6% missing data
   3   (0.909) 0.660 0.955 0.942 
   1   (0.091) 0.340 0.045 0.058 

Locus 1580 : 
2 alleles
8.7% missing data
   2   (0.910) 0.983 0.926 0.946 
   4   (0.090) 0.017 0.074 0.054 

Locus 1581 : 
2 alleles
14.5% missing data
   2   (0.841) 0.655 0.900 0.836 
   4   (0.159) 0.345 0.100 0.164 

Locus 1582 : 
2 alleles
5.8% missing data
   4   (0.892) 0.965 0.939 0.858 
   1   (0.108) 0.035 0.061 0.142 

Locus 1583 : 
2 alleles
1.4% missing data
   2   (0.908) 0.978 0.915 0.955 
   3   (0.092) 0.022 0.085 0.045 

Locus 1584 : 
2 alleles
2.2% missing data
   1   (0.662) 0.718 0.629 0.753 
   2   (0.338) 0.282 0.371 0.247 

Locus 1585 : 
2 alleles
3.6% missing data
   1   (0.913) 0.965 0.954 0.903 
   3   (0.087) 0.035 0.046 0.097 

Locus 1586 : 
2 alleles
13.0% missing data
   2   (0.312) 0.075 0.384 0.214 
   3   (0.688) 0.925 0.616 0.786 

Locus 1587 : 
2 alleles
4.3% missing data
   3   (0.225) 0.456 0.215 0.149 
   4   (0.775) 0.544 0.785 0.851 

Locus 1588 : 
2 alleles
5.1% missing data
   1   (0.941) 0.995 0.908 0.992 
   3   (0.059) 0.005 0.092 0.008 

Locus 1589 : 
2 alleles
3.6% missing data
   3   (0.805) 0.687 0.818 0.875 
   2   (0.195) 0.313 0.182 0.125 

Locus 1590 : 
2 alleles
4.3% missing data
   4   (0.925) 0.977 0.951 0.955 
   2   (0.075) 0.023 0.049 0.045 

Locus 1591 : 
2 alleles
6.5% missing data
   1   (0.886) 0.547 0.945 0.894 
   4   (0.114) 0.453 0.055 0.106 

Locus 1592 : 
2 alleles
5.1% missing data
   4   (0.871) 0.971 0.887 0.899 
   2   (0.129) 0.029 0.113 0.101 

Locus 1593 : 
2 alleles
2.2% missing data
   3   (0.900) 0.802 0.902 0.974 
   1   (0.100) 0.198 0.098 0.026 

Locus 1594 : 
2 alleles
12.3% missing data
   2   (0.631) 0.540 0.600 0.727 
   4   (0.369) 0.460 0.400 0.273 

Locus 1595 : 
2 alleles
3.6% missing data
   2   (0.857) 0.971 0.831 0.928 
   3   (0.143) 0.029 0.169 0.072 

Locus 1596 : 
2 alleles
14.5% missing data
   2   (0.848) 0.356 0.842 0.946 
   4   (0.152) 0.644 0.158 0.054 

Locus 1597 : 
2 alleles
18.1% missing data
   2   (0.823) 0.218 0.885 0.844 
   3   (0.177) 0.782 0.115 0.156 

Locus 1598 : 
2 alleles
4.3% missing data
   1   (0.909) 0.837 0.919 0.975 
   3   (0.091) 0.163 0.081 0.025 

Locus 1599 : 
2 alleles
5.1% missing data
   1   (0.238) 0.056 0.207 0.284 
   3   (0.762) 0.944 0.793 0.716 

Locus 1600 : 
2 alleles
4.3% missing data
   1   (0.801) 0.546 0.815 0.877 
   3   (0.199) 0.454 0.185 0.123 

Locus 1601 : 
2 alleles
4.3% missing data
   2   (0.920) 0.961 0.965 0.898 
   3   (0.080) 0.039 0.035 0.102 

Locus 1602 : 
2 alleles
3.6% missing data
   1   (0.080) 0.267 0.062 0.021 
   3   (0.920) 0.733 0.938 0.979 

Locus 1603 : 
2 alleles
2.9% missing data
   1   (0.887) 0.957 0.928 0.873 
   3   (0.113) 0.043 0.072 0.127 

Locus 1604 : 
2 alleles
2.2% missing data
   1   (0.219) 0.059 0.255 0.145 
   3   (0.781) 0.941 0.745 0.855 

Locus 1605 : 
2 alleles
15.9% missing data
   4   (0.866) 0.981 0.767 0.968 
   2   (0.134) 0.019 0.233 0.032 

Locus 1606 : 
2 alleles
13.8% missing data
   2   (0.119) 0.442 0.046 0.173 
   3   (0.881) 0.558 0.954 0.827 

Locus 1607 : 
2 alleles
18.8% missing data
   2   (0.242) 0.460 0.198 0.227 
   4   (0.758) 0.540 0.802 0.773 

Locus 1608 : 
2 alleles
15.2% missing data
   2   (0.857) 0.593 0.924 0.834 
   4   (0.143) 0.407 0.076 0.166 

Locus 1609 : 
2 alleles
14.5% missing data
   4   (0.862) 0.884 0.876 0.904 
   2   (0.138) 0.116 0.124 0.096 

Locus 1610 : 
2 alleles
4.3% missing data
   1   (0.888) 0.440 0.924 0.941 
   4   (0.112) 0.560 0.076 0.059 

Locus 1611 : 
2 alleles
8.0% missing data
   4   (0.916) 0.985 0.939 0.944 
   2   (0.084) 0.015 0.061 0.056 

Locus 1612 : 
2 alleles
2.9% missing data
   1   (0.904) 0.973 0.942 0.898 
   3   (0.096) 0.027 0.058 0.102 

Locus 1613 : 
2 alleles
3.6% missing data
   1   (0.840) 0.945 0.857 0.862 
   3   (0.160) 0.055 0.143 0.138 

Locus 1614 : 
2 alleles
4.3% missing data
   3   (0.850) 0.959 0.860 0.883 
   1   (0.150) 0.041 0.140 0.117 

Locus 1615 : 
2 alleles
15.2% missing data
   1   (0.852) 0.962 0.825 0.925 
   2   (0.148) 0.038 0.175 0.075 

Locus 1616 : 
2 alleles
5.1% missing data
   1   (0.906) 0.954 0.936 0.929 
   3   (0.094) 0.046 0.064 0.071 

Locus 1617 : 
2 alleles
14.5% missing data
   3   (0.671) 0.554 0.742 0.599 
   1   (0.329) 0.446 0.258 0.401 

Locus 1618 : 
2 alleles
9.4% missing data
   2   (0.890) 0.954 0.926 0.893 
   1   (0.110) 0.046 0.074 0.107 

Locus 1619 : 
2 alleles
10.9% missing data
   1   (0.288) 0.118 0.252 0.345 
   3   (0.712) 0.882 0.748 0.655 

Locus 1620 : 
2 alleles
1.4% missing data
   1   (0.820) 0.961 0.826 0.847 
   4   (0.180) 0.039 0.174 0.153 

Locus 1621 : 
2 alleles
7.2% missing data
   1   (0.901) 0.972 0.939 0.894 
   3   (0.099) 0.028 0.061 0.106 

Locus 1622 : 
2 alleles
5.8% missing data
   1   (0.472) 0.516 0.467 0.465 
   4   (0.528) 0.484 0.533 0.535 

Locus 1623 : 
2 alleles
15.9% missing data
   1   (0.111) 0.034 0.125 0.046 
   3   (0.889) 0.966 0.875 0.954 

Locus 1624 : 
2 alleles
18.1% missing data
   4   (0.738) 0.936 0.688 0.817 
   2   (0.262) 0.064 0.312 0.183 

Locus 1625 : 
2 alleles
10.9% missing data
   1   (0.131) 0.046 0.142 0.069 
   3   (0.869) 0.954 0.858 0.931 

Locus 1626 : 
2 alleles
3.6% missing data
   4   (0.899) 0.809 0.969 0.807 
   3   (0.101) 0.191 0.031 0.193 

Locus 1627 : 
2 alleles
2.9% missing data
   2   (0.883) 0.961 0.894 0.927 
   4   (0.117) 0.039 0.106 0.073 

Locus 1628 : 
2 alleles
10.9% missing data
   4   (0.896) 0.731 0.952 0.865 
   2   (0.104) 0.269 0.048 0.135 

Locus 1629 : 
2 alleles
0.7% missing data
   1   (0.892) 0.714 0.924 0.946 
   3   (0.108) 0.286 0.076 0.054 

Locus 1630 : 
2 alleles
4.3% missing data
   2   (0.636) 0.748 0.606 0.707 
   4   (0.364) 0.252 0.394 0.293 

Locus 1631 : 
2 alleles
5.1% missing data
   3   (0.760) 0.449 0.700 0.906 
   1   (0.240) 0.551 0.300 0.094 

Locus 1632 : 
2 alleles
3.6% missing data
   1   (0.780) 0.949 0.754 0.841 
   3   (0.220) 0.051 0.246 0.159 

Locus 1633 : 
2 alleles
4.3% missing data
   1   (0.280) 0.397 0.258 0.241 
   3   (0.720) 0.603 0.742 0.759 

Locus 1634 : 
2 alleles
15.2% missing data
   2   (0.449) 0.464 0.518 0.318 
   4   (0.551) 0.536 0.482 0.682 

Locus 1635 : 
2 alleles
10.1% missing data
   3   (0.866) 0.958 0.916 0.819 
   2   (0.134) 0.042 0.084 0.181 

Locus 1636 : 
2 alleles
2.9% missing data
   1   (0.853) 0.956 0.917 0.745 
   3   (0.147) 0.044 0.083 0.255 

Locus 1637 : 
2 alleles
6.5% missing data
   1   (0.740) 0.787 0.719 0.829 
   2   (0.260) 0.213 0.281 0.171 

Locus 1638 : 
2 alleles
9.4% missing data
   3   (0.930) 0.988 0.925 0.981 
   4   (0.070) 0.012 0.075 0.019 

Locus 1639 : 
2 alleles
2.9% missing data
   1   (0.899) 0.977 0.907 0.944 
   3   (0.101) 0.023 0.093 0.056 

Locus 1640 : 
2 alleles
7.2% missing data
   1   (0.800) 0.939 0.850 0.732 
   4   (0.200) 0.061 0.150 0.268 

Locus 1641 : 
2 alleles
3.6% missing data
   2   (0.736) 0.631 0.765 0.762 
   4   (0.264) 0.369 0.235 0.238 

Locus 1642 : 
2 alleles
13.0% missing data
   4   (0.724) 0.909 0.732 0.722 
   3   (0.276) 0.091 0.268 0.278 

Locus 1643 : 
2 alleles
4.3% missing data
   2   (0.911) 0.966 0.914 0.965 
   4   (0.089) 0.034 0.086 0.035 

Locus 1644 : 
2 alleles
3.6% missing data
   2   (0.486) 0.133 0.493 0.538 
   4   (0.514) 0.867 0.507 0.462 

Locus 1645 : 
2 alleles
3.6% missing data
   1   (0.837) 0.919 0.845 0.878 
   2   (0.163) 0.081 0.155 0.122 

Locus 1646 : 
2 alleles
8.0% missing data
   1   (0.099) 0.034 0.076 0.070 
   2   (0.901) 0.966 0.924 0.930 

Locus 1647 : 
2 alleles
9.4% missing data
   1   (0.716) 0.893 0.724 0.712 
   3   (0.284) 0.107 0.276 0.288 

Locus 1648 : 
2 alleles
4.3% missing data
   2   (0.918) 0.984 0.912 0.974 
   4   (0.082) 0.016 0.088 0.026 

Locus 1649 : 
2 alleles
15.2% missing data
   4   (0.882) 0.975 0.877 0.938 
   2   (0.118) 0.025 0.123 0.062 

Locus 1650 : 
2 alleles
6.5% missing data
   4   (0.214) 0.061 0.219 0.177 
   2   (0.786) 0.939 0.781 0.823 

Locus 1651 : 
2 alleles
0.7% missing data
   1   (0.763) 0.925 0.774 0.769 
   4   (0.237) 0.075 0.226 0.231 

Locus 1652 : 
2 alleles
1.4% missing data
   3   (0.917) 0.972 0.950 0.930 
   2   (0.083) 0.028 0.050 0.070 

Locus 1653 : 
2 alleles
5.1% missing data
   3   (0.605) 0.215 0.703 0.506 
   1   (0.395) 0.785 0.297 0.494 

Locus 1654 : 
2 alleles
15.2% missing data
   3   (0.784) 0.736 0.826 0.770 
   1   (0.216) 0.264 0.174 0.230 

Locus 1655 : 
2 alleles
2.9% missing data
   4   (0.890) 0.954 0.889 0.947 
   3   (0.110) 0.046 0.111 0.053 

Locus 1656 : 
2 alleles
2.9% missing data
   2   (0.900) 0.947 0.964 0.767 
   3   (0.100) 0.053 0.036 0.233 

Locus 1657 : 
2 alleles
10.1% missing data
   2   (0.900) 0.982 0.853 0.975 
   4   (0.100) 0.018 0.147 0.025 

Locus 1658 : 
2 alleles
4.3% missing data
   3   (0.927) 0.645 0.973 0.950 
   1   (0.073) 0.355 0.027 0.050 

Locus 1659 : 
2 alleles
13.8% missing data
   2   (0.906) 0.981 0.924 0.940 
   4   (0.094) 0.019 0.076 0.060 

Locus 1660 : 
2 alleles
13.8% missing data
   3   (0.224) 0.056 0.270 0.141 
   1   (0.776) 0.944 0.730 0.859 

Locus 1661 : 
2 alleles
5.1% missing data
   2   (0.136) 0.030 0.110 0.128 
   4   (0.864) 0.970 0.890 0.872 

Locus 1662 : 
2 alleles
2.9% missing data
   4   (0.838) 0.957 0.900 0.735 
   2   (0.162) 0.043 0.100 0.265 

Locus 1663 : 
2 alleles
1.4% missing data
   4   (0.905) 0.967 0.954 0.868 
   2   (0.095) 0.033 0.046 0.132 

Locus 1664 : 
2 alleles
2.2% missing data
   3   (0.913) 0.980 0.914 0.965 
   1   (0.087) 0.020 0.086 0.035 

Locus 1665 : 
2 alleles
5.8% missing data
   2   (0.723) 0.538 0.780 0.699 
   4   (0.277) 0.462 0.220 0.301 

Locus 1666 : 
2 alleles
3.6% missing data
   3   (0.882) 0.954 0.901 0.916 
   4   (0.118) 0.046 0.099 0.084 

Locus 1667 : 
2 alleles
4.3% missing data
   2   (0.919) 0.944 0.961 0.914 
   4   (0.081) 0.056 0.039 0.086 

Locus 1668 : 
2 alleles
3.6% missing data
   1   (0.909) 0.983 0.921 0.953 
   4   (0.091) 0.017 0.079 0.047 

Locus 1669 : 
2 alleles
2.2% missing data
   4   (0.905) 0.978 0.931 0.928 
   1   (0.095) 0.022 0.069 0.072 

Locus 1670 : 
2 alleles
5.8% missing data
   2   (0.510) 0.137 0.619 0.385 
   4   (0.490) 0.863 0.381 0.615 

Locus 1671 : 
2 alleles
13.8% missing data
   2   (0.918) 0.985 0.903 0.977 
   4   (0.082) 0.015 0.097 0.023 

Locus 1672 : 
2 alleles
1.4% missing data
   2   (0.695) 0.642 0.709 0.735 
   4   (0.305) 0.358 0.291 0.265 

Locus 1673 : 
2 alleles
2.2% missing data
   1   (0.677) 0.917 0.608 0.772 
   3   (0.323) 0.083 0.392 0.228 

Locus 1674 : 
2 alleles
10.9% missing data
   4   (0.916) 0.968 0.955 0.913 
   2   (0.084) 0.032 0.045 0.087 

Locus 1675 : 
2 alleles
7.2% missing data
   2   (0.593) 0.313 0.606 0.638 
   4   (0.407) 0.687 0.394 0.362 

Locus 1676 : 
2 alleles
14.5% missing data
   3   (0.353) 0.587 0.424 0.189 
   4   (0.647) 0.413 0.576 0.811 

Locus 1677 : 
2 alleles
6.5% missing data
   1   (0.880) 0.966 0.926 0.844 
   3   (0.120) 0.034 0.074 0.156 

Locus 1678 : 
2 alleles
10.1% missing data
   3   (0.730) 0.467 0.818 0.644 
   1   (0.270) 0.533 0.182 0.356 

Locus 1679 : 
2 alleles
2.9% missing data
   3   (0.955) 0.984 0.994 0.821 
   4   (0.045) 0.016 0.006 0.179 

Locus 1680 : 
2 alleles
2.9% missing data
   3   (0.894) 0.974 0.913 0.925 
   1   (0.106) 0.026 0.087 0.075 

Locus 1681 : 
2 alleles
10.9% missing data
   4   (0.947) 0.995 0.932 0.992 
   2   (0.053) 0.005 0.068 0.008 

Locus 1682 : 
2 alleles
3.6% missing data
   3   (0.944) 0.995 0.914 0.993 
   2   (0.056) 0.005 0.086 0.007 

Locus 1683 : 
2 alleles
0.7% missing data
   3   (0.941) 0.995 0.903 0.993 
   1   (0.059) 0.005 0.097 0.007 

Locus 1684 : 
2 alleles
5.1% missing data
   1   (0.926) 0.978 0.972 0.884 
   4   (0.074) 0.022 0.028 0.116 

Locus 1685 : 
2 alleles
15.9% missing data
   1   (0.929) 0.974 0.961 0.947 
   3   (0.071) 0.026 0.039 0.053 

Locus 1686 : 
2 alleles
13.0% missing data
   3   (0.909) 0.812 0.931 0.968 
   1   (0.091) 0.188 0.069 0.032 

Locus 1687 : 
2 alleles
3.6% missing data
   1   (0.900) 0.649 0.953 0.914 
   3   (0.100) 0.351 0.047 0.086 

Locus 1688 : 
2 alleles
1.4% missing data
   1   (0.922) 0.972 0.967 0.895 
   2   (0.078) 0.028 0.033 0.105 

Locus 1689 : 
2 alleles
7.2% missing data
   3   (0.786) 0.595 0.836 0.794 
   4   (0.214) 0.405 0.164 0.206 

Locus 1690 : 
2 alleles
3.6% missing data
   1   (0.881) 0.966 0.884 0.932 
   3   (0.119) 0.034 0.116 0.068 

Locus 1691 : 
2 alleles
5.8% missing data
   3   (0.842) 0.963 0.823 0.908 
   1   (0.158) 0.037 0.177 0.092 

Locus 1692 : 
2 alleles
3.6% missing data
   4   (0.919) 0.988 0.895 0.981 
   3   (0.081) 0.012 0.105 0.019 

Locus 1693 : 
2 alleles
10.9% missing data
   3   (0.908) 0.977 0.926 0.944 
   4   (0.092) 0.023 0.074 0.056 

Locus 1694 : 
2 alleles
6.5% missing data
   1   (0.904) 0.793 0.929 0.962 
   3   (0.096) 0.207 0.071 0.038 

Locus 1695 : 
2 alleles
5.8% missing data
   1   (0.877) 0.952 0.892 0.915 
   3   (0.123) 0.048 0.108 0.085 

Locus 1696 : 
2 alleles
2.9% missing data
   4   (0.926) 0.981 0.967 0.911 
   2   (0.074) 0.019 0.033 0.089 

Locus 1697 : 
2 alleles
5.1% missing data
   2   (0.144) 0.029 0.136 0.107 
   3   (0.856) 0.971 0.864 0.893 

Locus 1698 : 
2 alleles
10.9% missing data
   1   (0.732) 0.629 0.715 0.829 
   3   (0.268) 0.371 0.285 0.171 

Locus 1699 : 
2 alleles
11.6% missing data
   1   (0.864) 0.957 0.864 0.917 
   3   (0.136) 0.043 0.136 0.083 

Locus 1700 : 
2 alleles
1.4% missing data
   3   (0.918) 0.990 0.889 0.981 
   1   (0.082) 0.010 0.111 0.019 

Locus 1701 : 
2 alleles
9.4% missing data
   3   (0.926) 0.381 0.977 0.936 
   1   (0.074) 0.619 0.023 0.064 

Locus 1702 : 
2 alleles
4.3% missing data
   4   (0.655) 0.513 0.689 0.655 
   1   (0.345) 0.487 0.311 0.345 

Locus 1703 : 
2 alleles
18.1% missing data
   4   (0.755) 0.915 0.699 0.852 
   2   (0.245) 0.085 0.301 0.148 

Locus 1704 : 
2 alleles
13.0% missing data
   2   (0.898) 0.975 0.919 0.928 
   4   (0.102) 0.025 0.081 0.072 

Locus 1705 : 
2 alleles
1.4% missing data
   3   (0.909) 0.966 0.948 0.905 
   4   (0.091) 0.034 0.052 0.095 

Locus 1706 : 
2 alleles
10.1% missing data
   2   (0.908) 0.719 0.932 0.967 
   4   (0.092) 0.281 0.068 0.033 

Locus 1707 : 
2 alleles
11.6% missing data
   4   (0.812) 0.950 0.828 0.819 
   3   (0.188) 0.050 0.172 0.181 

Locus 1708 : 
2 alleles
4.3% missing data
   4   (0.854) 0.942 0.880 0.866 
   3   (0.146) 0.058 0.120 0.134 

Locus 1709 : 
2 alleles
7.2% missing data
   3   (0.919) 0.984 0.930 0.963 
   1   (0.081) 0.016 0.070 0.037 

Locus 1710 : 
2 alleles
4.3% missing data
   1   (0.886) 0.978 0.872 0.949 
   3   (0.114) 0.022 0.128 0.051 

Locus 1711 : 
2 alleles
2.9% missing data
   2   (0.823) 0.960 0.847 0.818 
   4   (0.177) 0.040 0.153 0.182 

Locus 1712 : 
2 alleles
1.4% missing data
   1   (0.782) 0.943 0.831 0.701 
   3   (0.218) 0.057 0.169 0.299 

Locus 1713 : 
2 alleles
14.5% missing data
   3   (0.864) 0.592 0.950 0.745 
   4   (0.136) 0.408 0.050 0.255 

Locus 1714 : 
2 alleles
5.8% missing data
   2   (0.592) 0.547 0.560 0.678 
   4   (0.408) 0.453 0.440 0.322 

Locus 1715 : 
2 alleles
13.8% missing data
   3   (0.905) 0.970 0.940 0.910 
   2   (0.095) 0.030 0.060 0.090 

Locus 1716 : 
2 alleles
5.1% missing data
   1   (0.868) 0.948 0.901 0.870 
   3   (0.132) 0.052 0.099 0.130 

Locus 1717 : 
2 alleles
2.9% missing data
   3   (0.764) 0.555 0.830 0.731 
   1   (0.236) 0.445 0.170 0.269 

Locus 1718 : 
2 alleles
5.1% missing data
   2   (0.878) 0.954 0.918 0.867 
   4   (0.122) 0.046 0.082 0.133 

Locus 1719 : 
2 alleles
2.9% missing data
   1   (0.916) 0.986 0.910 0.973 
   3   (0.084) 0.014 0.090 0.027 

Locus 1720 : 
2 alleles
11.6% missing data
   2   (0.914) 0.973 0.936 0.947 
   3   (0.086) 0.027 0.064 0.053 

Locus 1721 : 
2 alleles
2.9% missing data
   1   (0.905) 0.966 0.936 0.920 
   3   (0.095) 0.034 0.064 0.080 

Locus 1722 : 
2 alleles
3.6% missing data
   2   (0.868) 0.960 0.864 0.923 
   1   (0.132) 0.040 0.136 0.077 

Locus 1723 : 
2 alleles
2.2% missing data
   1   (0.107) 0.027 0.103 0.056 
   2   (0.893) 0.973 0.897 0.944 

Locus 1724 : 
2 alleles
15.2% missing data
   2   (0.433) 0.696 0.400 0.433 
   4   (0.567) 0.304 0.600 0.567 

Locus 1725 : 
2 alleles
1.4% missing data
   3   (0.889) 0.631 0.964 0.807 
   4   (0.111) 0.369 0.036 0.193 

Locus 1726 : 
2 alleles
5.1% missing data
   4   (0.911) 0.974 0.941 0.927 
   2   (0.089) 0.026 0.059 0.073 

Locus 1727 : 
2 alleles
8.0% missing data
   2   (0.874) 0.649 0.888 0.947 
   3   (0.126) 0.351 0.112 0.053 

Locus 1728 : 
2 alleles
10.1% missing data
   3   (0.797) 0.706 0.769 0.906 
   1   (0.203) 0.294 0.231 0.094 

Locus 1729 : 
2 alleles
13.8% missing data
   1   (0.871) 0.892 0.918 0.853 
   4   (0.129) 0.108 0.082 0.147 

Locus 1730 : 
2 alleles
4.3% missing data
   3   (0.879) 0.973 0.904 0.894 
   4   (0.121) 0.027 0.096 0.106 

Locus 1731 : 
2 alleles
15.2% missing data
   3   (0.697) 0.759 0.682 0.750 
   1   (0.303) 0.241 0.318 0.250 

Locus 1732 : 
2 alleles
4.3% missing data
   1   (0.917) 0.946 0.955 0.923 
   3   (0.083) 0.054 0.045 0.077 

Locus 1733 : 
2 alleles
3.6% missing data
   2   (0.791) 0.925 0.787 0.832 
   4   (0.209) 0.075 0.213 0.168 

Locus 1734 : 
2 alleles
3.6% missing data
   1   (0.144) 0.036 0.142 0.099 
   3   (0.856) 0.964 0.858 0.901 

Locus 1735 : 
2 alleles
14.5% missing data
   4   (0.519) 0.783 0.469 0.564 
   1   (0.481) 0.217 0.531 0.436 

Locus 1736 : 
2 alleles
7.2% missing data
   1   (0.842) 0.763 0.852 0.914 
   2   (0.158) 0.237 0.148 0.086 

Locus 1737 : 
2 alleles
15.2% missing data
   4   (0.516) 0.707 0.468 0.581 
   2   (0.484) 0.293 0.532 0.419 

Locus 1738 : 
2 alleles
5.1% missing data
   1   (0.907) 0.970 0.940 0.919 
   3   (0.093) 0.030 0.060 0.081 

Locus 1739 : 
2 alleles
2.2% missing data
   2   (0.924) 0.982 0.940 0.965 
   4   (0.076) 0.018 0.060 0.035 

Locus 1740 : 
2 alleles
3.6% missing data
   2   (0.915) 0.955 0.949 0.931 
   4   (0.085) 0.045 0.051 0.069 

Locus 1741 : 
2 alleles
16.7% missing data
   4   (0.855) 0.968 0.854 0.903 
   2   (0.145) 0.032 0.146 0.097 

Locus 1742 : 
2 alleles
10.9% missing data
   2   (0.885) 0.958 0.934 0.845 
   4   (0.115) 0.042 0.066 0.155 

Locus 1743 : 
2 alleles
1.4% missing data
   3   (0.911) 0.975 0.949 0.911 
   2   (0.089) 0.025 0.051 0.089 

Locus 1744 : 
2 alleles
3.6% missing data
   4   (0.091) 0.027 0.092 0.035 
   2   (0.909) 0.973 0.908 0.965 

Locus 1745 : 
2 alleles
3.6% missing data
   2   (0.921) 0.966 0.967 0.891 
   4   (0.079) 0.034 0.033 0.109 

Locus 1746 : 
2 alleles
10.1% missing data
   4   (0.924) 0.972 0.967 0.904 
   2   (0.076) 0.028 0.033 0.096 

Locus 1747 : 
2 alleles
2.9% missing data
   1   (0.755) 0.931 0.750 0.781 
   4   (0.245) 0.069 0.250 0.219 

Locus 1748 : 
2 alleles
6.5% missing data
   1   (0.830) 0.963 0.817 0.883 
   3   (0.170) 0.037 0.183 0.117 

Locus 1749 : 
2 alleles
3.6% missing data
   3   (0.896) 0.963 0.917 0.928 
   1   (0.104) 0.037 0.083 0.072 

Locus 1750 : 
2 alleles
5.8% missing data
   1   (0.921) 0.976 0.949 0.945 
   3   (0.079) 0.024 0.051 0.055 

Locus 1751 : 
2 alleles
4.3% missing data
   1   (0.586) 0.753 0.591 0.576 
   4   (0.414) 0.247 0.409 0.424 

Locus 1752 : 
2 alleles
3.6% missing data
   1   (0.897) 0.450 0.946 0.931 
   3   (0.103) 0.550 0.054 0.069 

Locus 1753 : 
2 alleles
11.6% missing data
   1   (0.499) 0.579 0.365 0.717 
   3   (0.501) 0.421 0.635 0.283 

Locus 1754 : 
2 alleles
15.2% missing data
   1   (0.456) 0.127 0.476 0.473 
   4   (0.544) 0.873 0.524 0.527 

Locus 1755 : 
2 alleles
8.7% missing data
   2   (0.634) 0.800 0.651 0.601 
   4   (0.366) 0.200 0.349 0.399 

Locus 1756 : 
2 alleles
3.6% missing data
   2   (0.759) 0.861 0.836 0.622 
   4   (0.241) 0.139 0.164 0.378 

Locus 1757 : 
2 alleles
10.9% missing data
   3   (0.910) 0.972 0.921 0.956 
   2   (0.090) 0.028 0.079 0.044 

Locus 1758 : 
2 alleles
1.4% missing data
   4   (0.855) 0.965 0.879 0.863 
   1   (0.145) 0.035 0.121 0.137 

Locus 1759 : 
2 alleles
10.1% missing data
   4   (0.822) 0.629 0.828 0.904 
   2   (0.178) 0.371 0.172 0.096 

Locus 1760 : 
2 alleles
13.0% missing data
   2   (0.654) 0.586 0.644 0.719 
   3   (0.346) 0.414 0.356 0.281 

Locus 1761 : 
2 alleles
13.0% missing data
   4   (0.800) 0.906 0.832 0.785 
   2   (0.200) 0.094 0.168 0.215 

Locus 1762 : 
2 alleles
2.2% missing data
   3   (0.756) 0.389 0.796 0.794 
   1   (0.244) 0.611 0.204 0.206 

Locus 1763 : 
2 alleles
5.1% missing data
   2   (0.356) 0.465 0.333 0.344 
   1   (0.644) 0.535 0.667 0.656 

Locus 1764 : 
2 alleles
2.2% missing data
   3   (0.869) 0.946 0.892 0.893 
   1   (0.131) 0.054 0.108 0.107 

Locus 1765 : 
2 alleles
5.1% missing data
   3   (0.708) 0.907 0.715 0.702 
   1   (0.292) 0.093 0.285 0.298 

Locus 1766 : 
2 alleles
2.2% missing data
   3   (0.629) 0.438 0.598 0.738 
   4   (0.371) 0.562 0.402 0.262 

Locus 1767 : 
2 alleles
11.6% missing data
   2   (0.883) 0.918 0.904 0.917 
   4   (0.117) 0.082 0.096 0.083 

Locus 1768 : 
2 alleles
2.2% missing data
   4   (0.901) 0.968 0.929 0.922 
   2   (0.099) 0.032 0.071 0.078 

Locus 1769 : 
2 alleles
2.9% missing data
   2   (0.911) 0.891 0.916 0.978 
   3   (0.089) 0.109 0.084 0.022 

Locus 1770 : 
2 alleles
6.5% missing data
   4   (0.899) 0.977 0.887 0.961 
   2   (0.101) 0.023 0.113 0.039 

Locus 1771 : 
2 alleles
10.1% missing data
   1   (0.123) 0.041 0.089 0.123 
   4   (0.877) 0.959 0.911 0.877 

Locus 1772 : 
2 alleles
3.6% missing data
   2   (0.909) 0.984 0.892 0.971 
   3   (0.091) 0.016 0.108 0.029 

Locus 1773 : 
2 alleles
1.4% missing data
   1   (0.873) 0.676 0.927 0.887 
   3   (0.127) 0.324 0.073 0.113 

Locus 1774 : 
2 alleles
5.8% missing data
   4   (0.927) 0.986 0.915 0.982 
   3   (0.073) 0.014 0.085 0.018 

Locus 1775 : 
2 alleles
4.3% missing data
   1   (0.519) 0.866 0.513 0.464 
   4   (0.481) 0.134 0.487 0.536 

Locus 1776 : 
2 alleles
2.9% missing data
   1   (0.910) 0.986 0.920 0.953 
   3   (0.090) 0.014 0.080 0.047 

Locus 1777 : 
2 alleles
5.1% missing data
   3   (0.910) 0.974 0.928 0.947 
   2   (0.090) 0.026 0.072 0.053 

Locus 1778 : 
2 alleles
2.2% missing data
   3   (0.926) 0.988 0.912 0.982 
   2   (0.074) 0.012 0.088 0.018 

Locus 1779 : 
2 alleles
11.6% missing data
   3   (0.876) 0.954 0.927 0.830 
   1   (0.124) 0.046 0.073 0.170 

Locus 1780 : 
2 alleles
4.3% missing data
   4   (0.907) 0.974 0.936 0.926 
   2   (0.093) 0.026 0.064 0.074 

Locus 1781 : 
2 alleles
9.4% missing data
   3   (0.491) 0.437 0.440 0.586 
   1   (0.509) 0.563 0.560 0.414 

Locus 1782 : 
2 alleles
1.4% missing data
   4   (0.925) 0.989 0.906 0.983 
   1   (0.075) 0.011 0.094 0.017 

Locus 1783 : 
2 alleles
2.9% missing data
   4   (0.929) 0.340 0.968 0.970 
   2   (0.071) 0.660 0.032 0.030 

Locus 1784 : 
2 alleles
7.2% missing data
   1   (0.652) 0.895 0.652 0.636 
   3   (0.348) 0.105 0.348 0.364 

Locus 1785 : 
2 alleles
13.8% missing data
   4   (0.548) 0.827 0.472 0.637 
   3   (0.452) 0.173 0.528 0.363 

Locus 1786 : 
2 alleles
3.6% missing data
   4   (0.221) 0.242 0.187 0.201 
   2   (0.779) 0.758 0.813 0.799 

Locus 1787 : 
2 alleles
2.2% missing data
   1   (0.915) 0.987 0.904 0.973 
   3   (0.085) 0.013 0.096 0.027 

Locus 1788 : 
2 alleles
6.5% missing data
   1   (0.701) 0.745 0.708 0.739 
   3   (0.299) 0.255 0.292 0.261 

Locus 1789 : 
2 alleles
9.4% missing data
   4   (0.907) 0.973 0.954 0.871 
   3   (0.093) 0.027 0.046 0.129 

Locus 1790 : 
2 alleles
15.9% missing data
   3   (0.896) 0.529 0.976 0.716 
   1   (0.104) 0.471 0.024 0.284 

Locus 1791 : 
2 alleles
2.2% missing data
   4   (0.894) 0.977 0.913 0.926 
   2   (0.106) 0.023 0.087 0.074 

Locus 1792 : 
2 alleles
6.5% missing data
   2   (0.887) 0.964 0.913 0.908 
   1   (0.113) 0.036 0.087 0.092 

Locus 1793 : 
2 alleles
2.9% missing data
   1   (0.776) 0.944 0.759 0.827 
   4   (0.224) 0.056 0.241 0.173 

Locus 1794 : 
2 alleles
1.4% missing data
   2   (0.905) 0.982 0.898 0.963 
   4   (0.095) 0.018 0.102 0.037 

Locus 1795 : 
2 alleles
11.6% missing data
   2   (0.908) 0.738 0.965 0.899 
   3   (0.092) 0.262 0.035 0.101 

Locus 1796 : 
2 alleles
2.9% missing data
   1   (0.759) 0.930 0.754 0.787 
   2   (0.241) 0.070 0.246 0.213 

Locus 1797 : 
2 alleles
0.7% missing data
   2   (0.885) 0.971 0.901 0.919 
   4   (0.115) 0.029 0.099 0.081 

Locus 1798 : 
2 alleles
8.0% missing data
   3   (0.904) 0.973 0.920 0.944 
   1   (0.096) 0.027 0.080 0.056 

Locus 1799 : 
2 alleles
11.6% missing data
   4   (0.881) 0.795 0.890 0.954 
   2   (0.119) 0.205 0.110 0.046 

Locus 1800 : 
2 alleles
4.3% missing data
   2   (0.677) 0.612 0.721 0.654 
   1   (0.323) 0.388 0.279 0.346 

Locus 1801 : 
2 alleles
6.5% missing data
   2   (0.912) 0.982 0.900 0.972 
   3   (0.088) 0.018 0.100 0.028 

Locus 1802 : 
2 alleles
12.3% missing data
   4   (0.809) 0.932 0.839 0.796 
   2   (0.191) 0.068 0.161 0.204 

Locus 1803 : 
2 alleles
4.3% missing data
   4   (0.926) 0.973 0.972 0.883 
   2   (0.074) 0.027 0.028 0.117 

Locus 1804 : 
2 alleles
10.1% missing data
   3   (0.763) 0.940 0.765 0.777 
   4   (0.237) 0.060 0.235 0.223 

Locus 1805 : 
2 alleles
11.6% missing data
   3   (0.898) 0.980 0.908 0.941 
   1   (0.102) 0.020 0.092 0.059 

Locus 1806 : 
2 alleles
11.6% missing data
   1   (0.858) 0.965 0.867 0.895 
   3   (0.142) 0.035 0.133 0.105 

Locus 1807 : 
2 alleles
15.2% missing data
   1   (0.929) 0.975 0.975 0.891 
   3   (0.071) 0.025 0.025 0.109 

Locus 1808 : 
2 alleles
4.3% missing data
   2   (0.254) 0.067 0.268 0.219 
   4   (0.746) 0.933 0.732 0.781 

Locus 1809 : 
2 alleles
3.6% missing data
   4   (0.711) 0.486 0.750 0.726 
   2   (0.289) 0.514 0.250 0.274 

Locus 1810 : 
2 alleles
8.0% missing data
   1   (0.757) 0.929 0.800 0.690 
   3   (0.243) 0.071 0.200 0.310 

Locus 1811 : 
2 alleles
2.9% missing data
   3   (0.910) 0.982 0.921 0.953 
   2   (0.090) 0.018 0.079 0.047 

Locus 1812 : 
2 alleles
10.1% missing data
   2   (0.919) 0.922 0.967 0.891 
   1   (0.081) 0.078 0.033 0.109 

Locus 1813 : 
2 alleles
2.9% missing data
   1   (0.652) 0.859 0.633 0.678 
   4   (0.348) 0.141 0.367 0.322 

Locus 1814 : 
2 alleles
2.9% missing data
   1   (0.847) 0.612 0.895 0.875 
   3   (0.153) 0.388 0.105 0.125 

Locus 1815 : 
2 alleles
13.0% missing data
   1   (0.640) 0.894 0.663 0.575 
   4   (0.360) 0.106 0.337 0.425 

Locus 1816 : 
2 alleles
3.6% missing data
   2   (0.825) 0.918 0.860 0.812 
   4   (0.175) 0.082 0.140 0.188 

Locus 1817 : 
2 alleles
2.9% missing data
   1   (0.824) 0.955 0.869 0.773 
   4   (0.176) 0.045 0.131 0.227 

Locus 1818 : 
2 alleles
2.2% missing data
   1   (0.844) 0.964 0.885 0.811 
   3   (0.156) 0.036 0.115 0.189 

Locus 1819 : 
2 alleles
15.9% missing data
   3   (0.915) 0.976 0.934 0.951 
   1   (0.085) 0.024 0.066 0.049 

Locus 1820 : 
2 alleles
11.6% missing data
   1   (0.548) 0.832 0.489 0.609 
   3   (0.452) 0.168 0.511 0.391 

Locus 1821 : 
2 alleles
5.8% missing data
   2   (0.813) 0.948 0.834 0.816 
   4   (0.187) 0.052 0.166 0.184 

Locus 1822 : 
2 alleles
15.2% missing data
   2   (0.460) 0.171 0.459 0.506 
   3   (0.540) 0.829 0.541 0.494 

Locus 1823 : 
2 alleles
0.7% missing data
   3   (0.937) 0.995 0.891 0.992 
   1   (0.063) 0.005 0.109 0.008 

Locus 1824 : 
2 alleles
10.9% missing data
   1   (0.173) 0.079 0.146 0.171 
   2   (0.827) 0.921 0.854 0.829 

Locus 1825 : 
2 alleles
14.5% missing data
   4   (0.422) 0.094 0.490 0.356 
   2   (0.578) 0.906 0.510 0.644 

Locus 1826 : 
2 alleles
13.0% missing data
   2   (0.749) 0.603 0.761 0.810 
   4   (0.251) 0.397 0.239 0.190 

Locus 1827 : 
2 alleles
3.6% missing data
   1   (0.847) 0.959 0.860 0.877 
   3   (0.153) 0.041 0.140 0.123 

Locus 1828 : 
2 alleles
4.3% missing data
   3   (0.885) 0.557 0.961 0.811 
   1   (0.115) 0.443 0.039 0.189 

Locus 1829 : 
2 alleles
11.6% missing data
   3   (0.895) 0.981 0.889 0.953 
   4   (0.105) 0.019 0.111 0.047 

Locus 1830 : 
2 alleles
2.9% missing data
   3   (0.926) 0.994 0.854 0.991 
   1   (0.074) 0.006 0.146 0.009 

Locus 1831 : 
2 alleles
5.1% missing data
   1   (0.890) 0.962 0.925 0.893 
   2   (0.110) 0.038 0.075 0.107 

Locus 1832 : 
2 alleles
8.0% missing data
   4   (0.813) 0.954 0.830 0.821 
   2   (0.187) 0.046 0.170 0.179 

Locus 1833 : 
2 alleles
10.9% missing data
   2   (0.889) 0.971 0.930 0.873 
   4   (0.111) 0.029 0.070 0.127 

Locus 1834 : 
2 alleles
13.0% missing data
   1   (0.923) 0.971 0.966 0.902 
   3   (0.077) 0.029 0.034 0.098 

Locus 1835 : 
2 alleles
10.9% missing data
   3   (0.903) 0.972 0.936 0.912 
   1   (0.097) 0.028 0.064 0.088 

Locus 1836 : 
2 alleles
2.2% missing data
   1   (0.909) 0.978 0.943 0.919 
   3   (0.091) 0.022 0.057 0.081 

Locus 1837 : 
2 alleles
5.1% missing data
   2   (0.830) 0.947 0.863 0.817 
   4   (0.170) 0.053 0.137 0.183 

Locus 1838 : 
2 alleles
5.8% missing data
   4   (0.924) 0.629 0.971 0.948 
   1   (0.076) 0.371 0.029 0.052 

Locus 1839 : 
2 alleles
3.6% missing data
   1   (0.842) 0.951 0.810 0.921 
   4   (0.158) 0.049 0.190 0.079 

Locus 1840 : 
2 alleles
5.1% missing data
   4   (0.867) 0.637 0.880 0.941 
   1   (0.133) 0.363 0.120 0.059 

Locus 1841 : 
2 alleles
2.9% missing data
   3   (0.912) 0.981 0.944 0.926 
   1   (0.088) 0.019 0.056 0.074 

Locus 1842 : 
2 alleles
12.3% missing data
   1   (0.792) 0.680 0.845 0.769 
   3   (0.208) 0.320 0.155 0.231 

Locus 1843 : 
2 alleles
4.3% missing data
   1   (0.913) 0.768 0.920 0.980 
   4   (0.087) 0.232 0.080 0.020 

Locus 1844 : 
2 alleles
2.2% missing data
   4   (0.912) 0.976 0.942 0.930 
   2   (0.088) 0.024 0.058 0.070 

Locus 1845 : 
2 alleles
13.0% missing data
   4   (0.883) 0.898 0.900 0.926 
   2   (0.117) 0.102 0.100 0.074 

Locus 1846 : 
2 alleles
4.3% missing data
   2   (0.920) 0.989 0.899 0.981 
   3   (0.080) 0.011 0.101 0.019 

Locus 1847 : 
2 alleles
1.4% missing data
   2   (0.906) 0.694 0.926 0.968 
   4   (0.094) 0.306 0.074 0.032 

Locus 1848 : 
2 alleles
3.6% missing data
   4   (0.906) 0.975 0.914 0.954 
   3   (0.094) 0.025 0.086 0.046 

Locus 1849 : 
2 alleles
3.6% missing data
   1   (0.780) 0.946 0.770 0.817 
   4   (0.220) 0.054 0.230 0.183 

Locus 1850 : 
2 alleles
2.2% missing data
   2   (0.172) 0.068 0.123 0.221 
   4   (0.828) 0.932 0.877 0.779 

Locus 1851 : 
2 alleles
4.3% missing data
   4   (0.933) 0.627 0.974 0.968 
   1   (0.067) 0.373 0.026 0.032 

Locus 1852 : 
2 alleles
3.6% missing data
   4   (0.889) 0.967 0.911 0.917 
   2   (0.111) 0.033 0.089 0.083 

Locus 1853 : 
2 alleles
11.6% missing data
   3   (0.884) 0.964 0.901 0.917 
   1   (0.116) 0.036 0.099 0.083 

Locus 1854 : 
2 alleles
10.9% missing data
   2   (0.918) 0.966 0.949 0.937 
   3   (0.082) 0.034 0.051 0.063 

Locus 1855 : 
2 alleles
8.7% missing data
   1   (0.556) 0.489 0.606 0.491 
   4   (0.444) 0.511 0.394 0.509 

Locus 1856 : 
2 alleles
8.7% missing data
   3   (0.778) 0.943 0.770 0.815 
   1   (0.222) 0.057 0.230 0.185 

Locus 1857 : 
2 alleles
13.8% missing data
   4   (0.090) 0.015 0.116 0.025 
   2   (0.910) 0.985 0.884 0.975 

Locus 1858 : 
2 alleles
11.6% missing data
   2   (0.897) 0.967 0.923 0.922 
   4   (0.103) 0.033 0.077 0.078 

Locus 1859 : 
2 alleles
8.7% missing data
   2   (0.897) 0.991 0.774 0.986 
   1   (0.103) 0.009 0.226 0.014 

Locus 1860 : 
2 alleles
9.4% missing data
   2   (0.741) 0.462 0.770 0.785 
   3   (0.259) 0.538 0.230 0.215 

Locus 1861 : 
2 alleles
3.6% missing data
   2   (0.701) 0.938 0.638 0.788 
   4   (0.299) 0.062 0.362 0.212 

Locus 1862 : 
2 alleles
1.4% missing data
   4   (0.911) 0.984 0.893 0.973 
   2   (0.089) 0.016 0.107 0.027 

Locus 1863 : 
2 alleles
13.8% missing data
   2   (0.271) 0.144 0.247 0.288 
   4   (0.729) 0.856 0.753 0.712 

Locus 1864 : 
2 alleles
4.3% missing data
   3   (0.792) 0.644 0.803 0.864 
   1   (0.208) 0.356 0.197 0.136 

Locus 1865 : 
2 alleles
1.4% missing data
   3   (0.960) 0.979 0.994 0.891 
   1   (0.040) 0.021 0.006 0.109 

Locus 1866 : 
2 alleles
13.8% missing data
   4   (0.913) 0.983 0.937 0.939 
   2   (0.087) 0.017 0.063 0.061 

Locus 1867 : 
2 alleles
12.3% missing data
   1   (0.646) 0.873 0.669 0.589 
   3   (0.354) 0.127 0.331 0.411 

Locus 1868 : 
2 alleles
13.8% missing data
   1   (0.278) 0.229 0.278 0.242 
   3   (0.722) 0.771 0.722 0.758 

Locus 1869 : 
2 alleles
2.2% missing data
   3   (0.871) 0.975 0.876 0.915 
   1   (0.129) 0.025 0.124 0.085 

Locus 1870 : 
2 alleles
3.6% missing data
   4   (0.719) 0.887 0.768 0.636 
   2   (0.281) 0.113 0.232 0.364 

Locus 1871 : 
2 alleles
11.6% missing data
   3   (0.847) 0.970 0.797 0.936 
   1   (0.153) 0.030 0.203 0.064 

Locus 1872 : 
2 alleles
4.3% missing data
   4   (0.531) 0.139 0.715 0.272 
   1   (0.469) 0.861 0.285 0.728 

Locus 1873 : 
2 alleles
5.8% missing data
   4   (0.919) 0.981 0.932 0.962 
   1   (0.081) 0.019 0.068 0.038 

Locus 1874 : 
2 alleles
13.0% missing data
   2   (0.656) 0.553 0.671 0.686 
   1   (0.344) 0.447 0.329 0.314 

Locus 1875 : 
2 alleles
5.8% missing data
   2   (0.523) 0.664 0.537 0.483 
   3   (0.477) 0.336 0.463 0.517 

Locus 1876 : 
2 alleles
13.8% missing data
   2   (0.865) 0.896 0.891 0.889 
   4   (0.135) 0.104 0.109 0.111 

Locus 1877 : 
2 alleles
2.2% missing data
   1   (0.877) 0.970 0.871 0.934 
   3   (0.123) 0.030 0.129 0.066 

Locus 1878 : 
2 alleles
15.9% missing data
   2   (0.914) 0.947 0.963 0.871 
   4   (0.086) 0.053 0.037 0.129 

Locus 1879 : 
2 alleles
0.0% missing data
   4   (0.915) 0.987 0.905 0.974 
   2   (0.085) 0.013 0.095 0.026 

Locus 1880 : 
2 alleles
9.4% missing data
   2   (0.742) 0.536 0.793 0.736 
   4   (0.258) 0.464 0.207 0.264 

Locus 1881 : 
2 alleles
10.9% missing data
   4   (0.888) 0.949 0.907 0.923 
   2   (0.112) 0.051 0.093 0.077 

Locus 1882 : 
2 alleles
0.7% missing data
   2   (0.940) 0.995 0.898 0.992 
   4   (0.060) 0.005 0.102 0.008 

Locus 1883 : 
2 alleles
12.3% missing data
   2   (0.683) 0.492 0.747 0.633 
   4   (0.317) 0.508 0.253 0.367 

Locus 1884 : 
2 alleles
2.9% missing data
   4   (0.935) 0.949 0.980 0.900 
   1   (0.065) 0.051 0.020 0.100 

Locus 1885 : 
2 alleles
12.3% missing data
   4   (0.926) 0.984 0.922 0.978 
   2   (0.074) 0.016 0.078 0.022 

Locus 1886 : 
2 alleles
3.6% missing data
   3   (0.884) 0.938 0.951 0.760 
   4   (0.116) 0.062 0.049 0.240 

Locus 1887 : 
2 alleles
7.2% missing data
   1   (0.493) 0.500 0.499 0.479 
   3   (0.507) 0.500 0.501 0.521 

Locus 1888 : 
2 alleles
10.9% missing data
   4   (0.808) 0.939 0.802 0.855 
   2   (0.192) 0.061 0.198 0.145 

Locus 1889 : 
2 alleles
15.2% missing data
   1   (0.932) 0.775 0.986 0.808 
   2   (0.068) 0.225 0.014 0.192 

Locus 1890 : 
2 alleles
2.2% missing data
   1   (0.908) 0.981 0.887 0.973 
   2   (0.092) 0.019 0.113 0.027 

Locus 1891 : 
2 alleles
11.6% missing data
   1   (0.844) 0.776 0.866 0.902 
   3   (0.156) 0.224 0.134 0.098 

Locus 1892 : 
2 alleles
5.1% missing data
   2   (0.613) 0.768 0.527 0.755 
   4   (0.387) 0.232 0.473 0.245 

Locus 1893 : 
2 alleles
2.9% missing data
   1   (0.908) 0.820 0.926 0.969 
   4   (0.092) 0.180 0.074 0.031 

Locus 1894 : 
2 alleles
2.2% missing data
   1   (0.935) 0.995 0.886 0.992 
   3   (0.065) 0.005 0.114 0.008 

Locus 1895 : 
2 alleles
10.9% missing data
   1   (0.222) 0.657 0.285 0.073 
   3   (0.778) 0.343 0.715 0.927 

Locus 1896 : 
2 alleles
1.4% missing data
   3   (0.928) 0.556 0.974 0.954 
   1   (0.072) 0.444 0.026 0.046 

Locus 1897 : 
2 alleles
8.7% missing data
   1   (0.586) 0.873 0.554 0.605 
   3   (0.414) 0.127 0.446 0.395 

Locus 1898 : 
2 alleles
12.3% missing data
   2   (0.696) 0.181 0.800 0.608 
   4   (0.304) 0.819 0.200 0.392 

Locus 1899 : 
2 alleles
5.1% missing data
   1   (0.571) 0.502 0.595 0.557 
   2   (0.429) 0.498 0.405 0.443 

Locus 1900 : 
2 alleles
17.4% missing data
   2   (0.198) 0.066 0.127 0.331 
   3   (0.802) 0.934 0.873 0.669 

Locus 1901 : 
2 alleles
2.2% missing data
   3   (0.907) 0.983 0.915 0.954 
   2   (0.093) 0.017 0.085 0.046 

Locus 1902 : 
2 alleles
15.9% missing data
   2   (0.839) 0.960 0.853 0.861 
   4   (0.161) 0.040 0.147 0.139 

Locus 1903 : 
2 alleles
2.9% missing data
   3   (0.891) 0.987 0.805 0.979 
   1   (0.109) 0.013 0.195 0.021 

Locus 1904 : 
2 alleles
15.2% missing data
   2   (0.655) 0.549 0.673 0.680 
   4   (0.345) 0.451 0.327 0.320 

Locus 1905 : 
2 alleles
8.7% missing data
   2   (0.388) 0.115 0.376 0.441 
   4   (0.612) 0.885 0.624 0.559 

Locus 1906 : 
2 alleles
13.0% missing data
   2   (0.905) 0.978 0.895 0.965 
   1   (0.095) 0.022 0.105 0.035 

Locus 1907 : 
2 alleles
4.3% missing data
   4   (0.813) 0.953 0.796 0.872 
   1   (0.187) 0.047 0.204 0.128 

Locus 1908 : 
2 alleles
10.9% missing data
   4   (0.908) 0.978 0.926 0.944 
   1   (0.092) 0.022 0.074 0.056 

Locus 1909 : 
2 alleles
7.2% missing data
   1   (0.662) 0.628 0.705 0.633 
   3   (0.338) 0.372 0.295 0.367 

Locus 1910 : 
2 alleles
3.6% missing data
   2   (0.864) 0.960 0.903 0.849 
   4   (0.136) 0.040 0.097 0.151 

Locus 1911 : 
2 alleles
12.3% missing data
   4   (0.784) 0.939 0.794 0.794 
   2   (0.216) 0.061 0.206 0.206 

Locus 1912 : 
2 alleles
10.1% missing data
   1   (0.065) 0.007 0.103 0.010 
   3   (0.935) 0.993 0.897 0.990 

Locus 1913 : 
2 alleles
2.2% missing data
   4   (0.758) 0.943 0.728 0.817 
   2   (0.242) 0.057 0.272 0.183 

Locus 1914 : 
2 alleles
10.9% missing data
   3   (0.927) 0.990 0.910 0.983 
   4   (0.073) 0.010 0.090 0.017 

Locus 1915 : 
2 alleles
13.8% missing data
   3   (0.867) 0.933 0.913 0.842 
   1   (0.133) 0.067 0.087 0.158 

Locus 1916 : 
2 alleles
6.5% missing data
   3   (0.911) 0.976 0.945 0.919 
   4   (0.089) 0.024 0.055 0.081 

Locus 1917 : 
2 alleles
4.3% missing data
   1   (0.828) 0.947 0.805 0.898 
   3   (0.172) 0.053 0.195 0.102 

Locus 1918 : 
2 alleles
12.3% missing data
   4   (0.782) 0.563 0.868 0.696 
   2   (0.218) 0.437 0.132 0.304 

Locus 1919 : 
2 alleles
8.0% missing data
   1   (0.764) 0.931 0.785 0.747 
   3   (0.236) 0.069 0.215 0.253 

Locus 1920 : 
2 alleles
3.6% missing data
   3   (0.846) 0.959 0.841 0.900 
   2   (0.154) 0.041 0.159 0.100 

Locus 1921 : 
2 alleles
3.6% missing data
   2   (0.858) 0.706 0.894 0.903 
   4   (0.142) 0.294 0.106 0.097 

Locus 1922 : 
2 alleles
4.3% missing data
   4   (0.766) 0.547 0.797 0.805 
   1   (0.234) 0.453 0.203 0.195 

Locus 1923 : 
2 alleles
9.4% missing data
   2   (0.467) 0.322 0.483 0.449 
   4   (0.533) 0.678 0.517 0.551 

Locus 1924 : 
2 alleles
12.3% missing data
   2   (0.849) 0.954 0.888 0.825 
   3   (0.151) 0.046 0.112 0.175 

Locus 1925 : 
2 alleles
13.8% missing data
   4   (0.914) 0.942 0.960 0.889 
   2   (0.086) 0.058 0.040 0.111 

Locus 1926 : 
2 alleles
6.5% missing data
   1   (0.907) 0.983 0.916 0.953 
   3   (0.093) 0.017 0.084 0.047 

Locus 1927 : 
2 alleles
4.3% missing data
   2   (0.913) 0.560 0.960 0.941 
   3   (0.087) 0.440 0.040 0.059 

Locus 1928 : 
2 alleles
10.1% missing data
   4   (0.808) 0.929 0.856 0.755 
   2   (0.192) 0.071 0.144 0.245 

Locus 1929 : 
2 alleles
5.1% missing data
   1   (0.936) 0.973 0.980 0.900 
   4   (0.064) 0.027 0.020 0.100 

Locus 1930 : 
2 alleles
5.1% missing data
   3   (0.899) 0.978 0.918 0.933 
   4   (0.101) 0.022 0.082 0.067 

Locus 1931 : 
2 alleles
11.6% missing data
   4   (0.909) 0.984 0.904 0.964 
   2   (0.091) 0.016 0.096 0.036 

Locus 1932 : 
2 alleles
2.9% missing data
   2   (0.746) 0.958 0.660 0.860 
   1   (0.254) 0.042 0.340 0.140 

Locus 1933 : 
2 alleles
15.9% missing data
   3   (0.594) 0.593 0.582 0.633 
   4   (0.406) 0.407 0.418 0.367 

Locus 1934 : 
2 alleles
3.6% missing data
   2   (0.089) 0.030 0.057 0.073 
   4   (0.911) 0.970 0.943 0.927 

Locus 1935 : 
2 alleles
10.9% missing data
   4   (0.864) 0.955 0.931 0.743 
   2   (0.136) 0.045 0.069 0.257 

Locus 1936 : 
2 alleles
10.9% missing data
   1   (0.939) 0.994 0.908 0.991 
   2   (0.061) 0.006 0.092 0.009 

Locus 1937 : 
2 alleles
2.9% missing data
   1   (0.839) 0.964 0.837 0.883 
   3   (0.161) 0.036 0.163 0.117 

Locus 1938 : 
2 alleles
5.1% missing data
   4   (0.944) 0.968 0.987 0.884 
   2   (0.056) 0.032 0.013 0.116 

Locus 1939 : 
2 alleles
1.4% missing data
   2   (0.110) 0.020 0.159 0.030 
   4   (0.890) 0.980 0.841 0.970 

Locus 1940 : 
2 alleles
2.2% missing data
   1   (0.919) 0.984 0.938 0.956 
   3   (0.081) 0.016 0.062 0.044 

Locus 1941 : 
2 alleles
5.1% missing data
   2   (0.910) 0.973 0.929 0.946 
   4   (0.090) 0.027 0.071 0.054 

Locus 1942 : 
2 alleles
4.3% missing data
   3   (0.904) 0.979 0.920 0.942 
   2   (0.096) 0.021 0.080 0.058 

Locus 1943 : 
2 alleles
2.2% missing data
   1   (0.869) 0.940 0.892 0.894 
   3   (0.131) 0.060 0.108 0.106 

Locus 1944 : 
2 alleles
6.5% missing data
   3   (0.786) 0.936 0.856 0.653 
   1   (0.214) 0.064 0.144 0.347 

Locus 1945 : 
2 alleles
8.7% missing data
   1   (0.428) 0.470 0.412 0.428 
   3   (0.572) 0.530 0.588 0.572 

Locus 1946 : 
2 alleles
10.9% missing data
   3   (0.881) 0.958 0.895 0.920 
   2   (0.119) 0.042 0.105 0.080 

Locus 1947 : 
2 alleles
13.0% missing data
   3   (0.903) 0.981 0.905 0.954 
   1   (0.097) 0.019 0.095 0.046 

Locus 1948 : 
2 alleles
0.7% missing data
   3   (0.809) 0.823 0.841 0.837 
   4   (0.191) 0.177 0.159 0.163 

Locus 1949 : 
2 alleles
15.2% missing data
   4   (0.825) 0.939 0.859 0.806 
   2   (0.175) 0.061 0.141 0.194 

Locus 1950 : 
2 alleles
0.0% missing data
   1   (0.916) 0.966 0.955 0.917 
   3   (0.084) 0.034 0.045 0.083 

Locus 1951 : 
2 alleles
11.6% missing data
   1   (0.769) 0.646 0.783 0.830 
   4   (0.231) 0.354 0.217 0.170 

Locus 1952 : 
2 alleles
12.3% missing data
   3   (0.147) 0.040 0.138 0.110 
   4   (0.853) 0.960 0.862 0.890 

Locus 1953 : 
2 alleles
2.9% missing data
   3   (0.920) 0.971 0.961 0.913 
   2   (0.080) 0.029 0.039 0.087 

Locus 1954 : 
2 alleles
13.0% missing data
   1   (0.717) 0.491 0.771 0.701 
   3   (0.283) 0.509 0.229 0.299 

Locus 1955 : 
2 alleles
16.7% missing data
   1   (0.872) 0.781 0.912 0.907 
   4   (0.128) 0.219 0.088 0.093 

Locus 1956 : 
2 alleles
8.7% missing data
   2   (0.889) 0.731 0.933 0.923 
   4   (0.111) 0.269 0.067 0.077 

Locus 1957 : 
2 alleles
12.3% missing data
   2   (0.898) 0.957 0.936 0.897 
   4   (0.102) 0.043 0.064 0.103 

Locus 1958 : 
2 alleles
5.8% missing data
   1   (0.118) 0.032 0.062 0.194 
   4   (0.882) 0.968 0.938 0.806 

Locus 1959 : 
2 alleles
6.5% missing data
   2   (0.897) 0.977 0.883 0.960 
   4   (0.103) 0.023 0.117 0.040 

Locus 1960 : 
2 alleles
12.3% missing data
   2   (0.842) 0.661 0.869 0.902 
   4   (0.158) 0.339 0.131 0.098 

Locus 1961 : 
2 alleles
2.9% missing data
   2   (0.881) 0.966 0.872 0.944 
   3   (0.119) 0.034 0.128 0.056 

Locus 1962 : 
2 alleles
4.3% missing data
   3   (0.903) 0.976 0.931 0.924 
   1   (0.097) 0.024 0.069 0.076 

Locus 1963 : 
2 alleles
13.8% missing data
   3   (0.926) 0.976 0.979 0.820 
   1   (0.074) 0.024 0.021 0.180 

Locus 1964 : 
2 alleles
0.7% missing data
   1   (0.084) 0.028 0.056 0.060 
   3   (0.916) 0.972 0.944 0.940 

Locus 1965 : 
2 alleles
15.2% missing data
   2   (0.459) 0.665 0.514 0.326 
   4   (0.541) 0.335 0.486 0.674 

Locus 1966 : 
2 alleles
5.1% missing data
   1   (0.801) 0.646 0.819 0.865 
   2   (0.199) 0.354 0.181 0.135 

Locus 1967 : 
2 alleles
2.2% missing data
   2   (0.121) 0.026 0.133 0.058 
   4   (0.879) 0.974 0.867 0.942 

Locus 1968 : 
2 alleles
5.1% missing data
   2   (0.920) 0.969 0.966 0.891 
   4   (0.080) 0.031 0.034 0.109 

Locus 1969 : 
2 alleles
5.8% missing data
   3   (0.131) 0.066 0.110 0.101 
   4   (0.869) 0.934 0.890 0.899 

Locus 1970 : 
2 alleles
7.2% missing data
   2   (0.685) 0.252 0.781 0.599 
   4   (0.315) 0.748 0.219 0.401 

Locus 1971 : 
2 alleles
5.1% missing data
   4   (0.592) 0.497 0.649 0.523 
   2   (0.408) 0.503 0.351 0.477 

Locus 1972 : 
2 alleles
3.6% missing data
   2   (0.822) 0.630 0.871 0.839 
   4   (0.178) 0.370 0.129 0.161 

Locus 1973 : 
2 alleles
18.8% missing data
   2   (0.821) 0.869 0.848 0.833 
   4   (0.179) 0.131 0.152 0.167 

Locus 1974 : 
2 alleles
5.8% missing data
   1   (0.199) 0.189 0.275 0.065 
   3   (0.801) 0.811 0.725 0.935 

Locus 1975 : 
2 alleles
12.3% missing data
   3   (0.885) 0.690 0.938 0.899 
   1   (0.115) 0.310 0.062 0.101 

Locus 1976 : 
2 alleles
2.2% missing data
   2   (0.905) 0.965 0.937 0.921 
   4   (0.095) 0.035 0.063 0.079 

Locus 1977 : 
2 alleles
11.6% missing data
   4   (0.935) 0.975 0.980 0.892 
   2   (0.065) 0.025 0.020 0.108 

Locus 1978 : 
2 alleles
18.8% missing data
   1   (0.873) 0.956 0.915 0.851 
   3   (0.127) 0.044 0.085 0.149 

Locus 1979 : 
2 alleles
4.3% missing data
   1   (0.837) 0.959 0.835 0.883 
   3   (0.163) 0.041 0.165 0.117 

Locus 1980 : 
2 alleles
13.0% missing data
   1   (0.869) 0.962 0.872 0.917 
   3   (0.131) 0.038 0.128 0.083 

Locus 1981 : 
2 alleles
12.3% missing data
   1   (0.749) 0.924 0.703 0.832 
   3   (0.251) 0.076 0.297 0.168 

Locus 1982 : 
2 alleles
2.2% missing data
   3   (0.736) 0.380 0.801 0.717 
   4   (0.264) 0.620 0.199 0.283 

Locus 1983 : 
2 alleles
1.4% missing data
   2   (0.621) 0.683 0.622 0.645 
   4   (0.379) 0.317 0.378 0.355 

Locus 1984 : 
2 alleles
13.0% missing data
   3   (0.368) 0.090 0.607 0.104 
   4   (0.632) 0.910 0.393 0.896 

Locus 1985 : 
2 alleles
14.5% missing data
   3   (0.462) 0.839 0.436 0.432 
   1   (0.538) 0.161 0.564 0.568 

Locus 1986 : 
2 alleles
12.3% missing data
   4   (0.924) 0.986 0.916 0.978 
   2   (0.076) 0.014 0.084 0.022 

Locus 1987 : 
2 alleles
2.2% missing data
   2   (0.931) 0.617 0.985 0.902 
   4   (0.069) 0.383 0.015 0.098 

Locus 1988 : 
2 alleles
2.9% missing data
   1   (0.723) 0.561 0.775 0.709 
   3   (0.277) 0.439 0.225 0.291 

Locus 1989 : 
2 alleles
3.6% missing data
   4   (0.893) 0.949 0.940 0.864 
   1   (0.107) 0.051 0.060 0.136 

Locus 1990 : 
2 alleles
11.6% missing data
   3   (0.728) 0.915 0.763 0.670 
   1   (0.272) 0.085 0.237 0.330 

Locus 1991 : 
2 alleles
3.6% missing data
   2   (0.612) 0.513 0.644 0.598 
   4   (0.388) 0.487 0.356 0.402 

Locus 1992 : 
2 alleles
7.2% missing data
   3   (0.477) 0.667 0.497 0.409 
   1   (0.523) 0.333 0.503 0.591 

Locus 1993 : 
2 alleles
5.1% missing data
   3   (0.864) 0.955 0.897 0.863 
   1   (0.136) 0.045 0.103 0.137 

Locus 1994 : 
2 alleles
2.9% missing data
   3   (0.865) 0.961 0.903 0.851 
   1   (0.135) 0.039 0.097 0.149 

Locus 1995 : 
2 alleles
6.5% missing data
   1   (0.907) 0.973 0.918 0.953 
   3   (0.093) 0.027 0.082 0.047 

Locus 1996 : 
2 alleles
5.1% missing data
   3   (0.903) 0.966 0.930 0.926 
   1   (0.097) 0.034 0.070 0.074 

Locus 1997 : 
2 alleles
10.9% missing data
   3   (0.890) 0.971 0.902 0.930 
   1   (0.110) 0.029 0.098 0.070 

Locus 1998 : 
2 alleles
10.1% missing data
   1   (0.701) 0.915 0.759 0.579 
   3   (0.299) 0.085 0.241 0.421 

Locus 1999 : 
2 alleles
11.6% missing data
   3   (0.904) 0.956 0.919 0.948 
   1   (0.096) 0.044 0.081 0.052 

Locus 2000 : 
2 alleles
0.0% missing data
   4   (0.916) 0.979 0.944 0.940 
   1   (0.084) 0.021 0.056 0.060 

Locus 2001 : 
2 alleles
1.4% missing data
   4   (0.805) 0.757 0.805 0.884 
   2   (0.195) 0.243 0.195 0.116 

Locus 2002 : 
2 alleles
15.9% missing data
   4   (0.952) 0.644 0.993 0.937 
   1   (0.048) 0.356 0.007 0.063 

Locus 2003 : 
2 alleles
13.0% missing data
   4   (0.129) 0.041 0.164 0.049 
   2   (0.871) 0.959 0.836 0.951 

Locus 2004 : 
2 alleles
7.2% missing data
   2   (0.838) 0.619 0.858 0.906 
   4   (0.162) 0.381 0.142 0.094 

Locus 2005 : 
2 alleles
10.9% missing data
   4   (0.900) 0.978 0.936 0.897 
   2   (0.100) 0.022 0.064 0.103 

Locus 2006 : 
2 alleles
2.2% missing data
   4   (0.632) 0.861 0.645 0.592 
   1   (0.368) 0.139 0.355 0.408 

Locus 2007 : 
2 alleles
2.2% missing data
   1   (0.849) 0.720 0.867 0.919 
   4   (0.151) 0.280 0.133 0.081 

Locus 2008 : 
2 alleles
10.1% missing data
   1   (0.886) 0.972 0.901 0.920 
   2   (0.114) 0.028 0.099 0.080 

Locus 2009 : 
2 alleles
18.1% missing data
   2   (0.892) 0.800 0.942 0.912 
   1   (0.108) 0.200 0.058 0.088 

Locus 2010 : 
2 alleles
2.9% missing data
   2   (0.205) 0.389 0.207 0.115 
   4   (0.795) 0.611 0.793 0.885 

Locus 2011 : 
2 alleles
13.8% missing data
   2   (0.830) 0.708 0.854 0.887 
   4   (0.170) 0.292 0.146 0.113 

Locus 2012 : 
2 alleles
11.6% missing data
   1   (0.912) 0.983 0.910 0.966 
   3   (0.088) 0.017 0.090 0.034 

Locus 2013 : 
2 alleles
14.5% missing data
   2   (0.444) 0.255 0.560 0.268 
   3   (0.556) 0.745 0.440 0.732 

Locus 2014 : 
2 alleles
10.9% missing data
   1   (0.890) 0.967 0.901 0.932 
   4   (0.110) 0.033 0.099 0.068 

Locus 2015 : 
2 alleles
5.1% missing data
   2   (0.701) 0.535 0.695 0.781 
   1   (0.299) 0.465 0.305 0.219 

Locus 2016 : 
2 alleles
2.9% missing data
   4   (0.910) 0.964 0.948 0.912 
   2   (0.090) 0.036 0.052 0.088 

Locus 2017 : 
2 alleles
2.2% missing data
   2   (0.904) 0.774 0.932 0.959 
   1   (0.096) 0.226 0.068 0.041 

Locus 2018 : 
2 alleles
3.6% missing data
   4   (0.806) 0.296 0.914 0.662 
   2   (0.194) 0.704 0.086 0.338 

Locus 2019 : 
2 alleles
4.3% missing data
   1   (0.847) 0.736 0.863 0.915 
   3   (0.153) 0.264 0.137 0.085 

Locus 2020 : 
2 alleles
5.1% missing data
   2   (0.880) 0.854 0.857 0.969 
   3   (0.120) 0.146 0.143 0.031 

Locus 2021 : 
2 alleles
13.0% missing data
   1   (0.832) 0.957 0.797 0.913 
   3   (0.168) 0.043 0.203 0.087 

Locus 2022 : 
2 alleles
2.2% missing data
   4   (0.915) 0.983 0.922 0.964 
   2   (0.085) 0.017 0.078 0.036 

Locus 2023 : 
2 alleles
15.9% missing data
   4   (0.725) 0.936 0.734 0.710 
   2   (0.275) 0.064 0.266 0.290 

Locus 2024 : 
2 alleles
5.1% missing data
   4   (0.917) 0.988 0.887 0.981 
   1   (0.083) 0.012 0.113 0.019 

Locus 2025 : 
2 alleles
4.3% missing data
   1   (0.089) 0.034 0.068 0.054 
   2   (0.911) 0.966 0.932 0.946 

Locus 2026 : 
2 alleles
6.5% missing data
   2   (0.841) 0.957 0.854 0.866 
   4   (0.159) 0.043 0.146 0.134 

Locus 2027 : 
2 alleles
15.9% missing data
   4   (0.913) 0.605 0.947 0.963 
   2   (0.087) 0.395 0.053 0.037 

Locus 2028 : 
2 alleles
0.7% missing data
   2   (0.923) 0.969 0.967 0.897 
   4   (0.077) 0.031 0.033 0.103 

Locus 2029 : 
2 alleles
14.5% missing data
   4   (0.937) 0.993 0.904 0.990 
   2   (0.063) 0.007 0.096 0.010 

Locus 2030 : 
2 alleles
13.0% missing data
   3   (0.509) 0.216 0.564 0.467 
   1   (0.491) 0.784 0.436 0.533 

Locus 2031 : 
2 alleles
11.6% missing data
   2   (0.744) 0.624 0.738 0.828 
   4   (0.256) 0.376 0.262 0.172 

Locus 2032 : 
2 alleles
2.9% missing data
   2   (0.922) 0.985 0.922 0.973 
   4   (0.078) 0.015 0.078 0.027 

Locus 2033 : 
2 alleles
4.3% missing data
   2   (0.499) 0.166 0.587 0.402 
   4   (0.501) 0.834 0.413 0.598 

Locus 2034 : 
2 alleles
1.4% missing data
   2   (0.922) 0.989 0.901 0.982 
   1   (0.078) 0.011 0.099 0.018 

Locus 2035 : 
2 alleles
13.0% missing data
   3   (0.907) 0.964 0.964 0.811 
   1   (0.093) 0.036 0.036 0.189 

Locus 2036 : 
2 alleles
5.8% missing data
   2   (0.906) 0.971 0.923 0.945 
   4   (0.094) 0.029 0.077 0.055 

Locus 2037 : 
2 alleles
11.6% missing data
   2   (0.883) 0.968 0.878 0.940 
   4   (0.117) 0.032 0.122 0.060 

Locus 2038 : 
2 alleles
2.9% missing data
   2   (0.915) 0.568 0.944 0.969 
   4   (0.085) 0.432 0.056 0.031 

Locus 2039 : 
2 alleles
2.9% missing data
   2   (0.723) 0.906 0.749 0.687 
   4   (0.277) 0.094 0.251 0.313 

Locus 2040 : 
2 alleles
3.6% missing data
   4   (0.940) 0.994 0.903 0.992 
   2   (0.060) 0.006 0.097 0.008 

Locus 2041 : 
2 alleles
2.2% missing data
   3   (0.784) 0.934 0.791 0.803 
   1   (0.216) 0.066 0.209 0.197 

Locus 2042 : 
2 alleles
5.8% missing data
   1   (0.921) 0.984 0.948 0.946 
   4   (0.079) 0.016 0.052 0.054 

Locus 2043 : 
2 alleles
14.5% missing data
   1   (0.696) 0.535 0.826 0.472 
   3   (0.304) 0.465 0.174 0.528 

Locus 2044 : 
2 alleles
4.3% missing data
   4   (0.893) 0.976 0.874 0.960 
   2   (0.107) 0.024 0.126 0.040 

Locus 2045 : 
2 alleles
5.8% missing data
   4   (0.492) 0.212 0.539 0.460 
   3   (0.508) 0.788 0.461 0.540 

Locus 2046 : 
2 alleles
5.1% missing data
   1   (0.915) 0.974 0.948 0.926 
   3   (0.085) 0.026 0.052 0.074 

Locus 2047 : 
2 alleles
2.9% missing data
   1   (0.903) 0.182 0.986 0.594 
   4   (0.097) 0.818 0.014 0.406 

Locus 2048 : 
2 alleles
2.9% missing data
   3   (0.911) 0.982 0.953 0.894 
   1   (0.089) 0.018 0.047 0.106 

Locus 2049 : 
2 alleles
12.3% missing data
   1   (0.898) 0.965 0.935 0.899 
   3   (0.102) 0.035 0.065 0.101 

Locus 2050 : 
2 alleles
12.3% missing data
   3   (0.797) 0.665 0.873 0.710 
   2   (0.203) 0.335 0.127 0.290 

Locus 2051 : 
2 alleles
8.0% missing data
   2   (0.912) 0.979 0.917 0.962 
   4   (0.088) 0.021 0.083 0.038 

Locus 2052 : 
2 alleles
5.1% missing data
   1   (0.730) 0.928 0.715 0.762 
   3   (0.270) 0.072 0.285 0.238 

Locus 2053 : 
2 alleles
15.2% missing data
   3   (0.838) 0.557 0.885 0.867 
   1   (0.162) 0.443 0.115 0.133 

Locus 2054 : 
2 alleles
5.8% missing data
   3   (0.784) 0.774 0.803 0.831 
   1   (0.216) 0.226 0.197 0.169 

Locus 2055 : 
2 alleles
5.1% missing data
   4   (0.882) 0.967 0.910 0.895 
   1   (0.118) 0.033 0.090 0.105 

Locus 2056 : 
2 alleles
14.5% missing data
   4   (0.921) 0.884 0.972 0.876 
   2   (0.079) 0.116 0.028 0.124 

Locus 2057 : 
2 alleles
13.8% missing data
   2   (0.913) 0.954 0.965 0.855 
   4   (0.087) 0.046 0.035 0.145 

Locus 2058 : 
2 alleles
5.8% missing data
   4   (0.137) 0.035 0.143 0.082 
   2   (0.863) 0.965 0.857 0.918 

Locus 2059 : 
2 alleles
5.1% missing data
   2   (0.889) 0.963 0.922 0.896 
   4   (0.111) 0.037 0.078 0.104 

Locus 2060 : 
2 alleles
12.3% missing data
   1   (0.894) 0.972 0.889 0.953 
   4   (0.106) 0.028 0.111 0.047 

Locus 2061 : 
2 alleles
6.5% missing data
   1   (0.810) 0.953 0.781 0.882 
   3   (0.190) 0.047 0.219 0.118 

Locus 2062 : 
2 alleles
11.6% missing data
   2   (0.891) 0.960 0.929 0.887 
   4   (0.109) 0.040 0.071 0.113 

Locus 2063 : 
2 alleles
14.5% missing data
   3   (0.888) 0.912 0.915 0.914 
   4   (0.112) 0.088 0.085 0.086 

Locus 2064 : 
2 alleles
13.0% missing data
   4   (0.907) 0.980 0.925 0.940 
   2   (0.093) 0.020 0.075 0.060 

Locus 2065 : 
2 alleles
12.3% missing data
   4   (0.135) 0.020 0.225 0.034 
   2   (0.865) 0.980 0.775 0.966 

Locus 2066 : 
2 alleles
4.3% missing data
   4   (0.898) 0.978 0.933 0.900 
   2   (0.102) 0.022 0.067 0.100 

Locus 2067 : 
2 alleles
8.0% missing data
   3   (0.923) 0.968 0.965 0.910 
   1   (0.077) 0.032 0.035 0.090 

Locus 2068 : 
2 alleles
12.3% missing data
   1   (0.913) 0.942 0.942 0.939 
   3   (0.087) 0.058 0.058 0.061 

Locus 2069 : 
2 alleles
8.0% missing data
   4   (0.871) 0.967 0.906 0.864 
   2   (0.129) 0.033 0.094 0.136 

Locus 2070 : 
2 alleles
0.0% missing data
   3   (0.913) 0.982 0.933 0.948 
   4   (0.087) 0.018 0.067 0.052 

Locus 2071 : 
2 alleles
9.4% missing data
   1   (0.141) 0.037 0.115 0.134 
   3   (0.859) 0.963 0.885 0.866 

Locus 2072 : 
2 alleles
3.6% missing data
   2   (0.848) 0.588 0.930 0.770 
   4   (0.152) 0.412 0.070 0.230 

Locus 2073 : 
2 alleles
10.9% missing data
   2   (0.876) 0.883 0.904 0.900 
   4   (0.124) 0.117 0.096 0.100 

Locus 2074 : 
2 alleles
6.5% missing data
   4   (0.879) 0.958 0.942 0.773 
   2   (0.121) 0.042 0.058 0.227 

Locus 2075 : 
2 alleles
2.9% missing data
   4   (0.872) 0.780 0.921 0.894 
   1   (0.128) 0.220 0.079 0.106 

Locus 2076 : 
2 alleles
13.0% missing data
   4   (0.778) 0.640 0.796 0.838 
   2   (0.222) 0.360 0.204 0.162 

Locus 2077 : 
2 alleles
2.2% missing data
   1   (0.855) 0.966 0.810 0.942 
   3   (0.145) 0.034 0.190 0.058 

Locus 2078 : 
2 alleles
11.6% missing data
   1   (0.603) 0.514 0.677 0.504 
   3   (0.397) 0.486 0.323 0.496 

Locus 2079 : 
2 alleles
1.4% missing data
   3   (0.910) 0.877 0.910 0.979 
   1   (0.090) 0.123 0.090 0.021 

Locus 2080 : 
2 alleles
17.4% missing data
   3   (0.700) 0.527 0.758 0.666 
   1   (0.300) 0.473 0.242 0.334 

Locus 2081 : 
2 alleles
12.3% missing data
   3   (0.885) 0.964 0.884 0.939 
   1   (0.115) 0.036 0.116 0.061 

Locus 2082 : 
2 alleles
5.8% missing data
   1   (0.339) 0.168 0.323 0.364 
   3   (0.661) 0.832 0.677 0.636 

Locus 2083 : 
2 alleles
4.3% missing data
   3   (0.816) 0.926 0.851 0.798 
   2   (0.184) 0.074 0.149 0.202 

Locus 2084 : 
2 alleles
5.8% missing data
   2   (0.629) 0.869 0.607 0.649 
   4   (0.371) 0.131 0.393 0.351 

Locus 2085 : 
2 alleles
5.8% missing data
   1   (0.517) 0.207 0.548 0.522 
   3   (0.483) 0.793 0.452 0.478 

Locus 2086 : 
2 alleles
5.8% missing data
   4   (0.882) 0.737 0.911 0.938 
   2   (0.118) 0.263 0.089 0.062 

Locus 2087 : 
2 alleles
12.3% missing data
   4   (0.689) 0.118 0.917 0.190 
   1   (0.311) 0.882 0.083 0.810 

Locus 2088 : 
2 alleles
4.3% missing data
   3   (0.687) 0.508 0.754 0.636 
   2   (0.313) 0.492 0.246 0.364 

Locus 2089 : 
2 alleles
5.8% missing data
   3   (0.906) 0.959 0.935 0.928 
   1   (0.094) 0.041 0.065 0.072 

Locus 2090 : 
2 alleles
11.6% missing data
   4   (0.917) 0.982 0.920 0.967 
   3   (0.083) 0.018 0.080 0.033 

Locus 2091 : 
2 alleles
11.6% missing data
   2   (0.836) 0.940 0.873 0.818 
   4   (0.164) 0.060 0.127 0.182 

Locus 2092 : 
2 alleles
1.4% missing data
   3   (0.830) 0.961 0.833 0.866 
   1   (0.170) 0.039 0.167 0.134 

Locus 2093 : 
2 alleles
1.4% missing data
   2   (0.819) 0.919 0.831 0.847 
   4   (0.181) 0.081 0.169 0.153 

Locus 2094 : 
2 alleles
5.1% missing data
   1   (0.912) 0.747 0.960 0.932 
   3   (0.088) 0.253 0.040 0.068 

Locus 2095 : 
2 alleles
2.9% missing data
   3   (0.887) 0.951 0.924 0.891 
   1   (0.113) 0.049 0.076 0.109 

Locus 2096 : 
2 alleles
8.7% missing data
   1   (0.303) 0.073 0.315 0.290 
   3   (0.697) 0.927 0.685 0.710 

Locus 2097 : 
2 alleles
12.3% missing data
   2   (0.804) 0.922 0.855 0.739 
   4   (0.196) 0.078 0.145 0.261 

Locus 2098 : 
2 alleles
11.6% missing data
   2   (0.897) 0.966 0.941 0.876 
   4   (0.103) 0.034 0.059 0.124 

Locus 2099 : 
2 alleles
6.5% missing data
   2   (0.915) 0.812 0.909 0.985 
   4   (0.085) 0.188 0.091 0.015 

Locus 2100 : 
2 alleles
17.4% missing data
   2   (0.907) 0.942 0.944 0.912 
   1   (0.093) 0.058 0.056 0.088 

Locus 2101 : 
2 alleles
1.4% missing data
   3   (0.864) 0.952 0.869 0.911 
   1   (0.136) 0.048 0.131 0.089 

Locus 2102 : 
2 alleles
3.6% missing data
   4   (0.650) 0.458 0.697 0.630 
   2   (0.350) 0.542 0.303 0.370 

Locus 2103 : 
2 alleles
2.9% missing data
   4   (0.889) 0.676 0.907 0.957 
   2   (0.111) 0.324 0.093 0.043 

Locus 2104 : 
2 alleles
2.9% missing data
   3   (0.911) 0.973 0.965 0.825 
   1   (0.089) 0.027 0.035 0.175 

Locus 2105 : 
2 alleles
4.3% missing data
   4   (0.882) 0.957 0.933 0.831 
   1   (0.118) 0.043 0.067 0.169 

Locus 2106 : 
2 alleles
6.5% missing data
   1   (0.926) 0.961 0.972 0.894 
   3   (0.074) 0.039 0.028 0.106 

Locus 2107 : 
2 alleles
11.6% missing data
   3   (0.072) 0.010 0.079 0.021 
   4   (0.928) 0.990 0.921 0.979 

Locus 2108 : 
2 alleles
4.3% missing data
   1   (0.575) 0.546 0.571 0.607 
   3   (0.425) 0.454 0.429 0.393 

Locus 2109 : 
2 alleles
7.2% missing data
   4   (0.771) 0.905 0.884 0.488 
   1   (0.229) 0.095 0.116 0.512 

Locus 2110 : 
2 alleles
0.7% missing data
   1   (0.891) 0.982 0.839 0.972 
   3   (0.109) 0.018 0.161 0.028 

Locus 2111 : 
2 alleles
4.3% missing data
   2   (0.599) 0.860 0.514 0.710 
   4   (0.401) 0.140 0.486 0.290 

Locus 2112 : 
2 alleles
11.6% missing data
   1   (0.939) 0.994 0.908 0.990 
   3   (0.061) 0.006 0.092 0.010 

Locus 2113 : 
2 alleles
4.3% missing data
   2   (0.448) 0.277 0.420 0.518 
   4   (0.552) 0.723 0.580 0.482 

Locus 2114 : 
2 alleles
5.1% missing data
   1   (0.235) 0.053 0.305 0.128 
   2   (0.765) 0.947 0.695 0.872 

Locus 2115 : 
2 alleles
5.1% missing data
   3   (0.933) 0.970 0.979 0.886 
   1   (0.067) 0.030 0.021 0.114 

Locus 2116 : 
2 alleles
3.6% missing data
   4   (0.773) 0.550 0.821 0.785 
   3   (0.227) 0.450 0.179 0.215 

Locus 2117 : 
2 alleles
13.0% missing data
   3   (0.915) 0.987 0.890 0.977 
   1   (0.085) 0.013 0.110 0.023 

Locus 2118 : 
2 alleles
15.9% missing data
   3   (0.935) 0.953 0.979 0.900 
   1   (0.065) 0.047 0.021 0.100 

Locus 2119 : 
2 alleles
2.9% missing data
   1   (0.166) 0.043 0.208 0.080 
   3   (0.834) 0.957 0.792 0.920 

Locus 2120 : 
2 alleles
13.0% missing data
   4   (0.447) 0.146 0.357 0.657 
   2   (0.553) 0.854 0.643 0.343 

Locus 2121 : 
2 alleles
12.3% missing data
   3   (0.879) 0.864 0.904 0.912 
   1   (0.121) 0.136 0.096 0.088 

Locus 2122 : 
2 alleles
18.1% missing data
   2   (0.077) 0.015 0.085 0.023 
   4   (0.923) 0.985 0.915 0.977 

Locus 2123 : 
2 alleles
6.5% missing data
   1   (0.519) 0.425 0.647 0.310 
   4   (0.481) 0.575 0.353 0.690 

Locus 2124 : 
2 alleles
4.3% missing data
   4   (0.938) 0.995 0.894 0.992 
   2   (0.062) 0.005 0.106 0.008 

Locus 2125 : 
2 alleles
11.6% missing data
   4   (0.843) 0.966 0.804 0.923 
   2   (0.157) 0.034 0.196 0.077 

Locus 2126 : 
2 alleles
6.5% missing data
   2   (0.684) 0.906 0.682 0.682 
   4   (0.316) 0.094 0.318 0.318 

Locus 2127 : 
2 alleles
2.9% missing data
   2   (0.883) 0.960 0.911 0.900 
   4   (0.117) 0.040 0.089 0.100 

Locus 2128 : 
2 alleles
10.9% missing data
   2   (0.945) 0.603 0.992 0.901 
   4   (0.055) 0.397 0.008 0.099 

Locus 2129 : 
2 alleles
2.2% missing data
   2   (0.838) 0.959 0.889 0.774 
   4   (0.162) 0.041 0.111 0.226 

Locus 2130 : 
2 alleles
2.9% missing data
   3   (0.739) 0.240 0.791 0.770 
   1   (0.261) 0.760 0.209 0.230 

Locus 2131 : 
2 alleles
12.3% missing data
   4   (0.894) 0.976 0.901 0.940 
   3   (0.106) 0.024 0.099 0.060 

Locus 2132 : 
2 alleles
2.9% missing data
   2   (0.913) 0.977 0.949 0.919 
   3   (0.087) 0.023 0.051 0.081 

Locus 2133 : 
2 alleles
5.8% missing data
   1   (0.772) 0.891 0.762 0.825 
   3   (0.228) 0.109 0.238 0.175 

Locus 2134 : 
2 alleles
13.0% missing data
   4   (0.881) 0.952 0.912 0.892 
   2   (0.119) 0.048 0.088 0.108 

Locus 2135 : 
2 alleles
6.5% missing data
   1   (0.751) 0.923 0.759 0.755 
   3   (0.249) 0.077 0.241 0.245 

Locus 2136 : 
2 alleles
2.2% missing data
   3   (0.846) 0.503 0.885 0.895 
   1   (0.154) 0.497 0.115 0.105 

Locus 2137 : 
2 alleles
10.1% missing data
   3   (0.944) 0.712 0.992 0.887 
   4   (0.056) 0.288 0.008 0.113 

Locus 2138 : 
2 alleles
18.1% missing data
   1   (0.146) 0.050 0.139 0.106 
   3   (0.854) 0.950 0.861 0.894 

Locus 2139 : 
2 alleles
10.1% missing data
   1   (0.879) 0.968 0.867 0.941 
   3   (0.121) 0.032 0.133 0.059 

Locus 2140 : 
2 alleles
2.2% missing data
   1   (0.102) 0.314 0.069 0.050 
   2   (0.898) 0.686 0.931 0.950 

Locus 2141 : 
2 alleles
13.0% missing data
   1   (0.817) 0.886 0.823 0.857 
   2   (0.183) 0.114 0.177 0.143 

Locus 2142 : 
2 alleles
3.6% missing data
   3   (0.907) 0.936 0.959 0.859 
   1   (0.093) 0.064 0.041 0.141 

Locus 2143 : 
2 alleles
13.0% missing data
   1   (0.542) 0.503 0.597 0.460 
   3   (0.458) 0.497 0.403 0.540 

Locus 2144 : 
2 alleles
6.5% missing data
   2   (0.891) 0.916 0.922 0.911 
   4   (0.109) 0.084 0.078 0.089 

Locus 2145 : 
2 alleles
2.9% missing data
   2   (0.933) 0.994 0.879 0.991 
   4   (0.067) 0.006 0.121 0.009 

Locus 2146 : 
2 alleles
10.1% missing data
   2   (0.791) 0.962 0.647 0.939 
   1   (0.209) 0.038 0.353 0.061 

Locus 2147 : 
2 alleles
3.6% missing data
   3   (0.641) 0.835 0.588 0.721 
   4   (0.359) 0.165 0.412 0.279 

Locus 2148 : 
2 alleles
13.0% missing data
   1   (0.901) 0.973 0.929 0.920 
   3   (0.099) 0.027 0.071 0.080 

Locus 2149 : 
2 alleles
13.8% missing data
   3   (0.641) 0.531 0.549 0.816 
   2   (0.359) 0.469 0.451 0.184 

Locus 2150 : 
2 alleles
2.2% missing data
   3   (0.921) 0.993 0.898 0.982 
   4   (0.079) 0.007 0.102 0.018 

Locus 2151 : 
2 alleles
13.8% missing data
   3   (0.915) 0.705 0.949 0.961 
   4   (0.085) 0.295 0.051 0.039 

Locus 2152 : 
2 alleles
12.3% missing data
   1   (0.772) 0.946 0.761 0.809 
   3   (0.228) 0.054 0.239 0.191 

Locus 2153 : 
2 alleles
11.6% missing data
   2   (0.759) 0.694 0.782 0.799 
   4   (0.241) 0.306 0.218 0.201 

Locus 2154 : 
2 alleles
4.3% missing data
   3   (0.494) 0.295 0.505 0.500 
   2   (0.506) 0.705 0.495 0.500 

Locus 2155 : 
2 alleles
16.7% missing data
   2   (0.279) 0.728 0.211 0.291 
   4   (0.721) 0.272 0.789 0.709 

Locus 2156 : 
2 alleles
13.8% missing data
   4   (0.712) 0.921 0.719 0.699 
   3   (0.288) 0.079 0.281 0.301 

Locus 2157 : 
2 alleles
1.4% missing data
   3   (0.949) 0.654 0.993 0.919 
   1   (0.051) 0.346 0.007 0.081 

Locus 2158 : 
2 alleles
10.1% missing data
   2   (0.941) 0.994 0.914 0.991 
   4   (0.059) 0.006 0.086 0.009 

Locus 2159 : 
2 alleles
13.0% missing data
   1   (0.833) 0.861 0.839 0.882 
   3   (0.167) 0.139 0.161 0.118 

Locus 2160 : 
2 alleles
2.9% missing data
   3   (0.907) 0.982 0.914 0.954 
   1   (0.093) 0.018 0.086 0.046 

Locus 2161 : 
2 alleles
7.2% missing data
   4   (0.898) 0.977 0.922 0.920 
   2   (0.102) 0.023 0.078 0.080 

Locus 2162 : 
2 alleles
5.8% missing data
   2   (0.341) 0.741 0.300 0.316 
   4   (0.659) 0.259 0.700 0.684 

Locus 2163 : 
2 alleles
2.2% missing data
   2   (0.877) 0.966 0.893 0.908 
   4   (0.123) 0.034 0.107 0.092 

Locus 2164 : 
2 alleles
8.0% missing data
   2   (0.471) 0.157 0.473 0.520 
   4   (0.529) 0.843 0.527 0.480 

Locus 2165 : 
2 alleles
5.8% missing data
   2   (0.491) 0.890 0.411 0.556 
   3   (0.509) 0.110 0.589 0.444 

Locus 2166 : 
2 alleles
10.1% missing data
   4   (0.914) 0.979 0.953 0.905 
   2   (0.086) 0.021 0.047 0.095 

Locus 2167 : 
2 alleles
5.1% missing data
   3   (0.912) 0.960 0.948 0.920 
   1   (0.088) 0.040 0.052 0.080 

Locus 2168 : 
2 alleles
12.3% missing data
   4   (0.900) 0.965 0.913 0.944 
   2   (0.100) 0.035 0.087 0.056 

Locus 2169 : 
2 alleles
17.4% missing data
   1   (0.790) 0.954 0.729 0.889 
   4   (0.210) 0.046 0.271 0.111 

Locus 2170 : 
2 alleles
8.7% missing data
   2   (0.264) 0.368 0.220 0.267 
   3   (0.736) 0.632 0.780 0.733 

Locus 2171 : 
2 alleles
13.8% missing data
   1   (0.877) 0.934 0.904 0.897 
   3   (0.123) 0.066 0.096 0.103 

Locus 2172 : 
2 alleles
13.8% missing data
   1   (0.865) 0.946 0.896 0.871 
   3   (0.135) 0.054 0.104 0.129 

Locus 2173 : 
2 alleles
5.8% missing data
   1   (0.841) 0.917 0.861 0.865 
   3   (0.159) 0.083 0.139 0.135 

Locus 2174 : 
2 alleles
13.0% missing data
   4   (0.678) 0.827 0.708 0.633 
   2   (0.322) 0.173 0.292 0.367 

Locus 2175 : 
2 alleles
7.2% missing data
   3   (0.806) 0.830 0.864 0.752 
   1   (0.194) 0.170 0.136 0.248 

Locus 2176 : 
2 alleles
11.6% missing data
   3   (0.838) 0.951 0.853 0.860 
   1   (0.162) 0.049 0.147 0.140 

Locus 2177 : 
2 alleles
13.8% missing data
   4   (0.349) 0.391 0.408 0.217 
   2   (0.651) 0.609 0.592 0.783 

Locus 2178 : 
2 alleles
4.3% missing data
   1   (0.858) 0.965 0.878 0.875 
   3   (0.142) 0.035 0.122 0.125 

Locus 2179 : 
2 alleles
13.0% missing data
   3   (0.903) 0.977 0.907 0.953 
   1   (0.097) 0.023 0.093 0.047 

Locus 2180 : 
2 alleles
2.9% missing data
   1   (0.872) 0.644 0.938 0.857 
   4   (0.128) 0.356 0.062 0.143 

Locus 2181 : 
2 alleles
14.5% missing data
   2   (0.813) 0.964 0.727 0.926 
   4   (0.187) 0.036 0.273 0.074 

Locus 2182 : 
2 alleles
15.9% missing data
   2   (0.580) 0.143 0.633 0.578 
   4   (0.420) 0.857 0.367 0.422 

Locus 2183 : 
2 alleles
13.0% missing data
   4   (0.917) 0.979 0.943 0.942 
   2   (0.083) 0.021 0.057 0.058 

Locus 2184 : 
2 alleles
12.3% missing data
   3   (0.168) 0.038 0.151 0.155 
   1   (0.832) 0.962 0.849 0.845 

Locus 2185 : 
2 alleles
2.9% missing data
   4   (0.888) 0.984 0.837 0.969 
   3   (0.112) 0.016 0.163 0.031 

Locus 2186 : 
2 alleles
12.3% missing data
   3   (0.944) 0.995 0.914 0.993 
   1   (0.056) 0.005 0.086 0.007 

Locus 2187 : 
2 alleles
0.7% missing data
   1   (0.136) 0.032 0.157 0.066 
   3   (0.864) 0.968 0.843 0.934 

Locus 2188 : 
2 alleles
13.8% missing data
   3   (0.875) 0.946 0.865 0.939 
   1   (0.125) 0.054 0.135 0.061 

Locus 2189 : 
2 alleles
11.6% missing data
   1   (0.087) 0.019 0.058 0.066 
   3   (0.913) 0.981 0.942 0.934 

Locus 2190 : 
2 alleles
5.1% missing data
   3   (0.658) 0.470 0.743 0.558 
   4   (0.342) 0.530 0.257 0.442 

Locus 2191 : 
2 alleles
5.8% missing data
   1   (0.761) 0.675 0.775 0.818 
   3   (0.239) 0.325 0.225 0.182 

Locus 2192 : 
2 alleles
12.3% missing data
   3   (0.843) 0.958 0.858 0.865 
   1   (0.157) 0.042 0.142 0.135 

Locus 2193 : 
2 alleles
13.0% missing data
   3   (0.648) 0.844 0.620 0.689 
   1   (0.352) 0.156 0.380 0.311 

Locus 2194 : 
2 alleles
5.1% missing data
   2   (0.856) 0.951 0.863 0.897 
   4   (0.144) 0.049 0.137 0.103 

Locus 2195 : 
2 alleles
16.7% missing data
   4   (0.915) 0.954 0.939 0.948 
   1   (0.085) 0.046 0.061 0.052 

Locus 2196 : 
2 alleles
10.9% missing data
   4   (0.904) 0.978 0.943 0.897 
   2   (0.096) 0.022 0.057 0.103 

Locus 2197 : 
2 alleles
15.2% missing data
   2   (0.856) 0.716 0.909 0.867 
   4   (0.144) 0.284 0.091 0.133 

Locus 2198 : 
2 alleles
3.6% missing data
   4   (0.866) 0.573 0.926 0.868 
   2   (0.134) 0.427 0.074 0.132 

Locus 2199 : 
2 alleles
3.6% missing data
   2   (0.096) 0.030 0.069 0.074 
   4   (0.904) 0.970 0.931 0.926 

Locus 2200 : 
2 alleles
16.7% missing data
   4   (0.464) 0.866 0.427 0.447 
   2   (0.536) 0.134 0.573 0.553 

Locus 2201 : 
2 alleles
1.4% missing data
   4   (0.936) 0.970 0.975 0.933 
   2   (0.064) 0.030 0.025 0.067 

Locus 2202 : 
2 alleles
2.2% missing data
   2   (0.345) 0.501 0.307 0.350 
   4   (0.655) 0.499 0.693 0.650 

Locus 2203 : 
2 alleles
10.9% missing data
   1   (0.924) 0.609 0.978 0.919 
   3   (0.076) 0.391 0.022 0.081 

Locus 2204 : 
2 alleles
11.6% missing data
   2   (0.751) 0.944 0.691 0.843 
   3   (0.249) 0.056 0.309 0.157 

Locus 2205 : 
2 alleles
6.5% missing data
   1   (0.698) 0.921 0.671 0.739 
   3   (0.302) 0.079 0.329 0.261 

Locus 2206 : 
2 alleles
16.7% missing data
   3   (0.769) 0.765 0.860 0.609 
   2   (0.231) 0.235 0.140 0.391 

Locus 2207 : 
2 alleles
12.3% missing data
   3   (0.839) 0.976 0.737 0.953 
   4   (0.161) 0.024 0.263 0.047 

Locus 2208 : 
2 alleles
0.7% missing data
   3   (0.894) 0.969 0.930 0.894 
   1   (0.106) 0.031 0.070 0.106 

Locus 2209 : 
2 alleles
4.3% missing data
   1   (0.890) 0.943 0.952 0.789 
   3   (0.110) 0.057 0.048 0.211 

Locus 2210 : 
2 alleles
13.8% missing data
   3   (0.873) 0.860 0.897 0.907 
   1   (0.127) 0.140 0.103 0.093 

Locus 2211 : 
2 alleles
10.1% missing data
   3   (0.863) 0.920 0.875 0.905 
   1   (0.137) 0.080 0.125 0.095 

Locus 2212 : 
2 alleles
13.8% missing data
   2   (0.822) 0.917 0.852 0.818 
   4   (0.178) 0.083 0.148 0.182 

Locus 2213 : 
2 alleles
7.2% missing data
   2   (0.801) 0.936 0.783 0.860 
   4   (0.199) 0.064 0.217 0.140 

Locus 2214 : 
2 alleles
13.8% missing data
   3   (0.889) 0.953 0.928 0.881 
   2   (0.111) 0.047 0.072 0.119 

Locus 2215 : 
2 alleles
12.3% missing data
   4   (0.919) 0.992 0.853 0.987 
   2   (0.081) 0.008 0.147 0.013 

Locus 2216 : 
2 alleles
4.3% missing data
   2   (0.876) 0.970 0.889 0.910 
   4   (0.124) 0.030 0.111 0.090 

Locus 2217 : 
2 alleles
3.6% missing data
   4   (0.906) 0.981 0.903 0.962 
   2   (0.094) 0.019 0.097 0.038 

Locus 2218 : 
2 alleles
11.6% missing data
   2   (0.808) 0.611 0.864 0.811 
   1   (0.192) 0.389 0.136 0.189 

Locus 2219 : 
2 alleles
12.3% missing data
   2   (0.919) 0.977 0.927 0.967 
   4   (0.081) 0.023 0.073 0.033 

Locus 2220 : 
2 alleles
13.8% missing data
   3   (0.933) 0.982 0.977 0.895 
   1   (0.067) 0.018 0.023 0.105 

Locus 2221 : 
2 alleles
2.2% missing data
   1   (0.866) 0.964 0.910 0.833 
   3   (0.134) 0.036 0.090 0.167 

Locus 2222 : 
2 alleles
3.6% missing data
   1   (0.380) 0.457 0.332 0.426 
   3   (0.620) 0.543 0.668 0.574 

Locus 2223 : 
2 alleles
1.4% missing data
   1   (0.810) 0.930 0.853 0.771 
   4   (0.190) 0.070 0.147 0.229 

Locus 2224 : 
2 alleles
4.3% missing data
   1   (0.886) 0.963 0.891 0.937 
   3   (0.114) 0.037 0.109 0.063 

Locus 2225 : 
2 alleles
3.6% missing data
   1   (0.878) 0.950 0.934 0.814 
   4   (0.122) 0.050 0.066 0.186 

Locus 2226 : 
2 alleles
11.6% missing data
   1   (0.174) 0.317 0.113 0.189 
   3   (0.826) 0.683 0.887 0.811 

Locus 2227 : 
2 alleles
2.9% missing data
   4   (0.832) 0.954 0.853 0.838 
   1   (0.168) 0.046 0.147 0.162 

Locus 2228 : 
2 alleles
4.3% missing data
   2   (0.839) 0.961 0.826 0.899 
   4   (0.161) 0.039 0.174 0.101 

Locus 2229 : 
2 alleles
3.6% missing data
   2   (0.936) 0.994 0.892 0.992 
   4   (0.064) 0.006 0.108 0.008 

Locus 2230 : 
2 alleles
13.8% missing data
   4   (0.910) 0.962 0.929 0.946 
   2   (0.090) 0.038 0.071 0.054 

Locus 2231 : 
2 alleles
5.1% missing data
   2   (0.689) 0.595 0.686 0.754 
   1   (0.311) 0.405 0.314 0.246 

Locus 2232 : 
2 alleles
2.9% missing data
   1   (0.915) 0.953 0.954 0.917 
   2   (0.085) 0.047 0.046 0.083 

Locus 2233 : 
2 alleles
2.9% missing data
   2   (0.917) 0.636 0.923 0.985 
   4   (0.083) 0.364 0.077 0.015 

Locus 2234 : 
2 alleles
6.5% missing data
   4   (0.874) 0.969 0.907 0.872 
   2   (0.126) 0.031 0.093 0.128 

Locus 2235 : 
2 alleles
11.6% missing data
   1   (0.926) 0.976 0.940 0.968 
   2   (0.074) 0.024 0.060 0.032 

Locus 2236 : 
2 alleles
10.9% missing data
   2   (0.908) 0.978 0.948 0.900 
   4   (0.092) 0.022 0.052 0.100 

Locus 2237 : 
2 alleles
10.9% missing data
   1   (0.928) 0.965 0.973 0.893 
   3   (0.072) 0.035 0.027 0.107 

Locus 2238 : 
2 alleles
17.4% missing data
   2   (0.954) 0.927 0.993 0.856 
   4   (0.046) 0.073 0.007 0.144 

Locus 2239 : 
2 alleles
3.6% missing data
   1   (0.933) 0.786 0.986 0.902 
   3   (0.067) 0.214 0.014 0.098 

Locus 2240 : 
2 alleles
10.9% missing data
   1   (0.912) 0.830 0.937 0.967 
   3   (0.088) 0.170 0.063 0.033 

Locus 2241 : 
2 alleles
10.9% missing data
   3   (0.892) 0.977 0.897 0.940 
   1   (0.108) 0.023 0.103 0.060 

Locus 2242 : 
2 alleles
5.1% missing data
   1   (0.897) 0.964 0.933 0.901 
   4   (0.103) 0.036 0.067 0.099 

Locus 2243 : 
2 alleles
14.5% missing data
   1   (0.912) 0.966 0.941 0.934 
   4   (0.088) 0.034 0.059 0.066 

Locus 2244 : 
2 alleles
9.4% missing data
   2   (0.874) 0.963 0.894 0.900 
   4   (0.126) 0.037 0.106 0.100 

Locus 2245 : 
2 alleles
11.6% missing data
   3   (0.895) 0.983 0.890 0.951 
   1   (0.105) 0.017 0.110 0.049 

Locus 2246 : 
2 alleles
3.6% missing data
   3   (0.475) 0.523 0.467 0.475 
   4   (0.525) 0.477 0.533 0.525 

Locus 2247 : 
2 alleles
2.9% missing data
   2   (0.826) 0.962 0.792 0.903 
   4   (0.174) 0.038 0.208 0.097 

Locus 2248 : 
2 alleles
15.2% missing data
   1   (0.740) 0.920 0.675 0.843 
   4   (0.260) 0.080 0.325 0.157 

Locus 2249 : 
2 alleles
13.8% missing data
   4   (0.905) 0.942 0.929 0.936 
   3   (0.095) 0.058 0.071 0.064 

Locus 2250 : 
2 alleles
12.3% missing data
   4   (0.764) 0.439 0.780 0.838 
   2   (0.236) 0.561 0.220 0.162 

Locus 2251 : 
2 alleles
4.3% missing data
   4   (0.910) 0.987 0.897 0.971 
   1   (0.090) 0.013 0.103 0.029 

Locus 2252 : 
2 alleles
15.2% missing data
   2   (0.432) 0.264 0.450 0.407 
   4   (0.568) 0.736 0.550 0.593 

Locus 2253 : 
2 alleles
3.6% missing data
   4   (0.824) 0.588 0.880 0.830 
   2   (0.176) 0.412 0.120 0.170 

Locus 2254 : 
2 alleles
3.6% missing data
   4   (0.939) 0.983 0.986 0.843 
   3   (0.061) 0.017 0.014 0.157 

Locus 2255 : 
2 alleles
2.2% missing data
   4   (0.898) 0.977 0.914 0.935 
   2   (0.102) 0.023 0.086 0.065 

Locus 2256 : 
2 alleles
13.0% missing data
   2   (0.913) 0.969 0.912 0.968 
   1   (0.087) 0.031 0.088 0.032 

Locus 2257 : 
2 alleles
11.6% missing data
   1   (0.943) 0.592 0.992 0.882 
   3   (0.057) 0.408 0.008 0.118 

Locus 2258 : 
2 alleles
2.9% missing data
   4   (0.212) 0.051 0.239 0.146 
   2   (0.788) 0.949 0.761 0.854 

Locus 2259 : 
2 alleles
13.0% missing data
   1   (0.351) 0.629 0.387 0.226 
   3   (0.649) 0.371 0.613 0.774 

Locus 2260 : 
2 alleles
8.7% missing data
   2   (0.890) 0.608 0.967 0.782 
   4   (0.110) 0.392 0.033 0.218 

Locus 2261 : 
2 alleles
10.9% missing data
   1   (0.617) 0.499 0.671 0.565 
   4   (0.383) 0.501 0.329 0.435 

Locus 2262 : 
2 alleles
13.0% missing data
   1   (0.822) 0.943 0.826 0.859 
   3   (0.178) 0.057 0.174 0.141 

Locus 2263 : 
2 alleles
10.1% missing data
   2   (0.578) 0.515 0.655 0.467 
   3   (0.422) 0.485 0.345 0.533 

Locus 2264 : 
2 alleles
7.2% missing data
   2   (0.879) 0.963 0.905 0.897 
   4   (0.121) 0.037 0.095 0.103 

Locus 2265 : 
2 alleles
10.9% missing data
   2   (0.059) 0.006 0.086 0.009 
   4   (0.941) 0.994 0.914 0.991 

Locus 2266 : 
2 alleles
13.0% missing data
   2   (0.805) 0.950 0.820 0.813 
   3   (0.195) 0.050 0.180 0.187 

Locus 2267 : 
2 alleles
13.0% missing data
   1   (0.464) 0.153 0.437 0.566 
   2   (0.536) 0.847 0.563 0.434 

Locus 2268 : 
2 alleles
4.3% missing data
   1   (0.893) 0.966 0.918 0.915 
   3   (0.107) 0.034 0.082 0.085 

Locus 2269 : 
2 alleles
10.9% missing data
   3   (0.847) 0.757 0.889 0.875 
   4   (0.153) 0.243 0.111 0.125 

Locus 2270 : 
2 alleles
9.4% missing data
   2   (0.137) 0.440 0.067 0.164 
   4   (0.863) 0.560 0.933 0.836 

Locus 2271 : 
2 alleles
2.2% missing data
   1   (0.306) 0.444 0.269 0.300 
   3   (0.694) 0.556 0.731 0.700 

Locus 2272 : 
2 alleles
12.3% missing data
   2   (0.836) 0.963 0.839 0.872 
   4   (0.164) 0.037 0.161 0.128 

Locus 2273 : 
2 alleles
10.1% missing data
   2   (0.139) 0.226 0.081 0.143 
   4   (0.861) 0.774 0.919 0.857 

Locus 2274 : 
2 alleles
5.1% missing data
   4   (0.815) 0.885 0.852 0.803 
   2   (0.185) 0.115 0.148 0.197 

Locus 2275 : 
2 alleles
13.8% missing data
   3   (0.905) 0.968 0.913 0.954 
   1   (0.095) 0.032 0.087 0.046 

Locus 2276 : 
2 alleles
5.8% missing data
   3   (0.908) 0.951 0.954 0.888 
   1   (0.092) 0.049 0.046 0.112 

Locus 2277 : 
2 alleles
2.2% missing data
   1   (0.902) 0.955 0.936 0.914 
   3   (0.098) 0.045 0.064 0.086 

Locus 2278 : 
2 alleles
12.3% missing data
   2   (0.874) 0.916 0.903 0.893 
   4   (0.126) 0.084 0.097 0.107 

Locus 2279 : 
2 alleles
15.9% missing data
   2   (0.739) 0.591 0.769 0.771 
   4   (0.261) 0.409 0.231 0.229 

Locus 2280 : 
2 alleles
6.5% missing data
   2   (0.926) 0.580 0.978 0.930 
   4   (0.074) 0.420 0.022 0.070 

Locus 2281 : 
2 alleles
5.8% missing data
   3   (0.888) 0.936 0.944 0.825 
   1   (0.112) 0.064 0.056 0.175 

Locus 2282 : 
2 alleles
11.6% missing data
   3   (0.933) 0.960 0.980 0.881 
   1   (0.067) 0.040 0.020 0.119 

Locus 2283 : 
2 alleles
16.7% missing data
   1   (0.088) 0.073 0.043 0.105 
   2   (0.912) 0.927 0.957 0.895 

Locus 2284 : 
2 alleles
0.0% missing data
   4   (0.927) 0.985 0.968 0.914 
   2   (0.073) 0.015 0.032 0.086 

Locus 2285 : 
2 alleles
13.0% missing data
   2   (0.910) 0.972 0.931 0.943 
   4   (0.090) 0.028 0.069 0.057 

Locus 2286 : 
2 alleles
10.9% missing data
   1   (0.261) 0.392 0.268 0.176 
   4   (0.739) 0.608 0.732 0.824 

Locus 2287 : 
2 alleles
10.9% missing data
   3   (0.852) 0.970 0.891 0.822 
   1   (0.148) 0.030 0.109 0.178 

Locus 2288 : 
2 alleles
10.9% missing data
   2   (0.771) 0.925 0.822 0.689 
   4   (0.229) 0.075 0.178 0.311 

Locus 2289 : 
2 alleles
16.7% missing data
   4   (0.888) 0.787 0.935 0.913 
   2   (0.112) 0.213 0.065 0.087 

Locus 2290 : 
2 alleles
5.1% missing data
   4   (0.915) 0.851 0.933 0.974 
   2   (0.085) 0.149 0.067 0.026 

Locus 2291 : 
2 alleles
0.7% missing data
   4   (0.906) 0.992 0.794 0.988 
   2   (0.094) 0.008 0.206 0.012 

Locus 2292 : 
2 alleles
0.7% missing data
   1   (0.095) 0.018 0.058 0.098 
   4   (0.905) 0.982 0.942 0.902 

Locus 2293 : 
2 alleles
1.4% missing data
   4   (0.933) 0.980 0.968 0.940 
   2   (0.067) 0.020 0.032 0.060 

Locus 2294 : 
2 alleles
3.6% missing data
   2   (0.866) 0.974 0.876 0.900 
   1   (0.134) 0.026 0.124 0.100 

Locus 2295 : 
2 alleles
18.1% missing data
   4   (0.792) 0.422 0.820 0.854 
   2   (0.208) 0.578 0.180 0.146 

Locus 2296 : 
2 alleles
16.7% missing data
   3   (0.924) 0.982 0.920 0.976 
   4   (0.076) 0.018 0.080 0.024 

Locus 2297 : 
2 alleles
11.6% missing data
   2   (0.281) 0.412 0.243 0.271 
   4   (0.719) 0.588 0.757 0.729 

Locus 2298 : 
2 alleles
16.7% missing data
   2   (0.859) 0.919 0.902 0.839 
   4   (0.141) 0.081 0.098 0.161 

Locus 2299 : 
2 alleles
9.4% missing data
   4   (0.923) 0.988 0.912 0.979 
   2   (0.077) 0.012 0.088 0.021 

Locus 2300 : 
2 alleles
5.1% missing data
   3   (0.723) 0.532 0.807 0.636 
   2   (0.277) 0.468 0.193 0.364 

Locus 2301 : 
2 alleles
2.2% missing data
   1   (0.853) 0.968 0.890 0.832 
   4   (0.147) 0.032 0.110 0.168 

Locus 2302 : 
2 alleles
5.1% missing data
   1   (0.285) 0.096 0.205 0.453 
   3   (0.715) 0.904 0.795 0.547 

Locus 2303 : 
2 alleles
2.9% missing data
   4   (0.822) 0.673 0.893 0.782 
   2   (0.178) 0.327 0.107 0.218 

Locus 2304 : 
2 alleles
14.5% missing data
   2   (0.884) 0.668 0.899 0.954 
   4   (0.116) 0.332 0.101 0.046 

Locus 2305 : 
2 alleles
2.9% missing data
   1   (0.911) 0.977 0.949 0.908 
   3   (0.089) 0.023 0.051 0.092 

Locus 2306 : 
2 alleles
2.2% missing data
   2   (0.925) 0.702 0.968 0.955 
   4   (0.075) 0.298 0.032 0.045 

Locus 2307 : 
2 alleles
8.7% missing data
   1   (0.847) 0.944 0.920 0.704 
   4   (0.153) 0.056 0.080 0.296 

Locus 2308 : 
2 alleles
15.2% missing data
   1   (0.653) 0.302 0.654 0.738 
   3   (0.347) 0.698 0.346 0.262 

Locus 2309 : 
2 alleles
4.3% missing data
   1   (0.455) 0.840 0.423 0.432 
   4   (0.545) 0.160 0.577 0.568 

Locus 2310 : 
2 alleles
3.6% missing data
   1   (0.906) 0.987 0.853 0.981 
   3   (0.094) 0.013 0.147 0.019 

Locus 2311 : 
2 alleles
3.6% missing data
   2   (0.067) 0.006 0.124 0.009 
   4   (0.933) 0.994 0.876 0.991 

Locus 2312 : 
2 alleles
10.1% missing data
   3   (0.328) 0.794 0.392 0.154 
   4   (0.672) 0.206 0.608 0.846 

Locus 2313 : 
2 alleles
13.8% missing data
   1   (0.929) 0.986 0.925 0.980 
   3   (0.071) 0.014 0.075 0.020 

Locus 2314 : 
2 alleles
11.6% missing data
   4   (0.916) 0.982 0.920 0.967 
   2   (0.084) 0.018 0.080 0.033 

Locus 2315 : 
2 alleles
13.8% missing data
   3   (0.892) 0.949 0.916 0.922 
   1   (0.108) 0.051 0.084 0.078 

Locus 2316 : 
2 alleles
8.7% missing data
   1   (0.923) 0.994 0.847 0.990 
   3   (0.077) 0.006 0.153 0.010 

Locus 2317 : 
2 alleles
4.3% missing data
   2   (0.899) 0.957 0.951 0.848 
   4   (0.101) 0.043 0.049 0.152 

Locus 2318 : 
2 alleles
11.6% missing data
   2   (0.088) 0.013 0.113 0.024 
   4   (0.912) 0.987 0.887 0.976 

Locus 2319 : 
2 alleles
5.1% missing data
   2   (0.923) 0.980 0.928 0.973 
   4   (0.077) 0.020 0.072 0.027 

Locus 2320 : 
2 alleles
12.3% missing data
   1   (0.880) 0.973 0.894 0.915 
   3   (0.120) 0.027 0.106 0.085 

Locus 2321 : 
2 alleles
1.4% missing data
   3   (0.932) 0.968 0.979 0.875 
   1   (0.068) 0.032 0.021 0.125 

Locus 2322 : 
2 alleles
10.1% missing data
   3   (0.899) 0.978 0.896 0.955 
   1   (0.101) 0.022 0.104 0.045 

Locus 2323 : 
2 alleles
4.3% missing data
   4   (0.896) 0.972 0.924 0.915 
   3   (0.104) 0.028 0.076 0.085 

Locus 2324 : 
2 alleles
21.7% missing data
   3   (0.744) 0.539 0.800 0.730 
   1   (0.256) 0.461 0.200 0.270 

Locus 2325 : 
2 alleles
13.8% missing data
   3   (0.933) 0.993 0.893 0.989 
   1   (0.067) 0.007 0.107 0.011 

Locus 2326 : 
2 alleles
2.9% missing data
   3   (0.786) 0.789 0.741 0.904 
   4   (0.214) 0.211 0.259 0.096 

Locus 2327 : 
2 alleles
3.6% missing data
   4   (0.723) 0.917 0.760 0.660 
   1   (0.277) 0.083 0.240 0.340 

Locus 2328 : 
2 alleles
12.3% missing data
   2   (0.715) 0.918 0.695 0.754 
   4   (0.285) 0.082 0.305 0.246 

Locus 2329 : 
2 alleles
2.9% missing data
   1   (0.309) 0.429 0.317 0.231 
   3   (0.691) 0.571 0.683 0.769 

Locus 2330 : 
2 alleles
13.0% missing data
   1   (0.886) 0.977 0.909 0.905 
   3   (0.114) 0.023 0.091 0.095 

Locus 2331 : 
2 alleles
10.9% missing data
   4   (0.827) 0.636 0.875 0.850 
   3   (0.173) 0.364 0.125 0.150 

Locus 2332 : 
2 alleles
15.2% missing data
   2   (0.899) 0.928 0.944 0.884 
   4   (0.101) 0.072 0.056 0.116 

Locus 2333 : 
2 alleles
3.6% missing data
   4   (0.897) 0.977 0.919 0.925 
   2   (0.103) 0.023 0.081 0.075 

Locus 2334 : 
2 alleles
2.2% missing data
   1   (0.912) 0.970 0.932 0.948 
   3   (0.088) 0.030 0.068 0.052 

Locus 2335 : 
2 alleles
13.8% missing data
   1   (0.659) 0.840 0.673 0.636 
   4   (0.341) 0.160 0.327 0.364 

Locus 2336 : 
2 alleles
16.7% missing data
   2   (0.475) 0.141 0.564 0.375 
   4   (0.525) 0.859 0.436 0.625 

Locus 2337 : 
2 alleles
5.1% missing data
   4   (0.882) 0.930 0.928 0.862 
   2   (0.118) 0.070 0.072 0.138 

Locus 2338 : 
2 alleles
12.3% missing data
   3   (0.624) 0.545 0.640 0.644 
   1   (0.376) 0.455 0.360 0.356 

Locus 2339 : 
2 alleles
12.3% missing data
   1   (0.078) 0.025 0.027 0.147 
   3   (0.922) 0.975 0.973 0.853 

Locus 2340 : 
2 alleles
2.2% missing data
   2   (0.884) 0.974 0.900 0.917 
   4   (0.116) 0.026 0.100 0.083 

Locus 2341 : 
2 alleles
4.3% missing data
   3   (0.732) 0.877 0.772 0.677 
   1   (0.268) 0.123 0.228 0.323 

Locus 2342 : 
2 alleles
5.1% missing data
   2   (0.630) 0.914 0.626 0.600 
   1   (0.370) 0.086 0.374 0.400 

Locus 2343 : 
2 alleles
5.1% missing data
   1   (0.941) 0.994 0.909 0.992 
   3   (0.059) 0.006 0.091 0.008 

Locus 2344 : 
2 alleles
2.9% missing data
   1   (0.923) 0.674 0.967 0.952 
   3   (0.077) 0.326 0.033 0.048 

Locus 2345 : 
2 alleles
10.1% missing data
   4   (0.920) 0.593 0.962 0.953 
   2   (0.080) 0.407 0.038 0.047 

Locus 2346 : 
2 alleles
15.2% missing data
   1   (0.919) 0.973 0.964 0.890 
   3   (0.081) 0.027 0.036 0.110 

Locus 2347 : 
2 alleles
13.0% missing data
   3   (0.334) 0.092 0.299 0.418 
   1   (0.666) 0.908 0.701 0.582 

Locus 2348 : 
2 alleles
15.2% missing data
   3   (0.908) 0.975 0.952 0.880 
   4   (0.092) 0.025 0.048 0.120 

Locus 2349 : 
2 alleles
14.5% missing data
   3   (0.889) 0.941 0.945 0.826 
   1   (0.111) 0.059 0.055 0.174 

Locus 2350 : 
2 alleles
13.0% missing data
   2   (0.916) 0.918 0.966 0.875 
   4   (0.084) 0.082 0.034 0.125 

Locus 2351 : 
2 alleles
4.3% missing data
   2   (0.798) 0.938 0.836 0.759 
   4   (0.202) 0.062 0.164 0.241 

Locus 2352 : 
2 alleles
15.2% missing data
   3   (0.907) 0.970 0.914 0.956 
   1   (0.093) 0.030 0.086 0.044 

Locus 2353 : 
2 alleles
7.2% missing data
   1   (0.753) 0.917 0.815 0.637 
   3   (0.247) 0.083 0.185 0.363 

Locus 2354 : 
2 alleles
12.3% missing data
   3   (0.514) 0.671 0.502 0.519 
   1   (0.486) 0.329 0.498 0.481 

Locus 2355 : 
2 alleles
11.6% missing data
   3   (0.833) 0.915 0.922 0.623 
   1   (0.167) 0.085 0.078 0.377 

Locus 2356 : 
2 alleles
13.0% missing data
   1   (0.220) 0.219 0.191 0.212 
   4   (0.780) 0.781 0.809 0.788 

Locus 2357 : 
2 alleles
11.6% missing data
   1   (0.862) 0.595 0.863 0.946 
   4   (0.138) 0.405 0.137 0.054 

Locus 2358 : 
2 alleles
10.1% missing data
   1   (0.816) 0.955 0.773 0.902 
   3   (0.184) 0.045 0.227 0.098 

Locus 2359 : 
2 alleles
2.9% missing data
   1   (0.857) 0.961 0.858 0.903 
   4   (0.143) 0.039 0.142 0.097 

Locus 2360 : 
2 alleles
5.1% missing data
   2   (0.653) 0.317 0.645 0.748 
   4   (0.347) 0.683 0.355 0.252 

Locus 2361 : 
2 alleles
6.5% missing data
   2   (0.362) 0.417 0.426 0.223 
   4   (0.638) 0.583 0.574 0.777 

Locus 2362 : 
2 alleles
10.9% missing data
   2   (0.881) 0.586 0.944 0.872 
   4   (0.119) 0.414 0.056 0.128 

Locus 2363 : 
2 alleles
8.0% missing data
   1   (0.609) 0.893 0.590 0.609 
   3   (0.391) 0.107 0.410 0.391 

Locus 2364 : 
2 alleles
3.6% missing data
   2   (0.647) 0.549 0.645 0.704 
   4   (0.353) 0.451 0.355 0.296 

Locus 2365 : 
2 alleles
15.2% missing data
   2   (0.652) 0.501 0.694 0.639 
   4   (0.348) 0.499 0.306 0.361 

Locus 2366 : 
2 alleles
7.2% missing data
   1   (0.114) 0.047 0.075 0.120 
   3   (0.886) 0.953 0.925 0.880 

Locus 2367 : 
2 alleles
4.3% missing data
   4   (0.883) 0.968 0.914 0.891 
   2   (0.117) 0.032 0.086 0.109 

Locus 2368 : 
2 alleles
3.6% missing data
   2   (0.457) 0.225 0.444 0.510 
   3   (0.543) 0.775 0.556 0.490 

Locus 2369 : 
2 alleles
8.0% missing data
   3   (0.630) 0.699 0.575 0.742 
   1   (0.370) 0.301 0.425 0.258 

Locus 2370 : 
2 alleles
6.5% missing data
   4   (0.885) 0.958 0.921 0.885 
   1   (0.115) 0.042 0.079 0.115 

Locus 2371 : 
2 alleles
5.1% missing data
   2   (0.851) 0.967 0.876 0.855 
   4   (0.149) 0.033 0.124 0.145 

Locus 2372 : 
2 alleles
5.8% missing data
   3   (0.816) 0.209 0.837 0.902 
   4   (0.184) 0.791 0.163 0.098 

Locus 2373 : 
2 alleles
2.9% missing data
   3   (0.912) 0.964 0.943 0.930 
   1   (0.088) 0.036 0.057 0.070 

Locus 2374 : 
2 alleles
3.6% missing data
   2   (0.929) 0.994 0.866 0.991 
   4   (0.071) 0.006 0.134 0.009 

Locus 2375 : 
2 alleles
10.1% missing data
   3   (0.733) 0.679 0.694 0.848 
   1   (0.267) 0.321 0.306 0.152 

Locus 2376 : 
2 alleles
4.3% missing data
   1   (0.855) 0.962 0.911 0.776 
   2   (0.145) 0.038 0.089 0.224 

Locus 2377 : 
2 alleles
3.6% missing data
   2   (0.892) 0.964 0.946 0.821 
   4   (0.108) 0.036 0.054 0.179 

Locus 2378 : 
2 alleles
6.5% missing data
   4   (0.881) 0.921 0.890 0.931 
   2   (0.119) 0.079 0.110 0.069 

Locus 2379 : 
2 alleles
8.0% missing data
   2   (0.902) 0.968 0.946 0.883 
   4   (0.098) 0.032 0.054 0.117 

Locus 2380 : 
2 alleles
3.6% missing data
   2   (0.717) 0.916 0.753 0.650 
   3   (0.283) 0.084 0.247 0.350 

Locus 2381 : 
2 alleles
13.0% missing data
   1   (0.909) 0.976 0.936 0.932 
   3   (0.091) 0.024 0.064 0.068 

Locus 2382 : 
2 alleles
11.6% missing data
   2   (0.911) 0.960 0.932 0.947 
   4   (0.089) 0.040 0.068 0.053 

Locus 2383 : 
2 alleles
5.8% missing data
   1   (0.087) 0.017 0.097 0.029 
   3   (0.913) 0.983 0.903 0.971 

Locus 2384 : 
2 alleles
1.4% missing data
   2   (0.899) 0.978 0.913 0.937 
   4   (0.101) 0.022 0.087 0.063 

Locus 2385 : 
2 alleles
3.6% missing data
   4   (0.832) 0.959 0.808 0.901 
   3   (0.168) 0.041 0.192 0.099 

Locus 2386 : 
2 alleles
12.3% missing data
   3   (0.083) 0.028 0.057 0.055 
   4   (0.917) 0.972 0.943 0.945 

Locus 2387 : 
2 alleles
4.3% missing data
   1   (0.114) 0.042 0.101 0.073 
   3   (0.886) 0.958 0.899 0.927 

Locus 2388 : 
2 alleles
12.3% missing data
   1   (0.882) 0.968 0.911 0.893 
   3   (0.118) 0.032 0.089 0.107 

Locus 2389 : 
2 alleles
5.1% missing data
   1   (0.792) 0.947 0.802 0.807 
   3   (0.208) 0.053 0.198 0.193 

Locus 2390 : 
2 alleles
5.1% missing data
   1   (0.869) 0.940 0.913 0.845 
   3   (0.131) 0.060 0.087 0.155 

Locus 2391 : 
2 alleles
4.3% missing data
   4   (0.504) 0.186 0.567 0.449 
   1   (0.496) 0.814 0.433 0.551 

Locus 2392 : 
2 alleles
7.2% missing data
   4   (0.832) 0.696 0.861 0.882 
   2   (0.168) 0.304 0.139 0.118 

Locus 2393 : 
2 alleles
1.4% missing data
   3   (0.906) 0.977 0.926 0.938 
   1   (0.094) 0.023 0.074 0.062 

Locus 2394 : 
2 alleles
3.6% missing data
   3   (0.349) 0.106 0.311 0.439 
   2   (0.651) 0.894 0.689 0.561 

Locus 2395 : 
2 alleles
2.9% missing data
   3   (0.601) 0.332 0.675 0.526 
   1   (0.399) 0.668 0.325 0.474 

Locus 2396 : 
2 alleles
2.2% missing data
   4   (0.958) 0.986 0.994 0.862 
   1   (0.042) 0.014 0.006 0.138 

Locus 2397 : 
2 alleles
13.0% missing data
   2   (0.147) 0.650 0.070 0.179 
   4   (0.853) 0.350 0.930 0.821 

Locus 2398 : 
2 alleles
4.3% missing data
   3   (0.828) 0.905 0.845 0.855 
   1   (0.172) 0.095 0.155 0.145 

Locus 2399 : 
2 alleles
3.6% missing data
   3   (0.823) 0.429 0.816 0.923 
   1   (0.177) 0.571 0.184 0.077 

Locus 2400 : 
2 alleles
10.9% missing data
   3   (0.427) 0.130 0.440 0.445 
   4   (0.573) 0.870 0.560 0.555 

Locus 2401 : 
2 alleles
16.7% missing data
   3   (0.814) 0.946 0.838 0.809 
   1   (0.186) 0.054 0.162 0.191 

Locus 2402 : 
2 alleles
1.4% missing data
   4   (0.908) 0.633 0.960 0.923 
   2   (0.092) 0.367 0.040 0.077 

Locus 2403 : 
2 alleles
8.0% missing data
   1   (0.864) 0.938 0.922 0.792 
   3   (0.136) 0.062 0.078 0.208 

Locus 2404 : 
2 alleles
4.3% missing data
   1   (0.334) 0.107 0.302 0.407 
   3   (0.666) 0.893 0.698 0.593 

Locus 2405 : 
2 alleles
5.1% missing data
   3   (0.869) 0.980 0.792 0.965 
   1   (0.131) 0.020 0.208 0.035 

Locus 2406 : 
2 alleles
6.5% missing data
   4   (0.867) 0.591 0.948 0.781 
   2   (0.133) 0.409 0.052 0.219 

Locus 2407 : 
2 alleles
0.7% missing data
   4   (0.955) 0.983 0.994 0.830 
   2   (0.045) 0.017 0.006 0.170 

Locus 2408 : 
2 alleles
5.1% missing data
   1   (0.267) 0.098 0.261 0.259 
   3   (0.733) 0.902 0.739 0.741 

Locus 2409 : 
2 alleles
13.8% missing data
   1   (0.897) 0.957 0.916 0.934 
   3   (0.103) 0.043 0.084 0.066 

Locus 2410 : 
2 alleles
2.2% missing data
   1   (0.141) 0.464 0.046 0.309 
   4   (0.859) 0.536 0.954 0.691 

Locus 2411 : 
2 alleles
10.1% missing data
   2   (0.881) 0.972 0.899 0.909 
   4   (0.119) 0.028 0.101 0.091 

Locus 2412 : 
2 alleles
13.0% missing data
   2   (0.922) 0.776 0.967 0.947 
   4   (0.078) 0.224 0.033 0.053 

Locus 2413 : 
2 alleles
0.7% missing data
   2   (0.912) 0.978 0.938 0.939 
   4   (0.088) 0.022 0.062 0.061 

Locus 2414 : 
2 alleles
3.6% missing data
   3   (0.921) 0.969 0.966 0.894 
   1   (0.079) 0.031 0.034 0.106 

Locus 2415 : 
2 alleles
10.9% missing data
   3   (0.893) 0.959 0.908 0.933 
   2   (0.107) 0.041 0.092 0.067 

Locus 2416 : 
2 alleles
16.7% missing data
   4   (0.819) 0.944 0.831 0.840 
   1   (0.181) 0.056 0.169 0.160 

Locus 2417 : 
2 alleles
10.9% missing data
   2   (0.906) 0.725 0.942 0.952 
   4   (0.094) 0.275 0.058 0.048 

Locus 2418 : 
2 alleles
5.1% missing data
   2   (0.874) 0.972 0.891 0.902 
   4   (0.126) 0.028 0.109 0.098 

Locus 2419 : 
2 alleles
3.6% missing data
   1   (0.306) 0.390 0.258 0.332 
   3   (0.694) 0.610 0.742 0.668 

Locus 2420 : 
2 alleles
1.4% missing data
   2   (0.915) 0.984 0.905 0.973 
   4   (0.085) 0.016 0.095 0.027 

Locus 2421 : 
2 alleles
11.6% missing data
   2   (0.163) 0.016 0.368 0.025 
   4   (0.837) 0.984 0.632 0.975 

Locus 2422 : 
2 alleles
3.6% missing data
   3   (0.903) 0.832 0.919 0.967 
   2   (0.097) 0.168 0.081 0.033 

Locus 2423 : 
2 alleles
2.2% missing data
   4   (0.886) 0.783 0.885 0.966 
   2   (0.114) 0.217 0.115 0.034 

Locus 2424 : 
2 alleles
3.6% missing data
   1   (0.691) 0.333 0.827 0.476 
   4   (0.309) 0.667 0.173 0.524 

Locus 2425 : 
2 alleles
1.4% missing data
   1   (0.897) 0.957 0.936 0.895 
   3   (0.103) 0.043 0.064 0.105 

Locus 2426 : 
2 alleles
11.6% missing data
   3   (0.861) 0.902 0.875 0.903 
   1   (0.139) 0.098 0.125 0.097 

Locus 2427 : 
2 alleles
10.1% missing data
   1   (0.538) 0.560 0.419 0.740 
   3   (0.462) 0.440 0.581 0.260 

Locus 2428 : 
2 alleles
1.4% missing data
   1   (0.943) 0.995 0.909 0.993 
   3   (0.057) 0.005 0.091 0.007 

Locus 2429 : 
2 alleles
13.8% missing data
   2   (0.906) 0.621 0.952 0.938 
   4   (0.094) 0.379 0.048 0.062 

Locus 2430 : 
2 alleles
14.5% missing data
   2   (0.904) 0.980 0.906 0.955 
   4   (0.096) 0.020 0.094 0.045 

Locus 2431 : 
2 alleles
5.8% missing data
   3   (0.796) 0.936 0.824 0.780 
   1   (0.204) 0.064 0.176 0.220 

Locus 2432 : 
2 alleles
2.2% missing data
   2   (0.859) 0.605 0.862 0.943 
   4   (0.141) 0.395 0.138 0.057 

Locus 2433 : 
2 alleles
2.9% missing data
   4   (0.743) 0.592 0.750 0.814 
   2   (0.257) 0.408 0.250 0.186 

Locus 2434 : 
2 alleles
5.1% missing data
   1   (0.935) 0.976 0.979 0.891 
   2   (0.065) 0.024 0.021 0.109 

Locus 2435 : 
2 alleles
11.6% missing data
   1   (0.906) 0.947 0.941 0.917 
   3   (0.094) 0.053 0.059 0.083 

Locus 2436 : 
2 alleles
15.2% missing data
   2   (0.662) 0.670 0.659 0.709 
   4   (0.338) 0.330 0.341 0.291 

Locus 2437 : 
2 alleles
5.1% missing data
   3   (0.915) 0.952 0.933 0.956 
   1   (0.085) 0.048 0.067 0.044 

Locus 2438 : 
2 alleles
4.3% missing data
   1   (0.791) 0.932 0.808 0.794 
   2   (0.209) 0.068 0.192 0.206 

Locus 2439 : 
2 alleles
2.9% missing data
   1   (0.832) 0.669 0.854 0.898 
   4   (0.168) 0.331 0.146 0.102 

Locus 2440 : 
2 alleles
5.1% missing data
   1   (0.253) 0.066 0.277 0.203 
   3   (0.747) 0.934 0.723 0.797 

Locus 2441 : 
2 alleles
18.1% missing data
   2   (0.356) 0.490 0.285 0.433 
   1   (0.644) 0.510 0.715 0.567 

Locus 2442 : 
2 alleles
2.9% missing data
   1   (0.909) 0.975 0.943 0.917 
   4   (0.091) 0.025 0.057 0.083 

Locus 2443 : 
2 alleles
1.4% missing data
   2   (0.866) 0.972 0.864 0.916 
   4   (0.134) 0.028 0.136 0.084 

Locus 2444 : 
2 alleles
2.9% missing data
   4   (0.421) 0.105 0.484 0.360 
   2   (0.579) 0.895 0.516 0.640 

Locus 2445 : 
2 alleles
17.4% missing data
   4   (0.646) 0.741 0.631 0.698 
   2   (0.354) 0.259 0.369 0.302 

Locus 2446 : 
2 alleles
2.9% missing data
   4   (0.869) 0.975 0.831 0.949 
   2   (0.131) 0.025 0.169 0.051 

Locus 2447 : 
2 alleles
5.8% missing data
   3   (0.914) 0.977 0.928 0.956 
   1   (0.086) 0.023 0.072 0.044 

Locus 2448 : 
2 alleles
5.8% missing data
   1   (0.769) 0.940 0.792 0.746 
   4   (0.231) 0.060 0.208 0.254 

Locus 2449 : 
2 alleles
2.9% missing data
   4   (0.606) 0.868 0.582 0.619 
   1   (0.394) 0.132 0.418 0.381 

Locus 2450 : 
2 alleles
2.2% missing data
   3   (0.577) 0.047 0.901 0.073 
   1   (0.423) 0.953 0.099 0.927 

Locus 2451 : 
2 alleles
14.5% missing data
   2   (0.894) 0.854 0.944 0.870 
   4   (0.106) 0.146 0.056 0.130 

Locus 2452 : 
2 alleles
11.6% missing data
   1   (0.900) 0.967 0.940 0.890 
   3   (0.100) 0.033 0.060 0.110 

Locus 2453 : 
2 alleles
2.2% missing data
   4   (0.912) 0.892 0.916 0.979 
   2   (0.088) 0.108 0.084 0.021 

Locus 2454 : 
2 alleles
8.0% missing data
   1   (0.916) 0.981 0.939 0.946 
   4   (0.084) 0.019 0.061 0.054 

Locus 2455 : 
2 alleles
3.6% missing data
   2   (0.378) 0.521 0.311 0.450 
   1   (0.622) 0.479 0.689 0.550 

Locus 2456 : 
2 alleles
4.3% missing data
   3   (0.812) 0.947 0.852 0.771 
   4   (0.188) 0.053 0.148 0.229 

Locus 2457 : 
2 alleles
9.4% missing data
   2   (0.925) 0.972 0.967 0.906 
   4   (0.075) 0.028 0.033 0.094 

Locus 2458 : 
2 alleles
6.5% missing data
   3   (0.905) 0.971 0.944 0.902 
   4   (0.095) 0.029 0.056 0.098 

Locus 2459 : 
2 alleles
12.3% missing data
   1   (0.190) 0.064 0.180 0.167 
   3   (0.810) 0.936 0.820 0.833 

Locus 2460 : 
2 alleles
3.6% missing data
   2   (0.267) 0.076 0.244 0.301 
   4   (0.733) 0.924 0.756 0.699 

Locus 2461 : 
2 alleles
7.2% missing data
   1   (0.894) 0.608 0.962 0.855 
   3   (0.106) 0.392 0.038 0.145 

Locus 2462 : 
2 alleles
12.3% missing data
   1   (0.959) 0.925 0.994 0.896 
   2   (0.041) 0.075 0.006 0.104 

Locus 2463 : 
2 alleles
4.3% missing data
   3   (0.894) 0.960 0.946 0.841 
   1   (0.106) 0.040 0.054 0.159 

Locus 2464 : 
2 alleles
6.5% missing data
   4   (0.801) 0.932 0.802 0.838 
   2   (0.199) 0.068 0.198 0.162 

Locus 2465 : 
2 alleles
10.9% missing data
   2   (0.626) 0.501 0.717 0.500 
   4   (0.374) 0.499 0.283 0.500 

Locus 2466 : 
2 alleles
8.0% missing data
   4   (0.869) 0.940 0.905 0.868 
   2   (0.131) 0.060 0.095 0.132 

Locus 2467 : 
2 alleles
15.2% missing data
   3   (0.878) 0.867 0.923 0.869 
   1   (0.122) 0.133 0.077 0.131 

Locus 2468 : 
2 alleles
18.1% missing data
   4   (0.686) 0.877 0.803 0.422 
   2   (0.314) 0.123 0.197 0.578 

Locus 2469 : 
2 alleles
19.6% missing data
   1   (0.176) 0.208 0.151 0.148 
   3   (0.824) 0.792 0.849 0.852 

Locus 2470 : 
2 alleles
11.6% missing data
   2   (0.143) 0.369 0.113 0.084 
   4   (0.857) 0.631 0.887 0.916 

Locus 2471 : 
2 alleles
10.9% missing data
   1   (0.865) 0.965 0.862 0.919 
   3   (0.135) 0.035 0.138 0.081 

Locus 2472 : 
2 alleles
15.2% missing data
   1   (0.912) 0.975 0.937 0.938 
   3   (0.088) 0.025 0.063 0.062 

Locus 2473 : 
2 alleles
2.9% missing data
   3   (0.838) 0.627 0.849 0.916 
   2   (0.162) 0.373 0.151 0.084 

Locus 2474 : 
2 alleles
10.1% missing data
   4   (0.339) 0.136 0.301 0.416 
   1   (0.661) 0.864 0.699 0.584 

Locus 2475 : 
2 alleles
1.4% missing data
   3   (0.678) 0.248 0.614 0.850 
   1   (0.322) 0.752 0.386 0.150 

Locus 2476 : 
2 alleles
2.9% missing data
   1   (0.902) 0.979 0.937 0.906 
   2   (0.098) 0.021 0.063 0.094 

Locus 2477 : 
2 alleles
2.9% missing data
   1   (0.323) 0.101 0.317 0.341 
   3   (0.677) 0.899 0.683 0.659 

Locus 2478 : 
2 alleles
5.1% missing data
   4   (0.776) 0.936 0.793 0.772 
   1   (0.224) 0.064 0.207 0.228 

Locus 2479 : 
2 alleles
0.7% missing data
   4   (0.929) 0.983 0.968 0.923 
   2   (0.071) 0.017 0.032 0.077 

Locus 2480 : 
2 alleles
5.8% missing data
   2   (0.603) 0.290 0.664 0.567 
   4   (0.397) 0.710 0.336 0.433 

Locus 2481 : 
2 alleles
4.3% missing data
   1   (0.094) 0.022 0.114 0.029 
   3   (0.906) 0.978 0.886 0.971 

Locus 2482 : 
2 alleles
10.9% missing data
   2   (0.890) 0.983 0.857 0.962 
   4   (0.110) 0.017 0.143 0.038 

Locus 2483 : 
2 alleles
3.6% missing data
   2   (0.915) 0.952 0.956 0.910 
   1   (0.085) 0.048 0.044 0.090 

Locus 2484 : 
2 alleles
1.4% missing data
   1   (0.218) 0.061 0.226 0.177 
   4   (0.782) 0.939 0.774 0.823 

Locus 2485 : 
2 alleles
4.3% missing data
   2   (0.940) 0.946 0.986 0.873 
   4   (0.060) 0.054 0.014 0.127 

Locus 2486 : 
2 alleles
14.5% missing data
   2   (0.799) 0.738 0.821 0.849 
   4   (0.201) 0.262 0.179 0.151 

Locus 2487 : 
2 alleles
11.6% missing data
   3   (0.899) 0.963 0.935 0.901 
   1   (0.101) 0.037 0.065 0.099 

Locus 2488 : 
2 alleles
13.0% missing data
   3   (0.918) 0.986 0.902 0.977 
   1   (0.082) 0.014 0.098 0.023 

Locus 2489 : 
2 alleles
3.6% missing data
   1   (0.740) 0.754 0.771 0.753 
   4   (0.260) 0.246 0.229 0.247 

Locus 2490 : 
2 alleles
11.6% missing data
   1   (0.940) 0.994 0.914 0.990 
   4   (0.060) 0.006 0.086 0.010 

Locus 2491 : 
2 alleles
1.4% missing data
   3   (0.919) 0.978 0.927 0.966 
   4   (0.081) 0.022 0.073 0.034 

Locus 2492 : 
2 alleles
2.2% missing data
   1   (0.909) 0.951 0.943 0.923 
   3   (0.091) 0.049 0.057 0.077 

Locus 2493 : 
2 alleles
14.5% missing data
   3   (0.840) 0.946 0.893 0.778 
   1   (0.160) 0.054 0.107 0.222 

Locus 2494 : 
2 alleles
14.5% missing data
   1   (0.880) 0.958 0.910 0.891 
   2   (0.120) 0.042 0.090 0.109 

Locus 2495 : 
2 alleles
2.2% missing data
   4   (0.915) 0.980 0.960 0.882 
   1   (0.085) 0.020 0.040 0.118 

Locus 2496 : 
2 alleles
6.5% missing data
   1   (0.132) 0.028 0.137 0.079 
   3   (0.868) 0.972 0.863 0.921 

Locus 2497 : 
2 alleles
14.5% missing data
   4   (0.882) 0.680 0.931 0.907 
   2   (0.118) 0.320 0.069 0.093 

Locus 2498 : 
2 alleles
3.6% missing data
   3   (0.928) 0.988 0.916 0.983 
   1   (0.072) 0.012 0.084 0.017 

Locus 2499 : 
2 alleles
0.0% missing data
   2   (0.931) 0.969 0.979 0.866 
   3   (0.069) 0.031 0.021 0.134 

Locus 2500 : 
2 alleles
15.2% missing data
   4   (0.717) 0.707 0.817 0.558 
   1   (0.283) 0.293 0.183 0.442 

Locus 2501 : 
2 alleles
10.9% missing data
   2   (0.896) 0.957 0.913 0.935 
   4   (0.104) 0.043 0.087 0.065 

Locus 2502 : 
2 alleles
15.2% missing data
   2   (0.912) 0.947 0.935 0.948 
   4   (0.088) 0.053 0.065 0.052 

Locus 2503 : 
2 alleles
2.2% missing data
   2   (0.804) 0.266 0.875 0.800 
   4   (0.196) 0.734 0.125 0.200 

Locus 2504 : 
2 alleles
11.6% missing data
   4   (0.913) 0.979 0.925 0.956 
   2   (0.087) 0.021 0.075 0.044 

Locus 2505 : 
2 alleles
2.9% missing data
   2   (0.816) 0.961 0.836 0.813 
   1   (0.184) 0.039 0.164 0.187 

Locus 2506 : 
2 alleles
6.5% missing data
   3   (0.858) 0.949 0.870 0.894 
   1   (0.142) 0.051 0.130 0.106 

Locus 2507 : 
2 alleles
2.2% missing data
   2   (0.864) 0.951 0.937 0.707 
   4   (0.136) 0.049 0.063 0.293 

Locus 2508 : 
2 alleles
2.9% missing data
   4   (0.908) 0.972 0.931 0.938 
   2   (0.092) 0.028 0.069 0.062 

Locus 2509 : 
2 alleles
4.3% missing data
   4   (0.896) 0.594 0.953 0.906 
   2   (0.104) 0.406 0.047 0.094 

Locus 2510 : 
2 alleles
14.5% missing data
   3   (0.418) 0.157 0.439 0.410 
   2   (0.582) 0.843 0.561 0.590 

Locus 2511 : 
2 alleles
15.2% missing data
   1   (0.879) 0.957 0.908 0.891 
   3   (0.121) 0.043 0.092 0.109 

Locus 2512 : 
2 alleles
4.3% missing data
   2   (0.778) 0.947 0.770 0.814 
   4   (0.222) 0.053 0.230 0.186 

Locus 2513 : 
2 alleles
2.9% missing data
   1   (0.135) 0.029 0.153 0.069 
   3   (0.865) 0.971 0.847 0.931 

Locus 2514 : 
2 alleles
6.5% missing data
   1   (0.160) 0.038 0.158 0.118 
   3   (0.840) 0.962 0.842 0.882 

Locus 2515 : 
2 alleles
12.3% missing data
   3   (0.503) 0.112 0.636 0.344 
   2   (0.497) 0.888 0.364 0.656 

Locus 2516 : 
2 alleles
7.2% missing data
   2   (0.685) 0.517 0.790 0.534 
   4   (0.315) 0.483 0.210 0.466 

Locus 2517 : 
2 alleles
13.8% missing data
   4   (0.574) 0.474 0.629 0.508 
   3   (0.426) 0.526 0.371 0.492 

Locus 2518 : 
2 alleles
5.1% missing data
   2   (0.687) 0.592 0.711 0.710 
   4   (0.313) 0.408 0.289 0.290 

Locus 2519 : 
2 alleles
10.1% missing data
   4   (0.430) 0.743 0.420 0.379 
   2   (0.570) 0.257 0.580 0.621 

Locus 2520 : 
2 alleles
11.6% missing data
   1   (0.892) 0.966 0.951 0.797 
   3   (0.108) 0.034 0.049 0.203 

Locus 2521 : 
2 alleles
4.3% missing data
   2   (0.900) 0.977 0.919 0.933 
   4   (0.100) 0.023 0.081 0.067 

Locus 2522 : 
2 alleles
4.3% missing data
   4   (0.846) 0.681 0.862 0.917 
   2   (0.154) 0.319 0.138 0.083 

Locus 2523 : 
2 alleles
13.8% missing data
   4   (0.901) 0.957 0.925 0.930 
   3   (0.099) 0.043 0.075 0.070 

Locus 2524 : 
2 alleles
13.0% missing data
   1   (0.058) 0.006 0.089 0.008 
   3   (0.942) 0.994 0.911 0.992 

Locus 2525 : 
2 alleles
12.3% missing data
   2   (0.879) 0.972 0.882 0.926 
   4   (0.121) 0.028 0.118 0.074 

Locus 2526 : 
2 alleles
6.5% missing data
   2   (0.808) 0.944 0.812 0.838 
   3   (0.192) 0.056 0.188 0.162 

Locus 2527 : 
2 alleles
15.9% missing data
   1   (0.919) 0.958 0.948 0.944 
   4   (0.081) 0.042 0.052 0.056 

Locus 2528 : 
2 alleles
3.6% missing data
   3   (0.913) 0.986 0.903 0.972 
   1   (0.087) 0.014 0.097 0.028 

Locus 2529 : 
2 alleles
5.1% missing data
   1   (0.711) 0.930 0.682 0.757 
   2   (0.289) 0.070 0.318 0.243 

Locus 2530 : 
2 alleles
5.8% missing data
   2   (0.795) 0.944 0.782 0.844 
   4   (0.205) 0.056 0.218 0.156 

Locus 2531 : 
2 alleles
8.0% missing data
   1   (0.708) 0.483 0.800 0.602 
   3   (0.292) 0.517 0.200 0.398 

Locus 2532 : 
2 alleles
17.4% missing data
   3   (0.886) 0.969 0.924 0.876 
   4   (0.114) 0.031 0.076 0.124 

Locus 2533 : 
2 alleles
13.8% missing data
   3   (0.427) 0.487 0.350 0.541 
   1   (0.573) 0.513 0.650 0.459 

Locus 2534 : 
2 alleles
14.5% missing data
   4   (0.899) 0.976 0.952 0.830 
   2   (0.101) 0.024 0.048 0.170 

Locus 2535 : 
2 alleles
2.9% missing data
   3   (0.823) 0.638 0.844 0.889 
   2   (0.177) 0.362 0.156 0.111 

Locus 2536 : 
2 alleles
15.2% missing data
   4   (0.795) 0.821 0.856 0.725 
   2   (0.205) 0.179 0.144 0.275 

Locus 2537 : 
2 alleles
10.9% missing data
   4   (0.654) 0.524 0.671 0.682 
   2   (0.346) 0.476 0.329 0.318 

Locus 2538 : 
2 alleles
3.6% missing data
   2   (0.813) 0.948 0.830 0.822 
   4   (0.187) 0.052 0.170 0.178 

Locus 2539 : 
2 alleles
2.9% missing data
   3   (0.870) 0.963 0.904 0.869 
   1   (0.130) 0.037 0.096 0.131 

Locus 2540 : 
2 alleles
14.5% missing data
   4   (0.181) 0.049 0.173 0.155 
   3   (0.819) 0.951 0.827 0.845 

Locus 2541 : 
2 alleles
0.7% missing data
   3   (0.146) 0.054 0.142 0.099 
   4   (0.854) 0.946 0.858 0.901 

Locus 2542 : 
2 alleles
2.9% missing data
   1   (0.924) 0.985 0.927 0.974 
   3   (0.076) 0.015 0.073 0.026 

Locus 2543 : 
2 alleles
18.8% missing data
   3   (0.772) 0.720 0.793 0.798 
   1   (0.228) 0.280 0.207 0.202 

Locus 2544 : 
2 alleles
11.6% missing data
   4   (0.918) 0.974 0.949 0.934 
   2   (0.082) 0.026 0.051 0.066 

Locus 2545 : 
2 alleles
12.3% missing data
   4   (0.263) 0.109 0.360 0.127 
   2   (0.737) 0.891 0.640 0.873 

Locus 2546 : 
2 alleles
13.8% missing data
   2   (0.534) 0.082 0.751 0.231 
   3   (0.466) 0.918 0.249 0.769 

Locus 2547 : 
2 alleles
9.4% missing data
   1   (0.453) 0.459 0.451 0.444 
   4   (0.547) 0.541 0.549 0.556 

Locus 2548 : 
2 alleles
10.9% missing data
   4   (0.239) 0.075 0.198 0.300 
   2   (0.761) 0.925 0.802 0.700 

Locus 2549 : 
2 alleles
2.9% missing data
   4   (0.873) 0.959 0.898 0.890 
   1   (0.127) 0.041 0.102 0.110 

Locus 2550 : 
2 alleles
5.8% missing data
   4   (0.694) 0.639 0.693 0.757 
   1   (0.306) 0.361 0.307 0.243 

Locus 2551 : 
2 alleles
11.6% missing data
   1   (0.927) 0.991 0.872 0.989 
   3   (0.073) 0.009 0.128 0.011 

Locus 2552 : 
2 alleles
3.6% missing data
   4   (0.684) 0.894 0.732 0.586 
   3   (0.316) 0.106 0.268 0.414 

Locus 2553 : 
2 alleles
8.0% missing data
   2   (0.906) 0.716 0.903 0.980 
   4   (0.094) 0.284 0.097 0.020 

Locus 2554 : 
2 alleles
7.2% missing data
   3   (0.801) 0.654 0.848 0.817 
   2   (0.199) 0.346 0.152 0.183 

Locus 2555 : 
2 alleles
1.4% missing data
   3   (0.908) 0.719 0.955 0.937 
   1   (0.092) 0.281 0.045 0.063 

Locus 2556 : 
2 alleles
2.9% missing data
   3   (0.907) 0.971 0.953 0.874 
   1   (0.093) 0.029 0.047 0.126 

Locus 2557 : 
2 alleles
13.8% missing data
   2   (0.404) 0.133 0.504 0.275 
   3   (0.596) 0.867 0.496 0.725 

Locus 2558 : 
2 alleles
11.6% missing data
   4   (0.929) 0.987 0.928 0.979 
   2   (0.071) 0.013 0.072 0.021 

Locus 2559 : 
2 alleles
12.3% missing data
   1   (0.914) 0.983 0.885 0.978 
   3   (0.086) 0.017 0.115 0.022 

Locus 2560 : 
2 alleles
13.0% missing data
   1   (0.875) 0.969 0.875 0.926 
   3   (0.125) 0.031 0.125 0.074 

Locus 2561 : 
2 alleles
13.0% missing data
   3   (0.577) 0.894 0.549 0.580 
   1   (0.423) 0.106 0.451 0.420 

Locus 2562 : 
2 alleles
3.6% missing data
   2   (0.908) 0.974 0.925 0.946 
   4   (0.092) 0.026 0.075 0.054 

Locus 2563 : 
2 alleles
13.8% missing data
   3   (0.685) 0.776 0.665 0.739 
   1   (0.315) 0.224 0.335 0.261 

Locus 2564 : 
2 alleles
12.3% missing data
   4   (0.775) 0.612 0.802 0.823 
   2   (0.225) 0.388 0.198 0.177 

Locus 2565 : 
2 alleles
7.2% missing data
   2   (0.913) 0.968 0.946 0.928 
   4   (0.087) 0.032 0.054 0.072 

Locus 2566 : 
2 alleles
14.5% missing data
   1   (0.892) 0.975 0.921 0.905 
   3   (0.108) 0.025 0.079 0.095 

Locus 2567 : 
2 alleles
15.9% missing data
   1   (0.179) 0.301 0.139 0.150 
   3   (0.821) 0.699 0.861 0.850 

Locus 2568 : 
2 alleles
2.9% missing data
   3   (0.918) 0.985 0.927 0.963 
   1   (0.082) 0.015 0.073 0.037 

Locus 2569 : 
2 alleles
12.3% missing data
   4   (0.823) 0.699 0.854 0.868 
   2   (0.177) 0.301 0.146 0.132 

Locus 2570 : 
2 alleles
1.4% missing data
   2   (0.917) 0.985 0.910 0.974 
   1   (0.083) 0.015 0.090 0.026 

Locus 2571 : 
2 alleles
15.2% missing data
   4   (0.897) 0.966 0.938 0.885 
   2   (0.103) 0.034 0.062 0.115 

Locus 2572 : 
2 alleles
2.9% missing data
   4   (0.882) 0.974 0.933 0.823 
   2   (0.118) 0.026 0.067 0.177 

Locus 2573 : 
2 alleles
13.8% missing data
   4   (0.903) 0.985 0.869 0.973 
   2   (0.097) 0.015 0.131 0.027 

Locus 2574 : 
2 alleles
1.4% missing data
   3   (0.913) 0.977 0.926 0.957 
   1   (0.087) 0.023 0.074 0.043 

Locus 2575 : 
2 alleles
5.8% missing data
   1   (0.596) 0.886 0.558 0.626 
   3   (0.404) 0.114 0.442 0.374 

Locus 2576 : 
2 alleles
14.5% missing data
   1   (0.906) 0.957 0.964 0.817 
   3   (0.094) 0.043 0.036 0.183 

Locus 2577 : 
2 alleles
15.2% missing data
   1   (0.704) 0.857 0.729 0.673 
   3   (0.296) 0.143 0.271 0.327 

Locus 2578 : 
2 alleles
12.3% missing data
   3   (0.919) 0.975 0.937 0.958 
   1   (0.081) 0.025 0.063 0.042 

Locus 2579 : 
2 alleles
8.7% missing data
   2   (0.882) 0.957 0.931 0.841 
   4   (0.118) 0.043 0.069 0.159 

Locus 2580 : 
2 alleles
11.6% missing data
   2   (0.916) 0.981 0.932 0.955 
   3   (0.084) 0.019 0.068 0.045 

Locus 2581 : 
2 alleles
18.1% missing data
   2   (0.694) 0.565 0.735 0.691 
   4   (0.306) 0.435 0.265 0.309 

Locus 2582 : 
2 alleles
14.5% missing data
   2   (0.370) 0.512 0.394 0.279 
   4   (0.630) 0.488 0.606 0.721 

Locus 2583 : 
2 alleles
10.9% missing data
   3   (0.879) 0.968 0.923 0.850 
   4   (0.121) 0.032 0.077 0.150 

Locus 2584 : 
2 alleles
2.2% missing data
   4   (0.914) 0.979 0.949 0.920 
   2   (0.086) 0.021 0.051 0.080 

Locus 2585 : 
2 alleles
13.0% missing data
   2   (0.909) 0.975 0.919 0.955 
   4   (0.091) 0.025 0.081 0.045 

Locus 2586 : 
2 alleles
10.9% missing data
   2   (0.853) 0.960 0.879 0.861 
   4   (0.147) 0.040 0.121 0.139 

Locus 2587 : 
2 alleles
5.8% missing data
   1   (0.834) 0.896 0.864 0.842 
   4   (0.166) 0.104 0.136 0.158 

Locus 2588 : 
2 alleles
6.5% missing data
   2   (0.888) 0.974 0.921 0.893 
   3   (0.112) 0.026 0.079 0.107 

Locus 2589 : 
2 alleles
6.5% missing data
   4   (0.755) 0.934 0.744 0.789 
   2   (0.245) 0.066 0.256 0.211 

Locus 2590 : 
2 alleles
4.3% missing data
   1   (0.850) 0.647 0.895 0.882 
   4   (0.150) 0.353 0.105 0.118 

Locus 2591 : 
2 alleles
13.8% missing data
   2   (0.815) 0.895 0.846 0.809 
   4   (0.185) 0.105 0.154 0.191 

Locus 2592 : 
2 alleles
12.3% missing data
   2   (0.910) 0.977 0.921 0.954 
   3   (0.090) 0.023 0.079 0.046 

Locus 2593 : 
2 alleles
15.9% missing data
   1   (0.771) 0.652 0.740 0.881 
   2   (0.229) 0.348 0.260 0.119 

Locus 2594 : 
2 alleles
13.0% missing data
   3   (0.909) 0.961 0.935 0.936 
   1   (0.091) 0.039 0.065 0.064 

Locus 2595 : 
2 alleles
3.6% missing data
   1   (0.895) 0.956 0.901 0.947 
   4   (0.105) 0.044 0.099 0.053 

Locus 2596 : 
2 alleles
13.0% missing data
   4   (0.897) 0.967 0.929 0.907 
   2   (0.103) 0.033 0.071 0.093 

Locus 2597 : 
2 alleles
12.3% missing data
   3   (0.940) 0.993 0.912 0.991 
   2   (0.060) 0.007 0.088 0.009 

Locus 2598 : 
2 alleles
4.3% missing data
   4   (0.867) 0.613 0.931 0.854 
   2   (0.133) 0.387 0.069 0.146 

Locus 2599 : 
2 alleles
3.6% missing data
   4   (0.920) 0.990 0.893 0.982 
   3   (0.080) 0.010 0.107 0.018 

Locus 2600 : 
2 alleles
14.5% missing data
   1   (0.902) 0.981 0.918 0.937 
   3   (0.098) 0.019 0.082 0.063 

Locus 2601 : 
2 alleles
1.4% missing data
   1   (0.096) 0.276 0.068 0.038 
   3   (0.904) 0.724 0.932 0.962 

Locus 2602 : 
2 alleles
0.7% missing data
   4   (0.116) 0.009 0.276 0.014 
   2   (0.884) 0.991 0.724 0.986 

Locus 2603 : 
2 alleles
10.9% missing data
   4   (0.890) 0.945 0.891 0.946 
   2   (0.110) 0.055 0.109 0.054 

Locus 2604 : 
2 alleles
4.3% missing data
   3   (0.917) 0.360 0.956 0.962 
   1   (0.083) 0.640 0.044 0.038 

Locus 2605 : 
2 alleles
4.3% missing data
   2   (0.073) 0.009 0.083 0.018 
   4   (0.927) 0.991 0.917 0.982 

Locus 2606 : 
2 alleles
4.3% missing data
   4   (0.234) 0.066 0.280 0.148 
   2   (0.766) 0.934 0.720 0.852 

Locus 2607 : 
2 alleles
11.6% missing data
   1   (0.730) 0.922 0.776 0.647 
   4   (0.270) 0.078 0.224 0.353 

Locus 2608 : 
2 alleles
3.6% missing data
   2   (0.910) 0.968 0.949 0.909 
   3   (0.090) 0.032 0.051 0.091 

Locus 2609 : 
2 alleles
5.1% missing data
   3   (0.915) 0.986 0.906 0.973 
   1   (0.085) 0.014 0.094 0.027 

Locus 2610 : 
2 alleles
3.6% missing data
   4   (0.765) 0.939 0.740 0.823 
   1   (0.235) 0.061 0.260 0.177 

Locus 2611 : 
2 alleles
18.1% missing data
   1   (0.733) 0.858 0.757 0.718 
   2   (0.267) 0.142 0.243 0.282 

Locus 2612 : 
2 alleles
5.1% missing data
   2   (0.907) 0.958 0.965 0.812 
   1   (0.093) 0.042 0.035 0.188 

Locus 2613 : 
2 alleles
5.1% missing data
   1   (0.809) 0.592 0.839 0.860 
   4   (0.191) 0.408 0.161 0.140 

Locus 2614 : 
2 alleles
5.1% missing data
   1   (0.490) 0.846 0.492 0.417 
   2   (0.510) 0.154 0.508 0.583 

Locus 2615 : 
2 alleles
5.8% missing data
   2   (0.752) 0.900 0.812 0.650 
   4   (0.248) 0.100 0.188 0.350 

Locus 2616 : 
2 alleles
13.8% missing data
   3   (0.900) 0.973 0.902 0.951 
   1   (0.100) 0.027 0.098 0.049 

Locus 2617 : 
2 alleles
2.2% missing data
   4   (0.868) 0.969 0.853 0.933 
   1   (0.132) 0.031 0.147 0.067 

Locus 2618 : 
2 alleles
10.9% missing data
   2   (0.917) 0.976 0.922 0.968 
   3   (0.083) 0.024 0.078 0.032 

Locus 2619 : 
2 alleles
3.6% missing data
   2   (0.816) 0.922 0.857 0.785 
   4   (0.184) 0.078 0.143 0.215 

Locus 2620 : 
2 alleles
4.3% missing data
   1   (0.860) 0.965 0.878 0.884 
   3   (0.140) 0.035 0.122 0.116 

Locus 2621 : 
2 alleles
3.6% missing data
   3   (0.921) 0.989 0.921 0.973 
   1   (0.079) 0.011 0.079 0.027 

Locus 2622 : 
2 alleles
2.9% missing data
   1   (0.867) 0.980 0.867 0.915 
   2   (0.133) 0.020 0.133 0.085 

Locus 2623 : 
2 alleles
11.6% missing data
   4   (0.890) 0.962 0.934 0.864 
   2   (0.110) 0.038 0.066 0.136 

Locus 2624 : 
2 alleles
11.6% missing data
   2   (0.904) 0.976 0.908 0.954 
   4   (0.096) 0.024 0.092 0.046 

Locus 2625 : 
2 alleles
3.6% missing data
   2   (0.841) 0.951 0.904 0.741 
   4   (0.159) 0.049 0.096 0.259 

Locus 2626 : 
2 alleles
12.3% missing data
   4   (0.841) 0.952 0.855 0.866 
   2   (0.159) 0.048 0.145 0.134 

Locus 2627 : 
2 alleles
2.2% missing data
   4   (0.838) 0.958 0.811 0.912 
   2   (0.162) 0.042 0.189 0.088 

Locus 2628 : 
2 alleles
16.7% missing data
   2   (0.920) 0.975 0.958 0.919 
   4   (0.080) 0.025 0.042 0.081 

Locus 2629 : 
2 alleles
2.9% missing data
   4   (0.908) 0.977 0.931 0.936 
   2   (0.092) 0.023 0.069 0.064 

Locus 2630 : 
2 alleles
1.4% missing data
   2   (0.903) 0.976 0.914 0.946 
   1   (0.097) 0.024 0.086 0.054 

Locus 2631 : 
2 alleles
11.6% missing data
   2   (0.086) 0.030 0.064 0.052 
   4   (0.914) 0.970 0.936 0.948 

Locus 2632 : 
2 alleles
4.3% missing data
   2   (0.843) 0.981 0.680 0.972 
   4   (0.157) 0.019 0.320 0.028 

Locus 2633 : 
2 alleles
8.0% missing data
   2   (0.729) 0.927 0.695 0.789 
   3   (0.271) 0.073 0.305 0.211 

Locus 2634 : 
2 alleles
1.4% missing data
   1   (0.914) 0.958 0.960 0.890 
   2   (0.086) 0.042 0.040 0.110 

Locus 2635 : 
2 alleles
1.4% missing data
   1   (0.895) 0.972 0.924 0.911 
   4   (0.105) 0.028 0.076 0.089 

Locus 2636 : 
2 alleles
2.2% missing data
   4   (0.873) 0.977 0.822 0.959 
   2   (0.127) 0.023 0.178 0.041 

Locus 2637 : 
2 alleles
12.3% missing data
   3   (0.879) 0.963 0.882 0.928 
   1   (0.121) 0.037 0.118 0.072 

Locus 2638 : 
2 alleles
3.6% missing data
   4   (0.934) 0.995 0.882 0.992 
   2   (0.066) 0.005 0.118 0.008 

Locus 2639 : 
2 alleles
15.9% missing data
   2   (0.920) 0.985 0.930 0.965 
   4   (0.080) 0.015 0.070 0.035 

Locus 2640 : 
2 alleles
3.6% missing data
   1   (0.337) 0.394 0.368 0.236 
   3   (0.663) 0.606 0.632 0.764 

Locus 2641 : 
2 alleles
14.5% missing data
   4   (0.897) 0.965 0.918 0.926 
   2   (0.103) 0.035 0.082 0.074 

Locus 2642 : 
2 alleles
10.1% missing data
   1   (0.125) 0.018 0.159 0.049 
   3   (0.875) 0.982 0.841 0.951 

Locus 2643 : 
2 alleles
3.6% missing data
   1   (0.880) 0.978 0.906 0.892 
   4   (0.120) 0.022 0.094 0.108 

Locus 2644 : 
2 alleles
13.8% missing data
   2   (0.887) 0.982 0.889 0.935 
   3   (0.113) 0.018 0.111 0.065 

Locus 2645 : 
2 alleles
4.3% missing data
   4   (0.755) 0.630 0.788 0.785 
   1   (0.245) 0.370 0.212 0.215 

Locus 2646 : 
2 alleles
10.1% missing data
   3   (0.908) 0.641 0.949 0.949 
   4   (0.092) 0.359 0.051 0.051 

Locus 2647 : 
2 alleles
7.2% missing data
   1   (0.892) 0.737 0.927 0.941 
   2   (0.108) 0.263 0.073 0.059 

Locus 2648 : 
2 alleles
10.9% missing data
   4   (0.865) 0.973 0.821 0.948 
   2   (0.135) 0.027 0.179 0.052 

Locus 2649 : 
2 alleles
14.5% missing data
   2   (0.628) 0.619 0.656 0.605 
   4   (0.372) 0.381 0.344 0.395 

Locus 2650 : 
2 alleles
4.3% missing data
   1   (0.760) 0.718 0.808 0.748 
   4   (0.240) 0.282 0.192 0.252 

Locus 2651 : 
2 alleles
15.9% missing data
   4   (0.703) 0.678 0.710 0.737 
   2   (0.297) 0.322 0.290 0.263 

Locus 2652 : 
2 alleles
2.9% missing data
   3   (0.388) 0.461 0.406 0.318 
   2   (0.612) 0.539 0.594 0.682 

Locus 2653 : 
2 alleles
12.3% missing data
   1   (0.118) 0.025 0.123 0.062 
   3   (0.882) 0.975 0.877 0.938 

Locus 2654 : 
2 alleles
5.1% missing data
   2   (0.911) 0.968 0.924 0.956 
   4   (0.089) 0.032 0.076 0.044 

Locus 2655 : 
2 alleles
3.6% missing data
   4   (0.900) 0.964 0.923 0.929 
   1   (0.100) 0.036 0.077 0.071 

Locus 2656 : 
2 alleles
4.3% missing data
   2   (0.122) 0.038 0.108 0.085 
   3   (0.878) 0.962 0.892 0.915 

Locus 2657 : 
2 alleles
2.9% missing data
   3   (0.915) 0.971 0.948 0.932 
   1   (0.085) 0.029 0.052 0.068 

Locus 2658 : 
2 alleles
3.6% missing data
   2   (0.946) 0.995 0.920 0.993 
   3   (0.054) 0.005 0.080 0.007 

Locus 2659 : 
2 alleles
13.8% missing data
   2   (0.793) 0.957 0.686 0.923 
   3   (0.207) 0.043 0.314 0.077 

Locus 2660 : 
2 alleles
2.9% missing data
   3   (0.309) 0.102 0.258 0.410 
   1   (0.691) 0.898 0.742 0.590 

Locus 2661 : 
2 alleles
3.6% missing data
   1   (0.775) 0.550 0.813 0.808 
   4   (0.225) 0.450 0.187 0.192 

Locus 2662 : 
2 alleles
12.3% missing data
   1   (0.100) 0.020 0.115 0.037 
   3   (0.900) 0.980 0.885 0.963 

Locus 2663 : 
2 alleles
5.1% missing data
   1   (0.702) 0.248 0.729 0.766 
   2   (0.298) 0.752 0.271 0.234 

Locus 2664 : 
2 alleles
2.9% missing data
   3   (0.851) 0.966 0.828 0.921 
   2   (0.149) 0.034 0.172 0.079 

Locus 2665 : 
2 alleles
2.9% missing data
   2   (0.911) 0.970 0.937 0.940 
   3   (0.089) 0.030 0.063 0.060 

Locus 2666 : 
2 alleles
5.1% missing data
   2   (0.200) 0.045 0.246 0.113 
   4   (0.800) 0.955 0.754 0.887 

Locus 2667 : 
2 alleles
2.2% missing data
   1   (0.774) 0.931 0.790 0.774 
   3   (0.226) 0.069 0.210 0.226 

Locus 2668 : 
2 alleles
3.6% missing data
   4   (0.851) 0.668 0.907 0.862 
   2   (0.149) 0.332 0.093 0.138 

Locus 2669 : 
2 alleles
4.3% missing data
   1   (0.154) 0.034 0.123 0.165 
   3   (0.846) 0.966 0.877 0.835 

Locus 2670 : 
2 alleles
5.8% missing data
   1   (0.886) 0.732 0.934 0.911 
   3   (0.114) 0.268 0.066 0.089 

Locus 2671 : 
2 alleles
12.3% missing data
   4   (0.913) 0.972 0.943 0.932 
   3   (0.087) 0.028 0.057 0.068 

Locus 2672 : 
2 alleles
7.2% missing data
   4   (0.876) 0.958 0.906 0.886 
   2   (0.124) 0.042 0.094 0.114 

Locus 2673 : 
2 alleles
14.5% missing data
   2   (0.538) 0.527 0.499 0.616 
   3   (0.462) 0.473 0.501 0.384 

Locus 2674 : 
2 alleles
8.7% missing data
   1   (0.063) 0.005 0.107 0.008 
   3   (0.937) 0.995 0.893 0.992 

Locus 2675 : 
2 alleles
6.5% missing data
   4   (0.812) 0.962 0.788 0.875 
   1   (0.188) 0.038 0.212 0.125 

Locus 2676 : 
2 alleles
5.8% missing data
   1   (0.860) 0.968 0.881 0.874 
   3   (0.140) 0.032 0.119 0.126 

Locus 2677 : 
2 alleles
5.1% missing data
   2   (0.732) 0.914 0.773 0.665 
   4   (0.268) 0.086 0.227 0.335 

Locus 2678 : 
2 alleles
12.3% missing data
   2   (0.894) 0.969 0.916 0.921 
   4   (0.106) 0.031 0.084 0.079 

Locus 2679 : 
2 alleles
7.2% missing data
   2   (0.842) 0.710 0.884 0.873 
   4   (0.158) 0.290 0.116 0.127 

Locus 2680 : 
2 alleles
2.9% missing data
   1   (0.625) 0.492 0.663 0.609 
   3   (0.375) 0.508 0.337 0.391 

Locus 2681 : 
2 alleles
2.2% missing data
   1   (0.465) 0.949 0.131 0.925 
   3   (0.535) 0.051 0.869 0.075 

Locus 2682 : 
2 alleles
2.2% missing data
   3   (0.888) 0.971 0.934 0.855 
   1   (0.112) 0.029 0.066 0.145 

Locus 2683 : 
2 alleles
11.6% missing data
   3   (0.918) 0.965 0.955 0.925 
   1   (0.082) 0.035 0.045 0.075 

Locus 2684 : 
2 alleles
7.2% missing data
   2   (0.856) 0.372 0.911 0.882 
   4   (0.144) 0.628 0.089 0.118 

Locus 2685 : 
2 alleles
10.1% missing data
   1   (0.256) 0.470 0.270 0.155 
   2   (0.744) 0.530 0.730 0.845 

Locus 2686 : 
2 alleles
6.5% missing data
   4   (0.906) 0.935 0.952 0.886 
   1   (0.094) 0.065 0.048 0.114 

Locus 2687 : 
2 alleles
2.9% missing data
   1   (0.426) 0.418 0.547 0.223 
   4   (0.574) 0.582 0.453 0.777 

Locus 2688 : 
2 alleles
5.1% missing data
   2   (0.708) 0.887 0.703 0.727 
   4   (0.292) 0.113 0.297 0.273 

Locus 2689 : 
2 alleles
13.8% missing data
   4   (0.864) 0.961 0.853 0.927 
   2   (0.136) 0.039 0.147 0.073 

Locus 2690 : 
2 alleles
4.3% missing data
   1   (0.592) 0.209 0.631 0.609 
   3   (0.408) 0.791 0.369 0.391 

Locus 2691 : 
2 alleles
3.6% missing data
   4   (0.897) 0.983 0.917 0.926 
   2   (0.103) 0.017 0.083 0.074 

Locus 2692 : 
2 alleles
10.9% missing data
   1   (0.830) 0.957 0.803 0.902 
   3   (0.170) 0.043 0.197 0.098 

Locus 2693 : 
2 alleles
10.9% missing data
   1   (0.848) 0.617 0.896 0.877 
   3   (0.152) 0.383 0.104 0.123 

Locus 2694 : 
2 alleles
2.9% missing data
   1   (0.913) 0.975 0.949 0.919 
   3   (0.087) 0.025 0.051 0.081 

Locus 2695 : 
2 alleles
10.9% missing data
   1   (0.389) 0.087 0.383 0.439 
   2   (0.611) 0.913 0.617 0.561 

Locus 2696 : 
2 alleles
2.9% missing data
   2   (0.905) 0.974 0.936 0.918 
   3   (0.095) 0.026 0.064 0.082 

Locus 2697 : 
2 alleles
4.3% missing data
   2   (0.908) 0.986 0.889 0.971 
   4   (0.092) 0.014 0.111 0.029 

Locus 2698 : 
2 alleles
5.8% missing data
   4   (0.913) 0.949 0.954 0.911 
   1   (0.087) 0.051 0.046 0.089 

Locus 2699 : 
2 alleles
13.8% missing data
   1   (0.907) 0.982 0.903 0.962 
   4   (0.093) 0.018 0.097 0.038 

Locus 2700 : 
2 alleles
3.6% missing data
   2   (0.396) 0.171 0.361 0.478 
   4   (0.604) 0.829 0.639 0.522 

Locus 2701 : 
2 alleles
3.6% missing data
   1   (0.103) 0.034 0.087 0.064 
   4   (0.897) 0.966 0.913 0.936 

Locus 2702 : 
2 alleles
18.1% missing data
   4   (0.860) 0.961 0.857 0.912 
   1   (0.140) 0.039 0.143 0.088 

Locus 2703 : 
2 alleles
3.6% missing data
   1   (0.898) 0.829 0.935 0.942 
   3   (0.102) 0.171 0.065 0.058 

Locus 2704 : 
2 alleles
4.3% missing data
   1   (0.881) 0.603 0.940 0.887 
   3   (0.119) 0.397 0.060 0.113 

Locus 2705 : 
2 alleles
2.9% missing data
   2   (0.873) 0.977 0.820 0.959 
   3   (0.127) 0.023 0.180 0.041 

Locus 2706 : 
2 alleles
3.6% missing data
   2   (0.855) 0.980 0.778 0.955 
   4   (0.145) 0.020 0.222 0.045 

Locus 2707 : 
2 alleles
3.6% missing data
   2   (0.852) 0.970 0.839 0.910 
   4   (0.148) 0.030 0.161 0.090 

Locus 2708 : 
2 alleles
12.3% missing data
   4   (0.434) 0.468 0.530 0.259 
   1   (0.566) 0.532 0.470 0.741 

Locus 2709 : 
2 alleles
16.7% missing data
   4   (0.876) 0.961 0.882 0.923 
   2   (0.124) 0.039 0.118 0.077 

Locus 2710 : 
2 alleles
5.1% missing data
   1   (0.684) 0.914 0.673 0.696 
   2   (0.316) 0.086 0.327 0.304 

Locus 2711 : 
2 alleles
13.0% missing data
   4   (0.895) 0.956 0.935 0.887 
   2   (0.105) 0.044 0.065 0.113 

Locus 2712 : 
2 alleles
4.3% missing data
   1   (0.908) 0.972 0.942 0.916 
   3   (0.092) 0.028 0.058 0.084 

Locus 2713 : 
2 alleles
10.1% missing data
   4   (0.839) 0.980 0.728 0.956 
   3   (0.161) 0.020 0.272 0.044 

Locus 2714 : 
2 alleles
6.5% missing data
   4   (0.816) 0.885 0.850 0.810 
   2   (0.184) 0.115 0.150 0.190 

Locus 2715 : 
2 alleles
5.8% missing data
   2   (0.617) 0.604 0.614 0.657 
   4   (0.383) 0.396 0.386 0.343 

Locus 2716 : 
2 alleles
7.2% missing data
   2   (0.896) 0.962 0.933 0.896 
   3   (0.104) 0.038 0.067 0.104 

Locus 2717 : 
2 alleles
4.3% missing data
   1   (0.928) 0.984 0.917 0.983 
   3   (0.072) 0.016 0.083 0.017 

Locus 2718 : 
2 alleles
4.3% missing data
   1   (0.907) 0.983 0.931 0.933 
   4   (0.093) 0.017 0.069 0.067 

Locus 2719 : 
2 alleles
17.4% missing data
   2   (0.661) 0.604 0.641 0.744 
   3   (0.339) 0.396 0.359 0.256 

Locus 2720 : 
2 alleles
3.6% missing data
   4   (0.903) 0.962 0.908 0.956 
   2   (0.097) 0.038 0.092 0.044 

Locus 2721 : 
2 alleles
1.4% missing data
   3   (0.852) 0.965 0.815 0.934 
   4   (0.148) 0.035 0.185 0.066 

Locus 2722 : 
2 alleles
2.2% missing data
   1   (0.867) 0.779 0.859 0.956 
   3   (0.133) 0.221 0.141 0.044 

Locus 2723 : 
2 alleles
5.1% missing data
   1   (0.914) 0.808 0.936 0.971 
   2   (0.086) 0.192 0.064 0.029 

Locus 2724 : 
2 alleles
2.9% missing data
   1   (0.865) 0.967 0.858 0.923 
   3   (0.135) 0.033 0.142 0.077 

Locus 2725 : 
2 alleles
1.4% missing data
   1   (0.876) 0.962 0.876 0.928 
   4   (0.124) 0.038 0.124 0.072 

Locus 2726 : 
2 alleles
13.8% missing data
   2   (0.939) 0.995 0.900 0.992 
   4   (0.061) 0.005 0.100 0.008 

Locus 2727 : 
2 alleles
2.2% missing data
   3   (0.915) 0.963 0.954 0.914 
   2   (0.085) 0.037 0.046 0.086 

Locus 2728 : 
2 alleles
3.6% missing data
   4   (0.857) 0.941 0.895 0.844 
   1   (0.143) 0.059 0.105 0.156 

Locus 2729 : 
2 alleles
0.7% missing data
   3   (0.896) 0.962 0.930 0.906 
   4   (0.104) 0.038 0.070 0.094 

Locus 2730 : 
2 alleles
13.0% missing data
   2   (0.905) 0.979 0.929 0.931 
   4   (0.095) 0.021 0.071 0.069 

Locus 2731 : 
2 alleles
6.5% missing data
   1   (0.852) 0.513 0.863 0.932 
   3   (0.148) 0.487 0.137 0.068 

Locus 2732 : 
2 alleles
13.8% missing data
   4   (0.400) 0.111 0.429 0.385 
   3   (0.600) 0.889 0.571 0.615 

Locus 2733 : 
2 alleles
2.2% missing data
   3   (0.820) 0.943 0.874 0.743 
   1   (0.180) 0.057 0.126 0.257 

Locus 2734 : 
2 alleles
8.7% missing data
   3   (0.823) 0.923 0.851 0.822 
   2   (0.177) 0.077 0.149 0.178 

Locus 2735 : 
2 alleles
11.6% missing data
   2   (0.907) 0.955 0.948 0.903 
   4   (0.093) 0.045 0.052 0.097 

Locus 2736 : 
2 alleles
5.1% missing data
   1   (0.157) 0.029 0.156 0.117 
   3   (0.843) 0.971 0.844 0.883 

Locus 2737 : 
2 alleles
2.9% missing data
   1   (0.905) 0.962 0.958 0.841 
   2   (0.095) 0.038 0.042 0.159 

Locus 2738 : 
2 alleles
14.5% missing data
   4   (0.917) 0.981 0.913 0.973 
   2   (0.083) 0.019 0.087 0.027 

Locus 2739 : 
2 alleles
2.2% missing data
   2   (0.096) 0.018 0.093 0.045 
   3   (0.904) 0.982 0.907 0.955 

Locus 2740 : 
2 alleles
6.5% missing data
   3   (0.130) 0.051 0.086 0.156 
   4   (0.870) 0.949 0.914 0.844 

Locus 2741 : 
2 alleles
5.8% missing data
   3   (0.892) 0.946 0.905 0.936 
   2   (0.108) 0.054 0.095 0.064 

Locus 2742 : 
2 alleles
3.6% missing data
   1   (0.902) 0.980 0.934 0.909 
   4   (0.098) 0.020 0.066 0.091 

Locus 2743 : 
2 alleles
4.3% missing data
   2   (0.880) 0.700 0.933 0.893 
   4   (0.120) 0.300 0.067 0.107 

Locus 2744 : 
2 alleles
15.9% missing data
   4   (0.879) 0.902 0.884 0.935 
   3   (0.121) 0.098 0.116 0.065 

Locus 2745 : 
2 alleles
6.5% missing data
   1   (0.899) 0.953 0.935 0.906 
   3   (0.101) 0.047 0.065 0.094 

Locus 2746 : 
2 alleles
3.6% missing data
   3   (0.760) 0.936 0.754 0.790 
   1   (0.240) 0.064 0.246 0.210 

Locus 2747 : 
2 alleles
6.5% missing data
   1   (0.905) 0.988 0.843 0.981 
   3   (0.095) 0.012 0.157 0.019 

Locus 2748 : 
2 alleles
2.2% missing data
   4   (0.661) 0.858 0.690 0.603 
   3   (0.339) 0.142 0.310 0.397 

Locus 2749 : 
2 alleles
5.8% missing data
   4   (0.841) 0.949 0.862 0.855 
   2   (0.159) 0.051 0.138 0.145 

Locus 2750 : 
2 alleles
11.6% missing data
   1   (0.906) 0.976 0.897 0.965 
   3   (0.094) 0.024 0.103 0.035 

Locus 2751 : 
2 alleles
14.5% missing data
   4   (0.913) 0.955 0.965 0.855 
   2   (0.087) 0.045 0.035 0.145 

Locus 2752 : 
2 alleles
10.9% missing data
   1   (0.545) 0.132 0.669 0.400 
   3   (0.455) 0.868 0.331 0.600 

Locus 2753 : 
2 alleles
3.6% missing data
   1   (0.193) 0.069 0.152 0.233 
   3   (0.807) 0.931 0.848 0.767 

Locus 2754 : 
2 alleles
13.0% missing data
   2   (0.772) 0.645 0.820 0.775 
   4   (0.228) 0.355 0.180 0.225 

Locus 2755 : 
2 alleles
5.8% missing data
   4   (0.865) 0.636 0.858 0.955 
   2   (0.135) 0.364 0.142 0.045 

Locus 2756 : 
2 alleles
4.3% missing data
   1   (0.911) 0.978 0.943 0.925 
   3   (0.089) 0.022 0.057 0.075 

Locus 2757 : 
2 alleles
5.8% missing data
   2   (0.902) 0.972 0.940 0.897 
   4   (0.098) 0.028 0.060 0.103 

Locus 2758 : 
2 alleles
11.6% missing data
   3   (0.911) 0.961 0.949 0.913 
   1   (0.089) 0.039 0.051 0.087 

Locus 2759 : 
2 alleles
10.1% missing data
   2   (0.913) 0.991 0.831 0.987 
   4   (0.087) 0.009 0.169 0.013 

Locus 2760 : 
2 alleles
12.3% missing data
   2   (0.772) 0.613 0.805 0.807 
   4   (0.228) 0.387 0.195 0.193 

Locus 2761 : 
2 alleles
3.6% missing data
   4   (0.854) 0.948 0.900 0.815 
   2   (0.146) 0.052 0.100 0.185 

Locus 2762 : 
2 alleles
7.2% missing data
   1   (0.372) 0.481 0.316 0.425 
   4   (0.628) 0.519 0.684 0.575 

Locus 2763 : 
2 alleles
4.3% missing data
   1   (0.203) 0.037 0.323 0.068 
   4   (0.797) 0.963 0.677 0.932 

Locus 2764 : 
2 alleles
11.6% missing data
   1   (0.939) 0.993 0.905 0.991 
   3   (0.061) 0.007 0.095 0.009 

Locus 2765 : 
2 alleles
5.1% missing data
   1   (0.925) 0.989 0.909 0.982 
   3   (0.075) 0.011 0.091 0.018 

Locus 2766 : 
2 alleles
4.3% missing data
   2   (0.783) 0.879 0.824 0.748 
   4   (0.217) 0.121 0.176 0.252 

Locus 2767 : 
2 alleles
4.3% missing data
   2   (0.877) 0.904 0.955 0.684 
   4   (0.123) 0.096 0.045 0.316 

Locus 2768 : 
2 alleles
3.6% missing data
   3   (0.790) 0.940 0.814 0.777 
   2   (0.210) 0.060 0.186 0.223 

Locus 2769 : 
2 alleles
14.5% missing data
   4   (0.194) 0.136 0.187 0.153 
   2   (0.806) 0.864 0.813 0.847 

Locus 2770 : 
2 alleles
3.6% missing data
   1   (0.872) 0.967 0.909 0.858 
   4   (0.128) 0.033 0.091 0.142 

Locus 2771 : 
2 alleles
3.6% missing data
   3   (0.886) 0.960 0.928 0.870 
   4   (0.114) 0.040 0.072 0.130 

Locus 2772 : 
2 alleles
13.0% missing data
   3   (0.794) 0.901 0.839 0.750 
   1   (0.206) 0.099 0.161 0.250 

Locus 2773 : 
2 alleles
1.4% missing data
   1   (0.924) 0.984 0.961 0.922 
   3   (0.076) 0.016 0.039 0.078 

Locus 2774 : 
2 alleles
13.0% missing data
   1   (0.745) 0.584 0.755 0.810 
   4   (0.255) 0.416 0.245 0.190 

Locus 2775 : 
2 alleles
4.3% missing data
   3   (0.802) 0.940 0.814 0.817 
   1   (0.198) 0.060 0.186 0.183 

Locus 2776 : 
2 alleles
2.9% missing data
   2   (0.917) 0.985 0.909 0.973 
   4   (0.083) 0.015 0.091 0.027 

Locus 2777 : 
2 alleles
5.8% missing data
   4   (0.090) 0.012 0.088 0.039 
   2   (0.910) 0.988 0.912 0.961 

Locus 2778 : 
2 alleles
5.1% missing data
   3   (0.911) 0.895 0.960 0.881 
   1   (0.089) 0.105 0.040 0.119 

Locus 2779 : 
2 alleles
13.0% missing data
   2   (0.944) 0.435 0.992 0.904 
   1   (0.056) 0.565 0.008 0.096 

Locus 2780 : 
2 alleles
13.0% missing data
   4   (0.920) 0.976 0.960 0.911 
   2   (0.080) 0.024 0.040 0.089 

Locus 2781 : 
2 alleles
3.6% missing data
   3   (0.841) 0.959 0.857 0.860 
   1   (0.159) 0.041 0.143 0.140 

Locus 2782 : 
2 alleles
11.6% missing data
   1   (0.846) 0.635 0.893 0.876 
   3   (0.154) 0.365 0.107 0.124 

Values of parameters used in structure:
DATAFILE=/home/compartido2/pablo_saenz/joey/structure/C_aus_x_C_mel/data_job_T13,	OUTFILE=/home/compartido2/pablo_saenz/joey/structure/C_aus_x_C_mel/structure_results/results_job_T13,	NUMINDS=138,	NUMLOCI=2782,	MISSING=0,	LABEL=1,	POPDATA=1,	POPFLAG=1,	PHENOTYPE=0,	EXTRACOLS=0,	MAXPOPS=3,	BURNIN=200000,	NUMREPS=300000,	USEPOPINFO=0,	INFERALPHA=1,	INFERLAMBDA=0,	POPSPECIFICLAMBDA=0,	POPALPHAS=0,	COMPUTEPROB=1,	NOADMIX=0,	ADMBURNIN=2500,	UPDATEFREQ=1,	PRINTLIKES=0,	INTERMEDSAVE=0,	PRINTKLD=0,	PRINTNET=0,	PRINTLAMBDA=0,	ANCESTDIST=0,	NUMBOXES=1000,	ANCESTPINT=0.90000,	GENSBACK=2,	MIGRPRIOR=0.05000,	PRINTQHAT=1,	PRINTQSUM=0,	ALPHA=1.0000,	FREQSCORR=1,	FPRIORMEAN=0.0100,	FPRIORSD=0.0500,	ONEFST=0,	LAMBDA=1.0000,	UNIFPRIORALPHA=1,	ALPHAMAX=10.0000,	ALPHAPRIORA=1.0000,	ALPHAPRIORB=2.0000,	ALPHAPROPSD=0.0250,	STARTATPOPINFO=0,	RANDOMIZE=1,	LINKAGE=0,	METROFREQ=10,	REPORTHITRATE=0,	MARKOVPHASE=-1,	PHASED=0,	PLOIDY=2,	PHASEINFO=0	LOCPRIOR=1, 	LOCPRIORINIT=1.000000, 	LOCDATA=1, 	LOCISPOP=0, 	LOCPRIORSTEP=0.100000, 	MAXLOCPRIOR=20.000000, 	SEED=1506152445,	
[STRAT parameters]:    NUMSIMSTATS=1000,	PHENOTYPECOL=-9,	POOLFREQ=10,	LOCUSxONLY=0,	EMERROR=0.00100,	MISSINGPHENO=-9,	
