# Supplementary material for: Population genomic response to geographic gradients by widespread and endemic fishes of the Arabian Peninsula
Source: Ecol Evol. 2020 Apr 12;10(10):4314–30. doi: 10.1002/ece3.6199 (PMC7246217; doi:10.1002/ece3.6199)
Supplement: Supplementary file 6 — Appendix S1 [file ECE3-10-4314-s006.zip › Appendix S1, STRUCTURE and PCA Plots, Dryad/STRUCTURE/C. austriacus & C. melapterus/results_job_T13_q]

 C_aust_RS25  1 0.0010 0.9958 0.0032 
 C_aust_RS25  1 0.0017 0.9971 0.0011 
 C_aust_RS26  1 0.0008 0.9980 0.0012 
 C_aust_RS26  1 0.0005 0.9954 0.0041 
 C_aust_RS26  1 0.0006 0.9951 0.0043 
 C_aust_RS26  1 0.0006 0.9974 0.0020 
 C_aust_RS26  1 0.0004 0.9976 0.0020 
 C_aust_RS26  1 0.0005 0.9877 0.0118 
 C_aust_RS26  1 0.0003 0.9978 0.0019 
 C_aust_RS26  1 0.0006 0.9972 0.0021 
 C_aust_RS26  1 0.0005 0.9975 0.0020 
 C_aust_RS26  1 0.0006 0.9973 0.0021 
 C_aust_RS27  2 0.0020 0.9972 0.0008 
 C_aust_RS27  2 0.0042 0.9946 0.0012 
 C_aust_RS27  2 0.0036 0.9923 0.0041 
 C_aust_RS27  2 0.0097 0.9860 0.0042 
 C_aust_RS27  2 0.0243 0.9596 0.0161 
 C_aust_RS27  2 0.0028 0.9963 0.0009 
 C_aust_RS27  2 0.0019 0.9973 0.0009 
 C_aust_RS27  2 0.0061 0.9844 0.0095 
 C_aust_RS27  2 0.0178 0.9800 0.0022 
 C_aust_RS27  2 0.0028 0.9948 0.0024 
 C_aust_RS27  2 0.0107 0.9867 0.0025 
 C_aust_RS27  2 0.0015 0.9970 0.0015 
 C_aust_RS46  4 0.0034 0.9949 0.0017 
 C_aust_RS48  4 0.0004 0.9990 0.0006 
 C_aust_RS51  4 0.0017 0.9968 0.0015 
 C_aust_RS53  4 0.0004 0.9987 0.0009 
 C_aust_RS54  4 0.0006 0.9990 0.0004 
 C_aust_RS55  4 0.0005 0.9985 0.0010 
 C_aust_RS57  4 0.0008 0.9988 0.0004 
 C_aust_RS58  4 0.0003 0.9991 0.0005 
 C_aust_RS59  4 0.0123 0.9860 0.0017 
 C_aust_RS97  4 0.0005 0.9981 0.0014 
 C_aust_RS98  4 0.0007 0.9989 0.0004 
 C_aust_RS52  9 0.0003 0.9992 0.0005 
 C_aust_RS53  9 0.0020 0.9971 0.0010 
 C_aust_RS53  9 0.0004 0.9992 0.0004 
 C_aust_RS53  9 0.0004 0.9992 0.0003 
 C_aust_RS53  9 0.0011 0.9982 0.0007 
 C_aust_RS53  9 0.0002 0.9988 0.0009 
 C_aust_RS53  9 0.0098 0.9896 0.0006 
 C_aust_RS53  9 0.0002 0.9993 0.0005 
 C_aust_RS53  9 0.0005 0.9991 0.0004 
 C_aust_RS53  9 0.0002 0.9991 0.0007 
 C_aust_RS53  9 0.0002 0.9994 0.0004 
 C_aust_RS53  9 0.0003 0.9992 0.0004 
 C_aust_RS14 10 0.0002 0.9972 0.0026 
 C_aust_RS14 10 0.0004 0.9951 0.0045 
 C_aust_RS14 10 0.0004 0.9980 0.0016 
 C_aust_RS14 10 0.0003 0.9972 0.0025 
 C_aust_RS15 10 0.0006 0.9977 0.0017 
 C_aust_RS17 10 0.0006 0.9842 0.0152 
 C_aust_RS26 10 0.0005 0.9930 0.0065 
 C_aust_RS26 10 0.0002 0.9979 0.0019 
 C_aust_RS26 10 0.0003 0.9850 0.0147 
 C_aust_RS27 10 0.0003 0.9986 0.0012 
 C_aust_RS27 10 0.0003 0.9989 0.0009 
 C_aust_RS27 10 0.0005 0.9977 0.0019 
 C_aust_RS35 20 0.0003 0.9992 0.0005 
 C_aust_RS36 20 0.0003 0.9988 0.0009 
 C_aust_RS36 20 0.0004 0.9983 0.0013 
 C_aust_RS37 20 0.0003 0.9986 0.0011 
 C_aust_RS37 20 0.0002 0.9968 0.0030 
 C_aust_RS37 20 0.0006 0.9987 0.0007 
 C_aust_RS37 20 0.0020 0.9975 0.0005 
 C_aust_RS37 20 0.0003 0.9989 0.0009 
 C_aust_RS37 20 0.0004 0.9977 0.0019 
 C_aust_RS37 20 0.0011 0.9982 0.0007 
 C_aust_RS37 20 0.0002 0.9981 0.0017 
 C_aust_RS37 20 0.0002 0.9984 0.0014 
  C_aust_A1b 22 0.0002 0.9994 0.0003 
   C_aust_A2 22 0.0011 0.9939 0.0051 
   C_aust_A3 22 0.0006 0.9974 0.0020 
   C_aust_A4 22 0.0003 0.9987 0.0010 
   C_aust_A5 22 0.0006 0.9984 0.0009 
   C_aust_A6 22 0.0011 0.9984 0.0005 
   C_aust_A7 22 0.0006 0.9989 0.0005 
 C_melap_RS4 12 0.1656 0.0017 0.8327 
 C_melap_RS4 12 0.1015 0.0007 0.8978 
 C_melap_RS4 12 0.1650 0.0017 0.8333 
 C_melap_RS4 12 0.1854 0.0010 0.8136 
 C_melap_RS4 12 0.1637 0.0018 0.8345 
 C_melap_RS4 12 0.1370 0.0014 0.8616 
 C_melap_RS4 12 0.1173 0.0012 0.8815 
 C_melap_RS4 12 0.1368 0.0012 0.8620 
 C_melap_RS4 12 0.1458 0.0022 0.8520 
 C_melap_RS4 12 0.1409 0.0009 0.8582 
 C_melap_RS4 12 0.1293 0.0017 0.8690 
 C_melap_RS4 12 0.1677 0.0013 0.8309 
 C_melap_RS4 13 0.9956 0.0001 0.0043 
 C_melap_RS4 13 0.9911 0.0001 0.0087 
 C_melap_RS4 13 0.1437 0.0005 0.8558 
 C_melap_RS4 13 0.1296 0.0014 0.8690 
 C_melap_RS4 13 0.0735 0.0006 0.9259 
 C_melap_RS4 13 0.0750 0.0227 0.9023 
 C_melap_RS4 13 0.1369 0.0008 0.8623 
 C_melap_RS4 13 0.0717 0.0016 0.9268 
 C_melap_RS4 13 0.1309 0.0019 0.8671 
 C_melap_RS4 13 0.0339 0.0005 0.9655 
 C_melap_RS4 13 0.0555 0.0006 0.9439 
 C_melap_RS4 13 0.1279 0.0010 0.8711 
 C_melap_RS1 14 0.0756 0.0017 0.9227 
 C_melap_RS1 14 0.1647 0.0009 0.8344 
 C_melap_RS1 14 0.1222 0.0015 0.8763 
 C_melap_RS1 14 0.1905 0.0020 0.8075 
 C_melap_RS1 14 0.1587 0.0019 0.8394 
 C_melap_RS1 14 0.1015 0.0038 0.8947 
 C_melap_RS1 14 0.2382 0.0008 0.7610 
 C_melap_RS1 14 0.1655 0.0013 0.8332 
 C_melap_RS1 14 0.1519 0.0017 0.8464 
 C_melap_RS1 14 0.1420 0.0016 0.8564 
 C_melap_RS1 14 0.1114 0.0011 0.8875 
 C_melap_RS1 14 0.1230 0.0010 0.8761 
 C_melap_RS4 16 0.1433 0.0037 0.8530 
 C_melap_RS4 16 0.1151 0.0031 0.8818 
 C_melap_RS4 16 0.1208 0.0014 0.8777 
 C_melap_RS4 16 0.1244 0.0125 0.8631 
 C_melap_RS4 16 0.1633 0.0056 0.8311 
 C_melap_RS4 16 0.1422 0.0015 0.8562 
 C_melap_RS4 16 0.1261 0.0023 0.8716 
 C_melap_RS4 16 0.1194 0.0040 0.8766 
 C_melap_RS4 16 0.1055 0.0031 0.8914 
 C_melap_RS4 16 0.1509 0.0070 0.8421 
 C_melap_RS4 16 0.0779 0.0020 0.9202 
 C_melap_RS4 16 0.1065 0.0040 0.8895 
 C_melap_RS5 19 0.1123 0.0027 0.8849 
 C_melap_RS5 19 0.1556 0.0060 0.8384 
 C_melap_RS5 19 0.0938 0.0060 0.9002 
 C_melap_RS5 19 0.1085 0.0035 0.8881 
 C_melap_RS5 19 0.1516 0.0020 0.8463 
 C_melap_RS5 19 0.1714 0.0021 0.8265 
 C_melap_RS5 19 0.1112 0.0048 0.8840 
 C_melap_RS5 19 0.1394 0.0063 0.8543 
 C_melap_RS5 19 0.0994 0.0033 0.8973 
 C_melap_RS5 19 0.1068 0.0036 0.8896 
 C_melap_RS5 19 0.1231 0.0205 0.8564 
 C_melap_RS5 19 0.1360 0.0021 0.8619 
