# Supplementary material for: Population genomic response to geographic gradients by widespread and endemic fishes of the Arabian Peninsula
Source: Ecol Evol. 2020 Apr 12;10(10):4314–30. doi: 10.1002/ece3.6199 (PMC7246217; doi:10.1002/ece3.6199)
Supplement: Supplementary file 6 — Appendix S1 [file ECE3-10-4314-s006.zip › Appendix S1, STRUCTURE and PCA Plots, Dryad/STRUCTURE/C. austriacus & C. melapterus/results_job_T14_q]

 C_aust_RS25  1 0.0006 0.9979 0.0015 
 C_aust_RS25  1 0.0010 0.9985 0.0004 
 C_aust_RS26  1 0.0004 0.9990 0.0005 
 C_aust_RS26  1 0.0003 0.9976 0.0022 
 C_aust_RS26  1 0.0003 0.9973 0.0024 
 C_aust_RS26  1 0.0004 0.9988 0.0009 
 C_aust_RS26  1 0.0002 0.9988 0.0009 
 C_aust_RS26  1 0.0003 0.9896 0.0101 
 C_aust_RS26  1 0.0001 0.9990 0.0008 
 C_aust_RS26  1 0.0004 0.9988 0.0009 
 C_aust_RS26  1 0.0003 0.9988 0.0009 
 C_aust_RS26  1 0.0003 0.9987 0.0010 
 C_aust_RS27  2 0.0008 0.9987 0.0005 
 C_aust_RS27  2 0.0019 0.9974 0.0007 
 C_aust_RS27  2 0.0015 0.9954 0.0030 
 C_aust_RS27  2 0.0056 0.9915 0.0029 
 C_aust_RS27  2 0.0178 0.9657 0.0166 
 C_aust_RS27  2 0.0012 0.9983 0.0005 
 C_aust_RS27  2 0.0008 0.9987 0.0005 
 C_aust_RS27  2 0.0033 0.9896 0.0071 
 C_aust_RS27  2 0.0124 0.9861 0.0015 
 C_aust_RS27  2 0.0013 0.9972 0.0015 
 C_aust_RS27  2 0.0063 0.9920 0.0017 
 C_aust_RS27  2 0.0006 0.9985 0.0009 
 C_aust_RS46  4 0.0029 0.9959 0.0012 
 C_aust_RS48  4 0.0003 0.9993 0.0004 
 C_aust_RS51  4 0.0013 0.9976 0.0011 
 C_aust_RS53  4 0.0003 0.9991 0.0006 
 C_aust_RS54  4 0.0005 0.9992 0.0003 
 C_aust_RS55  4 0.0004 0.9989 0.0007 
 C_aust_RS57  4 0.0006 0.9991 0.0002 
 C_aust_RS58  4 0.0003 0.9994 0.0003 
 C_aust_RS59  4 0.0117 0.9871 0.0012 
 C_aust_RS97  4 0.0004 0.9986 0.0010 
 C_aust_RS98  4 0.0006 0.9992 0.0002 
 C_aust_RS52  9 0.0003 0.9993 0.0004 
 C_aust_RS53  9 0.0015 0.9976 0.0009 
 C_aust_RS53  9 0.0004 0.9992 0.0004 
 C_aust_RS53  9 0.0004 0.9994 0.0003 
 C_aust_RS53  9 0.0009 0.9984 0.0007 
 C_aust_RS53  9 0.0002 0.9987 0.0011 
 C_aust_RS53  9 0.0077 0.9916 0.0006 
 C_aust_RS53  9 0.0002 0.9993 0.0004 
 C_aust_RS53  9 0.0005 0.9991 0.0004 
 C_aust_RS53  9 0.0002 0.9991 0.0007 
 C_aust_RS53  9 0.0002 0.9994 0.0005 
 C_aust_RS53  9 0.0003 0.9992 0.0005 
 C_aust_RS14 10 0.0002 0.9971 0.0027 
 C_aust_RS14 10 0.0004 0.9949 0.0048 
 C_aust_RS14 10 0.0003 0.9980 0.0017 
 C_aust_RS14 10 0.0003 0.9969 0.0028 
 C_aust_RS15 10 0.0005 0.9976 0.0019 
 C_aust_RS17 10 0.0004 0.9857 0.0139 
 C_aust_RS26 10 0.0004 0.9932 0.0063 
 C_aust_RS26 10 0.0002 0.9977 0.0021 
 C_aust_RS26 10 0.0003 0.9859 0.0138 
 C_aust_RS27 10 0.0002 0.9984 0.0014 
 C_aust_RS27 10 0.0003 0.9987 0.0010 
 C_aust_RS27 10 0.0004 0.9976 0.0020 
 C_aust_RS35 20 0.0003 0.9988 0.0008 
 C_aust_RS36 20 0.0003 0.9983 0.0014 
 C_aust_RS36 20 0.0005 0.9973 0.0022 
 C_aust_RS37 20 0.0004 0.9979 0.0016 
 C_aust_RS37 20 0.0002 0.9956 0.0041 
 C_aust_RS37 20 0.0007 0.9982 0.0011 
 C_aust_RS37 20 0.0020 0.9971 0.0009 
 C_aust_RS37 20 0.0003 0.9982 0.0015 
 C_aust_RS37 20 0.0005 0.9966 0.0028 
 C_aust_RS37 20 0.0012 0.9975 0.0013 
 C_aust_RS37 20 0.0003 0.9974 0.0023 
 C_aust_RS37 20 0.0003 0.9977 0.0021 
  C_aust_A1b 22 0.0002 0.9996 0.0002 
   C_aust_A2 22 0.0008 0.9958 0.0034 
   C_aust_A3 22 0.0004 0.9982 0.0014 
   C_aust_A4 22 0.0002 0.9990 0.0008 
   C_aust_A5 22 0.0004 0.9989 0.0007 
   C_aust_A6 22 0.0009 0.9988 0.0003 
   C_aust_A7 22 0.0004 0.9992 0.0004 
 C_melap_RS4 12 0.1670 0.0013 0.8318 
 C_melap_RS4 12 0.1012 0.0006 0.8982 
 C_melap_RS4 12 0.1653 0.0012 0.8336 
 C_melap_RS4 12 0.1876 0.0007 0.8117 
 C_melap_RS4 12 0.1661 0.0013 0.8326 
 C_melap_RS4 12 0.1383 0.0011 0.8606 
 C_melap_RS4 12 0.1162 0.0010 0.8828 
 C_melap_RS4 12 0.1370 0.0009 0.8621 
 C_melap_RS4 12 0.1463 0.0018 0.8520 
 C_melap_RS4 12 0.1413 0.0006 0.8581 
 C_melap_RS4 12 0.1290 0.0012 0.8698 
 C_melap_RS4 12 0.1688 0.0009 0.8303 
 C_melap_RS4 13 0.9924 0.0000 0.0075 
 C_melap_RS4 13 0.9854 0.0000 0.0146 
 C_melap_RS4 13 0.1445 0.0000 0.8555 
 C_melap_RS4 13 0.1303 0.0001 0.8696 
 C_melap_RS4 13 0.0756 0.0000 0.9244 
 C_melap_RS4 13 0.0762 0.0046 0.9191 
 C_melap_RS4 13 0.1358 0.0001 0.8641 
 C_melap_RS4 13 0.0737 0.0001 0.9262 
 C_melap_RS4 13 0.1300 0.0002 0.8699 
 C_melap_RS4 13 0.0359 0.0001 0.9641 
 C_melap_RS4 13 0.0589 0.0001 0.9410 
 C_melap_RS4 13 0.1290 0.0001 0.8710 
 C_melap_RS1 14 0.0780 0.0014 0.9206 
 C_melap_RS1 14 0.1628 0.0008 0.8364 
 C_melap_RS1 14 0.1236 0.0013 0.8750 
 C_melap_RS1 14 0.1863 0.0016 0.8121 
 C_melap_RS1 14 0.1565 0.0016 0.8419 
 C_melap_RS1 14 0.1026 0.0030 0.8944 
 C_melap_RS1 14 0.2357 0.0007 0.7636 
 C_melap_RS1 14 0.1631 0.0012 0.8357 
 C_melap_RS1 14 0.1511 0.0015 0.8474 
 C_melap_RS1 14 0.1424 0.0014 0.8562 
 C_melap_RS1 14 0.1121 0.0011 0.8869 
 C_melap_RS1 14 0.1240 0.0009 0.8750 
 C_melap_RS4 16 0.1434 0.0030 0.8535 
 C_melap_RS4 16 0.1163 0.0027 0.8811 
 C_melap_RS4 16 0.1213 0.0013 0.8773 
 C_melap_RS4 16 0.1246 0.0090 0.8664 
 C_melap_RS4 16 0.1617 0.0045 0.8338 
 C_melap_RS4 16 0.1424 0.0014 0.8563 
 C_melap_RS4 16 0.1264 0.0021 0.8715 
 C_melap_RS4 16 0.1206 0.0035 0.8759 
 C_melap_RS4 16 0.1071 0.0024 0.8904 
 C_melap_RS4 16 0.1495 0.0059 0.8446 
 C_melap_RS4 16 0.0834 0.0019 0.9147 
 C_melap_RS4 16 0.1082 0.0033 0.8885 
 C_melap_RS5 19 0.1132 0.0029 0.8839 
 C_melap_RS5 19 0.1539 0.0061 0.8400 
 C_melap_RS5 19 0.0953 0.0060 0.8988 
 C_melap_RS5 19 0.1086 0.0036 0.8878 
 C_melap_RS5 19 0.1507 0.0022 0.8471 
 C_melap_RS5 19 0.1705 0.0024 0.8271 
 C_melap_RS5 19 0.1124 0.0052 0.8824 
 C_melap_RS5 19 0.1387 0.0061 0.8552 
 C_melap_RS5 19 0.0998 0.0036 0.8966 
 C_melap_RS5 19 0.1066 0.0040 0.8895 
 C_melap_RS5 19 0.1236 0.0174 0.8590 
 C_melap_RS5 19 0.1352 0.0025 0.8623 
