# Supplementary material for: Population genomic response to geographic gradients by widespread and endemic fishes of the Arabian Peninsula
Source: Ecol Evol. 2020 Apr 12;10(10):4314–30. doi: 10.1002/ece3.6199 (PMC7246217; doi:10.1002/ece3.6199)
Supplement: Supplementary file 6 — Appendix S1 [file ECE3-10-4314-s006.zip › Appendix S1, STRUCTURE and PCA Plots, Dryad/STRUCTURE/C. austriacus & C. melapterus/results_job_T15_f]

----------------------------------------------------
STRUCTURE by Pritchard, Stephens and Donnelly (2000)
     and Falush, Stephens and Pritchard (2003)
       Code by Pritchard, Falush and Hubisz
             Version 2.3.4 (Jul 2012)
----------------------------------------------------


Command line arguments:   /home/compartido2/pablo_saenz/Structure/structure_kernel_src/structure -m parameter_job_T15 
Input File:    /home/compartido2/pablo_saenz/joey/structure/C_aus_x_C_mel/data_job_T15

Run parameters:
   138 individuals
   2782 loci
   3 populations assumed
   200000 Burn-in period
   300000 Reps
LOCPRIOR model used


--------------------------------------------
Proportion of membership of each pre-defined
 population in each of the 3 clusters

Given    Inferred Clusters       Number of
 Pop       1      2      3      Individuals

  1:     0.002  0.000  0.998       12
  2:     0.004  0.008  0.988       12
  4:     0.001  0.002  0.998       11
  9:     0.001  0.001  0.998       12
 10:     0.004  0.000  0.996       12
 12:     0.851  0.148  0.001       12
 13:     0.749  0.249  0.002       12
 14:     0.851  0.147  0.001       12
 16:     0.869  0.126  0.005       12
 19:     0.868  0.126  0.005       12
 20:     0.002  0.001  0.998       12
 22:     0.002  0.001  0.997        7
--------------------------------------------

Allele-freq. divergence among pops (Net nucleotide distance),
computed using point estimates of P.

      1       2       3      
 1      -    0.0265  0.0107  
 2   0.0265     -    0.0322  
 3   0.0107  0.0322     -    

Average distances (expected heterozygosity) between individuals in same cluster:
cluster  1  : 0.2334 
cluster  2  : 0.1855 
cluster  3  : 0.2398 

--------------------------------------------
Estimated Ln Prob of Data   = -268646.0
Mean value of ln likelihood = -266552.7
Variance of ln likelihood   = 4186.6
Mean value of alpha         = 4.1481

Mean value of alpha_local for each location:
	location  1:  0.0227  0.0137  2.4899
	location  2:  0.0854  0.1585  14.9021
	location  4:  0.0143  0.0221  2.4412
	location  9:  0.0211  0.0218  3.4856
	location 10:  0.0429  0.0188  4.8801
	location 12:  13.1229  2.7418  0.0499
	location 13:  0.5350  0.3595  0.0167
	location 14:  14.1571  2.7542  0.0504
	location 16:  20.3212  3.2833  0.1507
	location 19:  23.0729  3.6082  0.1712
	location 20:  0.0334  0.0184  6.2701
	location 22:  0.0322  0.0192  3.5526

Mean value of Fst_1         = 0.0664
Mean value of Fst_2         = 0.3874
Mean value of Fst_3         = 0.0377

Mean value of r = 0.0693

Inferred ancestry of individuals:
        Label (%Miss) Pop:  Inferred clusters
  1 C_aust_RS25    (1)    1 :  0.002 0.001 0.998 
  2 C_aust_RS25    (2)    1 :  0.000 0.001 0.999 
  3 C_aust_RS26    (1)    1 :  0.000 0.000 0.999 
  4 C_aust_RS26    (0)    1 :  0.002 0.000 0.998 
  5 C_aust_RS26    (1)    1 :  0.002 0.000 0.997 
  6 C_aust_RS26    (1)    1 :  0.001 0.000 0.999 
  7 C_aust_RS26    (0)    1 :  0.001 0.000 0.999 
  8 C_aust_RS26    (0)    1 :  0.010 0.000 0.989 
  9 C_aust_RS26    (1)    1 :  0.001 0.000 0.999 
 10 C_aust_RS26    (0)    1 :  0.001 0.000 0.999 
 11 C_aust_RS26    (2)    1 :  0.001 0.000 0.999 
 12 C_aust_RS26    (0)    1 :  0.001 0.000 0.999 
 13 C_aust_RS27    (4)    2 :  0.001 0.002 0.997 
 14 C_aust_RS27    (1)    2 :  0.002 0.005 0.994 
 15 C_aust_RS27    (1)    2 :  0.005 0.004 0.991 
 16 C_aust_RS27    (2)    2 :  0.005 0.010 0.985 
 17 C_aust_RS27    (4)    2 :  0.016 0.024 0.960 
 18 C_aust_RS27    (1)    2 :  0.001 0.003 0.996 
 19 C_aust_RS27   (10)    2 :  0.001 0.002 0.997 
 20 C_aust_RS27    (2)    2 :  0.010 0.007 0.984 
 21 C_aust_RS27    (4)    2 :  0.003 0.017 0.980 
 22 C_aust_RS27    (1)    2 :  0.003 0.003 0.994 
 23 C_aust_RS27    (1)    2 :  0.003 0.012 0.985 
 24 C_aust_RS27    (0)    2 :  0.002 0.002 0.996 
 25 C_aust_RS46    (5)    4 :  0.001 0.003 0.996 
 26 C_aust_RS48    (8)    4 :  0.000 0.000 0.999 
 27 C_aust_RS51    (4)    4 :  0.001 0.001 0.998 
 28 C_aust_RS53    (1)    4 :  0.001 0.000 0.999 
 29 C_aust_RS54    (2)    4 :  0.000 0.000 0.999 
 30 C_aust_RS55   (14)    4 :  0.001 0.000 0.999 
 31 C_aust_RS57    (3)    4 :  0.000 0.001 0.999 
 32 C_aust_RS58    (1)    4 :  0.000 0.000 0.999 
 33 C_aust_RS59    (2)    4 :  0.001 0.011 0.987 
 34 C_aust_RS97    (2)    4 :  0.001 0.000 0.999 
 35 C_aust_RS98    (1)    4 :  0.000 0.001 0.999 
 36 C_aust_RS52    (2)    9 :  0.001 0.000 0.999 
 37 C_aust_RS53    (4)    9 :  0.001 0.002 0.997 
 38 C_aust_RS53    (6)    9 :  0.001 0.000 0.999 
 39 C_aust_RS53    (3)    9 :  0.000 0.000 0.999 
 40 C_aust_RS53    (9)    9 :  0.001 0.001 0.998 
 41 C_aust_RS53    (4)    9 :  0.001 0.000 0.998 
 42 C_aust_RS53    (4)    9 :  0.001 0.009 0.990 
 43 C_aust_RS53    (3)    9 :  0.001 0.000 0.999 
 44 C_aust_RS53    (8)    9 :  0.001 0.001 0.999 
 45 C_aust_RS53    (2)    9 :  0.001 0.000 0.999 
 46 C_aust_RS53    (6)    9 :  0.001 0.000 0.999 
 47 C_aust_RS53    (2)    9 :  0.001 0.000 0.999 
 48 C_aust_RS14    (2)   10 :  0.002 0.000 0.998 
 49 C_aust_RS14    (3)   10 :  0.004 0.000 0.996 
 50 C_aust_RS14    (1)   10 :  0.001 0.000 0.998 
 51 C_aust_RS14    (1)   10 :  0.002 0.000 0.998 
 52 C_aust_RS15    (1)   10 :  0.001 0.001 0.998 
 53 C_aust_RS17    (1)   10 :  0.014 0.001 0.985 
 54 C_aust_RS26    (3)   10 :  0.005 0.001 0.994 
 55 C_aust_RS26    (1)   10 :  0.001 0.000 0.998 
 56 C_aust_RS26    (1)   10 :  0.014 0.000 0.986 
 57 C_aust_RS27    (0)   10 :  0.001 0.000 0.999 
 58 C_aust_RS27    (8)   10 :  0.001 0.000 0.999 
 59 C_aust_RS27    (1)   10 :  0.001 0.000 0.998 
 60 C_aust_RS35    (1)   20 :  0.001 0.000 0.999 
 61 C_aust_RS36   (11)   20 :  0.001 0.000 0.998 
 62 C_aust_RS36    (4)   20 :  0.002 0.000 0.998 
 63 C_aust_RS37    (2)   20 :  0.001 0.000 0.998 
 64 C_aust_RS37    (1)   20 :  0.004 0.000 0.996 
 65 C_aust_RS37    (1)   20 :  0.001 0.001 0.998 
 66 C_aust_RS37    (2)   20 :  0.001 0.002 0.997 
 67 C_aust_RS37    (1)   20 :  0.001 0.000 0.998 
 68 C_aust_RS37    (1)   20 :  0.003 0.001 0.997 
 69 C_aust_RS37    (0)   20 :  0.001 0.001 0.998 
 70 C_aust_RS37    (0)   20 :  0.002 0.000 0.998 
 71 C_aust_RS37    (0)   20 :  0.002 0.000 0.998 
 72 C_aust_A1b    (6)   22 :  0.000 0.000 0.999 
 73 C_aust_A2    (4)   22 :  0.007 0.001 0.992 
 74 C_aust_A3   (21)   22 :  0.003 0.001 0.997 
 75 C_aust_A4    (7)   22 :  0.001 0.000 0.998 
 76 C_aust_A5   (13)   22 :  0.001 0.000 0.998 
 77 C_aust_A6    (8)   22 :  0.001 0.001 0.998 
 78 C_aust_A7    (2)   22 :  0.001 0.000 0.999 
 79 C_melap_RS4   (19)   12 :  0.828 0.170 0.002 
 80 C_melap_RS4   (20)   12 :  0.903 0.097 0.001 
 81 C_melap_RS4   (19)   12 :  0.828 0.170 0.002 
 82 C_melap_RS4   (27)   12 :  0.805 0.194 0.001 
 83 C_melap_RS4   (20)   12 :  0.830 0.168 0.002 
 84 C_melap_RS4   (22)   12 :  0.860 0.139 0.001 
 85 C_melap_RS4   (24)   12 :  0.886 0.113 0.001 
 86 C_melap_RS4   (34)   12 :  0.862 0.136 0.001 
 87 C_melap_RS4   (20)   12 :  0.850 0.148 0.002 
 88 C_melap_RS4   (29)   12 :  0.858 0.141 0.001 
 89 C_melap_RS4   (22)   12 :  0.870 0.128 0.002 
 90 C_melap_RS4   (23)   12 :  0.827 0.172 0.001 
 91 C_melap_RS4   (29)   13 :  0.004 0.996 0.000 
 92 C_melap_RS4    (7)   13 :  0.008 0.992 0.000 
 93 C_melap_RS4   (12)   13 :  0.853 0.146 0.000 
 94 C_melap_RS4   (14)   13 :  0.868 0.131 0.001 
 95 C_melap_RS4   (11)   13 :  0.923 0.076 0.001 
 96 C_melap_RS4   (15)   13 :  0.901 0.078 0.021 
 97 C_melap_RS4    (9)   13 :  0.863 0.137 0.000 
 98 C_melap_RS4    (8)   13 :  0.923 0.075 0.002 
 99 C_melap_RS4    (8)   13 :  0.866 0.132 0.002 
100 C_melap_RS4    (8)   13 :  0.964 0.036 0.001 
101 C_melap_RS4   (23)   13 :  0.941 0.058 0.001 
102 C_melap_RS4    (7)   13 :  0.869 0.130 0.001 
103 C_melap_RS1   (23)   14 :  0.924 0.075 0.001 
104 C_melap_RS1   (41)   14 :  0.831 0.168 0.001 
105 C_melap_RS1   (14)   14 :  0.874 0.125 0.001 
106 C_melap_RS1   (13)   14 :  0.806 0.192 0.002 
107 C_melap_RS1   (12)   14 :  0.838 0.160 0.002 
108 C_melap_RS1   (13)   14 :  0.895 0.102 0.004 
109 C_melap_RS1   (18)   14 :  0.754 0.245 0.001 
110 C_melap_RS1   (14)   14 :  0.832 0.167 0.001 
111 C_melap_RS1   (12)   14 :  0.845 0.153 0.002 
112 C_melap_RS1   (13)   14 :  0.855 0.143 0.001 
113 C_melap_RS1   (12)   14 :  0.886 0.113 0.001 
114 C_melap_RS1   (24)   14 :  0.876 0.123 0.001 
115 C_melap_RS4    (3)   16 :  0.852 0.143 0.004 
116 C_melap_RS4    (4)   16 :  0.879 0.118 0.004 
117 C_melap_RS4   (13)   16 :  0.876 0.122 0.002 
118 C_melap_RS4   (10)   16 :  0.862 0.125 0.012 
119 C_melap_RS4    (3)   16 :  0.830 0.164 0.007 
120 C_melap_RS4    (5)   16 :  0.855 0.143 0.002 
121 C_melap_RS4    (3)   16 :  0.870 0.128 0.003 
122 C_melap_RS4    (2)   16 :  0.875 0.121 0.005 
123 C_melap_RS4    (6)   16 :  0.888 0.108 0.004 
124 C_melap_RS4    (8)   16 :  0.842 0.150 0.008 
125 C_melap_RS4   (16)   16 :  0.914 0.083 0.003 
126 C_melap_RS4    (4)   16 :  0.886 0.109 0.005 
127 C_melap_RS5    (2)   19 :  0.884 0.113 0.003 
128 C_melap_RS5    (2)   19 :  0.839 0.155 0.006 
129 C_melap_RS5   (14)   19 :  0.898 0.096 0.006 
130 C_melap_RS5   (11)   19 :  0.886 0.110 0.004 
131 C_melap_RS5    (2)   19 :  0.845 0.152 0.002 
132 C_melap_RS5    (6)   19 :  0.827 0.171 0.002 
133 C_melap_RS5    (3)   19 :  0.881 0.114 0.005 
134 C_melap_RS5    (8)   19 :  0.854 0.139 0.006 
135 C_melap_RS5    (2)   19 :  0.896 0.100 0.004 
136 C_melap_RS5    (4)   19 :  0.888 0.108 0.004 
137 C_melap_RS5    (2)   19 :  0.858 0.123 0.019 
138 C_melap_RS5    (7)   19 :  0.862 0.135 0.003 


Estimated Allele Frequencies in each cluster
First column gives estimated ancestral frequencies


Locus 1 : 
2 alleles
14.5% missing data
   1   (0.889) 0.940 0.978 0.890 
   3   (0.111) 0.060 0.022 0.110 

Locus 2 : 
2 alleles
14.5% missing data
   2   (0.426) 0.441 0.111 0.445 
   4   (0.574) 0.559 0.889 0.555 

Locus 3 : 
2 alleles
5.1% missing data
   1   (0.885) 0.950 0.978 0.869 
   4   (0.115) 0.050 0.022 0.131 

Locus 4 : 
2 alleles
10.1% missing data
   1   (0.092) 0.130 0.025 0.046 
   4   (0.908) 0.870 0.975 0.954 

Locus 5 : 
2 alleles
2.2% missing data
   2   (0.890) 0.910 0.728 0.940 
   4   (0.110) 0.090 0.272 0.060 

Locus 6 : 
2 alleles
5.1% missing data
   3   (0.896) 0.970 0.851 0.896 
   2   (0.104) 0.030 0.149 0.104 

Locus 7 : 
2 alleles
10.1% missing data
   1   (0.572) 0.794 0.641 0.431 
   3   (0.428) 0.206 0.359 0.569 

Locus 8 : 
2 alleles
15.9% missing data
   2   (0.791) 0.799 0.387 0.849 
   4   (0.209) 0.201 0.613 0.151 

Locus 9 : 
2 alleles
2.2% missing data
   3   (0.917) 0.929 0.979 0.949 
   1   (0.083) 0.071 0.021 0.051 

Locus 10 : 
2 alleles
7.2% missing data
   1   (0.587) 0.508 0.372 0.657 
   3   (0.413) 0.492 0.628 0.343 

Locus 11 : 
2 alleles
6.5% missing data
   4   (0.754) 0.813 0.194 0.793 
   1   (0.246) 0.187 0.806 0.207 

Locus 12 : 
2 alleles
5.8% missing data
   1   (0.301) 0.195 0.066 0.378 
   3   (0.699) 0.805 0.934 0.622 

Locus 13 : 
2 alleles
1.4% missing data
   3   (0.916) 0.884 0.976 0.961 
   4   (0.084) 0.116 0.024 0.039 

Locus 14 : 
2 alleles
18.1% missing data
   1   (0.881) 0.879 0.968 0.915 
   4   (0.119) 0.121 0.032 0.085 

Locus 15 : 
2 alleles
14.5% missing data
   2   (0.107) 0.053 0.224 0.078 
   4   (0.893) 0.947 0.776 0.922 

Locus 16 : 
2 alleles
19.6% missing data
   1   (0.906) 0.960 0.981 0.905 
   4   (0.094) 0.040 0.019 0.095 

Locus 17 : 
2 alleles
9.4% missing data
   1   (0.921) 0.936 0.690 0.970 
   3   (0.079) 0.064 0.310 0.030 

Locus 18 : 
2 alleles
6.5% missing data
   4   (0.789) 0.799 0.806 0.829 
   2   (0.211) 0.201 0.194 0.171 

Locus 19 : 
2 alleles
2.2% missing data
   2   (0.883) 0.910 0.952 0.906 
   1   (0.117) 0.090 0.048 0.094 

Locus 20 : 
2 alleles
17.4% missing data
   1   (0.919) 0.988 0.990 0.853 
   3   (0.081) 0.012 0.010 0.147 

Locus 21 : 
2 alleles
17.4% missing data
   3   (0.251) 0.231 0.070 0.254 
   4   (0.749) 0.769 0.930 0.746 

Locus 22 : 
2 alleles
3.6% missing data
   2   (0.138) 0.145 0.233 0.080 
   4   (0.862) 0.855 0.767 0.920 

Locus 23 : 
2 alleles
4.3% missing data
   2   (0.897) 0.910 0.966 0.928 
   1   (0.103) 0.090 0.034 0.072 

Locus 24 : 
2 alleles
12.3% missing data
   4   (0.739) 0.798 0.579 0.754 
   2   (0.261) 0.202 0.421 0.246 

Locus 25 : 
2 alleles
6.5% missing data
   2   (0.398) 0.490 0.472 0.330 
   4   (0.602) 0.510 0.528 0.670 

Locus 26 : 
2 alleles
8.0% missing data
   1   (0.847) 0.929 0.963 0.809 
   3   (0.153) 0.071 0.037 0.191 

Locus 27 : 
2 alleles
10.1% missing data
   2   (0.301) 0.339 0.248 0.255 
   3   (0.699) 0.661 0.752 0.745 

Locus 28 : 
2 alleles
3.6% missing data
   2   (0.355) 0.385 0.124 0.348 
   3   (0.645) 0.615 0.876 0.652 

Locus 29 : 
2 alleles
13.8% missing data
   4   (0.252) 0.199 0.057 0.279 
   2   (0.748) 0.801 0.943 0.721 

Locus 30 : 
2 alleles
10.9% missing data
   3   (0.871) 0.803 0.865 0.933 
   1   (0.129) 0.197 0.135 0.067 

Locus 31 : 
2 alleles
12.3% missing data
   2   (0.926) 0.979 0.988 0.921 
   4   (0.074) 0.021 0.012 0.079 

Locus 32 : 
2 alleles
8.0% missing data
   3   (0.815) 0.781 0.584 0.886 
   1   (0.185) 0.219 0.416 0.114 

Locus 33 : 
2 alleles
6.5% missing data
   4   (0.894) 0.924 0.969 0.915 
   2   (0.106) 0.076 0.031 0.085 

Locus 34 : 
2 alleles
5.1% missing data
   3   (0.773) 0.857 0.946 0.727 
   1   (0.227) 0.143 0.054 0.273 

Locus 35 : 
2 alleles
2.2% missing data
   2   (0.904) 0.929 0.968 0.931 
   4   (0.096) 0.071 0.032 0.069 

Locus 36 : 
2 alleles
13.8% missing data
   4   (0.202) 0.199 0.420 0.146 
   2   (0.798) 0.801 0.580 0.854 

Locus 37 : 
2 alleles
2.9% missing data
   1   (0.092) 0.056 0.023 0.074 
   3   (0.908) 0.944 0.977 0.926 

Locus 38 : 
2 alleles
2.2% missing data
   1   (0.178) 0.147 0.064 0.170 
   3   (0.822) 0.853 0.936 0.830 

Locus 39 : 
2 alleles
2.2% missing data
   3   (0.906) 0.940 0.764 0.948 
   1   (0.094) 0.060 0.236 0.052 

Locus 40 : 
2 alleles
19.6% missing data
   1   (0.883) 0.900 0.968 0.908 
   2   (0.117) 0.100 0.032 0.092 

Locus 41 : 
2 alleles
1.4% missing data
   1   (0.755) 0.788 0.545 0.789 
   4   (0.245) 0.212 0.455 0.211 

Locus 42 : 
2 alleles
2.2% missing data
   2   (0.836) 0.845 0.947 0.859 
   4   (0.164) 0.155 0.053 0.141 

Locus 43 : 
2 alleles
13.8% missing data
   1   (0.110) 0.122 0.054 0.067 
   3   (0.890) 0.878 0.946 0.933 

Locus 44 : 
2 alleles
2.2% missing data
   3   (0.917) 0.990 0.881 0.894 
   1   (0.083) 0.010 0.119 0.106 

Locus 45 : 
2 alleles
8.0% missing data
   1   (0.897) 0.914 0.968 0.926 
   3   (0.103) 0.086 0.032 0.074 

Locus 46 : 
2 alleles
10.1% missing data
   2   (0.880) 0.960 0.984 0.834 
   4   (0.120) 0.040 0.016 0.166 

Locus 47 : 
2 alleles
10.9% missing data
   1   (0.336) 0.304 0.075 0.367 
   3   (0.664) 0.696 0.925 0.633 

Locus 48 : 
2 alleles
10.1% missing data
   2   (0.830) 0.888 0.951 0.818 
   3   (0.170) 0.112 0.049 0.182 

Locus 49 : 
2 alleles
6.5% missing data
   2   (0.861) 0.922 0.956 0.852 
   4   (0.139) 0.078 0.044 0.148 

Locus 50 : 
2 alleles
5.1% missing data
   2   (0.901) 0.914 0.916 0.936 
   1   (0.099) 0.086 0.084 0.064 

Locus 51 : 
2 alleles
12.3% missing data
   2   (0.847) 0.841 0.950 0.879 
   4   (0.153) 0.159 0.050 0.121 

Locus 52 : 
2 alleles
5.1% missing data
   1   (0.839) 0.952 0.973 0.743 
   3   (0.161) 0.048 0.027 0.257 

Locus 53 : 
2 alleles
5.8% missing data
   2   (0.650) 0.637 0.901 0.647 
   4   (0.350) 0.363 0.099 0.353 

Locus 54 : 
2 alleles
2.9% missing data
   3   (0.916) 0.931 0.956 0.950 
   1   (0.084) 0.069 0.044 0.050 

Locus 55 : 
2 alleles
4.3% missing data
   2   (0.912) 0.955 0.980 0.924 
   4   (0.088) 0.045 0.020 0.076 

Locus 56 : 
2 alleles
3.6% missing data
   2   (0.838) 0.936 0.965 0.776 
   4   (0.162) 0.064 0.035 0.224 

Locus 57 : 
2 alleles
13.8% missing data
   2   (0.906) 0.920 0.627 0.959 
   4   (0.094) 0.080 0.373 0.041 

Locus 58 : 
2 alleles
9.4% missing data
   3   (0.872) 0.944 0.748 0.887 
   1   (0.128) 0.056 0.252 0.113 

Locus 59 : 
2 alleles
4.3% missing data
   2   (0.779) 0.728 0.224 0.868 
   4   (0.221) 0.272 0.776 0.132 

Locus 60 : 
2 alleles
6.5% missing data
   2   (0.443) 0.322 0.112 0.545 
   4   (0.557) 0.678 0.888 0.455 

Locus 61 : 
2 alleles
5.1% missing data
   4   (0.280) 0.186 0.067 0.344 
   2   (0.720) 0.814 0.933 0.656 

Locus 62 : 
2 alleles
11.6% missing data
   1   (0.914) 0.944 0.977 0.938 
   3   (0.086) 0.056 0.023 0.062 

Locus 63 : 
2 alleles
9.4% missing data
   1   (0.270) 0.300 0.748 0.194 
   3   (0.730) 0.700 0.252 0.806 

Locus 64 : 
2 alleles
2.9% missing data
   3   (0.876) 0.944 0.960 0.860 
   4   (0.124) 0.056 0.040 0.140 

Locus 65 : 
2 alleles
4.3% missing data
   4   (0.872) 0.912 0.976 0.880 
   2   (0.128) 0.088 0.024 0.120 

Locus 66 : 
2 alleles
13.8% missing data
   2   (0.666) 0.664 0.712 0.691 
   4   (0.334) 0.336 0.288 0.309 

Locus 67 : 
2 alleles
13.0% missing data
   1   (0.195) 0.133 0.147 0.203 
   3   (0.805) 0.867 0.853 0.797 

Locus 68 : 
2 alleles
4.3% missing data
   3   (0.844) 0.846 0.954 0.872 
   1   (0.156) 0.154 0.046 0.128 

Locus 69 : 
2 alleles
11.6% missing data
   1   (0.772) 0.936 0.759 0.657 
   2   (0.228) 0.064 0.241 0.343 

Locus 70 : 
2 alleles
13.0% missing data
   2   (0.857) 0.917 0.952 0.848 
   4   (0.143) 0.083 0.048 0.152 

Locus 71 : 
2 alleles
14.5% missing data
   2   (0.937) 0.919 0.912 0.980 
   4   (0.063) 0.081 0.088 0.020 

Locus 72 : 
2 alleles
7.2% missing data
   2   (0.221) 0.186 0.055 0.229 
   3   (0.779) 0.814 0.945 0.771 

Locus 73 : 
2 alleles
14.5% missing data
   1   (0.882) 0.916 0.970 0.896 
   3   (0.118) 0.084 0.030 0.104 

Locus 74 : 
2 alleles
13.0% missing data
   1   (0.624) 0.538 0.483 0.696 
   4   (0.376) 0.462 0.517 0.304 

Locus 75 : 
2 alleles
13.8% missing data
   2   (0.830) 0.831 0.945 0.856 
   4   (0.170) 0.169 0.055 0.144 

Locus 76 : 
2 alleles
13.8% missing data
   1   (0.881) 0.901 0.974 0.904 
   3   (0.119) 0.099 0.026 0.096 

Locus 77 : 
2 alleles
13.0% missing data
   1   (0.431) 0.496 0.445 0.387 
   2   (0.569) 0.504 0.555 0.613 

Locus 78 : 
2 alleles
10.9% missing data
   2   (0.878) 0.940 0.979 0.865 
   4   (0.122) 0.060 0.021 0.135 

Locus 79 : 
2 alleles
13.8% missing data
   4   (0.248) 0.168 0.051 0.297 
   2   (0.752) 0.832 0.949 0.703 

Locus 80 : 
2 alleles
5.1% missing data
   2   (0.899) 0.928 0.943 0.925 
   4   (0.101) 0.072 0.057 0.075 

Locus 81 : 
2 alleles
14.5% missing data
   2   (0.865) 0.850 0.955 0.904 
   4   (0.135) 0.150 0.045 0.096 

Locus 82 : 
2 alleles
1.4% missing data
   1   (0.916) 0.949 0.970 0.938 
   3   (0.084) 0.051 0.030 0.062 

Locus 83 : 
2 alleles
4.3% missing data
   2   (0.274) 0.181 0.584 0.278 
   4   (0.726) 0.819 0.416 0.722 

Locus 84 : 
2 alleles
10.1% missing data
   3   (0.918) 0.968 0.983 0.921 
   1   (0.082) 0.032 0.017 0.079 

Locus 85 : 
2 alleles
11.6% missing data
   4   (0.792) 0.881 0.275 0.808 
   3   (0.208) 0.119 0.725 0.192 

Locus 86 : 
2 alleles
2.9% missing data
   2   (0.913) 0.899 0.978 0.955 
   1   (0.087) 0.101 0.022 0.045 

Locus 87 : 
2 alleles
12.3% missing data
   3   (0.869) 0.788 0.963 0.926 
   1   (0.131) 0.212 0.037 0.074 

Locus 88 : 
2 alleles
5.8% missing data
   4   (0.911) 0.626 0.469 0.987 
   2   (0.089) 0.374 0.531 0.013 

Locus 89 : 
2 alleles
5.8% missing data
   2   (0.257) 0.263 0.093 0.243 
   4   (0.743) 0.737 0.907 0.757 

Locus 90 : 
2 alleles
8.0% missing data
   4   (0.250) 0.171 0.085 0.292 
   2   (0.750) 0.829 0.915 0.708 

Locus 91 : 
2 alleles
3.6% missing data
   2   (0.893) 0.920 0.661 0.941 
   4   (0.107) 0.080 0.339 0.059 

Locus 92 : 
2 alleles
10.9% missing data
   4   (0.797) 0.800 0.949 0.813 
   3   (0.203) 0.200 0.051 0.187 

Locus 93 : 
2 alleles
4.3% missing data
   1   (0.879) 0.926 0.618 0.916 
   3   (0.121) 0.074 0.382 0.084 

Locus 94 : 
2 alleles
9.4% missing data
   2   (0.958) 0.856 0.985 0.994 
   1   (0.042) 0.144 0.015 0.006 

Locus 95 : 
2 alleles
2.9% missing data
   2   (0.864) 0.836 0.943 0.908 
   4   (0.136) 0.164 0.057 0.092 

Locus 96 : 
2 alleles
2.9% missing data
   3   (0.915) 0.912 0.967 0.955 
   2   (0.085) 0.088 0.033 0.045 

Locus 97 : 
2 alleles
1.4% missing data
   1   (0.943) 0.993 0.995 0.907 
   3   (0.057) 0.007 0.005 0.093 

Locus 98 : 
2 alleles
13.0% missing data
   4   (0.909) 0.941 0.930 0.935 
   3   (0.091) 0.059 0.070 0.065 

Locus 99 : 
2 alleles
4.3% missing data
   4   (0.915) 0.929 0.966 0.948 
   2   (0.085) 0.071 0.034 0.052 

Locus 100 : 
2 alleles
13.0% missing data
   1   (0.750) 0.743 0.217 0.822 
   3   (0.250) 0.257 0.783 0.178 

Locus 101 : 
2 alleles
10.9% missing data
   4   (0.903) 0.904 0.948 0.942 
   2   (0.097) 0.096 0.052 0.058 

Locus 102 : 
2 alleles
16.7% missing data
   3   (0.869) 0.910 0.962 0.877 
   1   (0.131) 0.090 0.038 0.123 

Locus 103 : 
2 alleles
5.1% missing data
   2   (0.737) 0.683 0.890 0.776 
   4   (0.263) 0.317 0.110 0.224 

Locus 104 : 
2 alleles
14.5% missing data
   2   (0.408) 0.468 0.128 0.395 
   4   (0.592) 0.532 0.872 0.605 

Locus 105 : 
2 alleles
8.0% missing data
   2   (0.445) 0.510 0.560 0.392 
   4   (0.555) 0.490 0.440 0.608 

Locus 106 : 
2 alleles
5.1% missing data
   4   (0.890) 0.896 0.971 0.922 
   3   (0.110) 0.104 0.029 0.078 

Locus 107 : 
2 alleles
13.0% missing data
   1   (0.837) 0.888 0.966 0.828 
   2   (0.163) 0.112 0.034 0.172 

Locus 108 : 
2 alleles
11.6% missing data
   1   (0.783) 0.881 0.689 0.765 
   3   (0.217) 0.119 0.311 0.235 

Locus 109 : 
2 alleles
5.1% missing data
   3   (0.775) 0.797 0.909 0.781 
   1   (0.225) 0.203 0.091 0.219 

Locus 110 : 
2 alleles
10.9% missing data
   1   (0.887) 0.911 0.956 0.912 
   3   (0.113) 0.089 0.044 0.088 

Locus 111 : 
2 alleles
13.8% missing data
   1   (0.465) 0.514 0.570 0.425 
   3   (0.535) 0.486 0.430 0.575 

Locus 112 : 
2 alleles
13.0% missing data
   2   (0.645) 0.637 0.922 0.634 
   4   (0.355) 0.363 0.078 0.366 

Locus 113 : 
2 alleles
3.6% missing data
   3   (0.904) 0.866 0.960 0.952 
   1   (0.096) 0.134 0.040 0.048 

Locus 114 : 
2 alleles
10.1% missing data
   4   (0.916) 0.982 0.991 0.874 
   2   (0.084) 0.018 0.009 0.126 

Locus 115 : 
2 alleles
13.8% missing data
   2   (0.694) 0.698 0.637 0.719 
   4   (0.306) 0.302 0.363 0.281 

Locus 116 : 
2 alleles
5.1% missing data
   1   (0.663) 0.634 0.883 0.675 
   3   (0.337) 0.366 0.117 0.325 

Locus 117 : 
2 alleles
2.9% missing data
   1   (0.738) 0.748 0.888 0.745 
   4   (0.262) 0.252 0.112 0.255 

Locus 118 : 
2 alleles
5.1% missing data
   2   (0.375) 0.308 0.127 0.428 
   4   (0.625) 0.692 0.873 0.572 

Locus 119 : 
2 alleles
6.5% missing data
   2   (0.603) 0.738 0.293 0.563 
   4   (0.397) 0.262 0.707 0.437 

Locus 120 : 
2 alleles
9.4% missing data
   3   (0.811) 0.797 0.933 0.841 
   4   (0.189) 0.203 0.067 0.159 

Locus 121 : 
2 alleles
13.8% missing data
   4   (0.898) 0.927 0.983 0.916 
   2   (0.102) 0.073 0.017 0.084 

Locus 122 : 
2 alleles
3.6% missing data
   3   (0.813) 0.820 0.625 0.867 
   2   (0.187) 0.180 0.375 0.133 

Locus 123 : 
2 alleles
13.0% missing data
   3   (0.913) 0.965 0.977 0.915 
   1   (0.087) 0.035 0.023 0.085 

Locus 124 : 
2 alleles
10.1% missing data
   1   (0.176) 0.089 0.222 0.185 
   3   (0.824) 0.911 0.778 0.815 

Locus 125 : 
2 alleles
5.1% missing data
   3   (0.819) 0.798 0.901 0.859 
   1   (0.181) 0.202 0.099 0.141 

Locus 126 : 
2 alleles
5.1% missing data
   1   (0.814) 0.832 0.957 0.824 
   3   (0.186) 0.168 0.043 0.176 

Locus 127 : 
2 alleles
13.8% missing data
   3   (0.713) 0.728 0.815 0.722 
   1   (0.287) 0.272 0.185 0.278 

Locus 128 : 
2 alleles
13.0% missing data
   1   (0.517) 0.557 0.519 0.496 
   3   (0.483) 0.443 0.481 0.504 

Locus 129 : 
2 alleles
8.0% missing data
   2   (0.825) 0.915 0.952 0.778 
   4   (0.175) 0.085 0.048 0.222 

Locus 130 : 
2 alleles
14.5% missing data
   3   (0.904) 0.928 0.968 0.930 
   1   (0.096) 0.072 0.032 0.070 

Locus 131 : 
2 alleles
18.1% missing data
   1   (0.913) 0.954 0.972 0.930 
   4   (0.087) 0.046 0.028 0.070 

Locus 132 : 
2 alleles
3.6% missing data
   2   (0.927) 0.982 0.989 0.918 
   4   (0.073) 0.018 0.011 0.082 

Locus 133 : 
2 alleles
5.8% missing data
   3   (0.801) 0.819 0.889 0.819 
   1   (0.199) 0.181 0.111 0.181 

Locus 134 : 
2 alleles
12.3% missing data
   2   (0.897) 0.953 0.978 0.895 
   4   (0.103) 0.047 0.022 0.105 

Locus 135 : 
2 alleles
5.1% missing data
   2   (0.885) 0.923 0.740 0.927 
   4   (0.115) 0.077 0.260 0.073 

Locus 136 : 
2 alleles
5.1% missing data
   2   (0.843) 0.818 0.706 0.900 
   1   (0.157) 0.182 0.294 0.100 

Locus 137 : 
2 alleles
12.3% missing data
   3   (0.895) 0.929 0.968 0.913 
   1   (0.105) 0.071 0.032 0.087 

Locus 138 : 
2 alleles
13.0% missing data
   2   (0.348) 0.267 0.257 0.388 
   4   (0.652) 0.733 0.743 0.612 

Locus 139 : 
2 alleles
11.6% missing data
   1   (0.892) 0.931 0.969 0.907 
   2   (0.108) 0.069 0.031 0.093 

Locus 140 : 
2 alleles
2.2% missing data
   3   (0.826) 0.837 0.640 0.880 
   1   (0.174) 0.163 0.360 0.120 

Locus 141 : 
2 alleles
5.1% missing data
   2   (0.891) 0.943 0.979 0.890 
   4   (0.109) 0.057 0.021 0.110 

Locus 142 : 
2 alleles
9.4% missing data
   1   (0.077) 0.011 0.007 0.139 
   3   (0.923) 0.989 0.993 0.861 

Locus 143 : 
2 alleles
4.3% missing data
   1   (0.406) 0.504 0.456 0.335 
   3   (0.594) 0.496 0.544 0.665 

Locus 144 : 
2 alleles
16.7% missing data
   2   (0.142) 0.135 0.031 0.117 
   4   (0.858) 0.865 0.969 0.883 

Locus 145 : 
2 alleles
16.7% missing data
   3   (0.871) 0.870 0.964 0.903 
   1   (0.129) 0.130 0.036 0.097 

Locus 146 : 
2 alleles
3.6% missing data
   4   (0.857) 0.843 0.967 0.891 
   2   (0.143) 0.157 0.033 0.109 

Locus 147 : 
2 alleles
12.3% missing data
   2   (0.457) 0.354 0.823 0.473 
   1   (0.543) 0.646 0.177 0.527 

Locus 148 : 
2 alleles
12.3% missing data
   4   (0.903) 0.951 0.845 0.936 
   2   (0.097) 0.049 0.155 0.064 

Locus 149 : 
2 alleles
3.6% missing data
   1   (0.868) 0.907 0.964 0.878 
   4   (0.132) 0.093 0.036 0.122 

Locus 150 : 
2 alleles
4.3% missing data
   1   (0.897) 0.908 0.965 0.929 
   3   (0.103) 0.092 0.035 0.071 

Locus 151 : 
2 alleles
7.2% missing data
   3   (0.904) 0.876 0.959 0.950 
   1   (0.096) 0.124 0.041 0.050 

Locus 152 : 
2 alleles
2.9% missing data
   4   (0.921) 0.965 0.979 0.933 
   3   (0.079) 0.035 0.021 0.067 

Locus 153 : 
2 alleles
13.0% missing data
   3   (0.903) 0.942 0.972 0.918 
   1   (0.097) 0.058 0.028 0.082 

Locus 154 : 
2 alleles
10.9% missing data
   1   (0.860) 0.934 0.911 0.842 
   4   (0.140) 0.066 0.089 0.158 

Locus 155 : 
2 alleles
5.1% missing data
   2   (0.483) 0.410 0.825 0.486 
   4   (0.517) 0.590 0.175 0.514 

Locus 156 : 
2 alleles
12.3% missing data
   1   (0.790) 0.829 0.926 0.786 
   3   (0.210) 0.171 0.074 0.214 

Locus 157 : 
2 alleles
6.5% missing data
   2   (0.784) 0.798 0.951 0.789 
   1   (0.216) 0.202 0.049 0.211 

Locus 158 : 
2 alleles
15.9% missing data
   2   (0.871) 0.959 0.975 0.815 
   3   (0.129) 0.041 0.025 0.185 

Locus 159 : 
2 alleles
5.1% missing data
   1   (0.208) 0.237 0.065 0.175 
   3   (0.792) 0.763 0.935 0.825 

Locus 160 : 
2 alleles
14.5% missing data
   3   (0.884) 0.913 0.896 0.910 
   1   (0.116) 0.087 0.104 0.090 

Locus 161 : 
2 alleles
13.0% missing data
   3   (0.634) 0.672 0.895 0.597 
   1   (0.366) 0.328 0.105 0.403 

Locus 162 : 
2 alleles
2.2% missing data
   2   (0.912) 0.946 0.978 0.932 
   4   (0.088) 0.054 0.022 0.068 

Locus 163 : 
2 alleles
1.4% missing data
   2   (0.922) 0.974 0.984 0.923 
   1   (0.078) 0.026 0.016 0.077 

Locus 164 : 
2 alleles
18.8% missing data
   3   (0.375) 0.457 0.102 0.348 
   1   (0.625) 0.543 0.898 0.652 

Locus 165 : 
2 alleles
11.6% missing data
   2   (0.759) 0.704 0.296 0.846 
   4   (0.241) 0.296 0.704 0.154 

Locus 166 : 
2 alleles
3.6% missing data
   4   (0.900) 0.846 0.955 0.952 
   2   (0.100) 0.154 0.045 0.048 

Locus 167 : 
2 alleles
2.2% missing data
   2   (0.935) 0.992 0.995 0.884 
   4   (0.065) 0.008 0.005 0.116 

Locus 168 : 
2 alleles
13.8% missing data
   2   (0.921) 0.850 0.975 0.972 
   4   (0.079) 0.150 0.025 0.028 

Locus 169 : 
2 alleles
4.3% missing data
   2   (0.907) 0.883 0.957 0.953 
   4   (0.093) 0.117 0.043 0.047 

Locus 170 : 
2 alleles
4.3% missing data
   1   (0.424) 0.418 0.131 0.450 
   2   (0.576) 0.582 0.869 0.550 

Locus 171 : 
2 alleles
2.9% missing data
   2   (0.761) 0.737 0.603 0.822 
   3   (0.239) 0.263 0.397 0.178 

Locus 172 : 
2 alleles
8.0% missing data
   2   (0.847) 0.926 0.969 0.814 
   4   (0.153) 0.074 0.031 0.186 

Locus 173 : 
2 alleles
5.1% missing data
   2   (0.692) 0.696 0.576 0.728 
   4   (0.308) 0.304 0.424 0.272 

Locus 174 : 
2 alleles
4.3% missing data
   4   (0.911) 0.943 0.984 0.932 
   2   (0.089) 0.057 0.016 0.068 

Locus 175 : 
2 alleles
13.0% missing data
   3   (0.926) 0.978 0.981 0.922 
   1   (0.074) 0.022 0.019 0.078 

Locus 176 : 
2 alleles
10.1% missing data
   1   (0.547) 0.498 0.148 0.619 
   3   (0.453) 0.502 0.852 0.381 

Locus 177 : 
2 alleles
4.3% missing data
   2   (0.733) 0.689 0.594 0.798 
   1   (0.267) 0.311 0.406 0.202 

Locus 178 : 
2 alleles
1.4% missing data
   1   (0.742) 0.792 0.514 0.766 
   4   (0.258) 0.208 0.486 0.234 

Locus 179 : 
2 alleles
10.9% missing data
   3   (0.899) 0.931 0.973 0.920 
   1   (0.101) 0.069 0.027 0.080 

Locus 180 : 
2 alleles
2.2% missing data
   1   (0.891) 0.936 0.969 0.902 
   4   (0.109) 0.064 0.031 0.098 

Locus 181 : 
2 alleles
15.9% missing data
   2   (0.888) 0.940 0.971 0.888 
   3   (0.112) 0.060 0.029 0.112 

Locus 182 : 
2 alleles
1.4% missing data
   1   (0.899) 0.942 0.947 0.914 
   3   (0.101) 0.058 0.053 0.086 

Locus 183 : 
2 alleles
10.1% missing data
   1   (0.888) 0.899 0.964 0.918 
   3   (0.112) 0.101 0.036 0.082 

Locus 184 : 
2 alleles
2.2% missing data
   4   (0.845) 0.949 0.970 0.769 
   2   (0.155) 0.051 0.030 0.231 

Locus 185 : 
2 alleles
12.3% missing data
   2   (0.833) 0.897 0.961 0.814 
   4   (0.167) 0.103 0.039 0.186 

Locus 186 : 
2 alleles
9.4% missing data
   2   (0.909) 0.886 0.964 0.954 
   4   (0.091) 0.114 0.036 0.046 

Locus 187 : 
2 alleles
9.4% missing data
   2   (0.884) 0.826 0.785 0.946 
   4   (0.116) 0.174 0.215 0.054 

Locus 188 : 
2 alleles
3.6% missing data
   3   (0.725) 0.619 0.875 0.785 
   4   (0.275) 0.381 0.125 0.215 

Locus 189 : 
2 alleles
5.1% missing data
   2   (0.812) 0.802 0.953 0.838 
   4   (0.188) 0.198 0.047 0.162 

Locus 190 : 
2 alleles
3.6% missing data
   2   (0.688) 0.771 0.654 0.669 
   4   (0.312) 0.229 0.346 0.331 

Locus 191 : 
2 alleles
4.3% missing data
   2   (0.911) 0.927 0.965 0.943 
   4   (0.089) 0.073 0.035 0.057 

Locus 192 : 
2 alleles
12.3% missing data
   1   (0.774) 0.844 0.633 0.784 
   3   (0.226) 0.156 0.367 0.216 

Locus 193 : 
2 alleles
8.0% missing data
   4   (0.496) 0.505 0.123 0.530 
   2   (0.504) 0.495 0.877 0.470 

Locus 194 : 
2 alleles
13.0% missing data
   1   (0.898) 0.933 0.976 0.915 
   4   (0.102) 0.067 0.024 0.085 

Locus 195 : 
2 alleles
4.3% missing data
   4   (0.910) 0.945 0.611 0.954 
   2   (0.090) 0.055 0.389 0.046 

Locus 196 : 
2 alleles
15.9% missing data
   3   (0.730) 0.681 0.893 0.764 
   1   (0.270) 0.319 0.107 0.236 

Locus 197 : 
2 alleles
13.0% missing data
   4   (0.724) 0.674 0.877 0.760 
   2   (0.276) 0.326 0.123 0.240 

Locus 198 : 
2 alleles
12.3% missing data
   1   (0.900) 0.943 0.976 0.911 
   4   (0.100) 0.057 0.024 0.089 

Locus 199 : 
2 alleles
13.0% missing data
   1   (0.784) 0.777 0.724 0.825 
   3   (0.216) 0.223 0.276 0.175 

Locus 200 : 
2 alleles
2.9% missing data
   4   (0.879) 0.942 0.966 0.867 
   2   (0.121) 0.058 0.034 0.133 

Locus 201 : 
2 alleles
3.6% missing data
   4   (0.200) 0.202 0.052 0.181 
   3   (0.800) 0.798 0.948 0.819 

Locus 202 : 
2 alleles
15.2% missing data
   1   (0.529) 0.667 0.785 0.427 
   3   (0.471) 0.333 0.215 0.573 

Locus 203 : 
2 alleles
14.5% missing data
   2   (0.678) 0.689 0.920 0.664 
   1   (0.322) 0.311 0.080 0.336 

Locus 204 : 
2 alleles
0.7% missing data
   4   (0.875) 0.927 0.803 0.905 
   1   (0.125) 0.073 0.197 0.095 

Locus 205 : 
2 alleles
2.9% missing data
   4   (0.111) 0.014 0.009 0.259 
   2   (0.889) 0.986 0.991 0.741 

Locus 206 : 
2 alleles
3.6% missing data
   4   (0.877) 0.957 0.682 0.881 
   2   (0.123) 0.043 0.318 0.119 

Locus 207 : 
2 alleles
13.8% missing data
   2   (0.918) 0.977 0.982 0.903 
   4   (0.082) 0.023 0.018 0.097 

Locus 208 : 
2 alleles
5.1% missing data
   3   (0.347) 0.321 0.136 0.368 
   4   (0.653) 0.679 0.864 0.632 

Locus 209 : 
2 alleles
16.7% missing data
   4   (0.742) 0.736 0.936 0.752 
   2   (0.258) 0.264 0.064 0.248 

Locus 210 : 
2 alleles
9.4% missing data
   1   (0.347) 0.428 0.151 0.308 
   3   (0.653) 0.572 0.849 0.692 

Locus 211 : 
2 alleles
11.6% missing data
   1   (0.918) 0.935 0.968 0.949 
   3   (0.082) 0.065 0.032 0.051 

Locus 212 : 
2 alleles
7.2% missing data
   3   (0.442) 0.287 0.381 0.532 
   4   (0.558) 0.713 0.619 0.468 

Locus 213 : 
2 alleles
3.6% missing data
   2   (0.547) 0.534 0.850 0.529 
   4   (0.453) 0.466 0.150 0.471 

Locus 214 : 
2 alleles
6.5% missing data
   1   (0.815) 0.826 0.609 0.867 
   3   (0.185) 0.174 0.391 0.133 

Locus 215 : 
2 alleles
5.8% missing data
   4   (0.845) 0.971 0.982 0.689 
   2   (0.155) 0.029 0.018 0.311 

Locus 216 : 
2 alleles
2.2% missing data
   2   (0.943) 0.993 0.995 0.909 
   4   (0.057) 0.007 0.005 0.091 

Locus 217 : 
2 alleles
4.3% missing data
   2   (0.780) 0.792 0.918 0.791 
   4   (0.220) 0.208 0.082 0.209 

Locus 218 : 
2 alleles
10.1% missing data
   2   (0.591) 0.595 0.887 0.568 
   4   (0.409) 0.405 0.113 0.432 

Locus 219 : 
2 alleles
14.5% missing data
   2   (0.800) 0.723 0.938 0.852 
   4   (0.200) 0.277 0.062 0.148 

Locus 220 : 
2 alleles
17.4% missing data
   4   (0.844) 0.971 0.981 0.690 
   3   (0.156) 0.029 0.019 0.310 

Locus 221 : 
2 alleles
2.9% missing data
   2   (0.096) 0.046 0.020 0.092 
   4   (0.904) 0.954 0.980 0.908 

Locus 222 : 
2 alleles
4.3% missing data
   2   (0.927) 0.974 0.984 0.934 
   4   (0.073) 0.026 0.016 0.066 

Locus 223 : 
2 alleles
13.0% missing data
   2   (0.889) 0.921 0.910 0.914 
   4   (0.111) 0.079 0.090 0.086 

Locus 224 : 
2 alleles
12.3% missing data
   1   (0.882) 0.802 0.961 0.939 
   3   (0.118) 0.198 0.039 0.061 

Locus 225 : 
2 alleles
10.9% missing data
   3   (0.711) 0.759 0.889 0.689 
   1   (0.289) 0.241 0.111 0.311 

Locus 226 : 
2 alleles
11.6% missing data
   3   (0.830) 0.844 0.954 0.847 
   1   (0.170) 0.156 0.046 0.153 

Locus 227 : 
2 alleles
6.5% missing data
   1   (0.845) 0.835 0.940 0.880 
   3   (0.155) 0.165 0.060 0.120 

Locus 228 : 
2 alleles
18.1% missing data
   2   (0.927) 0.940 0.977 0.960 
   4   (0.073) 0.060 0.023 0.040 

Locus 229 : 
2 alleles
3.6% missing data
   2   (0.787) 0.682 0.921 0.849 
   4   (0.213) 0.318 0.079 0.151 

Locus 230 : 
2 alleles
12.3% missing data
   4   (0.828) 0.715 0.950 0.892 
   2   (0.172) 0.285 0.050 0.108 

Locus 231 : 
2 alleles
2.2% missing data
   2   (0.676) 0.712 0.885 0.654 
   4   (0.324) 0.288 0.115 0.346 

Locus 232 : 
2 alleles
4.3% missing data
   3   (0.443) 0.463 0.499 0.420 
   4   (0.557) 0.537 0.501 0.580 

Locus 233 : 
2 alleles
7.2% missing data
   3   (0.873) 0.752 0.941 0.940 
   4   (0.127) 0.248 0.059 0.060 

Locus 234 : 
2 alleles
2.9% missing data
   4   (0.857) 0.904 0.963 0.858 
   2   (0.143) 0.096 0.037 0.142 

Locus 235 : 
2 alleles
6.5% missing data
   2   (0.709) 0.720 0.576 0.744 
   1   (0.291) 0.280 0.424 0.256 

Locus 236 : 
2 alleles
6.5% missing data
   4   (0.518) 0.487 0.844 0.502 
   1   (0.482) 0.513 0.156 0.498 

Locus 237 : 
2 alleles
3.6% missing data
   4   (0.726) 0.782 0.915 0.698 
   1   (0.274) 0.218 0.085 0.302 

Locus 238 : 
2 alleles
18.8% missing data
   1   (0.201) 0.172 0.070 0.196 
   3   (0.799) 0.828 0.930 0.804 

Locus 239 : 
2 alleles
4.3% missing data
   3   (0.893) 0.905 0.976 0.923 
   4   (0.107) 0.095 0.024 0.077 

Locus 240 : 
2 alleles
1.4% missing data
   2   (0.734) 0.532 0.904 0.825 
   3   (0.266) 0.468 0.096 0.175 

Locus 241 : 
2 alleles
8.7% missing data
   1   (0.882) 0.901 0.975 0.906 
   3   (0.118) 0.099 0.025 0.094 

Locus 242 : 
2 alleles
2.2% missing data
   3   (0.842) 0.821 0.956 0.878 
   1   (0.158) 0.179 0.044 0.122 

Locus 243 : 
2 alleles
10.9% missing data
   3   (0.512) 0.288 0.778 0.618 
   1   (0.488) 0.712 0.222 0.382 

Locus 244 : 
2 alleles
5.8% missing data
   2   (0.867) 0.932 0.964 0.853 
   4   (0.133) 0.068 0.036 0.147 

Locus 245 : 
2 alleles
2.9% missing data
   2   (0.847) 0.840 0.967 0.876 
   4   (0.153) 0.160 0.033 0.124 

Locus 246 : 
2 alleles
4.3% missing data
   4   (0.791) 0.816 0.757 0.826 
   2   (0.209) 0.184 0.243 0.174 

Locus 247 : 
2 alleles
14.5% missing data
   2   (0.673) 0.630 0.894 0.692 
   4   (0.327) 0.370 0.106 0.308 

Locus 248 : 
2 alleles
8.0% missing data
   2   (0.159) 0.130 0.370 0.113 
   3   (0.841) 0.870 0.630 0.887 

Locus 249 : 
2 alleles
13.8% missing data
   2   (0.933) 0.989 0.993 0.896 
   1   (0.067) 0.011 0.007 0.104 

Locus 250 : 
2 alleles
1.4% missing data
   2   (0.784) 0.807 0.711 0.821 
   3   (0.216) 0.193 0.289 0.179 

Locus 251 : 
2 alleles
5.1% missing data
   3   (0.342) 0.221 0.765 0.360 
   4   (0.658) 0.779 0.235 0.640 

Locus 252 : 
2 alleles
15.9% missing data
   2   (0.261) 0.251 0.191 0.246 
   4   (0.739) 0.749 0.809 0.754 

Locus 253 : 
2 alleles
15.2% missing data
   4   (0.882) 0.866 0.954 0.923 
   2   (0.118) 0.134 0.046 0.077 

Locus 254 : 
2 alleles
8.0% missing data
   1   (0.324) 0.283 0.122 0.350 
   2   (0.676) 0.717 0.878 0.650 

Locus 255 : 
2 alleles
16.7% missing data
   1   (0.624) 0.605 0.542 0.657 
   2   (0.376) 0.395 0.458 0.343 

Locus 256 : 
2 alleles
7.2% missing data
   1   (0.680) 0.676 0.204 0.744 
   2   (0.320) 0.324 0.796 0.256 

Locus 257 : 
2 alleles
10.9% missing data
   1   (0.922) 0.945 0.977 0.951 
   2   (0.078) 0.055 0.023 0.049 

Locus 258 : 
2 alleles
15.9% missing data
   3   (0.921) 0.905 0.946 0.965 
   1   (0.079) 0.095 0.054 0.035 

Locus 259 : 
2 alleles
10.9% missing data
   2   (0.849) 0.949 0.752 0.824 
   4   (0.151) 0.051 0.248 0.176 

Locus 260 : 
2 alleles
11.6% missing data
   1   (0.859) 0.925 0.965 0.841 
   3   (0.141) 0.075 0.035 0.159 

Locus 261 : 
2 alleles
15.9% missing data
   1   (0.492) 0.488 0.553 0.487 
   3   (0.508) 0.512 0.447 0.513 

Locus 262 : 
2 alleles
13.8% missing data
   4   (0.129) 0.076 0.033 0.131 
   2   (0.871) 0.924 0.967 0.869 

Locus 263 : 
2 alleles
1.4% missing data
   1   (0.907) 0.910 0.975 0.943 
   2   (0.093) 0.090 0.025 0.057 

Locus 264 : 
2 alleles
3.6% missing data
   2   (0.955) 0.838 0.977 0.994 
   4   (0.045) 0.162 0.023 0.006 

Locus 265 : 
2 alleles
7.2% missing data
   3   (0.726) 0.807 0.622 0.718 
   2   (0.274) 0.193 0.378 0.282 

Locus 266 : 
2 alleles
5.1% missing data
   2   (0.507) 0.526 0.759 0.473 
   4   (0.493) 0.474 0.241 0.527 

Locus 267 : 
2 alleles
2.9% missing data
   2   (0.912) 0.963 0.982 0.915 
   4   (0.088) 0.037 0.018 0.085 

Locus 268 : 
2 alleles
15.2% missing data
   1   (0.198) 0.154 0.092 0.199 
   3   (0.802) 0.846 0.908 0.801 

Locus 269 : 
2 alleles
4.3% missing data
   1   (0.881) 0.959 0.979 0.842 
   3   (0.119) 0.041 0.021 0.158 

Locus 270 : 
2 alleles
6.5% missing data
   4   (0.911) 0.921 0.970 0.945 
   1   (0.089) 0.079 0.030 0.055 

Locus 271 : 
2 alleles
2.2% missing data
   2   (0.900) 0.835 0.969 0.953 
   4   (0.100) 0.165 0.031 0.047 

Locus 272 : 
2 alleles
2.9% missing data
   4   (0.855) 0.874 0.935 0.879 
   2   (0.145) 0.126 0.065 0.121 

Locus 273 : 
2 alleles
1.4% missing data
   2   (0.871) 0.906 0.970 0.883 
   4   (0.129) 0.094 0.030 0.117 

Locus 274 : 
2 alleles
8.0% missing data
   1   (0.141) 0.107 0.068 0.124 
   3   (0.859) 0.893 0.932 0.876 

Locus 275 : 
2 alleles
2.9% missing data
   1   (0.599) 0.659 0.192 0.616 
   4   (0.401) 0.341 0.808 0.384 

Locus 276 : 
2 alleles
18.1% missing data
   2   (0.339) 0.326 0.124 0.351 
   3   (0.661) 0.674 0.876 0.649 

Locus 277 : 
2 alleles
10.9% missing data
   1   (0.908) 0.943 0.978 0.926 
   4   (0.092) 0.057 0.022 0.074 

Locus 278 : 
2 alleles
3.6% missing data
   3   (0.790) 0.829 0.956 0.780 
   1   (0.210) 0.171 0.044 0.220 

Locus 279 : 
2 alleles
3.6% missing data
   1   (0.879) 0.919 0.949 0.892 
   3   (0.121) 0.081 0.051 0.108 

Locus 280 : 
2 alleles
2.2% missing data
   3   (0.170) 0.208 0.090 0.123 
   4   (0.830) 0.792 0.910 0.877 

Locus 281 : 
2 alleles
14.5% missing data
   1   (0.744) 0.778 0.862 0.742 
   2   (0.256) 0.222 0.138 0.258 

Locus 282 : 
2 alleles
18.1% missing data
   3   (0.831) 0.858 0.839 0.853 
   4   (0.169) 0.142 0.161 0.147 

Locus 283 : 
2 alleles
5.1% missing data
   1   (0.899) 0.916 0.966 0.929 
   2   (0.101) 0.084 0.034 0.071 

Locus 284 : 
2 alleles
5.1% missing data
   1   (0.886) 0.962 0.841 0.887 
   2   (0.114) 0.038 0.159 0.113 

Locus 285 : 
2 alleles
10.9% missing data
   4   (0.918) 0.900 0.969 0.961 
   2   (0.082) 0.100 0.031 0.039 

Locus 286 : 
2 alleles
8.0% missing data
   4   (0.354) 0.437 0.209 0.307 
   2   (0.646) 0.563 0.791 0.693 

Locus 287 : 
2 alleles
14.5% missing data
   1   (0.411) 0.413 0.123 0.431 
   3   (0.589) 0.587 0.877 0.569 

Locus 288 : 
2 alleles
2.2% missing data
   2   (0.057) 0.007 0.005 0.091 
   3   (0.943) 0.993 0.995 0.909 

Locus 289 : 
2 alleles
15.9% missing data
   4   (0.913) 0.988 0.872 0.887 
   2   (0.087) 0.012 0.128 0.113 

Locus 290 : 
2 alleles
6.5% missing data
   2   (0.880) 0.769 0.959 0.943 
   4   (0.120) 0.231 0.041 0.057 

Locus 291 : 
2 alleles
18.1% missing data
   4   (0.892) 0.949 0.964 0.889 
   2   (0.108) 0.051 0.036 0.111 

Locus 292 : 
2 alleles
7.2% missing data
   2   (0.707) 0.808 0.926 0.638 
   4   (0.293) 0.192 0.074 0.362 

Locus 293 : 
2 alleles
3.6% missing data
   1   (0.900) 0.987 0.991 0.777 
   3   (0.100) 0.013 0.009 0.223 

Locus 294 : 
2 alleles
10.9% missing data
   2   (0.856) 0.870 0.701 0.908 
   1   (0.144) 0.130 0.299 0.092 

Locus 295 : 
2 alleles
5.1% missing data
   1   (0.794) 0.866 0.936 0.764 
   2   (0.206) 0.134 0.064 0.236 

Locus 296 : 
2 alleles
5.8% missing data
   1   (0.630) 0.386 0.408 0.777 
   3   (0.370) 0.614 0.592 0.223 

Locus 297 : 
2 alleles
4.3% missing data
   4   (0.925) 0.910 0.976 0.967 
   2   (0.075) 0.090 0.024 0.033 

Locus 298 : 
2 alleles
11.6% missing data
   2   (0.658) 0.551 0.906 0.703 
   4   (0.342) 0.449 0.094 0.297 

Locus 299 : 
2 alleles
8.0% missing data
   2   (0.217) 0.119 0.243 0.240 
   4   (0.783) 0.881 0.757 0.760 

Locus 300 : 
2 alleles
3.6% missing data
   2   (0.809) 0.844 0.941 0.811 
   4   (0.191) 0.156 0.059 0.189 

Locus 301 : 
2 alleles
5.8% missing data
   2   (0.503) 0.444 0.661 0.524 
   4   (0.497) 0.556 0.339 0.476 

Locus 302 : 
2 alleles
13.8% missing data
   4   (0.490) 0.461 0.738 0.481 
   3   (0.510) 0.539 0.262 0.519 

Locus 303 : 
2 alleles
6.5% missing data
   4   (0.899) 0.910 0.948 0.933 
   2   (0.101) 0.090 0.052 0.067 

Locus 304 : 
2 alleles
14.5% missing data
   3   (0.920) 0.934 0.977 0.953 
   1   (0.080) 0.066 0.023 0.047 

Locus 305 : 
2 alleles
2.2% missing data
   4   (0.831) 0.928 0.747 0.814 
   3   (0.169) 0.072 0.253 0.186 

Locus 306 : 
2 alleles
5.1% missing data
   2   (0.917) 0.898 0.968 0.960 
   3   (0.083) 0.102 0.032 0.040 

Locus 307 : 
2 alleles
13.0% missing data
   3   (0.752) 0.773 0.929 0.750 
   1   (0.248) 0.227 0.071 0.250 

Locus 308 : 
2 alleles
5.1% missing data
   3   (0.914) 0.935 0.976 0.943 
   1   (0.086) 0.065 0.024 0.057 

Locus 309 : 
2 alleles
2.2% missing data
   2   (0.806) 0.763 0.945 0.846 
   3   (0.194) 0.237 0.055 0.154 

Locus 310 : 
2 alleles
5.8% missing data
   4   (0.879) 0.859 0.917 0.925 
   2   (0.121) 0.141 0.083 0.075 

Locus 311 : 
2 alleles
15.2% missing data
   3   (0.851) 0.812 0.945 0.896 
   1   (0.149) 0.188 0.055 0.104 

Locus 312 : 
2 alleles
5.1% missing data
   2   (0.891) 0.943 0.968 0.894 
   3   (0.109) 0.057 0.032 0.106 

Locus 313 : 
2 alleles
2.2% missing data
   3   (0.096) 0.071 0.025 0.070 
   4   (0.904) 0.929 0.975 0.930 

Locus 314 : 
2 alleles
9.4% missing data
   2   (0.921) 0.968 0.986 0.928 
   4   (0.079) 0.032 0.014 0.072 

Locus 315 : 
2 alleles
2.2% missing data
   2   (0.626) 0.769 0.605 0.556 
   4   (0.374) 0.231 0.395 0.444 

Locus 316 : 
2 alleles
2.9% missing data
   1   (0.926) 0.982 0.988 0.911 
   3   (0.074) 0.018 0.012 0.089 

Locus 317 : 
2 alleles
5.8% missing data
   4   (0.919) 0.910 0.960 0.960 
   2   (0.081) 0.090 0.040 0.040 

Locus 318 : 
2 alleles
6.5% missing data
   2   (0.899) 0.967 0.840 0.909 
   4   (0.101) 0.033 0.160 0.091 

Locus 319 : 
2 alleles
4.3% missing data
   2   (0.656) 0.575 0.853 0.695 
   4   (0.344) 0.425 0.147 0.305 

Locus 320 : 
2 alleles
5.1% missing data
   2   (0.382) 0.282 0.387 0.423 
   4   (0.618) 0.718 0.613 0.577 

Locus 321 : 
2 alleles
10.9% missing data
   2   (0.837) 0.802 0.940 0.880 
   4   (0.163) 0.198 0.060 0.120 

Locus 322 : 
2 alleles
6.5% missing data
   1   (0.255) 0.311 0.093 0.217 
   3   (0.745) 0.689 0.907 0.783 

Locus 323 : 
2 alleles
18.8% missing data
   3   (0.937) 0.883 0.981 0.981 
   1   (0.063) 0.117 0.019 0.019 

Locus 324 : 
2 alleles
3.6% missing data
   3   (0.799) 0.912 0.728 0.762 
   1   (0.201) 0.088 0.272 0.238 

Locus 325 : 
2 alleles
14.5% missing data
   1   (0.864) 0.868 0.907 0.899 
   3   (0.136) 0.132 0.093 0.101 

Locus 326 : 
2 alleles
13.8% missing data
   4   (0.608) 0.599 0.157 0.668 
   2   (0.392) 0.401 0.843 0.332 

Locus 327 : 
2 alleles
5.8% missing data
   1   (0.143) 0.086 0.360 0.112 
   3   (0.857) 0.914 0.640 0.888 

Locus 328 : 
2 alleles
0.7% missing data
   4   (0.883) 0.864 0.976 0.923 
   2   (0.117) 0.136 0.024 0.077 

Locus 329 : 
2 alleles
5.1% missing data
   4   (0.346) 0.291 0.100 0.387 
   2   (0.654) 0.709 0.900 0.613 

Locus 330 : 
2 alleles
3.6% missing data
   3   (0.915) 0.807 0.975 0.971 
   1   (0.085) 0.193 0.025 0.029 

Locus 331 : 
2 alleles
15.2% missing data
   4   (0.918) 0.774 0.967 0.976 
   2   (0.082) 0.226 0.033 0.024 

Locus 332 : 
2 alleles
6.5% missing data
   1   (0.290) 0.417 0.097 0.227 
   3   (0.710) 0.583 0.903 0.773 

Locus 333 : 
2 alleles
5.1% missing data
   4   (0.911) 0.964 0.973 0.913 
   1   (0.089) 0.036 0.027 0.087 

Locus 334 : 
2 alleles
2.2% missing data
   1   (0.900) 0.900 0.968 0.937 
   3   (0.100) 0.100 0.032 0.063 

Locus 335 : 
2 alleles
15.9% missing data
   1   (0.891) 0.967 0.881 0.889 
   2   (0.109) 0.033 0.119 0.111 

Locus 336 : 
2 alleles
15.9% missing data
   4   (0.920) 0.967 0.977 0.929 
   1   (0.080) 0.033 0.023 0.071 

Locus 337 : 
2 alleles
13.0% missing data
   2   (0.574) 0.590 0.745 0.562 
   4   (0.426) 0.410 0.255 0.438 

Locus 338 : 
2 alleles
13.8% missing data
   3   (0.857) 0.834 0.875 0.903 
   1   (0.143) 0.166 0.125 0.097 

Locus 339 : 
2 alleles
5.1% missing data
   1   (0.680) 0.617 0.314 0.761 
   3   (0.320) 0.383 0.686 0.239 

Locus 340 : 
2 alleles
1.4% missing data
   4   (0.908) 0.938 0.973 0.932 
   2   (0.092) 0.062 0.027 0.068 

Locus 341 : 
2 alleles
13.0% missing data
   4   (0.887) 0.926 0.974 0.900 
   1   (0.113) 0.074 0.026 0.100 

Locus 342 : 
2 alleles
6.5% missing data
   2   (0.761) 0.802 0.575 0.790 
   3   (0.239) 0.198 0.425 0.210 

Locus 343 : 
2 alleles
10.1% missing data
   2   (0.829) 0.861 0.952 0.836 
   4   (0.171) 0.139 0.048 0.164 

Locus 344 : 
2 alleles
11.6% missing data
   1   (0.914) 0.921 0.972 0.949 
   3   (0.086) 0.079 0.028 0.051 

Locus 345 : 
2 alleles
15.9% missing data
   4   (0.847) 0.845 0.817 0.889 
   2   (0.153) 0.155 0.183 0.111 

Locus 346 : 
2 alleles
5.8% missing data
   2   (0.900) 0.946 0.954 0.911 
   4   (0.100) 0.054 0.046 0.089 

Locus 347 : 
2 alleles
5.8% missing data
   2   (0.910) 0.944 0.979 0.929 
   4   (0.090) 0.056 0.021 0.071 

Locus 348 : 
2 alleles
1.4% missing data
   3   (0.879) 0.926 0.969 0.884 
   2   (0.121) 0.074 0.031 0.116 

Locus 349 : 
2 alleles
4.3% missing data
   4   (0.934) 0.899 0.949 0.979 
   2   (0.066) 0.101 0.051 0.021 

Locus 350 : 
2 alleles
5.1% missing data
   1   (0.910) 0.971 0.982 0.898 
   3   (0.090) 0.029 0.018 0.102 

Locus 351 : 
2 alleles
14.5% missing data
   1   (0.589) 0.613 0.242 0.619 
   3   (0.411) 0.387 0.758 0.381 

Locus 352 : 
2 alleles
2.2% missing data
   3   (0.913) 0.956 0.976 0.926 
   1   (0.087) 0.044 0.024 0.074 

Locus 353 : 
2 alleles
2.2% missing data
   3   (0.860) 0.924 0.973 0.844 
   1   (0.140) 0.076 0.027 0.156 

Locus 354 : 
2 alleles
0.7% missing data
   2   (0.894) 0.945 0.981 0.897 
   4   (0.106) 0.055 0.019 0.103 

Locus 355 : 
2 alleles
13.8% missing data
   3   (0.893) 0.909 0.967 0.921 
   1   (0.107) 0.091 0.033 0.079 

Locus 356 : 
2 alleles
11.6% missing data
   2   (0.926) 0.970 0.968 0.939 
   4   (0.074) 0.030 0.032 0.061 

Locus 357 : 
2 alleles
3.6% missing data
   4   (0.896) 0.778 0.963 0.958 
   2   (0.104) 0.222 0.037 0.042 

Locus 358 : 
2 alleles
5.8% missing data
   2   (0.763) 0.692 0.880 0.814 
   4   (0.237) 0.308 0.120 0.186 

Locus 359 : 
2 alleles
1.4% missing data
   3   (0.915) 0.974 0.978 0.904 
   1   (0.085) 0.026 0.022 0.096 

Locus 360 : 
2 alleles
2.9% missing data
   3   (0.901) 0.936 0.966 0.920 
   1   (0.099) 0.064 0.034 0.080 

Locus 361 : 
2 alleles
5.1% missing data
   1   (0.387) 0.282 0.814 0.395 
   3   (0.613) 0.718 0.186 0.605 

Locus 362 : 
2 alleles
4.3% missing data
   1   (0.886) 0.922 0.749 0.928 
   2   (0.114) 0.078 0.251 0.072 

Locus 363 : 
2 alleles
4.3% missing data
   3   (0.925) 0.881 0.963 0.973 
   1   (0.075) 0.119 0.037 0.027 

Locus 364 : 
2 alleles
11.6% missing data
   2   (0.896) 0.905 0.861 0.935 
   4   (0.104) 0.095 0.139 0.065 

Locus 365 : 
2 alleles
2.9% missing data
   1   (0.822) 0.835 0.962 0.835 
   3   (0.178) 0.165 0.038 0.165 

Locus 366 : 
2 alleles
5.1% missing data
   4   (0.473) 0.450 0.482 0.480 
   2   (0.527) 0.550 0.518 0.520 

Locus 367 : 
2 alleles
9.4% missing data
   2   (0.921) 0.973 0.988 0.919 
   3   (0.079) 0.027 0.012 0.081 

Locus 368 : 
2 alleles
6.5% missing data
   2   (0.495) 0.477 0.834 0.470 
   4   (0.505) 0.523 0.166 0.530 

Locus 369 : 
2 alleles
5.8% missing data
   4   (0.917) 0.868 0.967 0.966 
   1   (0.083) 0.132 0.033 0.034 

Locus 370 : 
2 alleles
5.8% missing data
   2   (0.235) 0.258 0.065 0.211 
   4   (0.765) 0.742 0.935 0.789 

Locus 371 : 
2 alleles
1.4% missing data
   1   (0.863) 0.883 0.955 0.886 
   3   (0.137) 0.117 0.045 0.114 

Locus 372 : 
2 alleles
0.7% missing data
   1   (0.315) 0.266 0.087 0.348 
   3   (0.685) 0.734 0.913 0.652 

Locus 373 : 
2 alleles
2.2% missing data
   4   (0.931) 0.983 0.991 0.922 
   2   (0.069) 0.017 0.009 0.078 

Locus 374 : 
2 alleles
19.6% missing data
   2   (0.628) 0.719 0.764 0.582 
   4   (0.372) 0.281 0.236 0.418 

Locus 375 : 
2 alleles
15.9% missing data
   2   (0.910) 0.957 0.943 0.923 
   4   (0.090) 0.043 0.057 0.077 

Locus 376 : 
2 alleles
2.2% missing data
   2   (0.883) 0.808 0.960 0.939 
   3   (0.117) 0.192 0.040 0.061 

Locus 377 : 
2 alleles
4.3% missing data
   1   (0.565) 0.529 0.753 0.573 
   3   (0.435) 0.471 0.247 0.427 

Locus 378 : 
2 alleles
15.9% missing data
   2   (0.204) 0.068 0.036 0.327 
   4   (0.796) 0.932 0.964 0.673 

Locus 379 : 
2 alleles
14.5% missing data
   2   (0.656) 0.674 0.548 0.679 
   4   (0.344) 0.326 0.452 0.321 

Locus 380 : 
2 alleles
2.9% missing data
   2   (0.898) 0.852 0.966 0.947 
   4   (0.102) 0.148 0.034 0.053 

Locus 381 : 
2 alleles
7.2% missing data
   4   (0.868) 0.896 0.885 0.894 
   2   (0.132) 0.104 0.115 0.106 

Locus 382 : 
2 alleles
5.8% missing data
   4   (0.898) 0.945 0.680 0.935 
   2   (0.102) 0.055 0.320 0.065 

Locus 383 : 
2 alleles
14.5% missing data
   1   (0.294) 0.179 0.079 0.375 
   3   (0.706) 0.821 0.921 0.625 

Locus 384 : 
2 alleles
8.7% missing data
   1   (0.874) 0.890 0.959 0.901 
   3   (0.126) 0.110 0.041 0.099 

Locus 385 : 
2 alleles
10.9% missing data
   2   (0.899) 0.917 0.924 0.931 
   4   (0.101) 0.083 0.076 0.069 

Locus 386 : 
2 alleles
11.6% missing data
   2   (0.868) 0.872 0.921 0.902 
   1   (0.132) 0.128 0.079 0.098 

Locus 387 : 
2 alleles
7.2% missing data
   2   (0.819) 0.731 0.878 0.884 
   3   (0.181) 0.269 0.122 0.116 

Locus 388 : 
2 alleles
6.5% missing data
   3   (0.815) 0.877 0.699 0.833 
   1   (0.185) 0.123 0.301 0.167 

Locus 389 : 
2 alleles
4.3% missing data
   1   (0.794) 0.840 0.907 0.790 
   3   (0.206) 0.160 0.093 0.210 

Locus 390 : 
2 alleles
15.9% missing data
   1   (0.684) 0.781 0.764 0.636 
   3   (0.316) 0.219 0.236 0.364 

Locus 391 : 
2 alleles
4.3% missing data
   4   (0.749) 0.753 0.577 0.795 
   2   (0.251) 0.247 0.423 0.205 

Locus 392 : 
2 alleles
15.9% missing data
   3   (0.945) 0.926 0.776 0.986 
   1   (0.055) 0.074 0.224 0.014 

Locus 393 : 
2 alleles
15.2% missing data
   3   (0.895) 0.902 0.968 0.929 
   1   (0.105) 0.098 0.032 0.071 

Locus 394 : 
2 alleles
10.1% missing data
   2   (0.884) 0.892 0.957 0.916 
   4   (0.116) 0.108 0.043 0.084 

Locus 395 : 
2 alleles
11.6% missing data
   2   (0.290) 0.245 0.585 0.264 
   4   (0.710) 0.755 0.415 0.736 

Locus 396 : 
2 alleles
12.3% missing data
   3   (0.801) 0.766 0.555 0.872 
   1   (0.199) 0.234 0.445 0.128 

Locus 397 : 
2 alleles
6.5% missing data
   2   (0.536) 0.470 0.487 0.581 
   3   (0.464) 0.530 0.513 0.419 

Locus 398 : 
2 alleles
11.6% missing data
   2   (0.518) 0.590 0.874 0.440 
   4   (0.482) 0.410 0.126 0.560 

Locus 399 : 
2 alleles
2.9% missing data
   3   (0.910) 0.956 0.969 0.920 
   1   (0.090) 0.044 0.031 0.080 

Locus 400 : 
2 alleles
5.1% missing data
   1   (0.724) 0.707 0.925 0.735 
   3   (0.276) 0.293 0.075 0.265 

Locus 401 : 
2 alleles
13.0% missing data
   1   (0.842) 0.900 0.962 0.829 
   2   (0.158) 0.100 0.038 0.171 

Locus 402 : 
2 alleles
5.1% missing data
   2   (0.804) 0.768 0.502 0.877 
   4   (0.196) 0.232 0.498 0.123 

Locus 403 : 
2 alleles
3.6% missing data
   4   (0.843) 0.799 0.945 0.890 
   2   (0.157) 0.201 0.055 0.110 

Locus 404 : 
2 alleles
12.3% missing data
   2   (0.851) 0.868 0.666 0.902 
   4   (0.149) 0.132 0.334 0.098 

Locus 405 : 
2 alleles
2.2% missing data
   2   (0.752) 0.783 0.557 0.787 
   3   (0.248) 0.217 0.443 0.213 

Locus 406 : 
2 alleles
11.6% missing data
   2   (0.910) 0.866 0.955 0.960 
   4   (0.090) 0.134 0.045 0.040 

Locus 407 : 
2 alleles
3.6% missing data
   2   (0.825) 0.910 0.965 0.780 
   4   (0.175) 0.090 0.035 0.220 

Locus 408 : 
2 alleles
13.0% missing data
   2   (0.872) 0.847 0.961 0.914 
   4   (0.128) 0.153 0.039 0.086 

Locus 409 : 
2 alleles
2.2% missing data
   2   (0.120) 0.032 0.016 0.185 
   4   (0.880) 0.968 0.984 0.815 

Locus 410 : 
2 alleles
5.1% missing data
   2   (0.916) 0.918 0.974 0.954 
   4   (0.084) 0.082 0.026 0.046 

Locus 411 : 
2 alleles
18.1% missing data
   2   (0.868) 0.901 0.961 0.883 
   4   (0.132) 0.099 0.039 0.117 

Locus 412 : 
2 alleles
14.5% missing data
   1   (0.890) 0.956 0.932 0.882 
   2   (0.110) 0.044 0.068 0.118 

Locus 413 : 
2 alleles
14.5% missing data
   1   (0.937) 0.990 0.994 0.904 
   3   (0.063) 0.010 0.006 0.096 

Locus 414 : 
2 alleles
13.0% missing data
   4   (0.900) 0.954 0.974 0.901 
   2   (0.100) 0.046 0.026 0.099 

Locus 415 : 
2 alleles
3.6% missing data
   1   (0.127) 0.088 0.029 0.117 
   3   (0.873) 0.912 0.971 0.883 

Locus 416 : 
2 alleles
3.6% missing data
   3   (0.858) 0.908 0.953 0.859 
   1   (0.142) 0.092 0.047 0.141 

Locus 417 : 
2 alleles
10.1% missing data
   3   (0.909) 0.943 0.984 0.926 
   4   (0.091) 0.057 0.016 0.074 

Locus 418 : 
2 alleles
5.1% missing data
   2   (0.789) 0.804 0.922 0.800 
   4   (0.211) 0.196 0.078 0.200 

Locus 419 : 
2 alleles
2.9% missing data
   3   (0.734) 0.764 0.914 0.725 
   4   (0.266) 0.236 0.086 0.275 

Locus 420 : 
2 alleles
13.8% missing data
   1   (0.252) 0.249 0.292 0.221 
   4   (0.748) 0.751 0.708 0.779 

Locus 421 : 
2 alleles
11.6% missing data
   2   (0.934) 0.990 0.994 0.896 
   4   (0.066) 0.010 0.006 0.104 

Locus 422 : 
2 alleles
5.1% missing data
   2   (0.863) 0.957 0.500 0.852 
   4   (0.137) 0.043 0.500 0.148 

Locus 423 : 
2 alleles
14.5% missing data
   3   (0.632) 0.557 0.276 0.717 
   2   (0.368) 0.443 0.724 0.283 

Locus 424 : 
2 alleles
13.0% missing data
   2   (0.890) 0.883 0.973 0.928 
   4   (0.110) 0.117 0.027 0.072 

Locus 425 : 
2 alleles
2.9% missing data
   2   (0.889) 0.784 0.948 0.951 
   4   (0.111) 0.216 0.052 0.049 

Locus 426 : 
2 alleles
5.8% missing data
   3   (0.831) 0.934 0.967 0.761 
   2   (0.169) 0.066 0.033 0.239 

Locus 427 : 
2 alleles
18.8% missing data
   4   (0.889) 0.926 0.974 0.903 
   2   (0.111) 0.074 0.026 0.097 

Locus 428 : 
2 alleles
5.8% missing data
   2   (0.926) 0.920 0.974 0.966 
   4   (0.074) 0.080 0.026 0.034 

Locus 429 : 
2 alleles
15.2% missing data
   2   (0.730) 0.762 0.832 0.729 
   3   (0.270) 0.238 0.168 0.271 

Locus 430 : 
2 alleles
4.3% missing data
   4   (0.795) 0.850 0.638 0.817 
   2   (0.205) 0.150 0.362 0.183 

Locus 431 : 
2 alleles
2.9% missing data
   1   (0.364) 0.436 0.451 0.300 
   3   (0.636) 0.564 0.549 0.700 

Locus 432 : 
2 alleles
0.7% missing data
   1   (0.483) 0.425 0.811 0.481 
   4   (0.517) 0.575 0.189 0.519 

Locus 433 : 
2 alleles
13.8% missing data
   2   (0.831) 0.897 0.949 0.812 
   4   (0.169) 0.103 0.051 0.188 

Locus 434 : 
2 alleles
14.5% missing data
   3   (0.758) 0.810 0.563 0.780 
   2   (0.242) 0.190 0.437 0.220 

Locus 435 : 
2 alleles
3.6% missing data
   4   (0.814) 0.876 0.933 0.798 
   2   (0.186) 0.124 0.067 0.202 

Locus 436 : 
2 alleles
8.0% missing data
   4   (0.767) 0.769 0.948 0.775 
   2   (0.233) 0.231 0.052 0.225 

Locus 437 : 
2 alleles
2.9% missing data
   1   (0.918) 0.921 0.967 0.955 
   3   (0.082) 0.079 0.033 0.045 

Locus 438 : 
2 alleles
5.1% missing data
   2   (0.932) 0.991 0.993 0.877 
   4   (0.068) 0.009 0.007 0.123 

Locus 439 : 
2 alleles
2.2% missing data
   3   (0.907) 0.955 0.984 0.913 
   4   (0.093) 0.045 0.016 0.087 

Locus 440 : 
2 alleles
3.6% missing data
   3   (0.816) 0.885 0.930 0.795 
   1   (0.184) 0.115 0.070 0.205 

Locus 441 : 
2 alleles
1.4% missing data
   2   (0.895) 0.937 0.618 0.936 
   4   (0.105) 0.063 0.382 0.064 

Locus 442 : 
2 alleles
6.5% missing data
   3   (0.864) 0.938 0.977 0.834 
   1   (0.136) 0.062 0.023 0.166 

Locus 443 : 
2 alleles
2.2% missing data
   4   (0.698) 0.718 0.851 0.695 
   2   (0.302) 0.282 0.149 0.305 

Locus 444 : 
2 alleles
3.6% missing data
   3   (0.875) 0.910 0.932 0.894 
   2   (0.125) 0.090 0.068 0.106 

Locus 445 : 
2 alleles
13.8% missing data
   3   (0.408) 0.412 0.126 0.426 
   1   (0.592) 0.588 0.874 0.574 

Locus 446 : 
2 alleles
4.3% missing data
   1   (0.240) 0.197 0.062 0.255 
   3   (0.760) 0.803 0.938 0.745 

Locus 447 : 
2 alleles
5.1% missing data
   3   (0.706) 0.698 0.783 0.726 
   2   (0.294) 0.302 0.217 0.274 

Locus 448 : 
2 alleles
12.3% missing data
   1   (0.081) 0.023 0.017 0.094 
   3   (0.919) 0.977 0.983 0.906 

Locus 449 : 
2 alleles
5.1% missing data
   2   (0.400) 0.518 0.526 0.316 
   4   (0.600) 0.482 0.474 0.684 

Locus 450 : 
2 alleles
13.0% missing data
   2   (0.845) 0.700 0.951 0.917 
   4   (0.155) 0.300 0.049 0.083 

Locus 451 : 
2 alleles
2.9% missing data
   2   (0.820) 0.798 0.905 0.859 
   4   (0.180) 0.202 0.095 0.141 

Locus 452 : 
2 alleles
2.2% missing data
   2   (0.619) 0.621 0.713 0.629 
   4   (0.381) 0.379 0.287 0.371 

Locus 453 : 
2 alleles
8.0% missing data
   4   (0.333) 0.278 0.086 0.376 
   2   (0.667) 0.722 0.914 0.624 

Locus 454 : 
2 alleles
2.9% missing data
   4   (0.921) 0.966 0.980 0.931 
   2   (0.079) 0.034 0.020 0.069 

Locus 455 : 
2 alleles
11.6% missing data
   1   (0.910) 0.958 0.955 0.920 
   3   (0.090) 0.042 0.045 0.080 

Locus 456 : 
2 alleles
2.9% missing data
   4   (0.877) 0.886 0.933 0.910 
   2   (0.123) 0.114 0.067 0.090 

Locus 457 : 
2 alleles
11.6% missing data
   3   (0.915) 0.899 0.973 0.958 
   2   (0.085) 0.101 0.027 0.042 

Locus 458 : 
2 alleles
13.0% missing data
   1   (0.854) 0.922 0.735 0.870 
   3   (0.146) 0.078 0.265 0.130 

Locus 459 : 
2 alleles
12.3% missing data
   3   (0.936) 0.990 0.993 0.901 
   4   (0.064) 0.010 0.007 0.099 

Locus 460 : 
2 alleles
6.5% missing data
   1   (0.861) 0.864 0.806 0.902 
   3   (0.139) 0.136 0.194 0.098 

Locus 461 : 
2 alleles
7.2% missing data
   2   (0.767) 0.778 0.811 0.800 
   4   (0.233) 0.222 0.189 0.200 

Locus 462 : 
2 alleles
3.6% missing data
   2   (0.668) 0.665 0.902 0.663 
   4   (0.332) 0.335 0.098 0.337 

Locus 463 : 
2 alleles
8.0% missing data
   1   (0.686) 0.625 0.914 0.714 
   3   (0.314) 0.375 0.086 0.286 

Locus 464 : 
2 alleles
4.3% missing data
   3   (0.915) 0.927 0.981 0.948 
   1   (0.085) 0.073 0.019 0.052 

Locus 465 : 
2 alleles
15.9% missing data
   1   (0.911) 0.943 0.968 0.935 
   3   (0.089) 0.057 0.032 0.065 

Locus 466 : 
2 alleles
13.0% missing data
   3   (0.802) 0.839 0.900 0.806 
   1   (0.198) 0.161 0.100 0.194 

Locus 467 : 
2 alleles
11.6% missing data
   1   (0.829) 0.902 0.952 0.802 
   3   (0.171) 0.098 0.048 0.198 

Locus 468 : 
2 alleles
3.6% missing data
   1   (0.179) 0.130 0.052 0.185 
   3   (0.821) 0.870 0.948 0.815 

Locus 469 : 
2 alleles
5.8% missing data
   2   (0.918) 0.935 0.968 0.949 
   4   (0.082) 0.065 0.032 0.051 

Locus 470 : 
2 alleles
5.1% missing data
   2   (0.374) 0.326 0.637 0.362 
   4   (0.626) 0.674 0.363 0.638 

Locus 471 : 
2 alleles
5.8% missing data
   2   (0.518) 0.530 0.270 0.538 
   4   (0.482) 0.470 0.730 0.462 

Locus 472 : 
2 alleles
3.6% missing data
   3   (0.858) 0.895 0.963 0.867 
   4   (0.142) 0.105 0.037 0.133 

Locus 473 : 
2 alleles
2.9% missing data
   4   (0.890) 0.907 0.966 0.919 
   2   (0.110) 0.093 0.034 0.081 

Locus 474 : 
2 alleles
15.2% missing data
   1   (0.475) 0.419 0.433 0.508 
   3   (0.525) 0.581 0.567 0.492 

Locus 475 : 
2 alleles
11.6% missing data
   3   (0.889) 0.873 0.970 0.929 
   1   (0.111) 0.127 0.030 0.071 

Locus 476 : 
2 alleles
13.0% missing data
   4   (0.913) 0.986 0.991 0.833 
   2   (0.087) 0.014 0.009 0.167 

Locus 477 : 
2 alleles
15.2% missing data
   2   (0.186) 0.235 0.056 0.143 
   4   (0.814) 0.765 0.944 0.857 

Locus 478 : 
2 alleles
6.5% missing data
   4   (0.941) 0.992 0.995 0.904 
   2   (0.059) 0.008 0.005 0.096 

Locus 479 : 
2 alleles
11.6% missing data
   1   (0.872) 0.891 0.969 0.894 
   4   (0.128) 0.109 0.031 0.106 

Locus 480 : 
2 alleles
4.3% missing data
   1   (0.307) 0.116 0.237 0.439 
   3   (0.693) 0.884 0.763 0.561 

Locus 481 : 
2 alleles
2.2% missing data
   3   (0.894) 0.889 0.982 0.929 
   4   (0.106) 0.111 0.018 0.071 

Locus 482 : 
2 alleles
0.7% missing data
   2   (0.143) 0.176 0.063 0.097 
   4   (0.857) 0.824 0.937 0.903 

Locus 483 : 
2 alleles
13.0% missing data
   4   (0.747) 0.760 0.560 0.791 
   2   (0.253) 0.240 0.440 0.209 

Locus 484 : 
2 alleles
12.3% missing data
   3   (0.910) 0.945 0.960 0.932 
   1   (0.090) 0.055 0.040 0.068 

Locus 485 : 
2 alleles
13.0% missing data
   3   (0.854) 0.865 0.952 0.879 
   1   (0.146) 0.135 0.048 0.121 

Locus 486 : 
2 alleles
3.6% missing data
   4   (0.920) 0.975 0.702 0.944 
   2   (0.080) 0.025 0.298 0.056 

Locus 487 : 
2 alleles
2.9% missing data
   2   (0.146) 0.235 0.048 0.086 
   3   (0.854) 0.765 0.952 0.914 

Locus 488 : 
2 alleles
5.8% missing data
   2   (0.829) 0.875 0.958 0.825 
   4   (0.171) 0.125 0.042 0.175 

Locus 489 : 
2 alleles
12.3% missing data
   1   (0.502) 0.611 0.552 0.437 
   3   (0.498) 0.389 0.448 0.563 

Locus 490 : 
2 alleles
3.6% missing data
   2   (0.898) 0.897 0.967 0.936 
   4   (0.102) 0.103 0.033 0.064 

Locus 491 : 
2 alleles
5.1% missing data
   3   (0.073) 0.018 0.011 0.085 
   1   (0.927) 0.982 0.989 0.915 

Locus 492 : 
2 alleles
1.4% missing data
   1   (0.912) 0.938 0.975 0.938 
   3   (0.088) 0.062 0.025 0.062 

Locus 493 : 
2 alleles
10.9% missing data
   2   (0.864) 0.906 0.931 0.875 
   4   (0.136) 0.094 0.069 0.125 

Locus 494 : 
2 alleles
2.9% missing data
   4   (0.848) 0.805 0.951 0.895 
   3   (0.152) 0.195 0.049 0.105 

Locus 495 : 
2 alleles
14.5% missing data
   2   (0.812) 0.809 0.266 0.882 
   4   (0.188) 0.191 0.734 0.118 

Locus 496 : 
2 alleles
2.9% missing data
   4   (0.869) 0.885 0.966 0.894 
   2   (0.131) 0.115 0.034 0.106 

Locus 497 : 
2 alleles
4.3% missing data
   1   (0.854) 0.910 0.964 0.845 
   3   (0.146) 0.090 0.036 0.155 

Locus 498 : 
2 alleles
12.3% missing data
   3   (0.888) 0.927 0.976 0.900 
   2   (0.112) 0.073 0.024 0.100 

Locus 499 : 
2 alleles
4.3% missing data
   4   (0.922) 0.907 0.969 0.965 
   2   (0.078) 0.093 0.031 0.035 

Locus 500 : 
2 alleles
15.2% missing data
   1   (0.853) 0.832 0.959 0.891 
   3   (0.147) 0.168 0.041 0.109 

Locus 501 : 
2 alleles
1.4% missing data
   1   (0.705) 0.699 0.919 0.707 
   2   (0.295) 0.301 0.081 0.293 

Locus 502 : 
2 alleles
10.9% missing data
   2   (0.943) 0.991 0.994 0.920 
   4   (0.057) 0.009 0.006 0.080 

Locus 503 : 
2 alleles
16.7% missing data
   4   (0.839) 0.813 0.946 0.878 
   3   (0.161) 0.187 0.054 0.122 

Locus 504 : 
2 alleles
6.5% missing data
   1   (0.790) 0.815 0.892 0.800 
   3   (0.210) 0.185 0.108 0.200 

Locus 505 : 
2 alleles
11.6% missing data
   1   (0.400) 0.275 0.440 0.457 
   3   (0.600) 0.725 0.560 0.543 

Locus 506 : 
2 alleles
3.6% missing data
   4   (0.912) 0.953 0.981 0.927 
   2   (0.088) 0.047 0.019 0.073 

Locus 507 : 
2 alleles
5.8% missing data
   4   (0.616) 0.643 0.248 0.649 
   1   (0.384) 0.357 0.752 0.351 

Locus 508 : 
2 alleles
18.1% missing data
   3   (0.910) 0.963 0.986 0.907 
   4   (0.090) 0.037 0.014 0.093 

Locus 509 : 
2 alleles
17.4% missing data
   1   (0.843) 0.869 0.968 0.853 
   3   (0.157) 0.131 0.032 0.147 

Locus 510 : 
2 alleles
4.3% missing data
   1   (0.730) 0.704 0.935 0.747 
   4   (0.270) 0.296 0.065 0.253 

Locus 511 : 
2 alleles
15.9% missing data
   1   (0.908) 0.866 0.972 0.955 
   3   (0.092) 0.134 0.028 0.045 

Locus 512 : 
2 alleles
15.9% missing data
   3   (0.910) 0.959 0.780 0.941 
   1   (0.090) 0.041 0.220 0.059 

Locus 513 : 
2 alleles
3.6% missing data
   2   (0.767) 0.724 0.752 0.828 
   4   (0.233) 0.276 0.248 0.172 

Locus 514 : 
2 alleles
10.1% missing data
   1   (0.785) 0.797 0.943 0.793 
   3   (0.215) 0.203 0.057 0.207 

Locus 515 : 
2 alleles
3.6% missing data
   4   (0.881) 0.879 0.963 0.916 
   1   (0.119) 0.121 0.037 0.084 

Locus 516 : 
2 alleles
13.8% missing data
   2   (0.871) 0.921 0.978 0.869 
   4   (0.129) 0.079 0.022 0.131 

Locus 517 : 
2 alleles
3.6% missing data
   1   (0.752) 0.784 0.947 0.739 
   4   (0.248) 0.216 0.053 0.261 

Locus 518 : 
2 alleles
6.5% missing data
   4   (0.777) 0.773 0.928 0.794 
   3   (0.223) 0.227 0.072 0.206 

Locus 519 : 
2 alleles
2.9% missing data
   3   (0.728) 0.654 0.880 0.775 
   1   (0.272) 0.346 0.120 0.225 

Locus 520 : 
2 alleles
5.1% missing data
   3   (0.740) 0.474 0.179 0.890 
   4   (0.260) 0.526 0.821 0.110 

Locus 521 : 
2 alleles
3.6% missing data
   2   (0.900) 0.802 0.969 0.958 
   4   (0.100) 0.198 0.031 0.042 

Locus 522 : 
2 alleles
13.8% missing data
   2   (0.901) 0.975 0.985 0.857 
   4   (0.099) 0.025 0.015 0.143 

Locus 523 : 
2 alleles
7.2% missing data
   4   (0.868) 0.913 0.970 0.873 
   3   (0.132) 0.087 0.030 0.127 

Locus 524 : 
2 alleles
13.0% missing data
   1   (0.907) 0.894 0.975 0.947 
   3   (0.093) 0.106 0.025 0.053 

Locus 525 : 
2 alleles
8.0% missing data
   2   (0.926) 0.884 0.974 0.972 
   4   (0.074) 0.116 0.026 0.028 

Locus 526 : 
2 alleles
5.1% missing data
   2   (0.410) 0.369 0.484 0.414 
   3   (0.590) 0.631 0.516 0.586 

Locus 527 : 
2 alleles
5.1% missing data
   2   (0.877) 0.940 0.615 0.903 
   4   (0.123) 0.060 0.385 0.097 

Locus 528 : 
2 alleles
12.3% missing data
   4   (0.885) 0.927 0.972 0.895 
   1   (0.115) 0.073 0.028 0.105 

Locus 529 : 
2 alleles
12.3% missing data
   2   (0.890) 0.899 0.959 0.922 
   4   (0.110) 0.101 0.041 0.078 

Locus 530 : 
2 alleles
2.9% missing data
   1   (0.910) 0.953 0.981 0.921 
   4   (0.090) 0.047 0.019 0.079 

Locus 531 : 
2 alleles
4.3% missing data
   1   (0.749) 0.849 0.912 0.691 
   3   (0.251) 0.151 0.088 0.309 

Locus 532 : 
2 alleles
12.3% missing data
   1   (0.550) 0.762 0.895 0.385 
   4   (0.450) 0.238 0.105 0.615 

Locus 533 : 
2 alleles
5.1% missing data
   1   (0.883) 0.932 0.965 0.888 
   4   (0.117) 0.068 0.035 0.112 

Locus 534 : 
2 alleles
12.3% missing data
   2   (0.866) 0.935 0.970 0.846 
   4   (0.134) 0.065 0.030 0.154 

Locus 535 : 
2 alleles
17.4% missing data
   3   (0.698) 0.714 0.917 0.687 
   1   (0.302) 0.286 0.083 0.313 

Locus 536 : 
2 alleles
2.9% missing data
   1   (0.873) 0.889 0.954 0.899 
   3   (0.127) 0.111 0.046 0.101 

Locus 537 : 
2 alleles
3.6% missing data
   2   (0.445) 0.454 0.111 0.470 
   4   (0.555) 0.546 0.889 0.530 

Locus 538 : 
2 alleles
15.9% missing data
   3   (0.827) 0.783 0.917 0.875 
   1   (0.173) 0.217 0.083 0.125 

Locus 539 : 
2 alleles
13.8% missing data
   2   (0.796) 0.766 0.893 0.836 
   4   (0.204) 0.234 0.107 0.164 

Locus 540 : 
2 alleles
10.1% missing data
   2   (0.796) 0.806 0.571 0.846 
   4   (0.204) 0.194 0.429 0.154 

Locus 541 : 
2 alleles
11.6% missing data
   3   (0.620) 0.676 0.642 0.599 
   4   (0.380) 0.324 0.358 0.401 

Locus 542 : 
2 alleles
3.6% missing data
   1   (0.921) 0.847 0.976 0.972 
   3   (0.079) 0.153 0.024 0.028 

Locus 543 : 
2 alleles
10.1% missing data
   1   (0.926) 0.979 0.990 0.917 
   3   (0.074) 0.021 0.010 0.083 

Locus 544 : 
2 alleles
5.1% missing data
   1   (0.918) 0.937 0.971 0.949 
   3   (0.082) 0.063 0.029 0.051 

Locus 545 : 
2 alleles
2.9% missing data
   2   (0.835) 0.901 0.971 0.813 
   1   (0.165) 0.099 0.029 0.187 

Locus 546 : 
2 alleles
4.3% missing data
   2   (0.893) 0.940 0.928 0.907 
   4   (0.107) 0.060 0.072 0.093 

Locus 547 : 
2 alleles
5.8% missing data
   4   (0.747) 0.839 0.872 0.702 
   2   (0.253) 0.161 0.128 0.298 

Locus 548 : 
2 alleles
5.8% missing data
   3   (0.894) 0.887 0.957 0.934 
   1   (0.106) 0.113 0.043 0.066 

Locus 549 : 
2 alleles
2.9% missing data
   1   (0.106) 0.075 0.021 0.088 
   3   (0.894) 0.925 0.979 0.912 

Locus 550 : 
2 alleles
2.2% missing data
   1   (0.635) 0.612 0.891 0.634 
   4   (0.365) 0.388 0.109 0.366 

Locus 551 : 
2 alleles
2.9% missing data
   4   (0.908) 0.946 0.970 0.926 
   1   (0.092) 0.054 0.030 0.074 

Locus 552 : 
2 alleles
8.0% missing data
   2   (0.888) 0.967 0.983 0.843 
   4   (0.112) 0.033 0.017 0.157 

Locus 553 : 
2 alleles
10.1% missing data
   2   (0.822) 0.813 0.953 0.851 
   1   (0.178) 0.187 0.047 0.149 

Locus 554 : 
2 alleles
4.3% missing data
   1   (0.868) 0.789 0.948 0.927 
   3   (0.132) 0.211 0.052 0.073 

Locus 555 : 
2 alleles
11.6% missing data
   2   (0.873) 0.908 0.972 0.885 
   4   (0.127) 0.092 0.028 0.115 

Locus 556 : 
2 alleles
5.8% missing data
   4   (0.584) 0.250 0.454 0.775 
   2   (0.416) 0.750 0.546 0.225 

Locus 557 : 
2 alleles
14.5% missing data
   1   (0.829) 0.876 0.948 0.825 
   3   (0.171) 0.124 0.052 0.175 

Locus 558 : 
2 alleles
10.9% missing data
   1   (0.899) 0.909 0.661 0.952 
   2   (0.101) 0.091 0.339 0.048 

Locus 559 : 
2 alleles
2.2% missing data
   1   (0.916) 0.956 0.982 0.932 
   4   (0.084) 0.044 0.018 0.068 

Locus 560 : 
2 alleles
13.8% missing data
   2   (0.728) 0.706 0.574 0.782 
   4   (0.272) 0.294 0.426 0.218 

Locus 561 : 
2 alleles
5.8% missing data
   1   (0.500) 0.500 0.500 0.500 
   3   (0.500) 0.500 0.500 0.500 

Locus 562 : 
2 alleles
2.2% missing data
   2   (0.926) 0.957 0.978 0.951 
   4   (0.074) 0.043 0.022 0.049 

Locus 563 : 
2 alleles
1.4% missing data
   1   (0.891) 0.953 0.977 0.880 
   4   (0.109) 0.047 0.023 0.120 

Locus 564 : 
2 alleles
13.0% missing data
   4   (0.940) 0.990 0.994 0.912 
   3   (0.060) 0.010 0.006 0.088 

Locus 565 : 
2 alleles
1.4% missing data
   3   (0.883) 0.969 0.980 0.824 
   1   (0.117) 0.031 0.020 0.176 

Locus 566 : 
2 alleles
7.2% missing data
   1   (0.894) 0.918 0.945 0.921 
   3   (0.106) 0.082 0.055 0.079 

Locus 567 : 
2 alleles
10.9% missing data
   2   (0.719) 0.777 0.666 0.723 
   4   (0.281) 0.223 0.334 0.277 

Locus 568 : 
2 alleles
10.1% missing data
   3   (0.572) 0.573 0.510 0.587 
   4   (0.428) 0.427 0.490 0.413 

Locus 569 : 
2 alleles
12.3% missing data
   4   (0.857) 0.877 0.960 0.875 
   1   (0.143) 0.123 0.040 0.125 

Locus 570 : 
2 alleles
1.4% missing data
   2   (0.864) 0.901 0.620 0.908 
   3   (0.136) 0.099 0.380 0.092 

Locus 571 : 
2 alleles
16.7% missing data
   3   (0.922) 0.949 0.671 0.967 
   2   (0.078) 0.051 0.329 0.033 

Locus 572 : 
2 alleles
10.1% missing data
   2   (0.640) 0.599 0.502 0.691 
   1   (0.360) 0.401 0.498 0.309 

Locus 573 : 
2 alleles
13.8% missing data
   2   (0.733) 0.906 0.955 0.574 
   4   (0.267) 0.094 0.045 0.426 

Locus 574 : 
2 alleles
3.6% missing data
   3   (0.908) 0.897 0.972 0.949 
   1   (0.092) 0.103 0.028 0.051 

Locus 575 : 
2 alleles
12.3% missing data
   1   (0.909) 0.890 0.961 0.954 
   3   (0.091) 0.110 0.039 0.046 

Locus 576 : 
2 alleles
10.9% missing data
   1   (0.806) 0.908 0.759 0.784 
   4   (0.194) 0.092 0.241 0.216 

Locus 577 : 
2 alleles
4.3% missing data
   1   (0.914) 0.936 0.977 0.942 
   2   (0.086) 0.064 0.023 0.058 

Locus 578 : 
2 alleles
14.5% missing data
   2   (0.143) 0.122 0.048 0.123 
   4   (0.857) 0.878 0.952 0.877 

Locus 579 : 
2 alleles
15.2% missing data
   1   (0.921) 0.963 0.683 0.959 
   4   (0.079) 0.037 0.317 0.041 

Locus 580 : 
2 alleles
9.4% missing data
   2   (0.915) 0.851 0.967 0.966 
   4   (0.085) 0.149 0.033 0.034 

Locus 581 : 
2 alleles
5.1% missing data
   1   (0.837) 0.871 0.594 0.881 
   3   (0.163) 0.129 0.406 0.119 

Locus 582 : 
2 alleles
2.9% missing data
   3   (0.925) 0.934 0.957 0.961 
   1   (0.075) 0.066 0.043 0.039 

Locus 583 : 
2 alleles
4.3% missing data
   3   (0.091) 0.036 0.032 0.091 
   4   (0.909) 0.964 0.968 0.909 

Locus 584 : 
2 alleles
4.3% missing data
   3   (0.905) 0.899 0.295 0.967 
   2   (0.095) 0.101 0.705 0.033 

Locus 585 : 
2 alleles
6.5% missing data
   2   (0.421) 0.118 0.069 0.681 
   4   (0.579) 0.882 0.931 0.319 

Locus 586 : 
2 alleles
12.3% missing data
   1   (0.256) 0.281 0.086 0.232 
   3   (0.744) 0.719 0.914 0.768 

Locus 587 : 
2 alleles
1.4% missing data
   2   (0.858) 0.836 0.594 0.925 
   4   (0.142) 0.164 0.406 0.075 

Locus 588 : 
2 alleles
13.0% missing data
   2   (0.921) 0.887 0.978 0.966 
   1   (0.079) 0.113 0.022 0.034 

Locus 589 : 
2 alleles
16.7% missing data
   1   (0.668) 0.612 0.561 0.729 
   3   (0.332) 0.388 0.439 0.271 

Locus 590 : 
2 alleles
5.8% missing data
   3   (0.915) 0.924 0.983 0.948 
   2   (0.085) 0.076 0.017 0.052 

Locus 591 : 
2 alleles
1.4% missing data
   2   (0.923) 0.897 0.969 0.967 
   4   (0.077) 0.103 0.031 0.033 

Locus 592 : 
2 alleles
10.9% missing data
   4   (0.893) 0.953 0.973 0.886 
   2   (0.107) 0.047 0.027 0.114 

Locus 593 : 
2 alleles
13.8% missing data
   1   (0.845) 0.806 0.923 0.892 
   3   (0.155) 0.194 0.077 0.108 

Locus 594 : 
2 alleles
18.8% missing data
   1   (0.096) 0.030 0.018 0.116 
   4   (0.904) 0.970 0.982 0.884 

Locus 595 : 
2 alleles
10.1% missing data
   4   (0.903) 0.840 0.965 0.957 
   2   (0.097) 0.160 0.035 0.043 

Locus 596 : 
2 alleles
14.5% missing data
   2   (0.840) 0.874 0.616 0.883 
   4   (0.160) 0.126 0.384 0.117 

Locus 597 : 
2 alleles
12.3% missing data
   1   (0.270) 0.218 0.275 0.273 
   4   (0.730) 0.782 0.725 0.727 

Locus 598 : 
2 alleles
14.5% missing data
   1   (0.785) 0.777 0.650 0.841 
   3   (0.215) 0.223 0.350 0.159 

Locus 599 : 
2 alleles
13.0% missing data
   3   (0.677) 0.713 0.656 0.685 
   1   (0.323) 0.287 0.344 0.315 

Locus 600 : 
2 alleles
2.9% missing data
   3   (0.840) 0.909 0.689 0.856 
   4   (0.160) 0.091 0.311 0.144 

Locus 601 : 
2 alleles
14.5% missing data
   3   (0.200) 0.145 0.062 0.215 
   1   (0.800) 0.855 0.938 0.785 

Locus 602 : 
2 alleles
8.0% missing data
   1   (0.099) 0.016 0.161 0.127 
   3   (0.901) 0.984 0.839 0.873 

Locus 603 : 
2 alleles
5.1% missing data
   1   (0.859) 0.703 0.956 0.931 
   2   (0.141) 0.297 0.044 0.069 

Locus 604 : 
2 alleles
5.8% missing data
   3   (0.730) 0.726 0.573 0.778 
   1   (0.270) 0.274 0.427 0.222 

Locus 605 : 
2 alleles
7.2% missing data
   4   (0.846) 0.878 0.958 0.855 
   2   (0.154) 0.122 0.042 0.145 

Locus 606 : 
2 alleles
10.9% missing data
   1   (0.742) 0.736 0.544 0.794 
   2   (0.258) 0.264 0.456 0.206 

Locus 607 : 
2 alleles
5.1% missing data
   3   (0.838) 0.798 0.920 0.886 
   1   (0.162) 0.202 0.080 0.114 

Locus 608 : 
2 alleles
2.9% missing data
   3   (0.942) 0.993 0.995 0.908 
   4   (0.058) 0.007 0.005 0.092 

Locus 609 : 
2 alleles
6.5% missing data
   3   (0.932) 0.864 0.979 0.979 
   1   (0.068) 0.136 0.021 0.021 

Locus 610 : 
2 alleles
0.7% missing data
   1   (0.613) 0.707 0.518 0.582 
   3   (0.387) 0.293 0.482 0.418 

Locus 611 : 
2 alleles
3.6% missing data
   4   (0.827) 0.833 0.939 0.851 
   3   (0.173) 0.167 0.061 0.149 

Locus 612 : 
2 alleles
2.9% missing data
   2   (0.946) 0.993 0.995 0.921 
   4   (0.054) 0.007 0.005 0.079 

Locus 613 : 
2 alleles
8.0% missing data
   3   (0.082) 0.020 0.008 0.106 
   4   (0.918) 0.980 0.992 0.894 

Locus 614 : 
2 alleles
13.8% missing data
   3   (0.913) 0.851 0.961 0.965 
   1   (0.087) 0.149 0.039 0.035 

Locus 615 : 
2 alleles
2.9% missing data
   2   (0.805) 0.742 0.937 0.854 
   4   (0.195) 0.258 0.063 0.146 

Locus 616 : 
2 alleles
11.6% missing data
   3   (0.864) 0.878 0.965 0.888 
   4   (0.136) 0.122 0.035 0.112 

Locus 617 : 
2 alleles
0.7% missing data
   2   (0.920) 0.939 0.980 0.950 
   4   (0.080) 0.061 0.020 0.050 

Locus 618 : 
2 alleles
13.8% missing data
   1   (0.062) 0.010 0.009 0.093 
   3   (0.938) 0.990 0.991 0.907 

Locus 619 : 
2 alleles
0.7% missing data
   2   (0.847) 0.874 0.956 0.861 
   4   (0.153) 0.126 0.044 0.139 

Locus 620 : 
2 alleles
11.6% missing data
   1   (0.811) 0.819 0.950 0.828 
   4   (0.189) 0.181 0.050 0.172 

Locus 621 : 
2 alleles
15.2% missing data
   1   (0.894) 0.882 0.923 0.938 
   3   (0.106) 0.118 0.077 0.062 

Locus 622 : 
2 alleles
4.3% missing data
   3   (0.629) 0.632 0.843 0.621 
   1   (0.371) 0.368 0.157 0.379 

Locus 623 : 
2 alleles
6.5% missing data
   1   (0.911) 0.912 0.971 0.948 
   3   (0.089) 0.088 0.029 0.052 

Locus 624 : 
2 alleles
13.0% missing data
   3   (0.781) 0.798 0.758 0.806 
   4   (0.219) 0.202 0.242 0.194 

Locus 625 : 
2 alleles
11.6% missing data
   1   (0.783) 0.827 0.864 0.782 
   3   (0.217) 0.173 0.136 0.218 

Locus 626 : 
2 alleles
7.2% missing data
   1   (0.894) 0.907 0.957 0.927 
   2   (0.106) 0.093 0.043 0.073 

Locus 627 : 
2 alleles
16.7% missing data
   2   (0.285) 0.232 0.069 0.319 
   4   (0.715) 0.768 0.931 0.681 

Locus 628 : 
2 alleles
3.6% missing data
   1   (0.420) 0.355 0.145 0.479 
   3   (0.580) 0.645 0.855 0.521 

Locus 629 : 
2 alleles
10.9% missing data
   1   (0.877) 0.872 0.932 0.915 
   3   (0.123) 0.128 0.068 0.085 

Locus 630 : 
2 alleles
1.4% missing data
   2   (0.073) 0.043 0.019 0.049 
   4   (0.927) 0.957 0.981 0.951 

Locus 631 : 
2 alleles
15.2% missing data
   2   (0.875) 0.774 0.959 0.936 
   4   (0.125) 0.226 0.041 0.064 

Locus 632 : 
2 alleles
4.3% missing data
   4   (0.812) 0.908 0.960 0.756 
   1   (0.188) 0.092 0.040 0.244 

Locus 633 : 
2 alleles
6.5% missing data
   1   (0.905) 0.933 0.929 0.934 
   3   (0.095) 0.067 0.071 0.066 

Locus 634 : 
2 alleles
1.4% missing data
   4   (0.917) 0.947 0.835 0.961 
   2   (0.083) 0.053 0.165 0.039 

Locus 635 : 
2 alleles
11.6% missing data
   2   (0.123) 0.071 0.027 0.125 
   4   (0.877) 0.929 0.973 0.875 

Locus 636 : 
2 alleles
15.9% missing data
   1   (0.894) 0.942 0.969 0.900 
   3   (0.106) 0.058 0.031 0.100 

Locus 637 : 
2 alleles
10.9% missing data
   3   (0.900) 0.864 0.892 0.952 
   1   (0.100) 0.136 0.108 0.048 

Locus 638 : 
2 alleles
4.3% missing data
   4   (0.889) 0.977 0.985 0.809 
   2   (0.111) 0.023 0.015 0.191 

Locus 639 : 
2 alleles
10.9% missing data
   3   (0.742) 0.781 0.863 0.736 
   1   (0.258) 0.219 0.137 0.264 

Locus 640 : 
2 alleles
9.4% missing data
   2   (0.838) 0.779 0.941 0.889 
   1   (0.162) 0.221 0.059 0.111 

Locus 641 : 
2 alleles
6.5% missing data
   1   (0.902) 0.962 0.967 0.896 
   3   (0.098) 0.038 0.033 0.104 

Locus 642 : 
2 alleles
13.0% missing data
   1   (0.900) 0.953 0.982 0.900 
   4   (0.100) 0.047 0.018 0.100 

Locus 643 : 
2 alleles
1.4% missing data
   2   (0.653) 0.552 0.481 0.737 
   4   (0.347) 0.448 0.519 0.263 

Locus 644 : 
2 alleles
5.8% missing data
   3   (0.893) 0.890 0.975 0.929 
   4   (0.107) 0.110 0.025 0.071 

Locus 645 : 
2 alleles
2.2% missing data
   3   (0.894) 0.921 0.963 0.918 
   2   (0.106) 0.079 0.037 0.082 

Locus 646 : 
2 alleles
16.7% missing data
   3   (0.894) 0.837 0.939 0.948 
   2   (0.106) 0.163 0.061 0.052 

Locus 647 : 
2 alleles
1.4% missing data
   1   (0.850) 0.900 0.806 0.878 
   2   (0.150) 0.100 0.194 0.122 

Locus 648 : 
2 alleles
11.6% missing data
   4   (0.921) 0.978 0.987 0.909 
   2   (0.079) 0.022 0.013 0.091 

Locus 649 : 
2 alleles
8.7% missing data
   2   (0.375) 0.395 0.481 0.337 
   4   (0.625) 0.605 0.519 0.663 

Locus 650 : 
2 alleles
15.2% missing data
   2   (0.821) 0.814 0.571 0.882 
   3   (0.179) 0.186 0.429 0.118 

Locus 651 : 
2 alleles
9.4% missing data
   1   (0.121) 0.048 0.022 0.150 
   4   (0.879) 0.952 0.978 0.850 

Locus 652 : 
2 alleles
10.1% missing data
   2   (0.948) 0.992 0.995 0.931 
   4   (0.052) 0.008 0.005 0.069 

Locus 653 : 
2 alleles
13.0% missing data
   1   (0.898) 0.898 0.959 0.935 
   3   (0.102) 0.102 0.041 0.065 

Locus 654 : 
2 alleles
10.1% missing data
   3   (0.855) 0.870 0.968 0.875 
   1   (0.145) 0.130 0.032 0.125 

Locus 655 : 
2 alleles
1.4% missing data
   3   (0.943) 0.993 0.995 0.908 
   2   (0.057) 0.007 0.005 0.092 

Locus 656 : 
2 alleles
2.2% missing data
   3   (0.777) 0.903 0.407 0.746 
   4   (0.223) 0.097 0.593 0.254 

Locus 657 : 
2 alleles
13.8% missing data
   4   (0.636) 0.631 0.556 0.666 
   2   (0.364) 0.369 0.444 0.334 

Locus 658 : 
2 alleles
18.1% missing data
   4   (0.897) 0.903 0.968 0.930 
   2   (0.103) 0.097 0.032 0.070 

Locus 659 : 
2 alleles
5.1% missing data
   2   (0.851) 0.901 0.569 0.887 
   4   (0.149) 0.099 0.431 0.113 

Locus 660 : 
2 alleles
4.3% missing data
   4   (0.901) 0.944 0.975 0.912 
   2   (0.099) 0.056 0.025 0.088 

Locus 661 : 
2 alleles
13.8% missing data
   1   (0.825) 0.810 0.538 0.891 
   3   (0.175) 0.190 0.462 0.109 

Locus 662 : 
2 alleles
2.2% missing data
   2   (0.902) 0.955 0.802 0.930 
   4   (0.098) 0.045 0.198 0.070 

Locus 663 : 
2 alleles
2.9% missing data
   3   (0.897) 0.917 0.974 0.924 
   1   (0.103) 0.083 0.026 0.076 

Locus 664 : 
2 alleles
15.9% missing data
   2   (0.882) 0.950 0.978 0.862 
   4   (0.118) 0.050 0.022 0.138 

Locus 665 : 
2 alleles
5.8% missing data
   1   (0.836) 0.794 0.918 0.885 
   3   (0.164) 0.206 0.082 0.115 

Locus 666 : 
2 alleles
5.1% missing data
   2   (0.892) 0.916 0.946 0.919 
   4   (0.108) 0.084 0.054 0.081 

Locus 667 : 
2 alleles
2.9% missing data
   3   (0.882) 0.806 0.957 0.939 
   1   (0.118) 0.194 0.043 0.061 

Locus 668 : 
2 alleles
5.1% missing data
   2   (0.805) 0.792 0.937 0.833 
   4   (0.195) 0.208 0.063 0.167 

Locus 669 : 
2 alleles
5.8% missing data
   1   (0.709) 0.849 0.720 0.640 
   3   (0.291) 0.151 0.280 0.360 

Locus 670 : 
2 alleles
3.6% missing data
   1   (0.840) 0.928 0.966 0.793 
   3   (0.160) 0.072 0.034 0.207 

Locus 671 : 
2 alleles
12.3% missing data
   2   (0.732) 0.771 0.532 0.759 
   4   (0.268) 0.229 0.468 0.241 

Locus 672 : 
2 alleles
16.7% missing data
   3   (0.882) 0.895 0.912 0.915 
   4   (0.118) 0.105 0.088 0.085 

Locus 673 : 
2 alleles
3.6% missing data
   1   (0.221) 0.165 0.390 0.198 
   4   (0.779) 0.835 0.610 0.802 

Locus 674 : 
2 alleles
13.0% missing data
   2   (0.728) 0.838 0.681 0.692 
   4   (0.272) 0.162 0.319 0.308 

Locus 675 : 
2 alleles
2.9% missing data
   1   (0.915) 0.909 0.972 0.955 
   3   (0.085) 0.091 0.028 0.045 

Locus 676 : 
2 alleles
11.6% missing data
   1   (0.650) 0.721 0.509 0.642 
   3   (0.350) 0.279 0.491 0.358 

Locus 677 : 
2 alleles
1.4% missing data
   3   (0.812) 0.909 0.563 0.803 
   1   (0.188) 0.091 0.437 0.197 

Locus 678 : 
2 alleles
2.2% missing data
   2   (0.920) 0.924 0.681 0.973 
   4   (0.080) 0.076 0.319 0.027 

Locus 679 : 
2 alleles
9.4% missing data
   1   (0.571) 0.490 0.796 0.600 
   3   (0.429) 0.510 0.204 0.400 

Locus 680 : 
2 alleles
4.3% missing data
   4   (0.911) 0.873 0.966 0.959 
   2   (0.089) 0.127 0.034 0.041 

Locus 681 : 
2 alleles
13.0% missing data
   1   (0.477) 0.466 0.118 0.520 
   4   (0.523) 0.534 0.882 0.480 

Locus 682 : 
2 alleles
16.7% missing data
   1   (0.811) 0.906 0.853 0.773 
   3   (0.189) 0.094 0.147 0.227 

Locus 683 : 
2 alleles
11.6% missing data
   4   (0.882) 0.934 0.628 0.917 
   2   (0.118) 0.066 0.372 0.083 

Locus 684 : 
2 alleles
12.3% missing data
   2   (0.870) 0.887 0.859 0.904 
   4   (0.130) 0.113 0.141 0.096 

Locus 685 : 
2 alleles
17.4% missing data
   1   (0.436) 0.585 0.450 0.346 
   4   (0.564) 0.415 0.550 0.654 

Locus 686 : 
2 alleles
17.4% missing data
   3   (0.098) 0.085 0.028 0.066 
   4   (0.902) 0.915 0.972 0.934 

Locus 687 : 
2 alleles
18.1% missing data
   1   (0.064) 0.009 0.006 0.109 
   3   (0.936) 0.991 0.994 0.891 

Locus 688 : 
2 alleles
3.6% missing data
   1   (0.523) 0.453 0.794 0.536 
   4   (0.477) 0.547 0.206 0.464 

Locus 689 : 
2 alleles
2.2% missing data
   1   (0.096) 0.046 0.017 0.093 
   3   (0.904) 0.954 0.983 0.907 

Locus 690 : 
2 alleles
5.1% missing data
   4   (0.848) 0.899 0.966 0.843 
   1   (0.152) 0.101 0.034 0.157 

Locus 691 : 
2 alleles
10.1% missing data
   3   (0.780) 0.831 0.894 0.769 
   1   (0.220) 0.169 0.106 0.231 

Locus 692 : 
2 alleles
13.0% missing data
   2   (0.891) 0.934 0.941 0.905 
   3   (0.109) 0.066 0.059 0.095 

Locus 693 : 
2 alleles
1.4% missing data
   3   (0.194) 0.150 0.051 0.201 
   2   (0.806) 0.850 0.949 0.799 

Locus 694 : 
2 alleles
4.3% missing data
   4   (0.868) 0.950 0.770 0.866 
   2   (0.132) 0.050 0.230 0.134 

Locus 695 : 
2 alleles
12.3% missing data
   4   (0.924) 0.979 0.983 0.917 
   1   (0.076) 0.021 0.017 0.083 

Locus 696 : 
2 alleles
3.6% missing data
   2   (0.920) 0.964 0.978 0.934 
   4   (0.080) 0.036 0.022 0.066 

Locus 697 : 
2 alleles
10.9% missing data
   3   (0.773) 0.779 0.945 0.781 
   4   (0.227) 0.221 0.055 0.219 

Locus 698 : 
2 alleles
5.8% missing data
   3   (0.920) 0.981 0.990 0.898 
   1   (0.080) 0.019 0.010 0.102 

Locus 699 : 
2 alleles
10.9% missing data
   1   (0.106) 0.084 0.360 0.054 
   3   (0.894) 0.916 0.640 0.946 

Locus 700 : 
2 alleles
7.2% missing data
   2   (0.200) 0.171 0.345 0.162 
   3   (0.800) 0.829 0.655 0.838 

Locus 701 : 
2 alleles
1.4% missing data
   4   (0.123) 0.065 0.032 0.128 
   2   (0.877) 0.935 0.968 0.872 

Locus 702 : 
2 alleles
6.5% missing data
   1   (0.499) 0.419 0.475 0.546 
   3   (0.501) 0.581 0.525 0.454 

Locus 703 : 
2 alleles
1.4% missing data
   3   (0.880) 0.959 0.726 0.883 
   2   (0.120) 0.041 0.274 0.117 

Locus 704 : 
2 alleles
4.3% missing data
   3   (0.955) 0.829 0.974 0.994 
   2   (0.045) 0.171 0.026 0.006 

Locus 705 : 
2 alleles
6.5% missing data
   3   (0.727) 0.702 0.508 0.788 
   4   (0.273) 0.298 0.492 0.212 

Locus 706 : 
2 alleles
1.4% missing data
   3   (0.916) 0.932 0.963 0.950 
   4   (0.084) 0.068 0.037 0.050 

Locus 707 : 
2 alleles
9.4% missing data
   2   (0.675) 0.685 0.506 0.708 
   4   (0.325) 0.315 0.494 0.292 

Locus 708 : 
2 alleles
13.0% missing data
   1   (0.208) 0.216 0.350 0.154 
   3   (0.792) 0.784 0.650 0.846 

Locus 709 : 
2 alleles
15.9% missing data
   4   (0.905) 0.880 0.823 0.956 
   3   (0.095) 0.120 0.177 0.044 

Locus 710 : 
2 alleles
8.0% missing data
   2   (0.795) 0.754 0.943 0.833 
   4   (0.205) 0.246 0.057 0.167 

Locus 711 : 
2 alleles
12.3% missing data
   4   (0.903) 0.965 0.979 0.889 
   2   (0.097) 0.035 0.021 0.111 

Locus 712 : 
2 alleles
14.5% missing data
   1   (0.362) 0.325 0.120 0.394 
   3   (0.638) 0.675 0.880 0.606 

Locus 713 : 
2 alleles
5.8% missing data
   2   (0.768) 0.887 0.947 0.682 
   4   (0.232) 0.113 0.053 0.318 

Locus 714 : 
2 alleles
13.0% missing data
   3   (0.437) 0.441 0.864 0.384 
   1   (0.563) 0.559 0.136 0.616 

Locus 715 : 
2 alleles
3.6% missing data
   2   (0.838) 0.947 0.964 0.757 
   4   (0.162) 0.053 0.036 0.243 

Locus 716 : 
2 alleles
2.9% missing data
   2   (0.880) 0.891 0.960 0.910 
   4   (0.120) 0.109 0.040 0.090 

Locus 717 : 
2 alleles
3.6% missing data
   2   (0.893) 0.879 0.958 0.935 
   4   (0.107) 0.121 0.042 0.065 

Locus 718 : 
2 alleles
10.1% missing data
   3   (0.696) 0.712 0.636 0.723 
   4   (0.304) 0.288 0.364 0.277 

Locus 719 : 
2 alleles
4.3% missing data
   2   (0.145) 0.080 0.034 0.162 
   4   (0.855) 0.920 0.966 0.838 

Locus 720 : 
2 alleles
3.6% missing data
   3   (0.895) 0.942 0.980 0.901 
   4   (0.105) 0.058 0.020 0.099 

Locus 721 : 
2 alleles
13.0% missing data
   4   (0.872) 0.807 0.775 0.936 
   2   (0.128) 0.193 0.225 0.064 

Locus 722 : 
2 alleles
14.5% missing data
   3   (0.918) 0.954 0.981 0.936 
   4   (0.082) 0.046 0.019 0.064 

Locus 723 : 
2 alleles
2.9% missing data
   3   (0.918) 0.943 0.701 0.966 
   1   (0.082) 0.057 0.299 0.034 

Locus 724 : 
2 alleles
10.1% missing data
   1   (0.291) 0.125 0.049 0.435 
   3   (0.709) 0.875 0.951 0.565 

Locus 725 : 
2 alleles
13.8% missing data
   1   (0.804) 0.788 0.936 0.833 
   3   (0.196) 0.212 0.064 0.167 

Locus 726 : 
2 alleles
12.3% missing data
   3   (0.917) 0.967 0.972 0.922 
   1   (0.083) 0.033 0.028 0.078 

Locus 727 : 
2 alleles
11.6% missing data
   3   (0.699) 0.455 0.465 0.838 
   1   (0.301) 0.545 0.535 0.162 

Locus 728 : 
2 alleles
13.8% missing data
   4   (0.751) 0.672 0.774 0.812 
   3   (0.249) 0.328 0.226 0.188 

Locus 729 : 
2 alleles
17.4% missing data
   3   (0.909) 0.894 0.967 0.951 
   4   (0.091) 0.106 0.033 0.049 

Locus 730 : 
2 alleles
10.1% missing data
   3   (0.876) 0.918 0.971 0.883 
   1   (0.124) 0.082 0.029 0.117 

Locus 731 : 
2 alleles
5.1% missing data
   2   (0.688) 0.651 0.564 0.744 
   4   (0.312) 0.349 0.436 0.256 

Locus 732 : 
2 alleles
10.1% missing data
   4   (0.899) 0.944 0.974 0.907 
   1   (0.101) 0.056 0.026 0.093 

Locus 733 : 
2 alleles
2.2% missing data
   3   (0.705) 0.778 0.605 0.702 
   1   (0.295) 0.222 0.395 0.298 

Locus 734 : 
2 alleles
2.2% missing data
   3   (0.630) 0.519 0.887 0.674 
   1   (0.370) 0.481 0.113 0.326 

Locus 735 : 
2 alleles
11.6% missing data
   3   (0.914) 0.964 0.675 0.947 
   1   (0.086) 0.036 0.325 0.053 

Locus 736 : 
2 alleles
5.1% missing data
   2   (0.107) 0.036 0.114 0.099 
   4   (0.893) 0.964 0.886 0.901 

Locus 737 : 
2 alleles
13.8% missing data
   1   (0.480) 0.410 0.398 0.526 
   4   (0.520) 0.590 0.602 0.474 

Locus 738 : 
2 alleles
5.8% missing data
   4   (0.548) 0.571 0.870 0.506 
   2   (0.452) 0.429 0.130 0.494 

Locus 739 : 
2 alleles
10.9% missing data
   3   (0.913) 0.955 0.980 0.927 
   1   (0.087) 0.045 0.020 0.073 

Locus 740 : 
2 alleles
2.2% missing data
   2   (0.912) 0.972 0.985 0.898 
   4   (0.088) 0.028 0.015 0.102 

Locus 741 : 
2 alleles
5.8% missing data
   2   (0.857) 0.851 0.962 0.890 
   4   (0.143) 0.149 0.038 0.110 

Locus 742 : 
2 alleles
6.5% missing data
   4   (0.931) 0.875 0.977 0.978 
   2   (0.069) 0.125 0.023 0.022 

Locus 743 : 
2 alleles
2.9% missing data
   2   (0.159) 0.132 0.063 0.144 
   4   (0.841) 0.868 0.937 0.856 

Locus 744 : 
2 alleles
3.6% missing data
   1   (0.730) 0.569 0.915 0.806 
   3   (0.270) 0.431 0.085 0.194 

Locus 745 : 
2 alleles
4.3% missing data
   3   (0.832) 0.914 0.943 0.798 
   1   (0.168) 0.086 0.057 0.202 

Locus 746 : 
2 alleles
2.9% missing data
   3   (0.862) 0.925 0.960 0.852 
   1   (0.138) 0.075 0.040 0.148 

Locus 747 : 
2 alleles
2.9% missing data
   2   (0.076) 0.018 0.011 0.095 
   4   (0.924) 0.982 0.989 0.905 

Locus 748 : 
2 alleles
1.4% missing data
   2   (0.916) 0.938 0.977 0.944 
   4   (0.084) 0.062 0.023 0.056 

Locus 749 : 
2 alleles
8.0% missing data
   3   (0.276) 0.214 0.071 0.313 
   1   (0.724) 0.786 0.929 0.687 

Locus 750 : 
2 alleles
11.6% missing data
   3   (0.916) 0.955 0.980 0.932 
   1   (0.084) 0.045 0.020 0.068 

Locus 751 : 
2 alleles
13.8% missing data
   1   (0.231) 0.272 0.094 0.193 
   4   (0.769) 0.728 0.906 0.807 

Locus 752 : 
2 alleles
7.2% missing data
   3   (0.721) 0.806 0.937 0.665 
   4   (0.279) 0.194 0.063 0.335 

Locus 753 : 
2 alleles
3.6% missing data
   2   (0.795) 0.828 0.566 0.835 
   4   (0.205) 0.172 0.434 0.165 

Locus 754 : 
2 alleles
10.9% missing data
   1   (0.863) 0.916 0.965 0.859 
   3   (0.137) 0.084 0.035 0.141 

Locus 755 : 
2 alleles
2.2% missing data
   2   (0.799) 0.849 0.587 0.827 
   4   (0.201) 0.151 0.413 0.173 

Locus 756 : 
2 alleles
2.9% missing data
   4   (0.942) 0.876 0.976 0.986 
   2   (0.058) 0.124 0.024 0.014 

Locus 757 : 
2 alleles
5.8% missing data
   1   (0.560) 0.514 0.523 0.596 
   3   (0.440) 0.486 0.477 0.404 

Locus 758 : 
2 alleles
5.8% missing data
   4   (0.816) 0.867 0.903 0.815 
   1   (0.184) 0.133 0.097 0.185 

Locus 759 : 
2 alleles
14.5% missing data
   4   (0.559) 0.615 0.689 0.519 
   2   (0.441) 0.385 0.311 0.481 

Locus 760 : 
2 alleles
5.1% missing data
   2   (0.813) 0.825 0.941 0.830 
   3   (0.187) 0.175 0.059 0.170 

Locus 761 : 
2 alleles
10.1% missing data
   2   (0.892) 0.895 0.956 0.928 
   4   (0.108) 0.105 0.044 0.072 

Locus 762 : 
2 alleles
7.2% missing data
   1   (0.849) 0.915 0.959 0.832 
   2   (0.151) 0.085 0.041 0.168 

Locus 763 : 
2 alleles
3.6% missing data
   4   (0.908) 0.977 0.670 0.916 
   2   (0.092) 0.023 0.330 0.084 

Locus 764 : 
2 alleles
5.1% missing data
   2   (0.850) 0.849 0.948 0.881 
   4   (0.150) 0.151 0.052 0.119 

Locus 765 : 
2 alleles
17.4% missing data
   4   (0.523) 0.447 0.342 0.586 
   2   (0.477) 0.553 0.658 0.414 

Locus 766 : 
2 alleles
9.4% missing data
   2   (0.903) 0.954 0.985 0.904 
   4   (0.097) 0.046 0.015 0.096 

Locus 767 : 
2 alleles
5.1% missing data
   4   (0.348) 0.343 0.103 0.360 
   2   (0.652) 0.657 0.897 0.640 

Locus 768 : 
2 alleles
2.9% missing data
   2   (0.904) 0.927 0.965 0.931 
   1   (0.096) 0.073 0.035 0.069 

Locus 769 : 
2 alleles
3.6% missing data
   3   (0.749) 0.771 0.870 0.755 
   1   (0.251) 0.229 0.130 0.245 

Locus 770 : 
2 alleles
6.5% missing data
   1   (0.812) 0.891 0.933 0.782 
   3   (0.188) 0.109 0.067 0.218 

Locus 771 : 
2 alleles
7.2% missing data
   3   (0.922) 0.895 0.977 0.966 
   1   (0.078) 0.105 0.023 0.034 

Locus 772 : 
2 alleles
13.0% missing data
   2   (0.849) 0.887 0.959 0.856 
   4   (0.151) 0.113 0.041 0.144 

Locus 773 : 
2 alleles
15.9% missing data
   2   (0.419) 0.286 0.433 0.486 
   4   (0.581) 0.714 0.567 0.514 

Locus 774 : 
2 alleles
10.9% missing data
   3   (0.919) 0.977 0.986 0.906 
   1   (0.081) 0.023 0.014 0.094 

Locus 775 : 
2 alleles
15.9% missing data
   3   (0.919) 0.965 0.979 0.929 
   1   (0.081) 0.035 0.021 0.071 

Locus 776 : 
2 alleles
13.0% missing data
   4   (0.587) 0.702 0.912 0.489 
   2   (0.413) 0.298 0.088 0.511 

Locus 777 : 
2 alleles
6.5% missing data
   1   (0.409) 0.422 0.417 0.387 
   4   (0.591) 0.578 0.583 0.613 

Locus 778 : 
2 alleles
5.8% missing data
   1   (0.917) 0.902 0.968 0.959 
   4   (0.083) 0.098 0.032 0.041 

Locus 779 : 
2 alleles
13.0% missing data
   2   (0.280) 0.313 0.110 0.255 
   4   (0.720) 0.687 0.890 0.745 

Locus 780 : 
2 alleles
6.5% missing data
   1   (0.674) 0.637 0.802 0.702 
   3   (0.326) 0.363 0.198 0.298 

Locus 781 : 
2 alleles
5.8% missing data
   3   (0.687) 0.728 0.898 0.661 
   1   (0.313) 0.272 0.102 0.339 

Locus 782 : 
2 alleles
12.3% missing data
   3   (0.868) 0.700 0.948 0.943 
   1   (0.132) 0.300 0.052 0.057 

Locus 783 : 
2 alleles
14.5% missing data
   3   (0.866) 0.901 0.968 0.876 
   1   (0.134) 0.099 0.032 0.124 

Locus 784 : 
2 alleles
12.3% missing data
   4   (0.777) 0.864 0.438 0.783 
   3   (0.223) 0.136 0.562 0.217 

Locus 785 : 
2 alleles
1.4% missing data
   2   (0.684) 0.699 0.736 0.702 
   4   (0.316) 0.301 0.264 0.298 

Locus 786 : 
2 alleles
13.8% missing data
   3   (0.882) 0.918 0.972 0.895 
   1   (0.118) 0.082 0.028 0.105 

Locus 787 : 
2 alleles
5.8% missing data
   3   (0.914) 0.981 0.987 0.879 
   4   (0.086) 0.019 0.013 0.121 

Locus 788 : 
2 alleles
13.0% missing data
   1   (0.919) 0.953 0.982 0.938 
   2   (0.081) 0.047 0.018 0.062 

Locus 789 : 
2 alleles
1.4% missing data
   3   (0.867) 0.900 0.962 0.880 
   1   (0.133) 0.100 0.038 0.120 

Locus 790 : 
2 alleles
10.9% missing data
   3   (0.885) 0.951 0.978 0.866 
   1   (0.115) 0.049 0.022 0.134 

Locus 791 : 
2 alleles
4.3% missing data
   1   (0.682) 0.550 0.811 0.754 
   3   (0.318) 0.450 0.189 0.246 

Locus 792 : 
2 alleles
12.3% missing data
   1   (0.897) 0.931 0.978 0.914 
   3   (0.103) 0.069 0.022 0.086 

Locus 793 : 
2 alleles
0.0% missing data
   1   (0.077) 0.017 0.010 0.099 
   3   (0.923) 0.983 0.990 0.901 

Locus 794 : 
2 alleles
13.8% missing data
   2   (0.547) 0.553 0.500 0.553 
   4   (0.453) 0.447 0.500 0.447 

Locus 795 : 
2 alleles
0.7% missing data
   2   (0.852) 0.914 0.970 0.836 
   3   (0.148) 0.086 0.030 0.164 

Locus 796 : 
2 alleles
13.0% missing data
   1   (0.734) 0.648 0.558 0.813 
   2   (0.266) 0.352 0.442 0.187 

Locus 797 : 
2 alleles
5.1% missing data
   3   (0.893) 0.880 0.971 0.932 
   4   (0.107) 0.120 0.029 0.068 

Locus 798 : 
2 alleles
5.1% missing data
   3   (0.896) 0.932 0.977 0.912 
   1   (0.104) 0.068 0.023 0.088 

Locus 799 : 
2 alleles
11.6% missing data
   2   (0.862) 0.913 0.965 0.859 
   4   (0.138) 0.087 0.035 0.141 

Locus 800 : 
2 alleles
5.1% missing data
   3   (0.907) 0.925 0.974 0.936 
   1   (0.093) 0.075 0.026 0.064 

Locus 801 : 
2 alleles
0.0% missing data
   1   (0.910) 0.949 0.972 0.927 
   2   (0.090) 0.051 0.028 0.073 

Locus 802 : 
2 alleles
8.0% missing data
   1   (0.890) 0.939 0.662 0.926 
   3   (0.110) 0.061 0.338 0.074 

Locus 803 : 
2 alleles
11.6% missing data
   1   (0.892) 0.943 0.968 0.894 
   3   (0.108) 0.057 0.032 0.106 

Locus 804 : 
2 alleles
2.9% missing data
   3   (0.938) 0.841 0.964 0.986 
   4   (0.062) 0.159 0.036 0.014 

Locus 805 : 
2 alleles
12.3% missing data
   1   (0.798) 0.847 0.428 0.834 
   3   (0.202) 0.153 0.572 0.166 

Locus 806 : 
2 alleles
4.3% missing data
   1   (0.087) 0.084 0.022 0.051 
   2   (0.913) 0.916 0.978 0.949 

Locus 807 : 
2 alleles
3.6% missing data
   1   (0.697) 0.778 0.912 0.644 
   3   (0.303) 0.222 0.088 0.356 

Locus 808 : 
2 alleles
14.5% missing data
   4   (0.915) 0.968 0.289 0.949 
   2   (0.085) 0.032 0.711 0.051 

Locus 809 : 
2 alleles
4.3% missing data
   2   (0.868) 0.934 0.962 0.854 
   3   (0.132) 0.066 0.038 0.146 

Locus 810 : 
2 alleles
5.8% missing data
   3   (0.937) 0.826 0.968 0.986 
   2   (0.063) 0.174 0.032 0.014 

Locus 811 : 
2 alleles
14.5% missing data
   3   (0.586) 0.526 0.507 0.637 
   1   (0.414) 0.474 0.493 0.363 

Locus 812 : 
2 alleles
5.1% missing data
   3   (0.936) 0.972 0.515 0.975 
   1   (0.064) 0.028 0.485 0.025 

Locus 813 : 
2 alleles
10.9% missing data
   2   (0.895) 0.974 0.982 0.842 
   3   (0.105) 0.026 0.018 0.158 

Locus 814 : 
2 alleles
3.6% missing data
   1   (0.210) 0.216 0.492 0.150 
   4   (0.790) 0.784 0.508 0.850 

Locus 815 : 
2 alleles
2.9% missing data
   1   (0.824) 0.930 0.953 0.755 
   2   (0.176) 0.070 0.047 0.245 

Locus 816 : 
2 alleles
7.2% missing data
   2   (0.896) 0.942 0.979 0.902 
   1   (0.104) 0.058 0.021 0.098 

Locus 817 : 
2 alleles
13.0% missing data
   4   (0.671) 0.578 0.911 0.711 
   1   (0.329) 0.422 0.089 0.289 

Locus 818 : 
2 alleles
14.5% missing data
   1   (0.185) 0.118 0.037 0.212 
   2   (0.815) 0.882 0.963 0.788 

Locus 819 : 
2 alleles
12.3% missing data
   1   (0.886) 0.885 0.967 0.922 
   3   (0.114) 0.115 0.033 0.078 

Locus 820 : 
2 alleles
3.6% missing data
   3   (0.522) 0.439 0.158 0.607 
   1   (0.478) 0.561 0.842 0.393 

Locus 821 : 
2 alleles
3.6% missing data
   3   (0.825) 0.783 0.921 0.871 
   1   (0.175) 0.217 0.079 0.129 

Locus 822 : 
2 alleles
13.0% missing data
   2   (0.107) 0.162 0.055 0.053 
   4   (0.893) 0.838 0.945 0.947 

Locus 823 : 
2 alleles
12.3% missing data
   2   (0.906) 0.931 0.923 0.935 
   4   (0.094) 0.069 0.077 0.065 

Locus 824 : 
2 alleles
11.6% missing data
   2   (0.914) 0.986 0.991 0.837 
   3   (0.086) 0.014 0.009 0.163 

Locus 825 : 
2 alleles
1.4% missing data
   1   (0.874) 0.911 0.953 0.887 
   3   (0.126) 0.089 0.047 0.113 

Locus 826 : 
2 alleles
2.9% missing data
   2   (0.912) 0.929 0.966 0.943 
   1   (0.088) 0.071 0.034 0.057 

Locus 827 : 
2 alleles
5.1% missing data
   1   (0.893) 0.906 0.981 0.921 
   4   (0.107) 0.094 0.019 0.079 

Locus 828 : 
2 alleles
7.2% missing data
   4   (0.680) 0.697 0.543 0.707 
   3   (0.320) 0.303 0.457 0.293 

Locus 829 : 
2 alleles
10.9% missing data
   3   (0.812) 0.899 0.954 0.767 
   1   (0.188) 0.101 0.046 0.233 

Locus 830 : 
2 alleles
2.9% missing data
   2   (0.767) 0.800 0.946 0.757 
   3   (0.233) 0.200 0.054 0.243 

Locus 831 : 
2 alleles
1.4% missing data
   2   (0.913) 0.963 0.988 0.916 
   4   (0.087) 0.037 0.012 0.084 

Locus 832 : 
2 alleles
10.9% missing data
   2   (0.682) 0.680 0.536 0.721 
   4   (0.318) 0.320 0.464 0.279 

Locus 833 : 
2 alleles
15.2% missing data
   4   (0.888) 0.940 0.960 0.891 
   2   (0.112) 0.060 0.040 0.109 

Locus 834 : 
2 alleles
14.5% missing data
   2   (0.756) 0.836 0.933 0.712 
   4   (0.244) 0.164 0.067 0.288 

Locus 835 : 
2 alleles
10.9% missing data
   4   (0.910) 0.933 0.975 0.938 
   2   (0.090) 0.067 0.025 0.062 

Locus 836 : 
2 alleles
5.1% missing data
   2   (0.471) 0.406 0.484 0.501 
   4   (0.529) 0.594 0.516 0.499 

Locus 837 : 
2 alleles
7.2% missing data
   2   (0.886) 0.913 0.944 0.910 
   4   (0.114) 0.087 0.056 0.090 

Locus 838 : 
2 alleles
5.1% missing data
   1   (0.895) 0.749 0.946 0.962 
   2   (0.105) 0.251 0.054 0.038 

Locus 839 : 
2 alleles
5.1% missing data
   1   (0.881) 0.827 0.955 0.933 
   4   (0.119) 0.173 0.045 0.067 

Locus 840 : 
2 alleles
2.9% missing data
   3   (0.901) 0.987 0.992 0.780 
   1   (0.099) 0.013 0.008 0.220 

Locus 841 : 
2 alleles
10.9% missing data
   2   (0.924) 0.903 0.969 0.967 
   4   (0.076) 0.097 0.031 0.033 

Locus 842 : 
2 alleles
5.1% missing data
   2   (0.910) 0.926 0.972 0.942 
   4   (0.090) 0.074 0.028 0.058 

Locus 843 : 
2 alleles
12.3% missing data
   2   (0.803) 0.875 0.955 0.771 
   4   (0.197) 0.125 0.045 0.229 

Locus 844 : 
2 alleles
2.9% missing data
   3   (0.915) 0.942 0.717 0.961 
   1   (0.085) 0.058 0.283 0.039 

Locus 845 : 
2 alleles
13.8% missing data
   1   (0.808) 0.901 0.949 0.758 
   3   (0.192) 0.099 0.051 0.242 

Locus 846 : 
2 alleles
12.3% missing data
   1   (0.864) 0.931 0.627 0.885 
   4   (0.136) 0.069 0.373 0.115 

Locus 847 : 
2 alleles
4.3% missing data
   1   (0.744) 0.818 0.931 0.704 
   3   (0.256) 0.182 0.069 0.296 

Locus 848 : 
2 alleles
8.0% missing data
   1   (0.518) 0.508 0.523 0.526 
   3   (0.482) 0.492 0.477 0.474 

Locus 849 : 
2 alleles
8.7% missing data
   3   (0.934) 0.990 0.994 0.891 
   2   (0.066) 0.010 0.006 0.109 

Locus 850 : 
2 alleles
10.9% missing data
   1   (0.761) 0.782 0.560 0.801 
   3   (0.239) 0.218 0.440 0.199 

Locus 851 : 
2 alleles
5.8% missing data
   2   (0.899) 0.933 0.977 0.917 
   4   (0.101) 0.067 0.023 0.083 

Locus 852 : 
2 alleles
4.3% missing data
   4   (0.908) 0.922 0.972 0.939 
   2   (0.092) 0.078 0.028 0.061 

Locus 853 : 
2 alleles
2.9% missing data
   1   (0.208) 0.258 0.051 0.169 
   3   (0.792) 0.742 0.949 0.831 

Locus 854 : 
2 alleles
5.8% missing data
   1   (0.897) 0.941 0.977 0.906 
   3   (0.103) 0.059 0.023 0.094 

Locus 855 : 
2 alleles
10.9% missing data
   1   (0.119) 0.094 0.031 0.100 
   3   (0.881) 0.906 0.969 0.900 

Locus 856 : 
2 alleles
1.4% missing data
   1   (0.679) 0.790 0.927 0.595 
   3   (0.321) 0.210 0.073 0.405 

Locus 857 : 
2 alleles
3.6% missing data
   1   (0.187) 0.161 0.050 0.181 
   3   (0.813) 0.839 0.950 0.819 

Locus 858 : 
2 alleles
13.0% missing data
   3   (0.198) 0.165 0.078 0.194 
   4   (0.802) 0.835 0.922 0.806 

Locus 859 : 
2 alleles
12.3% missing data
   4   (0.887) 0.884 0.969 0.922 
   2   (0.113) 0.116 0.031 0.078 

Locus 860 : 
2 alleles
8.0% missing data
   3   (0.835) 0.870 0.957 0.839 
   1   (0.165) 0.130 0.043 0.161 

Locus 861 : 
2 alleles
5.1% missing data
   2   (0.167) 0.242 0.075 0.110 
   4   (0.833) 0.758 0.925 0.890 

Locus 862 : 
2 alleles
5.8% missing data
   4   (0.297) 0.199 0.345 0.322 
   1   (0.703) 0.801 0.655 0.678 

Locus 863 : 
2 alleles
4.3% missing data
   3   (0.945) 0.718 0.966 0.992 
   1   (0.055) 0.282 0.034 0.008 

Locus 864 : 
2 alleles
4.3% missing data
   4   (0.881) 0.932 0.977 0.880 
   3   (0.119) 0.068 0.023 0.120 

Locus 865 : 
2 alleles
1.4% missing data
   1   (0.150) 0.110 0.052 0.142 
   3   (0.850) 0.890 0.948 0.858 

Locus 866 : 
2 alleles
9.4% missing data
   2   (0.919) 0.873 0.969 0.967 
   1   (0.081) 0.127 0.031 0.033 

Locus 867 : 
2 alleles
2.2% missing data
   1   (0.088) 0.062 0.028 0.062 
   2   (0.912) 0.938 0.972 0.938 

Locus 868 : 
2 alleles
3.6% missing data
   3   (0.851) 0.790 0.736 0.925 
   4   (0.149) 0.210 0.264 0.075 

Locus 869 : 
2 alleles
4.3% missing data
   4   (0.905) 0.942 0.750 0.948 
   2   (0.095) 0.058 0.250 0.052 

Locus 870 : 
2 alleles
5.1% missing data
   2   (0.899) 0.922 0.970 0.925 
   4   (0.101) 0.078 0.030 0.075 

Locus 871 : 
2 alleles
14.5% missing data
   1   (0.670) 0.743 0.581 0.660 
   4   (0.330) 0.257 0.419 0.340 

Locus 872 : 
2 alleles
6.5% missing data
   4   (0.895) 0.899 0.698 0.951 
   2   (0.105) 0.101 0.302 0.049 

Locus 873 : 
2 alleles
12.3% missing data
   1   (0.894) 0.898 0.963 0.928 
   2   (0.106) 0.102 0.037 0.072 

Locus 874 : 
2 alleles
1.4% missing data
   1   (0.870) 0.900 0.966 0.887 
   3   (0.130) 0.100 0.034 0.113 

Locus 875 : 
2 alleles
8.7% missing data
   2   (0.884) 0.922 0.974 0.895 
   4   (0.116) 0.078 0.026 0.105 

Locus 876 : 
2 alleles
2.9% missing data
   3   (0.904) 0.828 0.969 0.959 
   1   (0.096) 0.172 0.031 0.041 

Locus 877 : 
2 alleles
0.7% missing data
   1   (0.057) 0.007 0.005 0.091 
   2   (0.943) 0.993 0.995 0.909 

Locus 878 : 
2 alleles
12.3% missing data
   3   (0.713) 0.786 0.662 0.706 
   2   (0.287) 0.214 0.338 0.294 

Locus 879 : 
2 alleles
2.9% missing data
   1   (0.930) 0.959 0.618 0.973 
   3   (0.070) 0.041 0.382 0.027 

Locus 880 : 
2 alleles
9.4% missing data
   1   (0.714) 0.666 0.914 0.742 
   4   (0.286) 0.334 0.086 0.258 

Locus 881 : 
2 alleles
13.0% missing data
   2   (0.913) 0.976 0.982 0.893 
   4   (0.087) 0.024 0.018 0.107 

Locus 882 : 
2 alleles
15.9% missing data
   3   (0.880) 0.949 0.966 0.861 
   1   (0.120) 0.051 0.034 0.139 

Locus 883 : 
2 alleles
2.9% missing data
   3   (0.920) 0.911 0.976 0.961 
   1   (0.080) 0.089 0.024 0.039 

Locus 884 : 
2 alleles
3.6% missing data
   1   (0.798) 0.814 0.565 0.847 
   3   (0.202) 0.186 0.435 0.153 

Locus 885 : 
2 alleles
13.0% missing data
   2   (0.880) 0.951 0.963 0.859 
   4   (0.120) 0.049 0.037 0.141 

Locus 886 : 
2 alleles
11.6% missing data
   2   (0.914) 0.937 0.981 0.940 
   4   (0.086) 0.063 0.019 0.060 

Locus 887 : 
2 alleles
13.0% missing data
   1   (0.922) 0.956 0.978 0.943 
   2   (0.078) 0.044 0.022 0.057 

Locus 888 : 
2 alleles
17.4% missing data
   1   (0.724) 0.598 0.863 0.794 
   3   (0.276) 0.402 0.137 0.206 

Locus 889 : 
2 alleles
3.6% missing data
   3   (0.882) 0.917 0.954 0.900 
   1   (0.118) 0.083 0.046 0.100 

Locus 890 : 
2 alleles
6.5% missing data
   4   (0.665) 0.574 0.872 0.708 
   2   (0.335) 0.426 0.128 0.292 

Locus 891 : 
2 alleles
5.8% missing data
   2   (0.449) 0.355 0.477 0.493 
   4   (0.551) 0.645 0.523 0.507 

Locus 892 : 
2 alleles
5.8% missing data
   2   (0.849) 0.804 0.955 0.896 
   1   (0.151) 0.196 0.045 0.104 

Locus 893 : 
2 alleles
13.8% missing data
   4   (0.724) 0.816 0.843 0.678 
   2   (0.276) 0.184 0.157 0.322 

Locus 894 : 
2 alleles
13.0% missing data
   3   (0.543) 0.565 0.570 0.534 
   4   (0.457) 0.435 0.430 0.466 

Locus 895 : 
2 alleles
3.6% missing data
   1   (0.940) 0.992 0.995 0.903 
   3   (0.060) 0.008 0.005 0.097 

Locus 896 : 
2 alleles
13.0% missing data
   2   (0.752) 0.841 0.643 0.742 
   3   (0.248) 0.159 0.357 0.258 

Locus 897 : 
2 alleles
15.2% missing data
   3   (0.777) 0.779 0.930 0.792 
   4   (0.223) 0.221 0.070 0.208 

Locus 898 : 
2 alleles
1.4% missing data
   1   (0.887) 0.808 0.950 0.945 
   3   (0.113) 0.192 0.050 0.055 

Locus 899 : 
2 alleles
13.8% missing data
   1   (0.866) 0.925 0.903 0.865 
   3   (0.134) 0.075 0.097 0.135 

Locus 900 : 
2 alleles
2.9% missing data
   3   (0.926) 0.983 0.990 0.905 
   1   (0.074) 0.017 0.010 0.095 

Locus 901 : 
2 alleles
4.3% missing data
   3   (0.890) 0.932 0.973 0.901 
   2   (0.110) 0.068 0.027 0.099 

Locus 902 : 
2 alleles
12.3% missing data
   4   (0.921) 0.978 0.987 0.908 
   1   (0.079) 0.022 0.013 0.092 

Locus 903 : 
2 alleles
13.0% missing data
   4   (0.650) 0.717 0.631 0.634 
   2   (0.350) 0.283 0.369 0.366 

Locus 904 : 
2 alleles
8.7% missing data
   4   (0.491) 0.471 0.653 0.487 
   2   (0.509) 0.529 0.347 0.513 

Locus 905 : 
2 alleles
6.5% missing data
   1   (0.881) 0.951 0.973 0.860 
   3   (0.119) 0.049 0.027 0.140 

Locus 906 : 
2 alleles
12.3% missing data
   2   (0.921) 0.958 0.672 0.961 
   4   (0.079) 0.042 0.328 0.039 

Locus 907 : 
2 alleles
1.4% missing data
   1   (0.909) 0.947 0.979 0.926 
   2   (0.091) 0.053 0.021 0.074 

Locus 908 : 
2 alleles
12.3% missing data
   3   (0.793) 0.836 0.883 0.792 
   1   (0.207) 0.164 0.117 0.208 

Locus 909 : 
2 alleles
3.6% missing data
   1   (0.742) 0.730 0.213 0.816 
   4   (0.258) 0.270 0.787 0.184 

Locus 910 : 
2 alleles
12.3% missing data
   4   (0.584) 0.562 0.491 0.617 
   1   (0.416) 0.438 0.509 0.383 

Locus 911 : 
2 alleles
15.9% missing data
   3   (0.851) 0.967 0.968 0.733 
   1   (0.149) 0.033 0.032 0.267 

Locus 912 : 
2 alleles
2.9% missing data
   1   (0.923) 0.987 0.839 0.923 
   3   (0.077) 0.013 0.161 0.077 

Locus 913 : 
2 alleles
18.8% missing data
   1   (0.860) 0.866 0.843 0.898 
   3   (0.140) 0.134 0.157 0.102 

Locus 914 : 
2 alleles
10.1% missing data
   3   (0.815) 0.869 0.954 0.801 
   1   (0.185) 0.131 0.046 0.199 

Locus 915 : 
2 alleles
5.1% missing data
   1   (0.853) 0.826 0.930 0.897 
   3   (0.147) 0.174 0.070 0.103 

Locus 916 : 
2 alleles
4.3% missing data
   2   (0.720) 0.647 0.898 0.763 
   4   (0.280) 0.353 0.102 0.237 

Locus 917 : 
2 alleles
1.4% missing data
   2   (0.799) 0.892 0.672 0.790 
   4   (0.201) 0.108 0.328 0.210 

Locus 918 : 
2 alleles
2.9% missing data
   2   (0.864) 0.837 0.953 0.907 
   4   (0.136) 0.163 0.047 0.093 

Locus 919 : 
2 alleles
2.9% missing data
   4   (0.666) 0.659 0.892 0.664 
   1   (0.334) 0.341 0.108 0.336 

Locus 920 : 
2 alleles
12.3% missing data
   3   (0.909) 0.921 0.967 0.943 
   1   (0.091) 0.079 0.033 0.057 

Locus 921 : 
2 alleles
13.0% missing data
   3   (0.816) 0.769 0.930 0.861 
   1   (0.184) 0.231 0.070 0.139 

Locus 922 : 
2 alleles
9.4% missing data
   2   (0.903) 0.956 0.979 0.902 
   4   (0.097) 0.044 0.021 0.098 

Locus 923 : 
2 alleles
5.1% missing data
   4   (0.707) 0.767 0.854 0.680 
   3   (0.293) 0.233 0.146 0.320 

Locus 924 : 
2 alleles
13.8% missing data
   3   (0.874) 0.916 0.917 0.888 
   1   (0.126) 0.084 0.083 0.112 

Locus 925 : 
2 alleles
2.9% missing data
   3   (0.802) 0.856 0.615 0.829 
   1   (0.198) 0.144 0.385 0.171 

Locus 926 : 
2 alleles
5.1% missing data
   4   (0.760) 0.733 0.931 0.785 
   2   (0.240) 0.267 0.069 0.215 

Locus 927 : 
2 alleles
8.0% missing data
   1   (0.471) 0.539 0.320 0.441 
   3   (0.529) 0.461 0.680 0.559 

Locus 928 : 
2 alleles
3.6% missing data
   3   (0.842) 0.952 0.726 0.803 
   4   (0.158) 0.048 0.274 0.197 

Locus 929 : 
2 alleles
1.4% missing data
   2   (0.892) 0.883 0.977 0.929 
   4   (0.108) 0.117 0.023 0.071 

Locus 930 : 
2 alleles
14.5% missing data
   3   (0.920) 0.967 0.660 0.954 
   4   (0.080) 0.033 0.340 0.046 

Locus 931 : 
2 alleles
2.9% missing data
   2   (0.892) 0.953 0.978 0.883 
   4   (0.108) 0.047 0.022 0.117 

Locus 932 : 
2 alleles
3.6% missing data
   1   (0.137) 0.056 0.162 0.140 
   3   (0.863) 0.944 0.838 0.860 

Locus 933 : 
2 alleles
12.3% missing data
   1   (0.844) 0.892 0.801 0.872 
   4   (0.156) 0.108 0.199 0.128 

Locus 934 : 
2 alleles
11.6% missing data
   2   (0.909) 0.775 0.680 0.976 
   3   (0.091) 0.225 0.320 0.024 

Locus 935 : 
2 alleles
10.1% missing data
   1   (0.552) 0.643 0.154 0.547 
   4   (0.448) 0.357 0.846 0.453 

Locus 936 : 
2 alleles
8.7% missing data
   2   (0.611) 0.501 0.430 0.697 
   3   (0.389) 0.499 0.570 0.303 

Locus 937 : 
2 alleles
12.3% missing data
   1   (0.896) 0.984 0.990 0.785 
   4   (0.104) 0.016 0.010 0.215 

Locus 938 : 
2 alleles
5.1% missing data
   1   (0.812) 0.850 0.710 0.845 
   4   (0.188) 0.150 0.290 0.155 

Locus 939 : 
2 alleles
5.1% missing data
   1   (0.760) 0.656 0.927 0.818 
   2   (0.240) 0.344 0.073 0.182 

Locus 940 : 
2 alleles
0.7% missing data
   3   (0.903) 0.914 0.970 0.936 
   1   (0.097) 0.086 0.030 0.064 

Locus 941 : 
2 alleles
6.5% missing data
   3   (0.469) 0.292 0.758 0.542 
   4   (0.531) 0.708 0.242 0.458 

Locus 942 : 
2 alleles
5.8% missing data
   2   (0.856) 0.930 0.708 0.868 
   4   (0.144) 0.070 0.292 0.132 

Locus 943 : 
2 alleles
3.6% missing data
   2   (0.925) 0.958 0.649 0.968 
   4   (0.075) 0.042 0.351 0.032 

Locus 944 : 
2 alleles
2.9% missing data
   4   (0.669) 0.650 0.883 0.678 
   1   (0.331) 0.350 0.117 0.322 

Locus 945 : 
2 alleles
3.6% missing data
   3   (0.899) 0.876 0.971 0.942 
   1   (0.101) 0.124 0.029 0.058 

Locus 946 : 
2 alleles
12.3% missing data
   2   (0.958) 0.854 0.990 0.994 
   1   (0.042) 0.146 0.010 0.006 

Locus 947 : 
2 alleles
3.6% missing data
   2   (0.903) 0.959 0.716 0.932 
   4   (0.097) 0.041 0.284 0.068 

Locus 948 : 
2 alleles
15.2% missing data
   3   (0.343) 0.330 0.149 0.352 
   4   (0.657) 0.670 0.851 0.648 

Locus 949 : 
2 alleles
5.1% missing data
   1   (0.805) 0.858 0.947 0.791 
   3   (0.195) 0.142 0.053 0.209 

Locus 950 : 
2 alleles
10.1% missing data
   1   (0.864) 0.970 0.981 0.757 
   3   (0.136) 0.030 0.019 0.243 

Locus 951 : 
2 alleles
2.2% missing data
   1   (0.897) 0.940 0.968 0.911 
   3   (0.103) 0.060 0.032 0.089 

Locus 952 : 
2 alleles
12.3% missing data
   1   (0.940) 0.990 0.994 0.912 
   3   (0.060) 0.010 0.006 0.088 

Locus 953 : 
2 alleles
3.6% missing data
   4   (0.762) 0.737 0.911 0.790 
   2   (0.238) 0.263 0.089 0.210 

Locus 954 : 
2 alleles
12.3% missing data
   1   (0.182) 0.050 0.023 0.314 
   2   (0.818) 0.950 0.977 0.686 

Locus 955 : 
2 alleles
2.9% missing data
   1   (0.331) 0.352 0.427 0.287 
   3   (0.669) 0.648 0.573 0.713 

Locus 956 : 
2 alleles
7.2% missing data
   2   (0.891) 0.935 0.938 0.905 
   4   (0.109) 0.065 0.062 0.095 

Locus 957 : 
2 alleles
4.3% missing data
   4   (0.901) 0.944 0.981 0.911 
   2   (0.099) 0.056 0.019 0.089 

Locus 958 : 
2 alleles
9.4% missing data
   3   (0.513) 0.611 0.886 0.419 
   1   (0.487) 0.389 0.114 0.581 

Locus 959 : 
2 alleles
1.4% missing data
   3   (0.920) 0.974 0.983 0.917 
   4   (0.080) 0.026 0.017 0.083 

Locus 960 : 
2 alleles
4.3% missing data
   3   (0.617) 0.644 0.901 0.582 
   1   (0.383) 0.356 0.099 0.418 

Locus 961 : 
2 alleles
6.5% missing data
   2   (0.837) 0.859 0.948 0.852 
   3   (0.163) 0.141 0.052 0.148 

Locus 962 : 
2 alleles
12.3% missing data
   3   (0.884) 0.930 0.432 0.927 
   1   (0.116) 0.070 0.568 0.073 

Locus 963 : 
2 alleles
5.8% missing data
   1   (0.651) 0.564 0.870 0.691 
   3   (0.349) 0.436 0.130 0.309 

Locus 964 : 
2 alleles
3.6% missing data
   3   (0.889) 0.917 0.963 0.912 
   4   (0.111) 0.083 0.037 0.088 

Locus 965 : 
2 alleles
7.2% missing data
   4   (0.366) 0.234 0.085 0.470 
   1   (0.634) 0.766 0.915 0.530 

Locus 966 : 
2 alleles
11.6% missing data
   3   (0.921) 0.911 0.974 0.961 
   1   (0.079) 0.089 0.026 0.039 

Locus 967 : 
2 alleles
3.6% missing data
   1   (0.326) 0.313 0.157 0.330 
   4   (0.674) 0.687 0.843 0.670 

Locus 968 : 
2 alleles
2.2% missing data
   3   (0.864) 0.938 0.549 0.881 
   1   (0.136) 0.062 0.451 0.119 

Locus 969 : 
2 alleles
8.0% missing data
   1   (0.915) 0.949 0.968 0.938 
   3   (0.085) 0.051 0.032 0.062 

Locus 970 : 
2 alleles
10.9% missing data
   1   (0.118) 0.047 0.028 0.141 
   2   (0.882) 0.953 0.972 0.859 

Locus 971 : 
2 alleles
13.0% missing data
   4   (0.905) 0.904 0.969 0.943 
   2   (0.095) 0.096 0.031 0.057 

Locus 972 : 
2 alleles
5.1% missing data
   4   (0.918) 0.961 0.616 0.956 
   3   (0.082) 0.039 0.384 0.044 

Locus 973 : 
2 alleles
12.3% missing data
   4   (0.843) 0.789 0.897 0.896 
   1   (0.157) 0.211 0.103 0.104 

Locus 974 : 
2 alleles
1.4% missing data
   2   (0.936) 0.992 0.995 0.886 
   3   (0.064) 0.008 0.005 0.114 

Locus 975 : 
2 alleles
9.4% missing data
   1   (0.905) 0.864 0.651 0.969 
   3   (0.095) 0.136 0.349 0.031 

Locus 976 : 
2 alleles
2.2% missing data
   2   (0.914) 0.886 0.958 0.960 
   4   (0.086) 0.114 0.042 0.040 

Locus 977 : 
2 alleles
1.4% missing data
   2   (0.784) 0.939 0.756 0.683 
   3   (0.216) 0.061 0.244 0.317 

Locus 978 : 
2 alleles
5.1% missing data
   4   (0.782) 0.715 0.936 0.828 
   2   (0.218) 0.285 0.064 0.172 

Locus 979 : 
2 alleles
15.2% missing data
   4   (0.783) 0.832 0.948 0.767 
   2   (0.217) 0.168 0.052 0.233 

Locus 980 : 
2 alleles
11.6% missing data
   2   (0.898) 0.897 0.964 0.936 
   4   (0.102) 0.103 0.036 0.064 

Locus 981 : 
2 alleles
4.3% missing data
   2   (0.152) 0.100 0.037 0.156 
   4   (0.848) 0.900 0.963 0.844 

Locus 982 : 
2 alleles
19.6% missing data
   2   (0.896) 0.818 0.960 0.952 
   1   (0.104) 0.182 0.040 0.048 

Locus 983 : 
2 alleles
2.2% missing data
   3   (0.909) 0.886 0.955 0.954 
   1   (0.091) 0.114 0.045 0.046 

Locus 984 : 
2 alleles
9.4% missing data
   4   (0.854) 0.894 0.950 0.862 
   1   (0.146) 0.106 0.050 0.138 

Locus 985 : 
2 alleles
3.6% missing data
   2   (0.145) 0.104 0.043 0.139 
   4   (0.855) 0.896 0.957 0.861 

Locus 986 : 
2 alleles
2.9% missing data
   1   (0.898) 0.971 0.986 0.861 
   2   (0.102) 0.029 0.014 0.139 

Locus 987 : 
2 alleles
10.1% missing data
   1   (0.912) 0.922 0.919 0.949 
   3   (0.088) 0.078 0.081 0.051 

Locus 988 : 
2 alleles
4.3% missing data
   1   (0.150) 0.044 0.024 0.236 
   4   (0.850) 0.956 0.976 0.764 

Locus 989 : 
2 alleles
2.9% missing data
   2   (0.771) 0.789 0.592 0.814 
   4   (0.229) 0.211 0.408 0.186 

Locus 990 : 
2 alleles
5.1% missing data
   1   (0.149) 0.111 0.330 0.107 
   3   (0.851) 0.889 0.670 0.893 

Locus 991 : 
2 alleles
15.9% missing data
   1   (0.950) 0.992 0.994 0.940 
   2   (0.050) 0.008 0.006 0.060 

Locus 992 : 
2 alleles
5.8% missing data
   1   (0.816) 0.853 0.947 0.817 
   3   (0.184) 0.147 0.053 0.183 

Locus 993 : 
2 alleles
0.7% missing data
   1   (0.931) 0.932 0.984 0.968 
   2   (0.069) 0.068 0.016 0.032 

Locus 994 : 
2 alleles
10.9% missing data
   1   (0.878) 0.788 0.828 0.945 
   3   (0.122) 0.212 0.172 0.055 

Locus 995 : 
2 alleles
5.8% missing data
   3   (0.766) 0.696 0.924 0.812 
   1   (0.234) 0.304 0.076 0.188 

Locus 996 : 
2 alleles
12.3% missing data
   1   (0.887) 0.955 0.957 0.869 
   4   (0.113) 0.045 0.043 0.131 

Locus 997 : 
2 alleles
9.4% missing data
   1   (0.192) 0.238 0.291 0.131 
   4   (0.808) 0.762 0.709 0.869 

Locus 998 : 
2 alleles
2.2% missing data
   4   (0.911) 0.914 0.962 0.948 
   3   (0.089) 0.086 0.038 0.052 

Locus 999 : 
2 alleles
18.1% missing data
   3   (0.789) 0.718 0.893 0.843 
   2   (0.211) 0.282 0.107 0.157 

Locus 1000 : 
2 alleles
10.9% missing data
   4   (0.867) 0.930 0.973 0.855 
   3   (0.133) 0.070 0.027 0.145 

Locus 1001 : 
2 alleles
5.1% missing data
   3   (0.706) 0.637 0.882 0.746 
   4   (0.294) 0.363 0.118 0.254 

Locus 1002 : 
2 alleles
2.2% missing data
   1   (0.856) 0.628 0.935 0.941 
   3   (0.144) 0.372 0.065 0.059 

Locus 1003 : 
2 alleles
7.2% missing data
   2   (0.807) 0.851 0.953 0.799 
   3   (0.193) 0.149 0.047 0.201 

Locus 1004 : 
2 alleles
11.6% missing data
   1   (0.303) 0.272 0.092 0.322 
   3   (0.697) 0.728 0.908 0.678 

Locus 1005 : 
2 alleles
2.9% missing data
   1   (0.856) 0.813 0.959 0.902 
   3   (0.144) 0.187 0.041 0.098 

Locus 1006 : 
2 alleles
4.3% missing data
   3   (0.919) 0.970 0.681 0.949 
   1   (0.081) 0.030 0.319 0.051 

Locus 1007 : 
2 alleles
4.3% missing data
   1   (0.080) 0.037 0.015 0.068 
   3   (0.920) 0.963 0.985 0.932 

Locus 1008 : 
2 alleles
3.6% missing data
   4   (0.944) 0.884 0.988 0.986 
   1   (0.056) 0.116 0.012 0.014 

Locus 1009 : 
2 alleles
5.1% missing data
   1   (0.861) 0.898 0.495 0.908 
   4   (0.139) 0.102 0.505 0.092 

Locus 1010 : 
2 alleles
6.5% missing data
   2   (0.741) 0.746 0.650 0.781 
   4   (0.259) 0.254 0.350 0.219 

Locus 1011 : 
2 alleles
12.3% missing data
   4   (0.894) 0.824 0.960 0.949 
   2   (0.106) 0.176 0.040 0.051 

Locus 1012 : 
2 alleles
19.6% missing data
   2   (0.875) 0.898 0.940 0.898 
   4   (0.125) 0.102 0.060 0.102 

Locus 1013 : 
2 alleles
10.9% missing data
   2   (0.705) 0.774 0.927 0.660 
   4   (0.295) 0.226 0.073 0.340 

Locus 1014 : 
2 alleles
2.9% missing data
   3   (0.918) 0.889 0.638 0.977 
   2   (0.082) 0.111 0.362 0.023 

Locus 1015 : 
2 alleles
11.6% missing data
   4   (0.910) 0.887 0.977 0.954 
   2   (0.090) 0.113 0.023 0.046 

Locus 1016 : 
2 alleles
10.1% missing data
   2   (0.872) 0.921 0.963 0.876 
   4   (0.128) 0.079 0.037 0.124 

Locus 1017 : 
2 alleles
3.6% missing data
   3   (0.777) 0.700 0.740 0.852 
   2   (0.223) 0.300 0.260 0.148 

Locus 1018 : 
2 alleles
4.3% missing data
   2   (0.485) 0.555 0.503 0.443 
   4   (0.515) 0.445 0.497 0.557 

Locus 1019 : 
2 alleles
12.3% missing data
   2   (0.865) 0.839 0.951 0.907 
   1   (0.135) 0.161 0.049 0.093 

Locus 1020 : 
2 alleles
15.9% missing data
   2   (0.742) 0.836 0.940 0.681 
   4   (0.258) 0.164 0.060 0.319 

Locus 1021 : 
2 alleles
2.2% missing data
   4   (0.908) 0.972 0.985 0.886 
   2   (0.092) 0.028 0.015 0.114 

Locus 1022 : 
2 alleles
15.2% missing data
   3   (0.914) 0.953 0.974 0.930 
   1   (0.086) 0.047 0.026 0.070 

Locus 1023 : 
2 alleles
9.4% missing data
   4   (0.679) 0.736 0.899 0.643 
   1   (0.321) 0.264 0.101 0.357 

Locus 1024 : 
2 alleles
8.0% missing data
   1   (0.906) 0.912 0.984 0.940 
   2   (0.094) 0.088 0.016 0.060 

Locus 1025 : 
2 alleles
5.1% missing data
   1   (0.911) 0.868 0.967 0.960 
   3   (0.089) 0.132 0.033 0.040 

Locus 1026 : 
2 alleles
4.3% missing data
   4   (0.906) 0.840 0.972 0.959 
   2   (0.094) 0.160 0.028 0.041 

Locus 1027 : 
2 alleles
13.8% missing data
   1   (0.750) 0.789 0.942 0.733 
   4   (0.250) 0.211 0.058 0.267 

Locus 1028 : 
2 alleles
1.4% missing data
   2   (0.884) 0.909 0.967 0.906 
   4   (0.116) 0.091 0.033 0.094 

Locus 1029 : 
2 alleles
2.2% missing data
   2   (0.491) 0.464 0.502 0.504 
   4   (0.509) 0.536 0.498 0.496 

Locus 1030 : 
2 alleles
11.6% missing data
   4   (0.907) 0.944 0.974 0.925 
   1   (0.093) 0.056 0.026 0.075 

Locus 1031 : 
2 alleles
0.7% missing data
   2   (0.896) 0.903 0.971 0.930 
   4   (0.104) 0.097 0.029 0.070 

Locus 1032 : 
2 alleles
5.8% missing data
   3   (0.806) 0.883 0.385 0.825 
   2   (0.194) 0.117 0.615 0.175 

Locus 1033 : 
2 alleles
3.6% missing data
   3   (0.943) 0.953 0.616 0.987 
   1   (0.057) 0.047 0.384 0.013 

Locus 1034 : 
2 alleles
12.3% missing data
   2   (0.882) 0.884 0.955 0.916 
   1   (0.118) 0.116 0.045 0.084 

Locus 1035 : 
2 alleles
0.7% missing data
   3   (0.893) 0.937 0.975 0.902 
   4   (0.107) 0.063 0.025 0.098 

Locus 1036 : 
2 alleles
5.1% missing data
   1   (0.877) 0.869 0.960 0.914 
   3   (0.123) 0.131 0.040 0.086 

Locus 1037 : 
2 alleles
12.3% missing data
   4   (0.845) 0.808 0.756 0.913 
   2   (0.155) 0.192 0.244 0.087 

Locus 1038 : 
2 alleles
5.8% missing data
   1   (0.697) 0.630 0.563 0.769 
   3   (0.303) 0.370 0.437 0.231 

Locus 1039 : 
2 alleles
6.5% missing data
   3   (0.813) 0.861 0.953 0.803 
   1   (0.187) 0.139 0.047 0.197 

Locus 1040 : 
2 alleles
2.9% missing data
   4   (0.860) 0.919 0.974 0.848 
   2   (0.140) 0.081 0.026 0.152 

Locus 1041 : 
2 alleles
1.4% missing data
   2   (0.895) 0.928 0.976 0.912 
   4   (0.105) 0.072 0.024 0.088 

Locus 1042 : 
2 alleles
1.4% missing data
   2   (0.870) 0.924 0.975 0.866 
   1   (0.130) 0.076 0.025 0.134 

Locus 1043 : 
2 alleles
2.2% missing data
   1   (0.917) 0.951 0.654 0.961 
   3   (0.083) 0.049 0.346 0.039 

Locus 1044 : 
2 alleles
1.4% missing data
   2   (0.598) 0.453 0.687 0.681 
   4   (0.402) 0.547 0.313 0.319 

Locus 1045 : 
2 alleles
17.4% missing data
   1   (0.894) 0.905 0.885 0.931 
   3   (0.106) 0.095 0.115 0.069 

Locus 1046 : 
2 alleles
18.1% missing data
   3   (0.885) 0.840 0.958 0.936 
   1   (0.115) 0.160 0.042 0.064 

Locus 1047 : 
2 alleles
3.6% missing data
   1   (0.264) 0.315 0.086 0.230 
   4   (0.736) 0.685 0.914 0.770 

Locus 1048 : 
2 alleles
15.2% missing data
   3   (0.866) 0.947 0.965 0.830 
   1   (0.134) 0.053 0.035 0.170 

Locus 1049 : 
2 alleles
2.2% missing data
   4   (0.920) 0.974 0.988 0.916 
   2   (0.080) 0.026 0.012 0.084 

Locus 1050 : 
2 alleles
0.0% missing data
   4   (0.908) 0.979 0.791 0.910 
   2   (0.092) 0.021 0.209 0.090 

Locus 1051 : 
2 alleles
4.3% missing data
   2   (0.923) 0.904 0.973 0.966 
   4   (0.077) 0.096 0.027 0.034 

Locus 1052 : 
2 alleles
13.8% missing data
   2   (0.385) 0.451 0.319 0.342 
   4   (0.615) 0.549 0.681 0.658 

Locus 1053 : 
2 alleles
7.2% missing data
   2   (0.821) 0.804 0.963 0.849 
   4   (0.179) 0.196 0.037 0.151 

Locus 1054 : 
2 alleles
2.2% missing data
   2   (0.911) 0.911 0.968 0.949 
   4   (0.089) 0.089 0.032 0.051 

Locus 1055 : 
2 alleles
11.6% missing data
   1   (0.923) 0.968 0.976 0.934 
   3   (0.077) 0.032 0.024 0.066 

Locus 1056 : 
2 alleles
13.0% missing data
   4   (0.917) 0.939 0.921 0.950 
   2   (0.083) 0.061 0.079 0.050 

Locus 1057 : 
2 alleles
3.6% missing data
   3   (0.927) 0.891 0.970 0.973 
   1   (0.073) 0.109 0.030 0.027 

Locus 1058 : 
2 alleles
12.3% missing data
   4   (0.261) 0.340 0.082 0.215 
   2   (0.739) 0.660 0.918 0.785 

Locus 1059 : 
2 alleles
15.2% missing data
   1   (0.751) 0.699 0.930 0.784 
   4   (0.249) 0.301 0.070 0.216 

Locus 1060 : 
2 alleles
12.3% missing data
   4   (0.905) 0.964 0.985 0.895 
   2   (0.095) 0.036 0.015 0.105 

Locus 1061 : 
2 alleles
10.9% missing data
   1   (0.110) 0.036 0.021 0.144 
   3   (0.890) 0.964 0.979 0.856 

Locus 1062 : 
2 alleles
17.4% missing data
   4   (0.766) 0.783 0.568 0.811 
   2   (0.234) 0.217 0.432 0.189 

Locus 1063 : 
2 alleles
11.6% missing data
   1   (0.911) 0.965 0.986 0.909 
   2   (0.089) 0.035 0.014 0.091 

Locus 1064 : 
2 alleles
13.8% missing data
   2   (0.878) 0.901 0.968 0.898 
   4   (0.122) 0.099 0.032 0.102 

Locus 1065 : 
2 alleles
2.2% missing data
   4   (0.836) 0.910 0.744 0.845 
   2   (0.164) 0.090 0.256 0.155 

Locus 1066 : 
2 alleles
2.9% missing data
   3   (0.921) 0.982 0.990 0.897 
   1   (0.079) 0.018 0.010 0.103 

Locus 1067 : 
2 alleles
10.1% missing data
   2   (0.941) 0.991 0.994 0.915 
   4   (0.059) 0.009 0.006 0.085 

Locus 1068 : 
2 alleles
4.3% missing data
   3   (0.920) 0.906 0.975 0.961 
   2   (0.080) 0.094 0.025 0.039 

Locus 1069 : 
2 alleles
5.1% missing data
   4   (0.824) 0.223 0.114 0.975 
   1   (0.176) 0.777 0.886 0.025 

Locus 1070 : 
2 alleles
13.0% missing data
   3   (0.909) 0.884 0.972 0.954 
   4   (0.091) 0.116 0.028 0.046 

Locus 1071 : 
2 alleles
9.4% missing data
   2   (0.670) 0.649 0.872 0.682 
   4   (0.330) 0.351 0.128 0.318 

Locus 1072 : 
2 alleles
1.4% missing data
   2   (0.868) 0.950 0.977 0.827 
   3   (0.132) 0.050 0.023 0.173 

Locus 1073 : 
2 alleles
3.6% missing data
   2   (0.904) 0.980 0.989 0.849 
   1   (0.096) 0.020 0.011 0.151 

Locus 1074 : 
2 alleles
4.3% missing data
   2   (0.093) 0.102 0.036 0.052 
   4   (0.907) 0.898 0.964 0.948 

Locus 1075 : 
2 alleles
20.3% missing data
   3   (0.892) 0.961 0.820 0.902 
   2   (0.108) 0.039 0.180 0.098 

Locus 1076 : 
2 alleles
2.9% missing data
   2   (0.845) 0.859 0.950 0.867 
   4   (0.155) 0.141 0.050 0.133 

Locus 1077 : 
2 alleles
4.3% missing data
   1   (0.874) 0.892 0.956 0.901 
   3   (0.126) 0.108 0.044 0.099 

Locus 1078 : 
2 alleles
5.1% missing data
   3   (0.912) 0.896 0.971 0.954 
   1   (0.088) 0.104 0.029 0.046 

Locus 1079 : 
2 alleles
14.5% missing data
   2   (0.690) 0.680 0.889 0.695 
   1   (0.310) 0.320 0.111 0.305 

Locus 1080 : 
2 alleles
15.2% missing data
   3   (0.738) 0.683 0.186 0.829 
   1   (0.262) 0.317 0.814 0.171 

Locus 1081 : 
2 alleles
12.3% missing data
   4   (0.917) 0.909 0.916 0.960 
   2   (0.083) 0.091 0.084 0.040 

Locus 1082 : 
2 alleles
3.6% missing data
   4   (0.901) 0.945 0.975 0.912 
   1   (0.099) 0.055 0.025 0.088 

Locus 1083 : 
2 alleles
4.3% missing data
   3   (0.867) 0.929 0.917 0.864 
   4   (0.133) 0.071 0.083 0.136 

Locus 1084 : 
2 alleles
5.1% missing data
   4   (0.864) 0.882 0.773 0.913 
   2   (0.136) 0.118 0.227 0.087 

Locus 1085 : 
2 alleles
1.4% missing data
   4   (0.905) 0.964 0.979 0.897 
   1   (0.095) 0.036 0.021 0.103 

Locus 1086 : 
2 alleles
13.8% missing data
   3   (0.077) 0.013 0.008 0.137 
   4   (0.923) 0.987 0.992 0.863 

Locus 1087 : 
2 alleles
12.3% missing data
   2   (0.136) 0.063 0.174 0.127 
   4   (0.864) 0.937 0.826 0.873 

Locus 1088 : 
2 alleles
5.8% missing data
   1   (0.897) 0.879 0.970 0.939 
   4   (0.103) 0.121 0.030 0.061 

Locus 1089 : 
2 alleles
17.4% missing data
   1   (0.690) 0.606 0.802 0.743 
   4   (0.310) 0.394 0.198 0.257 

Locus 1090 : 
2 alleles
8.7% missing data
   3   (0.885) 0.907 0.969 0.908 
   1   (0.115) 0.093 0.031 0.092 

Locus 1091 : 
2 alleles
17.4% missing data
   1   (0.870) 0.904 0.947 0.885 
   3   (0.130) 0.096 0.053 0.115 

Locus 1092 : 
2 alleles
19.6% missing data
   3   (0.886) 0.960 0.675 0.897 
   1   (0.114) 0.040 0.325 0.103 

Locus 1093 : 
2 alleles
13.8% missing data
   3   (0.857) 0.794 0.941 0.911 
   1   (0.143) 0.206 0.059 0.089 

Locus 1094 : 
2 alleles
8.7% missing data
   3   (0.941) 0.992 0.995 0.906 
   1   (0.059) 0.008 0.005 0.094 

Locus 1095 : 
2 alleles
3.6% missing data
   2   (0.785) 0.817 0.952 0.781 
   4   (0.215) 0.183 0.048 0.219 

Locus 1096 : 
2 alleles
13.8% missing data
   2   (0.767) 0.793 0.636 0.801 
   4   (0.233) 0.207 0.364 0.199 

Locus 1097 : 
2 alleles
3.6% missing data
   3   (0.772) 0.786 0.631 0.814 
   2   (0.228) 0.214 0.369 0.186 

Locus 1098 : 
2 alleles
3.6% missing data
   4   (0.902) 0.870 0.972 0.947 
   2   (0.098) 0.130 0.028 0.053 

Locus 1099 : 
2 alleles
13.0% missing data
   2   (0.914) 0.942 0.982 0.937 
   4   (0.086) 0.058 0.018 0.063 

Locus 1100 : 
2 alleles
7.2% missing data
   3   (0.904) 0.939 0.947 0.927 
   1   (0.096) 0.061 0.053 0.073 

Locus 1101 : 
2 alleles
10.1% missing data
   3   (0.935) 0.990 0.994 0.895 
   1   (0.065) 0.010 0.006 0.105 

Locus 1102 : 
2 alleles
14.5% missing data
   2   (0.090) 0.038 0.024 0.087 
   3   (0.910) 0.962 0.976 0.913 

Locus 1103 : 
2 alleles
4.3% missing data
   2   (0.878) 0.932 0.968 0.877 
   4   (0.122) 0.068 0.032 0.123 

Locus 1104 : 
2 alleles
14.5% missing data
   2   (0.854) 0.901 0.734 0.885 
   1   (0.146) 0.099 0.266 0.115 

Locus 1105 : 
2 alleles
11.6% missing data
   4   (0.925) 0.820 0.971 0.979 
   2   (0.075) 0.180 0.029 0.021 

Locus 1106 : 
2 alleles
18.8% missing data
   2   (0.809) 0.871 0.945 0.790 
   4   (0.191) 0.129 0.055 0.210 

Locus 1107 : 
2 alleles
12.3% missing data
   4   (0.954) 0.825 0.978 0.993 
   2   (0.046) 0.175 0.022 0.007 

Locus 1108 : 
2 alleles
3.6% missing data
   1   (0.116) 0.020 0.238 0.161 
   4   (0.884) 0.980 0.762 0.839 

Locus 1109 : 
2 alleles
2.9% missing data
   3   (0.920) 0.911 0.974 0.961 
   2   (0.080) 0.089 0.026 0.039 

Locus 1110 : 
2 alleles
5.8% missing data
   3   (0.853) 0.782 0.967 0.906 
   4   (0.147) 0.218 0.033 0.094 

Locus 1111 : 
2 alleles
7.2% missing data
   2   (0.110) 0.034 0.461 0.103 
   4   (0.890) 0.966 0.539 0.897 

Locus 1112 : 
2 alleles
2.9% missing data
   2   (0.914) 0.843 0.976 0.966 
   4   (0.086) 0.157 0.024 0.034 

Locus 1113 : 
2 alleles
2.9% missing data
   3   (0.894) 0.960 0.982 0.875 
   1   (0.106) 0.040 0.018 0.125 

Locus 1114 : 
2 alleles
4.3% missing data
   2   (0.860) 0.878 0.946 0.884 
   4   (0.140) 0.122 0.054 0.116 

Locus 1115 : 
2 alleles
10.9% missing data
   4   (0.880) 0.904 0.887 0.908 
   2   (0.120) 0.096 0.113 0.092 

Locus 1116 : 
2 alleles
12.3% missing data
   1   (0.873) 0.871 0.744 0.931 
   2   (0.127) 0.129 0.256 0.069 

Locus 1117 : 
2 alleles
13.0% missing data
   4   (0.932) 0.912 0.477 0.985 
   1   (0.068) 0.088 0.523 0.015 

Locus 1118 : 
2 alleles
13.0% missing data
   2   (0.269) 0.297 0.080 0.247 
   4   (0.731) 0.703 0.920 0.753 

Locus 1119 : 
2 alleles
6.5% missing data
   4   (0.851) 0.879 0.961 0.864 
   2   (0.149) 0.121 0.039 0.136 

Locus 1120 : 
2 alleles
3.6% missing data
   2   (0.932) 0.991 0.995 0.876 
   1   (0.068) 0.009 0.005 0.124 

Locus 1121 : 
2 alleles
8.7% missing data
   1   (0.838) 0.911 0.963 0.811 
   2   (0.162) 0.089 0.037 0.189 

Locus 1122 : 
2 alleles
11.6% missing data
   1   (0.778) 0.755 0.916 0.807 
   3   (0.222) 0.245 0.084 0.193 

Locus 1123 : 
2 alleles
4.3% missing data
   3   (0.855) 0.890 0.966 0.862 
   4   (0.145) 0.110 0.034 0.138 

Locus 1124 : 
2 alleles
16.7% missing data
   2   (0.881) 0.768 0.961 0.944 
   4   (0.119) 0.232 0.039 0.056 

Locus 1125 : 
2 alleles
5.8% missing data
   2   (0.907) 0.875 0.611 0.970 
   1   (0.093) 0.125 0.389 0.030 

Locus 1126 : 
2 alleles
9.4% missing data
   4   (0.915) 0.967 0.987 0.916 
   3   (0.085) 0.033 0.013 0.084 

Locus 1127 : 
2 alleles
3.6% missing data
   4   (0.833) 0.868 0.945 0.841 
   2   (0.167) 0.132 0.055 0.159 

Locus 1128 : 
2 alleles
5.1% missing data
   1   (0.288) 0.135 0.705 0.338 
   3   (0.712) 0.865 0.295 0.662 

Locus 1129 : 
2 alleles
15.2% missing data
   1   (0.720) 0.753 0.870 0.710 
   4   (0.280) 0.247 0.130 0.290 

Locus 1130 : 
2 alleles
5.8% missing data
   2   (0.884) 0.916 0.960 0.903 
   4   (0.116) 0.084 0.040 0.097 

Locus 1131 : 
2 alleles
2.9% missing data
   4   (0.250) 0.073 0.051 0.421 
   2   (0.750) 0.927 0.949 0.579 

Locus 1132 : 
2 alleles
2.9% missing data
   3   (0.950) 0.921 0.672 0.993 
   1   (0.050) 0.079 0.328 0.007 

Locus 1133 : 
2 alleles
2.9% missing data
   4   (0.918) 0.904 0.962 0.960 
   1   (0.082) 0.096 0.038 0.040 

Locus 1134 : 
2 alleles
13.8% missing data
   3   (0.788) 0.869 0.935 0.750 
   1   (0.212) 0.131 0.065 0.250 

Locus 1135 : 
2 alleles
3.6% missing data
   3   (0.825) 0.773 0.580 0.901 
   2   (0.175) 0.227 0.420 0.099 

Locus 1136 : 
2 alleles
2.9% missing data
   1   (0.921) 0.963 0.986 0.934 
   4   (0.079) 0.037 0.014 0.066 

Locus 1137 : 
2 alleles
10.9% missing data
   3   (0.899) 0.899 0.967 0.936 
   1   (0.101) 0.101 0.033 0.064 

Locus 1138 : 
2 alleles
5.8% missing data
   2   (0.725) 0.715 0.880 0.741 
   4   (0.275) 0.285 0.120 0.259 

Locus 1139 : 
2 alleles
10.1% missing data
   2   (0.897) 0.965 0.981 0.874 
   4   (0.103) 0.035 0.019 0.126 

Locus 1140 : 
2 alleles
6.5% missing data
   2   (0.473) 0.302 0.427 0.573 
   4   (0.527) 0.698 0.573 0.427 

Locus 1141 : 
2 alleles
2.9% missing data
   4   (0.862) 0.726 0.770 0.947 
   3   (0.138) 0.274 0.230 0.053 

Locus 1142 : 
2 alleles
12.3% missing data
   4   (0.795) 0.894 0.851 0.751 
   2   (0.205) 0.106 0.149 0.249 

Locus 1143 : 
2 alleles
4.3% missing data
   1   (0.863) 0.931 0.970 0.843 
   3   (0.137) 0.069 0.030 0.157 

Locus 1144 : 
2 alleles
8.0% missing data
   2   (0.920) 0.983 0.739 0.931 
   4   (0.080) 0.017 0.261 0.069 

Locus 1145 : 
2 alleles
5.1% missing data
   1   (0.169) 0.142 0.070 0.154 
   3   (0.831) 0.858 0.930 0.846 

Locus 1146 : 
2 alleles
10.9% missing data
   1   (0.910) 0.863 0.599 0.974 
   3   (0.090) 0.137 0.401 0.026 

Locus 1147 : 
2 alleles
2.9% missing data
   1   (0.907) 0.963 0.984 0.902 
   3   (0.093) 0.037 0.016 0.098 

Locus 1148 : 
2 alleles
3.6% missing data
   1   (0.901) 0.962 0.982 0.891 
   3   (0.099) 0.038 0.018 0.109 

Locus 1149 : 
2 alleles
15.2% missing data
   2   (0.490) 0.415 0.134 0.568 
   4   (0.510) 0.585 0.866 0.432 

Locus 1150 : 
2 alleles
4.3% missing data
   2   (0.921) 0.973 0.987 0.920 
   3   (0.079) 0.027 0.013 0.080 

Locus 1151 : 
2 alleles
15.2% missing data
   4   (0.950) 0.992 0.993 0.941 
   2   (0.050) 0.008 0.007 0.059 

Locus 1152 : 
2 alleles
13.0% missing data
   4   (0.900) 0.963 0.982 0.884 
   3   (0.100) 0.037 0.018 0.116 

Locus 1153 : 
2 alleles
13.8% missing data
   3   (0.894) 0.935 0.941 0.910 
   4   (0.106) 0.065 0.059 0.090 

Locus 1154 : 
2 alleles
6.5% missing data
   1   (0.919) 0.973 0.980 0.919 
   3   (0.081) 0.027 0.020 0.081 

Locus 1155 : 
2 alleles
13.8% missing data
   3   (0.818) 0.909 0.584 0.815 
   1   (0.182) 0.091 0.416 0.185 

Locus 1156 : 
2 alleles
10.9% missing data
   3   (0.837) 0.745 0.943 0.898 
   1   (0.163) 0.255 0.057 0.102 

Locus 1157 : 
2 alleles
6.5% missing data
   1   (0.833) 0.919 0.920 0.798 
   3   (0.167) 0.081 0.080 0.202 

Locus 1158 : 
2 alleles
1.4% missing data
   1   (0.771) 0.847 0.939 0.733 
   2   (0.229) 0.153 0.061 0.267 

Locus 1159 : 
2 alleles
5.1% missing data
   1   (0.776) 0.772 0.936 0.793 
   3   (0.224) 0.228 0.064 0.207 

Locus 1160 : 
2 alleles
7.2% missing data
   4   (0.857) 0.882 0.954 0.875 
   2   (0.143) 0.118 0.046 0.125 

Locus 1161 : 
2 alleles
21.0% missing data
   1   (0.653) 0.596 0.881 0.676 
   3   (0.347) 0.404 0.119 0.324 

Locus 1162 : 
2 alleles
3.6% missing data
   2   (0.155) 0.108 0.042 0.156 
   3   (0.845) 0.892 0.958 0.844 

Locus 1163 : 
2 alleles
17.4% missing data
   2   (0.923) 0.978 0.985 0.914 
   4   (0.077) 0.022 0.015 0.086 

Locus 1164 : 
2 alleles
5.8% missing data
   2   (0.520) 0.554 0.477 0.508 
   4   (0.480) 0.446 0.523 0.492 

Locus 1165 : 
2 alleles
5.1% missing data
   3   (0.780) 0.766 0.936 0.803 
   1   (0.220) 0.234 0.064 0.197 

Locus 1166 : 
2 alleles
5.8% missing data
   1   (0.832) 0.887 0.906 0.829 
   3   (0.168) 0.113 0.094 0.171 

Locus 1167 : 
2 alleles
3.6% missing data
   3   (0.901) 0.888 0.968 0.942 
   1   (0.099) 0.112 0.032 0.058 

Locus 1168 : 
2 alleles
9.4% missing data
   1   (0.897) 0.969 0.791 0.902 
   3   (0.103) 0.031 0.209 0.098 

Locus 1169 : 
2 alleles
12.3% missing data
   1   (0.909) 0.922 0.972 0.942 
   3   (0.091) 0.078 0.028 0.058 

Locus 1170 : 
2 alleles
5.8% missing data
   1   (0.891) 0.882 0.951 0.932 
   4   (0.109) 0.118 0.049 0.068 

Locus 1171 : 
2 alleles
5.8% missing data
   3   (0.368) 0.316 0.799 0.342 
   4   (0.632) 0.684 0.201 0.658 

Locus 1172 : 
2 alleles
13.8% missing data
   2   (0.931) 0.920 0.935 0.973 
   3   (0.069) 0.080 0.065 0.027 

Locus 1173 : 
2 alleles
3.6% missing data
   1   (0.635) 0.734 0.624 0.598 
   2   (0.365) 0.266 0.376 0.402 

Locus 1174 : 
2 alleles
13.0% missing data
   3   (0.849) 0.947 0.975 0.781 
   1   (0.151) 0.053 0.025 0.219 

Locus 1175 : 
2 alleles
2.2% missing data
   1   (0.867) 0.780 0.954 0.926 
   3   (0.133) 0.220 0.046 0.074 

Locus 1176 : 
2 alleles
7.2% missing data
   1   (0.880) 0.889 0.971 0.908 
   3   (0.120) 0.111 0.029 0.092 

Locus 1177 : 
2 alleles
13.0% missing data
   3   (0.922) 0.955 0.981 0.944 
   1   (0.078) 0.045 0.019 0.056 

Locus 1178 : 
2 alleles
2.9% missing data
   3   (0.869) 0.909 0.938 0.882 
   1   (0.131) 0.091 0.062 0.118 

Locus 1179 : 
2 alleles
10.9% missing data
   2   (0.828) 0.883 0.941 0.819 
   4   (0.172) 0.117 0.059 0.181 

Locus 1180 : 
2 alleles
7.2% missing data
   1   (0.164) 0.189 0.043 0.128 
   3   (0.836) 0.811 0.957 0.872 

Locus 1181 : 
2 alleles
11.6% missing data
   3   (0.912) 0.978 0.984 0.881 
   1   (0.088) 0.022 0.016 0.119 

Locus 1182 : 
2 alleles
11.6% missing data
   2   (0.894) 0.907 0.976 0.923 
   4   (0.106) 0.093 0.024 0.077 

Locus 1183 : 
2 alleles
2.9% missing data
   4   (0.907) 0.962 0.987 0.903 
   3   (0.093) 0.038 0.013 0.097 

Locus 1184 : 
2 alleles
10.9% missing data
   4   (0.741) 0.763 0.824 0.748 
   2   (0.259) 0.237 0.176 0.252 

Locus 1185 : 
2 alleles
13.8% missing data
   4   (0.910) 0.963 0.979 0.909 
   2   (0.090) 0.037 0.021 0.091 

Locus 1186 : 
2 alleles
0.7% missing data
   4   (0.853) 0.824 0.951 0.895 
   2   (0.147) 0.176 0.049 0.105 

Locus 1187 : 
2 alleles
12.3% missing data
   3   (0.889) 0.861 0.965 0.934 
   1   (0.111) 0.139 0.035 0.066 

Locus 1188 : 
2 alleles
11.6% missing data
   2   (0.848) 0.938 0.939 0.802 
   3   (0.152) 0.062 0.061 0.198 

Locus 1189 : 
2 alleles
5.1% missing data
   2   (0.816) 0.911 0.297 0.824 
   1   (0.184) 0.089 0.703 0.176 

Locus 1190 : 
2 alleles
13.8% missing data
   2   (0.571) 0.533 0.297 0.626 
   4   (0.429) 0.467 0.703 0.374 

Locus 1191 : 
2 alleles
5.8% missing data
   3   (0.898) 0.922 0.969 0.924 
   4   (0.102) 0.078 0.031 0.076 

Locus 1192 : 
2 alleles
3.6% missing data
   2   (0.929) 0.860 0.965 0.979 
   4   (0.071) 0.140 0.035 0.021 

Locus 1193 : 
2 alleles
2.9% missing data
   3   (0.883) 0.920 0.959 0.898 
   1   (0.117) 0.080 0.041 0.102 

Locus 1194 : 
2 alleles
2.9% missing data
   2   (0.111) 0.206 0.279 0.036 
   4   (0.889) 0.794 0.721 0.964 

Locus 1195 : 
2 alleles
14.5% missing data
   2   (0.876) 0.885 0.946 0.907 
   4   (0.124) 0.115 0.054 0.093 

Locus 1196 : 
2 alleles
13.0% missing data
   4   (0.567) 0.606 0.221 0.587 
   2   (0.433) 0.394 0.779 0.413 

Locus 1197 : 
2 alleles
3.6% missing data
   2   (0.901) 0.971 0.801 0.908 
   4   (0.099) 0.029 0.199 0.092 

Locus 1198 : 
2 alleles
4.3% missing data
   3   (0.941) 0.992 0.995 0.906 
   4   (0.059) 0.008 0.005 0.094 

Locus 1199 : 
2 alleles
5.8% missing data
   3   (0.792) 0.799 0.890 0.812 
   1   (0.208) 0.201 0.110 0.188 

Locus 1200 : 
2 alleles
5.1% missing data
   3   (0.554) 0.441 0.557 0.624 
   1   (0.446) 0.559 0.443 0.376 

Locus 1201 : 
2 alleles
2.9% missing data
   1   (0.817) 0.858 0.952 0.816 
   2   (0.183) 0.142 0.048 0.184 

Locus 1202 : 
2 alleles
5.8% missing data
   4   (0.558) 0.658 0.493 0.514 
   2   (0.442) 0.342 0.507 0.486 

Locus 1203 : 
2 alleles
3.6% missing data
   2   (0.923) 0.902 0.960 0.967 
   4   (0.077) 0.098 0.040 0.033 

Locus 1204 : 
2 alleles
0.7% missing data
   1   (0.834) 0.869 0.964 0.839 
   3   (0.166) 0.131 0.036 0.161 

Locus 1205 : 
2 alleles
1.4% missing data
   3   (0.903) 0.910 0.977 0.937 
   1   (0.097) 0.090 0.023 0.063 

Locus 1206 : 
2 alleles
2.9% missing data
   3   (0.958) 0.858 0.987 0.994 
   1   (0.042) 0.142 0.013 0.006 

Locus 1207 : 
2 alleles
5.8% missing data
   2   (0.830) 0.803 0.882 0.876 
   4   (0.170) 0.197 0.118 0.124 

Locus 1208 : 
2 alleles
3.6% missing data
   1   (0.858) 0.835 0.928 0.902 
   3   (0.142) 0.165 0.072 0.098 

Locus 1209 : 
2 alleles
10.1% missing data
   1   (0.894) 0.953 0.980 0.885 
   4   (0.106) 0.047 0.020 0.115 

Locus 1210 : 
2 alleles
3.6% missing data
   3   (0.897) 0.914 0.974 0.925 
   2   (0.103) 0.086 0.026 0.075 

Locus 1211 : 
2 alleles
4.3% missing data
   4   (0.826) 0.837 0.921 0.849 
   2   (0.174) 0.163 0.079 0.151 

Locus 1212 : 
2 alleles
12.3% missing data
   1   (0.879) 0.942 0.831 0.898 
   3   (0.121) 0.058 0.169 0.102 

Locus 1213 : 
2 alleles
0.7% missing data
   4   (0.914) 0.955 0.987 0.927 
   2   (0.086) 0.045 0.013 0.073 

Locus 1214 : 
2 alleles
5.1% missing data
   1   (0.896) 0.945 0.802 0.929 
   2   (0.104) 0.055 0.198 0.071 

Locus 1215 : 
2 alleles
5.1% missing data
   2   (0.871) 0.397 0.150 0.981 
   4   (0.129) 0.603 0.850 0.019 

Locus 1216 : 
2 alleles
4.3% missing data
   3   (0.923) 0.867 0.964 0.972 
   4   (0.077) 0.133 0.036 0.028 

Locus 1217 : 
2 alleles
5.1% missing data
   1   (0.778) 0.834 0.941 0.756 
   4   (0.222) 0.166 0.059 0.244 

Locus 1218 : 
2 alleles
5.1% missing data
   4   (0.576) 0.654 0.152 0.583 
   2   (0.424) 0.346 0.848 0.417 

Locus 1219 : 
2 alleles
2.9% missing data
   1   (0.885) 0.882 0.955 0.922 
   2   (0.115) 0.118 0.045 0.078 

Locus 1220 : 
2 alleles
13.0% missing data
   1   (0.892) 0.906 0.950 0.924 
   3   (0.108) 0.094 0.050 0.076 

Locus 1221 : 
2 alleles
4.3% missing data
   2   (0.911) 0.962 0.984 0.915 
   4   (0.089) 0.038 0.016 0.085 

Locus 1222 : 
2 alleles
13.0% missing data
   2   (0.387) 0.332 0.638 0.379 
   4   (0.613) 0.668 0.362 0.621 

Locus 1223 : 
2 alleles
1.4% missing data
   1   (0.882) 0.772 0.966 0.944 
   3   (0.118) 0.228 0.034 0.056 

Locus 1224 : 
2 alleles
2.9% missing data
   4   (0.894) 0.908 0.968 0.924 
   2   (0.106) 0.092 0.032 0.076 

Locus 1225 : 
2 alleles
12.3% missing data
   1   (0.882) 0.931 0.967 0.886 
   3   (0.118) 0.069 0.033 0.114 

Locus 1226 : 
2 alleles
3.6% missing data
   3   (0.896) 0.841 0.975 0.946 
   4   (0.104) 0.159 0.025 0.054 

Locus 1227 : 
2 alleles
14.5% missing data
   1   (0.331) 0.270 0.367 0.338 
   3   (0.669) 0.730 0.633 0.662 

Locus 1228 : 
2 alleles
10.9% missing data
   3   (0.945) 0.991 0.995 0.925 
   4   (0.055) 0.009 0.005 0.075 

Locus 1229 : 
2 alleles
3.6% missing data
   1   (0.847) 0.833 0.958 0.881 
   2   (0.153) 0.167 0.042 0.119 

Locus 1230 : 
2 alleles
11.6% missing data
   1   (0.710) 0.605 0.927 0.759 
   2   (0.290) 0.395 0.073 0.241 

Locus 1231 : 
2 alleles
3.6% missing data
   1   (0.553) 0.441 0.507 0.625 
   3   (0.447) 0.559 0.493 0.375 

Locus 1232 : 
2 alleles
13.0% missing data
   1   (0.151) 0.095 0.035 0.160 
   3   (0.849) 0.905 0.965 0.840 

Locus 1233 : 
2 alleles
3.6% missing data
   4   (0.916) 0.970 0.719 0.944 
   2   (0.084) 0.030 0.281 0.056 

Locus 1234 : 
2 alleles
4.3% missing data
   2   (0.233) 0.362 0.063 0.167 
   4   (0.767) 0.638 0.937 0.833 

Locus 1235 : 
2 alleles
10.9% missing data
   4   (0.895) 0.954 0.946 0.893 
   2   (0.105) 0.046 0.054 0.107 

Locus 1236 : 
2 alleles
11.6% missing data
   2   (0.121) 0.070 0.030 0.119 
   4   (0.879) 0.930 0.970 0.881 

Locus 1237 : 
2 alleles
13.0% missing data
   3   (0.908) 0.964 0.983 0.902 
   2   (0.092) 0.036 0.017 0.098 

Locus 1238 : 
2 alleles
4.3% missing data
   2   (0.736) 0.814 0.743 0.726 
   4   (0.264) 0.186 0.257 0.274 

Locus 1239 : 
2 alleles
2.9% missing data
   2   (0.877) 0.880 0.962 0.910 
   4   (0.123) 0.120 0.038 0.090 

Locus 1240 : 
2 alleles
2.9% missing data
   1   (0.890) 0.928 0.966 0.905 
   3   (0.110) 0.072 0.034 0.095 

Locus 1241 : 
2 alleles
5.8% missing data
   4   (0.616) 0.757 0.868 0.511 
   1   (0.384) 0.243 0.132 0.489 

Locus 1242 : 
2 alleles
5.8% missing data
   1   (0.922) 0.982 0.989 0.902 
   2   (0.078) 0.018 0.011 0.098 

Locus 1243 : 
2 alleles
3.6% missing data
   2   (0.191) 0.118 0.055 0.219 
   4   (0.809) 0.882 0.945 0.781 

Locus 1244 : 
2 alleles
2.2% missing data
   3   (0.871) 0.875 0.957 0.902 
   1   (0.129) 0.125 0.043 0.098 

Locus 1245 : 
2 alleles
10.1% missing data
   3   (0.169) 0.065 0.030 0.242 
   1   (0.831) 0.935 0.970 0.758 

Locus 1246 : 
2 alleles
13.8% missing data
   4   (0.904) 0.774 0.974 0.965 
   2   (0.096) 0.226 0.026 0.035 

Locus 1247 : 
2 alleles
4.3% missing data
   1   (0.771) 0.891 0.818 0.721 
   3   (0.229) 0.109 0.182 0.279 

Locus 1248 : 
2 alleles
10.9% missing data
   3   (0.807) 0.882 0.698 0.813 
   1   (0.193) 0.118 0.302 0.187 

Locus 1249 : 
2 alleles
6.5% missing data
   1   (0.815) 0.678 0.744 0.906 
   3   (0.185) 0.322 0.256 0.094 

Locus 1250 : 
2 alleles
4.3% missing data
   3   (0.904) 0.942 0.974 0.920 
   1   (0.096) 0.058 0.026 0.080 

Locus 1251 : 
2 alleles
19.6% missing data
   2   (0.583) 0.711 0.902 0.478 
   4   (0.417) 0.289 0.098 0.522 

Locus 1252 : 
2 alleles
13.0% missing data
   4   (0.866) 0.926 0.611 0.894 
   1   (0.134) 0.074 0.389 0.106 

Locus 1253 : 
2 alleles
11.6% missing data
   2   (0.861) 0.847 0.914 0.902 
   4   (0.139) 0.153 0.086 0.098 

Locus 1254 : 
2 alleles
1.4% missing data
   1   (0.926) 0.982 0.990 0.912 
   3   (0.074) 0.018 0.010 0.088 

Locus 1255 : 
2 alleles
10.1% missing data
   2   (0.424) 0.498 0.738 0.346 
   4   (0.576) 0.502 0.262 0.654 

Locus 1256 : 
2 alleles
5.1% missing data
   3   (0.776) 0.770 0.628 0.829 
   1   (0.224) 0.230 0.372 0.171 

Locus 1257 : 
2 alleles
2.9% missing data
   2   (0.623) 0.335 0.278 0.795 
   4   (0.377) 0.665 0.722 0.205 

Locus 1258 : 
2 alleles
12.3% missing data
   1   (0.886) 0.949 0.978 0.872 
   3   (0.114) 0.051 0.022 0.128 

Locus 1259 : 
2 alleles
14.5% missing data
   1   (0.113) 0.049 0.031 0.126 
   2   (0.887) 0.951 0.969 0.874 

Locus 1260 : 
2 alleles
2.2% missing data
   3   (0.929) 0.721 0.971 0.985 
   1   (0.071) 0.279 0.029 0.015 

Locus 1261 : 
2 alleles
13.0% missing data
   4   (0.833) 0.768 0.943 0.886 
   3   (0.167) 0.232 0.057 0.114 

Locus 1262 : 
2 alleles
15.9% missing data
   2   (0.823) 0.864 0.418 0.868 
   4   (0.177) 0.136 0.582 0.132 

Locus 1263 : 
2 alleles
15.2% missing data
   2   (0.896) 0.929 0.975 0.914 
   4   (0.104) 0.071 0.025 0.086 

Locus 1264 : 
2 alleles
8.7% missing data
   1   (0.860) 0.907 0.228 0.908 
   3   (0.140) 0.093 0.772 0.092 

Locus 1265 : 
2 alleles
15.9% missing data
   1   (0.631) 0.701 0.601 0.613 
   3   (0.369) 0.299 0.399 0.387 

Locus 1266 : 
2 alleles
8.0% missing data
   4   (0.463) 0.531 0.566 0.412 
   2   (0.537) 0.469 0.434 0.588 

Locus 1267 : 
2 alleles
0.7% missing data
   2   (0.908) 0.963 0.987 0.904 
   1   (0.092) 0.037 0.013 0.096 

Locus 1268 : 
2 alleles
3.6% missing data
   2   (0.910) 0.850 0.577 0.977 
   3   (0.090) 0.150 0.423 0.023 

Locus 1269 : 
2 alleles
3.6% missing data
   1   (0.903) 0.931 0.967 0.928 
   4   (0.097) 0.069 0.033 0.072 

Locus 1270 : 
2 alleles
12.3% missing data
   1   (0.759) 0.915 0.567 0.674 
   3   (0.241) 0.085 0.433 0.326 

Locus 1271 : 
2 alleles
7.2% missing data
   1   (0.110) 0.064 0.383 0.070 
   3   (0.890) 0.936 0.617 0.930 

Locus 1272 : 
2 alleles
1.4% missing data
   2   (0.798) 0.855 0.784 0.813 
   4   (0.202) 0.145 0.216 0.187 

Locus 1273 : 
2 alleles
9.4% missing data
   2   (0.128) 0.174 0.037 0.079 
   4   (0.872) 0.826 0.963 0.921 

Locus 1274 : 
2 alleles
4.3% missing data
   2   (0.870) 0.954 0.821 0.864 
   4   (0.130) 0.046 0.179 0.136 

Locus 1275 : 
2 alleles
5.1% missing data
   1   (0.920) 0.964 0.981 0.931 
   2   (0.080) 0.036 0.019 0.069 

Locus 1276 : 
2 alleles
5.8% missing data
   2   (0.598) 0.681 0.370 0.582 
   4   (0.402) 0.319 0.630 0.418 

Locus 1277 : 
2 alleles
16.7% missing data
   1   (0.842) 0.778 0.941 0.894 
   2   (0.158) 0.222 0.059 0.106 

Locus 1278 : 
2 alleles
11.6% missing data
   4   (0.875) 0.877 0.936 0.911 
   3   (0.125) 0.123 0.064 0.089 

Locus 1279 : 
2 alleles
5.1% missing data
   3   (0.587) 0.649 0.849 0.535 
   1   (0.413) 0.351 0.151 0.465 

Locus 1280 : 
2 alleles
13.0% missing data
   3   (0.905) 0.921 0.974 0.935 
   1   (0.095) 0.079 0.026 0.065 

Locus 1281 : 
2 alleles
16.7% missing data
   3   (0.906) 0.928 0.977 0.933 
   4   (0.094) 0.072 0.023 0.067 

Locus 1282 : 
2 alleles
1.4% missing data
   1   (0.904) 0.955 0.978 0.908 
   3   (0.096) 0.045 0.022 0.092 

Locus 1283 : 
2 alleles
3.6% missing data
   3   (0.764) 0.711 0.661 0.833 
   1   (0.236) 0.289 0.339 0.167 

Locus 1284 : 
2 alleles
13.8% missing data
   4   (0.908) 0.933 0.960 0.936 
   2   (0.092) 0.067 0.040 0.064 

Locus 1285 : 
2 alleles
5.8% missing data
   1   (0.852) 0.916 0.738 0.872 
   3   (0.148) 0.084 0.262 0.128 

Locus 1286 : 
2 alleles
2.9% missing data
   2   (0.910) 0.832 0.950 0.965 
   4   (0.090) 0.168 0.050 0.035 

Locus 1287 : 
2 alleles
3.6% missing data
   1   (0.102) 0.182 0.308 0.031 
   3   (0.898) 0.818 0.692 0.969 

Locus 1288 : 
2 alleles
0.7% missing data
   4   (0.957) 0.958 0.578 0.994 
   3   (0.043) 0.042 0.422 0.006 

Locus 1289 : 
2 alleles
5.8% missing data
   3   (0.864) 0.822 0.710 0.933 
   1   (0.136) 0.178 0.290 0.067 

Locus 1290 : 
2 alleles
13.8% missing data
   1   (0.849) 0.887 0.968 0.852 
   4   (0.151) 0.113 0.032 0.148 

Locus 1291 : 
2 alleles
5.8% missing data
   1   (0.842) 0.657 0.893 0.926 
   3   (0.158) 0.343 0.107 0.074 

Locus 1292 : 
2 alleles
3.6% missing data
   3   (0.902) 0.912 0.912 0.941 
   2   (0.098) 0.088 0.088 0.059 

Locus 1293 : 
2 alleles
9.4% missing data
   2   (0.909) 0.913 0.917 0.949 
   4   (0.091) 0.087 0.083 0.051 

Locus 1294 : 
2 alleles
4.3% missing data
   3   (0.890) 0.986 0.990 0.750 
   4   (0.110) 0.014 0.010 0.250 

Locus 1295 : 
2 alleles
13.8% missing data
   1   (0.470) 0.544 0.537 0.420 
   4   (0.530) 0.456 0.463 0.580 

Locus 1296 : 
2 alleles
4.3% missing data
   2   (0.861) 0.895 0.967 0.871 
   3   (0.139) 0.105 0.033 0.129 

Locus 1297 : 
2 alleles
2.9% missing data
   4   (0.857) 0.663 0.955 0.936 
   3   (0.143) 0.337 0.045 0.064 

Locus 1298 : 
2 alleles
3.6% missing data
   1   (0.107) 0.063 0.038 0.094 
   3   (0.893) 0.937 0.962 0.906 

Locus 1299 : 
2 alleles
3.6% missing data
   2   (0.891) 0.935 0.958 0.902 
   4   (0.109) 0.065 0.042 0.098 

Locus 1300 : 
2 alleles
5.1% missing data
   3   (0.881) 0.896 0.968 0.909 
   1   (0.119) 0.104 0.032 0.091 

Locus 1301 : 
2 alleles
5.8% missing data
   3   (0.433) 0.491 0.168 0.421 
   4   (0.567) 0.509 0.832 0.579 

Locus 1302 : 
2 alleles
5.1% missing data
   2   (0.545) 0.620 0.202 0.542 
   4   (0.455) 0.380 0.798 0.458 

Locus 1303 : 
2 alleles
15.9% missing data
   1   (0.736) 0.765 0.811 0.739 
   2   (0.264) 0.235 0.189 0.261 

Locus 1304 : 
2 alleles
1.4% missing data
   1   (0.914) 0.955 0.985 0.927 
   3   (0.086) 0.045 0.015 0.073 

Locus 1305 : 
2 alleles
10.1% missing data
   2   (0.661) 0.673 0.596 0.683 
   4   (0.339) 0.327 0.404 0.317 

Locus 1306 : 
2 alleles
12.3% missing data
   1   (0.892) 0.931 0.962 0.907 
   3   (0.108) 0.069 0.038 0.093 

Locus 1307 : 
2 alleles
3.6% missing data
   2   (0.909) 0.972 0.984 0.891 
   4   (0.091) 0.028 0.016 0.109 

Locus 1308 : 
2 alleles
13.8% missing data
   4   (0.831) 0.853 0.950 0.844 
   1   (0.169) 0.147 0.050 0.156 

Locus 1309 : 
2 alleles
10.9% missing data
   1   (0.827) 0.777 0.939 0.874 
   2   (0.173) 0.223 0.061 0.126 

Locus 1310 : 
2 alleles
10.1% missing data
   1   (0.896) 0.943 0.975 0.902 
   3   (0.104) 0.057 0.025 0.098 

Locus 1311 : 
2 alleles
10.9% missing data
   2   (0.158) 0.132 0.764 0.099 
   4   (0.842) 0.868 0.236 0.901 

Locus 1312 : 
2 alleles
8.0% missing data
   2   (0.930) 0.981 0.990 0.926 
   3   (0.070) 0.019 0.010 0.074 

Locus 1313 : 
2 alleles
4.3% missing data
   3   (0.826) 0.887 0.664 0.849 
   1   (0.174) 0.113 0.336 0.151 

Locus 1314 : 
2 alleles
13.0% missing data
   3   (0.284) 0.160 0.066 0.377 
   1   (0.716) 0.840 0.934 0.623 

Locus 1315 : 
2 alleles
8.0% missing data
   3   (0.890) 0.858 0.963 0.936 
   4   (0.110) 0.142 0.037 0.064 

Locus 1316 : 
2 alleles
12.3% missing data
   4   (0.840) 0.911 0.966 0.813 
   1   (0.160) 0.089 0.034 0.187 

Locus 1317 : 
2 alleles
13.0% missing data
   3   (0.894) 0.900 0.860 0.935 
   1   (0.106) 0.100 0.140 0.065 

Locus 1318 : 
2 alleles
3.6% missing data
   2   (0.919) 0.955 0.983 0.937 
   4   (0.081) 0.045 0.017 0.063 

Locus 1319 : 
2 alleles
4.3% missing data
   1   (0.359) 0.225 0.367 0.423 
   2   (0.641) 0.775 0.633 0.577 

Locus 1320 : 
2 alleles
15.2% missing data
   1   (0.644) 0.580 0.911 0.663 
   3   (0.356) 0.420 0.089 0.337 

Locus 1321 : 
2 alleles
15.2% missing data
   3   (0.818) 0.960 0.976 0.649 
   4   (0.182) 0.040 0.024 0.351 

Locus 1322 : 
2 alleles
3.6% missing data
   1   (0.613) 0.611 0.478 0.641 
   3   (0.387) 0.389 0.522 0.359 

Locus 1323 : 
2 alleles
9.4% missing data
   2   (0.873) 0.891 0.966 0.897 
   4   (0.127) 0.109 0.034 0.103 

Locus 1324 : 
2 alleles
6.5% missing data
   2   (0.499) 0.516 0.794 0.459 
   1   (0.501) 0.484 0.206 0.541 

Locus 1325 : 
2 alleles
6.5% missing data
   2   (0.228) 0.271 0.092 0.189 
   4   (0.772) 0.729 0.908 0.811 

Locus 1326 : 
2 alleles
13.0% missing data
   3   (0.860) 0.923 0.914 0.854 
   1   (0.140) 0.077 0.086 0.146 

Locus 1327 : 
2 alleles
10.9% missing data
   2   (0.932) 0.968 0.985 0.952 
   1   (0.068) 0.032 0.015 0.048 

Locus 1328 : 
2 alleles
5.8% missing data
   2   (0.586) 0.546 0.884 0.586 
   4   (0.414) 0.454 0.116 0.414 

Locus 1329 : 
2 alleles
2.2% missing data
   2   (0.902) 0.920 0.970 0.930 
   4   (0.098) 0.080 0.030 0.070 

Locus 1330 : 
2 alleles
11.6% missing data
   1   (0.891) 0.945 0.821 0.918 
   3   (0.109) 0.055 0.179 0.082 

Locus 1331 : 
2 alleles
11.6% missing data
   1   (0.841) 0.891 0.953 0.838 
   4   (0.159) 0.109 0.047 0.162 

Locus 1332 : 
2 alleles
13.0% missing data
   2   (0.894) 0.934 0.954 0.910 
   4   (0.106) 0.066 0.046 0.090 

Locus 1333 : 
2 alleles
15.9% missing data
   1   (0.070) 0.067 0.016 0.034 
   4   (0.930) 0.933 0.984 0.966 

Locus 1334 : 
2 alleles
1.4% missing data
   1   (0.908) 0.966 0.703 0.932 
   2   (0.092) 0.034 0.297 0.068 

Locus 1335 : 
2 alleles
12.3% missing data
   1   (0.940) 0.990 0.994 0.913 
   4   (0.060) 0.010 0.006 0.087 

Locus 1336 : 
2 alleles
5.1% missing data
   3   (0.865) 0.911 0.955 0.871 
   1   (0.135) 0.089 0.045 0.129 

Locus 1337 : 
2 alleles
17.4% missing data
   2   (0.924) 0.889 0.970 0.970 
   4   (0.076) 0.111 0.030 0.030 

Locus 1338 : 
2 alleles
5.1% missing data
   2   (0.910) 0.944 0.973 0.931 
   1   (0.090) 0.056 0.027 0.069 

Locus 1339 : 
2 alleles
1.4% missing data
   2   (0.909) 0.928 0.980 0.937 
   3   (0.091) 0.072 0.020 0.063 

Locus 1340 : 
2 alleles
2.2% missing data
   1   (0.873) 0.897 0.963 0.894 
   3   (0.127) 0.103 0.037 0.106 

Locus 1341 : 
2 alleles
4.3% missing data
   1   (0.901) 0.943 0.978 0.912 
   3   (0.099) 0.057 0.022 0.088 

Locus 1342 : 
2 alleles
1.4% missing data
   3   (0.875) 0.951 0.980 0.843 
   1   (0.125) 0.049 0.020 0.157 

Locus 1343 : 
2 alleles
10.9% missing data
   2   (0.838) 0.877 0.781 0.873 
   4   (0.162) 0.123 0.219 0.127 

Locus 1344 : 
2 alleles
3.6% missing data
   2   (0.890) 0.905 0.976 0.918 
   4   (0.110) 0.095 0.024 0.082 

Locus 1345 : 
2 alleles
10.9% missing data
   2   (0.515) 0.384 0.111 0.633 
   4   (0.485) 0.616 0.889 0.367 

Locus 1346 : 
2 alleles
10.9% missing data
   4   (0.890) 0.879 0.885 0.935 
   2   (0.110) 0.121 0.115 0.065 

Locus 1347 : 
2 alleles
0.0% missing data
   3   (0.711) 0.797 0.941 0.650 
   1   (0.289) 0.203 0.059 0.350 

Locus 1348 : 
2 alleles
4.3% missing data
   3   (0.918) 0.945 0.975 0.944 
   1   (0.082) 0.055 0.025 0.056 

Locus 1349 : 
2 alleles
13.8% missing data
   1   (0.504) 0.547 0.137 0.519 
   3   (0.496) 0.453 0.863 0.481 

Locus 1350 : 
2 alleles
10.9% missing data
   1   (0.929) 0.978 0.991 0.929 
   3   (0.071) 0.022 0.009 0.071 

Locus 1351 : 
2 alleles
17.4% missing data
   2   (0.619) 0.672 0.576 0.612 
   4   (0.381) 0.328 0.424 0.388 

Locus 1352 : 
2 alleles
14.5% missing data
   1   (0.547) 0.572 0.526 0.541 
   4   (0.453) 0.428 0.474 0.459 

Locus 1353 : 
2 alleles
12.3% missing data
   2   (0.902) 0.876 0.613 0.965 
   4   (0.098) 0.124 0.387 0.035 

Locus 1354 : 
2 alleles
4.3% missing data
   4   (0.925) 0.929 0.978 0.961 
   2   (0.075) 0.071 0.022 0.039 

Locus 1355 : 
2 alleles
10.9% missing data
   3   (0.460) 0.406 0.432 0.489 
   1   (0.540) 0.594 0.568 0.511 

Locus 1356 : 
2 alleles
6.5% missing data
   2   (0.848) 0.886 0.629 0.891 
   4   (0.152) 0.114 0.371 0.109 

Locus 1357 : 
2 alleles
7.2% missing data
   4   (0.783) 0.771 0.924 0.806 
   2   (0.217) 0.229 0.076 0.194 

Locus 1358 : 
2 alleles
4.3% missing data
   3   (0.882) 0.895 0.975 0.910 
   1   (0.118) 0.105 0.025 0.090 

Locus 1359 : 
2 alleles
5.8% missing data
   3   (0.566) 0.186 0.113 0.811 
   1   (0.434) 0.814 0.887 0.189 

Locus 1360 : 
2 alleles
5.1% missing data
   1   (0.268) 0.287 0.066 0.256 
   3   (0.732) 0.713 0.934 0.744 

Locus 1361 : 
2 alleles
5.1% missing data
   1   (0.119) 0.097 0.029 0.096 
   3   (0.881) 0.903 0.971 0.904 

Locus 1362 : 
2 alleles
12.3% missing data
   4   (0.821) 0.813 0.924 0.852 
   1   (0.179) 0.187 0.076 0.148 

Locus 1363 : 
2 alleles
2.9% missing data
   3   (0.888) 0.954 0.694 0.907 
   1   (0.112) 0.046 0.306 0.093 

Locus 1364 : 
2 alleles
13.8% missing data
   4   (0.927) 0.890 0.977 0.973 
   2   (0.073) 0.110 0.023 0.027 

Locus 1365 : 
2 alleles
14.5% missing data
   2   (0.182) 0.084 0.031 0.247 
   3   (0.818) 0.916 0.969 0.753 

Locus 1366 : 
2 alleles
10.9% missing data
   2   (0.381) 0.336 0.089 0.428 
   4   (0.619) 0.664 0.911 0.572 

Locus 1367 : 
2 alleles
0.7% missing data
   1   (0.902) 0.931 0.966 0.926 
   3   (0.098) 0.069 0.034 0.074 

Locus 1368 : 
2 alleles
10.1% missing data
   2   (0.660) 0.720 0.916 0.613 
   4   (0.340) 0.280 0.084 0.387 

Locus 1369 : 
2 alleles
4.3% missing data
   1   (0.471) 0.489 0.848 0.418 
   3   (0.529) 0.511 0.152 0.582 

Locus 1370 : 
2 alleles
14.5% missing data
   3   (0.892) 0.976 0.871 0.868 
   1   (0.108) 0.024 0.129 0.132 

Locus 1371 : 
2 alleles
12.3% missing data
   1   (0.120) 0.083 0.038 0.106 
   3   (0.880) 0.917 0.962 0.894 

Locus 1372 : 
2 alleles
3.6% missing data
   1   (0.847) 0.901 0.660 0.875 
   4   (0.153) 0.099 0.340 0.125 

Locus 1373 : 
2 alleles
5.8% missing data
   3   (0.849) 0.846 0.951 0.880 
   4   (0.151) 0.154 0.049 0.120 

Locus 1374 : 
2 alleles
4.3% missing data
   3   (0.880) 0.935 0.976 0.877 
   1   (0.120) 0.065 0.024 0.123 

Locus 1375 : 
2 alleles
3.6% missing data
   1   (0.824) 0.876 0.950 0.815 
   2   (0.176) 0.124 0.050 0.185 

Locus 1376 : 
2 alleles
1.4% missing data
   2   (0.931) 0.983 0.990 0.924 
   4   (0.069) 0.017 0.010 0.076 

Locus 1377 : 
2 alleles
1.4% missing data
   2   (0.911) 0.914 0.970 0.948 
   3   (0.089) 0.086 0.030 0.052 

Locus 1378 : 
2 alleles
10.1% missing data
   1   (0.742) 0.723 0.667 0.784 
   3   (0.258) 0.277 0.333 0.216 

Locus 1379 : 
2 alleles
16.7% missing data
   3   (0.659) 0.189 0.296 0.887 
   1   (0.341) 0.811 0.704 0.113 

Locus 1380 : 
2 alleles
3.6% missing data
   3   (0.799) 0.811 0.932 0.813 
   1   (0.201) 0.189 0.068 0.187 

Locus 1381 : 
2 alleles
10.9% missing data
   1   (0.845) 0.956 0.976 0.749 
   4   (0.155) 0.044 0.024 0.251 

Locus 1382 : 
2 alleles
7.2% missing data
   3   (0.866) 0.918 0.706 0.898 
   1   (0.134) 0.082 0.294 0.102 

Locus 1383 : 
2 alleles
15.2% missing data
   3   (0.921) 0.914 0.876 0.965 
   4   (0.079) 0.086 0.124 0.035 

Locus 1384 : 
2 alleles
13.0% missing data
   2   (0.857) 0.899 0.955 0.864 
   1   (0.143) 0.101 0.045 0.136 

Locus 1385 : 
2 alleles
2.9% missing data
   2   (0.758) 0.732 0.930 0.781 
   4   (0.242) 0.268 0.070 0.219 

Locus 1386 : 
2 alleles
14.5% missing data
   2   (0.884) 0.881 0.964 0.920 
   4   (0.116) 0.119 0.036 0.080 

Locus 1387 : 
2 alleles
4.3% missing data
   1   (0.720) 0.751 0.324 0.764 
   3   (0.280) 0.249 0.676 0.236 

Locus 1388 : 
2 alleles
15.2% missing data
   1   (0.253) 0.172 0.377 0.257 
   3   (0.747) 0.828 0.623 0.743 

Locus 1389 : 
2 alleles
4.3% missing data
   4   (0.870) 0.917 0.641 0.908 
   1   (0.130) 0.083 0.359 0.092 

Locus 1390 : 
2 alleles
12.3% missing data
   2   (0.876) 0.858 0.688 0.931 
   4   (0.124) 0.142 0.312 0.069 

Locus 1391 : 
2 alleles
6.5% missing data
   2   (0.093) 0.087 0.031 0.059 
   4   (0.907) 0.913 0.969 0.941 

Locus 1392 : 
2 alleles
10.9% missing data
   1   (0.167) 0.126 0.043 0.167 
   2   (0.833) 0.874 0.957 0.833 

Locus 1393 : 
2 alleles
3.6% missing data
   1   (0.915) 0.910 0.975 0.954 
   3   (0.085) 0.090 0.025 0.046 

Locus 1394 : 
2 alleles
14.5% missing data
   3   (0.906) 0.882 0.834 0.956 
   4   (0.094) 0.118 0.166 0.044 

Locus 1395 : 
2 alleles
13.0% missing data
   2   (0.901) 0.907 0.962 0.936 
   3   (0.099) 0.093 0.038 0.064 

Locus 1396 : 
2 alleles
12.3% missing data
   3   (0.899) 0.950 0.484 0.935 
   1   (0.101) 0.050 0.516 0.065 

Locus 1397 : 
2 alleles
15.9% missing data
   2   (0.887) 0.916 0.964 0.907 
   4   (0.113) 0.084 0.036 0.093 

Locus 1398 : 
2 alleles
2.2% missing data
   1   (0.941) 0.992 0.994 0.903 
   2   (0.059) 0.008 0.006 0.097 

Locus 1399 : 
2 alleles
3.6% missing data
   1   (0.893) 0.915 0.968 0.919 
   4   (0.107) 0.085 0.032 0.081 

Locus 1400 : 
2 alleles
3.6% missing data
   4   (0.866) 0.839 0.948 0.910 
   2   (0.134) 0.161 0.052 0.090 

Locus 1401 : 
2 alleles
15.2% missing data
   4   (0.830) 0.869 0.956 0.833 
   3   (0.170) 0.131 0.044 0.167 

Locus 1402 : 
2 alleles
14.5% missing data
   2   (0.853) 0.855 0.784 0.895 
   1   (0.147) 0.145 0.216 0.105 

Locus 1403 : 
2 alleles
1.4% missing data
   3   (0.920) 0.973 0.986 0.917 
   4   (0.080) 0.027 0.014 0.083 

Locus 1404 : 
2 alleles
4.3% missing data
   1   (0.690) 0.583 0.904 0.741 
   4   (0.310) 0.417 0.096 0.259 

Locus 1405 : 
2 alleles
13.8% missing data
   4   (0.444) 0.409 0.410 0.457 
   3   (0.556) 0.591 0.590 0.543 

Locus 1406 : 
2 alleles
2.9% missing data
   1   (0.877) 0.842 0.914 0.928 
   3   (0.123) 0.158 0.086 0.072 

Locus 1407 : 
2 alleles
3.6% missing data
   1   (0.896) 0.853 0.962 0.946 
   2   (0.104) 0.147 0.038 0.054 

Locus 1408 : 
2 alleles
13.0% missing data
   1   (0.541) 0.572 0.704 0.517 
   3   (0.459) 0.428 0.296 0.483 

Locus 1409 : 
2 alleles
7.2% missing data
   3   (0.897) 0.952 0.976 0.896 
   2   (0.103) 0.048 0.024 0.104 

Locus 1410 : 
2 alleles
13.0% missing data
   2   (0.768) 0.621 0.835 0.850 
   1   (0.232) 0.379 0.165 0.150 

Locus 1411 : 
2 alleles
5.8% missing data
   1   (0.426) 0.376 0.399 0.444 
   2   (0.574) 0.624 0.601 0.556 

Locus 1412 : 
2 alleles
2.9% missing data
   1   (0.432) 0.182 0.569 0.582 
   3   (0.568) 0.818 0.431 0.418 

Locus 1413 : 
2 alleles
7.2% missing data
   1   (0.896) 0.879 0.971 0.937 
   3   (0.104) 0.121 0.029 0.063 

Locus 1414 : 
2 alleles
9.4% missing data
   2   (0.841) 0.698 0.928 0.915 
   3   (0.159) 0.302 0.072 0.085 

Locus 1415 : 
2 alleles
6.5% missing data
   1   (0.844) 0.866 0.958 0.859 
   4   (0.156) 0.134 0.042 0.141 

Locus 1416 : 
2 alleles
3.6% missing data
   3   (0.712) 0.727 0.918 0.705 
   1   (0.288) 0.273 0.082 0.295 

Locus 1417 : 
2 alleles
13.0% missing data
   2   (0.859) 0.891 0.961 0.873 
   4   (0.141) 0.109 0.039 0.127 

Locus 1418 : 
2 alleles
5.1% missing data
   2   (0.902) 0.879 0.962 0.947 
   3   (0.098) 0.121 0.038 0.053 

Locus 1419 : 
2 alleles
13.0% missing data
   3   (0.821) 0.706 0.488 0.915 
   1   (0.179) 0.294 0.512 0.085 

Locus 1420 : 
2 alleles
4.3% missing data
   3   (0.890) 0.899 0.968 0.921 
   1   (0.110) 0.101 0.032 0.079 

Locus 1421 : 
2 alleles
12.3% missing data
   1   (0.381) 0.312 0.406 0.401 
   3   (0.619) 0.688 0.594 0.599 

Locus 1422 : 
2 alleles
10.1% missing data
   1   (0.087) 0.023 0.015 0.112 
   3   (0.913) 0.977 0.985 0.888 

Locus 1423 : 
2 alleles
12.3% missing data
   3   (0.705) 0.743 0.718 0.715 
   1   (0.295) 0.257 0.282 0.285 

Locus 1424 : 
2 alleles
12.3% missing data
   4   (0.862) 0.824 0.955 0.908 
   2   (0.138) 0.176 0.045 0.092 

Locus 1425 : 
2 alleles
5.8% missing data
   4   (0.695) 0.518 0.501 0.810 
   2   (0.305) 0.482 0.499 0.190 

Locus 1426 : 
2 alleles
8.7% missing data
   2   (0.919) 0.984 0.819 0.923 
   3   (0.081) 0.016 0.181 0.077 

Locus 1427 : 
2 alleles
17.4% missing data
   2   (0.668) 0.709 0.731 0.657 
   3   (0.332) 0.291 0.269 0.343 

Locus 1428 : 
2 alleles
3.6% missing data
   1   (0.908) 0.888 0.956 0.952 
   3   (0.092) 0.112 0.044 0.048 

Locus 1429 : 
2 alleles
19.6% missing data
   1   (0.895) 0.937 0.983 0.903 
   4   (0.105) 0.063 0.017 0.097 

Locus 1430 : 
2 alleles
3.6% missing data
   1   (0.829) 0.833 0.560 0.887 
   2   (0.171) 0.167 0.440 0.113 

Locus 1431 : 
2 alleles
6.5% missing data
   3   (0.834) 0.775 0.944 0.885 
   2   (0.166) 0.225 0.056 0.115 

Locus 1432 : 
2 alleles
7.2% missing data
   1   (0.507) 0.520 0.738 0.478 
   3   (0.493) 0.480 0.262 0.522 

Locus 1433 : 
2 alleles
7.2% missing data
   3   (0.832) 0.857 0.965 0.841 
   1   (0.168) 0.143 0.035 0.159 

Locus 1434 : 
2 alleles
12.3% missing data
   1   (0.917) 0.939 0.944 0.949 
   3   (0.083) 0.061 0.056 0.051 

Locus 1435 : 
2 alleles
5.1% missing data
   1   (0.890) 0.885 0.960 0.929 
   3   (0.110) 0.115 0.040 0.071 

Locus 1436 : 
2 alleles
12.3% missing data
   4   (0.906) 0.932 0.981 0.929 
   2   (0.094) 0.068 0.019 0.071 

Locus 1437 : 
2 alleles
2.9% missing data
   1   (0.910) 0.962 0.987 0.910 
   3   (0.090) 0.038 0.013 0.090 

Locus 1438 : 
2 alleles
10.1% missing data
   2   (0.743) 0.857 0.639 0.711 
   4   (0.257) 0.143 0.361 0.289 

Locus 1439 : 
2 alleles
3.6% missing data
   1   (0.912) 0.925 0.979 0.943 
   3   (0.088) 0.075 0.021 0.057 

Locus 1440 : 
2 alleles
5.1% missing data
   3   (0.875) 0.779 0.961 0.936 
   1   (0.125) 0.221 0.039 0.064 

Locus 1441 : 
2 alleles
4.3% missing data
   1   (0.638) 0.622 0.529 0.676 
   4   (0.362) 0.378 0.471 0.324 

Locus 1442 : 
2 alleles
13.0% missing data
   4   (0.786) 0.751 0.937 0.819 
   2   (0.214) 0.249 0.063 0.181 

Locus 1443 : 
2 alleles
17.4% missing data
   1   (0.904) 0.827 0.903 0.962 
   4   (0.096) 0.173 0.097 0.038 

Locus 1444 : 
2 alleles
13.0% missing data
   2   (0.910) 0.941 0.970 0.932 
   4   (0.090) 0.059 0.030 0.068 

Locus 1445 : 
2 alleles
13.0% missing data
   2   (0.769) 0.785 0.725 0.794 
   1   (0.231) 0.215 0.275 0.206 

Locus 1446 : 
2 alleles
17.4% missing data
   2   (0.913) 0.651 0.517 0.987 
   3   (0.087) 0.349 0.483 0.013 

Locus 1447 : 
2 alleles
10.1% missing data
   2   (0.313) 0.318 0.098 0.312 
   4   (0.687) 0.682 0.902 0.688 

Locus 1448 : 
2 alleles
5.1% missing data
   1   (0.910) 0.942 0.978 0.932 
   4   (0.090) 0.058 0.022 0.068 

Locus 1449 : 
2 alleles
10.9% missing data
   3   (0.914) 0.936 0.958 0.945 
   4   (0.086) 0.064 0.042 0.055 

Locus 1450 : 
2 alleles
10.9% missing data
   1   (0.555) 0.572 0.848 0.520 
   3   (0.445) 0.428 0.152 0.480 

Locus 1451 : 
2 alleles
14.5% missing data
   4   (0.880) 0.937 0.581 0.911 
   1   (0.120) 0.063 0.419 0.089 

Locus 1452 : 
2 alleles
4.3% missing data
   1   (0.461) 0.435 0.177 0.501 
   3   (0.539) 0.565 0.823 0.499 

Locus 1453 : 
2 alleles
5.8% missing data
   3   (0.596) 0.401 0.147 0.743 
   1   (0.404) 0.599 0.853 0.257 

Locus 1454 : 
2 alleles
13.0% missing data
   2   (0.865) 0.849 0.794 0.914 
   4   (0.135) 0.151 0.206 0.086 

Locus 1455 : 
2 alleles
0.7% missing data
   1   (0.921) 0.982 0.831 0.933 
   3   (0.079) 0.018 0.169 0.067 

Locus 1456 : 
2 alleles
2.9% missing data
   2   (0.905) 0.924 0.948 0.936 
   4   (0.095) 0.076 0.052 0.064 

Locus 1457 : 
2 alleles
13.8% missing data
   2   (0.922) 0.953 0.981 0.944 
   4   (0.078) 0.047 0.019 0.056 

Locus 1458 : 
2 alleles
5.1% missing data
   3   (0.915) 0.973 0.986 0.906 
   1   (0.085) 0.027 0.014 0.094 

Locus 1459 : 
2 alleles
13.0% missing data
   4   (0.909) 0.954 0.981 0.918 
   2   (0.091) 0.046 0.019 0.082 

Locus 1460 : 
2 alleles
12.3% missing data
   2   (0.086) 0.191 0.452 0.018 
   4   (0.914) 0.809 0.548 0.982 

Locus 1461 : 
2 alleles
2.2% missing data
   2   (0.155) 0.106 0.354 0.121 
   4   (0.845) 0.894 0.646 0.879 

Locus 1462 : 
2 alleles
18.1% missing data
   3   (0.858) 0.907 0.943 0.860 
   1   (0.142) 0.093 0.057 0.140 

Locus 1463 : 
2 alleles
10.1% missing data
   2   (0.158) 0.025 0.015 0.353 
   3   (0.842) 0.975 0.985 0.647 

Locus 1464 : 
2 alleles
16.7% missing data
   1   (0.866) 0.759 0.954 0.929 
   3   (0.134) 0.241 0.046 0.071 

Locus 1465 : 
2 alleles
2.2% missing data
   2   (0.881) 0.917 0.969 0.894 
   4   (0.119) 0.083 0.031 0.106 

Locus 1466 : 
2 alleles
10.9% missing data
   2   (0.797) 0.776 0.875 0.834 
   4   (0.203) 0.224 0.125 0.166 

Locus 1467 : 
2 alleles
2.9% missing data
   1   (0.883) 0.898 0.960 0.912 
   2   (0.117) 0.102 0.040 0.088 

Locus 1468 : 
2 alleles
5.8% missing data
   2   (0.081) 0.044 0.414 0.039 
   4   (0.919) 0.956 0.586 0.961 

Locus 1469 : 
2 alleles
13.8% missing data
   4   (0.629) 0.616 0.548 0.661 
   2   (0.371) 0.384 0.452 0.339 

Locus 1470 : 
2 alleles
2.9% missing data
   2   (0.894) 0.836 0.966 0.946 
   4   (0.106) 0.164 0.034 0.054 

Locus 1471 : 
2 alleles
2.9% missing data
   1   (0.884) 0.942 0.975 0.877 
   3   (0.116) 0.058 0.025 0.123 

Locus 1472 : 
2 alleles
7.2% missing data
   3   (0.733) 0.789 0.579 0.748 
   1   (0.267) 0.211 0.421 0.252 

Locus 1473 : 
2 alleles
5.8% missing data
   1   (0.751) 0.802 0.674 0.765 
   3   (0.249) 0.198 0.326 0.235 

Locus 1474 : 
2 alleles
10.9% missing data
   2   (0.889) 0.954 0.762 0.905 
   4   (0.111) 0.046 0.238 0.095 

Locus 1475 : 
2 alleles
2.9% missing data
   3   (0.937) 0.992 0.995 0.889 
   1   (0.063) 0.008 0.005 0.111 

Locus 1476 : 
2 alleles
2.2% missing data
   2   (0.817) 0.890 0.959 0.787 
   4   (0.183) 0.110 0.041 0.213 

Locus 1477 : 
2 alleles
9.4% missing data
   4   (0.938) 0.990 0.994 0.903 
   2   (0.062) 0.010 0.006 0.097 

Locus 1478 : 
2 alleles
12.3% missing data
   3   (0.767) 0.861 0.914 0.716 
   1   (0.233) 0.139 0.086 0.284 

Locus 1479 : 
2 alleles
12.3% missing data
   1   (0.837) 0.817 0.961 0.871 
   3   (0.163) 0.183 0.039 0.129 

Locus 1480 : 
2 alleles
13.8% missing data
   2   (0.918) 0.902 0.791 0.974 
   4   (0.082) 0.098 0.209 0.026 

Locus 1481 : 
2 alleles
18.8% missing data
   1   (0.118) 0.073 0.030 0.112 
   3   (0.882) 0.927 0.970 0.888 

Locus 1482 : 
2 alleles
16.7% missing data
   3   (0.624) 0.630 0.182 0.677 
   1   (0.376) 0.370 0.818 0.323 

Locus 1483 : 
2 alleles
11.6% missing data
   4   (0.887) 0.953 0.973 0.871 
   2   (0.113) 0.047 0.027 0.129 

Locus 1484 : 
2 alleles
0.7% missing data
   3   (0.864) 0.881 0.925 0.893 
   1   (0.136) 0.119 0.075 0.107 

Locus 1485 : 
2 alleles
13.0% missing data
   4   (0.410) 0.310 0.646 0.436 
   2   (0.590) 0.690 0.354 0.564 

Locus 1486 : 
2 alleles
11.6% missing data
   1   (0.911) 0.944 0.978 0.932 
   2   (0.089) 0.056 0.022 0.068 

Locus 1487 : 
2 alleles
3.6% missing data
   2   (0.846) 0.890 0.962 0.846 
   3   (0.154) 0.110 0.038 0.154 

Locus 1488 : 
2 alleles
10.9% missing data
   1   (0.203) 0.171 0.052 0.204 
   3   (0.797) 0.829 0.948 0.796 

Locus 1489 : 
2 alleles
5.1% missing data
   1   (0.903) 0.815 0.969 0.959 
   3   (0.097) 0.185 0.031 0.041 

Locus 1490 : 
2 alleles
10.9% missing data
   4   (0.910) 0.955 0.983 0.921 
   1   (0.090) 0.045 0.017 0.079 

Locus 1491 : 
2 alleles
11.6% missing data
   1   (0.831) 0.854 0.961 0.842 
   4   (0.169) 0.146 0.039 0.158 

Locus 1492 : 
2 alleles
2.9% missing data
   4   (0.734) 0.767 0.882 0.728 
   2   (0.266) 0.233 0.118 0.272 

Locus 1493 : 
2 alleles
9.4% missing data
   1   (0.921) 0.968 0.983 0.928 
   3   (0.079) 0.032 0.017 0.072 

Locus 1494 : 
2 alleles
15.9% missing data
   4   (0.911) 0.911 0.971 0.949 
   2   (0.089) 0.089 0.029 0.051 

Locus 1495 : 
2 alleles
14.5% missing data
   1   (0.833) 0.892 0.818 0.835 
   3   (0.167) 0.108 0.182 0.165 

Locus 1496 : 
2 alleles
4.3% missing data
   3   (0.781) 0.741 0.914 0.820 
   1   (0.219) 0.259 0.086 0.180 

Locus 1497 : 
2 alleles
3.6% missing data
   2   (0.836) 0.947 0.964 0.750 
   4   (0.164) 0.053 0.036 0.250 

Locus 1498 : 
2 alleles
11.6% missing data
   2   (0.911) 0.910 0.966 0.949 
   4   (0.089) 0.090 0.034 0.051 

Locus 1499 : 
2 alleles
13.0% missing data
   4   (0.891) 0.825 0.955 0.945 
   2   (0.109) 0.175 0.045 0.055 

Locus 1500 : 
2 alleles
5.1% missing data
   1   (0.183) 0.097 0.056 0.223 
   3   (0.817) 0.903 0.944 0.777 

Locus 1501 : 
2 alleles
1.4% missing data
   1   (0.874) 0.911 0.956 0.887 
   2   (0.126) 0.089 0.044 0.113 

Locus 1502 : 
2 alleles
10.9% missing data
   4   (0.850) 0.827 0.944 0.891 
   1   (0.150) 0.173 0.056 0.109 

Locus 1503 : 
2 alleles
2.2% missing data
   1   (0.916) 0.913 0.970 0.955 
   3   (0.084) 0.087 0.030 0.045 

Locus 1504 : 
2 alleles
3.6% missing data
   1   (0.890) 0.950 0.985 0.878 
   3   (0.110) 0.050 0.015 0.122 

Locus 1505 : 
2 alleles
10.1% missing data
   1   (0.487) 0.453 0.317 0.516 
   4   (0.513) 0.547 0.683 0.484 

Locus 1506 : 
2 alleles
1.4% missing data
   1   (0.557) 0.356 0.415 0.681 
   4   (0.443) 0.644 0.585 0.319 

Locus 1507 : 
2 alleles
2.9% missing data
   4   (0.853) 0.872 0.971 0.869 
   3   (0.147) 0.128 0.029 0.131 

Locus 1508 : 
2 alleles
10.9% missing data
   1   (0.896) 0.888 0.960 0.936 
   3   (0.104) 0.112 0.040 0.064 

Locus 1509 : 
2 alleles
10.9% missing data
   1   (0.264) 0.293 0.305 0.219 
   3   (0.736) 0.707 0.695 0.781 

Locus 1510 : 
2 alleles
12.3% missing data
   4   (0.907) 0.904 0.921 0.948 
   3   (0.093) 0.096 0.079 0.052 

Locus 1511 : 
2 alleles
0.7% missing data
   1   (0.927) 0.991 0.994 0.856 
   2   (0.073) 0.009 0.006 0.144 

Locus 1512 : 
2 alleles
3.6% missing data
   2   (0.757) 0.635 0.886 0.827 
   3   (0.243) 0.365 0.114 0.173 

Locus 1513 : 
2 alleles
13.0% missing data
   4   (0.867) 0.950 0.974 0.822 
   2   (0.133) 0.050 0.026 0.178 

Locus 1514 : 
2 alleles
1.4% missing data
   2   (0.877) 0.899 0.965 0.900 
   3   (0.123) 0.101 0.035 0.100 

Locus 1515 : 
2 alleles
2.9% missing data
   4   (0.819) 0.861 0.632 0.854 
   2   (0.181) 0.139 0.368 0.146 

Locus 1516 : 
2 alleles
12.3% missing data
   4   (0.697) 0.751 0.911 0.663 
   1   (0.303) 0.249 0.089 0.337 

Locus 1517 : 
2 alleles
5.8% missing data
   1   (0.374) 0.260 0.094 0.464 
   4   (0.626) 0.740 0.906 0.536 

Locus 1518 : 
2 alleles
15.2% missing data
   4   (0.666) 0.717 0.917 0.626 
   2   (0.334) 0.283 0.083 0.374 

Locus 1519 : 
2 alleles
17.4% missing data
   2   (0.747) 0.815 0.792 0.730 
   4   (0.253) 0.185 0.208 0.270 

Locus 1520 : 
2 alleles
2.2% missing data
   1   (0.135) 0.143 0.061 0.096 
   3   (0.865) 0.857 0.939 0.904 

Locus 1521 : 
2 alleles
12.3% missing data
   1   (0.093) 0.052 0.065 0.074 
   3   (0.907) 0.948 0.935 0.926 

Locus 1522 : 
2 alleles
2.9% missing data
   2   (0.912) 0.964 0.980 0.915 
   3   (0.088) 0.036 0.020 0.085 

Locus 1523 : 
2 alleles
10.9% missing data
   2   (0.904) 0.965 0.983 0.890 
   4   (0.096) 0.035 0.017 0.110 

Locus 1524 : 
2 alleles
15.9% missing data
   4   (0.709) 0.773 0.728 0.693 
   2   (0.291) 0.227 0.272 0.307 

Locus 1525 : 
2 alleles
4.3% missing data
   4   (0.886) 0.915 0.966 0.905 
   1   (0.114) 0.085 0.034 0.095 

Locus 1526 : 
2 alleles
13.0% missing data
   2   (0.659) 0.861 0.883 0.493 
   4   (0.341) 0.139 0.117 0.507 

Locus 1527 : 
2 alleles
7.2% missing data
   3   (0.913) 0.972 0.651 0.936 
   1   (0.087) 0.028 0.349 0.064 

Locus 1528 : 
2 alleles
3.6% missing data
   1   (0.724) 0.605 0.901 0.786 
   4   (0.276) 0.395 0.099 0.214 

Locus 1529 : 
2 alleles
15.2% missing data
   4   (0.669) 0.677 0.648 0.687 
   2   (0.331) 0.323 0.352 0.313 

Locus 1530 : 
2 alleles
6.5% missing data
   2   (0.844) 0.864 0.960 0.860 
   4   (0.156) 0.136 0.040 0.140 

Locus 1531 : 
2 alleles
5.1% missing data
   1   (0.872) 0.937 0.685 0.895 
   3   (0.128) 0.063 0.315 0.105 

Locus 1532 : 
2 alleles
18.1% missing data
   1   (0.912) 0.905 0.972 0.951 
   3   (0.088) 0.095 0.028 0.049 

Locus 1533 : 
2 alleles
0.7% missing data
   2   (0.903) 0.981 0.988 0.841 
   4   (0.097) 0.019 0.012 0.159 

Locus 1534 : 
2 alleles
1.4% missing data
   2   (0.836) 0.835 0.643 0.894 
   4   (0.164) 0.165 0.357 0.106 

Locus 1535 : 
2 alleles
2.9% missing data
   4   (0.891) 0.970 0.980 0.843 
   2   (0.109) 0.030 0.020 0.157 

Locus 1536 : 
2 alleles
3.6% missing data
   4   (0.924) 0.931 0.964 0.961 
   3   (0.076) 0.069 0.036 0.039 

Locus 1537 : 
2 alleles
1.4% missing data
   2   (0.943) 0.993 0.995 0.909 
   1   (0.057) 0.007 0.005 0.091 

Locus 1538 : 
2 alleles
3.6% missing data
   2   (0.157) 0.167 0.064 0.123 
   3   (0.843) 0.833 0.936 0.877 

Locus 1539 : 
2 alleles
13.0% missing data
   1   (0.868) 0.901 0.588 0.915 
   3   (0.132) 0.099 0.412 0.085 

Locus 1540 : 
2 alleles
2.2% missing data
   2   (0.917) 0.893 0.980 0.960 
   4   (0.083) 0.107 0.020 0.040 

Locus 1541 : 
2 alleles
2.2% missing data
   1   (0.764) 0.815 0.719 0.779 
   4   (0.236) 0.185 0.281 0.221 

Locus 1542 : 
2 alleles
14.5% missing data
   2   (0.851) 0.751 0.948 0.913 
   4   (0.149) 0.249 0.052 0.087 

Locus 1543 : 
2 alleles
4.3% missing data
   3   (0.843) 0.888 0.925 0.849 
   1   (0.157) 0.112 0.075 0.151 

Locus 1544 : 
2 alleles
7.2% missing data
   1   (0.874) 0.840 0.944 0.921 
   3   (0.126) 0.160 0.056 0.079 

Locus 1545 : 
2 alleles
4.3% missing data
   1   (0.798) 0.820 0.587 0.843 
   2   (0.202) 0.180 0.413 0.157 

Locus 1546 : 
2 alleles
11.6% missing data
   4   (0.926) 0.988 0.992 0.872 
   2   (0.074) 0.012 0.008 0.128 

Locus 1547 : 
2 alleles
5.1% missing data
   4   (0.885) 0.874 0.949 0.926 
   1   (0.115) 0.126 0.051 0.074 

Locus 1548 : 
2 alleles
13.0% missing data
   1   (0.867) 0.889 0.971 0.885 
   2   (0.133) 0.111 0.029 0.115 

Locus 1549 : 
2 alleles
13.0% missing data
   1   (0.934) 0.990 0.992 0.892 
   4   (0.066) 0.010 0.008 0.108 

Locus 1550 : 
2 alleles
5.1% missing data
   2   (0.797) 0.867 0.955 0.765 
   3   (0.203) 0.133 0.045 0.235 

Locus 1551 : 
2 alleles
14.5% missing data
   1   (0.838) 0.591 0.955 0.928 
   3   (0.162) 0.409 0.045 0.072 

Locus 1552 : 
2 alleles
3.6% missing data
   1   (0.890) 0.908 0.957 0.918 
   3   (0.110) 0.092 0.043 0.082 

Locus 1553 : 
2 alleles
1.4% missing data
   4   (0.919) 0.876 0.977 0.967 
   2   (0.081) 0.124 0.023 0.033 

Locus 1554 : 
2 alleles
11.6% missing data
   1   (0.819) 0.825 0.461 0.880 
   3   (0.181) 0.175 0.539 0.120 

Locus 1555 : 
2 alleles
10.1% missing data
   2   (0.310) 0.272 0.091 0.334 
   4   (0.690) 0.728 0.909 0.666 

Locus 1556 : 
2 alleles
4.3% missing data
   3   (0.796) 0.783 0.946 0.820 
   1   (0.204) 0.217 0.054 0.180 

Locus 1557 : 
2 alleles
2.9% missing data
   2   (0.415) 0.349 0.106 0.478 
   3   (0.585) 0.651 0.894 0.522 

Locus 1558 : 
2 alleles
15.2% missing data
   4   (0.140) 0.141 0.099 0.104 
   2   (0.860) 0.859 0.901 0.896 

Locus 1559 : 
2 alleles
5.1% missing data
   1   (0.784) 0.765 0.610 0.846 
   4   (0.216) 0.235 0.390 0.154 

Locus 1560 : 
2 alleles
10.9% missing data
   1   (0.907) 0.939 0.944 0.931 
   4   (0.093) 0.061 0.056 0.069 

Locus 1561 : 
2 alleles
2.9% missing data
   3   (0.879) 0.820 0.956 0.932 
   1   (0.121) 0.180 0.044 0.068 

Locus 1562 : 
2 alleles
15.2% missing data
   2   (0.921) 0.954 0.982 0.942 
   4   (0.079) 0.046 0.018 0.058 

Locus 1563 : 
2 alleles
15.9% missing data
   1   (0.626) 0.575 0.902 0.635 
   4   (0.374) 0.425 0.098 0.365 

Locus 1564 : 
2 alleles
12.3% missing data
   2   (0.861) 0.627 0.201 0.965 
   4   (0.139) 0.373 0.799 0.035 

Locus 1565 : 
2 alleles
2.9% missing data
   3   (0.817) 0.840 0.925 0.831 
   1   (0.183) 0.160 0.075 0.169 

Locus 1566 : 
2 alleles
13.8% missing data
   2   (0.904) 0.887 0.976 0.945 
   4   (0.096) 0.113 0.024 0.055 

Locus 1567 : 
2 alleles
5.8% missing data
   2   (0.891) 0.922 0.972 0.911 
   4   (0.109) 0.078 0.028 0.089 

Locus 1568 : 
2 alleles
11.6% missing data
   1   (0.781) 0.739 0.929 0.818 
   3   (0.219) 0.261 0.071 0.182 

Locus 1569 : 
2 alleles
3.6% missing data
   2   (0.621) 0.688 0.290 0.629 
   4   (0.379) 0.312 0.710 0.371 

Locus 1570 : 
2 alleles
16.7% missing data
   1   (0.368) 0.300 0.211 0.409 
   4   (0.632) 0.700 0.789 0.591 

Locus 1571 : 
2 alleles
10.9% missing data
   3   (0.879) 0.891 0.933 0.911 
   2   (0.121) 0.109 0.067 0.089 

Locus 1572 : 
2 alleles
12.3% missing data
   1   (0.114) 0.081 0.118 0.088 
   3   (0.886) 0.919 0.882 0.912 

Locus 1573 : 
2 alleles
13.8% missing data
   1   (0.616) 0.555 0.895 0.631 
   3   (0.384) 0.445 0.105 0.369 

Locus 1574 : 
2 alleles
11.6% missing data
   2   (0.581) 0.670 0.905 0.499 
   4   (0.419) 0.330 0.095 0.501 

Locus 1575 : 
2 alleles
18.1% missing data
   3   (0.915) 0.659 0.734 0.987 
   1   (0.085) 0.341 0.266 0.013 

Locus 1576 : 
2 alleles
3.6% missing data
   3   (0.921) 0.974 0.983 0.922 
   1   (0.079) 0.026 0.017 0.078 

Locus 1577 : 
2 alleles
9.4% missing data
   2   (0.907) 0.944 0.979 0.924 
   4   (0.093) 0.056 0.021 0.076 

Locus 1578 : 
2 alleles
11.6% missing data
   1   (0.710) 0.680 0.905 0.728 
   3   (0.290) 0.320 0.095 0.272 

Locus 1579 : 
2 alleles
11.6% missing data
   3   (0.909) 0.943 0.659 0.955 
   1   (0.091) 0.057 0.341 0.045 

Locus 1580 : 
2 alleles
8.7% missing data
   2   (0.910) 0.946 0.982 0.926 
   4   (0.090) 0.054 0.018 0.074 

Locus 1581 : 
2 alleles
14.5% missing data
   2   (0.841) 0.836 0.658 0.900 
   4   (0.159) 0.164 0.342 0.100 

Locus 1582 : 
2 alleles
5.8% missing data
   4   (0.892) 0.859 0.963 0.939 
   1   (0.108) 0.141 0.037 0.061 

Locus 1583 : 
2 alleles
1.4% missing data
   2   (0.907) 0.955 0.978 0.915 
   3   (0.093) 0.045 0.022 0.085 

Locus 1584 : 
2 alleles
2.2% missing data
   1   (0.662) 0.752 0.720 0.629 
   2   (0.338) 0.248 0.280 0.371 

Locus 1585 : 
2 alleles
3.6% missing data
   1   (0.912) 0.903 0.965 0.954 
   3   (0.088) 0.097 0.035 0.046 

Locus 1586 : 
2 alleles
13.0% missing data
   2   (0.313) 0.214 0.076 0.384 
   3   (0.687) 0.786 0.924 0.616 

Locus 1587 : 
2 alleles
4.3% missing data
   3   (0.225) 0.150 0.450 0.215 
   4   (0.775) 0.850 0.550 0.785 

Locus 1588 : 
2 alleles
5.1% missing data
   1   (0.941) 0.992 0.995 0.908 
   3   (0.059) 0.008 0.005 0.092 

Locus 1589 : 
2 alleles
3.6% missing data
   3   (0.805) 0.875 0.690 0.818 
   2   (0.195) 0.125 0.310 0.182 

Locus 1590 : 
2 alleles
4.3% missing data
   4   (0.925) 0.955 0.977 0.951 
   2   (0.075) 0.045 0.023 0.049 

Locus 1591 : 
2 alleles
6.5% missing data
   1   (0.887) 0.895 0.546 0.945 
   4   (0.113) 0.105 0.454 0.055 

Locus 1592 : 
2 alleles
5.1% missing data
   4   (0.871) 0.900 0.970 0.887 
   2   (0.129) 0.100 0.030 0.113 

Locus 1593 : 
2 alleles
2.2% missing data
   3   (0.900) 0.974 0.804 0.902 
   1   (0.100) 0.026 0.196 0.098 

Locus 1594 : 
2 alleles
12.3% missing data
   2   (0.631) 0.727 0.541 0.600 
   4   (0.369) 0.273 0.459 0.400 

Locus 1595 : 
2 alleles
3.6% missing data
   2   (0.857) 0.928 0.971 0.831 
   3   (0.143) 0.072 0.029 0.169 

Locus 1596 : 
2 alleles
14.5% missing data
   2   (0.848) 0.946 0.358 0.842 
   4   (0.152) 0.054 0.642 0.158 

Locus 1597 : 
2 alleles
18.1% missing data
   2   (0.823) 0.844 0.221 0.885 
   3   (0.177) 0.156 0.779 0.115 

Locus 1598 : 
2 alleles
4.3% missing data
   1   (0.910) 0.975 0.837 0.920 
   3   (0.090) 0.025 0.163 0.080 

Locus 1599 : 
2 alleles
5.1% missing data
   1   (0.238) 0.285 0.056 0.207 
   3   (0.762) 0.715 0.944 0.793 

Locus 1600 : 
2 alleles
4.3% missing data
   1   (0.802) 0.878 0.545 0.815 
   3   (0.198) 0.122 0.455 0.185 

Locus 1601 : 
2 alleles
4.3% missing data
   2   (0.921) 0.898 0.961 0.965 
   3   (0.079) 0.102 0.039 0.035 

Locus 1602 : 
2 alleles
3.6% missing data
   1   (0.080) 0.021 0.265 0.062 
   3   (0.920) 0.979 0.735 0.938 

Locus 1603 : 
2 alleles
2.9% missing data
   1   (0.887) 0.873 0.956 0.928 
   3   (0.113) 0.127 0.044 0.072 

Locus 1604 : 
2 alleles
2.2% missing data
   1   (0.220) 0.145 0.059 0.255 
   3   (0.780) 0.855 0.941 0.745 

Locus 1605 : 
2 alleles
15.9% missing data
   4   (0.866) 0.968 0.981 0.767 
   2   (0.134) 0.032 0.019 0.233 

Locus 1606 : 
2 alleles
13.8% missing data
   2   (0.119) 0.173 0.439 0.046 
   3   (0.881) 0.827 0.561 0.954 

Locus 1607 : 
2 alleles
18.8% missing data
   2   (0.242) 0.226 0.459 0.198 
   4   (0.758) 0.774 0.541 0.802 

Locus 1608 : 
2 alleles
15.2% missing data
   2   (0.857) 0.835 0.590 0.924 
   4   (0.143) 0.165 0.410 0.076 

Locus 1609 : 
2 alleles
14.5% missing data
   4   (0.862) 0.903 0.886 0.876 
   2   (0.138) 0.097 0.114 0.124 

Locus 1610 : 
2 alleles
4.3% missing data
   1   (0.888) 0.942 0.440 0.924 
   4   (0.112) 0.058 0.560 0.076 

Locus 1611 : 
2 alleles
8.0% missing data
   4   (0.916) 0.944 0.985 0.939 
   2   (0.084) 0.056 0.015 0.061 

Locus 1612 : 
2 alleles
2.9% missing data
   1   (0.904) 0.898 0.973 0.942 
   3   (0.096) 0.102 0.027 0.058 

Locus 1613 : 
2 alleles
3.6% missing data
   1   (0.840) 0.862 0.943 0.857 
   3   (0.160) 0.138 0.057 0.143 

Locus 1614 : 
2 alleles
4.3% missing data
   3   (0.850) 0.883 0.958 0.860 
   1   (0.150) 0.117 0.042 0.140 

Locus 1615 : 
2 alleles
15.2% missing data
   1   (0.852) 0.925 0.961 0.826 
   2   (0.148) 0.075 0.039 0.174 

Locus 1616 : 
2 alleles
5.1% missing data
   1   (0.906) 0.929 0.953 0.936 
   3   (0.094) 0.071 0.047 0.064 

Locus 1617 : 
2 alleles
14.5% missing data
   3   (0.672) 0.599 0.554 0.742 
   1   (0.328) 0.401 0.446 0.258 

Locus 1618 : 
2 alleles
9.4% missing data
   2   (0.890) 0.893 0.956 0.926 
   1   (0.110) 0.107 0.044 0.074 

Locus 1619 : 
2 alleles
10.9% missing data
   1   (0.288) 0.346 0.115 0.253 
   3   (0.712) 0.654 0.885 0.747 

Locus 1620 : 
2 alleles
1.4% missing data
   1   (0.820) 0.847 0.960 0.826 
   4   (0.180) 0.153 0.040 0.174 

Locus 1621 : 
2 alleles
7.2% missing data
   1   (0.901) 0.894 0.973 0.939 
   3   (0.099) 0.106 0.027 0.061 

Locus 1622 : 
2 alleles
5.8% missing data
   1   (0.472) 0.465 0.516 0.467 
   4   (0.528) 0.535 0.484 0.533 

Locus 1623 : 
2 alleles
15.9% missing data
   1   (0.111) 0.046 0.035 0.125 
   3   (0.889) 0.954 0.965 0.875 

Locus 1624 : 
2 alleles
18.1% missing data
   4   (0.737) 0.816 0.936 0.688 
   2   (0.263) 0.184 0.064 0.312 

Locus 1625 : 
2 alleles
10.9% missing data
   1   (0.131) 0.069 0.046 0.142 
   3   (0.869) 0.931 0.954 0.858 

Locus 1626 : 
2 alleles
3.6% missing data
   4   (0.899) 0.807 0.809 0.969 
   3   (0.101) 0.193 0.191 0.031 

Locus 1627 : 
2 alleles
2.9% missing data
   2   (0.884) 0.926 0.963 0.894 
   4   (0.116) 0.074 0.037 0.106 

Locus 1628 : 
2 alleles
10.9% missing data
   4   (0.896) 0.866 0.728 0.952 
   2   (0.104) 0.134 0.272 0.048 

Locus 1629 : 
2 alleles
0.7% missing data
   1   (0.892) 0.946 0.715 0.924 
   3   (0.108) 0.054 0.285 0.076 

Locus 1630 : 
2 alleles
4.3% missing data
   2   (0.636) 0.708 0.745 0.606 
   4   (0.364) 0.292 0.255 0.394 

Locus 1631 : 
2 alleles
5.1% missing data
   3   (0.760) 0.907 0.448 0.700 
   1   (0.240) 0.093 0.552 0.300 

Locus 1632 : 
2 alleles
3.6% missing data
   1   (0.780) 0.841 0.949 0.754 
   3   (0.220) 0.159 0.051 0.246 

Locus 1633 : 
2 alleles
4.3% missing data
   1   (0.280) 0.242 0.393 0.258 
   3   (0.720) 0.758 0.607 0.742 

Locus 1634 : 
2 alleles
15.2% missing data
   2   (0.450) 0.318 0.460 0.518 
   4   (0.550) 0.682 0.540 0.482 

Locus 1635 : 
2 alleles
10.1% missing data
   3   (0.866) 0.819 0.958 0.915 
   2   (0.134) 0.181 0.042 0.085 

Locus 1636 : 
2 alleles
2.9% missing data
   1   (0.854) 0.744 0.957 0.917 
   3   (0.146) 0.256 0.043 0.083 

Locus 1637 : 
2 alleles
6.5% missing data
   1   (0.740) 0.829 0.787 0.719 
   2   (0.260) 0.171 0.213 0.281 

Locus 1638 : 
2 alleles
9.4% missing data
   3   (0.930) 0.982 0.987 0.925 
   4   (0.070) 0.018 0.013 0.075 

Locus 1639 : 
2 alleles
2.9% missing data
   1   (0.899) 0.944 0.978 0.907 
   3   (0.101) 0.056 0.022 0.093 

Locus 1640 : 
2 alleles
7.2% missing data
   1   (0.801) 0.732 0.939 0.850 
   4   (0.199) 0.268 0.061 0.150 

Locus 1641 : 
2 alleles
3.6% missing data
   2   (0.735) 0.762 0.632 0.765 
   4   (0.265) 0.238 0.368 0.235 

Locus 1642 : 
2 alleles
13.0% missing data
   4   (0.724) 0.722 0.907 0.732 
   3   (0.276) 0.278 0.093 0.268 

Locus 1643 : 
2 alleles
4.3% missing data
   2   (0.911) 0.965 0.967 0.914 
   4   (0.089) 0.035 0.033 0.086 

Locus 1644 : 
2 alleles
3.6% missing data
   2   (0.486) 0.539 0.135 0.492 
   4   (0.514) 0.461 0.865 0.508 

Locus 1645 : 
2 alleles
3.6% missing data
   1   (0.837) 0.878 0.919 0.845 
   2   (0.163) 0.122 0.081 0.155 

Locus 1646 : 
2 alleles
8.0% missing data
   1   (0.099) 0.070 0.033 0.076 
   2   (0.901) 0.930 0.967 0.924 

Locus 1647 : 
2 alleles
9.4% missing data
   1   (0.715) 0.711 0.893 0.723 
   3   (0.285) 0.289 0.107 0.277 

Locus 1648 : 
2 alleles
4.3% missing data
   2   (0.918) 0.974 0.984 0.912 
   4   (0.082) 0.026 0.016 0.088 

Locus 1649 : 
2 alleles
15.2% missing data
   4   (0.882) 0.938 0.975 0.877 
   2   (0.118) 0.062 0.025 0.123 

Locus 1650 : 
2 alleles
6.5% missing data
   4   (0.214) 0.177 0.062 0.219 
   2   (0.786) 0.823 0.938 0.781 

Locus 1651 : 
2 alleles
0.7% missing data
   1   (0.763) 0.769 0.925 0.774 
   4   (0.237) 0.231 0.075 0.226 

Locus 1652 : 
2 alleles
1.4% missing data
   3   (0.917) 0.930 0.972 0.950 
   2   (0.083) 0.070 0.028 0.050 

Locus 1653 : 
2 alleles
5.1% missing data
   3   (0.606) 0.507 0.217 0.703 
   1   (0.394) 0.493 0.783 0.297 

Locus 1654 : 
2 alleles
15.2% missing data
   3   (0.784) 0.769 0.741 0.827 
   1   (0.216) 0.231 0.259 0.173 

Locus 1655 : 
2 alleles
2.9% missing data
   4   (0.890) 0.947 0.955 0.889 
   3   (0.110) 0.053 0.045 0.111 

Locus 1656 : 
2 alleles
2.9% missing data
   2   (0.901) 0.767 0.947 0.964 
   3   (0.099) 0.233 0.053 0.036 

Locus 1657 : 
2 alleles
10.1% missing data
   2   (0.900) 0.975 0.983 0.853 
   4   (0.100) 0.025 0.017 0.147 

Locus 1658 : 
2 alleles
4.3% missing data
   3   (0.927) 0.949 0.648 0.973 
   1   (0.073) 0.051 0.352 0.027 

Locus 1659 : 
2 alleles
13.8% missing data
   2   (0.906) 0.940 0.981 0.924 
   4   (0.094) 0.060 0.019 0.076 

Locus 1660 : 
2 alleles
13.8% missing data
   3   (0.224) 0.141 0.057 0.270 
   1   (0.776) 0.859 0.943 0.730 

Locus 1661 : 
2 alleles
5.1% missing data
   2   (0.135) 0.128 0.031 0.110 
   4   (0.865) 0.872 0.969 0.890 

Locus 1662 : 
2 alleles
2.9% missing data
   4   (0.838) 0.734 0.957 0.900 
   2   (0.162) 0.266 0.043 0.100 

Locus 1663 : 
2 alleles
1.4% missing data
   4   (0.906) 0.867 0.967 0.954 
   2   (0.094) 0.133 0.033 0.046 

Locus 1664 : 
2 alleles
2.2% missing data
   3   (0.912) 0.965 0.981 0.914 
   1   (0.088) 0.035 0.019 0.086 

Locus 1665 : 
2 alleles
5.8% missing data
   2   (0.722) 0.700 0.538 0.780 
   4   (0.278) 0.300 0.462 0.220 

Locus 1666 : 
2 alleles
3.6% missing data
   3   (0.882) 0.915 0.955 0.901 
   4   (0.118) 0.085 0.045 0.099 

Locus 1667 : 
2 alleles
4.3% missing data
   2   (0.920) 0.914 0.946 0.961 
   4   (0.080) 0.086 0.054 0.039 

Locus 1668 : 
2 alleles
3.6% missing data
   1   (0.909) 0.953 0.982 0.921 
   4   (0.091) 0.047 0.018 0.079 

Locus 1669 : 
2 alleles
2.2% missing data
   4   (0.905) 0.928 0.978 0.931 
   1   (0.095) 0.072 0.022 0.069 

Locus 1670 : 
2 alleles
5.8% missing data
   2   (0.511) 0.385 0.139 0.619 
   4   (0.489) 0.615 0.861 0.381 

Locus 1671 : 
2 alleles
13.8% missing data
   2   (0.918) 0.977 0.985 0.903 
   4   (0.082) 0.023 0.015 0.097 

Locus 1672 : 
2 alleles
1.4% missing data
   2   (0.696) 0.734 0.645 0.709 
   4   (0.304) 0.266 0.355 0.291 

Locus 1673 : 
2 alleles
2.2% missing data
   1   (0.677) 0.772 0.916 0.608 
   3   (0.323) 0.228 0.084 0.392 

Locus 1674 : 
2 alleles
10.9% missing data
   4   (0.916) 0.913 0.968 0.955 
   2   (0.084) 0.087 0.032 0.045 

Locus 1675 : 
2 alleles
7.2% missing data
   2   (0.593) 0.639 0.314 0.606 
   4   (0.407) 0.361 0.686 0.394 

Locus 1676 : 
2 alleles
14.5% missing data
   3   (0.353) 0.189 0.584 0.424 
   4   (0.647) 0.811 0.416 0.576 

Locus 1677 : 
2 alleles
6.5% missing data
   1   (0.880) 0.844 0.965 0.926 
   3   (0.120) 0.156 0.035 0.074 

Locus 1678 : 
2 alleles
10.1% missing data
   3   (0.731) 0.645 0.468 0.818 
   1   (0.269) 0.355 0.532 0.182 

Locus 1679 : 
2 alleles
2.9% missing data
   3   (0.955) 0.821 0.983 0.994 
   4   (0.045) 0.179 0.017 0.006 

Locus 1680 : 
2 alleles
2.9% missing data
   3   (0.893) 0.925 0.973 0.913 
   1   (0.107) 0.075 0.027 0.087 

Locus 1681 : 
2 alleles
10.9% missing data
   4   (0.947) 0.992 0.995 0.932 
   2   (0.053) 0.008 0.005 0.068 

Locus 1682 : 
2 alleles
3.6% missing data
   3   (0.944) 0.993 0.995 0.914 
   2   (0.056) 0.007 0.005 0.086 

Locus 1683 : 
2 alleles
0.7% missing data
   3   (0.941) 0.993 0.995 0.904 
   1   (0.059) 0.007 0.005 0.096 

Locus 1684 : 
2 alleles
5.1% missing data
   1   (0.926) 0.884 0.977 0.972 
   4   (0.074) 0.116 0.023 0.028 

Locus 1685 : 
2 alleles
15.9% missing data
   1   (0.929) 0.947 0.974 0.961 
   3   (0.071) 0.053 0.026 0.039 

Locus 1686 : 
2 alleles
13.0% missing data
   3   (0.909) 0.967 0.812 0.931 
   1   (0.091) 0.033 0.188 0.069 

Locus 1687 : 
2 alleles
3.6% missing data
   1   (0.900) 0.914 0.652 0.953 
   3   (0.100) 0.086 0.348 0.047 

Locus 1688 : 
2 alleles
1.4% missing data
   1   (0.923) 0.895 0.973 0.967 
   2   (0.077) 0.105 0.027 0.033 

Locus 1689 : 
2 alleles
7.2% missing data
   3   (0.786) 0.794 0.594 0.836 
   4   (0.214) 0.206 0.406 0.164 

Locus 1690 : 
2 alleles
3.6% missing data
   1   (0.882) 0.933 0.966 0.884 
   3   (0.118) 0.067 0.034 0.116 

Locus 1691 : 
2 alleles
5.8% missing data
   3   (0.842) 0.908 0.963 0.823 
   1   (0.158) 0.092 0.037 0.177 

Locus 1692 : 
2 alleles
3.6% missing data
   4   (0.919) 0.981 0.988 0.895 
   3   (0.081) 0.019 0.012 0.105 

Locus 1693 : 
2 alleles
10.9% missing data
   3   (0.908) 0.944 0.976 0.926 
   4   (0.092) 0.056 0.024 0.074 

Locus 1694 : 
2 alleles
6.5% missing data
   1   (0.905) 0.962 0.794 0.929 
   3   (0.095) 0.038 0.206 0.071 

Locus 1695 : 
2 alleles
5.8% missing data
   1   (0.877) 0.915 0.951 0.892 
   3   (0.123) 0.085 0.049 0.108 

Locus 1696 : 
2 alleles
2.9% missing data
   4   (0.926) 0.911 0.980 0.967 
   2   (0.074) 0.089 0.020 0.033 

Locus 1697 : 
2 alleles
5.1% missing data
   2   (0.143) 0.107 0.029 0.136 
   3   (0.857) 0.893 0.971 0.864 

Locus 1698 : 
2 alleles
10.9% missing data
   1   (0.732) 0.830 0.627 0.715 
   3   (0.268) 0.170 0.373 0.285 

Locus 1699 : 
2 alleles
11.6% missing data
   1   (0.864) 0.917 0.957 0.864 
   3   (0.136) 0.083 0.043 0.136 

Locus 1700 : 
2 alleles
1.4% missing data
   3   (0.918) 0.981 0.990 0.889 
   1   (0.082) 0.019 0.010 0.111 

Locus 1701 : 
2 alleles
9.4% missing data
   3   (0.926) 0.936 0.386 0.977 
   1   (0.074) 0.064 0.614 0.023 

Locus 1702 : 
2 alleles
4.3% missing data
   4   (0.655) 0.655 0.514 0.689 
   1   (0.345) 0.345 0.486 0.311 

Locus 1703 : 
2 alleles
18.1% missing data
   4   (0.755) 0.852 0.915 0.699 
   2   (0.245) 0.148 0.085 0.301 

Locus 1704 : 
2 alleles
13.0% missing data
   2   (0.898) 0.927 0.975 0.919 
   4   (0.102) 0.073 0.025 0.081 

Locus 1705 : 
2 alleles
1.4% missing data
   3   (0.909) 0.906 0.964 0.948 
   4   (0.091) 0.094 0.036 0.052 

Locus 1706 : 
2 alleles
10.1% missing data
   2   (0.908) 0.967 0.721 0.931 
   4   (0.092) 0.033 0.279 0.069 

Locus 1707 : 
2 alleles
11.6% missing data
   4   (0.812) 0.819 0.950 0.828 
   3   (0.188) 0.181 0.050 0.172 

Locus 1708 : 
2 alleles
4.3% missing data
   4   (0.854) 0.865 0.943 0.880 
   3   (0.146) 0.135 0.057 0.120 

Locus 1709 : 
2 alleles
7.2% missing data
   3   (0.919) 0.963 0.983 0.930 
   1   (0.081) 0.037 0.017 0.070 

Locus 1710 : 
2 alleles
4.3% missing data
   1   (0.886) 0.949 0.978 0.872 
   3   (0.114) 0.051 0.022 0.128 

Locus 1711 : 
2 alleles
2.9% missing data
   2   (0.823) 0.817 0.960 0.846 
   4   (0.177) 0.183 0.040 0.154 

Locus 1712 : 
2 alleles
1.4% missing data
   1   (0.781) 0.701 0.942 0.831 
   3   (0.219) 0.299 0.058 0.169 

Locus 1713 : 
2 alleles
14.5% missing data
   3   (0.864) 0.745 0.594 0.950 
   4   (0.136) 0.255 0.406 0.050 

Locus 1714 : 
2 alleles
5.8% missing data
   2   (0.592) 0.679 0.543 0.560 
   4   (0.408) 0.321 0.457 0.440 

Locus 1715 : 
2 alleles
13.8% missing data
   3   (0.905) 0.911 0.969 0.940 
   2   (0.095) 0.089 0.031 0.060 

Locus 1716 : 
2 alleles
5.1% missing data
   1   (0.868) 0.870 0.946 0.901 
   3   (0.132) 0.130 0.054 0.099 

Locus 1717 : 
2 alleles
2.9% missing data
   3   (0.764) 0.732 0.554 0.830 
   1   (0.236) 0.268 0.446 0.170 

Locus 1718 : 
2 alleles
5.1% missing data
   2   (0.878) 0.867 0.953 0.918 
   4   (0.122) 0.133 0.047 0.082 

Locus 1719 : 
2 alleles
2.9% missing data
   1   (0.917) 0.973 0.986 0.910 
   3   (0.083) 0.027 0.014 0.090 

Locus 1720 : 
2 alleles
11.6% missing data
   2   (0.914) 0.947 0.973 0.936 
   3   (0.086) 0.053 0.027 0.064 

Locus 1721 : 
2 alleles
2.9% missing data
   1   (0.905) 0.920 0.966 0.936 
   3   (0.095) 0.080 0.034 0.064 

Locus 1722 : 
2 alleles
3.6% missing data
   2   (0.867) 0.923 0.961 0.864 
   1   (0.133) 0.077 0.039 0.136 

Locus 1723 : 
2 alleles
2.2% missing data
   1   (0.107) 0.056 0.028 0.103 
   2   (0.893) 0.944 0.972 0.897 

Locus 1724 : 
2 alleles
15.2% missing data
   2   (0.433) 0.433 0.694 0.400 
   4   (0.567) 0.567 0.306 0.600 

Locus 1725 : 
2 alleles
1.4% missing data
   3   (0.889) 0.808 0.630 0.964 
   4   (0.111) 0.192 0.370 0.036 

Locus 1726 : 
2 alleles
5.1% missing data
   4   (0.910) 0.927 0.973 0.941 
   2   (0.090) 0.073 0.027 0.059 

Locus 1727 : 
2 alleles
8.0% missing data
   2   (0.874) 0.947 0.651 0.888 
   3   (0.126) 0.053 0.349 0.112 

Locus 1728 : 
2 alleles
10.1% missing data
   3   (0.796) 0.905 0.709 0.769 
   1   (0.204) 0.095 0.291 0.231 

Locus 1729 : 
2 alleles
13.8% missing data
   1   (0.871) 0.853 0.891 0.918 
   4   (0.129) 0.147 0.109 0.082 

Locus 1730 : 
2 alleles
4.3% missing data
   3   (0.879) 0.894 0.973 0.904 
   4   (0.121) 0.106 0.027 0.096 

Locus 1731 : 
2 alleles
15.2% missing data
   3   (0.696) 0.748 0.766 0.682 
   1   (0.304) 0.252 0.234 0.318 

Locus 1732 : 
2 alleles
4.3% missing data
   1   (0.917) 0.924 0.944 0.955 
   3   (0.083) 0.076 0.056 0.045 

Locus 1733 : 
2 alleles
3.6% missing data
   2   (0.791) 0.832 0.925 0.787 
   4   (0.209) 0.168 0.075 0.213 

Locus 1734 : 
2 alleles
3.6% missing data
   1   (0.144) 0.099 0.036 0.142 
   3   (0.856) 0.901 0.964 0.858 

Locus 1735 : 
2 alleles
14.5% missing data
   4   (0.518) 0.565 0.778 0.469 
   1   (0.482) 0.435 0.222 0.531 

Locus 1736 : 
2 alleles
7.2% missing data
   1   (0.842) 0.914 0.764 0.853 
   2   (0.158) 0.086 0.236 0.147 

Locus 1737 : 
2 alleles
15.2% missing data
   4   (0.516) 0.581 0.706 0.468 
   2   (0.484) 0.419 0.294 0.532 

Locus 1738 : 
2 alleles
5.1% missing data
   1   (0.907) 0.920 0.970 0.940 
   3   (0.093) 0.080 0.030 0.060 

Locus 1739 : 
2 alleles
2.2% missing data
   2   (0.924) 0.965 0.982 0.940 
   4   (0.076) 0.035 0.018 0.060 

Locus 1740 : 
2 alleles
3.6% missing data
   2   (0.915) 0.931 0.954 0.949 
   4   (0.085) 0.069 0.046 0.051 

Locus 1741 : 
2 alleles
16.7% missing data
   4   (0.855) 0.903 0.968 0.854 
   2   (0.145) 0.097 0.032 0.146 

Locus 1742 : 
2 alleles
10.9% missing data
   2   (0.885) 0.845 0.957 0.934 
   4   (0.115) 0.155 0.043 0.066 

Locus 1743 : 
2 alleles
1.4% missing data
   3   (0.911) 0.911 0.975 0.949 
   2   (0.089) 0.089 0.025 0.051 

Locus 1744 : 
2 alleles
3.6% missing data
   4   (0.091) 0.035 0.027 0.092 
   2   (0.909) 0.965 0.973 0.908 

Locus 1745 : 
2 alleles
3.6% missing data
   2   (0.921) 0.891 0.966 0.967 
   4   (0.079) 0.109 0.034 0.033 

Locus 1746 : 
2 alleles
10.1% missing data
   4   (0.924) 0.904 0.971 0.967 
   2   (0.076) 0.096 0.029 0.033 

Locus 1747 : 
2 alleles
2.9% missing data
   1   (0.755) 0.780 0.933 0.750 
   4   (0.245) 0.220 0.067 0.250 

Locus 1748 : 
2 alleles
6.5% missing data
   1   (0.829) 0.883 0.963 0.818 
   3   (0.171) 0.117 0.037 0.182 

Locus 1749 : 
2 alleles
3.6% missing data
   3   (0.896) 0.928 0.963 0.917 
   1   (0.104) 0.072 0.037 0.083 

Locus 1750 : 
2 alleles
5.8% missing data
   1   (0.921) 0.945 0.976 0.949 
   3   (0.079) 0.055 0.024 0.051 

Locus 1751 : 
2 alleles
4.3% missing data
   1   (0.586) 0.576 0.755 0.591 
   4   (0.414) 0.424 0.245 0.409 

Locus 1752 : 
2 alleles
3.6% missing data
   1   (0.897) 0.931 0.452 0.946 
   3   (0.103) 0.069 0.548 0.054 

Locus 1753 : 
2 alleles
11.6% missing data
   1   (0.499) 0.717 0.581 0.366 
   3   (0.501) 0.283 0.419 0.634 

Locus 1754 : 
2 alleles
15.2% missing data
   1   (0.456) 0.474 0.129 0.476 
   4   (0.544) 0.526 0.871 0.524 

Locus 1755 : 
2 alleles
8.7% missing data
   2   (0.634) 0.600 0.803 0.652 
   4   (0.366) 0.400 0.197 0.348 

Locus 1756 : 
2 alleles
3.6% missing data
   2   (0.759) 0.621 0.862 0.836 
   4   (0.241) 0.379 0.138 0.164 

Locus 1757 : 
2 alleles
10.9% missing data
   3   (0.910) 0.956 0.972 0.921 
   2   (0.090) 0.044 0.028 0.079 

Locus 1758 : 
2 alleles
1.4% missing data
   4   (0.854) 0.862 0.965 0.879 
   1   (0.146) 0.138 0.035 0.121 

Locus 1759 : 
2 alleles
10.1% missing data
   4   (0.822) 0.904 0.633 0.827 
   2   (0.178) 0.096 0.367 0.173 

Locus 1760 : 
2 alleles
13.0% missing data
   2   (0.654) 0.719 0.588 0.644 
   3   (0.346) 0.281 0.412 0.356 

Locus 1761 : 
2 alleles
13.0% missing data
   4   (0.800) 0.785 0.906 0.832 
   2   (0.200) 0.215 0.094 0.168 

Locus 1762 : 
2 alleles
2.2% missing data
   3   (0.757) 0.794 0.393 0.796 
   1   (0.243) 0.206 0.607 0.204 

Locus 1763 : 
2 alleles
5.1% missing data
   2   (0.357) 0.344 0.467 0.333 
   1   (0.643) 0.656 0.533 0.667 

Locus 1764 : 
2 alleles
2.2% missing data
   3   (0.869) 0.893 0.946 0.892 
   1   (0.131) 0.107 0.054 0.108 

Locus 1765 : 
2 alleles
5.1% missing data
   3   (0.709) 0.702 0.907 0.715 
   1   (0.291) 0.298 0.093 0.285 

Locus 1766 : 
2 alleles
2.2% missing data
   3   (0.629) 0.738 0.439 0.598 
   4   (0.371) 0.262 0.561 0.402 

Locus 1767 : 
2 alleles
11.6% missing data
   2   (0.883) 0.917 0.919 0.904 
   4   (0.117) 0.083 0.081 0.096 

Locus 1768 : 
2 alleles
2.2% missing data
   4   (0.901) 0.922 0.967 0.929 
   2   (0.099) 0.078 0.033 0.071 

Locus 1769 : 
2 alleles
2.9% missing data
   2   (0.911) 0.978 0.892 0.916 
   3   (0.089) 0.022 0.108 0.084 

Locus 1770 : 
2 alleles
6.5% missing data
   4   (0.899) 0.961 0.977 0.887 
   2   (0.101) 0.039 0.023 0.113 

Locus 1771 : 
2 alleles
10.1% missing data
   1   (0.123) 0.123 0.040 0.089 
   4   (0.877) 0.877 0.960 0.911 

Locus 1772 : 
2 alleles
3.6% missing data
   2   (0.909) 0.971 0.984 0.892 
   3   (0.091) 0.029 0.016 0.108 

Locus 1773 : 
2 alleles
1.4% missing data
   1   (0.873) 0.887 0.677 0.927 
   3   (0.127) 0.113 0.323 0.073 

Locus 1774 : 
2 alleles
5.8% missing data
   4   (0.926) 0.982 0.986 0.915 
   3   (0.074) 0.018 0.014 0.085 

Locus 1775 : 
2 alleles
4.3% missing data
   1   (0.517) 0.464 0.862 0.513 
   4   (0.483) 0.536 0.138 0.487 

Locus 1776 : 
2 alleles
2.9% missing data
   1   (0.910) 0.953 0.986 0.920 
   3   (0.090) 0.047 0.014 0.080 

Locus 1777 : 
2 alleles
5.1% missing data
   3   (0.910) 0.947 0.974 0.928 
   2   (0.090) 0.053 0.026 0.072 

Locus 1778 : 
2 alleles
2.2% missing data
   3   (0.926) 0.982 0.988 0.912 
   2   (0.074) 0.018 0.012 0.088 

Locus 1779 : 
2 alleles
11.6% missing data
   3   (0.877) 0.830 0.953 0.927 
   1   (0.123) 0.170 0.047 0.073 

Locus 1780 : 
2 alleles
4.3% missing data
   4   (0.907) 0.926 0.974 0.936 
   2   (0.093) 0.074 0.026 0.064 

Locus 1781 : 
2 alleles
9.4% missing data
   3   (0.490) 0.585 0.443 0.440 
   1   (0.510) 0.415 0.557 0.560 

Locus 1782 : 
2 alleles
1.4% missing data
   4   (0.925) 0.983 0.989 0.906 
   1   (0.075) 0.017 0.011 0.094 

Locus 1783 : 
2 alleles
2.9% missing data
   4   (0.930) 0.971 0.342 0.968 
   2   (0.070) 0.029 0.658 0.032 

Locus 1784 : 
2 alleles
7.2% missing data
   1   (0.652) 0.635 0.895 0.652 
   3   (0.348) 0.365 0.105 0.348 

Locus 1785 : 
2 alleles
13.8% missing data
   4   (0.547) 0.636 0.829 0.472 
   3   (0.453) 0.364 0.171 0.528 

Locus 1786 : 
2 alleles
3.6% missing data
   4   (0.222) 0.201 0.241 0.187 
   2   (0.778) 0.799 0.759 0.813 

Locus 1787 : 
2 alleles
2.2% missing data
   1   (0.915) 0.973 0.987 0.904 
   3   (0.085) 0.027 0.013 0.096 

Locus 1788 : 
2 alleles
6.5% missing data
   1   (0.701) 0.739 0.748 0.708 
   3   (0.299) 0.261 0.252 0.292 

Locus 1789 : 
2 alleles
9.4% missing data
   4   (0.907) 0.870 0.974 0.954 
   3   (0.093) 0.130 0.026 0.046 

Locus 1790 : 
2 alleles
15.9% missing data
   3   (0.896) 0.718 0.523 0.976 
   1   (0.104) 0.282 0.477 0.024 

Locus 1791 : 
2 alleles
2.2% missing data
   4   (0.894) 0.926 0.976 0.913 
   2   (0.106) 0.074 0.024 0.087 

Locus 1792 : 
2 alleles
6.5% missing data
   2   (0.887) 0.908 0.963 0.912 
   1   (0.113) 0.092 0.037 0.088 

Locus 1793 : 
2 alleles
2.9% missing data
   1   (0.776) 0.827 0.944 0.759 
   4   (0.224) 0.173 0.056 0.241 

Locus 1794 : 
2 alleles
1.4% missing data
   2   (0.905) 0.963 0.982 0.898 
   4   (0.095) 0.037 0.018 0.102 

Locus 1795 : 
2 alleles
11.6% missing data
   2   (0.908) 0.900 0.736 0.965 
   3   (0.092) 0.100 0.264 0.035 

Locus 1796 : 
2 alleles
2.9% missing data
   1   (0.759) 0.788 0.928 0.754 
   2   (0.241) 0.212 0.072 0.246 

Locus 1797 : 
2 alleles
0.7% missing data
   2   (0.885) 0.919 0.971 0.901 
   4   (0.115) 0.081 0.029 0.099 

Locus 1798 : 
2 alleles
8.0% missing data
   3   (0.905) 0.944 0.973 0.920 
   1   (0.095) 0.056 0.027 0.080 

Locus 1799 : 
2 alleles
11.6% missing data
   4   (0.882) 0.954 0.796 0.890 
   2   (0.118) 0.046 0.204 0.110 

Locus 1800 : 
2 alleles
4.3% missing data
   2   (0.677) 0.654 0.617 0.720 
   1   (0.323) 0.346 0.383 0.280 

Locus 1801 : 
2 alleles
6.5% missing data
   2   (0.912) 0.972 0.982 0.900 
   3   (0.088) 0.028 0.018 0.100 

Locus 1802 : 
2 alleles
12.3% missing data
   4   (0.809) 0.796 0.933 0.839 
   2   (0.191) 0.204 0.067 0.161 

Locus 1803 : 
2 alleles
4.3% missing data
   4   (0.926) 0.883 0.973 0.972 
   2   (0.074) 0.117 0.027 0.028 

Locus 1804 : 
2 alleles
10.1% missing data
   3   (0.763) 0.777 0.940 0.765 
   4   (0.237) 0.223 0.060 0.235 

Locus 1805 : 
2 alleles
11.6% missing data
   3   (0.898) 0.940 0.980 0.907 
   1   (0.102) 0.060 0.020 0.093 

Locus 1806 : 
2 alleles
11.6% missing data
   1   (0.858) 0.894 0.966 0.867 
   3   (0.142) 0.106 0.034 0.133 

Locus 1807 : 
2 alleles
15.2% missing data
   1   (0.930) 0.890 0.976 0.975 
   3   (0.070) 0.110 0.024 0.025 

Locus 1808 : 
2 alleles
4.3% missing data
   2   (0.255) 0.219 0.068 0.268 
   4   (0.745) 0.781 0.932 0.732 

Locus 1809 : 
2 alleles
3.6% missing data
   4   (0.711) 0.726 0.487 0.750 
   2   (0.289) 0.274 0.513 0.250 

Locus 1810 : 
2 alleles
8.0% missing data
   1   (0.758) 0.689 0.928 0.800 
   3   (0.242) 0.311 0.072 0.200 

Locus 1811 : 
2 alleles
2.9% missing data
   3   (0.910) 0.953 0.982 0.921 
   2   (0.090) 0.047 0.018 0.079 

Locus 1812 : 
2 alleles
10.1% missing data
   2   (0.919) 0.891 0.922 0.967 
   1   (0.081) 0.109 0.078 0.033 

Locus 1813 : 
2 alleles
2.9% missing data
   1   (0.651) 0.678 0.858 0.633 
   4   (0.349) 0.322 0.142 0.367 

Locus 1814 : 
2 alleles
2.9% missing data
   1   (0.847) 0.874 0.617 0.895 
   3   (0.153) 0.126 0.383 0.105 

Locus 1815 : 
2 alleles
13.0% missing data
   1   (0.640) 0.575 0.893 0.663 
   4   (0.360) 0.425 0.107 0.337 

Locus 1816 : 
2 alleles
3.6% missing data
   2   (0.825) 0.812 0.919 0.860 
   4   (0.175) 0.188 0.081 0.140 

Locus 1817 : 
2 alleles
2.9% missing data
   1   (0.825) 0.773 0.955 0.869 
   4   (0.175) 0.227 0.045 0.131 

Locus 1818 : 
2 alleles
2.2% missing data
   1   (0.844) 0.811 0.963 0.884 
   3   (0.156) 0.189 0.037 0.116 

Locus 1819 : 
2 alleles
15.9% missing data
   3   (0.915) 0.951 0.976 0.934 
   1   (0.085) 0.049 0.024 0.066 

Locus 1820 : 
2 alleles
11.6% missing data
   1   (0.548) 0.608 0.832 0.489 
   3   (0.452) 0.392 0.168 0.511 

Locus 1821 : 
2 alleles
5.8% missing data
   2   (0.814) 0.816 0.947 0.834 
   4   (0.186) 0.184 0.053 0.166 

Locus 1822 : 
2 alleles
15.2% missing data
   2   (0.460) 0.507 0.173 0.460 
   3   (0.540) 0.493 0.827 0.540 

Locus 1823 : 
2 alleles
0.7% missing data
   3   (0.937) 0.992 0.995 0.891 
   1   (0.063) 0.008 0.005 0.109 

Locus 1824 : 
2 alleles
10.9% missing data
   1   (0.173) 0.171 0.076 0.146 
   2   (0.827) 0.829 0.924 0.854 

Locus 1825 : 
2 alleles
14.5% missing data
   4   (0.423) 0.357 0.093 0.490 
   2   (0.577) 0.643 0.907 0.510 

Locus 1826 : 
2 alleles
13.0% missing data
   2   (0.749) 0.810 0.605 0.761 
   4   (0.251) 0.190 0.395 0.239 

Locus 1827 : 
2 alleles
3.6% missing data
   1   (0.848) 0.877 0.959 0.860 
   3   (0.152) 0.123 0.041 0.140 

Locus 1828 : 
2 alleles
4.3% missing data
   3   (0.886) 0.811 0.561 0.961 
   1   (0.114) 0.189 0.439 0.039 

Locus 1829 : 
2 alleles
11.6% missing data
   3   (0.896) 0.953 0.981 0.889 
   4   (0.104) 0.047 0.019 0.111 

Locus 1830 : 
2 alleles
2.9% missing data
   3   (0.925) 0.991 0.994 0.854 
   1   (0.075) 0.009 0.006 0.146 

Locus 1831 : 
2 alleles
5.1% missing data
   1   (0.890) 0.893 0.962 0.925 
   2   (0.110) 0.107 0.038 0.075 

Locus 1832 : 
2 alleles
8.0% missing data
   4   (0.814) 0.821 0.954 0.830 
   2   (0.186) 0.179 0.046 0.170 

Locus 1833 : 
2 alleles
10.9% missing data
   2   (0.889) 0.873 0.971 0.929 
   4   (0.111) 0.127 0.029 0.071 

Locus 1834 : 
2 alleles
13.0% missing data
   1   (0.923) 0.901 0.972 0.966 
   3   (0.077) 0.099 0.028 0.034 

Locus 1835 : 
2 alleles
10.9% missing data
   3   (0.903) 0.912 0.971 0.936 
   1   (0.097) 0.088 0.029 0.064 

Locus 1836 : 
2 alleles
2.2% missing data
   1   (0.910) 0.919 0.977 0.943 
   3   (0.090) 0.081 0.023 0.057 

Locus 1837 : 
2 alleles
5.1% missing data
   2   (0.831) 0.817 0.947 0.863 
   4   (0.169) 0.183 0.053 0.137 

Locus 1838 : 
2 alleles
5.8% missing data
   4   (0.925) 0.948 0.629 0.971 
   1   (0.075) 0.052 0.371 0.029 

Locus 1839 : 
2 alleles
3.6% missing data
   1   (0.841) 0.922 0.950 0.810 
   4   (0.159) 0.078 0.050 0.190 

Locus 1840 : 
2 alleles
5.1% missing data
   4   (0.866) 0.941 0.641 0.880 
   1   (0.134) 0.059 0.359 0.120 

Locus 1841 : 
2 alleles
2.9% missing data
   3   (0.912) 0.926 0.980 0.944 
   1   (0.088) 0.074 0.020 0.056 

Locus 1842 : 
2 alleles
12.3% missing data
   1   (0.792) 0.770 0.670 0.845 
   3   (0.208) 0.230 0.330 0.155 

Locus 1843 : 
2 alleles
4.3% missing data
   1   (0.913) 0.980 0.769 0.920 
   4   (0.087) 0.020 0.231 0.080 

Locus 1844 : 
2 alleles
2.2% missing data
   4   (0.912) 0.930 0.975 0.942 
   2   (0.088) 0.070 0.025 0.058 

Locus 1845 : 
2 alleles
13.0% missing data
   4   (0.883) 0.925 0.901 0.900 
   2   (0.117) 0.075 0.099 0.100 

Locus 1846 : 
2 alleles
4.3% missing data
   2   (0.921) 0.981 0.989 0.899 
   3   (0.079) 0.019 0.011 0.101 

Locus 1847 : 
2 alleles
1.4% missing data
   2   (0.906) 0.968 0.696 0.926 
   4   (0.094) 0.032 0.304 0.074 

Locus 1848 : 
2 alleles
3.6% missing data
   4   (0.906) 0.954 0.975 0.914 
   3   (0.094) 0.046 0.025 0.086 

Locus 1849 : 
2 alleles
3.6% missing data
   1   (0.779) 0.817 0.945 0.770 
   4   (0.221) 0.183 0.055 0.230 

Locus 1850 : 
2 alleles
2.2% missing data
   2   (0.172) 0.221 0.069 0.123 
   4   (0.828) 0.779 0.931 0.877 

Locus 1851 : 
2 alleles
4.3% missing data
   4   (0.933) 0.968 0.629 0.974 
   1   (0.067) 0.032 0.371 0.026 

Locus 1852 : 
2 alleles
3.6% missing data
   4   (0.889) 0.917 0.966 0.911 
   2   (0.111) 0.083 0.034 0.089 

Locus 1853 : 
2 alleles
11.6% missing data
   3   (0.884) 0.917 0.964 0.901 
   1   (0.116) 0.083 0.036 0.099 

Locus 1854 : 
2 alleles
10.9% missing data
   2   (0.918) 0.938 0.964 0.949 
   3   (0.082) 0.062 0.036 0.051 

Locus 1855 : 
2 alleles
8.7% missing data
   1   (0.556) 0.490 0.490 0.606 
   4   (0.444) 0.510 0.510 0.394 

Locus 1856 : 
2 alleles
8.7% missing data
   3   (0.778) 0.815 0.942 0.770 
   1   (0.222) 0.185 0.058 0.230 

Locus 1857 : 
2 alleles
13.8% missing data
   4   (0.090) 0.025 0.015 0.116 
   2   (0.910) 0.975 0.985 0.884 

Locus 1858 : 
2 alleles
11.6% missing data
   2   (0.897) 0.922 0.966 0.923 
   4   (0.103) 0.078 0.034 0.077 

Locus 1859 : 
2 alleles
8.7% missing data
   2   (0.897) 0.986 0.991 0.775 
   1   (0.103) 0.014 0.009 0.225 

Locus 1860 : 
2 alleles
9.4% missing data
   2   (0.741) 0.785 0.462 0.770 
   3   (0.259) 0.215 0.538 0.230 

Locus 1861 : 
2 alleles
3.6% missing data
   2   (0.700) 0.788 0.936 0.638 
   4   (0.300) 0.212 0.064 0.362 

Locus 1862 : 
2 alleles
1.4% missing data
   4   (0.911) 0.973 0.984 0.893 
   2   (0.089) 0.027 0.016 0.107 

Locus 1863 : 
2 alleles
13.8% missing data
   2   (0.271) 0.287 0.148 0.247 
   4   (0.729) 0.713 0.852 0.753 

Locus 1864 : 
2 alleles
4.3% missing data
   3   (0.792) 0.863 0.648 0.803 
   1   (0.208) 0.137 0.352 0.197 

Locus 1865 : 
2 alleles
1.4% missing data
   3   (0.960) 0.891 0.979 0.994 
   1   (0.040) 0.109 0.021 0.006 

Locus 1866 : 
2 alleles
13.8% missing data
   4   (0.913) 0.939 0.983 0.937 
   2   (0.087) 0.061 0.017 0.063 

Locus 1867 : 
2 alleles
12.3% missing data
   1   (0.646) 0.590 0.870 0.669 
   3   (0.354) 0.410 0.130 0.331 

Locus 1868 : 
2 alleles
13.8% missing data
   1   (0.278) 0.242 0.227 0.277 
   3   (0.722) 0.758 0.773 0.723 

Locus 1869 : 
2 alleles
2.2% missing data
   3   (0.871) 0.915 0.975 0.875 
   1   (0.129) 0.085 0.025 0.125 

Locus 1870 : 
2 alleles
3.6% missing data
   4   (0.719) 0.635 0.886 0.768 
   2   (0.281) 0.365 0.114 0.232 

Locus 1871 : 
2 alleles
11.6% missing data
   3   (0.847) 0.936 0.969 0.797 
   1   (0.153) 0.064 0.031 0.203 

Locus 1872 : 
2 alleles
4.3% missing data
   4   (0.531) 0.272 0.140 0.715 
   1   (0.469) 0.728 0.860 0.285 

Locus 1873 : 
2 alleles
5.8% missing data
   4   (0.919) 0.962 0.981 0.932 
   1   (0.081) 0.038 0.019 0.068 

Locus 1874 : 
2 alleles
13.0% missing data
   2   (0.655) 0.686 0.552 0.671 
   1   (0.345) 0.314 0.448 0.329 

Locus 1875 : 
2 alleles
5.8% missing data
   2   (0.523) 0.483 0.662 0.537 
   3   (0.477) 0.517 0.338 0.463 

Locus 1876 : 
2 alleles
13.8% missing data
   2   (0.865) 0.888 0.900 0.891 
   4   (0.135) 0.112 0.100 0.109 

Locus 1877 : 
2 alleles
2.2% missing data
   1   (0.877) 0.934 0.971 0.871 
   3   (0.123) 0.066 0.029 0.129 

Locus 1878 : 
2 alleles
15.9% missing data
   2   (0.914) 0.870 0.948 0.963 
   4   (0.086) 0.130 0.052 0.037 

Locus 1879 : 
2 alleles
0.0% missing data
   4   (0.915) 0.973 0.988 0.905 
   2   (0.085) 0.027 0.012 0.095 

Locus 1880 : 
2 alleles
9.4% missing data
   2   (0.742) 0.736 0.536 0.793 
   4   (0.258) 0.264 0.464 0.207 

Locus 1881 : 
2 alleles
10.9% missing data
   4   (0.888) 0.923 0.950 0.907 
   2   (0.112) 0.077 0.050 0.093 

Locus 1882 : 
2 alleles
0.7% missing data
   2   (0.939) 0.992 0.995 0.898 
   4   (0.061) 0.008 0.005 0.102 

Locus 1883 : 
2 alleles
12.3% missing data
   2   (0.684) 0.634 0.481 0.747 
   4   (0.316) 0.366 0.519 0.253 

Locus 1884 : 
2 alleles
2.9% missing data
   4   (0.935) 0.901 0.946 0.980 
   1   (0.065) 0.099 0.054 0.020 

Locus 1885 : 
2 alleles
12.3% missing data
   4   (0.926) 0.979 0.984 0.922 
   2   (0.074) 0.021 0.016 0.078 

Locus 1886 : 
2 alleles
3.6% missing data
   3   (0.885) 0.760 0.937 0.951 
   4   (0.115) 0.240 0.063 0.049 

Locus 1887 : 
2 alleles
7.2% missing data
   1   (0.493) 0.480 0.500 0.499 
   3   (0.507) 0.520 0.500 0.501 

Locus 1888 : 
2 alleles
10.9% missing data
   4   (0.808) 0.855 0.939 0.802 
   2   (0.192) 0.145 0.061 0.198 

Locus 1889 : 
2 alleles
15.2% missing data
   1   (0.932) 0.806 0.787 0.986 
   2   (0.068) 0.194 0.213 0.014 

Locus 1890 : 
2 alleles
2.2% missing data
   1   (0.908) 0.973 0.981 0.887 
   2   (0.092) 0.027 0.019 0.113 

Locus 1891 : 
2 alleles
11.6% missing data
   1   (0.844) 0.902 0.778 0.866 
   3   (0.156) 0.098 0.222 0.134 

Locus 1892 : 
2 alleles
5.1% missing data
   2   (0.612) 0.754 0.770 0.527 
   4   (0.388) 0.246 0.230 0.473 

Locus 1893 : 
2 alleles
2.9% missing data
   1   (0.908) 0.969 0.823 0.926 
   4   (0.092) 0.031 0.177 0.074 

Locus 1894 : 
2 alleles
2.2% missing data
   1   (0.935) 0.992 0.995 0.886 
   3   (0.065) 0.008 0.005 0.114 

Locus 1895 : 
2 alleles
10.9% missing data
   1   (0.222) 0.074 0.651 0.285 
   3   (0.778) 0.926 0.349 0.715 

Locus 1896 : 
2 alleles
1.4% missing data
   3   (0.928) 0.954 0.559 0.974 
   1   (0.072) 0.046 0.441 0.026 

Locus 1897 : 
2 alleles
8.7% missing data
   1   (0.586) 0.605 0.870 0.554 
   3   (0.414) 0.395 0.130 0.446 

Locus 1898 : 
2 alleles
12.3% missing data
   2   (0.697) 0.609 0.180 0.800 
   4   (0.303) 0.391 0.820 0.200 

Locus 1899 : 
2 alleles
5.1% missing data
   1   (0.571) 0.557 0.503 0.595 
   2   (0.429) 0.443 0.497 0.405 

Locus 1900 : 
2 alleles
17.4% missing data
   2   (0.198) 0.331 0.067 0.127 
   3   (0.802) 0.669 0.933 0.873 

Locus 1901 : 
2 alleles
2.2% missing data
   3   (0.907) 0.954 0.984 0.915 
   2   (0.093) 0.046 0.016 0.085 

Locus 1902 : 
2 alleles
15.9% missing data
   2   (0.840) 0.861 0.960 0.854 
   4   (0.160) 0.139 0.040 0.146 

Locus 1903 : 
2 alleles
2.9% missing data
   3   (0.891) 0.979 0.987 0.805 
   1   (0.109) 0.021 0.013 0.195 

Locus 1904 : 
2 alleles
15.2% missing data
   2   (0.655) 0.680 0.551 0.673 
   4   (0.345) 0.320 0.449 0.327 

Locus 1905 : 
2 alleles
8.7% missing data
   2   (0.388) 0.441 0.116 0.376 
   4   (0.612) 0.559 0.884 0.624 

Locus 1906 : 
2 alleles
13.0% missing data
   2   (0.905) 0.965 0.978 0.895 
   1   (0.095) 0.035 0.022 0.105 

Locus 1907 : 
2 alleles
4.3% missing data
   4   (0.813) 0.872 0.954 0.796 
   1   (0.187) 0.128 0.046 0.204 

Locus 1908 : 
2 alleles
10.9% missing data
   4   (0.908) 0.944 0.979 0.926 
   1   (0.092) 0.056 0.021 0.074 

Locus 1909 : 
2 alleles
7.2% missing data
   1   (0.662) 0.633 0.626 0.705 
   3   (0.338) 0.367 0.374 0.295 

Locus 1910 : 
2 alleles
3.6% missing data
   2   (0.865) 0.849 0.960 0.903 
   4   (0.135) 0.151 0.040 0.097 

Locus 1911 : 
2 alleles
12.3% missing data
   4   (0.784) 0.794 0.938 0.794 
   2   (0.216) 0.206 0.062 0.206 

Locus 1912 : 
2 alleles
10.1% missing data
   1   (0.065) 0.010 0.006 0.103 
   3   (0.935) 0.990 0.994 0.897 

Locus 1913 : 
2 alleles
2.2% missing data
   4   (0.758) 0.817 0.943 0.728 
   2   (0.242) 0.183 0.057 0.272 

Locus 1914 : 
2 alleles
10.9% missing data
   3   (0.927) 0.983 0.990 0.910 
   4   (0.073) 0.017 0.010 0.090 

Locus 1915 : 
2 alleles
13.8% missing data
   3   (0.868) 0.842 0.933 0.913 
   1   (0.132) 0.158 0.067 0.087 

Locus 1916 : 
2 alleles
6.5% missing data
   3   (0.911) 0.918 0.976 0.945 
   4   (0.089) 0.082 0.024 0.055 

Locus 1917 : 
2 alleles
4.3% missing data
   1   (0.827) 0.898 0.947 0.805 
   3   (0.173) 0.102 0.053 0.195 

Locus 1918 : 
2 alleles
12.3% missing data
   4   (0.782) 0.696 0.563 0.868 
   2   (0.218) 0.304 0.437 0.132 

Locus 1919 : 
2 alleles
8.0% missing data
   1   (0.764) 0.747 0.931 0.785 
   3   (0.236) 0.253 0.069 0.215 

Locus 1920 : 
2 alleles
3.6% missing data
   3   (0.847) 0.900 0.959 0.841 
   2   (0.153) 0.100 0.041 0.159 

Locus 1921 : 
2 alleles
3.6% missing data
   2   (0.859) 0.904 0.705 0.895 
   4   (0.141) 0.096 0.295 0.105 

Locus 1922 : 
2 alleles
4.3% missing data
   4   (0.765) 0.805 0.548 0.797 
   1   (0.235) 0.195 0.452 0.203 

Locus 1923 : 
2 alleles
9.4% missing data
   2   (0.467) 0.449 0.326 0.483 
   4   (0.533) 0.551 0.674 0.517 

Locus 1924 : 
2 alleles
12.3% missing data
   2   (0.849) 0.825 0.954 0.888 
   3   (0.151) 0.175 0.046 0.112 

Locus 1925 : 
2 alleles
13.8% missing data
   4   (0.914) 0.889 0.942 0.960 
   2   (0.086) 0.111 0.058 0.040 

Locus 1926 : 
2 alleles
6.5% missing data
   1   (0.907) 0.953 0.983 0.916 
   3   (0.093) 0.047 0.017 0.084 

Locus 1927 : 
2 alleles
4.3% missing data
   2   (0.914) 0.941 0.558 0.960 
   3   (0.086) 0.059 0.442 0.040 

Locus 1928 : 
2 alleles
10.1% missing data
   4   (0.808) 0.754 0.930 0.856 
   2   (0.192) 0.246 0.070 0.144 

Locus 1929 : 
2 alleles
5.1% missing data
   1   (0.936) 0.900 0.973 0.980 
   4   (0.064) 0.100 0.027 0.020 

Locus 1930 : 
2 alleles
5.1% missing data
   3   (0.900) 0.933 0.978 0.918 
   4   (0.100) 0.067 0.022 0.082 

Locus 1931 : 
2 alleles
11.6% missing data
   4   (0.909) 0.964 0.984 0.904 
   2   (0.091) 0.036 0.016 0.096 

Locus 1932 : 
2 alleles
2.9% missing data
   2   (0.745) 0.859 0.958 0.660 
   1   (0.255) 0.141 0.042 0.340 

Locus 1933 : 
2 alleles
15.9% missing data
   3   (0.593) 0.633 0.590 0.582 
   4   (0.407) 0.367 0.410 0.418 

Locus 1934 : 
2 alleles
3.6% missing data
   2   (0.089) 0.073 0.030 0.057 
   4   (0.911) 0.927 0.970 0.943 

Locus 1935 : 
2 alleles
10.9% missing data
   4   (0.864) 0.743 0.954 0.931 
   2   (0.136) 0.257 0.046 0.069 

Locus 1936 : 
2 alleles
10.9% missing data
   1   (0.939) 0.990 0.994 0.908 
   2   (0.061) 0.010 0.006 0.092 

Locus 1937 : 
2 alleles
2.9% missing data
   1   (0.840) 0.884 0.964 0.838 
   3   (0.160) 0.116 0.036 0.162 

Locus 1938 : 
2 alleles
5.1% missing data
   4   (0.944) 0.884 0.967 0.987 
   2   (0.056) 0.116 0.033 0.013 

Locus 1939 : 
2 alleles
1.4% missing data
   2   (0.111) 0.030 0.020 0.159 
   4   (0.889) 0.970 0.980 0.841 

Locus 1940 : 
2 alleles
2.2% missing data
   1   (0.919) 0.956 0.984 0.938 
   3   (0.081) 0.044 0.016 0.062 

Locus 1941 : 
2 alleles
5.1% missing data
   2   (0.910) 0.946 0.973 0.929 
   4   (0.090) 0.054 0.027 0.071 

Locus 1942 : 
2 alleles
4.3% missing data
   3   (0.905) 0.942 0.978 0.920 
   2   (0.095) 0.058 0.022 0.080 

Locus 1943 : 
2 alleles
2.2% missing data
   1   (0.870) 0.894 0.942 0.892 
   3   (0.130) 0.106 0.058 0.108 

Locus 1944 : 
2 alleles
6.5% missing data
   3   (0.787) 0.653 0.936 0.856 
   1   (0.213) 0.347 0.064 0.144 

Locus 1945 : 
2 alleles
8.7% missing data
   1   (0.427) 0.428 0.468 0.412 
   3   (0.573) 0.572 0.532 0.588 

Locus 1946 : 
2 alleles
10.9% missing data
   3   (0.882) 0.920 0.957 0.895 
   2   (0.118) 0.080 0.043 0.105 

Locus 1947 : 
2 alleles
13.0% missing data
   3   (0.903) 0.954 0.980 0.905 
   1   (0.097) 0.046 0.020 0.095 

Locus 1948 : 
2 alleles
0.7% missing data
   3   (0.808) 0.837 0.822 0.841 
   4   (0.192) 0.163 0.178 0.159 

Locus 1949 : 
2 alleles
15.2% missing data
   4   (0.825) 0.806 0.940 0.859 
   2   (0.175) 0.194 0.060 0.141 

Locus 1950 : 
2 alleles
0.0% missing data
   1   (0.916) 0.917 0.966 0.955 
   3   (0.084) 0.083 0.034 0.045 

Locus 1951 : 
2 alleles
11.6% missing data
   1   (0.770) 0.830 0.649 0.783 
   4   (0.230) 0.170 0.351 0.217 

Locus 1952 : 
2 alleles
12.3% missing data
   3   (0.146) 0.110 0.041 0.138 
   4   (0.854) 0.890 0.959 0.862 

Locus 1953 : 
2 alleles
2.9% missing data
   3   (0.920) 0.913 0.971 0.960 
   2   (0.080) 0.087 0.029 0.040 

Locus 1954 : 
2 alleles
13.0% missing data
   1   (0.717) 0.701 0.490 0.771 
   3   (0.283) 0.299 0.510 0.229 

Locus 1955 : 
2 alleles
16.7% missing data
   1   (0.872) 0.907 0.780 0.912 
   4   (0.128) 0.093 0.220 0.088 

Locus 1956 : 
2 alleles
8.7% missing data
   2   (0.889) 0.924 0.733 0.933 
   4   (0.111) 0.076 0.267 0.067 

Locus 1957 : 
2 alleles
12.3% missing data
   2   (0.898) 0.897 0.956 0.936 
   4   (0.102) 0.103 0.044 0.064 

Locus 1958 : 
2 alleles
5.8% missing data
   1   (0.118) 0.194 0.032 0.062 
   4   (0.882) 0.806 0.968 0.938 

Locus 1959 : 
2 alleles
6.5% missing data
   2   (0.897) 0.960 0.977 0.883 
   4   (0.103) 0.040 0.023 0.117 

Locus 1960 : 
2 alleles
12.3% missing data
   2   (0.842) 0.902 0.661 0.869 
   4   (0.158) 0.098 0.339 0.131 

Locus 1961 : 
2 alleles
2.9% missing data
   2   (0.881) 0.944 0.966 0.872 
   3   (0.119) 0.056 0.034 0.128 

Locus 1962 : 
2 alleles
4.3% missing data
   3   (0.904) 0.924 0.977 0.931 
   1   (0.096) 0.076 0.023 0.069 

Locus 1963 : 
2 alleles
13.8% missing data
   3   (0.926) 0.819 0.976 0.979 
   1   (0.074) 0.181 0.024 0.021 

Locus 1964 : 
2 alleles
0.7% missing data
   1   (0.084) 0.060 0.028 0.056 
   3   (0.916) 0.940 0.972 0.944 

Locus 1965 : 
2 alleles
15.2% missing data
   2   (0.458) 0.326 0.663 0.513 
   4   (0.542) 0.674 0.337 0.487 

Locus 1966 : 
2 alleles
5.1% missing data
   1   (0.801) 0.865 0.647 0.819 
   2   (0.199) 0.135 0.353 0.181 

Locus 1967 : 
2 alleles
2.2% missing data
   2   (0.121) 0.058 0.026 0.133 
   4   (0.879) 0.942 0.974 0.867 

Locus 1968 : 
2 alleles
5.1% missing data
   2   (0.920) 0.891 0.969 0.966 
   4   (0.080) 0.109 0.031 0.034 

Locus 1969 : 
2 alleles
5.8% missing data
   3   (0.130) 0.101 0.066 0.110 
   4   (0.870) 0.899 0.934 0.890 

Locus 1970 : 
2 alleles
7.2% missing data
   2   (0.684) 0.600 0.252 0.781 
   4   (0.316) 0.400 0.748 0.219 

Locus 1971 : 
2 alleles
5.1% missing data
   4   (0.592) 0.523 0.498 0.649 
   2   (0.408) 0.477 0.502 0.351 

Locus 1972 : 
2 alleles
3.6% missing data
   2   (0.822) 0.838 0.636 0.871 
   4   (0.178) 0.162 0.364 0.129 

Locus 1973 : 
2 alleles
18.8% missing data
   2   (0.822) 0.833 0.871 0.848 
   4   (0.178) 0.167 0.129 0.152 

Locus 1974 : 
2 alleles
5.8% missing data
   1   (0.199) 0.065 0.187 0.274 
   3   (0.801) 0.935 0.813 0.726 

Locus 1975 : 
2 alleles
12.3% missing data
   3   (0.886) 0.901 0.686 0.938 
   1   (0.114) 0.099 0.314 0.062 

Locus 1976 : 
2 alleles
2.2% missing data
   2   (0.906) 0.920 0.965 0.937 
   4   (0.094) 0.080 0.035 0.063 

Locus 1977 : 
2 alleles
11.6% missing data
   4   (0.935) 0.892 0.975 0.980 
   2   (0.065) 0.108 0.025 0.020 

Locus 1978 : 
2 alleles
18.8% missing data
   1   (0.873) 0.851 0.955 0.915 
   3   (0.127) 0.149 0.045 0.085 

Locus 1979 : 
2 alleles
4.3% missing data
   1   (0.837) 0.882 0.960 0.835 
   3   (0.163) 0.118 0.040 0.165 

Locus 1980 : 
2 alleles
13.0% missing data
   1   (0.869) 0.917 0.962 0.872 
   3   (0.131) 0.083 0.038 0.128 

Locus 1981 : 
2 alleles
12.3% missing data
   1   (0.749) 0.831 0.925 0.703 
   3   (0.251) 0.169 0.075 0.297 

Locus 1982 : 
2 alleles
2.2% missing data
   3   (0.737) 0.717 0.386 0.801 
   4   (0.263) 0.283 0.614 0.199 

Locus 1983 : 
2 alleles
1.4% missing data
   2   (0.621) 0.645 0.680 0.622 
   4   (0.379) 0.355 0.320 0.378 

Locus 1984 : 
2 alleles
13.0% missing data
   3   (0.367) 0.104 0.091 0.607 
   4   (0.633) 0.896 0.909 0.393 

Locus 1985 : 
2 alleles
14.5% missing data
   3   (0.461) 0.431 0.839 0.435 
   1   (0.539) 0.569 0.161 0.565 

Locus 1986 : 
2 alleles
12.3% missing data
   4   (0.924) 0.978 0.986 0.916 
   2   (0.076) 0.022 0.014 0.084 

Locus 1987 : 
2 alleles
2.2% missing data
   2   (0.931) 0.902 0.621 0.985 
   4   (0.069) 0.098 0.379 0.015 

Locus 1988 : 
2 alleles
2.9% missing data
   1   (0.723) 0.708 0.567 0.775 
   3   (0.277) 0.292 0.433 0.225 

Locus 1989 : 
2 alleles
3.6% missing data
   4   (0.893) 0.864 0.949 0.940 
   1   (0.107) 0.136 0.051 0.060 

Locus 1990 : 
2 alleles
11.6% missing data
   3   (0.728) 0.670 0.914 0.763 
   1   (0.272) 0.330 0.086 0.237 

Locus 1991 : 
2 alleles
3.6% missing data
   2   (0.611) 0.597 0.515 0.644 
   4   (0.389) 0.403 0.485 0.356 

Locus 1992 : 
2 alleles
7.2% missing data
   3   (0.477) 0.409 0.667 0.497 
   1   (0.523) 0.591 0.333 0.503 

Locus 1993 : 
2 alleles
5.1% missing data
   3   (0.864) 0.863 0.956 0.897 
   1   (0.136) 0.137 0.044 0.103 

Locus 1994 : 
2 alleles
2.9% missing data
   3   (0.865) 0.851 0.961 0.903 
   1   (0.135) 0.149 0.039 0.097 

Locus 1995 : 
2 alleles
6.5% missing data
   1   (0.907) 0.953 0.973 0.918 
   3   (0.093) 0.047 0.027 0.082 

Locus 1996 : 
2 alleles
5.1% missing data
   3   (0.903) 0.926 0.966 0.930 
   1   (0.097) 0.074 0.034 0.070 

Locus 1997 : 
2 alleles
10.9% missing data
   3   (0.890) 0.930 0.971 0.902 
   1   (0.110) 0.070 0.029 0.098 

Locus 1998 : 
2 alleles
10.1% missing data
   1   (0.701) 0.579 0.913 0.760 
   3   (0.299) 0.421 0.087 0.240 

Locus 1999 : 
2 alleles
11.6% missing data
   3   (0.904) 0.948 0.956 0.918 
   1   (0.096) 0.052 0.044 0.082 

Locus 2000 : 
2 alleles
0.0% missing data
   4   (0.917) 0.940 0.979 0.944 
   1   (0.083) 0.060 0.021 0.056 

Locus 2001 : 
2 alleles
1.4% missing data
   4   (0.805) 0.885 0.757 0.805 
   2   (0.195) 0.115 0.243 0.195 

Locus 2002 : 
2 alleles
15.9% missing data
   4   (0.953) 0.939 0.641 0.993 
   1   (0.047) 0.061 0.359 0.007 

Locus 2003 : 
2 alleles
13.0% missing data
   4   (0.129) 0.050 0.040 0.164 
   2   (0.871) 0.950 0.960 0.836 

Locus 2004 : 
2 alleles
7.2% missing data
   2   (0.838) 0.906 0.619 0.858 
   4   (0.162) 0.094 0.381 0.142 

Locus 2005 : 
2 alleles
10.9% missing data
   4   (0.900) 0.897 0.978 0.936 
   2   (0.100) 0.103 0.022 0.064 

Locus 2006 : 
2 alleles
2.2% missing data
   4   (0.631) 0.591 0.861 0.645 
   1   (0.369) 0.409 0.139 0.355 

Locus 2007 : 
2 alleles
2.2% missing data
   1   (0.850) 0.919 0.723 0.868 
   4   (0.150) 0.081 0.277 0.132 

Locus 2008 : 
2 alleles
10.1% missing data
   1   (0.886) 0.920 0.972 0.901 
   2   (0.114) 0.080 0.028 0.099 

Locus 2009 : 
2 alleles
18.1% missing data
   2   (0.892) 0.912 0.800 0.942 
   1   (0.108) 0.088 0.200 0.058 

Locus 2010 : 
2 alleles
2.9% missing data
   2   (0.205) 0.115 0.384 0.207 
   4   (0.795) 0.885 0.616 0.793 

Locus 2011 : 
2 alleles
13.8% missing data
   2   (0.830) 0.887 0.710 0.853 
   4   (0.170) 0.113 0.290 0.147 

Locus 2012 : 
2 alleles
11.6% missing data
   1   (0.912) 0.966 0.983 0.910 
   3   (0.088) 0.034 0.017 0.090 

Locus 2013 : 
2 alleles
14.5% missing data
   2   (0.445) 0.269 0.253 0.560 
   3   (0.555) 0.731 0.747 0.440 

Locus 2014 : 
2 alleles
10.9% missing data
   1   (0.890) 0.932 0.968 0.901 
   4   (0.110) 0.068 0.032 0.099 

Locus 2015 : 
2 alleles
5.1% missing data
   2   (0.700) 0.781 0.537 0.695 
   1   (0.300) 0.219 0.463 0.305 

Locus 2016 : 
2 alleles
2.9% missing data
   4   (0.910) 0.912 0.964 0.948 
   2   (0.090) 0.088 0.036 0.052 

Locus 2017 : 
2 alleles
2.2% missing data
   2   (0.904) 0.959 0.776 0.932 
   1   (0.096) 0.041 0.224 0.068 

Locus 2018 : 
2 alleles
3.6% missing data
   4   (0.807) 0.663 0.295 0.914 
   2   (0.193) 0.337 0.705 0.086 

Locus 2019 : 
2 alleles
4.3% missing data
   1   (0.847) 0.914 0.741 0.863 
   3   (0.153) 0.086 0.259 0.137 

Locus 2020 : 
2 alleles
5.1% missing data
   2   (0.880) 0.969 0.855 0.857 
   3   (0.120) 0.031 0.145 0.143 

Locus 2021 : 
2 alleles
13.0% missing data
   1   (0.832) 0.913 0.956 0.797 
   3   (0.168) 0.087 0.044 0.203 

Locus 2022 : 
2 alleles
2.2% missing data
   4   (0.916) 0.964 0.983 0.922 
   2   (0.084) 0.036 0.017 0.078 

Locus 2023 : 
2 alleles
15.9% missing data
   4   (0.725) 0.710 0.935 0.734 
   2   (0.275) 0.290 0.065 0.266 

Locus 2024 : 
2 alleles
5.1% missing data
   4   (0.917) 0.981 0.988 0.887 
   1   (0.083) 0.019 0.012 0.113 

Locus 2025 : 
2 alleles
4.3% missing data
   1   (0.089) 0.054 0.033 0.068 
   2   (0.911) 0.946 0.967 0.932 

Locus 2026 : 
2 alleles
6.5% missing data
   2   (0.841) 0.866 0.957 0.854 
   4   (0.159) 0.134 0.043 0.146 

Locus 2027 : 
2 alleles
15.9% missing data
   4   (0.914) 0.963 0.605 0.947 
   2   (0.086) 0.037 0.395 0.053 

Locus 2028 : 
2 alleles
0.7% missing data
   2   (0.923) 0.897 0.970 0.967 
   4   (0.077) 0.103 0.030 0.033 

Locus 2029 : 
2 alleles
14.5% missing data
   4   (0.937) 0.990 0.993 0.904 
   2   (0.063) 0.010 0.007 0.096 

Locus 2030 : 
2 alleles
13.0% missing data
   3   (0.509) 0.467 0.217 0.563 
   1   (0.491) 0.533 0.783 0.437 

Locus 2031 : 
2 alleles
11.6% missing data
   2   (0.744) 0.828 0.626 0.738 
   4   (0.256) 0.172 0.374 0.262 

Locus 2032 : 
2 alleles
2.9% missing data
   2   (0.922) 0.973 0.986 0.922 
   4   (0.078) 0.027 0.014 0.078 

Locus 2033 : 
2 alleles
4.3% missing data
   2   (0.499) 0.403 0.166 0.587 
   4   (0.501) 0.597 0.834 0.413 

Locus 2034 : 
2 alleles
1.4% missing data
   2   (0.922) 0.982 0.989 0.901 
   1   (0.078) 0.018 0.011 0.099 

Locus 2035 : 
2 alleles
13.0% missing data
   3   (0.907) 0.811 0.965 0.964 
   1   (0.093) 0.189 0.035 0.036 

Locus 2036 : 
2 alleles
5.8% missing data
   2   (0.906) 0.945 0.972 0.923 
   4   (0.094) 0.055 0.028 0.077 

Locus 2037 : 
2 alleles
11.6% missing data
   2   (0.883) 0.940 0.968 0.878 
   4   (0.117) 0.060 0.032 0.122 

Locus 2038 : 
2 alleles
2.9% missing data
   2   (0.915) 0.969 0.570 0.944 
   4   (0.085) 0.031 0.430 0.056 

Locus 2039 : 
2 alleles
2.9% missing data
   2   (0.723) 0.687 0.904 0.749 
   4   (0.277) 0.313 0.096 0.251 

Locus 2040 : 
2 alleles
3.6% missing data
   4   (0.940) 0.992 0.994 0.903 
   2   (0.060) 0.008 0.006 0.097 

Locus 2041 : 
2 alleles
2.2% missing data
   3   (0.784) 0.802 0.933 0.791 
   1   (0.216) 0.198 0.067 0.209 

Locus 2042 : 
2 alleles
5.8% missing data
   1   (0.921) 0.946 0.984 0.948 
   4   (0.079) 0.054 0.016 0.052 

Locus 2043 : 
2 alleles
14.5% missing data
   1   (0.696) 0.472 0.531 0.826 
   3   (0.304) 0.528 0.469 0.174 

Locus 2044 : 
2 alleles
4.3% missing data
   4   (0.893) 0.960 0.976 0.874 
   2   (0.107) 0.040 0.024 0.126 

Locus 2045 : 
2 alleles
5.8% missing data
   4   (0.493) 0.461 0.210 0.539 
   3   (0.507) 0.539 0.790 0.461 

Locus 2046 : 
2 alleles
5.1% missing data
   1   (0.915) 0.926 0.975 0.948 
   3   (0.085) 0.074 0.025 0.052 

Locus 2047 : 
2 alleles
2.9% missing data
   1   (0.903) 0.594 0.182 0.986 
   4   (0.097) 0.406 0.818 0.014 

Locus 2048 : 
2 alleles
2.9% missing data
   3   (0.911) 0.893 0.983 0.953 
   1   (0.089) 0.107 0.017 0.047 

Locus 2049 : 
2 alleles
12.3% missing data
   1   (0.898) 0.898 0.966 0.935 
   3   (0.102) 0.102 0.034 0.065 

Locus 2050 : 
2 alleles
12.3% missing data
   3   (0.797) 0.711 0.662 0.873 
   2   (0.203) 0.289 0.338 0.127 

Locus 2051 : 
2 alleles
8.0% missing data
   2   (0.912) 0.962 0.980 0.917 
   4   (0.088) 0.038 0.020 0.083 

Locus 2052 : 
2 alleles
5.1% missing data
   1   (0.730) 0.761 0.927 0.715 
   3   (0.270) 0.239 0.073 0.285 

Locus 2053 : 
2 alleles
15.2% missing data
   3   (0.837) 0.867 0.559 0.884 
   1   (0.163) 0.133 0.441 0.116 

Locus 2054 : 
2 alleles
5.8% missing data
   3   (0.784) 0.832 0.771 0.803 
   1   (0.216) 0.168 0.229 0.197 

Locus 2055 : 
2 alleles
5.1% missing data
   4   (0.881) 0.895 0.966 0.909 
   1   (0.119) 0.105 0.034 0.091 

Locus 2056 : 
2 alleles
14.5% missing data
   4   (0.921) 0.875 0.893 0.972 
   2   (0.079) 0.125 0.107 0.028 

Locus 2057 : 
2 alleles
13.8% missing data
   2   (0.913) 0.854 0.955 0.965 
   4   (0.087) 0.146 0.045 0.035 

Locus 2058 : 
2 alleles
5.8% missing data
   4   (0.137) 0.082 0.035 0.143 
   2   (0.863) 0.918 0.965 0.857 

Locus 2059 : 
2 alleles
5.1% missing data
   2   (0.889) 0.896 0.962 0.922 
   4   (0.111) 0.104 0.038 0.078 

Locus 2060 : 
2 alleles
12.3% missing data
   1   (0.895) 0.953 0.972 0.889 
   4   (0.105) 0.047 0.028 0.111 

Locus 2061 : 
2 alleles
6.5% missing data
   1   (0.810) 0.882 0.953 0.781 
   3   (0.190) 0.118 0.047 0.219 

Locus 2062 : 
2 alleles
11.6% missing data
   2   (0.891) 0.887 0.959 0.929 
   4   (0.109) 0.113 0.041 0.071 

Locus 2063 : 
2 alleles
14.5% missing data
   3   (0.888) 0.914 0.908 0.915 
   4   (0.112) 0.086 0.092 0.085 

Locus 2064 : 
2 alleles
13.0% missing data
   4   (0.906) 0.940 0.980 0.925 
   2   (0.094) 0.060 0.020 0.075 

Locus 2065 : 
2 alleles
12.3% missing data
   4   (0.136) 0.034 0.020 0.225 
   2   (0.864) 0.966 0.980 0.775 

Locus 2066 : 
2 alleles
4.3% missing data
   4   (0.899) 0.900 0.978 0.933 
   2   (0.101) 0.100 0.022 0.067 

Locus 2067 : 
2 alleles
8.0% missing data
   3   (0.923) 0.910 0.967 0.965 
   1   (0.077) 0.090 0.033 0.035 

Locus 2068 : 
2 alleles
12.3% missing data
   1   (0.914) 0.939 0.943 0.942 
   3   (0.086) 0.061 0.057 0.058 

Locus 2069 : 
2 alleles
8.0% missing data
   4   (0.871) 0.864 0.966 0.905 
   2   (0.129) 0.136 0.034 0.095 

Locus 2070 : 
2 alleles
0.0% missing data
   3   (0.913) 0.948 0.982 0.933 
   4   (0.087) 0.052 0.018 0.067 

Locus 2071 : 
2 alleles
9.4% missing data
   1   (0.141) 0.134 0.037 0.115 
   3   (0.859) 0.866 0.963 0.885 

Locus 2072 : 
2 alleles
3.6% missing data
   2   (0.848) 0.770 0.586 0.930 
   4   (0.152) 0.230 0.414 0.070 

Locus 2073 : 
2 alleles
10.9% missing data
   2   (0.876) 0.900 0.882 0.904 
   4   (0.124) 0.100 0.118 0.096 

Locus 2074 : 
2 alleles
6.5% missing data
   4   (0.880) 0.773 0.958 0.942 
   2   (0.120) 0.227 0.042 0.058 

Locus 2075 : 
2 alleles
2.9% missing data
   4   (0.873) 0.894 0.783 0.921 
   1   (0.127) 0.106 0.217 0.079 

Locus 2076 : 
2 alleles
13.0% missing data
   4   (0.778) 0.838 0.639 0.796 
   2   (0.222) 0.162 0.361 0.204 

Locus 2077 : 
2 alleles
2.2% missing data
   1   (0.855) 0.943 0.965 0.810 
   3   (0.145) 0.057 0.035 0.190 

Locus 2078 : 
2 alleles
11.6% missing data
   1   (0.603) 0.505 0.513 0.677 
   3   (0.397) 0.495 0.487 0.323 

Locus 2079 : 
2 alleles
1.4% missing data
   3   (0.910) 0.979 0.878 0.910 
   1   (0.090) 0.021 0.122 0.090 

Locus 2080 : 
2 alleles
17.4% missing data
   3   (0.700) 0.665 0.531 0.758 
   1   (0.300) 0.335 0.469 0.242 

Locus 2081 : 
2 alleles
12.3% missing data
   3   (0.885) 0.939 0.965 0.884 
   1   (0.115) 0.061 0.035 0.116 

Locus 2082 : 
2 alleles
5.8% missing data
   1   (0.339) 0.365 0.168 0.323 
   3   (0.661) 0.635 0.832 0.677 

Locus 2083 : 
2 alleles
4.3% missing data
   3   (0.816) 0.799 0.922 0.851 
   2   (0.184) 0.201 0.078 0.149 

Locus 2084 : 
2 alleles
5.8% missing data
   2   (0.629) 0.649 0.872 0.607 
   4   (0.371) 0.351 0.128 0.393 

Locus 2085 : 
2 alleles
5.8% missing data
   1   (0.518) 0.522 0.210 0.548 
   3   (0.482) 0.478 0.790 0.452 

Locus 2086 : 
2 alleles
5.8% missing data
   4   (0.883) 0.938 0.739 0.911 
   2   (0.117) 0.062 0.261 0.089 

Locus 2087 : 
2 alleles
12.3% missing data
   4   (0.690) 0.190 0.119 0.917 
   1   (0.310) 0.810 0.881 0.083 

Locus 2088 : 
2 alleles
4.3% missing data
   3   (0.688) 0.636 0.509 0.753 
   2   (0.312) 0.364 0.491 0.247 

Locus 2089 : 
2 alleles
5.8% missing data
   3   (0.906) 0.928 0.958 0.935 
   1   (0.094) 0.072 0.042 0.065 

Locus 2090 : 
2 alleles
11.6% missing data
   4   (0.917) 0.967 0.982 0.920 
   3   (0.083) 0.033 0.018 0.080 

Locus 2091 : 
2 alleles
11.6% missing data
   2   (0.837) 0.817 0.941 0.874 
   4   (0.163) 0.183 0.059 0.126 

Locus 2092 : 
2 alleles
1.4% missing data
   3   (0.830) 0.866 0.961 0.833 
   1   (0.170) 0.134 0.039 0.167 

Locus 2093 : 
2 alleles
1.4% missing data
   2   (0.819) 0.846 0.921 0.831 
   4   (0.181) 0.154 0.079 0.169 

Locus 2094 : 
2 alleles
5.1% missing data
   1   (0.912) 0.933 0.746 0.960 
   3   (0.088) 0.067 0.254 0.040 

Locus 2095 : 
2 alleles
2.9% missing data
   3   (0.888) 0.890 0.952 0.924 
   1   (0.112) 0.110 0.048 0.076 

Locus 2096 : 
2 alleles
8.7% missing data
   1   (0.303) 0.290 0.074 0.315 
   3   (0.697) 0.710 0.926 0.685 

Locus 2097 : 
2 alleles
12.3% missing data
   2   (0.804) 0.739 0.922 0.855 
   4   (0.196) 0.261 0.078 0.145 

Locus 2098 : 
2 alleles
11.6% missing data
   2   (0.897) 0.876 0.966 0.941 
   4   (0.103) 0.124 0.034 0.059 

Locus 2099 : 
2 alleles
6.5% missing data
   2   (0.915) 0.985 0.813 0.909 
   4   (0.085) 0.015 0.187 0.091 

Locus 2100 : 
2 alleles
17.4% missing data
   2   (0.907) 0.913 0.939 0.944 
   1   (0.093) 0.087 0.061 0.056 

Locus 2101 : 
2 alleles
1.4% missing data
   3   (0.864) 0.910 0.952 0.869 
   1   (0.136) 0.090 0.048 0.131 

Locus 2102 : 
2 alleles
3.6% missing data
   4   (0.650) 0.630 0.459 0.697 
   2   (0.350) 0.370 0.541 0.303 

Locus 2103 : 
2 alleles
2.9% missing data
   4   (0.889) 0.957 0.680 0.907 
   2   (0.111) 0.043 0.320 0.093 

Locus 2104 : 
2 alleles
2.9% missing data
   3   (0.911) 0.825 0.973 0.966 
   1   (0.089) 0.175 0.027 0.034 

Locus 2105 : 
2 alleles
4.3% missing data
   4   (0.882) 0.830 0.957 0.933 
   1   (0.118) 0.170 0.043 0.067 

Locus 2106 : 
2 alleles
6.5% missing data
   1   (0.926) 0.894 0.961 0.972 
   3   (0.074) 0.106 0.039 0.028 

Locus 2107 : 
2 alleles
11.6% missing data
   3   (0.072) 0.021 0.010 0.079 
   4   (0.928) 0.979 0.990 0.921 

Locus 2108 : 
2 alleles
4.3% missing data
   1   (0.575) 0.607 0.548 0.571 
   3   (0.425) 0.393 0.452 0.429 

Locus 2109 : 
2 alleles
7.2% missing data
   4   (0.772) 0.488 0.905 0.884 
   1   (0.228) 0.512 0.095 0.116 

Locus 2110 : 
2 alleles
0.7% missing data
   1   (0.891) 0.972 0.982 0.839 
   3   (0.109) 0.028 0.018 0.161 

Locus 2111 : 
2 alleles
4.3% missing data
   2   (0.599) 0.710 0.862 0.513 
   4   (0.401) 0.290 0.138 0.487 

Locus 2112 : 
2 alleles
11.6% missing data
   1   (0.938) 0.990 0.994 0.907 
   3   (0.062) 0.010 0.006 0.093 

Locus 2113 : 
2 alleles
4.3% missing data
   2   (0.448) 0.517 0.282 0.420 
   4   (0.552) 0.483 0.718 0.580 

Locus 2114 : 
2 alleles
5.1% missing data
   1   (0.235) 0.129 0.053 0.305 
   2   (0.765) 0.871 0.947 0.695 

Locus 2115 : 
2 alleles
5.1% missing data
   3   (0.933) 0.886 0.970 0.979 
   1   (0.067) 0.114 0.030 0.021 

Locus 2116 : 
2 alleles
3.6% missing data
   4   (0.773) 0.786 0.549 0.821 
   3   (0.227) 0.214 0.451 0.179 

Locus 2117 : 
2 alleles
13.0% missing data
   3   (0.915) 0.977 0.987 0.890 
   1   (0.085) 0.023 0.013 0.110 

Locus 2118 : 
2 alleles
15.9% missing data
   3   (0.935) 0.901 0.951 0.979 
   1   (0.065) 0.099 0.049 0.021 

Locus 2119 : 
2 alleles
2.9% missing data
   1   (0.166) 0.080 0.044 0.208 
   3   (0.834) 0.920 0.956 0.792 

Locus 2120 : 
2 alleles
13.0% missing data
   4   (0.447) 0.657 0.149 0.357 
   2   (0.553) 0.343 0.851 0.643 

Locus 2121 : 
2 alleles
12.3% missing data
   3   (0.878) 0.911 0.866 0.904 
   1   (0.122) 0.089 0.134 0.096 

Locus 2122 : 
2 alleles
18.1% missing data
   2   (0.077) 0.023 0.015 0.085 
   4   (0.923) 0.977 0.985 0.915 

Locus 2123 : 
2 alleles
6.5% missing data
   1   (0.520) 0.311 0.421 0.647 
   4   (0.480) 0.689 0.579 0.353 

Locus 2124 : 
2 alleles
4.3% missing data
   4   (0.938) 0.992 0.995 0.894 
   2   (0.062) 0.008 0.005 0.106 

Locus 2125 : 
2 alleles
11.6% missing data
   4   (0.842) 0.923 0.966 0.804 
   2   (0.158) 0.077 0.034 0.196 

Locus 2126 : 
2 alleles
6.5% missing data
   2   (0.685) 0.681 0.907 0.682 
   4   (0.315) 0.319 0.093 0.318 

Locus 2127 : 
2 alleles
2.9% missing data
   2   (0.883) 0.900 0.959 0.911 
   4   (0.117) 0.100 0.041 0.089 

Locus 2128 : 
2 alleles
10.9% missing data
   2   (0.945) 0.901 0.604 0.992 
   4   (0.055) 0.099 0.396 0.008 

Locus 2129 : 
2 alleles
2.2% missing data
   2   (0.839) 0.774 0.958 0.889 
   4   (0.161) 0.226 0.042 0.111 

Locus 2130 : 
2 alleles
2.9% missing data
   3   (0.740) 0.770 0.244 0.791 
   1   (0.260) 0.230 0.756 0.209 

Locus 2131 : 
2 alleles
12.3% missing data
   4   (0.894) 0.940 0.976 0.901 
   3   (0.106) 0.060 0.024 0.099 

Locus 2132 : 
2 alleles
2.9% missing data
   2   (0.913) 0.919 0.977 0.949 
   3   (0.087) 0.081 0.023 0.051 

Locus 2133 : 
2 alleles
5.8% missing data
   1   (0.772) 0.825 0.890 0.762 
   3   (0.228) 0.175 0.110 0.238 

Locus 2134 : 
2 alleles
13.0% missing data
   4   (0.881) 0.892 0.952 0.911 
   2   (0.119) 0.108 0.048 0.089 

Locus 2135 : 
2 alleles
6.5% missing data
   1   (0.751) 0.754 0.923 0.759 
   3   (0.249) 0.246 0.077 0.241 

Locus 2136 : 
2 alleles
2.2% missing data
   3   (0.846) 0.894 0.505 0.885 
   1   (0.154) 0.106 0.495 0.115 

Locus 2137 : 
2 alleles
10.1% missing data
   3   (0.945) 0.889 0.705 0.992 
   4   (0.055) 0.111 0.295 0.008 

Locus 2138 : 
2 alleles
18.1% missing data
   1   (0.146) 0.105 0.051 0.139 
   3   (0.854) 0.895 0.949 0.861 

Locus 2139 : 
2 alleles
10.1% missing data
   1   (0.878) 0.941 0.968 0.867 
   3   (0.122) 0.059 0.032 0.133 

Locus 2140 : 
2 alleles
2.2% missing data
   1   (0.103) 0.050 0.311 0.069 
   2   (0.897) 0.950 0.689 0.931 

Locus 2141 : 
2 alleles
13.0% missing data
   1   (0.817) 0.857 0.886 0.823 
   2   (0.183) 0.143 0.114 0.177 

Locus 2142 : 
2 alleles
3.6% missing data
   3   (0.907) 0.859 0.934 0.959 
   1   (0.093) 0.141 0.066 0.041 

Locus 2143 : 
2 alleles
13.0% missing data
   1   (0.542) 0.460 0.504 0.597 
   3   (0.458) 0.540 0.496 0.403 

Locus 2144 : 
2 alleles
6.5% missing data
   2   (0.891) 0.911 0.914 0.922 
   4   (0.109) 0.089 0.086 0.078 

Locus 2145 : 
2 alleles
2.9% missing data
   2   (0.933) 0.991 0.994 0.879 
   4   (0.067) 0.009 0.006 0.121 

Locus 2146 : 
2 alleles
10.1% missing data
   2   (0.791) 0.939 0.962 0.647 
   1   (0.209) 0.061 0.038 0.353 

Locus 2147 : 
2 alleles
3.6% missing data
   3   (0.641) 0.722 0.832 0.588 
   4   (0.359) 0.278 0.168 0.412 

Locus 2148 : 
2 alleles
13.0% missing data
   1   (0.901) 0.920 0.973 0.929 
   3   (0.099) 0.080 0.027 0.071 

Locus 2149 : 
2 alleles
13.8% missing data
   3   (0.641) 0.816 0.531 0.549 
   2   (0.359) 0.184 0.469 0.451 

Locus 2150 : 
2 alleles
2.2% missing data
   3   (0.921) 0.982 0.993 0.898 
   4   (0.079) 0.018 0.007 0.102 

Locus 2151 : 
2 alleles
13.8% missing data
   3   (0.915) 0.961 0.706 0.949 
   4   (0.085) 0.039 0.294 0.051 

Locus 2152 : 
2 alleles
12.3% missing data
   1   (0.772) 0.809 0.945 0.761 
   3   (0.228) 0.191 0.055 0.239 

Locus 2153 : 
2 alleles
11.6% missing data
   2   (0.759) 0.800 0.690 0.782 
   4   (0.241) 0.200 0.310 0.218 

Locus 2154 : 
2 alleles
4.3% missing data
   3   (0.494) 0.500 0.294 0.505 
   2   (0.506) 0.500 0.706 0.495 

Locus 2155 : 
2 alleles
16.7% missing data
   2   (0.278) 0.290 0.727 0.211 
   4   (0.722) 0.710 0.273 0.789 

Locus 2156 : 
2 alleles
13.8% missing data
   4   (0.711) 0.698 0.922 0.719 
   3   (0.289) 0.302 0.078 0.281 

Locus 2157 : 
2 alleles
1.4% missing data
   3   (0.950) 0.921 0.643 0.993 
   1   (0.050) 0.079 0.357 0.007 

Locus 2158 : 
2 alleles
10.1% missing data
   2   (0.941) 0.991 0.994 0.914 
   4   (0.059) 0.009 0.006 0.086 

Locus 2159 : 
2 alleles
13.0% missing data
   1   (0.833) 0.883 0.859 0.839 
   3   (0.167) 0.117 0.141 0.161 

Locus 2160 : 
2 alleles
2.9% missing data
   3   (0.907) 0.954 0.982 0.914 
   1   (0.093) 0.046 0.018 0.086 

Locus 2161 : 
2 alleles
7.2% missing data
   4   (0.898) 0.920 0.977 0.922 
   2   (0.102) 0.080 0.023 0.078 

Locus 2162 : 
2 alleles
5.8% missing data
   2   (0.341) 0.315 0.739 0.300 
   4   (0.659) 0.685 0.261 0.700 

Locus 2163 : 
2 alleles
2.2% missing data
   2   (0.877) 0.908 0.966 0.893 
   4   (0.123) 0.092 0.034 0.107 

Locus 2164 : 
2 alleles
8.0% missing data
   2   (0.471) 0.521 0.158 0.472 
   4   (0.529) 0.479 0.842 0.528 

Locus 2165 : 
2 alleles
5.8% missing data
   2   (0.491) 0.555 0.892 0.411 
   3   (0.509) 0.445 0.108 0.589 

Locus 2166 : 
2 alleles
10.1% missing data
   4   (0.914) 0.905 0.979 0.953 
   2   (0.086) 0.095 0.021 0.047 

Locus 2167 : 
2 alleles
5.1% missing data
   3   (0.912) 0.920 0.959 0.948 
   1   (0.088) 0.080 0.041 0.052 

Locus 2168 : 
2 alleles
12.3% missing data
   4   (0.901) 0.944 0.966 0.913 
   2   (0.099) 0.056 0.034 0.087 

Locus 2169 : 
2 alleles
17.4% missing data
   1   (0.790) 0.888 0.954 0.729 
   4   (0.210) 0.112 0.046 0.271 

Locus 2170 : 
2 alleles
8.7% missing data
   2   (0.263) 0.267 0.367 0.220 
   3   (0.737) 0.733 0.633 0.780 

Locus 2171 : 
2 alleles
13.8% missing data
   1   (0.876) 0.897 0.932 0.903 
   3   (0.124) 0.103 0.068 0.097 

Locus 2172 : 
2 alleles
13.8% missing data
   1   (0.865) 0.872 0.944 0.896 
   3   (0.135) 0.128 0.056 0.104 

Locus 2173 : 
2 alleles
5.8% missing data
   1   (0.841) 0.865 0.916 0.861 
   3   (0.159) 0.135 0.084 0.139 

Locus 2174 : 
2 alleles
13.0% missing data
   4   (0.678) 0.633 0.825 0.708 
   2   (0.322) 0.367 0.175 0.292 

Locus 2175 : 
2 alleles
7.2% missing data
   3   (0.807) 0.753 0.823 0.864 
   1   (0.193) 0.247 0.177 0.136 

Locus 2176 : 
2 alleles
11.6% missing data
   3   (0.838) 0.860 0.951 0.853 
   1   (0.162) 0.140 0.049 0.147 

Locus 2177 : 
2 alleles
13.8% missing data
   4   (0.349) 0.217 0.387 0.408 
   2   (0.651) 0.783 0.613 0.592 

Locus 2178 : 
2 alleles
4.3% missing data
   1   (0.857) 0.875 0.963 0.878 
   3   (0.143) 0.125 0.037 0.122 

Locus 2179 : 
2 alleles
13.0% missing data
   3   (0.903) 0.953 0.977 0.907 
   1   (0.097) 0.047 0.023 0.093 

Locus 2180 : 
2 alleles
2.9% missing data
   1   (0.873) 0.858 0.643 0.937 
   4   (0.127) 0.142 0.357 0.063 

Locus 2181 : 
2 alleles
14.5% missing data
   2   (0.813) 0.926 0.964 0.727 
   4   (0.187) 0.074 0.036 0.273 

Locus 2182 : 
2 alleles
15.9% missing data
   2   (0.580) 0.578 0.145 0.633 
   4   (0.420) 0.422 0.855 0.367 

Locus 2183 : 
2 alleles
13.0% missing data
   4   (0.917) 0.943 0.978 0.943 
   2   (0.083) 0.057 0.022 0.057 

Locus 2184 : 
2 alleles
12.3% missing data
   3   (0.168) 0.155 0.038 0.151 
   1   (0.832) 0.845 0.962 0.849 

Locus 2185 : 
2 alleles
2.9% missing data
   4   (0.888) 0.969 0.984 0.837 
   3   (0.112) 0.031 0.016 0.163 

Locus 2186 : 
2 alleles
12.3% missing data
   3   (0.944) 0.993 0.995 0.914 
   1   (0.056) 0.007 0.005 0.086 

Locus 2187 : 
2 alleles
0.7% missing data
   1   (0.136) 0.066 0.032 0.157 
   3   (0.864) 0.934 0.968 0.843 

Locus 2188 : 
2 alleles
13.8% missing data
   3   (0.875) 0.939 0.948 0.865 
   1   (0.125) 0.061 0.052 0.135 

Locus 2189 : 
2 alleles
11.6% missing data
   1   (0.086) 0.066 0.019 0.058 
   3   (0.914) 0.934 0.981 0.942 

Locus 2190 : 
2 alleles
5.1% missing data
   3   (0.659) 0.559 0.470 0.743 
   4   (0.341) 0.441 0.530 0.257 

Locus 2191 : 
2 alleles
5.8% missing data
   1   (0.761) 0.818 0.675 0.775 
   3   (0.239) 0.182 0.325 0.225 

Locus 2192 : 
2 alleles
12.3% missing data
   3   (0.843) 0.865 0.956 0.858 
   1   (0.157) 0.135 0.044 0.142 

Locus 2193 : 
2 alleles
13.0% missing data
   3   (0.648) 0.689 0.843 0.620 
   1   (0.352) 0.311 0.157 0.380 

Locus 2194 : 
2 alleles
5.1% missing data
   2   (0.856) 0.897 0.952 0.863 
   4   (0.144) 0.103 0.048 0.137 

Locus 2195 : 
2 alleles
16.7% missing data
   4   (0.915) 0.948 0.954 0.939 
   1   (0.085) 0.052 0.046 0.061 

Locus 2196 : 
2 alleles
10.9% missing data
   4   (0.904) 0.897 0.977 0.943 
   2   (0.096) 0.103 0.023 0.057 

Locus 2197 : 
2 alleles
15.2% missing data
   2   (0.856) 0.867 0.720 0.909 
   4   (0.144) 0.133 0.280 0.091 

Locus 2198 : 
2 alleles
3.6% missing data
   4   (0.867) 0.868 0.576 0.926 
   2   (0.133) 0.132 0.424 0.074 

Locus 2199 : 
2 alleles
3.6% missing data
   2   (0.096) 0.074 0.029 0.069 
   4   (0.904) 0.926 0.971 0.931 

Locus 2200 : 
2 alleles
16.7% missing data
   4   (0.464) 0.446 0.866 0.427 
   2   (0.536) 0.554 0.134 0.573 

Locus 2201 : 
2 alleles
1.4% missing data
   4   (0.936) 0.934 0.968 0.975 
   2   (0.064) 0.066 0.032 0.025 

Locus 2202 : 
2 alleles
2.2% missing data
   2   (0.345) 0.351 0.496 0.307 
   4   (0.655) 0.649 0.504 0.693 

Locus 2203 : 
2 alleles
10.9% missing data
   1   (0.924) 0.921 0.606 0.978 
   3   (0.076) 0.079 0.394 0.022 

Locus 2204 : 
2 alleles
11.6% missing data
   2   (0.750) 0.843 0.945 0.691 
   3   (0.250) 0.157 0.055 0.309 

Locus 2205 : 
2 alleles
6.5% missing data
   1   (0.698) 0.739 0.921 0.671 
   3   (0.302) 0.261 0.079 0.329 

Locus 2206 : 
2 alleles
16.7% missing data
   3   (0.769) 0.609 0.764 0.860 
   2   (0.231) 0.391 0.236 0.140 

Locus 2207 : 
2 alleles
12.3% missing data
   3   (0.839) 0.953 0.976 0.737 
   4   (0.161) 0.047 0.024 0.263 

Locus 2208 : 
2 alleles
0.7% missing data
   3   (0.894) 0.893 0.969 0.930 
   1   (0.106) 0.107 0.031 0.070 

Locus 2209 : 
2 alleles
4.3% missing data
   1   (0.890) 0.789 0.942 0.951 
   3   (0.110) 0.211 0.058 0.049 

Locus 2210 : 
2 alleles
13.8% missing data
   3   (0.873) 0.907 0.863 0.897 
   1   (0.127) 0.093 0.137 0.103 

Locus 2211 : 
2 alleles
10.1% missing data
   3   (0.863) 0.905 0.920 0.875 
   1   (0.137) 0.095 0.080 0.125 

Locus 2212 : 
2 alleles
13.8% missing data
   2   (0.822) 0.818 0.917 0.852 
   4   (0.178) 0.182 0.083 0.148 

Locus 2213 : 
2 alleles
7.2% missing data
   2   (0.800) 0.860 0.936 0.783 
   4   (0.200) 0.140 0.064 0.217 

Locus 2214 : 
2 alleles
13.8% missing data
   3   (0.889) 0.881 0.952 0.929 
   2   (0.111) 0.119 0.048 0.071 

Locus 2215 : 
2 alleles
12.3% missing data
   4   (0.920) 0.987 0.992 0.853 
   2   (0.080) 0.013 0.008 0.147 

Locus 2216 : 
2 alleles
4.3% missing data
   2   (0.875) 0.910 0.969 0.889 
   4   (0.125) 0.090 0.031 0.111 

Locus 2217 : 
2 alleles
3.6% missing data
   4   (0.906) 0.962 0.980 0.903 
   2   (0.094) 0.038 0.020 0.097 

Locus 2218 : 
2 alleles
11.6% missing data
   2   (0.809) 0.813 0.604 0.865 
   1   (0.191) 0.187 0.396 0.135 

Locus 2219 : 
2 alleles
12.3% missing data
   2   (0.919) 0.967 0.977 0.927 
   4   (0.081) 0.033 0.023 0.073 

Locus 2220 : 
2 alleles
13.8% missing data
   3   (0.933) 0.895 0.981 0.977 
   1   (0.067) 0.105 0.019 0.023 

Locus 2221 : 
2 alleles
2.2% missing data
   1   (0.866) 0.832 0.963 0.910 
   3   (0.134) 0.168 0.037 0.090 

Locus 2222 : 
2 alleles
3.6% missing data
   1   (0.380) 0.425 0.462 0.333 
   3   (0.620) 0.575 0.538 0.667 

Locus 2223 : 
2 alleles
1.4% missing data
   1   (0.811) 0.770 0.930 0.853 
   4   (0.189) 0.230 0.070 0.147 

Locus 2224 : 
2 alleles
4.3% missing data
   1   (0.886) 0.937 0.962 0.891 
   3   (0.114) 0.063 0.038 0.109 

Locus 2225 : 
2 alleles
3.6% missing data
   1   (0.878) 0.814 0.949 0.934 
   4   (0.122) 0.186 0.051 0.066 

Locus 2226 : 
2 alleles
11.6% missing data
   1   (0.174) 0.188 0.320 0.113 
   3   (0.826) 0.812 0.680 0.887 

Locus 2227 : 
2 alleles
2.9% missing data
   4   (0.832) 0.838 0.954 0.853 
   1   (0.168) 0.162 0.046 0.147 

Locus 2228 : 
2 alleles
4.3% missing data
   2   (0.839) 0.898 0.962 0.826 
   4   (0.161) 0.102 0.038 0.174 

Locus 2229 : 
2 alleles
3.6% missing data
   2   (0.936) 0.992 0.994 0.892 
   4   (0.064) 0.008 0.006 0.108 

Locus 2230 : 
2 alleles
13.8% missing data
   4   (0.910) 0.946 0.962 0.929 
   2   (0.090) 0.054 0.038 0.071 

Locus 2231 : 
2 alleles
5.1% missing data
   2   (0.687) 0.753 0.599 0.686 
   1   (0.313) 0.247 0.401 0.314 

Locus 2232 : 
2 alleles
2.9% missing data
   1   (0.915) 0.917 0.951 0.954 
   2   (0.085) 0.083 0.049 0.046 

Locus 2233 : 
2 alleles
2.9% missing data
   2   (0.918) 0.985 0.637 0.923 
   4   (0.082) 0.015 0.363 0.077 

Locus 2234 : 
2 alleles
6.5% missing data
   4   (0.874) 0.872 0.969 0.907 
   2   (0.126) 0.128 0.031 0.093 

Locus 2235 : 
2 alleles
11.6% missing data
   1   (0.926) 0.968 0.976 0.940 
   2   (0.074) 0.032 0.024 0.060 

Locus 2236 : 
2 alleles
10.9% missing data
   2   (0.909) 0.900 0.978 0.948 
   4   (0.091) 0.100 0.022 0.052 

Locus 2237 : 
2 alleles
10.9% missing data
   1   (0.928) 0.893 0.965 0.973 
   3   (0.072) 0.107 0.035 0.027 

Locus 2238 : 
2 alleles
17.4% missing data
   2   (0.954) 0.857 0.924 0.993 
   4   (0.046) 0.143 0.076 0.007 

Locus 2239 : 
2 alleles
3.6% missing data
   1   (0.933) 0.902 0.787 0.986 
   3   (0.067) 0.098 0.213 0.014 

Locus 2240 : 
2 alleles
10.9% missing data
   1   (0.912) 0.967 0.831 0.937 
   3   (0.088) 0.033 0.169 0.063 

Locus 2241 : 
2 alleles
10.9% missing data
   3   (0.892) 0.940 0.976 0.897 
   1   (0.108) 0.060 0.024 0.103 

Locus 2242 : 
2 alleles
5.1% missing data
   1   (0.898) 0.900 0.966 0.933 
   4   (0.102) 0.100 0.034 0.067 

Locus 2243 : 
2 alleles
14.5% missing data
   1   (0.912) 0.934 0.966 0.941 
   4   (0.088) 0.066 0.034 0.059 

Locus 2244 : 
2 alleles
9.4% missing data
   2   (0.874) 0.899 0.963 0.894 
   4   (0.126) 0.101 0.037 0.106 

Locus 2245 : 
2 alleles
11.6% missing data
   3   (0.896) 0.951 0.984 0.890 
   1   (0.104) 0.049 0.016 0.110 

Locus 2246 : 
2 alleles
3.6% missing data
   3   (0.475) 0.474 0.526 0.467 
   4   (0.525) 0.526 0.474 0.533 

Locus 2247 : 
2 alleles
2.9% missing data
   2   (0.826) 0.903 0.962 0.792 
   4   (0.174) 0.097 0.038 0.208 

Locus 2248 : 
2 alleles
15.2% missing data
   1   (0.740) 0.844 0.919 0.675 
   4   (0.260) 0.156 0.081 0.325 

Locus 2249 : 
2 alleles
13.8% missing data
   4   (0.905) 0.936 0.942 0.929 
   3   (0.095) 0.064 0.058 0.071 

Locus 2250 : 
2 alleles
12.3% missing data
   4   (0.765) 0.839 0.439 0.780 
   2   (0.235) 0.161 0.561 0.220 

Locus 2251 : 
2 alleles
4.3% missing data
   4   (0.910) 0.971 0.988 0.897 
   1   (0.090) 0.029 0.012 0.103 

Locus 2252 : 
2 alleles
15.2% missing data
   2   (0.433) 0.407 0.264 0.450 
   4   (0.567) 0.593 0.736 0.550 

Locus 2253 : 
2 alleles
3.6% missing data
   4   (0.823) 0.830 0.593 0.880 
   2   (0.177) 0.170 0.407 0.120 

Locus 2254 : 
2 alleles
3.6% missing data
   4   (0.939) 0.843 0.983 0.986 
   3   (0.061) 0.157 0.017 0.014 

Locus 2255 : 
2 alleles
2.2% missing data
   4   (0.898) 0.935 0.977 0.914 
   2   (0.102) 0.065 0.023 0.086 

Locus 2256 : 
2 alleles
13.0% missing data
   2   (0.913) 0.968 0.970 0.912 
   1   (0.087) 0.032 0.030 0.088 

Locus 2257 : 
2 alleles
11.6% missing data
   1   (0.943) 0.882 0.595 0.992 
   3   (0.057) 0.118 0.405 0.008 

Locus 2258 : 
2 alleles
2.9% missing data
   4   (0.211) 0.145 0.052 0.239 
   2   (0.789) 0.855 0.948 0.761 

Locus 2259 : 
2 alleles
13.0% missing data
   1   (0.351) 0.226 0.627 0.387 
   3   (0.649) 0.774 0.373 0.613 

Locus 2260 : 
2 alleles
8.7% missing data
   2   (0.890) 0.781 0.615 0.967 
   4   (0.110) 0.219 0.385 0.033 

Locus 2261 : 
2 alleles
10.9% missing data
   1   (0.617) 0.564 0.502 0.671 
   4   (0.383) 0.436 0.498 0.329 

Locus 2262 : 
2 alleles
13.0% missing data
   1   (0.823) 0.859 0.942 0.826 
   3   (0.177) 0.141 0.058 0.174 

Locus 2263 : 
2 alleles
10.1% missing data
   2   (0.579) 0.467 0.516 0.655 
   3   (0.421) 0.533 0.484 0.345 

Locus 2264 : 
2 alleles
7.2% missing data
   2   (0.879) 0.897 0.963 0.905 
   4   (0.121) 0.103 0.037 0.095 

Locus 2265 : 
2 alleles
10.9% missing data
   2   (0.059) 0.009 0.006 0.086 
   4   (0.941) 0.991 0.994 0.914 

Locus 2266 : 
2 alleles
13.0% missing data
   2   (0.806) 0.813 0.950 0.820 
   3   (0.194) 0.187 0.050 0.180 

Locus 2267 : 
2 alleles
13.0% missing data
   1   (0.465) 0.566 0.156 0.437 
   2   (0.535) 0.434 0.844 0.563 

Locus 2268 : 
2 alleles
4.3% missing data
   1   (0.892) 0.915 0.966 0.918 
   3   (0.108) 0.085 0.034 0.082 

Locus 2269 : 
2 alleles
10.9% missing data
   3   (0.847) 0.875 0.758 0.889 
   4   (0.153) 0.125 0.242 0.111 

Locus 2270 : 
2 alleles
9.4% missing data
   2   (0.136) 0.163 0.442 0.067 
   4   (0.864) 0.837 0.558 0.933 

Locus 2271 : 
2 alleles
2.2% missing data
   1   (0.306) 0.301 0.438 0.269 
   3   (0.694) 0.699 0.562 0.731 

Locus 2272 : 
2 alleles
12.3% missing data
   2   (0.836) 0.872 0.963 0.839 
   4   (0.164) 0.128 0.037 0.161 

Locus 2273 : 
2 alleles
10.1% missing data
   2   (0.138) 0.143 0.226 0.081 
   4   (0.862) 0.857 0.774 0.919 

Locus 2274 : 
2 alleles
5.1% missing data
   4   (0.815) 0.803 0.885 0.852 
   2   (0.185) 0.197 0.115 0.148 

Locus 2275 : 
2 alleles
13.8% missing data
   3   (0.905) 0.954 0.968 0.913 
   1   (0.095) 0.046 0.032 0.087 

Locus 2276 : 
2 alleles
5.8% missing data
   3   (0.909) 0.888 0.951 0.954 
   1   (0.091) 0.112 0.049 0.046 

Locus 2277 : 
2 alleles
2.2% missing data
   1   (0.902) 0.914 0.953 0.936 
   3   (0.098) 0.086 0.047 0.064 

Locus 2278 : 
2 alleles
12.3% missing data
   2   (0.874) 0.893 0.917 0.903 
   4   (0.126) 0.107 0.083 0.097 

Locus 2279 : 
2 alleles
15.9% missing data
   2   (0.740) 0.772 0.589 0.769 
   4   (0.260) 0.228 0.411 0.231 

Locus 2280 : 
2 alleles
6.5% missing data
   2   (0.926) 0.930 0.582 0.978 
   4   (0.074) 0.070 0.418 0.022 

Locus 2281 : 
2 alleles
5.8% missing data
   3   (0.889) 0.826 0.934 0.944 
   1   (0.111) 0.174 0.066 0.056 

Locus 2282 : 
2 alleles
11.6% missing data
   3   (0.933) 0.881 0.959 0.980 
   1   (0.067) 0.119 0.041 0.020 

Locus 2283 : 
2 alleles
16.7% missing data
   1   (0.088) 0.105 0.071 0.043 
   2   (0.912) 0.895 0.929 0.957 

Locus 2284 : 
2 alleles
0.0% missing data
   4   (0.927) 0.914 0.984 0.968 
   2   (0.073) 0.086 0.016 0.032 

Locus 2285 : 
2 alleles
13.0% missing data
   2   (0.910) 0.943 0.971 0.931 
   4   (0.090) 0.057 0.029 0.069 

Locus 2286 : 
2 alleles
10.9% missing data
   1   (0.261) 0.176 0.388 0.268 
   4   (0.739) 0.824 0.612 0.732 

Locus 2287 : 
2 alleles
10.9% missing data
   3   (0.852) 0.822 0.969 0.891 
   1   (0.148) 0.178 0.031 0.109 

Locus 2288 : 
2 alleles
10.9% missing data
   2   (0.771) 0.689 0.927 0.822 
   4   (0.229) 0.311 0.073 0.178 

Locus 2289 : 
2 alleles
16.7% missing data
   4   (0.888) 0.913 0.785 0.935 
   2   (0.112) 0.087 0.215 0.065 

Locus 2290 : 
2 alleles
5.1% missing data
   4   (0.915) 0.974 0.851 0.933 
   2   (0.085) 0.026 0.149 0.067 

Locus 2291 : 
2 alleles
0.7% missing data
   4   (0.907) 0.988 0.992 0.794 
   2   (0.093) 0.012 0.008 0.206 

Locus 2292 : 
2 alleles
0.7% missing data
   1   (0.094) 0.098 0.018 0.058 
   4   (0.906) 0.902 0.982 0.942 

Locus 2293 : 
2 alleles
1.4% missing data
   4   (0.933) 0.940 0.980 0.968 
   2   (0.067) 0.060 0.020 0.032 

Locus 2294 : 
2 alleles
3.6% missing data
   2   (0.866) 0.900 0.973 0.876 
   1   (0.134) 0.100 0.027 0.124 

Locus 2295 : 
2 alleles
18.1% missing data
   4   (0.792) 0.854 0.424 0.820 
   2   (0.208) 0.146 0.576 0.180 

Locus 2296 : 
2 alleles
16.7% missing data
   3   (0.924) 0.976 0.982 0.920 
   4   (0.076) 0.024 0.018 0.080 

Locus 2297 : 
2 alleles
11.6% missing data
   2   (0.281) 0.271 0.409 0.243 
   4   (0.719) 0.729 0.591 0.757 

Locus 2298 : 
2 alleles
16.7% missing data
   2   (0.859) 0.840 0.916 0.902 
   4   (0.141) 0.160 0.084 0.098 

Locus 2299 : 
2 alleles
9.4% missing data
   4   (0.923) 0.979 0.988 0.912 
   2   (0.077) 0.021 0.012 0.088 

Locus 2300 : 
2 alleles
5.1% missing data
   3   (0.724) 0.638 0.525 0.807 
   2   (0.276) 0.362 0.475 0.193 

Locus 2301 : 
2 alleles
2.2% missing data
   1   (0.853) 0.832 0.967 0.890 
   4   (0.147) 0.168 0.033 0.110 

Locus 2302 : 
2 alleles
5.1% missing data
   1   (0.284) 0.454 0.095 0.205 
   3   (0.716) 0.546 0.905 0.795 

Locus 2303 : 
2 alleles
2.9% missing data
   4   (0.823) 0.783 0.673 0.893 
   2   (0.177) 0.217 0.327 0.107 

Locus 2304 : 
2 alleles
14.5% missing data
   2   (0.884) 0.954 0.670 0.899 
   4   (0.116) 0.046 0.330 0.101 

Locus 2305 : 
2 alleles
2.9% missing data
   1   (0.911) 0.908 0.977 0.949 
   3   (0.089) 0.092 0.023 0.051 

Locus 2306 : 
2 alleles
2.2% missing data
   2   (0.925) 0.955 0.706 0.968 
   4   (0.075) 0.045 0.294 0.032 

Locus 2307 : 
2 alleles
8.7% missing data
   1   (0.848) 0.703 0.945 0.920 
   4   (0.152) 0.297 0.055 0.080 

Locus 2308 : 
2 alleles
15.2% missing data
   1   (0.653) 0.739 0.305 0.654 
   3   (0.347) 0.261 0.695 0.346 

Locus 2309 : 
2 alleles
4.3% missing data
   1   (0.455) 0.432 0.839 0.423 
   4   (0.545) 0.568 0.161 0.577 

Locus 2310 : 
2 alleles
3.6% missing data
   1   (0.905) 0.980 0.987 0.853 
   3   (0.095) 0.020 0.013 0.147 

Locus 2311 : 
2 alleles
3.6% missing data
   2   (0.068) 0.009 0.006 0.124 
   4   (0.932) 0.991 0.994 0.876 

Locus 2312 : 
2 alleles
10.1% missing data
   3   (0.328) 0.152 0.795 0.392 
   4   (0.672) 0.848 0.205 0.608 

Locus 2313 : 
2 alleles
13.8% missing data
   1   (0.929) 0.980 0.986 0.925 
   3   (0.071) 0.020 0.014 0.075 

Locus 2314 : 
2 alleles
11.6% missing data
   4   (0.917) 0.967 0.982 0.920 
   2   (0.083) 0.033 0.018 0.080 

Locus 2315 : 
2 alleles
13.8% missing data
   3   (0.893) 0.922 0.950 0.916 
   1   (0.107) 0.078 0.050 0.084 

Locus 2316 : 
2 alleles
8.7% missing data
   1   (0.922) 0.990 0.994 0.847 
   3   (0.078) 0.010 0.006 0.153 

Locus 2317 : 
2 alleles
4.3% missing data
   2   (0.899) 0.848 0.959 0.951 
   4   (0.101) 0.152 0.041 0.049 

Locus 2318 : 
2 alleles
11.6% missing data
   2   (0.088) 0.024 0.014 0.113 
   4   (0.912) 0.976 0.986 0.887 

Locus 2319 : 
2 alleles
5.1% missing data
   2   (0.923) 0.973 0.980 0.928 
   4   (0.077) 0.027 0.020 0.072 

Locus 2320 : 
2 alleles
12.3% missing data
   1   (0.880) 0.915 0.973 0.894 
   3   (0.120) 0.085 0.027 0.106 

Locus 2321 : 
2 alleles
1.4% missing data
   3   (0.932) 0.874 0.969 0.979 
   1   (0.068) 0.126 0.031 0.021 

Locus 2322 : 
2 alleles
10.1% missing data
   3   (0.899) 0.955 0.978 0.896 
   1   (0.101) 0.045 0.022 0.104 

Locus 2323 : 
2 alleles
4.3% missing data
   4   (0.896) 0.915 0.972 0.924 
   3   (0.104) 0.085 0.028 0.076 

Locus 2324 : 
2 alleles
21.7% missing data
   3   (0.744) 0.730 0.539 0.800 
   1   (0.256) 0.270 0.461 0.200 

Locus 2325 : 
2 alleles
13.8% missing data
   3   (0.933) 0.989 0.993 0.893 
   1   (0.067) 0.011 0.007 0.107 

Locus 2326 : 
2 alleles
2.9% missing data
   3   (0.786) 0.905 0.788 0.741 
   4   (0.214) 0.095 0.212 0.259 

Locus 2327 : 
2 alleles
3.6% missing data
   4   (0.724) 0.660 0.915 0.760 
   1   (0.276) 0.340 0.085 0.240 

Locus 2328 : 
2 alleles
12.3% missing data
   2   (0.716) 0.754 0.918 0.695 
   4   (0.284) 0.246 0.082 0.305 

Locus 2329 : 
2 alleles
2.9% missing data
   1   (0.309) 0.231 0.426 0.317 
   3   (0.691) 0.769 0.574 0.683 

Locus 2330 : 
2 alleles
13.0% missing data
   1   (0.886) 0.905 0.977 0.909 
   3   (0.114) 0.095 0.023 0.091 

Locus 2331 : 
2 alleles
10.9% missing data
   4   (0.827) 0.851 0.636 0.875 
   3   (0.173) 0.149 0.364 0.125 

Locus 2332 : 
2 alleles
15.2% missing data
   2   (0.899) 0.884 0.929 0.944 
   4   (0.101) 0.116 0.071 0.056 

Locus 2333 : 
2 alleles
3.6% missing data
   4   (0.897) 0.925 0.977 0.919 
   2   (0.103) 0.075 0.023 0.081 

Locus 2334 : 
2 alleles
2.2% missing data
   1   (0.911) 0.948 0.970 0.932 
   3   (0.089) 0.052 0.030 0.068 

Locus 2335 : 
2 alleles
13.8% missing data
   1   (0.660) 0.635 0.842 0.673 
   4   (0.340) 0.365 0.158 0.327 

Locus 2336 : 
2 alleles
16.7% missing data
   2   (0.475) 0.375 0.143 0.564 
   4   (0.525) 0.625 0.857 0.436 

Locus 2337 : 
2 alleles
5.1% missing data
   4   (0.883) 0.862 0.931 0.928 
   2   (0.117) 0.138 0.069 0.072 

Locus 2338 : 
2 alleles
12.3% missing data
   3   (0.625) 0.644 0.547 0.640 
   1   (0.375) 0.356 0.453 0.360 

Locus 2339 : 
2 alleles
12.3% missing data
   1   (0.078) 0.147 0.025 0.027 
   3   (0.922) 0.853 0.975 0.973 

Locus 2340 : 
2 alleles
2.2% missing data
   2   (0.884) 0.916 0.974 0.900 
   4   (0.116) 0.084 0.026 0.100 

Locus 2341 : 
2 alleles
4.3% missing data
   3   (0.732) 0.677 0.872 0.773 
   1   (0.268) 0.323 0.128 0.227 

Locus 2342 : 
2 alleles
5.1% missing data
   2   (0.629) 0.600 0.914 0.626 
   1   (0.371) 0.400 0.086 0.374 

Locus 2343 : 
2 alleles
5.1% missing data
   1   (0.941) 0.992 0.994 0.909 
   3   (0.059) 0.008 0.006 0.091 

Locus 2344 : 
2 alleles
2.9% missing data
   1   (0.923) 0.952 0.676 0.967 
   3   (0.077) 0.048 0.324 0.033 

Locus 2345 : 
2 alleles
10.1% missing data
   4   (0.919) 0.952 0.599 0.962 
   2   (0.081) 0.048 0.401 0.038 

Locus 2346 : 
2 alleles
15.2% missing data
   1   (0.919) 0.890 0.972 0.964 
   3   (0.081) 0.110 0.028 0.036 

Locus 2347 : 
2 alleles
13.0% missing data
   3   (0.333) 0.418 0.093 0.299 
   1   (0.667) 0.582 0.907 0.701 

Locus 2348 : 
2 alleles
15.2% missing data
   3   (0.908) 0.880 0.975 0.952 
   4   (0.092) 0.120 0.025 0.048 

Locus 2349 : 
2 alleles
14.5% missing data
   3   (0.889) 0.826 0.939 0.945 
   1   (0.111) 0.174 0.061 0.055 

Locus 2350 : 
2 alleles
13.0% missing data
   2   (0.916) 0.876 0.914 0.966 
   4   (0.084) 0.124 0.086 0.034 

Locus 2351 : 
2 alleles
4.3% missing data
   2   (0.798) 0.759 0.937 0.836 
   4   (0.202) 0.241 0.063 0.164 

Locus 2352 : 
2 alleles
15.2% missing data
   3   (0.907) 0.956 0.970 0.914 
   1   (0.093) 0.044 0.030 0.086 

Locus 2353 : 
2 alleles
7.2% missing data
   1   (0.753) 0.636 0.918 0.815 
   3   (0.247) 0.364 0.082 0.185 

Locus 2354 : 
2 alleles
12.3% missing data
   3   (0.514) 0.519 0.667 0.502 
   1   (0.486) 0.481 0.333 0.498 

Locus 2355 : 
2 alleles
11.6% missing data
   3   (0.833) 0.623 0.915 0.922 
   1   (0.167) 0.377 0.085 0.078 

Locus 2356 : 
2 alleles
13.0% missing data
   1   (0.219) 0.212 0.218 0.191 
   4   (0.781) 0.788 0.782 0.809 

Locus 2357 : 
2 alleles
11.6% missing data
   1   (0.861) 0.946 0.602 0.863 
   4   (0.139) 0.054 0.398 0.137 

Locus 2358 : 
2 alleles
10.1% missing data
   1   (0.816) 0.901 0.955 0.773 
   3   (0.184) 0.099 0.045 0.227 

Locus 2359 : 
2 alleles
2.9% missing data
   1   (0.857) 0.903 0.960 0.858 
   4   (0.143) 0.097 0.040 0.142 

Locus 2360 : 
2 alleles
5.1% missing data
   2   (0.653) 0.748 0.323 0.645 
   4   (0.347) 0.252 0.677 0.355 

Locus 2361 : 
2 alleles
6.5% missing data
   2   (0.362) 0.222 0.417 0.426 
   4   (0.638) 0.778 0.583 0.574 

Locus 2362 : 
2 alleles
10.9% missing data
   2   (0.881) 0.872 0.587 0.944 
   4   (0.119) 0.128 0.413 0.056 

Locus 2363 : 
2 alleles
8.0% missing data
   1   (0.609) 0.609 0.893 0.590 
   3   (0.391) 0.391 0.107 0.410 

Locus 2364 : 
2 alleles
3.6% missing data
   2   (0.647) 0.704 0.550 0.645 
   4   (0.353) 0.296 0.450 0.355 

Locus 2365 : 
2 alleles
15.2% missing data
   2   (0.653) 0.639 0.502 0.694 
   4   (0.347) 0.361 0.498 0.306 

Locus 2366 : 
2 alleles
7.2% missing data
   1   (0.114) 0.120 0.048 0.075 
   3   (0.886) 0.880 0.952 0.925 

Locus 2367 : 
2 alleles
4.3% missing data
   4   (0.883) 0.891 0.968 0.913 
   2   (0.117) 0.109 0.032 0.087 

Locus 2368 : 
2 alleles
3.6% missing data
   2   (0.456) 0.511 0.227 0.444 
   3   (0.544) 0.489 0.773 0.556 

Locus 2369 : 
2 alleles
8.0% missing data
   3   (0.630) 0.742 0.699 0.575 
   1   (0.370) 0.258 0.301 0.425 

Locus 2370 : 
2 alleles
6.5% missing data
   4   (0.885) 0.884 0.959 0.921 
   1   (0.115) 0.116 0.041 0.079 

Locus 2371 : 
2 alleles
5.1% missing data
   2   (0.851) 0.855 0.967 0.875 
   4   (0.149) 0.145 0.033 0.125 

Locus 2372 : 
2 alleles
5.8% missing data
   3   (0.817) 0.903 0.211 0.837 
   4   (0.183) 0.097 0.789 0.163 

Locus 2373 : 
2 alleles
2.9% missing data
   3   (0.911) 0.930 0.963 0.943 
   1   (0.089) 0.070 0.037 0.057 

Locus 2374 : 
2 alleles
3.6% missing data
   2   (0.929) 0.991 0.994 0.866 
   4   (0.071) 0.009 0.006 0.134 

Locus 2375 : 
2 alleles
10.1% missing data
   3   (0.733) 0.849 0.678 0.694 
   1   (0.267) 0.151 0.322 0.306 

Locus 2376 : 
2 alleles
4.3% missing data
   1   (0.855) 0.775 0.962 0.911 
   2   (0.145) 0.225 0.038 0.089 

Locus 2377 : 
2 alleles
3.6% missing data
   2   (0.892) 0.821 0.964 0.946 
   4   (0.108) 0.179 0.036 0.054 

Locus 2378 : 
2 alleles
6.5% missing data
   4   (0.881) 0.932 0.914 0.890 
   2   (0.119) 0.068 0.086 0.110 

Locus 2379 : 
2 alleles
8.0% missing data
   2   (0.902) 0.883 0.967 0.946 
   4   (0.098) 0.117 0.033 0.054 

Locus 2380 : 
2 alleles
3.6% missing data
   2   (0.717) 0.650 0.916 0.753 
   3   (0.283) 0.350 0.084 0.247 

Locus 2381 : 
2 alleles
13.0% missing data
   1   (0.909) 0.932 0.976 0.935 
   3   (0.091) 0.068 0.024 0.065 

Locus 2382 : 
2 alleles
11.6% missing data
   2   (0.911) 0.947 0.960 0.932 
   4   (0.089) 0.053 0.040 0.068 

Locus 2383 : 
2 alleles
5.8% missing data
   1   (0.088) 0.029 0.017 0.097 
   3   (0.912) 0.971 0.983 0.903 

Locus 2384 : 
2 alleles
1.4% missing data
   2   (0.899) 0.937 0.978 0.913 
   4   (0.101) 0.063 0.022 0.087 

Locus 2385 : 
2 alleles
3.6% missing data
   4   (0.832) 0.900 0.959 0.809 
   3   (0.168) 0.100 0.041 0.191 

Locus 2386 : 
2 alleles
12.3% missing data
   3   (0.082) 0.055 0.028 0.057 
   4   (0.918) 0.945 0.972 0.943 

Locus 2387 : 
2 alleles
4.3% missing data
   1   (0.114) 0.073 0.042 0.101 
   3   (0.886) 0.927 0.958 0.899 

Locus 2388 : 
2 alleles
12.3% missing data
   1   (0.882) 0.893 0.968 0.911 
   3   (0.118) 0.107 0.032 0.089 

Locus 2389 : 
2 alleles
5.1% missing data
   1   (0.793) 0.807 0.947 0.802 
   3   (0.207) 0.193 0.053 0.198 

Locus 2390 : 
2 alleles
5.1% missing data
   1   (0.869) 0.845 0.940 0.913 
   3   (0.131) 0.155 0.060 0.087 

Locus 2391 : 
2 alleles
4.3% missing data
   4   (0.504) 0.450 0.186 0.567 
   1   (0.496) 0.550 0.814 0.433 

Locus 2392 : 
2 alleles
7.2% missing data
   4   (0.831) 0.881 0.700 0.861 
   2   (0.169) 0.119 0.300 0.139 

Locus 2393 : 
2 alleles
1.4% missing data
   3   (0.906) 0.938 0.976 0.926 
   1   (0.094) 0.062 0.024 0.074 

Locus 2394 : 
2 alleles
3.6% missing data
   3   (0.349) 0.440 0.106 0.311 
   2   (0.651) 0.560 0.894 0.689 

Locus 2395 : 
2 alleles
2.9% missing data
   3   (0.601) 0.527 0.332 0.675 
   1   (0.399) 0.473 0.668 0.325 

Locus 2396 : 
2 alleles
2.2% missing data
   4   (0.958) 0.862 0.986 0.994 
   1   (0.042) 0.138 0.014 0.006 

Locus 2397 : 
2 alleles
13.0% missing data
   2   (0.146) 0.178 0.650 0.070 
   4   (0.854) 0.822 0.350 0.930 

Locus 2398 : 
2 alleles
4.3% missing data
   3   (0.829) 0.855 0.906 0.845 
   1   (0.171) 0.145 0.094 0.155 

Locus 2399 : 
2 alleles
3.6% missing data
   3   (0.823) 0.923 0.433 0.816 
   1   (0.177) 0.077 0.567 0.184 

Locus 2400 : 
2 alleles
10.9% missing data
   3   (0.427) 0.445 0.130 0.440 
   4   (0.573) 0.555 0.870 0.560 

Locus 2401 : 
2 alleles
16.7% missing data
   3   (0.814) 0.809 0.944 0.838 
   1   (0.186) 0.191 0.056 0.162 

Locus 2402 : 
2 alleles
1.4% missing data
   4   (0.908) 0.923 0.638 0.960 
   2   (0.092) 0.077 0.362 0.040 

Locus 2403 : 
2 alleles
8.0% missing data
   1   (0.864) 0.791 0.940 0.922 
   3   (0.136) 0.209 0.060 0.078 

Locus 2404 : 
2 alleles
4.3% missing data
   1   (0.334) 0.407 0.107 0.302 
   3   (0.666) 0.593 0.893 0.698 

Locus 2405 : 
2 alleles
5.1% missing data
   3   (0.868) 0.965 0.980 0.792 
   1   (0.132) 0.035 0.020 0.208 

Locus 2406 : 
2 alleles
6.5% missing data
   4   (0.868) 0.780 0.596 0.948 
   2   (0.132) 0.220 0.404 0.052 

Locus 2407 : 
2 alleles
0.7% missing data
   4   (0.955) 0.829 0.984 0.994 
   2   (0.045) 0.171 0.016 0.006 

Locus 2408 : 
2 alleles
5.1% missing data
   1   (0.267) 0.259 0.099 0.261 
   3   (0.733) 0.741 0.901 0.739 

Locus 2409 : 
2 alleles
13.8% missing data
   1   (0.897) 0.934 0.956 0.916 
   3   (0.103) 0.066 0.044 0.084 

Locus 2410 : 
2 alleles
2.2% missing data
   1   (0.140) 0.309 0.463 0.047 
   4   (0.860) 0.691 0.537 0.953 

Locus 2411 : 
2 alleles
10.1% missing data
   2   (0.881) 0.909 0.972 0.899 
   4   (0.119) 0.091 0.028 0.101 

Locus 2412 : 
2 alleles
13.0% missing data
   2   (0.922) 0.947 0.778 0.967 
   4   (0.078) 0.053 0.222 0.033 

Locus 2413 : 
2 alleles
0.7% missing data
   2   (0.913) 0.939 0.978 0.938 
   4   (0.087) 0.061 0.022 0.062 

Locus 2414 : 
2 alleles
3.6% missing data
   3   (0.921) 0.894 0.968 0.966 
   1   (0.079) 0.106 0.032 0.034 

Locus 2415 : 
2 alleles
10.9% missing data
   3   (0.893) 0.933 0.957 0.908 
   2   (0.107) 0.067 0.043 0.092 

Locus 2416 : 
2 alleles
16.7% missing data
   4   (0.819) 0.839 0.943 0.831 
   1   (0.181) 0.161 0.057 0.169 

Locus 2417 : 
2 alleles
10.9% missing data
   2   (0.906) 0.952 0.728 0.942 
   4   (0.094) 0.048 0.272 0.058 

Locus 2418 : 
2 alleles
5.1% missing data
   2   (0.874) 0.902 0.972 0.892 
   4   (0.126) 0.098 0.028 0.108 

Locus 2419 : 
2 alleles
3.6% missing data
   1   (0.306) 0.332 0.390 0.258 
   3   (0.694) 0.668 0.610 0.742 

Locus 2420 : 
2 alleles
1.4% missing data
   2   (0.915) 0.973 0.983 0.905 
   4   (0.085) 0.027 0.017 0.095 

Locus 2421 : 
2 alleles
11.6% missing data
   2   (0.164) 0.025 0.016 0.368 
   4   (0.836) 0.975 0.984 0.632 

Locus 2422 : 
2 alleles
3.6% missing data
   3   (0.903) 0.967 0.834 0.919 
   2   (0.097) 0.033 0.166 0.081 

Locus 2423 : 
2 alleles
2.2% missing data
   4   (0.886) 0.966 0.784 0.885 
   2   (0.114) 0.034 0.216 0.115 

Locus 2424 : 
2 alleles
3.6% missing data
   1   (0.691) 0.476 0.333 0.826 
   4   (0.309) 0.524 0.667 0.174 

Locus 2425 : 
2 alleles
1.4% missing data
   1   (0.897) 0.894 0.956 0.936 
   3   (0.103) 0.106 0.044 0.064 

Locus 2426 : 
2 alleles
11.6% missing data
   3   (0.861) 0.903 0.902 0.875 
   1   (0.139) 0.097 0.098 0.125 

Locus 2427 : 
2 alleles
10.1% missing data
   1   (0.538) 0.740 0.560 0.419 
   3   (0.462) 0.260 0.440 0.581 

Locus 2428 : 
2 alleles
1.4% missing data
   1   (0.943) 0.993 0.995 0.909 
   3   (0.057) 0.007 0.005 0.091 

Locus 2429 : 
2 alleles
13.8% missing data
   2   (0.907) 0.938 0.624 0.952 
   4   (0.093) 0.062 0.376 0.048 

Locus 2430 : 
2 alleles
14.5% missing data
   2   (0.904) 0.955 0.980 0.906 
   4   (0.096) 0.045 0.020 0.094 

Locus 2431 : 
2 alleles
5.8% missing data
   3   (0.796) 0.780 0.934 0.824 
   1   (0.204) 0.220 0.066 0.176 

Locus 2432 : 
2 alleles
2.2% missing data
   2   (0.859) 0.943 0.607 0.862 
   4   (0.141) 0.057 0.393 0.138 

Locus 2433 : 
2 alleles
2.9% missing data
   4   (0.743) 0.814 0.592 0.750 
   2   (0.257) 0.186 0.408 0.250 

Locus 2434 : 
2 alleles
5.1% missing data
   1   (0.935) 0.891 0.975 0.979 
   2   (0.065) 0.109 0.025 0.021 

Locus 2435 : 
2 alleles
11.6% missing data
   1   (0.906) 0.917 0.950 0.941 
   3   (0.094) 0.083 0.050 0.059 

Locus 2436 : 
2 alleles
15.2% missing data
   2   (0.662) 0.710 0.666 0.659 
   4   (0.338) 0.290 0.334 0.341 

Locus 2437 : 
2 alleles
5.1% missing data
   3   (0.915) 0.956 0.952 0.933 
   1   (0.085) 0.044 0.048 0.067 

Locus 2438 : 
2 alleles
4.3% missing data
   1   (0.791) 0.794 0.931 0.808 
   2   (0.209) 0.206 0.069 0.192 

Locus 2439 : 
2 alleles
2.9% missing data
   1   (0.833) 0.898 0.671 0.854 
   4   (0.167) 0.102 0.329 0.146 

Locus 2440 : 
2 alleles
5.1% missing data
   1   (0.253) 0.203 0.067 0.277 
   3   (0.747) 0.797 0.933 0.723 

Locus 2441 : 
2 alleles
18.1% missing data
   2   (0.355) 0.433 0.492 0.285 
   1   (0.645) 0.567 0.508 0.715 

Locus 2442 : 
2 alleles
2.9% missing data
   1   (0.909) 0.917 0.974 0.943 
   4   (0.091) 0.083 0.026 0.057 

Locus 2443 : 
2 alleles
1.4% missing data
   2   (0.865) 0.916 0.972 0.864 
   4   (0.135) 0.084 0.028 0.136 

Locus 2444 : 
2 alleles
2.9% missing data
   4   (0.421) 0.360 0.105 0.484 
   2   (0.579) 0.640 0.895 0.516 

Locus 2445 : 
2 alleles
17.4% missing data
   4   (0.646) 0.699 0.740 0.631 
   2   (0.354) 0.301 0.260 0.369 

Locus 2446 : 
2 alleles
2.9% missing data
   4   (0.869) 0.950 0.974 0.831 
   2   (0.131) 0.050 0.026 0.169 

Locus 2447 : 
2 alleles
5.8% missing data
   3   (0.914) 0.956 0.977 0.928 
   1   (0.086) 0.044 0.023 0.072 

Locus 2448 : 
2 alleles
5.8% missing data
   1   (0.769) 0.746 0.939 0.792 
   4   (0.231) 0.254 0.061 0.208 

Locus 2449 : 
2 alleles
2.9% missing data
   4   (0.606) 0.619 0.868 0.583 
   1   (0.394) 0.381 0.132 0.417 

Locus 2450 : 
2 alleles
2.2% missing data
   3   (0.579) 0.074 0.048 0.902 
   1   (0.421) 0.926 0.952 0.098 

Locus 2451 : 
2 alleles
14.5% missing data
   2   (0.894) 0.871 0.851 0.944 
   4   (0.106) 0.129 0.149 0.056 

Locus 2452 : 
2 alleles
11.6% missing data
   1   (0.900) 0.890 0.966 0.940 
   3   (0.100) 0.110 0.034 0.060 

Locus 2453 : 
2 alleles
2.2% missing data
   4   (0.912) 0.979 0.893 0.916 
   2   (0.088) 0.021 0.107 0.084 

Locus 2454 : 
2 alleles
8.0% missing data
   1   (0.916) 0.946 0.981 0.939 
   4   (0.084) 0.054 0.019 0.061 

Locus 2455 : 
2 alleles
3.6% missing data
   2   (0.377) 0.449 0.526 0.311 
   1   (0.623) 0.551 0.474 0.689 

Locus 2456 : 
2 alleles
4.3% missing data
   3   (0.812) 0.772 0.946 0.852 
   4   (0.188) 0.228 0.054 0.148 

Locus 2457 : 
2 alleles
9.4% missing data
   2   (0.925) 0.906 0.972 0.967 
   4   (0.075) 0.094 0.028 0.033 

Locus 2458 : 
2 alleles
6.5% missing data
   3   (0.905) 0.902 0.971 0.944 
   4   (0.095) 0.098 0.029 0.056 

Locus 2459 : 
2 alleles
12.3% missing data
   1   (0.190) 0.167 0.063 0.180 
   3   (0.810) 0.833 0.937 0.820 

Locus 2460 : 
2 alleles
3.6% missing data
   2   (0.268) 0.301 0.076 0.244 
   4   (0.732) 0.699 0.924 0.756 

Locus 2461 : 
2 alleles
7.2% missing data
   1   (0.894) 0.856 0.609 0.962 
   3   (0.106) 0.144 0.391 0.038 

Locus 2462 : 
2 alleles
12.3% missing data
   1   (0.959) 0.896 0.924 0.994 
   2   (0.041) 0.104 0.076 0.006 

Locus 2463 : 
2 alleles
4.3% missing data
   3   (0.894) 0.841 0.960 0.946 
   1   (0.106) 0.159 0.040 0.054 

Locus 2464 : 
2 alleles
6.5% missing data
   4   (0.802) 0.838 0.934 0.802 
   2   (0.198) 0.162 0.066 0.198 

Locus 2465 : 
2 alleles
10.9% missing data
   2   (0.626) 0.500 0.500 0.716 
   4   (0.374) 0.500 0.500 0.284 

Locus 2466 : 
2 alleles
8.0% missing data
   4   (0.869) 0.868 0.940 0.905 
   2   (0.131) 0.132 0.060 0.095 

Locus 2467 : 
2 alleles
15.2% missing data
   3   (0.878) 0.868 0.869 0.923 
   1   (0.122) 0.132 0.131 0.077 

Locus 2468 : 
2 alleles
18.1% missing data
   4   (0.687) 0.421 0.879 0.803 
   2   (0.313) 0.579 0.121 0.197 

Locus 2469 : 
2 alleles
19.6% missing data
   1   (0.175) 0.148 0.205 0.151 
   3   (0.825) 0.852 0.795 0.849 

Locus 2470 : 
2 alleles
11.6% missing data
   2   (0.142) 0.084 0.369 0.113 
   4   (0.858) 0.916 0.631 0.887 

Locus 2471 : 
2 alleles
10.9% missing data
   1   (0.865) 0.919 0.966 0.862 
   3   (0.135) 0.081 0.034 0.138 

Locus 2472 : 
2 alleles
15.2% missing data
   1   (0.912) 0.938 0.975 0.937 
   3   (0.088) 0.062 0.025 0.063 

Locus 2473 : 
2 alleles
2.9% missing data
   3   (0.838) 0.916 0.629 0.849 
   2   (0.162) 0.084 0.371 0.151 

Locus 2474 : 
2 alleles
10.1% missing data
   4   (0.339) 0.416 0.137 0.301 
   1   (0.661) 0.584 0.863 0.699 

Locus 2475 : 
2 alleles
1.4% missing data
   3   (0.678) 0.851 0.250 0.614 
   1   (0.322) 0.149 0.750 0.386 

Locus 2476 : 
2 alleles
2.9% missing data
   1   (0.902) 0.906 0.979 0.937 
   2   (0.098) 0.094 0.021 0.063 

Locus 2477 : 
2 alleles
2.9% missing data
   1   (0.323) 0.341 0.102 0.317 
   3   (0.677) 0.659 0.898 0.683 

Locus 2478 : 
2 alleles
5.1% missing data
   4   (0.776) 0.771 0.937 0.793 
   1   (0.224) 0.229 0.063 0.207 

Locus 2479 : 
2 alleles
0.7% missing data
   4   (0.929) 0.923 0.983 0.968 
   2   (0.071) 0.077 0.017 0.032 

Locus 2480 : 
2 alleles
5.8% missing data
   2   (0.603) 0.567 0.292 0.664 
   4   (0.397) 0.433 0.708 0.336 

Locus 2481 : 
2 alleles
4.3% missing data
   1   (0.094) 0.029 0.021 0.114 
   3   (0.906) 0.971 0.979 0.886 

Locus 2482 : 
2 alleles
10.9% missing data
   2   (0.890) 0.962 0.983 0.857 
   4   (0.110) 0.038 0.017 0.143 

Locus 2483 : 
2 alleles
3.6% missing data
   2   (0.914) 0.910 0.951 0.956 
   1   (0.086) 0.090 0.049 0.044 

Locus 2484 : 
2 alleles
1.4% missing data
   1   (0.218) 0.178 0.061 0.227 
   4   (0.782) 0.822 0.939 0.773 

Locus 2485 : 
2 alleles
4.3% missing data
   2   (0.940) 0.874 0.943 0.986 
   4   (0.060) 0.126 0.057 0.014 

Locus 2486 : 
2 alleles
14.5% missing data
   2   (0.799) 0.849 0.738 0.821 
   4   (0.201) 0.151 0.262 0.179 

Locus 2487 : 
2 alleles
11.6% missing data
   3   (0.899) 0.901 0.963 0.935 
   1   (0.101) 0.099 0.037 0.065 

Locus 2488 : 
2 alleles
13.0% missing data
   3   (0.918) 0.977 0.986 0.902 
   1   (0.082) 0.023 0.014 0.098 

Locus 2489 : 
2 alleles
3.6% missing data
   1   (0.740) 0.753 0.752 0.771 
   4   (0.260) 0.247 0.248 0.229 

Locus 2490 : 
2 alleles
11.6% missing data
   1   (0.940) 0.990 0.994 0.914 
   4   (0.060) 0.010 0.006 0.086 

Locus 2491 : 
2 alleles
1.4% missing data
   3   (0.918) 0.966 0.978 0.927 
   4   (0.082) 0.034 0.022 0.073 

Locus 2492 : 
2 alleles
2.2% missing data
   1   (0.909) 0.923 0.953 0.943 
   3   (0.091) 0.077 0.047 0.057 

Locus 2493 : 
2 alleles
14.5% missing data
   3   (0.840) 0.778 0.946 0.892 
   1   (0.160) 0.222 0.054 0.108 

Locus 2494 : 
2 alleles
14.5% missing data
   1   (0.880) 0.891 0.959 0.909 
   2   (0.120) 0.109 0.041 0.091 

Locus 2495 : 
2 alleles
2.2% missing data
   4   (0.915) 0.882 0.981 0.960 
   1   (0.085) 0.118 0.019 0.040 

Locus 2496 : 
2 alleles
6.5% missing data
   1   (0.132) 0.079 0.027 0.136 
   3   (0.868) 0.921 0.973 0.864 

Locus 2497 : 
2 alleles
14.5% missing data
   4   (0.883) 0.907 0.682 0.931 
   2   (0.117) 0.093 0.318 0.069 

Locus 2498 : 
2 alleles
3.6% missing data
   3   (0.928) 0.983 0.988 0.916 
   1   (0.072) 0.017 0.012 0.084 

Locus 2499 : 
2 alleles
0.0% missing data
   2   (0.931) 0.866 0.969 0.979 
   3   (0.069) 0.134 0.031 0.021 

Locus 2500 : 
2 alleles
15.2% missing data
   4   (0.717) 0.558 0.704 0.817 
   1   (0.283) 0.442 0.296 0.183 

Locus 2501 : 
2 alleles
10.9% missing data
   2   (0.896) 0.935 0.958 0.913 
   4   (0.104) 0.065 0.042 0.087 

Locus 2502 : 
2 alleles
15.2% missing data
   2   (0.912) 0.948 0.947 0.935 
   4   (0.088) 0.052 0.053 0.065 

Locus 2503 : 
2 alleles
2.2% missing data
   2   (0.805) 0.801 0.264 0.875 
   4   (0.195) 0.199 0.736 0.125 

Locus 2504 : 
2 alleles
11.6% missing data
   4   (0.913) 0.956 0.979 0.925 
   2   (0.087) 0.044 0.021 0.075 

Locus 2505 : 
2 alleles
2.9% missing data
   2   (0.815) 0.813 0.960 0.836 
   1   (0.185) 0.187 0.040 0.164 

Locus 2506 : 
2 alleles
6.5% missing data
   3   (0.858) 0.894 0.949 0.870 
   1   (0.142) 0.106 0.051 0.130 

Locus 2507 : 
2 alleles
2.2% missing data
   2   (0.864) 0.707 0.949 0.937 
   4   (0.136) 0.293 0.051 0.063 

Locus 2508 : 
2 alleles
2.9% missing data
   4   (0.907) 0.937 0.973 0.931 
   2   (0.093) 0.063 0.027 0.069 

Locus 2509 : 
2 alleles
4.3% missing data
   4   (0.897) 0.908 0.590 0.953 
   2   (0.103) 0.092 0.410 0.047 

Locus 2510 : 
2 alleles
14.5% missing data
   3   (0.418) 0.411 0.158 0.439 
   2   (0.582) 0.589 0.842 0.561 

Locus 2511 : 
2 alleles
15.2% missing data
   1   (0.879) 0.890 0.957 0.908 
   3   (0.121) 0.110 0.043 0.092 

Locus 2512 : 
2 alleles
4.3% missing data
   2   (0.779) 0.815 0.947 0.770 
   4   (0.221) 0.185 0.053 0.230 

Locus 2513 : 
2 alleles
2.9% missing data
   1   (0.135) 0.068 0.030 0.153 
   3   (0.865) 0.932 0.970 0.847 

Locus 2514 : 
2 alleles
6.5% missing data
   1   (0.160) 0.118 0.039 0.158 
   3   (0.840) 0.882 0.961 0.842 

Locus 2515 : 
2 alleles
12.3% missing data
   3   (0.504) 0.344 0.113 0.636 
   2   (0.496) 0.656 0.887 0.364 

Locus 2516 : 
2 alleles
7.2% missing data
   2   (0.685) 0.534 0.517 0.790 
   4   (0.315) 0.466 0.483 0.210 

Locus 2517 : 
2 alleles
13.8% missing data
   4   (0.574) 0.508 0.469 0.629 
   3   (0.426) 0.492 0.531 0.371 

Locus 2518 : 
2 alleles
5.1% missing data
   2   (0.687) 0.710 0.594 0.711 
   4   (0.313) 0.290 0.406 0.289 

Locus 2519 : 
2 alleles
10.1% missing data
   4   (0.430) 0.378 0.744 0.420 
   2   (0.570) 0.622 0.256 0.580 

Locus 2520 : 
2 alleles
11.6% missing data
   1   (0.892) 0.797 0.965 0.951 
   3   (0.108) 0.203 0.035 0.049 

Locus 2521 : 
2 alleles
4.3% missing data
   2   (0.900) 0.933 0.977 0.919 
   4   (0.100) 0.067 0.023 0.081 

Locus 2522 : 
2 alleles
4.3% missing data
   4   (0.846) 0.916 0.689 0.862 
   2   (0.154) 0.084 0.311 0.138 

Locus 2523 : 
2 alleles
13.8% missing data
   4   (0.901) 0.931 0.957 0.925 
   3   (0.099) 0.069 0.043 0.075 

Locus 2524 : 
2 alleles
13.0% missing data
   1   (0.058) 0.008 0.006 0.089 
   3   (0.942) 0.992 0.994 0.911 

Locus 2525 : 
2 alleles
12.3% missing data
   2   (0.879) 0.926 0.972 0.882 
   4   (0.121) 0.074 0.028 0.118 

Locus 2526 : 
2 alleles
6.5% missing data
   2   (0.808) 0.838 0.943 0.812 
   3   (0.192) 0.162 0.057 0.188 

Locus 2527 : 
2 alleles
15.9% missing data
   1   (0.919) 0.944 0.957 0.948 
   4   (0.081) 0.056 0.043 0.052 

Locus 2528 : 
2 alleles
3.6% missing data
   3   (0.913) 0.972 0.986 0.903 
   1   (0.087) 0.028 0.014 0.097 

Locus 2529 : 
2 alleles
5.1% missing data
   1   (0.711) 0.756 0.931 0.682 
   2   (0.289) 0.244 0.069 0.318 

Locus 2530 : 
2 alleles
5.8% missing data
   2   (0.795) 0.844 0.943 0.782 
   4   (0.205) 0.156 0.057 0.218 

Locus 2531 : 
2 alleles
8.0% missing data
   1   (0.708) 0.602 0.487 0.800 
   3   (0.292) 0.398 0.513 0.200 

Locus 2532 : 
2 alleles
17.4% missing data
   3   (0.886) 0.876 0.969 0.924 
   4   (0.114) 0.124 0.031 0.076 

Locus 2533 : 
2 alleles
13.8% missing data
   3   (0.426) 0.541 0.486 0.350 
   1   (0.574) 0.459 0.514 0.650 

Locus 2534 : 
2 alleles
14.5% missing data
   4   (0.899) 0.830 0.976 0.952 
   2   (0.101) 0.170 0.024 0.048 

Locus 2535 : 
2 alleles
2.9% missing data
   3   (0.823) 0.889 0.639 0.844 
   2   (0.177) 0.111 0.361 0.156 

Locus 2536 : 
2 alleles
15.2% missing data
   4   (0.796) 0.724 0.822 0.856 
   2   (0.204) 0.276 0.178 0.144 

Locus 2537 : 
2 alleles
10.9% missing data
   4   (0.654) 0.683 0.523 0.671 
   2   (0.346) 0.317 0.477 0.329 

Locus 2538 : 
2 alleles
3.6% missing data
   2   (0.813) 0.822 0.946 0.830 
   4   (0.187) 0.178 0.054 0.170 

Locus 2539 : 
2 alleles
2.9% missing data
   3   (0.871) 0.870 0.962 0.904 
   1   (0.129) 0.130 0.038 0.096 

Locus 2540 : 
2 alleles
14.5% missing data
   4   (0.181) 0.156 0.050 0.173 
   3   (0.819) 0.844 0.950 0.827 

Locus 2541 : 
2 alleles
0.7% missing data
   3   (0.146) 0.099 0.053 0.142 
   4   (0.854) 0.901 0.947 0.858 

Locus 2542 : 
2 alleles
2.9% missing data
   1   (0.924) 0.974 0.985 0.927 
   3   (0.076) 0.026 0.015 0.073 

Locus 2543 : 
2 alleles
18.8% missing data
   3   (0.772) 0.798 0.719 0.793 
   1   (0.228) 0.202 0.281 0.207 

Locus 2544 : 
2 alleles
11.6% missing data
   4   (0.918) 0.934 0.974 0.949 
   2   (0.082) 0.066 0.026 0.051 

Locus 2545 : 
2 alleles
12.3% missing data
   4   (0.264) 0.127 0.106 0.360 
   2   (0.736) 0.873 0.894 0.640 

Locus 2546 : 
2 alleles
13.8% missing data
   2   (0.534) 0.231 0.082 0.751 
   3   (0.466) 0.769 0.918 0.249 

Locus 2547 : 
2 alleles
9.4% missing data
   1   (0.454) 0.443 0.461 0.451 
   4   (0.546) 0.557 0.539 0.549 

Locus 2548 : 
2 alleles
10.9% missing data
   4   (0.239) 0.300 0.077 0.198 
   2   (0.761) 0.700 0.923 0.802 

Locus 2549 : 
2 alleles
2.9% missing data
   4   (0.873) 0.889 0.960 0.898 
   1   (0.127) 0.111 0.040 0.102 

Locus 2550 : 
2 alleles
5.8% missing data
   4   (0.695) 0.758 0.638 0.693 
   1   (0.305) 0.242 0.362 0.307 

Locus 2551 : 
2 alleles
11.6% missing data
   1   (0.926) 0.989 0.991 0.872 
   3   (0.074) 0.011 0.009 0.128 

Locus 2552 : 
2 alleles
3.6% missing data
   4   (0.684) 0.585 0.894 0.732 
   3   (0.316) 0.415 0.106 0.268 

Locus 2553 : 
2 alleles
8.0% missing data
   2   (0.906) 0.980 0.720 0.903 
   4   (0.094) 0.020 0.280 0.097 

Locus 2554 : 
2 alleles
7.2% missing data
   3   (0.801) 0.817 0.655 0.848 
   2   (0.199) 0.183 0.345 0.152 

Locus 2555 : 
2 alleles
1.4% missing data
   3   (0.908) 0.938 0.718 0.955 
   1   (0.092) 0.062 0.282 0.045 

Locus 2556 : 
2 alleles
2.9% missing data
   3   (0.907) 0.874 0.970 0.953 
   1   (0.093) 0.126 0.030 0.047 

Locus 2557 : 
2 alleles
13.8% missing data
   2   (0.405) 0.275 0.133 0.504 
   3   (0.595) 0.725 0.867 0.496 

Locus 2558 : 
2 alleles
11.6% missing data
   4   (0.929) 0.979 0.987 0.928 
   2   (0.071) 0.021 0.013 0.072 

Locus 2559 : 
2 alleles
12.3% missing data
   1   (0.914) 0.978 0.983 0.885 
   3   (0.086) 0.022 0.017 0.115 

Locus 2560 : 
2 alleles
13.0% missing data
   1   (0.875) 0.926 0.969 0.875 
   3   (0.125) 0.074 0.031 0.125 

Locus 2561 : 
2 alleles
13.0% missing data
   3   (0.577) 0.579 0.894 0.549 
   1   (0.423) 0.421 0.106 0.451 

Locus 2562 : 
2 alleles
3.6% missing data
   2   (0.908) 0.947 0.973 0.925 
   4   (0.092) 0.053 0.027 0.075 

Locus 2563 : 
2 alleles
13.8% missing data
   3   (0.685) 0.739 0.776 0.665 
   1   (0.315) 0.261 0.224 0.335 

Locus 2564 : 
2 alleles
12.3% missing data
   4   (0.775) 0.823 0.614 0.802 
   2   (0.225) 0.177 0.386 0.198 

Locus 2565 : 
2 alleles
7.2% missing data
   2   (0.913) 0.929 0.967 0.946 
   4   (0.087) 0.071 0.033 0.054 

Locus 2566 : 
2 alleles
14.5% missing data
   1   (0.892) 0.905 0.974 0.921 
   3   (0.108) 0.095 0.026 0.079 

Locus 2567 : 
2 alleles
15.9% missing data
   1   (0.179) 0.151 0.296 0.139 
   3   (0.821) 0.849 0.704 0.861 

Locus 2568 : 
2 alleles
2.9% missing data
   3   (0.918) 0.963 0.985 0.927 
   1   (0.082) 0.037 0.015 0.073 

Locus 2569 : 
2 alleles
12.3% missing data
   4   (0.823) 0.868 0.700 0.854 
   2   (0.177) 0.132 0.300 0.146 

Locus 2570 : 
2 alleles
1.4% missing data
   2   (0.917) 0.974 0.985 0.910 
   1   (0.083) 0.026 0.015 0.090 

Locus 2571 : 
2 alleles
15.2% missing data
   4   (0.897) 0.885 0.966 0.938 
   2   (0.103) 0.115 0.034 0.062 

Locus 2572 : 
2 alleles
2.9% missing data
   4   (0.882) 0.823 0.975 0.933 
   2   (0.118) 0.177 0.025 0.067 

Locus 2573 : 
2 alleles
13.8% missing data
   4   (0.903) 0.973 0.985 0.869 
   2   (0.097) 0.027 0.015 0.131 

Locus 2574 : 
2 alleles
1.4% missing data
   3   (0.913) 0.957 0.977 0.926 
   1   (0.087) 0.043 0.023 0.074 

Locus 2575 : 
2 alleles
5.8% missing data
   1   (0.596) 0.626 0.884 0.558 
   3   (0.404) 0.374 0.116 0.442 

Locus 2576 : 
2 alleles
14.5% missing data
   1   (0.906) 0.817 0.957 0.964 
   3   (0.094) 0.183 0.043 0.036 

Locus 2577 : 
2 alleles
15.2% missing data
   1   (0.704) 0.673 0.857 0.729 
   3   (0.296) 0.327 0.143 0.271 

Locus 2578 : 
2 alleles
12.3% missing data
   3   (0.919) 0.958 0.975 0.937 
   1   (0.081) 0.042 0.025 0.063 

Locus 2579 : 
2 alleles
8.7% missing data
   2   (0.882) 0.841 0.958 0.931 
   4   (0.118) 0.159 0.042 0.069 

Locus 2580 : 
2 alleles
11.6% missing data
   2   (0.916) 0.955 0.981 0.932 
   3   (0.084) 0.045 0.019 0.068 

Locus 2581 : 
2 alleles
18.1% missing data
   2   (0.694) 0.691 0.565 0.735 
   4   (0.306) 0.309 0.435 0.265 

Locus 2582 : 
2 alleles
14.5% missing data
   2   (0.370) 0.278 0.511 0.395 
   4   (0.630) 0.722 0.489 0.605 

Locus 2583 : 
2 alleles
10.9% missing data
   3   (0.879) 0.850 0.968 0.922 
   4   (0.121) 0.150 0.032 0.078 

Locus 2584 : 
2 alleles
2.2% missing data
   4   (0.914) 0.920 0.978 0.949 
   2   (0.086) 0.080 0.022 0.051 

Locus 2585 : 
2 alleles
13.0% missing data
   2   (0.909) 0.955 0.976 0.919 
   4   (0.091) 0.045 0.024 0.081 

Locus 2586 : 
2 alleles
10.9% missing data
   2   (0.854) 0.861 0.960 0.879 
   4   (0.146) 0.139 0.040 0.121 

Locus 2587 : 
2 alleles
5.8% missing data
   1   (0.834) 0.843 0.889 0.864 
   4   (0.166) 0.157 0.111 0.136 

Locus 2588 : 
2 alleles
6.5% missing data
   2   (0.888) 0.892 0.974 0.921 
   3   (0.112) 0.108 0.026 0.079 

Locus 2589 : 
2 alleles
6.5% missing data
   4   (0.754) 0.788 0.934 0.744 
   2   (0.246) 0.212 0.066 0.256 

Locus 2590 : 
2 alleles
4.3% missing data
   1   (0.850) 0.882 0.647 0.895 
   4   (0.150) 0.118 0.353 0.105 

Locus 2591 : 
2 alleles
13.8% missing data
   2   (0.815) 0.808 0.896 0.846 
   4   (0.185) 0.192 0.104 0.154 

Locus 2592 : 
2 alleles
12.3% missing data
   2   (0.910) 0.954 0.977 0.921 
   3   (0.090) 0.046 0.023 0.079 

Locus 2593 : 
2 alleles
15.9% missing data
   1   (0.770) 0.881 0.655 0.740 
   2   (0.230) 0.119 0.345 0.260 

Locus 2594 : 
2 alleles
13.0% missing data
   3   (0.909) 0.936 0.961 0.935 
   1   (0.091) 0.064 0.039 0.065 

Locus 2595 : 
2 alleles
3.6% missing data
   1   (0.895) 0.947 0.955 0.901 
   4   (0.105) 0.053 0.045 0.099 

Locus 2596 : 
2 alleles
13.0% missing data
   4   (0.897) 0.907 0.966 0.929 
   2   (0.103) 0.093 0.034 0.071 

Locus 2597 : 
2 alleles
12.3% missing data
   3   (0.940) 0.991 0.993 0.912 
   2   (0.060) 0.009 0.007 0.088 

Locus 2598 : 
2 alleles
4.3% missing data
   4   (0.867) 0.855 0.609 0.931 
   2   (0.133) 0.145 0.391 0.069 

Locus 2599 : 
2 alleles
3.6% missing data
   4   (0.920) 0.982 0.990 0.893 
   3   (0.080) 0.018 0.010 0.107 

Locus 2600 : 
2 alleles
14.5% missing data
   1   (0.902) 0.938 0.981 0.918 
   3   (0.098) 0.062 0.019 0.082 

Locus 2601 : 
2 alleles
1.4% missing data
   1   (0.095) 0.037 0.279 0.068 
   3   (0.905) 0.963 0.721 0.932 

Locus 2602 : 
2 alleles
0.7% missing data
   4   (0.116) 0.015 0.009 0.275 
   2   (0.884) 0.985 0.991 0.725 

Locus 2603 : 
2 alleles
10.9% missing data
   4   (0.890) 0.946 0.946 0.891 
   2   (0.110) 0.054 0.054 0.109 

Locus 2604 : 
2 alleles
4.3% missing data
   3   (0.916) 0.961 0.369 0.956 
   1   (0.084) 0.039 0.631 0.044 

Locus 2605 : 
2 alleles
4.3% missing data
   2   (0.073) 0.018 0.009 0.083 
   4   (0.927) 0.982 0.991 0.917 

Locus 2606 : 
2 alleles
4.3% missing data
   4   (0.234) 0.148 0.065 0.280 
   2   (0.766) 0.852 0.935 0.720 

Locus 2607 : 
2 alleles
11.6% missing data
   1   (0.731) 0.646 0.924 0.776 
   4   (0.269) 0.354 0.076 0.224 

Locus 2608 : 
2 alleles
3.6% missing data
   2   (0.911) 0.908 0.970 0.949 
   3   (0.089) 0.092 0.030 0.051 

Locus 2609 : 
2 alleles
5.1% missing data
   3   (0.915) 0.973 0.986 0.906 
   1   (0.085) 0.027 0.014 0.094 

Locus 2610 : 
2 alleles
3.6% missing data
   4   (0.766) 0.823 0.938 0.741 
   1   (0.234) 0.177 0.062 0.259 

Locus 2611 : 
2 alleles
18.1% missing data
   1   (0.733) 0.718 0.857 0.757 
   2   (0.267) 0.282 0.143 0.243 

Locus 2612 : 
2 alleles
5.1% missing data
   2   (0.907) 0.812 0.956 0.965 
   1   (0.093) 0.188 0.044 0.035 

Locus 2613 : 
2 alleles
5.1% missing data
   1   (0.810) 0.861 0.589 0.839 
   4   (0.190) 0.139 0.411 0.161 

Locus 2614 : 
2 alleles
5.1% missing data
   1   (0.490) 0.416 0.844 0.493 
   2   (0.510) 0.584 0.156 0.507 

Locus 2615 : 
2 alleles
5.8% missing data
   2   (0.752) 0.650 0.897 0.812 
   4   (0.248) 0.350 0.103 0.188 

Locus 2616 : 
2 alleles
13.8% missing data
   3   (0.900) 0.951 0.973 0.902 
   1   (0.100) 0.049 0.027 0.098 

Locus 2617 : 
2 alleles
2.2% missing data
   4   (0.868) 0.934 0.967 0.853 
   1   (0.132) 0.066 0.033 0.147 

Locus 2618 : 
2 alleles
10.9% missing data
   2   (0.918) 0.968 0.976 0.922 
   3   (0.082) 0.032 0.024 0.078 

Locus 2619 : 
2 alleles
3.6% missing data
   2   (0.816) 0.785 0.921 0.857 
   4   (0.184) 0.215 0.079 0.143 

Locus 2620 : 
2 alleles
4.3% missing data
   1   (0.861) 0.884 0.965 0.878 
   3   (0.139) 0.116 0.035 0.122 

Locus 2621 : 
2 alleles
3.6% missing data
   3   (0.921) 0.973 0.989 0.921 
   1   (0.079) 0.027 0.011 0.079 

Locus 2622 : 
2 alleles
2.9% missing data
   1   (0.867) 0.914 0.980 0.867 
   2   (0.133) 0.086 0.020 0.133 

Locus 2623 : 
2 alleles
11.6% missing data
   4   (0.890) 0.864 0.961 0.934 
   2   (0.110) 0.136 0.039 0.066 

Locus 2624 : 
2 alleles
11.6% missing data
   2   (0.904) 0.954 0.977 0.908 
   4   (0.096) 0.046 0.023 0.092 

Locus 2625 : 
2 alleles
3.6% missing data
   2   (0.842) 0.740 0.950 0.904 
   4   (0.158) 0.260 0.050 0.096 

Locus 2626 : 
2 alleles
12.3% missing data
   4   (0.841) 0.866 0.953 0.855 
   2   (0.159) 0.134 0.047 0.145 

Locus 2627 : 
2 alleles
2.2% missing data
   4   (0.838) 0.912 0.957 0.812 
   2   (0.162) 0.088 0.043 0.188 

Locus 2628 : 
2 alleles
16.7% missing data
   2   (0.920) 0.919 0.975 0.958 
   4   (0.080) 0.081 0.025 0.042 

Locus 2629 : 
2 alleles
2.9% missing data
   4   (0.908) 0.936 0.977 0.931 
   2   (0.092) 0.064 0.023 0.069 

Locus 2630 : 
2 alleles
1.4% missing data
   2   (0.903) 0.946 0.976 0.914 
   1   (0.097) 0.054 0.024 0.086 

Locus 2631 : 
2 alleles
11.6% missing data
   2   (0.086) 0.052 0.030 0.064 
   4   (0.914) 0.948 0.970 0.936 

Locus 2632 : 
2 alleles
4.3% missing data
   2   (0.843) 0.972 0.981 0.680 
   4   (0.157) 0.028 0.019 0.320 

Locus 2633 : 
2 alleles
8.0% missing data
   2   (0.728) 0.789 0.927 0.695 
   3   (0.272) 0.211 0.073 0.305 

Locus 2634 : 
2 alleles
1.4% missing data
   1   (0.914) 0.891 0.955 0.960 
   2   (0.086) 0.109 0.045 0.040 

Locus 2635 : 
2 alleles
1.4% missing data
   1   (0.895) 0.911 0.972 0.924 
   4   (0.105) 0.089 0.028 0.076 

Locus 2636 : 
2 alleles
2.2% missing data
   4   (0.873) 0.959 0.978 0.822 
   2   (0.127) 0.041 0.022 0.178 

Locus 2637 : 
2 alleles
12.3% missing data
   3   (0.878) 0.928 0.963 0.882 
   1   (0.122) 0.072 0.037 0.118 

Locus 2638 : 
2 alleles
3.6% missing data
   4   (0.934) 0.992 0.995 0.882 
   2   (0.066) 0.008 0.005 0.118 

Locus 2639 : 
2 alleles
15.9% missing data
   2   (0.920) 0.965 0.985 0.930 
   4   (0.080) 0.035 0.015 0.070 

Locus 2640 : 
2 alleles
3.6% missing data
   1   (0.337) 0.235 0.397 0.368 
   3   (0.663) 0.765 0.603 0.632 

Locus 2641 : 
2 alleles
14.5% missing data
   4   (0.897) 0.926 0.966 0.918 
   2   (0.103) 0.074 0.034 0.082 

Locus 2642 : 
2 alleles
10.1% missing data
   1   (0.125) 0.049 0.018 0.159 
   3   (0.875) 0.951 0.982 0.841 

Locus 2643 : 
2 alleles
3.6% missing data
   1   (0.880) 0.892 0.977 0.906 
   4   (0.120) 0.108 0.023 0.094 

Locus 2644 : 
2 alleles
13.8% missing data
   2   (0.887) 0.935 0.982 0.889 
   3   (0.113) 0.065 0.018 0.111 

Locus 2645 : 
2 alleles
4.3% missing data
   4   (0.755) 0.785 0.634 0.788 
   1   (0.245) 0.215 0.366 0.212 

Locus 2646 : 
2 alleles
10.1% missing data
   3   (0.909) 0.949 0.641 0.949 
   4   (0.091) 0.051 0.359 0.051 

Locus 2647 : 
2 alleles
7.2% missing data
   1   (0.892) 0.940 0.743 0.927 
   2   (0.108) 0.060 0.257 0.073 

Locus 2648 : 
2 alleles
10.9% missing data
   4   (0.865) 0.948 0.972 0.821 
   2   (0.135) 0.052 0.028 0.179 

Locus 2649 : 
2 alleles
14.5% missing data
   2   (0.628) 0.606 0.616 0.656 
   4   (0.372) 0.394 0.384 0.344 

Locus 2650 : 
2 alleles
4.3% missing data
   1   (0.760) 0.748 0.716 0.808 
   4   (0.240) 0.252 0.284 0.192 

Locus 2651 : 
2 alleles
15.9% missing data
   4   (0.703) 0.736 0.680 0.710 
   2   (0.297) 0.264 0.320 0.290 

Locus 2652 : 
2 alleles
2.9% missing data
   3   (0.389) 0.318 0.462 0.406 
   2   (0.611) 0.682 0.538 0.594 

Locus 2653 : 
2 alleles
12.3% missing data
   1   (0.118) 0.062 0.025 0.123 
   3   (0.882) 0.938 0.975 0.877 

Locus 2654 : 
2 alleles
5.1% missing data
   2   (0.911) 0.956 0.969 0.924 
   4   (0.089) 0.044 0.031 0.076 

Locus 2655 : 
2 alleles
3.6% missing data
   4   (0.900) 0.929 0.963 0.923 
   1   (0.100) 0.071 0.037 0.077 

Locus 2656 : 
2 alleles
4.3% missing data
   2   (0.122) 0.085 0.038 0.108 
   3   (0.878) 0.915 0.962 0.892 

Locus 2657 : 
2 alleles
2.9% missing data
   3   (0.916) 0.932 0.971 0.948 
   1   (0.084) 0.068 0.029 0.052 

Locus 2658 : 
2 alleles
3.6% missing data
   2   (0.946) 0.993 0.995 0.920 
   3   (0.054) 0.007 0.005 0.080 

Locus 2659 : 
2 alleles
13.8% missing data
   2   (0.793) 0.923 0.956 0.686 
   3   (0.207) 0.077 0.044 0.314 

Locus 2660 : 
2 alleles
2.9% missing data
   3   (0.308) 0.410 0.103 0.258 
   1   (0.692) 0.590 0.897 0.742 

Locus 2661 : 
2 alleles
3.6% missing data
   1   (0.775) 0.809 0.550 0.813 
   4   (0.225) 0.191 0.450 0.187 

Locus 2662 : 
2 alleles
12.3% missing data
   1   (0.100) 0.037 0.020 0.115 
   3   (0.900) 0.963 0.980 0.885 

Locus 2663 : 
2 alleles
5.1% missing data
   1   (0.703) 0.767 0.249 0.729 
   2   (0.297) 0.233 0.751 0.271 

Locus 2664 : 
2 alleles
2.9% missing data
   3   (0.851) 0.921 0.966 0.828 
   2   (0.149) 0.079 0.034 0.172 

Locus 2665 : 
2 alleles
2.9% missing data
   2   (0.911) 0.940 0.970 0.936 
   3   (0.089) 0.060 0.030 0.064 

Locus 2666 : 
2 alleles
5.1% missing data
   2   (0.200) 0.114 0.044 0.246 
   4   (0.800) 0.886 0.956 0.754 

Locus 2667 : 
2 alleles
2.2% missing data
   1   (0.775) 0.774 0.930 0.790 
   3   (0.225) 0.226 0.070 0.210 

Locus 2668 : 
2 alleles
3.6% missing data
   4   (0.852) 0.862 0.670 0.907 
   2   (0.148) 0.138 0.330 0.093 

Locus 2669 : 
2 alleles
4.3% missing data
   1   (0.154) 0.165 0.035 0.124 
   3   (0.846) 0.835 0.965 0.876 

Locus 2670 : 
2 alleles
5.8% missing data
   1   (0.886) 0.911 0.732 0.934 
   3   (0.114) 0.089 0.268 0.066 

Locus 2671 : 
2 alleles
12.3% missing data
   4   (0.913) 0.932 0.972 0.943 
   3   (0.087) 0.068 0.028 0.057 

Locus 2672 : 
2 alleles
7.2% missing data
   4   (0.876) 0.886 0.956 0.906 
   2   (0.124) 0.114 0.044 0.094 

Locus 2673 : 
2 alleles
14.5% missing data
   2   (0.538) 0.616 0.529 0.500 
   3   (0.462) 0.384 0.471 0.500 

Locus 2674 : 
2 alleles
8.7% missing data
   1   (0.063) 0.008 0.005 0.106 
   3   (0.937) 0.992 0.995 0.894 

Locus 2675 : 
2 alleles
6.5% missing data
   4   (0.812) 0.875 0.962 0.788 
   1   (0.188) 0.125 0.038 0.212 

Locus 2676 : 
2 alleles
5.8% missing data
   1   (0.859) 0.874 0.968 0.881 
   3   (0.141) 0.126 0.032 0.119 

Locus 2677 : 
2 alleles
5.1% missing data
   2   (0.732) 0.665 0.913 0.773 
   4   (0.268) 0.335 0.087 0.227 

Locus 2678 : 
2 alleles
12.3% missing data
   2   (0.894) 0.921 0.970 0.916 
   4   (0.106) 0.079 0.030 0.084 

Locus 2679 : 
2 alleles
7.2% missing data
   2   (0.842) 0.873 0.709 0.884 
   4   (0.158) 0.127 0.291 0.116 

Locus 2680 : 
2 alleles
2.9% missing data
   1   (0.626) 0.611 0.482 0.663 
   3   (0.374) 0.389 0.518 0.337 

Locus 2681 : 
2 alleles
2.2% missing data
   1   (0.464) 0.925 0.949 0.132 
   3   (0.536) 0.075 0.051 0.868 

Locus 2682 : 
2 alleles
2.2% missing data
   3   (0.888) 0.855 0.970 0.934 
   1   (0.112) 0.145 0.030 0.066 

Locus 2683 : 
2 alleles
11.6% missing data
   3   (0.918) 0.925 0.965 0.955 
   1   (0.082) 0.075 0.035 0.045 

Locus 2684 : 
2 alleles
7.2% missing data
   2   (0.856) 0.882 0.376 0.911 
   4   (0.144) 0.118 0.624 0.089 

Locus 2685 : 
2 alleles
10.1% missing data
   1   (0.256) 0.155 0.469 0.270 
   2   (0.744) 0.845 0.531 0.730 

Locus 2686 : 
2 alleles
6.5% missing data
   4   (0.906) 0.886 0.937 0.952 
   1   (0.094) 0.114 0.063 0.048 

Locus 2687 : 
2 alleles
2.9% missing data
   1   (0.426) 0.223 0.417 0.547 
   4   (0.574) 0.777 0.583 0.453 

Locus 2688 : 
2 alleles
5.1% missing data
   2   (0.708) 0.726 0.888 0.703 
   4   (0.292) 0.274 0.112 0.297 

Locus 2689 : 
2 alleles
13.8% missing data
   4   (0.865) 0.927 0.962 0.853 
   2   (0.135) 0.073 0.038 0.147 

Locus 2690 : 
2 alleles
4.3% missing data
   1   (0.593) 0.610 0.209 0.631 
   3   (0.407) 0.390 0.791 0.369 

Locus 2691 : 
2 alleles
3.6% missing data
   4   (0.897) 0.926 0.982 0.917 
   2   (0.103) 0.074 0.018 0.083 

Locus 2692 : 
2 alleles
10.9% missing data
   1   (0.830) 0.902 0.957 0.803 
   3   (0.170) 0.098 0.043 0.197 

Locus 2693 : 
2 alleles
10.9% missing data
   1   (0.848) 0.877 0.619 0.896 
   3   (0.152) 0.123 0.381 0.104 

Locus 2694 : 
2 alleles
2.9% missing data
   1   (0.913) 0.919 0.975 0.949 
   3   (0.087) 0.081 0.025 0.051 

Locus 2695 : 
2 alleles
10.9% missing data
   1   (0.389) 0.440 0.088 0.383 
   2   (0.611) 0.560 0.912 0.617 

Locus 2696 : 
2 alleles
2.9% missing data
   2   (0.905) 0.918 0.974 0.936 
   3   (0.095) 0.082 0.026 0.064 

Locus 2697 : 
2 alleles
4.3% missing data
   2   (0.908) 0.971 0.986 0.889 
   4   (0.092) 0.029 0.014 0.111 

Locus 2698 : 
2 alleles
5.8% missing data
   4   (0.914) 0.910 0.951 0.954 
   1   (0.086) 0.090 0.049 0.046 

Locus 2699 : 
2 alleles
13.8% missing data
   1   (0.907) 0.962 0.982 0.903 
   4   (0.093) 0.038 0.018 0.097 

Locus 2700 : 
2 alleles
3.6% missing data
   2   (0.396) 0.479 0.172 0.361 
   4   (0.604) 0.521 0.828 0.639 

Locus 2701 : 
2 alleles
3.6% missing data
   1   (0.103) 0.064 0.034 0.087 
   4   (0.897) 0.936 0.966 0.913 

Locus 2702 : 
2 alleles
18.1% missing data
   4   (0.860) 0.911 0.961 0.858 
   1   (0.140) 0.089 0.039 0.142 

Locus 2703 : 
2 alleles
3.6% missing data
   1   (0.898) 0.942 0.829 0.935 
   3   (0.102) 0.058 0.171 0.065 

Locus 2704 : 
2 alleles
4.3% missing data
   1   (0.881) 0.888 0.601 0.939 
   3   (0.119) 0.112 0.399 0.061 

Locus 2705 : 
2 alleles
2.9% missing data
   2   (0.873) 0.959 0.977 0.820 
   3   (0.127) 0.041 0.023 0.180 

Locus 2706 : 
2 alleles
3.6% missing data
   2   (0.855) 0.955 0.980 0.778 
   4   (0.145) 0.045 0.020 0.222 

Locus 2707 : 
2 alleles
3.6% missing data
   2   (0.851) 0.910 0.969 0.839 
   4   (0.149) 0.090 0.031 0.161 

Locus 2708 : 
2 alleles
12.3% missing data
   4   (0.433) 0.259 0.469 0.530 
   1   (0.567) 0.741 0.531 0.470 

Locus 2709 : 
2 alleles
16.7% missing data
   4   (0.876) 0.923 0.961 0.882 
   2   (0.124) 0.077 0.039 0.118 

Locus 2710 : 
2 alleles
5.1% missing data
   1   (0.684) 0.696 0.914 0.673 
   2   (0.316) 0.304 0.086 0.327 

Locus 2711 : 
2 alleles
13.0% missing data
   4   (0.895) 0.887 0.955 0.935 
   2   (0.105) 0.113 0.045 0.065 

Locus 2712 : 
2 alleles
4.3% missing data
   1   (0.908) 0.916 0.971 0.942 
   3   (0.092) 0.084 0.029 0.058 

Locus 2713 : 
2 alleles
10.1% missing data
   4   (0.839) 0.956 0.980 0.728 
   3   (0.161) 0.044 0.020 0.272 

Locus 2714 : 
2 alleles
6.5% missing data
   4   (0.816) 0.810 0.881 0.850 
   2   (0.184) 0.190 0.119 0.150 

Locus 2715 : 
2 alleles
5.8% missing data
   2   (0.617) 0.657 0.606 0.614 
   4   (0.383) 0.343 0.394 0.386 

Locus 2716 : 
2 alleles
7.2% missing data
   2   (0.896) 0.896 0.962 0.933 
   3   (0.104) 0.104 0.038 0.067 

Locus 2717 : 
2 alleles
4.3% missing data
   1   (0.928) 0.983 0.984 0.917 
   3   (0.072) 0.017 0.016 0.083 

Locus 2718 : 
2 alleles
4.3% missing data
   1   (0.907) 0.933 0.983 0.931 
   4   (0.093) 0.067 0.017 0.069 

Locus 2719 : 
2 alleles
17.4% missing data
   2   (0.661) 0.744 0.604 0.641 
   3   (0.339) 0.256 0.396 0.359 

Locus 2720 : 
2 alleles
3.6% missing data
   4   (0.903) 0.956 0.963 0.908 
   2   (0.097) 0.044 0.037 0.092 

Locus 2721 : 
2 alleles
1.4% missing data
   3   (0.853) 0.934 0.965 0.815 
   4   (0.147) 0.066 0.035 0.185 

Locus 2722 : 
2 alleles
2.2% missing data
   1   (0.868) 0.956 0.778 0.859 
   3   (0.132) 0.044 0.222 0.141 

Locus 2723 : 
2 alleles
5.1% missing data
   1   (0.914) 0.971 0.810 0.936 
   2   (0.086) 0.029 0.190 0.064 

Locus 2724 : 
2 alleles
2.9% missing data
   1   (0.865) 0.923 0.966 0.858 
   3   (0.135) 0.077 0.034 0.142 

Locus 2725 : 
2 alleles
1.4% missing data
   1   (0.876) 0.928 0.962 0.876 
   4   (0.124) 0.072 0.038 0.124 

Locus 2726 : 
2 alleles
13.8% missing data
   2   (0.938) 0.992 0.995 0.900 
   4   (0.062) 0.008 0.005 0.100 

Locus 2727 : 
2 alleles
2.2% missing data
   3   (0.915) 0.915 0.961 0.954 
   2   (0.085) 0.085 0.039 0.046 

Locus 2728 : 
2 alleles
3.6% missing data
   4   (0.857) 0.844 0.941 0.895 
   1   (0.143) 0.156 0.059 0.105 

Locus 2729 : 
2 alleles
0.7% missing data
   3   (0.896) 0.905 0.962 0.930 
   4   (0.104) 0.095 0.038 0.070 

Locus 2730 : 
2 alleles
13.0% missing data
   2   (0.905) 0.931 0.979 0.929 
   4   (0.095) 0.069 0.021 0.071 

Locus 2731 : 
2 alleles
6.5% missing data
   1   (0.851) 0.932 0.518 0.863 
   3   (0.149) 0.068 0.482 0.137 

Locus 2732 : 
2 alleles
13.8% missing data
   4   (0.400) 0.386 0.111 0.428 
   3   (0.600) 0.614 0.889 0.572 

Locus 2733 : 
2 alleles
2.2% missing data
   3   (0.819) 0.743 0.942 0.874 
   1   (0.181) 0.257 0.058 0.126 

Locus 2734 : 
2 alleles
8.7% missing data
   3   (0.823) 0.822 0.922 0.851 
   2   (0.177) 0.178 0.078 0.149 

Locus 2735 : 
2 alleles
11.6% missing data
   2   (0.908) 0.903 0.956 0.948 
   4   (0.092) 0.097 0.044 0.052 

Locus 2736 : 
2 alleles
5.1% missing data
   1   (0.157) 0.118 0.030 0.156 
   3   (0.843) 0.882 0.970 0.844 

Locus 2737 : 
2 alleles
2.9% missing data
   1   (0.905) 0.841 0.961 0.958 
   2   (0.095) 0.159 0.039 0.042 

Locus 2738 : 
2 alleles
14.5% missing data
   4   (0.917) 0.972 0.981 0.913 
   2   (0.083) 0.028 0.019 0.087 

Locus 2739 : 
2 alleles
2.2% missing data
   2   (0.096) 0.045 0.019 0.093 
   3   (0.904) 0.955 0.981 0.907 

Locus 2740 : 
2 alleles
6.5% missing data
   3   (0.130) 0.157 0.050 0.086 
   4   (0.870) 0.843 0.950 0.914 

Locus 2741 : 
2 alleles
5.8% missing data
   3   (0.892) 0.937 0.944 0.905 
   2   (0.108) 0.063 0.056 0.095 

Locus 2742 : 
2 alleles
3.6% missing data
   1   (0.902) 0.909 0.979 0.934 
   4   (0.098) 0.091 0.021 0.066 

Locus 2743 : 
2 alleles
4.3% missing data
   2   (0.880) 0.893 0.702 0.933 
   4   (0.120) 0.107 0.298 0.067 

Locus 2744 : 
2 alleles
15.9% missing data
   4   (0.879) 0.934 0.903 0.884 
   3   (0.121) 0.066 0.097 0.116 

Locus 2745 : 
2 alleles
6.5% missing data
   1   (0.900) 0.906 0.953 0.935 
   3   (0.100) 0.094 0.047 0.065 

Locus 2746 : 
2 alleles
3.6% missing data
   3   (0.760) 0.789 0.935 0.754 
   1   (0.240) 0.211 0.065 0.246 

Locus 2747 : 
2 alleles
6.5% missing data
   1   (0.904) 0.981 0.989 0.843 
   3   (0.096) 0.019 0.011 0.157 

Locus 2748 : 
2 alleles
2.2% missing data
   4   (0.660) 0.603 0.855 0.690 
   3   (0.340) 0.397 0.145 0.310 

Locus 2749 : 
2 alleles
5.8% missing data
   4   (0.841) 0.854 0.950 0.862 
   2   (0.159) 0.146 0.050 0.138 

Locus 2750 : 
2 alleles
11.6% missing data
   1   (0.906) 0.965 0.976 0.897 
   3   (0.094) 0.035 0.024 0.103 

Locus 2751 : 
2 alleles
14.5% missing data
   4   (0.913) 0.855 0.955 0.965 
   2   (0.087) 0.145 0.045 0.035 

Locus 2752 : 
2 alleles
10.9% missing data
   1   (0.546) 0.401 0.132 0.669 
   3   (0.454) 0.599 0.868 0.331 

Locus 2753 : 
2 alleles
3.6% missing data
   1   (0.193) 0.234 0.068 0.152 
   3   (0.807) 0.766 0.932 0.848 

Locus 2754 : 
2 alleles
13.0% missing data
   2   (0.773) 0.775 0.645 0.820 
   4   (0.227) 0.225 0.355 0.180 

Locus 2755 : 
2 alleles
5.8% missing data
   4   (0.866) 0.956 0.637 0.859 
   2   (0.134) 0.044 0.363 0.141 

Locus 2756 : 
2 alleles
4.3% missing data
   1   (0.911) 0.925 0.979 0.943 
   3   (0.089) 0.075 0.021 0.057 

Locus 2757 : 
2 alleles
5.8% missing data
   2   (0.902) 0.897 0.972 0.940 
   4   (0.098) 0.103 0.028 0.060 

Locus 2758 : 
2 alleles
11.6% missing data
   3   (0.911) 0.913 0.959 0.948 
   1   (0.089) 0.087 0.041 0.052 

Locus 2759 : 
2 alleles
10.1% missing data
   2   (0.913) 0.987 0.991 0.831 
   4   (0.087) 0.013 0.009 0.169 

Locus 2760 : 
2 alleles
12.3% missing data
   2   (0.772) 0.807 0.615 0.805 
   4   (0.228) 0.193 0.385 0.195 

Locus 2761 : 
2 alleles
3.6% missing data
   4   (0.854) 0.815 0.948 0.900 
   2   (0.146) 0.185 0.052 0.100 

Locus 2762 : 
2 alleles
7.2% missing data
   1   (0.372) 0.425 0.481 0.316 
   4   (0.628) 0.575 0.519 0.684 

Locus 2763 : 
2 alleles
4.3% missing data
   1   (0.203) 0.068 0.037 0.323 
   4   (0.797) 0.932 0.963 0.677 

Locus 2764 : 
2 alleles
11.6% missing data
   1   (0.939) 0.991 0.993 0.905 
   3   (0.061) 0.009 0.007 0.095 

Locus 2765 : 
2 alleles
5.1% missing data
   1   (0.924) 0.982 0.989 0.909 
   3   (0.076) 0.018 0.011 0.091 

Locus 2766 : 
2 alleles
4.3% missing data
   2   (0.783) 0.747 0.881 0.824 
   4   (0.217) 0.253 0.119 0.176 

Locus 2767 : 
2 alleles
4.3% missing data
   2   (0.877) 0.683 0.906 0.955 
   4   (0.123) 0.317 0.094 0.045 

Locus 2768 : 
2 alleles
3.6% missing data
   3   (0.791) 0.777 0.940 0.814 
   2   (0.209) 0.223 0.060 0.186 

Locus 2769 : 
2 alleles
14.5% missing data
   4   (0.194) 0.153 0.136 0.187 
   2   (0.806) 0.847 0.864 0.813 

Locus 2770 : 
2 alleles
3.6% missing data
   1   (0.872) 0.858 0.967 0.909 
   4   (0.128) 0.142 0.033 0.091 

Locus 2771 : 
2 alleles
3.6% missing data
   3   (0.887) 0.870 0.962 0.928 
   4   (0.113) 0.130 0.038 0.072 

Locus 2772 : 
2 alleles
13.0% missing data
   3   (0.795) 0.750 0.900 0.839 
   1   (0.205) 0.250 0.100 0.161 

Locus 2773 : 
2 alleles
1.4% missing data
   1   (0.924) 0.922 0.983 0.961 
   3   (0.076) 0.078 0.017 0.039 

Locus 2774 : 
2 alleles
13.0% missing data
   1   (0.745) 0.811 0.578 0.755 
   4   (0.255) 0.189 0.422 0.245 

Locus 2775 : 
2 alleles
4.3% missing data
   3   (0.802) 0.817 0.940 0.814 
   1   (0.198) 0.183 0.060 0.186 

Locus 2776 : 
2 alleles
2.9% missing data
   2   (0.917) 0.973 0.985 0.909 
   4   (0.083) 0.027 0.015 0.091 

Locus 2777 : 
2 alleles
5.8% missing data
   4   (0.089) 0.039 0.012 0.088 
   2   (0.911) 0.961 0.988 0.912 

Locus 2778 : 
2 alleles
5.1% missing data
   3   (0.911) 0.881 0.896 0.960 
   1   (0.089) 0.119 0.104 0.040 

Locus 2779 : 
2 alleles
13.0% missing data
   2   (0.944) 0.904 0.436 0.992 
   1   (0.056) 0.096 0.564 0.008 

Locus 2780 : 
2 alleles
13.0% missing data
   4   (0.920) 0.911 0.976 0.960 
   2   (0.080) 0.089 0.024 0.040 

Locus 2781 : 
2 alleles
3.6% missing data
   3   (0.840) 0.860 0.958 0.857 
   1   (0.160) 0.140 0.042 0.143 

Locus 2782 : 
2 alleles
11.6% missing data
   1   (0.847) 0.876 0.637 0.893 
   3   (0.153) 0.124 0.363 0.107 

Values of parameters used in structure:
DATAFILE=/home/compartido2/pablo_saenz/joey/structure/C_aus_x_C_mel/data_job_T15,	OUTFILE=/home/compartido2/pablo_saenz/joey/structure/C_aus_x_C_mel/structure_results/results_job_T15,	NUMINDS=138,	NUMLOCI=2782,	MISSING=0,	LABEL=1,	POPDATA=1,	POPFLAG=1,	PHENOTYPE=0,	EXTRACOLS=0,	MAXPOPS=3,	BURNIN=200000,	NUMREPS=300000,	USEPOPINFO=0,	INFERALPHA=1,	INFERLAMBDA=0,	POPSPECIFICLAMBDA=0,	POPALPHAS=0,	COMPUTEPROB=1,	NOADMIX=0,	ADMBURNIN=2500,	UPDATEFREQ=1,	PRINTLIKES=0,	INTERMEDSAVE=0,	PRINTKLD=0,	PRINTNET=0,	PRINTLAMBDA=0,	ANCESTDIST=0,	NUMBOXES=1000,	ANCESTPINT=0.90000,	GENSBACK=2,	MIGRPRIOR=0.05000,	PRINTQHAT=1,	PRINTQSUM=0,	ALPHA=1.0000,	FREQSCORR=1,	FPRIORMEAN=0.0100,	FPRIORSD=0.0500,	ONEFST=0,	LAMBDA=1.0000,	UNIFPRIORALPHA=1,	ALPHAMAX=10.0000,	ALPHAPRIORA=1.0000,	ALPHAPRIORB=2.0000,	ALPHAPROPSD=0.0250,	STARTATPOPINFO=0,	RANDOMIZE=1,	LINKAGE=0,	METROFREQ=10,	REPORTHITRATE=0,	MARKOVPHASE=-1,	PHASED=0,	PLOIDY=2,	PHASEINFO=0	LOCPRIOR=1, 	LOCPRIORINIT=1.000000, 	LOCDATA=1, 	LOCISPOP=0, 	LOCPRIORSTEP=0.100000, 	MAXLOCPRIOR=20.000000, 	SEED=1506153098,	
[STRAT parameters]:    NUMSIMSTATS=1000,	PHENOTYPECOL=-9,	POOLFREQ=10,	LOCUSxONLY=0,	EMERROR=0.00100,	MISSINGPHENO=-9,	
