# Supplementary material for: Population genomic response to geographic gradients by widespread and endemic fishes of the Arabian Peninsula
Source: Ecol Evol. 2020 Apr 12;10(10):4314–30. doi: 10.1002/ece3.6199 (PMC7246217; doi:10.1002/ece3.6199)
Supplement: Supplementary file 6 — Appendix S1 [file ECE3-10-4314-s006.zip › Appendix S1, STRUCTURE and PCA Plots, Dryad/STRUCTURE/C. austriacus & C. melapterus/results_job_T15_q]

 C_aust_RS25  1 0.0015 0.0006 0.9979 
 C_aust_RS25  1 0.0004 0.0011 0.9985 
 C_aust_RS26  1 0.0004 0.0004 0.9992 
 C_aust_RS26  1 0.0022 0.0002 0.9975 
 C_aust_RS26  1 0.0023 0.0003 0.9974 
 C_aust_RS26  1 0.0009 0.0003 0.9988 
 C_aust_RS26  1 0.0009 0.0002 0.9989 
 C_aust_RS26  1 0.0102 0.0003 0.9895 
 C_aust_RS26  1 0.0008 0.0001 0.9991 
 C_aust_RS26  1 0.0009 0.0004 0.9988 
 C_aust_RS26  1 0.0008 0.0003 0.9989 
 C_aust_RS26  1 0.0009 0.0003 0.9988 
 C_aust_RS27  2 0.0011 0.0023 0.9966 
 C_aust_RS27  2 0.0016 0.0046 0.9938 
 C_aust_RS27  2 0.0048 0.0042 0.9911 
 C_aust_RS27  2 0.0045 0.0103 0.9852 
 C_aust_RS27  2 0.0158 0.0241 0.9601 
 C_aust_RS27  2 0.0012 0.0030 0.9958 
 C_aust_RS27  2 0.0011 0.0022 0.9967 
 C_aust_RS27  2 0.0096 0.0068 0.9836 
 C_aust_RS27  2 0.0028 0.0173 0.9800 
 C_aust_RS27  2 0.0028 0.0033 0.9939 
 C_aust_RS27  2 0.0030 0.0116 0.9854 
 C_aust_RS27  2 0.0018 0.0018 0.9964 
 C_aust_RS46  4 0.0012 0.0032 0.9956 
 C_aust_RS48  4 0.0004 0.0003 0.9993 
 C_aust_RS51  4 0.0011 0.0014 0.9975 
 C_aust_RS53  4 0.0006 0.0003 0.9991 
 C_aust_RS54  4 0.0003 0.0004 0.9993 
 C_aust_RS55  4 0.0007 0.0004 0.9990 
 C_aust_RS57  4 0.0002 0.0006 0.9992 
 C_aust_RS58  4 0.0004 0.0003 0.9994 
 C_aust_RS59  4 0.0013 0.0115 0.9873 
 C_aust_RS97  4 0.0009 0.0004 0.9987 
 C_aust_RS98  4 0.0002 0.0006 0.9992 
 C_aust_RS52  9 0.0006 0.0004 0.9990 
 C_aust_RS53  9 0.0012 0.0021 0.9967 
 C_aust_RS53  9 0.0006 0.0005 0.9990 
 C_aust_RS53  9 0.0005 0.0005 0.9991 
 C_aust_RS53  9 0.0010 0.0010 0.9980 
 C_aust_RS53  9 0.0015 0.0003 0.9983 
 C_aust_RS53  9 0.0009 0.0088 0.9903 
 C_aust_RS53  9 0.0006 0.0003 0.9991 
 C_aust_RS53  9 0.0006 0.0006 0.9988 
 C_aust_RS53  9 0.0010 0.0002 0.9988 
 C_aust_RS53  9 0.0007 0.0003 0.9990 
 C_aust_RS53  9 0.0007 0.0004 0.9990 
 C_aust_RS14 10 0.0020 0.0003 0.9977 
 C_aust_RS14 10 0.0038 0.0004 0.9957 
 C_aust_RS14 10 0.0013 0.0004 0.9984 
 C_aust_RS14 10 0.0021 0.0003 0.9976 
 C_aust_RS15 10 0.0013 0.0006 0.9980 
 C_aust_RS17 10 0.0144 0.0006 0.9851 
 C_aust_RS26 10 0.0054 0.0005 0.9941 
 C_aust_RS26 10 0.0014 0.0002 0.9984 
 C_aust_RS26 10 0.0139 0.0004 0.9857 
 C_aust_RS27 10 0.0009 0.0003 0.9988 
 C_aust_RS27 10 0.0007 0.0003 0.9990 
 C_aust_RS27 10 0.0014 0.0005 0.9981 
 C_aust_RS35 20 0.0008 0.0003 0.9989 
 C_aust_RS36 20 0.0012 0.0003 0.9984 
 C_aust_RS36 20 0.0018 0.0004 0.9977 
 C_aust_RS37 20 0.0015 0.0004 0.9981 
 C_aust_RS37 20 0.0042 0.0002 0.9956 
 C_aust_RS37 20 0.0010 0.0007 0.9983 
 C_aust_RS37 20 0.0008 0.0018 0.9974 
 C_aust_RS37 20 0.0012 0.0003 0.9984 
 C_aust_RS37 20 0.0025 0.0005 0.9969 
 C_aust_RS37 20 0.0011 0.0012 0.9977 
 C_aust_RS37 20 0.0021 0.0003 0.9976 
 C_aust_RS37 20 0.0021 0.0002 0.9977 
  C_aust_A1b 22 0.0005 0.0002 0.9993 
   C_aust_A2 22 0.0068 0.0008 0.9924 
   C_aust_A3 22 0.0026 0.0005 0.9969 
   C_aust_A4 22 0.0014 0.0002 0.9983 
   C_aust_A5 22 0.0013 0.0005 0.9982 
   C_aust_A6 22 0.0006 0.0010 0.9985 
   C_aust_A7 22 0.0006 0.0005 0.9989 
 C_melap_RS4 12 0.8285 0.1699 0.0016 
 C_melap_RS4 12 0.9027 0.0967 0.0006 
 C_melap_RS4 12 0.8284 0.1698 0.0018 
 C_melap_RS4 12 0.8051 0.1939 0.0009 
 C_melap_RS4 12 0.8304 0.1678 0.0018 
 C_melap_RS4 12 0.8597 0.1390 0.0013 
 C_melap_RS4 12 0.8860 0.1128 0.0012 
 C_melap_RS4 12 0.8624 0.1365 0.0011 
 C_melap_RS4 12 0.8498 0.1478 0.0024 
 C_melap_RS4 12 0.8579 0.1414 0.0008 
 C_melap_RS4 12 0.8698 0.1284 0.0017 
 C_melap_RS4 12 0.8270 0.1719 0.0011 
 C_melap_RS4 13 0.0043 0.9956 0.0001 
 C_melap_RS4 13 0.0082 0.9916 0.0002 
 C_melap_RS4 13 0.8535 0.1461 0.0005 
 C_melap_RS4 13 0.8677 0.1311 0.0012 
 C_melap_RS4 13 0.9230 0.0763 0.0007 
 C_melap_RS4 13 0.9010 0.0779 0.0211 
 C_melap_RS4 13 0.8626 0.1369 0.0005 
 C_melap_RS4 13 0.9234 0.0746 0.0020 
 C_melap_RS4 13 0.8665 0.1319 0.0016 
 C_melap_RS4 13 0.9635 0.0360 0.0005 
 C_melap_RS4 13 0.9413 0.0582 0.0005 
 C_melap_RS4 13 0.8691 0.1301 0.0007 
 C_melap_RS1 14 0.9241 0.0745 0.0014 
 C_melap_RS1 14 0.8309 0.1683 0.0008 
 C_melap_RS1 14 0.8740 0.1247 0.0014 
 C_melap_RS1 14 0.8058 0.1924 0.0019 
 C_melap_RS1 14 0.8383 0.1599 0.0018 
 C_melap_RS1 14 0.8949 0.1015 0.0036 
 C_melap_RS1 14 0.7540 0.2453 0.0007 
 C_melap_RS1 14 0.8317 0.1671 0.0012 
 C_melap_RS1 14 0.8454 0.1530 0.0015 
 C_melap_RS1 14 0.8553 0.1432 0.0015 
 C_melap_RS1 14 0.8864 0.1126 0.0010 
 C_melap_RS1 14 0.8757 0.1235 0.0008 
 C_melap_RS4 16 0.8525 0.1432 0.0043 
 C_melap_RS4 16 0.8789 0.1175 0.0036 
 C_melap_RS4 16 0.8763 0.1217 0.0020 
 C_melap_RS4 16 0.8624 0.1253 0.0123 
 C_melap_RS4 16 0.8297 0.1637 0.0065 
 C_melap_RS4 16 0.8554 0.1425 0.0020 
 C_melap_RS4 16 0.8695 0.1277 0.0028 
 C_melap_RS4 16 0.8746 0.1206 0.0047 
 C_melap_RS4 16 0.8883 0.1081 0.0036 
 C_melap_RS4 16 0.8418 0.1505 0.0078 
 C_melap_RS4 16 0.9145 0.0830 0.0026 
 C_melap_RS4 16 0.8861 0.1091 0.0048 
 C_melap_RS5 19 0.8837 0.1134 0.0030 
 C_melap_RS5 19 0.8391 0.1551 0.0058 
 C_melap_RS5 19 0.8975 0.0965 0.0060 
 C_melap_RS5 19 0.8859 0.1102 0.0039 
 C_melap_RS5 19 0.8453 0.1524 0.0023 
 C_melap_RS5 19 0.8269 0.1706 0.0025 
 C_melap_RS5 19 0.8810 0.1136 0.0054 
 C_melap_RS5 19 0.8543 0.1394 0.0064 
 C_melap_RS5 19 0.8959 0.1002 0.0038 
 C_melap_RS5 19 0.8877 0.1081 0.0042 
 C_melap_RS5 19 0.8583 0.1229 0.0188 
 C_melap_RS5 19 0.8624 0.1351 0.0025 
