# Supplementary material for: Population genomic response to geographic gradients by widespread and endemic fishes of the Arabian Peninsula
Source: Ecol Evol. 2020 Apr 12;10(10):4314–30. doi: 10.1002/ece3.6199 (PMC7246217; doi:10.1002/ece3.6199)
Supplement: Supplementary file 6 — Appendix S1 [file ECE3-10-4314-s006.zip › Appendix S1, STRUCTURE and PCA Plots, Dryad/STRUCTURE/C. austriacus & C. melapterus/results_job_T16_q]

 C_aust_RS25  1 0.0008 0.0008 0.0019 0.9965 
 C_aust_RS25  1 0.0002 0.0013 0.0007 0.9978 
 C_aust_RS26  1 0.0003 0.0006 0.0007 0.9984 
 C_aust_RS26  1 0.0007 0.0003 0.0029 0.9961 
 C_aust_RS26  1 0.0007 0.0004 0.0030 0.9958 
 C_aust_RS26  1 0.0004 0.0005 0.0012 0.9979 
 C_aust_RS26  1 0.0005 0.0003 0.0011 0.9981 
 C_aust_RS26  1 0.0006 0.0004 0.0110 0.9880 
 C_aust_RS26  1 0.0004 0.0002 0.0012 0.9982 
 C_aust_RS26  1 0.0007 0.0005 0.0013 0.9975 
 C_aust_RS26  1 0.0004 0.0004 0.0013 0.9979 
 C_aust_RS26  1 0.0028 0.0004 0.0011 0.9957 
 C_aust_RS27  2 0.0007 0.0017 0.0006 0.9970 
 C_aust_RS27  2 0.0003 0.0034 0.0010 0.9953 
 C_aust_RS27  2 0.0006 0.0028 0.0039 0.9927 
 C_aust_RS27  2 0.0011 0.0085 0.0039 0.9865 
 C_aust_RS27  2 0.0006 0.0255 0.0196 0.9543 
 C_aust_RS27  2 0.0002 0.0021 0.0008 0.9970 
 C_aust_RS27  2 0.0003 0.0015 0.0007 0.9975 
 C_aust_RS27  2 0.0039 0.0049 0.0084 0.9828 
 C_aust_RS27  2 0.0002 0.0191 0.0021 0.9786 
 C_aust_RS27  2 0.0007 0.0024 0.0019 0.9950 
 C_aust_RS27  2 0.0003 0.0100 0.0023 0.9874 
 C_aust_RS27  2 0.0011 0.0011 0.0011 0.9967 
 C_aust_RS46  4 0.0001 0.0027 0.0017 0.9954 
 C_aust_RS48  4 0.0002 0.0002 0.0005 0.9991 
 C_aust_RS51  4 0.0002 0.0012 0.0013 0.9973 
 C_aust_RS53  4 0.0006 0.0002 0.0007 0.9985 
 C_aust_RS54  4 0.0003 0.0004 0.0003 0.9990 
 C_aust_RS55  4 0.0006 0.0003 0.0008 0.9983 
 C_aust_RS57  4 0.0007 0.0005 0.0003 0.9985 
 C_aust_RS58  4 0.0003 0.0002 0.0004 0.9991 
 C_aust_RS59  4 0.0006 0.0101 0.0014 0.9879 
 C_aust_RS97  4 0.0003 0.0003 0.0011 0.9983 
 C_aust_RS98  4 0.0002 0.0005 0.0003 0.9991 
 C_aust_RS52  9 0.0005 0.0003 0.0005 0.9986 
 C_aust_RS53  9 0.0007 0.0019 0.0011 0.9963 
 C_aust_RS53  9 0.0003 0.0004 0.0005 0.9988 
 C_aust_RS53  9 0.0004 0.0005 0.0003 0.9988 
 C_aust_RS53  9 0.0010 0.0009 0.0007 0.9973 
 C_aust_RS53  9 0.0062 0.0003 0.0010 0.9925 
 C_aust_RS53  9 0.0005 0.0104 0.0008 0.9884 
 C_aust_RS53  9 0.0003 0.0002 0.0006 0.9990 
 C_aust_RS53  9 0.0005 0.0006 0.0004 0.9985 
 C_aust_RS53  9 0.0006 0.0002 0.0008 0.9984 
 C_aust_RS53  9 0.0006 0.0002 0.0006 0.9985 
 C_aust_RS53  9 0.0003 0.0004 0.0006 0.9988 
 C_aust_RS14 10 0.0013 0.0003 0.0023 0.9961 
 C_aust_RS14 10 0.0014 0.0004 0.0043 0.9939 
 C_aust_RS14 10 0.0011 0.0005 0.0016 0.9969 
 C_aust_RS14 10 0.0029 0.0004 0.0023 0.9944 
 C_aust_RS15 10 0.0061 0.0006 0.0015 0.9918 
 C_aust_RS17 10 0.0027 0.0006 0.0109 0.9858 
 C_aust_RS26 10 0.0057 0.0005 0.0048 0.9890 
 C_aust_RS26 10 0.0027 0.0002 0.0017 0.9954 
 C_aust_RS26 10 0.0058 0.0003 0.0101 0.9838 
 C_aust_RS27 10 0.0009 0.0003 0.0013 0.9975 
 C_aust_RS27 10 0.0020 0.0003 0.0009 0.9967 
 C_aust_RS27 10 0.0016 0.0006 0.0017 0.9961 
 C_aust_RS35 20 0.0004 0.0004 0.0008 0.9983 
 C_aust_RS36 20 0.0009 0.0004 0.0014 0.9973 
 C_aust_RS36 20 0.0002 0.0005 0.0024 0.9968 
 C_aust_RS37 20 0.0003 0.0005 0.0017 0.9976 
 C_aust_RS37 20 0.0004 0.0002 0.0046 0.9947 
 C_aust_RS37 20 0.0014 0.0008 0.0010 0.9968 
 C_aust_RS37 20 0.0003 0.0021 0.0009 0.9967 
 C_aust_RS37 20 0.0006 0.0004 0.0014 0.9977 
 C_aust_RS37 20 0.0005 0.0005 0.0029 0.9961 
 C_aust_RS37 20 0.0005 0.0014 0.0013 0.9967 
 C_aust_RS37 20 0.0013 0.0003 0.0022 0.9962 
 C_aust_RS37 20 0.0002 0.0003 0.0023 0.9972 
  C_aust_A1b 22 0.0035 0.0005 0.0010 0.9950 
   C_aust_A2 22 0.0021 0.0016 0.0070 0.9893 
   C_aust_A3 22 0.0031 0.0010 0.0034 0.9925 
   C_aust_A4 22 0.0023 0.0006 0.0024 0.9946 
   C_aust_A5 22 0.0013 0.0010 0.0023 0.9954 
   C_aust_A6 22 0.0012 0.0018 0.0013 0.9958 
   C_aust_A7 22 0.0009 0.0010 0.0014 0.9967 
 C_melap_RS4 12 0.0394 0.1603 0.7990 0.0013 
 C_melap_RS4 12 0.0204 0.0839 0.8952 0.0005 
 C_melap_RS4 12 0.0690 0.1599 0.7699 0.0012 
 C_melap_RS4 12 0.0383 0.1850 0.7761 0.0006 
 C_melap_RS4 12 0.0173 0.1569 0.8242 0.0016 
 C_melap_RS4 12 0.0079 0.1258 0.8653 0.0009 
 C_melap_RS4 12 0.0189 0.0975 0.8827 0.0009 
 C_melap_RS4 12 0.6228 0.0818 0.2951 0.0004 
 C_melap_RS4 12 0.0520 0.1337 0.8119 0.0024 
 C_melap_RS4 12 0.0104 0.1286 0.8605 0.0005 
 C_melap_RS4 12 0.0848 0.1130 0.8009 0.0013 
 C_melap_RS4 12 0.0123 0.1596 0.8271 0.0010 
 C_melap_RS4 13 0.0001 0.9948 0.0050 0.0001 
 C_melap_RS4 13 0.0003 0.9883 0.0112 0.0002 
 C_melap_RS4 13 0.0016 0.1367 0.8612 0.0006 
 C_melap_RS4 13 0.0007 0.1227 0.8749 0.0017 
 C_melap_RS4 13 0.0035 0.0665 0.9294 0.0006 
 C_melap_RS4 13 0.0006 0.0657 0.9085 0.0251 
 C_melap_RS4 13 0.0012 0.1275 0.8705 0.0008 
 C_melap_RS4 13 0.0026 0.0664 0.9290 0.0019 
 C_melap_RS4 13 0.0004 0.1222 0.8758 0.0016 
 C_melap_RS4 13 0.0033 0.0280 0.9679 0.0008 
 C_melap_RS4 13 0.0011 0.0520 0.9462 0.0007 
 C_melap_RS4 13 0.0114 0.1211 0.8664 0.0011 
 C_melap_RS1 14 0.0054 0.0613 0.9319 0.0015 
 C_melap_RS1 14 0.0529 0.1563 0.7899 0.0008 
 C_melap_RS1 14 0.0041 0.1141 0.8804 0.0015 
 C_melap_RS1 14 0.0046 0.1856 0.8080 0.0019 
 C_melap_RS1 14 0.0016 0.1498 0.8466 0.0020 
 C_melap_RS1 14 0.0075 0.0905 0.8982 0.0038 
 C_melap_RS1 14 0.0068 0.2378 0.7548 0.0006 
 C_melap_RS1 14 0.0042 0.1579 0.8368 0.0011 
 C_melap_RS1 14 0.0035 0.1439 0.8509 0.0017 
 C_melap_RS1 14 0.0037 0.1336 0.8614 0.0013 
 C_melap_RS1 14 0.0052 0.1032 0.8907 0.0009 
 C_melap_RS1 14 0.0033 0.1128 0.8831 0.0009 
 C_melap_RS4 16 0.0179 0.1334 0.8450 0.0037 
 C_melap_RS4 16 0.0142 0.1093 0.8733 0.0032 
 C_melap_RS4 16 0.0337 0.1129 0.8517 0.0017 
 C_melap_RS4 16 0.0052 0.1158 0.8696 0.0095 
 C_melap_RS4 16 0.0125 0.1537 0.8287 0.0052 
 C_melap_RS4 16 0.0131 0.1339 0.8512 0.0018 
 C_melap_RS4 16 0.0132 0.1180 0.8663 0.0025 
 C_melap_RS4 16 0.0203 0.1127 0.8627 0.0043 
 C_melap_RS4 16 0.0098 0.1000 0.8872 0.0031 
 C_melap_RS4 16 0.0167 0.1414 0.8355 0.0065 
 C_melap_RS4 16 0.0091 0.0762 0.9124 0.0023 
 C_melap_RS4 16 0.0098 0.1013 0.8847 0.0041 
 C_melap_RS5 19 0.0564 0.1023 0.8383 0.0030 
 C_melap_RS5 19 0.0238 0.1432 0.8265 0.0064 
 C_melap_RS5 19 0.0316 0.0865 0.8758 0.0061 
 C_melap_RS5 19 0.0364 0.0983 0.8614 0.0040 
 C_melap_RS5 19 0.0306 0.1378 0.8291 0.0025 
 C_melap_RS5 19 0.0207 0.1562 0.8205 0.0026 
 C_melap_RS5 19 0.0360 0.1039 0.8546 0.0054 
 C_melap_RS5 19 0.0664 0.1262 0.8009 0.0066 
 C_melap_RS5 19 0.0273 0.0919 0.8769 0.0038 
 C_melap_RS5 19 0.0437 0.0946 0.8573 0.0044 
 C_melap_RS5 19 0.0313 0.1131 0.8392 0.0163 
 C_melap_RS5 19 0.0355 0.1244 0.8375 0.0026 
