# Supplementary material for: Population genomic response to geographic gradients by widespread and endemic fishes of the Arabian Peninsula
Source: Ecol Evol. 2020 Apr 12;10(10):4314–30. doi: 10.1002/ece3.6199 (PMC7246217; doi:10.1002/ece3.6199)
Supplement: Supplementary file 6 — Appendix S1 [file ECE3-10-4314-s006.zip › Appendix S1, STRUCTURE and PCA Plots, Dryad/STRUCTURE/C. austriacus & C. melapterus/results_job_T17_f]

----------------------------------------------------
STRUCTURE by Pritchard, Stephens and Donnelly (2000)
     and Falush, Stephens and Pritchard (2003)
       Code by Pritchard, Falush and Hubisz
             Version 2.3.4 (Jul 2012)
----------------------------------------------------


Command line arguments:   /home/compartido2/pablo_saenz/Structure/structure_kernel_src/structure -m parameter_job_T17 
Input File:    /home/compartido2/pablo_saenz/joey/structure/C_aus_x_C_mel/data_job_T17

Run parameters:
   138 individuals
   2782 loci
   4 populations assumed
   200000 Burn-in period
   300000 Reps
LOCPRIOR model used


--------------------------------------------
Proportion of membership of each pre-defined
 population in each of the 4 clusters

Given    Inferred Clusters              Number of
 Pop       1      2      3      4      Individuals

  1:     0.994  0.004  0.000  0.003       12
  2:     0.986  0.006  0.002  0.007       12
  4:     0.995  0.002  0.001  0.003       11
  9:     0.996  0.002  0.001  0.001       12
 10:     0.991  0.008  0.000  0.001       12
 12:     0.002  0.647  0.002  0.349       12
 13:     0.001  0.619  0.084  0.296       12
 14:     0.002  0.639  0.008  0.351       12
 16:     0.003  0.708  0.002  0.288       12
 19:     0.003  0.726  0.003  0.268       12
 20:     0.996  0.002  0.000  0.001       12
 22:     0.990  0.002  0.000  0.008        7
--------------------------------------------

Allele-freq. divergence among pops (Net nucleotide distance),
computed using point estimates of P.

      1       2       3       4      
 1      -    0.0093  0.0970  0.0323  
 2   0.0093     -    0.0942  0.0251  
 3   0.0970  0.0942     -    0.1055  
 4   0.0323  0.0251  0.1055     -    

Average distances (expected heterozygosity) between individuals in same cluster:
cluster  1  : 0.2400 
cluster  2  : 0.2616 
cluster  3  : 0.1268 
cluster  4  : 0.1268 

--------------------------------------------
Estimated Ln Prob of Data   = -268561.9
Mean value of ln likelihood = -266105.2
Variance of ln likelihood   = 4913.5
Mean value of alpha         = 5.8916

Mean value of alpha_local for each location:
	location  1:  15.4485  0.0856  0.0187  0.0738
	location  2:  8.0572  0.0737  0.0409  0.1028
	location  4:  14.4038  0.0535  0.0278  0.0713
	location  9:  13.0882  0.0541  0.0311  0.0413
	location 10:  4.1993  0.0711  0.0119  0.0182
	location 12:  0.0716  18.5853  0.1119  10.1862
	location 13:  0.0147  0.7071  0.0707  0.6769
	location 14:  0.0614  11.8086  0.2150  6.4775
	location 16:  0.0683  12.1076  0.0600  5.1811
	location 19:  0.1024  19.3155  0.1374  7.4399
	location 20:  2.5144  0.0265  0.0144  0.0233
	location 22:  9.4363  0.0491  0.0247  0.1198

Mean value of Fst_1         = 0.0520
Mean value of Fst_2         = 0.0468
Mean value of Fst_3         = 0.9832
Mean value of Fst_4         = 0.5768

Mean value of r = 0.0541

Inferred ancestry of individuals:
        Label (%Miss) Pop:  Inferred clusters
  1 C_aust_RS25    (1)    1 :  0.992 0.003 0.000 0.004 
  2 C_aust_RS25    (2)    1 :  0.994 0.001 0.001 0.004 
  3 C_aust_RS26    (1)    1 :  0.996 0.001 0.000 0.002 
  4 C_aust_RS26    (0)    1 :  0.992 0.007 0.000 0.001 
  5 C_aust_RS26    (1)    1 :  0.993 0.005 0.000 0.002 
  6 C_aust_RS26    (1)    1 :  0.995 0.002 0.000 0.003 
  7 C_aust_RS26    (0)    1 :  0.996 0.003 0.000 0.001 
  8 C_aust_RS26    (0)    1 :  0.983 0.008 0.000 0.009 
  9 C_aust_RS26    (1)    1 :  0.996 0.003 0.000 0.001 
 10 C_aust_RS26    (0)    1 :  0.995 0.003 0.000 0.001 
 11 C_aust_RS26    (2)    1 :  0.995 0.003 0.000 0.001 
 12 C_aust_RS26    (0)    1 :  0.995 0.002 0.000 0.002 
 13 C_aust_RS27    (4)    2 :  0.997 0.001 0.001 0.001 
 14 C_aust_RS27    (1)    2 :  0.994 0.002 0.002 0.002 
 15 C_aust_RS27    (1)    2 :  0.988 0.004 0.000 0.007 
 16 C_aust_RS27    (2)    2 :  0.983 0.013 0.001 0.003 
 17 C_aust_RS27    (4)    2 :  0.955 0.029 0.003 0.013 
 18 C_aust_RS27    (1)    2 :  0.997 0.001 0.001 0.001 
 19 C_aust_RS27   (10)    2 :  0.997 0.001 0.000 0.002 
 20 C_aust_RS27    (2)    2 :  0.970 0.007 0.001 0.022 
 21 C_aust_RS27    (4)    2 :  0.977 0.002 0.005 0.017 
 22 C_aust_RS27    (1)    2 :  0.992 0.004 0.001 0.003 
 23 C_aust_RS27    (1)    2 :  0.987 0.004 0.003 0.006 
 24 C_aust_RS27    (0)    2 :  0.996 0.002 0.000 0.002 
 25 C_aust_RS46    (5)    4 :  0.992 0.003 0.001 0.003 
 26 C_aust_RS48    (8)    4 :  0.997 0.001 0.000 0.002 
 27 C_aust_RS51    (4)    4 :  0.992 0.002 0.000 0.006 
 28 C_aust_RS53    (1)    4 :  0.997 0.002 0.000 0.001 
 29 C_aust_RS54    (2)    4 :  0.998 0.001 0.000 0.001 
 30 C_aust_RS55   (14)    4 :  0.995 0.001 0.000 0.004 
 31 C_aust_RS57    (3)    4 :  0.997 0.001 0.001 0.001 
 32 C_aust_RS58    (1)    4 :  0.998 0.001 0.000 0.001 
 33 C_aust_RS59    (2)    4 :  0.982 0.003 0.003 0.013 
 34 C_aust_RS97    (2)    4 :  0.996 0.002 0.000 0.002 
 35 C_aust_RS98    (1)    4 :  0.998 0.001 0.000 0.001 
 36 C_aust_RS52    (2)    9 :  0.998 0.002 0.000 0.001 
 37 C_aust_RS53    (4)    9 :  0.994 0.002 0.001 0.003 
 38 C_aust_RS53    (6)    9 :  0.997 0.001 0.000 0.002 
 39 C_aust_RS53    (3)    9 :  0.998 0.001 0.001 0.001 
 40 C_aust_RS53    (9)    9 :  0.995 0.002 0.001 0.003 
 41 C_aust_RS53    (4)    9 :  0.996 0.002 0.000 0.001 
 42 C_aust_RS53    (4)    9 :  0.987 0.002 0.009 0.002 
 43 C_aust_RS53    (3)    9 :  0.998 0.001 0.000 0.001 
 44 C_aust_RS53    (8)    9 :  0.997 0.002 0.001 0.001 
 45 C_aust_RS53    (2)    9 :  0.997 0.002 0.000 0.001 
 46 C_aust_RS53    (6)    9 :  0.997 0.001 0.000 0.001 
 47 C_aust_RS53    (2)    9 :  0.997 0.002 0.000 0.001 
 48 C_aust_RS14    (2)   10 :  0.997 0.003 0.000 0.001 
 49 C_aust_RS14    (3)   10 :  0.991 0.008 0.000 0.001 
 50 C_aust_RS14    (1)   10 :  0.996 0.003 0.000 0.000 
 51 C_aust_RS14    (1)   10 :  0.995 0.004 0.000 0.001 
 52 C_aust_RS15    (1)   10 :  0.996 0.003 0.000 0.000 
 53 C_aust_RS17    (1)   10 :  0.959 0.040 0.000 0.001 
 54 C_aust_RS26    (3)   10 :  0.987 0.012 0.000 0.001 
 55 C_aust_RS26    (1)   10 :  0.997 0.002 0.000 0.000 
 56 C_aust_RS26    (1)   10 :  0.978 0.020 0.000 0.001 
 57 C_aust_RS27    (0)   10 :  0.997 0.002 0.000 0.000 
 58 C_aust_RS27    (8)   10 :  0.998 0.001 0.000 0.000 
 59 C_aust_RS27    (1)   10 :  0.996 0.003 0.000 0.000 
 60 C_aust_RS35    (1)   20 :  0.999 0.001 0.000 0.000 
 61 C_aust_RS36   (11)   20 :  0.996 0.001 0.000 0.003 
 62 C_aust_RS36    (4)   20 :  0.995 0.001 0.000 0.004 
 63 C_aust_RS37    (2)   20 :  0.997 0.001 0.000 0.001 
 64 C_aust_RS37    (1)   20 :  0.993 0.006 0.000 0.001 
 65 C_aust_RS37    (1)   20 :  0.997 0.001 0.000 0.001 
 66 C_aust_RS37    (2)   20 :  0.995 0.001 0.003 0.001 
 67 C_aust_RS37    (1)   20 :  0.997 0.001 0.000 0.002 
 68 C_aust_RS37    (1)   20 :  0.995 0.003 0.000 0.002 
 69 C_aust_RS37    (0)   20 :  0.997 0.002 0.001 0.001 
 70 C_aust_RS37    (0)   20 :  0.996 0.003 0.000 0.001 
 71 C_aust_RS37    (0)   20 :  0.996 0.004 0.000 0.000 
 72 C_aust_A1b    (6)   22 :  0.998 0.001 0.000 0.001 
 73 C_aust_A2    (4)   22 :  0.984 0.006 0.001 0.008 
 74 C_aust_A3   (21)   22 :  0.972 0.002 0.000 0.027 
 75 C_aust_A4    (7)   22 :  0.994 0.001 0.000 0.005 
 76 C_aust_A5   (13)   22 :  0.993 0.001 0.000 0.006 
 77 C_aust_A6    (8)   22 :  0.996 0.001 0.001 0.002 
 78 C_aust_A7    (2)   22 :  0.995 0.001 0.000 0.004 
 79 C_melap_RS4   (19)   12 :  0.002 0.696 0.005 0.297 
 80 C_melap_RS4   (20)   12 :  0.001 0.711 0.001 0.287 
 81 C_melap_RS4   (19)   12 :  0.002 0.665 0.004 0.329 
 82 C_melap_RS4   (27)   12 :  0.001 0.632 0.003 0.364 
 83 C_melap_RS4   (20)   12 :  0.003 0.628 0.002 0.367 
 84 C_melap_RS4   (22)   12 :  0.002 0.587 0.002 0.409 
 85 C_melap_RS4   (24)   12 :  0.002 0.586 0.001 0.411 
 86 C_melap_RS4   (34)   12 :  0.001 0.612 0.002 0.384 
 87 C_melap_RS4   (20)   12 :  0.003 0.681 0.003 0.314 
 88 C_melap_RS4   (29)   12 :  0.001 0.533 0.003 0.464 
 89 C_melap_RS4   (22)   12 :  0.001 0.766 0.002 0.231 
 90 C_melap_RS4   (23)   12 :  0.001 0.668 0.002 0.329 
 91 C_melap_RS4   (29)   13 :  0.000 0.004 0.487 0.509 
 92 C_melap_RS4    (7)   13 :  0.000 0.012 0.496 0.492 
 93 C_melap_RS4   (12)   13 :  0.000 0.732 0.002 0.266 
 94 C_melap_RS4   (14)   13 :  0.001 0.774 0.011 0.214 
 95 C_melap_RS4   (11)   13 :  0.000 0.768 0.001 0.230 
 96 C_melap_RS4   (15)   13 :  0.001 0.871 0.002 0.126 
 97 C_melap_RS4    (9)   13 :  0.000 0.763 0.002 0.234 
 98 C_melap_RS4    (8)   13 :  0.001 0.731 0.001 0.267 
 99 C_melap_RS4    (8)   13 :  0.001 0.698 0.001 0.300 
100 C_melap_RS4    (8)   13 :  0.000 0.806 0.000 0.193 
101 C_melap_RS4   (23)   13 :  0.001 0.548 0.001 0.451 
102 C_melap_RS4    (7)   13 :  0.001 0.723 0.002 0.274 
103 C_melap_RS1   (23)   14 :  0.002 0.613 0.001 0.384 
104 C_melap_RS1   (41)   14 :  0.001 0.395 0.002 0.602 
105 C_melap_RS1   (14)   14 :  0.002 0.709 0.007 0.282 
106 C_melap_RS1   (13)   14 :  0.002 0.700 0.029 0.270 
107 C_melap_RS1   (12)   14 :  0.002 0.707 0.009 0.282 
108 C_melap_RS1   (13)   14 :  0.005 0.640 0.002 0.353 
109 C_melap_RS1   (18)   14 :  0.001 0.498 0.015 0.486 
110 C_melap_RS1   (14)   14 :  0.001 0.724 0.013 0.262 
111 C_melap_RS1   (12)   14 :  0.002 0.683 0.003 0.313 
112 C_melap_RS1   (13)   14 :  0.001 0.726 0.015 0.257 
113 C_melap_RS1   (12)   14 :  0.001 0.724 0.003 0.272 
114 C_melap_RS1   (24)   14 :  0.001 0.550 0.002 0.447 
115 C_melap_RS4    (3)   16 :  0.002 0.738 0.002 0.258 
116 C_melap_RS4    (4)   16 :  0.002 0.717 0.001 0.280 
117 C_melap_RS4   (13)   16 :  0.001 0.777 0.002 0.220 
118 C_melap_RS4   (10)   16 :  0.003 0.813 0.004 0.180 
119 C_melap_RS4    (3)   16 :  0.003 0.745 0.004 0.248 
120 C_melap_RS4    (5)   16 :  0.001 0.666 0.002 0.331 
121 C_melap_RS4    (3)   16 :  0.001 0.695 0.001 0.302 
122 C_melap_RS4    (2)   16 :  0.002 0.721 0.001 0.275 
123 C_melap_RS4    (6)   16 :  0.002 0.704 0.001 0.294 
124 C_melap_RS4    (8)   16 :  0.010 0.628 0.002 0.359 
125 C_melap_RS4   (16)   16 :  0.002 0.573 0.000 0.425 
126 C_melap_RS4    (4)   16 :  0.003 0.712 0.001 0.285 
127 C_melap_RS5    (2)   19 :  0.001 0.759 0.002 0.237 
128 C_melap_RS5    (2)   19 :  0.003 0.729 0.015 0.253 
129 C_melap_RS5   (14)   19 :  0.002 0.826 0.002 0.170 
130 C_melap_RS5   (11)   19 :  0.002 0.799 0.003 0.197 
131 C_melap_RS5    (2)   19 :  0.001 0.656 0.003 0.339 
132 C_melap_RS5    (6)   19 :  0.002 0.637 0.005 0.357 
133 C_melap_RS5    (3)   19 :  0.003 0.764 0.002 0.231 
134 C_melap_RS5    (8)   19 :  0.005 0.639 0.001 0.354 
135 C_melap_RS5    (2)   19 :  0.002 0.759 0.001 0.238 
136 C_melap_RS5    (4)   19 :  0.003 0.695 0.001 0.301 
137 C_melap_RS5    (2)   19 :  0.008 0.746 0.004 0.242 
138 C_melap_RS5    (7)   19 :  0.002 0.699 0.002 0.298 


Estimated Allele Frequencies in each cluster
First column gives estimated ancestral frequencies


Locus 1 : 
2 alleles
14.5% missing data
   1   (0.888) 0.890 0.925 0.990 0.989 
   3   (0.112) 0.110 0.075 0.010 0.011 

Locus 2 : 
2 alleles
14.5% missing data
   2   (0.450) 0.449 0.487 0.045 0.151 
   4   (0.550) 0.551 0.513 0.955 0.849 

Locus 3 : 
2 alleles
5.1% missing data
   1   (0.889) 0.868 0.938 0.988 0.988 
   4   (0.111) 0.132 0.062 0.012 0.012 

Locus 4 : 
2 alleles
10.1% missing data
   1   (0.109) 0.045 0.142 0.009 0.052 
   4   (0.891) 0.955 0.858 0.991 0.948 

Locus 5 : 
2 alleles
2.2% missing data
   2   (0.889) 0.942 0.908 0.787 0.807 
   4   (0.111) 0.058 0.092 0.213 0.193 

Locus 6 : 
2 alleles
5.1% missing data
   3   (0.891) 0.895 0.952 0.158 0.982 
   2   (0.109) 0.105 0.048 0.842 0.018 

Locus 7 : 
2 alleles
10.1% missing data
   1   (0.579) 0.424 0.708 0.045 0.955 
   3   (0.421) 0.576 0.292 0.955 0.045 

Locus 8 : 
2 alleles
15.9% missing data
   2   (0.784) 0.851 0.797 0.252 0.609 
   4   (0.216) 0.149 0.203 0.748 0.391 

Locus 9 : 
2 alleles
2.2% missing data
   3   (0.907) 0.949 0.912 0.993 0.990 
   1   (0.093) 0.051 0.088 0.007 0.010 

Locus 10 : 
2 alleles
7.2% missing data
   1   (0.517) 0.652 0.407 0.080 0.731 
   3   (0.483) 0.348 0.593 0.920 0.269 

Locus 11 : 
2 alleles
6.5% missing data
   4   (0.747) 0.794 0.783 0.052 0.585 
   1   (0.253) 0.206 0.217 0.948 0.415 

Locus 12 : 
2 alleles
5.8% missing data
   1   (0.297) 0.382 0.241 0.027 0.031 
   3   (0.703) 0.618 0.759 0.973 0.969 

Locus 13 : 
2 alleles
1.4% missing data
   3   (0.899) 0.961 0.866 0.992 0.972 
   4   (0.101) 0.039 0.134 0.008 0.028 

Locus 14 : 
2 alleles
18.1% missing data
   1   (0.869) 0.916 0.866 0.989 0.951 
   4   (0.131) 0.084 0.134 0.011 0.049 

Locus 15 : 
2 alleles
14.5% missing data
   2   (0.123) 0.079 0.088 0.817 0.026 
   4   (0.877) 0.921 0.912 0.183 0.974 

Locus 16 : 
2 alleles
19.6% missing data
   1   (0.907) 0.905 0.946 0.993 0.996 
   4   (0.093) 0.095 0.054 0.007 0.004 

Locus 17 : 
2 alleles
9.4% missing data
   1   (0.905) 0.971 0.906 0.408 0.904 
   3   (0.095) 0.029 0.094 0.592 0.096 

Locus 18 : 
2 alleles
6.5% missing data
   4   (0.774) 0.829 0.772 0.584 0.868 
   2   (0.226) 0.171 0.228 0.416 0.132 

Locus 19 : 
2 alleles
2.2% missing data
   2   (0.875) 0.906 0.886 0.990 0.982 
   1   (0.125) 0.094 0.114 0.010 0.018 

Locus 20 : 
2 alleles
17.4% missing data
   1   (0.929) 0.850 0.982 0.937 0.998 
   3   (0.071) 0.150 0.018 0.063 0.002 

Locus 21 : 
2 alleles
17.4% missing data
   3   (0.268) 0.257 0.276 0.027 0.048 
   4   (0.732) 0.743 0.724 0.973 0.952 

Locus 22 : 
2 alleles
3.6% missing data
   2   (0.136) 0.077 0.125 0.188 0.250 
   4   (0.864) 0.923 0.875 0.812 0.750 

Locus 23 : 
2 alleles
4.3% missing data
   2   (0.886) 0.928 0.885 0.986 0.990 
   1   (0.114) 0.072 0.115 0.014 0.010 

Locus 24 : 
2 alleles
12.3% missing data
   4   (0.726) 0.753 0.751 0.264 0.815 
   2   (0.274) 0.247 0.249 0.736 0.185 

Locus 25 : 
2 alleles
6.5% missing data
   2   (0.385) 0.324 0.407 0.222 0.695 
   4   (0.615) 0.676 0.593 0.778 0.305 

Locus 26 : 
2 alleles
8.0% missing data
   1   (0.853) 0.808 0.912 0.984 0.979 
   3   (0.147) 0.192 0.088 0.016 0.021 

Locus 27 : 
2 alleles
10.1% missing data
   2   (0.317) 0.254 0.347 0.286 0.281 
   3   (0.683) 0.746 0.653 0.714 0.719 

Locus 28 : 
2 alleles
3.6% missing data
   2   (0.388) 0.351 0.441 0.130 0.113 
   3   (0.612) 0.649 0.559 0.870 0.887 

Locus 29 : 
2 alleles
13.8% missing data
   4   (0.257) 0.281 0.236 0.023 0.032 
   2   (0.743) 0.719 0.764 0.977 0.968 

Locus 30 : 
2 alleles
10.9% missing data
   3   (0.864) 0.935 0.845 0.946 0.697 
   1   (0.136) 0.065 0.155 0.054 0.303 

Locus 31 : 
2 alleles
12.3% missing data
   2   (0.929) 0.921 0.971 0.995 0.997 
   4   (0.071) 0.079 0.029 0.005 0.003 

Locus 32 : 
2 alleles
8.0% missing data
   3   (0.802) 0.888 0.779 0.467 0.687 
   1   (0.198) 0.112 0.221 0.533 0.313 

Locus 33 : 
2 alleles
6.5% missing data
   4   (0.887) 0.915 0.901 0.980 0.993 
   2   (0.113) 0.085 0.099 0.020 0.007 

Locus 34 : 
2 alleles
5.1% missing data
   3   (0.775) 0.725 0.820 0.978 0.981 
   1   (0.225) 0.275 0.180 0.022 0.019 

Locus 35 : 
2 alleles
2.2% missing data
   2   (0.897) 0.932 0.911 0.990 0.985 
   4   (0.103) 0.068 0.089 0.010 0.015 

Locus 36 : 
2 alleles
13.8% missing data
   4   (0.207) 0.144 0.203 0.530 0.305 
   2   (0.793) 0.856 0.797 0.470 0.695 

Locus 37 : 
2 alleles
2.9% missing data
   1   (0.096) 0.073 0.069 0.008 0.013 
   3   (0.904) 0.927 0.931 0.992 0.987 

Locus 38 : 
2 alleles
2.2% missing data
   1   (0.189) 0.171 0.180 0.070 0.033 
   3   (0.811) 0.829 0.820 0.930 0.967 

Locus 39 : 
2 alleles
2.2% missing data
   3   (0.898) 0.949 0.922 0.627 0.893 
   1   (0.102) 0.051 0.078 0.373 0.107 

Locus 40 : 
2 alleles
19.6% missing data
   1   (0.872) 0.908 0.877 0.989 0.979 
   2   (0.128) 0.092 0.123 0.011 0.021 

Locus 41 : 
2 alleles
1.4% missing data
   1   (0.720) 0.787 0.702 0.139 0.901 
   4   (0.280) 0.213 0.298 0.861 0.099 

Locus 42 : 
2 alleles
2.2% missing data
   2   (0.820) 0.859 0.804 0.943 0.987 
   4   (0.180) 0.141 0.196 0.057 0.013 

Locus 43 : 
2 alleles
13.8% missing data
   1   (0.125) 0.067 0.146 0.053 0.026 
   3   (0.875) 0.933 0.854 0.947 0.974 

Locus 44 : 
2 alleles
2.2% missing data
   3   (0.924) 0.893 0.984 0.020 0.998 
   1   (0.076) 0.107 0.016 0.980 0.002 

Locus 45 : 
2 alleles
8.0% missing data
   1   (0.889) 0.926 0.899 0.991 0.974 
   3   (0.111) 0.074 0.101 0.009 0.026 

Locus 46 : 
2 alleles
10.1% missing data
   2   (0.890) 0.833 0.949 0.993 0.995 
   4   (0.110) 0.167 0.051 0.007 0.005 

Locus 47 : 
2 alleles
10.9% missing data
   1   (0.344) 0.370 0.335 0.031 0.111 
   3   (0.656) 0.630 0.665 0.969 0.889 

Locus 48 : 
2 alleles
10.1% missing data
   2   (0.834) 0.817 0.880 0.986 0.929 
   3   (0.166) 0.183 0.120 0.014 0.071 

Locus 49 : 
2 alleles
6.5% missing data
   2   (0.861) 0.852 0.898 0.985 0.987 
   4   (0.139) 0.148 0.102 0.015 0.013 

Locus 50 : 
2 alleles
5.1% missing data
   2   (0.890) 0.936 0.892 0.953 0.964 
   1   (0.110) 0.064 0.108 0.047 0.036 

Locus 51 : 
2 alleles
12.3% missing data
   2   (0.831) 0.879 0.813 0.985 0.960 
   4   (0.169) 0.121 0.187 0.015 0.040 

Locus 52 : 
2 alleles
5.1% missing data
   1   (0.858) 0.740 0.938 0.987 0.994 
   3   (0.142) 0.260 0.062 0.013 0.006 

Locus 53 : 
2 alleles
5.8% missing data
   2   (0.616) 0.642 0.560 0.958 0.947 
   4   (0.384) 0.358 0.440 0.042 0.053 

Locus 54 : 
2 alleles
2.9% missing data
   3   (0.907) 0.950 0.912 0.992 0.982 
   1   (0.093) 0.050 0.088 0.008 0.018 

Locus 55 : 
2 alleles
4.3% missing data
   2   (0.909) 0.924 0.940 0.991 0.995 
   4   (0.091) 0.076 0.060 0.009 0.005 

Locus 56 : 
2 alleles
3.6% missing data
   2   (0.849) 0.774 0.917 0.985 0.990 
   4   (0.151) 0.226 0.083 0.015 0.010 

Locus 57 : 
2 alleles
13.8% missing data
   2   (0.881) 0.959 0.866 0.143 0.938 
   4   (0.119) 0.041 0.134 0.857 0.062 

Locus 58 : 
2 alleles
9.4% missing data
   3   (0.856) 0.886 0.899 0.030 0.991 
   1   (0.144) 0.114 0.101 0.970 0.009 

Locus 59 : 
2 alleles
4.3% missing data
   2   (0.777) 0.872 0.779 0.103 0.351 
   4   (0.223) 0.128 0.221 0.897 0.649 

Locus 60 : 
2 alleles
6.5% missing data
   2   (0.429) 0.549 0.359 0.044 0.132 
   4   (0.571) 0.451 0.641 0.956 0.868 

Locus 61 : 
2 alleles
5.1% missing data
   4   (0.279) 0.347 0.231 0.024 0.029 
   2   (0.721) 0.653 0.769 0.976 0.971 

Locus 62 : 
2 alleles
11.6% missing data
   1   (0.909) 0.938 0.929 0.992 0.991 
   3   (0.091) 0.062 0.071 0.008 0.009 

Locus 63 : 
2 alleles
9.4% missing data
   1   (0.282) 0.192 0.290 0.934 0.516 
   3   (0.718) 0.808 0.710 0.066 0.484 

Locus 64 : 
2 alleles
2.9% missing data
   3   (0.878) 0.859 0.926 0.975 0.988 
   4   (0.122) 0.141 0.074 0.025 0.012 

Locus 65 : 
2 alleles
4.3% missing data
   4   (0.867) 0.880 0.889 0.989 0.993 
   2   (0.133) 0.120 0.111 0.011 0.007 

Locus 66 : 
2 alleles
13.8% missing data
   2   (0.654) 0.690 0.641 0.667 0.735 
   4   (0.346) 0.310 0.359 0.333 0.265 

Locus 67 : 
2 alleles
13.0% missing data
   1   (0.174) 0.201 0.111 0.068 0.221 
   3   (0.826) 0.799 0.889 0.932 0.779 

Locus 68 : 
2 alleles
4.3% missing data
   3   (0.828) 0.871 0.816 0.983 0.965 
   1   (0.172) 0.129 0.184 0.017 0.035 

Locus 69 : 
2 alleles
11.6% missing data
   1   (0.785) 0.653 0.901 0.039 0.983 
   2   (0.215) 0.347 0.099 0.961 0.017 

Locus 70 : 
2 alleles
13.0% missing data
   2   (0.857) 0.847 0.897 0.940 0.981 
   4   (0.143) 0.153 0.103 0.060 0.019 

Locus 71 : 
2 alleles
14.5% missing data
   2   (0.923) 0.980 0.897 0.890 0.970 
   4   (0.077) 0.020 0.103 0.110 0.030 

Locus 72 : 
2 alleles
7.2% missing data
   2   (0.233) 0.231 0.227 0.020 0.027 
   3   (0.767) 0.769 0.773 0.980 0.973 

Locus 73 : 
2 alleles
14.5% missing data
   1   (0.876) 0.896 0.897 0.990 0.983 
   3   (0.124) 0.104 0.103 0.010 0.017 

Locus 74 : 
2 alleles
13.0% missing data
   1   (0.648) 0.703 0.642 0.865 0.203 
   4   (0.352) 0.297 0.358 0.135 0.797 

Locus 75 : 
2 alleles
13.8% missing data
   2   (0.815) 0.855 0.805 0.986 0.945 
   4   (0.185) 0.145 0.195 0.014 0.055 

Locus 76 : 
2 alleles
13.8% missing data
   1   (0.872) 0.904 0.881 0.991 0.982 
   3   (0.128) 0.096 0.119 0.009 0.018 

Locus 77 : 
2 alleles
13.0% missing data
   1   (0.409) 0.381 0.395 0.411 0.731 
   2   (0.591) 0.619 0.605 0.589 0.269 

Locus 78 : 
2 alleles
10.9% missing data
   2   (0.880) 0.865 0.924 0.991 0.992 
   4   (0.120) 0.135 0.076 0.009 0.008 

Locus 79 : 
2 alleles
13.8% missing data
   4   (0.247) 0.299 0.200 0.019 0.036 
   2   (0.753) 0.701 0.800 0.981 0.964 

Locus 80 : 
2 alleles
5.1% missing data
   2   (0.892) 0.925 0.911 0.965 0.970 
   4   (0.108) 0.075 0.089 0.035 0.030 

Locus 81 : 
2 alleles
14.5% missing data
   2   (0.849) 0.904 0.824 0.985 0.965 
   4   (0.151) 0.096 0.176 0.015 0.035 

Locus 82 : 
2 alleles
1.4% missing data
   1   (0.911) 0.939 0.934 0.991 0.990 
   3   (0.089) 0.061 0.066 0.009 0.010 

Locus 83 : 
2 alleles
4.3% missing data
   2   (0.304) 0.281 0.281 0.965 0.091 
   4   (0.696) 0.719 0.719 0.035 0.909 

Locus 84 : 
2 alleles
10.1% missing data
   3   (0.918) 0.921 0.957 0.994 0.995 
   1   (0.082) 0.079 0.043 0.006 0.005 

Locus 85 : 
2 alleles
11.6% missing data
   4   (0.772) 0.805 0.811 0.020 0.829 
   3   (0.228) 0.195 0.189 0.980 0.171 

Locus 86 : 
2 alleles
2.9% missing data
   2   (0.899) 0.955 0.881 0.992 0.980 
   1   (0.101) 0.045 0.119 0.008 0.020 

Locus 87 : 
2 alleles
12.3% missing data
   3   (0.845) 0.926 0.782 0.988 0.890 
   1   (0.155) 0.074 0.218 0.012 0.110 

Locus 88 : 
2 alleles
5.8% missing data
   4   (0.913) 0.991 0.828 0.970 0.088 
   2   (0.087) 0.009 0.172 0.030 0.912 

Locus 89 : 
2 alleles
5.8% missing data
   2   (0.276) 0.245 0.293 0.081 0.103 
   4   (0.724) 0.755 0.707 0.919 0.897 

Locus 90 : 
2 alleles
8.0% missing data
   4   (0.252) 0.295 0.213 0.090 0.028 
   2   (0.748) 0.705 0.787 0.910 0.972 

Locus 91 : 
2 alleles
3.6% missing data
   2   (0.874) 0.942 0.880 0.397 0.903 
   4   (0.126) 0.058 0.120 0.603 0.097 

Locus 92 : 
2 alleles
10.9% missing data
   4   (0.778) 0.811 0.757 0.978 0.975 
   3   (0.222) 0.189 0.243 0.022 0.025 

Locus 93 : 
2 alleles
4.3% missing data
   1   (0.868) 0.916 0.900 0.462 0.846 
   3   (0.132) 0.084 0.100 0.538 0.154 

Locus 94 : 
2 alleles
9.4% missing data
   2   (0.944) 0.994 0.868 0.996 0.898 
   1   (0.056) 0.006 0.132 0.004 0.102 

Locus 95 : 
2 alleles
2.9% missing data
   2   (0.847) 0.909 0.821 0.985 0.921 
   4   (0.153) 0.091 0.179 0.015 0.079 

Locus 96 : 
2 alleles
2.9% missing data
   3   (0.903) 0.955 0.891 0.990 0.987 
   2   (0.097) 0.045 0.109 0.010 0.013 

Locus 97 : 
2 alleles
1.4% missing data
   1   (0.949) 0.906 0.989 0.997 0.999 
   3   (0.051) 0.094 0.011 0.003 0.001 

Locus 98 : 
2 alleles
13.0% missing data
   4   (0.900) 0.935 0.921 0.863 0.984 
   3   (0.100) 0.065 0.079 0.137 0.016 

Locus 99 : 
2 alleles
4.3% missing data
   4   (0.906) 0.949 0.911 0.992 0.986 
   2   (0.094) 0.051 0.089 0.008 0.014 

Locus 100 : 
2 alleles
13.0% missing data
   1   (0.732) 0.823 0.721 0.059 0.545 
   3   (0.268) 0.177 0.279 0.941 0.455 

Locus 101 : 
2 alleles
10.9% missing data
   4   (0.892) 0.943 0.885 0.968 0.972 
   2   (0.108) 0.057 0.115 0.032 0.028 

Locus 102 : 
2 alleles
16.7% missing data
   3   (0.863) 0.877 0.887 0.948 0.988 
   1   (0.137) 0.123 0.113 0.052 0.012 

Locus 103 : 
2 alleles
5.1% missing data
   2   (0.706) 0.774 0.643 0.915 0.888 
   4   (0.294) 0.226 0.357 0.085 0.112 

Locus 104 : 
2 alleles
14.5% missing data
   2   (0.451) 0.400 0.535 0.049 0.145 
   4   (0.549) 0.600 0.465 0.951 0.855 

Locus 105 : 
2 alleles
8.0% missing data
   2   (0.445) 0.390 0.477 0.358 0.622 
   4   (0.555) 0.610 0.523 0.642 0.378 

Locus 106 : 
2 alleles
5.1% missing data
   4   (0.877) 0.922 0.873 0.970 0.987 
   3   (0.123) 0.078 0.127 0.030 0.013 

Locus 107 : 
2 alleles
13.0% missing data
   1   (0.833) 0.827 0.861 0.986 0.987 
   2   (0.167) 0.173 0.139 0.014 0.013 

Locus 108 : 
2 alleles
11.6% missing data
   1   (0.769) 0.762 0.825 0.245 0.936 
   3   (0.231) 0.238 0.175 0.755 0.064 

Locus 109 : 
2 alleles
5.1% missing data
   3   (0.762) 0.780 0.759 0.941 0.945 
   1   (0.238) 0.220 0.241 0.059 0.055 

Locus 110 : 
2 alleles
10.9% missing data
   1   (0.879) 0.913 0.888 0.963 0.988 
   3   (0.121) 0.087 0.112 0.037 0.012 

Locus 111 : 
2 alleles
13.8% missing data
   1   (0.446) 0.420 0.448 0.321 0.726 
   3   (0.554) 0.580 0.552 0.679 0.274 

Locus 112 : 
2 alleles
13.0% missing data
   2   (0.619) 0.631 0.582 0.962 0.928 
   4   (0.381) 0.369 0.418 0.038 0.072 

Locus 113 : 
2 alleles
3.6% missing data
   3   (0.885) 0.953 0.837 0.985 0.982 
   1   (0.115) 0.047 0.163 0.015 0.018 

Locus 114 : 
2 alleles
10.1% missing data
   4   (0.922) 0.873 0.974 0.995 0.998 
   2   (0.078) 0.127 0.026 0.005 0.002 

Locus 115 : 
2 alleles
13.8% missing data
   2   (0.685) 0.719 0.680 0.687 0.711 
   4   (0.315) 0.281 0.320 0.313 0.289 

Locus 116 : 
2 alleles
5.1% missing data
   1   (0.633) 0.672 0.581 0.966 0.883 
   3   (0.367) 0.328 0.419 0.034 0.117 

Locus 117 : 
2 alleles
2.9% missing data
   1   (0.727) 0.744 0.724 0.916 0.873 
   4   (0.273) 0.256 0.276 0.084 0.127 

Locus 118 : 
2 alleles
5.1% missing data
   2   (0.385) 0.431 0.371 0.127 0.062 
   4   (0.615) 0.569 0.629 0.873 0.938 

Locus 119 : 
2 alleles
6.5% missing data
   2   (0.634) 0.564 0.733 0.157 0.544 
   4   (0.366) 0.436 0.267 0.843 0.456 

Locus 120 : 
2 alleles
9.4% missing data
   3   (0.794) 0.841 0.779 0.983 0.901 
   4   (0.206) 0.159 0.221 0.017 0.099 

Locus 121 : 
2 alleles
13.8% missing data
   4   (0.892) 0.917 0.911 0.992 0.993 
   2   (0.108) 0.083 0.089 0.008 0.007 

Locus 122 : 
2 alleles
3.6% missing data
   3   (0.809) 0.869 0.820 0.558 0.720 
   2   (0.191) 0.131 0.180 0.442 0.280 

Locus 123 : 
2 alleles
13.0% missing data
   3   (0.914) 0.915 0.954 0.974 0.994 
   1   (0.086) 0.085 0.046 0.026 0.006 

Locus 124 : 
2 alleles
10.1% missing data
   1   (0.184) 0.186 0.129 0.563 0.057 
   3   (0.816) 0.814 0.871 0.437 0.943 

Locus 125 : 
2 alleles
5.1% missing data
   3   (0.796) 0.858 0.752 0.925 0.965 
   1   (0.204) 0.142 0.248 0.075 0.035 

Locus 126 : 
2 alleles
5.1% missing data
   1   (0.800) 0.823 0.797 0.985 0.972 
   3   (0.200) 0.177 0.203 0.015 0.028 

Locus 127 : 
2 alleles
13.8% missing data
   3   (0.697) 0.720 0.678 0.902 0.886 
   1   (0.303) 0.280 0.322 0.098 0.114 

Locus 128 : 
2 alleles
13.0% missing data
   1   (0.498) 0.493 0.498 0.281 0.693 
   3   (0.502) 0.507 0.502 0.719 0.307 

Locus 129 : 
2 alleles
8.0% missing data
   2   (0.833) 0.776 0.895 0.954 0.978 
   4   (0.167) 0.224 0.105 0.046 0.022 

Locus 130 : 
2 alleles
14.5% missing data
   3   (0.896) 0.931 0.909 0.987 0.985 
   1   (0.104) 0.069 0.091 0.013 0.015 

Locus 131 : 
2 alleles
18.1% missing data
   1   (0.911) 0.930 0.939 0.971 0.993 
   4   (0.089) 0.070 0.061 0.029 0.007 

Locus 132 : 
2 alleles
3.6% missing data
   2   (0.931) 0.918 0.974 0.995 0.998 
   4   (0.069) 0.082 0.026 0.005 0.002 

Locus 133 : 
2 alleles
5.8% missing data
   3   (0.786) 0.818 0.778 0.927 0.952 
   1   (0.214) 0.182 0.222 0.073 0.048 

Locus 134 : 
2 alleles
12.3% missing data
   2   (0.899) 0.895 0.938 0.993 0.994 
   4   (0.101) 0.105 0.062 0.007 0.006 

Locus 135 : 
2 alleles
5.1% missing data
   2   (0.864) 0.927 0.876 0.181 0.971 
   4   (0.136) 0.073 0.124 0.819 0.029 

Locus 136 : 
2 alleles
5.1% missing data
   2   (0.819) 0.900 0.768 0.812 0.896 
   1   (0.181) 0.100 0.232 0.188 0.104 

Locus 137 : 
2 alleles
12.3% missing data
   3   (0.891) 0.913 0.914 0.989 0.986 
   1   (0.109) 0.087 0.086 0.011 0.014 

Locus 138 : 
2 alleles
13.0% missing data
   2   (0.323) 0.388 0.251 0.335 0.318 
   4   (0.677) 0.612 0.749 0.665 0.682 

Locus 139 : 
2 alleles
11.6% missing data
   1   (0.889) 0.906 0.914 0.988 0.988 
   2   (0.111) 0.094 0.086 0.012 0.012 

Locus 140 : 
2 alleles
2.2% missing data
   3   (0.828) 0.882 0.850 0.491 0.716 
   1   (0.172) 0.118 0.150 0.509 0.284 

Locus 141 : 
2 alleles
5.1% missing data
   2   (0.890) 0.890 0.928 0.991 0.991 
   4   (0.110) 0.110 0.072 0.009 0.009 

Locus 142 : 
2 alleles
9.4% missing data
   1   (0.066) 0.141 0.016 0.005 0.002 
   3   (0.934) 0.859 0.984 0.995 0.998 

Locus 143 : 
2 alleles
4.3% missing data
   1   (0.388) 0.330 0.409 0.211 0.729 
   3   (0.612) 0.670 0.591 0.789 0.271 

Locus 144 : 
2 alleles
16.7% missing data
   2   (0.155) 0.118 0.158 0.014 0.025 
   4   (0.845) 0.882 0.842 0.986 0.975 

Locus 145 : 
2 alleles
16.7% missing data
   3   (0.857) 0.903 0.850 0.956 0.964 
   1   (0.143) 0.097 0.150 0.044 0.036 

Locus 146 : 
2 alleles
3.6% missing data
   4   (0.839) 0.891 0.817 0.987 0.968 
   2   (0.161) 0.109 0.183 0.013 0.032 

Locus 147 : 
2 alleles
12.3% missing data
   2   (0.445) 0.473 0.388 0.971 0.481 
   1   (0.555) 0.527 0.612 0.029 0.519 

Locus 148 : 
2 alleles
12.3% missing data
   4   (0.896) 0.937 0.934 0.284 0.959 
   2   (0.104) 0.063 0.066 0.716 0.041 

Locus 149 : 
2 alleles
3.6% missing data
   1   (0.862) 0.878 0.883 0.989 0.986 
   4   (0.138) 0.122 0.117 0.011 0.014 

Locus 150 : 
2 alleles
4.3% missing data
   1   (0.887) 0.929 0.890 0.991 0.976 
   3   (0.113) 0.071 0.110 0.009 0.024 

Locus 151 : 
2 alleles
7.2% missing data
   3   (0.890) 0.951 0.872 0.971 0.923 
   1   (0.110) 0.049 0.128 0.029 0.077 

Locus 152 : 
2 alleles
2.9% missing data
   4   (0.919) 0.934 0.952 0.984 0.996 
   3   (0.081) 0.066 0.048 0.016 0.004 

Locus 153 : 
2 alleles
13.0% missing data
   3   (0.900) 0.918 0.928 0.992 0.987 
   1   (0.100) 0.082 0.072 0.008 0.013 

Locus 154 : 
2 alleles
10.9% missing data
   1   (0.860) 0.841 0.908 0.860 0.986 
   4   (0.140) 0.159 0.092 0.140 0.014 

Locus 155 : 
2 alleles
5.1% missing data
   2   (0.450) 0.483 0.373 0.940 0.706 
   4   (0.550) 0.517 0.627 0.060 0.294 

Locus 156 : 
2 alleles
12.3% missing data
   1   (0.780) 0.785 0.792 0.914 0.973 
   3   (0.220) 0.215 0.208 0.086 0.027 

Locus 157 : 
2 alleles
6.5% missing data
   2   (0.780) 0.789 0.798 0.984 0.867 
   1   (0.220) 0.211 0.202 0.016 0.133 

Locus 158 : 
2 alleles
15.9% missing data
   2   (0.882) 0.813 0.946 0.986 0.994 
   3   (0.118) 0.187 0.054 0.014 0.006 

Locus 159 : 
2 alleles
5.1% missing data
   1   (0.234) 0.176 0.283 0.021 0.040 
   3   (0.766) 0.824 0.717 0.979 0.960 

Locus 160 : 
2 alleles
14.5% missing data
   3   (0.874) 0.910 0.885 0.832 0.981 
   1   (0.126) 0.090 0.115 0.168 0.019 

Locus 161 : 
2 alleles
13.0% missing data
   3   (0.622) 0.593 0.624 0.960 0.906 
   1   (0.378) 0.407 0.376 0.040 0.094 

Locus 162 : 
2 alleles
2.2% missing data
   2   (0.907) 0.933 0.932 0.992 0.990 
   4   (0.093) 0.067 0.068 0.008 0.010 

Locus 163 : 
2 alleles
1.4% missing data
   2   (0.923) 0.923 0.965 0.981 0.996 
   1   (0.077) 0.077 0.035 0.019 0.004 

Locus 164 : 
2 alleles
18.8% missing data
   3   (0.373) 0.346 0.387 0.015 0.474 
   1   (0.627) 0.654 0.613 0.985 0.526 

Locus 165 : 
2 alleles
11.6% missing data
   2   (0.754) 0.849 0.738 0.319 0.393 
   4   (0.246) 0.151 0.262 0.681 0.607 

Locus 166 : 
2 alleles
3.6% missing data
   4   (0.878) 0.952 0.813 0.976 0.980 
   2   (0.122) 0.048 0.187 0.024 0.020 

Locus 167 : 
2 alleles
2.2% missing data
   2   (0.943) 0.882 0.988 0.996 0.999 
   4   (0.057) 0.118 0.012 0.004 0.001 

Locus 168 : 
2 alleles
13.8% missing data
   2   (0.903) 0.972 0.846 0.988 0.928 
   4   (0.097) 0.028 0.154 0.012 0.072 

Locus 169 : 
2 alleles
4.3% missing data
   2   (0.891) 0.953 0.861 0.989 0.969 
   4   (0.109) 0.047 0.139 0.011 0.031 

Locus 170 : 
2 alleles
4.3% missing data
   1   (0.451) 0.454 0.490 0.056 0.103 
   2   (0.549) 0.546 0.510 0.944 0.897 

Locus 171 : 
2 alleles
2.9% missing data
   2   (0.766) 0.825 0.770 0.596 0.582 
   3   (0.234) 0.175 0.230 0.404 0.418 

Locus 172 : 
2 alleles
8.0% missing data
   2   (0.853) 0.812 0.906 0.988 0.988 
   4   (0.147) 0.188 0.094 0.012 0.012 

Locus 173 : 
2 alleles
5.1% missing data
   2   (0.688) 0.729 0.692 0.456 0.650 
   4   (0.312) 0.271 0.308 0.544 0.350 

Locus 174 : 
2 alleles
4.3% missing data
   4   (0.906) 0.932 0.927 0.992 0.993 
   2   (0.094) 0.068 0.073 0.008 0.007 

Locus 175 : 
2 alleles
13.0% missing data
   3   (0.928) 0.922 0.970 0.976 0.996 
   1   (0.072) 0.078 0.030 0.024 0.004 

Locus 176 : 
2 alleles
10.1% missing data
   1   (0.543) 0.622 0.525 0.047 0.256 
   3   (0.457) 0.378 0.475 0.953 0.744 

Locus 177 : 
2 alleles
4.3% missing data
   2   (0.741) 0.802 0.740 0.630 0.508 
   1   (0.259) 0.198 0.260 0.370 0.492 

Locus 178 : 
2 alleles
1.4% missing data
   1   (0.735) 0.767 0.758 0.360 0.738 
   4   (0.265) 0.233 0.242 0.640 0.262 

Locus 179 : 
2 alleles
10.9% missing data
   3   (0.895) 0.920 0.916 0.989 0.986 
   1   (0.105) 0.080 0.084 0.011 0.014 

Locus 180 : 
2 alleles
2.2% missing data
   1   (0.889) 0.902 0.918 0.991 0.989 
   4   (0.111) 0.098 0.082 0.009 0.011 

Locus 181 : 
2 alleles
15.9% missing data
   2   (0.887) 0.888 0.923 0.990 0.991 
   3   (0.113) 0.112 0.077 0.010 0.009 

Locus 182 : 
2 alleles
1.4% missing data
   1   (0.896) 0.914 0.928 0.971 0.970 
   3   (0.104) 0.086 0.072 0.029 0.030 

Locus 183 : 
2 alleles
10.1% missing data
   1   (0.878) 0.918 0.880 0.987 0.978 
   3   (0.122) 0.082 0.120 0.013 0.022 

Locus 184 : 
2 alleles
2.2% missing data
   4   (0.860) 0.766 0.933 0.989 0.992 
   2   (0.140) 0.234 0.067 0.011 0.008 

Locus 185 : 
2 alleles
12.3% missing data
   2   (0.833) 0.813 0.872 0.985 0.983 
   4   (0.167) 0.187 0.128 0.015 0.017 

Locus 186 : 
2 alleles
9.4% missing data
   2   (0.894) 0.954 0.868 0.990 0.966 
   4   (0.106) 0.046 0.132 0.010 0.034 

Locus 187 : 
2 alleles
9.4% missing data
   2   (0.859) 0.946 0.792 0.840 0.889 
   4   (0.141) 0.054 0.208 0.160 0.111 

Locus 188 : 
2 alleles
3.6% missing data
   3   (0.701) 0.786 0.635 0.924 0.697 
   4   (0.299) 0.214 0.365 0.076 0.303 

Locus 189 : 
2 alleles
5.1% missing data
   2   (0.791) 0.836 0.763 0.981 0.967 
   4   (0.209) 0.164 0.237 0.019 0.033 

Locus 190 : 
2 alleles
3.6% missing data
   2   (0.674) 0.667 0.709 0.273 0.880 
   4   (0.326) 0.333 0.291 0.727 0.120 

Locus 191 : 
2 alleles
4.3% missing data
   2   (0.903) 0.943 0.909 0.992 0.984 
   4   (0.097) 0.057 0.091 0.008 0.016 

Locus 192 : 
2 alleles
12.3% missing data
   1   (0.752) 0.782 0.776 0.081 0.948 
   3   (0.248) 0.218 0.224 0.919 0.052 

Locus 193 : 
2 alleles
8.0% missing data
   4   (0.530) 0.536 0.584 0.072 0.126 
   2   (0.470) 0.464 0.416 0.928 0.874 

Locus 194 : 
2 alleles
13.0% missing data
   1   (0.893) 0.915 0.916 0.990 0.991 
   4   (0.107) 0.085 0.084 0.010 0.009 

Locus 195 : 
2 alleles
4.3% missing data
   4   (0.886) 0.953 0.893 0.198 0.928 
   2   (0.114) 0.047 0.107 0.802 0.072 

Locus 196 : 
2 alleles
15.9% missing data
   3   (0.698) 0.761 0.635 0.975 0.892 
   1   (0.302) 0.239 0.365 0.025 0.108 

Locus 197 : 
2 alleles
13.0% missing data
   4   (0.716) 0.761 0.698 0.934 0.692 
   2   (0.284) 0.239 0.302 0.066 0.308 

Locus 198 : 
2 alleles
12.3% missing data
   1   (0.899) 0.911 0.931 0.992 0.984 
   4   (0.101) 0.089 0.069 0.008 0.016 

Locus 199 : 
2 alleles
13.0% missing data
   1   (0.766) 0.825 0.745 0.734 0.831 
   3   (0.234) 0.175 0.255 0.266 0.169 

Locus 200 : 
2 alleles
2.9% missing data
   4   (0.881) 0.867 0.927 0.990 0.985 
   2   (0.119) 0.133 0.073 0.010 0.015 

Locus 201 : 
2 alleles
3.6% missing data
   4   (0.220) 0.182 0.239 0.021 0.045 
   3   (0.780) 0.818 0.761 0.979 0.955 

Locus 202 : 
2 alleles
15.2% missing data
   1   (0.530) 0.422 0.582 0.803 0.927 
   3   (0.470) 0.578 0.418 0.197 0.073 

Locus 203 : 
2 alleles
14.5% missing data
   2   (0.659) 0.661 0.642 0.964 0.926 
   1   (0.341) 0.339 0.358 0.036 0.074 

Locus 204 : 
2 alleles
0.7% missing data
   4   (0.864) 0.906 0.899 0.280 0.950 
   1   (0.136) 0.094 0.101 0.720 0.050 

Locus 205 : 
2 alleles
2.9% missing data
   4   (0.085) 0.263 0.018 0.006 0.002 
   2   (0.915) 0.737 0.982 0.994 0.998 

Locus 206 : 
2 alleles
3.6% missing data
   4   (0.862) 0.880 0.917 0.012 0.988 
   2   (0.138) 0.120 0.083 0.988 0.012 

Locus 207 : 
2 alleles
13.8% missing data
   2   (0.922) 0.903 0.968 0.964 0.996 
   4   (0.078) 0.097 0.032 0.036 0.004 

Locus 208 : 
2 alleles
5.1% missing data
   3   (0.359) 0.370 0.361 0.101 0.131 
   4   (0.641) 0.630 0.639 0.899 0.869 

Locus 209 : 
2 alleles
16.7% missing data
   4   (0.722) 0.750 0.699 0.975 0.928 
   2   (0.278) 0.250 0.301 0.025 0.072 

Locus 210 : 
2 alleles
9.4% missing data
   1   (0.356) 0.306 0.390 0.071 0.402 
   3   (0.644) 0.694 0.610 0.929 0.598 

Locus 211 : 
2 alleles
11.6% missing data
   1   (0.910) 0.950 0.920 0.993 0.985 
   3   (0.090) 0.050 0.080 0.007 0.015 

Locus 212 : 
2 alleles
7.2% missing data
   3   (0.457) 0.538 0.397 0.874 0.055 
   4   (0.543) 0.462 0.603 0.126 0.945 

Locus 213 : 
2 alleles
3.6% missing data
   2   (0.547) 0.528 0.541 0.965 0.661 
   4   (0.453) 0.472 0.459 0.035 0.339 

Locus 214 : 
2 alleles
6.5% missing data
   1   (0.811) 0.868 0.823 0.558 0.721 
   3   (0.189) 0.132 0.177 0.442 0.279 

Locus 215 : 
2 alleles
5.8% missing data
   4   (0.875) 0.684 0.963 0.991 0.997 
   2   (0.125) 0.316 0.037 0.009 0.003 

Locus 216 : 
2 alleles
2.2% missing data
   2   (0.948) 0.908 0.989 0.996 0.999 
   4   (0.052) 0.092 0.011 0.004 0.001 

Locus 217 : 
2 alleles
4.3% missing data
   2   (0.768) 0.790 0.768 0.984 0.904 
   4   (0.232) 0.210 0.232 0.016 0.096 

Locus 218 : 
2 alleles
10.1% missing data
   2   (0.564) 0.563 0.529 0.953 0.883 
   4   (0.436) 0.437 0.471 0.047 0.117 

Locus 219 : 
2 alleles
14.5% missing data
   2   (0.770) 0.851 0.706 0.980 0.864 
   4   (0.230) 0.149 0.294 0.020 0.136 

Locus 220 : 
2 alleles
17.4% missing data
   4   (0.872) 0.685 0.961 0.990 0.996 
   3   (0.128) 0.315 0.039 0.010 0.004 

Locus 221 : 
2 alleles
2.9% missing data
   2   (0.096) 0.092 0.059 0.007 0.009 
   4   (0.904) 0.908 0.941 0.993 0.991 

Locus 222 : 
2 alleles
4.3% missing data
   2   (0.927) 0.935 0.963 0.993 0.996 
   4   (0.073) 0.065 0.037 0.007 0.004 

Locus 223 : 
2 alleles
13.0% missing data
   2   (0.880) 0.913 0.898 0.865 0.970 
   4   (0.120) 0.087 0.102 0.135 0.030 

Locus 224 : 
2 alleles
12.3% missing data
   1   (0.855) 0.939 0.774 0.987 0.963 
   3   (0.145) 0.061 0.226 0.013 0.037 

Locus 225 : 
2 alleles
10.9% missing data
   3   (0.704) 0.687 0.717 0.914 0.932 
   1   (0.296) 0.313 0.283 0.086 0.068 

Locus 226 : 
2 alleles
11.6% missing data
   3   (0.818) 0.847 0.814 0.983 0.975 
   1   (0.182) 0.153 0.186 0.017 0.025 

Locus 227 : 
2 alleles
6.5% missing data
   1   (0.829) 0.880 0.811 0.983 0.939 
   3   (0.171) 0.120 0.189 0.017 0.061 

Locus 228 : 
2 alleles
18.1% missing data
   2   (0.919) 0.961 0.925 0.993 0.992 
   4   (0.081) 0.039 0.075 0.007 0.008 

Locus 229 : 
2 alleles
3.6% missing data
   2   (0.777) 0.851 0.743 0.988 0.631 
   4   (0.223) 0.149 0.257 0.012 0.369 

Locus 230 : 
2 alleles
12.3% missing data
   4   (0.787) 0.890 0.675 0.980 0.939 
   2   (0.213) 0.110 0.325 0.020 0.061 

Locus 231 : 
2 alleles
2.2% missing data
   2   (0.660) 0.651 0.649 0.962 0.940 
   4   (0.340) 0.349 0.351 0.038 0.060 

Locus 232 : 
2 alleles
4.3% missing data
   3   (0.459) 0.420 0.485 0.566 0.423 
   4   (0.541) 0.580 0.515 0.434 0.577 

Locus 233 : 
2 alleles
7.2% missing data
   3   (0.858) 0.941 0.811 0.989 0.689 
   4   (0.142) 0.059 0.189 0.011 0.311 

Locus 234 : 
2 alleles
2.9% missing data
   4   (0.853) 0.858 0.880 0.963 0.987 
   2   (0.147) 0.142 0.120 0.037 0.013 

Locus 235 : 
2 alleles
6.5% missing data
   2   (0.677) 0.742 0.647 0.319 0.842 
   1   (0.323) 0.258 0.353 0.681 0.158 

Locus 236 : 
2 alleles
6.5% missing data
   4   (0.498) 0.499 0.456 0.958 0.727 
   1   (0.502) 0.501 0.544 0.042 0.273 

Locus 237 : 
2 alleles
3.6% missing data
   4   (0.720) 0.696 0.740 0.973 0.945 
   1   (0.280) 0.304 0.260 0.027 0.055 

Locus 238 : 
2 alleles
18.8% missing data
   1   (0.214) 0.198 0.211 0.058 0.031 
   3   (0.786) 0.802 0.789 0.942 0.969 

Locus 239 : 
2 alleles
4.3% missing data
   3   (0.883) 0.923 0.884 0.991 0.987 
   4   (0.117) 0.077 0.116 0.009 0.013 

Locus 240 : 
2 alleles
1.4% missing data
   2   (0.712) 0.827 0.625 0.987 0.471 
   3   (0.288) 0.173 0.375 0.013 0.529 

Locus 241 : 
2 alleles
8.7% missing data
   1   (0.873) 0.906 0.882 0.990 0.980 
   3   (0.127) 0.094 0.118 0.010 0.020 

Locus 242 : 
2 alleles
2.2% missing data
   3   (0.833) 0.879 0.832 0.988 0.854 
   1   (0.167) 0.121 0.168 0.012 0.146 

Locus 243 : 
2 alleles
10.9% missing data
   3   (0.459) 0.618 0.302 0.969 0.463 
   1   (0.541) 0.382 0.698 0.031 0.537 

Locus 244 : 
2 alleles
5.8% missing data
   2   (0.868) 0.853 0.911 0.986 0.990 
   4   (0.132) 0.147 0.089 0.014 0.010 

Locus 245 : 
2 alleles
2.9% missing data
   2   (0.829) 0.876 0.806 0.985 0.981 
   4   (0.171) 0.124 0.194 0.015 0.019 

Locus 246 : 
2 alleles
4.3% missing data
   4   (0.774) 0.825 0.775 0.554 0.884 
   2   (0.226) 0.175 0.225 0.446 0.116 

Locus 247 : 
2 alleles
14.5% missing data
   2   (0.669) 0.693 0.654 0.978 0.685 
   4   (0.331) 0.307 0.346 0.022 0.315 

Locus 248 : 
2 alleles
8.0% missing data
   2   (0.169) 0.112 0.151 0.623 0.187 
   3   (0.831) 0.888 0.849 0.377 0.813 

Locus 249 : 
2 alleles
13.8% missing data
   2   (0.939) 0.894 0.983 0.995 0.998 
   1   (0.061) 0.106 0.017 0.005 0.002 

Locus 250 : 
2 alleles
1.4% missing data
   2   (0.790) 0.824 0.815 0.747 0.726 
   3   (0.210) 0.176 0.185 0.253 0.274 

Locus 251 : 
2 alleles
5.1% missing data
   3   (0.368) 0.364 0.338 0.989 0.149 
   4   (0.632) 0.636 0.662 0.011 0.851 

Locus 252 : 
2 alleles
15.9% missing data
   2   (0.277) 0.247 0.281 0.250 0.150 
   4   (0.723) 0.753 0.719 0.750 0.850 

Locus 253 : 
2 alleles
15.2% missing data
   4   (0.865) 0.923 0.837 0.957 0.981 
   2   (0.135) 0.077 0.163 0.043 0.019 

Locus 254 : 
2 alleles
8.0% missing data
   1   (0.333) 0.352 0.324 0.094 0.103 
   2   (0.667) 0.648 0.676 0.906 0.897 

Locus 255 : 
2 alleles
16.7% missing data
   1   (0.675) 0.665 0.736 0.693 0.224 
   2   (0.325) 0.335 0.264 0.307 0.776 

Locus 256 : 
2 alleles
7.2% missing data
   1   (0.654) 0.744 0.630 0.037 0.578 
   2   (0.346) 0.256 0.370 0.963 0.422 

Locus 257 : 
2 alleles
10.9% missing data
   1   (0.916) 0.951 0.932 0.989 0.991 
   2   (0.084) 0.049 0.068 0.011 0.009 

Locus 258 : 
2 alleles
15.9% missing data
   3   (0.906) 0.965 0.887 0.893 0.967 
   1   (0.094) 0.035 0.113 0.107 0.033 

Locus 259 : 
2 alleles
10.9% missing data
   2   (0.843) 0.823 0.915 0.026 0.990 
   4   (0.157) 0.177 0.085 0.974 0.010 

Locus 260 : 
2 alleles
11.6% missing data
   1   (0.861) 0.839 0.906 0.983 0.986 
   3   (0.139) 0.161 0.094 0.017 0.014 

Locus 261 : 
2 alleles
15.9% missing data
   1   (0.498) 0.488 0.505 0.539 0.478 
   3   (0.502) 0.512 0.495 0.461 0.522 

Locus 262 : 
2 alleles
13.8% missing data
   4   (0.130) 0.132 0.095 0.012 0.014 
   2   (0.870) 0.868 0.905 0.988 0.986 

Locus 263 : 
2 alleles
1.4% missing data
   1   (0.896) 0.943 0.893 0.990 0.981 
   2   (0.104) 0.057 0.107 0.010 0.019 

Locus 264 : 
2 alleles
3.6% missing data
   2   (0.956) 0.995 0.952 0.998 0.598 
   4   (0.044) 0.005 0.048 0.002 0.402 

Locus 265 : 
2 alleles
7.2% missing data
   3   (0.703) 0.715 0.732 0.077 0.935 
   2   (0.297) 0.285 0.268 0.923 0.065 

Locus 266 : 
2 alleles
5.1% missing data
   2   (0.499) 0.470 0.492 0.830 0.711 
   4   (0.501) 0.530 0.508 0.170 0.289 

Locus 267 : 
2 alleles
2.9% missing data
   2   (0.913) 0.915 0.953 0.988 0.993 
   4   (0.087) 0.085 0.047 0.012 0.007 

Locus 268 : 
2 alleles
15.2% missing data
   1   (0.206) 0.200 0.193 0.068 0.028 
   3   (0.794) 0.800 0.807 0.932 0.972 

Locus 269 : 
2 alleles
4.3% missing data
   1   (0.889) 0.840 0.947 0.992 0.994 
   3   (0.111) 0.160 0.053 0.008 0.006 

Locus 270 : 
2 alleles
6.5% missing data
   4   (0.902) 0.945 0.906 0.991 0.974 
   1   (0.098) 0.055 0.094 0.009 0.026 

Locus 271 : 
2 alleles
2.2% missing data
   2   (0.878) 0.954 0.815 0.990 0.957 
   4   (0.122) 0.046 0.185 0.010 0.043 

Locus 272 : 
2 alleles
2.9% missing data
   4   (0.842) 0.878 0.840 0.947 0.980 
   2   (0.158) 0.122 0.160 0.053 0.020 

Locus 273 : 
2 alleles
1.4% missing data
   2   (0.864) 0.882 0.883 0.989 0.986 
   4   (0.136) 0.118 0.117 0.011 0.014 

Locus 274 : 
2 alleles
8.0% missing data
   1   (0.148) 0.125 0.131 0.059 0.033 
   3   (0.852) 0.875 0.869 0.941 0.967 

Locus 275 : 
2 alleles
2.9% missing data
   1   (0.610) 0.618 0.657 0.048 0.443 
   4   (0.390) 0.382 0.343 0.952 0.557 

Locus 276 : 
2 alleles
18.1% missing data
   2   (0.358) 0.354 0.370 0.123 0.123 
   3   (0.642) 0.646 0.630 0.877 0.877 

Locus 277 : 
2 alleles
10.9% missing data
   1   (0.904) 0.927 0.927 0.992 0.994 
   4   (0.096) 0.073 0.073 0.008 0.006 

Locus 278 : 
2 alleles
3.6% missing data
   3   (0.779) 0.778 0.788 0.982 0.983 
   1   (0.221) 0.222 0.212 0.018 0.017 

Locus 279 : 
2 alleles
3.6% missing data
   1   (0.873) 0.892 0.894 0.946 0.989 
   3   (0.127) 0.108 0.106 0.054 0.011 

Locus 280 : 
2 alleles
2.2% missing data
   3   (0.184) 0.122 0.207 0.019 0.163 
   4   (0.816) 0.878 0.793 0.981 0.837 

Locus 281 : 
2 alleles
14.5% missing data
   1   (0.734) 0.741 0.739 0.894 0.916 
   2   (0.266) 0.259 0.261 0.106 0.084 

Locus 282 : 
2 alleles
18.1% missing data
   3   (0.814) 0.852 0.812 0.765 0.967 
   4   (0.186) 0.148 0.188 0.235 0.033 

Locus 283 : 
2 alleles
5.1% missing data
   1   (0.890) 0.929 0.895 0.989 0.987 
   2   (0.110) 0.071 0.105 0.011 0.013 

Locus 284 : 
2 alleles
5.1% missing data
   1   (0.879) 0.887 0.938 0.176 0.981 
   2   (0.121) 0.113 0.062 0.824 0.019 

Locus 285 : 
2 alleles
10.9% missing data
   4   (0.904) 0.962 0.876 0.990 0.988 
   2   (0.096) 0.038 0.124 0.010 0.012 

Locus 286 : 
2 alleles
8.0% missing data
   4   (0.366) 0.306 0.411 0.081 0.408 
   2   (0.634) 0.694 0.589 0.919 0.592 

Locus 287 : 
2 alleles
14.5% missing data
   1   (0.381) 0.428 0.334 0.020 0.503 
   3   (0.619) 0.572 0.666 0.980 0.497 

Locus 288 : 
2 alleles
2.2% missing data
   2   (0.052) 0.092 0.011 0.004 0.001 
   3   (0.948) 0.908 0.989 0.996 0.999 

Locus 289 : 
2 alleles
15.9% missing data
   4   (0.919) 0.886 0.981 0.017 0.998 
   2   (0.081) 0.114 0.019 0.983 0.002 

Locus 290 : 
2 alleles
6.5% missing data
   2   (0.849) 0.942 0.760 0.988 0.885 
   4   (0.151) 0.058 0.240 0.012 0.115 

Locus 291 : 
2 alleles
18.1% missing data
   4   (0.894) 0.889 0.935 0.966 0.989 
   2   (0.106) 0.111 0.065 0.034 0.011 

Locus 292 : 
2 alleles
7.2% missing data
   2   (0.712) 0.635 0.768 0.968 0.954 
   4   (0.288) 0.365 0.232 0.032 0.046 

Locus 293 : 
2 alleles
3.6% missing data
   1   (0.921) 0.773 0.983 0.983 0.998 
   3   (0.079) 0.227 0.017 0.017 0.002 

Locus 294 : 
2 alleles
10.9% missing data
   2   (0.842) 0.909 0.846 0.455 0.854 
   1   (0.158) 0.091 0.154 0.545 0.146 

Locus 295 : 
2 alleles
5.1% missing data
   1   (0.795) 0.763 0.836 0.981 0.970 
   2   (0.205) 0.237 0.164 0.019 0.030 

Locus 296 : 
2 alleles
5.8% missing data
   1   (0.633) 0.785 0.528 0.923 0.060 
   3   (0.367) 0.215 0.472 0.077 0.940 

Locus 297 : 
2 alleles
4.3% missing data
   4   (0.912) 0.967 0.893 0.992 0.983 
   2   (0.088) 0.033 0.107 0.008 0.017 

Locus 298 : 
2 alleles
11.6% missing data
   2   (0.620) 0.701 0.531 0.970 0.784 
   4   (0.380) 0.299 0.469 0.030 0.216 

Locus 299 : 
2 alleles
8.0% missing data
   2   (0.225) 0.242 0.167 0.582 0.064 
   4   (0.775) 0.758 0.833 0.418 0.936 

Locus 300 : 
2 alleles
3.6% missing data
   2   (0.798) 0.810 0.804 0.974 0.981 
   4   (0.202) 0.190 0.196 0.026 0.019 

Locus 301 : 
2 alleles
5.8% missing data
   2   (0.515) 0.526 0.499 0.875 0.398 
   4   (0.485) 0.474 0.501 0.125 0.602 

Locus 302 : 
2 alleles
13.8% missing data
   4   (0.468) 0.479 0.418 0.832 0.705 
   3   (0.532) 0.521 0.582 0.168 0.295 

Locus 303 : 
2 alleles
6.5% missing data
   4   (0.890) 0.934 0.893 0.987 0.964 
   2   (0.110) 0.066 0.107 0.013 0.036 

Locus 304 : 
2 alleles
14.5% missing data
   3   (0.913) 0.954 0.918 0.993 0.992 
   1   (0.087) 0.046 0.082 0.007 0.008 

Locus 305 : 
2 alleles
2.2% missing data
   4   (0.819) 0.812 0.881 0.161 0.973 
   3   (0.181) 0.188 0.119 0.839 0.027 

Locus 306 : 
2 alleles
5.1% missing data
   2   (0.902) 0.961 0.874 0.992 0.985 
   3   (0.098) 0.039 0.126 0.008 0.015 

Locus 307 : 
2 alleles
13.0% missing data
   3   (0.741) 0.748 0.745 0.978 0.913 
   1   (0.259) 0.252 0.255 0.022 0.087 

Locus 308 : 
2 alleles
5.1% missing data
   3   (0.908) 0.943 0.927 0.978 0.970 
   1   (0.092) 0.057 0.073 0.022 0.030 

Locus 309 : 
2 alleles
2.2% missing data
   2   (0.776) 0.844 0.715 0.980 0.967 
   3   (0.224) 0.156 0.285 0.020 0.033 

Locus 310 : 
2 alleles
5.8% missing data
   4   (0.868) 0.926 0.857 0.983 0.881 
   2   (0.132) 0.074 0.143 0.017 0.119 

Locus 311 : 
2 alleles
15.2% missing data
   3   (0.827) 0.896 0.779 0.983 0.958 
   1   (0.173) 0.104 0.221 0.017 0.042 

Locus 312 : 
2 alleles
5.1% missing data
   2   (0.890) 0.894 0.924 0.985 0.993 
   3   (0.110) 0.106 0.076 0.015 0.007 

Locus 313 : 
2 alleles
2.2% missing data
   3   (0.103) 0.070 0.090 0.008 0.008 
   4   (0.897) 0.930 0.910 0.992 0.992 

Locus 314 : 
2 alleles
9.4% missing data
   2   (0.921) 0.928 0.957 0.994 0.996 
   4   (0.079) 0.072 0.043 0.006 0.004 

Locus 315 : 
2 alleles
2.2% missing data
   2   (0.622) 0.552 0.695 0.228 0.887 
   4   (0.378) 0.448 0.305 0.772 0.113 

Locus 316 : 
2 alleles
2.9% missing data
   1   (0.930) 0.911 0.975 0.993 0.998 
   3   (0.070) 0.089 0.025 0.007 0.002 

Locus 317 : 
2 alleles
5.8% missing data
   4   (0.906) 0.961 0.890 0.973 0.978 
   2   (0.094) 0.039 0.110 0.027 0.022 

Locus 318 : 
2 alleles
6.5% missing data
   2   (0.890) 0.909 0.942 0.297 0.979 
   4   (0.110) 0.091 0.058 0.703 0.021 

Locus 319 : 
2 alleles
4.3% missing data
   2   (0.612) 0.692 0.522 0.870 0.843 
   4   (0.388) 0.308 0.478 0.130 0.157 

Locus 320 : 
2 alleles
5.1% missing data
   2   (0.408) 0.428 0.382 0.933 0.063 
   4   (0.592) 0.572 0.618 0.067 0.937 

Locus 321 : 
2 alleles
10.9% missing data
   2   (0.814) 0.879 0.778 0.983 0.922 
   4   (0.186) 0.121 0.222 0.017 0.078 

Locus 322 : 
2 alleles
6.5% missing data
   1   (0.283) 0.218 0.338 0.022 0.144 
   3   (0.717) 0.782 0.662 0.978 0.856 

Locus 323 : 
2 alleles
18.8% missing data
   3   (0.921) 0.982 0.869 0.994 0.966 
   1   (0.079) 0.018 0.131 0.006 0.034 

Locus 324 : 
2 alleles
3.6% missing data
   3   (0.792) 0.760 0.866 0.192 0.957 
   1   (0.208) 0.240 0.134 0.808 0.043 

Locus 325 : 
2 alleles
14.5% missing data
   1   (0.846) 0.899 0.831 0.847 0.975 
   3   (0.154) 0.101 0.169 0.153 0.025 

Locus 326 : 
2 alleles
13.8% missing data
   4   (0.629) 0.674 0.667 0.081 0.171 
   2   (0.371) 0.326 0.333 0.919 0.829 

Locus 327 : 
2 alleles
5.8% missing data
   1   (0.170) 0.114 0.153 0.926 0.032 
   3   (0.830) 0.886 0.847 0.074 0.968 

Locus 328 : 
2 alleles
0.7% missing data
   4   (0.865) 0.923 0.834 0.989 0.990 
   2   (0.135) 0.077 0.166 0.011 0.010 

Locus 329 : 
2 alleles
5.1% missing data
   4   (0.349) 0.389 0.327 0.030 0.116 
   2   (0.651) 0.611 0.673 0.970 0.884 

Locus 330 : 
2 alleles
3.6% missing data
   3   (0.887) 0.971 0.774 0.992 0.976 
   1   (0.113) 0.029 0.226 0.008 0.024 

Locus 331 : 
2 alleles
15.2% missing data
   4   (0.889) 0.976 0.760 0.989 0.923 
   2   (0.111) 0.024 0.240 0.011 0.077 

Locus 332 : 
2 alleles
6.5% missing data
   1   (0.295) 0.224 0.331 0.013 0.490 
   3   (0.705) 0.776 0.669 0.987 0.510 

Locus 333 : 
2 alleles
5.1% missing data
   4   (0.912) 0.913 0.954 0.976 0.988 
   1   (0.088) 0.087 0.046 0.024 0.012 

Locus 334 : 
2 alleles
2.2% missing data
   1   (0.903) 0.939 0.932 0.992 0.842 
   3   (0.097) 0.061 0.068 0.008 0.158 

Locus 335 : 
2 alleles
15.9% missing data
   1   (0.890) 0.889 0.951 0.350 0.974 
   2   (0.110) 0.111 0.049 0.650 0.026 

Locus 336 : 
2 alleles
15.9% missing data
   4   (0.920) 0.929 0.957 0.978 0.993 
   1   (0.080) 0.071 0.043 0.022 0.007 

Locus 337 : 
2 alleles
13.0% missing data
   2   (0.546) 0.558 0.523 0.501 0.843 
   4   (0.454) 0.442 0.477 0.499 0.157 

Locus 338 : 
2 alleles
13.8% missing data
   3   (0.834) 0.903 0.802 0.845 0.930 
   1   (0.166) 0.097 0.198 0.155 0.070 

Locus 339 : 
2 alleles
5.1% missing data
   1   (0.673) 0.765 0.646 0.363 0.397 
   3   (0.327) 0.235 0.354 0.637 0.603 

Locus 340 : 
2 alleles
1.4% missing data
   4   (0.903) 0.932 0.920 0.992 0.993 
   2   (0.097) 0.068 0.080 0.008 0.007 

Locus 341 : 
2 alleles
13.0% missing data
   4   (0.884) 0.900 0.908 0.990 0.990 
   1   (0.116) 0.100 0.092 0.010 0.010 

Locus 342 : 
2 alleles
6.5% missing data
   2   (0.728) 0.787 0.720 0.111 0.920 
   3   (0.272) 0.213 0.280 0.889 0.080 

Locus 343 : 
2 alleles
10.1% missing data
   2   (0.820) 0.835 0.829 0.983 0.981 
   4   (0.180) 0.165 0.171 0.017 0.019 

Locus 344 : 
2 alleles
11.6% missing data
   1   (0.905) 0.950 0.905 0.991 0.986 
   3   (0.095) 0.050 0.095 0.009 0.014 

Locus 345 : 
2 alleles
15.9% missing data
   4   (0.826) 0.888 0.803 0.790 0.938 
   2   (0.174) 0.112 0.197 0.210 0.062 

Locus 346 : 
2 alleles
5.8% missing data
   2   (0.897) 0.912 0.931 0.886 0.985 
   4   (0.103) 0.088 0.069 0.114 0.015 

Locus 347 : 
2 alleles
5.8% missing data
   2   (0.906) 0.929 0.931 0.993 0.991 
   4   (0.094) 0.071 0.069 0.007 0.009 

Locus 348 : 
2 alleles
1.4% missing data
   3   (0.878) 0.883 0.915 0.990 0.966 
   2   (0.122) 0.117 0.085 0.010 0.034 

Locus 349 : 
2 alleles
4.3% missing data
   4   (0.920) 0.980 0.879 0.972 0.972 
   2   (0.080) 0.020 0.121 0.028 0.028 

Locus 350 : 
2 alleles
5.1% missing data
   1   (0.914) 0.897 0.961 0.976 0.996 
   3   (0.086) 0.103 0.039 0.024 0.004 

Locus 351 : 
2 alleles
14.5% missing data
   1   (0.571) 0.619 0.563 0.100 0.576 
   3   (0.429) 0.381 0.437 0.900 0.424 

Locus 352 : 
2 alleles
2.2% missing data
   3   (0.911) 0.926 0.942 0.993 0.994 
   1   (0.089) 0.074 0.058 0.007 0.006 

Locus 353 : 
2 alleles
2.2% missing data
   3   (0.861) 0.843 0.903 0.990 0.992 
   1   (0.139) 0.157 0.097 0.010 0.008 

Locus 354 : 
2 alleles
0.7% missing data
   2   (0.894) 0.897 0.929 0.991 0.994 
   4   (0.106) 0.103 0.071 0.009 0.006 

Locus 355 : 
2 alleles
13.8% missing data
   3   (0.883) 0.921 0.885 0.989 0.989 
   1   (0.117) 0.079 0.115 0.011 0.011 

Locus 356 : 
2 alleles
11.6% missing data
   2   (0.924) 0.940 0.958 0.911 0.995 
   4   (0.076) 0.060 0.042 0.089 0.005 

Locus 357 : 
2 alleles
3.6% missing data
   4   (0.866) 0.958 0.761 0.987 0.917 
   2   (0.134) 0.042 0.239 0.013 0.083 

Locus 358 : 
2 alleles
5.8% missing data
   2   (0.728) 0.813 0.650 0.903 0.892 
   4   (0.272) 0.187 0.350 0.097 0.108 

Locus 359 : 
2 alleles
1.4% missing data
   3   (0.918) 0.904 0.966 0.975 0.992 
   1   (0.082) 0.096 0.034 0.025 0.008 

Locus 360 : 
2 alleles
2.9% missing data
   3   (0.898) 0.920 0.927 0.991 0.966 
   1   (0.102) 0.080 0.073 0.009 0.034 

Locus 361 : 
2 alleles
5.1% missing data
   1   (0.377) 0.395 0.312 0.961 0.454 
   3   (0.623) 0.605 0.688 0.039 0.546 

Locus 362 : 
2 alleles
4.3% missing data
   1   (0.864) 0.928 0.873 0.199 0.976 
   2   (0.136) 0.072 0.127 0.801 0.024 

Locus 363 : 
2 alleles
4.3% missing data
   3   (0.908) 0.973 0.858 0.991 0.977 
   1   (0.092) 0.027 0.142 0.009 0.023 

Locus 364 : 
2 alleles
11.6% missing data
   2   (0.882) 0.936 0.884 0.832 0.934 
   4   (0.118) 0.064 0.116 0.168 0.066 

Locus 365 : 
2 alleles
2.9% missing data
   1   (0.806) 0.834 0.803 0.981 0.967 
   3   (0.194) 0.166 0.197 0.019 0.033 

Locus 366 : 
2 alleles
5.1% missing data
   4   (0.502) 0.483 0.522 0.740 0.274 
   2   (0.498) 0.517 0.478 0.260 0.726 

Locus 367 : 
2 alleles
9.4% missing data
   2   (0.922) 0.919 0.963 0.993 0.997 
   3   (0.078) 0.081 0.037 0.007 0.003 

Locus 368 : 
2 alleles
6.5% missing data
   2   (0.459) 0.464 0.394 0.933 0.854 
   4   (0.541) 0.536 0.606 0.067 0.146 

Locus 369 : 
2 alleles
5.8% missing data
   4   (0.898) 0.966 0.848 0.970 0.968 
   1   (0.102) 0.034 0.152 0.030 0.032 

Locus 370 : 
2 alleles
5.8% missing data
   2   (0.263) 0.213 0.311 0.021 0.045 
   4   (0.737) 0.787 0.689 0.979 0.955 

Locus 371 : 
2 alleles
1.4% missing data
   1   (0.855) 0.886 0.864 0.980 0.959 
   3   (0.145) 0.114 0.136 0.020 0.041 

Locus 372 : 
2 alleles
0.7% missing data
   1   (0.327) 0.351 0.321 0.035 0.054 
   3   (0.673) 0.649 0.679 0.965 0.946 

Locus 373 : 
2 alleles
2.2% missing data
   4   (0.934) 0.922 0.976 0.995 0.998 
   2   (0.066) 0.078 0.024 0.005 0.002 

Locus 374 : 
2 alleles
19.6% missing data
   2   (0.679) 0.585 0.773 0.851 0.574 
   4   (0.321) 0.415 0.227 0.149 0.426 

Locus 375 : 
2 alleles
15.9% missing data
   2   (0.906) 0.924 0.939 0.856 0.991 
   4   (0.094) 0.076 0.061 0.144 0.009 

Locus 376 : 
2 alleles
2.2% missing data
   2   (0.866) 0.940 0.828 0.990 0.831 
   3   (0.134) 0.060 0.172 0.010 0.169 

Locus 377 : 
2 alleles
4.3% missing data
   1   (0.624) 0.581 0.688 0.961 0.219 
   3   (0.376) 0.419 0.312 0.039 0.781 

Locus 378 : 
2 alleles
15.9% missing data
   2   (0.180) 0.330 0.087 0.016 0.011 
   4   (0.820) 0.670 0.913 0.984 0.989 

Locus 379 : 
2 alleles
14.5% missing data
   2   (0.648) 0.678 0.653 0.393 0.671 
   4   (0.352) 0.322 0.347 0.607 0.329 

Locus 380 : 
2 alleles
2.9% missing data
   2   (0.878) 0.947 0.837 0.991 0.946 
   4   (0.122) 0.053 0.163 0.009 0.054 

Locus 381 : 
2 alleles
7.2% missing data
   4   (0.867) 0.895 0.890 0.956 0.896 
   2   (0.133) 0.105 0.110 0.044 0.104 

Locus 382 : 
2 alleles
5.8% missing data
   4   (0.880) 0.935 0.907 0.171 0.937 
   2   (0.120) 0.065 0.093 0.829 0.063 

Locus 383 : 
2 alleles
14.5% missing data
   1   (0.285) 0.378 0.221 0.029 0.033 
   3   (0.715) 0.622 0.779 0.971 0.967 

Locus 384 : 
2 alleles
8.7% missing data
   1   (0.865) 0.901 0.874 0.964 0.962 
   3   (0.135) 0.099 0.126 0.036 0.038 

Locus 385 : 
2 alleles
10.9% missing data
   2   (0.886) 0.931 0.891 0.841 0.983 
   4   (0.114) 0.069 0.109 0.159 0.017 

Locus 386 : 
2 alleles
11.6% missing data
   2   (0.851) 0.902 0.840 0.854 0.974 
   1   (0.149) 0.098 0.160 0.146 0.026 

Locus 387 : 
2 alleles
7.2% missing data
   2   (0.792) 0.884 0.719 0.941 0.827 
   3   (0.208) 0.116 0.281 0.059 0.173 

Locus 388 : 
2 alleles
6.5% missing data
   3   (0.806) 0.833 0.845 0.388 0.878 
   1   (0.194) 0.167 0.155 0.612 0.122 

Locus 389 : 
2 alleles
4.3% missing data
   1   (0.791) 0.789 0.818 0.924 0.923 
   3   (0.209) 0.211 0.182 0.076 0.077 

Locus 390 : 
2 alleles
15.9% missing data
   1   (0.691) 0.634 0.752 0.680 0.844 
   3   (0.309) 0.366 0.248 0.320 0.156 

Locus 391 : 
2 alleles
4.3% missing data
   4   (0.714) 0.793 0.683 0.195 0.859 
   2   (0.286) 0.207 0.317 0.805 0.141 

Locus 392 : 
2 alleles
15.9% missing data
   3   (0.929) 0.986 0.894 0.822 0.941 
   1   (0.071) 0.014 0.106 0.178 0.059 

Locus 393 : 
2 alleles
15.2% missing data
   3   (0.884) 0.929 0.884 0.968 0.977 
   1   (0.116) 0.071 0.116 0.032 0.023 

Locus 394 : 
2 alleles
10.1% missing data
   2   (0.872) 0.917 0.867 0.989 0.979 
   4   (0.128) 0.083 0.133 0.011 0.021 

Locus 395 : 
2 alleles
11.6% missing data
   2   (0.324) 0.267 0.335 0.948 0.134 
   4   (0.676) 0.733 0.665 0.052 0.866 

Locus 396 : 
2 alleles
12.3% missing data
   3   (0.752) 0.870 0.669 0.077 0.942 
   1   (0.248) 0.130 0.331 0.923 0.058 

Locus 397 : 
2 alleles
6.5% missing data
   2   (0.494) 0.579 0.418 0.385 0.614 
   3   (0.506) 0.421 0.582 0.615 0.386 

Locus 398 : 
2 alleles
11.6% missing data
   2   (0.515) 0.436 0.538 0.949 0.867 
   4   (0.485) 0.564 0.462 0.051 0.133 

Locus 399 : 
2 alleles
2.9% missing data
   3   (0.909) 0.920 0.943 0.973 0.991 
   1   (0.091) 0.080 0.057 0.027 0.009 

Locus 400 : 
2 alleles
5.1% missing data
   1   (0.702) 0.734 0.674 0.974 0.902 
   3   (0.298) 0.266 0.326 0.026 0.098 

Locus 401 : 
2 alleles
13.0% missing data
   1   (0.841) 0.828 0.877 0.986 0.984 
   2   (0.159) 0.172 0.123 0.014 0.016 

Locus 402 : 
2 alleles
5.1% missing data
   2   (0.767) 0.877 0.703 0.367 0.807 
   4   (0.233) 0.123 0.297 0.633 0.193 

Locus 403 : 
2 alleles
3.6% missing data
   4   (0.827) 0.890 0.803 0.987 0.853 
   2   (0.173) 0.110 0.197 0.013 0.147 

Locus 404 : 
2 alleles
12.3% missing data
   2   (0.844) 0.903 0.857 0.510 0.794 
   4   (0.156) 0.097 0.143 0.490 0.206 

Locus 405 : 
2 alleles
2.2% missing data
   2   (0.727) 0.785 0.720 0.322 0.840 
   3   (0.273) 0.215 0.280 0.678 0.160 

Locus 406 : 
2 alleles
11.6% missing data
   2   (0.893) 0.961 0.845 0.984 0.968 
   4   (0.107) 0.039 0.155 0.016 0.032 

Locus 407 : 
2 alleles
3.6% missing data
   2   (0.830) 0.778 0.887 0.984 0.984 
   4   (0.170) 0.222 0.113 0.016 0.016 

Locus 408 : 
2 alleles
13.0% missing data
   2   (0.853) 0.914 0.822 0.988 0.968 
   4   (0.147) 0.086 0.178 0.012 0.032 

Locus 409 : 
2 alleles
2.2% missing data
   2   (0.107) 0.187 0.042 0.007 0.004 
   4   (0.893) 0.813 0.958 0.993 0.996 

Locus 410 : 
2 alleles
5.1% missing data
   2   (0.906) 0.954 0.901 0.993 0.986 
   4   (0.094) 0.046 0.099 0.007 0.014 

Locus 411 : 
2 alleles
18.1% missing data
   2   (0.861) 0.883 0.876 0.987 0.983 
   4   (0.139) 0.117 0.124 0.013 0.017 

Locus 412 : 
2 alleles
14.5% missing data
   1   (0.890) 0.881 0.939 0.806 0.988 
   2   (0.110) 0.119 0.061 0.194 0.012 

Locus 413 : 
2 alleles
14.5% missing data
   1   (0.942) 0.903 0.985 0.995 0.998 
   3   (0.058) 0.097 0.015 0.005 0.002 

Locus 414 : 
2 alleles
13.0% missing data
   4   (0.901) 0.901 0.939 0.972 0.994 
   2   (0.099) 0.099 0.061 0.028 0.006 

Locus 415 : 
2 alleles
3.6% missing data
   1   (0.133) 0.117 0.109 0.033 0.014 
   3   (0.867) 0.883 0.891 0.967 0.986 

Locus 416 : 
2 alleles
3.6% missing data
   3   (0.854) 0.859 0.881 0.986 0.985 
   1   (0.146) 0.141 0.119 0.014 0.015 

Locus 417 : 
2 alleles
10.1% missing data
   3   (0.904) 0.927 0.929 0.979 0.993 
   4   (0.096) 0.073 0.071 0.021 0.007 

Locus 418 : 
2 alleles
5.1% missing data
   2   (0.771) 0.799 0.758 0.974 0.966 
   4   (0.229) 0.201 0.242 0.026 0.034 

Locus 419 : 
2 alleles
2.9% missing data
   3   (0.722) 0.724 0.723 0.964 0.934 
   4   (0.278) 0.276 0.277 0.036 0.066 

Locus 420 : 
2 alleles
13.8% missing data
   1   (0.266) 0.221 0.279 0.259 0.204 
   4   (0.734) 0.779 0.721 0.741 0.796 

Locus 421 : 
2 alleles
11.6% missing data
   2   (0.941) 0.894 0.985 0.995 0.998 
   4   (0.059) 0.106 0.015 0.005 0.002 

Locus 422 : 
2 alleles
5.1% missing data
   2   (0.832) 0.848 0.887 0.014 0.965 
   4   (0.168) 0.152 0.113 0.986 0.035 

Locus 423 : 
2 alleles
14.5% missing data
   3   (0.658) 0.726 0.676 0.303 0.128 
   2   (0.342) 0.274 0.324 0.697 0.872 

Locus 424 : 
2 alleles
13.0% missing data
   2   (0.876) 0.928 0.861 0.989 0.983 
   4   (0.124) 0.072 0.139 0.011 0.017 

Locus 425 : 
2 alleles
2.9% missing data
   2   (0.873) 0.952 0.823 0.989 0.760 
   4   (0.127) 0.048 0.177 0.011 0.240 

Locus 426 : 
2 alleles
5.8% missing data
   3   (0.844) 0.759 0.914 0.988 0.991 
   2   (0.156) 0.241 0.086 0.012 0.009 

Locus 427 : 
2 alleles
18.8% missing data
   4   (0.885) 0.903 0.907 0.990 0.991 
   2   (0.115) 0.097 0.093 0.010 0.009 

Locus 428 : 
2 alleles
5.8% missing data
   2   (0.915) 0.967 0.906 0.993 0.975 
   4   (0.085) 0.033 0.094 0.007 0.025 

Locus 429 : 
2 alleles
15.2% missing data
   2   (0.715) 0.727 0.723 0.715 0.886 
   3   (0.285) 0.273 0.277 0.285 0.114 

Locus 430 : 
2 alleles
4.3% missing data
   4   (0.779) 0.816 0.802 0.333 0.876 
   2   (0.221) 0.184 0.198 0.667 0.124 

Locus 431 : 
2 alleles
2.9% missing data
   1   (0.333) 0.293 0.323 0.171 0.735 
   3   (0.667) 0.707 0.677 0.829 0.265 

Locus 432 : 
2 alleles
0.7% missing data
   1   (0.505) 0.483 0.511 0.979 0.370 
   4   (0.495) 0.517 0.489 0.021 0.630 

Locus 433 : 
2 alleles
13.8% missing data
   2   (0.832) 0.811 0.872 0.983 0.976 
   4   (0.168) 0.189 0.128 0.017 0.024 

Locus 434 : 
2 alleles
14.5% missing data
   3   (0.729) 0.777 0.731 0.123 0.914 
   2   (0.271) 0.223 0.269 0.877 0.086 

Locus 435 : 
2 alleles
3.6% missing data
   4   (0.811) 0.797 0.843 0.978 0.976 
   2   (0.189) 0.203 0.157 0.022 0.024 

Locus 436 : 
2 alleles
8.0% missing data
   4   (0.746) 0.773 0.724 0.976 0.966 
   2   (0.254) 0.227 0.276 0.024 0.034 

Locus 437 : 
2 alleles
2.9% missing data
   1   (0.907) 0.956 0.908 0.970 0.970 
   3   (0.093) 0.044 0.092 0.030 0.030 

Locus 438 : 
2 alleles
5.1% missing data
   2   (0.940) 0.876 0.987 0.985 0.999 
   4   (0.060) 0.124 0.013 0.015 0.001 

Locus 439 : 
2 alleles
2.2% missing data
   3   (0.906) 0.913 0.943 0.993 0.993 
   4   (0.094) 0.087 0.057 0.007 0.007 

Locus 440 : 
2 alleles
3.6% missing data
   3   (0.815) 0.794 0.853 0.941 0.982 
   1   (0.185) 0.206 0.147 0.059 0.018 

Locus 441 : 
2 alleles
1.4% missing data
   2   (0.868) 0.935 0.876 0.097 0.959 
   4   (0.132) 0.065 0.124 0.903 0.041 

Locus 442 : 
2 alleles
6.5% missing data
   3   (0.869) 0.833 0.921 0.989 0.993 
   1   (0.131) 0.167 0.079 0.011 0.007 

Locus 443 : 
2 alleles
2.2% missing data
   4   (0.674) 0.692 0.648 0.883 0.944 
   2   (0.326) 0.308 0.352 0.117 0.056 

Locus 444 : 
2 alleles
3.6% missing data
   3   (0.869) 0.894 0.887 0.957 0.971 
   2   (0.131) 0.106 0.113 0.043 0.029 

Locus 445 : 
2 alleles
13.8% missing data
   3   (0.430) 0.429 0.465 0.041 0.131 
   1   (0.570) 0.571 0.535 0.959 0.869 

Locus 446 : 
2 alleles
4.3% missing data
   1   (0.248) 0.257 0.235 0.028 0.040 
   3   (0.752) 0.743 0.765 0.972 0.960 

Locus 447 : 
2 alleles
5.1% missing data
   3   (0.688) 0.725 0.673 0.694 0.803 
   2   (0.312) 0.275 0.327 0.306 0.197 

Locus 448 : 
2 alleles
12.3% missing data
   1   (0.076) 0.095 0.030 0.022 0.005 
   3   (0.924) 0.905 0.970 0.978 0.995 

Locus 449 : 
2 alleles
5.1% missing data
   2   (0.385) 0.310 0.416 0.201 0.791 
   4   (0.615) 0.690 0.584 0.799 0.209 

Locus 450 : 
2 alleles
13.0% missing data
   2   (0.851) 0.921 0.842 0.995 0.433 
   4   (0.149) 0.079 0.158 0.005 0.567 

Locus 451 : 
2 alleles
2.9% missing data
   2   (0.800) 0.859 0.769 0.932 0.923 
   4   (0.200) 0.141 0.231 0.068 0.077 

Locus 452 : 
2 alleles
2.2% missing data
   2   (0.608) 0.628 0.600 0.676 0.710 
   4   (0.392) 0.372 0.400 0.324 0.290 

Locus 453 : 
2 alleles
8.0% missing data
   4   (0.345) 0.379 0.337 0.035 0.043 
   2   (0.655) 0.621 0.663 0.965 0.957 

Locus 454 : 
2 alleles
2.9% missing data
   4   (0.920) 0.932 0.954 0.993 0.995 
   2   (0.080) 0.068 0.046 0.007 0.005 

Locus 455 : 
2 alleles
11.6% missing data
   1   (0.907) 0.920 0.942 0.889 0.991 
   3   (0.093) 0.080 0.058 0.111 0.009 

Locus 456 : 
2 alleles
2.9% missing data
   4   (0.869) 0.911 0.875 0.966 0.928 
   2   (0.131) 0.089 0.125 0.034 0.072 

Locus 457 : 
2 alleles
11.6% missing data
   3   (0.901) 0.958 0.876 0.992 0.984 
   2   (0.099) 0.042 0.124 0.008 0.016 

Locus 458 : 
2 alleles
13.0% missing data
   1   (0.840) 0.869 0.882 0.259 0.947 
   3   (0.160) 0.131 0.118 0.741 0.053 

Locus 459 : 
2 alleles
12.3% missing data
   3   (0.942) 0.899 0.985 0.996 0.998 
   4   (0.058) 0.101 0.015 0.004 0.002 

Locus 460 : 
2 alleles
6.5% missing data
   1   (0.847) 0.903 0.844 0.818 0.883 
   3   (0.153) 0.097 0.156 0.182 0.117 

Locus 461 : 
2 alleles
7.2% missing data
   2   (0.789) 0.804 0.829 0.863 0.656 
   4   (0.211) 0.196 0.171 0.137 0.344 

Locus 462 : 
2 alleles
3.6% missing data
   2   (0.639) 0.659 0.594 0.965 0.946 
   4   (0.361) 0.341 0.406 0.035 0.054 

Locus 463 : 
2 alleles
8.0% missing data
   1   (0.653) 0.712 0.587 0.972 0.862 
   3   (0.347) 0.288 0.413 0.028 0.138 

Locus 464 : 
2 alleles
4.3% missing data
   3   (0.906) 0.949 0.911 0.991 0.986 
   1   (0.094) 0.051 0.089 0.009 0.014 

Locus 465 : 
2 alleles
15.9% missing data
   1   (0.907) 0.935 0.928 0.971 0.990 
   3   (0.093) 0.065 0.072 0.029 0.010 

Locus 466 : 
2 alleles
13.0% missing data
   3   (0.792) 0.805 0.802 0.924 0.962 
   1   (0.208) 0.195 0.198 0.076 0.038 

Locus 467 : 
2 alleles
11.6% missing data
   1   (0.832) 0.801 0.878 0.959 0.979 
   3   (0.168) 0.199 0.122 0.041 0.021 

Locus 468 : 
2 alleles
3.6% missing data
   1   (0.183) 0.186 0.155 0.015 0.034 
   3   (0.817) 0.814 0.845 0.985 0.966 

Locus 469 : 
2 alleles
5.8% missing data
   2   (0.910) 0.950 0.919 0.976 0.989 
   4   (0.090) 0.050 0.081 0.024 0.011 

Locus 470 : 
2 alleles
5.1% missing data
   2   (0.379) 0.362 0.352 0.836 0.397 
   4   (0.621) 0.638 0.648 0.164 0.603 

Locus 471 : 
2 alleles
5.8% missing data
   2   (0.538) 0.541 0.573 0.195 0.302 
   4   (0.462) 0.459 0.427 0.805 0.698 

Locus 472 : 
2 alleles
3.6% missing data
   3   (0.852) 0.866 0.872 0.986 0.980 
   4   (0.148) 0.134 0.128 0.014 0.020 

Locus 473 : 
2 alleles
2.9% missing data
   4   (0.880) 0.919 0.884 0.987 0.983 
   2   (0.120) 0.081 0.116 0.013 0.017 

Locus 474 : 
2 alleles
15.2% missing data
   1   (0.457) 0.507 0.408 0.475 0.462 
   3   (0.543) 0.493 0.592 0.525 0.538 

Locus 475 : 
2 alleles
11.6% missing data
   3   (0.873) 0.929 0.850 0.987 0.980 
   1   (0.127) 0.071 0.150 0.013 0.020 

Locus 476 : 
2 alleles
13.0% missing data
   4   (0.926) 0.831 0.981 0.995 0.998 
   2   (0.074) 0.169 0.019 0.005 0.002 

Locus 477 : 
2 alleles
15.2% missing data
   2   (0.216) 0.144 0.277 0.021 0.050 
   4   (0.784) 0.856 0.723 0.979 0.950 

Locus 478 : 
2 alleles
6.5% missing data
   4   (0.946) 0.902 0.988 0.996 0.999 
   2   (0.054) 0.098 0.012 0.004 0.001 

Locus 479 : 
2 alleles
11.6% missing data
   1   (0.861) 0.894 0.864 0.985 0.990 
   4   (0.139) 0.106 0.136 0.015 0.010 

Locus 480 : 
2 alleles
4.3% missing data
   1   (0.288) 0.444 0.157 0.783 0.055 
   3   (0.712) 0.556 0.843 0.217 0.945 

Locus 481 : 
2 alleles
2.2% missing data
   3   (0.880) 0.929 0.870 0.990 0.979 
   4   (0.120) 0.071 0.130 0.010 0.021 

Locus 482 : 
2 alleles
0.7% missing data
   2   (0.165) 0.097 0.207 0.016 0.052 
   4   (0.835) 0.903 0.793 0.984 0.948 

Locus 483 : 
2 alleles
13.0% missing data
   4   (0.734) 0.791 0.729 0.455 0.740 
   2   (0.266) 0.209 0.271 0.545 0.260 

Locus 484 : 
2 alleles
12.3% missing data
   3   (0.906) 0.933 0.929 0.974 0.987 
   1   (0.094) 0.067 0.071 0.026 0.013 

Locus 485 : 
2 alleles
13.0% missing data
   3   (0.839) 0.878 0.830 0.983 0.981 
   1   (0.161) 0.122 0.170 0.017 0.019 

Locus 486 : 
2 alleles
3.6% missing data
   4   (0.898) 0.943 0.935 0.038 0.987 
   2   (0.102) 0.057 0.065 0.962 0.013 

Locus 487 : 
2 alleles
2.9% missing data
   2   (0.160) 0.085 0.194 0.009 0.254 
   3   (0.840) 0.915 0.806 0.991 0.746 

Locus 488 : 
2 alleles
5.8% missing data
   2   (0.822) 0.824 0.844 0.986 0.980 
   4   (0.178) 0.176 0.156 0.014 0.020 

Locus 489 : 
2 alleles
12.3% missing data
   1   (0.475) 0.431 0.493 0.074 0.903 
   3   (0.525) 0.569 0.507 0.926 0.097 

Locus 490 : 
2 alleles
3.6% missing data
   2   (0.885) 0.936 0.874 0.989 0.984 
   4   (0.115) 0.064 0.126 0.011 0.016 

Locus 491 : 
2 alleles
5.1% missing data
   3   (0.069) 0.085 0.025 0.016 0.003 
   1   (0.931) 0.915 0.975 0.984 0.997 

Locus 492 : 
2 alleles
1.4% missing data
   1   (0.906) 0.939 0.920 0.991 0.993 
   3   (0.094) 0.061 0.080 0.009 0.007 

Locus 493 : 
2 alleles
10.9% missing data
   2   (0.858) 0.875 0.878 0.960 0.982 
   4   (0.142) 0.125 0.122 0.040 0.018 

Locus 494 : 
2 alleles
2.9% missing data
   4   (0.827) 0.895 0.788 0.986 0.915 
   3   (0.173) 0.105 0.212 0.014 0.085 

Locus 495 : 
2 alleles
14.5% missing data
   2   (0.801) 0.885 0.799 0.263 0.544 
   4   (0.199) 0.115 0.201 0.737 0.456 

Locus 496 : 
2 alleles
2.9% missing data
   4   (0.859) 0.894 0.861 0.989 0.979 
   2   (0.141) 0.106 0.139 0.011 0.021 

Locus 497 : 
2 alleles
4.3% missing data
   1   (0.852) 0.844 0.887 0.987 0.987 
   3   (0.148) 0.156 0.113 0.013 0.013 

Locus 498 : 
2 alleles
12.3% missing data
   3   (0.884) 0.900 0.911 0.991 0.984 
   2   (0.116) 0.100 0.089 0.009 0.016 

Locus 499 : 
2 alleles
4.3% missing data
   4   (0.909) 0.965 0.888 0.990 0.979 
   2   (0.091) 0.035 0.112 0.010 0.021 

Locus 500 : 
2 alleles
15.2% missing data
   1   (0.833) 0.890 0.800 0.983 0.972 
   3   (0.167) 0.110 0.200 0.017 0.028 

Locus 501 : 
2 alleles
1.4% missing data
   1   (0.680) 0.704 0.649 0.969 0.923 
   2   (0.320) 0.296 0.351 0.031 0.077 

Locus 502 : 
2 alleles
10.9% missing data
   2   (0.947) 0.920 0.986 0.996 0.999 
   4   (0.053) 0.080 0.014 0.004 0.001 

Locus 503 : 
2 alleles
16.7% missing data
   4   (0.815) 0.877 0.768 0.980 0.981 
   3   (0.185) 0.123 0.232 0.020 0.019 

Locus 504 : 
2 alleles
6.5% missing data
   1   (0.775) 0.799 0.769 0.922 0.961 
   3   (0.225) 0.201 0.231 0.078 0.039 

Locus 505 : 
2 alleles
11.6% missing data
   1   (0.392) 0.459 0.318 0.739 0.229 
   3   (0.608) 0.541 0.682 0.261 0.771 

Locus 506 : 
2 alleles
3.6% missing data
   4   (0.909) 0.927 0.938 0.993 0.994 
   2   (0.091) 0.073 0.062 0.007 0.006 

Locus 507 : 
2 alleles
5.8% missing data
   4   (0.629) 0.652 0.665 0.194 0.392 
   1   (0.371) 0.348 0.335 0.806 0.608 

Locus 508 : 
2 alleles
18.1% missing data
   3   (0.911) 0.907 0.951 0.993 0.996 
   4   (0.089) 0.093 0.049 0.007 0.004 

Locus 509 : 
2 alleles
17.4% missing data
   1   (0.832) 0.852 0.840 0.988 0.984 
   3   (0.168) 0.148 0.160 0.012 0.016 

Locus 510 : 
2 alleles
4.3% missing data
   1   (0.698) 0.744 0.641 0.973 0.960 
   4   (0.302) 0.256 0.359 0.027 0.040 

Locus 511 : 
2 alleles
15.9% missing data
   1   (0.890) 0.956 0.854 0.992 0.945 
   3   (0.110) 0.044 0.146 0.008 0.055 

Locus 512 : 
2 alleles
15.9% missing data
   3   (0.895) 0.941 0.931 0.186 0.972 
   1   (0.105) 0.059 0.069 0.814 0.028 

Locus 513 : 
2 alleles
3.6% missing data
   2   (0.755) 0.830 0.728 0.754 0.719 
   4   (0.245) 0.170 0.272 0.246 0.281 

Locus 514 : 
2 alleles
10.1% missing data
   1   (0.768) 0.792 0.751 0.978 0.978 
   3   (0.232) 0.208 0.249 0.022 0.022 

Locus 515 : 
2 alleles
3.6% missing data
   4   (0.866) 0.916 0.850 0.987 0.986 
   1   (0.134) 0.084 0.150 0.013 0.014 

Locus 516 : 
2 alleles
13.8% missing data
   2   (0.868) 0.868 0.901 0.991 0.990 
   4   (0.132) 0.132 0.099 0.009 0.010 

Locus 517 : 
2 alleles
3.6% missing data
   1   (0.740) 0.736 0.744 0.977 0.965 
   4   (0.260) 0.264 0.256 0.023 0.035 

Locus 518 : 
2 alleles
6.5% missing data
   4   (0.757) 0.793 0.733 0.975 0.946 
   3   (0.243) 0.207 0.267 0.025 0.054 

Locus 519 : 
2 alleles
2.9% missing data
   3   (0.691) 0.773 0.610 0.915 0.872 
   1   (0.309) 0.227 0.390 0.085 0.128 

Locus 520 : 
2 alleles
5.1% missing data
   3   (0.713) 0.895 0.586 0.127 0.083 
   4   (0.287) 0.105 0.414 0.873 0.917 

Locus 521 : 
2 alleles
3.6% missing data
   2   (0.877) 0.959 0.813 0.991 0.857 
   4   (0.123) 0.041 0.187 0.009 0.143 

Locus 522 : 
2 alleles
13.8% missing data
   2   (0.910) 0.855 0.965 0.994 0.996 
   4   (0.090) 0.145 0.035 0.006 0.004 

Locus 523 : 
2 alleles
7.2% missing data
   4   (0.865) 0.872 0.892 0.988 0.987 
   3   (0.135) 0.128 0.108 0.012 0.013 

Locus 524 : 
2 alleles
13.0% missing data
   1   (0.893) 0.948 0.875 0.990 0.986 
   3   (0.107) 0.052 0.125 0.010 0.014 

Locus 525 : 
2 alleles
8.0% missing data
   2   (0.910) 0.973 0.865 0.990 0.970 
   4   (0.090) 0.027 0.135 0.010 0.030 

Locus 526 : 
2 alleles
5.1% missing data
   2   (0.412) 0.414 0.393 0.561 0.365 
   3   (0.588) 0.586 0.607 0.439 0.635 

Locus 527 : 
2 alleles
5.1% missing data
   2   (0.850) 0.901 0.875 0.044 0.978 
   4   (0.150) 0.099 0.125 0.956 0.022 

Locus 528 : 
2 alleles
12.3% missing data
   4   (0.884) 0.894 0.918 0.988 0.966 
   1   (0.116) 0.106 0.082 0.012 0.034 

Locus 529 : 
2 alleles
12.3% missing data
   2   (0.878) 0.922 0.873 0.987 0.987 
   4   (0.122) 0.078 0.127 0.013 0.013 

Locus 530 : 
2 alleles
2.9% missing data
   1   (0.907) 0.921 0.939 0.992 0.994 
   4   (0.093) 0.079 0.061 0.008 0.006 

Locus 531 : 
2 alleles
4.3% missing data
   1   (0.755) 0.688 0.813 0.925 0.963 
   3   (0.245) 0.312 0.187 0.075 0.037 

Locus 532 : 
2 alleles
12.3% missing data
   1   (0.585) 0.380 0.711 0.952 0.958 
   4   (0.415) 0.620 0.289 0.048 0.042 

Locus 533 : 
2 alleles
5.1% missing data
   1   (0.880) 0.889 0.911 0.961 0.993 
   4   (0.120) 0.111 0.089 0.039 0.007 

Locus 534 : 
2 alleles
12.3% missing data
   2   (0.870) 0.845 0.919 0.968 0.987 
   4   (0.130) 0.155 0.081 0.032 0.013 

Locus 535 : 
2 alleles
17.4% missing data
   3   (0.682) 0.684 0.669 0.966 0.940 
   1   (0.318) 0.316 0.331 0.034 0.060 

Locus 536 : 
2 alleles
2.9% missing data
   1   (0.863) 0.899 0.869 0.965 0.966 
   3   (0.137) 0.101 0.131 0.035 0.034 

Locus 537 : 
2 alleles
3.6% missing data
   2   (0.453) 0.472 0.464 0.033 0.266 
   4   (0.547) 0.528 0.536 0.967 0.734 

Locus 538 : 
2 alleles
15.9% missing data
   3   (0.799) 0.874 0.736 0.978 0.956 
   1   (0.201) 0.126 0.264 0.022 0.044 

Locus 539 : 
2 alleles
13.8% missing data
   2   (0.777) 0.836 0.746 0.928 0.875 
   4   (0.223) 0.164 0.254 0.072 0.125 

Locus 540 : 
2 alleles
10.1% missing data
   2   (0.758) 0.844 0.722 0.208 0.920 
   4   (0.242) 0.156 0.278 0.792 0.080 

Locus 541 : 
2 alleles
11.6% missing data
   3   (0.604) 0.596 0.606 0.593 0.845 
   4   (0.396) 0.404 0.394 0.407 0.155 

Locus 542 : 
2 alleles
3.6% missing data
   1   (0.899) 0.972 0.826 0.993 0.964 
   3   (0.101) 0.028 0.174 0.007 0.036 

Locus 543 : 
2 alleles
10.1% missing data
   1   (0.927) 0.917 0.970 0.995 0.997 
   3   (0.073) 0.083 0.030 0.005 0.003 

Locus 544 : 
2 alleles
5.1% missing data
   1   (0.910) 0.949 0.921 0.978 0.990 
   3   (0.090) 0.051 0.079 0.022 0.010 

Locus 545 : 
2 alleles
2.9% missing data
   2   (0.835) 0.811 0.877 0.987 0.987 
   1   (0.165) 0.189 0.123 0.013 0.013 

Locus 546 : 
2 alleles
4.3% missing data
   2   (0.888) 0.907 0.919 0.801 0.988 
   4   (0.112) 0.093 0.081 0.199 0.012 

Locus 547 : 
2 alleles
5.8% missing data
   4   (0.748) 0.700 0.795 0.891 0.960 
   2   (0.252) 0.300 0.205 0.109 0.040 

Locus 548 : 
2 alleles
5.8% missing data
   3   (0.880) 0.935 0.865 0.988 0.970 
   1   (0.120) 0.065 0.135 0.012 0.030 

Locus 549 : 
2 alleles
2.9% missing data
   1   (0.113) 0.088 0.094 0.009 0.007 
   3   (0.887) 0.912 0.906 0.991 0.993 

Locus 550 : 
2 alleles
2.2% missing data
   1   (0.613) 0.632 0.577 0.963 0.833 
   4   (0.387) 0.368 0.423 0.037 0.167 

Locus 551 : 
2 alleles
2.9% missing data
   4   (0.904) 0.927 0.929 0.969 0.993 
   1   (0.096) 0.073 0.071 0.031 0.007 

Locus 552 : 
2 alleles
8.0% missing data
   2   (0.897) 0.842 0.956 0.991 0.996 
   4   (0.103) 0.158 0.044 0.009 0.004 

Locus 553 : 
2 alleles
10.1% missing data
   2   (0.807) 0.850 0.797 0.985 0.916 
   1   (0.193) 0.150 0.203 0.015 0.084 

Locus 554 : 
2 alleles
4.3% missing data
   1   (0.841) 0.926 0.764 0.985 0.936 
   3   (0.159) 0.074 0.236 0.015 0.064 

Locus 555 : 
2 alleles
11.6% missing data
   2   (0.867) 0.884 0.888 0.990 0.986 
   4   (0.133) 0.116 0.112 0.010 0.014 

Locus 556 : 
2 alleles
5.8% missing data
   4   (0.555) 0.781 0.360 0.970 0.056 
   2   (0.445) 0.219 0.640 0.030 0.944 

Locus 557 : 
2 alleles
14.5% missing data
   1   (0.823) 0.824 0.846 0.980 0.979 
   3   (0.177) 0.176 0.154 0.020 0.021 

Locus 558 : 
2 alleles
10.9% missing data
   1   (0.899) 0.955 0.920 0.710 0.737 
   2   (0.101) 0.045 0.080 0.290 0.263 

Locus 559 : 
2 alleles
2.2% missing data
   1   (0.913) 0.932 0.943 0.989 0.995 
   4   (0.087) 0.068 0.057 0.011 0.005 

Locus 560 : 
2 alleles
13.8% missing data
   2   (0.746) 0.787 0.765 0.695 0.466 
   4   (0.254) 0.213 0.235 0.305 0.534 

Locus 561 : 
2 alleles
5.8% missing data
   1   (0.500) 0.500 0.500 0.500 0.501 
   3   (0.500) 0.500 0.500 0.500 0.499 

Locus 562 : 
2 alleles
2.2% missing data
   2   (0.922) 0.952 0.944 0.993 0.993 
   4   (0.078) 0.048 0.056 0.007 0.007 

Locus 563 : 
2 alleles
1.4% missing data
   1   (0.893) 0.879 0.937 0.986 0.996 
   4   (0.107) 0.121 0.063 0.014 0.004 

Locus 564 : 
2 alleles
13.0% missing data
   4   (0.944) 0.911 0.985 0.995 0.998 
   3   (0.056) 0.089 0.015 0.005 0.002 

Locus 565 : 
2 alleles
1.4% missing data
   3   (0.895) 0.822 0.958 0.991 0.996 
   1   (0.105) 0.178 0.042 0.009 0.004 

Locus 566 : 
2 alleles
7.2% missing data
   1   (0.885) 0.921 0.891 0.984 0.989 
   3   (0.115) 0.079 0.109 0.016 0.011 

Locus 567 : 
2 alleles
10.9% missing data
   2   (0.701) 0.721 0.721 0.284 0.873 
   4   (0.299) 0.279 0.279 0.716 0.127 

Locus 568 : 
2 alleles
10.1% missing data
   3   (0.544) 0.584 0.518 0.322 0.687 
   4   (0.456) 0.416 0.482 0.678 0.313 

Locus 569 : 
2 alleles
12.3% missing data
   4   (0.847) 0.875 0.856 0.961 0.968 
   1   (0.153) 0.125 0.144 0.039 0.032 

Locus 570 : 
2 alleles
1.4% missing data
   2   (0.833) 0.907 0.829 0.075 0.966 
   3   (0.167) 0.093 0.171 0.925 0.034 

Locus 571 : 
2 alleles
16.7% missing data
   3   (0.914) 0.968 0.935 0.572 0.851 
   2   (0.086) 0.032 0.065 0.428 0.149 

Locus 572 : 
2 alleles
10.1% missing data
   2   (0.583) 0.687 0.477 0.505 0.868 
   1   (0.417) 0.313 0.523 0.495 0.132 

Locus 573 : 
2 alleles
13.8% missing data
   2   (0.767) 0.569 0.883 0.981 0.983 
   4   (0.233) 0.431 0.117 0.019 0.017 

Locus 574 : 
2 alleles
3.6% missing data
   3   (0.895) 0.949 0.877 0.992 0.983 
   1   (0.105) 0.051 0.123 0.008 0.017 

Locus 575 : 
2 alleles
12.3% missing data
   1   (0.895) 0.954 0.868 0.974 0.983 
   3   (0.105) 0.046 0.132 0.026 0.017 

Locus 576 : 
2 alleles
10.9% missing data
   1   (0.797) 0.781 0.862 0.120 0.976 
   4   (0.203) 0.219 0.138 0.880 0.024 

Locus 577 : 
2 alleles
4.3% missing data
   1   (0.907) 0.943 0.917 0.992 0.994 
   2   (0.093) 0.057 0.083 0.008 0.006 

Locus 578 : 
2 alleles
14.5% missing data
   2   (0.154) 0.124 0.148 0.016 0.025 
   4   (0.846) 0.876 0.852 0.984 0.975 

Locus 579 : 
2 alleles
15.2% missing data
   1   (0.899) 0.959 0.918 0.056 0.981 
   4   (0.101) 0.041 0.082 0.944 0.019 

Locus 580 : 
2 alleles
9.4% missing data
   2   (0.895) 0.967 0.835 0.991 0.953 
   4   (0.105) 0.033 0.165 0.009 0.047 

Locus 581 : 
2 alleles
5.1% missing data
   1   (0.807) 0.880 0.800 0.123 0.937 
   3   (0.193) 0.120 0.200 0.877 0.063 

Locus 582 : 
2 alleles
2.9% missing data
   3   (0.915) 0.962 0.913 0.988 0.992 
   1   (0.085) 0.038 0.087 0.012 0.008 

Locus 583 : 
2 alleles
4.3% missing data
   3   (0.091) 0.091 0.051 0.021 0.006 
   4   (0.909) 0.909 0.949 0.979 0.994 

Locus 584 : 
2 alleles
4.3% missing data
   3   (0.884) 0.967 0.863 0.235 0.692 
   2   (0.116) 0.033 0.137 0.765 0.308 

Locus 585 : 
2 alleles
6.5% missing data
   2   (0.349) 0.686 0.151 0.042 0.018 
   4   (0.651) 0.314 0.849 0.958 0.982 

Locus 586 : 
2 alleles
12.3% missing data
   1   (0.278) 0.233 0.317 0.026 0.091 
   3   (0.722) 0.767 0.683 0.974 0.909 

Locus 587 : 
2 alleles
1.4% missing data
   2   (0.841) 0.927 0.815 0.519 0.771 
   4   (0.159) 0.073 0.185 0.481 0.229 

Locus 588 : 
2 alleles
13.0% missing data
   2   (0.906) 0.966 0.876 0.993 0.961 
   1   (0.094) 0.034 0.124 0.007 0.039 

Locus 589 : 
2 alleles
16.7% missing data
   1   (0.672) 0.734 0.654 0.657 0.472 
   3   (0.328) 0.266 0.346 0.343 0.528 

Locus 590 : 
2 alleles
5.8% missing data
   3   (0.905) 0.948 0.906 0.993 0.991 
   2   (0.095) 0.052 0.094 0.007 0.009 

Locus 591 : 
2 alleles
1.4% missing data
   2   (0.908) 0.968 0.872 0.991 0.989 
   4   (0.092) 0.032 0.128 0.009 0.011 

Locus 592 : 
2 alleles
10.9% missing data
   4   (0.895) 0.885 0.938 0.987 0.993 
   2   (0.105) 0.115 0.062 0.013 0.007 

Locus 593 : 
2 alleles
13.8% missing data
   1   (0.830) 0.892 0.810 0.958 0.844 
   3   (0.170) 0.108 0.190 0.042 0.156 

Locus 594 : 
2 alleles
18.8% missing data
   1   (0.090) 0.117 0.041 0.014 0.004 
   4   (0.910) 0.883 0.959 0.986 0.996 

Locus 595 : 
2 alleles
10.1% missing data
   4   (0.881) 0.957 0.822 0.980 0.942 
   2   (0.119) 0.043 0.178 0.020 0.058 

Locus 596 : 
2 alleles
14.5% missing data
   2   (0.815) 0.883 0.817 0.149 0.918 
   4   (0.185) 0.117 0.183 0.851 0.082 

Locus 597 : 
2 alleles
12.3% missing data
   1   (0.279) 0.274 0.260 0.303 0.136 
   4   (0.721) 0.726 0.740 0.697 0.864 

Locus 598 : 
2 alleles
14.5% missing data
   1   (0.763) 0.841 0.744 0.311 0.813 
   3   (0.237) 0.159 0.256 0.689 0.187 

Locus 599 : 
2 alleles
13.0% missing data
   3   (0.654) 0.684 0.655 0.300 0.848 
   1   (0.346) 0.316 0.345 0.700 0.152 

Locus 600 : 
2 alleles
2.9% missing data
   3   (0.825) 0.855 0.864 0.325 0.923 
   4   (0.175) 0.145 0.136 0.675 0.077 

Locus 601 : 
2 alleles
14.5% missing data
   3   (0.204) 0.216 0.179 0.018 0.026 
   1   (0.796) 0.784 0.821 0.982 0.974 

Locus 602 : 
2 alleles
8.0% missing data
   1   (0.095) 0.128 0.027 0.980 0.003 
   3   (0.905) 0.872 0.973 0.020 0.997 

Locus 603 : 
2 alleles
5.1% missing data
   1   (0.815) 0.930 0.669 0.986 0.921 
   2   (0.185) 0.070 0.331 0.014 0.079 

Locus 604 : 
2 alleles
5.8% missing data
   3   (0.699) 0.777 0.667 0.248 0.819 
   1   (0.301) 0.223 0.333 0.752 0.181 

Locus 605 : 
2 alleles
7.2% missing data
   4   (0.837) 0.854 0.852 0.984 0.973 
   2   (0.163) 0.146 0.148 0.016 0.027 

Locus 606 : 
2 alleles
10.9% missing data
   1   (0.754) 0.798 0.770 0.607 0.536 
   2   (0.246) 0.202 0.230 0.393 0.464 

Locus 607 : 
2 alleles
5.1% missing data
   3   (0.813) 0.885 0.761 0.927 0.949 
   1   (0.187) 0.115 0.239 0.073 0.051 

Locus 608 : 
2 alleles
2.9% missing data
   3   (0.948) 0.907 0.989 0.987 0.999 
   4   (0.052) 0.093 0.011 0.013 0.001 

Locus 609 : 
2 alleles
6.5% missing data
   3   (0.911) 0.979 0.844 0.991 0.971 
   1   (0.089) 0.021 0.156 0.009 0.029 

Locus 610 : 
2 alleles
0.7% missing data
   1   (0.624) 0.581 0.684 0.389 0.672 
   3   (0.376) 0.419 0.316 0.611 0.328 

Locus 611 : 
2 alleles
3.6% missing data
   4   (0.809) 0.850 0.795 0.931 0.973 
   3   (0.191) 0.150 0.205 0.069 0.027 

Locus 612 : 
2 alleles
2.9% missing data
   2   (0.951) 0.920 0.989 0.997 0.999 
   4   (0.049) 0.080 0.011 0.003 0.001 

Locus 613 : 
2 alleles
8.0% missing data
   3   (0.076) 0.106 0.027 0.005 0.002 
   4   (0.924) 0.894 0.973 0.995 0.998 

Locus 614 : 
2 alleles
13.8% missing data
   3   (0.896) 0.966 0.847 0.987 0.917 
   1   (0.104) 0.034 0.153 0.013 0.083 

Locus 615 : 
2 alleles
2.9% missing data
   2   (0.784) 0.854 0.743 0.984 0.829 
   4   (0.216) 0.146 0.257 0.016 0.171 

Locus 616 : 
2 alleles
11.6% missing data
   3   (0.854) 0.887 0.859 0.988 0.965 
   4   (0.146) 0.113 0.141 0.012 0.035 

Locus 617 : 
2 alleles
0.7% missing data
   2   (0.913) 0.951 0.923 0.993 0.993 
   4   (0.087) 0.049 0.077 0.007 0.007 

Locus 618 : 
2 alleles
13.8% missing data
   1   (0.058) 0.094 0.015 0.058 0.002 
   3   (0.942) 0.906 0.985 0.942 0.998 

Locus 619 : 
2 alleles
0.7% missing data
   2   (0.839) 0.861 0.853 0.985 0.957 
   4   (0.161) 0.139 0.147 0.015 0.043 

Locus 620 : 
2 alleles
11.6% missing data
   1   (0.796) 0.827 0.784 0.981 0.972 
   4   (0.204) 0.173 0.216 0.019 0.028 

Locus 621 : 
2 alleles
15.2% missing data
   1   (0.877) 0.938 0.856 0.868 0.967 
   3   (0.123) 0.062 0.144 0.132 0.033 

Locus 622 : 
2 alleles
4.3% missing data
   3   (0.601) 0.617 0.562 0.850 0.903 
   1   (0.399) 0.383 0.438 0.150 0.097 

Locus 623 : 
2 alleles
6.5% missing data
   1   (0.899) 0.949 0.894 0.991 0.978 
   3   (0.101) 0.051 0.106 0.009 0.022 

Locus 624 : 
2 alleles
13.0% missing data
   3   (0.798) 0.809 0.835 0.814 0.664 
   4   (0.202) 0.191 0.165 0.186 0.336 

Locus 625 : 
2 alleles
11.6% missing data
   1   (0.768) 0.780 0.777 0.766 0.969 
   3   (0.232) 0.220 0.223 0.234 0.031 

Locus 626 : 
2 alleles
7.2% missing data
   1   (0.883) 0.927 0.882 0.952 0.988 
   2   (0.117) 0.073 0.118 0.048 0.012 

Locus 627 : 
2 alleles
16.7% missing data
   2   (0.292) 0.321 0.274 0.027 0.052 
   4   (0.708) 0.679 0.726 0.973 0.948 

Locus 628 : 
2 alleles
3.6% missing data
   1   (0.432) 0.483 0.422 0.131 0.093 
   3   (0.568) 0.517 0.578 0.869 0.907 

Locus 629 : 
2 alleles
10.9% missing data
   1   (0.863) 0.916 0.849 0.953 0.959 
   3   (0.137) 0.084 0.151 0.047 0.041 

Locus 630 : 
2 alleles
1.4% missing data
   2   (0.078) 0.048 0.056 0.006 0.006 
   4   (0.922) 0.952 0.944 0.994 0.994 

Locus 631 : 
2 alleles
15.2% missing data
   2   (0.845) 0.935 0.759 0.988 0.904 
   4   (0.155) 0.065 0.241 0.012 0.096 

Locus 632 : 
2 alleles
4.3% missing data
   4   (0.821) 0.754 0.883 0.983 0.987 
   1   (0.179) 0.246 0.117 0.017 0.013 

Locus 633 : 
2 alleles
6.5% missing data
   1   (0.898) 0.934 0.914 0.948 0.973 
   3   (0.102) 0.066 0.086 0.052 0.027 

Locus 634 : 
2 alleles
1.4% missing data
   4   (0.908) 0.962 0.930 0.531 0.938 
   2   (0.092) 0.038 0.070 0.469 0.062 

Locus 635 : 
2 alleles
11.6% missing data
   2   (0.124) 0.125 0.088 0.009 0.013 
   4   (0.876) 0.875 0.912 0.991 0.987 

Locus 636 : 
2 alleles
15.9% missing data
   1   (0.893) 0.900 0.928 0.990 0.985 
   3   (0.107) 0.100 0.072 0.010 0.015 

Locus 637 : 
2 alleles
10.9% missing data
   3   (0.883) 0.952 0.848 0.941 0.916 
   1   (0.117) 0.048 0.152 0.059 0.084 

Locus 638 : 
2 alleles
4.3% missing data
   4   (0.905) 0.807 0.970 0.993 0.996 
   2   (0.095) 0.193 0.030 0.007 0.004 

Locus 639 : 
2 alleles
10.9% missing data
   3   (0.730) 0.734 0.733 0.906 0.937 
   1   (0.270) 0.266 0.267 0.094 0.063 

Locus 640 : 
2 alleles
9.4% missing data
   2   (0.809) 0.888 0.740 0.983 0.958 
   1   (0.191) 0.112 0.260 0.017 0.042 

Locus 641 : 
2 alleles
6.5% missing data
   1   (0.903) 0.895 0.949 0.907 0.992 
   3   (0.097) 0.105 0.051 0.093 0.008 

Locus 642 : 
2 alleles
13.0% missing data
   1   (0.900) 0.900 0.938 0.992 0.995 
   4   (0.100) 0.100 0.062 0.008 0.005 

Locus 643 : 
2 alleles
1.4% missing data
   2   (0.670) 0.743 0.648 0.832 0.259 
   4   (0.330) 0.257 0.352 0.168 0.741 

Locus 644 : 
2 alleles
5.8% missing data
   3   (0.879) 0.930 0.866 0.991 0.983 
   4   (0.121) 0.070 0.134 0.009 0.017 

Locus 645 : 
2 alleles
2.2% missing data
   3   (0.887) 0.918 0.904 0.968 0.978 
   2   (0.113) 0.082 0.096 0.032 0.022 

Locus 646 : 
2 alleles
16.7% missing data
   3   (0.877) 0.949 0.836 0.957 0.886 
   2   (0.123) 0.051 0.164 0.043 0.114 

Locus 647 : 
2 alleles
1.4% missing data
   1   (0.838) 0.878 0.866 0.475 0.936 
   2   (0.162) 0.122 0.134 0.525 0.064 

Locus 648 : 
2 alleles
11.6% missing data
   4   (0.925) 0.908 0.970 0.991 0.997 
   2   (0.075) 0.092 0.030 0.009 0.003 

Locus 649 : 
2 alleles
8.7% missing data
   2   (0.326) 0.330 0.279 0.163 0.737 
   4   (0.674) 0.670 0.721 0.837 0.263 

Locus 650 : 
2 alleles
15.2% missing data
   2   (0.792) 0.882 0.759 0.252 0.846 
   3   (0.208) 0.118 0.241 0.748 0.154 

Locus 651 : 
2 alleles
9.4% missing data
   1   (0.116) 0.151 0.063 0.008 0.007 
   4   (0.884) 0.849 0.937 0.992 0.993 

Locus 652 : 
2 alleles
10.1% missing data
   2   (0.951) 0.931 0.988 0.996 0.999 
   4   (0.049) 0.069 0.012 0.004 0.001 

Locus 653 : 
2 alleles
13.0% missing data
   1   (0.885) 0.935 0.876 0.964 0.984 
   3   (0.115) 0.065 0.124 0.036 0.016 

Locus 654 : 
2 alleles
10.1% missing data
   3   (0.843) 0.874 0.847 0.988 0.974 
   1   (0.157) 0.126 0.153 0.012 0.026 

Locus 655 : 
2 alleles
1.4% missing data
   3   (0.949) 0.907 0.989 0.997 0.999 
   2   (0.051) 0.093 0.011 0.003 0.001 

Locus 656 : 
2 alleles
2.2% missing data
   3   (0.756) 0.742 0.819 0.005 0.962 
   4   (0.244) 0.258 0.181 0.995 0.038 

Locus 657 : 
2 alleles
13.8% missing data
   4   (0.611) 0.665 0.584 0.314 0.737 
   2   (0.389) 0.335 0.416 0.686 0.263 

Locus 658 : 
2 alleles
18.1% missing data
   4   (0.885) 0.931 0.882 0.988 0.982 
   2   (0.115) 0.069 0.118 0.012 0.018 

Locus 659 : 
2 alleles
5.1% missing data
   2   (0.824) 0.886 0.835 0.152 0.917 
   4   (0.176) 0.114 0.165 0.848 0.083 

Locus 660 : 
2 alleles
4.3% missing data
   4   (0.899) 0.912 0.932 0.991 0.985 
   2   (0.101) 0.088 0.068 0.009 0.015 

Locus 661 : 
2 alleles
13.8% missing data
   1   (0.846) 0.898 0.872 0.761 0.440 
   3   (0.154) 0.102 0.128 0.239 0.560 

Locus 662 : 
2 alleles
2.2% missing data
   2   (0.889) 0.930 0.927 0.223 0.969 
   4   (0.111) 0.070 0.073 0.777 0.031 

Locus 663 : 
2 alleles
2.9% missing data
   3   (0.889) 0.924 0.896 0.992 0.991 
   1   (0.111) 0.076 0.104 0.008 0.009 

Locus 664 : 
2 alleles
15.9% missing data
   2   (0.886) 0.861 0.936 0.991 0.992 
   4   (0.114) 0.139 0.064 0.009 0.008 

Locus 665 : 
2 alleles
5.8% missing data
   1   (0.829) 0.886 0.821 0.988 0.776 
   3   (0.171) 0.114 0.179 0.012 0.224 

Locus 666 : 
2 alleles
5.1% missing data
   2   (0.883) 0.919 0.893 0.965 0.986 
   4   (0.117) 0.081 0.107 0.035 0.014 

Locus 667 : 
2 alleles
2.9% missing data
   3   (0.854) 0.939 0.771 0.988 0.968 
   1   (0.146) 0.061 0.229 0.012 0.032 

Locus 668 : 
2 alleles
5.1% missing data
   2   (0.788) 0.832 0.770 0.979 0.912 
   4   (0.212) 0.168 0.230 0.021 0.088 

Locus 669 : 
2 alleles
5.8% missing data
   1   (0.703) 0.636 0.783 0.133 0.964 
   3   (0.297) 0.364 0.217 0.867 0.036 

Locus 670 : 
2 alleles
3.6% missing data
   1   (0.847) 0.791 0.907 0.985 0.992 
   3   (0.153) 0.209 0.093 0.015 0.008 

Locus 671 : 
2 alleles
12.3% missing data
   2   (0.731) 0.760 0.755 0.432 0.683 
   4   (0.269) 0.240 0.245 0.568 0.317 

Locus 672 : 
2 alleles
16.7% missing data
   3   (0.867) 0.915 0.860 0.835 0.986 
   4   (0.133) 0.085 0.140 0.165 0.014 

Locus 673 : 
2 alleles
3.6% missing data
   1   (0.251) 0.200 0.246 0.916 0.052 
   4   (0.749) 0.800 0.754 0.084 0.948 

Locus 674 : 
2 alleles
13.0% missing data
   2   (0.717) 0.689 0.775 0.207 0.941 
   4   (0.283) 0.311 0.225 0.793 0.059 

Locus 675 : 
2 alleles
2.9% missing data
   1   (0.902) 0.955 0.886 0.988 0.991 
   3   (0.098) 0.045 0.114 0.012 0.009 

Locus 676 : 
2 alleles
11.6% missing data
   1   (0.625) 0.639 0.635 0.152 0.856 
   3   (0.375) 0.361 0.365 0.848 0.144 

Locus 677 : 
2 alleles
1.4% missing data
   3   (0.785) 0.800 0.832 0.076 0.953 
   1   (0.215) 0.200 0.168 0.924 0.047 

Locus 678 : 
2 alleles
2.2% missing data
   2   (0.898) 0.973 0.875 0.230 0.953 
   4   (0.102) 0.027 0.125 0.770 0.047 

Locus 679 : 
2 alleles
9.4% missing data
   1   (0.543) 0.599 0.474 0.863 0.678 
   3   (0.457) 0.401 0.526 0.137 0.322 

Locus 680 : 
2 alleles
4.3% missing data
   4   (0.893) 0.960 0.848 0.990 0.979 
   2   (0.107) 0.040 0.152 0.010 0.021 

Locus 681 : 
2 alleles
13.0% missing data
   1   (0.509) 0.526 0.556 0.059 0.066 
   4   (0.491) 0.474 0.444 0.941 0.934 

Locus 682 : 
2 alleles
16.7% missing data
   1   (0.812) 0.771 0.870 0.781 0.972 
   3   (0.188) 0.229 0.130 0.219 0.028 

Locus 683 : 
2 alleles
11.6% missing data
   4   (0.857) 0.916 0.874 0.069 0.970 
   2   (0.143) 0.084 0.126 0.931 0.030 

Locus 684 : 
2 alleles
12.3% missing data
   2   (0.854) 0.903 0.851 0.837 0.959 
   4   (0.146) 0.097 0.149 0.163 0.041 

Locus 685 : 
2 alleles
17.4% missing data
   1   (0.417) 0.338 0.457 0.180 0.837 
   4   (0.583) 0.662 0.543 0.820 0.163 

Locus 686 : 
2 alleles
17.4% missing data
   3   (0.107) 0.066 0.103 0.008 0.017 
   4   (0.893) 0.934 0.897 0.992 0.983 

Locus 687 : 
2 alleles
18.1% missing data
   1   (0.057) 0.111 0.012 0.004 0.001 
   3   (0.943) 0.889 0.988 0.996 0.999 

Locus 688 : 
2 alleles
3.6% missing data
   1   (0.515) 0.536 0.479 0.890 0.546 
   4   (0.485) 0.464 0.521 0.110 0.454 

Locus 689 : 
2 alleles
2.2% missing data
   1   (0.096) 0.093 0.059 0.009 0.005 
   3   (0.904) 0.907 0.941 0.991 0.995 

Locus 690 : 
2 alleles
5.1% missing data
   4   (0.844) 0.842 0.874 0.986 0.986 
   1   (0.156) 0.158 0.126 0.014 0.014 

Locus 691 : 
2 alleles
10.1% missing data
   3   (0.772) 0.768 0.792 0.899 0.954 
   1   (0.228) 0.232 0.208 0.101 0.046 

Locus 692 : 
2 alleles
13.0% missing data
   2   (0.884) 0.905 0.911 0.889 0.986 
   3   (0.116) 0.095 0.089 0.111 0.014 

Locus 693 : 
2 alleles
1.4% missing data
   3   (0.202) 0.202 0.186 0.016 0.022 
   2   (0.798) 0.798 0.814 0.984 0.978 

Locus 694 : 
2 alleles
4.3% missing data
   4   (0.861) 0.865 0.922 0.287 0.947 
   2   (0.139) 0.135 0.078 0.713 0.053 

Locus 695 : 
2 alleles
12.3% missing data
   4   (0.926) 0.916 0.970 0.978 0.997 
   1   (0.074) 0.084 0.030 0.022 0.003 

Locus 696 : 
2 alleles
3.6% missing data
   2   (0.919) 0.934 0.952 0.960 0.995 
   4   (0.081) 0.066 0.048 0.040 0.005 

Locus 697 : 
2 alleles
10.9% missing data
   3   (0.757) 0.779 0.749 0.979 0.934 
   4   (0.243) 0.221 0.251 0.021 0.066 

Locus 698 : 
2 alleles
5.8% missing data
   3   (0.925) 0.897 0.973 0.995 0.998 
   1   (0.075) 0.103 0.027 0.005 0.002 

Locus 699 : 
2 alleles
10.9% missing data
   1   (0.132) 0.054 0.143 0.925 0.030 
   3   (0.868) 0.946 0.857 0.075 0.970 

Locus 700 : 
2 alleles
7.2% missing data
   2   (0.224) 0.163 0.225 0.714 0.104 
   3   (0.776) 0.837 0.775 0.286 0.896 

Locus 701 : 
2 alleles
1.4% missing data
   4   (0.122) 0.128 0.082 0.010 0.011 
   2   (0.878) 0.872 0.918 0.990 0.989 

Locus 702 : 
2 alleles
6.5% missing data
   1   (0.531) 0.552 0.532 0.828 0.144 
   3   (0.469) 0.448 0.468 0.172 0.856 

Locus 703 : 
2 alleles
1.4% missing data
   3   (0.864) 0.882 0.919 0.025 0.990 
   2   (0.136) 0.118 0.081 0.975 0.010 

Locus 704 : 
2 alleles
4.3% missing data
   3   (0.934) 0.993 0.806 0.981 0.972 
   2   (0.066) 0.007 0.194 0.019 0.028 

Locus 705 : 
2 alleles
6.5% missing data
   3   (0.742) 0.792 0.752 0.645 0.464 
   4   (0.258) 0.208 0.248 0.355 0.536 

Locus 706 : 
2 alleles
1.4% missing data
   3   (0.908) 0.950 0.917 0.991 0.979 
   4   (0.092) 0.050 0.083 0.009 0.021 

Locus 707 : 
2 alleles
9.4% missing data
   2   (0.650) 0.707 0.630 0.277 0.746 
   4   (0.350) 0.293 0.370 0.723 0.254 

Locus 708 : 
2 alleles
13.0% missing data
   1   (0.223) 0.152 0.234 0.521 0.234 
   3   (0.777) 0.848 0.766 0.479 0.766 

Locus 709 : 
2 alleles
15.9% missing data
   4   (0.887) 0.956 0.854 0.858 0.919 
   3   (0.113) 0.044 0.146 0.142 0.081 

Locus 710 : 
2 alleles
8.0% missing data
   2   (0.770) 0.833 0.725 0.983 0.908 
   4   (0.230) 0.167 0.275 0.017 0.092 

Locus 711 : 
2 alleles
12.3% missing data
   4   (0.907) 0.888 0.954 0.992 0.993 
   2   (0.093) 0.112 0.046 0.008 0.007 

Locus 712 : 
2 alleles
14.5% missing data
   1   (0.366) 0.396 0.348 0.095 0.169 
   3   (0.634) 0.604 0.652 0.905 0.831 

Locus 713 : 
2 alleles
5.8% missing data
   2   (0.782) 0.680 0.859 0.975 0.978 
   4   (0.218) 0.320 0.141 0.025 0.022 

Locus 714 : 
2 alleles
13.0% missing data
   3   (0.415) 0.379 0.376 0.930 0.849 
   1   (0.585) 0.621 0.624 0.070 0.151 

Locus 715 : 
2 alleles
3.6% missing data
   2   (0.855) 0.754 0.932 0.988 0.986 
   4   (0.145) 0.246 0.068 0.012 0.014 

Locus 716 : 
2 alleles
2.9% missing data
   2   (0.870) 0.910 0.874 0.990 0.960 
   4   (0.130) 0.090 0.126 0.010 0.040 

Locus 717 : 
2 alleles
3.6% missing data
   2   (0.878) 0.935 0.854 0.989 0.973 
   4   (0.122) 0.065 0.146 0.011 0.027 

Locus 718 : 
2 alleles
10.1% missing data
   3   (0.669) 0.721 0.656 0.189 0.851 
   4   (0.331) 0.279 0.344 0.811 0.149 

Locus 719 : 
2 alleles
4.3% missing data
   2   (0.143) 0.163 0.097 0.010 0.020 
   4   (0.857) 0.837 0.903 0.990 0.980 

Locus 720 : 
2 alleles
3.6% missing data
   3   (0.894) 0.901 0.927 0.993 0.993 
   4   (0.106) 0.099 0.073 0.007 0.007 

Locus 721 : 
2 alleles
13.0% missing data
   4   (0.854) 0.937 0.809 0.847 0.780 
   2   (0.146) 0.063 0.191 0.153 0.220 

Locus 722 : 
2 alleles
14.5% missing data
   3   (0.914) 0.936 0.942 0.991 0.991 
   4   (0.086) 0.064 0.058 0.009 0.009 

Locus 723 : 
2 alleles
2.9% missing data
   3   (0.909) 0.967 0.928 0.358 0.878 
   1   (0.091) 0.033 0.072 0.642 0.122 

Locus 724 : 
2 alleles
10.1% missing data
   1   (0.267) 0.439 0.162 0.025 0.015 
   3   (0.733) 0.561 0.838 0.975 0.985 

Locus 725 : 
2 alleles
13.8% missing data
   1   (0.780) 0.831 0.745 0.937 0.967 
   3   (0.220) 0.169 0.255 0.063 0.033 

Locus 726 : 
2 alleles
12.3% missing data
   3   (0.915) 0.922 0.954 0.883 0.995 
   1   (0.085) 0.078 0.046 0.117 0.005 

Locus 727 : 
2 alleles
11.6% missing data
   3   (0.706) 0.846 0.615 0.915 0.087 
   1   (0.294) 0.154 0.385 0.085 0.913 

Locus 728 : 
2 alleles
13.8% missing data
   4   (0.743) 0.815 0.720 0.758 0.586 
   3   (0.257) 0.185 0.280 0.242 0.414 

Locus 729 : 
2 alleles
17.4% missing data
   3   (0.895) 0.951 0.876 0.990 0.976 
   4   (0.105) 0.049 0.124 0.010 0.024 

Locus 730 : 
2 alleles
10.1% missing data
   3   (0.872) 0.883 0.898 0.987 0.989 
   1   (0.128) 0.117 0.102 0.013 0.011 

Locus 731 : 
2 alleles
5.1% missing data
   2   (0.659) 0.743 0.612 0.363 0.716 
   4   (0.341) 0.257 0.388 0.637 0.284 

Locus 732 : 
2 alleles
10.1% missing data
   4   (0.897) 0.907 0.929 0.992 0.991 
   1   (0.103) 0.093 0.071 0.008 0.009 

Locus 733 : 
2 alleles
2.2% missing data
   3   (0.693) 0.701 0.729 0.235 0.829 
   1   (0.307) 0.299 0.271 0.765 0.171 

Locus 734 : 
2 alleles
2.2% missing data
   3   (0.599) 0.673 0.523 0.968 0.688 
   1   (0.401) 0.327 0.477 0.032 0.312 

Locus 735 : 
2 alleles
11.6% missing data
   3   (0.889) 0.945 0.913 0.036 0.987 
   1   (0.111) 0.055 0.087 0.964 0.013 

Locus 736 : 
2 alleles
5.1% missing data
   2   (0.110) 0.099 0.051 0.803 0.018 
   4   (0.890) 0.901 0.949 0.197 0.982 

Locus 737 : 
2 alleles
13.8% missing data
   1   (0.503) 0.531 0.504 0.537 0.163 
   4   (0.497) 0.469 0.496 0.463 0.837 

Locus 738 : 
2 alleles
5.8% missing data
   4   (0.521) 0.501 0.483 0.938 0.931 
   2   (0.479) 0.499 0.517 0.062 0.069 

Locus 739 : 
2 alleles
10.9% missing data
   3   (0.911) 0.927 0.941 0.992 0.995 
   1   (0.089) 0.073 0.059 0.008 0.005 

Locus 740 : 
2 alleles
2.2% missing data
   2   (0.916) 0.898 0.962 0.992 0.997 
   4   (0.084) 0.102 0.038 0.008 0.003 

Locus 741 : 
2 alleles
5.8% missing data
   2   (0.839) 0.889 0.816 0.986 0.979 
   4   (0.161) 0.111 0.184 0.014 0.021 

Locus 742 : 
2 alleles
6.5% missing data
   4   (0.913) 0.978 0.851 0.991 0.986 
   2   (0.087) 0.022 0.149 0.009 0.014 

Locus 743 : 
2 alleles
2.9% missing data
   2   (0.170) 0.145 0.168 0.015 0.019 
   4   (0.830) 0.855 0.832 0.985 0.981 

Locus 744 : 
2 alleles
3.6% missing data
   1   (0.667) 0.802 0.505 0.970 0.908 
   3   (0.333) 0.198 0.495 0.030 0.092 

Locus 745 : 
2 alleles
4.3% missing data
   3   (0.836) 0.797 0.889 0.943 0.985 
   1   (0.164) 0.203 0.111 0.057 0.015 

Locus 746 : 
2 alleles
2.9% missing data
   3   (0.863) 0.851 0.904 0.964 0.987 
   1   (0.137) 0.149 0.096 0.036 0.013 

Locus 747 : 
2 alleles
2.9% missing data
   2   (0.072) 0.095 0.025 0.005 0.003 
   4   (0.928) 0.905 0.975 0.995 0.997 

Locus 748 : 
2 alleles
1.4% missing data
   2   (0.909) 0.944 0.922 0.991 0.992 
   4   (0.091) 0.056 0.078 0.009 0.008 

Locus 749 : 
2 alleles
8.0% missing data
   3   (0.280) 0.316 0.251 0.024 0.062 
   1   (0.720) 0.684 0.749 0.976 0.938 

Locus 750 : 
2 alleles
11.6% missing data
   3   (0.913) 0.933 0.943 0.991 0.991 
   1   (0.087) 0.067 0.057 0.009 0.009 

Locus 751 : 
2 alleles
13.8% missing data
   1   (0.242) 0.193 0.262 0.065 0.219 
   4   (0.758) 0.807 0.738 0.935 0.781 

Locus 752 : 
2 alleles
7.2% missing data
   3   (0.723) 0.662 0.768 0.975 0.962 
   4   (0.277) 0.338 0.232 0.025 0.038 

Locus 753 : 
2 alleles
3.6% missing data
   2   (0.805) 0.838 0.842 0.630 0.651 
   4   (0.195) 0.162 0.158 0.370 0.349 

Locus 754 : 
2 alleles
10.9% missing data
   1   (0.860) 0.858 0.892 0.983 0.987 
   3   (0.140) 0.142 0.108 0.017 0.013 

Locus 755 : 
2 alleles
2.2% missing data
   2   (0.772) 0.825 0.784 0.162 0.902 
   4   (0.228) 0.175 0.216 0.838 0.098 

Locus 756 : 
2 alleles
2.9% missing data
   4   (0.928) 0.987 0.877 0.995 0.924 
   2   (0.072) 0.013 0.123 0.005 0.076 

Locus 757 : 
2 alleles
5.8% missing data
   1   (0.581) 0.600 0.595 0.598 0.301 
   3   (0.419) 0.400 0.405 0.402 0.699 

Locus 758 : 
2 alleles
5.8% missing data
   4   (0.814) 0.815 0.842 0.943 0.942 
   1   (0.186) 0.185 0.158 0.057 0.058 

Locus 759 : 
2 alleles
14.5% missing data
   4   (0.542) 0.515 0.546 0.577 0.844 
   2   (0.458) 0.485 0.454 0.423 0.156 

Locus 760 : 
2 alleles
5.1% missing data
   2   (0.798) 0.829 0.790 0.980 0.962 
   3   (0.202) 0.171 0.210 0.020 0.038 

Locus 761 : 
2 alleles
10.1% missing data
   2   (0.880) 0.929 0.867 0.981 0.990 
   4   (0.120) 0.071 0.133 0.019 0.010 

Locus 762 : 
2 alleles
7.2% missing data
   1   (0.849) 0.831 0.889 0.985 0.988 
   2   (0.151) 0.169 0.111 0.015 0.012 

Locus 763 : 
2 alleles
3.6% missing data
   4   (0.890) 0.914 0.943 0.011 0.992 
   2   (0.110) 0.086 0.057 0.989 0.008 

Locus 764 : 
2 alleles
5.1% missing data
   2   (0.833) 0.880 0.814 0.984 0.974 
   4   (0.167) 0.120 0.186 0.016 0.026 

Locus 765 : 
2 alleles
17.4% missing data
   4   (0.523) 0.590 0.489 0.463 0.286 
   2   (0.477) 0.410 0.511 0.537 0.714 

Locus 766 : 
2 alleles
9.4% missing data
   2   (0.903) 0.903 0.942 0.993 0.992 
   4   (0.097) 0.097 0.058 0.007 0.008 

Locus 767 : 
2 alleles
5.1% missing data
   4   (0.376) 0.364 0.417 0.050 0.051 
   2   (0.624) 0.636 0.583 0.950 0.949 

Locus 768 : 
2 alleles
2.9% missing data
   2   (0.896) 0.932 0.907 0.989 0.990 
   1   (0.104) 0.068 0.093 0.011 0.010 

Locus 769 : 
2 alleles
3.6% missing data
   3   (0.732) 0.753 0.721 0.893 0.940 
   1   (0.268) 0.247 0.279 0.107 0.060 

Locus 770 : 
2 alleles
6.5% missing data
   1   (0.815) 0.781 0.863 0.938 0.974 
   3   (0.185) 0.219 0.137 0.062 0.026 

Locus 771 : 
2 alleles
7.2% missing data
   3   (0.906) 0.967 0.871 0.992 0.985 
   1   (0.094) 0.033 0.129 0.008 0.015 

Locus 772 : 
2 alleles
13.0% missing data
   2   (0.843) 0.855 0.859 0.988 0.987 
   4   (0.157) 0.145 0.141 0.012 0.013 

Locus 773 : 
2 alleles
15.9% missing data
   2   (0.406) 0.489 0.325 0.592 0.262 
   4   (0.594) 0.511 0.675 0.408 0.738 

Locus 774 : 
2 alleles
10.9% missing data
   3   (0.923) 0.905 0.969 0.995 0.996 
   1   (0.077) 0.095 0.031 0.005 0.004 

Locus 775 : 
2 alleles
15.9% missing data
   3   (0.918) 0.929 0.953 0.990 0.996 
   1   (0.082) 0.071 0.047 0.010 0.004 

Locus 776 : 
2 alleles
13.0% missing data
   4   (0.592) 0.484 0.645 0.958 0.950 
   2   (0.408) 0.516 0.355 0.042 0.050 

Locus 777 : 
2 alleles
6.5% missing data
   1   (0.449) 0.390 0.500 0.692 0.211 
   4   (0.551) 0.610 0.500 0.308 0.789 

Locus 778 : 
2 alleles
5.8% missing data
   1   (0.902) 0.960 0.878 0.992 0.987 
   4   (0.098) 0.040 0.122 0.008 0.013 

Locus 779 : 
2 alleles
13.0% missing data
   2   (0.313) 0.257 0.382 0.037 0.047 
   4   (0.687) 0.743 0.618 0.963 0.953 

Locus 780 : 
2 alleles
6.5% missing data
   1   (0.660) 0.701 0.629 0.909 0.729 
   3   (0.340) 0.299 0.371 0.091 0.271 

Locus 781 : 
2 alleles
5.8% missing data
   3   (0.682) 0.660 0.700 0.968 0.869 
   1   (0.318) 0.340 0.300 0.032 0.131 

Locus 782 : 
2 alleles
12.3% missing data
   3   (0.830) 0.943 0.698 0.986 0.835 
   1   (0.170) 0.057 0.302 0.014 0.165 

Locus 783 : 
2 alleles
14.5% missing data
   3   (0.859) 0.876 0.878 0.988 0.980 
   1   (0.141) 0.124 0.122 0.012 0.020 

Locus 784 : 
2 alleles
12.3% missing data
   4   (0.746) 0.780 0.768 0.027 0.951 
   3   (0.254) 0.220 0.232 0.973 0.049 

Locus 785 : 
2 alleles
1.4% missing data
   2   (0.661) 0.701 0.646 0.519 0.847 
   4   (0.339) 0.299 0.354 0.481 0.153 

Locus 786 : 
2 alleles
13.8% missing data
   3   (0.875) 0.895 0.893 0.990 0.992 
   1   (0.125) 0.105 0.107 0.010 0.008 

Locus 787 : 
2 alleles
5.8% missing data
   3   (0.921) 0.878 0.973 0.980 0.997 
   4   (0.079) 0.122 0.027 0.020 0.003 

Locus 788 : 
2 alleles
13.0% missing data
   1   (0.915) 0.939 0.939 0.993 0.994 
   2   (0.085) 0.061 0.061 0.007 0.006 

Locus 789 : 
2 alleles
1.4% missing data
   3   (0.861) 0.880 0.881 0.988 0.970 
   1   (0.139) 0.120 0.119 0.012 0.030 

Locus 790 : 
2 alleles
10.9% missing data
   3   (0.889) 0.866 0.937 0.988 0.993 
   1   (0.111) 0.134 0.063 0.012 0.007 

Locus 791 : 
2 alleles
4.3% missing data
   1   (0.696) 0.759 0.678 0.958 0.334 
   3   (0.304) 0.241 0.322 0.042 0.666 

Locus 792 : 
2 alleles
12.3% missing data
   1   (0.891) 0.915 0.911 0.990 0.994 
   3   (0.109) 0.085 0.089 0.010 0.006 

Locus 793 : 
2 alleles
0.0% missing data
   1   (0.072) 0.100 0.024 0.004 0.002 
   3   (0.928) 0.900 0.976 0.996 0.998 

Locus 794 : 
2 alleles
13.8% missing data
   2   (0.575) 0.556 0.617 0.549 0.357 
   4   (0.425) 0.444 0.383 0.451 0.643 

Locus 795 : 
2 alleles
0.7% missing data
   2   (0.852) 0.835 0.891 0.989 0.990 
   3   (0.148) 0.165 0.109 0.011 0.010 

Locus 796 : 
2 alleles
13.0% missing data
   1   (0.743) 0.818 0.729 0.758 0.377 
   2   (0.257) 0.182 0.271 0.242 0.623 

Locus 797 : 
2 alleles
5.1% missing data
   3   (0.877) 0.932 0.862 0.990 0.965 
   4   (0.123) 0.068 0.138 0.010 0.035 

Locus 798 : 
2 alleles
5.1% missing data
   3   (0.891) 0.912 0.913 0.991 0.992 
   1   (0.109) 0.088 0.087 0.009 0.008 

Locus 799 : 
2 alleles
11.6% missing data
   2   (0.860) 0.859 0.892 0.986 0.986 
   4   (0.140) 0.141 0.108 0.014 0.014 

Locus 800 : 
2 alleles
5.1% missing data
   3   (0.898) 0.936 0.905 0.988 0.991 
   1   (0.102) 0.064 0.095 0.012 0.009 

Locus 801 : 
2 alleles
0.0% missing data
   1   (0.906) 0.927 0.934 0.991 0.990 
   2   (0.094) 0.073 0.066 0.009 0.010 

Locus 802 : 
2 alleles
8.0% missing data
   1   (0.863) 0.924 0.877 0.047 0.983 
   3   (0.137) 0.076 0.123 0.953 0.017 

Locus 803 : 
2 alleles
11.6% missing data
   1   (0.891) 0.894 0.929 0.990 0.986 
   3   (0.109) 0.106 0.071 0.010 0.014 

Locus 804 : 
2 alleles
2.9% missing data
   3   (0.919) 0.986 0.834 0.993 0.923 
   4   (0.081) 0.014 0.166 0.007 0.077 

Locus 805 : 
2 alleles
12.3% missing data
   1   (0.771) 0.833 0.779 0.080 0.857 
   3   (0.229) 0.167 0.221 0.920 0.143 

Locus 806 : 
2 alleles
4.3% missing data
   1   (0.098) 0.051 0.105 0.008 0.006 
   2   (0.902) 0.949 0.895 0.992 0.994 

Locus 807 : 
2 alleles
3.6% missing data
   1   (0.697) 0.641 0.736 0.975 0.939 
   3   (0.303) 0.359 0.264 0.025 0.061 

Locus 808 : 
2 alleles
14.5% missing data
   4   (0.885) 0.947 0.919 0.026 0.824 
   2   (0.115) 0.053 0.081 0.974 0.176 

Locus 809 : 
2 alleles
4.3% missing data
   2   (0.870) 0.853 0.914 0.988 0.990 
   3   (0.130) 0.147 0.086 0.012 0.010 

Locus 810 : 
2 alleles
5.8% missing data
   3   (0.915) 0.986 0.807 0.979 0.958 
   2   (0.085) 0.014 0.193 0.021 0.042 

Locus 811 : 
2 alleles
14.5% missing data
   3   (0.592) 0.641 0.574 0.661 0.389 
   1   (0.408) 0.359 0.426 0.339 0.611 

Locus 812 : 
2 alleles
5.1% missing data
   3   (0.904) 0.972 0.905 0.016 0.978 
   1   (0.096) 0.028 0.095 0.984 0.022 

Locus 813 : 
2 alleles
10.9% missing data
   2   (0.906) 0.840 0.966 0.975 0.995 
   3   (0.094) 0.160 0.034 0.025 0.005 

Locus 814 : 
2 alleles
3.6% missing data
   1   (0.220) 0.147 0.226 0.528 0.342 
   4   (0.780) 0.853 0.774 0.472 0.658 

Locus 815 : 
2 alleles
2.9% missing data
   1   (0.839) 0.753 0.915 0.983 0.971 
   2   (0.161) 0.247 0.085 0.017 0.029 

Locus 816 : 
2 alleles
7.2% missing data
   2   (0.893) 0.902 0.924 0.988 0.994 
   1   (0.107) 0.098 0.076 0.012 0.006 

Locus 817 : 
2 alleles
13.0% missing data
   4   (0.631) 0.708 0.546 0.970 0.818 
   1   (0.369) 0.292 0.454 0.030 0.182 

Locus 818 : 
2 alleles
14.5% missing data
   1   (0.181) 0.213 0.133 0.012 0.044 
   2   (0.819) 0.787 0.867 0.988 0.956 

Locus 819 : 
2 alleles
12.3% missing data
   1   (0.872) 0.922 0.859 0.985 0.987 
   3   (0.128) 0.078 0.141 0.015 0.013 

Locus 820 : 
2 alleles
3.6% missing data
   3   (0.534) 0.613 0.527 0.070 0.099 
   1   (0.466) 0.387 0.473 0.930 0.901 

Locus 821 : 
2 alleles
3.6% missing data
   3   (0.797) 0.870 0.738 0.941 0.962 
   1   (0.203) 0.130 0.262 0.059 0.038 

Locus 822 : 
2 alleles
13.0% missing data
   2   (0.125) 0.052 0.168 0.036 0.098 
   4   (0.875) 0.948 0.832 0.964 0.902 

Locus 823 : 
2 alleles
12.3% missing data
   2   (0.897) 0.935 0.910 0.901 0.978 
   4   (0.103) 0.065 0.090 0.099 0.022 

Locus 824 : 
2 alleles
11.6% missing data
   2   (0.927) 0.835 0.982 0.995 0.998 
   3   (0.073) 0.165 0.018 0.005 0.002 

Locus 825 : 
2 alleles
1.4% missing data
   1   (0.869) 0.887 0.893 0.988 0.968 
   3   (0.131) 0.113 0.107 0.012 0.032 

Locus 826 : 
2 alleles
2.9% missing data
   2   (0.903) 0.944 0.909 0.992 0.990 
   1   (0.097) 0.056 0.091 0.008 0.010 

Locus 827 : 
2 alleles
5.1% missing data
   1   (0.886) 0.921 0.901 0.993 0.949 
   4   (0.114) 0.079 0.099 0.007 0.051 

Locus 828 : 
2 alleles
7.2% missing data
   4   (0.683) 0.708 0.701 0.481 0.607 
   3   (0.317) 0.292 0.299 0.519 0.393 

Locus 829 : 
2 alleles
10.9% missing data
   3   (0.818) 0.765 0.873 0.981 0.985 
   1   (0.182) 0.235 0.127 0.019 0.015 

Locus 830 : 
2 alleles
2.9% missing data
   2   (0.755) 0.755 0.760 0.979 0.968 
   3   (0.245) 0.245 0.240 0.021 0.032 

Locus 831 : 
2 alleles
1.4% missing data
   2   (0.913) 0.916 0.952 0.994 0.994 
   4   (0.087) 0.084 0.048 0.006 0.006 

Locus 832 : 
2 alleles
10.9% missing data
   2   (0.710) 0.726 0.745 0.713 0.404 
   4   (0.290) 0.274 0.255 0.287 0.596 

Locus 833 : 
2 alleles
15.2% missing data
   4   (0.887) 0.891 0.924 0.989 0.986 
   2   (0.113) 0.109 0.076 0.011 0.014 

Locus 834 : 
2 alleles
14.5% missing data
   2   (0.756) 0.710 0.795 0.979 0.976 
   4   (0.244) 0.290 0.205 0.021 0.024 

Locus 835 : 
2 alleles
10.9% missing data
   4   (0.903) 0.938 0.916 0.991 0.990 
   2   (0.097) 0.062 0.084 0.009 0.010 

Locus 836 : 
2 alleles
5.1% missing data
   2   (0.466) 0.502 0.430 0.591 0.386 
   4   (0.534) 0.498 0.570 0.409 0.614 

Locus 837 : 
2 alleles
7.2% missing data
   2   (0.879) 0.910 0.891 0.987 0.976 
   4   (0.121) 0.090 0.109 0.013 0.024 

Locus 838 : 
2 alleles
5.1% missing data
   1   (0.869) 0.962 0.774 0.988 0.783 
   2   (0.131) 0.038 0.226 0.012 0.217 

Locus 839 : 
2 alleles
5.1% missing data
   1   (0.859) 0.933 0.807 0.985 0.941 
   4   (0.141) 0.067 0.193 0.015 0.059 

Locus 840 : 
2 alleles
2.9% missing data
   3   (0.921) 0.776 0.983 0.995 0.998 
   1   (0.079) 0.224 0.017 0.005 0.002 

Locus 841 : 
2 alleles
10.9% missing data
   2   (0.911) 0.968 0.891 0.992 0.964 
   4   (0.089) 0.032 0.109 0.008 0.036 

Locus 842 : 
2 alleles
5.1% missing data
   2   (0.902) 0.942 0.909 0.990 0.987 
   4   (0.098) 0.058 0.091 0.010 0.013 

Locus 843 : 
2 alleles
12.3% missing data
   2   (0.801) 0.770 0.840 0.982 0.983 
   4   (0.199) 0.230 0.160 0.018 0.017 

Locus 844 : 
2 alleles
2.9% missing data
   3   (0.896) 0.961 0.901 0.312 0.947 
   1   (0.104) 0.039 0.099 0.688 0.053 

Locus 845 : 
2 alleles
13.8% missing data
   1   (0.816) 0.756 0.877 0.946 0.981 
   3   (0.184) 0.244 0.123 0.054 0.019 

Locus 846 : 
2 alleles
12.3% missing data
   1   (0.839) 0.884 0.871 0.077 0.963 
   4   (0.161) 0.116 0.129 0.923 0.037 

Locus 847 : 
2 alleles
4.3% missing data
   1   (0.748) 0.702 0.794 0.978 0.929 
   3   (0.252) 0.298 0.206 0.022 0.071 

Locus 848 : 
2 alleles
8.0% missing data
   1   (0.495) 0.524 0.464 0.398 0.630 
   3   (0.505) 0.476 0.536 0.602 0.370 

Locus 849 : 
2 alleles
8.7% missing data
   3   (0.941) 0.890 0.986 0.996 0.999 
   2   (0.059) 0.110 0.014 0.004 0.001 

Locus 850 : 
2 alleles
10.9% missing data
   1   (0.755) 0.803 0.767 0.420 0.705 
   3   (0.245) 0.197 0.233 0.580 0.295 

Locus 851 : 
2 alleles
5.8% missing data
   2   (0.894) 0.917 0.917 0.989 0.990 
   4   (0.106) 0.083 0.083 0.011 0.010 

Locus 852 : 
2 alleles
4.3% missing data
   4   (0.898) 0.940 0.901 0.991 0.990 
   2   (0.102) 0.060 0.099 0.009 0.010 

Locus 853 : 
2 alleles
2.9% missing data
   1   (0.241) 0.171 0.309 0.021 0.032 
   3   (0.759) 0.829 0.691 0.979 0.968 

Locus 854 : 
2 alleles
5.8% missing data
   1   (0.894) 0.906 0.924 0.992 0.990 
   3   (0.106) 0.094 0.076 0.008 0.010 

Locus 855 : 
2 alleles
10.9% missing data
   1   (0.128) 0.100 0.116 0.010 0.012 
   3   (0.872) 0.900 0.884 0.990 0.988 

Locus 856 : 
2 alleles
1.4% missing data
   1   (0.682) 0.591 0.735 0.972 0.975 
   3   (0.318) 0.409 0.265 0.028 0.025 

Locus 857 : 
2 alleles
3.6% missing data
   1   (0.200) 0.183 0.197 0.019 0.028 
   3   (0.800) 0.817 0.803 0.981 0.972 

Locus 858 : 
2 alleles
13.0% missing data
   3   (0.208) 0.194 0.203 0.020 0.032 
   4   (0.792) 0.806 0.797 0.980 0.968 

Locus 859 : 
2 alleles
12.3% missing data
   4   (0.873) 0.922 0.863 0.989 0.976 
   2   (0.127) 0.078 0.137 0.011 0.024 

Locus 860 : 
2 alleles
8.0% missing data
   3   (0.827) 0.838 0.846 0.983 0.966 
   1   (0.173) 0.162 0.154 0.017 0.034 

Locus 861 : 
2 alleles
5.1% missing data
   2   (0.179) 0.108 0.208 0.014 0.254 
   4   (0.821) 0.892 0.792 0.986 0.746 

Locus 862 : 
2 alleles
5.8% missing data
   4   (0.316) 0.326 0.275 0.927 0.055 
   1   (0.684) 0.674 0.725 0.073 0.945 

Locus 863 : 
2 alleles
4.3% missing data
   3   (0.921) 0.992 0.788 0.995 0.673 
   1   (0.079) 0.008 0.212 0.005 0.327 

Locus 864 : 
2 alleles
4.3% missing data
   4   (0.879) 0.880 0.915 0.992 0.988 
   3   (0.121) 0.120 0.085 0.008 0.012 

Locus 865 : 
2 alleles
1.4% missing data
   1   (0.155) 0.143 0.131 0.014 0.039 
   3   (0.845) 0.857 0.869 0.986 0.961 

Locus 866 : 
2 alleles
9.4% missing data
   2   (0.903) 0.968 0.860 0.992 0.952 
   1   (0.097) 0.032 0.140 0.008 0.048 

Locus 867 : 
2 alleles
2.2% missing data
   1   (0.094) 0.062 0.076 0.025 0.013 
   2   (0.906) 0.938 0.924 0.975 0.987 

Locus 868 : 
2 alleles
3.6% missing data
   3   (0.839) 0.928 0.804 0.797 0.714 
   4   (0.161) 0.072 0.196 0.203 0.286 

Locus 869 : 
2 alleles
4.3% missing data
   4   (0.887) 0.948 0.902 0.181 0.975 
   2   (0.113) 0.052 0.098 0.819 0.025 

Locus 870 : 
2 alleles
5.1% missing data
   2   (0.891) 0.925 0.903 0.992 0.982 
   4   (0.109) 0.075 0.097 0.008 0.018 

Locus 871 : 
2 alleles
14.5% missing data
   1   (0.652) 0.657 0.677 0.213 0.835 
   4   (0.348) 0.343 0.323 0.787 0.165 

Locus 872 : 
2 alleles
6.5% missing data
   4   (0.896) 0.954 0.912 0.660 0.760 
   2   (0.104) 0.046 0.088 0.340 0.240 

Locus 873 : 
2 alleles
12.3% missing data
   1   (0.883) 0.929 0.877 0.989 0.984 
   2   (0.117) 0.071 0.123 0.011 0.016 

Locus 874 : 
2 alleles
1.4% missing data
   1   (0.862) 0.886 0.877 0.990 0.981 
   3   (0.138) 0.114 0.123 0.010 0.019 

Locus 875 : 
2 alleles
8.7% missing data
   2   (0.879) 0.895 0.904 0.989 0.986 
   4   (0.121) 0.105 0.096 0.011 0.014 

Locus 876 : 
2 alleles
2.9% missing data
   3   (0.882) 0.959 0.821 0.992 0.916 
   1   (0.118) 0.041 0.179 0.008 0.084 

Locus 877 : 
2 alleles
0.7% missing data
   1   (0.052) 0.092 0.011 0.004 0.001 
   2   (0.948) 0.908 0.989 0.996 0.999 

Locus 878 : 
2 alleles
12.3% missing data
   3   (0.731) 0.708 0.794 0.522 0.695 
   2   (0.269) 0.292 0.206 0.478 0.305 

Locus 879 : 
2 alleles
2.9% missing data
   1   (0.903) 0.973 0.900 0.081 0.971 
   3   (0.097) 0.027 0.100 0.919 0.029 

Locus 880 : 
2 alleles
9.4% missing data
   1   (0.683) 0.740 0.626 0.968 0.878 
   4   (0.317) 0.260 0.374 0.032 0.122 

Locus 881 : 
2 alleles
13.0% missing data
   2   (0.918) 0.892 0.967 0.979 0.996 
   4   (0.082) 0.108 0.033 0.021 0.004 

Locus 882 : 
2 alleles
15.9% missing data
   3   (0.883) 0.860 0.933 0.886 0.992 
   1   (0.117) 0.140 0.067 0.114 0.008 

Locus 883 : 
2 alleles
2.9% missing data
   3   (0.908) 0.961 0.895 0.993 0.979 
   1   (0.092) 0.039 0.105 0.007 0.021 

Locus 884 : 
2 alleles
3.6% missing data
   1   (0.766) 0.846 0.743 0.208 0.878 
   3   (0.234) 0.154 0.257 0.792 0.122 

Locus 885 : 
2 alleles
13.0% missing data
   2   (0.882) 0.858 0.934 0.888 0.993 
   4   (0.118) 0.142 0.066 0.112 0.007 

Locus 886 : 
2 alleles
11.6% missing data
   2   (0.907) 0.940 0.925 0.994 0.986 
   4   (0.093) 0.060 0.075 0.006 0.014 

Locus 887 : 
2 alleles
13.0% missing data
   1   (0.918) 0.944 0.943 0.993 0.993 
   2   (0.082) 0.056 0.057 0.007 0.007 

Locus 888 : 
2 alleles
17.4% missing data
   1   (0.682) 0.793 0.573 0.902 0.795 
   3   (0.318) 0.207 0.427 0.098 0.205 

Locus 889 : 
2 alleles
3.6% missing data
   3   (0.876) 0.900 0.896 0.936 0.984 
   1   (0.124) 0.100 0.104 0.064 0.016 

Locus 890 : 
2 alleles
6.5% missing data
   4   (0.678) 0.712 0.678 0.955 0.430 
   2   (0.322) 0.288 0.322 0.045 0.570 

Locus 891 : 
2 alleles
5.8% missing data
   2   (0.469) 0.498 0.443 0.820 0.188 
   4   (0.531) 0.502 0.557 0.180 0.812 

Locus 892 : 
2 alleles
5.8% missing data
   2   (0.825) 0.895 0.782 0.986 0.928 
   1   (0.175) 0.105 0.218 0.014 0.072 

Locus 893 : 
2 alleles
13.8% missing data
   4   (0.722) 0.675 0.769 0.721 0.946 
   2   (0.278) 0.325 0.231 0.279 0.054 

Locus 894 : 
2 alleles
13.0% missing data
   3   (0.583) 0.538 0.647 0.594 0.341 
   4   (0.417) 0.462 0.353 0.406 0.659 

Locus 895 : 
2 alleles
3.6% missing data
   1   (0.946) 0.902 0.988 0.996 0.999 
   3   (0.054) 0.098 0.012 0.004 0.001 

Locus 896 : 
2 alleles
13.0% missing data
   2   (0.734) 0.740 0.774 0.071 0.951 
   3   (0.266) 0.260 0.226 0.929 0.049 

Locus 897 : 
2 alleles
15.2% missing data
   3   (0.763) 0.791 0.753 0.978 0.915 
   4   (0.237) 0.209 0.247 0.022 0.085 

Locus 898 : 
2 alleles
1.4% missing data
   1   (0.874) 0.947 0.841 0.987 0.788 
   3   (0.126) 0.053 0.159 0.013 0.212 

Locus 899 : 
2 alleles
13.8% missing data
   1   (0.862) 0.864 0.899 0.862 0.975 
   3   (0.138) 0.136 0.101 0.138 0.025 

Locus 900 : 
2 alleles
2.9% missing data
   3   (0.929) 0.905 0.976 0.994 0.998 
   1   (0.071) 0.095 0.024 0.006 0.002 

Locus 901 : 
2 alleles
4.3% missing data
   3   (0.887) 0.901 0.916 0.991 0.986 
   2   (0.113) 0.099 0.084 0.009 0.014 

Locus 902 : 
2 alleles
12.3% missing data
   4   (0.925) 0.907 0.970 0.994 0.997 
   1   (0.075) 0.093 0.030 0.006 0.003 

Locus 903 : 
2 alleles
13.0% missing data
   4   (0.633) 0.631 0.653 0.289 0.855 
   2   (0.367) 0.369 0.347 0.711 0.145 

Locus 904 : 
2 alleles
8.7% missing data
   4   (0.484) 0.486 0.461 0.749 0.575 
   2   (0.516) 0.514 0.539 0.251 0.425 

Locus 905 : 
2 alleles
6.5% missing data
   1   (0.886) 0.859 0.936 0.991 0.991 
   3   (0.114) 0.141 0.064 0.009 0.009 

Locus 906 : 
2 alleles
12.3% missing data
   2   (0.901) 0.961 0.915 0.220 0.959 
   4   (0.099) 0.039 0.085 0.780 0.041 

Locus 907 : 
2 alleles
1.4% missing data
   1   (0.906) 0.926 0.933 0.992 0.992 
   2   (0.094) 0.074 0.067 0.008 0.008 

Locus 908 : 
2 alleles
12.3% missing data
   3   (0.784) 0.791 0.805 0.805 0.936 
   1   (0.216) 0.209 0.195 0.195 0.064 

Locus 909 : 
2 alleles
3.6% missing data
   1   (0.733) 0.819 0.733 0.075 0.473 
   4   (0.267) 0.181 0.267 0.925 0.527 

Locus 910 : 
2 alleles
12.3% missing data
   4   (0.612) 0.622 0.637 0.681 0.307 
   1   (0.388) 0.378 0.363 0.319 0.693 

Locus 911 : 
2 alleles
15.9% missing data
   3   (0.872) 0.729 0.956 0.797 0.995 
   1   (0.128) 0.271 0.044 0.203 0.005 

Locus 912 : 
2 alleles
2.9% missing data
   1   (0.918) 0.923 0.974 0.025 0.996 
   3   (0.082) 0.077 0.026 0.975 0.004 

Locus 913 : 
2 alleles
18.8% missing data
   1   (0.839) 0.897 0.818 0.808 0.973 
   3   (0.161) 0.103 0.182 0.192 0.027 

Locus 914 : 
2 alleles
10.1% missing data
   3   (0.812) 0.799 0.841 0.983 0.978 
   1   (0.188) 0.201 0.159 0.017 0.022 

Locus 915 : 
2 alleles
5.1% missing data
   1   (0.832) 0.897 0.791 0.942 0.966 
   3   (0.168) 0.103 0.209 0.058 0.034 

Locus 916 : 
2 alleles
4.3% missing data
   2   (0.700) 0.763 0.653 0.975 0.746 
   4   (0.300) 0.237 0.347 0.025 0.254 

Locus 917 : 
2 alleles
1.4% missing data
   2   (0.786) 0.788 0.839 0.220 0.933 
   4   (0.214) 0.212 0.161 0.780 0.067 

Locus 918 : 
2 alleles
2.9% missing data
   2   (0.844) 0.907 0.810 0.986 0.954 
   4   (0.156) 0.093 0.190 0.014 0.046 

Locus 919 : 
2 alleles
2.9% missing data
   4   (0.634) 0.660 0.581 0.962 0.951 
   1   (0.366) 0.340 0.419 0.038 0.049 

Locus 920 : 
2 alleles
12.3% missing data
   3   (0.900) 0.943 0.904 0.992 0.983 
   1   (0.100) 0.057 0.096 0.008 0.017 

Locus 921 : 
2 alleles
13.0% missing data
   3   (0.821) 0.864 0.833 0.991 0.676 
   1   (0.179) 0.136 0.167 0.009 0.324 

Locus 922 : 
2 alleles
9.4% missing data
   2   (0.903) 0.902 0.943 0.992 0.993 
   4   (0.097) 0.098 0.057 0.008 0.007 

Locus 923 : 
2 alleles
5.1% missing data
   4   (0.695) 0.677 0.704 0.890 0.957 
   3   (0.305) 0.323 0.296 0.110 0.043 

Locus 924 : 
2 alleles
13.8% missing data
   3   (0.865) 0.887 0.887 0.860 0.987 
   1   (0.135) 0.113 0.113 0.140 0.013 

Locus 925 : 
2 alleles
2.9% missing data
   3   (0.779) 0.828 0.793 0.152 0.914 
   1   (0.221) 0.172 0.207 0.848 0.086 

Locus 926 : 
2 alleles
5.1% missing data
   4   (0.731) 0.782 0.681 0.977 0.958 
   2   (0.269) 0.218 0.319 0.023 0.042 

Locus 927 : 
2 alleles
8.0% missing data
   1   (0.461) 0.439 0.482 0.140 0.581 
   3   (0.539) 0.561 0.518 0.860 0.419 

Locus 928 : 
2 alleles
3.6% missing data
   3   (0.832) 0.800 0.909 0.035 0.985 
   4   (0.168) 0.200 0.091 0.965 0.015 

Locus 929 : 
2 alleles
1.4% missing data
   2   (0.877) 0.929 0.864 0.991 0.973 
   4   (0.123) 0.071 0.136 0.009 0.027 

Locus 930 : 
2 alleles
14.5% missing data
   3   (0.896) 0.953 0.919 0.097 0.966 
   4   (0.104) 0.047 0.081 0.903 0.034 

Locus 931 : 
2 alleles
2.9% missing data
   2   (0.894) 0.883 0.939 0.991 0.993 
   4   (0.106) 0.117 0.061 0.009 0.007 

Locus 932 : 
2 alleles
3.6% missing data
   1   (0.144) 0.141 0.083 0.873 0.015 
   3   (0.856) 0.859 0.917 0.127 0.985 

Locus 933 : 
2 alleles
12.3% missing data
   1   (0.834) 0.872 0.867 0.316 0.928 
   4   (0.166) 0.128 0.133 0.684 0.072 

Locus 934 : 
2 alleles
11.6% missing data
   2   (0.897) 0.979 0.821 0.861 0.603 
   3   (0.103) 0.021 0.179 0.139 0.397 

Locus 935 : 
2 alleles
10.1% missing data
   1   (0.590) 0.551 0.678 0.061 0.310 
   4   (0.410) 0.449 0.322 0.939 0.690 

Locus 936 : 
2 alleles
8.7% missing data
   2   (0.638) 0.704 0.624 0.850 0.145 
   3   (0.362) 0.296 0.376 0.150 0.855 

Locus 937 : 
2 alleles
12.3% missing data
   1   (0.916) 0.782 0.979 0.993 0.998 
   4   (0.084) 0.218 0.021 0.007 0.002 

Locus 938 : 
2 alleles
5.1% missing data
   1   (0.792) 0.845 0.801 0.296 0.917 
   4   (0.208) 0.155 0.199 0.704 0.083 

Locus 939 : 
2 alleles
5.1% missing data
   1   (0.715) 0.816 0.604 0.974 0.925 
   2   (0.285) 0.184 0.396 0.026 0.075 

Locus 940 : 
2 alleles
0.7% missing data
   3   (0.893) 0.936 0.892 0.988 0.989 
   1   (0.107) 0.064 0.108 0.012 0.011 

Locus 941 : 
2 alleles
6.5% missing data
   3   (0.482) 0.548 0.424 0.962 0.159 
   4   (0.518) 0.452 0.576 0.038 0.841 

Locus 942 : 
2 alleles
5.8% missing data
   2   (0.843) 0.867 0.890 0.299 0.934 
   4   (0.157) 0.133 0.110 0.701 0.066 

Locus 943 : 
2 alleles
3.6% missing data
   2   (0.907) 0.968 0.923 0.258 0.911 
   4   (0.093) 0.032 0.077 0.742 0.089 

Locus 944 : 
2 alleles
2.9% missing data
   4   (0.643) 0.675 0.601 0.958 0.884 
   1   (0.357) 0.325 0.399 0.042 0.116 

Locus 945 : 
2 alleles
3.6% missing data
   3   (0.882) 0.943 0.855 0.991 0.970 
   1   (0.118) 0.057 0.145 0.009 0.030 

Locus 946 : 
2 alleles
12.3% missing data
   2   (0.941) 0.994 0.834 0.995 0.987 
   1   (0.059) 0.006 0.166 0.005 0.013 

Locus 947 : 
2 alleles
3.6% missing data
   2   (0.885) 0.931 0.921 0.084 0.973 
   4   (0.115) 0.069 0.079 0.916 0.027 

Locus 948 : 
2 alleles
15.2% missing data
   3   (0.357) 0.355 0.366 0.119 0.146 
   4   (0.643) 0.645 0.634 0.881 0.854 

Locus 949 : 
2 alleles
5.1% missing data
   1   (0.800) 0.790 0.825 0.979 0.978 
   3   (0.200) 0.210 0.175 0.021 0.022 

Locus 950 : 
2 alleles
10.1% missing data
   1   (0.885) 0.754 0.961 0.992 0.995 
   3   (0.115) 0.246 0.039 0.008 0.005 

Locus 951 : 
2 alleles
2.2% missing data
   1   (0.894) 0.911 0.920 0.989 0.994 
   3   (0.106) 0.089 0.080 0.011 0.006 

Locus 952 : 
2 alleles
12.3% missing data
   1   (0.945) 0.911 0.986 0.996 0.998 
   3   (0.055) 0.089 0.014 0.004 0.002 

Locus 953 : 
2 alleles
3.6% missing data
   4   (0.737) 0.788 0.694 0.975 0.928 
   2   (0.263) 0.212 0.306 0.025 0.072 

Locus 954 : 
2 alleles
12.3% missing data
   1   (0.154) 0.317 0.063 0.011 0.006 
   2   (0.846) 0.683 0.937 0.989 0.994 

Locus 955 : 
2 alleles
2.9% missing data
   1   (0.309) 0.282 0.289 0.321 0.560 
   3   (0.691) 0.718 0.711 0.679 0.440 

Locus 956 : 
2 alleles
7.2% missing data
   2   (0.886) 0.905 0.913 0.879 0.989 
   4   (0.114) 0.095 0.087 0.121 0.011 

Locus 957 : 
2 alleles
4.3% missing data
   4   (0.898) 0.912 0.929 0.991 0.993 
   2   (0.102) 0.088 0.071 0.009 0.007 

Locus 958 : 
2 alleles
9.4% missing data
   3   (0.507) 0.413 0.533 0.949 0.927 
   1   (0.493) 0.587 0.467 0.051 0.073 

Locus 959 : 
2 alleles
1.4% missing data
   3   (0.922) 0.917 0.964 0.991 0.996 
   4   (0.078) 0.083 0.036 0.009 0.004 

Locus 960 : 
2 alleles
4.3% missing data
   3   (0.606) 0.579 0.609 0.960 0.849 
   1   (0.394) 0.421 0.391 0.040 0.151 

Locus 961 : 
2 alleles
6.5% missing data
   2   (0.825) 0.852 0.825 0.950 0.983 
   3   (0.175) 0.148 0.175 0.050 0.017 

Locus 962 : 
2 alleles
12.3% missing data
   3   (0.849) 0.925 0.848 0.032 0.937 
   1   (0.151) 0.075 0.152 0.968 0.063 

Locus 963 : 
2 alleles
5.8% missing data
   1   (0.608) 0.688 0.516 0.885 0.836 
   3   (0.392) 0.312 0.484 0.115 0.164 

Locus 964 : 
2 alleles
3.6% missing data
   3   (0.882) 0.912 0.899 0.967 0.980 
   4   (0.118) 0.088 0.101 0.033 0.020 

Locus 965 : 
2 alleles
7.2% missing data
   4   (0.355) 0.474 0.285 0.033 0.042 
   1   (0.645) 0.526 0.715 0.967 0.958 

Locus 966 : 
2 alleles
11.6% missing data
   3   (0.909) 0.962 0.894 0.993 0.982 
   1   (0.091) 0.038 0.106 0.007 0.018 

Locus 967 : 
2 alleles
3.6% missing data
   1   (0.347) 0.333 0.368 0.117 0.106 
   4   (0.653) 0.667 0.632 0.883 0.894 

Locus 968 : 
2 alleles
2.2% missing data
   3   (0.838) 0.878 0.874 0.178 0.917 
   1   (0.162) 0.122 0.126 0.822 0.083 

Locus 969 : 
2 alleles
8.0% missing data
   1   (0.911) 0.938 0.934 0.992 0.988 
   3   (0.089) 0.062 0.066 0.008 0.012 

Locus 970 : 
2 alleles
10.9% missing data
   1   (0.113) 0.142 0.062 0.010 0.008 
   2   (0.887) 0.858 0.938 0.990 0.992 

Locus 971 : 
2 alleles
13.0% missing data
   4   (0.893) 0.943 0.883 0.987 0.988 
   2   (0.107) 0.057 0.117 0.013 0.012 

Locus 972 : 
2 alleles
5.1% missing data
   4   (0.890) 0.954 0.903 0.059 0.975 
   3   (0.110) 0.046 0.097 0.941 0.025 

Locus 973 : 
2 alleles
12.3% missing data
   4   (0.814) 0.896 0.756 0.837 0.926 
   1   (0.186) 0.104 0.244 0.163 0.074 

Locus 974 : 
2 alleles
1.4% missing data
   2   (0.944) 0.884 0.988 0.996 0.999 
   3   (0.056) 0.116 0.012 0.004 0.001 

Locus 975 : 
2 alleles
9.4% missing data
   1   (0.886) 0.970 0.844 0.493 0.819 
   3   (0.114) 0.030 0.156 0.507 0.181 

Locus 976 : 
2 alleles
2.2% missing data
   2   (0.899) 0.961 0.867 0.991 0.967 
   4   (0.101) 0.039 0.133 0.009 0.033 

Locus 977 : 
2 alleles
1.4% missing data
   2   (0.792) 0.679 0.901 0.023 0.989 
   3   (0.208) 0.321 0.099 0.977 0.011 

Locus 978 : 
2 alleles
5.1% missing data
   4   (0.748) 0.827 0.676 0.974 0.914 
   2   (0.252) 0.173 0.324 0.026 0.086 

Locus 979 : 
2 alleles
15.2% missing data
   4   (0.775) 0.764 0.795 0.978 0.969 
   2   (0.225) 0.236 0.205 0.022 0.031 

Locus 980 : 
2 alleles
11.6% missing data
   2   (0.888) 0.937 0.885 0.988 0.955 
   4   (0.112) 0.063 0.115 0.012 0.045 

Locus 981 : 
2 alleles
4.3% missing data
   2   (0.154) 0.156 0.124 0.013 0.017 
   4   (0.846) 0.844 0.876 0.987 0.983 

Locus 982 : 
2 alleles
19.6% missing data
   2   (0.871) 0.952 0.798 0.988 0.942 
   1   (0.129) 0.048 0.202 0.012 0.058 

Locus 983 : 
2 alleles
2.2% missing data
   3   (0.893) 0.955 0.860 0.990 0.978 
   1   (0.107) 0.045 0.140 0.010 0.022 

Locus 984 : 
2 alleles
9.4% missing data
   4   (0.848) 0.862 0.870 0.987 0.969 
   1   (0.152) 0.138 0.130 0.013 0.031 

Locus 985 : 
2 alleles
3.6% missing data
   2   (0.151) 0.140 0.130 0.012 0.018 
   4   (0.849) 0.860 0.870 0.988 0.982 

Locus 986 : 
2 alleles
2.9% missing data
   1   (0.906) 0.860 0.962 0.993 0.995 
   2   (0.094) 0.140 0.038 0.007 0.005 

Locus 987 : 
2 alleles
10.1% missing data
   1   (0.900) 0.950 0.899 0.882 0.975 
   3   (0.100) 0.050 0.101 0.118 0.025 

Locus 988 : 
2 alleles
4.3% missing data
   1   (0.134) 0.239 0.058 0.011 0.006 
   4   (0.866) 0.761 0.942 0.989 0.994 

Locus 989 : 
2 alleles
2.9% missing data
   2   (0.746) 0.813 0.733 0.382 0.837 
   4   (0.254) 0.187 0.267 0.618 0.163 

Locus 990 : 
2 alleles
5.1% missing data
   1   (0.169) 0.107 0.158 0.842 0.073 
   3   (0.831) 0.893 0.842 0.158 0.927 

Locus 991 : 
2 alleles
15.9% missing data
   1   (0.952) 0.940 0.987 0.996 0.999 
   2   (0.048) 0.060 0.013 0.004 0.001 

Locus 992 : 
2 alleles
5.8% missing data
   1   (0.807) 0.816 0.820 0.982 0.974 
   3   (0.193) 0.184 0.180 0.018 0.026 

Locus 993 : 
2 alleles
0.7% missing data
   1   (0.921) 0.969 0.916 0.993 0.990 
   2   (0.079) 0.031 0.084 0.007 0.010 

Locus 994 : 
2 alleles
10.9% missing data
   1   (0.849) 0.945 0.758 0.867 0.888 
   3   (0.151) 0.055 0.242 0.133 0.112 

Locus 995 : 
2 alleles
5.8% missing data
   3   (0.734) 0.811 0.665 0.973 0.881 
   1   (0.266) 0.189 0.335 0.027 0.119 

Locus 996 : 
2 alleles
12.3% missing data
   1   (0.888) 0.868 0.937 0.886 0.993 
   4   (0.112) 0.132 0.063 0.114 0.007 

Locus 997 : 
2 alleles
9.4% missing data
   1   (0.222) 0.132 0.284 0.238 0.151 
   4   (0.778) 0.868 0.716 0.762 0.849 

Locus 998 : 
2 alleles
2.2% missing data
   4   (0.900) 0.949 0.894 0.992 0.982 
   3   (0.100) 0.051 0.106 0.008 0.018 

Locus 999 : 
2 alleles
18.1% missing data
   3   (0.776) 0.845 0.740 0.945 0.738 
   2   (0.224) 0.155 0.260 0.055 0.262 

Locus 1000 : 
2 alleles
10.9% missing data
   4   (0.869) 0.854 0.912 0.989 0.989 
   3   (0.131) 0.146 0.088 0.011 0.011 

Locus 1001 : 
2 alleles
5.1% missing data
   3   (0.671) 0.744 0.594 0.967 0.864 
   4   (0.329) 0.256 0.406 0.033 0.136 

Locus 1002 : 
2 alleles
2.2% missing data
   1   (0.828) 0.943 0.718 0.988 0.550 
   3   (0.172) 0.057 0.282 0.012 0.450 

Locus 1003 : 
2 alleles
7.2% missing data
   2   (0.800) 0.798 0.819 0.980 0.974 
   3   (0.200) 0.202 0.181 0.020 0.026 

Locus 1004 : 
2 alleles
11.6% missing data
   1   (0.315) 0.324 0.318 0.038 0.065 
   3   (0.685) 0.676 0.682 0.962 0.935 

Locus 1005 : 
2 alleles
2.9% missing data
   1   (0.833) 0.901 0.792 0.984 0.935 
   3   (0.167) 0.099 0.208 0.016 0.065 

Locus 1006 : 
2 alleles
4.3% missing data
   3   (0.896) 0.948 0.928 0.097 0.967 
   1   (0.104) 0.052 0.072 0.903 0.033 

Locus 1007 : 
2 alleles
4.3% missing data
   1   (0.081) 0.068 0.048 0.006 0.005 
   3   (0.919) 0.932 0.952 0.994 0.995 

Locus 1008 : 
2 alleles
3.6% missing data
   4   (0.928) 0.987 0.865 0.994 0.985 
   1   (0.072) 0.013 0.135 0.006 0.015 

Locus 1009 : 
2 alleles
5.1% missing data
   1   (0.826) 0.905 0.814 0.152 0.917 
   4   (0.174) 0.095 0.186 0.848 0.083 

Locus 1010 : 
2 alleles
6.5% missing data
   2   (0.720) 0.780 0.710 0.406 0.797 
   4   (0.280) 0.220 0.290 0.594 0.203 

Locus 1011 : 
2 alleles
12.3% missing data
   4   (0.869) 0.949 0.798 0.965 0.956 
   2   (0.131) 0.051 0.202 0.035 0.044 

Locus 1012 : 
2 alleles
19.6% missing data
   2   (0.863) 0.898 0.875 0.876 0.969 
   4   (0.137) 0.102 0.125 0.124 0.031 

Locus 1013 : 
2 alleles
10.9% missing data
   2   (0.701) 0.657 0.732 0.969 0.949 
   4   (0.299) 0.343 0.268 0.031 0.051 

Locus 1014 : 
2 alleles
2.9% missing data
   3   (0.903) 0.979 0.872 0.421 0.816 
   2   (0.097) 0.021 0.128 0.579 0.184 

Locus 1015 : 
2 alleles
11.6% missing data
   4   (0.895) 0.954 0.870 0.992 0.977 
   2   (0.105) 0.046 0.130 0.008 0.023 

Locus 1016 : 
2 alleles
10.1% missing data
   2   (0.869) 0.875 0.900 0.987 0.986 
   4   (0.131) 0.125 0.100 0.013 0.014 

Locus 1017 : 
2 alleles
3.6% missing data
   3   (0.793) 0.858 0.790 0.920 0.469 
   2   (0.207) 0.142 0.210 0.080 0.531 

Locus 1018 : 
2 alleles
4.3% missing data
   2   (0.463) 0.438 0.469 0.211 0.757 
   4   (0.537) 0.562 0.531 0.789 0.243 

Locus 1019 : 
2 alleles
12.3% missing data
   2   (0.849) 0.907 0.825 0.988 0.927 
   1   (0.151) 0.093 0.175 0.012 0.073 

Locus 1020 : 
2 alleles
15.9% missing data
   2   (0.752) 0.679 0.814 0.979 0.935 
   4   (0.248) 0.321 0.186 0.021 0.065 

Locus 1021 : 
2 alleles
2.2% missing data
   4   (0.912) 0.886 0.962 0.993 0.996 
   2   (0.088) 0.114 0.038 0.007 0.004 

Locus 1022 : 
2 alleles
15.2% missing data
   3   (0.911) 0.931 0.940 0.990 0.992 
   1   (0.089) 0.069 0.060 0.010 0.008 

Locus 1023 : 
2 alleles
9.4% missing data
   4   (0.673) 0.640 0.691 0.964 0.915 
   1   (0.327) 0.360 0.309 0.036 0.085 

Locus 1024 : 
2 alleles
8.0% missing data
   1   (0.896) 0.940 0.902 0.993 0.967 
   2   (0.104) 0.060 0.098 0.007 0.033 

Locus 1025 : 
2 alleles
5.1% missing data
   1   (0.892) 0.960 0.843 0.988 0.982 
   3   (0.108) 0.040 0.157 0.012 0.018 

Locus 1026 : 
2 alleles
4.3% missing data
   4   (0.888) 0.959 0.847 0.993 0.887 
   2   (0.112) 0.041 0.153 0.007 0.113 

Locus 1027 : 
2 alleles
13.8% missing data
   1   (0.740) 0.731 0.750 0.978 0.964 
   4   (0.260) 0.269 0.250 0.022 0.036 

Locus 1028 : 
2 alleles
1.4% missing data
   2   (0.876) 0.906 0.887 0.989 0.986 
   4   (0.124) 0.094 0.113 0.011 0.014 

Locus 1029 : 
2 alleles
2.2% missing data
   2   (0.458) 0.501 0.413 0.328 0.621 
   4   (0.542) 0.499 0.587 0.672 0.379 

Locus 1030 : 
2 alleles
11.6% missing data
   4   (0.903) 0.926 0.929 0.972 0.992 
   1   (0.097) 0.074 0.071 0.028 0.008 

Locus 1031 : 
2 alleles
0.7% missing data
   2   (0.892) 0.932 0.905 0.993 0.922 
   4   (0.108) 0.068 0.095 0.007 0.078 

Locus 1032 : 
2 alleles
5.8% missing data
   3   (0.785) 0.823 0.823 0.114 0.826 
   2   (0.215) 0.177 0.177 0.886 0.174 

Locus 1033 : 
2 alleles
3.6% missing data
   3   (0.921) 0.986 0.902 0.187 0.936 
   1   (0.079) 0.014 0.098 0.813 0.064 

Locus 1034 : 
2 alleles
12.3% missing data
   2   (0.870) 0.916 0.864 0.983 0.969 
   1   (0.130) 0.084 0.136 0.017 0.031 

Locus 1035 : 
2 alleles
0.7% missing data
   3   (0.890) 0.902 0.918 0.989 0.994 
   4   (0.110) 0.098 0.082 0.011 0.006 

Locus 1036 : 
2 alleles
5.1% missing data
   1   (0.861) 0.914 0.845 0.986 0.970 
   3   (0.139) 0.086 0.155 0.014 0.030 

Locus 1037 : 
2 alleles
12.3% missing data
   4   (0.828) 0.914 0.798 0.695 0.795 
   2   (0.172) 0.086 0.202 0.305 0.205 

Locus 1038 : 
2 alleles
5.8% missing data
   1   (0.645) 0.766 0.552 0.206 0.819 
   3   (0.355) 0.234 0.448 0.794 0.181 

Locus 1039 : 
2 alleles
6.5% missing data
   3   (0.806) 0.801 0.827 0.981 0.981 
   1   (0.194) 0.199 0.173 0.019 0.019 

Locus 1040 : 
2 alleles
2.9% missing data
   4   (0.860) 0.847 0.900 0.990 0.987 
   2   (0.140) 0.153 0.100 0.010 0.013 

Locus 1041 : 
2 alleles
1.4% missing data
   2   (0.889) 0.913 0.907 0.990 0.994 
   4   (0.111) 0.087 0.093 0.010 0.006 

Locus 1042 : 
2 alleles
1.4% missing data
   2   (0.868) 0.865 0.903 0.990 0.989 
   1   (0.132) 0.135 0.097 0.010 0.011 

Locus 1043 : 
2 alleles
2.2% missing data
   1   (0.892) 0.960 0.895 0.055 0.980 
   3   (0.108) 0.040 0.105 0.945 0.020 

Locus 1044 : 
2 alleles
1.4% missing data
   2   (0.598) 0.686 0.536 0.907 0.344 
   4   (0.402) 0.314 0.464 0.093 0.656 

Locus 1045 : 
2 alleles
17.4% missing data
   1   (0.877) 0.931 0.867 0.809 0.987 
   3   (0.123) 0.069 0.133 0.191 0.013 

Locus 1046 : 
2 alleles
18.1% missing data
   3   (0.871) 0.936 0.844 0.990 0.883 
   1   (0.129) 0.064 0.156 0.010 0.117 

Locus 1047 : 
2 alleles
3.6% missing data
   1   (0.292) 0.231 0.346 0.032 0.127 
   4   (0.708) 0.769 0.654 0.968 0.873 

Locus 1048 : 
2 alleles
15.2% missing data
   3   (0.875) 0.829 0.933 0.987 0.986 
   1   (0.125) 0.171 0.067 0.013 0.014 

Locus 1049 : 
2 alleles
2.2% missing data
   4   (0.922) 0.916 0.964 0.995 0.997 
   2   (0.078) 0.084 0.036 0.005 0.003 

Locus 1050 : 
2 alleles
0.0% missing data
   4   (0.895) 0.909 0.953 0.029 0.992 
   2   (0.105) 0.091 0.047 0.971 0.008 

Locus 1051 : 
2 alleles
4.3% missing data
   2   (0.911) 0.966 0.898 0.991 0.951 
   4   (0.089) 0.034 0.102 0.009 0.049 

Locus 1052 : 
2 alleles
13.8% missing data
   2   (0.413) 0.343 0.469 0.420 0.337 
   4   (0.587) 0.657 0.531 0.580 0.663 

Locus 1053 : 
2 alleles
7.2% missing data
   2   (0.803) 0.849 0.786 0.986 0.922 
   4   (0.197) 0.151 0.214 0.014 0.078 

Locus 1054 : 
2 alleles
2.2% missing data
   2   (0.900) 0.950 0.894 0.992 0.975 
   4   (0.100) 0.050 0.106 0.008 0.025 

Locus 1055 : 
2 alleles
11.6% missing data
   1   (0.921) 0.934 0.958 0.931 0.992 
   3   (0.079) 0.066 0.042 0.069 0.008 

Locus 1056 : 
2 alleles
13.0% missing data
   4   (0.907) 0.950 0.916 0.856 0.988 
   2   (0.093) 0.050 0.084 0.144 0.012 

Locus 1057 : 
2 alleles
3.6% missing data
   3   (0.912) 0.974 0.874 0.989 0.976 
   1   (0.088) 0.026 0.126 0.011 0.024 

Locus 1058 : 
2 alleles
12.3% missing data
   4   (0.295) 0.217 0.375 0.027 0.113 
   2   (0.705) 0.783 0.625 0.973 0.887 

Locus 1059 : 
2 alleles
15.2% missing data
   1   (0.722) 0.783 0.667 0.977 0.900 
   4   (0.278) 0.217 0.333 0.023 0.100 

Locus 1060 : 
2 alleles
12.3% missing data
   4   (0.909) 0.895 0.954 0.993 0.995 
   2   (0.091) 0.105 0.046 0.007 0.005 

Locus 1061 : 
2 alleles
10.9% missing data
   1   (0.103) 0.145 0.049 0.008 0.006 
   3   (0.897) 0.855 0.951 0.992 0.994 

Locus 1062 : 
2 alleles
17.4% missing data
   4   (0.740) 0.809 0.727 0.252 0.825 
   2   (0.260) 0.191 0.273 0.748 0.175 

Locus 1063 : 
2 alleles
11.6% missing data
   1   (0.913) 0.909 0.955 0.993 0.992 
   2   (0.087) 0.091 0.045 0.007 0.008 

Locus 1064 : 
2 alleles
13.8% missing data
   2   (0.869) 0.898 0.880 0.988 0.981 
   4   (0.131) 0.102 0.120 0.012 0.019 

Locus 1065 : 
2 alleles
2.2% missing data
   4   (0.823) 0.843 0.868 0.265 0.946 
   2   (0.177) 0.157 0.132 0.735 0.054 

Locus 1066 : 
2 alleles
2.9% missing data
   3   (0.927) 0.897 0.976 0.983 0.997 
   1   (0.073) 0.103 0.024 0.017 0.003 

Locus 1067 : 
2 alleles
10.1% missing data
   2   (0.946) 0.914 0.987 0.996 0.999 
   4   (0.054) 0.086 0.013 0.004 0.001 

Locus 1068 : 
2 alleles
4.3% missing data
   3   (0.906) 0.962 0.886 0.991 0.988 
   2   (0.094) 0.038 0.114 0.009 0.012 

Locus 1069 : 
2 alleles
5.1% missing data
   4   (0.713) 0.970 0.302 0.129 0.029 
   1   (0.287) 0.030 0.698 0.871 0.971 

Locus 1070 : 
2 alleles
13.0% missing data
   3   (0.894) 0.954 0.863 0.989 0.983 
   4   (0.106) 0.046 0.137 0.011 0.017 

Locus 1071 : 
2 alleles
9.4% missing data
   2   (0.657) 0.681 0.635 0.969 0.781 
   4   (0.343) 0.319 0.365 0.031 0.219 

Locus 1072 : 
2 alleles
1.4% missing data
   2   (0.876) 0.826 0.935 0.990 0.993 
   3   (0.124) 0.174 0.065 0.010 0.007 

Locus 1073 : 
2 alleles
3.6% missing data
   2   (0.914) 0.847 0.972 0.994 0.998 
   1   (0.086) 0.153 0.028 0.006 0.002 

Locus 1074 : 
2 alleles
4.3% missing data
   2   (0.107) 0.051 0.126 0.029 0.014 
   4   (0.893) 0.949 0.874 0.971 0.986 

Locus 1075 : 
2 alleles
20.3% missing data
   3   (0.882) 0.902 0.935 0.113 0.989 
   2   (0.118) 0.098 0.065 0.887 0.011 

Locus 1076 : 
2 alleles
2.9% missing data
   2   (0.831) 0.866 0.826 0.985 0.976 
   4   (0.169) 0.134 0.174 0.015 0.024 

Locus 1077 : 
2 alleles
4.3% missing data
   1   (0.864) 0.900 0.863 0.985 0.988 
   3   (0.136) 0.100 0.137 0.015 0.012 

Locus 1078 : 
2 alleles
5.1% missing data
   3   (0.898) 0.955 0.874 0.990 0.979 
   1   (0.102) 0.045 0.126 0.010 0.021 

Locus 1079 : 
2 alleles
14.5% missing data
   2   (0.661) 0.692 0.620 0.890 0.931 
   1   (0.339) 0.308 0.380 0.110 0.069 

Locus 1080 : 
2 alleles
15.2% missing data
   3   (0.742) 0.835 0.749 0.110 0.247 
   1   (0.258) 0.165 0.251 0.890 0.753 

Locus 1081 : 
2 alleles
12.3% missing data
   4   (0.902) 0.961 0.881 0.880 0.980 
   2   (0.098) 0.039 0.119 0.120 0.020 

Locus 1082 : 
2 alleles
3.6% missing data
   4   (0.899) 0.912 0.929 0.989 0.993 
   1   (0.101) 0.088 0.071 0.011 0.007 

Locus 1083 : 
2 alleles
4.3% missing data
   3   (0.865) 0.863 0.904 0.861 0.986 
   4   (0.135) 0.137 0.096 0.139 0.014 

Locus 1084 : 
2 alleles
5.1% missing data
   4   (0.849) 0.914 0.852 0.522 0.899 
   2   (0.151) 0.086 0.148 0.478 0.101 

Locus 1085 : 
2 alleles
1.4% missing data
   4   (0.907) 0.897 0.952 0.993 0.996 
   1   (0.093) 0.103 0.048 0.007 0.004 

Locus 1086 : 
2 alleles
13.8% missing data
   3   (0.067) 0.139 0.017 0.004 0.002 
   4   (0.933) 0.861 0.983 0.996 0.998 

Locus 1087 : 
2 alleles
12.3% missing data
   2   (0.144) 0.127 0.091 0.816 0.025 
   4   (0.856) 0.873 0.909 0.184 0.975 

Locus 1088 : 
2 alleles
5.8% missing data
   1   (0.880) 0.939 0.856 0.992 0.974 
   4   (0.120) 0.061 0.144 0.008 0.026 

Locus 1089 : 
2 alleles
17.4% missing data
   1   (0.664) 0.743 0.599 0.914 0.706 
   4   (0.336) 0.257 0.401 0.086 0.294 

Locus 1090 : 
2 alleles
8.7% missing data
   3   (0.876) 0.909 0.884 0.991 0.988 
   1   (0.124) 0.091 0.116 0.009 0.012 

Locus 1091 : 
2 alleles
17.4% missing data
   1   (0.863) 0.886 0.877 0.955 0.989 
   3   (0.137) 0.114 0.123 0.045 0.011 

Locus 1092 : 
2 alleles
19.6% missing data
   3   (0.865) 0.894 0.911 0.038 0.984 
   1   (0.135) 0.106 0.089 0.962 0.016 

Locus 1093 : 
2 alleles
13.8% missing data
   3   (0.827) 0.910 0.752 0.950 0.971 
   1   (0.173) 0.090 0.248 0.050 0.029 

Locus 1094 : 
2 alleles
8.7% missing data
   3   (0.947) 0.905 0.989 0.996 0.999 
   1   (0.053) 0.095 0.011 0.004 0.001 

Locus 1095 : 
2 alleles
3.6% missing data
   2   (0.774) 0.779 0.781 0.978 0.963 
   4   (0.226) 0.221 0.219 0.022 0.037 

Locus 1096 : 
2 alleles
13.8% missing data
   2   (0.759) 0.802 0.773 0.471 0.770 
   4   (0.241) 0.198 0.227 0.529 0.230 

Locus 1097 : 
2 alleles
3.6% missing data
   3   (0.748) 0.814 0.737 0.342 0.845 
   2   (0.252) 0.186 0.263 0.658 0.155 

Locus 1098 : 
2 alleles
3.6% missing data
   4   (0.883) 0.947 0.843 0.991 0.984 
   2   (0.117) 0.053 0.157 0.009 0.016 

Locus 1099 : 
2 alleles
13.0% missing data
   2   (0.908) 0.937 0.928 0.991 0.991 
   4   (0.092) 0.063 0.072 0.009 0.009 

Locus 1100 : 
2 alleles
7.2% missing data
   3   (0.901) 0.928 0.928 0.987 0.964 
   1   (0.099) 0.072 0.072 0.013 0.036 

Locus 1101 : 
2 alleles
10.1% missing data
   3   (0.942) 0.893 0.986 0.996 0.999 
   1   (0.058) 0.107 0.014 0.004 0.001 

Locus 1102 : 
2 alleles
14.5% missing data
   2   (0.089) 0.087 0.050 0.011 0.005 
   3   (0.911) 0.913 0.950 0.989 0.995 

Locus 1103 : 
2 alleles
4.3% missing data
   2   (0.878) 0.876 0.917 0.962 0.981 
   4   (0.122) 0.124 0.083 0.038 0.019 

Locus 1104 : 
2 alleles
14.5% missing data
   2   (0.872) 0.889 0.923 0.886 0.723 
   1   (0.128) 0.111 0.077 0.114 0.277 

Locus 1105 : 
2 alleles
11.6% missing data
   4   (0.910) 0.979 0.858 0.995 0.793 
   2   (0.090) 0.021 0.142 0.005 0.207 

Locus 1106 : 
2 alleles
18.8% missing data
   2   (0.804) 0.789 0.838 0.823 0.986 
   4   (0.196) 0.211 0.162 0.177 0.014 

Locus 1107 : 
2 alleles
12.3% missing data
   4   (0.939) 0.994 0.857 0.996 0.827 
   2   (0.061) 0.006 0.143 0.004 0.173 

Locus 1108 : 
2 alleles
3.6% missing data
   1   (0.112) 0.163 0.036 0.993 0.004 
   4   (0.888) 0.837 0.964 0.007 0.996 

Locus 1109 : 
2 alleles
2.9% missing data
   3   (0.908) 0.961 0.892 0.991 0.988 
   2   (0.092) 0.039 0.108 0.009 0.012 

Locus 1110 : 
2 alleles
5.8% missing data
   3   (0.822) 0.905 0.746 0.988 0.966 
   4   (0.178) 0.095 0.254 0.012 0.034 

Locus 1111 : 
2 alleles
7.2% missing data
   2   (0.140) 0.106 0.093 0.986 0.029 
   4   (0.860) 0.894 0.907 0.014 0.971 

Locus 1112 : 
2 alleles
2.9% missing data
   2   (0.893) 0.966 0.828 0.992 0.949 
   4   (0.107) 0.034 0.172 0.008 0.051 

Locus 1113 : 
2 alleles
2.9% missing data
   3   (0.898) 0.874 0.948 0.993 0.994 
   1   (0.102) 0.126 0.052 0.007 0.006 

Locus 1114 : 
2 alleles
4.3% missing data
   2   (0.848) 0.884 0.846 0.985 0.980 
   4   (0.152) 0.116 0.154 0.015 0.020 

Locus 1115 : 
2 alleles
10.9% missing data
   4   (0.869) 0.909 0.880 0.865 0.951 
   2   (0.131) 0.091 0.120 0.135 0.049 

Locus 1116 : 
2 alleles
12.3% missing data
   1   (0.859) 0.932 0.852 0.625 0.848 
   2   (0.141) 0.068 0.148 0.375 0.152 

Locus 1117 : 
2 alleles
13.0% missing data
   4   (0.918) 0.986 0.888 0.495 0.718 
   1   (0.082) 0.014 0.112 0.505 0.282 

Locus 1118 : 
2 alleles
13.0% missing data
   2   (0.297) 0.250 0.347 0.033 0.066 
   4   (0.703) 0.750 0.653 0.967 0.934 

Locus 1119 : 
2 alleles
6.5% missing data
   4   (0.841) 0.864 0.850 0.987 0.981 
   2   (0.159) 0.136 0.150 0.013 0.019 

Locus 1120 : 
2 alleles
3.6% missing data
   2   (0.941) 0.874 0.988 0.996 0.999 
   1   (0.059) 0.126 0.012 0.004 0.001 

Locus 1121 : 
2 alleles
8.7% missing data
   1   (0.841) 0.810 0.888 0.988 0.987 
   2   (0.159) 0.190 0.112 0.012 0.013 

Locus 1122 : 
2 alleles
11.6% missing data
   1   (0.757) 0.806 0.729 0.931 0.904 
   3   (0.243) 0.194 0.271 0.069 0.096 

Locus 1123 : 
2 alleles
4.3% missing data
   3   (0.851) 0.862 0.878 0.987 0.955 
   4   (0.149) 0.138 0.122 0.013 0.045 

Locus 1124 : 
2 alleles
16.7% missing data
   2   (0.847) 0.943 0.741 0.988 0.932 
   4   (0.153) 0.057 0.259 0.012 0.068 

Locus 1125 : 
2 alleles
5.8% missing data
   2   (0.897) 0.972 0.878 0.501 0.741 
   1   (0.103) 0.028 0.122 0.499 0.259 

Locus 1126 : 
2 alleles
9.4% missing data
   4   (0.917) 0.916 0.958 0.993 0.992 
   3   (0.083) 0.084 0.042 0.007 0.008 

Locus 1127 : 
2 alleles
3.6% missing data
   4   (0.824) 0.840 0.833 0.981 0.982 
   2   (0.176) 0.160 0.167 0.019 0.018 

Locus 1128 : 
2 alleles
5.1% missing data
   1   (0.309) 0.343 0.244 0.994 0.074 
   3   (0.691) 0.657 0.756 0.006 0.926 

Locus 1129 : 
2 alleles
15.2% missing data
   1   (0.705) 0.708 0.698 0.898 0.954 
   4   (0.295) 0.292 0.302 0.102 0.046 

Locus 1130 : 
2 alleles
5.8% missing data
   2   (0.877) 0.903 0.893 0.955 0.989 
   4   (0.123) 0.097 0.107 0.045 0.011 

Locus 1131 : 
2 alleles
2.9% missing data
   4   (0.212) 0.426 0.093 0.051 0.013 
   2   (0.788) 0.574 0.907 0.949 0.987 

Locus 1132 : 
2 alleles
2.9% missing data
   3   (0.935) 0.993 0.890 0.425 0.892 
   1   (0.065) 0.007 0.110 0.575 0.108 

Locus 1133 : 
2 alleles
2.9% missing data
   4   (0.904) 0.961 0.883 0.990 0.983 
   1   (0.096) 0.039 0.117 0.010 0.017 

Locus 1134 : 
2 alleles
13.8% missing data
   3   (0.792) 0.748 0.840 0.944 0.974 
   1   (0.208) 0.252 0.160 0.056 0.026 

Locus 1135 : 
2 alleles
3.6% missing data
   3   (0.788) 0.901 0.718 0.237 0.839 
   2   (0.212) 0.099 0.282 0.763 0.161 

Locus 1136 : 
2 alleles
2.9% missing data
   1   (0.920) 0.934 0.954 0.994 0.993 
   4   (0.080) 0.066 0.046 0.006 0.007 

Locus 1137 : 
2 alleles
10.9% missing data
   3   (0.888) 0.936 0.882 0.988 0.972 
   1   (0.112) 0.064 0.118 0.012 0.028 

Locus 1138 : 
2 alleles
5.8% missing data
   2   (0.709) 0.739 0.690 0.913 0.853 
   4   (0.291) 0.261 0.310 0.087 0.147 

Locus 1139 : 
2 alleles
10.1% missing data
   2   (0.903) 0.873 0.954 0.993 0.994 
   4   (0.097) 0.127 0.046 0.007 0.006 

Locus 1140 : 
2 alleles
6.5% missing data
   2   (0.446) 0.576 0.334 0.645 0.275 
   4   (0.554) 0.424 0.666 0.355 0.725 

Locus 1141 : 
2 alleles
2.9% missing data
   4   (0.833) 0.949 0.723 0.783 0.750 
   3   (0.167) 0.051 0.277 0.217 0.250 

Locus 1142 : 
2 alleles
12.3% missing data
   4   (0.797) 0.748 0.856 0.784 0.968 
   2   (0.203) 0.252 0.144 0.216 0.032 

Locus 1143 : 
2 alleles
4.3% missing data
   1   (0.866) 0.842 0.912 0.986 0.990 
   3   (0.134) 0.158 0.088 0.014 0.010 

Locus 1144 : 
2 alleles
8.0% missing data
   2   (0.907) 0.929 0.960 0.042 0.986 
   4   (0.093) 0.071 0.040 0.958 0.014 

Locus 1145 : 
2 alleles
5.1% missing data
   1   (0.182) 0.155 0.180 0.064 0.022 
   3   (0.818) 0.845 0.820 0.936 0.978 

Locus 1146 : 
2 alleles
10.9% missing data
   1   (0.908) 0.978 0.892 0.633 0.654 
   3   (0.092) 0.022 0.108 0.367 0.346 

Locus 1147 : 
2 alleles
2.9% missing data
   1   (0.908) 0.902 0.951 0.993 0.995 
   3   (0.092) 0.098 0.049 0.007 0.005 

Locus 1148 : 
2 alleles
3.6% missing data
   1   (0.904) 0.891 0.949 0.992 0.995 
   3   (0.096) 0.109 0.051 0.008 0.005 

Locus 1149 : 
2 alleles
15.2% missing data
   2   (0.488) 0.573 0.461 0.053 0.155 
   4   (0.512) 0.427 0.539 0.947 0.845 

Locus 1150 : 
2 alleles
4.3% missing data
   2   (0.922) 0.920 0.964 0.994 0.996 
   3   (0.078) 0.080 0.036 0.006 0.004 

Locus 1151 : 
2 alleles
15.2% missing data
   4   (0.951) 0.940 0.987 0.956 0.999 
   2   (0.049) 0.060 0.013 0.044 0.001 

Locus 1152 : 
2 alleles
13.0% missing data
   4   (0.904) 0.883 0.951 0.990 0.996 
   3   (0.096) 0.117 0.049 0.010 0.004 

Locus 1153 : 
2 alleles
13.8% missing data
   3   (0.887) 0.910 0.912 0.870 0.988 
   4   (0.113) 0.090 0.088 0.130 0.012 

Locus 1154 : 
2 alleles
6.5% missing data
   1   (0.921) 0.919 0.963 0.968 0.996 
   3   (0.079) 0.081 0.037 0.032 0.004 

Locus 1155 : 
2 alleles
13.8% missing data
   3   (0.795) 0.812 0.840 0.054 0.965 
   1   (0.205) 0.188 0.160 0.946 0.035 

Locus 1156 : 
2 alleles
10.9% missing data
   3   (0.803) 0.898 0.707 0.981 0.940 
   1   (0.197) 0.102 0.293 0.019 0.060 

Locus 1157 : 
2 alleles
6.5% missing data
   1   (0.838) 0.796 0.897 0.849 0.977 
   3   (0.162) 0.204 0.103 0.151 0.023 

Locus 1158 : 
2 alleles
1.4% missing data
   1   (0.773) 0.731 0.818 0.980 0.954 
   2   (0.227) 0.269 0.182 0.020 0.046 

Locus 1159 : 
2 alleles
5.1% missing data
   1   (0.754) 0.791 0.721 0.979 0.970 
   3   (0.246) 0.209 0.279 0.021 0.030 

Locus 1160 : 
2 alleles
7.2% missing data
   4   (0.848) 0.875 0.855 0.982 0.979 
   2   (0.152) 0.125 0.145 0.018 0.021 

Locus 1161 : 
2 alleles
21.0% missing data
   1   (0.660) 0.680 0.657 0.980 0.565 
   3   (0.340) 0.320 0.343 0.020 0.435 

Locus 1162 : 
2 alleles
3.6% missing data
   2   (0.160) 0.157 0.134 0.015 0.020 
   3   (0.840) 0.843 0.866 0.985 0.980 

Locus 1163 : 
2 alleles
17.4% missing data
   2   (0.926) 0.914 0.970 0.980 0.997 
   4   (0.074) 0.086 0.030 0.020 0.003 

Locus 1164 : 
2 alleles
5.8% missing data
   2   (0.586) 0.515 0.674 0.763 0.203 
   4   (0.414) 0.485 0.326 0.237 0.797 

Locus 1165 : 
2 alleles
5.1% missing data
   3   (0.758) 0.801 0.731 0.979 0.927 
   1   (0.242) 0.199 0.269 0.021 0.073 

Locus 1166 : 
2 alleles
5.8% missing data
   1   (0.836) 0.829 0.881 0.952 0.903 
   3   (0.164) 0.171 0.119 0.048 0.097 

Locus 1167 : 
2 alleles
3.6% missing data
   3   (0.887) 0.942 0.874 0.991 0.954 
   1   (0.113) 0.058 0.126 0.009 0.046 

Locus 1168 : 
2 alleles
9.4% missing data
   1   (0.885) 0.901 0.940 0.090 0.989 
   3   (0.115) 0.099 0.060 0.910 0.011 

Locus 1169 : 
2 alleles
12.3% missing data
   1   (0.900) 0.942 0.904 0.988 0.989 
   3   (0.100) 0.058 0.096 0.012 0.011 

Locus 1170 : 
2 alleles
5.8% missing data
   1   (0.882) 0.933 0.882 0.990 0.908 
   4   (0.118) 0.067 0.118 0.010 0.092 

Locus 1171 : 
2 alleles
5.8% missing data
   3   (0.403) 0.345 0.425 0.983 0.250 
   4   (0.597) 0.655 0.575 0.017 0.750 

Locus 1172 : 
2 alleles
13.8% missing data
   2   (0.917) 0.973 0.895 0.898 0.987 
   3   (0.083) 0.027 0.105 0.102 0.013 

Locus 1173 : 
2 alleles
3.6% missing data
   1   (0.607) 0.593 0.630 0.047 0.954 
   2   (0.393) 0.407 0.370 0.953 0.046 

Locus 1174 : 
2 alleles
13.0% missing data
   3   (0.862) 0.779 0.931 0.989 0.993 
   1   (0.138) 0.221 0.069 0.011 0.007 

Locus 1175 : 
2 alleles
2.2% missing data
   1   (0.841) 0.926 0.774 0.990 0.878 
   3   (0.159) 0.074 0.226 0.010 0.122 

Locus 1176 : 
2 alleles
7.2% missing data
   1   (0.867) 0.908 0.867 0.989 0.976 
   3   (0.133) 0.092 0.133 0.011 0.024 

Locus 1177 : 
2 alleles
13.0% missing data
   3   (0.918) 0.945 0.943 0.973 0.993 
   1   (0.082) 0.055 0.057 0.027 0.007 

Locus 1178 : 
2 alleles
2.9% missing data
   3   (0.863) 0.882 0.884 0.955 0.980 
   1   (0.137) 0.118 0.116 0.045 0.020 

Locus 1179 : 
2 alleles
10.9% missing data
   2   (0.826) 0.818 0.856 0.983 0.972 
   4   (0.174) 0.182 0.144 0.017 0.028 

Locus 1180 : 
2 alleles
7.2% missing data
   1   (0.188) 0.129 0.230 0.018 0.024 
   3   (0.812) 0.871 0.770 0.982 0.976 

Locus 1181 : 
2 alleles
11.6% missing data
   3   (0.917) 0.880 0.968 0.976 0.997 
   1   (0.083) 0.120 0.032 0.024 0.003 

Locus 1182 : 
2 alleles
11.6% missing data
   2   (0.885) 0.924 0.887 0.989 0.989 
   4   (0.115) 0.076 0.113 0.011 0.011 

Locus 1183 : 
2 alleles
2.9% missing data
   4   (0.908) 0.903 0.950 0.993 0.997 
   3   (0.092) 0.097 0.050 0.007 0.003 

Locus 1184 : 
2 alleles
10.9% missing data
   4   (0.717) 0.746 0.701 0.726 0.947 
   2   (0.283) 0.254 0.299 0.274 0.053 

Locus 1185 : 
2 alleles
13.8% missing data
   4   (0.911) 0.909 0.952 0.993 0.994 
   2   (0.089) 0.091 0.048 0.007 0.006 

Locus 1186 : 
2 alleles
0.7% missing data
   4   (0.831) 0.895 0.792 0.981 0.959 
   2   (0.169) 0.105 0.208 0.019 0.041 

Locus 1187 : 
2 alleles
12.3% missing data
   3   (0.871) 0.934 0.836 0.988 0.979 
   1   (0.129) 0.066 0.164 0.012 0.021 

Locus 1188 : 
2 alleles
11.6% missing data
   2   (0.855) 0.800 0.919 0.869 0.987 
   3   (0.145) 0.200 0.081 0.131 0.013 

Locus 1189 : 
2 alleles
5.1% missing data
   2   (0.790) 0.821 0.837 0.015 0.858 
   1   (0.210) 0.179 0.163 0.985 0.142 

Locus 1190 : 
2 alleles
13.8% missing data
   2   (0.585) 0.631 0.600 0.222 0.241 
   4   (0.415) 0.369 0.400 0.778 0.759 

Locus 1191 : 
2 alleles
5.8% missing data
   3   (0.892) 0.925 0.909 0.988 0.969 
   4   (0.108) 0.075 0.091 0.012 0.031 

Locus 1192 : 
2 alleles
3.6% missing data
   2   (0.910) 0.979 0.842 0.990 0.955 
   4   (0.090) 0.021 0.158 0.010 0.045 

Locus 1193 : 
2 alleles
2.9% missing data
   3   (0.877) 0.899 0.895 0.964 0.993 
   1   (0.123) 0.101 0.105 0.036 0.007 

Locus 1194 : 
2 alleles
2.9% missing data
   2   (0.118) 0.033 0.162 0.160 0.364 
   4   (0.882) 0.967 0.838 0.840 0.636 

Locus 1195 : 
2 alleles
14.5% missing data
   2   (0.864) 0.907 0.857 0.981 0.981 
   4   (0.136) 0.093 0.143 0.019 0.019 

Locus 1196 : 
2 alleles
13.0% missing data
   4   (0.592) 0.591 0.645 0.199 0.300 
   2   (0.408) 0.409 0.355 0.801 0.700 

Locus 1197 : 
2 alleles
3.6% missing data
   2   (0.890) 0.907 0.945 0.094 0.989 
   4   (0.110) 0.093 0.055 0.906 0.011 

Locus 1198 : 
2 alleles
4.3% missing data
   3   (0.947) 0.905 0.989 0.996 0.999 
   4   (0.053) 0.095 0.011 0.004 0.001 

Locus 1199 : 
2 alleles
5.8% missing data
   3   (0.772) 0.811 0.749 0.915 0.963 
   1   (0.228) 0.189 0.251 0.085 0.037 

Locus 1200 : 
2 alleles
5.1% missing data
   3   (0.515) 0.623 0.423 0.453 0.559 
   1   (0.485) 0.377 0.577 0.547 0.441 

Locus 1201 : 
2 alleles
2.9% missing data
   1   (0.812) 0.815 0.834 0.984 0.956 
   2   (0.188) 0.185 0.166 0.016 0.044 

Locus 1202 : 
2 alleles
5.8% missing data
   4   (0.546) 0.511 0.582 0.225 0.772 
   2   (0.454) 0.489 0.418 0.775 0.228 

Locus 1203 : 
2 alleles
3.6% missing data
   2   (0.909) 0.967 0.884 0.990 0.975 
   4   (0.091) 0.033 0.116 0.010 0.025 

Locus 1204 : 
2 alleles
0.7% missing data
   1   (0.827) 0.838 0.845 0.987 0.968 
   3   (0.173) 0.162 0.155 0.013 0.032 

Locus 1205 : 
2 alleles
1.4% missing data
   3   (0.892) 0.937 0.891 0.973 0.986 
   1   (0.108) 0.063 0.109 0.027 0.014 

Locus 1206 : 
2 alleles
2.9% missing data
   3   (0.941) 0.994 0.844 0.996 0.968 
   1   (0.059) 0.006 0.156 0.004 0.032 

Locus 1207 : 
2 alleles
5.8% missing data
   2   (0.807) 0.875 0.765 0.922 0.935 
   4   (0.193) 0.125 0.235 0.078 0.065 

Locus 1208 : 
2 alleles
3.6% missing data
   1   (0.837) 0.902 0.801 0.978 0.956 
   3   (0.163) 0.098 0.199 0.022 0.044 

Locus 1209 : 
2 alleles
10.1% missing data
   1   (0.896) 0.885 0.940 0.991 0.993 
   4   (0.104) 0.115 0.060 0.009 0.007 

Locus 1210 : 
2 alleles
3.6% missing data
   3   (0.888) 0.925 0.894 0.991 0.989 
   2   (0.112) 0.075 0.106 0.009 0.011 

Locus 1211 : 
2 alleles
4.3% missing data
   4   (0.812) 0.848 0.807 0.947 0.949 
   2   (0.188) 0.152 0.193 0.053 0.051 

Locus 1212 : 
2 alleles
12.3% missing data
   1   (0.875) 0.898 0.923 0.551 0.931 
   3   (0.125) 0.102 0.077 0.449 0.069 

Locus 1213 : 
2 alleles
0.7% missing data
   4   (0.912) 0.928 0.942 0.994 0.996 
   2   (0.088) 0.072 0.058 0.006 0.004 

Locus 1214 : 
2 alleles
5.1% missing data
   1   (0.893) 0.930 0.931 0.660 0.900 
   2   (0.107) 0.070 0.069 0.340 0.100 

Locus 1215 : 
2 alleles
5.1% missing data
   2   (0.805) 0.979 0.504 0.197 0.053 
   4   (0.195) 0.021 0.496 0.803 0.947 

Locus 1216 : 
2 alleles
4.3% missing data
   3   (0.903) 0.972 0.845 0.967 0.972 
   4   (0.097) 0.028 0.155 0.033 0.028 

Locus 1217 : 
2 alleles
5.1% missing data
   1   (0.771) 0.754 0.794 0.977 0.976 
   4   (0.229) 0.246 0.206 0.023 0.024 

Locus 1218 : 
2 alleles
5.1% missing data
   4   (0.560) 0.581 0.571 0.019 0.636 
   2   (0.440) 0.419 0.429 0.981 0.364 

Locus 1219 : 
2 alleles
2.9% missing data
   1   (0.871) 0.922 0.860 0.986 0.964 
   2   (0.129) 0.078 0.140 0.014 0.036 

Locus 1220 : 
2 alleles
13.0% missing data
   1   (0.883) 0.925 0.884 0.990 0.976 
   3   (0.117) 0.075 0.116 0.010 0.024 

Locus 1221 : 
2 alleles
4.3% missing data
   2   (0.911) 0.915 0.949 0.994 0.995 
   4   (0.089) 0.085 0.051 0.006 0.005 

Locus 1222 : 
2 alleles
13.0% missing data
   2   (0.375) 0.377 0.329 0.800 0.483 
   4   (0.625) 0.623 0.671 0.200 0.517 

Locus 1223 : 
2 alleles
1.4% missing data
   1   (0.847) 0.943 0.727 0.988 0.977 
   3   (0.153) 0.057 0.273 0.012 0.023 

Locus 1224 : 
2 alleles
2.9% missing data
   4   (0.885) 0.924 0.892 0.992 0.970 
   2   (0.115) 0.076 0.108 0.008 0.030 

Locus 1225 : 
2 alleles
12.3% missing data
   1   (0.880) 0.886 0.911 0.986 0.990 
   3   (0.120) 0.114 0.089 0.014 0.010 

Locus 1226 : 
2 alleles
3.6% missing data
   3   (0.872) 0.946 0.813 0.988 0.978 
   4   (0.128) 0.054 0.187 0.012 0.022 

Locus 1227 : 
2 alleles
14.5% missing data
   1   (0.343) 0.340 0.317 0.667 0.187 
   3   (0.657) 0.660 0.683 0.333 0.813 

Locus 1228 : 
2 alleles
10.9% missing data
   3   (0.949) 0.924 0.987 0.997 0.999 
   4   (0.051) 0.076 0.013 0.003 0.001 

Locus 1229 : 
2 alleles
3.6% missing data
   1   (0.832) 0.881 0.822 0.987 0.917 
   2   (0.168) 0.119 0.178 0.013 0.083 

Locus 1230 : 
2 alleles
11.6% missing data
   1   (0.667) 0.757 0.571 0.974 0.844 
   2   (0.333) 0.243 0.429 0.026 0.156 

Locus 1231 : 
2 alleles
3.6% missing data
   1   (0.587) 0.632 0.577 0.907 0.134 
   3   (0.413) 0.368 0.423 0.093 0.866 

Locus 1232 : 
2 alleles
13.0% missing data
   1   (0.153) 0.161 0.119 0.011 0.017 
   3   (0.847) 0.839 0.881 0.989 0.983 

Locus 1233 : 
2 alleles
3.6% missing data
   4   (0.899) 0.943 0.937 0.034 0.987 
   2   (0.101) 0.057 0.063 0.966 0.013 

Locus 1234 : 
2 alleles
4.3% missing data
   2   (0.267) 0.167 0.355 0.017 0.233 
   4   (0.733) 0.833 0.645 0.983 0.767 

Locus 1235 : 
2 alleles
10.9% missing data
   4   (0.896) 0.893 0.938 0.965 0.988 
   2   (0.104) 0.107 0.062 0.035 0.012 

Locus 1236 : 
2 alleles
11.6% missing data
   2   (0.122) 0.119 0.088 0.012 0.011 
   4   (0.878) 0.881 0.912 0.988 0.989 

Locus 1237 : 
2 alleles
13.0% missing data
   3   (0.910) 0.902 0.954 0.991 0.993 
   2   (0.090) 0.098 0.046 0.009 0.007 

Locus 1238 : 
2 alleles
4.3% missing data
   2   (0.726) 0.725 0.769 0.267 0.904 
   4   (0.274) 0.275 0.231 0.733 0.096 

Locus 1239 : 
2 alleles
2.9% missing data
   2   (0.865) 0.911 0.859 0.988 0.966 
   4   (0.135) 0.089 0.141 0.012 0.034 

Locus 1240 : 
2 alleles
2.9% missing data
   1   (0.885) 0.905 0.908 0.987 0.988 
   3   (0.115) 0.095 0.092 0.013 0.012 

Locus 1241 : 
2 alleles
5.8% missing data
   4   (0.626) 0.506 0.698 0.866 0.953 
   1   (0.374) 0.494 0.302 0.134 0.047 

Locus 1242 : 
2 alleles
5.8% missing data
   1   (0.927) 0.901 0.975 0.977 0.997 
   2   (0.073) 0.099 0.025 0.023 0.003 

Locus 1243 : 
2 alleles
3.6% missing data
   2   (0.189) 0.221 0.147 0.019 0.020 
   4   (0.811) 0.779 0.853 0.981 0.980 

Locus 1244 : 
2 alleles
2.2% missing data
   3   (0.857) 0.902 0.842 0.986 0.987 
   1   (0.143) 0.098 0.158 0.014 0.013 

Locus 1245 : 
2 alleles
10.1% missing data
   3   (0.156) 0.244 0.085 0.012 0.008 
   1   (0.844) 0.756 0.915 0.988 0.992 

Locus 1246 : 
2 alleles
13.8% missing data
   4   (0.884) 0.965 0.820 0.993 0.757 
   2   (0.116) 0.035 0.180 0.007 0.243 

Locus 1247 : 
2 alleles
4.3% missing data
   1   (0.778) 0.720 0.860 0.493 0.931 
   3   (0.222) 0.280 0.140 0.507 0.069 

Locus 1248 : 
2 alleles
10.9% missing data
   3   (0.801) 0.813 0.851 0.354 0.885 
   1   (0.199) 0.187 0.149 0.646 0.115 

Locus 1249 : 
2 alleles
6.5% missing data
   1   (0.788) 0.908 0.693 0.780 0.667 
   3   (0.212) 0.092 0.307 0.220 0.333 

Locus 1250 : 
2 alleles
4.3% missing data
   3   (0.899) 0.920 0.924 0.986 0.994 
   1   (0.101) 0.080 0.076 0.014 0.006 

Locus 1251 : 
2 alleles
19.6% missing data
   2   (0.628) 0.478 0.738 0.976 0.726 
   4   (0.372) 0.522 0.262 0.024 0.274 

Locus 1252 : 
2 alleles
13.0% missing data
   4   (0.852) 0.894 0.888 0.269 0.880 
   1   (0.148) 0.106 0.112 0.731 0.120 

Locus 1253 : 
2 alleles
11.6% missing data
   2   (0.844) 0.902 0.818 0.946 0.955 
   4   (0.156) 0.098 0.182 0.054 0.045 

Locus 1254 : 
2 alleles
1.4% missing data
   1   (0.931) 0.912 0.976 0.995 0.998 
   3   (0.069) 0.088 0.024 0.005 0.002 

Locus 1255 : 
2 alleles
10.1% missing data
   2   (0.415) 0.341 0.421 0.778 0.808 
   4   (0.585) 0.659 0.579 0.222 0.192 

Locus 1256 : 
2 alleles
5.1% missing data
   3   (0.762) 0.831 0.756 0.388 0.744 
   1   (0.238) 0.169 0.244 0.612 0.256 

Locus 1257 : 
2 alleles
2.9% missing data
   2   (0.598) 0.800 0.435 0.701 0.075 
   4   (0.402) 0.200 0.565 0.299 0.925 

Locus 1258 : 
2 alleles
12.3% missing data
   1   (0.888) 0.871 0.934 0.990 0.992 
   3   (0.112) 0.129 0.066 0.010 0.008 

Locus 1259 : 
2 alleles
14.5% missing data
   1   (0.110) 0.127 0.064 0.011 0.010 
   2   (0.890) 0.873 0.936 0.989 0.990 

Locus 1260 : 
2 alleles
2.2% missing data
   3   (0.897) 0.985 0.731 0.992 0.838 
   1   (0.103) 0.015 0.269 0.008 0.162 

Locus 1261 : 
2 alleles
13.0% missing data
   4   (0.807) 0.886 0.751 0.983 0.892 
   3   (0.193) 0.114 0.249 0.017 0.108 

Locus 1262 : 
2 alleles
15.9% missing data
   2   (0.786) 0.865 0.771 0.049 0.926 
   4   (0.214) 0.135 0.229 0.951 0.074 

Locus 1263 : 
2 alleles
15.2% missing data
   2   (0.891) 0.915 0.911 0.991 0.992 
   4   (0.109) 0.085 0.089 0.009 0.008 

Locus 1264 : 
2 alleles
8.7% missing data
   1   (0.812) 0.905 0.785 0.010 0.918 
   3   (0.188) 0.095 0.215 0.990 0.082 

Locus 1265 : 
2 alleles
15.9% missing data
   1   (0.612) 0.610 0.630 0.261 0.850 
   3   (0.388) 0.390 0.370 0.739 0.150 

Locus 1266 : 
2 alleles
8.0% missing data
   4   (0.481) 0.412 0.536 0.473 0.533 
   2   (0.519) 0.588 0.464 0.527 0.467 

Locus 1267 : 
2 alleles
0.7% missing data
   2   (0.910) 0.904 0.952 0.994 0.995 
   1   (0.090) 0.096 0.048 0.006 0.005 

Locus 1268 : 
2 alleles
3.6% missing data
   2   (0.896) 0.978 0.844 0.489 0.731 
   3   (0.104) 0.022 0.156 0.511 0.269 

Locus 1269 : 
2 alleles
3.6% missing data
   1   (0.897) 0.928 0.914 0.991 0.984 
   4   (0.103) 0.072 0.086 0.009 0.016 

Locus 1270 : 
2 alleles
12.3% missing data
   1   (0.757) 0.669 0.858 0.020 0.966 
   3   (0.243) 0.331 0.142 0.980 0.034 

Locus 1271 : 
2 alleles
7.2% missing data
   1   (0.138) 0.072 0.128 0.933 0.031 
   3   (0.862) 0.928 0.872 0.067 0.969 

Locus 1272 : 
2 alleles
1.4% missing data
   2   (0.797) 0.814 0.836 0.634 0.860 
   4   (0.203) 0.186 0.164 0.366 0.140 

Locus 1273 : 
2 alleles
9.4% missing data
   2   (0.151) 0.080 0.199 0.016 0.041 
   4   (0.849) 0.920 0.801 0.984 0.959 

Locus 1274 : 
2 alleles
4.3% missing data
   2   (0.862) 0.863 0.923 0.101 0.989 
   4   (0.138) 0.137 0.077 0.899 0.011 

Locus 1275 : 
2 alleles
5.1% missing data
   1   (0.919) 0.931 0.953 0.994 0.995 
   2   (0.081) 0.069 0.047 0.006 0.005 

Locus 1276 : 
2 alleles
5.8% missing data
   2   (0.557) 0.576 0.547 0.020 0.899 
   4   (0.443) 0.424 0.453 0.980 0.101 

Locus 1277 : 
2 alleles
16.7% missing data
   1   (0.810) 0.893 0.736 0.975 0.958 
   2   (0.190) 0.107 0.264 0.025 0.042 

Locus 1278 : 
2 alleles
11.6% missing data
   4   (0.862) 0.911 0.853 0.959 0.966 
   3   (0.138) 0.089 0.147 0.041 0.034 

Locus 1279 : 
2 alleles
5.1% missing data
   3   (0.581) 0.532 0.597 0.856 0.872 
   1   (0.419) 0.468 0.403 0.144 0.128 

Locus 1280 : 
2 alleles
13.0% missing data
   3   (0.896) 0.935 0.902 0.992 0.989 
   1   (0.104) 0.065 0.098 0.008 0.011 

Locus 1281 : 
2 alleles
16.7% missing data
   3   (0.899) 0.933 0.911 0.991 0.988 
   4   (0.101) 0.067 0.089 0.009 0.012 

Locus 1282 : 
2 alleles
1.4% missing data
   1   (0.904) 0.908 0.941 0.989 0.995 
   3   (0.096) 0.092 0.059 0.011 0.005 

Locus 1283 : 
2 alleles
3.6% missing data
   3   (0.765) 0.837 0.754 0.644 0.573 
   1   (0.235) 0.163 0.246 0.356 0.427 

Locus 1284 : 
2 alleles
13.8% missing data
   4   (0.902) 0.937 0.916 0.966 0.986 
   2   (0.098) 0.063 0.084 0.034 0.014 

Locus 1285 : 
2 alleles
5.8% missing data
   1   (0.836) 0.871 0.872 0.169 0.965 
   3   (0.164) 0.129 0.128 0.831 0.035 

Locus 1286 : 
2 alleles
2.9% missing data
   2   (0.890) 0.966 0.827 0.971 0.901 
   4   (0.110) 0.034 0.173 0.029 0.099 

Locus 1287 : 
2 alleles
3.6% missing data
   1   (0.120) 0.030 0.183 0.441 0.236 
   3   (0.880) 0.970 0.817 0.559 0.764 

Locus 1288 : 
2 alleles
0.7% missing data
   4   (0.937) 0.993 0.906 0.260 0.914 
   3   (0.063) 0.007 0.094 0.740 0.086 

Locus 1289 : 
2 alleles
5.8% missing data
   3   (0.837) 0.934 0.785 0.410 0.869 
   1   (0.163) 0.066 0.215 0.590 0.131 

Locus 1290 : 
2 alleles
13.8% missing data
   1   (0.843) 0.852 0.867 0.986 0.970 
   4   (0.157) 0.148 0.133 0.014 0.030 

Locus 1291 : 
2 alleles
5.8% missing data
   1   (0.811) 0.927 0.701 0.952 0.656 
   3   (0.189) 0.073 0.299 0.048 0.344 

Locus 1292 : 
2 alleles
3.6% missing data
   3   (0.890) 0.941 0.881 0.939 0.985 
   2   (0.110) 0.059 0.119 0.061 0.015 

Locus 1293 : 
2 alleles
9.4% missing data
   2   (0.895) 0.950 0.882 0.892 0.988 
   4   (0.105) 0.050 0.118 0.108 0.012 

Locus 1294 : 
2 alleles
4.3% missing data
   3   (0.914) 0.746 0.982 0.980 0.998 
   4   (0.086) 0.254 0.018 0.020 0.002 

Locus 1295 : 
2 alleles
13.8% missing data
   1   (0.453) 0.416 0.466 0.205 0.766 
   4   (0.547) 0.584 0.534 0.795 0.234 

Locus 1296 : 
2 alleles
4.3% missing data
   2   (0.854) 0.871 0.873 0.989 0.978 
   3   (0.146) 0.129 0.127 0.011 0.022 

Locus 1297 : 
2 alleles
2.9% missing data
   4   (0.806) 0.934 0.625 0.985 0.917 
   3   (0.194) 0.066 0.375 0.015 0.083 

Locus 1298 : 
2 alleles
3.6% missing data
   1   (0.110) 0.094 0.079 0.011 0.019 
   3   (0.890) 0.906 0.921 0.989 0.981 

Locus 1299 : 
2 alleles
3.6% missing data
   2   (0.887) 0.902 0.917 0.952 0.989 
   4   (0.113) 0.098 0.083 0.048 0.011 

Locus 1300 : 
2 alleles
5.1% missing data
   3   (0.871) 0.908 0.874 0.988 0.980 
   1   (0.129) 0.092 0.126 0.012 0.020 

Locus 1301 : 
2 alleles
5.8% missing data
   3   (0.455) 0.424 0.503 0.145 0.302 
   4   (0.545) 0.576 0.497 0.855 0.698 

Locus 1302 : 
2 alleles
5.1% missing data
   2   (0.587) 0.547 0.677 0.057 0.285 
   4   (0.413) 0.453 0.323 0.943 0.715 

Locus 1303 : 
2 alleles
15.9% missing data
   1   (0.715) 0.737 0.708 0.706 0.927 
   2   (0.285) 0.263 0.292 0.294 0.073 

Locus 1304 : 
2 alleles
1.4% missing data
   1   (0.911) 0.927 0.942 0.994 0.992 
   3   (0.089) 0.073 0.058 0.006 0.008 

Locus 1305 : 
2 alleles
10.1% missing data
   2   (0.645) 0.682 0.639 0.416 0.730 
   4   (0.355) 0.318 0.361 0.584 0.270 

Locus 1306 : 
2 alleles
12.3% missing data
   1   (0.886) 0.907 0.908 0.989 0.991 
   3   (0.114) 0.093 0.092 0.011 0.009 

Locus 1307 : 
2 alleles
3.6% missing data
   2   (0.914) 0.890 0.963 0.993 0.995 
   4   (0.086) 0.110 0.037 0.007 0.005 

Locus 1308 : 
2 alleles
13.8% missing data
   4   (0.819) 0.843 0.822 0.980 0.974 
   1   (0.181) 0.157 0.178 0.020 0.026 

Locus 1309 : 
2 alleles
10.9% missing data
   1   (0.803) 0.873 0.754 0.981 0.914 
   2   (0.197) 0.127 0.246 0.019 0.086 

Locus 1310 : 
2 alleles
10.1% missing data
   1   (0.894) 0.902 0.927 0.989 0.993 
   3   (0.106) 0.098 0.073 0.011 0.007 

Locus 1311 : 
2 alleles
10.9% missing data
   2   (0.194) 0.100 0.217 0.969 0.180 
   4   (0.806) 0.900 0.783 0.031 0.820 

Locus 1312 : 
2 alleles
8.0% missing data
   2   (0.932) 0.926 0.974 0.995 0.998 
   3   (0.068) 0.074 0.026 0.005 0.002 

Locus 1313 : 
2 alleles
4.3% missing data
   3   (0.816) 0.849 0.852 0.318 0.881 
   1   (0.184) 0.151 0.148 0.682 0.119 

Locus 1314 : 
2 alleles
13.0% missing data
   3   (0.270) 0.380 0.194 0.026 0.030 
   1   (0.730) 0.620 0.806 0.974 0.970 

Locus 1315 : 
2 alleles
8.0% missing data
   3   (0.876) 0.937 0.858 0.987 0.907 
   4   (0.124) 0.063 0.142 0.013 0.093 

Locus 1316 : 
2 alleles
12.3% missing data
   4   (0.843) 0.812 0.890 0.987 0.982 
   1   (0.157) 0.188 0.110 0.013 0.018 

Locus 1317 : 
2 alleles
13.0% missing data
   3   (0.878) 0.935 0.866 0.834 0.970 
   1   (0.122) 0.065 0.134 0.166 0.030 

Locus 1318 : 
2 alleles
3.6% missing data
   2   (0.915) 0.938 0.942 0.992 0.995 
   4   (0.085) 0.062 0.058 0.008 0.005 

Locus 1319 : 
2 alleles
4.3% missing data
   1   (0.323) 0.422 0.219 0.492 0.309 
   2   (0.677) 0.578 0.781 0.508 0.691 

Locus 1320 : 
2 alleles
15.2% missing data
   1   (0.614) 0.660 0.554 0.962 0.824 
   3   (0.386) 0.340 0.446 0.038 0.176 

Locus 1321 : 
2 alleles
15.2% missing data
   3   (0.851) 0.645 0.949 0.989 0.995 
   4   (0.149) 0.355 0.051 0.011 0.005 

Locus 1322 : 
2 alleles
3.6% missing data
   1   (0.566) 0.637 0.513 0.188 0.802 
   3   (0.434) 0.363 0.487 0.812 0.198 

Locus 1323 : 
2 alleles
9.4% missing data
   2   (0.864) 0.897 0.873 0.987 0.963 
   4   (0.136) 0.103 0.127 0.013 0.037 

Locus 1324 : 
2 alleles
6.5% missing data
   2   (0.467) 0.453 0.426 0.799 0.879 
   1   (0.533) 0.547 0.574 0.201 0.121 

Locus 1325 : 
2 alleles
6.5% missing data
   2   (0.232) 0.187 0.239 0.019 0.274 
   4   (0.768) 0.813 0.761 0.981 0.726 

Locus 1326 : 
2 alleles
13.0% missing data
   3   (0.857) 0.853 0.899 0.848 0.971 
   1   (0.143) 0.147 0.101 0.152 0.029 

Locus 1327 : 
2 alleles
10.9% missing data
   2   (0.930) 0.952 0.958 0.995 0.996 
   1   (0.070) 0.048 0.042 0.005 0.004 

Locus 1328 : 
2 alleles
5.8% missing data
   2   (0.540) 0.581 0.453 0.947 0.936 
   4   (0.460) 0.419 0.547 0.053 0.064 

Locus 1329 : 
2 alleles
2.2% missing data
   2   (0.893) 0.931 0.899 0.992 0.989 
   4   (0.107) 0.069 0.101 0.008 0.011 

Locus 1330 : 
2 alleles
11.6% missing data
   1   (0.879) 0.918 0.916 0.424 0.962 
   3   (0.121) 0.082 0.084 0.576 0.038 

Locus 1331 : 
2 alleles
11.6% missing data
   1   (0.838) 0.837 0.869 0.978 0.974 
   4   (0.162) 0.163 0.131 0.022 0.026 

Locus 1332 : 
2 alleles
13.0% missing data
   2   (0.889) 0.910 0.915 0.890 0.986 
   4   (0.111) 0.090 0.085 0.110 0.014 

Locus 1333 : 
2 alleles
15.9% missing data
   1   (0.079) 0.034 0.080 0.006 0.010 
   4   (0.921) 0.966 0.920 0.994 0.990 

Locus 1334 : 
2 alleles
1.4% missing data
   1   (0.886) 0.931 0.922 0.045 0.984 
   2   (0.114) 0.069 0.078 0.955 0.016 

Locus 1335 : 
2 alleles
12.3% missing data
   1   (0.945) 0.913 0.986 0.995 0.998 
   4   (0.055) 0.087 0.014 0.005 0.002 

Locus 1336 : 
2 alleles
5.1% missing data
   3   (0.860) 0.870 0.886 0.953 0.987 
   1   (0.140) 0.130 0.114 0.047 0.013 

Locus 1337 : 
2 alleles
17.4% missing data
   2   (0.911) 0.971 0.885 0.993 0.937 
   4   (0.089) 0.029 0.115 0.007 0.063 

Locus 1338 : 
2 alleles
5.1% missing data
   2   (0.905) 0.932 0.927 0.972 0.995 
   1   (0.095) 0.068 0.073 0.028 0.005 

Locus 1339 : 
2 alleles
1.4% missing data
   2   (0.901) 0.938 0.909 0.992 0.994 
   3   (0.099) 0.062 0.091 0.008 0.006 

Locus 1340 : 
2 alleles
2.2% missing data
   1   (0.864) 0.894 0.876 0.989 0.976 
   3   (0.136) 0.106 0.124 0.011 0.024 

Locus 1341 : 
2 alleles
4.3% missing data
   1   (0.898) 0.912 0.927 0.991 0.993 
   3   (0.102) 0.088 0.073 0.009 0.007 

Locus 1342 : 
2 alleles
1.4% missing data
   3   (0.882) 0.842 0.938 0.992 0.990 
   1   (0.118) 0.158 0.062 0.008 0.010 

Locus 1343 : 
2 alleles
10.9% missing data
   2   (0.824) 0.873 0.841 0.506 0.917 
   4   (0.176) 0.127 0.159 0.494 0.083 

Locus 1344 : 
2 alleles
3.6% missing data
   2   (0.880) 0.917 0.883 0.990 0.990 
   4   (0.120) 0.083 0.117 0.010 0.010 

Locus 1345 : 
2 alleles
10.9% missing data
   2   (0.495) 0.637 0.413 0.048 0.177 
   4   (0.505) 0.363 0.587 0.952 0.823 

Locus 1346 : 
2 alleles
10.9% missing data
   4   (0.870) 0.935 0.838 0.858 0.982 
   2   (0.130) 0.065 0.162 0.142 0.018 

Locus 1347 : 
2 alleles
0.0% missing data
   3   (0.708) 0.647 0.744 0.972 0.981 
   1   (0.292) 0.353 0.256 0.028 0.019 

Locus 1348 : 
2 alleles
4.3% missing data
   3   (0.912) 0.945 0.931 0.993 0.988 
   1   (0.088) 0.055 0.069 0.007 0.012 

Locus 1349 : 
2 alleles
13.8% missing data
   1   (0.545) 0.524 0.623 0.062 0.150 
   3   (0.455) 0.476 0.377 0.938 0.850 

Locus 1350 : 
2 alleles
10.9% missing data
   1   (0.931) 0.929 0.971 0.996 0.995 
   3   (0.069) 0.071 0.029 0.004 0.005 

Locus 1351 : 
2 alleles
17.4% missing data
   2   (0.628) 0.613 0.668 0.434 0.639 
   4   (0.372) 0.387 0.332 0.566 0.361 

Locus 1352 : 
2 alleles
14.5% missing data
   1   (0.515) 0.537 0.476 0.516 0.800 
   4   (0.485) 0.463 0.524 0.484 0.200 

Locus 1353 : 
2 alleles
12.3% missing data
   2   (0.880) 0.966 0.840 0.428 0.847 
   4   (0.120) 0.034 0.160 0.572 0.153 

Locus 1354 : 
2 alleles
4.3% missing data
   4   (0.915) 0.961 0.916 0.974 0.981 
   2   (0.085) 0.039 0.084 0.026 0.019 

Locus 1355 : 
2 alleles
10.9% missing data
   3   (0.444) 0.489 0.399 0.451 0.442 
   1   (0.556) 0.511 0.601 0.549 0.558 

Locus 1356 : 
2 alleles
6.5% missing data
   2   (0.825) 0.891 0.835 0.192 0.901 
   4   (0.175) 0.109 0.165 0.808 0.099 

Locus 1357 : 
2 alleles
7.2% missing data
   4   (0.762) 0.805 0.735 0.978 0.933 
   2   (0.238) 0.195 0.265 0.022 0.067 

Locus 1358 : 
2 alleles
4.3% missing data
   3   (0.872) 0.910 0.876 0.991 0.976 
   1   (0.128) 0.090 0.124 0.009 0.024 

Locus 1359 : 
2 alleles
5.8% missing data
   3   (0.489) 0.815 0.241 0.177 0.025 
   1   (0.511) 0.185 0.759 0.823 0.975 

Locus 1360 : 
2 alleles
5.1% missing data
   1   (0.294) 0.258 0.333 0.027 0.060 
   3   (0.706) 0.742 0.667 0.973 0.940 

Locus 1361 : 
2 alleles
5.1% missing data
   1   (0.128) 0.096 0.117 0.009 0.024 
   3   (0.872) 0.904 0.883 0.991 0.976 

Locus 1362 : 
2 alleles
12.3% missing data
   4   (0.806) 0.851 0.791 0.924 0.925 
   1   (0.194) 0.149 0.209 0.076 0.075 

Locus 1363 : 
2 alleles
2.9% missing data
   3   (0.867) 0.906 0.905 0.036 0.986 
   1   (0.133) 0.094 0.095 0.964 0.014 

Locus 1364 : 
2 alleles
13.8% missing data
   4   (0.912) 0.973 0.870 0.993 0.980 
   2   (0.088) 0.027 0.130 0.007 0.020 

Locus 1365 : 
2 alleles
14.5% missing data
   2   (0.171) 0.249 0.104 0.015 0.011 
   3   (0.829) 0.751 0.896 0.985 0.989 

Locus 1366 : 
2 alleles
10.9% missing data
   2   (0.400) 0.432 0.413 0.042 0.035 
   4   (0.600) 0.568 0.587 0.958 0.965 

Locus 1367 : 
2 alleles
0.7% missing data
   1   (0.895) 0.926 0.910 0.990 0.991 
   3   (0.105) 0.074 0.090 0.010 0.009 

Locus 1368 : 
2 alleles
10.1% missing data
   2   (0.647) 0.609 0.654 0.967 0.961 
   4   (0.353) 0.391 0.346 0.033 0.039 

Locus 1369 : 
2 alleles
4.3% missing data
   1   (0.455) 0.414 0.434 0.941 0.806 
   3   (0.545) 0.586 0.566 0.059 0.194 

Locus 1370 : 
2 alleles
14.5% missing data
   3   (0.889) 0.866 0.959 0.121 0.991 
   1   (0.111) 0.134 0.041 0.879 0.009 

Locus 1371 : 
2 alleles
12.3% missing data
   1   (0.125) 0.106 0.104 0.012 0.015 
   3   (0.875) 0.894 0.896 0.988 0.985 

Locus 1372 : 
2 alleles
3.6% missing data
   1   (0.834) 0.875 0.867 0.425 0.873 
   4   (0.166) 0.125 0.133 0.575 0.127 

Locus 1373 : 
2 alleles
5.8% missing data
   3   (0.834) 0.879 0.820 0.982 0.960 
   4   (0.166) 0.121 0.180 0.018 0.040 

Locus 1374 : 
2 alleles
4.3% missing data
   3   (0.880) 0.876 0.917 0.990 0.990 
   1   (0.120) 0.124 0.083 0.010 0.010 

Locus 1375 : 
2 alleles
3.6% missing data
   1   (0.819) 0.813 0.848 0.984 0.972 
   2   (0.181) 0.187 0.152 0.016 0.028 

Locus 1376 : 
2 alleles
1.4% missing data
   2   (0.934) 0.924 0.977 0.995 0.997 
   4   (0.066) 0.076 0.023 0.005 0.003 

Locus 1377 : 
2 alleles
1.4% missing data
   2   (0.899) 0.949 0.895 0.986 0.980 
   3   (0.101) 0.051 0.105 0.014 0.020 

Locus 1378 : 
2 alleles
10.1% missing data
   1   (0.707) 0.782 0.649 0.657 0.898 
   3   (0.293) 0.218 0.351 0.343 0.102 

Locus 1379 : 
2 alleles
16.7% missing data
   3   (0.589) 0.891 0.269 0.979 0.036 
   1   (0.411) 0.109 0.731 0.021 0.964 

Locus 1380 : 
2 alleles
3.6% missing data
   3   (0.785) 0.812 0.782 0.978 0.937 
   1   (0.215) 0.188 0.218 0.022 0.063 

Locus 1381 : 
2 alleles
10.9% missing data
   1   (0.865) 0.747 0.942 0.987 0.995 
   4   (0.135) 0.253 0.058 0.013 0.005 

Locus 1382 : 
2 alleles
7.2% missing data
   3   (0.853) 0.898 0.884 0.370 0.908 
   1   (0.147) 0.102 0.116 0.630 0.092 

Locus 1383 : 
2 alleles
15.2% missing data
   3   (0.909) 0.966 0.896 0.900 0.946 
   4   (0.091) 0.034 0.104 0.100 0.054 

Locus 1384 : 
2 alleles
13.0% missing data
   2   (0.854) 0.864 0.879 0.989 0.971 
   1   (0.146) 0.136 0.121 0.011 0.029 

Locus 1385 : 
2 alleles
2.9% missing data
   2   (0.727) 0.779 0.674 0.973 0.960 
   4   (0.273) 0.221 0.326 0.027 0.040 

Locus 1386 : 
2 alleles
14.5% missing data
   2   (0.870) 0.920 0.854 0.988 0.984 
   4   (0.130) 0.080 0.146 0.012 0.016 

Locus 1387 : 
2 alleles
4.3% missing data
   1   (0.743) 0.768 0.795 0.293 0.422 
   3   (0.257) 0.232 0.205 0.707 0.578 

Locus 1388 : 
2 alleles
15.2% missing data
   1   (0.241) 0.256 0.178 0.466 0.260 
   3   (0.759) 0.744 0.822 0.534 0.740 

Locus 1389 : 
2 alleles
4.3% missing data
   4   (0.845) 0.908 0.860 0.128 0.943 
   1   (0.155) 0.092 0.140 0.872 0.057 

Locus 1390 : 
2 alleles
12.3% missing data
   2   (0.865) 0.932 0.849 0.847 0.790 
   4   (0.135) 0.068 0.151 0.153 0.210 

Locus 1391 : 
2 alleles
6.5% missing data
   2   (0.105) 0.058 0.108 0.011 0.016 
   4   (0.895) 0.942 0.892 0.989 0.984 

Locus 1392 : 
2 alleles
10.9% missing data
   1   (0.175) 0.168 0.158 0.014 0.018 
   2   (0.825) 0.832 0.842 0.986 0.982 

Locus 1393 : 
2 alleles
3.6% missing data
   1   (0.903) 0.954 0.894 0.992 0.978 
   3   (0.097) 0.046 0.106 0.008 0.022 

Locus 1394 : 
2 alleles
14.5% missing data
   3   (0.886) 0.957 0.848 0.832 0.945 
   4   (0.114) 0.043 0.152 0.168 0.055 

Locus 1395 : 
2 alleles
13.0% missing data
   2   (0.891) 0.936 0.891 0.989 0.971 
   3   (0.109) 0.064 0.109 0.011 0.029 

Locus 1396 : 
2 alleles
12.3% missing data
   3   (0.868) 0.933 0.881 0.019 0.969 
   1   (0.132) 0.067 0.119 0.981 0.031 

Locus 1397 : 
2 alleles
15.9% missing data
   2   (0.879) 0.907 0.894 0.989 0.987 
   4   (0.121) 0.093 0.106 0.011 0.013 

Locus 1398 : 
2 alleles
2.2% missing data
   1   (0.947) 0.902 0.989 0.986 0.999 
   2   (0.053) 0.098 0.011 0.014 0.001 

Locus 1399 : 
2 alleles
3.6% missing data
   1   (0.884) 0.919 0.890 0.989 0.992 
   4   (0.116) 0.081 0.110 0.011 0.008 

Locus 1400 : 
2 alleles
3.6% missing data
   4   (0.845) 0.910 0.806 0.983 0.965 
   2   (0.155) 0.090 0.194 0.017 0.035 

Locus 1401 : 
2 alleles
15.2% missing data
   4   (0.824) 0.832 0.842 0.985 0.975 
   3   (0.176) 0.168 0.158 0.015 0.025 

Locus 1402 : 
2 alleles
14.5% missing data
   2   (0.831) 0.895 0.803 0.824 0.951 
   1   (0.169) 0.105 0.197 0.176 0.049 

Locus 1403 : 
2 alleles
1.4% missing data
   3   (0.921) 0.917 0.963 0.994 0.997 
   4   (0.079) 0.083 0.037 0.006 0.003 

Locus 1404 : 
2 alleles
4.3% missing data
   1   (0.655) 0.740 0.569 0.975 0.777 
   4   (0.345) 0.260 0.431 0.025 0.223 

Locus 1405 : 
2 alleles
13.8% missing data
   4   (0.416) 0.454 0.366 0.416 0.529 
   3   (0.584) 0.546 0.634 0.584 0.471 

Locus 1406 : 
2 alleles
2.9% missing data
   1   (0.856) 0.928 0.808 0.949 0.960 
   3   (0.144) 0.072 0.192 0.051 0.040 

Locus 1407 : 
2 alleles
3.6% missing data
   1   (0.877) 0.946 0.825 0.986 0.978 
   2   (0.123) 0.054 0.175 0.014 0.022 

Locus 1408 : 
2 alleles
13.0% missing data
   1   (0.555) 0.517 0.583 0.740 0.596 
   3   (0.445) 0.483 0.417 0.260 0.404 

Locus 1409 : 
2 alleles
7.2% missing data
   3   (0.897) 0.896 0.937 0.990 0.992 
   2   (0.103) 0.104 0.063 0.010 0.008 

Locus 1410 : 
2 alleles
13.0% missing data
   2   (0.759) 0.854 0.706 0.948 0.470 
   1   (0.241) 0.146 0.294 0.052 0.530 

Locus 1411 : 
2 alleles
5.8% missing data
   1   (0.458) 0.449 0.467 0.853 0.135 
   2   (0.542) 0.551 0.533 0.147 0.865 

Locus 1412 : 
2 alleles
2.9% missing data
   1   (0.425) 0.589 0.284 0.989 0.070 
   3   (0.575) 0.411 0.716 0.011 0.930 

Locus 1413 : 
2 alleles
7.2% missing data
   1   (0.879) 0.937 0.850 0.990 0.987 
   3   (0.121) 0.063 0.150 0.010 0.013 

Locus 1414 : 
2 alleles
9.4% missing data
   2   (0.797) 0.914 0.663 0.982 0.900 
   3   (0.203) 0.086 0.337 0.018 0.100 

Locus 1415 : 
2 alleles
6.5% missing data
   1   (0.835) 0.859 0.846 0.986 0.959 
   4   (0.165) 0.141 0.154 0.014 0.041 

Locus 1416 : 
2 alleles
3.6% missing data
   3   (0.692) 0.702 0.674 0.967 0.946 
   1   (0.308) 0.298 0.326 0.033 0.054 

Locus 1417 : 
2 alleles
13.0% missing data
   2   (0.852) 0.873 0.865 0.987 0.984 
   4   (0.148) 0.127 0.135 0.013 0.016 

Locus 1418 : 
2 alleles
5.1% missing data
   2   (0.886) 0.947 0.853 0.990 0.980 
   3   (0.114) 0.053 0.147 0.010 0.020 

Locus 1419 : 
2 alleles
13.0% missing data
   3   (0.833) 0.921 0.813 0.852 0.289 
   1   (0.167) 0.079 0.187 0.148 0.711 

Locus 1420 : 
2 alleles
4.3% missing data
   3   (0.879) 0.922 0.876 0.991 0.981 
   1   (0.121) 0.078 0.124 0.009 0.019 

Locus 1421 : 
2 alleles
12.3% missing data
   1   (0.369) 0.400 0.319 0.530 0.342 
   3   (0.631) 0.600 0.681 0.470 0.658 

Locus 1422 : 
2 alleles
10.1% missing data
   1   (0.081) 0.112 0.032 0.008 0.004 
   3   (0.919) 0.888 0.968 0.992 0.996 

Locus 1423 : 
2 alleles
12.3% missing data
   3   (0.696) 0.715 0.708 0.576 0.817 
   1   (0.304) 0.285 0.292 0.424 0.183 

Locus 1424 : 
2 alleles
12.3% missing data
   4   (0.846) 0.908 0.822 0.988 0.888 
   2   (0.154) 0.092 0.178 0.012 0.112 

Locus 1425 : 
2 alleles
5.8% missing data
   4   (0.651) 0.811 0.517 0.551 0.522 
   2   (0.349) 0.189 0.483 0.449 0.478 

Locus 1426 : 
2 alleles
8.7% missing data
   2   (0.913) 0.922 0.969 0.023 0.996 
   3   (0.087) 0.078 0.031 0.977 0.004 

Locus 1427 : 
2 alleles
17.4% missing data
   2   (0.646) 0.654 0.641 0.639 0.890 
   3   (0.354) 0.346 0.359 0.361 0.110 

Locus 1428 : 
2 alleles
3.6% missing data
   1   (0.892) 0.953 0.862 0.957 0.985 
   3   (0.108) 0.047 0.138 0.043 0.015 

Locus 1429 : 
2 alleles
19.6% missing data
   1   (0.892) 0.903 0.925 0.992 0.984 
   4   (0.108) 0.097 0.075 0.008 0.016 

Locus 1430 : 
2 alleles
3.6% missing data
   1   (0.801) 0.887 0.778 0.208 0.860 
   2   (0.199) 0.113 0.222 0.792 0.140 

Locus 1431 : 
2 alleles
6.5% missing data
   3   (0.825) 0.886 0.812 0.990 0.757 
   2   (0.175) 0.114 0.188 0.010 0.243 

Locus 1432 : 
2 alleles
7.2% missing data
   1   (0.523) 0.479 0.545 0.880 0.543 
   3   (0.477) 0.521 0.455 0.120 0.457 

Locus 1433 : 
2 alleles
7.2% missing data
   3   (0.819) 0.840 0.823 0.982 0.981 
   1   (0.181) 0.160 0.177 0.018 0.019 

Locus 1434 : 
2 alleles
12.3% missing data
   1   (0.908) 0.949 0.919 0.904 0.985 
   3   (0.092) 0.051 0.081 0.096 0.015 

Locus 1435 : 
2 alleles
5.1% missing data
   1   (0.876) 0.929 0.859 0.989 0.982 
   3   (0.124) 0.071 0.141 0.011 0.018 

Locus 1436 : 
2 alleles
12.3% missing data
   4   (0.900) 0.930 0.919 0.992 0.984 
   2   (0.100) 0.070 0.081 0.008 0.016 

Locus 1437 : 
2 alleles
2.9% missing data
   1   (0.910) 0.910 0.950 0.994 0.996 
   3   (0.090) 0.090 0.050 0.006 0.004 

Locus 1438 : 
2 alleles
10.1% missing data
   2   (0.727) 0.708 0.786 0.094 0.945 
   4   (0.273) 0.292 0.214 0.906 0.055 

Locus 1439 : 
2 alleles
3.6% missing data
   1   (0.903) 0.944 0.907 0.990 0.992 
   3   (0.097) 0.056 0.093 0.010 0.008 

Locus 1440 : 
2 alleles
5.1% missing data
   3   (0.846) 0.936 0.764 0.987 0.903 
   1   (0.154) 0.064 0.236 0.013 0.097 

Locus 1441 : 
2 alleles
4.3% missing data
   1   (0.604) 0.674 0.562 0.278 0.741 
   4   (0.396) 0.326 0.438 0.722 0.259 

Locus 1442 : 
2 alleles
13.0% missing data
   4   (0.764) 0.818 0.729 0.983 0.898 
   2   (0.236) 0.182 0.271 0.017 0.102 

Locus 1443 : 
2 alleles
17.4% missing data
   1   (0.880) 0.962 0.813 0.856 0.903 
   4   (0.120) 0.038 0.187 0.144 0.097 

Locus 1444 : 
2 alleles
13.0% missing data
   2   (0.904) 0.932 0.924 0.991 0.989 
   4   (0.096) 0.068 0.076 0.009 0.011 

Locus 1445 : 
2 alleles
13.0% missing data
   2   (0.747) 0.793 0.725 0.730 0.928 
   1   (0.253) 0.207 0.275 0.270 0.072 

Locus 1446 : 
2 alleles
17.4% missing data
   2   (0.898) 0.989 0.760 0.872 0.304 
   3   (0.102) 0.011 0.240 0.128 0.696 

Locus 1447 : 
2 alleles
10.1% missing data
   2   (0.342) 0.316 0.382 0.113 0.059 
   4   (0.658) 0.684 0.618 0.887 0.941 

Locus 1448 : 
2 alleles
5.1% missing data
   1   (0.905) 0.932 0.926 0.993 0.991 
   4   (0.095) 0.068 0.074 0.007 0.009 

Locus 1449 : 
2 alleles
10.9% missing data
   3   (0.907) 0.945 0.917 0.972 0.990 
   4   (0.093) 0.055 0.083 0.028 0.010 

Locus 1450 : 
2 alleles
10.9% missing data
   1   (0.567) 0.520 0.596 0.894 0.639 
   3   (0.433) 0.480 0.404 0.106 0.361 

Locus 1451 : 
2 alleles
14.5% missing data
   4   (0.852) 0.909 0.872 0.080 0.961 
   1   (0.148) 0.091 0.128 0.920 0.039 

Locus 1452 : 
2 alleles
4.3% missing data
   1   (0.491) 0.506 0.525 0.200 0.089 
   3   (0.509) 0.494 0.475 0.800 0.911 

Locus 1453 : 
2 alleles
5.8% missing data
   3   (0.563) 0.746 0.447 0.068 0.177 
   1   (0.437) 0.254 0.553 0.932 0.823 

Locus 1454 : 
2 alleles
13.0% missing data
   2   (0.841) 0.914 0.802 0.835 0.937 
   4   (0.159) 0.086 0.198 0.165 0.063 

Locus 1455 : 
2 alleles
0.7% missing data
   1   (0.911) 0.934 0.963 0.020 0.997 
   3   (0.089) 0.066 0.037 0.980 0.003 

Locus 1456 : 
2 alleles
2.9% missing data
   2   (0.895) 0.936 0.900 0.960 0.990 
   4   (0.105) 0.064 0.100 0.040 0.010 

Locus 1457 : 
2 alleles
13.8% missing data
   2   (0.918) 0.945 0.941 0.993 0.992 
   4   (0.082) 0.055 0.059 0.007 0.008 

Locus 1458 : 
2 alleles
5.1% missing data
   3   (0.918) 0.906 0.963 0.994 0.996 
   1   (0.082) 0.094 0.037 0.006 0.004 

Locus 1459 : 
2 alleles
13.0% missing data
   4   (0.907) 0.919 0.940 0.993 0.993 
   2   (0.093) 0.081 0.060 0.007 0.007 

Locus 1460 : 
2 alleles
12.3% missing data
   2   (0.090) 0.015 0.142 0.277 0.474 
   4   (0.910) 0.985 0.858 0.723 0.526 

Locus 1461 : 
2 alleles
2.2% missing data
   2   (0.150) 0.120 0.104 0.372 0.238 
   4   (0.850) 0.880 0.896 0.628 0.762 

Locus 1462 : 
2 alleles
18.1% missing data
   3   (0.854) 0.859 0.883 0.956 0.982 
   1   (0.146) 0.141 0.117 0.044 0.018 

Locus 1463 : 
2 alleles
10.1% missing data
   2   (0.118) 0.359 0.029 0.008 0.003 
   3   (0.882) 0.641 0.971 0.992 0.997 

Locus 1464 : 
2 alleles
16.7% missing data
   1   (0.833) 0.929 0.734 0.987 0.921 
   3   (0.167) 0.071 0.266 0.013 0.079 

Locus 1465 : 
2 alleles
2.2% missing data
   2   (0.876) 0.894 0.900 0.990 0.978 
   4   (0.124) 0.106 0.100 0.010 0.022 

Locus 1466 : 
2 alleles
10.9% missing data
   2   (0.778) 0.833 0.748 0.930 0.885 
   4   (0.222) 0.167 0.252 0.070 0.115 

Locus 1467 : 
2 alleles
2.9% missing data
   1   (0.872) 0.912 0.871 0.989 0.988 
   2   (0.128) 0.088 0.129 0.011 0.012 

Locus 1468 : 
2 alleles
5.8% missing data
   2   (0.108) 0.040 0.103 0.837 0.061 
   4   (0.892) 0.960 0.897 0.163 0.939 

Locus 1469 : 
2 alleles
13.8% missing data
   4   (0.592) 0.658 0.544 0.320 0.787 
   2   (0.408) 0.342 0.456 0.680 0.213 

Locus 1470 : 
2 alleles
2.9% missing data
   2   (0.871) 0.946 0.812 0.988 0.959 
   4   (0.129) 0.054 0.188 0.012 0.041 

Locus 1471 : 
2 alleles
2.9% missing data
   1   (0.884) 0.877 0.924 0.988 0.994 
   3   (0.116) 0.123 0.076 0.012 0.006 

Locus 1472 : 
2 alleles
7.2% missing data
   3   (0.706) 0.745 0.713 0.148 0.896 
   1   (0.294) 0.255 0.287 0.852 0.104 

Locus 1473 : 
2 alleles
5.8% missing data
   1   (0.740) 0.764 0.766 0.390 0.838 
   3   (0.260) 0.236 0.234 0.610 0.162 

Locus 1474 : 
2 alleles
10.9% missing data
   2   (0.874) 0.904 0.918 0.198 0.972 
   4   (0.126) 0.096 0.082 0.802 0.028 

Locus 1475 : 
2 alleles
2.9% missing data
   3   (0.944) 0.888 0.988 0.996 0.999 
   1   (0.056) 0.112 0.012 0.004 0.001 

Locus 1476 : 
2 alleles
2.2% missing data
   2   (0.819) 0.785 0.868 0.985 0.969 
   4   (0.181) 0.215 0.132 0.015 0.031 

Locus 1477 : 
2 alleles
9.4% missing data
   4   (0.943) 0.902 0.986 0.996 0.998 
   2   (0.057) 0.098 0.014 0.004 0.002 

Locus 1478 : 
2 alleles
12.3% missing data
   3   (0.773) 0.713 0.830 0.930 0.964 
   1   (0.227) 0.287 0.170 0.070 0.036 

Locus 1479 : 
2 alleles
12.3% missing data
   1   (0.817) 0.870 0.789 0.986 0.965 
   3   (0.183) 0.130 0.211 0.014 0.035 

Locus 1480 : 
2 alleles
13.8% missing data
   2   (0.920) 0.977 0.927 0.836 0.770 
   4   (0.080) 0.023 0.073 0.164 0.230 

Locus 1481 : 
2 alleles
18.8% missing data
   1   (0.120) 0.112 0.089 0.009 0.015 
   3   (0.880) 0.888 0.911 0.991 0.985 

Locus 1482 : 
2 alleles
16.7% missing data
   3   (0.651) 0.683 0.702 0.085 0.223 
   1   (0.349) 0.317 0.298 0.915 0.777 

Locus 1483 : 
2 alleles
11.6% missing data
   4   (0.890) 0.870 0.938 0.989 0.993 
   2   (0.110) 0.130 0.062 0.011 0.007 

Locus 1484 : 
2 alleles
0.7% missing data
   3   (0.852) 0.893 0.847 0.956 0.978 
   1   (0.148) 0.107 0.153 0.044 0.022 

Locus 1485 : 
2 alleles
13.0% missing data
   4   (0.418) 0.438 0.376 0.916 0.270 
   2   (0.582) 0.562 0.624 0.084 0.730 

Locus 1486 : 
2 alleles
11.6% missing data
   1   (0.907) 0.932 0.930 0.993 0.989 
   2   (0.093) 0.068 0.070 0.007 0.011 

Locus 1487 : 
2 alleles
3.6% missing data
   2   (0.841) 0.845 0.866 0.987 0.978 
   3   (0.159) 0.155 0.134 0.013 0.022 

Locus 1488 : 
2 alleles
10.9% missing data
   1   (0.216) 0.206 0.214 0.021 0.022 
   3   (0.784) 0.794 0.786 0.979 0.978 

Locus 1489 : 
2 alleles
5.1% missing data
   1   (0.893) 0.961 0.870 0.993 0.743 
   3   (0.107) 0.039 0.130 0.007 0.257 

Locus 1490 : 
2 alleles
10.9% missing data
   4   (0.909) 0.921 0.942 0.994 0.994 
   1   (0.091) 0.079 0.058 0.006 0.006 

Locus 1491 : 
2 alleles
11.6% missing data
   1   (0.821) 0.841 0.829 0.985 0.968 
   4   (0.179) 0.159 0.171 0.015 0.032 

Locus 1492 : 
2 alleles
2.9% missing data
   4   (0.723) 0.726 0.729 0.909 0.913 
   2   (0.277) 0.274 0.271 0.091 0.087 

Locus 1493 : 
2 alleles
9.4% missing data
   1   (0.921) 0.928 0.958 0.993 0.995 
   3   (0.079) 0.072 0.042 0.007 0.005 

Locus 1494 : 
2 alleles
15.9% missing data
   4   (0.901) 0.950 0.897 0.992 0.969 
   2   (0.099) 0.050 0.103 0.008 0.031 

Locus 1495 : 
2 alleles
14.5% missing data
   1   (0.823) 0.834 0.850 0.791 0.959 
   3   (0.177) 0.166 0.150 0.209 0.041 

Locus 1496 : 
2 alleles
4.3% missing data
   3   (0.760) 0.820 0.723 0.939 0.865 
   1   (0.240) 0.180 0.277 0.061 0.135 

Locus 1497 : 
2 alleles
3.6% missing data
   2   (0.853) 0.748 0.929 0.986 0.992 
   4   (0.147) 0.252 0.071 0.014 0.008 

Locus 1498 : 
2 alleles
11.6% missing data
   2   (0.900) 0.950 0.897 0.991 0.968 
   4   (0.100) 0.050 0.103 0.009 0.032 

Locus 1499 : 
2 alleles
13.0% missing data
   4   (0.867) 0.945 0.799 0.987 0.959 
   2   (0.133) 0.055 0.201 0.013 0.041 

Locus 1500 : 
2 alleles
5.1% missing data
   1   (0.178) 0.225 0.121 0.044 0.025 
   3   (0.822) 0.775 0.879 0.956 0.975 

Locus 1501 : 
2 alleles
1.4% missing data
   1   (0.869) 0.887 0.893 0.989 0.970 
   2   (0.131) 0.113 0.107 0.011 0.030 

Locus 1502 : 
2 alleles
10.9% missing data
   4   (0.835) 0.891 0.814 0.986 0.915 
   1   (0.165) 0.109 0.186 0.014 0.085 

Locus 1503 : 
2 alleles
2.2% missing data
   1   (0.904) 0.955 0.896 0.993 0.977 
   3   (0.096) 0.045 0.104 0.007 0.023 

Locus 1504 : 
2 alleles
3.6% missing data
   1   (0.891) 0.878 0.935 0.992 0.996 
   3   (0.109) 0.122 0.065 0.008 0.004 

Locus 1505 : 
2 alleles
10.1% missing data
   1   (0.436) 0.512 0.366 0.120 0.636 
   4   (0.564) 0.488 0.634 0.880 0.364 

Locus 1506 : 
2 alleles
1.4% missing data
   1   (0.560) 0.688 0.467 0.923 0.104 
   4   (0.440) 0.312 0.533 0.077 0.896 

Locus 1507 : 
2 alleles
2.9% missing data
   4   (0.842) 0.868 0.847 0.988 0.982 
   3   (0.158) 0.132 0.153 0.012 0.018 

Locus 1508 : 
2 alleles
10.9% missing data
   1   (0.882) 0.936 0.865 0.988 0.980 
   3   (0.118) 0.064 0.135 0.012 0.020 

Locus 1509 : 
2 alleles
10.9% missing data
   1   (0.268) 0.217 0.276 0.281 0.357 
   3   (0.732) 0.783 0.724 0.719 0.643 

Locus 1510 : 
2 alleles
12.3% missing data
   4   (0.892) 0.948 0.880 0.858 0.976 
   3   (0.108) 0.052 0.120 0.142 0.024 

Locus 1511 : 
2 alleles
0.7% missing data
   1   (0.938) 0.853 0.987 0.996 0.999 
   2   (0.062) 0.147 0.013 0.004 0.001 

Locus 1512 : 
2 alleles
3.6% missing data
   2   (0.771) 0.832 0.767 0.993 0.397 
   3   (0.229) 0.168 0.233 0.007 0.603 

Locus 1513 : 
2 alleles
13.0% missing data
   4   (0.876) 0.821 0.935 0.991 0.993 
   2   (0.124) 0.179 0.065 0.009 0.007 

Locus 1514 : 
2 alleles
1.4% missing data
   2   (0.868) 0.900 0.876 0.988 0.983 
   3   (0.132) 0.100 0.124 0.012 0.017 

Locus 1515 : 
2 alleles
2.9% missing data
   4   (0.806) 0.854 0.824 0.418 0.843 
   2   (0.194) 0.146 0.176 0.582 0.157 

Locus 1516 : 
2 alleles
12.3% missing data
   4   (0.690) 0.660 0.704 0.971 0.945 
   1   (0.310) 0.340 0.296 0.029 0.055 

Locus 1517 : 
2 alleles
5.8% missing data
   1   (0.372) 0.468 0.320 0.043 0.050 
   4   (0.628) 0.532 0.680 0.957 0.950 

Locus 1518 : 
2 alleles
15.2% missing data
   4   (0.651) 0.622 0.652 0.969 0.958 
   2   (0.349) 0.378 0.348 0.031 0.042 

Locus 1519 : 
2 alleles
17.4% missing data
   2   (0.733) 0.727 0.749 0.720 0.964 
   4   (0.267) 0.273 0.251 0.280 0.036 

Locus 1520 : 
2 alleles
2.2% missing data
   1   (0.152) 0.096 0.173 0.044 0.033 
   3   (0.848) 0.904 0.827 0.956 0.967 

Locus 1521 : 
2 alleles
12.3% missing data
   1   (0.098) 0.074 0.071 0.103 0.014 
   3   (0.902) 0.926 0.929 0.897 0.986 

Locus 1522 : 
2 alleles
2.9% missing data
   2   (0.913) 0.916 0.951 0.976 0.996 
   3   (0.087) 0.084 0.049 0.024 0.004 

Locus 1523 : 
2 alleles
10.9% missing data
   2   (0.907) 0.890 0.954 0.993 0.993 
   4   (0.093) 0.110 0.046 0.007 0.007 

Locus 1524 : 
2 alleles
15.9% missing data
   4   (0.700) 0.691 0.725 0.707 0.864 
   2   (0.300) 0.309 0.275 0.293 0.136 

Locus 1525 : 
2 alleles
4.3% missing data
   4   (0.878) 0.906 0.891 0.960 0.993 
   1   (0.122) 0.094 0.109 0.040 0.007 

Locus 1526 : 
2 alleles
13.0% missing data
   2   (0.687) 0.488 0.819 0.681 0.975 
   4   (0.313) 0.512 0.181 0.319 0.025 

Locus 1527 : 
2 alleles
7.2% missing data
   3   (0.889) 0.935 0.927 0.016 0.989 
   1   (0.111) 0.065 0.073 0.984 0.011 

Locus 1528 : 
2 alleles
3.6% missing data
   1   (0.674) 0.783 0.552 0.972 0.882 
   4   (0.326) 0.217 0.448 0.028 0.118 

Locus 1529 : 
2 alleles
15.2% missing data
   4   (0.660) 0.687 0.657 0.642 0.707 
   2   (0.340) 0.313 0.343 0.358 0.293 

Locus 1530 : 
2 alleles
6.5% missing data
   2   (0.831) 0.859 0.830 0.984 0.983 
   4   (0.169) 0.141 0.170 0.016 0.017 

Locus 1531 : 
2 alleles
5.1% missing data
   1   (0.854) 0.894 0.892 0.117 0.952 
   3   (0.146) 0.106 0.108 0.883 0.048 

Locus 1532 : 
2 alleles
18.1% missing data
   1   (0.899) 0.951 0.887 0.990 0.983 
   3   (0.101) 0.049 0.113 0.010 0.017 

Locus 1533 : 
2 alleles
0.7% missing data
   2   (0.915) 0.839 0.973 0.994 0.997 
   4   (0.085) 0.161 0.027 0.006 0.003 

Locus 1534 : 
2 alleles
1.4% missing data
   2   (0.808) 0.895 0.783 0.202 0.889 
   4   (0.192) 0.105 0.217 0.798 0.111 

Locus 1535 : 
2 alleles
2.9% missing data
   4   (0.900) 0.842 0.960 0.990 0.996 
   2   (0.100) 0.158 0.040 0.010 0.004 

Locus 1536 : 
2 alleles
3.6% missing data
   4   (0.915) 0.962 0.913 0.970 0.990 
   3   (0.085) 0.038 0.087 0.030 0.010 

Locus 1537 : 
2 alleles
1.4% missing data
   2   (0.948) 0.908 0.989 0.996 0.999 
   1   (0.052) 0.092 0.011 0.004 0.001 

Locus 1538 : 
2 alleles
3.6% missing data
   2   (0.176) 0.123 0.202 0.056 0.034 
   3   (0.824) 0.877 0.798 0.944 0.966 

Locus 1539 : 
2 alleles
13.0% missing data
   1   (0.843) 0.914 0.843 0.145 0.924 
   3   (0.157) 0.086 0.157 0.855 0.076 

Locus 1540 : 
2 alleles
2.2% missing data
   2   (0.901) 0.961 0.871 0.993 0.988 
   4   (0.099) 0.039 0.129 0.007 0.012 

Locus 1541 : 
2 alleles
2.2% missing data
   1   (0.742) 0.778 0.756 0.241 0.927 
   4   (0.258) 0.222 0.244 0.759 0.073 

Locus 1542 : 
2 alleles
14.5% missing data
   2   (0.829) 0.914 0.772 0.989 0.791 
   4   (0.171) 0.086 0.228 0.011 0.209 

Locus 1543 : 
2 alleles
4.3% missing data
   3   (0.837) 0.849 0.857 0.956 0.976 
   1   (0.163) 0.151 0.143 0.044 0.024 

Locus 1544 : 
2 alleles
7.2% missing data
   1   (0.854) 0.922 0.815 0.948 0.955 
   3   (0.146) 0.078 0.185 0.052 0.045 

Locus 1545 : 
2 alleles
4.3% missing data
   1   (0.776) 0.843 0.774 0.272 0.833 
   2   (0.224) 0.157 0.226 0.728 0.167 

Locus 1546 : 
2 alleles
11.6% missing data
   4   (0.936) 0.871 0.984 0.995 0.998 
   2   (0.064) 0.129 0.016 0.005 0.002 

Locus 1547 : 
2 alleles
5.1% missing data
   4   (0.874) 0.927 0.867 0.985 0.921 
   1   (0.126) 0.073 0.133 0.015 0.079 

Locus 1548 : 
2 alleles
13.0% missing data
   1   (0.858) 0.885 0.870 0.987 0.976 
   2   (0.142) 0.115 0.130 0.013 0.024 

Locus 1549 : 
2 alleles
13.0% missing data
   1   (0.939) 0.891 0.985 0.947 0.998 
   4   (0.061) 0.109 0.015 0.053 0.002 

Locus 1550 : 
2 alleles
5.1% missing data
   2   (0.795) 0.763 0.832 0.983 0.984 
   3   (0.205) 0.237 0.168 0.017 0.016 

Locus 1551 : 
2 alleles
14.5% missing data
   1   (0.792) 0.928 0.636 0.989 0.670 
   3   (0.208) 0.072 0.364 0.011 0.330 

Locus 1552 : 
2 alleles
3.6% missing data
   1   (0.880) 0.918 0.884 0.955 0.988 
   3   (0.120) 0.082 0.116 0.045 0.012 

Locus 1553 : 
2 alleles
1.4% missing data
   4   (0.901) 0.967 0.855 0.990 0.978 
   2   (0.099) 0.033 0.145 0.010 0.022 

Locus 1554 : 
2 alleles
11.6% missing data
   1   (0.777) 0.878 0.728 0.028 0.936 
   3   (0.223) 0.122 0.272 0.972 0.064 

Locus 1555 : 
2 alleles
10.1% missing data
   2   (0.320) 0.337 0.317 0.029 0.074 
   4   (0.680) 0.663 0.683 0.971 0.926 

Locus 1556 : 
2 alleles
4.3% missing data
   3   (0.772) 0.819 0.735 0.980 0.967 
   1   (0.228) 0.181 0.265 0.020 0.033 

Locus 1557 : 
2 alleles
2.9% missing data
   2   (0.430) 0.483 0.428 0.052 0.050 
   3   (0.570) 0.517 0.572 0.948 0.950 

Locus 1558 : 
2 alleles
15.2% missing data
   4   (0.160) 0.104 0.185 0.171 0.016 
   2   (0.840) 0.896 0.815 0.829 0.984 

Locus 1559 : 
2 alleles
5.1% missing data
   1   (0.795) 0.850 0.808 0.612 0.579 
   4   (0.205) 0.150 0.192 0.388 0.421 

Locus 1560 : 
2 alleles
10.9% missing data
   1   (0.899) 0.931 0.918 0.893 0.990 
   4   (0.101) 0.069 0.082 0.107 0.010 

Locus 1561 : 
2 alleles
2.9% missing data
   3   (0.855) 0.932 0.792 0.986 0.955 
   1   (0.145) 0.068 0.208 0.014 0.045 

Locus 1562 : 
2 alleles
15.2% missing data
   2   (0.917) 0.943 0.943 0.992 0.988 
   4   (0.083) 0.057 0.057 0.008 0.012 

Locus 1563 : 
2 alleles
15.9% missing data
   1   (0.593) 0.632 0.531 0.963 0.853 
   4   (0.407) 0.368 0.469 0.037 0.147 

Locus 1564 : 
2 alleles
12.3% missing data
   2   (0.838) 0.968 0.738 0.181 0.153 
   4   (0.162) 0.032 0.262 0.819 0.847 

Locus 1565 : 
2 alleles
2.9% missing data
   3   (0.804) 0.830 0.808 0.951 0.953 
   1   (0.196) 0.170 0.192 0.049 0.047 

Locus 1566 : 
2 alleles
13.8% missing data
   2   (0.890) 0.946 0.871 0.990 0.971 
   4   (0.110) 0.054 0.129 0.010 0.029 

Locus 1567 : 
2 alleles
5.8% missing data
   2   (0.885) 0.911 0.901 0.991 0.991 
   4   (0.115) 0.089 0.099 0.009 0.009 

Locus 1568 : 
2 alleles
11.6% missing data
   1   (0.761) 0.818 0.725 0.982 0.863 
   3   (0.239) 0.182 0.275 0.018 0.137 

Locus 1569 : 
2 alleles
3.6% missing data
   2   (0.596) 0.626 0.598 0.071 0.754 
   4   (0.404) 0.374 0.402 0.929 0.246 

Locus 1570 : 
2 alleles
16.7% missing data
   1   (0.383) 0.412 0.366 0.326 0.098 
   4   (0.617) 0.588 0.634 0.674 0.902 

Locus 1571 : 
2 alleles
10.9% missing data
   3   (0.869) 0.911 0.866 0.962 0.977 
   2   (0.131) 0.089 0.134 0.038 0.023 

Locus 1572 : 
2 alleles
12.3% missing data
   1   (0.122) 0.088 0.107 0.111 0.035 
   3   (0.878) 0.912 0.893 0.889 0.965 

Locus 1573 : 
2 alleles
13.8% missing data
   1   (0.584) 0.628 0.520 0.965 0.807 
   3   (0.416) 0.372 0.480 0.035 0.193 

Locus 1574 : 
2 alleles
11.6% missing data
   2   (0.573) 0.495 0.593 0.945 0.965 
   4   (0.427) 0.505 0.407 0.055 0.035 

Locus 1575 : 
2 alleles
18.1% missing data
   3   (0.925) 0.991 0.871 0.995 0.173 
   1   (0.075) 0.009 0.129 0.005 0.827 

Locus 1576 : 
2 alleles
3.6% missing data
   3   (0.923) 0.922 0.964 0.990 0.995 
   1   (0.077) 0.078 0.036 0.010 0.005 

Locus 1577 : 
2 alleles
9.4% missing data
   2   (0.903) 0.924 0.929 0.993 0.994 
   4   (0.097) 0.076 0.071 0.007 0.006 

Locus 1578 : 
2 alleles
11.6% missing data
   1   (0.715) 0.729 0.726 0.981 0.655 
   3   (0.285) 0.271 0.274 0.019 0.345 

Locus 1579 : 
2 alleles
11.6% missing data
   3   (0.886) 0.954 0.892 0.041 0.985 
   1   (0.114) 0.046 0.108 0.959 0.015 

Locus 1580 : 
2 alleles
8.7% missing data
   2   (0.906) 0.927 0.931 0.992 0.994 
   4   (0.094) 0.073 0.069 0.008 0.006 

Locus 1581 : 
2 alleles
14.5% missing data
   2   (0.870) 0.907 0.910 0.820 0.490 
   4   (0.130) 0.093 0.090 0.180 0.510 

Locus 1582 : 
2 alleles
5.8% missing data
   4   (0.875) 0.939 0.848 0.990 0.933 
   1   (0.125) 0.061 0.152 0.010 0.067 

Locus 1583 : 
2 alleles
1.4% missing data
   2   (0.907) 0.915 0.943 0.993 0.990 
   3   (0.093) 0.085 0.057 0.007 0.010 

Locus 1584 : 
2 alleles
2.2% missing data
   1   (0.683) 0.629 0.750 0.724 0.731 
   2   (0.317) 0.371 0.250 0.276 0.269 

Locus 1585 : 
2 alleles
3.6% missing data
   1   (0.899) 0.954 0.882 0.992 0.980 
   3   (0.101) 0.046 0.118 0.008 0.020 

Locus 1586 : 
2 alleles
13.0% missing data
   2   (0.309) 0.387 0.259 0.027 0.045 
   3   (0.691) 0.613 0.741 0.973 0.955 

Locus 1587 : 
2 alleles
4.3% missing data
   3   (0.248) 0.217 0.222 0.873 0.098 
   4   (0.752) 0.783 0.778 0.127 0.902 

Locus 1588 : 
2 alleles
5.1% missing data
   1   (0.947) 0.907 0.988 0.996 0.999 
   3   (0.053) 0.093 0.012 0.004 0.001 

Locus 1589 : 
2 alleles
3.6% missing data
   3   (0.784) 0.816 0.814 0.054 0.969 
   2   (0.216) 0.184 0.186 0.946 0.031 

Locus 1590 : 
2 alleles
4.3% missing data
   4   (0.921) 0.952 0.942 0.993 0.990 
   2   (0.079) 0.048 0.058 0.007 0.010 

Locus 1591 : 
2 alleles
6.5% missing data
   1   (0.849) 0.943 0.802 0.059 0.970 
   4   (0.151) 0.057 0.198 0.941 0.030 

Locus 1592 : 
2 alleles
5.1% missing data
   4   (0.863) 0.887 0.880 0.988 0.974 
   2   (0.137) 0.113 0.120 0.012 0.026 

Locus 1593 : 
2 alleles
2.2% missing data
   3   (0.893) 0.901 0.952 0.025 0.994 
   1   (0.107) 0.099 0.048 0.975 0.006 

Locus 1594 : 
2 alleles
12.3% missing data
   2   (0.613) 0.597 0.645 0.136 0.876 
   4   (0.387) 0.403 0.355 0.864 0.124 

Locus 1595 : 
2 alleles
3.6% missing data
   2   (0.859) 0.830 0.907 0.988 0.992 
   3   (0.141) 0.170 0.093 0.012 0.008 

Locus 1596 : 
2 alleles
14.5% missing data
   2   (0.821) 0.838 0.873 0.005 0.965 
   4   (0.179) 0.162 0.127 0.995 0.035 

Locus 1597 : 
2 alleles
18.1% missing data
   2   (0.814) 0.888 0.836 0.082 0.560 
   3   (0.186) 0.112 0.164 0.918 0.440 

Locus 1598 : 
2 alleles
4.3% missing data
   1   (0.898) 0.919 0.952 0.171 0.985 
   3   (0.102) 0.081 0.048 0.829 0.015 

Locus 1599 : 
2 alleles
5.1% missing data
   1   (0.268) 0.208 0.319 0.023 0.088 
   3   (0.732) 0.792 0.681 0.977 0.912 

Locus 1600 : 
2 alleles
4.3% missing data
   1   (0.770) 0.812 0.789 0.078 0.952 
   3   (0.230) 0.188 0.211 0.922 0.048 

Locus 1601 : 
2 alleles
4.3% missing data
   2   (0.906) 0.966 0.878 0.968 0.978 
   3   (0.094) 0.034 0.122 0.032 0.022 

Locus 1602 : 
2 alleles
3.6% missing data
   1   (0.100) 0.063 0.056 0.969 0.009 
   3   (0.900) 0.937 0.944 0.031 0.991 

Locus 1603 : 
2 alleles
2.9% missing data
   1   (0.871) 0.929 0.845 0.984 0.980 
   3   (0.129) 0.071 0.155 0.016 0.020 

Locus 1604 : 
2 alleles
2.2% missing data
   1   (0.219) 0.257 0.179 0.027 0.026 
   3   (0.781) 0.743 0.821 0.973 0.974 

Locus 1605 : 
2 alleles
15.9% missing data
   4   (0.884) 0.764 0.958 0.992 0.995 
   2   (0.116) 0.236 0.042 0.008 0.005 

Locus 1606 : 
2 alleles
13.8% missing data
   2   (0.134) 0.044 0.177 0.502 0.305 
   3   (0.866) 0.956 0.823 0.498 0.695 

Locus 1607 : 
2 alleles
18.8% missing data
   2   (0.243) 0.195 0.227 0.524 0.354 
   4   (0.757) 0.805 0.773 0.476 0.646 

Locus 1608 : 
2 alleles
15.2% missing data
   2   (0.844) 0.926 0.824 0.568 0.724 
   4   (0.156) 0.074 0.176 0.432 0.276 

Locus 1609 : 
2 alleles
14.5% missing data
   4   (0.853) 0.875 0.876 0.854 0.958 
   2   (0.147) 0.125 0.124 0.146 0.042 

Locus 1610 : 
2 alleles
4.3% missing data
   1   (0.853) 0.921 0.862 0.030 0.958 
   4   (0.147) 0.079 0.138 0.970 0.042 

Locus 1611 : 
2 alleles
8.0% missing data
   4   (0.910) 0.940 0.929 0.993 0.995 
   2   (0.090) 0.060 0.071 0.007 0.005 

Locus 1612 : 
2 alleles
2.9% missing data
   1   (0.891) 0.943 0.881 0.992 0.973 
   3   (0.109) 0.057 0.119 0.008 0.027 

Locus 1613 : 
2 alleles
3.6% missing data
   1   (0.828) 0.856 0.830 0.984 0.974 
   3   (0.172) 0.144 0.170 0.016 0.026 

Locus 1614 : 
2 alleles
4.3% missing data
   3   (0.842) 0.860 0.861 0.988 0.963 
   1   (0.158) 0.140 0.139 0.012 0.037 

Locus 1615 : 
2 alleles
15.2% missing data
   1   (0.854) 0.825 0.901 0.954 0.992 
   2   (0.146) 0.175 0.099 0.046 0.008 

Locus 1616 : 
2 alleles
5.1% missing data
   1   (0.899) 0.936 0.910 0.957 0.985 
   3   (0.101) 0.064 0.090 0.043 0.015 

Locus 1617 : 
2 alleles
14.5% missing data
   3   (0.666) 0.744 0.633 0.608 0.492 
   1   (0.334) 0.256 0.367 0.392 0.508 

Locus 1618 : 
2 alleles
9.4% missing data
   2   (0.877) 0.925 0.868 0.965 0.983 
   1   (0.123) 0.075 0.132 0.035 0.017 

Locus 1619 : 
2 alleles
10.9% missing data
   1   (0.326) 0.255 0.397 0.115 0.104 
   3   (0.674) 0.745 0.603 0.885 0.896 

Locus 1620 : 
2 alleles
1.4% missing data
   1   (0.808) 0.824 0.813 0.982 0.977 
   4   (0.192) 0.176 0.187 0.018 0.023 

Locus 1621 : 
2 alleles
7.2% missing data
   1   (0.886) 0.939 0.870 0.991 0.985 
   3   (0.114) 0.061 0.130 0.009 0.015 

Locus 1622 : 
2 alleles
5.8% missing data
   1   (0.489) 0.469 0.504 0.625 0.384 
   4   (0.511) 0.531 0.496 0.375 0.616 

Locus 1623 : 
2 alleles
15.9% missing data
   1   (0.111) 0.125 0.064 0.117 0.005 
   3   (0.889) 0.875 0.936 0.883 0.995 

Locus 1624 : 
2 alleles
18.1% missing data
   4   (0.737) 0.686 0.777 0.976 0.969 
   2   (0.263) 0.314 0.223 0.024 0.031 

Locus 1625 : 
2 alleles
10.9% missing data
   1   (0.130) 0.142 0.088 0.032 0.013 
   3   (0.870) 0.858 0.912 0.968 0.987 

Locus 1626 : 
2 alleles
3.6% missing data
   4   (0.875) 0.970 0.789 0.594 0.865 
   3   (0.125) 0.030 0.211 0.406 0.135 

Locus 1627 : 
2 alleles
2.9% missing data
   2   (0.880) 0.894 0.906 0.990 0.988 
   4   (0.120) 0.106 0.094 0.010 0.012 

Locus 1628 : 
2 alleles
10.9% missing data
   4   (0.869) 0.952 0.801 0.824 0.963 
   2   (0.131) 0.048 0.199 0.176 0.037 

Locus 1629 : 
2 alleles
0.7% missing data
   1   (0.873) 0.924 0.903 0.067 0.976 
   3   (0.127) 0.076 0.097 0.933 0.024 

Locus 1630 : 
2 alleles
4.3% missing data
   2   (0.646) 0.606 0.693 0.686 0.754 
   4   (0.354) 0.394 0.307 0.314 0.246 

Locus 1631 : 
2 alleles
5.1% missing data
   3   (0.754) 0.696 0.851 0.066 0.872 
   1   (0.246) 0.304 0.149 0.934 0.128 

Locus 1632 : 
2 alleles
3.6% missing data
   1   (0.778) 0.752 0.812 0.981 0.959 
   3   (0.222) 0.248 0.188 0.019 0.041 

Locus 1633 : 
2 alleles
4.3% missing data
   1   (0.315) 0.260 0.330 0.906 0.075 
   3   (0.685) 0.740 0.670 0.094 0.925 

Locus 1634 : 
2 alleles
15.2% missing data
   2   (0.453) 0.523 0.390 0.796 0.198 
   4   (0.547) 0.477 0.610 0.204 0.802 

Locus 1635 : 
2 alleles
10.1% missing data
   3   (0.844) 0.915 0.793 0.987 0.954 
   2   (0.156) 0.085 0.207 0.013 0.046 

Locus 1636 : 
2 alleles
2.9% missing data
   1   (0.820) 0.917 0.728 0.985 0.893 
   3   (0.180) 0.083 0.272 0.015 0.107 

Locus 1637 : 
2 alleles
6.5% missing data
   1   (0.730) 0.716 0.775 0.430 0.938 
   2   (0.270) 0.284 0.225 0.570 0.062 

Locus 1638 : 
2 alleles
9.4% missing data
   3   (0.932) 0.925 0.974 0.992 0.997 
   4   (0.068) 0.075 0.026 0.008 0.003 

Locus 1639 : 
2 alleles
2.9% missing data
   1   (0.897) 0.907 0.930 0.993 0.990 
   3   (0.103) 0.093 0.070 0.007 0.010 

Locus 1640 : 
2 alleles
7.2% missing data
   1   (0.767) 0.848 0.694 0.977 0.929 
   4   (0.233) 0.152 0.306 0.023 0.071 

Locus 1641 : 
2 alleles
3.6% missing data
   2   (0.705) 0.763 0.691 0.243 0.897 
   4   (0.295) 0.237 0.309 0.757 0.103 

Locus 1642 : 
2 alleles
13.0% missing data
   4   (0.705) 0.730 0.681 0.961 0.924 
   3   (0.295) 0.270 0.319 0.039 0.076 

Locus 1643 : 
2 alleles
4.3% missing data
   2   (0.912) 0.914 0.953 0.945 0.993 
   4   (0.088) 0.086 0.047 0.055 0.007 

Locus 1644 : 
2 alleles
3.6% missing data
   2   (0.496) 0.494 0.529 0.034 0.373 
   4   (0.504) 0.506 0.471 0.966 0.627 

Locus 1645 : 
2 alleles
3.6% missing data
   1   (0.833) 0.844 0.856 0.956 0.949 
   2   (0.167) 0.156 0.144 0.044 0.051 

Locus 1646 : 
2 alleles
8.0% missing data
   1   (0.106) 0.076 0.089 0.041 0.009 
   2   (0.894) 0.924 0.911 0.959 0.991 

Locus 1647 : 
2 alleles
9.4% missing data
   1   (0.688) 0.721 0.652 0.881 0.944 
   3   (0.312) 0.279 0.348 0.119 0.056 

Locus 1648 : 
2 alleles
4.3% missing data
   2   (0.920) 0.912 0.964 0.993 0.996 
   4   (0.080) 0.088 0.036 0.007 0.004 

Locus 1649 : 
2 alleles
15.2% missing data
   4   (0.883) 0.877 0.921 0.991 0.992 
   2   (0.117) 0.123 0.079 0.009 0.008 

Locus 1650 : 
2 alleles
6.5% missing data
   4   (0.224) 0.220 0.217 0.023 0.027 
   2   (0.776) 0.780 0.783 0.977 0.973 

Locus 1651 : 
2 alleles
0.7% missing data
   1   (0.751) 0.772 0.749 0.981 0.888 
   4   (0.249) 0.228 0.251 0.019 0.112 

Locus 1652 : 
2 alleles
1.4% missing data
   3   (0.908) 0.950 0.910 0.991 0.994 
   2   (0.092) 0.050 0.090 0.009 0.006 

Locus 1653 : 
2 alleles
5.1% missing data
   3   (0.592) 0.707 0.539 0.200 0.278 
   1   (0.408) 0.293 0.461 0.800 0.722 

Locus 1654 : 
2 alleles
15.2% missing data
   3   (0.761) 0.826 0.729 0.744 0.857 
   1   (0.239) 0.174 0.271 0.256 0.143 

Locus 1655 : 
2 alleles
2.9% missing data
   4   (0.889) 0.889 0.929 0.940 0.992 
   3   (0.111) 0.111 0.071 0.060 0.008 

Locus 1656 : 
2 alleles
2.9% missing data
   2   (0.907) 0.970 0.901 0.997 0.490 
   3   (0.093) 0.030 0.099 0.003 0.510 

Locus 1657 : 
2 alleles
10.1% missing data
   2   (0.909) 0.852 0.966 0.985 0.996 
   4   (0.091) 0.148 0.034 0.015 0.004 

Locus 1658 : 
2 alleles
4.3% missing data
   3   (0.907) 0.973 0.907 0.208 0.927 
   1   (0.093) 0.027 0.093 0.792 0.073 

Locus 1659 : 
2 alleles
13.8% missing data
   2   (0.901) 0.925 0.923 0.992 0.994 
   4   (0.099) 0.075 0.077 0.008 0.006 

Locus 1660 : 
2 alleles
13.8% missing data
   3   (0.221) 0.272 0.174 0.021 0.021 
   1   (0.779) 0.728 0.826 0.979 0.979 

Locus 1661 : 
2 alleles
5.1% missing data
   2   (0.148) 0.109 0.147 0.011 0.039 
   4   (0.852) 0.891 0.853 0.989 0.961 

Locus 1662 : 
2 alleles
2.9% missing data
   4   (0.800) 0.899 0.693 0.985 0.955 
   2   (0.200) 0.101 0.307 0.015 0.045 

Locus 1663 : 
2 alleles
1.4% missing data
   4   (0.887) 0.954 0.843 0.989 0.975 
   2   (0.113) 0.046 0.157 0.011 0.025 

Locus 1664 : 
2 alleles
2.2% missing data
   3   (0.914) 0.914 0.953 0.993 0.995 
   1   (0.086) 0.086 0.047 0.007 0.005 

Locus 1665 : 
2 alleles
5.8% missing data
   2   (0.707) 0.781 0.683 0.435 0.663 
   4   (0.293) 0.219 0.317 0.565 0.337 

Locus 1666 : 
2 alleles
3.6% missing data
   3   (0.876) 0.901 0.895 0.989 0.979 
   4   (0.124) 0.099 0.105 0.011 0.021 

Locus 1667 : 
2 alleles
4.3% missing data
   2   (0.906) 0.961 0.897 0.910 0.972 
   4   (0.094) 0.039 0.103 0.090 0.028 

Locus 1668 : 
2 alleles
3.6% missing data
   1   (0.908) 0.921 0.939 0.993 0.995 
   4   (0.092) 0.079 0.061 0.007 0.005 

Locus 1669 : 
2 alleles
2.2% missing data
   4   (0.897) 0.931 0.910 0.993 0.987 
   1   (0.103) 0.069 0.090 0.007 0.013 

Locus 1670 : 
2 alleles
5.8% missing data
   2   (0.506) 0.625 0.455 0.064 0.105 
   4   (0.494) 0.375 0.545 0.936 0.895 

Locus 1671 : 
2 alleles
13.8% missing data
   2   (0.923) 0.903 0.968 0.993 0.996 
   4   (0.077) 0.097 0.032 0.007 0.004 

Locus 1672 : 
2 alleles
1.4% missing data
   2   (0.656) 0.705 0.635 0.052 0.957 
   4   (0.344) 0.295 0.365 0.948 0.043 

Locus 1673 : 
2 alleles
2.2% missing data
   1   (0.676) 0.605 0.719 0.969 0.960 
   3   (0.324) 0.395 0.281 0.031 0.040 

Locus 1674 : 
2 alleles
10.9% missing data
   4   (0.905) 0.956 0.895 0.990 0.985 
   2   (0.095) 0.044 0.105 0.010 0.015 

Locus 1675 : 
2 alleles
7.2% missing data
   2   (0.618) 0.609 0.673 0.223 0.402 
   4   (0.382) 0.391 0.327 0.777 0.598 

Locus 1676 : 
2 alleles
14.5% missing data
   3   (0.362) 0.429 0.285 0.975 0.070 
   4   (0.638) 0.571 0.715 0.025 0.930 

Locus 1677 : 
2 alleles
6.5% missing data
   1   (0.858) 0.926 0.813 0.987 0.974 
   3   (0.142) 0.074 0.187 0.013 0.026 

Locus 1678 : 
2 alleles
10.1% missing data
   3   (0.763) 0.825 0.771 0.886 0.213 
   1   (0.237) 0.175 0.229 0.114 0.787 

Locus 1679 : 
2 alleles
2.9% missing data
   3   (0.947) 0.994 0.909 0.997 0.679 
   4   (0.053) 0.006 0.091 0.003 0.321 

Locus 1680 : 
2 alleles
2.9% missing data
   3   (0.888) 0.913 0.907 0.991 0.988 
   1   (0.112) 0.087 0.093 0.009 0.012 

Locus 1681 : 
2 alleles
10.9% missing data
   4   (0.950) 0.931 0.987 0.996 0.999 
   2   (0.050) 0.069 0.013 0.004 0.001 

Locus 1682 : 
2 alleles
3.6% missing data
   3   (0.949) 0.913 0.989 0.996 0.999 
   2   (0.051) 0.087 0.011 0.004 0.001 

Locus 1683 : 
2 alleles
0.7% missing data
   3   (0.948) 0.902 0.989 0.997 0.999 
   1   (0.052) 0.098 0.011 0.003 0.001 

Locus 1684 : 
2 alleles
5.1% missing data
   1   (0.908) 0.972 0.865 0.993 0.976 
   4   (0.092) 0.028 0.135 0.007 0.024 

Locus 1685 : 
2 alleles
15.9% missing data
   1   (0.922) 0.961 0.932 0.991 0.990 
   3   (0.078) 0.039 0.068 0.009 0.010 

Locus 1686 : 
2 alleles
13.0% missing data
   3   (0.897) 0.931 0.941 0.155 0.982 
   1   (0.103) 0.069 0.059 0.845 0.018 

Locus 1687 : 
2 alleles
3.6% missing data
   1   (0.873) 0.952 0.853 0.231 0.953 
   3   (0.127) 0.048 0.147 0.769 0.047 

Locus 1688 : 
2 alleles
1.4% missing data
   1   (0.907) 0.967 0.872 0.992 0.988 
   2   (0.093) 0.033 0.128 0.008 0.012 

Locus 1689 : 
2 alleles
7.2% missing data
   3   (0.750) 0.835 0.718 0.148 0.904 
   4   (0.250) 0.165 0.282 0.852 0.096 

Locus 1690 : 
2 alleles
3.6% missing data
   1   (0.880) 0.884 0.912 0.982 0.993 
   3   (0.120) 0.116 0.088 0.018 0.007 

Locus 1691 : 
2 alleles
5.8% missing data
   3   (0.843) 0.822 0.887 0.986 0.976 
   1   (0.157) 0.178 0.113 0.014 0.024 

Locus 1692 : 
2 alleles
3.6% missing data
   4   (0.925) 0.894 0.974 0.983 0.997 
   3   (0.075) 0.106 0.026 0.017 0.003 

Locus 1693 : 
2 alleles
10.9% missing data
   3   (0.904) 0.927 0.928 0.989 0.992 
   4   (0.096) 0.073 0.072 0.011 0.008 

Locus 1694 : 
2 alleles
6.5% missing data
   1   (0.890) 0.929 0.931 0.201 0.974 
   3   (0.110) 0.071 0.069 0.799 0.026 

Locus 1695 : 
2 alleles
5.8% missing data
   1   (0.870) 0.892 0.889 0.963 0.988 
   3   (0.130) 0.108 0.111 0.037 0.012 

Locus 1696 : 
2 alleles
2.9% missing data
   4   (0.913) 0.968 0.890 0.993 0.991 
   2   (0.087) 0.032 0.110 0.007 0.009 

Locus 1697 : 
2 alleles
5.1% missing data
   2   (0.150) 0.137 0.130 0.013 0.017 
   3   (0.850) 0.863 0.870 0.987 0.983 

Locus 1698 : 
2 alleles
10.9% missing data
   1   (0.729) 0.713 0.787 0.201 0.862 
   3   (0.271) 0.287 0.213 0.799 0.138 

Locus 1699 : 
2 alleles
11.6% missing data
   1   (0.863) 0.863 0.895 0.987 0.984 
   3   (0.137) 0.137 0.105 0.013 0.016 

Locus 1700 : 
2 alleles
1.4% missing data
   3   (0.925) 0.888 0.975 0.995 0.997 
   1   (0.075) 0.112 0.025 0.005 0.003 

Locus 1701 : 
2 alleles
9.4% missing data
   3   (0.909) 0.978 0.904 0.271 0.743 
   1   (0.091) 0.022 0.096 0.729 0.257 

Locus 1702 : 
2 alleles
4.3% missing data
   4   (0.626) 0.687 0.598 0.312 0.735 
   1   (0.374) 0.313 0.402 0.688 0.265 

Locus 1703 : 
2 alleles
18.1% missing data
   4   (0.755) 0.697 0.803 0.902 0.982 
   2   (0.245) 0.303 0.197 0.098 0.018 

Locus 1704 : 
2 alleles
13.0% missing data
   2   (0.892) 0.919 0.911 0.992 0.987 
   4   (0.108) 0.081 0.089 0.008 0.013 

Locus 1705 : 
2 alleles
1.4% missing data
   3   (0.896) 0.948 0.883 0.991 0.983 
   4   (0.104) 0.052 0.117 0.009 0.017 

Locus 1706 : 
2 alleles
10.1% missing data
   2   (0.890) 0.931 0.930 0.042 0.987 
   4   (0.110) 0.069 0.070 0.958 0.013 

Locus 1707 : 
2 alleles
11.6% missing data
   4   (0.798) 0.828 0.792 0.983 0.952 
   3   (0.202) 0.172 0.208 0.017 0.048 

Locus 1708 : 
2 alleles
4.3% missing data
   4   (0.840) 0.880 0.831 0.932 0.984 
   3   (0.160) 0.120 0.169 0.068 0.016 

Locus 1709 : 
2 alleles
7.2% missing data
   3   (0.917) 0.930 0.951 0.979 0.996 
   1   (0.083) 0.070 0.049 0.021 0.004 

Locus 1710 : 
2 alleles
4.3% missing data
   1   (0.889) 0.872 0.935 0.990 0.993 
   3   (0.111) 0.128 0.065 0.010 0.007 

Locus 1711 : 
2 alleles
2.9% missing data
   2   (0.802) 0.845 0.775 0.983 0.980 
   4   (0.198) 0.155 0.225 0.017 0.020 

Locus 1712 : 
2 alleles
1.4% missing data
   1   (0.746) 0.830 0.666 0.975 0.912 
   3   (0.254) 0.170 0.334 0.025 0.088 

Locus 1713 : 
2 alleles
14.5% missing data
   3   (0.864) 0.956 0.821 0.764 0.472 
   4   (0.136) 0.044 0.179 0.236 0.528 

Locus 1714 : 
2 alleles
5.8% missing data
   2   (0.563) 0.555 0.576 0.112 0.881 
   4   (0.437) 0.445 0.424 0.888 0.119 

Locus 1715 : 
2 alleles
13.8% missing data
   3   (0.894) 0.940 0.891 0.991 0.983 
   2   (0.106) 0.060 0.109 0.009 0.017 

Locus 1716 : 
2 alleles
5.1% missing data
   1   (0.856) 0.901 0.850 0.990 0.951 
   3   (0.144) 0.099 0.150 0.010 0.049 

Locus 1717 : 
2 alleles
2.9% missing data
   3   (0.773) 0.835 0.777 0.644 0.515 
   1   (0.227) 0.165 0.223 0.356 0.485 

Locus 1718 : 
2 alleles
5.1% missing data
   2   (0.861) 0.918 0.834 0.958 0.984 
   4   (0.139) 0.082 0.166 0.042 0.016 

Locus 1719 : 
2 alleles
2.9% missing data
   1   (0.919) 0.910 0.963 0.993 0.997 
   3   (0.081) 0.090 0.037 0.007 0.003 

Locus 1720 : 
2 alleles
11.6% missing data
   2   (0.910) 0.937 0.935 0.993 0.986 
   3   (0.090) 0.063 0.065 0.007 0.014 

Locus 1721 : 
2 alleles
2.9% missing data
   1   (0.895) 0.937 0.898 0.991 0.988 
   3   (0.105) 0.063 0.102 0.009 0.012 

Locus 1722 : 
2 alleles
3.6% missing data
   2   (0.867) 0.864 0.905 0.989 0.978 
   1   (0.133) 0.136 0.095 0.011 0.022 

Locus 1723 : 
2 alleles
2.2% missing data
   1   (0.108) 0.103 0.072 0.008 0.009 
   2   (0.892) 0.897 0.928 0.992 0.991 

Locus 1724 : 
2 alleles
15.2% missing data
   2   (0.461) 0.402 0.493 0.898 0.367 
   4   (0.539) 0.598 0.507 0.102 0.633 

Locus 1725 : 
2 alleles
1.4% missing data
   3   (0.889) 0.968 0.866 0.681 0.568 
   4   (0.111) 0.032 0.134 0.319 0.432 

Locus 1726 : 
2 alleles
5.1% missing data
   4   (0.902) 0.942 0.909 0.991 0.990 
   2   (0.098) 0.058 0.091 0.009 0.010 

Locus 1727 : 
2 alleles
8.0% missing data
   2   (0.851) 0.886 0.894 0.084 0.966 
   3   (0.149) 0.114 0.106 0.916 0.034 

Locus 1728 : 
2 alleles
10.1% missing data
   3   (0.787) 0.767 0.856 0.081 0.962 
   1   (0.213) 0.233 0.144 0.919 0.038 

Locus 1729 : 
2 alleles
13.8% missing data
   1   (0.855) 0.918 0.830 0.937 0.921 
   4   (0.145) 0.082 0.170 0.063 0.079 

Locus 1730 : 
2 alleles
4.3% missing data
   3   (0.869) 0.904 0.876 0.990 0.973 
   4   (0.131) 0.096 0.124 0.010 0.027 

Locus 1731 : 
2 alleles
15.2% missing data
   3   (0.705) 0.682 0.748 0.720 0.750 
   1   (0.295) 0.318 0.252 0.280 0.250 

Locus 1732 : 
2 alleles
4.3% missing data
   1   (0.908) 0.955 0.910 0.975 0.964 
   3   (0.092) 0.045 0.090 0.025 0.036 

Locus 1733 : 
2 alleles
3.6% missing data
   2   (0.781) 0.786 0.791 0.978 0.969 
   4   (0.219) 0.214 0.209 0.022 0.031 

Locus 1734 : 
2 alleles
3.6% missing data
   1   (0.149) 0.142 0.124 0.012 0.015 
   3   (0.851) 0.858 0.876 0.988 0.985 

Locus 1735 : 
2 alleles
14.5% missing data
   4   (0.530) 0.467 0.561 0.840 0.676 
   1   (0.470) 0.533 0.439 0.160 0.324 

Locus 1736 : 
2 alleles
7.2% missing data
   1   (0.827) 0.851 0.869 0.128 0.980 
   2   (0.173) 0.149 0.131 0.872 0.020 

Locus 1737 : 
2 alleles
15.2% missing data
   4   (0.492) 0.463 0.491 0.427 0.872 
   2   (0.508) 0.537 0.509 0.573 0.128 

Locus 1738 : 
2 alleles
5.1% missing data
   1   (0.898) 0.940 0.901 0.990 0.985 
   3   (0.102) 0.060 0.099 0.010 0.015 

Locus 1739 : 
2 alleles
2.2% missing data
   2   (0.922) 0.940 0.954 0.992 0.995 
   4   (0.078) 0.060 0.046 0.008 0.005 

Locus 1740 : 
2 alleles
3.6% missing data
   2   (0.908) 0.950 0.919 0.970 0.969 
   4   (0.092) 0.050 0.081 0.030 0.031 

Locus 1741 : 
2 alleles
16.7% missing data
   4   (0.851) 0.853 0.880 0.989 0.984 
   2   (0.149) 0.147 0.120 0.011 0.016 

Locus 1742 : 
2 alleles
10.9% missing data
   2   (0.868) 0.934 0.837 0.989 0.922 
   4   (0.132) 0.066 0.163 0.011 0.078 

Locus 1743 : 
2 alleles
1.4% missing data
   3   (0.900) 0.950 0.888 0.992 0.992 
   2   (0.100) 0.050 0.112 0.008 0.008 

Locus 1744 : 
2 alleles
3.6% missing data
   4   (0.089) 0.092 0.047 0.025 0.006 
   2   (0.911) 0.908 0.953 0.975 0.994 

Locus 1745 : 
2 alleles
3.6% missing data
   2   (0.912) 0.968 0.902 0.993 0.896 
   4   (0.088) 0.032 0.098 0.007 0.104 

Locus 1746 : 
2 alleles
10.1% missing data
   4   (0.911) 0.968 0.888 0.991 0.978 
   2   (0.089) 0.032 0.112 0.009 0.022 

Locus 1747 : 
2 alleles
2.9% missing data
   1   (0.742) 0.748 0.741 0.979 0.945 
   4   (0.258) 0.252 0.259 0.021 0.055 

Locus 1748 : 
2 alleles
6.5% missing data
   1   (0.827) 0.816 0.858 0.988 0.979 
   3   (0.173) 0.184 0.142 0.012 0.021 

Locus 1749 : 
2 alleles
3.6% missing data
   3   (0.890) 0.918 0.908 0.983 0.990 
   1   (0.110) 0.082 0.092 0.017 0.010 

Locus 1750 : 
2 alleles
5.8% missing data
   1   (0.915) 0.950 0.933 0.976 0.985 
   3   (0.085) 0.050 0.067 0.024 0.015 

Locus 1751 : 
2 alleles
4.3% missing data
   1   (0.625) 0.596 0.669 0.901 0.408 
   4   (0.375) 0.404 0.331 0.099 0.592 

Locus 1752 : 
2 alleles
3.6% missing data
   1   (0.859) 0.944 0.837 0.015 0.976 
   3   (0.141) 0.056 0.163 0.985 0.024 

Locus 1753 : 
2 alleles
11.6% missing data
   1   (0.506) 0.360 0.619 0.132 0.919 
   3   (0.494) 0.640 0.381 0.868 0.081 

Locus 1754 : 
2 alleles
15.2% missing data
   1   (0.472) 0.479 0.503 0.043 0.222 
   4   (0.528) 0.521 0.497 0.957 0.778 

Locus 1755 : 
2 alleles
8.7% missing data
   2   (0.641) 0.653 0.643 0.916 0.576 
   4   (0.359) 0.347 0.357 0.084 0.424 

Locus 1756 : 
2 alleles
3.6% missing data
   2   (0.733) 0.837 0.653 0.937 0.653 
   4   (0.267) 0.163 0.347 0.063 0.347 

Locus 1757 : 
2 alleles
10.9% missing data
   3   (0.909) 0.921 0.943 0.990 0.989 
   2   (0.091) 0.079 0.057 0.010 0.011 

Locus 1758 : 
2 alleles
1.4% missing data
   4   (0.841) 0.878 0.836 0.986 0.971 
   1   (0.159) 0.122 0.164 0.014 0.029 

Locus 1759 : 
2 alleles
10.1% missing data
   4   (0.798) 0.825 0.836 0.082 0.961 
   2   (0.202) 0.175 0.164 0.918 0.039 

Locus 1760 : 
2 alleles
13.0% missing data
   2   (0.637) 0.642 0.654 0.310 0.838 
   3   (0.363) 0.358 0.346 0.690 0.162 

Locus 1761 : 
2 alleles
13.0% missing data
   4   (0.780) 0.831 0.749 0.935 0.941 
   2   (0.220) 0.169 0.251 0.065 0.059 

Locus 1762 : 
2 alleles
2.2% missing data
   3   (0.738) 0.796 0.753 0.143 0.712 
   1   (0.262) 0.204 0.247 0.857 0.288 

Locus 1763 : 
2 alleles
5.1% missing data
   2   (0.362) 0.332 0.358 0.575 0.366 
   1   (0.638) 0.668 0.642 0.425 0.634 

Locus 1764 : 
2 alleles
2.2% missing data
   3   (0.860) 0.892 0.870 0.987 0.968 
   1   (0.140) 0.108 0.130 0.013 0.032 

Locus 1765 : 
2 alleles
5.1% missing data
   3   (0.686) 0.713 0.653 0.967 0.922 
   1   (0.314) 0.287 0.347 0.033 0.078 

Locus 1766 : 
2 alleles
2.2% missing data
   3   (0.599) 0.592 0.621 0.013 0.926 
   4   (0.401) 0.408 0.379 0.987 0.074 

Locus 1767 : 
2 alleles
11.6% missing data
   2   (0.873) 0.904 0.890 0.821 0.986 
   4   (0.127) 0.096 0.110 0.179 0.014 

Locus 1768 : 
2 alleles
2.2% missing data
   4   (0.893) 0.930 0.906 0.990 0.976 
   2   (0.107) 0.070 0.094 0.010 0.024 

Locus 1769 : 
2 alleles
2.9% missing data
   2   (0.907) 0.916 0.962 0.230 0.990 
   3   (0.093) 0.084 0.038 0.770 0.010 

Locus 1770 : 
2 alleles
6.5% missing data
   4   (0.902) 0.886 0.948 0.991 0.995 
   2   (0.098) 0.114 0.052 0.009 0.005 

Locus 1771 : 
2 alleles
10.1% missing data
   1   (0.137) 0.089 0.148 0.012 0.023 
   4   (0.863) 0.911 0.852 0.988 0.977 

Locus 1772 : 
2 alleles
3.6% missing data
   2   (0.913) 0.891 0.961 0.994 0.996 
   3   (0.087) 0.109 0.039 0.006 0.004 

Locus 1773 : 
2 alleles
1.4% missing data
   1   (0.844) 0.927 0.825 0.086 0.966 
   3   (0.156) 0.073 0.175 0.914 0.034 

Locus 1774 : 
2 alleles
5.8% missing data
   4   (0.931) 0.915 0.975 0.980 0.997 
   3   (0.069) 0.085 0.025 0.020 0.003 

Locus 1775 : 
2 alleles
4.3% missing data
   1   (0.536) 0.515 0.545 0.981 0.443 
   4   (0.464) 0.485 0.455 0.019 0.557 

Locus 1776 : 
2 alleles
2.9% missing data
   1   (0.908) 0.920 0.941 0.993 0.994 
   3   (0.092) 0.080 0.059 0.007 0.006 

Locus 1777 : 
2 alleles
5.1% missing data
   3   (0.906) 0.928 0.933 0.986 0.991 
   2   (0.094) 0.072 0.067 0.014 0.009 

Locus 1778 : 
2 alleles
2.2% missing data
   3   (0.931) 0.912 0.975 0.993 0.998 
   2   (0.069) 0.088 0.025 0.007 0.002 

Locus 1779 : 
2 alleles
11.6% missing data
   3   (0.854) 0.927 0.799 0.984 0.974 
   1   (0.146) 0.073 0.201 0.016 0.026 

Locus 1780 : 
2 alleles
4.3% missing data
   4   (0.899) 0.937 0.907 0.972 0.992 
   2   (0.101) 0.063 0.093 0.028 0.008 

Locus 1781 : 
2 alleles
9.4% missing data
   3   (0.484) 0.436 0.516 0.320 0.695 
   1   (0.516) 0.564 0.484 0.680 0.305 

Locus 1782 : 
2 alleles
1.4% missing data
   4   (0.930) 0.906 0.976 0.995 0.997 
   1   (0.070) 0.094 0.024 0.005 0.003 

Locus 1783 : 
2 alleles
2.9% missing data
   4   (0.893) 0.966 0.886 0.005 0.971 
   2   (0.107) 0.034 0.114 0.995 0.029 

Locus 1784 : 
2 alleles
7.2% missing data
   1   (0.620) 0.649 0.569 0.956 0.913 
   3   (0.380) 0.351 0.431 0.044 0.087 

Locus 1785 : 
2 alleles
13.8% missing data
   4   (0.541) 0.468 0.568 0.824 0.889 
   3   (0.459) 0.532 0.432 0.176 0.111 

Locus 1786 : 
2 alleles
3.6% missing data
   4   (0.235) 0.187 0.231 0.377 0.153 
   2   (0.765) 0.813 0.769 0.623 0.847 

Locus 1787 : 
2 alleles
2.2% missing data
   1   (0.918) 0.904 0.963 0.994 0.997 
   3   (0.082) 0.096 0.037 0.006 0.003 

Locus 1788 : 
2 alleles
6.5% missing data
   1   (0.692) 0.707 0.707 0.597 0.819 
   3   (0.308) 0.293 0.293 0.403 0.181 

Locus 1789 : 
2 alleles
9.4% missing data
   4   (0.889) 0.954 0.851 0.991 0.975 
   3   (0.111) 0.046 0.149 0.009 0.025 

Locus 1790 : 
2 alleles
15.9% missing data
   3   (0.915) 0.984 0.891 0.961 0.189 
   1   (0.085) 0.016 0.109 0.039 0.811 

Locus 1791 : 
2 alleles
2.2% missing data
   4   (0.888) 0.913 0.905 0.991 0.992 
   2   (0.112) 0.087 0.095 0.009 0.008 

Locus 1792 : 
2 alleles
6.5% missing data
   2   (0.879) 0.913 0.891 0.990 0.971 
   1   (0.121) 0.087 0.109 0.010 0.029 

Locus 1793 : 
2 alleles
2.9% missing data
   1   (0.768) 0.757 0.787 0.980 0.972 
   4   (0.232) 0.243 0.213 0.020 0.028 

Locus 1794 : 
2 alleles
1.4% missing data
   2   (0.907) 0.898 0.951 0.993 0.996 
   4   (0.093) 0.102 0.049 0.007 0.004 

Locus 1795 : 
2 alleles
11.6% missing data
   2   (0.889) 0.966 0.863 0.494 0.912 
   3   (0.111) 0.034 0.137 0.506 0.088 

Locus 1796 : 
2 alleles
2.9% missing data
   1   (0.749) 0.752 0.760 0.979 0.917 
   2   (0.251) 0.248 0.240 0.021 0.083 

Locus 1797 : 
2 alleles
0.7% missing data
   2   (0.879) 0.901 0.899 0.988 0.987 
   4   (0.121) 0.099 0.101 0.012 0.013 

Locus 1798 : 
2 alleles
8.0% missing data
   3   (0.900) 0.921 0.925 0.990 0.994 
   1   (0.100) 0.079 0.075 0.010 0.006 

Locus 1799 : 
2 alleles
11.6% missing data
   4   (0.869) 0.889 0.922 0.157 0.980 
   2   (0.131) 0.111 0.078 0.843 0.020 

Locus 1800 : 
2 alleles
4.3% missing data
   2   (0.645) 0.720 0.602 0.384 0.775 
   1   (0.355) 0.280 0.398 0.616 0.225 

Locus 1801 : 
2 alleles
6.5% missing data
   2   (0.915) 0.900 0.963 0.978 0.995 
   3   (0.085) 0.100 0.037 0.022 0.005 

Locus 1802 : 
2 alleles
12.3% missing data
   4   (0.793) 0.838 0.770 0.982 0.926 
   2   (0.207) 0.162 0.230 0.018 0.074 

Locus 1803 : 
2 alleles
4.3% missing data
   4   (0.910) 0.973 0.869 0.991 0.961 
   2   (0.090) 0.027 0.131 0.009 0.039 

Locus 1804 : 
2 alleles
10.1% missing data
   3   (0.746) 0.763 0.732 0.975 0.965 
   4   (0.254) 0.237 0.268 0.025 0.035 

Locus 1805 : 
2 alleles
11.6% missing data
   3   (0.895) 0.907 0.925 0.992 0.992 
   1   (0.105) 0.093 0.075 0.008 0.008 

Locus 1806 : 
2 alleles
11.6% missing data
   1   (0.852) 0.866 0.871 0.989 0.984 
   3   (0.148) 0.134 0.129 0.011 0.016 

Locus 1807 : 
2 alleles
15.2% missing data
   1   (0.914) 0.975 0.870 0.992 0.981 
   3   (0.086) 0.025 0.130 0.008 0.019 

Locus 1808 : 
2 alleles
4.3% missing data
   2   (0.265) 0.270 0.257 0.022 0.057 
   4   (0.735) 0.730 0.743 0.978 0.943 

Locus 1809 : 
2 alleles
3.6% missing data
   4   (0.711) 0.752 0.723 0.493 0.603 
   2   (0.289) 0.248 0.277 0.507 0.397 

Locus 1810 : 
2 alleles
8.0% missing data
   1   (0.723) 0.798 0.651 0.972 0.902 
   3   (0.277) 0.202 0.349 0.028 0.098 

Locus 1811 : 
2 alleles
2.9% missing data
   3   (0.907) 0.921 0.940 0.988 0.993 
   2   (0.093) 0.079 0.060 0.012 0.007 

Locus 1812 : 
2 alleles
10.1% missing data
   2   (0.902) 0.967 0.874 0.833 0.950 
   1   (0.098) 0.033 0.126 0.167 0.050 

Locus 1813 : 
2 alleles
2.9% missing data
   1   (0.634) 0.629 0.626 0.876 0.889 
   4   (0.366) 0.371 0.374 0.124 0.111 

Locus 1814 : 
2 alleles
2.9% missing data
   1   (0.823) 0.895 0.820 0.190 0.905 
   3   (0.177) 0.105 0.180 0.810 0.095 

Locus 1815 : 
2 alleles
13.0% missing data
   1   (0.598) 0.659 0.513 0.958 0.891 
   4   (0.402) 0.341 0.487 0.042 0.109 

Locus 1816 : 
2 alleles
3.6% missing data
   2   (0.807) 0.859 0.783 0.936 0.933 
   4   (0.193) 0.141 0.217 0.064 0.067 

Locus 1817 : 
2 alleles
2.9% missing data
   1   (0.797) 0.868 0.745 0.984 0.927 
   4   (0.203) 0.132 0.255 0.016 0.073 

Locus 1818 : 
2 alleles
2.2% missing data
   1   (0.821) 0.884 0.784 0.986 0.947 
   3   (0.179) 0.116 0.216 0.014 0.053 

Locus 1819 : 
2 alleles
15.9% missing data
   3   (0.911) 0.934 0.938 0.991 0.992 
   1   (0.089) 0.066 0.062 0.009 0.008 

Locus 1820 : 
2 alleles
11.6% missing data
   1   (0.531) 0.484 0.526 0.814 0.932 
   3   (0.469) 0.516 0.474 0.186 0.068 

Locus 1821 : 
2 alleles
5.8% missing data
   2   (0.797) 0.833 0.786 0.984 0.945 
   4   (0.203) 0.167 0.214 0.016 0.055 

Locus 1822 : 
2 alleles
15.2% missing data
   2   (0.437) 0.457 0.420 0.019 0.606 
   3   (0.563) 0.543 0.580 0.981 0.394 

Locus 1823 : 
2 alleles
0.7% missing data
   3   (0.945) 0.889 0.989 0.996 0.999 
   1   (0.055) 0.111 0.011 0.004 0.001 

Locus 1824 : 
2 alleles
10.9% missing data
   1   (0.188) 0.146 0.200 0.058 0.051 
   2   (0.812) 0.854 0.800 0.942 0.949 

Locus 1825 : 
2 alleles
14.5% missing data
   4   (0.432) 0.494 0.419 0.044 0.068 
   2   (0.568) 0.506 0.581 0.956 0.932 

Locus 1826 : 
2 alleles
13.0% missing data
   2   (0.724) 0.759 0.739 0.113 0.918 
   4   (0.276) 0.241 0.261 0.887 0.082 

Locus 1827 : 
2 alleles
3.6% missing data
   1   (0.838) 0.859 0.849 0.987 0.977 
   3   (0.162) 0.141 0.151 0.013 0.023 

Locus 1828 : 
2 alleles
4.3% missing data
   3   (0.901) 0.966 0.905 0.851 0.423 
   1   (0.099) 0.034 0.095 0.149 0.577 

Locus 1829 : 
2 alleles
11.6% missing data
   3   (0.897) 0.889 0.940 0.992 0.991 
   4   (0.103) 0.111 0.060 0.008 0.009 

Locus 1830 : 
2 alleles
2.9% missing data
   3   (0.937) 0.851 0.987 0.996 0.999 
   1   (0.063) 0.149 0.013 0.004 0.001 

Locus 1831 : 
2 alleles
5.1% missing data
   1   (0.877) 0.925 0.865 0.988 0.989 
   2   (0.123) 0.075 0.135 0.012 0.011 

Locus 1832 : 
2 alleles
8.0% missing data
   4   (0.796) 0.829 0.781 0.985 0.979 
   2   (0.204) 0.171 0.219 0.015 0.021 

Locus 1833 : 
2 alleles
10.9% missing data
   2   (0.875) 0.930 0.861 0.990 0.945 
   4   (0.125) 0.070 0.139 0.010 0.055 

Locus 1834 : 
2 alleles
13.0% missing data
   1   (0.909) 0.967 0.884 0.991 0.977 
   3   (0.091) 0.033 0.116 0.009 0.023 

Locus 1835 : 
2 alleles
10.9% missing data
   3   (0.893) 0.936 0.896 0.989 0.975 
   1   (0.107) 0.064 0.104 0.011 0.025 

Locus 1836 : 
2 alleles
2.2% missing data
   1   (0.899) 0.943 0.900 0.993 0.990 
   3   (0.101) 0.057 0.100 0.007 0.010 

Locus 1837 : 
2 alleles
5.1% missing data
   2   (0.812) 0.862 0.787 0.951 0.954 
   4   (0.188) 0.138 0.213 0.049 0.046 

Locus 1838 : 
2 alleles
5.8% missing data
   4   (0.898) 0.970 0.887 0.072 0.975 
   1   (0.102) 0.030 0.113 0.928 0.025 

Locus 1839 : 
2 alleles
3.6% missing data
   1   (0.846) 0.809 0.897 0.981 0.987 
   4   (0.154) 0.191 0.103 0.019 0.013 

Locus 1840 : 
2 alleles
5.1% missing data
   4   (0.852) 0.878 0.903 0.196 0.911 
   1   (0.148) 0.122 0.097 0.804 0.089 

Locus 1841 : 
2 alleles
2.9% missing data
   3   (0.904) 0.944 0.911 0.993 0.983 
   1   (0.096) 0.056 0.089 0.007 0.017 

Locus 1842 : 
2 alleles
12.3% missing data
   1   (0.764) 0.844 0.716 0.701 0.857 
   3   (0.236) 0.156 0.284 0.299 0.143 

Locus 1843 : 
2 alleles
4.3% missing data
   1   (0.899) 0.918 0.953 0.041 0.989 
   4   (0.101) 0.082 0.047 0.959 0.011 

Locus 1844 : 
2 alleles
2.2% missing data
   4   (0.904) 0.943 0.913 0.987 0.990 
   2   (0.096) 0.057 0.087 0.013 0.010 

Locus 1845 : 
2 alleles
13.0% missing data
   4   (0.874) 0.899 0.897 0.830 0.984 
   2   (0.126) 0.101 0.103 0.170 0.016 

Locus 1846 : 
2 alleles
4.3% missing data
   2   (0.926) 0.899 0.974 0.993 0.997 
   3   (0.074) 0.101 0.026 0.007 0.003 

Locus 1847 : 
2 alleles
1.4% missing data
   2   (0.883) 0.925 0.923 0.041 0.986 
   4   (0.117) 0.075 0.077 0.959 0.014 

Locus 1848 : 
2 alleles
3.6% missing data
   4   (0.905) 0.914 0.938 0.992 0.994 
   3   (0.095) 0.086 0.062 0.008 0.006 

Locus 1849 : 
2 alleles
3.6% missing data
   1   (0.770) 0.769 0.784 0.981 0.954 
   4   (0.230) 0.231 0.216 0.019 0.046 

Locus 1850 : 
2 alleles
2.2% missing data
   2   (0.180) 0.122 0.195 0.014 0.220 
   4   (0.820) 0.878 0.805 0.986 0.780 

Locus 1851 : 
2 alleles
4.3% missing data
   4   (0.911) 0.973 0.922 0.010 0.988 
   1   (0.089) 0.027 0.078 0.990 0.012 

Locus 1852 : 
2 alleles
3.6% missing data
   4   (0.883) 0.911 0.904 0.991 0.966 
   2   (0.117) 0.089 0.096 0.009 0.034 

Locus 1853 : 
2 alleles
11.6% missing data
   3   (0.878) 0.901 0.899 0.989 0.981 
   1   (0.122) 0.099 0.101 0.011 0.019 

Locus 1854 : 
2 alleles
10.9% missing data
   2   (0.911) 0.950 0.922 0.992 0.985 
   3   (0.089) 0.050 0.078 0.008 0.015 

Locus 1855 : 
2 alleles
8.7% missing data
   1   (0.521) 0.604 0.451 0.428 0.601 
   4   (0.479) 0.396 0.549 0.572 0.399 

Locus 1856 : 
2 alleles
8.7% missing data
   3   (0.768) 0.768 0.775 0.977 0.973 
   1   (0.232) 0.232 0.225 0.023 0.027 

Locus 1857 : 
2 alleles
13.8% missing data
   4   (0.084) 0.117 0.034 0.010 0.004 
   2   (0.916) 0.883 0.966 0.990 0.996 

Locus 1858 : 
2 alleles
11.6% missing data
   2   (0.896) 0.924 0.924 0.986 0.932 
   4   (0.104) 0.076 0.076 0.014 0.068 

Locus 1859 : 
2 alleles
8.7% missing data
   2   (0.917) 0.771 0.981 0.994 0.998 
   1   (0.083) 0.229 0.019 0.006 0.002 

Locus 1860 : 
2 alleles
9.4% missing data
   2   (0.735) 0.771 0.757 0.412 0.682 
   3   (0.265) 0.229 0.243 0.588 0.318 

Locus 1861 : 
2 alleles
3.6% missing data
   2   (0.700) 0.635 0.741 0.971 0.970 
   4   (0.300) 0.365 0.259 0.029 0.030 

Locus 1862 : 
2 alleles
1.4% missing data
   4   (0.915) 0.893 0.964 0.994 0.995 
   2   (0.085) 0.107 0.036 0.006 0.005 

Locus 1863 : 
2 alleles
13.8% missing data
   2   (0.267) 0.245 0.261 0.068 0.302 
   4   (0.733) 0.755 0.739 0.932 0.698 

Locus 1864 : 
2 alleles
4.3% missing data
   3   (0.777) 0.802 0.813 0.157 0.909 
   1   (0.223) 0.198 0.187 0.843 0.091 

Locus 1865 : 
2 alleles
1.4% missing data
   3   (0.948) 0.994 0.874 0.995 0.984 
   1   (0.052) 0.006 0.126 0.005 0.016 

Locus 1866 : 
2 alleles
13.8% missing data
   4   (0.907) 0.938 0.923 0.992 0.992 
   2   (0.093) 0.062 0.077 0.008 0.008 

Locus 1867 : 
2 alleles
12.3% missing data
   1   (0.627) 0.668 0.583 0.970 0.740 
   3   (0.373) 0.332 0.417 0.030 0.260 

Locus 1868 : 
2 alleles
13.8% missing data
   1   (0.300) 0.280 0.308 0.301 0.077 
   3   (0.700) 0.720 0.692 0.699 0.923 

Locus 1869 : 
2 alleles
2.2% missing data
   3   (0.867) 0.875 0.893 0.990 0.990 
   1   (0.133) 0.125 0.107 0.010 0.010 

Locus 1870 : 
2 alleles
3.6% missing data
   4   (0.676) 0.766 0.582 0.893 0.894 
   2   (0.324) 0.234 0.418 0.107 0.106 

Locus 1871 : 
2 alleles
11.6% missing data
   3   (0.856) 0.796 0.918 0.989 0.990 
   1   (0.144) 0.204 0.082 0.011 0.010 

Locus 1872 : 
2 alleles
4.3% missing data
   4   (0.494) 0.721 0.342 0.187 0.048 
   1   (0.506) 0.279 0.658 0.813 0.952 

Locus 1873 : 
2 alleles
5.8% missing data
   4   (0.917) 0.933 0.948 0.988 0.996 
   1   (0.083) 0.067 0.052 0.012 0.004 

Locus 1874 : 
2 alleles
13.0% missing data
   2   (0.628) 0.668 0.617 0.226 0.811 
   1   (0.372) 0.332 0.383 0.774 0.189 

Locus 1875 : 
2 alleles
5.8% missing data
   2   (0.506) 0.536 0.463 0.716 0.610 
   3   (0.494) 0.464 0.537 0.284 0.390 

Locus 1876 : 
2 alleles
13.8% missing data
   2   (0.850) 0.890 0.852 0.831 0.978 
   4   (0.150) 0.110 0.148 0.169 0.022 

Locus 1877 : 
2 alleles
2.2% missing data
   1   (0.876) 0.870 0.916 0.988 0.989 
   3   (0.124) 0.130 0.084 0.012 0.011 

Locus 1878 : 
2 alleles
15.9% missing data
   2   (0.902) 0.964 0.880 0.974 0.876 
   4   (0.098) 0.036 0.120 0.026 0.124 

Locus 1879 : 
2 alleles
0.0% missing data
   4   (0.919) 0.905 0.964 0.994 0.997 
   2   (0.081) 0.095 0.036 0.006 0.003 

Locus 1880 : 
2 alleles
9.4% missing data
   2   (0.741) 0.796 0.743 0.597 0.606 
   4   (0.259) 0.204 0.257 0.403 0.394 

Locus 1881 : 
2 alleles
10.9% missing data
   4   (0.883) 0.907 0.904 0.963 0.980 
   2   (0.117) 0.093 0.096 0.037 0.020 

Locus 1882 : 
2 alleles
0.7% missing data
   2   (0.946) 0.896 0.989 0.996 0.999 
   4   (0.054) 0.104 0.011 0.004 0.001 

Locus 1883 : 
2 alleles
12.3% missing data
   2   (0.684) 0.750 0.665 0.621 0.473 
   4   (0.316) 0.250 0.335 0.379 0.527 

Locus 1884 : 
2 alleles
2.9% missing data
   4   (0.928) 0.982 0.920 0.993 0.864 
   1   (0.072) 0.018 0.080 0.007 0.136 

Locus 1885 : 
2 alleles
12.3% missing data
   4   (0.927) 0.922 0.970 0.936 0.997 
   2   (0.073) 0.078 0.030 0.064 0.003 

Locus 1886 : 
2 alleles
3.6% missing data
   3   (0.863) 0.952 0.792 0.989 0.761 
   4   (0.137) 0.048 0.208 0.011 0.239 

Locus 1887 : 
2 alleles
7.2% missing data
   1   (0.510) 0.501 0.522 0.647 0.375 
   3   (0.490) 0.499 0.478 0.353 0.625 

Locus 1888 : 
2 alleles
10.9% missing data
   4   (0.801) 0.800 0.819 0.980 0.979 
   2   (0.199) 0.200 0.181 0.020 0.021 

Locus 1889 : 
2 alleles
15.2% missing data
   1   (0.907) 0.986 0.786 0.865 0.854 
   2   (0.093) 0.014 0.214 0.135 0.146 

Locus 1890 : 
2 alleles
2.2% missing data
   1   (0.913) 0.887 0.962 0.992 0.996 
   2   (0.087) 0.113 0.038 0.008 0.004 

Locus 1891 : 
2 alleles
11.6% missing data
   1   (0.831) 0.866 0.863 0.469 0.937 
   3   (0.169) 0.134 0.137 0.531 0.063 

Locus 1892 : 
2 alleles
5.1% missing data
   2   (0.608) 0.522 0.680 0.322 0.939 
   4   (0.392) 0.478 0.320 0.678 0.061 

Locus 1893 : 
2 alleles
2.9% missing data
   1   (0.895) 0.926 0.943 0.198 0.979 
   4   (0.105) 0.074 0.057 0.802 0.021 

Locus 1894 : 
2 alleles
2.2% missing data
   1   (0.944) 0.884 0.988 0.996 0.999 
   3   (0.056) 0.116 0.012 0.004 0.001 

Locus 1895 : 
2 alleles
10.9% missing data
   1   (0.236) 0.290 0.145 0.994 0.064 
   3   (0.764) 0.710 0.855 0.006 0.936 

Locus 1896 : 
2 alleles
1.4% missing data
   3   (0.901) 0.973 0.890 0.118 0.950 
   1   (0.099) 0.027 0.110 0.882 0.050 

Locus 1897 : 
2 alleles
8.7% missing data
   1   (0.562) 0.550 0.534 0.946 0.898 
   3   (0.438) 0.450 0.466 0.054 0.102 

Locus 1898 : 
2 alleles
12.3% missing data
   2   (0.687) 0.804 0.656 0.073 0.279 
   4   (0.313) 0.196 0.344 0.927 0.721 

Locus 1899 : 
2 alleles
5.1% missing data
   1   (0.593) 0.599 0.611 0.666 0.390 
   2   (0.407) 0.401 0.389 0.334 0.610 

Locus 1900 : 
2 alleles
17.4% missing data
   2   (0.242) 0.129 0.365 0.020 0.105 
   3   (0.758) 0.871 0.635 0.980 0.895 

Locus 1901 : 
2 alleles
2.2% missing data
   3   (0.906) 0.915 0.939 0.991 0.996 
   2   (0.094) 0.085 0.061 0.009 0.004 

Locus 1902 : 
2 alleles
15.9% missing data
   2   (0.829) 0.853 0.831 0.985 0.985 
   4   (0.171) 0.147 0.169 0.015 0.015 

Locus 1903 : 
2 alleles
2.9% missing data
   3   (0.904) 0.803 0.970 0.992 0.997 
   1   (0.096) 0.197 0.030 0.008 0.003 

Locus 1904 : 
2 alleles
15.2% missing data
   2   (0.671) 0.676 0.706 0.566 0.534 
   4   (0.329) 0.324 0.294 0.434 0.466 

Locus 1905 : 
2 alleles
8.7% missing data
   2   (0.425) 0.379 0.499 0.042 0.140 
   4   (0.575) 0.621 0.501 0.958 0.860 

Locus 1906 : 
2 alleles
13.0% missing data
   2   (0.909) 0.894 0.954 0.973 0.994 
   1   (0.091) 0.106 0.046 0.027 0.006 

Locus 1907 : 
2 alleles
4.3% missing data
   4   (0.810) 0.795 0.841 0.982 0.975 
   1   (0.190) 0.205 0.159 0.018 0.025 

Locus 1908 : 
2 alleles
10.9% missing data
   4   (0.904) 0.926 0.929 0.993 0.992 
   1   (0.096) 0.074 0.071 0.007 0.008 

Locus 1909 : 
2 alleles
7.2% missing data
   1   (0.705) 0.712 0.741 0.938 0.322 
   3   (0.295) 0.288 0.259 0.062 0.678 

Locus 1910 : 
2 alleles
3.6% missing data
   2   (0.846) 0.902 0.817 0.986 0.979 
   4   (0.154) 0.098 0.183 0.014 0.021 

Locus 1911 : 
2 alleles
12.3% missing data
   4   (0.767) 0.793 0.752 0.979 0.966 
   2   (0.233) 0.207 0.248 0.021 0.034 

Locus 1912 : 
2 alleles
10.1% missing data
   1   (0.059) 0.104 0.015 0.004 0.002 
   3   (0.941) 0.896 0.985 0.996 0.998 

Locus 1913 : 
2 alleles
2.2% missing data
   4   (0.750) 0.726 0.772 0.968 0.977 
   2   (0.250) 0.274 0.228 0.032 0.023 

Locus 1914 : 
2 alleles
10.9% missing data
   3   (0.930) 0.910 0.975 0.995 0.998 
   4   (0.070) 0.090 0.025 0.005 0.002 

Locus 1915 : 
2 alleles
13.8% missing data
   3   (0.847) 0.912 0.808 0.945 0.973 
   1   (0.153) 0.088 0.192 0.055 0.027 

Locus 1916 : 
2 alleles
6.5% missing data
   3   (0.900) 0.946 0.900 0.989 0.986 
   4   (0.100) 0.054 0.100 0.011 0.014 

Locus 1917 : 
2 alleles
4.3% missing data
   1   (0.830) 0.804 0.875 0.983 0.971 
   3   (0.170) 0.196 0.125 0.017 0.029 

Locus 1918 : 
2 alleles
12.3% missing data
   4   (0.773) 0.872 0.729 0.619 0.548 
   2   (0.227) 0.128 0.271 0.381 0.452 

Locus 1919 : 
2 alleles
8.0% missing data
   1   (0.740) 0.783 0.707 0.979 0.934 
   3   (0.260) 0.217 0.293 0.021 0.066 

Locus 1920 : 
2 alleles
3.6% missing data
   3   (0.844) 0.840 0.875 0.984 0.984 
   2   (0.156) 0.160 0.125 0.016 0.016 

Locus 1921 : 
2 alleles
3.6% missing data
   2   (0.835) 0.893 0.846 0.190 0.967 
   4   (0.165) 0.107 0.154 0.810 0.033 

Locus 1922 : 
2 alleles
4.3% missing data
   4   (0.754) 0.797 0.767 0.461 0.775 
   1   (0.246) 0.203 0.233 0.539 0.225 

Locus 1923 : 
2 alleles
9.4% missing data
   2   (0.443) 0.481 0.411 0.181 0.504 
   4   (0.557) 0.519 0.589 0.819 0.496 

Locus 1924 : 
2 alleles
12.3% missing data
   2   (0.828) 0.887 0.790 0.985 0.977 
   3   (0.172) 0.113 0.210 0.015 0.023 

Locus 1925 : 
2 alleles
13.8% missing data
   4   (0.899) 0.961 0.868 0.968 0.971 
   2   (0.101) 0.039 0.132 0.032 0.029 

Locus 1926 : 
2 alleles
6.5% missing data
   1   (0.906) 0.916 0.941 0.993 0.990 
   3   (0.094) 0.084 0.059 0.007 0.010 

Locus 1927 : 
2 alleles
4.3% missing data
   2   (0.896) 0.960 0.903 0.481 0.849 
   3   (0.104) 0.040 0.097 0.519 0.151 

Locus 1928 : 
2 alleles
10.1% missing data
   4   (0.781) 0.855 0.723 0.976 0.918 
   2   (0.219) 0.145 0.277 0.024 0.082 

Locus 1929 : 
2 alleles
5.1% missing data
   1   (0.922) 0.981 0.877 0.993 0.990 
   4   (0.078) 0.019 0.123 0.007 0.010 

Locus 1930 : 
2 alleles
5.1% missing data
   3   (0.894) 0.918 0.914 0.991 0.993 
   4   (0.106) 0.082 0.086 0.009 0.007 

Locus 1931 : 
2 alleles
11.6% missing data
   4   (0.910) 0.904 0.953 0.993 0.994 
   2   (0.090) 0.096 0.047 0.007 0.006 

Locus 1932 : 
2 alleles
2.9% missing data
   2   (0.755) 0.657 0.823 0.980 0.984 
   1   (0.245) 0.343 0.177 0.020 0.016 

Locus 1933 : 
2 alleles
15.9% missing data
   3   (0.572) 0.579 0.558 0.559 0.812 
   4   (0.428) 0.421 0.442 0.441 0.188 

Locus 1934 : 
2 alleles
3.6% missing data
   2   (0.097) 0.056 0.094 0.009 0.007 
   4   (0.903) 0.944 0.906 0.991 0.993 

Locus 1935 : 
2 alleles
10.9% missing data
   4   (0.830) 0.930 0.723 0.986 0.909 
   2   (0.170) 0.070 0.277 0.014 0.091 

Locus 1936 : 
2 alleles
10.9% missing data
   1   (0.945) 0.907 0.986 0.996 0.998 
   2   (0.055) 0.093 0.014 0.004 0.002 

Locus 1937 : 
2 alleles
2.9% missing data
   1   (0.833) 0.836 0.856 0.985 0.983 
   3   (0.167) 0.164 0.144 0.015 0.017 

Locus 1938 : 
2 alleles
5.1% missing data
   4   (0.929) 0.987 0.867 0.994 0.972 
   2   (0.071) 0.013 0.133 0.006 0.028 

Locus 1939 : 
2 alleles
1.4% missing data
   2   (0.100) 0.160 0.039 0.007 0.007 
   4   (0.900) 0.840 0.961 0.993 0.993 

Locus 1940 : 
2 alleles
2.2% missing data
   1   (0.916) 0.939 0.943 0.993 0.994 
   3   (0.084) 0.061 0.057 0.007 0.006 

Locus 1941 : 
2 alleles
5.1% missing data
   2   (0.906) 0.929 0.930 0.992 0.991 
   4   (0.094) 0.071 0.070 0.008 0.009 

Locus 1942 : 
2 alleles
4.3% missing data
   3   (0.901) 0.920 0.926 0.991 0.994 
   2   (0.099) 0.080 0.074 0.009 0.006 

Locus 1943 : 
2 alleles
2.2% missing data
   1   (0.859) 0.892 0.867 0.946 0.977 
   3   (0.141) 0.108 0.133 0.054 0.023 

Locus 1944 : 
2 alleles
6.5% missing data
   3   (0.765) 0.857 0.703 0.988 0.660 
   1   (0.235) 0.143 0.297 0.012 0.340 

Locus 1945 : 
2 alleles
8.7% missing data
   1   (0.409) 0.409 0.386 0.411 0.561 
   3   (0.591) 0.591 0.614 0.589 0.439 

Locus 1946 : 
2 alleles
10.9% missing data
   3   (0.877) 0.895 0.901 0.969 0.984 
   2   (0.123) 0.105 0.099 0.031 0.016 

Locus 1947 : 
2 alleles
13.0% missing data
   3   (0.904) 0.905 0.942 0.992 0.993 
   1   (0.096) 0.095 0.058 0.008 0.007 

Locus 1948 : 
2 alleles
0.7% missing data
   3   (0.813) 0.843 0.845 0.734 0.804 
   4   (0.187) 0.157 0.155 0.266 0.196 

Locus 1949 : 
2 alleles
15.2% missing data
   4   (0.802) 0.858 0.767 0.945 0.965 
   2   (0.198) 0.142 0.233 0.055 0.035 

Locus 1950 : 
2 alleles
0.0% missing data
   1   (0.906) 0.956 0.904 0.991 0.966 
   3   (0.094) 0.044 0.096 0.009 0.034 

Locus 1951 : 
2 alleles
11.6% missing data
   1   (0.749) 0.782 0.766 0.235 0.922 
   4   (0.251) 0.218 0.234 0.765 0.078 

Locus 1952 : 
2 alleles
12.3% missing data
   3   (0.151) 0.138 0.131 0.017 0.023 
   4   (0.849) 0.862 0.869 0.983 0.977 

Locus 1953 : 
2 alleles
2.9% missing data
   3   (0.908) 0.961 0.893 0.992 0.988 
   2   (0.092) 0.039 0.107 0.008 0.012 

Locus 1954 : 
2 alleles
13.0% missing data
   1   (0.696) 0.771 0.666 0.427 0.692 
   3   (0.304) 0.229 0.334 0.573 0.308 

Locus 1955 : 
2 alleles
16.7% missing data
   1   (0.860) 0.912 0.878 0.572 0.912 
   4   (0.140) 0.088 0.122 0.428 0.088 

Locus 1956 : 
2 alleles
8.7% missing data
   2   (0.897) 0.935 0.934 0.844 0.781 
   4   (0.103) 0.065 0.066 0.156 0.219 

Locus 1957 : 
2 alleles
12.3% missing data
   2   (0.886) 0.937 0.873 0.961 0.988 
   4   (0.114) 0.063 0.127 0.039 0.012 

Locus 1958 : 
2 alleles
5.8% missing data
   1   (0.145) 0.062 0.224 0.011 0.034 
   4   (0.855) 0.938 0.776 0.989 0.966 

Locus 1959 : 
2 alleles
6.5% missing data
   2   (0.900) 0.883 0.947 0.966 0.994 
   4   (0.100) 0.117 0.053 0.034 0.006 

Locus 1960 : 
2 alleles
12.3% missing data
   2   (0.822) 0.868 0.847 0.082 0.962 
   4   (0.178) 0.132 0.153 0.918 0.038 

Locus 1961 : 
2 alleles
2.9% missing data
   2   (0.884) 0.871 0.930 0.983 0.980 
   3   (0.116) 0.129 0.070 0.017 0.020 

Locus 1962 : 
2 alleles
4.3% missing data
   3   (0.896) 0.931 0.905 0.992 0.991 
   1   (0.104) 0.069 0.095 0.008 0.009 

Locus 1963 : 
2 alleles
13.8% missing data
   3   (0.901) 0.978 0.797 0.992 0.974 
   1   (0.099) 0.022 0.203 0.008 0.026 

Locus 1964 : 
2 alleles
0.7% missing data
   1   (0.091) 0.055 0.076 0.008 0.010 
   3   (0.909) 0.945 0.924 0.992 0.990 

Locus 1965 : 
2 alleles
15.2% missing data
   2   (0.414) 0.511 0.302 0.738 0.549 
   4   (0.586) 0.489 0.698 0.262 0.451 

Locus 1966 : 
2 alleles
5.1% missing data
   1   (0.783) 0.818 0.813 0.157 0.911 
   2   (0.217) 0.182 0.187 0.843 0.089 

Locus 1967 : 
2 alleles
2.2% missing data
   2   (0.119) 0.133 0.075 0.011 0.008 
   4   (0.881) 0.867 0.925 0.989 0.992 

Locus 1968 : 
2 alleles
5.1% missing data
   2   (0.905) 0.966 0.870 0.991 0.978 
   4   (0.095) 0.034 0.130 0.009 0.022 

Locus 1969 : 
2 alleles
5.8% missing data
   3   (0.138) 0.110 0.123 0.040 0.035 
   4   (0.862) 0.890 0.877 0.960 0.965 

Locus 1970 : 
2 alleles
7.2% missing data
   2   (0.619) 0.778 0.492 0.083 0.738 
   4   (0.381) 0.222 0.508 0.917 0.262 

Locus 1971 : 
2 alleles
5.1% missing data
   4   (0.629) 0.656 0.645 0.880 0.180 
   2   (0.371) 0.344 0.355 0.120 0.820 

Locus 1972 : 
2 alleles
3.6% missing data
   2   (0.796) 0.871 0.782 0.308 0.894 
   4   (0.204) 0.129 0.218 0.692 0.106 

Locus 1973 : 
2 alleles
18.8% missing data
   2   (0.802) 0.846 0.793 0.810 0.946 
   4   (0.198) 0.154 0.207 0.190 0.054 

Locus 1974 : 
2 alleles
5.8% missing data
   1   (0.189) 0.277 0.089 0.760 0.045 
   3   (0.811) 0.723 0.911 0.240 0.955 

Locus 1975 : 
2 alleles
12.3% missing data
   3   (0.872) 0.939 0.878 0.506 0.853 
   1   (0.128) 0.061 0.122 0.494 0.147 

Locus 1976 : 
2 alleles
2.2% missing data
   2   (0.896) 0.937 0.899 0.975 0.990 
   4   (0.104) 0.063 0.101 0.025 0.010 

Locus 1977 : 
2 alleles
11.6% missing data
   4   (0.920) 0.980 0.878 0.994 0.971 
   2   (0.080) 0.020 0.122 0.006 0.029 

Locus 1978 : 
2 alleles
18.8% missing data
   1   (0.856) 0.915 0.826 0.989 0.968 
   3   (0.144) 0.085 0.174 0.011 0.032 

Locus 1979 : 
2 alleles
4.3% missing data
   1   (0.830) 0.834 0.851 0.985 0.985 
   3   (0.170) 0.166 0.149 0.015 0.015 

Locus 1980 : 
2 alleles
13.0% missing data
   1   (0.868) 0.872 0.901 0.988 0.975 
   3   (0.132) 0.128 0.099 0.012 0.025 

Locus 1981 : 
2 alleles
12.3% missing data
   1   (0.751) 0.701 0.793 0.973 0.966 
   3   (0.249) 0.299 0.207 0.027 0.034 

Locus 1982 : 
2 alleles
2.2% missing data
   3   (0.715) 0.802 0.693 0.242 0.622 
   4   (0.285) 0.198 0.307 0.758 0.378 

Locus 1983 : 
2 alleles
1.4% missing data
   2   (0.620) 0.621 0.631 0.696 0.688 
   4   (0.380) 0.379 0.369 0.304 0.312 

Locus 1984 : 
2 alleles
13.0% missing data
   3   (0.314) 0.613 0.139 0.275 0.015 
   4   (0.686) 0.387 0.861 0.725 0.985 

Locus 1985 : 
2 alleles
14.5% missing data
   3   (0.434) 0.431 0.378 0.939 0.776 
   1   (0.566) 0.569 0.622 0.061 0.224 

Locus 1986 : 
2 alleles
12.3% missing data
   4   (0.926) 0.916 0.969 0.991 0.996 
   2   (0.074) 0.084 0.031 0.009 0.004 

Locus 1987 : 
2 alleles
2.2% missing data
   2   (0.925) 0.987 0.904 0.643 0.752 
   4   (0.075) 0.013 0.096 0.357 0.248 

Locus 1988 : 
2 alleles
2.9% missing data
   1   (0.762) 0.781 0.802 0.769 0.387 
   3   (0.238) 0.219 0.198 0.231 0.613 

Locus 1989 : 
2 alleles
3.6% missing data
   4   (0.874) 0.941 0.832 0.986 0.977 
   1   (0.126) 0.059 0.168 0.014 0.023 

Locus 1990 : 
2 alleles
11.6% missing data
   3   (0.710) 0.763 0.672 0.978 0.779 
   1   (0.290) 0.237 0.328 0.022 0.221 

Locus 1991 : 
2 alleles
3.6% missing data
   2   (0.601) 0.644 0.586 0.451 0.589 
   4   (0.399) 0.356 0.414 0.549 0.411 

Locus 1992 : 
2 alleles
7.2% missing data
   3   (0.523) 0.503 0.552 0.976 0.137 
   1   (0.477) 0.497 0.448 0.024 0.863 

Locus 1993 : 
2 alleles
5.1% missing data
   3   (0.850) 0.897 0.835 0.986 0.973 
   1   (0.150) 0.103 0.165 0.014 0.027 

Locus 1994 : 
2 alleles
2.9% missing data
   3   (0.847) 0.903 0.823 0.987 0.967 
   1   (0.153) 0.097 0.177 0.013 0.033 

Locus 1995 : 
2 alleles
6.5% missing data
   1   (0.905) 0.918 0.937 0.990 0.992 
   3   (0.095) 0.082 0.063 0.010 0.008 

Locus 1996 : 
2 alleles
5.1% missing data
   3   (0.895) 0.931 0.908 0.973 0.984 
   1   (0.105) 0.069 0.092 0.027 0.016 

Locus 1997 : 
2 alleles
10.9% missing data
   3   (0.886) 0.902 0.911 0.990 0.989 
   1   (0.114) 0.098 0.089 0.010 0.011 

Locus 1998 : 
2 alleles
10.1% missing data
   1   (0.653) 0.757 0.536 0.971 0.869 
   3   (0.347) 0.243 0.464 0.029 0.131 

Locus 1999 : 
2 alleles
11.6% missing data
   3   (0.899) 0.918 0.928 0.880 0.993 
   1   (0.101) 0.082 0.072 0.120 0.007 

Locus 2000 : 
2 alleles
0.0% missing data
   4   (0.910) 0.944 0.925 0.993 0.990 
   1   (0.090) 0.056 0.075 0.007 0.010 

Locus 2001 : 
2 alleles
1.4% missing data
   4   (0.811) 0.806 0.870 0.646 0.849 
   2   (0.189) 0.194 0.130 0.354 0.151 

Locus 2002 : 
2 alleles
15.9% missing data
   4   (0.941) 0.993 0.917 0.532 0.851 
   1   (0.059) 0.007 0.083 0.468 0.149 

Locus 2003 : 
2 alleles
13.0% missing data
   4   (0.126) 0.165 0.070 0.127 0.006 
   2   (0.874) 0.835 0.930 0.873 0.994 

Locus 2004 : 
2 alleles
7.2% missing data
   2   (0.811) 0.856 0.835 0.070 0.965 
   4   (0.189) 0.144 0.165 0.930 0.035 

Locus 2005 : 
2 alleles
10.9% missing data
   4   (0.887) 0.937 0.879 0.992 0.980 
   2   (0.113) 0.063 0.121 0.008 0.020 

Locus 2006 : 
2 alleles
2.2% missing data
   4   (0.610) 0.643 0.569 0.969 0.766 
   1   (0.390) 0.357 0.431 0.031 0.234 

Locus 2007 : 
2 alleles
2.2% missing data
   1   (0.837) 0.867 0.881 0.135 0.944 
   4   (0.163) 0.133 0.119 0.865 0.056 

Locus 2008 : 
2 alleles
10.1% missing data
   1   (0.880) 0.901 0.900 0.991 0.989 
   2   (0.120) 0.099 0.100 0.009 0.011 

Locus 2009 : 
2 alleles
18.1% missing data
   2   (0.882) 0.943 0.892 0.559 0.906 
   1   (0.118) 0.057 0.108 0.441 0.094 

Locus 2010 : 
2 alleles
2.9% missing data
   2   (0.223) 0.210 0.178 0.879 0.068 
   4   (0.777) 0.790 0.822 0.121 0.932 

Locus 2011 : 
2 alleles
13.8% missing data
   2   (0.828) 0.854 0.869 0.444 0.849 
   4   (0.172) 0.146 0.131 0.556 0.151 

Locus 2012 : 
2 alleles
11.6% missing data
   1   (0.913) 0.910 0.953 0.978 0.996 
   3   (0.087) 0.090 0.047 0.022 0.004 

Locus 2013 : 
2 alleles
14.5% missing data
   2   (0.423) 0.564 0.314 0.496 0.153 
   3   (0.577) 0.436 0.686 0.504 0.847 

Locus 2014 : 
2 alleles
10.9% missing data
   1   (0.886) 0.901 0.914 0.989 0.987 
   4   (0.114) 0.099 0.086 0.011 0.013 

Locus 2015 : 
2 alleles
5.1% missing data
   2   (0.722) 0.697 0.786 0.498 0.641 
   1   (0.278) 0.303 0.214 0.502 0.359 

Locus 2016 : 
2 alleles
2.9% missing data
   4   (0.898) 0.948 0.889 0.988 0.986 
   2   (0.102) 0.052 0.111 0.012 0.014 

Locus 2017 : 
2 alleles
2.2% missing data
   2   (0.886) 0.931 0.921 0.147 0.984 
   1   (0.114) 0.069 0.079 0.853 0.016 

Locus 2018 : 
2 alleles
3.6% missing data
   4   (0.797) 0.917 0.747 0.383 0.270 
   2   (0.203) 0.083 0.253 0.617 0.730 

Locus 2019 : 
2 alleles
4.3% missing data
   1   (0.841) 0.863 0.888 0.385 0.904 
   3   (0.159) 0.137 0.112 0.615 0.096 

Locus 2020 : 
2 alleles
5.1% missing data
   2   (0.878) 0.856 0.949 0.116 0.988 
   3   (0.122) 0.144 0.051 0.884 0.012 

Locus 2021 : 
2 alleles
13.0% missing data
   1   (0.837) 0.795 0.891 0.986 0.981 
   3   (0.163) 0.205 0.109 0.014 0.019 

Locus 2022 : 
2 alleles
2.2% missing data
   4   (0.915) 0.922 0.952 0.993 0.996 
   2   (0.085) 0.078 0.048 0.007 0.004 

Locus 2023 : 
2 alleles
15.9% missing data
   4   (0.701) 0.732 0.664 0.969 0.946 
   2   (0.299) 0.268 0.336 0.031 0.054 

Locus 2024 : 
2 alleles
5.1% missing data
   4   (0.923) 0.886 0.973 0.994 0.997 
   1   (0.077) 0.114 0.027 0.006 0.003 

Locus 2025 : 
2 alleles
4.3% missing data
   1   (0.094) 0.068 0.070 0.024 0.009 
   2   (0.906) 0.932 0.930 0.976 0.991 

Locus 2026 : 
2 alleles
6.5% missing data
   2   (0.830) 0.854 0.835 0.957 0.983 
   4   (0.170) 0.146 0.165 0.043 0.017 

Locus 2027 : 
2 alleles
15.9% missing data
   4   (0.887) 0.945 0.910 0.113 0.956 
   2   (0.113) 0.055 0.090 0.887 0.044 

Locus 2028 : 
2 alleles
0.7% missing data
   2   (0.908) 0.968 0.880 0.993 0.972 
   4   (0.092) 0.032 0.120 0.007 0.028 

Locus 2029 : 
2 alleles
14.5% missing data
   4   (0.942) 0.903 0.985 0.995 0.998 
   2   (0.058) 0.097 0.015 0.005 0.002 

Locus 2030 : 
2 alleles
13.0% missing data
   3   (0.517) 0.567 0.516 0.170 0.217 
   1   (0.483) 0.433 0.484 0.830 0.783 

Locus 2031 : 
2 alleles
11.6% missing data
   2   (0.730) 0.736 0.772 0.138 0.906 
   4   (0.270) 0.264 0.228 0.862 0.094 

Locus 2032 : 
2 alleles
2.9% missing data
   2   (0.923) 0.922 0.964 0.994 0.996 
   4   (0.077) 0.078 0.036 0.006 0.004 

Locus 2033 : 
2 alleles
4.3% missing data
   2   (0.497) 0.591 0.456 0.176 0.162 
   4   (0.503) 0.409 0.544 0.824 0.838 

Locus 2034 : 
2 alleles
1.4% missing data
   2   (0.928) 0.900 0.975 0.994 0.997 
   1   (0.072) 0.100 0.025 0.006 0.003 

Locus 2035 : 
2 alleles
13.0% missing data
   3   (0.881) 0.964 0.787 0.987 0.953 
   1   (0.119) 0.036 0.213 0.013 0.047 

Locus 2036 : 
2 alleles
5.8% missing data
   2   (0.902) 0.923 0.929 0.992 0.991 
   4   (0.098) 0.077 0.071 0.008 0.009 

Locus 2037 : 
2 alleles
11.6% missing data
   2   (0.883) 0.878 0.922 0.990 0.991 
   4   (0.117) 0.122 0.078 0.010 0.009 

Locus 2038 : 
2 alleles
2.9% missing data
   2   (0.887) 0.942 0.915 0.035 0.972 
   4   (0.113) 0.058 0.085 0.965 0.028 

Locus 2039 : 
2 alleles
2.9% missing data
   2   (0.691) 0.747 0.632 0.968 0.915 
   4   (0.309) 0.253 0.368 0.032 0.085 

Locus 2040 : 
2 alleles
3.6% missing data
   4   (0.946) 0.902 0.988 0.988 0.999 
   2   (0.054) 0.098 0.012 0.012 0.001 

Locus 2041 : 
2 alleles
2.2% missing data
   3   (0.770) 0.789 0.768 0.978 0.946 
   1   (0.230) 0.211 0.232 0.022 0.054 

Locus 2042 : 
2 alleles
5.8% missing data
   1   (0.915) 0.948 0.930 0.993 0.996 
   4   (0.085) 0.052 0.070 0.007 0.004 

Locus 2043 : 
2 alleles
14.5% missing data
   1   (0.697) 0.832 0.609 0.902 0.131 
   3   (0.303) 0.168 0.391 0.098 0.869 

Locus 2044 : 
2 alleles
4.3% missing data
   4   (0.897) 0.874 0.947 0.991 0.993 
   2   (0.103) 0.126 0.053 0.009 0.007 

Locus 2045 : 
2 alleles
5.8% missing data
   4   (0.516) 0.543 0.537 0.218 0.145 
   3   (0.484) 0.457 0.463 0.782 0.855 

Locus 2046 : 
2 alleles
5.1% missing data
   1   (0.905) 0.949 0.906 0.989 0.993 
   3   (0.095) 0.051 0.094 0.011 0.007 

Locus 2047 : 
2 alleles
2.9% missing data
   1   (0.878) 0.987 0.743 0.274 0.082 
   4   (0.122) 0.013 0.257 0.726 0.918 

Locus 2048 : 
2 alleles
2.9% missing data
   3   (0.896) 0.953 0.871 0.992 0.988 
   1   (0.104) 0.047 0.129 0.008 0.012 

Locus 2049 : 
2 alleles
12.3% missing data
   1   (0.886) 0.935 0.875 0.985 0.988 
   3   (0.114) 0.065 0.125 0.015 0.012 

Locus 2050 : 
2 alleles
12.3% missing data
   3   (0.799) 0.877 0.782 0.792 0.482 
   2   (0.201) 0.123 0.218 0.208 0.518 

Locus 2051 : 
2 alleles
8.0% missing data
   2   (0.912) 0.917 0.949 0.993 0.995 
   4   (0.088) 0.083 0.051 0.007 0.005 

Locus 2052 : 
2 alleles
5.1% missing data
   1   (0.717) 0.713 0.720 0.971 0.941 
   3   (0.283) 0.287 0.280 0.029 0.059 

Locus 2053 : 
2 alleles
15.2% missing data
   3   (0.831) 0.886 0.850 0.447 0.748 
   1   (0.169) 0.114 0.150 0.553 0.252 

Locus 2054 : 
2 alleles
5.8% missing data
   3   (0.767) 0.802 0.781 0.462 0.928 
   1   (0.233) 0.198 0.219 0.538 0.072 

Locus 2055 : 
2 alleles
5.1% missing data
   4   (0.871) 0.909 0.871 0.987 0.982 
   1   (0.129) 0.091 0.129 0.013 0.018 

Locus 2056 : 
2 alleles
14.5% missing data
   4   (0.901) 0.972 0.848 0.879 0.951 
   2   (0.099) 0.028 0.152 0.121 0.049 

Locus 2057 : 
2 alleles
13.8% missing data
   2   (0.894) 0.965 0.834 0.970 0.966 
   4   (0.106) 0.035 0.166 0.030 0.034 

Locus 2058 : 
2 alleles
5.8% missing data
   4   (0.138) 0.143 0.103 0.013 0.012 
   2   (0.862) 0.857 0.897 0.987 0.988 

Locus 2059 : 
2 alleles
5.1% missing data
   2   (0.878) 0.922 0.878 0.988 0.965 
   4   (0.122) 0.078 0.122 0.012 0.035 

Locus 2060 : 
2 alleles
12.3% missing data
   1   (0.896) 0.888 0.938 0.991 0.993 
   4   (0.104) 0.112 0.062 0.009 0.007 

Locus 2061 : 
2 alleles
6.5% missing data
   1   (0.813) 0.779 0.860 0.985 0.967 
   3   (0.187) 0.221 0.140 0.015 0.033 

Locus 2062 : 
2 alleles
11.6% missing data
   2   (0.878) 0.930 0.863 0.964 0.983 
   4   (0.122) 0.070 0.137 0.036 0.017 

Locus 2063 : 
2 alleles
14.5% missing data
   3   (0.876) 0.915 0.885 0.872 0.983 
   4   (0.124) 0.085 0.115 0.128 0.017 

Locus 2064 : 
2 alleles
13.0% missing data
   4   (0.902) 0.925 0.926 0.993 0.989 
   2   (0.098) 0.075 0.074 0.007 0.011 

Locus 2065 : 
2 alleles
12.3% missing data
   4   (0.119) 0.228 0.046 0.011 0.004 
   2   (0.881) 0.772 0.954 0.989 0.996 

Locus 2066 : 
2 alleles
4.3% missing data
   4   (0.886) 0.933 0.877 0.991 0.991 
   2   (0.114) 0.067 0.123 0.009 0.009 

Locus 2067 : 
2 alleles
8.0% missing data
   3   (0.912) 0.966 0.899 0.992 0.962 
   1   (0.088) 0.034 0.101 0.008 0.038 

Locus 2068 : 
2 alleles
12.3% missing data
   1   (0.905) 0.943 0.919 0.884 0.990 
   3   (0.095) 0.057 0.081 0.116 0.010 

Locus 2069 : 
2 alleles
8.0% missing data
   4   (0.856) 0.906 0.845 0.989 0.953 
   2   (0.144) 0.094 0.155 0.011 0.047 

Locus 2070 : 
2 alleles
0.0% missing data
   3   (0.910) 0.933 0.939 0.992 0.979 
   4   (0.090) 0.067 0.061 0.008 0.021 

Locus 2071 : 
2 alleles
9.4% missing data
   1   (0.154) 0.115 0.161 0.012 0.022 
   3   (0.846) 0.885 0.839 0.988 0.978 

Locus 2072 : 
2 alleles
3.6% missing data
   2   (0.823) 0.931 0.756 0.390 0.731 
   4   (0.177) 0.069 0.244 0.610 0.269 

Locus 2073 : 
2 alleles
10.9% missing data
   2   (0.866) 0.905 0.883 0.864 0.927 
   4   (0.134) 0.095 0.117 0.136 0.073 

Locus 2074 : 
2 alleles
6.5% missing data
   4   (0.846) 0.941 0.737 0.987 0.951 
   2   (0.154) 0.059 0.263 0.013 0.049 

Locus 2075 : 
2 alleles
2.9% missing data
   4   (0.861) 0.922 0.871 0.573 0.893 
   1   (0.139) 0.078 0.129 0.427 0.107 

Locus 2076 : 
2 alleles
13.0% missing data
   4   (0.780) 0.797 0.825 0.350 0.784 
   2   (0.220) 0.203 0.175 0.650 0.216 

Locus 2077 : 
2 alleles
2.2% missing data
   1   (0.864) 0.808 0.924 0.987 0.991 
   3   (0.136) 0.192 0.076 0.013 0.009 

Locus 2078 : 
2 alleles
11.6% missing data
   1   (0.618) 0.682 0.594 0.807 0.256 
   3   (0.382) 0.318 0.406 0.193 0.744 

Locus 2079 : 
2 alleles
1.4% missing data
   3   (0.907) 0.910 0.965 0.091 0.994 
   1   (0.093) 0.090 0.035 0.909 0.006 

Locus 2080 : 
2 alleles
17.4% missing data
   3   (0.689) 0.760 0.667 0.496 0.591 
   1   (0.311) 0.240 0.333 0.504 0.409 

Locus 2081 : 
2 alleles
12.3% missing data
   3   (0.884) 0.884 0.922 0.970 0.986 
   1   (0.116) 0.116 0.078 0.030 0.014 

Locus 2082 : 
2 alleles
5.8% missing data
   1   (0.360) 0.324 0.396 0.105 0.200 
   3   (0.640) 0.676 0.604 0.895 0.800 

Locus 2083 : 
2 alleles
4.3% missing data
   3   (0.797) 0.851 0.768 0.982 0.932 
   2   (0.203) 0.149 0.232 0.018 0.068 

Locus 2084 : 
2 alleles
5.8% missing data
   2   (0.611) 0.604 0.595 0.889 0.889 
   4   (0.389) 0.396 0.405 0.111 0.111 

Locus 2085 : 
2 alleles
5.8% missing data
   1   (0.538) 0.552 0.573 0.170 0.233 
   3   (0.462) 0.448 0.427 0.830 0.767 

Locus 2086 : 
2 alleles
5.8% missing data
   4   (0.868) 0.911 0.903 0.271 0.945 
   2   (0.132) 0.089 0.097 0.729 0.055 

Locus 2087 : 
2 alleles
12.3% missing data
   4   (0.582) 0.916 0.243 0.085 0.035 
   1   (0.418) 0.084 0.757 0.915 0.965 

Locus 2088 : 
2 alleles
4.3% missing data
   3   (0.695) 0.757 0.688 0.636 0.437 
   2   (0.305) 0.243 0.312 0.364 0.563 

Locus 2089 : 
2 alleles
5.8% missing data
   3   (0.899) 0.935 0.914 0.964 0.975 
   1   (0.101) 0.065 0.086 0.036 0.025 

Locus 2090 : 
2 alleles
11.6% missing data
   4   (0.917) 0.920 0.956 0.992 0.995 
   3   (0.083) 0.080 0.044 0.008 0.005 

Locus 2091 : 
2 alleles
11.6% missing data
   2   (0.817) 0.873 0.786 0.984 0.948 
   4   (0.183) 0.127 0.214 0.016 0.052 

Locus 2092 : 
2 alleles
1.4% missing data
   3   (0.821) 0.832 0.836 0.986 0.978 
   1   (0.179) 0.168 0.164 0.014 0.022 

Locus 2093 : 
2 alleles
1.4% missing data
   2   (0.813) 0.831 0.831 0.947 0.914 
   4   (0.187) 0.169 0.169 0.053 0.086 

Locus 2094 : 
2 alleles
5.1% missing data
   1   (0.891) 0.960 0.889 0.248 0.967 
   3   (0.109) 0.040 0.111 0.752 0.033 

Locus 2095 : 
2 alleles
2.9% missing data
   3   (0.877) 0.924 0.874 0.989 0.955 
   1   (0.123) 0.076 0.126 0.011 0.045 

Locus 2096 : 
2 alleles
8.7% missing data
   1   (0.329) 0.319 0.358 0.032 0.035 
   3   (0.671) 0.681 0.642 0.968 0.965 

Locus 2097 : 
2 alleles
12.3% missing data
   2   (0.772) 0.854 0.697 0.980 0.928 
   4   (0.228) 0.146 0.303 0.020 0.072 

Locus 2098 : 
2 alleles
11.6% missing data
   2   (0.883) 0.942 0.858 0.988 0.966 
   4   (0.117) 0.058 0.142 0.012 0.034 

Locus 2099 : 
2 alleles
6.5% missing data
   2   (0.914) 0.909 0.973 0.009 0.997 
   4   (0.086) 0.091 0.027 0.991 0.003 

Locus 2100 : 
2 alleles
17.4% missing data
   2   (0.894) 0.945 0.886 0.896 0.988 
   1   (0.106) 0.055 0.114 0.104 0.012 

Locus 2101 : 
2 alleles
1.4% missing data
   3   (0.859) 0.869 0.884 0.987 0.987 
   1   (0.141) 0.131 0.116 0.013 0.013 

Locus 2102 : 
2 alleles
3.6% missing data
   4   (0.661) 0.700 0.665 0.636 0.448 
   2   (0.339) 0.300 0.335 0.364 0.552 

Locus 2103 : 
2 alleles
2.9% missing data
   4   (0.867) 0.905 0.909 0.044 0.982 
   2   (0.133) 0.095 0.091 0.956 0.018 

Locus 2104 : 
2 alleles
2.9% missing data
   3   (0.889) 0.966 0.827 0.992 0.895 
   1   (0.111) 0.034 0.173 0.008 0.105 

Locus 2105 : 
2 alleles
4.3% missing data
   4   (0.858) 0.933 0.801 0.985 0.963 
   1   (0.142) 0.067 0.199 0.015 0.037 

Locus 2106 : 
2 alleles
6.5% missing data
   1   (0.912) 0.972 0.884 0.978 0.950 
   3   (0.088) 0.028 0.116 0.022 0.050 

Locus 2107 : 
2 alleles
11.6% missing data
   3   (0.071) 0.078 0.030 0.006 0.002 
   4   (0.929) 0.922 0.970 0.994 0.998 

Locus 2108 : 
2 alleles
4.3% missing data
   1   (0.549) 0.568 0.535 0.334 0.770 
   3   (0.451) 0.432 0.465 0.666 0.230 

Locus 2109 : 
2 alleles
7.2% missing data
   4   (0.715) 0.883 0.527 0.986 0.590 
   1   (0.285) 0.117 0.473 0.014 0.410 

Locus 2110 : 
2 alleles
0.7% missing data
   1   (0.901) 0.837 0.961 0.991 0.996 
   3   (0.099) 0.163 0.039 0.009 0.004 

Locus 2111 : 
2 alleles
4.3% missing data
   2   (0.608) 0.510 0.671 0.868 0.872 
   4   (0.392) 0.490 0.329 0.132 0.128 

Locus 2112 : 
2 alleles
11.6% missing data
   1   (0.944) 0.907 0.986 0.996 0.998 
   3   (0.056) 0.093 0.014 0.004 0.002 

Locus 2113 : 
2 alleles
4.3% missing data
   2   (0.465) 0.420 0.519 0.139 0.410 
   4   (0.535) 0.580 0.481 0.861 0.590 

Locus 2114 : 
2 alleles
5.1% missing data
   1   (0.227) 0.307 0.164 0.019 0.016 
   2   (0.773) 0.693 0.836 0.981 0.984 

Locus 2115 : 
2 alleles
5.1% missing data
   3   (0.918) 0.980 0.870 0.993 0.966 
   1   (0.082) 0.020 0.130 0.007 0.034 

Locus 2116 : 
2 alleles
3.6% missing data
   4   (0.764) 0.823 0.767 0.416 0.718 
   3   (0.236) 0.177 0.233 0.584 0.282 

Locus 2117 : 
2 alleles
13.0% missing data
   3   (0.919) 0.890 0.968 0.994 0.997 
   1   (0.081) 0.110 0.032 0.006 0.003 

Locus 2118 : 
2 alleles
15.9% missing data
   3   (0.924) 0.980 0.901 0.980 0.919 
   1   (0.076) 0.020 0.099 0.020 0.081 

Locus 2119 : 
2 alleles
2.9% missing data
   1   (0.160) 0.209 0.104 0.020 0.010 
   3   (0.840) 0.791 0.896 0.980 0.990 

Locus 2120 : 
2 alleles
13.0% missing data
   4   (0.446) 0.351 0.517 0.006 0.818 
   2   (0.554) 0.649 0.483 0.994 0.182 

Locus 2121 : 
2 alleles
12.3% missing data
   3   (0.869) 0.904 0.889 0.816 0.945 
   1   (0.131) 0.096 0.111 0.184 0.055 

Locus 2122 : 
2 alleles
18.1% missing data
   2   (0.074) 0.085 0.032 0.007 0.003 
   4   (0.926) 0.915 0.968 0.993 0.997 

Locus 2123 : 
2 alleles
6.5% missing data
   1   (0.525) 0.655 0.431 0.950 0.062 
   4   (0.475) 0.345 0.569 0.050 0.938 

Locus 2124 : 
2 alleles
4.3% missing data
   4   (0.945) 0.892 0.988 0.996 0.999 
   2   (0.055) 0.108 0.012 0.004 0.001 

Locus 2125 : 
2 alleles
11.6% missing data
   4   (0.848) 0.803 0.901 0.987 0.992 
   2   (0.152) 0.197 0.099 0.013 0.008 

Locus 2126 : 
2 alleles
6.5% missing data
   2   (0.661) 0.679 0.633 0.905 0.913 
   4   (0.339) 0.321 0.367 0.095 0.087 

Locus 2127 : 
2 alleles
2.9% missing data
   2   (0.877) 0.911 0.894 0.989 0.936 
   4   (0.123) 0.089 0.106 0.011 0.064 

Locus 2128 : 
2 alleles
10.9% missing data
   2   (0.923) 0.992 0.848 0.191 0.923 
   4   (0.077) 0.008 0.152 0.809 0.077 

Locus 2129 : 
2 alleles
2.2% missing data
   2   (0.808) 0.888 0.737 0.986 0.958 
   4   (0.192) 0.112 0.263 0.014 0.042 

Locus 2130 : 
2 alleles
2.9% missing data
   3   (0.700) 0.788 0.667 0.014 0.824 
   1   (0.300) 0.212 0.333 0.986 0.176 

Locus 2131 : 
2 alleles
12.3% missing data
   4   (0.892) 0.901 0.924 0.984 0.992 
   3   (0.108) 0.099 0.076 0.016 0.008 

Locus 2132 : 
2 alleles
2.9% missing data
   2   (0.902) 0.949 0.898 0.992 0.992 
   3   (0.098) 0.051 0.102 0.008 0.008 

Locus 2133 : 
2 alleles
5.8% missing data
   1   (0.763) 0.760 0.779 0.902 0.964 
   3   (0.237) 0.240 0.221 0.098 0.036 

Locus 2134 : 
2 alleles
13.0% missing data
   4   (0.869) 0.912 0.865 0.979 0.983 
   2   (0.131) 0.088 0.135 0.021 0.017 

Locus 2135 : 
2 alleles
6.5% missing data
   1   (0.732) 0.757 0.712 0.973 0.936 
   3   (0.268) 0.243 0.288 0.027 0.064 

Locus 2136 : 
2 alleles
2.2% missing data
   3   (0.812) 0.883 0.806 0.021 0.975 
   1   (0.188) 0.117 0.194 0.979 0.025 

Locus 2137 : 
2 alleles
10.1% missing data
   3   (0.928) 0.992 0.863 0.415 0.889 
   4   (0.072) 0.008 0.137 0.585 0.111 

Locus 2138 : 
2 alleles
18.1% missing data
   1   (0.145) 0.138 0.109 0.012 0.081 
   3   (0.855) 0.862 0.891 0.988 0.919 

Locus 2139 : 
2 alleles
10.1% missing data
   1   (0.881) 0.866 0.924 0.988 0.991 
   3   (0.119) 0.134 0.076 0.012 0.009 

Locus 2140 : 
2 alleles
2.2% missing data
   1   (0.127) 0.070 0.104 0.958 0.014 
   2   (0.873) 0.930 0.896 0.042 0.986 

Locus 2141 : 
2 alleles
13.0% missing data
   1   (0.803) 0.822 0.814 0.774 0.974 
   2   (0.197) 0.178 0.186 0.226 0.026 

Locus 2142 : 
2 alleles
3.6% missing data
   3   (0.890) 0.960 0.846 0.971 0.926 
   1   (0.110) 0.040 0.154 0.029 0.074 

Locus 2143 : 
2 alleles
13.0% missing data
   1   (0.552) 0.601 0.527 0.740 0.299 
   3   (0.448) 0.399 0.473 0.260 0.701 

Locus 2144 : 
2 alleles
6.5% missing data
   2   (0.880) 0.922 0.883 0.884 0.984 
   4   (0.120) 0.078 0.117 0.116 0.016 

Locus 2145 : 
2 alleles
2.9% missing data
   2   (0.942) 0.877 0.988 0.996 0.999 
   4   (0.058) 0.123 0.012 0.004 0.001 

Locus 2146 : 
2 alleles
10.1% missing data
   2   (0.821) 0.643 0.922 0.985 0.989 
   1   (0.179) 0.357 0.078 0.015 0.011 

Locus 2147 : 
2 alleles
3.6% missing data
   3   (0.633) 0.585 0.654 0.871 0.932 
   4   (0.367) 0.415 0.346 0.129 0.068 

Locus 2148 : 
2 alleles
13.0% missing data
   1   (0.892) 0.929 0.899 0.990 0.991 
   3   (0.108) 0.071 0.101 0.010 0.009 

Locus 2149 : 
2 alleles
13.8% missing data
   3   (0.636) 0.544 0.730 0.079 0.921 
   2   (0.364) 0.456 0.270 0.921 0.079 

Locus 2150 : 
2 alleles
2.2% missing data
   3   (0.927) 0.898 0.975 0.995 0.998 
   4   (0.073) 0.102 0.025 0.005 0.002 

Locus 2151 : 
2 alleles
13.8% missing data
   3   (0.895) 0.948 0.922 0.200 0.969 
   4   (0.105) 0.052 0.078 0.800 0.031 

Locus 2152 : 
2 alleles
12.3% missing data
   1   (0.761) 0.759 0.769 0.979 0.973 
   3   (0.239) 0.241 0.231 0.021 0.027 

Locus 2153 : 
2 alleles
11.6% missing data
   2   (0.734) 0.780 0.736 0.227 0.928 
   4   (0.266) 0.220 0.264 0.773 0.072 

Locus 2154 : 
2 alleles
4.3% missing data
   3   (0.512) 0.507 0.539 0.358 0.306 
   2   (0.488) 0.493 0.461 0.642 0.694 

Locus 2155 : 
2 alleles
16.7% missing data
   2   (0.267) 0.205 0.246 0.724 0.621 
   4   (0.733) 0.795 0.754 0.276 0.379 

Locus 2156 : 
2 alleles
13.8% missing data
   4   (0.687) 0.717 0.649 0.972 0.941 
   3   (0.313) 0.283 0.351 0.028 0.059 

Locus 2157 : 
2 alleles
1.4% missing data
   3   (0.941) 0.994 0.914 0.589 0.808 
   1   (0.059) 0.006 0.086 0.411 0.192 

Locus 2158 : 
2 alleles
10.1% missing data
   2   (0.946) 0.913 0.987 0.996 0.999 
   4   (0.054) 0.087 0.013 0.004 0.001 

Locus 2159 : 
2 alleles
13.0% missing data
   1   (0.821) 0.838 0.836 0.798 0.981 
   3   (0.179) 0.162 0.164 0.202 0.019 

Locus 2160 : 
2 alleles
2.9% missing data
   3   (0.906) 0.914 0.939 0.993 0.996 
   1   (0.094) 0.086 0.061 0.007 0.004 

Locus 2161 : 
2 alleles
7.2% missing data
   4   (0.889) 0.922 0.898 0.989 0.992 
   2   (0.111) 0.078 0.102 0.011 0.008 

Locus 2162 : 
2 alleles
5.8% missing data
   2   (0.336) 0.297 0.310 0.790 0.539 
   4   (0.664) 0.703 0.690 0.210 0.461 

Locus 2163 : 
2 alleles
2.2% missing data
   2   (0.869) 0.893 0.886 0.989 0.986 
   4   (0.131) 0.107 0.114 0.011 0.014 

Locus 2164 : 
2 alleles
8.0% missing data
   2   (0.477) 0.474 0.505 0.032 0.394 
   4   (0.523) 0.526 0.495 0.968 0.606 

Locus 2165 : 
2 alleles
5.8% missing data
   2   (0.490) 0.407 0.513 0.951 0.830 
   3   (0.510) 0.593 0.487 0.049 0.170 

Locus 2166 : 
2 alleles
10.1% missing data
   4   (0.900) 0.953 0.883 0.990 0.989 
   2   (0.100) 0.047 0.117 0.010 0.011 

Locus 2167 : 
2 alleles
5.1% missing data
   3   (0.902) 0.948 0.902 0.972 0.983 
   1   (0.098) 0.052 0.098 0.028 0.017 

Locus 2168 : 
2 alleles
12.3% missing data
   4   (0.898) 0.913 0.929 0.967 0.986 
   2   (0.102) 0.087 0.071 0.033 0.014 

Locus 2169 : 
2 alleles
17.4% missing data
   1   (0.799) 0.726 0.862 0.983 0.981 
   4   (0.201) 0.274 0.138 0.017 0.019 

Locus 2170 : 
2 alleles
8.7% missing data
   2   (0.292) 0.221 0.317 0.670 0.174 
   3   (0.708) 0.779 0.683 0.330 0.826 

Locus 2171 : 
2 alleles
13.8% missing data
   1   (0.868) 0.904 0.879 0.957 0.960 
   3   (0.132) 0.096 0.121 0.043 0.040 

Locus 2172 : 
2 alleles
13.8% missing data
   1   (0.853) 0.896 0.848 0.983 0.961 
   3   (0.147) 0.104 0.152 0.017 0.039 

Locus 2173 : 
2 alleles
5.8% missing data
   1   (0.835) 0.861 0.852 0.939 0.916 
   3   (0.165) 0.139 0.148 0.061 0.084 

Locus 2174 : 
2 alleles
13.0% missing data
   4   (0.645) 0.706 0.582 0.862 0.859 
   2   (0.355) 0.294 0.418 0.138 0.141 

Locus 2175 : 
2 alleles
7.2% missing data
   3   (0.797) 0.865 0.769 0.943 0.728 
   1   (0.203) 0.135 0.231 0.057 0.272 

Locus 2176 : 
2 alleles
11.6% missing data
   3   (0.827) 0.852 0.831 0.985 0.976 
   1   (0.173) 0.148 0.169 0.015 0.024 

Locus 2177 : 
2 alleles
13.8% missing data
   4   (0.349) 0.411 0.273 0.802 0.148 
   2   (0.651) 0.589 0.727 0.198 0.852 

Locus 2178 : 
2 alleles
4.3% missing data
   1   (0.845) 0.877 0.845 0.984 0.983 
   3   (0.155) 0.123 0.155 0.016 0.017 

Locus 2179 : 
2 alleles
13.0% missing data
   3   (0.903) 0.907 0.940 0.969 0.992 
   1   (0.097) 0.093 0.060 0.031 0.008 

Locus 2180 : 
2 alleles
2.9% missing data
   1   (0.842) 0.937 0.798 0.142 0.931 
   4   (0.158) 0.063 0.202 0.858 0.069 

Locus 2181 : 
2 alleles
14.5% missing data
   2   (0.829) 0.724 0.906 0.987 0.989 
   4   (0.171) 0.276 0.094 0.013 0.011 

Locus 2182 : 
2 alleles
15.9% missing data
   2   (0.564) 0.634 0.546 0.038 0.448 
   4   (0.436) 0.366 0.454 0.962 0.552 

Locus 2183 : 
2 alleles
13.0% missing data
   4   (0.911) 0.944 0.928 0.993 0.991 
   2   (0.089) 0.056 0.072 0.007 0.009 

Locus 2184 : 
2 alleles
12.3% missing data
   3   (0.183) 0.152 0.188 0.014 0.024 
   1   (0.817) 0.848 0.812 0.986 0.976 

Locus 2185 : 
2 alleles
2.9% missing data
   4   (0.899) 0.835 0.959 0.993 0.996 
   3   (0.101) 0.165 0.041 0.007 0.004 

Locus 2186 : 
2 alleles
12.3% missing data
   3   (0.949) 0.912 0.989 0.988 0.999 
   1   (0.051) 0.088 0.011 0.012 0.001 

Locus 2187 : 
2 alleles
0.7% missing data
   1   (0.131) 0.158 0.079 0.010 0.024 
   3   (0.869) 0.842 0.921 0.990 0.976 

Locus 2188 : 
2 alleles
13.8% missing data
   3   (0.874) 0.864 0.919 0.865 0.987 
   1   (0.126) 0.136 0.081 0.135 0.013 

Locus 2189 : 
2 alleles
11.6% missing data
   1   (0.094) 0.057 0.082 0.007 0.010 
   3   (0.906) 0.943 0.918 0.993 0.990 

Locus 2190 : 
2 alleles
5.1% missing data
   3   (0.627) 0.744 0.543 0.514 0.559 
   4   (0.373) 0.256 0.457 0.486 0.441 

Locus 2191 : 
2 alleles
5.8% missing data
   1   (0.734) 0.772 0.742 0.208 0.946 
   3   (0.266) 0.228 0.258 0.792 0.054 

Locus 2192 : 
2 alleles
12.3% missing data
   3   (0.832) 0.858 0.837 0.987 0.972 
   1   (0.168) 0.142 0.163 0.013 0.028 

Locus 2193 : 
2 alleles
13.0% missing data
   3   (0.634) 0.617 0.630 0.887 0.923 
   1   (0.366) 0.383 0.370 0.113 0.077 

Locus 2194 : 
2 alleles
5.1% missing data
   2   (0.850) 0.863 0.869 0.989 0.981 
   4   (0.150) 0.137 0.131 0.011 0.019 

Locus 2195 : 
2 alleles
16.7% missing data
   4   (0.908) 0.939 0.929 0.890 0.993 
   1   (0.092) 0.061 0.071 0.110 0.007 

Locus 2196 : 
2 alleles
10.9% missing data
   4   (0.891) 0.943 0.874 0.992 0.991 
   2   (0.109) 0.057 0.126 0.008 0.009 

Locus 2197 : 
2 alleles
15.2% missing data
   2   (0.829) 0.908 0.811 0.234 0.952 
   4   (0.171) 0.092 0.189 0.766 0.048 

Locus 2198 : 
2 alleles
3.6% missing data
   4   (0.846) 0.927 0.829 0.458 0.821 
   2   (0.154) 0.073 0.171 0.542 0.179 

Locus 2199 : 
2 alleles
3.6% missing data
   2   (0.104) 0.068 0.093 0.024 0.008 
   4   (0.896) 0.932 0.907 0.976 0.992 

Locus 2200 : 
2 alleles
16.7% missing data
   4   (0.432) 0.421 0.377 0.935 0.837 
   2   (0.568) 0.579 0.623 0.065 0.163 

Locus 2201 : 
2 alleles
1.4% missing data
   4   (0.926) 0.975 0.916 0.990 0.989 
   2   (0.074) 0.025 0.084 0.010 0.011 

Locus 2202 : 
2 alleles
2.2% missing data
   2   (0.402) 0.311 0.475 0.905 0.092 
   4   (0.598) 0.689 0.525 0.095 0.908 

Locus 2203 : 
2 alleles
10.9% missing data
   1   (0.899) 0.978 0.860 0.132 0.948 
   3   (0.101) 0.022 0.140 0.868 0.052 

Locus 2204 : 
2 alleles
11.6% missing data
   2   (0.755) 0.688 0.807 0.974 0.981 
   3   (0.245) 0.312 0.193 0.026 0.019 

Locus 2205 : 
2 alleles
6.5% missing data
   1   (0.690) 0.669 0.704 0.970 0.912 
   3   (0.310) 0.331 0.296 0.030 0.088 

Locus 2206 : 
2 alleles
16.7% missing data
   3   (0.768) 0.865 0.729 0.780 0.360 
   2   (0.232) 0.135 0.271 0.220 0.640 

Locus 2207 : 
2 alleles
12.3% missing data
   3   (0.859) 0.734 0.940 0.990 0.993 
   4   (0.141) 0.266 0.060 0.010 0.007 

Locus 2208 : 
2 alleles
0.7% missing data
   3   (0.884) 0.930 0.888 0.989 0.939 
   1   (0.116) 0.070 0.112 0.011 0.061 

Locus 2209 : 
2 alleles
4.3% missing data
   1   (0.876) 0.953 0.834 0.970 0.737 
   3   (0.124) 0.047 0.166 0.030 0.263 

Locus 2210 : 
2 alleles
13.8% missing data
   3   (0.859) 0.897 0.868 0.789 0.979 
   1   (0.141) 0.103 0.132 0.211 0.021 

Locus 2211 : 
2 alleles
10.1% missing data
   3   (0.853) 0.874 0.873 0.831 0.986 
   1   (0.147) 0.126 0.127 0.169 0.014 

Locus 2212 : 
2 alleles
13.8% missing data
   2   (0.807) 0.852 0.792 0.938 0.936 
   4   (0.193) 0.148 0.208 0.062 0.064 

Locus 2213 : 
2 alleles
7.2% missing data
   2   (0.811) 0.783 0.864 0.984 0.877 
   4   (0.189) 0.217 0.136 0.016 0.123 

Locus 2214 : 
2 alleles
13.8% missing data
   3   (0.876) 0.929 0.861 0.985 0.964 
   2   (0.124) 0.071 0.139 0.015 0.036 

Locus 2215 : 
2 alleles
12.3% missing data
   4   (0.930) 0.851 0.982 0.995 0.998 
   2   (0.070) 0.149 0.018 0.005 0.002 

Locus 2216 : 
2 alleles
4.3% missing data
   2   (0.871) 0.889 0.895 0.990 0.973 
   4   (0.129) 0.111 0.105 0.010 0.027 

Locus 2217 : 
2 alleles
3.6% missing data
   4   (0.908) 0.903 0.950 0.993 0.995 
   2   (0.092) 0.097 0.050 0.007 0.005 

Locus 2218 : 
2 alleles
11.6% missing data
   2   (0.782) 0.864 0.759 0.221 0.869 
   1   (0.218) 0.136 0.241 0.779 0.131 

Locus 2219 : 
2 alleles
12.3% missing data
   2   (0.919) 0.927 0.956 0.974 0.994 
   4   (0.081) 0.073 0.044 0.026 0.006 

Locus 2220 : 
2 alleles
13.8% missing data
   3   (0.918) 0.977 0.879 0.994 0.973 
   1   (0.082) 0.023 0.121 0.006 0.027 

Locus 2221 : 
2 alleles
2.2% missing data
   1   (0.844) 0.909 0.803 0.983 0.966 
   3   (0.156) 0.091 0.197 0.017 0.034 

Locus 2222 : 
2 alleles
3.6% missing data
   1   (0.402) 0.332 0.446 0.504 0.386 
   3   (0.598) 0.668 0.554 0.496 0.614 

Locus 2223 : 
2 alleles
1.4% missing data
   1   (0.808) 0.854 0.808 0.988 0.743 
   4   (0.192) 0.146 0.192 0.012 0.257 

Locus 2224 : 
2 alleles
4.3% missing data
   1   (0.884) 0.891 0.918 0.988 0.988 
   3   (0.116) 0.109 0.082 0.012 0.012 

Locus 2225 : 
2 alleles
3.6% missing data
   1   (0.854) 0.934 0.794 0.958 0.928 
   4   (0.146) 0.066 0.206 0.042 0.072 

Locus 2226 : 
2 alleles
11.6% missing data
   1   (0.183) 0.111 0.188 0.454 0.256 
   3   (0.817) 0.889 0.812 0.546 0.744 

Locus 2227 : 
2 alleles
2.9% missing data
   4   (0.815) 0.853 0.801 0.986 0.976 
   1   (0.185) 0.147 0.199 0.014 0.024 

Locus 2228 : 
2 alleles
4.3% missing data
   2   (0.837) 0.825 0.871 0.986 0.987 
   4   (0.163) 0.175 0.129 0.014 0.013 

Locus 2229 : 
2 alleles
3.6% missing data
   2   (0.944) 0.890 0.988 0.987 0.999 
   4   (0.056) 0.110 0.012 0.013 0.001 

Locus 2230 : 
2 alleles
13.8% missing data
   4   (0.904) 0.929 0.928 0.958 0.994 
   2   (0.096) 0.071 0.072 0.042 0.006 

Locus 2231 : 
2 alleles
5.1% missing data
   2   (0.694) 0.687 0.739 0.390 0.716 
   1   (0.306) 0.313 0.261 0.610 0.284 

Locus 2232 : 
2 alleles
2.9% missing data
   1   (0.903) 0.955 0.891 0.989 0.990 
   2   (0.097) 0.045 0.109 0.011 0.010 

Locus 2233 : 
2 alleles
2.9% missing data
   2   (0.906) 0.922 0.961 0.004 0.993 
   4   (0.094) 0.078 0.039 0.996 0.007 

Locus 2234 : 
2 alleles
6.5% missing data
   4   (0.859) 0.907 0.842 0.989 0.983 
   2   (0.141) 0.093 0.158 0.011 0.017 

Locus 2235 : 
2 alleles
11.6% missing data
   1   (0.924) 0.940 0.958 0.974 0.994 
   2   (0.076) 0.060 0.042 0.026 0.006 

Locus 2236 : 
2 alleles
10.9% missing data
   2   (0.895) 0.948 0.883 0.993 0.982 
   4   (0.105) 0.052 0.117 0.007 0.018 

Locus 2237 : 
2 alleles
10.9% missing data
   1   (0.913) 0.974 0.874 0.990 0.980 
   3   (0.087) 0.026 0.126 0.010 0.020 

Locus 2238 : 
2 alleles
17.4% missing data
   2   (0.935) 0.993 0.834 0.919 0.957 
   4   (0.065) 0.007 0.166 0.081 0.043 

Locus 2239 : 
2 alleles
3.6% missing data
   1   (0.931) 0.988 0.920 0.794 0.791 
   3   (0.069) 0.012 0.080 0.206 0.209 

Locus 2240 : 
2 alleles
10.9% missing data
   1   (0.901) 0.937 0.943 0.157 0.987 
   3   (0.099) 0.063 0.057 0.843 0.013 

Locus 2241 : 
2 alleles
10.9% missing data
   3   (0.891) 0.897 0.925 0.990 0.992 
   1   (0.109) 0.103 0.075 0.010 0.008 

Locus 2242 : 
2 alleles
5.1% missing data
   1   (0.885) 0.933 0.875 0.990 0.988 
   4   (0.115) 0.067 0.125 0.010 0.012 

Locus 2243 : 
2 alleles
14.5% missing data
   1   (0.904) 0.941 0.917 0.971 0.988 
   4   (0.096) 0.059 0.083 0.029 0.012 

Locus 2244 : 
2 alleles
9.4% missing data
   2   (0.866) 0.894 0.876 0.990 0.985 
   4   (0.134) 0.106 0.124 0.010 0.015 

Locus 2245 : 
2 alleles
11.6% missing data
   3   (0.897) 0.890 0.938 0.992 0.994 
   1   (0.103) 0.110 0.062 0.008 0.006 

Locus 2246 : 
2 alleles
3.6% missing data
   3   (0.498) 0.470 0.521 0.653 0.377 
   4   (0.502) 0.530 0.479 0.347 0.623 

Locus 2247 : 
2 alleles
2.9% missing data
   2   (0.830) 0.790 0.880 0.986 0.982 
   4   (0.170) 0.210 0.120 0.014 0.018 

Locus 2248 : 
2 alleles
15.2% missing data
   1   (0.747) 0.672 0.805 0.970 0.971 
   4   (0.253) 0.328 0.195 0.030 0.029 

Locus 2249 : 
2 alleles
13.8% missing data
   4   (0.897) 0.929 0.914 0.898 0.989 
   3   (0.103) 0.071 0.086 0.102 0.011 

Locus 2250 : 
2 alleles
12.3% missing data
   4   (0.731) 0.777 0.735 0.013 0.960 
   2   (0.269) 0.223 0.265 0.987 0.040 

Locus 2251 : 
2 alleles
4.3% missing data
   4   (0.915) 0.896 0.963 0.994 0.993 
   1   (0.085) 0.104 0.037 0.006 0.007 

Locus 2252 : 
2 alleles
15.2% missing data
   2   (0.438) 0.451 0.432 0.347 0.282 
   4   (0.562) 0.549 0.568 0.653 0.718 

Locus 2253 : 
2 alleles
3.6% missing data
   4   (0.829) 0.883 0.852 0.565 0.649 
   2   (0.171) 0.117 0.148 0.435 0.351 

Locus 2254 : 
2 alleles
3.6% missing data
   4   (0.919) 0.986 0.833 0.993 0.944 
   3   (0.081) 0.014 0.167 0.007 0.056 

Locus 2255 : 
2 alleles
2.2% missing data
   4   (0.894) 0.914 0.918 0.991 0.993 
   2   (0.106) 0.086 0.082 0.009 0.007 

Locus 2256 : 
2 alleles
13.0% missing data
   2   (0.913) 0.912 0.957 0.895 0.991 
   1   (0.087) 0.088 0.043 0.105 0.009 

Locus 2257 : 
2 alleles
11.6% missing data
   1   (0.922) 0.992 0.836 0.421 0.873 
   3   (0.078) 0.008 0.164 0.579 0.127 

Locus 2258 : 
2 alleles
2.9% missing data
   4   (0.214) 0.241 0.182 0.019 0.020 
   2   (0.786) 0.759 0.818 0.981 0.980 

Locus 2259 : 
2 alleles
13.0% missing data
   1   (0.371) 0.391 0.330 0.965 0.101 
   3   (0.629) 0.609 0.670 0.035 0.899 

Locus 2260 : 
2 alleles
8.7% missing data
   2   (0.888) 0.971 0.850 0.773 0.496 
   4   (0.112) 0.029 0.150 0.227 0.504 

Locus 2261 : 
2 alleles
10.9% missing data
   1   (0.618) 0.674 0.596 0.615 0.447 
   4   (0.382) 0.326 0.404 0.385 0.553 

Locus 2262 : 
2 alleles
13.0% missing data
   1   (0.816) 0.825 0.831 0.983 0.967 
   3   (0.184) 0.175 0.169 0.017 0.033 

Locus 2263 : 
2 alleles
10.1% missing data
   2   (0.556) 0.656 0.482 0.576 0.455 
   3   (0.444) 0.344 0.518 0.424 0.545 

Locus 2264 : 
2 alleles
7.2% missing data
   2   (0.870) 0.905 0.879 0.986 0.969 
   4   (0.130) 0.095 0.121 0.014 0.031 

Locus 2265 : 
2 alleles
10.9% missing data
   2   (0.055) 0.086 0.014 0.005 0.002 
   4   (0.945) 0.914 0.986 0.995 0.998 

Locus 2266 : 
2 alleles
13.0% missing data
   2   (0.791) 0.819 0.788 0.982 0.941 
   3   (0.209) 0.181 0.212 0.018 0.059 

Locus 2267 : 
2 alleles
13.0% missing data
   1   (0.504) 0.440 0.598 0.045 0.280 
   2   (0.496) 0.560 0.402 0.955 0.720 

Locus 2268 : 
2 alleles
4.3% missing data
   1   (0.884) 0.918 0.896 0.990 0.981 
   3   (0.116) 0.082 0.104 0.010 0.019 

Locus 2269 : 
2 alleles
10.9% missing data
   3   (0.830) 0.890 0.837 0.501 0.909 
   4   (0.170) 0.110 0.163 0.499 0.091 

Locus 2270 : 
2 alleles
9.4% missing data
   2   (0.162) 0.067 0.205 0.533 0.192 
   4   (0.838) 0.933 0.795 0.467 0.808 

Locus 2271 : 
2 alleles
2.2% missing data
   1   (0.296) 0.266 0.275 0.433 0.440 
   3   (0.704) 0.734 0.725 0.567 0.560 

Locus 2272 : 
2 alleles
12.3% missing data
   2   (0.831) 0.838 0.854 0.986 0.956 
   4   (0.169) 0.162 0.146 0.014 0.044 

Locus 2273 : 
2 alleles
10.1% missing data
   2   (0.142) 0.078 0.137 0.243 0.214 
   4   (0.858) 0.922 0.863 0.757 0.786 

Locus 2274 : 
2 alleles
5.1% missing data
   4   (0.806) 0.852 0.797 0.949 0.849 
   2   (0.194) 0.148 0.203 0.051 0.151 

Locus 2275 : 
2 alleles
13.8% missing data
   3   (0.904) 0.913 0.941 0.917 0.989 
   1   (0.096) 0.087 0.059 0.083 0.011 

Locus 2276 : 
2 alleles
5.8% missing data
   3   (0.893) 0.954 0.861 0.985 0.978 
   1   (0.107) 0.046 0.139 0.015 0.022 

Locus 2277 : 
2 alleles
2.2% missing data
   1   (0.892) 0.936 0.891 0.989 0.984 
   3   (0.108) 0.064 0.109 0.011 0.016 

Locus 2278 : 
2 alleles
12.3% missing data
   2   (0.866) 0.904 0.875 0.940 0.947 
   4   (0.134) 0.096 0.125 0.060 0.053 

Locus 2279 : 
2 alleles
15.9% missing data
   2   (0.729) 0.769 0.742 0.322 0.770 
   4   (0.271) 0.231 0.258 0.678 0.230 

Locus 2280 : 
2 alleles
6.5% missing data
   2   (0.900) 0.978 0.866 0.177 0.933 
   4   (0.100) 0.022 0.134 0.823 0.067 

Locus 2281 : 
2 alleles
5.8% missing data
   3   (0.864) 0.944 0.800 0.948 0.944 
   1   (0.136) 0.056 0.200 0.052 0.056 

Locus 2282 : 
2 alleles
11.6% missing data
   3   (0.917) 0.980 0.858 0.990 0.982 
   1   (0.083) 0.020 0.142 0.010 0.018 

Locus 2283 : 
2 alleles
16.7% missing data
   1   (0.105) 0.043 0.130 0.109 0.028 
   2   (0.895) 0.957 0.870 0.891 0.972 

Locus 2284 : 
2 alleles
0.0% missing data
   4   (0.917) 0.968 0.910 0.995 0.956 
   2   (0.083) 0.032 0.090 0.005 0.044 

Locus 2285 : 
2 alleles
13.0% missing data
   2   (0.905) 0.932 0.927 0.972 0.992 
   4   (0.095) 0.068 0.073 0.028 0.008 

Locus 2286 : 
2 alleles
10.9% missing data
   1   (0.286) 0.271 0.259 0.941 0.041 
   4   (0.714) 0.729 0.741 0.059 0.959 

Locus 2287 : 
2 alleles
10.9% missing data
   3   (0.831) 0.890 0.801 0.987 0.951 
   1   (0.169) 0.110 0.199 0.013 0.049 

Locus 2288 : 
2 alleles
10.9% missing data
   2   (0.741) 0.821 0.672 0.979 0.852 
   4   (0.259) 0.179 0.328 0.021 0.148 

Locus 2289 : 
2 alleles
16.7% missing data
   4   (0.876) 0.936 0.891 0.349 0.926 
   2   (0.124) 0.064 0.109 0.651 0.074 

Locus 2290 : 
2 alleles
5.1% missing data
   4   (0.906) 0.933 0.954 0.261 0.983 
   2   (0.094) 0.067 0.046 0.739 0.017 

Locus 2291 : 
2 alleles
0.7% missing data
   4   (0.925) 0.790 0.985 0.995 0.998 
   2   (0.075) 0.210 0.015 0.005 0.002 

Locus 2292 : 
2 alleles
0.7% missing data
   1   (0.108) 0.057 0.121 0.010 0.011 
   4   (0.892) 0.943 0.879 0.990 0.989 

Locus 2293 : 
2 alleles
1.4% missing data
   4   (0.924) 0.969 0.926 0.994 0.992 
   2   (0.076) 0.031 0.074 0.006 0.008 

Locus 2294 : 
2 alleles
3.6% missing data
   2   (0.859) 0.876 0.877 0.989 0.988 
   1   (0.141) 0.124 0.123 0.011 0.012 

Locus 2295 : 
2 alleles
18.1% missing data
   4   (0.761) 0.817 0.771 0.043 0.895 
   2   (0.239) 0.183 0.229 0.957 0.105 

Locus 2296 : 
2 alleles
16.7% missing data
   3   (0.924) 0.920 0.966 0.927 0.997 
   4   (0.076) 0.080 0.034 0.073 0.003 

Locus 2297 : 
2 alleles
11.6% missing data
   2   (0.293) 0.243 0.294 0.624 0.272 
   4   (0.707) 0.757 0.706 0.376 0.728 

Locus 2298 : 
2 alleles
16.7% missing data
   2   (0.840) 0.902 0.809 0.950 0.954 
   4   (0.160) 0.098 0.191 0.050 0.046 

Locus 2299 : 
2 alleles
9.4% missing data
   4   (0.926) 0.912 0.970 0.995 0.997 
   2   (0.074) 0.088 0.030 0.005 0.003 

Locus 2300 : 
2 alleles
5.1% missing data
   3   (0.749) 0.814 0.751 0.830 0.282 
   2   (0.251) 0.186 0.249 0.170 0.718 

Locus 2301 : 
2 alleles
2.2% missing data
   1   (0.833) 0.890 0.803 0.986 0.968 
   4   (0.167) 0.110 0.197 0.014 0.032 

Locus 2302 : 
2 alleles
5.1% missing data
   1   (0.354) 0.209 0.531 0.038 0.083 
   3   (0.646) 0.791 0.469 0.962 0.917 

Locus 2303 : 
2 alleles
2.9% missing data
   4   (0.819) 0.896 0.809 0.664 0.648 
   2   (0.181) 0.104 0.191 0.336 0.352 

Locus 2304 : 
2 alleles
14.5% missing data
   2   (0.860) 0.897 0.901 0.045 0.983 
   4   (0.140) 0.103 0.099 0.955 0.017 

Locus 2305 : 
2 alleles
2.9% missing data
   1   (0.899) 0.949 0.888 0.991 0.989 
   3   (0.101) 0.051 0.112 0.009 0.011 

Locus 2306 : 
2 alleles
2.2% missing data
   2   (0.906) 0.967 0.919 0.259 0.950 
   4   (0.094) 0.033 0.081 0.741 0.050 

Locus 2307 : 
2 alleles
8.7% missing data
   1   (0.801) 0.918 0.652 0.949 0.961 
   4   (0.199) 0.082 0.348 0.051 0.039 

Locus 2308 : 
2 alleles
15.2% missing data
   1   (0.615) 0.648 0.609 0.037 0.881 
   3   (0.385) 0.352 0.391 0.963 0.119 

Locus 2309 : 
2 alleles
4.3% missing data
   1   (0.427) 0.419 0.374 0.934 0.769 
   4   (0.573) 0.581 0.626 0.066 0.231 

Locus 2310 : 
2 alleles
3.6% missing data
   1   (0.916) 0.852 0.973 0.993 0.997 
   3   (0.084) 0.148 0.027 0.007 0.003 

Locus 2311 : 
2 alleles
3.6% missing data
   2   (0.059) 0.126 0.012 0.004 0.001 
   4   (0.941) 0.874 0.988 0.996 0.999 

Locus 2312 : 
2 alleles
10.1% missing data
   3   (0.327) 0.395 0.228 0.982 0.232 
   4   (0.673) 0.605 0.772 0.018 0.768 

Locus 2313 : 
2 alleles
13.8% missing data
   1   (0.931) 0.926 0.972 0.977 0.997 
   3   (0.069) 0.074 0.028 0.023 0.003 

Locus 2314 : 
2 alleles
11.6% missing data
   4   (0.918) 0.920 0.957 0.992 0.994 
   2   (0.082) 0.080 0.043 0.008 0.006 

Locus 2315 : 
2 alleles
13.8% missing data
   3   (0.888) 0.916 0.910 0.965 0.962 
   1   (0.112) 0.084 0.090 0.035 0.038 

Locus 2316 : 
2 alleles
8.7% missing data
   1   (0.935) 0.845 0.986 0.996 0.999 
   3   (0.065) 0.155 0.014 0.004 0.001 

Locus 2317 : 
2 alleles
4.3% missing data
   2   (0.878) 0.951 0.824 0.988 0.960 
   4   (0.122) 0.049 0.176 0.012 0.040 

Locus 2318 : 
2 alleles
11.6% missing data
   2   (0.082) 0.114 0.033 0.006 0.004 
   4   (0.918) 0.886 0.967 0.994 0.996 

Locus 2319 : 
2 alleles
5.1% missing data
   2   (0.924) 0.929 0.963 0.966 0.996 
   4   (0.076) 0.071 0.037 0.034 0.004 

Locus 2320 : 
2 alleles
12.3% missing data
   1   (0.875) 0.893 0.895 0.990 0.991 
   3   (0.125) 0.107 0.105 0.010 0.009 

Locus 2321 : 
2 alleles
1.4% missing data
   3   (0.924) 0.982 0.896 0.991 0.862 
   1   (0.076) 0.018 0.104 0.009 0.138 

Locus 2322 : 
2 alleles
10.1% missing data
   3   (0.900) 0.896 0.942 0.993 0.992 
   1   (0.100) 0.104 0.058 0.007 0.008 

Locus 2323 : 
2 alleles
4.3% missing data
   4   (0.887) 0.924 0.894 0.988 0.988 
   3   (0.113) 0.076 0.106 0.012 0.012 

Locus 2324 : 
2 alleles
21.7% missing data
   3   (0.715) 0.800 0.678 0.320 0.766 
   1   (0.285) 0.200 0.322 0.680 0.234 

Locus 2325 : 
2 alleles
13.8% missing data
   3   (0.940) 0.892 0.984 0.996 0.998 
   1   (0.060) 0.108 0.016 0.004 0.002 

Locus 2326 : 
2 alleles
2.9% missing data
   3   (0.799) 0.740 0.889 0.372 0.899 
   4   (0.201) 0.260 0.111 0.628 0.101 

Locus 2327 : 
2 alleles
3.6% missing data
   4   (0.693) 0.758 0.632 0.966 0.855 
   1   (0.307) 0.242 0.368 0.034 0.145 

Locus 2328 : 
2 alleles
12.3% missing data
   2   (0.703) 0.693 0.705 0.969 0.954 
   4   (0.297) 0.307 0.295 0.031 0.046 

Locus 2329 : 
2 alleles
2.9% missing data
   1   (0.332) 0.320 0.311 0.856 0.114 
   3   (0.668) 0.680 0.689 0.144 0.886 

Locus 2330 : 
2 alleles
13.0% missing data
   1   (0.877) 0.909 0.885 0.989 0.988 
   3   (0.123) 0.091 0.115 0.011 0.012 

Locus 2331 : 
2 alleles
10.9% missing data
   4   (0.815) 0.876 0.825 0.296 0.827 
   3   (0.185) 0.124 0.175 0.704 0.173 

Locus 2332 : 
2 alleles
15.2% missing data
   2   (0.885) 0.944 0.873 0.877 0.930 
   4   (0.115) 0.056 0.127 0.123 0.070 

Locus 2333 : 
2 alleles
3.6% missing data
   4   (0.890) 0.919 0.906 0.969 0.992 
   2   (0.110) 0.081 0.094 0.031 0.008 

Locus 2334 : 
2 alleles
2.2% missing data
   1   (0.907) 0.932 0.931 0.993 0.992 
   3   (0.093) 0.068 0.069 0.007 0.008 

Locus 2335 : 
2 alleles
13.8% missing data
   1   (0.664) 0.675 0.668 0.908 0.635 
   4   (0.336) 0.325 0.332 0.092 0.365 

Locus 2336 : 
2 alleles
16.7% missing data
   2   (0.472) 0.569 0.431 0.048 0.136 
   4   (0.528) 0.431 0.569 0.952 0.864 

Locus 2337 : 
2 alleles
5.1% missing data
   4   (0.867) 0.928 0.841 0.964 0.942 
   2   (0.133) 0.072 0.159 0.036 0.058 

Locus 2338 : 
2 alleles
12.3% missing data
   3   (0.585) 0.635 0.554 0.171 0.836 
   1   (0.415) 0.365 0.446 0.829 0.164 

Locus 2339 : 
2 alleles
12.3% missing data
   1   (0.096) 0.027 0.154 0.007 0.064 
   3   (0.904) 0.973 0.846 0.993 0.936 

Locus 2340 : 
2 alleles
2.2% missing data
   2   (0.877) 0.900 0.896 0.990 0.990 
   4   (0.123) 0.100 0.104 0.010 0.010 

Locus 2341 : 
2 alleles
4.3% missing data
   3   (0.694) 0.771 0.611 0.895 0.938 
   1   (0.306) 0.229 0.389 0.105 0.062 

Locus 2342 : 
2 alleles
5.1% missing data
   2   (0.595) 0.622 0.537 0.957 0.914 
   1   (0.405) 0.378 0.463 0.043 0.086 

Locus 2343 : 
2 alleles
5.1% missing data
   1   (0.947) 0.908 0.988 0.988 0.999 
   3   (0.053) 0.092 0.012 0.012 0.001 

Locus 2344 : 
2 alleles
2.9% missing data
   1   (0.901) 0.966 0.904 0.264 0.954 
   3   (0.099) 0.034 0.096 0.736 0.046 

Locus 2345 : 
2 alleles
10.1% missing data
   4   (0.894) 0.961 0.898 0.224 0.946 
   2   (0.106) 0.039 0.102 0.776 0.054 

Locus 2346 : 
2 alleles
15.2% missing data
   1   (0.905) 0.965 0.880 0.989 0.958 
   3   (0.095) 0.035 0.120 0.011 0.042 

Locus 2347 : 
2 alleles
13.0% missing data
   3   (0.345) 0.298 0.380 0.020 0.364 
   1   (0.655) 0.702 0.620 0.980 0.636 

Locus 2348 : 
2 alleles
15.2% missing data
   3   (0.892) 0.953 0.860 0.992 0.981 
   4   (0.108) 0.047 0.140 0.008 0.019 

Locus 2349 : 
2 alleles
14.5% missing data
   3   (0.870) 0.945 0.825 0.967 0.877 
   1   (0.130) 0.055 0.175 0.033 0.123 

Locus 2350 : 
2 alleles
13.0% missing data
   2   (0.895) 0.966 0.842 0.891 0.977 
   4   (0.105) 0.034 0.158 0.109 0.023 

Locus 2351 : 
2 alleles
4.3% missing data
   2   (0.769) 0.834 0.714 0.975 0.947 
   4   (0.231) 0.166 0.286 0.025 0.053 

Locus 2352 : 
2 alleles
15.2% missing data
   3   (0.907) 0.914 0.943 0.991 0.988 
   1   (0.093) 0.086 0.057 0.009 0.012 

Locus 2353 : 
2 alleles
7.2% missing data
   1   (0.708) 0.813 0.595 0.973 0.877 
   3   (0.292) 0.187 0.405 0.027 0.123 

Locus 2354 : 
2 alleles
12.3% missing data
   3   (0.556) 0.507 0.602 0.916 0.353 
   1   (0.444) 0.493 0.398 0.084 0.647 

Locus 2355 : 
2 alleles
11.6% missing data
   3   (0.811) 0.924 0.721 0.991 0.490 
   1   (0.189) 0.076 0.279 0.009 0.510 

Locus 2356 : 
2 alleles
13.0% missing data
   1   (0.243) 0.192 0.264 0.284 0.082 
   4   (0.757) 0.808 0.736 0.716 0.918 

Locus 2357 : 
2 alleles
11.6% missing data
   1   (0.846) 0.862 0.904 0.054 0.947 
   4   (0.154) 0.138 0.096 0.946 0.053 

Locus 2358 : 
2 alleles
10.1% missing data
   1   (0.822) 0.772 0.875 0.983 0.986 
   3   (0.178) 0.228 0.125 0.017 0.014 

Locus 2359 : 
2 alleles
2.9% missing data
   1   (0.853) 0.858 0.887 0.986 0.962 
   4   (0.147) 0.142 0.113 0.014 0.038 

Locus 2360 : 
2 alleles
5.1% missing data
   2   (0.658) 0.645 0.714 0.141 0.641 
   4   (0.342) 0.355 0.286 0.859 0.359 

Locus 2361 : 
2 alleles
6.5% missing data
   2   (0.374) 0.431 0.306 0.891 0.093 
   4   (0.626) 0.569 0.694 0.109 0.907 

Locus 2362 : 
2 alleles
10.9% missing data
   2   (0.857) 0.945 0.825 0.269 0.868 
   4   (0.143) 0.055 0.175 0.731 0.132 

Locus 2363 : 
2 alleles
8.0% missing data
   1   (0.580) 0.586 0.535 0.952 0.930 
   3   (0.420) 0.414 0.465 0.048 0.070 

Locus 2364 : 
2 alleles
3.6% missing data
   2   (0.620) 0.641 0.621 0.176 0.853 
   4   (0.380) 0.359 0.379 0.824 0.147 

Locus 2365 : 
2 alleles
15.2% missing data
   2   (0.649) 0.696 0.640 0.515 0.563 
   4   (0.351) 0.304 0.360 0.485 0.437 

Locus 2366 : 
2 alleles
7.2% missing data
   1   (0.128) 0.075 0.140 0.041 0.039 
   3   (0.872) 0.925 0.860 0.959 0.961 

Locus 2367 : 
2 alleles
4.3% missing data
   4   (0.870) 0.914 0.867 0.991 0.980 
   2   (0.130) 0.086 0.133 0.009 0.020 

Locus 2368 : 
2 alleles
3.6% missing data
   2   (0.490) 0.447 0.559 0.181 0.247 
   3   (0.510) 0.553 0.441 0.819 0.753 

Locus 2369 : 
2 alleles
8.0% missing data
   3   (0.641) 0.573 0.708 0.615 0.796 
   1   (0.359) 0.427 0.292 0.385 0.204 

Locus 2370 : 
2 alleles
6.5% missing data
   4   (0.871) 0.921 0.857 0.985 0.984 
   1   (0.129) 0.079 0.143 0.015 0.016 

Locus 2371 : 
2 alleles
5.1% missing data
   2   (0.835) 0.875 0.819 0.985 0.988 
   4   (0.165) 0.125 0.181 0.015 0.012 

Locus 2372 : 
2 alleles
5.8% missing data
   3   (0.789) 0.835 0.827 0.026 0.771 
   4   (0.211) 0.165 0.173 0.974 0.229 

Locus 2373 : 
2 alleles
2.9% missing data
   3   (0.904) 0.944 0.913 0.989 0.981 
   1   (0.096) 0.056 0.087 0.011 0.019 

Locus 2374 : 
2 alleles
3.6% missing data
   2   (0.939) 0.864 0.987 0.996 0.999 
   4   (0.061) 0.136 0.013 0.004 0.001 

Locus 2375 : 
2 alleles
10.1% missing data
   3   (0.719) 0.691 0.776 0.108 0.972 
   1   (0.281) 0.309 0.224 0.892 0.028 

Locus 2376 : 
2 alleles
4.3% missing data
   1   (0.821) 0.910 0.733 0.981 0.965 
   2   (0.179) 0.090 0.267 0.019 0.035 

Locus 2377 : 
2 alleles
3.6% missing data
   2   (0.865) 0.946 0.792 0.989 0.961 
   4   (0.135) 0.054 0.208 0.011 0.039 

Locus 2378 : 
2 alleles
6.5% missing data
   4   (0.878) 0.890 0.909 0.960 0.975 
   2   (0.122) 0.110 0.091 0.040 0.025 

Locus 2379 : 
2 alleles
8.0% missing data
   2   (0.891) 0.947 0.883 0.992 0.920 
   4   (0.109) 0.053 0.117 0.008 0.080 

Locus 2380 : 
2 alleles
3.6% missing data
   2   (0.677) 0.751 0.593 0.974 0.912 
   3   (0.323) 0.249 0.407 0.026 0.088 

Locus 2381 : 
2 alleles
13.0% missing data
   1   (0.902) 0.936 0.917 0.993 0.986 
   3   (0.098) 0.064 0.083 0.007 0.014 

Locus 2382 : 
2 alleles
11.6% missing data
   2   (0.905) 0.932 0.930 0.910 0.992 
   4   (0.095) 0.068 0.070 0.090 0.008 

Locus 2383 : 
2 alleles
5.8% missing data
   1   (0.084) 0.097 0.039 0.023 0.003 
   3   (0.916) 0.903 0.961 0.977 0.997 

Locus 2384 : 
2 alleles
1.4% missing data
   2   (0.895) 0.913 0.920 0.992 0.991 
   4   (0.105) 0.087 0.080 0.008 0.009 

Locus 2385 : 
2 alleles
3.6% missing data
   4   (0.832) 0.807 0.875 0.950 0.988 
   3   (0.168) 0.193 0.125 0.050 0.012 

Locus 2386 : 
2 alleles
12.3% missing data
   3   (0.088) 0.056 0.069 0.008 0.011 
   4   (0.912) 0.944 0.931 0.992 0.989 

Locus 2387 : 
2 alleles
4.3% missing data
   1   (0.120) 0.101 0.096 0.038 0.008 
   3   (0.880) 0.899 0.904 0.962 0.992 

Locus 2388 : 
2 alleles
12.3% missing data
   1   (0.872) 0.911 0.872 0.989 0.983 
   3   (0.128) 0.089 0.128 0.011 0.017 

Locus 2389 : 
2 alleles
5.1% missing data
   1   (0.777) 0.801 0.768 0.978 0.963 
   3   (0.223) 0.199 0.232 0.022 0.037 

Locus 2390 : 
2 alleles
5.1% missing data
   1   (0.849) 0.913 0.812 0.950 0.973 
   3   (0.151) 0.087 0.188 0.050 0.027 

Locus 2391 : 
2 alleles
4.3% missing data
   4   (0.528) 0.573 0.544 0.223 0.087 
   1   (0.472) 0.427 0.456 0.777 0.913 

Locus 2392 : 
2 alleles
7.2% missing data
   4   (0.817) 0.861 0.844 0.321 0.900 
   2   (0.183) 0.139 0.156 0.679 0.100 

Locus 2393 : 
2 alleles
1.4% missing data
   3   (0.900) 0.926 0.919 0.972 0.995 
   1   (0.100) 0.074 0.081 0.028 0.005 

Locus 2394 : 
2 alleles
3.6% missing data
   3   (0.389) 0.314 0.477 0.037 0.179 
   2   (0.611) 0.686 0.523 0.963 0.821 

Locus 2395 : 
2 alleles
2.9% missing data
   3   (0.607) 0.679 0.588 0.460 0.279 
   1   (0.393) 0.321 0.412 0.540 0.721 

Locus 2396 : 
2 alleles
2.2% missing data
   4   (0.941) 0.994 0.842 0.995 0.983 
   1   (0.059) 0.006 0.158 0.005 0.017 

Locus 2397 : 
2 alleles
13.0% missing data
   2   (0.163) 0.069 0.189 0.722 0.383 
   4   (0.837) 0.931 0.811 0.278 0.617 

Locus 2398 : 
2 alleles
4.3% missing data
   3   (0.813) 0.845 0.813 0.806 0.982 
   1   (0.187) 0.155 0.187 0.194 0.018 

Locus 2399 : 
2 alleles
3.6% missing data
   3   (0.790) 0.812 0.833 0.016 0.955 
   1   (0.210) 0.188 0.167 0.984 0.045 

Locus 2400 : 
2 alleles
10.9% missing data
   3   (0.448) 0.443 0.485 0.051 0.185 
   4   (0.552) 0.557 0.515 0.949 0.815 

Locus 2401 : 
2 alleles
16.7% missing data
   3   (0.795) 0.837 0.772 0.980 0.965 
   1   (0.205) 0.163 0.228 0.020 0.035 

Locus 2402 : 
2 alleles
1.4% missing data
   4   (0.887) 0.960 0.880 0.366 0.904 
   2   (0.113) 0.040 0.120 0.634 0.096 

Locus 2403 : 
2 alleles
8.0% missing data
   1   (0.834) 0.921 0.754 0.945 0.962 
   3   (0.166) 0.079 0.246 0.055 0.038 

Locus 2404 : 
2 alleles
4.3% missing data
   1   (0.379) 0.305 0.473 0.037 0.103 
   3   (0.621) 0.695 0.527 0.963 0.897 

Locus 2405 : 
2 alleles
5.1% missing data
   3   (0.884) 0.789 0.954 0.992 0.995 
   1   (0.116) 0.211 0.046 0.008 0.005 

Locus 2406 : 
2 alleles
6.5% missing data
   4   (0.835) 0.948 0.741 0.440 0.802 
   2   (0.165) 0.052 0.259 0.560 0.198 

Locus 2407 : 
2 alleles
0.7% missing data
   4   (0.936) 0.993 0.824 0.995 0.929 
   2   (0.064) 0.007 0.176 0.005 0.071 

Locus 2408 : 
2 alleles
5.1% missing data
   1   (0.287) 0.263 0.309 0.099 0.054 
   3   (0.713) 0.737 0.691 0.901 0.946 

Locus 2409 : 
2 alleles
13.8% missing data
   1   (0.894) 0.916 0.920 0.987 0.974 
   3   (0.106) 0.084 0.080 0.013 0.026 

Locus 2410 : 
2 alleles
2.2% missing data
   1   (0.137) 0.041 0.191 0.116 0.693 
   4   (0.863) 0.959 0.809 0.884 0.307 

Locus 2411 : 
2 alleles
10.1% missing data
   2   (0.873) 0.899 0.884 0.988 0.991 
   4   (0.127) 0.101 0.116 0.012 0.009 

Locus 2412 : 
2 alleles
13.0% missing data
   2   (0.909) 0.967 0.920 0.565 0.921 
   4   (0.091) 0.033 0.080 0.435 0.079 

Locus 2413 : 
2 alleles
0.7% missing data
   2   (0.906) 0.938 0.922 0.992 0.991 
   4   (0.094) 0.062 0.078 0.008 0.009 

Locus 2414 : 
2 alleles
3.6% missing data
   3   (0.906) 0.967 0.873 0.987 0.979 
   1   (0.094) 0.033 0.127 0.013 0.021 

Locus 2415 : 
2 alleles
10.9% missing data
   3   (0.890) 0.908 0.918 0.990 0.978 
   2   (0.110) 0.092 0.082 0.010 0.022 

Locus 2416 : 
2 alleles
16.7% missing data
   4   (0.806) 0.830 0.803 0.926 0.984 
   1   (0.194) 0.170 0.197 0.074 0.016 

Locus 2417 : 
2 alleles
10.9% missing data
   2   (0.890) 0.942 0.918 0.278 0.948 
   4   (0.110) 0.058 0.082 0.722 0.052 

Locus 2418 : 
2 alleles
5.1% missing data
   2   (0.866) 0.891 0.878 0.987 0.989 
   4   (0.134) 0.109 0.122 0.013 0.011 

Locus 2419 : 
2 alleles
3.6% missing data
   1   (0.332) 0.258 0.368 0.578 0.264 
   3   (0.668) 0.742 0.632 0.422 0.736 

Locus 2420 : 
2 alleles
1.4% missing data
   2   (0.918) 0.905 0.963 0.987 0.997 
   4   (0.082) 0.095 0.037 0.013 0.003 

Locus 2421 : 
2 alleles
11.6% missing data
   2   (0.122) 0.373 0.030 0.009 0.003 
   4   (0.878) 0.627 0.970 0.991 0.997 

Locus 2422 : 
2 alleles
3.6% missing data
   3   (0.891) 0.919 0.940 0.125 0.990 
   2   (0.109) 0.081 0.060 0.875 0.010 

Locus 2423 : 
2 alleles
2.2% missing data
   4   (0.875) 0.884 0.935 0.033 0.991 
   2   (0.125) 0.116 0.065 0.967 0.009 

Locus 2424 : 
2 alleles
3.6% missing data
   1   (0.671) 0.831 0.560 0.560 0.207 
   4   (0.329) 0.169 0.440 0.440 0.793 

Locus 2425 : 
2 alleles
1.4% missing data
   1   (0.884) 0.937 0.873 0.989 0.969 
   3   (0.116) 0.063 0.127 0.011 0.031 

Locus 2426 : 
2 alleles
11.6% missing data
   3   (0.852) 0.874 0.873 0.844 0.974 
   1   (0.148) 0.126 0.127 0.156 0.026 

Locus 2427 : 
2 alleles
10.1% missing data
   1   (0.555) 0.415 0.679 0.194 0.813 
   3   (0.445) 0.585 0.321 0.806 0.187 

Locus 2428 : 
2 alleles
1.4% missing data
   1   (0.948) 0.908 0.989 0.997 0.999 
   3   (0.052) 0.092 0.011 0.003 0.001 

Locus 2429 : 
2 alleles
13.8% missing data
   2   (0.885) 0.952 0.892 0.210 0.918 
   4   (0.115) 0.048 0.108 0.790 0.082 

Locus 2430 : 
2 alleles
14.5% missing data
   2   (0.903) 0.906 0.941 0.993 0.994 
   4   (0.097) 0.094 0.059 0.007 0.006 

Locus 2431 : 
2 alleles
5.8% missing data
   3   (0.774) 0.823 0.740 0.979 0.950 
   1   (0.226) 0.177 0.260 0.021 0.050 

Locus 2432 : 
2 alleles
2.2% missing data
   2   (0.833) 0.859 0.879 0.073 0.965 
   4   (0.167) 0.141 0.121 0.927 0.035 

Locus 2433 : 
2 alleles
2.9% missing data
   4   (0.730) 0.748 0.764 0.252 0.841 
   2   (0.270) 0.252 0.236 0.748 0.159 

Locus 2434 : 
2 alleles
5.1% missing data
   1   (0.920) 0.980 0.882 0.993 0.956 
   2   (0.080) 0.020 0.118 0.007 0.044 

Locus 2435 : 
2 alleles
11.6% missing data
   1   (0.897) 0.942 0.897 0.968 0.982 
   3   (0.103) 0.058 0.103 0.032 0.018 

Locus 2436 : 
2 alleles
15.2% missing data
   2   (0.632) 0.655 0.629 0.227 0.902 
   4   (0.368) 0.345 0.371 0.773 0.098 

Locus 2437 : 
2 alleles
5.1% missing data
   3   (0.912) 0.933 0.942 0.949 0.986 
   1   (0.088) 0.067 0.058 0.051 0.014 

Locus 2438 : 
2 alleles
4.3% missing data
   1   (0.785) 0.808 0.796 0.983 0.848 
   2   (0.215) 0.192 0.204 0.017 0.152 

Locus 2439 : 
2 alleles
2.9% missing data
   1   (0.813) 0.853 0.845 0.121 0.942 
   4   (0.187) 0.147 0.155 0.879 0.058 

Locus 2440 : 
2 alleles
5.1% missing data
   1   (0.263) 0.280 0.250 0.028 0.031 
   3   (0.737) 0.720 0.750 0.972 0.969 

Locus 2441 : 
2 alleles
18.1% missing data
   2   (0.373) 0.283 0.427 0.444 0.477 
   1   (0.627) 0.717 0.573 0.556 0.523 

Locus 2442 : 
2 alleles
2.9% missing data
   1   (0.899) 0.943 0.900 0.992 0.984 
   4   (0.101) 0.057 0.100 0.008 0.016 

Locus 2443 : 
2 alleles
1.4% missing data
   2   (0.863) 0.863 0.898 0.990 0.979 
   4   (0.137) 0.137 0.102 0.010 0.021 

Locus 2444 : 
2 alleles
2.9% missing data
   4   (0.425) 0.487 0.403 0.040 0.134 
   2   (0.575) 0.513 0.597 0.960 0.866 

Locus 2445 : 
2 alleles
17.4% missing data
   4   (0.646) 0.630 0.677 0.634 0.764 
   2   (0.354) 0.370 0.323 0.366 0.236 

Locus 2446 : 
2 alleles
2.9% missing data
   4   (0.876) 0.830 0.935 0.987 0.990 
   2   (0.124) 0.170 0.065 0.013 0.010 

Locus 2447 : 
2 alleles
5.8% missing data
   3   (0.912) 0.928 0.942 0.993 0.993 
   1   (0.088) 0.072 0.058 0.007 0.007 

Locus 2448 : 
2 alleles
5.8% missing data
   1   (0.741) 0.790 0.694 0.970 0.963 
   4   (0.259) 0.210 0.306 0.030 0.037 

Locus 2449 : 
2 alleles
2.9% missing data
   4   (0.580) 0.578 0.545 0.958 0.916 
   1   (0.420) 0.422 0.455 0.042 0.084 

Locus 2450 : 
2 alleles
2.2% missing data
   3   (0.412) 0.898 0.088 0.037 0.008 
   1   (0.588) 0.102 0.912 0.963 0.992 

Locus 2451 : 
2 alleles
14.5% missing data
   2   (0.883) 0.945 0.876 0.863 0.843 
   4   (0.117) 0.055 0.124 0.137 0.157 

Locus 2452 : 
2 alleles
11.6% missing data
   1   (0.886) 0.941 0.867 0.989 0.986 
   3   (0.114) 0.059 0.133 0.011 0.014 

Locus 2453 : 
2 alleles
2.2% missing data
   4   (0.907) 0.916 0.963 0.364 0.982 
   2   (0.093) 0.084 0.037 0.636 0.018 

Locus 2454 : 
2 alleles
8.0% missing data
   1   (0.910) 0.940 0.929 0.990 0.996 
   4   (0.090) 0.060 0.071 0.010 0.004 

Locus 2455 : 
2 alleles
3.6% missing data
   2   (0.351) 0.304 0.349 0.172 0.765 
   1   (0.649) 0.696 0.651 0.828 0.235 

Locus 2456 : 
2 alleles
4.3% missing data
   3   (0.800) 0.853 0.787 0.986 0.811 
   4   (0.200) 0.147 0.213 0.014 0.189 

Locus 2457 : 
2 alleles
9.4% missing data
   2   (0.912) 0.968 0.889 0.993 0.981 
   4   (0.088) 0.032 0.111 0.007 0.019 

Locus 2458 : 
2 alleles
6.5% missing data
   3   (0.893) 0.944 0.881 0.991 0.981 
   4   (0.107) 0.056 0.119 0.009 0.019 

Locus 2459 : 
2 alleles
12.3% missing data
   1   (0.200) 0.180 0.198 0.021 0.041 
   3   (0.800) 0.820 0.802 0.979 0.959 

Locus 2460 : 
2 alleles
3.6% missing data
   2   (0.252) 0.241 0.228 0.011 0.384 
   4   (0.748) 0.759 0.772 0.989 0.616 

Locus 2461 : 
2 alleles
7.2% missing data
   1   (0.866) 0.962 0.808 0.233 0.877 
   3   (0.134) 0.038 0.192 0.767 0.123 

Locus 2462 : 
2 alleles
12.3% missing data
   1   (0.944) 0.994 0.873 0.920 0.978 
   2   (0.056) 0.006 0.127 0.080 0.022 

Locus 2463 : 
2 alleles
4.3% missing data
   3   (0.878) 0.947 0.846 0.992 0.884 
   1   (0.122) 0.053 0.154 0.008 0.116 

Locus 2464 : 
2 alleles
6.5% missing data
   4   (0.792) 0.801 0.804 0.943 0.963 
   2   (0.208) 0.199 0.196 0.057 0.037 

Locus 2465 : 
2 alleles
10.9% missing data
   2   (0.648) 0.724 0.622 0.897 0.167 
   4   (0.352) 0.276 0.378 0.103 0.833 

Locus 2466 : 
2 alleles
8.0% missing data
   4   (0.854) 0.904 0.836 0.951 0.979 
   2   (0.146) 0.096 0.164 0.049 0.021 

Locus 2467 : 
2 alleles
15.2% missing data
   3   (0.869) 0.924 0.871 0.874 0.854 
   1   (0.131) 0.076 0.129 0.126 0.146 

Locus 2468 : 
2 alleles
18.1% missing data
   4   (0.668) 0.807 0.560 0.994 0.248 
   2   (0.332) 0.193 0.440 0.006 0.752 

Locus 2469 : 
2 alleles
19.6% missing data
   1   (0.196) 0.153 0.205 0.247 0.040 
   3   (0.804) 0.847 0.795 0.753 0.960 

Locus 2470 : 
2 alleles
11.6% missing data
   2   (0.163) 0.114 0.135 0.860 0.063 
   4   (0.837) 0.886 0.865 0.140 0.937 

Locus 2471 : 
2 alleles
10.9% missing data
   1   (0.864) 0.862 0.899 0.986 0.984 
   3   (0.136) 0.138 0.101 0.014 0.016 

Locus 2472 : 
2 alleles
15.2% missing data
   1   (0.906) 0.938 0.923 0.993 0.989 
   3   (0.094) 0.062 0.077 0.007 0.011 

Locus 2473 : 
2 alleles
2.9% missing data
   3   (0.813) 0.846 0.845 0.034 0.982 
   2   (0.187) 0.154 0.155 0.966 0.018 

Locus 2474 : 
2 alleles
10.1% missing data
   4   (0.317) 0.297 0.305 0.011 0.601 
   1   (0.683) 0.703 0.695 0.989 0.399 

Locus 2475 : 
2 alleles
1.4% missing data
   3   (0.659) 0.608 0.732 0.005 0.915 
   1   (0.341) 0.392 0.268 0.995 0.085 

Locus 2476 : 
2 alleles
2.9% missing data
   1   (0.890) 0.937 0.884 0.992 0.992 
   2   (0.110) 0.063 0.116 0.008 0.008 

Locus 2477 : 
2 alleles
2.9% missing data
   1   (0.348) 0.320 0.383 0.033 0.124 
   3   (0.652) 0.680 0.617 0.967 0.876 

Locus 2478 : 
2 alleles
5.1% missing data
   4   (0.753) 0.791 0.718 0.971 0.977 
   1   (0.247) 0.209 0.282 0.029 0.023 

Locus 2479 : 
2 alleles
0.7% missing data
   4   (0.918) 0.969 0.905 0.994 0.993 
   2   (0.082) 0.031 0.095 0.006 0.007 

Locus 2480 : 
2 alleles
5.8% missing data
   2   (0.561) 0.662 0.496 0.122 0.637 
   4   (0.439) 0.338 0.504 0.878 0.363 

Locus 2481 : 
2 alleles
4.3% missing data
   1   (0.089) 0.114 0.038 0.023 0.007 
   3   (0.911) 0.886 0.962 0.977 0.993 

Locus 2482 : 
2 alleles
10.9% missing data
   2   (0.896) 0.856 0.949 0.993 0.996 
   4   (0.104) 0.144 0.051 0.007 0.004 

Locus 2483 : 
2 alleles
3.6% missing data
   2   (0.903) 0.956 0.887 0.987 0.979 
   1   (0.097) 0.044 0.113 0.013 0.021 

Locus 2484 : 
2 alleles
1.4% missing data
   1   (0.230) 0.228 0.226 0.023 0.019 
   4   (0.770) 0.772 0.774 0.977 0.981 

Locus 2485 : 
2 alleles
4.3% missing data
   2   (0.923) 0.986 0.850 0.973 0.971 
   4   (0.077) 0.014 0.150 0.027 0.029 

Locus 2486 : 
2 alleles
14.5% missing data
   2   (0.779) 0.820 0.796 0.239 0.941 
   4   (0.221) 0.180 0.204 0.761 0.059 

Locus 2487 : 
2 alleles
11.6% missing data
   3   (0.887) 0.935 0.882 0.990 0.973 
   1   (0.113) 0.065 0.118 0.010 0.027 

Locus 2488 : 
2 alleles
13.0% missing data
   3   (0.923) 0.902 0.969 0.980 0.997 
   1   (0.077) 0.098 0.031 0.020 0.003 

Locus 2489 : 
2 alleles
3.6% missing data
   1   (0.725) 0.771 0.722 0.599 0.826 
   4   (0.275) 0.229 0.278 0.401 0.174 

Locus 2490 : 
2 alleles
11.6% missing data
   1   (0.945) 0.914 0.986 0.996 0.998 
   4   (0.055) 0.086 0.014 0.004 0.002 

Locus 2491 : 
2 alleles
1.4% missing data
   3   (0.918) 0.927 0.953 0.991 0.996 
   4   (0.082) 0.073 0.047 0.009 0.004 

Locus 2492 : 
2 alleles
2.2% missing data
   1   (0.899) 0.944 0.901 0.957 0.987 
   3   (0.101) 0.056 0.099 0.043 0.013 

Locus 2493 : 
2 alleles
14.5% missing data
   3   (0.810) 0.892 0.732 0.980 0.975 
   1   (0.190) 0.108 0.268 0.020 0.025 

Locus 2494 : 
2 alleles
14.5% missing data
   1   (0.870) 0.910 0.870 0.967 0.978 
   2   (0.130) 0.090 0.130 0.033 0.022 

Locus 2495 : 
2 alleles
2.2% missing data
   4   (0.898) 0.961 0.868 0.992 0.966 
   1   (0.102) 0.039 0.132 0.008 0.034 

Locus 2496 : 
2 alleles
6.5% missing data
   1   (0.134) 0.137 0.096 0.011 0.021 
   3   (0.866) 0.863 0.904 0.989 0.979 

Locus 2497 : 
2 alleles
14.5% missing data
   4   (0.858) 0.931 0.853 0.194 0.963 
   2   (0.142) 0.069 0.147 0.806 0.037 

Locus 2498 : 
2 alleles
3.6% missing data
   3   (0.931) 0.916 0.976 0.982 0.998 
   1   (0.069) 0.084 0.024 0.018 0.002 

Locus 2499 : 
2 alleles
0.0% missing data
   2   (0.912) 0.979 0.844 0.992 0.973 
   3   (0.088) 0.021 0.156 0.008 0.027 

Locus 2500 : 
2 alleles
15.2% missing data
   4   (0.719) 0.823 0.659 0.929 0.359 
   1   (0.281) 0.177 0.341 0.071 0.641 

Locus 2501 : 
2 alleles
10.9% missing data
   2   (0.891) 0.913 0.916 0.983 0.987 
   4   (0.109) 0.087 0.084 0.017 0.013 

Locus 2502 : 
2 alleles
15.2% missing data
   2   (0.908) 0.935 0.933 0.970 0.977 
   4   (0.092) 0.065 0.067 0.030 0.023 

Locus 2503 : 
2 alleles
2.2% missing data
   2   (0.807) 0.879 0.827 0.273 0.456 
   4   (0.193) 0.121 0.173 0.727 0.544 

Locus 2504 : 
2 alleles
11.6% missing data
   4   (0.912) 0.926 0.947 0.977 0.985 
   2   (0.088) 0.074 0.053 0.023 0.015 

Locus 2505 : 
2 alleles
2.9% missing data
   2   (0.797) 0.835 0.786 0.985 0.946 
   1   (0.203) 0.165 0.214 0.015 0.054 

Locus 2506 : 
2 alleles
6.5% missing data
   3   (0.851) 0.869 0.870 0.986 0.972 
   1   (0.149) 0.131 0.130 0.014 0.028 

Locus 2507 : 
2 alleles
2.2% missing data
   2   (0.826) 0.937 0.696 0.988 0.856 
   4   (0.174) 0.063 0.304 0.012 0.144 

Locus 2508 : 
2 alleles
2.9% missing data
   4   (0.902) 0.931 0.919 0.992 0.992 
   2   (0.098) 0.069 0.081 0.008 0.008 

Locus 2509 : 
2 alleles
4.3% missing data
   4   (0.885) 0.954 0.891 0.400 0.795 
   2   (0.115) 0.046 0.109 0.600 0.205 

Locus 2510 : 
2 alleles
14.5% missing data
   3   (0.420) 0.441 0.419 0.035 0.276 
   2   (0.580) 0.559 0.581 0.965 0.724 

Locus 2511 : 
2 alleles
15.2% missing data
   1   (0.868) 0.908 0.865 0.985 0.982 
   3   (0.132) 0.092 0.135 0.015 0.018 

Locus 2512 : 
2 alleles
4.3% missing data
   2   (0.767) 0.768 0.771 0.980 0.978 
   4   (0.233) 0.232 0.229 0.020 0.022 

Locus 2513 : 
2 alleles
2.9% missing data
   1   (0.133) 0.154 0.088 0.011 0.009 
   3   (0.867) 0.846 0.912 0.989 0.991 

Locus 2514 : 
2 alleles
6.5% missing data
   1   (0.168) 0.159 0.152 0.014 0.010 
   3   (0.832) 0.841 0.848 0.986 0.990 

Locus 2515 : 
2 alleles
12.3% missing data
   3   (0.488) 0.640 0.409 0.058 0.062 
   2   (0.512) 0.360 0.591 0.942 0.938 

Locus 2516 : 
2 alleles
7.2% missing data
   2   (0.694) 0.797 0.644 0.855 0.229 
   4   (0.306) 0.203 0.356 0.145 0.771 

Locus 2517 : 
2 alleles
13.8% missing data
   4   (0.553) 0.629 0.499 0.505 0.516 
   3   (0.447) 0.371 0.501 0.495 0.484 

Locus 2518 : 
2 alleles
5.1% missing data
   2   (0.656) 0.708 0.637 0.288 0.846 
   4   (0.344) 0.292 0.363 0.712 0.154 

Locus 2519 : 
2 alleles
10.1% missing data
   4   (0.430) 0.419 0.406 0.849 0.476 
   2   (0.570) 0.581 0.594 0.151 0.524 

Locus 2520 : 
2 alleles
11.6% missing data
   1   (0.873) 0.952 0.821 0.991 0.816 
   3   (0.127) 0.048 0.179 0.009 0.184 

Locus 2521 : 
2 alleles
4.3% missing data
   2   (0.895) 0.919 0.917 0.992 0.987 
   4   (0.105) 0.081 0.083 0.008 0.013 

Locus 2522 : 
2 alleles
4.3% missing data
   4   (0.827) 0.861 0.864 0.077 0.963 
   2   (0.173) 0.139 0.136 0.923 0.037 

Locus 2523 : 
2 alleles
13.8% missing data
   4   (0.895) 0.925 0.911 0.968 0.988 
   3   (0.105) 0.075 0.089 0.032 0.012 

Locus 2524 : 
2 alleles
13.0% missing data
   1   (0.053) 0.090 0.012 0.013 0.001 
   3   (0.947) 0.910 0.988 0.987 0.999 

Locus 2525 : 
2 alleles
12.3% missing data
   2   (0.877) 0.882 0.907 0.989 0.990 
   4   (0.123) 0.118 0.093 0.011 0.010 

Locus 2526 : 
2 alleles
6.5% missing data
   2   (0.798) 0.811 0.803 0.983 0.973 
   3   (0.202) 0.189 0.197 0.017 0.027 

Locus 2527 : 
2 alleles
15.9% missing data
   1   (0.911) 0.949 0.923 0.911 0.993 
   4   (0.089) 0.051 0.077 0.089 0.007 

Locus 2528 : 
2 alleles
3.6% missing data
   3   (0.917) 0.903 0.962 0.995 0.996 
   1   (0.083) 0.097 0.038 0.005 0.004 

Locus 2529 : 
2 alleles
5.1% missing data
   1   (0.696) 0.679 0.696 0.972 0.974 
   2   (0.304) 0.321 0.304 0.028 0.026 

Locus 2530 : 
2 alleles
5.8% missing data
   2   (0.787) 0.781 0.807 0.980 0.973 
   4   (0.213) 0.219 0.193 0.020 0.027 

Locus 2531 : 
2 alleles
8.0% missing data
   1   (0.679) 0.801 0.596 0.530 0.559 
   3   (0.321) 0.199 0.404 0.470 0.441 

Locus 2532 : 
2 alleles
17.4% missing data
   3   (0.876) 0.925 0.877 0.991 0.912 
   4   (0.124) 0.075 0.123 0.009 0.088 

Locus 2533 : 
2 alleles
13.8% missing data
   3   (0.413) 0.344 0.448 0.201 0.752 
   1   (0.587) 0.656 0.552 0.799 0.248 

Locus 2534 : 
2 alleles
14.5% missing data
   4   (0.873) 0.951 0.800 0.990 0.975 
   2   (0.127) 0.049 0.200 0.010 0.025 

Locus 2535 : 
2 alleles
2.9% missing data
   3   (0.798) 0.842 0.821 0.056 0.966 
   2   (0.202) 0.158 0.179 0.944 0.034 

Locus 2536 : 
2 alleles
15.2% missing data
   4   (0.766) 0.856 0.704 0.756 0.822 
   2   (0.234) 0.144 0.296 0.244 0.178 

Locus 2537 : 
2 alleles
10.9% missing data
   4   (0.664) 0.673 0.692 0.521 0.576 
   2   (0.336) 0.327 0.308 0.479 0.424 

Locus 2538 : 
2 alleles
3.6% missing data
   2   (0.796) 0.829 0.784 0.980 0.966 
   4   (0.204) 0.171 0.216 0.020 0.034 

Locus 2539 : 
2 alleles
2.9% missing data
   3   (0.857) 0.904 0.850 0.988 0.959 
   1   (0.143) 0.096 0.150 0.012 0.041 

Locus 2540 : 
2 alleles
14.5% missing data
   4   (0.190) 0.174 0.180 0.015 0.040 
   3   (0.810) 0.826 0.820 0.985 0.960 

Locus 2541 : 
2 alleles
0.7% missing data
   3   (0.150) 0.142 0.125 0.021 0.019 
   4   (0.850) 0.858 0.875 0.979 0.981 

Locus 2542 : 
2 alleles
2.9% missing data
   1   (0.925) 0.927 0.965 0.994 0.996 
   3   (0.075) 0.073 0.035 0.006 0.004 

Locus 2543 : 
2 alleles
18.8% missing data
   3   (0.748) 0.791 0.731 0.676 0.931 
   1   (0.252) 0.209 0.269 0.324 0.069 

Locus 2544 : 
2 alleles
11.6% missing data
   4   (0.910) 0.950 0.919 0.991 0.989 
   2   (0.090) 0.050 0.081 0.009 0.011 

Locus 2545 : 
2 alleles
12.3% missing data
   4   (0.252) 0.364 0.167 0.220 0.024 
   2   (0.748) 0.636 0.833 0.780 0.976 

Locus 2546 : 
2 alleles
13.8% missing data
   2   (0.485) 0.757 0.301 0.056 0.025 
   3   (0.515) 0.243 0.699 0.944 0.975 

Locus 2547 : 
2 alleles
9.4% missing data
   1   (0.457) 0.451 0.455 0.530 0.419 
   4   (0.543) 0.549 0.545 0.470 0.581 

Locus 2548 : 
2 alleles
10.9% missing data
   4   (0.268) 0.199 0.331 0.021 0.108 
   2   (0.732) 0.801 0.669 0.979 0.892 

Locus 2549 : 
2 alleles
2.9% missing data
   4   (0.861) 0.898 0.863 0.965 0.982 
   1   (0.139) 0.102 0.137 0.035 0.018 

Locus 2550 : 
2 alleles
5.8% missing data
   4   (0.665) 0.689 0.670 0.080 0.942 
   1   (0.335) 0.311 0.330 0.920 0.058 

Locus 2551 : 
2 alleles
11.6% missing data
   1   (0.933) 0.871 0.983 0.944 0.998 
   3   (0.067) 0.129 0.017 0.056 0.002 

Locus 2552 : 
2 alleles
3.6% missing data
   4   (0.649) 0.730 0.566 0.971 0.785 
   3   (0.351) 0.270 0.434 0.029 0.215 

Locus 2553 : 
2 alleles
8.0% missing data
   2   (0.891) 0.901 0.951 0.016 0.986 
   4   (0.109) 0.099 0.049 0.984 0.014 

Locus 2554 : 
2 alleles
7.2% missing data
   3   (0.774) 0.847 0.762 0.187 0.895 
   2   (0.226) 0.153 0.238 0.813 0.105 

Locus 2555 : 
2 alleles
1.4% missing data
   3   (0.887) 0.954 0.894 0.062 0.977 
   1   (0.113) 0.046 0.106 0.938 0.023 

Locus 2556 : 
2 alleles
2.9% missing data
   3   (0.889) 0.953 0.851 0.992 0.975 
   1   (0.111) 0.047 0.149 0.008 0.025 

Locus 2557 : 
2 alleles
13.8% missing data
   2   (0.392) 0.507 0.321 0.126 0.087 
   3   (0.608) 0.493 0.679 0.874 0.913 

Locus 2558 : 
2 alleles
11.6% missing data
   4   (0.931) 0.928 0.971 0.994 0.996 
   2   (0.069) 0.072 0.029 0.006 0.004 

Locus 2559 : 
2 alleles
12.3% missing data
   1   (0.917) 0.885 0.968 0.916 0.997 
   3   (0.083) 0.115 0.032 0.084 0.003 

Locus 2560 : 
2 alleles
13.0% missing data
   1   (0.874) 0.874 0.908 0.989 0.988 
   3   (0.126) 0.126 0.092 0.011 0.012 

Locus 2561 : 
2 alleles
13.0% missing data
   3   (0.594) 0.550 0.624 0.976 0.606 
   1   (0.406) 0.450 0.376 0.024 0.394 

Locus 2562 : 
2 alleles
3.6% missing data
   2   (0.904) 0.925 0.930 0.965 0.995 
   4   (0.096) 0.075 0.070 0.035 0.005 

Locus 2563 : 
2 alleles
13.8% missing data
   3   (0.668) 0.662 0.677 0.672 0.909 
   1   (0.332) 0.338 0.323 0.328 0.091 

Locus 2564 : 
2 alleles
12.3% missing data
   4   (0.748) 0.800 0.751 0.092 0.942 
   2   (0.252) 0.200 0.249 0.908 0.058 

Locus 2565 : 
2 alleles
7.2% missing data
   2   (0.904) 0.946 0.910 0.991 0.986 
   4   (0.096) 0.054 0.090 0.009 0.014 

Locus 2566 : 
2 alleles
14.5% missing data
   1   (0.883) 0.921 0.887 0.990 0.985 
   3   (0.117) 0.079 0.113 0.010 0.015 

Locus 2567 : 
2 alleles
15.9% missing data
   1   (0.203) 0.140 0.202 0.700 0.084 
   3   (0.797) 0.860 0.798 0.300 0.916 

Locus 2568 : 
2 alleles
2.9% missing data
   3   (0.917) 0.928 0.952 0.994 0.995 
   1   (0.083) 0.072 0.048 0.006 0.005 

Locus 2569 : 
2 alleles
12.3% missing data
   4   (0.801) 0.853 0.813 0.224 0.944 
   2   (0.199) 0.147 0.187 0.776 0.056 

Locus 2570 : 
2 alleles
1.4% missing data
   2   (0.920) 0.910 0.964 0.994 0.997 
   1   (0.080) 0.090 0.036 0.006 0.003 

Locus 2571 : 
2 alleles
15.2% missing data
   4   (0.883) 0.938 0.863 0.989 0.980 
   2   (0.117) 0.062 0.137 0.011 0.020 

Locus 2572 : 
2 alleles
2.9% missing data
   4   (0.857) 0.933 0.794 0.990 0.973 
   2   (0.143) 0.067 0.206 0.010 0.027 

Locus 2573 : 
2 alleles
13.8% missing data
   4   (0.911) 0.868 0.965 0.979 0.996 
   2   (0.089) 0.132 0.035 0.021 0.004 

Locus 2574 : 
2 alleles
1.4% missing data
   3   (0.911) 0.927 0.943 0.994 0.993 
   1   (0.089) 0.073 0.057 0.006 0.007 

Locus 2575 : 
2 alleles
5.8% missing data
   1   (0.567) 0.553 0.534 0.954 0.945 
   3   (0.433) 0.447 0.466 0.046 0.055 

Locus 2576 : 
2 alleles
14.5% missing data
   1   (0.885) 0.964 0.813 0.991 0.901 
   3   (0.115) 0.036 0.187 0.009 0.099 

Locus 2577 : 
2 alleles
15.2% missing data
   1   (0.668) 0.726 0.604 0.895 0.920 
   3   (0.332) 0.274 0.396 0.105 0.080 

Locus 2578 : 
2 alleles
12.3% missing data
   3   (0.915) 0.937 0.944 0.923 0.993 
   1   (0.085) 0.063 0.056 0.077 0.007 

Locus 2579 : 
2 alleles
8.7% missing data
   2   (0.861) 0.931 0.812 0.986 0.965 
   4   (0.139) 0.069 0.188 0.014 0.035 

Locus 2580 : 
2 alleles
11.6% missing data
   2   (0.914) 0.933 0.943 0.994 0.993 
   3   (0.086) 0.067 0.057 0.006 0.007 

Locus 2581 : 
2 alleles
18.1% missing data
   2   (0.730) 0.742 0.771 0.712 0.424 
   4   (0.270) 0.258 0.229 0.288 0.576 

Locus 2582 : 
2 alleles
14.5% missing data
   2   (0.375) 0.396 0.330 0.742 0.250 
   4   (0.625) 0.604 0.670 0.258 0.750 

Locus 2583 : 
2 alleles
10.9% missing data
   3   (0.860) 0.922 0.824 0.990 0.974 
   4   (0.140) 0.078 0.176 0.010 0.026 

Locus 2584 : 
2 alleles
2.2% missing data
   4   (0.903) 0.949 0.899 0.992 0.994 
   2   (0.097) 0.051 0.101 0.008 0.006 

Locus 2585 : 
2 alleles
13.0% missing data
   2   (0.907) 0.919 0.941 0.990 0.992 
   4   (0.093) 0.081 0.059 0.010 0.008 

Locus 2586 : 
2 alleles
10.9% missing data
   2   (0.840) 0.878 0.831 0.979 0.983 
   4   (0.160) 0.122 0.169 0.021 0.017 

Locus 2587 : 
2 alleles
5.8% missing data
   1   (0.825) 0.864 0.827 0.945 0.900 
   4   (0.175) 0.136 0.173 0.055 0.100 

Locus 2588 : 
2 alleles
6.5% missing data
   2   (0.876) 0.921 0.867 0.990 0.989 
   3   (0.124) 0.079 0.133 0.010 0.011 

Locus 2589 : 
2 alleles
6.5% missing data
   4   (0.740) 0.742 0.739 0.974 0.971 
   2   (0.260) 0.258 0.261 0.026 0.029 

Locus 2590 : 
2 alleles
4.3% missing data
   1   (0.840) 0.896 0.860 0.361 0.831 
   4   (0.160) 0.104 0.140 0.639 0.169 

Locus 2591 : 
2 alleles
13.8% missing data
   2   (0.793) 0.845 0.773 0.821 0.937 
   4   (0.207) 0.155 0.227 0.179 0.063 

Locus 2592 : 
2 alleles
12.3% missing data
   2   (0.908) 0.921 0.940 0.992 0.992 
   3   (0.092) 0.079 0.060 0.008 0.008 

Locus 2593 : 
2 alleles
15.9% missing data
   1   (0.773) 0.739 0.848 0.393 0.858 
   2   (0.227) 0.261 0.152 0.607 0.142 

Locus 2594 : 
2 alleles
13.0% missing data
   3   (0.901) 0.935 0.916 0.907 0.990 
   1   (0.099) 0.065 0.084 0.093 0.010 

Locus 2595 : 
2 alleles
3.6% missing data
   1   (0.894) 0.901 0.929 0.957 0.989 
   4   (0.106) 0.099 0.071 0.043 0.011 

Locus 2596 : 
2 alleles
13.0% missing data
   4   (0.886) 0.929 0.884 0.990 0.987 
   2   (0.114) 0.071 0.116 0.010 0.013 

Locus 2597 : 
2 alleles
12.3% missing data
   3   (0.945) 0.911 0.986 0.987 0.998 
   2   (0.055) 0.089 0.014 0.013 0.002 

Locus 2598 : 
2 alleles
4.3% missing data
   4   (0.832) 0.931 0.776 0.241 0.944 
   2   (0.168) 0.069 0.224 0.759 0.056 

Locus 2599 : 
2 alleles
3.6% missing data
   4   (0.925) 0.893 0.974 0.994 0.998 
   3   (0.075) 0.107 0.026 0.006 0.002 

Locus 2600 : 
2 alleles
14.5% missing data
   1   (0.898) 0.918 0.923 0.993 0.990 
   3   (0.102) 0.082 0.077 0.007 0.010 

Locus 2601 : 
2 alleles
1.4% missing data
   1   (0.112) 0.068 0.072 0.885 0.038 
   3   (0.888) 0.932 0.928 0.115 0.962 

Locus 2602 : 
2 alleles
0.7% missing data
   4   (0.089) 0.280 0.018 0.006 0.002 
   2   (0.911) 0.720 0.982 0.994 0.998 

Locus 2603 : 
2 alleles
10.9% missing data
   4   (0.886) 0.890 0.926 0.808 0.993 
   2   (0.114) 0.110 0.074 0.192 0.007 

Locus 2604 : 
2 alleles
4.3% missing data
   3   (0.880) 0.953 0.883 0.008 0.962 
   1   (0.120) 0.047 0.117 0.992 0.038 

Locus 2605 : 
2 alleles
4.3% missing data
   2   (0.070) 0.083 0.026 0.005 0.002 
   4   (0.930) 0.917 0.974 0.995 0.998 

Locus 2606 : 
2 alleles
4.3% missing data
   4   (0.232) 0.282 0.188 0.026 0.021 
   2   (0.768) 0.718 0.812 0.974 0.979 

Locus 2607 : 
2 alleles
11.6% missing data
   1   (0.731) 0.779 0.718 0.987 0.592 
   4   (0.269) 0.221 0.282 0.013 0.408 

Locus 2608 : 
2 alleles
3.6% missing data
   2   (0.898) 0.949 0.890 0.974 0.980 
   3   (0.102) 0.051 0.110 0.026 0.020 

Locus 2609 : 
2 alleles
5.1% missing data
   3   (0.919) 0.907 0.963 0.994 0.996 
   1   (0.081) 0.093 0.037 0.006 0.004 

Locus 2610 : 
2 alleles
3.6% missing data
   4   (0.760) 0.738 0.788 0.978 0.954 
   1   (0.240) 0.262 0.212 0.022 0.046 

Locus 2611 : 
2 alleles
18.1% missing data
   1   (0.716) 0.756 0.692 0.913 0.847 
   2   (0.284) 0.244 0.308 0.087 0.153 

Locus 2612 : 
2 alleles
5.1% missing data
   2   (0.881) 0.965 0.794 0.990 0.928 
   1   (0.119) 0.035 0.206 0.010 0.072 

Locus 2613 : 
2 alleles
5.1% missing data
   1   (0.785) 0.838 0.795 0.284 0.903 
   4   (0.215) 0.162 0.205 0.716 0.097 

Locus 2614 : 
2 alleles
5.1% missing data
   1   (0.471) 0.490 0.417 0.956 0.627 
   2   (0.529) 0.510 0.583 0.044 0.373 

Locus 2615 : 
2 alleles
5.8% missing data
   2   (0.711) 0.811 0.611 0.908 0.872 
   4   (0.289) 0.189 0.389 0.092 0.128 

Locus 2616 : 
2 alleles
13.8% missing data
   3   (0.899) 0.902 0.936 0.969 0.993 
   1   (0.101) 0.098 0.064 0.031 0.007 

Locus 2617 : 
2 alleles
2.2% missing data
   4   (0.870) 0.852 0.914 0.990 0.991 
   1   (0.130) 0.148 0.086 0.010 0.009 

Locus 2618 : 
2 alleles
10.9% missing data
   2   (0.918) 0.922 0.957 0.978 0.994 
   3   (0.082) 0.078 0.043 0.022 0.006 

Locus 2619 : 
2 alleles
3.6% missing data
   2   (0.792) 0.856 0.745 0.980 0.945 
   4   (0.208) 0.144 0.255 0.020 0.055 

Locus 2620 : 
2 alleles
4.3% missing data
   1   (0.850) 0.878 0.855 0.987 0.987 
   3   (0.150) 0.122 0.145 0.013 0.013 

Locus 2621 : 
2 alleles
3.6% missing data
   3   (0.923) 0.921 0.965 0.981 0.995 
   1   (0.077) 0.079 0.035 0.019 0.005 

Locus 2622 : 
2 alleles
2.9% missing data
   1   (0.868) 0.866 0.910 0.991 0.951 
   2   (0.132) 0.134 0.090 0.009 0.049 

Locus 2623 : 
2 alleles
11.6% missing data
   4   (0.875) 0.935 0.853 0.988 0.936 
   2   (0.125) 0.065 0.147 0.012 0.064 

Locus 2624 : 
2 alleles
11.6% missing data
   2   (0.904) 0.908 0.941 0.991 0.990 
   4   (0.096) 0.092 0.059 0.009 0.010 

Locus 2625 : 
2 alleles
3.6% missing data
   2   (0.839) 0.907 0.828 0.993 0.607 
   4   (0.161) 0.093 0.172 0.007 0.393 

Locus 2626 : 
2 alleles
12.3% missing data
   4   (0.832) 0.854 0.840 0.987 0.974 
   2   (0.168) 0.146 0.160 0.013 0.026 

Locus 2627 : 
2 alleles
2.2% missing data
   4   (0.841) 0.810 0.887 0.982 0.989 
   2   (0.159) 0.190 0.113 0.018 0.011 

Locus 2628 : 
2 alleles
16.7% missing data
   2   (0.909) 0.958 0.903 0.993 0.979 
   4   (0.091) 0.042 0.097 0.007 0.021 

Locus 2629 : 
2 alleles
2.9% missing data
   4   (0.903) 0.931 0.928 0.992 0.970 
   2   (0.097) 0.069 0.072 0.008 0.030 

Locus 2630 : 
2 alleles
1.4% missing data
   2   (0.900) 0.915 0.931 0.991 0.992 
   1   (0.100) 0.085 0.069 0.009 0.008 

Locus 2631 : 
2 alleles
11.6% missing data
   2   (0.090) 0.064 0.067 0.008 0.010 
   4   (0.910) 0.936 0.933 0.992 0.990 

Locus 2632 : 
2 alleles
4.3% missing data
   2   (0.875) 0.675 0.964 0.990 0.996 
   4   (0.125) 0.325 0.036 0.010 0.004 

Locus 2633 : 
2 alleles
8.0% missing data
   2   (0.723) 0.693 0.750 0.974 0.941 
   3   (0.277) 0.307 0.250 0.026 0.059 

Locus 2634 : 
2 alleles
1.4% missing data
   1   (0.898) 0.960 0.867 0.989 0.977 
   2   (0.102) 0.040 0.133 0.011 0.023 

Locus 2635 : 
2 alleles
1.4% missing data
   1   (0.885) 0.924 0.887 0.989 0.991 
   4   (0.115) 0.076 0.113 0.011 0.009 

Locus 2636 : 
2 alleles
2.2% missing data
   4   (0.883) 0.820 0.946 0.986 0.995 
   2   (0.117) 0.180 0.054 0.014 0.005 

Locus 2637 : 
2 alleles
12.3% missing data
   3   (0.876) 0.882 0.907 0.987 0.988 
   1   (0.124) 0.118 0.093 0.013 0.012 

Locus 2638 : 
2 alleles
3.6% missing data
   4   (0.943) 0.880 0.988 0.996 0.999 
   2   (0.057) 0.120 0.012 0.004 0.001 

Locus 2639 : 
2 alleles
15.9% missing data
   2   (0.920) 0.930 0.957 0.980 0.988 
   4   (0.080) 0.070 0.043 0.020 0.012 

Locus 2640 : 
2 alleles
3.6% missing data
   1   (0.362) 0.373 0.333 0.935 0.056 
   3   (0.638) 0.627 0.667 0.065 0.944 

Locus 2641 : 
2 alleles
14.5% missing data
   4   (0.891) 0.918 0.908 0.990 0.986 
   2   (0.109) 0.082 0.092 0.010 0.014 

Locus 2642 : 
2 alleles
10.1% missing data
   1   (0.118) 0.160 0.063 0.008 0.006 
   3   (0.882) 0.840 0.937 0.992 0.994 

Locus 2643 : 
2 alleles
3.6% missing data
   1   (0.869) 0.905 0.869 0.990 0.988 
   4   (0.131) 0.095 0.131 0.010 0.012 

Locus 2644 : 
2 alleles
13.8% missing data
   2   (0.886) 0.889 0.921 0.992 0.990 
   3   (0.114) 0.111 0.079 0.008 0.010 

Locus 2645 : 
2 alleles
4.3% missing data
   4   (0.726) 0.787 0.717 0.141 0.902 
   1   (0.274) 0.213 0.283 0.859 0.098 

Locus 2646 : 
2 alleles
10.1% missing data
   3   (0.884) 0.949 0.897 0.060 0.975 
   4   (0.116) 0.051 0.103 0.940 0.025 

Locus 2647 : 
2 alleles
7.2% missing data
   1   (0.873) 0.926 0.896 0.217 0.969 
   2   (0.127) 0.074 0.104 0.783 0.031 

Locus 2648 : 
2 alleles
10.9% missing data
   4   (0.873) 0.820 0.933 0.968 0.992 
   2   (0.127) 0.180 0.067 0.032 0.008 

Locus 2649 : 
2 alleles
14.5% missing data
   2   (0.601) 0.655 0.556 0.595 0.736 
   4   (0.399) 0.345 0.444 0.405 0.264 

Locus 2650 : 
2 alleles
4.3% missing data
   1   (0.770) 0.812 0.782 0.831 0.636 
   4   (0.230) 0.188 0.218 0.169 0.364 

Locus 2651 : 
2 alleles
15.9% missing data
   4   (0.694) 0.709 0.705 0.679 0.785 
   2   (0.306) 0.291 0.295 0.321 0.215 

Locus 2652 : 
2 alleles
2.9% missing data
   3   (0.418) 0.410 0.411 0.866 0.144 
   2   (0.582) 0.590 0.589 0.134 0.856 

Locus 2653 : 
2 alleles
12.3% missing data
   1   (0.117) 0.123 0.076 0.010 0.014 
   3   (0.883) 0.877 0.924 0.990 0.986 

Locus 2654 : 
2 alleles
5.1% missing data
   2   (0.909) 0.924 0.941 0.986 0.993 
   4   (0.091) 0.076 0.059 0.014 0.007 

Locus 2655 : 
2 alleles
3.6% missing data
   4   (0.892) 0.924 0.907 0.991 0.991 
   1   (0.108) 0.076 0.093 0.009 0.009 

Locus 2656 : 
2 alleles
4.3% missing data
   2   (0.127) 0.108 0.108 0.013 0.014 
   3   (0.873) 0.892 0.892 0.987 0.986 

Locus 2657 : 
2 alleles
2.9% missing data
   3   (0.907) 0.948 0.913 0.991 0.992 
   1   (0.093) 0.052 0.087 0.009 0.008 

Locus 2658 : 
2 alleles
3.6% missing data
   2   (0.951) 0.919 0.990 0.989 0.999 
   3   (0.049) 0.081 0.010 0.011 0.001 

Locus 2659 : 
2 alleles
13.8% missing data
   2   (0.814) 0.683 0.901 0.947 0.990 
   3   (0.186) 0.317 0.099 0.053 0.010 

Locus 2660 : 
2 alleles
2.9% missing data
   3   (0.343) 0.259 0.427 0.029 0.221 
   1   (0.657) 0.741 0.573 0.971 0.779 

Locus 2661 : 
2 alleles
3.6% missing data
   1   (0.757) 0.812 0.764 0.272 0.805 
   4   (0.243) 0.188 0.236 0.728 0.195 

Locus 2662 : 
2 alleles
12.3% missing data
   1   (0.096) 0.115 0.048 0.007 0.006 
   3   (0.904) 0.885 0.952 0.993 0.994 

Locus 2663 : 
2 alleles
5.1% missing data
   1   (0.666) 0.726 0.651 0.010 0.857 
   2   (0.334) 0.274 0.349 0.990 0.143 

Locus 2664 : 
2 alleles
2.9% missing data
   3   (0.854) 0.827 0.902 0.990 0.983 
   2   (0.146) 0.173 0.098 0.010 0.017 

Locus 2665 : 
2 alleles
2.9% missing data
   2   (0.905) 0.937 0.923 0.974 0.989 
   3   (0.095) 0.063 0.077 0.026 0.011 

Locus 2666 : 
2 alleles
5.1% missing data
   2   (0.194) 0.248 0.139 0.017 0.021 
   4   (0.806) 0.752 0.861 0.983 0.979 

Locus 2667 : 
2 alleles
2.2% missing data
   1   (0.757) 0.788 0.739 0.974 0.933 
   3   (0.243) 0.212 0.261 0.026 0.067 

Locus 2668 : 
2 alleles
3.6% missing data
   4   (0.832) 0.907 0.827 0.247 0.879 
   2   (0.168) 0.093 0.173 0.753 0.121 

Locus 2669 : 
2 alleles
4.3% missing data
   1   (0.174) 0.124 0.202 0.016 0.016 
   3   (0.826) 0.876 0.798 0.984 0.984 

Locus 2670 : 
2 alleles
5.8% missing data
   1   (0.866) 0.934 0.870 0.272 0.947 
   3   (0.134) 0.066 0.130 0.728 0.053 

Locus 2671 : 
2 alleles
12.3% missing data
   4   (0.906) 0.944 0.915 0.984 0.990 
   3   (0.094) 0.056 0.085 0.016 0.010 

Locus 2672 : 
2 alleles
7.2% missing data
   4   (0.864) 0.906 0.864 0.987 0.970 
   2   (0.136) 0.094 0.136 0.013 0.030 

Locus 2673 : 
2 alleles
14.5% missing data
   2   (0.500) 0.493 0.490 0.055 0.923 
   3   (0.500) 0.507 0.510 0.945 0.077 

Locus 2674 : 
2 alleles
8.7% missing data
   1   (0.055) 0.108 0.012 0.004 0.001 
   3   (0.945) 0.892 0.988 0.996 0.999 

Locus 2675 : 
2 alleles
6.5% missing data
   4   (0.810) 0.786 0.848 0.984 0.976 
   1   (0.190) 0.214 0.152 0.016 0.024 

Locus 2676 : 
2 alleles
5.8% missing data
   1   (0.846) 0.880 0.843 0.985 0.988 
   3   (0.154) 0.120 0.157 0.015 0.012 

Locus 2677 : 
2 alleles
5.1% missing data
   2   (0.701) 0.772 0.634 0.976 0.858 
   4   (0.299) 0.228 0.366 0.024 0.142 

Locus 2678 : 
2 alleles
12.3% missing data
   2   (0.887) 0.917 0.903 0.991 0.983 
   4   (0.113) 0.083 0.097 0.009 0.017 

Locus 2679 : 
2 alleles
7.2% missing data
   2   (0.816) 0.883 0.815 0.181 0.961 
   4   (0.184) 0.117 0.185 0.819 0.039 

Locus 2680 : 
2 alleles
2.9% missing data
   1   (0.600) 0.662 0.566 0.396 0.665 
   3   (0.400) 0.338 0.434 0.604 0.335 

Locus 2681 : 
2 alleles
2.2% missing data
   1   (0.610) 0.132 0.909 0.895 0.990 
   3   (0.390) 0.868 0.091 0.105 0.010 

Locus 2682 : 
2 alleles
2.2% missing data
   3   (0.868) 0.934 0.824 0.986 0.985 
   1   (0.132) 0.066 0.176 0.014 0.015 

Locus 2683 : 
2 alleles
11.6% missing data
   3   (0.910) 0.956 0.910 0.992 0.979 
   1   (0.090) 0.044 0.090 0.008 0.021 

Locus 2684 : 
2 alleles
7.2% missing data
   2   (0.816) 0.909 0.784 0.055 0.926 
   4   (0.184) 0.091 0.216 0.945 0.074 

Locus 2685 : 
2 alleles
10.1% missing data
   1   (0.274) 0.273 0.225 0.955 0.085 
   2   (0.726) 0.727 0.775 0.045 0.915 

Locus 2686 : 
2 alleles
6.5% missing data
   4   (0.890) 0.953 0.860 0.963 0.971 
   1   (0.110) 0.047 0.140 0.037 0.029 

Locus 2687 : 
2 alleles
2.9% missing data
   1   (0.429) 0.554 0.325 0.959 0.049 
   4   (0.571) 0.446 0.675 0.041 0.951 

Locus 2688 : 
2 alleles
5.1% missing data
   2   (0.684) 0.699 0.659 0.890 0.961 
   4   (0.316) 0.301 0.341 0.110 0.039 

Locus 2689 : 
2 alleles
13.8% missing data
   4   (0.866) 0.852 0.909 0.984 0.986 
   2   (0.134) 0.148 0.091 0.016 0.014 

Locus 2690 : 
2 alleles
4.3% missing data
   1   (0.576) 0.631 0.564 0.115 0.536 
   3   (0.424) 0.369 0.436 0.885 0.464 

Locus 2691 : 
2 alleles
3.6% missing data
   4   (0.890) 0.917 0.909 0.992 0.990 
   2   (0.110) 0.083 0.091 0.008 0.010 

Locus 2692 : 
2 alleles
10.9% missing data
   1   (0.833) 0.802 0.880 0.983 0.979 
   3   (0.167) 0.198 0.120 0.017 0.021 

Locus 2693 : 
2 alleles
10.9% missing data
   1   (0.829) 0.896 0.836 0.219 0.883 
   3   (0.171) 0.104 0.164 0.781 0.117 

Locus 2694 : 
2 alleles
2.9% missing data
   1   (0.903) 0.949 0.901 0.992 0.986 
   3   (0.097) 0.051 0.099 0.008 0.014 

Locus 2695 : 
2 alleles
10.9% missing data
   1   (0.429) 0.388 0.504 0.037 0.097 
   2   (0.571) 0.612 0.496 0.963 0.903 

Locus 2696 : 
2 alleles
2.9% missing data
   2   (0.895) 0.937 0.901 0.992 0.981 
   3   (0.105) 0.063 0.099 0.008 0.019 

Locus 2697 : 
2 alleles
4.3% missing data
   2   (0.913) 0.889 0.961 0.993 0.997 
   4   (0.087) 0.111 0.039 0.007 0.003 

Locus 2698 : 
2 alleles
5.8% missing data
   4   (0.901) 0.955 0.889 0.961 0.981 
   1   (0.099) 0.045 0.111 0.039 0.019 

Locus 2699 : 
2 alleles
13.8% missing data
   1   (0.908) 0.903 0.950 0.991 0.995 
   4   (0.092) 0.097 0.050 0.009 0.005 

Locus 2700 : 
2 alleles
3.6% missing data
   2   (0.384) 0.358 0.396 0.014 0.566 
   4   (0.616) 0.642 0.604 0.986 0.434 

Locus 2701 : 
2 alleles
3.6% missing data
   1   (0.107) 0.087 0.080 0.010 0.018 
   4   (0.893) 0.913 0.920 0.990 0.982 

Locus 2702 : 
2 alleles
18.1% missing data
   4   (0.857) 0.857 0.888 0.986 0.986 
   1   (0.143) 0.143 0.112 0.014 0.014 

Locus 2703 : 
2 alleles
3.6% missing data
   1   (0.890) 0.936 0.921 0.534 0.938 
   3   (0.110) 0.064 0.079 0.466 0.062 

Locus 2704 : 
2 alleles
4.3% missing data
   1   (0.861) 0.940 0.851 0.298 0.852 
   3   (0.139) 0.060 0.149 0.702 0.148 

Locus 2705 : 
2 alleles
2.9% missing data
   2   (0.883) 0.818 0.945 0.991 0.995 
   3   (0.117) 0.182 0.055 0.009 0.005 

Locus 2706 : 
2 alleles
3.6% missing data
   2   (0.870) 0.776 0.943 0.991 0.992 
   4   (0.130) 0.224 0.057 0.009 0.008 

Locus 2707 : 
2 alleles
3.6% missing data
   2   (0.850) 0.839 0.887 0.988 0.988 
   4   (0.150) 0.161 0.113 0.012 0.012 

Locus 2708 : 
2 alleles
12.3% missing data
   4   (0.439) 0.536 0.354 0.908 0.099 
   1   (0.561) 0.464 0.646 0.092 0.901 

Locus 2709 : 
2 alleles
16.7% missing data
   4   (0.873) 0.881 0.901 0.989 0.988 
   2   (0.127) 0.119 0.099 0.011 0.012 

Locus 2710 : 
2 alleles
5.1% missing data
   1   (0.671) 0.671 0.667 0.970 0.869 
   2   (0.329) 0.329 0.333 0.030 0.131 

Locus 2711 : 
2 alleles
13.0% missing data
   4   (0.880) 0.934 0.858 0.985 0.988 
   2   (0.120) 0.066 0.142 0.015 0.012 

Locus 2712 : 
2 alleles
4.3% missing data
   1   (0.898) 0.943 0.900 0.992 0.977 
   3   (0.102) 0.057 0.100 0.008 0.023 

Locus 2713 : 
2 alleles
10.1% missing data
   4   (0.861) 0.725 0.943 0.990 0.994 
   3   (0.139) 0.275 0.057 0.010 0.006 

Locus 2714 : 
2 alleles
6.5% missing data
   4   (0.800) 0.849 0.782 0.927 0.908 
   2   (0.200) 0.151 0.218 0.073 0.092 

Locus 2715 : 
2 alleles
5.8% missing data
   2   (0.606) 0.613 0.620 0.394 0.730 
   4   (0.394) 0.387 0.380 0.606 0.270 

Locus 2716 : 
2 alleles
7.2% missing data
   2   (0.884) 0.933 0.877 0.991 0.973 
   3   (0.116) 0.067 0.123 0.009 0.027 

Locus 2717 : 
2 alleles
4.3% missing data
   1   (0.932) 0.917 0.977 0.936 0.997 
   3   (0.068) 0.083 0.023 0.064 0.003 

Locus 2718 : 
2 alleles
4.3% missing data
   1   (0.900) 0.931 0.916 0.989 0.993 
   4   (0.100) 0.069 0.084 0.011 0.007 

Locus 2719 : 
2 alleles
17.4% missing data
   2   (0.647) 0.638 0.681 0.176 0.858 
   3   (0.353) 0.362 0.319 0.824 0.142 

Locus 2720 : 
2 alleles
3.6% missing data
   4   (0.903) 0.908 0.941 0.957 0.992 
   2   (0.097) 0.092 0.059 0.043 0.008 

Locus 2721 : 
2 alleles
1.4% missing data
   3   (0.858) 0.814 0.913 0.985 0.992 
   4   (0.142) 0.186 0.087 0.015 0.008 

Locus 2722 : 
2 alleles
2.2% missing data
   1   (0.859) 0.858 0.923 0.028 0.991 
   3   (0.141) 0.142 0.077 0.972 0.009 

Locus 2723 : 
2 alleles
5.1% missing data
   1   (0.900) 0.936 0.943 0.193 0.982 
   2   (0.100) 0.064 0.057 0.807 0.018 

Locus 2724 : 
2 alleles
2.9% missing data
   1   (0.865) 0.857 0.901 0.988 0.991 
   3   (0.135) 0.143 0.099 0.012 0.009 

Locus 2725 : 
2 alleles
1.4% missing data
   1   (0.873) 0.876 0.906 0.959 0.991 
   4   (0.127) 0.124 0.094 0.041 0.009 

Locus 2726 : 
2 alleles
13.8% missing data
   2   (0.945) 0.898 0.988 0.996 0.999 
   4   (0.055) 0.102 0.012 0.004 0.001 

Locus 2727 : 
2 alleles
2.2% missing data
   3   (0.903) 0.955 0.892 0.992 0.988 
   2   (0.097) 0.045 0.108 0.008 0.012 

Locus 2728 : 
2 alleles
3.6% missing data
   4   (0.841) 0.895 0.824 0.985 0.936 
   1   (0.159) 0.105 0.176 0.015 0.064 

Locus 2729 : 
2 alleles
0.7% missing data
   3   (0.886) 0.930 0.889 0.987 0.968 
   4   (0.114) 0.070 0.111 0.013 0.032 

Locus 2730 : 
2 alleles
13.0% missing data
   2   (0.899) 0.929 0.916 0.992 0.988 
   4   (0.101) 0.071 0.084 0.008 0.012 

Locus 2731 : 
2 alleles
6.5% missing data
   1   (0.823) 0.859 0.860 0.025 0.967 
   3   (0.177) 0.141 0.140 0.975 0.033 

Locus 2732 : 
2 alleles
13.8% missing data
   4   (0.412) 0.431 0.418 0.038 0.171 
   3   (0.588) 0.569 0.582 0.962 0.829 

Locus 2733 : 
2 alleles
2.2% missing data
   3   (0.798) 0.874 0.753 0.987 0.810 
   1   (0.202) 0.126 0.247 0.013 0.190 

Locus 2734 : 
2 alleles
8.7% missing data
   3   (0.826) 0.853 0.847 0.989 0.794 
   2   (0.174) 0.147 0.153 0.011 0.206 

Locus 2735 : 
2 alleles
11.6% missing data
   2   (0.895) 0.948 0.883 0.987 0.977 
   4   (0.105) 0.052 0.117 0.013 0.023 

Locus 2736 : 
2 alleles
5.1% missing data
   1   (0.162) 0.157 0.135 0.011 0.037 
   3   (0.838) 0.843 0.865 0.989 0.963 

Locus 2737 : 
2 alleles
2.9% missing data
   1   (0.882) 0.958 0.815 0.991 0.965 
   2   (0.118) 0.042 0.185 0.009 0.035 

Locus 2738 : 
2 alleles
14.5% missing data
   4   (0.920) 0.913 0.963 0.980 0.996 
   2   (0.080) 0.087 0.037 0.020 0.004 

Locus 2739 : 
2 alleles
2.2% missing data
   2   (0.096) 0.093 0.058 0.009 0.006 
   3   (0.904) 0.907 0.942 0.991 0.994 

Locus 2740 : 
2 alleles
6.5% missing data
   3   (0.150) 0.086 0.185 0.019 0.039 
   4   (0.850) 0.914 0.815 0.981 0.961 

Locus 2741 : 
2 alleles
5.8% missing data
   3   (0.890) 0.905 0.921 0.959 0.975 
   2   (0.110) 0.095 0.079 0.041 0.025 

Locus 2742 : 
2 alleles
3.6% missing data
   1   (0.891) 0.935 0.887 0.992 0.992 
   4   (0.109) 0.065 0.113 0.008 0.008 

Locus 2743 : 
2 alleles
4.3% missing data
   2   (0.855) 0.933 0.843 0.170 0.957 
   4   (0.145) 0.067 0.157 0.830 0.043 

Locus 2744 : 
2 alleles
15.9% missing data
   4   (0.874) 0.884 0.911 0.768 0.982 
   3   (0.126) 0.116 0.089 0.232 0.018 

Locus 2745 : 
2 alleles
6.5% missing data
   1   (0.888) 0.935 0.883 0.956 0.982 
   3   (0.112) 0.065 0.117 0.044 0.018 

Locus 2746 : 
2 alleles
3.6% missing data
   3   (0.745) 0.752 0.739 0.976 0.974 
   1   (0.255) 0.248 0.261 0.024 0.026 

Locus 2747 : 
2 alleles
6.5% missing data
   1   (0.914) 0.841 0.973 0.994 0.997 
   3   (0.086) 0.159 0.027 0.006 0.003 

Locus 2748 : 
2 alleles
2.2% missing data
   4   (0.650) 0.690 0.620 0.972 0.673 
   3   (0.350) 0.310 0.380 0.028 0.327 

Locus 2749 : 
2 alleles
5.8% missing data
   4   (0.828) 0.862 0.820 0.986 0.980 
   2   (0.172) 0.138 0.180 0.014 0.020 

Locus 2750 : 
2 alleles
11.6% missing data
   1   (0.909) 0.897 0.953 0.991 0.994 
   3   (0.091) 0.103 0.047 0.009 0.006 

Locus 2751 : 
2 alleles
14.5% missing data
   4   (0.894) 0.965 0.840 0.975 0.947 
   2   (0.106) 0.035 0.160 0.025 0.053 

Locus 2752 : 
2 alleles
10.9% missing data
   1   (0.535) 0.674 0.471 0.069 0.091 
   3   (0.465) 0.326 0.529 0.931 0.909 

Locus 2753 : 
2 alleles
3.6% missing data
   1   (0.213) 0.152 0.250 0.018 0.118 
   3   (0.787) 0.848 0.750 0.982 0.882 

Locus 2754 : 
2 alleles
13.0% missing data
   2   (0.798) 0.825 0.837 0.712 0.524 
   4   (0.202) 0.175 0.163 0.288 0.476 

Locus 2755 : 
2 alleles
5.8% missing data
   4   (0.850) 0.856 0.910 0.014 0.983 
   2   (0.150) 0.144 0.090 0.986 0.017 

Locus 2756 : 
2 alleles
4.3% missing data
   1   (0.902) 0.943 0.908 0.992 0.990 
   3   (0.098) 0.057 0.092 0.008 0.010 

Locus 2757 : 
2 alleles
5.8% missing data
   2   (0.888) 0.941 0.874 0.969 0.987 
   4   (0.112) 0.059 0.126 0.031 0.013 

Locus 2758 : 
2 alleles
11.6% missing data
   3   (0.900) 0.949 0.893 0.990 0.981 
   1   (0.100) 0.051 0.107 0.010 0.019 

Locus 2759 : 
2 alleles
10.1% missing data
   2   (0.927) 0.829 0.982 0.995 0.998 
   4   (0.073) 0.171 0.018 0.005 0.002 

Locus 2760 : 
2 alleles
12.3% missing data
   2   (0.746) 0.803 0.746 0.198 0.880 
   4   (0.254) 0.197 0.254 0.802 0.120 

Locus 2761 : 
2 alleles
3.6% missing data
   4   (0.834) 0.900 0.796 0.985 0.925 
   2   (0.166) 0.100 0.204 0.015 0.075 

Locus 2762 : 
2 alleles
7.2% missing data
   1   (0.344) 0.310 0.332 0.194 0.706 
   4   (0.656) 0.690 0.668 0.806 0.294 

Locus 2763 : 
2 alleles
4.3% missing data
   1   (0.181) 0.326 0.089 0.046 0.008 
   4   (0.819) 0.674 0.911 0.954 0.992 

Locus 2764 : 
2 alleles
11.6% missing data
   1   (0.943) 0.904 0.986 0.947 0.999 
   3   (0.057) 0.096 0.014 0.053 0.001 

Locus 2765 : 
2 alleles
5.1% missing data
   1   (0.929) 0.909 0.975 0.991 0.998 
   3   (0.071) 0.091 0.025 0.009 0.002 

Locus 2766 : 
2 alleles
4.3% missing data
   2   (0.778) 0.826 0.771 0.929 0.741 
   4   (0.222) 0.174 0.229 0.071 0.259 

Locus 2767 : 
2 alleles
4.3% missing data
   2   (0.885) 0.960 0.869 0.989 0.292 
   4   (0.115) 0.040 0.131 0.011 0.708 

Locus 2768 : 
2 alleles
3.6% missing data
   3   (0.767) 0.813 0.730 0.981 0.964 
   2   (0.233) 0.187 0.270 0.019 0.036 

Locus 2769 : 
2 alleles
14.5% missing data
   4   (0.204) 0.188 0.195 0.097 0.043 
   2   (0.796) 0.812 0.805 0.903 0.957 

Locus 2770 : 
2 alleles
3.6% missing data
   1   (0.854) 0.909 0.830 0.987 0.976 
   4   (0.146) 0.091 0.170 0.013 0.024 

Locus 2771 : 
2 alleles
3.6% missing data
   3   (0.875) 0.929 0.867 0.990 0.916 
   4   (0.125) 0.071 0.133 0.010 0.084 

Locus 2772 : 
2 alleles
13.0% missing data
   3   (0.773) 0.839 0.730 0.931 0.873 
   1   (0.227) 0.161 0.270 0.069 0.127 

Locus 2773 : 
2 alleles
1.4% missing data
   1   (0.913) 0.962 0.903 0.994 0.993 
   3   (0.087) 0.038 0.097 0.006 0.007 

Locus 2774 : 
2 alleles
13.0% missing data
   1   (0.727) 0.754 0.749 0.300 0.865 
   4   (0.273) 0.246 0.251 0.700 0.135 

Locus 2775 : 
2 alleles
4.3% missing data
   3   (0.793) 0.813 0.804 0.948 0.902 
   1   (0.207) 0.187 0.196 0.052 0.098 

Locus 2776 : 
2 alleles
2.9% missing data
   2   (0.919) 0.909 0.964 0.981 0.996 
   4   (0.081) 0.091 0.036 0.019 0.004 

Locus 2777 : 
2 alleles
5.8% missing data
   4   (0.089) 0.088 0.047 0.006 0.011 
   2   (0.911) 0.912 0.953 0.994 0.989 

Locus 2778 : 
2 alleles
5.1% missing data
   3   (0.895) 0.961 0.863 0.906 0.934 
   1   (0.105) 0.039 0.137 0.094 0.066 

Locus 2779 : 
2 alleles
13.0% missing data
   2   (0.942) 0.994 0.927 0.530 0.587 
   1   (0.058) 0.006 0.073 0.470 0.413 

Locus 2780 : 
2 alleles
13.0% missing data
   4   (0.909) 0.961 0.904 0.989 0.956 
   2   (0.091) 0.039 0.096 0.011 0.044 

Locus 2781 : 
2 alleles
3.6% missing data
   3   (0.828) 0.856 0.828 0.986 0.979 
   1   (0.172) 0.144 0.172 0.014 0.021 

Locus 2782 : 
2 alleles
11.6% missing data
   1   (0.832) 0.894 0.843 0.281 0.858 
   3   (0.168) 0.106 0.157 0.719 0.142 

Values of parameters used in structure:
DATAFILE=/home/compartido2/pablo_saenz/joey/structure/C_aus_x_C_mel/data_job_T17,	OUTFILE=/home/compartido2/pablo_saenz/joey/structure/C_aus_x_C_mel/structure_results/results_job_T17,	NUMINDS=138,	NUMLOCI=2782,	MISSING=0,	LABEL=1,	POPDATA=1,	POPFLAG=1,	PHENOTYPE=0,	EXTRACOLS=0,	MAXPOPS=4,	BURNIN=200000,	NUMREPS=300000,	USEPOPINFO=0,	INFERALPHA=1,	INFERLAMBDA=0,	POPSPECIFICLAMBDA=0,	POPALPHAS=0,	COMPUTEPROB=1,	NOADMIX=0,	ADMBURNIN=2500,	UPDATEFREQ=1,	PRINTLIKES=0,	INTERMEDSAVE=0,	PRINTKLD=0,	PRINTNET=0,	PRINTLAMBDA=0,	ANCESTDIST=0,	NUMBOXES=1000,	ANCESTPINT=0.90000,	GENSBACK=2,	MIGRPRIOR=0.05000,	PRINTQHAT=1,	PRINTQSUM=0,	ALPHA=1.0000,	FREQSCORR=1,	FPRIORMEAN=0.0100,	FPRIORSD=0.0500,	ONEFST=0,	LAMBDA=1.0000,	UNIFPRIORALPHA=1,	ALPHAMAX=10.0000,	ALPHAPRIORA=1.0000,	ALPHAPRIORB=2.0000,	ALPHAPROPSD=0.0250,	STARTATPOPINFO=0,	RANDOMIZE=1,	LINKAGE=0,	METROFREQ=10,	REPORTHITRATE=0,	MARKOVPHASE=-1,	PHASED=0,	PLOIDY=2,	PHASEINFO=0	LOCPRIOR=1, 	LOCPRIORINIT=1.000000, 	LOCDATA=1, 	LOCISPOP=0, 	LOCPRIORSTEP=0.100000, 	MAXLOCPRIOR=20.000000, 	SEED=1506199703,	
[STRAT parameters]:    NUMSIMSTATS=1000,	PHENOTYPECOL=-9,	POOLFREQ=10,	LOCUSxONLY=0,	EMERROR=0.00100,	MISSINGPHENO=-9,	
