# Supplementary material for: Population genomic response to geographic gradients by widespread and endemic fishes of the Arabian Peninsula
Source: Ecol Evol. 2020 Apr 12;10(10):4314–30. doi: 10.1002/ece3.6199 (PMC7246217; doi:10.1002/ece3.6199)
Supplement: Supplementary file 6 — Appendix S1 [file ECE3-10-4314-s006.zip › Appendix S1, STRUCTURE and PCA Plots, Dryad/STRUCTURE/C. austriacus & C. melapterus/results_job_T17_q]

 C_aust_RS25  1 0.9923 0.0032 0.0002 0.0043 
 C_aust_RS25  1 0.9942 0.0012 0.0007 0.0038 
 C_aust_RS26  1 0.9960 0.0013 0.0003 0.0024 
 C_aust_RS26  1 0.9920 0.0066 0.0001 0.0013 
 C_aust_RS26  1 0.9925 0.0054 0.0002 0.0019 
 C_aust_RS26  1 0.9951 0.0020 0.0001 0.0028 
 C_aust_RS26  1 0.9958 0.0029 0.0002 0.0011 
 C_aust_RS26  1 0.9828 0.0079 0.0001 0.0092 
 C_aust_RS26  1 0.9963 0.0029 0.0001 0.0007 
 C_aust_RS26  1 0.9953 0.0031 0.0002 0.0014 
 C_aust_RS26  1 0.9955 0.0035 0.0002 0.0008 
 C_aust_RS26  1 0.9954 0.0024 0.0001 0.0020 
 C_aust_RS27  2 0.9969 0.0012 0.0008 0.0012 
 C_aust_RS27  2 0.9937 0.0018 0.0023 0.0023 
 C_aust_RS27  2 0.9880 0.0042 0.0005 0.0073 
 C_aust_RS27  2 0.9831 0.0132 0.0010 0.0027 
 C_aust_RS27  2 0.9553 0.0285 0.0026 0.0135 
 C_aust_RS27  2 0.9965 0.0014 0.0008 0.0013 
 C_aust_RS27  2 0.9966 0.0009 0.0004 0.0020 
 C_aust_RS27  2 0.9698 0.0074 0.0006 0.0221 
 C_aust_RS27  2 0.9767 0.0020 0.0047 0.0166 
 C_aust_RS27  2 0.9919 0.0035 0.0012 0.0034 
 C_aust_RS27  2 0.9871 0.0043 0.0029 0.0057 
 C_aust_RS27  2 0.9960 0.0020 0.0004 0.0016 
 C_aust_RS46  4 0.9924 0.0034 0.0012 0.0031 
 C_aust_RS48  4 0.9970 0.0010 0.0002 0.0018 
 C_aust_RS51  4 0.9915 0.0022 0.0004 0.0059 
 C_aust_RS53  4 0.9966 0.0024 0.0003 0.0007 
 C_aust_RS54  4 0.9976 0.0009 0.0004 0.0011 
 C_aust_RS55  4 0.9948 0.0012 0.0002 0.0039 
 C_aust_RS57  4 0.9968 0.0008 0.0013 0.0010 
 C_aust_RS58  4 0.9976 0.0009 0.0002 0.0013 
 C_aust_RS59  4 0.9819 0.0028 0.0026 0.0127 
 C_aust_RS97  4 0.9956 0.0022 0.0002 0.0019 
 C_aust_RS98  4 0.9979 0.0009 0.0005 0.0008 
 C_aust_RS52  9 0.9975 0.0016 0.0003 0.0006 
 C_aust_RS53  9 0.9938 0.0025 0.0007 0.0030 
 C_aust_RS53  9 0.9970 0.0010 0.0003 0.0017 
 C_aust_RS53  9 0.9977 0.0010 0.0007 0.0007 
 C_aust_RS53  9 0.9947 0.0015 0.0007 0.0031 
 C_aust_RS53  9 0.9962 0.0024 0.0002 0.0012 
 C_aust_RS53  9 0.9869 0.0025 0.0090 0.0015 
 C_aust_RS53  9 0.9976 0.0011 0.0001 0.0012 
 C_aust_RS53  9 0.9972 0.0015 0.0007 0.0006 
 C_aust_RS53  9 0.9970 0.0016 0.0002 0.0012 
 C_aust_RS53  9 0.9975 0.0011 0.0002 0.0012 
 C_aust_RS53  9 0.9970 0.0019 0.0005 0.0005 
 C_aust_RS14 10 0.9965 0.0026 0.0001 0.0007 
 C_aust_RS14 10 0.9912 0.0079 0.0001 0.0008 
 C_aust_RS14 10 0.9964 0.0031 0.0002 0.0004 
 C_aust_RS14 10 0.9954 0.0039 0.0001 0.0006 
 C_aust_RS15 10 0.9963 0.0028 0.0004 0.0004 
 C_aust_RS17 10 0.9593 0.0398 0.0001 0.0008 
 C_aust_RS26 10 0.9870 0.0120 0.0002 0.0008 
 C_aust_RS26 10 0.9972 0.0023 0.0001 0.0004 
 C_aust_RS26 10 0.9783 0.0204 0.0001 0.0012 
 C_aust_RS27 10 0.9974 0.0022 0.0002 0.0003 
 C_aust_RS27 10 0.9983 0.0012 0.0002 0.0003 
 C_aust_RS27 10 0.9960 0.0033 0.0003 0.0003 
 C_aust_RS35 20 0.9986 0.0008 0.0002 0.0004 
 C_aust_RS36 20 0.9961 0.0008 0.0001 0.0030 
 C_aust_RS36 20 0.9948 0.0013 0.0003 0.0036 
 C_aust_RS37 20 0.9974 0.0015 0.0003 0.0009 
 C_aust_RS37 20 0.9932 0.0060 0.0001 0.0007 
 C_aust_RS37 20 0.9975 0.0009 0.0003 0.0013 
 C_aust_RS37 20 0.9951 0.0010 0.0032 0.0007 
 C_aust_RS37 20 0.9970 0.0009 0.0001 0.0020 
 C_aust_RS37 20 0.9953 0.0026 0.0002 0.0019 
 C_aust_RS37 20 0.9969 0.0017 0.0008 0.0006 
 C_aust_RS37 20 0.9964 0.0027 0.0001 0.0008 
 C_aust_RS37 20 0.9959 0.0035 0.0001 0.0004 
  C_aust_A1b 22 0.9977 0.0007 0.0002 0.0014 
   C_aust_A2 22 0.9844 0.0063 0.0010 0.0083 
   C_aust_A3 22 0.9717 0.0016 0.0002 0.0265 
   C_aust_A4 22 0.9937 0.0014 0.0002 0.0047 
   C_aust_A5 22 0.9926 0.0013 0.0002 0.0059 
   C_aust_A6 22 0.9959 0.0010 0.0009 0.0021 
   C_aust_A7 22 0.9949 0.0009 0.0005 0.0038 
 C_melap_RS4 12 0.0017 0.6961 0.0055 0.2967 
 C_melap_RS4 12 0.0009 0.7110 0.0009 0.2872 
 C_melap_RS4 12 0.0020 0.6647 0.0042 0.3291 
 C_melap_RS4 12 0.0012 0.6321 0.0030 0.3638 
 C_melap_RS4 12 0.0029 0.6277 0.0023 0.3671 
 C_melap_RS4 12 0.0019 0.5870 0.0016 0.4094 
 C_melap_RS4 12 0.0017 0.5860 0.0013 0.4111 
 C_melap_RS4 12 0.0013 0.6124 0.0018 0.3844 
 C_melap_RS4 12 0.0025 0.6814 0.0025 0.3135 
 C_melap_RS4 12 0.0012 0.5325 0.0025 0.4638 
 C_melap_RS4 12 0.0015 0.7655 0.0018 0.2312 
 C_melap_RS4 12 0.0014 0.6677 0.0023 0.3286 
 C_melap_RS4 13 0.0001 0.0037 0.4874 0.5088 
 C_melap_RS4 13 0.0002 0.0125 0.4956 0.4917 
 C_melap_RS4 13 0.0003 0.7318 0.0019 0.2660 
 C_melap_RS4 13 0.0006 0.7743 0.0113 0.2138 
 C_melap_RS4 13 0.0004 0.7682 0.0013 0.2301 
 C_melap_RS4 13 0.0014 0.8711 0.0020 0.1255 
 C_melap_RS4 13 0.0004 0.7632 0.0022 0.2342 
 C_melap_RS4 13 0.0009 0.7312 0.0007 0.2671 
 C_melap_RS4 13 0.0011 0.6979 0.0011 0.2998 
 C_melap_RS4 13 0.0004 0.8062 0.0004 0.1930 
 C_melap_RS4 13 0.0009 0.5480 0.0005 0.4506 
 C_melap_RS4 13 0.0007 0.7231 0.0021 0.2741 
 C_melap_RS1 14 0.0024 0.6126 0.0012 0.3838 
 C_melap_RS1 14 0.0013 0.3945 0.0018 0.6024 
 C_melap_RS1 14 0.0016 0.7093 0.0069 0.2822 
 C_melap_RS1 14 0.0017 0.7000 0.0287 0.2695 
 C_melap_RS1 14 0.0021 0.7071 0.0089 0.2819 
 C_melap_RS1 14 0.0052 0.6405 0.0017 0.3526 
 C_melap_RS1 14 0.0012 0.4984 0.0147 0.4857 
 C_melap_RS1 14 0.0014 0.7242 0.0125 0.2619 
 C_melap_RS1 14 0.0017 0.6825 0.0031 0.3126 
 C_melap_RS1 14 0.0015 0.7265 0.0155 0.2566 
 C_melap_RS1 14 0.0012 0.7242 0.0026 0.2720 
 C_melap_RS1 14 0.0013 0.5496 0.0017 0.4474 
 C_melap_RS4 16 0.0019 0.7380 0.0023 0.2579 
 C_melap_RS4 16 0.0016 0.7174 0.0011 0.2799 
 C_melap_RS4 16 0.0009 0.7772 0.0016 0.2204 
 C_melap_RS4 16 0.0026 0.8135 0.0035 0.1804 
 C_melap_RS4 16 0.0025 0.7449 0.0044 0.2482 
 C_melap_RS4 16 0.0010 0.6665 0.0016 0.3309 
 C_melap_RS4 16 0.0015 0.6951 0.0011 0.3023 
 C_melap_RS4 16 0.0022 0.7214 0.0009 0.2755 
 C_melap_RS4 16 0.0018 0.7042 0.0005 0.2935 
 C_melap_RS4 16 0.0101 0.6283 0.0024 0.3591 
 C_melap_RS4 16 0.0020 0.5727 0.0003 0.4250 
 C_melap_RS4 16 0.0025 0.7117 0.0009 0.2849 
 C_melap_RS5 19 0.0015 0.7594 0.0020 0.2372 
 C_melap_RS5 19 0.0034 0.7287 0.0145 0.2534 
 C_melap_RS5 19 0.0020 0.8263 0.0022 0.1695 
 C_melap_RS5 19 0.0016 0.7990 0.0025 0.1970 
 C_melap_RS5 19 0.0015 0.6560 0.0032 0.3393 
 C_melap_RS5 19 0.0017 0.6368 0.0046 0.3569 
 C_melap_RS5 19 0.0026 0.7641 0.0020 0.2312 
 C_melap_RS5 19 0.0048 0.6394 0.0014 0.3544 
 C_melap_RS5 19 0.0020 0.7588 0.0013 0.2380 
 C_melap_RS5 19 0.0027 0.6945 0.0013 0.3015 
 C_melap_RS5 19 0.0082 0.7457 0.0043 0.2418 
 C_melap_RS5 19 0.0015 0.6987 0.0021 0.2977 
