# Supplementary material for: Population genomic response to geographic gradients by widespread and endemic fishes of the Arabian Peninsula
Source: Ecol Evol. 2020 Apr 12;10(10):4314–30. doi: 10.1002/ece3.6199 (PMC7246217; doi:10.1002/ece3.6199)
Supplement: Supplementary file 6 — Appendix S1 [file ECE3-10-4314-s006.zip › Appendix S1, STRUCTURE and PCA Plots, Dryad/STRUCTURE/C. austriacus & C. melapterus/results_job_T18_q]

 C_aust_RS25  1 0.9943 0.0020 0.0002 0.0035 
 C_aust_RS25  1 0.9945 0.0007 0.0007 0.0041 
 C_aust_RS26  1 0.9972 0.0006 0.0002 0.0019 
 C_aust_RS26  1 0.9946 0.0044 0.0001 0.0009 
 C_aust_RS26  1 0.9951 0.0034 0.0002 0.0013 
 C_aust_RS26  1 0.9963 0.0011 0.0001 0.0024 
 C_aust_RS26  1 0.9974 0.0017 0.0002 0.0007 
 C_aust_RS26  1 0.9841 0.0068 0.0001 0.0091 
 C_aust_RS26  1 0.9978 0.0017 0.0001 0.0005 
 C_aust_RS26  1 0.9971 0.0018 0.0002 0.0009 
 C_aust_RS26  1 0.9972 0.0021 0.0002 0.0005 
 C_aust_RS26  1 0.9971 0.0013 0.0001 0.0014 
 C_aust_RS27  2 0.9961 0.0011 0.0008 0.0021 
 C_aust_RS27  2 0.9926 0.0016 0.0019 0.0039 
 C_aust_RS27  2 0.9853 0.0035 0.0005 0.0108 
 C_aust_RS27  2 0.9861 0.0083 0.0010 0.0046 
 C_aust_RS27  2 0.9604 0.0195 0.0020 0.0181 
 C_aust_RS27  2 0.9957 0.0013 0.0007 0.0023 
 C_aust_RS27  2 0.9950 0.0009 0.0004 0.0037 
 C_aust_RS27  2 0.9674 0.0052 0.0006 0.0269 
 C_aust_RS27  2 0.9736 0.0019 0.0040 0.0205 
 C_aust_RS27  2 0.9909 0.0029 0.0010 0.0052 
 C_aust_RS27  2 0.9848 0.0035 0.0025 0.0092 
 C_aust_RS27  2 0.9951 0.0019 0.0004 0.0027 
 C_aust_RS46  4 0.9937 0.0024 0.0009 0.0030 
 C_aust_RS48  4 0.9975 0.0006 0.0001 0.0017 
 C_aust_RS51  4 0.9933 0.0016 0.0003 0.0048 
 C_aust_RS53  4 0.9976 0.0017 0.0002 0.0006 
 C_aust_RS54  4 0.9983 0.0006 0.0003 0.0008 
 C_aust_RS55  4 0.9948 0.0008 0.0001 0.0042 
 C_aust_RS57  4 0.9974 0.0005 0.0014 0.0008 
 C_aust_RS58  4 0.9983 0.0006 0.0002 0.0010 
 C_aust_RS59  4 0.9801 0.0020 0.0031 0.0149 
 C_aust_RS97  4 0.9966 0.0016 0.0002 0.0016 
 C_aust_RS98  4 0.9985 0.0005 0.0004 0.0006 
 C_aust_RS52  9 0.9989 0.0006 0.0002 0.0003 
 C_aust_RS53  9 0.9961 0.0012 0.0005 0.0022 
 C_aust_RS53  9 0.9984 0.0003 0.0002 0.0011 
 C_aust_RS53  9 0.9988 0.0004 0.0005 0.0004 
 C_aust_RS53  9 0.9964 0.0007 0.0005 0.0025 
 C_aust_RS53  9 0.9981 0.0010 0.0001 0.0007 
 C_aust_RS53  9 0.9899 0.0012 0.0079 0.0011 
 C_aust_RS53  9 0.9986 0.0005 0.0001 0.0008 
 C_aust_RS53  9 0.9987 0.0006 0.0004 0.0003 
 C_aust_RS53  9 0.9986 0.0007 0.0001 0.0006 
 C_aust_RS53  9 0.9988 0.0005 0.0001 0.0006 
 C_aust_RS53  9 0.9986 0.0008 0.0003 0.0003 
 C_aust_RS14 10 0.9968 0.0025 0.0001 0.0006 
 C_aust_RS14 10 0.9924 0.0067 0.0001 0.0008 
 C_aust_RS14 10 0.9970 0.0025 0.0002 0.0003 
 C_aust_RS14 10 0.9961 0.0033 0.0001 0.0005 
 C_aust_RS15 10 0.9966 0.0026 0.0004 0.0004 
 C_aust_RS17 10 0.9641 0.0349 0.0001 0.0009 
 C_aust_RS26 10 0.9882 0.0109 0.0002 0.0008 
 C_aust_RS26 10 0.9976 0.0020 0.0001 0.0004 
 C_aust_RS26 10 0.9808 0.0179 0.0001 0.0011 
 C_aust_RS27 10 0.9978 0.0018 0.0002 0.0002 
 C_aust_RS27 10 0.9985 0.0010 0.0002 0.0003 
 C_aust_RS27 10 0.9964 0.0029 0.0003 0.0003 
 C_aust_RS35 20 0.9949 0.0019 0.0005 0.0027 
 C_aust_RS36 20 0.9899 0.0019 0.0004 0.0079 
 C_aust_RS36 20 0.9874 0.0025 0.0007 0.0094 
 C_aust_RS37 20 0.9927 0.0029 0.0006 0.0037 
 C_aust_RS37 20 0.9909 0.0051 0.0003 0.0037 
 C_aust_RS37 20 0.9919 0.0021 0.0009 0.0051 
 C_aust_RS37 20 0.9900 0.0021 0.0040 0.0039 
 C_aust_RS37 20 0.9909 0.0021 0.0003 0.0067 
 C_aust_RS37 20 0.9895 0.0035 0.0006 0.0065 
 C_aust_RS37 20 0.9922 0.0028 0.0016 0.0033 
 C_aust_RS37 20 0.9925 0.0035 0.0004 0.0036 
 C_aust_RS37 20 0.9928 0.0041 0.0003 0.0027 
  C_aust_A1b 22 0.9979 0.0006 0.0002 0.0013 
   C_aust_A2 22 0.9841 0.0060 0.0008 0.0091 
   C_aust_A3 22 0.9686 0.0013 0.0001 0.0300 
   C_aust_A4 22 0.9944 0.0012 0.0002 0.0042 
   C_aust_A5 22 0.9929 0.0011 0.0002 0.0057 
   C_aust_A6 22 0.9966 0.0008 0.0008 0.0018 
   C_aust_A7 22 0.9951 0.0007 0.0004 0.0037 
 C_melap_RS4 12 0.0020 0.7095 0.0053 0.2832 
 C_melap_RS4 12 0.0009 0.7267 0.0007 0.2716 
 C_melap_RS4 12 0.0026 0.6764 0.0039 0.3171 
 C_melap_RS4 12 0.0013 0.6449 0.0030 0.3508 
 C_melap_RS4 12 0.0035 0.6416 0.0021 0.3528 
 C_melap_RS4 12 0.0024 0.5978 0.0013 0.3985 
 C_melap_RS4 12 0.0020 0.5940 0.0012 0.4028 
 C_melap_RS4 12 0.0017 0.6254 0.0015 0.3713 
 C_melap_RS4 12 0.0033 0.6943 0.0025 0.2999 
 C_melap_RS4 12 0.0013 0.5389 0.0023 0.4575 
 C_melap_RS4 12 0.0018 0.7814 0.0016 0.2152 
 C_melap_RS4 12 0.0018 0.6799 0.0020 0.3163 
 C_melap_RS4 13 0.0001 0.0040 0.4878 0.5081 
 C_melap_RS4 13 0.0002 0.0157 0.4952 0.4889 
 C_melap_RS4 13 0.0003 0.7423 0.0019 0.2555 
 C_melap_RS4 13 0.0005 0.7844 0.0109 0.2042 
 C_melap_RS4 13 0.0003 0.7790 0.0016 0.2190 
 C_melap_RS4 13 0.0013 0.8787 0.0022 0.1178 
 C_melap_RS4 13 0.0004 0.7753 0.0022 0.2221 
 C_melap_RS4 13 0.0011 0.7426 0.0007 0.2557 
 C_melap_RS4 13 0.0011 0.7119 0.0011 0.2859 
 C_melap_RS4 13 0.0003 0.8172 0.0004 0.1820 
 C_melap_RS4 13 0.0011 0.5645 0.0006 0.4339 
 C_melap_RS4 13 0.0006 0.7364 0.0020 0.2610 
 C_melap_RS1 14 0.0022 0.6291 0.0012 0.3676 
 C_melap_RS1 14 0.0012 0.4298 0.0017 0.5672 
 C_melap_RS1 14 0.0013 0.7231 0.0063 0.2693 
 C_melap_RS1 14 0.0015 0.7143 0.0277 0.2565 
 C_melap_RS1 14 0.0020 0.7225 0.0078 0.2677 
 C_melap_RS1 14 0.0044 0.6564 0.0015 0.3377 
 C_melap_RS1 14 0.0009 0.5211 0.0133 0.4647 
 C_melap_RS1 14 0.0010 0.7374 0.0113 0.2503 
 C_melap_RS1 14 0.0017 0.6965 0.0030 0.2988 
 C_melap_RS1 14 0.0013 0.7400 0.0143 0.2444 
 C_melap_RS1 14 0.0009 0.7359 0.0026 0.2607 
 C_melap_RS1 14 0.0011 0.5683 0.0015 0.4290 
 C_melap_RS4 16 0.0022 0.7502 0.0027 0.2449 
 C_melap_RS4 16 0.0020 0.7289 0.0014 0.2678 
 C_melap_RS4 16 0.0009 0.7871 0.0020 0.2100 
 C_melap_RS4 16 0.0034 0.8213 0.0044 0.1710 
 C_melap_RS4 16 0.0027 0.7529 0.0047 0.2397 
 C_melap_RS4 16 0.0012 0.6802 0.0020 0.3165 
 C_melap_RS4 16 0.0017 0.7085 0.0013 0.2884 
 C_melap_RS4 16 0.0028 0.7331 0.0012 0.2629 
 C_melap_RS4 16 0.0021 0.7180 0.0006 0.2792 
 C_melap_RS4 16 0.0094 0.6431 0.0029 0.3446 
 C_melap_RS4 16 0.0024 0.5931 0.0004 0.4040 
 C_melap_RS4 16 0.0028 0.7237 0.0011 0.2724 
 C_melap_RS5 19 0.0016 0.7741 0.0017 0.2226 
 C_melap_RS5 19 0.0038 0.7422 0.0135 0.2404 
 C_melap_RS5 19 0.0022 0.8424 0.0017 0.1537 
 C_melap_RS5 19 0.0017 0.8137 0.0021 0.1826 
 C_melap_RS5 19 0.0015 0.6718 0.0031 0.3236 
 C_melap_RS5 19 0.0017 0.6490 0.0041 0.3452 
 C_melap_RS5 19 0.0030 0.7779 0.0016 0.2175 
 C_melap_RS5 19 0.0066 0.6504 0.0011 0.3419 
 C_melap_RS5 19 0.0021 0.7721 0.0010 0.2248 
 C_melap_RS5 19 0.0029 0.7072 0.0009 0.2889 
 C_melap_RS5 19 0.0100 0.7571 0.0037 0.2292 
 C_melap_RS5 19 0.0017 0.7107 0.0018 0.2858 
