# Supplementary material for: Population genomic response to geographic gradients by widespread and endemic fishes of the Arabian Peninsula
Source: Ecol Evol. 2020 Apr 12;10(10):4314–30. doi: 10.1002/ece3.6199 (PMC7246217; doi:10.1002/ece3.6199)
Supplement: Supplementary file 6 — Appendix S1 [file ECE3-10-4314-s006.zip › Appendix S1, STRUCTURE and PCA Plots, Dryad/STRUCTURE/C. austriacus & C. melapterus/results_job_T19_f]

----------------------------------------------------
STRUCTURE by Pritchard, Stephens and Donnelly (2000)
     and Falush, Stephens and Pritchard (2003)
       Code by Pritchard, Falush and Hubisz
             Version 2.3.4 (Jul 2012)
----------------------------------------------------


Command line arguments:   /home/compartido2/pablo_saenz/Structure/structure_kernel_src/structure -m parameter_job_T19 
Input File:    /home/compartido2/pablo_saenz/joey/structure/C_aus_x_C_mel/data_job_T19

Run parameters:
   138 individuals
   2782 loci
   4 populations assumed
   200000 Burn-in period
   300000 Reps
LOCPRIOR model used


--------------------------------------------
Proportion of membership of each pre-defined
 population in each of the 4 clusters

Given    Inferred Clusters              Number of
 Pop       1      2      3      4      Individuals

  1:     0.015  0.003  0.981  0.001       12
  2:     0.010  0.004  0.978  0.008       12
  4:     0.006  0.001  0.991  0.002       11
  9:     0.009  0.001  0.988  0.002       12
 10:     0.009  0.004  0.986  0.000       12
 12:     0.002  0.850  0.002  0.146       12
 13:     0.034  0.710  0.003  0.253       12
 14:     0.017  0.834  0.002  0.148       12
 16:     0.028  0.840  0.005  0.128       12
 19:     0.045  0.817  0.006  0.132       12
 20:     0.009  0.003  0.987  0.001       12
 22:     0.015  0.003  0.981  0.001        7
--------------------------------------------

Allele-freq. divergence among pops (Net nucleotide distance),
computed using point estimates of P.

      1       2       3       4      
 1      -    0.0202  0.0213  0.0455  
 2   0.0202     -    0.0110  0.0275  
 3   0.0213  0.0110     -    0.0329  
 4   0.0455  0.0275  0.0329     -    

Average distances (expected heterozygosity) between individuals in same cluster:
cluster  1  : 0.2697 
cluster  2  : 0.2304 
cluster  3  : 0.2396 
cluster  4  : 0.1844 

--------------------------------------------
Estimated Ln Prob of Data   = -269182.2
Mean value of ln likelihood = -266093.3
Variance of ln likelihood   = 6177.8
Mean value of alpha         = 3.7007

Mean value of alpha_local for each location:
	location  1:  0.3786  0.0741  19.5148  0.0560
	location  2:  0.1011  0.0692  11.5583  0.1560
	location  4:  0.0969  0.0244  9.0334  0.0363
	location  9:  0.0588  0.0205  6.3048  0.0320
	location 10:  0.0642  0.0306  1.9880  0.0125
	location 12:  0.0961  33.4178  0.0931  5.9599
	location 13:  0.1167  0.7375  0.0200  0.4390
	location 14:  0.6180  24.3046  0.0778  4.4218
	location 16:  0.5373  16.8094  0.1189  2.8683
	location 19:  1.8141  24.8723  0.2329  4.5205
	location 20:  0.1796  0.0802  15.9974  0.0387
	location 22:  0.0642  0.0368  3.4017  0.0254

Mean value of Fst_1         = 0.9900
Mean value of Fst_2         = 0.0744
Mean value of Fst_3         = 0.0382
Mean value of Fst_4         = 0.3978

Mean value of r = 0.0621

Inferred ancestry of individuals:
        Label (%Miss) Pop:  Inferred clusters
  1 C_aust_RS25    (1)    1 :  0.013 0.003 0.983 0.002 
  2 C_aust_RS25    (2)    1 :  0.013 0.001 0.983 0.002 
  3 C_aust_RS26    (1)    1 :  0.024 0.001 0.974 0.001 
  4 C_aust_RS26    (0)    1 :  0.007 0.004 0.989 0.001 
  5 C_aust_RS26    (1)    1 :  0.024 0.003 0.971 0.001 
  6 C_aust_RS26    (1)    1 :  0.011 0.002 0.986 0.001 
  7 C_aust_RS26    (0)    1 :  0.024 0.002 0.973 0.001 
  8 C_aust_RS26    (0)    1 :  0.012 0.010 0.977 0.001 
  9 C_aust_RS26    (1)    1 :  0.007 0.002 0.990 0.000 
 10 C_aust_RS26    (0)    1 :  0.006 0.002 0.991 0.001 
 11 C_aust_RS26    (2)    1 :  0.038 0.002 0.959 0.001 
 12 C_aust_RS26    (0)    1 :  0.004 0.002 0.993 0.001 
 13 C_aust_RS27    (4)    2 :  0.036 0.001 0.961 0.002 
 14 C_aust_RS27    (1)    2 :  0.002 0.001 0.992 0.005 
 15 C_aust_RS27    (1)    2 :  0.001 0.005 0.990 0.004 
 16 C_aust_RS27    (2)    2 :  0.014 0.003 0.973 0.010 
 17 C_aust_RS27    (4)    2 :  0.005 0.017 0.952 0.026 
 18 C_aust_RS27    (1)    2 :  0.006 0.001 0.990 0.003 
 19 C_aust_RS27   (10)    2 :  0.001 0.001 0.995 0.002 
 20 C_aust_RS27    (2)    2 :  0.022 0.011 0.960 0.007 
 21 C_aust_RS27    (4)    2 :  0.002 0.002 0.976 0.019 
 22 C_aust_RS27    (1)    2 :  0.019 0.002 0.975 0.003 
 23 C_aust_RS27    (1)    2 :  0.003 0.003 0.982 0.012 
 24 C_aust_RS27    (0)    2 :  0.012 0.002 0.985 0.002 
 25 C_aust_RS46    (5)    4 :  0.005 0.002 0.989 0.004 
 26 C_aust_RS48    (8)    4 :  0.003 0.001 0.996 0.000 
 27 C_aust_RS51    (4)    4 :  0.003 0.002 0.993 0.002 
 28 C_aust_RS53    (1)    4 :  0.031 0.001 0.967 0.000 
 29 C_aust_RS54    (2)    4 :  0.003 0.000 0.996 0.001 
 30 C_aust_RS55   (14)    4 :  0.004 0.001 0.995 0.001 
 31 C_aust_RS57    (3)    4 :  0.001 0.000 0.998 0.001 
 32 C_aust_RS58    (1)    4 :  0.004 0.001 0.995 0.000 
 33 C_aust_RS59    (2)    4 :  0.011 0.002 0.975 0.013 
 34 C_aust_RS97    (2)    4 :  0.001 0.001 0.997 0.001 
 35 C_aust_RS98    (1)    4 :  0.003 0.000 0.996 0.001 
 36 C_aust_RS52    (2)    9 :  0.003 0.001 0.996 0.001 
 37 C_aust_RS53    (4)    9 :  0.002 0.001 0.994 0.003 
 38 C_aust_RS53    (6)    9 :  0.001 0.001 0.998 0.001 
 39 C_aust_RS53    (3)    9 :  0.001 0.000 0.998 0.001 
 40 C_aust_RS53    (9)    9 :  0.074 0.001 0.924 0.001 
 41 C_aust_RS53    (4)    9 :  0.011 0.001 0.987 0.000 
 42 C_aust_RS53    (4)    9 :  0.002 0.001 0.985 0.013 
 43 C_aust_RS53    (3)    9 :  0.002 0.001 0.996 0.000 
 44 C_aust_RS53    (8)    9 :  0.009 0.000 0.990 0.001 
 45 C_aust_RS53    (2)    9 :  0.001 0.001 0.998 0.000 
 46 C_aust_RS53    (6)    9 :  0.001 0.001 0.998 0.000 
 47 C_aust_RS53    (2)    9 :  0.004 0.001 0.995 0.001 
 48 C_aust_RS14    (2)   10 :  0.002 0.002 0.996 0.000 
 49 C_aust_RS14    (3)   10 :  0.005 0.004 0.991 0.000 
 50 C_aust_RS14    (1)   10 :  0.003 0.001 0.996 0.000 
 51 C_aust_RS14    (1)   10 :  0.002 0.002 0.996 0.000 
 52 C_aust_RS15    (1)   10 :  0.001 0.001 0.997 0.000 
 53 C_aust_RS17    (1)   10 :  0.037 0.019 0.944 0.000 
 54 C_aust_RS26    (3)   10 :  0.027 0.003 0.969 0.000 
 55 C_aust_RS26    (1)   10 :  0.006 0.001 0.993 0.000 
 56 C_aust_RS26    (1)   10 :  0.011 0.011 0.978 0.000 
 57 C_aust_RS27    (0)   10 :  0.017 0.001 0.983 0.000 
 58 C_aust_RS27    (8)   10 :  0.001 0.001 0.998 0.000 
 59 C_aust_RS27    (1)   10 :  0.002 0.001 0.997 0.000 
 60 C_aust_RS35    (1)   20 :  0.008 0.002 0.990 0.001 
 61 C_aust_RS36   (11)   20 :  0.010 0.002 0.987 0.001 
 62 C_aust_RS36    (4)   20 :  0.009 0.004 0.986 0.001 
 63 C_aust_RS37    (2)   20 :  0.013 0.003 0.984 0.001 
 64 C_aust_RS37    (1)   20 :  0.007 0.006 0.987 0.000 
 65 C_aust_RS37    (1)   20 :  0.008 0.002 0.988 0.001 
 66 C_aust_RS37    (2)   20 :  0.004 0.002 0.991 0.003 
 67 C_aust_RS37    (1)   20 :  0.006 0.002 0.991 0.001 
 68 C_aust_RS37    (1)   20 :  0.008 0.004 0.987 0.001 
 69 C_aust_RS37    (0)   20 :  0.013 0.002 0.983 0.002 
 70 C_aust_RS37    (0)   20 :  0.013 0.003 0.983 0.001 
 71 C_aust_RS37    (0)   20 :  0.005 0.004 0.991 0.000 
 72 C_aust_A1b    (6)   22 :  0.002 0.001 0.997 0.000 
 73 C_aust_A2    (4)   22 :  0.002 0.010 0.986 0.001 
 74 C_aust_A3   (21)   22 :  0.076 0.004 0.920 0.001 
 75 C_aust_A4    (7)   22 :  0.003 0.002 0.995 0.000 
 76 C_aust_A5   (13)   22 :  0.001 0.002 0.996 0.001 
 77 C_aust_A6    (8)   22 :  0.018 0.001 0.979 0.001 
 78 C_aust_A7    (2)   22 :  0.002 0.001 0.997 0.001 
 79 C_melap_RS4   (19)   12 :  0.004 0.828 0.002 0.166 
 80 C_melap_RS4   (20)   12 :  0.002 0.891 0.001 0.106 
 81 C_melap_RS4   (19)   12 :  0.001 0.833 0.002 0.164 
 82 C_melap_RS4   (27)   12 :  0.001 0.817 0.001 0.180 
 83 C_melap_RS4   (20)   12 :  0.001 0.836 0.002 0.162 
 84 C_melap_RS4   (22)   12 :  0.001 0.860 0.002 0.137 
 85 C_melap_RS4   (24)   12 :  0.001 0.879 0.001 0.118 
 86 C_melap_RS4   (34)   12 :  0.001 0.860 0.001 0.138 
 87 C_melap_RS4   (20)   12 :  0.002 0.851 0.002 0.145 
 88 C_melap_RS4   (29)   12 :  0.001 0.856 0.001 0.141 
 89 C_melap_RS4   (22)   12 :  0.011 0.854 0.002 0.133 
 90 C_melap_RS4   (23)   12 :  0.001 0.832 0.001 0.165 
 91 C_melap_RS4   (29)   13 :  0.000 0.006 0.000 0.993 
 92 C_melap_RS4    (7)   13 :  0.001 0.012 0.000 0.986 
 93 C_melap_RS4   (12)   13 :  0.080 0.764 0.000 0.155 
 94 C_melap_RS4   (14)   13 :  0.044 0.819 0.002 0.136 
 95 C_melap_RS4   (11)   13 :  0.010 0.906 0.001 0.083 
 96 C_melap_RS4   (15)   13 :  0.090 0.801 0.024 0.085 
 97 C_melap_RS4    (9)   13 :  0.068 0.788 0.001 0.143 
 98 C_melap_RS4    (8)   13 :  0.012 0.905 0.003 0.080 
 99 C_melap_RS4    (8)   13 :  0.026 0.833 0.002 0.138 
100 C_melap_RS4    (8)   13 :  0.033 0.924 0.001 0.043 
101 C_melap_RS4   (23)   13 :  0.002 0.940 0.001 0.057 
102 C_melap_RS4    (7)   13 :  0.040 0.822 0.001 0.137 
103 C_melap_RS1   (23)   14 :  0.006 0.911 0.002 0.081 
104 C_melap_RS1   (41)   14 :  0.006 0.833 0.001 0.160 
105 C_melap_RS1   (14)   14 :  0.018 0.853 0.002 0.128 
106 C_melap_RS1   (13)   14 :  0.022 0.784 0.002 0.192 
107 C_melap_RS1   (12)   14 :  0.013 0.826 0.002 0.159 
108 C_melap_RS1   (13)   14 :  0.011 0.879 0.004 0.106 
109 C_melap_RS1   (18)   14 :  0.008 0.758 0.001 0.232 
110 C_melap_RS1   (14)   14 :  0.026 0.803 0.001 0.169 
111 C_melap_RS1   (12)   14 :  0.016 0.828 0.002 0.154 
112 C_melap_RS1   (13)   14 :  0.034 0.820 0.002 0.145 
113 C_melap_RS1   (12)   14 :  0.033 0.849 0.001 0.117 
114 C_melap_RS1   (24)   14 :  0.007 0.865 0.001 0.127 
115 C_melap_RS4    (3)   16 :  0.043 0.802 0.004 0.151 
116 C_melap_RS4    (4)   16 :  0.034 0.843 0.004 0.120 
117 C_melap_RS4   (13)   16 :  0.031 0.843 0.002 0.124 
118 C_melap_RS4   (10)   16 :  0.062 0.796 0.012 0.130 
119 C_melap_RS4    (3)   16 :  0.070 0.752 0.006 0.172 
120 C_melap_RS4    (5)   16 :  0.008 0.847 0.002 0.143 
121 C_melap_RS4    (3)   16 :  0.010 0.859 0.003 0.128 
122 C_melap_RS4    (2)   16 :  0.011 0.862 0.005 0.122 
123 C_melap_RS4    (6)   16 :  0.018 0.872 0.003 0.108 
124 C_melap_RS4    (8)   16 :  0.022 0.818 0.008 0.151 
125 C_melap_RS4   (16)   16 :  0.007 0.911 0.002 0.080 
126 C_melap_RS4    (4)   16 :  0.015 0.872 0.004 0.109 
127 C_melap_RS5    (2)   19 :  0.047 0.831 0.003 0.119 
128 C_melap_RS5    (2)   19 :  0.037 0.796 0.007 0.160 
129 C_melap_RS5   (14)   19 :  0.067 0.823 0.007 0.103 
130 C_melap_RS5   (11)   19 :  0.056 0.824 0.005 0.115 
131 C_melap_RS5    (2)   19 :  0.018 0.825 0.003 0.154 
132 C_melap_RS5    (6)   19 :  0.027 0.796 0.003 0.174 
133 C_melap_RS5    (3)   19 :  0.034 0.841 0.007 0.119 
134 C_melap_RS5    (8)   19 :  0.044 0.806 0.007 0.143 
135 C_melap_RS5    (2)   19 :  0.058 0.832 0.004 0.106 
136 C_melap_RS5    (4)   19 :  0.038 0.843 0.005 0.114 
137 C_melap_RS5    (2)   19 :  0.067 0.785 0.016 0.131 
138 C_melap_RS5    (7)   19 :  0.049 0.806 0.003 0.142 


Estimated Allele Frequencies in each cluster
First column gives estimated ancestral frequencies


Locus 1 : 
2 alleles
14.5% missing data
   1   (0.887) 0.885 0.940 0.890 0.978 
   3   (0.113) 0.115 0.060 0.110 0.022 

Locus 2 : 
2 alleles
14.5% missing data
   2   (0.429) 0.722 0.435 0.442 0.110 
   4   (0.571) 0.278 0.565 0.558 0.890 

Locus 3 : 
2 alleles
5.1% missing data
   1   (0.884) 0.985 0.950 0.867 0.978 
   4   (0.116) 0.015 0.050 0.133 0.022 

Locus 4 : 
2 alleles
10.1% missing data
   1   (0.092) 0.051 0.133 0.045 0.024 
   4   (0.908) 0.949 0.867 0.955 0.976 

Locus 5 : 
2 alleles
2.2% missing data
   2   (0.890) 0.977 0.908 0.940 0.731 
   4   (0.110) 0.023 0.092 0.060 0.269 

Locus 6 : 
2 alleles
5.1% missing data
   3   (0.894) 0.980 0.971 0.895 0.849 
   2   (0.106) 0.020 0.029 0.105 0.151 

Locus 7 : 
2 alleles
10.1% missing data
   1   (0.566) 0.657 0.800 0.429 0.631 
   3   (0.434) 0.343 0.200 0.571 0.369 

Locus 8 : 
2 alleles
15.9% missing data
   2   (0.791) 0.910 0.795 0.849 0.389 
   4   (0.209) 0.090 0.205 0.151 0.611 

Locus 9 : 
2 alleles
2.2% missing data
   3   (0.916) 0.979 0.928 0.949 0.979 
   1   (0.084) 0.021 0.072 0.051 0.021 

Locus 10 : 
2 alleles
7.2% missing data
   1   (0.587) 0.414 0.516 0.658 0.364 
   3   (0.413) 0.586 0.484 0.342 0.636 

Locus 11 : 
2 alleles
6.5% missing data
   4   (0.754) 0.933 0.811 0.792 0.192 
   1   (0.246) 0.067 0.189 0.208 0.808 

Locus 12 : 
2 alleles
5.8% missing data
   1   (0.305) 0.252 0.197 0.378 0.066 
   3   (0.695) 0.748 0.803 0.622 0.934 

Locus 13 : 
2 alleles
1.4% missing data
   3   (0.916) 0.923 0.882 0.961 0.976 
   4   (0.084) 0.077 0.118 0.039 0.024 

Locus 14 : 
2 alleles
18.1% missing data
   1   (0.880) 0.714 0.879 0.919 0.970 
   4   (0.120) 0.286 0.121 0.081 0.030 

Locus 15 : 
2 alleles
14.5% missing data
   2   (0.108) 0.109 0.051 0.077 0.230 
   4   (0.892) 0.891 0.949 0.923 0.770 

Locus 16 : 
2 alleles
19.6% missing data
   1   (0.906) 0.714 0.966 0.907 0.982 
   4   (0.094) 0.286 0.034 0.093 0.018 

Locus 17 : 
2 alleles
9.4% missing data
   1   (0.922) 0.969 0.937 0.970 0.686 
   3   (0.078) 0.031 0.063 0.030 0.314 

Locus 18 : 
2 alleles
6.5% missing data
   4   (0.788) 0.699 0.805 0.829 0.802 
   2   (0.212) 0.301 0.195 0.171 0.198 

Locus 19 : 
2 alleles
2.2% missing data
   2   (0.883) 0.946 0.908 0.906 0.954 
   1   (0.117) 0.054 0.092 0.094 0.046 

Locus 20 : 
2 alleles
17.4% missing data
   1   (0.917) 0.987 0.988 0.851 0.990 
   3   (0.083) 0.013 0.012 0.149 0.010 

Locus 21 : 
2 alleles
17.4% missing data
   3   (0.253) 0.278 0.231 0.254 0.069 
   4   (0.747) 0.722 0.769 0.746 0.931 

Locus 22 : 
2 alleles
3.6% missing data
   2   (0.138) 0.194 0.142 0.079 0.236 
   4   (0.862) 0.806 0.858 0.921 0.764 

Locus 23 : 
2 alleles
4.3% missing data
   2   (0.896) 0.821 0.914 0.928 0.966 
   1   (0.104) 0.179 0.086 0.072 0.034 

Locus 24 : 
2 alleles
12.3% missing data
   4   (0.739) 0.374 0.822 0.756 0.575 
   2   (0.261) 0.626 0.178 0.244 0.425 

Locus 25 : 
2 alleles
6.5% missing data
   2   (0.397) 0.515 0.489 0.328 0.473 
   4   (0.603) 0.485 0.511 0.672 0.527 

Locus 26 : 
2 alleles
8.0% missing data
   1   (0.843) 0.828 0.928 0.810 0.966 
   3   (0.157) 0.172 0.072 0.190 0.034 

Locus 27 : 
2 alleles
10.1% missing data
   2   (0.301) 0.367 0.342 0.252 0.248 
   3   (0.699) 0.633 0.658 0.748 0.752 

Locus 28 : 
2 alleles
3.6% missing data
   2   (0.355) 0.299 0.387 0.349 0.124 
   3   (0.645) 0.701 0.613 0.651 0.876 

Locus 29 : 
2 alleles
13.8% missing data
   4   (0.253) 0.152 0.202 0.280 0.057 
   2   (0.747) 0.848 0.798 0.720 0.943 

Locus 30 : 
2 alleles
10.9% missing data
   3   (0.872) 0.884 0.800 0.933 0.866 
   1   (0.128) 0.116 0.200 0.067 0.134 

Locus 31 : 
2 alleles
12.3% missing data
   2   (0.924) 0.984 0.979 0.920 0.988 
   4   (0.076) 0.016 0.021 0.080 0.012 

Locus 32 : 
2 alleles
8.0% missing data
   3   (0.815) 0.762 0.785 0.886 0.572 
   1   (0.185) 0.238 0.215 0.114 0.428 

Locus 33 : 
2 alleles
6.5% missing data
   4   (0.897) 0.574 0.942 0.916 0.973 
   2   (0.103) 0.426 0.058 0.084 0.027 

Locus 34 : 
2 alleles
5.1% missing data
   3   (0.770) 0.604 0.866 0.727 0.947 
   1   (0.230) 0.396 0.134 0.273 0.053 

Locus 35 : 
2 alleles
2.2% missing data
   2   (0.905) 0.668 0.937 0.934 0.969 
   4   (0.095) 0.332 0.063 0.066 0.031 

Locus 36 : 
2 alleles
13.8% missing data
   4   (0.201) 0.111 0.200 0.147 0.423 
   2   (0.799) 0.889 0.800 0.853 0.577 

Locus 37 : 
2 alleles
2.9% missing data
   1   (0.093) 0.192 0.056 0.070 0.022 
   3   (0.907) 0.808 0.944 0.930 0.978 

Locus 38 : 
2 alleles
2.2% missing data
   1   (0.180) 0.239 0.147 0.168 0.067 
   3   (0.820) 0.761 0.853 0.832 0.933 

Locus 39 : 
2 alleles
2.2% missing data
   3   (0.904) 0.959 0.937 0.948 0.773 
   1   (0.096) 0.041 0.063 0.052 0.227 

Locus 40 : 
2 alleles
19.6% missing data
   1   (0.882) 0.951 0.898 0.908 0.970 
   2   (0.118) 0.049 0.102 0.092 0.030 

Locus 41 : 
2 alleles
1.4% missing data
   1   (0.755) 0.788 0.791 0.789 0.541 
   4   (0.245) 0.212 0.209 0.211 0.459 

Locus 42 : 
2 alleles
2.2% missing data
   2   (0.835) 0.767 0.851 0.858 0.944 
   4   (0.165) 0.233 0.149 0.142 0.056 

Locus 43 : 
2 alleles
13.8% missing data
   1   (0.110) 0.148 0.120 0.067 0.054 
   3   (0.890) 0.852 0.880 0.933 0.946 

Locus 44 : 
2 alleles
2.2% missing data
   3   (0.914) 0.965 0.990 0.893 0.882 
   1   (0.086) 0.035 0.010 0.107 0.118 

Locus 45 : 
2 alleles
8.0% missing data
   1   (0.898) 0.711 0.916 0.933 0.968 
   3   (0.102) 0.289 0.084 0.067 0.032 

Locus 46 : 
2 alleles
10.1% missing data
   2   (0.877) 0.975 0.960 0.832 0.984 
   4   (0.123) 0.025 0.040 0.168 0.016 

Locus 47 : 
2 alleles
10.9% missing data
   1   (0.336) 0.210 0.308 0.369 0.073 
   3   (0.664) 0.790 0.692 0.631 0.927 

Locus 48 : 
2 alleles
10.1% missing data
   2   (0.827) 0.785 0.886 0.820 0.954 
   3   (0.173) 0.215 0.114 0.180 0.046 

Locus 49 : 
2 alleles
6.5% missing data
   2   (0.860) 0.870 0.925 0.851 0.955 
   4   (0.140) 0.130 0.075 0.149 0.045 

Locus 50 : 
2 alleles
5.1% missing data
   2   (0.901) 0.895 0.913 0.937 0.917 
   1   (0.099) 0.105 0.087 0.063 0.083 

Locus 51 : 
2 alleles
12.3% missing data
   2   (0.847) 0.875 0.839 0.879 0.952 
   4   (0.153) 0.125 0.161 0.121 0.048 

Locus 52 : 
2 alleles
5.1% missing data
   1   (0.835) 0.965 0.953 0.739 0.972 
   3   (0.165) 0.035 0.047 0.261 0.028 

Locus 53 : 
2 alleles
5.8% missing data
   2   (0.648) 0.478 0.647 0.646 0.904 
   4   (0.352) 0.522 0.353 0.354 0.096 

Locus 54 : 
2 alleles
2.9% missing data
   3   (0.915) 0.983 0.929 0.949 0.958 
   1   (0.085) 0.017 0.071 0.051 0.042 

Locus 55 : 
2 alleles
4.3% missing data
   2   (0.911) 0.912 0.956 0.924 0.980 
   4   (0.089) 0.088 0.044 0.076 0.020 

Locus 56 : 
2 alleles
3.6% missing data
   2   (0.835) 0.962 0.937 0.773 0.965 
   4   (0.165) 0.038 0.063 0.227 0.035 

Locus 57 : 
2 alleles
13.8% missing data
   2   (0.906) 0.825 0.927 0.959 0.620 
   4   (0.094) 0.175 0.073 0.041 0.380 

Locus 58 : 
2 alleles
9.4% missing data
   3   (0.873) 0.656 0.953 0.889 0.752 
   1   (0.127) 0.344 0.047 0.111 0.248 

Locus 59 : 
2 alleles
4.3% missing data
   2   (0.782) 0.924 0.725 0.868 0.216 
   4   (0.218) 0.076 0.275 0.132 0.784 

Locus 60 : 
2 alleles
6.5% missing data
   2   (0.446) 0.307 0.328 0.546 0.109 
   4   (0.554) 0.693 0.672 0.454 0.891 

Locus 61 : 
2 alleles
5.1% missing data
   4   (0.283) 0.198 0.186 0.346 0.063 
   2   (0.717) 0.802 0.814 0.654 0.937 

Locus 62 : 
2 alleles
11.6% missing data
   1   (0.913) 0.947 0.943 0.938 0.977 
   3   (0.087) 0.053 0.057 0.062 0.023 

Locus 63 : 
2 alleles
9.4% missing data
   1   (0.270) 0.391 0.296 0.191 0.759 
   3   (0.730) 0.609 0.704 0.809 0.241 

Locus 64 : 
2 alleles
2.9% missing data
   3   (0.873) 0.853 0.943 0.861 0.961 
   4   (0.127) 0.147 0.057 0.139 0.039 

Locus 65 : 
2 alleles
4.3% missing data
   4   (0.872) 0.481 0.927 0.884 0.977 
   2   (0.128) 0.519 0.073 0.116 0.023 

Locus 66 : 
2 alleles
13.8% missing data
   2   (0.666) 0.621 0.665 0.692 0.712 
   4   (0.334) 0.379 0.335 0.308 0.288 

Locus 67 : 
2 alleles
13.0% missing data
   1   (0.197) 0.097 0.140 0.203 0.130 
   3   (0.803) 0.903 0.860 0.797 0.870 

Locus 68 : 
2 alleles
4.3% missing data
   3   (0.843) 0.642 0.855 0.872 0.952 
   1   (0.157) 0.358 0.145 0.128 0.048 

Locus 69 : 
2 alleles
11.6% missing data
   1   (0.765) 0.725 0.937 0.659 0.759 
   2   (0.235) 0.275 0.063 0.341 0.241 

Locus 70 : 
2 alleles
13.0% missing data
   2   (0.855) 0.939 0.916 0.847 0.950 
   4   (0.145) 0.061 0.084 0.153 0.050 

Locus 71 : 
2 alleles
14.5% missing data
   2   (0.938) 0.849 0.921 0.981 0.912 
   4   (0.062) 0.151 0.079 0.019 0.088 

Locus 72 : 
2 alleles
7.2% missing data
   2   (0.224) 0.324 0.183 0.228 0.054 
   3   (0.776) 0.676 0.817 0.772 0.946 

Locus 73 : 
2 alleles
14.5% missing data
   1   (0.880) 0.963 0.914 0.895 0.971 
   3   (0.120) 0.037 0.086 0.105 0.029 

Locus 74 : 
2 alleles
13.0% missing data
   1   (0.625) 0.506 0.543 0.697 0.484 
   4   (0.375) 0.494 0.457 0.303 0.516 

Locus 75 : 
2 alleles
13.8% missing data
   2   (0.829) 0.815 0.829 0.856 0.945 
   4   (0.171) 0.185 0.171 0.144 0.055 

Locus 76 : 
2 alleles
13.8% missing data
   1   (0.881) 0.805 0.900 0.908 0.975 
   3   (0.119) 0.195 0.100 0.092 0.025 

Locus 77 : 
2 alleles
13.0% missing data
   1   (0.429) 0.462 0.494 0.386 0.459 
   2   (0.571) 0.538 0.506 0.614 0.541 

Locus 78 : 
2 alleles
10.9% missing data
   2   (0.876) 0.899 0.941 0.864 0.979 
   4   (0.124) 0.101 0.059 0.136 0.021 

Locus 79 : 
2 alleles
13.8% missing data
   4   (0.252) 0.221 0.169 0.297 0.052 
   2   (0.748) 0.779 0.831 0.703 0.948 

Locus 80 : 
2 alleles
5.1% missing data
   2   (0.899) 0.946 0.926 0.924 0.946 
   4   (0.101) 0.054 0.074 0.076 0.054 

Locus 81 : 
2 alleles
14.5% missing data
   2   (0.865) 0.851 0.851 0.904 0.954 
   4   (0.135) 0.149 0.149 0.096 0.046 

Locus 82 : 
2 alleles
1.4% missing data
   1   (0.914) 0.879 0.949 0.940 0.971 
   3   (0.086) 0.121 0.051 0.060 0.029 

Locus 83 : 
2 alleles
4.3% missing data
   2   (0.276) 0.651 0.161 0.274 0.589 
   4   (0.724) 0.349 0.839 0.726 0.411 

Locus 84 : 
2 alleles
10.1% missing data
   3   (0.917) 0.798 0.971 0.923 0.983 
   1   (0.083) 0.202 0.029 0.077 0.017 

Locus 85 : 
2 alleles
11.6% missing data
   4   (0.791) 0.971 0.880 0.806 0.271 
   3   (0.209) 0.029 0.120 0.194 0.729 

Locus 86 : 
2 alleles
2.9% missing data
   2   (0.913) 0.871 0.900 0.955 0.978 
   1   (0.087) 0.129 0.100 0.045 0.022 

Locus 87 : 
2 alleles
12.3% missing data
   3   (0.870) 0.875 0.781 0.927 0.965 
   1   (0.130) 0.125 0.219 0.073 0.035 

Locus 88 : 
2 alleles
5.8% missing data
   4   (0.914) 0.891 0.613 0.988 0.492 
   2   (0.086) 0.109 0.387 0.012 0.508 

Locus 89 : 
2 alleles
5.8% missing data
   2   (0.257) 0.180 0.267 0.243 0.091 
   4   (0.743) 0.820 0.733 0.757 0.909 

Locus 90 : 
2 alleles
8.0% missing data
   4   (0.254) 0.254 0.169 0.293 0.085 
   2   (0.746) 0.746 0.831 0.707 0.915 

Locus 91 : 
2 alleles
3.6% missing data
   2   (0.894) 0.887 0.922 0.942 0.649 
   4   (0.106) 0.113 0.078 0.058 0.351 

Locus 92 : 
2 alleles
10.9% missing data
   4   (0.796) 0.795 0.800 0.813 0.949 
   3   (0.204) 0.205 0.200 0.187 0.051 

Locus 93 : 
2 alleles
4.3% missing data
   1   (0.878) 0.932 0.927 0.916 0.613 
   3   (0.122) 0.068 0.073 0.084 0.387 

Locus 94 : 
2 alleles
9.4% missing data
   2   (0.958) 0.937 0.852 0.994 0.985 
   1   (0.042) 0.063 0.148 0.006 0.015 

Locus 95 : 
2 alleles
2.9% missing data
   2   (0.864) 0.932 0.831 0.908 0.944 
   4   (0.136) 0.068 0.169 0.092 0.056 

Locus 96 : 
2 alleles
2.9% missing data
   3   (0.915) 0.862 0.913 0.955 0.968 
   2   (0.085) 0.138 0.087 0.045 0.032 

Locus 97 : 
2 alleles
1.4% missing data
   1   (0.940) 0.908 0.993 0.908 0.995 
   3   (0.060) 0.092 0.007 0.092 0.005 

Locus 98 : 
2 alleles
13.0% missing data
   4   (0.908) 0.988 0.940 0.934 0.932 
   3   (0.092) 0.012 0.060 0.066 0.068 

Locus 99 : 
2 alleles
4.3% missing data
   4   (0.914) 0.971 0.928 0.948 0.966 
   2   (0.086) 0.029 0.072 0.052 0.034 

Locus 100 : 
2 alleles
13.0% missing data
   1   (0.752) 0.815 0.746 0.822 0.210 
   3   (0.248) 0.185 0.254 0.178 0.790 

Locus 101 : 
2 alleles
10.9% missing data
   4   (0.903) 0.915 0.903 0.942 0.950 
   2   (0.097) 0.085 0.097 0.058 0.050 

Locus 102 : 
2 alleles
16.7% missing data
   3   (0.868) 0.796 0.916 0.876 0.962 
   1   (0.132) 0.204 0.084 0.124 0.038 

Locus 103 : 
2 alleles
5.1% missing data
   2   (0.739) 0.854 0.678 0.775 0.892 
   4   (0.261) 0.146 0.322 0.225 0.108 

Locus 104 : 
2 alleles
14.5% missing data
   2   (0.407) 0.474 0.465 0.396 0.126 
   4   (0.593) 0.526 0.535 0.604 0.874 

Locus 105 : 
2 alleles
8.0% missing data
   2   (0.443) 0.471 0.505 0.393 0.567 
   4   (0.557) 0.529 0.495 0.607 0.433 

Locus 106 : 
2 alleles
5.1% missing data
   4   (0.890) 0.757 0.905 0.922 0.970 
   3   (0.110) 0.243 0.095 0.078 0.030 

Locus 107 : 
2 alleles
13.0% missing data
   1   (0.836) 0.904 0.888 0.826 0.967 
   2   (0.164) 0.096 0.112 0.174 0.033 

Locus 108 : 
2 alleles
11.6% missing data
   1   (0.781) 0.823 0.885 0.764 0.680 
   3   (0.219) 0.177 0.115 0.236 0.320 

Locus 109 : 
2 alleles
5.1% missing data
   3   (0.774) 0.726 0.802 0.780 0.910 
   1   (0.226) 0.274 0.198 0.220 0.090 

Locus 110 : 
2 alleles
10.9% missing data
   1   (0.891) 0.570 0.931 0.914 0.962 
   3   (0.109) 0.430 0.069 0.086 0.038 

Locus 111 : 
2 alleles
13.8% missing data
   1   (0.462) 0.247 0.525 0.426 0.567 
   3   (0.538) 0.753 0.475 0.574 0.433 

Locus 112 : 
2 alleles
13.0% missing data
   2   (0.643) 0.372 0.649 0.635 0.923 
   4   (0.357) 0.628 0.351 0.365 0.077 

Locus 113 : 
2 alleles
3.6% missing data
   3   (0.904) 0.937 0.864 0.952 0.959 
   1   (0.096) 0.063 0.136 0.048 0.041 

Locus 114 : 
2 alleles
10.1% missing data
   4   (0.913) 0.908 0.983 0.874 0.991 
   2   (0.087) 0.092 0.017 0.126 0.009 

Locus 115 : 
2 alleles
13.8% missing data
   2   (0.695) 0.852 0.685 0.719 0.670 
   4   (0.305) 0.148 0.315 0.281 0.330 

Locus 116 : 
2 alleles
5.1% missing data
   1   (0.663) 0.572 0.638 0.675 0.887 
   3   (0.337) 0.428 0.362 0.325 0.113 

Locus 117 : 
2 alleles
2.9% missing data
   1   (0.739) 0.925 0.740 0.744 0.893 
   4   (0.261) 0.075 0.260 0.256 0.107 

Locus 118 : 
2 alleles
5.1% missing data
   2   (0.377) 0.307 0.304 0.431 0.125 
   4   (0.623) 0.693 0.696 0.569 0.875 

Locus 119 : 
2 alleles
6.5% missing data
   2   (0.601) 0.720 0.739 0.562 0.291 
   4   (0.399) 0.280 0.261 0.438 0.709 

Locus 120 : 
2 alleles
9.4% missing data
   3   (0.810) 0.697 0.802 0.842 0.937 
   4   (0.190) 0.303 0.198 0.158 0.063 

Locus 121 : 
2 alleles
13.8% missing data
   4   (0.897) 0.894 0.929 0.916 0.984 
   2   (0.103) 0.106 0.071 0.084 0.016 

Locus 122 : 
2 alleles
3.6% missing data
   3   (0.813) 0.778 0.823 0.867 0.621 
   2   (0.187) 0.222 0.177 0.133 0.379 

Locus 123 : 
2 alleles
13.0% missing data
   3   (0.911) 0.952 0.965 0.915 0.976 
   1   (0.089) 0.048 0.035 0.085 0.024 

Locus 124 : 
2 alleles
10.1% missing data
   1   (0.178) 0.083 0.087 0.186 0.225 
   3   (0.822) 0.917 0.913 0.814 0.775 

Locus 125 : 
2 alleles
5.1% missing data
   3   (0.819) 0.793 0.801 0.858 0.899 
   1   (0.181) 0.207 0.199 0.142 0.101 

Locus 126 : 
2 alleles
5.1% missing data
   1   (0.814) 0.930 0.829 0.823 0.958 
   3   (0.186) 0.070 0.171 0.177 0.042 

Locus 127 : 
2 alleles
13.8% missing data
   3   (0.713) 0.720 0.726 0.721 0.830 
   1   (0.287) 0.280 0.274 0.279 0.170 

Locus 128 : 
2 alleles
13.0% missing data
   1   (0.516) 0.652 0.552 0.495 0.521 
   3   (0.484) 0.348 0.448 0.505 0.479 

Locus 129 : 
2 alleles
8.0% missing data
   2   (0.820) 0.670 0.915 0.782 0.952 
   4   (0.180) 0.330 0.085 0.218 0.048 

Locus 130 : 
2 alleles
14.5% missing data
   3   (0.903) 0.869 0.929 0.930 0.968 
   1   (0.097) 0.131 0.071 0.070 0.032 

Locus 131 : 
2 alleles
18.1% missing data
   1   (0.914) 0.744 0.960 0.931 0.974 
   4   (0.086) 0.256 0.040 0.069 0.026 

Locus 132 : 
2 alleles
3.6% missing data
   2   (0.926) 0.964 0.982 0.917 0.988 
   4   (0.074) 0.036 0.018 0.083 0.012 

Locus 133 : 
2 alleles
5.8% missing data
   3   (0.800) 0.779 0.822 0.819 0.889 
   1   (0.200) 0.221 0.178 0.181 0.111 

Locus 134 : 
2 alleles
12.3% missing data
   2   (0.896) 0.888 0.954 0.894 0.978 
   4   (0.104) 0.112 0.046 0.106 0.022 

Locus 135 : 
2 alleles
5.1% missing data
   2   (0.886) 0.672 0.935 0.928 0.747 
   4   (0.114) 0.328 0.065 0.072 0.253 

Locus 136 : 
2 alleles
5.1% missing data
   2   (0.843) 0.698 0.833 0.900 0.675 
   1   (0.157) 0.302 0.167 0.100 0.325 

Locus 137 : 
2 alleles
12.3% missing data
   3   (0.894) 0.967 0.928 0.912 0.969 
   1   (0.106) 0.033 0.072 0.088 0.031 

Locus 138 : 
2 alleles
13.0% missing data
   2   (0.349) 0.254 0.264 0.391 0.264 
   4   (0.651) 0.746 0.736 0.609 0.736 

Locus 139 : 
2 alleles
11.6% missing data
   1   (0.891) 0.956 0.930 0.905 0.968 
   2   (0.109) 0.044 0.070 0.095 0.032 

Locus 140 : 
2 alleles
2.2% missing data
   3   (0.826) 0.972 0.831 0.879 0.652 
   1   (0.174) 0.028 0.169 0.121 0.348 

Locus 141 : 
2 alleles
5.1% missing data
   2   (0.889) 0.718 0.944 0.897 0.979 
   4   (0.111) 0.282 0.056 0.103 0.021 

Locus 142 : 
2 alleles
9.4% missing data
   1   (0.079) 0.012 0.011 0.141 0.007 
   3   (0.921) 0.988 0.989 0.859 0.993 

Locus 143 : 
2 alleles
4.3% missing data
   1   (0.403) 0.361 0.507 0.336 0.454 
   3   (0.597) 0.639 0.493 0.664 0.546 

Locus 144 : 
2 alleles
16.7% missing data
   2   (0.142) 0.129 0.136 0.117 0.031 
   4   (0.858) 0.871 0.864 0.883 0.969 

Locus 145 : 
2 alleles
16.7% missing data
   3   (0.871) 0.910 0.868 0.903 0.964 
   1   (0.129) 0.090 0.132 0.097 0.036 

Locus 146 : 
2 alleles
3.6% missing data
   4   (0.858) 0.949 0.839 0.891 0.969 
   2   (0.142) 0.051 0.161 0.109 0.031 

Locus 147 : 
2 alleles
12.3% missing data
   2   (0.458) 0.483 0.342 0.474 0.835 
   1   (0.542) 0.517 0.658 0.526 0.165 

Locus 148 : 
2 alleles
12.3% missing data
   4   (0.902) 0.927 0.951 0.936 0.845 
   2   (0.098) 0.073 0.049 0.064 0.155 

Locus 149 : 
2 alleles
3.6% missing data
   1   (0.866) 0.853 0.908 0.879 0.963 
   4   (0.134) 0.147 0.092 0.121 0.037 

Locus 150 : 
2 alleles
4.3% missing data
   1   (0.896) 0.951 0.906 0.928 0.967 
   3   (0.104) 0.049 0.094 0.072 0.033 

Locus 151 : 
2 alleles
7.2% missing data
   3   (0.904) 0.942 0.872 0.950 0.959 
   1   (0.096) 0.058 0.128 0.050 0.041 

Locus 152 : 
2 alleles
2.9% missing data
   4   (0.921) 0.837 0.968 0.934 0.980 
   3   (0.079) 0.163 0.032 0.066 0.020 

Locus 153 : 
2 alleles
13.0% missing data
   3   (0.902) 0.981 0.940 0.918 0.973 
   1   (0.098) 0.019 0.060 0.082 0.027 

Locus 154 : 
2 alleles
10.9% missing data
   1   (0.858) 0.909 0.934 0.842 0.911 
   4   (0.142) 0.091 0.066 0.158 0.089 

Locus 155 : 
2 alleles
5.1% missing data
   2   (0.484) 0.552 0.404 0.485 0.831 
   4   (0.516) 0.448 0.596 0.515 0.169 

Locus 156 : 
2 alleles
12.3% missing data
   1   (0.789) 0.692 0.837 0.786 0.930 
   3   (0.211) 0.308 0.163 0.214 0.070 

Locus 157 : 
2 alleles
6.5% missing data
   2   (0.784) 0.935 0.792 0.788 0.954 
   1   (0.216) 0.065 0.208 0.212 0.046 

Locus 158 : 
2 alleles
15.9% missing data
   2   (0.867) 0.914 0.959 0.814 0.975 
   3   (0.133) 0.086 0.041 0.186 0.025 

Locus 159 : 
2 alleles
5.1% missing data
   1   (0.208) 0.343 0.236 0.172 0.063 
   3   (0.792) 0.657 0.764 0.828 0.937 

Locus 160 : 
2 alleles
14.5% missing data
   3   (0.884) 0.687 0.924 0.911 0.903 
   1   (0.116) 0.313 0.076 0.089 0.097 

Locus 161 : 
2 alleles
13.0% missing data
   3   (0.632) 0.674 0.671 0.595 0.898 
   1   (0.368) 0.326 0.329 0.405 0.102 

Locus 162 : 
2 alleles
2.2% missing data
   2   (0.911) 0.981 0.945 0.932 0.978 
   4   (0.089) 0.019 0.055 0.068 0.022 

Locus 163 : 
2 alleles
1.4% missing data
   2   (0.921) 0.954 0.974 0.923 0.984 
   1   (0.079) 0.046 0.026 0.077 0.016 

Locus 164 : 
2 alleles
18.8% missing data
   3   (0.376) 0.575 0.458 0.344 0.100 
   1   (0.624) 0.425 0.542 0.656 0.900 

Locus 165 : 
2 alleles
11.6% missing data
   2   (0.762) 0.832 0.703 0.846 0.289 
   4   (0.238) 0.168 0.297 0.154 0.711 

Locus 166 : 
2 alleles
3.6% missing data
   4   (0.899) 0.498 0.868 0.954 0.954 
   2   (0.101) 0.502 0.132 0.046 0.046 

Locus 167 : 
2 alleles
2.2% missing data
   2   (0.932) 0.974 0.992 0.883 0.995 
   4   (0.068) 0.026 0.008 0.117 0.005 

Locus 168 : 
2 alleles
13.8% missing data
   2   (0.921) 0.853 0.851 0.973 0.975 
   4   (0.079) 0.147 0.149 0.027 0.025 

Locus 169 : 
2 alleles
4.3% missing data
   2   (0.907) 0.926 0.882 0.953 0.960 
   4   (0.093) 0.074 0.118 0.047 0.040 

Locus 170 : 
2 alleles
4.3% missing data
   1   (0.427) 0.841 0.399 0.447 0.131 
   2   (0.573) 0.159 0.601 0.553 0.869 

Locus 171 : 
2 alleles
2.9% missing data
   2   (0.762) 0.908 0.729 0.821 0.605 
   3   (0.238) 0.092 0.271 0.179 0.395 

Locus 172 : 
2 alleles
8.0% missing data
   2   (0.845) 0.783 0.929 0.813 0.969 
   4   (0.155) 0.217 0.071 0.187 0.031 

Locus 173 : 
2 alleles
5.1% missing data
   2   (0.692) 0.644 0.703 0.727 0.571 
   4   (0.308) 0.356 0.297 0.273 0.429 

Locus 174 : 
2 alleles
4.3% missing data
   4   (0.910) 0.954 0.942 0.931 0.984 
   2   (0.090) 0.046 0.058 0.069 0.016 

Locus 175 : 
2 alleles
13.0% missing data
   3   (0.924) 0.983 0.979 0.921 0.981 
   1   (0.076) 0.017 0.021 0.079 0.019 

Locus 176 : 
2 alleles
10.1% missing data
   1   (0.549) 0.598 0.493 0.621 0.144 
   3   (0.451) 0.402 0.507 0.379 0.856 

Locus 177 : 
2 alleles
4.3% missing data
   2   (0.735) 0.817 0.685 0.798 0.588 
   1   (0.265) 0.183 0.315 0.202 0.412 

Locus 178 : 
2 alleles
1.4% missing data
   1   (0.741) 0.740 0.793 0.768 0.506 
   4   (0.259) 0.260 0.207 0.232 0.494 

Locus 179 : 
2 alleles
10.9% missing data
   3   (0.899) 0.814 0.933 0.920 0.974 
   1   (0.101) 0.186 0.067 0.080 0.026 

Locus 180 : 
2 alleles
2.2% missing data
   1   (0.892) 0.795 0.943 0.901 0.970 
   4   (0.108) 0.205 0.057 0.099 0.030 

Locus 181 : 
2 alleles
15.9% missing data
   2   (0.890) 0.636 0.951 0.891 0.975 
   3   (0.110) 0.364 0.049 0.109 0.025 

Locus 182 : 
2 alleles
1.4% missing data
   1   (0.897) 0.975 0.940 0.913 0.952 
   3   (0.103) 0.025 0.060 0.087 0.048 

Locus 183 : 
2 alleles
10.1% missing data
   1   (0.887) 0.960 0.897 0.917 0.964 
   3   (0.113) 0.040 0.103 0.083 0.036 

Locus 184 : 
2 alleles
2.2% missing data
   4   (0.841) 0.901 0.950 0.767 0.969 
   2   (0.159) 0.099 0.050 0.233 0.031 

Locus 185 : 
2 alleles
12.3% missing data
   2   (0.832) 0.927 0.896 0.813 0.962 
   4   (0.168) 0.073 0.104 0.187 0.038 

Locus 186 : 
2 alleles
9.4% missing data
   2   (0.909) 0.938 0.883 0.954 0.964 
   4   (0.091) 0.062 0.117 0.046 0.036 

Locus 187 : 
2 alleles
9.4% missing data
   2   (0.887) 0.793 0.821 0.949 0.791 
   4   (0.113) 0.207 0.179 0.051 0.209 

Locus 188 : 
2 alleles
3.6% missing data
   3   (0.727) 0.713 0.613 0.786 0.881 
   4   (0.273) 0.287 0.387 0.214 0.119 

Locus 189 : 
2 alleles
5.1% missing data
   2   (0.811) 0.745 0.804 0.837 0.952 
   4   (0.189) 0.255 0.196 0.163 0.048 

Locus 190 : 
2 alleles
3.6% missing data
   2   (0.686) 0.681 0.774 0.669 0.642 
   4   (0.314) 0.319 0.226 0.331 0.358 

Locus 191 : 
2 alleles
4.3% missing data
   2   (0.911) 0.948 0.925 0.943 0.967 
   4   (0.089) 0.052 0.075 0.057 0.033 

Locus 192 : 
2 alleles
12.3% missing data
   1   (0.773) 0.739 0.847 0.785 0.631 
   3   (0.227) 0.261 0.153 0.215 0.369 

Locus 193 : 
2 alleles
8.0% missing data
   4   (0.498) 0.636 0.499 0.531 0.122 
   2   (0.502) 0.364 0.501 0.469 0.878 

Locus 194 : 
2 alleles
13.0% missing data
   1   (0.901) 0.445 0.949 0.920 0.980 
   4   (0.099) 0.555 0.051 0.080 0.020 

Locus 195 : 
2 alleles
4.3% missing data
   4   (0.910) 0.945 0.947 0.954 0.608 
   2   (0.090) 0.055 0.053 0.046 0.392 

Locus 196 : 
2 alleles
15.9% missing data
   3   (0.731) 0.770 0.676 0.764 0.897 
   1   (0.269) 0.230 0.324 0.236 0.103 

Locus 197 : 
2 alleles
13.0% missing data
   4   (0.725) 0.806 0.667 0.759 0.881 
   2   (0.275) 0.194 0.333 0.241 0.119 

Locus 198 : 
2 alleles
12.3% missing data
   1   (0.899) 0.976 0.942 0.910 0.976 
   4   (0.101) 0.024 0.058 0.090 0.024 

Locus 199 : 
2 alleles
13.0% missing data
   1   (0.785) 0.808 0.776 0.826 0.718 
   3   (0.215) 0.192 0.224 0.174 0.282 

Locus 200 : 
2 alleles
2.9% missing data
   4   (0.877) 0.945 0.941 0.866 0.968 
   2   (0.123) 0.055 0.059 0.134 0.032 

Locus 201 : 
2 alleles
3.6% missing data
   4   (0.201) 0.157 0.204 0.182 0.051 
   3   (0.799) 0.843 0.796 0.818 0.949 

Locus 202 : 
2 alleles
15.2% missing data
   1   (0.525) 0.568 0.666 0.427 0.792 
   3   (0.475) 0.432 0.334 0.573 0.208 

Locus 203 : 
2 alleles
14.5% missing data
   2   (0.677) 0.747 0.686 0.663 0.921 
   1   (0.323) 0.253 0.314 0.337 0.079 

Locus 204 : 
2 alleles
0.7% missing data
   4   (0.875) 0.975 0.927 0.905 0.796 
   1   (0.125) 0.025 0.073 0.095 0.204 

Locus 205 : 
2 alleles
2.9% missing data
   4   (0.116) 0.074 0.014 0.260 0.009 
   2   (0.884) 0.926 0.986 0.740 0.991 

Locus 206 : 
2 alleles
3.6% missing data
   4   (0.876) 0.959 0.959 0.881 0.676 
   2   (0.124) 0.041 0.041 0.119 0.324 

Locus 207 : 
2 alleles
13.8% missing data
   2   (0.916) 0.992 0.977 0.902 0.982 
   4   (0.084) 0.008 0.023 0.098 0.018 

Locus 208 : 
2 alleles
5.1% missing data
   3   (0.350) 0.455 0.313 0.369 0.133 
   4   (0.650) 0.545 0.687 0.631 0.867 

Locus 209 : 
2 alleles
16.7% missing data
   4   (0.741) 0.746 0.736 0.751 0.938 
   2   (0.259) 0.254 0.264 0.249 0.062 

Locus 210 : 
2 alleles
9.4% missing data
   1   (0.345) 0.305 0.432 0.309 0.147 
   3   (0.655) 0.695 0.568 0.691 0.853 

Locus 211 : 
2 alleles
11.6% missing data
   1   (0.917) 0.912 0.936 0.949 0.969 
   3   (0.083) 0.088 0.064 0.051 0.031 

Locus 212 : 
2 alleles
7.2% missing data
   3   (0.446) 0.542 0.268 0.535 0.393 
   4   (0.554) 0.458 0.732 0.465 0.607 

Locus 213 : 
2 alleles
3.6% missing data
   2   (0.548) 0.697 0.529 0.527 0.856 
   4   (0.452) 0.303 0.471 0.473 0.144 

Locus 214 : 
2 alleles
6.5% missing data
   1   (0.816) 0.958 0.822 0.866 0.613 
   3   (0.184) 0.042 0.178 0.134 0.387 

Locus 215 : 
2 alleles
5.8% missing data
   4   (0.839) 0.908 0.972 0.687 0.982 
   2   (0.161) 0.092 0.028 0.313 0.018 

Locus 216 : 
2 alleles
2.2% missing data
   2   (0.941) 0.996 0.993 0.908 0.995 
   4   (0.059) 0.004 0.007 0.092 0.005 

Locus 217 : 
2 alleles
4.3% missing data
   2   (0.778) 0.742 0.792 0.792 0.921 
   4   (0.222) 0.258 0.208 0.208 0.079 

Locus 218 : 
2 alleles
10.1% missing data
   2   (0.589) 0.458 0.599 0.568 0.887 
   4   (0.411) 0.542 0.401 0.432 0.113 

Locus 219 : 
2 alleles
14.5% missing data
   2   (0.801) 0.806 0.718 0.853 0.943 
   4   (0.199) 0.194 0.282 0.147 0.057 

Locus 220 : 
2 alleles
17.4% missing data
   4   (0.838) 0.953 0.971 0.687 0.981 
   3   (0.162) 0.047 0.029 0.313 0.019 

Locus 221 : 
2 alleles
2.9% missing data
   2   (0.098) 0.020 0.047 0.093 0.020 
   4   (0.902) 0.980 0.953 0.907 0.980 

Locus 222 : 
2 alleles
4.3% missing data
   2   (0.925) 0.887 0.975 0.934 0.983 
   4   (0.075) 0.113 0.025 0.066 0.017 

Locus 223 : 
2 alleles
13.0% missing data
   2   (0.889) 0.974 0.920 0.913 0.911 
   4   (0.111) 0.026 0.080 0.087 0.089 

Locus 224 : 
2 alleles
12.3% missing data
   1   (0.882) 0.548 0.824 0.940 0.962 
   3   (0.118) 0.452 0.176 0.060 0.038 

Locus 225 : 
2 alleles
10.9% missing data
   3   (0.709) 0.584 0.762 0.691 0.891 
   1   (0.291) 0.416 0.238 0.309 0.109 

Locus 226 : 
2 alleles
11.6% missing data
   3   (0.830) 0.654 0.857 0.848 0.955 
   1   (0.170) 0.346 0.143 0.152 0.045 

Locus 227 : 
2 alleles
6.5% missing data
   1   (0.846) 0.931 0.829 0.881 0.946 
   3   (0.154) 0.069 0.171 0.119 0.054 

Locus 228 : 
2 alleles
18.1% missing data
   2   (0.926) 0.887 0.942 0.960 0.978 
   4   (0.074) 0.113 0.058 0.040 0.022 

Locus 229 : 
2 alleles
3.6% missing data
   2   (0.789) 0.888 0.671 0.849 0.928 
   4   (0.211) 0.112 0.329 0.151 0.072 

Locus 230 : 
2 alleles
12.3% missing data
   4   (0.827) 0.660 0.717 0.893 0.950 
   2   (0.173) 0.340 0.283 0.107 0.050 

Locus 231 : 
2 alleles
2.2% missing data
   2   (0.674) 0.411 0.730 0.654 0.886 
   4   (0.326) 0.589 0.270 0.346 0.114 

Locus 232 : 
2 alleles
4.3% missing data
   3   (0.445) 0.773 0.451 0.416 0.505 
   4   (0.555) 0.227 0.549 0.584 0.495 

Locus 233 : 
2 alleles
7.2% missing data
   3   (0.875) 0.946 0.743 0.940 0.949 
   4   (0.125) 0.054 0.257 0.060 0.051 

Locus 234 : 
2 alleles
2.9% missing data
   4   (0.856) 0.717 0.914 0.857 0.964 
   2   (0.144) 0.283 0.086 0.143 0.036 

Locus 235 : 
2 alleles
6.5% missing data
   2   (0.710) 0.774 0.722 0.743 0.573 
   1   (0.290) 0.226 0.278 0.257 0.427 

Locus 236 : 
2 alleles
6.5% missing data
   4   (0.519) 0.600 0.483 0.500 0.851 
   1   (0.481) 0.400 0.517 0.500 0.149 

Locus 237 : 
2 alleles
3.6% missing data
   4   (0.725) 0.750 0.781 0.698 0.919 
   1   (0.275) 0.250 0.219 0.302 0.081 

Locus 238 : 
2 alleles
18.8% missing data
   1   (0.201) 0.097 0.174 0.197 0.068 
   3   (0.799) 0.903 0.826 0.803 0.932 

Locus 239 : 
2 alleles
4.3% missing data
   3   (0.893) 0.939 0.903 0.922 0.976 
   4   (0.107) 0.061 0.097 0.078 0.024 

Locus 240 : 
2 alleles
1.4% missing data
   2   (0.737) 0.716 0.525 0.826 0.907 
   3   (0.263) 0.284 0.475 0.174 0.093 

Locus 241 : 
2 alleles
8.7% missing data
   1   (0.882) 0.941 0.898 0.906 0.975 
   3   (0.118) 0.059 0.102 0.094 0.025 

Locus 242 : 
2 alleles
2.2% missing data
   3   (0.842) 0.873 0.817 0.879 0.956 
   1   (0.158) 0.127 0.183 0.121 0.044 

Locus 243 : 
2 alleles
10.9% missing data
   3   (0.515) 0.316 0.284 0.620 0.788 
   1   (0.485) 0.684 0.716 0.380 0.212 

Locus 244 : 
2 alleles
5.8% missing data
   2   (0.865) 0.876 0.933 0.852 0.964 
   4   (0.135) 0.124 0.067 0.148 0.036 

Locus 245 : 
2 alleles
2.9% missing data
   2   (0.847) 0.915 0.837 0.876 0.967 
   4   (0.153) 0.085 0.163 0.124 0.033 

Locus 246 : 
2 alleles
4.3% missing data
   4   (0.790) 0.714 0.823 0.825 0.754 
   2   (0.210) 0.286 0.177 0.175 0.246 

Locus 247 : 
2 alleles
14.5% missing data
   2   (0.675) 0.819 0.621 0.691 0.901 
   4   (0.325) 0.181 0.379 0.309 0.099 

Locus 248 : 
2 alleles
8.0% missing data
   2   (0.159) 0.026 0.133 0.113 0.369 
   3   (0.841) 0.974 0.867 0.887 0.631 

Locus 249 : 
2 alleles
13.8% missing data
   2   (0.931) 0.989 0.989 0.894 0.993 
   1   (0.069) 0.011 0.011 0.106 0.007 

Locus 250 : 
2 alleles
1.4% missing data
   2   (0.785) 0.946 0.801 0.820 0.719 
   3   (0.215) 0.054 0.199 0.180 0.281 

Locus 251 : 
2 alleles
5.1% missing data
   3   (0.345) 0.560 0.204 0.359 0.774 
   4   (0.655) 0.440 0.796 0.641 0.226 

Locus 252 : 
2 alleles
15.9% missing data
   2   (0.261) 0.210 0.252 0.246 0.192 
   4   (0.739) 0.790 0.748 0.754 0.808 

Locus 253 : 
2 alleles
15.2% missing data
   4   (0.880) 0.756 0.871 0.923 0.953 
   2   (0.120) 0.244 0.129 0.077 0.047 

Locus 254 : 
2 alleles
8.0% missing data
   1   (0.326) 0.291 0.281 0.352 0.122 
   2   (0.674) 0.709 0.719 0.648 0.878 

Locus 255 : 
2 alleles
16.7% missing data
   1   (0.626) 0.782 0.588 0.657 0.582 
   2   (0.374) 0.218 0.412 0.343 0.418 

Locus 256 : 
2 alleles
7.2% missing data
   1   (0.681) 0.732 0.680 0.743 0.194 
   2   (0.319) 0.268 0.320 0.257 0.806 

Locus 257 : 
2 alleles
10.9% missing data
   1   (0.921) 0.983 0.944 0.950 0.977 
   2   (0.079) 0.017 0.056 0.050 0.023 

Locus 258 : 
2 alleles
15.9% missing data
   3   (0.921) 0.922 0.905 0.965 0.942 
   1   (0.079) 0.078 0.095 0.035 0.058 

Locus 259 : 
2 alleles
10.9% missing data
   2   (0.847) 0.956 0.952 0.822 0.746 
   4   (0.153) 0.044 0.048 0.178 0.254 

Locus 260 : 
2 alleles
11.6% missing data
   1   (0.856) 0.956 0.925 0.839 0.964 
   3   (0.144) 0.044 0.075 0.161 0.036 

Locus 261 : 
2 alleles
15.9% missing data
   1   (0.492) 0.529 0.485 0.488 0.549 
   3   (0.508) 0.471 0.515 0.512 0.451 

Locus 262 : 
2 alleles
13.8% missing data
   4   (0.130) 0.210 0.072 0.131 0.033 
   2   (0.870) 0.790 0.928 0.869 0.967 

Locus 263 : 
2 alleles
1.4% missing data
   1   (0.907) 0.983 0.908 0.943 0.975 
   2   (0.093) 0.017 0.092 0.057 0.025 

Locus 264 : 
2 alleles
3.6% missing data
   2   (0.957) 0.995 0.830 0.994 0.981 
   4   (0.043) 0.005 0.170 0.006 0.019 

Locus 265 : 
2 alleles
7.2% missing data
   3   (0.722) 0.447 0.814 0.724 0.619 
   2   (0.278) 0.553 0.186 0.276 0.381 

Locus 266 : 
2 alleles
5.1% missing data
   2   (0.505) 0.351 0.526 0.475 0.765 
   4   (0.495) 0.649 0.474 0.525 0.235 

Locus 267 : 
2 alleles
2.9% missing data
   2   (0.910) 0.969 0.963 0.914 0.981 
   4   (0.090) 0.031 0.037 0.086 0.019 

Locus 268 : 
2 alleles
15.2% missing data
   1   (0.199) 0.510 0.138 0.197 0.086 
   3   (0.801) 0.490 0.862 0.803 0.914 

Locus 269 : 
2 alleles
4.3% missing data
   1   (0.878) 0.943 0.960 0.840 0.979 
   3   (0.122) 0.057 0.040 0.160 0.021 

Locus 270 : 
2 alleles
6.5% missing data
   4   (0.911) 0.987 0.919 0.944 0.971 
   1   (0.089) 0.013 0.081 0.056 0.029 

Locus 271 : 
2 alleles
2.2% missing data
   2   (0.900) 0.791 0.839 0.953 0.969 
   4   (0.100) 0.209 0.161 0.047 0.031 

Locus 272 : 
2 alleles
2.9% missing data
   4   (0.854) 0.849 0.873 0.879 0.936 
   2   (0.146) 0.151 0.127 0.121 0.064 

Locus 273 : 
2 alleles
1.4% missing data
   2   (0.869) 0.777 0.907 0.884 0.970 
   4   (0.131) 0.223 0.093 0.116 0.030 

Locus 274 : 
2 alleles
8.0% missing data
   1   (0.141) 0.050 0.110 0.125 0.063 
   3   (0.859) 0.950 0.890 0.875 0.937 

Locus 275 : 
2 alleles
2.9% missing data
   1   (0.599) 0.651 0.661 0.616 0.186 
   4   (0.401) 0.349 0.339 0.384 0.814 

Locus 276 : 
2 alleles
18.1% missing data
   2   (0.340) 0.258 0.330 0.352 0.121 
   3   (0.660) 0.742 0.670 0.648 0.879 

Locus 277 : 
2 alleles
10.9% missing data
   1   (0.910) 0.648 0.954 0.928 0.980 
   4   (0.090) 0.352 0.046 0.072 0.020 

Locus 278 : 
2 alleles
3.6% missing data
   3   (0.788) 0.564 0.845 0.779 0.956 
   1   (0.212) 0.436 0.155 0.221 0.044 

Locus 279 : 
2 alleles
3.6% missing data
   1   (0.879) 0.713 0.929 0.893 0.950 
   3   (0.121) 0.287 0.071 0.107 0.050 

Locus 280 : 
2 alleles
2.2% missing data
   3   (0.168) 0.035 0.217 0.124 0.077 
   4   (0.832) 0.965 0.783 0.876 0.923 

Locus 281 : 
2 alleles
14.5% missing data
   1   (0.744) 0.872 0.773 0.741 0.864 
   2   (0.256) 0.128 0.227 0.259 0.136 

Locus 282 : 
2 alleles
18.1% missing data
   3   (0.830) 0.724 0.866 0.852 0.838 
   4   (0.170) 0.276 0.134 0.148 0.162 

Locus 283 : 
2 alleles
5.1% missing data
   1   (0.898) 0.927 0.916 0.928 0.966 
   2   (0.102) 0.073 0.084 0.072 0.034 

Locus 284 : 
2 alleles
5.1% missing data
   1   (0.885) 0.940 0.964 0.887 0.836 
   2   (0.115) 0.060 0.036 0.113 0.164 

Locus 285 : 
2 alleles
10.9% missing data
   4   (0.917) 0.774 0.906 0.962 0.968 
   2   (0.083) 0.226 0.094 0.038 0.032 

Locus 286 : 
2 alleles
8.0% missing data
   4   (0.352) 0.363 0.443 0.306 0.197 
   2   (0.648) 0.637 0.557 0.694 0.803 

Locus 287 : 
2 alleles
14.5% missing data
   1   (0.410) 0.206 0.425 0.433 0.117 
   3   (0.590) 0.794 0.575 0.567 0.883 

Locus 288 : 
2 alleles
2.2% missing data
   2   (0.059) 0.006 0.007 0.092 0.005 
   3   (0.941) 0.994 0.993 0.908 0.995 

Locus 289 : 
2 alleles
15.9% missing data
   4   (0.910) 0.994 0.989 0.885 0.873 
   2   (0.090) 0.006 0.011 0.115 0.127 

Locus 290 : 
2 alleles
6.5% missing data
   2   (0.882) 0.949 0.762 0.943 0.962 
   4   (0.118) 0.051 0.238 0.057 0.038 

Locus 291 : 
2 alleles
18.1% missing data
   4   (0.891) 0.981 0.949 0.888 0.962 
   2   (0.109) 0.019 0.051 0.112 0.038 

Locus 292 : 
2 alleles
7.2% missing data
   2   (0.706) 0.944 0.804 0.634 0.928 
   4   (0.294) 0.056 0.196 0.366 0.072 

Locus 293 : 
2 alleles
3.6% missing data
   1   (0.896) 0.983 0.988 0.774 0.991 
   3   (0.104) 0.017 0.012 0.226 0.009 

Locus 294 : 
2 alleles
10.9% missing data
   2   (0.856) 0.887 0.870 0.908 0.697 
   1   (0.144) 0.113 0.130 0.092 0.303 

Locus 295 : 
2 alleles
5.1% missing data
   1   (0.791) 0.670 0.873 0.764 0.939 
   2   (0.209) 0.330 0.127 0.236 0.061 

Locus 296 : 
2 alleles
5.8% missing data
   1   (0.636) 0.635 0.369 0.780 0.429 
   3   (0.364) 0.365 0.631 0.220 0.571 

Locus 297 : 
2 alleles
4.3% missing data
   4   (0.926) 0.865 0.908 0.969 0.978 
   2   (0.074) 0.135 0.092 0.031 0.022 

Locus 298 : 
2 alleles
11.6% missing data
   2   (0.660) 0.678 0.542 0.704 0.909 
   4   (0.340) 0.322 0.458 0.296 0.091 

Locus 299 : 
2 alleles
8.0% missing data
   2   (0.220) 0.174 0.116 0.241 0.243 
   4   (0.780) 0.826 0.884 0.759 0.757 

Locus 300 : 
2 alleles
3.6% missing data
   2   (0.807) 0.723 0.849 0.811 0.942 
   4   (0.193) 0.277 0.151 0.189 0.058 

Locus 301 : 
2 alleles
5.8% missing data
   2   (0.505) 0.657 0.435 0.522 0.669 
   4   (0.495) 0.343 0.565 0.478 0.331 

Locus 302 : 
2 alleles
13.8% missing data
   4   (0.488) 0.227 0.465 0.485 0.746 
   3   (0.512) 0.773 0.535 0.515 0.254 

Locus 303 : 
2 alleles
6.5% missing data
   4   (0.898) 0.960 0.909 0.933 0.948 
   2   (0.102) 0.040 0.091 0.067 0.052 

Locus 304 : 
2 alleles
14.5% missing data
   3   (0.925) 0.597 0.952 0.955 0.981 
   1   (0.075) 0.403 0.048 0.045 0.019 

Locus 305 : 
2 alleles
2.2% missing data
   4   (0.830) 0.892 0.931 0.813 0.742 
   3   (0.170) 0.108 0.069 0.187 0.258 

Locus 306 : 
2 alleles
5.1% missing data
   2   (0.917) 0.978 0.894 0.960 0.972 
   3   (0.083) 0.022 0.106 0.040 0.028 

Locus 307 : 
2 alleles
13.0% missing data
   3   (0.752) 0.828 0.768 0.750 0.932 
   1   (0.248) 0.172 0.232 0.250 0.068 

Locus 308 : 
2 alleles
5.1% missing data
   3   (0.914) 0.849 0.934 0.945 0.976 
   1   (0.086) 0.151 0.066 0.055 0.024 

Locus 309 : 
2 alleles
2.2% missing data
   2   (0.805) 0.618 0.775 0.845 0.945 
   3   (0.195) 0.382 0.225 0.155 0.055 

Locus 310 : 
2 alleles
5.8% missing data
   4   (0.879) 0.913 0.856 0.925 0.924 
   2   (0.121) 0.087 0.144 0.075 0.076 

Locus 311 : 
2 alleles
15.2% missing data
   3   (0.850) 0.746 0.814 0.897 0.946 
   1   (0.150) 0.254 0.186 0.103 0.054 

Locus 312 : 
2 alleles
5.1% missing data
   2   (0.892) 0.537 0.953 0.899 0.971 
   3   (0.108) 0.463 0.047 0.101 0.029 

Locus 313 : 
2 alleles
2.2% missing data
   3   (0.096) 0.090 0.069 0.071 0.025 
   4   (0.904) 0.910 0.931 0.929 0.975 

Locus 314 : 
2 alleles
9.4% missing data
   2   (0.920) 0.950 0.968 0.928 0.986 
   4   (0.080) 0.050 0.032 0.072 0.014 

Locus 315 : 
2 alleles
2.2% missing data
   2   (0.623) 0.771 0.769 0.554 0.605 
   4   (0.377) 0.229 0.231 0.446 0.395 

Locus 316 : 
2 alleles
2.9% missing data
   1   (0.923) 0.970 0.983 0.911 0.988 
   3   (0.077) 0.030 0.017 0.089 0.012 

Locus 317 : 
2 alleles
5.8% missing data
   4   (0.918) 0.777 0.915 0.961 0.960 
   2   (0.082) 0.223 0.085 0.039 0.040 

Locus 318 : 
2 alleles
6.5% missing data
   2   (0.898) 0.859 0.968 0.911 0.840 
   4   (0.102) 0.141 0.032 0.089 0.160 

Locus 319 : 
2 alleles
4.3% missing data
   2   (0.656) 0.557 0.575 0.695 0.856 
   4   (0.344) 0.443 0.425 0.305 0.144 

Locus 320 : 
2 alleles
5.1% missing data
   2   (0.386) 0.605 0.265 0.423 0.393 
   4   (0.614) 0.395 0.735 0.577 0.607 

Locus 321 : 
2 alleles
10.9% missing data
   2   (0.837) 0.796 0.804 0.879 0.942 
   4   (0.163) 0.204 0.196 0.121 0.058 

Locus 322 : 
2 alleles
6.5% missing data
   1   (0.255) 0.306 0.309 0.218 0.090 
   3   (0.745) 0.694 0.691 0.782 0.910 

Locus 323 : 
2 alleles
18.8% missing data
   3   (0.936) 0.738 0.892 0.981 0.980 
   1   (0.064) 0.262 0.108 0.019 0.020 

Locus 324 : 
2 alleles
3.6% missing data
   3   (0.797) 0.833 0.917 0.761 0.724 
   1   (0.203) 0.167 0.083 0.239 0.276 

Locus 325 : 
2 alleles
14.5% missing data
   1   (0.864) 0.835 0.871 0.899 0.902 
   3   (0.136) 0.165 0.129 0.101 0.098 

Locus 326 : 
2 alleles
13.8% missing data
   4   (0.608) 0.474 0.604 0.671 0.155 
   2   (0.392) 0.526 0.396 0.329 0.845 

Locus 327 : 
2 alleles
5.8% missing data
   1   (0.143) 0.255 0.078 0.112 0.365 
   3   (0.857) 0.745 0.922 0.888 0.635 

Locus 328 : 
2 alleles
0.7% missing data
   4   (0.881) 0.592 0.881 0.923 0.975 
   2   (0.119) 0.408 0.119 0.077 0.025 

Locus 329 : 
2 alleles
5.1% missing data
   4   (0.349) 0.542 0.283 0.386 0.100 
   2   (0.651) 0.458 0.717 0.614 0.900 

Locus 330 : 
2 alleles
3.6% missing data
   3   (0.915) 0.763 0.811 0.971 0.975 
   1   (0.085) 0.237 0.189 0.029 0.025 

Locus 331 : 
2 alleles
15.2% missing data
   4   (0.917) 0.686 0.784 0.977 0.966 
   2   (0.083) 0.314 0.216 0.023 0.034 

Locus 332 : 
2 alleles
6.5% missing data
   1   (0.287) 0.341 0.426 0.224 0.090 
   3   (0.713) 0.659 0.574 0.776 0.910 

Locus 333 : 
2 alleles
5.1% missing data
   4   (0.909) 0.837 0.965 0.915 0.973 
   1   (0.091) 0.163 0.035 0.085 0.027 

Locus 334 : 
2 alleles
2.2% missing data
   1   (0.900) 0.988 0.897 0.936 0.968 
   3   (0.100) 0.012 0.103 0.064 0.032 

Locus 335 : 
2 alleles
15.9% missing data
   1   (0.889) 0.978 0.968 0.888 0.880 
   2   (0.111) 0.022 0.032 0.112 0.120 

Locus 336 : 
2 alleles
15.9% missing data
   4   (0.919) 0.980 0.967 0.928 0.977 
   1   (0.081) 0.020 0.033 0.072 0.023 

Locus 337 : 
2 alleles
13.0% missing data
   2   (0.572) 0.398 0.597 0.563 0.749 
   4   (0.428) 0.602 0.403 0.437 0.251 

Locus 338 : 
2 alleles
13.8% missing data
   3   (0.857) 0.913 0.831 0.903 0.875 
   1   (0.143) 0.087 0.169 0.097 0.125 

Locus 339 : 
2 alleles
5.1% missing data
   1   (0.682) 0.683 0.614 0.763 0.309 
   3   (0.318) 0.317 0.386 0.237 0.691 

Locus 340 : 
2 alleles
1.4% missing data
   4   (0.907) 0.939 0.937 0.932 0.973 
   2   (0.093) 0.061 0.063 0.068 0.027 

Locus 341 : 
2 alleles
13.0% missing data
   4   (0.886) 0.859 0.928 0.900 0.973 
   1   (0.114) 0.141 0.072 0.100 0.027 

Locus 342 : 
2 alleles
6.5% missing data
   2   (0.761) 0.870 0.802 0.789 0.570 
   3   (0.239) 0.130 0.198 0.211 0.430 

Locus 343 : 
2 alleles
10.1% missing data
   2   (0.830) 0.685 0.875 0.836 0.953 
   4   (0.170) 0.315 0.125 0.164 0.047 

Locus 344 : 
2 alleles
11.6% missing data
   1   (0.916) 0.744 0.932 0.950 0.974 
   3   (0.084) 0.256 0.068 0.050 0.026 

Locus 345 : 
2 alleles
15.9% missing data
   4   (0.848) 0.910 0.843 0.888 0.819 
   2   (0.152) 0.090 0.157 0.112 0.181 

Locus 346 : 
2 alleles
5.8% missing data
   2   (0.899) 0.954 0.946 0.911 0.952 
   4   (0.101) 0.046 0.054 0.089 0.048 

Locus 347 : 
2 alleles
5.8% missing data
   2   (0.909) 0.975 0.943 0.928 0.979 
   4   (0.091) 0.025 0.057 0.072 0.021 

Locus 348 : 
2 alleles
1.4% missing data
   3   (0.877) 0.920 0.924 0.884 0.971 
   2   (0.123) 0.080 0.076 0.116 0.029 

Locus 349 : 
2 alleles
4.3% missing data
   4   (0.935) 0.881 0.897 0.980 0.950 
   2   (0.065) 0.119 0.103 0.020 0.050 

Locus 350 : 
2 alleles
5.1% missing data
   1   (0.908) 0.954 0.971 0.897 0.982 
   3   (0.092) 0.046 0.029 0.103 0.018 

Locus 351 : 
2 alleles
14.5% missing data
   1   (0.591) 0.736 0.614 0.618 0.231 
   3   (0.409) 0.264 0.386 0.382 0.769 

Locus 352 : 
2 alleles
2.2% missing data
   3   (0.911) 0.936 0.956 0.926 0.976 
   1   (0.089) 0.064 0.044 0.074 0.024 

Locus 353 : 
2 alleles
2.2% missing data
   3   (0.858) 0.899 0.924 0.844 0.972 
   1   (0.142) 0.101 0.076 0.156 0.028 

Locus 354 : 
2 alleles
0.7% missing data
   2   (0.893) 0.948 0.945 0.896 0.981 
   4   (0.107) 0.052 0.055 0.104 0.019 

Locus 355 : 
2 alleles
13.8% missing data
   3   (0.895) 0.630 0.925 0.921 0.970 
   1   (0.105) 0.370 0.075 0.079 0.030 

Locus 356 : 
2 alleles
11.6% missing data
   2   (0.925) 0.935 0.971 0.939 0.966 
   4   (0.075) 0.065 0.029 0.061 0.034 

Locus 357 : 
2 alleles
3.6% missing data
   4   (0.896) 0.682 0.782 0.959 0.963 
   2   (0.104) 0.318 0.218 0.041 0.037 

Locus 358 : 
2 alleles
5.8% missing data
   2   (0.763) 0.687 0.696 0.814 0.878 
   4   (0.237) 0.313 0.304 0.186 0.122 

Locus 359 : 
2 alleles
1.4% missing data
   3   (0.912) 0.972 0.974 0.903 0.978 
   1   (0.088) 0.028 0.026 0.097 0.022 

Locus 360 : 
2 alleles
2.9% missing data
   3   (0.899) 0.919 0.935 0.920 0.967 
   1   (0.101) 0.081 0.065 0.080 0.033 

Locus 361 : 
2 alleles
5.1% missing data
   1   (0.389) 0.295 0.284 0.395 0.817 
   3   (0.611) 0.705 0.716 0.605 0.183 

Locus 362 : 
2 alleles
4.3% missing data
   1   (0.887) 0.423 0.935 0.935 0.751 
   2   (0.113) 0.577 0.065 0.065 0.249 

Locus 363 : 
2 alleles
4.3% missing data
   3   (0.925) 0.904 0.880 0.973 0.964 
   1   (0.075) 0.096 0.120 0.027 0.036 

Locus 364 : 
2 alleles
11.6% missing data
   2   (0.895) 0.857 0.908 0.935 0.860 
   4   (0.105) 0.143 0.092 0.065 0.140 

Locus 365 : 
2 alleles
2.9% missing data
   1   (0.822) 0.908 0.832 0.835 0.962 
   3   (0.178) 0.092 0.168 0.165 0.038 

Locus 366 : 
2 alleles
5.1% missing data
   4   (0.474) 0.636 0.442 0.479 0.484 
   2   (0.526) 0.364 0.558 0.521 0.516 

Locus 367 : 
2 alleles
9.4% missing data
   2   (0.918) 0.951 0.973 0.918 0.987 
   3   (0.082) 0.049 0.027 0.082 0.013 

Locus 368 : 
2 alleles
6.5% missing data
   2   (0.493) 0.331 0.483 0.470 0.837 
   4   (0.507) 0.669 0.517 0.530 0.163 

Locus 369 : 
2 alleles
5.8% missing data
   4   (0.917) 0.857 0.867 0.967 0.967 
   1   (0.083) 0.143 0.133 0.033 0.033 

Locus 370 : 
2 alleles
5.8% missing data
   2   (0.237) 0.466 0.244 0.211 0.067 
   4   (0.763) 0.534 0.756 0.789 0.933 

Locus 371 : 
2 alleles
1.4% missing data
   1   (0.863) 0.961 0.880 0.885 0.956 
   3   (0.137) 0.039 0.120 0.115 0.044 

Locus 372 : 
2 alleles
0.7% missing data
   1   (0.317) 0.447 0.255 0.350 0.086 
   3   (0.683) 0.553 0.745 0.650 0.914 

Locus 373 : 
2 alleles
2.2% missing data
   4   (0.929) 0.933 0.984 0.922 0.991 
   2   (0.071) 0.067 0.016 0.078 0.009 

Locus 374 : 
2 alleles
19.6% missing data
   2   (0.625) 0.703 0.711 0.582 0.771 
   4   (0.375) 0.297 0.289 0.418 0.229 

Locus 375 : 
2 alleles
15.9% missing data
   2   (0.909) 0.973 0.957 0.923 0.943 
   4   (0.091) 0.027 0.043 0.077 0.057 

Locus 376 : 
2 alleles
2.2% missing data
   2   (0.884) 0.917 0.804 0.939 0.961 
   3   (0.116) 0.083 0.196 0.061 0.039 

Locus 377 : 
2 alleles
4.3% missing data
   1   (0.567) 0.774 0.512 0.574 0.770 
   3   (0.433) 0.226 0.488 0.426 0.230 

Locus 378 : 
2 alleles
15.9% missing data
   2   (0.209) 0.241 0.066 0.327 0.035 
   4   (0.791) 0.759 0.934 0.673 0.965 

Locus 379 : 
2 alleles
14.5% missing data
   2   (0.658) 0.871 0.668 0.677 0.546 
   4   (0.342) 0.129 0.332 0.323 0.454 

Locus 380 : 
2 alleles
2.9% missing data
   2   (0.898) 0.959 0.848 0.947 0.968 
   4   (0.102) 0.041 0.152 0.053 0.032 

Locus 381 : 
2 alleles
7.2% missing data
   4   (0.868) 0.951 0.890 0.894 0.904 
   2   (0.132) 0.049 0.110 0.106 0.096 

Locus 382 : 
2 alleles
5.8% missing data
   4   (0.897) 0.764 0.948 0.938 0.676 
   2   (0.103) 0.236 0.052 0.062 0.324 

Locus 383 : 
2 alleles
14.5% missing data
   1   (0.297) 0.207 0.179 0.377 0.076 
   3   (0.703) 0.793 0.821 0.623 0.924 

Locus 384 : 
2 alleles
8.7% missing data
   1   (0.874) 0.917 0.888 0.901 0.959 
   3   (0.126) 0.083 0.112 0.099 0.041 

Locus 385 : 
2 alleles
10.9% missing data
   2   (0.898) 0.852 0.921 0.930 0.923 
   4   (0.102) 0.148 0.079 0.070 0.077 

Locus 386 : 
2 alleles
11.6% missing data
   2   (0.867) 0.692 0.881 0.902 0.922 
   1   (0.133) 0.308 0.119 0.098 0.078 

Locus 387 : 
2 alleles
7.2% missing data
   2   (0.818) 0.575 0.740 0.885 0.880 
   3   (0.182) 0.425 0.260 0.115 0.120 

Locus 388 : 
2 alleles
6.5% missing data
   3   (0.813) 0.760 0.877 0.835 0.703 
   1   (0.187) 0.240 0.123 0.165 0.297 

Locus 389 : 
2 alleles
4.3% missing data
   1   (0.793) 0.850 0.837 0.790 0.910 
   3   (0.207) 0.150 0.163 0.210 0.090 

Locus 390 : 
2 alleles
15.9% missing data
   1   (0.682) 0.690 0.786 0.635 0.759 
   3   (0.318) 0.310 0.214 0.365 0.241 

Locus 391 : 
2 alleles
4.3% missing data
   4   (0.749) 0.841 0.753 0.794 0.572 
   2   (0.251) 0.159 0.247 0.206 0.428 

Locus 392 : 
2 alleles
15.9% missing data
   3   (0.946) 0.972 0.927 0.987 0.762 
   1   (0.054) 0.028 0.073 0.013 0.238 

Locus 393 : 
2 alleles
15.2% missing data
   3   (0.895) 0.889 0.902 0.929 0.966 
   1   (0.105) 0.111 0.098 0.071 0.034 

Locus 394 : 
2 alleles
10.1% missing data
   2   (0.884) 0.736 0.898 0.918 0.958 
   4   (0.116) 0.264 0.102 0.082 0.042 

Locus 395 : 
2 alleles
11.6% missing data
   2   (0.291) 0.604 0.227 0.260 0.595 
   4   (0.709) 0.396 0.773 0.740 0.405 

Locus 396 : 
2 alleles
12.3% missing data
   3   (0.802) 0.660 0.779 0.872 0.543 
   1   (0.198) 0.340 0.221 0.128 0.457 

Locus 397 : 
2 alleles
6.5% missing data
   2   (0.537) 0.392 0.479 0.581 0.480 
   3   (0.463) 0.608 0.521 0.419 0.520 

Locus 398 : 
2 alleles
11.6% missing data
   2   (0.514) 0.364 0.598 0.440 0.877 
   4   (0.486) 0.636 0.402 0.560 0.123 

Locus 399 : 
2 alleles
2.9% missing data
   3   (0.908) 0.942 0.957 0.920 0.968 
   1   (0.092) 0.058 0.043 0.080 0.032 

Locus 400 : 
2 alleles
5.1% missing data
   1   (0.723) 0.714 0.703 0.736 0.926 
   3   (0.277) 0.286 0.297 0.264 0.074 

Locus 401 : 
2 alleles
13.0% missing data
   1   (0.839) 0.872 0.900 0.828 0.962 
   2   (0.161) 0.128 0.100 0.172 0.038 

Locus 402 : 
2 alleles
5.1% missing data
   2   (0.803) 0.483 0.777 0.881 0.500 
   4   (0.197) 0.517 0.223 0.119 0.500 

Locus 403 : 
2 alleles
3.6% missing data
   4   (0.844) 0.895 0.794 0.890 0.948 
   2   (0.156) 0.105 0.206 0.110 0.052 

Locus 404 : 
2 alleles
12.3% missing data
   2   (0.852) 0.904 0.870 0.902 0.657 
   4   (0.148) 0.096 0.130 0.098 0.343 

Locus 405 : 
2 alleles
2.2% missing data
   2   (0.753) 0.781 0.783 0.787 0.551 
   3   (0.247) 0.219 0.217 0.213 0.449 

Locus 406 : 
2 alleles
11.6% missing data
   2   (0.911) 0.954 0.863 0.960 0.956 
   4   (0.089) 0.046 0.137 0.040 0.044 

Locus 407 : 
2 alleles
3.6% missing data
   2   (0.821) 0.774 0.912 0.781 0.964 
   4   (0.179) 0.226 0.088 0.219 0.036 

Locus 408 : 
2 alleles
13.0% missing data
   2   (0.872) 0.772 0.852 0.914 0.962 
   4   (0.128) 0.228 0.148 0.086 0.038 

Locus 409 : 
2 alleles
2.2% missing data
   2   (0.123) 0.066 0.031 0.186 0.016 
   4   (0.877) 0.934 0.969 0.814 0.984 

Locus 410 : 
2 alleles
5.1% missing data
   2   (0.916) 0.779 0.922 0.955 0.974 
   4   (0.084) 0.221 0.078 0.045 0.026 

Locus 411 : 
2 alleles
18.1% missing data
   2   (0.868) 0.924 0.900 0.882 0.962 
   4   (0.132) 0.076 0.100 0.118 0.038 

Locus 412 : 
2 alleles
14.5% missing data
   1   (0.889) 0.979 0.956 0.880 0.935 
   2   (0.111) 0.021 0.044 0.120 0.065 

Locus 413 : 
2 alleles
14.5% missing data
   1   (0.935) 0.970 0.990 0.903 0.994 
   3   (0.065) 0.030 0.010 0.097 0.006 

Locus 414 : 
2 alleles
13.0% missing data
   4   (0.899) 0.907 0.955 0.900 0.974 
   2   (0.101) 0.093 0.045 0.100 0.026 

Locus 415 : 
2 alleles
3.6% missing data
   1   (0.129) 0.134 0.089 0.117 0.030 
   3   (0.871) 0.866 0.911 0.883 0.970 

Locus 416 : 
2 alleles
3.6% missing data
   3   (0.856) 0.826 0.911 0.859 0.953 
   1   (0.144) 0.174 0.089 0.141 0.047 

Locus 417 : 
2 alleles
10.1% missing data
   3   (0.908) 0.963 0.943 0.926 0.984 
   4   (0.092) 0.037 0.057 0.074 0.016 

Locus 418 : 
2 alleles
5.1% missing data
   2   (0.787) 0.369 0.828 0.803 0.923 
   4   (0.213) 0.631 0.172 0.197 0.077 

Locus 419 : 
2 alleles
2.9% missing data
   3   (0.733) 0.689 0.766 0.726 0.916 
   4   (0.267) 0.311 0.234 0.274 0.084 

Locus 420 : 
2 alleles
13.8% missing data
   1   (0.252) 0.281 0.252 0.219 0.292 
   4   (0.748) 0.719 0.748 0.781 0.708 

Locus 421 : 
2 alleles
11.6% missing data
   2   (0.932) 0.962 0.990 0.895 0.994 
   4   (0.068) 0.038 0.010 0.105 0.006 

Locus 422 : 
2 alleles
5.1% missing data
   2   (0.860) 0.924 0.958 0.852 0.500 
   4   (0.140) 0.076 0.042 0.148 0.500 

Locus 423 : 
2 alleles
14.5% missing data
   3   (0.636) 0.707 0.551 0.718 0.271 
   2   (0.364) 0.293 0.449 0.282 0.729 

Locus 424 : 
2 alleles
13.0% missing data
   2   (0.889) 0.733 0.888 0.928 0.973 
   4   (0.111) 0.267 0.112 0.072 0.027 

Locus 425 : 
2 alleles
2.9% missing data
   2   (0.890) 0.870 0.781 0.951 0.951 
   4   (0.110) 0.130 0.219 0.049 0.049 

Locus 426 : 
2 alleles
5.8% missing data
   3   (0.826) 0.752 0.936 0.762 0.967 
   2   (0.174) 0.248 0.064 0.238 0.033 

Locus 427 : 
2 alleles
18.8% missing data
   4   (0.889) 0.933 0.927 0.902 0.974 
   2   (0.111) 0.067 0.073 0.098 0.026 

Locus 428 : 
2 alleles
5.8% missing data
   2   (0.927) 0.969 0.918 0.966 0.975 
   4   (0.073) 0.031 0.082 0.034 0.025 

Locus 429 : 
2 alleles
15.2% missing data
   2   (0.730) 0.840 0.760 0.728 0.835 
   3   (0.270) 0.160 0.240 0.272 0.165 

Locus 430 : 
2 alleles
4.3% missing data
   4   (0.794) 0.852 0.853 0.817 0.625 
   2   (0.206) 0.148 0.147 0.183 0.375 

Locus 431 : 
2 alleles
2.9% missing data
   1   (0.361) 0.213 0.442 0.301 0.453 
   3   (0.639) 0.787 0.558 0.699 0.547 

Locus 432 : 
2 alleles
0.7% missing data
   1   (0.487) 0.785 0.407 0.479 0.828 
   4   (0.513) 0.215 0.593 0.521 0.172 

Locus 433 : 
2 alleles
13.8% missing data
   2   (0.829) 0.919 0.896 0.811 0.949 
   4   (0.171) 0.081 0.104 0.189 0.051 

Locus 434 : 
2 alleles
14.5% missing data
   3   (0.757) 0.750 0.816 0.779 0.557 
   2   (0.243) 0.250 0.184 0.221 0.443 

Locus 435 : 
2 alleles
3.6% missing data
   4   (0.811) 0.783 0.877 0.798 0.935 
   2   (0.189) 0.217 0.123 0.202 0.065 

Locus 436 : 
2 alleles
8.0% missing data
   4   (0.765) 0.687 0.768 0.777 0.948 
   2   (0.235) 0.313 0.232 0.223 0.052 

Locus 437 : 
2 alleles
2.9% missing data
   1   (0.918) 0.937 0.920 0.955 0.966 
   3   (0.082) 0.063 0.080 0.045 0.034 

Locus 438 : 
2 alleles
5.1% missing data
   2   (0.929) 0.995 0.991 0.876 0.994 
   4   (0.071) 0.005 0.009 0.124 0.006 

Locus 439 : 
2 alleles
2.2% missing data
   3   (0.905) 0.980 0.954 0.912 0.982 
   4   (0.095) 0.020 0.046 0.088 0.018 

Locus 440 : 
2 alleles
3.6% missing data
   3   (0.815) 0.762 0.893 0.794 0.928 
   1   (0.185) 0.238 0.107 0.206 0.072 

Locus 441 : 
2 alleles
1.4% missing data
   2   (0.896) 0.948 0.941 0.936 0.604 
   4   (0.104) 0.052 0.059 0.064 0.396 

Locus 442 : 
2 alleles
6.5% missing data
   3   (0.862) 0.767 0.943 0.834 0.978 
   1   (0.138) 0.233 0.057 0.166 0.022 

Locus 443 : 
2 alleles
2.2% missing data
   4   (0.696) 0.362 0.742 0.695 0.847 
   2   (0.304) 0.638 0.258 0.305 0.153 

Locus 444 : 
2 alleles
3.6% missing data
   3   (0.874) 0.928 0.909 0.894 0.933 
   2   (0.126) 0.072 0.091 0.106 0.067 

Locus 445 : 
2 alleles
13.8% missing data
   3   (0.410) 0.565 0.410 0.425 0.121 
   1   (0.590) 0.435 0.590 0.575 0.879 

Locus 446 : 
2 alleles
4.3% missing data
   1   (0.241) 0.297 0.197 0.253 0.060 
   3   (0.759) 0.703 0.803 0.747 0.940 

Locus 447 : 
2 alleles
5.1% missing data
   3   (0.706) 0.796 0.697 0.725 0.781 
   2   (0.294) 0.204 0.303 0.275 0.219 

Locus 448 : 
2 alleles
12.3% missing data
   1   (0.083) 0.230 0.022 0.090 0.017 
   3   (0.917) 0.770 0.978 0.910 0.983 

Locus 449 : 
2 alleles
5.1% missing data
   2   (0.398) 0.417 0.523 0.314 0.524 
   4   (0.602) 0.583 0.477 0.686 0.476 

Locus 450 : 
2 alleles
13.0% missing data
   2   (0.848) 0.910 0.690 0.917 0.955 
   4   (0.152) 0.090 0.310 0.083 0.045 

Locus 451 : 
2 alleles
2.9% missing data
   2   (0.819) 0.672 0.803 0.861 0.903 
   4   (0.181) 0.328 0.197 0.139 0.097 

Locus 452 : 
2 alleles
2.2% missing data
   2   (0.617) 0.554 0.621 0.629 0.715 
   4   (0.383) 0.446 0.379 0.371 0.285 

Locus 453 : 
2 alleles
8.0% missing data
   4   (0.336) 0.490 0.266 0.377 0.087 
   2   (0.664) 0.510 0.734 0.623 0.913 

Locus 454 : 
2 alleles
2.9% missing data
   4   (0.919) 0.945 0.967 0.931 0.979 
   2   (0.081) 0.055 0.033 0.069 0.021 

Locus 455 : 
2 alleles
11.6% missing data
   1   (0.909) 0.886 0.960 0.920 0.954 
   3   (0.091) 0.114 0.040 0.080 0.046 

Locus 456 : 
2 alleles
2.9% missing data
   4   (0.877) 0.823 0.883 0.913 0.936 
   2   (0.123) 0.177 0.117 0.087 0.064 

Locus 457 : 
2 alleles
11.6% missing data
   3   (0.916) 0.970 0.897 0.958 0.974 
   2   (0.084) 0.030 0.103 0.042 0.026 

Locus 458 : 
2 alleles
13.0% missing data
   1   (0.853) 0.905 0.925 0.869 0.729 
   3   (0.147) 0.095 0.075 0.131 0.271 

Locus 459 : 
2 alleles
12.3% missing data
   3   (0.934) 0.964 0.990 0.900 0.994 
   4   (0.066) 0.036 0.010 0.100 0.006 

Locus 460 : 
2 alleles
6.5% missing data
   1   (0.861) 0.925 0.862 0.902 0.807 
   3   (0.139) 0.075 0.138 0.098 0.193 

Locus 461 : 
2 alleles
7.2% missing data
   2   (0.767) 0.838 0.775 0.799 0.816 
   4   (0.233) 0.162 0.225 0.201 0.184 

Locus 462 : 
2 alleles
3.6% missing data
   2   (0.666) 0.580 0.665 0.664 0.903 
   4   (0.334) 0.420 0.335 0.336 0.097 

Locus 463 : 
2 alleles
8.0% missing data
   1   (0.686) 0.593 0.623 0.715 0.917 
   3   (0.314) 0.407 0.377 0.285 0.083 

Locus 464 : 
2 alleles
4.3% missing data
   3   (0.915) 0.917 0.927 0.948 0.980 
   1   (0.085) 0.083 0.073 0.052 0.020 

Locus 465 : 
2 alleles
15.9% missing data
   1   (0.912) 0.813 0.948 0.935 0.968 
   3   (0.088) 0.187 0.052 0.065 0.032 

Locus 466 : 
2 alleles
13.0% missing data
   3   (0.800) 0.686 0.850 0.805 0.898 
   1   (0.200) 0.314 0.150 0.195 0.102 

Locus 467 : 
2 alleles
11.6% missing data
   1   (0.826) 0.591 0.906 0.807 0.953 
   3   (0.174) 0.409 0.094 0.193 0.047 

Locus 468 : 
2 alleles
3.6% missing data
   1   (0.180) 0.096 0.132 0.186 0.051 
   3   (0.820) 0.904 0.868 0.814 0.949 

Locus 469 : 
2 alleles
5.8% missing data
   2   (0.917) 0.859 0.938 0.949 0.965 
   4   (0.083) 0.141 0.062 0.051 0.035 

Locus 470 : 
2 alleles
5.1% missing data
   2   (0.373) 0.260 0.326 0.363 0.642 
   4   (0.627) 0.740 0.674 0.637 0.358 

Locus 471 : 
2 alleles
5.8% missing data
   2   (0.519) 0.598 0.531 0.537 0.263 
   4   (0.481) 0.402 0.469 0.463 0.737 

Locus 472 : 
2 alleles
3.6% missing data
   3   (0.857) 0.953 0.893 0.866 0.964 
   4   (0.143) 0.047 0.107 0.134 0.036 

Locus 473 : 
2 alleles
2.9% missing data
   4   (0.890) 0.619 0.921 0.919 0.968 
   2   (0.110) 0.381 0.079 0.081 0.032 

Locus 474 : 
2 alleles
15.2% missing data
   1   (0.479) 0.638 0.417 0.505 0.431 
   3   (0.521) 0.362 0.583 0.495 0.569 

Locus 475 : 
2 alleles
11.6% missing data
   3   (0.889) 0.881 0.873 0.929 0.971 
   1   (0.111) 0.119 0.127 0.071 0.029 

Locus 476 : 
2 alleles
13.0% missing data
   4   (0.909) 0.965 0.986 0.832 0.991 
   2   (0.091) 0.035 0.014 0.168 0.009 

Locus 477 : 
2 alleles
15.2% missing data
   2   (0.186) 0.250 0.233 0.143 0.056 
   4   (0.814) 0.750 0.767 0.857 0.944 

Locus 478 : 
2 alleles
6.5% missing data
   4   (0.938) 0.985 0.993 0.902 0.995 
   2   (0.062) 0.015 0.007 0.098 0.005 

Locus 479 : 
2 alleles
11.6% missing data
   1   (0.871) 0.760 0.898 0.894 0.970 
   4   (0.129) 0.240 0.102 0.106 0.030 

Locus 480 : 
2 alleles
4.3% missing data
   1   (0.313) 0.109 0.115 0.443 0.240 
   3   (0.687) 0.891 0.885 0.557 0.760 

Locus 481 : 
2 alleles
2.2% missing data
   3   (0.894) 0.969 0.886 0.929 0.982 
   4   (0.106) 0.031 0.114 0.071 0.018 

Locus 482 : 
2 alleles
0.7% missing data
   2   (0.144) 0.351 0.166 0.096 0.061 
   4   (0.856) 0.649 0.834 0.904 0.939 

Locus 483 : 
2 alleles
13.0% missing data
   4   (0.748) 0.829 0.755 0.790 0.571 
   2   (0.252) 0.171 0.245 0.210 0.429 

Locus 484 : 
2 alleles
12.3% missing data
   3   (0.911) 0.853 0.949 0.932 0.960 
   1   (0.089) 0.147 0.051 0.068 0.040 

Locus 485 : 
2 alleles
13.0% missing data
   3   (0.852) 0.637 0.877 0.878 0.952 
   1   (0.148) 0.363 0.123 0.122 0.048 

Locus 486 : 
2 alleles
3.6% missing data
   4   (0.919) 0.993 0.976 0.943 0.702 
   2   (0.081) 0.007 0.024 0.057 0.298 

Locus 487 : 
2 alleles
2.9% missing data
   2   (0.144) 0.072 0.243 0.086 0.045 
   3   (0.856) 0.928 0.757 0.914 0.955 

Locus 488 : 
2 alleles
5.8% missing data
   2   (0.828) 0.939 0.872 0.824 0.959 
   4   (0.172) 0.061 0.128 0.176 0.041 

Locus 489 : 
2 alleles
12.3% missing data
   1   (0.498) 0.316 0.624 0.438 0.551 
   3   (0.502) 0.684 0.376 0.562 0.449 

Locus 490 : 
2 alleles
3.6% missing data
   2   (0.898) 0.927 0.896 0.936 0.968 
   4   (0.102) 0.073 0.104 0.064 0.032 

Locus 491 : 
2 alleles
5.1% missing data
   3   (0.074) 0.142 0.016 0.083 0.011 
   1   (0.926) 0.858 0.984 0.917 0.989 

Locus 492 : 
2 alleles
1.4% missing data
   1   (0.911) 0.829 0.942 0.939 0.974 
   3   (0.089) 0.171 0.058 0.061 0.026 

Locus 493 : 
2 alleles
10.9% missing data
   2   (0.862) 0.724 0.914 0.875 0.930 
   4   (0.138) 0.276 0.086 0.125 0.070 

Locus 494 : 
2 alleles
2.9% missing data
   4   (0.850) 0.700 0.801 0.900 0.953 
   3   (0.150) 0.300 0.199 0.100 0.047 

Locus 495 : 
2 alleles
14.5% missing data
   2   (0.813) 0.875 0.810 0.882 0.260 
   4   (0.187) 0.125 0.190 0.118 0.740 

Locus 496 : 
2 alleles
2.9% missing data
   4   (0.869) 0.932 0.883 0.893 0.966 
   2   (0.131) 0.068 0.117 0.107 0.034 

Locus 497 : 
2 alleles
4.3% missing data
   1   (0.851) 0.874 0.911 0.844 0.963 
   3   (0.149) 0.126 0.089 0.156 0.037 

Locus 498 : 
2 alleles
12.3% missing data
   3   (0.887) 0.948 0.925 0.900 0.977 
   2   (0.113) 0.052 0.075 0.100 0.023 

Locus 499 : 
2 alleles
4.3% missing data
   4   (0.923) 0.981 0.904 0.965 0.971 
   2   (0.077) 0.019 0.096 0.035 0.029 

Locus 500 : 
2 alleles
15.2% missing data
   1   (0.852) 0.734 0.838 0.891 0.958 
   3   (0.148) 0.266 0.162 0.109 0.042 

Locus 501 : 
2 alleles
1.4% missing data
   1   (0.704) 0.586 0.710 0.705 0.921 
   2   (0.296) 0.414 0.290 0.295 0.079 

Locus 502 : 
2 alleles
10.9% missing data
   2   (0.941) 0.991 0.991 0.919 0.994 
   4   (0.059) 0.009 0.009 0.081 0.006 

Locus 503 : 
2 alleles
16.7% missing data
   4   (0.837) 0.429 0.833 0.880 0.946 
   3   (0.163) 0.571 0.167 0.120 0.054 

Locus 504 : 
2 alleles
6.5% missing data
   1   (0.788) 0.463 0.836 0.801 0.891 
   3   (0.212) 0.537 0.164 0.199 0.109 

Locus 505 : 
2 alleles
11.6% missing data
   1   (0.402) 0.225 0.277 0.459 0.443 
   3   (0.598) 0.775 0.723 0.541 0.557 

Locus 506 : 
2 alleles
3.6% missing data
   4   (0.912) 0.845 0.956 0.927 0.981 
   2   (0.088) 0.155 0.044 0.073 0.019 

Locus 507 : 
2 alleles
5.8% missing data
   4   (0.616) 0.567 0.651 0.649 0.236 
   1   (0.384) 0.433 0.349 0.351 0.764 

Locus 508 : 
2 alleles
18.1% missing data
   3   (0.908) 0.960 0.963 0.906 0.985 
   4   (0.092) 0.040 0.037 0.094 0.015 

Locus 509 : 
2 alleles
17.4% missing data
   1   (0.842) 0.921 0.868 0.852 0.968 
   3   (0.158) 0.079 0.132 0.148 0.032 

Locus 510 : 
2 alleles
4.3% missing data
   1   (0.728) 0.600 0.711 0.745 0.935 
   4   (0.272) 0.400 0.289 0.255 0.065 

Locus 511 : 
2 alleles
15.9% missing data
   1   (0.908) 0.943 0.863 0.956 0.972 
   3   (0.092) 0.057 0.137 0.044 0.028 

Locus 512 : 
2 alleles
15.9% missing data
   3   (0.909) 0.943 0.961 0.941 0.773 
   1   (0.091) 0.057 0.039 0.059 0.227 

Locus 513 : 
2 alleles
3.6% missing data
   2   (0.768) 0.792 0.725 0.827 0.748 
   4   (0.232) 0.208 0.275 0.173 0.252 

Locus 514 : 
2 alleles
10.1% missing data
   1   (0.782) 0.571 0.808 0.794 0.943 
   3   (0.218) 0.429 0.192 0.206 0.057 

Locus 515 : 
2 alleles
3.6% missing data
   4   (0.880) 0.687 0.884 0.918 0.962 
   1   (0.120) 0.313 0.116 0.082 0.038 

Locus 516 : 
2 alleles
13.8% missing data
   2   (0.870) 0.893 0.921 0.869 0.977 
   4   (0.130) 0.107 0.079 0.131 0.023 

Locus 517 : 
2 alleles
3.6% missing data
   1   (0.751) 0.697 0.787 0.739 0.946 
   4   (0.249) 0.303 0.213 0.261 0.054 

Locus 518 : 
2 alleles
6.5% missing data
   4   (0.777) 0.934 0.767 0.792 0.932 
   3   (0.223) 0.066 0.233 0.208 0.068 

Locus 519 : 
2 alleles
2.9% missing data
   3   (0.729) 0.651 0.658 0.774 0.882 
   1   (0.271) 0.349 0.342 0.226 0.118 

Locus 520 : 
2 alleles
5.1% missing data
   3   (0.746) 0.714 0.470 0.891 0.174 
   4   (0.254) 0.286 0.530 0.109 0.826 

Locus 521 : 
2 alleles
3.6% missing data
   2   (0.901) 0.812 0.802 0.959 0.971 
   4   (0.099) 0.188 0.198 0.041 0.029 

Locus 522 : 
2 alleles
13.8% missing data
   2   (0.898) 0.951 0.975 0.856 0.986 
   4   (0.102) 0.049 0.025 0.144 0.014 

Locus 523 : 
2 alleles
7.2% missing data
   4   (0.867) 0.909 0.914 0.872 0.969 
   3   (0.133) 0.091 0.086 0.128 0.031 

Locus 524 : 
2 alleles
13.0% missing data
   1   (0.906) 0.801 0.899 0.948 0.975 
   3   (0.094) 0.199 0.101 0.052 0.025 

Locus 525 : 
2 alleles
8.0% missing data
   2   (0.927) 0.940 0.880 0.973 0.975 
   4   (0.073) 0.060 0.120 0.027 0.025 

Locus 526 : 
2 alleles
5.1% missing data
   2   (0.410) 0.368 0.367 0.414 0.494 
   3   (0.590) 0.632 0.633 0.586 0.506 

Locus 527 : 
2 alleles
5.1% missing data
   2   (0.877) 0.810 0.946 0.902 0.616 
   4   (0.123) 0.190 0.054 0.098 0.384 

Locus 528 : 
2 alleles
12.3% missing data
   4   (0.884) 0.903 0.926 0.895 0.972 
   1   (0.116) 0.097 0.074 0.105 0.028 

Locus 529 : 
2 alleles
12.3% missing data
   2   (0.889) 0.938 0.897 0.922 0.960 
   4   (0.111) 0.062 0.103 0.078 0.040 

Locus 530 : 
2 alleles
2.9% missing data
   1   (0.909) 0.843 0.956 0.922 0.981 
   4   (0.091) 0.157 0.044 0.078 0.019 

Locus 531 : 
2 alleles
4.3% missing data
   1   (0.745) 0.768 0.847 0.691 0.914 
   3   (0.255) 0.232 0.153 0.309 0.086 

Locus 532 : 
2 alleles
12.3% missing data
   1   (0.544) 0.665 0.762 0.383 0.896 
   4   (0.456) 0.335 0.238 0.617 0.104 

Locus 533 : 
2 alleles
5.1% missing data
   1   (0.883) 0.738 0.939 0.889 0.966 
   4   (0.117) 0.262 0.061 0.111 0.034 

Locus 534 : 
2 alleles
12.3% missing data
   2   (0.863) 0.834 0.934 0.847 0.969 
   4   (0.137) 0.166 0.066 0.153 0.031 

Locus 535 : 
2 alleles
17.4% missing data
   3   (0.697) 0.688 0.712 0.687 0.920 
   1   (0.303) 0.312 0.288 0.313 0.080 

Locus 536 : 
2 alleles
2.9% missing data
   1   (0.872) 0.880 0.890 0.899 0.954 
   3   (0.128) 0.120 0.110 0.101 0.046 

Locus 537 : 
2 alleles
3.6% missing data
   2   (0.444) 0.341 0.462 0.471 0.109 
   4   (0.556) 0.659 0.538 0.529 0.891 

Locus 538 : 
2 alleles
15.9% missing data
   3   (0.826) 0.569 0.793 0.876 0.921 
   1   (0.174) 0.431 0.207 0.124 0.079 

Locus 539 : 
2 alleles
13.8% missing data
   2   (0.798) 0.936 0.759 0.835 0.898 
   4   (0.202) 0.064 0.241 0.165 0.102 

Locus 540 : 
2 alleles
10.1% missing data
   2   (0.794) 0.467 0.824 0.848 0.560 
   4   (0.206) 0.533 0.176 0.152 0.440 

Locus 541 : 
2 alleles
11.6% missing data
   3   (0.620) 0.750 0.674 0.597 0.655 
   4   (0.380) 0.250 0.326 0.403 0.345 

Locus 542 : 
2 alleles
3.6% missing data
   1   (0.921) 0.874 0.845 0.972 0.978 
   3   (0.079) 0.126 0.155 0.028 0.022 

Locus 543 : 
2 alleles
10.1% missing data
   1   (0.924) 0.904 0.980 0.917 0.990 
   3   (0.076) 0.096 0.020 0.083 0.010 

Locus 544 : 
2 alleles
5.1% missing data
   1   (0.918) 0.947 0.937 0.948 0.970 
   3   (0.082) 0.053 0.063 0.052 0.030 

Locus 545 : 
2 alleles
2.9% missing data
   2   (0.834) 0.932 0.901 0.811 0.971 
   1   (0.166) 0.068 0.099 0.189 0.029 

Locus 546 : 
2 alleles
4.3% missing data
   2   (0.892) 0.888 0.940 0.907 0.929 
   4   (0.108) 0.112 0.060 0.093 0.071 

Locus 547 : 
2 alleles
5.8% missing data
   4   (0.745) 0.845 0.840 0.700 0.875 
   2   (0.255) 0.155 0.160 0.300 0.125 

Locus 548 : 
2 alleles
5.8% missing data
   3   (0.893) 0.802 0.891 0.934 0.957 
   1   (0.107) 0.198 0.109 0.066 0.043 

Locus 549 : 
2 alleles
2.9% missing data
   1   (0.107) 0.232 0.069 0.087 0.020 
   3   (0.893) 0.768 0.931 0.913 0.980 

Locus 550 : 
2 alleles
2.2% missing data
   1   (0.636) 0.841 0.604 0.632 0.896 
   4   (0.364) 0.159 0.396 0.368 0.104 

Locus 551 : 
2 alleles
2.9% missing data
   4   (0.908) 0.787 0.951 0.928 0.970 
   1   (0.092) 0.213 0.049 0.072 0.030 

Locus 552 : 
2 alleles
8.0% missing data
   2   (0.885) 0.874 0.968 0.843 0.983 
   4   (0.115) 0.126 0.032 0.157 0.017 

Locus 553 : 
2 alleles
10.1% missing data
   2   (0.823) 0.901 0.808 0.850 0.955 
   1   (0.177) 0.099 0.192 0.150 0.045 

Locus 554 : 
2 alleles
4.3% missing data
   1   (0.868) 0.804 0.789 0.927 0.948 
   3   (0.132) 0.196 0.211 0.073 0.052 

Locus 555 : 
2 alleles
11.6% missing data
   2   (0.871) 0.807 0.908 0.886 0.973 
   4   (0.129) 0.193 0.092 0.114 0.027 

Locus 556 : 
2 alleles
5.8% missing data
   4   (0.593) 0.570 0.242 0.776 0.458 
   2   (0.407) 0.430 0.758 0.224 0.542 

Locus 557 : 
2 alleles
14.5% missing data
   1   (0.827) 0.921 0.874 0.824 0.949 
   3   (0.173) 0.079 0.126 0.176 0.051 

Locus 558 : 
2 alleles
10.9% missing data
   1   (0.899) 0.952 0.909 0.952 0.660 
   2   (0.101) 0.048 0.091 0.048 0.340 

Locus 559 : 
2 alleles
2.2% missing data
   1   (0.915) 0.985 0.955 0.932 0.981 
   4   (0.085) 0.015 0.045 0.068 0.019 

Locus 560 : 
2 alleles
13.8% missing data
   2   (0.727) 0.552 0.711 0.786 0.563 
   4   (0.273) 0.448 0.289 0.214 0.437 

Locus 561 : 
2 alleles
5.8% missing data
   1   (0.500) 0.503 0.500 0.500 0.500 
   3   (0.500) 0.497 0.500 0.500 0.500 

Locus 562 : 
2 alleles
2.2% missing data
   2   (0.925) 0.953 0.957 0.951 0.977 
   4   (0.075) 0.047 0.043 0.049 0.023 

Locus 563 : 
2 alleles
1.4% missing data
   1   (0.894) 0.635 0.965 0.880 0.981 
   4   (0.106) 0.365 0.035 0.120 0.019 

Locus 564 : 
2 alleles
13.0% missing data
   4   (0.939) 0.991 0.991 0.911 0.994 
   3   (0.061) 0.009 0.009 0.089 0.006 

Locus 565 : 
2 alleles
1.4% missing data
   3   (0.880) 0.873 0.971 0.823 0.979 
   1   (0.120) 0.127 0.029 0.177 0.021 

Locus 566 : 
2 alleles
7.2% missing data
   1   (0.893) 0.829 0.922 0.921 0.944 
   3   (0.107) 0.171 0.078 0.079 0.056 

Locus 567 : 
2 alleles
10.9% missing data
   2   (0.717) 0.680 0.776 0.725 0.664 
   4   (0.283) 0.320 0.224 0.275 0.336 

Locus 568 : 
2 alleles
10.1% missing data
   3   (0.569) 0.335 0.580 0.590 0.509 
   4   (0.431) 0.665 0.420 0.410 0.491 

Locus 569 : 
2 alleles
12.3% missing data
   4   (0.855) 0.667 0.878 0.880 0.961 
   1   (0.145) 0.333 0.122 0.120 0.039 

Locus 570 : 
2 alleles
1.4% missing data
   2   (0.864) 0.863 0.905 0.908 0.612 
   3   (0.136) 0.137 0.095 0.092 0.388 

Locus 571 : 
2 alleles
16.7% missing data
   3   (0.922) 0.977 0.948 0.967 0.675 
   2   (0.078) 0.023 0.052 0.033 0.325 

Locus 572 : 
2 alleles
10.1% missing data
   2   (0.640) 0.516 0.602 0.693 0.495 
   1   (0.360) 0.484 0.398 0.307 0.505 

Locus 573 : 
2 alleles
13.8% missing data
   2   (0.726) 0.773 0.906 0.573 0.956 
   4   (0.274) 0.227 0.094 0.427 0.044 

Locus 574 : 
2 alleles
3.6% missing data
   3   (0.907) 0.564 0.906 0.952 0.972 
   1   (0.093) 0.436 0.094 0.048 0.028 

Locus 575 : 
2 alleles
12.3% missing data
   1   (0.911) 0.506 0.917 0.955 0.964 
   3   (0.089) 0.494 0.083 0.045 0.036 

Locus 576 : 
2 alleles
10.9% missing data
   1   (0.805) 0.799 0.913 0.783 0.752 
   4   (0.195) 0.201 0.087 0.217 0.248 

Locus 577 : 
2 alleles
4.3% missing data
   1   (0.916) 0.687 0.949 0.943 0.979 
   2   (0.084) 0.313 0.051 0.057 0.021 

Locus 578 : 
2 alleles
14.5% missing data
   2   (0.144) 0.250 0.114 0.124 0.047 
   4   (0.856) 0.750 0.886 0.876 0.953 

Locus 579 : 
2 alleles
15.2% missing data
   1   (0.921) 0.845 0.967 0.960 0.683 
   4   (0.079) 0.155 0.033 0.040 0.317 

Locus 580 : 
2 alleles
9.4% missing data
   2   (0.915) 0.917 0.849 0.966 0.967 
   4   (0.085) 0.083 0.151 0.034 0.033 

Locus 581 : 
2 alleles
5.1% missing data
   1   (0.837) 0.900 0.872 0.881 0.591 
   3   (0.163) 0.100 0.128 0.119 0.409 

Locus 582 : 
2 alleles
2.9% missing data
   3   (0.926) 0.656 0.949 0.962 0.962 
   1   (0.074) 0.344 0.051 0.038 0.038 

Locus 583 : 
2 alleles
4.3% missing data
   3   (0.093) 0.107 0.035 0.091 0.031 
   4   (0.907) 0.893 0.965 0.909 0.969 

Locus 584 : 
2 alleles
4.3% missing data
   3   (0.906) 0.886 0.905 0.967 0.283 
   2   (0.094) 0.114 0.095 0.033 0.717 

Locus 585 : 
2 alleles
6.5% missing data
   2   (0.432) 0.280 0.118 0.684 0.067 
   4   (0.568) 0.720 0.882 0.316 0.933 

Locus 586 : 
2 alleles
12.3% missing data
   1   (0.255) 0.309 0.279 0.232 0.081 
   3   (0.745) 0.691 0.721 0.768 0.919 

Locus 587 : 
2 alleles
1.4% missing data
   2   (0.860) 0.909 0.834 0.926 0.593 
   4   (0.140) 0.091 0.166 0.074 0.407 

Locus 588 : 
2 alleles
13.0% missing data
   2   (0.921) 0.990 0.882 0.966 0.979 
   1   (0.079) 0.010 0.118 0.034 0.021 

Locus 589 : 
2 alleles
16.7% missing data
   1   (0.668) 0.487 0.617 0.731 0.559 
   3   (0.332) 0.513 0.383 0.269 0.441 

Locus 590 : 
2 alleles
5.8% missing data
   3   (0.914) 0.835 0.927 0.948 0.984 
   2   (0.086) 0.165 0.073 0.052 0.016 

Locus 591 : 
2 alleles
1.4% missing data
   2   (0.923) 0.552 0.919 0.969 0.971 
   4   (0.077) 0.448 0.081 0.031 0.029 

Locus 592 : 
2 alleles
10.9% missing data
   4   (0.891) 0.919 0.953 0.885 0.972 
   2   (0.109) 0.081 0.047 0.115 0.028 

Locus 593 : 
2 alleles
13.8% missing data
   1   (0.844) 0.774 0.809 0.892 0.925 
   3   (0.156) 0.226 0.191 0.108 0.075 

Locus 594 : 
2 alleles
18.8% missing data
   1   (0.098) 0.057 0.030 0.117 0.018 
   4   (0.902) 0.943 0.970 0.883 0.982 

Locus 595 : 
2 alleles
10.1% missing data
   4   (0.903) 0.780 0.843 0.957 0.963 
   2   (0.097) 0.220 0.157 0.043 0.037 

Locus 596 : 
2 alleles
14.5% missing data
   2   (0.840) 0.867 0.878 0.883 0.606 
   4   (0.160) 0.133 0.122 0.117 0.394 

Locus 597 : 
2 alleles
12.3% missing data
   1   (0.269) 0.082 0.222 0.275 0.271 
   4   (0.731) 0.918 0.778 0.725 0.729 

Locus 598 : 
2 alleles
14.5% missing data
   1   (0.785) 0.651 0.781 0.844 0.642 
   3   (0.215) 0.349 0.219 0.156 0.358 

Locus 599 : 
2 alleles
13.0% missing data
   3   (0.676) 0.707 0.708 0.687 0.653 
   1   (0.324) 0.293 0.292 0.313 0.347 

Locus 600 : 
2 alleles
2.9% missing data
   3   (0.840) 0.893 0.912 0.855 0.680 
   4   (0.160) 0.107 0.088 0.145 0.320 

Locus 601 : 
2 alleles
14.5% missing data
   3   (0.202) 0.346 0.137 0.214 0.061 
   1   (0.798) 0.654 0.863 0.786 0.939 

Locus 602 : 
2 alleles
8.0% missing data
   1   (0.101) 0.052 0.015 0.128 0.160 
   3   (0.899) 0.948 0.985 0.872 0.840 

Locus 603 : 
2 alleles
5.1% missing data
   1   (0.860) 0.854 0.697 0.932 0.958 
   2   (0.140) 0.146 0.303 0.068 0.042 

Locus 604 : 
2 alleles
5.8% missing data
   3   (0.730) 0.528 0.741 0.778 0.565 
   1   (0.270) 0.472 0.259 0.222 0.435 

Locus 605 : 
2 alleles
7.2% missing data
   4   (0.844) 0.895 0.877 0.854 0.959 
   2   (0.156) 0.105 0.123 0.146 0.041 

Locus 606 : 
2 alleles
10.9% missing data
   1   (0.742) 0.725 0.741 0.793 0.534 
   2   (0.258) 0.275 0.259 0.207 0.466 

Locus 607 : 
2 alleles
5.1% missing data
   3   (0.837) 0.739 0.802 0.886 0.919 
   1   (0.163) 0.261 0.198 0.114 0.081 

Locus 608 : 
2 alleles
2.9% missing data
   3   (0.940) 0.961 0.993 0.908 0.995 
   4   (0.060) 0.039 0.007 0.092 0.005 

Locus 609 : 
2 alleles
6.5% missing data
   3   (0.932) 0.967 0.861 0.979 0.980 
   1   (0.068) 0.033 0.139 0.021 0.020 

Locus 610 : 
2 alleles
0.7% missing data
   1   (0.610) 0.556 0.710 0.583 0.520 
   3   (0.390) 0.444 0.290 0.417 0.480 

Locus 611 : 
2 alleles
3.6% missing data
   4   (0.826) 0.493 0.855 0.851 0.940 
   3   (0.174) 0.507 0.145 0.149 0.060 

Locus 612 : 
2 alleles
2.9% missing data
   2   (0.945) 0.996 0.993 0.920 0.996 
   4   (0.055) 0.004 0.007 0.080 0.004 

Locus 613 : 
2 alleles
8.0% missing data
   3   (0.085) 0.029 0.020 0.107 0.008 
   4   (0.915) 0.971 0.980 0.893 0.992 

Locus 614 : 
2 alleles
13.8% missing data
   3   (0.914) 0.952 0.846 0.965 0.964 
   1   (0.086) 0.048 0.154 0.035 0.036 

Locus 615 : 
2 alleles
2.9% missing data
   2   (0.806) 0.867 0.738 0.853 0.941 
   4   (0.194) 0.133 0.262 0.147 0.059 

Locus 616 : 
2 alleles
11.6% missing data
   3   (0.862) 0.817 0.878 0.888 0.965 
   4   (0.138) 0.183 0.122 0.112 0.035 

Locus 617 : 
2 alleles
0.7% missing data
   2   (0.921) 0.737 0.948 0.951 0.980 
   4   (0.079) 0.263 0.052 0.049 0.020 

Locus 618 : 
2 alleles
13.8% missing data
   1   (0.065) 0.019 0.010 0.094 0.009 
   3   (0.935) 0.981 0.990 0.906 0.991 

Locus 619 : 
2 alleles
0.7% missing data
   2   (0.846) 0.763 0.872 0.864 0.958 
   4   (0.154) 0.237 0.128 0.136 0.042 

Locus 620 : 
2 alleles
11.6% missing data
   1   (0.810) 0.674 0.827 0.829 0.950 
   4   (0.190) 0.326 0.173 0.171 0.050 

Locus 621 : 
2 alleles
15.2% missing data
   1   (0.893) 0.780 0.886 0.939 0.914 
   3   (0.107) 0.220 0.114 0.061 0.086 

Locus 622 : 
2 alleles
4.3% missing data
   3   (0.627) 0.429 0.643 0.621 0.840 
   1   (0.373) 0.571 0.357 0.379 0.160 

Locus 623 : 
2 alleles
6.5% missing data
   1   (0.911) 0.915 0.911 0.949 0.971 
   3   (0.089) 0.085 0.089 0.051 0.029 

Locus 624 : 
2 alleles
13.0% missing data
   3   (0.781) 0.900 0.792 0.805 0.771 
   4   (0.219) 0.100 0.208 0.195 0.229 

Locus 625 : 
2 alleles
11.6% missing data
   1   (0.780) 0.582 0.839 0.782 0.858 
   3   (0.220) 0.418 0.161 0.218 0.142 

Locus 626 : 
2 alleles
7.2% missing data
   1   (0.894) 0.833 0.912 0.926 0.955 
   2   (0.106) 0.167 0.088 0.074 0.045 

Locus 627 : 
2 alleles
16.7% missing data
   2   (0.287) 0.212 0.236 0.319 0.068 
   4   (0.713) 0.788 0.764 0.681 0.932 

Locus 628 : 
2 alleles
3.6% missing data
   1   (0.425) 0.648 0.344 0.478 0.150 
   3   (0.575) 0.352 0.656 0.522 0.850 

Locus 629 : 
2 alleles
10.9% missing data
   1   (0.877) 0.890 0.873 0.915 0.929 
   3   (0.123) 0.110 0.127 0.085 0.071 

Locus 630 : 
2 alleles
1.4% missing data
   2   (0.074) 0.086 0.041 0.049 0.019 
   4   (0.926) 0.914 0.959 0.951 0.981 

Locus 631 : 
2 alleles
15.2% missing data
   2   (0.877) 0.940 0.768 0.936 0.961 
   4   (0.123) 0.060 0.232 0.064 0.039 

Locus 632 : 
2 alleles
4.3% missing data
   4   (0.808) 0.627 0.914 0.758 0.959 
   1   (0.192) 0.373 0.086 0.242 0.041 

Locus 633 : 
2 alleles
6.5% missing data
   1   (0.905) 0.972 0.931 0.934 0.935 
   3   (0.095) 0.028 0.069 0.066 0.065 

Locus 634 : 
2 alleles
1.4% missing data
   4   (0.917) 0.959 0.947 0.961 0.833 
   2   (0.083) 0.041 0.053 0.039 0.167 

Locus 635 : 
2 alleles
11.6% missing data
   2   (0.125) 0.221 0.070 0.123 0.027 
   4   (0.875) 0.779 0.930 0.877 0.973 

Locus 636 : 
2 alleles
15.9% missing data
   1   (0.893) 0.977 0.941 0.899 0.968 
   3   (0.107) 0.023 0.059 0.101 0.032 

Locus 637 : 
2 alleles
10.9% missing data
   3   (0.899) 0.882 0.865 0.952 0.892 
   1   (0.101) 0.118 0.135 0.048 0.108 

Locus 638 : 
2 alleles
4.3% missing data
   4   (0.885) 0.974 0.978 0.807 0.986 
   2   (0.115) 0.026 0.022 0.193 0.014 

Locus 639 : 
2 alleles
10.9% missing data
   3   (0.741) 0.768 0.782 0.735 0.865 
   1   (0.259) 0.232 0.218 0.265 0.135 

Locus 640 : 
2 alleles
9.4% missing data
   2   (0.837) 0.803 0.779 0.889 0.943 
   1   (0.163) 0.197 0.221 0.111 0.057 

Locus 641 : 
2 alleles
6.5% missing data
   1   (0.900) 0.971 0.962 0.895 0.967 
   3   (0.100) 0.029 0.038 0.105 0.033 

Locus 642 : 
2 alleles
13.0% missing data
   1   (0.899) 0.747 0.957 0.901 0.983 
   4   (0.101) 0.253 0.043 0.099 0.017 

Locus 643 : 
2 alleles
1.4% missing data
   2   (0.657) 0.844 0.539 0.737 0.492 
   4   (0.343) 0.156 0.461 0.263 0.508 

Locus 644 : 
2 alleles
5.8% missing data
   3   (0.892) 0.625 0.904 0.930 0.975 
   4   (0.108) 0.375 0.096 0.070 0.025 

Locus 645 : 
2 alleles
2.2% missing data
   3   (0.893) 0.955 0.920 0.917 0.963 
   2   (0.107) 0.045 0.080 0.083 0.037 

Locus 646 : 
2 alleles
16.7% missing data
   3   (0.894) 0.952 0.832 0.947 0.942 
   2   (0.106) 0.048 0.168 0.053 0.058 

Locus 647 : 
2 alleles
1.4% missing data
   1   (0.849) 0.681 0.909 0.879 0.802 
   2   (0.151) 0.319 0.091 0.121 0.198 

Locus 648 : 
2 alleles
11.6% missing data
   4   (0.919) 0.953 0.978 0.908 0.987 
   2   (0.081) 0.047 0.022 0.092 0.013 

Locus 649 : 
2 alleles
8.7% missing data
   2   (0.372) 0.189 0.401 0.338 0.481 
   4   (0.628) 0.811 0.599 0.662 0.519 

Locus 650 : 
2 alleles
15.2% missing data
   2   (0.820) 0.547 0.828 0.884 0.561 
   3   (0.180) 0.453 0.172 0.116 0.439 

Locus 651 : 
2 alleles
9.4% missing data
   1   (0.123) 0.138 0.047 0.149 0.021 
   4   (0.877) 0.862 0.953 0.851 0.979 

Locus 652 : 
2 alleles
10.1% missing data
   2   (0.945) 0.920 0.992 0.932 0.995 
   4   (0.055) 0.080 0.008 0.068 0.005 

Locus 653 : 
2 alleles
13.0% missing data
   1   (0.898) 0.703 0.910 0.936 0.959 
   3   (0.102) 0.297 0.090 0.064 0.041 

Locus 654 : 
2 alleles
10.1% missing data
   3   (0.854) 0.891 0.869 0.874 0.968 
   1   (0.146) 0.109 0.131 0.126 0.032 

Locus 655 : 
2 alleles
1.4% missing data
   3   (0.940) 0.942 0.993 0.908 0.995 
   2   (0.060) 0.058 0.007 0.092 0.005 

Locus 656 : 
2 alleles
2.2% missing data
   3   (0.773) 0.682 0.906 0.751 0.398 
   4   (0.227) 0.318 0.094 0.249 0.602 

Locus 657 : 
2 alleles
13.8% missing data
   4   (0.637) 0.703 0.632 0.665 0.553 
   2   (0.363) 0.297 0.368 0.335 0.447 

Locus 658 : 
2 alleles
18.1% missing data
   4   (0.897) 0.606 0.909 0.936 0.968 
   2   (0.103) 0.394 0.091 0.064 0.032 

Locus 659 : 
2 alleles
5.1% missing data
   2   (0.851) 0.804 0.907 0.887 0.565 
   4   (0.149) 0.196 0.093 0.113 0.435 

Locus 660 : 
2 alleles
4.3% missing data
   4   (0.899) 0.968 0.943 0.912 0.976 
   2   (0.101) 0.032 0.057 0.088 0.024 

Locus 661 : 
2 alleles
13.8% missing data
   1   (0.826) 0.893 0.806 0.891 0.542 
   3   (0.174) 0.107 0.194 0.109 0.458 

Locus 662 : 
2 alleles
2.2% missing data
   2   (0.901) 0.740 0.957 0.935 0.800 
   4   (0.099) 0.260 0.043 0.065 0.200 

Locus 663 : 
2 alleles
2.9% missing data
   3   (0.898) 0.680 0.930 0.924 0.975 
   1   (0.102) 0.320 0.070 0.076 0.025 

Locus 664 : 
2 alleles
15.9% missing data
   2   (0.880) 0.849 0.950 0.863 0.978 
   4   (0.120) 0.151 0.050 0.137 0.022 

Locus 665 : 
2 alleles
5.8% missing data
   1   (0.838) 0.930 0.789 0.884 0.925 
   3   (0.162) 0.070 0.211 0.116 0.075 

Locus 666 : 
2 alleles
5.1% missing data
   2   (0.891) 0.707 0.927 0.919 0.948 
   4   (0.109) 0.293 0.073 0.081 0.052 

Locus 667 : 
2 alleles
2.9% missing data
   3   (0.882) 0.827 0.806 0.940 0.956 
   1   (0.118) 0.173 0.194 0.060 0.044 

Locus 668 : 
2 alleles
5.1% missing data
   2   (0.805) 0.884 0.789 0.832 0.938 
   4   (0.195) 0.116 0.211 0.168 0.062 

Locus 669 : 
2 alleles
5.8% missing data
   1   (0.705) 0.547 0.861 0.639 0.717 
   3   (0.295) 0.453 0.139 0.361 0.283 

Locus 670 : 
2 alleles
3.6% missing data
   1   (0.837) 0.814 0.931 0.792 0.966 
   3   (0.163) 0.186 0.069 0.208 0.034 

Locus 671 : 
2 alleles
12.3% missing data
   2   (0.731) 0.799 0.769 0.758 0.537 
   4   (0.269) 0.201 0.231 0.242 0.463 

Locus 672 : 
2 alleles
16.7% missing data
   3   (0.881) 0.844 0.898 0.915 0.908 
   4   (0.119) 0.156 0.102 0.085 0.092 

Locus 673 : 
2 alleles
3.6% missing data
   1   (0.222) 0.306 0.159 0.197 0.401 
   4   (0.778) 0.694 0.841 0.803 0.599 

Locus 674 : 
2 alleles
13.0% missing data
   2   (0.725) 0.628 0.849 0.691 0.682 
   4   (0.275) 0.372 0.151 0.309 0.318 

Locus 675 : 
2 alleles
2.9% missing data
   1   (0.914) 0.800 0.914 0.955 0.971 
   3   (0.086) 0.200 0.086 0.045 0.029 

Locus 676 : 
2 alleles
11.6% missing data
   1   (0.649) 0.632 0.730 0.641 0.502 
   3   (0.351) 0.368 0.270 0.359 0.498 

Locus 677 : 
2 alleles
1.4% missing data
   3   (0.810) 0.928 0.911 0.802 0.558 
   1   (0.190) 0.072 0.089 0.198 0.442 

Locus 678 : 
2 alleles
2.2% missing data
   2   (0.921) 0.939 0.929 0.973 0.659 
   4   (0.079) 0.061 0.071 0.027 0.341 

Locus 679 : 
2 alleles
9.4% missing data
   1   (0.571) 0.434 0.485 0.605 0.799 
   3   (0.429) 0.566 0.515 0.395 0.201 

Locus 680 : 
2 alleles
4.3% missing data
   4   (0.911) 0.884 0.873 0.959 0.966 
   2   (0.089) 0.116 0.127 0.041 0.034 

Locus 681 : 
2 alleles
13.0% missing data
   1   (0.478) 0.570 0.457 0.522 0.116 
   4   (0.522) 0.430 0.543 0.478 0.884 

Locus 682 : 
2 alleles
16.7% missing data
   1   (0.809) 0.943 0.905 0.771 0.861 
   3   (0.191) 0.057 0.095 0.229 0.139 

Locus 683 : 
2 alleles
11.6% missing data
   4   (0.883) 0.707 0.944 0.918 0.636 
   2   (0.117) 0.293 0.056 0.082 0.364 

Locus 684 : 
2 alleles
12.3% missing data
   2   (0.869) 0.629 0.895 0.906 0.861 
   4   (0.131) 0.371 0.105 0.094 0.139 

Locus 685 : 
2 alleles
17.4% missing data
   1   (0.431) 0.345 0.597 0.344 0.447 
   4   (0.569) 0.655 0.403 0.656 0.553 

Locus 686 : 
2 alleles
17.4% missing data
   3   (0.098) 0.064 0.086 0.066 0.027 
   4   (0.902) 0.936 0.914 0.934 0.973 

Locus 687 : 
2 alleles
18.1% missing data
   1   (0.066) 0.017 0.008 0.110 0.005 
   3   (0.934) 0.983 0.992 0.890 0.995 

Locus 688 : 
2 alleles
3.6% missing data
   1   (0.522) 0.364 0.455 0.537 0.799 
   4   (0.478) 0.636 0.545 0.463 0.201 

Locus 689 : 
2 alleles
2.2% missing data
   1   (0.097) 0.129 0.044 0.093 0.018 
   3   (0.903) 0.871 0.956 0.907 0.982 

Locus 690 : 
2 alleles
5.1% missing data
   4   (0.847) 0.795 0.905 0.842 0.965 
   1   (0.153) 0.205 0.095 0.158 0.035 

Locus 691 : 
2 alleles
10.1% missing data
   3   (0.777) 0.836 0.831 0.768 0.893 
   1   (0.223) 0.164 0.169 0.232 0.107 

Locus 692 : 
2 alleles
13.0% missing data
   2   (0.889) 0.829 0.935 0.907 0.939 
   3   (0.111) 0.171 0.065 0.093 0.061 

Locus 693 : 
2 alleles
1.4% missing data
   3   (0.196) 0.626 0.128 0.198 0.049 
   2   (0.804) 0.374 0.872 0.802 0.951 

Locus 694 : 
2 alleles
4.3% missing data
   4   (0.867) 0.983 0.951 0.864 0.767 
   2   (0.133) 0.017 0.049 0.136 0.233 

Locus 695 : 
2 alleles
12.3% missing data
   4   (0.922) 0.985 0.979 0.915 0.982 
   1   (0.078) 0.015 0.021 0.085 0.018 

Locus 696 : 
2 alleles
3.6% missing data
   2   (0.919) 0.944 0.965 0.933 0.978 
   4   (0.081) 0.056 0.035 0.067 0.022 

Locus 697 : 
2 alleles
10.9% missing data
   3   (0.771) 0.707 0.777 0.782 0.946 
   4   (0.229) 0.293 0.223 0.218 0.054 

Locus 698 : 
2 alleles
5.8% missing data
   3   (0.918) 0.933 0.981 0.898 0.990 
   1   (0.082) 0.067 0.019 0.102 0.010 

Locus 699 : 
2 alleles
10.9% missing data
   1   (0.105) 0.101 0.079 0.054 0.370 
   3   (0.895) 0.899 0.921 0.946 0.630 

Locus 700 : 
2 alleles
7.2% missing data
   2   (0.201) 0.375 0.156 0.162 0.349 
   3   (0.799) 0.625 0.844 0.838 0.651 

Locus 701 : 
2 alleles
1.4% missing data
   4   (0.124) 0.109 0.063 0.129 0.033 
   2   (0.876) 0.891 0.937 0.871 0.967 

Locus 702 : 
2 alleles
6.5% missing data
   1   (0.503) 0.671 0.410 0.545 0.479 
   3   (0.497) 0.329 0.590 0.455 0.521 

Locus 703 : 
2 alleles
1.4% missing data
   3   (0.879) 0.971 0.961 0.882 0.721 
   2   (0.121) 0.029 0.039 0.118 0.279 

Locus 704 : 
2 alleles
4.3% missing data
   3   (0.955) 0.966 0.823 0.994 0.975 
   2   (0.045) 0.034 0.177 0.006 0.025 

Locus 705 : 
2 alleles
6.5% missing data
   3   (0.728) 0.776 0.701 0.787 0.508 
   4   (0.272) 0.224 0.299 0.213 0.492 

Locus 706 : 
2 alleles
1.4% missing data
   3   (0.916) 0.865 0.936 0.949 0.963 
   4   (0.084) 0.135 0.064 0.051 0.037 

Locus 707 : 
2 alleles
9.4% missing data
   2   (0.674) 0.511 0.697 0.709 0.501 
   4   (0.326) 0.489 0.303 0.291 0.499 

Locus 708 : 
2 alleles
13.0% missing data
   1   (0.208) 0.376 0.216 0.148 0.354 
   3   (0.792) 0.624 0.784 0.852 0.646 

Locus 709 : 
2 alleles
15.9% missing data
   4   (0.905) 0.857 0.883 0.956 0.814 
   3   (0.095) 0.143 0.117 0.044 0.186 

Locus 710 : 
2 alleles
8.0% missing data
   2   (0.795) 0.692 0.753 0.835 0.946 
   4   (0.205) 0.308 0.247 0.165 0.054 

Locus 711 : 
2 alleles
12.3% missing data
   4   (0.900) 0.959 0.965 0.888 0.979 
   2   (0.100) 0.041 0.035 0.112 0.021 

Locus 712 : 
2 alleles
14.5% missing data
   1   (0.365) 0.505 0.324 0.391 0.118 
   3   (0.635) 0.495 0.676 0.609 0.882 

Locus 713 : 
2 alleles
5.8% missing data
   2   (0.764) 0.884 0.887 0.680 0.948 
   4   (0.236) 0.116 0.113 0.320 0.052 

Locus 714 : 
2 alleles
13.0% missing data
   3   (0.436) 0.440 0.446 0.381 0.866 
   1   (0.564) 0.560 0.554 0.619 0.134 

Locus 715 : 
2 alleles
3.6% missing data
   2   (0.834) 0.883 0.947 0.756 0.966 
   4   (0.166) 0.117 0.053 0.244 0.034 

Locus 716 : 
2 alleles
2.9% missing data
   2   (0.879) 0.845 0.891 0.910 0.961 
   4   (0.121) 0.155 0.109 0.090 0.039 

Locus 717 : 
2 alleles
3.6% missing data
   2   (0.893) 0.847 0.882 0.935 0.959 
   4   (0.107) 0.153 0.118 0.065 0.041 

Locus 718 : 
2 alleles
10.1% missing data
   3   (0.696) 0.836 0.709 0.721 0.635 
   4   (0.304) 0.164 0.291 0.279 0.365 

Locus 719 : 
2 alleles
4.3% missing data
   2   (0.148) 0.094 0.081 0.162 0.034 
   4   (0.852) 0.906 0.919 0.838 0.966 

Locus 720 : 
2 alleles
3.6% missing data
   3   (0.894) 0.908 0.944 0.901 0.979 
   4   (0.106) 0.092 0.056 0.099 0.021 

Locus 721 : 
2 alleles
13.0% missing data
   4   (0.872) 0.852 0.807 0.936 0.772 
   2   (0.128) 0.148 0.193 0.064 0.228 

Locus 722 : 
2 alleles
14.5% missing data
   3   (0.917) 0.963 0.954 0.935 0.981 
   4   (0.083) 0.037 0.046 0.065 0.019 

Locus 723 : 
2 alleles
2.9% missing data
   3   (0.918) 0.986 0.942 0.966 0.698 
   1   (0.082) 0.014 0.058 0.034 0.302 

Locus 724 : 
2 alleles
10.1% missing data
   1   (0.297) 0.365 0.118 0.436 0.048 
   3   (0.703) 0.635 0.882 0.564 0.952 

Locus 725 : 
2 alleles
13.8% missing data
   1   (0.803) 0.603 0.793 0.835 0.934 
   3   (0.197) 0.397 0.207 0.165 0.066 

Locus 726 : 
2 alleles
12.3% missing data
   3   (0.915) 0.920 0.968 0.922 0.973 
   1   (0.085) 0.080 0.032 0.078 0.027 

Locus 727 : 
2 alleles
11.6% missing data
   3   (0.704) 0.634 0.449 0.840 0.466 
   1   (0.296) 0.366 0.551 0.160 0.534 

Locus 728 : 
2 alleles
13.8% missing data
   4   (0.751) 0.566 0.676 0.814 0.776 
   3   (0.249) 0.434 0.324 0.186 0.224 

Locus 729 : 
2 alleles
17.4% missing data
   3   (0.909) 0.965 0.889 0.951 0.970 
   4   (0.091) 0.035 0.111 0.049 0.030 

Locus 730 : 
2 alleles
10.1% missing data
   3   (0.874) 0.956 0.916 0.882 0.972 
   1   (0.126) 0.044 0.084 0.118 0.028 

Locus 731 : 
2 alleles
5.1% missing data
   2   (0.688) 0.657 0.650 0.745 0.560 
   4   (0.312) 0.343 0.350 0.255 0.440 

Locus 732 : 
2 alleles
10.1% missing data
   4   (0.897) 0.883 0.946 0.908 0.974 
   1   (0.103) 0.117 0.054 0.092 0.026 

Locus 733 : 
2 alleles
2.2% missing data
   3   (0.704) 0.803 0.777 0.701 0.608 
   1   (0.296) 0.197 0.223 0.299 0.392 

Locus 734 : 
2 alleles
2.2% missing data
   3   (0.630) 0.430 0.530 0.674 0.888 
   1   (0.370) 0.570 0.470 0.326 0.112 

Locus 735 : 
2 alleles
11.6% missing data
   3   (0.914) 0.966 0.966 0.947 0.668 
   1   (0.086) 0.034 0.034 0.053 0.332 

Locus 736 : 
2 alleles
5.1% missing data
   2   (0.108) 0.036 0.035 0.100 0.115 
   4   (0.892) 0.964 0.965 0.900 0.885 

Locus 737 : 
2 alleles
13.8% missing data
   1   (0.483) 0.516 0.403 0.527 0.408 
   4   (0.517) 0.484 0.597 0.473 0.592 

Locus 738 : 
2 alleles
5.8% missing data
   4   (0.545) 0.316 0.580 0.507 0.871 
   2   (0.455) 0.684 0.420 0.493 0.129 

Locus 739 : 
2 alleles
10.9% missing data
   3   (0.912) 0.875 0.957 0.927 0.980 
   1   (0.088) 0.125 0.043 0.073 0.020 

Locus 740 : 
2 alleles
2.2% missing data
   2   (0.910) 0.975 0.973 0.897 0.985 
   4   (0.090) 0.025 0.027 0.103 0.015 

Locus 741 : 
2 alleles
5.8% missing data
   2   (0.856) 0.749 0.857 0.889 0.961 
   4   (0.144) 0.251 0.143 0.111 0.039 

Locus 742 : 
2 alleles
6.5% missing data
   4   (0.931) 0.703 0.886 0.979 0.975 
   2   (0.069) 0.297 0.114 0.021 0.025 

Locus 743 : 
2 alleles
2.9% missing data
   2   (0.160) 0.511 0.111 0.143 0.060 
   4   (0.840) 0.489 0.889 0.857 0.940 

Locus 744 : 
2 alleles
3.6% missing data
   1   (0.730) 0.492 0.579 0.805 0.915 
   3   (0.270) 0.508 0.421 0.195 0.085 

Locus 745 : 
2 alleles
4.3% missing data
   3   (0.829) 0.822 0.915 0.799 0.940 
   1   (0.171) 0.178 0.085 0.201 0.060 

Locus 746 : 
2 alleles
2.9% missing data
   3   (0.860) 0.848 0.924 0.852 0.959 
   1   (0.140) 0.152 0.076 0.148 0.041 

Locus 747 : 
2 alleles
2.9% missing data
   2   (0.079) 0.047 0.017 0.095 0.011 
   4   (0.921) 0.953 0.983 0.905 0.989 

Locus 748 : 
2 alleles
1.4% missing data
   2   (0.915) 0.986 0.937 0.943 0.977 
   4   (0.085) 0.014 0.063 0.057 0.023 

Locus 749 : 
2 alleles
8.0% missing data
   3   (0.279) 0.222 0.217 0.314 0.069 
   1   (0.721) 0.778 0.783 0.686 0.931 

Locus 750 : 
2 alleles
11.6% missing data
   3   (0.915) 0.962 0.955 0.932 0.980 
   1   (0.085) 0.038 0.045 0.068 0.020 

Locus 751 : 
2 alleles
13.8% missing data
   1   (0.229) 0.163 0.280 0.193 0.090 
   4   (0.771) 0.837 0.720 0.807 0.910 

Locus 752 : 
2 alleles
7.2% missing data
   3   (0.719) 0.838 0.806 0.662 0.937 
   4   (0.281) 0.162 0.194 0.338 0.063 

Locus 753 : 
2 alleles
3.6% missing data
   2   (0.795) 0.941 0.824 0.834 0.570 
   4   (0.205) 0.059 0.176 0.166 0.430 

Locus 754 : 
2 alleles
10.9% missing data
   1   (0.861) 0.775 0.921 0.859 0.964 
   3   (0.139) 0.225 0.079 0.141 0.036 

Locus 755 : 
2 alleles
2.2% missing data
   2   (0.798) 0.818 0.855 0.826 0.577 
   4   (0.202) 0.182 0.145 0.174 0.423 

Locus 756 : 
2 alleles
2.9% missing data
   4   (0.942) 0.894 0.876 0.986 0.974 
   2   (0.058) 0.106 0.124 0.014 0.026 

Locus 757 : 
2 alleles
5.8% missing data
   1   (0.563) 0.702 0.501 0.596 0.545 
   3   (0.437) 0.298 0.499 0.404 0.455 

Locus 758 : 
2 alleles
5.8% missing data
   4   (0.815) 0.940 0.862 0.814 0.911 
   1   (0.185) 0.060 0.138 0.186 0.089 

Locus 759 : 
2 alleles
14.5% missing data
   4   (0.555) 0.326 0.631 0.519 0.679 
   2   (0.445) 0.674 0.369 0.481 0.321 

Locus 760 : 
2 alleles
5.1% missing data
   2   (0.813) 0.788 0.822 0.832 0.944 
   3   (0.187) 0.212 0.178 0.168 0.056 

Locus 761 : 
2 alleles
10.1% missing data
   2   (0.893) 0.663 0.911 0.929 0.960 
   4   (0.107) 0.337 0.089 0.071 0.040 

Locus 762 : 
2 alleles
7.2% missing data
   1   (0.847) 0.909 0.915 0.830 0.959 
   2   (0.153) 0.091 0.085 0.170 0.041 

Locus 763 : 
2 alleles
3.6% missing data
   4   (0.907) 0.988 0.978 0.915 0.671 
   2   (0.093) 0.012 0.022 0.085 0.329 

Locus 764 : 
2 alleles
5.1% missing data
   2   (0.850) 0.856 0.848 0.881 0.949 
   4   (0.150) 0.144 0.152 0.119 0.051 

Locus 765 : 
2 alleles
17.4% missing data
   4   (0.526) 0.639 0.440 0.586 0.342 
   2   (0.474) 0.361 0.560 0.414 0.658 

Locus 766 : 
2 alleles
9.4% missing data
   2   (0.901) 0.977 0.953 0.903 0.986 
   4   (0.099) 0.023 0.047 0.097 0.014 

Locus 767 : 
2 alleles
5.1% missing data
   4   (0.352) 0.682 0.329 0.359 0.103 
   2   (0.648) 0.318 0.671 0.641 0.897 

Locus 768 : 
2 alleles
2.9% missing data
   2   (0.903) 0.903 0.929 0.931 0.965 
   1   (0.097) 0.097 0.071 0.069 0.035 

Locus 769 : 
2 alleles
3.6% missing data
   3   (0.749) 0.763 0.771 0.754 0.871 
   1   (0.251) 0.237 0.229 0.246 0.129 

Locus 770 : 
2 alleles
6.5% missing data
   1   (0.811) 0.898 0.891 0.780 0.934 
   3   (0.189) 0.102 0.109 0.220 0.066 

Locus 771 : 
2 alleles
7.2% missing data
   3   (0.922) 0.884 0.894 0.967 0.977 
   1   (0.078) 0.116 0.106 0.033 0.023 

Locus 772 : 
2 alleles
13.0% missing data
   2   (0.850) 0.658 0.900 0.856 0.961 
   4   (0.150) 0.342 0.100 0.144 0.039 

Locus 773 : 
2 alleles
15.9% missing data
   2   (0.424) 0.494 0.285 0.485 0.427 
   4   (0.576) 0.506 0.715 0.515 0.573 

Locus 774 : 
2 alleles
10.9% missing data
   3   (0.916) 0.920 0.977 0.906 0.986 
   1   (0.084) 0.080 0.023 0.094 0.014 

Locus 775 : 
2 alleles
15.9% missing data
   3   (0.917) 0.887 0.966 0.930 0.979 
   1   (0.083) 0.113 0.034 0.070 0.021 

Locus 776 : 
2 alleles
13.0% missing data
   4   (0.584) 0.809 0.697 0.485 0.913 
   2   (0.416) 0.191 0.303 0.515 0.087 

Locus 777 : 
2 alleles
6.5% missing data
   1   (0.411) 0.613 0.418 0.383 0.421 
   4   (0.589) 0.387 0.582 0.617 0.579 

Locus 778 : 
2 alleles
5.8% missing data
   1   (0.916) 0.853 0.903 0.959 0.968 
   4   (0.084) 0.147 0.097 0.041 0.032 

Locus 779 : 
2 alleles
13.0% missing data
   2   (0.282) 0.577 0.300 0.253 0.111 
   4   (0.718) 0.423 0.700 0.747 0.889 

Locus 780 : 
2 alleles
6.5% missing data
   1   (0.675) 0.660 0.636 0.701 0.810 
   3   (0.325) 0.340 0.364 0.299 0.190 

Locus 781 : 
2 alleles
5.8% missing data
   3   (0.685) 0.687 0.729 0.660 0.903 
   1   (0.315) 0.313 0.271 0.340 0.097 

Locus 782 : 
2 alleles
12.3% missing data
   3   (0.870) 0.780 0.697 0.943 0.951 
   1   (0.130) 0.220 0.303 0.057 0.049 

Locus 783 : 
2 alleles
14.5% missing data
   3   (0.862) 0.521 0.904 0.883 0.967 
   1   (0.138) 0.479 0.096 0.117 0.033 

Locus 784 : 
2 alleles
12.3% missing data
   4   (0.777) 0.556 0.884 0.783 0.430 
   3   (0.223) 0.444 0.116 0.217 0.570 

Locus 785 : 
2 alleles
1.4% missing data
   2   (0.683) 0.634 0.702 0.702 0.732 
   4   (0.317) 0.366 0.298 0.298 0.268 

Locus 786 : 
2 alleles
13.8% missing data
   3   (0.880) 0.618 0.930 0.896 0.971 
   1   (0.120) 0.382 0.070 0.104 0.029 

Locus 787 : 
2 alleles
5.8% missing data
   3   (0.911) 0.971 0.981 0.878 0.987 
   4   (0.089) 0.029 0.019 0.122 0.013 

Locus 788 : 
2 alleles
13.0% missing data
   1   (0.918) 0.922 0.954 0.938 0.982 
   2   (0.082) 0.078 0.046 0.062 0.018 

Locus 789 : 
2 alleles
1.4% missing data
   3   (0.867) 0.973 0.897 0.880 0.964 
   1   (0.133) 0.027 0.103 0.120 0.036 

Locus 790 : 
2 alleles
10.9% missing data
   3   (0.883) 0.952 0.951 0.865 0.977 
   1   (0.117) 0.048 0.049 0.135 0.023 

Locus 791 : 
2 alleles
4.3% missing data
   1   (0.687) 0.779 0.542 0.754 0.820 
   3   (0.313) 0.221 0.458 0.246 0.180 

Locus 792 : 
2 alleles
12.3% missing data
   1   (0.896) 0.883 0.933 0.914 0.978 
   3   (0.104) 0.117 0.067 0.086 0.022 

Locus 793 : 
2 alleles
0.0% missing data
   1   (0.079) 0.011 0.017 0.101 0.010 
   3   (0.921) 0.989 0.983 0.899 0.990 

Locus 794 : 
2 alleles
13.8% missing data
   2   (0.548) 0.701 0.541 0.553 0.523 
   4   (0.452) 0.299 0.459 0.447 0.477 

Locus 795 : 
2 alleles
0.7% missing data
   2   (0.849) 0.893 0.914 0.835 0.970 
   3   (0.151) 0.107 0.086 0.165 0.030 

Locus 796 : 
2 alleles
13.0% missing data
   1   (0.735) 0.661 0.648 0.813 0.559 
   2   (0.265) 0.339 0.352 0.187 0.441 

Locus 797 : 
2 alleles
5.1% missing data
   3   (0.892) 0.905 0.878 0.932 0.971 
   4   (0.108) 0.095 0.122 0.068 0.029 

Locus 798 : 
2 alleles
5.1% missing data
   3   (0.894) 0.874 0.934 0.911 0.978 
   1   (0.106) 0.126 0.066 0.089 0.022 

Locus 799 : 
2 alleles
11.6% missing data
   2   (0.860) 0.930 0.911 0.859 0.965 
   4   (0.140) 0.070 0.089 0.141 0.035 

Locus 800 : 
2 alleles
5.1% missing data
   3   (0.906) 0.820 0.927 0.937 0.973 
   1   (0.094) 0.180 0.073 0.063 0.027 

Locus 801 : 
2 alleles
0.0% missing data
   1   (0.909) 0.964 0.949 0.926 0.972 
   2   (0.091) 0.036 0.051 0.074 0.028 

Locus 802 : 
2 alleles
8.0% missing data
   1   (0.890) 0.733 0.948 0.926 0.666 
   3   (0.110) 0.267 0.052 0.074 0.334 

Locus 803 : 
2 alleles
11.6% missing data
   1   (0.890) 0.932 0.943 0.894 0.968 
   3   (0.110) 0.068 0.057 0.106 0.032 

Locus 804 : 
2 alleles
2.9% missing data
   3   (0.939) 0.967 0.834 0.986 0.969 
   4   (0.061) 0.033 0.166 0.014 0.031 

Locus 805 : 
2 alleles
12.3% missing data
   1   (0.798) 0.931 0.849 0.833 0.420 
   3   (0.202) 0.069 0.151 0.167 0.580 

Locus 806 : 
2 alleles
4.3% missing data
   1   (0.085) 0.452 0.063 0.051 0.019 
   2   (0.915) 0.548 0.937 0.949 0.981 

Locus 807 : 
2 alleles
3.6% missing data
   1   (0.696) 0.860 0.775 0.641 0.916 
   3   (0.304) 0.140 0.225 0.359 0.084 

Locus 808 : 
2 alleles
14.5% missing data
   4   (0.915) 0.934 0.969 0.950 0.285 
   2   (0.085) 0.066 0.031 0.050 0.715 

Locus 809 : 
2 alleles
4.3% missing data
   2   (0.865) 0.796 0.933 0.856 0.964 
   3   (0.135) 0.204 0.067 0.144 0.036 

Locus 810 : 
2 alleles
5.8% missing data
   3   (0.937) 0.554 0.845 0.987 0.965 
   2   (0.063) 0.446 0.155 0.013 0.035 

Locus 811 : 
2 alleles
14.5% missing data
   3   (0.588) 0.693 0.521 0.637 0.506 
   1   (0.412) 0.307 0.479 0.363 0.494 

Locus 812 : 
2 alleles
5.1% missing data
   3   (0.936) 0.964 0.974 0.975 0.508 
   1   (0.064) 0.036 0.026 0.025 0.492 

Locus 813 : 
2 alleles
10.9% missing data
   2   (0.891) 0.991 0.974 0.840 0.983 
   3   (0.109) 0.009 0.026 0.160 0.017 

Locus 814 : 
2 alleles
3.6% missing data
   1   (0.212) 0.458 0.207 0.148 0.491 
   4   (0.788) 0.542 0.793 0.852 0.509 

Locus 815 : 
2 alleles
2.9% missing data
   1   (0.820) 0.913 0.930 0.753 0.954 
   2   (0.180) 0.087 0.070 0.247 0.046 

Locus 816 : 
2 alleles
7.2% missing data
   2   (0.896) 0.752 0.950 0.902 0.980 
   1   (0.104) 0.248 0.050 0.098 0.020 

Locus 817 : 
2 alleles
13.0% missing data
   4   (0.671) 0.621 0.578 0.710 0.913 
   1   (0.329) 0.379 0.422 0.290 0.087 

Locus 818 : 
2 alleles
14.5% missing data
   1   (0.186) 0.041 0.122 0.214 0.034 
   2   (0.814) 0.959 0.878 0.786 0.966 

Locus 819 : 
2 alleles
12.3% missing data
   1   (0.885) 0.768 0.891 0.921 0.966 
   3   (0.115) 0.232 0.109 0.079 0.034 

Locus 820 : 
2 alleles
3.6% missing data
   3   (0.526) 0.568 0.434 0.609 0.153 
   1   (0.474) 0.432 0.566 0.391 0.847 

Locus 821 : 
2 alleles
3.6% missing data
   3   (0.824) 0.597 0.789 0.873 0.925 
   1   (0.176) 0.403 0.211 0.127 0.075 

Locus 822 : 
2 alleles
13.0% missing data
   2   (0.106) 0.062 0.168 0.053 0.051 
   4   (0.894) 0.938 0.832 0.947 0.949 

Locus 823 : 
2 alleles
12.3% missing data
   2   (0.905) 0.988 0.929 0.934 0.929 
   4   (0.095) 0.012 0.071 0.066 0.071 

Locus 824 : 
2 alleles
11.6% missing data
   2   (0.911) 0.983 0.987 0.835 0.991 
   3   (0.089) 0.017 0.013 0.165 0.009 

Locus 825 : 
2 alleles
1.4% missing data
   1   (0.873) 0.985 0.909 0.886 0.956 
   3   (0.127) 0.015 0.091 0.114 0.044 

Locus 826 : 
2 alleles
2.9% missing data
   2   (0.911) 0.828 0.933 0.944 0.967 
   1   (0.089) 0.172 0.067 0.056 0.033 

Locus 827 : 
2 alleles
5.1% missing data
   1   (0.893) 0.957 0.903 0.921 0.982 
   4   (0.107) 0.043 0.097 0.079 0.018 

Locus 828 : 
2 alleles
7.2% missing data
   4   (0.678) 0.604 0.696 0.710 0.543 
   3   (0.322) 0.396 0.304 0.290 0.457 

Locus 829 : 
2 alleles
10.9% missing data
   3   (0.810) 0.863 0.900 0.765 0.954 
   1   (0.190) 0.137 0.100 0.235 0.046 

Locus 830 : 
2 alleles
2.9% missing data
   2   (0.766) 0.838 0.801 0.755 0.945 
   3   (0.234) 0.162 0.199 0.245 0.055 

Locus 831 : 
2 alleles
1.4% missing data
   2   (0.911) 0.933 0.962 0.916 0.988 
   4   (0.089) 0.067 0.038 0.084 0.012 

Locus 832 : 
2 alleles
10.9% missing data
   2   (0.682) 0.717 0.678 0.721 0.536 
   4   (0.318) 0.283 0.322 0.279 0.464 

Locus 833 : 
2 alleles
15.2% missing data
   4   (0.886) 0.934 0.940 0.891 0.962 
   2   (0.114) 0.066 0.060 0.109 0.038 

Locus 834 : 
2 alleles
14.5% missing data
   2   (0.755) 0.646 0.846 0.711 0.936 
   4   (0.245) 0.354 0.154 0.289 0.064 

Locus 835 : 
2 alleles
10.9% missing data
   4   (0.910) 0.858 0.937 0.937 0.974 
   2   (0.090) 0.142 0.063 0.063 0.026 

Locus 836 : 
2 alleles
5.1% missing data
   2   (0.471) 0.376 0.405 0.503 0.488 
   4   (0.529) 0.624 0.595 0.497 0.512 

Locus 837 : 
2 alleles
7.2% missing data
   2   (0.885) 0.953 0.912 0.909 0.945 
   4   (0.115) 0.047 0.088 0.091 0.055 

Locus 838 : 
2 alleles
5.1% missing data
   1   (0.898) 0.963 0.739 0.962 0.954 
   2   (0.102) 0.037 0.261 0.038 0.046 

Locus 839 : 
2 alleles
5.1% missing data
   1   (0.881) 0.858 0.827 0.933 0.955 
   4   (0.119) 0.142 0.173 0.067 0.045 

Locus 840 : 
2 alleles
2.9% missing data
   3   (0.898) 0.974 0.988 0.777 0.992 
   1   (0.102) 0.026 0.012 0.223 0.008 

Locus 841 : 
2 alleles
10.9% missing data
   2   (0.924) 0.928 0.901 0.967 0.970 
   4   (0.076) 0.072 0.099 0.033 0.030 

Locus 842 : 
2 alleles
5.1% missing data
   2   (0.910) 0.852 0.930 0.942 0.971 
   4   (0.090) 0.148 0.070 0.058 0.029 

Locus 843 : 
2 alleles
12.3% missing data
   2   (0.800) 0.797 0.878 0.770 0.955 
   4   (0.200) 0.203 0.122 0.230 0.045 

Locus 844 : 
2 alleles
2.9% missing data
   3   (0.915) 0.918 0.944 0.961 0.715 
   1   (0.085) 0.082 0.056 0.039 0.285 

Locus 845 : 
2 alleles
13.8% missing data
   1   (0.806) 0.909 0.901 0.756 0.948 
   3   (0.194) 0.091 0.099 0.244 0.052 

Locus 846 : 
2 alleles
12.3% missing data
   1   (0.864) 0.792 0.939 0.885 0.628 
   4   (0.136) 0.208 0.061 0.115 0.372 

Locus 847 : 
2 alleles
4.3% missing data
   1   (0.742) 0.776 0.820 0.702 0.931 
   3   (0.258) 0.224 0.180 0.298 0.069 

Locus 848 : 
2 alleles
8.0% missing data
   1   (0.517) 0.313 0.516 0.528 0.519 
   3   (0.483) 0.687 0.484 0.472 0.481 

Locus 849 : 
2 alleles
8.7% missing data
   3   (0.932) 0.989 0.990 0.890 0.994 
   2   (0.068) 0.011 0.010 0.110 0.006 

Locus 850 : 
2 alleles
10.9% missing data
   1   (0.760) 0.676 0.787 0.803 0.551 
   3   (0.240) 0.324 0.213 0.197 0.449 

Locus 851 : 
2 alleles
5.8% missing data
   2   (0.898) 0.972 0.932 0.916 0.976 
   4   (0.102) 0.028 0.068 0.084 0.024 

Locus 852 : 
2 alleles
4.3% missing data
   4   (0.909) 0.615 0.936 0.941 0.974 
   2   (0.091) 0.385 0.064 0.059 0.026 

Locus 853 : 
2 alleles
2.9% missing data
   1   (0.209) 0.384 0.249 0.169 0.052 
   3   (0.791) 0.616 0.751 0.831 0.948 

Locus 854 : 
2 alleles
5.8% missing data
   1   (0.895) 0.920 0.941 0.906 0.977 
   3   (0.105) 0.080 0.059 0.094 0.023 

Locus 855 : 
2 alleles
10.9% missing data
   1   (0.121) 0.131 0.093 0.099 0.030 
   3   (0.879) 0.869 0.907 0.901 0.970 

Locus 856 : 
2 alleles
1.4% missing data
   1   (0.675) 0.374 0.809 0.595 0.929 
   3   (0.325) 0.626 0.191 0.405 0.071 

Locus 857 : 
2 alleles
3.6% missing data
   1   (0.189) 0.164 0.161 0.182 0.050 
   3   (0.811) 0.836 0.839 0.818 0.950 

Locus 858 : 
2 alleles
13.0% missing data
   3   (0.201) 0.469 0.158 0.190 0.074 
   4   (0.799) 0.531 0.842 0.810 0.926 

Locus 859 : 
2 alleles
12.3% missing data
   4   (0.886) 0.919 0.882 0.922 0.970 
   2   (0.114) 0.081 0.118 0.078 0.030 

Locus 860 : 
2 alleles
8.0% missing data
   3   (0.834) 0.872 0.868 0.840 0.959 
   1   (0.166) 0.128 0.132 0.160 0.041 

Locus 861 : 
2 alleles
5.1% missing data
   2   (0.165) 0.077 0.249 0.110 0.068 
   4   (0.835) 0.923 0.751 0.890 0.932 

Locus 862 : 
2 alleles
5.8% missing data
   4   (0.297) 0.137 0.197 0.325 0.354 
   1   (0.703) 0.863 0.803 0.675 0.646 

Locus 863 : 
2 alleles
4.3% missing data
   3   (0.946) 0.914 0.710 0.992 0.967 
   1   (0.054) 0.086 0.290 0.008 0.033 

Locus 864 : 
2 alleles
4.3% missing data
   4   (0.879) 0.946 0.932 0.879 0.978 
   3   (0.121) 0.054 0.068 0.121 0.022 

Locus 865 : 
2 alleles
1.4% missing data
   1   (0.151) 0.075 0.114 0.143 0.048 
   3   (0.849) 0.925 0.886 0.857 0.952 

Locus 866 : 
2 alleles
9.4% missing data
   2   (0.920) 0.899 0.870 0.968 0.970 
   1   (0.080) 0.101 0.130 0.032 0.030 

Locus 867 : 
2 alleles
2.2% missing data
   1   (0.089) 0.020 0.063 0.063 0.028 
   2   (0.911) 0.980 0.937 0.937 0.972 

Locus 868 : 
2 alleles
3.6% missing data
   3   (0.851) 0.748 0.794 0.926 0.738 
   4   (0.149) 0.252 0.206 0.074 0.262 

Locus 869 : 
2 alleles
4.3% missing data
   4   (0.905) 0.792 0.948 0.948 0.752 
   2   (0.095) 0.208 0.052 0.052 0.248 

Locus 870 : 
2 alleles
5.1% missing data
   2   (0.898) 0.851 0.923 0.926 0.971 
   4   (0.102) 0.149 0.077 0.074 0.029 

Locus 871 : 
2 alleles
14.5% missing data
   1   (0.670) 0.846 0.743 0.658 0.572 
   4   (0.330) 0.154 0.257 0.342 0.428 

Locus 872 : 
2 alleles
6.5% missing data
   4   (0.895) 0.989 0.895 0.951 0.704 
   2   (0.105) 0.011 0.105 0.049 0.296 

Locus 873 : 
2 alleles
12.3% missing data
   1   (0.894) 0.847 0.901 0.928 0.964 
   2   (0.106) 0.153 0.099 0.072 0.036 

Locus 874 : 
2 alleles
1.4% missing data
   1   (0.869) 0.782 0.901 0.889 0.966 
   3   (0.131) 0.218 0.099 0.111 0.034 

Locus 875 : 
2 alleles
8.7% missing data
   2   (0.882) 0.725 0.922 0.900 0.974 
   4   (0.118) 0.275 0.078 0.100 0.026 

Locus 876 : 
2 alleles
2.9% missing data
   3   (0.904) 0.885 0.825 0.959 0.969 
   1   (0.096) 0.115 0.175 0.041 0.031 

Locus 877 : 
2 alleles
0.7% missing data
   1   (0.058) 0.006 0.007 0.092 0.005 
   2   (0.942) 0.994 0.993 0.908 0.995 

Locus 878 : 
2 alleles
12.3% missing data
   3   (0.713) 0.939 0.781 0.704 0.665 
   2   (0.287) 0.061 0.219 0.296 0.335 

Locus 879 : 
2 alleles
2.9% missing data
   1   (0.930) 0.955 0.961 0.973 0.612 
   3   (0.070) 0.045 0.039 0.027 0.388 

Locus 880 : 
2 alleles
9.4% missing data
   1   (0.715) 0.662 0.666 0.742 0.916 
   4   (0.285) 0.338 0.334 0.258 0.084 

Locus 881 : 
2 alleles
13.0% missing data
   2   (0.910) 0.939 0.976 0.892 0.982 
   4   (0.090) 0.061 0.024 0.108 0.018 

Locus 882 : 
2 alleles
15.9% missing data
   3   (0.878) 0.972 0.948 0.860 0.965 
   1   (0.122) 0.028 0.052 0.140 0.035 

Locus 883 : 
2 alleles
2.9% missing data
   3   (0.920) 0.963 0.909 0.960 0.976 
   1   (0.080) 0.037 0.091 0.040 0.024 

Locus 884 : 
2 alleles
3.6% missing data
   1   (0.797) 0.627 0.828 0.847 0.561 
   3   (0.203) 0.373 0.172 0.153 0.439 

Locus 885 : 
2 alleles
13.0% missing data
   2   (0.878) 0.907 0.952 0.858 0.962 
   4   (0.122) 0.093 0.048 0.142 0.038 

Locus 886 : 
2 alleles
11.6% missing data
   2   (0.912) 0.910 0.938 0.940 0.981 
   4   (0.088) 0.090 0.062 0.060 0.019 

Locus 887 : 
2 alleles
13.0% missing data
   1   (0.921) 0.939 0.957 0.943 0.978 
   2   (0.079) 0.061 0.043 0.057 0.022 

Locus 888 : 
2 alleles
17.4% missing data
   1   (0.727) 0.760 0.588 0.795 0.870 
   3   (0.273) 0.240 0.412 0.205 0.130 

Locus 889 : 
2 alleles
3.6% missing data
   3   (0.881) 0.887 0.918 0.900 0.952 
   1   (0.119) 0.113 0.082 0.100 0.048 

Locus 890 : 
2 alleles
6.5% missing data
   4   (0.665) 0.525 0.572 0.711 0.876 
   2   (0.335) 0.475 0.428 0.289 0.124 

Locus 891 : 
2 alleles
5.8% missing data
   2   (0.451) 0.342 0.359 0.493 0.474 
   4   (0.549) 0.658 0.641 0.507 0.526 

Locus 892 : 
2 alleles
5.8% missing data
   2   (0.848) 0.741 0.807 0.896 0.957 
   1   (0.152) 0.259 0.193 0.104 0.043 

Locus 893 : 
2 alleles
13.8% missing data
   4   (0.721) 0.493 0.826 0.681 0.829 
   2   (0.279) 0.507 0.174 0.319 0.171 

Locus 894 : 
2 alleles
13.0% missing data
   3   (0.543) 0.575 0.570 0.532 0.561 
   4   (0.457) 0.425 0.430 0.468 0.439 

Locus 895 : 
2 alleles
3.6% missing data
   1   (0.938) 0.987 0.992 0.902 0.995 
   3   (0.062) 0.013 0.008 0.098 0.005 

Locus 896 : 
2 alleles
13.0% missing data
   2   (0.750) 0.661 0.850 0.743 0.634 
   3   (0.250) 0.339 0.150 0.257 0.366 

Locus 897 : 
2 alleles
15.2% missing data
   3   (0.777) 0.804 0.777 0.792 0.931 
   4   (0.223) 0.196 0.223 0.208 0.069 

Locus 898 : 
2 alleles
1.4% missing data
   1   (0.889) 0.946 0.802 0.945 0.953 
   3   (0.111) 0.054 0.198 0.055 0.047 

Locus 899 : 
2 alleles
13.8% missing data
   1   (0.864) 0.948 0.924 0.864 0.908 
   3   (0.136) 0.052 0.076 0.136 0.092 

Locus 900 : 
2 alleles
2.9% missing data
   3   (0.923) 0.953 0.984 0.904 0.990 
   1   (0.077) 0.047 0.016 0.096 0.010 

Locus 901 : 
2 alleles
4.3% missing data
   3   (0.889) 0.939 0.931 0.900 0.974 
   2   (0.111) 0.061 0.069 0.100 0.026 

Locus 902 : 
2 alleles
12.3% missing data
   4   (0.918) 0.987 0.978 0.906 0.987 
   1   (0.082) 0.013 0.022 0.094 0.013 

Locus 903 : 
2 alleles
13.0% missing data
   4   (0.648) 0.750 0.716 0.633 0.628 
   2   (0.352) 0.250 0.284 0.367 0.372 

Locus 904 : 
2 alleles
8.7% missing data
   4   (0.490) 0.423 0.473 0.486 0.656 
   2   (0.510) 0.577 0.527 0.514 0.344 

Locus 905 : 
2 alleles
6.5% missing data
   1   (0.879) 0.986 0.950 0.858 0.975 
   3   (0.121) 0.014 0.050 0.142 0.025 

Locus 906 : 
2 alleles
12.3% missing data
   2   (0.921) 0.906 0.959 0.962 0.684 
   4   (0.079) 0.094 0.041 0.038 0.316 

Locus 907 : 
2 alleles
1.4% missing data
   1   (0.908) 0.940 0.947 0.925 0.979 
   2   (0.092) 0.060 0.053 0.075 0.021 

Locus 908 : 
2 alleles
12.3% missing data
   3   (0.792) 0.845 0.835 0.791 0.888 
   1   (0.208) 0.155 0.165 0.209 0.112 

Locus 909 : 
2 alleles
3.6% missing data
   1   (0.743) 0.709 0.733 0.818 0.205 
   4   (0.257) 0.291 0.267 0.182 0.795 

Locus 910 : 
2 alleles
12.3% missing data
   4   (0.586) 0.715 0.547 0.619 0.501 
   1   (0.414) 0.285 0.453 0.381 0.499 

Locus 911 : 
2 alleles
15.9% missing data
   3   (0.847) 0.958 0.968 0.730 0.968 
   1   (0.153) 0.042 0.032 0.270 0.032 

Locus 912 : 
2 alleles
2.9% missing data
   1   (0.921) 0.988 0.988 0.922 0.841 
   3   (0.079) 0.012 0.012 0.078 0.159 

Locus 913 : 
2 alleles
18.8% missing data
   1   (0.859) 0.859 0.868 0.897 0.838 
   3   (0.141) 0.141 0.132 0.103 0.162 

Locus 914 : 
2 alleles
10.1% missing data
   3   (0.813) 0.775 0.873 0.800 0.957 
   1   (0.187) 0.225 0.127 0.200 0.043 

Locus 915 : 
2 alleles
5.1% missing data
   1   (0.853) 0.794 0.831 0.896 0.926 
   3   (0.147) 0.206 0.169 0.104 0.074 

Locus 916 : 
2 alleles
4.3% missing data
   2   (0.721) 0.673 0.646 0.763 0.902 
   4   (0.279) 0.327 0.354 0.237 0.098 

Locus 917 : 
2 alleles
1.4% missing data
   2   (0.797) 0.749 0.894 0.793 0.665 
   4   (0.203) 0.251 0.106 0.207 0.335 

Locus 918 : 
2 alleles
2.9% missing data
   2   (0.864) 0.825 0.838 0.907 0.952 
   4   (0.136) 0.175 0.162 0.093 0.048 

Locus 919 : 
2 alleles
2.9% missing data
   4   (0.666) 0.732 0.659 0.662 0.895 
   1   (0.334) 0.268 0.341 0.338 0.105 

Locus 920 : 
2 alleles
12.3% missing data
   3   (0.909) 0.903 0.922 0.943 0.967 
   1   (0.091) 0.097 0.078 0.057 0.033 

Locus 921 : 
2 alleles
13.0% missing data
   3   (0.817) 0.898 0.762 0.861 0.935 
   1   (0.183) 0.102 0.238 0.139 0.065 

Locus 922 : 
2 alleles
9.4% missing data
   2   (0.901) 0.959 0.956 0.901 0.978 
   4   (0.099) 0.041 0.044 0.099 0.022 

Locus 923 : 
2 alleles
5.1% missing data
   4   (0.704) 0.569 0.778 0.679 0.849 
   3   (0.296) 0.431 0.222 0.321 0.151 

Locus 924 : 
2 alleles
13.8% missing data
   3   (0.874) 0.613 0.931 0.887 0.927 
   1   (0.126) 0.387 0.069 0.113 0.073 

Locus 925 : 
2 alleles
2.9% missing data
   3   (0.801) 0.741 0.864 0.829 0.609 
   1   (0.199) 0.259 0.136 0.171 0.391 

Locus 926 : 
2 alleles
5.1% missing data
   4   (0.758) 0.652 0.736 0.785 0.931 
   2   (0.242) 0.348 0.264 0.215 0.069 

Locus 927 : 
2 alleles
8.0% missing data
   1   (0.467) 0.215 0.552 0.443 0.306 
   3   (0.533) 0.785 0.448 0.557 0.694 

Locus 928 : 
2 alleles
3.6% missing data
   3   (0.841) 0.887 0.956 0.801 0.718 
   4   (0.159) 0.113 0.044 0.199 0.282 

Locus 929 : 
2 alleles
1.4% missing data
   2   (0.892) 0.938 0.881 0.928 0.977 
   4   (0.108) 0.062 0.119 0.072 0.023 

Locus 930 : 
2 alleles
14.5% missing data
   3   (0.921) 0.708 0.969 0.960 0.658 
   4   (0.079) 0.292 0.031 0.040 0.342 

Locus 931 : 
2 alleles
2.9% missing data
   2   (0.890) 0.959 0.953 0.882 0.977 
   4   (0.110) 0.041 0.047 0.118 0.023 

Locus 932 : 
2 alleles
3.6% missing data
   1   (0.139) 0.071 0.053 0.141 0.165 
   3   (0.861) 0.929 0.947 0.859 0.835 

Locus 933 : 
2 alleles
12.3% missing data
   1   (0.843) 0.926 0.892 0.871 0.795 
   4   (0.157) 0.074 0.108 0.129 0.205 

Locus 934 : 
2 alleles
11.6% missing data
   2   (0.911) 0.883 0.764 0.977 0.718 
   3   (0.089) 0.117 0.236 0.023 0.282 

Locus 935 : 
2 alleles
10.1% missing data
   1   (0.551) 0.612 0.645 0.546 0.154 
   4   (0.449) 0.388 0.355 0.454 0.846 

Locus 936 : 
2 alleles
8.7% missing data
   2   (0.614) 0.679 0.492 0.697 0.441 
   3   (0.386) 0.321 0.508 0.303 0.559 

Locus 937 : 
2 alleles
12.3% missing data
   1   (0.893) 0.990 0.984 0.783 0.990 
   4   (0.107) 0.010 0.016 0.217 0.010 

Locus 938 : 
2 alleles
5.1% missing data
   1   (0.810) 0.717 0.851 0.847 0.709 
   4   (0.190) 0.283 0.149 0.153 0.291 

Locus 939 : 
2 alleles
5.1% missing data
   1   (0.761) 0.737 0.652 0.818 0.929 
   2   (0.239) 0.263 0.348 0.182 0.071 

Locus 940 : 
2 alleles
0.7% missing data
   3   (0.903) 0.892 0.915 0.936 0.968 
   1   (0.097) 0.108 0.085 0.064 0.032 

Locus 941 : 
2 alleles
6.5% missing data
   3   (0.472) 0.503 0.277 0.544 0.769 
   4   (0.528) 0.497 0.723 0.456 0.231 

Locus 942 : 
2 alleles
5.8% missing data
   2   (0.854) 0.953 0.928 0.867 0.715 
   4   (0.146) 0.047 0.072 0.133 0.285 

Locus 943 : 
2 alleles
3.6% missing data
   2   (0.924) 0.990 0.957 0.967 0.652 
   4   (0.076) 0.010 0.043 0.033 0.348 

Locus 944 : 
2 alleles
2.9% missing data
   4   (0.668) 0.383 0.660 0.680 0.884 
   1   (0.332) 0.617 0.340 0.320 0.116 

Locus 945 : 
2 alleles
3.6% missing data
   3   (0.899) 0.874 0.875 0.943 0.972 
   1   (0.101) 0.126 0.125 0.057 0.028 

Locus 946 : 
2 alleles
12.3% missing data
   2   (0.957) 0.802 0.859 0.994 0.990 
   1   (0.043) 0.198 0.141 0.006 0.010 

Locus 947 : 
2 alleles
3.6% missing data
   2   (0.902) 0.960 0.960 0.931 0.714 
   4   (0.098) 0.040 0.040 0.069 0.286 

Locus 948 : 
2 alleles
15.2% missing data
   3   (0.343) 0.200 0.335 0.354 0.148 
   4   (0.657) 0.800 0.665 0.646 0.852 

Locus 949 : 
2 alleles
5.1% missing data
   1   (0.803) 0.863 0.857 0.790 0.949 
   3   (0.197) 0.137 0.143 0.210 0.051 

Locus 950 : 
2 alleles
10.1% missing data
   1   (0.860) 0.969 0.970 0.755 0.981 
   3   (0.140) 0.031 0.030 0.245 0.019 

Locus 951 : 
2 alleles
2.2% missing data
   1   (0.905) 0.413 0.962 0.913 0.978 
   3   (0.095) 0.587 0.038 0.087 0.022 

Locus 952 : 
2 alleles
12.3% missing data
   1   (0.939) 0.996 0.991 0.911 0.994 
   3   (0.061) 0.004 0.009 0.089 0.006 

Locus 953 : 
2 alleles
3.6% missing data
   4   (0.762) 0.764 0.737 0.789 0.915 
   2   (0.238) 0.236 0.263 0.211 0.085 

Locus 954 : 
2 alleles
12.3% missing data
   1   (0.188) 0.229 0.049 0.314 0.023 
   2   (0.812) 0.771 0.951 0.686 0.977 

Locus 955 : 
2 alleles
2.9% missing data
   1   (0.330) 0.365 0.350 0.286 0.438 
   3   (0.670) 0.635 0.650 0.714 0.562 

Locus 956 : 
2 alleles
7.2% missing data
   2   (0.890) 0.940 0.935 0.905 0.934 
   4   (0.110) 0.060 0.065 0.095 0.066 

Locus 957 : 
2 alleles
4.3% missing data
   4   (0.900) 0.876 0.945 0.911 0.981 
   2   (0.100) 0.124 0.055 0.089 0.019 

Locus 958 : 
2 alleles
9.4% missing data
   3   (0.511) 0.657 0.611 0.415 0.886 
   1   (0.489) 0.343 0.389 0.585 0.114 

Locus 959 : 
2 alleles
1.4% missing data
   3   (0.918) 0.957 0.975 0.916 0.983 
   4   (0.082) 0.043 0.025 0.084 0.017 

Locus 960 : 
2 alleles
4.3% missing data
   3   (0.613) 0.395 0.649 0.584 0.902 
   1   (0.387) 0.605 0.351 0.416 0.098 

Locus 961 : 
2 alleles
6.5% missing data
   2   (0.836) 0.621 0.872 0.853 0.947 
   3   (0.164) 0.379 0.128 0.147 0.053 

Locus 962 : 
2 alleles
12.3% missing data
   3   (0.886) 0.573 0.937 0.934 0.431 
   1   (0.114) 0.427 0.063 0.066 0.569 

Locus 963 : 
2 alleles
5.8% missing data
   1   (0.650) 0.349 0.576 0.692 0.867 
   3   (0.350) 0.651 0.424 0.308 0.133 

Locus 964 : 
2 alleles
3.6% missing data
   3   (0.888) 0.876 0.915 0.913 0.963 
   4   (0.112) 0.124 0.085 0.087 0.037 

Locus 965 : 
2 alleles
7.2% missing data
   4   (0.373) 0.583 0.227 0.469 0.084 
   1   (0.627) 0.417 0.773 0.531 0.916 

Locus 966 : 
2 alleles
11.6% missing data
   3   (0.921) 0.957 0.909 0.961 0.974 
   1   (0.079) 0.043 0.091 0.039 0.026 

Locus 967 : 
2 alleles
3.6% missing data
   1   (0.327) 0.380 0.311 0.330 0.158 
   4   (0.673) 0.620 0.689 0.670 0.842 

Locus 968 : 
2 alleles
2.2% missing data
   3   (0.862) 0.796 0.937 0.883 0.554 
   1   (0.138) 0.204 0.063 0.117 0.446 

Locus 969 : 
2 alleles
8.0% missing data
   1   (0.914) 0.979 0.948 0.937 0.969 
   3   (0.086) 0.021 0.052 0.063 0.031 

Locus 970 : 
2 alleles
10.9% missing data
   1   (0.120) 0.043 0.048 0.142 0.028 
   2   (0.880) 0.957 0.952 0.858 0.972 

Locus 971 : 
2 alleles
13.0% missing data
   4   (0.908) 0.581 0.924 0.946 0.973 
   2   (0.092) 0.419 0.076 0.054 0.027 

Locus 972 : 
2 alleles
5.1% missing data
   4   (0.918) 0.976 0.963 0.956 0.610 
   3   (0.082) 0.024 0.037 0.044 0.390 

Locus 973 : 
2 alleles
12.3% missing data
   4   (0.842) 0.633 0.797 0.898 0.889 
   1   (0.158) 0.367 0.203 0.102 0.111 

Locus 974 : 
2 alleles
1.4% missing data
   2   (0.933) 0.977 0.992 0.885 0.995 
   3   (0.067) 0.023 0.008 0.115 0.005 

Locus 975 : 
2 alleles
9.4% missing data
   1   (0.906) 0.881 0.866 0.970 0.641 
   3   (0.094) 0.119 0.134 0.030 0.359 

Locus 976 : 
2 alleles
2.2% missing data
   2   (0.915) 0.968 0.883 0.960 0.960 
   4   (0.085) 0.032 0.117 0.040 0.040 

Locus 977 : 
2 alleles
1.4% missing data
   2   (0.779) 0.857 0.940 0.682 0.756 
   3   (0.221) 0.143 0.060 0.318 0.244 

Locus 978 : 
2 alleles
5.1% missing data
   4   (0.784) 0.873 0.709 0.827 0.938 
   2   (0.216) 0.127 0.291 0.173 0.062 

Locus 979 : 
2 alleles
15.2% missing data
   4   (0.781) 0.838 0.831 0.765 0.947 
   2   (0.219) 0.162 0.169 0.235 0.053 

Locus 980 : 
2 alleles
11.6% missing data
   2   (0.898) 0.943 0.894 0.936 0.965 
   4   (0.102) 0.057 0.106 0.064 0.035 

Locus 981 : 
2 alleles
4.3% missing data
   2   (0.153) 0.152 0.098 0.156 0.037 
   4   (0.847) 0.848 0.902 0.844 0.963 

Locus 982 : 
2 alleles
19.6% missing data
   2   (0.897) 0.954 0.812 0.952 0.961 
   1   (0.103) 0.046 0.188 0.048 0.039 

Locus 983 : 
2 alleles
2.2% missing data
   3   (0.908) 0.906 0.886 0.954 0.955 
   1   (0.092) 0.094 0.114 0.046 0.045 

Locus 984 : 
2 alleles
9.4% missing data
   4   (0.853) 0.939 0.891 0.862 0.953 
   1   (0.147) 0.061 0.109 0.138 0.047 

Locus 985 : 
2 alleles
3.6% missing data
   2   (0.146) 0.615 0.084 0.135 0.040 
   4   (0.854) 0.385 0.916 0.865 0.960 

Locus 986 : 
2 alleles
2.9% missing data
   1   (0.895) 0.980 0.971 0.859 0.986 
   2   (0.105) 0.020 0.029 0.141 0.014 

Locus 987 : 
2 alleles
10.1% missing data
   1   (0.911) 0.949 0.922 0.949 0.914 
   3   (0.089) 0.051 0.078 0.051 0.086 

Locus 988 : 
2 alleles
4.3% missing data
   1   (0.154) 0.207 0.042 0.236 0.024 
   4   (0.846) 0.793 0.958 0.764 0.976 

Locus 989 : 
2 alleles
2.9% missing data
   2   (0.770) 0.615 0.795 0.816 0.589 
   4   (0.230) 0.385 0.205 0.184 0.411 

Locus 990 : 
2 alleles
5.1% missing data
   1   (0.149) 0.105 0.110 0.106 0.339 
   3   (0.851) 0.895 0.890 0.894 0.661 

Locus 991 : 
2 alleles
15.9% missing data
   1   (0.948) 0.987 0.992 0.939 0.995 
   2   (0.052) 0.013 0.008 0.061 0.005 

Locus 992 : 
2 alleles
5.8% missing data
   1   (0.816) 0.942 0.849 0.816 0.950 
   3   (0.184) 0.058 0.151 0.184 0.050 

Locus 993 : 
2 alleles
0.7% missing data
   1   (0.932) 0.814 0.935 0.970 0.984 
   2   (0.068) 0.186 0.065 0.030 0.016 

Locus 994 : 
2 alleles
10.9% missing data
   1   (0.879) 0.627 0.794 0.948 0.825 
   3   (0.121) 0.373 0.206 0.052 0.175 

Locus 995 : 
2 alleles
5.8% missing data
   3   (0.765) 0.476 0.706 0.814 0.925 
   1   (0.235) 0.524 0.294 0.186 0.075 

Locus 996 : 
2 alleles
12.3% missing data
   1   (0.885) 0.978 0.955 0.868 0.958 
   4   (0.115) 0.022 0.045 0.132 0.042 

Locus 997 : 
2 alleles
9.4% missing data
   1   (0.192) 0.258 0.234 0.131 0.299 
   4   (0.808) 0.742 0.766 0.869 0.701 

Locus 998 : 
2 alleles
2.2% missing data
   4   (0.910) 0.915 0.914 0.948 0.962 
   3   (0.090) 0.085 0.086 0.052 0.038 

Locus 999 : 
2 alleles
18.1% missing data
   3   (0.792) 0.873 0.710 0.843 0.902 
   2   (0.208) 0.127 0.290 0.157 0.098 

Locus 1000 : 
2 alleles
10.9% missing data
   4   (0.865) 0.901 0.930 0.854 0.972 
   3   (0.135) 0.099 0.070 0.146 0.028 

Locus 1001 : 
2 alleles
5.1% missing data
   3   (0.707) 0.721 0.636 0.745 0.889 
   4   (0.293) 0.279 0.364 0.255 0.111 

Locus 1002 : 
2 alleles
2.2% missing data
   1   (0.859) 0.860 0.620 0.941 0.939 
   3   (0.141) 0.140 0.380 0.059 0.061 

Locus 1003 : 
2 alleles
7.2% missing data
   2   (0.803) 0.525 0.858 0.804 0.950 
   3   (0.197) 0.475 0.142 0.196 0.050 

Locus 1004 : 
2 alleles
11.6% missing data
   1   (0.304) 0.306 0.267 0.323 0.091 
   3   (0.696) 0.694 0.733 0.677 0.909 

Locus 1005 : 
2 alleles
2.9% missing data
   1   (0.854) 0.724 0.820 0.901 0.958 
   3   (0.146) 0.276 0.180 0.099 0.042 

Locus 1006 : 
2 alleles
4.3% missing data
   3   (0.918) 0.973 0.970 0.949 0.679 
   1   (0.082) 0.027 0.030 0.051 0.321 

Locus 1007 : 
2 alleles
4.3% missing data
   1   (0.081) 0.175 0.037 0.065 0.015 
   3   (0.919) 0.825 0.963 0.935 0.985 

Locus 1008 : 
2 alleles
3.6% missing data
   4   (0.944) 0.922 0.883 0.987 0.988 
   1   (0.056) 0.078 0.117 0.013 0.012 

Locus 1009 : 
2 alleles
5.1% missing data
   1   (0.861) 0.837 0.903 0.908 0.491 
   4   (0.139) 0.163 0.097 0.092 0.509 

Locus 1010 : 
2 alleles
6.5% missing data
   2   (0.741) 0.763 0.751 0.780 0.638 
   4   (0.259) 0.237 0.249 0.220 0.362 

Locus 1011 : 
2 alleles
12.3% missing data
   4   (0.895) 0.908 0.821 0.949 0.961 
   2   (0.105) 0.092 0.179 0.051 0.039 

Locus 1012 : 
2 alleles
19.6% missing data
   2   (0.874) 0.947 0.897 0.898 0.939 
   4   (0.126) 0.053 0.103 0.102 0.061 

Locus 1013 : 
2 alleles
10.9% missing data
   2   (0.703) 0.669 0.772 0.662 0.929 
   4   (0.297) 0.331 0.228 0.338 0.071 

Locus 1014 : 
2 alleles
2.9% missing data
   3   (0.918) 0.930 0.891 0.977 0.627 
   2   (0.082) 0.070 0.109 0.023 0.373 

Locus 1015 : 
2 alleles
11.6% missing data
   4   (0.910) 0.923 0.885 0.954 0.977 
   2   (0.090) 0.077 0.115 0.046 0.023 

Locus 1016 : 
2 alleles
10.1% missing data
   2   (0.871) 0.933 0.920 0.875 0.965 
   4   (0.129) 0.067 0.080 0.125 0.035 

Locus 1017 : 
2 alleles
3.6% missing data
   3   (0.779) 0.929 0.689 0.852 0.749 
   2   (0.221) 0.071 0.311 0.148 0.251 

Locus 1018 : 
2 alleles
4.3% missing data
   2   (0.483) 0.381 0.566 0.442 0.495 
   4   (0.517) 0.619 0.434 0.558 0.505 

Locus 1019 : 
2 alleles
12.3% missing data
   2   (0.864) 0.791 0.838 0.909 0.952 
   1   (0.136) 0.209 0.162 0.091 0.048 

Locus 1020 : 
2 alleles
15.9% missing data
   2   (0.738) 0.818 0.832 0.681 0.942 
   4   (0.262) 0.182 0.168 0.319 0.058 

Locus 1021 : 
2 alleles
2.2% missing data
   4   (0.905) 0.968 0.973 0.885 0.985 
   2   (0.095) 0.032 0.027 0.115 0.015 

Locus 1022 : 
2 alleles
15.2% missing data
   3   (0.912) 0.946 0.952 0.930 0.974 
   1   (0.088) 0.054 0.048 0.070 0.026 

Locus 1023 : 
2 alleles
9.4% missing data
   4   (0.678) 0.770 0.731 0.642 0.905 
   1   (0.322) 0.230 0.269 0.358 0.095 

Locus 1024 : 
2 alleles
8.0% missing data
   1   (0.906) 0.980 0.909 0.939 0.985 
   2   (0.094) 0.020 0.091 0.061 0.015 

Locus 1025 : 
2 alleles
5.1% missing data
   1   (0.910) 0.767 0.874 0.960 0.968 
   3   (0.090) 0.233 0.126 0.040 0.032 

Locus 1026 : 
2 alleles
4.3% missing data
   4   (0.906) 0.893 0.839 0.959 0.973 
   2   (0.094) 0.107 0.161 0.041 0.027 

Locus 1027 : 
2 alleles
13.8% missing data
   1   (0.750) 0.863 0.787 0.731 0.943 
   4   (0.250) 0.137 0.213 0.269 0.057 

Locus 1028 : 
2 alleles
1.4% missing data
   2   (0.882) 0.626 0.914 0.911 0.966 
   4   (0.118) 0.374 0.086 0.089 0.034 

Locus 1029 : 
2 alleles
2.2% missing data
   2   (0.491) 0.451 0.465 0.504 0.503 
   4   (0.509) 0.549 0.535 0.496 0.497 

Locus 1030 : 
2 alleles
11.6% missing data
   4   (0.907) 0.961 0.944 0.925 0.973 
   1   (0.093) 0.039 0.056 0.075 0.027 

Locus 1031 : 
2 alleles
0.7% missing data
   2   (0.897) 0.787 0.901 0.934 0.973 
   4   (0.103) 0.213 0.099 0.066 0.027 

Locus 1032 : 
2 alleles
5.8% missing data
   3   (0.806) 0.909 0.887 0.824 0.373 
   2   (0.194) 0.091 0.113 0.176 0.627 

Locus 1033 : 
2 alleles
3.6% missing data
   3   (0.943) 0.978 0.954 0.987 0.610 
   1   (0.057) 0.022 0.046 0.013 0.390 

Locus 1034 : 
2 alleles
12.3% missing data
   2   (0.882) 0.902 0.882 0.916 0.959 
   1   (0.118) 0.098 0.118 0.084 0.041 

Locus 1035 : 
2 alleles
0.7% missing data
   3   (0.891) 0.914 0.937 0.901 0.975 
   4   (0.109) 0.086 0.063 0.099 0.025 

Locus 1036 : 
2 alleles
5.1% missing data
   1   (0.877) 0.959 0.865 0.913 0.961 
   3   (0.123) 0.041 0.135 0.087 0.039 

Locus 1037 : 
2 alleles
12.3% missing data
   4   (0.846) 0.886 0.805 0.912 0.760 
   2   (0.154) 0.114 0.195 0.088 0.240 

Locus 1038 : 
2 alleles
5.8% missing data
   1   (0.696) 0.284 0.651 0.771 0.550 
   3   (0.304) 0.716 0.349 0.229 0.450 

Locus 1039 : 
2 alleles
6.5% missing data
   3   (0.810) 0.768 0.860 0.804 0.952 
   1   (0.190) 0.232 0.140 0.196 0.048 

Locus 1040 : 
2 alleles
2.9% missing data
   4   (0.857) 0.712 0.920 0.852 0.974 
   2   (0.143) 0.288 0.080 0.148 0.026 

Locus 1041 : 
2 alleles
1.4% missing data
   2   (0.902) 0.461 0.954 0.915 0.982 
   4   (0.098) 0.539 0.046 0.085 0.018 

Locus 1042 : 
2 alleles
1.4% missing data
   2   (0.869) 0.952 0.923 0.864 0.975 
   1   (0.131) 0.048 0.077 0.136 0.025 

Locus 1043 : 
2 alleles
2.2% missing data
   1   (0.918) 0.916 0.955 0.961 0.649 
   3   (0.082) 0.084 0.045 0.039 0.351 

Locus 1044 : 
2 alleles
1.4% missing data
   2   (0.601) 0.445 0.449 0.685 0.692 
   4   (0.399) 0.555 0.551 0.315 0.308 

Locus 1045 : 
2 alleles
17.4% missing data
   1   (0.893) 0.658 0.917 0.932 0.885 
   3   (0.107) 0.342 0.083 0.068 0.115 

Locus 1046 : 
2 alleles
18.1% missing data
   3   (0.887) 0.938 0.835 0.936 0.960 
   1   (0.113) 0.062 0.165 0.064 0.040 

Locus 1047 : 
2 alleles
3.6% missing data
   1   (0.263) 0.294 0.321 0.227 0.086 
   4   (0.737) 0.706 0.679 0.773 0.914 

Locus 1048 : 
2 alleles
15.2% missing data
   3   (0.864) 0.963 0.947 0.829 0.965 
   1   (0.136) 0.037 0.053 0.171 0.035 

Locus 1049 : 
2 alleles
2.2% missing data
   4   (0.918) 0.948 0.974 0.915 0.987 
   2   (0.082) 0.052 0.026 0.085 0.013 

Locus 1050 : 
2 alleles
0.0% missing data
   4   (0.906) 0.912 0.980 0.910 0.790 
   2   (0.094) 0.088 0.020 0.090 0.210 

Locus 1051 : 
2 alleles
4.3% missing data
   2   (0.923) 0.949 0.903 0.965 0.975 
   4   (0.077) 0.051 0.097 0.035 0.025 

Locus 1052 : 
2 alleles
13.8% missing data
   2   (0.384) 0.533 0.451 0.339 0.323 
   4   (0.616) 0.467 0.549 0.661 0.677 

Locus 1053 : 
2 alleles
7.2% missing data
   2   (0.822) 0.968 0.798 0.848 0.964 
   4   (0.178) 0.032 0.202 0.152 0.036 

Locus 1054 : 
2 alleles
2.2% missing data
   2   (0.911) 0.956 0.908 0.949 0.969 
   4   (0.089) 0.044 0.092 0.051 0.031 

Locus 1055 : 
2 alleles
11.6% missing data
   1   (0.921) 0.962 0.968 0.933 0.975 
   3   (0.079) 0.038 0.032 0.067 0.025 

Locus 1056 : 
2 alleles
13.0% missing data
   4   (0.916) 0.937 0.939 0.949 0.920 
   2   (0.084) 0.063 0.061 0.051 0.080 

Locus 1057 : 
2 alleles
3.6% missing data
   3   (0.928) 0.825 0.895 0.974 0.970 
   1   (0.072) 0.175 0.105 0.026 0.030 

Locus 1058 : 
2 alleles
12.3% missing data
   4   (0.260) 0.180 0.349 0.215 0.079 
   2   (0.740) 0.820 0.651 0.785 0.921 

Locus 1059 : 
2 alleles
15.2% missing data
   1   (0.747) 0.346 0.712 0.787 0.930 
   4   (0.253) 0.654 0.288 0.213 0.070 

Locus 1060 : 
2 alleles
12.3% missing data
   4   (0.903) 0.834 0.965 0.897 0.985 
   2   (0.097) 0.166 0.035 0.103 0.015 

Locus 1061 : 
2 alleles
10.9% missing data
   1   (0.113) 0.029 0.036 0.146 0.021 
   3   (0.887) 0.971 0.964 0.854 0.979 

Locus 1062 : 
2 alleles
17.4% missing data
   4   (0.766) 0.816 0.783 0.810 0.566 
   2   (0.234) 0.184 0.217 0.190 0.434 

Locus 1063 : 
2 alleles
11.6% missing data
   1   (0.909) 0.973 0.964 0.909 0.986 
   2   (0.091) 0.027 0.036 0.091 0.014 

Locus 1064 : 
2 alleles
13.8% missing data
   2   (0.877) 0.973 0.899 0.897 0.969 
   4   (0.123) 0.027 0.101 0.103 0.031 

Locus 1065 : 
2 alleles
2.2% missing data
   4   (0.835) 0.886 0.913 0.844 0.735 
   2   (0.165) 0.114 0.087 0.156 0.265 

Locus 1066 : 
2 alleles
2.9% missing data
   3   (0.918) 0.940 0.982 0.897 0.990 
   1   (0.082) 0.060 0.018 0.103 0.010 

Locus 1067 : 
2 alleles
10.1% missing data
   2   (0.940) 0.993 0.991 0.913 0.994 
   4   (0.060) 0.007 0.009 0.087 0.006 

Locus 1068 : 
2 alleles
4.3% missing data
   3   (0.919) 0.585 0.922 0.962 0.977 
   2   (0.081) 0.415 0.078 0.038 0.023 

Locus 1069 : 
2 alleles
5.1% missing data
   4   (0.832) 0.648 0.214 0.976 0.112 
   1   (0.168) 0.352 0.786 0.024 0.888 

Locus 1070 : 
2 alleles
13.0% missing data
   3   (0.908) 0.719 0.892 0.954 0.972 
   4   (0.092) 0.281 0.108 0.046 0.028 

Locus 1071 : 
2 alleles
9.4% missing data
   2   (0.670) 0.655 0.644 0.683 0.878 
   4   (0.330) 0.345 0.356 0.317 0.122 

Locus 1072 : 
2 alleles
1.4% missing data
   2   (0.866) 0.935 0.950 0.825 0.977 
   3   (0.134) 0.065 0.050 0.175 0.023 

Locus 1073 : 
2 alleles
3.6% missing data
   2   (0.902) 0.915 0.981 0.848 0.989 
   1   (0.098) 0.085 0.019 0.152 0.011 

Locus 1074 : 
2 alleles
4.3% missing data
   2   (0.094) 0.238 0.095 0.052 0.037 
   4   (0.906) 0.762 0.905 0.948 0.963 

Locus 1075 : 
2 alleles
20.3% missing data
   3   (0.892) 0.886 0.965 0.901 0.823 
   2   (0.108) 0.114 0.035 0.099 0.177 

Locus 1076 : 
2 alleles
2.9% missing data
   2   (0.844) 0.876 0.859 0.865 0.953 
   4   (0.156) 0.124 0.141 0.135 0.047 

Locus 1077 : 
2 alleles
4.3% missing data
   1   (0.875) 0.578 0.912 0.901 0.960 
   3   (0.125) 0.422 0.088 0.099 0.040 

Locus 1078 : 
2 alleles
5.1% missing data
   3   (0.912) 0.822 0.899 0.955 0.970 
   1   (0.088) 0.178 0.101 0.045 0.030 

Locus 1079 : 
2 alleles
14.5% missing data
   2   (0.688) 0.642 0.679 0.696 0.888 
   1   (0.312) 0.358 0.321 0.304 0.112 

Locus 1080 : 
2 alleles
15.2% missing data
   3   (0.741) 0.876 0.677 0.829 0.183 
   1   (0.259) 0.124 0.323 0.171 0.817 

Locus 1081 : 
2 alleles
12.3% missing data
   4   (0.917) 0.877 0.912 0.960 0.909 
   2   (0.083) 0.123 0.088 0.040 0.091 

Locus 1082 : 
2 alleles
3.6% missing data
   4   (0.901) 0.808 0.950 0.913 0.974 
   1   (0.099) 0.192 0.050 0.087 0.026 

Locus 1083 : 
2 alleles
4.3% missing data
   3   (0.865) 0.752 0.932 0.866 0.914 
   4   (0.135) 0.248 0.068 0.134 0.086 

Locus 1084 : 
2 alleles
5.1% missing data
   4   (0.863) 0.819 0.883 0.914 0.773 
   2   (0.137) 0.181 0.117 0.086 0.227 

Locus 1085 : 
2 alleles
1.4% missing data
   4   (0.904) 0.898 0.967 0.896 0.979 
   1   (0.096) 0.102 0.033 0.104 0.021 

Locus 1086 : 
2 alleles
13.8% missing data
   3   (0.082) 0.170 0.012 0.135 0.008 
   4   (0.918) 0.830 0.988 0.865 0.992 

Locus 1087 : 
2 alleles
12.3% missing data
   2   (0.137) 0.110 0.060 0.127 0.175 
   4   (0.863) 0.890 0.940 0.873 0.825 

Locus 1088 : 
2 alleles
5.8% missing data
   1   (0.897) 0.908 0.878 0.939 0.970 
   4   (0.103) 0.092 0.122 0.061 0.030 

Locus 1089 : 
2 alleles
17.4% missing data
   1   (0.690) 0.475 0.614 0.744 0.808 
   4   (0.310) 0.525 0.386 0.256 0.192 

Locus 1090 : 
2 alleles
8.7% missing data
   3   (0.884) 0.713 0.916 0.908 0.970 
   1   (0.116) 0.287 0.084 0.092 0.030 

Locus 1091 : 
2 alleles
17.4% missing data
   1   (0.876) 0.453 0.931 0.888 0.958 
   3   (0.124) 0.547 0.069 0.112 0.042 

Locus 1092 : 
2 alleles
19.6% missing data
   3   (0.885) 0.813 0.963 0.898 0.678 
   1   (0.115) 0.187 0.037 0.102 0.322 

Locus 1093 : 
2 alleles
13.8% missing data
   3   (0.856) 0.739 0.797 0.911 0.938 
   1   (0.144) 0.261 0.203 0.089 0.062 

Locus 1094 : 
2 alleles
8.7% missing data
   3   (0.940) 0.989 0.993 0.905 0.995 
   1   (0.060) 0.011 0.007 0.095 0.005 

Locus 1095 : 
2 alleles
3.6% missing data
   2   (0.783) 0.708 0.815 0.783 0.953 
   4   (0.217) 0.292 0.185 0.217 0.047 

Locus 1096 : 
2 alleles
13.8% missing data
   2   (0.767) 0.828 0.792 0.801 0.633 
   4   (0.233) 0.172 0.208 0.199 0.367 

Locus 1097 : 
2 alleles
3.6% missing data
   3   (0.770) 0.570 0.790 0.818 0.624 
   2   (0.230) 0.430 0.210 0.182 0.376 

Locus 1098 : 
2 alleles
3.6% missing data
   4   (0.901) 0.694 0.881 0.947 0.973 
   2   (0.099) 0.306 0.119 0.053 0.027 

Locus 1099 : 
2 alleles
13.0% missing data
   2   (0.912) 0.960 0.941 0.936 0.982 
   4   (0.088) 0.040 0.059 0.064 0.018 

Locus 1100 : 
2 alleles
7.2% missing data
   3   (0.904) 0.987 0.937 0.927 0.954 
   1   (0.096) 0.013 0.063 0.073 0.046 

Locus 1101 : 
2 alleles
10.1% missing data
   3   (0.933) 0.960 0.991 0.894 0.994 
   1   (0.067) 0.040 0.009 0.106 0.006 

Locus 1102 : 
2 alleles
14.5% missing data
   2   (0.091) 0.027 0.038 0.088 0.024 
   3   (0.909) 0.973 0.962 0.912 0.976 

Locus 1103 : 
2 alleles
4.3% missing data
   2   (0.876) 0.942 0.931 0.876 0.968 
   4   (0.124) 0.058 0.069 0.124 0.032 

Locus 1104 : 
2 alleles
14.5% missing data
   2   (0.852) 0.889 0.898 0.886 0.741 
   1   (0.148) 0.111 0.102 0.114 0.259 

Locus 1105 : 
2 alleles
11.6% missing data
   4   (0.926) 0.920 0.816 0.979 0.972 
   2   (0.074) 0.080 0.184 0.021 0.028 

Locus 1106 : 
2 alleles
18.8% missing data
   2   (0.810) 0.412 0.892 0.794 0.948 
   4   (0.190) 0.588 0.108 0.206 0.052 

Locus 1107 : 
2 alleles
12.3% missing data
   4   (0.955) 0.980 0.818 0.994 0.980 
   2   (0.045) 0.020 0.182 0.006 0.020 

Locus 1108 : 
2 alleles
3.6% missing data
   1   (0.119) 0.022 0.019 0.162 0.238 
   4   (0.881) 0.978 0.981 0.838 0.762 

Locus 1109 : 
2 alleles
2.9% missing data
   3   (0.920) 0.830 0.914 0.961 0.974 
   2   (0.080) 0.170 0.086 0.039 0.026 

Locus 1110 : 
2 alleles
5.8% missing data
   3   (0.853) 0.791 0.779 0.907 0.967 
   4   (0.147) 0.209 0.221 0.093 0.033 

Locus 1111 : 
2 alleles
7.2% missing data
   2   (0.112) 0.039 0.032 0.103 0.464 
   4   (0.888) 0.961 0.968 0.897 0.536 

Locus 1112 : 
2 alleles
2.9% missing data
   2   (0.915) 0.912 0.840 0.966 0.977 
   4   (0.085) 0.088 0.160 0.034 0.023 

Locus 1113 : 
2 alleles
2.9% missing data
   3   (0.892) 0.930 0.961 0.874 0.981 
   1   (0.108) 0.070 0.039 0.126 0.019 

Locus 1114 : 
2 alleles
4.3% missing data
   2   (0.859) 0.792 0.881 0.885 0.947 
   4   (0.141) 0.208 0.119 0.115 0.053 

Locus 1115 : 
2 alleles
10.9% missing data
   4   (0.879) 0.946 0.903 0.908 0.889 
   2   (0.121) 0.054 0.097 0.092 0.111 

Locus 1116 : 
2 alleles
12.3% missing data
   1   (0.873) 0.821 0.876 0.930 0.744 
   2   (0.127) 0.179 0.124 0.070 0.256 

Locus 1117 : 
2 alleles
13.0% missing data
   4   (0.933) 0.863 0.920 0.985 0.469 
   1   (0.067) 0.137 0.080 0.015 0.531 

Locus 1118 : 
2 alleles
13.0% missing data
   2   (0.268) 0.335 0.300 0.245 0.080 
   4   (0.732) 0.665 0.700 0.755 0.920 

Locus 1119 : 
2 alleles
6.5% missing data
   4   (0.850) 0.868 0.879 0.864 0.960 
   2   (0.150) 0.132 0.121 0.136 0.040 

Locus 1120 : 
2 alleles
3.6% missing data
   2   (0.930) 0.991 0.992 0.874 0.995 
   1   (0.070) 0.009 0.008 0.126 0.005 

Locus 1121 : 
2 alleles
8.7% missing data
   1   (0.835) 0.773 0.913 0.812 0.963 
   2   (0.165) 0.227 0.087 0.188 0.037 

Locus 1122 : 
2 alleles
11.6% missing data
   1   (0.776) 0.681 0.757 0.807 0.918 
   3   (0.224) 0.319 0.243 0.193 0.082 

Locus 1123 : 
2 alleles
4.3% missing data
   3   (0.854) 0.956 0.887 0.861 0.968 
   4   (0.146) 0.044 0.113 0.139 0.032 

Locus 1124 : 
2 alleles
16.7% missing data
   2   (0.881) 0.717 0.773 0.944 0.959 
   4   (0.119) 0.283 0.227 0.056 0.041 

Locus 1125 : 
2 alleles
5.8% missing data
   2   (0.908) 0.907 0.875 0.971 0.600 
   1   (0.092) 0.093 0.125 0.029 0.400 

Locus 1126 : 
2 alleles
9.4% missing data
   4   (0.914) 0.972 0.966 0.916 0.987 
   3   (0.086) 0.028 0.034 0.084 0.013 

Locus 1127 : 
2 alleles
3.6% missing data
   4   (0.831) 0.754 0.867 0.842 0.947 
   2   (0.169) 0.246 0.133 0.158 0.053 

Locus 1128 : 
2 alleles
5.1% missing data
   1   (0.290) 0.093 0.133 0.340 0.715 
   3   (0.710) 0.907 0.867 0.660 0.285 

Locus 1129 : 
2 alleles
15.2% missing data
   1   (0.718) 0.675 0.756 0.711 0.870 
   4   (0.282) 0.325 0.244 0.289 0.130 

Locus 1130 : 
2 alleles
5.8% missing data
   2   (0.883) 0.857 0.919 0.902 0.960 
   4   (0.117) 0.143 0.081 0.098 0.040 

Locus 1131 : 
2 alleles
2.9% missing data
   4   (0.257) 0.136 0.072 0.425 0.052 
   2   (0.743) 0.864 0.928 0.575 0.948 

Locus 1132 : 
2 alleles
2.9% missing data
   3   (0.950) 0.983 0.921 0.993 0.662 
   1   (0.050) 0.017 0.079 0.007 0.338 

Locus 1133 : 
2 alleles
2.9% missing data
   4   (0.918) 0.958 0.902 0.960 0.964 
   1   (0.082) 0.042 0.098 0.040 0.036 

Locus 1134 : 
2 alleles
13.8% missing data
   3   (0.787) 0.864 0.870 0.748 0.935 
   1   (0.213) 0.136 0.130 0.252 0.065 

Locus 1135 : 
2 alleles
3.6% missing data
   3   (0.825) 0.459 0.786 0.907 0.570 
   2   (0.175) 0.541 0.214 0.093 0.430 

Locus 1136 : 
2 alleles
2.9% missing data
   1   (0.919) 0.927 0.963 0.934 0.985 
   4   (0.081) 0.073 0.037 0.066 0.015 

Locus 1137 : 
2 alleles
10.9% missing data
   3   (0.899) 0.955 0.897 0.936 0.967 
   1   (0.101) 0.045 0.103 0.064 0.033 

Locus 1138 : 
2 alleles
5.8% missing data
   2   (0.725) 0.800 0.714 0.739 0.879 
   4   (0.275) 0.200 0.286 0.261 0.121 

Locus 1139 : 
2 alleles
10.1% missing data
   2   (0.895) 0.968 0.965 0.872 0.981 
   4   (0.105) 0.032 0.035 0.128 0.019 

Locus 1140 : 
2 alleles
6.5% missing data
   2   (0.475) 0.220 0.306 0.576 0.425 
   4   (0.525) 0.780 0.694 0.424 0.575 

Locus 1141 : 
2 alleles
2.9% missing data
   4   (0.862) 0.635 0.735 0.948 0.765 
   3   (0.138) 0.365 0.265 0.052 0.235 

Locus 1142 : 
2 alleles
12.3% missing data
   4   (0.793) 0.927 0.892 0.748 0.862 
   2   (0.207) 0.073 0.108 0.252 0.138 

Locus 1143 : 
2 alleles
4.3% missing data
   1   (0.861) 0.969 0.930 0.842 0.970 
   3   (0.139) 0.031 0.070 0.158 0.030 

Locus 1144 : 
2 alleles
8.0% missing data
   2   (0.918) 0.983 0.983 0.930 0.741 
   4   (0.082) 0.017 0.017 0.070 0.259 

Locus 1145 : 
2 alleles
5.1% missing data
   1   (0.170) 0.334 0.133 0.154 0.072 
   3   (0.830) 0.666 0.867 0.846 0.928 

Locus 1146 : 
2 alleles
10.9% missing data
   1   (0.911) 0.971 0.860 0.974 0.597 
   3   (0.089) 0.029 0.140 0.026 0.403 

Locus 1147 : 
2 alleles
2.9% missing data
   1   (0.905) 0.964 0.963 0.901 0.983 
   3   (0.095) 0.036 0.037 0.099 0.017 

Locus 1148 : 
2 alleles
3.6% missing data
   1   (0.899) 0.955 0.962 0.890 0.982 
   3   (0.101) 0.045 0.038 0.110 0.018 

Locus 1149 : 
2 alleles
15.2% missing data
   2   (0.492) 0.406 0.417 0.570 0.132 
   4   (0.508) 0.594 0.583 0.430 0.868 

Locus 1150 : 
2 alleles
4.3% missing data
   2   (0.919) 0.989 0.973 0.919 0.987 
   3   (0.081) 0.011 0.027 0.081 0.013 

Locus 1151 : 
2 alleles
15.2% missing data
   4   (0.949) 0.991 0.992 0.940 0.994 
   2   (0.051) 0.009 0.008 0.060 0.006 

Locus 1152 : 
2 alleles
13.0% missing data
   4   (0.898) 0.840 0.965 0.884 0.982 
   3   (0.102) 0.160 0.035 0.116 0.018 

Locus 1153 : 
2 alleles
13.8% missing data
   3   (0.893) 0.970 0.934 0.910 0.941 
   4   (0.107) 0.030 0.066 0.090 0.059 

Locus 1154 : 
2 alleles
6.5% missing data
   1   (0.917) 0.926 0.973 0.919 0.981 
   3   (0.083) 0.074 0.027 0.081 0.019 

Locus 1155 : 
2 alleles
13.8% missing data
   3   (0.818) 0.859 0.915 0.814 0.578 
   1   (0.182) 0.141 0.085 0.186 0.422 

Locus 1156 : 
2 alleles
10.9% missing data
   3   (0.837) 0.725 0.747 0.899 0.943 
   1   (0.163) 0.275 0.253 0.101 0.057 

Locus 1157 : 
2 alleles
6.5% missing data
   1   (0.830) 0.947 0.917 0.796 0.925 
   3   (0.170) 0.053 0.083 0.204 0.075 

Locus 1158 : 
2 alleles
1.4% missing data
   1   (0.769) 0.872 0.844 0.732 0.941 
   2   (0.231) 0.128 0.156 0.268 0.059 

Locus 1159 : 
2 alleles
5.1% missing data
   1   (0.776) 0.787 0.772 0.792 0.937 
   3   (0.224) 0.213 0.228 0.208 0.063 

Locus 1160 : 
2 alleles
7.2% missing data
   4   (0.855) 0.664 0.887 0.877 0.954 
   2   (0.145) 0.336 0.113 0.123 0.046 

Locus 1161 : 
2 alleles
21.0% missing data
   1   (0.655) 0.725 0.587 0.676 0.891 
   3   (0.345) 0.275 0.413 0.324 0.109 

Locus 1162 : 
2 alleles
3.6% missing data
   2   (0.157) 0.077 0.108 0.157 0.044 
   3   (0.843) 0.923 0.892 0.843 0.956 

Locus 1163 : 
2 alleles
17.4% missing data
   2   (0.921) 0.980 0.978 0.914 0.984 
   4   (0.079) 0.020 0.022 0.086 0.016 

Locus 1164 : 
2 alleles
5.8% missing data
   2   (0.520) 0.588 0.550 0.508 0.483 
   4   (0.480) 0.412 0.450 0.492 0.517 

Locus 1165 : 
2 alleles
5.1% missing data
   3   (0.780) 0.743 0.766 0.803 0.937 
   1   (0.220) 0.257 0.234 0.197 0.063 

Locus 1166 : 
2 alleles
5.8% missing data
   1   (0.831) 0.956 0.883 0.828 0.915 
   3   (0.169) 0.044 0.117 0.172 0.085 

Locus 1167 : 
2 alleles
3.6% missing data
   3   (0.900) 0.898 0.886 0.942 0.967 
   1   (0.100) 0.102 0.114 0.058 0.033 

Locus 1168 : 
2 alleles
9.4% missing data
   1   (0.895) 0.936 0.970 0.901 0.793 
   3   (0.105) 0.064 0.030 0.099 0.207 

Locus 1169 : 
2 alleles
12.3% missing data
   1   (0.910) 0.813 0.929 0.942 0.972 
   3   (0.090) 0.187 0.071 0.058 0.028 

Locus 1170 : 
2 alleles
5.8% missing data
   1   (0.892) 0.953 0.878 0.932 0.956 
   4   (0.108) 0.047 0.122 0.068 0.044 

Locus 1171 : 
2 alleles
5.8% missing data
   3   (0.371) 0.653 0.298 0.341 0.812 
   4   (0.629) 0.347 0.702 0.659 0.188 

Locus 1172 : 
2 alleles
13.8% missing data
   2   (0.931) 0.656 0.935 0.973 0.941 
   3   (0.069) 0.344 0.065 0.027 0.059 

Locus 1173 : 
2 alleles
3.6% missing data
   1   (0.631) 0.462 0.745 0.599 0.611 
   2   (0.369) 0.538 0.255 0.401 0.389 

Locus 1174 : 
2 alleles
13.0% missing data
   3   (0.846) 0.875 0.949 0.779 0.975 
   1   (0.154) 0.125 0.051 0.221 0.025 

Locus 1175 : 
2 alleles
2.2% missing data
   1   (0.867) 0.764 0.782 0.927 0.953 
   3   (0.133) 0.236 0.218 0.073 0.047 

Locus 1176 : 
2 alleles
7.2% missing data
   1   (0.880) 0.966 0.886 0.908 0.973 
   3   (0.120) 0.034 0.114 0.092 0.027 

Locus 1177 : 
2 alleles
13.0% missing data
   3   (0.921) 0.919 0.955 0.945 0.981 
   1   (0.079) 0.081 0.045 0.055 0.019 

Locus 1178 : 
2 alleles
2.9% missing data
   3   (0.869) 0.672 0.921 0.882 0.942 
   1   (0.131) 0.328 0.079 0.118 0.058 

Locus 1179 : 
2 alleles
10.9% missing data
   2   (0.826) 0.913 0.881 0.818 0.941 
   4   (0.174) 0.087 0.119 0.182 0.059 

Locus 1180 : 
2 alleles
7.2% missing data
   1   (0.166) 0.485 0.170 0.128 0.043 
   3   (0.834) 0.515 0.830 0.872 0.957 

Locus 1181 : 
2 alleles
11.6% missing data
   3   (0.909) 0.975 0.978 0.879 0.984 
   1   (0.091) 0.025 0.022 0.121 0.016 

Locus 1182 : 
2 alleles
11.6% missing data
   2   (0.895) 0.790 0.915 0.924 0.976 
   4   (0.105) 0.210 0.085 0.076 0.024 

Locus 1183 : 
2 alleles
2.9% missing data
   4   (0.906) 0.822 0.965 0.903 0.987 
   3   (0.094) 0.178 0.035 0.097 0.013 

Locus 1184 : 
2 alleles
10.9% missing data
   4   (0.737) 0.465 0.777 0.749 0.816 
   2   (0.263) 0.535 0.223 0.251 0.184 

Locus 1185 : 
2 alleles
13.8% missing data
   4   (0.908) 0.858 0.964 0.910 0.979 
   2   (0.092) 0.142 0.036 0.090 0.021 

Locus 1186 : 
2 alleles
0.7% missing data
   4   (0.853) 0.866 0.822 0.895 0.951 
   2   (0.147) 0.134 0.178 0.105 0.049 

Locus 1187 : 
2 alleles
12.3% missing data
   3   (0.888) 0.738 0.868 0.934 0.965 
   1   (0.112) 0.262 0.132 0.066 0.035 

Locus 1188 : 
2 alleles
11.6% missing data
   2   (0.845) 0.960 0.939 0.799 0.936 
   3   (0.155) 0.040 0.061 0.201 0.064 

Locus 1189 : 
2 alleles
5.1% missing data
   2   (0.815) 0.883 0.913 0.824 0.290 
   1   (0.185) 0.117 0.087 0.176 0.710 

Locus 1190 : 
2 alleles
13.8% missing data
   2   (0.573) 0.683 0.529 0.626 0.294 
   4   (0.427) 0.317 0.471 0.374 0.706 

Locus 1191 : 
2 alleles
5.8% missing data
   3   (0.898) 0.876 0.920 0.926 0.972 
   4   (0.102) 0.124 0.080 0.074 0.028 

Locus 1192 : 
2 alleles
3.6% missing data
   2   (0.929) 0.742 0.867 0.979 0.965 
   4   (0.071) 0.258 0.133 0.021 0.035 

Locus 1193 : 
2 alleles
2.9% missing data
   3   (0.881) 0.673 0.926 0.901 0.959 
   1   (0.119) 0.327 0.074 0.099 0.041 

Locus 1194 : 
2 alleles
2.9% missing data
   2   (0.109) 0.064 0.211 0.036 0.278 
   4   (0.891) 0.936 0.789 0.964 0.722 

Locus 1195 : 
2 alleles
14.5% missing data
   2   (0.877) 0.662 0.903 0.907 0.951 
   4   (0.123) 0.338 0.097 0.093 0.049 

Locus 1196 : 
2 alleles
13.0% missing data
   4   (0.566) 0.511 0.610 0.588 0.218 
   2   (0.434) 0.489 0.390 0.412 0.782 

Locus 1197 : 
2 alleles
3.6% missing data
   2   (0.899) 0.942 0.972 0.907 0.803 
   4   (0.101) 0.058 0.028 0.093 0.197 

Locus 1198 : 
2 alleles
4.3% missing data
   3   (0.940) 0.995 0.993 0.905 0.995 
   4   (0.060) 0.005 0.007 0.095 0.005 

Locus 1199 : 
2 alleles
5.8% missing data
   3   (0.791) 0.768 0.802 0.812 0.888 
   1   (0.209) 0.232 0.198 0.188 0.112 

Locus 1200 : 
2 alleles
5.1% missing data
   3   (0.556) 0.413 0.444 0.625 0.553 
   1   (0.444) 0.587 0.556 0.375 0.447 

Locus 1201 : 
2 alleles
2.9% missing data
   1   (0.817) 0.938 0.855 0.814 0.953 
   2   (0.183) 0.062 0.145 0.186 0.047 

Locus 1202 : 
2 alleles
5.8% missing data
   4   (0.556) 0.579 0.662 0.513 0.491 
   2   (0.444) 0.421 0.338 0.487 0.509 

Locus 1203 : 
2 alleles
3.6% missing data
   2   (0.923) 0.974 0.899 0.967 0.962 
   4   (0.077) 0.026 0.101 0.033 0.038 

Locus 1204 : 
2 alleles
0.7% missing data
   1   (0.833) 0.712 0.869 0.842 0.964 
   3   (0.167) 0.288 0.131 0.158 0.036 

Locus 1205 : 
2 alleles
1.4% missing data
   3   (0.903) 0.843 0.913 0.937 0.977 
   1   (0.097) 0.157 0.087 0.063 0.023 

Locus 1206 : 
2 alleles
2.9% missing data
   3   (0.958) 0.944 0.854 0.994 0.987 
   1   (0.042) 0.056 0.146 0.006 0.013 

Locus 1207 : 
2 alleles
5.8% missing data
   2   (0.830) 0.792 0.804 0.876 0.881 
   4   (0.170) 0.208 0.196 0.124 0.119 

Locus 1208 : 
2 alleles
3.6% missing data
   1   (0.858) 0.688 0.844 0.902 0.930 
   3   (0.142) 0.312 0.156 0.098 0.070 

Locus 1209 : 
2 alleles
10.1% missing data
   1   (0.892) 0.894 0.955 0.885 0.978 
   4   (0.108) 0.106 0.045 0.115 0.022 

Locus 1210 : 
2 alleles
3.6% missing data
   3   (0.896) 0.813 0.916 0.926 0.974 
   2   (0.104) 0.187 0.084 0.074 0.026 

Locus 1211 : 
2 alleles
4.3% missing data
   4   (0.825) 0.860 0.835 0.848 0.925 
   2   (0.175) 0.140 0.165 0.152 0.075 

Locus 1212 : 
2 alleles
12.3% missing data
   1   (0.878) 0.979 0.942 0.897 0.831 
   3   (0.122) 0.021 0.058 0.103 0.169 

Locus 1213 : 
2 alleles
0.7% missing data
   4   (0.913) 0.903 0.957 0.926 0.987 
   2   (0.087) 0.097 0.043 0.074 0.013 

Locus 1214 : 
2 alleles
5.1% missing data
   1   (0.895) 0.973 0.943 0.928 0.806 
   2   (0.105) 0.027 0.057 0.072 0.194 

Locus 1215 : 
2 alleles
5.1% missing data
   2   (0.871) 0.603 0.395 0.981 0.148 
   4   (0.129) 0.397 0.605 0.019 0.852 

Locus 1216 : 
2 alleles
4.3% missing data
   3   (0.924) 0.948 0.863 0.972 0.965 
   4   (0.076) 0.052 0.137 0.028 0.035 

Locus 1217 : 
2 alleles
5.1% missing data
   1   (0.775) 0.790 0.836 0.755 0.941 
   4   (0.225) 0.210 0.164 0.245 0.059 

Locus 1218 : 
2 alleles
5.1% missing data
   4   (0.575) 0.616 0.659 0.582 0.147 
   2   (0.425) 0.384 0.341 0.418 0.853 

Locus 1219 : 
2 alleles
2.9% missing data
   1   (0.884) 0.804 0.887 0.922 0.955 
   2   (0.116) 0.196 0.113 0.078 0.045 

Locus 1220 : 
2 alleles
13.0% missing data
   1   (0.894) 0.687 0.920 0.925 0.953 
   3   (0.106) 0.313 0.080 0.075 0.047 

Locus 1221 : 
2 alleles
4.3% missing data
   2   (0.910) 0.966 0.962 0.914 0.983 
   4   (0.090) 0.034 0.038 0.086 0.017 

Locus 1222 : 
2 alleles
13.0% missing data
   2   (0.387) 0.304 0.335 0.379 0.640 
   4   (0.613) 0.696 0.665 0.621 0.360 

Locus 1223 : 
2 alleles
1.4% missing data
   1   (0.878) 0.474 0.792 0.944 0.964 
   3   (0.122) 0.526 0.208 0.056 0.036 

Locus 1224 : 
2 alleles
2.9% missing data
   4   (0.893) 0.908 0.907 0.924 0.970 
   2   (0.107) 0.092 0.093 0.076 0.030 

Locus 1225 : 
2 alleles
12.3% missing data
   1   (0.880) 0.690 0.934 0.889 0.967 
   3   (0.120) 0.310 0.066 0.111 0.033 

Locus 1226 : 
2 alleles
3.6% missing data
   3   (0.895) 0.823 0.843 0.946 0.974 
   4   (0.105) 0.177 0.157 0.054 0.026 

Locus 1227 : 
2 alleles
14.5% missing data
   1   (0.332) 0.265 0.268 0.338 0.378 
   3   (0.668) 0.735 0.732 0.662 0.622 

Locus 1228 : 
2 alleles
10.9% missing data
   3   (0.943) 0.996 0.992 0.924 0.995 
   4   (0.057) 0.004 0.008 0.076 0.005 

Locus 1229 : 
2 alleles
3.6% missing data
   1   (0.848) 0.942 0.827 0.881 0.960 
   2   (0.152) 0.058 0.173 0.119 0.040 

Locus 1230 : 
2 alleles
11.6% missing data
   1   (0.712) 0.686 0.603 0.759 0.929 
   2   (0.288) 0.314 0.397 0.241 0.071 

Locus 1231 : 
2 alleles
3.6% missing data
   1   (0.557) 0.622 0.429 0.627 0.512 
   3   (0.443) 0.378 0.571 0.373 0.488 

Locus 1232 : 
2 alleles
13.0% missing data
   1   (0.153) 0.180 0.093 0.161 0.036 
   3   (0.847) 0.820 0.907 0.839 0.964 

Locus 1233 : 
2 alleles
3.6% missing data
   4   (0.916) 0.967 0.972 0.944 0.717 
   2   (0.084) 0.033 0.028 0.056 0.283 

Locus 1234 : 
2 alleles
4.3% missing data
   2   (0.230) 0.336 0.370 0.162 0.060 
   4   (0.770) 0.664 0.630 0.838 0.940 

Locus 1235 : 
2 alleles
10.9% missing data
   4   (0.893) 0.964 0.953 0.892 0.952 
   2   (0.107) 0.036 0.047 0.108 0.048 

Locus 1236 : 
2 alleles
11.6% missing data
   2   (0.122) 0.162 0.066 0.120 0.031 
   4   (0.878) 0.838 0.934 0.880 0.969 

Locus 1237 : 
2 alleles
13.0% missing data
   3   (0.906) 0.977 0.964 0.901 0.983 
   2   (0.094) 0.023 0.036 0.099 0.017 

Locus 1238 : 
2 alleles
4.3% missing data
   2   (0.735) 0.889 0.812 0.724 0.737 
   4   (0.265) 0.111 0.188 0.276 0.263 

Locus 1239 : 
2 alleles
2.9% missing data
   2   (0.877) 0.862 0.879 0.911 0.963 
   4   (0.123) 0.138 0.121 0.089 0.037 

Locus 1240 : 
2 alleles
2.9% missing data
   1   (0.888) 0.840 0.927 0.907 0.967 
   3   (0.112) 0.160 0.073 0.093 0.033 

Locus 1241 : 
2 alleles
5.8% missing data
   4   (0.613) 0.756 0.758 0.507 0.871 
   1   (0.387) 0.244 0.242 0.493 0.129 

Locus 1242 : 
2 alleles
5.8% missing data
   1   (0.920) 0.981 0.982 0.901 0.988 
   2   (0.080) 0.019 0.018 0.099 0.012 

Locus 1243 : 
2 alleles
3.6% missing data
   2   (0.193) 0.128 0.119 0.220 0.056 
   4   (0.807) 0.872 0.881 0.780 0.944 

Locus 1244 : 
2 alleles
2.2% missing data
   3   (0.870) 0.618 0.890 0.902 0.958 
   1   (0.130) 0.382 0.110 0.098 0.042 

Locus 1245 : 
2 alleles
10.1% missing data
   3   (0.172) 0.236 0.062 0.242 0.030 
   1   (0.828) 0.764 0.938 0.758 0.970 

Locus 1246 : 
2 alleles
13.8% missing data
   4   (0.905) 0.933 0.768 0.965 0.974 
   2   (0.095) 0.067 0.232 0.035 0.026 

Locus 1247 : 
2 alleles
4.3% missing data
   1   (0.768) 0.812 0.892 0.721 0.815 
   3   (0.232) 0.188 0.108 0.279 0.185 

Locus 1248 : 
2 alleles
10.9% missing data
   3   (0.805) 0.935 0.879 0.812 0.702 
   1   (0.195) 0.065 0.121 0.188 0.298 

Locus 1249 : 
2 alleles
6.5% missing data
   1   (0.817) 0.805 0.675 0.907 0.744 
   3   (0.183) 0.195 0.325 0.093 0.256 

Locus 1250 : 
2 alleles
4.3% missing data
   3   (0.903) 0.916 0.944 0.920 0.974 
   1   (0.097) 0.084 0.056 0.080 0.026 

Locus 1251 : 
2 alleles
19.6% missing data
   2   (0.578) 0.634 0.708 0.478 0.904 
   4   (0.422) 0.366 0.292 0.522 0.096 

Locus 1252 : 
2 alleles
13.0% missing data
   4   (0.865) 0.915 0.927 0.894 0.610 
   1   (0.135) 0.085 0.073 0.106 0.390 

Locus 1253 : 
2 alleles
11.6% missing data
   2   (0.860) 0.661 0.860 0.902 0.916 
   4   (0.140) 0.339 0.140 0.098 0.084 

Locus 1254 : 
2 alleles
1.4% missing data
   1   (0.924) 0.965 0.983 0.912 0.989 
   3   (0.076) 0.035 0.017 0.088 0.011 

Locus 1255 : 
2 alleles
10.1% missing data
   2   (0.420) 0.265 0.511 0.345 0.736 
   4   (0.580) 0.735 0.489 0.655 0.264 

Locus 1256 : 
2 alleles
5.1% missing data
   3   (0.774) 0.622 0.773 0.832 0.625 
   1   (0.226) 0.378 0.227 0.168 0.375 

Locus 1257 : 
2 alleles
2.9% missing data
   2   (0.631) 0.673 0.324 0.796 0.281 
   4   (0.369) 0.327 0.676 0.204 0.719 

Locus 1258 : 
2 alleles
12.3% missing data
   1   (0.884) 0.941 0.949 0.871 0.978 
   3   (0.116) 0.059 0.051 0.129 0.022 

Locus 1259 : 
2 alleles
14.5% missing data
   1   (0.115) 0.057 0.049 0.127 0.031 
   2   (0.885) 0.943 0.951 0.873 0.969 

Locus 1260 : 
2 alleles
2.2% missing data
   3   (0.929) 0.724 0.724 0.986 0.972 
   1   (0.071) 0.276 0.276 0.014 0.028 

Locus 1261 : 
2 alleles
13.0% missing data
   4   (0.834) 0.763 0.769 0.887 0.945 
   3   (0.166) 0.237 0.231 0.113 0.055 

Locus 1262 : 
2 alleles
15.9% missing data
   2   (0.823) 0.721 0.871 0.870 0.407 
   4   (0.177) 0.279 0.129 0.130 0.593 

Locus 1263 : 
2 alleles
15.2% missing data
   2   (0.898) 0.707 0.939 0.916 0.976 
   4   (0.102) 0.293 0.061 0.084 0.024 

Locus 1264 : 
2 alleles
8.7% missing data
   1   (0.860) 0.662 0.919 0.909 0.223 
   3   (0.140) 0.338 0.081 0.091 0.777 

Locus 1265 : 
2 alleles
15.9% missing data
   1   (0.629) 0.458 0.713 0.614 0.592 
   3   (0.371) 0.542 0.287 0.386 0.408 

Locus 1266 : 
2 alleles
8.0% missing data
   4   (0.463) 0.717 0.519 0.410 0.571 
   2   (0.537) 0.283 0.481 0.590 0.429 

Locus 1267 : 
2 alleles
0.7% missing data
   2   (0.906) 0.934 0.963 0.904 0.987 
   1   (0.094) 0.066 0.037 0.096 0.013 

Locus 1268 : 
2 alleles
3.6% missing data
   2   (0.912) 0.944 0.849 0.977 0.566 
   3   (0.088) 0.056 0.151 0.023 0.434 

Locus 1269 : 
2 alleles
3.6% missing data
   1   (0.902) 0.988 0.929 0.927 0.969 
   4   (0.098) 0.012 0.071 0.073 0.031 

Locus 1270 : 
2 alleles
12.3% missing data
   1   (0.754) 0.929 0.917 0.672 0.565 
   3   (0.246) 0.071 0.083 0.328 0.435 

Locus 1271 : 
2 alleles
7.2% missing data
   1   (0.109) 0.033 0.062 0.071 0.394 
   3   (0.891) 0.967 0.938 0.929 0.606 

Locus 1272 : 
2 alleles
1.4% missing data
   2   (0.797) 0.912 0.853 0.812 0.785 
   4   (0.203) 0.088 0.147 0.188 0.215 

Locus 1273 : 
2 alleles
9.4% missing data
   2   (0.127) 0.154 0.176 0.079 0.036 
   4   (0.873) 0.846 0.824 0.921 0.964 

Locus 1274 : 
2 alleles
4.3% missing data
   2   (0.869) 0.841 0.958 0.864 0.822 
   4   (0.131) 0.159 0.042 0.136 0.178 

Locus 1275 : 
2 alleles
5.1% missing data
   1   (0.919) 0.829 0.966 0.933 0.982 
   2   (0.081) 0.171 0.034 0.067 0.018 

Locus 1276 : 
2 alleles
5.8% missing data
   2   (0.596) 0.458 0.695 0.582 0.360 
   4   (0.404) 0.542 0.305 0.418 0.640 

Locus 1277 : 
2 alleles
16.7% missing data
   1   (0.840) 0.574 0.792 0.895 0.941 
   2   (0.160) 0.426 0.208 0.105 0.059 

Locus 1278 : 
2 alleles
11.6% missing data
   4   (0.877) 0.592 0.898 0.911 0.942 
   3   (0.123) 0.408 0.102 0.089 0.058 

Locus 1279 : 
2 alleles
5.1% missing data
   3   (0.586) 0.595 0.646 0.535 0.856 
   1   (0.414) 0.405 0.354 0.465 0.144 

Locus 1280 : 
2 alleles
13.0% missing data
   3   (0.904) 0.834 0.922 0.936 0.974 
   1   (0.096) 0.166 0.078 0.064 0.026 

Locus 1281 : 
2 alleles
16.7% missing data
   3   (0.905) 0.942 0.928 0.932 0.977 
   4   (0.095) 0.058 0.072 0.068 0.023 

Locus 1282 : 
2 alleles
1.4% missing data
   1   (0.903) 0.880 0.956 0.909 0.977 
   3   (0.097) 0.120 0.044 0.091 0.023 

Locus 1283 : 
2 alleles
3.6% missing data
   3   (0.767) 0.896 0.704 0.833 0.661 
   1   (0.233) 0.104 0.296 0.167 0.339 

Locus 1284 : 
2 alleles
13.8% missing data
   4   (0.907) 0.821 0.932 0.939 0.959 
   2   (0.093) 0.179 0.068 0.061 0.041 

Locus 1285 : 
2 alleles
5.8% missing data
   1   (0.852) 0.710 0.925 0.873 0.731 
   3   (0.148) 0.290 0.075 0.127 0.269 

Locus 1286 : 
2 alleles
2.9% missing data
   2   (0.911) 0.960 0.826 0.965 0.952 
   4   (0.089) 0.040 0.174 0.035 0.048 

Locus 1287 : 
2 alleles
3.6% missing data
   1   (0.101) 0.145 0.180 0.031 0.316 
   3   (0.899) 0.855 0.820 0.969 0.684 

Locus 1288 : 
2 alleles
0.7% missing data
   4   (0.958) 0.940 0.961 0.994 0.572 
   3   (0.042) 0.060 0.039 0.006 0.428 

Locus 1289 : 
2 alleles
5.8% missing data
   3   (0.864) 0.806 0.826 0.934 0.697 
   1   (0.136) 0.194 0.174 0.066 0.303 

Locus 1290 : 
2 alleles
13.8% missing data
   1   (0.847) 0.913 0.885 0.852 0.968 
   4   (0.153) 0.087 0.115 0.148 0.032 

Locus 1291 : 
2 alleles
5.8% missing data
   1   (0.843) 0.707 0.656 0.927 0.898 
   3   (0.157) 0.293 0.344 0.073 0.102 

Locus 1292 : 
2 alleles
3.6% missing data
   3   (0.903) 0.641 0.927 0.941 0.922 
   2   (0.097) 0.359 0.073 0.059 0.078 

Locus 1293 : 
2 alleles
9.4% missing data
   2   (0.909) 0.905 0.913 0.949 0.914 
   4   (0.091) 0.095 0.087 0.051 0.086 

Locus 1294 : 
2 alleles
4.3% missing data
   3   (0.886) 0.958 0.986 0.748 0.990 
   4   (0.114) 0.042 0.014 0.252 0.010 

Locus 1295 : 
2 alleles
13.8% missing data
   1   (0.467) 0.319 0.556 0.420 0.537 
   4   (0.533) 0.681 0.444 0.580 0.463 

Locus 1296 : 
2 alleles
4.3% missing data
   2   (0.860) 0.960 0.893 0.870 0.967 
   3   (0.140) 0.040 0.107 0.130 0.033 

Locus 1297 : 
2 alleles
2.9% missing data
   4   (0.857) 0.684 0.666 0.936 0.955 
   3   (0.143) 0.316 0.334 0.064 0.045 

Locus 1298 : 
2 alleles
3.6% missing data
   1   (0.108) 0.087 0.064 0.094 0.037 
   3   (0.892) 0.913 0.936 0.906 0.963 

Locus 1299 : 
2 alleles
3.6% missing data
   2   (0.890) 0.927 0.936 0.901 0.957 
   4   (0.110) 0.073 0.064 0.099 0.043 

Locus 1300 : 
2 alleles
5.1% missing data
   3   (0.881) 0.965 0.893 0.908 0.970 
   1   (0.119) 0.035 0.107 0.092 0.030 

Locus 1301 : 
2 alleles
5.8% missing data
   3   (0.431) 0.311 0.501 0.422 0.163 
   4   (0.569) 0.689 0.499 0.578 0.837 

Locus 1302 : 
2 alleles
5.1% missing data
   2   (0.546) 0.783 0.614 0.541 0.200 
   4   (0.454) 0.217 0.386 0.459 0.800 

Locus 1303 : 
2 alleles
15.9% missing data
   1   (0.736) 0.831 0.765 0.738 0.807 
   2   (0.264) 0.169 0.235 0.262 0.193 

Locus 1304 : 
2 alleles
1.4% missing data
   1   (0.912) 0.941 0.954 0.927 0.985 
   3   (0.088) 0.059 0.046 0.073 0.015 

Locus 1305 : 
2 alleles
10.1% missing data
   2   (0.660) 0.648 0.678 0.682 0.591 
   4   (0.340) 0.352 0.322 0.318 0.409 

Locus 1306 : 
2 alleles
12.3% missing data
   1   (0.890) 0.896 0.931 0.906 0.963 
   3   (0.110) 0.104 0.069 0.094 0.037 

Locus 1307 : 
2 alleles
3.6% missing data
   2   (0.906) 0.901 0.972 0.891 0.984 
   4   (0.094) 0.099 0.028 0.109 0.016 

Locus 1308 : 
2 alleles
13.8% missing data
   4   (0.830) 0.631 0.867 0.844 0.951 
   1   (0.170) 0.369 0.133 0.156 0.049 

Locus 1309 : 
2 alleles
10.9% missing data
   1   (0.827) 0.783 0.773 0.875 0.942 
   2   (0.173) 0.217 0.227 0.125 0.058 

Locus 1310 : 
2 alleles
10.1% missing data
   1   (0.897) 0.568 0.953 0.906 0.978 
   3   (0.103) 0.432 0.047 0.094 0.022 

Locus 1311 : 
2 alleles
10.9% missing data
   2   (0.157) 0.204 0.125 0.098 0.772 
   4   (0.843) 0.796 0.875 0.902 0.228 

Locus 1312 : 
2 alleles
8.0% missing data
   2   (0.928) 0.980 0.982 0.925 0.990 
   3   (0.072) 0.020 0.018 0.075 0.010 

Locus 1313 : 
2 alleles
4.3% missing data
   3   (0.826) 0.986 0.883 0.848 0.673 
   1   (0.174) 0.014 0.117 0.152 0.327 

Locus 1314 : 
2 alleles
13.0% missing data
   3   (0.287) 0.141 0.160 0.380 0.065 
   1   (0.713) 0.859 0.840 0.620 0.935 

Locus 1315 : 
2 alleles
8.0% missing data
   3   (0.890) 0.919 0.855 0.936 0.964 
   4   (0.110) 0.081 0.145 0.064 0.036 

Locus 1316 : 
2 alleles
12.3% missing data
   4   (0.838) 0.968 0.909 0.812 0.967 
   1   (0.162) 0.032 0.091 0.188 0.033 

Locus 1317 : 
2 alleles
13.0% missing data
   3   (0.894) 0.918 0.899 0.935 0.860 
   1   (0.106) 0.082 0.101 0.065 0.140 

Locus 1318 : 
2 alleles
3.6% missing data
   2   (0.917) 0.947 0.955 0.937 0.983 
   4   (0.083) 0.053 0.045 0.063 0.017 

Locus 1319 : 
2 alleles
4.3% missing data
   1   (0.362) 0.207 0.229 0.424 0.359 
   2   (0.638) 0.793 0.771 0.576 0.641 

Locus 1320 : 
2 alleles
15.2% missing data
   1   (0.644) 0.719 0.573 0.662 0.915 
   3   (0.356) 0.281 0.427 0.338 0.085 

Locus 1321 : 
2 alleles
15.2% missing data
   3   (0.812) 0.943 0.961 0.645 0.976 
   4   (0.188) 0.057 0.039 0.355 0.024 

Locus 1322 : 
2 alleles
3.6% missing data
   1   (0.611) 0.343 0.626 0.642 0.473 
   3   (0.389) 0.657 0.374 0.358 0.527 

Locus 1323 : 
2 alleles
9.4% missing data
   2   (0.872) 0.908 0.890 0.897 0.967 
   4   (0.128) 0.092 0.110 0.103 0.033 

Locus 1324 : 
2 alleles
6.5% missing data
   2   (0.499) 0.666 0.508 0.457 0.804 
   1   (0.501) 0.334 0.492 0.543 0.196 

Locus 1325 : 
2 alleles
6.5% missing data
   2   (0.227) 0.255 0.278 0.186 0.087 
   4   (0.773) 0.745 0.722 0.814 0.913 

Locus 1326 : 
2 alleles
13.0% missing data
   3   (0.858) 0.601 0.928 0.861 0.918 
   1   (0.142) 0.399 0.072 0.139 0.082 

Locus 1327 : 
2 alleles
10.9% missing data
   2   (0.931) 0.958 0.969 0.951 0.984 
   1   (0.069) 0.042 0.031 0.049 0.016 

Locus 1328 : 
2 alleles
5.8% missing data
   2   (0.586) 0.530 0.544 0.587 0.886 
   4   (0.414) 0.470 0.456 0.413 0.114 

Locus 1329 : 
2 alleles
2.2% missing data
   2   (0.904) 0.528 0.940 0.933 0.975 
   4   (0.096) 0.472 0.060 0.067 0.025 

Locus 1330 : 
2 alleles
11.6% missing data
   1   (0.891) 0.836 0.949 0.919 0.825 
   3   (0.109) 0.164 0.051 0.081 0.175 

Locus 1331 : 
2 alleles
11.6% missing data
   1   (0.839) 0.888 0.890 0.838 0.954 
   4   (0.161) 0.112 0.110 0.162 0.046 

Locus 1332 : 
2 alleles
13.0% missing data
   2   (0.893) 0.936 0.934 0.910 0.952 
   4   (0.107) 0.064 0.066 0.090 0.048 

Locus 1333 : 
2 alleles
15.9% missing data
   1   (0.071) 0.031 0.069 0.034 0.017 
   4   (0.929) 0.969 0.931 0.966 0.983 

Locus 1334 : 
2 alleles
1.4% missing data
   1   (0.907) 0.939 0.969 0.932 0.697 
   2   (0.093) 0.061 0.031 0.068 0.303 

Locus 1335 : 
2 alleles
12.3% missing data
   1   (0.938) 0.940 0.991 0.913 0.994 
   4   (0.062) 0.060 0.009 0.087 0.006 

Locus 1336 : 
2 alleles
5.1% missing data
   3   (0.863) 0.822 0.914 0.870 0.953 
   1   (0.137) 0.178 0.086 0.130 0.047 

Locus 1337 : 
2 alleles
17.4% missing data
   2   (0.925) 0.940 0.887 0.970 0.970 
   4   (0.075) 0.060 0.113 0.030 0.030 

Locus 1338 : 
2 alleles
5.1% missing data
   2   (0.909) 0.908 0.945 0.931 0.972 
   1   (0.091) 0.092 0.055 0.069 0.028 

Locus 1339 : 
2 alleles
1.4% missing data
   2   (0.908) 0.884 0.929 0.937 0.980 
   3   (0.092) 0.116 0.071 0.063 0.020 

Locus 1340 : 
2 alleles
2.2% missing data
   1   (0.872) 0.948 0.896 0.893 0.964 
   3   (0.128) 0.052 0.104 0.107 0.036 

Locus 1341 : 
2 alleles
4.3% missing data
   1   (0.900) 0.931 0.944 0.912 0.977 
   3   (0.100) 0.069 0.056 0.088 0.023 

Locus 1342 : 
2 alleles
1.4% missing data
   3   (0.873) 0.979 0.951 0.841 0.979 
   1   (0.127) 0.021 0.049 0.159 0.021 

Locus 1343 : 
2 alleles
10.9% missing data
   2   (0.838) 0.841 0.881 0.872 0.776 
   4   (0.162) 0.159 0.119 0.128 0.224 

Locus 1344 : 
2 alleles
3.6% missing data
   2   (0.890) 0.717 0.916 0.918 0.976 
   4   (0.110) 0.283 0.084 0.082 0.024 

Locus 1345 : 
2 alleles
10.9% missing data
   2   (0.519) 0.403 0.386 0.635 0.108 
   4   (0.481) 0.597 0.614 0.365 0.892 

Locus 1346 : 
2 alleles
10.9% missing data
   4   (0.889) 0.519 0.897 0.936 0.892 
   2   (0.111) 0.481 0.103 0.064 0.108 

Locus 1347 : 
2 alleles
0.0% missing data
   3   (0.707) 0.596 0.803 0.650 0.941 
   1   (0.293) 0.404 0.197 0.350 0.059 

Locus 1348 : 
2 alleles
4.3% missing data
   3   (0.917) 0.944 0.943 0.944 0.977 
   1   (0.083) 0.056 0.057 0.056 0.023 

Locus 1349 : 
2 alleles
13.8% missing data
   1   (0.505) 0.679 0.542 0.518 0.136 
   3   (0.495) 0.321 0.458 0.482 0.864 

Locus 1350 : 
2 alleles
10.9% missing data
   1   (0.927) 0.992 0.978 0.928 0.991 
   3   (0.073) 0.008 0.022 0.072 0.009 

Locus 1351 : 
2 alleles
17.4% missing data
   2   (0.620) 0.803 0.670 0.609 0.578 
   4   (0.380) 0.197 0.330 0.391 0.422 

Locus 1352 : 
2 alleles
14.5% missing data
   1   (0.546) 0.552 0.579 0.538 0.522 
   4   (0.454) 0.448 0.421 0.462 0.478 

Locus 1353 : 
2 alleles
12.3% missing data
   2   (0.903) 0.886 0.880 0.965 0.608 
   4   (0.097) 0.114 0.120 0.035 0.392 

Locus 1354 : 
2 alleles
4.3% missing data
   4   (0.924) 0.947 0.927 0.961 0.978 
   2   (0.076) 0.053 0.073 0.039 0.022 

Locus 1355 : 
2 alleles
10.9% missing data
   3   (0.462) 0.559 0.404 0.487 0.429 
   1   (0.538) 0.441 0.596 0.513 0.571 

Locus 1356 : 
2 alleles
6.5% missing data
   2   (0.848) 0.862 0.886 0.892 0.631 
   4   (0.152) 0.138 0.114 0.108 0.369 

Locus 1357 : 
2 alleles
7.2% missing data
   4   (0.782) 0.741 0.771 0.807 0.925 
   2   (0.218) 0.259 0.229 0.193 0.075 

Locus 1358 : 
2 alleles
4.3% missing data
   3   (0.882) 0.949 0.893 0.909 0.975 
   1   (0.118) 0.051 0.107 0.091 0.025 

Locus 1359 : 
2 alleles
5.8% missing data
   3   (0.577) 0.515 0.180 0.813 0.111 
   1   (0.423) 0.485 0.820 0.187 0.889 

Locus 1360 : 
2 alleles
5.1% missing data
   1   (0.271) 0.523 0.277 0.255 0.066 
   3   (0.729) 0.477 0.723 0.745 0.934 

Locus 1361 : 
2 alleles
5.1% missing data
   1   (0.120) 0.224 0.097 0.094 0.029 
   3   (0.880) 0.776 0.903 0.906 0.971 

Locus 1362 : 
2 alleles
12.3% missing data
   4   (0.821) 0.874 0.810 0.851 0.926 
   1   (0.179) 0.126 0.190 0.149 0.074 

Locus 1363 : 
2 alleles
2.9% missing data
   3   (0.887) 0.891 0.956 0.908 0.689 
   1   (0.113) 0.109 0.044 0.092 0.311 

Locus 1364 : 
2 alleles
13.8% missing data
   4   (0.928) 0.919 0.887 0.973 0.978 
   2   (0.072) 0.081 0.113 0.027 0.022 

Locus 1365 : 
2 alleles
14.5% missing data
   2   (0.186) 0.268 0.082 0.245 0.031 
   3   (0.814) 0.732 0.918 0.755 0.969 

Locus 1366 : 
2 alleles
10.9% missing data
   2   (0.383) 0.791 0.311 0.426 0.089 
   4   (0.617) 0.209 0.689 0.574 0.911 

Locus 1367 : 
2 alleles
0.7% missing data
   1   (0.901) 0.944 0.931 0.925 0.965 
   3   (0.099) 0.056 0.069 0.075 0.035 

Locus 1368 : 
2 alleles
10.1% missing data
   2   (0.656) 0.246 0.741 0.615 0.916 
   4   (0.344) 0.754 0.259 0.385 0.084 

Locus 1369 : 
2 alleles
4.3% missing data
   1   (0.471) 0.679 0.486 0.413 0.852 
   3   (0.529) 0.321 0.514 0.587 0.148 

Locus 1370 : 
2 alleles
14.5% missing data
   3   (0.889) 0.965 0.977 0.867 0.873 
   1   (0.111) 0.035 0.023 0.133 0.127 

Locus 1371 : 
2 alleles
12.3% missing data
   1   (0.121) 0.078 0.083 0.107 0.038 
   3   (0.879) 0.922 0.917 0.893 0.962 

Locus 1372 : 
2 alleles
3.6% missing data
   1   (0.846) 0.879 0.904 0.875 0.650 
   4   (0.154) 0.121 0.096 0.125 0.350 

Locus 1373 : 
2 alleles
5.8% missing data
   3   (0.850) 0.956 0.843 0.879 0.952 
   4   (0.150) 0.044 0.157 0.121 0.048 

Locus 1374 : 
2 alleles
4.3% missing data
   3   (0.878) 0.915 0.935 0.876 0.976 
   1   (0.122) 0.085 0.065 0.124 0.024 

Locus 1375 : 
2 alleles
3.6% missing data
   1   (0.822) 0.923 0.874 0.813 0.952 
   2   (0.178) 0.077 0.126 0.187 0.048 

Locus 1376 : 
2 alleles
1.4% missing data
   2   (0.929) 0.992 0.983 0.923 0.990 
   4   (0.071) 0.008 0.017 0.077 0.010 

Locus 1377 : 
2 alleles
1.4% missing data
   2   (0.911) 0.960 0.912 0.948 0.970 
   3   (0.089) 0.040 0.088 0.052 0.030 

Locus 1378 : 
2 alleles
10.1% missing data
   1   (0.740) 0.653 0.731 0.783 0.663 
   3   (0.260) 0.347 0.269 0.217 0.337 

Locus 1379 : 
2 alleles
16.7% missing data
   3   (0.671) 0.452 0.182 0.891 0.303 
   1   (0.329) 0.548 0.818 0.109 0.697 

Locus 1380 : 
2 alleles
3.6% missing data
   3   (0.796) 0.524 0.822 0.815 0.934 
   1   (0.204) 0.476 0.178 0.185 0.066 

Locus 1381 : 
2 alleles
10.9% missing data
   1   (0.841) 0.909 0.957 0.747 0.976 
   4   (0.159) 0.091 0.043 0.253 0.024 

Locus 1382 : 
2 alleles
7.2% missing data
   3   (0.866) 0.740 0.918 0.903 0.705 
   1   (0.134) 0.260 0.082 0.097 0.295 

Locus 1383 : 
2 alleles
15.2% missing data
   3   (0.922) 0.962 0.909 0.965 0.890 
   4   (0.078) 0.038 0.091 0.035 0.110 

Locus 1384 : 
2 alleles
13.0% missing data
   2   (0.856) 0.836 0.899 0.864 0.955 
   1   (0.144) 0.164 0.101 0.136 0.045 

Locus 1385 : 
2 alleles
2.9% missing data
   2   (0.757) 0.748 0.732 0.781 0.932 
   4   (0.243) 0.252 0.268 0.219 0.068 

Locus 1386 : 
2 alleles
14.5% missing data
   2   (0.885) 0.610 0.893 0.923 0.965 
   4   (0.115) 0.390 0.107 0.077 0.035 

Locus 1387 : 
2 alleles
4.3% missing data
   1   (0.720) 0.811 0.748 0.764 0.323 
   3   (0.280) 0.189 0.252 0.236 0.677 

Locus 1388 : 
2 alleles
15.2% missing data
   1   (0.254) 0.162 0.171 0.258 0.381 
   3   (0.746) 0.838 0.829 0.742 0.619 

Locus 1389 : 
2 alleles
4.3% missing data
   4   (0.871) 0.786 0.921 0.912 0.626 
   1   (0.129) 0.214 0.079 0.088 0.374 

Locus 1390 : 
2 alleles
12.3% missing data
   2   (0.877) 0.982 0.848 0.931 0.721 
   4   (0.123) 0.018 0.152 0.069 0.279 

Locus 1391 : 
2 alleles
6.5% missing data
   2   (0.094) 0.021 0.089 0.059 0.029 
   4   (0.906) 0.979 0.911 0.941 0.971 

Locus 1392 : 
2 alleles
10.9% missing data
   1   (0.169) 0.220 0.128 0.164 0.041 
   2   (0.831) 0.780 0.872 0.836 0.959 

Locus 1393 : 
2 alleles
3.6% missing data
   1   (0.915) 0.990 0.907 0.954 0.976 
   3   (0.085) 0.010 0.093 0.046 0.024 

Locus 1394 : 
2 alleles
14.5% missing data
   3   (0.906) 0.798 0.889 0.957 0.819 
   4   (0.094) 0.202 0.111 0.043 0.181 

Locus 1395 : 
2 alleles
13.0% missing data
   2   (0.901) 0.960 0.905 0.936 0.963 
   3   (0.099) 0.040 0.095 0.064 0.037 

Locus 1396 : 
2 alleles
12.3% missing data
   3   (0.899) 0.863 0.955 0.935 0.484 
   1   (0.101) 0.137 0.045 0.065 0.516 

Locus 1397 : 
2 alleles
15.9% missing data
   2   (0.886) 0.809 0.921 0.907 0.964 
   4   (0.114) 0.191 0.079 0.093 0.036 

Locus 1398 : 
2 alleles
2.2% missing data
   1   (0.939) 0.996 0.993 0.902 0.995 
   2   (0.061) 0.004 0.007 0.098 0.005 

Locus 1399 : 
2 alleles
3.6% missing data
   1   (0.893) 0.511 0.928 0.923 0.970 
   4   (0.107) 0.489 0.072 0.077 0.030 

Locus 1400 : 
2 alleles
3.6% missing data
   4   (0.867) 0.955 0.835 0.909 0.950 
   2   (0.133) 0.045 0.165 0.091 0.050 

Locus 1401 : 
2 alleles
15.2% missing data
   4   (0.830) 0.872 0.869 0.832 0.956 
   3   (0.170) 0.128 0.131 0.168 0.044 

Locus 1402 : 
2 alleles
14.5% missing data
   2   (0.852) 0.721 0.862 0.895 0.777 
   1   (0.148) 0.279 0.138 0.105 0.223 

Locus 1403 : 
2 alleles
1.4% missing data
   3   (0.918) 0.909 0.974 0.917 0.986 
   4   (0.082) 0.091 0.026 0.083 0.014 

Locus 1404 : 
2 alleles
4.3% missing data
   1   (0.691) 0.577 0.582 0.742 0.908 
   4   (0.309) 0.423 0.418 0.258 0.092 

Locus 1405 : 
2 alleles
13.8% missing data
   4   (0.444) 0.331 0.415 0.457 0.410 
   3   (0.556) 0.669 0.585 0.543 0.590 

Locus 1406 : 
2 alleles
2.9% missing data
   1   (0.877) 0.802 0.843 0.929 0.916 
   3   (0.123) 0.198 0.157 0.071 0.084 

Locus 1407 : 
2 alleles
3.6% missing data
   1   (0.896) 0.708 0.859 0.948 0.963 
   2   (0.104) 0.292 0.141 0.052 0.037 

Locus 1408 : 
2 alleles
13.0% missing data
   1   (0.541) 0.730 0.563 0.515 0.710 
   3   (0.459) 0.270 0.437 0.485 0.290 

Locus 1409 : 
2 alleles
7.2% missing data
   3   (0.896) 0.977 0.952 0.895 0.977 
   2   (0.104) 0.023 0.048 0.105 0.023 

Locus 1410 : 
2 alleles
13.0% missing data
   2   (0.770) 0.781 0.614 0.850 0.841 
   1   (0.230) 0.219 0.386 0.150 0.159 

Locus 1411 : 
2 alleles
5.8% missing data
   1   (0.427) 0.372 0.382 0.443 0.396 
   2   (0.573) 0.628 0.618 0.557 0.604 

Locus 1412 : 
2 alleles
2.9% missing data
   1   (0.438) 0.283 0.180 0.583 0.576 
   3   (0.562) 0.717 0.820 0.417 0.424 

Locus 1413 : 
2 alleles
7.2% missing data
   1   (0.894) 0.651 0.889 0.938 0.969 
   3   (0.106) 0.349 0.111 0.062 0.031 

Locus 1414 : 
2 alleles
9.4% missing data
   2   (0.841) 0.727 0.699 0.915 0.929 
   3   (0.159) 0.273 0.301 0.085 0.071 

Locus 1415 : 
2 alleles
6.5% missing data
   1   (0.844) 0.931 0.864 0.859 0.959 
   4   (0.156) 0.069 0.136 0.141 0.041 

Locus 1416 : 
2 alleles
3.6% missing data
   3   (0.712) 0.763 0.727 0.703 0.922 
   1   (0.288) 0.237 0.273 0.297 0.078 

Locus 1417 : 
2 alleles
13.0% missing data
   2   (0.859) 0.784 0.894 0.874 0.960 
   4   (0.141) 0.216 0.106 0.126 0.040 

Locus 1418 : 
2 alleles
5.1% missing data
   2   (0.902) 0.922 0.877 0.947 0.965 
   3   (0.098) 0.078 0.123 0.053 0.035 

Locus 1419 : 
2 alleles
13.0% missing data
   3   (0.822) 0.690 0.709 0.916 0.491 
   1   (0.178) 0.310 0.291 0.084 0.509 

Locus 1420 : 
2 alleles
4.3% missing data
   3   (0.889) 0.948 0.897 0.921 0.969 
   1   (0.111) 0.052 0.103 0.079 0.031 

Locus 1421 : 
2 alleles
12.3% missing data
   1   (0.381) 0.210 0.319 0.402 0.396 
   3   (0.619) 0.790 0.681 0.598 0.604 

Locus 1422 : 
2 alleles
10.1% missing data
   1   (0.090) 0.028 0.023 0.113 0.015 
   3   (0.910) 0.972 0.977 0.887 0.985 

Locus 1423 : 
2 alleles
12.3% missing data
   3   (0.705) 0.749 0.745 0.714 0.720 
   1   (0.295) 0.251 0.255 0.286 0.280 

Locus 1424 : 
2 alleles
12.3% missing data
   4   (0.862) 0.918 0.818 0.908 0.957 
   2   (0.138) 0.082 0.182 0.092 0.043 

Locus 1425 : 
2 alleles
5.8% missing data
   4   (0.698) 0.672 0.519 0.810 0.492 
   2   (0.302) 0.328 0.481 0.190 0.508 

Locus 1426 : 
2 alleles
8.7% missing data
   2   (0.917) 0.978 0.984 0.922 0.821 
   3   (0.083) 0.022 0.016 0.078 0.179 

Locus 1427 : 
2 alleles
17.4% missing data
   2   (0.665) 0.671 0.710 0.656 0.719 
   3   (0.335) 0.329 0.290 0.344 0.281 

Locus 1428 : 
2 alleles
3.6% missing data
   1   (0.907) 0.604 0.906 0.953 0.956 
   3   (0.093) 0.396 0.094 0.047 0.044 

Locus 1429 : 
2 alleles
19.6% missing data
   1   (0.893) 0.977 0.935 0.902 0.984 
   4   (0.107) 0.023 0.065 0.098 0.016 

Locus 1430 : 
2 alleles
3.6% missing data
   1   (0.829) 0.839 0.840 0.887 0.547 
   2   (0.171) 0.161 0.160 0.113 0.453 

Locus 1431 : 
2 alleles
6.5% missing data
   3   (0.835) 0.749 0.768 0.888 0.948 
   2   (0.165) 0.251 0.232 0.112 0.052 

Locus 1432 : 
2 alleles
7.2% missing data
   1   (0.506) 0.470 0.521 0.477 0.747 
   3   (0.494) 0.530 0.479 0.523 0.253 

Locus 1433 : 
2 alleles
7.2% missing data
   3   (0.831) 0.785 0.861 0.840 0.965 
   1   (0.169) 0.215 0.139 0.160 0.035 

Locus 1434 : 
2 alleles
12.3% missing data
   1   (0.916) 0.893 0.939 0.950 0.944 
   3   (0.084) 0.107 0.061 0.050 0.056 

Locus 1435 : 
2 alleles
5.1% missing data
   1   (0.890) 0.799 0.891 0.929 0.960 
   3   (0.110) 0.201 0.109 0.071 0.040 

Locus 1436 : 
2 alleles
12.3% missing data
   4   (0.905) 0.969 0.931 0.929 0.982 
   2   (0.095) 0.031 0.069 0.071 0.018 

Locus 1437 : 
2 alleles
2.9% missing data
   1   (0.907) 0.788 0.963 0.913 0.987 
   3   (0.093) 0.212 0.037 0.087 0.013 

Locus 1438 : 
2 alleles
10.1% missing data
   2   (0.740) 0.767 0.858 0.712 0.635 
   4   (0.260) 0.233 0.142 0.288 0.365 

Locus 1439 : 
2 alleles
3.6% missing data
   1   (0.912) 0.760 0.930 0.945 0.980 
   3   (0.088) 0.240 0.070 0.055 0.020 

Locus 1440 : 
2 alleles
5.1% missing data
   3   (0.876) 0.655 0.779 0.939 0.962 
   1   (0.124) 0.345 0.221 0.061 0.038 

Locus 1441 : 
2 alleles
4.3% missing data
   1   (0.639) 0.629 0.625 0.676 0.529 
   4   (0.361) 0.371 0.375 0.324 0.471 

Locus 1442 : 
2 alleles
13.0% missing data
   4   (0.785) 0.601 0.752 0.823 0.938 
   2   (0.215) 0.399 0.248 0.177 0.062 

Locus 1443 : 
2 alleles
17.4% missing data
   1   (0.904) 0.840 0.830 0.962 0.891 
   4   (0.096) 0.160 0.170 0.038 0.109 

Locus 1444 : 
2 alleles
13.0% missing data
   2   (0.909) 0.969 0.940 0.931 0.971 
   4   (0.091) 0.031 0.060 0.069 0.029 

Locus 1445 : 
2 alleles
13.0% missing data
   2   (0.769) 0.530 0.808 0.794 0.725 
   1   (0.231) 0.470 0.192 0.206 0.275 

Locus 1446 : 
2 alleles
17.4% missing data
   2   (0.913) 0.786 0.650 0.987 0.514 
   3   (0.087) 0.214 0.350 0.013 0.486 

Locus 1447 : 
2 alleles
10.1% missing data
   2   (0.315) 0.431 0.310 0.313 0.102 
   4   (0.685) 0.569 0.690 0.687 0.898 

Locus 1448 : 
2 alleles
5.1% missing data
   1   (0.909) 0.941 0.941 0.932 0.979 
   4   (0.091) 0.059 0.059 0.068 0.021 

Locus 1449 : 
2 alleles
10.9% missing data
   3   (0.916) 0.737 0.946 0.946 0.961 
   4   (0.084) 0.263 0.054 0.054 0.039 

Locus 1450 : 
2 alleles
10.9% missing data
   1   (0.552) 0.475 0.574 0.520 0.845 
   3   (0.448) 0.525 0.426 0.480 0.155 

Locus 1451 : 
2 alleles
14.5% missing data
   4   (0.880) 0.932 0.940 0.910 0.578 
   1   (0.120) 0.068 0.060 0.090 0.422 

Locus 1452 : 
2 alleles
4.3% missing data
   1   (0.464) 0.627 0.430 0.500 0.178 
   3   (0.536) 0.373 0.570 0.500 0.822 

Locus 1453 : 
2 alleles
5.8% missing data
   3   (0.599) 0.346 0.407 0.745 0.140 
   1   (0.401) 0.654 0.593 0.255 0.860 

Locus 1454 : 
2 alleles
13.0% missing data
   2   (0.865) 0.897 0.849 0.914 0.789 
   4   (0.135) 0.103 0.151 0.086 0.211 

Locus 1455 : 
2 alleles
0.7% missing data
   1   (0.920) 0.904 0.984 0.934 0.832 
   3   (0.080) 0.096 0.016 0.066 0.168 

Locus 1456 : 
2 alleles
2.9% missing data
   2   (0.908) 0.517 0.945 0.939 0.958 
   4   (0.092) 0.483 0.055 0.061 0.042 

Locus 1457 : 
2 alleles
13.8% missing data
   2   (0.921) 0.958 0.952 0.944 0.981 
   4   (0.079) 0.042 0.048 0.056 0.019 

Locus 1458 : 
2 alleles
5.1% missing data
   3   (0.914) 0.947 0.973 0.906 0.986 
   1   (0.086) 0.053 0.027 0.094 0.014 

Locus 1459 : 
2 alleles
13.0% missing data
   4   (0.907) 0.921 0.953 0.919 0.981 
   2   (0.093) 0.079 0.047 0.081 0.019 

Locus 1460 : 
2 alleles
12.3% missing data
   2   (0.085) 0.159 0.188 0.018 0.462 
   4   (0.915) 0.841 0.812 0.982 0.538 

Locus 1461 : 
2 alleles
2.2% missing data
   2   (0.155) 0.072 0.105 0.121 0.362 
   4   (0.845) 0.928 0.895 0.879 0.638 

Locus 1462 : 
2 alleles
18.1% missing data
   3   (0.858) 0.800 0.914 0.860 0.943 
   1   (0.142) 0.200 0.086 0.140 0.057 

Locus 1463 : 
2 alleles
10.1% missing data
   2   (0.164) 0.047 0.024 0.357 0.015 
   3   (0.836) 0.953 0.976 0.643 0.985 

Locus 1464 : 
2 alleles
16.7% missing data
   1   (0.867) 0.736 0.758 0.931 0.958 
   3   (0.133) 0.264 0.242 0.069 0.042 

Locus 1465 : 
2 alleles
2.2% missing data
   2   (0.879) 0.978 0.915 0.893 0.969 
   4   (0.121) 0.022 0.085 0.107 0.031 

Locus 1466 : 
2 alleles
10.9% missing data
   2   (0.798) 0.904 0.772 0.833 0.879 
   4   (0.202) 0.096 0.228 0.167 0.121 

Locus 1467 : 
2 alleles
2.9% missing data
   1   (0.882) 0.766 0.904 0.912 0.960 
   2   (0.118) 0.234 0.096 0.088 0.040 

Locus 1468 : 
2 alleles
5.8% missing data
   2   (0.080) 0.127 0.042 0.037 0.416 
   4   (0.920) 0.873 0.958 0.963 0.584 

Locus 1469 : 
2 alleles
13.8% missing data
   4   (0.629) 0.472 0.633 0.660 0.548 
   2   (0.371) 0.528 0.367 0.340 0.452 

Locus 1470 : 
2 alleles
2.9% missing data
   2   (0.895) 0.978 0.830 0.946 0.969 
   4   (0.105) 0.022 0.170 0.054 0.031 

Locus 1471 : 
2 alleles
2.9% missing data
   1   (0.884) 0.759 0.949 0.878 0.976 
   3   (0.116) 0.241 0.051 0.122 0.024 

Locus 1472 : 
2 alleles
7.2% missing data
   3   (0.733) 0.907 0.787 0.746 0.575 
   1   (0.267) 0.093 0.213 0.254 0.425 

Locus 1473 : 
2 alleles
5.8% missing data
   1   (0.750) 0.841 0.802 0.764 0.671 
   3   (0.250) 0.159 0.198 0.236 0.329 

Locus 1474 : 
2 alleles
10.9% missing data
   2   (0.887) 0.982 0.955 0.904 0.764 
   4   (0.113) 0.018 0.045 0.096 0.236 

Locus 1475 : 
2 alleles
2.9% missing data
   3   (0.935) 0.996 0.992 0.888 0.995 
   1   (0.065) 0.004 0.008 0.112 0.005 

Locus 1476 : 
2 alleles
2.2% missing data
   2   (0.815) 0.905 0.890 0.785 0.959 
   4   (0.185) 0.095 0.110 0.215 0.041 

Locus 1477 : 
2 alleles
9.4% missing data
   4   (0.936) 0.997 0.991 0.902 0.994 
   2   (0.064) 0.003 0.009 0.098 0.006 

Locus 1478 : 
2 alleles
12.3% missing data
   3   (0.764) 0.852 0.861 0.714 0.915 
   1   (0.236) 0.148 0.139 0.286 0.085 

Locus 1479 : 
2 alleles
12.3% missing data
   1   (0.837) 0.871 0.815 0.870 0.963 
   3   (0.163) 0.129 0.185 0.130 0.037 

Locus 1480 : 
2 alleles
13.8% missing data
   2   (0.918) 0.985 0.898 0.974 0.796 
   4   (0.082) 0.015 0.102 0.026 0.204 

Locus 1481 : 
2 alleles
18.8% missing data
   1   (0.120) 0.110 0.073 0.111 0.030 
   3   (0.880) 0.890 0.927 0.889 0.970 

Locus 1482 : 
2 alleles
16.7% missing data
   3   (0.626) 0.737 0.627 0.676 0.182 
   1   (0.374) 0.263 0.373 0.324 0.818 

Locus 1483 : 
2 alleles
11.6% missing data
   4   (0.885) 0.897 0.954 0.870 0.973 
   2   (0.115) 0.103 0.046 0.130 0.027 

Locus 1484 : 
2 alleles
0.7% missing data
   3   (0.864) 0.789 0.887 0.892 0.925 
   1   (0.136) 0.211 0.113 0.108 0.075 

Locus 1485 : 
2 alleles
13.0% missing data
   4   (0.412) 0.313 0.306 0.437 0.657 
   2   (0.588) 0.687 0.694 0.563 0.343 

Locus 1486 : 
2 alleles
11.6% missing data
   1   (0.910) 0.966 0.943 0.931 0.978 
   2   (0.090) 0.034 0.057 0.069 0.022 

Locus 1487 : 
2 alleles
3.6% missing data
   2   (0.844) 0.642 0.900 0.846 0.963 
   3   (0.156) 0.358 0.100 0.154 0.037 

Locus 1488 : 
2 alleles
10.9% missing data
   1   (0.204) 0.204 0.169 0.206 0.051 
   3   (0.796) 0.796 0.831 0.794 0.949 

Locus 1489 : 
2 alleles
5.1% missing data
   1   (0.904) 0.923 0.809 0.960 0.972 
   3   (0.096) 0.077 0.191 0.040 0.028 

Locus 1490 : 
2 alleles
10.9% missing data
   4   (0.909) 0.917 0.954 0.921 0.983 
   1   (0.091) 0.083 0.046 0.079 0.017 

Locus 1491 : 
2 alleles
11.6% missing data
   1   (0.831) 0.855 0.855 0.841 0.962 
   4   (0.169) 0.145 0.145 0.159 0.038 

Locus 1492 : 
2 alleles
2.9% missing data
   4   (0.733) 0.763 0.764 0.728 0.887 
   2   (0.267) 0.237 0.236 0.272 0.113 

Locus 1493 : 
2 alleles
9.4% missing data
   1   (0.920) 0.957 0.968 0.928 0.982 
   3   (0.080) 0.043 0.032 0.072 0.018 

Locus 1494 : 
2 alleles
15.9% missing data
   4   (0.911) 0.930 0.908 0.950 0.973 
   2   (0.089) 0.070 0.092 0.050 0.027 

Locus 1495 : 
2 alleles
14.5% missing data
   1   (0.831) 0.788 0.890 0.836 0.832 
   3   (0.169) 0.212 0.110 0.164 0.168 

Locus 1496 : 
2 alleles
4.3% missing data
   3   (0.780) 0.538 0.740 0.825 0.914 
   1   (0.220) 0.462 0.260 0.175 0.086 

Locus 1497 : 
2 alleles
3.6% missing data
   2   (0.830) 0.839 0.947 0.750 0.965 
   4   (0.170) 0.161 0.053 0.250 0.035 

Locus 1498 : 
2 alleles
11.6% missing data
   2   (0.911) 0.981 0.907 0.949 0.969 
   4   (0.089) 0.019 0.093 0.051 0.031 

Locus 1499 : 
2 alleles
13.0% missing data
   4   (0.891) 0.871 0.824 0.945 0.956 
   2   (0.109) 0.129 0.176 0.055 0.044 

Locus 1500 : 
2 alleles
5.1% missing data
   1   (0.185) 0.047 0.099 0.226 0.054 
   3   (0.815) 0.953 0.901 0.774 0.946 

Locus 1501 : 
2 alleles
1.4% missing data
   1   (0.873) 0.971 0.909 0.886 0.958 
   2   (0.127) 0.029 0.091 0.114 0.042 

Locus 1502 : 
2 alleles
10.9% missing data
   4   (0.850) 0.802 0.830 0.890 0.942 
   1   (0.150) 0.198 0.170 0.110 0.058 

Locus 1503 : 
2 alleles
2.2% missing data
   1   (0.915) 0.935 0.911 0.955 0.970 
   3   (0.085) 0.065 0.089 0.045 0.030 

Locus 1504 : 
2 alleles
3.6% missing data
   1   (0.892) 0.614 0.962 0.879 0.987 
   3   (0.108) 0.386 0.038 0.121 0.013 

Locus 1505 : 
2 alleles
10.1% missing data
   1   (0.486) 0.229 0.462 0.520 0.311 
   4   (0.514) 0.771 0.538 0.480 0.689 

Locus 1506 : 
2 alleles
1.4% missing data
   1   (0.563) 0.690 0.343 0.682 0.426 
   4   (0.437) 0.310 0.657 0.318 0.574 

Locus 1507 : 
2 alleles
2.9% missing data
   4   (0.852) 0.908 0.872 0.868 0.971 
   3   (0.148) 0.092 0.128 0.132 0.029 

Locus 1508 : 
2 alleles
10.9% missing data
   1   (0.896) 0.755 0.898 0.936 0.958 
   3   (0.104) 0.245 0.102 0.064 0.042 

Locus 1509 : 
2 alleles
10.9% missing data
   1   (0.265) 0.389 0.290 0.217 0.310 
   3   (0.735) 0.611 0.710 0.783 0.690 

Locus 1510 : 
2 alleles
12.3% missing data
   4   (0.907) 0.876 0.907 0.948 0.918 
   3   (0.093) 0.124 0.093 0.052 0.082 

Locus 1511 : 
2 alleles
0.7% missing data
   1   (0.924) 0.995 0.991 0.854 0.994 
   2   (0.076) 0.005 0.009 0.146 0.006 

Locus 1512 : 
2 alleles
3.6% missing data
   2   (0.761) 0.880 0.624 0.826 0.895 
   3   (0.239) 0.120 0.376 0.174 0.105 

Locus 1513 : 
2 alleles
13.0% missing data
   4   (0.865) 0.868 0.953 0.821 0.974 
   2   (0.135) 0.132 0.047 0.179 0.026 

Locus 1514 : 
2 alleles
1.4% missing data
   2   (0.877) 0.747 0.908 0.900 0.966 
   3   (0.123) 0.253 0.092 0.100 0.034 

Locus 1515 : 
2 alleles
2.9% missing data
   4   (0.817) 0.705 0.857 0.858 0.647 
   2   (0.183) 0.295 0.143 0.142 0.353 

Locus 1516 : 
2 alleles
12.3% missing data
   4   (0.695) 0.711 0.750 0.662 0.912 
   1   (0.305) 0.289 0.250 0.338 0.088 

Locus 1517 : 
2 alleles
5.8% missing data
   1   (0.379) 0.477 0.256 0.464 0.093 
   4   (0.621) 0.523 0.744 0.536 0.907 

Locus 1518 : 
2 alleles
15.2% missing data
   4   (0.662) 0.352 0.731 0.628 0.916 
   2   (0.338) 0.648 0.269 0.372 0.084 

Locus 1519 : 
2 alleles
17.4% missing data
   2   (0.745) 0.767 0.815 0.730 0.795 
   4   (0.255) 0.233 0.185 0.270 0.205 

Locus 1520 : 
2 alleles
2.2% missing data
   1   (0.135) 0.101 0.144 0.097 0.061 
   3   (0.865) 0.899 0.856 0.903 0.939 

Locus 1521 : 
2 alleles
12.3% missing data
   1   (0.094) 0.028 0.053 0.075 0.062 
   3   (0.906) 0.972 0.947 0.925 0.938 

Locus 1522 : 
2 alleles
2.9% missing data
   2   (0.914) 0.647 0.972 0.917 0.982 
   3   (0.086) 0.353 0.028 0.083 0.018 

Locus 1523 : 
2 alleles
10.9% missing data
   2   (0.902) 0.986 0.965 0.889 0.983 
   4   (0.098) 0.014 0.035 0.111 0.017 

Locus 1524 : 
2 alleles
15.9% missing data
   4   (0.708) 0.781 0.769 0.693 0.738 
   2   (0.292) 0.219 0.231 0.307 0.262 

Locus 1525 : 
2 alleles
4.3% missing data
   4   (0.888) 0.497 0.939 0.906 0.971 
   1   (0.112) 0.503 0.061 0.094 0.029 

Locus 1526 : 
2 alleles
13.0% missing data
   2   (0.653) 0.698 0.867 0.490 0.880 
   4   (0.347) 0.302 0.133 0.510 0.120 

Locus 1527 : 
2 alleles
7.2% missing data
   3   (0.913) 0.967 0.974 0.935 0.644 
   1   (0.087) 0.033 0.026 0.065 0.356 

Locus 1528 : 
2 alleles
3.6% missing data
   1   (0.724) 0.568 0.610 0.786 0.901 
   4   (0.276) 0.432 0.390 0.214 0.099 

Locus 1529 : 
2 alleles
15.2% missing data
   4   (0.668) 0.661 0.676 0.687 0.648 
   2   (0.332) 0.339 0.324 0.313 0.352 

Locus 1530 : 
2 alleles
6.5% missing data
   2   (0.842) 0.679 0.874 0.860 0.959 
   4   (0.158) 0.321 0.126 0.140 0.041 

Locus 1531 : 
2 alleles
5.1% missing data
   1   (0.870) 0.892 0.936 0.896 0.686 
   3   (0.130) 0.108 0.064 0.104 0.314 

Locus 1532 : 
2 alleles
18.1% missing data
   1   (0.911) 0.943 0.904 0.951 0.973 
   3   (0.089) 0.057 0.096 0.049 0.027 

Locus 1533 : 
2 alleles
0.7% missing data
   2   (0.900) 0.956 0.981 0.839 0.988 
   4   (0.100) 0.044 0.019 0.161 0.012 

Locus 1534 : 
2 alleles
1.4% missing data
   2   (0.836) 0.813 0.838 0.895 0.632 
   4   (0.164) 0.187 0.162 0.105 0.368 

Locus 1535 : 
2 alleles
2.9% missing data
   4   (0.888) 0.982 0.971 0.841 0.980 
   2   (0.112) 0.018 0.029 0.159 0.020 

Locus 1536 : 
2 alleles
3.6% missing data
   4   (0.924) 0.977 0.929 0.961 0.967 
   3   (0.076) 0.023 0.071 0.039 0.033 

Locus 1537 : 
2 alleles
1.4% missing data
   2   (0.941) 0.982 0.993 0.908 0.995 
   1   (0.059) 0.018 0.007 0.092 0.005 

Locus 1538 : 
2 alleles
3.6% missing data
   2   (0.159) 0.336 0.165 0.120 0.067 
   3   (0.841) 0.664 0.835 0.880 0.933 

Locus 1539 : 
2 alleles
13.0% missing data
   1   (0.869) 0.820 0.908 0.915 0.581 
   3   (0.131) 0.180 0.092 0.085 0.419 

Locus 1540 : 
2 alleles
2.2% missing data
   2   (0.916) 0.907 0.892 0.960 0.981 
   4   (0.084) 0.093 0.108 0.040 0.019 

Locus 1541 : 
2 alleles
2.2% missing data
   1   (0.762) 0.635 0.824 0.779 0.709 
   4   (0.238) 0.365 0.176 0.221 0.291 

Locus 1542 : 
2 alleles
14.5% missing data
   2   (0.854) 0.871 0.743 0.915 0.953 
   4   (0.146) 0.129 0.257 0.085 0.047 

Locus 1543 : 
2 alleles
4.3% missing data
   3   (0.842) 0.902 0.887 0.848 0.928 
   1   (0.158) 0.098 0.113 0.152 0.072 

Locus 1544 : 
2 alleles
7.2% missing data
   1   (0.875) 0.830 0.835 0.924 0.948 
   3   (0.125) 0.170 0.165 0.076 0.052 

Locus 1545 : 
2 alleles
4.3% missing data
   1   (0.797) 0.725 0.829 0.843 0.579 
   2   (0.203) 0.275 0.171 0.157 0.421 

Locus 1546 : 
2 alleles
11.6% missing data
   4   (0.924) 0.996 0.989 0.871 0.993 
   2   (0.076) 0.004 0.011 0.129 0.007 

Locus 1547 : 
2 alleles
5.1% missing data
   4   (0.885) 0.934 0.871 0.926 0.951 
   1   (0.115) 0.066 0.129 0.074 0.049 

Locus 1548 : 
2 alleles
13.0% missing data
   1   (0.866) 0.932 0.886 0.885 0.971 
   2   (0.134) 0.068 0.114 0.115 0.029 

Locus 1549 : 
2 alleles
13.0% missing data
   1   (0.931) 0.930 0.990 0.892 0.992 
   4   (0.069) 0.070 0.010 0.108 0.008 

Locus 1550 : 
2 alleles
5.1% missing data
   2   (0.794) 0.689 0.872 0.765 0.955 
   3   (0.206) 0.311 0.128 0.235 0.045 

Locus 1551 : 
2 alleles
14.5% missing data
   1   (0.841) 0.786 0.583 0.929 0.956 
   3   (0.159) 0.214 0.417 0.071 0.044 

Locus 1552 : 
2 alleles
3.6% missing data
   1   (0.889) 0.933 0.908 0.917 0.957 
   3   (0.111) 0.067 0.092 0.083 0.043 

Locus 1553 : 
2 alleles
1.4% missing data
   4   (0.921) 0.734 0.875 0.970 0.978 
   2   (0.079) 0.266 0.125 0.030 0.022 

Locus 1554 : 
2 alleles
11.6% missing data
   1   (0.819) 0.699 0.832 0.881 0.450 
   3   (0.181) 0.301 0.168 0.119 0.550 

Locus 1555 : 
2 alleles
10.1% missing data
   2   (0.312) 0.392 0.266 0.335 0.090 
   4   (0.688) 0.608 0.734 0.665 0.910 

Locus 1556 : 
2 alleles
4.3% missing data
   3   (0.794) 0.544 0.790 0.823 0.947 
   1   (0.206) 0.456 0.210 0.177 0.053 

Locus 1557 : 
2 alleles
2.9% missing data
   2   (0.420) 0.787 0.334 0.475 0.108 
   3   (0.580) 0.213 0.666 0.525 0.892 

Locus 1558 : 
2 alleles
15.2% missing data
   4   (0.141) 0.502 0.118 0.103 0.102 
   2   (0.859) 0.498 0.882 0.897 0.898 

Locus 1559 : 
2 alleles
5.1% missing data
   1   (0.785) 0.804 0.763 0.846 0.616 
   4   (0.215) 0.196 0.237 0.154 0.384 

Locus 1560 : 
2 alleles
10.9% missing data
   1   (0.906) 0.877 0.942 0.931 0.945 
   4   (0.094) 0.123 0.058 0.069 0.055 

Locus 1561 : 
2 alleles
2.9% missing data
   3   (0.880) 0.902 0.815 0.933 0.957 
   1   (0.120) 0.098 0.185 0.067 0.043 

Locus 1562 : 
2 alleles
15.2% missing data
   2   (0.920) 0.986 0.953 0.942 0.983 
   4   (0.080) 0.014 0.047 0.058 0.017 

Locus 1563 : 
2 alleles
15.9% missing data
   1   (0.625) 0.569 0.573 0.636 0.905 
   4   (0.375) 0.431 0.427 0.364 0.095 

Locus 1564 : 
2 alleles
12.3% missing data
   2   (0.864) 0.882 0.621 0.965 0.193 
   4   (0.136) 0.118 0.379 0.035 0.807 

Locus 1565 : 
2 alleles
2.9% missing data
   3   (0.815) 0.597 0.848 0.833 0.923 
   1   (0.185) 0.403 0.152 0.167 0.077 

Locus 1566 : 
2 alleles
13.8% missing data
   2   (0.903) 0.850 0.884 0.947 0.976 
   4   (0.097) 0.150 0.116 0.053 0.024 

Locus 1567 : 
2 alleles
5.8% missing data
   2   (0.891) 0.979 0.920 0.910 0.973 
   4   (0.109) 0.021 0.080 0.090 0.027 

Locus 1568 : 
2 alleles
11.6% missing data
   1   (0.781) 0.660 0.739 0.820 0.931 
   3   (0.219) 0.340 0.261 0.180 0.069 

Locus 1569 : 
2 alleles
3.6% missing data
   2   (0.620) 0.658 0.694 0.628 0.280 
   4   (0.380) 0.342 0.306 0.372 0.720 

Locus 1570 : 
2 alleles
16.7% missing data
   1   (0.371) 0.507 0.298 0.406 0.208 
   4   (0.629) 0.493 0.702 0.594 0.792 

Locus 1571 : 
2 alleles
10.9% missing data
   3   (0.880) 0.636 0.906 0.912 0.935 
   2   (0.120) 0.364 0.094 0.088 0.065 

Locus 1572 : 
2 alleles
12.3% missing data
   1   (0.114) 0.048 0.082 0.089 0.115 
   3   (0.886) 0.952 0.918 0.911 0.885 

Locus 1573 : 
2 alleles
13.8% missing data
   1   (0.616) 0.508 0.554 0.633 0.897 
   3   (0.384) 0.492 0.446 0.367 0.103 

Locus 1574 : 
2 alleles
11.6% missing data
   2   (0.577) 0.466 0.682 0.498 0.905 
   4   (0.423) 0.534 0.318 0.502 0.095 

Locus 1575 : 
2 alleles
18.1% missing data
   3   (0.918) 0.904 0.647 0.987 0.743 
   1   (0.082) 0.096 0.353 0.013 0.257 

Locus 1576 : 
2 alleles
3.6% missing data
   3   (0.920) 0.960 0.974 0.921 0.983 
   1   (0.080) 0.040 0.026 0.079 0.017 

Locus 1577 : 
2 alleles
9.4% missing data
   2   (0.906) 0.929 0.945 0.924 0.978 
   4   (0.094) 0.071 0.055 0.076 0.022 

Locus 1578 : 
2 alleles
11.6% missing data
   1   (0.709) 0.657 0.675 0.730 0.907 
   3   (0.291) 0.343 0.325 0.270 0.093 

Locus 1579 : 
2 alleles
11.6% missing data
   3   (0.910) 0.856 0.948 0.955 0.661 
   1   (0.090) 0.144 0.052 0.045 0.339 

Locus 1580 : 
2 alleles
8.7% missing data
   2   (0.909) 0.830 0.950 0.927 0.982 
   4   (0.091) 0.170 0.050 0.073 0.018 

Locus 1581 : 
2 alleles
14.5% missing data
   2   (0.841) 0.867 0.833 0.901 0.653 
   4   (0.159) 0.133 0.167 0.099 0.347 

Locus 1582 : 
2 alleles
5.8% missing data
   4   (0.893) 0.945 0.854 0.939 0.967 
   1   (0.107) 0.055 0.146 0.061 0.033 

Locus 1583 : 
2 alleles
1.4% missing data
   2   (0.906) 0.976 0.954 0.914 0.978 
   3   (0.094) 0.024 0.046 0.086 0.022 

Locus 1584 : 
2 alleles
2.2% missing data
   1   (0.661) 0.807 0.752 0.626 0.720 
   2   (0.339) 0.193 0.248 0.374 0.280 

Locus 1585 : 
2 alleles
3.6% missing data
   1   (0.912) 0.826 0.902 0.955 0.965 
   3   (0.088) 0.174 0.098 0.045 0.035 

Locus 1586 : 
2 alleles
13.0% missing data
   2   (0.318) 0.570 0.209 0.379 0.074 
   3   (0.682) 0.430 0.791 0.621 0.926 

Locus 1587 : 
2 alleles
4.3% missing data
   3   (0.227) 0.299 0.147 0.212 0.456 
   4   (0.773) 0.701 0.853 0.788 0.544 

Locus 1588 : 
2 alleles
5.1% missing data
   1   (0.940) 0.997 0.992 0.907 0.995 
   3   (0.060) 0.003 0.008 0.093 0.005 

Locus 1589 : 
2 alleles
3.6% missing data
   3   (0.804) 0.796 0.883 0.817 0.679 
   2   (0.196) 0.204 0.117 0.183 0.321 

Locus 1590 : 
2 alleles
4.3% missing data
   4   (0.924) 0.975 0.954 0.951 0.977 
   2   (0.076) 0.025 0.046 0.049 0.023 

Locus 1591 : 
2 alleles
6.5% missing data
   1   (0.887) 0.724 0.901 0.947 0.535 
   4   (0.113) 0.276 0.099 0.053 0.465 

Locus 1592 : 
2 alleles
5.1% missing data
   4   (0.870) 0.907 0.897 0.887 0.972 
   2   (0.130) 0.093 0.103 0.113 0.028 

Locus 1593 : 
2 alleles
2.2% missing data
   3   (0.899) 0.965 0.975 0.902 0.800 
   1   (0.101) 0.035 0.025 0.098 0.200 

Locus 1594 : 
2 alleles
12.3% missing data
   2   (0.630) 0.719 0.731 0.598 0.539 
   4   (0.370) 0.281 0.269 0.402 0.461 

Locus 1595 : 
2 alleles
3.6% missing data
   2   (0.859) 0.406 0.946 0.835 0.975 
   3   (0.141) 0.594 0.054 0.165 0.025 

Locus 1596 : 
2 alleles
14.5% missing data
   2   (0.847) 0.951 0.949 0.841 0.355 
   4   (0.153) 0.049 0.051 0.159 0.645 

Locus 1597 : 
2 alleles
18.1% missing data
   2   (0.824) 0.923 0.844 0.885 0.216 
   3   (0.176) 0.077 0.156 0.115 0.784 

Locus 1598 : 
2 alleles
4.3% missing data
   1   (0.908) 0.986 0.976 0.919 0.836 
   3   (0.092) 0.014 0.024 0.081 0.164 

Locus 1599 : 
2 alleles
5.1% missing data
   1   (0.238) 0.274 0.284 0.207 0.055 
   3   (0.762) 0.726 0.716 0.793 0.945 

Locus 1600 : 
2 alleles
4.3% missing data
   1   (0.800) 0.867 0.880 0.813 0.545 
   3   (0.200) 0.133 0.120 0.187 0.455 

Locus 1601 : 
2 alleles
4.3% missing data
   2   (0.920) 0.953 0.896 0.965 0.961 
   3   (0.080) 0.047 0.104 0.035 0.039 

Locus 1602 : 
2 alleles
3.6% missing data
   1   (0.082) 0.028 0.021 0.063 0.265 
   3   (0.918) 0.972 0.979 0.937 0.735 

Locus 1603 : 
2 alleles
2.9% missing data
   1   (0.887) 0.933 0.870 0.928 0.959 
   3   (0.113) 0.067 0.130 0.072 0.041 

Locus 1604 : 
2 alleles
2.2% missing data
   1   (0.222) 0.258 0.139 0.256 0.060 
   3   (0.778) 0.742 0.861 0.744 0.940 

Locus 1605 : 
2 alleles
15.9% missing data
   4   (0.862) 0.959 0.968 0.765 0.981 
   2   (0.138) 0.041 0.032 0.235 0.019 

Locus 1606 : 
2 alleles
13.8% missing data
   2   (0.118) 0.313 0.161 0.045 0.456 
   3   (0.882) 0.687 0.839 0.955 0.544 

Locus 1607 : 
2 alleles
18.8% missing data
   2   (0.242) 0.185 0.225 0.198 0.464 
   4   (0.758) 0.815 0.775 0.802 0.536 

Locus 1608 : 
2 alleles
15.2% missing data
   2   (0.857) 0.504 0.847 0.928 0.588 
   4   (0.143) 0.496 0.153 0.072 0.412 

Locus 1609 : 
2 alleles
14.5% missing data
   4   (0.861) 0.911 0.902 0.876 0.886 
   2   (0.139) 0.089 0.098 0.124 0.114 

Locus 1610 : 
2 alleles
4.3% missing data
   1   (0.888) 0.958 0.944 0.923 0.433 
   4   (0.112) 0.042 0.056 0.077 0.567 

Locus 1611 : 
2 alleles
8.0% missing data
   4   (0.915) 0.863 0.946 0.940 0.985 
   2   (0.085) 0.137 0.054 0.060 0.015 

Locus 1612 : 
2 alleles
2.9% missing data
   1   (0.905) 0.764 0.898 0.947 0.974 
   3   (0.095) 0.236 0.102 0.053 0.026 

Locus 1613 : 
2 alleles
3.6% missing data
   1   (0.839) 0.901 0.859 0.856 0.947 
   3   (0.161) 0.099 0.141 0.144 0.053 

Locus 1614 : 
2 alleles
4.3% missing data
   3   (0.849) 0.881 0.883 0.860 0.959 
   1   (0.151) 0.119 0.117 0.140 0.041 

Locus 1615 : 
2 alleles
15.2% missing data
   1   (0.854) 0.498 0.941 0.828 0.966 
   2   (0.146) 0.502 0.059 0.172 0.034 

Locus 1616 : 
2 alleles
5.1% missing data
   1   (0.906) 0.980 0.927 0.935 0.954 
   3   (0.094) 0.020 0.073 0.065 0.046 

Locus 1617 : 
2 alleles
14.5% missing data
   3   (0.675) 0.822 0.594 0.740 0.550 
   1   (0.325) 0.178 0.406 0.260 0.450 

Locus 1618 : 
2 alleles
9.4% missing data
   2   (0.890) 0.851 0.896 0.925 0.953 
   1   (0.110) 0.149 0.104 0.075 0.047 

Locus 1619 : 
2 alleles
10.9% missing data
   1   (0.287) 0.244 0.347 0.253 0.118 
   3   (0.713) 0.756 0.653 0.747 0.882 

Locus 1620 : 
2 alleles
1.4% missing data
   1   (0.818) 0.654 0.856 0.826 0.960 
   4   (0.182) 0.346 0.144 0.174 0.040 

Locus 1621 : 
2 alleles
7.2% missing data
   1   (0.900) 0.900 0.895 0.939 0.973 
   3   (0.100) 0.100 0.105 0.061 0.027 

Locus 1622 : 
2 alleles
5.8% missing data
   1   (0.472) 0.534 0.462 0.466 0.521 
   4   (0.528) 0.466 0.538 0.534 0.479 

Locus 1623 : 
2 alleles
15.9% missing data
   1   (0.111) 0.336 0.039 0.123 0.032 
   3   (0.889) 0.664 0.961 0.877 0.968 

Locus 1624 : 
2 alleles
18.1% missing data
   4   (0.736) 0.525 0.835 0.686 0.937 
   2   (0.264) 0.475 0.165 0.314 0.063 

Locus 1625 : 
2 alleles
10.9% missing data
   1   (0.133) 0.053 0.069 0.143 0.046 
   3   (0.867) 0.947 0.931 0.857 0.954 

Locus 1626 : 
2 alleles
3.6% missing data
   4   (0.899) 0.789 0.813 0.969 0.803 
   3   (0.101) 0.211 0.187 0.031 0.197 

Locus 1627 : 
2 alleles
2.9% missing data
   2   (0.882) 0.849 0.928 0.894 0.963 
   4   (0.118) 0.151 0.072 0.106 0.037 

Locus 1628 : 
2 alleles
10.9% missing data
   4   (0.895) 0.728 0.873 0.952 0.729 
   2   (0.105) 0.272 0.127 0.048 0.271 

Locus 1629 : 
2 alleles
0.7% missing data
   1   (0.892) 0.975 0.947 0.924 0.708 
   3   (0.108) 0.025 0.053 0.076 0.292 

Locus 1630 : 
2 alleles
4.3% missing data
   2   (0.634) 0.707 0.705 0.605 0.750 
   4   (0.366) 0.293 0.295 0.395 0.250 

Locus 1631 : 
2 alleles
5.1% missing data
   3   (0.756) 0.845 0.908 0.699 0.451 
   1   (0.244) 0.155 0.092 0.301 0.549 

Locus 1632 : 
2 alleles
3.6% missing data
   1   (0.778) 0.898 0.839 0.752 0.948 
   3   (0.222) 0.102 0.161 0.248 0.052 

Locus 1633 : 
2 alleles
4.3% missing data
   1   (0.280) 0.259 0.237 0.259 0.401 
   3   (0.720) 0.741 0.763 0.741 0.599 

Locus 1634 : 
2 alleles
15.2% missing data
   2   (0.452) 0.310 0.318 0.520 0.463 
   4   (0.548) 0.690 0.682 0.480 0.537 

Locus 1635 : 
2 alleles
10.1% missing data
   3   (0.866) 0.693 0.821 0.918 0.959 
   2   (0.134) 0.307 0.179 0.082 0.041 

Locus 1636 : 
2 alleles
2.9% missing data
   1   (0.853) 0.614 0.750 0.919 0.957 
   3   (0.147) 0.386 0.250 0.081 0.043 

Locus 1637 : 
2 alleles
6.5% missing data
   1   (0.737) 0.567 0.837 0.720 0.785 
   2   (0.263) 0.433 0.163 0.280 0.215 

Locus 1638 : 
2 alleles
9.4% missing data
   3   (0.928) 0.982 0.982 0.924 0.988 
   4   (0.072) 0.018 0.018 0.076 0.012 

Locus 1639 : 
2 alleles
2.9% missing data
   1   (0.897) 0.820 0.947 0.908 0.977 
   3   (0.103) 0.180 0.053 0.092 0.023 

Locus 1640 : 
2 alleles
7.2% missing data
   1   (0.801) 0.763 0.731 0.850 0.940 
   4   (0.199) 0.237 0.269 0.150 0.060 

Locus 1641 : 
2 alleles
3.6% missing data
   2   (0.734) 0.474 0.775 0.767 0.630 
   4   (0.266) 0.526 0.225 0.233 0.370 

Locus 1642 : 
2 alleles
13.0% missing data
   4   (0.725) 0.765 0.723 0.730 0.911 
   3   (0.275) 0.235 0.277 0.270 0.089 

Locus 1643 : 
2 alleles
4.3% missing data
   2   (0.910) 0.989 0.965 0.913 0.967 
   4   (0.090) 0.011 0.035 0.087 0.033 

Locus 1644 : 
2 alleles
3.6% missing data
   2   (0.486) 0.532 0.544 0.491 0.131 
   4   (0.514) 0.468 0.456 0.509 0.869 

Locus 1645 : 
2 alleles
3.6% missing data
   1   (0.836) 0.960 0.875 0.844 0.924 
   2   (0.164) 0.040 0.125 0.156 0.076 

Locus 1646 : 
2 alleles
8.0% missing data
   1   (0.099) 0.283 0.060 0.075 0.032 
   2   (0.901) 0.717 0.940 0.925 0.968 

Locus 1647 : 
2 alleles
9.4% missing data
   1   (0.712) 0.399 0.723 0.726 0.892 
   3   (0.288) 0.601 0.277 0.274 0.108 

Locus 1648 : 
2 alleles
4.3% missing data
   2   (0.916) 0.948 0.975 0.911 0.984 
   4   (0.084) 0.052 0.025 0.089 0.016 

Locus 1649 : 
2 alleles
15.2% missing data
   4   (0.881) 0.880 0.940 0.877 0.975 
   2   (0.119) 0.120 0.060 0.123 0.025 

Locus 1650 : 
2 alleles
6.5% missing data
   4   (0.214) 0.147 0.177 0.220 0.061 
   2   (0.786) 0.853 0.823 0.780 0.939 

Locus 1651 : 
2 alleles
0.7% missing data
   1   (0.764) 0.808 0.762 0.775 0.931 
   4   (0.236) 0.192 0.238 0.225 0.069 

Locus 1652 : 
2 alleles
1.4% missing data
   3   (0.916) 0.692 0.941 0.950 0.973 
   2   (0.084) 0.308 0.059 0.050 0.027 

Locus 1653 : 
2 alleles
5.1% missing data
   3   (0.608) 0.573 0.513 0.703 0.206 
   1   (0.392) 0.427 0.487 0.297 0.794 

Locus 1654 : 
2 alleles
15.2% missing data
   3   (0.785) 0.854 0.770 0.825 0.734 
   1   (0.215) 0.146 0.230 0.175 0.266 

Locus 1655 : 
2 alleles
2.9% missing data
   4   (0.890) 0.736 0.952 0.891 0.957 
   3   (0.110) 0.264 0.048 0.109 0.043 

Locus 1656 : 
2 alleles
2.9% missing data
   2   (0.904) 0.904 0.758 0.966 0.954 
   3   (0.096) 0.096 0.242 0.034 0.046 

Locus 1657 : 
2 alleles
10.1% missing data
   2   (0.897) 0.989 0.975 0.852 0.983 
   4   (0.103) 0.011 0.025 0.148 0.017 

Locus 1658 : 
2 alleles
4.3% missing data
   3   (0.927) 0.985 0.951 0.973 0.640 
   1   (0.073) 0.015 0.049 0.027 0.360 

Locus 1659 : 
2 alleles
13.8% missing data
   2   (0.906) 0.841 0.944 0.924 0.981 
   4   (0.094) 0.159 0.056 0.076 0.019 

Locus 1660 : 
2 alleles
13.8% missing data
   3   (0.226) 0.143 0.140 0.272 0.056 
   1   (0.774) 0.857 0.860 0.728 0.944 

Locus 1661 : 
2 alleles
5.1% missing data
   2   (0.136) 0.157 0.128 0.109 0.030 
   4   (0.864) 0.843 0.872 0.891 0.970 

Locus 1662 : 
2 alleles
2.9% missing data
   4   (0.837) 0.588 0.747 0.900 0.957 
   2   (0.163) 0.412 0.253 0.100 0.043 

Locus 1663 : 
2 alleles
1.4% missing data
   4   (0.907) 0.965 0.863 0.954 0.969 
   2   (0.093) 0.035 0.137 0.046 0.031 

Locus 1664 : 
2 alleles
2.2% missing data
   3   (0.911) 0.880 0.968 0.913 0.981 
   1   (0.089) 0.120 0.032 0.087 0.019 

Locus 1665 : 
2 alleles
5.8% missing data
   2   (0.723) 0.683 0.705 0.779 0.539 
   4   (0.277) 0.317 0.295 0.221 0.461 

Locus 1666 : 
2 alleles
3.6% missing data
   3   (0.881) 0.922 0.914 0.901 0.956 
   4   (0.119) 0.078 0.086 0.099 0.044 

Locus 1667 : 
2 alleles
4.3% missing data
   2   (0.919) 0.873 0.917 0.960 0.940 
   4   (0.081) 0.127 0.083 0.040 0.060 

Locus 1668 : 
2 alleles
3.6% missing data
   1   (0.908) 0.953 0.953 0.920 0.982 
   4   (0.092) 0.047 0.047 0.080 0.018 

Locus 1669 : 
2 alleles
2.2% missing data
   4   (0.904) 0.932 0.926 0.931 0.978 
   1   (0.096) 0.068 0.074 0.069 0.022 

Locus 1670 : 
2 alleles
5.8% missing data
   2   (0.515) 0.441 0.383 0.623 0.137 
   4   (0.485) 0.559 0.617 0.377 0.863 

Locus 1671 : 
2 alleles
13.8% missing data
   2   (0.916) 0.966 0.977 0.902 0.986 
   4   (0.084) 0.034 0.023 0.098 0.014 

Locus 1672 : 
2 alleles
1.4% missing data
   2   (0.694) 0.465 0.754 0.708 0.632 
   4   (0.306) 0.535 0.246 0.292 0.368 

Locus 1673 : 
2 alleles
2.2% missing data
   1   (0.674) 0.736 0.772 0.607 0.919 
   3   (0.326) 0.264 0.228 0.393 0.081 

Locus 1674 : 
2 alleles
10.9% missing data
   4   (0.918) 0.684 0.921 0.959 0.969 
   2   (0.082) 0.316 0.079 0.041 0.031 

Locus 1675 : 
2 alleles
7.2% missing data
   2   (0.593) 0.740 0.636 0.605 0.309 
   4   (0.407) 0.260 0.364 0.395 0.691 

Locus 1676 : 
2 alleles
14.5% missing data
   3   (0.355) 0.279 0.180 0.426 0.597 
   4   (0.645) 0.721 0.820 0.574 0.403 

Locus 1677 : 
2 alleles
6.5% missing data
   1   (0.880) 0.873 0.840 0.927 0.968 
   3   (0.120) 0.127 0.160 0.073 0.032 

Locus 1678 : 
2 alleles
10.1% missing data
   3   (0.734) 0.806 0.634 0.819 0.476 
   1   (0.266) 0.194 0.366 0.181 0.524 

Locus 1679 : 
2 alleles
2.9% missing data
   3   (0.956) 0.992 0.813 0.994 0.985 
   4   (0.044) 0.008 0.187 0.006 0.015 

Locus 1680 : 
2 alleles
2.9% missing data
   3   (0.893) 0.962 0.923 0.912 0.974 
   1   (0.107) 0.038 0.077 0.088 0.026 

Locus 1681 : 
2 alleles
10.9% missing data
   4   (0.946) 0.994 0.992 0.931 0.995 
   2   (0.054) 0.006 0.008 0.069 0.005 

Locus 1682 : 
2 alleles
3.6% missing data
   3   (0.942) 0.995 0.993 0.913 0.995 
   2   (0.058) 0.005 0.007 0.087 0.005 

Locus 1683 : 
2 alleles
0.7% missing data
   3   (0.939) 0.997 0.993 0.902 0.995 
   1   (0.061) 0.003 0.007 0.098 0.005 

Locus 1684 : 
2 alleles
5.1% missing data
   1   (0.925) 0.895 0.884 0.972 0.977 
   4   (0.075) 0.105 0.116 0.028 0.023 

Locus 1685 : 
2 alleles
15.9% missing data
   1   (0.928) 0.854 0.951 0.960 0.974 
   3   (0.072) 0.146 0.049 0.040 0.026 

Locus 1686 : 
2 alleles
13.0% missing data
   3   (0.908) 0.982 0.968 0.930 0.812 
   1   (0.092) 0.018 0.032 0.070 0.188 

Locus 1687 : 
2 alleles
3.6% missing data
   1   (0.901) 0.820 0.923 0.953 0.639 
   3   (0.099) 0.180 0.077 0.047 0.361 

Locus 1688 : 
2 alleles
1.4% missing data
   1   (0.923) 0.961 0.893 0.967 0.973 
   2   (0.077) 0.039 0.107 0.033 0.027 

Locus 1689 : 
2 alleles
7.2% missing data
   3   (0.786) 0.883 0.793 0.835 0.590 
   4   (0.214) 0.117 0.207 0.165 0.410 

Locus 1690 : 
2 alleles
3.6% missing data
   1   (0.879) 0.792 0.934 0.886 0.965 
   3   (0.121) 0.208 0.066 0.114 0.035 

Locus 1691 : 
2 alleles
5.8% missing data
   3   (0.840) 0.928 0.908 0.821 0.963 
   1   (0.160) 0.072 0.092 0.179 0.037 

Locus 1692 : 
2 alleles
3.6% missing data
   4   (0.917) 0.963 0.982 0.894 0.988 
   3   (0.083) 0.037 0.018 0.106 0.012 

Locus 1693 : 
2 alleles
10.9% missing data
   3   (0.907) 0.975 0.943 0.925 0.976 
   4   (0.093) 0.025 0.057 0.075 0.024 

Locus 1694 : 
2 alleles
6.5% missing data
   1   (0.904) 0.936 0.964 0.929 0.791 
   3   (0.096) 0.064 0.036 0.071 0.209 

Locus 1695 : 
2 alleles
5.8% missing data
   1   (0.876) 0.775 0.920 0.892 0.951 
   3   (0.124) 0.225 0.080 0.108 0.049 

Locus 1696 : 
2 alleles
2.9% missing data
   4   (0.927) 0.606 0.930 0.968 0.982 
   2   (0.073) 0.394 0.070 0.032 0.018 

Locus 1697 : 
2 alleles
5.1% missing data
   2   (0.144) 0.146 0.104 0.137 0.029 
   3   (0.856) 0.854 0.896 0.863 0.971 

Locus 1698 : 
2 alleles
10.9% missing data
   1   (0.731) 0.917 0.827 0.712 0.631 
   3   (0.269) 0.083 0.173 0.288 0.369 

Locus 1699 : 
2 alleles
11.6% missing data
   1   (0.863) 0.932 0.915 0.863 0.958 
   3   (0.137) 0.068 0.085 0.137 0.042 

Locus 1700 : 
2 alleles
1.4% missing data
   3   (0.916) 0.985 0.982 0.888 0.990 
   1   (0.084) 0.015 0.018 0.112 0.010 

Locus 1701 : 
2 alleles
9.4% missing data
   3   (0.928) 0.944 0.940 0.978 0.371 
   1   (0.072) 0.056 0.060 0.022 0.629 

Locus 1702 : 
2 alleles
4.3% missing data
   4   (0.655) 0.659 0.656 0.689 0.513 
   1   (0.345) 0.341 0.344 0.311 0.487 

Locus 1703 : 
2 alleles
18.1% missing data
   4   (0.751) 0.532 0.864 0.699 0.915 
   2   (0.249) 0.468 0.136 0.301 0.085 

Locus 1704 : 
2 alleles
13.0% missing data
   2   (0.897) 0.895 0.928 0.919 0.975 
   4   (0.103) 0.105 0.072 0.081 0.025 

Locus 1705 : 
2 alleles
1.4% missing data
   3   (0.909) 0.984 0.902 0.948 0.967 
   4   (0.091) 0.016 0.098 0.052 0.033 

Locus 1706 : 
2 alleles
10.1% missing data
   2   (0.908) 0.972 0.969 0.931 0.717 
   4   (0.092) 0.028 0.031 0.069 0.283 

Locus 1707 : 
2 alleles
11.6% missing data
   4   (0.810) 0.613 0.821 0.832 0.949 
   3   (0.190) 0.387 0.179 0.168 0.051 

Locus 1708 : 
2 alleles
4.3% missing data
   4   (0.854) 0.631 0.880 0.881 0.942 
   3   (0.146) 0.369 0.120 0.119 0.058 

Locus 1709 : 
2 alleles
7.2% missing data
   3   (0.920) 0.753 0.969 0.931 0.985 
   1   (0.080) 0.247 0.031 0.069 0.015 

Locus 1710 : 
2 alleles
4.3% missing data
   1   (0.885) 0.881 0.952 0.871 0.977 
   3   (0.115) 0.119 0.048 0.129 0.023 

Locus 1711 : 
2 alleles
2.9% missing data
   2   (0.822) 0.741 0.823 0.846 0.960 
   4   (0.178) 0.259 0.177 0.154 0.040 

Locus 1712 : 
2 alleles
1.4% missing data
   1   (0.782) 0.722 0.699 0.832 0.941 
   3   (0.218) 0.278 0.301 0.168 0.059 

Locus 1713 : 
2 alleles
14.5% missing data
   3   (0.865) 0.798 0.746 0.950 0.588 
   4   (0.135) 0.202 0.254 0.050 0.412 

Locus 1714 : 
2 alleles
5.8% missing data
   2   (0.589) 0.418 0.688 0.561 0.542 
   4   (0.411) 0.582 0.312 0.439 0.458 

Locus 1715 : 
2 alleles
13.8% missing data
   3   (0.905) 0.948 0.909 0.939 0.970 
   2   (0.095) 0.052 0.091 0.061 0.030 

Locus 1716 : 
2 alleles
5.1% missing data
   1   (0.868) 0.953 0.866 0.900 0.950 
   3   (0.132) 0.047 0.134 0.100 0.050 

Locus 1717 : 
2 alleles
2.9% missing data
   3   (0.764) 0.565 0.730 0.836 0.560 
   1   (0.236) 0.435 0.270 0.164 0.440 

Locus 1718 : 
2 alleles
5.1% missing data
   2   (0.878) 0.911 0.866 0.917 0.952 
   4   (0.122) 0.089 0.134 0.083 0.048 

Locus 1719 : 
2 alleles
2.9% missing data
   1   (0.915) 0.954 0.973 0.909 0.985 
   3   (0.085) 0.046 0.027 0.091 0.015 

Locus 1720 : 
2 alleles
11.6% missing data
   2   (0.914) 0.903 0.948 0.936 0.974 
   3   (0.086) 0.097 0.052 0.064 0.026 

Locus 1721 : 
2 alleles
2.9% missing data
   1   (0.904) 0.825 0.924 0.937 0.966 
   3   (0.096) 0.175 0.076 0.063 0.034 

Locus 1722 : 
2 alleles
3.6% missing data
   2   (0.866) 0.967 0.921 0.863 0.963 
   1   (0.134) 0.033 0.079 0.137 0.037 

Locus 1723 : 
2 alleles
2.2% missing data
   1   (0.108) 0.061 0.056 0.104 0.026 
   2   (0.892) 0.939 0.944 0.896 0.974 

Locus 1724 : 
2 alleles
15.2% missing data
   2   (0.433) 0.431 0.430 0.400 0.701 
   4   (0.567) 0.569 0.570 0.600 0.299 

Locus 1725 : 
2 alleles
1.4% missing data
   3   (0.891) 0.958 0.803 0.964 0.630 
   4   (0.109) 0.042 0.197 0.036 0.370 

Locus 1726 : 
2 alleles
5.1% missing data
   4   (0.910) 0.955 0.926 0.941 0.973 
   2   (0.090) 0.045 0.074 0.059 0.027 

Locus 1727 : 
2 alleles
8.0% missing data
   2   (0.872) 0.846 0.948 0.889 0.652 
   3   (0.128) 0.154 0.052 0.111 0.348 

Locus 1728 : 
2 alleles
10.1% missing data
   3   (0.794) 0.874 0.907 0.769 0.703 
   1   (0.206) 0.126 0.093 0.231 0.297 

Locus 1729 : 
2 alleles
13.8% missing data
   1   (0.872) 0.911 0.850 0.918 0.896 
   4   (0.128) 0.089 0.150 0.082 0.104 

Locus 1730 : 
2 alleles
4.3% missing data
   3   (0.878) 0.914 0.894 0.903 0.972 
   4   (0.122) 0.086 0.106 0.097 0.028 

Locus 1731 : 
2 alleles
15.2% missing data
   3   (0.695) 0.750 0.747 0.683 0.758 
   1   (0.305) 0.250 0.253 0.317 0.242 

Locus 1732 : 
2 alleles
4.3% missing data
   1   (0.917) 0.974 0.922 0.954 0.943 
   3   (0.083) 0.026 0.078 0.046 0.057 

Locus 1733 : 
2 alleles
3.6% missing data
   2   (0.789) 0.709 0.837 0.787 0.924 
   4   (0.211) 0.291 0.163 0.213 0.076 

Locus 1734 : 
2 alleles
3.6% missing data
   1   (0.146) 0.206 0.099 0.140 0.037 
   3   (0.854) 0.794 0.901 0.860 0.963 

Locus 1735 : 
2 alleles
14.5% missing data
   4   (0.518) 0.679 0.553 0.468 0.787 
   1   (0.482) 0.321 0.447 0.532 0.213 

Locus 1736 : 
2 alleles
7.2% missing data
   1   (0.843) 0.614 0.928 0.853 0.772 
   2   (0.157) 0.386 0.072 0.147 0.228 

Locus 1737 : 
2 alleles
15.2% missing data
   4   (0.514) 0.466 0.591 0.465 0.709 
   2   (0.486) 0.534 0.409 0.535 0.291 

Locus 1738 : 
2 alleles
5.1% missing data
   1   (0.906) 0.847 0.922 0.940 0.969 
   3   (0.094) 0.153 0.078 0.060 0.031 

Locus 1739 : 
2 alleles
2.2% missing data
   2   (0.923) 0.959 0.965 0.939 0.982 
   4   (0.077) 0.041 0.035 0.061 0.018 

Locus 1740 : 
2 alleles
3.6% missing data
   2   (0.915) 0.962 0.930 0.949 0.954 
   4   (0.085) 0.038 0.070 0.051 0.046 

Locus 1741 : 
2 alleles
16.7% missing data
   4   (0.853) 0.778 0.907 0.854 0.967 
   2   (0.147) 0.222 0.093 0.146 0.033 

Locus 1742 : 
2 alleles
10.9% missing data
   2   (0.885) 0.890 0.843 0.934 0.959 
   4   (0.115) 0.110 0.157 0.066 0.041 

Locus 1743 : 
2 alleles
1.4% missing data
   3   (0.913) 0.489 0.936 0.950 0.978 
   2   (0.087) 0.511 0.064 0.050 0.022 

Locus 1744 : 
2 alleles
3.6% missing data
   4   (0.093) 0.034 0.036 0.093 0.026 
   2   (0.907) 0.966 0.964 0.907 0.974 

Locus 1745 : 
2 alleles
3.6% missing data
   2   (0.922) 0.974 0.887 0.967 0.968 
   4   (0.078) 0.026 0.113 0.033 0.032 

Locus 1746 : 
2 alleles
10.1% missing data
   4   (0.924) 0.941 0.902 0.968 0.973 
   2   (0.076) 0.059 0.098 0.032 0.027 

Locus 1747 : 
2 alleles
2.9% missing data
   1   (0.755) 0.829 0.780 0.749 0.931 
   4   (0.245) 0.171 0.220 0.251 0.069 

Locus 1748 : 
2 alleles
6.5% missing data
   1   (0.827) 0.815 0.886 0.817 0.963 
   3   (0.173) 0.185 0.114 0.183 0.037 

Locus 1749 : 
2 alleles
3.6% missing data
   3   (0.896) 0.902 0.930 0.917 0.963 
   1   (0.104) 0.098 0.070 0.083 0.037 

Locus 1750 : 
2 alleles
5.8% missing data
   1   (0.920) 0.940 0.945 0.949 0.974 
   3   (0.080) 0.060 0.055 0.051 0.026 

Locus 1751 : 
2 alleles
4.3% missing data
   1   (0.586) 0.638 0.565 0.594 0.757 
   4   (0.414) 0.362 0.435 0.406 0.243 

Locus 1752 : 
2 alleles
3.6% missing data
   1   (0.898) 0.867 0.938 0.946 0.442 
   3   (0.102) 0.133 0.062 0.054 0.558 

Locus 1753 : 
2 alleles
11.6% missing data
   1   (0.494) 0.621 0.719 0.364 0.577 
   3   (0.506) 0.379 0.281 0.636 0.423 

Locus 1754 : 
2 alleles
15.2% missing data
   1   (0.456) 0.434 0.478 0.476 0.125 
   4   (0.544) 0.566 0.522 0.524 0.875 

Locus 1755 : 
2 alleles
8.7% missing data
   2   (0.635) 0.686 0.592 0.653 0.809 
   4   (0.365) 0.314 0.408 0.347 0.191 

Locus 1756 : 
2 alleles
3.6% missing data
   2   (0.762) 0.728 0.615 0.838 0.865 
   4   (0.238) 0.272 0.385 0.162 0.135 

Locus 1757 : 
2 alleles
10.9% missing data
   3   (0.910) 0.868 0.957 0.923 0.973 
   2   (0.090) 0.132 0.043 0.077 0.027 

Locus 1758 : 
2 alleles
1.4% missing data
   4   (0.853) 0.755 0.864 0.880 0.963 
   1   (0.147) 0.245 0.136 0.120 0.037 

Locus 1759 : 
2 alleles
10.1% missing data
   4   (0.821) 0.814 0.912 0.826 0.622 
   2   (0.179) 0.186 0.088 0.174 0.378 

Locus 1760 : 
2 alleles
13.0% missing data
   2   (0.654) 0.733 0.724 0.642 0.580 
   3   (0.346) 0.267 0.276 0.358 0.420 

Locus 1761 : 
2 alleles
13.0% missing data
   4   (0.800) 0.632 0.800 0.832 0.904 
   2   (0.200) 0.368 0.200 0.168 0.096 

Locus 1762 : 
2 alleles
2.2% missing data
   3   (0.756) 0.701 0.800 0.797 0.381 
   1   (0.244) 0.299 0.200 0.203 0.619 

Locus 1763 : 
2 alleles
5.1% missing data
   2   (0.357) 0.444 0.338 0.332 0.472 
   1   (0.643) 0.556 0.662 0.668 0.528 

Locus 1764 : 
2 alleles
2.2% missing data
   3   (0.868) 0.803 0.897 0.892 0.948 
   1   (0.132) 0.197 0.103 0.108 0.052 

Locus 1765 : 
2 alleles
5.1% missing data
   3   (0.709) 0.797 0.698 0.714 0.908 
   1   (0.291) 0.203 0.302 0.286 0.092 

Locus 1766 : 
2 alleles
2.2% missing data
   3   (0.627) 0.649 0.741 0.598 0.433 
   4   (0.373) 0.351 0.259 0.402 0.567 

Locus 1767 : 
2 alleles
11.6% missing data
   2   (0.883) 0.820 0.922 0.904 0.914 
   4   (0.117) 0.180 0.078 0.096 0.086 

Locus 1768 : 
2 alleles
2.2% missing data
   4   (0.901) 0.654 0.934 0.930 0.969 
   2   (0.099) 0.346 0.066 0.070 0.031 

Locus 1769 : 
2 alleles
2.9% missing data
   2   (0.910) 0.958 0.979 0.915 0.892 
   3   (0.090) 0.042 0.021 0.085 0.108 

Locus 1770 : 
2 alleles
6.5% missing data
   4   (0.897) 0.876 0.963 0.887 0.977 
   2   (0.103) 0.124 0.037 0.113 0.023 

Locus 1771 : 
2 alleles
10.1% missing data
   1   (0.124) 0.196 0.120 0.089 0.040 
   4   (0.876) 0.804 0.880 0.911 0.960 

Locus 1772 : 
2 alleles
3.6% missing data
   2   (0.907) 0.965 0.972 0.891 0.984 
   3   (0.093) 0.035 0.028 0.109 0.016 

Locus 1773 : 
2 alleles
1.4% missing data
   1   (0.874) 0.593 0.905 0.929 0.674 
   3   (0.126) 0.407 0.095 0.071 0.326 

Locus 1774 : 
2 alleles
5.8% missing data
   4   (0.924) 0.988 0.982 0.914 0.986 
   3   (0.076) 0.012 0.018 0.086 0.014 

Locus 1775 : 
2 alleles
4.3% missing data
   1   (0.519) 0.640 0.453 0.513 0.871 
   4   (0.481) 0.360 0.547 0.487 0.129 

Locus 1776 : 
2 alleles
2.9% missing data
   1   (0.909) 0.972 0.953 0.919 0.986 
   3   (0.091) 0.028 0.047 0.081 0.014 

Locus 1777 : 
2 alleles
5.1% missing data
   3   (0.909) 0.827 0.950 0.929 0.974 
   2   (0.091) 0.173 0.050 0.071 0.026 

Locus 1778 : 
2 alleles
2.2% missing data
   3   (0.924) 0.986 0.983 0.911 0.988 
   2   (0.076) 0.014 0.017 0.089 0.012 

Locus 1779 : 
2 alleles
11.6% missing data
   3   (0.877) 0.888 0.828 0.927 0.955 
   1   (0.123) 0.112 0.172 0.073 0.045 

Locus 1780 : 
2 alleles
4.3% missing data
   4   (0.908) 0.446 0.947 0.938 0.978 
   2   (0.092) 0.554 0.053 0.062 0.022 

Locus 1781 : 
2 alleles
9.4% missing data
   3   (0.488) 0.437 0.592 0.439 0.437 
   1   (0.512) 0.563 0.408 0.561 0.563 

Locus 1782 : 
2 alleles
1.4% missing data
   4   (0.923) 0.894 0.984 0.907 0.989 
   1   (0.077) 0.106 0.016 0.093 0.011 

Locus 1783 : 
2 alleles
2.9% missing data
   4   (0.931) 0.818 0.973 0.971 0.338 
   2   (0.069) 0.182 0.027 0.029 0.662 

Locus 1784 : 
2 alleles
7.2% missing data
   1   (0.650) 0.508 0.643 0.651 0.897 
   3   (0.350) 0.492 0.357 0.349 0.103 

Locus 1785 : 
2 alleles
13.8% missing data
   4   (0.544) 0.466 0.637 0.473 0.831 
   3   (0.456) 0.534 0.363 0.527 0.169 

Locus 1786 : 
2 alleles
3.6% missing data
   4   (0.222) 0.242 0.202 0.187 0.237 
   2   (0.778) 0.758 0.798 0.813 0.763 

Locus 1787 : 
2 alleles
2.2% missing data
   1   (0.912) 0.825 0.974 0.906 0.987 
   3   (0.088) 0.175 0.026 0.094 0.013 

Locus 1788 : 
2 alleles
6.5% missing data
   1   (0.700) 0.793 0.738 0.706 0.746 
   3   (0.300) 0.207 0.262 0.294 0.254 

Locus 1789 : 
2 alleles
9.4% missing data
   4   (0.907) 0.877 0.871 0.954 0.974 
   3   (0.093) 0.123 0.129 0.046 0.026 

Locus 1790 : 
2 alleles
15.9% missing data
   3   (0.897) 0.798 0.718 0.976 0.522 
   1   (0.103) 0.202 0.282 0.024 0.478 

Locus 1791 : 
2 alleles
2.2% missing data
   4   (0.896) 0.647 0.938 0.915 0.977 
   2   (0.104) 0.353 0.062 0.085 0.023 

Locus 1792 : 
2 alleles
6.5% missing data
   2   (0.886) 0.922 0.908 0.912 0.963 
   1   (0.114) 0.078 0.092 0.088 0.037 

Locus 1793 : 
2 alleles
2.9% missing data
   1   (0.775) 0.789 0.827 0.758 0.944 
   4   (0.225) 0.211 0.173 0.242 0.056 

Locus 1794 : 
2 alleles
1.4% missing data
   2   (0.905) 0.786 0.967 0.899 0.983 
   4   (0.095) 0.214 0.033 0.101 0.017 

Locus 1795 : 
2 alleles
11.6% missing data
   2   (0.913) 0.535 0.919 0.970 0.756 
   3   (0.087) 0.465 0.081 0.030 0.244 

Locus 1796 : 
2 alleles
2.9% missing data
   1   (0.757) 0.685 0.791 0.753 0.930 
   2   (0.243) 0.315 0.209 0.247 0.070 

Locus 1797 : 
2 alleles
0.7% missing data
   2   (0.884) 0.849 0.922 0.900 0.971 
   4   (0.116) 0.151 0.078 0.100 0.029 

Locus 1798 : 
2 alleles
8.0% missing data
   3   (0.907) 0.617 0.956 0.922 0.976 
   1   (0.093) 0.383 0.044 0.078 0.024 

Locus 1799 : 
2 alleles
11.6% missing data
   4   (0.880) 0.968 0.955 0.889 0.792 
   2   (0.120) 0.032 0.045 0.111 0.208 

Locus 1800 : 
2 alleles
4.3% missing data
   2   (0.676) 0.389 0.667 0.723 0.606 
   1   (0.324) 0.611 0.333 0.277 0.394 

Locus 1801 : 
2 alleles
6.5% missing data
   2   (0.909) 0.846 0.973 0.902 0.982 
   3   (0.091) 0.154 0.027 0.098 0.018 

Locus 1802 : 
2 alleles
12.3% missing data
   4   (0.810) 0.843 0.793 0.839 0.934 
   2   (0.190) 0.157 0.207 0.161 0.066 

Locus 1803 : 
2 alleles
4.3% missing data
   4   (0.927) 0.980 0.879 0.972 0.974 
   2   (0.073) 0.020 0.121 0.028 0.026 

Locus 1804 : 
2 alleles
10.1% missing data
   3   (0.760) 0.583 0.784 0.766 0.940 
   4   (0.240) 0.417 0.216 0.234 0.060 

Locus 1805 : 
2 alleles
11.6% missing data
   3   (0.896) 0.930 0.940 0.907 0.979 
   1   (0.104) 0.070 0.060 0.093 0.021 

Locus 1806 : 
2 alleles
11.6% missing data
   1   (0.857) 0.858 0.896 0.866 0.966 
   3   (0.143) 0.142 0.104 0.134 0.034 

Locus 1807 : 
2 alleles
15.2% missing data
   1   (0.929) 0.872 0.893 0.975 0.975 
   3   (0.071) 0.128 0.107 0.025 0.025 

Locus 1808 : 
2 alleles
4.3% missing data
   2   (0.255) 0.191 0.220 0.270 0.066 
   4   (0.745) 0.809 0.780 0.730 0.934 

Locus 1809 : 
2 alleles
3.6% missing data
   4   (0.709) 0.505 0.735 0.752 0.484 
   2   (0.291) 0.495 0.265 0.248 0.516 

Locus 1810 : 
2 alleles
8.0% missing data
   1   (0.757) 0.609 0.693 0.801 0.931 
   3   (0.243) 0.391 0.307 0.199 0.069 

Locus 1811 : 
2 alleles
2.9% missing data
   3   (0.908) 0.976 0.952 0.920 0.982 
   2   (0.092) 0.024 0.048 0.080 0.018 

Locus 1812 : 
2 alleles
10.1% missing data
   2   (0.920) 0.964 0.889 0.967 0.923 
   1   (0.080) 0.036 0.111 0.033 0.077 

Locus 1813 : 
2 alleles
2.9% missing data
   1   (0.650) 0.561 0.682 0.633 0.859 
   4   (0.350) 0.439 0.318 0.367 0.141 

Locus 1814 : 
2 alleles
2.9% missing data
   1   (0.847) 0.961 0.874 0.894 0.610 
   3   (0.153) 0.039 0.126 0.106 0.390 

Locus 1815 : 
2 alleles
13.0% missing data
   1   (0.639) 0.559 0.577 0.662 0.895 
   4   (0.361) 0.441 0.423 0.338 0.105 

Locus 1816 : 
2 alleles
3.6% missing data
   2   (0.826) 0.926 0.808 0.859 0.918 
   4   (0.174) 0.074 0.192 0.141 0.082 

Locus 1817 : 
2 alleles
2.9% missing data
   1   (0.826) 0.905 0.767 0.869 0.957 
   4   (0.174) 0.095 0.233 0.131 0.043 

Locus 1818 : 
2 alleles
2.2% missing data
   1   (0.844) 0.771 0.812 0.885 0.963 
   3   (0.156) 0.229 0.188 0.115 0.037 

Locus 1819 : 
2 alleles
15.9% missing data
   3   (0.914) 0.875 0.954 0.934 0.976 
   1   (0.086) 0.125 0.046 0.066 0.024 

Locus 1820 : 
2 alleles
11.6% missing data
   1   (0.545) 0.251 0.631 0.489 0.825 
   3   (0.455) 0.749 0.369 0.511 0.175 

Locus 1821 : 
2 alleles
5.8% missing data
   2   (0.813) 0.702 0.812 0.838 0.948 
   4   (0.187) 0.298 0.188 0.162 0.052 

Locus 1822 : 
2 alleles
15.2% missing data
   2   (0.460) 0.533 0.516 0.456 0.163 
   3   (0.540) 0.467 0.484 0.544 0.837 

Locus 1823 : 
2 alleles
0.7% missing data
   3   (0.935) 0.992 0.993 0.889 0.995 
   1   (0.065) 0.008 0.007 0.111 0.005 

Locus 1824 : 
2 alleles
10.9% missing data
   1   (0.174) 0.108 0.173 0.147 0.078 
   2   (0.826) 0.892 0.827 0.853 0.922 

Locus 1825 : 
2 alleles
14.5% missing data
   4   (0.425) 0.463 0.356 0.490 0.093 
   2   (0.575) 0.537 0.644 0.510 0.907 

Locus 1826 : 
2 alleles
13.0% missing data
   2   (0.746) 0.409 0.823 0.765 0.606 
   4   (0.254) 0.591 0.177 0.235 0.394 

Locus 1827 : 
2 alleles
3.6% missing data
   1   (0.847) 0.867 0.875 0.860 0.959 
   3   (0.153) 0.133 0.125 0.140 0.041 

Locus 1828 : 
2 alleles
4.3% missing data
   3   (0.887) 0.788 0.813 0.962 0.553 
   1   (0.113) 0.212 0.187 0.038 0.447 

Locus 1829 : 
2 alleles
11.6% missing data
   3   (0.893) 0.808 0.953 0.891 0.981 
   4   (0.107) 0.192 0.047 0.109 0.019 

Locus 1830 : 
2 alleles
2.9% missing data
   3   (0.923) 0.981 0.991 0.852 0.994 
   1   (0.077) 0.019 0.009 0.148 0.006 

Locus 1831 : 
2 alleles
5.1% missing data
   1   (0.889) 0.847 0.896 0.925 0.962 
   2   (0.111) 0.153 0.104 0.075 0.038 

Locus 1832 : 
2 alleles
8.0% missing data
   4   (0.811) 0.538 0.837 0.830 0.953 
   2   (0.189) 0.462 0.163 0.170 0.047 

Locus 1833 : 
2 alleles
10.9% missing data
   2   (0.889) 0.955 0.870 0.929 0.971 
   4   (0.111) 0.045 0.130 0.071 0.029 

Locus 1834 : 
2 alleles
13.0% missing data
   1   (0.923) 0.977 0.898 0.966 0.973 
   3   (0.077) 0.023 0.102 0.034 0.027 

Locus 1835 : 
2 alleles
10.9% missing data
   3   (0.902) 0.849 0.916 0.936 0.972 
   1   (0.098) 0.151 0.084 0.064 0.028 

Locus 1836 : 
2 alleles
2.2% missing data
   1   (0.910) 0.827 0.923 0.944 0.978 
   3   (0.090) 0.173 0.077 0.056 0.022 

Locus 1837 : 
2 alleles
5.1% missing data
   2   (0.831) 0.922 0.811 0.863 0.950 
   4   (0.169) 0.078 0.189 0.137 0.050 

Locus 1838 : 
2 alleles
5.8% missing data
   4   (0.926) 0.896 0.954 0.971 0.620 
   1   (0.074) 0.104 0.046 0.029 0.380 

Locus 1839 : 
2 alleles
3.6% missing data
   1   (0.838) 0.815 0.920 0.811 0.953 
   4   (0.162) 0.185 0.080 0.189 0.047 

Locus 1840 : 
2 alleles
5.1% missing data
   4   (0.865) 0.940 0.943 0.879 0.636 
   1   (0.135) 0.060 0.057 0.121 0.364 

Locus 1841 : 
2 alleles
2.9% missing data
   3   (0.911) 0.928 0.925 0.944 0.980 
   1   (0.089) 0.072 0.075 0.056 0.020 

Locus 1842 : 
2 alleles
12.3% missing data
   1   (0.791) 0.580 0.776 0.847 0.674 
   3   (0.209) 0.420 0.224 0.153 0.326 

Locus 1843 : 
2 alleles
4.3% missing data
   1   (0.911) 0.879 0.981 0.922 0.775 
   4   (0.089) 0.121 0.019 0.078 0.225 

Locus 1844 : 
2 alleles
2.2% missing data
   4   (0.911) 0.956 0.930 0.942 0.975 
   2   (0.089) 0.044 0.070 0.058 0.025 

Locus 1845 : 
2 alleles
13.0% missing data
   4   (0.882) 0.836 0.930 0.899 0.900 
   2   (0.118) 0.164 0.070 0.101 0.100 

Locus 1846 : 
2 alleles
4.3% missing data
   2   (0.918) 0.952 0.981 0.899 0.989 
   3   (0.082) 0.048 0.019 0.101 0.011 

Locus 1847 : 
2 alleles
1.4% missing data
   2   (0.905) 0.914 0.970 0.927 0.693 
   4   (0.095) 0.086 0.030 0.073 0.307 

Locus 1848 : 
2 alleles
3.6% missing data
   4   (0.905) 0.911 0.956 0.913 0.974 
   3   (0.095) 0.089 0.044 0.087 0.026 

Locus 1849 : 
2 alleles
3.6% missing data
   1   (0.778) 0.775 0.812 0.773 0.948 
   4   (0.222) 0.225 0.188 0.227 0.052 

Locus 1850 : 
2 alleles
2.2% missing data
   2   (0.171) 0.084 0.227 0.124 0.066 
   4   (0.829) 0.916 0.773 0.876 0.934 

Locus 1851 : 
2 alleles
4.3% missing data
   4   (0.934) 0.975 0.970 0.974 0.620 
   1   (0.066) 0.025 0.030 0.026 0.380 

Locus 1852 : 
2 alleles
3.6% missing data
   4   (0.888) 0.971 0.915 0.910 0.968 
   2   (0.112) 0.029 0.085 0.090 0.032 

Locus 1853 : 
2 alleles
11.6% missing data
   3   (0.883) 0.931 0.917 0.900 0.964 
   1   (0.117) 0.069 0.083 0.100 0.036 

Locus 1854 : 
2 alleles
10.9% missing data
   2   (0.917) 0.908 0.937 0.949 0.966 
   3   (0.083) 0.092 0.063 0.051 0.034 

Locus 1855 : 
2 alleles
8.7% missing data
   1   (0.557) 0.459 0.496 0.606 0.486 
   4   (0.443) 0.541 0.504 0.394 0.514 

Locus 1856 : 
2 alleles
8.7% missing data
   3   (0.778) 0.880 0.813 0.769 0.943 
   1   (0.222) 0.120 0.187 0.231 0.057 

Locus 1857 : 
2 alleles
13.8% missing data
   4   (0.092) 0.021 0.025 0.117 0.015 
   2   (0.908) 0.979 0.975 0.883 0.985 

Locus 1858 : 
2 alleles
11.6% missing data
   2   (0.897) 0.976 0.920 0.922 0.968 
   4   (0.103) 0.024 0.080 0.078 0.032 

Locus 1859 : 
2 alleles
8.7% missing data
   2   (0.892) 0.914 0.986 0.773 0.991 
   1   (0.108) 0.086 0.014 0.227 0.009 

Locus 1860 : 
2 alleles
9.4% missing data
   2   (0.741) 0.406 0.812 0.771 0.454 
   3   (0.259) 0.594 0.188 0.229 0.546 

Locus 1861 : 
2 alleles
3.6% missing data
   2   (0.697) 0.624 0.792 0.638 0.938 
   4   (0.303) 0.376 0.208 0.362 0.062 

Locus 1862 : 
2 alleles
1.4% missing data
   4   (0.911) 0.755 0.977 0.896 0.986 
   2   (0.089) 0.245 0.023 0.104 0.014 

Locus 1863 : 
2 alleles
13.8% missing data
   2   (0.270) 0.176 0.294 0.248 0.138 
   4   (0.730) 0.824 0.706 0.752 0.862 

Locus 1864 : 
2 alleles
4.3% missing data
   3   (0.790) 0.727 0.868 0.804 0.643 
   1   (0.210) 0.273 0.132 0.196 0.357 

Locus 1865 : 
2 alleles
1.4% missing data
   3   (0.959) 0.810 0.897 0.994 0.976 
   1   (0.041) 0.190 0.103 0.006 0.024 

Locus 1866 : 
2 alleles
13.8% missing data
   4   (0.912) 0.826 0.942 0.938 0.983 
   2   (0.088) 0.174 0.058 0.062 0.017 

Locus 1867 : 
2 alleles
12.3% missing data
   1   (0.646) 0.583 0.582 0.672 0.878 
   3   (0.354) 0.417 0.418 0.328 0.122 

Locus 1868 : 
2 alleles
13.8% missing data
   1   (0.280) 0.327 0.235 0.279 0.240 
   3   (0.720) 0.673 0.765 0.721 0.760 

Locus 1869 : 
2 alleles
2.2% missing data
   3   (0.873) 0.518 0.935 0.876 0.978 
   1   (0.127) 0.482 0.065 0.124 0.022 

Locus 1870 : 
2 alleles
3.6% missing data
   4   (0.718) 0.551 0.641 0.768 0.886 
   2   (0.282) 0.449 0.359 0.232 0.114 

Locus 1871 : 
2 alleles
11.6% missing data
   3   (0.845) 0.758 0.939 0.798 0.970 
   1   (0.155) 0.242 0.061 0.202 0.030 

Locus 1872 : 
2 alleles
4.3% missing data
   4   (0.538) 0.382 0.274 0.717 0.137 
   1   (0.462) 0.618 0.726 0.283 0.863 

Locus 1873 : 
2 alleles
5.8% missing data
   4   (0.918) 0.850 0.964 0.933 0.981 
   1   (0.082) 0.150 0.036 0.067 0.019 

Locus 1874 : 
2 alleles
13.0% missing data
   2   (0.656) 0.711 0.689 0.669 0.550 
   1   (0.344) 0.289 0.311 0.331 0.450 

Locus 1875 : 
2 alleles
5.8% missing data
   2   (0.525) 0.667 0.478 0.535 0.670 
   3   (0.475) 0.333 0.522 0.465 0.330 

Locus 1876 : 
2 alleles
13.8% missing data
   2   (0.864) 0.883 0.890 0.890 0.894 
   4   (0.136) 0.117 0.110 0.110 0.106 

Locus 1877 : 
2 alleles
2.2% missing data
   1   (0.875) 0.757 0.938 0.872 0.971 
   3   (0.125) 0.243 0.062 0.128 0.029 

Locus 1878 : 
2 alleles
15.9% missing data
   2   (0.914) 0.940 0.867 0.963 0.949 
   4   (0.086) 0.060 0.133 0.037 0.051 

Locus 1879 : 
2 alleles
0.0% missing data
   4   (0.913) 0.945 0.974 0.905 0.987 
   2   (0.087) 0.055 0.026 0.095 0.013 

Locus 1880 : 
2 alleles
9.4% missing data
   2   (0.742) 0.725 0.740 0.793 0.533 
   4   (0.258) 0.275 0.260 0.207 0.467 

Locus 1881 : 
2 alleles
10.9% missing data
   4   (0.887) 0.901 0.925 0.906 0.949 
   2   (0.113) 0.099 0.075 0.094 0.051 

Locus 1882 : 
2 alleles
0.7% missing data
   2   (0.938) 0.997 0.993 0.896 0.995 
   4   (0.062) 0.003 0.007 0.104 0.005 

Locus 1883 : 
2 alleles
12.3% missing data
   2   (0.685) 0.615 0.632 0.749 0.492 
   4   (0.315) 0.385 0.368 0.251 0.508 

Locus 1884 : 
2 alleles
2.9% missing data
   4   (0.937) 0.700 0.910 0.982 0.952 
   1   (0.063) 0.300 0.090 0.018 0.048 

Locus 1885 : 
2 alleles
12.3% missing data
   4   (0.924) 0.978 0.979 0.922 0.984 
   2   (0.076) 0.022 0.021 0.078 0.016 

Locus 1886 : 
2 alleles
3.6% missing data
   3   (0.887) 0.906 0.753 0.951 0.941 
   4   (0.113) 0.094 0.247 0.049 0.059 

Locus 1887 : 
2 alleles
7.2% missing data
   1   (0.493) 0.497 0.478 0.499 0.503 
   3   (0.507) 0.503 0.522 0.501 0.497 

Locus 1888 : 
2 alleles
10.9% missing data
   4   (0.807) 0.647 0.868 0.801 0.940 
   2   (0.193) 0.353 0.132 0.199 0.060 

Locus 1889 : 
2 alleles
15.2% missing data
   1   (0.931) 0.793 0.815 0.986 0.760 
   2   (0.069) 0.207 0.185 0.014 0.240 

Locus 1890 : 
2 alleles
2.2% missing data
   1   (0.906) 0.903 0.975 0.886 0.980 
   2   (0.094) 0.097 0.025 0.114 0.020 

Locus 1891 : 
2 alleles
11.6% missing data
   1   (0.843) 0.767 0.908 0.867 0.778 
   3   (0.157) 0.233 0.092 0.133 0.222 

Locus 1892 : 
2 alleles
5.1% missing data
   2   (0.610) 0.716 0.758 0.524 0.766 
   4   (0.390) 0.284 0.242 0.476 0.234 

Locus 1893 : 
2 alleles
2.9% missing data
   1   (0.907) 0.942 0.970 0.926 0.819 
   4   (0.093) 0.058 0.030 0.074 0.181 

Locus 1894 : 
2 alleles
2.2% missing data
   1   (0.933) 0.964 0.992 0.885 0.995 
   3   (0.067) 0.036 0.008 0.115 0.005 

Locus 1895 : 
2 alleles
10.9% missing data
   1   (0.225) 0.069 0.072 0.287 0.654 
   3   (0.775) 0.931 0.928 0.713 0.346 

Locus 1896 : 
2 alleles
1.4% missing data
   3   (0.929) 0.952 0.957 0.974 0.552 
   1   (0.071) 0.048 0.043 0.026 0.448 

Locus 1897 : 
2 alleles
8.7% missing data
   1   (0.586) 0.613 0.604 0.553 0.876 
   3   (0.414) 0.387 0.396 0.447 0.124 

Locus 1898 : 
2 alleles
12.3% missing data
   2   (0.701) 0.825 0.603 0.800 0.179 
   4   (0.299) 0.175 0.397 0.200 0.821 

Locus 1899 : 
2 alleles
5.1% missing data
   1   (0.570) 0.376 0.567 0.596 0.501 
   2   (0.430) 0.624 0.433 0.404 0.499 

Locus 1900 : 
2 alleles
17.4% missing data
   2   (0.198) 0.465 0.322 0.126 0.066 
   3   (0.802) 0.535 0.678 0.874 0.934 

Locus 1901 : 
2 alleles
2.2% missing data
   3   (0.906) 0.780 0.959 0.915 0.984 
   2   (0.094) 0.220 0.041 0.085 0.016 

Locus 1902 : 
2 alleles
15.9% missing data
   2   (0.841) 0.600 0.881 0.854 0.962 
   4   (0.159) 0.400 0.119 0.146 0.038 

Locus 1903 : 
2 alleles
2.9% missing data
   3   (0.888) 0.846 0.980 0.806 0.987 
   1   (0.112) 0.154 0.020 0.194 0.013 

Locus 1904 : 
2 alleles
15.2% missing data
   2   (0.656) 0.826 0.676 0.671 0.554 
   4   (0.344) 0.174 0.324 0.329 0.446 

Locus 1905 : 
2 alleles
8.7% missing data
   2   (0.389) 0.609 0.434 0.375 0.113 
   4   (0.611) 0.391 0.566 0.625 0.887 

Locus 1906 : 
2 alleles
13.0% missing data
   2   (0.903) 0.988 0.965 0.894 0.978 
   1   (0.097) 0.012 0.035 0.106 0.022 

Locus 1907 : 
2 alleles
4.3% missing data
   4   (0.811) 0.658 0.882 0.795 0.953 
   1   (0.189) 0.342 0.118 0.205 0.047 

Locus 1908 : 
2 alleles
10.9% missing data
   4   (0.907) 0.939 0.943 0.925 0.978 
   1   (0.093) 0.061 0.057 0.075 0.022 

Locus 1909 : 
2 alleles
7.2% missing data
   1   (0.665) 0.863 0.623 0.703 0.642 
   3   (0.335) 0.137 0.377 0.297 0.358 

Locus 1910 : 
2 alleles
3.6% missing data
   2   (0.864) 0.871 0.847 0.903 0.959 
   4   (0.136) 0.129 0.153 0.097 0.041 

Locus 1911 : 
2 alleles
12.3% missing data
   4   (0.781) 0.557 0.800 0.797 0.939 
   2   (0.219) 0.443 0.200 0.203 0.061 

Locus 1912 : 
2 alleles
10.1% missing data
   1   (0.067) 0.010 0.010 0.104 0.006 
   3   (0.933) 0.990 0.990 0.896 0.994 

Locus 1913 : 
2 alleles
2.2% missing data
   4   (0.757) 0.651 0.829 0.727 0.945 
   2   (0.243) 0.349 0.171 0.273 0.055 

Locus 1914 : 
2 alleles
10.9% missing data
   3   (0.925) 0.953 0.984 0.910 0.990 
   4   (0.075) 0.047 0.016 0.090 0.010 

Locus 1915 : 
2 alleles
13.8% missing data
   3   (0.868) 0.816 0.843 0.913 0.931 
   1   (0.132) 0.184 0.157 0.087 0.069 

Locus 1916 : 
2 alleles
6.5% missing data
   3   (0.911) 0.951 0.918 0.945 0.976 
   4   (0.089) 0.049 0.082 0.055 0.024 

Locus 1917 : 
2 alleles
4.3% missing data
   1   (0.826) 0.867 0.898 0.804 0.947 
   3   (0.174) 0.133 0.102 0.196 0.053 

Locus 1918 : 
2 alleles
12.3% missing data
   4   (0.785) 0.846 0.689 0.869 0.567 
   2   (0.215) 0.154 0.311 0.131 0.433 

Locus 1919 : 
2 alleles
8.0% missing data
   1   (0.762) 0.499 0.761 0.785 0.930 
   3   (0.238) 0.501 0.239 0.215 0.070 

Locus 1920 : 
2 alleles
3.6% missing data
   3   (0.845) 0.970 0.897 0.839 0.961 
   2   (0.155) 0.030 0.103 0.161 0.039 

Locus 1921 : 
2 alleles
3.6% missing data
   2   (0.858) 0.754 0.910 0.896 0.698 
   4   (0.142) 0.246 0.090 0.104 0.302 

Locus 1922 : 
2 alleles
4.3% missing data
   4   (0.765) 0.821 0.806 0.797 0.546 
   1   (0.235) 0.179 0.194 0.203 0.454 

Locus 1923 : 
2 alleles
9.4% missing data
   2   (0.466) 0.300 0.454 0.486 0.317 
   4   (0.534) 0.700 0.546 0.514 0.683 

Locus 1924 : 
2 alleles
12.3% missing data
   2   (0.848) 0.650 0.834 0.889 0.953 
   3   (0.152) 0.350 0.166 0.111 0.047 

Locus 1925 : 
2 alleles
13.8% missing data
   4   (0.914) 0.925 0.888 0.960 0.939 
   2   (0.086) 0.075 0.112 0.040 0.061 

Locus 1926 : 
2 alleles
6.5% missing data
   1   (0.906) 0.963 0.952 0.915 0.983 
   3   (0.094) 0.037 0.048 0.085 0.017 

Locus 1927 : 
2 alleles
4.3% missing data
   2   (0.914) 0.897 0.944 0.960 0.556 
   3   (0.086) 0.103 0.056 0.040 0.444 

Locus 1928 : 
2 alleles
10.1% missing data
   4   (0.810) 0.835 0.751 0.856 0.932 
   2   (0.190) 0.165 0.249 0.144 0.068 

Locus 1929 : 
2 alleles
5.1% missing data
   1   (0.939) 0.587 0.919 0.982 0.975 
   4   (0.061) 0.413 0.081 0.018 0.025 

Locus 1930 : 
2 alleles
5.1% missing data
   3   (0.899) 0.832 0.936 0.918 0.979 
   4   (0.101) 0.168 0.064 0.082 0.021 

Locus 1931 : 
2 alleles
11.6% missing data
   4   (0.907) 0.974 0.964 0.903 0.984 
   2   (0.093) 0.026 0.036 0.097 0.016 

Locus 1932 : 
2 alleles
2.9% missing data
   2   (0.740) 0.711 0.861 0.660 0.957 
   1   (0.260) 0.289 0.139 0.340 0.043 

Locus 1933 : 
2 alleles
15.9% missing data
   3   (0.593) 0.690 0.629 0.581 0.602 
   4   (0.407) 0.310 0.371 0.419 0.398 

Locus 1934 : 
2 alleles
3.6% missing data
   2   (0.083) 0.597 0.046 0.052 0.022 
   4   (0.917) 0.403 0.954 0.948 0.978 

Locus 1935 : 
2 alleles
10.9% missing data
   4   (0.864) 0.650 0.751 0.931 0.954 
   2   (0.136) 0.350 0.249 0.069 0.046 

Locus 1936 : 
2 alleles
10.9% missing data
   1   (0.937) 0.986 0.991 0.907 0.994 
   2   (0.063) 0.014 0.009 0.093 0.006 

Locus 1937 : 
2 alleles
2.9% missing data
   1   (0.837) 0.699 0.888 0.839 0.964 
   3   (0.163) 0.301 0.112 0.161 0.036 

Locus 1938 : 
2 alleles
5.1% missing data
   4   (0.944) 0.945 0.882 0.987 0.968 
   2   (0.056) 0.055 0.118 0.013 0.032 

Locus 1939 : 
2 alleles
1.4% missing data
   2   (0.114) 0.067 0.030 0.160 0.019 
   4   (0.886) 0.933 0.970 0.840 0.981 

Locus 1940 : 
2 alleles
2.2% missing data
   1   (0.918) 0.989 0.955 0.938 0.983 
   3   (0.082) 0.011 0.045 0.062 0.017 

Locus 1941 : 
2 alleles
5.1% missing data
   2   (0.909) 0.841 0.947 0.931 0.973 
   4   (0.091) 0.159 0.053 0.069 0.027 

Locus 1942 : 
2 alleles
4.3% missing data
   3   (0.906) 0.668 0.954 0.920 0.981 
   2   (0.094) 0.332 0.046 0.080 0.019 

Locus 1943 : 
2 alleles
2.2% missing data
   1   (0.869) 0.928 0.893 0.892 0.940 
   3   (0.131) 0.072 0.107 0.108 0.060 

Locus 1944 : 
2 alleles
6.5% missing data
   3   (0.788) 0.696 0.650 0.857 0.937 
   1   (0.212) 0.304 0.350 0.143 0.063 

Locus 1945 : 
2 alleles
8.7% missing data
   1   (0.426) 0.272 0.434 0.413 0.468 
   3   (0.574) 0.728 0.566 0.587 0.532 

Locus 1946 : 
2 alleles
10.9% missing data
   3   (0.880) 0.883 0.920 0.895 0.957 
   2   (0.120) 0.117 0.080 0.105 0.043 

Locus 1947 : 
2 alleles
13.0% missing data
   3   (0.901) 0.972 0.953 0.904 0.980 
   1   (0.099) 0.028 0.047 0.096 0.020 

Locus 1948 : 
2 alleles
0.7% missing data
   3   (0.808) 0.873 0.833 0.842 0.824 
   4   (0.192) 0.127 0.167 0.158 0.176 

Locus 1949 : 
2 alleles
15.2% missing data
   4   (0.824) 0.764 0.802 0.861 0.939 
   2   (0.176) 0.236 0.198 0.139 0.061 

Locus 1950 : 
2 alleles
0.0% missing data
   1   (0.916) 0.967 0.915 0.955 0.965 
   3   (0.084) 0.033 0.085 0.045 0.035 

Locus 1951 : 
2 alleles
11.6% missing data
   1   (0.770) 0.691 0.843 0.783 0.642 
   4   (0.230) 0.309 0.157 0.217 0.358 

Locus 1952 : 
2 alleles
12.3% missing data
   3   (0.147) 0.128 0.109 0.139 0.040 
   4   (0.853) 0.872 0.891 0.861 0.960 

Locus 1953 : 
2 alleles
2.9% missing data
   3   (0.920) 0.607 0.927 0.962 0.973 
   2   (0.080) 0.393 0.073 0.038 0.027 

Locus 1954 : 
2 alleles
13.0% missing data
   1   (0.717) 0.671 0.705 0.771 0.488 
   3   (0.283) 0.329 0.295 0.229 0.512 

Locus 1955 : 
2 alleles
16.7% missing data
   1   (0.872) 0.840 0.912 0.912 0.783 
   4   (0.128) 0.160 0.088 0.088 0.217 

Locus 1956 : 
2 alleles
8.7% missing data
   2   (0.889) 0.924 0.923 0.933 0.735 
   4   (0.111) 0.076 0.077 0.067 0.265 

Locus 1957 : 
2 alleles
12.3% missing data
   2   (0.898) 0.746 0.906 0.936 0.956 
   4   (0.102) 0.254 0.094 0.064 0.044 

Locus 1958 : 
2 alleles
5.8% missing data
   1   (0.118) 0.284 0.188 0.061 0.033 
   4   (0.882) 0.716 0.812 0.939 0.967 

Locus 1959 : 
2 alleles
6.5% missing data
   2   (0.895) 0.930 0.961 0.882 0.977 
   4   (0.105) 0.070 0.039 0.118 0.023 

Locus 1960 : 
2 alleles
12.3% missing data
   2   (0.841) 0.694 0.904 0.873 0.660 
   4   (0.159) 0.306 0.096 0.127 0.340 

Locus 1961 : 
2 alleles
2.9% missing data
   2   (0.880) 0.981 0.943 0.870 0.967 
   3   (0.120) 0.019 0.057 0.130 0.033 

Locus 1962 : 
2 alleles
4.3% missing data
   3   (0.902) 0.933 0.923 0.930 0.976 
   1   (0.098) 0.067 0.077 0.070 0.024 

Locus 1963 : 
2 alleles
13.8% missing data
   3   (0.925) 0.709 0.831 0.979 0.976 
   1   (0.075) 0.291 0.169 0.021 0.024 

Locus 1964 : 
2 alleles
0.7% missing data
   1   (0.085) 0.054 0.060 0.056 0.029 
   3   (0.915) 0.946 0.940 0.944 0.971 

Locus 1965 : 
2 alleles
15.2% missing data
   2   (0.462) 0.423 0.327 0.513 0.663 
   4   (0.538) 0.577 0.673 0.487 0.337 

Locus 1966 : 
2 alleles
5.1% missing data
   1   (0.799) 0.749 0.866 0.821 0.644 
   2   (0.201) 0.251 0.134 0.179 0.356 

Locus 1967 : 
2 alleles
2.2% missing data
   2   (0.123) 0.063 0.058 0.134 0.027 
   4   (0.877) 0.937 0.942 0.866 0.973 

Locus 1968 : 
2 alleles
5.1% missing data
   2   (0.919) 0.647 0.906 0.966 0.969 
   4   (0.081) 0.353 0.094 0.034 0.031 

Locus 1969 : 
2 alleles
5.8% missing data
   3   (0.132) 0.054 0.103 0.111 0.064 
   4   (0.868) 0.946 0.897 0.889 0.936 

Locus 1970 : 
2 alleles
7.2% missing data
   2   (0.685) 0.408 0.617 0.782 0.243 
   4   (0.315) 0.592 0.383 0.218 0.757 

Locus 1971 : 
2 alleles
5.1% missing data
   4   (0.595) 0.878 0.506 0.648 0.510 
   2   (0.405) 0.122 0.494 0.352 0.490 

Locus 1972 : 
2 alleles
3.6% missing data
   2   (0.822) 0.748 0.844 0.873 0.618 
   4   (0.178) 0.252 0.156 0.127 0.382 

Locus 1973 : 
2 alleles
18.8% missing data
   2   (0.820) 0.739 0.837 0.848 0.866 
   4   (0.180) 0.261 0.163 0.152 0.134 

Locus 1974 : 
2 alleles
5.8% missing data
   1   (0.204) 0.040 0.065 0.278 0.183 
   3   (0.796) 0.960 0.935 0.722 0.817 

Locus 1975 : 
2 alleles
12.3% missing data
   3   (0.885) 0.950 0.899 0.938 0.693 
   1   (0.115) 0.050 0.101 0.062 0.307 

Locus 1976 : 
2 alleles
2.2% missing data
   2   (0.904) 0.876 0.922 0.937 0.964 
   4   (0.096) 0.124 0.078 0.063 0.036 

Locus 1977 : 
2 alleles
11.6% missing data
   4   (0.935) 0.949 0.890 0.980 0.975 
   2   (0.065) 0.051 0.110 0.020 0.025 

Locus 1978 : 
2 alleles
18.8% missing data
   1   (0.875) 0.446 0.884 0.916 0.959 
   3   (0.125) 0.554 0.116 0.084 0.041 

Locus 1979 : 
2 alleles
4.3% missing data
   1   (0.835) 0.576 0.897 0.835 0.959 
   3   (0.165) 0.424 0.103 0.165 0.041 

Locus 1980 : 
2 alleles
13.0% missing data
   1   (0.868) 0.835 0.917 0.873 0.964 
   3   (0.132) 0.165 0.083 0.127 0.036 

Locus 1981 : 
2 alleles
12.3% missing data
   1   (0.746) 0.783 0.832 0.702 0.925 
   3   (0.254) 0.217 0.168 0.298 0.075 

Locus 1982 : 
2 alleles
2.2% missing data
   3   (0.736) 0.577 0.722 0.804 0.376 
   4   (0.264) 0.423 0.278 0.196 0.624 

Locus 1983 : 
2 alleles
1.4% missing data
   2   (0.622) 0.829 0.637 0.620 0.687 
   4   (0.378) 0.171 0.363 0.380 0.313 

Locus 1984 : 
2 alleles
13.0% missing data
   3   (0.379) 0.371 0.101 0.609 0.090 
   4   (0.621) 0.629 0.899 0.391 0.910 

Locus 1985 : 
2 alleles
14.5% missing data
   3   (0.459) 0.240 0.439 0.436 0.841 
   1   (0.541) 0.760 0.561 0.564 0.159 

Locus 1986 : 
2 alleles
12.3% missing data
   4   (0.922) 0.985 0.978 0.915 0.986 
   2   (0.078) 0.015 0.022 0.085 0.014 

Locus 1987 : 
2 alleles
2.2% missing data
   2   (0.932) 0.969 0.901 0.985 0.616 
   4   (0.068) 0.031 0.099 0.015 0.384 

Locus 1988 : 
2 alleles
2.9% missing data
   1   (0.725) 0.836 0.705 0.774 0.562 
   3   (0.275) 0.164 0.295 0.226 0.438 

Locus 1989 : 
2 alleles
3.6% missing data
   4   (0.892) 0.604 0.872 0.943 0.949 
   1   (0.108) 0.396 0.128 0.057 0.051 

Locus 1990 : 
2 alleles
11.6% missing data
   3   (0.728) 0.696 0.664 0.765 0.917 
   1   (0.272) 0.304 0.336 0.235 0.083 

Locus 1991 : 
2 alleles
3.6% missing data
   2   (0.614) 0.773 0.588 0.644 0.517 
   4   (0.386) 0.227 0.412 0.356 0.483 

Locus 1992 : 
2 alleles
7.2% missing data
   3   (0.479) 0.673 0.390 0.497 0.674 
   1   (0.521) 0.327 0.610 0.503 0.326 

Locus 1993 : 
2 alleles
5.1% missing data
   3   (0.864) 0.935 0.860 0.897 0.957 
   1   (0.136) 0.065 0.140 0.103 0.043 

Locus 1994 : 
2 alleles
2.9% missing data
   3   (0.865) 0.876 0.848 0.903 0.961 
   1   (0.135) 0.124 0.152 0.097 0.039 

Locus 1995 : 
2 alleles
6.5% missing data
   1   (0.906) 0.812 0.957 0.918 0.974 
   3   (0.094) 0.188 0.043 0.082 0.026 

Locus 1996 : 
2 alleles
5.1% missing data
   3   (0.902) 0.799 0.926 0.934 0.966 
   1   (0.098) 0.201 0.074 0.066 0.034 

Locus 1997 : 
2 alleles
10.9% missing data
   3   (0.889) 0.878 0.932 0.902 0.971 
   1   (0.111) 0.122 0.068 0.098 0.029 

Locus 1998 : 
2 alleles
10.1% missing data
   1   (0.703) 0.654 0.576 0.760 0.916 
   3   (0.297) 0.346 0.424 0.240 0.084 

Locus 1999 : 
2 alleles
11.6% missing data
   3   (0.903) 0.909 0.949 0.918 0.954 
   1   (0.097) 0.091 0.051 0.082 0.046 

Locus 2000 : 
2 alleles
0.0% missing data
   4   (0.916) 0.964 0.939 0.944 0.980 
   1   (0.084) 0.036 0.061 0.056 0.020 

Locus 2001 : 
2 alleles
1.4% missing data
   4   (0.803) 0.916 0.883 0.804 0.760 
   2   (0.197) 0.084 0.117 0.196 0.240 

Locus 2002 : 
2 alleles
15.9% missing data
   4   (0.953) 0.912 0.943 0.993 0.632 
   1   (0.047) 0.088 0.057 0.007 0.368 

Locus 2003 : 
2 alleles
13.0% missing data
   4   (0.128) 0.344 0.040 0.164 0.036 
   2   (0.872) 0.656 0.960 0.836 0.964 

Locus 2004 : 
2 alleles
7.2% missing data
   2   (0.837) 0.696 0.914 0.860 0.614 
   4   (0.163) 0.304 0.086 0.140 0.386 

Locus 2005 : 
2 alleles
10.9% missing data
   4   (0.900) 0.916 0.896 0.936 0.978 
   2   (0.100) 0.084 0.104 0.064 0.022 

Locus 2006 : 
2 alleles
2.2% missing data
   4   (0.632) 0.516 0.599 0.643 0.864 
   1   (0.368) 0.484 0.401 0.357 0.136 

Locus 2007 : 
2 alleles
2.2% missing data
   1   (0.849) 0.942 0.919 0.867 0.718 
   4   (0.151) 0.058 0.081 0.133 0.282 

Locus 2008 : 
2 alleles
10.1% missing data
   1   (0.885) 0.662 0.926 0.904 0.973 
   2   (0.115) 0.338 0.074 0.096 0.027 

Locus 2009 : 
2 alleles
18.1% missing data
   2   (0.893) 0.934 0.912 0.941 0.799 
   1   (0.107) 0.066 0.088 0.059 0.201 

Locus 2010 : 
2 alleles
2.9% missing data
   2   (0.205) 0.060 0.114 0.209 0.393 
   4   (0.795) 0.940 0.886 0.791 0.607 

Locus 2011 : 
2 alleles
13.8% missing data
   2   (0.829) 0.917 0.885 0.853 0.707 
   4   (0.171) 0.083 0.115 0.147 0.293 

Locus 2012 : 
2 alleles
11.6% missing data
   1   (0.912) 0.839 0.969 0.910 0.983 
   3   (0.088) 0.161 0.031 0.090 0.017 

Locus 2013 : 
2 alleles
14.5% missing data
   2   (0.448) 0.296 0.268 0.562 0.254 
   3   (0.552) 0.704 0.732 0.438 0.746 

Locus 2014 : 
2 alleles
10.9% missing data
   1   (0.888) 0.646 0.935 0.906 0.967 
   4   (0.112) 0.354 0.065 0.094 0.033 

Locus 2015 : 
2 alleles
5.1% missing data
   2   (0.700) 0.852 0.780 0.693 0.534 
   1   (0.300) 0.148 0.220 0.307 0.466 

Locus 2016 : 
2 alleles
2.9% missing data
   4   (0.910) 0.950 0.910 0.948 0.965 
   2   (0.090) 0.050 0.090 0.052 0.035 

Locus 2017 : 
2 alleles
2.2% missing data
   2   (0.903) 0.963 0.960 0.931 0.774 
   1   (0.097) 0.037 0.040 0.069 0.226 

Locus 2018 : 
2 alleles
3.6% missing data
   4   (0.809) 0.758 0.663 0.915 0.289 
   2   (0.191) 0.242 0.337 0.085 0.711 

Locus 2019 : 
2 alleles
4.3% missing data
   1   (0.847) 0.970 0.916 0.862 0.732 
   3   (0.153) 0.030 0.084 0.138 0.268 

Locus 2020 : 
2 alleles
5.1% missing data
   2   (0.878) 0.949 0.970 0.856 0.854 
   3   (0.122) 0.051 0.030 0.144 0.146 

Locus 2021 : 
2 alleles
13.0% missing data
   1   (0.830) 0.938 0.911 0.795 0.958 
   3   (0.170) 0.062 0.089 0.205 0.042 

Locus 2022 : 
2 alleles
2.2% missing data
   4   (0.914) 0.877 0.965 0.922 0.984 
   2   (0.086) 0.123 0.035 0.078 0.016 

Locus 2023 : 
2 alleles
15.9% missing data
   4   (0.724) 0.704 0.711 0.733 0.937 
   2   (0.276) 0.296 0.289 0.267 0.063 

Locus 2024 : 
2 alleles
5.1% missing data
   4   (0.915) 0.981 0.981 0.886 0.988 
   1   (0.085) 0.019 0.019 0.114 0.012 

Locus 2025 : 
2 alleles
4.3% missing data
   1   (0.091) 0.078 0.054 0.068 0.034 
   2   (0.909) 0.922 0.946 0.932 0.966 

Locus 2026 : 
2 alleles
6.5% missing data
   2   (0.840) 0.643 0.879 0.854 0.957 
   4   (0.160) 0.357 0.121 0.146 0.043 

Locus 2027 : 
2 alleles
15.9% missing data
   4   (0.913) 0.949 0.965 0.947 0.600 
   2   (0.087) 0.051 0.035 0.053 0.400 

Locus 2028 : 
2 alleles
0.7% missing data
   2   (0.923) 0.929 0.894 0.968 0.972 
   4   (0.077) 0.071 0.106 0.032 0.028 

Locus 2029 : 
2 alleles
14.5% missing data
   4   (0.935) 0.993 0.990 0.903 0.994 
   2   (0.065) 0.007 0.010 0.097 0.006 

Locus 2030 : 
2 alleles
13.0% missing data
   3   (0.513) 0.738 0.456 0.562 0.215 
   1   (0.487) 0.262 0.544 0.438 0.785 

Locus 2031 : 
2 alleles
11.6% missing data
   2   (0.743) 0.809 0.833 0.736 0.620 
   4   (0.257) 0.191 0.167 0.264 0.380 

Locus 2032 : 
2 alleles
2.9% missing data
   2   (0.919) 0.863 0.974 0.923 0.985 
   4   (0.081) 0.137 0.026 0.077 0.015 

Locus 2033 : 
2 alleles
4.3% missing data
   2   (0.502) 0.468 0.402 0.588 0.165 
   4   (0.498) 0.532 0.598 0.412 0.835 

Locus 2034 : 
2 alleles
1.4% missing data
   2   (0.920) 0.987 0.982 0.899 0.989 
   1   (0.080) 0.013 0.018 0.101 0.011 

Locus 2035 : 
2 alleles
13.0% missing data
   3   (0.905) 0.506 0.828 0.965 0.962 
   1   (0.095) 0.494 0.172 0.035 0.038 

Locus 2036 : 
2 alleles
5.8% missing data
   2   (0.905) 0.928 0.945 0.922 0.970 
   4   (0.095) 0.072 0.055 0.078 0.030 

Locus 2037 : 
2 alleles
11.6% missing data
   2   (0.881) 0.861 0.942 0.878 0.967 
   4   (0.119) 0.139 0.058 0.122 0.033 

Locus 2038 : 
2 alleles
2.9% missing data
   2   (0.914) 0.994 0.970 0.944 0.568 
   4   (0.086) 0.006 0.030 0.056 0.432 

Locus 2039 : 
2 alleles
2.9% missing data
   2   (0.723) 0.697 0.690 0.747 0.906 
   4   (0.277) 0.303 0.310 0.253 0.094 

Locus 2040 : 
2 alleles
3.6% missing data
   4   (0.938) 0.993 0.992 0.902 0.994 
   2   (0.062) 0.007 0.008 0.098 0.006 

Locus 2041 : 
2 alleles
2.2% missing data
   3   (0.783) 0.813 0.802 0.790 0.934 
   1   (0.217) 0.187 0.198 0.210 0.066 

Locus 2042 : 
2 alleles
5.8% missing data
   1   (0.929) 0.305 0.972 0.954 0.989 
   4   (0.071) 0.695 0.028 0.046 0.011 

Locus 2043 : 
2 alleles
14.5% missing data
   1   (0.701) 0.711 0.464 0.826 0.540 
   3   (0.299) 0.289 0.536 0.174 0.460 

Locus 2044 : 
2 alleles
4.3% missing data
   4   (0.891) 0.842 0.962 0.875 0.976 
   2   (0.109) 0.158 0.038 0.125 0.024 

Locus 2045 : 
2 alleles
5.8% missing data
   4   (0.496) 0.711 0.447 0.539 0.217 
   3   (0.504) 0.289 0.553 0.461 0.783 

Locus 2046 : 
2 alleles
5.1% missing data
   1   (0.918) 0.614 0.944 0.949 0.978 
   3   (0.082) 0.386 0.056 0.051 0.022 

Locus 2047 : 
2 alleles
2.9% missing data
   1   (0.907) 0.908 0.584 0.987 0.181 
   4   (0.093) 0.092 0.416 0.013 0.819 

Locus 2048 : 
2 alleles
2.9% missing data
   3   (0.910) 0.795 0.897 0.953 0.982 
   1   (0.090) 0.205 0.103 0.047 0.018 

Locus 2049 : 
2 alleles
12.3% missing data
   1   (0.899) 0.727 0.911 0.935 0.967 
   3   (0.101) 0.273 0.089 0.065 0.033 

Locus 2050 : 
2 alleles
12.3% missing data
   3   (0.799) 0.849 0.702 0.873 0.681 
   2   (0.201) 0.151 0.298 0.127 0.319 

Locus 2051 : 
2 alleles
8.0% missing data
   2   (0.910) 0.768 0.963 0.921 0.979 
   4   (0.090) 0.232 0.037 0.079 0.021 

Locus 2052 : 
2 alleles
5.1% missing data
   1   (0.729) 0.772 0.761 0.714 0.928 
   3   (0.271) 0.228 0.239 0.286 0.072 

Locus 2053 : 
2 alleles
15.2% missing data
   3   (0.837) 0.859 0.869 0.885 0.556 
   1   (0.163) 0.141 0.131 0.115 0.444 

Locus 2054 : 
2 alleles
5.8% missing data
   3   (0.783) 0.790 0.834 0.803 0.771 
   1   (0.217) 0.210 0.166 0.197 0.229 

Locus 2055 : 
2 alleles
5.1% missing data
   4   (0.880) 0.906 0.895 0.908 0.966 
   1   (0.120) 0.094 0.105 0.092 0.034 

Locus 2056 : 
2 alleles
14.5% missing data
   4   (0.923) 0.931 0.873 0.973 0.889 
   2   (0.077) 0.069 0.127 0.027 0.111 

Locus 2057 : 
2 alleles
13.8% missing data
   2   (0.914) 0.773 0.864 0.965 0.955 
   4   (0.086) 0.227 0.136 0.035 0.045 

Locus 2058 : 
2 alleles
5.8% missing data
   4   (0.139) 0.467 0.073 0.138 0.034 
   2   (0.861) 0.533 0.927 0.862 0.966 

Locus 2059 : 
2 alleles
5.1% missing data
   2   (0.889) 0.889 0.894 0.923 0.963 
   4   (0.111) 0.111 0.106 0.077 0.037 

Locus 2060 : 
2 alleles
12.3% missing data
   1   (0.895) 0.825 0.958 0.889 0.973 
   4   (0.105) 0.175 0.042 0.111 0.027 

Locus 2061 : 
2 alleles
6.5% missing data
   1   (0.807) 0.821 0.882 0.781 0.952 
   3   (0.193) 0.179 0.118 0.219 0.048 

Locus 2062 : 
2 alleles
11.6% missing data
   2   (0.891) 0.903 0.887 0.929 0.957 
   4   (0.109) 0.097 0.113 0.071 0.043 

Locus 2063 : 
2 alleles
14.5% missing data
   3   (0.887) 0.817 0.917 0.916 0.911 
   4   (0.113) 0.183 0.083 0.084 0.089 

Locus 2064 : 
2 alleles
13.0% missing data
   4   (0.905) 0.965 0.939 0.925 0.981 
   2   (0.095) 0.035 0.061 0.075 0.019 

Locus 2065 : 
2 alleles
12.3% missing data
   4   (0.139) 0.054 0.033 0.227 0.020 
   2   (0.861) 0.946 0.967 0.773 0.980 

Locus 2066 : 
2 alleles
4.3% missing data
   4   (0.898) 0.734 0.905 0.935 0.978 
   2   (0.102) 0.266 0.095 0.065 0.022 

Locus 2067 : 
2 alleles
8.0% missing data
   3   (0.923) 0.980 0.907 0.965 0.969 
   1   (0.077) 0.020 0.093 0.035 0.031 

Locus 2068 : 
2 alleles
12.3% missing data
   1   (0.912) 0.914 0.939 0.942 0.943 
   3   (0.088) 0.086 0.061 0.058 0.057 

Locus 2069 : 
2 alleles
8.0% missing data
   4   (0.870) 0.811 0.863 0.907 0.967 
   2   (0.130) 0.189 0.137 0.093 0.033 

Locus 2070 : 
2 alleles
0.0% missing data
   3   (0.912) 0.989 0.947 0.932 0.982 
   4   (0.088) 0.011 0.053 0.068 0.018 

Locus 2071 : 
2 alleles
9.4% missing data
   1   (0.141) 0.134 0.134 0.115 0.036 
   3   (0.859) 0.866 0.866 0.885 0.964 

Locus 2072 : 
2 alleles
3.6% missing data
   2   (0.850) 0.885 0.768 0.930 0.585 
   4   (0.150) 0.115 0.232 0.070 0.415 

Locus 2073 : 
2 alleles
10.9% missing data
   2   (0.874) 0.832 0.900 0.905 0.885 
   4   (0.126) 0.168 0.100 0.095 0.115 

Locus 2074 : 
2 alleles
6.5% missing data
   4   (0.879) 0.731 0.778 0.942 0.958 
   2   (0.121) 0.269 0.222 0.058 0.042 

Locus 2075 : 
2 alleles
2.9% missing data
   4   (0.873) 0.815 0.900 0.921 0.776 
   1   (0.127) 0.185 0.100 0.079 0.224 

Locus 2076 : 
2 alleles
13.0% missing data
   4   (0.777) 0.894 0.835 0.795 0.644 
   2   (0.223) 0.106 0.165 0.205 0.356 

Locus 2077 : 
2 alleles
2.2% missing data
   1   (0.851) 0.859 0.943 0.809 0.965 
   3   (0.149) 0.141 0.057 0.191 0.035 

Locus 2078 : 
2 alleles
11.6% missing data
   1   (0.605) 0.590 0.502 0.677 0.513 
   3   (0.395) 0.410 0.498 0.323 0.487 

Locus 2079 : 
2 alleles
1.4% missing data
   3   (0.908) 0.988 0.980 0.909 0.877 
   1   (0.092) 0.012 0.020 0.091 0.123 

Locus 2080 : 
2 alleles
17.4% missing data
   3   (0.701) 0.763 0.664 0.758 0.526 
   1   (0.299) 0.237 0.336 0.242 0.474 

Locus 2081 : 
2 alleles
12.3% missing data
   3   (0.883) 0.960 0.939 0.883 0.964 
   1   (0.117) 0.040 0.061 0.117 0.036 

Locus 2082 : 
2 alleles
5.8% missing data
   1   (0.337) 0.206 0.372 0.324 0.162 
   3   (0.663) 0.794 0.628 0.676 0.838 

Locus 2083 : 
2 alleles
4.3% missing data
   3   (0.817) 0.860 0.794 0.851 0.930 
   2   (0.183) 0.140 0.206 0.149 0.070 

Locus 2084 : 
2 alleles
5.8% missing data
   2   (0.629) 0.662 0.649 0.606 0.868 
   4   (0.371) 0.338 0.351 0.394 0.132 

Locus 2085 : 
2 alleles
5.8% missing data
   1   (0.519) 0.554 0.526 0.547 0.202 
   3   (0.481) 0.446 0.474 0.453 0.798 

Locus 2086 : 
2 alleles
5.8% missing data
   4   (0.882) 0.835 0.944 0.911 0.735 
   2   (0.118) 0.165 0.056 0.089 0.265 

Locus 2087 : 
2 alleles
12.3% missing data
   4   (0.700) 0.400 0.188 0.920 0.116 
   1   (0.300) 0.600 0.812 0.080 0.884 

Locus 2088 : 
2 alleles
4.3% missing data
   3   (0.691) 0.879 0.628 0.753 0.510 
   2   (0.309) 0.121 0.372 0.247 0.490 

Locus 2089 : 
2 alleles
5.8% missing data
   3   (0.905) 0.981 0.926 0.935 0.959 
   1   (0.095) 0.019 0.074 0.065 0.041 

Locus 2090 : 
2 alleles
11.6% missing data
   4   (0.915) 0.945 0.967 0.920 0.981 
   3   (0.085) 0.055 0.033 0.080 0.019 

Locus 2091 : 
2 alleles
11.6% missing data
   2   (0.838) 0.919 0.813 0.873 0.942 
   4   (0.162) 0.081 0.187 0.127 0.058 

Locus 2092 : 
2 alleles
1.4% missing data
   3   (0.828) 0.672 0.865 0.839 0.961 
   1   (0.172) 0.328 0.135 0.161 0.039 

Locus 2093 : 
2 alleles
1.4% missing data
   2   (0.818) 0.857 0.846 0.830 0.919 
   4   (0.182) 0.143 0.154 0.170 0.081 

Locus 2094 : 
2 alleles
5.1% missing data
   1   (0.914) 0.623 0.947 0.962 0.769 
   3   (0.086) 0.377 0.053 0.038 0.231 

Locus 2095 : 
2 alleles
2.9% missing data
   3   (0.888) 0.964 0.887 0.923 0.955 
   1   (0.112) 0.036 0.113 0.077 0.045 

Locus 2096 : 
2 alleles
8.7% missing data
   1   (0.306) 0.497 0.280 0.315 0.074 
   3   (0.694) 0.503 0.720 0.685 0.926 

Locus 2097 : 
2 alleles
12.3% missing data
   2   (0.804) 0.741 0.740 0.855 0.925 
   4   (0.196) 0.259 0.260 0.145 0.075 

Locus 2098 : 
2 alleles
11.6% missing data
   2   (0.898) 0.928 0.874 0.941 0.967 
   4   (0.102) 0.072 0.126 0.059 0.033 

Locus 2099 : 
2 alleles
6.5% missing data
   2   (0.913) 0.988 0.986 0.908 0.815 
   4   (0.087) 0.012 0.014 0.092 0.185 

Locus 2100 : 
2 alleles
17.4% missing data
   2   (0.906) 0.844 0.916 0.944 0.935 
   1   (0.094) 0.156 0.084 0.056 0.065 

Locus 2101 : 
2 alleles
1.4% missing data
   3   (0.862) 0.792 0.914 0.869 0.952 
   1   (0.138) 0.208 0.086 0.131 0.048 

Locus 2102 : 
2 alleles
3.6% missing data
   4   (0.651) 0.794 0.625 0.695 0.463 
   2   (0.349) 0.206 0.375 0.305 0.537 

Locus 2103 : 
2 alleles
2.9% missing data
   4   (0.888) 0.970 0.958 0.907 0.676 
   2   (0.112) 0.030 0.042 0.093 0.324 

Locus 2104 : 
2 alleles
2.9% missing data
   3   (0.912) 0.953 0.819 0.966 0.974 
   1   (0.088) 0.047 0.181 0.034 0.026 

Locus 2105 : 
2 alleles
4.3% missing data
   4   (0.881) 0.770 0.835 0.933 0.956 
   1   (0.119) 0.230 0.165 0.067 0.044 

Locus 2106 : 
2 alleles
6.5% missing data
   1   (0.926) 0.963 0.891 0.972 0.960 
   3   (0.074) 0.037 0.109 0.028 0.040 

Locus 2107 : 
2 alleles
11.6% missing data
   3   (0.073) 0.055 0.019 0.079 0.010 
   4   (0.927) 0.945 0.981 0.921 0.990 

Locus 2108 : 
2 alleles
4.3% missing data
   1   (0.574) 0.605 0.611 0.569 0.546 
   3   (0.426) 0.395 0.389 0.431 0.454 

Locus 2109 : 
2 alleles
7.2% missing data
   4   (0.776) 0.677 0.480 0.885 0.909 
   1   (0.224) 0.323 0.520 0.115 0.091 

Locus 2110 : 
2 alleles
0.7% missing data
   1   (0.888) 0.944 0.973 0.837 0.982 
   3   (0.112) 0.056 0.027 0.163 0.018 

Locus 2111 : 
2 alleles
4.3% missing data
   2   (0.596) 0.796 0.709 0.509 0.861 
   4   (0.404) 0.204 0.291 0.491 0.139 

Locus 2112 : 
2 alleles
11.6% missing data
   1   (0.936) 0.982 0.991 0.907 0.994 
   3   (0.064) 0.018 0.009 0.093 0.006 

Locus 2113 : 
2 alleles
4.3% missing data
   2   (0.449) 0.601 0.521 0.417 0.273 
   4   (0.551) 0.399 0.479 0.583 0.727 

Locus 2114 : 
2 alleles
5.1% missing data
   1   (0.239) 0.391 0.121 0.304 0.053 
   2   (0.761) 0.609 0.879 0.696 0.947 

Locus 2115 : 
2 alleles
5.1% missing data
   3   (0.934) 0.962 0.882 0.979 0.972 
   1   (0.066) 0.038 0.118 0.021 0.028 

Locus 2116 : 
2 alleles
3.6% missing data
   4   (0.774) 0.896 0.783 0.820 0.552 
   3   (0.226) 0.104 0.217 0.180 0.448 

Locus 2117 : 
2 alleles
13.0% missing data
   3   (0.912) 0.967 0.978 0.889 0.987 
   1   (0.088) 0.033 0.022 0.111 0.013 

Locus 2118 : 
2 alleles
15.9% missing data
   3   (0.935) 0.988 0.896 0.979 0.956 
   1   (0.065) 0.012 0.104 0.021 0.044 

Locus 2119 : 
2 alleles
2.9% missing data
   1   (0.168) 0.240 0.074 0.208 0.042 
   3   (0.832) 0.760 0.926 0.792 0.958 

Locus 2120 : 
2 alleles
13.0% missing data
   4   (0.444) 0.477 0.675 0.353 0.142 
   2   (0.556) 0.523 0.325 0.647 0.858 

Locus 2121 : 
2 alleles
12.3% missing data
   3   (0.878) 0.959 0.909 0.903 0.873 
   1   (0.122) 0.041 0.091 0.097 0.127 

Locus 2122 : 
2 alleles
18.1% missing data
   2   (0.079) 0.084 0.022 0.085 0.016 
   4   (0.921) 0.916 0.978 0.915 0.984 

Locus 2123 : 
2 alleles
6.5% missing data
   1   (0.525) 0.444 0.307 0.648 0.430 
   4   (0.475) 0.556 0.693 0.352 0.570 

Locus 2124 : 
2 alleles
4.3% missing data
   4   (0.935) 0.992 0.992 0.893 0.995 
   2   (0.065) 0.008 0.008 0.107 0.005 

Locus 2125 : 
2 alleles
11.6% missing data
   4   (0.847) 0.620 0.940 0.804 0.971 
   2   (0.153) 0.380 0.060 0.196 0.029 

Locus 2126 : 
2 alleles
6.5% missing data
   2   (0.684) 0.752 0.681 0.680 0.905 
   4   (0.316) 0.248 0.319 0.320 0.095 

Locus 2127 : 
2 alleles
2.9% missing data
   2   (0.882) 0.933 0.897 0.910 0.961 
   4   (0.118) 0.067 0.103 0.090 0.039 

Locus 2128 : 
2 alleles
10.9% missing data
   2   (0.945) 0.751 0.916 0.992 0.595 
   4   (0.055) 0.249 0.084 0.008 0.405 

Locus 2129 : 
2 alleles
2.2% missing data
   2   (0.840) 0.810 0.772 0.890 0.960 
   4   (0.160) 0.190 0.228 0.110 0.040 

Locus 2130 : 
2 alleles
2.9% missing data
   3   (0.741) 0.777 0.775 0.791 0.229 
   1   (0.259) 0.223 0.225 0.209 0.771 

Locus 2131 : 
2 alleles
12.3% missing data
   4   (0.893) 0.910 0.940 0.901 0.976 
   3   (0.107) 0.090 0.060 0.099 0.024 

Locus 2132 : 
2 alleles
2.9% missing data
   2   (0.913) 0.902 0.920 0.948 0.976 
   3   (0.087) 0.098 0.080 0.052 0.024 

Locus 2133 : 
2 alleles
5.8% missing data
   1   (0.771) 0.840 0.826 0.760 0.888 
   3   (0.229) 0.160 0.174 0.240 0.112 

Locus 2134 : 
2 alleles
13.0% missing data
   4   (0.882) 0.788 0.900 0.911 0.955 
   2   (0.118) 0.212 0.100 0.089 0.045 

Locus 2135 : 
2 alleles
6.5% missing data
   1   (0.751) 0.889 0.749 0.757 0.926 
   3   (0.249) 0.111 0.251 0.243 0.074 

Locus 2136 : 
2 alleles
2.2% missing data
   3   (0.847) 0.641 0.910 0.886 0.495 
   1   (0.153) 0.359 0.090 0.114 0.505 

Locus 2137 : 
2 alleles
10.1% missing data
   3   (0.945) 0.781 0.900 0.992 0.704 
   4   (0.055) 0.219 0.100 0.008 0.296 

Locus 2138 : 
2 alleles
18.1% missing data
   1   (0.148) 0.251 0.106 0.135 0.049 
   3   (0.852) 0.749 0.894 0.865 0.951 

Locus 2139 : 
2 alleles
10.1% missing data
   1   (0.877) 0.928 0.942 0.866 0.968 
   3   (0.123) 0.072 0.058 0.134 0.032 

Locus 2140 : 
2 alleles
2.2% missing data
   1   (0.103) 0.078 0.047 0.069 0.321 
   2   (0.897) 0.922 0.953 0.931 0.679 

Locus 2141 : 
2 alleles
13.0% missing data
   1   (0.814) 0.736 0.861 0.823 0.882 
   2   (0.186) 0.264 0.139 0.177 0.118 

Locus 2142 : 
2 alleles
3.6% missing data
   3   (0.907) 0.803 0.862 0.959 0.933 
   1   (0.093) 0.197 0.138 0.041 0.067 

Locus 2143 : 
2 alleles
13.0% missing data
   1   (0.544) 0.407 0.458 0.601 0.505 
   3   (0.456) 0.593 0.542 0.399 0.495 

Locus 2144 : 
2 alleles
6.5% missing data
   2   (0.891) 0.944 0.911 0.922 0.913 
   4   (0.109) 0.056 0.089 0.078 0.087 

Locus 2145 : 
2 alleles
2.9% missing data
   2   (0.931) 0.971 0.992 0.878 0.995 
   4   (0.069) 0.029 0.008 0.122 0.005 

Locus 2146 : 
2 alleles
10.1% missing data
   2   (0.785) 0.920 0.939 0.644 0.963 
   1   (0.215) 0.080 0.061 0.356 0.037 

Locus 2147 : 
2 alleles
3.6% missing data
   3   (0.637) 0.502 0.733 0.587 0.837 
   4   (0.363) 0.498 0.267 0.413 0.163 

Locus 2148 : 
2 alleles
13.0% missing data
   1   (0.900) 0.839 0.922 0.929 0.971 
   3   (0.100) 0.161 0.078 0.071 0.029 

Locus 2149 : 
2 alleles
13.8% missing data
   3   (0.637) 0.549 0.825 0.549 0.531 
   2   (0.363) 0.451 0.175 0.451 0.469 

Locus 2150 : 
2 alleles
2.2% missing data
   3   (0.919) 0.993 0.982 0.897 0.992 
   4   (0.081) 0.007 0.018 0.103 0.008 

Locus 2151 : 
2 alleles
13.8% missing data
   3   (0.915) 0.874 0.964 0.949 0.718 
   4   (0.085) 0.126 0.036 0.051 0.282 

Locus 2152 : 
2 alleles
12.3% missing data
   1   (0.771) 0.688 0.817 0.760 0.946 
   3   (0.229) 0.312 0.183 0.240 0.054 

Locus 2153 : 
2 alleles
11.6% missing data
   2   (0.759) 0.777 0.798 0.782 0.692 
   4   (0.241) 0.223 0.202 0.218 0.308 

Locus 2154 : 
2 alleles
4.3% missing data
   3   (0.494) 0.475 0.502 0.505 0.296 
   2   (0.506) 0.525 0.498 0.495 0.704 

Locus 2155 : 
2 alleles
16.7% missing data
   2   (0.277) 0.279 0.290 0.209 0.733 
   4   (0.723) 0.721 0.710 0.791 0.267 

Locus 2156 : 
2 alleles
13.8% missing data
   4   (0.711) 0.569 0.709 0.719 0.923 
   3   (0.289) 0.431 0.291 0.281 0.077 

Locus 2157 : 
2 alleles
1.4% missing data
   3   (0.950) 0.990 0.919 0.993 0.646 
   1   (0.050) 0.010 0.081 0.007 0.354 

Locus 2158 : 
2 alleles
10.1% missing data
   2   (0.940) 0.994 0.991 0.912 0.994 
   4   (0.060) 0.006 0.009 0.088 0.006 

Locus 2159 : 
2 alleles
13.0% missing data
   1   (0.831) 0.615 0.892 0.840 0.861 
   3   (0.169) 0.385 0.108 0.160 0.139 

Locus 2160 : 
2 alleles
2.9% missing data
   3   (0.909) 0.637 0.965 0.915 0.984 
   1   (0.091) 0.363 0.035 0.085 0.016 

Locus 2161 : 
2 alleles
7.2% missing data
   4   (0.897) 0.858 0.923 0.922 0.976 
   2   (0.103) 0.142 0.077 0.078 0.024 

Locus 2162 : 
2 alleles
5.8% missing data
   2   (0.341) 0.449 0.307 0.299 0.748 
   4   (0.659) 0.551 0.693 0.701 0.252 

Locus 2163 : 
2 alleles
2.2% missing data
   2   (0.875) 0.753 0.910 0.895 0.966 
   4   (0.125) 0.247 0.090 0.105 0.034 

Locus 2164 : 
2 alleles
8.0% missing data
   2   (0.471) 0.556 0.521 0.472 0.151 
   4   (0.529) 0.444 0.479 0.528 0.849 

Locus 2165 : 
2 alleles
5.8% missing data
   2   (0.489) 0.693 0.550 0.408 0.892 
   3   (0.511) 0.307 0.450 0.592 0.108 

Locus 2166 : 
2 alleles
10.1% missing data
   4   (0.913) 0.886 0.906 0.953 0.978 
   2   (0.087) 0.114 0.094 0.047 0.022 

Locus 2167 : 
2 alleles
5.1% missing data
   3   (0.912) 0.975 0.918 0.947 0.960 
   1   (0.088) 0.025 0.082 0.053 0.040 

Locus 2168 : 
2 alleles
12.3% missing data
   4   (0.900) 0.675 0.949 0.917 0.966 
   2   (0.100) 0.325 0.051 0.083 0.034 

Locus 2169 : 
2 alleles
17.4% missing data
   1   (0.787) 0.722 0.894 0.728 0.953 
   4   (0.213) 0.278 0.106 0.272 0.047 

Locus 2170 : 
2 alleles
8.7% missing data
   2   (0.263) 0.142 0.268 0.221 0.374 
   3   (0.737) 0.858 0.732 0.779 0.626 

Locus 2171 : 
2 alleles
13.8% missing data
   1   (0.876) 0.948 0.894 0.903 0.937 
   3   (0.124) 0.052 0.106 0.097 0.063 

Locus 2172 : 
2 alleles
13.8% missing data
   1   (0.865) 0.925 0.870 0.895 0.946 
   3   (0.135) 0.075 0.130 0.105 0.054 

Locus 2173 : 
2 alleles
5.8% missing data
   1   (0.840) 0.872 0.861 0.861 0.923 
   3   (0.160) 0.128 0.139 0.139 0.077 

Locus 2174 : 
2 alleles
13.0% missing data
   4   (0.677) 0.538 0.629 0.712 0.830 
   2   (0.323) 0.462 0.371 0.288 0.170 

Locus 2175 : 
2 alleles
7.2% missing data
   3   (0.808) 0.792 0.749 0.864 0.833 
   1   (0.192) 0.208 0.251 0.136 0.167 

Locus 2176 : 
2 alleles
11.6% missing data
   3   (0.837) 0.804 0.864 0.852 0.952 
   1   (0.163) 0.196 0.136 0.148 0.048 

Locus 2177 : 
2 alleles
13.8% missing data
   4   (0.354) 0.464 0.211 0.406 0.399 
   2   (0.646) 0.536 0.789 0.594 0.601 

Locus 2178 : 
2 alleles
4.3% missing data
   1   (0.857) 0.670 0.887 0.878 0.965 
   3   (0.143) 0.330 0.113 0.122 0.035 

Locus 2179 : 
2 alleles
13.0% missing data
   3   (0.901) 0.980 0.952 0.906 0.977 
   1   (0.099) 0.020 0.048 0.094 0.023 

Locus 2180 : 
2 alleles
2.9% missing data
   1   (0.874) 0.672 0.874 0.938 0.630 
   4   (0.126) 0.328 0.126 0.062 0.370 

Locus 2181 : 
2 alleles
14.5% missing data
   2   (0.809) 0.948 0.926 0.724 0.964 
   4   (0.191) 0.052 0.074 0.276 0.036 

Locus 2182 : 
2 alleles
15.9% missing data
   2   (0.579) 0.436 0.589 0.633 0.139 
   4   (0.421) 0.564 0.411 0.367 0.861 

Locus 2183 : 
2 alleles
13.0% missing data
   4   (0.917) 0.859 0.945 0.944 0.978 
   2   (0.083) 0.141 0.055 0.056 0.022 

Locus 2184 : 
2 alleles
12.3% missing data
   3   (0.168) 0.072 0.158 0.152 0.038 
   1   (0.832) 0.928 0.842 0.848 0.962 

Locus 2185 : 
2 alleles
2.9% missing data
   4   (0.884) 0.924 0.970 0.836 0.983 
   3   (0.116) 0.076 0.030 0.164 0.017 

Locus 2186 : 
2 alleles
12.3% missing data
   3   (0.942) 0.991 0.993 0.913 0.995 
   1   (0.058) 0.009 0.007 0.087 0.005 

Locus 2187 : 
2 alleles
0.7% missing data
   1   (0.138) 0.024 0.067 0.159 0.031 
   3   (0.862) 0.976 0.933 0.841 0.969 

Locus 2188 : 
2 alleles
13.8% missing data
   3   (0.873) 0.889 0.941 0.864 0.946 
   1   (0.127) 0.111 0.059 0.136 0.054 

Locus 2189 : 
2 alleles
11.6% missing data
   1   (0.087) 0.131 0.067 0.056 0.019 
   3   (0.913) 0.869 0.933 0.944 0.981 

Locus 2190 : 
2 alleles
5.1% missing data
   3   (0.660) 0.500 0.557 0.747 0.470 
   4   (0.340) 0.500 0.443 0.253 0.530 

Locus 2191 : 
2 alleles
5.8% missing data
   1   (0.762) 0.829 0.823 0.773 0.666 
   3   (0.238) 0.171 0.177 0.227 0.334 

Locus 2192 : 
2 alleles
12.3% missing data
   3   (0.842) 0.911 0.861 0.858 0.959 
   1   (0.158) 0.089 0.139 0.142 0.041 

Locus 2193 : 
2 alleles
13.0% missing data
   3   (0.644) 0.256 0.708 0.624 0.842 
   1   (0.356) 0.744 0.292 0.376 0.158 

Locus 2194 : 
2 alleles
5.1% missing data
   2   (0.855) 0.831 0.901 0.862 0.951 
   4   (0.145) 0.169 0.099 0.138 0.049 

Locus 2195 : 
2 alleles
16.7% missing data
   4   (0.917) 0.623 0.960 0.940 0.963 
   1   (0.083) 0.377 0.040 0.060 0.037 

Locus 2196 : 
2 alleles
10.9% missing data
   4   (0.906) 0.576 0.916 0.945 0.979 
   2   (0.094) 0.424 0.084 0.055 0.021 

Locus 2197 : 
2 alleles
15.2% missing data
   2   (0.856) 0.465 0.885 0.912 0.710 
   4   (0.144) 0.535 0.115 0.088 0.290 

Locus 2198 : 
2 alleles
3.6% missing data
   4   (0.867) 0.852 0.873 0.926 0.568 
   2   (0.133) 0.148 0.127 0.074 0.432 

Locus 2199 : 
2 alleles
3.6% missing data
   2   (0.092) 0.528 0.051 0.067 0.023 
   4   (0.908) 0.472 0.949 0.933 0.977 

Locus 2200 : 
2 alleles
16.7% missing data
   4   (0.462) 0.451 0.446 0.425 0.869 
   2   (0.538) 0.549 0.554 0.575 0.131 

Locus 2201 : 
2 alleles
1.4% missing data
   4   (0.936) 0.829 0.939 0.975 0.970 
   2   (0.064) 0.171 0.061 0.025 0.030 

Locus 2202 : 
2 alleles
2.2% missing data
   2   (0.345) 0.602 0.327 0.307 0.517 
   4   (0.655) 0.398 0.673 0.693 0.483 

Locus 2203 : 
2 alleles
10.9% missing data
   1   (0.926) 0.689 0.934 0.979 0.605 
   3   (0.074) 0.311 0.066 0.021 0.395 

Locus 2204 : 
2 alleles
11.6% missing data
   2   (0.748) 0.708 0.851 0.690 0.945 
   3   (0.252) 0.292 0.149 0.310 0.055 

Locus 2205 : 
2 alleles
6.5% missing data
   1   (0.697) 0.800 0.733 0.671 0.923 
   3   (0.303) 0.200 0.267 0.329 0.077 

Locus 2206 : 
2 alleles
16.7% missing data
   3   (0.771) 0.572 0.604 0.864 0.768 
   2   (0.229) 0.428 0.396 0.136 0.232 

Locus 2207 : 
2 alleles
12.3% missing data
   3   (0.835) 0.973 0.953 0.734 0.977 
   4   (0.165) 0.027 0.047 0.266 0.023 

Locus 2208 : 
2 alleles
0.7% missing data
   3   (0.894) 0.927 0.893 0.930 0.969 
   1   (0.106) 0.073 0.107 0.070 0.031 

Locus 2209 : 
2 alleles
4.3% missing data
   1   (0.892) 0.969 0.781 0.952 0.946 
   3   (0.108) 0.031 0.219 0.048 0.054 

Locus 2210 : 
2 alleles
13.8% missing data
   3   (0.872) 0.870 0.908 0.897 0.862 
   1   (0.128) 0.130 0.092 0.103 0.138 

Locus 2211 : 
2 alleles
10.1% missing data
   3   (0.861) 0.768 0.910 0.874 0.918 
   1   (0.139) 0.232 0.090 0.126 0.082 

Locus 2212 : 
2 alleles
13.8% missing data
   2   (0.822) 0.880 0.815 0.851 0.918 
   4   (0.178) 0.120 0.185 0.149 0.082 

Locus 2213 : 
2 alleles
7.2% missing data
   2   (0.799) 0.899 0.857 0.782 0.940 
   4   (0.201) 0.101 0.143 0.218 0.060 

Locus 2214 : 
2 alleles
13.8% missing data
   3   (0.889) 0.839 0.884 0.929 0.954 
   2   (0.111) 0.161 0.116 0.071 0.046 

Locus 2215 : 
2 alleles
12.3% missing data
   4   (0.917) 0.975 0.988 0.852 0.992 
   2   (0.083) 0.025 0.012 0.148 0.008 

Locus 2216 : 
2 alleles
4.3% missing data
   2   (0.874) 0.790 0.908 0.892 0.970 
   4   (0.126) 0.210 0.092 0.108 0.030 

Locus 2217 : 
2 alleles
3.6% missing data
   4   (0.906) 0.850 0.966 0.903 0.981 
   2   (0.094) 0.150 0.034 0.097 0.019 

Locus 2218 : 
2 alleles
11.6% missing data
   2   (0.809) 0.683 0.820 0.865 0.607 
   1   (0.191) 0.317 0.180 0.135 0.393 

Locus 2219 : 
2 alleles
12.3% missing data
   2   (0.917) 0.856 0.967 0.929 0.976 
   4   (0.083) 0.144 0.033 0.071 0.024 

Locus 2220 : 
2 alleles
13.8% missing data
   3   (0.933) 0.981 0.892 0.977 0.982 
   1   (0.067) 0.019 0.108 0.023 0.018 

Locus 2221 : 
2 alleles
2.2% missing data
   1   (0.866) 0.906 0.830 0.909 0.964 
   3   (0.134) 0.094 0.170 0.091 0.036 

Locus 2222 : 
2 alleles
3.6% missing data
   1   (0.380) 0.456 0.422 0.332 0.466 
   3   (0.620) 0.544 0.578 0.668 0.534 

Locus 2223 : 
2 alleles
1.4% missing data
   1   (0.813) 0.972 0.762 0.852 0.936 
   4   (0.187) 0.028 0.238 0.148 0.064 

Locus 2224 : 
2 alleles
4.3% missing data
   1   (0.884) 0.816 0.936 0.894 0.964 
   3   (0.116) 0.184 0.064 0.106 0.036 

Locus 2225 : 
2 alleles
3.6% missing data
   1   (0.880) 0.934 0.809 0.934 0.952 
   4   (0.120) 0.066 0.191 0.066 0.048 

Locus 2226 : 
2 alleles
11.6% missing data
   1   (0.173) 0.113 0.189 0.113 0.324 
   3   (0.827) 0.887 0.811 0.887 0.676 

Locus 2227 : 
2 alleles
2.9% missing data
   4   (0.830) 0.598 0.844 0.856 0.954 
   1   (0.170) 0.402 0.156 0.144 0.046 

Locus 2228 : 
2 alleles
4.3% missing data
   2   (0.838) 0.717 0.907 0.826 0.962 
   4   (0.162) 0.283 0.093 0.174 0.038 

Locus 2229 : 
2 alleles
3.6% missing data
   2   (0.934) 0.946 0.992 0.891 0.994 
   4   (0.066) 0.054 0.008 0.109 0.006 

Locus 2230 : 
2 alleles
13.8% missing data
   4   (0.910) 0.802 0.953 0.929 0.965 
   2   (0.090) 0.198 0.047 0.071 0.035 

Locus 2231 : 
2 alleles
5.1% missing data
   2   (0.687) 0.699 0.756 0.686 0.593 
   1   (0.313) 0.301 0.244 0.314 0.407 

Locus 2232 : 
2 alleles
2.9% missing data
   1   (0.915) 0.538 0.936 0.955 0.959 
   2   (0.085) 0.462 0.064 0.045 0.041 

Locus 2233 : 
2 alleles
2.9% missing data
   2   (0.916) 0.993 0.985 0.923 0.639 
   4   (0.084) 0.007 0.015 0.077 0.361 

Locus 2234 : 
2 alleles
6.5% missing data
   4   (0.873) 0.601 0.886 0.908 0.968 
   2   (0.127) 0.399 0.114 0.092 0.032 

Locus 2235 : 
2 alleles
11.6% missing data
   1   (0.925) 0.954 0.969 0.940 0.976 
   2   (0.075) 0.046 0.031 0.060 0.024 

Locus 2236 : 
2 alleles
10.9% missing data
   2   (0.909) 0.959 0.898 0.948 0.979 
   4   (0.091) 0.041 0.102 0.052 0.021 

Locus 2237 : 
2 alleles
10.9% missing data
   1   (0.928) 0.879 0.895 0.973 0.966 
   3   (0.072) 0.121 0.105 0.027 0.034 

Locus 2238 : 
2 alleles
17.4% missing data
   2   (0.951) 0.741 0.865 0.993 0.918 
   4   (0.049) 0.259 0.135 0.007 0.082 

Locus 2239 : 
2 alleles
3.6% missing data
   1   (0.934) 0.969 0.902 0.986 0.779 
   3   (0.066) 0.031 0.098 0.014 0.221 

Locus 2240 : 
2 alleles
10.9% missing data
   1   (0.912) 0.926 0.969 0.938 0.827 
   3   (0.088) 0.074 0.031 0.062 0.173 

Locus 2241 : 
2 alleles
10.9% missing data
   3   (0.891) 0.928 0.939 0.897 0.976 
   1   (0.109) 0.072 0.061 0.103 0.024 

Locus 2242 : 
2 alleles
5.1% missing data
   1   (0.898) 0.549 0.921 0.934 0.968 
   4   (0.102) 0.451 0.079 0.066 0.032 

Locus 2243 : 
2 alleles
14.5% missing data
   1   (0.911) 0.870 0.937 0.941 0.965 
   4   (0.089) 0.130 0.063 0.059 0.035 

Locus 2244 : 
2 alleles
9.4% missing data
   2   (0.877) 0.536 0.921 0.896 0.967 
   4   (0.123) 0.464 0.079 0.104 0.033 

Locus 2245 : 
2 alleles
11.6% missing data
   3   (0.894) 0.964 0.951 0.889 0.983 
   1   (0.106) 0.036 0.049 0.111 0.017 

Locus 2246 : 
2 alleles
3.6% missing data
   3   (0.473) 0.377 0.473 0.470 0.524 
   4   (0.527) 0.623 0.527 0.530 0.476 

Locus 2247 : 
2 alleles
2.9% missing data
   2   (0.823) 0.949 0.902 0.790 0.962 
   4   (0.177) 0.051 0.098 0.210 0.038 

Locus 2248 : 
2 alleles
15.2% missing data
   1   (0.738) 0.683 0.854 0.673 0.922 
   4   (0.262) 0.317 0.146 0.327 0.078 

Locus 2249 : 
2 alleles
13.8% missing data
   4   (0.904) 0.818 0.938 0.931 0.942 
   3   (0.096) 0.182 0.062 0.069 0.058 

Locus 2250 : 
2 alleles
12.3% missing data
   4   (0.765) 0.692 0.852 0.779 0.434 
   2   (0.235) 0.308 0.148 0.221 0.566 

Locus 2251 : 
2 alleles
4.3% missing data
   4   (0.908) 0.986 0.971 0.896 0.988 
   1   (0.092) 0.014 0.029 0.104 0.012 

Locus 2252 : 
2 alleles
15.2% missing data
   2   (0.432) 0.361 0.410 0.450 0.259 
   4   (0.568) 0.639 0.590 0.550 0.741 

Locus 2253 : 
2 alleles
3.6% missing data
   4   (0.824) 0.822 0.829 0.881 0.589 
   2   (0.176) 0.178 0.171 0.119 0.411 

Locus 2254 : 
2 alleles
3.6% missing data
   4   (0.940) 0.942 0.839 0.986 0.983 
   3   (0.060) 0.058 0.161 0.014 0.017 

Locus 2255 : 
2 alleles
2.2% missing data
   4   (0.900) 0.574 0.949 0.917 0.979 
   2   (0.100) 0.426 0.051 0.083 0.021 

Locus 2256 : 
2 alleles
13.0% missing data
   2   (0.912) 0.986 0.969 0.911 0.969 
   1   (0.088) 0.014 0.031 0.089 0.031 

Locus 2257 : 
2 alleles
11.6% missing data
   1   (0.943) 0.587 0.911 0.992 0.587 
   3   (0.057) 0.413 0.089 0.008 0.413 

Locus 2258 : 
2 alleles
2.9% missing data
   4   (0.214) 0.166 0.146 0.240 0.051 
   2   (0.786) 0.834 0.854 0.760 0.949 

Locus 2259 : 
2 alleles
13.0% missing data
   1   (0.353) 0.355 0.216 0.387 0.647 
   3   (0.647) 0.645 0.784 0.613 0.353 

Locus 2260 : 
2 alleles
8.7% missing data
   2   (0.892) 0.902 0.780 0.968 0.604 
   4   (0.108) 0.098 0.220 0.032 0.396 

Locus 2261 : 
2 alleles
10.9% missing data
   1   (0.618) 0.547 0.565 0.673 0.494 
   4   (0.382) 0.453 0.435 0.327 0.506 

Locus 2262 : 
2 alleles
13.0% missing data
   1   (0.821) 0.860 0.858 0.825 0.944 
   3   (0.179) 0.140 0.142 0.175 0.056 

Locus 2263 : 
2 alleles
10.1% missing data
   2   (0.582) 0.607 0.465 0.654 0.515 
   3   (0.418) 0.393 0.535 0.346 0.485 

Locus 2264 : 
2 alleles
7.2% missing data
   2   (0.879) 0.959 0.895 0.904 0.964 
   4   (0.121) 0.041 0.105 0.096 0.036 

Locus 2265 : 
2 alleles
10.9% missing data
   2   (0.061) 0.005 0.009 0.087 0.006 
   4   (0.939) 0.995 0.991 0.913 0.994 

Locus 2266 : 
2 alleles
13.0% missing data
   2   (0.804) 0.639 0.818 0.822 0.950 
   3   (0.196) 0.361 0.182 0.178 0.050 

Locus 2267 : 
2 alleles
13.0% missing data
   1   (0.464) 0.618 0.562 0.436 0.151 
   2   (0.536) 0.382 0.438 0.564 0.849 

Locus 2268 : 
2 alleles
4.3% missing data
   1   (0.893) 0.654 0.927 0.919 0.968 
   3   (0.107) 0.346 0.073 0.081 0.032 

Locus 2269 : 
2 alleles
10.9% missing data
   3   (0.846) 0.771 0.878 0.891 0.755 
   4   (0.154) 0.229 0.122 0.109 0.245 

Locus 2270 : 
2 alleles
9.4% missing data
   2   (0.136) 0.489 0.143 0.065 0.451 
   4   (0.864) 0.511 0.857 0.935 0.549 

Locus 2271 : 
2 alleles
2.2% missing data
   1   (0.305) 0.255 0.297 0.269 0.449 
   3   (0.695) 0.745 0.703 0.731 0.551 

Locus 2272 : 
2 alleles
12.3% missing data
   2   (0.834) 0.839 0.870 0.839 0.963 
   4   (0.166) 0.161 0.130 0.161 0.037 

Locus 2273 : 
2 alleles
10.1% missing data
   2   (0.138) 0.082 0.145 0.081 0.229 
   4   (0.862) 0.918 0.855 0.919 0.771 

Locus 2274 : 
2 alleles
5.1% missing data
   4   (0.815) 0.812 0.799 0.853 0.893 
   2   (0.185) 0.188 0.201 0.147 0.107 

Locus 2275 : 
2 alleles
13.8% missing data
   3   (0.904) 0.906 0.954 0.914 0.968 
   1   (0.096) 0.094 0.046 0.086 0.032 

Locus 2276 : 
2 alleles
5.8% missing data
   3   (0.908) 0.908 0.888 0.954 0.949 
   1   (0.092) 0.092 0.112 0.046 0.051 

Locus 2277 : 
2 alleles
2.2% missing data
   1   (0.902) 0.930 0.914 0.936 0.955 
   3   (0.098) 0.070 0.086 0.064 0.045 

Locus 2278 : 
2 alleles
12.3% missing data
   2   (0.874) 0.959 0.889 0.903 0.922 
   4   (0.126) 0.041 0.111 0.097 0.078 

Locus 2279 : 
2 alleles
15.9% missing data
   2   (0.739) 0.793 0.770 0.769 0.591 
   4   (0.261) 0.207 0.230 0.231 0.409 

Locus 2280 : 
2 alleles
6.5% missing data
   2   (0.927) 0.971 0.931 0.978 0.572 
   4   (0.073) 0.029 0.069 0.022 0.428 

Locus 2281 : 
2 alleles
5.8% missing data
   3   (0.887) 0.639 0.832 0.946 0.936 
   1   (0.113) 0.361 0.168 0.054 0.064 

Locus 2282 : 
2 alleles
11.6% missing data
   3   (0.935) 0.581 0.910 0.981 0.964 
   1   (0.065) 0.419 0.090 0.019 0.036 

Locus 2283 : 
2 alleles
16.7% missing data
   1   (0.088) 0.079 0.105 0.043 0.077 
   2   (0.912) 0.921 0.895 0.957 0.923 

Locus 2284 : 
2 alleles
0.0% missing data
   4   (0.928) 0.992 0.911 0.968 0.986 
   2   (0.072) 0.008 0.089 0.032 0.014 

Locus 2285 : 
2 alleles
13.0% missing data
   2   (0.912) 0.633 0.955 0.933 0.974 
   4   (0.088) 0.367 0.045 0.067 0.026 

Locus 2286 : 
2 alleles
10.9% missing data
   1   (0.261) 0.430 0.156 0.269 0.394 
   4   (0.739) 0.570 0.844 0.731 0.606 

Locus 2287 : 
2 alleles
10.9% missing data
   3   (0.852) 0.894 0.818 0.891 0.970 
   1   (0.148) 0.106 0.182 0.109 0.030 

Locus 2288 : 
2 alleles
10.9% missing data
   2   (0.772) 0.813 0.686 0.821 0.927 
   4   (0.228) 0.187 0.314 0.179 0.073 

Locus 2289 : 
2 alleles
16.7% missing data
   4   (0.889) 0.841 0.912 0.938 0.789 
   2   (0.111) 0.159 0.088 0.062 0.211 

Locus 2290 : 
2 alleles
5.1% missing data
   4   (0.914) 0.957 0.975 0.933 0.853 
   2   (0.086) 0.043 0.025 0.067 0.147 

Locus 2291 : 
2 alleles
0.7% missing data
   4   (0.903) 0.992 0.989 0.791 0.993 
   2   (0.097) 0.008 0.011 0.209 0.007 

Locus 2292 : 
2 alleles
0.7% missing data
   1   (0.095) 0.218 0.093 0.057 0.018 
   4   (0.905) 0.782 0.907 0.943 0.982 

Locus 2293 : 
2 alleles
1.4% missing data
   4   (0.932) 0.822 0.942 0.970 0.978 
   2   (0.068) 0.178 0.058 0.030 0.022 

Locus 2294 : 
2 alleles
3.6% missing data
   2   (0.865) 0.672 0.910 0.877 0.974 
   1   (0.135) 0.328 0.090 0.123 0.026 

Locus 2295 : 
2 alleles
18.1% missing data
   4   (0.792) 0.738 0.863 0.820 0.416 
   2   (0.208) 0.262 0.137 0.180 0.584 

Locus 2296 : 
2 alleles
16.7% missing data
   3   (0.922) 0.948 0.977 0.919 0.982 
   4   (0.078) 0.052 0.023 0.081 0.018 

Locus 2297 : 
2 alleles
11.6% missing data
   2   (0.280) 0.114 0.275 0.245 0.416 
   4   (0.720) 0.886 0.725 0.755 0.584 

Locus 2298 : 
2 alleles
16.7% missing data
   2   (0.859) 0.897 0.835 0.902 0.921 
   4   (0.141) 0.103 0.165 0.098 0.079 

Locus 2299 : 
2 alleles
9.4% missing data
   4   (0.921) 0.993 0.979 0.911 0.988 
   2   (0.079) 0.007 0.021 0.089 0.012 

Locus 2300 : 
2 alleles
5.1% missing data
   3   (0.727) 0.887 0.622 0.807 0.548 
   2   (0.273) 0.113 0.378 0.193 0.452 

Locus 2301 : 
2 alleles
2.2% missing data
   1   (0.853) 0.679 0.836 0.892 0.968 
   4   (0.147) 0.321 0.164 0.108 0.032 

Locus 2302 : 
2 alleles
5.1% missing data
   1   (0.284) 0.528 0.447 0.204 0.096 
   3   (0.716) 0.472 0.553 0.796 0.904 

Locus 2303 : 
2 alleles
2.9% missing data
   4   (0.823) 0.781 0.780 0.894 0.671 
   2   (0.177) 0.219 0.220 0.106 0.329 

Locus 2304 : 
2 alleles
14.5% missing data
   2   (0.883) 0.860 0.957 0.900 0.666 
   4   (0.117) 0.140 0.043 0.100 0.334 

Locus 2305 : 
2 alleles
2.9% missing data
   1   (0.910) 0.846 0.912 0.949 0.976 
   3   (0.090) 0.154 0.088 0.051 0.024 

Locus 2306 : 
2 alleles
2.2% missing data
   2   (0.925) 0.860 0.958 0.969 0.702 
   4   (0.075) 0.140 0.042 0.031 0.298 

Locus 2307 : 
2 alleles
8.7% missing data
   1   (0.847) 0.553 0.715 0.921 0.943 
   4   (0.153) 0.447 0.285 0.079 0.057 

Locus 2308 : 
2 alleles
15.2% missing data
   1   (0.652) 0.624 0.748 0.653 0.289 
   3   (0.348) 0.376 0.252 0.347 0.711 

Locus 2309 : 
2 alleles
4.3% missing data
   1   (0.454) 0.388 0.431 0.423 0.843 
   4   (0.546) 0.612 0.569 0.577 0.157 

Locus 2310 : 
2 alleles
3.6% missing data
   1   (0.902) 0.971 0.981 0.852 0.987 
   3   (0.098) 0.029 0.019 0.148 0.013 

Locus 2311 : 
2 alleles
3.6% missing data
   2   (0.069) 0.009 0.008 0.125 0.005 
   4   (0.931) 0.991 0.992 0.875 0.995 

Locus 2312 : 
2 alleles
10.1% missing data
   3   (0.332) 0.180 0.153 0.393 0.794 
   4   (0.668) 0.820 0.847 0.607 0.206 

Locus 2313 : 
2 alleles
13.8% missing data
   1   (0.928) 0.885 0.981 0.926 0.986 
   3   (0.072) 0.115 0.019 0.074 0.014 

Locus 2314 : 
2 alleles
11.6% missing data
   4   (0.916) 0.904 0.968 0.920 0.982 
   2   (0.084) 0.096 0.032 0.080 0.018 

Locus 2315 : 
2 alleles
13.8% missing data
   3   (0.892) 0.971 0.920 0.915 0.953 
   1   (0.108) 0.029 0.080 0.085 0.047 

Locus 2316 : 
2 alleles
8.7% missing data
   1   (0.918) 0.888 0.990 0.848 0.994 
   3   (0.082) 0.112 0.010 0.152 0.006 

Locus 2317 : 
2 alleles
4.3% missing data
   2   (0.899) 0.468 0.866 0.954 0.956 
   4   (0.101) 0.532 0.134 0.046 0.044 

Locus 2318 : 
2 alleles
11.6% missing data
   2   (0.091) 0.053 0.024 0.114 0.013 
   4   (0.909) 0.947 0.976 0.886 0.987 

Locus 2319 : 
2 alleles
5.1% missing data
   2   (0.922) 0.952 0.974 0.928 0.980 
   4   (0.078) 0.048 0.026 0.072 0.020 

Locus 2320 : 
2 alleles
12.3% missing data
   1   (0.881) 0.798 0.922 0.893 0.973 
   3   (0.119) 0.202 0.078 0.107 0.027 

Locus 2321 : 
2 alleles
1.4% missing data
   3   (0.933) 0.991 0.869 0.979 0.970 
   1   (0.067) 0.009 0.131 0.021 0.030 

Locus 2322 : 
2 alleles
10.1% missing data
   3   (0.897) 0.947 0.954 0.896 0.978 
   1   (0.103) 0.053 0.046 0.104 0.022 

Locus 2323 : 
2 alleles
4.3% missing data
   4   (0.895) 0.834 0.919 0.923 0.972 
   3   (0.105) 0.166 0.081 0.077 0.028 

Locus 2324 : 
2 alleles
21.7% missing data
   3   (0.746) 0.838 0.725 0.801 0.544 
   1   (0.254) 0.162 0.275 0.199 0.456 

Locus 2325 : 
2 alleles
13.8% missing data
   3   (0.931) 0.996 0.990 0.892 0.993 
   1   (0.069) 0.004 0.010 0.108 0.007 

Locus 2326 : 
2 alleles
2.9% missing data
   3   (0.783) 0.927 0.903 0.739 0.793 
   4   (0.217) 0.073 0.097 0.261 0.207 

Locus 2327 : 
2 alleles
3.6% missing data
   4   (0.724) 0.669 0.661 0.759 0.917 
   1   (0.276) 0.331 0.339 0.241 0.083 

Locus 2328 : 
2 alleles
12.3% missing data
   2   (0.712) 0.532 0.763 0.695 0.918 
   4   (0.288) 0.468 0.237 0.305 0.082 

Locus 2329 : 
2 alleles
2.9% missing data
   1   (0.309) 0.154 0.233 0.318 0.430 
   3   (0.691) 0.846 0.767 0.682 0.570 

Locus 2330 : 
2 alleles
13.0% missing data
   1   (0.885) 0.963 0.903 0.908 0.976 
   3   (0.115) 0.037 0.097 0.092 0.024 

Locus 2331 : 
2 alleles
10.9% missing data
   4   (0.828) 0.916 0.848 0.875 0.635 
   3   (0.172) 0.084 0.152 0.125 0.365 

Locus 2332 : 
2 alleles
15.2% missing data
   2   (0.899) 0.878 0.885 0.944 0.925 
   4   (0.101) 0.122 0.115 0.056 0.075 

Locus 2333 : 
2 alleles
3.6% missing data
   4   (0.896) 0.916 0.925 0.918 0.976 
   2   (0.104) 0.084 0.075 0.082 0.024 

Locus 2334 : 
2 alleles
2.2% missing data
   1   (0.910) 0.545 0.953 0.937 0.972 
   3   (0.090) 0.455 0.047 0.063 0.028 

Locus 2335 : 
2 alleles
13.8% missing data
   1   (0.660) 0.703 0.627 0.674 0.850 
   4   (0.340) 0.297 0.373 0.326 0.150 

Locus 2336 : 
2 alleles
16.7% missing data
   2   (0.480) 0.565 0.371 0.565 0.141 
   4   (0.520) 0.435 0.629 0.435 0.859 

Locus 2337 : 
2 alleles
5.1% missing data
   4   (0.883) 0.964 0.857 0.928 0.937 
   2   (0.117) 0.036 0.143 0.072 0.063 

Locus 2338 : 
2 alleles
12.3% missing data
   3   (0.624) 0.569 0.649 0.640 0.540 
   1   (0.376) 0.431 0.351 0.360 0.460 

Locus 2339 : 
2 alleles
12.3% missing data
   1   (0.078) 0.121 0.149 0.027 0.025 
   3   (0.922) 0.879 0.851 0.973 0.975 

Locus 2340 : 
2 alleles
2.2% missing data
   2   (0.883) 0.910 0.917 0.899 0.974 
   4   (0.117) 0.090 0.083 0.101 0.026 

Locus 2341 : 
2 alleles
4.3% missing data
   3   (0.731) 0.446 0.691 0.774 0.873 
   1   (0.269) 0.554 0.309 0.226 0.127 

Locus 2342 : 
2 alleles
5.1% missing data
   2   (0.630) 0.725 0.596 0.624 0.915 
   1   (0.370) 0.275 0.404 0.376 0.085 

Locus 2343 : 
2 alleles
5.1% missing data
   1   (0.939) 0.960 0.992 0.909 0.994 
   3   (0.061) 0.040 0.008 0.091 0.006 

Locus 2344 : 
2 alleles
2.9% missing data
   1   (0.923) 0.939 0.954 0.967 0.675 
   3   (0.077) 0.061 0.046 0.033 0.325 

Locus 2345 : 
2 alleles
10.1% missing data
   4   (0.919) 0.972 0.953 0.962 0.595 
   2   (0.081) 0.028 0.047 0.038 0.405 

Locus 2346 : 
2 alleles
15.2% missing data
   1   (0.919) 0.991 0.885 0.964 0.975 
   3   (0.081) 0.009 0.115 0.036 0.025 

Locus 2347 : 
2 alleles
13.0% missing data
   3   (0.333) 0.330 0.429 0.297 0.088 
   1   (0.667) 0.670 0.571 0.703 0.912 

Locus 2348 : 
2 alleles
15.2% missing data
   3   (0.908) 0.898 0.880 0.952 0.976 
   4   (0.092) 0.102 0.120 0.048 0.024 

Locus 2349 : 
2 alleles
14.5% missing data
   3   (0.889) 0.818 0.825 0.945 0.943 
   1   (0.111) 0.182 0.175 0.055 0.057 

Locus 2350 : 
2 alleles
13.0% missing data
   2   (0.916) 0.826 0.880 0.966 0.905 
   4   (0.084) 0.174 0.120 0.034 0.095 

Locus 2351 : 
2 alleles
4.3% missing data
   2   (0.796) 0.446 0.775 0.837 0.937 
   4   (0.204) 0.554 0.225 0.163 0.063 

Locus 2352 : 
2 alleles
15.2% missing data
   3   (0.906) 0.988 0.956 0.913 0.971 
   1   (0.094) 0.012 0.044 0.087 0.029 

Locus 2353 : 
2 alleles
7.2% missing data
   1   (0.754) 0.700 0.636 0.815 0.921 
   3   (0.246) 0.300 0.364 0.185 0.079 

Locus 2354 : 
2 alleles
12.3% missing data
   3   (0.514) 0.564 0.509 0.503 0.682 
   1   (0.486) 0.436 0.491 0.497 0.318 

Locus 2355 : 
2 alleles
11.6% missing data
   3   (0.836) 0.818 0.615 0.922 0.917 
   1   (0.164) 0.182 0.385 0.078 0.083 

Locus 2356 : 
2 alleles
13.0% missing data
   1   (0.220) 0.325 0.206 0.190 0.228 
   4   (0.780) 0.675 0.794 0.810 0.772 

Locus 2357 : 
2 alleles
11.6% missing data
   1   (0.859) 0.913 0.946 0.863 0.604 
   4   (0.141) 0.087 0.054 0.137 0.396 

Locus 2358 : 
2 alleles
10.1% missing data
   1   (0.813) 0.663 0.907 0.775 0.955 
   3   (0.187) 0.337 0.093 0.225 0.045 

Locus 2359 : 
2 alleles
2.9% missing data
   1   (0.855) 0.894 0.904 0.857 0.960 
   4   (0.145) 0.106 0.096 0.143 0.040 

Locus 2360 : 
2 alleles
5.1% missing data
   2   (0.652) 0.662 0.757 0.644 0.306 
   4   (0.348) 0.338 0.243 0.356 0.694 

Locus 2361 : 
2 alleles
6.5% missing data
   2   (0.366) 0.367 0.219 0.426 0.419 
   4   (0.634) 0.633 0.781 0.574 0.581 

Locus 2362 : 
2 alleles
10.9% missing data
   2   (0.882) 0.821 0.874 0.946 0.578 
   4   (0.118) 0.179 0.126 0.054 0.422 

Locus 2363 : 
2 alleles
8.0% missing data
   1   (0.607) 0.495 0.611 0.591 0.895 
   3   (0.393) 0.505 0.389 0.409 0.105 

Locus 2364 : 
2 alleles
3.6% missing data
   2   (0.645) 0.516 0.716 0.644 0.544 
   4   (0.355) 0.484 0.284 0.356 0.456 

Locus 2365 : 
2 alleles
15.2% missing data
   2   (0.654) 0.690 0.640 0.694 0.502 
   4   (0.346) 0.310 0.360 0.306 0.498 

Locus 2366 : 
2 alleles
7.2% missing data
   1   (0.115) 0.151 0.119 0.075 0.049 
   3   (0.885) 0.849 0.881 0.925 0.951 

Locus 2367 : 
2 alleles
4.3% missing data
   4   (0.882) 0.799 0.896 0.914 0.967 
   2   (0.118) 0.201 0.104 0.086 0.033 

Locus 2368 : 
2 alleles
3.6% missing data
   2   (0.456) 0.571 0.508 0.443 0.224 
   3   (0.544) 0.429 0.492 0.557 0.776 

Locus 2369 : 
2 alleles
8.0% missing data
   3   (0.628) 0.820 0.738 0.573 0.704 
   1   (0.372) 0.180 0.262 0.427 0.296 

Locus 2370 : 
2 alleles
6.5% missing data
   4   (0.884) 0.936 0.882 0.920 0.959 
   1   (0.116) 0.064 0.118 0.080 0.041 

Locus 2371 : 
2 alleles
5.1% missing data
   2   (0.850) 0.482 0.877 0.877 0.968 
   4   (0.150) 0.518 0.123 0.123 0.032 

Locus 2372 : 
2 alleles
5.8% missing data
   3   (0.815) 0.878 0.905 0.837 0.208 
   4   (0.185) 0.122 0.095 0.163 0.792 

Locus 2373 : 
2 alleles
2.9% missing data
   3   (0.911) 0.935 0.929 0.943 0.965 
   1   (0.089) 0.065 0.071 0.057 0.035 

Locus 2374 : 
2 alleles
3.6% missing data
   2   (0.926) 0.978 0.991 0.864 0.994 
   4   (0.074) 0.022 0.009 0.136 0.006 

Locus 2375 : 
2 alleles
10.1% missing data
   3   (0.730) 0.649 0.854 0.695 0.677 
   1   (0.270) 0.351 0.146 0.305 0.323 

Locus 2376 : 
2 alleles
4.3% missing data
   1   (0.855) 0.828 0.775 0.910 0.962 
   2   (0.145) 0.172 0.225 0.090 0.038 

Locus 2377 : 
2 alleles
3.6% missing data
   2   (0.893) 0.721 0.820 0.950 0.965 
   4   (0.107) 0.279 0.180 0.050 0.035 

Locus 2378 : 
2 alleles
6.5% missing data
   4   (0.880) 0.990 0.928 0.889 0.929 
   2   (0.120) 0.010 0.072 0.111 0.071 

Locus 2379 : 
2 alleles
8.0% missing data
   2   (0.903) 0.964 0.879 0.946 0.971 
   4   (0.097) 0.036 0.121 0.054 0.029 

Locus 2380 : 
2 alleles
3.6% missing data
   2   (0.718) 0.778 0.645 0.753 0.919 
   3   (0.282) 0.222 0.355 0.247 0.081 

Locus 2381 : 
2 alleles
13.0% missing data
   1   (0.909) 0.873 0.932 0.937 0.977 
   3   (0.091) 0.127 0.068 0.063 0.023 

Locus 2382 : 
2 alleles
11.6% missing data
   2   (0.912) 0.770 0.954 0.932 0.963 
   4   (0.088) 0.230 0.046 0.068 0.037 

Locus 2383 : 
2 alleles
5.8% missing data
   1   (0.090) 0.114 0.028 0.097 0.017 
   3   (0.910) 0.886 0.972 0.903 0.983 

Locus 2384 : 
2 alleles
1.4% missing data
   2   (0.897) 0.850 0.940 0.913 0.978 
   4   (0.103) 0.150 0.060 0.087 0.022 

Locus 2385 : 
2 alleles
3.6% missing data
   4   (0.829) 0.702 0.905 0.810 0.959 
   3   (0.171) 0.298 0.095 0.190 0.041 

Locus 2386 : 
2 alleles
12.3% missing data
   3   (0.083) 0.021 0.056 0.057 0.028 
   4   (0.917) 0.979 0.944 0.943 0.972 

Locus 2387 : 
2 alleles
4.3% missing data
   1   (0.116) 0.237 0.069 0.100 0.043 
   3   (0.884) 0.763 0.931 0.900 0.957 

Locus 2388 : 
2 alleles
12.3% missing data
   1   (0.882) 0.834 0.898 0.910 0.969 
   3   (0.118) 0.166 0.102 0.090 0.031 

Locus 2389 : 
2 alleles
5.1% missing data
   1   (0.791) 0.715 0.807 0.803 0.947 
   3   (0.209) 0.285 0.193 0.197 0.053 

Locus 2390 : 
2 alleles
5.1% missing data
   1   (0.867) 0.588 0.859 0.914 0.940 
   3   (0.133) 0.412 0.141 0.086 0.060 

Locus 2391 : 
2 alleles
4.3% missing data
   4   (0.508) 0.685 0.445 0.566 0.189 
   1   (0.492) 0.315 0.555 0.434 0.811 

Locus 2392 : 
2 alleles
7.2% missing data
   4   (0.831) 0.870 0.883 0.861 0.690 
   2   (0.169) 0.130 0.117 0.139 0.310 

Locus 2393 : 
2 alleles
1.4% missing data
   3   (0.905) 0.716 0.948 0.925 0.977 
   1   (0.095) 0.284 0.052 0.075 0.023 

Locus 2394 : 
2 alleles
3.6% missing data
   3   (0.346) 0.304 0.445 0.311 0.102 
   2   (0.654) 0.696 0.555 0.689 0.898 

Locus 2395 : 
2 alleles
2.9% missing data
   3   (0.604) 0.676 0.525 0.674 0.334 
   1   (0.396) 0.324 0.475 0.326 0.666 

Locus 2396 : 
2 alleles
2.2% missing data
   4   (0.959) 0.976 0.857 0.994 0.986 
   1   (0.041) 0.024 0.143 0.006 0.014 

Locus 2397 : 
2 alleles
13.0% missing data
   2   (0.144) 0.145 0.174 0.070 0.659 
   4   (0.856) 0.855 0.826 0.930 0.341 

Locus 2398 : 
2 alleles
4.3% missing data
   3   (0.827) 0.664 0.866 0.845 0.900 
   1   (0.173) 0.336 0.134 0.155 0.100 

Locus 2399 : 
2 alleles
3.6% missing data
   3   (0.822) 0.954 0.926 0.814 0.423 
   1   (0.178) 0.046 0.074 0.186 0.577 

Locus 2400 : 
2 alleles
10.9% missing data
   3   (0.427) 0.393 0.447 0.441 0.126 
   4   (0.573) 0.607 0.553 0.559 0.874 

Locus 2401 : 
2 alleles
16.7% missing data
   3   (0.812) 0.674 0.817 0.838 0.945 
   1   (0.188) 0.326 0.183 0.162 0.055 

Locus 2402 : 
2 alleles
1.4% missing data
   4   (0.908) 0.893 0.926 0.960 0.637 
   2   (0.092) 0.107 0.074 0.040 0.363 

Locus 2403 : 
2 alleles
8.0% missing data
   1   (0.864) 0.773 0.794 0.922 0.938 
   3   (0.136) 0.227 0.206 0.078 0.062 

Locus 2404 : 
2 alleles
4.3% missing data
   1   (0.336) 0.647 0.398 0.299 0.107 
   3   (0.664) 0.353 0.602 0.701 0.893 

Locus 2405 : 
2 alleles
5.1% missing data
   3   (0.865) 0.910 0.966 0.790 0.980 
   1   (0.135) 0.090 0.034 0.210 0.020 

Locus 2406 : 
2 alleles
6.5% missing data
   4   (0.868) 0.834 0.783 0.948 0.585 
   2   (0.132) 0.166 0.217 0.052 0.415 

Locus 2407 : 
2 alleles
0.7% missing data
   4   (0.956) 0.956 0.824 0.994 0.984 
   2   (0.044) 0.044 0.176 0.006 0.016 

Locus 2408 : 
2 alleles
5.1% missing data
   1   (0.269) 0.433 0.254 0.259 0.100 
   3   (0.731) 0.567 0.746 0.741 0.900 

Locus 2409 : 
2 alleles
13.8% missing data
   1   (0.896) 0.972 0.931 0.915 0.961 
   3   (0.104) 0.028 0.069 0.085 0.039 

Locus 2410 : 
2 alleles
2.2% missing data
   1   (0.137) 0.105 0.316 0.046 0.463 
   4   (0.863) 0.895 0.684 0.954 0.537 

Locus 2411 : 
2 alleles
10.1% missing data
   2   (0.881) 0.607 0.924 0.900 0.973 
   4   (0.119) 0.393 0.076 0.100 0.027 

Locus 2412 : 
2 alleles
13.0% missing data
   2   (0.922) 0.722 0.955 0.968 0.789 
   4   (0.078) 0.278 0.045 0.032 0.211 

Locus 2413 : 
2 alleles
0.7% missing data
   2   (0.912) 0.737 0.945 0.939 0.979 
   4   (0.088) 0.263 0.055 0.061 0.021 

Locus 2414 : 
2 alleles
3.6% missing data
   3   (0.921) 0.862 0.893 0.967 0.969 
   1   (0.079) 0.138 0.107 0.033 0.031 

Locus 2415 : 
2 alleles
10.9% missing data
   3   (0.891) 0.963 0.931 0.907 0.961 
   2   (0.109) 0.037 0.069 0.093 0.039 

Locus 2416 : 
2 alleles
16.7% missing data
   4   (0.819) 0.708 0.850 0.830 0.943 
   1   (0.181) 0.292 0.150 0.170 0.057 

Locus 2417 : 
2 alleles
10.9% missing data
   2   (0.906) 0.857 0.956 0.943 0.728 
   4   (0.094) 0.143 0.044 0.057 0.272 

Locus 2418 : 
2 alleles
5.1% missing data
   2   (0.873) 0.751 0.910 0.891 0.972 
   4   (0.127) 0.249 0.090 0.109 0.028 

Locus 2419 : 
2 alleles
3.6% missing data
   1   (0.307) 0.507 0.323 0.256 0.400 
   3   (0.693) 0.493 0.677 0.744 0.600 

Locus 2420 : 
2 alleles
1.4% missing data
   2   (0.913) 0.964 0.974 0.904 0.983 
   4   (0.087) 0.036 0.026 0.096 0.017 

Locus 2421 : 
2 alleles
11.6% missing data
   2   (0.169) 0.025 0.025 0.372 0.016 
   4   (0.831) 0.975 0.975 0.628 0.984 

Locus 2422 : 
2 alleles
3.6% missing data
   3   (0.903) 0.828 0.970 0.919 0.839 
   2   (0.097) 0.172 0.030 0.081 0.161 

Locus 2423 : 
2 alleles
2.2% missing data
   4   (0.885) 0.972 0.968 0.884 0.780 
   2   (0.115) 0.028 0.032 0.116 0.220 

Locus 2424 : 
2 alleles
3.6% missing data
   1   (0.696) 0.638 0.471 0.829 0.329 
   4   (0.304) 0.362 0.529 0.171 0.671 

Locus 2425 : 
2 alleles
1.4% missing data
   1   (0.897) 0.852 0.894 0.937 0.955 
   3   (0.103) 0.148 0.106 0.063 0.045 

Locus 2426 : 
2 alleles
11.6% missing data
   3   (0.860) 0.892 0.903 0.875 0.900 
   1   (0.140) 0.108 0.097 0.125 0.100 

Locus 2427 : 
2 alleles
10.1% missing data
   1   (0.533) 0.610 0.744 0.417 0.558 
   3   (0.467) 0.390 0.256 0.583 0.442 

Locus 2428 : 
2 alleles
1.4% missing data
   1   (0.941) 0.983 0.993 0.908 0.995 
   3   (0.059) 0.017 0.007 0.092 0.005 

Locus 2429 : 
2 alleles
13.8% missing data
   2   (0.908) 0.725 0.948 0.954 0.633 
   4   (0.092) 0.275 0.052 0.046 0.367 

Locus 2430 : 
2 alleles
14.5% missing data
   2   (0.902) 0.947 0.955 0.905 0.980 
   4   (0.098) 0.053 0.045 0.095 0.020 

Locus 2431 : 
2 alleles
5.8% missing data
   3   (0.794) 0.525 0.783 0.829 0.934 
   1   (0.206) 0.475 0.217 0.171 0.066 

Locus 2432 : 
2 alleles
2.2% missing data
   2   (0.857) 0.920 0.945 0.862 0.603 
   4   (0.143) 0.080 0.055 0.138 0.397 

Locus 2433 : 
2 alleles
2.9% missing data
   4   (0.742) 0.787 0.814 0.750 0.590 
   2   (0.258) 0.213 0.186 0.250 0.410 

Locus 2434 : 
2 alleles
5.1% missing data
   1   (0.935) 0.955 0.889 0.979 0.975 
   2   (0.065) 0.045 0.111 0.021 0.025 

Locus 2435 : 
2 alleles
11.6% missing data
   1   (0.906) 0.881 0.919 0.941 0.948 
   3   (0.094) 0.119 0.081 0.059 0.052 

Locus 2436 : 
2 alleles
15.2% missing data
   2   (0.661) 0.651 0.708 0.661 0.670 
   4   (0.339) 0.349 0.292 0.339 0.330 

Locus 2437 : 
2 alleles
5.1% missing data
   3   (0.914) 0.989 0.955 0.932 0.954 
   1   (0.086) 0.011 0.045 0.068 0.046 

Locus 2438 : 
2 alleles
4.3% missing data
   1   (0.791) 0.881 0.788 0.808 0.935 
   2   (0.209) 0.119 0.212 0.192 0.065 

Locus 2439 : 
2 alleles
2.9% missing data
   1   (0.832) 0.966 0.898 0.853 0.663 
   4   (0.168) 0.034 0.102 0.147 0.337 

Locus 2440 : 
2 alleles
5.1% missing data
   1   (0.256) 0.323 0.198 0.278 0.067 
   3   (0.744) 0.677 0.802 0.722 0.933 

Locus 2441 : 
2 alleles
18.1% missing data
   2   (0.354) 0.392 0.430 0.286 0.490 
   1   (0.646) 0.608 0.570 0.714 0.510 

Locus 2442 : 
2 alleles
2.9% missing data
   1   (0.908) 0.855 0.919 0.943 0.974 
   4   (0.092) 0.145 0.081 0.057 0.026 

Locus 2443 : 
2 alleles
1.4% missing data
   2   (0.864) 0.965 0.914 0.862 0.972 
   4   (0.136) 0.035 0.086 0.138 0.028 

Locus 2444 : 
2 alleles
2.9% missing data
   4   (0.423) 0.365 0.363 0.485 0.103 
   2   (0.577) 0.635 0.637 0.515 0.897 

Locus 2445 : 
2 alleles
17.4% missing data
   4   (0.644) 0.600 0.699 0.632 0.743 
   2   (0.356) 0.400 0.301 0.368 0.257 

Locus 2446 : 
2 alleles
2.9% missing data
   4   (0.866) 0.870 0.950 0.831 0.974 
   2   (0.134) 0.130 0.050 0.169 0.026 

Locus 2447 : 
2 alleles
5.8% missing data
   3   (0.914) 0.823 0.960 0.928 0.978 
   1   (0.086) 0.177 0.040 0.072 0.022 

Locus 2448 : 
2 alleles
5.8% missing data
   1   (0.768) 0.717 0.747 0.792 0.940 
   4   (0.232) 0.283 0.253 0.208 0.060 

Locus 2449 : 
2 alleles
2.9% missing data
   4   (0.605) 0.593 0.621 0.581 0.872 
   1   (0.395) 0.407 0.379 0.419 0.128 

Locus 2450 : 
2 alleles
2.2% missing data
   3   (0.599) 0.367 0.070 0.905 0.047 
   1   (0.401) 0.633 0.930 0.095 0.953 

Locus 2451 : 
2 alleles
14.5% missing data
   2   (0.894) 0.947 0.867 0.944 0.859 
   4   (0.106) 0.053 0.133 0.056 0.141 

Locus 2452 : 
2 alleles
11.6% missing data
   1   (0.902) 0.629 0.911 0.940 0.968 
   3   (0.098) 0.371 0.089 0.060 0.032 

Locus 2453 : 
2 alleles
2.2% missing data
   4   (0.909) 0.842 0.979 0.918 0.894 
   2   (0.091) 0.158 0.021 0.082 0.106 

Locus 2454 : 
2 alleles
8.0% missing data
   1   (0.920) 0.505 0.964 0.940 0.985 
   4   (0.080) 0.495 0.036 0.060 0.015 

Locus 2455 : 
2 alleles
3.6% missing data
   2   (0.376) 0.416 0.458 0.308 0.516 
   1   (0.624) 0.584 0.542 0.692 0.484 

Locus 2456 : 
2 alleles
4.3% missing data
   3   (0.814) 0.913 0.766 0.851 0.949 
   4   (0.186) 0.087 0.234 0.149 0.051 

Locus 2457 : 
2 alleles
9.4% missing data
   2   (0.924) 0.885 0.908 0.967 0.971 
   4   (0.076) 0.115 0.092 0.033 0.029 

Locus 2458 : 
2 alleles
6.5% missing data
   3   (0.906) 0.982 0.899 0.943 0.973 
   4   (0.094) 0.018 0.101 0.057 0.027 

Locus 2459 : 
2 alleles
12.3% missing data
   1   (0.191) 0.285 0.158 0.180 0.064 
   3   (0.809) 0.715 0.842 0.820 0.936 

Locus 2460 : 
2 alleles
3.6% missing data
   2   (0.266) 0.077 0.312 0.245 0.072 
   4   (0.734) 0.923 0.688 0.755 0.928 

Locus 2461 : 
2 alleles
7.2% missing data
   1   (0.894) 0.784 0.866 0.962 0.593 
   3   (0.106) 0.216 0.134 0.038 0.407 

Locus 2462 : 
2 alleles
12.3% missing data
   1   (0.956) 0.666 0.910 0.994 0.924 
   2   (0.044) 0.334 0.090 0.006 0.076 

Locus 2463 : 
2 alleles
4.3% missing data
   3   (0.895) 0.904 0.838 0.946 0.961 
   1   (0.105) 0.096 0.162 0.054 0.039 

Locus 2464 : 
2 alleles
6.5% missing data
   4   (0.800) 0.815 0.836 0.803 0.933 
   2   (0.200) 0.185 0.164 0.197 0.067 

Locus 2465 : 
2 alleles
10.9% missing data
   2   (0.629) 0.623 0.493 0.719 0.501 
   4   (0.371) 0.377 0.507 0.281 0.499 

Locus 2466 : 
2 alleles
8.0% missing data
   4   (0.869) 0.739 0.868 0.908 0.939 
   2   (0.131) 0.261 0.132 0.092 0.061 

Locus 2467 : 
2 alleles
15.2% missing data
   3   (0.879) 0.959 0.864 0.922 0.876 
   1   (0.121) 0.041 0.136 0.078 0.124 

Locus 2468 : 
2 alleles
18.1% missing data
   4   (0.692) 0.660 0.413 0.804 0.884 
   2   (0.308) 0.340 0.587 0.196 0.116 

Locus 2469 : 
2 alleles
19.6% missing data
   1   (0.176) 0.141 0.146 0.151 0.217 
   3   (0.824) 0.859 0.854 0.849 0.783 

Locus 2470 : 
2 alleles
11.6% missing data
   2   (0.142) 0.076 0.082 0.114 0.376 
   4   (0.858) 0.924 0.918 0.886 0.624 

Locus 2471 : 
2 alleles
10.9% missing data
   1   (0.863) 0.789 0.919 0.864 0.966 
   3   (0.137) 0.211 0.081 0.136 0.034 

Locus 2472 : 
2 alleles
15.2% missing data
   1   (0.911) 0.932 0.938 0.937 0.975 
   3   (0.089) 0.068 0.062 0.063 0.025 

Locus 2473 : 
2 alleles
2.9% missing data
   3   (0.837) 0.792 0.923 0.848 0.625 
   2   (0.163) 0.208 0.077 0.152 0.375 

Locus 2474 : 
2 alleles
10.1% missing data
   4   (0.337) 0.235 0.428 0.301 0.130 
   1   (0.663) 0.765 0.572 0.699 0.870 

Locus 2475 : 
2 alleles
1.4% missing data
   3   (0.674) 0.639 0.855 0.615 0.240 
   1   (0.326) 0.361 0.145 0.385 0.760 

Locus 2476 : 
2 alleles
2.9% missing data
   1   (0.902) 0.936 0.905 0.936 0.979 
   2   (0.098) 0.064 0.095 0.064 0.021 

Locus 2477 : 
2 alleles
2.9% missing data
   1   (0.324) 0.387 0.339 0.318 0.099 
   3   (0.676) 0.613 0.661 0.682 0.901 

Locus 2478 : 
2 alleles
5.1% missing data
   4   (0.774) 0.451 0.791 0.793 0.935 
   1   (0.226) 0.549 0.209 0.207 0.065 

Locus 2479 : 
2 alleles
0.7% missing data
   4   (0.928) 0.908 0.923 0.968 0.983 
   2   (0.072) 0.092 0.077 0.032 0.017 

Locus 2480 : 
2 alleles
5.8% missing data
   2   (0.604) 0.429 0.577 0.665 0.281 
   4   (0.396) 0.571 0.423 0.335 0.719 

Locus 2481 : 
2 alleles
4.3% missing data
   1   (0.096) 0.015 0.029 0.115 0.021 
   3   (0.904) 0.985 0.971 0.885 0.979 

Locus 2482 : 
2 alleles
10.9% missing data
   2   (0.889) 0.827 0.965 0.857 0.983 
   4   (0.111) 0.173 0.035 0.143 0.017 

Locus 2483 : 
2 alleles
3.6% missing data
   2   (0.915) 0.950 0.908 0.956 0.951 
   1   (0.085) 0.050 0.092 0.044 0.049 

Locus 2484 : 
2 alleles
1.4% missing data
   1   (0.221) 0.502 0.163 0.226 0.062 
   4   (0.779) 0.498 0.837 0.774 0.938 

Locus 2485 : 
2 alleles
4.3% missing data
   2   (0.940) 0.869 0.874 0.986 0.944 
   4   (0.060) 0.131 0.126 0.014 0.056 

Locus 2486 : 
2 alleles
14.5% missing data
   2   (0.799) 0.638 0.861 0.821 0.734 
   4   (0.201) 0.362 0.139 0.179 0.266 

Locus 2487 : 
2 alleles
11.6% missing data
   3   (0.899) 0.952 0.900 0.934 0.963 
   1   (0.101) 0.048 0.100 0.066 0.037 

Locus 2488 : 
2 alleles
13.0% missing data
   3   (0.916) 0.901 0.978 0.903 0.985 
   1   (0.084) 0.099 0.022 0.097 0.015 

Locus 2489 : 
2 alleles
3.6% missing data
   1   (0.739) 0.647 0.755 0.773 0.750 
   4   (0.261) 0.353 0.245 0.227 0.250 

Locus 2490 : 
2 alleles
11.6% missing data
   1   (0.939) 0.994 0.991 0.913 0.994 
   4   (0.061) 0.006 0.009 0.087 0.006 

Locus 2491 : 
2 alleles
1.4% missing data
   3   (0.918) 0.865 0.969 0.926 0.978 
   4   (0.082) 0.135 0.031 0.074 0.022 

Locus 2492 : 
2 alleles
2.2% missing data
   1   (0.909) 0.974 0.922 0.943 0.949 
   3   (0.091) 0.026 0.078 0.057 0.051 

Locus 2493 : 
2 alleles
14.5% missing data
   3   (0.839) 0.454 0.804 0.893 0.945 
   1   (0.161) 0.546 0.196 0.107 0.055 

Locus 2494 : 
2 alleles
14.5% missing data
   1   (0.879) 0.773 0.894 0.911 0.958 
   2   (0.121) 0.227 0.106 0.089 0.042 

Locus 2495 : 
2 alleles
2.2% missing data
   4   (0.915) 0.907 0.881 0.960 0.981 
   1   (0.085) 0.093 0.119 0.040 0.019 

Locus 2496 : 
2 alleles
6.5% missing data
   1   (0.134) 0.036 0.081 0.137 0.027 
   3   (0.866) 0.964 0.919 0.863 0.973 

Locus 2497 : 
2 alleles
14.5% missing data
   4   (0.883) 0.699 0.921 0.932 0.687 
   2   (0.117) 0.301 0.079 0.068 0.313 

Locus 2498 : 
2 alleles
3.6% missing data
   3   (0.926) 0.984 0.983 0.915 0.987 
   1   (0.074) 0.016 0.017 0.085 0.013 

Locus 2499 : 
2 alleles
0.0% missing data
   2   (0.929) 0.670 0.879 0.979 0.969 
   3   (0.071) 0.330 0.121 0.021 0.031 

Locus 2500 : 
2 alleles
15.2% missing data
   4   (0.720) 0.651 0.554 0.818 0.707 
   1   (0.280) 0.349 0.446 0.182 0.293 

Locus 2501 : 
2 alleles
10.9% missing data
   2   (0.895) 0.900 0.935 0.913 0.957 
   4   (0.105) 0.100 0.065 0.087 0.043 

Locus 2502 : 
2 alleles
15.2% missing data
   2   (0.911) 0.933 0.947 0.935 0.949 
   4   (0.089) 0.067 0.053 0.065 0.051 

Locus 2503 : 
2 alleles
2.2% missing data
   2   (0.806) 0.903 0.801 0.875 0.259 
   4   (0.194) 0.097 0.199 0.125 0.741 

Locus 2504 : 
2 alleles
11.6% missing data
   4   (0.912) 0.956 0.955 0.925 0.979 
   2   (0.088) 0.044 0.045 0.075 0.021 

Locus 2505 : 
2 alleles
2.9% missing data
   2   (0.815) 0.833 0.813 0.835 0.961 
   1   (0.185) 0.167 0.187 0.165 0.039 

Locus 2506 : 
2 alleles
6.5% missing data
   3   (0.857) 0.848 0.891 0.871 0.953 
   1   (0.143) 0.152 0.109 0.129 0.047 

Locus 2507 : 
2 alleles
2.2% missing data
   2   (0.866) 0.814 0.702 0.938 0.951 
   4   (0.134) 0.186 0.298 0.062 0.049 

Locus 2508 : 
2 alleles
2.9% missing data
   4   (0.910) 0.499 0.953 0.935 0.976 
   2   (0.090) 0.501 0.047 0.065 0.024 

Locus 2509 : 
2 alleles
4.3% missing data
   4   (0.897) 0.967 0.907 0.953 0.589 
   2   (0.103) 0.033 0.093 0.047 0.411 

Locus 2510 : 
2 alleles
14.5% missing data
   3   (0.418) 0.360 0.409 0.442 0.155 
   2   (0.582) 0.640 0.591 0.558 0.845 

Locus 2511 : 
2 alleles
15.2% missing data
   1   (0.879) 0.738 0.899 0.909 0.957 
   3   (0.121) 0.262 0.101 0.091 0.043 

Locus 2512 : 
2 alleles
4.3% missing data
   2   (0.776) 0.641 0.822 0.769 0.948 
   4   (0.224) 0.359 0.178 0.231 0.052 

Locus 2513 : 
2 alleles
2.9% missing data
   1   (0.137) 0.189 0.064 0.154 0.030 
   3   (0.863) 0.811 0.936 0.846 0.970 

Locus 2514 : 
2 alleles
6.5% missing data
   1   (0.161) 0.511 0.102 0.156 0.037 
   3   (0.839) 0.489 0.898 0.844 0.963 

Locus 2515 : 
2 alleles
12.3% missing data
   3   (0.509) 0.439 0.348 0.636 0.111 
   2   (0.491) 0.561 0.652 0.364 0.889 

Locus 2516 : 
2 alleles
7.2% missing data
   2   (0.688) 0.575 0.530 0.793 0.518 
   4   (0.312) 0.425 0.470 0.207 0.482 

Locus 2517 : 
2 alleles
13.8% missing data
   4   (0.577) 0.610 0.506 0.628 0.475 
   3   (0.423) 0.390 0.494 0.372 0.525 

Locus 2518 : 
2 alleles
5.1% missing data
   2   (0.686) 0.501 0.725 0.711 0.580 
   4   (0.314) 0.499 0.275 0.289 0.420 

Locus 2519 : 
2 alleles
10.1% missing data
   4   (0.431) 0.546 0.369 0.420 0.749 
   2   (0.569) 0.454 0.631 0.580 0.251 

Locus 2520 : 
2 alleles
11.6% missing data
   1   (0.894) 0.932 0.790 0.951 0.967 
   3   (0.106) 0.068 0.210 0.049 0.033 

Locus 2521 : 
2 alleles
4.3% missing data
   2   (0.899) 0.971 0.931 0.918 0.978 
   4   (0.101) 0.029 0.069 0.082 0.022 

Locus 2522 : 
2 alleles
4.3% missing data
   4   (0.845) 0.946 0.919 0.862 0.672 
   2   (0.155) 0.054 0.081 0.138 0.328 

Locus 2523 : 
2 alleles
13.8% missing data
   4   (0.900) 0.954 0.929 0.924 0.958 
   3   (0.100) 0.046 0.071 0.076 0.042 

Locus 2524 : 
2 alleles
13.0% missing data
   1   (0.061) 0.083 0.008 0.088 0.006 
   3   (0.939) 0.917 0.992 0.912 0.994 

Locus 2525 : 
2 alleles
12.3% missing data
   2   (0.878) 0.939 0.926 0.881 0.973 
   4   (0.122) 0.061 0.074 0.119 0.027 

Locus 2526 : 
2 alleles
6.5% missing data
   2   (0.806) 0.752 0.839 0.813 0.943 
   3   (0.194) 0.248 0.161 0.187 0.057 

Locus 2527 : 
2 alleles
15.9% missing data
   1   (0.919) 0.861 0.947 0.948 0.957 
   4   (0.081) 0.139 0.053 0.052 0.043 

Locus 2528 : 
2 alleles
3.6% missing data
   3   (0.912) 0.973 0.972 0.902 0.986 
   1   (0.088) 0.027 0.028 0.098 0.014 

Locus 2529 : 
2 alleles
5.1% missing data
   1   (0.707) 0.399 0.771 0.684 0.929 
   2   (0.293) 0.601 0.229 0.316 0.071 

Locus 2530 : 
2 alleles
5.8% missing data
   2   (0.793) 0.792 0.844 0.782 0.945 
   4   (0.207) 0.208 0.156 0.218 0.055 

Locus 2531 : 
2 alleles
8.0% missing data
   1   (0.709) 0.582 0.608 0.800 0.481 
   3   (0.291) 0.418 0.392 0.200 0.519 

Locus 2532 : 
2 alleles
17.4% missing data
   3   (0.886) 0.904 0.874 0.924 0.970 
   4   (0.114) 0.096 0.126 0.076 0.030 

Locus 2533 : 
2 alleles
13.8% missing data
   3   (0.423) 0.418 0.550 0.347 0.487 
   1   (0.577) 0.582 0.450 0.653 0.513 

Locus 2534 : 
2 alleles
14.5% missing data
   4   (0.898) 0.784 0.833 0.952 0.975 
   2   (0.102) 0.216 0.167 0.048 0.025 

Locus 2535 : 
2 alleles
2.9% missing data
   3   (0.823) 0.900 0.891 0.843 0.630 
   2   (0.177) 0.100 0.109 0.157 0.370 

Locus 2536 : 
2 alleles
15.2% missing data
   4   (0.796) 0.805 0.723 0.856 0.815 
   2   (0.204) 0.195 0.277 0.144 0.185 

Locus 2537 : 
2 alleles
10.9% missing data
   4   (0.653) 0.723 0.679 0.671 0.528 
   2   (0.347) 0.277 0.321 0.329 0.472 

Locus 2538 : 
2 alleles
3.6% missing data
   2   (0.811) 0.669 0.828 0.830 0.946 
   4   (0.189) 0.331 0.172 0.170 0.054 

Locus 2539 : 
2 alleles
2.9% missing data
   3   (0.871) 0.922 0.868 0.903 0.964 
   1   (0.129) 0.078 0.132 0.097 0.036 

Locus 2540 : 
2 alleles
14.5% missing data
   4   (0.181) 0.110 0.157 0.174 0.049 
   3   (0.819) 0.890 0.843 0.826 0.951 

Locus 2541 : 
2 alleles
0.7% missing data
   3   (0.147) 0.245 0.099 0.138 0.051 
   4   (0.853) 0.755 0.901 0.862 0.949 

Locus 2542 : 
2 alleles
2.9% missing data
   1   (0.922) 0.850 0.975 0.929 0.985 
   3   (0.078) 0.150 0.025 0.071 0.015 

Locus 2543 : 
2 alleles
18.8% missing data
   3   (0.771) 0.763 0.803 0.793 0.710 
   1   (0.229) 0.237 0.197 0.207 0.290 

Locus 2544 : 
2 alleles
11.6% missing data
   4   (0.917) 0.922 0.935 0.949 0.974 
   2   (0.083) 0.078 0.065 0.051 0.026 

Locus 2545 : 
2 alleles
12.3% missing data
   4   (0.267) 0.150 0.126 0.362 0.108 
   2   (0.733) 0.850 0.874 0.638 0.892 

Locus 2546 : 
2 alleles
13.8% missing data
   2   (0.544) 0.500 0.226 0.754 0.083 
   3   (0.456) 0.500 0.774 0.246 0.917 

Locus 2547 : 
2 alleles
9.4% missing data
   1   (0.454) 0.498 0.443 0.450 0.458 
   4   (0.546) 0.502 0.557 0.550 0.542 

Locus 2548 : 
2 alleles
10.9% missing data
   4   (0.238) 0.149 0.305 0.199 0.073 
   2   (0.762) 0.851 0.695 0.801 0.927 

Locus 2549 : 
2 alleles
2.9% missing data
   4   (0.872) 0.705 0.899 0.898 0.959 
   1   (0.128) 0.295 0.101 0.102 0.041 

Locus 2550 : 
2 alleles
5.8% missing data
   4   (0.692) 0.567 0.766 0.694 0.631 
   1   (0.308) 0.433 0.234 0.306 0.369 

Locus 2551 : 
2 alleles
11.6% missing data
   1   (0.923) 0.917 0.989 0.873 0.991 
   3   (0.077) 0.083 0.011 0.127 0.009 

Locus 2552 : 
2 alleles
3.6% missing data
   4   (0.686) 0.755 0.576 0.732 0.899 
   3   (0.314) 0.245 0.424 0.268 0.101 

Locus 2553 : 
2 alleles
8.0% missing data
   2   (0.904) 0.974 0.980 0.902 0.721 
   4   (0.096) 0.026 0.020 0.098 0.279 

Locus 2554 : 
2 alleles
7.2% missing data
   3   (0.801) 0.833 0.818 0.848 0.647 
   2   (0.199) 0.167 0.182 0.152 0.353 

Locus 2555 : 
2 alleles
1.4% missing data
   3   (0.908) 0.927 0.941 0.954 0.710 
   1   (0.092) 0.073 0.059 0.046 0.290 

Locus 2556 : 
2 alleles
2.9% missing data
   3   (0.906) 0.783 0.879 0.954 0.969 
   1   (0.094) 0.217 0.121 0.046 0.031 

Locus 2557 : 
2 alleles
13.8% missing data
   2   (0.409) 0.318 0.280 0.504 0.131 
   3   (0.591) 0.682 0.720 0.496 0.869 

Locus 2558 : 
2 alleles
11.6% missing data
   4   (0.927) 0.986 0.979 0.928 0.987 
   2   (0.073) 0.014 0.021 0.072 0.013 

Locus 2559 : 
2 alleles
12.3% missing data
   1   (0.912) 0.742 0.980 0.890 0.984 
   3   (0.088) 0.258 0.020 0.110 0.016 

Locus 2560 : 
2 alleles
13.0% missing data
   1   (0.874) 0.914 0.926 0.874 0.968 
   3   (0.126) 0.086 0.074 0.126 0.032 

Locus 2561 : 
2 alleles
13.0% missing data
   3   (0.576) 0.542 0.577 0.550 0.896 
   1   (0.424) 0.458 0.423 0.450 0.104 

Locus 2562 : 
2 alleles
3.6% missing data
   2   (0.910) 0.605 0.957 0.927 0.977 
   4   (0.090) 0.395 0.043 0.073 0.023 

Locus 2563 : 
2 alleles
13.8% missing data
   3   (0.684) 0.754 0.735 0.666 0.776 
   1   (0.316) 0.246 0.265 0.334 0.224 

Locus 2564 : 
2 alleles
12.3% missing data
   4   (0.776) 0.460 0.844 0.805 0.613 
   2   (0.224) 0.540 0.156 0.195 0.387 

Locus 2565 : 
2 alleles
7.2% missing data
   2   (0.913) 0.911 0.927 0.946 0.968 
   4   (0.087) 0.089 0.073 0.054 0.032 

Locus 2566 : 
2 alleles
14.5% missing data
   1   (0.892) 0.943 0.904 0.920 0.975 
   3   (0.108) 0.057 0.096 0.080 0.025 

Locus 2567 : 
2 alleles
15.9% missing data
   1   (0.180) 0.259 0.142 0.140 0.310 
   3   (0.820) 0.741 0.858 0.860 0.690 

Locus 2568 : 
2 alleles
2.9% missing data
   3   (0.917) 0.898 0.965 0.927 0.985 
   1   (0.083) 0.102 0.035 0.073 0.015 

Locus 2569 : 
2 alleles
12.3% missing data
   4   (0.824) 0.475 0.887 0.858 0.705 
   2   (0.176) 0.525 0.113 0.142 0.295 

Locus 2570 : 
2 alleles
1.4% missing data
   2   (0.916) 0.917 0.975 0.909 0.984 
   1   (0.084) 0.083 0.025 0.091 0.016 

Locus 2571 : 
2 alleles
15.2% missing data
   4   (0.898) 0.657 0.902 0.938 0.967 
   2   (0.102) 0.343 0.098 0.062 0.033 

Locus 2572 : 
2 alleles
2.9% missing data
   4   (0.881) 0.555 0.831 0.937 0.975 
   2   (0.119) 0.445 0.169 0.063 0.025 

Locus 2573 : 
2 alleles
13.8% missing data
   4   (0.899) 0.834 0.973 0.871 0.985 
   2   (0.101) 0.166 0.027 0.129 0.015 

Locus 2574 : 
2 alleles
1.4% missing data
   3   (0.912) 0.976 0.956 0.926 0.978 
   1   (0.088) 0.024 0.044 0.074 0.022 

Locus 2575 : 
2 alleles
5.8% missing data
   1   (0.594) 0.561 0.632 0.555 0.885 
   3   (0.406) 0.439 0.368 0.445 0.115 

Locus 2576 : 
2 alleles
14.5% missing data
   1   (0.908) 0.867 0.813 0.964 0.958 
   3   (0.092) 0.133 0.187 0.036 0.042 

Locus 2577 : 
2 alleles
15.2% missing data
   1   (0.702) 0.448 0.678 0.732 0.859 
   3   (0.298) 0.552 0.322 0.268 0.141 

Locus 2578 : 
2 alleles
12.3% missing data
   3   (0.918) 0.929 0.959 0.936 0.973 
   1   (0.082) 0.071 0.041 0.064 0.027 

Locus 2579 : 
2 alleles
8.7% missing data
   2   (0.882) 0.847 0.841 0.931 0.957 
   4   (0.118) 0.153 0.159 0.069 0.043 

Locus 2580 : 
2 alleles
11.6% missing data
   2   (0.915) 0.957 0.956 0.931 0.981 
   3   (0.085) 0.043 0.044 0.069 0.019 

Locus 2581 : 
2 alleles
18.1% missing data
   2   (0.695) 0.719 0.688 0.736 0.566 
   4   (0.305) 0.281 0.312 0.264 0.434 

Locus 2582 : 
2 alleles
14.5% missing data
   2   (0.372) 0.284 0.281 0.395 0.509 
   4   (0.628) 0.716 0.719 0.605 0.491 

Locus 2583 : 
2 alleles
10.9% missing data
   3   (0.878) 0.730 0.854 0.924 0.968 
   4   (0.122) 0.270 0.146 0.076 0.032 

Locus 2584 : 
2 alleles
2.2% missing data
   4   (0.919) 0.457 0.949 0.950 0.982 
   2   (0.081) 0.543 0.051 0.050 0.018 

Locus 2585 : 
2 alleles
13.0% missing data
   2   (0.909) 0.831 0.958 0.919 0.976 
   4   (0.091) 0.169 0.042 0.081 0.024 

Locus 2586 : 
2 alleles
10.9% missing data
   2   (0.854) 0.599 0.880 0.879 0.961 
   4   (0.146) 0.401 0.120 0.121 0.039 

Locus 2587 : 
2 alleles
5.8% missing data
   1   (0.835) 0.963 0.836 0.863 0.905 
   4   (0.165) 0.037 0.164 0.137 0.095 

Locus 2588 : 
2 alleles
6.5% missing data
   2   (0.887) 0.394 0.908 0.926 0.974 
   3   (0.113) 0.606 0.092 0.074 0.026 

Locus 2589 : 
2 alleles
6.5% missing data
   4   (0.752) 0.458 0.804 0.745 0.933 
   2   (0.248) 0.542 0.196 0.255 0.067 

Locus 2590 : 
2 alleles
4.3% missing data
   1   (0.850) 0.951 0.881 0.895 0.646 
   4   (0.150) 0.049 0.119 0.105 0.354 

Locus 2591 : 
2 alleles
13.8% missing data
   2   (0.815) 0.836 0.809 0.845 0.892 
   4   (0.185) 0.164 0.191 0.155 0.108 

Locus 2592 : 
2 alleles
12.3% missing data
   2   (0.909) 0.854 0.956 0.921 0.977 
   3   (0.091) 0.146 0.044 0.079 0.023 

Locus 2593 : 
2 alleles
15.9% missing data
   1   (0.767) 0.933 0.879 0.738 0.660 
   2   (0.233) 0.067 0.121 0.262 0.340 

Locus 2594 : 
2 alleles
13.0% missing data
   3   (0.908) 0.927 0.937 0.935 0.959 
   1   (0.092) 0.073 0.063 0.065 0.041 

Locus 2595 : 
2 alleles
3.6% missing data
   1   (0.893) 0.832 0.947 0.903 0.955 
   4   (0.107) 0.168 0.053 0.097 0.045 

Locus 2596 : 
2 alleles
13.0% missing data
   4   (0.895) 0.722 0.914 0.929 0.967 
   2   (0.105) 0.278 0.086 0.071 0.033 

Locus 2597 : 
2 alleles
12.3% missing data
   3   (0.938) 0.978 0.991 0.912 0.993 
   2   (0.062) 0.022 0.009 0.088 0.007 

Locus 2598 : 
2 alleles
4.3% missing data
   4   (0.868) 0.785 0.862 0.931 0.599 
   2   (0.132) 0.215 0.138 0.069 0.401 

Locus 2599 : 
2 alleles
3.6% missing data
   4   (0.918) 0.967 0.982 0.892 0.989 
   3   (0.082) 0.033 0.018 0.108 0.011 

Locus 2600 : 
2 alleles
14.5% missing data
   1   (0.901) 0.912 0.937 0.919 0.981 
   3   (0.099) 0.088 0.063 0.081 0.019 

Locus 2601 : 
2 alleles
1.4% missing data
   1   (0.097) 0.110 0.038 0.067 0.274 
   3   (0.903) 0.890 0.962 0.933 0.726 

Locus 2602 : 
2 alleles
0.7% missing data
   4   (0.122) 0.070 0.014 0.278 0.009 
   2   (0.878) 0.930 0.986 0.722 0.991 

Locus 2603 : 
2 alleles
10.9% missing data
   4   (0.889) 0.764 0.951 0.891 0.947 
   2   (0.111) 0.236 0.049 0.109 0.053 

Locus 2604 : 
2 alleles
4.3% missing data
   3   (0.917) 0.964 0.965 0.956 0.352 
   1   (0.083) 0.036 0.035 0.044 0.648 

Locus 2605 : 
2 alleles
4.3% missing data
   2   (0.075) 0.024 0.018 0.084 0.010 
   4   (0.925) 0.976 0.982 0.916 0.990 

Locus 2606 : 
2 alleles
4.3% missing data
   4   (0.237) 0.450 0.138 0.279 0.066 
   2   (0.763) 0.550 0.862 0.721 0.934 

Locus 2607 : 
2 alleles
11.6% missing data
   1   (0.734) 0.889 0.636 0.775 0.928 
   4   (0.266) 0.111 0.364 0.225 0.072 

Locus 2608 : 
2 alleles
3.6% missing data
   2   (0.910) 0.981 0.906 0.949 0.969 
   3   (0.090) 0.019 0.094 0.051 0.031 

Locus 2609 : 
2 alleles
5.1% missing data
   3   (0.915) 0.621 0.976 0.914 0.987 
   1   (0.085) 0.379 0.024 0.086 0.013 

Locus 2610 : 
2 alleles
3.6% missing data
   4   (0.764) 0.876 0.819 0.739 0.941 
   1   (0.236) 0.124 0.181 0.261 0.059 

Locus 2611 : 
2 alleles
18.1% missing data
   1   (0.733) 0.698 0.722 0.755 0.858 
   2   (0.267) 0.302 0.278 0.245 0.142 

Locus 2612 : 
2 alleles
5.1% missing data
   2   (0.907) 0.777 0.815 0.965 0.958 
   1   (0.093) 0.223 0.185 0.035 0.042 

Locus 2613 : 
2 alleles
5.1% missing data
   1   (0.809) 0.824 0.866 0.839 0.583 
   4   (0.191) 0.176 0.134 0.161 0.417 

Locus 2614 : 
2 alleles
5.1% missing data
   1   (0.493) 0.808 0.395 0.491 0.857 
   2   (0.507) 0.192 0.605 0.509 0.143 

Locus 2615 : 
2 alleles
5.8% missing data
   2   (0.754) 0.682 0.646 0.814 0.903 
   4   (0.246) 0.318 0.354 0.186 0.097 

Locus 2616 : 
2 alleles
13.8% missing data
   3   (0.898) 0.901 0.953 0.901 0.972 
   1   (0.102) 0.099 0.047 0.099 0.028 

Locus 2617 : 
2 alleles
2.2% missing data
   4   (0.866) 0.942 0.932 0.852 0.968 
   1   (0.134) 0.058 0.068 0.148 0.032 

Locus 2618 : 
2 alleles
10.9% missing data
   2   (0.916) 0.979 0.968 0.921 0.976 
   3   (0.084) 0.021 0.032 0.079 0.024 

Locus 2619 : 
2 alleles
3.6% missing data
   2   (0.816) 0.739 0.789 0.856 0.922 
   4   (0.184) 0.261 0.211 0.144 0.078 

Locus 2620 : 
2 alleles
4.3% missing data
   1   (0.859) 0.737 0.891 0.878 0.965 
   3   (0.141) 0.263 0.109 0.122 0.035 

Locus 2621 : 
2 alleles
3.6% missing data
   3   (0.919) 0.985 0.972 0.920 0.989 
   1   (0.081) 0.015 0.028 0.080 0.011 

Locus 2622 : 
2 alleles
2.9% missing data
   1   (0.867) 0.975 0.913 0.865 0.981 
   2   (0.133) 0.025 0.087 0.135 0.019 

Locus 2623 : 
2 alleles
11.6% missing data
   4   (0.890) 0.902 0.862 0.934 0.961 
   2   (0.110) 0.098 0.138 0.066 0.039 

Locus 2624 : 
2 alleles
11.6% missing data
   2   (0.902) 0.987 0.953 0.907 0.977 
   4   (0.098) 0.013 0.047 0.093 0.023 

Locus 2625 : 
2 alleles
3.6% missing data
   2   (0.843) 0.834 0.736 0.905 0.953 
   4   (0.157) 0.166 0.264 0.095 0.047 

Locus 2626 : 
2 alleles
12.3% missing data
   4   (0.841) 0.729 0.876 0.854 0.953 
   2   (0.159) 0.271 0.124 0.146 0.047 

Locus 2627 : 
2 alleles
2.2% missing data
   4   (0.836) 0.851 0.913 0.811 0.958 
   2   (0.164) 0.149 0.087 0.189 0.042 

Locus 2628 : 
2 alleles
16.7% missing data
   2   (0.920) 0.953 0.917 0.958 0.975 
   4   (0.080) 0.047 0.083 0.042 0.025 

Locus 2629 : 
2 alleles
2.9% missing data
   4   (0.907) 0.976 0.935 0.930 0.976 
   2   (0.093) 0.024 0.065 0.070 0.024 

Locus 2630 : 
2 alleles
1.4% missing data
   2   (0.901) 0.964 0.946 0.914 0.976 
   1   (0.099) 0.036 0.054 0.086 0.024 

Locus 2631 : 
2 alleles
11.6% missing data
   2   (0.087) 0.039 0.053 0.064 0.030 
   4   (0.913) 0.961 0.947 0.936 0.970 

Locus 2632 : 
2 alleles
4.3% missing data
   2   (0.837) 0.929 0.972 0.678 0.981 
   4   (0.163) 0.071 0.028 0.322 0.019 

Locus 2633 : 
2 alleles
8.0% missing data
   2   (0.726) 0.644 0.792 0.695 0.928 
   3   (0.274) 0.356 0.208 0.305 0.072 

Locus 2634 : 
2 alleles
1.4% missing data
   1   (0.914) 0.755 0.898 0.960 0.958 
   2   (0.086) 0.245 0.102 0.040 0.042 

Locus 2635 : 
2 alleles
1.4% missing data
   1   (0.895) 0.611 0.925 0.924 0.973 
   4   (0.105) 0.389 0.075 0.076 0.027 

Locus 2636 : 
2 alleles
2.2% missing data
   4   (0.869) 0.840 0.960 0.822 0.977 
   2   (0.131) 0.160 0.040 0.178 0.023 

Locus 2637 : 
2 alleles
12.3% missing data
   3   (0.877) 0.921 0.927 0.882 0.964 
   1   (0.123) 0.079 0.073 0.118 0.036 

Locus 2638 : 
2 alleles
3.6% missing data
   4   (0.930) 0.874 0.992 0.883 0.995 
   2   (0.070) 0.126 0.008 0.117 0.005 

Locus 2639 : 
2 alleles
15.9% missing data
   2   (0.919) 0.943 0.965 0.930 0.985 
   4   (0.081) 0.057 0.035 0.070 0.015 

Locus 2640 : 
2 alleles
3.6% missing data
   1   (0.340) 0.414 0.231 0.367 0.401 
   3   (0.660) 0.586 0.769 0.633 0.599 

Locus 2641 : 
2 alleles
14.5% missing data
   4   (0.895) 0.934 0.924 0.918 0.967 
   2   (0.105) 0.066 0.076 0.082 0.033 

Locus 2642 : 
2 alleles
10.1% missing data
   1   (0.127) 0.113 0.048 0.160 0.018 
   3   (0.873) 0.887 0.952 0.840 0.982 

Locus 2643 : 
2 alleles
3.6% missing data
   1   (0.879) 0.663 0.905 0.906 0.977 
   4   (0.121) 0.337 0.095 0.094 0.023 

Locus 2644 : 
2 alleles
13.8% missing data
   2   (0.885) 0.970 0.934 0.888 0.981 
   3   (0.115) 0.030 0.066 0.112 0.019 

Locus 2645 : 
2 alleles
4.3% missing data
   4   (0.756) 0.808 0.788 0.787 0.622 
   1   (0.244) 0.192 0.212 0.213 0.378 

Locus 2646 : 
2 alleles
10.1% missing data
   3   (0.909) 0.964 0.951 0.949 0.637 
   4   (0.091) 0.036 0.049 0.051 0.363 

Locus 2647 : 
2 alleles
7.2% missing data
   1   (0.892) 0.858 0.943 0.927 0.736 
   2   (0.108) 0.142 0.057 0.073 0.264 

Locus 2648 : 
2 alleles
10.9% missing data
   4   (0.861) 0.921 0.948 0.820 0.972 
   2   (0.139) 0.079 0.052 0.180 0.028 

Locus 2649 : 
2 alleles
14.5% missing data
   2   (0.626) 0.414 0.613 0.658 0.607 
   4   (0.374) 0.586 0.387 0.342 0.393 

Locus 2650 : 
2 alleles
4.3% missing data
   1   (0.761) 0.885 0.741 0.808 0.727 
   4   (0.239) 0.115 0.259 0.192 0.273 

Locus 2651 : 
2 alleles
15.9% missing data
   4   (0.702) 0.673 0.740 0.710 0.677 
   2   (0.298) 0.327 0.260 0.290 0.323 

Locus 2652 : 
2 alleles
2.9% missing data
   3   (0.391) 0.402 0.315 0.406 0.466 
   2   (0.609) 0.598 0.685 0.594 0.534 

Locus 2653 : 
2 alleles
12.3% missing data
   1   (0.119) 0.017 0.063 0.124 0.025 
   3   (0.881) 0.983 0.937 0.876 0.975 

Locus 2654 : 
2 alleles
5.1% missing data
   2   (0.910) 0.921 0.956 0.924 0.969 
   4   (0.090) 0.079 0.044 0.076 0.031 

Locus 2655 : 
2 alleles
3.6% missing data
   4   (0.899) 0.928 0.927 0.924 0.965 
   1   (0.101) 0.072 0.073 0.076 0.035 

Locus 2656 : 
2 alleles
4.3% missing data
   2   (0.123) 0.214 0.081 0.108 0.038 
   3   (0.877) 0.786 0.919 0.892 0.962 

Locus 2657 : 
2 alleles
2.9% missing data
   3   (0.915) 0.884 0.934 0.948 0.969 
   1   (0.085) 0.116 0.066 0.052 0.031 

Locus 2658 : 
2 alleles
3.6% missing data
   2   (0.944) 0.979 0.993 0.919 0.995 
   3   (0.056) 0.021 0.007 0.081 0.005 

Locus 2659 : 
2 alleles
13.8% missing data
   2   (0.788) 0.798 0.926 0.685 0.956 
   3   (0.212) 0.202 0.074 0.315 0.044 

Locus 2660 : 
2 alleles
2.9% missing data
   3   (0.309) 0.579 0.405 0.256 0.101 
   1   (0.691) 0.421 0.595 0.744 0.899 

Locus 2661 : 
2 alleles
3.6% missing data
   1   (0.775) 0.853 0.805 0.813 0.551 
   4   (0.225) 0.147 0.195 0.187 0.449 

Locus 2662 : 
2 alleles
12.3% missing data
   1   (0.102) 0.062 0.037 0.115 0.020 
   3   (0.898) 0.938 0.963 0.885 0.980 

Locus 2663 : 
2 alleles
5.1% missing data
   1   (0.702) 0.647 0.778 0.728 0.242 
   2   (0.298) 0.353 0.222 0.272 0.758 

Locus 2664 : 
2 alleles
2.9% missing data
   3   (0.849) 0.939 0.919 0.827 0.969 
   2   (0.151) 0.061 0.081 0.173 0.031 

Locus 2665 : 
2 alleles
2.9% missing data
   2   (0.911) 0.831 0.944 0.937 0.969 
   3   (0.089) 0.169 0.056 0.063 0.031 

Locus 2666 : 
2 alleles
5.1% missing data
   2   (0.203) 0.176 0.115 0.246 0.044 
   4   (0.797) 0.824 0.885 0.754 0.956 

Locus 2667 : 
2 alleles
2.2% missing data
   1   (0.775) 0.885 0.769 0.789 0.933 
   3   (0.225) 0.115 0.231 0.211 0.067 

Locus 2668 : 
2 alleles
3.6% missing data
   4   (0.852) 0.952 0.860 0.906 0.670 
   2   (0.148) 0.048 0.140 0.094 0.330 

Locus 2669 : 
2 alleles
4.3% missing data
   1   (0.156) 0.371 0.152 0.123 0.036 
   3   (0.844) 0.629 0.848 0.877 0.964 

Locus 2670 : 
2 alleles
5.8% missing data
   1   (0.886) 0.827 0.918 0.934 0.724 
   3   (0.114) 0.173 0.082 0.066 0.276 

Locus 2671 : 
2 alleles
12.3% missing data
   4   (0.913) 0.919 0.932 0.943 0.972 
   3   (0.087) 0.081 0.068 0.057 0.028 

Locus 2672 : 
2 alleles
7.2% missing data
   4   (0.876) 0.945 0.884 0.905 0.958 
   2   (0.124) 0.055 0.116 0.095 0.042 

Locus 2673 : 
2 alleles
14.5% missing data
   2   (0.536) 0.437 0.630 0.499 0.526 
   3   (0.464) 0.563 0.370 0.501 0.474 

Locus 2674 : 
2 alleles
8.7% missing data
   1   (0.064) 0.008 0.008 0.108 0.005 
   3   (0.936) 0.992 0.992 0.892 0.995 

Locus 2675 : 
2 alleles
6.5% missing data
   4   (0.809) 0.793 0.873 0.790 0.963 
   1   (0.191) 0.207 0.127 0.210 0.037 

Locus 2676 : 
2 alleles
5.8% missing data
   1   (0.859) 0.552 0.894 0.881 0.969 
   3   (0.141) 0.448 0.106 0.119 0.031 

Locus 2677 : 
2 alleles
5.1% missing data
   2   (0.733) 0.631 0.661 0.776 0.917 
   4   (0.267) 0.369 0.339 0.224 0.083 

Locus 2678 : 
2 alleles
12.3% missing data
   2   (0.894) 0.957 0.920 0.916 0.969 
   4   (0.106) 0.043 0.080 0.084 0.031 

Locus 2679 : 
2 alleles
7.2% missing data
   2   (0.841) 0.621 0.880 0.888 0.698 
   4   (0.159) 0.379 0.120 0.112 0.302 

Locus 2680 : 
2 alleles
2.9% missing data
   1   (0.626) 0.717 0.601 0.664 0.502 
   3   (0.374) 0.283 0.399 0.336 0.498 

Locus 2681 : 
2 alleles
2.2% missing data
   1   (0.444) 0.630 0.927 0.128 0.950 
   3   (0.556) 0.370 0.073 0.872 0.050 

Locus 2682 : 
2 alleles
2.2% missing data
   3   (0.887) 0.565 0.867 0.937 0.970 
   1   (0.113) 0.435 0.133 0.063 0.030 

Locus 2683 : 
2 alleles
11.6% missing data
   3   (0.918) 0.970 0.923 0.955 0.966 
   1   (0.082) 0.030 0.077 0.045 0.034 

Locus 2684 : 
2 alleles
7.2% missing data
   2   (0.857) 0.596 0.900 0.912 0.366 
   4   (0.143) 0.404 0.100 0.088 0.634 

Locus 2685 : 
2 alleles
10.1% missing data
   1   (0.257) 0.229 0.148 0.271 0.478 
   2   (0.743) 0.771 0.852 0.729 0.522 

Locus 2686 : 
2 alleles
6.5% missing data
   4   (0.906) 0.854 0.888 0.952 0.931 
   1   (0.094) 0.146 0.112 0.048 0.069 

Locus 2687 : 
2 alleles
2.9% missing data
   1   (0.432) 0.510 0.213 0.547 0.422 
   4   (0.568) 0.490 0.787 0.453 0.578 

Locus 2688 : 
2 alleles
5.1% missing data
   2   (0.706) 0.582 0.731 0.703 0.883 
   4   (0.294) 0.418 0.269 0.297 0.117 

Locus 2689 : 
2 alleles
13.8% missing data
   4   (0.863) 0.959 0.927 0.851 0.962 
   2   (0.137) 0.041 0.073 0.149 0.038 

Locus 2690 : 
2 alleles
4.3% missing data
   1   (0.592) 0.431 0.625 0.630 0.203 
   3   (0.408) 0.569 0.375 0.370 0.797 

Locus 2691 : 
2 alleles
3.6% missing data
   4   (0.896) 0.959 0.924 0.916 0.983 
   2   (0.104) 0.041 0.076 0.084 0.017 

Locus 2692 : 
2 alleles
10.9% missing data
   1   (0.827) 0.875 0.902 0.802 0.957 
   3   (0.173) 0.125 0.098 0.198 0.043 

Locus 2693 : 
2 alleles
10.9% missing data
   1   (0.849) 0.945 0.878 0.895 0.611 
   3   (0.151) 0.055 0.122 0.105 0.389 

Locus 2694 : 
2 alleles
2.9% missing data
   1   (0.913) 0.763 0.927 0.949 0.975 
   3   (0.087) 0.237 0.073 0.051 0.025 

Locus 2695 : 
2 alleles
10.9% missing data
   1   (0.387) 0.354 0.441 0.385 0.086 
   2   (0.613) 0.646 0.559 0.615 0.914 

Locus 2696 : 
2 alleles
2.9% missing data
   2   (0.904) 0.938 0.917 0.936 0.973 
   3   (0.096) 0.062 0.083 0.064 0.027 

Locus 2697 : 
2 alleles
4.3% missing data
   2   (0.906) 0.945 0.972 0.889 0.985 
   4   (0.094) 0.055 0.028 0.111 0.015 

Locus 2698 : 
2 alleles
5.8% missing data
   4   (0.913) 0.880 0.911 0.954 0.950 
   1   (0.087) 0.120 0.089 0.046 0.050 

Locus 2699 : 
2 alleles
13.8% missing data
   1   (0.905) 0.978 0.962 0.902 0.982 
   4   (0.095) 0.022 0.038 0.098 0.018 

Locus 2700 : 
2 alleles
3.6% missing data
   2   (0.397) 0.705 0.473 0.358 0.167 
   4   (0.603) 0.295 0.527 0.642 0.833 

Locus 2701 : 
2 alleles
3.6% missing data
   1   (0.104) 0.018 0.066 0.088 0.033 
   4   (0.896) 0.982 0.934 0.912 0.967 

Locus 2702 : 
2 alleles
18.1% missing data
   4   (0.858) 0.833 0.915 0.857 0.961 
   1   (0.142) 0.167 0.085 0.143 0.039 

Locus 2703 : 
2 alleles
3.6% missing data
   1   (0.898) 0.962 0.943 0.935 0.822 
   3   (0.102) 0.038 0.057 0.065 0.178 

Locus 2704 : 
2 alleles
4.3% missing data
   1   (0.881) 0.964 0.886 0.939 0.601 
   3   (0.119) 0.036 0.114 0.061 0.399 

Locus 2705 : 
2 alleles
2.9% missing data
   2   (0.870) 0.804 0.963 0.819 0.977 
   3   (0.130) 0.196 0.037 0.181 0.023 

Locus 2706 : 
2 alleles
3.6% missing data
   2   (0.850) 0.921 0.955 0.777 0.980 
   4   (0.150) 0.079 0.045 0.223 0.020 

Locus 2707 : 
2 alleles
3.6% missing data
   2   (0.849) 0.890 0.910 0.838 0.970 
   4   (0.151) 0.110 0.090 0.162 0.030 

Locus 2708 : 
2 alleles
12.3% missing data
   4   (0.438) 0.328 0.258 0.532 0.473 
   1   (0.562) 0.672 0.742 0.468 0.527 

Locus 2709 : 
2 alleles
16.7% missing data
   4   (0.875) 0.911 0.924 0.881 0.961 
   2   (0.125) 0.089 0.076 0.119 0.039 

Locus 2710 : 
2 alleles
5.1% missing data
   1   (0.685) 0.814 0.687 0.672 0.918 
   2   (0.315) 0.186 0.313 0.328 0.082 

Locus 2711 : 
2 alleles
13.0% missing data
   4   (0.894) 0.868 0.889 0.934 0.955 
   2   (0.106) 0.132 0.111 0.066 0.045 

Locus 2712 : 
2 alleles
4.3% missing data
   1   (0.908) 0.988 0.913 0.942 0.973 
   3   (0.092) 0.012 0.087 0.058 0.027 

Locus 2713 : 
2 alleles
10.1% missing data
   4   (0.835) 0.988 0.956 0.725 0.980 
   3   (0.165) 0.012 0.044 0.275 0.020 

Locus 2714 : 
2 alleles
6.5% missing data
   4   (0.816) 0.826 0.810 0.849 0.887 
   2   (0.184) 0.174 0.190 0.151 0.113 

Locus 2715 : 
2 alleles
5.8% missing data
   2   (0.614) 0.417 0.668 0.615 0.599 
   4   (0.386) 0.583 0.332 0.385 0.401 

Locus 2716 : 
2 alleles
7.2% missing data
   2   (0.895) 0.868 0.898 0.932 0.961 
   3   (0.105) 0.132 0.102 0.068 0.039 

Locus 2717 : 
2 alleles
4.3% missing data
   1   (0.927) 0.937 0.984 0.917 0.985 
   3   (0.073) 0.063 0.016 0.083 0.015 

Locus 2718 : 
2 alleles
4.3% missing data
   1   (0.907) 0.961 0.932 0.930 0.983 
   4   (0.093) 0.039 0.068 0.070 0.017 

Locus 2719 : 
2 alleles
17.4% missing data
   2   (0.659) 0.703 0.744 0.641 0.603 
   3   (0.341) 0.297 0.256 0.359 0.397 

Locus 2720 : 
2 alleles
3.6% missing data
   4   (0.902) 0.933 0.956 0.908 0.964 
   2   (0.098) 0.067 0.044 0.092 0.036 

Locus 2721 : 
2 alleles
1.4% missing data
   3   (0.850) 0.703 0.939 0.816 0.966 
   4   (0.150) 0.297 0.061 0.184 0.034 

Locus 2722 : 
2 alleles
2.2% missing data
   1   (0.866) 0.947 0.958 0.858 0.773 
   3   (0.134) 0.053 0.042 0.142 0.227 

Locus 2723 : 
2 alleles
5.1% missing data
   1   (0.913) 0.877 0.973 0.937 0.808 
   2   (0.087) 0.123 0.027 0.063 0.192 

Locus 2724 : 
2 alleles
2.9% missing data
   1   (0.865) 0.720 0.932 0.858 0.968 
   3   (0.135) 0.280 0.068 0.142 0.032 

Locus 2725 : 
2 alleles
1.4% missing data
   1   (0.875) 0.806 0.933 0.876 0.962 
   4   (0.125) 0.194 0.067 0.124 0.038 

Locus 2726 : 
2 alleles
13.8% missing data
   2   (0.937) 0.972 0.992 0.899 0.995 
   4   (0.063) 0.028 0.008 0.101 0.005 

Locus 2727 : 
2 alleles
2.2% missing data
   3   (0.915) 0.914 0.914 0.954 0.964 
   2   (0.085) 0.086 0.086 0.046 0.036 

Locus 2728 : 
2 alleles
3.6% missing data
   4   (0.857) 0.884 0.840 0.896 0.943 
   1   (0.143) 0.116 0.160 0.104 0.057 

Locus 2729 : 
2 alleles
0.7% missing data
   3   (0.896) 0.965 0.904 0.929 0.962 
   4   (0.104) 0.035 0.096 0.071 0.038 

Locus 2730 : 
2 alleles
13.0% missing data
   2   (0.905) 0.988 0.929 0.928 0.980 
   4   (0.095) 0.012 0.071 0.072 0.020 

Locus 2731 : 
2 alleles
6.5% missing data
   1   (0.852) 0.910 0.937 0.862 0.503 
   3   (0.148) 0.090 0.063 0.138 0.497 

Locus 2732 : 
2 alleles
13.8% missing data
   4   (0.402) 0.414 0.387 0.429 0.108 
   3   (0.598) 0.586 0.613 0.571 0.892 

Locus 2733 : 
2 alleles
2.2% missing data
   3   (0.821) 0.814 0.736 0.875 0.946 
   1   (0.179) 0.186 0.264 0.125 0.054 

Locus 2734 : 
2 alleles
8.7% missing data
   3   (0.823) 0.866 0.816 0.852 0.929 
   2   (0.177) 0.134 0.184 0.148 0.071 

Locus 2735 : 
2 alleles
11.6% missing data
   2   (0.908) 0.974 0.900 0.947 0.957 
   4   (0.092) 0.026 0.100 0.053 0.043 

Locus 2736 : 
2 alleles
5.1% missing data
   1   (0.159) 0.156 0.117 0.156 0.029 
   3   (0.841) 0.844 0.883 0.844 0.971 

Locus 2737 : 
2 alleles
2.9% missing data
   1   (0.904) 0.798 0.845 0.958 0.960 
   2   (0.096) 0.202 0.155 0.042 0.040 

Locus 2738 : 
2 alleles
14.5% missing data
   4   (0.915) 0.960 0.973 0.913 0.980 
   2   (0.085) 0.040 0.027 0.087 0.020 

Locus 2739 : 
2 alleles
2.2% missing data
   2   (0.098) 0.027 0.045 0.094 0.020 
   3   (0.902) 0.973 0.955 0.906 0.980 

Locus 2740 : 
2 alleles
6.5% missing data
   3   (0.130) 0.287 0.156 0.082 0.051 
   4   (0.870) 0.713 0.844 0.918 0.949 

Locus 2741 : 
2 alleles
5.8% missing data
   3   (0.891) 0.974 0.935 0.905 0.948 
   2   (0.109) 0.026 0.065 0.095 0.052 

Locus 2742 : 
2 alleles
3.6% missing data
   1   (0.904) 0.608 0.929 0.935 0.981 
   4   (0.096) 0.392 0.071 0.065 0.019 

Locus 2743 : 
2 alleles
4.3% missing data
   2   (0.881) 0.772 0.905 0.933 0.684 
   4   (0.119) 0.228 0.095 0.067 0.316 

Locus 2744 : 
2 alleles
15.9% missing data
   4   (0.877) 0.884 0.937 0.883 0.900 
   3   (0.123) 0.116 0.063 0.117 0.100 

Locus 2745 : 
2 alleles
6.5% missing data
   1   (0.898) 0.809 0.911 0.935 0.953 
   3   (0.102) 0.191 0.089 0.065 0.047 

Locus 2746 : 
2 alleles
3.6% missing data
   3   (0.759) 0.689 0.797 0.752 0.933 
   1   (0.241) 0.311 0.203 0.248 0.067 

Locus 2747 : 
2 alleles
6.5% missing data
   1   (0.901) 0.928 0.981 0.842 0.988 
   3   (0.099) 0.072 0.019 0.158 0.012 

Locus 2748 : 
2 alleles
2.2% missing data
   4   (0.662) 0.783 0.597 0.688 0.865 
   3   (0.338) 0.217 0.403 0.312 0.135 

Locus 2749 : 
2 alleles
5.8% missing data
   4   (0.840) 0.621 0.867 0.863 0.949 
   2   (0.160) 0.379 0.133 0.137 0.051 

Locus 2750 : 
2 alleles
11.6% missing data
   1   (0.904) 0.989 0.965 0.896 0.977 
   3   (0.096) 0.011 0.035 0.104 0.023 

Locus 2751 : 
2 alleles
14.5% missing data
   4   (0.913) 0.917 0.853 0.964 0.955 
   2   (0.087) 0.083 0.147 0.036 0.045 

Locus 2752 : 
2 alleles
10.9% missing data
   1   (0.551) 0.814 0.381 0.669 0.134 
   3   (0.449) 0.186 0.619 0.331 0.866 

Locus 2753 : 
2 alleles
3.6% missing data
   1   (0.192) 0.089 0.241 0.152 0.065 
   3   (0.808) 0.911 0.759 0.848 0.935 

Locus 2754 : 
2 alleles
13.0% missing data
   2   (0.773) 0.930 0.768 0.819 0.648 
   4   (0.227) 0.070 0.232 0.181 0.352 

Locus 2755 : 
2 alleles
5.8% missing data
   4   (0.863) 0.930 0.956 0.858 0.640 
   2   (0.137) 0.070 0.044 0.142 0.360 

Locus 2756 : 
2 alleles
4.3% missing data
   1   (0.911) 0.944 0.925 0.942 0.977 
   3   (0.089) 0.056 0.075 0.058 0.023 

Locus 2757 : 
2 alleles
5.8% missing data
   2   (0.902) 0.832 0.901 0.941 0.972 
   4   (0.098) 0.168 0.099 0.059 0.028 

Locus 2758 : 
2 alleles
11.6% missing data
   3   (0.911) 0.942 0.912 0.948 0.960 
   1   (0.089) 0.058 0.088 0.052 0.040 

Locus 2759 : 
2 alleles
10.1% missing data
   2   (0.910) 0.985 0.987 0.830 0.992 
   4   (0.090) 0.015 0.013 0.170 0.008 

Locus 2760 : 
2 alleles
12.3% missing data
   2   (0.772) 0.865 0.808 0.803 0.609 
   4   (0.228) 0.135 0.192 0.197 0.391 

Locus 2761 : 
2 alleles
3.6% missing data
   4   (0.855) 0.892 0.810 0.901 0.950 
   2   (0.145) 0.108 0.190 0.099 0.050 

Locus 2762 : 
2 alleles
7.2% missing data
   1   (0.372) 0.623 0.422 0.311 0.484 
   4   (0.628) 0.377 0.578 0.689 0.516 

Locus 2763 : 
2 alleles
4.3% missing data
   1   (0.206) 0.266 0.061 0.325 0.036 
   4   (0.794) 0.734 0.939 0.675 0.964 

Locus 2764 : 
2 alleles
11.6% missing data
   1   (0.937) 0.984 0.991 0.904 0.993 
   3   (0.063) 0.016 0.009 0.096 0.007 

Locus 2765 : 
2 alleles
5.1% missing data
   1   (0.922) 0.985 0.982 0.908 0.989 
   3   (0.078) 0.015 0.018 0.092 0.011 

Locus 2766 : 
2 alleles
4.3% missing data
   2   (0.784) 0.792 0.741 0.826 0.887 
   4   (0.216) 0.208 0.259 0.174 0.113 

Locus 2767 : 
2 alleles
4.3% missing data
   2   (0.882) 0.981 0.668 0.956 0.917 
   4   (0.118) 0.019 0.332 0.044 0.083 

Locus 2768 : 
2 alleles
3.6% missing data
   3   (0.791) 0.808 0.775 0.814 0.941 
   2   (0.209) 0.192 0.225 0.186 0.059 

Locus 2769 : 
2 alleles
14.5% missing data
   4   (0.195) 0.226 0.148 0.187 0.138 
   2   (0.805) 0.774 0.852 0.813 0.862 

Locus 2770 : 
2 alleles
3.6% missing data
   1   (0.871) 0.870 0.857 0.909 0.967 
   4   (0.129) 0.130 0.143 0.091 0.033 

Locus 2771 : 
2 alleles
3.6% missing data
   3   (0.887) 0.889 0.866 0.930 0.963 
   4   (0.113) 0.111 0.134 0.070 0.037 

Locus 2772 : 
2 alleles
13.0% missing data
   3   (0.797) 0.901 0.742 0.839 0.906 
   1   (0.203) 0.099 0.258 0.161 0.094 

Locus 2773 : 
2 alleles
1.4% missing data
   1   (0.922) 0.676 0.932 0.962 0.983 
   3   (0.078) 0.324 0.068 0.038 0.017 

Locus 2774 : 
2 alleles
13.0% missing data
   1   (0.743) 0.698 0.811 0.757 0.585 
   4   (0.257) 0.302 0.189 0.243 0.415 

Locus 2775 : 
2 alleles
4.3% missing data
   3   (0.799) 0.472 0.824 0.820 0.939 
   1   (0.201) 0.528 0.176 0.180 0.061 

Locus 2776 : 
2 alleles
2.9% missing data
   2   (0.915) 0.953 0.974 0.908 0.984 
   4   (0.085) 0.047 0.026 0.092 0.016 

Locus 2777 : 
2 alleles
5.8% missing data
   4   (0.091) 0.105 0.039 0.087 0.011 
   2   (0.909) 0.895 0.961 0.913 0.989 

Locus 2778 : 
2 alleles
5.1% missing data
   3   (0.911) 0.903 0.882 0.960 0.889 
   1   (0.089) 0.097 0.118 0.040 0.111 

Locus 2779 : 
2 alleles
13.0% missing data
   2   (0.946) 0.962 0.908 0.992 0.415 
   1   (0.054) 0.038 0.092 0.008 0.585 

Locus 2780 : 
2 alleles
13.0% missing data
   4   (0.923) 0.651 0.912 0.967 0.977 
   2   (0.077) 0.349 0.088 0.033 0.023 

Locus 2781 : 
2 alleles
3.6% missing data
   3   (0.840) 0.903 0.858 0.856 0.958 
   1   (0.160) 0.097 0.142 0.144 0.042 

Locus 2782 : 
2 alleles
11.6% missing data
   1   (0.847) 0.961 0.875 0.892 0.631 
   3   (0.153) 0.039 0.125 0.108 0.369 

Values of parameters used in structure:
DATAFILE=/home/compartido2/pablo_saenz/joey/structure/C_aus_x_C_mel/data_job_T19,	OUTFILE=/home/compartido2/pablo_saenz/joey/structure/C_aus_x_C_mel/structure_results/results_job_T19,	NUMINDS=138,	NUMLOCI=2782,	MISSING=0,	LABEL=1,	POPDATA=1,	POPFLAG=1,	PHENOTYPE=0,	EXTRACOLS=0,	MAXPOPS=4,	BURNIN=200000,	NUMREPS=300000,	USEPOPINFO=0,	INFERALPHA=1,	INFERLAMBDA=0,	POPSPECIFICLAMBDA=0,	POPALPHAS=0,	COMPUTEPROB=1,	NOADMIX=0,	ADMBURNIN=2500,	UPDATEFREQ=1,	PRINTLIKES=0,	INTERMEDSAVE=0,	PRINTKLD=0,	PRINTNET=0,	PRINTLAMBDA=0,	ANCESTDIST=0,	NUMBOXES=1000,	ANCESTPINT=0.90000,	GENSBACK=2,	MIGRPRIOR=0.05000,	PRINTQHAT=1,	PRINTQSUM=0,	ALPHA=1.0000,	FREQSCORR=1,	FPRIORMEAN=0.0100,	FPRIORSD=0.0500,	ONEFST=0,	LAMBDA=1.0000,	UNIFPRIORALPHA=1,	ALPHAMAX=10.0000,	ALPHAPRIORA=1.0000,	ALPHAPRIORB=2.0000,	ALPHAPROPSD=0.0250,	STARTATPOPINFO=0,	RANDOMIZE=1,	LINKAGE=0,	METROFREQ=10,	REPORTHITRATE=0,	MARKOVPHASE=-1,	PHASED=0,	PLOIDY=2,	PHASEINFO=0	LOCPRIOR=1, 	LOCPRIORINIT=1.000000, 	LOCDATA=1, 	LOCISPOP=0, 	LOCPRIORSTEP=0.100000, 	MAXLOCPRIOR=20.000000, 	SEED=1506200573,	
[STRAT parameters]:    NUMSIMSTATS=1000,	PHENOTYPECOL=-9,	POOLFREQ=10,	LOCUSxONLY=0,	EMERROR=0.00100,	MISSINGPHENO=-9,	
