# Supplementary material for: Population genomic response to geographic gradients by widespread and endemic fishes of the Arabian Peninsula
Source: Ecol Evol. 2020 Apr 12;10(10):4314–30. doi: 10.1002/ece3.6199 (PMC7246217; doi:10.1002/ece3.6199)
Supplement: Supplementary file 6 — Appendix S1 [file ECE3-10-4314-s006.zip › Appendix S1, STRUCTURE and PCA Plots, Dryad/STRUCTURE/C. austriacus & C. melapterus/results_job_T19_q]

 C_aust_RS25  1 0.0128 0.0029 0.9827 0.0016 
 C_aust_RS25  1 0.0133 0.0011 0.9832 0.0025 
 C_aust_RS26  1 0.0242 0.0011 0.9735 0.0011 
 C_aust_RS26  1 0.0066 0.0035 0.9889 0.0009 
 C_aust_RS26  1 0.0244 0.0033 0.9714 0.0009 
 C_aust_RS26  1 0.0107 0.0018 0.9865 0.0011 
 C_aust_RS26  1 0.0241 0.0017 0.9734 0.0008 
 C_aust_RS26  1 0.0117 0.0103 0.9771 0.0009 
 C_aust_RS26  1 0.0074 0.0017 0.9904 0.0005 
 C_aust_RS26  1 0.0055 0.0019 0.9915 0.0011 
 C_aust_RS26  1 0.0381 0.0017 0.9594 0.0008 
 C_aust_RS26  1 0.0043 0.0019 0.9928 0.0009 
 C_aust_RS27  2 0.0358 0.0009 0.9609 0.0024 
 C_aust_RS27  2 0.0020 0.0013 0.9918 0.0049 
 C_aust_RS27  2 0.0011 0.0051 0.9897 0.0041 
 C_aust_RS27  2 0.0138 0.0033 0.9727 0.0102 
 C_aust_RS27  2 0.0050 0.0167 0.9522 0.0261 
 C_aust_RS27  2 0.0056 0.0010 0.9900 0.0035 
 C_aust_RS27  2 0.0013 0.0009 0.9955 0.0022 
 C_aust_RS27  2 0.0222 0.0112 0.9598 0.0067 
 C_aust_RS27  2 0.0020 0.0024 0.9763 0.0193 
 C_aust_RS27  2 0.0192 0.0025 0.9751 0.0033 
 C_aust_RS27  2 0.0034 0.0028 0.9816 0.0122 
 C_aust_RS27  2 0.0116 0.0016 0.9851 0.0017 
 C_aust_RS46  4 0.0051 0.0017 0.9890 0.0042 
 C_aust_RS48  4 0.0026 0.0006 0.9963 0.0004 
 C_aust_RS51  4 0.0031 0.0016 0.9934 0.0018 
 C_aust_RS53  4 0.0315 0.0007 0.9674 0.0004 
 C_aust_RS54  4 0.0031 0.0004 0.9957 0.0007 
 C_aust_RS55  4 0.0038 0.0012 0.9945 0.0005 
 C_aust_RS57  4 0.0011 0.0004 0.9976 0.0010 
 C_aust_RS58  4 0.0037 0.0006 0.9953 0.0004 
 C_aust_RS59  4 0.0106 0.0016 0.9747 0.0131 
 C_aust_RS97  4 0.0013 0.0014 0.9967 0.0006 
 C_aust_RS98  4 0.0026 0.0004 0.9962 0.0009 
 C_aust_RS52  9 0.0031 0.0005 0.9959 0.0005 
 C_aust_RS53  9 0.0020 0.0010 0.9939 0.0031 
 C_aust_RS53  9 0.0010 0.0005 0.9979 0.0006 
 C_aust_RS53  9 0.0010 0.0004 0.9979 0.0007 
 C_aust_RS53  9 0.0737 0.0008 0.9241 0.0014 
 C_aust_RS53  9 0.0112 0.0013 0.9871 0.0004 
 C_aust_RS53  9 0.0020 0.0008 0.9846 0.0126 
 C_aust_RS53  9 0.0025 0.0006 0.9965 0.0004 
 C_aust_RS53  9 0.0087 0.0005 0.9899 0.0009 
 C_aust_RS53  9 0.0011 0.0010 0.9976 0.0003 
 C_aust_RS53  9 0.0009 0.0008 0.9980 0.0004 
 C_aust_RS53  9 0.0040 0.0006 0.9949 0.0005 
 C_aust_RS14 10 0.0016 0.0019 0.9964 0.0002 
 C_aust_RS14 10 0.0050 0.0037 0.9909 0.0003 
 C_aust_RS14 10 0.0026 0.0010 0.9961 0.0003 
 C_aust_RS14 10 0.0017 0.0018 0.9963 0.0002 
 C_aust_RS15 10 0.0012 0.0012 0.9972 0.0004 
 C_aust_RS17 10 0.0370 0.0189 0.9437 0.0004 
 C_aust_RS26 10 0.0272 0.0033 0.9692 0.0003 
 C_aust_RS26 10 0.0060 0.0012 0.9927 0.0001 
 C_aust_RS26 10 0.0107 0.0113 0.9777 0.0003 
 C_aust_RS27 10 0.0166 0.0006 0.9826 0.0002 
 C_aust_RS27 10 0.0013 0.0005 0.9979 0.0002 
 C_aust_RS27 10 0.0016 0.0012 0.9968 0.0004 
 C_aust_RS35 20 0.0076 0.0016 0.9902 0.0006 
 C_aust_RS36 20 0.0098 0.0023 0.9874 0.0006 
 C_aust_RS36 20 0.0090 0.0038 0.9863 0.0009 
 C_aust_RS37 20 0.0126 0.0027 0.9840 0.0007 
 C_aust_RS37 20 0.0073 0.0057 0.9866 0.0004 
 C_aust_RS37 20 0.0084 0.0021 0.9884 0.0011 
 C_aust_RS37 20 0.0043 0.0016 0.9910 0.0031 
 C_aust_RS37 20 0.0060 0.0025 0.9910 0.0006 
 C_aust_RS37 20 0.0080 0.0043 0.9869 0.0008 
 C_aust_RS37 20 0.0129 0.0020 0.9834 0.0017 
 C_aust_RS37 20 0.0132 0.0035 0.9828 0.0005 
 C_aust_RS37 20 0.0052 0.0036 0.9907 0.0005 
  C_aust_A1b 22 0.0020 0.0006 0.9971 0.0003 
   C_aust_A2 22 0.0024 0.0100 0.9864 0.0012 
   C_aust_A3 22 0.0763 0.0035 0.9196 0.0006 
   C_aust_A4 22 0.0030 0.0018 0.9949 0.0004 
   C_aust_A5 22 0.0015 0.0017 0.9962 0.0006 
   C_aust_A6 22 0.0185 0.0007 0.9794 0.0014 
   C_aust_A7 22 0.0016 0.0008 0.9969 0.0007 
 C_melap_RS4 12 0.0045 0.8276 0.0021 0.1659 
 C_melap_RS4 12 0.0021 0.8913 0.0010 0.1055 
 C_melap_RS4 12 0.0015 0.8329 0.0019 0.1638 
 C_melap_RS4 12 0.0009 0.8174 0.0012 0.1805 
 C_melap_RS4 12 0.0006 0.8358 0.0020 0.1616 
 C_melap_RS4 12 0.0013 0.8599 0.0016 0.1371 
 C_melap_RS4 12 0.0012 0.8792 0.0015 0.1182 
 C_melap_RS4 12 0.0012 0.8597 0.0014 0.1378 
 C_melap_RS4 12 0.0015 0.8510 0.0024 0.1450 
 C_melap_RS4 12 0.0013 0.8564 0.0010 0.1413 
 C_melap_RS4 12 0.0107 0.8540 0.0020 0.1332 
 C_melap_RS4 12 0.0012 0.8321 0.0015 0.1652 
 C_melap_RS4 13 0.0004 0.0065 0.0001 0.9930 
 C_melap_RS4 13 0.0010 0.0123 0.0002 0.9864 
 C_melap_RS4 13 0.0802 0.7643 0.0005 0.1550 
 C_melap_RS4 13 0.0436 0.8187 0.0021 0.1355 
 C_melap_RS4 13 0.0102 0.9061 0.0007 0.0830 
 C_melap_RS4 13 0.0903 0.8011 0.0240 0.0845 
 C_melap_RS4 13 0.0684 0.7883 0.0008 0.1425 
 C_melap_RS4 13 0.0119 0.9053 0.0031 0.0797 
 C_melap_RS4 13 0.0265 0.8331 0.0025 0.1379 
 C_melap_RS4 13 0.0325 0.9240 0.0008 0.0426 
 C_melap_RS4 13 0.0019 0.9403 0.0006 0.0571 
 C_melap_RS4 13 0.0397 0.8222 0.0009 0.1372 
 C_melap_RS1 14 0.0059 0.9110 0.0016 0.0815 
 C_melap_RS1 14 0.0064 0.8327 0.0010 0.1600 
 C_melap_RS1 14 0.0176 0.8525 0.0016 0.1283 
 C_melap_RS1 14 0.0224 0.7839 0.0022 0.1916 
 C_melap_RS1 14 0.0131 0.8263 0.0020 0.1587 
 C_melap_RS1 14 0.0111 0.8790 0.0035 0.1065 
 C_melap_RS1 14 0.0084 0.7583 0.0009 0.2323 
 C_melap_RS1 14 0.0259 0.8033 0.0015 0.1693 
 C_melap_RS1 14 0.0162 0.8280 0.0018 0.1541 
 C_melap_RS1 14 0.0335 0.8196 0.0017 0.1452 
 C_melap_RS1 14 0.0328 0.8487 0.0012 0.1173 
 C_melap_RS1 14 0.0071 0.8650 0.0010 0.1269 
 C_melap_RS4 16 0.0433 0.8018 0.0040 0.1509 
 C_melap_RS4 16 0.0335 0.8427 0.0036 0.1201 
 C_melap_RS4 16 0.0314 0.8429 0.0017 0.1240 
 C_melap_RS4 16 0.0617 0.7963 0.0125 0.1296 
 C_melap_RS4 16 0.0697 0.7521 0.0064 0.1718 
 C_melap_RS4 16 0.0077 0.8475 0.0017 0.1431 
 C_melap_RS4 16 0.0100 0.8589 0.0027 0.1285 
 C_melap_RS4 16 0.0109 0.8620 0.0049 0.1222 
 C_melap_RS4 16 0.0176 0.8716 0.0029 0.1080 
 C_melap_RS4 16 0.0224 0.8181 0.0083 0.1512 
 C_melap_RS4 16 0.0070 0.9110 0.0023 0.0798 
 C_melap_RS4 16 0.0151 0.8718 0.0042 0.1088 
 C_melap_RS5 19 0.0467 0.8310 0.0034 0.1189 
 C_melap_RS5 19 0.0371 0.7958 0.0074 0.1597 
 C_melap_RS5 19 0.0675 0.8233 0.0067 0.1025 
 C_melap_RS5 19 0.0563 0.8236 0.0047 0.1154 
 C_melap_RS5 19 0.0180 0.8248 0.0030 0.1542 
 C_melap_RS5 19 0.0271 0.7957 0.0032 0.1739 
 C_melap_RS5 19 0.0340 0.8406 0.0065 0.1189 
 C_melap_RS5 19 0.0444 0.8058 0.0071 0.1427 
 C_melap_RS5 19 0.0577 0.8316 0.0043 0.1064 
 C_melap_RS5 19 0.0384 0.8432 0.0048 0.1136 
 C_melap_RS5 19 0.0672 0.7852 0.0165 0.1311 
 C_melap_RS5 19 0.0489 0.8057 0.0031 0.1423 
