# Supplementary material for: Population genomic response to geographic gradients by widespread and endemic fishes of the Arabian Peninsula
Source: Ecol Evol. 2020 Apr 12;10(10):4314–30. doi: 10.1002/ece3.6199 (PMC7246217; doi:10.1002/ece3.6199)
Supplement: Supplementary file 6 — Appendix S1 [file ECE3-10-4314-s006.zip › Appendix S1, STRUCTURE and PCA Plots, Dryad/STRUCTURE/C. austriacus & C. melapterus/results_job_T20_f]

----------------------------------------------------
STRUCTURE by Pritchard, Stephens and Donnelly (2000)
     and Falush, Stephens and Pritchard (2003)
       Code by Pritchard, Falush and Hubisz
             Version 2.3.4 (Jul 2012)
----------------------------------------------------


Command line arguments:   /home/compartido2/pablo_saenz/Structure/structure_kernel_src/structure -m parameter_job_T20 
Input File:    /home/compartido2/pablo_saenz/joey/structure/C_aus_x_C_mel/data_job_T20

Run parameters:
   138 individuals
   2782 loci
   4 populations assumed
   200000 Burn-in period
   300000 Reps
LOCPRIOR model used


--------------------------------------------
Proportion of membership of each pre-defined
 population in each of the 4 clusters

Given    Inferred Clusters              Number of
 Pop       1      2      3      4      Individuals

  1:     0.991  0.005  0.000  0.003       12
  2:     0.984  0.006  0.006  0.004       12
  4:     0.991  0.006  0.003  0.001       11
  9:     0.995  0.004  0.001  0.000       12
 10:     0.990  0.003  0.000  0.006       12
 12:     0.001  0.074  0.151  0.774       12
 13:     0.002  0.041  0.252  0.705       12
 14:     0.002  0.050  0.151  0.797       12
 16:     0.004  0.036  0.129  0.831       12
 19:     0.006  0.041  0.131  0.823       12
 20:     0.988  0.007  0.001  0.004       12
 22:     0.976  0.022  0.001  0.002        7
--------------------------------------------

Allele-freq. divergence among pops (Net nucleotide distance),
computed using point estimates of P.

      1       2       3       4      
 1      -    0.0237  0.0328  0.0106  
 2   0.0237     -    0.0430  0.0180  
 3   0.0328  0.0430     -    0.0270  
 4   0.0106  0.0180  0.0270     -    

Average distances (expected heterozygosity) between individuals in same cluster:
cluster  1  : 0.2398 
cluster  2  : 0.1852 
cluster  3  : 0.1830 
cluster  4  : 0.2360 

--------------------------------------------
Estimated Ln Prob of Data   = -269041.8
Mean value of ln likelihood = -266083.7
Variance of ln likelihood   = 5916.2
Mean value of alpha         = 5.7962

Mean value of alpha_local for each location:
	location  1:  14.8921  0.0896  0.0057  0.0741
	location  2:  6.1929  0.0800  0.0814  0.0490
	location  4:  6.6531  0.0574  0.0414  0.0256
	location  9:  1.9541  0.0383  0.0131  0.0079
	location 10:  8.2125  0.0446  0.0206  0.0879
	location 12:  0.0549  1.6424  3.1765  14.7412
	location 13:  0.0155  0.0811  0.4146  0.5970
	location 14:  0.0639  1.0343  3.5685  17.4839
	location 16:  0.1064  0.8042  2.7323  14.9205
	location 19:  0.2009  1.4740  4.4485  24.7589
	location 20:  23.1490  0.2018  0.0426  0.1535
	location 22:  6.4173  0.1508  0.0277  0.0371

Mean value of Fst_1         = 0.0387
Mean value of Fst_2         = 0.9818
Mean value of Fst_3         = 0.3975
Mean value of Fst_4         = 0.0662

Mean value of r = 0.0602

Inferred ancestry of individuals:
        Label (%Miss) Pop:  Inferred clusters
  1 C_aust_RS25    (1)    1 :  0.987 0.010 0.000 0.003 
  2 C_aust_RS25    (2)    1 :  0.990 0.009 0.000 0.001 
  3 C_aust_RS26    (1)    1 :  0.987 0.011 0.000 0.001 
  4 C_aust_RS26    (0)    1 :  0.993 0.003 0.000 0.005 
  5 C_aust_RS26    (1)    1 :  0.993 0.002 0.000 0.004 
  6 C_aust_RS26    (1)    1 :  0.994 0.004 0.000 0.002 
  7 C_aust_RS26    (0)    1 :  0.987 0.011 0.000 0.002 
  8 C_aust_RS26    (0)    1 :  0.981 0.005 0.000 0.014 
  9 C_aust_RS26    (1)    1 :  0.995 0.003 0.000 0.002 
 10 C_aust_RS26    (0)    1 :  0.995 0.002 0.000 0.002 
 11 C_aust_RS26    (2)    1 :  0.995 0.002 0.000 0.002 
 12 C_aust_RS26    (0)    1 :  0.996 0.001 0.000 0.002 
 13 C_aust_RS27    (4)    2 :  0.976 0.022 0.001 0.001 
 14 C_aust_RS27    (1)    2 :  0.994 0.002 0.003 0.001 
 15 C_aust_RS27    (1)    2 :  0.989 0.005 0.002 0.004 
 16 C_aust_RS27    (2)    2 :  0.987 0.002 0.007 0.005 
 17 C_aust_RS27    (4)    2 :  0.952 0.004 0.023 0.021 
 18 C_aust_RS27    (1)    2 :  0.996 0.002 0.002 0.001 
 19 C_aust_RS27   (10)    2 :  0.994 0.004 0.001 0.001 
 20 C_aust_RS27    (2)    2 :  0.964 0.024 0.004 0.008 
 21 C_aust_RS27    (4)    2 :  0.980 0.002 0.016 0.002 
 22 C_aust_RS27    (1)    2 :  0.992 0.004 0.002 0.002 
 23 C_aust_RS27    (1)    2 :  0.986 0.002 0.009 0.003 
 24 C_aust_RS27    (0)    2 :  0.996 0.002 0.001 0.001 
 25 C_aust_RS46    (5)    4 :  0.991 0.003 0.004 0.002 
 26 C_aust_RS48    (8)    4 :  0.996 0.003 0.000 0.001 
 27 C_aust_RS51    (4)    4 :  0.993 0.003 0.002 0.002 
 28 C_aust_RS53    (1)    4 :  0.981 0.018 0.000 0.001 
 29 C_aust_RS54    (2)    4 :  0.998 0.001 0.001 0.000 
 30 C_aust_RS55   (14)    4 :  0.979 0.020 0.001 0.001 
 31 C_aust_RS57    (3)    4 :  0.998 0.001 0.001 0.000 
 32 C_aust_RS58    (1)    4 :  0.996 0.003 0.001 0.001 
 33 C_aust_RS59    (2)    4 :  0.972 0.011 0.016 0.001 
 34 C_aust_RS97    (2)    4 :  0.997 0.001 0.001 0.001 
 35 C_aust_RS98    (1)    4 :  0.998 0.001 0.001 0.000 
 36 C_aust_RS52    (2)    9 :  0.999 0.001 0.000 0.000 
 37 C_aust_RS53    (4)    9 :  0.996 0.002 0.002 0.000 
 38 C_aust_RS53    (6)    9 :  0.999 0.001 0.000 0.000 
 39 C_aust_RS53    (3)    9 :  0.999 0.001 0.000 0.000 
 40 C_aust_RS53    (9)    9 :  0.977 0.022 0.001 0.000 
 41 C_aust_RS53    (4)    9 :  0.988 0.011 0.000 0.000 
 42 C_aust_RS53    (4)    9 :  0.990 0.003 0.007 0.000 
 43 C_aust_RS53    (3)    9 :  0.998 0.002 0.000 0.000 
 44 C_aust_RS53    (8)    9 :  0.994 0.005 0.000 0.000 
 45 C_aust_RS53    (2)    9 :  0.999 0.001 0.000 0.000 
 46 C_aust_RS53    (6)    9 :  0.999 0.001 0.000 0.000 
 47 C_aust_RS53    (2)    9 :  0.997 0.002 0.000 0.000 
 48 C_aust_RS14    (2)   10 :  0.995 0.001 0.000 0.003 
 49 C_aust_RS14    (3)   10 :  0.991 0.001 0.000 0.007 
 50 C_aust_RS14    (1)   10 :  0.996 0.001 0.000 0.002 
 51 C_aust_RS14    (1)   10 :  0.994 0.002 0.000 0.003 
 52 C_aust_RS15    (1)   10 :  0.995 0.002 0.001 0.002 
 53 C_aust_RS17    (1)   10 :  0.964 0.015 0.001 0.021 
 54 C_aust_RS26    (3)   10 :  0.988 0.001 0.001 0.010 
 55 C_aust_RS26    (1)   10 :  0.992 0.005 0.000 0.003 
 56 C_aust_RS26    (1)   10 :  0.978 0.006 0.000 0.016 
 57 C_aust_RS27    (0)   10 :  0.994 0.004 0.000 0.002 
 58 C_aust_RS27    (8)   10 :  0.998 0.001 0.000 0.001 
 59 C_aust_RS27    (1)   10 :  0.996 0.001 0.000 0.003 
 60 C_aust_RS35    (1)   20 :  0.992 0.004 0.001 0.003 
 61 C_aust_RS36   (11)   20 :  0.991 0.004 0.001 0.004 
 62 C_aust_RS36    (4)   20 :  0.983 0.011 0.001 0.005 
 63 C_aust_RS37    (2)   20 :  0.990 0.005 0.001 0.004 
 64 C_aust_RS37    (1)   20 :  0.986 0.006 0.000 0.008 
 65 C_aust_RS37    (1)   20 :  0.992 0.004 0.001 0.003 
 66 C_aust_RS37    (2)   20 :  0.991 0.004 0.002 0.003 
 67 C_aust_RS37    (1)   20 :  0.985 0.011 0.001 0.004 
 68 C_aust_RS37    (1)   20 :  0.983 0.011 0.001 0.006 
 69 C_aust_RS37    (0)   20 :  0.990 0.005 0.002 0.003 
 70 C_aust_RS37    (0)   20 :  0.988 0.006 0.001 0.005 
 71 C_aust_RS37    (0)   20 :  0.987 0.007 0.000 0.005 
 72 C_aust_A1b    (6)   22 :  0.996 0.003 0.000 0.001 
 73 C_aust_A2    (4)   22 :  0.977 0.016 0.001 0.005 
 74 C_aust_A3   (21)   22 :  0.894 0.104 0.001 0.002 
 75 C_aust_A4    (7)   22 :  0.993 0.006 0.000 0.001 
 76 C_aust_A5   (13)   22 :  0.995 0.003 0.001 0.001 
 77 C_aust_A6    (8)   22 :  0.983 0.015 0.001 0.001 
 78 C_aust_A7    (2)   22 :  0.992 0.007 0.001 0.001 
 79 C_melap_RS4   (19)   12 :  0.002 0.036 0.171 0.792 
 80 C_melap_RS4   (20)   12 :  0.001 0.041 0.101 0.857 
 81 C_melap_RS4   (19)   12 :  0.002 0.066 0.170 0.761 
 82 C_melap_RS4   (27)   12 :  0.001 0.043 0.195 0.760 
 83 C_melap_RS4   (20)   12 :  0.002 0.057 0.172 0.769 
 84 C_melap_RS4   (22)   12 :  0.001 0.084 0.145 0.770 
 85 C_melap_RS4   (24)   12 :  0.002 0.125 0.118 0.756 
 86 C_melap_RS4   (34)   12 :  0.001 0.158 0.133 0.708 
 87 C_melap_RS4   (20)   12 :  0.002 0.044 0.149 0.805 
 88 C_melap_RS4   (29)   12 :  0.001 0.103 0.147 0.750 
 89 C_melap_RS4   (22)   12 :  0.002 0.062 0.129 0.807 
 90 C_melap_RS4   (23)   12 :  0.001 0.065 0.176 0.758 
 91 C_melap_RS4   (29)   13 :  0.000 0.001 0.994 0.005 
 92 C_melap_RS4    (7)   13 :  0.000 0.002 0.987 0.010 
 93 C_melap_RS4   (12)   13 :  0.000 0.005 0.150 0.845 
 94 C_melap_RS4   (14)   13 :  0.001 0.015 0.132 0.852 
 95 C_melap_RS4   (11)   13 :  0.001 0.075 0.082 0.843 
 96 C_melap_RS4   (15)   13 :  0.017 0.002 0.076 0.905 
 97 C_melap_RS4    (9)   13 :  0.001 0.006 0.139 0.854 
 98 C_melap_RS4    (8)   13 :  0.001 0.003 0.075 0.921 
 99 C_melap_RS4    (8)   13 :  0.002 0.025 0.135 0.838 
100 C_melap_RS4    (8)   13 :  0.000 0.038 0.040 0.921 
101 C_melap_RS4   (23)   13 :  0.002 0.311 0.082 0.606 
102 C_melap_RS4    (7)   13 :  0.001 0.010 0.131 0.858 
103 C_melap_RS1   (23)   14 :  0.001 0.098 0.082 0.819 
104 C_melap_RS1   (41)   14 :  0.001 0.170 0.170 0.659 
105 C_melap_RS1   (14)   14 :  0.002 0.033 0.128 0.837 
106 C_melap_RS1   (13)   14 :  0.002 0.015 0.192 0.791 
107 C_melap_RS1   (12)   14 :  0.002 0.027 0.163 0.808 
108 C_melap_RS1   (13)   14 :  0.003 0.021 0.110 0.866 
109 C_melap_RS1   (18)   14 :  0.001 0.038 0.249 0.712 
110 C_melap_RS1   (14)   14 :  0.001 0.030 0.169 0.799 
111 C_melap_RS1   (12)   14 :  0.002 0.024 0.158 0.817 
112 C_melap_RS1   (13)   14 :  0.002 0.053 0.147 0.798 
113 C_melap_RS1   (12)   14 :  0.001 0.025 0.116 0.858 
114 C_melap_RS1   (24)   14 :  0.001 0.072 0.133 0.794 
115 C_melap_RS4    (3)   16 :  0.003 0.021 0.148 0.828 
116 C_melap_RS4    (4)   16 :  0.003 0.038 0.119 0.840 
117 C_melap_RS4   (13)   16 :  0.002 0.044 0.125 0.830 
118 C_melap_RS4   (10)   16 :  0.011 0.021 0.126 0.842 
119 C_melap_RS4    (3)   16 :  0.005 0.013 0.165 0.817 
120 C_melap_RS4    (5)   16 :  0.001 0.038 0.149 0.811 
121 C_melap_RS4    (3)   16 :  0.002 0.053 0.130 0.815 
122 C_melap_RS4    (2)   16 :  0.004 0.024 0.126 0.846 
123 C_melap_RS4    (6)   16 :  0.003 0.039 0.110 0.848 
124 C_melap_RS4    (8)   16 :  0.007 0.049 0.155 0.789 
125 C_melap_RS4   (16)   16 :  0.002 0.051 0.087 0.860 
126 C_melap_RS4    (4)   16 :  0.004 0.042 0.112 0.843 
127 C_melap_RS5    (2)   19 :  0.003 0.058 0.118 0.821 
128 C_melap_RS5    (2)   19 :  0.006 0.039 0.158 0.797 
129 C_melap_RS5   (14)   19 :  0.006 0.024 0.099 0.871 
130 C_melap_RS5   (11)   19 :  0.004 0.033 0.114 0.849 
131 C_melap_RS5    (2)   19 :  0.003 0.056 0.157 0.785 
132 C_melap_RS5    (6)   19 :  0.003 0.038 0.175 0.784 
133 C_melap_RS5    (3)   19 :  0.006 0.022 0.116 0.857 
134 C_melap_RS5    (8)   19 :  0.007 0.072 0.145 0.775 
135 C_melap_RS5    (2)   19 :  0.004 0.038 0.106 0.852 
136 C_melap_RS5    (4)   19 :  0.005 0.056 0.114 0.825 
137 C_melap_RS5    (2)   19 :  0.018 0.025 0.126 0.831 
138 C_melap_RS5    (7)   19 :  0.003 0.029 0.140 0.828 


Estimated Allele Frequencies in each cluster
First column gives estimated ancestral frequencies


Locus 1 : 
2 alleles
14.5% missing data
   1   (0.892) 0.892 0.636 0.979 0.949 
   3   (0.108) 0.108 0.364 0.021 0.051 

Locus 2 : 
2 alleles
14.5% missing data
   2   (0.428) 0.442 0.699 0.107 0.433 
   4   (0.572) 0.558 0.301 0.893 0.567 

Locus 3 : 
2 alleles
5.1% missing data
   1   (0.886) 0.868 0.986 0.979 0.947 
   4   (0.114) 0.132 0.014 0.021 0.053 

Locus 4 : 
2 alleles
10.1% missing data
   1   (0.090) 0.044 0.708 0.024 0.083 
   4   (0.910) 0.956 0.292 0.976 0.917 

Locus 5 : 
2 alleles
2.2% missing data
   2   (0.890) 0.940 0.986 0.727 0.906 
   4   (0.110) 0.060 0.014 0.273 0.094 

Locus 6 : 
2 alleles
5.1% missing data
   3   (0.897) 0.895 0.990 0.850 0.969 
   2   (0.103) 0.105 0.010 0.150 0.031 

Locus 7 : 
2 alleles
10.1% missing data
   1   (0.575) 0.431 0.709 0.646 0.789 
   3   (0.425) 0.569 0.291 0.354 0.211 

Locus 8 : 
2 alleles
15.9% missing data
   2   (0.792) 0.849 0.795 0.388 0.803 
   4   (0.208) 0.151 0.205 0.612 0.197 

Locus 9 : 
2 alleles
2.2% missing data
   3   (0.916) 0.949 0.980 0.980 0.925 
   1   (0.084) 0.051 0.020 0.020 0.075 

Locus 10 : 
2 alleles
7.2% missing data
   1   (0.585) 0.656 0.863 0.371 0.488 
   3   (0.415) 0.344 0.137 0.629 0.512 

Locus 11 : 
2 alleles
6.5% missing data
   4   (0.755) 0.793 0.809 0.192 0.814 
   1   (0.245) 0.207 0.191 0.808 0.186 

Locus 12 : 
2 alleles
5.8% missing data
   1   (0.300) 0.379 0.145 0.064 0.204 
   3   (0.700) 0.621 0.855 0.936 0.796 

Locus 13 : 
2 alleles
1.4% missing data
   3   (0.915) 0.961 0.938 0.975 0.882 
   4   (0.085) 0.039 0.062 0.025 0.118 

Locus 14 : 
2 alleles
18.1% missing data
   1   (0.882) 0.917 0.352 0.969 0.907 
   4   (0.118) 0.083 0.648 0.031 0.093 

Locus 15 : 
2 alleles
14.5% missing data
   2   (0.107) 0.077 0.079 0.223 0.055 
   4   (0.893) 0.923 0.921 0.777 0.945 

Locus 16 : 
2 alleles
19.6% missing data
   1   (0.906) 0.905 0.969 0.982 0.958 
   4   (0.094) 0.095 0.031 0.018 0.042 

Locus 17 : 
2 alleles
9.4% missing data
   1   (0.921) 0.970 0.990 0.701 0.932 
   3   (0.079) 0.030 0.010 0.299 0.068 

Locus 18 : 
2 alleles
6.5% missing data
   4   (0.790) 0.829 0.806 0.806 0.800 
   2   (0.210) 0.171 0.194 0.194 0.200 

Locus 19 : 
2 alleles
2.2% missing data
   2   (0.883) 0.906 0.980 0.955 0.905 
   1   (0.117) 0.094 0.020 0.045 0.095 

Locus 20 : 
2 alleles
17.4% missing data
   1   (0.920) 0.852 0.995 0.991 0.987 
   3   (0.080) 0.148 0.005 0.009 0.013 

Locus 21 : 
2 alleles
17.4% missing data
   3   (0.251) 0.254 0.088 0.067 0.244 
   4   (0.749) 0.746 0.912 0.933 0.756 

Locus 22 : 
2 alleles
3.6% missing data
   2   (0.138) 0.080 0.158 0.235 0.142 
   4   (0.862) 0.920 0.842 0.765 0.858 

Locus 23 : 
2 alleles
4.3% missing data
   2   (0.896) 0.928 0.988 0.969 0.904 
   1   (0.104) 0.072 0.012 0.031 0.096 

Locus 24 : 
2 alleles
12.3% missing data
   4   (0.741) 0.753 0.780 0.579 0.800 
   2   (0.259) 0.247 0.220 0.421 0.200 

Locus 25 : 
2 alleles
6.5% missing data
   2   (0.400) 0.329 0.424 0.472 0.492 
   4   (0.600) 0.671 0.576 0.528 0.508 

Locus 26 : 
2 alleles
8.0% missing data
   1   (0.846) 0.811 0.823 0.965 0.925 
   3   (0.154) 0.189 0.177 0.035 0.075 

Locus 27 : 
2 alleles
10.1% missing data
   2   (0.302) 0.253 0.261 0.249 0.348 
   3   (0.698) 0.747 0.739 0.751 0.652 

Locus 28 : 
2 alleles
3.6% missing data
   2   (0.356) 0.350 0.119 0.125 0.399 
   3   (0.644) 0.650 0.881 0.875 0.601 

Locus 29 : 
2 alleles
13.8% missing data
   4   (0.251) 0.280 0.219 0.055 0.199 
   2   (0.749) 0.720 0.781 0.945 0.801 

Locus 30 : 
2 alleles
10.9% missing data
   3   (0.869) 0.933 0.808 0.867 0.804 
   1   (0.131) 0.067 0.192 0.133 0.196 

Locus 31 : 
2 alleles
12.3% missing data
   2   (0.926) 0.920 0.983 0.988 0.977 
   4   (0.074) 0.080 0.017 0.012 0.023 

Locus 32 : 
2 alleles
8.0% missing data
   3   (0.814) 0.886 0.792 0.575 0.783 
   1   (0.186) 0.114 0.208 0.425 0.217 

Locus 33 : 
2 alleles
6.5% missing data
   4   (0.894) 0.915 0.986 0.971 0.919 
   2   (0.106) 0.085 0.014 0.029 0.081 

Locus 34 : 
2 alleles
5.1% missing data
   3   (0.773) 0.727 0.885 0.948 0.849 
   1   (0.227) 0.273 0.115 0.052 0.151 

Locus 35 : 
2 alleles
2.2% missing data
   2   (0.904) 0.931 0.887 0.971 0.928 
   4   (0.096) 0.069 0.113 0.029 0.072 

Locus 36 : 
2 alleles
13.8% missing data
   4   (0.201) 0.146 0.142 0.422 0.200 
   2   (0.799) 0.854 0.858 0.578 0.800 

Locus 37 : 
2 alleles
2.9% missing data
   1   (0.092) 0.073 0.025 0.022 0.058 
   3   (0.908) 0.927 0.975 0.978 0.942 

Locus 38 : 
2 alleles
2.2% missing data
   1   (0.179) 0.170 0.179 0.066 0.147 
   3   (0.821) 0.830 0.821 0.934 0.853 

Locus 39 : 
2 alleles
2.2% missing data
   3   (0.905) 0.948 0.982 0.770 0.937 
   1   (0.095) 0.052 0.018 0.230 0.063 

Locus 40 : 
2 alleles
19.6% missing data
   1   (0.883) 0.908 0.902 0.968 0.900 
   2   (0.117) 0.092 0.098 0.032 0.100 

Locus 41 : 
2 alleles
1.4% missing data
   1   (0.755) 0.789 0.921 0.548 0.776 
   4   (0.245) 0.211 0.079 0.452 0.224 

Locus 42 : 
2 alleles
2.2% missing data
   2   (0.835) 0.859 0.967 0.950 0.836 
   4   (0.165) 0.141 0.033 0.050 0.164 

Locus 43 : 
2 alleles
13.8% missing data
   1   (0.110) 0.068 0.037 0.052 0.127 
   3   (0.890) 0.932 0.963 0.948 0.873 

Locus 44 : 
2 alleles
2.2% missing data
   3   (0.918) 0.893 0.997 0.884 0.989 
   1   (0.082) 0.107 0.003 0.116 0.011 

Locus 45 : 
2 alleles
8.0% missing data
   1   (0.898) 0.929 0.845 0.968 0.913 
   3   (0.102) 0.071 0.155 0.032 0.087 

Locus 46 : 
2 alleles
10.1% missing data
   2   (0.881) 0.833 0.975 0.985 0.959 
   4   (0.119) 0.167 0.025 0.015 0.041 

Locus 47 : 
2 alleles
10.9% missing data
   1   (0.336) 0.369 0.257 0.074 0.307 
   3   (0.664) 0.631 0.743 0.926 0.693 

Locus 48 : 
2 alleles
10.1% missing data
   2   (0.837) 0.819 0.496 0.961 0.910 
   3   (0.163) 0.181 0.504 0.039 0.090 

Locus 49 : 
2 alleles
6.5% missing data
   2   (0.861) 0.852 0.990 0.958 0.917 
   4   (0.139) 0.148 0.010 0.042 0.083 

Locus 50 : 
2 alleles
5.1% missing data
   2   (0.900) 0.937 0.932 0.915 0.911 
   1   (0.100) 0.063 0.068 0.085 0.089 

Locus 51 : 
2 alleles
12.3% missing data
   2   (0.847) 0.879 0.911 0.951 0.837 
   4   (0.153) 0.121 0.089 0.049 0.163 

Locus 52 : 
2 alleles
5.1% missing data
   1   (0.841) 0.741 0.989 0.975 0.950 
   3   (0.159) 0.259 0.011 0.025 0.050 

Locus 53 : 
2 alleles
5.8% missing data
   2   (0.650) 0.645 0.918 0.906 0.619 
   4   (0.350) 0.355 0.082 0.094 0.381 

Locus 54 : 
2 alleles
2.9% missing data
   3   (0.915) 0.950 0.875 0.958 0.932 
   1   (0.085) 0.050 0.125 0.042 0.068 

Locus 55 : 
2 alleles
4.3% missing data
   2   (0.912) 0.924 0.992 0.981 0.952 
   4   (0.088) 0.076 0.008 0.019 0.048 

Locus 56 : 
2 alleles
3.6% missing data
   2   (0.839) 0.774 0.984 0.966 0.933 
   4   (0.161) 0.226 0.016 0.034 0.067 

Locus 57 : 
2 alleles
13.8% missing data
   2   (0.906) 0.959 0.990 0.626 0.917 
   4   (0.094) 0.041 0.010 0.374 0.083 

Locus 58 : 
2 alleles
9.4% missing data
   3   (0.873) 0.886 0.977 0.748 0.942 
   1   (0.127) 0.114 0.023 0.252 0.058 

Locus 59 : 
2 alleles
4.3% missing data
   2   (0.778) 0.868 0.471 0.212 0.751 
   4   (0.222) 0.132 0.529 0.788 0.249 

Locus 60 : 
2 alleles
6.5% missing data
   2   (0.441) 0.545 0.558 0.107 0.314 
   4   (0.559) 0.455 0.442 0.893 0.686 

Locus 61 : 
2 alleles
5.1% missing data
   4   (0.280) 0.345 0.177 0.065 0.191 
   2   (0.720) 0.655 0.823 0.935 0.809 

Locus 62 : 
2 alleles
11.6% missing data
   1   (0.914) 0.938 0.925 0.977 0.944 
   3   (0.086) 0.062 0.075 0.023 0.056 

Locus 63 : 
2 alleles
9.4% missing data
   1   (0.271) 0.192 0.490 0.761 0.283 
   3   (0.729) 0.808 0.510 0.239 0.717 

Locus 64 : 
2 alleles
2.9% missing data
   3   (0.876) 0.860 0.934 0.963 0.941 
   4   (0.124) 0.140 0.066 0.037 0.059 

Locus 65 : 
2 alleles
4.3% missing data
   4   (0.873) 0.880 0.949 0.977 0.907 
   2   (0.127) 0.120 0.051 0.023 0.093 

Locus 66 : 
2 alleles
13.8% missing data
   2   (0.667) 0.690 0.923 0.718 0.648 
   4   (0.333) 0.310 0.077 0.282 0.352 

Locus 67 : 
2 alleles
13.0% missing data
   1   (0.191) 0.201 0.583 0.128 0.110 
   3   (0.809) 0.799 0.417 0.872 0.890 

Locus 68 : 
2 alleles
4.3% missing data
   3   (0.842) 0.871 0.819 0.955 0.843 
   1   (0.158) 0.129 0.181 0.045 0.157 

Locus 69 : 
2 alleles
11.6% missing data
   1   (0.776) 0.660 0.740 0.754 0.937 
   2   (0.224) 0.340 0.260 0.246 0.063 

Locus 70 : 
2 alleles
13.0% missing data
   2   (0.857) 0.848 0.902 0.953 0.915 
   4   (0.143) 0.152 0.098 0.047 0.085 

Locus 71 : 
2 alleles
14.5% missing data
   2   (0.937) 0.980 0.930 0.903 0.920 
   4   (0.063) 0.020 0.070 0.097 0.080 

Locus 72 : 
2 alleles
7.2% missing data
   2   (0.222) 0.230 0.079 0.052 0.195 
   3   (0.778) 0.770 0.921 0.948 0.805 

Locus 73 : 
2 alleles
14.5% missing data
   1   (0.881) 0.895 0.988 0.972 0.910 
   3   (0.119) 0.105 0.012 0.028 0.090 

Locus 74 : 
2 alleles
13.0% missing data
   1   (0.622) 0.697 0.566 0.480 0.539 
   4   (0.378) 0.303 0.434 0.520 0.461 

Locus 75 : 
2 alleles
13.8% missing data
   2   (0.830) 0.857 0.844 0.948 0.826 
   4   (0.170) 0.143 0.156 0.052 0.174 

Locus 76 : 
2 alleles
13.8% missing data
   1   (0.883) 0.904 0.768 0.976 0.909 
   3   (0.117) 0.096 0.232 0.024 0.091 

Locus 77 : 
2 alleles
13.0% missing data
   1   (0.432) 0.387 0.535 0.458 0.486 
   2   (0.568) 0.613 0.465 0.542 0.514 

Locus 78 : 
2 alleles
10.9% missing data
   2   (0.879) 0.864 0.974 0.980 0.937 
   4   (0.121) 0.136 0.026 0.020 0.063 

Locus 79 : 
2 alleles
13.8% missing data
   4   (0.248) 0.297 0.264 0.051 0.168 
   2   (0.752) 0.703 0.736 0.949 0.832 

Locus 80 : 
2 alleles
5.1% missing data
   2   (0.899) 0.924 0.952 0.944 0.926 
   4   (0.101) 0.076 0.048 0.056 0.074 

Locus 81 : 
2 alleles
14.5% missing data
   2   (0.865) 0.904 0.935 0.956 0.845 
   4   (0.135) 0.096 0.065 0.044 0.155 

Locus 82 : 
2 alleles
1.4% missing data
   1   (0.916) 0.938 0.963 0.971 0.946 
   3   (0.084) 0.062 0.037 0.029 0.054 

Locus 83 : 
2 alleles
4.3% missing data
   2   (0.273) 0.277 0.118 0.578 0.190 
   4   (0.727) 0.723 0.882 0.422 0.810 

Locus 84 : 
2 alleles
10.1% missing data
   3   (0.918) 0.921 0.955 0.983 0.967 
   1   (0.082) 0.079 0.045 0.017 0.033 

Locus 85 : 
2 alleles
11.6% missing data
   4   (0.795) 0.807 0.949 0.268 0.880 
   3   (0.205) 0.193 0.051 0.732 0.120 

Locus 86 : 
2 alleles
2.9% missing data
   2   (0.913) 0.955 0.751 0.976 0.908 
   1   (0.087) 0.045 0.249 0.024 0.092 

Locus 87 : 
2 alleles
12.3% missing data
   3   (0.866) 0.926 0.475 0.962 0.813 
   1   (0.134) 0.074 0.525 0.038 0.187 

Locus 88 : 
2 alleles
5.8% missing data
   4   (0.908) 0.987 0.882 0.441 0.624 
   2   (0.092) 0.013 0.118 0.559 0.376 

Locus 89 : 
2 alleles
5.8% missing data
   2   (0.258) 0.244 0.125 0.090 0.272 
   4   (0.742) 0.756 0.875 0.910 0.728 

Locus 90 : 
2 alleles
8.0% missing data
   4   (0.250) 0.291 0.164 0.081 0.178 
   2   (0.750) 0.709 0.836 0.919 0.822 

Locus 91 : 
2 alleles
3.6% missing data
   2   (0.894) 0.942 0.965 0.659 0.917 
   4   (0.106) 0.058 0.035 0.341 0.083 

Locus 92 : 
2 alleles
10.9% missing data
   4   (0.797) 0.813 0.949 0.952 0.789 
   3   (0.203) 0.187 0.051 0.048 0.211 

Locus 93 : 
2 alleles
4.3% missing data
   1   (0.880) 0.916 0.949 0.612 0.926 
   3   (0.120) 0.084 0.051 0.388 0.074 

Locus 94 : 
2 alleles
9.4% missing data
   2   (0.956) 0.994 0.907 0.984 0.855 
   1   (0.044) 0.006 0.093 0.016 0.145 

Locus 95 : 
2 alleles
2.9% missing data
   2   (0.863) 0.909 0.874 0.940 0.833 
   4   (0.137) 0.091 0.126 0.060 0.167 

Locus 96 : 
2 alleles
2.9% missing data
   3   (0.915) 0.955 0.992 0.969 0.907 
   2   (0.085) 0.045 0.008 0.031 0.093 

Locus 97 : 
2 alleles
1.4% missing data
   1   (0.942) 0.909 0.911 0.996 0.993 
   3   (0.058) 0.091 0.089 0.004 0.007 

Locus 98 : 
2 alleles
13.0% missing data
   4   (0.909) 0.935 0.909 0.934 0.941 
   3   (0.091) 0.065 0.091 0.066 0.059 

Locus 99 : 
2 alleles
4.3% missing data
   4   (0.914) 0.948 0.991 0.967 0.925 
   2   (0.086) 0.052 0.009 0.033 0.075 

Locus 100 : 
2 alleles
13.0% missing data
   1   (0.751) 0.822 0.879 0.211 0.740 
   3   (0.249) 0.178 0.121 0.789 0.260 

Locus 101 : 
2 alleles
10.9% missing data
   4   (0.903) 0.942 0.982 0.951 0.899 
   2   (0.097) 0.058 0.018 0.049 0.101 

Locus 102 : 
2 alleles
16.7% missing data
   3   (0.868) 0.876 0.896 0.959 0.909 
   1   (0.132) 0.124 0.104 0.041 0.091 

Locus 103 : 
2 alleles
5.1% missing data
   2   (0.737) 0.775 0.934 0.891 0.669 
   4   (0.263) 0.225 0.066 0.109 0.331 

Locus 104 : 
2 alleles
14.5% missing data
   2   (0.411) 0.397 0.362 0.125 0.475 
   4   (0.589) 0.603 0.638 0.875 0.525 

Locus 105 : 
2 alleles
8.0% missing data
   2   (0.447) 0.393 0.230 0.562 0.529 
   4   (0.553) 0.607 0.770 0.438 0.471 

Locus 106 : 
2 alleles
5.1% missing data
   4   (0.890) 0.922 0.975 0.972 0.890 
   3   (0.110) 0.078 0.025 0.028 0.110 

Locus 107 : 
2 alleles
13.0% missing data
   1   (0.837) 0.827 0.977 0.969 0.882 
   2   (0.163) 0.173 0.023 0.031 0.118 

Locus 108 : 
2 alleles
11.6% missing data
   1   (0.783) 0.764 0.935 0.696 0.875 
   3   (0.217) 0.236 0.065 0.304 0.125 

Locus 109 : 
2 alleles
5.1% missing data
   3   (0.775) 0.781 0.851 0.911 0.793 
   1   (0.225) 0.219 0.149 0.089 0.207 

Locus 110 : 
2 alleles
10.9% missing data
   1   (0.887) 0.912 0.970 0.961 0.906 
   3   (0.113) 0.088 0.030 0.039 0.094 

Locus 111 : 
2 alleles
13.8% missing data
   1   (0.465) 0.424 0.476 0.573 0.513 
   3   (0.535) 0.576 0.524 0.427 0.487 

Locus 112 : 
2 alleles
13.0% missing data
   2   (0.643) 0.636 0.500 0.923 0.636 
   4   (0.357) 0.364 0.500 0.077 0.364 

Locus 113 : 
2 alleles
3.6% missing data
   3   (0.903) 0.952 0.981 0.962 0.859 
   1   (0.097) 0.048 0.019 0.038 0.141 

Locus 114 : 
2 alleles
10.1% missing data
   4   (0.916) 0.874 0.977 0.992 0.981 
   2   (0.084) 0.126 0.023 0.008 0.019 

Locus 115 : 
2 alleles
13.8% missing data
   2   (0.694) 0.719 0.656 0.641 0.701 
   4   (0.306) 0.281 0.344 0.359 0.299 

Locus 116 : 
2 alleles
5.1% missing data
   1   (0.661) 0.675 0.745 0.885 0.622 
   3   (0.339) 0.325 0.255 0.115 0.378 

Locus 117 : 
2 alleles
2.9% missing data
   1   (0.740) 0.745 0.787 0.891 0.750 
   4   (0.260) 0.255 0.213 0.109 0.250 

Locus 118 : 
2 alleles
5.1% missing data
   2   (0.374) 0.429 0.145 0.126 0.320 
   4   (0.626) 0.571 0.855 0.874 0.680 

Locus 119 : 
2 alleles
6.5% missing data
   2   (0.613) 0.564 0.333 0.290 0.770 
   4   (0.387) 0.436 0.667 0.710 0.230 

Locus 120 : 
2 alleles
9.4% missing data
   3   (0.810) 0.841 0.552 0.936 0.812 
   4   (0.190) 0.159 0.448 0.064 0.188 

Locus 121 : 
2 alleles
13.8% missing data
   4   (0.898) 0.916 0.966 0.984 0.925 
   2   (0.102) 0.084 0.034 0.016 0.075 

Locus 122 : 
2 alleles
3.6% missing data
   3   (0.814) 0.868 0.764 0.613 0.822 
   2   (0.186) 0.132 0.236 0.387 0.178 

Locus 123 : 
2 alleles
13.0% missing data
   3   (0.914) 0.915 0.966 0.978 0.964 
   1   (0.086) 0.085 0.034 0.022 0.036 

Locus 124 : 
2 alleles
10.1% missing data
   1   (0.176) 0.186 0.018 0.219 0.094 
   3   (0.824) 0.814 0.982 0.781 0.906 

Locus 125 : 
2 alleles
5.1% missing data
   3   (0.818) 0.858 0.920 0.906 0.790 
   1   (0.182) 0.142 0.080 0.094 0.210 

Locus 126 : 
2 alleles
5.1% missing data
   1   (0.814) 0.824 0.827 0.959 0.831 
   3   (0.186) 0.176 0.173 0.041 0.169 

Locus 127 : 
2 alleles
13.8% missing data
   3   (0.713) 0.721 0.760 0.823 0.722 
   1   (0.287) 0.279 0.240 0.177 0.278 

Locus 128 : 
2 alleles
13.0% missing data
   1   (0.516) 0.496 0.469 0.518 0.561 
   3   (0.484) 0.504 0.531 0.482 0.439 

Locus 129 : 
2 alleles
8.0% missing data
   2   (0.824) 0.782 0.777 0.953 0.911 
   4   (0.176) 0.218 0.223 0.047 0.089 

Locus 130 : 
2 alleles
14.5% missing data
   3   (0.904) 0.930 0.971 0.969 0.924 
   1   (0.096) 0.070 0.029 0.031 0.076 

Locus 131 : 
2 alleles
18.1% missing data
   1   (0.913) 0.930 0.972 0.973 0.951 
   4   (0.087) 0.070 0.028 0.027 0.049 

Locus 132 : 
2 alleles
3.6% missing data
   2   (0.928) 0.918 0.997 0.990 0.981 
   4   (0.072) 0.082 0.003 0.010 0.019 

Locus 133 : 
2 alleles
5.8% missing data
   3   (0.801) 0.819 0.951 0.891 0.811 
   1   (0.199) 0.181 0.049 0.109 0.189 

Locus 134 : 
2 alleles
12.3% missing data
   2   (0.898) 0.894 0.981 0.979 0.950 
   4   (0.102) 0.106 0.019 0.021 0.050 

Locus 135 : 
2 alleles
5.1% missing data
   2   (0.885) 0.927 0.994 0.747 0.918 
   4   (0.115) 0.073 0.006 0.253 0.082 

Locus 136 : 
2 alleles
5.1% missing data
   2   (0.843) 0.899 0.964 0.698 0.811 
   1   (0.157) 0.101 0.036 0.302 0.189 

Locus 137 : 
2 alleles
12.3% missing data
   3   (0.895) 0.913 0.935 0.970 0.928 
   1   (0.105) 0.087 0.065 0.030 0.072 

Locus 138 : 
2 alleles
13.0% missing data
   2   (0.345) 0.388 0.557 0.262 0.249 
   4   (0.655) 0.612 0.443 0.738 0.751 

Locus 139 : 
2 alleles
11.6% missing data
   1   (0.892) 0.906 0.958 0.970 0.929 
   2   (0.108) 0.094 0.042 0.030 0.071 

Locus 140 : 
2 alleles
2.2% missing data
   3   (0.827) 0.879 0.903 0.632 0.836 
   1   (0.173) 0.121 0.097 0.368 0.164 

Locus 141 : 
2 alleles
5.1% missing data
   2   (0.891) 0.891 0.914 0.979 0.941 
   4   (0.109) 0.109 0.086 0.021 0.059 

Locus 142 : 
2 alleles
9.4% missing data
   1   (0.076) 0.140 0.009 0.007 0.012 
   3   (0.924) 0.860 0.991 0.993 0.988 

Locus 143 : 
2 alleles
4.3% missing data
   1   (0.406) 0.335 0.718 0.461 0.480 
   3   (0.594) 0.665 0.282 0.539 0.520 

Locus 144 : 
2 alleles
16.7% missing data
   2   (0.142) 0.117 0.118 0.030 0.135 
   4   (0.858) 0.883 0.882 0.970 0.865 

Locus 145 : 
2 alleles
16.7% missing data
   3   (0.872) 0.904 0.468 0.965 0.896 
   1   (0.128) 0.096 0.532 0.035 0.104 

Locus 146 : 
2 alleles
3.6% missing data
   4   (0.857) 0.891 0.965 0.969 0.836 
   2   (0.143) 0.109 0.035 0.031 0.164 

Locus 147 : 
2 alleles
12.3% missing data
   2   (0.453) 0.475 0.260 0.828 0.356 
   1   (0.547) 0.525 0.740 0.172 0.644 

Locus 148 : 
2 alleles
12.3% missing data
   4   (0.904) 0.936 0.923 0.832 0.954 
   2   (0.096) 0.064 0.077 0.168 0.046 

Locus 149 : 
2 alleles
3.6% missing data
   1   (0.868) 0.878 0.936 0.965 0.903 
   4   (0.132) 0.122 0.064 0.035 0.097 

Locus 150 : 
2 alleles
4.3% missing data
   1   (0.897) 0.928 0.990 0.967 0.903 
   3   (0.103) 0.072 0.010 0.033 0.097 

Locus 151 : 
2 alleles
7.2% missing data
   3   (0.910) 0.952 0.332 0.965 0.924 
   1   (0.090) 0.048 0.668 0.035 0.076 

Locus 152 : 
2 alleles
2.9% missing data
   4   (0.921) 0.933 0.995 0.981 0.962 
   3   (0.079) 0.067 0.005 0.019 0.038 

Locus 153 : 
2 alleles
13.0% missing data
   3   (0.903) 0.918 0.982 0.973 0.940 
   1   (0.097) 0.082 0.018 0.027 0.060 

Locus 154 : 
2 alleles
10.9% missing data
   1   (0.861) 0.842 0.961 0.918 0.931 
   4   (0.139) 0.158 0.039 0.082 0.069 

Locus 155 : 
2 alleles
5.1% missing data
   2   (0.481) 0.484 0.656 0.830 0.398 
   4   (0.519) 0.516 0.344 0.170 0.602 

Locus 156 : 
2 alleles
12.3% missing data
   1   (0.791) 0.785 0.952 0.932 0.821 
   3   (0.209) 0.215 0.048 0.068 0.179 

Locus 157 : 
2 alleles
6.5% missing data
   2   (0.792) 0.790 0.358 0.953 0.843 
   1   (0.208) 0.210 0.642 0.047 0.157 

Locus 158 : 
2 alleles
15.9% missing data
   2   (0.871) 0.815 0.910 0.976 0.957 
   3   (0.129) 0.185 0.090 0.024 0.043 

Locus 159 : 
2 alleles
5.1% missing data
   1   (0.209) 0.173 0.290 0.065 0.240 
   3   (0.791) 0.827 0.710 0.935 0.760 

Locus 160 : 
2 alleles
14.5% missing data
   3   (0.884) 0.910 0.981 0.906 0.907 
   1   (0.116) 0.090 0.019 0.094 0.093 

Locus 161 : 
2 alleles
13.0% missing data
   3   (0.634) 0.595 0.880 0.900 0.656 
   1   (0.366) 0.405 0.120 0.100 0.344 

Locus 162 : 
2 alleles
2.2% missing data
   2   (0.912) 0.932 0.939 0.979 0.945 
   4   (0.088) 0.068 0.061 0.021 0.055 

Locus 163 : 
2 alleles
1.4% missing data
   2   (0.922) 0.922 0.987 0.985 0.973 
   1   (0.078) 0.078 0.013 0.015 0.027 

Locus 164 : 
2 alleles
18.8% missing data
   3   (0.377) 0.346 0.678 0.100 0.440 
   1   (0.623) 0.654 0.322 0.900 0.560 

Locus 165 : 
2 alleles
11.6% missing data
   2   (0.759) 0.846 0.603 0.290 0.718 
   4   (0.241) 0.154 0.397 0.710 0.282 

Locus 166 : 
2 alleles
3.6% missing data
   4   (0.899) 0.953 0.975 0.959 0.837 
   2   (0.101) 0.047 0.025 0.041 0.163 

Locus 167 : 
2 alleles
2.2% missing data
   2   (0.935) 0.883 0.982 0.995 0.991 
   4   (0.065) 0.117 0.018 0.005 0.009 

Locus 168 : 
2 alleles
13.8% missing data
   2   (0.919) 0.972 0.821 0.972 0.853 
   4   (0.081) 0.028 0.179 0.028 0.147 

Locus 169 : 
2 alleles
4.3% missing data
   2   (0.906) 0.953 0.932 0.958 0.879 
   4   (0.094) 0.047 0.068 0.042 0.121 

Locus 170 : 
2 alleles
4.3% missing data
   1   (0.425) 0.449 0.264 0.125 0.439 
   2   (0.575) 0.551 0.736 0.875 0.561 

Locus 171 : 
2 alleles
2.9% missing data
   2   (0.761) 0.822 0.492 0.597 0.757 
   3   (0.239) 0.178 0.508 0.403 0.243 

Locus 172 : 
2 alleles
8.0% missing data
   2   (0.848) 0.813 0.900 0.970 0.924 
   4   (0.152) 0.187 0.100 0.030 0.076 

Locus 173 : 
2 alleles
5.1% missing data
   2   (0.693) 0.727 0.743 0.569 0.699 
   4   (0.307) 0.273 0.257 0.431 0.301 

Locus 174 : 
2 alleles
4.3% missing data
   4   (0.911) 0.931 0.992 0.985 0.939 
   2   (0.089) 0.069 0.008 0.015 0.061 

Locus 175 : 
2 alleles
13.0% missing data
   3   (0.926) 0.922 0.989 0.983 0.977 
   1   (0.074) 0.078 0.011 0.017 0.023 

Locus 176 : 
2 alleles
10.1% missing data
   1   (0.546) 0.619 0.832 0.145 0.477 
   3   (0.454) 0.381 0.168 0.855 0.523 

Locus 177 : 
2 alleles
4.3% missing data
   2   (0.733) 0.798 0.799 0.587 0.687 
   1   (0.267) 0.202 0.201 0.413 0.313 

Locus 178 : 
2 alleles
1.4% missing data
   1   (0.743) 0.767 0.861 0.513 0.785 
   4   (0.257) 0.233 0.139 0.487 0.215 

Locus 179 : 
2 alleles
10.9% missing data
   3   (0.899) 0.921 0.887 0.974 0.929 
   1   (0.101) 0.079 0.113 0.026 0.071 

Locus 180 : 
2 alleles
2.2% missing data
   1   (0.892) 0.901 0.990 0.970 0.932 
   4   (0.108) 0.099 0.010 0.030 0.068 

Locus 181 : 
2 alleles
15.9% missing data
   2   (0.888) 0.888 0.946 0.973 0.938 
   3   (0.112) 0.112 0.054 0.027 0.062 

Locus 182 : 
2 alleles
1.4% missing data
   1   (0.901) 0.914 0.812 0.954 0.946 
   3   (0.099) 0.086 0.188 0.046 0.054 

Locus 183 : 
2 alleles
10.1% missing data
   1   (0.888) 0.918 0.949 0.966 0.897 
   3   (0.112) 0.082 0.051 0.034 0.103 

Locus 184 : 
2 alleles
2.2% missing data
   4   (0.846) 0.767 0.980 0.971 0.946 
   2   (0.154) 0.233 0.020 0.029 0.054 

Locus 185 : 
2 alleles
12.3% missing data
   2   (0.834) 0.814 0.966 0.963 0.891 
   4   (0.166) 0.186 0.034 0.037 0.109 

Locus 186 : 
2 alleles
9.4% missing data
   2   (0.908) 0.953 0.970 0.965 0.881 
   4   (0.092) 0.047 0.030 0.035 0.119 

Locus 187 : 
2 alleles
9.4% missing data
   2   (0.884) 0.950 0.632 0.788 0.829 
   4   (0.116) 0.050 0.368 0.212 0.171 

Locus 188 : 
2 alleles
3.6% missing data
   3   (0.722) 0.787 0.642 0.877 0.614 
   4   (0.278) 0.213 0.358 0.123 0.386 

Locus 189 : 
2 alleles
5.1% missing data
   2   (0.811) 0.837 0.925 0.954 0.792 
   4   (0.189) 0.163 0.075 0.046 0.208 

Locus 190 : 
2 alleles
3.6% missing data
   2   (0.688) 0.670 0.747 0.658 0.762 
   4   (0.312) 0.330 0.253 0.342 0.238 

Locus 191 : 
2 alleles
4.3% missing data
   2   (0.914) 0.943 0.758 0.969 0.937 
   4   (0.086) 0.057 0.242 0.031 0.063 

Locus 192 : 
2 alleles
12.3% missing data
   1   (0.774) 0.784 0.950 0.637 0.835 
   3   (0.226) 0.216 0.050 0.363 0.165 

Locus 193 : 
2 alleles
8.0% missing data
   4   (0.497) 0.531 0.246 0.120 0.527 
   2   (0.503) 0.469 0.754 0.880 0.473 

Locus 194 : 
2 alleles
13.0% missing data
   1   (0.898) 0.919 0.799 0.978 0.929 
   4   (0.102) 0.081 0.201 0.022 0.071 

Locus 195 : 
2 alleles
4.3% missing data
   4   (0.910) 0.954 0.930 0.610 0.946 
   2   (0.090) 0.046 0.070 0.390 0.054 

Locus 196 : 
2 alleles
15.9% missing data
   3   (0.727) 0.763 0.802 0.897 0.670 
   1   (0.273) 0.237 0.198 0.103 0.330 

Locus 197 : 
2 alleles
13.0% missing data
   4   (0.723) 0.760 0.327 0.877 0.701 
   2   (0.277) 0.240 0.673 0.123 0.299 

Locus 198 : 
2 alleles
12.3% missing data
   1   (0.901) 0.911 0.961 0.977 0.942 
   4   (0.099) 0.089 0.039 0.023 0.058 

Locus 199 : 
2 alleles
13.0% missing data
   1   (0.785) 0.825 0.800 0.716 0.779 
   3   (0.215) 0.175 0.200 0.284 0.221 

Locus 200 : 
2 alleles
2.9% missing data
   4   (0.885) 0.867 0.736 0.972 0.950 
   2   (0.115) 0.133 0.264 0.028 0.050 

Locus 201 : 
2 alleles
3.6% missing data
   4   (0.200) 0.181 0.498 0.051 0.181 
   3   (0.800) 0.819 0.502 0.949 0.819 

Locus 202 : 
2 alleles
15.2% missing data
   1   (0.530) 0.427 0.765 0.797 0.649 
   3   (0.470) 0.573 0.235 0.203 0.351 

Locus 203 : 
2 alleles
14.5% missing data
   2   (0.678) 0.664 0.610 0.924 0.693 
   1   (0.322) 0.336 0.390 0.076 0.307 

Locus 204 : 
2 alleles
0.7% missing data
   4   (0.876) 0.905 0.961 0.798 0.926 
   1   (0.124) 0.095 0.039 0.202 0.074 

Locus 205 : 
2 alleles
2.9% missing data
   4   (0.110) 0.259 0.042 0.009 0.015 
   2   (0.890) 0.741 0.958 0.991 0.985 

Locus 206 : 
2 alleles
3.6% missing data
   4   (0.878) 0.881 0.982 0.691 0.955 
   2   (0.122) 0.119 0.018 0.309 0.045 

Locus 207 : 
2 alleles
13.8% missing data
   2   (0.918) 0.903 0.990 0.983 0.976 
   4   (0.082) 0.097 0.010 0.017 0.024 

Locus 208 : 
2 alleles
5.1% missing data
   3   (0.348) 0.368 0.125 0.130 0.337 
   4   (0.652) 0.632 0.875 0.870 0.663 

Locus 209 : 
2 alleles
16.7% missing data
   4   (0.743) 0.752 0.646 0.937 0.743 
   2   (0.257) 0.248 0.354 0.063 0.257 

Locus 210 : 
2 alleles
9.4% missing data
   1   (0.349) 0.309 0.438 0.153 0.423 
   3   (0.651) 0.691 0.562 0.847 0.577 

Locus 211 : 
2 alleles
11.6% missing data
   1   (0.918) 0.949 0.980 0.970 0.932 
   3   (0.082) 0.051 0.020 0.030 0.068 

Locus 212 : 
2 alleles
7.2% missing data
   3   (0.441) 0.533 0.164 0.362 0.306 
   4   (0.559) 0.467 0.836 0.638 0.694 

Locus 213 : 
2 alleles
3.6% missing data
   2   (0.549) 0.528 0.413 0.851 0.549 
   4   (0.451) 0.472 0.587 0.149 0.451 

Locus 214 : 
2 alleles
6.5% missing data
   1   (0.817) 0.867 0.771 0.595 0.835 
   3   (0.183) 0.133 0.229 0.405 0.165 

Locus 215 : 
2 alleles
5.8% missing data
   4   (0.847) 0.688 0.940 0.983 0.970 
   2   (0.153) 0.312 0.060 0.017 0.030 

Locus 216 : 
2 alleles
2.2% missing data
   2   (0.943) 0.909 0.998 0.996 0.992 
   4   (0.057) 0.091 0.002 0.004 0.008 

Locus 217 : 
2 alleles
4.3% missing data
   2   (0.779) 0.791 0.880 0.919 0.786 
   4   (0.221) 0.209 0.120 0.081 0.214 

Locus 218 : 
2 alleles
10.1% missing data
   2   (0.591) 0.567 0.677 0.890 0.586 
   4   (0.409) 0.433 0.323 0.110 0.414 

Locus 219 : 
2 alleles
14.5% missing data
   2   (0.798) 0.852 0.956 0.940 0.707 
   4   (0.202) 0.148 0.044 0.060 0.293 

Locus 220 : 
2 alleles
17.4% missing data
   4   (0.847) 0.688 0.987 0.982 0.969 
   3   (0.153) 0.312 0.013 0.018 0.031 

Locus 221 : 
2 alleles
2.9% missing data
   2   (0.096) 0.092 0.015 0.019 0.049 
   4   (0.904) 0.908 0.985 0.981 0.951 

Locus 222 : 
2 alleles
4.3% missing data
   2   (0.926) 0.934 0.991 0.985 0.972 
   4   (0.074) 0.066 0.009 0.015 0.028 

Locus 223 : 
2 alleles
13.0% missing data
   2   (0.890) 0.913 0.972 0.911 0.918 
   4   (0.110) 0.087 0.028 0.089 0.082 

Locus 224 : 
2 alleles
12.3% missing data
   1   (0.880) 0.939 0.820 0.962 0.803 
   3   (0.120) 0.061 0.180 0.038 0.197 

Locus 225 : 
2 alleles
10.9% missing data
   3   (0.712) 0.689 0.835 0.896 0.751 
   1   (0.288) 0.311 0.165 0.104 0.249 

Locus 226 : 
2 alleles
11.6% missing data
   3   (0.831) 0.847 0.960 0.956 0.837 
   1   (0.169) 0.153 0.040 0.044 0.163 

Locus 227 : 
2 alleles
6.5% missing data
   1   (0.845) 0.880 0.902 0.942 0.829 
   3   (0.155) 0.120 0.098 0.058 0.171 

Locus 228 : 
2 alleles
18.1% missing data
   2   (0.927) 0.960 0.961 0.978 0.938 
   4   (0.073) 0.040 0.039 0.022 0.062 

Locus 229 : 
2 alleles
3.6% missing data
   2   (0.783) 0.850 0.381 0.922 0.705 
   4   (0.217) 0.150 0.619 0.078 0.295 

Locus 230 : 
2 alleles
12.3% missing data
   4   (0.826) 0.891 0.943 0.950 0.702 
   2   (0.174) 0.109 0.057 0.050 0.298 

Locus 231 : 
2 alleles
2.2% missing data
   2   (0.677) 0.653 0.966 0.894 0.693 
   4   (0.323) 0.347 0.034 0.106 0.307 

Locus 232 : 
2 alleles
4.3% missing data
   3   (0.444) 0.418 0.443 0.502 0.468 
   4   (0.556) 0.582 0.557 0.498 0.532 

Locus 233 : 
2 alleles
7.2% missing data
   3   (0.871) 0.940 0.851 0.941 0.751 
   4   (0.129) 0.060 0.149 0.059 0.249 

Locus 234 : 
2 alleles
2.9% missing data
   4   (0.858) 0.857 0.982 0.965 0.899 
   2   (0.142) 0.143 0.018 0.035 0.101 

Locus 235 : 
2 alleles
6.5% missing data
   2   (0.710) 0.743 0.947 0.576 0.708 
   1   (0.290) 0.257 0.053 0.424 0.292 

Locus 236 : 
2 alleles
6.5% missing data
   4   (0.517) 0.502 0.399 0.846 0.494 
   1   (0.483) 0.498 0.601 0.154 0.506 

Locus 237 : 
2 alleles
3.6% missing data
   4   (0.728) 0.698 0.880 0.918 0.775 
   1   (0.272) 0.302 0.120 0.082 0.225 

Locus 238 : 
2 alleles
18.8% missing data
   1   (0.201) 0.197 0.035 0.067 0.181 
   3   (0.799) 0.803 0.965 0.933 0.819 

Locus 239 : 
2 alleles
4.3% missing data
   3   (0.893) 0.923 0.922 0.976 0.902 
   4   (0.107) 0.077 0.078 0.024 0.098 

Locus 240 : 
2 alleles
1.4% missing data
   2   (0.730) 0.825 0.656 0.900 0.532 
   3   (0.270) 0.175 0.344 0.100 0.468 

Locus 241 : 
2 alleles
8.7% missing data
   1   (0.882) 0.906 0.899 0.973 0.899 
   3   (0.118) 0.094 0.101 0.027 0.101 

Locus 242 : 
2 alleles
2.2% missing data
   3   (0.843) 0.880 0.579 0.957 0.840 
   1   (0.157) 0.120 0.421 0.043 0.160 

Locus 243 : 
2 alleles
10.9% missing data
   3   (0.504) 0.620 0.235 0.777 0.289 
   1   (0.496) 0.380 0.765 0.223 0.711 

Locus 244 : 
2 alleles
5.8% missing data
   2   (0.867) 0.853 0.980 0.966 0.928 
   4   (0.133) 0.147 0.020 0.034 0.072 

Locus 245 : 
2 alleles
2.9% missing data
   2   (0.847) 0.876 0.928 0.968 0.834 
   4   (0.153) 0.124 0.072 0.032 0.166 

Locus 246 : 
2 alleles
4.3% missing data
   4   (0.790) 0.825 0.926 0.766 0.805 
   2   (0.210) 0.175 0.074 0.234 0.195 

Locus 247 : 
2 alleles
14.5% missing data
   2   (0.671) 0.693 0.292 0.894 0.654 
   4   (0.329) 0.307 0.708 0.106 0.346 

Locus 248 : 
2 alleles
8.0% missing data
   2   (0.159) 0.113 0.099 0.373 0.131 
   3   (0.841) 0.887 0.901 0.627 0.869 

Locus 249 : 
2 alleles
13.8% missing data
   2   (0.934) 0.895 0.997 0.993 0.988 
   1   (0.066) 0.105 0.003 0.007 0.012 

Locus 250 : 
2 alleles
1.4% missing data
   2   (0.784) 0.821 0.812 0.715 0.804 
   3   (0.216) 0.179 0.188 0.285 0.196 

Locus 251 : 
2 alleles
5.1% missing data
   3   (0.339) 0.361 0.189 0.770 0.223 
   4   (0.661) 0.639 0.811 0.230 0.777 

Locus 252 : 
2 alleles
15.9% missing data
   2   (0.262) 0.246 0.184 0.191 0.256 
   4   (0.738) 0.754 0.816 0.809 0.744 

Locus 253 : 
2 alleles
15.2% missing data
   4   (0.881) 0.923 0.987 0.956 0.858 
   2   (0.119) 0.077 0.013 0.044 0.142 

Locus 254 : 
2 alleles
8.0% missing data
   1   (0.323) 0.351 0.094 0.117 0.297 
   2   (0.677) 0.649 0.906 0.883 0.703 

Locus 255 : 
2 alleles
16.7% missing data
   1   (0.625) 0.660 0.180 0.545 0.634 
   2   (0.375) 0.340 0.820 0.455 0.366 

Locus 256 : 
2 alleles
7.2% missing data
   1   (0.681) 0.743 0.822 0.197 0.670 
   2   (0.319) 0.257 0.178 0.803 0.330 

Locus 257 : 
2 alleles
10.9% missing data
   1   (0.922) 0.950 0.960 0.978 0.944 
   2   (0.078) 0.050 0.040 0.022 0.056 

Locus 258 : 
2 alleles
15.9% missing data
   3   (0.922) 0.965 0.871 0.945 0.908 
   1   (0.078) 0.035 0.129 0.055 0.092 

Locus 259 : 
2 alleles
10.9% missing data
   2   (0.850) 0.823 0.987 0.755 0.947 
   4   (0.150) 0.177 0.013 0.245 0.053 

Locus 260 : 
2 alleles
11.6% missing data
   1   (0.859) 0.840 0.901 0.966 0.924 
   3   (0.141) 0.160 0.099 0.034 0.076 

Locus 261 : 
2 alleles
15.9% missing data
   1   (0.491) 0.490 0.171 0.552 0.504 
   3   (0.509) 0.510 0.829 0.448 0.496 

Locus 262 : 
2 alleles
13.8% missing data
   4   (0.128) 0.132 0.084 0.032 0.076 
   2   (0.872) 0.868 0.916 0.968 0.924 

Locus 263 : 
2 alleles
1.4% missing data
   1   (0.907) 0.943 0.938 0.975 0.909 
   2   (0.093) 0.057 0.062 0.025 0.091 

Locus 264 : 
2 alleles
3.6% missing data
   2   (0.953) 0.993 0.583 0.978 0.871 
   4   (0.047) 0.007 0.417 0.022 0.129 

Locus 265 : 
2 alleles
7.2% missing data
   3   (0.726) 0.721 0.635 0.625 0.807 
   2   (0.274) 0.279 0.365 0.375 0.193 

Locus 266 : 
2 alleles
5.1% missing data
   2   (0.507) 0.475 0.182 0.768 0.543 
   4   (0.493) 0.525 0.818 0.232 0.457 

Locus 267 : 
2 alleles
2.9% missing data
   2   (0.912) 0.915 0.968 0.982 0.961 
   4   (0.088) 0.085 0.032 0.018 0.039 

Locus 268 : 
2 alleles
15.2% missing data
   1   (0.197) 0.200 0.027 0.085 0.163 
   3   (0.803) 0.800 0.973 0.915 0.837 

Locus 269 : 
2 alleles
4.3% missing data
   1   (0.882) 0.840 0.970 0.981 0.957 
   3   (0.118) 0.160 0.030 0.019 0.043 

Locus 270 : 
2 alleles
6.5% missing data
   4   (0.911) 0.945 0.946 0.970 0.919 
   1   (0.089) 0.055 0.054 0.030 0.081 

Locus 271 : 
2 alleles
2.2% missing data
   2   (0.899) 0.953 0.891 0.969 0.834 
   4   (0.101) 0.047 0.109 0.031 0.166 

Locus 272 : 
2 alleles
2.9% missing data
   4   (0.855) 0.879 0.959 0.941 0.866 
   2   (0.145) 0.121 0.041 0.059 0.134 

Locus 273 : 
2 alleles
1.4% missing data
   2   (0.870) 0.885 0.833 0.972 0.900 
   4   (0.130) 0.115 0.167 0.028 0.100 

Locus 274 : 
2 alleles
8.0% missing data
   1   (0.140) 0.124 0.098 0.064 0.109 
   3   (0.860) 0.876 0.902 0.936 0.891 

Locus 275 : 
2 alleles
2.9% missing data
   1   (0.601) 0.616 0.642 0.190 0.660 
   4   (0.399) 0.384 0.358 0.810 0.340 

Locus 276 : 
2 alleles
18.1% missing data
   2   (0.340) 0.352 0.421 0.124 0.320 
   3   (0.660) 0.648 0.579 0.876 0.680 

Locus 277 : 
2 alleles
10.9% missing data
   1   (0.908) 0.926 0.954 0.979 0.942 
   4   (0.092) 0.074 0.046 0.021 0.058 

Locus 278 : 
2 alleles
3.6% missing data
   3   (0.791) 0.779 0.967 0.959 0.820 
   1   (0.209) 0.221 0.033 0.041 0.180 

Locus 279 : 
2 alleles
3.6% missing data
   1   (0.879) 0.892 0.968 0.954 0.914 
   3   (0.121) 0.108 0.032 0.046 0.086 

Locus 280 : 
2 alleles
2.2% missing data
   3   (0.171) 0.123 0.306 0.089 0.197 
   4   (0.829) 0.877 0.694 0.911 0.803 

Locus 281 : 
2 alleles
14.5% missing data
   1   (0.744) 0.741 0.903 0.868 0.768 
   2   (0.256) 0.259 0.097 0.132 0.232 

Locus 282 : 
2 alleles
18.1% missing data
   3   (0.830) 0.853 0.972 0.847 0.848 
   4   (0.170) 0.147 0.028 0.153 0.152 

Locus 283 : 
2 alleles
5.1% missing data
   1   (0.899) 0.929 0.992 0.969 0.911 
   2   (0.101) 0.071 0.008 0.031 0.089 

Locus 284 : 
2 alleles
5.1% missing data
   1   (0.887) 0.887 0.981 0.843 0.960 
   2   (0.113) 0.113 0.019 0.157 0.040 

Locus 285 : 
2 alleles
10.9% missing data
   4   (0.918) 0.962 0.989 0.971 0.894 
   2   (0.082) 0.038 0.011 0.029 0.106 

Locus 286 : 
2 alleles
8.0% missing data
   4   (0.355) 0.307 0.467 0.210 0.429 
   2   (0.645) 0.693 0.533 0.790 0.571 

Locus 287 : 
2 alleles
14.5% missing data
   1   (0.409) 0.430 0.801 0.124 0.382 
   3   (0.591) 0.570 0.199 0.876 0.618 

Locus 288 : 
2 alleles
2.2% missing data
   2   (0.057) 0.091 0.006 0.004 0.008 
   3   (0.943) 0.909 0.994 0.996 0.992 

Locus 289 : 
2 alleles
15.9% missing data
   4   (0.913) 0.885 0.997 0.875 0.987 
   2   (0.087) 0.115 0.003 0.125 0.013 

Locus 290 : 
2 alleles
6.5% missing data
   2   (0.878) 0.943 0.960 0.959 0.758 
   4   (0.122) 0.057 0.040 0.041 0.242 

Locus 291 : 
2 alleles
18.1% missing data
   4   (0.893) 0.889 0.991 0.966 0.947 
   2   (0.107) 0.111 0.009 0.034 0.053 

Locus 292 : 
2 alleles
7.2% missing data
   2   (0.709) 0.636 0.889 0.929 0.801 
   4   (0.291) 0.364 0.111 0.071 0.199 

Locus 293 : 
2 alleles
3.6% missing data
   1   (0.902) 0.775 0.994 0.991 0.987 
   3   (0.098) 0.225 0.006 0.009 0.013 

Locus 294 : 
2 alleles
10.9% missing data
   2   (0.856) 0.908 0.964 0.711 0.862 
   1   (0.144) 0.092 0.036 0.289 0.138 

Locus 295 : 
2 alleles
5.1% missing data
   1   (0.794) 0.763 0.941 0.940 0.860 
   2   (0.206) 0.237 0.059 0.060 0.140 

Locus 296 : 
2 alleles
5.8% missing data
   1   (0.625) 0.780 0.128 0.394 0.407 
   3   (0.375) 0.220 0.872 0.606 0.593 

Locus 297 : 
2 alleles
4.3% missing data
   4   (0.926) 0.968 0.821 0.978 0.913 
   2   (0.074) 0.032 0.179 0.022 0.087 

Locus 298 : 
2 alleles
11.6% missing data
   2   (0.655) 0.704 0.633 0.908 0.544 
   4   (0.345) 0.296 0.367 0.092 0.456 

Locus 299 : 
2 alleles
8.0% missing data
   2   (0.216) 0.240 0.073 0.239 0.124 
   4   (0.784) 0.760 0.927 0.761 0.876 

Locus 300 : 
2 alleles
3.6% missing data
   2   (0.809) 0.811 0.943 0.946 0.834 
   4   (0.191) 0.189 0.057 0.054 0.166 

Locus 301 : 
2 alleles
5.8% missing data
   2   (0.501) 0.523 0.381 0.658 0.450 
   4   (0.499) 0.477 0.619 0.342 0.550 

Locus 302 : 
2 alleles
13.8% missing data
   4   (0.488) 0.482 0.692 0.746 0.438 
   3   (0.512) 0.518 0.308 0.254 0.562 

Locus 303 : 
2 alleles
6.5% missing data
   4   (0.899) 0.933 0.947 0.951 0.908 
   2   (0.101) 0.067 0.053 0.049 0.092 

Locus 304 : 
2 alleles
14.5% missing data
   3   (0.920) 0.953 0.933 0.978 0.933 
   1   (0.080) 0.047 0.067 0.022 0.067 

Locus 305 : 
2 alleles
2.2% missing data
   4   (0.832) 0.813 0.989 0.759 0.923 
   3   (0.168) 0.187 0.011 0.241 0.077 

Locus 306 : 
2 alleles
5.1% missing data
   2   (0.916) 0.960 0.978 0.971 0.892 
   3   (0.084) 0.040 0.022 0.029 0.108 

Locus 307 : 
2 alleles
13.0% missing data
   3   (0.754) 0.752 0.452 0.932 0.792 
   1   (0.246) 0.248 0.548 0.068 0.208 

Locus 308 : 
2 alleles
5.1% missing data
   3   (0.917) 0.945 0.570 0.974 0.950 
   1   (0.083) 0.055 0.430 0.026 0.050 

Locus 309 : 
2 alleles
2.2% missing data
   2   (0.805) 0.845 0.927 0.948 0.752 
   3   (0.195) 0.155 0.073 0.052 0.248 

Locus 310 : 
2 alleles
5.8% missing data
   4   (0.878) 0.925 0.908 0.911 0.857 
   2   (0.122) 0.075 0.092 0.089 0.143 

Locus 311 : 
2 alleles
15.2% missing data
   3   (0.849) 0.897 0.819 0.947 0.806 
   1   (0.151) 0.103 0.181 0.053 0.194 

Locus 312 : 
2 alleles
5.1% missing data
   2   (0.891) 0.898 0.785 0.971 0.941 
   3   (0.109) 0.102 0.215 0.029 0.059 

Locus 313 : 
2 alleles
2.2% missing data
   3   (0.096) 0.070 0.008 0.023 0.075 
   4   (0.904) 0.930 0.992 0.977 0.925 

Locus 314 : 
2 alleles
9.4% missing data
   2   (0.921) 0.928 0.987 0.987 0.966 
   4   (0.079) 0.072 0.013 0.013 0.034 

Locus 315 : 
2 alleles
2.2% missing data
   2   (0.629) 0.554 0.875 0.605 0.762 
   4   (0.371) 0.446 0.125 0.395 0.238 

Locus 316 : 
2 alleles
2.9% missing data
   1   (0.926) 0.911 0.989 0.989 0.981 
   3   (0.074) 0.089 0.011 0.011 0.019 

Locus 317 : 
2 alleles
5.8% missing data
   4   (0.918) 0.960 0.981 0.960 0.905 
   2   (0.082) 0.040 0.019 0.040 0.095 

Locus 318 : 
2 alleles
6.5% missing data
   2   (0.899) 0.910 0.929 0.846 0.965 
   4   (0.101) 0.090 0.071 0.154 0.035 

Locus 319 : 
2 alleles
4.3% missing data
   2   (0.652) 0.696 0.526 0.856 0.573 
   4   (0.348) 0.304 0.474 0.144 0.427 

Locus 320 : 
2 alleles
5.1% missing data
   2   (0.381) 0.422 0.374 0.385 0.285 
   4   (0.619) 0.578 0.626 0.615 0.715 

Locus 321 : 
2 alleles
10.9% missing data
   2   (0.836) 0.880 0.644 0.938 0.816 
   4   (0.164) 0.120 0.356 0.062 0.184 

Locus 322 : 
2 alleles
6.5% missing data
   1   (0.257) 0.218 0.146 0.092 0.322 
   3   (0.743) 0.782 0.854 0.908 0.678 

Locus 323 : 
2 alleles
18.8% missing data
   3   (0.936) 0.981 0.971 0.980 0.878 
   1   (0.064) 0.019 0.029 0.020 0.122 

Locus 324 : 
2 alleles
3.6% missing data
   3   (0.801) 0.761 0.849 0.736 0.912 
   1   (0.199) 0.239 0.151 0.264 0.088 

Locus 325 : 
2 alleles
14.5% missing data
   1   (0.864) 0.899 0.919 0.909 0.864 
   3   (0.136) 0.101 0.081 0.091 0.136 

Locus 326 : 
2 alleles
13.8% missing data
   4   (0.607) 0.672 0.407 0.153 0.606 
   2   (0.393) 0.328 0.593 0.847 0.394 

Locus 327 : 
2 alleles
5.8% missing data
   1   (0.143) 0.113 0.036 0.357 0.091 
   3   (0.857) 0.887 0.964 0.643 0.909 

Locus 328 : 
2 alleles
0.7% missing data
   4   (0.882) 0.923 0.945 0.977 0.856 
   2   (0.118) 0.077 0.055 0.023 0.144 

Locus 329 : 
2 alleles
5.1% missing data
   4   (0.346) 0.387 0.222 0.098 0.302 
   2   (0.654) 0.613 0.778 0.902 0.698 

Locus 330 : 
2 alleles
3.6% missing data
   3   (0.914) 0.971 0.994 0.976 0.795 
   1   (0.086) 0.029 0.006 0.024 0.205 

Locus 331 : 
2 alleles
15.2% missing data
   4   (0.916) 0.976 0.932 0.966 0.766 
   2   (0.084) 0.024 0.068 0.034 0.234 

Locus 332 : 
2 alleles
6.5% missing data
   1   (0.295) 0.227 0.628 0.096 0.402 
   3   (0.705) 0.773 0.372 0.904 0.598 

Locus 333 : 
2 alleles
5.1% missing data
   4   (0.911) 0.913 0.945 0.972 0.963 
   1   (0.089) 0.087 0.055 0.028 0.037 

Locus 334 : 
2 alleles
2.2% missing data
   1   (0.907) 0.938 0.450 0.975 0.934 
   3   (0.093) 0.062 0.550 0.025 0.066 

Locus 335 : 
2 alleles
15.9% missing data
   1   (0.892) 0.889 0.991 0.880 0.966 
   2   (0.108) 0.111 0.009 0.120 0.034 

Locus 336 : 
2 alleles
15.9% missing data
   4   (0.921) 0.929 0.977 0.978 0.966 
   1   (0.079) 0.071 0.023 0.022 0.034 

Locus 337 : 
2 alleles
13.0% missing data
   2   (0.573) 0.562 0.601 0.747 0.586 
   4   (0.427) 0.438 0.399 0.253 0.414 

Locus 338 : 
2 alleles
13.8% missing data
   3   (0.856) 0.903 0.939 0.876 0.827 
   1   (0.144) 0.097 0.061 0.124 0.173 

Locus 339 : 
2 alleles
5.1% missing data
   1   (0.678) 0.764 0.733 0.311 0.603 
   3   (0.322) 0.236 0.267 0.689 0.397 

Locus 340 : 
2 alleles
1.4% missing data
   4   (0.908) 0.932 0.922 0.975 0.935 
   2   (0.092) 0.068 0.078 0.025 0.065 

Locus 341 : 
2 alleles
13.0% missing data
   4   (0.888) 0.900 0.958 0.976 0.922 
   1   (0.112) 0.100 0.042 0.024 0.078 

Locus 342 : 
2 alleles
6.5% missing data
   2   (0.762) 0.789 0.939 0.578 0.795 
   3   (0.238) 0.211 0.061 0.422 0.205 

Locus 343 : 
2 alleles
10.1% missing data
   2   (0.830) 0.836 0.964 0.955 0.854 
   4   (0.170) 0.164 0.036 0.045 0.146 

Locus 344 : 
2 alleles
11.6% missing data
   1   (0.914) 0.949 0.943 0.973 0.919 
   3   (0.086) 0.051 0.057 0.027 0.081 

Locus 345 : 
2 alleles
15.9% missing data
   4   (0.848) 0.889 0.937 0.820 0.839 
   2   (0.152) 0.111 0.063 0.180 0.161 

Locus 346 : 
2 alleles
5.8% missing data
   2   (0.900) 0.911 0.987 0.955 0.943 
   4   (0.100) 0.089 0.013 0.045 0.057 

Locus 347 : 
2 alleles
5.8% missing data
   2   (0.910) 0.929 0.981 0.980 0.942 
   4   (0.090) 0.071 0.019 0.020 0.058 

Locus 348 : 
2 alleles
1.4% missing data
   3   (0.884) 0.885 0.641 0.971 0.939 
   2   (0.116) 0.115 0.359 0.029 0.061 

Locus 349 : 
2 alleles
4.3% missing data
   4   (0.934) 0.979 0.969 0.948 0.894 
   2   (0.066) 0.021 0.031 0.052 0.106 

Locus 350 : 
2 alleles
5.1% missing data
   1   (0.911) 0.897 0.988 0.983 0.969 
   3   (0.089) 0.103 0.012 0.017 0.031 

Locus 351 : 
2 alleles
14.5% missing data
   1   (0.590) 0.619 0.864 0.238 0.598 
   3   (0.410) 0.381 0.136 0.762 0.402 

Locus 352 : 
2 alleles
2.2% missing data
   3   (0.913) 0.926 0.959 0.977 0.954 
   1   (0.087) 0.074 0.041 0.023 0.046 

Locus 353 : 
2 alleles
2.2% missing data
   3   (0.861) 0.844 0.971 0.974 0.920 
   1   (0.139) 0.156 0.029 0.026 0.080 

Locus 354 : 
2 alleles
0.7% missing data
   2   (0.895) 0.896 0.991 0.982 0.942 
   4   (0.105) 0.104 0.009 0.018 0.058 

Locus 355 : 
2 alleles
13.8% missing data
   3   (0.892) 0.921 0.949 0.969 0.904 
   1   (0.108) 0.079 0.051 0.031 0.096 

Locus 356 : 
2 alleles
11.6% missing data
   2   (0.926) 0.939 0.986 0.971 0.968 
   4   (0.074) 0.061 0.014 0.029 0.032 

Locus 357 : 
2 alleles
3.6% missing data
   4   (0.895) 0.959 0.949 0.963 0.768 
   2   (0.105) 0.041 0.051 0.037 0.232 

Locus 358 : 
2 alleles
5.8% missing data
   2   (0.761) 0.813 0.906 0.880 0.680 
   4   (0.239) 0.187 0.094 0.120 0.320 

Locus 359 : 
2 alleles
1.4% missing data
   3   (0.915) 0.904 0.990 0.977 0.973 
   1   (0.085) 0.096 0.010 0.023 0.027 

Locus 360 : 
2 alleles
2.9% missing data
   3   (0.901) 0.920 0.911 0.965 0.937 
   1   (0.099) 0.080 0.089 0.035 0.063 

Locus 361 : 
2 alleles
5.1% missing data
   1   (0.385) 0.394 0.236 0.815 0.290 
   3   (0.615) 0.606 0.764 0.185 0.710 

Locus 362 : 
2 alleles
4.3% missing data
   1   (0.886) 0.930 0.895 0.757 0.917 
   2   (0.114) 0.070 0.105 0.243 0.083 

Locus 363 : 
2 alleles
4.3% missing data
   3   (0.925) 0.973 0.983 0.964 0.875 
   1   (0.075) 0.027 0.017 0.036 0.125 

Locus 364 : 
2 alleles
11.6% missing data
   2   (0.896) 0.935 0.921 0.856 0.905 
   4   (0.104) 0.065 0.079 0.144 0.095 

Locus 365 : 
2 alleles
2.9% missing data
   1   (0.821) 0.835 0.923 0.963 0.827 
   3   (0.179) 0.165 0.077 0.037 0.173 

Locus 366 : 
2 alleles
5.1% missing data
   4   (0.473) 0.481 0.217 0.480 0.467 
   2   (0.527) 0.519 0.783 0.520 0.533 

Locus 367 : 
2 alleles
9.4% missing data
   2   (0.920) 0.919 0.993 0.989 0.971 
   3   (0.080) 0.081 0.007 0.011 0.029 

Locus 368 : 
2 alleles
6.5% missing data
   2   (0.494) 0.470 0.572 0.838 0.466 
   4   (0.506) 0.530 0.428 0.162 0.534 

Locus 369 : 
2 alleles
5.8% missing data
   4   (0.916) 0.967 0.541 0.964 0.891 
   1   (0.084) 0.033 0.459 0.036 0.109 

Locus 370 : 
2 alleles
5.8% missing data
   2   (0.235) 0.212 0.024 0.063 0.274 
   4   (0.765) 0.788 0.976 0.937 0.726 

Locus 371 : 
2 alleles
1.4% missing data
   1   (0.864) 0.886 0.901 0.956 0.882 
   3   (0.136) 0.114 0.099 0.044 0.118 

Locus 372 : 
2 alleles
0.7% missing data
   1   (0.314) 0.350 0.026 0.084 0.282 
   3   (0.686) 0.650 0.974 0.916 0.718 

Locus 373 : 
2 alleles
2.2% missing data
   4   (0.931) 0.922 0.985 0.991 0.982 
   2   (0.069) 0.078 0.015 0.009 0.018 

Locus 374 : 
2 alleles
19.6% missing data
   2   (0.630) 0.583 0.469 0.768 0.729 
   4   (0.370) 0.417 0.531 0.232 0.271 

Locus 375 : 
2 alleles
15.9% missing data
   2   (0.910) 0.923 0.972 0.947 0.955 
   4   (0.090) 0.077 0.028 0.053 0.045 

Locus 376 : 
2 alleles
2.2% missing data
   2   (0.880) 0.939 0.429 0.959 0.839 
   3   (0.120) 0.061 0.571 0.041 0.161 

Locus 377 : 
2 alleles
4.3% missing data
   1   (0.565) 0.576 0.113 0.758 0.556 
   3   (0.435) 0.424 0.887 0.242 0.444 

Locus 378 : 
2 alleles
15.9% missing data
   2   (0.202) 0.326 0.120 0.035 0.071 
   4   (0.798) 0.674 0.880 0.965 0.929 

Locus 379 : 
2 alleles
14.5% missing data
   2   (0.656) 0.678 0.849 0.542 0.664 
   4   (0.344) 0.322 0.151 0.458 0.336 

Locus 380 : 
2 alleles
2.9% missing data
   2   (0.896) 0.947 0.965 0.966 0.846 
   4   (0.104) 0.053 0.035 0.034 0.154 

Locus 381 : 
2 alleles
7.2% missing data
   4   (0.868) 0.894 0.924 0.891 0.892 
   2   (0.132) 0.106 0.076 0.109 0.108 

Locus 382 : 
2 alleles
5.8% missing data
   4   (0.899) 0.936 0.911 0.678 0.945 
   2   (0.101) 0.064 0.089 0.322 0.055 

Locus 383 : 
2 alleles
14.5% missing data
   1   (0.292) 0.377 0.104 0.075 0.186 
   3   (0.708) 0.623 0.896 0.925 0.814 

Locus 384 : 
2 alleles
8.7% missing data
   1   (0.877) 0.902 0.755 0.961 0.900 
   3   (0.123) 0.098 0.245 0.039 0.100 

Locus 385 : 
2 alleles
10.9% missing data
   2   (0.899) 0.930 0.924 0.925 0.916 
   4   (0.101) 0.070 0.076 0.075 0.084 

Locus 386 : 
2 alleles
11.6% missing data
   2   (0.868) 0.902 0.925 0.926 0.867 
   1   (0.132) 0.098 0.075 0.074 0.133 

Locus 387 : 
2 alleles
7.2% missing data
   2   (0.818) 0.884 0.945 0.882 0.717 
   3   (0.182) 0.116 0.055 0.118 0.283 

Locus 388 : 
2 alleles
6.5% missing data
   3   (0.816) 0.833 0.858 0.704 0.876 
   1   (0.184) 0.167 0.142 0.296 0.124 

Locus 389 : 
2 alleles
4.3% missing data
   1   (0.794) 0.789 0.772 0.914 0.841 
   3   (0.206) 0.211 0.228 0.086 0.159 

Locus 390 : 
2 alleles
15.9% missing data
   1   (0.687) 0.636 0.764 0.770 0.781 
   3   (0.313) 0.364 0.236 0.230 0.219 

Locus 391 : 
2 alleles
4.3% missing data
   4   (0.748) 0.794 0.976 0.586 0.737 
   2   (0.252) 0.206 0.024 0.414 0.263 

Locus 392 : 
2 alleles
15.9% missing data
   3   (0.944) 0.986 0.930 0.786 0.925 
   1   (0.056) 0.014 0.070 0.214 0.075 

Locus 393 : 
2 alleles
15.2% missing data
   3   (0.895) 0.928 0.970 0.967 0.898 
   1   (0.105) 0.072 0.030 0.033 0.102 

Locus 394 : 
2 alleles
10.1% missing data
   2   (0.883) 0.916 0.942 0.960 0.887 
   4   (0.117) 0.084 0.058 0.040 0.113 

Locus 395 : 
2 alleles
11.6% missing data
   2   (0.289) 0.263 0.211 0.587 0.250 
   4   (0.711) 0.737 0.789 0.413 0.750 

Locus 396 : 
2 alleles
12.3% missing data
   3   (0.800) 0.871 0.948 0.562 0.755 
   1   (0.200) 0.129 0.052 0.438 0.245 

Locus 397 : 
2 alleles
6.5% missing data
   2   (0.534) 0.581 0.572 0.481 0.465 
   3   (0.466) 0.419 0.428 0.519 0.535 

Locus 398 : 
2 alleles
11.6% missing data
   2   (0.518) 0.441 0.421 0.881 0.591 
   4   (0.482) 0.559 0.579 0.119 0.409 

Locus 399 : 
2 alleles
2.9% missing data
   3   (0.910) 0.920 0.957 0.970 0.955 
   1   (0.090) 0.080 0.043 0.030 0.045 

Locus 400 : 
2 alleles
5.1% missing data
   1   (0.722) 0.737 0.529 0.927 0.713 
   3   (0.278) 0.263 0.471 0.073 0.287 

Locus 401 : 
2 alleles
13.0% missing data
   1   (0.842) 0.829 0.864 0.964 0.899 
   2   (0.158) 0.171 0.136 0.036 0.101 

Locus 402 : 
2 alleles
5.1% missing data
   2   (0.803) 0.879 0.838 0.510 0.756 
   4   (0.197) 0.121 0.162 0.490 0.244 

Locus 403 : 
2 alleles
3.6% missing data
   4   (0.841) 0.891 0.496 0.946 0.818 
   2   (0.159) 0.109 0.504 0.054 0.182 

Locus 404 : 
2 alleles
12.3% missing data
   2   (0.852) 0.902 0.780 0.665 0.875 
   4   (0.148) 0.098 0.220 0.335 0.125 

Locus 405 : 
2 alleles
2.2% missing data
   2   (0.753) 0.786 0.930 0.564 0.772 
   3   (0.247) 0.214 0.070 0.436 0.228 

Locus 406 : 
2 alleles
11.6% missing data
   2   (0.910) 0.960 0.971 0.958 0.860 
   4   (0.090) 0.040 0.029 0.042 0.140 

Locus 407 : 
2 alleles
3.6% missing data
   2   (0.825) 0.780 0.886 0.966 0.907 
   4   (0.175) 0.220 0.114 0.034 0.093 

Locus 408 : 
2 alleles
13.0% missing data
   2   (0.871) 0.914 0.952 0.962 0.841 
   4   (0.129) 0.086 0.048 0.038 0.159 

Locus 409 : 
2 alleles
2.2% missing data
   2   (0.119) 0.186 0.024 0.015 0.033 
   4   (0.881) 0.814 0.976 0.985 0.967 

Locus 410 : 
2 alleles
5.1% missing data
   2   (0.916) 0.954 0.955 0.974 0.916 
   4   (0.084) 0.046 0.045 0.026 0.084 

Locus 411 : 
2 alleles
18.1% missing data
   2   (0.869) 0.883 0.976 0.964 0.896 
   4   (0.131) 0.117 0.024 0.036 0.104 

Locus 412 : 
2 alleles
14.5% missing data
   1   (0.891) 0.881 0.974 0.935 0.954 
   2   (0.109) 0.119 0.026 0.065 0.046 

Locus 413 : 
2 alleles
14.5% missing data
   1   (0.937) 0.904 0.976 0.994 0.989 
   3   (0.063) 0.096 0.024 0.006 0.011 

Locus 414 : 
2 alleles
13.0% missing data
   4   (0.900) 0.900 0.981 0.976 0.951 
   2   (0.100) 0.100 0.019 0.024 0.049 

Locus 415 : 
2 alleles
3.6% missing data
   1   (0.128) 0.117 0.088 0.028 0.092 
   3   (0.872) 0.883 0.912 0.972 0.908 

Locus 416 : 
2 alleles
3.6% missing data
   3   (0.859) 0.859 0.984 0.955 0.903 
   1   (0.141) 0.141 0.016 0.045 0.097 

Locus 417 : 
2 alleles
10.1% missing data
   3   (0.908) 0.926 0.995 0.984 0.940 
   4   (0.092) 0.074 0.005 0.016 0.060 

Locus 418 : 
2 alleles
5.1% missing data
   2   (0.788) 0.800 0.917 0.927 0.793 
   4   (0.212) 0.200 0.083 0.073 0.207 

Locus 419 : 
2 alleles
2.9% missing data
   3   (0.734) 0.725 0.883 0.919 0.752 
   4   (0.266) 0.275 0.117 0.081 0.248 

Locus 420 : 
2 alleles
13.8% missing data
   1   (0.252) 0.219 0.540 0.288 0.235 
   4   (0.748) 0.781 0.460 0.712 0.765 

Locus 421 : 
2 alleles
11.6% missing data
   2   (0.935) 0.895 0.984 0.994 0.989 
   4   (0.065) 0.105 0.016 0.006 0.011 

Locus 422 : 
2 alleles
5.1% missing data
   2   (0.864) 0.851 0.973 0.505 0.956 
   4   (0.136) 0.149 0.027 0.495 0.044 

Locus 423 : 
2 alleles
14.5% missing data
   3   (0.631) 0.719 0.479 0.262 0.568 
   2   (0.369) 0.281 0.521 0.738 0.432 

Locus 424 : 
2 alleles
13.0% missing data
   2   (0.889) 0.928 0.807 0.972 0.884 
   4   (0.111) 0.072 0.193 0.028 0.116 

Locus 425 : 
2 alleles
2.9% missing data
   2   (0.886) 0.951 0.847 0.948 0.782 
   4   (0.114) 0.049 0.153 0.052 0.218 

Locus 426 : 
2 alleles
5.8% missing data
   3   (0.831) 0.762 0.833 0.968 0.931 
   2   (0.169) 0.238 0.167 0.032 0.069 

Locus 427 : 
2 alleles
18.8% missing data
   4   (0.890) 0.903 0.982 0.975 0.923 
   2   (0.110) 0.097 0.018 0.025 0.077 

Locus 428 : 
2 alleles
5.8% missing data
   2   (0.926) 0.966 0.987 0.975 0.915 
   4   (0.074) 0.034 0.013 0.025 0.085 

Locus 429 : 
2 alleles
15.2% missing data
   2   (0.733) 0.729 0.690 0.838 0.769 
   3   (0.267) 0.271 0.310 0.162 0.231 

Locus 430 : 
2 alleles
4.3% missing data
   4   (0.796) 0.816 0.965 0.631 0.845 
   2   (0.204) 0.184 0.035 0.369 0.155 

Locus 431 : 
2 alleles
2.9% missing data
   1   (0.364) 0.300 0.679 0.463 0.407 
   3   (0.636) 0.700 0.321 0.537 0.593 

Locus 432 : 
2 alleles
0.7% missing data
   1   (0.482) 0.480 0.341 0.816 0.432 
   4   (0.518) 0.520 0.659 0.184 0.568 

Locus 433 : 
2 alleles
13.8% missing data
   2   (0.832) 0.811 0.949 0.951 0.893 
   4   (0.168) 0.189 0.051 0.049 0.107 

Locus 434 : 
2 alleles
14.5% missing data
   3   (0.758) 0.780 0.913 0.570 0.800 
   2   (0.242) 0.220 0.087 0.430 0.200 

Locus 435 : 
2 alleles
3.6% missing data
   4   (0.814) 0.798 0.938 0.936 0.870 
   2   (0.186) 0.202 0.062 0.064 0.130 

Locus 436 : 
2 alleles
8.0% missing data
   4   (0.766) 0.774 0.816 0.949 0.765 
   2   (0.234) 0.226 0.184 0.051 0.235 

Locus 437 : 
2 alleles
2.9% missing data
   1   (0.919) 0.956 0.793 0.964 0.929 
   3   (0.081) 0.044 0.207 0.036 0.071 

Locus 438 : 
2 alleles
5.1% missing data
   2   (0.933) 0.877 0.993 0.994 0.991 
   4   (0.067) 0.123 0.007 0.006 0.009 

Locus 439 : 
2 alleles
2.2% missing data
   3   (0.907) 0.913 0.986 0.984 0.952 
   4   (0.093) 0.087 0.014 0.016 0.048 

Locus 440 : 
2 alleles
3.6% missing data
   3   (0.817) 0.794 0.978 0.935 0.879 
   1   (0.183) 0.206 0.022 0.065 0.121 

Locus 441 : 
2 alleles
1.4% missing data
   2   (0.894) 0.936 0.934 0.624 0.935 
   4   (0.106) 0.064 0.066 0.376 0.065 

Locus 442 : 
2 alleles
6.5% missing data
   3   (0.864) 0.833 0.994 0.979 0.934 
   1   (0.136) 0.167 0.006 0.021 0.066 

Locus 443 : 
2 alleles
2.2% missing data
   4   (0.698) 0.693 0.965 0.857 0.702 
   2   (0.302) 0.307 0.035 0.143 0.298 

Locus 444 : 
2 alleles
3.6% missing data
   3   (0.875) 0.894 0.883 0.935 0.908 
   2   (0.125) 0.106 0.117 0.065 0.092 

Locus 445 : 
2 alleles
13.8% missing data
   3   (0.409) 0.425 0.340 0.123 0.422 
   1   (0.591) 0.575 0.660 0.877 0.578 

Locus 446 : 
2 alleles
4.3% missing data
   1   (0.240) 0.252 0.247 0.059 0.204 
   3   (0.760) 0.748 0.753 0.941 0.796 

Locus 447 : 
2 alleles
5.1% missing data
   3   (0.707) 0.727 0.516 0.784 0.716 
   2   (0.293) 0.273 0.484 0.216 0.284 

Locus 448 : 
2 alleles
12.3% missing data
   1   (0.080) 0.094 0.068 0.016 0.023 
   3   (0.920) 0.906 0.932 0.984 0.977 

Locus 449 : 
2 alleles
5.1% missing data
   2   (0.402) 0.316 0.276 0.532 0.529 
   4   (0.598) 0.684 0.724 0.468 0.471 

Locus 450 : 
2 alleles
13.0% missing data
   2   (0.841) 0.917 0.423 0.948 0.731 
   4   (0.159) 0.083 0.577 0.052 0.269 

Locus 451 : 
2 alleles
2.9% missing data
   2   (0.820) 0.859 0.862 0.901 0.798 
   4   (0.180) 0.141 0.138 0.099 0.202 

Locus 452 : 
2 alleles
2.2% missing data
   2   (0.617) 0.631 0.422 0.711 0.629 
   4   (0.383) 0.369 0.578 0.289 0.371 

Locus 453 : 
2 alleles
8.0% missing data
   4   (0.333) 0.376 0.199 0.083 0.288 
   2   (0.667) 0.624 0.801 0.917 0.712 

Locus 454 : 
2 alleles
2.9% missing data
   4   (0.921) 0.931 0.989 0.981 0.964 
   2   (0.079) 0.069 0.011 0.019 0.036 

Locus 455 : 
2 alleles
11.6% missing data
   1   (0.910) 0.920 0.963 0.958 0.956 
   3   (0.090) 0.080 0.037 0.042 0.044 

Locus 456 : 
2 alleles
2.9% missing data
   4   (0.878) 0.912 0.820 0.933 0.887 
   2   (0.122) 0.088 0.180 0.067 0.113 

Locus 457 : 
2 alleles
11.6% missing data
   3   (0.915) 0.958 0.985 0.974 0.894 
   2   (0.085) 0.042 0.015 0.026 0.106 

Locus 458 : 
2 alleles
13.0% missing data
   1   (0.855) 0.869 0.967 0.736 0.920 
   3   (0.145) 0.131 0.033 0.264 0.080 

Locus 459 : 
2 alleles
12.3% missing data
   3   (0.936) 0.900 0.982 0.994 0.989 
   4   (0.064) 0.100 0.018 0.006 0.011 

Locus 460 : 
2 alleles
6.5% missing data
   1   (0.861) 0.902 0.862 0.810 0.864 
   3   (0.139) 0.098 0.138 0.190 0.136 

Locus 461 : 
2 alleles
7.2% missing data
   2   (0.770) 0.802 0.351 0.821 0.811 
   4   (0.230) 0.198 0.649 0.179 0.189 

Locus 462 : 
2 alleles
3.6% missing data
   2   (0.666) 0.663 0.738 0.906 0.651 
   4   (0.334) 0.337 0.262 0.094 0.349 

Locus 463 : 
2 alleles
8.0% missing data
   1   (0.685) 0.714 0.817 0.917 0.610 
   3   (0.315) 0.286 0.183 0.083 0.390 

Locus 464 : 
2 alleles
4.3% missing data
   3   (0.915) 0.948 0.756 0.978 0.933 
   1   (0.085) 0.052 0.244 0.022 0.067 

Locus 465 : 
2 alleles
15.9% missing data
   1   (0.912) 0.935 0.896 0.968 0.943 
   3   (0.088) 0.065 0.104 0.032 0.057 

Locus 466 : 
2 alleles
13.0% missing data
   3   (0.802) 0.805 0.976 0.904 0.830 
   1   (0.198) 0.195 0.024 0.096 0.170 

Locus 467 : 
2 alleles
11.6% missing data
   1   (0.829) 0.806 0.720 0.954 0.900 
   3   (0.171) 0.194 0.280 0.046 0.100 

Locus 468 : 
2 alleles
3.6% missing data
   1   (0.177) 0.185 0.190 0.050 0.128 
   3   (0.823) 0.815 0.810 0.950 0.872 

Locus 469 : 
2 alleles
5.8% missing data
   2   (0.917) 0.949 0.955 0.969 0.933 
   4   (0.083) 0.051 0.045 0.031 0.067 

Locus 470 : 
2 alleles
5.1% missing data
   2   (0.370) 0.363 0.315 0.634 0.319 
   4   (0.630) 0.637 0.685 0.366 0.681 

Locus 471 : 
2 alleles
5.8% missing data
   2   (0.520) 0.538 0.340 0.267 0.550 
   4   (0.480) 0.462 0.660 0.733 0.450 

Locus 472 : 
2 alleles
3.6% missing data
   3   (0.858) 0.866 0.968 0.964 0.891 
   4   (0.142) 0.134 0.032 0.036 0.109 

Locus 473 : 
2 alleles
2.9% missing data
   4   (0.890) 0.918 0.990 0.968 0.901 
   2   (0.110) 0.082 0.010 0.032 0.099 

Locus 474 : 
2 alleles
15.2% missing data
   1   (0.475) 0.507 0.398 0.436 0.426 
   3   (0.525) 0.493 0.602 0.564 0.574 

Locus 475 : 
2 alleles
11.6% missing data
   3   (0.888) 0.929 0.866 0.971 0.873 
   1   (0.112) 0.071 0.134 0.029 0.127 

Locus 476 : 
2 alleles
13.0% missing data
   4   (0.913) 0.833 0.956 0.992 0.985 
   2   (0.087) 0.167 0.044 0.008 0.015 

Locus 477 : 
2 alleles
15.2% missing data
   2   (0.188) 0.143 0.116 0.057 0.242 
   4   (0.812) 0.857 0.884 0.943 0.758 

Locus 478 : 
2 alleles
6.5% missing data
   4   (0.941) 0.903 0.994 0.995 0.992 
   2   (0.059) 0.097 0.006 0.005 0.008 

Locus 479 : 
2 alleles
11.6% missing data
   1   (0.872) 0.893 0.967 0.971 0.885 
   4   (0.128) 0.107 0.033 0.029 0.115 

Locus 480 : 
2 alleles
4.3% missing data
   1   (0.302) 0.441 0.238 0.228 0.113 
   3   (0.698) 0.559 0.762 0.772 0.887 

Locus 481 : 
2 alleles
2.2% missing data
   3   (0.895) 0.929 0.837 0.982 0.894 
   4   (0.105) 0.071 0.163 0.018 0.106 

Locus 482 : 
2 alleles
0.7% missing data
   2   (0.144) 0.097 0.186 0.065 0.175 
   4   (0.856) 0.903 0.814 0.935 0.825 

Locus 483 : 
2 alleles
13.0% missing data
   4   (0.748) 0.790 0.917 0.564 0.748 
   2   (0.252) 0.210 0.083 0.436 0.252 

Locus 484 : 
2 alleles
12.3% missing data
   3   (0.910) 0.932 0.978 0.962 0.942 
   1   (0.090) 0.068 0.022 0.038 0.058 

Locus 485 : 
2 alleles
13.0% missing data
   3   (0.854) 0.878 0.980 0.955 0.856 
   1   (0.146) 0.122 0.020 0.045 0.144 

Locus 486 : 
2 alleles
3.6% missing data
   4   (0.920) 0.944 0.992 0.707 0.974 
   2   (0.080) 0.056 0.008 0.293 0.026 

Locus 487 : 
2 alleles
2.9% missing data
   2   (0.148) 0.086 0.366 0.049 0.221 
   3   (0.852) 0.914 0.634 0.951 0.779 

Locus 488 : 
2 alleles
5.8% missing data
   2   (0.829) 0.824 0.943 0.959 0.869 
   4   (0.171) 0.176 0.057 0.041 0.131 

Locus 489 : 
2 alleles
12.3% missing data
   1   (0.504) 0.438 0.767 0.559 0.593 
   3   (0.496) 0.562 0.233 0.441 0.407 

Locus 490 : 
2 alleles
3.6% missing data
   2   (0.898) 0.936 0.959 0.968 0.893 
   4   (0.102) 0.064 0.041 0.032 0.107 

Locus 491 : 
2 alleles
5.1% missing data
   3   (0.072) 0.085 0.016 0.010 0.018 
   1   (0.928) 0.915 0.984 0.990 0.982 

Locus 492 : 
2 alleles
1.4% missing data
   1   (0.912) 0.938 0.987 0.977 0.934 
   3   (0.088) 0.062 0.013 0.023 0.066 

Locus 493 : 
2 alleles
10.9% missing data
   2   (0.864) 0.875 0.964 0.936 0.901 
   4   (0.136) 0.125 0.036 0.064 0.099 

Locus 494 : 
2 alleles
2.9% missing data
   4   (0.847) 0.896 0.691 0.949 0.810 
   3   (0.153) 0.104 0.309 0.051 0.190 

Locus 495 : 
2 alleles
14.5% missing data
   2   (0.812) 0.882 0.971 0.255 0.803 
   4   (0.188) 0.118 0.029 0.745 0.197 

Locus 496 : 
2 alleles
2.9% missing data
   4   (0.870) 0.894 0.814 0.966 0.888 
   2   (0.130) 0.106 0.186 0.034 0.112 

Locus 497 : 
2 alleles
4.3% missing data
   1   (0.854) 0.844 0.971 0.965 0.906 
   3   (0.146) 0.156 0.029 0.035 0.094 

Locus 498 : 
2 alleles
12.3% missing data
   3   (0.890) 0.900 0.821 0.975 0.932 
   2   (0.110) 0.100 0.179 0.025 0.068 

Locus 499 : 
2 alleles
4.3% missing data
   4   (0.921) 0.965 0.913 0.970 0.904 
   2   (0.079) 0.035 0.087 0.030 0.096 

Locus 500 : 
2 alleles
15.2% missing data
   1   (0.852) 0.890 0.989 0.961 0.822 
   3   (0.148) 0.110 0.011 0.039 0.178 

Locus 501 : 
2 alleles
1.4% missing data
   1   (0.704) 0.706 0.807 0.919 0.694 
   2   (0.296) 0.294 0.193 0.081 0.306 

Locus 502 : 
2 alleles
10.9% missing data
   2   (0.943) 0.920 0.994 0.995 0.991 
   4   (0.057) 0.080 0.006 0.005 0.009 

Locus 503 : 
2 alleles
16.7% missing data
   4   (0.838) 0.879 0.926 0.950 0.801 
   3   (0.162) 0.121 0.074 0.050 0.199 

Locus 504 : 
2 alleles
6.5% missing data
   1   (0.790) 0.799 0.975 0.899 0.803 
   3   (0.210) 0.201 0.025 0.101 0.197 

Locus 505 : 
2 alleles
11.6% missing data
   1   (0.396) 0.457 0.652 0.441 0.255 
   3   (0.604) 0.543 0.348 0.559 0.745 

Locus 506 : 
2 alleles
3.6% missing data
   4   (0.912) 0.927 0.937 0.982 0.950 
   2   (0.088) 0.073 0.063 0.018 0.050 

Locus 507 : 
2 alleles
5.8% missing data
   4   (0.617) 0.649 0.711 0.239 0.641 
   1   (0.383) 0.351 0.289 0.761 0.359 

Locus 508 : 
2 alleles
18.1% missing data
   3   (0.910) 0.907 0.973 0.986 0.962 
   4   (0.090) 0.093 0.027 0.014 0.038 

Locus 509 : 
2 alleles
17.4% missing data
   1   (0.843) 0.853 0.983 0.970 0.862 
   3   (0.157) 0.147 0.017 0.030 0.138 

Locus 510 : 
2 alleles
4.3% missing data
   1   (0.728) 0.747 0.644 0.934 0.705 
   4   (0.272) 0.253 0.356 0.066 0.295 

Locus 511 : 
2 alleles
15.9% missing data
   1   (0.907) 0.956 0.884 0.971 0.866 
   3   (0.093) 0.044 0.116 0.029 0.134 

Locus 512 : 
2 alleles
15.9% missing data
   3   (0.909) 0.940 0.987 0.785 0.957 
   1   (0.091) 0.060 0.013 0.215 0.043 

Locus 513 : 
2 alleles
3.6% missing data
   2   (0.766) 0.827 0.924 0.749 0.714 
   4   (0.234) 0.173 0.076 0.251 0.286 

Locus 514 : 
2 alleles
10.1% missing data
   1   (0.785) 0.792 0.980 0.946 0.785 
   3   (0.215) 0.208 0.020 0.054 0.215 

Locus 515 : 
2 alleles
3.6% missing data
   4   (0.880) 0.916 0.975 0.965 0.871 
   1   (0.120) 0.084 0.025 0.035 0.129 

Locus 516 : 
2 alleles
13.8% missing data
   2   (0.872) 0.869 0.932 0.978 0.917 
   4   (0.128) 0.131 0.068 0.022 0.083 

Locus 517 : 
2 alleles
3.6% missing data
   1   (0.753) 0.738 0.910 0.948 0.776 
   4   (0.247) 0.262 0.090 0.052 0.224 

Locus 518 : 
2 alleles
6.5% missing data
   4   (0.776) 0.793 0.935 0.931 0.764 
   3   (0.224) 0.207 0.065 0.069 0.236 

Locus 519 : 
2 alleles
2.9% missing data
   3   (0.727) 0.774 0.868 0.881 0.644 
   1   (0.273) 0.226 0.132 0.119 0.356 

Locus 520 : 
2 alleles
5.1% missing data
   3   (0.735) 0.890 0.577 0.167 0.480 
   4   (0.265) 0.110 0.423 0.833 0.520 

Locus 521 : 
2 alleles
3.6% missing data
   2   (0.898) 0.959 0.625 0.968 0.822 
   4   (0.102) 0.041 0.375 0.032 0.178 

Locus 522 : 
2 alleles
13.8% missing data
   2   (0.901) 0.856 0.961 0.986 0.973 
   4   (0.099) 0.144 0.039 0.014 0.027 

Locus 523 : 
2 alleles
7.2% missing data
   4   (0.869) 0.873 0.925 0.971 0.910 
   3   (0.131) 0.127 0.075 0.029 0.090 

Locus 524 : 
2 alleles
13.0% missing data
   1   (0.906) 0.947 0.966 0.975 0.890 
   3   (0.094) 0.053 0.034 0.025 0.110 

Locus 525 : 
2 alleles
8.0% missing data
   2   (0.926) 0.973 0.884 0.975 0.884 
   4   (0.074) 0.027 0.116 0.025 0.116 

Locus 526 : 
2 alleles
5.1% missing data
   2   (0.409) 0.414 0.219 0.483 0.381 
   3   (0.591) 0.586 0.781 0.517 0.619 

Locus 527 : 
2 alleles
5.1% missing data
   2   (0.876) 0.902 0.983 0.626 0.935 
   4   (0.124) 0.098 0.017 0.374 0.065 

Locus 528 : 
2 alleles
12.3% missing data
   4   (0.892) 0.896 0.512 0.976 0.948 
   1   (0.108) 0.104 0.488 0.024 0.052 

Locus 529 : 
2 alleles
12.3% missing data
   2   (0.890) 0.922 0.947 0.961 0.894 
   4   (0.110) 0.078 0.053 0.039 0.106 

Locus 530 : 
2 alleles
2.9% missing data
   1   (0.910) 0.921 0.992 0.981 0.951 
   4   (0.090) 0.079 0.008 0.019 0.049 

Locus 531 : 
2 alleles
4.3% missing data
   1   (0.750) 0.691 0.782 0.917 0.846 
   3   (0.250) 0.309 0.218 0.083 0.154 

Locus 532 : 
2 alleles
12.3% missing data
   1   (0.555) 0.384 0.779 0.901 0.754 
   4   (0.445) 0.616 0.221 0.099 0.246 

Locus 533 : 
2 alleles
5.1% missing data
   1   (0.883) 0.888 0.984 0.969 0.927 
   4   (0.117) 0.112 0.016 0.031 0.073 

Locus 534 : 
2 alleles
12.3% missing data
   2   (0.865) 0.848 0.839 0.972 0.931 
   4   (0.135) 0.152 0.161 0.028 0.069 

Locus 535 : 
2 alleles
17.4% missing data
   3   (0.699) 0.685 0.810 0.921 0.710 
   1   (0.301) 0.315 0.190 0.079 0.290 

Locus 536 : 
2 alleles
2.9% missing data
   1   (0.873) 0.899 0.958 0.955 0.885 
   3   (0.127) 0.101 0.042 0.045 0.115 

Locus 537 : 
2 alleles
3.6% missing data
   2   (0.445) 0.469 0.776 0.110 0.430 
   4   (0.555) 0.531 0.224 0.890 0.570 

Locus 538 : 
2 alleles
15.9% missing data
   3   (0.827) 0.875 0.951 0.923 0.771 
   1   (0.173) 0.125 0.049 0.077 0.229 

Locus 539 : 
2 alleles
13.8% missing data
   2   (0.796) 0.835 0.825 0.895 0.764 
   4   (0.204) 0.165 0.175 0.105 0.236 

Locus 540 : 
2 alleles
10.1% missing data
   2   (0.794) 0.847 0.846 0.583 0.796 
   4   (0.206) 0.153 0.154 0.417 0.204 

Locus 541 : 
2 alleles
11.6% missing data
   3   (0.623) 0.598 0.620 0.653 0.683 
   4   (0.377) 0.402 0.380 0.347 0.317 

Locus 542 : 
2 alleles
3.6% missing data
   1   (0.919) 0.972 0.821 0.976 0.847 
   3   (0.081) 0.028 0.179 0.024 0.153 

Locus 543 : 
2 alleles
10.1% missing data
   1   (0.925) 0.918 0.943 0.991 0.978 
   3   (0.075) 0.082 0.057 0.009 0.022 

Locus 544 : 
2 alleles
5.1% missing data
   1   (0.918) 0.949 0.992 0.973 0.933 
   3   (0.082) 0.051 0.008 0.027 0.067 

Locus 545 : 
2 alleles
2.9% missing data
   2   (0.836) 0.812 0.952 0.972 0.897 
   1   (0.164) 0.188 0.048 0.028 0.103 

Locus 546 : 
2 alleles
4.3% missing data
   2   (0.893) 0.906 0.985 0.937 0.936 
   4   (0.107) 0.094 0.015 0.063 0.064 

Locus 547 : 
2 alleles
5.8% missing data
   4   (0.748) 0.701 0.930 0.883 0.830 
   2   (0.252) 0.299 0.070 0.117 0.170 

Locus 548 : 
2 alleles
5.8% missing data
   3   (0.894) 0.934 0.966 0.959 0.880 
   1   (0.106) 0.066 0.034 0.041 0.120 

Locus 549 : 
2 alleles
2.9% missing data
   1   (0.106) 0.088 0.035 0.020 0.079 
   3   (0.894) 0.912 0.965 0.980 0.921 

Locus 550 : 
2 alleles
2.2% missing data
   1   (0.634) 0.633 0.502 0.893 0.623 
   4   (0.366) 0.367 0.498 0.107 0.377 

Locus 551 : 
2 alleles
2.9% missing data
   4   (0.908) 0.926 0.969 0.972 0.943 
   1   (0.092) 0.074 0.031 0.028 0.057 

Locus 552 : 
2 alleles
8.0% missing data
   2   (0.889) 0.843 0.954 0.984 0.965 
   4   (0.111) 0.157 0.046 0.016 0.035 

Locus 553 : 
2 alleles
10.1% missing data
   2   (0.827) 0.852 0.346 0.956 0.854 
   1   (0.173) 0.148 0.654 0.044 0.146 

Locus 554 : 
2 alleles
4.3% missing data
   1   (0.867) 0.926 0.905 0.948 0.783 
   3   (0.133) 0.074 0.095 0.052 0.217 

Locus 555 : 
2 alleles
11.6% missing data
   2   (0.872) 0.887 0.745 0.974 0.908 
   4   (0.128) 0.113 0.255 0.026 0.092 

Locus 556 : 
2 alleles
5.8% missing data
   4   (0.578) 0.775 0.260 0.438 0.263 
   2   (0.422) 0.225 0.740 0.562 0.737 

Locus 557 : 
2 alleles
14.5% missing data
   1   (0.829) 0.825 0.934 0.951 0.870 
   3   (0.171) 0.175 0.066 0.049 0.130 

Locus 558 : 
2 alleles
10.9% missing data
   1   (0.900) 0.953 0.633 0.685 0.923 
   2   (0.100) 0.047 0.367 0.315 0.077 

Locus 559 : 
2 alleles
2.2% missing data
   1   (0.916) 0.932 0.982 0.983 0.953 
   4   (0.084) 0.068 0.018 0.017 0.047 

Locus 560 : 
2 alleles
13.8% missing data
   2   (0.729) 0.785 0.289 0.566 0.739 
   4   (0.271) 0.215 0.711 0.434 0.261 

Locus 561 : 
2 alleles
5.8% missing data
   1   (0.500) 0.500 0.511 0.499 0.500 
   3   (0.500) 0.500 0.489 0.501 0.500 

Locus 562 : 
2 alleles
2.2% missing data
   2   (0.926) 0.951 0.986 0.978 0.955 
   4   (0.074) 0.049 0.014 0.022 0.045 

Locus 563 : 
2 alleles
1.4% missing data
   1   (0.891) 0.879 0.979 0.979 0.950 
   4   (0.109) 0.121 0.021 0.021 0.050 

Locus 564 : 
2 alleles
13.0% missing data
   4   (0.940) 0.912 0.997 0.994 0.990 
   3   (0.060) 0.088 0.003 0.006 0.010 

Locus 565 : 
2 alleles
1.4% missing data
   3   (0.884) 0.823 0.978 0.982 0.967 
   1   (0.116) 0.177 0.022 0.018 0.033 

Locus 566 : 
2 alleles
7.2% missing data
   1   (0.893) 0.921 0.982 0.950 0.912 
   3   (0.107) 0.079 0.018 0.050 0.088 

Locus 567 : 
2 alleles
10.9% missing data
   2   (0.719) 0.726 0.773 0.669 0.767 
   4   (0.281) 0.274 0.227 0.331 0.233 

Locus 568 : 
2 alleles
10.1% missing data
   3   (0.571) 0.587 0.494 0.506 0.577 
   4   (0.429) 0.413 0.506 0.494 0.423 

Locus 569 : 
2 alleles
12.3% missing data
   4   (0.856) 0.879 0.698 0.961 0.879 
   1   (0.144) 0.121 0.302 0.039 0.121 

Locus 570 : 
2 alleles
1.4% missing data
   2   (0.863) 0.908 0.980 0.626 0.895 
   3   (0.137) 0.092 0.020 0.374 0.105 

Locus 571 : 
2 alleles
16.7% missing data
   3   (0.923) 0.967 0.933 0.674 0.950 
   2   (0.077) 0.033 0.067 0.326 0.050 

Locus 572 : 
2 alleles
10.1% missing data
   2   (0.639) 0.692 0.775 0.498 0.585 
   1   (0.361) 0.308 0.225 0.502 0.415 

Locus 573 : 
2 alleles
13.8% missing data
   2   (0.736) 0.575 0.792 0.957 0.903 
   4   (0.264) 0.425 0.208 0.043 0.097 

Locus 574 : 
2 alleles
3.6% missing data
   3   (0.908) 0.951 0.806 0.973 0.896 
   1   (0.092) 0.049 0.194 0.027 0.104 

Locus 575 : 
2 alleles
12.3% missing data
   1   (0.909) 0.953 0.947 0.963 0.887 
   3   (0.091) 0.047 0.053 0.037 0.113 

Locus 576 : 
2 alleles
10.9% missing data
   1   (0.808) 0.784 0.933 0.765 0.903 
   4   (0.192) 0.216 0.067 0.235 0.097 

Locus 577 : 
2 alleles
4.3% missing data
   1   (0.914) 0.942 0.990 0.978 0.932 
   2   (0.086) 0.058 0.010 0.022 0.068 

Locus 578 : 
2 alleles
14.5% missing data
   2   (0.143) 0.124 0.018 0.045 0.130 
   4   (0.857) 0.876 0.982 0.955 0.870 

Locus 579 : 
2 alleles
15.2% missing data
   1   (0.921) 0.959 0.992 0.686 0.961 
   4   (0.079) 0.041 0.008 0.314 0.039 

Locus 580 : 
2 alleles
9.4% missing data
   2   (0.913) 0.967 0.814 0.964 0.855 
   4   (0.087) 0.033 0.186 0.036 0.145 

Locus 581 : 
2 alleles
5.1% missing data
   1   (0.837) 0.881 0.943 0.597 0.866 
   3   (0.163) 0.119 0.057 0.403 0.134 

Locus 582 : 
2 alleles
2.9% missing data
   3   (0.924) 0.961 0.996 0.961 0.930 
   1   (0.076) 0.039 0.004 0.039 0.070 

Locus 583 : 
2 alleles
4.3% missing data
   3   (0.091) 0.091 0.018 0.029 0.039 
   4   (0.909) 0.909 0.982 0.971 0.961 

Locus 584 : 
2 alleles
4.3% missing data
   3   (0.906) 0.967 0.926 0.275 0.905 
   2   (0.094) 0.033 0.074 0.725 0.095 

Locus 585 : 
2 alleles
6.5% missing data
   2   (0.415) 0.682 0.137 0.064 0.125 
   4   (0.585) 0.318 0.863 0.936 0.875 

Locus 586 : 
2 alleles
12.3% missing data
   1   (0.255) 0.233 0.087 0.082 0.292 
   3   (0.745) 0.767 0.913 0.918 0.708 

Locus 587 : 
2 alleles
1.4% missing data
   2   (0.858) 0.926 0.967 0.593 0.829 
   4   (0.142) 0.074 0.033 0.407 0.171 

Locus 588 : 
2 alleles
13.0% missing data
   2   (0.920) 0.966 0.707 0.978 0.900 
   1   (0.080) 0.034 0.293 0.022 0.100 

Locus 589 : 
2 alleles
16.7% missing data
   1   (0.666) 0.732 0.505 0.554 0.614 
   3   (0.334) 0.268 0.495 0.446 0.386 

Locus 590 : 
2 alleles
5.8% missing data
   3   (0.914) 0.948 0.955 0.984 0.921 
   2   (0.086) 0.052 0.045 0.016 0.079 

Locus 591 : 
2 alleles
1.4% missing data
   2   (0.922) 0.967 0.996 0.972 0.890 
   4   (0.078) 0.033 0.004 0.028 0.110 

Locus 592 : 
2 alleles
10.9% missing data
   4   (0.894) 0.885 0.978 0.974 0.950 
   2   (0.106) 0.115 0.022 0.026 0.050 

Locus 593 : 
2 alleles
13.8% missing data
   1   (0.842) 0.892 0.690 0.918 0.814 
   3   (0.158) 0.108 0.310 0.082 0.186 

Locus 594 : 
2 alleles
18.8% missing data
   1   (0.095) 0.117 0.022 0.017 0.032 
   4   (0.905) 0.883 0.978 0.983 0.968 

Locus 595 : 
2 alleles
10.1% missing data
   4   (0.902) 0.958 0.801 0.963 0.840 
   2   (0.098) 0.042 0.199 0.037 0.160 

Locus 596 : 
2 alleles
14.5% missing data
   2   (0.839) 0.883 0.860 0.623 0.871 
   4   (0.161) 0.117 0.140 0.377 0.129 

Locus 597 : 
2 alleles
12.3% missing data
   1   (0.268) 0.274 0.217 0.263 0.217 
   4   (0.732) 0.726 0.783 0.737 0.783 

Locus 598 : 
2 alleles
14.5% missing data
   1   (0.785) 0.842 0.703 0.640 0.780 
   3   (0.215) 0.158 0.297 0.360 0.220 

Locus 599 : 
2 alleles
13.0% missing data
   3   (0.678) 0.688 0.337 0.654 0.734 
   1   (0.322) 0.312 0.663 0.346 0.266 

Locus 600 : 
2 alleles
2.9% missing data
   3   (0.841) 0.856 0.983 0.693 0.904 
   4   (0.159) 0.144 0.017 0.307 0.096 

Locus 601 : 
2 alleles
14.5% missing data
   3   (0.200) 0.215 0.081 0.059 0.151 
   1   (0.800) 0.785 0.919 0.941 0.849 

Locus 602 : 
2 alleles
8.0% missing data
   1   (0.098) 0.127 0.039 0.157 0.017 
   3   (0.902) 0.873 0.961 0.843 0.983 

Locus 603 : 
2 alleles
5.1% missing data
   1   (0.856) 0.931 0.884 0.955 0.694 
   2   (0.144) 0.069 0.116 0.045 0.306 

Locus 604 : 
2 alleles
5.8% missing data
   3   (0.731) 0.778 0.892 0.567 0.719 
   1   (0.269) 0.222 0.108 0.433 0.281 

Locus 605 : 
2 alleles
7.2% missing data
   4   (0.846) 0.855 0.913 0.960 0.874 
   2   (0.154) 0.145 0.087 0.040 0.126 

Locus 606 : 
2 alleles
10.9% missing data
   1   (0.742) 0.794 0.858 0.538 0.729 
   2   (0.258) 0.206 0.142 0.462 0.271 

Locus 607 : 
2 alleles
5.1% missing data
   3   (0.837) 0.886 0.945 0.921 0.788 
   1   (0.163) 0.114 0.055 0.079 0.212 

Locus 608 : 
2 alleles
2.9% missing data
   3   (0.942) 0.908 0.989 0.995 0.992 
   4   (0.058) 0.092 0.011 0.005 0.008 

Locus 609 : 
2 alleles
6.5% missing data
   3   (0.930) 0.979 0.878 0.976 0.865 
   1   (0.070) 0.021 0.122 0.024 0.135 

Locus 610 : 
2 alleles
0.7% missing data
   1   (0.615) 0.583 0.757 0.519 0.699 
   3   (0.385) 0.417 0.243 0.481 0.301 

Locus 611 : 
2 alleles
3.6% missing data
   4   (0.827) 0.850 0.960 0.941 0.824 
   3   (0.173) 0.150 0.040 0.059 0.176 

Locus 612 : 
2 alleles
2.9% missing data
   2   (0.947) 0.920 0.998 0.996 0.993 
   4   (0.053) 0.080 0.002 0.004 0.007 

Locus 613 : 
2 alleles
8.0% missing data
   3   (0.082) 0.106 0.021 0.008 0.022 
   4   (0.918) 0.894 0.979 0.992 0.978 

Locus 614 : 
2 alleles
13.8% missing data
   3   (0.912) 0.966 0.853 0.961 0.853 
   1   (0.088) 0.034 0.147 0.039 0.147 

Locus 615 : 
2 alleles
2.9% missing data
   2   (0.804) 0.853 0.933 0.939 0.731 
   4   (0.196) 0.147 0.067 0.061 0.269 

Locus 616 : 
2 alleles
11.6% missing data
   3   (0.863) 0.889 0.804 0.963 0.877 
   4   (0.137) 0.111 0.196 0.037 0.123 

Locus 617 : 
2 alleles
0.7% missing data
   2   (0.920) 0.950 0.987 0.981 0.936 
   4   (0.080) 0.050 0.013 0.019 0.064 

Locus 618 : 
2 alleles
13.8% missing data
   1   (0.062) 0.093 0.023 0.008 0.011 
   3   (0.938) 0.907 0.977 0.992 0.989 

Locus 619 : 
2 alleles
0.7% missing data
   2   (0.846) 0.864 0.838 0.956 0.868 
   4   (0.154) 0.136 0.162 0.044 0.132 

Locus 620 : 
2 alleles
11.6% missing data
   1   (0.812) 0.828 0.965 0.952 0.809 
   4   (0.188) 0.172 0.035 0.048 0.191 

Locus 621 : 
2 alleles
15.2% missing data
   1   (0.895) 0.938 0.696 0.930 0.894 
   3   (0.105) 0.062 0.304 0.070 0.106 

Locus 622 : 
2 alleles
4.3% missing data
   3   (0.627) 0.621 0.771 0.851 0.614 
   1   (0.373) 0.379 0.229 0.149 0.386 

Locus 623 : 
2 alleles
6.5% missing data
   1   (0.911) 0.949 0.902 0.971 0.910 
   3   (0.089) 0.051 0.098 0.029 0.090 

Locus 624 : 
2 alleles
13.0% missing data
   3   (0.786) 0.807 0.414 0.782 0.830 
   4   (0.214) 0.193 0.586 0.218 0.170 

Locus 625 : 
2 alleles
11.6% missing data
   1   (0.783) 0.782 0.852 0.869 0.821 
   3   (0.217) 0.218 0.148 0.131 0.179 

Locus 626 : 
2 alleles
7.2% missing data
   1   (0.894) 0.926 0.991 0.959 0.901 
   2   (0.106) 0.074 0.009 0.041 0.099 

Locus 627 : 
2 alleles
16.7% missing data
   2   (0.286) 0.318 0.318 0.066 0.234 
   4   (0.714) 0.682 0.682 0.934 0.766 

Locus 628 : 
2 alleles
3.6% missing data
   1   (0.419) 0.479 0.401 0.139 0.356 
   3   (0.581) 0.521 0.599 0.861 0.644 

Locus 629 : 
2 alleles
10.9% missing data
   1   (0.876) 0.915 0.860 0.929 0.873 
   3   (0.124) 0.085 0.140 0.071 0.127 

Locus 630 : 
2 alleles
1.4% missing data
   2   (0.073) 0.049 0.019 0.018 0.045 
   4   (0.927) 0.951 0.981 0.982 0.955 

Locus 631 : 
2 alleles
15.2% missing data
   2   (0.873) 0.936 0.913 0.959 0.767 
   4   (0.127) 0.064 0.087 0.041 0.233 

Locus 632 : 
2 alleles
4.3% missing data
   4   (0.813) 0.755 0.931 0.962 0.903 
   1   (0.187) 0.245 0.069 0.038 0.097 

Locus 633 : 
2 alleles
6.5% missing data
   1   (0.906) 0.934 0.983 0.930 0.930 
   3   (0.094) 0.066 0.017 0.070 0.070 

Locus 634 : 
2 alleles
1.4% missing data
   4   (0.918) 0.961 0.909 0.821 0.951 
   2   (0.082) 0.039 0.091 0.179 0.049 

Locus 635 : 
2 alleles
11.6% missing data
   2   (0.124) 0.124 0.109 0.026 0.074 
   4   (0.876) 0.876 0.891 0.974 0.926 

Locus 636 : 
2 alleles
15.9% missing data
   1   (0.894) 0.900 0.978 0.970 0.940 
   3   (0.106) 0.100 0.022 0.030 0.060 

Locus 637 : 
2 alleles
10.9% missing data
   3   (0.899) 0.952 0.981 0.892 0.858 
   1   (0.101) 0.048 0.019 0.108 0.142 

Locus 638 : 
2 alleles
4.3% missing data
   4   (0.890) 0.808 0.980 0.986 0.976 
   2   (0.110) 0.192 0.020 0.014 0.024 

Locus 639 : 
2 alleles
10.9% missing data
   3   (0.742) 0.736 0.896 0.868 0.770 
   1   (0.258) 0.264 0.104 0.132 0.230 

Locus 640 : 
2 alleles
9.4% missing data
   2   (0.836) 0.889 0.901 0.944 0.770 
   1   (0.164) 0.111 0.099 0.056 0.230 

Locus 641 : 
2 alleles
6.5% missing data
   1   (0.902) 0.895 0.991 0.969 0.960 
   3   (0.098) 0.105 0.009 0.031 0.040 

Locus 642 : 
2 alleles
13.0% missing data
   1   (0.900) 0.899 0.987 0.983 0.950 
   4   (0.100) 0.101 0.013 0.017 0.050 

Locus 643 : 
2 alleles
1.4% missing data
   2   (0.652) 0.738 0.599 0.482 0.554 
   4   (0.348) 0.262 0.401 0.518 0.446 

Locus 644 : 
2 alleles
5.8% missing data
   3   (0.892) 0.929 0.939 0.973 0.886 
   4   (0.108) 0.071 0.061 0.027 0.114 

Locus 645 : 
2 alleles
2.2% missing data
   3   (0.894) 0.918 0.937 0.963 0.919 
   2   (0.106) 0.082 0.063 0.037 0.081 

Locus 646 : 
2 alleles
16.7% missing data
   3   (0.893) 0.948 0.934 0.938 0.833 
   2   (0.107) 0.052 0.066 0.062 0.167 

Locus 647 : 
2 alleles
1.4% missing data
   1   (0.850) 0.878 0.972 0.806 0.895 
   2   (0.150) 0.122 0.028 0.194 0.105 

Locus 648 : 
2 alleles
11.6% missing data
   4   (0.921) 0.908 0.981 0.987 0.977 
   2   (0.079) 0.092 0.019 0.013 0.023 

Locus 649 : 
2 alleles
8.7% missing data
   2   (0.374) 0.338 0.519 0.483 0.380 
   4   (0.626) 0.662 0.481 0.517 0.620 

Locus 650 : 
2 alleles
15.2% missing data
   2   (0.820) 0.883 0.786 0.572 0.814 
   3   (0.180) 0.117 0.214 0.428 0.186 

Locus 651 : 
2 alleles
9.4% missing data
   1   (0.120) 0.151 0.025 0.020 0.050 
   4   (0.880) 0.849 0.975 0.980 0.950 

Locus 652 : 
2 alleles
10.1% missing data
   2   (0.948) 0.931 0.977 0.995 0.992 
   4   (0.052) 0.069 0.023 0.005 0.008 

Locus 653 : 
2 alleles
13.0% missing data
   1   (0.898) 0.935 0.942 0.960 0.895 
   3   (0.102) 0.065 0.058 0.040 0.105 

Locus 654 : 
2 alleles
10.1% missing data
   3   (0.855) 0.875 0.836 0.969 0.871 
   1   (0.145) 0.125 0.164 0.031 0.129 

Locus 655 : 
2 alleles
1.4% missing data
   3   (0.943) 0.908 0.995 0.996 0.992 
   2   (0.057) 0.092 0.005 0.004 0.008 

Locus 656 : 
2 alleles
2.2% missing data
   3   (0.778) 0.749 0.836 0.411 0.899 
   4   (0.222) 0.251 0.164 0.589 0.101 

Locus 657 : 
2 alleles
13.8% missing data
   4   (0.637) 0.665 0.835 0.556 0.622 
   2   (0.363) 0.335 0.165 0.444 0.378 

Locus 658 : 
2 alleles
18.1% missing data
   4   (0.897) 0.931 0.941 0.969 0.899 
   2   (0.103) 0.069 0.059 0.031 0.101 

Locus 659 : 
2 alleles
5.1% missing data
   2   (0.852) 0.887 0.976 0.565 0.898 
   4   (0.148) 0.113 0.024 0.435 0.102 

Locus 660 : 
2 alleles
4.3% missing data
   4   (0.901) 0.912 0.876 0.972 0.946 
   2   (0.099) 0.088 0.124 0.028 0.054 

Locus 661 : 
2 alleles
13.8% missing data
   1   (0.825) 0.893 0.600 0.540 0.822 
   3   (0.175) 0.107 0.400 0.460 0.178 

Locus 662 : 
2 alleles
2.2% missing data
   2   (0.902) 0.934 0.829 0.804 0.954 
   4   (0.098) 0.066 0.171 0.196 0.046 

Locus 663 : 
2 alleles
2.9% missing data
   3   (0.897) 0.924 0.989 0.976 0.913 
   1   (0.103) 0.076 0.011 0.024 0.087 

Locus 664 : 
2 alleles
15.9% missing data
   2   (0.882) 0.864 0.860 0.979 0.948 
   4   (0.118) 0.136 0.140 0.021 0.052 

Locus 665 : 
2 alleles
5.8% missing data
   1   (0.836) 0.885 0.789 0.918 0.799 
   3   (0.164) 0.115 0.211 0.082 0.201 

Locus 666 : 
2 alleles
5.1% missing data
   2   (0.892) 0.918 0.980 0.947 0.912 
   4   (0.108) 0.082 0.020 0.053 0.088 

Locus 667 : 
2 alleles
2.9% missing data
   3   (0.881) 0.940 0.974 0.958 0.795 
   1   (0.119) 0.060 0.026 0.042 0.205 

Locus 668 : 
2 alleles
5.1% missing data
   2   (0.804) 0.832 0.887 0.939 0.785 
   4   (0.196) 0.168 0.113 0.061 0.215 

Locus 669 : 
2 alleles
5.8% missing data
   1   (0.709) 0.640 0.869 0.734 0.839 
   3   (0.291) 0.360 0.131 0.266 0.161 

Locus 670 : 
2 alleles
3.6% missing data
   1   (0.841) 0.792 0.959 0.967 0.925 
   3   (0.159) 0.208 0.041 0.033 0.075 

Locus 671 : 
2 alleles
12.3% missing data
   2   (0.733) 0.758 0.910 0.533 0.763 
   4   (0.267) 0.242 0.090 0.467 0.237 

Locus 672 : 
2 alleles
16.7% missing data
   3   (0.881) 0.915 0.919 0.916 0.891 
   4   (0.119) 0.085 0.081 0.084 0.109 

Locus 673 : 
2 alleles
3.6% missing data
   1   (0.221) 0.196 0.193 0.387 0.173 
   4   (0.779) 0.804 0.807 0.613 0.827 

Locus 674 : 
2 alleles
13.0% missing data
   2   (0.728) 0.690 0.915 0.694 0.831 
   4   (0.272) 0.310 0.085 0.306 0.169 

Locus 675 : 
2 alleles
2.9% missing data
   1   (0.914) 0.955 0.943 0.975 0.905 
   3   (0.086) 0.045 0.057 0.025 0.095 

Locus 676 : 
2 alleles
11.6% missing data
   1   (0.652) 0.641 0.916 0.513 0.709 
   3   (0.348) 0.359 0.084 0.487 0.291 

Locus 677 : 
2 alleles
1.4% missing data
   3   (0.812) 0.802 0.983 0.569 0.904 
   1   (0.188) 0.198 0.017 0.431 0.096 

Locus 678 : 
2 alleles
2.2% missing data
   2   (0.920) 0.973 0.986 0.679 0.921 
   4   (0.080) 0.027 0.014 0.321 0.079 

Locus 679 : 
2 alleles
9.4% missing data
   1   (0.567) 0.603 0.189 0.797 0.504 
   3   (0.433) 0.397 0.811 0.203 0.496 

Locus 680 : 
2 alleles
4.3% missing data
   4   (0.911) 0.960 0.942 0.966 0.869 
   2   (0.089) 0.040 0.058 0.034 0.131 

Locus 681 : 
2 alleles
13.0% missing data
   1   (0.477) 0.522 0.511 0.116 0.462 
   4   (0.523) 0.478 0.489 0.884 0.538 

Locus 682 : 
2 alleles
16.7% missing data
   1   (0.813) 0.772 0.980 0.867 0.899 
   3   (0.187) 0.228 0.020 0.133 0.101 

Locus 683 : 
2 alleles
11.6% missing data
   4   (0.882) 0.917 0.960 0.630 0.932 
   2   (0.118) 0.083 0.040 0.370 0.068 

Locus 684 : 
2 alleles
12.3% missing data
   2   (0.871) 0.905 0.792 0.865 0.888 
   4   (0.129) 0.095 0.208 0.135 0.112 

Locus 685 : 
2 alleles
17.4% missing data
   1   (0.438) 0.345 0.798 0.458 0.564 
   4   (0.562) 0.655 0.202 0.542 0.436 

Locus 686 : 
2 alleles
17.4% missing data
   3   (0.098) 0.066 0.073 0.028 0.086 
   4   (0.902) 0.934 0.927 0.972 0.914 

Locus 687 : 
2 alleles
18.1% missing data
   1   (0.064) 0.110 0.011 0.005 0.009 
   3   (0.936) 0.890 0.989 0.995 0.991 

Locus 688 : 
2 alleles
3.6% missing data
   1   (0.519) 0.538 0.324 0.798 0.454 
   4   (0.481) 0.462 0.676 0.202 0.546 

Locus 689 : 
2 alleles
2.2% missing data
   1   (0.096) 0.093 0.041 0.016 0.048 
   3   (0.904) 0.907 0.959 0.984 0.952 

Locus 690 : 
2 alleles
5.1% missing data
   4   (0.848) 0.842 0.966 0.967 0.894 
   1   (0.152) 0.158 0.034 0.033 0.106 

Locus 691 : 
2 alleles
10.1% missing data
   3   (0.780) 0.769 0.853 0.898 0.828 
   1   (0.220) 0.231 0.147 0.102 0.172 

Locus 692 : 
2 alleles
13.0% missing data
   2   (0.891) 0.906 0.936 0.943 0.931 
   3   (0.109) 0.094 0.064 0.057 0.069 

Locus 693 : 
2 alleles
1.4% missing data
   3   (0.194) 0.200 0.114 0.048 0.158 
   2   (0.806) 0.800 0.886 0.952 0.842 

Locus 694 : 
2 alleles
4.3% missing data
   4   (0.870) 0.865 0.957 0.769 0.950 
   2   (0.130) 0.135 0.043 0.231 0.050 

Locus 695 : 
2 alleles
12.3% missing data
   4   (0.924) 0.916 0.994 0.984 0.977 
   1   (0.076) 0.084 0.006 0.016 0.023 

Locus 696 : 
2 alleles
3.6% missing data
   2   (0.921) 0.933 0.994 0.980 0.962 
   4   (0.079) 0.067 0.006 0.020 0.038 

Locus 697 : 
2 alleles
10.9% missing data
   3   (0.772) 0.781 0.651 0.944 0.786 
   4   (0.228) 0.219 0.349 0.056 0.214 

Locus 698 : 
2 alleles
5.8% missing data
   3   (0.920) 0.898 0.982 0.991 0.980 
   1   (0.080) 0.102 0.018 0.009 0.020 

Locus 699 : 
2 alleles
10.9% missing data
   1   (0.106) 0.054 0.035 0.354 0.088 
   3   (0.894) 0.946 0.965 0.646 0.912 

Locus 700 : 
2 alleles
7.2% missing data
   2   (0.200) 0.163 0.014 0.336 0.181 
   3   (0.800) 0.837 0.986 0.664 0.819 

Locus 701 : 
2 alleles
1.4% missing data
   4   (0.122) 0.128 0.055 0.031 0.067 
   2   (0.878) 0.872 0.945 0.969 0.933 

Locus 702 : 
2 alleles
6.5% missing data
   1   (0.498) 0.547 0.168 0.470 0.440 
   3   (0.502) 0.453 0.832 0.530 0.560 

Locus 703 : 
2 alleles
1.4% missing data
   3   (0.880) 0.882 0.991 0.735 0.956 
   2   (0.120) 0.118 0.009 0.265 0.044 

Locus 704 : 
2 alleles
4.3% missing data
   3   (0.954) 0.994 0.993 0.973 0.820 
   2   (0.046) 0.006 0.007 0.027 0.180 

Locus 705 : 
2 alleles
6.5% missing data
   3   (0.726) 0.787 0.735 0.503 0.700 
   4   (0.274) 0.213 0.265 0.497 0.300 

Locus 706 : 
2 alleles
1.4% missing data
   3   (0.916) 0.949 0.990 0.964 0.928 
   4   (0.084) 0.051 0.010 0.036 0.072 

Locus 707 : 
2 alleles
9.4% missing data
   2   (0.676) 0.709 0.774 0.501 0.680 
   4   (0.324) 0.291 0.226 0.499 0.320 

Locus 708 : 
2 alleles
13.0% missing data
   1   (0.208) 0.151 0.339 0.363 0.210 
   3   (0.792) 0.849 0.661 0.637 0.790 

Locus 709 : 
2 alleles
15.9% missing data
   4   (0.904) 0.956 0.978 0.818 0.875 
   3   (0.096) 0.044 0.022 0.182 0.125 

Locus 710 : 
2 alleles
8.0% missing data
   2   (0.794) 0.834 0.817 0.944 0.746 
   4   (0.206) 0.166 0.183 0.056 0.254 

Locus 711 : 
2 alleles
12.3% missing data
   4   (0.903) 0.888 0.987 0.980 0.963 
   2   (0.097) 0.112 0.013 0.020 0.037 

Locus 712 : 
2 alleles
14.5% missing data
   1   (0.362) 0.393 0.546 0.118 0.317 
   3   (0.638) 0.607 0.454 0.882 0.683 

Locus 713 : 
2 alleles
5.8% missing data
   2   (0.769) 0.681 0.941 0.950 0.882 
   4   (0.231) 0.319 0.059 0.050 0.118 

Locus 714 : 
2 alleles
13.0% missing data
   3   (0.435) 0.383 0.384 0.869 0.441 
   1   (0.565) 0.617 0.616 0.131 0.559 

Locus 715 : 
2 alleles
3.6% missing data
   2   (0.839) 0.757 0.873 0.965 0.945 
   4   (0.161) 0.243 0.127 0.035 0.055 

Locus 716 : 
2 alleles
2.9% missing data
   2   (0.879) 0.910 0.899 0.960 0.887 
   4   (0.121) 0.090 0.101 0.040 0.113 

Locus 717 : 
2 alleles
3.6% missing data
   2   (0.893) 0.935 0.986 0.962 0.872 
   4   (0.107) 0.065 0.014 0.038 0.128 

Locus 718 : 
2 alleles
10.1% missing data
   3   (0.697) 0.722 0.800 0.633 0.710 
   4   (0.303) 0.278 0.200 0.367 0.290 

Locus 719 : 
2 alleles
4.3% missing data
   2   (0.143) 0.161 0.187 0.033 0.077 
   4   (0.857) 0.839 0.813 0.967 0.923 

Locus 720 : 
2 alleles
3.6% missing data
   3   (0.896) 0.901 0.982 0.981 0.939 
   4   (0.104) 0.099 0.018 0.019 0.061 

Locus 721 : 
2 alleles
13.0% missing data
   4   (0.870) 0.936 0.780 0.761 0.811 
   2   (0.130) 0.064 0.220 0.239 0.189 

Locus 722 : 
2 alleles
14.5% missing data
   3   (0.918) 0.936 0.977 0.982 0.952 
   4   (0.082) 0.064 0.023 0.018 0.048 

Locus 723 : 
2 alleles
2.9% missing data
   3   (0.923) 0.968 0.770 0.699 0.954 
   1   (0.077) 0.032 0.230 0.301 0.046 

Locus 724 : 
2 alleles
10.1% missing data
   1   (0.290) 0.436 0.087 0.046 0.132 
   3   (0.710) 0.564 0.913 0.954 0.868 

Locus 725 : 
2 alleles
13.8% missing data
   1   (0.803) 0.833 0.843 0.937 0.781 
   3   (0.197) 0.167 0.157 0.063 0.219 

Locus 726 : 
2 alleles
12.3% missing data
   3   (0.917) 0.922 0.953 0.974 0.965 
   1   (0.083) 0.078 0.047 0.026 0.035 

Locus 727 : 
2 alleles
11.6% missing data
   3   (0.695) 0.840 0.203 0.444 0.485 
   1   (0.305) 0.160 0.797 0.556 0.515 

Locus 728 : 
2 alleles
13.8% missing data
   4   (0.749) 0.813 0.496 0.773 0.687 
   3   (0.251) 0.187 0.504 0.227 0.313 

Locus 729 : 
2 alleles
17.4% missing data
   3   (0.908) 0.951 0.941 0.968 0.891 
   4   (0.092) 0.049 0.059 0.032 0.109 

Locus 730 : 
2 alleles
10.1% missing data
   3   (0.876) 0.883 0.983 0.973 0.914 
   1   (0.124) 0.117 0.017 0.027 0.086 

Locus 731 : 
2 alleles
5.1% missing data
   2   (0.686) 0.743 0.713 0.560 0.648 
   4   (0.314) 0.257 0.287 0.440 0.352 

Locus 732 : 
2 alleles
10.1% missing data
   4   (0.899) 0.907 0.981 0.976 0.942 
   1   (0.101) 0.093 0.019 0.024 0.058 

Locus 733 : 
2 alleles
2.2% missing data
   3   (0.707) 0.701 0.925 0.603 0.771 
   1   (0.293) 0.299 0.075 0.397 0.229 

Locus 734 : 
2 alleles
2.2% missing data
   3   (0.628) 0.673 0.736 0.890 0.511 
   1   (0.372) 0.327 0.264 0.110 0.489 

Locus 735 : 
2 alleles
11.6% missing data
   3   (0.914) 0.947 0.979 0.680 0.962 
   1   (0.086) 0.053 0.021 0.320 0.038 

Locus 736 : 
2 alleles
5.1% missing data
   2   (0.103) 0.099 0.077 0.123 0.033 
   4   (0.897) 0.901 0.923 0.877 0.967 

Locus 737 : 
2 alleles
13.8% missing data
   1   (0.479) 0.528 0.336 0.388 0.418 
   4   (0.521) 0.472 0.664 0.612 0.582 

Locus 738 : 
2 alleles
5.8% missing data
   4   (0.546) 0.507 0.662 0.875 0.555 
   2   (0.454) 0.493 0.338 0.125 0.445 

Locus 739 : 
2 alleles
10.9% missing data
   3   (0.914) 0.927 0.981 0.982 0.953 
   1   (0.086) 0.073 0.019 0.018 0.047 

Locus 740 : 
2 alleles
2.2% missing data
   2   (0.912) 0.897 0.996 0.986 0.971 
   4   (0.088) 0.103 0.004 0.014 0.029 

Locus 741 : 
2 alleles
5.8% missing data
   2   (0.857) 0.889 0.939 0.962 0.845 
   4   (0.143) 0.111 0.061 0.038 0.155 

Locus 742 : 
2 alleles
6.5% missing data
   4   (0.930) 0.978 0.996 0.978 0.868 
   2   (0.070) 0.022 0.004 0.022 0.132 

Locus 743 : 
2 alleles
2.9% missing data
   2   (0.159) 0.144 0.063 0.058 0.141 
   4   (0.841) 0.856 0.937 0.942 0.859 

Locus 744 : 
2 alleles
3.6% missing data
   1   (0.726) 0.805 0.905 0.919 0.547 
   3   (0.274) 0.195 0.095 0.081 0.453 

Locus 745 : 
2 alleles
4.3% missing data
   3   (0.832) 0.801 0.826 0.945 0.910 
   1   (0.168) 0.199 0.174 0.055 0.090 

Locus 746 : 
2 alleles
2.9% missing data
   3   (0.862) 0.853 0.883 0.962 0.921 
   1   (0.138) 0.147 0.117 0.038 0.079 

Locus 747 : 
2 alleles
2.9% missing data
   2   (0.076) 0.095 0.026 0.010 0.019 
   4   (0.924) 0.905 0.974 0.990 0.981 

Locus 748 : 
2 alleles
1.4% missing data
   2   (0.916) 0.944 0.982 0.977 0.935 
   4   (0.084) 0.056 0.018 0.023 0.065 

Locus 749 : 
2 alleles
8.0% missing data
   3   (0.276) 0.314 0.123 0.068 0.222 
   1   (0.724) 0.686 0.877 0.932 0.778 

Locus 750 : 
2 alleles
11.6% missing data
   3   (0.916) 0.932 0.963 0.980 0.954 
   1   (0.084) 0.068 0.037 0.020 0.046 

Locus 751 : 
2 alleles
13.8% missing data
   1   (0.232) 0.192 0.629 0.096 0.249 
   4   (0.768) 0.808 0.371 0.904 0.751 

Locus 752 : 
2 alleles
7.2% missing data
   3   (0.722) 0.664 0.746 0.940 0.807 
   4   (0.278) 0.336 0.254 0.060 0.193 

Locus 753 : 
2 alleles
3.6% missing data
   2   (0.797) 0.835 0.710 0.579 0.835 
   4   (0.203) 0.165 0.290 0.421 0.165 

Locus 754 : 
2 alleles
10.9% missing data
   1   (0.864) 0.859 0.859 0.963 0.917 
   3   (0.136) 0.141 0.141 0.037 0.083 

Locus 755 : 
2 alleles
2.2% missing data
   2   (0.798) 0.826 0.841 0.591 0.848 
   4   (0.202) 0.174 0.159 0.409 0.152 

Locus 756 : 
2 alleles
2.9% missing data
   4   (0.940) 0.986 0.803 0.975 0.879 
   2   (0.060) 0.014 0.197 0.025 0.121 

Locus 757 : 
2 alleles
5.8% missing data
   1   (0.558) 0.597 0.356 0.506 0.526 
   3   (0.442) 0.403 0.644 0.494 0.474 

Locus 758 : 
2 alleles
5.8% missing data
   4   (0.818) 0.816 0.832 0.906 0.867 
   1   (0.182) 0.184 0.168 0.094 0.133 

Locus 759 : 
2 alleles
14.5% missing data
   4   (0.559) 0.518 0.845 0.707 0.595 
   2   (0.441) 0.482 0.155 0.293 0.405 

Locus 760 : 
2 alleles
5.1% missing data
   2   (0.812) 0.832 0.854 0.944 0.817 
   3   (0.188) 0.168 0.146 0.056 0.183 

Locus 761 : 
2 alleles
10.1% missing data
   2   (0.892) 0.928 0.988 0.962 0.889 
   4   (0.108) 0.072 0.012 0.038 0.111 

Locus 762 : 
2 alleles
7.2% missing data
   1   (0.849) 0.831 0.974 0.962 0.910 
   2   (0.151) 0.169 0.026 0.038 0.090 

Locus 763 : 
2 alleles
3.6% missing data
   4   (0.907) 0.915 0.997 0.682 0.975 
   2   (0.093) 0.085 0.003 0.318 0.025 

Locus 764 : 
2 alleles
5.1% missing data
   2   (0.849) 0.882 0.907 0.951 0.841 
   4   (0.151) 0.118 0.093 0.049 0.159 

Locus 765 : 
2 alleles
17.4% missing data
   4   (0.521) 0.588 0.489 0.329 0.446 
   2   (0.479) 0.412 0.511 0.671 0.554 

Locus 766 : 
2 alleles
9.4% missing data
   2   (0.903) 0.903 0.980 0.986 0.952 
   4   (0.097) 0.097 0.020 0.014 0.048 

Locus 767 : 
2 alleles
5.1% missing data
   4   (0.349) 0.359 0.217 0.098 0.361 
   2   (0.651) 0.641 0.783 0.902 0.639 

Locus 768 : 
2 alleles
2.9% missing data
   2   (0.904) 0.931 0.975 0.967 0.924 
   1   (0.096) 0.069 0.025 0.033 0.076 

Locus 769 : 
2 alleles
3.6% missing data
   3   (0.749) 0.755 0.923 0.876 0.758 
   1   (0.251) 0.245 0.077 0.124 0.242 

Locus 770 : 
2 alleles
6.5% missing data
   1   (0.814) 0.781 0.916 0.933 0.888 
   3   (0.186) 0.219 0.084 0.067 0.112 

Locus 771 : 
2 alleles
7.2% missing data
   3   (0.921) 0.966 0.977 0.978 0.888 
   1   (0.079) 0.034 0.023 0.022 0.112 

Locus 772 : 
2 alleles
13.0% missing data
   2   (0.849) 0.856 0.919 0.961 0.882 
   4   (0.151) 0.144 0.081 0.039 0.118 

Locus 773 : 
2 alleles
15.9% missing data
   2   (0.417) 0.484 0.332 0.429 0.292 
   4   (0.583) 0.516 0.668 0.571 0.708 

Locus 774 : 
2 alleles
10.9% missing data
   3   (0.919) 0.906 0.977 0.987 0.976 
   1   (0.081) 0.094 0.023 0.013 0.024 

Locus 775 : 
2 alleles
15.9% missing data
   3   (0.919) 0.930 0.938 0.981 0.963 
   1   (0.081) 0.070 0.062 0.019 0.037 

Locus 776 : 
2 alleles
13.0% missing data
   4   (0.590) 0.486 0.816 0.916 0.695 
   2   (0.410) 0.514 0.184 0.084 0.305 

Locus 777 : 
2 alleles
6.5% missing data
   1   (0.410) 0.384 0.495 0.427 0.423 
   4   (0.590) 0.616 0.505 0.573 0.577 

Locus 778 : 
2 alleles
5.8% missing data
   1   (0.916) 0.959 0.968 0.969 0.897 
   4   (0.084) 0.041 0.032 0.031 0.103 

Locus 779 : 
2 alleles
13.0% missing data
   2   (0.281) 0.255 0.082 0.105 0.331 
   4   (0.719) 0.745 0.918 0.895 0.669 

Locus 780 : 
2 alleles
6.5% missing data
   1   (0.673) 0.700 0.867 0.804 0.623 
   3   (0.327) 0.300 0.133 0.196 0.377 

Locus 781 : 
2 alleles
5.8% missing data
   3   (0.688) 0.661 0.833 0.901 0.719 
   1   (0.312) 0.339 0.167 0.099 0.281 

Locus 782 : 
2 alleles
12.3% missing data
   3   (0.866) 0.943 0.962 0.948 0.684 
   1   (0.134) 0.057 0.038 0.052 0.316 

Locus 783 : 
2 alleles
14.5% missing data
   3   (0.865) 0.880 0.779 0.968 0.897 
   1   (0.135) 0.120 0.221 0.032 0.103 

Locus 784 : 
2 alleles
12.3% missing data
   4   (0.778) 0.783 0.915 0.445 0.859 
   3   (0.222) 0.217 0.085 0.555 0.141 

Locus 785 : 
2 alleles
1.4% missing data
   2   (0.684) 0.703 0.784 0.742 0.685 
   4   (0.316) 0.297 0.216 0.258 0.315 

Locus 786 : 
2 alleles
13.8% missing data
   3   (0.881) 0.895 0.980 0.973 0.913 
   1   (0.119) 0.105 0.020 0.027 0.087 

Locus 787 : 
2 alleles
5.8% missing data
   3   (0.915) 0.878 0.989 0.988 0.980 
   4   (0.085) 0.122 0.011 0.012 0.020 

Locus 788 : 
2 alleles
13.0% missing data
   1   (0.918) 0.938 0.969 0.983 0.950 
   2   (0.082) 0.062 0.031 0.017 0.050 

Locus 789 : 
2 alleles
1.4% missing data
   3   (0.867) 0.880 0.949 0.962 0.897 
   1   (0.133) 0.120 0.051 0.038 0.103 

Locus 790 : 
2 alleles
10.9% missing data
   3   (0.886) 0.866 0.964 0.979 0.950 
   1   (0.114) 0.134 0.036 0.021 0.050 

Locus 791 : 
2 alleles
4.3% missing data
   1   (0.679) 0.754 0.412 0.803 0.568 
   3   (0.321) 0.246 0.588 0.197 0.432 

Locus 792 : 
2 alleles
12.3% missing data
   1   (0.897) 0.914 0.983 0.979 0.927 
   3   (0.103) 0.086 0.017 0.021 0.073 

Locus 793 : 
2 alleles
0.0% missing data
   1   (0.077) 0.100 0.008 0.009 0.018 
   3   (0.923) 0.900 0.992 0.991 0.982 

Locus 794 : 
2 alleles
13.8% missing data
   2   (0.545) 0.554 0.447 0.499 0.553 
   4   (0.455) 0.446 0.553 0.501 0.447 

Locus 795 : 
2 alleles
0.7% missing data
   2   (0.852) 0.835 0.954 0.971 0.911 
   3   (0.148) 0.165 0.046 0.029 0.089 

Locus 796 : 
2 alleles
13.0% missing data
   1   (0.732) 0.812 0.664 0.541 0.654 
   2   (0.268) 0.188 0.336 0.459 0.346 

Locus 797 : 
2 alleles
5.1% missing data
   3   (0.892) 0.932 0.945 0.970 0.877 
   4   (0.108) 0.068 0.055 0.030 0.123 

Locus 798 : 
2 alleles
5.1% missing data
   3   (0.896) 0.911 0.955 0.976 0.929 
   1   (0.104) 0.089 0.045 0.024 0.071 

Locus 799 : 
2 alleles
11.6% missing data
   2   (0.862) 0.859 0.911 0.967 0.910 
   4   (0.138) 0.141 0.089 0.033 0.090 

Locus 800 : 
2 alleles
5.1% missing data
   3   (0.907) 0.936 0.980 0.974 0.922 
   1   (0.093) 0.064 0.020 0.026 0.078 

Locus 801 : 
2 alleles
0.0% missing data
   1   (0.910) 0.926 0.996 0.974 0.946 
   2   (0.090) 0.074 0.004 0.026 0.054 

Locus 802 : 
2 alleles
8.0% missing data
   1   (0.889) 0.925 0.970 0.669 0.935 
   3   (0.111) 0.075 0.030 0.331 0.065 

Locus 803 : 
2 alleles
11.6% missing data
   1   (0.892) 0.894 0.945 0.969 0.942 
   3   (0.108) 0.106 0.055 0.031 0.058 

Locus 804 : 
2 alleles
2.9% missing data
   3   (0.937) 0.986 0.927 0.963 0.838 
   4   (0.063) 0.014 0.073 0.037 0.162 

Locus 805 : 
2 alleles
12.3% missing data
   1   (0.799) 0.834 0.803 0.429 0.850 
   3   (0.201) 0.166 0.197 0.571 0.150 

Locus 806 : 
2 alleles
4.3% missing data
   1   (0.088) 0.052 0.012 0.020 0.089 
   2   (0.912) 0.948 0.988 0.980 0.911 

Locus 807 : 
2 alleles
3.6% missing data
   1   (0.698) 0.642 0.960 0.919 0.766 
   3   (0.302) 0.358 0.040 0.081 0.234 

Locus 808 : 
2 alleles
14.5% missing data
   4   (0.916) 0.949 0.920 0.295 0.969 
   2   (0.084) 0.051 0.080 0.705 0.031 

Locus 809 : 
2 alleles
4.3% missing data
   2   (0.868) 0.854 0.930 0.964 0.931 
   3   (0.132) 0.146 0.070 0.036 0.069 

Locus 810 : 
2 alleles
5.8% missing data
   3   (0.937) 0.986 0.980 0.967 0.818 
   2   (0.063) 0.014 0.020 0.033 0.182 

Locus 811 : 
2 alleles
14.5% missing data
   3   (0.584) 0.636 0.748 0.503 0.514 
   1   (0.416) 0.364 0.252 0.497 0.486 

Locus 812 : 
2 alleles
5.1% missing data
   3   (0.936) 0.974 0.995 0.521 0.970 
   1   (0.064) 0.026 0.005 0.479 0.030 

Locus 813 : 
2 alleles
10.9% missing data
   2   (0.896) 0.841 0.989 0.983 0.973 
   3   (0.104) 0.159 0.011 0.017 0.027 

Locus 814 : 
2 alleles
3.6% missing data
   1   (0.210) 0.146 0.380 0.493 0.211 
   4   (0.790) 0.854 0.620 0.507 0.789 

Locus 815 : 
2 alleles
2.9% missing data
   1   (0.825) 0.753 0.936 0.953 0.928 
   2   (0.175) 0.247 0.064 0.047 0.072 

Locus 816 : 
2 alleles
7.2% missing data
   2   (0.896) 0.902 0.995 0.980 0.938 
   1   (0.104) 0.098 0.005 0.020 0.062 

Locus 817 : 
2 alleles
13.0% missing data
   4   (0.668) 0.710 0.628 0.910 0.578 
   1   (0.332) 0.290 0.372 0.090 0.422 

Locus 818 : 
2 alleles
14.5% missing data
   1   (0.178) 0.211 0.435 0.033 0.098 
   2   (0.822) 0.789 0.565 0.967 0.902 

Locus 819 : 
2 alleles
12.3% missing data
   1   (0.886) 0.921 0.981 0.969 0.879 
   3   (0.114) 0.079 0.019 0.031 0.121 

Locus 820 : 
2 alleles
3.6% missing data
   3   (0.523) 0.608 0.373 0.153 0.453 
   1   (0.477) 0.392 0.627 0.847 0.547 

Locus 821 : 
2 alleles
3.6% missing data
   3   (0.824) 0.871 0.894 0.925 0.773 
   1   (0.176) 0.129 0.106 0.075 0.227 

Locus 822 : 
2 alleles
13.0% missing data
   2   (0.107) 0.052 0.451 0.054 0.136 
   4   (0.893) 0.948 0.549 0.946 0.864 

Locus 823 : 
2 alleles
12.3% missing data
   2   (0.909) 0.935 0.720 0.939 0.942 
   4   (0.091) 0.065 0.280 0.061 0.058 

Locus 824 : 
2 alleles
11.6% missing data
   2   (0.915) 0.836 0.981 0.992 0.986 
   3   (0.085) 0.164 0.019 0.008 0.014 

Locus 825 : 
2 alleles
1.4% missing data
   1   (0.874) 0.887 0.971 0.953 0.908 
   3   (0.126) 0.113 0.029 0.047 0.092 

Locus 826 : 
2 alleles
2.9% missing data
   2   (0.912) 0.943 0.995 0.968 0.924 
   1   (0.088) 0.057 0.005 0.032 0.076 

Locus 827 : 
2 alleles
5.1% missing data
   1   (0.896) 0.922 0.708 0.981 0.918 
   4   (0.104) 0.078 0.292 0.019 0.082 

Locus 828 : 
2 alleles
7.2% missing data
   4   (0.679) 0.707 0.755 0.541 0.692 
   3   (0.321) 0.293 0.245 0.459 0.308 

Locus 829 : 
2 alleles
10.9% missing data
   3   (0.813) 0.766 0.945 0.958 0.893 
   1   (0.187) 0.234 0.055 0.042 0.107 

Locus 830 : 
2 alleles
2.9% missing data
   2   (0.767) 0.756 0.915 0.946 0.793 
   3   (0.233) 0.244 0.085 0.054 0.207 

Locus 831 : 
2 alleles
1.4% missing data
   2   (0.913) 0.917 0.856 0.987 0.963 
   4   (0.087) 0.083 0.144 0.013 0.037 

Locus 832 : 
2 alleles
10.9% missing data
   2   (0.682) 0.720 0.615 0.533 0.687 
   4   (0.318) 0.280 0.385 0.467 0.313 

Locus 833 : 
2 alleles
15.2% missing data
   4   (0.888) 0.891 0.949 0.963 0.938 
   2   (0.112) 0.109 0.051 0.037 0.062 

Locus 834 : 
2 alleles
14.5% missing data
   2   (0.757) 0.712 0.898 0.939 0.827 
   4   (0.243) 0.288 0.102 0.061 0.173 

Locus 835 : 
2 alleles
10.9% missing data
   4   (0.910) 0.937 0.984 0.976 0.930 
   2   (0.090) 0.063 0.016 0.024 0.070 

Locus 836 : 
2 alleles
5.1% missing data
   2   (0.470) 0.502 0.408 0.482 0.409 
   4   (0.530) 0.498 0.592 0.518 0.591 

Locus 837 : 
2 alleles
7.2% missing data
   2   (0.885) 0.910 0.976 0.948 0.908 
   4   (0.115) 0.090 0.024 0.052 0.092 

Locus 838 : 
2 alleles
5.1% missing data
   1   (0.894) 0.962 0.911 0.947 0.741 
   2   (0.106) 0.038 0.089 0.053 0.259 

Locus 839 : 
2 alleles
5.1% missing data
   1   (0.880) 0.933 0.945 0.955 0.820 
   4   (0.120) 0.067 0.055 0.045 0.180 

Locus 840 : 
2 alleles
2.9% missing data
   3   (0.902) 0.778 0.975 0.992 0.987 
   1   (0.098) 0.222 0.025 0.008 0.013 

Locus 841 : 
2 alleles
10.9% missing data
   2   (0.923) 0.967 0.908 0.965 0.904 
   4   (0.077) 0.033 0.092 0.035 0.096 

Locus 842 : 
2 alleles
5.1% missing data
   2   (0.910) 0.942 0.987 0.973 0.922 
   4   (0.090) 0.058 0.013 0.027 0.078 

Locus 843 : 
2 alleles
12.3% missing data
   2   (0.804) 0.770 0.973 0.956 0.868 
   4   (0.196) 0.230 0.027 0.044 0.132 

Locus 844 : 
2 alleles
2.9% missing data
   3   (0.914) 0.961 0.991 0.730 0.937 
   1   (0.086) 0.039 0.009 0.270 0.063 

Locus 845 : 
2 alleles
13.8% missing data
   1   (0.810) 0.756 0.924 0.951 0.898 
   3   (0.190) 0.244 0.076 0.049 0.102 

Locus 846 : 
2 alleles
12.3% missing data
   1   (0.864) 0.885 0.968 0.633 0.927 
   4   (0.136) 0.115 0.032 0.367 0.073 

Locus 847 : 
2 alleles
4.3% missing data
   1   (0.746) 0.704 0.611 0.932 0.828 
   3   (0.254) 0.296 0.389 0.068 0.172 

Locus 848 : 
2 alleles
8.0% missing data
   1   (0.517) 0.527 0.520 0.524 0.506 
   3   (0.483) 0.473 0.480 0.476 0.494 

Locus 849 : 
2 alleles
8.7% missing data
   3   (0.935) 0.891 0.992 0.994 0.990 
   2   (0.065) 0.109 0.008 0.006 0.010 

Locus 850 : 
2 alleles
10.9% missing data
   1   (0.760) 0.801 0.850 0.561 0.776 
   3   (0.240) 0.199 0.150 0.439 0.224 

Locus 851 : 
2 alleles
5.8% missing data
   2   (0.899) 0.916 0.994 0.977 0.929 
   4   (0.101) 0.084 0.006 0.023 0.071 

Locus 852 : 
2 alleles
4.3% missing data
   4   (0.907) 0.940 0.979 0.974 0.917 
   2   (0.093) 0.060 0.021 0.026 0.083 

Locus 853 : 
2 alleles
2.9% missing data
   1   (0.209) 0.170 0.035 0.048 0.273 
   3   (0.791) 0.830 0.965 0.952 0.727 

Locus 854 : 
2 alleles
5.8% missing data
   1   (0.896) 0.906 0.968 0.975 0.938 
   3   (0.104) 0.094 0.032 0.025 0.062 

Locus 855 : 
2 alleles
10.9% missing data
   1   (0.119) 0.099 0.049 0.029 0.098 
   3   (0.881) 0.901 0.951 0.971 0.902 

Locus 856 : 
2 alleles
1.4% missing data
   1   (0.681) 0.593 0.977 0.933 0.777 
   3   (0.319) 0.407 0.023 0.067 0.223 

Locus 857 : 
2 alleles
3.6% missing data
   1   (0.188) 0.182 0.076 0.047 0.170 
   3   (0.812) 0.818 0.924 0.953 0.830 

Locus 858 : 
2 alleles
13.0% missing data
   3   (0.199) 0.190 0.231 0.073 0.172 
   4   (0.801) 0.810 0.769 0.927 0.828 

Locus 859 : 
2 alleles
12.3% missing data
   4   (0.886) 0.922 0.870 0.968 0.884 
   2   (0.114) 0.078 0.130 0.032 0.116 

Locus 860 : 
2 alleles
8.0% missing data
   3   (0.836) 0.839 0.822 0.959 0.873 
   1   (0.164) 0.161 0.178 0.041 0.127 

Locus 861 : 
2 alleles
5.1% missing data
   2   (0.169) 0.110 0.071 0.075 0.251 
   4   (0.831) 0.890 0.929 0.925 0.749 

Locus 862 : 
2 alleles
5.8% missing data
   4   (0.295) 0.324 0.060 0.343 0.206 
   1   (0.705) 0.676 0.940 0.657 0.794 

Locus 863 : 
2 alleles
4.3% missing data
   3   (0.943) 0.992 0.944 0.964 0.707 
   1   (0.057) 0.008 0.056 0.036 0.293 

Locus 864 : 
2 alleles
4.3% missing data
   4   (0.884) 0.880 0.791 0.978 0.938 
   3   (0.116) 0.120 0.209 0.022 0.062 

Locus 865 : 
2 alleles
1.4% missing data
   1   (0.150) 0.143 0.094 0.051 0.112 
   3   (0.850) 0.857 0.906 0.949 0.888 

Locus 866 : 
2 alleles
9.4% missing data
   2   (0.918) 0.967 0.954 0.970 0.867 
   1   (0.082) 0.033 0.046 0.030 0.133 

Locus 867 : 
2 alleles
2.2% missing data
   1   (0.087) 0.062 0.074 0.028 0.062 
   2   (0.913) 0.938 0.926 0.972 0.938 

Locus 868 : 
2 alleles
3.6% missing data
   3   (0.851) 0.925 0.930 0.734 0.784 
   4   (0.149) 0.075 0.070 0.266 0.216 

Locus 869 : 
2 alleles
4.3% missing data
   4   (0.905) 0.947 0.991 0.759 0.938 
   2   (0.095) 0.053 0.009 0.241 0.062 

Locus 870 : 
2 alleles
5.1% missing data
   2   (0.901) 0.925 0.814 0.973 0.927 
   4   (0.099) 0.075 0.186 0.027 0.073 

Locus 871 : 
2 alleles
14.5% missing data
   1   (0.670) 0.659 0.837 0.579 0.736 
   4   (0.330) 0.341 0.163 0.421 0.264 

Locus 872 : 
2 alleles
6.5% missing data
   4   (0.898) 0.952 0.763 0.707 0.912 
   2   (0.102) 0.048 0.237 0.293 0.088 

Locus 873 : 
2 alleles
12.3% missing data
   1   (0.894) 0.928 0.952 0.965 0.895 
   2   (0.106) 0.072 0.048 0.035 0.105 

Locus 874 : 
2 alleles
1.4% missing data
   1   (0.870) 0.887 0.933 0.966 0.895 
   3   (0.130) 0.113 0.067 0.034 0.105 

Locus 875 : 
2 alleles
8.7% missing data
   2   (0.884) 0.897 0.908 0.975 0.919 
   4   (0.116) 0.103 0.092 0.025 0.081 

Locus 876 : 
2 alleles
2.9% missing data
   3   (0.902) 0.959 0.795 0.969 0.832 
   1   (0.098) 0.041 0.205 0.031 0.168 

Locus 877 : 
2 alleles
0.7% missing data
   1   (0.057) 0.091 0.002 0.004 0.007 
   2   (0.943) 0.909 0.998 0.996 0.993 

Locus 878 : 
2 alleles
12.3% missing data
   3   (0.717) 0.706 0.694 0.667 0.795 
   2   (0.283) 0.294 0.306 0.333 0.205 

Locus 879 : 
2 alleles
2.9% missing data
   1   (0.930) 0.973 0.991 0.621 0.957 
   3   (0.070) 0.027 0.009 0.379 0.043 

Locus 880 : 
2 alleles
9.4% missing data
   1   (0.712) 0.742 0.416 0.914 0.684 
   4   (0.288) 0.258 0.584 0.086 0.316 

Locus 881 : 
2 alleles
13.0% missing data
   2   (0.913) 0.893 0.940 0.983 0.975 
   4   (0.087) 0.107 0.060 0.017 0.025 

Locus 882 : 
2 alleles
15.9% missing data
   3   (0.881) 0.860 0.983 0.968 0.946 
   1   (0.119) 0.140 0.017 0.032 0.054 

Locus 883 : 
2 alleles
2.9% missing data
   3   (0.919) 0.961 0.957 0.977 0.907 
   1   (0.081) 0.039 0.043 0.023 0.093 

Locus 884 : 
2 alleles
3.6% missing data
   1   (0.798) 0.846 0.985 0.570 0.803 
   3   (0.202) 0.154 0.015 0.430 0.197 

Locus 885 : 
2 alleles
13.0% missing data
   2   (0.881) 0.858 0.979 0.965 0.949 
   4   (0.119) 0.142 0.021 0.035 0.051 

Locus 886 : 
2 alleles
11.6% missing data
   2   (0.915) 0.940 0.889 0.982 0.940 
   4   (0.085) 0.060 0.111 0.018 0.060 

Locus 887 : 
2 alleles
13.0% missing data
   1   (0.922) 0.943 0.983 0.979 0.954 
   2   (0.078) 0.057 0.017 0.021 0.046 

Locus 888 : 
2 alleles
17.4% missing data
   1   (0.722) 0.793 0.810 0.865 0.586 
   3   (0.278) 0.207 0.190 0.135 0.414 

Locus 889 : 
2 alleles
3.6% missing data
   3   (0.882) 0.900 0.953 0.957 0.912 
   1   (0.118) 0.100 0.047 0.043 0.088 

Locus 890 : 
2 alleles
6.5% missing data
   4   (0.662) 0.710 0.297 0.870 0.596 
   2   (0.338) 0.290 0.703 0.130 0.404 

Locus 891 : 
2 alleles
5.8% missing data
   2   (0.447) 0.493 0.347 0.480 0.359 
   4   (0.553) 0.507 0.653 0.520 0.641 

Locus 892 : 
2 alleles
5.8% missing data
   2   (0.848) 0.895 0.894 0.955 0.798 
   1   (0.152) 0.105 0.106 0.045 0.202 

Locus 893 : 
2 alleles
13.8% missing data
   4   (0.725) 0.679 0.825 0.846 0.809 
   2   (0.275) 0.321 0.175 0.154 0.191 

Locus 894 : 
2 alleles
13.0% missing data
   3   (0.544) 0.533 0.445 0.570 0.576 
   4   (0.456) 0.467 0.555 0.430 0.424 

Locus 895 : 
2 alleles
3.6% missing data
   1   (0.940) 0.903 0.994 0.995 0.992 
   3   (0.060) 0.097 0.006 0.005 0.008 

Locus 896 : 
2 alleles
13.0% missing data
   2   (0.753) 0.741 0.905 0.645 0.836 
   3   (0.247) 0.259 0.095 0.355 0.164 

Locus 897 : 
2 alleles
15.2% missing data
   3   (0.778) 0.791 0.859 0.933 0.775 
   4   (0.222) 0.209 0.141 0.067 0.225 

Locus 898 : 
2 alleles
1.4% missing data
   1   (0.885) 0.946 0.502 0.948 0.838 
   3   (0.115) 0.054 0.498 0.052 0.162 

Locus 899 : 
2 alleles
13.8% missing data
   1   (0.867) 0.865 0.949 0.904 0.923 
   3   (0.133) 0.135 0.051 0.096 0.077 

Locus 900 : 
2 alleles
2.9% missing data
   3   (0.926) 0.905 0.983 0.991 0.982 
   1   (0.074) 0.095 0.017 0.009 0.018 

Locus 901 : 
2 alleles
4.3% missing data
   3   (0.890) 0.900 0.988 0.973 0.929 
   2   (0.110) 0.100 0.012 0.027 0.071 

Locus 902 : 
2 alleles
12.3% missing data
   4   (0.921) 0.907 0.988 0.988 0.977 
   1   (0.079) 0.093 0.012 0.012 0.023 

Locus 903 : 
2 alleles
13.0% missing data
   4   (0.650) 0.634 0.745 0.631 0.711 
   2   (0.350) 0.366 0.255 0.369 0.289 

Locus 904 : 
2 alleles
8.7% missing data
   4   (0.488) 0.487 0.601 0.654 0.457 
   2   (0.512) 0.513 0.399 0.346 0.543 

Locus 905 : 
2 alleles
6.5% missing data
   1   (0.882) 0.859 0.994 0.975 0.948 
   3   (0.118) 0.141 0.006 0.025 0.052 

Locus 906 : 
2 alleles
12.3% missing data
   2   (0.921) 0.961 0.982 0.685 0.955 
   4   (0.079) 0.039 0.018 0.315 0.045 

Locus 907 : 
2 alleles
1.4% missing data
   1   (0.909) 0.925 0.990 0.981 0.944 
   2   (0.091) 0.075 0.010 0.019 0.056 

Locus 908 : 
2 alleles
12.3% missing data
   3   (0.794) 0.791 0.915 0.885 0.831 
   1   (0.206) 0.209 0.085 0.115 0.169 

Locus 909 : 
2 alleles
3.6% missing data
   1   (0.742) 0.818 0.848 0.211 0.717 
   4   (0.258) 0.182 0.152 0.789 0.283 

Locus 910 : 
2 alleles
12.3% missing data
   4   (0.584) 0.620 0.411 0.494 0.566 
   1   (0.416) 0.380 0.589 0.506 0.434 

Locus 911 : 
2 alleles
15.9% missing data
   3   (0.852) 0.731 0.985 0.970 0.965 
   1   (0.148) 0.269 0.015 0.030 0.035 

Locus 912 : 
2 alleles
2.9% missing data
   1   (0.923) 0.923 0.992 0.841 0.987 
   3   (0.077) 0.077 0.008 0.159 0.013 

Locus 913 : 
2 alleles
18.8% missing data
   1   (0.860) 0.897 0.979 0.851 0.857 
   3   (0.140) 0.103 0.021 0.149 0.143 

Locus 914 : 
2 alleles
10.1% missing data
   3   (0.816) 0.800 0.840 0.954 0.871 
   1   (0.184) 0.200 0.160 0.046 0.129 

Locus 915 : 
2 alleles
5.1% missing data
   1   (0.853) 0.896 0.895 0.931 0.822 
   3   (0.147) 0.104 0.105 0.069 0.178 

Locus 916 : 
2 alleles
4.3% missing data
   2   (0.718) 0.763 0.514 0.896 0.660 
   4   (0.282) 0.237 0.486 0.104 0.340 

Locus 917 : 
2 alleles
1.4% missing data
   2   (0.800) 0.789 0.834 0.680 0.891 
   4   (0.200) 0.211 0.166 0.320 0.109 

Locus 918 : 
2 alleles
2.9% missing data
   2   (0.862) 0.907 0.861 0.953 0.832 
   4   (0.138) 0.093 0.139 0.047 0.168 

Locus 919 : 
2 alleles
2.9% missing data
   4   (0.665) 0.663 0.897 0.897 0.641 
   1   (0.335) 0.337 0.103 0.103 0.359 

Locus 920 : 
2 alleles
12.3% missing data
   3   (0.909) 0.943 0.959 0.969 0.918 
   1   (0.091) 0.057 0.041 0.031 0.082 

Locus 921 : 
2 alleles
13.0% missing data
   3   (0.816) 0.862 0.394 0.935 0.801 
   1   (0.184) 0.138 0.606 0.065 0.199 

Locus 922 : 
2 alleles
9.4% missing data
   2   (0.903) 0.902 0.995 0.980 0.953 
   4   (0.097) 0.098 0.005 0.020 0.047 

Locus 923 : 
2 alleles
5.1% missing data
   4   (0.707) 0.679 0.944 0.860 0.753 
   3   (0.293) 0.321 0.056 0.140 0.247 

Locus 924 : 
2 alleles
13.8% missing data
   3   (0.874) 0.887 0.980 0.922 0.911 
   1   (0.126) 0.113 0.020 0.078 0.089 

Locus 925 : 
2 alleles
2.9% missing data
   3   (0.803) 0.828 0.975 0.615 0.849 
   1   (0.197) 0.172 0.025 0.385 0.151 

Locus 926 : 
2 alleles
5.1% missing data
   4   (0.759) 0.784 0.940 0.934 0.717 
   2   (0.241) 0.216 0.060 0.066 0.283 

Locus 927 : 
2 alleles
8.0% missing data
   1   (0.472) 0.442 0.625 0.318 0.525 
   3   (0.528) 0.558 0.375 0.682 0.475 

Locus 928 : 
2 alleles
3.6% missing data
   3   (0.843) 0.802 0.974 0.727 0.950 
   4   (0.157) 0.198 0.026 0.273 0.050 

Locus 929 : 
2 alleles
1.4% missing data
   2   (0.892) 0.929 0.857 0.977 0.886 
   4   (0.108) 0.071 0.143 0.023 0.114 

Locus 930 : 
2 alleles
14.5% missing data
   3   (0.921) 0.958 0.835 0.665 0.965 
   4   (0.079) 0.042 0.165 0.335 0.035 

Locus 931 : 
2 alleles
2.9% missing data
   2   (0.892) 0.883 0.954 0.979 0.950 
   4   (0.108) 0.117 0.046 0.021 0.050 

Locus 932 : 
2 alleles
3.6% missing data
   1   (0.137) 0.140 0.022 0.162 0.058 
   3   (0.863) 0.860 0.978 0.838 0.942 

Locus 933 : 
2 alleles
12.3% missing data
   1   (0.845) 0.871 0.877 0.801 0.893 
   4   (0.155) 0.129 0.123 0.199 0.107 

Locus 934 : 
2 alleles
11.6% missing data
   2   (0.907) 0.977 0.791 0.672 0.777 
   3   (0.093) 0.023 0.209 0.328 0.223 

Locus 935 : 
2 alleles
10.1% missing data
   1   (0.556) 0.548 0.329 0.152 0.665 
   4   (0.444) 0.452 0.671 0.848 0.335 

Locus 936 : 
2 alleles
8.7% missing data
   2   (0.609) 0.697 0.235 0.423 0.527 
   3   (0.391) 0.303 0.765 0.577 0.473 

Locus 937 : 
2 alleles
12.3% missing data
   1   (0.898) 0.784 0.989 0.990 0.983 
   4   (0.102) 0.216 0.011 0.010 0.017 

Locus 938 : 
2 alleles
5.1% missing data
   1   (0.812) 0.848 0.733 0.715 0.846 
   4   (0.188) 0.152 0.267 0.285 0.154 

Locus 939 : 
2 alleles
5.1% missing data
   1   (0.758) 0.817 0.900 0.928 0.642 
   2   (0.242) 0.183 0.100 0.072 0.358 

Locus 940 : 
2 alleles
0.7% missing data
   3   (0.903) 0.936 0.995 0.972 0.908 
   1   (0.097) 0.064 0.005 0.028 0.092 

Locus 941 : 
2 alleles
6.5% missing data
   3   (0.465) 0.544 0.092 0.755 0.307 
   4   (0.535) 0.456 0.908 0.245 0.693 

Locus 942 : 
2 alleles
5.8% missing data
   2   (0.857) 0.868 0.878 0.717 0.930 
   4   (0.143) 0.132 0.122 0.283 0.070 

Locus 943 : 
2 alleles
3.6% missing data
   2   (0.926) 0.968 0.947 0.649 0.958 
   4   (0.074) 0.032 0.053 0.351 0.042 

Locus 944 : 
2 alleles
2.9% missing data
   4   (0.669) 0.678 0.856 0.889 0.632 
   1   (0.331) 0.322 0.144 0.111 0.368 

Locus 945 : 
2 alleles
3.6% missing data
   3   (0.898) 0.942 0.914 0.970 0.873 
   1   (0.102) 0.058 0.086 0.030 0.127 

Locus 946 : 
2 alleles
12.3% missing data
   2   (0.957) 0.994 0.991 0.990 0.846 
   1   (0.043) 0.006 0.009 0.010 0.154 

Locus 947 : 
2 alleles
3.6% missing data
   2   (0.906) 0.932 0.967 0.699 0.962 
   4   (0.094) 0.068 0.033 0.301 0.038 

Locus 948 : 
2 alleles
15.2% missing data
   3   (0.343) 0.354 0.237 0.147 0.335 
   4   (0.657) 0.646 0.763 0.853 0.665 

Locus 949 : 
2 alleles
5.1% missing data
   1   (0.806) 0.791 0.966 0.951 0.851 
   3   (0.194) 0.209 0.034 0.049 0.149 

Locus 950 : 
2 alleles
10.1% missing data
   1   (0.866) 0.756 0.965 0.983 0.969 
   3   (0.134) 0.244 0.035 0.017 0.031 

Locus 951 : 
2 alleles
2.2% missing data
   1   (0.897) 0.912 0.909 0.971 0.936 
   3   (0.103) 0.088 0.091 0.029 0.064 

Locus 952 : 
2 alleles
12.3% missing data
   1   (0.941) 0.912 0.995 0.994 0.990 
   3   (0.059) 0.088 0.005 0.006 0.010 

Locus 953 : 
2 alleles
3.6% missing data
   4   (0.761) 0.789 0.772 0.913 0.737 
   2   (0.239) 0.211 0.228 0.087 0.263 

Locus 954 : 
2 alleles
12.3% missing data
   1   (0.179) 0.315 0.082 0.021 0.052 
   2   (0.821) 0.685 0.918 0.979 0.948 

Locus 955 : 
2 alleles
2.9% missing data
   1   (0.331) 0.285 0.578 0.435 0.337 
   3   (0.669) 0.715 0.422 0.565 0.663 

Locus 956 : 
2 alleles
7.2% missing data
   2   (0.891) 0.905 0.968 0.944 0.931 
   4   (0.109) 0.095 0.032 0.056 0.069 

Locus 957 : 
2 alleles
4.3% missing data
   4   (0.901) 0.911 0.983 0.981 0.941 
   2   (0.099) 0.089 0.017 0.019 0.059 

Locus 958 : 
2 alleles
9.4% missing data
   3   (0.514) 0.417 0.733 0.890 0.600 
   1   (0.486) 0.583 0.267 0.110 0.400 

Locus 959 : 
2 alleles
1.4% missing data
   3   (0.920) 0.916 0.991 0.985 0.972 
   4   (0.080) 0.084 0.009 0.015 0.028 

Locus 960 : 
2 alleles
4.3% missing data
   3   (0.618) 0.583 0.331 0.902 0.663 
   1   (0.382) 0.417 0.669 0.098 0.337 

Locus 961 : 
2 alleles
6.5% missing data
   2   (0.837) 0.851 0.952 0.951 0.853 
   3   (0.163) 0.149 0.048 0.049 0.147 

Locus 962 : 
2 alleles
12.3% missing data
   3   (0.886) 0.930 0.883 0.433 0.927 
   1   (0.114) 0.070 0.117 0.567 0.073 

Locus 963 : 
2 alleles
5.8% missing data
   1   (0.648) 0.693 0.286 0.867 0.580 
   3   (0.352) 0.307 0.714 0.133 0.420 

Locus 964 : 
2 alleles
3.6% missing data
   3   (0.889) 0.912 0.883 0.963 0.917 
   4   (0.111) 0.088 0.117 0.037 0.083 

Locus 965 : 
2 alleles
7.2% missing data
   4   (0.365) 0.470 0.485 0.081 0.230 
   1   (0.635) 0.530 0.515 0.919 0.770 

Locus 966 : 
2 alleles
11.6% missing data
   3   (0.920) 0.961 0.847 0.974 0.913 
   1   (0.080) 0.039 0.153 0.026 0.087 

Locus 967 : 
2 alleles
3.6% missing data
   1   (0.326) 0.331 0.103 0.151 0.327 
   4   (0.674) 0.669 0.897 0.849 0.673 

Locus 968 : 
2 alleles
2.2% missing data
   3   (0.865) 0.882 0.904 0.551 0.935 
   1   (0.135) 0.118 0.096 0.449 0.065 

Locus 969 : 
2 alleles
8.0% missing data
   1   (0.915) 0.938 0.959 0.969 0.947 
   3   (0.085) 0.062 0.041 0.031 0.053 

Locus 970 : 
2 alleles
10.9% missing data
   1   (0.117) 0.142 0.039 0.026 0.049 
   2   (0.883) 0.858 0.961 0.974 0.951 

Locus 971 : 
2 alleles
13.0% missing data
   4   (0.905) 0.943 0.950 0.971 0.901 
   2   (0.095) 0.057 0.050 0.029 0.099 

Locus 972 : 
2 alleles
5.1% missing data
   4   (0.918) 0.955 0.995 0.624 0.958 
   3   (0.082) 0.045 0.005 0.376 0.042 

Locus 973 : 
2 alleles
12.3% missing data
   4   (0.842) 0.896 0.891 0.893 0.784 
   1   (0.158) 0.104 0.109 0.107 0.216 

Locus 974 : 
2 alleles
1.4% missing data
   2   (0.936) 0.885 0.989 0.995 0.991 
   3   (0.064) 0.115 0.011 0.005 0.009 

Locus 975 : 
2 alleles
9.4% missing data
   1   (0.904) 0.969 0.944 0.630 0.864 
   3   (0.096) 0.031 0.056 0.370 0.136 

Locus 976 : 
2 alleles
2.2% missing data
   2   (0.914) 0.960 0.982 0.958 0.881 
   4   (0.086) 0.040 0.018 0.042 0.119 

Locus 977 : 
2 alleles
1.4% missing data
   2   (0.786) 0.683 0.899 0.763 0.936 
   3   (0.214) 0.317 0.101 0.237 0.064 

Locus 978 : 
2 alleles
5.1% missing data
   4   (0.781) 0.828 0.792 0.937 0.712 
   2   (0.219) 0.172 0.208 0.063 0.288 

Locus 979 : 
2 alleles
15.2% missing data
   4   (0.784) 0.766 0.804 0.946 0.833 
   2   (0.216) 0.234 0.196 0.054 0.167 

Locus 980 : 
2 alleles
11.6% missing data
   2   (0.898) 0.936 0.948 0.966 0.892 
   4   (0.102) 0.064 0.052 0.034 0.108 

Locus 981 : 
2 alleles
4.3% missing data
   2   (0.151) 0.156 0.069 0.036 0.104 
   4   (0.849) 0.844 0.931 0.964 0.896 

Locus 982 : 
2 alleles
19.6% missing data
   2   (0.895) 0.952 0.961 0.960 0.809 
   1   (0.105) 0.048 0.039 0.040 0.191 

Locus 983 : 
2 alleles
2.2% missing data
   3   (0.908) 0.954 0.971 0.958 0.880 
   1   (0.092) 0.046 0.029 0.042 0.120 

Locus 984 : 
2 alleles
9.4% missing data
   4   (0.854) 0.862 0.946 0.950 0.889 
   1   (0.146) 0.138 0.054 0.050 0.111 

Locus 985 : 
2 alleles
3.6% missing data
   2   (0.145) 0.140 0.024 0.040 0.110 
   4   (0.855) 0.860 0.976 0.960 0.890 

Locus 986 : 
2 alleles
2.9% missing data
   1   (0.898) 0.860 0.976 0.986 0.969 
   2   (0.102) 0.140 0.024 0.014 0.031 

Locus 987 : 
2 alleles
10.1% missing data
   1   (0.912) 0.949 0.889 0.920 0.924 
   3   (0.088) 0.051 0.111 0.080 0.076 

Locus 988 : 
2 alleles
4.3% missing data
   1   (0.149) 0.237 0.059 0.022 0.046 
   4   (0.851) 0.763 0.941 0.978 0.954 

Locus 989 : 
2 alleles
2.9% missing data
   2   (0.772) 0.815 0.810 0.593 0.786 
   4   (0.228) 0.185 0.190 0.407 0.214 

Locus 990 : 
2 alleles
5.1% missing data
   1   (0.147) 0.106 0.096 0.334 0.110 
   3   (0.853) 0.894 0.904 0.666 0.890 

Locus 991 : 
2 alleles
15.9% missing data
   1   (0.949) 0.940 0.989 0.995 0.991 
   2   (0.051) 0.060 0.011 0.005 0.009 

Locus 992 : 
2 alleles
5.8% missing data
   1   (0.817) 0.817 0.832 0.950 0.853 
   3   (0.183) 0.183 0.168 0.050 0.147 

Locus 993 : 
2 alleles
0.7% missing data
   1   (0.931) 0.968 0.992 0.984 0.928 
   2   (0.069) 0.032 0.008 0.016 0.072 

Locus 994 : 
2 alleles
10.9% missing data
   1   (0.877) 0.945 0.919 0.820 0.782 
   3   (0.123) 0.055 0.081 0.180 0.218 

Locus 995 : 
2 alleles
5.8% missing data
   3   (0.764) 0.812 0.898 0.925 0.683 
   1   (0.236) 0.188 0.102 0.075 0.317 

Locus 996 : 
2 alleles
12.3% missing data
   1   (0.887) 0.869 0.986 0.960 0.952 
   4   (0.113) 0.131 0.014 0.040 0.048 

Locus 997 : 
2 alleles
9.4% missing data
   1   (0.193) 0.132 0.091 0.305 0.244 
   4   (0.807) 0.868 0.909 0.695 0.756 

Locus 998 : 
2 alleles
2.2% missing data
   4   (0.910) 0.948 0.986 0.962 0.909 
   3   (0.090) 0.052 0.014 0.038 0.091 

Locus 999 : 
2 alleles
18.1% missing data
   3   (0.787) 0.844 0.549 0.888 0.732 
   2   (0.213) 0.156 0.451 0.112 0.268 

Locus 1000 : 
2 alleles
10.9% missing data
   4   (0.868) 0.854 0.981 0.974 0.927 
   3   (0.132) 0.146 0.019 0.026 0.073 

Locus 1001 : 
2 alleles
5.1% missing data
   3   (0.704) 0.745 0.780 0.885 0.630 
   4   (0.296) 0.255 0.220 0.115 0.370 

Locus 1002 : 
2 alleles
2.2% missing data
   1   (0.853) 0.941 0.965 0.933 0.611 
   3   (0.147) 0.059 0.035 0.067 0.389 

Locus 1003 : 
2 alleles
7.2% missing data
   2   (0.807) 0.802 0.694 0.954 0.851 
   3   (0.193) 0.198 0.306 0.046 0.149 

Locus 1004 : 
2 alleles
11.6% missing data
   1   (0.303) 0.323 0.186 0.090 0.277 
   3   (0.697) 0.677 0.814 0.910 0.723 

Locus 1005 : 
2 alleles
2.9% missing data
   1   (0.855) 0.901 0.964 0.961 0.803 
   3   (0.145) 0.099 0.036 0.039 0.197 

Locus 1006 : 
2 alleles
4.3% missing data
   3   (0.919) 0.949 0.935 0.687 0.969 
   1   (0.081) 0.051 0.065 0.313 0.031 

Locus 1007 : 
2 alleles
4.3% missing data
   1   (0.080) 0.065 0.146 0.014 0.039 
   3   (0.920) 0.935 0.854 0.986 0.961 

Locus 1008 : 
2 alleles
3.6% missing data
   4   (0.944) 0.987 0.970 0.988 0.880 
   1   (0.056) 0.013 0.030 0.012 0.120 

Locus 1009 : 
2 alleles
5.1% missing data
   1   (0.860) 0.907 0.984 0.507 0.891 
   4   (0.140) 0.093 0.016 0.493 0.109 

Locus 1010 : 
2 alleles
6.5% missing data
   2   (0.741) 0.780 0.858 0.642 0.741 
   4   (0.259) 0.220 0.142 0.358 0.259 

Locus 1011 : 
2 alleles
12.3% missing data
   4   (0.891) 0.949 0.658 0.955 0.836 
   2   (0.109) 0.051 0.342 0.045 0.164 

Locus 1012 : 
2 alleles
19.6% missing data
   2   (0.875) 0.898 0.951 0.942 0.894 
   4   (0.125) 0.102 0.049 0.058 0.106 

Locus 1013 : 
2 alleles
10.9% missing data
   2   (0.706) 0.662 0.707 0.930 0.772 
   4   (0.294) 0.338 0.293 0.070 0.228 

Locus 1014 : 
2 alleles
2.9% missing data
   3   (0.918) 0.977 0.977 0.628 0.887 
   2   (0.082) 0.023 0.023 0.372 0.113 

Locus 1015 : 
2 alleles
11.6% missing data
   4   (0.910) 0.954 0.970 0.978 0.882 
   2   (0.090) 0.046 0.030 0.022 0.118 

Locus 1016 : 
2 alleles
10.1% missing data
   2   (0.873) 0.875 0.981 0.967 0.916 
   4   (0.127) 0.125 0.019 0.033 0.084 

Locus 1017 : 
2 alleles
3.6% missing data
   3   (0.775) 0.852 0.743 0.741 0.704 
   2   (0.225) 0.148 0.257 0.259 0.296 

Locus 1018 : 
2 alleles
4.3% missing data
   2   (0.487) 0.441 0.781 0.502 0.540 
   4   (0.513) 0.559 0.219 0.498 0.460 

Locus 1019 : 
2 alleles
12.3% missing data
   2   (0.863) 0.907 0.846 0.951 0.840 
   1   (0.137) 0.093 0.154 0.049 0.160 

Locus 1020 : 
2 alleles
15.9% missing data
   2   (0.746) 0.682 0.488 0.944 0.853 
   4   (0.254) 0.318 0.512 0.056 0.147 

Locus 1021 : 
2 alleles
2.2% missing data
   4   (0.908) 0.886 0.983 0.986 0.971 
   2   (0.092) 0.114 0.017 0.014 0.029 

Locus 1022 : 
2 alleles
15.2% missing data
   3   (0.914) 0.931 0.925 0.975 0.952 
   1   (0.086) 0.069 0.075 0.025 0.048 

Locus 1023 : 
2 alleles
9.4% missing data
   4   (0.679) 0.643 0.583 0.902 0.738 
   1   (0.321) 0.357 0.417 0.098 0.262 

Locus 1024 : 
2 alleles
8.0% missing data
   1   (0.916) 0.942 0.367 0.987 0.950 
   2   (0.084) 0.058 0.633 0.013 0.050 

Locus 1025 : 
2 alleles
5.1% missing data
   1   (0.910) 0.960 0.983 0.969 0.861 
   3   (0.090) 0.040 0.017 0.031 0.139 

Locus 1026 : 
2 alleles
4.3% missing data
   4   (0.905) 0.959 0.709 0.970 0.853 
   2   (0.095) 0.041 0.291 0.030 0.147 

Locus 1027 : 
2 alleles
13.8% missing data
   1   (0.751) 0.732 0.927 0.945 0.781 
   4   (0.249) 0.268 0.073 0.055 0.219 

Locus 1028 : 
2 alleles
1.4% missing data
   2   (0.884) 0.911 0.793 0.968 0.905 
   4   (0.116) 0.089 0.207 0.032 0.095 

Locus 1029 : 
2 alleles
2.2% missing data
   2   (0.490) 0.504 0.690 0.502 0.446 
   4   (0.510) 0.496 0.310 0.498 0.554 

Locus 1030 : 
2 alleles
11.6% missing data
   4   (0.907) 0.925 0.988 0.976 0.941 
   1   (0.093) 0.075 0.012 0.024 0.059 

Locus 1031 : 
2 alleles
0.7% missing data
   2   (0.908) 0.940 0.217 0.977 0.941 
   4   (0.092) 0.060 0.783 0.023 0.059 

Locus 1032 : 
2 alleles
5.8% missing data
   3   (0.807) 0.824 0.875 0.389 0.882 
   2   (0.193) 0.176 0.125 0.611 0.118 

Locus 1033 : 
2 alleles
3.6% missing data
   3   (0.942) 0.987 0.975 0.617 0.951 
   1   (0.058) 0.013 0.025 0.383 0.049 

Locus 1034 : 
2 alleles
12.3% missing data
   2   (0.881) 0.916 0.917 0.958 0.881 
   1   (0.119) 0.084 0.083 0.042 0.119 

Locus 1035 : 
2 alleles
0.7% missing data
   3   (0.893) 0.901 0.991 0.977 0.933 
   4   (0.107) 0.099 0.009 0.023 0.067 

Locus 1036 : 
2 alleles
5.1% missing data
   1   (0.876) 0.914 0.980 0.962 0.861 
   3   (0.124) 0.086 0.020 0.038 0.139 

Locus 1037 : 
2 alleles
12.3% missing data
   4   (0.844) 0.912 0.931 0.757 0.802 
   2   (0.156) 0.088 0.069 0.243 0.198 

Locus 1038 : 
2 alleles
5.8% missing data
   1   (0.695) 0.770 0.653 0.558 0.626 
   3   (0.305) 0.230 0.347 0.442 0.374 

Locus 1039 : 
2 alleles
6.5% missing data
   3   (0.813) 0.804 0.908 0.956 0.853 
   1   (0.187) 0.196 0.092 0.044 0.147 

Locus 1040 : 
2 alleles
2.9% missing data
   4   (0.859) 0.852 0.781 0.975 0.916 
   2   (0.141) 0.148 0.219 0.025 0.084 

Locus 1041 : 
2 alleles
1.4% missing data
   2   (0.895) 0.912 0.992 0.979 0.923 
   4   (0.105) 0.088 0.008 0.021 0.077 

Locus 1042 : 
2 alleles
1.4% missing data
   2   (0.870) 0.865 0.989 0.976 0.919 
   1   (0.130) 0.135 0.011 0.024 0.081 

Locus 1043 : 
2 alleles
2.2% missing data
   1   (0.917) 0.961 0.977 0.656 0.949 
   3   (0.083) 0.039 0.023 0.344 0.051 

Locus 1044 : 
2 alleles
1.4% missing data
   2   (0.595) 0.682 0.588 0.692 0.444 
   4   (0.405) 0.318 0.412 0.308 0.556 

Locus 1045 : 
2 alleles
17.4% missing data
   1   (0.894) 0.931 0.980 0.894 0.899 
   3   (0.106) 0.069 0.020 0.106 0.101 

Locus 1046 : 
2 alleles
18.1% missing data
   3   (0.885) 0.935 0.931 0.958 0.835 
   1   (0.115) 0.065 0.069 0.042 0.165 

Locus 1047 : 
2 alleles
3.6% missing data
   1   (0.266) 0.228 0.243 0.085 0.326 
   4   (0.734) 0.772 0.757 0.915 0.674 

Locus 1048 : 
2 alleles
15.2% missing data
   3   (0.868) 0.829 0.948 0.965 0.946 
   1   (0.132) 0.171 0.052 0.035 0.054 

Locus 1049 : 
2 alleles
2.2% missing data
   4   (0.919) 0.915 0.984 0.989 0.972 
   2   (0.081) 0.085 0.016 0.011 0.028 

Locus 1050 : 
2 alleles
0.0% missing data
   4   (0.908) 0.909 0.994 0.795 0.978 
   2   (0.092) 0.091 0.006 0.205 0.022 

Locus 1051 : 
2 alleles
4.3% missing data
   2   (0.922) 0.966 0.848 0.970 0.908 
   4   (0.078) 0.034 0.152 0.030 0.092 

Locus 1052 : 
2 alleles
13.8% missing data
   2   (0.386) 0.339 0.664 0.315 0.440 
   4   (0.614) 0.661 0.336 0.685 0.560 

Locus 1053 : 
2 alleles
7.2% missing data
   2   (0.825) 0.850 0.365 0.965 0.845 
   4   (0.175) 0.150 0.635 0.035 0.155 

Locus 1054 : 
2 alleles
2.2% missing data
   2   (0.911) 0.949 0.961 0.969 0.907 
   4   (0.089) 0.051 0.039 0.031 0.093 

Locus 1055 : 
2 alleles
11.6% missing data
   1   (0.923) 0.933 0.979 0.976 0.967 
   3   (0.077) 0.067 0.021 0.024 0.033 

Locus 1056 : 
2 alleles
13.0% missing data
   4   (0.916) 0.950 0.963 0.926 0.935 
   2   (0.084) 0.050 0.037 0.074 0.065 

Locus 1057 : 
2 alleles
3.6% missing data
   3   (0.927) 0.973 0.951 0.969 0.888 
   1   (0.073) 0.027 0.049 0.031 0.112 

Locus 1058 : 
2 alleles
12.3% missing data
   4   (0.264) 0.215 0.338 0.080 0.340 
   2   (0.736) 0.785 0.662 0.920 0.660 

Locus 1059 : 
2 alleles
15.2% missing data
   1   (0.749) 0.786 0.746 0.931 0.692 
   4   (0.251) 0.214 0.254 0.069 0.308 

Locus 1060 : 
2 alleles
12.3% missing data
   4   (0.906) 0.895 0.969 0.986 0.963 
   2   (0.094) 0.105 0.031 0.014 0.037 

Locus 1061 : 
2 alleles
10.9% missing data
   1   (0.109) 0.145 0.025 0.020 0.038 
   3   (0.891) 0.855 0.975 0.980 0.962 

Locus 1062 : 
2 alleles
17.4% missing data
   4   (0.766) 0.810 0.847 0.562 0.780 
   2   (0.234) 0.190 0.153 0.438 0.220 

Locus 1063 : 
2 alleles
11.6% missing data
   1   (0.912) 0.909 0.881 0.984 0.966 
   2   (0.088) 0.091 0.119 0.016 0.034 

Locus 1064 : 
2 alleles
13.8% missing data
   2   (0.877) 0.897 0.983 0.970 0.896 
   4   (0.123) 0.103 0.017 0.030 0.104 

Locus 1065 : 
2 alleles
2.2% missing data
   4   (0.837) 0.844 0.932 0.742 0.909 
   2   (0.163) 0.156 0.068 0.258 0.091 

Locus 1066 : 
2 alleles
2.9% missing data
   3   (0.921) 0.897 0.976 0.990 0.981 
   1   (0.079) 0.103 0.024 0.010 0.019 

Locus 1067 : 
2 alleles
10.1% missing data
   2   (0.942) 0.914 0.993 0.995 0.990 
   4   (0.058) 0.086 0.007 0.005 0.010 

Locus 1068 : 
2 alleles
4.3% missing data
   3   (0.919) 0.962 0.914 0.977 0.901 
   2   (0.081) 0.038 0.086 0.023 0.099 

Locus 1069 : 
2 alleles
5.1% missing data
   4   (0.805) 0.973 0.258 0.106 0.235 
   1   (0.195) 0.027 0.742 0.894 0.765 

Locus 1070 : 
2 alleles
13.0% missing data
   3   (0.908) 0.954 0.968 0.972 0.879 
   4   (0.092) 0.046 0.032 0.028 0.121 

Locus 1071 : 
2 alleles
9.4% missing data
   2   (0.668) 0.683 0.780 0.874 0.631 
   4   (0.332) 0.317 0.220 0.126 0.369 

Locus 1072 : 
2 alleles
1.4% missing data
   2   (0.869) 0.826 0.965 0.978 0.948 
   3   (0.131) 0.174 0.035 0.022 0.052 

Locus 1073 : 
2 alleles
3.6% missing data
   2   (0.905) 0.849 0.923 0.990 0.979 
   1   (0.095) 0.151 0.077 0.010 0.021 

Locus 1074 : 
2 alleles
4.3% missing data
   2   (0.093) 0.052 0.028 0.033 0.108 
   4   (0.907) 0.948 0.972 0.967 0.892 

Locus 1075 : 
2 alleles
20.3% missing data
   3   (0.892) 0.902 0.987 0.830 0.958 
   2   (0.108) 0.098 0.013 0.170 0.042 

Locus 1076 : 
2 alleles
2.9% missing data
   2   (0.845) 0.866 0.977 0.953 0.851 
   4   (0.155) 0.134 0.023 0.047 0.149 

Locus 1077 : 
2 alleles
4.3% missing data
   1   (0.874) 0.900 0.994 0.961 0.885 
   3   (0.126) 0.100 0.006 0.039 0.115 

Locus 1078 : 
2 alleles
5.1% missing data
   3   (0.912) 0.955 0.987 0.972 0.890 
   1   (0.088) 0.045 0.013 0.028 0.110 

Locus 1079 : 
2 alleles
14.5% missing data
   2   (0.688) 0.695 0.752 0.889 0.673 
   1   (0.312) 0.305 0.248 0.111 0.327 

Locus 1080 : 
2 alleles
15.2% missing data
   3   (0.738) 0.829 0.850 0.181 0.678 
   1   (0.262) 0.171 0.150 0.819 0.322 

Locus 1081 : 
2 alleles
12.3% missing data
   4   (0.917) 0.960 0.984 0.919 0.904 
   2   (0.083) 0.040 0.016 0.081 0.096 

Locus 1082 : 
2 alleles
3.6% missing data
   4   (0.901) 0.912 0.956 0.976 0.943 
   1   (0.099) 0.088 0.044 0.024 0.057 

Locus 1083 : 
2 alleles
4.3% missing data
   3   (0.867) 0.867 0.803 0.924 0.925 
   4   (0.133) 0.133 0.197 0.076 0.075 

Locus 1084 : 
2 alleles
5.1% missing data
   4   (0.863) 0.912 0.969 0.782 0.874 
   2   (0.137) 0.088 0.031 0.218 0.126 

Locus 1085 : 
2 alleles
1.4% missing data
   4   (0.905) 0.896 0.996 0.981 0.962 
   1   (0.095) 0.104 0.004 0.019 0.038 

Locus 1086 : 
2 alleles
13.8% missing data
   3   (0.079) 0.134 0.174 0.007 0.013 
   4   (0.921) 0.866 0.826 0.993 0.987 

Locus 1087 : 
2 alleles
12.3% missing data
   2   (0.135) 0.127 0.017 0.173 0.065 
   4   (0.865) 0.873 0.983 0.827 0.935 

Locus 1088 : 
2 alleles
5.8% missing data
   1   (0.896) 0.939 0.937 0.970 0.876 
   4   (0.104) 0.061 0.063 0.030 0.124 

Locus 1089 : 
2 alleles
17.4% missing data
   1   (0.687) 0.742 0.844 0.803 0.590 
   4   (0.313) 0.258 0.156 0.197 0.410 

Locus 1090 : 
2 alleles
8.7% missing data
   3   (0.885) 0.908 0.984 0.972 0.901 
   1   (0.115) 0.092 0.016 0.028 0.099 

Locus 1091 : 
2 alleles
17.4% missing data
   1   (0.870) 0.886 0.941 0.953 0.899 
   3   (0.130) 0.114 0.059 0.047 0.101 

Locus 1092 : 
2 alleles
19.6% missing data
   3   (0.886) 0.897 0.973 0.679 0.957 
   1   (0.114) 0.103 0.027 0.321 0.043 

Locus 1093 : 
2 alleles
13.8% missing data
   3   (0.855) 0.911 0.935 0.942 0.784 
   1   (0.145) 0.089 0.065 0.058 0.216 

Locus 1094 : 
2 alleles
8.7% missing data
   3   (0.942) 0.906 0.997 0.995 0.992 
   1   (0.058) 0.094 0.003 0.005 0.008 

Locus 1095 : 
2 alleles
3.6% missing data
   2   (0.785) 0.784 0.633 0.954 0.817 
   4   (0.215) 0.216 0.367 0.046 0.183 

Locus 1096 : 
2 alleles
13.8% missing data
   2   (0.768) 0.801 0.702 0.623 0.801 
   4   (0.232) 0.199 0.298 0.377 0.199 

Locus 1097 : 
2 alleles
3.6% missing data
   3   (0.771) 0.818 0.549 0.624 0.793 
   2   (0.229) 0.182 0.451 0.376 0.207 

Locus 1098 : 
2 alleles
3.6% missing data
   4   (0.901) 0.947 0.984 0.974 0.863 
   2   (0.099) 0.053 0.016 0.026 0.137 

Locus 1099 : 
2 alleles
13.0% missing data
   2   (0.914) 0.937 0.970 0.983 0.940 
   4   (0.086) 0.063 0.030 0.017 0.060 

Locus 1100 : 
2 alleles
7.2% missing data
   3   (0.905) 0.927 0.930 0.951 0.939 
   1   (0.095) 0.073 0.070 0.049 0.061 

Locus 1101 : 
2 alleles
10.1% missing data
   3   (0.935) 0.894 0.970 0.994 0.990 
   1   (0.065) 0.106 0.030 0.006 0.010 

Locus 1102 : 
2 alleles
14.5% missing data
   2   (0.090) 0.087 0.017 0.023 0.039 
   3   (0.910) 0.913 0.983 0.977 0.961 

Locus 1103 : 
2 alleles
4.3% missing data
   2   (0.878) 0.876 0.974 0.970 0.928 
   4   (0.122) 0.124 0.026 0.030 0.072 

Locus 1104 : 
2 alleles
14.5% missing data
   2   (0.855) 0.886 0.703 0.741 0.909 
   1   (0.145) 0.114 0.297 0.259 0.091 

Locus 1105 : 
2 alleles
11.6% missing data
   4   (0.922) 0.978 0.587 0.971 0.842 
   2   (0.078) 0.022 0.413 0.029 0.158 

Locus 1106 : 
2 alleles
18.8% missing data
   2   (0.810) 0.790 0.958 0.951 0.864 
   4   (0.190) 0.210 0.042 0.049 0.136 

Locus 1107 : 
2 alleles
12.3% missing data
   4   (0.952) 0.993 0.895 0.977 0.825 
   2   (0.048) 0.007 0.105 0.023 0.175 

Locus 1108 : 
2 alleles
3.6% missing data
   1   (0.115) 0.162 0.019 0.229 0.021 
   4   (0.885) 0.838 0.981 0.771 0.979 

Locus 1109 : 
2 alleles
2.9% missing data
   3   (0.920) 0.961 0.986 0.975 0.906 
   2   (0.080) 0.039 0.014 0.025 0.094 

Locus 1110 : 
2 alleles
5.8% missing data
   3   (0.852) 0.906 0.913 0.967 0.774 
   4   (0.148) 0.094 0.087 0.033 0.226 

Locus 1111 : 
2 alleles
7.2% missing data
   2   (0.110) 0.103 0.018 0.454 0.036 
   4   (0.890) 0.897 0.982 0.546 0.964 

Locus 1112 : 
2 alleles
2.9% missing data
   2   (0.913) 0.966 0.616 0.975 0.865 
   4   (0.087) 0.034 0.384 0.025 0.135 

Locus 1113 : 
2 alleles
2.9% missing data
   3   (0.894) 0.874 0.992 0.983 0.958 
   1   (0.106) 0.126 0.008 0.017 0.042 

Locus 1114 : 
2 alleles
4.3% missing data
   2   (0.860) 0.884 0.980 0.951 0.871 
   4   (0.140) 0.116 0.020 0.049 0.129 

Locus 1115 : 
2 alleles
10.9% missing data
   4   (0.880) 0.908 0.971 0.885 0.900 
   2   (0.120) 0.092 0.029 0.115 0.100 

Locus 1116 : 
2 alleles
12.3% missing data
   1   (0.872) 0.930 0.978 0.751 0.864 
   2   (0.128) 0.070 0.022 0.249 0.136 

Locus 1117 : 
2 alleles
13.0% missing data
   4   (0.931) 0.985 0.961 0.476 0.910 
   1   (0.069) 0.015 0.039 0.524 0.090 

Locus 1118 : 
2 alleles
13.0% missing data
   2   (0.271) 0.244 0.343 0.079 0.305 
   4   (0.729) 0.756 0.657 0.921 0.695 

Locus 1119 : 
2 alleles
6.5% missing data
   4   (0.851) 0.864 0.969 0.962 0.873 
   2   (0.149) 0.136 0.031 0.038 0.127 

Locus 1120 : 
2 alleles
3.6% missing data
   2   (0.933) 0.875 0.994 0.995 0.991 
   1   (0.067) 0.125 0.006 0.005 0.009 

Locus 1121 : 
2 alleles
8.7% missing data
   1   (0.839) 0.811 0.931 0.965 0.907 
   2   (0.161) 0.189 0.069 0.035 0.093 

Locus 1122 : 
2 alleles
11.6% missing data
   1   (0.776) 0.807 0.691 0.914 0.757 
   3   (0.224) 0.193 0.309 0.086 0.243 

Locus 1123 : 
2 alleles
4.3% missing data
   3   (0.857) 0.863 0.608 0.968 0.905 
   4   (0.143) 0.137 0.392 0.032 0.095 

Locus 1124 : 
2 alleles
16.7% missing data
   2   (0.880) 0.944 0.957 0.962 0.755 
   4   (0.120) 0.056 0.043 0.038 0.245 

Locus 1125 : 
2 alleles
5.8% missing data
   2   (0.907) 0.971 0.800 0.596 0.886 
   1   (0.093) 0.029 0.200 0.404 0.114 

Locus 1126 : 
2 alleles
9.4% missing data
   4   (0.916) 0.916 0.891 0.985 0.968 
   3   (0.084) 0.084 0.109 0.015 0.032 

Locus 1127 : 
2 alleles
3.6% missing data
   4   (0.833) 0.841 0.919 0.949 0.861 
   2   (0.167) 0.159 0.081 0.051 0.139 

Locus 1128 : 
2 alleles
5.1% missing data
   1   (0.283) 0.339 0.127 0.702 0.135 
   3   (0.717) 0.661 0.873 0.298 0.865 

Locus 1129 : 
2 alleles
15.2% missing data
   1   (0.720) 0.710 0.890 0.878 0.740 
   4   (0.280) 0.290 0.110 0.122 0.260 

Locus 1130 : 
2 alleles
5.8% missing data
   2   (0.884) 0.903 0.989 0.963 0.911 
   4   (0.116) 0.097 0.011 0.037 0.089 

Locus 1131 : 
2 alleles
2.9% missing data
   4   (0.247) 0.422 0.107 0.049 0.077 
   2   (0.753) 0.578 0.893 0.951 0.923 

Locus 1132 : 
2 alleles
2.9% missing data
   3   (0.949) 0.993 0.995 0.667 0.918 
   1   (0.051) 0.007 0.005 0.333 0.082 

Locus 1133 : 
2 alleles
2.9% missing data
   4   (0.917) 0.960 0.983 0.965 0.899 
   1   (0.083) 0.040 0.017 0.035 0.101 

Locus 1134 : 
2 alleles
13.8% missing data
   3   (0.789) 0.749 0.935 0.937 0.864 
   1   (0.211) 0.251 0.065 0.063 0.136 

Locus 1135 : 
2 alleles
3.6% missing data
   3   (0.825) 0.906 0.709 0.581 0.767 
   2   (0.175) 0.094 0.291 0.419 0.233 

Locus 1136 : 
2 alleles
2.9% missing data
   1   (0.921) 0.934 0.933 0.986 0.962 
   4   (0.079) 0.066 0.067 0.014 0.038 

Locus 1137 : 
2 alleles
10.9% missing data
   3   (0.899) 0.936 0.952 0.967 0.896 
   1   (0.101) 0.064 0.048 0.033 0.104 

Locus 1138 : 
2 alleles
5.8% missing data
   2   (0.725) 0.740 0.866 0.883 0.706 
   4   (0.275) 0.260 0.134 0.117 0.294 

Locus 1139 : 
2 alleles
10.1% missing data
   2   (0.898) 0.873 0.976 0.982 0.964 
   4   (0.102) 0.127 0.024 0.018 0.036 

Locus 1140 : 
2 alleles
6.5% missing data
   2   (0.467) 0.573 0.687 0.418 0.281 
   4   (0.533) 0.427 0.313 0.582 0.719 

Locus 1141 : 
2 alleles
2.9% missing data
   4   (0.860) 0.947 0.979 0.773 0.710 
   3   (0.140) 0.053 0.021 0.227 0.290 

Locus 1142 : 
2 alleles
12.3% missing data
   4   (0.796) 0.750 0.938 0.862 0.888 
   2   (0.204) 0.250 0.062 0.138 0.112 

Locus 1143 : 
2 alleles
4.3% missing data
   1   (0.863) 0.842 0.974 0.971 0.927 
   3   (0.137) 0.158 0.026 0.029 0.073 

Locus 1144 : 
2 alleles
8.0% missing data
   2   (0.920) 0.930 0.994 0.745 0.982 
   4   (0.080) 0.070 0.006 0.255 0.018 

Locus 1145 : 
2 alleles
5.1% missing data
   1   (0.169) 0.154 0.040 0.066 0.151 
   3   (0.831) 0.846 0.960 0.934 0.849 

Locus 1146 : 
2 alleles
10.9% missing data
   1   (0.910) 0.975 0.726 0.592 0.879 
   3   (0.090) 0.025 0.274 0.408 0.121 

Locus 1147 : 
2 alleles
2.9% missing data
   1   (0.907) 0.902 0.984 0.984 0.961 
   3   (0.093) 0.098 0.016 0.016 0.039 

Locus 1148 : 
2 alleles
3.6% missing data
   1   (0.902) 0.890 0.988 0.983 0.960 
   3   (0.098) 0.110 0.012 0.017 0.040 

Locus 1149 : 
2 alleles
15.2% missing data
   2   (0.487) 0.570 0.339 0.128 0.422 
   4   (0.513) 0.430 0.661 0.872 0.578 

Locus 1150 : 
2 alleles
4.3% missing data
   2   (0.921) 0.919 0.997 0.988 0.971 
   3   (0.079) 0.081 0.003 0.012 0.029 

Locus 1151 : 
2 alleles
15.2% missing data
   4   (0.951) 0.940 0.998 0.994 0.992 
   2   (0.049) 0.060 0.002 0.006 0.008 

Locus 1152 : 
2 alleles
13.0% missing data
   4   (0.901) 0.884 0.941 0.984 0.961 
   3   (0.099) 0.116 0.059 0.016 0.039 

Locus 1153 : 
2 alleles
13.8% missing data
   3   (0.895) 0.910 0.920 0.944 0.934 
   4   (0.105) 0.090 0.080 0.056 0.066 

Locus 1154 : 
2 alleles
6.5% missing data
   1   (0.920) 0.919 0.981 0.982 0.971 
   3   (0.080) 0.081 0.019 0.018 0.029 

Locus 1155 : 
2 alleles
13.8% missing data
   3   (0.819) 0.814 0.972 0.589 0.905 
   1   (0.181) 0.186 0.028 0.411 0.095 

Locus 1156 : 
2 alleles
10.9% missing data
   3   (0.836) 0.898 0.923 0.945 0.733 
   1   (0.164) 0.102 0.077 0.055 0.267 

Locus 1157 : 
2 alleles
6.5% missing data
   1   (0.834) 0.797 0.965 0.925 0.915 
   3   (0.166) 0.203 0.035 0.075 0.085 

Locus 1158 : 
2 alleles
1.4% missing data
   1   (0.771) 0.732 0.932 0.940 0.840 
   2   (0.229) 0.268 0.068 0.060 0.160 

Locus 1159 : 
2 alleles
5.1% missing data
   1   (0.776) 0.792 0.937 0.938 0.761 
   3   (0.224) 0.208 0.063 0.062 0.239 

Locus 1160 : 
2 alleles
7.2% missing data
   4   (0.856) 0.876 0.900 0.956 0.876 
   2   (0.144) 0.124 0.100 0.044 0.124 

Locus 1161 : 
2 alleles
21.0% missing data
   1   (0.652) 0.677 0.385 0.887 0.614 
   3   (0.348) 0.323 0.615 0.113 0.386 

Locus 1162 : 
2 alleles
3.6% missing data
   2   (0.155) 0.156 0.065 0.041 0.111 
   3   (0.845) 0.844 0.935 0.959 0.889 

Locus 1163 : 
2 alleles
17.4% missing data
   2   (0.923) 0.914 0.980 0.986 0.977 
   4   (0.077) 0.086 0.020 0.014 0.023 

Locus 1164 : 
2 alleles
5.8% missing data
   2   (0.523) 0.511 0.213 0.473 0.579 
   4   (0.477) 0.489 0.787 0.527 0.421 

Locus 1165 : 
2 alleles
5.1% missing data
   3   (0.779) 0.803 0.738 0.939 0.765 
   1   (0.221) 0.197 0.262 0.061 0.235 

Locus 1166 : 
2 alleles
5.8% missing data
   1   (0.839) 0.830 0.611 0.923 0.905 
   3   (0.161) 0.170 0.389 0.077 0.095 

Locus 1167 : 
2 alleles
3.6% missing data
   3   (0.901) 0.942 0.746 0.969 0.898 
   1   (0.099) 0.058 0.254 0.031 0.102 

Locus 1168 : 
2 alleles
9.4% missing data
   1   (0.896) 0.901 0.964 0.802 0.966 
   3   (0.104) 0.099 0.036 0.198 0.034 

Locus 1169 : 
2 alleles
12.3% missing data
   1   (0.909) 0.942 0.958 0.973 0.919 
   3   (0.091) 0.058 0.042 0.027 0.081 

Locus 1170 : 
2 alleles
5.8% missing data
   1   (0.892) 0.932 0.842 0.952 0.887 
   4   (0.108) 0.068 0.158 0.048 0.113 

Locus 1171 : 
2 alleles
5.8% missing data
   3   (0.369) 0.341 0.207 0.801 0.333 
   4   (0.631) 0.659 0.793 0.199 0.667 

Locus 1172 : 
2 alleles
13.8% missing data
   2   (0.930) 0.973 0.957 0.934 0.917 
   3   (0.070) 0.027 0.043 0.066 0.083 

Locus 1173 : 
2 alleles
3.6% missing data
   1   (0.635) 0.598 0.838 0.627 0.720 
   2   (0.365) 0.402 0.162 0.373 0.280 

Locus 1174 : 
2 alleles
13.0% missing data
   3   (0.850) 0.780 0.962 0.976 0.944 
   1   (0.150) 0.220 0.038 0.024 0.056 

Locus 1175 : 
2 alleles
2.2% missing data
   1   (0.865) 0.926 0.874 0.952 0.776 
   3   (0.135) 0.074 0.126 0.048 0.224 

Locus 1176 : 
2 alleles
7.2% missing data
   1   (0.880) 0.908 0.943 0.973 0.886 
   3   (0.120) 0.092 0.057 0.027 0.114 

Locus 1177 : 
2 alleles
13.0% missing data
   3   (0.923) 0.945 0.927 0.981 0.954 
   1   (0.077) 0.055 0.073 0.019 0.046 

Locus 1178 : 
2 alleles
2.9% missing data
   3   (0.869) 0.882 0.954 0.943 0.904 
   1   (0.131) 0.118 0.046 0.057 0.096 

Locus 1179 : 
2 alleles
10.9% missing data
   2   (0.828) 0.818 0.972 0.943 0.876 
   4   (0.172) 0.182 0.028 0.057 0.124 

Locus 1180 : 
2 alleles
7.2% missing data
   1   (0.165) 0.128 0.052 0.041 0.200 
   3   (0.835) 0.872 0.948 0.959 0.800 

Locus 1181 : 
2 alleles
11.6% missing data
   3   (0.912) 0.880 0.981 0.985 0.976 
   1   (0.088) 0.120 0.019 0.015 0.024 

Locus 1182 : 
2 alleles
11.6% missing data
   2   (0.895) 0.923 0.974 0.977 0.903 
   4   (0.105) 0.077 0.026 0.023 0.097 

Locus 1183 : 
2 alleles
2.9% missing data
   4   (0.907) 0.902 0.995 0.988 0.960 
   3   (0.093) 0.098 0.005 0.012 0.040 

Locus 1184 : 
2 alleles
10.9% missing data
   4   (0.740) 0.749 0.865 0.829 0.751 
   2   (0.260) 0.251 0.135 0.171 0.249 

Locus 1185 : 
2 alleles
13.8% missing data
   4   (0.910) 0.909 0.980 0.981 0.962 
   2   (0.090) 0.091 0.020 0.019 0.038 

Locus 1186 : 
2 alleles
0.7% missing data
   4   (0.852) 0.895 0.937 0.953 0.814 
   2   (0.148) 0.105 0.063 0.047 0.186 

Locus 1187 : 
2 alleles
12.3% missing data
   3   (0.888) 0.934 0.965 0.966 0.855 
   1   (0.112) 0.066 0.035 0.034 0.145 

Locus 1188 : 
2 alleles
11.6% missing data
   2   (0.849) 0.800 0.975 0.942 0.936 
   3   (0.151) 0.200 0.025 0.058 0.064 

Locus 1189 : 
2 alleles
5.1% missing data
   2   (0.821) 0.824 0.917 0.283 0.915 
   1   (0.179) 0.176 0.083 0.717 0.085 

Locus 1190 : 
2 alleles
13.8% missing data
   2   (0.571) 0.628 0.259 0.285 0.557 
   4   (0.429) 0.372 0.741 0.715 0.443 

Locus 1191 : 
2 alleles
5.8% missing data
   3   (0.898) 0.924 0.978 0.971 0.917 
   4   (0.102) 0.076 0.022 0.029 0.083 

Locus 1192 : 
2 alleles
3.6% missing data
   2   (0.928) 0.979 0.958 0.964 0.855 
   4   (0.072) 0.021 0.042 0.036 0.145 

Locus 1193 : 
2 alleles
2.9% missing data
   3   (0.883) 0.901 0.878 0.963 0.915 
   1   (0.117) 0.099 0.122 0.037 0.085 

Locus 1194 : 
2 alleles
2.9% missing data
   2   (0.113) 0.036 0.170 0.294 0.202 
   4   (0.887) 0.964 0.830 0.706 0.798 

Locus 1195 : 
2 alleles
14.5% missing data
   2   (0.875) 0.906 0.972 0.950 0.880 
   4   (0.125) 0.094 0.028 0.050 0.120 

Locus 1196 : 
2 alleles
13.0% missing data
   4   (0.569) 0.589 0.318 0.214 0.626 
   2   (0.431) 0.411 0.682 0.786 0.374 

Locus 1197 : 
2 alleles
3.6% missing data
   2   (0.901) 0.908 0.978 0.806 0.969 
   4   (0.099) 0.092 0.022 0.194 0.031 

Locus 1198 : 
2 alleles
4.3% missing data
   3   (0.942) 0.905 0.998 0.996 0.992 
   4   (0.058) 0.095 0.002 0.004 0.008 

Locus 1199 : 
2 alleles
5.8% missing data
   3   (0.792) 0.811 0.981 0.896 0.787 
   1   (0.208) 0.189 0.019 0.104 0.213 

Locus 1200 : 
2 alleles
5.1% missing data
   3   (0.551) 0.623 0.649 0.552 0.431 
   1   (0.449) 0.377 0.351 0.448 0.569 

Locus 1201 : 
2 alleles
2.9% missing data
   1   (0.819) 0.816 0.614 0.953 0.870 
   2   (0.181) 0.184 0.386 0.047 0.130 

Locus 1202 : 
2 alleles
5.8% missing data
   4   (0.560) 0.516 0.538 0.492 0.661 
   2   (0.440) 0.484 0.462 0.508 0.339 

Locus 1203 : 
2 alleles
3.6% missing data
   2   (0.922) 0.967 0.964 0.961 0.898 
   4   (0.078) 0.033 0.036 0.039 0.102 

Locus 1204 : 
2 alleles
0.7% missing data
   1   (0.834) 0.843 0.642 0.963 0.871 
   3   (0.166) 0.157 0.358 0.037 0.129 

Locus 1205 : 
2 alleles
1.4% missing data
   3   (0.903) 0.937 0.955 0.975 0.907 
   1   (0.097) 0.063 0.045 0.025 0.093 

Locus 1206 : 
2 alleles
2.9% missing data
   3   (0.957) 0.994 0.981 0.986 0.852 
   1   (0.043) 0.006 0.019 0.014 0.148 

Locus 1207 : 
2 alleles
5.8% missing data
   2   (0.829) 0.876 0.947 0.883 0.793 
   4   (0.171) 0.124 0.053 0.117 0.207 

Locus 1208 : 
2 alleles
3.6% missing data
   1   (0.857) 0.902 0.956 0.931 0.826 
   3   (0.143) 0.098 0.044 0.069 0.174 

Locus 1209 : 
2 alleles
10.1% missing data
   1   (0.894) 0.886 0.943 0.980 0.950 
   4   (0.106) 0.114 0.057 0.020 0.050 

Locus 1210 : 
2 alleles
3.6% missing data
   3   (0.898) 0.925 0.814 0.975 0.919 
   2   (0.102) 0.075 0.186 0.025 0.081 

Locus 1211 : 
2 alleles
4.3% missing data
   4   (0.825) 0.848 0.959 0.926 0.828 
   2   (0.175) 0.152 0.041 0.074 0.172 

Locus 1212 : 
2 alleles
12.3% missing data
   1   (0.880) 0.898 0.953 0.834 0.941 
   3   (0.120) 0.102 0.047 0.166 0.059 

Locus 1213 : 
2 alleles
0.7% missing data
   4   (0.914) 0.927 0.995 0.988 0.953 
   2   (0.086) 0.073 0.005 0.012 0.047 

Locus 1214 : 
2 alleles
5.1% missing data
   1   (0.897) 0.929 0.924 0.804 0.944 
   2   (0.103) 0.071 0.076 0.196 0.056 

Locus 1215 : 
2 alleles
5.1% missing data
   2   (0.862) 0.981 0.808 0.139 0.387 
   4   (0.138) 0.019 0.192 0.861 0.613 

Locus 1216 : 
2 alleles
4.3% missing data
   3   (0.922) 0.973 0.954 0.965 0.861 
   4   (0.078) 0.027 0.046 0.035 0.139 

Locus 1217 : 
2 alleles
5.1% missing data
   1   (0.778) 0.756 0.919 0.944 0.825 
   4   (0.222) 0.244 0.081 0.056 0.175 

Locus 1218 : 
2 alleles
5.1% missing data
   4   (0.577) 0.582 0.886 0.153 0.636 
   2   (0.423) 0.418 0.114 0.847 0.364 

Locus 1219 : 
2 alleles
2.9% missing data
   1   (0.884) 0.922 0.981 0.954 0.876 
   2   (0.116) 0.078 0.019 0.046 0.124 

Locus 1220 : 
2 alleles
13.0% missing data
   1   (0.892) 0.924 0.969 0.952 0.901 
   3   (0.108) 0.076 0.031 0.048 0.099 

Locus 1221 : 
2 alleles
4.3% missing data
   2   (0.911) 0.914 0.993 0.985 0.959 
   4   (0.089) 0.086 0.007 0.015 0.041 

Locus 1222 : 
2 alleles
13.0% missing data
   2   (0.384) 0.378 0.441 0.640 0.325 
   4   (0.616) 0.622 0.559 0.360 0.675 

Locus 1223 : 
2 alleles
1.4% missing data
   1   (0.880) 0.944 0.985 0.967 0.758 
   3   (0.120) 0.056 0.015 0.033 0.242 

Locus 1224 : 
2 alleles
2.9% missing data
   4   (0.894) 0.924 0.945 0.969 0.904 
   2   (0.106) 0.076 0.055 0.031 0.096 

Locus 1225 : 
2 alleles
12.3% missing data
   1   (0.882) 0.887 0.869 0.969 0.928 
   3   (0.118) 0.113 0.131 0.031 0.072 

Locus 1226 : 
2 alleles
3.6% missing data
   3   (0.895) 0.946 0.978 0.975 0.833 
   4   (0.105) 0.054 0.022 0.025 0.167 

Locus 1227 : 
2 alleles
14.5% missing data
   1   (0.329) 0.339 0.080 0.369 0.280 
   3   (0.671) 0.661 0.920 0.631 0.720 

Locus 1228 : 
2 alleles
10.9% missing data
   3   (0.946) 0.925 0.995 0.995 0.991 
   4   (0.054) 0.075 0.005 0.005 0.009 

Locus 1229 : 
2 alleles
3.6% missing data
   1   (0.848) 0.882 0.422 0.962 0.861 
   2   (0.152) 0.118 0.578 0.038 0.139 

Locus 1230 : 
2 alleles
11.6% missing data
   1   (0.708) 0.760 0.576 0.928 0.611 
   2   (0.292) 0.240 0.424 0.072 0.389 

Locus 1231 : 
2 alleles
3.6% missing data
   1   (0.552) 0.627 0.180 0.498 0.465 
   3   (0.448) 0.373 0.820 0.502 0.535 

Locus 1232 : 
2 alleles
13.0% missing data
   1   (0.152) 0.160 0.081 0.034 0.100 
   3   (0.848) 0.840 0.919 0.966 0.900 

Locus 1233 : 
2 alleles
3.6% missing data
   4   (0.919) 0.944 0.975 0.709 0.973 
   2   (0.081) 0.056 0.025 0.291 0.027 

Locus 1234 : 
2 alleles
4.3% missing data
   2   (0.237) 0.165 0.801 0.063 0.327 
   4   (0.763) 0.835 0.199 0.937 0.673 

Locus 1235 : 
2 alleles
10.9% missing data
   4   (0.895) 0.893 0.957 0.951 0.952 
   2   (0.105) 0.107 0.043 0.049 0.048 

Locus 1236 : 
2 alleles
11.6% missing data
   2   (0.120) 0.120 0.034 0.030 0.073 
   4   (0.880) 0.880 0.966 0.970 0.927 

Locus 1237 : 
2 alleles
13.0% missing data
   3   (0.908) 0.902 0.988 0.984 0.962 
   2   (0.092) 0.098 0.012 0.016 0.038 

Locus 1238 : 
2 alleles
4.3% missing data
   2   (0.741) 0.727 0.493 0.747 0.835 
   4   (0.259) 0.273 0.507 0.253 0.165 

Locus 1239 : 
2 alleles
2.9% missing data
   2   (0.877) 0.911 0.914 0.965 0.874 
   4   (0.123) 0.089 0.086 0.035 0.126 

Locus 1240 : 
2 alleles
2.9% missing data
   1   (0.889) 0.907 0.852 0.967 0.924 
   3   (0.111) 0.093 0.148 0.033 0.076 

Locus 1241 : 
2 alleles
5.8% missing data
   4   (0.618) 0.509 0.791 0.874 0.751 
   1   (0.382) 0.491 0.209 0.126 0.249 

Locus 1242 : 
2 alleles
5.8% missing data
   1   (0.922) 0.901 0.986 0.989 0.981 
   2   (0.078) 0.099 0.014 0.011 0.019 

Locus 1243 : 
2 alleles
3.6% missing data
   2   (0.190) 0.220 0.101 0.053 0.122 
   4   (0.810) 0.780 0.899 0.947 0.878 

Locus 1244 : 
2 alleles
2.2% missing data
   3   (0.871) 0.902 0.995 0.962 0.867 
   1   (0.129) 0.098 0.005 0.038 0.133 

Locus 1245 : 
2 alleles
10.1% missing data
   3   (0.169) 0.241 0.135 0.028 0.068 
   1   (0.831) 0.759 0.865 0.972 0.932 

Locus 1246 : 
2 alleles
13.8% missing data
   4   (0.902) 0.965 0.918 0.973 0.767 
   2   (0.098) 0.035 0.082 0.027 0.233 

Locus 1247 : 
2 alleles
4.3% missing data
   1   (0.772) 0.721 0.929 0.821 0.885 
   3   (0.228) 0.279 0.071 0.179 0.115 

Locus 1248 : 
2 alleles
10.9% missing data
   3   (0.808) 0.813 0.901 0.700 0.881 
   1   (0.192) 0.187 0.099 0.300 0.119 

Locus 1249 : 
2 alleles
6.5% missing data
   1   (0.812) 0.906 0.934 0.742 0.664 
   3   (0.188) 0.094 0.066 0.258 0.336 

Locus 1250 : 
2 alleles
4.3% missing data
   3   (0.904) 0.920 0.992 0.976 0.939 
   1   (0.096) 0.080 0.008 0.024 0.061 

Locus 1251 : 
2 alleles
19.6% missing data
   2   (0.591) 0.481 0.215 0.909 0.744 
   4   (0.409) 0.519 0.785 0.091 0.256 

Locus 1252 : 
2 alleles
13.0% missing data
   4   (0.867) 0.895 0.917 0.612 0.926 
   1   (0.133) 0.105 0.083 0.388 0.074 

Locus 1253 : 
2 alleles
11.6% missing data
   2   (0.860) 0.902 0.949 0.917 0.841 
   4   (0.140) 0.098 0.051 0.083 0.159 

Locus 1254 : 
2 alleles
1.4% missing data
   1   (0.926) 0.912 0.982 0.990 0.981 
   3   (0.074) 0.088 0.018 0.010 0.019 

Locus 1255 : 
2 alleles
10.1% missing data
   2   (0.424) 0.346 0.493 0.746 0.491 
   4   (0.576) 0.654 0.507 0.254 0.509 

Locus 1256 : 
2 alleles
5.1% missing data
   3   (0.775) 0.831 0.814 0.629 0.763 
   1   (0.225) 0.169 0.186 0.371 0.237 

Locus 1257 : 
2 alleles
2.9% missing data
   2   (0.617) 0.794 0.275 0.268 0.352 
   4   (0.383) 0.206 0.725 0.732 0.648 

Locus 1258 : 
2 alleles
12.3% missing data
   1   (0.886) 0.872 0.938 0.979 0.946 
   3   (0.114) 0.128 0.062 0.021 0.054 

Locus 1259 : 
2 alleles
14.5% missing data
   1   (0.113) 0.127 0.043 0.028 0.051 
   2   (0.887) 0.873 0.957 0.972 0.949 

Locus 1260 : 
2 alleles
2.2% missing data
   3   (0.928) 0.986 0.948 0.970 0.711 
   1   (0.072) 0.014 0.052 0.030 0.289 

Locus 1261 : 
2 alleles
13.0% missing data
   4   (0.832) 0.886 0.720 0.944 0.772 
   3   (0.168) 0.114 0.280 0.056 0.228 

Locus 1262 : 
2 alleles
15.9% missing data
   2   (0.824) 0.870 0.821 0.414 0.864 
   4   (0.176) 0.130 0.179 0.586 0.136 

Locus 1263 : 
2 alleles
15.2% missing data
   2   (0.896) 0.914 0.972 0.976 0.926 
   4   (0.104) 0.086 0.028 0.024 0.074 

Locus 1264 : 
2 alleles
8.7% missing data
   1   (0.860) 0.908 0.977 0.228 0.903 
   3   (0.140) 0.092 0.023 0.772 0.097 

Locus 1265 : 
2 alleles
15.9% missing data
   1   (0.632) 0.613 0.754 0.595 0.693 
   3   (0.368) 0.387 0.246 0.405 0.307 

Locus 1266 : 
2 alleles
8.0% missing data
   4   (0.466) 0.411 0.275 0.568 0.554 
   2   (0.534) 0.589 0.725 0.432 0.446 

Locus 1267 : 
2 alleles
0.7% missing data
   2   (0.908) 0.904 0.916 0.985 0.963 
   1   (0.092) 0.096 0.084 0.015 0.037 

Locus 1268 : 
2 alleles
3.6% missing data
   2   (0.910) 0.977 0.964 0.570 0.846 
   3   (0.090) 0.023 0.036 0.430 0.154 

Locus 1269 : 
2 alleles
3.6% missing data
   1   (0.904) 0.928 0.840 0.969 0.934 
   4   (0.096) 0.072 0.160 0.031 0.066 

Locus 1270 : 
2 alleles
12.3% missing data
   1   (0.761) 0.672 0.971 0.579 0.911 
   3   (0.239) 0.328 0.029 0.421 0.089 

Locus 1271 : 
2 alleles
7.2% missing data
   1   (0.110) 0.071 0.006 0.377 0.068 
   3   (0.890) 0.929 0.994 0.623 0.932 

Locus 1272 : 
2 alleles
1.4% missing data
   2   (0.798) 0.812 0.978 0.786 0.847 
   4   (0.202) 0.188 0.022 0.214 0.153 

Locus 1273 : 
2 alleles
9.4% missing data
   2   (0.130) 0.078 0.487 0.039 0.155 
   4   (0.870) 0.922 0.513 0.961 0.845 

Locus 1274 : 
2 alleles
4.3% missing data
   2   (0.871) 0.864 0.979 0.827 0.951 
   4   (0.129) 0.136 0.021 0.173 0.049 

Locus 1275 : 
2 alleles
5.1% missing data
   1   (0.920) 0.932 0.933 0.983 0.962 
   2   (0.080) 0.068 0.067 0.017 0.038 

Locus 1276 : 
2 alleles
5.8% missing data
   2   (0.599) 0.581 0.863 0.377 0.664 
   4   (0.401) 0.419 0.137 0.623 0.336 

Locus 1277 : 
2 alleles
16.7% missing data
   1   (0.840) 0.894 0.951 0.943 0.766 
   2   (0.160) 0.106 0.049 0.057 0.234 

Locus 1278 : 
2 alleles
11.6% missing data
   4   (0.875) 0.911 0.851 0.935 0.878 
   3   (0.125) 0.089 0.149 0.065 0.122 

Locus 1279 : 
2 alleles
5.1% missing data
   3   (0.588) 0.536 0.651 0.857 0.638 
   1   (0.412) 0.464 0.349 0.143 0.362 

Locus 1280 : 
2 alleles
13.0% missing data
   3   (0.905) 0.936 0.878 0.975 0.919 
   1   (0.095) 0.064 0.122 0.025 0.081 

Locus 1281 : 
2 alleles
16.7% missing data
   3   (0.907) 0.933 0.816 0.979 0.932 
   4   (0.093) 0.067 0.184 0.021 0.068 

Locus 1282 : 
2 alleles
1.4% missing data
   1   (0.904) 0.908 0.989 0.980 0.953 
   3   (0.096) 0.092 0.011 0.020 0.047 

Locus 1283 : 
2 alleles
3.6% missing data
   3   (0.762) 0.834 0.407 0.654 0.733 
   1   (0.238) 0.166 0.593 0.346 0.267 

Locus 1284 : 
2 alleles
13.8% missing data
   4   (0.909) 0.938 0.920 0.962 0.930 
   2   (0.091) 0.062 0.080 0.038 0.070 

Locus 1285 : 
2 alleles
5.8% missing data
   1   (0.853) 0.872 0.943 0.738 0.914 
   3   (0.147) 0.128 0.057 0.262 0.086 

Locus 1286 : 
2 alleles
2.9% missing data
   2   (0.909) 0.965 0.926 0.948 0.827 
   4   (0.091) 0.035 0.074 0.052 0.173 

Locus 1287 : 
2 alleles
3.6% missing data
   1   (0.103) 0.031 0.164 0.317 0.178 
   3   (0.897) 0.969 0.836 0.683 0.822 

Locus 1288 : 
2 alleles
0.7% missing data
   4   (0.957) 0.994 0.993 0.575 0.957 
   3   (0.043) 0.006 0.007 0.425 0.043 

Locus 1289 : 
2 alleles
5.8% missing data
   3   (0.862) 0.934 0.738 0.701 0.825 
   1   (0.138) 0.066 0.262 0.299 0.175 

Locus 1290 : 
2 alleles
13.8% missing data
   1   (0.850) 0.853 0.710 0.968 0.895 
   4   (0.150) 0.147 0.290 0.032 0.105 

Locus 1291 : 
2 alleles
5.8% missing data
   1   (0.837) 0.926 0.727 0.895 0.653 
   3   (0.163) 0.074 0.273 0.105 0.347 

Locus 1292 : 
2 alleles
3.6% missing data
   3   (0.902) 0.941 0.990 0.924 0.904 
   2   (0.098) 0.059 0.010 0.076 0.096 

Locus 1293 : 
2 alleles
9.4% missing data
   2   (0.909) 0.949 0.968 0.924 0.908 
   4   (0.091) 0.051 0.032 0.076 0.092 

Locus 1294 : 
2 alleles
4.3% missing data
   3   (0.891) 0.749 0.957 0.990 0.985 
   4   (0.109) 0.251 0.043 0.010 0.015 

Locus 1295 : 
2 alleles
13.8% missing data
   1   (0.471) 0.420 0.397 0.541 0.547 
   4   (0.529) 0.580 0.603 0.459 0.453 

Locus 1296 : 
2 alleles
4.3% missing data
   2   (0.861) 0.871 0.988 0.968 0.889 
   3   (0.139) 0.129 0.012 0.032 0.111 

Locus 1297 : 
2 alleles
2.9% missing data
   4   (0.855) 0.936 0.981 0.956 0.645 
   3   (0.145) 0.064 0.019 0.044 0.355 

Locus 1298 : 
2 alleles
3.6% missing data
   1   (0.106) 0.094 0.109 0.039 0.064 
   3   (0.894) 0.906 0.891 0.961 0.936 

Locus 1299 : 
2 alleles
3.6% missing data
   2   (0.891) 0.901 0.978 0.959 0.932 
   4   (0.109) 0.099 0.022 0.041 0.068 

Locus 1300 : 
2 alleles
5.1% missing data
   3   (0.882) 0.908 0.952 0.969 0.893 
   1   (0.118) 0.092 0.048 0.031 0.107 

Locus 1301 : 
2 alleles
5.8% missing data
   3   (0.434) 0.422 0.743 0.165 0.469 
   4   (0.566) 0.578 0.257 0.835 0.531 

Locus 1302 : 
2 alleles
5.1% missing data
   2   (0.552) 0.543 0.283 0.195 0.655 
   4   (0.448) 0.457 0.717 0.805 0.345 

Locus 1303 : 
2 alleles
15.9% missing data
   1   (0.736) 0.738 0.803 0.817 0.762 
   2   (0.264) 0.262 0.197 0.183 0.238 

Locus 1304 : 
2 alleles
1.4% missing data
   1   (0.914) 0.927 0.984 0.986 0.952 
   3   (0.086) 0.073 0.016 0.014 0.048 

Locus 1305 : 
2 alleles
10.1% missing data
   2   (0.660) 0.682 0.906 0.608 0.655 
   4   (0.340) 0.318 0.094 0.392 0.345 

Locus 1306 : 
2 alleles
12.3% missing data
   1   (0.891) 0.906 0.986 0.964 0.926 
   3   (0.109) 0.094 0.014 0.036 0.074 

Locus 1307 : 
2 alleles
3.6% missing data
   2   (0.909) 0.891 0.954 0.985 0.970 
   4   (0.091) 0.109 0.046 0.015 0.030 

Locus 1308 : 
2 alleles
13.8% missing data
   4   (0.831) 0.844 0.947 0.952 0.847 
   1   (0.169) 0.156 0.053 0.048 0.153 

Locus 1309 : 
2 alleles
10.9% missing data
   1   (0.825) 0.875 0.697 0.939 0.780 
   2   (0.175) 0.125 0.303 0.061 0.220 

Locus 1310 : 
2 alleles
10.1% missing data
   1   (0.896) 0.902 0.940 0.977 0.941 
   3   (0.104) 0.098 0.060 0.023 0.059 

Locus 1311 : 
2 alleles
10.9% missing data
   2   (0.158) 0.099 0.044 0.764 0.137 
   4   (0.842) 0.901 0.956 0.236 0.863 

Locus 1312 : 
2 alleles
8.0% missing data
   2   (0.930) 0.926 0.998 0.991 0.980 
   3   (0.070) 0.074 0.002 0.009 0.020 

Locus 1313 : 
2 alleles
4.3% missing data
   3   (0.827) 0.848 0.972 0.670 0.882 
   1   (0.173) 0.152 0.028 0.330 0.118 

Locus 1314 : 
2 alleles
13.0% missing data
   3   (0.282) 0.378 0.095 0.062 0.166 
   1   (0.718) 0.622 0.905 0.938 0.834 

Locus 1315 : 
2 alleles
8.0% missing data
   3   (0.889) 0.937 0.849 0.962 0.860 
   4   (0.111) 0.063 0.151 0.038 0.140 

Locus 1316 : 
2 alleles
12.3% missing data
   4   (0.841) 0.812 0.965 0.967 0.907 
   1   (0.159) 0.188 0.035 0.033 0.093 

Locus 1317 : 
2 alleles
13.0% missing data
   3   (0.894) 0.935 0.904 0.869 0.897 
   1   (0.106) 0.065 0.096 0.131 0.103 

Locus 1318 : 
2 alleles
3.6% missing data
   2   (0.919) 0.937 0.950 0.984 0.953 
   4   (0.081) 0.063 0.050 0.016 0.047 

Locus 1319 : 
2 alleles
4.3% missing data
   1   (0.351) 0.421 0.633 0.361 0.198 
   2   (0.649) 0.579 0.367 0.639 0.802 

Locus 1320 : 
2 alleles
15.2% missing data
   1   (0.642) 0.662 0.370 0.911 0.599 
   3   (0.358) 0.338 0.630 0.089 0.401 

Locus 1321 : 
2 alleles
15.2% missing data
   3   (0.820) 0.648 0.952 0.978 0.959 
   4   (0.180) 0.352 0.048 0.022 0.041 

Locus 1322 : 
2 alleles
3.6% missing data
   1   (0.611) 0.643 0.426 0.478 0.617 
   3   (0.389) 0.357 0.574 0.522 0.383 

Locus 1323 : 
2 alleles
9.4% missing data
   2   (0.875) 0.899 0.646 0.966 0.904 
   4   (0.125) 0.101 0.354 0.034 0.096 

Locus 1324 : 
2 alleles
6.5% missing data
   2   (0.498) 0.457 0.840 0.807 0.489 
   1   (0.502) 0.543 0.160 0.193 0.511 

Locus 1325 : 
2 alleles
6.5% missing data
   2   (0.229) 0.185 0.617 0.091 0.251 
   4   (0.771) 0.815 0.383 0.909 0.749 

Locus 1326 : 
2 alleles
13.0% missing data
   3   (0.861) 0.855 0.849 0.915 0.924 
   1   (0.139) 0.145 0.151 0.085 0.076 

Locus 1327 : 
2 alleles
10.9% missing data
   2   (0.932) 0.952 0.975 0.986 0.967 
   1   (0.068) 0.048 0.025 0.014 0.033 

Locus 1328 : 
2 alleles
5.8% missing data
   2   (0.584) 0.586 0.786 0.890 0.523 
   4   (0.416) 0.414 0.214 0.110 0.477 

Locus 1329 : 
2 alleles
2.2% missing data
   2   (0.901) 0.930 0.981 0.972 0.915 
   4   (0.099) 0.070 0.019 0.028 0.085 

Locus 1330 : 
2 alleles
11.6% missing data
   1   (0.891) 0.918 0.971 0.827 0.942 
   3   (0.109) 0.082 0.029 0.173 0.058 

Locus 1331 : 
2 alleles
11.6% missing data
   1   (0.843) 0.839 0.595 0.954 0.902 
   4   (0.157) 0.161 0.405 0.046 0.098 

Locus 1332 : 
2 alleles
13.0% missing data
   2   (0.895) 0.910 0.962 0.954 0.932 
   4   (0.105) 0.090 0.038 0.046 0.068 

Locus 1333 : 
2 alleles
15.9% missing data
   1   (0.071) 0.034 0.038 0.016 0.069 
   4   (0.929) 0.966 0.962 0.984 0.931 

Locus 1334 : 
2 alleles
1.4% missing data
   1   (0.907) 0.932 0.985 0.709 0.964 
   2   (0.093) 0.068 0.015 0.291 0.036 

Locus 1335 : 
2 alleles
12.3% missing data
   1   (0.940) 0.915 0.912 0.994 0.990 
   4   (0.060) 0.085 0.088 0.006 0.010 

Locus 1336 : 
2 alleles
5.1% missing data
   3   (0.865) 0.870 0.974 0.957 0.906 
   1   (0.135) 0.130 0.026 0.043 0.094 

Locus 1337 : 
2 alleles
17.4% missing data
   2   (0.924) 0.970 0.841 0.969 0.894 
   4   (0.076) 0.030 0.159 0.031 0.106 

Locus 1338 : 
2 alleles
5.1% missing data
   2   (0.910) 0.932 0.960 0.975 0.941 
   1   (0.090) 0.068 0.040 0.025 0.059 

Locus 1339 : 
2 alleles
1.4% missing data
   2   (0.909) 0.937 0.989 0.982 0.923 
   3   (0.091) 0.063 0.011 0.018 0.077 

Locus 1340 : 
2 alleles
2.2% missing data
   1   (0.873) 0.893 0.938 0.961 0.895 
   3   (0.127) 0.107 0.062 0.039 0.105 

Locus 1341 : 
2 alleles
4.3% missing data
   1   (0.901) 0.912 0.992 0.980 0.940 
   3   (0.099) 0.088 0.008 0.020 0.060 

Locus 1342 : 
2 alleles
1.4% missing data
   3   (0.877) 0.842 0.884 0.978 0.953 
   1   (0.123) 0.158 0.116 0.022 0.047 

Locus 1343 : 
2 alleles
10.9% missing data
   2   (0.839) 0.872 0.960 0.784 0.873 
   4   (0.161) 0.128 0.040 0.216 0.127 

Locus 1344 : 
2 alleles
3.6% missing data
   2   (0.890) 0.917 0.985 0.977 0.900 
   4   (0.110) 0.083 0.015 0.023 0.100 

Locus 1345 : 
2 alleles
10.9% missing data
   2   (0.511) 0.632 0.785 0.108 0.357 
   4   (0.489) 0.368 0.215 0.892 0.643 

Locus 1346 : 
2 alleles
10.9% missing data
   4   (0.889) 0.935 0.982 0.888 0.872 
   2   (0.111) 0.065 0.018 0.112 0.128 

Locus 1347 : 
2 alleles
0.0% missing data
   3   (0.712) 0.648 0.963 0.945 0.784 
   1   (0.288) 0.352 0.037 0.055 0.216 

Locus 1348 : 
2 alleles
4.3% missing data
   3   (0.917) 0.944 0.971 0.977 0.942 
   1   (0.083) 0.056 0.029 0.023 0.058 

Locus 1349 : 
2 alleles
13.8% missing data
   1   (0.505) 0.519 0.295 0.132 0.567 
   3   (0.495) 0.481 0.705 0.868 0.433 

Locus 1350 : 
2 alleles
10.9% missing data
   1   (0.929) 0.929 0.929 0.989 0.978 
   3   (0.071) 0.071 0.071 0.011 0.022 

Locus 1351 : 
2 alleles
17.4% missing data
   2   (0.622) 0.611 0.619 0.576 0.679 
   4   (0.378) 0.389 0.381 0.424 0.321 

Locus 1352 : 
2 alleles
14.5% missing data
   1   (0.547) 0.539 0.766 0.527 0.561 
   4   (0.453) 0.461 0.234 0.473 0.439 

Locus 1353 : 
2 alleles
12.3% missing data
   2   (0.902) 0.965 0.963 0.615 0.872 
   4   (0.098) 0.035 0.037 0.385 0.128 

Locus 1354 : 
2 alleles
4.3% missing data
   4   (0.927) 0.961 0.807 0.980 0.936 
   2   (0.073) 0.039 0.193 0.020 0.064 

Locus 1355 : 
2 alleles
10.9% missing data
   3   (0.458) 0.487 0.618 0.423 0.397 
   1   (0.542) 0.513 0.382 0.577 0.603 

Locus 1356 : 
2 alleles
6.5% missing data
   2   (0.851) 0.892 0.881 0.614 0.890 
   4   (0.149) 0.108 0.119 0.386 0.110 

Locus 1357 : 
2 alleles
7.2% missing data
   4   (0.781) 0.806 0.833 0.925 0.766 
   2   (0.219) 0.194 0.167 0.075 0.234 

Locus 1358 : 
2 alleles
4.3% missing data
   3   (0.882) 0.909 0.960 0.975 0.891 
   1   (0.118) 0.091 0.040 0.025 0.109 

Locus 1359 : 
2 alleles
5.8% missing data
   3   (0.557) 0.812 0.178 0.103 0.196 
   1   (0.443) 0.188 0.822 0.897 0.804 

Locus 1360 : 
2 alleles
5.1% missing data
   1   (0.271) 0.255 0.521 0.066 0.277 
   3   (0.729) 0.745 0.479 0.934 0.723 

Locus 1361 : 
2 alleles
5.1% missing data
   1   (0.119) 0.095 0.095 0.029 0.102 
   3   (0.881) 0.905 0.905 0.971 0.898 

Locus 1362 : 
2 alleles
12.3% missing data
   4   (0.820) 0.851 0.757 0.920 0.816 
   1   (0.180) 0.149 0.243 0.080 0.184 

Locus 1363 : 
2 alleles
2.9% missing data
   3   (0.887) 0.907 0.979 0.703 0.951 
   1   (0.113) 0.093 0.021 0.297 0.049 

Locus 1364 : 
2 alleles
13.8% missing data
   4   (0.927) 0.973 0.975 0.978 0.883 
   2   (0.073) 0.027 0.025 0.022 0.117 

Locus 1365 : 
2 alleles
14.5% missing data
   2   (0.181) 0.247 0.161 0.029 0.084 
   3   (0.819) 0.753 0.839 0.971 0.916 

Locus 1366 : 
2 alleles
10.9% missing data
   2   (0.382) 0.427 0.239 0.083 0.352 
   4   (0.618) 0.573 0.761 0.917 0.648 

Locus 1367 : 
2 alleles
0.7% missing data
   1   (0.901) 0.925 0.912 0.968 0.929 
   3   (0.099) 0.075 0.088 0.032 0.071 

Locus 1368 : 
2 alleles
10.1% missing data
   2   (0.659) 0.614 0.809 0.922 0.703 
   4   (0.341) 0.386 0.191 0.078 0.297 

Locus 1369 : 
2 alleles
4.3% missing data
   1   (0.470) 0.415 0.648 0.853 0.481 
   3   (0.530) 0.585 0.352 0.147 0.519 

Locus 1370 : 
2 alleles
14.5% missing data
   3   (0.892) 0.867 0.986 0.876 0.975 
   1   (0.108) 0.133 0.014 0.124 0.025 

Locus 1371 : 
2 alleles
12.3% missing data
   1   (0.120) 0.107 0.040 0.036 0.086 
   3   (0.880) 0.893 0.960 0.964 0.914 

Locus 1372 : 
2 alleles
3.6% missing data
   1   (0.848) 0.875 0.933 0.652 0.902 
   4   (0.152) 0.125 0.067 0.348 0.098 

Locus 1373 : 
2 alleles
5.8% missing data
   3   (0.849) 0.880 0.889 0.953 0.844 
   4   (0.151) 0.120 0.111 0.047 0.156 

Locus 1374 : 
2 alleles
4.3% missing data
   3   (0.880) 0.877 0.971 0.977 0.931 
   1   (0.120) 0.123 0.029 0.023 0.069 

Locus 1375 : 
2 alleles
3.6% missing data
   1   (0.824) 0.814 0.970 0.951 0.870 
   2   (0.176) 0.186 0.030 0.049 0.130 

Locus 1376 : 
2 alleles
1.4% missing data
   2   (0.931) 0.923 0.993 0.990 0.982 
   4   (0.069) 0.077 0.007 0.010 0.018 

Locus 1377 : 
2 alleles
1.4% missing data
   2   (0.910) 0.948 0.963 0.971 0.909 
   3   (0.090) 0.052 0.037 0.029 0.091 

Locus 1378 : 
2 alleles
10.1% missing data
   1   (0.741) 0.783 0.964 0.685 0.706 
   3   (0.259) 0.217 0.036 0.315 0.294 

Locus 1379 : 
2 alleles
16.7% missing data
   3   (0.648) 0.886 0.232 0.293 0.197 
   1   (0.352) 0.114 0.768 0.707 0.803 

Locus 1380 : 
2 alleles
3.6% missing data
   3   (0.798) 0.813 0.923 0.935 0.801 
   1   (0.202) 0.187 0.077 0.065 0.199 

Locus 1381 : 
2 alleles
10.9% missing data
   1   (0.847) 0.748 0.947 0.978 0.954 
   4   (0.153) 0.252 0.053 0.022 0.046 

Locus 1382 : 
2 alleles
7.2% missing data
   3   (0.866) 0.902 0.767 0.710 0.917 
   1   (0.134) 0.098 0.233 0.290 0.083 

Locus 1383 : 
2 alleles
15.2% missing data
   3   (0.921) 0.966 0.905 0.882 0.914 
   4   (0.079) 0.034 0.095 0.118 0.086 

Locus 1384 : 
2 alleles
13.0% missing data
   2   (0.858) 0.864 0.891 0.956 0.898 
   1   (0.142) 0.136 0.109 0.044 0.102 

Locus 1385 : 
2 alleles
2.9% missing data
   2   (0.756) 0.780 0.931 0.932 0.719 
   4   (0.244) 0.220 0.069 0.068 0.281 

Locus 1386 : 
2 alleles
14.5% missing data
   2   (0.884) 0.920 0.944 0.966 0.875 
   4   (0.116) 0.080 0.056 0.034 0.125 

Locus 1387 : 
2 alleles
4.3% missing data
   1   (0.723) 0.764 0.508 0.325 0.770 
   3   (0.277) 0.236 0.492 0.675 0.230 

Locus 1388 : 
2 alleles
15.2% missing data
   1   (0.252) 0.257 0.196 0.376 0.172 
   3   (0.748) 0.743 0.804 0.624 0.828 

Locus 1389 : 
2 alleles
4.3% missing data
   4   (0.870) 0.911 0.790 0.637 0.915 
   1   (0.130) 0.089 0.210 0.363 0.085 

Locus 1390 : 
2 alleles
12.3% missing data
   2   (0.876) 0.931 0.909 0.678 0.859 
   4   (0.124) 0.069 0.091 0.322 0.141 

Locus 1391 : 
2 alleles
6.5% missing data
   2   (0.094) 0.059 0.023 0.030 0.091 
   4   (0.906) 0.941 0.977 0.970 0.909 

Locus 1392 : 
2 alleles
10.9% missing data
   1   (0.168) 0.166 0.246 0.040 0.128 
   2   (0.832) 0.834 0.754 0.960 0.872 

Locus 1393 : 
2 alleles
3.6% missing data
   1   (0.916) 0.955 0.803 0.977 0.918 
   3   (0.084) 0.045 0.197 0.023 0.082 

Locus 1394 : 
2 alleles
14.5% missing data
   3   (0.905) 0.956 0.965 0.834 0.876 
   4   (0.095) 0.044 0.035 0.166 0.124 

Locus 1395 : 
2 alleles
13.0% missing data
   2   (0.901) 0.936 0.965 0.962 0.904 
   3   (0.099) 0.064 0.035 0.038 0.096 

Locus 1396 : 
2 alleles
12.3% missing data
   3   (0.899) 0.935 0.982 0.484 0.948 
   1   (0.101) 0.065 0.018 0.516 0.052 

Locus 1397 : 
2 alleles
15.9% missing data
   2   (0.887) 0.907 0.984 0.965 0.911 
   4   (0.113) 0.093 0.016 0.035 0.089 

Locus 1398 : 
2 alleles
2.2% missing data
   1   (0.941) 0.903 0.997 0.995 0.992 
   2   (0.059) 0.097 0.003 0.005 0.008 

Locus 1399 : 
2 alleles
3.6% missing data
   1   (0.893) 0.918 0.978 0.970 0.909 
   4   (0.107) 0.082 0.022 0.030 0.091 

Locus 1400 : 
2 alleles
3.6% missing data
   4   (0.865) 0.909 0.970 0.950 0.830 
   2   (0.135) 0.091 0.030 0.050 0.170 

Locus 1401 : 
2 alleles
15.2% missing data
   4   (0.832) 0.832 0.945 0.958 0.864 
   3   (0.168) 0.168 0.055 0.042 0.136 

Locus 1402 : 
2 alleles
14.5% missing data
   2   (0.853) 0.895 0.944 0.792 0.848 
   1   (0.147) 0.105 0.056 0.208 0.152 

Locus 1403 : 
2 alleles
1.4% missing data
   3   (0.920) 0.917 0.969 0.987 0.972 
   4   (0.080) 0.083 0.031 0.013 0.028 

Locus 1404 : 
2 alleles
4.3% missing data
   1   (0.687) 0.742 0.276 0.905 0.607 
   4   (0.313) 0.258 0.724 0.095 0.393 

Locus 1405 : 
2 alleles
13.8% missing data
   4   (0.444) 0.455 0.743 0.406 0.392 
   3   (0.556) 0.545 0.257 0.594 0.608 

Locus 1406 : 
2 alleles
2.9% missing data
   1   (0.876) 0.928 0.819 0.916 0.842 
   3   (0.124) 0.072 0.181 0.084 0.158 

Locus 1407 : 
2 alleles
3.6% missing data
   1   (0.896) 0.946 0.967 0.965 0.845 
   2   (0.104) 0.054 0.033 0.035 0.155 

Locus 1408 : 
2 alleles
13.0% missing data
   1   (0.540) 0.516 0.517 0.710 0.572 
   3   (0.460) 0.484 0.483 0.290 0.428 

Locus 1409 : 
2 alleles
7.2% missing data
   3   (0.897) 0.895 0.977 0.977 0.950 
   2   (0.103) 0.105 0.023 0.023 0.050 

Locus 1410 : 
2 alleles
13.0% missing data
   2   (0.764) 0.850 0.700 0.827 0.621 
   1   (0.236) 0.150 0.300 0.173 0.379 

Locus 1411 : 
2 alleles
5.8% missing data
   1   (0.425) 0.444 0.311 0.399 0.383 
   2   (0.575) 0.556 0.689 0.601 0.617 

Locus 1412 : 
2 alleles
2.9% missing data
   1   (0.427) 0.581 0.219 0.565 0.188 
   3   (0.573) 0.419 0.781 0.435 0.812 

Locus 1413 : 
2 alleles
7.2% missing data
   1   (0.895) 0.937 0.983 0.972 0.872 
   3   (0.105) 0.063 0.017 0.028 0.128 

Locus 1414 : 
2 alleles
9.4% missing data
   2   (0.839) 0.915 0.915 0.928 0.684 
   3   (0.161) 0.085 0.085 0.072 0.316 

Locus 1415 : 
2 alleles
6.5% missing data
   1   (0.844) 0.859 0.909 0.960 0.864 
   4   (0.156) 0.141 0.091 0.040 0.136 

Locus 1416 : 
2 alleles
3.6% missing data
   3   (0.712) 0.703 0.932 0.922 0.714 
   1   (0.288) 0.297 0.068 0.078 0.286 

Locus 1417 : 
2 alleles
13.0% missing data
   2   (0.859) 0.873 0.953 0.963 0.885 
   4   (0.141) 0.127 0.047 0.037 0.115 

Locus 1418 : 
2 alleles
5.1% missing data
   2   (0.902) 0.947 0.962 0.964 0.874 
   3   (0.098) 0.053 0.038 0.036 0.126 

Locus 1419 : 
2 alleles
13.0% missing data
   3   (0.819) 0.915 0.861 0.476 0.702 
   1   (0.181) 0.085 0.139 0.524 0.298 

Locus 1420 : 
2 alleles
4.3% missing data
   3   (0.889) 0.921 0.981 0.970 0.893 
   1   (0.111) 0.079 0.019 0.030 0.107 

Locus 1421 : 
2 alleles
12.3% missing data
   1   (0.377) 0.401 0.462 0.404 0.297 
   3   (0.623) 0.599 0.538 0.596 0.703 

Locus 1422 : 
2 alleles
10.1% missing data
   1   (0.087) 0.112 0.010 0.014 0.025 
   3   (0.913) 0.888 0.990 0.986 0.975 

Locus 1423 : 
2 alleles
12.3% missing data
   3   (0.706) 0.714 0.853 0.723 0.737 
   1   (0.294) 0.286 0.147 0.277 0.263 

Locus 1424 : 
2 alleles
12.3% missing data
   4   (0.860) 0.908 0.870 0.955 0.821 
   2   (0.140) 0.092 0.130 0.045 0.179 

Locus 1425 : 
2 alleles
5.8% missing data
   4   (0.692) 0.810 0.949 0.495 0.494 
   2   (0.308) 0.190 0.051 0.505 0.506 

Locus 1426 : 
2 alleles
8.7% missing data
   2   (0.919) 0.922 0.967 0.824 0.983 
   3   (0.081) 0.078 0.033 0.176 0.017 

Locus 1427 : 
2 alleles
17.4% missing data
   2   (0.667) 0.659 0.664 0.734 0.702 
   3   (0.333) 0.341 0.336 0.266 0.298 

Locus 1428 : 
2 alleles
3.6% missing data
   1   (0.907) 0.952 0.995 0.961 0.881 
   3   (0.093) 0.048 0.005 0.039 0.119 

Locus 1429 : 
2 alleles
19.6% missing data
   1   (0.895) 0.902 0.958 0.984 0.935 
   4   (0.105) 0.098 0.042 0.016 0.065 

Locus 1430 : 
2 alleles
3.6% missing data
   1   (0.828) 0.887 0.935 0.561 0.828 
   2   (0.172) 0.113 0.065 0.439 0.172 

Locus 1431 : 
2 alleles
6.5% missing data
   3   (0.832) 0.887 0.541 0.944 0.787 
   2   (0.168) 0.113 0.459 0.056 0.213 

Locus 1432 : 
2 alleles
7.2% missing data
   1   (0.506) 0.479 0.308 0.740 0.527 
   3   (0.494) 0.521 0.692 0.260 0.473 

Locus 1433 : 
2 alleles
7.2% missing data
   3   (0.831) 0.841 0.776 0.963 0.858 
   1   (0.169) 0.159 0.224 0.037 0.142 

Locus 1434 : 
2 alleles
12.3% missing data
   1   (0.917) 0.950 0.834 0.947 0.938 
   3   (0.083) 0.050 0.166 0.053 0.062 

Locus 1435 : 
2 alleles
5.1% missing data
   1   (0.890) 0.929 0.960 0.961 0.880 
   3   (0.110) 0.071 0.040 0.039 0.120 

Locus 1436 : 
2 alleles
12.3% missing data
   4   (0.910) 0.930 0.605 0.982 0.947 
   2   (0.090) 0.070 0.395 0.018 0.053 

Locus 1437 : 
2 alleles
2.9% missing data
   1   (0.909) 0.913 0.808 0.988 0.960 
   3   (0.091) 0.087 0.192 0.012 0.040 

Locus 1438 : 
2 alleles
10.1% missing data
   2   (0.744) 0.712 0.890 0.644 0.849 
   4   (0.256) 0.288 0.110 0.356 0.151 

Locus 1439 : 
2 alleles
3.6% missing data
   1   (0.911) 0.944 0.938 0.980 0.922 
   3   (0.089) 0.056 0.062 0.020 0.078 

Locus 1440 : 
2 alleles
5.1% missing data
   3   (0.874) 0.941 0.345 0.960 0.800 
   1   (0.126) 0.059 0.655 0.040 0.200 

Locus 1441 : 
2 alleles
4.3% missing data
   1   (0.637) 0.676 0.725 0.530 0.617 
   4   (0.363) 0.324 0.275 0.470 0.383 

Locus 1442 : 
2 alleles
13.0% missing data
   4   (0.784) 0.819 0.836 0.939 0.745 
   2   (0.216) 0.181 0.164 0.061 0.255 

Locus 1443 : 
2 alleles
17.4% missing data
   1   (0.903) 0.963 0.781 0.894 0.835 
   4   (0.097) 0.037 0.219 0.106 0.165 

Locus 1444 : 
2 alleles
13.0% missing data
   2   (0.910) 0.932 0.980 0.971 0.938 
   4   (0.090) 0.068 0.020 0.029 0.062 

Locus 1445 : 
2 alleles
13.0% missing data
   2   (0.769) 0.793 0.943 0.743 0.775 
   1   (0.231) 0.207 0.057 0.257 0.225 

Locus 1446 : 
2 alleles
17.4% missing data
   2   (0.910) 0.987 0.897 0.502 0.645 
   3   (0.090) 0.013 0.103 0.498 0.355 

Locus 1447 : 
2 alleles
10.1% missing data
   2   (0.314) 0.313 0.092 0.095 0.337 
   4   (0.686) 0.687 0.908 0.905 0.663 

Locus 1448 : 
2 alleles
5.1% missing data
   1   (0.910) 0.932 0.965 0.980 0.938 
   4   (0.090) 0.068 0.035 0.020 0.062 

Locus 1449 : 
2 alleles
10.9% missing data
   3   (0.914) 0.945 0.980 0.961 0.932 
   4   (0.086) 0.055 0.020 0.039 0.068 

Locus 1450 : 
2 alleles
10.9% missing data
   1   (0.556) 0.521 0.205 0.848 0.599 
   3   (0.444) 0.479 0.795 0.152 0.401 

Locus 1451 : 
2 alleles
14.5% missing data
   4   (0.880) 0.910 0.967 0.586 0.935 
   1   (0.120) 0.090 0.033 0.414 0.065 

Locus 1452 : 
2 alleles
4.3% missing data
   1   (0.462) 0.501 0.266 0.172 0.452 
   3   (0.538) 0.499 0.734 0.828 0.548 

Locus 1453 : 
2 alleles
5.8% missing data
   3   (0.589) 0.742 0.776 0.143 0.375 
   1   (0.411) 0.258 0.224 0.857 0.625 

Locus 1454 : 
2 alleles
13.0% missing data
   2   (0.864) 0.914 0.829 0.789 0.852 
   4   (0.136) 0.086 0.171 0.211 0.148 

Locus 1455 : 
2 alleles
0.7% missing data
   1   (0.920) 0.933 0.985 0.837 0.981 
   3   (0.080) 0.067 0.015 0.163 0.019 

Locus 1456 : 
2 alleles
2.9% missing data
   2   (0.905) 0.936 0.992 0.952 0.919 
   4   (0.095) 0.064 0.008 0.048 0.081 

Locus 1457 : 
2 alleles
13.8% missing data
   2   (0.922) 0.944 0.940 0.982 0.952 
   4   (0.078) 0.056 0.060 0.018 0.048 

Locus 1458 : 
2 alleles
5.1% missing data
   3   (0.916) 0.906 0.987 0.987 0.971 
   1   (0.084) 0.094 0.013 0.013 0.029 

Locus 1459 : 
2 alleles
13.0% missing data
   4   (0.909) 0.918 0.984 0.982 0.951 
   2   (0.091) 0.082 0.016 0.018 0.049 

Locus 1460 : 
2 alleles
12.3% missing data
   2   (0.087) 0.018 0.092 0.460 0.194 
   4   (0.913) 0.982 0.908 0.540 0.806 

Locus 1461 : 
2 alleles
2.2% missing data
   2   (0.152) 0.120 0.290 0.343 0.095 
   4   (0.848) 0.880 0.710 0.657 0.905 

Locus 1462 : 
2 alleles
18.1% missing data
   3   (0.858) 0.859 0.986 0.948 0.902 
   1   (0.142) 0.141 0.014 0.052 0.098 

Locus 1463 : 
2 alleles
10.1% missing data
   2   (0.154) 0.355 0.044 0.014 0.025 
   3   (0.846) 0.645 0.956 0.986 0.975 

Locus 1464 : 
2 alleles
16.7% missing data
   1   (0.864) 0.930 0.899 0.956 0.749 
   3   (0.136) 0.070 0.101 0.044 0.251 

Locus 1465 : 
2 alleles
2.2% missing data
   2   (0.881) 0.893 0.891 0.968 0.917 
   4   (0.119) 0.107 0.109 0.032 0.083 

Locus 1466 : 
2 alleles
10.9% missing data
   2   (0.796) 0.833 0.921 0.874 0.768 
   4   (0.204) 0.167 0.079 0.126 0.232 

Locus 1467 : 
2 alleles
2.9% missing data
   1   (0.883) 0.912 0.977 0.962 0.892 
   2   (0.117) 0.088 0.023 0.038 0.108 

Locus 1468 : 
2 alleles
5.8% missing data
   2   (0.081) 0.039 0.041 0.410 0.046 
   4   (0.919) 0.961 0.959 0.590 0.954 

Locus 1469 : 
2 alleles
13.8% missing data
   4   (0.628) 0.660 0.873 0.551 0.600 
   2   (0.372) 0.340 0.127 0.449 0.400 

Locus 1470 : 
2 alleles
2.9% missing data
   2   (0.893) 0.946 0.774 0.966 0.845 
   4   (0.107) 0.054 0.226 0.034 0.155 

Locus 1471 : 
2 alleles
2.9% missing data
   1   (0.884) 0.877 0.990 0.977 0.939 
   3   (0.116) 0.123 0.010 0.023 0.061 

Locus 1472 : 
2 alleles
7.2% missing data
   3   (0.733) 0.746 0.872 0.582 0.783 
   1   (0.267) 0.254 0.128 0.418 0.217 

Locus 1473 : 
2 alleles
5.8% missing data
   1   (0.752) 0.764 0.785 0.676 0.804 
   3   (0.248) 0.236 0.215 0.324 0.196 

Locus 1474 : 
2 alleles
10.9% missing data
   2   (0.888) 0.905 0.989 0.768 0.952 
   4   (0.112) 0.095 0.011 0.232 0.048 

Locus 1475 : 
2 alleles
2.9% missing data
   3   (0.937) 0.888 0.997 0.995 0.992 
   1   (0.063) 0.112 0.003 0.005 0.008 

Locus 1476 : 
2 alleles
2.2% missing data
   2   (0.818) 0.785 0.916 0.960 0.887 
   4   (0.182) 0.215 0.084 0.040 0.113 

Locus 1477 : 
2 alleles
9.4% missing data
   4   (0.937) 0.902 0.996 0.994 0.990 
   2   (0.063) 0.098 0.004 0.006 0.010 

Locus 1478 : 
2 alleles
12.3% missing data
   3   (0.769) 0.714 0.832 0.920 0.861 
   1   (0.231) 0.286 0.168 0.080 0.139 

Locus 1479 : 
2 alleles
12.3% missing data
   1   (0.836) 0.870 0.821 0.962 0.818 
   3   (0.164) 0.130 0.179 0.038 0.182 

Locus 1480 : 
2 alleles
13.8% missing data
   2   (0.917) 0.974 0.985 0.788 0.898 
   4   (0.083) 0.026 0.015 0.212 0.102 

Locus 1481 : 
2 alleles
18.8% missing data
   1   (0.117) 0.112 0.076 0.029 0.074 
   3   (0.883) 0.888 0.924 0.971 0.926 

Locus 1482 : 
2 alleles
16.7% missing data
   3   (0.625) 0.678 0.396 0.177 0.647 
   1   (0.375) 0.322 0.604 0.823 0.353 

Locus 1483 : 
2 alleles
11.6% missing data
   4   (0.888) 0.870 0.973 0.974 0.951 
   2   (0.112) 0.130 0.027 0.026 0.049 

Locus 1484 : 
2 alleles
0.7% missing data
   3   (0.864) 0.892 0.989 0.934 0.872 
   1   (0.136) 0.108 0.011 0.066 0.128 

Locus 1485 : 
2 alleles
13.0% missing data
   4   (0.406) 0.437 0.372 0.646 0.302 
   2   (0.594) 0.563 0.628 0.354 0.698 

Locus 1486 : 
2 alleles
11.6% missing data
   1   (0.911) 0.931 0.960 0.979 0.942 
   2   (0.089) 0.069 0.040 0.021 0.058 

Locus 1487 : 
2 alleles
3.6% missing data
   2   (0.846) 0.845 0.919 0.964 0.887 
   3   (0.154) 0.155 0.081 0.036 0.113 

Locus 1488 : 
2 alleles
10.9% missing data
   1   (0.203) 0.205 0.089 0.049 0.180 
   3   (0.797) 0.795 0.911 0.951 0.820 

Locus 1489 : 
2 alleles
5.1% missing data
   1   (0.901) 0.960 0.529 0.968 0.842 
   3   (0.099) 0.040 0.471 0.032 0.158 

Locus 1490 : 
2 alleles
10.9% missing data
   4   (0.910) 0.921 0.978 0.985 0.952 
   1   (0.090) 0.079 0.022 0.015 0.048 

Locus 1491 : 
2 alleles
11.6% missing data
   1   (0.831) 0.842 0.929 0.961 0.849 
   4   (0.169) 0.158 0.071 0.039 0.151 

Locus 1492 : 
2 alleles
2.9% missing data
   4   (0.735) 0.727 0.926 0.889 0.755 
   2   (0.265) 0.273 0.074 0.111 0.245 

Locus 1493 : 
2 alleles
9.4% missing data
   1   (0.921) 0.928 0.975 0.983 0.967 
   3   (0.079) 0.072 0.025 0.017 0.033 

Locus 1494 : 
2 alleles
15.9% missing data
   4   (0.911) 0.950 0.840 0.968 0.915 
   2   (0.089) 0.050 0.160 0.032 0.085 

Locus 1495 : 
2 alleles
14.5% missing data
   1   (0.832) 0.837 0.841 0.829 0.886 
   3   (0.168) 0.163 0.159 0.171 0.114 

Locus 1496 : 
2 alleles
4.3% missing data
   3   (0.780) 0.825 0.180 0.918 0.771 
   1   (0.220) 0.175 0.820 0.082 0.229 

Locus 1497 : 
2 alleles
3.6% missing data
   2   (0.837) 0.751 0.889 0.966 0.945 
   4   (0.163) 0.249 0.111 0.034 0.055 

Locus 1498 : 
2 alleles
11.6% missing data
   2   (0.911) 0.949 0.934 0.968 0.909 
   4   (0.089) 0.051 0.066 0.032 0.091 

Locus 1499 : 
2 alleles
13.0% missing data
   4   (0.890) 0.946 0.946 0.955 0.819 
   2   (0.110) 0.054 0.054 0.045 0.181 

Locus 1500 : 
2 alleles
5.1% missing data
   1   (0.180) 0.224 0.195 0.050 0.094 
   3   (0.820) 0.776 0.805 0.950 0.906 

Locus 1501 : 
2 alleles
1.4% missing data
   1   (0.874) 0.887 0.972 0.955 0.907 
   2   (0.126) 0.113 0.028 0.045 0.093 

Locus 1502 : 
2 alleles
10.9% missing data
   4   (0.849) 0.890 0.880 0.943 0.824 
   1   (0.151) 0.110 0.120 0.057 0.176 

Locus 1503 : 
2 alleles
2.2% missing data
   1   (0.916) 0.955 0.831 0.971 0.916 
   3   (0.084) 0.045 0.169 0.029 0.084 

Locus 1504 : 
2 alleles
3.6% missing data
   1   (0.890) 0.877 0.976 0.986 0.947 
   3   (0.110) 0.123 0.024 0.014 0.053 

Locus 1505 : 
2 alleles
10.1% missing data
   1   (0.484) 0.518 0.507 0.317 0.442 
   4   (0.516) 0.482 0.493 0.683 0.558 

Locus 1506 : 
2 alleles
1.4% missing data
   1   (0.553) 0.681 0.229 0.410 0.375 
   4   (0.447) 0.319 0.771 0.590 0.625 

Locus 1507 : 
2 alleles
2.9% missing data
   4   (0.853) 0.868 0.980 0.972 0.866 
   3   (0.147) 0.132 0.020 0.028 0.134 

Locus 1508 : 
2 alleles
10.9% missing data
   1   (0.896) 0.936 0.989 0.962 0.882 
   3   (0.104) 0.064 0.011 0.038 0.118 

Locus 1509 : 
2 alleles
10.9% missing data
   1   (0.265) 0.217 0.361 0.319 0.289 
   3   (0.735) 0.783 0.639 0.681 0.711 

Locus 1510 : 
2 alleles
12.3% missing data
   4   (0.907) 0.948 0.961 0.924 0.901 
   3   (0.093) 0.052 0.039 0.076 0.099 

Locus 1511 : 
2 alleles
0.7% missing data
   1   (0.928) 0.855 0.998 0.995 0.991 
   2   (0.072) 0.145 0.002 0.005 0.009 

Locus 1512 : 
2 alleles
3.6% missing data
   2   (0.753) 0.826 0.398 0.887 0.655 
   3   (0.247) 0.174 0.602 0.113 0.345 

Locus 1513 : 
2 alleles
13.0% missing data
   4   (0.868) 0.822 0.946 0.975 0.948 
   2   (0.132) 0.178 0.054 0.025 0.052 

Locus 1514 : 
2 alleles
1.4% missing data
   2   (0.877) 0.899 0.985 0.968 0.894 
   3   (0.123) 0.101 0.015 0.032 0.106 

Locus 1515 : 
2 alleles
2.9% missing data
   4   (0.819) 0.857 0.719 0.626 0.863 
   2   (0.181) 0.143 0.281 0.374 0.137 

Locus 1516 : 
2 alleles
12.3% missing data
   4   (0.697) 0.663 0.803 0.915 0.742 
   1   (0.303) 0.337 0.197 0.085 0.258 

Locus 1517 : 
2 alleles
5.8% missing data
   1   (0.372) 0.464 0.281 0.092 0.264 
   4   (0.628) 0.536 0.719 0.908 0.736 

Locus 1518 : 
2 alleles
15.2% missing data
   4   (0.666) 0.625 0.902 0.922 0.701 
   2   (0.334) 0.375 0.098 0.078 0.299 

Locus 1519 : 
2 alleles
17.4% missing data
   2   (0.748) 0.729 0.938 0.798 0.806 
   4   (0.252) 0.271 0.062 0.202 0.194 

Locus 1520 : 
2 alleles
2.2% missing data
   1   (0.135) 0.097 0.039 0.062 0.149 
   3   (0.865) 0.903 0.961 0.938 0.851 

Locus 1521 : 
2 alleles
12.3% missing data
   1   (0.092) 0.074 0.058 0.061 0.053 
   3   (0.908) 0.926 0.942 0.939 0.947 

Locus 1522 : 
2 alleles
2.9% missing data
   2   (0.913) 0.915 0.995 0.982 0.962 
   3   (0.087) 0.085 0.005 0.018 0.038 

Locus 1523 : 
2 alleles
10.9% missing data
   2   (0.904) 0.889 0.992 0.983 0.963 
   4   (0.096) 0.111 0.008 0.017 0.037 

Locus 1524 : 
2 alleles
15.9% missing data
   4   (0.711) 0.694 0.682 0.732 0.774 
   2   (0.289) 0.306 0.318 0.268 0.226 

Locus 1525 : 
2 alleles
4.3% missing data
   4   (0.885) 0.905 0.993 0.968 0.910 
   1   (0.115) 0.095 0.007 0.032 0.090 

Locus 1526 : 
2 alleles
13.0% missing data
   2   (0.663) 0.492 0.852 0.890 0.857 
   4   (0.337) 0.508 0.148 0.110 0.143 

Locus 1527 : 
2 alleles
7.2% missing data
   3   (0.912) 0.935 0.993 0.662 0.969 
   1   (0.088) 0.065 0.007 0.338 0.031 

Locus 1528 : 
2 alleles
3.6% missing data
   1   (0.721) 0.785 0.849 0.901 0.590 
   4   (0.279) 0.215 0.151 0.099 0.410 

Locus 1529 : 
2 alleles
15.2% missing data
   4   (0.669) 0.688 0.632 0.647 0.676 
   2   (0.331) 0.312 0.368 0.353 0.324 

Locus 1530 : 
2 alleles
6.5% missing data
   2   (0.843) 0.860 0.962 0.961 0.856 
   4   (0.157) 0.140 0.038 0.039 0.144 

Locus 1531 : 
2 alleles
5.1% missing data
   1   (0.874) 0.897 0.837 0.674 0.940 
   3   (0.126) 0.103 0.163 0.326 0.060 

Locus 1532 : 
2 alleles
18.1% missing data
   1   (0.911) 0.951 0.967 0.973 0.901 
   3   (0.089) 0.049 0.033 0.027 0.099 

Locus 1533 : 
2 alleles
0.7% missing data
   2   (0.904) 0.840 0.981 0.989 0.980 
   4   (0.096) 0.160 0.019 0.011 0.020 

Locus 1534 : 
2 alleles
1.4% missing data
   2   (0.835) 0.895 0.924 0.642 0.827 
   4   (0.165) 0.105 0.076 0.358 0.173 

Locus 1535 : 
2 alleles
2.9% missing data
   4   (0.891) 0.842 0.986 0.981 0.969 
   2   (0.109) 0.158 0.014 0.019 0.031 

Locus 1536 : 
2 alleles
3.6% missing data
   4   (0.924) 0.961 0.990 0.968 0.927 
   3   (0.076) 0.039 0.010 0.032 0.073 

Locus 1537 : 
2 alleles
1.4% missing data
   2   (0.943) 0.909 0.992 0.996 0.992 
   1   (0.057) 0.091 0.008 0.004 0.008 

Locus 1538 : 
2 alleles
3.6% missing data
   2   (0.159) 0.119 0.341 0.062 0.166 
   3   (0.841) 0.881 0.659 0.938 0.834 

Locus 1539 : 
2 alleles
13.0% missing data
   1   (0.869) 0.915 0.908 0.588 0.902 
   3   (0.131) 0.085 0.092 0.412 0.098 

Locus 1540 : 
2 alleles
2.2% missing data
   2   (0.916) 0.960 0.966 0.981 0.887 
   4   (0.084) 0.040 0.034 0.019 0.113 

Locus 1541 : 
2 alleles
2.2% missing data
   1   (0.764) 0.780 0.775 0.723 0.812 
   4   (0.236) 0.220 0.225 0.277 0.188 

Locus 1542 : 
2 alleles
14.5% missing data
   2   (0.848) 0.914 0.771 0.946 0.750 
   4   (0.152) 0.086 0.229 0.054 0.250 

Locus 1543 : 
2 alleles
4.3% missing data
   3   (0.844) 0.849 0.981 0.930 0.881 
   1   (0.156) 0.151 0.019 0.070 0.119 

Locus 1544 : 
2 alleles
7.2% missing data
   1   (0.874) 0.923 0.701 0.947 0.846 
   3   (0.126) 0.077 0.299 0.053 0.154 

Locus 1545 : 
2 alleles
4.3% missing data
   1   (0.799) 0.843 0.911 0.580 0.818 
   2   (0.201) 0.157 0.089 0.420 0.182 

Locus 1546 : 
2 alleles
11.6% missing data
   4   (0.927) 0.871 0.992 0.993 0.988 
   2   (0.073) 0.129 0.008 0.007 0.012 

Locus 1547 : 
2 alleles
5.1% missing data
   4   (0.885) 0.926 0.847 0.951 0.877 
   1   (0.115) 0.074 0.153 0.049 0.123 

Locus 1548 : 
2 alleles
13.0% missing data
   1   (0.871) 0.886 0.593 0.975 0.908 
   2   (0.129) 0.114 0.407 0.025 0.092 

Locus 1549 : 
2 alleles
13.0% missing data
   1   (0.934) 0.893 0.944 0.993 0.989 
   4   (0.066) 0.107 0.056 0.007 0.011 

Locus 1550 : 
2 alleles
5.1% missing data
   2   (0.797) 0.764 0.955 0.957 0.860 
   3   (0.203) 0.236 0.045 0.043 0.140 

Locus 1551 : 
2 alleles
14.5% missing data
   1   (0.833) 0.929 0.436 0.954 0.611 
   3   (0.167) 0.071 0.564 0.046 0.389 

Locus 1552 : 
2 alleles
3.6% missing data
   1   (0.889) 0.918 0.964 0.960 0.903 
   3   (0.111) 0.082 0.036 0.040 0.097 

Locus 1553 : 
2 alleles
1.4% missing data
   4   (0.919) 0.967 0.950 0.977 0.870 
   2   (0.081) 0.033 0.050 0.023 0.130 

Locus 1554 : 
2 alleles
11.6% missing data
   1   (0.819) 0.880 0.887 0.457 0.820 
   3   (0.181) 0.120 0.113 0.543 0.180 

Locus 1555 : 
2 alleles
10.1% missing data
   2   (0.309) 0.335 0.164 0.088 0.281 
   4   (0.691) 0.665 0.836 0.912 0.719 

Locus 1556 : 
2 alleles
4.3% missing data
   3   (0.796) 0.820 0.956 0.949 0.771 
   1   (0.204) 0.180 0.044 0.051 0.229 

Locus 1557 : 
2 alleles
2.9% missing data
   2   (0.415) 0.477 0.319 0.101 0.362 
   3   (0.585) 0.523 0.681 0.899 0.638 

Locus 1558 : 
2 alleles
15.2% missing data
   4   (0.141) 0.104 0.101 0.093 0.146 
   2   (0.859) 0.896 0.899 0.907 0.854 

Locus 1559 : 
2 alleles
5.1% missing data
   1   (0.787) 0.846 0.445 0.606 0.797 
   4   (0.213) 0.154 0.555 0.394 0.203 

Locus 1560 : 
2 alleles
10.9% missing data
   1   (0.907) 0.931 0.969 0.949 0.935 
   4   (0.093) 0.069 0.031 0.051 0.065 

Locus 1561 : 
2 alleles
2.9% missing data
   3   (0.877) 0.932 0.909 0.956 0.813 
   1   (0.123) 0.068 0.091 0.044 0.187 

Locus 1562 : 
2 alleles
15.2% missing data
   2   (0.922) 0.942 0.840 0.981 0.957 
   4   (0.078) 0.058 0.160 0.019 0.043 

Locus 1563 : 
2 alleles
15.9% missing data
   1   (0.624) 0.634 0.565 0.904 0.580 
   4   (0.376) 0.366 0.435 0.096 0.420 

Locus 1564 : 
2 alleles
12.3% missing data
   2   (0.858) 0.964 0.905 0.192 0.617 
   4   (0.142) 0.036 0.095 0.808 0.383 

Locus 1565 : 
2 alleles
2.9% missing data
   3   (0.816) 0.830 0.964 0.925 0.831 
   1   (0.184) 0.170 0.036 0.075 0.169 

Locus 1566 : 
2 alleles
13.8% missing data
   2   (0.904) 0.946 0.949 0.976 0.881 
   4   (0.096) 0.054 0.051 0.024 0.119 

Locus 1567 : 
2 alleles
5.8% missing data
   2   (0.892) 0.911 0.905 0.974 0.921 
   4   (0.108) 0.089 0.095 0.026 0.079 

Locus 1568 : 
2 alleles
11.6% missing data
   1   (0.780) 0.819 0.682 0.930 0.742 
   3   (0.220) 0.181 0.318 0.070 0.258 

Locus 1569 : 
2 alleles
3.6% missing data
   2   (0.622) 0.628 0.861 0.290 0.675 
   4   (0.378) 0.372 0.139 0.710 0.325 

Locus 1570 : 
2 alleles
16.7% missing data
   1   (0.368) 0.408 0.329 0.204 0.309 
   4   (0.632) 0.592 0.671 0.796 0.691 

Locus 1571 : 
2 alleles
10.9% missing data
   3   (0.879) 0.911 0.946 0.935 0.887 
   2   (0.121) 0.089 0.054 0.065 0.113 

Locus 1572 : 
2 alleles
12.3% missing data
   1   (0.113) 0.089 0.057 0.118 0.082 
   3   (0.887) 0.911 0.943 0.882 0.918 

Locus 1573 : 
2 alleles
13.8% missing data
   1   (0.615) 0.632 0.312 0.897 0.572 
   3   (0.385) 0.368 0.688 0.103 0.428 

Locus 1574 : 
2 alleles
11.6% missing data
   2   (0.582) 0.498 0.843 0.911 0.653 
   4   (0.418) 0.502 0.157 0.089 0.347 

Locus 1575 : 
2 alleles
18.1% missing data
   3   (0.911) 0.986 0.734 0.719 0.665 
   1   (0.089) 0.014 0.266 0.281 0.335 

Locus 1576 : 
2 alleles
3.6% missing data
   3   (0.921) 0.921 0.987 0.984 0.972 
   1   (0.079) 0.079 0.013 0.016 0.028 

Locus 1577 : 
2 alleles
9.4% missing data
   2   (0.907) 0.924 0.989 0.981 0.941 
   4   (0.093) 0.076 0.011 0.019 0.059 

Locus 1578 : 
2 alleles
11.6% missing data
   1   (0.708) 0.732 0.191 0.906 0.708 
   3   (0.292) 0.268 0.809 0.094 0.292 

Locus 1579 : 
2 alleles
11.6% missing data
   3   (0.909) 0.955 0.980 0.663 0.940 
   1   (0.091) 0.045 0.020 0.337 0.060 

Locus 1580 : 
2 alleles
8.7% missing data
   2   (0.910) 0.926 0.969 0.983 0.944 
   4   (0.090) 0.074 0.031 0.017 0.056 

Locus 1581 : 
2 alleles
14.5% missing data
   2   (0.840) 0.902 0.436 0.664 0.854 
   4   (0.160) 0.098 0.564 0.336 0.146 

Locus 1582 : 
2 alleles
5.8% missing data
   4   (0.891) 0.939 0.898 0.963 0.857 
   1   (0.109) 0.061 0.102 0.037 0.143 

Locus 1583 : 
2 alleles
1.4% missing data
   2   (0.908) 0.915 0.940 0.978 0.954 
   3   (0.092) 0.085 0.060 0.022 0.046 

Locus 1584 : 
2 alleles
2.2% missing data
   1   (0.664) 0.627 0.825 0.721 0.746 
   2   (0.336) 0.373 0.175 0.279 0.254 

Locus 1585 : 
2 alleles
3.6% missing data
   1   (0.912) 0.955 0.815 0.966 0.903 
   3   (0.088) 0.045 0.185 0.034 0.097 

Locus 1586 : 
2 alleles
13.0% missing data
   2   (0.312) 0.382 0.284 0.074 0.220 
   3   (0.688) 0.618 0.716 0.926 0.780 

Locus 1587 : 
2 alleles
4.3% missing data
   3   (0.223) 0.214 0.168 0.455 0.151 
   4   (0.777) 0.786 0.832 0.545 0.849 

Locus 1588 : 
2 alleles
5.1% missing data
   1   (0.942) 0.907 0.998 0.995 0.992 
   3   (0.058) 0.093 0.002 0.005 0.008 

Locus 1589 : 
2 alleles
3.6% missing data
   3   (0.805) 0.817 0.979 0.690 0.868 
   2   (0.195) 0.183 0.021 0.310 0.132 

Locus 1590 : 
2 alleles
4.3% missing data
   4   (0.925) 0.951 0.965 0.977 0.953 
   2   (0.075) 0.049 0.035 0.023 0.047 

Locus 1591 : 
2 alleles
6.5% missing data
   1   (0.886) 0.945 0.946 0.555 0.888 
   4   (0.114) 0.055 0.054 0.445 0.112 

Locus 1592 : 
2 alleles
5.1% missing data
   4   (0.872) 0.887 0.798 0.970 0.904 
   2   (0.128) 0.113 0.202 0.030 0.096 

Locus 1593 : 
2 alleles
2.2% missing data
   3   (0.901) 0.902 0.986 0.806 0.973 
   1   (0.099) 0.098 0.014 0.194 0.027 

Locus 1594 : 
2 alleles
12.3% missing data
   2   (0.632) 0.599 0.896 0.550 0.714 
   4   (0.368) 0.401 0.104 0.450 0.286 

Locus 1595 : 
2 alleles
3.6% missing data
   2   (0.857) 0.830 0.937 0.972 0.925 
   3   (0.143) 0.170 0.063 0.028 0.075 

Locus 1596 : 
2 alleles
14.5% missing data
   2   (0.850) 0.841 0.970 0.361 0.945 
   4   (0.150) 0.159 0.030 0.639 0.055 

Locus 1597 : 
2 alleles
18.1% missing data
   2   (0.822) 0.884 0.871 0.218 0.843 
   3   (0.178) 0.116 0.129 0.782 0.157 

Locus 1598 : 
2 alleles
4.3% missing data
   1   (0.910) 0.919 0.993 0.843 0.974 
   3   (0.090) 0.081 0.007 0.157 0.026 

Locus 1599 : 
2 alleles
5.1% missing data
   1   (0.240) 0.207 0.524 0.056 0.264 
   3   (0.760) 0.793 0.476 0.944 0.736 

Locus 1600 : 
2 alleles
4.3% missing data
   1   (0.802) 0.814 0.966 0.557 0.870 
   3   (0.198) 0.186 0.034 0.443 0.130 

Locus 1601 : 
2 alleles
4.3% missing data
   2   (0.920) 0.965 0.988 0.961 0.893 
   3   (0.080) 0.035 0.012 0.039 0.107 

Locus 1602 : 
2 alleles
3.6% missing data
   1   (0.081) 0.063 0.009 0.260 0.023 
   3   (0.919) 0.937 0.991 0.740 0.977 

Locus 1603 : 
2 alleles
2.9% missing data
   1   (0.887) 0.928 0.978 0.960 0.866 
   3   (0.113) 0.072 0.022 0.040 0.134 

Locus 1604 : 
2 alleles
2.2% missing data
   1   (0.218) 0.256 0.032 0.057 0.152 
   3   (0.782) 0.744 0.968 0.943 0.848 

Locus 1605 : 
2 alleles
15.9% missing data
   4   (0.867) 0.766 0.964 0.983 0.967 
   2   (0.133) 0.234 0.036 0.017 0.033 

Locus 1606 : 
2 alleles
13.8% missing data
   2   (0.119) 0.045 0.044 0.444 0.181 
   3   (0.881) 0.955 0.956 0.556 0.819 

Locus 1607 : 
2 alleles
18.8% missing data
   2   (0.242) 0.197 0.290 0.459 0.221 
   4   (0.758) 0.803 0.710 0.541 0.779 

Locus 1608 : 
2 alleles
15.2% missing data
   2   (0.856) 0.926 0.847 0.593 0.829 
   4   (0.144) 0.074 0.153 0.407 0.171 

Locus 1609 : 
2 alleles
14.5% missing data
   4   (0.865) 0.876 0.781 0.897 0.911 
   2   (0.135) 0.124 0.219 0.103 0.089 

Locus 1610 : 
2 alleles
4.3% missing data
   1   (0.888) 0.923 0.972 0.445 0.940 
   4   (0.112) 0.077 0.028 0.555 0.060 

Locus 1611 : 
2 alleles
8.0% missing data
   4   (0.916) 0.939 0.989 0.986 0.940 
   2   (0.084) 0.061 0.011 0.014 0.060 

Locus 1612 : 
2 alleles
2.9% missing data
   1   (0.904) 0.947 0.711 0.974 0.899 
   3   (0.096) 0.053 0.289 0.026 0.101 

Locus 1613 : 
2 alleles
3.6% missing data
   1   (0.840) 0.857 0.899 0.946 0.858 
   3   (0.160) 0.143 0.101 0.054 0.142 

Locus 1614 : 
2 alleles
4.3% missing data
   3   (0.850) 0.860 0.963 0.958 0.878 
   1   (0.150) 0.140 0.037 0.042 0.122 

Locus 1615 : 
2 alleles
15.2% missing data
   1   (0.852) 0.825 0.978 0.965 0.920 
   2   (0.148) 0.175 0.022 0.035 0.080 

Locus 1616 : 
2 alleles
5.1% missing data
   1   (0.906) 0.935 0.988 0.955 0.925 
   3   (0.094) 0.065 0.012 0.045 0.075 

Locus 1617 : 
2 alleles
14.5% missing data
   3   (0.670) 0.741 0.808 0.545 0.590 
   1   (0.330) 0.259 0.192 0.455 0.410 

Locus 1618 : 
2 alleles
9.4% missing data
   2   (0.890) 0.925 0.958 0.956 0.889 
   1   (0.110) 0.075 0.042 0.044 0.111 

Locus 1619 : 
2 alleles
10.9% missing data
   1   (0.289) 0.253 0.192 0.113 0.354 
   3   (0.711) 0.747 0.808 0.887 0.646 

Locus 1620 : 
2 alleles
1.4% missing data
   1   (0.819) 0.826 0.908 0.962 0.838 
   4   (0.181) 0.174 0.092 0.038 0.162 

Locus 1621 : 
2 alleles
7.2% missing data
   1   (0.900) 0.939 0.994 0.974 0.888 
   3   (0.100) 0.061 0.006 0.026 0.112 

Locus 1622 : 
2 alleles
5.8% missing data
   1   (0.473) 0.468 0.206 0.509 0.488 
   4   (0.527) 0.532 0.794 0.491 0.512 

Locus 1623 : 
2 alleles
15.9% missing data
   1   (0.111) 0.126 0.016 0.032 0.049 
   3   (0.889) 0.874 0.984 0.968 0.951 

Locus 1624 : 
2 alleles
18.1% missing data
   4   (0.738) 0.687 0.952 0.940 0.806 
   2   (0.262) 0.313 0.048 0.060 0.194 

Locus 1625 : 
2 alleles
10.9% missing data
   1   (0.131) 0.142 0.038 0.044 0.071 
   3   (0.869) 0.858 0.962 0.956 0.929 

Locus 1626 : 
2 alleles
3.6% missing data
   4   (0.898) 0.969 0.985 0.817 0.796 
   3   (0.102) 0.031 0.015 0.183 0.204 

Locus 1627 : 
2 alleles
2.9% missing data
   2   (0.883) 0.894 0.952 0.965 0.922 
   4   (0.117) 0.106 0.048 0.035 0.078 

Locus 1628 : 
2 alleles
10.9% missing data
   4   (0.895) 0.952 0.970 0.738 0.857 
   2   (0.105) 0.048 0.030 0.262 0.143 

Locus 1629 : 
2 alleles
0.7% missing data
   1   (0.893) 0.924 0.993 0.714 0.944 
   3   (0.107) 0.076 0.007 0.286 0.056 

Locus 1630 : 
2 alleles
4.3% missing data
   2   (0.638) 0.608 0.572 0.750 0.710 
   4   (0.362) 0.392 0.428 0.250 0.290 

Locus 1631 : 
2 alleles
5.1% missing data
   3   (0.766) 0.699 0.855 0.437 0.911 
   1   (0.234) 0.301 0.145 0.563 0.089 

Locus 1632 : 
2 alleles
3.6% missing data
   1   (0.780) 0.754 0.720 0.952 0.843 
   3   (0.220) 0.246 0.280 0.048 0.157 

Locus 1633 : 
2 alleles
4.3% missing data
   1   (0.279) 0.258 0.161 0.397 0.247 
   3   (0.721) 0.742 0.839 0.603 0.753 

Locus 1634 : 
2 alleles
15.2% missing data
   2   (0.446) 0.519 0.188 0.461 0.327 
   4   (0.554) 0.481 0.812 0.539 0.673 

Locus 1635 : 
2 alleles
10.1% missing data
   3   (0.866) 0.915 0.921 0.958 0.814 
   2   (0.134) 0.085 0.079 0.042 0.186 

Locus 1636 : 
2 alleles
2.9% missing data
   1   (0.851) 0.918 0.704 0.955 0.746 
   3   (0.149) 0.082 0.296 0.045 0.254 

Locus 1637 : 
2 alleles
6.5% missing data
   1   (0.741) 0.719 0.909 0.793 0.819 
   2   (0.259) 0.281 0.091 0.207 0.181 

Locus 1638 : 
2 alleles
9.4% missing data
   3   (0.930) 0.925 0.994 0.988 0.980 
   4   (0.070) 0.075 0.006 0.012 0.020 

Locus 1639 : 
2 alleles
2.9% missing data
   1   (0.900) 0.908 0.792 0.979 0.947 
   3   (0.100) 0.092 0.208 0.021 0.053 

Locus 1640 : 
2 alleles
7.2% missing data
   1   (0.797) 0.850 0.652 0.937 0.736 
   4   (0.203) 0.150 0.348 0.063 0.264 

Locus 1641 : 
2 alleles
3.6% missing data
   2   (0.736) 0.764 0.932 0.640 0.751 
   4   (0.264) 0.236 0.068 0.360 0.249 

Locus 1642 : 
2 alleles
13.0% missing data
   4   (0.723) 0.731 0.706 0.908 0.723 
   3   (0.277) 0.269 0.294 0.092 0.277 

Locus 1643 : 
2 alleles
4.3% missing data
   2   (0.912) 0.913 0.957 0.969 0.964 
   4   (0.088) 0.087 0.043 0.031 0.036 

Locus 1644 : 
2 alleles
3.6% missing data
   2   (0.488) 0.490 0.837 0.131 0.522 
   4   (0.512) 0.510 0.163 0.869 0.478 

Locus 1645 : 
2 alleles
3.6% missing data
   1   (0.838) 0.844 0.915 0.920 0.876 
   2   (0.162) 0.156 0.085 0.080 0.124 

Locus 1646 : 
2 alleles
8.0% missing data
   1   (0.099) 0.076 0.020 0.030 0.074 
   2   (0.901) 0.924 0.980 0.970 0.926 

Locus 1647 : 
2 alleles
9.4% missing data
   1   (0.714) 0.723 0.837 0.894 0.699 
   3   (0.286) 0.277 0.163 0.106 0.301 

Locus 1648 : 
2 alleles
4.3% missing data
   2   (0.918) 0.912 0.967 0.986 0.972 
   4   (0.082) 0.088 0.033 0.014 0.028 

Locus 1649 : 
2 alleles
15.2% missing data
   4   (0.882) 0.877 0.941 0.976 0.936 
   2   (0.118) 0.123 0.059 0.024 0.064 

Locus 1650 : 
2 alleles
6.5% missing data
   4   (0.214) 0.219 0.045 0.057 0.187 
   2   (0.786) 0.781 0.955 0.943 0.813 

Locus 1651 : 
2 alleles
0.7% missing data
   1   (0.764) 0.774 0.733 0.927 0.772 
   4   (0.236) 0.226 0.267 0.073 0.228 

Locus 1652 : 
2 alleles
1.4% missing data
   3   (0.916) 0.950 0.994 0.974 0.926 
   2   (0.084) 0.050 0.006 0.026 0.074 

Locus 1653 : 
2 alleles
5.1% missing data
   3   (0.605) 0.702 0.944 0.208 0.487 
   1   (0.395) 0.298 0.056 0.792 0.513 

Locus 1654 : 
2 alleles
15.2% missing data
   3   (0.784) 0.826 0.920 0.734 0.763 
   1   (0.216) 0.174 0.080 0.266 0.237 

Locus 1655 : 
2 alleles
2.9% missing data
   4   (0.890) 0.891 0.884 0.959 0.945 
   3   (0.110) 0.109 0.116 0.041 0.055 

Locus 1656 : 
2 alleles
2.9% missing data
   2   (0.897) 0.965 0.508 0.947 0.789 
   3   (0.103) 0.035 0.492 0.053 0.211 

Locus 1657 : 
2 alleles
10.1% missing data
   2   (0.900) 0.852 0.987 0.984 0.974 
   4   (0.100) 0.148 0.013 0.016 0.026 

Locus 1658 : 
2 alleles
4.3% missing data
   3   (0.928) 0.973 0.972 0.641 0.951 
   1   (0.072) 0.027 0.028 0.359 0.049 

Locus 1659 : 
2 alleles
13.8% missing data
   2   (0.906) 0.924 0.981 0.983 0.937 
   4   (0.094) 0.076 0.019 0.017 0.063 

Locus 1660 : 
2 alleles
13.8% missing data
   3   (0.223) 0.271 0.069 0.052 0.147 
   1   (0.777) 0.729 0.931 0.948 0.853 

Locus 1661 : 
2 alleles
5.1% missing data
   2   (0.136) 0.110 0.048 0.030 0.133 
   4   (0.864) 0.890 0.952 0.970 0.867 

Locus 1662 : 
2 alleles
2.9% missing data
   4   (0.836) 0.900 0.871 0.958 0.726 
   2   (0.164) 0.100 0.129 0.042 0.274 

Locus 1663 : 
2 alleles
1.4% missing data
   4   (0.905) 0.954 0.985 0.968 0.860 
   2   (0.095) 0.046 0.015 0.032 0.140 

Locus 1664 : 
2 alleles
2.2% missing data
   3   (0.912) 0.913 0.994 0.982 0.963 
   1   (0.088) 0.087 0.006 0.018 0.037 

Locus 1665 : 
2 alleles
5.8% missing data
   2   (0.723) 0.780 0.923 0.537 0.688 
   4   (0.277) 0.220 0.077 0.463 0.312 

Locus 1666 : 
2 alleles
3.6% missing data
   3   (0.883) 0.901 0.818 0.957 0.919 
   4   (0.117) 0.099 0.182 0.043 0.081 

Locus 1667 : 
2 alleles
4.3% missing data
   2   (0.919) 0.961 0.932 0.944 0.914 
   4   (0.081) 0.039 0.068 0.056 0.086 

Locus 1668 : 
2 alleles
3.6% missing data
   1   (0.910) 0.920 0.993 0.984 0.950 
   4   (0.090) 0.080 0.007 0.016 0.050 

Locus 1669 : 
2 alleles
2.2% missing data
   4   (0.905) 0.931 0.951 0.979 0.924 
   1   (0.095) 0.069 0.049 0.021 0.076 

Locus 1670 : 
2 alleles
5.8% missing data
   2   (0.508) 0.619 0.305 0.134 0.398 
   4   (0.492) 0.381 0.695 0.866 0.602 

Locus 1671 : 
2 alleles
13.8% missing data
   2   (0.918) 0.903 0.981 0.986 0.975 
   4   (0.082) 0.097 0.019 0.014 0.025 

Locus 1672 : 
2 alleles
1.4% missing data
   2   (0.695) 0.709 0.881 0.651 0.720 
   4   (0.305) 0.291 0.119 0.349 0.280 

Locus 1673 : 
2 alleles
2.2% missing data
   1   (0.678) 0.608 0.888 0.921 0.759 
   3   (0.322) 0.392 0.112 0.079 0.241 

Locus 1674 : 
2 alleles
10.9% missing data
   4   (0.915) 0.955 0.952 0.969 0.910 
   2   (0.085) 0.045 0.048 0.031 0.090 

Locus 1675 : 
2 alleles
7.2% missing data
   2   (0.598) 0.606 0.392 0.309 0.665 
   4   (0.402) 0.394 0.608 0.691 0.335 

Locus 1676 : 
2 alleles
14.5% missing data
   3   (0.349) 0.426 0.070 0.580 0.198 
   4   (0.651) 0.574 0.930 0.420 0.802 

Locus 1677 : 
2 alleles
6.5% missing data
   1   (0.879) 0.927 0.914 0.967 0.836 
   3   (0.121) 0.073 0.086 0.033 0.164 

Locus 1678 : 
2 alleles
10.1% missing data
   3   (0.729) 0.818 0.573 0.468 0.654 
   1   (0.271) 0.182 0.427 0.532 0.346 

Locus 1679 : 
2 alleles
2.9% missing data
   3   (0.952) 0.993 0.917 0.982 0.817 
   4   (0.048) 0.007 0.083 0.018 0.183 

Locus 1680 : 
2 alleles
2.9% missing data
   3   (0.894) 0.913 0.968 0.974 0.922 
   1   (0.106) 0.087 0.032 0.026 0.078 

Locus 1681 : 
2 alleles
10.9% missing data
   4   (0.947) 0.931 0.992 0.995 0.991 
   2   (0.053) 0.069 0.008 0.005 0.009 

Locus 1682 : 
2 alleles
3.6% missing data
   3   (0.944) 0.913 0.997 0.995 0.992 
   2   (0.056) 0.087 0.003 0.005 0.008 

Locus 1683 : 
2 alleles
0.7% missing data
   3   (0.942) 0.903 0.998 0.996 0.992 
   1   (0.058) 0.097 0.002 0.004 0.008 

Locus 1684 : 
2 alleles
5.1% missing data
   1   (0.925) 0.972 0.947 0.977 0.881 
   4   (0.075) 0.028 0.053 0.023 0.119 

Locus 1685 : 
2 alleles
15.9% missing data
   1   (0.928) 0.960 0.986 0.976 0.944 
   3   (0.072) 0.040 0.014 0.024 0.056 

Locus 1686 : 
2 alleles
13.0% missing data
   3   (0.909) 0.930 0.992 0.817 0.966 
   1   (0.091) 0.070 0.008 0.183 0.034 

Locus 1687 : 
2 alleles
3.6% missing data
   1   (0.900) 0.953 0.984 0.658 0.910 
   3   (0.100) 0.047 0.016 0.342 0.090 

Locus 1688 : 
2 alleles
1.4% missing data
   1   (0.922) 0.967 0.961 0.974 0.891 
   2   (0.078) 0.033 0.039 0.026 0.109 

Locus 1689 : 
2 alleles
7.2% missing data
   3   (0.785) 0.835 0.916 0.600 0.785 
   4   (0.215) 0.165 0.084 0.400 0.215 

Locus 1690 : 
2 alleles
3.6% missing data
   1   (0.882) 0.884 0.961 0.969 0.929 
   3   (0.118) 0.116 0.039 0.031 0.071 

Locus 1691 : 
2 alleles
5.8% missing data
   3   (0.843) 0.822 0.943 0.963 0.905 
   1   (0.157) 0.178 0.057 0.037 0.095 

Locus 1692 : 
2 alleles
3.6% missing data
   4   (0.920) 0.894 0.994 0.989 0.980 
   3   (0.080) 0.106 0.006 0.011 0.020 

Locus 1693 : 
2 alleles
10.9% missing data
   3   (0.908) 0.926 0.992 0.979 0.941 
   4   (0.092) 0.074 0.008 0.021 0.059 

Locus 1694 : 
2 alleles
6.5% missing data
   1   (0.905) 0.929 0.989 0.799 0.960 
   3   (0.095) 0.071 0.011 0.201 0.040 

Locus 1695 : 
2 alleles
5.8% missing data
   1   (0.877) 0.892 0.961 0.954 0.909 
   3   (0.123) 0.108 0.039 0.046 0.091 

Locus 1696 : 
2 alleles
2.9% missing data
   4   (0.925) 0.967 0.992 0.982 0.906 
   2   (0.075) 0.033 0.008 0.018 0.094 

Locus 1697 : 
2 alleles
5.1% missing data
   2   (0.143) 0.137 0.020 0.027 0.113 
   3   (0.857) 0.863 0.980 0.973 0.887 

Locus 1698 : 
2 alleles
10.9% missing data
   1   (0.737) 0.714 0.705 0.629 0.838 
   3   (0.263) 0.286 0.295 0.371 0.162 

Locus 1699 : 
2 alleles
11.6% missing data
   1   (0.864) 0.863 0.945 0.958 0.913 
   3   (0.136) 0.137 0.055 0.042 0.087 

Locus 1700 : 
2 alleles
1.4% missing data
   3   (0.918) 0.888 0.991 0.990 0.980 
   1   (0.082) 0.112 0.009 0.010 0.020 

Locus 1701 : 
2 alleles
9.4% missing data
   3   (0.927) 0.977 0.949 0.377 0.938 
   1   (0.073) 0.023 0.051 0.623 0.062 

Locus 1702 : 
2 alleles
4.3% missing data
   4   (0.654) 0.688 0.874 0.513 0.639 
   1   (0.346) 0.312 0.126 0.487 0.361 

Locus 1703 : 
2 alleles
18.1% missing data
   4   (0.755) 0.699 0.920 0.922 0.841 
   2   (0.245) 0.301 0.080 0.078 0.159 

Locus 1704 : 
2 alleles
13.0% missing data
   2   (0.898) 0.919 0.915 0.976 0.926 
   4   (0.102) 0.081 0.085 0.024 0.074 

Locus 1705 : 
2 alleles
1.4% missing data
   3   (0.908) 0.948 0.954 0.966 0.902 
   4   (0.092) 0.052 0.046 0.034 0.098 

Locus 1706 : 
2 alleles
10.1% missing data
   2   (0.908) 0.931 0.987 0.725 0.966 
   4   (0.092) 0.069 0.013 0.275 0.034 

Locus 1707 : 
2 alleles
11.6% missing data
   4   (0.810) 0.832 0.707 0.951 0.815 
   3   (0.190) 0.168 0.293 0.049 0.185 

Locus 1708 : 
2 alleles
4.3% missing data
   4   (0.853) 0.880 0.942 0.949 0.857 
   3   (0.147) 0.120 0.058 0.051 0.143 

Locus 1709 : 
2 alleles
7.2% missing data
   3   (0.919) 0.930 0.994 0.984 0.961 
   1   (0.081) 0.070 0.006 0.016 0.039 

Locus 1710 : 
2 alleles
4.3% missing data
   1   (0.886) 0.872 0.992 0.979 0.946 
   3   (0.114) 0.128 0.008 0.021 0.054 

Locus 1711 : 
2 alleles
2.9% missing data
   2   (0.822) 0.846 0.978 0.963 0.806 
   4   (0.178) 0.154 0.022 0.037 0.194 

Locus 1712 : 
2 alleles
1.4% missing data
   1   (0.779) 0.831 0.806 0.943 0.696 
   3   (0.221) 0.169 0.194 0.057 0.304 

Locus 1713 : 
2 alleles
14.5% missing data
   3   (0.862) 0.950 0.818 0.579 0.747 
   4   (0.138) 0.050 0.182 0.421 0.253 

Locus 1714 : 
2 alleles
5.8% missing data
   2   (0.593) 0.561 0.747 0.544 0.667 
   4   (0.407) 0.439 0.253 0.456 0.333 

Locus 1715 : 
2 alleles
13.8% missing data
   3   (0.905) 0.940 0.988 0.971 0.906 
   2   (0.095) 0.060 0.012 0.029 0.094 

Locus 1716 : 
2 alleles
5.1% missing data
   1   (0.868) 0.901 0.762 0.949 0.876 
   3   (0.132) 0.099 0.238 0.051 0.124 

Locus 1717 : 
2 alleles
2.9% missing data
   3   (0.763) 0.833 0.689 0.553 0.731 
   1   (0.237) 0.167 0.311 0.447 0.269 

Locus 1718 : 
2 alleles
5.1% missing data
   2   (0.877) 0.917 0.992 0.955 0.859 
   4   (0.123) 0.083 0.008 0.045 0.141 

Locus 1719 : 
2 alleles
2.9% missing data
   1   (0.917) 0.910 0.981 0.987 0.971 
   3   (0.083) 0.090 0.019 0.013 0.029 

Locus 1720 : 
2 alleles
11.6% missing data
   2   (0.915) 0.936 0.915 0.974 0.947 
   3   (0.085) 0.064 0.085 0.026 0.053 

Locus 1721 : 
2 alleles
2.9% missing data
   1   (0.904) 0.936 0.994 0.967 0.915 
   3   (0.096) 0.064 0.006 0.033 0.085 

Locus 1722 : 
2 alleles
3.6% missing data
   2   (0.869) 0.864 0.908 0.961 0.922 
   1   (0.131) 0.136 0.092 0.039 0.078 

Locus 1723 : 
2 alleles
2.2% missing data
   1   (0.107) 0.104 0.005 0.025 0.059 
   2   (0.893) 0.896 0.995 0.975 0.941 

Locus 1724 : 
2 alleles
15.2% missing data
   2   (0.433) 0.400 0.554 0.698 0.423 
   4   (0.567) 0.600 0.446 0.302 0.577 

Locus 1725 : 
2 alleles
1.4% missing data
   3   (0.890) 0.966 0.598 0.609 0.831 
   4   (0.110) 0.034 0.402 0.391 0.169 

Locus 1726 : 
2 alleles
5.1% missing data
   4   (0.910) 0.941 0.977 0.974 0.924 
   2   (0.090) 0.059 0.023 0.026 0.076 

Locus 1727 : 
2 alleles
8.0% missing data
   2   (0.874) 0.889 0.924 0.656 0.945 
   3   (0.126) 0.111 0.076 0.344 0.055 

Locus 1728 : 
2 alleles
10.1% missing data
   3   (0.798) 0.769 0.909 0.707 0.904 
   1   (0.202) 0.231 0.091 0.293 0.096 

Locus 1729 : 
2 alleles
13.8% missing data
   1   (0.870) 0.918 0.969 0.893 0.846 
   4   (0.130) 0.082 0.031 0.107 0.154 

Locus 1730 : 
2 alleles
4.3% missing data
   3   (0.880) 0.904 0.861 0.974 0.898 
   4   (0.120) 0.096 0.139 0.026 0.102 

Locus 1731 : 
2 alleles
15.2% missing data
   3   (0.699) 0.684 0.498 0.770 0.762 
   1   (0.301) 0.316 0.502 0.230 0.238 

Locus 1732 : 
2 alleles
4.3% missing data
   1   (0.917) 0.955 0.914 0.946 0.924 
   3   (0.083) 0.045 0.086 0.054 0.076 

Locus 1733 : 
2 alleles
3.6% missing data
   2   (0.791) 0.787 0.939 0.931 0.821 
   4   (0.209) 0.213 0.061 0.069 0.179 

Locus 1734 : 
2 alleles
3.6% missing data
   1   (0.144) 0.141 0.057 0.034 0.105 
   3   (0.856) 0.859 0.943 0.966 0.895 

Locus 1735 : 
2 alleles
14.5% missing data
   4   (0.519) 0.468 0.282 0.784 0.581 
   1   (0.481) 0.532 0.718 0.216 0.419 

Locus 1736 : 
2 alleles
7.2% missing data
   1   (0.842) 0.852 0.988 0.773 0.909 
   2   (0.158) 0.148 0.012 0.227 0.091 

Locus 1737 : 
2 alleles
15.2% missing data
   4   (0.518) 0.467 0.817 0.720 0.561 
   2   (0.482) 0.533 0.183 0.280 0.439 

Locus 1738 : 
2 alleles
5.1% missing data
   1   (0.907) 0.940 0.950 0.971 0.915 
   3   (0.093) 0.060 0.050 0.029 0.085 

Locus 1739 : 
2 alleles
2.2% missing data
   2   (0.924) 0.939 0.992 0.983 0.963 
   4   (0.076) 0.061 0.008 0.017 0.037 

Locus 1740 : 
2 alleles
3.6% missing data
   2   (0.916) 0.950 0.860 0.955 0.935 
   4   (0.084) 0.050 0.140 0.045 0.065 

Locus 1741 : 
2 alleles
16.7% missing data
   4   (0.855) 0.854 0.960 0.970 0.897 
   2   (0.145) 0.146 0.040 0.030 0.103 

Locus 1742 : 
2 alleles
10.9% missing data
   2   (0.884) 0.933 0.891 0.957 0.844 
   4   (0.116) 0.067 0.109 0.043 0.156 

Locus 1743 : 
2 alleles
1.4% missing data
   3   (0.911) 0.949 0.989 0.977 0.905 
   2   (0.089) 0.051 0.011 0.023 0.095 

Locus 1744 : 
2 alleles
3.6% missing data
   4   (0.091) 0.093 0.014 0.026 0.037 
   2   (0.909) 0.907 0.986 0.974 0.963 

Locus 1745 : 
2 alleles
3.6% missing data
   2   (0.921) 0.967 0.831 0.967 0.897 
   4   (0.079) 0.033 0.169 0.033 0.103 

Locus 1746 : 
2 alleles
10.1% missing data
   4   (0.924) 0.968 0.971 0.973 0.899 
   2   (0.076) 0.032 0.029 0.027 0.101 

Locus 1747 : 
2 alleles
2.9% missing data
   1   (0.755) 0.749 0.935 0.936 0.769 
   4   (0.245) 0.251 0.065 0.064 0.231 

Locus 1748 : 
2 alleles
6.5% missing data
   1   (0.830) 0.817 0.964 0.965 0.877 
   3   (0.170) 0.183 0.036 0.035 0.123 

Locus 1749 : 
2 alleles
3.6% missing data
   3   (0.897) 0.917 0.930 0.965 0.926 
   1   (0.103) 0.083 0.070 0.035 0.074 

Locus 1750 : 
2 alleles
5.8% missing data
   1   (0.921) 0.949 0.974 0.976 0.942 
   3   (0.079) 0.051 0.026 0.024 0.058 

Locus 1751 : 
2 alleles
4.3% missing data
   1   (0.586) 0.594 0.245 0.762 0.595 
   4   (0.414) 0.406 0.755 0.238 0.405 

Locus 1752 : 
2 alleles
3.6% missing data
   1   (0.897) 0.946 0.992 0.463 0.926 
   3   (0.103) 0.054 0.008 0.537 0.074 

Locus 1753 : 
2 alleles
11.6% missing data
   1   (0.503) 0.364 0.813 0.597 0.702 
   3   (0.497) 0.636 0.187 0.403 0.298 

Locus 1754 : 
2 alleles
15.2% missing data
   1   (0.457) 0.478 0.392 0.126 0.478 
   4   (0.543) 0.522 0.608 0.874 0.522 

Locus 1755 : 
2 alleles
8.7% missing data
   2   (0.633) 0.652 0.407 0.806 0.613 
   4   (0.367) 0.348 0.593 0.194 0.387 

Locus 1756 : 
2 alleles
3.6% missing data
   2   (0.757) 0.836 0.903 0.860 0.605 
   4   (0.243) 0.164 0.097 0.140 0.395 

Locus 1757 : 
2 alleles
10.9% missing data
   3   (0.911) 0.921 0.942 0.973 0.954 
   2   (0.089) 0.079 0.058 0.027 0.046 

Locus 1758 : 
2 alleles
1.4% missing data
   4   (0.852) 0.881 0.761 0.964 0.859 
   1   (0.148) 0.119 0.239 0.036 0.141 

Locus 1759 : 
2 alleles
10.1% missing data
   4   (0.822) 0.827 0.907 0.638 0.900 
   2   (0.178) 0.173 0.093 0.362 0.100 

Locus 1760 : 
2 alleles
13.0% missing data
   2   (0.655) 0.642 0.894 0.593 0.709 
   3   (0.345) 0.358 0.106 0.407 0.291 

Locus 1761 : 
2 alleles
13.0% missing data
   4   (0.800) 0.831 0.890 0.908 0.780 
   2   (0.200) 0.169 0.110 0.092 0.220 

Locus 1762 : 
2 alleles
2.2% missing data
   3   (0.757) 0.798 0.529 0.393 0.806 
   1   (0.243) 0.202 0.471 0.607 0.194 

Locus 1763 : 
2 alleles
5.1% missing data
   2   (0.356) 0.333 0.289 0.472 0.344 
   1   (0.644) 0.667 0.711 0.528 0.656 

Locus 1764 : 
2 alleles
2.2% missing data
   3   (0.869) 0.892 0.979 0.949 0.887 
   1   (0.131) 0.108 0.021 0.051 0.113 

Locus 1765 : 
2 alleles
5.1% missing data
   3   (0.709) 0.714 0.921 0.909 0.687 
   1   (0.291) 0.286 0.079 0.091 0.313 

Locus 1766 : 
2 alleles
2.2% missing data
   3   (0.631) 0.597 0.868 0.444 0.725 
   4   (0.369) 0.403 0.132 0.556 0.275 

Locus 1767 : 
2 alleles
11.6% missing data
   2   (0.883) 0.904 0.952 0.926 0.913 
   4   (0.117) 0.096 0.048 0.074 0.087 

Locus 1768 : 
2 alleles
2.2% missing data
   4   (0.901) 0.929 0.974 0.966 0.918 
   2   (0.099) 0.071 0.026 0.034 0.082 

Locus 1769 : 
2 alleles
2.9% missing data
   2   (0.911) 0.915 0.987 0.895 0.977 
   3   (0.089) 0.085 0.013 0.105 0.023 

Locus 1770 : 
2 alleles
6.5% missing data
   4   (0.899) 0.887 0.957 0.979 0.959 
   2   (0.101) 0.113 0.043 0.021 0.041 

Locus 1771 : 
2 alleles
10.1% missing data
   1   (0.124) 0.090 0.033 0.039 0.129 
   4   (0.876) 0.910 0.967 0.961 0.871 

Locus 1772 : 
2 alleles
3.6% missing data
   2   (0.909) 0.891 0.990 0.985 0.970 
   3   (0.091) 0.109 0.010 0.015 0.030 

Locus 1773 : 
2 alleles
1.4% missing data
   1   (0.872) 0.927 0.952 0.681 0.880 
   3   (0.128) 0.073 0.048 0.319 0.120 

Locus 1774 : 
2 alleles
5.8% missing data
   4   (0.927) 0.915 0.996 0.987 0.981 
   3   (0.073) 0.085 0.004 0.013 0.019 

Locus 1775 : 
2 alleles
4.3% missing data
   1   (0.517) 0.513 0.364 0.867 0.473 
   4   (0.483) 0.487 0.636 0.133 0.527 

Locus 1776 : 
2 alleles
2.9% missing data
   1   (0.910) 0.920 0.972 0.986 0.952 
   3   (0.090) 0.080 0.028 0.014 0.048 

Locus 1777 : 
2 alleles
5.1% missing data
   3   (0.910) 0.929 0.923 0.976 0.945 
   2   (0.090) 0.071 0.077 0.024 0.055 

Locus 1778 : 
2 alleles
2.2% missing data
   3   (0.926) 0.912 0.991 0.989 0.981 
   2   (0.074) 0.088 0.009 0.011 0.019 

Locus 1779 : 
2 alleles
11.6% missing data
   3   (0.876) 0.927 0.875 0.955 0.828 
   1   (0.124) 0.073 0.125 0.045 0.172 

Locus 1780 : 
2 alleles
4.3% missing data
   4   (0.907) 0.937 0.887 0.972 0.924 
   2   (0.093) 0.063 0.113 0.028 0.076 

Locus 1781 : 
2 alleles
9.4% missing data
   3   (0.492) 0.439 0.688 0.454 0.571 
   1   (0.508) 0.561 0.312 0.546 0.429 

Locus 1782 : 
2 alleles
1.4% missing data
   4   (0.925) 0.906 0.981 0.990 0.982 
   1   (0.075) 0.094 0.019 0.010 0.018 

Locus 1783 : 
2 alleles
2.9% missing data
   4   (0.930) 0.969 0.938 0.346 0.970 
   2   (0.070) 0.031 0.062 0.654 0.030 

Locus 1784 : 
2 alleles
7.2% missing data
   1   (0.651) 0.651 0.772 0.896 0.628 
   3   (0.349) 0.349 0.228 0.104 0.372 

Locus 1785 : 
2 alleles
13.8% missing data
   4   (0.548) 0.473 0.393 0.837 0.642 
   3   (0.452) 0.527 0.607 0.163 0.358 

Locus 1786 : 
2 alleles
3.6% missing data
   4   (0.221) 0.187 0.121 0.238 0.209 
   2   (0.779) 0.813 0.879 0.762 0.791 

Locus 1787 : 
2 alleles
2.2% missing data
   1   (0.914) 0.906 0.877 0.988 0.971 
   3   (0.086) 0.094 0.123 0.012 0.029 

Locus 1788 : 
2 alleles
6.5% missing data
   1   (0.702) 0.707 0.886 0.749 0.729 
   3   (0.298) 0.293 0.114 0.251 0.271 

Locus 1789 : 
2 alleles
9.4% missing data
   4   (0.906) 0.954 0.977 0.973 0.865 
   3   (0.094) 0.046 0.023 0.027 0.135 

Locus 1790 : 
2 alleles
15.9% missing data
   3   (0.893) 0.976 0.812 0.509 0.720 
   1   (0.107) 0.024 0.188 0.491 0.280 

Locus 1791 : 
2 alleles
2.2% missing data
   4   (0.894) 0.913 0.993 0.978 0.921 
   2   (0.106) 0.087 0.007 0.022 0.079 

Locus 1792 : 
2 alleles
6.5% missing data
   2   (0.887) 0.912 0.980 0.964 0.903 
   1   (0.113) 0.088 0.020 0.036 0.097 

Locus 1793 : 
2 alleles
2.9% missing data
   1   (0.776) 0.759 0.855 0.946 0.820 
   4   (0.224) 0.241 0.145 0.054 0.180 

Locus 1794 : 
2 alleles
1.4% missing data
   2   (0.905) 0.898 0.978 0.983 0.961 
   4   (0.095) 0.102 0.022 0.017 0.039 

Locus 1795 : 
2 alleles
11.6% missing data
   2   (0.907) 0.965 0.983 0.747 0.893 
   3   (0.093) 0.035 0.017 0.253 0.107 

Locus 1796 : 
2 alleles
2.9% missing data
   1   (0.759) 0.753 0.841 0.931 0.782 
   2   (0.241) 0.247 0.159 0.069 0.218 

Locus 1797 : 
2 alleles
0.7% missing data
   2   (0.885) 0.901 0.900 0.969 0.919 
   4   (0.115) 0.099 0.100 0.031 0.081 

Locus 1798 : 
2 alleles
8.0% missing data
   3   (0.905) 0.920 0.985 0.976 0.940 
   1   (0.095) 0.080 0.015 0.024 0.060 

Locus 1799 : 
2 alleles
11.6% missing data
   4   (0.881) 0.889 0.995 0.803 0.951 
   2   (0.119) 0.111 0.005 0.197 0.049 

Locus 1800 : 
2 alleles
4.3% missing data
   2   (0.676) 0.721 0.833 0.627 0.638 
   1   (0.324) 0.279 0.167 0.373 0.362 

Locus 1801 : 
2 alleles
6.5% missing data
   2   (0.912) 0.900 0.981 0.982 0.971 
   3   (0.088) 0.100 0.019 0.018 0.029 

Locus 1802 : 
2 alleles
12.3% missing data
   4   (0.809) 0.839 0.948 0.935 0.784 
   2   (0.191) 0.161 0.052 0.065 0.216 

Locus 1803 : 
2 alleles
4.3% missing data
   4   (0.926) 0.974 0.893 0.974 0.881 
   2   (0.074) 0.026 0.107 0.026 0.119 

Locus 1804 : 
2 alleles
10.1% missing data
   3   (0.761) 0.765 0.732 0.942 0.773 
   4   (0.239) 0.235 0.268 0.058 0.227 

Locus 1805 : 
2 alleles
11.6% missing data
   3   (0.898) 0.907 0.921 0.980 0.939 
   1   (0.102) 0.093 0.079 0.020 0.061 

Locus 1806 : 
2 alleles
11.6% missing data
   1   (0.858) 0.867 0.921 0.968 0.890 
   3   (0.142) 0.133 0.079 0.032 0.110 

Locus 1807 : 
2 alleles
15.2% missing data
   1   (0.929) 0.975 0.991 0.977 0.884 
   3   (0.071) 0.025 0.009 0.023 0.116 

Locus 1808 : 
2 alleles
4.3% missing data
   2   (0.254) 0.269 0.278 0.066 0.215 
   4   (0.746) 0.731 0.722 0.934 0.785 

Locus 1809 : 
2 alleles
3.6% missing data
   4   (0.711) 0.752 0.736 0.486 0.721 
   2   (0.289) 0.248 0.264 0.514 0.279 

Locus 1810 : 
2 alleles
8.0% missing data
   1   (0.756) 0.801 0.888 0.930 0.675 
   3   (0.244) 0.199 0.112 0.070 0.325 

Locus 1811 : 
2 alleles
2.9% missing data
   3   (0.909) 0.921 0.988 0.983 0.950 
   2   (0.091) 0.079 0.012 0.017 0.050 

Locus 1812 : 
2 alleles
10.1% missing data
   2   (0.919) 0.967 0.947 0.923 0.888 
   1   (0.081) 0.033 0.053 0.077 0.112 

Locus 1813 : 
2 alleles
2.9% missing data
   1   (0.652) 0.631 0.867 0.863 0.666 
   4   (0.348) 0.369 0.133 0.137 0.334 

Locus 1814 : 
2 alleles
2.9% missing data
   1   (0.847) 0.895 0.841 0.620 0.876 
   3   (0.153) 0.105 0.159 0.380 0.124 

Locus 1815 : 
2 alleles
13.0% missing data
   1   (0.638) 0.662 0.861 0.897 0.553 
   4   (0.362) 0.338 0.139 0.103 0.447 

Locus 1816 : 
2 alleles
3.6% missing data
   2   (0.825) 0.859 0.946 0.923 0.803 
   4   (0.175) 0.141 0.054 0.077 0.197 

Locus 1817 : 
2 alleles
2.9% missing data
   1   (0.824) 0.869 0.758 0.956 0.776 
   4   (0.176) 0.131 0.242 0.044 0.224 

Locus 1818 : 
2 alleles
2.2% missing data
   1   (0.842) 0.884 0.811 0.964 0.808 
   3   (0.158) 0.116 0.189 0.036 0.192 

Locus 1819 : 
2 alleles
15.9% missing data
   3   (0.915) 0.934 0.972 0.977 0.949 
   1   (0.085) 0.066 0.028 0.023 0.051 

Locus 1820 : 
2 alleles
11.6% missing data
   1   (0.549) 0.487 0.859 0.838 0.592 
   3   (0.451) 0.513 0.141 0.162 0.408 

Locus 1821 : 
2 alleles
5.8% missing data
   2   (0.812) 0.836 0.692 0.949 0.814 
   4   (0.188) 0.164 0.308 0.051 0.186 

Locus 1822 : 
2 alleles
15.2% missing data
   2   (0.463) 0.458 0.643 0.172 0.501 
   3   (0.537) 0.542 0.357 0.828 0.499 

Locus 1823 : 
2 alleles
0.7% missing data
   3   (0.938) 0.890 0.995 0.995 0.992 
   1   (0.062) 0.110 0.005 0.005 0.008 

Locus 1824 : 
2 alleles
10.9% missing data
   1   (0.173) 0.146 0.037 0.073 0.180 
   2   (0.827) 0.854 0.963 0.927 0.820 

Locus 1825 : 
2 alleles
14.5% missing data
   4   (0.422) 0.490 0.441 0.092 0.358 
   2   (0.578) 0.510 0.559 0.908 0.642 

Locus 1826 : 
2 alleles
13.0% missing data
   2   (0.750) 0.765 0.386 0.605 0.829 
   4   (0.250) 0.235 0.614 0.395 0.171 

Locus 1827 : 
2 alleles
3.6% missing data
   1   (0.848) 0.859 0.937 0.961 0.872 
   3   (0.152) 0.141 0.063 0.039 0.128 

Locus 1828 : 
2 alleles
4.3% missing data
   3   (0.884) 0.961 0.839 0.552 0.813 
   1   (0.116) 0.039 0.161 0.448 0.187 

Locus 1829 : 
2 alleles
11.6% missing data
   3   (0.895) 0.893 0.766 0.982 0.952 
   4   (0.105) 0.107 0.234 0.018 0.048 

Locus 1830 : 
2 alleles
2.9% missing data
   3   (0.926) 0.853 0.994 0.994 0.990 
   1   (0.074) 0.147 0.006 0.006 0.010 

Locus 1831 : 
2 alleles
5.1% missing data
   1   (0.890) 0.925 0.988 0.965 0.887 
   2   (0.110) 0.075 0.012 0.035 0.113 

Locus 1832 : 
2 alleles
8.0% missing data
   4   (0.813) 0.829 0.919 0.954 0.814 
   2   (0.187) 0.171 0.081 0.046 0.186 

Locus 1833 : 
2 alleles
10.9% missing data
   2   (0.891) 0.930 0.696 0.973 0.891 
   4   (0.109) 0.070 0.304 0.027 0.109 

Locus 1834 : 
2 alleles
13.0% missing data
   1   (0.922) 0.966 0.941 0.974 0.898 
   3   (0.078) 0.034 0.059 0.026 0.102 

Locus 1835 : 
2 alleles
10.9% missing data
   3   (0.903) 0.936 0.990 0.973 0.907 
   1   (0.097) 0.064 0.010 0.027 0.093 

Locus 1836 : 
2 alleles
2.2% missing data
   1   (0.910) 0.943 0.994 0.979 0.914 
   3   (0.090) 0.057 0.006 0.021 0.086 

Locus 1837 : 
2 alleles
5.1% missing data
   2   (0.830) 0.862 0.899 0.946 0.812 
   4   (0.170) 0.138 0.101 0.054 0.188 

Locus 1838 : 
2 alleles
5.8% missing data
   4   (0.925) 0.971 0.989 0.631 0.946 
   1   (0.075) 0.029 0.011 0.369 0.054 

Locus 1839 : 
2 alleles
3.6% missing data
   1   (0.842) 0.810 0.942 0.953 0.917 
   4   (0.158) 0.190 0.058 0.047 0.083 

Locus 1840 : 
2 alleles
5.1% missing data
   4   (0.868) 0.880 0.942 0.635 0.942 
   1   (0.132) 0.120 0.058 0.365 0.058 

Locus 1841 : 
2 alleles
2.9% missing data
   3   (0.913) 0.944 0.959 0.981 0.924 
   1   (0.087) 0.056 0.041 0.019 0.076 

Locus 1842 : 
2 alleles
12.3% missing data
   1   (0.792) 0.845 0.833 0.665 0.767 
   3   (0.208) 0.155 0.167 0.335 0.233 

Locus 1843 : 
2 alleles
4.3% missing data
   1   (0.913) 0.921 0.926 0.775 0.979 
   4   (0.087) 0.079 0.074 0.225 0.021 

Locus 1844 : 
2 alleles
2.2% missing data
   4   (0.912) 0.942 0.993 0.976 0.926 
   2   (0.088) 0.058 0.007 0.024 0.074 

Locus 1845 : 
2 alleles
13.0% missing data
   4   (0.883) 0.899 0.972 0.905 0.922 
   2   (0.117) 0.101 0.028 0.095 0.078 

Locus 1846 : 
2 alleles
4.3% missing data
   2   (0.921) 0.899 0.989 0.990 0.980 
   3   (0.079) 0.101 0.011 0.010 0.020 

Locus 1847 : 
2 alleles
1.4% missing data
   2   (0.905) 0.927 0.934 0.704 0.965 
   4   (0.095) 0.073 0.066 0.296 0.035 

Locus 1848 : 
2 alleles
3.6% missing data
   4   (0.906) 0.914 0.991 0.977 0.951 
   3   (0.094) 0.086 0.009 0.023 0.049 

Locus 1849 : 
2 alleles
3.6% missing data
   1   (0.779) 0.772 0.849 0.947 0.808 
   4   (0.221) 0.228 0.151 0.053 0.192 

Locus 1850 : 
2 alleles
2.2% missing data
   2   (0.173) 0.124 0.107 0.070 0.227 
   4   (0.827) 0.876 0.893 0.930 0.773 

Locus 1851 : 
2 alleles
4.3% missing data
   4   (0.933) 0.974 0.998 0.631 0.966 
   1   (0.067) 0.026 0.002 0.369 0.034 

Locus 1852 : 
2 alleles
3.6% missing data
   4   (0.892) 0.911 0.830 0.967 0.923 
   2   (0.108) 0.089 0.170 0.033 0.077 

Locus 1853 : 
2 alleles
11.6% missing data
   3   (0.884) 0.901 0.958 0.966 0.914 
   1   (0.116) 0.099 0.042 0.034 0.086 

Locus 1854 : 
2 alleles
10.9% missing data
   2   (0.918) 0.949 0.970 0.966 0.934 
   3   (0.082) 0.051 0.030 0.034 0.066 

Locus 1855 : 
2 alleles
8.7% missing data
   1   (0.555) 0.605 0.841 0.489 0.470 
   4   (0.445) 0.395 0.159 0.511 0.530 

Locus 1856 : 
2 alleles
8.7% missing data
   3   (0.778) 0.769 0.877 0.944 0.808 
   1   (0.222) 0.231 0.123 0.056 0.192 

Locus 1857 : 
2 alleles
13.8% missing data
   4   (0.090) 0.116 0.024 0.014 0.026 
   2   (0.910) 0.884 0.976 0.986 0.974 

Locus 1858 : 
2 alleles
11.6% missing data
   2   (0.898) 0.923 0.822 0.963 0.928 
   4   (0.102) 0.077 0.178 0.037 0.072 

Locus 1859 : 
2 alleles
8.7% missing data
   2   (0.897) 0.775 0.917 0.991 0.985 
   1   (0.103) 0.225 0.083 0.009 0.015 

Locus 1860 : 
2 alleles
9.4% missing data
   2   (0.742) 0.769 0.937 0.459 0.778 
   3   (0.258) 0.231 0.063 0.541 0.222 

Locus 1861 : 
2 alleles
3.6% missing data
   2   (0.702) 0.636 0.811 0.940 0.785 
   4   (0.298) 0.364 0.189 0.060 0.215 

Locus 1862 : 
2 alleles
1.4% missing data
   4   (0.911) 0.893 0.950 0.984 0.972 
   2   (0.089) 0.107 0.050 0.016 0.028 

Locus 1863 : 
2 alleles
13.8% missing data
   2   (0.271) 0.246 0.496 0.144 0.271 
   4   (0.729) 0.754 0.504 0.856 0.729 

Locus 1864 : 
2 alleles
4.3% missing data
   3   (0.794) 0.804 0.816 0.637 0.866 
   1   (0.206) 0.196 0.184 0.363 0.134 

Locus 1865 : 
2 alleles
1.4% missing data
   3   (0.960) 0.994 0.981 0.979 0.886 
   1   (0.040) 0.006 0.019 0.021 0.114 

Locus 1866 : 
2 alleles
13.8% missing data
   4   (0.913) 0.937 0.961 0.983 0.936 
   2   (0.087) 0.063 0.039 0.017 0.064 

Locus 1867 : 
2 alleles
12.3% missing data
   1   (0.643) 0.671 0.710 0.875 0.574 
   3   (0.357) 0.329 0.290 0.125 0.426 

Locus 1868 : 
2 alleles
13.8% missing data
   1   (0.278) 0.279 0.094 0.230 0.251 
   3   (0.722) 0.721 0.906 0.770 0.749 

Locus 1869 : 
2 alleles
2.2% missing data
   3   (0.872) 0.875 0.990 0.976 0.910 
   1   (0.128) 0.125 0.010 0.024 0.090 

Locus 1870 : 
2 alleles
3.6% missing data
   4   (0.718) 0.767 0.932 0.891 0.617 
   2   (0.282) 0.233 0.068 0.109 0.383 

Locus 1871 : 
2 alleles
11.6% missing data
   3   (0.848) 0.796 0.951 0.971 0.933 
   1   (0.152) 0.204 0.049 0.029 0.067 

Locus 1872 : 
2 alleles
4.3% missing data
   4   (0.526) 0.716 0.366 0.132 0.276 
   1   (0.474) 0.284 0.634 0.868 0.724 

Locus 1873 : 
2 alleles
5.8% missing data
   4   (0.919) 0.932 0.973 0.982 0.960 
   1   (0.081) 0.068 0.027 0.018 0.040 

Locus 1874 : 
2 alleles
13.0% missing data
   2   (0.656) 0.669 0.833 0.556 0.678 
   1   (0.344) 0.331 0.167 0.444 0.322 

Locus 1875 : 
2 alleles
5.8% missing data
   2   (0.522) 0.536 0.456 0.664 0.490 
   3   (0.478) 0.464 0.544 0.336 0.510 

Locus 1876 : 
2 alleles
13.8% missing data
   2   (0.865) 0.890 0.900 0.900 0.887 
   4   (0.135) 0.110 0.100 0.100 0.113 

Locus 1877 : 
2 alleles
2.2% missing data
   1   (0.876) 0.871 0.909 0.972 0.931 
   3   (0.124) 0.129 0.091 0.028 0.069 

Locus 1878 : 
2 alleles
15.9% missing data
   2   (0.913) 0.963 0.955 0.947 0.866 
   4   (0.087) 0.037 0.045 0.053 0.134 

Locus 1879 : 
2 alleles
0.0% missing data
   4   (0.916) 0.905 0.994 0.988 0.972 
   2   (0.084) 0.095 0.006 0.012 0.028 

Locus 1880 : 
2 alleles
9.4% missing data
   2   (0.741) 0.793 0.893 0.533 0.727 
   4   (0.259) 0.207 0.107 0.467 0.273 

Locus 1881 : 
2 alleles
10.9% missing data
   4   (0.888) 0.907 0.990 0.952 0.918 
   2   (0.112) 0.093 0.010 0.048 0.082 

Locus 1882 : 
2 alleles
0.7% missing data
   2   (0.940) 0.897 0.998 0.995 0.992 
   4   (0.060) 0.103 0.002 0.005 0.008 

Locus 1883 : 
2 alleles
12.3% missing data
   2   (0.682) 0.746 0.817 0.477 0.624 
   4   (0.318) 0.254 0.183 0.523 0.376 

Locus 1884 : 
2 alleles
2.9% missing data
   4   (0.935) 0.980 0.942 0.942 0.898 
   1   (0.065) 0.020 0.058 0.058 0.102 

Locus 1885 : 
2 alleles
12.3% missing data
   4   (0.926) 0.922 0.986 0.985 0.977 
   2   (0.074) 0.078 0.014 0.015 0.023 

Locus 1886 : 
2 alleles
3.6% missing data
   3   (0.882) 0.951 0.661 0.935 0.772 
   4   (0.118) 0.049 0.339 0.065 0.228 

Locus 1887 : 
2 alleles
7.2% missing data
   1   (0.493) 0.499 0.414 0.501 0.485 
   3   (0.507) 0.501 0.586 0.499 0.515 

Locus 1888 : 
2 alleles
10.9% missing data
   4   (0.808) 0.801 0.982 0.941 0.847 
   2   (0.192) 0.199 0.018 0.059 0.153 

Locus 1889 : 
2 alleles
15.2% missing data
   1   (0.931) 0.986 0.927 0.768 0.804 
   2   (0.069) 0.014 0.073 0.232 0.196 

Locus 1890 : 
2 alleles
2.2% missing data
   1   (0.908) 0.887 0.986 0.982 0.971 
   2   (0.092) 0.113 0.014 0.018 0.029 

Locus 1891 : 
2 alleles
11.6% missing data
   1   (0.844) 0.866 0.924 0.785 0.897 
   3   (0.156) 0.134 0.076 0.215 0.103 

Locus 1892 : 
2 alleles
5.1% missing data
   2   (0.613) 0.526 0.800 0.778 0.743 
   4   (0.387) 0.474 0.200 0.222 0.257 

Locus 1893 : 
2 alleles
2.9% missing data
   1   (0.908) 0.926 0.982 0.824 0.968 
   4   (0.092) 0.074 0.018 0.176 0.032 

Locus 1894 : 
2 alleles
2.2% missing data
   1   (0.936) 0.885 0.990 0.995 0.991 
   3   (0.064) 0.115 0.010 0.005 0.009 

Locus 1895 : 
2 alleles
10.9% missing data
   1   (0.219) 0.286 0.078 0.649 0.075 
   3   (0.781) 0.714 0.922 0.351 0.925 

Locus 1896 : 
2 alleles
1.4% missing data
   3   (0.928) 0.974 0.993 0.568 0.950 
   1   (0.072) 0.026 0.007 0.432 0.050 

Locus 1897 : 
2 alleles
8.7% missing data
   1   (0.585) 0.553 0.787 0.873 0.591 
   3   (0.415) 0.447 0.213 0.127 0.409 

Locus 1898 : 
2 alleles
12.3% missing data
   2   (0.696) 0.799 0.835 0.174 0.599 
   4   (0.304) 0.201 0.165 0.826 0.401 

Locus 1899 : 
2 alleles
5.1% missing data
   1   (0.570) 0.596 0.518 0.492 0.559 
   2   (0.430) 0.404 0.482 0.508 0.441 

Locus 1900 : 
2 alleles
17.4% missing data
   2   (0.200) 0.128 0.063 0.064 0.349 
   3   (0.800) 0.872 0.937 0.936 0.651 

Locus 1901 : 
2 alleles
2.2% missing data
   3   (0.907) 0.915 0.956 0.985 0.951 
   2   (0.093) 0.085 0.044 0.015 0.049 

Locus 1902 : 
2 alleles
15.9% missing data
   2   (0.840) 0.854 0.897 0.962 0.857 
   4   (0.160) 0.146 0.103 0.038 0.143 

Locus 1903 : 
2 alleles
2.9% missing data
   3   (0.892) 0.804 0.976 0.988 0.978 
   1   (0.108) 0.196 0.024 0.012 0.022 

Locus 1904 : 
2 alleles
15.2% missing data
   2   (0.656) 0.672 0.441 0.547 0.698 
   4   (0.344) 0.328 0.559 0.453 0.302 

Locus 1905 : 
2 alleles
8.7% missing data
   2   (0.389) 0.376 0.176 0.113 0.461 
   4   (0.611) 0.624 0.824 0.887 0.539 

Locus 1906 : 
2 alleles
13.0% missing data
   2   (0.905) 0.894 0.986 0.980 0.963 
   1   (0.095) 0.106 0.014 0.020 0.037 

Locus 1907 : 
2 alleles
4.3% missing data
   4   (0.814) 0.795 0.966 0.955 0.865 
   1   (0.186) 0.205 0.034 0.045 0.135 

Locus 1908 : 
2 alleles
10.9% missing data
   4   (0.908) 0.926 0.965 0.980 0.942 
   1   (0.092) 0.074 0.035 0.020 0.058 

Locus 1909 : 
2 alleles
7.2% missing data
   1   (0.662) 0.705 0.411 0.629 0.653 
   3   (0.338) 0.295 0.589 0.371 0.347 

Locus 1910 : 
2 alleles
3.6% missing data
   2   (0.864) 0.902 0.993 0.962 0.839 
   4   (0.136) 0.098 0.007 0.038 0.161 

Locus 1911 : 
2 alleles
12.3% missing data
   4   (0.783) 0.795 0.704 0.941 0.793 
   2   (0.217) 0.205 0.296 0.059 0.207 

Locus 1912 : 
2 alleles
10.1% missing data
   1   (0.064) 0.104 0.005 0.006 0.011 
   3   (0.936) 0.896 0.995 0.994 0.989 

Locus 1913 : 
2 alleles
2.2% missing data
   4   (0.758) 0.726 0.953 0.945 0.808 
   2   (0.242) 0.274 0.047 0.055 0.192 

Locus 1914 : 
2 alleles
10.9% missing data
   3   (0.927) 0.910 0.982 0.991 0.982 
   4   (0.073) 0.090 0.018 0.009 0.018 

Locus 1915 : 
2 alleles
13.8% missing data
   3   (0.867) 0.913 0.888 0.933 0.840 
   1   (0.133) 0.087 0.112 0.067 0.160 

Locus 1916 : 
2 alleles
6.5% missing data
   3   (0.911) 0.945 0.966 0.976 0.915 
   4   (0.089) 0.055 0.034 0.024 0.085 

Locus 1917 : 
2 alleles
4.3% missing data
   1   (0.829) 0.804 0.918 0.949 0.895 
   3   (0.171) 0.196 0.082 0.051 0.105 

Locus 1918 : 
2 alleles
12.3% missing data
   4   (0.781) 0.869 0.898 0.563 0.685 
   2   (0.219) 0.131 0.102 0.437 0.315 

Locus 1919 : 
2 alleles
8.0% missing data
   1   (0.761) 0.785 0.796 0.934 0.738 
   3   (0.239) 0.215 0.204 0.066 0.262 

Locus 1920 : 
2 alleles
3.6% missing data
   3   (0.847) 0.840 0.909 0.961 0.898 
   2   (0.153) 0.160 0.091 0.039 0.102 

Locus 1921 : 
2 alleles
3.6% missing data
   2   (0.858) 0.894 0.989 0.718 0.896 
   4   (0.142) 0.106 0.011 0.282 0.104 

Locus 1922 : 
2 alleles
4.3% missing data
   4   (0.766) 0.797 0.951 0.549 0.796 
   1   (0.234) 0.203 0.049 0.451 0.204 

Locus 1923 : 
2 alleles
9.4% missing data
   2   (0.467) 0.484 0.464 0.321 0.448 
   4   (0.533) 0.516 0.536 0.679 0.552 

Locus 1924 : 
2 alleles
12.3% missing data
   2   (0.848) 0.888 0.982 0.956 0.815 
   3   (0.152) 0.112 0.018 0.044 0.185 

Locus 1925 : 
2 alleles
13.8% missing data
   4   (0.913) 0.960 0.943 0.943 0.886 
   2   (0.087) 0.040 0.057 0.057 0.114 

Locus 1926 : 
2 alleles
6.5% missing data
   1   (0.908) 0.916 0.907 0.981 0.953 
   3   (0.092) 0.084 0.093 0.019 0.047 

Locus 1927 : 
2 alleles
4.3% missing data
   2   (0.913) 0.960 0.994 0.559 0.938 
   3   (0.087) 0.040 0.006 0.441 0.062 

Locus 1928 : 
2 alleles
10.1% missing data
   4   (0.808) 0.855 0.936 0.931 0.744 
   2   (0.192) 0.145 0.064 0.069 0.256 

Locus 1929 : 
2 alleles
5.1% missing data
   1   (0.936) 0.980 0.993 0.976 0.893 
   4   (0.064) 0.020 0.007 0.024 0.107 

Locus 1930 : 
2 alleles
5.1% missing data
   3   (0.900) 0.918 0.983 0.980 0.929 
   4   (0.100) 0.082 0.017 0.020 0.071 

Locus 1931 : 
2 alleles
11.6% missing data
   4   (0.909) 0.904 0.991 0.985 0.962 
   2   (0.091) 0.096 0.009 0.015 0.038 

Locus 1932 : 
2 alleles
2.9% missing data
   2   (0.746) 0.661 0.804 0.960 0.854 
   1   (0.254) 0.339 0.196 0.040 0.146 

Locus 1933 : 
2 alleles
15.9% missing data
   3   (0.593) 0.581 0.784 0.594 0.619 
   4   (0.407) 0.419 0.216 0.406 0.381 

Locus 1934 : 
2 alleles
3.6% missing data
   2   (0.089) 0.057 0.007 0.027 0.078 
   4   (0.911) 0.943 0.993 0.973 0.922 

Locus 1935 : 
2 alleles
10.9% missing data
   4   (0.863) 0.931 0.922 0.955 0.734 
   2   (0.137) 0.069 0.078 0.045 0.266 

Locus 1936 : 
2 alleles
10.9% missing data
   1   (0.939) 0.907 0.982 0.994 0.990 
   2   (0.061) 0.093 0.018 0.006 0.010 

Locus 1937 : 
2 alleles
2.9% missing data
   1   (0.839) 0.837 0.935 0.965 0.878 
   3   (0.161) 0.163 0.065 0.035 0.122 

Locus 1938 : 
2 alleles
5.1% missing data
   4   (0.944) 0.987 0.962 0.969 0.880 
   2   (0.056) 0.013 0.038 0.031 0.120 

Locus 1939 : 
2 alleles
1.4% missing data
   2   (0.110) 0.159 0.069 0.019 0.031 
   4   (0.890) 0.841 0.931 0.981 0.969 

Locus 1940 : 
2 alleles
2.2% missing data
   1   (0.919) 0.938 0.990 0.985 0.953 
   3   (0.081) 0.062 0.010 0.015 0.047 

Locus 1941 : 
2 alleles
5.1% missing data
   2   (0.910) 0.929 0.981 0.975 0.943 
   4   (0.090) 0.071 0.019 0.025 0.057 

Locus 1942 : 
2 alleles
4.3% missing data
   3   (0.904) 0.920 0.974 0.979 0.940 
   2   (0.096) 0.080 0.026 0.021 0.060 

Locus 1943 : 
2 alleles
2.2% missing data
   1   (0.870) 0.892 0.872 0.939 0.895 
   3   (0.130) 0.108 0.128 0.061 0.105 

Locus 1944 : 
2 alleles
6.5% missing data
   3   (0.784) 0.857 0.858 0.936 0.636 
   1   (0.216) 0.143 0.142 0.064 0.364 

Locus 1945 : 
2 alleles
8.7% missing data
   1   (0.426) 0.412 0.487 0.472 0.421 
   3   (0.574) 0.588 0.513 0.528 0.579 

Locus 1946 : 
2 alleles
10.9% missing data
   3   (0.882) 0.895 0.878 0.960 0.920 
   2   (0.118) 0.105 0.122 0.040 0.080 

Locus 1947 : 
2 alleles
13.0% missing data
   3   (0.903) 0.904 0.973 0.981 0.952 
   1   (0.097) 0.096 0.027 0.019 0.048 

Locus 1948 : 
2 alleles
0.7% missing data
   3   (0.809) 0.841 0.920 0.822 0.833 
   4   (0.191) 0.159 0.080 0.178 0.167 

Locus 1949 : 
2 alleles
15.2% missing data
   4   (0.823) 0.862 0.757 0.942 0.796 
   2   (0.177) 0.138 0.243 0.058 0.204 

Locus 1950 : 
2 alleles
0.0% missing data
   1   (0.917) 0.955 0.930 0.963 0.917 
   3   (0.083) 0.045 0.070 0.037 0.083 

Locus 1951 : 
2 alleles
11.6% missing data
   1   (0.770) 0.782 0.952 0.659 0.821 
   4   (0.230) 0.218 0.048 0.341 0.179 

Locus 1952 : 
2 alleles
12.3% missing data
   3   (0.146) 0.139 0.042 0.039 0.113 
   4   (0.854) 0.861 0.958 0.961 0.887 

Locus 1953 : 
2 alleles
2.9% missing data
   3   (0.920) 0.960 0.993 0.974 0.908 
   2   (0.080) 0.040 0.007 0.026 0.092 

Locus 1954 : 
2 alleles
13.0% missing data
   1   (0.716) 0.771 0.783 0.489 0.699 
   3   (0.284) 0.229 0.217 0.511 0.301 

Locus 1955 : 
2 alleles
16.7% missing data
   1   (0.871) 0.912 0.963 0.787 0.903 
   4   (0.129) 0.088 0.037 0.213 0.097 

Locus 1956 : 
2 alleles
8.7% missing data
   2   (0.891) 0.933 0.793 0.737 0.930 
   4   (0.109) 0.067 0.207 0.263 0.070 

Locus 1957 : 
2 alleles
12.3% missing data
   2   (0.898) 0.936 0.958 0.958 0.893 
   4   (0.102) 0.064 0.042 0.042 0.107 

Locus 1958 : 
2 alleles
5.8% missing data
   1   (0.118) 0.061 0.050 0.031 0.203 
   4   (0.882) 0.939 0.950 0.969 0.797 

Locus 1959 : 
2 alleles
6.5% missing data
   2   (0.897) 0.882 0.990 0.979 0.958 
   4   (0.103) 0.118 0.010 0.021 0.042 

Locus 1960 : 
2 alleles
12.3% missing data
   2   (0.842) 0.871 0.860 0.664 0.899 
   4   (0.158) 0.129 0.140 0.336 0.101 

Locus 1961 : 
2 alleles
2.9% missing data
   2   (0.882) 0.871 0.965 0.967 0.941 
   3   (0.118) 0.129 0.035 0.033 0.059 

Locus 1962 : 
2 alleles
4.3% missing data
   3   (0.904) 0.931 0.949 0.978 0.922 
   1   (0.096) 0.069 0.051 0.022 0.078 

Locus 1963 : 
2 alleles
13.8% missing data
   3   (0.926) 0.979 0.988 0.978 0.810 
   1   (0.074) 0.021 0.012 0.022 0.190 

Locus 1964 : 
2 alleles
0.7% missing data
   1   (0.084) 0.056 0.027 0.026 0.063 
   3   (0.916) 0.944 0.973 0.974 0.937 

Locus 1965 : 
2 alleles
15.2% missing data
   2   (0.454) 0.512 0.421 0.665 0.321 
   4   (0.546) 0.488 0.579 0.335 0.679 

Locus 1966 : 
2 alleles
5.1% missing data
   1   (0.800) 0.821 0.852 0.654 0.859 
   2   (0.200) 0.179 0.148 0.346 0.141 

Locus 1967 : 
2 alleles
2.2% missing data
   2   (0.121) 0.134 0.005 0.024 0.062 
   4   (0.879) 0.866 0.995 0.976 0.938 

Locus 1968 : 
2 alleles
5.1% missing data
   2   (0.920) 0.966 0.967 0.968 0.886 
   4   (0.080) 0.034 0.033 0.032 0.114 

Locus 1969 : 
2 alleles
5.8% missing data
   3   (0.130) 0.110 0.137 0.065 0.101 
   4   (0.870) 0.890 0.863 0.935 0.899 

Locus 1970 : 
2 alleles
7.2% missing data
   2   (0.684) 0.780 0.899 0.245 0.586 
   4   (0.316) 0.220 0.101 0.755 0.414 

Locus 1971 : 
2 alleles
5.1% missing data
   4   (0.591) 0.649 0.346 0.496 0.541 
   2   (0.409) 0.351 0.654 0.504 0.459 

Locus 1972 : 
2 alleles
3.6% missing data
   2   (0.822) 0.872 0.935 0.638 0.830 
   4   (0.178) 0.128 0.065 0.362 0.170 

Locus 1973 : 
2 alleles
18.8% missing data
   2   (0.822) 0.847 0.904 0.869 0.829 
   4   (0.178) 0.153 0.096 0.131 0.171 

Locus 1974 : 
2 alleles
5.8% missing data
   1   (0.192) 0.275 0.212 0.184 0.058 
   3   (0.808) 0.725 0.788 0.816 0.942 

Locus 1975 : 
2 alleles
12.3% missing data
   3   (0.886) 0.938 0.966 0.685 0.897 
   1   (0.114) 0.062 0.034 0.315 0.103 

Locus 1976 : 
2 alleles
2.2% missing data
   2   (0.905) 0.937 0.980 0.966 0.916 
   4   (0.095) 0.063 0.020 0.034 0.084 

Locus 1977 : 
2 alleles
11.6% missing data
   4   (0.934) 0.980 0.922 0.975 0.889 
   2   (0.066) 0.020 0.078 0.025 0.111 

Locus 1978 : 
2 alleles
18.8% missing data
   1   (0.873) 0.915 0.948 0.958 0.845 
   3   (0.127) 0.085 0.052 0.042 0.155 

Locus 1979 : 
2 alleles
4.3% missing data
   1   (0.837) 0.835 0.950 0.962 0.875 
   3   (0.163) 0.165 0.050 0.038 0.125 

Locus 1980 : 
2 alleles
13.0% missing data
   1   (0.874) 0.873 0.635 0.967 0.931 
   3   (0.126) 0.127 0.365 0.033 0.069 

Locus 1981 : 
2 alleles
12.3% missing data
   1   (0.750) 0.703 0.889 0.929 0.823 
   3   (0.250) 0.297 0.111 0.071 0.177 

Locus 1982 : 
2 alleles
2.2% missing data
   3   (0.736) 0.803 0.751 0.379 0.713 
   4   (0.264) 0.197 0.249 0.621 0.287 

Locus 1983 : 
2 alleles
1.4% missing data
   2   (0.621) 0.621 0.850 0.682 0.631 
   4   (0.379) 0.379 0.150 0.318 0.369 

Locus 1984 : 
2 alleles
13.0% missing data
   3   (0.364) 0.607 0.209 0.085 0.110 
   4   (0.636) 0.393 0.791 0.915 0.890 

Locus 1985 : 
2 alleles
14.5% missing data
   3   (0.458) 0.436 0.443 0.841 0.423 
   1   (0.542) 0.564 0.557 0.159 0.577 

Locus 1986 : 
2 alleles
12.3% missing data
   4   (0.924) 0.916 0.981 0.987 0.977 
   2   (0.076) 0.084 0.019 0.013 0.023 

Locus 1987 : 
2 alleles
2.2% missing data
   2   (0.933) 0.986 0.897 0.581 0.912 
   4   (0.067) 0.014 0.103 0.419 0.088 

Locus 1988 : 
2 alleles
2.9% missing data
   1   (0.723) 0.775 0.575 0.561 0.721 
   3   (0.277) 0.225 0.425 0.439 0.279 

Locus 1989 : 
2 alleles
3.6% missing data
   4   (0.892) 0.941 0.897 0.950 0.858 
   1   (0.108) 0.059 0.103 0.050 0.142 

Locus 1990 : 
2 alleles
11.6% missing data
   3   (0.726) 0.764 0.530 0.913 0.680 
   1   (0.274) 0.236 0.470 0.087 0.320 

Locus 1991 : 
2 alleles
3.6% missing data
   2   (0.611) 0.643 0.788 0.513 0.587 
   4   (0.389) 0.357 0.212 0.487 0.413 

Locus 1992 : 
2 alleles
7.2% missing data
   3   (0.475) 0.498 0.236 0.668 0.421 
   1   (0.525) 0.502 0.764 0.332 0.579 

Locus 1993 : 
2 alleles
5.1% missing data
   3   (0.864) 0.897 0.953 0.958 0.857 
   1   (0.136) 0.103 0.047 0.042 0.143 

Locus 1994 : 
2 alleles
2.9% missing data
   3   (0.864) 0.903 0.883 0.962 0.847 
   1   (0.136) 0.097 0.117 0.038 0.153 

Locus 1995 : 
2 alleles
6.5% missing data
   1   (0.907) 0.918 0.933 0.975 0.950 
   3   (0.093) 0.082 0.067 0.025 0.050 

Locus 1996 : 
2 alleles
5.1% missing data
   3   (0.903) 0.933 0.846 0.967 0.923 
   1   (0.097) 0.067 0.154 0.033 0.077 

Locus 1997 : 
2 alleles
10.9% missing data
   3   (0.890) 0.901 0.983 0.972 0.926 
   1   (0.110) 0.099 0.017 0.028 0.074 

Locus 1998 : 
2 alleles
10.1% missing data
   1   (0.699) 0.759 0.606 0.916 0.581 
   3   (0.301) 0.241 0.394 0.084 0.419 

Locus 1999 : 
2 alleles
11.6% missing data
   3   (0.904) 0.918 0.990 0.960 0.944 
   1   (0.096) 0.082 0.010 0.040 0.056 

Locus 2000 : 
2 alleles
0.0% missing data
   4   (0.916) 0.944 0.981 0.980 0.937 
   1   (0.084) 0.056 0.019 0.020 0.063 

Locus 2001 : 
2 alleles
1.4% missing data
   4   (0.806) 0.805 0.947 0.756 0.881 
   2   (0.194) 0.195 0.053 0.244 0.119 

Locus 2002 : 
2 alleles
15.9% missing data
   4   (0.952) 0.993 0.996 0.652 0.934 
   1   (0.048) 0.007 0.004 0.348 0.066 

Locus 2003 : 
2 alleles
13.0% missing data
   4   (0.129) 0.165 0.024 0.037 0.053 
   2   (0.871) 0.835 0.976 0.963 0.947 

Locus 2004 : 
2 alleles
7.2% missing data
   2   (0.838) 0.858 0.954 0.625 0.901 
   4   (0.162) 0.142 0.046 0.375 0.099 

Locus 2005 : 
2 alleles
10.9% missing data
   4   (0.900) 0.936 0.955 0.978 0.893 
   2   (0.100) 0.064 0.045 0.022 0.107 

Locus 2006 : 
2 alleles
2.2% missing data
   4   (0.630) 0.643 0.839 0.864 0.575 
   1   (0.370) 0.357 0.161 0.136 0.425 

Locus 2007 : 
2 alleles
2.2% missing data
   1   (0.853) 0.868 0.898 0.710 0.922 
   4   (0.147) 0.132 0.102 0.290 0.078 

Locus 2008 : 
2 alleles
10.1% missing data
   1   (0.885) 0.903 0.844 0.973 0.916 
   2   (0.115) 0.097 0.156 0.027 0.084 

Locus 2009 : 
2 alleles
18.1% missing data
   2   (0.892) 0.941 0.948 0.805 0.909 
   1   (0.108) 0.059 0.052 0.195 0.091 

Locus 2010 : 
2 alleles
2.9% missing data
   2   (0.201) 0.207 0.156 0.386 0.112 
   4   (0.799) 0.793 0.844 0.614 0.888 

Locus 2011 : 
2 alleles
13.8% missing data
   2   (0.831) 0.854 0.867 0.711 0.887 
   4   (0.169) 0.146 0.133 0.289 0.113 

Locus 2012 : 
2 alleles
11.6% missing data
   1   (0.912) 0.910 0.989 0.984 0.964 
   3   (0.088) 0.090 0.011 0.016 0.036 

Locus 2013 : 
2 alleles
14.5% missing data
   2   (0.441) 0.561 0.340 0.246 0.269 
   3   (0.559) 0.439 0.660 0.754 0.731 

Locus 2014 : 
2 alleles
10.9% missing data
   1   (0.889) 0.903 0.862 0.969 0.930 
   4   (0.111) 0.097 0.138 0.031 0.070 

Locus 2015 : 
2 alleles
5.1% missing data
   2   (0.703) 0.695 0.709 0.534 0.784 
   1   (0.297) 0.305 0.291 0.466 0.216 

Locus 2016 : 
2 alleles
2.9% missing data
   4   (0.909) 0.948 0.941 0.966 0.908 
   2   (0.091) 0.052 0.059 0.034 0.092 

Locus 2017 : 
2 alleles
2.2% missing data
   2   (0.904) 0.931 0.990 0.784 0.956 
   1   (0.096) 0.069 0.010 0.216 0.044 

Locus 2018 : 
2 alleles
3.6% missing data
   4   (0.804) 0.914 0.750 0.281 0.667 
   2   (0.196) 0.086 0.250 0.719 0.333 

Locus 2019 : 
2 alleles
4.3% missing data
   1   (0.853) 0.864 0.694 0.767 0.927 
   3   (0.147) 0.136 0.306 0.233 0.073 

Locus 2020 : 
2 alleles
5.1% missing data
   2   (0.881) 0.856 0.969 0.857 0.968 
   3   (0.119) 0.144 0.031 0.143 0.032 

Locus 2021 : 
2 alleles
13.0% missing data
   1   (0.833) 0.796 0.953 0.958 0.909 
   3   (0.167) 0.204 0.047 0.042 0.091 

Locus 2022 : 
2 alleles
2.2% missing data
   4   (0.916) 0.921 0.985 0.985 0.962 
   2   (0.084) 0.079 0.015 0.015 0.038 

Locus 2023 : 
2 alleles
15.9% missing data
   4   (0.724) 0.733 0.779 0.938 0.708 
   2   (0.276) 0.267 0.221 0.062 0.292 

Locus 2024 : 
2 alleles
5.1% missing data
   4   (0.917) 0.887 0.992 0.988 0.980 
   1   (0.083) 0.113 0.008 0.012 0.020 

Locus 2025 : 
2 alleles
4.3% missing data
   1   (0.089) 0.068 0.029 0.032 0.056 
   2   (0.911) 0.932 0.971 0.968 0.944 

Locus 2026 : 
2 alleles
6.5% missing data
   2   (0.841) 0.854 0.976 0.959 0.859 
   4   (0.159) 0.146 0.024 0.041 0.141 

Locus 2027 : 
2 alleles
15.9% missing data
   4   (0.913) 0.947 0.975 0.613 0.961 
   2   (0.087) 0.053 0.025 0.387 0.039 

Locus 2028 : 
2 alleles
0.7% missing data
   2   (0.922) 0.967 0.971 0.970 0.892 
   4   (0.078) 0.033 0.029 0.030 0.108 

Locus 2029 : 
2 alleles
14.5% missing data
   4   (0.937) 0.904 0.991 0.994 0.989 
   2   (0.063) 0.096 0.009 0.006 0.011 

Locus 2030 : 
2 alleles
13.0% missing data
   3   (0.510) 0.563 0.327 0.208 0.485 
   1   (0.490) 0.437 0.673 0.792 0.515 

Locus 2031 : 
2 alleles
11.6% missing data
   2   (0.746) 0.738 0.758 0.624 0.832 
   4   (0.254) 0.262 0.242 0.376 0.168 

Locus 2032 : 
2 alleles
2.9% missing data
   2   (0.921) 0.923 0.858 0.986 0.973 
   4   (0.079) 0.077 0.142 0.014 0.027 

Locus 2033 : 
2 alleles
4.3% missing data
   2   (0.498) 0.587 0.542 0.167 0.399 
   4   (0.502) 0.413 0.458 0.833 0.601 

Locus 2034 : 
2 alleles
1.4% missing data
   2   (0.922) 0.900 0.993 0.990 0.981 
   1   (0.078) 0.100 0.007 0.010 0.019 

Locus 2035 : 
2 alleles
13.0% missing data
   3   (0.906) 0.965 0.910 0.964 0.802 
   1   (0.094) 0.035 0.090 0.036 0.198 

Locus 2036 : 
2 alleles
5.8% missing data
   2   (0.906) 0.922 0.992 0.974 0.942 
   4   (0.094) 0.078 0.008 0.026 0.058 

Locus 2037 : 
2 alleles
11.6% missing data
   2   (0.883) 0.878 0.962 0.970 0.937 
   4   (0.117) 0.122 0.038 0.030 0.063 

Locus 2038 : 
2 alleles
2.9% missing data
   2   (0.916) 0.944 0.989 0.572 0.969 
   4   (0.084) 0.056 0.011 0.428 0.031 

Locus 2039 : 
2 alleles
2.9% missing data
   2   (0.722) 0.748 0.933 0.906 0.671 
   4   (0.278) 0.252 0.067 0.094 0.329 

Locus 2040 : 
2 alleles
3.6% missing data
   4   (0.941) 0.903 0.998 0.995 0.992 
   2   (0.059) 0.097 0.002 0.005 0.008 

Locus 2041 : 
2 alleles
2.2% missing data
   3   (0.784) 0.790 0.893 0.935 0.795 
   1   (0.216) 0.210 0.107 0.065 0.205 

Locus 2042 : 
2 alleles
5.8% missing data
   1   (0.921) 0.948 0.972 0.985 0.942 
   4   (0.079) 0.052 0.028 0.015 0.058 

Locus 2043 : 
2 alleles
14.5% missing data
   1   (0.691) 0.826 0.381 0.519 0.489 
   3   (0.309) 0.174 0.619 0.481 0.511 

Locus 2044 : 
2 alleles
4.3% missing data
   4   (0.894) 0.874 0.958 0.977 0.958 
   2   (0.106) 0.126 0.042 0.023 0.042 

Locus 2045 : 
2 alleles
5.8% missing data
   4   (0.494) 0.540 0.346 0.206 0.474 
   3   (0.506) 0.460 0.654 0.794 0.526 

Locus 2046 : 
2 alleles
5.1% missing data
   1   (0.914) 0.948 0.984 0.975 0.922 
   3   (0.086) 0.052 0.016 0.025 0.078 

Locus 2047 : 
2 alleles
2.9% missing data
   1   (0.900) 0.986 0.930 0.172 0.582 
   4   (0.100) 0.014 0.070 0.828 0.418 

Locus 2048 : 
2 alleles
2.9% missing data
   3   (0.910) 0.953 0.885 0.981 0.890 
   1   (0.090) 0.047 0.115 0.019 0.110 

Locus 2049 : 
2 alleles
12.3% missing data
   1   (0.898) 0.935 0.977 0.969 0.893 
   3   (0.102) 0.065 0.023 0.031 0.107 

Locus 2050 : 
2 alleles
12.3% missing data
   3   (0.795) 0.873 0.725 0.657 0.715 
   2   (0.205) 0.127 0.275 0.343 0.285 

Locus 2051 : 
2 alleles
8.0% missing data
   2   (0.912) 0.920 0.885 0.981 0.960 
   4   (0.088) 0.080 0.115 0.019 0.040 

Locus 2052 : 
2 alleles
5.1% missing data
   1   (0.730) 0.714 0.821 0.929 0.757 
   3   (0.270) 0.286 0.179 0.071 0.243 

Locus 2053 : 
2 alleles
15.2% missing data
   3   (0.837) 0.885 0.912 0.559 0.863 
   1   (0.163) 0.115 0.088 0.441 0.137 

Locus 2054 : 
2 alleles
5.8% missing data
   3   (0.784) 0.803 0.936 0.779 0.823 
   1   (0.216) 0.197 0.064 0.221 0.177 

Locus 2055 : 
2 alleles
5.1% missing data
   4   (0.881) 0.909 0.989 0.966 0.889 
   1   (0.119) 0.091 0.011 0.034 0.111 

Locus 2056 : 
2 alleles
14.5% missing data
   4   (0.921) 0.972 0.944 0.885 0.873 
   2   (0.079) 0.028 0.056 0.115 0.127 

Locus 2057 : 
2 alleles
13.8% missing data
   2   (0.912) 0.965 0.957 0.955 0.850 
   4   (0.088) 0.035 0.043 0.045 0.150 

Locus 2058 : 
2 alleles
5.8% missing data
   4   (0.137) 0.141 0.101 0.032 0.086 
   2   (0.863) 0.859 0.899 0.968 0.914 

Locus 2059 : 
2 alleles
5.1% missing data
   2   (0.889) 0.923 0.767 0.960 0.901 
   4   (0.111) 0.077 0.233 0.040 0.099 

Locus 2060 : 
2 alleles
12.3% missing data
   1   (0.895) 0.888 0.986 0.975 0.950 
   4   (0.105) 0.112 0.014 0.025 0.050 

Locus 2061 : 
2 alleles
6.5% missing data
   1   (0.811) 0.780 0.863 0.951 0.881 
   3   (0.189) 0.220 0.137 0.049 0.119 

Locus 2062 : 
2 alleles
11.6% missing data
   2   (0.891) 0.929 0.961 0.961 0.882 
   4   (0.109) 0.071 0.039 0.039 0.118 

Locus 2063 : 
2 alleles
14.5% missing data
   3   (0.888) 0.915 0.947 0.912 0.912 
   4   (0.112) 0.085 0.053 0.088 0.088 

Locus 2064 : 
2 alleles
13.0% missing data
   4   (0.907) 0.925 0.961 0.981 0.938 
   2   (0.093) 0.075 0.039 0.019 0.062 

Locus 2065 : 
2 alleles
12.3% missing data
   4   (0.134) 0.226 0.020 0.018 0.036 
   2   (0.866) 0.774 0.980 0.982 0.964 

Locus 2066 : 
2 alleles
4.3% missing data
   4   (0.898) 0.933 0.979 0.979 0.895 
   2   (0.102) 0.067 0.021 0.021 0.105 

Locus 2067 : 
2 alleles
8.0% missing data
   3   (0.924) 0.966 0.756 0.965 0.920 
   1   (0.076) 0.034 0.244 0.035 0.080 

Locus 2068 : 
2 alleles
12.3% missing data
   1   (0.913) 0.942 0.958 0.946 0.936 
   3   (0.087) 0.058 0.042 0.054 0.064 

Locus 2069 : 
2 alleles
8.0% missing data
   4   (0.872) 0.907 0.590 0.967 0.883 
   2   (0.128) 0.093 0.410 0.033 0.117 

Locus 2070 : 
2 alleles
0.0% missing data
   3   (0.916) 0.933 0.807 0.983 0.953 
   4   (0.084) 0.067 0.193 0.017 0.047 

Locus 2071 : 
2 alleles
9.4% missing data
   1   (0.141) 0.115 0.073 0.036 0.138 
   3   (0.859) 0.885 0.927 0.964 0.862 

Locus 2072 : 
2 alleles
3.6% missing data
   2   (0.847) 0.930 0.989 0.589 0.758 
   4   (0.153) 0.070 0.011 0.411 0.242 

Locus 2073 : 
2 alleles
10.9% missing data
   2   (0.879) 0.905 0.712 0.889 0.911 
   4   (0.121) 0.095 0.288 0.111 0.089 

Locus 2074 : 
2 alleles
6.5% missing data
   4   (0.879) 0.942 0.984 0.959 0.760 
   2   (0.121) 0.058 0.016 0.041 0.240 

Locus 2075 : 
2 alleles
2.9% missing data
   4   (0.873) 0.921 0.948 0.781 0.891 
   1   (0.127) 0.079 0.052 0.219 0.109 

Locus 2076 : 
2 alleles
13.0% missing data
   4   (0.785) 0.797 0.323 0.653 0.874 
   2   (0.215) 0.203 0.677 0.347 0.126 

Locus 2077 : 
2 alleles
2.2% missing data
   1   (0.855) 0.809 0.949 0.967 0.939 
   3   (0.145) 0.191 0.051 0.033 0.061 

Locus 2078 : 
2 alleles
11.6% missing data
   1   (0.603) 0.677 0.319 0.506 0.527 
   3   (0.397) 0.323 0.681 0.494 0.473 

Locus 2079 : 
2 alleles
1.4% missing data
   3   (0.910) 0.910 0.995 0.883 0.978 
   1   (0.090) 0.090 0.005 0.117 0.022 

Locus 2080 : 
2 alleles
17.4% missing data
   3   (0.699) 0.757 0.826 0.529 0.658 
   1   (0.301) 0.243 0.174 0.471 0.342 

Locus 2081 : 
2 alleles
12.3% missing data
   3   (0.885) 0.884 0.983 0.965 0.936 
   1   (0.115) 0.116 0.017 0.035 0.064 

Locus 2082 : 
2 alleles
5.8% missing data
   1   (0.340) 0.323 0.237 0.165 0.377 
   3   (0.660) 0.677 0.763 0.835 0.623 

Locus 2083 : 
2 alleles
4.3% missing data
   3   (0.816) 0.851 0.899 0.926 0.792 
   2   (0.184) 0.149 0.101 0.074 0.208 

Locus 2084 : 
2 alleles
5.8% missing data
   2   (0.629) 0.608 0.619 0.876 0.645 
   4   (0.371) 0.392 0.381 0.124 0.355 

Locus 2085 : 
2 alleles
5.8% missing data
   1   (0.518) 0.548 0.658 0.206 0.514 
   3   (0.482) 0.452 0.342 0.794 0.486 

Locus 2086 : 
2 alleles
5.8% missing data
   4   (0.883) 0.911 0.988 0.744 0.935 
   2   (0.117) 0.089 0.012 0.256 0.065 

Locus 2087 : 
2 alleles
12.3% missing data
   4   (0.678) 0.917 0.272 0.110 0.197 
   1   (0.322) 0.083 0.728 0.890 0.803 

Locus 2088 : 
2 alleles
4.3% missing data
   3   (0.686) 0.753 0.694 0.504 0.635 
   2   (0.314) 0.247 0.306 0.496 0.365 

Locus 2089 : 
2 alleles
5.8% missing data
   3   (0.906) 0.935 0.992 0.960 0.924 
   1   (0.094) 0.065 0.008 0.040 0.076 

Locus 2090 : 
2 alleles
11.6% missing data
   4   (0.917) 0.920 0.979 0.983 0.965 
   3   (0.083) 0.080 0.021 0.017 0.035 

Locus 2091 : 
2 alleles
11.6% missing data
   2   (0.836) 0.873 0.949 0.943 0.808 
   4   (0.164) 0.127 0.051 0.057 0.192 

Locus 2092 : 
2 alleles
1.4% missing data
   3   (0.831) 0.837 0.676 0.963 0.869 
   1   (0.169) 0.163 0.324 0.037 0.131 

Locus 2093 : 
2 alleles
1.4% missing data
   2   (0.819) 0.831 0.861 0.918 0.843 
   4   (0.181) 0.169 0.139 0.082 0.157 

Locus 2094 : 
2 alleles
5.1% missing data
   1   (0.911) 0.960 0.984 0.748 0.930 
   3   (0.089) 0.040 0.016 0.252 0.070 

Locus 2095 : 
2 alleles
2.9% missing data
   3   (0.888) 0.924 0.942 0.954 0.887 
   1   (0.112) 0.076 0.058 0.046 0.113 

Locus 2096 : 
2 alleles
8.7% missing data
   1   (0.304) 0.315 0.086 0.070 0.308 
   3   (0.696) 0.685 0.914 0.930 0.692 

Locus 2097 : 
2 alleles
12.3% missing data
   2   (0.801) 0.855 0.836 0.925 0.730 
   4   (0.199) 0.145 0.164 0.075 0.270 

Locus 2098 : 
2 alleles
11.6% missing data
   2   (0.897) 0.941 0.931 0.967 0.874 
   4   (0.103) 0.059 0.069 0.033 0.126 

Locus 2099 : 
2 alleles
6.5% missing data
   2   (0.915) 0.909 0.997 0.818 0.984 
   4   (0.085) 0.091 0.003 0.182 0.016 

Locus 2100 : 
2 alleles
17.4% missing data
   2   (0.907) 0.944 0.985 0.942 0.908 
   1   (0.093) 0.056 0.015 0.058 0.092 

Locus 2101 : 
2 alleles
1.4% missing data
   3   (0.864) 0.869 0.966 0.954 0.905 
   1   (0.136) 0.131 0.034 0.046 0.095 

Locus 2102 : 
2 alleles
3.6% missing data
   4   (0.649) 0.695 0.890 0.457 0.614 
   2   (0.351) 0.305 0.110 0.543 0.386 

Locus 2103 : 
2 alleles
2.9% missing data
   4   (0.889) 0.907 0.977 0.682 0.955 
   2   (0.111) 0.093 0.023 0.318 0.045 

Locus 2104 : 
2 alleles
2.9% missing data
   3   (0.908) 0.966 0.694 0.971 0.833 
   1   (0.092) 0.034 0.306 0.029 0.167 

Locus 2105 : 
2 alleles
4.3% missing data
   4   (0.881) 0.933 0.977 0.959 0.821 
   1   (0.119) 0.067 0.023 0.041 0.179 

Locus 2106 : 
2 alleles
6.5% missing data
   1   (0.927) 0.973 0.657 0.960 0.913 
   3   (0.073) 0.027 0.343 0.040 0.087 

Locus 2107 : 
2 alleles
11.6% missing data
   3   (0.073) 0.079 0.003 0.009 0.022 
   4   (0.927) 0.921 0.997 0.991 0.978 

Locus 2108 : 
2 alleles
4.3% missing data
   1   (0.576) 0.569 0.872 0.557 0.590 
   3   (0.424) 0.431 0.128 0.443 0.410 

Locus 2109 : 
2 alleles
7.2% missing data
   4   (0.766) 0.884 0.726 0.901 0.479 
   1   (0.234) 0.116 0.274 0.099 0.521 

Locus 2110 : 
2 alleles
0.7% missing data
   1   (0.891) 0.838 0.993 0.983 0.970 
   3   (0.109) 0.162 0.007 0.017 0.030 

Locus 2111 : 
2 alleles
4.3% missing data
   2   (0.601) 0.512 0.601 0.862 0.717 
   4   (0.399) 0.488 0.399 0.138 0.283 

Locus 2112 : 
2 alleles
11.6% missing data
   1   (0.939) 0.907 0.995 0.994 0.990 
   3   (0.061) 0.093 0.005 0.006 0.010 

Locus 2113 : 
2 alleles
4.3% missing data
   2   (0.452) 0.419 0.378 0.271 0.535 
   4   (0.548) 0.581 0.622 0.729 0.465 

Locus 2114 : 
2 alleles
5.1% missing data
   1   (0.234) 0.304 0.123 0.050 0.136 
   2   (0.766) 0.696 0.877 0.950 0.864 

Locus 2115 : 
2 alleles
5.1% missing data
   3   (0.933) 0.979 0.888 0.970 0.887 
   1   (0.067) 0.021 0.112 0.030 0.113 

Locus 2116 : 
2 alleles
3.6% missing data
   4   (0.774) 0.821 0.877 0.540 0.784 
   3   (0.226) 0.179 0.123 0.460 0.216 

Locus 2117 : 
2 alleles
13.0% missing data
   3   (0.915) 0.890 0.983 0.987 0.976 
   1   (0.085) 0.110 0.017 0.013 0.024 

Locus 2118 : 
2 alleles
15.9% missing data
   3   (0.935) 0.979 0.878 0.949 0.905 
   1   (0.065) 0.021 0.122 0.051 0.095 

Locus 2119 : 
2 alleles
2.9% missing data
   1   (0.165) 0.209 0.014 0.041 0.084 
   3   (0.835) 0.791 0.986 0.959 0.916 

Locus 2120 : 
2 alleles
13.0% missing data
   4   (0.453) 0.354 0.879 0.152 0.644 
   2   (0.547) 0.646 0.121 0.848 0.356 

Locus 2121 : 
2 alleles
12.3% missing data
   3   (0.879) 0.903 0.910 0.867 0.910 
   1   (0.121) 0.097 0.090 0.133 0.090 

Locus 2122 : 
2 alleles
18.1% missing data
   2   (0.077) 0.084 0.038 0.014 0.024 
   4   (0.923) 0.916 0.962 0.986 0.976 

Locus 2123 : 
2 alleles
6.5% missing data
   1   (0.517) 0.647 0.241 0.416 0.325 
   4   (0.483) 0.353 0.759 0.584 0.675 

Locus 2124 : 
2 alleles
4.3% missing data
   4   (0.938) 0.893 0.993 0.995 0.991 
   2   (0.062) 0.107 0.007 0.005 0.009 

Locus 2125 : 
2 alleles
11.6% missing data
   4   (0.844) 0.803 0.984 0.969 0.919 
   2   (0.156) 0.197 0.016 0.031 0.081 

Locus 2126 : 
2 alleles
6.5% missing data
   2   (0.684) 0.681 0.923 0.909 0.667 
   4   (0.316) 0.319 0.077 0.091 0.333 

Locus 2127 : 
2 alleles
2.9% missing data
   2   (0.884) 0.911 0.873 0.959 0.901 
   4   (0.116) 0.089 0.127 0.041 0.099 

Locus 2128 : 
2 alleles
10.9% missing data
   2   (0.944) 0.992 0.976 0.601 0.898 
   4   (0.056) 0.008 0.024 0.399 0.102 

Locus 2129 : 
2 alleles
2.2% missing data
   2   (0.837) 0.889 0.886 0.958 0.767 
   4   (0.163) 0.111 0.114 0.042 0.233 

Locus 2130 : 
2 alleles
2.9% missing data
   3   (0.741) 0.790 0.975 0.243 0.760 
   1   (0.259) 0.210 0.025 0.757 0.240 

Locus 2131 : 
2 alleles
12.3% missing data
   4   (0.895) 0.901 0.914 0.978 0.939 
   3   (0.105) 0.099 0.086 0.022 0.061 

Locus 2132 : 
2 alleles
2.9% missing data
   2   (0.913) 0.948 0.993 0.977 0.915 
   3   (0.087) 0.052 0.007 0.023 0.085 

Locus 2133 : 
2 alleles
5.8% missing data
   1   (0.773) 0.761 0.910 0.896 0.817 
   3   (0.227) 0.239 0.090 0.104 0.183 

Locus 2134 : 
2 alleles
13.0% missing data
   4   (0.881) 0.911 0.935 0.954 0.889 
   2   (0.119) 0.089 0.065 0.046 0.111 

Locus 2135 : 
2 alleles
6.5% missing data
   1   (0.750) 0.758 0.863 0.927 0.746 
   3   (0.250) 0.242 0.137 0.073 0.254 

Locus 2136 : 
2 alleles
2.2% missing data
   3   (0.846) 0.885 0.969 0.516 0.888 
   1   (0.154) 0.115 0.031 0.484 0.112 

Locus 2137 : 
2 alleles
10.1% missing data
   3   (0.944) 0.992 0.970 0.706 0.885 
   4   (0.056) 0.008 0.030 0.294 0.115 

Locus 2138 : 
2 alleles
18.1% missing data
   1   (0.140) 0.135 0.481 0.042 0.086 
   3   (0.860) 0.865 0.519 0.958 0.914 

Locus 2139 : 
2 alleles
10.1% missing data
   1   (0.879) 0.866 0.969 0.970 0.938 
   3   (0.121) 0.134 0.031 0.030 0.062 

Locus 2140 : 
2 alleles
2.2% missing data
   1   (0.102) 0.069 0.017 0.312 0.052 
   2   (0.898) 0.931 0.983 0.688 0.948 

Locus 2141 : 
2 alleles
13.0% missing data
   1   (0.816) 0.823 0.859 0.892 0.853 
   2   (0.184) 0.177 0.141 0.108 0.147 

Locus 2142 : 
2 alleles
3.6% missing data
   3   (0.907) 0.959 0.961 0.933 0.854 
   1   (0.093) 0.041 0.039 0.067 0.146 

Locus 2143 : 
2 alleles
13.0% missing data
   1   (0.541) 0.599 0.518 0.500 0.457 
   3   (0.459) 0.401 0.482 0.500 0.543 

Locus 2144 : 
2 alleles
6.5% missing data
   2   (0.891) 0.922 0.985 0.918 0.907 
   4   (0.109) 0.078 0.015 0.082 0.093 

Locus 2145 : 
2 alleles
2.9% missing data
   2   (0.933) 0.878 0.981 0.995 0.991 
   4   (0.067) 0.122 0.019 0.005 0.009 

Locus 2146 : 
2 alleles
10.1% missing data
   2   (0.795) 0.644 0.968 0.965 0.937 
   1   (0.205) 0.356 0.032 0.035 0.063 

Locus 2147 : 
2 alleles
3.6% missing data
   3   (0.641) 0.587 0.938 0.842 0.704 
   4   (0.359) 0.413 0.062 0.158 0.296 

Locus 2148 : 
2 alleles
13.0% missing data
   1   (0.900) 0.929 0.957 0.974 0.916 
   3   (0.100) 0.071 0.043 0.026 0.084 

Locus 2149 : 
2 alleles
13.8% missing data
   3   (0.643) 0.551 0.751 0.538 0.809 
   2   (0.357) 0.449 0.249 0.462 0.191 

Locus 2150 : 
2 alleles
2.2% missing data
   3   (0.922) 0.898 0.996 0.993 0.980 
   4   (0.078) 0.102 0.004 0.007 0.020 

Locus 2151 : 
2 alleles
13.8% missing data
   3   (0.914) 0.948 0.981 0.719 0.958 
   4   (0.086) 0.052 0.019 0.281 0.042 

Locus 2152 : 
2 alleles
12.3% missing data
   1   (0.772) 0.760 0.949 0.948 0.799 
   3   (0.228) 0.240 0.051 0.052 0.201 

Locus 2153 : 
2 alleles
11.6% missing data
   2   (0.759) 0.781 0.924 0.700 0.789 
   4   (0.241) 0.219 0.076 0.300 0.211 

Locus 2154 : 
2 alleles
4.3% missing data
   3   (0.496) 0.504 0.327 0.292 0.518 
   2   (0.504) 0.496 0.673 0.708 0.482 

Locus 2155 : 
2 alleles
16.7% missing data
   2   (0.277) 0.211 0.254 0.735 0.286 
   4   (0.723) 0.789 0.746 0.265 0.714 

Locus 2156 : 
2 alleles
13.8% missing data
   4   (0.712) 0.718 0.880 0.925 0.688 
   3   (0.288) 0.282 0.120 0.075 0.312 

Locus 2157 : 
2 alleles
1.4% missing data
   3   (0.949) 0.993 0.998 0.650 0.916 
   1   (0.051) 0.007 0.002 0.350 0.084 

Locus 2158 : 
2 alleles
10.1% missing data
   2   (0.941) 0.913 0.994 0.995 0.991 
   4   (0.059) 0.087 0.006 0.005 0.009 

Locus 2159 : 
2 alleles
13.0% missing data
   1   (0.833) 0.839 0.954 0.871 0.875 
   3   (0.167) 0.161 0.046 0.129 0.125 

Locus 2160 : 
2 alleles
2.9% missing data
   3   (0.907) 0.913 0.996 0.984 0.951 
   1   (0.093) 0.087 0.004 0.016 0.049 

Locus 2161 : 
2 alleles
7.2% missing data
   4   (0.897) 0.922 0.986 0.978 0.915 
   2   (0.103) 0.078 0.014 0.022 0.085 

Locus 2162 : 
2 alleles
5.8% missing data
   2   (0.339) 0.299 0.324 0.751 0.312 
   4   (0.661) 0.701 0.676 0.249 0.688 

Locus 2163 : 
2 alleles
2.2% missing data
   2   (0.876) 0.893 0.947 0.967 0.903 
   4   (0.124) 0.107 0.053 0.033 0.097 

Locus 2164 : 
2 alleles
8.0% missing data
   2   (0.471) 0.473 0.614 0.152 0.510 
   4   (0.529) 0.527 0.386 0.848 0.490 

Locus 2165 : 
2 alleles
5.8% missing data
   2   (0.494) 0.409 0.362 0.893 0.576 
   3   (0.506) 0.591 0.638 0.107 0.424 

Locus 2166 : 
2 alleles
10.1% missing data
   4   (0.913) 0.953 0.985 0.979 0.899 
   2   (0.087) 0.047 0.015 0.021 0.101 

Locus 2167 : 
2 alleles
5.1% missing data
   3   (0.912) 0.948 0.963 0.960 0.917 
   1   (0.088) 0.052 0.037 0.040 0.083 

Locus 2168 : 
2 alleles
12.3% missing data
   4   (0.901) 0.913 0.944 0.967 0.942 
   2   (0.099) 0.087 0.056 0.033 0.058 

Locus 2169 : 
2 alleles
17.4% missing data
   1   (0.792) 0.727 0.833 0.956 0.889 
   4   (0.208) 0.273 0.167 0.044 0.111 

Locus 2170 : 
2 alleles
8.7% missing data
   2   (0.265) 0.221 0.148 0.360 0.276 
   3   (0.735) 0.779 0.852 0.640 0.724 

Locus 2171 : 
2 alleles
13.8% missing data
   1   (0.877) 0.904 0.804 0.937 0.901 
   3   (0.123) 0.096 0.196 0.063 0.099 

Locus 2172 : 
2 alleles
13.8% missing data
   1   (0.865) 0.895 0.950 0.947 0.866 
   3   (0.135) 0.105 0.050 0.053 0.134 

Locus 2173 : 
2 alleles
5.8% missing data
   1   (0.841) 0.862 0.708 0.913 0.872 
   3   (0.159) 0.138 0.292 0.087 0.128 

Locus 2174 : 
2 alleles
13.0% missing data
   4   (0.676) 0.710 0.750 0.829 0.619 
   2   (0.324) 0.290 0.250 0.171 0.381 

Locus 2175 : 
2 alleles
7.2% missing data
   3   (0.806) 0.864 0.913 0.829 0.742 
   1   (0.194) 0.136 0.087 0.171 0.258 

Locus 2176 : 
2 alleles
11.6% missing data
   3   (0.838) 0.852 0.917 0.954 0.856 
   1   (0.162) 0.148 0.083 0.046 0.144 

Locus 2177 : 
2 alleles
13.8% missing data
   4   (0.347) 0.406 0.401 0.382 0.214 
   2   (0.653) 0.594 0.599 0.618 0.786 

Locus 2178 : 
2 alleles
4.3% missing data
   1   (0.857) 0.877 0.980 0.965 0.868 
   3   (0.143) 0.123 0.020 0.035 0.132 

Locus 2179 : 
2 alleles
13.0% missing data
   3   (0.903) 0.907 0.990 0.979 0.950 
   1   (0.097) 0.093 0.010 0.021 0.050 

Locus 2180 : 
2 alleles
2.9% missing data
   1   (0.872) 0.938 0.982 0.643 0.851 
   4   (0.128) 0.062 0.018 0.357 0.149 

Locus 2181 : 
2 alleles
14.5% missing data
   2   (0.815) 0.726 0.953 0.966 0.924 
   4   (0.185) 0.274 0.047 0.034 0.076 

Locus 2182 : 
2 alleles
15.9% missing data
   2   (0.579) 0.634 0.788 0.143 0.560 
   4   (0.421) 0.366 0.212 0.857 0.440 

Locus 2183 : 
2 alleles
13.0% missing data
   4   (0.917) 0.943 0.966 0.980 0.939 
   2   (0.083) 0.057 0.034 0.020 0.061 

Locus 2184 : 
2 alleles
12.3% missing data
   3   (0.168) 0.151 0.184 0.039 0.155 
   1   (0.832) 0.849 0.816 0.961 0.845 

Locus 2185 : 
2 alleles
2.9% missing data
   4   (0.889) 0.836 0.989 0.985 0.968 
   3   (0.111) 0.164 0.011 0.015 0.032 

Locus 2186 : 
2 alleles
12.3% missing data
   3   (0.944) 0.913 0.994 0.995 0.992 
   1   (0.056) 0.087 0.006 0.005 0.008 

Locus 2187 : 
2 alleles
0.7% missing data
   1   (0.134) 0.158 0.086 0.031 0.066 
   3   (0.866) 0.842 0.914 0.969 0.934 

Locus 2188 : 
2 alleles
13.8% missing data
   3   (0.876) 0.865 0.945 0.948 0.937 
   1   (0.124) 0.135 0.055 0.052 0.063 

Locus 2189 : 
2 alleles
11.6% missing data
   1   (0.086) 0.056 0.108 0.018 0.069 
   3   (0.914) 0.944 0.892 0.982 0.931 

Locus 2190 : 
2 alleles
5.1% missing data
   3   (0.654) 0.746 0.679 0.475 0.538 
   4   (0.346) 0.254 0.321 0.525 0.462 

Locus 2191 : 
2 alleles
5.8% missing data
   1   (0.761) 0.774 0.954 0.683 0.808 
   3   (0.239) 0.226 0.046 0.317 0.192 

Locus 2192 : 
2 alleles
12.3% missing data
   3   (0.842) 0.859 0.927 0.958 0.857 
   1   (0.158) 0.141 0.073 0.042 0.143 

Locus 2193 : 
2 alleles
13.0% missing data
   3   (0.648) 0.621 0.750 0.850 0.680 
   1   (0.352) 0.379 0.250 0.150 0.320 

Locus 2194 : 
2 alleles
5.1% missing data
   2   (0.856) 0.863 0.988 0.954 0.891 
   4   (0.144) 0.137 0.012 0.046 0.109 

Locus 2195 : 
2 alleles
16.7% missing data
   4   (0.915) 0.939 0.957 0.958 0.946 
   1   (0.085) 0.061 0.043 0.042 0.054 

Locus 2196 : 
2 alleles
10.9% missing data
   4   (0.904) 0.943 0.946 0.977 0.894 
   2   (0.096) 0.057 0.054 0.023 0.106 

Locus 2197 : 
2 alleles
15.2% missing data
   2   (0.855) 0.909 0.919 0.725 0.860 
   4   (0.145) 0.091 0.081 0.275 0.140 

Locus 2198 : 
2 alleles
3.6% missing data
   4   (0.866) 0.926 0.973 0.579 0.862 
   2   (0.134) 0.074 0.027 0.421 0.138 

Locus 2199 : 
2 alleles
3.6% missing data
   2   (0.096) 0.068 0.055 0.027 0.078 
   4   (0.904) 0.932 0.945 0.973 0.922 

Locus 2200 : 
2 alleles
16.7% missing data
   4   (0.462) 0.426 0.505 0.870 0.440 
   2   (0.538) 0.574 0.495 0.130 0.560 

Locus 2201 : 
2 alleles
1.4% missing data
   4   (0.935) 0.975 0.994 0.971 0.929 
   2   (0.065) 0.025 0.006 0.029 0.071 

Locus 2202 : 
2 alleles
2.2% missing data
   2   (0.345) 0.308 0.114 0.492 0.366 
   4   (0.655) 0.692 0.886 0.508 0.634 

Locus 2203 : 
2 alleles
10.9% missing data
   1   (0.924) 0.978 0.994 0.612 0.915 
   3   (0.076) 0.022 0.006 0.388 0.085 

Locus 2204 : 
2 alleles
11.6% missing data
   2   (0.752) 0.689 0.891 0.947 0.839 
   3   (0.248) 0.311 0.109 0.053 0.161 

Locus 2205 : 
2 alleles
6.5% missing data
   1   (0.699) 0.671 0.888 0.924 0.727 
   3   (0.301) 0.329 0.112 0.076 0.273 

Locus 2206 : 
2 alleles
16.7% missing data
   3   (0.765) 0.861 0.563 0.753 0.616 
   2   (0.235) 0.139 0.437 0.247 0.384 

Locus 2207 : 
2 alleles
12.3% missing data
   3   (0.841) 0.735 0.975 0.978 0.951 
   4   (0.159) 0.265 0.025 0.022 0.049 

Locus 2208 : 
2 alleles
0.7% missing data
   3   (0.893) 0.930 0.935 0.966 0.891 
   1   (0.107) 0.070 0.065 0.034 0.109 

Locus 2209 : 
2 alleles
4.3% missing data
   1   (0.886) 0.951 0.552 0.941 0.807 
   3   (0.114) 0.049 0.448 0.059 0.193 

Locus 2210 : 
2 alleles
13.8% missing data
   3   (0.873) 0.897 0.956 0.872 0.901 
   1   (0.127) 0.103 0.044 0.128 0.099 

Locus 2211 : 
2 alleles
10.1% missing data
   3   (0.863) 0.874 0.970 0.926 0.899 
   1   (0.137) 0.126 0.030 0.074 0.101 

Locus 2212 : 
2 alleles
13.8% missing data
   2   (0.822) 0.851 0.898 0.920 0.813 
   4   (0.178) 0.149 0.102 0.080 0.187 

Locus 2213 : 
2 alleles
7.2% missing data
   2   (0.806) 0.784 0.634 0.943 0.875 
   4   (0.194) 0.216 0.366 0.057 0.125 

Locus 2214 : 
2 alleles
13.8% missing data
   3   (0.889) 0.928 0.978 0.956 0.876 
   2   (0.111) 0.072 0.022 0.044 0.124 

Locus 2215 : 
2 alleles
12.3% missing data
   4   (0.920) 0.852 0.975 0.992 0.987 
   2   (0.080) 0.148 0.025 0.008 0.013 

Locus 2216 : 
2 alleles
4.3% missing data
   2   (0.880) 0.890 0.619 0.973 0.925 
   4   (0.120) 0.110 0.381 0.027 0.075 

Locus 2217 : 
2 alleles
3.6% missing data
   4   (0.907) 0.902 0.986 0.981 0.961 
   2   (0.093) 0.098 0.014 0.019 0.039 

Locus 2218 : 
2 alleles
11.6% missing data
   2   (0.809) 0.865 0.929 0.609 0.804 
   1   (0.191) 0.135 0.071 0.391 0.196 

Locus 2219 : 
2 alleles
12.3% missing data
   2   (0.919) 0.928 0.950 0.978 0.965 
   4   (0.081) 0.072 0.050 0.022 0.035 

Locus 2220 : 
2 alleles
13.8% missing data
   3   (0.933) 0.977 0.912 0.982 0.895 
   1   (0.067) 0.023 0.088 0.018 0.105 

Locus 2221 : 
2 alleles
2.2% missing data
   1   (0.864) 0.910 0.875 0.963 0.828 
   3   (0.136) 0.090 0.125 0.037 0.172 

Locus 2222 : 
2 alleles
3.6% missing data
   1   (0.382) 0.332 0.391 0.471 0.426 
   3   (0.618) 0.668 0.609 0.529 0.574 

Locus 2223 : 
2 alleles
1.4% missing data
   1   (0.809) 0.853 0.361 0.931 0.802 
   4   (0.191) 0.147 0.639 0.069 0.198 

Locus 2224 : 
2 alleles
4.3% missing data
   1   (0.886) 0.893 0.893 0.965 0.933 
   3   (0.114) 0.107 0.107 0.035 0.067 

Locus 2225 : 
2 alleles
3.6% missing data
   1   (0.878) 0.934 0.896 0.950 0.810 
   4   (0.122) 0.066 0.104 0.050 0.190 

Locus 2226 : 
2 alleles
11.6% missing data
   1   (0.175) 0.113 0.353 0.328 0.177 
   3   (0.825) 0.887 0.647 0.672 0.823 

Locus 2227 : 
2 alleles
2.9% missing data
   4   (0.830) 0.856 0.837 0.956 0.829 
   1   (0.170) 0.144 0.163 0.044 0.171 

Locus 2228 : 
2 alleles
4.3% missing data
   2   (0.839) 0.825 0.987 0.964 0.892 
   4   (0.161) 0.175 0.013 0.036 0.108 

Locus 2229 : 
2 alleles
3.6% missing data
   2   (0.936) 0.892 0.952 0.994 0.991 
   4   (0.064) 0.108 0.048 0.006 0.009 

Locus 2230 : 
2 alleles
13.8% missing data
   4   (0.909) 0.929 0.990 0.965 0.943 
   2   (0.091) 0.071 0.010 0.035 0.057 

Locus 2231 : 
2 alleles
5.1% missing data
   2   (0.692) 0.687 0.568 0.598 0.768 
   1   (0.308) 0.313 0.432 0.402 0.232 

Locus 2232 : 
2 alleles
2.9% missing data
   1   (0.914) 0.954 0.988 0.957 0.911 
   2   (0.086) 0.046 0.012 0.043 0.089 

Locus 2233 : 
2 alleles
2.9% missing data
   2   (0.918) 0.923 0.992 0.649 0.984 
   4   (0.082) 0.077 0.008 0.351 0.016 

Locus 2234 : 
2 alleles
6.5% missing data
   4   (0.873) 0.907 0.901 0.969 0.866 
   2   (0.127) 0.093 0.099 0.031 0.134 

Locus 2235 : 
2 alleles
11.6% missing data
   1   (0.926) 0.939 0.986 0.978 0.967 
   2   (0.074) 0.061 0.014 0.022 0.033 

Locus 2236 : 
2 alleles
10.9% missing data
   2   (0.908) 0.948 0.864 0.979 0.902 
   4   (0.092) 0.052 0.136 0.021 0.098 

Locus 2237 : 
2 alleles
10.9% missing data
   1   (0.927) 0.973 0.969 0.966 0.889 
   3   (0.073) 0.027 0.031 0.034 0.111 

Locus 2238 : 
2 alleles
17.4% missing data
   2   (0.953) 0.993 0.986 0.924 0.849 
   4   (0.047) 0.007 0.014 0.076 0.151 

Locus 2239 : 
2 alleles
3.6% missing data
   1   (0.933) 0.986 0.979 0.787 0.898 
   3   (0.067) 0.014 0.021 0.213 0.102 

Locus 2240 : 
2 alleles
10.9% missing data
   1   (0.912) 0.937 0.983 0.834 0.966 
   3   (0.088) 0.063 0.017 0.166 0.034 

Locus 2241 : 
2 alleles
10.9% missing data
   3   (0.893) 0.896 0.892 0.978 0.941 
   1   (0.107) 0.104 0.108 0.022 0.059 

Locus 2242 : 
2 alleles
5.1% missing data
   1   (0.897) 0.933 0.976 0.968 0.894 
   4   (0.103) 0.067 0.024 0.032 0.106 

Locus 2243 : 
2 alleles
14.5% missing data
   1   (0.912) 0.941 0.991 0.968 0.930 
   4   (0.088) 0.059 0.009 0.032 0.070 

Locus 2244 : 
2 alleles
9.4% missing data
   2   (0.874) 0.894 0.920 0.965 0.897 
   4   (0.126) 0.106 0.080 0.035 0.103 

Locus 2245 : 
2 alleles
11.6% missing data
   3   (0.896) 0.890 0.971 0.984 0.949 
   1   (0.104) 0.110 0.029 0.016 0.051 

Locus 2246 : 
2 alleles
3.6% missing data
   3   (0.475) 0.470 0.095 0.525 0.497 
   4   (0.525) 0.530 0.905 0.475 0.503 

Locus 2247 : 
2 alleles
2.9% missing data
   2   (0.827) 0.791 0.976 0.963 0.899 
   4   (0.173) 0.209 0.024 0.037 0.101 

Locus 2248 : 
2 alleles
15.2% missing data
   1   (0.741) 0.674 0.902 0.926 0.836 
   4   (0.259) 0.326 0.098 0.074 0.164 

Locus 2249 : 
2 alleles
13.8% missing data
   4   (0.905) 0.929 0.963 0.945 0.934 
   3   (0.095) 0.071 0.037 0.055 0.066 

Locus 2250 : 
2 alleles
12.3% missing data
   4   (0.766) 0.779 0.944 0.442 0.832 
   2   (0.234) 0.221 0.056 0.558 0.168 

Locus 2251 : 
2 alleles
4.3% missing data
   4   (0.911) 0.896 0.930 0.985 0.971 
   1   (0.089) 0.104 0.070 0.015 0.029 

Locus 2252 : 
2 alleles
15.2% missing data
   2   (0.433) 0.449 0.718 0.262 0.391 
   4   (0.567) 0.551 0.282 0.738 0.609 

Locus 2253 : 
2 alleles
3.6% missing data
   4   (0.824) 0.880 0.718 0.579 0.841 
   2   (0.176) 0.120 0.282 0.421 0.159 

Locus 2254 : 
2 alleles
3.6% missing data
   4   (0.936) 0.986 0.543 0.980 0.870 
   3   (0.064) 0.014 0.457 0.020 0.130 

Locus 2255 : 
2 alleles
2.2% missing data
   4   (0.899) 0.914 0.901 0.978 0.935 
   2   (0.101) 0.086 0.099 0.022 0.065 

Locus 2256 : 
2 alleles
13.0% missing data
   2   (0.914) 0.912 0.970 0.969 0.967 
   1   (0.086) 0.088 0.030 0.031 0.033 

Locus 2257 : 
2 alleles
11.6% missing data
   1   (0.942) 0.992 0.960 0.591 0.880 
   3   (0.058) 0.008 0.040 0.409 0.120 

Locus 2258 : 
2 alleles
2.9% missing data
   4   (0.211) 0.240 0.046 0.049 0.154 
   2   (0.789) 0.760 0.954 0.951 0.846 

Locus 2259 : 
2 alleles
13.0% missing data
   1   (0.349) 0.389 0.245 0.625 0.226 
   3   (0.651) 0.611 0.755 0.375 0.774 

Locus 2260 : 
2 alleles
8.7% missing data
   2   (0.889) 0.967 0.912 0.592 0.781 
   4   (0.111) 0.033 0.088 0.408 0.219 

Locus 2261 : 
2 alleles
10.9% missing data
   1   (0.616) 0.673 0.684 0.499 0.552 
   4   (0.384) 0.327 0.316 0.501 0.448 

Locus 2262 : 
2 alleles
13.0% missing data
   1   (0.822) 0.826 0.858 0.944 0.856 
   3   (0.178) 0.174 0.142 0.056 0.144 

Locus 2263 : 
2 alleles
10.1% missing data
   2   (0.577) 0.655 0.317 0.510 0.484 
   3   (0.423) 0.345 0.683 0.490 0.516 

Locus 2264 : 
2 alleles
7.2% missing data
   2   (0.879) 0.904 0.928 0.964 0.895 
   4   (0.121) 0.096 0.072 0.036 0.105 

Locus 2265 : 
2 alleles
10.9% missing data
   2   (0.059) 0.086 0.006 0.006 0.010 
   4   (0.941) 0.914 0.994 0.994 0.990 

Locus 2266 : 
2 alleles
13.0% missing data
   2   (0.804) 0.821 0.535 0.948 0.825 
   3   (0.196) 0.179 0.465 0.052 0.175 

Locus 2267 : 
2 alleles
13.0% missing data
   1   (0.467) 0.439 0.120 0.154 0.592 
   2   (0.533) 0.561 0.880 0.846 0.408 

Locus 2268 : 
2 alleles
4.3% missing data
   1   (0.892) 0.917 0.973 0.966 0.912 
   3   (0.108) 0.083 0.027 0.034 0.088 

Locus 2269 : 
2 alleles
10.9% missing data
   3   (0.847) 0.889 0.938 0.759 0.870 
   4   (0.153) 0.111 0.062 0.241 0.130 

Locus 2270 : 
2 alleles
9.4% missing data
   2   (0.137) 0.067 0.076 0.439 0.171 
   4   (0.863) 0.933 0.924 0.561 0.829 

Locus 2271 : 
2 alleles
2.2% missing data
   1   (0.304) 0.269 0.255 0.446 0.296 
   3   (0.696) 0.731 0.745 0.554 0.704 

Locus 2272 : 
2 alleles
12.3% missing data
   2   (0.840) 0.840 0.426 0.965 0.900 
   4   (0.160) 0.160 0.574 0.035 0.100 

Locus 2273 : 
2 alleles
10.1% missing data
   2   (0.139) 0.081 0.105 0.227 0.145 
   4   (0.861) 0.919 0.895 0.773 0.855 

Locus 2274 : 
2 alleles
5.1% missing data
   4   (0.816) 0.852 0.648 0.884 0.819 
   2   (0.184) 0.148 0.352 0.116 0.181 

Locus 2275 : 
2 alleles
13.8% missing data
   3   (0.906) 0.914 0.923 0.968 0.952 
   1   (0.094) 0.086 0.077 0.032 0.048 

Locus 2276 : 
2 alleles
5.8% missing data
   3   (0.908) 0.954 0.930 0.955 0.883 
   1   (0.092) 0.046 0.070 0.045 0.117 

Locus 2277 : 
2 alleles
2.2% missing data
   1   (0.902) 0.936 0.989 0.958 0.909 
   3   (0.098) 0.064 0.011 0.042 0.091 

Locus 2278 : 
2 alleles
12.3% missing data
   2   (0.874) 0.903 0.864 0.919 0.894 
   4   (0.126) 0.097 0.136 0.081 0.106 

Locus 2279 : 
2 alleles
15.9% missing data
   2   (0.740) 0.768 0.917 0.597 0.763 
   4   (0.260) 0.232 0.083 0.403 0.237 

Locus 2280 : 
2 alleles
6.5% missing data
   2   (0.927) 0.979 0.892 0.580 0.932 
   4   (0.073) 0.021 0.108 0.420 0.068 

Locus 2281 : 
2 alleles
5.8% missing data
   3   (0.885) 0.945 0.564 0.924 0.846 
   1   (0.115) 0.055 0.436 0.076 0.154 

Locus 2282 : 
2 alleles
11.6% missing data
   3   (0.932) 0.980 0.978 0.962 0.876 
   1   (0.068) 0.020 0.022 0.038 0.124 

Locus 2283 : 
2 alleles
16.7% missing data
   1   (0.089) 0.043 0.025 0.070 0.111 
   2   (0.911) 0.957 0.975 0.930 0.889 

Locus 2284 : 
2 alleles
0.0% missing data
   4   (0.938) 0.972 0.297 0.989 0.960 
   2   (0.062) 0.028 0.703 0.011 0.040 

Locus 2285 : 
2 alleles
13.0% missing data
   2   (0.910) 0.931 0.970 0.974 0.940 
   4   (0.090) 0.069 0.030 0.026 0.060 

Locus 2286 : 
2 alleles
10.9% missing data
   1   (0.260) 0.270 0.050 0.382 0.184 
   4   (0.740) 0.730 0.950 0.618 0.816 

Locus 2287 : 
2 alleles
10.9% missing data
   3   (0.851) 0.891 0.920 0.971 0.815 
   1   (0.149) 0.109 0.080 0.029 0.185 

Locus 2288 : 
2 alleles
10.9% missing data
   2   (0.769) 0.822 0.801 0.928 0.684 
   4   (0.231) 0.178 0.199 0.072 0.316 

Locus 2289 : 
2 alleles
16.7% missing data
   4   (0.892) 0.936 0.581 0.798 0.932 
   2   (0.108) 0.064 0.419 0.202 0.068 

Locus 2290 : 
2 alleles
5.1% missing data
   4   (0.915) 0.933 0.986 0.857 0.972 
   2   (0.085) 0.067 0.014 0.143 0.028 

Locus 2291 : 
2 alleles
0.7% missing data
   4   (0.908) 0.792 0.994 0.993 0.988 
   2   (0.092) 0.208 0.006 0.007 0.012 

Locus 2292 : 
2 alleles
0.7% missing data
   1   (0.096) 0.058 0.224 0.019 0.094 
   4   (0.904) 0.942 0.776 0.981 0.906 

Locus 2293 : 
2 alleles
1.4% missing data
   4   (0.933) 0.968 0.981 0.980 0.938 
   2   (0.067) 0.032 0.019 0.020 0.062 

Locus 2294 : 
2 alleles
3.6% missing data
   2   (0.866) 0.876 0.985 0.974 0.895 
   1   (0.134) 0.124 0.015 0.026 0.105 

Locus 2295 : 
2 alleles
18.1% missing data
   4   (0.795) 0.820 0.936 0.414 0.852 
   2   (0.205) 0.180 0.064 0.586 0.148 

Locus 2296 : 
2 alleles
16.7% missing data
   3   (0.924) 0.920 0.994 0.983 0.975 
   4   (0.076) 0.080 0.006 0.017 0.025 

Locus 2297 : 
2 alleles
11.6% missing data
   2   (0.280) 0.244 0.400 0.415 0.258 
   4   (0.720) 0.756 0.600 0.585 0.742 

Locus 2298 : 
2 alleles
16.7% missing data
   2   (0.858) 0.902 0.947 0.917 0.833 
   4   (0.142) 0.098 0.053 0.083 0.167 

Locus 2299 : 
2 alleles
9.4% missing data
   4   (0.923) 0.911 0.992 0.989 0.977 
   2   (0.077) 0.089 0.008 0.011 0.023 

Locus 2300 : 
2 alleles
5.1% missing data
   3   (0.722) 0.807 0.585 0.521 0.648 
   2   (0.278) 0.193 0.415 0.479 0.352 

Locus 2301 : 
2 alleles
2.2% missing data
   1   (0.852) 0.891 0.676 0.966 0.839 
   4   (0.148) 0.109 0.324 0.034 0.161 

Locus 2302 : 
2 alleles
5.1% missing data
   1   (0.290) 0.205 0.261 0.093 0.469 
   3   (0.710) 0.795 0.739 0.907 0.531 

Locus 2303 : 
2 alleles
2.9% missing data
   4   (0.821) 0.895 0.581 0.672 0.791 
   2   (0.179) 0.105 0.419 0.328 0.209 

Locus 2304 : 
2 alleles
14.5% missing data
   2   (0.883) 0.899 0.958 0.678 0.950 
   4   (0.117) 0.101 0.042 0.322 0.050 

Locus 2305 : 
2 alleles
2.9% missing data
   1   (0.910) 0.949 0.987 0.977 0.903 
   3   (0.090) 0.051 0.013 0.023 0.097 

Locus 2306 : 
2 alleles
2.2% missing data
   2   (0.927) 0.968 0.940 0.683 0.959 
   4   (0.073) 0.032 0.060 0.317 0.041 

Locus 2307 : 
2 alleles
8.7% missing data
   1   (0.845) 0.919 0.869 0.944 0.695 
   4   (0.155) 0.081 0.131 0.056 0.305 

Locus 2308 : 
2 alleles
15.2% missing data
   1   (0.655) 0.654 0.900 0.306 0.726 
   3   (0.345) 0.346 0.100 0.694 0.274 

Locus 2309 : 
2 alleles
4.3% missing data
   1   (0.454) 0.425 0.325 0.842 0.435 
   4   (0.546) 0.575 0.675 0.158 0.565 

Locus 2310 : 
2 alleles
3.6% missing data
   1   (0.906) 0.852 0.994 0.987 0.980 
   3   (0.094) 0.148 0.006 0.013 0.020 

Locus 2311 : 
2 alleles
3.6% missing data
   2   (0.068) 0.125 0.004 0.005 0.009 
   4   (0.932) 0.875 0.996 0.995 0.991 

Locus 2312 : 
2 alleles
10.1% missing data
   3   (0.321) 0.393 0.129 0.801 0.150 
   4   (0.679) 0.607 0.871 0.199 0.850 

Locus 2313 : 
2 alleles
13.8% missing data
   1   (0.929) 0.925 0.980 0.987 0.979 
   3   (0.071) 0.075 0.020 0.013 0.021 

Locus 2314 : 
2 alleles
11.6% missing data
   4   (0.917) 0.920 0.969 0.983 0.966 
   2   (0.083) 0.080 0.031 0.017 0.034 

Locus 2315 : 
2 alleles
13.8% missing data
   3   (0.894) 0.916 0.815 0.952 0.926 
   1   (0.106) 0.084 0.185 0.048 0.074 

Locus 2316 : 
2 alleles
8.7% missing data
   1   (0.923) 0.847 0.958 0.994 0.989 
   3   (0.077) 0.153 0.042 0.006 0.011 

Locus 2317 : 
2 alleles
4.3% missing data
   2   (0.899) 0.951 0.983 0.958 0.840 
   4   (0.101) 0.049 0.017 0.042 0.160 

Locus 2318 : 
2 alleles
11.6% missing data
   2   (0.087) 0.113 0.032 0.013 0.025 
   4   (0.913) 0.887 0.968 0.987 0.975 

Locus 2319 : 
2 alleles
5.1% missing data
   2   (0.923) 0.928 0.982 0.982 0.971 
   4   (0.077) 0.072 0.018 0.018 0.029 

Locus 2320 : 
2 alleles
12.3% missing data
   1   (0.880) 0.893 0.940 0.973 0.913 
   3   (0.120) 0.107 0.060 0.027 0.087 

Locus 2321 : 
2 alleles
1.4% missing data
   3   (0.931) 0.980 0.876 0.961 0.875 
   1   (0.069) 0.020 0.124 0.039 0.125 

Locus 2322 : 
2 alleles
10.1% missing data
   3   (0.900) 0.896 0.958 0.979 0.953 
   1   (0.100) 0.104 0.042 0.021 0.047 

Locus 2323 : 
2 alleles
4.3% missing data
   4   (0.896) 0.923 0.994 0.974 0.910 
   3   (0.104) 0.077 0.006 0.026 0.090 

Locus 2324 : 
2 alleles
21.7% missing data
   3   (0.743) 0.800 0.738 0.539 0.729 
   1   (0.257) 0.200 0.262 0.461 0.271 

Locus 2325 : 
2 alleles
13.8% missing data
   3   (0.934) 0.892 0.995 0.994 0.989 
   1   (0.066) 0.108 0.005 0.006 0.011 

Locus 2326 : 
2 alleles
2.9% missing data
   3   (0.794) 0.741 0.666 0.804 0.917 
   4   (0.206) 0.259 0.334 0.196 0.083 

Locus 2327 : 
2 alleles
3.6% missing data
   4   (0.722) 0.759 0.831 0.916 0.650 
   1   (0.278) 0.241 0.169 0.084 0.350 

Locus 2328 : 
2 alleles
12.3% missing data
   2   (0.715) 0.696 0.788 0.923 0.742 
   4   (0.285) 0.304 0.212 0.077 0.258 

Locus 2329 : 
2 alleles
2.9% missing data
   1   (0.307) 0.317 0.163 0.433 0.235 
   3   (0.693) 0.683 0.837 0.567 0.765 

Locus 2330 : 
2 alleles
13.0% missing data
   1   (0.886) 0.909 0.991 0.978 0.900 
   3   (0.114) 0.091 0.009 0.022 0.100 

Locus 2331 : 
2 alleles
10.9% missing data
   4   (0.829) 0.876 0.793 0.637 0.854 
   3   (0.171) 0.124 0.207 0.363 0.146 

Locus 2332 : 
2 alleles
15.2% missing data
   2   (0.900) 0.944 0.816 0.927 0.891 
   4   (0.100) 0.056 0.184 0.073 0.109 

Locus 2333 : 
2 alleles
3.6% missing data
   4   (0.897) 0.918 0.981 0.978 0.921 
   2   (0.103) 0.082 0.019 0.022 0.079 

Locus 2334 : 
2 alleles
2.2% missing data
   1   (0.912) 0.934 0.902 0.973 0.945 
   3   (0.088) 0.066 0.098 0.027 0.055 

Locus 2335 : 
2 alleles
13.8% missing data
   1   (0.660) 0.674 0.342 0.846 0.657 
   4   (0.340) 0.326 0.658 0.154 0.343 

Locus 2336 : 
2 alleles
16.7% missing data
   2   (0.474) 0.564 0.411 0.135 0.383 
   4   (0.526) 0.436 0.589 0.865 0.617 

Locus 2337 : 
2 alleles
5.1% missing data
   4   (0.884) 0.929 0.585 0.939 0.882 
   2   (0.116) 0.071 0.415 0.061 0.118 

Locus 2338 : 
2 alleles
12.3% missing data
   3   (0.625) 0.638 0.783 0.550 0.634 
   1   (0.375) 0.362 0.217 0.450 0.366 

Locus 2339 : 
2 alleles
12.3% missing data
   1   (0.079) 0.027 0.182 0.025 0.144 
   3   (0.921) 0.973 0.818 0.975 0.856 

Locus 2340 : 
2 alleles
2.2% missing data
   2   (0.884) 0.900 0.967 0.976 0.912 
   4   (0.116) 0.100 0.033 0.024 0.088 

Locus 2341 : 
2 alleles
4.3% missing data
   3   (0.731) 0.773 0.921 0.884 0.657 
   1   (0.269) 0.227 0.079 0.116 0.343 

Locus 2342 : 
2 alleles
5.1% missing data
   2   (0.629) 0.626 0.329 0.915 0.623 
   1   (0.371) 0.374 0.671 0.085 0.377 

Locus 2343 : 
2 alleles
5.1% missing data
   1   (0.943) 0.908 0.997 0.995 0.992 
   3   (0.057) 0.092 0.003 0.005 0.008 

Locus 2344 : 
2 alleles
2.9% missing data
   1   (0.922) 0.967 0.997 0.686 0.948 
   3   (0.078) 0.033 0.003 0.314 0.052 

Locus 2345 : 
2 alleles
10.1% missing data
   4   (0.919) 0.962 0.982 0.608 0.950 
   2   (0.081) 0.038 0.018 0.392 0.050 

Locus 2346 : 
2 alleles
15.2% missing data
   1   (0.922) 0.966 0.674 0.975 0.910 
   3   (0.078) 0.034 0.326 0.025 0.090 

Locus 2347 : 
2 alleles
13.0% missing data
   3   (0.337) 0.298 0.613 0.091 0.405 
   1   (0.663) 0.702 0.387 0.909 0.595 

Locus 2348 : 
2 alleles
15.2% missing data
   3   (0.907) 0.952 0.975 0.976 0.875 
   4   (0.093) 0.048 0.025 0.024 0.125 

Locus 2349 : 
2 alleles
14.5% missing data
   3   (0.888) 0.945 0.804 0.940 0.830 
   1   (0.112) 0.055 0.196 0.060 0.170 

Locus 2350 : 
2 alleles
13.0% missing data
   2   (0.915) 0.966 0.960 0.920 0.869 
   4   (0.085) 0.034 0.040 0.080 0.131 

Locus 2351 : 
2 alleles
4.3% missing data
   2   (0.797) 0.837 0.820 0.938 0.750 
   4   (0.203) 0.163 0.180 0.062 0.250 

Locus 2352 : 
2 alleles
15.2% missing data
   3   (0.907) 0.914 0.978 0.970 0.954 
   1   (0.093) 0.086 0.022 0.030 0.046 

Locus 2353 : 
2 alleles
7.2% missing data
   1   (0.750) 0.814 0.947 0.920 0.617 
   3   (0.250) 0.186 0.053 0.080 0.383 

Locus 2354 : 
2 alleles
12.3% missing data
   3   (0.514) 0.503 0.478 0.675 0.517 
   1   (0.486) 0.497 0.522 0.325 0.483 

Locus 2355 : 
2 alleles
11.6% missing data
   3   (0.831) 0.922 0.899 0.914 0.610 
   1   (0.169) 0.078 0.101 0.086 0.390 

Locus 2356 : 
2 alleles
13.0% missing data
   1   (0.219) 0.192 0.092 0.218 0.221 
   4   (0.781) 0.808 0.908 0.782 0.779 

Locus 2357 : 
2 alleles
11.6% missing data
   1   (0.864) 0.864 0.868 0.603 0.948 
   4   (0.136) 0.136 0.132 0.397 0.052 

Locus 2358 : 
2 alleles
10.1% missing data
   1   (0.816) 0.774 0.883 0.957 0.897 
   3   (0.184) 0.226 0.117 0.043 0.103 

Locus 2359 : 
2 alleles
2.9% missing data
   1   (0.857) 0.857 0.928 0.961 0.901 
   4   (0.143) 0.143 0.072 0.039 0.099 

Locus 2360 : 
2 alleles
5.1% missing data
   2   (0.656) 0.644 0.843 0.319 0.744 
   4   (0.344) 0.356 0.157 0.681 0.256 

Locus 2361 : 
2 alleles
6.5% missing data
   2   (0.360) 0.426 0.144 0.415 0.233 
   4   (0.640) 0.574 0.856 0.585 0.767 

Locus 2362 : 
2 alleles
10.9% missing data
   2   (0.882) 0.947 0.794 0.585 0.872 
   4   (0.118) 0.053 0.206 0.415 0.128 

Locus 2363 : 
2 alleles
8.0% missing data
   1   (0.608) 0.590 0.657 0.897 0.602 
   3   (0.392) 0.410 0.343 0.103 0.398 

Locus 2364 : 
2 alleles
3.6% missing data
   2   (0.649) 0.644 0.906 0.548 0.693 
   4   (0.351) 0.356 0.094 0.452 0.307 

Locus 2365 : 
2 alleles
15.2% missing data
   2   (0.653) 0.693 0.910 0.503 0.626 
   4   (0.347) 0.307 0.090 0.497 0.374 

Locus 2366 : 
2 alleles
7.2% missing data
   1   (0.115) 0.075 0.224 0.046 0.117 
   3   (0.885) 0.925 0.776 0.954 0.883 

Locus 2367 : 
2 alleles
4.3% missing data
   4   (0.882) 0.913 0.948 0.968 0.887 
   2   (0.118) 0.087 0.052 0.032 0.113 

Locus 2368 : 
2 alleles
3.6% missing data
   2   (0.458) 0.445 0.309 0.223 0.521 
   3   (0.542) 0.555 0.691 0.777 0.479 

Locus 2369 : 
2 alleles
8.0% missing data
   3   (0.632) 0.573 0.906 0.704 0.729 
   1   (0.368) 0.427 0.094 0.296 0.271 

Locus 2370 : 
2 alleles
6.5% missing data
   4   (0.885) 0.921 0.977 0.961 0.878 
   1   (0.115) 0.079 0.023 0.039 0.122 

Locus 2371 : 
2 alleles
5.1% missing data
   2   (0.850) 0.875 0.983 0.969 0.846 
   4   (0.150) 0.125 0.017 0.031 0.154 

Locus 2372 : 
2 alleles
5.8% missing data
   3   (0.819) 0.837 0.979 0.206 0.901 
   4   (0.181) 0.163 0.021 0.794 0.099 

Locus 2373 : 
2 alleles
2.9% missing data
   3   (0.911) 0.943 0.963 0.965 0.927 
   1   (0.089) 0.057 0.037 0.035 0.073 

Locus 2374 : 
2 alleles
3.6% missing data
   2   (0.929) 0.865 0.979 0.995 0.990 
   4   (0.071) 0.135 0.021 0.005 0.010 

Locus 2375 : 
2 alleles
10.1% missing data
   3   (0.733) 0.695 0.839 0.695 0.839 
   1   (0.267) 0.305 0.161 0.305 0.161 

Locus 2376 : 
2 alleles
4.3% missing data
   1   (0.853) 0.910 0.898 0.961 0.768 
   2   (0.147) 0.090 0.102 0.039 0.232 

Locus 2377 : 
2 alleles
3.6% missing data
   2   (0.891) 0.950 0.744 0.963 0.816 
   4   (0.109) 0.050 0.256 0.037 0.184 

Locus 2378 : 
2 alleles
6.5% missing data
   4   (0.882) 0.890 0.920 0.921 0.931 
   2   (0.118) 0.110 0.080 0.079 0.069 

Locus 2379 : 
2 alleles
8.0% missing data
   2   (0.902) 0.946 0.795 0.966 0.889 
   4   (0.098) 0.054 0.205 0.034 0.111 

Locus 2380 : 
2 alleles
3.6% missing data
   2   (0.714) 0.752 0.821 0.919 0.637 
   3   (0.286) 0.248 0.179 0.081 0.363 

Locus 2381 : 
2 alleles
13.0% missing data
   1   (0.909) 0.936 0.932 0.977 0.930 
   3   (0.091) 0.064 0.068 0.023 0.070 

Locus 2382 : 
2 alleles
11.6% missing data
   2   (0.911) 0.931 0.984 0.963 0.944 
   4   (0.089) 0.069 0.016 0.037 0.056 

Locus 2383 : 
2 alleles
5.8% missing data
   1   (0.087) 0.097 0.050 0.015 0.030 
   3   (0.913) 0.903 0.950 0.985 0.970 

Locus 2384 : 
2 alleles
1.4% missing data
   2   (0.898) 0.913 0.969 0.979 0.933 
   4   (0.102) 0.087 0.031 0.021 0.067 

Locus 2385 : 
2 alleles
3.6% missing data
   4   (0.833) 0.808 0.951 0.960 0.897 
   3   (0.167) 0.192 0.049 0.040 0.103 

Locus 2386 : 
2 alleles
12.3% missing data
   3   (0.082) 0.057 0.045 0.026 0.057 
   4   (0.918) 0.943 0.955 0.974 0.943 

Locus 2387 : 
2 alleles
4.3% missing data
   1   (0.114) 0.102 0.013 0.039 0.077 
   3   (0.886) 0.898 0.987 0.961 0.923 

Locus 2388 : 
2 alleles
12.3% missing data
   1   (0.882) 0.910 0.965 0.969 0.889 
   3   (0.118) 0.090 0.035 0.031 0.111 

Locus 2389 : 
2 alleles
5.1% missing data
   1   (0.792) 0.802 0.916 0.949 0.796 
   3   (0.208) 0.198 0.084 0.051 0.204 

Locus 2390 : 
2 alleles
5.1% missing data
   1   (0.868) 0.912 0.954 0.942 0.838 
   3   (0.132) 0.088 0.046 0.058 0.162 

Locus 2391 : 
2 alleles
4.3% missing data
   4   (0.505) 0.566 0.449 0.180 0.460 
   1   (0.495) 0.434 0.551 0.820 0.540 

Locus 2392 : 
2 alleles
7.2% missing data
   4   (0.832) 0.860 0.966 0.700 0.877 
   2   (0.168) 0.140 0.034 0.300 0.123 

Locus 2393 : 
2 alleles
1.4% missing data
   3   (0.905) 0.925 0.996 0.979 0.934 
   1   (0.095) 0.075 0.004 0.021 0.066 

Locus 2394 : 
2 alleles
3.6% missing data
   3   (0.353) 0.311 0.622 0.104 0.428 
   2   (0.647) 0.689 0.378 0.896 0.572 

Locus 2395 : 
2 alleles
2.9% missing data
   3   (0.601) 0.674 0.414 0.329 0.543 
   1   (0.399) 0.326 0.586 0.671 0.457 

Locus 2396 : 
2 alleles
2.2% missing data
   4   (0.957) 0.994 0.915 0.986 0.861 
   1   (0.043) 0.006 0.085 0.014 0.139 

Locus 2397 : 
2 alleles
13.0% missing data
   2   (0.145) 0.070 0.212 0.668 0.168 
   4   (0.855) 0.930 0.788 0.332 0.832 

Locus 2398 : 
2 alleles
4.3% missing data
   3   (0.828) 0.845 0.975 0.909 0.846 
   1   (0.172) 0.155 0.025 0.091 0.154 

Locus 2399 : 
2 alleles
3.6% missing data
   3   (0.824) 0.815 0.979 0.438 0.920 
   1   (0.176) 0.185 0.021 0.562 0.080 

Locus 2400 : 
2 alleles
10.9% missing data
   3   (0.428) 0.440 0.722 0.130 0.427 
   4   (0.572) 0.560 0.278 0.870 0.573 

Locus 2401 : 
2 alleles
16.7% missing data
   3   (0.813) 0.837 0.960 0.946 0.799 
   1   (0.187) 0.163 0.040 0.054 0.201 

Locus 2402 : 
2 alleles
1.4% missing data
   4   (0.908) 0.960 0.980 0.633 0.922 
   2   (0.092) 0.040 0.020 0.367 0.078 

Locus 2403 : 
2 alleles
8.0% missing data
   1   (0.862) 0.922 0.817 0.941 0.789 
   3   (0.138) 0.078 0.183 0.059 0.211 

Locus 2404 : 
2 alleles
4.3% missing data
   1   (0.336) 0.303 0.098 0.104 0.428 
   3   (0.664) 0.697 0.902 0.896 0.572 

Locus 2405 : 
2 alleles
5.1% missing data
   3   (0.870) 0.790 0.994 0.982 0.963 
   1   (0.130) 0.210 0.006 0.018 0.037 

Locus 2406 : 
2 alleles
6.5% missing data
   4   (0.866) 0.947 0.959 0.592 0.772 
   2   (0.134) 0.053 0.041 0.408 0.228 

Locus 2407 : 
2 alleles
0.7% missing data
   4   (0.954) 0.994 0.982 0.982 0.821 
   2   (0.046) 0.006 0.018 0.018 0.179 

Locus 2408 : 
2 alleles
5.1% missing data
   1   (0.268) 0.258 0.389 0.097 0.260 
   3   (0.732) 0.742 0.611 0.903 0.740 

Locus 2409 : 
2 alleles
13.8% missing data
   1   (0.898) 0.915 0.932 0.958 0.933 
   3   (0.102) 0.085 0.068 0.042 0.067 

Locus 2410 : 
2 alleles
2.2% missing data
   1   (0.143) 0.046 0.400 0.477 0.291 
   4   (0.857) 0.954 0.600 0.523 0.709 

Locus 2411 : 
2 alleles
10.1% missing data
   2   (0.881) 0.899 0.994 0.974 0.903 
   4   (0.119) 0.101 0.006 0.026 0.097 

Locus 2412 : 
2 alleles
13.0% missing data
   2   (0.922) 0.967 0.993 0.779 0.944 
   4   (0.078) 0.033 0.007 0.221 0.056 

Locus 2413 : 
2 alleles
0.7% missing data
   2   (0.912) 0.938 0.956 0.979 0.935 
   4   (0.088) 0.062 0.044 0.021 0.065 

Locus 2414 : 
2 alleles
3.6% missing data
   3   (0.920) 0.966 0.985 0.970 0.888 
   1   (0.080) 0.034 0.015 0.030 0.112 

Locus 2415 : 
2 alleles
10.9% missing data
   3   (0.894) 0.908 0.901 0.960 0.933 
   2   (0.106) 0.092 0.099 0.040 0.067 

Locus 2416 : 
2 alleles
16.7% missing data
   4   (0.819) 0.830 0.963 0.946 0.832 
   1   (0.181) 0.170 0.037 0.054 0.168 

Locus 2417 : 
2 alleles
10.9% missing data
   2   (0.907) 0.942 0.963 0.730 0.951 
   4   (0.093) 0.058 0.037 0.270 0.049 

Locus 2418 : 
2 alleles
5.1% missing data
   2   (0.874) 0.891 0.984 0.973 0.897 
   4   (0.126) 0.109 0.016 0.027 0.103 

Locus 2419 : 
2 alleles
3.6% missing data
   1   (0.307) 0.257 0.241 0.401 0.336 
   3   (0.693) 0.743 0.759 0.599 0.664 

Locus 2420 : 
2 alleles
1.4% missing data
   2   (0.915) 0.904 0.995 0.985 0.971 
   4   (0.085) 0.096 0.005 0.015 0.029 

Locus 2421 : 
2 alleles
11.6% missing data
   2   (0.160) 0.370 0.041 0.015 0.026 
   4   (0.840) 0.630 0.959 0.985 0.974 

Locus 2422 : 
2 alleles
3.6% missing data
   3   (0.903) 0.919 0.970 0.841 0.964 
   2   (0.097) 0.081 0.030 0.159 0.036 

Locus 2423 : 
2 alleles
2.2% missing data
   4   (0.887) 0.884 0.955 0.787 0.965 
   2   (0.113) 0.116 0.045 0.213 0.035 

Locus 2424 : 
2 alleles
3.6% missing data
   1   (0.687) 0.828 0.485 0.323 0.486 
   4   (0.313) 0.172 0.515 0.677 0.514 

Locus 2425 : 
2 alleles
1.4% missing data
   1   (0.897) 0.937 0.898 0.956 0.890 
   3   (0.103) 0.063 0.102 0.044 0.110 

Locus 2426 : 
2 alleles
11.6% missing data
   3   (0.862) 0.874 0.942 0.905 0.899 
   1   (0.138) 0.126 0.058 0.095 0.101 

Locus 2427 : 
2 alleles
10.1% missing data
   1   (0.543) 0.418 0.797 0.563 0.733 
   3   (0.457) 0.582 0.203 0.437 0.267 

Locus 2428 : 
2 alleles
1.4% missing data
   1   (0.943) 0.909 0.994 0.996 0.992 
   3   (0.057) 0.091 0.006 0.004 0.008 

Locus 2429 : 
2 alleles
13.8% missing data
   2   (0.907) 0.952 0.954 0.620 0.938 
   4   (0.093) 0.048 0.046 0.380 0.062 

Locus 2430 : 
2 alleles
14.5% missing data
   2   (0.903) 0.906 0.950 0.981 0.953 
   4   (0.097) 0.094 0.050 0.019 0.047 

Locus 2431 : 
2 alleles
5.8% missing data
   3   (0.795) 0.829 0.723 0.938 0.772 
   1   (0.205) 0.171 0.277 0.062 0.228 

Locus 2432 : 
2 alleles
2.2% missing data
   2   (0.859) 0.861 0.977 0.613 0.940 
   4   (0.141) 0.139 0.023 0.387 0.060 

Locus 2433 : 
2 alleles
2.9% missing data
   4   (0.745) 0.749 0.921 0.591 0.807 
   2   (0.255) 0.251 0.079 0.409 0.193 

Locus 2434 : 
2 alleles
5.1% missing data
   1   (0.934) 0.979 0.909 0.976 0.892 
   2   (0.066) 0.021 0.091 0.024 0.108 

Locus 2435 : 
2 alleles
11.6% missing data
   1   (0.906) 0.941 0.979 0.951 0.913 
   3   (0.094) 0.059 0.021 0.049 0.087 

Locus 2436 : 
2 alleles
15.2% missing data
   2   (0.661) 0.661 0.782 0.675 0.694 
   4   (0.339) 0.339 0.218 0.325 0.306 

Locus 2437 : 
2 alleles
5.1% missing data
   3   (0.915) 0.933 0.980 0.954 0.954 
   1   (0.085) 0.067 0.020 0.046 0.046 

Locus 2438 : 
2 alleles
4.3% missing data
   1   (0.792) 0.808 0.669 0.935 0.806 
   2   (0.208) 0.192 0.331 0.065 0.194 

Locus 2439 : 
2 alleles
2.9% missing data
   1   (0.834) 0.853 0.962 0.668 0.895 
   4   (0.166) 0.147 0.038 0.332 0.105 

Locus 2440 : 
2 alleles
5.1% missing data
   1   (0.253) 0.277 0.151 0.064 0.210 
   3   (0.747) 0.723 0.849 0.936 0.790 

Locus 2441 : 
2 alleles
18.1% missing data
   2   (0.356) 0.286 0.415 0.502 0.427 
   1   (0.644) 0.714 0.585 0.498 0.573 

Locus 2442 : 
2 alleles
2.9% missing data
   1   (0.909) 0.943 0.985 0.975 0.913 
   4   (0.091) 0.057 0.015 0.025 0.087 

Locus 2443 : 
2 alleles
1.4% missing data
   2   (0.867) 0.863 0.883 0.973 0.917 
   4   (0.133) 0.137 0.117 0.027 0.083 

Locus 2444 : 
2 alleles
2.9% missing data
   4   (0.419) 0.484 0.699 0.100 0.335 
   2   (0.581) 0.516 0.301 0.900 0.665 

Locus 2445 : 
2 alleles
17.4% missing data
   4   (0.646) 0.632 0.614 0.741 0.699 
   2   (0.354) 0.368 0.386 0.259 0.301 

Locus 2446 : 
2 alleles
2.9% missing data
   4   (0.870) 0.831 0.932 0.975 0.947 
   2   (0.130) 0.169 0.068 0.025 0.053 

Locus 2447 : 
2 alleles
5.8% missing data
   3   (0.914) 0.928 0.931 0.979 0.954 
   1   (0.086) 0.072 0.069 0.021 0.046 

Locus 2448 : 
2 alleles
5.8% missing data
   1   (0.768) 0.792 0.874 0.941 0.738 
   4   (0.232) 0.208 0.126 0.059 0.262 

Locus 2449 : 
2 alleles
2.9% missing data
   4   (0.605) 0.580 0.810 0.876 0.604 
   1   (0.395) 0.420 0.190 0.124 0.396 

Locus 2450 : 
2 alleles
2.2% missing data
   3   (0.567) 0.902 0.182 0.044 0.077 
   1   (0.433) 0.098 0.818 0.956 0.923 

Locus 2451 : 
2 alleles
14.5% missing data
   2   (0.894) 0.944 0.832 0.847 0.878 
   4   (0.106) 0.056 0.168 0.153 0.122 

Locus 2452 : 
2 alleles
11.6% missing data
   1   (0.900) 0.940 0.989 0.969 0.884 
   3   (0.100) 0.060 0.011 0.031 0.116 

Locus 2453 : 
2 alleles
2.2% missing data
   4   (0.912) 0.916 0.965 0.896 0.978 
   2   (0.088) 0.084 0.035 0.104 0.022 

Locus 2454 : 
2 alleles
8.0% missing data
   1   (0.916) 0.939 0.994 0.983 0.942 
   4   (0.084) 0.061 0.006 0.017 0.058 

Locus 2455 : 
2 alleles
3.6% missing data
   2   (0.380) 0.308 0.656 0.529 0.441 
   1   (0.620) 0.692 0.344 0.471 0.559 

Locus 2456 : 
2 alleles
4.3% missing data
   3   (0.812) 0.853 0.267 0.948 0.811 
   4   (0.188) 0.147 0.733 0.052 0.189 

Locus 2457 : 
2 alleles
9.4% missing data
   2   (0.924) 0.968 0.961 0.974 0.903 
   4   (0.076) 0.032 0.039 0.026 0.097 

Locus 2458 : 
2 alleles
6.5% missing data
   3   (0.905) 0.943 0.949 0.972 0.898 
   4   (0.095) 0.057 0.051 0.028 0.102 

Locus 2459 : 
2 alleles
12.3% missing data
   1   (0.190) 0.180 0.060 0.060 0.174 
   3   (0.810) 0.820 0.940 0.940 0.826 

Locus 2460 : 
2 alleles
3.6% missing data
   2   (0.267) 0.244 0.589 0.074 0.275 
   4   (0.733) 0.756 0.411 0.926 0.725 

Locus 2461 : 
2 alleles
7.2% missing data
   1   (0.894) 0.962 0.941 0.589 0.857 
   3   (0.106) 0.038 0.059 0.411 0.143 

Locus 2462 : 
2 alleles
12.3% missing data
   1   (0.958) 0.994 0.993 0.927 0.890 
   2   (0.042) 0.006 0.007 0.073 0.110 

Locus 2463 : 
2 alleles
4.3% missing data
   3   (0.893) 0.946 0.933 0.960 0.833 
   1   (0.107) 0.054 0.067 0.040 0.167 

Locus 2464 : 
2 alleles
6.5% missing data
   4   (0.805) 0.804 0.391 0.938 0.865 
   2   (0.195) 0.196 0.609 0.062 0.135 

Locus 2465 : 
2 alleles
10.9% missing data
   2   (0.623) 0.719 0.506 0.495 0.499 
   4   (0.377) 0.281 0.494 0.505 0.501 

Locus 2466 : 
2 alleles
8.0% missing data
   4   (0.868) 0.908 0.773 0.945 0.862 
   2   (0.132) 0.092 0.227 0.055 0.138 

Locus 2467 : 
2 alleles
15.2% missing data
   3   (0.878) 0.923 0.905 0.857 0.868 
   1   (0.122) 0.077 0.095 0.143 0.132 

Locus 2468 : 
2 alleles
18.1% missing data
   4   (0.680) 0.803 0.288 0.874 0.439 
   2   (0.320) 0.197 0.712 0.126 0.561 

Locus 2469 : 
2 alleles
19.6% missing data
   1   (0.175) 0.151 0.067 0.195 0.156 
   3   (0.825) 0.849 0.933 0.805 0.844 

Locus 2470 : 
2 alleles
11.6% missing data
   2   (0.142) 0.114 0.046 0.363 0.087 
   4   (0.858) 0.886 0.954 0.637 0.913 

Locus 2471 : 
2 alleles
10.9% missing data
   1   (0.865) 0.863 0.893 0.967 0.915 
   3   (0.135) 0.137 0.107 0.033 0.085 

Locus 2472 : 
2 alleles
15.2% missing data
   1   (0.912) 0.937 0.873 0.976 0.939 
   3   (0.088) 0.063 0.127 0.024 0.061 

Locus 2473 : 
2 alleles
2.9% missing data
   3   (0.837) 0.848 0.984 0.639 0.910 
   2   (0.163) 0.152 0.016 0.361 0.090 

Locus 2474 : 
2 alleles
10.1% missing data
   4   (0.341) 0.302 0.363 0.138 0.415 
   1   (0.659) 0.698 0.637 0.862 0.585 

Locus 2475 : 
2 alleles
1.4% missing data
   3   (0.680) 0.615 0.818 0.255 0.843 
   1   (0.320) 0.385 0.182 0.745 0.157 

Locus 2476 : 
2 alleles
2.9% missing data
   1   (0.902) 0.937 0.956 0.979 0.903 
   2   (0.098) 0.063 0.044 0.021 0.097 

Locus 2477 : 
2 alleles
2.9% missing data
   1   (0.324) 0.318 0.122 0.100 0.357 
   3   (0.676) 0.682 0.878 0.900 0.643 

Locus 2478 : 
2 alleles
5.1% missing data
   4   (0.775) 0.793 0.891 0.939 0.760 
   1   (0.225) 0.207 0.109 0.061 0.240 

Locus 2479 : 
2 alleles
0.7% missing data
   4   (0.929) 0.968 0.972 0.984 0.920 
   2   (0.071) 0.032 0.028 0.016 0.080 

Locus 2480 : 
2 alleles
5.8% missing data
   2   (0.602) 0.663 0.727 0.293 0.556 
   4   (0.398) 0.337 0.273 0.707 0.444 

Locus 2481 : 
2 alleles
4.3% missing data
   1   (0.094) 0.115 0.010 0.021 0.030 
   3   (0.906) 0.885 0.990 0.979 0.970 

Locus 2482 : 
2 alleles
10.9% missing data
   2   (0.890) 0.857 0.970 0.984 0.960 
   4   (0.110) 0.143 0.030 0.016 0.040 

Locus 2483 : 
2 alleles
3.6% missing data
   2   (0.914) 0.957 0.896 0.955 0.909 
   1   (0.086) 0.043 0.104 0.045 0.091 

Locus 2484 : 
2 alleles
1.4% missing data
   1   (0.218) 0.228 0.020 0.057 0.189 
   4   (0.782) 0.772 0.980 0.943 0.811 

Locus 2485 : 
2 alleles
4.3% missing data
   2   (0.939) 0.986 0.994 0.943 0.867 
   4   (0.061) 0.014 0.006 0.057 0.133 

Locus 2486 : 
2 alleles
14.5% missing data
   2   (0.799) 0.820 0.963 0.743 0.841 
   4   (0.201) 0.180 0.037 0.257 0.159 

Locus 2487 : 
2 alleles
11.6% missing data
   3   (0.899) 0.935 0.800 0.966 0.907 
   1   (0.101) 0.065 0.200 0.034 0.093 

Locus 2488 : 
2 alleles
13.0% missing data
   3   (0.919) 0.904 0.904 0.987 0.977 
   1   (0.081) 0.096 0.096 0.013 0.023 

Locus 2489 : 
2 alleles
3.6% missing data
   1   (0.741) 0.771 0.900 0.754 0.744 
   4   (0.259) 0.229 0.100 0.246 0.256 

Locus 2490 : 
2 alleles
11.6% missing data
   1   (0.941) 0.914 0.995 0.994 0.990 
   4   (0.059) 0.086 0.005 0.006 0.010 

Locus 2491 : 
2 alleles
1.4% missing data
   3   (0.919) 0.927 0.989 0.980 0.964 
   4   (0.081) 0.073 0.011 0.020 0.036 

Locus 2492 : 
2 alleles
2.2% missing data
   1   (0.909) 0.943 0.989 0.956 0.918 
   3   (0.091) 0.057 0.011 0.044 0.082 

Locus 2493 : 
2 alleles
14.5% missing data
   3   (0.839) 0.892 0.952 0.950 0.764 
   1   (0.161) 0.108 0.048 0.050 0.236 

Locus 2494 : 
2 alleles
14.5% missing data
   1   (0.880) 0.910 0.914 0.960 0.888 
   2   (0.120) 0.090 0.086 0.040 0.112 

Locus 2495 : 
2 alleles
2.2% missing data
   4   (0.914) 0.961 0.623 0.979 0.898 
   1   (0.086) 0.039 0.377 0.021 0.102 

Locus 2496 : 
2 alleles
6.5% missing data
   1   (0.132) 0.136 0.054 0.026 0.083 
   3   (0.868) 0.864 0.946 0.974 0.917 

Locus 2497 : 
2 alleles
14.5% missing data
   4   (0.883) 0.931 0.978 0.690 0.903 
   2   (0.117) 0.069 0.022 0.310 0.097 

Locus 2498 : 
2 alleles
3.6% missing data
   3   (0.928) 0.916 0.995 0.988 0.982 
   1   (0.072) 0.084 0.005 0.012 0.018 

Locus 2499 : 
2 alleles
0.0% missing data
   2   (0.930) 0.979 0.992 0.971 0.858 
   3   (0.070) 0.021 0.008 0.029 0.142 

Locus 2500 : 
2 alleles
15.2% missing data
   4   (0.713) 0.817 0.684 0.704 0.552 
   1   (0.287) 0.183 0.316 0.296 0.448 

Locus 2501 : 
2 alleles
10.9% missing data
   2   (0.896) 0.914 0.915 0.961 0.931 
   4   (0.104) 0.086 0.085 0.039 0.069 

Locus 2502 : 
2 alleles
15.2% missing data
   2   (0.912) 0.935 0.946 0.946 0.947 
   4   (0.088) 0.065 0.054 0.054 0.053 

Locus 2503 : 
2 alleles
2.2% missing data
   2   (0.805) 0.875 0.894 0.252 0.800 
   4   (0.195) 0.125 0.106 0.748 0.200 

Locus 2504 : 
2 alleles
11.6% missing data
   4   (0.914) 0.926 0.816 0.976 0.960 
   2   (0.086) 0.074 0.184 0.024 0.040 

Locus 2505 : 
2 alleles
2.9% missing data
   2   (0.817) 0.836 0.670 0.963 0.826 
   1   (0.183) 0.164 0.330 0.037 0.174 

Locus 2506 : 
2 alleles
6.5% missing data
   3   (0.857) 0.871 0.809 0.950 0.891 
   1   (0.143) 0.129 0.191 0.050 0.109 

Locus 2507 : 
2 alleles
2.2% missing data
   2   (0.861) 0.937 0.869 0.946 0.698 
   4   (0.139) 0.063 0.131 0.054 0.302 

Locus 2508 : 
2 alleles
2.9% missing data
   4   (0.907) 0.931 0.965 0.974 0.934 
   2   (0.093) 0.069 0.035 0.026 0.066 

Locus 2509 : 
2 alleles
4.3% missing data
   4   (0.897) 0.953 0.942 0.586 0.908 
   2   (0.103) 0.047 0.058 0.414 0.092 

Locus 2510 : 
2 alleles
14.5% missing data
   3   (0.419) 0.442 0.199 0.153 0.426 
   2   (0.581) 0.558 0.801 0.847 0.574 

Locus 2511 : 
2 alleles
15.2% missing data
   1   (0.878) 0.908 0.933 0.959 0.885 
   3   (0.122) 0.092 0.067 0.041 0.115 

Locus 2512 : 
2 alleles
4.3% missing data
   2   (0.779) 0.768 0.977 0.950 0.804 
   4   (0.221) 0.232 0.023 0.050 0.196 

Locus 2513 : 
2 alleles
2.9% missing data
   1   (0.135) 0.154 0.070 0.028 0.071 
   3   (0.865) 0.846 0.930 0.972 0.929 

Locus 2514 : 
2 alleles
6.5% missing data
   1   (0.160) 0.159 0.015 0.034 0.126 
   3   (0.840) 0.841 0.985 0.966 0.874 

Locus 2515 : 
2 alleles
12.3% missing data
   3   (0.502) 0.635 0.487 0.107 0.346 
   2   (0.498) 0.365 0.513 0.893 0.654 

Locus 2516 : 
2 alleles
7.2% missing data
   2   (0.681) 0.792 0.479 0.514 0.539 
   4   (0.319) 0.208 0.521 0.486 0.461 

Locus 2517 : 
2 alleles
13.8% missing data
   4   (0.573) 0.629 0.744 0.469 0.496 
   3   (0.427) 0.371 0.256 0.531 0.504 

Locus 2518 : 
2 alleles
5.1% missing data
   2   (0.688) 0.710 0.834 0.589 0.702 
   4   (0.312) 0.290 0.166 0.411 0.298 

Locus 2519 : 
2 alleles
10.1% missing data
   4   (0.429) 0.419 0.279 0.749 0.387 
   2   (0.571) 0.581 0.721 0.251 0.613 

Locus 2520 : 
2 alleles
11.6% missing data
   1   (0.891) 0.951 0.944 0.965 0.789 
   3   (0.109) 0.049 0.056 0.035 0.211 

Locus 2521 : 
2 alleles
4.3% missing data
   2   (0.900) 0.919 0.933 0.975 0.932 
   4   (0.100) 0.081 0.067 0.025 0.068 

Locus 2522 : 
2 alleles
4.3% missing data
   4   (0.845) 0.862 0.838 0.692 0.916 
   2   (0.155) 0.138 0.162 0.308 0.084 

Locus 2523 : 
2 alleles
13.8% missing data
   4   (0.901) 0.924 0.971 0.960 0.927 
   3   (0.099) 0.076 0.029 0.040 0.073 

Locus 2524 : 
2 alleles
13.0% missing data
   1   (0.059) 0.088 0.091 0.006 0.009 
   3   (0.941) 0.912 0.909 0.994 0.991 

Locus 2525 : 
2 alleles
12.3% missing data
   2   (0.879) 0.882 0.972 0.974 0.923 
   4   (0.121) 0.118 0.028 0.026 0.077 

Locus 2526 : 
2 alleles
6.5% missing data
   2   (0.808) 0.813 0.847 0.946 0.833 
   3   (0.192) 0.187 0.153 0.054 0.167 

Locus 2527 : 
2 alleles
15.9% missing data
   1   (0.919) 0.948 0.989 0.959 0.941 
   4   (0.081) 0.052 0.011 0.041 0.059 

Locus 2528 : 
2 alleles
3.6% missing data
   3   (0.913) 0.902 0.990 0.987 0.970 
   1   (0.087) 0.098 0.010 0.013 0.030 

Locus 2529 : 
2 alleles
5.1% missing data
   1   (0.711) 0.682 0.900 0.935 0.742 
   2   (0.289) 0.318 0.100 0.065 0.258 

Locus 2530 : 
2 alleles
5.8% missing data
   2   (0.795) 0.783 0.920 0.945 0.836 
   4   (0.205) 0.217 0.080 0.055 0.164 

Locus 2531 : 
2 alleles
8.0% missing data
   1   (0.706) 0.800 0.932 0.486 0.581 
   3   (0.294) 0.200 0.068 0.514 0.419 

Locus 2532 : 
2 alleles
17.4% missing data
   3   (0.890) 0.926 0.552 0.970 0.903 
   4   (0.110) 0.074 0.448 0.030 0.097 

Locus 2533 : 
2 alleles
13.8% missing data
   3   (0.430) 0.349 0.737 0.492 0.526 
   1   (0.570) 0.651 0.263 0.508 0.474 

Locus 2534 : 
2 alleles
14.5% missing data
   4   (0.897) 0.952 0.930 0.974 0.823 
   2   (0.103) 0.048 0.070 0.026 0.177 

Locus 2535 : 
2 alleles
2.9% missing data
   3   (0.824) 0.843 0.963 0.639 0.885 
   2   (0.176) 0.157 0.037 0.361 0.115 

Locus 2536 : 
2 alleles
15.2% missing data
   4   (0.795) 0.856 0.868 0.820 0.718 
   2   (0.205) 0.144 0.132 0.180 0.282 

Locus 2537 : 
2 alleles
10.9% missing data
   4   (0.655) 0.671 0.805 0.518 0.677 
   2   (0.345) 0.329 0.195 0.482 0.323 

Locus 2538 : 
2 alleles
3.6% missing data
   2   (0.812) 0.829 0.976 0.949 0.811 
   4   (0.188) 0.171 0.024 0.051 0.189 

Locus 2539 : 
2 alleles
2.9% missing data
   3   (0.871) 0.904 0.920 0.963 0.867 
   1   (0.129) 0.096 0.080 0.037 0.133 

Locus 2540 : 
2 alleles
14.5% missing data
   4   (0.181) 0.173 0.116 0.048 0.159 
   3   (0.819) 0.827 0.884 0.952 0.841 

Locus 2541 : 
2 alleles
0.7% missing data
   3   (0.147) 0.138 0.239 0.051 0.103 
   4   (0.853) 0.862 0.761 0.949 0.897 

Locus 2542 : 
2 alleles
2.9% missing data
   1   (0.924) 0.927 0.974 0.986 0.973 
   3   (0.076) 0.073 0.026 0.014 0.027 

Locus 2543 : 
2 alleles
18.8% missing data
   3   (0.772) 0.793 0.863 0.721 0.792 
   1   (0.228) 0.207 0.137 0.279 0.208 

Locus 2544 : 
2 alleles
11.6% missing data
   4   (0.918) 0.949 0.986 0.975 0.931 
   2   (0.082) 0.051 0.014 0.025 0.069 

Locus 2545 : 
2 alleles
12.3% missing data
   4   (0.262) 0.361 0.145 0.101 0.132 
   2   (0.738) 0.639 0.855 0.899 0.868 

Locus 2546 : 
2 alleles
13.8% missing data
   2   (0.529) 0.753 0.166 0.078 0.244 
   3   (0.471) 0.247 0.834 0.922 0.756 

Locus 2547 : 
2 alleles
9.4% missing data
   1   (0.453) 0.450 0.523 0.467 0.438 
   4   (0.547) 0.550 0.477 0.533 0.562 

Locus 2548 : 
2 alleles
10.9% missing data
   4   (0.240) 0.199 0.137 0.074 0.307 
   2   (0.760) 0.801 0.863 0.926 0.693 

Locus 2549 : 
2 alleles
2.9% missing data
   4   (0.873) 0.898 0.991 0.962 0.883 
   1   (0.127) 0.102 0.009 0.038 0.117 

Locus 2550 : 
2 alleles
5.8% missing data
   4   (0.695) 0.691 0.918 0.647 0.746 
   1   (0.305) 0.309 0.082 0.353 0.254 

Locus 2551 : 
2 alleles
11.6% missing data
   1   (0.927) 0.872 0.978 0.992 0.988 
   3   (0.073) 0.128 0.022 0.008 0.012 

Locus 2552 : 
2 alleles
3.6% missing data
   4   (0.681) 0.733 0.571 0.898 0.584 
   3   (0.319) 0.267 0.429 0.102 0.416 

Locus 2553 : 
2 alleles
8.0% missing data
   2   (0.906) 0.903 0.981 0.727 0.979 
   4   (0.094) 0.097 0.019 0.273 0.021 

Locus 2554 : 
2 alleles
7.2% missing data
   3   (0.802) 0.848 0.950 0.652 0.810 
   2   (0.198) 0.152 0.050 0.348 0.190 

Locus 2555 : 
2 alleles
1.4% missing data
   3   (0.907) 0.954 0.995 0.728 0.932 
   1   (0.093) 0.046 0.005 0.272 0.068 

Locus 2556 : 
2 alleles
2.9% missing data
   3   (0.906) 0.953 0.977 0.970 0.868 
   1   (0.094) 0.047 0.023 0.030 0.132 

Locus 2557 : 
2 alleles
13.8% missing data
   2   (0.403) 0.502 0.593 0.127 0.267 
   3   (0.597) 0.498 0.407 0.873 0.733 

Locus 2558 : 
2 alleles
11.6% missing data
   4   (0.929) 0.928 0.985 0.987 0.978 
   2   (0.071) 0.072 0.015 0.013 0.022 

Locus 2559 : 
2 alleles
12.3% missing data
   1   (0.914) 0.887 0.919 0.984 0.977 
   3   (0.086) 0.113 0.081 0.016 0.023 

Locus 2560 : 
2 alleles
13.0% missing data
   1   (0.875) 0.875 0.951 0.970 0.923 
   3   (0.125) 0.125 0.049 0.030 0.077 

Locus 2561 : 
2 alleles
13.0% missing data
   3   (0.579) 0.552 0.114 0.895 0.613 
   1   (0.421) 0.448 0.886 0.105 0.387 

Locus 2562 : 
2 alleles
3.6% missing data
   2   (0.908) 0.926 0.947 0.976 0.944 
   4   (0.092) 0.074 0.053 0.024 0.056 

Locus 2563 : 
2 alleles
13.8% missing data
   3   (0.686) 0.665 0.703 0.781 0.738 
   1   (0.314) 0.335 0.297 0.219 0.262 

Locus 2564 : 
2 alleles
12.3% missing data
   4   (0.776) 0.802 0.889 0.617 0.817 
   2   (0.224) 0.198 0.111 0.383 0.183 

Locus 2565 : 
2 alleles
7.2% missing data
   2   (0.913) 0.946 0.980 0.969 0.924 
   4   (0.087) 0.054 0.020 0.031 0.076 

Locus 2566 : 
2 alleles
14.5% missing data
   1   (0.892) 0.920 0.913 0.976 0.905 
   3   (0.108) 0.080 0.087 0.024 0.095 

Locus 2567 : 
2 alleles
15.9% missing data
   1   (0.179) 0.140 0.024 0.299 0.158 
   3   (0.821) 0.860 0.976 0.701 0.842 

Locus 2568 : 
2 alleles
2.9% missing data
   3   (0.918) 0.927 0.981 0.986 0.962 
   1   (0.082) 0.073 0.019 0.014 0.038 

Locus 2569 : 
2 alleles
12.3% missing data
   4   (0.823) 0.853 0.969 0.706 0.860 
   2   (0.177) 0.147 0.031 0.294 0.140 

Locus 2570 : 
2 alleles
1.4% missing data
   2   (0.917) 0.909 0.995 0.986 0.972 
   1   (0.083) 0.091 0.005 0.014 0.028 

Locus 2571 : 
2 alleles
15.2% missing data
   4   (0.897) 0.938 0.951 0.967 0.881 
   2   (0.103) 0.062 0.049 0.033 0.119 

Locus 2572 : 
2 alleles
2.9% missing data
   4   (0.881) 0.934 0.916 0.975 0.816 
   2   (0.119) 0.066 0.084 0.025 0.184 

Locus 2573 : 
2 alleles
13.8% missing data
   4   (0.903) 0.870 0.922 0.986 0.972 
   2   (0.097) 0.130 0.078 0.014 0.028 

Locus 2574 : 
2 alleles
1.4% missing data
   3   (0.914) 0.926 0.897 0.978 0.957 
   1   (0.086) 0.074 0.103 0.022 0.043 

Locus 2575 : 
2 alleles
5.8% missing data
   1   (0.595) 0.555 0.963 0.890 0.601 
   3   (0.405) 0.445 0.037 0.110 0.399 

Locus 2576 : 
2 alleles
14.5% missing data
   1   (0.906) 0.964 0.965 0.957 0.809 
   3   (0.094) 0.036 0.035 0.043 0.191 

Locus 2577 : 
2 alleles
15.2% missing data
   1   (0.702) 0.731 0.766 0.860 0.658 
   3   (0.298) 0.269 0.234 0.140 0.342 

Locus 2578 : 
2 alleles
12.3% missing data
   3   (0.919) 0.937 0.990 0.975 0.956 
   1   (0.081) 0.063 0.010 0.025 0.044 

Locus 2579 : 
2 alleles
8.7% missing data
   2   (0.881) 0.931 0.956 0.958 0.833 
   4   (0.119) 0.069 0.044 0.042 0.167 

Locus 2580 : 
2 alleles
11.6% missing data
   2   (0.917) 0.932 0.942 0.983 0.955 
   3   (0.083) 0.068 0.058 0.017 0.045 

Locus 2581 : 
2 alleles
18.1% missing data
   2   (0.695) 0.737 0.492 0.562 0.706 
   4   (0.305) 0.263 0.508 0.438 0.294 

Locus 2582 : 
2 alleles
14.5% missing data
   2   (0.368) 0.395 0.489 0.514 0.267 
   4   (0.632) 0.605 0.511 0.486 0.733 

Locus 2583 : 
2 alleles
10.9% missing data
   3   (0.878) 0.923 0.871 0.969 0.847 
   4   (0.122) 0.077 0.129 0.031 0.153 

Locus 2584 : 
2 alleles
2.2% missing data
   4   (0.913) 0.948 0.992 0.980 0.915 
   2   (0.087) 0.052 0.008 0.020 0.085 

Locus 2585 : 
2 alleles
13.0% missing data
   2   (0.910) 0.919 0.976 0.978 0.952 
   4   (0.090) 0.081 0.024 0.022 0.048 

Locus 2586 : 
2 alleles
10.9% missing data
   2   (0.853) 0.878 0.984 0.962 0.853 
   4   (0.147) 0.122 0.016 0.038 0.147 

Locus 2587 : 
2 alleles
5.8% missing data
   1   (0.834) 0.863 0.910 0.896 0.838 
   4   (0.166) 0.137 0.090 0.104 0.162 

Locus 2588 : 
2 alleles
6.5% missing data
   2   (0.888) 0.923 0.885 0.975 0.887 
   3   (0.112) 0.077 0.115 0.025 0.113 

Locus 2589 : 
2 alleles
6.5% missing data
   4   (0.754) 0.744 0.892 0.938 0.777 
   2   (0.246) 0.256 0.108 0.062 0.223 

Locus 2590 : 
2 alleles
4.3% missing data
   1   (0.850) 0.895 0.859 0.648 0.881 
   4   (0.150) 0.105 0.141 0.352 0.119 

Locus 2591 : 
2 alleles
13.8% missing data
   2   (0.814) 0.846 0.801 0.896 0.808 
   4   (0.186) 0.154 0.199 0.104 0.192 

Locus 2592 : 
2 alleles
12.3% missing data
   2   (0.910) 0.920 0.963 0.978 0.952 
   3   (0.090) 0.080 0.037 0.022 0.048 

Locus 2593 : 
2 alleles
15.9% missing data
   1   (0.775) 0.740 0.741 0.670 0.888 
   2   (0.225) 0.260 0.259 0.330 0.112 

Locus 2594 : 
2 alleles
13.0% missing data
   3   (0.909) 0.935 0.932 0.962 0.934 
   1   (0.091) 0.065 0.068 0.038 0.066 

Locus 2595 : 
2 alleles
3.6% missing data
   1   (0.895) 0.902 0.924 0.958 0.944 
   4   (0.105) 0.098 0.076 0.042 0.056 

Locus 2596 : 
2 alleles
13.0% missing data
   4   (0.896) 0.929 0.967 0.968 0.902 
   2   (0.104) 0.071 0.033 0.032 0.098 

Locus 2597 : 
2 alleles
12.3% missing data
   3   (0.941) 0.912 0.996 0.994 0.990 
   2   (0.059) 0.088 0.004 0.006 0.010 

Locus 2598 : 
2 alleles
4.3% missing data
   4   (0.866) 0.931 0.984 0.626 0.844 
   2   (0.134) 0.069 0.016 0.374 0.156 

Locus 2599 : 
2 alleles
3.6% missing data
   4   (0.920) 0.893 0.994 0.990 0.981 
   3   (0.080) 0.107 0.006 0.010 0.019 

Locus 2600 : 
2 alleles
14.5% missing data
   1   (0.902) 0.918 0.974 0.982 0.934 
   3   (0.098) 0.082 0.026 0.018 0.066 

Locus 2601 : 
2 alleles
1.4% missing data
   1   (0.092) 0.068 0.066 0.292 0.034 
   3   (0.908) 0.932 0.934 0.708 0.966 

Locus 2602 : 
2 alleles
0.7% missing data
   4   (0.115) 0.276 0.054 0.009 0.015 
   2   (0.885) 0.724 0.946 0.991 0.985 

Locus 2603 : 
2 alleles
10.9% missing data
   4   (0.890) 0.891 0.928 0.949 0.943 
   2   (0.110) 0.109 0.072 0.051 0.057 

Locus 2604 : 
2 alleles
4.3% missing data
   3   (0.917) 0.956 0.976 0.369 0.960 
   1   (0.083) 0.044 0.024 0.631 0.040 

Locus 2605 : 
2 alleles
4.3% missing data
   2   (0.072) 0.083 0.008 0.009 0.019 
   4   (0.928) 0.917 0.992 0.991 0.981 

Locus 2606 : 
2 alleles
4.3% missing data
   4   (0.234) 0.279 0.139 0.062 0.157 
   2   (0.766) 0.721 0.861 0.938 0.843 

Locus 2607 : 
2 alleles
11.6% missing data
   1   (0.729) 0.776 0.375 0.925 0.672 
   4   (0.271) 0.224 0.625 0.075 0.328 

Locus 2608 : 
2 alleles
3.6% missing data
   2   (0.910) 0.949 0.987 0.970 0.903 
   3   (0.090) 0.051 0.013 0.030 0.097 

Locus 2609 : 
2 alleles
5.1% missing data
   3   (0.916) 0.909 0.866 0.987 0.972 
   1   (0.084) 0.091 0.134 0.013 0.028 

Locus 2610 : 
2 alleles
3.6% missing data
   4   (0.766) 0.741 0.699 0.940 0.825 
   1   (0.234) 0.259 0.301 0.060 0.175 

Locus 2611 : 
2 alleles
18.1% missing data
   1   (0.732) 0.756 0.743 0.856 0.716 
   2   (0.268) 0.244 0.257 0.144 0.284 

Locus 2612 : 
2 alleles
5.1% missing data
   2   (0.905) 0.965 0.840 0.957 0.809 
   1   (0.095) 0.035 0.160 0.043 0.191 

Locus 2613 : 
2 alleles
5.1% missing data
   1   (0.810) 0.839 0.929 0.592 0.857 
   4   (0.190) 0.161 0.071 0.408 0.143 

Locus 2614 : 
2 alleles
5.1% missing data
   1   (0.488) 0.493 0.297 0.849 0.425 
   2   (0.512) 0.507 0.703 0.151 0.575 

Locus 2615 : 
2 alleles
5.8% missing data
   2   (0.749) 0.813 0.510 0.895 0.663 
   4   (0.251) 0.187 0.490 0.105 0.337 

Locus 2616 : 
2 alleles
13.8% missing data
   3   (0.900) 0.901 0.978 0.975 0.949 
   1   (0.100) 0.099 0.022 0.025 0.051 

Locus 2617 : 
2 alleles
2.2% missing data
   4   (0.868) 0.853 0.912 0.969 0.931 
   1   (0.132) 0.147 0.088 0.031 0.069 

Locus 2618 : 
2 alleles
10.9% missing data
   2   (0.918) 0.922 0.955 0.978 0.967 
   3   (0.082) 0.078 0.045 0.022 0.033 

Locus 2619 : 
2 alleles
3.6% missing data
   2   (0.816) 0.856 0.946 0.925 0.774 
   4   (0.184) 0.144 0.054 0.075 0.226 

Locus 2620 : 
2 alleles
4.3% missing data
   1   (0.861) 0.878 0.985 0.968 0.877 
   3   (0.139) 0.122 0.015 0.032 0.123 

Locus 2621 : 
2 alleles
3.6% missing data
   3   (0.921) 0.921 0.977 0.987 0.972 
   1   (0.079) 0.079 0.023 0.013 0.028 

Locus 2622 : 
2 alleles
2.9% missing data
   1   (0.880) 0.869 0.351 0.984 0.948 
   2   (0.120) 0.131 0.649 0.016 0.052 

Locus 2623 : 
2 alleles
11.6% missing data
   4   (0.889) 0.935 0.910 0.961 0.861 
   2   (0.111) 0.065 0.090 0.039 0.139 

Locus 2624 : 
2 alleles
11.6% missing data
   2   (0.904) 0.908 0.971 0.978 0.952 
   4   (0.096) 0.092 0.029 0.022 0.048 

Locus 2625 : 
2 alleles
3.6% missing data
   2   (0.839) 0.905 0.488 0.950 0.764 
   4   (0.161) 0.095 0.512 0.050 0.236 

Locus 2626 : 
2 alleles
12.3% missing data
   4   (0.841) 0.854 0.969 0.955 0.861 
   2   (0.159) 0.146 0.031 0.045 0.139 

Locus 2627 : 
2 alleles
2.2% missing data
   4   (0.839) 0.811 0.973 0.961 0.907 
   2   (0.161) 0.189 0.027 0.039 0.093 

Locus 2628 : 
2 alleles
16.7% missing data
   2   (0.920) 0.958 0.879 0.971 0.921 
   4   (0.080) 0.042 0.121 0.029 0.079 

Locus 2629 : 
2 alleles
2.9% missing data
   4   (0.909) 0.931 0.879 0.976 0.939 
   2   (0.091) 0.069 0.121 0.024 0.061 

Locus 2630 : 
2 alleles
1.4% missing data
   2   (0.903) 0.914 0.991 0.976 0.943 
   1   (0.097) 0.086 0.009 0.024 0.057 

Locus 2631 : 
2 alleles
11.6% missing data
   2   (0.085) 0.064 0.010 0.028 0.055 
   4   (0.915) 0.936 0.990 0.972 0.945 

Locus 2632 : 
2 alleles
4.3% missing data
   2   (0.845) 0.679 0.960 0.983 0.971 
   4   (0.155) 0.321 0.040 0.017 0.029 

Locus 2633 : 
2 alleles
8.0% missing data
   2   (0.728) 0.697 0.822 0.930 0.776 
   3   (0.272) 0.303 0.178 0.070 0.224 

Locus 2634 : 
2 alleles
1.4% missing data
   1   (0.914) 0.960 0.989 0.957 0.884 
   2   (0.086) 0.040 0.011 0.043 0.116 

Locus 2635 : 
2 alleles
1.4% missing data
   1   (0.895) 0.924 0.916 0.975 0.905 
   4   (0.105) 0.076 0.084 0.025 0.095 

Locus 2636 : 
2 alleles
2.2% missing data
   4   (0.873) 0.821 0.953 0.980 0.956 
   2   (0.127) 0.179 0.047 0.020 0.044 

Locus 2637 : 
2 alleles
12.3% missing data
   3   (0.879) 0.882 0.968 0.965 0.924 
   1   (0.121) 0.118 0.032 0.035 0.076 

Locus 2638 : 
2 alleles
3.6% missing data
   4   (0.934) 0.882 0.967 0.995 0.991 
   2   (0.066) 0.118 0.033 0.005 0.009 

Locus 2639 : 
2 alleles
15.9% missing data
   2   (0.921) 0.930 0.852 0.982 0.967 
   4   (0.079) 0.070 0.148 0.018 0.033 

Locus 2640 : 
2 alleles
3.6% missing data
   1   (0.336) 0.369 0.110 0.390 0.248 
   3   (0.664) 0.631 0.890 0.610 0.752 

Locus 2641 : 
2 alleles
14.5% missing data
   4   (0.896) 0.918 0.953 0.967 0.924 
   2   (0.104) 0.082 0.047 0.033 0.076 

Locus 2642 : 
2 alleles
10.1% missing data
   1   (0.124) 0.159 0.065 0.017 0.051 
   3   (0.876) 0.841 0.935 0.983 0.949 

Locus 2643 : 
2 alleles
3.6% missing data
   1   (0.880) 0.905 0.985 0.978 0.887 
   4   (0.120) 0.095 0.015 0.022 0.113 

Locus 2644 : 
2 alleles
13.8% missing data
   2   (0.887) 0.888 0.949 0.982 0.933 
   3   (0.113) 0.112 0.051 0.018 0.067 

Locus 2645 : 
2 alleles
4.3% missing data
   4   (0.757) 0.788 0.868 0.627 0.782 
   1   (0.243) 0.212 0.132 0.373 0.218 

Locus 2646 : 
2 alleles
10.1% missing data
   3   (0.908) 0.949 0.975 0.647 0.947 
   4   (0.092) 0.051 0.025 0.353 0.053 

Locus 2647 : 
2 alleles
7.2% missing data
   1   (0.891) 0.928 0.906 0.749 0.937 
   2   (0.109) 0.072 0.094 0.251 0.063 

Locus 2648 : 
2 alleles
10.9% missing data
   4   (0.865) 0.820 0.919 0.974 0.947 
   2   (0.135) 0.180 0.081 0.026 0.053 

Locus 2649 : 
2 alleles
14.5% missing data
   2   (0.627) 0.659 0.559 0.620 0.600 
   4   (0.373) 0.341 0.441 0.380 0.400 

Locus 2650 : 
2 alleles
4.3% missing data
   1   (0.759) 0.809 0.885 0.713 0.738 
   4   (0.241) 0.191 0.115 0.287 0.262 

Locus 2651 : 
2 alleles
15.9% missing data
   4   (0.704) 0.710 0.716 0.682 0.739 
   2   (0.296) 0.290 0.284 0.318 0.261 

Locus 2652 : 
2 alleles
2.9% missing data
   3   (0.387) 0.407 0.250 0.468 0.321 
   2   (0.613) 0.593 0.750 0.532 0.679 

Locus 2653 : 
2 alleles
12.3% missing data
   1   (0.118) 0.124 0.020 0.025 0.064 
   3   (0.882) 0.876 0.980 0.975 0.936 

Locus 2654 : 
2 alleles
5.1% missing data
   2   (0.911) 0.924 0.984 0.971 0.953 
   4   (0.089) 0.076 0.016 0.029 0.047 

Locus 2655 : 
2 alleles
3.6% missing data
   4   (0.900) 0.924 0.952 0.965 0.925 
   1   (0.100) 0.076 0.048 0.035 0.075 

Locus 2656 : 
2 alleles
4.3% missing data
   2   (0.122) 0.107 0.078 0.035 0.090 
   3   (0.878) 0.893 0.922 0.965 0.910 

Locus 2657 : 
2 alleles
2.9% missing data
   3   (0.915) 0.948 0.977 0.971 0.928 
   1   (0.085) 0.052 0.023 0.029 0.072 

Locus 2658 : 
2 alleles
3.6% missing data
   2   (0.946) 0.919 0.990 0.995 0.993 
   3   (0.054) 0.081 0.010 0.005 0.007 

Locus 2659 : 
2 alleles
13.8% missing data
   2   (0.796) 0.684 0.958 0.960 0.920 
   3   (0.204) 0.316 0.042 0.040 0.080 

Locus 2660 : 
2 alleles
2.9% missing data
   3   (0.312) 0.255 0.718 0.103 0.393 
   1   (0.688) 0.745 0.282 0.897 0.607 

Locus 2661 : 
2 alleles
3.6% missing data
   1   (0.774) 0.814 0.850 0.553 0.800 
   4   (0.226) 0.186 0.150 0.447 0.200 

Locus 2662 : 
2 alleles
12.3% missing data
   1   (0.099) 0.115 0.045 0.019 0.038 
   3   (0.901) 0.885 0.955 0.981 0.962 

Locus 2663 : 
2 alleles
5.1% missing data
   1   (0.705) 0.728 0.941 0.250 0.758 
   2   (0.295) 0.272 0.059 0.750 0.242 

Locus 2664 : 
2 alleles
2.9% missing data
   3   (0.851) 0.828 0.880 0.968 0.919 
   2   (0.149) 0.172 0.120 0.032 0.081 

Locus 2665 : 
2 alleles
2.9% missing data
   2   (0.911) 0.936 0.995 0.971 0.936 
   3   (0.089) 0.064 0.005 0.029 0.064 

Locus 2666 : 
2 alleles
5.1% missing data
   2   (0.199) 0.245 0.169 0.043 0.115 
   4   (0.801) 0.755 0.831 0.957 0.885 

Locus 2667 : 
2 alleles
2.2% missing data
   1   (0.773) 0.789 0.792 0.932 0.769 
   3   (0.227) 0.211 0.208 0.068 0.231 

Locus 2668 : 
2 alleles
3.6% missing data
   4   (0.854) 0.908 0.607 0.675 0.882 
   2   (0.146) 0.092 0.393 0.325 0.118 

Locus 2669 : 
2 alleles
4.3% missing data
   1   (0.155) 0.124 0.014 0.033 0.175 
   3   (0.845) 0.876 0.986 0.967 0.825 

Locus 2670 : 
2 alleles
5.8% missing data
   1   (0.885) 0.934 0.988 0.743 0.905 
   3   (0.115) 0.066 0.012 0.257 0.095 

Locus 2671 : 
2 alleles
12.3% missing data
   4   (0.913) 0.943 0.975 0.974 0.928 
   3   (0.087) 0.057 0.025 0.026 0.072 

Locus 2672 : 
2 alleles
7.2% missing data
   4   (0.876) 0.905 0.943 0.956 0.882 
   2   (0.124) 0.095 0.057 0.044 0.118 

Locus 2673 : 
2 alleles
14.5% missing data
   2   (0.539) 0.499 0.795 0.541 0.600 
   3   (0.461) 0.501 0.205 0.459 0.400 

Locus 2674 : 
2 alleles
8.7% missing data
   1   (0.062) 0.107 0.009 0.005 0.008 
   3   (0.938) 0.893 0.991 0.995 0.992 

Locus 2675 : 
2 alleles
6.5% missing data
   4   (0.813) 0.792 0.554 0.963 0.884 
   1   (0.187) 0.208 0.446 0.037 0.116 

Locus 2676 : 
2 alleles
5.8% missing data
   1   (0.859) 0.881 0.955 0.968 0.868 
   3   (0.141) 0.119 0.045 0.032 0.132 

Locus 2677 : 
2 alleles
5.1% missing data
   2   (0.730) 0.776 0.787 0.915 0.648 
   4   (0.270) 0.224 0.213 0.085 0.352 

Locus 2678 : 
2 alleles
12.3% missing data
   2   (0.894) 0.916 0.972 0.970 0.917 
   4   (0.106) 0.084 0.028 0.030 0.083 

Locus 2679 : 
2 alleles
7.2% missing data
   2   (0.841) 0.886 0.846 0.716 0.866 
   4   (0.159) 0.114 0.154 0.284 0.134 

Locus 2680 : 
2 alleles
2.9% missing data
   1   (0.625) 0.662 0.847 0.479 0.597 
   3   (0.375) 0.338 0.153 0.521 0.403 

Locus 2681 : 
2 alleles
2.2% missing data
   1   (0.474) 0.130 0.799 0.953 0.921 
   3   (0.526) 0.870 0.201 0.047 0.079 

Locus 2682 : 
2 alleles
2.2% missing data
   3   (0.888) 0.934 0.975 0.972 0.847 
   1   (0.112) 0.066 0.025 0.028 0.153 

Locus 2683 : 
2 alleles
11.6% missing data
   3   (0.918) 0.955 0.967 0.966 0.923 
   1   (0.082) 0.045 0.033 0.034 0.077 

Locus 2684 : 
2 alleles
7.2% missing data
   2   (0.856) 0.911 0.964 0.378 0.877 
   4   (0.144) 0.089 0.036 0.622 0.123 

Locus 2685 : 
2 alleles
10.1% missing data
   1   (0.251) 0.270 0.296 0.487 0.142 
   2   (0.749) 0.730 0.704 0.513 0.858 

Locus 2686 : 
2 alleles
6.5% missing data
   4   (0.905) 0.952 0.840 0.939 0.886 
   1   (0.095) 0.048 0.160 0.061 0.114 

Locus 2687 : 
2 alleles
2.9% missing data
   1   (0.424) 0.547 0.152 0.407 0.236 
   4   (0.576) 0.453 0.848 0.593 0.764 

Locus 2688 : 
2 alleles
5.1% missing data
   2   (0.707) 0.701 0.906 0.895 0.711 
   4   (0.293) 0.299 0.094 0.105 0.289 

Locus 2689 : 
2 alleles
13.8% missing data
   4   (0.866) 0.852 0.947 0.964 0.925 
   2   (0.134) 0.148 0.053 0.036 0.075 

Locus 2690 : 
2 alleles
4.3% missing data
   1   (0.593) 0.630 0.782 0.209 0.598 
   3   (0.407) 0.370 0.218 0.791 0.402 

Locus 2691 : 
2 alleles
3.6% missing data
   4   (0.897) 0.916 0.973 0.983 0.922 
   2   (0.103) 0.084 0.027 0.017 0.078 

Locus 2692 : 
2 alleles
10.9% missing data
   1   (0.831) 0.804 0.660 0.957 0.909 
   3   (0.169) 0.196 0.340 0.043 0.091 

Locus 2693 : 
2 alleles
10.9% missing data
   1   (0.848) 0.895 0.954 0.621 0.873 
   3   (0.152) 0.105 0.046 0.379 0.127 

Locus 2694 : 
2 alleles
2.9% missing data
   1   (0.912) 0.949 0.940 0.975 0.915 
   3   (0.088) 0.051 0.060 0.025 0.085 

Locus 2695 : 
2 alleles
10.9% missing data
   1   (0.389) 0.385 0.197 0.084 0.454 
   2   (0.611) 0.615 0.803 0.916 0.546 

Locus 2696 : 
2 alleles
2.9% missing data
   2   (0.905) 0.936 0.954 0.974 0.916 
   3   (0.095) 0.064 0.046 0.026 0.084 

Locus 2697 : 
2 alleles
4.3% missing data
   2   (0.908) 0.889 0.958 0.987 0.970 
   4   (0.092) 0.111 0.042 0.013 0.030 

Locus 2698 : 
2 alleles
5.8% missing data
   4   (0.913) 0.954 0.971 0.953 0.905 
   1   (0.087) 0.046 0.029 0.047 0.095 

Locus 2699 : 
2 alleles
13.8% missing data
   1   (0.907) 0.902 0.980 0.983 0.960 
   4   (0.093) 0.098 0.020 0.017 0.040 

Locus 2700 : 
2 alleles
3.6% missing data
   2   (0.400) 0.359 0.436 0.169 0.491 
   4   (0.600) 0.641 0.564 0.831 0.509 

Locus 2701 : 
2 alleles
3.6% missing data
   1   (0.102) 0.088 0.047 0.034 0.066 
   4   (0.898) 0.912 0.953 0.966 0.934 

Locus 2702 : 
2 alleles
18.1% missing data
   4   (0.860) 0.857 0.954 0.964 0.906 
   1   (0.140) 0.143 0.046 0.036 0.094 

Locus 2703 : 
2 alleles
3.6% missing data
   1   (0.898) 0.935 0.989 0.835 0.938 
   3   (0.102) 0.065 0.011 0.165 0.062 

Locus 2704 : 
2 alleles
4.3% missing data
   1   (0.882) 0.940 0.922 0.595 0.889 
   3   (0.118) 0.060 0.078 0.405 0.111 

Locus 2705 : 
2 alleles
2.9% missing data
   2   (0.873) 0.819 0.956 0.979 0.957 
   3   (0.127) 0.181 0.044 0.021 0.043 

Locus 2706 : 
2 alleles
3.6% missing data
   2   (0.856) 0.778 0.884 0.979 0.955 
   4   (0.144) 0.222 0.116 0.021 0.045 

Locus 2707 : 
2 alleles
3.6% missing data
   2   (0.851) 0.839 0.944 0.971 0.906 
   4   (0.149) 0.161 0.056 0.029 0.094 

Locus 2708 : 
2 alleles
12.3% missing data
   4   (0.431) 0.530 0.284 0.467 0.265 
   1   (0.569) 0.470 0.716 0.533 0.735 

Locus 2709 : 
2 alleles
16.7% missing data
   4   (0.876) 0.881 0.986 0.964 0.918 
   2   (0.124) 0.119 0.014 0.036 0.082 

Locus 2710 : 
2 alleles
5.1% missing data
   1   (0.684) 0.673 0.569 0.917 0.701 
   2   (0.316) 0.327 0.431 0.083 0.299 

Locus 2711 : 
2 alleles
13.0% missing data
   4   (0.894) 0.934 0.965 0.958 0.881 
   2   (0.106) 0.066 0.035 0.042 0.119 

Locus 2712 : 
2 alleles
4.3% missing data
   1   (0.908) 0.942 0.958 0.973 0.914 
   3   (0.092) 0.058 0.042 0.027 0.086 

Locus 2713 : 
2 alleles
10.1% missing data
   4   (0.841) 0.727 0.984 0.981 0.954 
   3   (0.159) 0.273 0.016 0.019 0.046 

Locus 2714 : 
2 alleles
6.5% missing data
   4   (0.815) 0.849 0.967 0.890 0.799 
   2   (0.185) 0.151 0.033 0.110 0.201 

Locus 2715 : 
2 alleles
5.8% missing data
   2   (0.618) 0.616 0.505 0.603 0.662 
   4   (0.382) 0.384 0.495 0.397 0.338 

Locus 2716 : 
2 alleles
7.2% missing data
   2   (0.895) 0.932 0.924 0.962 0.894 
   3   (0.105) 0.068 0.076 0.038 0.106 

Locus 2717 : 
2 alleles
4.3% missing data
   1   (0.929) 0.917 0.984 0.985 0.982 
   3   (0.071) 0.083 0.016 0.015 0.018 

Locus 2718 : 
2 alleles
4.3% missing data
   1   (0.907) 0.931 0.988 0.984 0.929 
   4   (0.093) 0.069 0.012 0.016 0.071 

Locus 2719 : 
2 alleles
17.4% missing data
   2   (0.662) 0.641 0.779 0.599 0.739 
   3   (0.338) 0.359 0.221 0.401 0.261 

Locus 2720 : 
2 alleles
3.6% missing data
   4   (0.903) 0.908 0.980 0.965 0.953 
   2   (0.097) 0.092 0.020 0.035 0.047 

Locus 2721 : 
2 alleles
1.4% missing data
   3   (0.852) 0.816 0.890 0.968 0.931 
   4   (0.148) 0.184 0.110 0.032 0.069 

Locus 2722 : 
2 alleles
2.2% missing data
   1   (0.868) 0.858 0.986 0.782 0.954 
   3   (0.132) 0.142 0.014 0.218 0.046 

Locus 2723 : 
2 alleles
5.1% missing data
   1   (0.913) 0.937 0.936 0.819 0.969 
   2   (0.087) 0.063 0.064 0.181 0.031 

Locus 2724 : 
2 alleles
2.9% missing data
   1   (0.865) 0.857 0.982 0.969 0.919 
   3   (0.135) 0.143 0.018 0.031 0.081 

Locus 2725 : 
2 alleles
1.4% missing data
   1   (0.876) 0.876 0.990 0.965 0.924 
   4   (0.124) 0.124 0.010 0.035 0.076 

Locus 2726 : 
2 alleles
13.8% missing data
   2   (0.939) 0.900 0.959 0.995 0.991 
   4   (0.061) 0.100 0.041 0.005 0.009 

Locus 2727 : 
2 alleles
2.2% missing data
   3   (0.915) 0.954 0.983 0.963 0.910 
   2   (0.085) 0.046 0.017 0.037 0.090 

Locus 2728 : 
2 alleles
3.6% missing data
   4   (0.856) 0.896 0.859 0.940 0.837 
   1   (0.144) 0.104 0.141 0.060 0.163 

Locus 2729 : 
2 alleles
0.7% missing data
   3   (0.895) 0.929 0.901 0.958 0.904 
   4   (0.105) 0.071 0.099 0.042 0.096 

Locus 2730 : 
2 alleles
13.0% missing data
   2   (0.906) 0.929 0.963 0.980 0.929 
   4   (0.094) 0.071 0.037 0.020 0.071 

Locus 2731 : 
2 alleles
6.5% missing data
   1   (0.854) 0.862 0.940 0.515 0.932 
   3   (0.146) 0.138 0.060 0.485 0.068 

Locus 2732 : 
2 alleles
13.8% missing data
   4   (0.400) 0.429 0.427 0.106 0.385 
   3   (0.600) 0.571 0.573 0.894 0.615 

Locus 2733 : 
2 alleles
2.2% missing data
   3   (0.817) 0.874 0.808 0.940 0.740 
   1   (0.183) 0.126 0.192 0.060 0.260 

Locus 2734 : 
2 alleles
8.7% missing data
   3   (0.823) 0.852 0.645 0.924 0.834 
   2   (0.177) 0.148 0.355 0.076 0.166 

Locus 2735 : 
2 alleles
11.6% missing data
   2   (0.907) 0.948 0.938 0.959 0.899 
   4   (0.093) 0.052 0.062 0.041 0.101 

Locus 2736 : 
2 alleles
5.1% missing data
   1   (0.155) 0.155 0.413 0.029 0.102 
   3   (0.845) 0.845 0.587 0.971 0.898 

Locus 2737 : 
2 alleles
2.9% missing data
   1   (0.903) 0.958 0.856 0.961 0.838 
   2   (0.097) 0.042 0.144 0.039 0.162 

Locus 2738 : 
2 alleles
14.5% missing data
   4   (0.917) 0.913 0.990 0.983 0.971 
   2   (0.083) 0.087 0.010 0.017 0.029 

Locus 2739 : 
2 alleles
2.2% missing data
   2   (0.096) 0.093 0.007 0.018 0.048 
   3   (0.904) 0.907 0.993 0.982 0.952 

Locus 2740 : 
2 alleles
6.5% missing data
   3   (0.131) 0.085 0.089 0.048 0.165 
   4   (0.869) 0.915 0.911 0.952 0.835 

Locus 2741 : 
2 alleles
5.8% missing data
   3   (0.892) 0.905 0.979 0.946 0.934 
   2   (0.108) 0.095 0.021 0.054 0.066 

Locus 2742 : 
2 alleles
3.6% missing data
   1   (0.902) 0.934 0.986 0.981 0.904 
   4   (0.098) 0.066 0.014 0.019 0.096 

Locus 2743 : 
2 alleles
4.3% missing data
   2   (0.879) 0.933 0.968 0.711 0.887 
   4   (0.121) 0.067 0.032 0.289 0.113 

Locus 2744 : 
2 alleles
15.9% missing data
   4   (0.879) 0.883 0.974 0.906 0.931 
   3   (0.121) 0.117 0.026 0.094 0.069 

Locus 2745 : 
2 alleles
6.5% missing data
   1   (0.899) 0.935 0.986 0.956 0.901 
   3   (0.101) 0.065 0.014 0.044 0.099 

Locus 2746 : 
2 alleles
3.6% missing data
   3   (0.761) 0.753 0.969 0.940 0.777 
   1   (0.239) 0.247 0.031 0.060 0.223 

Locus 2747 : 
2 alleles
6.5% missing data
   1   (0.904) 0.842 0.963 0.989 0.980 
   3   (0.096) 0.158 0.037 0.011 0.020 

Locus 2748 : 
2 alleles
2.2% missing data
   4   (0.659) 0.689 0.490 0.854 0.615 
   3   (0.341) 0.311 0.510 0.146 0.385 

Locus 2749 : 
2 alleles
5.8% missing data
   4   (0.841) 0.862 0.914 0.951 0.850 
   2   (0.159) 0.138 0.086 0.049 0.150 

Locus 2750 : 
2 alleles
11.6% missing data
   1   (0.906) 0.897 0.992 0.977 0.963 
   3   (0.094) 0.103 0.008 0.023 0.037 

Locus 2751 : 
2 alleles
14.5% missing data
   4   (0.912) 0.965 0.952 0.955 0.850 
   2   (0.088) 0.035 0.048 0.045 0.150 

Locus 2752 : 
2 alleles
10.9% missing data
   1   (0.544) 0.668 0.641 0.130 0.395 
   3   (0.456) 0.332 0.359 0.870 0.605 

Locus 2753 : 
2 alleles
3.6% missing data
   1   (0.194) 0.152 0.155 0.067 0.238 
   3   (0.806) 0.848 0.845 0.933 0.762 

Locus 2754 : 
2 alleles
13.0% missing data
   2   (0.773) 0.820 0.546 0.634 0.792 
   4   (0.227) 0.180 0.454 0.366 0.208 

Locus 2755 : 
2 alleles
5.8% missing data
   4   (0.869) 0.859 0.918 0.625 0.958 
   2   (0.131) 0.141 0.082 0.375 0.042 

Locus 2756 : 
2 alleles
4.3% missing data
   1   (0.911) 0.943 0.976 0.978 0.922 
   3   (0.089) 0.057 0.024 0.022 0.078 

Locus 2757 : 
2 alleles
5.8% missing data
   2   (0.902) 0.940 0.980 0.973 0.892 
   4   (0.098) 0.060 0.020 0.027 0.108 

Locus 2758 : 
2 alleles
11.6% missing data
   3   (0.911) 0.949 0.961 0.960 0.910 
   1   (0.089) 0.051 0.039 0.040 0.090 

Locus 2759 : 
2 alleles
10.1% missing data
   2   (0.914) 0.830 0.971 0.992 0.986 
   4   (0.086) 0.170 0.029 0.008 0.014 

Locus 2760 : 
2 alleles
12.3% missing data
   2   (0.773) 0.805 0.619 0.607 0.820 
   4   (0.227) 0.195 0.381 0.393 0.180 

Locus 2761 : 
2 alleles
3.6% missing data
   4   (0.853) 0.900 0.916 0.949 0.807 
   2   (0.147) 0.100 0.084 0.051 0.193 

Locus 2762 : 
2 alleles
7.2% missing data
   1   (0.374) 0.313 0.625 0.482 0.416 
   4   (0.626) 0.687 0.375 0.518 0.584 

Locus 2763 : 
2 alleles
4.3% missing data
   1   (0.201) 0.325 0.044 0.035 0.071 
   4   (0.799) 0.675 0.956 0.965 0.929 

Locus 2764 : 
2 alleles
11.6% missing data
   1   (0.939) 0.905 0.986 0.993 0.990 
   3   (0.061) 0.095 0.014 0.007 0.010 

Locus 2765 : 
2 alleles
5.1% missing data
   1   (0.925) 0.909 0.992 0.990 0.981 
   3   (0.075) 0.091 0.008 0.010 0.019 

Locus 2766 : 
2 alleles
4.3% missing data
   2   (0.783) 0.827 0.273 0.879 0.782 
   4   (0.217) 0.173 0.727 0.121 0.218 

Locus 2767 : 
2 alleles
4.3% missing data
   2   (0.873) 0.955 0.622 0.900 0.698 
   4   (0.127) 0.045 0.378 0.100 0.302 

Locus 2768 : 
2 alleles
3.6% missing data
   3   (0.789) 0.813 0.957 0.943 0.764 
   2   (0.211) 0.187 0.043 0.057 0.236 

Locus 2769 : 
2 alleles
14.5% missing data
   4   (0.194) 0.187 0.048 0.126 0.162 
   2   (0.806) 0.813 0.952 0.874 0.838 

Locus 2770 : 
2 alleles
3.6% missing data
   1   (0.870) 0.909 0.942 0.968 0.851 
   4   (0.130) 0.091 0.058 0.032 0.149 

Locus 2771 : 
2 alleles
3.6% missing data
   3   (0.886) 0.928 0.910 0.961 0.869 
   4   (0.114) 0.072 0.090 0.039 0.131 

Locus 2772 : 
2 alleles
13.0% missing data
   3   (0.794) 0.839 0.829 0.903 0.746 
   1   (0.206) 0.161 0.171 0.097 0.254 

Locus 2773 : 
2 alleles
1.4% missing data
   1   (0.923) 0.961 0.996 0.985 0.917 
   3   (0.077) 0.039 0.004 0.015 0.083 

Locus 2774 : 
2 alleles
13.0% missing data
   1   (0.746) 0.756 0.646 0.580 0.815 
   4   (0.254) 0.244 0.354 0.420 0.185 

Locus 2775 : 
2 alleles
4.3% missing data
   3   (0.803) 0.818 0.426 0.942 0.836 
   1   (0.197) 0.182 0.574 0.058 0.164 

Locus 2776 : 
2 alleles
2.9% missing data
   2   (0.917) 0.908 0.989 0.985 0.972 
   4   (0.083) 0.092 0.011 0.015 0.028 

Locus 2777 : 
2 alleles
5.8% missing data
   4   (0.086) 0.087 0.292 0.013 0.032 
   2   (0.914) 0.913 0.708 0.987 0.968 

Locus 2778 : 
2 alleles
5.1% missing data
   3   (0.910) 0.960 0.981 0.901 0.874 
   1   (0.090) 0.040 0.019 0.099 0.126 

Locus 2779 : 
2 alleles
13.0% missing data
   2   (0.945) 0.992 0.930 0.421 0.908 
   1   (0.055) 0.008 0.070 0.579 0.092 

Locus 2780 : 
2 alleles
13.0% missing data
   4   (0.924) 0.963 0.493 0.979 0.935 
   2   (0.076) 0.037 0.507 0.021 0.065 

Locus 2781 : 
2 alleles
3.6% missing data
   3   (0.840) 0.856 0.976 0.959 0.852 
   1   (0.160) 0.144 0.024 0.041 0.148 

Locus 2782 : 
2 alleles
11.6% missing data
   1   (0.847) 0.893 0.748 0.644 0.883 
   3   (0.153) 0.107 0.252 0.356 0.117 

Values of parameters used in structure:
DATAFILE=/home/compartido2/pablo_saenz/joey/structure/C_aus_x_C_mel/data_job_T20,	OUTFILE=/home/compartido2/pablo_saenz/joey/structure/C_aus_x_C_mel/structure_results/results_job_T20,	NUMINDS=138,	NUMLOCI=2782,	MISSING=0,	LABEL=1,	POPDATA=1,	POPFLAG=1,	PHENOTYPE=0,	EXTRACOLS=0,	MAXPOPS=4,	BURNIN=200000,	NUMREPS=300000,	USEPOPINFO=0,	INFERALPHA=1,	INFERLAMBDA=0,	POPSPECIFICLAMBDA=0,	POPALPHAS=0,	COMPUTEPROB=1,	NOADMIX=0,	ADMBURNIN=2500,	UPDATEFREQ=1,	PRINTLIKES=0,	INTERMEDSAVE=0,	PRINTKLD=0,	PRINTNET=0,	PRINTLAMBDA=0,	ANCESTDIST=0,	NUMBOXES=1000,	ANCESTPINT=0.90000,	GENSBACK=2,	MIGRPRIOR=0.05000,	PRINTQHAT=1,	PRINTQSUM=0,	ALPHA=1.0000,	FREQSCORR=1,	FPRIORMEAN=0.0100,	FPRIORSD=0.0500,	ONEFST=0,	LAMBDA=1.0000,	UNIFPRIORALPHA=1,	ALPHAMAX=10.0000,	ALPHAPRIORA=1.0000,	ALPHAPRIORB=2.0000,	ALPHAPROPSD=0.0250,	STARTATPOPINFO=0,	RANDOMIZE=1,	LINKAGE=0,	METROFREQ=10,	REPORTHITRATE=0,	MARKOVPHASE=-1,	PHASED=0,	PLOIDY=2,	PHASEINFO=0	LOCPRIOR=1, 	LOCPRIORINIT=1.000000, 	LOCDATA=1, 	LOCISPOP=0, 	LOCPRIORSTEP=0.100000, 	MAXLOCPRIOR=20.000000, 	SEED=1506199981,	
[STRAT parameters]:    NUMSIMSTATS=1000,	PHENOTYPECOL=-9,	POOLFREQ=10,	LOCUSxONLY=0,	EMERROR=0.00100,	MISSINGPHENO=-9,	
