# Supplementary material for: Population genomic response to geographic gradients by widespread and endemic fishes of the Arabian Peninsula
Source: Ecol Evol. 2020 Apr 12;10(10):4314–30. doi: 10.1002/ece3.6199 (PMC7246217; doi:10.1002/ece3.6199)
Supplement: Supplementary file 6 — Appendix S1 [file ECE3-10-4314-s006.zip › Appendix S1, STRUCTURE and PCA Plots, Dryad/STRUCTURE/C. austriacus & C. melapterus/results_job_T20_q]

 C_aust_RS25  1 0.9866 0.0104 0.0002 0.0028 
 C_aust_RS25  1 0.9895 0.0091 0.0003 0.0011 
 C_aust_RS26  1 0.9873 0.0114 0.0001 0.0012 
 C_aust_RS26  1 0.9927 0.0027 0.0001 0.0045 
 C_aust_RS26  1 0.9932 0.0024 0.0001 0.0043 
 C_aust_RS26  1 0.9944 0.0036 0.0001 0.0019 
 C_aust_RS26  1 0.9872 0.0105 0.0001 0.0022 
 C_aust_RS26  1 0.9810 0.0047 0.0001 0.0142 
 C_aust_RS26  1 0.9951 0.0029 0.0001 0.0019 
 C_aust_RS26  1 0.9954 0.0023 0.0001 0.0022 
 C_aust_RS26  1 0.9955 0.0023 0.0001 0.0021 
 C_aust_RS26  1 0.9964 0.0014 0.0001 0.0021 
 C_aust_RS27  2 0.9765 0.0217 0.0012 0.0007 
 C_aust_RS27  2 0.9936 0.0022 0.0031 0.0011 
 C_aust_RS27  2 0.9886 0.0053 0.0025 0.0037 
 C_aust_RS27  2 0.9866 0.0018 0.0070 0.0047 
 C_aust_RS27  2 0.9521 0.0040 0.0233 0.0207 
 C_aust_RS27  2 0.9957 0.0016 0.0019 0.0008 
 C_aust_RS27  2 0.9937 0.0044 0.0012 0.0007 
 C_aust_RS27  2 0.9635 0.0243 0.0044 0.0078 
 C_aust_RS27  2 0.9797 0.0023 0.0160 0.0020 
 C_aust_RS27  2 0.9916 0.0042 0.0020 0.0022 
 C_aust_RS27  2 0.9859 0.0022 0.0094 0.0025 
 C_aust_RS27  2 0.9959 0.0019 0.0009 0.0013 
 C_aust_RS46  4 0.9912 0.0030 0.0043 0.0015 
 C_aust_RS48  4 0.9960 0.0029 0.0004 0.0006 
 C_aust_RS51  4 0.9926 0.0034 0.0023 0.0017 
 C_aust_RS53  4 0.9809 0.0178 0.0005 0.0009 
 C_aust_RS54  4 0.9978 0.0010 0.0007 0.0004 
 C_aust_RS55  4 0.9787 0.0198 0.0006 0.0008 
 C_aust_RS57  4 0.9977 0.0010 0.0010 0.0004 
 C_aust_RS58  4 0.9964 0.0025 0.0005 0.0006 
 C_aust_RS59  4 0.9721 0.0107 0.0158 0.0014 
 C_aust_RS97  4 0.9966 0.0013 0.0007 0.0014 
 C_aust_RS98  4 0.9976 0.0010 0.0010 0.0004 
 C_aust_RS52  9 0.9986 0.0009 0.0002 0.0002 
 C_aust_RS53  9 0.9963 0.0017 0.0015 0.0005 
 C_aust_RS53  9 0.9985 0.0010 0.0003 0.0002 
 C_aust_RS53  9 0.9988 0.0007 0.0003 0.0002 
 C_aust_RS53  9 0.9773 0.0217 0.0007 0.0003 
 C_aust_RS53  9 0.9884 0.0110 0.0002 0.0005 
 C_aust_RS53  9 0.9897 0.0033 0.0067 0.0003 
 C_aust_RS53  9 0.9976 0.0019 0.0002 0.0003 
 C_aust_RS53  9 0.9944 0.0050 0.0004 0.0002 
 C_aust_RS53  9 0.9987 0.0008 0.0001 0.0004 
 C_aust_RS53  9 0.9989 0.0007 0.0002 0.0003 
 C_aust_RS53  9 0.9973 0.0022 0.0002 0.0003 
 C_aust_RS14 10 0.9953 0.0011 0.0003 0.0033 
 C_aust_RS14 10 0.9912 0.0015 0.0005 0.0069 
 C_aust_RS14 10 0.9962 0.0010 0.0004 0.0024 
 C_aust_RS14 10 0.9943 0.0020 0.0003 0.0034 
 C_aust_RS15 10 0.9954 0.0016 0.0006 0.0024 
 C_aust_RS17 10 0.9637 0.0145 0.0005 0.0212 
 C_aust_RS26 10 0.9877 0.0013 0.0005 0.0105 
 C_aust_RS26 10 0.9919 0.0052 0.0002 0.0027 
 C_aust_RS26 10 0.9775 0.0060 0.0003 0.0162 
 C_aust_RS27 10 0.9938 0.0041 0.0003 0.0018 
 C_aust_RS27 10 0.9976 0.0008 0.0003 0.0013 
 C_aust_RS27 10 0.9962 0.0006 0.0005 0.0027 
 C_aust_RS35 20 0.9923 0.0044 0.0006 0.0026 
 C_aust_RS36 20 0.9913 0.0045 0.0006 0.0037 
 C_aust_RS36 20 0.9831 0.0111 0.0008 0.0050 
 C_aust_RS37 20 0.9896 0.0054 0.0007 0.0043 
 C_aust_RS37 20 0.9857 0.0062 0.0004 0.0077 
 C_aust_RS37 20 0.9921 0.0036 0.0012 0.0031 
 C_aust_RS37 20 0.9906 0.0043 0.0025 0.0027 
 C_aust_RS37 20 0.9851 0.0107 0.0005 0.0037 
 C_aust_RS37 20 0.9830 0.0105 0.0008 0.0057 
 C_aust_RS37 20 0.9903 0.0046 0.0016 0.0034 
 C_aust_RS37 20 0.9882 0.0059 0.0006 0.0054 
 C_aust_RS37 20 0.9871 0.0071 0.0004 0.0053 
  C_aust_A1b 22 0.9960 0.0031 0.0003 0.0006 
   C_aust_A2 22 0.9770 0.0163 0.0012 0.0054 
   C_aust_A3 22 0.8936 0.1038 0.0006 0.0020 
   C_aust_A4 22 0.9926 0.0056 0.0004 0.0014 
   C_aust_A5 22 0.9953 0.0026 0.0006 0.0015 
   C_aust_A6 22 0.9833 0.0147 0.0013 0.0007 
   C_aust_A7 22 0.9918 0.0068 0.0007 0.0007 
 C_melap_RS4 12 0.0016 0.0361 0.1705 0.7918 
 C_melap_RS4 12 0.0007 0.0408 0.1012 0.8574 
 C_melap_RS4 12 0.0017 0.0665 0.1704 0.7614 
 C_melap_RS4 12 0.0010 0.0435 0.1955 0.7601 
 C_melap_RS4 12 0.0023 0.0566 0.1718 0.7694 
 C_melap_RS4 12 0.0013 0.0839 0.1451 0.7696 
 C_melap_RS4 12 0.0015 0.1247 0.1177 0.7561 
 C_melap_RS4 12 0.0011 0.1582 0.1331 0.7076 
 C_melap_RS4 12 0.0024 0.0437 0.1489 0.8050 
 C_melap_RS4 12 0.0008 0.1026 0.1470 0.7496 
 C_melap_RS4 12 0.0015 0.0619 0.1295 0.8071 
 C_melap_RS4 12 0.0013 0.0650 0.1759 0.7579 
 C_melap_RS4 13 0.0001 0.0008 0.9945 0.0047 
 C_melap_RS4 13 0.0002 0.0022 0.9875 0.0102 
 C_melap_RS4 13 0.0004 0.0046 0.1502 0.8448 
 C_melap_RS4 13 0.0010 0.0149 0.1322 0.8519 
 C_melap_RS4 13 0.0007 0.0752 0.0815 0.8426 
 C_melap_RS4 13 0.0165 0.0019 0.0764 0.9051 
 C_melap_RS4 13 0.0006 0.0059 0.1391 0.8544 
 C_melap_RS4 13 0.0012 0.0026 0.0749 0.9213 
 C_melap_RS4 13 0.0015 0.0252 0.1348 0.8384 
 C_melap_RS4 13 0.0004 0.0377 0.0404 0.9215 
 C_melap_RS4 13 0.0018 0.3105 0.0819 0.6058 
 C_melap_RS4 13 0.0008 0.0099 0.1313 0.8580 
 C_melap_RS1 14 0.0014 0.0977 0.0818 0.8190 
 C_melap_RS1 14 0.0009 0.1704 0.1699 0.6588 
 C_melap_RS1 14 0.0016 0.0335 0.1278 0.8371 
 C_melap_RS1 14 0.0019 0.0151 0.1922 0.7909 
 C_melap_RS1 14 0.0020 0.0272 0.1628 0.8080 
 C_melap_RS1 14 0.0031 0.0208 0.1097 0.8665 
 C_melap_RS1 14 0.0008 0.0376 0.2493 0.7123 
 C_melap_RS1 14 0.0013 0.0299 0.1694 0.7994 
 C_melap_RS1 14 0.0018 0.0239 0.1575 0.8168 
 C_melap_RS1 14 0.0017 0.0525 0.1474 0.7983 
 C_melap_RS1 14 0.0012 0.0248 0.1159 0.8581 
 C_melap_RS1 14 0.0010 0.0719 0.1332 0.7939 
 C_melap_RS4 16 0.0033 0.0211 0.1475 0.8280 
 C_melap_RS4 16 0.0028 0.0378 0.1190 0.8403 
 C_melap_RS4 16 0.0015 0.0439 0.1248 0.8298 
 C_melap_RS4 16 0.0106 0.0208 0.1261 0.8424 
 C_melap_RS4 16 0.0046 0.0131 0.1654 0.8169 
 C_melap_RS4 16 0.0015 0.0380 0.1491 0.8114 
 C_melap_RS4 16 0.0023 0.0526 0.1300 0.8151 
 C_melap_RS4 16 0.0038 0.0243 0.1261 0.8458 
 C_melap_RS4 16 0.0029 0.0388 0.1104 0.8478 
 C_melap_RS4 16 0.0071 0.0488 0.1555 0.7887 
 C_melap_RS4 16 0.0022 0.0515 0.0866 0.8597 
 C_melap_RS4 16 0.0040 0.0418 0.1115 0.8427 
 C_melap_RS5 19 0.0032 0.0578 0.1177 0.8213 
 C_melap_RS5 19 0.0063 0.0387 0.1577 0.7972 
 C_melap_RS5 19 0.0058 0.0241 0.0993 0.8708 
 C_melap_RS5 19 0.0041 0.0329 0.1142 0.8487 
 C_melap_RS5 19 0.0027 0.0560 0.1566 0.7847 
 C_melap_RS5 19 0.0029 0.0377 0.1754 0.7839 
 C_melap_RS5 19 0.0056 0.0216 0.1162 0.8566 
 C_melap_RS5 19 0.0071 0.0721 0.1455 0.7754 
 C_melap_RS5 19 0.0042 0.0380 0.1058 0.8519 
 C_melap_RS5 19 0.0049 0.0561 0.1136 0.8254 
 C_melap_RS5 19 0.0177 0.0253 0.1262 0.8309 
 C_melap_RS5 19 0.0027 0.0287 0.1403 0.8283 
