# Supplementary material for: Population genomic response to geographic gradients by widespread and endemic fishes of the Arabian Peninsula
Source: Ecol Evol. 2020 Apr 12;10(10):4314–30. doi: 10.1002/ece3.6199 (PMC7246217; doi:10.1002/ece3.6199)
Supplement: Supplementary file 6 — Appendix S1 [file ECE3-10-4314-s006.zip › Appendix S1, STRUCTURE and PCA Plots, Dryad/STRUCTURE/C. austriacus & C. melapterus/results_job_T21_f]

----------------------------------------------------
STRUCTURE by Pritchard, Stephens and Donnelly (2000)
     and Falush, Stephens and Pritchard (2003)
       Code by Pritchard, Falush and Hubisz
             Version 2.3.4 (Jul 2012)
----------------------------------------------------


Command line arguments:   /home/compartido2/pablo_saenz/Structure/structure_kernel_src/structure -m parameter_job_T21 
Input File:    /home/compartido2/pablo_saenz/joey/structure/C_aus_x_C_mel/data_job_T21

Run parameters:
   138 individuals
   2782 loci
   5 populations assumed
   200000 Burn-in period
   300000 Reps
LOCPRIOR model used


--------------------------------------------
Proportion of membership of each pre-defined
 population in each of the 5 clusters

Given    Inferred Clusters                     Number of
 Pop       1      2      3      4      5      Individuals

  1:     0.002  0.003  0.011  0.984  0.000       12
  2:     0.004  0.002  0.041  0.951  0.002       12
  4:     0.003  0.003  0.004  0.989  0.001       11
  9:     0.001  0.001  0.003  0.993  0.002       12
 10:     0.001  0.005  0.034  0.960  0.000       12
 12:     0.465  0.480  0.003  0.003  0.048       12
 13:     0.334  0.513  0.012  0.001  0.140       12
 14:     0.443  0.497  0.005  0.002  0.053       12
 16:     0.370  0.574  0.015  0.002  0.039       12
 19:     0.345  0.602  0.009  0.002  0.042       12
 20:     0.002  0.003  0.017  0.977  0.001       12
 22:     0.007  0.001  0.004  0.987  0.001        7
--------------------------------------------

Allele-freq. divergence among pops (Net nucleotide distance),
computed using point estimates of P.

      1       2       3       4       5      
 1      -    0.0138  0.0153  0.0219  0.0612  
 2   0.0138     -    0.0026  0.0094  0.0577  
 3   0.0153  0.0026     -    0.0030  0.0533  
 4   0.0219  0.0094  0.0030     -    0.0615  
 5   0.0612  0.0577  0.0533  0.0615     -    

Average distances (expected heterozygosity) between individuals in same cluster:
cluster  1  : 0.1713 
cluster  2  : 0.2584 
cluster  3  : 0.2730 
cluster  4  : 0.2392 
cluster  5  : 0.1658 

--------------------------------------------
Estimated Ln Prob of Data   = -270098.9
Mean value of ln likelihood = -266066.3
Variance of ln likelihood   = 8065.2
Mean value of alpha         = 3.6812

Mean value of alpha_local for each location:
	location  1:  0.0358  0.0339  0.0852  4.4504  0.0137
	location  2:  0.0362  0.0225  0.2159  3.8151  0.0260
	location  4:  0.0694  0.0903  0.0988  17.7247  0.0312
	location  9:  0.0264  0.0298  0.0392  5.3982  0.0350
	location 10:  0.0287  0.0568  0.2643  5.4553  0.0140
	location 12:  12.1474  12.1485  0.1059  0.1155  1.3604
	location 13:  0.7086  0.6710  0.0310  0.0121  0.2284
	location 14:  7.8721  8.3043  0.1119  0.0760  1.1585
	location 16:  7.4257  12.0644  0.3385  0.0638  0.9404
	location 19:  7.6740  12.2824  0.2739  0.0568  1.1033
	location 20:  0.0464  0.0554  0.1787  7.8947  0.0227
	location 22:  0.1314  0.0445  0.1016  13.8503  0.0246

Mean value of Fst_1         = 0.3593
Mean value of Fst_2         = 0.0653
Mean value of Fst_3         = 0.0012
Mean value of Fst_4         = 0.0491
Mean value of Fst_5         = 0.7543

Mean value of r = 0.0795

Inferred ancestry of individuals:
        Label (%Miss) Pop:  Inferred clusters
  1 C_aust_RS25    (1)    1 :  0.004 0.002 0.009 0.986 0.000 
  2 C_aust_RS25    (2)    1 :  0.002 0.001 0.004 0.993 0.001 
  3 C_aust_RS26    (1)    1 :  0.001 0.001 0.004 0.993 0.000 
  4 C_aust_RS26    (0)    1 :  0.001 0.005 0.014 0.980 0.000 
  5 C_aust_RS26    (1)    1 :  0.002 0.005 0.011 0.982 0.000 
  6 C_aust_RS26    (1)    1 :  0.002 0.001 0.005 0.991 0.000 
  7 C_aust_RS26    (0)    1 :  0.001 0.002 0.012 0.985 0.000 
  8 C_aust_RS26    (0)    1 :  0.009 0.007 0.038 0.946 0.000 
  9 C_aust_RS26    (1)    1 :  0.001 0.002 0.006 0.992 0.000 
 10 C_aust_RS26    (0)    1 :  0.001 0.002 0.007 0.990 0.000 
 11 C_aust_RS26    (2)    1 :  0.001 0.003 0.014 0.982 0.000 
 12 C_aust_RS26    (0)    1 :  0.002 0.001 0.005 0.992 0.000 
 13 C_aust_RS27    (4)    2 :  0.000 0.000 0.009 0.990 0.001 
 14 C_aust_RS27    (1)    2 :  0.001 0.001 0.014 0.983 0.001 
 15 C_aust_RS27    (1)    2 :  0.005 0.001 0.019 0.973 0.001 
 16 C_aust_RS27    (2)    2 :  0.001 0.005 0.111 0.882 0.002 
 17 C_aust_RS27    (4)    2 :  0.006 0.007 0.159 0.824 0.004 
 18 C_aust_RS27    (1)    2 :  0.000 0.001 0.012 0.986 0.001 
 19 C_aust_RS27   (10)    2 :  0.001 0.000 0.005 0.994 0.000 
 20 C_aust_RS27    (2)    2 :  0.020 0.002 0.047 0.930 0.001 
 21 C_aust_RS27    (4)    2 :  0.005 0.001 0.014 0.973 0.007 
 22 C_aust_RS27    (1)    2 :  0.002 0.001 0.049 0.947 0.001 
 23 C_aust_RS27    (1)    2 :  0.002 0.001 0.042 0.951 0.003 
 24 C_aust_RS27    (0)    2 :  0.001 0.001 0.016 0.982 0.000 
 25 C_aust_RS46    (5)    4 :  0.003 0.006 0.006 0.984 0.002 
 26 C_aust_RS48    (8)    4 :  0.002 0.002 0.002 0.994 0.000 
 27 C_aust_RS51    (4)    4 :  0.005 0.003 0.004 0.986 0.001 
 28 C_aust_RS53    (1)    4 :  0.001 0.004 0.006 0.988 0.000 
 29 C_aust_RS54    (2)    4 :  0.001 0.002 0.004 0.993 0.001 
 30 C_aust_RS55   (14)    4 :  0.004 0.002 0.003 0.991 0.000 
 31 C_aust_RS57    (3)    4 :  0.001 0.001 0.002 0.994 0.001 
 32 C_aust_RS58    (1)    4 :  0.001 0.002 0.003 0.994 0.000 
 33 C_aust_RS59    (2)    4 :  0.007 0.004 0.006 0.977 0.006 
 34 C_aust_RS97    (2)    4 :  0.003 0.003 0.005 0.989 0.000 
 35 C_aust_RS98    (1)    4 :  0.001 0.002 0.003 0.994 0.001 
 36 C_aust_RS52    (2)    9 :  0.001 0.001 0.004 0.994 0.000 
 37 C_aust_RS53    (4)    9 :  0.002 0.002 0.004 0.990 0.002 
 38 C_aust_RS53    (6)    9 :  0.001 0.001 0.001 0.996 0.000 
 39 C_aust_RS53    (3)    9 :  0.001 0.001 0.002 0.996 0.001 
 40 C_aust_RS53    (9)    9 :  0.003 0.001 0.002 0.993 0.001 
 41 C_aust_RS53    (4)    9 :  0.002 0.002 0.005 0.991 0.000 
 42 C_aust_RS53    (4)    9 :  0.001 0.002 0.007 0.976 0.015 
 43 C_aust_RS53    (3)    9 :  0.001 0.001 0.001 0.997 0.000 
 44 C_aust_RS53    (8)    9 :  0.001 0.001 0.003 0.995 0.001 
 45 C_aust_RS53    (2)    9 :  0.001 0.001 0.003 0.995 0.000 
 46 C_aust_RS53    (6)    9 :  0.001 0.001 0.001 0.997 0.000 
 47 C_aust_RS53    (2)    9 :  0.000 0.002 0.004 0.993 0.001 
 48 C_aust_RS14    (2)   10 :  0.002 0.002 0.014 0.983 0.000 
 49 C_aust_RS14    (3)   10 :  0.001 0.006 0.040 0.952 0.000 
 50 C_aust_RS14    (1)   10 :  0.001 0.002 0.029 0.968 0.000 
 51 C_aust_RS14    (1)   10 :  0.001 0.003 0.026 0.970 0.000 
 52 C_aust_RS15    (1)   10 :  0.001 0.002 0.016 0.981 0.000 
 53 C_aust_RS17    (1)   10 :  0.002 0.016 0.114 0.868 0.000 
 54 C_aust_RS26    (3)   10 :  0.001 0.010 0.038 0.950 0.000 
 55 C_aust_RS26    (1)   10 :  0.001 0.002 0.010 0.987 0.000 
 56 C_aust_RS26    (1)   10 :  0.004 0.010 0.072 0.914 0.000 
 57 C_aust_RS27    (0)   10 :  0.000 0.002 0.019 0.978 0.000 
 58 C_aust_RS27    (8)   10 :  0.000 0.001 0.009 0.990 0.000 
 59 C_aust_RS27    (1)   10 :  0.001 0.002 0.020 0.977 0.000 
 60 C_aust_RS35    (1)   20 :  0.001 0.002 0.008 0.989 0.000 
 61 C_aust_RS36   (11)   20 :  0.003 0.002 0.007 0.988 0.000 
 62 C_aust_RS36    (4)   20 :  0.004 0.002 0.011 0.982 0.000 
 63 C_aust_RS37    (2)   20 :  0.002 0.002 0.017 0.978 0.000 
 64 C_aust_RS37    (1)   20 :  0.003 0.007 0.028 0.962 0.000 
 65 C_aust_RS37    (1)   20 :  0.002 0.002 0.010 0.986 0.001 
 66 C_aust_RS37    (2)   20 :  0.001 0.002 0.014 0.979 0.003 
 67 C_aust_RS37    (1)   20 :  0.003 0.002 0.010 0.986 0.000 
 68 C_aust_RS37    (1)   20 :  0.003 0.004 0.028 0.965 0.000 
 69 C_aust_RS37    (0)   20 :  0.001 0.003 0.013 0.982 0.001 
 70 C_aust_RS37    (0)   20 :  0.002 0.004 0.023 0.971 0.000 
 71 C_aust_RS37    (0)   20 :  0.001 0.005 0.036 0.958 0.000 
 72 C_aust_A1b    (6)   22 :  0.002 0.001 0.002 0.995 0.000 
 73 C_aust_A2    (4)   22 :  0.013 0.004 0.011 0.971 0.001 
 74 C_aust_A3   (21)   22 :  0.018 0.001 0.003 0.978 0.000 
 75 C_aust_A4    (7)   22 :  0.004 0.001 0.003 0.991 0.000 
 76 C_aust_A5   (13)   22 :  0.005 0.001 0.003 0.990 0.000 
 77 C_aust_A6    (8)   22 :  0.002 0.001 0.003 0.993 0.001 
 78 C_aust_A7    (2)   22 :  0.003 0.001 0.003 0.992 0.001 
 79 C_melap_RS4   (19)   12 :  0.382 0.550 0.005 0.004 0.060 
 80 C_melap_RS4   (20)   12 :  0.402 0.563 0.002 0.001 0.032 
 81 C_melap_RS4   (19)   12 :  0.437 0.497 0.004 0.004 0.058 
 82 C_melap_RS4   (27)   12 :  0.475 0.457 0.002 0.002 0.063 
 83 C_melap_RS4   (20)   12 :  0.493 0.442 0.004 0.005 0.055 
 84 C_melap_RS4   (22)   12 :  0.547 0.404 0.003 0.004 0.042 
 85 C_melap_RS4   (24)   12 :  0.547 0.413 0.002 0.003 0.035 
 86 C_melap_RS4   (34)   12 :  0.515 0.436 0.002 0.002 0.045 
 87 C_melap_RS4   (20)   12 :  0.414 0.527 0.005 0.005 0.048 
 88 C_melap_RS4   (29)   12 :  0.577 0.374 0.002 0.002 0.046 
 89 C_melap_RS4   (22)   12 :  0.337 0.613 0.004 0.003 0.042 
 90 C_melap_RS4   (23)   12 :  0.452 0.487 0.003 0.003 0.056 
 91 C_melap_RS4   (29)   13 :  0.312 0.004 0.000 0.000 0.684 
 92 C_melap_RS4    (7)   13 :  0.309 0.010 0.000 0.000 0.680 
 93 C_melap_RS4   (12)   13 :  0.300 0.651 0.001 0.000 0.048 
 94 C_melap_RS4   (14)   13 :  0.296 0.639 0.017 0.001 0.048 
 95 C_melap_RS4   (11)   13 :  0.342 0.632 0.004 0.000 0.022 
 96 C_melap_RS4   (15)   13 :  0.195 0.682 0.104 0.001 0.018 
 97 C_melap_RS4    (9)   13 :  0.278 0.675 0.002 0.000 0.045 
 98 C_melap_RS4    (8)   13 :  0.327 0.643 0.007 0.001 0.021 
 99 C_melap_RS4    (8)   13 :  0.363 0.593 0.002 0.001 0.040 
100 C_melap_RS4    (8)   13 :  0.304 0.684 0.003 0.000 0.009 
101 C_melap_RS4   (23)   13 :  0.665 0.311 0.004 0.001 0.018 
102 C_melap_RS4    (7)   13 :  0.321 0.636 0.002 0.000 0.040 
103 C_melap_RS1   (23)   14 :  0.516 0.454 0.004 0.003 0.023 
104 C_melap_RS1   (41)   14 :  0.721 0.229 0.003 0.002 0.045 
105 C_melap_RS1   (14)   14 :  0.371 0.577 0.005 0.002 0.045 
106 C_melap_RS1   (13)   14 :  0.344 0.559 0.008 0.002 0.088 
107 C_melap_RS1   (12)   14 :  0.373 0.560 0.005 0.002 0.059 
108 C_melap_RS1   (13)   14 :  0.435 0.519 0.008 0.007 0.031 
109 C_melap_RS1   (18)   14 :  0.541 0.362 0.002 0.001 0.094 
110 C_melap_RS1   (14)   14 :  0.335 0.594 0.005 0.002 0.065 
111 C_melap_RS1   (12)   14 :  0.379 0.563 0.005 0.002 0.050 
112 C_melap_RS1   (13)   14 :  0.369 0.564 0.007 0.002 0.059 
113 C_melap_RS1   (12)   14 :  0.357 0.601 0.004 0.002 0.036 
114 C_melap_RS1   (24)   14 :  0.570 0.387 0.003 0.002 0.038 
115 C_melap_RS4    (3)   16 :  0.305 0.635 0.012 0.001 0.046 
116 C_melap_RS4    (4)   16 :  0.357 0.596 0.011 0.001 0.035 
117 C_melap_RS4   (13)   16 :  0.332 0.618 0.010 0.001 0.039 
118 C_melap_RS4   (10)   16 :  0.244 0.686 0.029 0.003 0.038 
119 C_melap_RS4    (3)   16 :  0.286 0.637 0.021 0.002 0.055 
120 C_melap_RS4    (5)   16 :  0.422 0.523 0.008 0.001 0.046 
121 C_melap_RS4    (3)   16 :  0.403 0.542 0.015 0.001 0.039 
122 C_melap_RS4    (2)   16 :  0.374 0.572 0.014 0.002 0.038 
123 C_melap_RS4    (6)   16 :  0.382 0.571 0.014 0.002 0.031 
124 C_melap_RS4    (8)   16 :  0.422 0.503 0.021 0.005 0.048 
125 C_melap_RS4   (16)   16 :  0.537 0.432 0.007 0.002 0.022 
126 C_melap_RS4    (4)   16 :  0.374 0.574 0.016 0.002 0.033 
127 C_melap_RS5    (2)   19 :  0.328 0.629 0.007 0.001 0.035 
128 C_melap_RS5    (2)   19 :  0.315 0.607 0.011 0.002 0.065 
129 C_melap_RS5   (14)   19 :  0.244 0.714 0.012 0.001 0.029 
130 C_melap_RS5   (11)   19 :  0.293 0.660 0.011 0.001 0.035 
131 C_melap_RS5    (2)   19 :  0.437 0.507 0.006 0.001 0.050 
132 C_melap_RS5    (6)   19 :  0.418 0.515 0.006 0.001 0.060 
133 C_melap_RS5    (3)   19 :  0.288 0.666 0.009 0.001 0.036 
134 C_melap_RS5    (8)   19 :  0.455 0.489 0.011 0.003 0.043 
135 C_melap_RS5    (2)   19 :  0.325 0.635 0.009 0.001 0.030 
136 C_melap_RS5    (4)   19 :  0.391 0.565 0.008 0.001 0.034 
137 C_melap_RS5    (2)   19 :  0.299 0.641 0.015 0.004 0.041 
138 C_melap_RS5    (7)   19 :  0.352 0.597 0.005 0.001 0.045 


Estimated Allele Frequencies in each cluster
First column gives estimated ancestral frequencies


Locus 1 : 
2 alleles
14.5% missing data
   1   (0.889) 0.965 0.932 0.889 0.890 0.984 
   3   (0.111) 0.035 0.068 0.111 0.110 0.016 

Locus 2 : 
2 alleles
14.5% missing data
   2   (0.438) 0.297 0.457 0.438 0.447 0.065 
   4   (0.562) 0.703 0.543 0.562 0.553 0.935 

Locus 3 : 
2 alleles
5.1% missing data
   1   (0.891) 0.972 0.942 0.891 0.868 0.984 
   4   (0.109) 0.028 0.058 0.109 0.132 0.016 

Locus 4 : 
2 alleles
10.1% missing data
   1   (0.097) 0.121 0.105 0.097 0.044 0.013 
   4   (0.903) 0.879 0.895 0.903 0.956 0.987 

Locus 5 : 
2 alleles
2.2% missing data
   2   (0.892) 0.841 0.912 0.892 0.943 0.804 
   4   (0.108) 0.159 0.088 0.108 0.057 0.196 

Locus 6 : 
2 alleles
5.1% missing data
   3   (0.896) 0.976 0.958 0.896 0.896 0.458 
   2   (0.104) 0.024 0.042 0.104 0.104 0.542 

Locus 7 : 
2 alleles
10.1% missing data
   1   (0.582) 0.917 0.705 0.582 0.423 0.278 
   3   (0.418) 0.083 0.295 0.418 0.577 0.722 

Locus 8 : 
2 alleles
15.9% missing data
   2   (0.788) 0.658 0.822 0.788 0.852 0.291 
   4   (0.212) 0.342 0.178 0.212 0.148 0.709 

Locus 9 : 
2 alleles
2.2% missing data
   3   (0.911) 0.975 0.908 0.911 0.950 0.987 
   1   (0.089) 0.025 0.092 0.089 0.050 0.013 

Locus 10 : 
2 alleles
7.2% missing data
   1   (0.541) 0.670 0.404 0.542 0.655 0.187 
   3   (0.459) 0.330 0.596 0.458 0.345 0.813 

Locus 11 : 
2 alleles
6.5% missing data
   4   (0.747) 0.674 0.794 0.747 0.794 0.097 
   1   (0.253) 0.326 0.206 0.253 0.206 0.903 

Locus 12 : 
2 alleles
5.8% missing data
   1   (0.295) 0.084 0.240 0.295 0.382 0.041 
   3   (0.705) 0.916 0.760 0.705 0.618 0.959 

Locus 13 : 
2 alleles
1.4% missing data
   3   (0.902) 0.929 0.877 0.902 0.963 0.985 
   4   (0.098) 0.071 0.123 0.098 0.037 0.015 

Locus 14 : 
2 alleles
18.1% missing data
   1   (0.872) 0.897 0.887 0.871 0.917 0.981 
   4   (0.128) 0.103 0.113 0.129 0.083 0.019 

Locus 15 : 
2 alleles
14.5% missing data
   2   (0.116) 0.035 0.082 0.116 0.078 0.557 
   4   (0.884) 0.965 0.918 0.884 0.922 0.443 

Locus 16 : 
2 alleles
19.6% missing data
   1   (0.903) 0.990 0.940 0.903 0.906 0.989 
   4   (0.097) 0.010 0.060 0.097 0.094 0.011 

Locus 17 : 
2 alleles
9.4% missing data
   1   (0.911) 0.911 0.915 0.911 0.971 0.569 
   3   (0.089) 0.089 0.085 0.089 0.029 0.431 

Locus 18 : 
2 alleles
6.5% missing data
   4   (0.782) 0.846 0.769 0.782 0.830 0.717 
   2   (0.218) 0.154 0.231 0.218 0.170 0.283 

Locus 19 : 
2 alleles
2.2% missing data
   2   (0.879) 0.956 0.889 0.879 0.907 0.975 
   1   (0.121) 0.044 0.111 0.121 0.093 0.025 

Locus 20 : 
2 alleles
17.4% missing data
   1   (0.926) 0.996 0.981 0.926 0.850 0.962 
   3   (0.074) 0.004 0.019 0.074 0.150 0.038 

Locus 21 : 
2 alleles
17.4% missing data
   3   (0.260) 0.117 0.267 0.260 0.256 0.044 
   4   (0.740) 0.883 0.733 0.740 0.744 0.956 

Locus 22 : 
2 alleles
3.6% missing data
   2   (0.143) 0.220 0.125 0.144 0.076 0.161 
   4   (0.857) 0.780 0.875 0.856 0.924 0.839 

Locus 23 : 
2 alleles
4.3% missing data
   2   (0.888) 0.976 0.872 0.888 0.928 0.977 
   1   (0.112) 0.024 0.128 0.112 0.072 0.023 

Locus 24 : 
2 alleles
12.3% missing data
   4   (0.730) 0.790 0.767 0.730 0.754 0.426 
   2   (0.270) 0.210 0.233 0.270 0.246 0.574 

Locus 25 : 
2 alleles
6.5% missing data
   2   (0.386) 0.603 0.435 0.386 0.326 0.318 
   4   (0.614) 0.397 0.565 0.614 0.674 0.682 

Locus 26 : 
2 alleles
8.0% missing data
   1   (0.850) 0.957 0.917 0.850 0.808 0.974 
   3   (0.150) 0.043 0.083 0.150 0.192 0.026 

Locus 27 : 
2 alleles
10.1% missing data
   2   (0.312) 0.305 0.342 0.312 0.253 0.231 
   3   (0.688) 0.695 0.658 0.688 0.747 0.769 

Locus 28 : 
2 alleles
3.6% missing data
   2   (0.370) 0.221 0.426 0.370 0.349 0.120 
   3   (0.630) 0.779 0.574 0.630 0.651 0.880 

Locus 29 : 
2 alleles
13.8% missing data
   4   (0.247) 0.083 0.237 0.247 0.281 0.036 
   2   (0.753) 0.917 0.763 0.753 0.719 0.964 

Locus 30 : 
2 alleles
10.9% missing data
   3   (0.868) 0.712 0.848 0.868 0.936 0.924 
   1   (0.132) 0.288 0.152 0.132 0.064 0.076 

Locus 31 : 
2 alleles
12.3% missing data
   2   (0.927) 0.991 0.972 0.927 0.921 0.992 
   4   (0.073) 0.009 0.028 0.073 0.079 0.008 

Locus 32 : 
2 alleles
8.0% missing data
   3   (0.807) 0.711 0.789 0.807 0.888 0.521 
   1   (0.193) 0.289 0.211 0.193 0.112 0.479 

Locus 33 : 
2 alleles
6.5% missing data
   4   (0.886) 0.980 0.892 0.885 0.916 0.974 
   2   (0.114) 0.020 0.108 0.115 0.084 0.026 

Locus 34 : 
2 alleles
5.1% missing data
   3   (0.768) 0.953 0.808 0.768 0.725 0.963 
   1   (0.232) 0.047 0.192 0.232 0.275 0.037 

Locus 35 : 
2 alleles
2.2% missing data
   2   (0.899) 0.963 0.916 0.899 0.931 0.981 
   4   (0.101) 0.037 0.084 0.101 0.069 0.019 

Locus 36 : 
2 alleles
13.8% missing data
   4   (0.205) 0.268 0.199 0.204 0.144 0.474 
   2   (0.795) 0.732 0.801 0.796 0.856 0.526 

Locus 37 : 
2 alleles
2.9% missing data
   1   (0.095) 0.029 0.066 0.095 0.073 0.014 
   3   (0.905) 0.971 0.934 0.905 0.927 0.986 

Locus 38 : 
2 alleles
2.2% missing data
   1   (0.184) 0.077 0.173 0.184 0.171 0.071 
   3   (0.816) 0.923 0.827 0.816 0.829 0.929 

Locus 39 : 
2 alleles
2.2% missing data
   3   (0.902) 0.903 0.932 0.902 0.949 0.728 
   1   (0.098) 0.097 0.068 0.098 0.051 0.272 

Locus 40 : 
2 alleles
19.6% missing data
   1   (0.874) 0.939 0.892 0.873 0.910 0.982 
   2   (0.126) 0.061 0.108 0.127 0.090 0.018 

Locus 41 : 
2 alleles
1.4% missing data
   1   (0.736) 0.878 0.700 0.736 0.788 0.299 
   4   (0.264) 0.122 0.300 0.264 0.212 0.701 

Locus 42 : 
2 alleles
2.2% missing data
   2   (0.827) 0.966 0.779 0.827 0.859 0.943 
   4   (0.173) 0.034 0.221 0.173 0.141 0.057 

Locus 43 : 
2 alleles
13.8% missing data
   1   (0.121) 0.060 0.143 0.121 0.067 0.055 
   3   (0.879) 0.940 0.857 0.879 0.933 0.945 

Locus 44 : 
2 alleles
2.2% missing data
   3   (0.924) 0.996 0.985 0.924 0.893 0.355 
   1   (0.076) 0.004 0.015 0.076 0.107 0.645 

Locus 45 : 
2 alleles
8.0% missing data
   1   (0.894) 0.943 0.910 0.894 0.926 0.983 
   3   (0.106) 0.057 0.090 0.106 0.074 0.017 

Locus 46 : 
2 alleles
10.1% missing data
   2   (0.888) 0.987 0.947 0.888 0.832 0.989 
   4   (0.112) 0.013 0.053 0.112 0.168 0.011 

Locus 47 : 
2 alleles
10.9% missing data
   1   (0.338) 0.209 0.312 0.338 0.369 0.046 
   3   (0.662) 0.791 0.688 0.662 0.631 0.954 

Locus 48 : 
2 alleles
10.1% missing data
   2   (0.840) 0.880 0.906 0.840 0.818 0.978 
   3   (0.160) 0.120 0.094 0.160 0.182 0.022 

Locus 49 : 
2 alleles
6.5% missing data
   2   (0.860) 0.974 0.890 0.860 0.851 0.973 
   4   (0.140) 0.026 0.110 0.140 0.149 0.027 

Locus 50 : 
2 alleles
5.1% missing data
   2   (0.891) 0.934 0.903 0.890 0.938 0.942 
   1   (0.109) 0.066 0.097 0.110 0.062 0.058 

Locus 51 : 
2 alleles
12.3% missing data
   2   (0.837) 0.911 0.823 0.837 0.881 0.973 
   4   (0.163) 0.089 0.177 0.163 0.119 0.027 

Locus 52 : 
2 alleles
5.1% missing data
   1   (0.855) 0.984 0.935 0.855 0.738 0.982 
   3   (0.145) 0.016 0.065 0.145 0.262 0.018 

Locus 53 : 
2 alleles
5.8% missing data
   2   (0.625) 0.861 0.542 0.625 0.643 0.935 
   4   (0.375) 0.139 0.458 0.375 0.357 0.065 

Locus 54 : 
2 alleles
2.9% missing data
   3   (0.907) 0.959 0.918 0.907 0.951 0.977 
   1   (0.093) 0.041 0.082 0.093 0.049 0.023 

Locus 55 : 
2 alleles
4.3% missing data
   2   (0.910) 0.986 0.936 0.910 0.925 0.987 
   4   (0.090) 0.014 0.064 0.090 0.075 0.013 

Locus 56 : 
2 alleles
3.6% missing data
   2   (0.845) 0.973 0.918 0.845 0.773 0.975 
   4   (0.155) 0.027 0.082 0.155 0.227 0.025 

Locus 57 : 
2 alleles
13.8% missing data
   2   (0.890) 0.929 0.873 0.890 0.960 0.361 
   4   (0.110) 0.071 0.127 0.110 0.040 0.639 

Locus 58 : 
2 alleles
9.4% missing data
   3   (0.862) 0.981 0.900 0.863 0.886 0.318 
   1   (0.138) 0.019 0.100 0.137 0.114 0.682 

Locus 59 : 
2 alleles
4.3% missing data
   2   (0.775) 0.520 0.760 0.775 0.871 0.132 
   4   (0.225) 0.480 0.240 0.225 0.129 0.868 

Locus 60 : 
2 alleles
6.5% missing data
   2   (0.418) 0.242 0.322 0.418 0.550 0.063 
   4   (0.582) 0.758 0.678 0.582 0.450 0.937 

Locus 61 : 
2 alleles
5.1% missing data
   4   (0.281) 0.088 0.223 0.281 0.347 0.039 
   2   (0.719) 0.912 0.777 0.719 0.653 0.961 

Locus 62 : 
2 alleles
11.6% missing data
   1   (0.910) 0.975 0.930 0.910 0.939 0.986 
   3   (0.090) 0.025 0.070 0.090 0.061 0.014 

Locus 63 : 
2 alleles
9.4% missing data
   1   (0.287) 0.402 0.303 0.287 0.192 0.881 
   3   (0.713) 0.598 0.697 0.713 0.808 0.119 

Locus 64 : 
2 alleles
2.9% missing data
   3   (0.878) 0.975 0.928 0.878 0.858 0.963 
   4   (0.122) 0.025 0.072 0.122 0.142 0.037 

Locus 65 : 
2 alleles
4.3% missing data
   4   (0.870) 0.982 0.873 0.870 0.880 0.984 
   2   (0.130) 0.018 0.127 0.130 0.120 0.016 

Locus 66 : 
2 alleles
13.8% missing data
   2   (0.650) 0.723 0.631 0.650 0.691 0.716 
   4   (0.350) 0.277 0.369 0.350 0.309 0.284 

Locus 67 : 
2 alleles
13.0% missing data
   1   (0.171) 0.230 0.090 0.171 0.201 0.082 
   3   (0.829) 0.770 0.910 0.829 0.799 0.918 

Locus 68 : 
2 alleles
4.3% missing data
   3   (0.831) 0.925 0.814 0.831 0.872 0.970 
   1   (0.169) 0.075 0.186 0.169 0.128 0.030 

Locus 69 : 
2 alleles
11.6% missing data
   1   (0.785) 0.967 0.910 0.785 0.652 0.315 
   2   (0.215) 0.033 0.090 0.215 0.348 0.685 

Locus 70 : 
2 alleles
13.0% missing data
   2   (0.857) 0.958 0.899 0.857 0.848 0.945 
   4   (0.143) 0.042 0.101 0.143 0.152 0.055 

Locus 71 : 
2 alleles
14.5% missing data
   2   (0.929) 0.941 0.909 0.929 0.981 0.887 
   4   (0.071) 0.059 0.091 0.071 0.019 0.113 

Locus 72 : 
2 alleles
7.2% missing data
   2   (0.236) 0.071 0.234 0.236 0.230 0.034 
   3   (0.764) 0.929 0.766 0.764 0.770 0.966 

Locus 73 : 
2 alleles
14.5% missing data
   1   (0.877) 0.963 0.895 0.877 0.896 0.982 
   3   (0.123) 0.037 0.105 0.123 0.104 0.018 

Locus 74 : 
2 alleles
13.0% missing data
   1   (0.631) 0.352 0.604 0.631 0.702 0.693 
   4   (0.369) 0.648 0.396 0.369 0.298 0.307 

Locus 75 : 
2 alleles
13.8% missing data
   2   (0.814) 0.901 0.806 0.813 0.858 0.970 
   4   (0.186) 0.099 0.194 0.187 0.142 0.030 

Locus 76 : 
2 alleles
13.8% missing data
   1   (0.875) 0.953 0.885 0.875 0.905 0.985 
   3   (0.125) 0.047 0.115 0.125 0.095 0.015 

Locus 77 : 
2 alleles
13.0% missing data
   1   (0.407) 0.628 0.419 0.406 0.384 0.419 
   2   (0.593) 0.372 0.581 0.594 0.616 0.581 

Locus 78 : 
2 alleles
10.9% missing data
   2   (0.880) 0.978 0.924 0.880 0.864 0.987 
   4   (0.120) 0.022 0.076 0.120 0.136 0.013 

Locus 79 : 
2 alleles
13.8% missing data
   4   (0.243) 0.090 0.191 0.243 0.299 0.030 
   2   (0.757) 0.910 0.809 0.757 0.701 0.970 

Locus 80 : 
2 alleles
5.1% missing data
   2   (0.892) 0.946 0.920 0.892 0.926 0.958 
   4   (0.108) 0.054 0.080 0.108 0.074 0.042 

Locus 81 : 
2 alleles
14.5% missing data
   2   (0.853) 0.933 0.816 0.853 0.905 0.974 
   4   (0.147) 0.067 0.184 0.147 0.095 0.026 

Locus 82 : 
2 alleles
1.4% missing data
   1   (0.914) 0.977 0.934 0.914 0.939 0.984 
   3   (0.086) 0.023 0.066 0.086 0.061 0.016 

Locus 83 : 
2 alleles
4.3% missing data
   2   (0.299) 0.109 0.281 0.299 0.279 0.823 
   4   (0.701) 0.891 0.719 0.701 0.721 0.177 

Locus 84 : 
2 alleles
10.1% missing data
   3   (0.917) 0.988 0.957 0.917 0.922 0.990 
   1   (0.083) 0.012 0.043 0.083 0.078 0.010 

Locus 85 : 
2 alleles
11.6% missing data
   4   (0.777) 0.849 0.830 0.777 0.806 0.104 
   3   (0.223) 0.151 0.170 0.223 0.194 0.896 

Locus 86 : 
2 alleles
2.9% missing data
   2   (0.905) 0.941 0.892 0.905 0.955 0.987 
   1   (0.095) 0.059 0.108 0.095 0.045 0.013 

Locus 87 : 
2 alleles
12.3% missing data
   3   (0.855) 0.800 0.825 0.855 0.928 0.981 
   1   (0.145) 0.200 0.175 0.145 0.072 0.019 

Locus 88 : 
2 alleles
5.8% missing data
   4   (0.918) 0.231 0.840 0.918 0.990 0.799 
   2   (0.082) 0.769 0.160 0.082 0.010 0.201 

Locus 89 : 
2 alleles
5.8% missing data
   2   (0.266) 0.167 0.287 0.266 0.243 0.084 
   4   (0.734) 0.833 0.713 0.734 0.757 0.916 

Locus 90 : 
2 alleles
8.0% missing data
   4   (0.248) 0.063 0.222 0.248 0.295 0.090 
   2   (0.752) 0.937 0.778 0.752 0.705 0.910 

Locus 91 : 
2 alleles
3.6% missing data
   2   (0.876) 0.901 0.890 0.876 0.944 0.555 
   4   (0.124) 0.099 0.110 0.124 0.056 0.445 

Locus 92 : 
2 alleles
10.9% missing data
   4   (0.782) 0.928 0.749 0.781 0.812 0.967 
   3   (0.218) 0.072 0.251 0.219 0.188 0.033 

Locus 93 : 
2 alleles
4.3% missing data
   1   (0.873) 0.869 0.910 0.874 0.916 0.545 
   3   (0.127) 0.131 0.090 0.126 0.084 0.455 

Locus 94 : 
2 alleles
9.4% missing data
   2   (0.951) 0.845 0.891 0.951 0.994 0.993 
   1   (0.049) 0.155 0.109 0.049 0.006 0.007 

Locus 95 : 
2 alleles
2.9% missing data
   2   (0.856) 0.856 0.851 0.856 0.911 0.972 
   4   (0.144) 0.144 0.149 0.144 0.089 0.028 

Locus 96 : 
2 alleles
2.9% missing data
   3   (0.906) 0.966 0.887 0.906 0.956 0.981 
   2   (0.094) 0.034 0.113 0.094 0.044 0.019 

Locus 97 : 
2 alleles
1.4% missing data
   1   (0.948) 0.998 0.990 0.948 0.905 0.996 
   3   (0.052) 0.002 0.010 0.052 0.095 0.004 

Locus 98 : 
2 alleles
13.0% missing data
   4   (0.904) 0.966 0.928 0.904 0.935 0.879 
   3   (0.096) 0.034 0.072 0.096 0.065 0.121 

Locus 99 : 
2 alleles
4.3% missing data
   4   (0.911) 0.963 0.916 0.911 0.949 0.982 
   2   (0.089) 0.037 0.084 0.089 0.051 0.018 

Locus 100 : 
2 alleles
13.0% missing data
   1   (0.730) 0.653 0.709 0.730 0.824 0.107 
   3   (0.270) 0.347 0.291 0.270 0.176 0.893 

Locus 101 : 
2 alleles
10.9% missing data
   4   (0.896) 0.947 0.889 0.896 0.943 0.960 
   2   (0.104) 0.053 0.111 0.104 0.057 0.040 

Locus 102 : 
2 alleles
16.7% missing data
   3   (0.857) 0.958 0.892 0.856 0.878 0.946 
   1   (0.143) 0.042 0.108 0.144 0.122 0.054 

Locus 103 : 
2 alleles
5.1% missing data
   2   (0.718) 0.816 0.642 0.718 0.776 0.909 
   4   (0.282) 0.184 0.358 0.282 0.224 0.091 

Locus 104 : 
2 alleles
14.5% missing data
   2   (0.441) 0.276 0.521 0.442 0.396 0.078 
   4   (0.559) 0.724 0.479 0.558 0.604 0.922 

Locus 105 : 
2 alleles
8.0% missing data
   2   (0.455) 0.533 0.521 0.455 0.390 0.467 
   4   (0.545) 0.467 0.479 0.545 0.610 0.533 

Locus 106 : 
2 alleles
5.1% missing data
   4   (0.883) 0.975 0.852 0.883 0.923 0.973 
   3   (0.117) 0.025 0.148 0.117 0.077 0.027 

Locus 107 : 
2 alleles
13.0% missing data
   1   (0.834) 0.967 0.850 0.834 0.827 0.980 
   2   (0.166) 0.033 0.150 0.166 0.173 0.020 

Locus 108 : 
2 alleles
11.6% missing data
   1   (0.772) 0.917 0.833 0.772 0.763 0.458 
   3   (0.228) 0.083 0.167 0.228 0.237 0.542 

Locus 109 : 
2 alleles
5.1% missing data
   3   (0.767) 0.895 0.759 0.767 0.780 0.931 
   1   (0.233) 0.105 0.241 0.233 0.220 0.069 

Locus 110 : 
2 alleles
10.9% missing data
   1   (0.879) 0.976 0.876 0.879 0.913 0.961 
   3   (0.121) 0.024 0.124 0.121 0.087 0.039 

Locus 111 : 
2 alleles
13.8% missing data
   1   (0.460) 0.647 0.448 0.460 0.422 0.450 
   3   (0.540) 0.353 0.552 0.540 0.578 0.550 

Locus 112 : 
2 alleles
13.0% missing data
   2   (0.628) 0.822 0.583 0.628 0.632 0.948 
   4   (0.372) 0.178 0.417 0.372 0.368 0.052 

Locus 113 : 
2 alleles
3.6% missing data
   3   (0.892) 0.957 0.824 0.892 0.953 0.974 
   1   (0.108) 0.043 0.176 0.108 0.047 0.026 

Locus 114 : 
2 alleles
10.1% missing data
   4   (0.921) 0.995 0.976 0.920 0.873 0.994 
   2   (0.079) 0.005 0.024 0.080 0.127 0.006 

Locus 115 : 
2 alleles
13.8% missing data
   2   (0.702) 0.651 0.726 0.702 0.720 0.690 
   4   (0.298) 0.349 0.274 0.298 0.280 0.310 

Locus 116 : 
2 alleles
5.1% missing data
   1   (0.649) 0.782 0.590 0.650 0.674 0.938 
   3   (0.351) 0.218 0.410 0.350 0.326 0.062 

Locus 117 : 
2 alleles
2.9% missing data
   1   (0.732) 0.797 0.750 0.732 0.745 0.908 
   4   (0.268) 0.203 0.250 0.268 0.255 0.092 

Locus 118 : 
2 alleles
5.1% missing data
   2   (0.379) 0.143 0.371 0.378 0.432 0.130 
   4   (0.621) 0.857 0.629 0.622 0.568 0.870 

Locus 119 : 
2 alleles
6.5% missing data
   2   (0.624) 0.606 0.749 0.624 0.563 0.198 
   4   (0.376) 0.394 0.251 0.376 0.437 0.802 

Locus 120 : 
2 alleles
9.4% missing data
   3   (0.799) 0.824 0.801 0.799 0.843 0.967 
   4   (0.201) 0.176 0.199 0.201 0.157 0.033 

Locus 121 : 
2 alleles
13.8% missing data
   4   (0.894) 0.978 0.908 0.894 0.917 0.989 
   2   (0.106) 0.022 0.092 0.106 0.083 0.011 

Locus 122 : 
2 alleles
3.6% missing data
   3   (0.810) 0.740 0.833 0.810 0.870 0.607 
   2   (0.190) 0.260 0.167 0.190 0.130 0.393 

Locus 123 : 
2 alleles
13.0% missing data
   3   (0.913) 0.985 0.955 0.913 0.915 0.974 
   1   (0.087) 0.015 0.045 0.087 0.085 0.026 

Locus 124 : 
2 alleles
10.1% missing data
   1   (0.180) 0.066 0.125 0.180 0.185 0.381 
   3   (0.820) 0.934 0.875 0.820 0.815 0.619 

Locus 125 : 
2 alleles
5.1% missing data
   3   (0.806) 0.928 0.737 0.807 0.858 0.918 
   1   (0.194) 0.072 0.263 0.193 0.142 0.082 

Locus 126 : 
2 alleles
5.1% missing data
   1   (0.808) 0.925 0.799 0.809 0.824 0.975 
   3   (0.192) 0.075 0.201 0.191 0.176 0.025 

Locus 127 : 
2 alleles
13.8% missing data
   3   (0.705) 0.807 0.699 0.705 0.722 0.875 
   1   (0.295) 0.193 0.301 0.295 0.278 0.125 

Locus 128 : 
2 alleles
13.0% missing data
   1   (0.512) 0.621 0.530 0.512 0.493 0.381 
   3   (0.488) 0.379 0.470 0.488 0.507 0.619 

Locus 129 : 
2 alleles
8.0% missing data
   2   (0.834) 0.955 0.898 0.834 0.775 0.955 
   4   (0.166) 0.045 0.102 0.166 0.225 0.045 

Locus 130 : 
2 alleles
14.5% missing data
   3   (0.890) 0.966 0.908 0.890 0.933 0.979 
   1   (0.110) 0.034 0.092 0.110 0.067 0.021 

Locus 131 : 
2 alleles
18.1% missing data
   1   (0.909) 0.985 0.935 0.909 0.930 0.972 
   4   (0.091) 0.015 0.065 0.091 0.070 0.028 

Locus 132 : 
2 alleles
3.6% missing data
   2   (0.930) 0.995 0.972 0.931 0.917 0.993 
   4   (0.070) 0.005 0.028 0.069 0.083 0.007 

Locus 133 : 
2 alleles
5.8% missing data
   3   (0.787) 0.910 0.773 0.787 0.820 0.910 
   1   (0.213) 0.090 0.227 0.213 0.180 0.090 

Locus 134 : 
2 alleles
12.3% missing data
   2   (0.900) 0.985 0.935 0.900 0.894 0.988 
   4   (0.100) 0.015 0.065 0.100 0.106 0.012 

Locus 135 : 
2 alleles
5.1% missing data
   2   (0.867) 0.959 0.877 0.867 0.928 0.421 
   4   (0.133) 0.041 0.123 0.133 0.072 0.579 

Locus 136 : 
2 alleles
5.1% missing data
   2   (0.827) 0.889 0.754 0.827 0.900 0.764 
   1   (0.173) 0.111 0.246 0.173 0.100 0.236 

Locus 137 : 
2 alleles
12.3% missing data
   3   (0.890) 0.964 0.916 0.890 0.914 0.982 
   1   (0.110) 0.036 0.084 0.110 0.086 0.018 

Locus 138 : 
2 alleles
13.0% missing data
   2   (0.324) 0.306 0.246 0.323 0.389 0.305 
   4   (0.676) 0.694 0.754 0.677 0.611 0.695 

Locus 139 : 
2 alleles
11.6% missing data
   1   (0.893) 0.973 0.912 0.894 0.906 0.981 
   2   (0.107) 0.027 0.088 0.106 0.094 0.019 

Locus 140 : 
2 alleles
2.2% missing data
   3   (0.831) 0.743 0.863 0.831 0.882 0.572 
   1   (0.169) 0.257 0.137 0.169 0.118 0.428 

Locus 141 : 
2 alleles
5.1% missing data
   2   (0.893) 0.975 0.930 0.893 0.890 0.986 
   4   (0.107) 0.025 0.070 0.107 0.110 0.014 

Locus 142 : 
2 alleles
9.4% missing data
   1   (0.067) 0.004 0.015 0.067 0.142 0.006 
   3   (0.933) 0.996 0.985 0.933 0.858 0.994 

Locus 143 : 
2 alleles
4.3% missing data
   1   (0.396) 0.667 0.403 0.396 0.330 0.305 
   3   (0.604) 0.333 0.597 0.604 0.670 0.695 

Locus 144 : 
2 alleles
16.7% missing data
   2   (0.149) 0.069 0.151 0.149 0.117 0.019 
   4   (0.851) 0.931 0.849 0.851 0.883 0.981 

Locus 145 : 
2 alleles
16.7% missing data
   3   (0.860) 0.905 0.873 0.860 0.905 0.959 
   1   (0.140) 0.095 0.127 0.140 0.095 0.041 

Locus 146 : 
2 alleles
3.6% missing data
   4   (0.847) 0.924 0.819 0.847 0.892 0.979 
   2   (0.153) 0.076 0.181 0.153 0.108 0.021 

Locus 147 : 
2 alleles
12.3% missing data
   2   (0.452) 0.394 0.404 0.452 0.475 0.922 
   1   (0.548) 0.606 0.596 0.548 0.525 0.078 

Locus 148 : 
2 alleles
12.3% missing data
   4   (0.900) 0.948 0.943 0.900 0.937 0.546 
   2   (0.100) 0.052 0.057 0.100 0.063 0.454 

Locus 149 : 
2 alleles
3.6% missing data
   1   (0.864) 0.967 0.877 0.864 0.878 0.979 
   4   (0.136) 0.033 0.123 0.136 0.122 0.021 

Locus 150 : 
2 alleles
4.3% missing data
   1   (0.886) 0.945 0.899 0.885 0.929 0.981 
   3   (0.114) 0.055 0.101 0.115 0.071 0.019 

Locus 151 : 
2 alleles
7.2% missing data
   3   (0.898) 0.861 0.907 0.898 0.953 0.972 
   1   (0.102) 0.139 0.093 0.102 0.047 0.028 

Locus 152 : 
2 alleles
2.9% missing data
   4   (0.920) 0.991 0.949 0.920 0.934 0.982 
   3   (0.080) 0.009 0.051 0.080 0.066 0.018 

Locus 153 : 
2 alleles
13.0% missing data
   3   (0.902) 0.970 0.931 0.902 0.919 0.985 
   1   (0.098) 0.030 0.069 0.098 0.081 0.015 

Locus 154 : 
2 alleles
10.9% missing data
   1   (0.857) 0.972 0.908 0.857 0.841 0.882 
   4   (0.143) 0.028 0.092 0.143 0.159 0.118 

Locus 155 : 
2 alleles
5.1% missing data
   2   (0.470) 0.556 0.406 0.470 0.485 0.904 
   4   (0.530) 0.444 0.594 0.530 0.515 0.096 

Locus 156 : 
2 alleles
12.3% missing data
   1   (0.782) 0.940 0.779 0.782 0.785 0.914 
   3   (0.218) 0.060 0.221 0.218 0.215 0.086 

Locus 157 : 
2 alleles
6.5% missing data
   2   (0.802) 0.772 0.854 0.802 0.790 0.977 
   1   (0.198) 0.228 0.146 0.198 0.210 0.023 

Locus 158 : 
2 alleles
15.9% missing data
   2   (0.882) 0.985 0.947 0.882 0.812 0.981 
   3   (0.118) 0.015 0.053 0.118 0.188 0.019 

Locus 159 : 
2 alleles
5.1% missing data
   1   (0.223) 0.113 0.278 0.222 0.175 0.038 
   3   (0.777) 0.887 0.722 0.778 0.825 0.962 

Locus 160 : 
2 alleles
14.5% missing data
   3   (0.875) 0.967 0.880 0.875 0.910 0.846 
   1   (0.125) 0.033 0.120 0.125 0.090 0.154 

Locus 161 : 
2 alleles
13.0% missing data
   3   (0.632) 0.822 0.627 0.633 0.593 0.937 
   1   (0.368) 0.178 0.373 0.367 0.407 0.063 

Locus 162 : 
2 alleles
2.2% missing data
   2   (0.911) 0.974 0.935 0.911 0.932 0.985 
   4   (0.089) 0.026 0.065 0.089 0.068 0.015 

Locus 163 : 
2 alleles
1.4% missing data
   2   (0.920) 0.991 0.964 0.920 0.923 0.984 
   1   (0.080) 0.009 0.036 0.080 0.077 0.016 

Locus 164 : 
2 alleles
18.8% missing data
   3   (0.367) 0.501 0.380 0.367 0.345 0.042 
   1   (0.633) 0.499 0.620 0.633 0.655 0.958 

Locus 165 : 
2 alleles
11.6% missing data
   2   (0.749) 0.519 0.732 0.748 0.850 0.307 
   4   (0.251) 0.481 0.268 0.252 0.150 0.693 

Locus 166 : 
2 alleles
3.6% missing data
   4   (0.883) 0.955 0.791 0.883 0.953 0.965 
   2   (0.117) 0.045 0.209 0.117 0.047 0.035 

Locus 167 : 
2 alleles
2.2% missing data
   2   (0.940) 0.997 0.988 0.940 0.881 0.996 
   4   (0.060) 0.003 0.012 0.060 0.119 0.004 

Locus 168 : 
2 alleles
13.8% missing data
   2   (0.910) 0.857 0.877 0.910 0.974 0.980 
   4   (0.090) 0.143 0.123 0.090 0.026 0.020 

Locus 169 : 
2 alleles
4.3% missing data
   2   (0.898) 0.928 0.874 0.898 0.954 0.978 
   4   (0.102) 0.072 0.126 0.102 0.046 0.022 

Locus 170 : 
2 alleles
4.3% missing data
   1   (0.451) 0.179 0.525 0.451 0.453 0.086 
   2   (0.549) 0.821 0.475 0.549 0.547 0.914 

Locus 171 : 
2 alleles
2.9% missing data
   2   (0.765) 0.633 0.778 0.765 0.825 0.598 
   3   (0.235) 0.367 0.222 0.235 0.175 0.402 

Locus 172 : 
2 alleles
8.0% missing data
   2   (0.848) 0.969 0.907 0.848 0.812 0.981 
   4   (0.152) 0.031 0.093 0.152 0.188 0.019 

Locus 173 : 
2 alleles
5.1% missing data
   2   (0.686) 0.687 0.677 0.686 0.729 0.504 
   4   (0.314) 0.313 0.323 0.314 0.271 0.496 

Locus 174 : 
2 alleles
4.3% missing data
   4   (0.907) 0.982 0.921 0.907 0.932 0.989 
   2   (0.093) 0.018 0.079 0.093 0.068 0.011 

Locus 175 : 
2 alleles
13.0% missing data
   3   (0.926) 0.992 0.970 0.925 0.923 0.982 
   1   (0.074) 0.008 0.030 0.075 0.077 0.018 

Locus 176 : 
2 alleles
10.1% missing data
   1   (0.532) 0.399 0.494 0.531 0.622 0.074 
   3   (0.468) 0.601 0.506 0.469 0.378 0.926 

Locus 177 : 
2 alleles
4.3% missing data
   2   (0.735) 0.579 0.734 0.735 0.802 0.610 
   1   (0.265) 0.421 0.266 0.265 0.198 0.390 

Locus 178 : 
2 alleles
1.4% missing data
   1   (0.729) 0.772 0.753 0.729 0.768 0.424 
   4   (0.271) 0.228 0.247 0.271 0.232 0.576 

Locus 179 : 
2 alleles
10.9% missing data
   3   (0.894) 0.965 0.920 0.894 0.920 0.982 
   1   (0.106) 0.035 0.080 0.106 0.080 0.018 

Locus 180 : 
2 alleles
2.2% missing data
   1   (0.893) 0.978 0.912 0.893 0.902 0.983 
   4   (0.107) 0.022 0.088 0.107 0.098 0.017 

Locus 181 : 
2 alleles
15.9% missing data
   2   (0.883) 0.979 0.917 0.883 0.889 0.983 
   3   (0.117) 0.021 0.083 0.117 0.111 0.017 

Locus 182 : 
2 alleles
1.4% missing data
   1   (0.897) 0.945 0.940 0.897 0.915 0.963 
   3   (0.103) 0.055 0.060 0.103 0.085 0.037 

Locus 183 : 
2 alleles
10.1% missing data
   1   (0.883) 0.943 0.888 0.883 0.918 0.979 
   3   (0.117) 0.057 0.112 0.117 0.082 0.021 

Locus 184 : 
2 alleles
2.2% missing data
   4   (0.858) 0.982 0.930 0.858 0.765 0.982 
   2   (0.142) 0.018 0.070 0.142 0.235 0.018 

Locus 185 : 
2 alleles
12.3% missing data
   2   (0.832) 0.956 0.872 0.832 0.814 0.975 
   4   (0.168) 0.044 0.128 0.168 0.186 0.025 

Locus 186 : 
2 alleles
9.4% missing data
   2   (0.898) 0.930 0.875 0.898 0.955 0.980 
   4   (0.102) 0.070 0.125 0.102 0.045 0.020 

Locus 187 : 
2 alleles
9.4% missing data
   2   (0.871) 0.842 0.819 0.871 0.947 0.822 
   4   (0.129) 0.158 0.181 0.129 0.053 0.178 

Locus 188 : 
2 alleles
3.6% missing data
   3   (0.708) 0.669 0.636 0.708 0.787 0.910 
   4   (0.292) 0.331 0.364 0.292 0.213 0.090 

Locus 189 : 
2 alleles
5.1% missing data
   2   (0.796) 0.923 0.750 0.796 0.838 0.969 
   4   (0.204) 0.077 0.250 0.204 0.162 0.031 

Locus 190 : 
2 alleles
3.6% missing data
   2   (0.679) 0.850 0.708 0.679 0.667 0.447 
   4   (0.321) 0.150 0.292 0.321 0.333 0.553 

Locus 191 : 
2 alleles
4.3% missing data
   2   (0.906) 0.952 0.922 0.906 0.944 0.981 
   4   (0.094) 0.048 0.078 0.094 0.056 0.019 

Locus 192 : 
2 alleles
12.3% missing data
   1   (0.759) 0.918 0.782 0.759 0.783 0.305 
   3   (0.241) 0.082 0.218 0.241 0.217 0.695 

Locus 193 : 
2 alleles
8.0% missing data
   4   (0.516) 0.267 0.578 0.516 0.535 0.093 
   2   (0.484) 0.733 0.422 0.484 0.465 0.907 

Locus 194 : 
2 alleles
13.0% missing data
   1   (0.895) 0.984 0.902 0.895 0.915 0.987 
   4   (0.105) 0.016 0.098 0.105 0.085 0.013 

Locus 195 : 
2 alleles
4.3% missing data
   4   (0.898) 0.915 0.916 0.898 0.955 0.412 
   2   (0.102) 0.085 0.084 0.102 0.045 0.588 

Locus 196 : 
2 alleles
15.9% missing data
   3   (0.708) 0.802 0.648 0.708 0.764 0.946 
   1   (0.292) 0.198 0.352 0.292 0.236 0.054 

Locus 197 : 
2 alleles
13.0% missing data
   4   (0.723) 0.632 0.728 0.723 0.762 0.920 
   2   (0.277) 0.368 0.272 0.277 0.238 0.080 

Locus 198 : 
2 alleles
12.3% missing data
   1   (0.899) 0.966 0.935 0.899 0.912 0.987 
   4   (0.101) 0.034 0.065 0.101 0.088 0.013 

Locus 199 : 
2 alleles
13.0% missing data
   1   (0.772) 0.791 0.769 0.772 0.826 0.739 
   3   (0.228) 0.209 0.231 0.228 0.174 0.261 

Locus 200 : 
2 alleles
2.9% missing data
   4   (0.881) 0.963 0.936 0.881 0.867 0.980 
   2   (0.119) 0.037 0.064 0.119 0.133 0.020 

Locus 201 : 
2 alleles
3.6% missing data
   4   (0.210) 0.128 0.208 0.210 0.181 0.033 
   3   (0.790) 0.872 0.792 0.790 0.819 0.967 

Locus 202 : 
2 alleles
15.2% missing data
   1   (0.528) 0.830 0.596 0.528 0.422 0.787 
   3   (0.472) 0.170 0.404 0.472 0.578 0.213 

Locus 203 : 
2 alleles
14.5% missing data
   2   (0.665) 0.818 0.665 0.665 0.663 0.948 
   1   (0.335) 0.182 0.335 0.335 0.337 0.052 

Locus 204 : 
2 alleles
0.7% missing data
   4   (0.870) 0.938 0.908 0.870 0.906 0.525 
   1   (0.130) 0.062 0.092 0.130 0.094 0.475 

Locus 205 : 
2 alleles
2.9% missing data
   4   (0.092) 0.005 0.019 0.092 0.265 0.007 
   2   (0.908) 0.995 0.981 0.908 0.735 0.993 

Locus 206 : 
2 alleles
3.6% missing data
   4   (0.868) 0.981 0.925 0.868 0.881 0.253 
   2   (0.132) 0.019 0.075 0.132 0.119 0.747 

Locus 207 : 
2 alleles
13.8% missing data
   2   (0.924) 0.991 0.970 0.924 0.902 0.970 
   4   (0.076) 0.009 0.030 0.076 0.098 0.030 

Locus 208 : 
2 alleles
5.1% missing data
   3   (0.356) 0.191 0.370 0.356 0.370 0.110 
   4   (0.644) 0.809 0.630 0.644 0.630 0.890 

Locus 209 : 
2 alleles
16.7% missing data
   4   (0.726) 0.828 0.726 0.726 0.751 0.961 
   2   (0.274) 0.172 0.274 0.274 0.249 0.039 

Locus 210 : 
2 alleles
9.4% missing data
   1   (0.363) 0.422 0.390 0.364 0.305 0.097 
   3   (0.637) 0.578 0.610 0.636 0.695 0.903 

Locus 211 : 
2 alleles
11.6% missing data
   1   (0.911) 0.969 0.919 0.911 0.951 0.983 
   3   (0.089) 0.031 0.081 0.089 0.049 0.017 

Locus 212 : 
2 alleles
7.2% missing data
   3   (0.447) 0.092 0.428 0.446 0.539 0.669 
   4   (0.553) 0.908 0.572 0.554 0.461 0.331 

Locus 213 : 
2 alleles
3.6% missing data
   2   (0.554) 0.575 0.567 0.554 0.530 0.929 
   4   (0.446) 0.425 0.433 0.446 0.470 0.071 

Locus 214 : 
2 alleles
6.5% missing data
   1   (0.818) 0.738 0.840 0.818 0.868 0.612 
   3   (0.182) 0.262 0.160 0.182 0.132 0.388 

Locus 215 : 
2 alleles
5.8% missing data
   4   (0.865) 0.991 0.961 0.865 0.683 0.987 
   2   (0.135) 0.009 0.039 0.135 0.317 0.013 

Locus 216 : 
2 alleles
2.2% missing data
   2   (0.944) 0.997 0.989 0.944 0.908 0.996 
   4   (0.056) 0.003 0.011 0.056 0.092 0.004 

Locus 217 : 
2 alleles
4.3% missing data
   2   (0.774) 0.830 0.795 0.774 0.792 0.963 
   4   (0.226) 0.170 0.205 0.226 0.208 0.037 

Locus 218 : 
2 alleles
10.1% missing data
   2   (0.584) 0.753 0.552 0.584 0.565 0.933 
   4   (0.416) 0.247 0.448 0.416 0.435 0.067 

Locus 219 : 
2 alleles
14.5% missing data
   2   (0.779) 0.789 0.724 0.779 0.853 0.964 
   4   (0.221) 0.211 0.276 0.221 0.147 0.036 

Locus 220 : 
2 alleles
17.4% missing data
   4   (0.862) 0.990 0.960 0.862 0.684 0.986 
   3   (0.138) 0.010 0.040 0.138 0.316 0.014 

Locus 221 : 
2 alleles
2.9% missing data
   2   (0.094) 0.021 0.057 0.094 0.092 0.011 
   4   (0.906) 0.979 0.943 0.906 0.908 0.989 

Locus 222 : 
2 alleles
4.3% missing data
   2   (0.923) 0.992 0.960 0.923 0.935 0.990 
   4   (0.077) 0.008 0.040 0.077 0.065 0.010 

Locus 223 : 
2 alleles
13.0% missing data
   2   (0.885) 0.948 0.907 0.885 0.914 0.881 
   4   (0.115) 0.052 0.093 0.115 0.086 0.119 

Locus 224 : 
2 alleles
12.3% missing data
   1   (0.860) 0.902 0.776 0.860 0.941 0.977 
   3   (0.140) 0.098 0.224 0.140 0.059 0.023 

Locus 225 : 
2 alleles
10.9% missing data
   3   (0.705) 0.865 0.722 0.705 0.687 0.906 
   1   (0.295) 0.135 0.278 0.295 0.313 0.094 

Locus 226 : 
2 alleles
11.6% missing data
   3   (0.823) 0.945 0.802 0.824 0.847 0.973 
   1   (0.177) 0.055 0.198 0.176 0.153 0.027 

Locus 227 : 
2 alleles
6.5% missing data
   1   (0.840) 0.882 0.832 0.841 0.881 0.967 
   3   (0.160) 0.118 0.168 0.159 0.119 0.033 

Locus 228 : 
2 alleles
18.1% missing data
   2   (0.922) 0.981 0.920 0.922 0.961 0.987 
   4   (0.078) 0.019 0.080 0.078 0.039 0.013 

Locus 229 : 
2 alleles
3.6% missing data
   2   (0.791) 0.585 0.787 0.791 0.853 0.971 
   4   (0.209) 0.415 0.213 0.209 0.147 0.029 

Locus 230 : 
2 alleles
12.3% missing data
   4   (0.800) 0.864 0.674 0.800 0.892 0.967 
   2   (0.200) 0.136 0.326 0.200 0.108 0.033 

Locus 231 : 
2 alleles
2.2% missing data
   2   (0.660) 0.894 0.613 0.660 0.652 0.931 
   4   (0.340) 0.106 0.387 0.340 0.348 0.069 

Locus 232 : 
2 alleles
4.3% missing data
   3   (0.449) 0.424 0.498 0.449 0.420 0.532 
   4   (0.551) 0.576 0.502 0.551 0.580 0.468 

Locus 233 : 
2 alleles
7.2% missing data
   3   (0.873) 0.636 0.856 0.873 0.943 0.977 
   4   (0.127) 0.364 0.144 0.127 0.057 0.023 

Locus 234 : 
2 alleles
2.9% missing data
   4   (0.850) 0.971 0.868 0.850 0.858 0.965 
   2   (0.150) 0.029 0.132 0.150 0.142 0.035 

Locus 235 : 
2 alleles
6.5% missing data
   2   (0.680) 0.807 0.648 0.680 0.744 0.447 
   1   (0.320) 0.193 0.352 0.320 0.256 0.553 

Locus 236 : 
2 alleles
6.5% missing data
   4   (0.514) 0.585 0.500 0.514 0.501 0.920 
   1   (0.486) 0.415 0.500 0.486 0.499 0.080 

Locus 237 : 
2 alleles
3.6% missing data
   4   (0.724) 0.877 0.751 0.724 0.697 0.952 
   1   (0.276) 0.123 0.249 0.276 0.303 0.048 

Locus 238 : 
2 alleles
18.8% missing data
   1   (0.207) 0.077 0.209 0.207 0.198 0.062 
   3   (0.793) 0.923 0.791 0.793 0.802 0.938 

Locus 239 : 
2 alleles
4.3% missing data
   3   (0.886) 0.960 0.885 0.886 0.924 0.986 
   4   (0.114) 0.040 0.115 0.114 0.076 0.014 

Locus 240 : 
2 alleles
1.4% missing data
   2   (0.725) 0.478 0.628 0.725 0.828 0.959 
   3   (0.275) 0.522 0.372 0.275 0.172 0.041 

Locus 241 : 
2 alleles
8.7% missing data
   1   (0.873) 0.941 0.893 0.872 0.906 0.984 
   3   (0.127) 0.059 0.107 0.128 0.094 0.016 

Locus 242 : 
2 alleles
2.2% missing data
   3   (0.844) 0.805 0.859 0.844 0.880 0.979 
   1   (0.156) 0.195 0.141 0.156 0.120 0.021 

Locus 243 : 
2 alleles
10.9% missing data
   3   (0.478) 0.380 0.310 0.478 0.621 0.904 
   1   (0.522) 0.620 0.690 0.522 0.379 0.096 

Locus 244 : 
2 alleles
5.8% missing data
   2   (0.865) 0.972 0.912 0.865 0.853 0.976 
   4   (0.135) 0.028 0.088 0.135 0.147 0.024 

Locus 245 : 
2 alleles
2.9% missing data
   2   (0.835) 0.948 0.795 0.835 0.877 0.978 
   4   (0.165) 0.052 0.205 0.165 0.123 0.022 

Locus 246 : 
2 alleles
4.3% missing data
   4   (0.778) 0.893 0.746 0.778 0.826 0.659 
   2   (0.222) 0.107 0.254 0.222 0.174 0.341 

Locus 247 : 
2 alleles
14.5% missing data
   2   (0.681) 0.599 0.697 0.681 0.694 0.952 
   4   (0.319) 0.401 0.303 0.319 0.306 0.048 

Locus 248 : 
2 alleles
8.0% missing data
   2   (0.161) 0.186 0.131 0.161 0.111 0.484 
   3   (0.839) 0.814 0.869 0.839 0.889 0.516 

Locus 249 : 
2 alleles
13.8% missing data
   2   (0.939) 0.996 0.984 0.939 0.894 0.995 
   1   (0.061) 0.004 0.016 0.061 0.106 0.005 

Locus 250 : 
2 alleles
1.4% missing data
   2   (0.788) 0.752 0.818 0.787 0.824 0.749 
   3   (0.212) 0.248 0.182 0.213 0.176 0.251 

Locus 251 : 
2 alleles
5.1% missing data
   3   (0.363) 0.171 0.327 0.364 0.362 0.911 
   4   (0.637) 0.829 0.673 0.636 0.638 0.089 

Locus 252 : 
2 alleles
15.9% missing data
   2   (0.265) 0.200 0.266 0.265 0.247 0.223 
   4   (0.735) 0.800 0.734 0.735 0.753 0.777 

Locus 253 : 
2 alleles
15.2% missing data
   4   (0.872) 0.961 0.818 0.872 0.923 0.957 
   2   (0.128) 0.039 0.182 0.128 0.077 0.043 

Locus 254 : 
2 alleles
8.0% missing data
   1   (0.331) 0.169 0.324 0.331 0.352 0.102 
   2   (0.669) 0.831 0.676 0.669 0.648 0.898 

Locus 255 : 
2 alleles
16.7% missing data
   1   (0.671) 0.328 0.748 0.672 0.662 0.683 
   2   (0.329) 0.672 0.252 0.328 0.338 0.317 

Locus 256 : 
2 alleles
7.2% missing data
   1   (0.660) 0.647 0.622 0.660 0.744 0.091 
   2   (0.340) 0.353 0.378 0.340 0.256 0.909 

Locus 257 : 
2 alleles
10.9% missing data
   1   (0.919) 0.978 0.932 0.919 0.952 0.986 
   2   (0.081) 0.022 0.068 0.081 0.048 0.014 

Locus 258 : 
2 alleles
15.9% missing data
   3   (0.913) 0.941 0.893 0.913 0.966 0.922 
   1   (0.087) 0.059 0.107 0.087 0.034 0.078 

Locus 259 : 
2 alleles
10.9% missing data
   2   (0.844) 0.980 0.920 0.844 0.822 0.307 
   4   (0.156) 0.020 0.080 0.156 0.178 0.693 

Locus 260 : 
2 alleles
11.6% missing data
   1   (0.859) 0.967 0.907 0.859 0.840 0.975 
   3   (0.141) 0.033 0.093 0.141 0.160 0.025 

Locus 261 : 
2 alleles
15.9% missing data
   1   (0.497) 0.481 0.505 0.497 0.487 0.549 
   3   (0.503) 0.519 0.495 0.503 0.513 0.451 

Locus 262 : 
2 alleles
13.8% missing data
   4   (0.133) 0.035 0.093 0.134 0.131 0.020 
   2   (0.867) 0.965 0.907 0.866 0.869 0.980 

Locus 263 : 
2 alleles
1.4% missing data
   1   (0.899) 0.944 0.906 0.899 0.944 0.984 
   2   (0.101) 0.056 0.094 0.101 0.056 0.016 

Locus 264 : 
2 alleles
3.6% missing data
   2   (0.960) 0.642 0.968 0.960 0.996 0.995 
   4   (0.040) 0.358 0.032 0.040 0.004 0.005 

Locus 265 : 
2 alleles
7.2% missing data
   3   (0.708) 0.895 0.739 0.708 0.717 0.292 
   2   (0.292) 0.105 0.261 0.292 0.283 0.708 

Locus 266 : 
2 alleles
5.1% missing data
   2   (0.508) 0.600 0.525 0.508 0.472 0.813 
   4   (0.492) 0.400 0.475 0.492 0.528 0.187 

Locus 267 : 
2 alleles
2.9% missing data
   2   (0.913) 0.985 0.953 0.913 0.915 0.985 
   4   (0.087) 0.015 0.047 0.087 0.085 0.015 

Locus 268 : 
2 alleles
15.2% missing data
   1   (0.205) 0.057 0.208 0.205 0.199 0.077 
   3   (0.795) 0.943 0.792 0.795 0.801 0.923 

Locus 269 : 
2 alleles
4.3% missing data
   1   (0.883) 0.985 0.944 0.882 0.840 0.987 
   3   (0.117) 0.015 0.056 0.118 0.160 0.013 

Locus 270 : 
2 alleles
6.5% missing data
   4   (0.904) 0.941 0.921 0.904 0.946 0.984 
   1   (0.096) 0.059 0.079 0.096 0.054 0.016 

Locus 271 : 
2 alleles
2.2% missing data
   2   (0.883) 0.915 0.813 0.883 0.955 0.981 
   4   (0.117) 0.085 0.187 0.117 0.045 0.019 

Locus 272 : 
2 alleles
2.9% missing data
   4   (0.847) 0.955 0.831 0.847 0.879 0.940 
   2   (0.153) 0.045 0.169 0.153 0.121 0.060 

Locus 273 : 
2 alleles
1.4% missing data
   2   (0.861) 0.968 0.874 0.861 0.883 0.983 
   4   (0.139) 0.032 0.126 0.139 0.117 0.017 

Locus 274 : 
2 alleles
8.0% missing data
   1   (0.145) 0.074 0.116 0.145 0.124 0.066 
   3   (0.855) 0.926 0.884 0.855 0.876 0.934 

Locus 275 : 
2 alleles
2.9% missing data
   1   (0.605) 0.538 0.652 0.605 0.617 0.094 
   4   (0.395) 0.462 0.348 0.395 0.383 0.906 

Locus 276 : 
2 alleles
18.1% missing data
   2   (0.349) 0.234 0.332 0.350 0.352 0.118 
   3   (0.651) 0.766 0.668 0.650 0.648 0.882 

Locus 277 : 
2 alleles
10.9% missing data
   1   (0.903) 0.985 0.921 0.903 0.928 0.987 
   4   (0.097) 0.015 0.079 0.097 0.072 0.013 

Locus 278 : 
2 alleles
3.6% missing data
   3   (0.785) 0.959 0.759 0.785 0.778 0.974 
   1   (0.215) 0.041 0.241 0.215 0.222 0.026 

Locus 279 : 
2 alleles
3.6% missing data
   1   (0.872) 0.978 0.880 0.872 0.893 0.949 
   3   (0.128) 0.022 0.120 0.128 0.107 0.051 

Locus 280 : 
2 alleles
2.2% missing data
   3   (0.168) 0.237 0.163 0.168 0.121 0.037 
   4   (0.832) 0.763 0.837 0.832 0.879 0.963 

Locus 281 : 
2 alleles
14.5% missing data
   1   (0.733) 0.860 0.746 0.733 0.742 0.876 
   2   (0.267) 0.140 0.254 0.267 0.258 0.124 

Locus 282 : 
2 alleles
18.1% missing data
   3   (0.818) 0.941 0.803 0.818 0.852 0.779 
   4   (0.182) 0.059 0.197 0.182 0.148 0.221 

Locus 283 : 
2 alleles
5.1% missing data
   1   (0.893) 0.974 0.884 0.893 0.930 0.980 
   2   (0.107) 0.026 0.116 0.107 0.070 0.020 

Locus 284 : 
2 alleles
5.1% missing data
   1   (0.882) 0.974 0.944 0.882 0.887 0.475 
   2   (0.118) 0.026 0.056 0.118 0.113 0.525 

Locus 285 : 
2 alleles
10.9% missing data
   4   (0.904) 0.975 0.856 0.904 0.964 0.983 
   2   (0.096) 0.025 0.144 0.096 0.036 0.017 

Locus 286 : 
2 alleles
8.0% missing data
   4   (0.362) 0.470 0.381 0.362 0.303 0.114 
   2   (0.638) 0.530 0.619 0.638 0.697 0.886 

Locus 287 : 
2 alleles
14.5% missing data
   1   (0.373) 0.557 0.287 0.373 0.428 0.049 
   3   (0.627) 0.443 0.713 0.627 0.572 0.951 

Locus 288 : 
2 alleles
2.2% missing data
   2   (0.052) 0.003 0.011 0.052 0.093 0.004 
   3   (0.948) 0.997 0.989 0.948 0.907 0.996 

Locus 289 : 
2 alleles
15.9% missing data
   4   (0.917) 0.996 0.982 0.917 0.886 0.349 
   2   (0.083) 0.004 0.018 0.083 0.114 0.651 

Locus 290 : 
2 alleles
6.5% missing data
   2   (0.862) 0.813 0.785 0.862 0.944 0.978 
   4   (0.138) 0.187 0.215 0.138 0.056 0.022 

Locus 291 : 
2 alleles
18.1% missing data
   4   (0.893) 0.975 0.937 0.893 0.889 0.965 
   2   (0.107) 0.025 0.063 0.107 0.111 0.035 

Locus 292 : 
2 alleles
7.2% missing data
   2   (0.716) 0.893 0.782 0.716 0.634 0.954 
   4   (0.284) 0.107 0.218 0.284 0.366 0.046 

Locus 293 : 
2 alleles
3.6% missing data
   1   (0.918) 0.996 0.983 0.918 0.772 0.988 
   3   (0.082) 0.004 0.017 0.082 0.228 0.012 

Locus 294 : 
2 alleles
10.9% missing data
   2   (0.848) 0.867 0.839 0.848 0.910 0.596 
   1   (0.152) 0.133 0.161 0.152 0.090 0.404 

Locus 295 : 
2 alleles
5.1% missing data
   1   (0.792) 0.939 0.831 0.792 0.763 0.964 
   2   (0.208) 0.061 0.169 0.208 0.237 0.036 

Locus 296 : 
2 alleles
5.8% missing data
   1   (0.626) 0.128 0.551 0.626 0.787 0.731 
   3   (0.374) 0.872 0.449 0.374 0.213 0.269 

Locus 297 : 
2 alleles
4.3% missing data
   4   (0.917) 0.954 0.897 0.917 0.968 0.986 
   2   (0.083) 0.046 0.103 0.083 0.032 0.014 

Locus 298 : 
2 alleles
11.6% missing data
   2   (0.634) 0.656 0.560 0.634 0.704 0.949 
   4   (0.366) 0.344 0.440 0.366 0.296 0.051 

Locus 299 : 
2 alleles
8.0% missing data
   2   (0.218) 0.081 0.165 0.218 0.242 0.399 
   4   (0.782) 0.919 0.835 0.782 0.758 0.601 

Locus 300 : 
2 alleles
3.6% missing data
   2   (0.796) 0.954 0.785 0.796 0.812 0.961 
   4   (0.204) 0.046 0.215 0.204 0.188 0.039 

Locus 301 : 
2 alleles
5.8% missing data
   2   (0.518) 0.412 0.500 0.518 0.525 0.802 
   4   (0.482) 0.588 0.500 0.482 0.475 0.198 

Locus 302 : 
2 alleles
13.8% missing data
   4   (0.476) 0.612 0.419 0.476 0.479 0.805 
   3   (0.524) 0.388 0.581 0.524 0.521 0.195 

Locus 303 : 
2 alleles
6.5% missing data
   4   (0.895) 0.936 0.901 0.895 0.934 0.972 
   2   (0.105) 0.064 0.099 0.105 0.066 0.028 

Locus 304 : 
2 alleles
14.5% missing data
   3   (0.915) 0.981 0.911 0.915 0.954 0.988 
   1   (0.085) 0.019 0.089 0.085 0.046 0.012 

Locus 305 : 
2 alleles
2.2% missing data
   4   (0.825) 0.965 0.882 0.825 0.813 0.405 
   3   (0.175) 0.035 0.118 0.175 0.187 0.595 

Locus 306 : 
2 alleles
5.1% missing data
   2   (0.907) 0.957 0.874 0.907 0.961 0.983 
   3   (0.093) 0.043 0.126 0.093 0.039 0.017 

Locus 307 : 
2 alleles
13.0% missing data
   3   (0.756) 0.832 0.775 0.756 0.750 0.963 
   1   (0.244) 0.168 0.225 0.244 0.250 0.037 

Locus 308 : 
2 alleles
5.1% missing data
   3   (0.911) 0.940 0.943 0.911 0.944 0.979 
   1   (0.089) 0.060 0.057 0.089 0.056 0.021 

Locus 309 : 
2 alleles
2.2% missing data
   2   (0.784) 0.916 0.698 0.784 0.846 0.967 
   3   (0.216) 0.084 0.302 0.216 0.154 0.033 

Locus 310 : 
2 alleles
5.8% missing data
   4   (0.876) 0.837 0.883 0.876 0.927 0.966 
   2   (0.124) 0.163 0.117 0.124 0.073 0.034 

Locus 311 : 
2 alleles
15.2% missing data
   3   (0.833) 0.907 0.780 0.833 0.897 0.967 
   1   (0.167) 0.093 0.220 0.167 0.103 0.033 

Locus 312 : 
2 alleles
5.1% missing data
   2   (0.890) 0.985 0.915 0.890 0.894 0.978 
   3   (0.110) 0.015 0.085 0.110 0.106 0.022 

Locus 313 : 
2 alleles
2.2% missing data
   3   (0.101) 0.023 0.095 0.101 0.069 0.014 
   4   (0.899) 0.977 0.905 0.899 0.931 0.986 

Locus 314 : 
2 alleles
9.4% missing data
   2   (0.918) 0.990 0.954 0.918 0.930 0.991 
   4   (0.082) 0.010 0.046 0.082 0.070 0.009 

Locus 315 : 
2 alleles
2.2% missing data
   2   (0.625) 0.839 0.707 0.625 0.552 0.405 
   4   (0.375) 0.161 0.293 0.375 0.448 0.595 

Locus 316 : 
2 alleles
2.9% missing data
   1   (0.927) 0.994 0.975 0.927 0.911 0.991 
   3   (0.073) 0.006 0.025 0.073 0.089 0.009 

Locus 317 : 
2 alleles
5.8% missing data
   4   (0.907) 0.957 0.884 0.907 0.962 0.968 
   2   (0.093) 0.043 0.116 0.093 0.038 0.032 

Locus 318 : 
2 alleles
6.5% missing data
   2   (0.897) 0.979 0.946 0.897 0.909 0.516 
   4   (0.103) 0.021 0.054 0.103 0.091 0.484 

Locus 319 : 
2 alleles
4.3% missing data
   2   (0.623) 0.721 0.546 0.623 0.695 0.867 
   4   (0.377) 0.279 0.454 0.377 0.305 0.133 

Locus 320 : 
2 alleles
5.1% missing data
   2   (0.392) 0.121 0.386 0.391 0.428 0.709 
   4   (0.608) 0.879 0.614 0.609 0.572 0.291 

Locus 321 : 
2 alleles
10.9% missing data
   2   (0.828) 0.844 0.806 0.828 0.881 0.968 
   4   (0.172) 0.156 0.194 0.172 0.119 0.032 

Locus 322 : 
2 alleles
6.5% missing data
   1   (0.269) 0.220 0.331 0.268 0.218 0.048 
   3   (0.731) 0.780 0.669 0.732 0.782 0.952 

Locus 323 : 
2 alleles
18.8% missing data
   3   (0.925) 0.924 0.876 0.925 0.982 0.988 
   1   (0.075) 0.076 0.124 0.075 0.018 0.012 

Locus 324 : 
2 alleles
3.6% missing data
   3   (0.797) 0.939 0.878 0.797 0.760 0.419 
   1   (0.203) 0.061 0.122 0.203 0.240 0.581 

Locus 325 : 
2 alleles
14.5% missing data
   1   (0.853) 0.939 0.834 0.853 0.899 0.872 
   3   (0.147) 0.061 0.166 0.147 0.101 0.128 

Locus 326 : 
2 alleles
13.8% missing data
   4   (0.617) 0.354 0.639 0.617 0.672 0.107 
   2   (0.383) 0.646 0.361 0.383 0.328 0.893 

Locus 327 : 
2 alleles
5.8% missing data
   1   (0.160) 0.044 0.150 0.160 0.113 0.688 
   3   (0.840) 0.956 0.850 0.840 0.887 0.312 

Locus 328 : 
2 alleles
0.7% missing data
   4   (0.872) 0.975 0.803 0.872 0.923 0.985 
   2   (0.128) 0.025 0.197 0.128 0.077 0.015 

Locus 329 : 
2 alleles
5.1% missing data
   4   (0.351) 0.190 0.322 0.351 0.389 0.055 
   2   (0.649) 0.810 0.678 0.649 0.611 0.945 

Locus 330 : 
2 alleles
3.6% missing data
   3   (0.896) 0.940 0.755 0.896 0.972 0.985 
   1   (0.104) 0.060 0.245 0.104 0.028 0.015 

Locus 331 : 
2 alleles
15.2% missing data
   4   (0.900) 0.860 0.771 0.900 0.978 0.982 
   2   (0.100) 0.140 0.229 0.100 0.022 0.018 

Locus 332 : 
2 alleles
6.5% missing data
   1   (0.283) 0.526 0.296 0.283 0.223 0.038 
   3   (0.717) 0.474 0.704 0.717 0.777 0.962 

Locus 333 : 
2 alleles
5.1% missing data
   4   (0.910) 0.974 0.960 0.910 0.913 0.976 
   1   (0.090) 0.026 0.040 0.090 0.087 0.024 

Locus 334 : 
2 alleles
2.2% missing data
   1   (0.908) 0.826 0.952 0.908 0.940 0.987 
   3   (0.092) 0.174 0.048 0.092 0.060 0.013 

Locus 335 : 
2 alleles
15.9% missing data
   1   (0.894) 0.970 0.955 0.894 0.889 0.617 
   2   (0.106) 0.030 0.045 0.106 0.111 0.383 

Locus 336 : 
2 alleles
15.9% missing data
   4   (0.920) 0.984 0.958 0.920 0.929 0.978 
   1   (0.080) 0.016 0.042 0.080 0.071 0.022 

Locus 337 : 
2 alleles
13.0% missing data
   2   (0.551) 0.743 0.538 0.551 0.560 0.646 
   4   (0.449) 0.257 0.462 0.449 0.440 0.354 

Locus 338 : 
2 alleles
13.8% missing data
   3   (0.842) 0.886 0.815 0.842 0.904 0.863 
   1   (0.158) 0.114 0.185 0.158 0.096 0.137 

Locus 339 : 
2 alleles
5.1% missing data
   1   (0.663) 0.534 0.609 0.663 0.765 0.276 
   3   (0.337) 0.466 0.391 0.337 0.235 0.724 

Locus 340 : 
2 alleles
1.4% missing data
   4   (0.905) 0.983 0.912 0.905 0.932 0.986 
   2   (0.095) 0.017 0.088 0.095 0.068 0.014 

Locus 341 : 
2 alleles
13.0% missing data
   4   (0.885) 0.978 0.899 0.884 0.901 0.984 
   1   (0.115) 0.022 0.101 0.116 0.099 0.016 

Locus 342 : 
2 alleles
6.5% missing data
   2   (0.741) 0.879 0.736 0.741 0.788 0.293 
   3   (0.259) 0.121 0.264 0.259 0.212 0.707 

Locus 343 : 
2 alleles
10.1% missing data
   2   (0.822) 0.957 0.814 0.822 0.836 0.973 
   4   (0.178) 0.043 0.186 0.178 0.164 0.027 

Locus 344 : 
2 alleles
11.6% missing data
   1   (0.910) 0.971 0.899 0.910 0.950 0.984 
   3   (0.090) 0.029 0.101 0.090 0.050 0.016 

Locus 345 : 
2 alleles
15.9% missing data
   4   (0.833) 0.890 0.822 0.833 0.890 0.799 
   2   (0.167) 0.110 0.178 0.167 0.110 0.201 

Locus 346 : 
2 alleles
5.8% missing data
   2   (0.894) 0.971 0.933 0.894 0.912 0.914 
   4   (0.106) 0.029 0.067 0.106 0.088 0.086 

Locus 347 : 
2 alleles
5.8% missing data
   2   (0.907) 0.979 0.928 0.907 0.929 0.987 
   4   (0.093) 0.021 0.072 0.093 0.071 0.013 

Locus 348 : 
2 alleles
1.4% missing data
   3   (0.884) 0.930 0.935 0.885 0.884 0.984 
   2   (0.116) 0.070 0.065 0.115 0.116 0.016 

Locus 349 : 
2 alleles
4.3% missing data
   4   (0.927) 0.936 0.891 0.927 0.980 0.962 
   2   (0.073) 0.064 0.109 0.073 0.020 0.038 

Locus 350 : 
2 alleles
5.1% missing data
   1   (0.913) 0.989 0.960 0.913 0.897 0.978 
   3   (0.087) 0.011 0.040 0.087 0.103 0.022 

Locus 351 : 
2 alleles
14.5% missing data
   1   (0.576) 0.628 0.554 0.577 0.618 0.136 
   3   (0.424) 0.372 0.446 0.423 0.382 0.864 

Locus 352 : 
2 alleles
2.2% missing data
   3   (0.912) 0.985 0.942 0.912 0.926 0.986 
   1   (0.088) 0.015 0.058 0.088 0.074 0.014 

Locus 353 : 
2 alleles
2.2% missing data
   3   (0.860) 0.978 0.896 0.860 0.843 0.983 
   1   (0.140) 0.022 0.104 0.140 0.157 0.017 

Locus 354 : 
2 alleles
0.7% missing data
   2   (0.892) 0.983 0.925 0.892 0.897 0.988 
   4   (0.108) 0.017 0.075 0.108 0.103 0.012 

Locus 355 : 
2 alleles
13.8% missing data
   3   (0.888) 0.973 0.877 0.888 0.921 0.982 
   1   (0.112) 0.027 0.123 0.112 0.079 0.018 

Locus 356 : 
2 alleles
11.6% missing data
   2   (0.927) 0.991 0.957 0.927 0.939 0.937 
   4   (0.073) 0.009 0.043 0.073 0.061 0.063 

Locus 357 : 
2 alleles
3.6% missing data
   4   (0.872) 0.864 0.759 0.871 0.960 0.976 
   2   (0.128) 0.136 0.241 0.129 0.040 0.024 

Locus 358 : 
2 alleles
5.8% missing data
   2   (0.734) 0.829 0.643 0.734 0.815 0.890 
   4   (0.266) 0.171 0.357 0.266 0.185 0.110 

Locus 359 : 
2 alleles
1.4% missing data
   3   (0.914) 0.983 0.968 0.914 0.904 0.976 
   1   (0.086) 0.017 0.032 0.086 0.096 0.024 

Locus 360 : 
2 alleles
2.9% missing data
   3   (0.900) 0.941 0.936 0.900 0.921 0.983 
   1   (0.100) 0.059 0.064 0.100 0.079 0.017 

Locus 361 : 
2 alleles
5.1% missing data
   1   (0.378) 0.360 0.318 0.378 0.397 0.916 
   3   (0.622) 0.640 0.682 0.622 0.603 0.084 

Locus 362 : 
2 alleles
4.3% missing data
   1   (0.872) 0.965 0.871 0.872 0.928 0.461 
   2   (0.128) 0.035 0.129 0.128 0.072 0.539 

Locus 363 : 
2 alleles
4.3% missing data
   3   (0.915) 0.949 0.855 0.915 0.974 0.979 
   1   (0.085) 0.051 0.145 0.085 0.026 0.021 

Locus 364 : 
2 alleles
11.6% missing data
   2   (0.886) 0.908 0.896 0.886 0.937 0.830 
   4   (0.114) 0.092 0.104 0.114 0.063 0.170 

Locus 365 : 
2 alleles
2.9% missing data
   1   (0.812) 0.923 0.804 0.812 0.834 0.974 
   3   (0.188) 0.077 0.196 0.188 0.166 0.026 

Locus 366 : 
2 alleles
5.1% missing data
   4   (0.488) 0.344 0.517 0.488 0.482 0.603 
   2   (0.512) 0.656 0.483 0.512 0.518 0.397 

Locus 367 : 
2 alleles
9.4% missing data
   2   (0.921) 0.993 0.960 0.921 0.919 0.992 
   3   (0.079) 0.007 0.040 0.079 0.081 0.008 

Locus 368 : 
2 alleles
6.5% missing data
   2   (0.473) 0.710 0.406 0.473 0.467 0.897 
   4   (0.527) 0.290 0.594 0.527 0.533 0.103 

Locus 369 : 
2 alleles
5.8% missing data
   4   (0.906) 0.909 0.871 0.906 0.967 0.972 
   1   (0.094) 0.091 0.129 0.094 0.033 0.028 

Locus 370 : 
2 alleles
5.8% missing data
   2   (0.257) 0.097 0.335 0.257 0.212 0.038 
   4   (0.743) 0.903 0.665 0.743 0.788 0.962 

Locus 371 : 
2 alleles
1.4% missing data
   1   (0.861) 0.913 0.883 0.862 0.886 0.970 
   3   (0.139) 0.087 0.117 0.138 0.114 0.030 

Locus 372 : 
2 alleles
0.7% missing data
   1   (0.321) 0.119 0.327 0.321 0.351 0.056 
   3   (0.679) 0.881 0.673 0.679 0.649 0.944 

Locus 373 : 
2 alleles
2.2% missing data
   4   (0.933) 0.995 0.976 0.933 0.922 0.994 
   2   (0.067) 0.005 0.024 0.067 0.078 0.006 

Locus 374 : 
2 alleles
19.6% missing data
   2   (0.669) 0.611 0.777 0.669 0.583 0.837 
   4   (0.331) 0.389 0.223 0.331 0.417 0.163 

Locus 375 : 
2 alleles
15.9% missing data
   2   (0.908) 0.982 0.941 0.908 0.923 0.880 
   4   (0.092) 0.018 0.059 0.092 0.077 0.120 

Locus 376 : 
2 alleles
2.2% missing data
   2   (0.880) 0.766 0.870 0.880 0.941 0.981 
   3   (0.120) 0.234 0.130 0.120 0.059 0.019 

Locus 377 : 
2 alleles
4.3% missing data
   1   (0.605) 0.318 0.683 0.604 0.579 0.885 
   3   (0.395) 0.682 0.317 0.396 0.421 0.115 

Locus 378 : 
2 alleles
15.9% missing data
   2   (0.186) 0.027 0.087 0.186 0.332 0.022 
   4   (0.814) 0.973 0.913 0.814 0.668 0.978 

Locus 379 : 
2 alleles
14.5% missing data
   2   (0.643) 0.696 0.640 0.643 0.679 0.427 
   4   (0.357) 0.304 0.360 0.357 0.321 0.573 

Locus 380 : 
2 alleles
2.9% missing data
   2   (0.886) 0.888 0.858 0.886 0.949 0.983 
   4   (0.114) 0.112 0.142 0.114 0.051 0.017 

Locus 381 : 
2 alleles
7.2% missing data
   4   (0.871) 0.872 0.908 0.871 0.896 0.933 
   2   (0.129) 0.128 0.092 0.129 0.104 0.067 

Locus 382 : 
2 alleles
5.8% missing data
   4   (0.886) 0.935 0.919 0.885 0.936 0.389 
   2   (0.114) 0.065 0.081 0.115 0.064 0.611 

Locus 383 : 
2 alleles
14.5% missing data
   1   (0.285) 0.081 0.218 0.285 0.379 0.047 
   3   (0.715) 0.919 0.782 0.715 0.621 0.953 

Locus 384 : 
2 alleles
8.7% missing data
   1   (0.874) 0.926 0.885 0.874 0.901 0.963 
   3   (0.126) 0.074 0.115 0.126 0.099 0.037 

Locus 385 : 
2 alleles
10.9% missing data
   2   (0.891) 0.962 0.889 0.891 0.931 0.868 
   4   (0.109) 0.038 0.111 0.109 0.069 0.132 

Locus 386 : 
2 alleles
11.6% missing data
   2   (0.854) 0.950 0.827 0.854 0.902 0.887 
   1   (0.146) 0.050 0.173 0.146 0.098 0.113 

Locus 387 : 
2 alleles
7.2% missing data
   2   (0.802) 0.770 0.732 0.802 0.886 0.920 
   3   (0.198) 0.230 0.268 0.198 0.114 0.080 

Locus 388 : 
2 alleles
6.5% missing data
   3   (0.807) 0.865 0.858 0.807 0.834 0.560 
   1   (0.193) 0.135 0.142 0.193 0.166 0.440 

Locus 389 : 
2 alleles
4.3% missing data
   1   (0.798) 0.873 0.837 0.798 0.790 0.919 
   3   (0.202) 0.127 0.163 0.202 0.210 0.081 

Locus 390 : 
2 alleles
15.9% missing data
   1   (0.697) 0.805 0.767 0.697 0.634 0.716 
   3   (0.303) 0.195 0.233 0.303 0.366 0.284 

Locus 391 : 
2 alleles
4.3% missing data
   4   (0.724) 0.842 0.674 0.724 0.795 0.357 
   2   (0.276) 0.158 0.326 0.276 0.205 0.643 

Locus 392 : 
2 alleles
15.9% missing data
   3   (0.937) 0.927 0.915 0.937 0.987 0.746 
   1   (0.063) 0.073 0.085 0.063 0.013 0.254 

Locus 393 : 
2 alleles
15.2% missing data
   3   (0.885) 0.947 0.887 0.885 0.930 0.969 
   1   (0.115) 0.053 0.113 0.115 0.070 0.031 

Locus 394 : 
2 alleles
10.1% missing data
   2   (0.877) 0.956 0.862 0.877 0.917 0.977 
   4   (0.123) 0.044 0.138 0.123 0.083 0.023 

Locus 395 : 
2 alleles
11.6% missing data
   2   (0.310) 0.157 0.333 0.310 0.266 0.817 
   4   (0.690) 0.843 0.667 0.690 0.734 0.183 

Locus 396 : 
2 alleles
12.3% missing data
   3   (0.761) 0.908 0.660 0.761 0.873 0.266 
   1   (0.239) 0.092 0.340 0.239 0.127 0.734 

Locus 397 : 
2 alleles
6.5% missing data
   2   (0.502) 0.574 0.414 0.502 0.581 0.422 
   3   (0.498) 0.426 0.586 0.498 0.419 0.578 

Locus 398 : 
2 alleles
11.6% missing data
   2   (0.518) 0.753 0.545 0.518 0.436 0.928 
   4   (0.482) 0.247 0.455 0.482 0.564 0.072 

Locus 399 : 
2 alleles
2.9% missing data
   3   (0.908) 0.980 0.944 0.908 0.920 0.973 
   1   (0.092) 0.020 0.056 0.092 0.080 0.027 

Locus 400 : 
2 alleles
5.1% missing data
   1   (0.709) 0.809 0.692 0.709 0.736 0.956 
   3   (0.291) 0.191 0.308 0.291 0.264 0.044 

Locus 401 : 
2 alleles
13.0% missing data
   1   (0.839) 0.956 0.879 0.839 0.828 0.978 
   2   (0.161) 0.044 0.121 0.161 0.172 0.022 

Locus 402 : 
2 alleles
5.1% missing data
   2   (0.772) 0.804 0.700 0.772 0.878 0.434 
   4   (0.228) 0.196 0.300 0.228 0.122 0.566 

Locus 403 : 
2 alleles
3.6% missing data
   4   (0.841) 0.782 0.839 0.841 0.891 0.976 
   2   (0.159) 0.218 0.161 0.159 0.109 0.024 

Locus 404 : 
2 alleles
12.3% missing data
   2   (0.850) 0.804 0.869 0.850 0.903 0.606 
   4   (0.150) 0.196 0.131 0.150 0.097 0.394 

Locus 405 : 
2 alleles
2.2% missing data
   2   (0.742) 0.820 0.726 0.742 0.786 0.447 
   3   (0.258) 0.180 0.274 0.258 0.214 0.553 

Locus 406 : 
2 alleles
11.6% missing data
   2   (0.895) 0.922 0.856 0.895 0.962 0.974 
   4   (0.105) 0.078 0.144 0.105 0.038 0.026 

Locus 407 : 
2 alleles
3.6% missing data
   2   (0.830) 0.962 0.887 0.830 0.778 0.977 
   4   (0.170) 0.038 0.113 0.170 0.222 0.023 

Locus 408 : 
2 alleles
13.0% missing data
   2   (0.858) 0.930 0.817 0.858 0.915 0.977 
   4   (0.142) 0.070 0.183 0.142 0.085 0.023 

Locus 409 : 
2 alleles
2.2% missing data
   2   (0.108) 0.010 0.043 0.107 0.188 0.010 
   4   (0.892) 0.990 0.957 0.893 0.812 0.990 

Locus 410 : 
2 alleles
5.1% missing data
   2   (0.910) 0.967 0.897 0.910 0.955 0.987 
   4   (0.090) 0.033 0.103 0.090 0.045 0.013 

Locus 411 : 
2 alleles
18.1% missing data
   2   (0.853) 0.954 0.879 0.853 0.885 0.977 
   4   (0.147) 0.046 0.121 0.147 0.115 0.023 

Locus 412 : 
2 alleles
14.5% missing data
   1   (0.888) 0.975 0.943 0.888 0.882 0.828 
   2   (0.112) 0.025 0.057 0.112 0.118 0.172 

Locus 413 : 
2 alleles
14.5% missing data
   1   (0.941) 0.996 0.985 0.942 0.902 0.995 
   3   (0.059) 0.004 0.015 0.058 0.098 0.005 

Locus 414 : 
2 alleles
13.0% missing data
   4   (0.900) 0.987 0.935 0.900 0.901 0.976 
   2   (0.100) 0.013 0.065 0.100 0.099 0.024 

Locus 415 : 
2 alleles
3.6% missing data
   1   (0.132) 0.036 0.111 0.132 0.116 0.033 
   3   (0.868) 0.964 0.889 0.868 0.884 0.967 

Locus 416 : 
2 alleles
3.6% missing data
   3   (0.855) 0.963 0.879 0.855 0.859 0.973 
   1   (0.145) 0.037 0.121 0.145 0.141 0.027 

Locus 417 : 
2 alleles
10.1% missing data
   3   (0.904) 0.981 0.924 0.904 0.927 0.981 
   4   (0.096) 0.019 0.076 0.096 0.073 0.019 

Locus 418 : 
2 alleles
5.1% missing data
   2   (0.773) 0.935 0.732 0.773 0.800 0.952 
   4   (0.227) 0.065 0.268 0.227 0.200 0.048 

Locus 419 : 
2 alleles
2.9% missing data
   3   (0.724) 0.873 0.727 0.724 0.724 0.940 
   4   (0.276) 0.127 0.273 0.276 0.276 0.060 

Locus 420 : 
2 alleles
13.8% missing data
   1   (0.259) 0.257 0.243 0.259 0.220 0.256 
   4   (0.741) 0.743 0.757 0.741 0.780 0.744 

Locus 421 : 
2 alleles
11.6% missing data
   2   (0.941) 0.996 0.986 0.941 0.894 0.995 
   4   (0.059) 0.004 0.014 0.059 0.106 0.005 

Locus 422 : 
2 alleles
5.1% missing data
   2   (0.842) 0.960 0.910 0.842 0.851 0.177 
   4   (0.158) 0.040 0.090 0.158 0.149 0.823 

Locus 423 : 
2 alleles
14.5% missing data
   3   (0.648) 0.288 0.661 0.648 0.724 0.284 
   2   (0.352) 0.712 0.339 0.352 0.276 0.716 

Locus 424 : 
2 alleles
13.0% missing data
   2   (0.881) 0.941 0.870 0.881 0.928 0.982 
   4   (0.119) 0.059 0.130 0.119 0.072 0.018 

Locus 425 : 
2 alleles
2.9% missing data
   2   (0.878) 0.739 0.837 0.878 0.953 0.975 
   4   (0.122) 0.261 0.163 0.122 0.047 0.025 

Locus 426 : 
2 alleles
5.8% missing data
   3   (0.839) 0.977 0.910 0.839 0.758 0.979 
   2   (0.161) 0.023 0.090 0.161 0.242 0.021 

Locus 427 : 
2 alleles
18.8% missing data
   4   (0.885) 0.977 0.899 0.885 0.903 0.985 
   2   (0.115) 0.023 0.101 0.115 0.097 0.015 

Locus 428 : 
2 alleles
5.8% missing data
   2   (0.920) 0.952 0.911 0.920 0.967 0.986 
   4   (0.080) 0.048 0.089 0.080 0.033 0.014 

Locus 429 : 
2 alleles
15.2% missing data
   2   (0.729) 0.815 0.750 0.729 0.728 0.761 
   3   (0.271) 0.185 0.250 0.271 0.272 0.239 

Locus 430 : 
2 alleles
4.3% missing data
   4   (0.789) 0.860 0.815 0.789 0.817 0.488 
   2   (0.211) 0.140 0.185 0.211 0.183 0.512 

Locus 431 : 
2 alleles
2.9% missing data
   1   (0.335) 0.642 0.321 0.335 0.295 0.277 
   3   (0.665) 0.358 0.679 0.665 0.705 0.723 

Locus 432 : 
2 alleles
0.7% missing data
   1   (0.507) 0.353 0.529 0.507 0.484 0.926 
   4   (0.493) 0.647 0.471 0.493 0.516 0.074 

Locus 433 : 
2 alleles
13.8% missing data
   2   (0.828) 0.944 0.877 0.828 0.812 0.971 
   4   (0.172) 0.056 0.123 0.172 0.188 0.029 

Locus 434 : 
2 alleles
14.5% missing data
   3   (0.737) 0.893 0.731 0.737 0.778 0.301 
   2   (0.263) 0.107 0.269 0.263 0.222 0.699 

Locus 435 : 
2 alleles
3.6% missing data
   4   (0.804) 0.943 0.843 0.803 0.799 0.959 
   2   (0.196) 0.057 0.157 0.197 0.201 0.041 

Locus 436 : 
2 alleles
8.0% missing data
   4   (0.757) 0.903 0.723 0.757 0.774 0.965 
   2   (0.243) 0.097 0.277 0.243 0.226 0.035 

Locus 437 : 
2 alleles
2.9% missing data
   1   (0.910) 0.932 0.926 0.910 0.957 0.971 
   3   (0.090) 0.068 0.074 0.090 0.043 0.029 

Locus 438 : 
2 alleles
5.1% missing data
   2   (0.933) 0.997 0.986 0.933 0.876 0.989 
   4   (0.067) 0.003 0.014 0.067 0.124 0.011 

Locus 439 : 
2 alleles
2.2% missing data
   3   (0.907) 0.982 0.942 0.907 0.913 0.990 
   4   (0.093) 0.018 0.058 0.093 0.087 0.010 

Locus 440 : 
2 alleles
3.6% missing data
   3   (0.817) 0.966 0.837 0.817 0.793 0.941 
   1   (0.183) 0.034 0.163 0.183 0.207 0.059 

Locus 441 : 
2 alleles
1.4% missing data
   2   (0.878) 0.955 0.884 0.879 0.936 0.315 
   4   (0.122) 0.045 0.116 0.121 0.064 0.685 

Locus 442 : 
2 alleles
6.5% missing data
   3   (0.862) 0.981 0.913 0.862 0.833 0.985 
   1   (0.138) 0.019 0.087 0.138 0.167 0.015 

Locus 443 : 
2 alleles
2.2% missing data
   4   (0.674) 0.887 0.627 0.674 0.694 0.864 
   2   (0.326) 0.113 0.373 0.326 0.306 0.136 

Locus 444 : 
2 alleles
3.6% missing data
   3   (0.867) 0.948 0.890 0.867 0.896 0.945 
   2   (0.133) 0.052 0.110 0.133 0.104 0.055 

Locus 445 : 
2 alleles
13.8% missing data
   3   (0.431) 0.250 0.451 0.431 0.427 0.070 
   1   (0.569) 0.750 0.549 0.569 0.573 0.930 

Locus 446 : 
2 alleles
4.3% missing data
   1   (0.244) 0.084 0.240 0.243 0.257 0.045 
   3   (0.756) 0.916 0.760 0.757 0.743 0.955 

Locus 447 : 
2 alleles
5.1% missing data
   3   (0.696) 0.725 0.706 0.696 0.727 0.746 
   2   (0.304) 0.275 0.294 0.304 0.273 0.254 

Locus 448 : 
2 alleles
12.3% missing data
   1   (0.078) 0.010 0.029 0.078 0.095 0.019 
   3   (0.922) 0.990 0.971 0.922 0.905 0.981 

Locus 449 : 
2 alleles
5.1% missing data
   2   (0.402) 0.675 0.441 0.402 0.310 0.343 
   4   (0.598) 0.325 0.559 0.598 0.690 0.657 

Locus 450 : 
2 alleles
13.0% missing data
   2   (0.856) 0.495 0.858 0.856 0.921 0.982 
   4   (0.144) 0.505 0.142 0.144 0.079 0.018 

Locus 451 : 
2 alleles
2.9% missing data
   2   (0.807) 0.865 0.781 0.807 0.860 0.920 
   4   (0.193) 0.135 0.219 0.193 0.140 0.080 

Locus 452 : 
2 alleles
2.2% missing data
   2   (0.608) 0.676 0.604 0.608 0.630 0.712 
   4   (0.392) 0.324 0.396 0.392 0.370 0.288 

Locus 453 : 
2 alleles
8.0% missing data
   4   (0.348) 0.108 0.350 0.348 0.378 0.055 
   2   (0.652) 0.892 0.650 0.652 0.622 0.945 

Locus 454 : 
2 alleles
2.9% missing data
   4   (0.917) 0.989 0.952 0.917 0.932 0.989 
   2   (0.083) 0.011 0.048 0.083 0.068 0.011 

Locus 455 : 
2 alleles
11.6% missing data
   1   (0.908) 0.983 0.941 0.908 0.920 0.907 
   3   (0.092) 0.017 0.059 0.092 0.080 0.093 

Locus 456 : 
2 alleles
2.9% missing data
   4   (0.871) 0.888 0.896 0.871 0.913 0.958 
   2   (0.129) 0.112 0.104 0.129 0.087 0.042 

Locus 457 : 
2 alleles
11.6% missing data
   3   (0.906) 0.958 0.875 0.906 0.958 0.985 
   2   (0.094) 0.042 0.125 0.094 0.042 0.015 

Locus 458 : 
2 alleles
13.0% missing data
   1   (0.845) 0.937 0.891 0.845 0.870 0.473 
   3   (0.155) 0.063 0.109 0.155 0.130 0.527 

Locus 459 : 
2 alleles
12.3% missing data
   3   (0.939) 0.996 0.985 0.939 0.899 0.995 
   4   (0.061) 0.004 0.015 0.061 0.101 0.005 

Locus 460 : 
2 alleles
6.5% missing data
   1   (0.852) 0.849 0.862 0.852 0.903 0.817 
   3   (0.148) 0.151 0.138 0.148 0.097 0.183 

Locus 461 : 
2 alleles
7.2% missing data
   2   (0.785) 0.673 0.840 0.785 0.803 0.875 
   4   (0.215) 0.327 0.160 0.215 0.197 0.125 

Locus 462 : 
2 alleles
3.6% missing data
   2   (0.645) 0.864 0.582 0.645 0.661 0.940 
   4   (0.355) 0.136 0.418 0.355 0.339 0.060 

Locus 463 : 
2 alleles
8.0% missing data
   1   (0.666) 0.761 0.602 0.666 0.713 0.953 
   3   (0.334) 0.239 0.398 0.334 0.287 0.047 

Locus 464 : 
2 alleles
4.3% missing data
   3   (0.911) 0.952 0.925 0.911 0.949 0.987 
   1   (0.089) 0.048 0.075 0.089 0.051 0.013 

Locus 465 : 
2 alleles
15.9% missing data
   1   (0.910) 0.977 0.926 0.910 0.935 0.971 
   3   (0.090) 0.023 0.074 0.090 0.065 0.029 

Locus 466 : 
2 alleles
13.0% missing data
   3   (0.796) 0.925 0.800 0.796 0.805 0.914 
   1   (0.204) 0.075 0.200 0.204 0.195 0.086 

Locus 467 : 
2 alleles
11.6% missing data
   1   (0.833) 0.953 0.880 0.833 0.801 0.959 
   3   (0.167) 0.047 0.120 0.167 0.199 0.041 

Locus 468 : 
2 alleles
3.6% missing data
   1   (0.177) 0.079 0.143 0.177 0.186 0.029 
   3   (0.823) 0.921 0.857 0.823 0.814 0.971 

Locus 469 : 
2 alleles
5.8% missing data
   2   (0.909) 0.976 0.915 0.909 0.950 0.975 
   4   (0.091) 0.024 0.085 0.091 0.050 0.025 

Locus 470 : 
2 alleles
5.1% missing data
   2   (0.375) 0.384 0.338 0.375 0.362 0.769 
   4   (0.625) 0.616 0.662 0.625 0.638 0.231 

Locus 471 : 
2 alleles
5.8% missing data
   2   (0.525) 0.421 0.542 0.525 0.540 0.210 
   4   (0.475) 0.579 0.458 0.475 0.460 0.790 

Locus 472 : 
2 alleles
3.6% missing data
   3   (0.854) 0.954 0.871 0.854 0.867 0.976 
   4   (0.146) 0.046 0.129 0.146 0.133 0.024 

Locus 473 : 
2 alleles
2.9% missing data
   4   (0.878) 0.965 0.875 0.878 0.920 0.979 
   2   (0.122) 0.035 0.125 0.122 0.080 0.021 

Locus 474 : 
2 alleles
15.2% missing data
   1   (0.467) 0.448 0.410 0.467 0.508 0.471 
   3   (0.533) 0.552 0.590 0.533 0.492 0.529 

Locus 475 : 
2 alleles
11.6% missing data
   3   (0.876) 0.941 0.853 0.875 0.930 0.980 
   1   (0.124) 0.059 0.147 0.125 0.070 0.020 

Locus 476 : 
2 alleles
13.0% missing data
   4   (0.924) 0.995 0.981 0.924 0.830 0.994 
   2   (0.076) 0.005 0.019 0.076 0.170 0.006 

Locus 477 : 
2 alleles
15.2% missing data
   2   (0.202) 0.132 0.258 0.202 0.143 0.034 
   4   (0.798) 0.868 0.742 0.798 0.857 0.966 

Locus 478 : 
2 alleles
6.5% missing data
   4   (0.946) 0.997 0.989 0.946 0.902 0.996 
   2   (0.054) 0.003 0.011 0.054 0.098 0.004 

Locus 479 : 
2 alleles
11.6% missing data
   1   (0.860) 0.971 0.854 0.860 0.894 0.979 
   4   (0.140) 0.029 0.146 0.140 0.106 0.021 

Locus 480 : 
2 alleles
4.3% missing data
   1   (0.287) 0.084 0.143 0.287 0.445 0.531 
   3   (0.713) 0.916 0.857 0.713 0.555 0.469 

Locus 481 : 
2 alleles
2.2% missing data
   3   (0.887) 0.943 0.877 0.887 0.930 0.988 
   4   (0.113) 0.057 0.123 0.113 0.070 0.012 

Locus 482 : 
2 alleles
0.7% missing data
   2   (0.162) 0.106 0.199 0.163 0.096 0.035 
   4   (0.838) 0.894 0.801 0.837 0.904 0.965 

Locus 483 : 
2 alleles
13.0% missing data
   4   (0.735) 0.754 0.733 0.735 0.792 0.510 
   2   (0.265) 0.246 0.267 0.265 0.208 0.490 

Locus 484 : 
2 alleles
12.3% missing data
   3   (0.905) 0.975 0.927 0.905 0.934 0.969 
   1   (0.095) 0.025 0.073 0.095 0.066 0.031 

Locus 485 : 
2 alleles
13.0% missing data
   3   (0.839) 0.957 0.812 0.839 0.879 0.971 
   1   (0.161) 0.043 0.188 0.161 0.121 0.029 

Locus 486 : 
2 alleles
3.6% missing data
   4   (0.909) 0.984 0.949 0.909 0.944 0.281 
   2   (0.091) 0.016 0.051 0.091 0.056 0.719 

Locus 487 : 
2 alleles
2.9% missing data
   2   (0.149) 0.299 0.164 0.149 0.084 0.020 
   3   (0.851) 0.701 0.836 0.851 0.916 0.980 

Locus 488 : 
2 alleles
5.8% missing data
   2   (0.820) 0.946 0.844 0.820 0.825 0.975 
   4   (0.180) 0.054 0.156 0.180 0.175 0.025 

Locus 489 : 
2 alleles
12.3% missing data
   1   (0.485) 0.823 0.490 0.485 0.432 0.266 
   3   (0.515) 0.177 0.510 0.515 0.568 0.734 

Locus 490 : 
2 alleles
3.6% missing data
   2   (0.891) 0.949 0.882 0.891 0.937 0.980 
   4   (0.109) 0.051 0.118 0.109 0.063 0.020 

Locus 491 : 
2 alleles
5.1% missing data
   3   (0.069) 0.006 0.025 0.069 0.086 0.013 
   1   (0.931) 0.994 0.975 0.931 0.914 0.987 

Locus 492 : 
2 alleles
1.4% missing data
   1   (0.903) 0.983 0.910 0.902 0.940 0.985 
   3   (0.097) 0.017 0.090 0.098 0.060 0.015 

Locus 493 : 
2 alleles
10.9% missing data
   2   (0.854) 0.968 0.867 0.854 0.875 0.952 
   4   (0.146) 0.032 0.133 0.146 0.125 0.048 

Locus 494 : 
2 alleles
2.9% missing data
   4   (0.839) 0.844 0.816 0.839 0.896 0.974 
   3   (0.161) 0.156 0.184 0.161 0.104 0.026 

Locus 495 : 
2 alleles
14.5% missing data
   2   (0.803) 0.674 0.791 0.803 0.884 0.236 
   4   (0.197) 0.326 0.209 0.197 0.116 0.764 

Locus 496 : 
2 alleles
2.9% missing data
   4   (0.861) 0.945 0.865 0.861 0.895 0.981 
   2   (0.139) 0.055 0.135 0.139 0.105 0.019 

Locus 497 : 
2 alleles
4.3% missing data
   1   (0.849) 0.963 0.887 0.849 0.844 0.978 
   3   (0.151) 0.037 0.113 0.151 0.156 0.022 

Locus 498 : 
2 alleles
12.3% missing data
   3   (0.886) 0.952 0.924 0.886 0.901 0.986 
   2   (0.114) 0.048 0.076 0.114 0.099 0.014 

Locus 499 : 
2 alleles
4.3% missing data
   4   (0.916) 0.942 0.901 0.916 0.966 0.981 
   2   (0.084) 0.058 0.099 0.084 0.034 0.019 

Locus 500 : 
2 alleles
15.2% missing data
   1   (0.840) 0.946 0.777 0.840 0.891 0.974 
   3   (0.160) 0.054 0.223 0.160 0.109 0.026 

Locus 501 : 
2 alleles
1.4% missing data
   1   (0.686) 0.838 0.647 0.686 0.706 0.951 
   2   (0.314) 0.162 0.353 0.314 0.294 0.049 

Locus 502 : 
2 alleles
10.9% missing data
   2   (0.945) 0.996 0.987 0.945 0.919 0.995 
   4   (0.055) 0.004 0.013 0.055 0.081 0.005 

Locus 503 : 
2 alleles
16.7% missing data
   4   (0.820) 0.948 0.744 0.820 0.878 0.966 
   3   (0.180) 0.052 0.256 0.180 0.122 0.034 

Locus 504 : 
2 alleles
6.5% missing data
   1   (0.779) 0.930 0.751 0.779 0.799 0.905 
   3   (0.221) 0.070 0.249 0.221 0.201 0.095 

Locus 505 : 
2 alleles
11.6% missing data
   1   (0.388) 0.270 0.291 0.388 0.459 0.617 
   3   (0.612) 0.730 0.709 0.612 0.541 0.383 

Locus 506 : 
2 alleles
3.6% missing data
   4   (0.907) 0.986 0.932 0.907 0.928 0.989 
   2   (0.093) 0.014 0.068 0.093 0.072 0.011 

Locus 507 : 
2 alleles
5.8% missing data
   4   (0.615) 0.525 0.639 0.615 0.650 0.193 
   1   (0.385) 0.475 0.361 0.385 0.350 0.807 

Locus 508 : 
2 alleles
18.1% missing data
   3   (0.911) 0.988 0.950 0.911 0.907 0.991 
   4   (0.089) 0.012 0.050 0.089 0.093 0.009 

Locus 509 : 
2 alleles
17.4% missing data
   1   (0.838) 0.955 0.831 0.838 0.853 0.980 
   3   (0.162) 0.045 0.169 0.162 0.147 0.020 

Locus 510 : 
2 alleles
4.3% missing data
   1   (0.707) 0.873 0.643 0.707 0.745 0.958 
   4   (0.293) 0.127 0.357 0.293 0.255 0.042 

Locus 511 : 
2 alleles
15.9% missing data
   1   (0.899) 0.889 0.879 0.899 0.957 0.985 
   3   (0.101) 0.111 0.121 0.101 0.043 0.015 

Locus 512 : 
2 alleles
15.9% missing data
   3   (0.899) 0.963 0.941 0.899 0.941 0.463 
   1   (0.101) 0.037 0.059 0.101 0.059 0.537 

Locus 513 : 
2 alleles
3.6% missing data
   2   (0.759) 0.722 0.723 0.759 0.830 0.787 
   4   (0.241) 0.278 0.277 0.241 0.170 0.213 

Locus 514 : 
2 alleles
10.1% missing data
   1   (0.767) 0.945 0.723 0.767 0.793 0.964 
   3   (0.233) 0.055 0.277 0.233 0.207 0.036 

Locus 515 : 
2 alleles
3.6% missing data
   4   (0.872) 0.966 0.834 0.872 0.916 0.978 
   1   (0.128) 0.034 0.166 0.128 0.084 0.022 

Locus 516 : 
2 alleles
13.8% missing data
   2   (0.865) 0.971 0.897 0.865 0.869 0.985 
   4   (0.135) 0.029 0.103 0.135 0.131 0.015 

Locus 517 : 
2 alleles
3.6% missing data
   1   (0.746) 0.919 0.728 0.746 0.737 0.965 
   4   (0.254) 0.081 0.272 0.254 0.263 0.035 

Locus 518 : 
2 alleles
6.5% missing data
   4   (0.762) 0.866 0.753 0.762 0.793 0.957 
   3   (0.238) 0.134 0.247 0.238 0.207 0.043 

Locus 519 : 
2 alleles
2.9% missing data
   3   (0.704) 0.776 0.623 0.704 0.775 0.903 
   1   (0.296) 0.224 0.377 0.296 0.225 0.097 

Locus 520 : 
2 alleles
5.1% missing data
   3   (0.720) 0.225 0.570 0.721 0.895 0.140 
   4   (0.280) 0.775 0.430 0.279 0.105 0.860 

Locus 521 : 
2 alleles
3.6% missing data
   2   (0.891) 0.785 0.853 0.891 0.960 0.985 
   4   (0.109) 0.215 0.147 0.109 0.040 0.015 

Locus 522 : 
2 alleles
13.8% missing data
   2   (0.904) 0.990 0.966 0.904 0.855 0.991 
   4   (0.096) 0.010 0.034 0.096 0.145 0.009 

Locus 523 : 
2 alleles
7.2% missing data
   4   (0.862) 0.966 0.889 0.862 0.873 0.980 
   3   (0.138) 0.034 0.111 0.138 0.127 0.020 

Locus 524 : 
2 alleles
13.0% missing data
   1   (0.894) 0.960 0.873 0.894 0.948 0.984 
   3   (0.106) 0.040 0.127 0.106 0.052 0.016 

Locus 525 : 
2 alleles
8.0% missing data
   2   (0.916) 0.918 0.888 0.915 0.975 0.985 
   4   (0.084) 0.082 0.112 0.085 0.025 0.015 

Locus 526 : 
2 alleles
5.1% missing data
   2   (0.411) 0.351 0.402 0.411 0.415 0.531 
   3   (0.589) 0.649 0.598 0.589 0.585 0.469 

Locus 527 : 
2 alleles
5.1% missing data
   2   (0.855) 0.970 0.885 0.854 0.902 0.269 
   4   (0.145) 0.030 0.115 0.146 0.098 0.731 

Locus 528 : 
2 alleles
12.3% missing data
   4   (0.888) 0.931 0.935 0.888 0.895 0.983 
   1   (0.112) 0.069 0.065 0.112 0.105 0.017 

Locus 529 : 
2 alleles
12.3% missing data
   2   (0.883) 0.962 0.873 0.883 0.923 0.975 
   4   (0.117) 0.038 0.127 0.117 0.077 0.025 

Locus 530 : 
2 alleles
2.9% missing data
   1   (0.908) 0.984 0.937 0.908 0.921 0.988 
   4   (0.092) 0.016 0.063 0.092 0.079 0.012 

Locus 531 : 
2 alleles
4.3% missing data
   1   (0.760) 0.916 0.826 0.761 0.687 0.923 
   3   (0.240) 0.084 0.174 0.239 0.313 0.077 

Locus 532 : 
2 alleles
12.3% missing data
   1   (0.573) 0.904 0.701 0.573 0.379 0.930 
   4   (0.427) 0.096 0.299 0.427 0.621 0.070 

Locus 533 : 
2 alleles
5.1% missing data
   1   (0.877) 0.983 0.902 0.876 0.889 0.965 
   4   (0.123) 0.017 0.098 0.124 0.111 0.035 

Locus 534 : 
2 alleles
12.3% missing data
   2   (0.872) 0.973 0.916 0.872 0.845 0.970 
   4   (0.128) 0.027 0.084 0.128 0.155 0.030 

Locus 535 : 
2 alleles
17.4% missing data
   3   (0.681) 0.852 0.679 0.681 0.686 0.948 
   1   (0.319) 0.148 0.321 0.319 0.314 0.052 

Locus 536 : 
2 alleles
2.9% missing data
   1   (0.864) 0.936 0.871 0.864 0.900 0.962 
   3   (0.136) 0.064 0.129 0.136 0.100 0.038 

Locus 537 : 
2 alleles
3.6% missing data
   2   (0.431) 0.407 0.411 0.431 0.471 0.054 
   4   (0.569) 0.593 0.589 0.569 0.529 0.946 

Locus 538 : 
2 alleles
15.9% missing data
   3   (0.806) 0.901 0.733 0.806 0.875 0.954 
   1   (0.194) 0.099 0.267 0.194 0.125 0.046 

Locus 539 : 
2 alleles
13.8% missing data
   2   (0.785) 0.805 0.770 0.785 0.837 0.919 
   4   (0.215) 0.195 0.230 0.215 0.163 0.081 

Locus 540 : 
2 alleles
10.1% missing data
   2   (0.768) 0.904 0.711 0.768 0.845 0.353 
   4   (0.232) 0.096 0.289 0.232 0.155 0.647 

Locus 541 : 
2 alleles
11.6% missing data
   3   (0.611) 0.752 0.639 0.611 0.598 0.613 
   4   (0.389) 0.248 0.361 0.389 0.402 0.387 

Locus 542 : 
2 alleles
3.6% missing data
   1   (0.905) 0.886 0.860 0.905 0.974 0.987 
   3   (0.095) 0.114 0.140 0.095 0.026 0.013 

Locus 543 : 
2 alleles
10.1% missing data
   1   (0.928) 0.994 0.973 0.927 0.917 0.994 
   3   (0.072) 0.006 0.027 0.073 0.083 0.006 

Locus 544 : 
2 alleles
5.1% missing data
   1   (0.911) 0.977 0.917 0.911 0.950 0.976 
   3   (0.089) 0.023 0.083 0.089 0.050 0.024 

Locus 545 : 
2 alleles
2.9% missing data
   2   (0.835) 0.966 0.871 0.835 0.811 0.980 
   1   (0.165) 0.034 0.129 0.165 0.189 0.020 

Locus 546 : 
2 alleles
4.3% missing data
   2   (0.886) 0.975 0.919 0.886 0.908 0.841 
   4   (0.114) 0.025 0.081 0.114 0.092 0.159 

Locus 547 : 
2 alleles
5.8% missing data
   4   (0.744) 0.926 0.789 0.744 0.699 0.878 
   2   (0.256) 0.074 0.211 0.256 0.301 0.122 

Locus 548 : 
2 alleles
5.8% missing data
   3   (0.881) 0.938 0.869 0.881 0.936 0.975 
   1   (0.119) 0.062 0.131 0.119 0.064 0.025 

Locus 549 : 
2 alleles
2.9% missing data
   1   (0.115) 0.024 0.099 0.115 0.087 0.014 
   3   (0.885) 0.976 0.901 0.885 0.913 0.986 

Locus 550 : 
2 alleles
2.2% missing data
   1   (0.625) 0.693 0.625 0.625 0.634 0.940 
   4   (0.375) 0.307 0.375 0.375 0.366 0.060 

Locus 551 : 
2 alleles
2.9% missing data
   4   (0.902) 0.984 0.922 0.901 0.928 0.968 
   1   (0.098) 0.016 0.078 0.099 0.072 0.032 

Locus 552 : 
2 alleles
8.0% missing data
   2   (0.893) 0.989 0.954 0.893 0.842 0.988 
   4   (0.107) 0.011 0.046 0.107 0.158 0.012 

Locus 553 : 
2 alleles
10.1% missing data
   2   (0.825) 0.821 0.843 0.825 0.851 0.977 
   1   (0.175) 0.179 0.157 0.175 0.149 0.023 

Locus 554 : 
2 alleles
4.3% missing data
   1   (0.851) 0.884 0.765 0.851 0.927 0.971 
   3   (0.149) 0.116 0.235 0.149 0.073 0.029 

Locus 555 : 
2 alleles
11.6% missing data
   2   (0.871) 0.962 0.888 0.871 0.885 0.985 
   4   (0.129) 0.038 0.112 0.129 0.115 0.015 

Locus 556 : 
2 alleles
5.8% missing data
   4   (0.561) 0.104 0.364 0.561 0.783 0.770 
   2   (0.439) 0.896 0.636 0.439 0.217 0.230 

Locus 557 : 
2 alleles
14.5% missing data
   1   (0.825) 0.949 0.845 0.825 0.824 0.967 
   3   (0.175) 0.051 0.155 0.175 0.176 0.033 

Locus 558 : 
2 alleles
10.9% missing data
   1   (0.900) 0.778 0.928 0.900 0.956 0.750 
   2   (0.100) 0.222 0.072 0.100 0.044 0.250 

Locus 559 : 
2 alleles
2.2% missing data
   1   (0.915) 0.986 0.940 0.915 0.932 0.987 
   4   (0.085) 0.014 0.060 0.085 0.068 0.013 

Locus 560 : 
2 alleles
13.8% missing data
   2   (0.741) 0.550 0.767 0.741 0.786 0.646 
   4   (0.259) 0.450 0.233 0.259 0.214 0.354 

Locus 561 : 
2 alleles
5.8% missing data
   1   (0.500) 0.500 0.500 0.500 0.500 0.499 
   3   (0.500) 0.500 0.500 0.500 0.500 0.501 

Locus 562 : 
2 alleles
2.2% missing data
   2   (0.922) 0.983 0.943 0.922 0.951 0.986 
   4   (0.078) 0.017 0.057 0.078 0.049 0.014 

Locus 563 : 
2 alleles
1.4% missing data
   1   (0.889) 0.990 0.932 0.889 0.879 0.984 
   4   (0.111) 0.010 0.068 0.111 0.121 0.016 

Locus 564 : 
2 alleles
13.0% missing data
   4   (0.944) 0.996 0.986 0.944 0.911 0.995 
   3   (0.056) 0.004 0.014 0.056 0.089 0.005 

Locus 565 : 
2 alleles
1.4% missing data
   3   (0.885) 0.991 0.954 0.885 0.822 0.988 
   1   (0.115) 0.009 0.046 0.115 0.178 0.012 

Locus 566 : 
2 alleles
7.2% missing data
   1   (0.885) 0.974 0.882 0.885 0.922 0.968 
   3   (0.115) 0.026 0.118 0.115 0.078 0.032 

Locus 567 : 
2 alleles
10.9% missing data
   2   (0.713) 0.840 0.732 0.714 0.721 0.451 
   4   (0.287) 0.160 0.268 0.286 0.279 0.549 

Locus 568 : 
2 alleles
10.1% missing data
   3   (0.558) 0.607 0.551 0.558 0.587 0.440 
   4   (0.442) 0.393 0.449 0.442 0.413 0.560 

Locus 569 : 
2 alleles
12.3% missing data
   4   (0.847) 0.932 0.860 0.847 0.876 0.963 
   1   (0.153) 0.068 0.140 0.153 0.124 0.037 

Locus 570 : 
2 alleles
1.4% missing data
   2   (0.839) 0.953 0.830 0.839 0.908 0.298 
   3   (0.161) 0.047 0.170 0.161 0.092 0.702 

Locus 571 : 
2 alleles
16.7% missing data
   3   (0.917) 0.872 0.948 0.917 0.970 0.671 
   2   (0.083) 0.128 0.052 0.083 0.030 0.329 

Locus 572 : 
2 alleles
10.1% missing data
   2   (0.600) 0.780 0.491 0.600 0.690 0.468 
   1   (0.400) 0.220 0.509 0.400 0.310 0.532 

Locus 573 : 
2 alleles
13.8% missing data
   2   (0.763) 0.956 0.887 0.763 0.568 0.973 
   4   (0.237) 0.044 0.113 0.237 0.432 0.027 

Locus 574 : 
2 alleles
3.6% missing data
   3   (0.898) 0.958 0.872 0.898 0.950 0.985 
   1   (0.102) 0.042 0.128 0.102 0.050 0.015 

Locus 575 : 
2 alleles
12.3% missing data
   1   (0.900) 0.966 0.856 0.900 0.954 0.970 
   3   (0.100) 0.034 0.144 0.100 0.046 0.030 

Locus 576 : 
2 alleles
10.9% missing data
   1   (0.797) 0.961 0.860 0.797 0.782 0.377 
   4   (0.203) 0.039 0.140 0.203 0.218 0.623 

Locus 577 : 
2 alleles
4.3% missing data
   1   (0.910) 0.986 0.906 0.910 0.943 0.987 
   2   (0.090) 0.014 0.094 0.090 0.057 0.013 

Locus 578 : 
2 alleles
14.5% missing data
   2   (0.153) 0.047 0.160 0.153 0.124 0.028 
   4   (0.847) 0.953 0.840 0.847 0.876 0.972 

Locus 579 : 
2 alleles
15.2% missing data
   1   (0.907) 0.976 0.929 0.907 0.959 0.299 
   4   (0.093) 0.024 0.071 0.093 0.041 0.701 

Locus 580 : 
2 alleles
9.4% missing data
   2   (0.899) 0.895 0.851 0.898 0.969 0.982 
   4   (0.101) 0.105 0.149 0.102 0.031 0.018 

Locus 581 : 
2 alleles
5.1% missing data
   1   (0.818) 0.916 0.810 0.818 0.881 0.322 
   3   (0.182) 0.084 0.190 0.182 0.119 0.678 

Locus 582 : 
2 alleles
2.9% missing data
   3   (0.915) 0.984 0.900 0.915 0.963 0.979 
   1   (0.085) 0.016 0.100 0.085 0.037 0.021 

Locus 583 : 
2 alleles
4.3% missing data
   3   (0.098) 0.014 0.053 0.099 0.090 0.027 
   4   (0.902) 0.986 0.947 0.901 0.910 0.973 

Locus 584 : 
2 alleles
4.3% missing data
   3   (0.889) 0.797 0.865 0.889 0.967 0.219 
   2   (0.111) 0.203 0.135 0.111 0.033 0.781 

Locus 585 : 
2 alleles
6.5% missing data
   2   (0.372) 0.046 0.153 0.372 0.689 0.055 
   4   (0.628) 0.954 0.847 0.628 0.311 0.945 

Locus 586 : 
2 alleles
12.3% missing data
   1   (0.265) 0.174 0.303 0.264 0.233 0.046 
   3   (0.735) 0.826 0.697 0.736 0.767 0.954 

Locus 587 : 
2 alleles
1.4% missing data
   2   (0.848) 0.817 0.805 0.848 0.927 0.554 
   4   (0.152) 0.183 0.195 0.152 0.073 0.446 

Locus 588 : 
2 alleles
13.0% missing data
   2   (0.913) 0.909 0.897 0.914 0.967 0.987 
   1   (0.087) 0.091 0.103 0.086 0.033 0.013 

Locus 589 : 
2 alleles
16.7% missing data
   1   (0.669) 0.551 0.626 0.669 0.732 0.612 
   3   (0.331) 0.449 0.374 0.331 0.268 0.388 

Locus 590 : 
2 alleles
5.8% missing data
   3   (0.906) 0.974 0.901 0.906 0.949 0.990 
   2   (0.094) 0.026 0.099 0.094 0.051 0.010 

Locus 591 : 
2 alleles
1.4% missing data
   2   (0.909) 0.977 0.849 0.909 0.969 0.985 
   4   (0.091) 0.023 0.151 0.091 0.031 0.015 

Locus 592 : 
2 alleles
10.9% missing data
   4   (0.894) 0.983 0.937 0.894 0.885 0.980 
   2   (0.106) 0.017 0.063 0.106 0.115 0.020 

Locus 593 : 
2 alleles
13.8% missing data
   1   (0.841) 0.786 0.830 0.841 0.893 0.949 
   3   (0.159) 0.214 0.170 0.159 0.107 0.051 

Locus 594 : 
2 alleles
18.8% missing data
   1   (0.091) 0.010 0.041 0.091 0.118 0.016 
   4   (0.909) 0.990 0.959 0.909 0.882 0.984 

Locus 595 : 
2 alleles
10.1% missing data
   4   (0.891) 0.882 0.841 0.891 0.958 0.972 
   2   (0.109) 0.118 0.159 0.109 0.042 0.028 

Locus 596 : 
2 alleles
14.5% missing data
   2   (0.823) 0.906 0.823 0.823 0.883 0.340 
   4   (0.177) 0.094 0.177 0.177 0.117 0.660 

Locus 597 : 
2 alleles
12.3% missing data
   1   (0.271) 0.190 0.236 0.271 0.274 0.294 
   4   (0.729) 0.810 0.764 0.729 0.726 0.706 

Locus 598 : 
2 alleles
14.5% missing data
   1   (0.774) 0.777 0.765 0.774 0.843 0.489 
   3   (0.226) 0.223 0.235 0.226 0.157 0.511 

Locus 599 : 
2 alleles
13.0% missing data
   3   (0.665) 0.766 0.693 0.665 0.685 0.468 
   1   (0.335) 0.234 0.307 0.335 0.315 0.532 

Locus 600 : 
2 alleles
2.9% missing data
   3   (0.832) 0.916 0.873 0.832 0.856 0.509 
   4   (0.168) 0.084 0.127 0.168 0.144 0.491 

Locus 601 : 
2 alleles
14.5% missing data
   3   (0.208) 0.056 0.188 0.208 0.215 0.034 
   1   (0.792) 0.944 0.812 0.792 0.785 0.966 

Locus 602 : 
2 alleles
8.0% missing data
   1   (0.094) 0.006 0.025 0.094 0.128 0.668 
   3   (0.906) 0.994 0.975 0.906 0.872 0.332 

Locus 603 : 
2 alleles
5.1% missing data
   1   (0.827) 0.803 0.707 0.827 0.934 0.975 
   2   (0.173) 0.197 0.293 0.173 0.066 0.025 

Locus 604 : 
2 alleles
5.8% missing data
   3   (0.706) 0.809 0.652 0.706 0.778 0.388 
   1   (0.294) 0.191 0.348 0.294 0.222 0.612 

Locus 605 : 
2 alleles
7.2% missing data
   4   (0.838) 0.934 0.859 0.838 0.855 0.973 
   2   (0.162) 0.066 0.141 0.162 0.145 0.027 

Locus 606 : 
2 alleles
10.9% missing data
   1   (0.745) 0.640 0.745 0.745 0.797 0.569 
   2   (0.255) 0.360 0.255 0.255 0.203 0.431 

Locus 607 : 
2 alleles
5.1% missing data
   3   (0.817) 0.899 0.759 0.817 0.887 0.921 
   1   (0.183) 0.101 0.241 0.183 0.113 0.079 

Locus 608 : 
2 alleles
2.9% missing data
   3   (0.946) 0.997 0.989 0.946 0.907 0.991 
   4   (0.054) 0.003 0.011 0.054 0.093 0.009 

Locus 609 : 
2 alleles
6.5% missing data
   3   (0.920) 0.913 0.866 0.920 0.980 0.985 
   1   (0.080) 0.087 0.134 0.080 0.020 0.015 

Locus 610 : 
2 alleles
0.7% missing data
   1   (0.620) 0.707 0.674 0.620 0.580 0.423 
   3   (0.380) 0.293 0.326 0.380 0.420 0.577 

Locus 611 : 
2 alleles
3.6% missing data
   4   (0.810) 0.934 0.786 0.810 0.850 0.937 
   3   (0.190) 0.066 0.214 0.190 0.150 0.063 

Locus 612 : 
2 alleles
2.9% missing data
   2   (0.949) 0.997 0.989 0.949 0.920 0.996 
   4   (0.051) 0.003 0.011 0.051 0.080 0.004 

Locus 613 : 
2 alleles
8.0% missing data
   3   (0.076) 0.007 0.028 0.076 0.107 0.006 
   4   (0.924) 0.993 0.972 0.924 0.893 0.994 

Locus 614 : 
2 alleles
13.8% missing data
   3   (0.903) 0.857 0.874 0.903 0.968 0.979 
   1   (0.097) 0.143 0.126 0.097 0.032 0.021 

Locus 615 : 
2 alleles
2.9% missing data
   2   (0.793) 0.773 0.756 0.793 0.855 0.968 
   4   (0.207) 0.227 0.244 0.207 0.145 0.032 

Locus 616 : 
2 alleles
11.6% missing data
   3   (0.861) 0.924 0.869 0.861 0.887 0.979 
   4   (0.139) 0.076 0.131 0.139 0.113 0.021 

Locus 617 : 
2 alleles
0.7% missing data
   2   (0.913) 0.983 0.915 0.913 0.952 0.989 
   4   (0.087) 0.017 0.085 0.087 0.048 0.011 

Locus 618 : 
2 alleles
13.8% missing data
   1   (0.057) 0.004 0.014 0.057 0.094 0.037 
   3   (0.943) 0.996 0.986 0.943 0.906 0.963 

Locus 619 : 
2 alleles
0.7% missing data
   2   (0.842) 0.913 0.868 0.842 0.862 0.975 
   4   (0.158) 0.087 0.132 0.158 0.138 0.025 

Locus 620 : 
2 alleles
11.6% missing data
   1   (0.804) 0.936 0.769 0.804 0.827 0.970 
   4   (0.196) 0.064 0.231 0.196 0.173 0.030 

Locus 621 : 
2 alleles
15.2% missing data
   1   (0.881) 0.936 0.858 0.881 0.939 0.887 
   3   (0.119) 0.064 0.142 0.119 0.061 0.113 

Locus 622 : 
2 alleles
4.3% missing data
   3   (0.608) 0.828 0.544 0.608 0.618 0.844 
   1   (0.392) 0.172 0.456 0.392 0.382 0.156 

Locus 623 : 
2 alleles
6.5% missing data
   1   (0.904) 0.954 0.897 0.905 0.949 0.983 
   3   (0.096) 0.046 0.103 0.095 0.051 0.017 

Locus 624 : 
2 alleles
13.0% missing data
   3   (0.794) 0.676 0.856 0.794 0.809 0.821 
   4   (0.206) 0.324 0.144 0.206 0.191 0.179 

Locus 625 : 
2 alleles
11.6% missing data
   1   (0.772) 0.939 0.761 0.772 0.780 0.801 
   3   (0.228) 0.061 0.239 0.228 0.220 0.199 

Locus 626 : 
2 alleles
7.2% missing data
   1   (0.886) 0.975 0.866 0.886 0.928 0.949 
   2   (0.114) 0.025 0.134 0.114 0.072 0.051 

Locus 627 : 
2 alleles
16.7% missing data
   2   (0.283) 0.116 0.269 0.283 0.322 0.042 
   4   (0.717) 0.884 0.731 0.717 0.678 0.958 

Locus 628 : 
2 alleles
3.6% missing data
   1   (0.429) 0.188 0.420 0.429 0.482 0.127 
   3   (0.571) 0.812 0.580 0.571 0.518 0.873 

Locus 629 : 
2 alleles
10.9% missing data
   1   (0.871) 0.912 0.864 0.872 0.916 0.947 
   3   (0.129) 0.088 0.136 0.128 0.084 0.053 

Locus 630 : 
2 alleles
1.4% missing data
   2   (0.077) 0.015 0.059 0.077 0.048 0.011 
   4   (0.923) 0.985 0.941 0.923 0.952 0.989 

Locus 631 : 
2 alleles
15.2% missing data
   2   (0.857) 0.832 0.781 0.857 0.937 0.978 
   4   (0.143) 0.168 0.219 0.143 0.063 0.022 

Locus 632 : 
2 alleles
4.3% missing data
   4   (0.819) 0.969 0.875 0.819 0.753 0.974 
   1   (0.181) 0.031 0.125 0.181 0.247 0.026 

Locus 633 : 
2 alleles
6.5% missing data
   1   (0.903) 0.947 0.928 0.904 0.935 0.935 
   3   (0.097) 0.053 0.072 0.096 0.065 0.065 

Locus 634 : 
2 alleles
1.4% missing data
   4   (0.913) 0.935 0.939 0.913 0.962 0.699 
   2   (0.087) 0.065 0.061 0.087 0.038 0.301 

Locus 635 : 
2 alleles
11.6% missing data
   2   (0.122) 0.031 0.088 0.122 0.125 0.015 
   4   (0.878) 0.969 0.912 0.878 0.875 0.985 

Locus 636 : 
2 alleles
15.9% missing data
   1   (0.895) 0.969 0.930 0.895 0.901 0.979 
   3   (0.105) 0.031 0.070 0.105 0.099 0.021 

Locus 637 : 
2 alleles
10.9% missing data
   3   (0.889) 0.877 0.864 0.889 0.953 0.917 
   1   (0.111) 0.123 0.136 0.111 0.047 0.083 

Locus 638 : 
2 alleles
4.3% missing data
   4   (0.902) 0.991 0.972 0.902 0.805 0.990 
   2   (0.098) 0.009 0.028 0.098 0.195 0.010 

Locus 639 : 
2 alleles
10.9% missing data
   3   (0.736) 0.888 0.732 0.736 0.735 0.884 
   1   (0.264) 0.112 0.268 0.264 0.265 0.116 

Locus 640 : 
2 alleles
9.4% missing data
   2   (0.818) 0.886 0.751 0.818 0.890 0.966 
   1   (0.182) 0.114 0.249 0.182 0.110 0.034 

Locus 641 : 
2 alleles
6.5% missing data
   1   (0.903) 0.985 0.949 0.903 0.895 0.937 
   3   (0.097) 0.015 0.051 0.097 0.105 0.063 

Locus 642 : 
2 alleles
13.0% missing data
   1   (0.898) 0.987 0.935 0.898 0.899 0.988 
   4   (0.102) 0.013 0.065 0.102 0.101 0.012 

Locus 643 : 
2 alleles
1.4% missing data
   2   (0.660) 0.361 0.647 0.660 0.743 0.691 
   4   (0.340) 0.639 0.353 0.340 0.257 0.309 

Locus 644 : 
2 alleles
5.8% missing data
   3   (0.875) 0.950 0.864 0.874 0.931 0.984 
   4   (0.125) 0.050 0.136 0.126 0.069 0.016 

Locus 645 : 
2 alleles
2.2% missing data
   3   (0.892) 0.952 0.913 0.893 0.918 0.968 
   2   (0.108) 0.048 0.087 0.107 0.082 0.032 

Locus 646 : 
2 alleles
16.7% missing data
   3   (0.885) 0.844 0.857 0.885 0.949 0.955 
   2   (0.115) 0.156 0.143 0.115 0.051 0.045 

Locus 647 : 
2 alleles
1.4% missing data
   1   (0.843) 0.928 0.864 0.843 0.878 0.668 
   2   (0.157) 0.072 0.136 0.157 0.122 0.332 

Locus 648 : 
2 alleles
11.6% missing data
   4   (0.925) 0.992 0.971 0.925 0.908 0.989 
   2   (0.075) 0.008 0.029 0.075 0.092 0.011 

Locus 649 : 
2 alleles
8.7% missing data
   2   (0.345) 0.594 0.303 0.345 0.332 0.302 
   4   (0.655) 0.406 0.697 0.655 0.668 0.698 

Locus 650 : 
2 alleles
15.2% missing data
   2   (0.798) 0.837 0.764 0.798 0.884 0.395 
   3   (0.202) 0.163 0.236 0.202 0.116 0.605 

Locus 651 : 
2 alleles
9.4% missing data
   1   (0.115) 0.018 0.062 0.115 0.152 0.013 
   4   (0.885) 0.982 0.938 0.885 0.848 0.987 

Locus 652 : 
2 alleles
10.1% missing data
   2   (0.950) 0.997 0.988 0.950 0.930 0.996 
   4   (0.050) 0.003 0.012 0.050 0.070 0.004 

Locus 653 : 
2 alleles
13.0% missing data
   1   (0.881) 0.963 0.868 0.881 0.938 0.964 
   3   (0.119) 0.037 0.132 0.119 0.062 0.036 

Locus 654 : 
2 alleles
10.1% missing data
   3   (0.845) 0.936 0.850 0.845 0.875 0.980 
   1   (0.155) 0.064 0.150 0.155 0.125 0.020 

Locus 655 : 
2 alleles
1.4% missing data
   3   (0.948) 0.998 0.990 0.948 0.906 0.996 
   2   (0.052) 0.002 0.010 0.052 0.094 0.004 

Locus 656 : 
2 alleles
2.2% missing data
   3   (0.765) 0.948 0.832 0.765 0.742 0.139 
   4   (0.235) 0.052 0.168 0.235 0.258 0.861 

Locus 657 : 
2 alleles
13.8% missing data
   4   (0.623) 0.725 0.574 0.623 0.666 0.413 
   2   (0.377) 0.275 0.426 0.377 0.334 0.587 

Locus 658 : 
2 alleles
18.1% missing data
   4   (0.886) 0.955 0.884 0.886 0.932 0.980 
   2   (0.114) 0.045 0.116 0.114 0.068 0.020 

Locus 659 : 
2 alleles
5.1% missing data
   2   (0.834) 0.903 0.854 0.834 0.887 0.322 
   4   (0.166) 0.097 0.146 0.166 0.113 0.678 

Locus 660 : 
2 alleles
4.3% missing data
   4   (0.902) 0.960 0.943 0.902 0.912 0.985 
   2   (0.098) 0.040 0.057 0.098 0.088 0.015 

Locus 661 : 
2 alleles
13.8% missing data
   1   (0.831) 0.571 0.866 0.830 0.897 0.678 
   3   (0.169) 0.429 0.134 0.170 0.103 0.322 

Locus 662 : 
2 alleles
2.2% missing data
   2   (0.892) 0.963 0.934 0.892 0.931 0.486 
   4   (0.108) 0.037 0.066 0.108 0.069 0.514 

Locus 663 : 
2 alleles
2.9% missing data
   3   (0.893) 0.983 0.878 0.893 0.925 0.987 
   1   (0.107) 0.017 0.122 0.107 0.075 0.013 

Locus 664 : 
2 alleles
15.9% missing data
   2   (0.886) 0.980 0.936 0.886 0.860 0.987 
   4   (0.114) 0.020 0.064 0.114 0.140 0.013 

Locus 665 : 
2 alleles
5.8% missing data
   1   (0.841) 0.728 0.853 0.841 0.887 0.970 
   3   (0.159) 0.272 0.147 0.159 0.113 0.030 

Locus 666 : 
2 alleles
5.1% missing data
   2   (0.887) 0.969 0.886 0.887 0.919 0.962 
   4   (0.113) 0.031 0.114 0.113 0.081 0.038 

Locus 667 : 
2 alleles
2.9% missing data
   3   (0.864) 0.931 0.754 0.865 0.940 0.975 
   1   (0.136) 0.069 0.246 0.135 0.060 0.025 

Locus 668 : 
2 alleles
5.1% missing data
   2   (0.800) 0.841 0.794 0.800 0.833 0.965 
   4   (0.200) 0.159 0.206 0.200 0.167 0.035 

Locus 669 : 
2 alleles
5.8% missing data
   1   (0.701) 0.942 0.774 0.700 0.635 0.380 
   3   (0.299) 0.058 0.226 0.300 0.365 0.620 

Locus 670 : 
2 alleles
3.6% missing data
   1   (0.844) 0.979 0.900 0.844 0.791 0.979 
   3   (0.156) 0.021 0.100 0.156 0.209 0.021 

Locus 671 : 
2 alleles
12.3% missing data
   2   (0.730) 0.713 0.763 0.730 0.760 0.489 
   4   (0.270) 0.287 0.237 0.270 0.240 0.511 

Locus 672 : 
2 alleles
16.7% missing data
   3   (0.872) 0.966 0.852 0.872 0.915 0.861 
   4   (0.128) 0.034 0.148 0.128 0.085 0.139 

Locus 673 : 
2 alleles
3.6% missing data
   1   (0.243) 0.074 0.253 0.243 0.199 0.705 
   4   (0.757) 0.926 0.747 0.757 0.801 0.295 

Locus 674 : 
2 alleles
13.0% missing data
   2   (0.715) 0.915 0.772 0.715 0.690 0.436 
   4   (0.285) 0.085 0.228 0.285 0.310 0.564 

Locus 675 : 
2 alleles
2.9% missing data
   1   (0.904) 0.976 0.875 0.904 0.956 0.980 
   3   (0.096) 0.024 0.125 0.096 0.044 0.020 

Locus 676 : 
2 alleles
11.6% missing data
   1   (0.634) 0.819 0.641 0.634 0.640 0.290 
   3   (0.366) 0.181 0.359 0.366 0.360 0.710 

Locus 677 : 
2 alleles
1.4% missing data
   3   (0.795) 0.941 0.846 0.795 0.801 0.269 
   1   (0.205) 0.059 0.154 0.205 0.199 0.731 

Locus 678 : 
2 alleles
2.2% missing data
   2   (0.907) 0.948 0.880 0.907 0.974 0.406 
   4   (0.093) 0.052 0.120 0.093 0.026 0.594 

Locus 679 : 
2 alleles
9.4% missing data
   1   (0.559) 0.585 0.492 0.560 0.601 0.844 
   3   (0.441) 0.415 0.508 0.440 0.399 0.156 

Locus 680 : 
2 alleles
4.3% missing data
   4   (0.896) 0.942 0.848 0.895 0.961 0.980 
   2   (0.104) 0.058 0.152 0.105 0.039 0.020 

Locus 681 : 
2 alleles
13.0% missing data
   1   (0.497) 0.203 0.551 0.497 0.525 0.080 
   4   (0.503) 0.797 0.449 0.503 0.475 0.920 

Locus 682 : 
2 alleles
16.7% missing data
   1   (0.815) 0.947 0.880 0.815 0.771 0.793 
   3   (0.185) 0.053 0.120 0.185 0.229 0.207 

Locus 683 : 
2 alleles
11.6% missing data
   4   (0.860) 0.963 0.879 0.860 0.918 0.298 
   2   (0.140) 0.037 0.121 0.140 0.082 0.702 

Locus 684 : 
2 alleles
12.3% missing data
   2   (0.859) 0.931 0.853 0.859 0.904 0.838 
   4   (0.141) 0.069 0.147 0.141 0.096 0.162 

Locus 685 : 
2 alleles
17.4% missing data
   1   (0.417) 0.766 0.453 0.416 0.339 0.289 
   4   (0.583) 0.234 0.547 0.584 0.661 0.711 

Locus 686 : 
2 alleles
17.4% missing data
   3   (0.101) 0.047 0.095 0.101 0.066 0.015 
   4   (0.899) 0.953 0.905 0.899 0.934 0.985 

Locus 687 : 
2 alleles
18.1% missing data
   1   (0.059) 0.003 0.012 0.059 0.111 0.004 
   3   (0.941) 0.997 0.988 0.941 0.889 0.996 

Locus 688 : 
2 alleles
3.6% missing data
   1   (0.507) 0.507 0.476 0.507 0.538 0.855 
   4   (0.493) 0.493 0.524 0.493 0.462 0.145 

Locus 689 : 
2 alleles
2.2% missing data
   1   (0.094) 0.011 0.066 0.094 0.093 0.012 
   3   (0.906) 0.989 0.934 0.906 0.907 0.988 

Locus 690 : 
2 alleles
5.1% missing data
   4   (0.844) 0.966 0.865 0.844 0.843 0.978 
   1   (0.156) 0.034 0.135 0.156 0.157 0.022 

Locus 691 : 
2 alleles
10.1% missing data
   3   (0.772) 0.907 0.799 0.771 0.769 0.891 
   1   (0.228) 0.093 0.201 0.229 0.231 0.109 

Locus 692 : 
2 alleles
13.0% missing data
   2   (0.881) 0.971 0.909 0.881 0.906 0.908 
   3   (0.119) 0.029 0.091 0.119 0.094 0.092 

Locus 693 : 
2 alleles
1.4% missing data
   3   (0.205) 0.051 0.201 0.205 0.201 0.029 
   2   (0.795) 0.949 0.799 0.795 0.799 0.971 

Locus 694 : 
2 alleles
4.3% missing data
   4   (0.869) 0.942 0.935 0.869 0.865 0.518 
   2   (0.131) 0.058 0.065 0.131 0.135 0.482 

Locus 695 : 
2 alleles
12.3% missing data
   4   (0.926) 0.993 0.970 0.926 0.916 0.983 
   1   (0.074) 0.007 0.030 0.074 0.084 0.017 

Locus 696 : 
2 alleles
3.6% missing data
   2   (0.918) 0.988 0.950 0.918 0.935 0.965 
   4   (0.082) 0.012 0.050 0.082 0.065 0.035 

Locus 697 : 
2 alleles
10.9% missing data
   3   (0.759) 0.841 0.782 0.758 0.782 0.967 
   4   (0.241) 0.159 0.218 0.242 0.218 0.033 

Locus 698 : 
2 alleles
5.8% missing data
   3   (0.924) 0.994 0.972 0.924 0.897 0.993 
   1   (0.076) 0.006 0.028 0.076 0.103 0.007 

Locus 699 : 
2 alleles
10.9% missing data
   1   (0.122) 0.039 0.142 0.122 0.054 0.692 
   3   (0.878) 0.961 0.858 0.878 0.946 0.308 

Locus 700 : 
2 alleles
7.2% missing data
   2   (0.219) 0.115 0.229 0.219 0.162 0.557 
   3   (0.781) 0.885 0.771 0.781 0.838 0.443 

Locus 701 : 
2 alleles
1.4% missing data
   4   (0.125) 0.024 0.087 0.125 0.128 0.018 
   2   (0.875) 0.976 0.913 0.875 0.872 0.982 

Locus 702 : 
2 alleles
6.5% missing data
   1   (0.515) 0.216 0.540 0.514 0.552 0.687 
   3   (0.485) 0.784 0.460 0.486 0.448 0.313 

Locus 703 : 
2 alleles
1.4% missing data
   3   (0.870) 0.984 0.924 0.870 0.882 0.295 
   2   (0.130) 0.016 0.076 0.130 0.118 0.705 

Locus 704 : 
2 alleles
4.3% missing data
   3   (0.942) 0.932 0.801 0.942 0.993 0.978 
   2   (0.058) 0.068 0.199 0.058 0.007 0.022 

Locus 705 : 
2 alleles
6.5% missing data
   3   (0.729) 0.590 0.724 0.729 0.791 0.543 
   4   (0.271) 0.410 0.276 0.271 0.209 0.457 

Locus 706 : 
2 alleles
1.4% missing data
   3   (0.911) 0.962 0.915 0.911 0.950 0.981 
   4   (0.089) 0.038 0.085 0.089 0.050 0.019 

Locus 707 : 
2 alleles
9.4% missing data
   2   (0.659) 0.726 0.636 0.659 0.708 0.373 
   4   (0.341) 0.274 0.364 0.341 0.292 0.627 

Locus 708 : 
2 alleles
13.0% missing data
   1   (0.215) 0.228 0.226 0.215 0.152 0.440 
   3   (0.785) 0.772 0.774 0.785 0.848 0.560 

Locus 709 : 
2 alleles
15.9% missing data
   4   (0.891) 0.906 0.857 0.891 0.957 0.824 
   3   (0.109) 0.094 0.143 0.109 0.043 0.176 

Locus 710 : 
2 alleles
8.0% missing data
   2   (0.776) 0.826 0.748 0.776 0.835 0.969 
   4   (0.224) 0.174 0.252 0.224 0.165 0.031 

Locus 711 : 
2 alleles
12.3% missing data
   4   (0.906) 0.984 0.955 0.906 0.888 0.987 
   2   (0.094) 0.016 0.045 0.094 0.112 0.013 

Locus 712 : 
2 alleles
14.5% missing data
   1   (0.359) 0.253 0.335 0.359 0.395 0.098 
   3   (0.641) 0.747 0.665 0.641 0.605 0.902 

Locus 713 : 
2 alleles
5.8% missing data
   2   (0.779) 0.950 0.858 0.779 0.679 0.964 
   4   (0.221) 0.050 0.142 0.221 0.321 0.036 

Locus 714 : 
2 alleles
13.0% missing data
   3   (0.424) 0.676 0.395 0.424 0.380 0.912 
   1   (0.576) 0.324 0.605 0.576 0.620 0.088 

Locus 715 : 
2 alleles
3.6% missing data
   2   (0.851) 0.970 0.936 0.851 0.753 0.979 
   4   (0.149) 0.030 0.064 0.149 0.247 0.021 

Locus 716 : 
2 alleles
2.9% missing data
   2   (0.870) 0.930 0.879 0.870 0.911 0.978 
   4   (0.130) 0.070 0.121 0.130 0.089 0.022 

Locus 717 : 
2 alleles
3.6% missing data
   2   (0.883) 0.954 0.841 0.883 0.936 0.977 
   4   (0.117) 0.046 0.159 0.117 0.064 0.023 

Locus 718 : 
2 alleles
10.1% missing data
   3   (0.687) 0.774 0.685 0.688 0.722 0.396 
   4   (0.313) 0.226 0.315 0.312 0.278 0.604 

Locus 719 : 
2 alleles
4.3% missing data
   2   (0.142) 0.050 0.088 0.142 0.163 0.020 
   4   (0.858) 0.950 0.912 0.858 0.837 0.980 

Locus 720 : 
2 alleles
3.6% missing data
   3   (0.897) 0.985 0.918 0.897 0.901 0.989 
   4   (0.103) 0.015 0.082 0.103 0.099 0.011 

Locus 721 : 
2 alleles
13.0% missing data
   4   (0.863) 0.766 0.824 0.863 0.938 0.820 
   2   (0.137) 0.234 0.176 0.137 0.062 0.180 

Locus 722 : 
2 alleles
14.5% missing data
   3   (0.916) 0.978 0.943 0.916 0.936 0.986 
   4   (0.084) 0.022 0.057 0.084 0.064 0.014 

Locus 723 : 
2 alleles
2.9% missing data
   3   (0.919) 0.872 0.950 0.919 0.968 0.572 
   1   (0.081) 0.128 0.050 0.081 0.032 0.428 

Locus 724 : 
2 alleles
10.1% missing data
   1   (0.276) 0.040 0.170 0.276 0.441 0.035 
   3   (0.724) 0.960 0.830 0.724 0.559 0.965 

Locus 725 : 
2 alleles
13.8% missing data
   1   (0.783) 0.917 0.736 0.783 0.832 0.938 
   3   (0.217) 0.083 0.264 0.217 0.168 0.062 

Locus 726 : 
2 alleles
12.3% missing data
   3   (0.916) 0.988 0.953 0.917 0.922 0.911 
   1   (0.084) 0.012 0.047 0.083 0.078 0.089 

Locus 727 : 
2 alleles
11.6% missing data
   3   (0.706) 0.179 0.632 0.706 0.847 0.742 
   1   (0.294) 0.821 0.368 0.294 0.153 0.258 

Locus 728 : 
2 alleles
13.8% missing data
   4   (0.746) 0.588 0.730 0.746 0.817 0.776 
   3   (0.254) 0.412 0.270 0.254 0.183 0.224 

Locus 729 : 
2 alleles
17.4% missing data
   3   (0.902) 0.942 0.882 0.902 0.952 0.981 
   4   (0.098) 0.058 0.118 0.098 0.048 0.019 

Locus 730 : 
2 alleles
10.1% missing data
   3   (0.872) 0.973 0.892 0.872 0.883 0.981 
   1   (0.128) 0.027 0.108 0.128 0.117 0.019 

Locus 731 : 
2 alleles
5.1% missing data
   2   (0.670) 0.693 0.619 0.670 0.745 0.451 
   4   (0.330) 0.307 0.381 0.330 0.255 0.549 

Locus 732 : 
2 alleles
10.1% missing data
   4   (0.899) 0.980 0.928 0.899 0.907 0.986 
   1   (0.101) 0.020 0.072 0.101 0.093 0.014 

Locus 733 : 
2 alleles
2.2% missing data
   3   (0.695) 0.789 0.749 0.694 0.702 0.406 
   1   (0.305) 0.211 0.251 0.306 0.298 0.594 

Locus 734 : 
2 alleles
2.2% missing data
   3   (0.609) 0.602 0.526 0.609 0.675 0.942 
   1   (0.391) 0.398 0.474 0.391 0.325 0.058 

Locus 735 : 
2 alleles
11.6% missing data
   3   (0.897) 0.979 0.925 0.897 0.947 0.292 
   1   (0.103) 0.021 0.075 0.103 0.053 0.708 

Locus 736 : 
2 alleles
5.1% missing data
   2   (0.107) 0.029 0.044 0.107 0.098 0.484 
   4   (0.893) 0.971 0.956 0.893 0.902 0.516 

Locus 737 : 
2 alleles
13.8% missing data
   1   (0.493) 0.254 0.491 0.493 0.530 0.493 
   4   (0.507) 0.746 0.509 0.507 0.470 0.507 

Locus 738 : 
2 alleles
5.8% missing data
   4   (0.531) 0.829 0.469 0.531 0.501 0.911 
   2   (0.469) 0.171 0.531 0.469 0.499 0.089 

Locus 739 : 
2 alleles
10.9% missing data
   3   (0.909) 0.988 0.939 0.908 0.928 0.989 
   1   (0.091) 0.012 0.061 0.092 0.072 0.011 

Locus 740 : 
2 alleles
2.2% missing data
   2   (0.911) 0.991 0.960 0.911 0.898 0.990 
   4   (0.089) 0.009 0.040 0.089 0.102 0.010 

Locus 741 : 
2 alleles
5.8% missing data
   2   (0.833) 0.939 0.809 0.833 0.891 0.976 
   4   (0.167) 0.061 0.191 0.167 0.109 0.024 

Locus 742 : 
2 alleles
6.5% missing data
   4   (0.919) 0.962 0.837 0.919 0.979 0.985 
   2   (0.081) 0.038 0.163 0.081 0.021 0.015 

Locus 743 : 
2 alleles
2.9% missing data
   2   (0.169) 0.038 0.190 0.169 0.144 0.033 
   4   (0.831) 0.962 0.810 0.831 0.856 0.967 

Locus 744 : 
2 alleles
3.6% missing data
   1   (0.682) 0.820 0.474 0.682 0.805 0.948 
   3   (0.318) 0.180 0.526 0.318 0.195 0.052 

Locus 745 : 
2 alleles
4.3% missing data
   3   (0.834) 0.967 0.885 0.834 0.797 0.940 
   1   (0.166) 0.033 0.115 0.166 0.203 0.060 

Locus 746 : 
2 alleles
2.9% missing data
   3   (0.863) 0.968 0.904 0.863 0.851 0.962 
   1   (0.137) 0.032 0.096 0.137 0.149 0.038 

Locus 747 : 
2 alleles
2.9% missing data
   2   (0.074) 0.006 0.027 0.074 0.095 0.008 
   4   (0.926) 0.994 0.973 0.926 0.905 0.992 

Locus 748 : 
2 alleles
1.4% missing data
   2   (0.912) 0.975 0.924 0.912 0.945 0.985 
   4   (0.088) 0.025 0.076 0.088 0.055 0.015 

Locus 749 : 
2 alleles
8.0% missing data
   3   (0.271) 0.130 0.238 0.271 0.316 0.039 
   1   (0.729) 0.870 0.762 0.729 0.684 0.961 

Locus 750 : 
2 alleles
11.6% missing data
   3   (0.910) 0.977 0.945 0.910 0.934 0.986 
   1   (0.090) 0.023 0.055 0.090 0.066 0.014 

Locus 751 : 
2 alleles
13.8% missing data
   1   (0.230) 0.285 0.230 0.230 0.192 0.068 
   4   (0.770) 0.715 0.770 0.770 0.808 0.932 

Locus 752 : 
2 alleles
7.2% missing data
   3   (0.723) 0.907 0.770 0.723 0.662 0.962 
   4   (0.277) 0.093 0.230 0.277 0.338 0.038 

Locus 753 : 
2 alleles
3.6% missing data
   2   (0.800) 0.709 0.845 0.800 0.838 0.632 
   4   (0.200) 0.291 0.155 0.200 0.162 0.368 

Locus 754 : 
2 alleles
10.9% missing data
   1   (0.858) 0.962 0.896 0.858 0.859 0.972 
   3   (0.142) 0.038 0.104 0.142 0.141 0.028 

Locus 755 : 
2 alleles
2.2% missing data
   2   (0.782) 0.885 0.796 0.783 0.827 0.330 
   4   (0.218) 0.115 0.204 0.217 0.173 0.670 

Locus 756 : 
2 alleles
2.9% missing data
   4   (0.934) 0.888 0.888 0.934 0.988 0.988 
   2   (0.066) 0.112 0.112 0.066 0.012 0.012 

Locus 757 : 
2 alleles
5.8% missing data
   1   (0.569) 0.395 0.576 0.569 0.599 0.577 
   3   (0.431) 0.605 0.424 0.431 0.401 0.423 

Locus 758 : 
2 alleles
5.8% missing data
   4   (0.819) 0.892 0.863 0.819 0.816 0.927 
   1   (0.181) 0.108 0.137 0.181 0.184 0.073 

Locus 759 : 
2 alleles
14.5% missing data
   4   (0.547) 0.782 0.532 0.547 0.515 0.625 
   2   (0.453) 0.218 0.468 0.453 0.485 0.375 

Locus 760 : 
2 alleles
5.1% missing data
   2   (0.803) 0.911 0.796 0.803 0.830 0.964 
   3   (0.197) 0.089 0.204 0.197 0.170 0.036 

Locus 761 : 
2 alleles
10.1% missing data
   2   (0.878) 0.974 0.854 0.878 0.930 0.972 
   4   (0.122) 0.026 0.146 0.122 0.070 0.028 

Locus 762 : 
2 alleles
7.2% missing data
   1   (0.847) 0.968 0.887 0.847 0.831 0.974 
   2   (0.153) 0.032 0.113 0.153 0.169 0.026 

Locus 763 : 
2 alleles
3.6% missing data
   4   (0.896) 0.988 0.952 0.896 0.915 0.244 
   2   (0.104) 0.012 0.048 0.104 0.085 0.756 

Locus 764 : 
2 alleles
5.1% missing data
   2   (0.838) 0.938 0.808 0.838 0.881 0.968 
   4   (0.162) 0.062 0.192 0.162 0.119 0.032 

Locus 765 : 
2 alleles
17.4% missing data
   4   (0.516) 0.365 0.477 0.516 0.589 0.390 
   2   (0.484) 0.635 0.523 0.484 0.411 0.610 

Locus 766 : 
2 alleles
9.4% missing data
   2   (0.903) 0.980 0.943 0.903 0.903 0.990 
   4   (0.097) 0.020 0.057 0.097 0.097 0.010 

Locus 767 : 
2 alleles
5.1% missing data
   4   (0.376) 0.133 0.433 0.376 0.362 0.074 
   2   (0.624) 0.867 0.567 0.624 0.638 0.926 

Locus 768 : 
2 alleles
2.9% missing data
   2   (0.898) 0.978 0.898 0.898 0.933 0.981 
   1   (0.102) 0.022 0.102 0.102 0.067 0.019 

Locus 769 : 
2 alleles
3.6% missing data
   3   (0.737) 0.880 0.723 0.737 0.754 0.880 
   1   (0.263) 0.120 0.277 0.263 0.246 0.120 

Locus 770 : 
2 alleles
6.5% missing data
   1   (0.805) 0.945 0.864 0.805 0.782 0.930 
   3   (0.195) 0.055 0.136 0.195 0.218 0.070 

Locus 771 : 
2 alleles
7.2% missing data
   3   (0.908) 0.960 0.867 0.908 0.968 0.985 
   1   (0.092) 0.040 0.133 0.092 0.032 0.015 

Locus 772 : 
2 alleles
13.0% missing data
   2   (0.846) 0.968 0.845 0.846 0.855 0.978 
   4   (0.154) 0.032 0.155 0.154 0.145 0.022 

Locus 773 : 
2 alleles
15.9% missing data
   2   (0.405) 0.287 0.308 0.405 0.489 0.492 
   4   (0.595) 0.713 0.692 0.595 0.511 0.508 

Locus 774 : 
2 alleles
10.9% missing data
   3   (0.921) 0.991 0.968 0.920 0.906 0.992 
   1   (0.079) 0.009 0.032 0.080 0.094 0.008 

Locus 775 : 
2 alleles
15.9% missing data
   3   (0.918) 0.990 0.949 0.917 0.929 0.987 
   1   (0.082) 0.010 0.051 0.083 0.071 0.013 

Locus 776 : 
2 alleles
13.0% missing data
   4   (0.587) 0.868 0.645 0.587 0.484 0.941 
   2   (0.413) 0.132 0.355 0.413 0.516 0.059 

Locus 777 : 
2 alleles
6.5% missing data
   1   (0.439) 0.285 0.494 0.439 0.388 0.555 
   4   (0.561) 0.715 0.506 0.561 0.612 0.445 

Locus 778 : 
2 alleles
5.8% missing data
   1   (0.902) 0.968 0.868 0.901 0.962 0.982 
   4   (0.098) 0.032 0.132 0.099 0.038 0.018 

Locus 779 : 
2 alleles
13.0% missing data
   2   (0.312) 0.111 0.405 0.313 0.256 0.068 
   4   (0.688) 0.889 0.595 0.687 0.744 0.932 

Locus 780 : 
2 alleles
6.5% missing data
   1   (0.668) 0.671 0.642 0.668 0.702 0.876 
   3   (0.332) 0.329 0.358 0.332 0.298 0.124 

Locus 781 : 
2 alleles
5.8% missing data
   3   (0.685) 0.791 0.716 0.685 0.660 0.946 
   1   (0.315) 0.209 0.284 0.315 0.340 0.054 

Locus 782 : 
2 alleles
12.3% missing data
   3   (0.841) 0.751 0.720 0.841 0.944 0.971 
   1   (0.159) 0.249 0.280 0.159 0.056 0.029 

Locus 783 : 
2 alleles
14.5% missing data
   3   (0.861) 0.953 0.878 0.862 0.876 0.979 
   1   (0.139) 0.047 0.122 0.138 0.124 0.021 

Locus 784 : 
2 alleles
12.3% missing data
   4   (0.758) 0.938 0.771 0.758 0.780 0.174 
   3   (0.242) 0.062 0.229 0.242 0.220 0.826 

Locus 785 : 
2 alleles
1.4% missing data
   2   (0.665) 0.809 0.632 0.665 0.702 0.649 
   4   (0.335) 0.191 0.368 0.335 0.298 0.351 

Locus 786 : 
2 alleles
13.8% missing data
   3   (0.869) 0.979 0.878 0.869 0.896 0.983 
   1   (0.131) 0.021 0.122 0.131 0.104 0.017 

Locus 787 : 
2 alleles
5.8% missing data
   3   (0.920) 0.993 0.974 0.920 0.877 0.985 
   4   (0.080) 0.007 0.026 0.080 0.123 0.015 

Locus 788 : 
2 alleles
13.0% missing data
   1   (0.915) 0.986 0.934 0.915 0.939 0.989 
   2   (0.085) 0.014 0.066 0.085 0.061 0.011 

Locus 789 : 
2 alleles
1.4% missing data
   3   (0.868) 0.930 0.898 0.868 0.880 0.979 
   1   (0.132) 0.070 0.102 0.132 0.120 0.021 

Locus 790 : 
2 alleles
10.9% missing data
   3   (0.887) 0.980 0.938 0.887 0.865 0.983 
   1   (0.113) 0.020 0.062 0.113 0.135 0.017 

Locus 791 : 
2 alleles
4.3% missing data
   1   (0.698) 0.396 0.674 0.698 0.759 0.907 
   3   (0.302) 0.604 0.326 0.302 0.241 0.093 

Locus 792 : 
2 alleles
12.3% missing data
   1   (0.891) 0.981 0.903 0.891 0.915 0.986 
   3   (0.109) 0.019 0.097 0.109 0.085 0.014 

Locus 793 : 
2 alleles
0.0% missing data
   1   (0.073) 0.006 0.024 0.073 0.100 0.006 
   3   (0.927) 0.994 0.976 0.927 0.900 0.994 

Locus 794 : 
2 alleles
13.8% missing data
   2   (0.569) 0.422 0.627 0.569 0.554 0.536 
   4   (0.431) 0.578 0.373 0.431 0.446 0.464 

Locus 795 : 
2 alleles
0.7% missing data
   2   (0.844) 0.970 0.886 0.843 0.836 0.982 
   3   (0.156) 0.030 0.114 0.157 0.164 0.018 

Locus 796 : 
2 alleles
13.0% missing data
   1   (0.730) 0.491 0.707 0.729 0.817 0.700 
   2   (0.270) 0.509 0.293 0.271 0.183 0.300 

Locus 797 : 
2 alleles
5.1% missing data
   3   (0.884) 0.926 0.869 0.884 0.933 0.983 
   4   (0.116) 0.074 0.131 0.116 0.067 0.017 

Locus 798 : 
2 alleles
5.1% missing data
   3   (0.887) 0.970 0.917 0.887 0.912 0.983 
   1   (0.113) 0.030 0.083 0.113 0.088 0.017 

Locus 799 : 
2 alleles
11.6% missing data
   2   (0.857) 0.964 0.891 0.857 0.859 0.979 
   4   (0.143) 0.036 0.109 0.143 0.141 0.021 

Locus 800 : 
2 alleles
5.1% missing data
   3   (0.898) 0.973 0.901 0.898 0.937 0.981 
   1   (0.102) 0.027 0.099 0.102 0.063 0.019 

Locus 801 : 
2 alleles
0.0% missing data
   1   (0.903) 0.982 0.929 0.903 0.928 0.983 
   2   (0.097) 0.018 0.071 0.097 0.072 0.017 

Locus 802 : 
2 alleles
8.0% missing data
   1   (0.870) 0.974 0.882 0.870 0.926 0.292 
   3   (0.130) 0.026 0.118 0.130 0.074 0.708 

Locus 803 : 
2 alleles
11.6% missing data
   1   (0.891) 0.971 0.932 0.891 0.894 0.983 
   3   (0.109) 0.029 0.068 0.109 0.106 0.017 

Locus 804 : 
2 alleles
2.9% missing data
   3   (0.929) 0.852 0.869 0.929 0.987 0.984 
   4   (0.071) 0.148 0.131 0.071 0.013 0.016 

Locus 805 : 
2 alleles
12.3% missing data
   1   (0.785) 0.852 0.796 0.786 0.833 0.204 
   3   (0.215) 0.148 0.204 0.214 0.167 0.796 

Locus 806 : 
2 alleles
4.3% missing data
   1   (0.094) 0.014 0.126 0.094 0.050 0.012 
   2   (0.906) 0.986 0.874 0.906 0.950 0.988 

Locus 807 : 
2 alleles
3.6% missing data
   1   (0.704) 0.880 0.740 0.704 0.641 0.954 
   3   (0.296) 0.120 0.260 0.296 0.359 0.046 

Locus 808 : 
2 alleles
14.5% missing data
   4   (0.895) 0.867 0.939 0.895 0.949 0.115 
   2   (0.105) 0.133 0.061 0.105 0.051 0.885 

Locus 809 : 
2 alleles
4.3% missing data
   2   (0.867) 0.971 0.918 0.866 0.853 0.977 
   3   (0.133) 0.029 0.082 0.134 0.147 0.023 

Locus 810 : 
2 alleles
5.8% missing data
   3   (0.923) 0.935 0.781 0.923 0.987 0.974 
   2   (0.077) 0.065 0.219 0.077 0.013 0.026 

Locus 811 : 
2 alleles
14.5% missing data
   3   (0.576) 0.474 0.550 0.576 0.640 0.566 
   1   (0.424) 0.526 0.450 0.424 0.360 0.434 

Locus 812 : 
2 alleles
5.1% missing data
   3   (0.915) 0.973 0.925 0.915 0.974 0.197 
   1   (0.085) 0.027 0.075 0.085 0.026 0.803 

Locus 813 : 
2 alleles
10.9% missing data
   2   (0.903) 0.989 0.966 0.903 0.840 0.979 
   3   (0.097) 0.011 0.034 0.097 0.160 0.021 

Locus 814 : 
2 alleles
3.6% missing data
   1   (0.221) 0.299 0.226 0.221 0.147 0.503 
   4   (0.779) 0.701 0.774 0.779 0.853 0.497 

Locus 815 : 
2 alleles
2.9% missing data
   1   (0.832) 0.947 0.922 0.832 0.752 0.972 
   2   (0.168) 0.053 0.078 0.168 0.248 0.028 

Locus 816 : 
2 alleles
7.2% missing data
   2   (0.894) 0.984 0.919 0.893 0.902 0.984 
   1   (0.106) 0.016 0.081 0.107 0.098 0.016 

Locus 817 : 
2 alleles
13.0% missing data
   4   (0.649) 0.685 0.586 0.649 0.711 0.951 
   1   (0.351) 0.315 0.414 0.351 0.289 0.049 

Locus 818 : 
2 alleles
14.5% missing data
   1   (0.175) 0.100 0.109 0.175 0.213 0.019 
   2   (0.825) 0.900 0.891 0.825 0.787 0.981 

Locus 819 : 
2 alleles
12.3% missing data
   1   (0.873) 0.966 0.846 0.873 0.922 0.980 
   3   (0.127) 0.034 0.154 0.127 0.078 0.020 

Locus 820 : 
2 alleles
3.6% missing data
   3   (0.519) 0.228 0.515 0.519 0.613 0.101 
   1   (0.481) 0.772 0.485 0.481 0.387 0.899 

Locus 821 : 
2 alleles
3.6% missing data
   3   (0.806) 0.908 0.732 0.806 0.871 0.934 
   1   (0.194) 0.092 0.268 0.194 0.129 0.066 

Locus 822 : 
2 alleles
13.0% missing data
   2   (0.116) 0.167 0.133 0.116 0.051 0.039 
   4   (0.884) 0.833 0.867 0.884 0.949 0.961 

Locus 823 : 
2 alleles
12.3% missing data
   2   (0.902) 0.951 0.923 0.902 0.935 0.907 
   4   (0.098) 0.049 0.077 0.098 0.065 0.093 

Locus 824 : 
2 alleles
11.6% missing data
   2   (0.923) 0.995 0.982 0.923 0.834 0.994 
   3   (0.077) 0.005 0.018 0.077 0.166 0.006 

Locus 825 : 
2 alleles
1.4% missing data
   1   (0.872) 0.933 0.909 0.872 0.888 0.976 
   3   (0.128) 0.067 0.091 0.128 0.112 0.024 

Locus 826 : 
2 alleles
2.9% missing data
   2   (0.903) 0.979 0.899 0.903 0.945 0.982 
   1   (0.097) 0.021 0.101 0.097 0.055 0.018 

Locus 827 : 
2 alleles
5.1% missing data
   1   (0.893) 0.906 0.925 0.893 0.922 0.990 
   4   (0.107) 0.094 0.075 0.107 0.078 0.010 

Locus 828 : 
2 alleles
7.2% missing data
   4   (0.680) 0.640 0.699 0.680 0.708 0.526 
   3   (0.320) 0.360 0.301 0.320 0.292 0.474 

Locus 829 : 
2 alleles
10.9% missing data
   3   (0.811) 0.966 0.865 0.811 0.765 0.971 
   1   (0.189) 0.034 0.135 0.189 0.235 0.029 

Locus 830 : 
2 alleles
2.9% missing data
   2   (0.761) 0.922 0.749 0.761 0.755 0.966 
   3   (0.239) 0.078 0.251 0.239 0.245 0.034 

Locus 831 : 
2 alleles
1.4% missing data
   2   (0.914) 0.978 0.959 0.914 0.916 0.992 
   4   (0.086) 0.022 0.041 0.086 0.084 0.008 

Locus 832 : 
2 alleles
10.9% missing data
   2   (0.695) 0.507 0.730 0.695 0.725 0.649 
   4   (0.305) 0.493 0.270 0.305 0.275 0.351 

Locus 833 : 
2 alleles
15.2% missing data
   4   (0.886) 0.969 0.927 0.886 0.891 0.978 
   2   (0.114) 0.031 0.073 0.114 0.109 0.022 

Locus 834 : 
2 alleles
14.5% missing data
   2   (0.756) 0.948 0.779 0.756 0.709 0.963 
   4   (0.244) 0.052 0.221 0.244 0.291 0.037 

Locus 835 : 
2 alleles
10.9% missing data
   4   (0.903) 0.978 0.909 0.903 0.939 0.986 
   2   (0.097) 0.022 0.091 0.097 0.061 0.014 

Locus 836 : 
2 alleles
5.1% missing data
   2   (0.468) 0.411 0.421 0.468 0.502 0.510 
   4   (0.532) 0.589 0.579 0.532 0.498 0.490 

Locus 837 : 
2 alleles
7.2% missing data
   2   (0.875) 0.955 0.890 0.875 0.912 0.969 
   4   (0.125) 0.045 0.110 0.125 0.088 0.031 

Locus 838 : 
2 alleles
5.1% missing data
   1   (0.882) 0.731 0.799 0.882 0.964 0.977 
   2   (0.118) 0.269 0.201 0.118 0.036 0.023 

Locus 839 : 
2 alleles
5.1% missing data
   1   (0.865) 0.886 0.819 0.865 0.935 0.973 
   4   (0.135) 0.114 0.181 0.135 0.065 0.027 

Locus 840 : 
2 alleles
2.9% missing data
   3   (0.917) 0.996 0.983 0.918 0.774 0.994 
   1   (0.083) 0.004 0.017 0.082 0.226 0.006 

Locus 841 : 
2 alleles
10.9% missing data
   2   (0.916) 0.923 0.907 0.916 0.968 0.984 
   4   (0.084) 0.077 0.093 0.084 0.032 0.016 

Locus 842 : 
2 alleles
5.1% missing data
   2   (0.904) 0.972 0.905 0.904 0.942 0.982 
   4   (0.096) 0.028 0.095 0.096 0.058 0.018 

Locus 843 : 
2 alleles
12.3% missing data
   2   (0.799) 0.953 0.835 0.799 0.770 0.970 
   4   (0.201) 0.047 0.165 0.201 0.230 0.030 

Locus 844 : 
2 alleles
2.9% missing data
   3   (0.899) 0.936 0.913 0.899 0.963 0.548 
   1   (0.101) 0.064 0.087 0.101 0.037 0.452 

Locus 845 : 
2 alleles
13.8% missing data
   1   (0.815) 0.957 0.875 0.815 0.755 0.948 
   3   (0.185) 0.043 0.125 0.185 0.245 0.052 

Locus 846 : 
2 alleles
12.3% missing data
   1   (0.846) 0.959 0.874 0.846 0.885 0.300 
   4   (0.154) 0.041 0.126 0.154 0.115 0.700 

Locus 847 : 
2 alleles
4.3% missing data
   1   (0.748) 0.866 0.813 0.748 0.702 0.961 
   3   (0.252) 0.134 0.187 0.252 0.298 0.039 

Locus 848 : 
2 alleles
8.0% missing data
   1   (0.500) 0.592 0.465 0.500 0.525 0.461 
   3   (0.500) 0.408 0.535 0.500 0.475 0.539 

Locus 849 : 
2 alleles
8.7% missing data
   3   (0.940) 0.996 0.986 0.940 0.890 0.995 
   2   (0.060) 0.004 0.014 0.060 0.110 0.005 

Locus 850 : 
2 alleles
10.9% missing data
   1   (0.753) 0.760 0.748 0.753 0.803 0.467 
   3   (0.247) 0.240 0.252 0.247 0.197 0.533 

Locus 851 : 
2 alleles
5.8% missing data
   2   (0.897) 0.979 0.909 0.897 0.917 0.984 
   4   (0.103) 0.021 0.091 0.103 0.083 0.016 

Locus 852 : 
2 alleles
4.3% missing data
   4   (0.902) 0.981 0.886 0.902 0.940 0.984 
   2   (0.098) 0.019 0.114 0.098 0.060 0.016 

Locus 853 : 
2 alleles
2.9% missing data
   1   (0.230) 0.078 0.340 0.230 0.170 0.033 
   3   (0.770) 0.922 0.660 0.770 0.830 0.967 

Locus 854 : 
2 alleles
5.8% missing data
   1   (0.887) 0.970 0.927 0.887 0.907 0.985 
   3   (0.113) 0.030 0.073 0.113 0.093 0.015 

Locus 855 : 
2 alleles
10.9% missing data
   1   (0.125) 0.034 0.119 0.125 0.099 0.018 
   3   (0.875) 0.966 0.881 0.875 0.901 0.982 

Locus 856 : 
2 alleles
1.4% missing data
   1   (0.685) 0.942 0.706 0.685 0.590 0.959 
   3   (0.315) 0.058 0.294 0.315 0.410 0.041 

Locus 857 : 
2 alleles
3.6% missing data
   1   (0.195) 0.061 0.207 0.195 0.182 0.031 
   3   (0.805) 0.939 0.793 0.805 0.818 0.969 

Locus 858 : 
2 alleles
13.0% missing data
   3   (0.201) 0.074 0.203 0.200 0.195 0.041 
   4   (0.799) 0.926 0.797 0.800 0.805 0.959 

Locus 859 : 
2 alleles
12.3% missing data
   4   (0.876) 0.929 0.879 0.876 0.923 0.981 
   2   (0.124) 0.071 0.121 0.124 0.077 0.019 

Locus 860 : 
2 alleles
8.0% missing data
   3   (0.835) 0.922 0.857 0.835 0.839 0.973 
   1   (0.165) 0.078 0.143 0.165 0.161 0.027 

Locus 861 : 
2 alleles
5.1% missing data
   2   (0.168) 0.297 0.178 0.168 0.107 0.032 
   4   (0.832) 0.703 0.822 0.832 0.893 0.968 

Locus 862 : 
2 alleles
5.8% missing data
   4   (0.311) 0.101 0.271 0.311 0.325 0.675 
   1   (0.689) 0.899 0.729 0.689 0.675 0.325 

Locus 863 : 
2 alleles
4.3% missing data
   3   (0.930) 0.656 0.808 0.931 0.992 0.984 
   1   (0.070) 0.344 0.192 0.069 0.008 0.016 

Locus 864 : 
2 alleles
4.3% missing data
   4   (0.878) 0.962 0.924 0.878 0.880 0.986 
   3   (0.122) 0.038 0.076 0.122 0.120 0.014 

Locus 865 : 
2 alleles
1.4% missing data
   1   (0.150) 0.084 0.111 0.150 0.142 0.027 
   3   (0.850) 0.916 0.889 0.850 0.858 0.973 

Locus 866 : 
2 alleles
9.4% missing data
   2   (0.906) 0.915 0.864 0.906 0.970 0.984 
   1   (0.094) 0.085 0.136 0.094 0.030 0.016 

Locus 867 : 
2 alleles
2.2% missing data
   1   (0.089) 0.036 0.068 0.088 0.062 0.025 
   2   (0.911) 0.964 0.932 0.912 0.938 0.975 

Locus 868 : 
2 alleles
3.6% missing data
   3   (0.838) 0.739 0.801 0.837 0.929 0.816 
   4   (0.162) 0.261 0.199 0.163 0.071 0.184 

Locus 869 : 
2 alleles
4.3% missing data
   4   (0.891) 0.968 0.905 0.891 0.949 0.420 
   2   (0.109) 0.032 0.095 0.109 0.051 0.580 

Locus 870 : 
2 alleles
5.1% missing data
   2   (0.892) 0.954 0.911 0.892 0.926 0.984 
   4   (0.108) 0.046 0.089 0.108 0.074 0.016 

Locus 871 : 
2 alleles
14.5% missing data
   1   (0.659) 0.803 0.687 0.659 0.658 0.362 
   4   (0.341) 0.197 0.313 0.341 0.342 0.638 

Locus 872 : 
2 alleles
6.5% missing data
   4   (0.901) 0.781 0.929 0.901 0.954 0.741 
   2   (0.099) 0.219 0.071 0.099 0.046 0.259 

Locus 873 : 
2 alleles
12.3% missing data
   1   (0.887) 0.961 0.872 0.887 0.929 0.980 
   2   (0.113) 0.039 0.128 0.113 0.071 0.020 

Locus 874 : 
2 alleles
1.4% missing data
   1   (0.862) 0.956 0.875 0.861 0.888 0.981 
   3   (0.138) 0.044 0.125 0.139 0.112 0.019 

Locus 875 : 
2 alleles
8.7% missing data
   2   (0.880) 0.966 0.903 0.880 0.896 0.984 
   4   (0.120) 0.034 0.097 0.120 0.104 0.016 

Locus 876 : 
2 alleles
2.9% missing data
   3   (0.889) 0.847 0.848 0.888 0.960 0.983 
   1   (0.111) 0.153 0.152 0.112 0.040 0.017 

Locus 877 : 
2 alleles
0.7% missing data
   1   (0.056) 0.003 0.011 0.056 0.091 0.004 
   2   (0.944) 0.997 0.989 0.944 0.909 0.996 

Locus 878 : 
2 alleles
12.3% missing data
   3   (0.734) 0.709 0.808 0.734 0.707 0.607 
   2   (0.266) 0.291 0.192 0.266 0.293 0.393 

Locus 879 : 
2 alleles
2.9% missing data
   1   (0.914) 0.967 0.915 0.914 0.973 0.291 
   3   (0.086) 0.033 0.085 0.086 0.027 0.709 

Locus 880 : 
2 alleles
9.4% missing data
   1   (0.696) 0.753 0.665 0.696 0.743 0.950 
   4   (0.304) 0.247 0.335 0.304 0.257 0.050 

Locus 881 : 
2 alleles
13.0% missing data
   2   (0.919) 0.991 0.967 0.919 0.892 0.981 
   4   (0.081) 0.009 0.033 0.081 0.108 0.019 

Locus 882 : 
2 alleles
15.9% missing data
   3   (0.883) 0.981 0.931 0.883 0.860 0.923 
   1   (0.117) 0.019 0.069 0.117 0.140 0.077 

Locus 883 : 
2 alleles
2.9% missing data
   3   (0.915) 0.948 0.903 0.915 0.962 0.987 
   1   (0.085) 0.052 0.097 0.085 0.038 0.013 

Locus 884 : 
2 alleles
3.6% missing data
   1   (0.772) 0.881 0.730 0.772 0.847 0.344 
   3   (0.228) 0.119 0.270 0.228 0.153 0.656 

Locus 885 : 
2 alleles
13.0% missing data
   2   (0.882) 0.982 0.933 0.882 0.857 0.925 
   4   (0.118) 0.018 0.067 0.118 0.143 0.075 

Locus 886 : 
2 alleles
11.6% missing data
   2   (0.911) 0.963 0.932 0.911 0.940 0.989 
   4   (0.089) 0.037 0.068 0.089 0.060 0.011 

Locus 887 : 
2 alleles
13.0% missing data
   1   (0.920) 0.984 0.941 0.920 0.944 0.987 
   2   (0.080) 0.016 0.059 0.080 0.056 0.013 

Locus 888 : 
2 alleles
17.4% missing data
   1   (0.695) 0.688 0.602 0.695 0.795 0.891 
   3   (0.305) 0.312 0.398 0.305 0.205 0.109 

Locus 889 : 
2 alleles
3.6% missing data
   3   (0.872) 0.963 0.894 0.871 0.901 0.940 
   1   (0.128) 0.037 0.106 0.129 0.099 0.060 

Locus 890 : 
2 alleles
6.5% missing data
   4   (0.680) 0.456 0.685 0.681 0.712 0.929 
   2   (0.320) 0.544 0.315 0.319 0.288 0.071 

Locus 891 : 
2 alleles
5.8% missing data
   2   (0.455) 0.277 0.405 0.455 0.496 0.656 
   4   (0.545) 0.723 0.595 0.545 0.504 0.344 

Locus 892 : 
2 alleles
5.8% missing data
   2   (0.833) 0.869 0.791 0.833 0.897 0.975 
   1   (0.167) 0.131 0.209 0.167 0.103 0.025 

Locus 893 : 
2 alleles
13.8% missing data
   4   (0.725) 0.907 0.767 0.725 0.675 0.763 
   2   (0.275) 0.093 0.233 0.275 0.325 0.237 

Locus 894 : 
2 alleles
13.0% missing data
   3   (0.570) 0.440 0.620 0.570 0.535 0.596 
   4   (0.430) 0.560 0.380 0.430 0.465 0.404 

Locus 895 : 
2 alleles
3.6% missing data
   1   (0.947) 0.997 0.989 0.947 0.901 0.996 
   3   (0.053) 0.003 0.011 0.053 0.099 0.004 

Locus 896 : 
2 alleles
13.0% missing data
   2   (0.734) 0.929 0.770 0.734 0.741 0.292 
   3   (0.266) 0.071 0.230 0.266 0.259 0.708 

Locus 897 : 
2 alleles
15.2% missing data
   3   (0.770) 0.857 0.760 0.770 0.791 0.962 
   4   (0.230) 0.143 0.240 0.230 0.209 0.038 

Locus 898 : 
2 alleles
1.4% missing data
   1   (0.886) 0.736 0.882 0.886 0.948 0.980 
   3   (0.114) 0.264 0.118 0.114 0.052 0.020 

Locus 899 : 
2 alleles
13.8% missing data
   1   (0.862) 0.951 0.910 0.862 0.865 0.875 
   3   (0.138) 0.049 0.090 0.138 0.135 0.125 

Locus 900 : 
2 alleles
2.9% missing data
   3   (0.929) 0.995 0.975 0.929 0.904 0.993 
   1   (0.071) 0.005 0.025 0.071 0.096 0.007 

Locus 901 : 
2 alleles
4.3% missing data
   3   (0.885) 0.965 0.918 0.885 0.901 0.984 
   2   (0.115) 0.035 0.082 0.115 0.099 0.016 

Locus 902 : 
2 alleles
12.3% missing data
   4   (0.923) 0.992 0.969 0.923 0.907 0.992 
   1   (0.077) 0.008 0.031 0.077 0.093 0.008 

Locus 903 : 
2 alleles
13.0% missing data
   4   (0.637) 0.808 0.661 0.636 0.633 0.454 
   2   (0.363) 0.192 0.339 0.364 0.367 0.546 

Locus 904 : 
2 alleles
8.7% missing data
   4   (0.481) 0.572 0.432 0.481 0.485 0.727 
   2   (0.519) 0.428 0.568 0.519 0.515 0.273 

Locus 905 : 
2 alleles
6.5% missing data
   1   (0.882) 0.978 0.937 0.882 0.859 0.985 
   3   (0.118) 0.022 0.063 0.118 0.141 0.015 

Locus 906 : 
2 alleles
12.3% missing data
   2   (0.906) 0.956 0.927 0.906 0.963 0.416 
   4   (0.094) 0.044 0.073 0.094 0.037 0.584 

Locus 907 : 
2 alleles
1.4% missing data
   1   (0.908) 0.982 0.929 0.908 0.926 0.987 
   2   (0.092) 0.018 0.071 0.092 0.074 0.013 

Locus 908 : 
2 alleles
12.3% missing data
   3   (0.790) 0.889 0.819 0.791 0.791 0.843 
   1   (0.210) 0.111 0.181 0.209 0.209 0.157 

Locus 909 : 
2 alleles
3.6% missing data
   1   (0.725) 0.632 0.694 0.725 0.818 0.108 
   4   (0.275) 0.368 0.306 0.275 0.182 0.892 

Locus 910 : 
2 alleles
12.3% missing data
   4   (0.602) 0.397 0.636 0.602 0.621 0.587 
   1   (0.398) 0.603 0.364 0.398 0.379 0.413 

Locus 911 : 
2 alleles
15.9% missing data
   3   (0.866) 0.989 0.954 0.866 0.728 0.860 
   1   (0.134) 0.011 0.046 0.134 0.272 0.140 

Locus 912 : 
2 alleles
2.9% missing data
   1   (0.921) 0.994 0.978 0.921 0.923 0.335 
   3   (0.079) 0.006 0.022 0.079 0.077 0.665 

Locus 913 : 
2 alleles
18.8% missing data
   1   (0.845) 0.946 0.816 0.845 0.897 0.820 
   3   (0.155) 0.054 0.184 0.155 0.103 0.180 

Locus 914 : 
2 alleles
10.1% missing data
   3   (0.815) 0.934 0.849 0.815 0.799 0.972 
   1   (0.185) 0.066 0.151 0.185 0.201 0.028 

Locus 915 : 
2 alleles
5.1% missing data
   1   (0.835) 0.922 0.789 0.835 0.898 0.938 
   3   (0.165) 0.078 0.211 0.165 0.102 0.062 

Locus 916 : 
2 alleles
4.3% missing data
   2   (0.714) 0.662 0.691 0.714 0.765 0.949 
   4   (0.286) 0.338 0.309 0.286 0.235 0.051 

Locus 917 : 
2 alleles
1.4% missing data
   2   (0.795) 0.914 0.855 0.795 0.788 0.411 
   4   (0.205) 0.086 0.145 0.205 0.212 0.589 

Locus 918 : 
2 alleles
2.9% missing data
   2   (0.850) 0.915 0.808 0.850 0.908 0.972 
   4   (0.150) 0.085 0.192 0.150 0.092 0.028 

Locus 919 : 
2 alleles
2.9% missing data
   4   (0.643) 0.864 0.577 0.643 0.661 0.938 
   1   (0.357) 0.136 0.423 0.357 0.339 0.062 

Locus 920 : 
2 alleles
12.3% missing data
   3   (0.900) 0.963 0.902 0.900 0.945 0.982 
   1   (0.100) 0.037 0.098 0.100 0.055 0.018 

Locus 921 : 
2 alleles
13.0% missing data
   3   (0.832) 0.648 0.868 0.832 0.865 0.977 
   1   (0.168) 0.352 0.132 0.168 0.135 0.023 

Locus 922 : 
2 alleles
9.4% missing data
   2   (0.903) 0.985 0.940 0.903 0.902 0.987 
   4   (0.097) 0.015 0.060 0.097 0.098 0.013 

Locus 923 : 
2 alleles
5.1% missing data
   4   (0.696) 0.914 0.683 0.696 0.678 0.877 
   3   (0.304) 0.086 0.317 0.304 0.322 0.123 

Locus 924 : 
2 alleles
13.8% missing data
   3   (0.869) 0.975 0.877 0.869 0.887 0.888 
   1   (0.131) 0.025 0.123 0.131 0.113 0.112 

Locus 925 : 
2 alleles
2.9% missing data
   3   (0.786) 0.898 0.797 0.786 0.829 0.345 
   1   (0.214) 0.102 0.203 0.214 0.171 0.655 

Locus 926 : 
2 alleles
5.1% missing data
   4   (0.744) 0.901 0.666 0.745 0.783 0.959 
   2   (0.256) 0.099 0.334 0.255 0.217 0.041 

Locus 927 : 
2 alleles
8.0% missing data
   1   (0.460) 0.586 0.465 0.460 0.439 0.190 
   3   (0.540) 0.414 0.535 0.540 0.561 0.810 

Locus 928 : 
2 alleles
3.6% missing data
   3   (0.832) 0.976 0.916 0.832 0.800 0.304 
   4   (0.168) 0.024 0.084 0.168 0.200 0.696 

Locus 929 : 
2 alleles
1.4% missing data
   2   (0.884) 0.930 0.875 0.884 0.929 0.987 
   4   (0.116) 0.070 0.125 0.116 0.071 0.013 

Locus 930 : 
2 alleles
14.5% missing data
   3   (0.903) 0.964 0.932 0.903 0.955 0.330 
   4   (0.097) 0.036 0.068 0.097 0.045 0.670 

Locus 931 : 
2 alleles
2.9% missing data
   2   (0.892) 0.983 0.936 0.892 0.883 0.986 
   4   (0.108) 0.017 0.064 0.108 0.117 0.014 

Locus 932 : 
2 alleles
3.6% missing data
   1   (0.141) 0.026 0.082 0.141 0.140 0.575 
   3   (0.859) 0.974 0.918 0.859 0.860 0.425 

Locus 933 : 
2 alleles
12.3% missing data
   1   (0.841) 0.906 0.876 0.841 0.872 0.560 
   4   (0.159) 0.094 0.124 0.159 0.128 0.440 

Locus 934 : 
2 alleles
11.6% missing data
   2   (0.900) 0.669 0.818 0.900 0.979 0.810 
   3   (0.100) 0.331 0.182 0.100 0.021 0.190 

Locus 935 : 
2 alleles
10.1% missing data
   1   (0.567) 0.437 0.680 0.567 0.550 0.092 
   4   (0.433) 0.563 0.320 0.433 0.450 0.908 

Locus 936 : 
2 alleles
8.7% missing data
   2   (0.635) 0.236 0.642 0.635 0.703 0.687 
   3   (0.365) 0.764 0.358 0.365 0.297 0.313 

Locus 937 : 
2 alleles
12.3% missing data
   1   (0.909) 0.994 0.978 0.910 0.780 0.992 
   4   (0.091) 0.006 0.022 0.090 0.220 0.008 

Locus 938 : 
2 alleles
5.1% missing data
   1   (0.801) 0.900 0.801 0.801 0.845 0.497 
   4   (0.199) 0.100 0.199 0.199 0.155 0.503 

Locus 939 : 
2 alleles
5.1% missing data
   1   (0.724) 0.837 0.602 0.724 0.818 0.956 
   2   (0.276) 0.163 0.398 0.276 0.182 0.044 

Locus 940 : 
2 alleles
0.7% missing data
   3   (0.896) 0.974 0.882 0.896 0.936 0.982 
   1   (0.104) 0.026 0.118 0.104 0.064 0.018 

Locus 941 : 
2 alleles
6.5% missing data
   3   (0.470) 0.188 0.418 0.470 0.549 0.892 
   4   (0.530) 0.812 0.582 0.530 0.451 0.108 

Locus 942 : 
2 alleles
5.8% missing data
   2   (0.849) 0.928 0.903 0.849 0.868 0.491 
   4   (0.151) 0.072 0.097 0.151 0.132 0.509 

Locus 943 : 
2 alleles
3.6% missing data
   2   (0.915) 0.913 0.940 0.915 0.969 0.457 
   4   (0.085) 0.087 0.060 0.085 0.031 0.543 

Locus 944 : 
2 alleles
2.9% missing data
   4   (0.651) 0.814 0.588 0.651 0.676 0.925 
   1   (0.349) 0.186 0.412 0.349 0.324 0.075 

Locus 945 : 
2 alleles
3.6% missing data
   3   (0.883) 0.928 0.863 0.882 0.944 0.982 
   1   (0.117) 0.072 0.137 0.118 0.056 0.018 

Locus 946 : 
2 alleles
12.3% missing data
   2   (0.947) 0.961 0.814 0.947 0.994 0.993 
   1   (0.053) 0.039 0.186 0.053 0.006 0.007 

Locus 947 : 
2 alleles
3.6% missing data
   2   (0.888) 0.964 0.935 0.888 0.932 0.336 
   4   (0.112) 0.036 0.065 0.112 0.068 0.664 

Locus 948 : 
2 alleles
15.2% missing data
   3   (0.351) 0.233 0.352 0.351 0.354 0.128 
   4   (0.649) 0.767 0.648 0.649 0.646 0.872 

Locus 949 : 
2 alleles
5.1% missing data
   1   (0.795) 0.945 0.820 0.795 0.790 0.967 
   3   (0.205) 0.055 0.180 0.205 0.210 0.033 

Locus 950 : 
2 alleles
10.1% missing data
   1   (0.879) 0.989 0.960 0.879 0.753 0.988 
   3   (0.121) 0.011 0.040 0.121 0.247 0.012 

Locus 951 : 
2 alleles
2.2% missing data
   1   (0.896) 0.988 0.906 0.896 0.911 0.983 
   3   (0.104) 0.012 0.094 0.104 0.089 0.017 

Locus 952 : 
2 alleles
12.3% missing data
   1   (0.942) 0.996 0.986 0.942 0.911 0.995 
   3   (0.058) 0.004 0.014 0.058 0.089 0.005 

Locus 953 : 
2 alleles
3.6% missing data
   4   (0.750) 0.832 0.722 0.750 0.789 0.953 
   2   (0.250) 0.168 0.278 0.250 0.211 0.047 

Locus 954 : 
2 alleles
12.3% missing data
   1   (0.161) 0.017 0.065 0.161 0.319 0.015 
   2   (0.839) 0.983 0.935 0.839 0.681 0.985 

Locus 955 : 
2 alleles
2.9% missing data
   1   (0.316) 0.465 0.310 0.316 0.284 0.372 
   3   (0.684) 0.535 0.690 0.684 0.716 0.628 

Locus 956 : 
2 alleles
7.2% missing data
   2   (0.886) 0.974 0.911 0.886 0.907 0.902 
   4   (0.114) 0.026 0.089 0.114 0.093 0.098 

Locus 957 : 
2 alleles
4.3% missing data
   4   (0.896) 0.979 0.926 0.896 0.912 0.987 
   2   (0.104) 0.021 0.074 0.104 0.088 0.013 

Locus 958 : 
2 alleles
9.4% missing data
   3   (0.516) 0.813 0.542 0.517 0.412 0.927 
   1   (0.484) 0.187 0.458 0.483 0.588 0.073 

Locus 959 : 
2 alleles
1.4% missing data
   3   (0.919) 0.992 0.961 0.919 0.917 0.987 
   4   (0.081) 0.008 0.039 0.081 0.083 0.013 

Locus 960 : 
2 alleles
4.3% missing data
   3   (0.617) 0.737 0.641 0.617 0.580 0.940 
   1   (0.383) 0.263 0.359 0.383 0.420 0.060 

Locus 961 : 
2 alleles
6.5% missing data
   2   (0.829) 0.961 0.804 0.829 0.851 0.952 
   3   (0.171) 0.039 0.196 0.171 0.149 0.048 

Locus 962 : 
2 alleles
12.3% missing data
   3   (0.863) 0.937 0.864 0.864 0.926 0.182 
   1   (0.137) 0.063 0.136 0.136 0.074 0.818 

Locus 963 : 
2 alleles
5.8% missing data
   1   (0.623) 0.721 0.525 0.623 0.690 0.883 
   3   (0.377) 0.279 0.475 0.377 0.310 0.117 

Locus 964 : 
2 alleles
3.6% missing data
   3   (0.886) 0.956 0.903 0.886 0.912 0.967 
   4   (0.114) 0.044 0.097 0.114 0.088 0.033 

Locus 965 : 
2 alleles
7.2% missing data
   4   (0.357) 0.125 0.265 0.357 0.475 0.050 
   1   (0.643) 0.875 0.735 0.643 0.525 0.950 

Locus 966 : 
2 alleles
11.6% missing data
   3   (0.912) 0.949 0.903 0.912 0.963 0.986 
   1   (0.088) 0.051 0.097 0.088 0.037 0.014 

Locus 967 : 
2 alleles
3.6% missing data
   1   (0.342) 0.183 0.363 0.342 0.331 0.128 
   4   (0.658) 0.817 0.637 0.658 0.669 0.872 

Locus 968 : 
2 alleles
2.2% missing data
   3   (0.851) 0.922 0.895 0.851 0.879 0.327 
   1   (0.149) 0.078 0.105 0.149 0.121 0.673 

Locus 969 : 
2 alleles
8.0% missing data
   1   (0.911) 0.969 0.941 0.911 0.939 0.982 
   3   (0.089) 0.031 0.059 0.089 0.061 0.018 

Locus 970 : 
2 alleles
10.9% missing data
   1   (0.115) 0.019 0.062 0.115 0.142 0.017 
   2   (0.885) 0.981 0.938 0.885 0.858 0.983 

Locus 971 : 
2 alleles
13.0% missing data
   4   (0.897) 0.966 0.878 0.897 0.945 0.980 
   2   (0.103) 0.034 0.122 0.103 0.055 0.020 

Locus 972 : 
2 alleles
5.1% missing data
   4   (0.898) 0.970 0.918 0.897 0.957 0.271 
   3   (0.102) 0.030 0.082 0.103 0.043 0.729 

Locus 973 : 
2 alleles
12.3% missing data
   4   (0.820) 0.874 0.756 0.820 0.898 0.869 
   1   (0.180) 0.126 0.244 0.180 0.102 0.131 

Locus 974 : 
2 alleles
1.4% missing data
   2   (0.941) 0.997 0.988 0.941 0.884 0.996 
   3   (0.059) 0.003 0.012 0.059 0.116 0.004 

Locus 975 : 
2 alleles
9.4% missing data
   1   (0.890) 0.833 0.850 0.890 0.971 0.584 
   3   (0.110) 0.167 0.150 0.110 0.029 0.416 

Locus 976 : 
2 alleles
2.2% missing data
   2   (0.905) 0.924 0.881 0.905 0.962 0.979 
   4   (0.095) 0.076 0.119 0.095 0.038 0.021 

Locus 977 : 
2 alleles
1.4% missing data
   2   (0.796) 0.977 0.906 0.796 0.679 0.301 
   3   (0.204) 0.023 0.094 0.204 0.321 0.699 

Locus 978 : 
2 alleles
5.1% missing data
   4   (0.761) 0.806 0.708 0.761 0.829 0.960 
   2   (0.239) 0.194 0.292 0.239 0.171 0.040 

Locus 979 : 
2 alleles
15.2% missing data
   4   (0.779) 0.910 0.808 0.779 0.764 0.965 
   2   (0.221) 0.090 0.192 0.221 0.236 0.035 

Locus 980 : 
2 alleles
11.6% missing data
   2   (0.891) 0.925 0.893 0.891 0.937 0.976 
   4   (0.109) 0.075 0.107 0.109 0.063 0.024 

Locus 981 : 
2 alleles
4.3% missing data
   2   (0.153) 0.040 0.128 0.153 0.156 0.023 
   4   (0.847) 0.960 0.872 0.847 0.844 0.977 

Locus 982 : 
2 alleles
19.6% missing data
   2   (0.881) 0.888 0.806 0.881 0.953 0.977 
   1   (0.119) 0.112 0.194 0.119 0.047 0.023 

Locus 983 : 
2 alleles
2.2% missing data
   3   (0.897) 0.954 0.853 0.897 0.955 0.978 
   1   (0.103) 0.046 0.147 0.103 0.045 0.022 

Locus 984 : 
2 alleles
9.4% missing data
   4   (0.850) 0.928 0.885 0.850 0.863 0.974 
   1   (0.150) 0.072 0.115 0.150 0.137 0.026 

Locus 985 : 
2 alleles
3.6% missing data
   2   (0.152) 0.037 0.142 0.152 0.139 0.023 
   4   (0.848) 0.963 0.858 0.848 0.861 0.977 

Locus 986 : 
2 alleles
2.9% missing data
   1   (0.905) 0.988 0.962 0.905 0.859 0.991 
   2   (0.095) 0.012 0.038 0.095 0.141 0.009 

Locus 987 : 
2 alleles
10.1% missing data
   1   (0.903) 0.950 0.908 0.903 0.951 0.886 
   3   (0.097) 0.050 0.092 0.097 0.049 0.114 

Locus 988 : 
2 alleles
4.3% missing data
   1   (0.141) 0.014 0.062 0.141 0.239 0.015 
   4   (0.859) 0.986 0.938 0.859 0.761 0.985 

Locus 989 : 
2 alleles
2.9% missing data
   2   (0.752) 0.815 0.741 0.752 0.815 0.500 
   4   (0.248) 0.185 0.259 0.248 0.185 0.500 

Locus 990 : 
2 alleles
5.1% missing data
   1   (0.163) 0.099 0.141 0.163 0.106 0.615 
   3   (0.837) 0.901 0.859 0.837 0.894 0.385 

Locus 991 : 
2 alleles
15.9% missing data
   1   (0.947) 0.996 0.987 0.947 0.941 0.996 
   2   (0.053) 0.004 0.013 0.053 0.059 0.004 

Locus 992 : 
2 alleles
5.8% missing data
   1   (0.816) 0.921 0.836 0.816 0.816 0.970 
   3   (0.184) 0.079 0.164 0.184 0.184 0.030 

Locus 993 : 
2 alleles
0.7% missing data
   1   (0.921) 0.979 0.907 0.921 0.971 0.989 
   2   (0.079) 0.021 0.093 0.079 0.029 0.011 

Locus 994 : 
2 alleles
10.9% missing data
   1   (0.858) 0.848 0.764 0.858 0.946 0.856 
   3   (0.142) 0.152 0.236 0.142 0.054 0.144 

Locus 995 : 
2 alleles
5.8% missing data
   3   (0.735) 0.811 0.664 0.735 0.814 0.953 
   1   (0.265) 0.189 0.336 0.265 0.186 0.047 

Locus 996 : 
2 alleles
12.3% missing data
   1   (0.888) 0.983 0.937 0.888 0.868 0.918 
   4   (0.112) 0.017 0.063 0.112 0.132 0.082 

Locus 997 : 
2 alleles
9.4% missing data
   1   (0.214) 0.160 0.294 0.213 0.130 0.280 
   4   (0.786) 0.840 0.706 0.787 0.870 0.720 

Locus 998 : 
2 alleles
2.2% missing data
   4   (0.904) 0.957 0.895 0.904 0.949 0.981 
   3   (0.096) 0.043 0.105 0.096 0.051 0.019 

Locus 999 : 
2 alleles
18.1% missing data
   3   (0.792) 0.664 0.789 0.793 0.846 0.936 
   2   (0.208) 0.336 0.211 0.207 0.154 0.064 

Locus 1000 : 
2 alleles
10.9% missing data
   4   (0.870) 0.974 0.909 0.871 0.853 0.983 
   3   (0.130) 0.026 0.091 0.129 0.147 0.017 

Locus 1001 : 
2 alleles
5.1% missing data
   3   (0.690) 0.749 0.622 0.690 0.745 0.938 
   4   (0.310) 0.251 0.378 0.310 0.255 0.062 

Locus 1002 : 
2 alleles
2.2% missing data
   1   (0.841) 0.554 0.727 0.841 0.943 0.967 
   3   (0.159) 0.446 0.273 0.159 0.057 0.033 

Locus 1003 : 
2 alleles
7.2% missing data
   2   (0.802) 0.935 0.815 0.802 0.799 0.968 
   3   (0.198) 0.065 0.185 0.198 0.201 0.032 

Locus 1004 : 
2 alleles
11.6% missing data
   1   (0.311) 0.147 0.307 0.311 0.323 0.058 
   3   (0.689) 0.853 0.693 0.689 0.677 0.942 

Locus 1005 : 
2 alleles
2.9% missing data
   1   (0.839) 0.897 0.785 0.839 0.902 0.975 
   3   (0.161) 0.103 0.215 0.161 0.098 0.025 

Locus 1006 : 
2 alleles
4.3% missing data
   3   (0.906) 0.968 0.943 0.906 0.949 0.311 
   1   (0.094) 0.032 0.057 0.094 0.051 0.689 

Locus 1007 : 
2 alleles
4.3% missing data
   1   (0.081) 0.011 0.051 0.081 0.067 0.009 
   3   (0.919) 0.989 0.949 0.919 0.933 0.991 

Locus 1008 : 
2 alleles
3.6% missing data
   4   (0.934) 0.957 0.859 0.934 0.987 0.992 
   1   (0.066) 0.043 0.141 0.066 0.013 0.008 

Locus 1009 : 
2 alleles
5.1% missing data
   1   (0.831) 0.917 0.822 0.830 0.908 0.308 
   4   (0.169) 0.083 0.178 0.170 0.092 0.692 

Locus 1010 : 
2 alleles
6.5% missing data
   2   (0.724) 0.782 0.713 0.724 0.781 0.518 
   4   (0.276) 0.218 0.287 0.276 0.219 0.482 

Locus 1011 : 
2 alleles
12.3% missing data
   4   (0.880) 0.880 0.827 0.880 0.949 0.965 
   2   (0.120) 0.120 0.173 0.120 0.051 0.035 

Locus 1012 : 
2 alleles
19.6% missing data
   2   (0.868) 0.939 0.881 0.868 0.899 0.905 
   4   (0.132) 0.061 0.119 0.132 0.101 0.095 

Locus 1013 : 
2 alleles
10.9% missing data
   2   (0.706) 0.874 0.747 0.706 0.658 0.954 
   4   (0.294) 0.126 0.253 0.294 0.342 0.046 

Locus 1014 : 
2 alleles
2.9% missing data
   3   (0.911) 0.831 0.882 0.911 0.979 0.553 
   2   (0.089) 0.169 0.118 0.089 0.021 0.447 

Locus 1015 : 
2 alleles
11.6% missing data
   4   (0.903) 0.948 0.870 0.903 0.954 0.986 
   2   (0.097) 0.052 0.130 0.097 0.046 0.014 

Locus 1016 : 
2 alleles
10.1% missing data
   2   (0.869) 0.969 0.895 0.868 0.876 0.978 
   4   (0.131) 0.031 0.105 0.132 0.124 0.022 

Locus 1017 : 
2 alleles
3.6% missing data
   3   (0.787) 0.549 0.787 0.787 0.857 0.864 
   2   (0.213) 0.451 0.213 0.213 0.143 0.136 

Locus 1018 : 
2 alleles
4.3% missing data
   2   (0.469) 0.682 0.479 0.469 0.439 0.334 
   4   (0.531) 0.318 0.521 0.531 0.561 0.666 

Locus 1019 : 
2 alleles
12.3% missing data
   2   (0.858) 0.873 0.843 0.859 0.908 0.976 
   1   (0.142) 0.127 0.157 0.141 0.092 0.024 

Locus 1020 : 
2 alleles
15.9% missing data
   2   (0.761) 0.868 0.842 0.761 0.679 0.967 
   4   (0.239) 0.132 0.158 0.239 0.321 0.033 

Locus 1021 : 
2 alleles
2.2% missing data
   4   (0.908) 0.990 0.964 0.908 0.886 0.990 
   2   (0.092) 0.010 0.036 0.092 0.114 0.010 

Locus 1022 : 
2 alleles
15.2% missing data
   3   (0.914) 0.979 0.942 0.914 0.931 0.984 
   1   (0.086) 0.021 0.058 0.086 0.069 0.016 

Locus 1023 : 
2 alleles
9.4% missing data
   4   (0.679) 0.817 0.727 0.679 0.640 0.938 
   1   (0.321) 0.183 0.273 0.321 0.360 0.062 

Locus 1024 : 
2 alleles
8.0% missing data
   1   (0.904) 0.922 0.925 0.904 0.941 0.991 
   2   (0.096) 0.078 0.075 0.096 0.059 0.009 

Locus 1025 : 
2 alleles
5.1% missing data
   1   (0.896) 0.955 0.832 0.896 0.961 0.980 
   3   (0.104) 0.045 0.168 0.104 0.039 0.020 

Locus 1026 : 
2 alleles
4.3% missing data
   4   (0.899) 0.830 0.878 0.899 0.960 0.986 
   2   (0.101) 0.170 0.122 0.101 0.040 0.014 

Locus 1027 : 
2 alleles
13.8% missing data
   1   (0.740) 0.908 0.749 0.740 0.732 0.965 
   4   (0.260) 0.092 0.251 0.260 0.268 0.035 

Locus 1028 : 
2 alleles
1.4% missing data
   2   (0.881) 0.968 0.878 0.881 0.906 0.981 
   4   (0.119) 0.032 0.122 0.119 0.094 0.019 

Locus 1029 : 
2 alleles
2.2% missing data
   2   (0.475) 0.568 0.410 0.475 0.501 0.402 
   4   (0.525) 0.432 0.590 0.525 0.499 0.598 

Locus 1030 : 
2 alleles
11.6% missing data
   4   (0.899) 0.981 0.926 0.899 0.926 0.974 
   1   (0.101) 0.019 0.074 0.101 0.074 0.026 

Locus 1031 : 
2 alleles
0.7% missing data
   2   (0.901) 0.879 0.934 0.901 0.933 0.988 
   4   (0.099) 0.121 0.066 0.099 0.067 0.012 

Locus 1032 : 
2 alleles
5.8% missing data
   3   (0.794) 0.841 0.844 0.794 0.824 0.208 
   2   (0.206) 0.159 0.156 0.206 0.176 0.792 

Locus 1033 : 
2 alleles
3.6% missing data
   3   (0.929) 0.937 0.917 0.929 0.987 0.384 
   1   (0.071) 0.063 0.083 0.071 0.013 0.616 

Locus 1034 : 
2 alleles
12.3% missing data
   2   (0.873) 0.931 0.872 0.872 0.917 0.972 
   1   (0.127) 0.069 0.128 0.128 0.083 0.028 

Locus 1035 : 
2 alleles
0.7% missing data
   3   (0.888) 0.982 0.913 0.887 0.902 0.984 
   4   (0.112) 0.018 0.087 0.113 0.098 0.016 

Locus 1036 : 
2 alleles
5.1% missing data
   1   (0.870) 0.940 0.843 0.870 0.914 0.976 
   3   (0.130) 0.060 0.157 0.130 0.086 0.024 

Locus 1037 : 
2 alleles
12.3% missing data
   4   (0.834) 0.802 0.799 0.834 0.914 0.746 
   2   (0.166) 0.198 0.201 0.166 0.086 0.254 

Locus 1038 : 
2 alleles
5.8% missing data
   1   (0.660) 0.768 0.542 0.661 0.768 0.355 
   3   (0.340) 0.232 0.458 0.339 0.232 0.645 

Locus 1039 : 
2 alleles
6.5% missing data
   3   (0.807) 0.948 0.821 0.807 0.802 0.970 
   1   (0.193) 0.052 0.179 0.193 0.198 0.030 

Locus 1040 : 
2 alleles
2.9% missing data
   4   (0.858) 0.968 0.896 0.858 0.848 0.984 
   2   (0.142) 0.032 0.104 0.142 0.152 0.016 

Locus 1041 : 
2 alleles
1.4% missing data
   2   (0.887) 0.984 0.897 0.887 0.913 0.985 
   4   (0.113) 0.016 0.103 0.113 0.087 0.015 

Locus 1042 : 
2 alleles
1.4% missing data
   2   (0.867) 0.969 0.904 0.867 0.865 0.984 
   1   (0.133) 0.031 0.096 0.133 0.135 0.016 

Locus 1043 : 
2 alleles
2.2% missing data
   1   (0.899) 0.972 0.902 0.899 0.962 0.302 
   3   (0.101) 0.028 0.098 0.101 0.038 0.698 

Locus 1044 : 
2 alleles
1.4% missing data
   2   (0.596) 0.394 0.511 0.596 0.685 0.836 
   4   (0.404) 0.606 0.489 0.404 0.315 0.164 

Locus 1045 : 
2 alleles
17.4% missing data
   1   (0.879) 0.974 0.850 0.879 0.933 0.822 
   3   (0.121) 0.026 0.150 0.121 0.067 0.178 

Locus 1046 : 
2 alleles
18.1% missing data
   3   (0.875) 0.852 0.853 0.875 0.938 0.978 
   1   (0.125) 0.148 0.147 0.125 0.062 0.022 

Locus 1047 : 
2 alleles
3.6% missing data
   1   (0.282) 0.207 0.333 0.282 0.230 0.052 
   4   (0.718) 0.793 0.667 0.718 0.770 0.948 

Locus 1048 : 
2 alleles
15.2% missing data
   3   (0.873) 0.970 0.937 0.873 0.828 0.976 
   1   (0.127) 0.030 0.063 0.127 0.172 0.024 

Locus 1049 : 
2 alleles
2.2% missing data
   4   (0.922) 0.993 0.963 0.922 0.915 0.993 
   2   (0.078) 0.007 0.037 0.078 0.085 0.007 

Locus 1050 : 
2 alleles
0.0% missing data
   4   (0.901) 0.989 0.959 0.902 0.909 0.323 
   2   (0.099) 0.011 0.041 0.098 0.091 0.677 

Locus 1051 : 
2 alleles
4.3% missing data
   2   (0.918) 0.904 0.922 0.918 0.967 0.986 
   4   (0.082) 0.096 0.078 0.082 0.033 0.014 

Locus 1052 : 
2 alleles
13.8% missing data
   2   (0.400) 0.387 0.459 0.400 0.342 0.374 
   4   (0.600) 0.613 0.541 0.600 0.658 0.626 

Locus 1053 : 
2 alleles
7.2% missing data
   2   (0.809) 0.834 0.826 0.809 0.851 0.979 
   4   (0.191) 0.166 0.174 0.191 0.149 0.021 

Locus 1054 : 
2 alleles
2.2% missing data
   2   (0.900) 0.945 0.901 0.900 0.952 0.983 
   4   (0.100) 0.055 0.099 0.100 0.048 0.017 

Locus 1055 : 
2 alleles
11.6% missing data
   1   (0.924) 0.982 0.961 0.924 0.934 0.951 
   3   (0.076) 0.018 0.039 0.076 0.066 0.049 

Locus 1056 : 
2 alleles
13.0% missing data
   4   (0.912) 0.976 0.915 0.913 0.950 0.879 
   2   (0.088) 0.024 0.085 0.087 0.050 0.121 

Locus 1057 : 
2 alleles
3.6% missing data
   3   (0.917) 0.942 0.877 0.917 0.975 0.979 
   1   (0.083) 0.058 0.123 0.083 0.025 0.021 

Locus 1058 : 
2 alleles
12.3% missing data
   4   (0.282) 0.218 0.355 0.282 0.215 0.047 
   2   (0.718) 0.782 0.645 0.718 0.785 0.953 

Locus 1059 : 
2 alleles
15.2% missing data
   1   (0.732) 0.821 0.671 0.732 0.784 0.959 
   4   (0.268) 0.179 0.329 0.268 0.216 0.041 

Locus 1060 : 
2 alleles
12.3% missing data
   4   (0.907) 0.987 0.952 0.907 0.895 0.990 
   2   (0.093) 0.013 0.048 0.093 0.105 0.010 

Locus 1061 : 
2 alleles
10.9% missing data
   1   (0.104) 0.014 0.048 0.104 0.146 0.013 
   3   (0.896) 0.986 0.952 0.896 0.854 0.987 

Locus 1062 : 
2 alleles
17.4% missing data
   4   (0.752) 0.793 0.750 0.752 0.810 0.398 
   2   (0.248) 0.207 0.250 0.248 0.190 0.602 

Locus 1063 : 
2 alleles
11.6% missing data
   1   (0.915) 0.977 0.963 0.916 0.909 0.990 
   2   (0.085) 0.023 0.037 0.084 0.091 0.010 

Locus 1064 : 
2 alleles
13.8% missing data
   2   (0.871) 0.954 0.881 0.871 0.898 0.980 
   4   (0.129) 0.046 0.119 0.129 0.102 0.020 

Locus 1065 : 
2 alleles
2.2% missing data
   4   (0.831) 0.935 0.874 0.831 0.844 0.488 
   2   (0.169) 0.065 0.126 0.169 0.156 0.512 

Locus 1066 : 
2 alleles
2.9% missing data
   3   (0.925) 0.992 0.977 0.925 0.896 0.987 
   1   (0.075) 0.008 0.023 0.075 0.104 0.013 

Locus 1067 : 
2 alleles
10.1% missing data
   2   (0.944) 0.996 0.987 0.944 0.913 0.995 
   4   (0.056) 0.004 0.013 0.056 0.087 0.005 

Locus 1068 : 
2 alleles
4.3% missing data
   3   (0.908) 0.971 0.875 0.908 0.962 0.985 
   2   (0.092) 0.029 0.125 0.092 0.038 0.015 

Locus 1069 : 
2 alleles
5.1% missing data
   4   (0.759) 0.078 0.315 0.760 0.973 0.119 
   1   (0.241) 0.922 0.685 0.240 0.027 0.881 

Locus 1070 : 
2 alleles
13.0% missing data
   3   (0.898) 0.961 0.853 0.898 0.954 0.982 
   4   (0.102) 0.039 0.147 0.102 0.046 0.018 

Locus 1071 : 
2 alleles
9.4% missing data
   2   (0.660) 0.710 0.652 0.660 0.682 0.935 
   4   (0.340) 0.290 0.348 0.340 0.318 0.065 

Locus 1072 : 
2 alleles
1.4% missing data
   2   (0.874) 0.983 0.931 0.874 0.825 0.986 
   3   (0.126) 0.017 0.069 0.126 0.175 0.014 

Locus 1073 : 
2 alleles
3.6% missing data
   2   (0.911) 0.994 0.971 0.911 0.847 0.993 
   1   (0.089) 0.006 0.029 0.089 0.153 0.007 

Locus 1074 : 
2 alleles
4.3% missing data
   2   (0.100) 0.026 0.143 0.100 0.051 0.029 
   4   (0.900) 0.974 0.857 0.900 0.949 0.971 

Locus 1075 : 
2 alleles
20.3% missing data
   3   (0.885) 0.983 0.937 0.885 0.902 0.415 
   2   (0.115) 0.017 0.063 0.115 0.098 0.585 

Locus 1076 : 
2 alleles
2.9% missing data
   2   (0.834) 0.939 0.824 0.833 0.867 0.972 
   4   (0.166) 0.061 0.176 0.167 0.133 0.028 

Locus 1077 : 
2 alleles
4.3% missing data
   1   (0.869) 0.975 0.841 0.869 0.901 0.977 
   3   (0.131) 0.025 0.159 0.131 0.099 0.023 

Locus 1078 : 
2 alleles
5.1% missing data
   3   (0.900) 0.951 0.874 0.899 0.957 0.982 
   1   (0.100) 0.049 0.126 0.101 0.043 0.018 

Locus 1079 : 
2 alleles
14.5% missing data
   2   (0.671) 0.850 0.620 0.671 0.694 0.890 
   1   (0.329) 0.150 0.380 0.329 0.306 0.110 

Locus 1080 : 
2 alleles
15.2% missing data
   3   (0.722) 0.449 0.722 0.721 0.835 0.120 
   1   (0.278) 0.551 0.278 0.279 0.165 0.880 

Locus 1081 : 
2 alleles
12.3% missing data
   4   (0.906) 0.964 0.875 0.906 0.961 0.893 
   2   (0.094) 0.036 0.125 0.094 0.039 0.107 

Locus 1082 : 
2 alleles
3.6% missing data
   4   (0.897) 0.982 0.924 0.897 0.913 0.984 
   1   (0.103) 0.018 0.076 0.103 0.087 0.016 

Locus 1083 : 
2 alleles
4.3% missing data
   3   (0.867) 0.974 0.900 0.867 0.863 0.889 
   4   (0.133) 0.026 0.100 0.133 0.137 0.111 

Locus 1084 : 
2 alleles
5.1% missing data
   4   (0.846) 0.902 0.846 0.846 0.916 0.658 
   2   (0.154) 0.098 0.154 0.154 0.084 0.342 

Locus 1085 : 
2 alleles
1.4% missing data
   4   (0.908) 0.990 0.948 0.908 0.896 0.989 
   1   (0.092) 0.010 0.052 0.092 0.104 0.011 

Locus 1086 : 
2 alleles
13.8% missing data
   3   (0.067) 0.005 0.016 0.067 0.140 0.005 
   4   (0.933) 0.995 0.984 0.933 0.860 0.995 

Locus 1087 : 
2 alleles
12.3% missing data
   2   (0.139) 0.034 0.090 0.138 0.127 0.539 
   4   (0.861) 0.966 0.910 0.862 0.873 0.461 

Locus 1088 : 
2 alleles
5.8% missing data
   1   (0.886) 0.924 0.875 0.886 0.939 0.984 
   4   (0.114) 0.076 0.125 0.114 0.061 0.016 

Locus 1089 : 
2 alleles
17.4% missing data
   1   (0.677) 0.667 0.587 0.678 0.743 0.875 
   4   (0.323) 0.333 0.413 0.322 0.257 0.125 

Locus 1090 : 
2 alleles
8.7% missing data
   3   (0.876) 0.971 0.874 0.876 0.909 0.982 
   1   (0.124) 0.029 0.126 0.124 0.091 0.018 

Locus 1091 : 
2 alleles
17.4% missing data
   1   (0.866) 0.975 0.867 0.866 0.885 0.956 
   3   (0.134) 0.025 0.133 0.134 0.115 0.044 

Locus 1092 : 
2 alleles
19.6% missing data
   3   (0.873) 0.979 0.923 0.873 0.896 0.271 
   1   (0.127) 0.021 0.077 0.127 0.104 0.729 

Locus 1093 : 
2 alleles
13.8% missing data
   3   (0.833) 0.942 0.719 0.834 0.911 0.947 
   1   (0.167) 0.058 0.281 0.166 0.089 0.053 

Locus 1094 : 
2 alleles
8.7% missing data
   3   (0.945) 0.997 0.988 0.945 0.905 0.996 
   1   (0.055) 0.003 0.012 0.055 0.095 0.004 

Locus 1095 : 
2 alleles
3.6% missing data
   2   (0.778) 0.905 0.790 0.778 0.780 0.969 
   4   (0.222) 0.095 0.210 0.222 0.220 0.031 

Locus 1096 : 
2 alleles
13.8% missing data
   2   (0.765) 0.766 0.789 0.765 0.802 0.551 
   4   (0.235) 0.234 0.211 0.235 0.198 0.449 

Locus 1097 : 
2 alleles
3.6% missing data
   3   (0.756) 0.813 0.750 0.756 0.815 0.491 
   2   (0.244) 0.187 0.250 0.244 0.185 0.509 

Locus 1098 : 
2 alleles
3.6% missing data
   4   (0.887) 0.966 0.819 0.887 0.948 0.985 
   2   (0.113) 0.034 0.181 0.113 0.052 0.015 

Locus 1099 : 
2 alleles
13.0% missing data
   2   (0.911) 0.978 0.927 0.911 0.937 0.988 
   4   (0.089) 0.022 0.073 0.089 0.063 0.012 

Locus 1100 : 
2 alleles
7.2% missing data
   3   (0.902) 0.942 0.938 0.902 0.929 0.971 
   1   (0.098) 0.058 0.062 0.098 0.071 0.029 

Locus 1101 : 
2 alleles
10.1% missing data
   3   (0.939) 0.996 0.986 0.939 0.893 0.995 
   1   (0.061) 0.004 0.014 0.061 0.107 0.005 

Locus 1102 : 
2 alleles
14.5% missing data
   2   (0.087) 0.014 0.050 0.086 0.087 0.017 
   3   (0.913) 0.986 0.950 0.914 0.913 0.983 

Locus 1103 : 
2 alleles
4.3% missing data
   2   (0.876) 0.966 0.917 0.876 0.876 0.963 
   4   (0.124) 0.034 0.083 0.124 0.124 0.037 

Locus 1104 : 
2 alleles
14.5% missing data
   2   (0.869) 0.778 0.925 0.869 0.888 0.858 
   1   (0.131) 0.222 0.075 0.131 0.112 0.142 

Locus 1105 : 
2 alleles
11.6% missing data
   4   (0.920) 0.727 0.895 0.920 0.980 0.988 
   2   (0.080) 0.273 0.105 0.080 0.020 0.012 

Locus 1106 : 
2 alleles
18.8% missing data
   2   (0.807) 0.972 0.811 0.807 0.789 0.877 
   4   (0.193) 0.028 0.189 0.193 0.211 0.123 

Locus 1107 : 
2 alleles
12.3% missing data
   4   (0.947) 0.786 0.884 0.947 0.994 0.990 
   2   (0.053) 0.214 0.116 0.053 0.006 0.010 

Locus 1108 : 
2 alleles
3.6% missing data
   1   (0.113) 0.008 0.032 0.113 0.162 0.718 
   4   (0.887) 0.992 0.968 0.887 0.838 0.282 

Locus 1109 : 
2 alleles
2.9% missing data
   3   (0.909) 0.967 0.887 0.909 0.962 0.983 
   2   (0.091) 0.033 0.113 0.091 0.038 0.017 

Locus 1110 : 
2 alleles
5.8% missing data
   3   (0.830) 0.916 0.732 0.830 0.907 0.979 
   4   (0.170) 0.084 0.268 0.170 0.093 0.021 

Locus 1111 : 
2 alleles
7.2% missing data
   2   (0.129) 0.030 0.076 0.129 0.105 0.804 
   4   (0.871) 0.970 0.924 0.871 0.895 0.196 

Locus 1112 : 
2 alleles
2.9% missing data
   2   (0.904) 0.876 0.861 0.904 0.967 0.986 
   4   (0.096) 0.124 0.139 0.096 0.033 0.014 

Locus 1113 : 
2 alleles
2.9% missing data
   3   (0.893) 0.985 0.945 0.893 0.875 0.989 
   1   (0.107) 0.015 0.055 0.107 0.125 0.011 

Locus 1114 : 
2 alleles
4.3% missing data
   2   (0.846) 0.948 0.843 0.846 0.885 0.970 
   4   (0.154) 0.052 0.157 0.154 0.115 0.030 

Locus 1115 : 
2 alleles
10.9% missing data
   4   (0.872) 0.926 0.891 0.872 0.909 0.874 
   2   (0.128) 0.074 0.109 0.128 0.091 0.126 

Locus 1116 : 
2 alleles
12.3% missing data
   1   (0.860) 0.872 0.840 0.860 0.932 0.712 
   2   (0.140) 0.128 0.160 0.140 0.068 0.288 

Locus 1117 : 
2 alleles
13.0% missing data
   4   (0.923) 0.816 0.878 0.923 0.986 0.475 
   1   (0.077) 0.184 0.122 0.077 0.014 0.525 

Locus 1118 : 
2 alleles
13.0% missing data
   2   (0.284) 0.142 0.351 0.284 0.249 0.051 
   4   (0.716) 0.858 0.649 0.716 0.751 0.949 

Locus 1119 : 
2 alleles
6.5% missing data
   4   (0.842) 0.947 0.850 0.842 0.864 0.976 
   2   (0.158) 0.053 0.150 0.158 0.136 0.024 

Locus 1120 : 
2 alleles
3.6% missing data
   2   (0.940) 0.997 0.988 0.940 0.873 0.996 
   1   (0.060) 0.003 0.012 0.060 0.127 0.004 

Locus 1121 : 
2 alleles
8.7% missing data
   1   (0.838) 0.968 0.883 0.838 0.810 0.979 
   2   (0.162) 0.032 0.117 0.162 0.190 0.021 

Locus 1122 : 
2 alleles
11.6% missing data
   1   (0.769) 0.827 0.748 0.769 0.807 0.927 
   3   (0.231) 0.173 0.252 0.231 0.193 0.073 

Locus 1123 : 
2 alleles
4.3% missing data
   3   (0.859) 0.907 0.900 0.859 0.862 0.980 
   4   (0.141) 0.093 0.100 0.141 0.138 0.020 

Locus 1124 : 
2 alleles
16.7% missing data
   2   (0.858) 0.885 0.728 0.858 0.944 0.976 
   4   (0.142) 0.115 0.272 0.142 0.056 0.024 

Locus 1125 : 
2 alleles
5.8% missing data
   2   (0.897) 0.785 0.888 0.896 0.973 0.550 
   1   (0.103) 0.215 0.112 0.104 0.027 0.450 

Locus 1126 : 
2 alleles
9.4% missing data
   4   (0.918) 0.977 0.965 0.918 0.916 0.991 
   3   (0.082) 0.023 0.035 0.082 0.084 0.009 

Locus 1127 : 
2 alleles
3.6% missing data
   4   (0.816) 0.942 0.839 0.816 0.841 0.967 
   2   (0.184) 0.058 0.161 0.184 0.159 0.033 

Locus 1128 : 
2 alleles
5.1% missing data
   1   (0.302) 0.100 0.216 0.302 0.341 0.899 
   3   (0.698) 0.900 0.784 0.698 0.659 0.101 

Locus 1129 : 
2 alleles
15.2% missing data
   1   (0.709) 0.902 0.685 0.709 0.708 0.888 
   4   (0.291) 0.098 0.315 0.291 0.292 0.112 

Locus 1130 : 
2 alleles
5.8% missing data
   2   (0.877) 0.972 0.887 0.876 0.903 0.957 
   4   (0.123) 0.028 0.113 0.124 0.097 0.043 

Locus 1131 : 
2 alleles
2.9% missing data
   4   (0.226) 0.031 0.095 0.227 0.428 0.050 
   2   (0.774) 0.969 0.905 0.773 0.572 0.950 

Locus 1132 : 
2 alleles
2.9% missing data
   3   (0.940) 0.912 0.889 0.941 0.993 0.541 
   1   (0.060) 0.088 0.111 0.059 0.007 0.459 

Locus 1133 : 
2 alleles
2.9% missing data
   4   (0.910) 0.959 0.881 0.910 0.961 0.980 
   1   (0.090) 0.041 0.119 0.090 0.039 0.020 

Locus 1134 : 
2 alleles
13.8% missing data
   3   (0.788) 0.941 0.838 0.788 0.748 0.943 
   1   (0.212) 0.059 0.162 0.212 0.252 0.057 

Locus 1135 : 
2 alleles
3.6% missing data
   3   (0.797) 0.824 0.720 0.797 0.902 0.379 
   2   (0.203) 0.176 0.280 0.203 0.098 0.621 

Locus 1136 : 
2 alleles
2.9% missing data
   1   (0.920) 0.982 0.955 0.920 0.934 0.991 
   4   (0.080) 0.018 0.045 0.080 0.066 0.009 

Locus 1137 : 
2 alleles
10.9% missing data
   3   (0.894) 0.941 0.888 0.894 0.937 0.980 
   1   (0.106) 0.059 0.112 0.106 0.063 0.020 

Locus 1138 : 
2 alleles
5.8% missing data
   2   (0.711) 0.781 0.711 0.711 0.741 0.903 
   4   (0.289) 0.219 0.289 0.289 0.259 0.097 

Locus 1139 : 
2 alleles
10.1% missing data
   2   (0.899) 0.987 0.953 0.899 0.873 0.988 
   4   (0.101) 0.013 0.047 0.101 0.127 0.012 

Locus 1140 : 
2 alleles
6.5% missing data
   2   (0.438) 0.316 0.300 0.438 0.577 0.541 
   4   (0.562) 0.684 0.700 0.562 0.423 0.459 

Locus 1141 : 
2 alleles
2.9% missing data
   4   (0.832) 0.792 0.675 0.832 0.950 0.798 
   3   (0.168) 0.208 0.325 0.168 0.050 0.202 

Locus 1142 : 
2 alleles
12.3% missing data
   4   (0.796) 0.943 0.862 0.796 0.748 0.805 
   2   (0.204) 0.057 0.138 0.204 0.252 0.195 

Locus 1143 : 
2 alleles
4.3% missing data
   1   (0.861) 0.974 0.909 0.861 0.843 0.980 
   3   (0.139) 0.026 0.091 0.139 0.157 0.020 

Locus 1144 : 
2 alleles
8.0% missing data
   2   (0.910) 0.986 0.968 0.909 0.931 0.304 
   4   (0.090) 0.014 0.032 0.091 0.069 0.696 

Locus 1145 : 
2 alleles
5.1% missing data
   1   (0.178) 0.047 0.197 0.178 0.155 0.071 
   3   (0.822) 0.953 0.803 0.822 0.845 0.929 

Locus 1146 : 
2 alleles
10.9% missing data
   1   (0.910) 0.715 0.904 0.911 0.977 0.643 
   3   (0.090) 0.285 0.096 0.089 0.023 0.357 

Locus 1147 : 
2 alleles
2.9% missing data
   1   (0.908) 0.988 0.948 0.908 0.901 0.990 
   3   (0.092) 0.012 0.052 0.092 0.099 0.010 

Locus 1148 : 
2 alleles
3.6% missing data
   1   (0.902) 0.988 0.948 0.902 0.890 0.989 
   3   (0.098) 0.012 0.052 0.098 0.110 0.011 

Locus 1149 : 
2 alleles
15.2% missing data
   2   (0.480) 0.273 0.440 0.480 0.572 0.080 
   4   (0.520) 0.727 0.560 0.520 0.428 0.920 

Locus 1150 : 
2 alleles
4.3% missing data
   2   (0.920) 0.990 0.963 0.920 0.920 0.992 
   3   (0.080) 0.010 0.037 0.080 0.080 0.008 

Locus 1151 : 
2 alleles
15.2% missing data
   4   (0.949) 0.997 0.987 0.949 0.941 0.974 
   2   (0.051) 0.003 0.013 0.051 0.059 0.026 

Locus 1152 : 
2 alleles
13.0% missing data
   4   (0.901) 0.989 0.952 0.901 0.883 0.988 
   3   (0.099) 0.011 0.048 0.099 0.117 0.012 

Locus 1153 : 
2 alleles
13.8% missing data
   3   (0.892) 0.971 0.915 0.892 0.910 0.889 
   4   (0.108) 0.029 0.085 0.108 0.090 0.111 

Locus 1154 : 
2 alleles
6.5% missing data
   1   (0.920) 0.990 0.962 0.920 0.919 0.971 
   3   (0.080) 0.010 0.038 0.080 0.081 0.029 

Locus 1155 : 
2 alleles
13.8% missing data
   3   (0.801) 0.951 0.850 0.801 0.813 0.257 
   1   (0.199) 0.049 0.150 0.199 0.187 0.743 

Locus 1156 : 
2 alleles
10.9% missing data
   3   (0.803) 0.872 0.707 0.802 0.900 0.967 
   1   (0.197) 0.128 0.293 0.198 0.100 0.033 

Locus 1157 : 
2 alleles
6.5% missing data
   1   (0.840) 0.956 0.901 0.841 0.795 0.880 
   3   (0.160) 0.044 0.099 0.159 0.205 0.120 

Locus 1158 : 
2 alleles
1.4% missing data
   1   (0.776) 0.907 0.829 0.776 0.731 0.963 
   2   (0.224) 0.093 0.171 0.224 0.269 0.037 

Locus 1159 : 
2 alleles
5.1% missing data
   1   (0.758) 0.911 0.715 0.758 0.791 0.963 
   3   (0.242) 0.089 0.285 0.242 0.209 0.037 

Locus 1160 : 
2 alleles
7.2% missing data
   4   (0.850) 0.958 0.844 0.851 0.875 0.969 
   2   (0.150) 0.042 0.156 0.149 0.125 0.031 

Locus 1161 : 
2 alleles
21.0% missing data
   1   (0.665) 0.501 0.702 0.664 0.681 0.951 
   3   (0.335) 0.499 0.298 0.336 0.319 0.049 

Locus 1162 : 
2 alleles
3.6% missing data
   2   (0.162) 0.044 0.139 0.162 0.156 0.026 
   3   (0.838) 0.956 0.861 0.838 0.844 0.974 

Locus 1163 : 
2 alleles
17.4% missing data
   2   (0.925) 0.992 0.969 0.924 0.915 0.983 
   4   (0.075) 0.008 0.031 0.076 0.085 0.017 

Locus 1164 : 
2 alleles
5.8% missing data
   2   (0.565) 0.322 0.668 0.565 0.511 0.629 
   4   (0.435) 0.678 0.332 0.435 0.489 0.371 

Locus 1165 : 
2 alleles
5.1% missing data
   3   (0.763) 0.847 0.750 0.763 0.803 0.964 
   1   (0.237) 0.153 0.250 0.237 0.197 0.036 

Locus 1166 : 
2 alleles
5.8% missing data
   1   (0.838) 0.860 0.905 0.837 0.831 0.944 
   3   (0.162) 0.140 0.095 0.163 0.169 0.056 

Locus 1167 : 
2 alleles
3.6% missing data
   3   (0.893) 0.906 0.896 0.893 0.943 0.984 
   1   (0.107) 0.094 0.104 0.107 0.057 0.016 

Locus 1168 : 
2 alleles
9.4% missing data
   1   (0.889) 0.985 0.948 0.889 0.901 0.354 
   3   (0.111) 0.015 0.052 0.111 0.099 0.646 

Locus 1169 : 
2 alleles
12.3% missing data
   1   (0.901) 0.973 0.900 0.901 0.943 0.982 
   3   (0.099) 0.027 0.100 0.099 0.057 0.018 

Locus 1170 : 
2 alleles
5.8% missing data
   1   (0.892) 0.856 0.911 0.892 0.934 0.980 
   4   (0.108) 0.144 0.089 0.108 0.066 0.020 

Locus 1171 : 
2 alleles
5.8% missing data
   3   (0.392) 0.226 0.452 0.392 0.345 0.923 
   4   (0.608) 0.774 0.548 0.608 0.655 0.077 

Locus 1172 : 
2 alleles
13.8% missing data
   2   (0.920) 0.974 0.884 0.920 0.974 0.913 
   3   (0.080) 0.026 0.116 0.080 0.026 0.087 

Locus 1173 : 
2 alleles
3.6% missing data
   1   (0.619) 0.905 0.620 0.619 0.593 0.271 
   2   (0.381) 0.095 0.380 0.381 0.407 0.729 

Locus 1174 : 
2 alleles
13.0% missing data
   3   (0.858) 0.981 0.931 0.857 0.778 0.984 
   1   (0.142) 0.019 0.069 0.143 0.222 0.016 

Locus 1175 : 
2 alleles
2.2% missing data
   1   (0.855) 0.806 0.800 0.855 0.928 0.978 
   3   (0.145) 0.194 0.200 0.145 0.072 0.022 

Locus 1176 : 
2 alleles
7.2% missing data
   1   (0.873) 0.933 0.883 0.873 0.909 0.983 
   3   (0.127) 0.067 0.117 0.127 0.091 0.017 

Locus 1177 : 
2 alleles
13.0% missing data
   3   (0.919) 0.980 0.944 0.919 0.945 0.977 
   1   (0.081) 0.020 0.056 0.081 0.055 0.023 

Locus 1178 : 
2 alleles
2.9% missing data
   3   (0.864) 0.962 0.877 0.864 0.882 0.948 
   1   (0.136) 0.038 0.123 0.136 0.118 0.052 

Locus 1179 : 
2 alleles
10.9% missing data
   2   (0.825) 0.946 0.853 0.825 0.819 0.965 
   4   (0.175) 0.054 0.147 0.175 0.181 0.035 

Locus 1180 : 
2 alleles
7.2% missing data
   1   (0.183) 0.068 0.239 0.183 0.129 0.030 
   3   (0.817) 0.932 0.761 0.817 0.871 0.970 

Locus 1181 : 
2 alleles
11.6% missing data
   3   (0.915) 0.992 0.968 0.915 0.880 0.977 
   1   (0.085) 0.008 0.032 0.085 0.120 0.023 

Locus 1182 : 
2 alleles
11.6% missing data
   2   (0.889) 0.974 0.876 0.889 0.924 0.984 
   4   (0.111) 0.026 0.124 0.111 0.076 0.016 

Locus 1183 : 
2 alleles
2.9% missing data
   4   (0.907) 0.990 0.947 0.907 0.903 0.991 
   3   (0.093) 0.010 0.053 0.093 0.097 0.009 

Locus 1184 : 
2 alleles
10.9% missing data
   4   (0.725) 0.906 0.681 0.726 0.746 0.761 
   2   (0.275) 0.094 0.319 0.274 0.254 0.239 

Locus 1185 : 
2 alleles
13.8% missing data
   4   (0.911) 0.987 0.951 0.911 0.909 0.988 
   2   (0.089) 0.013 0.049 0.089 0.091 0.012 

Locus 1186 : 
2 alleles
0.7% missing data
   4   (0.840) 0.924 0.780 0.840 0.895 0.968 
   2   (0.160) 0.076 0.220 0.160 0.105 0.032 

Locus 1187 : 
2 alleles
12.3% missing data
   3   (0.876) 0.946 0.830 0.876 0.935 0.979 
   1   (0.124) 0.054 0.170 0.124 0.065 0.021 

Locus 1188 : 
2 alleles
11.6% missing data
   2   (0.853) 0.974 0.918 0.853 0.800 0.901 
   3   (0.147) 0.026 0.082 0.147 0.200 0.099 

Locus 1189 : 
2 alleles
5.1% missing data
   2   (0.796) 0.865 0.866 0.796 0.822 0.109 
   1   (0.204) 0.135 0.134 0.204 0.178 0.891 

Locus 1190 : 
2 alleles
13.8% missing data
   2   (0.577) 0.338 0.607 0.577 0.630 0.249 
   4   (0.423) 0.662 0.393 0.423 0.370 0.751 

Locus 1191 : 
2 alleles
5.8% missing data
   3   (0.896) 0.945 0.917 0.896 0.925 0.982 
   4   (0.104) 0.055 0.083 0.104 0.075 0.018 

Locus 1192 : 
2 alleles
3.6% missing data
   2   (0.918) 0.913 0.849 0.918 0.979 0.980 
   4   (0.082) 0.087 0.151 0.082 0.021 0.020 

Locus 1193 : 
2 alleles
2.9% missing data
   3   (0.873) 0.980 0.885 0.872 0.899 0.964 
   1   (0.127) 0.020 0.115 0.128 0.101 0.036 

Locus 1194 : 
2 alleles
2.9% missing data
   2   (0.116) 0.326 0.146 0.116 0.033 0.179 
   4   (0.884) 0.674 0.854 0.884 0.967 0.821 

Locus 1195 : 
2 alleles
14.5% missing data
   2   (0.868) 0.963 0.846 0.869 0.907 0.971 
   4   (0.132) 0.037 0.154 0.131 0.093 0.029 

Locus 1196 : 
2 alleles
13.0% missing data
   4   (0.585) 0.426 0.637 0.586 0.589 0.191 
   2   (0.415) 0.574 0.363 0.414 0.411 0.809 

Locus 1197 : 
2 alleles
3.6% missing data
   2   (0.895) 0.984 0.951 0.895 0.908 0.366 
   4   (0.105) 0.016 0.049 0.105 0.092 0.634 

Locus 1198 : 
2 alleles
4.3% missing data
   3   (0.947) 0.997 0.989 0.947 0.904 0.996 
   4   (0.053) 0.003 0.011 0.053 0.096 0.004 

Locus 1199 : 
2 alleles
5.8% missing data
   3   (0.774) 0.918 0.741 0.774 0.813 0.904 
   1   (0.226) 0.082 0.259 0.226 0.187 0.096 

Locus 1200 : 
2 alleles
5.1% missing data
   3   (0.524) 0.538 0.409 0.524 0.624 0.481 
   1   (0.476) 0.462 0.591 0.476 0.376 0.519 

Locus 1201 : 
2 alleles
2.9% missing data
   1   (0.817) 0.900 0.854 0.817 0.816 0.972 
   2   (0.183) 0.100 0.146 0.183 0.184 0.028 

Locus 1202 : 
2 alleles
5.8% missing data
   4   (0.547) 0.733 0.590 0.547 0.511 0.330 
   2   (0.453) 0.267 0.410 0.453 0.489 0.670 

Locus 1203 : 
2 alleles
3.6% missing data
   2   (0.914) 0.943 0.890 0.914 0.968 0.978 
   4   (0.086) 0.057 0.110 0.086 0.032 0.022 

Locus 1204 : 
2 alleles
0.7% missing data
   1   (0.831) 0.924 0.854 0.831 0.838 0.978 
   3   (0.169) 0.076 0.146 0.169 0.162 0.022 

Locus 1205 : 
2 alleles
1.4% missing data
   3   (0.892) 0.959 0.893 0.892 0.937 0.974 
   1   (0.108) 0.041 0.107 0.108 0.063 0.026 

Locus 1206 : 
2 alleles
2.9% missing data
   3   (0.947) 0.932 0.841 0.947 0.994 0.992 
   1   (0.053) 0.068 0.159 0.053 0.006 0.008 

Locus 1207 : 
2 alleles
5.8% missing data
   2   (0.812) 0.897 0.760 0.812 0.877 0.903 
   4   (0.188) 0.103 0.240 0.188 0.123 0.097 

Locus 1208 : 
2 alleles
3.6% missing data
   1   (0.837) 0.914 0.796 0.836 0.904 0.957 
   3   (0.163) 0.086 0.204 0.164 0.096 0.043 

Locus 1209 : 
2 alleles
10.1% missing data
   1   (0.895) 0.982 0.940 0.895 0.885 0.986 
   4   (0.105) 0.018 0.060 0.105 0.115 0.014 

Locus 1210 : 
2 alleles
3.6% missing data
   3   (0.892) 0.967 0.892 0.892 0.925 0.984 
   2   (0.108) 0.033 0.108 0.108 0.075 0.016 

Locus 1211 : 
2 alleles
4.3% missing data
   4   (0.818) 0.906 0.811 0.819 0.848 0.937 
   2   (0.182) 0.094 0.189 0.181 0.152 0.063 

Locus 1212 : 
2 alleles
12.3% missing data
   1   (0.880) 0.933 0.928 0.880 0.898 0.725 
   3   (0.120) 0.067 0.072 0.120 0.102 0.275 

Locus 1213 : 
2 alleles
0.7% missing data
   4   (0.910) 0.989 0.937 0.910 0.927 0.991 
   2   (0.090) 0.011 0.063 0.090 0.073 0.009 

Locus 1214 : 
2 alleles
5.1% missing data
   1   (0.897) 0.908 0.940 0.897 0.930 0.775 
   2   (0.103) 0.092 0.060 0.103 0.070 0.225 

Locus 1215 : 
2 alleles
5.1% missing data
   2   (0.829) 0.157 0.506 0.829 0.980 0.181 
   4   (0.171) 0.843 0.494 0.171 0.020 0.819 

Locus 1216 : 
2 alleles
4.3% missing data
   3   (0.910) 0.930 0.853 0.910 0.974 0.963 
   4   (0.090) 0.070 0.147 0.090 0.026 0.037 

Locus 1217 : 
2 alleles
5.1% missing data
   1   (0.776) 0.942 0.783 0.777 0.754 0.963 
   4   (0.224) 0.058 0.217 0.223 0.246 0.037 

Locus 1218 : 
2 alleles
5.1% missing data
   4   (0.558) 0.686 0.553 0.558 0.580 0.061 
   2   (0.442) 0.314 0.447 0.442 0.420 0.939 

Locus 1219 : 
2 alleles
2.9% missing data
   1   (0.874) 0.938 0.853 0.874 0.923 0.974 
   2   (0.126) 0.062 0.147 0.126 0.077 0.026 

Locus 1220 : 
2 alleles
13.0% missing data
   1   (0.883) 0.958 0.878 0.883 0.926 0.975 
   3   (0.117) 0.042 0.122 0.117 0.074 0.025 

Locus 1221 : 
2 alleles
4.3% missing data
   2   (0.912) 0.987 0.946 0.912 0.915 0.990 
   4   (0.088) 0.013 0.054 0.088 0.085 0.010 

Locus 1222 : 
2 alleles
13.0% missing data
   2   (0.376) 0.437 0.318 0.376 0.378 0.734 
   4   (0.624) 0.563 0.682 0.624 0.622 0.266 

Locus 1223 : 
2 alleles
1.4% missing data
   1   (0.856) 0.951 0.682 0.856 0.945 0.978 
   3   (0.144) 0.049 0.318 0.144 0.055 0.022 

Locus 1224 : 
2 alleles
2.9% missing data
   4   (0.888) 0.937 0.903 0.888 0.925 0.983 
   2   (0.112) 0.063 0.097 0.112 0.075 0.017 

Locus 1225 : 
2 alleles
12.3% missing data
   1   (0.873) 0.975 0.909 0.872 0.886 0.978 
   3   (0.127) 0.025 0.091 0.128 0.114 0.022 

Locus 1226 : 
2 alleles
3.6% missing data
   3   (0.880) 0.944 0.800 0.880 0.946 0.983 
   4   (0.120) 0.056 0.200 0.120 0.054 0.017 

Locus 1227 : 
2 alleles
14.5% missing data
   1   (0.337) 0.228 0.303 0.337 0.339 0.526 
   3   (0.663) 0.772 0.697 0.663 0.661 0.474 

Locus 1228 : 
2 alleles
10.9% missing data
   3   (0.949) 0.997 0.988 0.949 0.924 0.996 
   4   (0.051) 0.003 0.012 0.051 0.076 0.004 

Locus 1229 : 
2 alleles
3.6% missing data
   1   (0.844) 0.838 0.860 0.844 0.883 0.980 
   2   (0.156) 0.162 0.140 0.156 0.117 0.020 

Locus 1230 : 
2 alleles
11.6% missing data
   1   (0.693) 0.712 0.613 0.693 0.759 0.960 
   2   (0.307) 0.288 0.387 0.307 0.241 0.040 

Locus 1231 : 
2 alleles
3.6% missing data
   1   (0.579) 0.213 0.592 0.579 0.631 0.749 
   3   (0.421) 0.787 0.408 0.421 0.369 0.251 

Locus 1232 : 
2 alleles
13.0% missing data
   1   (0.151) 0.042 0.117 0.151 0.162 0.021 
   3   (0.849) 0.958 0.883 0.849 0.838 0.979 

Locus 1233 : 
2 alleles
3.6% missing data
   4   (0.904) 0.980 0.950 0.904 0.945 0.293 
   2   (0.096) 0.020 0.050 0.096 0.055 0.707 

Locus 1234 : 
2 alleles
4.3% missing data
   2   (0.244) 0.349 0.298 0.244 0.165 0.031 
   4   (0.756) 0.651 0.702 0.756 0.835 0.969 

Locus 1235 : 
2 alleles
10.9% missing data
   4   (0.896) 0.975 0.942 0.896 0.893 0.958 
   2   (0.104) 0.025 0.058 0.104 0.107 0.042 

Locus 1236 : 
2 alleles
11.6% missing data
   2   (0.120) 0.027 0.091 0.120 0.119 0.020 
   4   (0.880) 0.973 0.909 0.880 0.881 0.980 

Locus 1237 : 
2 alleles
13.0% missing data
   3   (0.911) 0.984 0.955 0.912 0.901 0.988 
   2   (0.089) 0.016 0.045 0.088 0.099 0.012 

Locus 1238 : 
2 alleles
4.3% missing data
   2   (0.728) 0.849 0.796 0.728 0.726 0.488 
   4   (0.272) 0.151 0.204 0.272 0.274 0.512 

Locus 1239 : 
2 alleles
2.9% missing data
   2   (0.864) 0.933 0.861 0.864 0.912 0.978 
   4   (0.136) 0.067 0.139 0.136 0.088 0.022 

Locus 1240 : 
2 alleles
2.9% missing data
   1   (0.886) 0.970 0.908 0.886 0.906 0.976 
   3   (0.114) 0.030 0.092 0.114 0.094 0.024 

Locus 1241 : 
2 alleles
5.8% missing data
   4   (0.623) 0.885 0.704 0.623 0.506 0.869 
   1   (0.377) 0.115 0.296 0.377 0.494 0.131 

Locus 1242 : 
2 alleles
5.8% missing data
   1   (0.927) 0.993 0.975 0.927 0.901 0.983 
   2   (0.073) 0.007 0.025 0.073 0.099 0.017 

Locus 1243 : 
2 alleles
3.6% missing data
   2   (0.190) 0.052 0.146 0.190 0.221 0.033 
   4   (0.810) 0.948 0.854 0.810 0.779 0.967 

Locus 1244 : 
2 alleles
2.2% missing data
   3   (0.860) 0.969 0.823 0.860 0.903 0.975 
   1   (0.140) 0.031 0.177 0.140 0.097 0.025 

Locus 1245 : 
2 alleles
10.1% missing data
   3   (0.160) 0.021 0.085 0.160 0.246 0.018 
   1   (0.840) 0.979 0.915 0.840 0.754 0.982 

Locus 1246 : 
2 alleles
13.8% missing data
   4   (0.894) 0.740 0.833 0.894 0.966 0.986 
   2   (0.106) 0.260 0.167 0.106 0.034 0.014 

Locus 1247 : 
2 alleles
4.3% missing data
   1   (0.777) 0.922 0.859 0.777 0.719 0.666 
   3   (0.223) 0.078 0.141 0.223 0.281 0.334 

Locus 1248 : 
2 alleles
10.9% missing data
   3   (0.803) 0.872 0.863 0.803 0.814 0.528 
   1   (0.197) 0.128 0.137 0.197 0.186 0.472 

Locus 1249 : 
2 alleles
6.5% missing data
   1   (0.790) 0.690 0.675 0.790 0.909 0.781 
   3   (0.210) 0.310 0.325 0.210 0.091 0.219 

Locus 1250 : 
2 alleles
4.3% missing data
   3   (0.902) 0.984 0.918 0.902 0.920 0.983 
   1   (0.098) 0.016 0.082 0.098 0.080 0.017 

Locus 1251 : 
2 alleles
19.6% missing data
   2   (0.626) 0.670 0.769 0.626 0.478 0.956 
   4   (0.374) 0.330 0.231 0.374 0.522 0.044 

Locus 1252 : 
2 alleles
13.0% missing data
   4   (0.856) 0.888 0.901 0.856 0.895 0.436 
   1   (0.144) 0.112 0.099 0.144 0.105 0.564 

Locus 1253 : 
2 alleles
11.6% missing data
   2   (0.849) 0.928 0.809 0.849 0.903 0.931 
   4   (0.151) 0.072 0.191 0.151 0.097 0.069 

Locus 1254 : 
2 alleles
1.4% missing data
   1   (0.930) 0.994 0.974 0.930 0.912 0.993 
   3   (0.070) 0.006 0.026 0.070 0.088 0.007 

Locus 1255 : 
2 alleles
10.1% missing data
   2   (0.423) 0.680 0.433 0.423 0.342 0.772 
   4   (0.577) 0.320 0.567 0.577 0.658 0.228 

Locus 1256 : 
2 alleles
5.1% missing data
   3   (0.765) 0.753 0.764 0.765 0.831 0.484 
   1   (0.235) 0.247 0.236 0.235 0.169 0.516 

Locus 1257 : 
2 alleles
2.9% missing data
   2   (0.602) 0.141 0.450 0.602 0.802 0.490 
   4   (0.398) 0.859 0.550 0.398 0.198 0.510 

Locus 1258 : 
2 alleles
12.3% missing data
   1   (0.887) 0.979 0.933 0.887 0.872 0.986 
   3   (0.113) 0.021 0.067 0.113 0.128 0.014 

Locus 1259 : 
2 alleles
14.5% missing data
   1   (0.115) 0.021 0.066 0.115 0.126 0.019 
   2   (0.885) 0.979 0.934 0.885 0.874 0.981 

Locus 1260 : 
2 alleles
2.2% missing data
   3   (0.909) 0.742 0.772 0.909 0.986 0.985 
   1   (0.091) 0.258 0.228 0.091 0.014 0.015 

Locus 1261 : 
2 alleles
13.0% missing data
   4   (0.820) 0.807 0.781 0.820 0.888 0.969 
   3   (0.180) 0.193 0.219 0.180 0.112 0.031 

Locus 1262 : 
2 alleles
15.9% missing data
   2   (0.799) 0.908 0.788 0.799 0.866 0.183 
   4   (0.201) 0.092 0.212 0.201 0.134 0.817 

Locus 1263 : 
2 alleles
15.2% missing data
   2   (0.886) 0.978 0.906 0.885 0.916 0.985 
   4   (0.114) 0.022 0.094 0.115 0.084 0.015 

Locus 1264 : 
2 alleles
8.7% missing data
   1   (0.822) 0.926 0.796 0.822 0.907 0.089 
   3   (0.178) 0.074 0.204 0.178 0.093 0.911 

Locus 1265 : 
2 alleles
15.9% missing data
   1   (0.613) 0.810 0.626 0.613 0.610 0.398 
   3   (0.387) 0.190 0.374 0.387 0.390 0.602 

Locus 1266 : 
2 alleles
8.0% missing data
   4   (0.491) 0.469 0.587 0.491 0.412 0.537 
   2   (0.509) 0.531 0.413 0.509 0.588 0.463 

Locus 1267 : 
2 alleles
0.7% missing data
   2   (0.908) 0.981 0.956 0.907 0.904 0.991 
   1   (0.092) 0.019 0.044 0.093 0.096 0.009 

Locus 1268 : 
2 alleles
3.6% missing data
   2   (0.901) 0.787 0.841 0.901 0.978 0.529 
   3   (0.099) 0.213 0.159 0.099 0.022 0.471 

Locus 1269 : 
2 alleles
3.6% missing data
   1   (0.901) 0.958 0.923 0.901 0.929 0.982 
   4   (0.099) 0.042 0.077 0.099 0.071 0.018 

Locus 1270 : 
2 alleles
12.3% missing data
   1   (0.757) 0.953 0.868 0.757 0.669 0.213 
   3   (0.243) 0.047 0.132 0.243 0.331 0.787 

Locus 1271 : 
2 alleles
7.2% missing data
   1   (0.128) 0.041 0.113 0.128 0.071 0.720 
   3   (0.872) 0.959 0.887 0.872 0.929 0.280 

Locus 1272 : 
2 alleles
1.4% missing data
   2   (0.794) 0.864 0.833 0.794 0.814 0.720 
   4   (0.206) 0.136 0.167 0.206 0.186 0.280 

Locus 1273 : 
2 alleles
9.4% missing data
   2   (0.138) 0.119 0.170 0.138 0.079 0.024 
   4   (0.862) 0.881 0.830 0.862 0.921 0.976 

Locus 1274 : 
2 alleles
4.3% missing data
   2   (0.864) 0.982 0.927 0.864 0.864 0.392 
   4   (0.136) 0.018 0.073 0.136 0.136 0.608 

Locus 1275 : 
2 alleles
5.1% missing data
   1   (0.919) 0.988 0.950 0.919 0.931 0.989 
   2   (0.081) 0.012 0.050 0.081 0.069 0.011 

Locus 1276 : 
2 alleles
5.8% missing data
   2   (0.568) 0.849 0.542 0.568 0.578 0.145 
   4   (0.432) 0.151 0.458 0.432 0.422 0.855 

Locus 1277 : 
2 alleles
16.7% missing data
   1   (0.812) 0.903 0.728 0.812 0.896 0.960 
   2   (0.188) 0.097 0.272 0.188 0.104 0.040 

Locus 1278 : 
2 alleles
11.6% missing data
   4   (0.868) 0.930 0.855 0.868 0.912 0.951 
   3   (0.132) 0.070 0.145 0.132 0.088 0.049 

Locus 1279 : 
2 alleles
5.1% missing data
   3   (0.585) 0.760 0.627 0.584 0.533 0.863 
   1   (0.415) 0.240 0.373 0.416 0.467 0.137 

Locus 1280 : 
2 alleles
13.0% missing data
   3   (0.900) 0.971 0.897 0.900 0.935 0.985 
   1   (0.100) 0.029 0.103 0.100 0.065 0.015 

Locus 1281 : 
2 alleles
16.7% missing data
   3   (0.897) 0.968 0.912 0.897 0.934 0.985 
   4   (0.103) 0.032 0.088 0.103 0.066 0.015 

Locus 1282 : 
2 alleles
1.4% missing data
   1   (0.906) 0.987 0.936 0.906 0.908 0.985 
   3   (0.094) 0.013 0.064 0.094 0.092 0.015 

Locus 1283 : 
2 alleles
3.6% missing data
   3   (0.765) 0.596 0.771 0.765 0.838 0.672 
   1   (0.235) 0.404 0.229 0.235 0.162 0.328 

Locus 1284 : 
2 alleles
13.8% missing data
   4   (0.904) 0.970 0.914 0.904 0.937 0.962 
   2   (0.096) 0.030 0.086 0.096 0.063 0.038 

Locus 1285 : 
2 alleles
5.8% missing data
   1   (0.842) 0.951 0.880 0.842 0.872 0.405 
   3   (0.158) 0.049 0.120 0.158 0.128 0.595 

Locus 1286 : 
2 alleles
2.9% missing data
   2   (0.896) 0.862 0.838 0.897 0.966 0.963 
   4   (0.104) 0.138 0.162 0.103 0.034 0.037 

Locus 1287 : 
2 alleles
3.6% missing data
   1   (0.113) 0.242 0.165 0.112 0.029 0.331 
   3   (0.887) 0.758 0.835 0.888 0.971 0.669 

Locus 1288 : 
2 alleles
0.7% missing data
   4   (0.945) 0.929 0.919 0.946 0.994 0.405 
   3   (0.055) 0.071 0.081 0.054 0.006 0.595 

Locus 1289 : 
2 alleles
5.8% missing data
   3   (0.847) 0.854 0.785 0.847 0.935 0.573 
   1   (0.153) 0.146 0.215 0.153 0.065 0.427 

Locus 1290 : 
2 alleles
13.8% missing data
   1   (0.848) 0.922 0.886 0.848 0.852 0.981 
   4   (0.152) 0.078 0.114 0.152 0.148 0.019 

Locus 1291 : 
2 alleles
5.8% missing data
   1   (0.817) 0.632 0.705 0.817 0.929 0.931 
   3   (0.183) 0.368 0.295 0.183 0.071 0.069 

Locus 1292 : 
2 alleles
3.6% missing data
   3   (0.894) 0.972 0.871 0.894 0.941 0.925 
   2   (0.106) 0.028 0.129 0.106 0.059 0.075 

Locus 1293 : 
2 alleles
9.4% missing data
   2   (0.893) 0.969 0.876 0.893 0.951 0.902 
   4   (0.107) 0.031 0.124 0.107 0.049 0.098 

Locus 1294 : 
2 alleles
4.3% missing data
   3   (0.908) 0.995 0.981 0.908 0.744 0.985 
   4   (0.092) 0.005 0.019 0.092 0.256 0.015 

Locus 1295 : 
2 alleles
13.8% missing data
   1   (0.463) 0.679 0.475 0.463 0.417 0.354 
   4   (0.537) 0.321 0.525 0.537 0.583 0.646 

Locus 1296 : 
2 alleles
4.3% missing data
   2   (0.855) 0.956 0.868 0.855 0.871 0.980 
   3   (0.145) 0.044 0.132 0.145 0.129 0.020 

Locus 1297 : 
2 alleles
2.9% missing data
   4   (0.820) 0.855 0.599 0.820 0.937 0.972 
   3   (0.180) 0.145 0.401 0.180 0.063 0.028 

Locus 1298 : 
2 alleles
3.6% missing data
   1   (0.110) 0.042 0.072 0.110 0.094 0.023 
   3   (0.890) 0.958 0.928 0.890 0.906 0.977 

Locus 1299 : 
2 alleles
3.6% missing data
   2   (0.887) 0.974 0.916 0.887 0.902 0.956 
   4   (0.113) 0.026 0.084 0.113 0.098 0.044 

Locus 1300 : 
2 alleles
5.1% missing data
   3   (0.873) 0.944 0.883 0.873 0.909 0.981 
   1   (0.127) 0.056 0.117 0.127 0.091 0.019 

Locus 1301 : 
2 alleles
5.8% missing data
   3   (0.433) 0.447 0.448 0.433 0.421 0.138 
   4   (0.567) 0.553 0.552 0.567 0.579 0.862 

Locus 1302 : 
2 alleles
5.1% missing data
   2   (0.574) 0.396 0.689 0.574 0.545 0.110 
   4   (0.426) 0.604 0.311 0.426 0.455 0.890 

Locus 1303 : 
2 alleles
15.9% missing data
   1   (0.717) 0.866 0.718 0.716 0.739 0.747 
   2   (0.283) 0.134 0.282 0.284 0.261 0.253 

Locus 1304 : 
2 alleles
1.4% missing data
   1   (0.911) 0.984 0.939 0.911 0.927 0.991 
   3   (0.089) 0.016 0.061 0.089 0.073 0.009 

Locus 1305 : 
2 alleles
10.1% missing data
   2   (0.645) 0.738 0.621 0.645 0.683 0.487 
   4   (0.355) 0.262 0.379 0.355 0.317 0.513 

Locus 1306 : 
2 alleles
12.3% missing data
   1   (0.884) 0.975 0.905 0.883 0.907 0.979 
   3   (0.116) 0.025 0.095 0.117 0.093 0.021 

Locus 1307 : 
2 alleles
3.6% missing data
   2   (0.912) 0.989 0.962 0.912 0.890 0.989 
   4   (0.088) 0.011 0.038 0.088 0.110 0.011 

Locus 1308 : 
2 alleles
13.8% missing data
   4   (0.818) 0.943 0.813 0.818 0.844 0.967 
   1   (0.182) 0.057 0.187 0.182 0.156 0.033 

Locus 1309 : 
2 alleles
10.9% missing data
   1   (0.818) 0.825 0.789 0.818 0.875 0.968 
   2   (0.182) 0.175 0.211 0.182 0.125 0.032 

Locus 1310 : 
2 alleles
10.1% missing data
   1   (0.889) 0.982 0.921 0.889 0.903 0.984 
   3   (0.111) 0.018 0.079 0.111 0.097 0.016 

Locus 1311 : 
2 alleles
10.9% missing data
   2   (0.184) 0.145 0.213 0.184 0.099 0.900 
   4   (0.816) 0.855 0.787 0.816 0.901 0.100 

Locus 1312 : 
2 alleles
8.0% missing data
   2   (0.931) 0.994 0.973 0.931 0.926 0.993 
   3   (0.069) 0.006 0.027 0.069 0.074 0.007 

Locus 1313 : 
2 alleles
4.3% missing data
   3   (0.822) 0.875 0.869 0.822 0.850 0.468 
   1   (0.178) 0.125 0.131 0.178 0.150 0.532 

Locus 1314 : 
2 alleles
13.0% missing data
   3   (0.278) 0.072 0.193 0.278 0.380 0.039 
   1   (0.722) 0.928 0.807 0.722 0.620 0.961 

Locus 1315 : 
2 alleles
8.0% missing data
   3   (0.883) 0.861 0.880 0.884 0.938 0.979 
   4   (0.117) 0.139 0.120 0.116 0.062 0.021 

Locus 1316 : 
2 alleles
12.3% missing data
   4   (0.841) 0.956 0.894 0.841 0.812 0.979 
   1   (0.159) 0.044 0.106 0.159 0.188 0.021 

Locus 1317 : 
2 alleles
13.0% missing data
   3   (0.886) 0.945 0.872 0.886 0.935 0.838 
   1   (0.114) 0.055 0.128 0.114 0.065 0.162 

Locus 1318 : 
2 alleles
3.6% missing data
   2   (0.914) 0.984 0.942 0.914 0.937 0.989 
   4   (0.086) 0.016 0.058 0.086 0.063 0.011 

Locus 1319 : 
2 alleles
4.3% missing data
   1   (0.327) 0.308 0.194 0.327 0.423 0.410 
   2   (0.673) 0.692 0.806 0.673 0.577 0.590 

Locus 1320 : 
2 alleles
15.2% missing data
   1   (0.636) 0.662 0.611 0.636 0.663 0.946 
   3   (0.364) 0.338 0.389 0.364 0.337 0.054 

Locus 1321 : 
2 alleles
15.2% missing data
   3   (0.841) 0.987 0.948 0.841 0.643 0.985 
   4   (0.159) 0.013 0.052 0.159 0.357 0.015 

Locus 1322 : 
2 alleles
3.6% missing data
   1   (0.582) 0.740 0.522 0.582 0.638 0.299 
   3   (0.418) 0.260 0.478 0.418 0.362 0.701 

Locus 1323 : 
2 alleles
9.4% missing data
   2   (0.868) 0.915 0.892 0.867 0.898 0.981 
   4   (0.132) 0.085 0.108 0.133 0.102 0.019 

Locus 1324 : 
2 alleles
6.5% missing data
   2   (0.478) 0.737 0.445 0.478 0.455 0.796 
   1   (0.522) 0.263 0.555 0.522 0.545 0.204 

Locus 1325 : 
2 alleles
6.5% missing data
   2   (0.221) 0.322 0.203 0.221 0.186 0.041 
   4   (0.779) 0.678 0.797 0.779 0.814 0.959 

Locus 1326 : 
2 alleles
13.0% missing data
   3   (0.849) 0.947 0.905 0.849 0.855 0.866 
   1   (0.151) 0.053 0.095 0.151 0.145 0.134 

Locus 1327 : 
2 alleles
10.9% missing data
   2   (0.930) 0.990 0.956 0.930 0.953 0.991 
   1   (0.070) 0.010 0.044 0.070 0.047 0.009 

Locus 1328 : 
2 alleles
5.8% missing data
   2   (0.547) 0.815 0.449 0.546 0.584 0.923 
   4   (0.453) 0.185 0.551 0.454 0.416 0.077 

Locus 1329 : 
2 alleles
2.2% missing data
   2   (0.895) 0.980 0.882 0.895 0.932 0.985 
   4   (0.105) 0.020 0.118 0.105 0.068 0.015 

Locus 1330 : 
2 alleles
11.6% missing data
   1   (0.887) 0.957 0.918 0.887 0.918 0.654 
   3   (0.113) 0.043 0.082 0.113 0.082 0.346 

Locus 1331 : 
2 alleles
11.6% missing data
   1   (0.841) 0.933 0.881 0.841 0.838 0.968 
   4   (0.159) 0.067 0.119 0.159 0.162 0.032 

Locus 1332 : 
2 alleles
13.0% missing data
   2   (0.888) 0.968 0.915 0.888 0.911 0.914 
   4   (0.112) 0.032 0.085 0.112 0.089 0.086 

Locus 1333 : 
2 alleles
15.9% missing data
   1   (0.076) 0.024 0.084 0.075 0.033 0.010 
   4   (0.924) 0.976 0.916 0.925 0.967 0.990 

Locus 1334 : 
2 alleles
1.4% missing data
   1   (0.893) 0.981 0.931 0.893 0.933 0.298 
   2   (0.107) 0.019 0.069 0.107 0.067 0.702 

Locus 1335 : 
2 alleles
12.3% missing data
   1   (0.943) 0.996 0.986 0.943 0.912 0.994 
   4   (0.057) 0.004 0.014 0.057 0.088 0.006 

Locus 1336 : 
2 alleles
5.1% missing data
   3   (0.863) 0.967 0.882 0.863 0.871 0.955 
   1   (0.137) 0.033 0.118 0.137 0.129 0.045 

Locus 1337 : 
2 alleles
17.4% missing data
   2   (0.919) 0.897 0.902 0.919 0.972 0.985 
   4   (0.081) 0.103 0.098 0.081 0.028 0.015 

Locus 1338 : 
2 alleles
5.1% missing data
   2   (0.906) 0.985 0.923 0.906 0.932 0.974 
   1   (0.094) 0.015 0.077 0.094 0.068 0.026 

Locus 1339 : 
2 alleles
1.4% missing data
   2   (0.903) 0.983 0.898 0.903 0.938 0.988 
   3   (0.097) 0.017 0.102 0.097 0.062 0.012 

Locus 1340 : 
2 alleles
2.2% missing data
   1   (0.865) 0.937 0.889 0.865 0.895 0.978 
   3   (0.135) 0.063 0.111 0.135 0.105 0.022 

Locus 1341 : 
2 alleles
4.3% missing data
   1   (0.897) 0.983 0.920 0.897 0.912 0.986 
   3   (0.103) 0.017 0.080 0.103 0.088 0.014 

Locus 1342 : 
2 alleles
1.4% missing data
   3   (0.885) 0.971 0.946 0.885 0.841 0.987 
   1   (0.115) 0.029 0.054 0.115 0.159 0.013 

Locus 1343 : 
2 alleles
10.9% missing data
   2   (0.827) 0.916 0.830 0.827 0.874 0.666 
   4   (0.173) 0.084 0.170 0.173 0.126 0.334 

Locus 1344 : 
2 alleles
3.6% missing data
   2   (0.884) 0.980 0.862 0.884 0.918 0.985 
   4   (0.116) 0.020 0.138 0.116 0.082 0.015 

Locus 1345 : 
2 alleles
10.9% missing data
   2   (0.480) 0.321 0.357 0.480 0.636 0.062 
   4   (0.520) 0.679 0.643 0.520 0.364 0.938 

Locus 1346 : 
2 alleles
10.9% missing data
   4   (0.877) 0.965 0.819 0.877 0.935 0.876 
   2   (0.123) 0.035 0.181 0.123 0.065 0.124 

Locus 1347 : 
2 alleles
0.0% missing data
   3   (0.704) 0.946 0.718 0.704 0.646 0.961 
   1   (0.296) 0.054 0.282 0.296 0.354 0.039 

Locus 1348 : 
2 alleles
4.3% missing data
   3   (0.914) 0.970 0.937 0.914 0.945 0.986 
   1   (0.086) 0.030 0.063 0.086 0.055 0.014 

Locus 1349 : 
2 alleles
13.8% missing data
   1   (0.527) 0.315 0.604 0.527 0.522 0.085 
   3   (0.473) 0.685 0.396 0.473 0.478 0.915 

Locus 1350 : 
2 alleles
10.9% missing data
   1   (0.928) 0.985 0.976 0.928 0.930 0.993 
   3   (0.072) 0.015 0.024 0.072 0.070 0.007 

Locus 1351 : 
2 alleles
17.4% missing data
   2   (0.630) 0.619 0.689 0.630 0.614 0.528 
   4   (0.370) 0.381 0.311 0.370 0.386 0.472 

Locus 1352 : 
2 alleles
14.5% missing data
   1   (0.529) 0.725 0.482 0.529 0.537 0.502 
   4   (0.471) 0.275 0.518 0.471 0.463 0.498 

Locus 1353 : 
2 alleles
12.3% missing data
   2   (0.888) 0.868 0.840 0.888 0.966 0.531 
   4   (0.112) 0.132 0.160 0.112 0.034 0.469 

Locus 1354 : 
2 alleles
4.3% missing data
   4   (0.920) 0.952 0.927 0.921 0.962 0.976 
   2   (0.080) 0.048 0.073 0.079 0.038 0.024 

Locus 1355 : 
2 alleles
10.9% missing data
   3   (0.440) 0.460 0.378 0.440 0.489 0.427 
   1   (0.560) 0.540 0.622 0.560 0.511 0.573 

Locus 1356 : 
2 alleles
6.5% missing data
   2   (0.836) 0.866 0.866 0.836 0.892 0.410 
   4   (0.164) 0.134 0.134 0.164 0.108 0.590 

Locus 1357 : 
2 alleles
7.2% missing data
   4   (0.770) 0.870 0.741 0.770 0.806 0.958 
   2   (0.230) 0.130 0.259 0.230 0.194 0.042 

Locus 1358 : 
2 alleles
4.3% missing data
   3   (0.874) 0.939 0.885 0.874 0.911 0.984 
   1   (0.126) 0.061 0.115 0.126 0.089 0.016 

Locus 1359 : 
2 alleles
5.8% missing data
   3   (0.517) 0.060 0.255 0.517 0.818 0.151 
   1   (0.483) 0.940 0.745 0.483 0.182 0.849 

Locus 1360 : 
2 alleles
5.1% missing data
   1   (0.285) 0.152 0.323 0.285 0.257 0.042 
   3   (0.715) 0.848 0.677 0.715 0.743 0.958 

Locus 1361 : 
2 alleles
5.1% missing data
   1   (0.125) 0.057 0.108 0.125 0.096 0.017 
   3   (0.875) 0.943 0.892 0.875 0.904 0.983 

Locus 1362 : 
2 alleles
12.3% missing data
   4   (0.814) 0.859 0.811 0.814 0.852 0.920 
   1   (0.186) 0.141 0.189 0.186 0.148 0.080 

Locus 1363 : 
2 alleles
2.9% missing data
   3   (0.876) 0.979 0.914 0.876 0.906 0.288 
   1   (0.124) 0.021 0.086 0.124 0.094 0.712 

Locus 1364 : 
2 alleles
13.8% missing data
   4   (0.915) 0.951 0.869 0.915 0.975 0.987 
   2   (0.085) 0.049 0.131 0.085 0.025 0.013 

Locus 1365 : 
2 alleles
14.5% missing data
   2   (0.172) 0.031 0.105 0.172 0.249 0.020 
   3   (0.828) 0.969 0.895 0.828 0.751 0.980 

Locus 1366 : 
2 alleles
10.9% missing data
   2   (0.401) 0.094 0.447 0.402 0.432 0.059 
   4   (0.599) 0.906 0.553 0.598 0.568 0.941 

Locus 1367 : 
2 alleles
0.7% missing data
   1   (0.894) 0.973 0.909 0.894 0.927 0.979 
   3   (0.106) 0.027 0.091 0.106 0.073 0.021 

Locus 1368 : 
2 alleles
10.1% missing data
   2   (0.648) 0.917 0.614 0.648 0.608 0.950 
   4   (0.352) 0.083 0.386 0.352 0.392 0.050 

Locus 1369 : 
2 alleles
4.3% missing data
   1   (0.466) 0.661 0.457 0.466 0.414 0.912 
   3   (0.534) 0.339 0.543 0.534 0.586 0.088 

Locus 1370 : 
2 alleles
14.5% missing data
   3   (0.894) 0.986 0.963 0.894 0.866 0.440 
   1   (0.106) 0.014 0.037 0.106 0.134 0.560 

Locus 1371 : 
2 alleles
12.3% missing data
   1   (0.133) 0.037 0.102 0.134 0.105 0.023 
   3   (0.867) 0.963 0.898 0.866 0.895 0.977 

Locus 1372 : 
2 alleles
3.6% missing data
   1   (0.841) 0.867 0.884 0.841 0.876 0.574 
   4   (0.159) 0.133 0.116 0.159 0.124 0.426 

Locus 1373 : 
2 alleles
5.8% missing data
   3   (0.839) 0.913 0.826 0.839 0.881 0.970 
   4   (0.161) 0.087 0.174 0.161 0.119 0.030 

Locus 1374 : 
2 alleles
4.3% missing data
   3   (0.880) 0.975 0.914 0.880 0.876 0.984 
   1   (0.120) 0.025 0.086 0.120 0.124 0.016 

Locus 1375 : 
2 alleles
3.6% missing data
   1   (0.822) 0.928 0.861 0.822 0.814 0.971 
   2   (0.178) 0.072 0.139 0.178 0.186 0.029 

Locus 1376 : 
2 alleles
1.4% missing data
   2   (0.934) 0.992 0.979 0.934 0.924 0.992 
   4   (0.066) 0.008 0.021 0.066 0.076 0.008 

Locus 1377 : 
2 alleles
1.4% missing data
   2   (0.903) 0.955 0.900 0.903 0.949 0.977 
   3   (0.097) 0.045 0.100 0.097 0.051 0.023 

Locus 1378 : 
2 alleles
10.1% missing data
   1   (0.718) 0.842 0.653 0.718 0.784 0.646 
   3   (0.282) 0.158 0.347 0.282 0.216 0.354 

Locus 1379 : 
2 alleles
16.7% missing data
   3   (0.607) 0.078 0.271 0.607 0.894 0.716 
   1   (0.393) 0.922 0.729 0.393 0.106 0.284 

Locus 1380 : 
2 alleles
3.6% missing data
   3   (0.795) 0.891 0.783 0.795 0.812 0.959 
   1   (0.205) 0.109 0.217 0.205 0.188 0.041 

Locus 1381 : 
2 alleles
10.9% missing data
   1   (0.857) 0.986 0.940 0.856 0.746 0.984 
   4   (0.143) 0.014 0.060 0.144 0.254 0.016 

Locus 1382 : 
2 alleles
7.2% missing data
   3   (0.859) 0.902 0.897 0.859 0.899 0.558 
   1   (0.141) 0.098 0.103 0.141 0.101 0.442 

Locus 1383 : 
2 alleles
15.2% missing data
   3   (0.916) 0.916 0.912 0.916 0.967 0.899 
   4   (0.084) 0.084 0.088 0.084 0.033 0.101 

Locus 1384 : 
2 alleles
13.0% missing data
   2   (0.854) 0.941 0.883 0.854 0.864 0.977 
   1   (0.146) 0.059 0.117 0.146 0.136 0.023 

Locus 1385 : 
2 alleles
2.9% missing data
   2   (0.731) 0.884 0.675 0.731 0.780 0.954 
   4   (0.269) 0.116 0.325 0.269 0.220 0.046 

Locus 1386 : 
2 alleles
14.5% missing data
   2   (0.876) 0.966 0.840 0.876 0.921 0.980 
   4   (0.124) 0.034 0.160 0.124 0.079 0.020 

Locus 1387 : 
2 alleles
4.3% missing data
   1   (0.729) 0.550 0.791 0.728 0.768 0.291 
   3   (0.271) 0.450 0.209 0.272 0.232 0.709 

Locus 1388 : 
2 alleles
15.2% missing data
   1   (0.247) 0.242 0.171 0.247 0.255 0.394 
   3   (0.753) 0.758 0.829 0.753 0.745 0.606 

Locus 1389 : 
2 alleles
4.3% missing data
   4   (0.856) 0.927 0.877 0.856 0.908 0.342 
   1   (0.144) 0.073 0.123 0.144 0.092 0.658 

Locus 1390 : 
2 alleles
12.3% missing data
   2   (0.873) 0.778 0.878 0.874 0.932 0.812 
   4   (0.127) 0.222 0.122 0.126 0.068 0.188 

Locus 1391 : 
2 alleles
6.5% missing data
   2   (0.100) 0.044 0.100 0.100 0.058 0.019 
   4   (0.900) 0.956 0.900 0.900 0.942 0.981 

Locus 1392 : 
2 alleles
10.9% missing data
   1   (0.173) 0.057 0.151 0.173 0.167 0.025 
   2   (0.827) 0.943 0.849 0.827 0.833 0.975 

Locus 1393 : 
2 alleles
3.6% missing data
   1   (0.907) 0.941 0.907 0.907 0.956 0.987 
   3   (0.093) 0.059 0.093 0.093 0.044 0.013 

Locus 1394 : 
2 alleles
14.5% missing data
   3   (0.895) 0.924 0.854 0.895 0.957 0.810 
   4   (0.105) 0.076 0.146 0.105 0.043 0.190 

Locus 1395 : 
2 alleles
13.0% missing data
   2   (0.893) 0.941 0.899 0.893 0.937 0.979 
   3   (0.107) 0.059 0.101 0.107 0.063 0.021 

Locus 1396 : 
2 alleles
12.3% missing data
   3   (0.880) 0.962 0.899 0.880 0.934 0.188 
   1   (0.120) 0.038 0.101 0.120 0.066 0.812 

Locus 1397 : 
2 alleles
15.9% missing data
   2   (0.881) 0.972 0.884 0.881 0.908 0.981 
   4   (0.119) 0.028 0.116 0.119 0.092 0.019 

Locus 1398 : 
2 alleles
2.2% missing data
   1   (0.945) 0.997 0.989 0.945 0.902 0.991 
   2   (0.055) 0.003 0.011 0.055 0.098 0.009 

Locus 1399 : 
2 alleles
3.6% missing data
   1   (0.887) 0.978 0.877 0.887 0.919 0.981 
   4   (0.113) 0.022 0.123 0.113 0.081 0.019 

Locus 1400 : 
2 alleles
3.6% missing data
   4   (0.849) 0.912 0.818 0.849 0.911 0.968 
   2   (0.151) 0.088 0.182 0.151 0.089 0.032 

Locus 1401 : 
2 alleles
15.2% missing data
   4   (0.821) 0.948 0.835 0.820 0.833 0.974 
   3   (0.179) 0.052 0.165 0.180 0.167 0.026 

Locus 1402 : 
2 alleles
14.5% missing data
   2   (0.831) 0.925 0.801 0.830 0.896 0.803 
   1   (0.169) 0.075 0.199 0.170 0.104 0.197 

Locus 1403 : 
2 alleles
1.4% missing data
   3   (0.921) 0.992 0.962 0.921 0.917 0.991 
   4   (0.079) 0.008 0.038 0.079 0.083 0.009 

Locus 1404 : 
2 alleles
4.3% missing data
   1   (0.682) 0.632 0.623 0.682 0.742 0.956 
   4   (0.318) 0.368 0.377 0.318 0.258 0.044 

Locus 1405 : 
2 alleles
13.8% missing data
   4   (0.422) 0.499 0.362 0.422 0.455 0.409 
   3   (0.578) 0.501 0.638 0.578 0.545 0.591 

Locus 1406 : 
2 alleles
2.9% missing data
   1   (0.861) 0.922 0.806 0.861 0.930 0.929 
   3   (0.139) 0.078 0.194 0.139 0.070 0.071 

Locus 1407 : 
2 alleles
3.6% missing data
   1   (0.882) 0.955 0.805 0.882 0.947 0.977 
   2   (0.118) 0.045 0.195 0.118 0.053 0.023 

Locus 1408 : 
2 alleles
13.0% missing data
   1   (0.551) 0.593 0.578 0.551 0.516 0.749 
   3   (0.449) 0.407 0.422 0.449 0.484 0.251 

Locus 1409 : 
2 alleles
7.2% missing data
   3   (0.894) 0.977 0.940 0.894 0.896 0.984 
   2   (0.106) 0.023 0.060 0.106 0.104 0.016 

Locus 1410 : 
2 alleles
13.0% missing data
   2   (0.764) 0.518 0.701 0.764 0.854 0.906 
   1   (0.236) 0.482 0.299 0.236 0.146 0.094 

Locus 1411 : 
2 alleles
5.8% missing data
   1   (0.435) 0.237 0.435 0.435 0.448 0.656 
   2   (0.565) 0.763 0.565 0.565 0.552 0.344 

Locus 1412 : 
2 alleles
2.9% missing data
   1   (0.419) 0.111 0.259 0.418 0.589 0.841 
   3   (0.581) 0.889 0.741 0.582 0.411 0.159 

Locus 1413 : 
2 alleles
7.2% missing data
   1   (0.882) 0.969 0.829 0.882 0.939 0.982 
   3   (0.118) 0.031 0.171 0.118 0.061 0.018 

Locus 1414 : 
2 alleles
9.4% missing data
   2   (0.813) 0.823 0.669 0.814 0.916 0.961 
   3   (0.187) 0.177 0.331 0.186 0.084 0.039 

Locus 1415 : 
2 alleles
6.5% missing data
   1   (0.833) 0.914 0.856 0.832 0.861 0.976 
   4   (0.167) 0.086 0.144 0.168 0.139 0.024 

Locus 1416 : 
2 alleles
3.6% missing data
   3   (0.700) 0.865 0.682 0.700 0.703 0.949 
   1   (0.300) 0.135 0.318 0.300 0.297 0.051 

Locus 1417 : 
2 alleles
13.0% missing data
   2   (0.848) 0.962 0.858 0.848 0.874 0.976 
   4   (0.152) 0.038 0.142 0.152 0.126 0.024 

Locus 1418 : 
2 alleles
5.1% missing data
   2   (0.889) 0.938 0.863 0.889 0.948 0.979 
   3   (0.111) 0.062 0.137 0.111 0.052 0.021 

Locus 1419 : 
2 alleles
13.0% missing data
   3   (0.822) 0.473 0.782 0.822 0.920 0.692 
   1   (0.178) 0.527 0.218 0.178 0.080 0.308 

Locus 1420 : 
2 alleles
4.3% missing data
   3   (0.879) 0.954 0.875 0.879 0.923 0.982 
   1   (0.121) 0.046 0.125 0.121 0.077 0.018 

Locus 1421 : 
2 alleles
12.3% missing data
   1   (0.373) 0.356 0.297 0.374 0.400 0.453 
   3   (0.627) 0.644 0.703 0.626 0.600 0.547 

Locus 1422 : 
2 alleles
10.1% missing data
   1   (0.081) 0.009 0.031 0.081 0.113 0.012 
   3   (0.919) 0.991 0.969 0.919 0.887 0.988 

Locus 1423 : 
2 alleles
12.3% missing data
   3   (0.699) 0.794 0.706 0.699 0.715 0.672 
   1   (0.301) 0.206 0.294 0.301 0.285 0.328 

Locus 1424 : 
2 alleles
12.3% missing data
   4   (0.857) 0.830 0.845 0.857 0.909 0.978 
   2   (0.143) 0.170 0.155 0.143 0.091 0.022 

Locus 1425 : 
2 alleles
5.8% missing data
   4   (0.648) 0.579 0.477 0.648 0.812 0.498 
   2   (0.352) 0.421 0.523 0.352 0.188 0.502 

Locus 1426 : 
2 alleles
8.7% missing data
   2   (0.915) 0.993 0.972 0.915 0.922 0.330 
   3   (0.085) 0.007 0.028 0.085 0.078 0.670 

Locus 1427 : 
2 alleles
17.4% missing data
   2   (0.650) 0.826 0.649 0.650 0.655 0.661 
   3   (0.350) 0.174 0.351 0.350 0.345 0.339 

Locus 1428 : 
2 alleles
3.6% missing data
   1   (0.895) 0.969 0.843 0.895 0.953 0.956 
   3   (0.105) 0.031 0.157 0.105 0.047 0.044 

Locus 1429 : 
2 alleles
19.6% missing data
   1   (0.894) 0.962 0.931 0.895 0.903 0.990 
   4   (0.106) 0.038 0.069 0.105 0.097 0.010 

Locus 1430 : 
2 alleles
3.6% missing data
   1   (0.811) 0.859 0.778 0.811 0.888 0.348 
   2   (0.189) 0.141 0.222 0.189 0.112 0.652 

Locus 1431 : 
2 alleles
6.5% missing data
   3   (0.839) 0.711 0.842 0.839 0.887 0.976 
   2   (0.161) 0.289 0.158 0.161 0.113 0.024 

Locus 1432 : 
2 alleles
7.2% missing data
   1   (0.513) 0.522 0.546 0.513 0.479 0.833 
   3   (0.487) 0.478 0.454 0.487 0.521 0.167 

Locus 1433 : 
2 alleles
7.2% missing data
   3   (0.822) 0.933 0.829 0.821 0.840 0.975 
   1   (0.178) 0.067 0.171 0.179 0.160 0.025 

Locus 1434 : 
2 alleles
12.3% missing data
   1   (0.907) 0.970 0.920 0.906 0.951 0.922 
   3   (0.093) 0.030 0.080 0.094 0.049 0.078 

Locus 1435 : 
2 alleles
5.1% missing data
   1   (0.877) 0.962 0.846 0.876 0.930 0.978 
   3   (0.123) 0.038 0.154 0.124 0.070 0.022 

Locus 1436 : 
2 alleles
12.3% missing data
   4   (0.903) 0.949 0.935 0.903 0.930 0.988 
   2   (0.097) 0.051 0.065 0.097 0.070 0.012 

Locus 1437 : 
2 alleles
2.9% missing data
   1   (0.911) 0.990 0.948 0.911 0.909 0.992 
   3   (0.089) 0.010 0.052 0.089 0.091 0.008 

Locus 1438 : 
2 alleles
10.1% missing data
   2   (0.728) 0.922 0.789 0.727 0.709 0.312 
   4   (0.272) 0.078 0.211 0.273 0.291 0.688 

Locus 1439 : 
2 alleles
3.6% missing data
   1   (0.904) 0.979 0.897 0.904 0.945 0.986 
   3   (0.096) 0.021 0.103 0.096 0.055 0.014 

Locus 1440 : 
2 alleles
5.1% missing data
   3   (0.857) 0.824 0.790 0.857 0.939 0.978 
   1   (0.143) 0.176 0.210 0.143 0.061 0.022 

Locus 1441 : 
2 alleles
4.3% missing data
   1   (0.616) 0.687 0.578 0.616 0.676 0.392 
   4   (0.384) 0.313 0.422 0.384 0.324 0.608 

Locus 1442 : 
2 alleles
13.0% missing data
   4   (0.764) 0.818 0.748 0.763 0.820 0.966 
   2   (0.236) 0.182 0.252 0.237 0.180 0.034 

Locus 1443 : 
2 alleles
17.4% missing data
   1   (0.891) 0.856 0.830 0.891 0.963 0.874 
   4   (0.109) 0.144 0.170 0.109 0.037 0.126 

Locus 1444 : 
2 alleles
13.0% missing data
   2   (0.909) 0.971 0.929 0.909 0.932 0.982 
   4   (0.091) 0.029 0.071 0.091 0.068 0.018 

Locus 1445 : 
2 alleles
13.0% missing data
   2   (0.748) 0.888 0.721 0.748 0.794 0.728 
   1   (0.252) 0.112 0.279 0.252 0.206 0.272 

Locus 1446 : 
2 alleles
17.4% missing data
   2   (0.895) 0.488 0.716 0.895 0.988 0.699 
   3   (0.105) 0.512 0.284 0.105 0.012 0.301 

Locus 1447 : 
2 alleles
10.1% missing data
   2   (0.334) 0.123 0.404 0.334 0.315 0.106 
   4   (0.666) 0.877 0.596 0.666 0.685 0.894 

Locus 1448 : 
2 alleles
5.1% missing data
   1   (0.900) 0.980 0.920 0.899 0.934 0.987 
   4   (0.100) 0.020 0.080 0.101 0.066 0.013 

Locus 1449 : 
2 alleles
10.9% missing data
   3   (0.906) 0.981 0.906 0.906 0.947 0.970 
   4   (0.094) 0.019 0.094 0.094 0.053 0.030 

Locus 1450 : 
2 alleles
10.9% missing data
   1   (0.573) 0.563 0.630 0.573 0.520 0.887 
   3   (0.427) 0.437 0.370 0.427 0.480 0.113 

Locus 1451 : 
2 alleles
14.5% missing data
   4   (0.865) 0.958 0.888 0.865 0.910 0.262 
   1   (0.135) 0.042 0.112 0.135 0.090 0.738 

Locus 1452 : 
2 alleles
4.3% missing data
   1   (0.488) 0.208 0.520 0.488 0.504 0.199 
   3   (0.512) 0.792 0.480 0.512 0.496 0.801 

Locus 1453 : 
2 alleles
5.8% missing data
   3   (0.556) 0.330 0.384 0.556 0.747 0.085 
   1   (0.444) 0.670 0.616 0.444 0.253 0.915 

Locus 1454 : 
2 alleles
13.0% missing data
   2   (0.854) 0.895 0.824 0.854 0.914 0.818 
   4   (0.146) 0.105 0.176 0.146 0.086 0.182 

Locus 1455 : 
2 alleles
0.7% missing data
   1   (0.910) 0.994 0.966 0.910 0.934 0.342 
   3   (0.090) 0.006 0.034 0.090 0.066 0.658 

Locus 1456 : 
2 alleles
2.9% missing data
   2   (0.894) 0.982 0.884 0.894 0.937 0.959 
   4   (0.106) 0.018 0.116 0.106 0.063 0.041 

Locus 1457 : 
2 alleles
13.8% missing data
   2   (0.920) 0.979 0.943 0.920 0.945 0.989 
   4   (0.080) 0.021 0.057 0.080 0.055 0.011 

Locus 1458 : 
2 alleles
5.1% missing data
   3   (0.916) 0.990 0.962 0.917 0.906 0.991 
   1   (0.084) 0.010 0.038 0.083 0.094 0.009 

Locus 1459 : 
2 alleles
13.0% missing data
   4   (0.908) 0.983 0.939 0.908 0.919 0.988 
   2   (0.092) 0.017 0.061 0.092 0.081 0.012 

Locus 1460 : 
2 alleles
12.3% missing data
   2   (0.090) 0.353 0.160 0.089 0.016 0.329 
   4   (0.910) 0.647 0.840 0.911 0.984 0.671 

Locus 1461 : 
2 alleles
2.2% missing data
   2   (0.156) 0.208 0.094 0.157 0.118 0.306 
   4   (0.844) 0.792 0.906 0.843 0.882 0.694 

Locus 1462 : 
2 alleles
18.1% missing data
   3   (0.852) 0.968 0.871 0.852 0.860 0.954 
   1   (0.148) 0.032 0.129 0.148 0.140 0.046 

Locus 1463 : 
2 alleles
10.1% missing data
   2   (0.130) 0.008 0.031 0.130 0.361 0.010 
   3   (0.870) 0.992 0.969 0.870 0.639 0.990 

Locus 1464 : 
2 alleles
16.7% missing data
   1   (0.843) 0.841 0.758 0.843 0.929 0.975 
   3   (0.157) 0.159 0.242 0.157 0.071 0.025 

Locus 1465 : 
2 alleles
2.2% missing data
   2   (0.877) 0.947 0.911 0.877 0.894 0.981 
   4   (0.123) 0.053 0.089 0.123 0.106 0.019 

Locus 1466 : 
2 alleles
10.9% missing data
   2   (0.786) 0.814 0.774 0.786 0.835 0.917 
   4   (0.214) 0.186 0.226 0.214 0.165 0.083 

Locus 1467 : 
2 alleles
2.9% missing data
   1   (0.875) 0.970 0.860 0.875 0.913 0.979 
   2   (0.125) 0.030 0.140 0.125 0.087 0.021 

Locus 1468 : 
2 alleles
5.8% missing data
   2   (0.096) 0.059 0.085 0.096 0.039 0.656 
   4   (0.904) 0.941 0.915 0.904 0.961 0.344 

Locus 1469 : 
2 alleles
13.8% missing data
   4   (0.606) 0.743 0.540 0.606 0.660 0.416 
   2   (0.394) 0.257 0.460 0.394 0.340 0.584 

Locus 1470 : 
2 alleles
2.9% missing data
   2   (0.886) 0.875 0.851 0.886 0.947 0.982 
   4   (0.114) 0.125 0.149 0.114 0.053 0.018 

Locus 1471 : 
2 alleles
2.9% missing data
   1   (0.884) 0.985 0.916 0.885 0.877 0.983 
   3   (0.116) 0.015 0.084 0.115 0.123 0.017 

Locus 1472 : 
2 alleles
7.2% missing data
   3   (0.721) 0.860 0.723 0.721 0.746 0.332 
   1   (0.279) 0.140 0.277 0.279 0.254 0.668 

Locus 1473 : 
2 alleles
5.8% missing data
   1   (0.747) 0.802 0.789 0.747 0.765 0.552 
   3   (0.253) 0.198 0.211 0.253 0.235 0.448 

Locus 1474 : 
2 alleles
10.9% missing data
   2   (0.878) 0.965 0.926 0.878 0.905 0.455 
   4   (0.122) 0.035 0.074 0.122 0.095 0.545 

Locus 1475 : 
2 alleles
2.9% missing data
   3   (0.942) 0.997 0.988 0.942 0.887 0.996 
   1   (0.058) 0.003 0.012 0.058 0.113 0.004 

Locus 1476 : 
2 alleles
2.2% missing data
   2   (0.819) 0.931 0.879 0.819 0.785 0.976 
   4   (0.181) 0.069 0.121 0.181 0.215 0.024 

Locus 1477 : 
2 alleles
9.4% missing data
   4   (0.939) 0.996 0.986 0.939 0.902 0.995 
   2   (0.061) 0.004 0.014 0.061 0.098 0.005 

Locus 1478 : 
2 alleles
12.3% missing data
   3   (0.776) 0.923 0.836 0.776 0.713 0.926 
   1   (0.224) 0.077 0.164 0.224 0.287 0.074 

Locus 1479 : 
2 alleles
12.3% missing data
   1   (0.827) 0.901 0.802 0.827 0.870 0.977 
   3   (0.173) 0.099 0.198 0.173 0.130 0.023 

Locus 1480 : 
2 alleles
13.8% missing data
   2   (0.921) 0.818 0.923 0.921 0.977 0.846 
   4   (0.079) 0.182 0.077 0.079 0.023 0.154 

Locus 1481 : 
2 alleles
18.8% missing data
   1   (0.119) 0.034 0.089 0.119 0.111 0.017 
   3   (0.881) 0.966 0.911 0.881 0.889 0.983 

Locus 1482 : 
2 alleles
16.7% missing data
   3   (0.637) 0.391 0.687 0.637 0.681 0.117 
   1   (0.363) 0.609 0.313 0.363 0.319 0.883 

Locus 1483 : 
2 alleles
11.6% missing data
   4   (0.890) 0.983 0.937 0.891 0.870 0.982 
   2   (0.110) 0.017 0.063 0.109 0.130 0.018 

Locus 1484 : 
2 alleles
0.7% missing data
   3   (0.854) 0.964 0.826 0.855 0.893 0.945 
   1   (0.146) 0.036 0.174 0.145 0.107 0.055 

Locus 1485 : 
2 alleles
13.0% missing data
   4   (0.417) 0.288 0.360 0.417 0.437 0.819 
   2   (0.583) 0.712 0.640 0.583 0.563 0.181 

Locus 1486 : 
2 alleles
11.6% missing data
   1   (0.910) 0.972 0.933 0.911 0.932 0.988 
   2   (0.090) 0.028 0.067 0.089 0.068 0.012 

Locus 1487 : 
2 alleles
3.6% missing data
   2   (0.842) 0.953 0.860 0.842 0.845 0.978 
   3   (0.158) 0.047 0.140 0.158 0.155 0.022 

Locus 1488 : 
2 alleles
10.9% missing data
   1   (0.215) 0.061 0.222 0.215 0.206 0.034 
   3   (0.785) 0.939 0.778 0.785 0.794 0.966 

Locus 1489 : 
2 alleles
5.1% missing data
   1   (0.900) 0.714 0.901 0.900 0.962 0.987 
   3   (0.100) 0.286 0.099 0.100 0.038 0.013 

Locus 1490 : 
2 alleles
10.9% missing data
   4   (0.910) 0.987 0.937 0.910 0.921 0.991 
   1   (0.090) 0.013 0.063 0.090 0.079 0.009 

Locus 1491 : 
2 alleles
11.6% missing data
   1   (0.826) 0.923 0.834 0.826 0.842 0.976 
   4   (0.174) 0.077 0.166 0.174 0.158 0.024 

Locus 1492 : 
2 alleles
2.9% missing data
   4   (0.730) 0.854 0.737 0.730 0.727 0.899 
   2   (0.270) 0.146 0.263 0.270 0.273 0.101 

Locus 1493 : 
2 alleles
9.4% missing data
   1   (0.920) 0.988 0.957 0.920 0.929 0.990 
   3   (0.080) 0.012 0.043 0.080 0.071 0.010 

Locus 1494 : 
2 alleles
15.9% missing data
   4   (0.908) 0.925 0.919 0.909 0.950 0.984 
   2   (0.092) 0.075 0.081 0.091 0.050 0.016 

Locus 1495 : 
2 alleles
14.5% missing data
   1   (0.826) 0.934 0.857 0.826 0.835 0.787 
   3   (0.174) 0.066 0.143 0.174 0.165 0.213 

Locus 1496 : 
2 alleles
4.3% missing data
   3   (0.773) 0.775 0.756 0.773 0.821 0.934 
   1   (0.227) 0.225 0.244 0.227 0.179 0.066 

Locus 1497 : 
2 alleles
3.6% missing data
   2   (0.851) 0.980 0.930 0.852 0.746 0.977 
   4   (0.149) 0.020 0.070 0.148 0.254 0.023 

Locus 1498 : 
2 alleles
11.6% missing data
   2   (0.905) 0.935 0.908 0.905 0.951 0.982 
   4   (0.095) 0.065 0.092 0.095 0.049 0.018 

Locus 1499 : 
2 alleles
13.0% missing data
   4   (0.874) 0.899 0.812 0.874 0.946 0.974 
   2   (0.126) 0.101 0.188 0.126 0.054 0.026 

Locus 1500 : 
2 alleles
5.1% missing data
   1   (0.181) 0.059 0.111 0.181 0.225 0.047 
   3   (0.819) 0.941 0.889 0.819 0.775 0.953 

Locus 1501 : 
2 alleles
1.4% missing data
   1   (0.872) 0.937 0.903 0.872 0.887 0.976 
   2   (0.128) 0.063 0.097 0.128 0.113 0.024 

Locus 1502 : 
2 alleles
10.9% missing data
   4   (0.840) 0.872 0.820 0.840 0.892 0.971 
   1   (0.160) 0.128 0.180 0.160 0.108 0.029 

Locus 1503 : 
2 alleles
2.2% missing data
   1   (0.907) 0.946 0.905 0.907 0.956 0.985 
   3   (0.093) 0.054 0.095 0.093 0.044 0.015 

Locus 1504 : 
2 alleles
3.6% missing data
   1   (0.891) 0.989 0.929 0.890 0.878 0.990 
   3   (0.109) 0.011 0.071 0.110 0.122 0.010 

Locus 1505 : 
2 alleles
10.1% missing data
   1   (0.451) 0.574 0.373 0.451 0.514 0.191 
   4   (0.549) 0.426 0.627 0.549 0.486 0.809 

Locus 1506 : 
2 alleles
1.4% missing data
   1   (0.566) 0.171 0.476 0.566 0.688 0.725 
   4   (0.434) 0.829 0.524 0.434 0.312 0.275 

Locus 1507 : 
2 alleles
2.9% missing data
   4   (0.849) 0.953 0.839 0.849 0.868 0.982 
   3   (0.151) 0.047 0.161 0.151 0.132 0.018 

Locus 1508 : 
2 alleles
10.9% missing data
   1   (0.885) 0.965 0.849 0.885 0.937 0.978 
   3   (0.115) 0.035 0.151 0.115 0.063 0.022 

Locus 1509 : 
2 alleles
10.9% missing data
   1   (0.261) 0.349 0.266 0.260 0.217 0.273 
   3   (0.739) 0.651 0.734 0.740 0.783 0.727 

Locus 1510 : 
2 alleles
12.3% missing data
   4   (0.897) 0.957 0.875 0.897 0.949 0.874 
   3   (0.103) 0.043 0.125 0.103 0.051 0.126 

Locus 1511 : 
2 alleles
0.7% missing data
   1   (0.934) 0.997 0.987 0.933 0.853 0.995 
   2   (0.066) 0.003 0.013 0.067 0.147 0.005 

Locus 1512 : 
2 alleles
3.6% missing data
   2   (0.766) 0.454 0.773 0.766 0.832 0.961 
   3   (0.234) 0.546 0.227 0.234 0.168 0.039 

Locus 1513 : 
2 alleles
13.0% missing data
   4   (0.873) 0.983 0.932 0.873 0.821 0.985 
   2   (0.127) 0.017 0.068 0.127 0.179 0.015 

Locus 1514 : 
2 alleles
1.4% missing data
   2   (0.873) 0.966 0.865 0.873 0.900 0.979 
   3   (0.127) 0.034 0.135 0.127 0.100 0.021 

Locus 1515 : 
2 alleles
2.9% missing data
   4   (0.809) 0.833 0.844 0.809 0.855 0.546 
   2   (0.191) 0.167 0.156 0.191 0.145 0.454 

Locus 1516 : 
2 alleles
12.3% missing data
   4   (0.699) 0.881 0.707 0.699 0.659 0.950 
   1   (0.301) 0.119 0.293 0.301 0.341 0.050 

Locus 1517 : 
2 alleles
5.8% missing data
   1   (0.381) 0.129 0.313 0.381 0.468 0.061 
   4   (0.619) 0.871 0.687 0.619 0.532 0.939 

Locus 1518 : 
2 alleles
15.2% missing data
   4   (0.654) 0.900 0.629 0.653 0.622 0.948 
   2   (0.346) 0.100 0.371 0.347 0.378 0.052 

Locus 1519 : 
2 alleles
17.4% missing data
   2   (0.737) 0.919 0.751 0.737 0.728 0.741 
   4   (0.263) 0.081 0.249 0.263 0.272 0.259 

Locus 1520 : 
2 alleles
2.2% missing data
   1   (0.147) 0.079 0.165 0.147 0.096 0.049 
   3   (0.853) 0.921 0.835 0.853 0.904 0.951 

Locus 1521 : 
2 alleles
12.3% missing data
   1   (0.099) 0.033 0.063 0.100 0.073 0.086 
   3   (0.901) 0.967 0.937 0.900 0.927 0.914 

Locus 1522 : 
2 alleles
2.9% missing data
   2   (0.907) 0.992 0.946 0.907 0.917 0.978 
   3   (0.093) 0.008 0.054 0.093 0.083 0.022 

Locus 1523 : 
2 alleles
10.9% missing data
   2   (0.909) 0.984 0.956 0.909 0.889 0.990 
   4   (0.091) 0.016 0.044 0.091 0.111 0.010 

Locus 1524 : 
2 alleles
15.9% missing data
   4   (0.707) 0.802 0.754 0.706 0.692 0.723 
   2   (0.293) 0.198 0.246 0.294 0.308 0.277 

Locus 1525 : 
2 alleles
4.3% missing data
   4   (0.878) 0.984 0.876 0.878 0.906 0.967 
   1   (0.122) 0.016 0.124 0.122 0.094 0.033 

Locus 1526 : 
2 alleles
13.0% missing data
   2   (0.678) 0.944 0.815 0.678 0.487 0.756 
   4   (0.322) 0.056 0.185 0.322 0.513 0.244 

Locus 1527 : 
2 alleles
7.2% missing data
   3   (0.901) 0.985 0.937 0.901 0.936 0.242 
   1   (0.099) 0.015 0.063 0.099 0.064 0.758 

Locus 1528 : 
2 alleles
3.6% missing data
   1   (0.685) 0.787 0.548 0.685 0.787 0.942 
   4   (0.315) 0.213 0.452 0.315 0.213 0.058 

Locus 1529 : 
2 alleles
15.2% missing data
   4   (0.659) 0.691 0.663 0.659 0.688 0.643 
   2   (0.341) 0.309 0.337 0.341 0.312 0.357 

Locus 1530 : 
2 alleles
6.5% missing data
   2   (0.834) 0.959 0.813 0.834 0.860 0.974 
   4   (0.166) 0.041 0.187 0.166 0.140 0.026 

Locus 1531 : 
2 alleles
5.1% missing data
   1   (0.863) 0.936 0.912 0.863 0.895 0.357 
   3   (0.137) 0.064 0.088 0.137 0.105 0.643 

Locus 1532 : 
2 alleles
18.1% missing data
   1   (0.903) 0.954 0.889 0.903 0.952 0.982 
   3   (0.097) 0.046 0.111 0.097 0.048 0.018 

Locus 1533 : 
2 alleles
0.7% missing data
   2   (0.911) 0.993 0.974 0.911 0.838 0.992 
   4   (0.089) 0.007 0.026 0.089 0.162 0.008 

Locus 1534 : 
2 alleles
1.4% missing data
   2   (0.816) 0.874 0.787 0.816 0.895 0.392 
   4   (0.184) 0.126 0.213 0.184 0.105 0.608 

Locus 1535 : 
2 alleles
2.9% missing data
   4   (0.900) 0.989 0.960 0.900 0.841 0.986 
   2   (0.100) 0.011 0.040 0.100 0.159 0.014 

Locus 1536 : 
2 alleles
3.6% missing data
   4   (0.916) 0.971 0.915 0.916 0.962 0.967 
   3   (0.084) 0.029 0.085 0.084 0.038 0.033 

Locus 1537 : 
2 alleles
1.4% missing data
   2   (0.946) 0.997 0.989 0.946 0.908 0.996 
   1   (0.054) 0.003 0.011 0.054 0.092 0.004 

Locus 1538 : 
2 alleles
3.6% missing data
   2   (0.172) 0.072 0.209 0.172 0.122 0.063 
   3   (0.828) 0.928 0.791 0.828 0.878 0.937 

Locus 1539 : 
2 alleles
13.0% missing data
   1   (0.851) 0.917 0.852 0.851 0.916 0.332 
   3   (0.149) 0.083 0.148 0.149 0.084 0.668 

Locus 1540 : 
2 alleles
2.2% missing data
   2   (0.904) 0.959 0.869 0.904 0.961 0.988 
   4   (0.096) 0.041 0.131 0.096 0.039 0.012 

Locus 1541 : 
2 alleles
2.2% missing data
   1   (0.751) 0.892 0.762 0.752 0.778 0.443 
   4   (0.249) 0.108 0.238 0.248 0.222 0.557 

Locus 1542 : 
2 alleles
14.5% missing data
   2   (0.841) 0.729 0.809 0.840 0.917 0.975 
   4   (0.159) 0.271 0.191 0.160 0.083 0.025 

Locus 1543 : 
2 alleles
4.3% missing data
   3   (0.834) 0.950 0.857 0.833 0.850 0.944 
   1   (0.166) 0.050 0.143 0.167 0.150 0.056 

Locus 1544 : 
2 alleles
7.2% missing data
   1   (0.858) 0.893 0.835 0.858 0.924 0.946 
   3   (0.142) 0.107 0.165 0.142 0.076 0.054 

Locus 1545 : 
2 alleles
4.3% missing data
   1   (0.786) 0.810 0.794 0.786 0.844 0.435 
   2   (0.214) 0.190 0.206 0.214 0.156 0.565 

Locus 1546 : 
2 alleles
11.6% missing data
   4   (0.932) 0.996 0.984 0.932 0.870 0.994 
   2   (0.068) 0.004 0.016 0.068 0.130 0.006 

Locus 1547 : 
2 alleles
5.1% missing data
   4   (0.876) 0.872 0.891 0.876 0.929 0.975 
   1   (0.124) 0.128 0.109 0.124 0.071 0.025 

Locus 1548 : 
2 alleles
13.0% missing data
   1   (0.858) 0.933 0.881 0.858 0.887 0.981 
   2   (0.142) 0.067 0.119 0.142 0.113 0.019 

Locus 1549 : 
2 alleles
13.0% missing data
   1   (0.937) 0.996 0.985 0.937 0.890 0.969 
   4   (0.063) 0.004 0.015 0.063 0.110 0.031 

Locus 1550 : 
2 alleles
5.1% missing data
   2   (0.791) 0.958 0.819 0.791 0.763 0.973 
   3   (0.209) 0.042 0.181 0.209 0.237 0.027 

Locus 1551 : 
2 alleles
14.5% missing data
   1   (0.811) 0.577 0.678 0.811 0.930 0.978 
   3   (0.189) 0.423 0.322 0.189 0.070 0.022 

Locus 1552 : 
2 alleles
3.6% missing data
   1   (0.883) 0.972 0.873 0.883 0.918 0.951 
   3   (0.117) 0.028 0.127 0.117 0.082 0.049 

Locus 1553 : 
2 alleles
1.4% missing data
   4   (0.911) 0.944 0.855 0.911 0.967 0.985 
   2   (0.089) 0.056 0.145 0.089 0.033 0.015 

Locus 1554 : 
2 alleles
11.6% missing data
   1   (0.784) 0.906 0.737 0.784 0.881 0.184 
   3   (0.216) 0.094 0.263 0.216 0.119 0.816 

Locus 1555 : 
2 alleles
10.1% missing data
   2   (0.318) 0.139 0.320 0.319 0.336 0.052 
   4   (0.682) 0.861 0.680 0.681 0.664 0.948 

Locus 1556 : 
2 alleles
4.3% missing data
   3   (0.775) 0.915 0.725 0.775 0.820 0.966 
   1   (0.225) 0.085 0.275 0.225 0.180 0.034 

Locus 1557 : 
2 alleles
2.9% missing data
   2   (0.420) 0.134 0.441 0.420 0.484 0.073 
   3   (0.580) 0.866 0.559 0.580 0.516 0.927 

Locus 1558 : 
2 alleles
15.2% missing data
   4   (0.159) 0.036 0.210 0.159 0.102 0.144 
   2   (0.841) 0.964 0.790 0.841 0.898 0.856 

Locus 1559 : 
2 alleles
5.1% missing data
   1   (0.792) 0.631 0.820 0.792 0.849 0.622 
   4   (0.208) 0.369 0.180 0.208 0.151 0.378 

Locus 1560 : 
2 alleles
10.9% missing data
   1   (0.902) 0.979 0.912 0.902 0.931 0.915 
   4   (0.098) 0.021 0.088 0.098 0.069 0.085 

Locus 1561 : 
2 alleles
2.9% missing data
   3   (0.862) 0.898 0.803 0.862 0.934 0.974 
   1   (0.138) 0.102 0.197 0.138 0.066 0.026 

Locus 1562 : 
2 alleles
15.2% missing data
   2   (0.920) 0.966 0.953 0.920 0.943 0.988 
   4   (0.080) 0.034 0.047 0.080 0.057 0.012 

Locus 1563 : 
2 alleles
15.9% missing data
   1   (0.607) 0.702 0.574 0.606 0.635 0.943 
   4   (0.393) 0.298 0.426 0.394 0.365 0.057 

Locus 1564 : 
2 alleles
12.3% missing data
   2   (0.843) 0.356 0.707 0.843 0.967 0.164 
   4   (0.157) 0.644 0.293 0.157 0.033 0.836 

Locus 1565 : 
2 alleles
2.9% missing data
   3   (0.806) 0.918 0.802 0.806 0.830 0.942 
   1   (0.194) 0.082 0.198 0.194 0.170 0.058 

Locus 1566 : 
2 alleles
13.8% missing data
   2   (0.897) 0.943 0.871 0.897 0.946 0.985 
   4   (0.103) 0.057 0.129 0.103 0.054 0.015 

Locus 1567 : 
2 alleles
5.8% missing data
   2   (0.888) 0.970 0.902 0.889 0.911 0.984 
   4   (0.112) 0.030 0.098 0.111 0.089 0.016 

Locus 1568 : 
2 alleles
11.6% missing data
   1   (0.763) 0.792 0.737 0.762 0.820 0.964 
   3   (0.237) 0.208 0.263 0.238 0.180 0.036 

Locus 1569 : 
2 alleles
3.6% missing data
   2   (0.606) 0.757 0.591 0.606 0.627 0.144 
   4   (0.394) 0.243 0.409 0.394 0.373 0.856 

Locus 1570 : 
2 alleles
16.7% missing data
   1   (0.382) 0.166 0.365 0.382 0.412 0.272 
   4   (0.618) 0.834 0.635 0.618 0.588 0.728 

Locus 1571 : 
2 alleles
10.9% missing data
   3   (0.873) 0.957 0.857 0.873 0.912 0.952 
   2   (0.127) 0.043 0.143 0.127 0.088 0.048 

Locus 1572 : 
2 alleles
12.3% missing data
   1   (0.123) 0.059 0.097 0.124 0.087 0.114 
   3   (0.877) 0.941 0.903 0.876 0.913 0.886 

Locus 1573 : 
2 alleles
13.8% missing data
   1   (0.610) 0.680 0.546 0.610 0.631 0.944 
   3   (0.390) 0.320 0.454 0.390 0.369 0.056 

Locus 1574 : 
2 alleles
11.6% missing data
   2   (0.566) 0.898 0.568 0.566 0.495 0.927 
   4   (0.434) 0.102 0.432 0.434 0.505 0.073 

Locus 1575 : 
2 alleles
18.1% missing data
   3   (0.922) 0.327 0.859 0.922 0.990 0.909 
   1   (0.078) 0.673 0.141 0.078 0.010 0.091 

Locus 1576 : 
2 alleles
3.6% missing data
   3   (0.921) 0.990 0.966 0.921 0.921 0.987 
   1   (0.079) 0.010 0.034 0.079 0.079 0.013 

Locus 1577 : 
2 alleles
9.4% missing data
   2   (0.906) 0.984 0.922 0.906 0.924 0.989 
   4   (0.094) 0.016 0.078 0.094 0.076 0.011 

Locus 1578 : 
2 alleles
11.6% missing data
   1   (0.728) 0.610 0.757 0.729 0.730 0.959 
   3   (0.272) 0.390 0.243 0.271 0.270 0.041 

Locus 1579 : 
2 alleles
11.6% missing data
   3   (0.891) 0.976 0.896 0.891 0.956 0.290 
   1   (0.109) 0.024 0.104 0.109 0.044 0.710 

Locus 1580 : 
2 alleles
8.7% missing data
   2   (0.908) 0.984 0.927 0.908 0.927 0.989 
   4   (0.092) 0.016 0.073 0.092 0.073 0.011 

Locus 1581 : 
2 alleles
14.5% missing data
   2   (0.855) 0.635 0.894 0.855 0.905 0.753 
   4   (0.145) 0.365 0.106 0.145 0.095 0.247 

Locus 1582 : 
2 alleles
5.8% missing data
   4   (0.885) 0.874 0.876 0.885 0.940 0.983 
   1   (0.115) 0.126 0.124 0.115 0.060 0.017 

Locus 1583 : 
2 alleles
1.4% missing data
   2   (0.908) 0.975 0.946 0.908 0.915 0.988 
   3   (0.092) 0.025 0.054 0.092 0.085 0.012 

Locus 1584 : 
2 alleles
2.2% missing data
   1   (0.680) 0.739 0.750 0.680 0.628 0.746 
   2   (0.320) 0.261 0.250 0.320 0.372 0.254 

Locus 1585 : 
2 alleles
3.6% missing data
   1   (0.903) 0.949 0.887 0.903 0.956 0.983 
   3   (0.097) 0.051 0.113 0.097 0.044 0.017 

Locus 1586 : 
2 alleles
13.0% missing data
   2   (0.316) 0.109 0.252 0.316 0.386 0.046 
   3   (0.684) 0.891 0.748 0.684 0.614 0.954 

Locus 1587 : 
2 alleles
4.3% missing data
   3   (0.233) 0.127 0.196 0.233 0.216 0.703 
   4   (0.767) 0.873 0.804 0.767 0.784 0.297 

Locus 1588 : 
2 alleles
5.1% missing data
   1   (0.944) 0.997 0.988 0.944 0.907 0.996 
   3   (0.056) 0.003 0.012 0.056 0.093 0.004 

Locus 1589 : 
2 alleles
3.6% missing data
   3   (0.793) 0.949 0.809 0.793 0.816 0.307 
   2   (0.207) 0.051 0.191 0.207 0.184 0.693 

Locus 1590 : 
2 alleles
4.3% missing data
   4   (0.922) 0.974 0.948 0.922 0.952 0.987 
   2   (0.078) 0.026 0.052 0.078 0.048 0.013 

Locus 1591 : 
2 alleles
6.5% missing data
   1   (0.862) 0.954 0.809 0.862 0.945 0.251 
   4   (0.138) 0.046 0.191 0.138 0.055 0.749 

Locus 1592 : 
2 alleles
5.1% missing data
   4   (0.864) 0.932 0.896 0.863 0.888 0.982 
   2   (0.136) 0.068 0.104 0.137 0.112 0.018 

Locus 1593 : 
2 alleles
2.2% missing data
   3   (0.896) 0.989 0.955 0.896 0.902 0.326 
   1   (0.104) 0.011 0.045 0.104 0.098 0.674 

Locus 1594 : 
2 alleles
12.3% missing data
   2   (0.625) 0.834 0.648 0.625 0.597 0.308 
   4   (0.375) 0.166 0.352 0.375 0.403 0.692 

Locus 1595 : 
2 alleles
3.6% missing data
   2   (0.850) 0.977 0.902 0.849 0.831 0.982 
   3   (0.150) 0.023 0.098 0.151 0.169 0.018 

Locus 1596 : 
2 alleles
14.5% missing data
   2   (0.829) 0.955 0.893 0.829 0.840 0.124 
   4   (0.171) 0.045 0.107 0.171 0.160 0.876 

Locus 1597 : 
2 alleles
18.1% missing data
   2   (0.809) 0.695 0.828 0.809 0.887 0.120 
   3   (0.191) 0.305 0.172 0.191 0.113 0.880 

Locus 1598 : 
2 alleles
4.3% missing data
   1   (0.902) 0.982 0.956 0.902 0.919 0.466 
   3   (0.098) 0.018 0.044 0.098 0.081 0.534 

Locus 1599 : 
2 alleles
5.1% missing data
   1   (0.252) 0.194 0.287 0.252 0.207 0.033 
   3   (0.748) 0.806 0.713 0.748 0.793 0.967 

Locus 1600 : 
2 alleles
4.3% missing data
   1   (0.768) 0.931 0.801 0.767 0.814 0.263 
   3   (0.232) 0.069 0.199 0.233 0.186 0.737 

Locus 1601 : 
2 alleles
4.3% missing data
   2   (0.911) 0.957 0.872 0.912 0.966 0.962 
   3   (0.089) 0.043 0.128 0.088 0.034 0.038 

Locus 1602 : 
2 alleles
3.6% missing data
   1   (0.092) 0.012 0.045 0.092 0.063 0.708 
   3   (0.908) 0.988 0.955 0.908 0.937 0.292 

Locus 1603 : 
2 alleles
2.9% missing data
   1   (0.873) 0.950 0.841 0.873 0.930 0.973 
   3   (0.127) 0.050 0.159 0.127 0.070 0.027 

Locus 1604 : 
2 alleles
2.2% missing data
   1   (0.216) 0.061 0.184 0.216 0.257 0.040 
   3   (0.784) 0.939 0.816 0.784 0.743 0.960 

Locus 1605 : 
2 alleles
15.9% missing data
   4   (0.880) 0.989 0.958 0.881 0.763 0.989 
   2   (0.120) 0.011 0.042 0.119 0.237 0.011 

Locus 1606 : 
2 alleles
13.8% missing data
   2   (0.135) 0.209 0.215 0.135 0.043 0.490 
   3   (0.865) 0.791 0.785 0.865 0.957 0.510 

Locus 1607 : 
2 alleles
18.8% missing data
   2   (0.247) 0.304 0.229 0.247 0.195 0.496 
   4   (0.753) 0.696 0.771 0.753 0.805 0.504 

Locus 1608 : 
2 alleles
15.2% missing data
   2   (0.844) 0.778 0.814 0.844 0.927 0.599 
   4   (0.156) 0.222 0.186 0.156 0.073 0.401 

Locus 1609 : 
2 alleles
14.5% missing data
   4   (0.858) 0.925 0.893 0.858 0.876 0.871 
   2   (0.142) 0.075 0.107 0.142 0.124 0.129 

Locus 1610 : 
2 alleles
4.3% missing data
   1   (0.866) 0.952 0.884 0.866 0.923 0.170 
   4   (0.134) 0.048 0.116 0.134 0.077 0.830 

Locus 1611 : 
2 alleles
8.0% missing data
   4   (0.911) 0.988 0.918 0.911 0.941 0.989 
   2   (0.089) 0.012 0.082 0.089 0.059 0.011 

Locus 1612 : 
2 alleles
2.9% missing data
   1   (0.896) 0.943 0.886 0.896 0.943 0.985 
   3   (0.104) 0.057 0.114 0.104 0.057 0.015 

Locus 1613 : 
2 alleles
3.6% missing data
   1   (0.832) 0.928 0.840 0.832 0.857 0.969 
   3   (0.168) 0.072 0.160 0.168 0.143 0.031 

Locus 1614 : 
2 alleles
4.3% missing data
   3   (0.838) 0.925 0.868 0.838 0.861 0.977 
   1   (0.162) 0.075 0.132 0.162 0.139 0.023 

Locus 1615 : 
2 alleles
15.2% missing data
   1   (0.849) 0.980 0.891 0.848 0.824 0.956 
   2   (0.151) 0.020 0.109 0.152 0.176 0.044 

Locus 1616 : 
2 alleles
5.1% missing data
   1   (0.904) 0.966 0.913 0.904 0.936 0.954 
   3   (0.096) 0.034 0.087 0.096 0.064 0.046 

Locus 1617 : 
2 alleles
14.5% missing data
   3   (0.668) 0.556 0.614 0.668 0.744 0.577 
   1   (0.332) 0.444 0.386 0.332 0.256 0.423 

Locus 1618 : 
2 alleles
9.4% missing data
   2   (0.878) 0.965 0.854 0.878 0.927 0.964 
   1   (0.122) 0.035 0.146 0.122 0.073 0.036 

Locus 1619 : 
2 alleles
10.9% missing data
   1   (0.316) 0.200 0.386 0.317 0.252 0.118 
   3   (0.684) 0.800 0.614 0.683 0.748 0.882 

Locus 1620 : 
2 alleles
1.4% missing data
   1   (0.814) 0.943 0.801 0.815 0.825 0.973 
   4   (0.186) 0.057 0.199 0.185 0.175 0.027 

Locus 1621 : 
2 alleles
7.2% missing data
   1   (0.893) 0.962 0.862 0.893 0.939 0.985 
   3   (0.107) 0.038 0.138 0.107 0.061 0.015 

Locus 1622 : 
2 alleles
5.8% missing data
   1   (0.479) 0.399 0.514 0.479 0.470 0.583 
   4   (0.521) 0.601 0.486 0.521 0.530 0.417 

Locus 1623 : 
2 alleles
15.9% missing data
   1   (0.111) 0.012 0.070 0.111 0.126 0.083 
   3   (0.889) 0.988 0.930 0.889 0.874 0.917 

Locus 1624 : 
2 alleles
18.1% missing data
   4   (0.734) 0.936 0.760 0.733 0.685 0.962 
   2   (0.266) 0.064 0.240 0.267 0.315 0.038 

Locus 1625 : 
2 alleles
10.9% missing data
   1   (0.132) 0.027 0.090 0.132 0.142 0.035 
   3   (0.868) 0.973 0.910 0.868 0.858 0.965 

Locus 1626 : 
2 alleles
3.6% missing data
   4   (0.885) 0.884 0.750 0.885 0.971 0.700 
   3   (0.115) 0.116 0.250 0.115 0.029 0.300 

Locus 1627 : 
2 alleles
2.9% missing data
   2   (0.876) 0.974 0.899 0.876 0.896 0.980 
   4   (0.124) 0.026 0.101 0.124 0.104 0.020 

Locus 1628 : 
2 alleles
10.9% missing data
   4   (0.876) 0.932 0.808 0.876 0.953 0.775 
   2   (0.124) 0.068 0.192 0.124 0.047 0.225 

Locus 1629 : 
2 alleles
0.7% missing data
   1   (0.882) 0.967 0.913 0.882 0.924 0.316 
   3   (0.118) 0.033 0.087 0.118 0.076 0.684 

Locus 1630 : 
2 alleles
4.3% missing data
   2   (0.640) 0.734 0.691 0.640 0.606 0.742 
   4   (0.360) 0.266 0.309 0.360 0.394 0.258 

Locus 1631 : 
2 alleles
5.1% missing data
   3   (0.767) 0.866 0.879 0.767 0.695 0.209 
   1   (0.233) 0.134 0.121 0.233 0.305 0.791 

Locus 1632 : 
2 alleles
3.6% missing data
   1   (0.784) 0.911 0.820 0.784 0.751 0.970 
   3   (0.216) 0.089 0.180 0.216 0.249 0.030 

Locus 1633 : 
2 alleles
4.3% missing data
   1   (0.302) 0.141 0.309 0.302 0.260 0.691 
   3   (0.698) 0.859 0.691 0.698 0.740 0.309 

Locus 1634 : 
2 alleles
15.2% missing data
   2   (0.455) 0.240 0.379 0.455 0.523 0.656 
   4   (0.545) 0.760 0.621 0.545 0.477 0.344 

Locus 1635 : 
2 alleles
10.1% missing data
   3   (0.847) 0.909 0.792 0.847 0.917 0.977 
   2   (0.153) 0.091 0.208 0.153 0.083 0.023 

Locus 1636 : 
2 alleles
2.9% missing data
   1   (0.835) 0.804 0.757 0.835 0.919 0.974 
   3   (0.165) 0.196 0.243 0.165 0.081 0.026 

Locus 1637 : 
2 alleles
6.5% missing data
   1   (0.738) 0.918 0.759 0.739 0.716 0.636 
   2   (0.262) 0.082 0.241 0.261 0.284 0.364 

Locus 1638 : 
2 alleles
9.4% missing data
   3   (0.932) 0.993 0.974 0.932 0.925 0.990 
   4   (0.068) 0.007 0.026 0.068 0.075 0.010 

Locus 1639 : 
2 alleles
2.9% missing data
   1   (0.900) 0.975 0.931 0.900 0.907 0.987 
   3   (0.100) 0.025 0.069 0.100 0.093 0.013 

Locus 1640 : 
2 alleles
7.2% missing data
   1   (0.779) 0.834 0.719 0.779 0.851 0.962 
   4   (0.221) 0.166 0.281 0.221 0.149 0.038 

Locus 1641 : 
2 alleles
3.6% missing data
   2   (0.711) 0.864 0.687 0.711 0.764 0.407 
   4   (0.289) 0.136 0.313 0.289 0.236 0.593 

Locus 1642 : 
2 alleles
13.0% missing data
   4   (0.720) 0.826 0.705 0.720 0.731 0.939 
   3   (0.280) 0.174 0.295 0.280 0.269 0.061 

Locus 1643 : 
2 alleles
4.3% missing data
   2   (0.913) 0.984 0.955 0.913 0.914 0.945 
   4   (0.087) 0.016 0.045 0.087 0.086 0.055 

Locus 1644 : 
2 alleles
3.6% missing data
   2   (0.480) 0.503 0.488 0.480 0.492 0.061 
   4   (0.520) 0.497 0.512 0.520 0.508 0.939 

Locus 1645 : 
2 alleles
3.6% missing data
   1   (0.837) 0.904 0.875 0.837 0.845 0.945 
   2   (0.163) 0.096 0.125 0.163 0.155 0.055 

Locus 1646 : 
2 alleles
8.0% missing data
   1   (0.107) 0.018 0.102 0.107 0.074 0.036 
   2   (0.893) 0.982 0.898 0.893 0.926 0.964 

Locus 1647 : 
2 alleles
9.4% missing data
   1   (0.700) 0.866 0.653 0.700 0.721 0.885 
   3   (0.300) 0.134 0.347 0.300 0.279 0.115 

Locus 1648 : 
2 alleles
4.3% missing data
   2   (0.917) 0.992 0.962 0.917 0.912 0.991 
   4   (0.083) 0.008 0.038 0.083 0.088 0.009 

Locus 1649 : 
2 alleles
15.2% missing data
   4   (0.880) 0.980 0.916 0.879 0.878 0.985 
   2   (0.120) 0.020 0.084 0.121 0.122 0.015 

Locus 1650 : 
2 alleles
6.5% missing data
   4   (0.223) 0.063 0.229 0.223 0.220 0.037 
   2   (0.777) 0.937 0.771 0.777 0.780 0.963 

Locus 1651 : 
2 alleles
0.7% missing data
   1   (0.767) 0.805 0.782 0.767 0.774 0.964 
   4   (0.233) 0.195 0.218 0.233 0.226 0.036 

Locus 1652 : 
2 alleles
1.4% missing data
   3   (0.908) 0.986 0.894 0.907 0.952 0.985 
   2   (0.092) 0.014 0.106 0.093 0.048 0.015 

Locus 1653 : 
2 alleles
5.1% missing data
   3   (0.580) 0.420 0.493 0.580 0.707 0.185 
   1   (0.420) 0.580 0.507 0.420 0.293 0.815 

Locus 1654 : 
2 alleles
15.2% missing data
   3   (0.768) 0.821 0.741 0.768 0.827 0.739 
   1   (0.232) 0.179 0.259 0.232 0.173 0.261 

Locus 1655 : 
2 alleles
2.9% missing data
   4   (0.887) 0.985 0.921 0.887 0.890 0.939 
   3   (0.113) 0.015 0.079 0.113 0.110 0.061 

Locus 1656 : 
2 alleles
2.9% missing data
   2   (0.907) 0.553 0.918 0.907 0.970 0.986 
   3   (0.093) 0.447 0.082 0.093 0.030 0.014 

Locus 1657 : 
2 alleles
10.1% missing data
   2   (0.910) 0.991 0.968 0.911 0.851 0.984 
   4   (0.090) 0.009 0.032 0.089 0.149 0.016 

Locus 1658 : 
2 alleles
4.3% missing data
   3   (0.916) 0.922 0.925 0.916 0.973 0.436 
   1   (0.084) 0.078 0.075 0.084 0.027 0.564 

Locus 1659 : 
2 alleles
13.8% missing data
   2   (0.903) 0.986 0.917 0.903 0.924 0.988 
   4   (0.097) 0.014 0.083 0.097 0.076 0.012 

Locus 1660 : 
2 alleles
13.8% missing data
   3   (0.222) 0.052 0.179 0.222 0.272 0.033 
   1   (0.778) 0.948 0.821 0.778 0.728 0.967 

Locus 1661 : 
2 alleles
5.1% missing data
   2   (0.151) 0.076 0.143 0.152 0.107 0.019 
   4   (0.849) 0.924 0.857 0.848 0.893 0.981 

Locus 1662 : 
2 alleles
2.9% missing data
   4   (0.811) 0.890 0.676 0.812 0.900 0.974 
   2   (0.189) 0.110 0.324 0.188 0.100 0.026 

Locus 1663 : 
2 alleles
1.4% missing data
   4   (0.892) 0.938 0.843 0.892 0.954 0.979 
   2   (0.108) 0.062 0.157 0.108 0.046 0.021 

Locus 1664 : 
2 alleles
2.2% missing data
   3   (0.913) 0.989 0.950 0.913 0.914 0.989 
   1   (0.087) 0.011 0.050 0.087 0.086 0.011 

Locus 1665 : 
2 alleles
5.8% missing data
   2   (0.709) 0.721 0.657 0.709 0.780 0.442 
   4   (0.291) 0.279 0.343 0.291 0.220 0.558 

Locus 1666 : 
2 alleles
3.6% missing data
   3   (0.879) 0.951 0.903 0.879 0.901 0.974 
   4   (0.121) 0.049 0.097 0.121 0.099 0.026 

Locus 1667 : 
2 alleles
4.3% missing data
   2   (0.912) 0.950 0.900 0.912 0.961 0.925 
   4   (0.088) 0.050 0.100 0.088 0.039 0.075 

Locus 1668 : 
2 alleles
3.6% missing data
   1   (0.909) 0.988 0.933 0.909 0.921 0.989 
   4   (0.091) 0.012 0.067 0.091 0.079 0.011 

Locus 1669 : 
2 alleles
2.2% missing data
   4   (0.900) 0.967 0.912 0.900 0.931 0.987 
   1   (0.100) 0.033 0.088 0.100 0.069 0.013 

Locus 1670 : 
2 alleles
5.8% missing data
   2   (0.506) 0.219 0.440 0.506 0.624 0.090 
   4   (0.494) 0.781 0.560 0.494 0.376 0.910 

Locus 1671 : 
2 alleles
13.8% missing data
   2   (0.922) 0.991 0.969 0.922 0.902 0.990 
   4   (0.078) 0.009 0.031 0.078 0.098 0.010 

Locus 1672 : 
2 alleles
1.4% missing data
   2   (0.673) 0.916 0.611 0.674 0.706 0.290 
   4   (0.327) 0.084 0.389 0.326 0.294 0.710 

Locus 1673 : 
2 alleles
2.2% missing data
   1   (0.667) 0.898 0.719 0.666 0.605 0.948 
   3   (0.333) 0.102 0.281 0.334 0.395 0.052 

Locus 1674 : 
2 alleles
10.9% missing data
   4   (0.909) 0.963 0.893 0.909 0.956 0.983 
   2   (0.091) 0.037 0.107 0.091 0.044 0.017 

Locus 1675 : 
2 alleles
7.2% missing data
   2   (0.603) 0.485 0.684 0.603 0.610 0.257 
   4   (0.397) 0.515 0.316 0.397 0.390 0.743 

Locus 1676 : 
2 alleles
14.5% missing data
   3   (0.355) 0.097 0.281 0.354 0.429 0.838 
   4   (0.645) 0.903 0.719 0.646 0.571 0.162 

Locus 1677 : 
2 alleles
6.5% missing data
   1   (0.858) 0.932 0.812 0.858 0.929 0.978 
   3   (0.142) 0.068 0.188 0.142 0.071 0.022 

Locus 1678 : 
2 alleles
10.1% missing data
   3   (0.743) 0.378 0.756 0.743 0.824 0.702 
   1   (0.257) 0.622 0.244 0.257 0.176 0.298 

Locus 1679 : 
2 alleles
2.9% missing data
   3   (0.953) 0.692 0.930 0.953 0.995 0.994 
   4   (0.047) 0.308 0.070 0.047 0.005 0.006 

Locus 1680 : 
2 alleles
2.9% missing data
   3   (0.891) 0.965 0.910 0.891 0.913 0.984 
   1   (0.109) 0.035 0.090 0.109 0.087 0.016 

Locus 1681 : 
2 alleles
10.9% missing data
   4   (0.947) 0.997 0.987 0.947 0.932 0.996 
   2   (0.053) 0.003 0.013 0.053 0.068 0.004 

Locus 1682 : 
2 alleles
3.6% missing data
   3   (0.947) 0.997 0.989 0.947 0.913 0.996 
   2   (0.053) 0.003 0.011 0.053 0.087 0.004 

Locus 1683 : 
2 alleles
0.7% missing data
   3   (0.946) 0.997 0.989 0.946 0.901 0.996 
   1   (0.054) 0.003 0.011 0.054 0.099 0.004 

Locus 1684 : 
2 alleles
5.1% missing data
   1   (0.915) 0.942 0.867 0.915 0.972 0.986 
   4   (0.085) 0.058 0.133 0.085 0.028 0.014 

Locus 1685 : 
2 alleles
15.9% missing data
   1   (0.923) 0.982 0.925 0.923 0.961 0.985 
   3   (0.077) 0.018 0.075 0.077 0.039 0.015 

Locus 1686 : 
2 alleles
13.0% missing data
   3   (0.904) 0.977 0.949 0.904 0.931 0.426 
   1   (0.096) 0.023 0.051 0.096 0.069 0.574 

Locus 1687 : 
2 alleles
3.6% missing data
   1   (0.884) 0.951 0.850 0.885 0.953 0.427 
   3   (0.116) 0.049 0.150 0.115 0.047 0.573 

Locus 1688 : 
2 alleles
1.4% missing data
   1   (0.914) 0.966 0.865 0.914 0.968 0.984 
   2   (0.086) 0.034 0.135 0.086 0.032 0.016 

Locus 1689 : 
2 alleles
7.2% missing data
   3   (0.762) 0.872 0.723 0.762 0.836 0.339 
   4   (0.238) 0.128 0.277 0.238 0.164 0.661 

Locus 1690 : 
2 alleles
3.6% missing data
   1   (0.880) 0.981 0.905 0.880 0.884 0.977 
   3   (0.120) 0.019 0.095 0.120 0.116 0.023 

Locus 1691 : 
2 alleles
5.8% missing data
   3   (0.845) 0.946 0.893 0.845 0.822 0.977 
   1   (0.155) 0.054 0.107 0.155 0.178 0.023 

Locus 1692 : 
2 alleles
3.6% missing data
   4   (0.925) 0.993 0.974 0.925 0.894 0.985 
   3   (0.075) 0.007 0.026 0.075 0.106 0.015 

Locus 1693 : 
2 alleles
10.9% missing data
   3   (0.905) 0.981 0.927 0.905 0.926 0.984 
   4   (0.095) 0.019 0.073 0.095 0.074 0.016 

Locus 1694 : 
2 alleles
6.5% missing data
   1   (0.890) 0.970 0.937 0.890 0.931 0.459 
   3   (0.110) 0.030 0.063 0.110 0.069 0.541 

Locus 1695 : 
2 alleles
5.8% missing data
   1   (0.872) 0.973 0.880 0.872 0.892 0.961 
   3   (0.128) 0.027 0.120 0.128 0.108 0.039 

Locus 1696 : 
2 alleles
2.9% missing data
   4   (0.916) 0.980 0.872 0.916 0.968 0.989 
   2   (0.084) 0.020 0.128 0.084 0.032 0.011 

Locus 1697 : 
2 alleles
5.1% missing data
   2   (0.148) 0.035 0.143 0.148 0.136 0.019 
   3   (0.852) 0.965 0.857 0.852 0.864 0.981 

Locus 1698 : 
2 alleles
10.9% missing data
   1   (0.732) 0.826 0.815 0.732 0.714 0.387 
   3   (0.268) 0.174 0.185 0.268 0.286 0.613 

Locus 1699 : 
2 alleles
11.6% missing data
   1   (0.861) 0.959 0.899 0.860 0.864 0.976 
   3   (0.139) 0.041 0.101 0.140 0.136 0.024 

Locus 1700 : 
2 alleles
1.4% missing data
   3   (0.923) 0.993 0.975 0.923 0.888 0.993 
   1   (0.077) 0.007 0.025 0.077 0.112 0.007 

Locus 1701 : 
2 alleles
9.4% missing data
   3   (0.913) 0.817 0.916 0.914 0.978 0.306 
   1   (0.087) 0.183 0.084 0.086 0.022 0.694 

Locus 1702 : 
2 alleles
4.3% missing data
   4   (0.623) 0.738 0.581 0.623 0.688 0.371 
   1   (0.377) 0.262 0.419 0.377 0.312 0.629 

Locus 1703 : 
2 alleles
18.1% missing data
   4   (0.754) 0.962 0.776 0.754 0.696 0.907 
   2   (0.246) 0.038 0.224 0.246 0.304 0.093 

Locus 1704 : 
2 alleles
13.0% missing data
   2   (0.888) 0.971 0.908 0.888 0.920 0.986 
   4   (0.112) 0.029 0.092 0.112 0.080 0.014 

Locus 1705 : 
2 alleles
1.4% missing data
   3   (0.903) 0.946 0.897 0.903 0.949 0.982 
   4   (0.097) 0.054 0.103 0.097 0.051 0.018 

Locus 1706 : 
2 alleles
10.1% missing data
   2   (0.899) 0.982 0.937 0.899 0.931 0.308 
   4   (0.101) 0.018 0.063 0.101 0.069 0.692 

Locus 1707 : 
2 alleles
11.6% missing data
   4   (0.799) 0.904 0.790 0.799 0.829 0.971 
   3   (0.201) 0.096 0.210 0.201 0.171 0.029 

Locus 1708 : 
2 alleles
4.3% missing data
   4   (0.845) 0.969 0.804 0.845 0.881 0.937 
   3   (0.155) 0.031 0.196 0.155 0.119 0.063 

Locus 1709 : 
2 alleles
7.2% missing data
   3   (0.916) 0.990 0.948 0.916 0.930 0.982 
   1   (0.084) 0.010 0.052 0.084 0.070 0.018 

Locus 1710 : 
2 alleles
4.3% missing data
   1   (0.884) 0.985 0.928 0.884 0.872 0.985 
   3   (0.116) 0.015 0.072 0.116 0.128 0.015 

Locus 1711 : 
2 alleles
2.9% missing data
   2   (0.806) 0.946 0.754 0.806 0.847 0.974 
   4   (0.194) 0.054 0.246 0.194 0.153 0.026 

Locus 1712 : 
2 alleles
1.4% missing data
   1   (0.762) 0.834 0.668 0.762 0.831 0.962 
   3   (0.238) 0.166 0.332 0.238 0.169 0.038 

Locus 1713 : 
2 alleles
14.5% missing data
   3   (0.860) 0.601 0.794 0.861 0.954 0.696 
   4   (0.140) 0.399 0.206 0.139 0.046 0.304 

Locus 1714 : 
2 alleles
5.8% missing data
   2   (0.573) 0.810 0.585 0.573 0.556 0.296 
   4   (0.427) 0.190 0.415 0.427 0.444 0.704 

Locus 1715 : 
2 alleles
13.8% missing data
   3   (0.899) 0.954 0.897 0.899 0.940 0.983 
   2   (0.101) 0.046 0.103 0.101 0.060 0.017 

Locus 1716 : 
2 alleles
5.1% missing data
   1   (0.862) 0.901 0.870 0.862 0.902 0.975 
   3   (0.138) 0.099 0.130 0.138 0.098 0.025 

Locus 1717 : 
2 alleles
2.9% missing data
   3   (0.761) 0.608 0.760 0.760 0.835 0.609 
   1   (0.239) 0.392 0.240 0.240 0.165 0.391 

Locus 1718 : 
2 alleles
5.1% missing data
   2   (0.861) 0.953 0.828 0.860 0.919 0.953 
   4   (0.139) 0.047 0.172 0.140 0.081 0.047 

Locus 1719 : 
2 alleles
2.9% missing data
   1   (0.915) 0.992 0.960 0.914 0.910 0.991 
   3   (0.085) 0.008 0.040 0.086 0.090 0.009 

Locus 1720 : 
2 alleles
11.6% missing data
   2   (0.909) 0.970 0.939 0.909 0.937 0.986 
   3   (0.091) 0.030 0.061 0.091 0.063 0.014 

Locus 1721 : 
2 alleles
2.9% missing data
   1   (0.895) 0.972 0.891 0.895 0.938 0.982 
   3   (0.105) 0.028 0.109 0.105 0.062 0.018 

Locus 1722 : 
2 alleles
3.6% missing data
   2   (0.868) 0.947 0.918 0.868 0.864 0.980 
   1   (0.132) 0.053 0.082 0.132 0.136 0.020 

Locus 1723 : 
2 alleles
2.2% missing data
   1   (0.110) 0.022 0.075 0.110 0.103 0.015 
   2   (0.890) 0.978 0.925 0.890 0.897 0.985 

Locus 1724 : 
2 alleles
15.2% missing data
   2   (0.447) 0.406 0.470 0.447 0.401 0.817 
   4   (0.553) 0.594 0.530 0.553 0.599 0.183 

Locus 1725 : 
2 alleles
1.4% missing data
   3   (0.888) 0.657 0.870 0.888 0.968 0.652 
   4   (0.112) 0.343 0.130 0.112 0.032 0.348 

Locus 1726 : 
2 alleles
5.1% missing data
   4   (0.907) 0.972 0.907 0.907 0.942 0.984 
   2   (0.093) 0.028 0.093 0.093 0.058 0.016 

Locus 1727 : 
2 alleles
8.0% missing data
   2   (0.855) 0.958 0.907 0.855 0.888 0.307 
   3   (0.145) 0.042 0.093 0.145 0.112 0.693 

Locus 1728 : 
2 alleles
10.1% missing data
   3   (0.793) 0.941 0.866 0.793 0.767 0.334 
   1   (0.207) 0.059 0.134 0.207 0.233 0.666 

Locus 1729 : 
2 alleles
13.8% missing data
   1   (0.862) 0.876 0.850 0.862 0.919 0.917 
   4   (0.138) 0.124 0.150 0.138 0.081 0.083 

Locus 1730 : 
2 alleles
4.3% missing data
   3   (0.867) 0.935 0.885 0.867 0.906 0.984 
   4   (0.133) 0.065 0.115 0.133 0.094 0.016 

Locus 1731 : 
2 alleles
15.2% missing data
   3   (0.711) 0.713 0.775 0.712 0.683 0.749 
   1   (0.289) 0.287 0.225 0.288 0.317 0.251 

Locus 1732 : 
2 alleles
4.3% missing data
   1   (0.908) 0.939 0.919 0.908 0.957 0.967 
   3   (0.092) 0.061 0.081 0.092 0.043 0.033 

Locus 1733 : 
2 alleles
3.6% missing data
   2   (0.781) 0.942 0.770 0.781 0.786 0.957 
   4   (0.219) 0.058 0.230 0.219 0.214 0.043 

Locus 1734 : 
2 alleles
3.6% missing data
   1   (0.147) 0.030 0.137 0.147 0.142 0.020 
   3   (0.853) 0.970 0.863 0.853 0.858 0.980 

Locus 1735 : 
2 alleles
14.5% missing data
   4   (0.542) 0.580 0.598 0.542 0.468 0.828 
   1   (0.458) 0.420 0.402 0.458 0.532 0.172 

Locus 1736 : 
2 alleles
7.2% missing data
   1   (0.832) 0.970 0.859 0.832 0.852 0.401 
   2   (0.168) 0.030 0.141 0.168 0.148 0.599 

Locus 1737 : 
2 alleles
15.2% missing data
   4   (0.499) 0.800 0.471 0.499 0.464 0.586 
   2   (0.501) 0.200 0.529 0.501 0.536 0.414 

Locus 1738 : 
2 alleles
5.1% missing data
   1   (0.902) 0.968 0.896 0.902 0.940 0.983 
   3   (0.098) 0.032 0.104 0.098 0.060 0.017 

Locus 1739 : 
2 alleles
2.2% missing data
   2   (0.921) 0.985 0.954 0.921 0.941 0.988 
   4   (0.079) 0.015 0.046 0.079 0.059 0.012 

Locus 1740 : 
2 alleles
3.6% missing data
   2   (0.911) 0.947 0.927 0.911 0.950 0.966 
   4   (0.089) 0.053 0.073 0.089 0.050 0.034 

Locus 1741 : 
2 alleles
16.7% missing data
   4   (0.845) 0.968 0.866 0.845 0.855 0.981 
   2   (0.155) 0.032 0.134 0.155 0.145 0.019 

Locus 1742 : 
2 alleles
10.9% missing data
   2   (0.875) 0.872 0.852 0.875 0.935 0.978 
   4   (0.125) 0.128 0.148 0.125 0.065 0.022 

Locus 1743 : 
2 alleles
1.4% missing data
   3   (0.900) 0.984 0.865 0.900 0.951 0.987 
   2   (0.100) 0.016 0.135 0.100 0.049 0.013 

Locus 1744 : 
2 alleles
3.6% missing data
   4   (0.089) 0.014 0.048 0.089 0.092 0.026 
   2   (0.911) 0.986 0.952 0.911 0.908 0.974 

Locus 1745 : 
2 alleles
3.6% missing data
   2   (0.921) 0.859 0.925 0.921 0.969 0.985 
   4   (0.079) 0.141 0.075 0.079 0.031 0.015 

Locus 1746 : 
2 alleles
10.1% missing data
   4   (0.916) 0.955 0.886 0.917 0.969 0.984 
   2   (0.084) 0.045 0.114 0.083 0.031 0.016 

Locus 1747 : 
2 alleles
2.9% missing data
   1   (0.747) 0.900 0.726 0.747 0.749 0.961 
   4   (0.253) 0.100 0.274 0.253 0.251 0.039 

Locus 1748 : 
2 alleles
6.5% missing data
   1   (0.825) 0.957 0.847 0.825 0.817 0.979 
   3   (0.175) 0.043 0.153 0.175 0.183 0.021 

Locus 1749 : 
2 alleles
3.6% missing data
   3   (0.893) 0.973 0.906 0.893 0.917 0.975 
   1   (0.107) 0.027 0.094 0.107 0.083 0.025 

Locus 1750 : 
2 alleles
5.8% missing data
   1   (0.915) 0.971 0.933 0.915 0.950 0.977 
   3   (0.085) 0.029 0.067 0.085 0.050 0.023 

Locus 1751 : 
2 alleles
4.3% missing data
   1   (0.615) 0.448 0.673 0.615 0.595 0.868 
   4   (0.385) 0.552 0.327 0.385 0.405 0.132 

Locus 1752 : 
2 alleles
3.6% missing data
   1   (0.869) 0.968 0.847 0.869 0.945 0.182 
   3   (0.131) 0.032 0.153 0.131 0.055 0.818 

Locus 1753 : 
2 alleles
11.6% missing data
   1   (0.506) 0.874 0.612 0.506 0.359 0.304 
   3   (0.494) 0.126 0.388 0.494 0.641 0.696 

Locus 1754 : 
2 alleles
15.2% missing data
   1   (0.464) 0.342 0.489 0.464 0.477 0.071 
   4   (0.536) 0.658 0.511 0.536 0.523 0.929 

Locus 1755 : 
2 alleles
8.7% missing data
   2   (0.650) 0.546 0.664 0.650 0.654 0.883 
   4   (0.350) 0.454 0.336 0.350 0.346 0.117 

Locus 1756 : 
2 alleles
3.6% missing data
   2   (0.744) 0.631 0.656 0.744 0.838 0.916 
   4   (0.256) 0.369 0.344 0.256 0.162 0.084 

Locus 1757 : 
2 alleles
10.9% missing data
   3   (0.910) 0.976 0.945 0.910 0.921 0.982 
   2   (0.090) 0.024 0.055 0.090 0.079 0.018 

Locus 1758 : 
2 alleles
1.4% missing data
   4   (0.844) 0.930 0.840 0.844 0.878 0.978 
   1   (0.156) 0.070 0.160 0.156 0.122 0.022 

Locus 1759 : 
2 alleles
10.1% missing data
   4   (0.807) 0.949 0.839 0.807 0.825 0.302 
   2   (0.193) 0.051 0.161 0.193 0.175 0.698 

Locus 1760 : 
2 alleles
13.0% missing data
   2   (0.645) 0.803 0.657 0.645 0.643 0.444 
   3   (0.355) 0.197 0.343 0.355 0.357 0.556 

Locus 1761 : 
2 alleles
13.0% missing data
   4   (0.791) 0.895 0.742 0.791 0.832 0.926 
   2   (0.209) 0.105 0.258 0.209 0.168 0.074 

Locus 1762 : 
2 alleles
2.2% missing data
   3   (0.742) 0.734 0.767 0.742 0.797 0.230 
   1   (0.258) 0.266 0.233 0.258 0.203 0.770 

Locus 1763 : 
2 alleles
5.1% missing data
   2   (0.360) 0.346 0.365 0.360 0.332 0.531 
   1   (0.640) 0.654 0.635 0.640 0.668 0.469 

Locus 1764 : 
2 alleles
2.2% missing data
   3   (0.864) 0.946 0.866 0.864 0.893 0.971 
   1   (0.136) 0.054 0.134 0.136 0.107 0.029 

Locus 1765 : 
2 alleles
5.1% missing data
   3   (0.696) 0.832 0.665 0.696 0.714 0.942 
   1   (0.304) 0.168 0.335 0.304 0.286 0.058 

Locus 1766 : 
2 alleles
2.2% missing data
   3   (0.610) 0.875 0.628 0.610 0.594 0.164 
   4   (0.390) 0.125 0.372 0.390 0.406 0.836 

Locus 1767 : 
2 alleles
11.6% missing data
   2   (0.875) 0.974 0.880 0.875 0.905 0.848 
   4   (0.125) 0.026 0.120 0.125 0.095 0.152 

Locus 1768 : 
2 alleles
2.2% missing data
   4   (0.891) 0.956 0.904 0.891 0.930 0.980 
   2   (0.109) 0.044 0.096 0.109 0.070 0.020 

Locus 1769 : 
2 alleles
2.9% missing data
   2   (0.908) 0.987 0.965 0.908 0.916 0.524 
   3   (0.092) 0.013 0.035 0.092 0.084 0.476 

Locus 1770 : 
2 alleles
6.5% missing data
   4   (0.900) 0.988 0.943 0.900 0.886 0.985 
   2   (0.100) 0.012 0.057 0.100 0.114 0.015 

Locus 1771 : 
2 alleles
10.1% missing data
   1   (0.131) 0.051 0.154 0.131 0.089 0.022 
   4   (0.869) 0.949 0.846 0.869 0.911 0.978 

Locus 1772 : 
2 alleles
3.6% missing data
   2   (0.912) 0.990 0.960 0.912 0.891 0.990 
   3   (0.088) 0.010 0.040 0.088 0.109 0.010 

Locus 1773 : 
2 alleles
1.4% missing data
   1   (0.852) 0.958 0.809 0.852 0.929 0.337 
   3   (0.148) 0.042 0.191 0.148 0.071 0.663 

Locus 1774 : 
2 alleles
5.8% missing data
   4   (0.928) 0.993 0.975 0.928 0.915 0.984 
   3   (0.072) 0.007 0.025 0.072 0.085 0.016 

Locus 1775 : 
2 alleles
4.3% missing data
   1   (0.542) 0.414 0.564 0.542 0.514 0.944 
   4   (0.458) 0.586 0.436 0.458 0.486 0.056 

Locus 1776 : 
2 alleles
2.9% missing data
   1   (0.910) 0.983 0.940 0.910 0.920 0.991 
   3   (0.090) 0.017 0.060 0.090 0.080 0.009 

Locus 1777 : 
2 alleles
5.1% missing data
   3   (0.909) 0.981 0.930 0.909 0.928 0.982 
   2   (0.091) 0.019 0.070 0.091 0.072 0.018 

Locus 1778 : 
2 alleles
2.2% missing data
   3   (0.931) 0.994 0.976 0.931 0.911 0.991 
   2   (0.069) 0.006 0.024 0.069 0.089 0.009 

Locus 1779 : 
2 alleles
11.6% missing data
   3   (0.859) 0.930 0.797 0.859 0.928 0.971 
   1   (0.141) 0.070 0.203 0.141 0.072 0.029 

Locus 1780 : 
2 alleles
4.3% missing data
   4   (0.896) 0.973 0.907 0.895 0.937 0.972 
   2   (0.104) 0.027 0.093 0.105 0.063 0.028 

Locus 1781 : 
2 alleles
9.4% missing data
   3   (0.478) 0.677 0.504 0.477 0.437 0.368 
   1   (0.522) 0.323 0.496 0.523 0.563 0.632 

Locus 1782 : 
2 alleles
1.4% missing data
   4   (0.928) 0.993 0.976 0.928 0.906 0.993 
   1   (0.072) 0.007 0.024 0.072 0.094 0.007 

Locus 1783 : 
2 alleles
2.9% missing data
   4   (0.904) 0.970 0.910 0.904 0.968 0.117 
   2   (0.096) 0.030 0.090 0.096 0.032 0.883 

Locus 1784 : 
2 alleles
7.2% missing data
   1   (0.629) 0.814 0.569 0.629 0.650 0.932 
   3   (0.371) 0.186 0.431 0.371 0.350 0.068 

Locus 1785 : 
2 alleles
13.8% missing data
   4   (0.544) 0.763 0.601 0.544 0.469 0.830 
   3   (0.456) 0.237 0.399 0.456 0.531 0.170 

Locus 1786 : 
2 alleles
3.6% missing data
   4   (0.236) 0.174 0.223 0.237 0.186 0.283 
   2   (0.764) 0.826 0.777 0.763 0.814 0.717 

Locus 1787 : 
2 alleles
2.2% missing data
   1   (0.915) 0.992 0.963 0.914 0.904 0.992 
   3   (0.085) 0.008 0.037 0.086 0.096 0.008 

Locus 1788 : 
2 alleles
6.5% missing data
   1   (0.693) 0.808 0.692 0.693 0.708 0.681 
   3   (0.307) 0.192 0.308 0.307 0.292 0.319 

Locus 1789 : 
2 alleles
9.4% missing data
   4   (0.895) 0.937 0.854 0.895 0.955 0.983 
   3   (0.105) 0.063 0.146 0.105 0.045 0.017 

Locus 1790 : 
2 alleles
15.9% missing data
   3   (0.901) 0.401 0.851 0.901 0.980 0.794 
   1   (0.099) 0.599 0.149 0.099 0.020 0.206 

Locus 1791 : 
2 alleles
2.2% missing data
   4   (0.889) 0.983 0.891 0.889 0.914 0.985 
   2   (0.111) 0.017 0.109 0.111 0.086 0.015 

Locus 1792 : 
2 alleles
6.5% missing data
   2   (0.877) 0.947 0.892 0.877 0.915 0.980 
   1   (0.123) 0.053 0.108 0.123 0.085 0.020 

Locus 1793 : 
2 alleles
2.9% missing data
   1   (0.766) 0.921 0.791 0.766 0.757 0.965 
   4   (0.234) 0.079 0.209 0.234 0.243 0.035 

Locus 1794 : 
2 alleles
1.4% missing data
   2   (0.904) 0.989 0.947 0.904 0.899 0.989 
   4   (0.096) 0.011 0.053 0.096 0.101 0.011 

Locus 1795 : 
2 alleles
11.6% missing data
   2   (0.896) 0.920 0.853 0.896 0.967 0.635 
   3   (0.104) 0.080 0.147 0.104 0.033 0.365 

Locus 1796 : 
2 alleles
2.9% missing data
   1   (0.752) 0.852 0.776 0.752 0.753 0.962 
   2   (0.248) 0.148 0.224 0.248 0.247 0.038 

Locus 1797 : 
2 alleles
0.7% missing data
   2   (0.878) 0.962 0.901 0.878 0.901 0.981 
   4   (0.122) 0.038 0.099 0.122 0.099 0.019 

Locus 1798 : 
2 alleles
8.0% missing data
   3   (0.901) 0.987 0.915 0.901 0.921 0.985 
   1   (0.099) 0.013 0.085 0.099 0.079 0.015 

Locus 1799 : 
2 alleles
11.6% missing data
   4   (0.872) 0.975 0.924 0.872 0.890 0.427 
   2   (0.128) 0.025 0.076 0.128 0.110 0.573 

Locus 1800 : 
2 alleles
4.3% missing data
   2   (0.640) 0.758 0.583 0.640 0.722 0.485 
   1   (0.360) 0.242 0.417 0.360 0.278 0.515 

Locus 1801 : 
2 alleles
6.5% missing data
   2   (0.916) 0.986 0.965 0.916 0.899 0.980 
   3   (0.084) 0.014 0.035 0.084 0.101 0.020 

Locus 1802 : 
2 alleles
12.3% missing data
   4   (0.795) 0.874 0.772 0.795 0.839 0.964 
   2   (0.205) 0.126 0.228 0.205 0.161 0.036 

Locus 1803 : 
2 alleles
4.3% missing data
   4   (0.917) 0.921 0.881 0.917 0.974 0.984 
   2   (0.083) 0.079 0.119 0.083 0.026 0.016 

Locus 1804 : 
2 alleles
10.1% missing data
   3   (0.750) 0.907 0.729 0.750 0.764 0.961 
   4   (0.250) 0.093 0.271 0.250 0.236 0.039 

Locus 1805 : 
2 alleles
11.6% missing data
   3   (0.895) 0.980 0.922 0.894 0.908 0.988 
   1   (0.105) 0.020 0.078 0.106 0.092 0.012 

Locus 1806 : 
2 alleles
11.6% missing data
   1   (0.856) 0.964 0.862 0.856 0.866 0.981 
   3   (0.144) 0.036 0.138 0.144 0.134 0.019 

Locus 1807 : 
2 alleles
15.2% missing data
   1   (0.918) 0.965 0.854 0.918 0.976 0.986 
   3   (0.082) 0.035 0.146 0.082 0.024 0.014 

Locus 1808 : 
2 alleles
4.3% missing data
   2   (0.259) 0.141 0.232 0.259 0.269 0.036 
   4   (0.741) 0.859 0.768 0.741 0.731 0.964 

Locus 1809 : 
2 alleles
3.6% missing data
   4   (0.712) 0.660 0.707 0.712 0.751 0.502 
   2   (0.288) 0.340 0.293 0.288 0.249 0.498 

Locus 1810 : 
2 alleles
8.0% missing data
   1   (0.737) 0.807 0.665 0.737 0.800 0.958 
   3   (0.263) 0.193 0.335 0.263 0.200 0.042 

Locus 1811 : 
2 alleles
2.9% missing data
   3   (0.907) 0.980 0.940 0.907 0.921 0.986 
   2   (0.093) 0.020 0.060 0.093 0.079 0.014 

Locus 1812 : 
2 alleles
10.1% missing data
   2   (0.911) 0.915 0.890 0.911 0.968 0.859 
   1   (0.089) 0.085 0.110 0.089 0.032 0.141 

Locus 1813 : 
2 alleles
2.9% missing data
   1   (0.641) 0.802 0.631 0.641 0.630 0.878 
   4   (0.359) 0.198 0.369 0.359 0.370 0.122 

Locus 1814 : 
2 alleles
2.9% missing data
   1   (0.835) 0.897 0.830 0.835 0.895 0.351 
   3   (0.165) 0.103 0.170 0.165 0.105 0.649 

Locus 1815 : 
2 alleles
13.0% missing data
   1   (0.605) 0.783 0.508 0.604 0.663 0.934 
   4   (0.395) 0.217 0.492 0.396 0.337 0.066 

Locus 1816 : 
2 alleles
3.6% missing data
   2   (0.814) 0.886 0.787 0.815 0.860 0.929 
   4   (0.186) 0.114 0.213 0.185 0.140 0.071 

Locus 1817 : 
2 alleles
2.9% missing data
   1   (0.810) 0.842 0.772 0.810 0.870 0.974 
   4   (0.190) 0.158 0.228 0.190 0.130 0.026 

Locus 1818 : 
2 alleles
2.2% missing data
   1   (0.828) 0.886 0.798 0.828 0.884 0.978 
   3   (0.172) 0.114 0.202 0.172 0.116 0.022 

Locus 1819 : 
2 alleles
15.9% missing data
   3   (0.911) 0.984 0.932 0.911 0.935 0.986 
   1   (0.089) 0.016 0.068 0.089 0.065 0.014 

Locus 1820 : 
2 alleles
11.6% missing data
   1   (0.539) 0.858 0.499 0.539 0.483 0.822 
   3   (0.461) 0.142 0.501 0.461 0.517 0.178 

Locus 1821 : 
2 alleles
5.8% missing data
   2   (0.803) 0.892 0.793 0.803 0.835 0.971 
   4   (0.197) 0.108 0.207 0.197 0.165 0.029 

Locus 1822 : 
2 alleles
15.2% missing data
   2   (0.436) 0.616 0.405 0.436 0.457 0.067 
   3   (0.564) 0.384 0.595 0.564 0.543 0.933 

Locus 1823 : 
2 alleles
0.7% missing data
   3   (0.943) 0.997 0.989 0.943 0.889 0.996 
   1   (0.057) 0.003 0.011 0.057 0.111 0.004 

Locus 1824 : 
2 alleles
10.9% missing data
   1   (0.183) 0.098 0.194 0.183 0.146 0.065 
   2   (0.817) 0.902 0.806 0.817 0.854 0.935 

Locus 1825 : 
2 alleles
14.5% missing data
   4   (0.423) 0.181 0.404 0.423 0.495 0.060 
   2   (0.577) 0.819 0.596 0.577 0.505 0.940 

Locus 1826 : 
2 alleles
13.0% missing data
   2   (0.734) 0.856 0.769 0.734 0.761 0.327 
   4   (0.266) 0.144 0.231 0.266 0.239 0.673 

Locus 1827 : 
2 alleles
3.6% missing data
   1   (0.846) 0.945 0.849 0.846 0.859 0.976 
   3   (0.154) 0.055 0.151 0.154 0.141 0.024 

Locus 1828 : 
2 alleles
4.3% missing data
   3   (0.891) 0.591 0.876 0.891 0.964 0.736 
   1   (0.109) 0.409 0.124 0.109 0.036 0.264 

Locus 1829 : 
2 alleles
11.6% missing data
   3   (0.896) 0.979 0.942 0.896 0.888 0.988 
   4   (0.104) 0.021 0.058 0.104 0.112 0.012 

Locus 1830 : 
2 alleles
2.9% missing data
   3   (0.934) 0.997 0.987 0.934 0.851 0.995 
   1   (0.066) 0.003 0.013 0.066 0.149 0.005 

Locus 1831 : 
2 alleles
5.1% missing data
   1   (0.880) 0.971 0.852 0.881 0.925 0.979 
   2   (0.120) 0.029 0.148 0.119 0.075 0.021 

Locus 1832 : 
2 alleles
8.0% missing data
   4   (0.801) 0.942 0.765 0.801 0.830 0.973 
   2   (0.199) 0.058 0.235 0.199 0.170 0.027 

Locus 1833 : 
2 alleles
10.9% missing data
   2   (0.882) 0.895 0.882 0.882 0.931 0.984 
   4   (0.118) 0.105 0.118 0.118 0.069 0.016 

Locus 1834 : 
2 alleles
13.0% missing data
   1   (0.914) 0.952 0.884 0.914 0.968 0.983 
   3   (0.086) 0.048 0.116 0.086 0.032 0.017 

Locus 1835 : 
2 alleles
10.9% missing data
   3   (0.897) 0.957 0.892 0.897 0.937 0.984 
   1   (0.103) 0.043 0.108 0.103 0.063 0.016 

Locus 1836 : 
2 alleles
2.2% missing data
   1   (0.901) 0.978 0.886 0.901 0.945 0.988 
   3   (0.099) 0.022 0.114 0.099 0.055 0.012 

Locus 1837 : 
2 alleles
5.1% missing data
   2   (0.816) 0.895 0.796 0.816 0.864 0.951 
   4   (0.184) 0.105 0.204 0.184 0.136 0.049 

Locus 1838 : 
2 alleles
5.8% missing data
   4   (0.908) 0.971 0.893 0.908 0.971 0.301 
   1   (0.092) 0.029 0.107 0.092 0.029 0.699 

Locus 1839 : 
2 alleles
3.6% missing data
   1   (0.843) 0.968 0.897 0.843 0.808 0.969 
   4   (0.157) 0.032 0.103 0.157 0.192 0.031 

Locus 1840 : 
2 alleles
5.1% missing data
   4   (0.863) 0.913 0.920 0.864 0.879 0.383 
   1   (0.137) 0.087 0.080 0.136 0.121 0.617 

Locus 1841 : 
2 alleles
2.9% missing data
   3   (0.907) 0.963 0.912 0.907 0.945 0.989 
   1   (0.093) 0.037 0.088 0.093 0.055 0.011 

Locus 1842 : 
2 alleles
12.3% missing data
   1   (0.773) 0.815 0.735 0.773 0.846 0.675 
   3   (0.227) 0.185 0.265 0.227 0.154 0.325 

Locus 1843 : 
2 alleles
4.3% missing data
   1   (0.903) 0.987 0.961 0.903 0.920 0.323 
   4   (0.097) 0.013 0.039 0.097 0.080 0.677 

Locus 1844 : 
2 alleles
2.2% missing data
   4   (0.906) 0.976 0.907 0.906 0.944 0.982 
   2   (0.094) 0.024 0.093 0.094 0.056 0.018 

Locus 1845 : 
2 alleles
13.0% missing data
   4   (0.879) 0.970 0.896 0.880 0.899 0.845 
   2   (0.121) 0.030 0.104 0.120 0.101 0.155 

Locus 1846 : 
2 alleles
4.3% missing data
   2   (0.926) 0.993 0.974 0.926 0.898 0.991 
   3   (0.074) 0.007 0.026 0.074 0.102 0.009 

Locus 1847 : 
2 alleles
1.4% missing data
   2   (0.891) 0.983 0.931 0.891 0.926 0.291 
   4   (0.109) 0.017 0.069 0.109 0.074 0.709 

Locus 1848 : 
2 alleles
3.6% missing data
   4   (0.904) 0.988 0.932 0.904 0.914 0.986 
   3   (0.096) 0.012 0.068 0.096 0.086 0.014 

Locus 1849 : 
2 alleles
3.6% missing data
   1   (0.775) 0.895 0.800 0.775 0.770 0.969 
   4   (0.225) 0.105 0.200 0.225 0.230 0.031 

Locus 1850 : 
2 alleles
2.2% missing data
   2   (0.172) 0.258 0.169 0.172 0.121 0.031 
   4   (0.828) 0.742 0.831 0.828 0.879 0.969 

Locus 1851 : 
2 alleles
4.3% missing data
   4   (0.920) 0.983 0.932 0.920 0.974 0.232 
   1   (0.080) 0.017 0.068 0.080 0.026 0.768 

Locus 1852 : 
2 alleles
3.6% missing data
   4   (0.887) 0.929 0.921 0.887 0.912 0.984 
   2   (0.113) 0.071 0.079 0.113 0.088 0.016 

Locus 1853 : 
2 alleles
11.6% missing data
   3   (0.879) 0.960 0.898 0.879 0.901 0.980 
   1   (0.121) 0.040 0.102 0.121 0.099 0.020 

Locus 1854 : 
2 alleles
10.9% missing data
   2   (0.914) 0.967 0.924 0.914 0.950 0.981 
   3   (0.086) 0.033 0.076 0.086 0.050 0.019 

Locus 1855 : 
2 alleles
8.7% missing data
   1   (0.528) 0.584 0.438 0.528 0.606 0.442 
   4   (0.472) 0.416 0.562 0.472 0.394 0.558 

Locus 1856 : 
2 alleles
8.7% missing data
   3   (0.773) 0.919 0.780 0.773 0.768 0.963 
   1   (0.227) 0.081 0.220 0.227 0.232 0.037 

Locus 1857 : 
2 alleles
13.8% missing data
   4   (0.083) 0.009 0.033 0.083 0.118 0.013 
   2   (0.917) 0.991 0.967 0.917 0.882 0.987 

Locus 1858 : 
2 alleles
11.6% missing data
   2   (0.903) 0.903 0.941 0.903 0.924 0.982 
   4   (0.097) 0.097 0.059 0.097 0.076 0.018 

Locus 1859 : 
2 alleles
8.7% missing data
   2   (0.911) 0.995 0.980 0.911 0.770 0.993 
   1   (0.089) 0.005 0.020 0.089 0.230 0.007 

Locus 1860 : 
2 alleles
9.4% missing data
   2   (0.727) 0.750 0.731 0.727 0.771 0.419 
   3   (0.273) 0.250 0.269 0.273 0.229 0.581 

Locus 1861 : 
2 alleles
3.6% missing data
   2   (0.698) 0.905 0.748 0.698 0.635 0.957 
   4   (0.302) 0.095 0.252 0.302 0.365 0.043 

Locus 1862 : 
2 alleles
1.4% missing data
   4   (0.912) 0.988 0.965 0.912 0.893 0.990 
   2   (0.088) 0.012 0.035 0.088 0.107 0.010 

Locus 1863 : 
2 alleles
13.8% missing data
   2   (0.262) 0.345 0.231 0.262 0.244 0.085 
   4   (0.738) 0.655 0.769 0.738 0.756 0.915 

Locus 1864 : 
2 alleles
4.3% missing data
   3   (0.785) 0.887 0.827 0.785 0.802 0.364 
   1   (0.215) 0.113 0.173 0.215 0.198 0.636 

Locus 1865 : 
2 alleles
1.4% missing data
   3   (0.951) 0.951 0.875 0.951 0.994 0.988 
   1   (0.049) 0.049 0.125 0.049 0.006 0.012 

Locus 1866 : 
2 alleles
13.8% missing data
   4   (0.908) 0.979 0.920 0.908 0.938 0.989 
   2   (0.092) 0.021 0.080 0.092 0.062 0.011 

Locus 1867 : 
2 alleles
12.3% missing data
   1   (0.635) 0.649 0.609 0.634 0.670 0.939 
   3   (0.365) 0.351 0.391 0.366 0.330 0.061 

Locus 1868 : 
2 alleles
13.8% missing data
   1   (0.294) 0.123 0.315 0.294 0.279 0.282 
   3   (0.706) 0.877 0.685 0.706 0.721 0.718 

Locus 1869 : 
2 alleles
2.2% missing data
   3   (0.867) 0.977 0.882 0.867 0.875 0.985 
   1   (0.133) 0.023 0.118 0.133 0.125 0.015 

Locus 1870 : 
2 alleles
3.6% missing data
   4   (0.680) 0.809 0.574 0.679 0.769 0.888 
   2   (0.320) 0.191 0.426 0.321 0.231 0.112 

Locus 1871 : 
2 alleles
11.6% missing data
   3   (0.851) 0.976 0.916 0.851 0.796 0.982 
   1   (0.149) 0.024 0.084 0.149 0.204 0.018 

Locus 1872 : 
2 alleles
4.3% missing data
   4   (0.496) 0.124 0.335 0.496 0.722 0.169 
   1   (0.504) 0.876 0.665 0.504 0.278 0.831 

Locus 1873 : 
2 alleles
5.8% missing data
   4   (0.914) 0.988 0.945 0.913 0.934 0.985 
   1   (0.086) 0.012 0.055 0.087 0.066 0.015 

Locus 1874 : 
2 alleles
13.0% missing data
   2   (0.642) 0.749 0.637 0.642 0.670 0.383 
   1   (0.358) 0.251 0.363 0.358 0.330 0.617 

Locus 1875 : 
2 alleles
5.8% missing data
   2   (0.518) 0.545 0.485 0.518 0.537 0.726 
   3   (0.482) 0.455 0.515 0.482 0.463 0.274 

Locus 1876 : 
2 alleles
13.8% missing data
   2   (0.855) 0.945 0.859 0.855 0.891 0.857 
   4   (0.145) 0.055 0.141 0.145 0.109 0.143 

Locus 1877 : 
2 alleles
2.2% missing data
   1   (0.872) 0.973 0.913 0.872 0.871 0.981 
   3   (0.128) 0.027 0.087 0.128 0.129 0.019 

Locus 1878 : 
2 alleles
15.9% missing data
   2   (0.908) 0.862 0.885 0.908 0.965 0.966 
   4   (0.092) 0.138 0.115 0.092 0.035 0.034 

Locus 1879 : 
2 alleles
0.0% missing data
   4   (0.916) 0.991 0.963 0.916 0.905 0.992 
   2   (0.084) 0.009 0.037 0.084 0.095 0.008 

Locus 1880 : 
2 alleles
9.4% missing data
   2   (0.738) 0.679 0.726 0.738 0.795 0.575 
   4   (0.262) 0.321 0.274 0.262 0.205 0.425 

Locus 1881 : 
2 alleles
10.9% missing data
   4   (0.884) 0.967 0.899 0.884 0.908 0.958 
   2   (0.116) 0.033 0.101 0.116 0.092 0.042 

Locus 1882 : 
2 alleles
0.7% missing data
   2   (0.945) 0.997 0.989 0.945 0.896 0.996 
   4   (0.055) 0.003 0.011 0.055 0.104 0.004 

Locus 1883 : 
2 alleles
12.3% missing data
   2   (0.674) 0.558 0.648 0.674 0.749 0.549 
   4   (0.326) 0.442 0.352 0.326 0.251 0.451 

Locus 1884 : 
2 alleles
2.9% missing data
   4   (0.930) 0.849 0.930 0.930 0.983 0.979 
   1   (0.070) 0.151 0.070 0.070 0.017 0.021 

Locus 1885 : 
2 alleles
12.3% missing data
   4   (0.928) 0.993 0.969 0.928 0.922 0.961 
   2   (0.072) 0.007 0.031 0.072 0.078 0.039 

Locus 1886 : 
2 alleles
3.6% missing data
   3   (0.875) 0.716 0.820 0.875 0.954 0.974 
   4   (0.125) 0.284 0.180 0.125 0.046 0.026 

Locus 1887 : 
2 alleles
7.2% missing data
   1   (0.501) 0.424 0.511 0.501 0.500 0.566 
   3   (0.499) 0.576 0.489 0.499 0.500 0.434 

Locus 1888 : 
2 alleles
10.9% missing data
   4   (0.803) 0.949 0.808 0.803 0.801 0.965 
   2   (0.197) 0.051 0.192 0.197 0.199 0.035 

Locus 1889 : 
2 alleles
15.2% missing data
   1   (0.912) 0.841 0.780 0.911 0.987 0.846 
   2   (0.088) 0.159 0.220 0.089 0.013 0.154 

Locus 1890 : 
2 alleles
2.2% missing data
   1   (0.911) 0.992 0.960 0.911 0.886 0.989 
   2   (0.089) 0.008 0.040 0.089 0.114 0.011 

Locus 1891 : 
2 alleles
11.6% missing data
   1   (0.831) 0.931 0.863 0.831 0.867 0.638 
   3   (0.169) 0.069 0.137 0.169 0.133 0.362 

Locus 1892 : 
2 alleles
5.1% missing data
   2   (0.605) 0.893 0.672 0.605 0.522 0.516 
   4   (0.395) 0.107 0.328 0.395 0.478 0.484 

Locus 1893 : 
2 alleles
2.9% missing data
   1   (0.901) 0.974 0.950 0.901 0.927 0.476 
   4   (0.099) 0.026 0.050 0.099 0.073 0.524 

Locus 1894 : 
2 alleles
2.2% missing data
   1   (0.942) 0.997 0.988 0.942 0.884 0.996 
   3   (0.058) 0.003 0.012 0.058 0.116 0.004 

Locus 1895 : 
2 alleles
10.9% missing data
   1   (0.223) 0.072 0.121 0.223 0.290 0.884 
   3   (0.777) 0.928 0.879 0.777 0.710 0.116 

Locus 1896 : 
2 alleles
1.4% missing data
   3   (0.909) 0.953 0.905 0.909 0.974 0.286 
   1   (0.091) 0.047 0.095 0.091 0.026 0.714 

Locus 1897 : 
2 alleles
8.7% missing data
   1   (0.572) 0.781 0.551 0.572 0.551 0.918 
   3   (0.428) 0.219 0.449 0.428 0.449 0.082 

Locus 1898 : 
2 alleles
12.3% missing data
   2   (0.681) 0.461 0.616 0.681 0.803 0.096 
   4   (0.319) 0.539 0.384 0.319 0.197 0.904 

Locus 1899 : 
2 alleles
5.1% missing data
   1   (0.576) 0.477 0.587 0.576 0.598 0.573 
   2   (0.424) 0.523 0.413 0.424 0.402 0.427 

Locus 1900 : 
2 alleles
17.4% missing data
   2   (0.228) 0.161 0.389 0.228 0.128 0.038 
   3   (0.772) 0.839 0.611 0.772 0.872 0.962 

Locus 1901 : 
2 alleles
2.2% missing data
   3   (0.904) 0.989 0.938 0.904 0.915 0.988 
   2   (0.096) 0.011 0.062 0.096 0.085 0.012 

Locus 1902 : 
2 alleles
15.9% missing data
   2   (0.831) 0.960 0.818 0.831 0.854 0.976 
   4   (0.169) 0.040 0.182 0.169 0.146 0.024 

Locus 1903 : 
2 alleles
2.9% missing data
   3   (0.898) 0.993 0.968 0.898 0.802 0.990 
   1   (0.102) 0.007 0.032 0.102 0.198 0.010 

Locus 1904 : 
2 alleles
15.2% missing data
   2   (0.671) 0.580 0.713 0.671 0.674 0.551 
   4   (0.329) 0.420 0.287 0.329 0.326 0.449 

Locus 1905 : 
2 alleles
8.7% missing data
   2   (0.416) 0.261 0.490 0.416 0.377 0.067 
   4   (0.584) 0.739 0.510 0.584 0.623 0.933 

Locus 1906 : 
2 alleles
13.0% missing data
   2   (0.909) 0.987 0.953 0.909 0.894 0.978 
   1   (0.091) 0.013 0.047 0.091 0.106 0.022 

Locus 1907 : 
2 alleles
4.3% missing data
   4   (0.800) 0.944 0.834 0.800 0.796 0.972 
   1   (0.200) 0.056 0.166 0.200 0.204 0.028 

Locus 1908 : 
2 alleles
10.9% missing data
   4   (0.904) 0.977 0.930 0.904 0.927 0.987 
   1   (0.096) 0.023 0.070 0.096 0.073 0.013 

Locus 1909 : 
2 alleles
7.2% missing data
   1   (0.691) 0.422 0.741 0.691 0.711 0.827 
   3   (0.309) 0.578 0.259 0.309 0.289 0.173 

Locus 1910 : 
2 alleles
3.6% missing data
   2   (0.853) 0.956 0.795 0.853 0.903 0.976 
   4   (0.147) 0.044 0.205 0.147 0.097 0.024 

Locus 1911 : 
2 alleles
12.3% missing data
   4   (0.769) 0.911 0.749 0.769 0.794 0.963 
   2   (0.231) 0.089 0.251 0.231 0.206 0.037 

Locus 1912 : 
2 alleles
10.1% missing data
   1   (0.063) 0.004 0.015 0.063 0.104 0.005 
   3   (0.937) 0.996 0.985 0.937 0.896 0.995 

Locus 1913 : 
2 alleles
2.2% missing data
   4   (0.752) 0.932 0.766 0.752 0.726 0.958 
   2   (0.248) 0.068 0.234 0.248 0.274 0.042 

Locus 1914 : 
2 alleles
10.9% missing data
   3   (0.928) 0.995 0.975 0.928 0.910 0.994 
   4   (0.072) 0.005 0.025 0.072 0.090 0.006 

Locus 1915 : 
2 alleles
13.8% missing data
   3   (0.855) 0.926 0.813 0.855 0.913 0.942 
   1   (0.145) 0.074 0.187 0.145 0.087 0.058 

Locus 1916 : 
2 alleles
6.5% missing data
   3   (0.905) 0.961 0.904 0.906 0.946 0.984 
   4   (0.095) 0.039 0.096 0.094 0.054 0.016 

Locus 1917 : 
2 alleles
4.3% missing data
   1   (0.825) 0.942 0.879 0.825 0.804 0.968 
   3   (0.175) 0.058 0.121 0.175 0.196 0.032 

Locus 1918 : 
2 alleles
12.3% missing data
   4   (0.770) 0.623 0.717 0.770 0.872 0.582 
   2   (0.230) 0.377 0.283 0.230 0.128 0.418 

Locus 1919 : 
2 alleles
8.0% missing data
   1   (0.745) 0.883 0.687 0.745 0.784 0.961 
   3   (0.255) 0.117 0.313 0.255 0.216 0.039 

Locus 1920 : 
2 alleles
3.6% missing data
   3   (0.841) 0.955 0.878 0.841 0.840 0.974 
   2   (0.159) 0.045 0.122 0.159 0.160 0.026 

Locus 1921 : 
2 alleles
3.6% missing data
   2   (0.840) 0.958 0.841 0.840 0.895 0.412 
   4   (0.160) 0.042 0.159 0.160 0.105 0.588 

Locus 1922 : 
2 alleles
4.3% missing data
   4   (0.757) 0.798 0.764 0.758 0.798 0.508 
   1   (0.243) 0.202 0.236 0.242 0.202 0.492 

Locus 1923 : 
2 alleles
9.4% missing data
   2   (0.453) 0.496 0.405 0.453 0.482 0.220 
   4   (0.547) 0.504 0.595 0.547 0.518 0.780 

Locus 1924 : 
2 alleles
12.3% missing data
   2   (0.836) 0.948 0.769 0.836 0.888 0.975 
   3   (0.164) 0.052 0.231 0.164 0.112 0.025 

Locus 1925 : 
2 alleles
13.8% missing data
   4   (0.902) 0.946 0.863 0.902 0.961 0.957 
   2   (0.098) 0.054 0.137 0.098 0.039 0.043 

Locus 1926 : 
2 alleles
6.5% missing data
   1   (0.905) 0.971 0.947 0.905 0.916 0.989 
   3   (0.095) 0.029 0.053 0.095 0.084 0.011 

Locus 1927 : 
2 alleles
4.3% missing data
   2   (0.904) 0.886 0.912 0.904 0.961 0.522 
   3   (0.096) 0.114 0.088 0.096 0.039 0.478 

Locus 1928 : 
2 alleles
10.1% missing data
   4   (0.790) 0.832 0.745 0.790 0.857 0.958 
   2   (0.210) 0.168 0.255 0.210 0.143 0.042 

Locus 1929 : 
2 alleles
5.1% missing data
   1   (0.926) 0.982 0.852 0.926 0.983 0.988 
   4   (0.074) 0.018 0.148 0.074 0.017 0.012 

Locus 1930 : 
2 alleles
5.1% missing data
   3   (0.895) 0.984 0.903 0.895 0.919 0.987 
   4   (0.105) 0.016 0.097 0.105 0.081 0.013 

Locus 1931 : 
2 alleles
11.6% missing data
   4   (0.910) 0.986 0.953 0.910 0.904 0.990 
   2   (0.090) 0.014 0.047 0.090 0.096 0.010 

Locus 1932 : 
2 alleles
2.9% missing data
   2   (0.744) 0.956 0.809 0.744 0.658 0.971 
   1   (0.256) 0.044 0.191 0.256 0.342 0.029 

Locus 1933 : 
2 alleles
15.9% missing data
   3   (0.580) 0.742 0.574 0.580 0.580 0.546 
   4   (0.420) 0.258 0.426 0.420 0.420 0.454 

Locus 1934 : 
2 alleles
3.6% missing data
   2   (0.096) 0.016 0.109 0.096 0.056 0.015 
   4   (0.904) 0.984 0.891 0.904 0.944 0.985 

Locus 1935 : 
2 alleles
10.9% missing data
   4   (0.842) 0.845 0.724 0.843 0.932 0.974 
   2   (0.158) 0.155 0.276 0.157 0.068 0.026 

Locus 1936 : 
2 alleles
10.9% missing data
   1   (0.944) 0.996 0.987 0.944 0.906 0.995 
   2   (0.056) 0.004 0.013 0.056 0.094 0.005 

Locus 1937 : 
2 alleles
2.9% missing data
   1   (0.839) 0.957 0.849 0.839 0.836 0.977 
   3   (0.161) 0.043 0.151 0.161 0.164 0.023 

Locus 1938 : 
2 alleles
5.1% missing data
   4   (0.934) 0.946 0.862 0.934 0.988 0.982 
   2   (0.066) 0.054 0.138 0.066 0.012 0.018 

Locus 1939 : 
2 alleles
1.4% missing data
   2   (0.102) 0.016 0.036 0.102 0.161 0.012 
   4   (0.898) 0.984 0.964 0.898 0.839 0.988 

Locus 1940 : 
2 alleles
2.2% missing data
   1   (0.919) 0.987 0.937 0.919 0.939 0.990 
   3   (0.081) 0.013 0.063 0.081 0.061 0.010 

Locus 1941 : 
2 alleles
5.1% missing data
   2   (0.903) 0.981 0.926 0.903 0.930 0.985 
   4   (0.097) 0.019 0.074 0.097 0.070 0.015 

Locus 1942 : 
2 alleles
4.3% missing data
   3   (0.901) 0.984 0.919 0.901 0.921 0.987 
   2   (0.099) 0.016 0.081 0.099 0.079 0.013 

Locus 1943 : 
2 alleles
2.2% missing data
   1   (0.858) 0.943 0.874 0.858 0.893 0.937 
   3   (0.142) 0.057 0.126 0.142 0.107 0.063 

Locus 1944 : 
2 alleles
6.5% missing data
   3   (0.775) 0.646 0.704 0.775 0.858 0.969 
   1   (0.225) 0.354 0.296 0.225 0.142 0.031 

Locus 1945 : 
2 alleles
8.7% missing data
   1   (0.414) 0.543 0.366 0.414 0.410 0.414 
   3   (0.586) 0.457 0.634 0.586 0.590 0.586 

Locus 1946 : 
2 alleles
10.9% missing data
   3   (0.881) 0.963 0.902 0.881 0.895 0.966 
   2   (0.119) 0.037 0.098 0.119 0.105 0.034 

Locus 1947 : 
2 alleles
13.0% missing data
   3   (0.905) 0.981 0.942 0.905 0.905 0.988 
   1   (0.095) 0.019 0.058 0.095 0.095 0.012 

Locus 1948 : 
2 alleles
0.7% missing data
   3   (0.813) 0.809 0.850 0.813 0.843 0.811 
   4   (0.187) 0.191 0.150 0.187 0.157 0.189 

Locus 1949 : 
2 alleles
15.2% missing data
   4   (0.810) 0.921 0.760 0.811 0.859 0.943 
   2   (0.190) 0.079 0.240 0.189 0.141 0.057 

Locus 1950 : 
2 alleles
0.0% missing data
   1   (0.912) 0.934 0.916 0.912 0.956 0.981 
   3   (0.088) 0.066 0.084 0.088 0.044 0.019 

Locus 1951 : 
2 alleles
11.6% missing data
   1   (0.756) 0.907 0.758 0.756 0.783 0.420 
   4   (0.244) 0.093 0.242 0.244 0.217 0.580 

Locus 1952 : 
2 alleles
12.3% missing data
   3   (0.152) 0.052 0.131 0.152 0.138 0.025 
   4   (0.848) 0.948 0.869 0.848 0.862 0.975 

Locus 1953 : 
2 alleles
2.9% missing data
   3   (0.911) 0.977 0.877 0.911 0.962 0.985 
   2   (0.089) 0.023 0.123 0.089 0.038 0.015 

Locus 1954 : 
2 alleles
13.0% missing data
   1   (0.699) 0.700 0.670 0.699 0.772 0.460 
   3   (0.301) 0.300 0.330 0.301 0.228 0.540 

Locus 1955 : 
2 alleles
16.7% missing data
   1   (0.867) 0.914 0.875 0.867 0.913 0.719 
   4   (0.133) 0.086 0.125 0.133 0.087 0.281 

Locus 1956 : 
2 alleles
8.7% missing data
   2   (0.892) 0.829 0.934 0.892 0.935 0.840 
   4   (0.108) 0.171 0.066 0.108 0.065 0.160 

Locus 1957 : 
2 alleles
12.3% missing data
   2   (0.886) 0.972 0.859 0.886 0.938 0.962 
   4   (0.114) 0.028 0.141 0.114 0.062 0.038 

Locus 1958 : 
2 alleles
5.8% missing data
   1   (0.136) 0.072 0.243 0.136 0.061 0.020 
   4   (0.864) 0.928 0.757 0.864 0.939 0.980 

Locus 1959 : 
2 alleles
6.5% missing data
   2   (0.896) 0.988 0.942 0.896 0.883 0.967 
   4   (0.104) 0.012 0.058 0.104 0.117 0.033 

Locus 1960 : 
2 alleles
12.3% missing data
   2   (0.829) 0.942 0.856 0.829 0.869 0.315 
   4   (0.171) 0.058 0.144 0.171 0.131 0.685 

Locus 1961 : 
2 alleles
2.9% missing data
   2   (0.884) 0.960 0.939 0.885 0.871 0.976 
   3   (0.116) 0.040 0.061 0.115 0.129 0.024 

Locus 1962 : 
2 alleles
4.3% missing data
   3   (0.897) 0.975 0.899 0.897 0.931 0.987 
   1   (0.103) 0.025 0.101 0.103 0.069 0.013 

Locus 1963 : 
2 alleles
13.8% missing data
   3   (0.909) 0.950 0.768 0.909 0.979 0.986 
   1   (0.091) 0.050 0.232 0.091 0.021 0.014 

Locus 1964 : 
2 alleles
0.7% missing data
   1   (0.089) 0.021 0.082 0.089 0.055 0.016 
   3   (0.911) 0.979 0.918 0.911 0.945 0.984 

Locus 1965 : 
2 alleles
15.2% missing data
   2   (0.425) 0.474 0.292 0.425 0.513 0.737 
   4   (0.575) 0.526 0.708 0.575 0.487 0.263 

Locus 1966 : 
2 alleles
5.1% missing data
   1   (0.794) 0.893 0.824 0.794 0.819 0.365 
   2   (0.206) 0.107 0.176 0.206 0.181 0.635 

Locus 1967 : 
2 alleles
2.2% missing data
   2   (0.119) 0.018 0.081 0.119 0.134 0.018 
   4   (0.881) 0.982 0.919 0.881 0.866 0.982 

Locus 1968 : 
2 alleles
5.1% missing data
   2   (0.909) 0.955 0.859 0.910 0.966 0.982 
   4   (0.091) 0.045 0.141 0.090 0.034 0.018 

Locus 1969 : 
2 alleles
5.8% missing data
   3   (0.134) 0.074 0.106 0.134 0.110 0.048 
   4   (0.866) 0.926 0.894 0.866 0.890 0.952 

Locus 1970 : 
2 alleles
7.2% missing data
   2   (0.638) 0.701 0.498 0.638 0.780 0.146 
   4   (0.362) 0.299 0.502 0.362 0.220 0.854 

Locus 1971 : 
2 alleles
5.1% missing data
   4   (0.619) 0.264 0.665 0.619 0.655 0.737 
   2   (0.381) 0.736 0.335 0.381 0.345 0.263 

Locus 1972 : 
2 alleles
3.6% missing data
   2   (0.797) 0.892 0.771 0.797 0.872 0.463 
   4   (0.203) 0.108 0.229 0.203 0.128 0.537 

Locus 1973 : 
2 alleles
18.8% missing data
   2   (0.810) 0.905 0.793 0.811 0.847 0.832 
   4   (0.190) 0.095 0.207 0.189 0.153 0.168 

Locus 1974 : 
2 alleles
5.8% missing data
   1   (0.186) 0.063 0.074 0.185 0.278 0.489 
   3   (0.814) 0.937 0.926 0.815 0.722 0.511 

Locus 1975 : 
2 alleles
12.3% missing data
   3   (0.878) 0.853 0.893 0.878 0.940 0.646 
   1   (0.122) 0.147 0.107 0.122 0.060 0.354 

Locus 1976 : 
2 alleles
2.2% missing data
   2   (0.898) 0.974 0.892 0.898 0.938 0.972 
   4   (0.102) 0.026 0.108 0.102 0.062 0.028 

Locus 1977 : 
2 alleles
11.6% missing data
   4   (0.925) 0.936 0.885 0.925 0.981 0.986 
   2   (0.075) 0.064 0.115 0.075 0.019 0.014 

Locus 1978 : 
2 alleles
18.8% missing data
   1   (0.864) 0.952 0.804 0.865 0.915 0.978 
   3   (0.136) 0.048 0.196 0.135 0.085 0.022 

Locus 1979 : 
2 alleles
4.3% missing data
   1   (0.825) 0.966 0.836 0.825 0.834 0.975 
   3   (0.175) 0.034 0.164 0.175 0.166 0.025 

Locus 1980 : 
2 alleles
13.0% missing data
   1   (0.874) 0.941 0.914 0.874 0.872 0.980 
   3   (0.126) 0.059 0.086 0.126 0.128 0.020 

Locus 1981 : 
2 alleles
12.3% missing data
   1   (0.750) 0.920 0.796 0.750 0.701 0.954 
   3   (0.250) 0.080 0.204 0.250 0.299 0.046 

Locus 1982 : 
2 alleles
2.2% missing data
   3   (0.720) 0.676 0.682 0.720 0.802 0.273 
   4   (0.280) 0.324 0.318 0.280 0.198 0.727 

Locus 1983 : 
2 alleles
1.4% missing data
   2   (0.623) 0.665 0.640 0.623 0.622 0.732 
   4   (0.377) 0.335 0.360 0.377 0.378 0.268 

Locus 1984 : 
2 alleles
13.0% missing data
   3   (0.333) 0.035 0.147 0.333 0.615 0.197 
   4   (0.667) 0.965 0.853 0.667 0.385 0.803 

Locus 1985 : 
2 alleles
14.5% missing data
   3   (0.459) 0.630 0.391 0.459 0.432 0.905 
   1   (0.541) 0.370 0.609 0.541 0.568 0.095 

Locus 1986 : 
2 alleles
12.3% missing data
   4   (0.926) 0.992 0.970 0.926 0.916 0.987 
   2   (0.074) 0.008 0.030 0.074 0.084 0.013 

Locus 1987 : 
2 alleles
2.2% missing data
   2   (0.928) 0.800 0.914 0.928 0.987 0.664 
   4   (0.072) 0.200 0.086 0.072 0.013 0.336 

Locus 1988 : 
2 alleles
2.9% missing data
   1   (0.747) 0.518 0.788 0.747 0.779 0.673 
   3   (0.253) 0.482 0.212 0.253 0.221 0.327 

Locus 1989 : 
2 alleles
3.6% missing data
   4   (0.877) 0.950 0.821 0.877 0.942 0.970 
   1   (0.123) 0.050 0.179 0.123 0.058 0.030 

Locus 1990 : 
2 alleles
11.6% missing data
   3   (0.721) 0.690 0.702 0.721 0.766 0.957 
   1   (0.279) 0.310 0.298 0.279 0.234 0.043 

Locus 1991 : 
2 alleles
3.6% missing data
   2   (0.605) 0.591 0.594 0.605 0.645 0.472 
   4   (0.395) 0.409 0.406 0.395 0.355 0.528 

Locus 1992 : 
2 alleles
7.2% missing data
   3   (0.509) 0.217 0.544 0.509 0.502 0.867 
   1   (0.491) 0.783 0.456 0.491 0.498 0.133 

Locus 1993 : 
2 alleles
5.1% missing data
   3   (0.852) 0.931 0.840 0.852 0.898 0.974 
   1   (0.148) 0.069 0.160 0.148 0.102 0.026 

Locus 1994 : 
2 alleles
2.9% missing data
   3   (0.854) 0.919 0.832 0.854 0.903 0.977 
   1   (0.146) 0.081 0.168 0.146 0.097 0.023 

Locus 1995 : 
2 alleles
6.5% missing data
   1   (0.905) 0.984 0.932 0.905 0.918 0.982 
   3   (0.095) 0.016 0.068 0.095 0.082 0.018 

Locus 1996 : 
2 alleles
5.1% missing data
   3   (0.901) 0.967 0.908 0.901 0.931 0.972 
   1   (0.099) 0.033 0.092 0.099 0.069 0.028 

Locus 1997 : 
2 alleles
10.9% missing data
   3   (0.881) 0.971 0.912 0.880 0.903 0.983 
   1   (0.119) 0.029 0.088 0.120 0.097 0.017 

Locus 1998 : 
2 alleles
10.1% missing data
   1   (0.671) 0.725 0.570 0.671 0.760 0.953 
   3   (0.329) 0.275 0.430 0.329 0.240 0.047 

Locus 1999 : 
2 alleles
11.6% missing data
   3   (0.900) 0.985 0.922 0.900 0.919 0.908 
   1   (0.100) 0.015 0.078 0.100 0.081 0.092 

Locus 2000 : 
2 alleles
0.0% missing data
   4   (0.912) 0.974 0.927 0.912 0.945 0.989 
   1   (0.088) 0.026 0.073 0.088 0.055 0.011 

Locus 2001 : 
2 alleles
1.4% missing data
   4   (0.809) 0.850 0.879 0.809 0.806 0.755 
   2   (0.191) 0.150 0.121 0.191 0.194 0.245 

Locus 2002 : 
2 alleles
15.9% missing data
   4   (0.946) 0.882 0.914 0.946 0.994 0.633 
   1   (0.054) 0.118 0.086 0.054 0.006 0.367 

Locus 2003 : 
2 alleles
13.0% missing data
   4   (0.127) 0.012 0.077 0.127 0.166 0.084 
   2   (0.873) 0.988 0.923 0.873 0.834 0.916 

Locus 2004 : 
2 alleles
7.2% missing data
   2   (0.818) 0.954 0.840 0.818 0.857 0.281 
   4   (0.182) 0.046 0.160 0.182 0.143 0.719 

Locus 2005 : 
2 alleles
10.9% missing data
   4   (0.891) 0.952 0.878 0.891 0.938 0.986 
   2   (0.109) 0.048 0.122 0.109 0.062 0.014 

Locus 2006 : 
2 alleles
2.2% missing data
   4   (0.619) 0.688 0.568 0.619 0.644 0.931 
   1   (0.381) 0.312 0.432 0.381 0.356 0.069 

Locus 2007 : 
2 alleles
2.2% missing data
   1   (0.835) 0.919 0.902 0.834 0.869 0.379 
   4   (0.165) 0.081 0.098 0.166 0.131 0.621 

Locus 2008 : 
2 alleles
10.1% missing data
   1   (0.881) 0.975 0.892 0.881 0.902 0.985 
   2   (0.119) 0.025 0.108 0.119 0.098 0.015 

Locus 2009 : 
2 alleles
18.1% missing data
   2   (0.889) 0.913 0.891 0.889 0.943 0.674 
   1   (0.111) 0.087 0.109 0.111 0.057 0.326 

Locus 2010 : 
2 alleles
2.9% missing data
   2   (0.215) 0.089 0.160 0.215 0.209 0.678 
   4   (0.785) 0.911 0.840 0.785 0.791 0.322 

Locus 2011 : 
2 alleles
13.8% missing data
   2   (0.833) 0.850 0.880 0.833 0.854 0.591 
   4   (0.167) 0.150 0.120 0.167 0.146 0.409 

Locus 2012 : 
2 alleles
11.6% missing data
   1   (0.911) 0.991 0.953 0.911 0.910 0.981 
   3   (0.089) 0.009 0.047 0.089 0.090 0.019 

Locus 2013 : 
2 alleles
14.5% missing data
   2   (0.419) 0.209 0.299 0.419 0.564 0.339 
   3   (0.581) 0.791 0.701 0.581 0.436 0.661 

Locus 2014 : 
2 alleles
10.9% missing data
   1   (0.889) 0.972 0.913 0.889 0.901 0.981 
   4   (0.111) 0.028 0.087 0.111 0.099 0.019 

Locus 2015 : 
2 alleles
5.1% missing data
   2   (0.716) 0.687 0.792 0.716 0.695 0.520 
   1   (0.284) 0.313 0.208 0.284 0.305 0.480 

Locus 2016 : 
2 alleles
2.9% missing data
   4   (0.903) 0.960 0.894 0.903 0.949 0.978 
   2   (0.097) 0.040 0.106 0.097 0.051 0.022 

Locus 2017 : 
2 alleles
2.2% missing data
   2   (0.894) 0.977 0.927 0.894 0.932 0.417 
   1   (0.106) 0.023 0.073 0.106 0.068 0.583 

Locus 2018 : 
2 alleles
3.6% missing data
   4   (0.795) 0.447 0.726 0.795 0.917 0.325 
   2   (0.205) 0.553 0.274 0.205 0.083 0.675 

Locus 2019 : 
2 alleles
4.3% missing data
   1   (0.844) 0.894 0.901 0.844 0.864 0.588 
   3   (0.156) 0.106 0.099 0.156 0.136 0.412 

Locus 2020 : 
2 alleles
5.1% missing data
   2   (0.882) 0.982 0.955 0.882 0.856 0.422 
   3   (0.118) 0.018 0.045 0.118 0.144 0.578 

Locus 2021 : 
2 alleles
13.0% missing data
   1   (0.833) 0.952 0.900 0.833 0.795 0.974 
   3   (0.167) 0.048 0.100 0.167 0.205 0.026 

Locus 2022 : 
2 alleles
2.2% missing data
   4   (0.914) 0.989 0.949 0.914 0.922 0.989 
   2   (0.086) 0.011 0.051 0.086 0.078 0.011 

Locus 2023 : 
2 alleles
15.9% missing data
   4   (0.706) 0.857 0.673 0.706 0.732 0.956 
   2   (0.294) 0.143 0.327 0.294 0.268 0.044 

Locus 2024 : 
2 alleles
5.1% missing data
   4   (0.921) 0.993 0.973 0.921 0.886 0.991 
   1   (0.079) 0.007 0.027 0.079 0.114 0.009 

Locus 2025 : 
2 alleles
4.3% missing data
   1   (0.094) 0.022 0.070 0.094 0.067 0.027 
   2   (0.906) 0.978 0.930 0.906 0.933 0.973 

Locus 2026 : 
2 alleles
6.5% missing data
   2   (0.832) 0.960 0.820 0.832 0.854 0.961 
   4   (0.168) 0.040 0.180 0.168 0.146 0.039 

Locus 2027 : 
2 alleles
15.9% missing data
   4   (0.896) 0.959 0.923 0.896 0.946 0.311 
   2   (0.104) 0.041 0.077 0.104 0.054 0.689 

Locus 2028 : 
2 alleles
0.7% missing data
   2   (0.910) 0.944 0.883 0.910 0.969 0.984 
   4   (0.090) 0.056 0.117 0.090 0.031 0.016 

Locus 2029 : 
2 alleles
14.5% missing data
   4   (0.942) 0.996 0.986 0.942 0.902 0.995 
   2   (0.058) 0.004 0.014 0.058 0.098 0.005 

Locus 2030 : 
2 alleles
13.0% missing data
   3   (0.517) 0.302 0.522 0.518 0.566 0.181 
   1   (0.483) 0.698 0.478 0.482 0.434 0.819 

Locus 2031 : 
2 alleles
11.6% missing data
   2   (0.733) 0.863 0.795 0.733 0.737 0.341 
   4   (0.267) 0.137 0.205 0.267 0.263 0.659 

Locus 2032 : 
2 alleles
2.9% missing data
   2   (0.924) 0.991 0.963 0.924 0.922 0.991 
   4   (0.076) 0.009 0.037 0.076 0.078 0.009 

Locus 2033 : 
2 alleles
4.3% missing data
   2   (0.481) 0.275 0.428 0.481 0.593 0.162 
   4   (0.519) 0.725 0.572 0.519 0.407 0.838 

Locus 2034 : 
2 alleles
1.4% missing data
   2   (0.928) 0.994 0.975 0.928 0.900 0.993 
   1   (0.072) 0.006 0.025 0.072 0.100 0.007 

Locus 2035 : 
2 alleles
13.0% missing data
   3   (0.889) 0.926 0.764 0.889 0.965 0.978 
   1   (0.111) 0.074 0.236 0.111 0.035 0.022 

Locus 2036 : 
2 alleles
5.8% missing data
   2   (0.904) 0.979 0.927 0.904 0.923 0.984 
   4   (0.096) 0.021 0.073 0.096 0.077 0.016 

Locus 2037 : 
2 alleles
11.6% missing data
   2   (0.883) 0.977 0.921 0.883 0.878 0.982 
   4   (0.117) 0.023 0.079 0.117 0.122 0.018 

Locus 2038 : 
2 alleles
2.9% missing data
   2   (0.901) 0.968 0.934 0.901 0.943 0.226 
   4   (0.099) 0.032 0.066 0.099 0.057 0.774 

Locus 2039 : 
2 alleles
2.9% missing data
   2   (0.700) 0.831 0.631 0.700 0.748 0.944 
   4   (0.300) 0.169 0.369 0.300 0.252 0.056 

Locus 2040 : 
2 alleles
3.6% missing data
   4   (0.944) 0.997 0.988 0.944 0.902 0.991 
   2   (0.056) 0.003 0.012 0.056 0.098 0.009 

Locus 2041 : 
2 alleles
2.2% missing data
   3   (0.780) 0.895 0.771 0.780 0.789 0.961 
   1   (0.220) 0.105 0.229 0.220 0.211 0.039 

Locus 2042 : 
2 alleles
5.8% missing data
   1   (0.915) 0.989 0.920 0.915 0.949 0.990 
   4   (0.085) 0.011 0.080 0.085 0.051 0.010 

Locus 2043 : 
2 alleles
14.5% missing data
   1   (0.694) 0.241 0.597 0.694 0.832 0.761 
   3   (0.306) 0.759 0.403 0.306 0.168 0.239 

Locus 2044 : 
2 alleles
4.3% missing data
   4   (0.894) 0.985 0.944 0.894 0.873 0.984 
   2   (0.106) 0.015 0.056 0.106 0.127 0.016 

Locus 2045 : 
2 alleles
5.8% missing data
   4   (0.505) 0.257 0.535 0.505 0.543 0.216 
   3   (0.495) 0.743 0.465 0.495 0.457 0.784 

Locus 2046 : 
2 alleles
5.1% missing data
   1   (0.906) 0.983 0.891 0.906 0.950 0.983 
   3   (0.094) 0.017 0.109 0.094 0.050 0.017 

Locus 2047 : 
2 alleles
2.9% missing data
   1   (0.886) 0.253 0.739 0.886 0.987 0.235 
   4   (0.114) 0.747 0.261 0.114 0.013 0.765 

Locus 2048 : 
2 alleles
2.9% missing data
   3   (0.899) 0.957 0.871 0.899 0.953 0.987 
   1   (0.101) 0.043 0.129 0.101 0.047 0.013 

Locus 2049 : 
2 alleles
12.3% missing data
   1   (0.888) 0.971 0.866 0.888 0.936 0.978 
   3   (0.112) 0.029 0.134 0.112 0.064 0.022 

Locus 2050 : 
2 alleles
12.3% missing data
   3   (0.790) 0.572 0.768 0.789 0.878 0.757 
   2   (0.210) 0.428 0.232 0.211 0.122 0.243 

Locus 2051 : 
2 alleles
8.0% missing data
   2   (0.908) 0.988 0.945 0.908 0.918 0.989 
   4   (0.092) 0.012 0.055 0.092 0.082 0.011 

Locus 2052 : 
2 alleles
5.1% missing data
   1   (0.726) 0.862 0.738 0.726 0.714 0.956 
   3   (0.274) 0.138 0.262 0.274 0.286 0.044 

Locus 2053 : 
2 alleles
15.2% missing data
   3   (0.829) 0.797 0.847 0.829 0.886 0.505 
   1   (0.171) 0.203 0.153 0.171 0.114 0.495 

Locus 2054 : 
2 alleles
5.8% missing data
   3   (0.773) 0.906 0.774 0.773 0.803 0.639 
   1   (0.227) 0.094 0.226 0.227 0.197 0.361 

Locus 2055 : 
2 alleles
5.1% missing data
   4   (0.873) 0.952 0.873 0.873 0.909 0.978 
   1   (0.127) 0.048 0.127 0.127 0.091 0.022 

Locus 2056 : 
2 alleles
14.5% missing data
   4   (0.911) 0.908 0.869 0.911 0.973 0.882 
   2   (0.089) 0.092 0.131 0.089 0.027 0.118 

Locus 2057 : 
2 alleles
13.8% missing data
   2   (0.903) 0.939 0.825 0.903 0.966 0.964 
   4   (0.097) 0.061 0.175 0.097 0.034 0.036 

Locus 2058 : 
2 alleles
5.8% missing data
   4   (0.137) 0.027 0.110 0.137 0.144 0.021 
   2   (0.863) 0.973 0.890 0.863 0.856 0.979 

Locus 2059 : 
2 alleles
5.1% missing data
   2   (0.878) 0.924 0.895 0.878 0.924 0.978 
   4   (0.122) 0.076 0.105 0.122 0.076 0.022 

Locus 2060 : 
2 alleles
12.3% missing data
   1   (0.894) 0.985 0.933 0.894 0.889 0.985 
   4   (0.106) 0.015 0.067 0.106 0.111 0.015 

Locus 2061 : 
2 alleles
6.5% missing data
   1   (0.817) 0.925 0.872 0.817 0.779 0.973 
   3   (0.183) 0.075 0.128 0.183 0.221 0.027 

Locus 2062 : 
2 alleles
11.6% missing data
   2   (0.885) 0.964 0.850 0.885 0.930 0.964 
   4   (0.115) 0.036 0.150 0.115 0.070 0.036 

Locus 2063 : 
2 alleles
14.5% missing data
   3   (0.880) 0.963 0.884 0.880 0.916 0.879 
   4   (0.120) 0.037 0.116 0.120 0.084 0.121 

Locus 2064 : 
2 alleles
13.0% missing data
   4   (0.906) 0.973 0.928 0.906 0.925 0.989 
   2   (0.094) 0.027 0.072 0.094 0.075 0.011 

Locus 2065 : 
2 alleles
12.3% missing data
   4   (0.122) 0.011 0.048 0.121 0.229 0.014 
   2   (0.878) 0.989 0.952 0.879 0.771 0.986 

Locus 2066 : 
2 alleles
4.3% missing data
   4   (0.890) 0.975 0.861 0.890 0.934 0.987 
   2   (0.110) 0.025 0.139 0.110 0.066 0.013 

Locus 2067 : 
2 alleles
8.0% missing data
   3   (0.916) 0.919 0.919 0.916 0.967 0.983 
   1   (0.084) 0.081 0.081 0.084 0.033 0.017 

Locus 2068 : 
2 alleles
12.3% missing data
   1   (0.909) 0.977 0.917 0.909 0.943 0.900 
   3   (0.091) 0.023 0.083 0.091 0.057 0.100 

Locus 2069 : 
2 alleles
8.0% missing data
   4   (0.859) 0.888 0.873 0.858 0.909 0.981 
   2   (0.141) 0.112 0.127 0.142 0.091 0.019 

Locus 2070 : 
2 alleles
0.0% missing data
   3   (0.914) 0.955 0.952 0.914 0.934 0.989 
   4   (0.086) 0.045 0.048 0.086 0.066 0.011 

Locus 2071 : 
2 alleles
9.4% missing data
   1   (0.153) 0.060 0.159 0.153 0.113 0.022 
   3   (0.847) 0.940 0.841 0.847 0.887 0.978 

Locus 2072 : 
2 alleles
3.6% missing data
   2   (0.831) 0.764 0.745 0.831 0.932 0.475 
   4   (0.169) 0.236 0.255 0.169 0.068 0.525 

Locus 2073 : 
2 alleles
10.9% missing data
   2   (0.871) 0.890 0.904 0.871 0.906 0.878 
   4   (0.129) 0.110 0.096 0.129 0.094 0.122 

Locus 2074 : 
2 alleles
6.5% missing data
   4   (0.855) 0.900 0.726 0.855 0.943 0.975 
   2   (0.145) 0.100 0.274 0.145 0.057 0.025 

Locus 2075 : 
2 alleles
2.9% missing data
   4   (0.865) 0.905 0.862 0.865 0.922 0.687 
   1   (0.135) 0.095 0.138 0.135 0.078 0.313 

Locus 2076 : 
2 alleles
13.0% missing data
   4   (0.793) 0.759 0.860 0.793 0.797 0.514 
   2   (0.207) 0.241 0.140 0.207 0.203 0.486 

Locus 2077 : 
2 alleles
2.2% missing data
   1   (0.858) 0.978 0.922 0.858 0.808 0.978 
   3   (0.142) 0.022 0.078 0.142 0.192 0.022 

Locus 2078 : 
2 alleles
11.6% missing data
   1   (0.612) 0.331 0.595 0.612 0.681 0.691 
   3   (0.388) 0.669 0.405 0.388 0.319 0.309 

Locus 2079 : 
2 alleles
1.4% missing data
   3   (0.909) 0.991 0.967 0.909 0.910 0.411 
   1   (0.091) 0.009 0.033 0.091 0.090 0.589 

Locus 2080 : 
2 alleles
17.4% missing data
   3   (0.683) 0.628 0.660 0.683 0.761 0.511 
   1   (0.317) 0.372 0.340 0.317 0.239 0.489 

Locus 2081 : 
2 alleles
12.3% missing data
   3   (0.883) 0.967 0.925 0.883 0.884 0.968 
   1   (0.117) 0.033 0.075 0.117 0.116 0.032 

Locus 2082 : 
2 alleles
5.8% missing data
   1   (0.353) 0.284 0.377 0.353 0.322 0.124 
   3   (0.647) 0.716 0.623 0.647 0.678 0.876 

Locus 2083 : 
2 alleles
4.3% missing data
   3   (0.802) 0.862 0.789 0.802 0.852 0.962 
   2   (0.198) 0.138 0.211 0.198 0.148 0.038 

Locus 2084 : 
2 alleles
5.8% missing data
   2   (0.613) 0.811 0.589 0.613 0.605 0.886 
   4   (0.387) 0.189 0.411 0.387 0.395 0.114 

Locus 2085 : 
2 alleles
5.8% missing data
   1   (0.516) 0.391 0.530 0.516 0.551 0.163 
   3   (0.484) 0.609 0.470 0.484 0.449 0.837 

Locus 2086 : 
2 alleles
5.8% missing data
   4   (0.873) 0.938 0.911 0.872 0.912 0.509 
   2   (0.127) 0.062 0.089 0.128 0.088 0.491 

Locus 2087 : 
2 alleles
12.3% missing data
   4   (0.620) 0.081 0.244 0.621 0.919 0.099 
   1   (0.380) 0.919 0.756 0.379 0.081 0.901 

Locus 2088 : 
2 alleles
4.3% missing data
   3   (0.690) 0.516 0.691 0.690 0.757 0.553 
   2   (0.310) 0.484 0.309 0.310 0.243 0.447 

Locus 2089 : 
2 alleles
5.8% missing data
   3   (0.902) 0.954 0.919 0.902 0.936 0.962 
   1   (0.098) 0.046 0.081 0.098 0.064 0.038 

Locus 2090 : 
2 alleles
11.6% missing data
   4   (0.918) 0.989 0.955 0.918 0.920 0.989 
   3   (0.082) 0.011 0.045 0.082 0.080 0.011 

Locus 2091 : 
2 alleles
11.6% missing data
   2   (0.826) 0.894 0.797 0.826 0.874 0.967 
   4   (0.174) 0.106 0.203 0.174 0.126 0.033 

Locus 2092 : 
2 alleles
1.4% missing data
   3   (0.822) 0.937 0.841 0.822 0.832 0.976 
   1   (0.178) 0.063 0.159 0.178 0.168 0.024 

Locus 2093 : 
2 alleles
1.4% missing data
   2   (0.821) 0.873 0.845 0.821 0.831 0.940 
   4   (0.179) 0.127 0.155 0.179 0.169 0.060 

Locus 2094 : 
2 alleles
5.1% missing data
   1   (0.899) 0.961 0.885 0.899 0.961 0.501 
   3   (0.101) 0.039 0.115 0.101 0.039 0.499 

Locus 2095 : 
2 alleles
2.9% missing data
   3   (0.879) 0.913 0.890 0.879 0.926 0.977 
   1   (0.121) 0.087 0.110 0.121 0.074 0.023 

Locus 2096 : 
2 alleles
8.7% missing data
   1   (0.324) 0.088 0.390 0.324 0.318 0.048 
   3   (0.676) 0.912 0.610 0.676 0.682 0.952 

Locus 2097 : 
2 alleles
12.3% missing data
   2   (0.781) 0.855 0.703 0.780 0.856 0.957 
   4   (0.219) 0.145 0.297 0.220 0.144 0.043 

Locus 2098 : 
2 alleles
11.6% missing data
   2   (0.886) 0.922 0.869 0.886 0.943 0.981 
   4   (0.114) 0.078 0.131 0.114 0.057 0.019 

Locus 2099 : 
2 alleles
6.5% missing data
   2   (0.914) 0.993 0.976 0.914 0.909 0.310 
   4   (0.086) 0.007 0.024 0.086 0.091 0.690 

Locus 2100 : 
2 alleles
17.4% missing data
   2   (0.895) 0.972 0.877 0.895 0.946 0.914 
   1   (0.105) 0.028 0.123 0.105 0.054 0.086 

Locus 2101 : 
2 alleles
1.4% missing data
   3   (0.861) 0.966 0.881 0.861 0.869 0.974 
   1   (0.139) 0.034 0.119 0.139 0.131 0.026 

Locus 2102 : 
2 alleles
3.6% missing data
   4   (0.650) 0.572 0.629 0.650 0.698 0.503 
   2   (0.350) 0.428 0.371 0.350 0.302 0.497 

Locus 2103 : 
2 alleles
2.9% missing data
   4   (0.873) 0.972 0.922 0.873 0.906 0.290 
   2   (0.127) 0.028 0.078 0.127 0.094 0.710 

Locus 2104 : 
2 alleles
2.9% missing data
   3   (0.902) 0.826 0.858 0.902 0.967 0.986 
   1   (0.098) 0.174 0.142 0.098 0.033 0.014 

Locus 2105 : 
2 alleles
4.3% missing data
   4   (0.866) 0.925 0.793 0.866 0.934 0.974 
   1   (0.134) 0.075 0.207 0.134 0.066 0.026 

Locus 2106 : 
2 alleles
6.5% missing data
   1   (0.920) 0.903 0.908 0.920 0.973 0.974 
   3   (0.080) 0.097 0.092 0.080 0.027 0.026 

Locus 2107 : 
2 alleles
11.6% missing data
   3   (0.071) 0.006 0.028 0.071 0.078 0.007 
   4   (0.929) 0.994 0.972 0.929 0.922 0.993 

Locus 2108 : 
2 alleles
4.3% missing data
   1   (0.559) 0.710 0.540 0.558 0.569 0.447 
   3   (0.441) 0.290 0.460 0.442 0.431 0.553 

Locus 2109 : 
2 alleles
7.2% missing data
   4   (0.735) 0.526 0.534 0.735 0.886 0.956 
   1   (0.265) 0.474 0.466 0.265 0.114 0.044 

Locus 2110 : 
2 alleles
0.7% missing data
   1   (0.898) 0.990 0.961 0.898 0.837 0.986 
   3   (0.102) 0.010 0.039 0.102 0.163 0.014 

Locus 2111 : 
2 alleles
4.3% missing data
   2   (0.605) 0.785 0.698 0.605 0.511 0.866 
   4   (0.395) 0.215 0.302 0.395 0.489 0.134 

Locus 2112 : 
2 alleles
11.6% missing data
   1   (0.942) 0.996 0.986 0.942 0.906 0.995 
   3   (0.058) 0.004 0.014 0.058 0.094 0.005 

Locus 2113 : 
2 alleles
4.3% missing data
   2   (0.455) 0.472 0.509 0.455 0.420 0.184 
   4   (0.545) 0.528 0.491 0.545 0.580 0.816 

Locus 2114 : 
2 alleles
5.1% missing data
   1   (0.231) 0.038 0.180 0.231 0.308 0.030 
   2   (0.769) 0.962 0.820 0.769 0.692 0.970 

Locus 2115 : 
2 alleles
5.1% missing data
   3   (0.924) 0.917 0.891 0.924 0.981 0.985 
   1   (0.076) 0.083 0.109 0.076 0.019 0.015 

Locus 2116 : 
2 alleles
3.6% missing data
   4   (0.766) 0.743 0.778 0.766 0.823 0.457 
   3   (0.234) 0.257 0.222 0.234 0.177 0.543 

Locus 2117 : 
2 alleles
13.0% missing data
   3   (0.920) 0.993 0.969 0.920 0.889 0.992 
   1   (0.080) 0.007 0.031 0.080 0.111 0.008 

Locus 2118 : 
2 alleles
15.9% missing data
   3   (0.932) 0.877 0.926 0.932 0.981 0.975 
   1   (0.068) 0.123 0.074 0.068 0.019 0.025 

Locus 2119 : 
2 alleles
2.9% missing data
   1   (0.167) 0.029 0.108 0.167 0.209 0.029 
   3   (0.833) 0.971 0.892 0.833 0.791 0.971 

Locus 2120 : 
2 alleles
13.0% missing data
   4   (0.450) 0.784 0.522 0.450 0.349 0.054 
   2   (0.550) 0.216 0.478 0.550 0.651 0.946 

Locus 2121 : 
2 alleles
12.3% missing data
   3   (0.874) 0.920 0.904 0.874 0.905 0.821 
   1   (0.126) 0.080 0.096 0.126 0.095 0.179 

Locus 2122 : 
2 alleles
18.1% missing data
   2   (0.076) 0.008 0.032 0.076 0.085 0.010 
   4   (0.924) 0.992 0.968 0.924 0.915 0.990 

Locus 2123 : 
2 alleles
6.5% missing data
   1   (0.521) 0.130 0.433 0.521 0.654 0.740 
   4   (0.479) 0.870 0.567 0.479 0.346 0.260 

Locus 2124 : 
2 alleles
4.3% missing data
   4   (0.943) 0.997 0.988 0.944 0.892 0.996 
   2   (0.057) 0.003 0.012 0.056 0.108 0.004 

Locus 2125 : 
2 alleles
11.6% missing data
   4   (0.844) 0.981 0.893 0.843 0.803 0.981 
   2   (0.156) 0.019 0.107 0.157 0.197 0.019 

Locus 2126 : 
2 alleles
6.5% missing data
   2   (0.672) 0.833 0.633 0.672 0.679 0.909 
   4   (0.328) 0.167 0.367 0.328 0.321 0.091 

Locus 2127 : 
2 alleles
2.9% missing data
   2   (0.885) 0.895 0.915 0.885 0.912 0.980 
   4   (0.115) 0.105 0.085 0.115 0.088 0.020 

Locus 2128 : 
2 alleles
10.9% missing data
   2   (0.932) 0.922 0.846 0.932 0.992 0.390 
   4   (0.068) 0.078 0.154 0.068 0.008 0.610 

Locus 2129 : 
2 alleles
2.2% missing data
   2   (0.817) 0.891 0.742 0.817 0.890 0.974 
   4   (0.183) 0.109 0.258 0.183 0.110 0.026 

Locus 2130 : 
2 alleles
2.9% missing data
   3   (0.715) 0.824 0.670 0.715 0.790 0.089 
   1   (0.285) 0.176 0.330 0.285 0.210 0.911 

Locus 2131 : 
2 alleles
12.3% missing data
   4   (0.895) 0.980 0.921 0.896 0.901 0.978 
   3   (0.105) 0.020 0.079 0.104 0.099 0.022 

Locus 2132 : 
2 alleles
2.9% missing data
   2   (0.905) 0.976 0.892 0.905 0.949 0.986 
   3   (0.095) 0.024 0.108 0.095 0.051 0.014 

Locus 2133 : 
2 alleles
5.8% missing data
   1   (0.765) 0.925 0.774 0.765 0.760 0.891 
   3   (0.235) 0.075 0.226 0.235 0.240 0.109 

Locus 2134 : 
2 alleles
13.0% missing data
   4   (0.874) 0.951 0.871 0.874 0.912 0.964 
   2   (0.126) 0.049 0.129 0.126 0.088 0.036 

Locus 2135 : 
2 alleles
6.5% missing data
   1   (0.744) 0.866 0.722 0.745 0.758 0.955 
   3   (0.256) 0.134 0.278 0.255 0.242 0.045 

Locus 2136 : 
2 alleles
2.2% missing data
   3   (0.820) 0.961 0.804 0.820 0.885 0.214 
   1   (0.180) 0.039 0.196 0.180 0.115 0.786 

Locus 2137 : 
2 alleles
10.1% missing data
   3   (0.934) 0.889 0.861 0.935 0.993 0.578 
   4   (0.066) 0.111 0.139 0.065 0.007 0.422 

Locus 2138 : 
2 alleles
18.1% missing data
   1   (0.142) 0.125 0.088 0.142 0.138 0.024 
   3   (0.858) 0.875 0.912 0.858 0.862 0.976 

Locus 2139 : 
2 alleles
10.1% missing data
   1   (0.884) 0.979 0.922 0.884 0.866 0.980 
   3   (0.116) 0.021 0.078 0.116 0.134 0.020 

Locus 2140 : 
2 alleles
2.2% missing data
   1   (0.117) 0.023 0.097 0.117 0.070 0.700 
   2   (0.883) 0.977 0.903 0.883 0.930 0.300 

Locus 2141 : 
2 alleles
13.0% missing data
   1   (0.803) 0.941 0.810 0.802 0.823 0.817 
   2   (0.197) 0.059 0.190 0.198 0.177 0.183 

Locus 2142 : 
2 alleles
3.6% missing data
   3   (0.896) 0.882 0.859 0.896 0.960 0.958 
   1   (0.104) 0.118 0.141 0.104 0.040 0.042 

Locus 2143 : 
2 alleles
13.0% missing data
   1   (0.538) 0.395 0.490 0.538 0.600 0.614 
   3   (0.462) 0.605 0.510 0.462 0.400 0.386 

Locus 2144 : 
2 alleles
6.5% missing data
   2   (0.883) 0.964 0.882 0.883 0.923 0.902 
   4   (0.117) 0.036 0.118 0.117 0.077 0.098 

Locus 2145 : 
2 alleles
2.9% missing data
   2   (0.940) 0.997 0.988 0.940 0.876 0.996 
   4   (0.060) 0.003 0.012 0.060 0.124 0.004 

Locus 2146 : 
2 alleles
10.1% missing data
   2   (0.815) 0.975 0.924 0.815 0.642 0.977 
   1   (0.185) 0.025 0.076 0.185 0.358 0.023 

Locus 2147 : 
2 alleles
3.6% missing data
   3   (0.632) 0.861 0.656 0.632 0.585 0.852 
   4   (0.368) 0.139 0.344 0.368 0.415 0.148 

Locus 2148 : 
2 alleles
13.0% missing data
   1   (0.895) 0.978 0.888 0.895 0.930 0.984 
   3   (0.105) 0.022 0.112 0.105 0.070 0.016 

Locus 2149 : 
2 alleles
13.8% missing data
   3   (0.635) 0.896 0.738 0.635 0.544 0.254 
   2   (0.365) 0.104 0.262 0.365 0.456 0.746 

Locus 2150 : 
2 alleles
2.2% missing data
   3   (0.923) 0.994 0.973 0.923 0.898 0.994 
   4   (0.077) 0.006 0.027 0.077 0.102 0.006 

Locus 2151 : 
2 alleles
13.8% missing data
   3   (0.900) 0.965 0.930 0.900 0.950 0.431 
   4   (0.100) 0.035 0.070 0.100 0.050 0.569 

Locus 2152 : 
2 alleles
12.3% missing data
   1   (0.759) 0.934 0.753 0.759 0.760 0.966 
   3   (0.241) 0.066 0.247 0.241 0.240 0.034 

Locus 2153 : 
2 alleles
11.6% missing data
   2   (0.742) 0.894 0.737 0.742 0.780 0.425 
   4   (0.258) 0.106 0.263 0.258 0.220 0.575 

Locus 2154 : 
2 alleles
4.3% missing data
   3   (0.513) 0.359 0.555 0.513 0.507 0.294 
   2   (0.487) 0.641 0.445 0.487 0.493 0.706 

Locus 2155 : 
2 alleles
16.7% missing data
   2   (0.278) 0.481 0.257 0.278 0.206 0.738 
   4   (0.722) 0.519 0.743 0.722 0.794 0.262 

Locus 2156 : 
2 alleles
13.8% missing data
   4   (0.694) 0.862 0.644 0.694 0.719 0.953 
   3   (0.306) 0.138 0.356 0.306 0.281 0.047 

Locus 2157 : 
2 alleles
1.4% missing data
   3   (0.944) 0.859 0.910 0.944 0.994 0.631 
   1   (0.056) 0.141 0.090 0.056 0.006 0.369 

Locus 2158 : 
2 alleles
10.1% missing data
   2   (0.945) 0.997 0.987 0.946 0.912 0.995 
   4   (0.055) 0.003 0.013 0.054 0.088 0.005 

Locus 2159 : 
2 alleles
13.0% missing data
   1   (0.818) 0.960 0.825 0.818 0.839 0.827 
   3   (0.182) 0.040 0.175 0.182 0.161 0.173 

Locus 2160 : 
2 alleles
2.9% missing data
   3   (0.904) 0.991 0.934 0.903 0.914 0.990 
   1   (0.096) 0.009 0.066 0.097 0.086 0.010 

Locus 2161 : 
2 alleles
7.2% missing data
   4   (0.891) 0.982 0.883 0.891 0.923 0.984 
   2   (0.109) 0.018 0.117 0.109 0.077 0.016 

Locus 2162 : 
2 alleles
5.8% missing data
   2   (0.338) 0.444 0.319 0.338 0.298 0.775 
   4   (0.662) 0.556 0.681 0.662 0.702 0.225 

Locus 2163 : 
2 alleles
2.2% missing data
   2   (0.872) 0.968 0.879 0.872 0.893 0.981 
   4   (0.128) 0.032 0.121 0.128 0.107 0.019 

Locus 2164 : 
2 alleles
8.0% missing data
   2   (0.466) 0.508 0.470 0.466 0.471 0.068 
   4   (0.534) 0.492 0.530 0.534 0.529 0.932 

Locus 2165 : 
2 alleles
5.8% missing data
   2   (0.508) 0.665 0.566 0.508 0.408 0.937 
   3   (0.492) 0.335 0.434 0.492 0.592 0.063 

Locus 2166 : 
2 alleles
10.1% missing data
   4   (0.907) 0.972 0.872 0.907 0.954 0.986 
   2   (0.093) 0.028 0.128 0.093 0.046 0.014 

Locus 2167 : 
2 alleles
5.1% missing data
   3   (0.906) 0.962 0.903 0.906 0.948 0.969 
   1   (0.094) 0.038 0.097 0.094 0.052 0.031 

Locus 2168 : 
2 alleles
12.3% missing data
   4   (0.899) 0.974 0.928 0.899 0.913 0.964 
   2   (0.101) 0.026 0.072 0.101 0.087 0.036 

Locus 2169 : 
2 alleles
17.4% missing data
   1   (0.798) 0.955 0.859 0.798 0.726 0.972 
   4   (0.202) 0.045 0.141 0.202 0.274 0.028 

Locus 2170 : 
2 alleles
8.7% missing data
   2   (0.280) 0.206 0.312 0.280 0.220 0.535 
   3   (0.720) 0.794 0.688 0.720 0.780 0.465 

Locus 2171 : 
2 alleles
13.8% missing data
   1   (0.871) 0.924 0.890 0.871 0.905 0.949 
   3   (0.129) 0.076 0.110 0.129 0.095 0.051 

Locus 2172 : 
2 alleles
13.8% missing data
   1   (0.859) 0.928 0.851 0.859 0.896 0.968 
   3   (0.141) 0.072 0.149 0.141 0.104 0.032 

Locus 2173 : 
2 alleles
5.8% missing data
   1   (0.839) 0.869 0.876 0.839 0.862 0.931 
   3   (0.161) 0.131 0.124 0.161 0.138 0.069 

Locus 2174 : 
2 alleles
13.0% missing data
   4   (0.654) 0.776 0.585 0.654 0.707 0.849 
   2   (0.346) 0.224 0.415 0.346 0.293 0.151 

Locus 2175 : 
2 alleles
7.2% missing data
   3   (0.800) 0.727 0.768 0.800 0.866 0.904 
   1   (0.200) 0.273 0.232 0.200 0.134 0.096 

Locus 2176 : 
2 alleles
11.6% missing data
   3   (0.831) 0.946 0.823 0.831 0.852 0.974 
   1   (0.169) 0.054 0.177 0.169 0.148 0.026 

Locus 2177 : 
2 alleles
13.8% missing data
   4   (0.347) 0.182 0.261 0.347 0.410 0.619 
   2   (0.653) 0.818 0.739 0.653 0.590 0.381 

Locus 2178 : 
2 alleles
4.3% missing data
   1   (0.845) 0.948 0.846 0.844 0.878 0.976 
   3   (0.155) 0.052 0.154 0.156 0.122 0.024 

Locus 2179 : 
2 alleles
13.0% missing data
   3   (0.904) 0.983 0.938 0.904 0.907 0.972 
   1   (0.096) 0.017 0.062 0.096 0.093 0.028 

Locus 2180 : 
2 alleles
2.9% missing data
   1   (0.849) 0.924 0.784 0.849 0.939 0.357 
   4   (0.151) 0.076 0.216 0.151 0.061 0.643 

Locus 2181 : 
2 alleles
14.5% missing data
   2   (0.826) 0.972 0.907 0.826 0.724 0.978 
   4   (0.174) 0.028 0.093 0.174 0.276 0.022 

Locus 2182 : 
2 alleles
15.9% missing data
   2   (0.558) 0.551 0.510 0.558 0.634 0.067 
   4   (0.442) 0.449 0.490 0.442 0.366 0.933 

Locus 2183 : 
2 alleles
13.0% missing data
   4   (0.912) 0.980 0.926 0.912 0.944 0.988 
   2   (0.088) 0.020 0.074 0.088 0.056 0.012 

Locus 2184 : 
2 alleles
12.3% missing data
   3   (0.176) 0.076 0.179 0.176 0.151 0.024 
   1   (0.824) 0.924 0.821 0.824 0.849 0.976 

Locus 2185 : 
2 alleles
2.9% missing data
   4   (0.897) 0.990 0.957 0.897 0.835 0.990 
   3   (0.103) 0.010 0.043 0.103 0.165 0.010 

Locus 2186 : 
2 alleles
12.3% missing data
   3   (0.946) 0.997 0.989 0.946 0.913 0.991 
   1   (0.054) 0.003 0.011 0.054 0.087 0.009 

Locus 2187 : 
2 alleles
0.7% missing data
   1   (0.128) 0.050 0.068 0.127 0.159 0.018 
   3   (0.872) 0.950 0.932 0.873 0.841 0.982 

Locus 2188 : 
2 alleles
13.8% missing data
   3   (0.874) 0.971 0.920 0.874 0.864 0.894 
   1   (0.126) 0.029 0.080 0.126 0.136 0.106 

Locus 2189 : 
2 alleles
11.6% missing data
   1   (0.090) 0.028 0.081 0.090 0.057 0.011 
   3   (0.910) 0.972 0.919 0.910 0.943 0.989 

Locus 2190 : 
2 alleles
5.1% missing data
   3   (0.637) 0.591 0.526 0.638 0.744 0.485 
   4   (0.363) 0.409 0.474 0.362 0.256 0.515 

Locus 2191 : 
2 alleles
5.8% missing data
   1   (0.746) 0.912 0.739 0.746 0.773 0.433 
   3   (0.254) 0.088 0.261 0.254 0.227 0.567 

Locus 2192 : 
2 alleles
12.3% missing data
   3   (0.838) 0.928 0.846 0.838 0.858 0.977 
   1   (0.162) 0.072 0.154 0.162 0.142 0.023 

Locus 2193 : 
2 alleles
13.0% missing data
   3   (0.636) 0.858 0.619 0.636 0.618 0.869 
   1   (0.364) 0.142 0.381 0.364 0.382 0.131 

Locus 2194 : 
2 alleles
5.1% missing data
   2   (0.852) 0.960 0.863 0.852 0.863 0.974 
   4   (0.148) 0.040 0.137 0.148 0.137 0.026 

Locus 2195 : 
2 alleles
16.7% missing data
   4   (0.908) 0.983 0.924 0.907 0.940 0.917 
   1   (0.092) 0.017 0.076 0.093 0.060 0.083 

Locus 2196 : 
2 alleles
10.9% missing data
   4   (0.889) 0.972 0.864 0.889 0.945 0.986 
   2   (0.111) 0.028 0.136 0.111 0.055 0.014 

Locus 2197 : 
2 alleles
15.2% missing data
   2   (0.833) 0.934 0.804 0.833 0.910 0.463 
   4   (0.167) 0.066 0.196 0.167 0.090 0.537 

Locus 2198 : 
2 alleles
3.6% missing data
   4   (0.853) 0.859 0.821 0.853 0.927 0.512 
   2   (0.147) 0.141 0.179 0.147 0.073 0.488 

Locus 2199 : 
2 alleles
3.6% missing data
   2   (0.101) 0.016 0.107 0.101 0.069 0.023 
   4   (0.899) 0.984 0.893 0.899 0.931 0.977 

Locus 2200 : 
2 alleles
16.7% missing data
   4   (0.450) 0.675 0.395 0.450 0.423 0.913 
   2   (0.550) 0.325 0.605 0.550 0.577 0.087 

Locus 2201 : 
2 alleles
1.4% missing data
   4   (0.928) 0.977 0.910 0.928 0.976 0.982 
   2   (0.072) 0.023 0.090 0.072 0.024 0.018 

Locus 2202 : 
2 alleles
2.2% missing data
   2   (0.393) 0.132 0.508 0.393 0.309 0.743 
   4   (0.607) 0.868 0.492 0.607 0.691 0.257 

Locus 2203 : 
2 alleles
10.9% missing data
   1   (0.906) 0.938 0.867 0.906 0.979 0.351 
   3   (0.094) 0.062 0.133 0.094 0.021 0.649 

Locus 2204 : 
2 alleles
11.6% missing data
   2   (0.762) 0.952 0.796 0.763 0.688 0.965 
   3   (0.238) 0.048 0.204 0.237 0.312 0.035 

Locus 2205 : 
2 alleles
6.5% missing data
   1   (0.689) 0.823 0.729 0.688 0.670 0.952 
   3   (0.311) 0.177 0.271 0.312 0.330 0.048 

Locus 2206 : 
2 alleles
16.7% missing data
   3   (0.766) 0.433 0.729 0.766 0.866 0.788 
   2   (0.234) 0.567 0.271 0.234 0.134 0.212 

Locus 2207 : 
2 alleles
12.3% missing data
   3   (0.856) 0.982 0.941 0.856 0.732 0.986 
   4   (0.144) 0.018 0.059 0.144 0.268 0.014 

Locus 2208 : 
2 alleles
0.7% missing data
   3   (0.889) 0.904 0.897 0.890 0.930 0.982 
   1   (0.111) 0.096 0.103 0.110 0.070 0.018 

Locus 2209 : 
2 alleles
4.3% missing data
   1   (0.882) 0.707 0.863 0.882 0.955 0.965 
   3   (0.118) 0.293 0.137 0.118 0.045 0.035 

Locus 2210 : 
2 alleles
13.8% missing data
   3   (0.860) 0.961 0.866 0.860 0.898 0.783 
   1   (0.140) 0.039 0.134 0.140 0.102 0.217 

Locus 2211 : 
2 alleles
10.1% missing data
   3   (0.854) 0.970 0.863 0.854 0.874 0.862 
   1   (0.146) 0.030 0.137 0.146 0.126 0.138 

Locus 2212 : 
2 alleles
13.8% missing data
   2   (0.815) 0.891 0.794 0.815 0.852 0.930 
   4   (0.185) 0.109 0.206 0.185 0.148 0.070 

Locus 2213 : 
2 alleles
7.2% missing data
   2   (0.817) 0.831 0.891 0.817 0.784 0.971 
   4   (0.183) 0.169 0.109 0.183 0.216 0.029 

Locus 2214 : 
2 alleles
13.8% missing data
   3   (0.882) 0.941 0.856 0.882 0.930 0.975 
   2   (0.118) 0.059 0.144 0.118 0.070 0.025 

Locus 2215 : 
2 alleles
12.3% missing data
   4   (0.926) 0.995 0.982 0.926 0.851 0.994 
   2   (0.074) 0.005 0.018 0.074 0.149 0.006 

Locus 2216 : 
2 alleles
4.3% missing data
   2   (0.878) 0.932 0.912 0.878 0.889 0.984 
   4   (0.122) 0.068 0.088 0.122 0.111 0.016 

Locus 2217 : 
2 alleles
3.6% missing data
   4   (0.908) 0.988 0.948 0.908 0.902 0.989 
   2   (0.092) 0.012 0.052 0.092 0.098 0.011 

Locus 2218 : 
2 alleles
11.6% missing data
   2   (0.790) 0.843 0.768 0.789 0.865 0.408 
   1   (0.210) 0.157 0.232 0.211 0.135 0.592 

Locus 2219 : 
2 alleles
12.3% missing data
   2   (0.919) 0.987 0.955 0.919 0.927 0.976 
   4   (0.081) 0.013 0.045 0.081 0.073 0.024 

Locus 2220 : 
2 alleles
13.8% missing data
   3   (0.924) 0.931 0.895 0.924 0.979 0.990 
   1   (0.076) 0.069 0.105 0.076 0.021 0.010 

Locus 2221 : 
2 alleles
2.2% missing data
   1   (0.849) 0.909 0.814 0.849 0.910 0.975 
   3   (0.151) 0.091 0.186 0.151 0.090 0.025 

Locus 2222 : 
2 alleles
3.6% missing data
   1   (0.391) 0.388 0.453 0.391 0.333 0.468 
   3   (0.609) 0.612 0.547 0.609 0.667 0.532 

Locus 2223 : 
2 alleles
1.4% missing data
   1   (0.814) 0.699 0.844 0.814 0.857 0.973 
   4   (0.186) 0.301 0.156 0.186 0.143 0.027 

Locus 2224 : 
2 alleles
4.3% missing data
   1   (0.882) 0.974 0.915 0.882 0.891 0.978 
   3   (0.118) 0.026 0.085 0.118 0.109 0.022 

Locus 2225 : 
2 alleles
3.6% missing data
   1   (0.861) 0.855 0.820 0.861 0.936 0.957 
   4   (0.139) 0.145 0.180 0.139 0.064 0.043 

Locus 2226 : 
2 alleles
11.6% missing data
   1   (0.181) 0.257 0.168 0.181 0.110 0.355 
   3   (0.819) 0.743 0.832 0.819 0.890 0.645 

Locus 2227 : 
2 alleles
2.9% missing data
   4   (0.820) 0.947 0.783 0.820 0.854 0.974 
   1   (0.180) 0.053 0.217 0.180 0.146 0.026 

Locus 2228 : 
2 alleles
4.3% missing data
   2   (0.837) 0.971 0.856 0.837 0.825 0.978 
   4   (0.163) 0.029 0.144 0.163 0.175 0.022 

Locus 2229 : 
2 alleles
3.6% missing data
   2   (0.941) 0.997 0.988 0.941 0.890 0.990 
   4   (0.059) 0.003 0.012 0.059 0.110 0.010 

Locus 2230 : 
2 alleles
13.8% missing data
   4   (0.907) 0.985 0.922 0.907 0.929 0.961 
   2   (0.093) 0.015 0.078 0.093 0.071 0.039 

Locus 2231 : 
2 alleles
5.1% missing data
   2   (0.697) 0.698 0.760 0.697 0.688 0.515 
   1   (0.303) 0.302 0.240 0.303 0.312 0.485 

Locus 2232 : 
2 alleles
2.9% missing data
   1   (0.900) 0.980 0.874 0.899 0.957 0.975 
   2   (0.100) 0.020 0.126 0.101 0.043 0.025 

Locus 2233 : 
2 alleles
2.9% missing data
   2   (0.910) 0.991 0.968 0.910 0.923 0.222 
   4   (0.090) 0.009 0.032 0.090 0.077 0.778 

Locus 2234 : 
2 alleles
6.5% missing data
   4   (0.863) 0.963 0.822 0.863 0.907 0.982 
   2   (0.137) 0.037 0.178 0.137 0.093 0.018 

Locus 2235 : 
2 alleles
11.6% missing data
   1   (0.925) 0.988 0.957 0.925 0.941 0.973 
   2   (0.075) 0.012 0.043 0.075 0.059 0.027 

Locus 2236 : 
2 alleles
10.9% missing data
   2   (0.903) 0.950 0.887 0.903 0.949 0.987 
   4   (0.097) 0.050 0.113 0.097 0.051 0.013 

Locus 2237 : 
2 alleles
10.9% missing data
   1   (0.920) 0.953 0.872 0.920 0.974 0.981 
   3   (0.080) 0.047 0.128 0.080 0.026 0.019 

Locus 2238 : 
2 alleles
17.4% missing data
   2   (0.942) 0.934 0.822 0.942 0.993 0.917 
   4   (0.058) 0.066 0.178 0.058 0.007 0.083 

Locus 2239 : 
2 alleles
3.6% missing data
   1   (0.930) 0.839 0.908 0.930 0.988 0.840 
   3   (0.070) 0.161 0.092 0.070 0.012 0.160 

Locus 2240 : 
2 alleles
10.9% missing data
   1   (0.906) 0.982 0.946 0.906 0.938 0.448 
   3   (0.094) 0.018 0.054 0.094 0.062 0.552 

Locus 2241 : 
2 alleles
10.9% missing data
   3   (0.891) 0.977 0.924 0.891 0.897 0.986 
   1   (0.109) 0.023 0.076 0.109 0.103 0.014 

Locus 2242 : 
2 alleles
5.1% missing data
   1   (0.891) 0.975 0.855 0.891 0.933 0.983 
   4   (0.109) 0.025 0.145 0.109 0.067 0.017 

Locus 2243 : 
2 alleles
14.5% missing data
   1   (0.907) 0.976 0.910 0.907 0.942 0.970 
   4   (0.093) 0.024 0.090 0.093 0.058 0.030 

Locus 2244 : 
2 alleles
9.4% missing data
   2   (0.866) 0.967 0.864 0.866 0.895 0.981 
   4   (0.134) 0.033 0.136 0.134 0.105 0.019 

Locus 2245 : 
2 alleles
11.6% missing data
   3   (0.897) 0.984 0.935 0.897 0.890 0.989 
   1   (0.103) 0.016 0.065 0.103 0.110 0.011 

Locus 2246 : 
2 alleles
3.6% missing data
   3   (0.498) 0.404 0.527 0.498 0.468 0.588 
   4   (0.502) 0.596 0.473 0.502 0.532 0.412 

Locus 2247 : 
2 alleles
2.9% missing data
   2   (0.831) 0.959 0.879 0.831 0.790 0.977 
   4   (0.169) 0.041 0.121 0.169 0.210 0.023 

Locus 2248 : 
2 alleles
15.2% missing data
   1   (0.748) 0.938 0.800 0.748 0.671 0.949 
   4   (0.252) 0.062 0.200 0.252 0.329 0.051 

Locus 2249 : 
2 alleles
13.8% missing data
   4   (0.898) 0.975 0.911 0.898 0.929 0.923 
   3   (0.102) 0.025 0.089 0.102 0.071 0.077 

Locus 2250 : 
2 alleles
12.3% missing data
   4   (0.744) 0.934 0.740 0.744 0.777 0.171 
   2   (0.256) 0.066 0.260 0.256 0.223 0.829 

Locus 2251 : 
2 alleles
4.3% missing data
   4   (0.915) 0.979 0.970 0.915 0.896 0.991 
   1   (0.085) 0.021 0.030 0.085 0.104 0.009 

Locus 2252 : 
2 alleles
15.2% missing data
   2   (0.428) 0.348 0.410 0.428 0.452 0.281 
   4   (0.572) 0.652 0.590 0.572 0.548 0.719 

Locus 2253 : 
2 alleles
3.6% missing data
   4   (0.829) 0.706 0.856 0.829 0.883 0.598 
   2   (0.171) 0.294 0.144 0.171 0.117 0.402 

Locus 2254 : 
2 alleles
3.6% missing data
   4   (0.930) 0.870 0.868 0.930 0.987 0.990 
   3   (0.070) 0.130 0.132 0.070 0.013 0.010 

Locus 2255 : 
2 alleles
2.2% missing data
   4   (0.895) 0.981 0.910 0.895 0.914 0.986 
   2   (0.105) 0.019 0.090 0.105 0.086 0.014 

Locus 2256 : 
2 alleles
13.0% missing data
   2   (0.913) 0.981 0.961 0.914 0.912 0.919 
   1   (0.087) 0.019 0.039 0.086 0.088 0.081 

Locus 2257 : 
2 alleles
11.6% missing data
   1   (0.930) 0.898 0.821 0.930 0.992 0.522 
   3   (0.070) 0.102 0.179 0.070 0.008 0.478 

Locus 2258 : 
2 alleles
2.9% missing data
   4   (0.212) 0.048 0.195 0.212 0.242 0.032 
   2   (0.788) 0.952 0.805 0.788 0.758 0.968 

Locus 2259 : 
2 alleles
13.0% missing data
   1   (0.370) 0.133 0.323 0.370 0.391 0.844 
   3   (0.630) 0.867 0.677 0.630 0.609 0.156 

Locus 2260 : 
2 alleles
8.7% missing data
   2   (0.888) 0.603 0.844 0.888 0.970 0.725 
   4   (0.112) 0.397 0.156 0.112 0.030 0.275 

Locus 2261 : 
2 alleles
10.9% missing data
   1   (0.611) 0.540 0.563 0.612 0.673 0.533 
   4   (0.389) 0.460 0.437 0.388 0.327 0.467 

Locus 2262 : 
2 alleles
13.0% missing data
   1   (0.821) 0.927 0.836 0.822 0.825 0.969 
   3   (0.179) 0.073 0.164 0.178 0.175 0.031 

Locus 2263 : 
2 alleles
10.1% missing data
   2   (0.564) 0.439 0.491 0.564 0.657 0.568 
   3   (0.436) 0.561 0.509 0.436 0.343 0.432 

Locus 2264 : 
2 alleles
7.2% missing data
   2   (0.876) 0.937 0.887 0.876 0.905 0.977 
   4   (0.124) 0.063 0.113 0.124 0.095 0.023 

Locus 2265 : 
2 alleles
10.9% missing data
   2   (0.056) 0.004 0.014 0.057 0.086 0.005 
   4   (0.944) 0.996 0.986 0.943 0.914 0.995 

Locus 2266 : 
2 alleles
13.0% missing data
   2   (0.799) 0.871 0.807 0.799 0.820 0.970 
   3   (0.201) 0.129 0.193 0.201 0.180 0.030 

Locus 2267 : 
2 alleles
13.0% missing data
   1   (0.488) 0.372 0.617 0.488 0.439 0.085 
   2   (0.512) 0.628 0.383 0.512 0.561 0.915 

Locus 2268 : 
2 alleles
4.3% missing data
   1   (0.885) 0.961 0.891 0.885 0.918 0.981 
   3   (0.115) 0.039 0.109 0.115 0.082 0.019 

Locus 2269 : 
2 alleles
10.9% missing data
   3   (0.834) 0.899 0.841 0.833 0.890 0.657 
   4   (0.166) 0.101 0.159 0.167 0.110 0.343 

Locus 2270 : 
2 alleles
9.4% missing data
   2   (0.161) 0.163 0.223 0.161 0.065 0.459 
   4   (0.839) 0.837 0.777 0.839 0.935 0.541 

Locus 2271 : 
2 alleles
2.2% missing data
   1   (0.301) 0.380 0.289 0.301 0.267 0.429 
   3   (0.699) 0.620 0.711 0.699 0.733 0.571 

Locus 2272 : 
2 alleles
12.3% missing data
   2   (0.837) 0.900 0.877 0.837 0.839 0.979 
   4   (0.163) 0.100 0.123 0.163 0.161 0.021 

Locus 2273 : 
2 alleles
10.1% missing data
   2   (0.140) 0.196 0.135 0.140 0.078 0.199 
   4   (0.860) 0.804 0.865 0.860 0.922 0.801 

Locus 2274 : 
2 alleles
5.1% missing data
   4   (0.808) 0.790 0.829 0.807 0.855 0.936 
   2   (0.192) 0.210 0.171 0.193 0.145 0.064 

Locus 2275 : 
2 alleles
13.8% missing data
   3   (0.906) 0.977 0.943 0.906 0.913 0.941 
   1   (0.094) 0.023 0.057 0.094 0.087 0.059 

Locus 2276 : 
2 alleles
5.8% missing data
   3   (0.899) 0.952 0.856 0.899 0.955 0.970 
   1   (0.101) 0.048 0.144 0.101 0.045 0.030 

Locus 2277 : 
2 alleles
2.2% missing data
   1   (0.896) 0.967 0.885 0.896 0.937 0.975 
   3   (0.104) 0.033 0.115 0.104 0.063 0.025 

Locus 2278 : 
2 alleles
12.3% missing data
   2   (0.870) 0.910 0.890 0.870 0.904 0.928 
   4   (0.130) 0.090 0.110 0.130 0.096 0.072 

Locus 2279 : 
2 alleles
15.9% missing data
   2   (0.729) 0.776 0.743 0.729 0.770 0.434 
   4   (0.271) 0.224 0.257 0.271 0.230 0.566 

Locus 2280 : 
2 alleles
6.5% missing data
   2   (0.910) 0.930 0.882 0.911 0.979 0.352 
   4   (0.090) 0.070 0.118 0.089 0.021 0.648 

Locus 2281 : 
2 alleles
5.8% missing data
   3   (0.877) 0.869 0.829 0.877 0.945 0.943 
   1   (0.123) 0.131 0.171 0.123 0.055 0.057 

Locus 2282 : 
2 alleles
11.6% missing data
   3   (0.920) 0.966 0.841 0.920 0.982 0.981 
   1   (0.080) 0.034 0.159 0.080 0.018 0.019 

Locus 2283 : 
2 alleles
16.7% missing data
   1   (0.099) 0.051 0.131 0.098 0.042 0.092 
   2   (0.901) 0.949 0.869 0.902 0.958 0.908 

Locus 2284 : 
2 alleles
0.0% missing data
   4   (0.926) 0.907 0.939 0.926 0.969 0.992 
   2   (0.074) 0.093 0.061 0.074 0.031 0.008 

Locus 2285 : 
2 alleles
13.0% missing data
   2   (0.907) 0.984 0.921 0.906 0.932 0.974 
   4   (0.093) 0.016 0.079 0.094 0.068 0.026 

Locus 2286 : 
2 alleles
10.9% missing data
   1   (0.279) 0.070 0.262 0.279 0.271 0.712 
   4   (0.721) 0.930 0.738 0.721 0.729 0.288 

Locus 2287 : 
2 alleles
10.9% missing data
   3   (0.843) 0.893 0.812 0.843 0.891 0.981 
   1   (0.157) 0.107 0.188 0.157 0.109 0.019 

Locus 2288 : 
2 alleles
10.9% missing data
   2   (0.757) 0.766 0.687 0.758 0.822 0.961 
   4   (0.243) 0.234 0.313 0.242 0.178 0.039 

Locus 2289 : 
2 alleles
16.7% missing data
   4   (0.883) 0.905 0.906 0.883 0.936 0.565 
   2   (0.117) 0.095 0.094 0.117 0.064 0.435 

Locus 2290 : 
2 alleles
5.1% missing data
   4   (0.911) 0.981 0.958 0.911 0.933 0.520 
   2   (0.089) 0.019 0.042 0.089 0.067 0.480 

Locus 2291 : 
2 alleles
0.7% missing data
   4   (0.919) 0.996 0.984 0.919 0.790 0.994 
   2   (0.081) 0.004 0.016 0.081 0.210 0.006 

Locus 2292 : 
2 alleles
0.7% missing data
   1   (0.108) 0.049 0.108 0.109 0.057 0.014 
   4   (0.892) 0.951 0.892 0.891 0.943 0.986 

Locus 2293 : 
2 alleles
1.4% missing data
   4   (0.928) 0.984 0.917 0.928 0.969 0.989 
   2   (0.072) 0.016 0.083 0.072 0.031 0.011 

Locus 2294 : 
2 alleles
3.6% missing data
   2   (0.864) 0.970 0.867 0.864 0.876 0.983 
   1   (0.136) 0.030 0.133 0.136 0.124 0.017 

Locus 2295 : 
2 alleles
18.1% missing data
   4   (0.761) 0.885 0.780 0.761 0.821 0.181 
   2   (0.239) 0.115 0.220 0.239 0.179 0.819 

Locus 2296 : 
2 alleles
16.7% missing data
   3   (0.922) 0.992 0.964 0.922 0.920 0.953 
   4   (0.078) 0.008 0.036 0.078 0.080 0.047 

Locus 2297 : 
2 alleles
11.6% missing data
   2   (0.286) 0.285 0.277 0.286 0.243 0.523 
   4   (0.714) 0.715 0.723 0.714 0.757 0.477 

Locus 2298 : 
2 alleles
16.7% missing data
   2   (0.847) 0.916 0.809 0.847 0.903 0.937 
   4   (0.153) 0.084 0.191 0.153 0.097 0.063 

Locus 2299 : 
2 alleles
9.4% missing data
   4   (0.923) 0.992 0.971 0.923 0.912 0.992 
   2   (0.077) 0.008 0.029 0.077 0.088 0.008 

Locus 2300 : 
2 alleles
5.1% missing data
   3   (0.739) 0.405 0.748 0.739 0.813 0.718 
   2   (0.261) 0.595 0.252 0.261 0.187 0.282 

Locus 2301 : 
2 alleles
2.2% missing data
   1   (0.838) 0.899 0.824 0.838 0.891 0.979 
   4   (0.162) 0.101 0.176 0.162 0.109 0.021 

Locus 2302 : 
2 alleles
5.1% missing data
   1   (0.341) 0.216 0.525 0.341 0.204 0.064 
   3   (0.659) 0.784 0.475 0.659 0.796 0.936 

Locus 2303 : 
2 alleles
2.9% missing data
   4   (0.822) 0.683 0.816 0.822 0.896 0.709 
   2   (0.178) 0.317 0.184 0.178 0.104 0.291 

Locus 2304 : 
2 alleles
14.5% missing data
   2   (0.870) 0.975 0.911 0.870 0.897 0.294 
   4   (0.130) 0.025 0.089 0.130 0.103 0.706 

Locus 2305 : 
2 alleles
2.9% missing data
   1   (0.903) 0.974 0.875 0.903 0.949 0.985 
   3   (0.097) 0.026 0.125 0.097 0.051 0.015 

Locus 2306 : 
2 alleles
2.2% missing data
   2   (0.914) 0.948 0.933 0.914 0.969 0.441 
   4   (0.086) 0.052 0.067 0.086 0.031 0.559 

Locus 2307 : 
2 alleles
8.7% missing data
   1   (0.815) 0.876 0.650 0.815 0.919 0.947 
   4   (0.185) 0.124 0.350 0.185 0.081 0.053 

Locus 2308 : 
2 alleles
15.2% missing data
   1   (0.630) 0.855 0.606 0.631 0.649 0.133 
   3   (0.370) 0.145 0.394 0.369 0.351 0.867 

Locus 2309 : 
2 alleles
4.3% missing data
   1   (0.436) 0.616 0.402 0.435 0.422 0.902 
   4   (0.564) 0.384 0.598 0.565 0.578 0.098 

Locus 2310 : 
2 alleles
3.6% missing data
   1   (0.913) 0.992 0.974 0.913 0.851 0.991 
   3   (0.087) 0.008 0.026 0.087 0.149 0.009 

Locus 2311 : 
2 alleles
3.6% missing data
   2   (0.061) 0.003 0.012 0.061 0.126 0.005 
   4   (0.939) 0.997 0.988 0.939 0.874 0.995 

Locus 2312 : 
2 alleles
10.1% missing data
   3   (0.320) 0.223 0.194 0.320 0.395 0.916 
   4   (0.680) 0.777 0.806 0.680 0.605 0.084 

Locus 2313 : 
2 alleles
13.8% missing data
   1   (0.931) 0.993 0.971 0.931 0.926 0.981 
   3   (0.069) 0.007 0.029 0.069 0.074 0.019 

Locus 2314 : 
2 alleles
11.6% missing data
   4   (0.918) 0.987 0.956 0.918 0.920 0.987 
   2   (0.082) 0.013 0.044 0.082 0.080 0.013 

Locus 2315 : 
2 alleles
13.8% missing data
   3   (0.895) 0.928 0.927 0.895 0.917 0.962 
   1   (0.105) 0.072 0.073 0.105 0.083 0.038 

Locus 2316 : 
2 alleles
8.7% missing data
   1   (0.927) 0.996 0.985 0.927 0.845 0.995 
   3   (0.073) 0.004 0.015 0.073 0.155 0.005 

Locus 2317 : 
2 alleles
4.3% missing data
   2   (0.885) 0.934 0.808 0.885 0.952 0.976 
   4   (0.115) 0.066 0.192 0.115 0.048 0.024 

Locus 2318 : 
2 alleles
11.6% missing data
   2   (0.083) 0.009 0.032 0.083 0.114 0.008 
   4   (0.917) 0.991 0.968 0.917 0.886 0.992 

Locus 2319 : 
2 alleles
5.1% missing data
   2   (0.923) 0.992 0.960 0.923 0.928 0.967 
   4   (0.077) 0.008 0.040 0.077 0.072 0.033 

Locus 2320 : 
2 alleles
12.3% missing data
   1   (0.879) 0.973 0.891 0.879 0.893 0.984 
   3   (0.121) 0.027 0.109 0.121 0.107 0.016 

Locus 2321 : 
2 alleles
1.4% missing data
   3   (0.928) 0.852 0.912 0.928 0.981 0.984 
   1   (0.072) 0.148 0.088 0.072 0.019 0.016 

Locus 2322 : 
2 alleles
10.1% missing data
   3   (0.901) 0.980 0.944 0.900 0.896 0.988 
   1   (0.099) 0.020 0.056 0.100 0.104 0.012 

Locus 2323 : 
2 alleles
4.3% missing data
   4   (0.886) 0.971 0.887 0.886 0.925 0.981 
   3   (0.114) 0.029 0.113 0.114 0.075 0.019 

Locus 2324 : 
2 alleles
21.7% missing data
   3   (0.728) 0.719 0.719 0.728 0.804 0.433 
   1   (0.272) 0.281 0.281 0.272 0.196 0.567 

Locus 2325 : 
2 alleles
13.8% missing data
   3   (0.939) 0.996 0.985 0.939 0.891 0.995 
   1   (0.061) 0.004 0.015 0.061 0.109 0.005 

Locus 2326 : 
2 alleles
2.9% missing data
   3   (0.802) 0.879 0.906 0.802 0.740 0.595 
   4   (0.198) 0.121 0.094 0.198 0.260 0.405 

Locus 2327 : 
2 alleles
3.6% missing data
   4   (0.709) 0.761 0.652 0.709 0.759 0.945 
   1   (0.291) 0.239 0.348 0.291 0.241 0.055 

Locus 2328 : 
2 alleles
12.3% missing data
   2   (0.704) 0.898 0.693 0.704 0.693 0.951 
   4   (0.296) 0.102 0.307 0.296 0.307 0.049 

Locus 2329 : 
2 alleles
2.9% missing data
   1   (0.323) 0.172 0.285 0.324 0.318 0.670 
   3   (0.677) 0.828 0.715 0.676 0.682 0.330 

Locus 2330 : 
2 alleles
13.0% missing data
   1   (0.880) 0.972 0.874 0.880 0.910 0.984 
   3   (0.120) 0.028 0.126 0.120 0.090 0.016 

Locus 2331 : 
2 alleles
10.9% missing data
   4   (0.824) 0.813 0.846 0.824 0.877 0.448 
   3   (0.176) 0.187 0.154 0.176 0.123 0.552 

Locus 2332 : 
2 alleles
15.2% missing data
   2   (0.890) 0.889 0.891 0.890 0.946 0.901 
   4   (0.110) 0.111 0.109 0.110 0.054 0.099 

Locus 2333 : 
2 alleles
3.6% missing data
   4   (0.890) 0.980 0.895 0.890 0.919 0.973 
   2   (0.110) 0.020 0.105 0.110 0.081 0.027 

Locus 2334 : 
2 alleles
2.2% missing data
   1   (0.908) 0.981 0.928 0.907 0.933 0.984 
   3   (0.092) 0.019 0.072 0.093 0.067 0.016 

Locus 2335 : 
2 alleles
13.8% missing data
   1   (0.666) 0.574 0.709 0.666 0.677 0.893 
   4   (0.334) 0.426 0.291 0.334 0.323 0.107 

Locus 2336 : 
2 alleles
16.7% missing data
   2   (0.476) 0.234 0.430 0.476 0.568 0.083 
   4   (0.524) 0.766 0.570 0.524 0.432 0.917 

Locus 2337 : 
2 alleles
5.1% missing data
   4   (0.874) 0.883 0.868 0.874 0.930 0.956 
   2   (0.126) 0.117 0.132 0.126 0.070 0.044 

Locus 2338 : 
2 alleles
12.3% missing data
   3   (0.597) 0.768 0.564 0.597 0.638 0.334 
   1   (0.403) 0.232 0.436 0.403 0.362 0.666 

Locus 2339 : 
2 alleles
12.3% missing data
   1   (0.088) 0.121 0.133 0.087 0.026 0.014 
   3   (0.912) 0.879 0.867 0.913 0.974 0.986 

Locus 2340 : 
2 alleles
2.2% missing data
   2   (0.880) 0.974 0.887 0.880 0.900 0.985 
   4   (0.120) 0.026 0.113 0.120 0.100 0.015 

Locus 2341 : 
2 alleles
4.3% missing data
   3   (0.696) 0.890 0.568 0.696 0.773 0.882 
   1   (0.304) 0.110 0.432 0.304 0.227 0.118 

Locus 2342 : 
2 alleles
5.1% missing data
   2   (0.622) 0.756 0.582 0.622 0.623 0.944 
   1   (0.378) 0.244 0.418 0.378 0.377 0.056 

Locus 2343 : 
2 alleles
5.1% missing data
   1   (0.945) 0.997 0.988 0.945 0.907 0.991 
   3   (0.055) 0.003 0.012 0.055 0.093 0.009 

Locus 2344 : 
2 alleles
2.9% missing data
   1   (0.908) 0.958 0.909 0.908 0.968 0.454 
   3   (0.092) 0.042 0.091 0.092 0.032 0.546 

Locus 2345 : 
2 alleles
10.1% missing data
   4   (0.903) 0.946 0.914 0.903 0.963 0.380 
   2   (0.097) 0.054 0.086 0.097 0.037 0.620 

Locus 2346 : 
2 alleles
15.2% missing data
   1   (0.914) 0.902 0.905 0.914 0.966 0.984 
   3   (0.086) 0.098 0.095 0.086 0.034 0.016 

Locus 2347 : 
2 alleles
13.0% missing data
   3   (0.328) 0.470 0.333 0.328 0.297 0.041 
   1   (0.672) 0.530 0.667 0.672 0.703 0.959 

Locus 2348 : 
2 alleles
15.2% missing data
   3   (0.896) 0.956 0.854 0.897 0.953 0.986 
   4   (0.104) 0.044 0.146 0.103 0.047 0.014 

Locus 2349 : 
2 alleles
14.5% missing data
   3   (0.877) 0.808 0.857 0.876 0.947 0.962 
   1   (0.123) 0.192 0.143 0.124 0.053 0.038 

Locus 2350 : 
2 alleles
13.0% missing data
   2   (0.900) 0.961 0.820 0.900 0.967 0.905 
   4   (0.100) 0.039 0.180 0.100 0.033 0.095 

Locus 2351 : 
2 alleles
4.3% missing data
   2   (0.769) 0.893 0.695 0.769 0.836 0.961 
   4   (0.231) 0.107 0.305 0.231 0.164 0.039 

Locus 2352 : 
2 alleles
15.2% missing data
   3   (0.907) 0.972 0.949 0.907 0.915 0.982 
   1   (0.093) 0.028 0.051 0.093 0.085 0.018 

Locus 2353 : 
2 alleles
7.2% missing data
   1   (0.724) 0.789 0.597 0.724 0.815 0.952 
   3   (0.276) 0.211 0.403 0.276 0.185 0.048 

Locus 2354 : 
2 alleles
12.3% missing data
   3   (0.542) 0.402 0.598 0.542 0.505 0.836 
   1   (0.458) 0.598 0.402 0.458 0.495 0.164 

Locus 2355 : 
2 alleles
11.6% missing data
   3   (0.818) 0.550 0.693 0.818 0.925 0.964 
   1   (0.182) 0.450 0.307 0.182 0.075 0.036 

Locus 2356 : 
2 alleles
13.0% missing data
   1   (0.240) 0.122 0.265 0.240 0.191 0.272 
   4   (0.760) 0.878 0.735 0.760 0.809 0.728 

Locus 2357 : 
2 alleles
11.6% missing data
   1   (0.856) 0.938 0.923 0.856 0.862 0.259 
   4   (0.144) 0.062 0.077 0.144 0.138 0.741 

Locus 2358 : 
2 alleles
10.1% missing data
   1   (0.819) 0.968 0.867 0.819 0.772 0.973 
   3   (0.181) 0.032 0.133 0.181 0.228 0.027 

Locus 2359 : 
2 alleles
2.9% missing data
   1   (0.854) 0.928 0.898 0.854 0.858 0.977 
   4   (0.146) 0.072 0.102 0.146 0.142 0.023 

Locus 2360 : 
2 alleles
5.1% missing data
   2   (0.647) 0.705 0.703 0.647 0.644 0.191 
   4   (0.353) 0.295 0.297 0.353 0.356 0.809 

Locus 2361 : 
2 alleles
6.5% missing data
   2   (0.368) 0.140 0.294 0.368 0.430 0.692 
   4   (0.632) 0.860 0.706 0.632 0.570 0.308 

Locus 2362 : 
2 alleles
10.9% missing data
   2   (0.862) 0.879 0.832 0.862 0.946 0.389 
   4   (0.138) 0.121 0.168 0.138 0.054 0.611 

Locus 2363 : 
2 alleles
8.0% missing data
   1   (0.593) 0.822 0.538 0.593 0.587 0.930 
   3   (0.407) 0.178 0.462 0.407 0.413 0.070 

Locus 2364 : 
2 alleles
3.6% missing data
   2   (0.635) 0.804 0.624 0.636 0.642 0.345 
   4   (0.365) 0.196 0.376 0.364 0.358 0.655 

Locus 2365 : 
2 alleles
15.2% missing data
   2   (0.651) 0.603 0.635 0.651 0.694 0.513 
   4   (0.349) 0.397 0.365 0.349 0.306 0.487 

Locus 2366 : 
2 alleles
7.2% missing data
   1   (0.124) 0.076 0.132 0.124 0.074 0.043 
   3   (0.876) 0.924 0.868 0.876 0.926 0.957 

Locus 2367 : 
2 alleles
4.3% missing data
   4   (0.874) 0.947 0.870 0.874 0.914 0.982 
   2   (0.126) 0.053 0.130 0.126 0.086 0.018 

Locus 2368 : 
2 alleles
3.6% missing data
   2   (0.478) 0.363 0.543 0.479 0.445 0.190 
   3   (0.522) 0.637 0.457 0.521 0.555 0.810 

Locus 2369 : 
2 alleles
8.0% missing data
   3   (0.643) 0.767 0.720 0.644 0.572 0.691 
   1   (0.357) 0.233 0.280 0.356 0.428 0.309 

Locus 2370 : 
2 alleles
6.5% missing data
   4   (0.872) 0.952 0.858 0.872 0.922 0.972 
   1   (0.128) 0.048 0.142 0.128 0.078 0.028 

Locus 2371 : 
2 alleles
5.1% missing data
   2   (0.837) 0.972 0.788 0.837 0.876 0.979 
   4   (0.163) 0.028 0.212 0.163 0.124 0.021 

Locus 2372 : 
2 alleles
5.8% missing data
   3   (0.799) 0.816 0.851 0.799 0.836 0.088 
   4   (0.201) 0.184 0.149 0.201 0.164 0.912 

Locus 2373 : 
2 alleles
2.9% missing data
   3   (0.904) 0.958 0.918 0.904 0.945 0.979 
   1   (0.096) 0.042 0.082 0.096 0.055 0.021 

Locus 2374 : 
2 alleles
3.6% missing data
   2   (0.937) 0.997 0.987 0.937 0.863 0.996 
   4   (0.063) 0.003 0.013 0.063 0.137 0.004 

Locus 2375 : 
2 alleles
10.1% missing data
   3   (0.722) 0.946 0.778 0.722 0.690 0.335 
   1   (0.278) 0.054 0.222 0.278 0.310 0.665 

Locus 2376 : 
2 alleles
4.3% missing data
   1   (0.829) 0.886 0.749 0.829 0.912 0.973 
   2   (0.171) 0.114 0.251 0.171 0.088 0.027 

Locus 2377 : 
2 alleles
3.6% missing data
   2   (0.872) 0.910 0.795 0.872 0.947 0.979 
   4   (0.128) 0.090 0.205 0.128 0.053 0.021 

Locus 2378 : 
2 alleles
6.5% missing data
   4   (0.881) 0.946 0.924 0.881 0.891 0.947 
   2   (0.119) 0.054 0.076 0.119 0.109 0.053 

Locus 2379 : 
2 alleles
8.0% missing data
   2   (0.896) 0.876 0.907 0.896 0.949 0.984 
   4   (0.104) 0.124 0.093 0.104 0.051 0.016 

Locus 2380 : 
2 alleles
3.6% missing data
   2   (0.696) 0.796 0.621 0.696 0.753 0.955 
   3   (0.304) 0.204 0.379 0.304 0.247 0.045 

Locus 2381 : 
2 alleles
13.0% missing data
   1   (0.902) 0.964 0.922 0.902 0.937 0.987 
   3   (0.098) 0.036 0.078 0.098 0.063 0.013 

Locus 2382 : 
2 alleles
11.6% missing data
   2   (0.907) 0.983 0.923 0.907 0.932 0.937 
   4   (0.093) 0.017 0.077 0.093 0.068 0.063 

Locus 2383 : 
2 alleles
5.8% missing data
   1   (0.085) 0.009 0.041 0.085 0.098 0.019 
   3   (0.915) 0.991 0.959 0.915 0.902 0.981 

Locus 2384 : 
2 alleles
1.4% missing data
   2   (0.894) 0.979 0.914 0.893 0.914 0.987 
   4   (0.106) 0.021 0.086 0.107 0.086 0.013 

Locus 2385 : 
2 alleles
3.6% missing data
   4   (0.828) 0.963 0.873 0.827 0.807 0.951 
   3   (0.172) 0.037 0.127 0.173 0.193 0.049 

Locus 2386 : 
2 alleles
12.3% missing data
   3   (0.089) 0.027 0.067 0.089 0.055 0.016 
   4   (0.911) 0.973 0.933 0.911 0.945 0.984 

Locus 2387 : 
2 alleles
4.3% missing data
   1   (0.121) 0.023 0.103 0.121 0.101 0.036 
   3   (0.879) 0.977 0.897 0.879 0.899 0.964 

Locus 2388 : 
2 alleles
12.3% missing data
   1   (0.879) 0.957 0.869 0.879 0.911 0.982 
   3   (0.121) 0.043 0.131 0.121 0.089 0.018 

Locus 2389 : 
2 alleles
5.1% missing data
   1   (0.781) 0.911 0.767 0.781 0.801 0.965 
   3   (0.219) 0.089 0.233 0.219 0.199 0.035 

Locus 2390 : 
2 alleles
5.1% missing data
   1   (0.850) 0.935 0.806 0.849 0.914 0.945 
   3   (0.150) 0.065 0.194 0.151 0.086 0.055 

Locus 2391 : 
2 alleles
4.3% missing data
   4   (0.521) 0.203 0.543 0.521 0.572 0.215 
   1   (0.479) 0.797 0.457 0.479 0.428 0.785 

Locus 2392 : 
2 alleles
7.2% missing data
   4   (0.816) 0.890 0.850 0.815 0.863 0.509 
   2   (0.184) 0.110 0.150 0.185 0.137 0.491 

Locus 2393 : 
2 alleles
1.4% missing data
   3   (0.899) 0.987 0.911 0.899 0.926 0.978 
   1   (0.101) 0.013 0.089 0.101 0.074 0.022 

Locus 2394 : 
2 alleles
3.6% missing data
   3   (0.374) 0.312 0.448 0.374 0.311 0.059 
   2   (0.626) 0.688 0.552 0.626 0.689 0.941 

Locus 2395 : 
2 alleles
2.9% missing data
   3   (0.604) 0.369 0.585 0.604 0.678 0.378 
   1   (0.396) 0.631 0.415 0.396 0.322 0.622 

Locus 2396 : 
2 alleles
2.2% missing data
   4   (0.949) 0.947 0.838 0.949 0.994 0.991 
   1   (0.051) 0.053 0.162 0.051 0.006 0.009 

Locus 2397 : 
2 alleles
13.0% missing data
   2   (0.162) 0.302 0.183 0.162 0.068 0.701 
   4   (0.838) 0.698 0.817 0.838 0.932 0.299 

Locus 2398 : 
2 alleles
4.3% missing data
   3   (0.816) 0.955 0.799 0.816 0.845 0.843 
   1   (0.184) 0.045 0.201 0.184 0.155 0.157 

Locus 2399 : 
2 alleles
3.6% missing data
   3   (0.803) 0.948 0.852 0.803 0.813 0.165 
   1   (0.197) 0.052 0.148 0.197 0.187 0.835 

Locus 2400 : 
2 alleles
10.9% missing data
   3   (0.429) 0.351 0.430 0.429 0.441 0.073 
   4   (0.571) 0.649 0.570 0.571 0.559 0.927 

Locus 2401 : 
2 alleles
16.7% missing data
   3   (0.804) 0.919 0.764 0.805 0.838 0.967 
   1   (0.196) 0.081 0.236 0.195 0.162 0.033 

Locus 2402 : 
2 alleles
1.4% missing data
   4   (0.896) 0.905 0.894 0.896 0.961 0.504 
   2   (0.104) 0.095 0.106 0.104 0.039 0.496 

Locus 2403 : 
2 alleles
8.0% missing data
   1   (0.845) 0.912 0.746 0.845 0.923 0.940 
   3   (0.155) 0.088 0.254 0.155 0.077 0.060 

Locus 2404 : 
2 alleles
4.3% missing data
   1   (0.375) 0.211 0.477 0.376 0.303 0.065 
   3   (0.625) 0.789 0.523 0.624 0.697 0.935 

Locus 2405 : 
2 alleles
5.1% missing data
   3   (0.881) 0.989 0.950 0.881 0.788 0.988 
   1   (0.119) 0.011 0.050 0.119 0.212 0.012 

Locus 2406 : 
2 alleles
6.5% missing data
   4   (0.844) 0.807 0.736 0.844 0.949 0.533 
   2   (0.156) 0.193 0.264 0.156 0.051 0.467 

Locus 2407 : 
2 alleles
0.7% missing data
   4   (0.942) 0.869 0.843 0.943 0.993 0.989 
   2   (0.058) 0.131 0.157 0.057 0.007 0.011 

Locus 2408 : 
2 alleles
5.1% missing data
   1   (0.277) 0.127 0.302 0.277 0.262 0.098 
   3   (0.723) 0.873 0.698 0.723 0.738 0.902 

Locus 2409 : 
2 alleles
13.8% missing data
   1   (0.898) 0.945 0.934 0.898 0.916 0.976 
   3   (0.102) 0.055 0.066 0.102 0.084 0.024 

Locus 2410 : 
2 alleles
2.2% missing data
   1   (0.141) 0.560 0.193 0.141 0.041 0.245 
   4   (0.859) 0.440 0.807 0.859 0.959 0.755 

Locus 2411 : 
2 alleles
10.1% missing data
   2   (0.870) 0.977 0.869 0.870 0.900 0.983 
   4   (0.130) 0.023 0.131 0.130 0.100 0.017 

Locus 2412 : 
2 alleles
13.0% missing data
   2   (0.913) 0.931 0.920 0.913 0.968 0.700 
   4   (0.087) 0.069 0.080 0.087 0.032 0.300 

Locus 2413 : 
2 alleles
0.7% missing data
   2   (0.905) 0.978 0.918 0.905 0.939 0.987 
   4   (0.095) 0.022 0.082 0.095 0.061 0.013 

Locus 2414 : 
2 alleles
3.6% missing data
   3   (0.911) 0.950 0.874 0.911 0.967 0.979 
   1   (0.089) 0.050 0.126 0.089 0.033 0.021 

Locus 2415 : 
2 alleles
10.9% missing data
   3   (0.894) 0.952 0.928 0.894 0.908 0.978 
   2   (0.106) 0.048 0.072 0.106 0.092 0.022 

Locus 2416 : 
2 alleles
16.7% missing data
   4   (0.813) 0.956 0.786 0.813 0.830 0.930 
   1   (0.187) 0.044 0.214 0.187 0.170 0.070 

Locus 2417 : 
2 alleles
10.9% missing data
   2   (0.896) 0.942 0.930 0.896 0.943 0.505 
   4   (0.104) 0.058 0.070 0.104 0.057 0.495 

Locus 2418 : 
2 alleles
5.1% missing data
   2   (0.864) 0.971 0.870 0.864 0.891 0.982 
   4   (0.136) 0.029 0.130 0.136 0.109 0.018 

Locus 2419 : 
2 alleles
3.6% missing data
   1   (0.327) 0.272 0.378 0.327 0.257 0.499 
   3   (0.673) 0.728 0.622 0.673 0.743 0.501 

Locus 2420 : 
2 alleles
1.4% missing data
   2   (0.917) 0.992 0.961 0.917 0.905 0.984 
   4   (0.083) 0.008 0.039 0.083 0.095 0.016 

Locus 2421 : 
2 alleles
11.6% missing data
   2   (0.132) 0.008 0.031 0.132 0.376 0.011 
   4   (0.868) 0.992 0.969 0.868 0.624 0.989 

Locus 2422 : 
2 alleles
3.6% missing data
   3   (0.895) 0.986 0.941 0.895 0.918 0.429 
   2   (0.105) 0.014 0.059 0.105 0.082 0.571 

Locus 2423 : 
2 alleles
2.2% missing data
   4   (0.877) 0.983 0.943 0.877 0.884 0.330 
   2   (0.123) 0.017 0.057 0.123 0.116 0.670 

Locus 2424 : 
2 alleles
3.6% missing data
   1   (0.679) 0.303 0.559 0.679 0.831 0.424 
   4   (0.321) 0.697 0.441 0.321 0.169 0.576 

Locus 2425 : 
2 alleles
1.4% missing data
   1   (0.882) 0.946 0.870 0.881 0.938 0.977 
   3   (0.118) 0.054 0.130 0.119 0.062 0.023 

Locus 2426 : 
2 alleles
11.6% missing data
   3   (0.849) 0.949 0.874 0.849 0.876 0.869 
   1   (0.151) 0.051 0.126 0.151 0.124 0.131 

Locus 2427 : 
2 alleles
10.1% missing data
   1   (0.558) 0.763 0.699 0.558 0.413 0.371 
   3   (0.442) 0.237 0.301 0.442 0.587 0.629 

Locus 2428 : 
2 alleles
1.4% missing data
   1   (0.946) 0.997 0.989 0.946 0.908 0.996 
   3   (0.054) 0.003 0.011 0.054 0.092 0.004 

Locus 2429 : 
2 alleles
13.8% missing data
   2   (0.894) 0.917 0.905 0.894 0.953 0.415 
   4   (0.106) 0.083 0.095 0.106 0.047 0.585 

Locus 2430 : 
2 alleles
14.5% missing data
   2   (0.903) 0.984 0.938 0.903 0.906 0.988 
   4   (0.097) 0.016 0.062 0.097 0.094 0.012 

Locus 2431 : 
2 alleles
5.8% missing data
   3   (0.783) 0.904 0.726 0.784 0.824 0.960 
   1   (0.217) 0.096 0.274 0.216 0.176 0.040 

Locus 2432 : 
2 alleles
2.2% missing data
   2   (0.838) 0.958 0.892 0.838 0.861 0.281 
   4   (0.162) 0.042 0.108 0.162 0.139 0.719 

Locus 2433 : 
2 alleles
2.9% missing data
   4   (0.728) 0.821 0.781 0.728 0.749 0.405 
   2   (0.272) 0.179 0.219 0.272 0.251 0.595 

Locus 2434 : 
2 alleles
5.1% missing data
   1   (0.928) 0.913 0.899 0.929 0.980 0.988 
   2   (0.072) 0.087 0.101 0.071 0.020 0.012 

Locus 2435 : 
2 alleles
11.6% missing data
   1   (0.900) 0.965 0.891 0.900 0.942 0.960 
   3   (0.100) 0.035 0.109 0.100 0.058 0.040 

Locus 2436 : 
2 alleles
15.2% missing data
   2   (0.633) 0.848 0.628 0.633 0.657 0.412 
   4   (0.367) 0.152 0.372 0.367 0.343 0.588 

Locus 2437 : 
2 alleles
5.1% missing data
   3   (0.913) 0.971 0.949 0.913 0.934 0.950 
   1   (0.087) 0.029 0.051 0.087 0.066 0.050 

Locus 2438 : 
2 alleles
4.3% missing data
   1   (0.796) 0.783 0.828 0.796 0.809 0.969 
   2   (0.204) 0.217 0.172 0.204 0.191 0.031 

Locus 2439 : 
2 alleles
2.9% missing data
   1   (0.822) 0.916 0.861 0.822 0.854 0.365 
   4   (0.178) 0.084 0.139 0.178 0.146 0.635 

Locus 2440 : 
2 alleles
5.1% missing data
   1   (0.263) 0.085 0.252 0.263 0.279 0.045 
   3   (0.737) 0.915 0.748 0.737 0.721 0.955 

Locus 2441 : 
2 alleles
18.1% missing data
   2   (0.377) 0.456 0.425 0.377 0.282 0.477 
   1   (0.623) 0.544 0.575 0.623 0.718 0.523 

Locus 2442 : 
2 alleles
2.9% missing data
   1   (0.902) 0.957 0.905 0.902 0.944 0.985 
   4   (0.098) 0.043 0.095 0.098 0.056 0.015 

Locus 2443 : 
2 alleles
1.4% missing data
   2   (0.860) 0.946 0.911 0.859 0.864 0.983 
   4   (0.140) 0.054 0.089 0.141 0.136 0.017 

Locus 2444 : 
2 alleles
2.9% missing data
   4   (0.419) 0.262 0.360 0.419 0.486 0.062 
   2   (0.581) 0.738 0.640 0.581 0.514 0.938 

Locus 2445 : 
2 alleles
17.4% missing data
   4   (0.646) 0.730 0.686 0.646 0.631 0.722 
   2   (0.354) 0.270 0.314 0.354 0.369 0.278 

Locus 2446 : 
2 alleles
2.9% missing data
   4   (0.867) 0.978 0.933 0.866 0.830 0.981 
   2   (0.133) 0.022 0.067 0.134 0.170 0.019 

Locus 2447 : 
2 alleles
5.8% missing data
   3   (0.910) 0.987 0.935 0.910 0.929 0.988 
   1   (0.090) 0.013 0.065 0.090 0.071 0.012 

Locus 2448 : 
2 alleles
5.8% missing data
   1   (0.747) 0.886 0.699 0.747 0.792 0.957 
   4   (0.253) 0.114 0.301 0.253 0.208 0.043 

Locus 2449 : 
2 alleles
2.9% missing data
   4   (0.587) 0.822 0.540 0.587 0.579 0.925 
   1   (0.413) 0.178 0.460 0.413 0.421 0.075 

Locus 2450 : 
2 alleles
2.2% missing data
   3   (0.474) 0.023 0.098 0.474 0.903 0.041 
   1   (0.526) 0.977 0.902 0.526 0.097 0.959 

Locus 2451 : 
2 alleles
14.5% missing data
   2   (0.893) 0.818 0.899 0.893 0.946 0.872 
   4   (0.107) 0.182 0.101 0.107 0.054 0.128 

Locus 2452 : 
2 alleles
11.6% missing data
   1   (0.892) 0.975 0.845 0.892 0.941 0.983 
   3   (0.108) 0.025 0.155 0.108 0.059 0.017 

Locus 2453 : 
2 alleles
2.2% missing data
   4   (0.908) 0.981 0.966 0.908 0.916 0.624 
   2   (0.092) 0.019 0.034 0.092 0.084 0.376 

Locus 2454 : 
2 alleles
8.0% missing data
   1   (0.910) 0.990 0.921 0.910 0.939 0.986 
   4   (0.090) 0.010 0.079 0.090 0.061 0.014 

Locus 2455 : 
2 alleles
3.6% missing data
   2   (0.368) 0.629 0.376 0.368 0.306 0.335 
   1   (0.632) 0.371 0.624 0.632 0.694 0.665 

Locus 2456 : 
2 alleles
4.3% missing data
   3   (0.820) 0.722 0.837 0.820 0.854 0.976 
   4   (0.180) 0.278 0.163 0.180 0.146 0.024 

Locus 2457 : 
2 alleles
9.4% missing data
   2   (0.917) 0.960 0.885 0.917 0.968 0.985 
   4   (0.083) 0.040 0.115 0.083 0.032 0.015 

Locus 2458 : 
2 alleles
6.5% missing data
   3   (0.898) 0.946 0.892 0.898 0.944 0.982 
   4   (0.102) 0.054 0.108 0.102 0.056 0.018 

Locus 2459 : 
2 alleles
12.3% missing data
   1   (0.201) 0.081 0.198 0.201 0.180 0.036 
   3   (0.799) 0.919 0.802 0.799 0.820 0.964 

Locus 2460 : 
2 alleles
3.6% missing data
   2   (0.242) 0.402 0.196 0.242 0.241 0.029 
   4   (0.758) 0.598 0.804 0.758 0.759 0.971 

Locus 2461 : 
2 alleles
7.2% missing data
   1   (0.878) 0.865 0.819 0.878 0.962 0.404 
   3   (0.122) 0.135 0.181 0.122 0.038 0.596 

Locus 2462 : 
2 alleles
12.3% missing data
   1   (0.949) 0.964 0.854 0.949 0.994 0.919 
   2   (0.051) 0.036 0.146 0.051 0.006 0.081 

Locus 2463 : 
2 alleles
4.3% missing data
   3   (0.889) 0.848 0.860 0.889 0.947 0.981 
   1   (0.111) 0.152 0.140 0.111 0.053 0.019 

Locus 2464 : 
2 alleles
6.5% missing data
   4   (0.799) 0.899 0.825 0.799 0.802 0.943 
   2   (0.201) 0.101 0.175 0.201 0.198 0.057 

Locus 2465 : 
2 alleles
10.9% missing data
   2   (0.639) 0.304 0.594 0.639 0.722 0.725 
   4   (0.361) 0.696 0.406 0.361 0.278 0.275 

Locus 2466 : 
2 alleles
8.0% missing data
   4   (0.862) 0.953 0.828 0.862 0.905 0.945 
   2   (0.138) 0.047 0.172 0.138 0.095 0.055 

Locus 2467 : 
2 alleles
15.2% missing data
   3   (0.876) 0.836 0.889 0.877 0.924 0.879 
   1   (0.124) 0.164 0.111 0.123 0.076 0.121 

Locus 2468 : 
2 alleles
18.1% missing data
   4   (0.683) 0.279 0.566 0.683 0.809 0.955 
   2   (0.317) 0.721 0.434 0.317 0.191 0.045 

Locus 2469 : 
2 alleles
19.6% missing data
   1   (0.195) 0.068 0.206 0.196 0.151 0.242 
   3   (0.805) 0.932 0.794 0.804 0.849 0.758 

Locus 2470 : 
2 alleles
11.6% missing data
   2   (0.152) 0.070 0.126 0.152 0.114 0.652 
   4   (0.848) 0.930 0.874 0.848 0.886 0.348 

Locus 2471 : 
2 alleles
10.9% missing data
   1   (0.864) 0.962 0.900 0.864 0.862 0.979 
   3   (0.136) 0.038 0.100 0.136 0.138 0.021 

Locus 2472 : 
2 alleles
15.2% missing data
   1   (0.911) 0.972 0.924 0.911 0.937 0.986 
   3   (0.089) 0.028 0.076 0.089 0.063 0.014 

Locus 2473 : 
2 alleles
2.9% missing data
   3   (0.821) 0.968 0.851 0.821 0.846 0.264 
   2   (0.179) 0.032 0.149 0.179 0.154 0.736 

Locus 2474 : 
2 alleles
10.1% missing data
   4   (0.317) 0.555 0.301 0.317 0.298 0.050 
   1   (0.683) 0.445 0.699 0.683 0.702 0.950 

Locus 2475 : 
2 alleles
1.4% missing data
   3   (0.661) 0.907 0.741 0.661 0.609 0.088 
   1   (0.339) 0.093 0.259 0.339 0.391 0.912 

Locus 2476 : 
2 alleles
2.9% missing data
   1   (0.896) 0.972 0.877 0.896 0.937 0.987 
   2   (0.104) 0.028 0.123 0.104 0.063 0.013 

Locus 2477 : 
2 alleles
2.9% missing data
   1   (0.336) 0.216 0.369 0.336 0.318 0.057 
   3   (0.664) 0.784 0.631 0.664 0.682 0.943 

Locus 2478 : 
2 alleles
5.1% missing data
   4   (0.754) 0.941 0.686 0.754 0.792 0.957 
   1   (0.246) 0.059 0.314 0.246 0.208 0.043 

Locus 2479 : 
2 alleles
0.7% missing data
   4   (0.919) 0.975 0.900 0.918 0.970 0.990 
   2   (0.081) 0.025 0.100 0.082 0.030 0.010 

Locus 2480 : 
2 alleles
5.8% missing data
   2   (0.574) 0.629 0.495 0.574 0.663 0.183 
   4   (0.426) 0.371 0.505 0.426 0.337 0.817 

Locus 2481 : 
2 alleles
4.3% missing data
   1   (0.090) 0.015 0.036 0.090 0.114 0.024 
   3   (0.910) 0.985 0.964 0.910 0.886 0.976 

Locus 2482 : 
2 alleles
10.9% missing data
   2   (0.890) 0.989 0.949 0.890 0.856 0.989 
   4   (0.110) 0.011 0.051 0.110 0.144 0.011 

Locus 2483 : 
2 alleles
3.6% missing data
   2   (0.898) 0.954 0.890 0.898 0.960 0.976 
   1   (0.102) 0.046 0.110 0.102 0.040 0.024 

Locus 2484 : 
2 alleles
1.4% missing data
   1   (0.233) 0.046 0.253 0.233 0.228 0.038 
   4   (0.767) 0.954 0.747 0.767 0.772 0.962 

Locus 2485 : 
2 alleles
4.3% missing data
   2   (0.929) 0.931 0.858 0.929 0.986 0.960 
   4   (0.071) 0.069 0.142 0.071 0.014 0.040 

Locus 2486 : 
2 alleles
14.5% missing data
   2   (0.782) 0.918 0.791 0.781 0.821 0.472 
   4   (0.218) 0.082 0.209 0.219 0.179 0.528 

Locus 2487 : 
2 alleles
11.6% missing data
   3   (0.891) 0.939 0.891 0.891 0.936 0.979 
   1   (0.109) 0.061 0.109 0.109 0.064 0.021 

Locus 2488 : 
2 alleles
13.0% missing data
   3   (0.922) 0.993 0.969 0.922 0.902 0.983 
   1   (0.078) 0.007 0.031 0.078 0.098 0.017 

Locus 2489 : 
2 alleles
3.6% missing data
   1   (0.732) 0.803 0.719 0.732 0.771 0.711 
   4   (0.268) 0.197 0.281 0.268 0.229 0.289 

Locus 2490 : 
2 alleles
11.6% missing data
   1   (0.942) 0.996 0.986 0.942 0.913 0.995 
   4   (0.058) 0.004 0.014 0.058 0.087 0.005 

Locus 2491 : 
2 alleles
1.4% missing data
   3   (0.918) 0.992 0.949 0.918 0.927 0.988 
   4   (0.082) 0.008 0.051 0.082 0.073 0.012 

Locus 2492 : 
2 alleles
2.2% missing data
   1   (0.901) 0.975 0.893 0.901 0.944 0.952 
   3   (0.099) 0.025 0.107 0.099 0.056 0.048 

Locus 2493 : 
2 alleles
14.5% missing data
   3   (0.818) 0.946 0.693 0.818 0.893 0.967 
   1   (0.182) 0.054 0.307 0.182 0.107 0.033 

Locus 2494 : 
2 alleles
14.5% missing data
   1   (0.874) 0.952 0.866 0.875 0.910 0.965 
   2   (0.126) 0.048 0.134 0.125 0.090 0.035 

Locus 2495 : 
2 alleles
2.2% missing data
   4   (0.907) 0.911 0.889 0.907 0.961 0.988 
   1   (0.093) 0.089 0.111 0.093 0.039 0.012 

Locus 2496 : 
2 alleles
6.5% missing data
   1   (0.129) 0.048 0.088 0.129 0.137 0.016 
   3   (0.871) 0.952 0.912 0.871 0.863 0.984 

Locus 2497 : 
2 alleles
14.5% missing data
   4   (0.864) 0.949 0.856 0.864 0.932 0.427 
   2   (0.136) 0.051 0.144 0.136 0.068 0.573 

Locus 2498 : 
2 alleles
3.6% missing data
   3   (0.931) 0.995 0.975 0.931 0.916 0.986 
   1   (0.069) 0.005 0.025 0.069 0.084 0.014 

Locus 2499 : 
2 alleles
0.0% missing data
   2   (0.919) 0.956 0.821 0.919 0.980 0.983 
   3   (0.081) 0.044 0.179 0.081 0.020 0.017 

Locus 2500 : 
2 alleles
15.2% missing data
   4   (0.706) 0.444 0.632 0.706 0.823 0.850 
   1   (0.294) 0.556 0.368 0.294 0.177 0.150 

Locus 2501 : 
2 alleles
10.9% missing data
   2   (0.892) 0.972 0.915 0.892 0.913 0.972 
   4   (0.108) 0.028 0.085 0.108 0.087 0.028 

Locus 2502 : 
2 alleles
15.2% missing data
   2   (0.905) 0.959 0.940 0.904 0.937 0.961 
   4   (0.095) 0.041 0.060 0.096 0.063 0.039 

Locus 2503 : 
2 alleles
2.2% missing data
   2   (0.801) 0.628 0.807 0.801 0.878 0.234 
   4   (0.199) 0.372 0.193 0.199 0.122 0.766 

Locus 2504 : 
2 alleles
11.6% missing data
   4   (0.914) 0.961 0.959 0.914 0.926 0.978 
   2   (0.086) 0.039 0.041 0.086 0.074 0.022 

Locus 2505 : 
2 alleles
2.9% missing data
   2   (0.804) 0.869 0.810 0.804 0.836 0.978 
   1   (0.196) 0.131 0.190 0.196 0.164 0.022 

Locus 2506 : 
2 alleles
6.5% missing data
   3   (0.853) 0.940 0.878 0.853 0.870 0.970 
   1   (0.147) 0.060 0.122 0.147 0.130 0.030 

Locus 2507 : 
2 alleles
2.2% missing data
   2   (0.838) 0.772 0.724 0.838 0.939 0.975 
   4   (0.162) 0.228 0.276 0.162 0.061 0.025 

Locus 2508 : 
2 alleles
2.9% missing data
   4   (0.904) 0.980 0.914 0.904 0.931 0.986 
   2   (0.096) 0.020 0.086 0.096 0.069 0.014 

Locus 2509 : 
2 alleles
4.3% missing data
   4   (0.892) 0.824 0.907 0.892 0.955 0.483 
   2   (0.108) 0.176 0.093 0.108 0.045 0.517 

Locus 2510 : 
2 alleles
14.5% missing data
   3   (0.421) 0.317 0.432 0.421 0.441 0.078 
   2   (0.579) 0.683 0.568 0.579 0.559 0.922 

Locus 2511 : 
2 alleles
15.2% missing data
   1   (0.872) 0.957 0.861 0.872 0.909 0.975 
   3   (0.128) 0.043 0.139 0.128 0.091 0.025 

Locus 2512 : 
2 alleles
4.3% missing data
   2   (0.771) 0.947 0.748 0.771 0.768 0.968 
   4   (0.229) 0.053 0.252 0.229 0.232 0.032 

Locus 2513 : 
2 alleles
2.9% missing data
   1   (0.132) 0.021 0.096 0.131 0.154 0.017 
   3   (0.868) 0.979 0.904 0.869 0.846 0.983 

Locus 2514 : 
2 alleles
6.5% missing data
   1   (0.165) 0.024 0.178 0.165 0.159 0.022 
   3   (0.835) 0.976 0.822 0.835 0.841 0.978 

Locus 2515 : 
2 alleles
12.3% missing data
   3   (0.486) 0.157 0.404 0.485 0.642 0.073 
   2   (0.514) 0.843 0.596 0.515 0.358 0.927 

Locus 2516 : 
2 alleles
7.2% missing data
   2   (0.679) 0.362 0.614 0.679 0.796 0.699 
   4   (0.321) 0.638 0.386 0.321 0.204 0.301 

Locus 2517 : 
2 alleles
13.8% missing data
   4   (0.557) 0.532 0.486 0.558 0.630 0.481 
   3   (0.443) 0.468 0.514 0.442 0.370 0.519 

Locus 2518 : 
2 alleles
5.1% missing data
   2   (0.668) 0.814 0.632 0.668 0.708 0.420 
   4   (0.332) 0.186 0.368 0.332 0.292 0.580 

Locus 2519 : 
2 alleles
10.1% missing data
   4   (0.436) 0.421 0.414 0.436 0.420 0.813 
   2   (0.564) 0.579 0.586 0.564 0.580 0.187 

Locus 2520 : 
2 alleles
11.6% missing data
   1   (0.881) 0.770 0.839 0.881 0.953 0.982 
   3   (0.119) 0.230 0.161 0.119 0.047 0.018 

Locus 2521 : 
2 alleles
4.3% missing data
   2   (0.894) 0.960 0.927 0.894 0.920 0.986 
   4   (0.106) 0.040 0.073 0.106 0.080 0.014 

Locus 2522 : 
2 alleles
4.3% missing data
   4   (0.835) 0.948 0.873 0.835 0.862 0.323 
   2   (0.165) 0.052 0.127 0.165 0.138 0.677 

Locus 2523 : 
2 alleles
13.8% missing data
   4   (0.893) 0.972 0.910 0.892 0.926 0.964 
   3   (0.107) 0.028 0.090 0.108 0.074 0.036 

Locus 2524 : 
2 alleles
13.0% missing data
   1   (0.054) 0.003 0.012 0.054 0.090 0.009 
   3   (0.946) 0.997 0.988 0.946 0.910 0.991 

Locus 2525 : 
2 alleles
12.3% missing data
   2   (0.875) 0.976 0.902 0.875 0.883 0.984 
   4   (0.125) 0.024 0.098 0.125 0.117 0.016 

Locus 2526 : 
2 alleles
6.5% missing data
   2   (0.799) 0.934 0.797 0.798 0.812 0.967 
   3   (0.201) 0.066 0.203 0.202 0.188 0.033 

Locus 2527 : 
2 alleles
15.9% missing data
   1   (0.912) 0.984 0.917 0.912 0.949 0.936 
   4   (0.088) 0.016 0.083 0.088 0.051 0.064 

Locus 2528 : 
2 alleles
3.6% missing data
   3   (0.914) 0.991 0.961 0.914 0.903 0.991 
   1   (0.086) 0.009 0.039 0.086 0.097 0.009 

Locus 2529 : 
2 alleles
5.1% missing data
   1   (0.700) 0.932 0.665 0.700 0.680 0.956 
   2   (0.300) 0.068 0.335 0.300 0.320 0.044 

Locus 2530 : 
2 alleles
5.8% missing data
   2   (0.790) 0.926 0.815 0.790 0.782 0.965 
   4   (0.210) 0.074 0.185 0.210 0.218 0.035 

Locus 2531 : 
2 alleles
8.0% missing data
   1   (0.675) 0.624 0.561 0.675 0.802 0.483 
   3   (0.325) 0.376 0.439 0.325 0.198 0.517 

Locus 2532 : 
2 alleles
17.4% missing data
   3   (0.886) 0.858 0.908 0.886 0.926 0.986 
   4   (0.114) 0.142 0.092 0.114 0.074 0.014 

Locus 2533 : 
2 alleles
13.8% missing data
   3   (0.413) 0.685 0.451 0.413 0.346 0.310 
   1   (0.587) 0.315 0.549 0.587 0.654 0.690 

Locus 2534 : 
2 alleles
14.5% missing data
   4   (0.879) 0.915 0.809 0.879 0.953 0.984 
   2   (0.121) 0.085 0.191 0.121 0.047 0.016 

Locus 2535 : 
2 alleles
2.9% missing data
   3   (0.804) 0.941 0.832 0.804 0.844 0.283 
   2   (0.196) 0.059 0.168 0.196 0.156 0.717 

Locus 2536 : 
2 alleles
15.2% missing data
   4   (0.767) 0.791 0.700 0.767 0.858 0.780 
   2   (0.233) 0.209 0.300 0.233 0.142 0.220 

Locus 2537 : 
2 alleles
10.9% missing data
   4   (0.663) 0.603 0.700 0.663 0.673 0.541 
   2   (0.337) 0.397 0.300 0.337 0.327 0.459 

Locus 2538 : 
2 alleles
3.6% missing data
   2   (0.799) 0.929 0.773 0.799 0.829 0.965 
   4   (0.201) 0.071 0.227 0.201 0.171 0.035 

Locus 2539 : 
2 alleles
2.9% missing data
   3   (0.861) 0.913 0.864 0.861 0.905 0.980 
   1   (0.139) 0.087 0.136 0.139 0.095 0.020 

Locus 2540 : 
2 alleles
14.5% missing data
   4   (0.181) 0.083 0.177 0.181 0.174 0.027 
   3   (0.819) 0.917 0.823 0.819 0.826 0.973 

Locus 2541 : 
2 alleles
0.7% missing data
   3   (0.151) 0.046 0.123 0.151 0.142 0.034 
   4   (0.849) 0.954 0.877 0.849 0.858 0.966 

Locus 2542 : 
2 alleles
2.9% missing data
   1   (0.924) 0.989 0.966 0.924 0.927 0.990 
   3   (0.076) 0.011 0.034 0.076 0.073 0.010 

Locus 2543 : 
2 alleles
18.8% missing data
   3   (0.754) 0.885 0.740 0.754 0.792 0.671 
   1   (0.246) 0.115 0.260 0.246 0.208 0.329 

Locus 2544 : 
2 alleles
11.6% missing data
   4   (0.913) 0.973 0.917 0.913 0.950 0.985 
   2   (0.087) 0.027 0.083 0.087 0.050 0.015 

Locus 2545 : 
2 alleles
12.3% missing data
   4   (0.254) 0.052 0.168 0.254 0.365 0.171 
   2   (0.746) 0.948 0.832 0.746 0.635 0.829 

Locus 2546 : 
2 alleles
13.8% missing data
   2   (0.506) 0.075 0.318 0.507 0.759 0.064 
   3   (0.494) 0.925 0.682 0.493 0.241 0.936 

Locus 2547 : 
2 alleles
9.4% missing data
   1   (0.454) 0.430 0.448 0.454 0.451 0.498 
   4   (0.546) 0.570 0.552 0.546 0.549 0.502 

Locus 2548 : 
2 alleles
10.9% missing data
   4   (0.252) 0.194 0.317 0.251 0.199 0.041 
   2   (0.748) 0.806 0.683 0.749 0.801 0.959 

Locus 2549 : 
2 alleles
2.9% missing data
   4   (0.859) 0.963 0.850 0.858 0.899 0.965 
   1   (0.141) 0.037 0.150 0.142 0.101 0.035 

Locus 2550 : 
2 alleles
5.8% missing data
   4   (0.676) 0.898 0.661 0.676 0.690 0.313 
   1   (0.324) 0.102 0.339 0.324 0.310 0.687 

Locus 2551 : 
2 alleles
11.6% missing data
   1   (0.930) 0.996 0.982 0.930 0.870 0.966 
   3   (0.070) 0.004 0.018 0.070 0.130 0.034 

Locus 2552 : 
2 alleles
3.6% missing data
   4   (0.669) 0.667 0.601 0.669 0.733 0.947 
   3   (0.331) 0.333 0.399 0.331 0.267 0.053 

Locus 2553 : 
2 alleles
8.0% missing data
   2   (0.889) 0.983 0.959 0.889 0.904 0.275 
   4   (0.111) 0.017 0.041 0.111 0.096 0.725 

Locus 2554 : 
2 alleles
7.2% missing data
   3   (0.782) 0.868 0.768 0.782 0.848 0.383 
   2   (0.218) 0.132 0.232 0.218 0.152 0.617 

Locus 2555 : 
2 alleles
1.4% missing data
   3   (0.893) 0.970 0.892 0.893 0.955 0.329 
   1   (0.107) 0.030 0.108 0.107 0.045 0.671 

Locus 2556 : 
2 alleles
2.9% missing data
   3   (0.892) 0.953 0.833 0.892 0.954 0.984 
   1   (0.108) 0.047 0.167 0.108 0.046 0.016 

Locus 2557 : 
2 alleles
13.8% missing data
   2   (0.391) 0.183 0.295 0.392 0.507 0.125 
   3   (0.609) 0.817 0.705 0.608 0.493 0.875 

Locus 2558 : 
2 alleles
11.6% missing data
   4   (0.931) 0.991 0.972 0.931 0.928 0.991 
   2   (0.069) 0.009 0.028 0.069 0.072 0.009 

Locus 2559 : 
2 alleles
12.3% missing data
   1   (0.915) 0.993 0.966 0.915 0.885 0.942 
   3   (0.085) 0.007 0.034 0.085 0.115 0.058 

Locus 2560 : 
2 alleles
13.0% missing data
   1   (0.875) 0.971 0.905 0.875 0.874 0.982 
   3   (0.125) 0.029 0.095 0.125 0.126 0.018 

Locus 2561 : 
2 alleles
13.0% missing data
   3   (0.607) 0.509 0.674 0.607 0.550 0.954 
   1   (0.393) 0.491 0.326 0.393 0.450 0.046 

Locus 2562 : 
2 alleles
3.6% missing data
   2   (0.906) 0.988 0.921 0.907 0.924 0.967 
   4   (0.094) 0.012 0.079 0.093 0.076 0.033 

Locus 2563 : 
2 alleles
13.8% missing data
   3   (0.679) 0.830 0.705 0.679 0.663 0.712 
   1   (0.321) 0.170 0.295 0.321 0.337 0.288 

Locus 2564 : 
2 alleles
12.3% missing data
   4   (0.761) 0.909 0.753 0.761 0.800 0.310 
   2   (0.239) 0.091 0.247 0.239 0.200 0.690 

Locus 2565 : 
2 alleles
7.2% missing data
   2   (0.903) 0.970 0.907 0.902 0.948 0.982 
   4   (0.097) 0.030 0.093 0.098 0.052 0.018 

Locus 2566 : 
2 alleles
14.5% missing data
   1   (0.887) 0.960 0.886 0.887 0.921 0.985 
   3   (0.113) 0.040 0.114 0.113 0.079 0.015 

Locus 2567 : 
2 alleles
15.9% missing data
   1   (0.191) 0.100 0.205 0.191 0.140 0.503 
   3   (0.809) 0.900 0.795 0.809 0.860 0.497 

Locus 2568 : 
2 alleles
2.9% missing data
   3   (0.918) 0.988 0.950 0.918 0.928 0.991 
   1   (0.082) 0.012 0.050 0.082 0.072 0.009 

Locus 2569 : 
2 alleles
12.3% missing data
   4   (0.808) 0.931 0.804 0.808 0.854 0.441 
   2   (0.192) 0.069 0.196 0.192 0.146 0.559 

Locus 2570 : 
2 alleles
1.4% missing data
   2   (0.918) 0.992 0.962 0.918 0.909 0.991 
   1   (0.082) 0.008 0.038 0.082 0.091 0.009 

Locus 2571 : 
2 alleles
15.2% missing data
   4   (0.888) 0.958 0.853 0.888 0.939 0.980 
   2   (0.112) 0.042 0.147 0.112 0.061 0.020 

Locus 2572 : 
2 alleles
2.9% missing data
   4   (0.868) 0.934 0.782 0.868 0.934 0.985 
   2   (0.132) 0.066 0.218 0.132 0.066 0.015 

Locus 2573 : 
2 alleles
13.8% missing data
   4   (0.910) 0.990 0.965 0.910 0.867 0.983 
   2   (0.090) 0.010 0.035 0.090 0.133 0.017 

Locus 2574 : 
2 alleles
1.4% missing data
   3   (0.910) 0.979 0.947 0.910 0.927 0.986 
   1   (0.090) 0.021 0.053 0.090 0.073 0.014 

Locus 2575 : 
2 alleles
5.8% missing data
   1   (0.567) 0.861 0.513 0.567 0.554 0.925 
   3   (0.433) 0.139 0.487 0.433 0.446 0.075 

Locus 2576 : 
2 alleles
14.5% missing data
   1   (0.895) 0.835 0.839 0.895 0.964 0.980 
   3   (0.105) 0.165 0.161 0.105 0.036 0.020 

Locus 2577 : 
2 alleles
15.2% missing data
   1   (0.681) 0.829 0.612 0.681 0.728 0.883 
   3   (0.319) 0.171 0.388 0.319 0.272 0.117 

Locus 2578 : 
2 alleles
12.3% missing data
   3   (0.914) 0.986 0.940 0.914 0.938 0.947 
   1   (0.086) 0.014 0.060 0.086 0.062 0.053 

Locus 2579 : 
2 alleles
8.7% missing data
   2   (0.869) 0.919 0.818 0.870 0.931 0.976 
   4   (0.131) 0.081 0.182 0.130 0.069 0.024 

Locus 2580 : 
2 alleles
11.6% missing data
   2   (0.916) 0.985 0.941 0.916 0.933 0.989 
   3   (0.084) 0.015 0.059 0.084 0.067 0.011 

Locus 2581 : 
2 alleles
18.1% missing data
   2   (0.715) 0.526 0.766 0.715 0.741 0.639 
   4   (0.285) 0.474 0.234 0.285 0.259 0.361 

Locus 2582 : 
2 alleles
14.5% missing data
   2   (0.360) 0.289 0.298 0.360 0.397 0.640 
   4   (0.640) 0.711 0.702 0.640 0.603 0.360 

Locus 2583 : 
2 alleles
10.9% missing data
   3   (0.865) 0.933 0.825 0.865 0.923 0.982 
   4   (0.135) 0.067 0.175 0.135 0.077 0.018 

Locus 2584 : 
2 alleles
2.2% missing data
   4   (0.907) 0.987 0.879 0.907 0.949 0.989 
   2   (0.093) 0.013 0.121 0.093 0.051 0.011 

Locus 2585 : 
2 alleles
13.0% missing data
   2   (0.906) 0.984 0.937 0.906 0.920 0.984 
   4   (0.094) 0.016 0.063 0.094 0.080 0.016 

Locus 2586 : 
2 alleles
10.9% missing data
   2   (0.845) 0.960 0.812 0.845 0.879 0.970 
   4   (0.155) 0.040 0.188 0.155 0.121 0.030 

Locus 2587 : 
2 alleles
5.8% missing data
   1   (0.833) 0.845 0.857 0.833 0.865 0.932 
   4   (0.167) 0.155 0.143 0.167 0.135 0.068 

Locus 2588 : 
2 alleles
6.5% missing data
   2   (0.879) 0.968 0.857 0.880 0.921 0.984 
   3   (0.121) 0.032 0.143 0.120 0.079 0.016 

Locus 2589 : 
2 alleles
6.5% missing data
   4   (0.743) 0.933 0.716 0.743 0.742 0.959 
   2   (0.257) 0.067 0.284 0.257 0.258 0.041 

Locus 2590 : 
2 alleles
4.3% missing data
   1   (0.843) 0.852 0.864 0.843 0.897 0.481 
   4   (0.157) 0.148 0.136 0.157 0.103 0.519 

Locus 2591 : 
2 alleles
13.8% missing data
   2   (0.802) 0.883 0.783 0.802 0.846 0.860 
   4   (0.198) 0.117 0.217 0.198 0.154 0.140 

Locus 2592 : 
2 alleles
12.3% missing data
   2   (0.908) 0.982 0.939 0.908 0.921 0.987 
   3   (0.092) 0.018 0.061 0.092 0.079 0.013 

Locus 2593 : 
2 alleles
15.9% missing data
   1   (0.774) 0.852 0.868 0.774 0.740 0.525 
   2   (0.226) 0.148 0.132 0.226 0.260 0.475 

Locus 2594 : 
2 alleles
13.0% missing data
   3   (0.904) 0.976 0.913 0.904 0.936 0.931 
   1   (0.096) 0.024 0.087 0.096 0.064 0.069 

Locus 2595 : 
2 alleles
3.6% missing data
   1   (0.894) 0.977 0.929 0.894 0.901 0.956 
   4   (0.106) 0.023 0.071 0.106 0.099 0.044 

Locus 2596 : 
2 alleles
13.0% missing data
   4   (0.887) 0.970 0.874 0.887 0.930 0.981 
   2   (0.113) 0.030 0.126 0.113 0.070 0.019 

Locus 2597 : 
2 alleles
12.3% missing data
   3   (0.945) 0.997 0.987 0.945 0.911 0.990 
   2   (0.055) 0.003 0.013 0.055 0.089 0.010 

Locus 2598 : 
2 alleles
4.3% missing data
   4   (0.840) 0.935 0.767 0.840 0.932 0.415 
   2   (0.160) 0.065 0.233 0.160 0.068 0.585 

Locus 2599 : 
2 alleles
3.6% missing data
   4   (0.925) 0.995 0.974 0.925 0.892 0.993 
   3   (0.075) 0.005 0.026 0.075 0.108 0.007 

Locus 2600 : 
2 alleles
14.5% missing data
   1   (0.900) 0.977 0.920 0.901 0.918 0.989 
   3   (0.100) 0.023 0.080 0.099 0.082 0.011 

Locus 2601 : 
2 alleles
1.4% missing data
   1   (0.104) 0.049 0.054 0.104 0.067 0.632 
   3   (0.896) 0.951 0.946 0.896 0.933 0.368 

Locus 2602 : 
2 alleles
0.7% missing data
   4   (0.098) 0.005 0.020 0.098 0.282 0.007 
   2   (0.902) 0.995 0.980 0.902 0.718 0.993 

Locus 2603 : 
2 alleles
10.9% missing data
   4   (0.886) 0.984 0.919 0.886 0.890 0.830 
   2   (0.114) 0.016 0.081 0.114 0.110 0.170 

Locus 2604 : 
2 alleles
4.3% missing data
   3   (0.889) 0.964 0.900 0.889 0.955 0.132 
   1   (0.111) 0.036 0.100 0.111 0.045 0.868 

Locus 2605 : 
2 alleles
4.3% missing data
   2   (0.070) 0.006 0.026 0.070 0.083 0.006 
   4   (0.930) 0.994 0.974 0.930 0.917 0.994 

Locus 2606 : 
2 alleles
4.3% missing data
   4   (0.231) 0.047 0.206 0.231 0.283 0.041 
   2   (0.769) 0.953 0.794 0.769 0.717 0.959 

Locus 2607 : 
2 alleles
11.6% missing data
   1   (0.737) 0.558 0.751 0.737 0.781 0.968 
   4   (0.263) 0.442 0.249 0.263 0.219 0.032 

Locus 2608 : 
2 alleles
3.6% missing data
   2   (0.901) 0.956 0.888 0.901 0.950 0.973 
   3   (0.099) 0.044 0.112 0.099 0.050 0.027 

Locus 2609 : 
2 alleles
5.1% missing data
   3   (0.912) 0.991 0.960 0.912 0.908 0.991 
   1   (0.088) 0.009 0.040 0.088 0.092 0.009 

Locus 2610 : 
2 alleles
3.6% missing data
   4   (0.763) 0.887 0.812 0.762 0.738 0.965 
   1   (0.237) 0.113 0.188 0.238 0.262 0.035 

Locus 2611 : 
2 alleles
18.1% missing data
   1   (0.717) 0.788 0.698 0.717 0.758 0.892 
   2   (0.283) 0.212 0.302 0.283 0.242 0.108 

Locus 2612 : 
2 alleles
5.1% missing data
   2   (0.891) 0.853 0.821 0.891 0.966 0.978 
   1   (0.109) 0.147 0.179 0.109 0.034 0.022 

Locus 2613 : 
2 alleles
5.1% missing data
   1   (0.797) 0.884 0.805 0.797 0.839 0.454 
   4   (0.203) 0.116 0.195 0.203 0.161 0.546 

Locus 2614 : 
2 alleles
5.1% missing data
   1   (0.487) 0.488 0.468 0.487 0.493 0.924 
   2   (0.513) 0.512 0.532 0.513 0.507 0.076 

Locus 2615 : 
2 alleles
5.8% missing data
   2   (0.733) 0.743 0.656 0.733 0.813 0.910 
   4   (0.267) 0.257 0.344 0.267 0.187 0.090 

Locus 2616 : 
2 alleles
13.8% missing data
   3   (0.896) 0.985 0.934 0.896 0.902 0.972 
   1   (0.104) 0.015 0.066 0.104 0.098 0.028 

Locus 2617 : 
2 alleles
2.2% missing data
   4   (0.869) 0.973 0.915 0.869 0.852 0.982 
   1   (0.131) 0.027 0.085 0.131 0.148 0.018 

Locus 2618 : 
2 alleles
10.9% missing data
   2   (0.916) 0.986 0.956 0.916 0.922 0.977 
   3   (0.084) 0.014 0.044 0.084 0.078 0.023 

Locus 2619 : 
2 alleles
3.6% missing data
   2   (0.802) 0.890 0.746 0.802 0.857 0.957 
   4   (0.198) 0.110 0.254 0.198 0.143 0.043 

Locus 2620 : 
2 alleles
4.3% missing data
   1   (0.852) 0.969 0.838 0.852 0.878 0.979 
   3   (0.148) 0.031 0.162 0.148 0.122 0.021 

Locus 2621 : 
2 alleles
3.6% missing data
   3   (0.921) 0.984 0.968 0.921 0.921 0.984 
   1   (0.079) 0.016 0.032 0.079 0.079 0.016 

Locus 2622 : 
2 alleles
2.9% missing data
   1   (0.876) 0.911 0.932 0.877 0.867 0.989 
   2   (0.124) 0.089 0.068 0.123 0.133 0.011 

Locus 2623 : 
2 alleles
11.6% missing data
   4   (0.878) 0.892 0.864 0.878 0.937 0.979 
   2   (0.122) 0.108 0.136 0.122 0.063 0.021 

Locus 2624 : 
2 alleles
11.6% missing data
   2   (0.905) 0.977 0.944 0.905 0.908 0.985 
   4   (0.095) 0.023 0.056 0.095 0.092 0.015 

Locus 2625 : 
2 alleles
3.6% missing data
   2   (0.844) 0.616 0.844 0.844 0.907 0.980 
   4   (0.156) 0.384 0.156 0.156 0.093 0.020 

Locus 2626 : 
2 alleles
12.3% missing data
   4   (0.833) 0.946 0.834 0.833 0.854 0.975 
   2   (0.167) 0.054 0.166 0.167 0.146 0.025 

Locus 2627 : 
2 alleles
2.2% missing data
   4   (0.836) 0.971 0.879 0.836 0.810 0.973 
   2   (0.164) 0.029 0.121 0.164 0.190 0.027 

Locus 2628 : 
2 alleles
16.7% missing data
   2   (0.914) 0.943 0.918 0.914 0.959 0.985 
   4   (0.086) 0.057 0.082 0.086 0.041 0.015 

Locus 2629 : 
2 alleles
2.9% missing data
   4   (0.908) 0.941 0.942 0.908 0.932 0.988 
   2   (0.092) 0.059 0.058 0.092 0.068 0.012 

Locus 2630 : 
2 alleles
1.4% missing data
   2   (0.901) 0.979 0.930 0.902 0.915 0.985 
   1   (0.099) 0.021 0.070 0.098 0.085 0.015 

Locus 2631 : 
2 alleles
11.6% missing data
   2   (0.088) 0.021 0.069 0.088 0.063 0.015 
   4   (0.912) 0.979 0.931 0.912 0.937 0.985 

Locus 2632 : 
2 alleles
4.3% missing data
   2   (0.871) 0.991 0.964 0.871 0.673 0.987 
   4   (0.129) 0.009 0.036 0.129 0.327 0.013 

Locus 2633 : 
2 alleles
8.0% missing data
   2   (0.725) 0.894 0.743 0.725 0.693 0.955 
   3   (0.275) 0.106 0.257 0.275 0.307 0.045 

Locus 2634 : 
2 alleles
1.4% missing data
   1   (0.903) 0.950 0.862 0.903 0.961 0.975 
   2   (0.097) 0.050 0.138 0.097 0.039 0.025 

Locus 2635 : 
2 alleles
1.4% missing data
   1   (0.884) 0.980 0.870 0.884 0.924 0.984 
   4   (0.116) 0.020 0.130 0.116 0.076 0.016 

Locus 2636 : 
2 alleles
2.2% missing data
   4   (0.881) 0.986 0.943 0.881 0.820 0.982 
   2   (0.119) 0.014 0.057 0.119 0.180 0.018 

Locus 2637 : 
2 alleles
12.3% missing data
   3   (0.873) 0.970 0.906 0.873 0.883 0.977 
   1   (0.127) 0.030 0.094 0.127 0.117 0.023 

Locus 2638 : 
2 alleles
3.6% missing data
   4   (0.942) 0.997 0.988 0.942 0.880 0.996 
   2   (0.058) 0.003 0.012 0.058 0.120 0.004 

Locus 2639 : 
2 alleles
15.9% missing data
   2   (0.920) 0.971 0.966 0.920 0.931 0.982 
   4   (0.080) 0.029 0.034 0.080 0.069 0.018 

Locus 2640 : 
2 alleles
3.6% missing data
   1   (0.353) 0.097 0.339 0.353 0.373 0.725 
   3   (0.647) 0.903 0.661 0.647 0.627 0.275 

Locus 2641 : 
2 alleles
14.5% missing data
   4   (0.894) 0.961 0.915 0.894 0.919 0.980 
   2   (0.106) 0.039 0.085 0.106 0.081 0.020 

Locus 2642 : 
2 alleles
10.1% missing data
   1   (0.116) 0.016 0.064 0.116 0.161 0.011 
   3   (0.884) 0.984 0.936 0.884 0.839 0.989 

Locus 2643 : 
2 alleles
3.6% missing data
   1   (0.874) 0.973 0.853 0.874 0.906 0.985 
   4   (0.126) 0.027 0.147 0.126 0.094 0.015 

Locus 2644 : 
2 alleles
13.8% missing data
   2   (0.888) 0.971 0.926 0.888 0.888 0.988 
   3   (0.112) 0.029 0.074 0.112 0.112 0.012 

Locus 2645 : 
2 alleles
4.3% missing data
   4   (0.733) 0.860 0.726 0.733 0.788 0.350 
   1   (0.267) 0.140 0.274 0.267 0.212 0.650 

Locus 2646 : 
2 alleles
10.1% missing data
   3   (0.893) 0.968 0.910 0.893 0.950 0.276 
   4   (0.107) 0.032 0.090 0.107 0.050 0.724 

Locus 2647 : 
2 alleles
7.2% missing data
   1   (0.882) 0.961 0.902 0.882 0.927 0.469 
   2   (0.118) 0.039 0.098 0.118 0.073 0.531 

Locus 2648 : 
2 alleles
10.9% missing data
   4   (0.872) 0.981 0.933 0.872 0.819 0.971 
   2   (0.128) 0.019 0.067 0.128 0.181 0.029 

Locus 2649 : 
2 alleles
14.5% missing data
   2   (0.596) 0.710 0.543 0.596 0.656 0.590 
   4   (0.404) 0.290 0.457 0.404 0.344 0.410 

Locus 2650 : 
2 alleles
4.3% missing data
   1   (0.769) 0.667 0.788 0.769 0.812 0.820 
   4   (0.231) 0.333 0.212 0.231 0.188 0.180 

Locus 2651 : 
2 alleles
15.9% missing data
   4   (0.703) 0.737 0.724 0.703 0.710 0.691 
   2   (0.297) 0.263 0.276 0.297 0.290 0.309 

Locus 2652 : 
2 alleles
2.9% missing data
   3   (0.405) 0.208 0.393 0.405 0.409 0.713 
   2   (0.595) 0.792 0.607 0.595 0.591 0.287 

Locus 2653 : 
2 alleles
12.3% missing data
   1   (0.115) 0.032 0.073 0.115 0.124 0.015 
   3   (0.885) 0.968 0.927 0.885 0.876 0.985 

Locus 2654 : 
2 alleles
5.1% missing data
   2   (0.911) 0.983 0.940 0.911 0.924 0.976 
   4   (0.089) 0.017 0.060 0.089 0.076 0.024 

Locus 2655 : 
2 alleles
3.6% missing data
   4   (0.897) 0.971 0.908 0.897 0.924 0.980 
   1   (0.103) 0.029 0.092 0.103 0.076 0.020 

Locus 2656 : 
2 alleles
4.3% missing data
   2   (0.129) 0.026 0.120 0.129 0.108 0.024 
   3   (0.871) 0.974 0.880 0.871 0.892 0.976 

Locus 2657 : 
2 alleles
2.9% missing data
   3   (0.912) 0.981 0.903 0.912 0.948 0.984 
   1   (0.088) 0.019 0.097 0.088 0.052 0.016 

Locus 2658 : 
2 alleles
3.6% missing data
   2   (0.950) 0.997 0.990 0.950 0.918 0.992 
   3   (0.050) 0.003 0.010 0.050 0.082 0.008 

Locus 2659 : 
2 alleles
13.8% missing data
   2   (0.803) 0.973 0.901 0.803 0.682 0.951 
   3   (0.197) 0.027 0.099 0.197 0.318 0.049 

Locus 2660 : 
2 alleles
2.9% missing data
   3   (0.329) 0.333 0.398 0.329 0.258 0.053 
   1   (0.671) 0.667 0.602 0.671 0.742 0.947 

Locus 2661 : 
2 alleles
3.6% missing data
   1   (0.766) 0.806 0.776 0.766 0.813 0.380 
   4   (0.234) 0.194 0.224 0.234 0.187 0.620 

Locus 2662 : 
2 alleles
12.3% missing data
   1   (0.096) 0.015 0.047 0.096 0.116 0.012 
   3   (0.904) 0.985 0.953 0.904 0.884 0.988 

Locus 2663 : 
2 alleles
5.1% missing data
   1   (0.673) 0.842 0.652 0.673 0.727 0.093 
   2   (0.327) 0.158 0.348 0.327 0.273 0.907 

Locus 2664 : 
2 alleles
2.9% missing data
   3   (0.858) 0.959 0.909 0.858 0.826 0.981 
   2   (0.142) 0.041 0.091 0.142 0.174 0.019 

Locus 2665 : 
2 alleles
2.9% missing data
   2   (0.907) 0.981 0.915 0.908 0.937 0.974 
   3   (0.093) 0.019 0.085 0.092 0.063 0.026 

Locus 2666 : 
2 alleles
5.1% missing data
   2   (0.190) 0.053 0.136 0.190 0.249 0.027 
   4   (0.810) 0.947 0.864 0.810 0.751 0.973 

Locus 2667 : 
2 alleles
2.2% missing data
   1   (0.766) 0.851 0.765 0.766 0.790 0.960 
   3   (0.234) 0.149 0.235 0.234 0.210 0.040 

Locus 2668 : 
2 alleles
3.6% missing data
   4   (0.846) 0.833 0.861 0.846 0.909 0.470 
   2   (0.154) 0.167 0.139 0.154 0.091 0.530 

Locus 2669 : 
2 alleles
4.3% missing data
   1   (0.170) 0.042 0.230 0.170 0.123 0.023 
   3   (0.830) 0.958 0.770 0.830 0.877 0.977 

Locus 2670 : 
2 alleles
5.8% missing data
   1   (0.869) 0.942 0.866 0.869 0.935 0.492 
   3   (0.131) 0.058 0.134 0.131 0.065 0.508 

Locus 2671 : 
2 alleles
12.3% missing data
   4   (0.908) 0.975 0.912 0.908 0.944 0.979 
   3   (0.092) 0.025 0.088 0.092 0.056 0.021 

Locus 2672 : 
2 alleles
7.2% missing data
   4   (0.868) 0.933 0.872 0.868 0.906 0.976 
   2   (0.132) 0.067 0.128 0.132 0.094 0.024 

Locus 2673 : 
2 alleles
14.5% missing data
   2   (0.504) 0.849 0.480 0.504 0.495 0.241 
   3   (0.496) 0.151 0.520 0.496 0.505 0.759 

Locus 2674 : 
2 alleles
8.7% missing data
   1   (0.056) 0.003 0.011 0.056 0.109 0.004 
   3   (0.944) 0.997 0.989 0.944 0.891 0.996 

Locus 2675 : 
2 alleles
6.5% missing data
   4   (0.810) 0.928 0.862 0.810 0.787 0.976 
   1   (0.190) 0.072 0.138 0.190 0.213 0.024 

Locus 2676 : 
2 alleles
5.8% missing data
   1   (0.844) 0.961 0.830 0.843 0.881 0.979 
   3   (0.156) 0.039 0.170 0.157 0.119 0.021 

Locus 2677 : 
2 alleles
5.1% missing data
   2   (0.713) 0.777 0.646 0.713 0.773 0.954 
   4   (0.287) 0.223 0.354 0.287 0.227 0.046 

Locus 2678 : 
2 alleles
12.3% missing data
   2   (0.886) 0.964 0.901 0.885 0.918 0.982 
   4   (0.114) 0.036 0.099 0.115 0.082 0.018 

Locus 2679 : 
2 alleles
7.2% missing data
   2   (0.815) 0.942 0.812 0.815 0.885 0.410 
   4   (0.185) 0.058 0.188 0.185 0.115 0.590 

Locus 2680 : 
2 alleles
2.9% missing data
   1   (0.608) 0.627 0.592 0.608 0.663 0.435 
   3   (0.392) 0.373 0.408 0.392 0.337 0.565 

Locus 2681 : 
2 alleles
2.2% missing data
   1   (0.561) 0.975 0.902 0.561 0.127 0.920 
   3   (0.439) 0.025 0.098 0.439 0.873 0.080 

Locus 2682 : 
2 alleles
2.2% missing data
   3   (0.871) 0.951 0.815 0.871 0.934 0.979 
   1   (0.129) 0.049 0.185 0.129 0.066 0.021 

Locus 2683 : 
2 alleles
11.6% missing data
   3   (0.914) 0.955 0.915 0.914 0.956 0.982 
   1   (0.086) 0.045 0.085 0.086 0.044 0.018 

Locus 2684 : 
2 alleles
7.2% missing data
   2   (0.825) 0.913 0.798 0.824 0.911 0.182 
   4   (0.175) 0.087 0.202 0.176 0.089 0.818 

Locus 2685 : 
2 alleles
10.1% missing data
   1   (0.259) 0.128 0.193 0.259 0.272 0.779 
   2   (0.741) 0.872 0.807 0.741 0.728 0.221 

Locus 2686 : 
2 alleles
6.5% missing data
   4   (0.894) 0.943 0.858 0.894 0.953 0.950 
   1   (0.106) 0.057 0.142 0.106 0.047 0.050 

Locus 2687 : 
2 alleles
2.9% missing data
   1   (0.427) 0.093 0.326 0.427 0.554 0.752 
   4   (0.573) 0.907 0.674 0.573 0.446 0.248 

Locus 2688 : 
2 alleles
5.1% missing data
   2   (0.694) 0.911 0.635 0.694 0.699 0.888 
   4   (0.306) 0.089 0.365 0.306 0.301 0.112 

Locus 2689 : 
2 alleles
13.8% missing data
   4   (0.867) 0.968 0.909 0.867 0.852 0.974 
   2   (0.133) 0.032 0.091 0.133 0.148 0.026 

Locus 2690 : 
2 alleles
4.3% missing data
   1   (0.577) 0.599 0.534 0.577 0.630 0.142 
   3   (0.423) 0.401 0.466 0.423 0.370 0.858 

Locus 2691 : 
2 alleles
3.6% missing data
   4   (0.893) 0.971 0.907 0.893 0.917 0.988 
   2   (0.107) 0.029 0.093 0.107 0.083 0.012 

Locus 2692 : 
2 alleles
10.9% missing data
   1   (0.834) 0.943 0.889 0.834 0.801 0.972 
   3   (0.166) 0.057 0.111 0.166 0.199 0.028 

Locus 2693 : 
2 alleles
10.9% missing data
   1   (0.838) 0.889 0.840 0.838 0.896 0.376 
   3   (0.162) 0.111 0.160 0.162 0.104 0.624 

Locus 2694 : 
2 alleles
2.9% missing data
   1   (0.905) 0.968 0.898 0.905 0.949 0.985 
   3   (0.095) 0.032 0.102 0.095 0.051 0.015 

Locus 2695 : 
2 alleles
10.9% missing data
   1   (0.416) 0.225 0.497 0.416 0.386 0.054 
   2   (0.584) 0.775 0.503 0.584 0.614 0.946 

Locus 2696 : 
2 alleles
2.9% missing data
   2   (0.900) 0.950 0.911 0.900 0.938 0.986 
   3   (0.100) 0.050 0.089 0.100 0.062 0.014 

Locus 2697 : 
2 alleles
4.3% missing data
   2   (0.910) 0.992 0.958 0.910 0.889 0.991 
   4   (0.090) 0.008 0.042 0.090 0.111 0.009 

Locus 2698 : 
2 alleles
5.8% missing data
   4   (0.902) 0.965 0.881 0.902 0.956 0.956 
   1   (0.098) 0.035 0.119 0.098 0.044 0.044 

Locus 2699 : 
2 alleles
13.8% missing data
   1   (0.907) 0.985 0.950 0.907 0.903 0.988 
   4   (0.093) 0.015 0.050 0.093 0.097 0.012 

Locus 2700 : 
2 alleles
3.6% missing data
   2   (0.385) 0.531 0.424 0.384 0.359 0.066 
   4   (0.615) 0.469 0.576 0.616 0.641 0.934 

Locus 2701 : 
2 alleles
3.6% missing data
   1   (0.103) 0.043 0.070 0.103 0.087 0.019 
   4   (0.897) 0.957 0.930 0.897 0.913 0.981 

Locus 2702 : 
2 alleles
18.1% missing data
   4   (0.855) 0.971 0.878 0.855 0.857 0.978 
   1   (0.145) 0.029 0.122 0.145 0.143 0.022 

Locus 2703 : 
2 alleles
3.6% missing data
   1   (0.894) 0.949 0.915 0.895 0.936 0.684 
   3   (0.106) 0.051 0.085 0.105 0.064 0.316 

Locus 2704 : 
2 alleles
4.3% missing data
   1   (0.871) 0.848 0.866 0.871 0.941 0.466 
   3   (0.129) 0.152 0.134 0.129 0.059 0.534 

Locus 2705 : 
2 alleles
2.9% missing data
   2   (0.879) 0.988 0.940 0.879 0.818 0.986 
   3   (0.121) 0.012 0.060 0.121 0.182 0.014 

Locus 2706 : 
2 alleles
3.6% missing data
   2   (0.867) 0.977 0.947 0.868 0.775 0.987 
   4   (0.133) 0.023 0.053 0.132 0.225 0.013 

Locus 2707 : 
2 alleles
3.6% missing data
   2   (0.848) 0.965 0.887 0.847 0.839 0.981 
   4   (0.152) 0.035 0.113 0.153 0.161 0.019 

Locus 2708 : 
2 alleles
12.3% missing data
   4   (0.429) 0.158 0.338 0.428 0.536 0.728 
   1   (0.571) 0.842 0.662 0.572 0.464 0.272 

Locus 2709 : 
2 alleles
16.7% missing data
   4   (0.874) 0.974 0.893 0.874 0.881 0.980 
   2   (0.126) 0.026 0.107 0.126 0.119 0.020 

Locus 2710 : 
2 alleles
5.1% missing data
   1   (0.685) 0.758 0.711 0.685 0.673 0.952 
   2   (0.315) 0.242 0.289 0.315 0.327 0.048 

Locus 2711 : 
2 alleles
13.0% missing data
   4   (0.884) 0.966 0.846 0.884 0.935 0.975 
   2   (0.116) 0.034 0.154 0.116 0.065 0.025 

Locus 2712 : 
2 alleles
4.3% missing data
   1   (0.904) 0.939 0.917 0.904 0.943 0.985 
   3   (0.096) 0.061 0.083 0.096 0.057 0.015 

Locus 2713 : 
2 alleles
10.1% missing data
   4   (0.856) 0.985 0.942 0.856 0.724 0.987 
   3   (0.144) 0.015 0.058 0.144 0.276 0.013 

Locus 2714 : 
2 alleles
6.5% missing data
   4   (0.803) 0.878 0.778 0.803 0.850 0.907 
   2   (0.197) 0.122 0.222 0.197 0.150 0.093 

Locus 2715 : 
2 alleles
5.8% missing data
   2   (0.611) 0.681 0.635 0.611 0.613 0.506 
   4   (0.389) 0.319 0.365 0.389 0.387 0.494 

Locus 2716 : 
2 alleles
7.2% missing data
   2   (0.890) 0.945 0.878 0.890 0.933 0.980 
   3   (0.110) 0.055 0.122 0.110 0.067 0.020 

Locus 2717 : 
2 alleles
4.3% missing data
   1   (0.929) 0.993 0.977 0.929 0.917 0.961 
   3   (0.071) 0.007 0.023 0.071 0.083 0.039 

Locus 2718 : 
2 alleles
4.3% missing data
   1   (0.904) 0.980 0.909 0.904 0.931 0.987 
   4   (0.096) 0.020 0.091 0.096 0.069 0.013 

Locus 2719 : 
2 alleles
17.4% missing data
   2   (0.657) 0.811 0.697 0.657 0.639 0.357 
   3   (0.343) 0.189 0.303 0.343 0.361 0.643 

Locus 2720 : 
2 alleles
3.6% missing data
   4   (0.905) 0.981 0.941 0.905 0.908 0.959 
   2   (0.095) 0.019 0.059 0.095 0.092 0.041 

Locus 2721 : 
2 alleles
1.4% missing data
   3   (0.854) 0.982 0.904 0.853 0.814 0.977 
   4   (0.146) 0.018 0.096 0.147 0.186 0.023 

Locus 2722 : 
2 alleles
2.2% missing data
   1   (0.860) 0.982 0.927 0.860 0.857 0.329 
   3   (0.140) 0.018 0.073 0.140 0.143 0.671 

Locus 2723 : 
2 alleles
5.1% missing data
   1   (0.907) 0.981 0.947 0.907 0.937 0.453 
   2   (0.093) 0.019 0.053 0.093 0.063 0.547 

Locus 2724 : 
2 alleles
2.9% missing data
   1   (0.865) 0.977 0.895 0.865 0.857 0.980 
   3   (0.135) 0.023 0.105 0.135 0.143 0.020 

Locus 2725 : 
2 alleles
1.4% missing data
   1   (0.870) 0.979 0.899 0.870 0.876 0.963 
   4   (0.130) 0.021 0.101 0.130 0.124 0.037 

Locus 2726 : 
2 alleles
13.8% missing data
   2   (0.944) 0.997 0.988 0.944 0.898 0.996 
   4   (0.056) 0.003 0.012 0.056 0.102 0.004 

Locus 2727 : 
2 alleles
2.2% missing data
   3   (0.908) 0.962 0.895 0.908 0.955 0.981 
   2   (0.092) 0.038 0.105 0.092 0.045 0.019 

Locus 2728 : 
2 alleles
3.6% missing data
   4   (0.847) 0.896 0.832 0.847 0.897 0.969 
   1   (0.153) 0.104 0.168 0.153 0.103 0.031 

Locus 2729 : 
2 alleles
0.7% missing data
   3   (0.893) 0.933 0.904 0.893 0.930 0.977 
   4   (0.107) 0.067 0.096 0.107 0.070 0.023 

Locus 2730 : 
2 alleles
13.0% missing data
   2   (0.901) 0.969 0.918 0.902 0.929 0.986 
   4   (0.099) 0.031 0.082 0.098 0.071 0.014 

Locus 2731 : 
2 alleles
6.5% missing data
   1   (0.826) 0.954 0.876 0.825 0.862 0.204 
   3   (0.174) 0.046 0.124 0.175 0.138 0.796 

Locus 2732 : 
2 alleles
13.8% missing data
   4   (0.393) 0.299 0.384 0.392 0.431 0.059 
   3   (0.607) 0.701 0.616 0.608 0.569 0.941 

Locus 2733 : 
2 alleles
2.2% missing data
   3   (0.815) 0.724 0.798 0.815 0.876 0.974 
   1   (0.185) 0.276 0.202 0.185 0.124 0.026 

Locus 2734 : 
2 alleles
8.7% missing data
   3   (0.825) 0.763 0.867 0.825 0.854 0.969 
   2   (0.175) 0.237 0.133 0.175 0.146 0.031 

Locus 2735 : 
2 alleles
11.6% missing data
   2   (0.902) 0.950 0.884 0.902 0.949 0.974 
   4   (0.098) 0.050 0.116 0.098 0.051 0.026 

Locus 2736 : 
2 alleles
5.1% missing data
   1   (0.162) 0.087 0.115 0.163 0.155 0.017 
   3   (0.838) 0.913 0.885 0.837 0.845 0.983 

Locus 2737 : 
2 alleles
2.9% missing data
   1   (0.890) 0.930 0.806 0.890 0.959 0.978 
   2   (0.110) 0.070 0.194 0.110 0.041 0.022 

Locus 2738 : 
2 alleles
14.5% missing data
   4   (0.919) 0.991 0.960 0.919 0.913 0.982 
   2   (0.081) 0.009 0.040 0.081 0.087 0.018 

Locus 2739 : 
2 alleles
2.2% missing data
   2   (0.096) 0.015 0.063 0.096 0.093 0.013 
   3   (0.904) 0.985 0.937 0.904 0.907 0.987 

Locus 2740 : 
2 alleles
6.5% missing data
   3   (0.143) 0.075 0.188 0.143 0.085 0.033 
   4   (0.857) 0.925 0.812 0.857 0.915 0.967 

Locus 2741 : 
2 alleles
5.8% missing data
   3   (0.895) 0.955 0.930 0.895 0.905 0.952 
   2   (0.105) 0.045 0.070 0.105 0.095 0.048 

Locus 2742 : 
2 alleles
3.6% missing data
   1   (0.894) 0.983 0.864 0.893 0.936 0.988 
   4   (0.106) 0.017 0.136 0.107 0.064 0.012 

Locus 2743 : 
2 alleles
4.3% missing data
   2   (0.862) 0.949 0.834 0.862 0.935 0.386 
   4   (0.138) 0.051 0.166 0.138 0.065 0.614 

Locus 2744 : 
2 alleles
15.9% missing data
   4   (0.878) 0.966 0.916 0.878 0.883 0.801 
   3   (0.122) 0.034 0.084 0.122 0.117 0.199 

Locus 2745 : 
2 alleles
6.5% missing data
   1   (0.884) 0.957 0.883 0.884 0.937 0.954 
   3   (0.116) 0.043 0.117 0.116 0.063 0.046 

Locus 2746 : 
2 alleles
3.6% missing data
   3   (0.746) 0.939 0.710 0.746 0.753 0.962 
   1   (0.254) 0.061 0.290 0.254 0.247 0.038 

Locus 2747 : 
2 alleles
6.5% missing data
   1   (0.913) 0.994 0.972 0.913 0.840 0.991 
   3   (0.087) 0.006 0.028 0.087 0.160 0.009 

Locus 2748 : 
2 alleles
2.2% missing data
   4   (0.663) 0.602 0.650 0.664 0.691 0.933 
   3   (0.337) 0.398 0.350 0.336 0.309 0.067 

Locus 2749 : 
2 alleles
5.8% missing data
   4   (0.832) 0.954 0.804 0.832 0.862 0.973 
   2   (0.168) 0.046 0.196 0.168 0.138 0.027 

Locus 2750 : 
2 alleles
11.6% missing data
   1   (0.906) 0.984 0.955 0.906 0.897 0.984 
   3   (0.094) 0.016 0.045 0.094 0.103 0.016 

Locus 2751 : 
2 alleles
14.5% missing data
   4   (0.902) 0.917 0.836 0.902 0.966 0.969 
   2   (0.098) 0.083 0.164 0.098 0.034 0.031 

Locus 2752 : 
2 alleles
10.9% missing data
   1   (0.538) 0.198 0.475 0.538 0.675 0.093 
   3   (0.462) 0.802 0.525 0.462 0.325 0.907 

Locus 2753 : 
2 alleles
3.6% missing data
   1   (0.207) 0.192 0.224 0.207 0.150 0.035 
   3   (0.793) 0.808 0.776 0.793 0.850 0.965 

Locus 2754 : 
2 alleles
13.0% missing data
   2   (0.786) 0.619 0.831 0.786 0.823 0.697 
   4   (0.214) 0.381 0.169 0.214 0.177 0.303 

Locus 2755 : 
2 alleles
5.8% missing data
   4   (0.859) 0.971 0.928 0.859 0.857 0.229 
   2   (0.141) 0.029 0.072 0.141 0.143 0.771 

Locus 2756 : 
2 alleles
4.3% missing data
   1   (0.905) 0.969 0.907 0.905 0.944 0.986 
   3   (0.095) 0.031 0.093 0.095 0.056 0.014 

Locus 2757 : 
2 alleles
5.8% missing data
   2   (0.891) 0.962 0.870 0.891 0.942 0.970 
   4   (0.109) 0.038 0.130 0.109 0.058 0.030 

Locus 2758 : 
2 alleles
11.6% missing data
   3   (0.902) 0.955 0.897 0.901 0.950 0.979 
   1   (0.098) 0.045 0.103 0.099 0.050 0.021 

Locus 2759 : 
2 alleles
10.1% missing data
   2   (0.923) 0.995 0.982 0.922 0.828 0.994 
   4   (0.077) 0.005 0.018 0.078 0.172 0.006 

Locus 2760 : 
2 alleles
12.3% missing data
   2   (0.758) 0.829 0.777 0.758 0.804 0.400 
   4   (0.242) 0.171 0.223 0.242 0.196 0.600 

Locus 2761 : 
2 alleles
3.6% missing data
   4   (0.846) 0.857 0.821 0.846 0.902 0.972 
   2   (0.154) 0.143 0.179 0.154 0.098 0.028 

Locus 2762 : 
2 alleles
7.2% missing data
   1   (0.355) 0.601 0.349 0.356 0.311 0.301 
   4   (0.645) 0.399 0.651 0.644 0.689 0.699 

Locus 2763 : 
2 alleles
4.3% missing data
   1   (0.194) 0.020 0.094 0.195 0.328 0.040 
   4   (0.806) 0.980 0.906 0.805 0.672 0.960 

Locus 2764 : 
2 alleles
11.6% missing data
   1   (0.940) 0.997 0.986 0.940 0.904 0.969 
   3   (0.060) 0.003 0.014 0.060 0.096 0.031 

Locus 2765 : 
2 alleles
5.1% missing data
   1   (0.926) 0.993 0.974 0.926 0.908 0.989 
   3   (0.074) 0.007 0.026 0.074 0.092 0.011 

Locus 2766 : 
2 alleles
4.3% missing data
   2   (0.790) 0.680 0.816 0.790 0.828 0.920 
   4   (0.210) 0.320 0.184 0.210 0.172 0.080 

Locus 2767 : 
2 alleles
4.3% missing data
   2   (0.885) 0.429 0.858 0.885 0.959 0.965 
   4   (0.115) 0.571 0.142 0.115 0.041 0.035 

Locus 2768 : 
2 alleles
3.6% missing data
   3   (0.766) 0.911 0.719 0.766 0.815 0.964 
   2   (0.234) 0.089 0.281 0.234 0.185 0.036 

Locus 2769 : 
2 alleles
14.5% missing data
   4   (0.200) 0.076 0.193 0.200 0.188 0.121 
   2   (0.800) 0.924 0.807 0.800 0.812 0.879 

Locus 2770 : 
2 alleles
3.6% missing data
   1   (0.861) 0.949 0.817 0.861 0.909 0.979 
   4   (0.139) 0.051 0.183 0.139 0.091 0.021 

Locus 2771 : 
2 alleles
3.6% missing data
   3   (0.879) 0.872 0.885 0.879 0.931 0.980 
   4   (0.121) 0.128 0.115 0.121 0.069 0.020 

Locus 2772 : 
2 alleles
13.0% missing data
   3   (0.777) 0.798 0.756 0.777 0.841 0.920 
   1   (0.223) 0.202 0.244 0.223 0.159 0.080 

Locus 2773 : 
2 alleles
1.4% missing data
   1   (0.913) 0.983 0.890 0.913 0.963 0.990 
   3   (0.087) 0.017 0.110 0.087 0.037 0.010 

Locus 2774 : 
2 alleles
13.0% missing data
   1   (0.732) 0.827 0.773 0.732 0.755 0.436 
   4   (0.268) 0.173 0.227 0.268 0.245 0.564 

Locus 2775 : 
2 alleles
4.3% missing data
   3   (0.796) 0.843 0.825 0.796 0.814 0.947 
   1   (0.204) 0.157 0.175 0.204 0.186 0.053 

Locus 2776 : 
2 alleles
2.9% missing data
   2   (0.919) 0.991 0.962 0.919 0.908 0.983 
   4   (0.081) 0.009 0.038 0.081 0.092 0.017 

Locus 2777 : 
2 alleles
5.8% missing data
   4   (0.088) 0.030 0.037 0.088 0.088 0.008 
   2   (0.912) 0.970 0.963 0.912 0.912 0.992 

Locus 2778 : 
2 alleles
5.1% missing data
   3   (0.897) 0.919 0.859 0.897 0.963 0.901 
   1   (0.103) 0.081 0.141 0.103 0.037 0.099 

Locus 2779 : 
2 alleles
13.0% missing data
   2   (0.943) 0.686 0.934 0.943 0.993 0.532 
   1   (0.057) 0.314 0.066 0.057 0.007 0.468 

Locus 2780 : 
2 alleles
13.0% missing data
   4   (0.916) 0.910 0.929 0.916 0.962 0.985 
   2   (0.084) 0.090 0.071 0.084 0.038 0.015 

Locus 2781 : 
2 alleles
3.6% missing data
   3   (0.831) 0.948 0.821 0.832 0.857 0.976 
   1   (0.169) 0.052 0.179 0.168 0.143 0.024 

Locus 2782 : 
2 alleles
11.6% missing data
   1   (0.839) 0.854 0.862 0.839 0.894 0.425 
   3   (0.161) 0.146 0.138 0.161 0.106 0.575 

Values of parameters used in structure:
DATAFILE=/home/compartido2/pablo_saenz/joey/structure/C_aus_x_C_mel/data_job_T21,	OUTFILE=/home/compartido2/pablo_saenz/joey/structure/C_aus_x_C_mel/structure_results/results_job_T21,	NUMINDS=138,	NUMLOCI=2782,	MISSING=0,	LABEL=1,	POPDATA=1,	POPFLAG=1,	PHENOTYPE=0,	EXTRACOLS=0,	MAXPOPS=5,	BURNIN=200000,	NUMREPS=300000,	USEPOPINFO=0,	INFERALPHA=1,	INFERLAMBDA=0,	POPSPECIFICLAMBDA=0,	POPALPHAS=0,	COMPUTEPROB=1,	NOADMIX=0,	ADMBURNIN=2500,	UPDATEFREQ=1,	PRINTLIKES=0,	INTERMEDSAVE=0,	PRINTKLD=0,	PRINTNET=0,	PRINTLAMBDA=0,	ANCESTDIST=0,	NUMBOXES=1000,	ANCESTPINT=0.90000,	GENSBACK=2,	MIGRPRIOR=0.05000,	PRINTQHAT=1,	PRINTQSUM=0,	ALPHA=1.0000,	FREQSCORR=1,	FPRIORMEAN=0.0100,	FPRIORSD=0.0500,	ONEFST=0,	LAMBDA=1.0000,	UNIFPRIORALPHA=1,	ALPHAMAX=10.0000,	ALPHAPRIORA=1.0000,	ALPHAPRIORB=2.0000,	ALPHAPROPSD=0.0250,	STARTATPOPINFO=0,	RANDOMIZE=1,	LINKAGE=0,	METROFREQ=10,	REPORTHITRATE=0,	MARKOVPHASE=-1,	PHASED=0,	PLOIDY=2,	PHASEINFO=0	LOCPRIOR=1, 	LOCPRIORINIT=1.000000, 	LOCDATA=1, 	LOCISPOP=0, 	LOCPRIORSTEP=0.100000, 	MAXLOCPRIOR=20.000000, 	SEED=1506254299,	
[STRAT parameters]:    NUMSIMSTATS=1000,	PHENOTYPECOL=-9,	POOLFREQ=10,	LOCUSxONLY=0,	EMERROR=0.00100,	MISSINGPHENO=-9,	
