# Supplementary material for: Population genomic response to geographic gradients by widespread and endemic fishes of the Arabian Peninsula
Source: Ecol Evol. 2020 Apr 12;10(10):4314–30. doi: 10.1002/ece3.6199 (PMC7246217; doi:10.1002/ece3.6199)
Supplement: Supplementary file 6 — Appendix S1 [file ECE3-10-4314-s006.zip › Appendix S1, STRUCTURE and PCA Plots, Dryad/STRUCTURE/C. austriacus & C. melapterus/results_job_T21_q]

 C_aust_RS25  1 0.0035 0.0016 0.0085 0.9860 0.0004 
 C_aust_RS25  1 0.0016 0.0006 0.0035 0.9934 0.0009 
 C_aust_RS26  1 0.0013 0.0006 0.0044 0.9933 0.0003 
 C_aust_RS26  1 0.0013 0.0048 0.0138 0.9799 0.0002 
 C_aust_RS26  1 0.0016 0.0048 0.0111 0.9823 0.0002 
 C_aust_RS26  1 0.0016 0.0013 0.0055 0.9914 0.0002 
 C_aust_RS26  1 0.0008 0.0020 0.0118 0.9852 0.0002 
 C_aust_RS26  1 0.0094 0.0069 0.0377 0.9458 0.0002 
 C_aust_RS26  1 0.0006 0.0018 0.0055 0.9920 0.0001 
 C_aust_RS26  1 0.0010 0.0019 0.0067 0.9901 0.0003 
 C_aust_RS26  1 0.0006 0.0030 0.0142 0.9820 0.0002 
 C_aust_RS26  1 0.0016 0.0012 0.0045 0.9924 0.0002 
 C_aust_RS27  2 0.0005 0.0004 0.0088 0.9898 0.0005 
 C_aust_RS27  2 0.0009 0.0005 0.0145 0.9826 0.0015 
 C_aust_RS27  2 0.0054 0.0015 0.0193 0.9732 0.0007 
 C_aust_RS27  2 0.0012 0.0045 0.1107 0.8820 0.0016 
 C_aust_RS27  2 0.0056 0.0072 0.1594 0.8242 0.0036 
 C_aust_RS27  2 0.0005 0.0006 0.0123 0.9859 0.0007 
 C_aust_RS27  2 0.0007 0.0003 0.0051 0.9935 0.0004 
 C_aust_RS27  2 0.0201 0.0023 0.0466 0.9301 0.0010 
 C_aust_RS27  2 0.0053 0.0009 0.0136 0.9734 0.0068 
 C_aust_RS27  2 0.0019 0.0010 0.0492 0.9472 0.0006 
 C_aust_RS27  2 0.0022 0.0014 0.0420 0.9514 0.0031 
 C_aust_RS27  2 0.0008 0.0007 0.0165 0.9818 0.0003 
 C_aust_RS46  4 0.0026 0.0056 0.0060 0.9837 0.0022 
 C_aust_RS48  4 0.0017 0.0017 0.0022 0.9942 0.0003 
 C_aust_RS51  4 0.0054 0.0031 0.0044 0.9860 0.0011 
 C_aust_RS53  4 0.0012 0.0038 0.0063 0.9883 0.0003 
 C_aust_RS54  4 0.0010 0.0016 0.0042 0.9927 0.0005 
 C_aust_RS55  4 0.0036 0.0020 0.0028 0.9912 0.0004 
 C_aust_RS57  4 0.0009 0.0013 0.0025 0.9944 0.0009 
 C_aust_RS58  4 0.0014 0.0016 0.0026 0.9941 0.0003 
 C_aust_RS59  4 0.0068 0.0041 0.0065 0.9766 0.0060 
 C_aust_RS97  4 0.0031 0.0031 0.0047 0.9886 0.0004 
 C_aust_RS98  4 0.0007 0.0016 0.0031 0.9939 0.0006 
 C_aust_RS52  9 0.0006 0.0011 0.0039 0.9939 0.0005 
 C_aust_RS53  9 0.0019 0.0023 0.0043 0.9896 0.0019 
 C_aust_RS53  9 0.0012 0.0007 0.0013 0.9964 0.0005 
 C_aust_RS53  9 0.0005 0.0008 0.0017 0.9960 0.0010 
 C_aust_RS53  9 0.0027 0.0011 0.0023 0.9925 0.0014 
 C_aust_RS53  9 0.0021 0.0016 0.0046 0.9913 0.0003 
 C_aust_RS53  9 0.0011 0.0016 0.0068 0.9760 0.0145 
 C_aust_RS53  9 0.0008 0.0010 0.0012 0.9967 0.0003 
 C_aust_RS53  9 0.0005 0.0011 0.0027 0.9948 0.0009 
 C_aust_RS53  9 0.0011 0.0013 0.0028 0.9946 0.0002 
 C_aust_RS53  9 0.0009 0.0009 0.0013 0.9966 0.0003 
 C_aust_RS53  9 0.0004 0.0017 0.0038 0.9934 0.0007 
 C_aust_RS14 10 0.0016 0.0019 0.0135 0.9828 0.0001 
 C_aust_RS14 10 0.0014 0.0062 0.0405 0.9518 0.0002 
 C_aust_RS14 10 0.0005 0.0024 0.0287 0.9681 0.0002 
 C_aust_RS14 10 0.0010 0.0027 0.0259 0.9702 0.0002 
 C_aust_RS15 10 0.0008 0.0019 0.0158 0.9810 0.0005 
 C_aust_RS17 10 0.0018 0.0157 0.1139 0.8684 0.0002 
 C_aust_RS26 10 0.0013 0.0105 0.0383 0.9497 0.0002 
 C_aust_RS26 10 0.0007 0.0018 0.0101 0.9872 0.0001 
 C_aust_RS26 10 0.0038 0.0099 0.0720 0.9141 0.0002 
 C_aust_RS27 10 0.0004 0.0022 0.0191 0.9781 0.0002 
 C_aust_RS27 10 0.0004 0.0010 0.0085 0.9898 0.0002 
 C_aust_RS27 10 0.0007 0.0025 0.0197 0.9767 0.0004 
 C_aust_RS35 20 0.0008 0.0016 0.0078 0.9894 0.0004 
 C_aust_RS36 20 0.0031 0.0017 0.0073 0.9876 0.0003 
 C_aust_RS36 20 0.0042 0.0024 0.0109 0.9820 0.0005 
 C_aust_RS37 20 0.0017 0.0024 0.0170 0.9785 0.0004 
 C_aust_RS37 20 0.0031 0.0069 0.0282 0.9616 0.0002 
 C_aust_RS37 20 0.0020 0.0017 0.0099 0.9857 0.0007 
 C_aust_RS37 20 0.0011 0.0017 0.0144 0.9795 0.0033 
 C_aust_RS37 20 0.0029 0.0016 0.0098 0.9855 0.0003 
 C_aust_RS37 20 0.0032 0.0039 0.0277 0.9647 0.0004 
 C_aust_RS37 20 0.0012 0.0026 0.0129 0.9819 0.0013 
 C_aust_RS37 20 0.0020 0.0037 0.0231 0.9710 0.0003 
 C_aust_RS37 20 0.0013 0.0047 0.0362 0.9575 0.0002 
  C_aust_A1b 22 0.0016 0.0006 0.0024 0.9952 0.0002 
   C_aust_A2 22 0.0133 0.0038 0.0107 0.9713 0.0009 
   C_aust_A3 22 0.0175 0.0015 0.0031 0.9776 0.0003 
   C_aust_A4 22 0.0042 0.0014 0.0034 0.9907 0.0002 
   C_aust_A5 22 0.0053 0.0012 0.0030 0.9900 0.0004 
   C_aust_A6 22 0.0022 0.0009 0.0032 0.9926 0.0011 
   C_aust_A7 22 0.0032 0.0008 0.0035 0.9920 0.0005 
 C_melap_RS4 12 0.3821 0.5497 0.0046 0.0036 0.0602 
 C_melap_RS4 12 0.4019 0.5626 0.0020 0.0014 0.0321 
 C_melap_RS4 12 0.4368 0.4974 0.0041 0.0039 0.0578 
 C_melap_RS4 12 0.4755 0.4572 0.0023 0.0020 0.0630 
 C_melap_RS4 12 0.4933 0.4424 0.0041 0.0054 0.0548 
 C_melap_RS4 12 0.5472 0.4035 0.0033 0.0036 0.0423 
 C_melap_RS4 12 0.5466 0.4131 0.0024 0.0032 0.0346 
 C_melap_RS4 12 0.5149 0.4357 0.0022 0.0024 0.0448 
 C_melap_RS4 12 0.4143 0.5275 0.0050 0.0051 0.0481 
 C_melap_RS4 12 0.5766 0.3736 0.0018 0.0020 0.0460 
 C_melap_RS4 12 0.3374 0.6132 0.0043 0.0029 0.0423 
 C_melap_RS4 12 0.4516 0.4867 0.0035 0.0027 0.0555 
 C_melap_RS4 13 0.3119 0.0039 0.0001 0.0001 0.6841 
 C_melap_RS4 13 0.3088 0.0102 0.0004 0.0001 0.6805 
 C_melap_RS4 13 0.3001 0.6506 0.0010 0.0002 0.0481 
 C_melap_RS4 13 0.2962 0.6387 0.0168 0.0005 0.0477 
 C_melap_RS4 13 0.3420 0.6321 0.0036 0.0003 0.0221 
 C_melap_RS4 13 0.1952 0.6821 0.1044 0.0006 0.0178 
 C_melap_RS4 13 0.2782 0.6747 0.0019 0.0003 0.0450 
 C_melap_RS4 13 0.3273 0.6428 0.0073 0.0012 0.0215 
 C_melap_RS4 13 0.3629 0.5931 0.0024 0.0012 0.0404 
 C_melap_RS4 13 0.3040 0.6842 0.0027 0.0003 0.0089 
 C_melap_RS4 13 0.6652 0.3114 0.0041 0.0011 0.0182 
 C_melap_RS4 13 0.3210 0.6362 0.0024 0.0005 0.0399 
 C_melap_RS1 14 0.5165 0.4536 0.0042 0.0031 0.0227 
 C_melap_RS1 14 0.7209 0.2291 0.0030 0.0015 0.0455 
 C_melap_RS1 14 0.3713 0.5772 0.0047 0.0021 0.0447 
 C_melap_RS1 14 0.3435 0.5590 0.0077 0.0022 0.0875 
 C_melap_RS1 14 0.3730 0.5601 0.0052 0.0025 0.0592 
 C_melap_RS1 14 0.4354 0.5192 0.0076 0.0070 0.0308 
 C_melap_RS1 14 0.5405 0.3619 0.0025 0.0014 0.0937 
 C_melap_RS1 14 0.3354 0.5935 0.0046 0.0018 0.0647 
 C_melap_RS1 14 0.3794 0.5631 0.0050 0.0022 0.0502 
 C_melap_RS1 14 0.3689 0.5638 0.0067 0.0021 0.0586 
 C_melap_RS1 14 0.3574 0.6012 0.0040 0.0016 0.0358 
 C_melap_RS1 14 0.5704 0.3874 0.0025 0.0018 0.0379 
 C_melap_RS4 16 0.3055 0.6347 0.0122 0.0014 0.0462 
 C_melap_RS4 16 0.3567 0.5955 0.0114 0.0013 0.0350 
 C_melap_RS4 16 0.3322 0.6181 0.0099 0.0008 0.0390 
 C_melap_RS4 16 0.2440 0.6865 0.0291 0.0026 0.0378 
 C_melap_RS4 16 0.2858 0.6371 0.0208 0.0016 0.0546 
 C_melap_RS4 16 0.4217 0.5233 0.0079 0.0010 0.0462 
 C_melap_RS4 16 0.4033 0.5415 0.0148 0.0013 0.0392 
 C_melap_RS4 16 0.3743 0.5720 0.0137 0.0023 0.0377 
 C_melap_RS4 16 0.3824 0.5712 0.0135 0.0017 0.0312 
 C_melap_RS4 16 0.4221 0.5032 0.0211 0.0052 0.0485 
 C_melap_RS4 16 0.5368 0.4320 0.0073 0.0019 0.0221 
 C_melap_RS4 16 0.3745 0.5744 0.0162 0.0023 0.0327 
 C_melap_RS5 19 0.3281 0.6291 0.0066 0.0011 0.0351 
 C_melap_RS5 19 0.3154 0.6070 0.0111 0.0020 0.0645 
 C_melap_RS5 19 0.2436 0.7139 0.0120 0.0014 0.0291 
 C_melap_RS5 19 0.2935 0.6596 0.0112 0.0009 0.0348 
 C_melap_RS5 19 0.4365 0.5066 0.0062 0.0009 0.0497 
 C_melap_RS5 19 0.4177 0.5150 0.0060 0.0009 0.0603 
 C_melap_RS5 19 0.2881 0.6657 0.0092 0.0015 0.0355 
 C_melap_RS5 19 0.4548 0.4886 0.0106 0.0034 0.0426 
 C_melap_RS5 19 0.3245 0.6352 0.0091 0.0011 0.0301 
 C_melap_RS5 19 0.3912 0.5655 0.0083 0.0015 0.0335 
 C_melap_RS5 19 0.2993 0.6411 0.0147 0.0043 0.0406 
 C_melap_RS5 19 0.3524 0.5969 0.0053 0.0008 0.0446 
