# Supplementary material for: Population genomic response to geographic gradients by widespread and endemic fishes of the Arabian Peninsula
Source: Ecol Evol. 2020 Apr 12;10(10):4314–30. doi: 10.1002/ece3.6199 (PMC7246217; doi:10.1002/ece3.6199)
Supplement: Supplementary file 6 — Appendix S1 [file ECE3-10-4314-s006.zip › Appendix S1, STRUCTURE and PCA Plots, Dryad/STRUCTURE/C. austriacus & C. melapterus/results_job_T22_f]

----------------------------------------------------
STRUCTURE by Pritchard, Stephens and Donnelly (2000)
     and Falush, Stephens and Pritchard (2003)
       Code by Pritchard, Falush and Hubisz
             Version 2.3.4 (Jul 2012)
----------------------------------------------------


Command line arguments:   /home/compartido2/pablo_saenz/Structure/structure_kernel_src/structure -m parameter_job_T22 
Input File:    /home/compartido2/pablo_saenz/joey/structure/C_aus_x_C_mel/data_job_T22

Run parameters:
   138 individuals
   2782 loci
   5 populations assumed
   200000 Burn-in period
   300000 Reps
LOCPRIOR model used


--------------------------------------------
Proportion of membership of each pre-defined
 population in each of the 5 clusters

Given    Inferred Clusters                     Number of
 Pop       1      2      3      4      5      Individuals

  1:     0.001  0.029  0.229  0.003  0.739       12
  2:     0.008  0.040  0.201  0.003  0.747       12
  4:     0.003  0.035  0.120  0.002  0.840       11
  9:     0.002  0.036  0.176  0.001  0.785       12
 10:     0.000  0.031  0.130  0.007  0.832       12
 12:     0.147  0.001  0.002  0.848  0.002       12
 13:     0.250  0.002  0.007  0.740  0.002       12
 14:     0.146  0.001  0.002  0.849  0.002       12
 16:     0.125  0.010  0.005  0.856  0.004       12
 19:     0.126  0.008  0.010  0.852  0.004       12
 20:     0.001  0.046  0.241  0.003  0.710       12
 22:     0.001  0.117  0.052  0.003  0.827        7
--------------------------------------------

Allele-freq. divergence among pops (Net nucleotide distance),
computed using point estimates of P.

      1       2       3       4       5      
 1      -    0.0467  0.0328  0.0278  0.0341  
 2   0.0467     -    0.0176  0.0236  0.0172  
 3   0.0328  0.0176     -    0.0107  0.0038  
 4   0.0278  0.0236  0.0107     -    0.0117  
 5   0.0341  0.0172  0.0038  0.0117     -    

Average distances (expected heterozygosity) between individuals in same cluster:
cluster  1  : 0.1836 
cluster  2  : 0.2087 
cluster  3  : 0.2475 
cluster  4  : 0.2328 
cluster  5  : 0.2369 

--------------------------------------------
Estimated Ln Prob of Data   = -269748.5
Mean value of ln likelihood = -265685.8
Variance of ln likelihood   = 8125.5
Mean value of alpha         = 4.4411

Mean value of alpha_local for each location:
	location  1:  0.0262  0.3782  2.4032  0.0518  7.5916
	location  2:  0.2409  1.0003  5.0685  0.1096  18.0475
	location  4:  0.0849  0.6831  2.3157  0.0584  15.0347
	location  9:  0.0467  0.5709  2.5242  0.0410  11.0660
	location 10:  0.0240  0.3449  1.3666  0.1096  7.9076
	location 12:  3.9387  0.0517  0.0656  21.0554  0.0735
	location 13:  0.3893  0.0164  0.0300  0.6033  0.0176
	location 14:  4.8055  0.0493  0.0943  27.1030  0.0859
	location 16:  3.3387  0.2876  0.1249  21.1937  0.1430
	location 19:  3.8512  0.2593  0.2990  24.4108  0.1394
	location 20:  0.0467  1.3243  6.9385  0.1110  19.4422
	location 22:  0.0279  0.3656  0.2624  0.0370  3.1923

Mean value of Fst_1         = 0.4012
Mean value of Fst_2         = 0.5324
Mean value of Fst_3         = 0.1304
Mean value of Fst_4         = 0.0700
Mean value of Fst_5         = 0.0505

Mean value of r = 0.0630

Inferred ancestry of individuals:
        Label (%Miss) Pop:  Inferred clusters
  1 C_aust_RS25    (1)    1 :  0.001 0.043 0.132 0.003 0.821 
  2 C_aust_RS25    (2)    1 :  0.001 0.063 0.289 0.001 0.645 
  3 C_aust_RS26    (1)    1 :  0.000 0.032 0.435 0.001 0.531 
  4 C_aust_RS26    (0)    1 :  0.000 0.020 0.162 0.003 0.814 
  5 C_aust_RS26    (1)    1 :  0.001 0.012 0.162 0.004 0.822 
  6 C_aust_RS26    (1)    1 :  0.001 0.018 0.188 0.002 0.791 
  7 C_aust_RS26    (0)    1 :  0.000 0.064 0.313 0.001 0.622 
  8 C_aust_RS26    (0)    1 :  0.000 0.038 0.209 0.012 0.740 
  9 C_aust_RS26    (1)    1 :  0.000 0.020 0.209 0.001 0.769 
 10 C_aust_RS26    (0)    1 :  0.001 0.015 0.178 0.002 0.804 
 11 C_aust_RS26    (2)    1 :  0.000 0.011 0.290 0.001 0.697 
 12 C_aust_RS26    (0)    1 :  0.001 0.007 0.180 0.002 0.811 
 13 C_aust_RS27    (4)    2 :  0.003 0.094 0.149 0.001 0.753 
 14 C_aust_RS27    (1)    2 :  0.006 0.028 0.173 0.002 0.792 
 15 C_aust_RS27    (1)    2 :  0.005 0.016 0.144 0.005 0.830 
 16 C_aust_RS27    (2)    2 :  0.012 0.027 0.159 0.004 0.798 
 17 C_aust_RS27    (4)    2 :  0.022 0.042 0.238 0.011 0.688 
 18 C_aust_RS27    (1)    2 :  0.004 0.028 0.220 0.001 0.747 
 19 C_aust_RS27   (10)    2 :  0.003 0.054 0.150 0.001 0.792 
 20 C_aust_RS27    (2)    2 :  0.007 0.097 0.206 0.007 0.683 
 21 C_aust_RS27    (4)    2 :  0.017 0.020 0.213 0.003 0.747 
 22 C_aust_RS27    (1)    2 :  0.004 0.024 0.316 0.002 0.654 
 23 C_aust_RS27    (1)    2 :  0.013 0.034 0.194 0.003 0.757 
 24 C_aust_RS27    (0)    2 :  0.002 0.019 0.251 0.002 0.726 
 25 C_aust_RS46    (5)    4 :  0.007 0.036 0.130 0.003 0.824 
 26 C_aust_RS48    (8)    4 :  0.001 0.029 0.086 0.001 0.882 
 27 C_aust_RS51    (4)    4 :  0.004 0.033 0.131 0.002 0.830 
 28 C_aust_RS53    (1)    4 :  0.001 0.086 0.168 0.001 0.744 
 29 C_aust_RS54    (2)    4 :  0.001 0.015 0.132 0.001 0.850 
 30 C_aust_RS55   (14)    4 :  0.001 0.064 0.072 0.002 0.862 
 31 C_aust_RS57    (3)    4 :  0.002 0.012 0.060 0.001 0.925 
 32 C_aust_RS58    (1)    4 :  0.001 0.037 0.104 0.001 0.858 
 33 C_aust_RS59    (2)    4 :  0.014 0.040 0.216 0.003 0.728 
 34 C_aust_RS97    (2)    4 :  0.001 0.009 0.099 0.003 0.888 
 35 C_aust_RS98    (1)    4 :  0.002 0.024 0.120 0.001 0.853 
 36 C_aust_RS52    (2)    9 :  0.001 0.019 0.155 0.001 0.824 
 37 C_aust_RS53    (4)    9 :  0.003 0.023 0.223 0.002 0.750 
 38 C_aust_RS53    (6)    9 :  0.001 0.016 0.082 0.001 0.900 
 39 C_aust_RS53    (3)    9 :  0.001 0.014 0.137 0.001 0.847 
 40 C_aust_RS53    (9)    9 :  0.001 0.052 0.381 0.001 0.565 
 41 C_aust_RS53    (4)    9 :  0.000 0.053 0.269 0.001 0.676 
 42 C_aust_RS53    (4)    9 :  0.012 0.083 0.113 0.001 0.790 
 43 C_aust_RS53    (3)    9 :  0.001 0.031 0.139 0.001 0.829 
 44 C_aust_RS53    (8)    9 :  0.001 0.057 0.141 0.001 0.800 
 45 C_aust_RS53    (2)    9 :  0.000 0.018 0.236 0.001 0.744 
 46 C_aust_RS53    (6)    9 :  0.001 0.016 0.099 0.001 0.883 
 47 C_aust_RS53    (2)    9 :  0.001 0.049 0.139 0.001 0.811 
 48 C_aust_RS14    (2)   10 :  0.000 0.011 0.074 0.005 0.909 
 49 C_aust_RS14    (3)   10 :  0.001 0.026 0.137 0.009 0.828 
 50 C_aust_RS14    (1)   10 :  0.000 0.025 0.061 0.003 0.910 
 51 C_aust_RS14    (1)   10 :  0.000 0.013 0.135 0.005 0.847 
 52 C_aust_RS15    (1)   10 :  0.001 0.008 0.137 0.003 0.851 
 53 C_aust_RS17    (1)   10 :  0.001 0.080 0.251 0.018 0.650 
 54 C_aust_RS26    (3)   10 :  0.001 0.007 0.112 0.011 0.869 
 55 C_aust_RS26    (1)   10 :  0.000 0.076 0.119 0.004 0.801 
 56 C_aust_RS26    (1)   10 :  0.000 0.013 0.278 0.016 0.693 
 57 C_aust_RS27    (0)   10 :  0.000 0.093 0.129 0.002 0.776 
 58 C_aust_RS27    (8)   10 :  0.000 0.015 0.055 0.002 0.928 
 59 C_aust_RS27    (1)   10 :  0.001 0.009 0.069 0.004 0.917 
 60 C_aust_RS35    (1)   20 :  0.001 0.036 0.310 0.002 0.652 
 61 C_aust_RS36   (11)   20 :  0.001 0.025 0.246 0.002 0.726 
 62 C_aust_RS36    (4)   20 :  0.001 0.076 0.235 0.003 0.685 
 63 C_aust_RS37    (2)   20 :  0.001 0.033 0.186 0.003 0.778 
 64 C_aust_RS37    (1)   20 :  0.000 0.028 0.210 0.005 0.757 
 65 C_aust_RS37    (1)   20 :  0.001 0.026 0.246 0.002 0.725 
 66 C_aust_RS37    (2)   20 :  0.002 0.058 0.228 0.002 0.710 
 67 C_aust_RS37    (1)   20 :  0.001 0.067 0.238 0.003 0.692 
 68 C_aust_RS37    (1)   20 :  0.001 0.076 0.256 0.004 0.664 
 69 C_aust_RS37    (0)   20 :  0.001 0.028 0.261 0.002 0.707 
 70 C_aust_RS37    (0)   20 :  0.000 0.041 0.287 0.003 0.669 
 71 C_aust_RS37    (0)   20 :  0.001 0.060 0.185 0.003 0.751 
 72 C_aust_A1b    (6)   22 :  0.000 0.014 0.031 0.001 0.954 
 73 C_aust_A2    (4)   22 :  0.001 0.018 0.174 0.013 0.794 
 74 C_aust_A3   (21)   22 :  0.001 0.608 0.012 0.001 0.378 
 75 C_aust_A4    (7)   22 :  0.000 0.038 0.057 0.002 0.903 
 76 C_aust_A5   (13)   22 :  0.001 0.014 0.011 0.002 0.973 
 77 C_aust_A6    (8)   22 :  0.002 0.095 0.024 0.001 0.878 
 78 C_aust_A7    (2)   22 :  0.001 0.028 0.059 0.001 0.911 
 79 C_melap_RS4   (19)   12 :  0.166 0.003 0.002 0.827 0.002 
 80 C_melap_RS4   (20)   12 :  0.100 0.001 0.001 0.897 0.001 
 81 C_melap_RS4   (19)   12 :  0.166 0.001 0.002 0.829 0.002 
 82 C_melap_RS4   (27)   12 :  0.189 0.001 0.001 0.808 0.001 
 83 C_melap_RS4   (20)   12 :  0.166 0.001 0.001 0.829 0.003 
 84 C_melap_RS4   (22)   12 :  0.139 0.001 0.002 0.857 0.002 
 85 C_melap_RS4   (24)   12 :  0.117 0.001 0.001 0.880 0.001 
 86 C_melap_RS4   (34)   12 :  0.136 0.001 0.001 0.861 0.001 
 87 C_melap_RS4   (20)   12 :  0.146 0.001 0.002 0.847 0.003 
 88 C_melap_RS4   (29)   12 :  0.142 0.001 0.001 0.856 0.001 
 89 C_melap_RS4   (22)   12 :  0.130 0.003 0.002 0.863 0.002 
 90 C_melap_RS4   (23)   12 :  0.170 0.001 0.002 0.826 0.002 
 91 C_melap_RS4   (29)   13 :  0.994 0.000 0.000 0.005 0.000 
 92 C_melap_RS4    (7)   13 :  0.988 0.000 0.000 0.012 0.000 
 93 C_melap_RS4   (12)   13 :  0.148 0.001 0.001 0.850 0.001 
 94 C_melap_RS4   (14)   13 :  0.132 0.001 0.008 0.857 0.002 
 95 C_melap_RS4   (11)   13 :  0.079 0.000 0.001 0.918 0.001 
 96 C_melap_RS4   (15)   13 :  0.078 0.004 0.053 0.855 0.011 
 97 C_melap_RS4    (9)   13 :  0.137 0.001 0.003 0.859 0.001 
 98 C_melap_RS4    (8)   13 :  0.075 0.002 0.016 0.906 0.001 
 99 C_melap_RS4    (8)   13 :  0.133 0.002 0.004 0.860 0.002 
100 C_melap_RS4    (8)   13 :  0.039 0.000 0.001 0.958 0.001 
101 C_melap_RS4   (23)   13 :  0.061 0.004 0.001 0.934 0.001 
102 C_melap_RS4    (7)   13 :  0.130 0.005 0.001 0.863 0.001 
103 C_melap_RS1   (23)   14 :  0.086 0.001 0.002 0.910 0.002 
104 C_melap_RS1   (41)   14 :  0.160 0.001 0.001 0.837 0.001 
105 C_melap_RS1   (14)   14 :  0.126 0.001 0.003 0.869 0.002 
106 C_melap_RS1   (13)   14 :  0.187 0.001 0.002 0.808 0.002 
107 C_melap_RS1   (12)   14 :  0.157 0.001 0.003 0.837 0.002 
108 C_melap_RS1   (13)   14 :  0.107 0.001 0.003 0.884 0.004 
109 C_melap_RS1   (18)   14 :  0.231 0.001 0.001 0.767 0.001 
110 C_melap_RS1   (14)   14 :  0.164 0.001 0.002 0.832 0.002 
111 C_melap_RS1   (12)   14 :  0.152 0.001 0.002 0.843 0.002 
112 C_melap_RS1   (13)   14 :  0.143 0.001 0.002 0.852 0.002 
113 C_melap_RS1   (12)   14 :  0.116 0.001 0.002 0.880 0.001 
114 C_melap_RS1   (24)   14 :  0.127 0.001 0.001 0.869 0.001 
115 C_melap_RS4    (3)   16 :  0.142 0.009 0.005 0.840 0.004 
116 C_melap_RS4    (4)   16 :  0.118 0.004 0.003 0.872 0.004 
117 C_melap_RS4   (13)   16 :  0.122 0.005 0.002 0.868 0.002 
118 C_melap_RS4   (10)   16 :  0.124 0.008 0.021 0.838 0.009 
119 C_melap_RS4    (3)   16 :  0.162 0.008 0.006 0.818 0.006 
120 C_melap_RS4    (5)   16 :  0.141 0.005 0.002 0.851 0.002 
121 C_melap_RS4    (3)   16 :  0.128 0.004 0.002 0.862 0.003 
122 C_melap_RS4    (2)   16 :  0.121 0.005 0.003 0.866 0.005 
123 C_melap_RS4    (6)   16 :  0.107 0.015 0.003 0.872 0.003 
124 C_melap_RS4    (8)   16 :  0.148 0.027 0.004 0.814 0.006 
125 C_melap_RS4   (16)   16 :  0.082 0.008 0.002 0.905 0.002 
126 C_melap_RS4    (4)   16 :  0.108 0.021 0.003 0.864 0.004 
127 C_melap_RS5    (2)   19 :  0.113 0.008 0.006 0.871 0.002 
128 C_melap_RS5    (2)   19 :  0.153 0.025 0.010 0.808 0.004 
129 C_melap_RS5   (14)   19 :  0.097 0.008 0.014 0.877 0.004 
130 C_melap_RS5   (11)   19 :  0.110 0.004 0.013 0.870 0.003 
131 C_melap_RS5    (2)   19 :  0.152 0.003 0.004 0.839 0.002 
132 C_melap_RS5    (6)   19 :  0.169 0.003 0.004 0.822 0.002 
133 C_melap_RS5    (3)   19 :  0.113 0.012 0.008 0.862 0.004 
134 C_melap_RS5    (8)   19 :  0.138 0.009 0.017 0.832 0.004 
135 C_melap_RS5    (2)   19 :  0.102 0.004 0.010 0.882 0.003 
136 C_melap_RS5    (4)   19 :  0.107 0.003 0.012 0.876 0.003 
137 C_melap_RS5    (2)   19 :  0.123 0.009 0.022 0.833 0.013 
138 C_melap_RS5    (7)   19 :  0.134 0.008 0.005 0.850 0.002 


Estimated Allele Frequencies in each cluster
First column gives estimated ancestral frequencies


Locus 1 : 
2 alleles
14.5% missing data
   1   (0.889) 0.979 0.727 0.919 0.942 0.892 
   3   (0.111) 0.021 0.273 0.081 0.058 0.108 

Locus 2 : 
2 alleles
14.5% missing data
   2   (0.435) 0.108 0.744 0.466 0.441 0.423 
   4   (0.565) 0.892 0.256 0.534 0.559 0.577 

Locus 3 : 
2 alleles
5.1% missing data
   1   (0.892) 0.979 0.939 0.947 0.952 0.847 
   4   (0.108) 0.021 0.061 0.053 0.048 0.153 

Locus 4 : 
2 alleles
10.1% missing data
   1   (0.090) 0.024 0.067 0.046 0.130 0.045 
   4   (0.910) 0.976 0.933 0.954 0.870 0.955 

Locus 5 : 
2 alleles
2.2% missing data
   2   (0.892) 0.726 0.971 0.923 0.910 0.943 
   4   (0.108) 0.274 0.029 0.077 0.090 0.057 

Locus 6 : 
2 alleles
5.1% missing data
   3   (0.898) 0.846 0.959 0.930 0.971 0.885 
   2   (0.102) 0.154 0.041 0.070 0.029 0.115 

Locus 7 : 
2 alleles
10.1% missing data
   1   (0.559) 0.638 0.226 0.487 0.798 0.428 
   3   (0.441) 0.362 0.774 0.513 0.202 0.572 

Locus 8 : 
2 alleles
15.9% missing data
   2   (0.791) 0.383 0.835 0.800 0.799 0.862 
   4   (0.209) 0.617 0.165 0.200 0.201 0.138 

Locus 9 : 
2 alleles
2.2% missing data
   3   (0.916) 0.979 0.949 0.921 0.929 0.955 
   1   (0.084) 0.021 0.051 0.079 0.071 0.045 

Locus 10 : 
2 alleles
7.2% missing data
   1   (0.587) 0.366 0.828 0.524 0.508 0.678 
   3   (0.413) 0.634 0.172 0.476 0.492 0.322 

Locus 11 : 
2 alleles
6.5% missing data
   4   (0.767) 0.188 0.882 0.880 0.816 0.769 
   1   (0.233) 0.812 0.118 0.120 0.184 0.231 

Locus 12 : 
2 alleles
5.8% missing data
   1   (0.310) 0.065 0.459 0.371 0.193 0.375 
   3   (0.690) 0.935 0.541 0.629 0.807 0.625 

Locus 13 : 
2 alleles
1.4% missing data
   3   (0.916) 0.976 0.968 0.934 0.884 0.966 
   4   (0.084) 0.024 0.032 0.066 0.116 0.034 

Locus 14 : 
2 alleles
18.1% missing data
   1   (0.881) 0.970 0.695 0.888 0.882 0.931 
   4   (0.119) 0.030 0.305 0.112 0.118 0.069 

Locus 15 : 
2 alleles
14.5% missing data
   2   (0.106) 0.229 0.170 0.072 0.052 0.075 
   4   (0.894) 0.771 0.830 0.928 0.948 0.925 

Locus 16 : 
2 alleles
19.6% missing data
   1   (0.907) 0.982 0.848 0.916 0.962 0.906 
   4   (0.093) 0.018 0.152 0.084 0.038 0.094 

Locus 17 : 
2 alleles
9.4% missing data
   1   (0.924) 0.677 0.951 0.966 0.939 0.972 
   3   (0.076) 0.323 0.049 0.034 0.061 0.028 

Locus 18 : 
2 alleles
6.5% missing data
   4   (0.790) 0.800 0.862 0.807 0.800 0.832 
   2   (0.210) 0.200 0.138 0.193 0.200 0.168 

Locus 19 : 
2 alleles
2.2% missing data
   2   (0.884) 0.954 0.975 0.907 0.909 0.902 
   1   (0.116) 0.046 0.025 0.093 0.091 0.098 

Locus 20 : 
2 alleles
17.4% missing data
   1   (0.918) 0.990 0.966 0.896 0.988 0.836 
   3   (0.082) 0.010 0.034 0.104 0.012 0.164 

Locus 21 : 
2 alleles
17.4% missing data
   3   (0.251) 0.068 0.286 0.223 0.232 0.259 
   4   (0.749) 0.932 0.714 0.777 0.768 0.741 

Locus 22 : 
2 alleles
3.6% missing data
   2   (0.137) 0.233 0.045 0.154 0.145 0.065 
   4   (0.863) 0.767 0.955 0.846 0.855 0.935 

Locus 23 : 
2 alleles
4.3% missing data
   2   (0.898) 0.968 0.879 0.869 0.911 0.944 
   1   (0.102) 0.032 0.121 0.131 0.089 0.056 

Locus 24 : 
2 alleles
12.3% missing data
   4   (0.738) 0.576 0.882 0.690 0.799 0.761 
   2   (0.262) 0.424 0.118 0.310 0.201 0.239 

Locus 25 : 
2 alleles
6.5% missing data
   2   (0.396) 0.473 0.361 0.359 0.490 0.323 
   4   (0.604) 0.527 0.639 0.641 0.510 0.677 

Locus 26 : 
2 alleles
8.0% missing data
   1   (0.835) 0.965 0.354 0.794 0.929 0.838 
   3   (0.165) 0.035 0.646 0.206 0.071 0.162 

Locus 27 : 
2 alleles
10.1% missing data
   2   (0.306) 0.250 0.404 0.382 0.338 0.216 
   3   (0.694) 0.750 0.596 0.618 0.662 0.784 

Locus 28 : 
2 alleles
3.6% missing data
   2   (0.346) 0.122 0.137 0.285 0.385 0.374 
   3   (0.654) 0.878 0.863 0.715 0.615 0.626 

Locus 29 : 
2 alleles
13.8% missing data
   4   (0.249) 0.055 0.128 0.238 0.200 0.296 
   2   (0.751) 0.945 0.872 0.762 0.800 0.704 

Locus 30 : 
2 alleles
10.9% missing data
   3   (0.874) 0.878 0.949 0.911 0.799 0.937 
   1   (0.126) 0.122 0.051 0.089 0.201 0.063 

Locus 31 : 
2 alleles
12.3% missing data
   2   (0.925) 0.988 0.952 0.926 0.979 0.918 
   4   (0.075) 0.012 0.048 0.074 0.021 0.082 

Locus 32 : 
2 alleles
8.0% missing data
   3   (0.817) 0.575 0.819 0.853 0.781 0.896 
   1   (0.183) 0.425 0.181 0.147 0.219 0.104 

Locus 33 : 
2 alleles
6.5% missing data
   4   (0.894) 0.970 0.954 0.819 0.925 0.936 
   2   (0.106) 0.030 0.046 0.181 0.075 0.064 

Locus 34 : 
2 alleles
5.1% missing data
   3   (0.764) 0.947 0.610 0.706 0.859 0.737 
   1   (0.236) 0.053 0.390 0.294 0.141 0.263 

Locus 35 : 
2 alleles
2.2% missing data
   2   (0.904) 0.970 0.969 0.871 0.930 0.941 
   4   (0.096) 0.030 0.031 0.129 0.070 0.059 

Locus 36 : 
2 alleles
13.8% missing data
   4   (0.190) 0.428 0.086 0.090 0.197 0.162 
   2   (0.810) 0.572 0.914 0.910 0.803 0.838 

Locus 37 : 
2 alleles
2.9% missing data
   1   (0.092) 0.022 0.036 0.177 0.055 0.053 
   3   (0.908) 0.978 0.964 0.823 0.945 0.947 

Locus 38 : 
2 alleles
2.2% missing data
   1   (0.182) 0.063 0.114 0.277 0.147 0.148 
   3   (0.818) 0.937 0.886 0.723 0.853 0.852 

Locus 39 : 
2 alleles
2.2% missing data
   3   (0.906) 0.763 0.965 0.924 0.940 0.952 
   1   (0.094) 0.237 0.035 0.076 0.060 0.048 

Locus 40 : 
2 alleles
19.6% missing data
   1   (0.884) 0.969 0.934 0.917 0.900 0.905 
   2   (0.116) 0.031 0.066 0.083 0.100 0.095 

Locus 41 : 
2 alleles
1.4% missing data
   1   (0.758) 0.541 0.717 0.833 0.790 0.782 
   4   (0.242) 0.459 0.283 0.167 0.210 0.218 

Locus 42 : 
2 alleles
2.2% missing data
   2   (0.841) 0.947 0.945 0.893 0.845 0.847 
   4   (0.159) 0.053 0.055 0.107 0.155 0.153 

Locus 43 : 
2 alleles
13.8% missing data
   1   (0.109) 0.052 0.040 0.090 0.123 0.065 
   3   (0.891) 0.948 0.960 0.910 0.877 0.935 

Locus 44 : 
2 alleles
2.2% missing data
   3   (0.914) 0.881 0.968 0.881 0.990 0.893 
   1   (0.086) 0.119 0.032 0.119 0.010 0.107 

Locus 45 : 
2 alleles
8.0% missing data
   1   (0.908) 0.970 0.921 0.741 0.918 0.969 
   3   (0.092) 0.030 0.079 0.259 0.082 0.031 

Locus 46 : 
2 alleles
10.1% missing data
   2   (0.882) 0.984 0.957 0.891 0.961 0.814 
   4   (0.118) 0.016 0.043 0.109 0.039 0.186 

Locus 47 : 
2 alleles
10.9% missing data
   1   (0.334) 0.073 0.167 0.346 0.305 0.381 
   3   (0.666) 0.927 0.833 0.654 0.695 0.619 

Locus 48 : 
2 alleles
10.1% missing data
   2   (0.827) 0.953 0.816 0.806 0.888 0.821 
   3   (0.173) 0.047 0.184 0.194 0.112 0.179 

Locus 49 : 
2 alleles
6.5% missing data
   2   (0.861) 0.957 0.939 0.862 0.922 0.845 
   4   (0.139) 0.043 0.061 0.138 0.078 0.155 

Locus 50 : 
2 alleles
5.1% missing data
   2   (0.900) 0.920 0.939 0.898 0.913 0.944 
   1   (0.100) 0.080 0.061 0.102 0.087 0.056 

Locus 51 : 
2 alleles
12.3% missing data
   2   (0.850) 0.954 0.934 0.892 0.840 0.873 
   4   (0.150) 0.046 0.066 0.108 0.160 0.127 

Locus 52 : 
2 alleles
5.1% missing data
   1   (0.850) 0.975 0.927 0.904 0.954 0.695 
   3   (0.150) 0.025 0.073 0.096 0.046 0.305 

Locus 53 : 
2 alleles
5.8% missing data
   2   (0.653) 0.907 0.880 0.634 0.636 0.636 
   4   (0.347) 0.093 0.120 0.366 0.364 0.364 

Locus 54 : 
2 alleles
2.9% missing data
   3   (0.917) 0.959 0.980 0.949 0.930 0.948 
   1   (0.083) 0.041 0.020 0.051 0.070 0.052 

Locus 55 : 
2 alleles
4.3% missing data
   2   (0.913) 0.981 0.960 0.941 0.955 0.917 
   4   (0.087) 0.019 0.040 0.059 0.045 0.083 

Locus 56 : 
2 alleles
3.6% missing data
   2   (0.839) 0.966 0.928 0.833 0.937 0.756 
   4   (0.161) 0.034 0.072 0.167 0.063 0.244 

Locus 57 : 
2 alleles
13.8% missing data
   2   (0.909) 0.617 0.979 0.957 0.922 0.959 
   4   (0.091) 0.383 0.021 0.043 0.078 0.041 

Locus 58 : 
2 alleles
9.4% missing data
   3   (0.873) 0.742 0.932 0.858 0.946 0.891 
   1   (0.127) 0.258 0.068 0.142 0.054 0.109 

Locus 59 : 
2 alleles
4.3% missing data
   2   (0.787) 0.216 0.939 0.880 0.728 0.861 
   4   (0.213) 0.784 0.061 0.120 0.272 0.139 

Locus 60 : 
2 alleles
6.5% missing data
   2   (0.452) 0.109 0.501 0.555 0.320 0.545 
   4   (0.548) 0.891 0.499 0.445 0.680 0.455 

Locus 61 : 
2 alleles
5.1% missing data
   4   (0.285) 0.064 0.293 0.314 0.185 0.355 
   2   (0.715) 0.936 0.707 0.686 0.815 0.645 

Locus 62 : 
2 alleles
11.6% missing data
   1   (0.915) 0.978 0.921 0.950 0.944 0.935 
   3   (0.085) 0.022 0.079 0.050 0.056 0.065 

Locus 63 : 
2 alleles
9.4% missing data
   1   (0.270) 0.760 0.263 0.259 0.298 0.175 
   3   (0.730) 0.240 0.737 0.741 0.702 0.825 

Locus 64 : 
2 alleles
2.9% missing data
   3   (0.872) 0.962 0.839 0.850 0.944 0.863 
   4   (0.128) 0.038 0.161 0.150 0.056 0.137 

Locus 65 : 
2 alleles
4.3% missing data
   4   (0.870) 0.976 0.910 0.735 0.915 0.910 
   2   (0.130) 0.024 0.090 0.265 0.085 0.090 

Locus 66 : 
2 alleles
13.8% missing data
   2   (0.663) 0.714 0.885 0.484 0.664 0.733 
   4   (0.337) 0.286 0.115 0.516 0.336 0.267 

Locus 67 : 
2 alleles
13.0% missing data
   1   (0.203) 0.133 0.236 0.253 0.137 0.190 
   3   (0.797) 0.867 0.764 0.747 0.863 0.810 

Locus 68 : 
2 alleles
4.3% missing data
   3   (0.843) 0.953 0.890 0.854 0.846 0.873 
   1   (0.157) 0.047 0.110 0.146 0.154 0.127 

Locus 69 : 
2 alleles
11.6% missing data
   1   (0.756) 0.764 0.281 0.660 0.937 0.680 
   2   (0.244) 0.236 0.719 0.340 0.063 0.320 

Locus 70 : 
2 alleles
13.0% missing data
   2   (0.856) 0.953 0.740 0.898 0.917 0.843 
   4   (0.144) 0.047 0.260 0.102 0.083 0.157 

Locus 71 : 
2 alleles
14.5% missing data
   2   (0.939) 0.912 0.989 0.974 0.919 0.981 
   4   (0.061) 0.088 0.011 0.026 0.081 0.019 

Locus 72 : 
2 alleles
7.2% missing data
   2   (0.211) 0.051 0.136 0.125 0.185 0.259 
   3   (0.789) 0.949 0.864 0.875 0.815 0.741 

Locus 73 : 
2 alleles
14.5% missing data
   1   (0.883) 0.971 0.938 0.913 0.916 0.889 
   3   (0.117) 0.029 0.062 0.087 0.084 0.111 

Locus 74 : 
2 alleles
13.0% missing data
   1   (0.628) 0.483 0.677 0.698 0.536 0.695 
   4   (0.372) 0.517 0.323 0.302 0.464 0.305 

Locus 75 : 
2 alleles
13.8% missing data
   2   (0.825) 0.946 0.730 0.830 0.830 0.867 
   4   (0.175) 0.054 0.270 0.170 0.170 0.133 

Locus 76 : 
2 alleles
13.8% missing data
   1   (0.882) 0.975 0.963 0.793 0.901 0.927 
   3   (0.118) 0.025 0.037 0.207 0.099 0.073 

Locus 77 : 
2 alleles
13.0% missing data
   1   (0.422) 0.446 0.298 0.321 0.496 0.408 
   2   (0.578) 0.554 0.702 0.679 0.504 0.592 

Locus 78 : 
2 alleles
10.9% missing data
   2   (0.879) 0.980 0.945 0.898 0.941 0.851 
   4   (0.121) 0.020 0.055 0.102 0.059 0.149 

Locus 79 : 
2 alleles
13.8% missing data
   4   (0.247) 0.050 0.226 0.236 0.167 0.314 
   2   (0.753) 0.950 0.774 0.764 0.833 0.686 

Locus 80 : 
2 alleles
5.1% missing data
   2   (0.899) 0.947 0.948 0.883 0.928 0.933 
   4   (0.101) 0.053 0.052 0.117 0.072 0.067 

Locus 81 : 
2 alleles
14.5% missing data
   2   (0.867) 0.957 0.823 0.903 0.849 0.909 
   4   (0.133) 0.043 0.177 0.097 0.151 0.091 

Locus 82 : 
2 alleles
1.4% missing data
   1   (0.915) 0.971 0.938 0.917 0.949 0.943 
   3   (0.085) 0.029 0.062 0.083 0.051 0.057 

Locus 83 : 
2 alleles
4.3% missing data
   2   (0.284) 0.591 0.401 0.455 0.178 0.229 
   4   (0.716) 0.409 0.599 0.545 0.822 0.771 

Locus 84 : 
2 alleles
10.1% missing data
   3   (0.917) 0.984 0.899 0.922 0.970 0.920 
   1   (0.083) 0.016 0.101 0.078 0.030 0.080 

Locus 85 : 
2 alleles
11.6% missing data
   4   (0.798) 0.260 0.902 0.849 0.885 0.794 
   3   (0.202) 0.740 0.098 0.151 0.115 0.206 

Locus 86 : 
2 alleles
2.9% missing data
   2   (0.915) 0.979 0.957 0.955 0.898 0.954 
   1   (0.085) 0.021 0.043 0.045 0.102 0.046 

Locus 87 : 
2 alleles
12.3% missing data
   3   (0.873) 0.965 0.912 0.925 0.787 0.927 
   1   (0.127) 0.035 0.088 0.075 0.213 0.073 

Locus 88 : 
2 alleles
5.8% missing data
   4   (0.916) 0.481 0.988 0.982 0.619 0.988 
   2   (0.084) 0.519 0.012 0.018 0.381 0.012 

Locus 89 : 
2 alleles
5.8% missing data
   2   (0.252) 0.091 0.102 0.210 0.264 0.259 
   4   (0.748) 0.909 0.898 0.790 0.736 0.741 

Locus 90 : 
2 alleles
8.0% missing data
   4   (0.255) 0.084 0.564 0.226 0.169 0.294 
   2   (0.745) 0.916 0.436 0.774 0.831 0.706 

Locus 91 : 
2 alleles
3.6% missing data
   2   (0.894) 0.650 0.944 0.891 0.922 0.952 
   4   (0.106) 0.350 0.056 0.109 0.078 0.048 

Locus 92 : 
2 alleles
10.9% missing data
   4   (0.795) 0.950 0.888 0.751 0.800 0.823 
   3   (0.205) 0.050 0.112 0.249 0.200 0.177 

Locus 93 : 
2 alleles
4.3% missing data
   1   (0.879) 0.617 0.892 0.882 0.926 0.924 
   3   (0.121) 0.383 0.108 0.118 0.074 0.076 

Locus 94 : 
2 alleles
9.4% missing data
   2   (0.959) 0.986 0.994 0.991 0.853 0.994 
   1   (0.041) 0.014 0.006 0.009 0.147 0.006 

Locus 95 : 
2 alleles
2.9% missing data
   2   (0.865) 0.945 0.887 0.900 0.835 0.911 
   4   (0.135) 0.055 0.113 0.100 0.165 0.089 

Locus 96 : 
2 alleles
2.9% missing data
   3   (0.917) 0.969 0.966 0.903 0.912 0.966 
   2   (0.083) 0.031 0.034 0.097 0.088 0.034 

Locus 97 : 
2 alleles
1.4% missing data
   1   (0.935) 0.995 0.724 0.915 0.992 0.917 
   3   (0.065) 0.005 0.276 0.085 0.008 0.083 

Locus 98 : 
2 alleles
13.0% missing data
   4   (0.911) 0.933 0.973 0.952 0.941 0.928 
   3   (0.089) 0.067 0.027 0.048 0.059 0.072 

Locus 99 : 
2 alleles
4.3% missing data
   4   (0.917) 0.967 0.966 0.957 0.929 0.945 
   2   (0.083) 0.033 0.034 0.043 0.071 0.055 

Locus 100 : 
2 alleles
13.0% missing data
   1   (0.761) 0.207 0.940 0.853 0.746 0.808 
   3   (0.239) 0.793 0.060 0.147 0.254 0.192 

Locus 101 : 
2 alleles
10.9% missing data
   4   (0.906) 0.951 0.974 0.955 0.904 0.937 
   2   (0.094) 0.049 0.026 0.045 0.096 0.063 

Locus 102 : 
2 alleles
16.7% missing data
   3   (0.866) 0.961 0.908 0.848 0.912 0.881 
   1   (0.134) 0.039 0.092 0.152 0.088 0.119 

Locus 103 : 
2 alleles
5.1% missing data
   2   (0.740) 0.894 0.899 0.749 0.682 0.776 
   4   (0.260) 0.106 0.101 0.251 0.318 0.224 

Locus 104 : 
2 alleles
14.5% missing data
   2   (0.404) 0.121 0.153 0.411 0.469 0.404 
   4   (0.596) 0.879 0.847 0.589 0.531 0.596 

Locus 105 : 
2 alleles
8.0% missing data
   2   (0.438) 0.557 0.318 0.378 0.512 0.399 
   4   (0.562) 0.443 0.682 0.622 0.488 0.601 

Locus 106 : 
2 alleles
5.1% missing data
   4   (0.890) 0.970 0.930 0.908 0.896 0.925 
   3   (0.110) 0.030 0.070 0.092 0.104 0.075 

Locus 107 : 
2 alleles
13.0% missing data
   1   (0.846) 0.968 0.937 0.913 0.889 0.802 
   2   (0.154) 0.032 0.063 0.087 0.111 0.198 

Locus 108 : 
2 alleles
11.6% missing data
   1   (0.780) 0.683 0.757 0.795 0.883 0.757 
   3   (0.220) 0.317 0.243 0.205 0.117 0.243 

Locus 109 : 
2 alleles
5.1% missing data
   3   (0.783) 0.912 0.860 0.861 0.798 0.758 
   1   (0.217) 0.088 0.140 0.139 0.202 0.242 

Locus 110 : 
2 alleles
10.9% missing data
   1   (0.885) 0.955 0.903 0.876 0.912 0.920 
   3   (0.115) 0.045 0.097 0.124 0.088 0.080 

Locus 111 : 
2 alleles
13.8% missing data
   1   (0.465) 0.567 0.480 0.461 0.515 0.412 
   3   (0.535) 0.433 0.520 0.539 0.485 0.588 

Locus 112 : 
2 alleles
13.0% missing data
   2   (0.645) 0.925 0.287 0.722 0.639 0.631 
   4   (0.355) 0.075 0.713 0.278 0.361 0.369 

Locus 113 : 
2 alleles
3.6% missing data
   3   (0.906) 0.962 0.974 0.948 0.865 0.952 
   1   (0.094) 0.038 0.026 0.052 0.135 0.048 

Locus 114 : 
2 alleles
10.1% missing data
   4   (0.914) 0.992 0.933 0.865 0.984 0.873 
   2   (0.086) 0.008 0.067 0.135 0.016 0.127 

Locus 115 : 
2 alleles
13.8% missing data
   2   (0.695) 0.635 0.763 0.705 0.698 0.721 
   4   (0.305) 0.365 0.237 0.295 0.302 0.279 

Locus 116 : 
2 alleles
5.1% missing data
   1   (0.665) 0.890 0.621 0.716 0.633 0.667 
   3   (0.335) 0.110 0.379 0.284 0.367 0.333 

Locus 117 : 
2 alleles
2.9% missing data
   1   (0.736) 0.890 0.821 0.706 0.746 0.752 
   4   (0.264) 0.110 0.179 0.294 0.254 0.248 

Locus 118 : 
2 alleles
5.1% missing data
   2   (0.369) 0.122 0.300 0.310 0.307 0.462 
   4   (0.631) 0.878 0.700 0.690 0.693 0.538 

Locus 119 : 
2 alleles
6.5% missing data
   2   (0.602) 0.285 0.563 0.610 0.740 0.553 
   4   (0.398) 0.715 0.437 0.390 0.260 0.447 

Locus 120 : 
2 alleles
9.4% missing data
   3   (0.811) 0.937 0.933 0.801 0.795 0.845 
   4   (0.189) 0.063 0.067 0.199 0.205 0.155 

Locus 121 : 
2 alleles
13.8% missing data
   4   (0.900) 0.984 0.951 0.937 0.928 0.910 
   2   (0.100) 0.016 0.049 0.063 0.072 0.090 

Locus 122 : 
2 alleles
3.6% missing data
   3   (0.812) 0.621 0.639 0.858 0.820 0.879 
   2   (0.188) 0.379 0.361 0.142 0.180 0.121 

Locus 123 : 
2 alleles
13.0% missing data
   3   (0.912) 0.977 0.962 0.893 0.966 0.918 
   1   (0.088) 0.023 0.038 0.107 0.034 0.082 

Locus 124 : 
2 alleles
10.1% missing data
   1   (0.177) 0.222 0.074 0.184 0.088 0.191 
   3   (0.823) 0.778 0.926 0.816 0.912 0.809 

Locus 125 : 
2 alleles
5.1% missing data
   3   (0.822) 0.907 0.917 0.857 0.797 0.856 
   1   (0.178) 0.093 0.083 0.143 0.203 0.144 

Locus 126 : 
2 alleles
5.1% missing data
   1   (0.822) 0.960 0.925 0.891 0.832 0.803 
   3   (0.178) 0.040 0.075 0.109 0.168 0.197 

Locus 127 : 
2 alleles
13.8% missing data
   3   (0.715) 0.826 0.650 0.772 0.726 0.714 
   1   (0.285) 0.174 0.350 0.228 0.274 0.286 

Locus 128 : 
2 alleles
13.0% missing data
   1   (0.521) 0.517 0.534 0.588 0.558 0.471 
   3   (0.479) 0.483 0.466 0.412 0.442 0.529 

Locus 129 : 
2 alleles
8.0% missing data
   2   (0.814) 0.952 0.239 0.732 0.917 0.826 
   4   (0.186) 0.048 0.761 0.268 0.083 0.174 

Locus 130 : 
2 alleles
14.5% missing data
   3   (0.904) 0.969 0.957 0.872 0.928 0.942 
   1   (0.096) 0.031 0.043 0.128 0.072 0.058 

Locus 131 : 
2 alleles
18.1% missing data
   1   (0.916) 0.974 0.779 0.879 0.956 0.952 
   4   (0.084) 0.026 0.221 0.121 0.044 0.048 

Locus 132 : 
2 alleles
3.6% missing data
   2   (0.928) 0.989 0.965 0.945 0.982 0.909 
   4   (0.072) 0.011 0.035 0.055 0.018 0.091 

Locus 133 : 
2 alleles
5.8% missing data
   3   (0.799) 0.889 0.900 0.742 0.819 0.833 
   1   (0.201) 0.111 0.100 0.258 0.181 0.167 

Locus 134 : 
2 alleles
12.3% missing data
   2   (0.895) 0.978 0.917 0.826 0.953 0.910 
   4   (0.105) 0.022 0.083 0.174 0.047 0.090 

Locus 135 : 
2 alleles
5.1% missing data
   2   (0.889) 0.732 0.949 0.944 0.925 0.922 
   4   (0.111) 0.268 0.051 0.056 0.075 0.078 

Locus 136 : 
2 alleles
5.1% missing data
   2   (0.845) 0.696 0.947 0.873 0.819 0.903 
   1   (0.155) 0.304 0.053 0.127 0.181 0.097 

Locus 137 : 
2 alleles
12.3% missing data
   3   (0.894) 0.970 0.874 0.884 0.929 0.923 
   1   (0.106) 0.030 0.126 0.116 0.071 0.077 

Locus 138 : 
2 alleles
13.0% missing data
   2   (0.343) 0.253 0.473 0.269 0.265 0.408 
   4   (0.657) 0.747 0.527 0.731 0.735 0.592 

Locus 139 : 
2 alleles
11.6% missing data
   1   (0.893) 0.969 0.941 0.922 0.932 0.900 
   2   (0.107) 0.031 0.059 0.078 0.068 0.100 

Locus 140 : 
2 alleles
2.2% missing data
   3   (0.831) 0.637 0.942 0.900 0.838 0.871 
   1   (0.169) 0.363 0.058 0.100 0.162 0.129 

Locus 141 : 
2 alleles
5.1% missing data
   2   (0.890) 0.979 0.931 0.759 0.944 0.920 
   4   (0.110) 0.021 0.069 0.241 0.056 0.080 

Locus 142 : 
2 alleles
9.4% missing data
   1   (0.079) 0.007 0.054 0.099 0.011 0.153 
   3   (0.921) 0.993 0.946 0.901 0.989 0.847 

Locus 143 : 
2 alleles
4.3% missing data
   1   (0.394) 0.459 0.192 0.301 0.505 0.351 
   3   (0.606) 0.541 0.808 0.699 0.495 0.649 

Locus 144 : 
2 alleles
16.7% missing data
   2   (0.142) 0.030 0.051 0.146 0.136 0.114 
   4   (0.858) 0.970 0.949 0.854 0.864 0.886 

Locus 145 : 
2 alleles
16.7% missing data
   3   (0.871) 0.965 0.917 0.861 0.870 0.912 
   1   (0.129) 0.035 0.083 0.139 0.130 0.088 

Locus 146 : 
2 alleles
3.6% missing data
   4   (0.861) 0.970 0.953 0.905 0.843 0.885 
   2   (0.139) 0.030 0.047 0.095 0.157 0.115 

Locus 147 : 
2 alleles
12.3% missing data
   2   (0.451) 0.832 0.166 0.446 0.352 0.496 
   1   (0.549) 0.168 0.834 0.554 0.648 0.504 

Locus 148 : 
2 alleles
12.3% missing data
   4   (0.902) 0.845 0.941 0.899 0.952 0.944 
   2   (0.098) 0.155 0.059 0.101 0.048 0.056 

Locus 149 : 
2 alleles
3.6% missing data
   1   (0.868) 0.965 0.863 0.876 0.907 0.880 
   4   (0.132) 0.035 0.137 0.124 0.093 0.120 

Locus 150 : 
2 alleles
4.3% missing data
   1   (0.898) 0.966 0.956 0.930 0.908 0.926 
   3   (0.102) 0.034 0.044 0.070 0.092 0.074 

Locus 151 : 
2 alleles
7.2% missing data
   3   (0.905) 0.960 0.963 0.913 0.875 0.957 
   1   (0.095) 0.040 0.037 0.087 0.125 0.043 

Locus 152 : 
2 alleles
2.9% missing data
   4   (0.923) 0.980 0.970 0.958 0.965 0.925 
   3   (0.077) 0.020 0.030 0.042 0.035 0.075 

Locus 153 : 
2 alleles
13.0% missing data
   3   (0.902) 0.973 0.961 0.915 0.942 0.916 
   1   (0.098) 0.027 0.039 0.085 0.058 0.084 

Locus 154 : 
2 alleles
10.9% missing data
   1   (0.859) 0.914 0.932 0.858 0.935 0.833 
   4   (0.141) 0.086 0.068 0.142 0.065 0.167 

Locus 155 : 
2 alleles
5.1% missing data
   2   (0.485) 0.835 0.791 0.445 0.406 0.479 
   4   (0.515) 0.165 0.209 0.555 0.594 0.521 

Locus 156 : 
2 alleles
12.3% missing data
   1   (0.791) 0.929 0.918 0.798 0.829 0.776 
   3   (0.209) 0.071 0.082 0.202 0.171 0.224 

Locus 157 : 
2 alleles
6.5% missing data
   2   (0.786) 0.953 0.935 0.787 0.797 0.781 
   1   (0.214) 0.047 0.065 0.213 0.203 0.219 

Locus 158 : 
2 alleles
15.9% missing data
   2   (0.860) 0.975 0.591 0.772 0.959 0.840 
   3   (0.140) 0.025 0.409 0.228 0.041 0.160 

Locus 159 : 
2 alleles
5.1% missing data
   1   (0.203) 0.060 0.269 0.134 0.237 0.179 
   3   (0.797) 0.940 0.731 0.866 0.763 0.821 

Locus 160 : 
2 alleles
14.5% missing data
   3   (0.883) 0.896 0.953 0.873 0.914 0.916 
   1   (0.117) 0.104 0.047 0.127 0.086 0.084 

Locus 161 : 
2 alleles
13.0% missing data
   3   (0.630) 0.898 0.619 0.598 0.672 0.595 
   1   (0.370) 0.102 0.381 0.402 0.328 0.405 

Locus 162 : 
2 alleles
2.2% missing data
   2   (0.912) 0.978 0.942 0.942 0.946 0.929 
   4   (0.088) 0.022 0.058 0.058 0.054 0.071 

Locus 163 : 
2 alleles
1.4% missing data
   2   (0.922) 0.984 0.954 0.924 0.975 0.921 
   1   (0.078) 0.016 0.046 0.076 0.025 0.079 

Locus 164 : 
2 alleles
18.8% missing data
   3   (0.382) 0.100 0.426 0.454 0.460 0.321 
   1   (0.618) 0.900 0.574 0.546 0.540 0.679 

Locus 165 : 
2 alleles
11.6% missing data
   2   (0.765) 0.287 0.901 0.828 0.704 0.847 
   4   (0.235) 0.713 0.099 0.172 0.296 0.153 

Locus 166 : 
2 alleles
3.6% missing data
   4   (0.903) 0.957 0.863 0.931 0.846 0.961 
   2   (0.097) 0.043 0.137 0.069 0.154 0.039 

Locus 167 : 
2 alleles
2.2% missing data
   2   (0.929) 0.995 0.912 0.833 0.991 0.896 
   4   (0.071) 0.005 0.088 0.167 0.009 0.104 

Locus 168 : 
2 alleles
13.8% missing data
   2   (0.924) 0.975 0.911 0.968 0.849 0.975 
   4   (0.076) 0.025 0.089 0.032 0.151 0.025 

Locus 169 : 
2 alleles
4.3% missing data
   2   (0.910) 0.961 0.964 0.959 0.882 0.951 
   4   (0.090) 0.039 0.036 0.041 0.118 0.049 

Locus 170 : 
2 alleles
4.3% missing data
   1   (0.431) 0.124 0.740 0.441 0.418 0.437 
   2   (0.569) 0.876 0.260 0.559 0.582 0.563 

Locus 171 : 
2 alleles
2.9% missing data
   2   (0.763) 0.597 0.792 0.831 0.737 0.820 
   3   (0.237) 0.403 0.208 0.169 0.263 0.180 

Locus 172 : 
2 alleles
8.0% missing data
   2   (0.841) 0.970 0.724 0.832 0.927 0.813 
   4   (0.159) 0.030 0.276 0.168 0.073 0.187 

Locus 173 : 
2 alleles
5.1% missing data
   2   (0.699) 0.568 0.875 0.753 0.698 0.713 
   4   (0.301) 0.432 0.125 0.247 0.302 0.287 

Locus 174 : 
2 alleles
4.3% missing data
   4   (0.912) 0.985 0.949 0.945 0.943 0.927 
   2   (0.088) 0.015 0.051 0.055 0.057 0.073 

Locus 175 : 
2 alleles
13.0% missing data
   3   (0.927) 0.982 0.959 0.951 0.979 0.913 
   1   (0.073) 0.018 0.041 0.049 0.021 0.087 

Locus 176 : 
2 alleles
10.1% missing data
   1   (0.547) 0.140 0.615 0.543 0.498 0.635 
   3   (0.453) 0.860 0.385 0.457 0.502 0.365 

Locus 177 : 
2 alleles
4.3% missing data
   2   (0.733) 0.589 0.851 0.716 0.688 0.814 
   1   (0.267) 0.411 0.149 0.284 0.312 0.186 

Locus 178 : 
2 alleles
1.4% missing data
   1   (0.734) 0.511 0.626 0.603 0.794 0.812 
   4   (0.266) 0.489 0.374 0.397 0.206 0.188 

Locus 179 : 
2 alleles
10.9% missing data
   3   (0.899) 0.973 0.743 0.949 0.933 0.920 
   1   (0.101) 0.027 0.257 0.051 0.067 0.080 

Locus 180 : 
2 alleles
2.2% missing data
   1   (0.895) 0.970 0.956 0.938 0.936 0.890 
   4   (0.105) 0.030 0.044 0.062 0.064 0.110 

Locus 181 : 
2 alleles
15.9% missing data
   2   (0.888) 0.973 0.896 0.895 0.941 0.885 
   3   (0.112) 0.027 0.104 0.105 0.059 0.115 

Locus 182 : 
2 alleles
1.4% missing data
   1   (0.898) 0.953 0.948 0.915 0.941 0.911 
   3   (0.102) 0.047 0.052 0.085 0.059 0.089 

Locus 183 : 
2 alleles
10.1% missing data
   1   (0.889) 0.966 0.962 0.918 0.899 0.915 
   3   (0.111) 0.034 0.038 0.082 0.101 0.085 

Locus 184 : 
2 alleles
2.2% missing data
   4   (0.845) 0.971 0.949 0.817 0.950 0.747 
   2   (0.155) 0.029 0.051 0.183 0.050 0.253 

Locus 185 : 
2 alleles
12.3% missing data
   2   (0.833) 0.962 0.913 0.824 0.898 0.807 
   4   (0.167) 0.038 0.087 0.176 0.102 0.193 

Locus 186 : 
2 alleles
9.4% missing data
   2   (0.911) 0.965 0.977 0.939 0.885 0.956 
   4   (0.089) 0.035 0.023 0.061 0.115 0.044 

Locus 187 : 
2 alleles
9.4% missing data
   2   (0.888) 0.795 0.663 0.943 0.824 0.960 
   4   (0.112) 0.205 0.337 0.057 0.176 0.040 

Locus 188 : 
2 alleles
3.6% missing data
   3   (0.732) 0.880 0.652 0.839 0.617 0.779 
   4   (0.268) 0.120 0.348 0.161 0.383 0.221 

Locus 189 : 
2 alleles
5.1% missing data
   2   (0.815) 0.955 0.760 0.885 0.802 0.829 
   4   (0.185) 0.045 0.240 0.115 0.198 0.171 

Locus 190 : 
2 alleles
3.6% missing data
   2   (0.692) 0.646 0.428 0.805 0.776 0.647 
   4   (0.308) 0.354 0.572 0.195 0.224 0.353 

Locus 191 : 
2 alleles
4.3% missing data
   2   (0.912) 0.966 0.976 0.909 0.927 0.948 
   4   (0.088) 0.034 0.024 0.091 0.073 0.052 

Locus 192 : 
2 alleles
12.3% missing data
   1   (0.770) 0.630 0.868 0.603 0.846 0.822 
   3   (0.230) 0.370 0.132 0.397 0.154 0.178 

Locus 193 : 
2 alleles
8.0% missing data
   4   (0.501) 0.119 0.514 0.567 0.506 0.523 
   2   (0.499) 0.881 0.486 0.433 0.494 0.477 

Locus 194 : 
2 alleles
13.0% missing data
   1   (0.901) 0.978 0.297 0.907 0.934 0.955 
   4   (0.099) 0.022 0.703 0.093 0.066 0.045 

Locus 195 : 
2 alleles
4.3% missing data
   4   (0.912) 0.598 0.977 0.960 0.947 0.951 
   2   (0.088) 0.402 0.023 0.040 0.053 0.049 

Locus 196 : 
2 alleles
15.9% missing data
   3   (0.735) 0.900 0.765 0.814 0.678 0.751 
   1   (0.265) 0.100 0.235 0.186 0.322 0.249 

Locus 197 : 
2 alleles
13.0% missing data
   4   (0.725) 0.882 0.886 0.710 0.671 0.766 
   2   (0.275) 0.118 0.114 0.290 0.329 0.234 

Locus 198 : 
2 alleles
12.3% missing data
   1   (0.902) 0.976 0.966 0.926 0.944 0.904 
   4   (0.098) 0.024 0.034 0.074 0.056 0.096 

Locus 199 : 
2 alleles
13.0% missing data
   1   (0.786) 0.725 0.923 0.792 0.776 0.828 
   3   (0.214) 0.275 0.077 0.208 0.224 0.172 

Locus 200 : 
2 alleles
2.9% missing data
   4   (0.878) 0.967 0.957 0.882 0.942 0.858 
   2   (0.122) 0.033 0.043 0.118 0.058 0.142 

Locus 201 : 
2 alleles
3.6% missing data
   4   (0.198) 0.051 0.059 0.192 0.202 0.185 
   3   (0.802) 0.949 0.941 0.808 0.798 0.815 

Locus 202 : 
2 alleles
15.2% missing data
   1   (0.520) 0.793 0.377 0.424 0.667 0.432 
   3   (0.480) 0.207 0.623 0.576 0.333 0.568 

Locus 203 : 
2 alleles
14.5% missing data
   2   (0.673) 0.922 0.637 0.621 0.689 0.676 
   1   (0.327) 0.078 0.363 0.379 0.311 0.324 

Locus 204 : 
2 alleles
0.7% missing data
   4   (0.878) 0.792 0.960 0.921 0.929 0.899 
   1   (0.122) 0.208 0.040 0.079 0.071 0.101 

Locus 205 : 
2 alleles
2.9% missing data
   4   (0.119) 0.009 0.138 0.197 0.014 0.276 
   2   (0.881) 0.991 0.862 0.803 0.986 0.724 

Locus 206 : 
2 alleles
3.6% missing data
   4   (0.875) 0.676 0.939 0.856 0.959 0.884 
   2   (0.125) 0.324 0.061 0.144 0.041 0.116 

Locus 207 : 
2 alleles
13.8% missing data
   2   (0.920) 0.983 0.971 0.948 0.978 0.889 
   4   (0.080) 0.017 0.029 0.052 0.022 0.111 

Locus 208 : 
2 alleles
5.1% missing data
   3   (0.338) 0.133 0.383 0.223 0.319 0.401 
   4   (0.662) 0.867 0.617 0.777 0.681 0.599 

Locus 209 : 
2 alleles
16.7% missing data
   4   (0.743) 0.939 0.819 0.742 0.735 0.751 
   2   (0.257) 0.061 0.181 0.258 0.265 0.249 

Locus 210 : 
2 alleles
9.4% missing data
   1   (0.342) 0.147 0.184 0.300 0.429 0.317 
   3   (0.658) 0.853 0.816 0.700 0.571 0.683 

Locus 211 : 
2 alleles
11.6% missing data
   1   (0.920) 0.970 0.983 0.957 0.935 0.946 
   3   (0.080) 0.030 0.017 0.043 0.065 0.054 

Locus 212 : 
2 alleles
7.2% missing data
   3   (0.445) 0.383 0.619 0.419 0.284 0.555 
   4   (0.555) 0.617 0.381 0.581 0.716 0.445 

Locus 213 : 
2 alleles
3.6% missing data
   2   (0.546) 0.854 0.819 0.448 0.531 0.535 
   4   (0.454) 0.146 0.181 0.552 0.469 0.465 

Locus 214 : 
2 alleles
6.5% missing data
   1   (0.819) 0.609 0.937 0.868 0.826 0.862 
   3   (0.181) 0.391 0.063 0.132 0.174 0.138 

Locus 215 : 
2 alleles
5.8% missing data
   4   (0.833) 0.982 0.768 0.684 0.971 0.690 
   2   (0.167) 0.018 0.232 0.316 0.029 0.310 

Locus 216 : 
2 alleles
2.2% missing data
   2   (0.942) 0.996 0.973 0.941 0.993 0.899 
   4   (0.058) 0.004 0.027 0.059 0.007 0.101 

Locus 217 : 
2 alleles
4.3% missing data
   2   (0.780) 0.922 0.814 0.806 0.792 0.785 
   4   (0.220) 0.078 0.186 0.194 0.208 0.215 

Locus 218 : 
2 alleles
10.1% missing data
   2   (0.591) 0.891 0.548 0.604 0.594 0.560 
   4   (0.409) 0.109 0.452 0.396 0.406 0.440 

Locus 219 : 
2 alleles
14.5% missing data
   2   (0.801) 0.942 0.894 0.797 0.721 0.862 
   4   (0.199) 0.058 0.106 0.203 0.279 0.138 

Locus 220 : 
2 alleles
17.4% missing data
   4   (0.844) 0.982 0.930 0.809 0.971 0.650 
   3   (0.156) 0.018 0.070 0.191 0.029 0.350 

Locus 221 : 
2 alleles
2.9% missing data
   2   (0.094) 0.019 0.045 0.062 0.046 0.102 
   4   (0.906) 0.981 0.955 0.938 0.954 0.898 

Locus 222 : 
2 alleles
4.3% missing data
   2   (0.926) 0.985 0.945 0.913 0.975 0.937 
   4   (0.074) 0.015 0.055 0.087 0.025 0.063 

Locus 223 : 
2 alleles
13.0% missing data
   2   (0.888) 0.908 0.959 0.882 0.921 0.918 
   4   (0.112) 0.092 0.041 0.118 0.079 0.082 

Locus 224 : 
2 alleles
12.3% missing data
   1   (0.884) 0.963 0.965 0.927 0.800 0.940 
   3   (0.116) 0.037 0.035 0.073 0.200 0.060 

Locus 225 : 
2 alleles
10.9% missing data
   3   (0.699) 0.889 0.682 0.524 0.760 0.727 
   1   (0.301) 0.111 0.318 0.476 0.240 0.273 

Locus 226 : 
2 alleles
11.6% missing data
   3   (0.837) 0.956 0.923 0.898 0.844 0.832 
   1   (0.163) 0.044 0.077 0.102 0.156 0.168 

Locus 227 : 
2 alleles
6.5% missing data
   1   (0.845) 0.944 0.881 0.831 0.834 0.892 
   3   (0.155) 0.056 0.119 0.169 0.166 0.108 

Locus 228 : 
2 alleles
18.1% missing data
   2   (0.928) 0.978 0.947 0.958 0.941 0.960 
   4   (0.072) 0.022 0.053 0.042 0.059 0.040 

Locus 229 : 
2 alleles
3.6% missing data
   2   (0.789) 0.925 0.792 0.861 0.679 0.847 
   4   (0.211) 0.075 0.208 0.139 0.321 0.153 

Locus 230 : 
2 alleles
12.3% missing data
   4   (0.829) 0.951 0.929 0.842 0.713 0.900 
   2   (0.171) 0.049 0.071 0.158 0.287 0.100 

Locus 231 : 
2 alleles
2.2% missing data
   2   (0.677) 0.891 0.845 0.655 0.711 0.644 
   4   (0.323) 0.109 0.155 0.345 0.289 0.356 

Locus 232 : 
2 alleles
4.3% missing data
   3   (0.449) 0.498 0.465 0.511 0.464 0.397 
   4   (0.551) 0.502 0.535 0.489 0.536 0.603 

Locus 233 : 
2 alleles
7.2% missing data
   3   (0.878) 0.948 0.949 0.947 0.749 0.937 
   4   (0.122) 0.052 0.051 0.053 0.251 0.063 

Locus 234 : 
2 alleles
2.9% missing data
   4   (0.861) 0.963 0.944 0.896 0.906 0.844 
   2   (0.139) 0.037 0.056 0.104 0.094 0.156 

Locus 235 : 
2 alleles
6.5% missing data
   2   (0.711) 0.573 0.853 0.720 0.721 0.744 
   1   (0.289) 0.427 0.147 0.280 0.279 0.256 

Locus 236 : 
2 alleles
6.5% missing data
   4   (0.525) 0.852 0.469 0.630 0.487 0.474 
   1   (0.475) 0.148 0.531 0.370 0.513 0.526 

Locus 237 : 
2 alleles
3.6% missing data
   4   (0.725) 0.919 0.833 0.695 0.782 0.692 
   1   (0.275) 0.081 0.167 0.305 0.218 0.308 

Locus 238 : 
2 alleles
18.8% missing data
   1   (0.200) 0.067 0.085 0.205 0.172 0.200 
   3   (0.800) 0.933 0.915 0.795 0.828 0.800 

Locus 239 : 
2 alleles
4.3% missing data
   3   (0.893) 0.976 0.947 0.919 0.905 0.922 
   4   (0.107) 0.024 0.053 0.081 0.095 0.078 

Locus 240 : 
2 alleles
1.4% missing data
   2   (0.744) 0.911 0.911 0.841 0.529 0.816 
   3   (0.256) 0.089 0.089 0.159 0.471 0.184 

Locus 241 : 
2 alleles
8.7% missing data
   1   (0.881) 0.975 0.941 0.852 0.901 0.917 
   3   (0.119) 0.025 0.059 0.148 0.099 0.083 

Locus 242 : 
2 alleles
2.2% missing data
   3   (0.839) 0.956 0.675 0.875 0.822 0.888 
   1   (0.161) 0.044 0.325 0.125 0.178 0.112 

Locus 243 : 
2 alleles
10.9% missing data
   3   (0.508) 0.789 0.222 0.524 0.284 0.659 
   1   (0.492) 0.211 0.778 0.476 0.716 0.341 

Locus 244 : 
2 alleles
5.8% missing data
   2   (0.864) 0.965 0.938 0.837 0.932 0.852 
   4   (0.136) 0.035 0.062 0.163 0.068 0.148 

Locus 245 : 
2 alleles
2.9% missing data
   2   (0.846) 0.967 0.905 0.809 0.840 0.891 
   4   (0.154) 0.033 0.095 0.191 0.160 0.109 

Locus 246 : 
2 alleles
4.3% missing data
   4   (0.789) 0.756 0.795 0.825 0.816 0.825 
   2   (0.211) 0.244 0.205 0.175 0.184 0.175 

Locus 247 : 
2 alleles
14.5% missing data
   2   (0.672) 0.898 0.739 0.673 0.627 0.694 
   4   (0.328) 0.102 0.261 0.327 0.373 0.306 

Locus 248 : 
2 alleles
8.0% missing data
   2   (0.157) 0.377 0.099 0.115 0.129 0.113 
   3   (0.843) 0.623 0.901 0.885 0.871 0.887 

Locus 249 : 
2 alleles
13.8% missing data
   2   (0.935) 0.994 0.962 0.950 0.989 0.880 
   1   (0.065) 0.006 0.038 0.050 0.011 0.120 

Locus 250 : 
2 alleles
1.4% missing data
   2   (0.786) 0.716 0.894 0.823 0.806 0.817 
   3   (0.214) 0.284 0.106 0.177 0.194 0.183 

Locus 251 : 
2 alleles
5.1% missing data
   3   (0.343) 0.777 0.161 0.390 0.218 0.365 
   4   (0.657) 0.223 0.839 0.610 0.782 0.635 

Locus 252 : 
2 alleles
15.9% missing data
   2   (0.258) 0.191 0.270 0.201 0.250 0.256 
   4   (0.742) 0.809 0.730 0.799 0.750 0.744 

Locus 253 : 
2 alleles
15.2% missing data
   4   (0.884) 0.956 0.966 0.923 0.865 0.920 
   2   (0.116) 0.044 0.034 0.077 0.135 0.080 

Locus 254 : 
2 alleles
8.0% missing data
   1   (0.313) 0.116 0.277 0.210 0.282 0.387 
   2   (0.687) 0.884 0.723 0.790 0.718 0.613 

Locus 255 : 
2 alleles
16.7% missing data
   1   (0.619) 0.536 0.311 0.617 0.606 0.686 
   2   (0.381) 0.464 0.689 0.383 0.394 0.314 

Locus 256 : 
2 alleles
7.2% missing data
   1   (0.684) 0.194 0.788 0.730 0.677 0.745 
   2   (0.316) 0.806 0.212 0.270 0.323 0.255 

Locus 257 : 
2 alleles
10.9% missing data
   1   (0.923) 0.978 0.964 0.959 0.946 0.947 
   2   (0.077) 0.022 0.036 0.041 0.054 0.053 

Locus 258 : 
2 alleles
15.9% missing data
   3   (0.923) 0.945 0.978 0.943 0.905 0.969 
   1   (0.077) 0.055 0.022 0.057 0.095 0.031 

Locus 259 : 
2 alleles
10.9% missing data
   2   (0.857) 0.746 0.902 0.912 0.953 0.800 
   4   (0.143) 0.254 0.098 0.088 0.047 0.200 

Locus 260 : 
2 alleles
11.6% missing data
   1   (0.854) 0.965 0.931 0.732 0.926 0.862 
   3   (0.146) 0.035 0.069 0.268 0.074 0.138 

Locus 261 : 
2 alleles
15.9% missing data
   1   (0.488) 0.554 0.188 0.513 0.489 0.499 
   3   (0.512) 0.446 0.812 0.487 0.511 0.501 

Locus 262 : 
2 alleles
13.8% missing data
   4   (0.125) 0.032 0.047 0.082 0.075 0.148 
   2   (0.875) 0.968 0.953 0.918 0.925 0.852 

Locus 263 : 
2 alleles
1.4% missing data
   1   (0.908) 0.975 0.980 0.932 0.910 0.943 
   2   (0.092) 0.025 0.020 0.068 0.090 0.057 

Locus 264 : 
2 alleles
3.6% missing data
   2   (0.958) 0.980 0.994 0.991 0.836 0.994 
   4   (0.042) 0.020 0.006 0.009 0.164 0.006 

Locus 265 : 
2 alleles
7.2% missing data
   3   (0.713) 0.622 0.491 0.559 0.807 0.768 
   2   (0.287) 0.378 0.509 0.441 0.193 0.232 

Locus 266 : 
2 alleles
5.1% missing data
   2   (0.492) 0.763 0.216 0.368 0.526 0.511 
   4   (0.508) 0.237 0.784 0.632 0.474 0.489 

Locus 267 : 
2 alleles
2.9% missing data
   2   (0.911) 0.982 0.791 0.922 0.964 0.921 
   4   (0.089) 0.018 0.209 0.078 0.036 0.079 

Locus 268 : 
2 alleles
15.2% missing data
   1   (0.196) 0.088 0.083 0.186 0.154 0.209 
   3   (0.804) 0.912 0.917 0.814 0.846 0.791 

Locus 269 : 
2 alleles
4.3% missing data
   1   (0.888) 0.981 0.946 0.936 0.961 0.813 
   3   (0.112) 0.019 0.054 0.064 0.039 0.187 

Locus 270 : 
2 alleles
6.5% missing data
   4   (0.912) 0.969 0.919 0.942 0.921 0.946 
   1   (0.088) 0.031 0.081 0.058 0.079 0.054 

Locus 271 : 
2 alleles
2.2% missing data
   2   (0.902) 0.970 0.976 0.924 0.834 0.959 
   4   (0.098) 0.030 0.024 0.076 0.166 0.041 

Locus 272 : 
2 alleles
2.9% missing data
   4   (0.856) 0.938 0.911 0.883 0.873 0.875 
   2   (0.144) 0.062 0.089 0.117 0.127 0.125 

Locus 273 : 
2 alleles
1.4% missing data
   2   (0.867) 0.971 0.403 0.909 0.908 0.901 
   4   (0.133) 0.029 0.597 0.091 0.092 0.099 

Locus 274 : 
2 alleles
8.0% missing data
   1   (0.139) 0.067 0.102 0.100 0.107 0.132 
   3   (0.861) 0.933 0.898 0.900 0.893 0.868 

Locus 275 : 
2 alleles
2.9% missing data
   1   (0.610) 0.184 0.569 0.753 0.662 0.585 
   4   (0.390) 0.816 0.431 0.247 0.338 0.415 

Locus 276 : 
2 alleles
18.1% missing data
   2   (0.346) 0.121 0.185 0.534 0.326 0.314 
   3   (0.654) 0.879 0.815 0.466 0.674 0.686 

Locus 277 : 
2 alleles
10.9% missing data
   1   (0.908) 0.978 0.968 0.860 0.945 0.938 
   4   (0.092) 0.022 0.032 0.140 0.055 0.062 

Locus 278 : 
2 alleles
3.6% missing data
   3   (0.794) 0.958 0.897 0.823 0.830 0.764 
   1   (0.206) 0.042 0.103 0.177 0.170 0.236 

Locus 279 : 
2 alleles
3.6% missing data
   1   (0.876) 0.948 0.901 0.829 0.919 0.907 
   3   (0.124) 0.052 0.099 0.171 0.081 0.093 

Locus 280 : 
2 alleles
2.2% missing data
   3   (0.167) 0.082 0.048 0.145 0.211 0.122 
   4   (0.833) 0.918 0.952 0.855 0.789 0.878 

Locus 281 : 
2 alleles
14.5% missing data
   1   (0.745) 0.866 0.879 0.740 0.777 0.735 
   2   (0.255) 0.134 0.121 0.260 0.223 0.265 

Locus 282 : 
2 alleles
18.1% missing data
   3   (0.830) 0.842 0.889 0.835 0.857 0.855 
   4   (0.170) 0.158 0.111 0.165 0.143 0.145 

Locus 283 : 
2 alleles
5.1% missing data
   1   (0.902) 0.969 0.968 0.949 0.916 0.922 
   2   (0.098) 0.031 0.032 0.051 0.084 0.078 

Locus 284 : 
2 alleles
5.1% missing data
   1   (0.886) 0.840 0.927 0.906 0.964 0.880 
   2   (0.114) 0.160 0.073 0.094 0.036 0.120 

Locus 285 : 
2 alleles
10.9% missing data
   4   (0.919) 0.970 0.972 0.954 0.901 0.962 
   2   (0.081) 0.030 0.028 0.046 0.099 0.038 

Locus 286 : 
2 alleles
8.0% missing data
   4   (0.354) 0.202 0.194 0.385 0.440 0.295 
   2   (0.646) 0.798 0.806 0.615 0.560 0.705 

Locus 287 : 
2 alleles
14.5% missing data
   1   (0.407) 0.117 0.341 0.374 0.414 0.448 
   3   (0.593) 0.883 0.659 0.626 0.586 0.552 

Locus 288 : 
2 alleles
2.2% missing data
   2   (0.058) 0.005 0.034 0.064 0.007 0.100 
   3   (0.942) 0.995 0.966 0.936 0.993 0.900 

Locus 289 : 
2 alleles
15.9% missing data
   4   (0.914) 0.872 0.969 0.930 0.989 0.872 
   2   (0.086) 0.128 0.031 0.070 0.011 0.128 

Locus 290 : 
2 alleles
6.5% missing data
   2   (0.884) 0.962 0.969 0.942 0.766 0.942 
   4   (0.116) 0.038 0.031 0.058 0.234 0.058 

Locus 291 : 
2 alleles
18.1% missing data
   4   (0.894) 0.965 0.954 0.924 0.950 0.878 
   2   (0.106) 0.035 0.046 0.076 0.050 0.122 

Locus 292 : 
2 alleles
7.2% missing data
   2   (0.710) 0.928 0.900 0.701 0.808 0.609 
   4   (0.290) 0.072 0.100 0.299 0.192 0.391 

Locus 293 : 
2 alleles
3.6% missing data
   1   (0.901) 0.991 0.951 0.879 0.988 0.745 
   3   (0.099) 0.009 0.049 0.121 0.012 0.255 

Locus 294 : 
2 alleles
10.9% missing data
   2   (0.857) 0.699 0.926 0.883 0.870 0.913 
   1   (0.143) 0.301 0.074 0.117 0.130 0.087 

Locus 295 : 
2 alleles
5.1% missing data
   1   (0.794) 0.941 0.926 0.784 0.866 0.750 
   2   (0.206) 0.059 0.074 0.216 0.134 0.250 

Locus 296 : 
2 alleles
5.8% missing data
   1   (0.635) 0.414 0.432 0.745 0.382 0.800 
   3   (0.365) 0.586 0.568 0.255 0.618 0.200 

Locus 297 : 
2 alleles
4.3% missing data
   4   (0.928) 0.978 0.869 0.956 0.910 0.973 
   2   (0.072) 0.022 0.131 0.044 0.090 0.027 

Locus 298 : 
2 alleles
11.6% missing data
   2   (0.657) 0.909 0.500 0.697 0.549 0.714 
   4   (0.343) 0.091 0.500 0.303 0.451 0.286 

Locus 299 : 
2 alleles
8.0% missing data
   2   (0.213) 0.241 0.180 0.162 0.118 0.261 
   4   (0.787) 0.759 0.820 0.838 0.882 0.739 

Locus 300 : 
2 alleles
3.6% missing data
   2   (0.815) 0.945 0.786 0.885 0.845 0.795 
   4   (0.185) 0.055 0.214 0.115 0.155 0.205 

Locus 301 : 
2 alleles
5.8% missing data
   2   (0.498) 0.668 0.566 0.420 0.441 0.546 
   4   (0.502) 0.332 0.434 0.580 0.559 0.454 

Locus 302 : 
2 alleles
13.8% missing data
   4   (0.484) 0.744 0.485 0.403 0.461 0.497 
   3   (0.516) 0.256 0.515 0.597 0.539 0.503 

Locus 303 : 
2 alleles
6.5% missing data
   4   (0.901) 0.952 0.974 0.941 0.909 0.929 
   2   (0.099) 0.048 0.026 0.059 0.091 0.071 

Locus 304 : 
2 alleles
14.5% missing data
   3   (0.922) 0.978 0.983 0.959 0.934 0.949 
   1   (0.078) 0.022 0.017 0.041 0.066 0.051 

Locus 305 : 
2 alleles
2.2% missing data
   4   (0.834) 0.742 0.932 0.858 0.930 0.797 
   3   (0.166) 0.258 0.068 0.142 0.070 0.203 

Locus 306 : 
2 alleles
5.1% missing data
   2   (0.920) 0.971 0.965 0.973 0.897 0.957 
   3   (0.080) 0.029 0.035 0.027 0.103 0.043 

Locus 307 : 
2 alleles
13.0% missing data
   3   (0.749) 0.931 0.559 0.775 0.772 0.755 
   1   (0.251) 0.069 0.441 0.225 0.228 0.245 

Locus 308 : 
2 alleles
5.1% missing data
   3   (0.914) 0.976 0.888 0.938 0.936 0.947 
   1   (0.086) 0.024 0.112 0.062 0.064 0.053 

Locus 309 : 
2 alleles
2.2% missing data
   2   (0.817) 0.948 0.932 0.907 0.763 0.827 
   3   (0.183) 0.052 0.068 0.093 0.237 0.173 

Locus 310 : 
2 alleles
5.8% missing data
   4   (0.879) 0.925 0.957 0.885 0.856 0.932 
   2   (0.121) 0.075 0.043 0.115 0.144 0.068 

Locus 311 : 
2 alleles
15.2% missing data
   3   (0.850) 0.947 0.548 0.875 0.813 0.920 
   1   (0.150) 0.053 0.452 0.125 0.187 0.080 

Locus 312 : 
2 alleles
5.1% missing data
   2   (0.889) 0.972 0.342 0.894 0.950 0.921 
   3   (0.111) 0.028 0.658 0.106 0.050 0.079 

Locus 313 : 
2 alleles
2.2% missing data
   3   (0.093) 0.023 0.040 0.049 0.071 0.077 
   4   (0.907) 0.977 0.960 0.951 0.929 0.923 

Locus 314 : 
2 alleles
9.4% missing data
   2   (0.921) 0.987 0.971 0.843 0.969 0.946 
   4   (0.079) 0.013 0.029 0.157 0.031 0.054 

Locus 315 : 
2 alleles
2.2% missing data
   2   (0.624) 0.603 0.808 0.555 0.771 0.542 
   4   (0.376) 0.397 0.192 0.445 0.229 0.458 

Locus 316 : 
2 alleles
2.9% missing data
   1   (0.923) 0.989 0.965 0.799 0.983 0.936 
   3   (0.077) 0.011 0.035 0.201 0.017 0.064 

Locus 317 : 
2 alleles
5.8% missing data
   4   (0.919) 0.960 0.964 0.934 0.909 0.965 
   2   (0.081) 0.040 0.036 0.066 0.091 0.035 

Locus 318 : 
2 alleles
6.5% missing data
   2   (0.899) 0.842 0.823 0.922 0.968 0.911 
   4   (0.101) 0.158 0.177 0.078 0.032 0.089 

Locus 319 : 
2 alleles
4.3% missing data
   2   (0.654) 0.858 0.476 0.686 0.574 0.708 
   4   (0.346) 0.142 0.524 0.314 0.426 0.292 

Locus 320 : 
2 alleles
5.1% missing data
   2   (0.377) 0.388 0.649 0.254 0.279 0.453 
   4   (0.623) 0.612 0.351 0.746 0.721 0.547 

Locus 321 : 
2 alleles
10.9% missing data
   2   (0.845) 0.946 0.945 0.921 0.800 0.866 
   4   (0.155) 0.054 0.055 0.079 0.200 0.134 

Locus 322 : 
2 alleles
6.5% missing data
   1   (0.253) 0.087 0.130 0.243 0.313 0.216 
   3   (0.747) 0.913 0.870 0.757 0.687 0.784 

Locus 323 : 
2 alleles
18.8% missing data
   3   (0.939) 0.982 0.985 0.974 0.882 0.983 
   1   (0.061) 0.018 0.015 0.026 0.118 0.017 

Locus 324 : 
2 alleles
3.6% missing data
   3   (0.797) 0.727 0.904 0.771 0.913 0.754 
   1   (0.203) 0.273 0.096 0.229 0.087 0.246 

Locus 325 : 
2 alleles
14.5% missing data
   1   (0.868) 0.902 0.943 0.919 0.869 0.893 
   3   (0.132) 0.098 0.057 0.081 0.131 0.107 

Locus 326 : 
2 alleles
13.8% missing data
   4   (0.608) 0.154 0.284 0.689 0.600 0.684 
   2   (0.392) 0.846 0.716 0.311 0.400 0.316 

Locus 327 : 
2 alleles
5.8% missing data
   1   (0.140) 0.372 0.085 0.101 0.083 0.117 
   3   (0.860) 0.628 0.915 0.899 0.917 0.883 

Locus 328 : 
2 alleles
0.7% missing data
   4   (0.883) 0.976 0.797 0.940 0.864 0.923 
   2   (0.117) 0.024 0.203 0.060 0.136 0.077 

Locus 329 : 
2 alleles
5.1% missing data
   4   (0.350) 0.097 0.428 0.393 0.290 0.384 
   2   (0.650) 0.903 0.572 0.607 0.710 0.616 

Locus 330 : 
2 alleles
3.6% missing data
   3   (0.919) 0.977 0.983 0.972 0.804 0.971 
   1   (0.081) 0.023 0.017 0.028 0.196 0.029 

Locus 331 : 
2 alleles
15.2% missing data
   4   (0.921) 0.968 0.978 0.960 0.772 0.980 
   2   (0.079) 0.032 0.022 0.040 0.228 0.020 

Locus 332 : 
2 alleles
6.5% missing data
   1   (0.290) 0.092 0.156 0.325 0.420 0.210 
   3   (0.710) 0.908 0.844 0.675 0.580 0.790 

Locus 333 : 
2 alleles
5.1% missing data
   4   (0.908) 0.974 0.933 0.848 0.965 0.927 
   1   (0.092) 0.026 0.067 0.152 0.035 0.073 

Locus 334 : 
2 alleles
2.2% missing data
   1   (0.900) 0.968 0.969 0.923 0.899 0.938 
   3   (0.100) 0.032 0.031 0.077 0.101 0.062 

Locus 335 : 
2 alleles
15.9% missing data
   1   (0.892) 0.879 0.972 0.908 0.968 0.880 
   2   (0.108) 0.121 0.028 0.092 0.032 0.120 

Locus 336 : 
2 alleles
15.9% missing data
   4   (0.919) 0.978 0.966 0.879 0.967 0.939 
   1   (0.081) 0.022 0.034 0.121 0.033 0.061 

Locus 337 : 
2 alleles
13.0% missing data
   2   (0.572) 0.748 0.466 0.582 0.590 0.562 
   4   (0.428) 0.252 0.534 0.418 0.410 0.438 

Locus 338 : 
2 alleles
13.8% missing data
   3   (0.859) 0.874 0.949 0.808 0.834 0.924 
   1   (0.141) 0.126 0.051 0.192 0.166 0.076 

Locus 339 : 
2 alleles
5.1% missing data
   1   (0.685) 0.312 0.288 0.804 0.618 0.778 
   3   (0.315) 0.688 0.712 0.196 0.382 0.222 

Locus 340 : 
2 alleles
1.4% missing data
   4   (0.905) 0.974 0.772 0.905 0.940 0.944 
   2   (0.095) 0.026 0.228 0.095 0.060 0.056 

Locus 341 : 
2 alleles
13.0% missing data
   4   (0.885) 0.975 0.795 0.920 0.926 0.900 
   1   (0.115) 0.025 0.205 0.080 0.074 0.100 

Locus 342 : 
2 alleles
6.5% missing data
   2   (0.759) 0.565 0.846 0.714 0.804 0.805 
   3   (0.241) 0.435 0.154 0.286 0.196 0.195 

Locus 343 : 
2 alleles
10.1% missing data
   2   (0.830) 0.954 0.917 0.824 0.860 0.836 
   4   (0.170) 0.046 0.083 0.176 0.140 0.164 

Locus 344 : 
2 alleles
11.6% missing data
   1   (0.914) 0.972 0.962 0.925 0.921 0.954 
   3   (0.086) 0.028 0.038 0.075 0.079 0.046 

Locus 345 : 
2 alleles
15.9% missing data
   4   (0.850) 0.814 0.922 0.886 0.845 0.888 
   2   (0.150) 0.186 0.078 0.114 0.155 0.112 

Locus 346 : 
2 alleles
5.8% missing data
   2   (0.897) 0.954 0.948 0.879 0.947 0.916 
   4   (0.103) 0.046 0.052 0.121 0.053 0.084 

Locus 347 : 
2 alleles
5.8% missing data
   2   (0.913) 0.980 0.960 0.961 0.945 0.919 
   4   (0.087) 0.020 0.040 0.039 0.055 0.081 

Locus 348 : 
2 alleles
1.4% missing data
   3   (0.876) 0.970 0.871 0.882 0.926 0.884 
   2   (0.124) 0.030 0.129 0.118 0.074 0.116 

Locus 349 : 
2 alleles
4.3% missing data
   4   (0.936) 0.952 0.983 0.958 0.898 0.983 
   2   (0.064) 0.048 0.017 0.042 0.102 0.017 

Locus 350 : 
2 alleles
5.1% missing data
   1   (0.906) 0.982 0.960 0.834 0.971 0.910 
   3   (0.094) 0.018 0.040 0.166 0.029 0.090 

Locus 351 : 
2 alleles
14.5% missing data
   1   (0.592) 0.232 0.664 0.619 0.615 0.618 
   3   (0.408) 0.768 0.336 0.381 0.385 0.382 

Locus 352 : 
2 alleles
2.2% missing data
   3   (0.910) 0.977 0.915 0.906 0.957 0.930 
   1   (0.090) 0.023 0.085 0.094 0.043 0.070 

Locus 353 : 
2 alleles
2.2% missing data
   3   (0.858) 0.973 0.881 0.839 0.925 0.842 
   1   (0.142) 0.027 0.119 0.161 0.075 0.158 

Locus 354 : 
2 alleles
0.7% missing data
   2   (0.898) 0.982 0.965 0.937 0.945 0.883 
   4   (0.102) 0.018 0.035 0.063 0.055 0.117 

Locus 355 : 
2 alleles
13.8% missing data
   3   (0.894) 0.968 0.912 0.936 0.909 0.917 
   1   (0.106) 0.032 0.088 0.064 0.091 0.083 

Locus 356 : 
2 alleles
11.6% missing data
   2   (0.924) 0.968 0.940 0.920 0.970 0.943 
   4   (0.076) 0.032 0.060 0.080 0.030 0.057 

Locus 357 : 
2 alleles
3.6% missing data
   4   (0.902) 0.967 0.954 0.895 0.776 0.973 
   2   (0.098) 0.033 0.046 0.105 0.224 0.027 

Locus 358 : 
2 alleles
5.8% missing data
   2   (0.762) 0.881 0.890 0.719 0.690 0.833 
   4   (0.238) 0.119 0.110 0.281 0.310 0.167 

Locus 359 : 
2 alleles
1.4% missing data
   3   (0.912) 0.978 0.950 0.869 0.974 0.911 
   1   (0.088) 0.022 0.050 0.131 0.026 0.089 

Locus 360 : 
2 alleles
2.9% missing data
   3   (0.900) 0.968 0.973 0.849 0.936 0.933 
   1   (0.100) 0.032 0.027 0.151 0.064 0.067 

Locus 361 : 
2 alleles
5.1% missing data
   1   (0.395) 0.822 0.527 0.447 0.280 0.376 
   3   (0.605) 0.178 0.473 0.553 0.720 0.624 

Locus 362 : 
2 alleles
4.3% missing data
   1   (0.885) 0.742 0.909 0.876 0.924 0.939 
   2   (0.115) 0.258 0.091 0.124 0.076 0.061 

Locus 363 : 
2 alleles
4.3% missing data
   3   (0.928) 0.966 0.977 0.977 0.880 0.972 
   1   (0.072) 0.034 0.023 0.023 0.120 0.028 

Locus 364 : 
2 alleles
11.6% missing data
   2   (0.897) 0.862 0.969 0.935 0.904 0.933 
   4   (0.103) 0.138 0.031 0.065 0.096 0.067 

Locus 365 : 
2 alleles
2.9% missing data
   1   (0.822) 0.962 0.719 0.861 0.836 0.836 
   3   (0.178) 0.038 0.281 0.139 0.164 0.164 

Locus 366 : 
2 alleles
5.1% missing data
   4   (0.474) 0.483 0.345 0.505 0.450 0.483 
   2   (0.526) 0.517 0.655 0.495 0.550 0.517 

Locus 367 : 
2 alleles
9.4% missing data
   2   (0.921) 0.989 0.949 0.921 0.974 0.917 
   3   (0.079) 0.011 0.051 0.079 0.026 0.083 

Locus 368 : 
2 alleles
6.5% missing data
   2   (0.495) 0.844 0.551 0.474 0.475 0.464 
   4   (0.505) 0.156 0.449 0.526 0.525 0.536 

Locus 369 : 
2 alleles
5.8% missing data
   4   (0.918) 0.969 0.958 0.947 0.867 0.970 
   1   (0.082) 0.031 0.042 0.053 0.133 0.030 

Locus 370 : 
2 alleles
5.8% missing data
   2   (0.231) 0.064 0.101 0.198 0.259 0.221 
   4   (0.769) 0.936 0.899 0.802 0.741 0.779 

Locus 371 : 
2 alleles
1.4% missing data
   1   (0.865) 0.957 0.865 0.915 0.883 0.880 
   3   (0.135) 0.043 0.135 0.085 0.117 0.120 

Locus 372 : 
2 alleles
0.7% missing data
   1   (0.314) 0.084 0.147 0.348 0.266 0.359 
   3   (0.686) 0.916 0.853 0.652 0.734 0.641 

Locus 373 : 
2 alleles
2.2% missing data
   4   (0.930) 0.992 0.965 0.913 0.984 0.922 
   2   (0.070) 0.008 0.035 0.087 0.016 0.078 

Locus 374 : 
2 alleles
19.6% missing data
   2   (0.620) 0.767 0.549 0.538 0.719 0.594 
   4   (0.380) 0.233 0.451 0.462 0.281 0.406 

Locus 375 : 
2 alleles
15.9% missing data
   2   (0.912) 0.942 0.916 0.951 0.957 0.918 
   4   (0.088) 0.058 0.084 0.049 0.043 0.082 

Locus 376 : 
2 alleles
2.2% missing data
   2   (0.885) 0.962 0.944 0.915 0.806 0.945 
   3   (0.115) 0.038 0.056 0.085 0.194 0.055 

Locus 377 : 
2 alleles
4.3% missing data
   1   (0.560) 0.764 0.208 0.577 0.527 0.595 
   3   (0.440) 0.236 0.792 0.423 0.473 0.405 

Locus 378 : 
2 alleles
15.9% missing data
   2   (0.208) 0.034 0.354 0.243 0.065 0.345 
   4   (0.792) 0.966 0.646 0.757 0.935 0.655 

Locus 379 : 
2 alleles
14.5% missing data
   2   (0.658) 0.547 0.658 0.701 0.674 0.674 
   4   (0.342) 0.453 0.342 0.299 0.326 0.326 

Locus 380 : 
2 alleles
2.9% missing data
   2   (0.900) 0.968 0.976 0.944 0.850 0.946 
   4   (0.100) 0.032 0.024 0.056 0.150 0.054 

Locus 381 : 
2 alleles
7.2% missing data
   4   (0.867) 0.895 0.946 0.802 0.894 0.913 
   2   (0.133) 0.105 0.054 0.198 0.106 0.087 

Locus 382 : 
2 alleles
5.8% missing data
   4   (0.898) 0.671 0.924 0.913 0.948 0.940 
   2   (0.102) 0.329 0.076 0.087 0.052 0.060 

Locus 383 : 
2 alleles
14.5% missing data
   1   (0.286) 0.074 0.279 0.220 0.176 0.417 
   3   (0.714) 0.926 0.721 0.780 0.824 0.583 

Locus 384 : 
2 alleles
8.7% missing data
   1   (0.875) 0.959 0.930 0.902 0.890 0.898 
   3   (0.125) 0.041 0.070 0.098 0.110 0.102 

Locus 385 : 
2 alleles
10.9% missing data
   2   (0.902) 0.927 0.963 0.954 0.917 0.923 
   4   (0.098) 0.073 0.037 0.046 0.083 0.077 

Locus 386 : 
2 alleles
11.6% missing data
   2   (0.871) 0.921 0.947 0.923 0.872 0.894 
   1   (0.129) 0.079 0.053 0.077 0.128 0.106 

Locus 387 : 
2 alleles
7.2% missing data
   2   (0.821) 0.885 0.892 0.858 0.728 0.889 
   3   (0.179) 0.115 0.108 0.142 0.272 0.111 

Locus 388 : 
2 alleles
6.5% missing data
   3   (0.814) 0.696 0.855 0.805 0.879 0.837 
   1   (0.186) 0.304 0.145 0.195 0.121 0.163 

Locus 389 : 
2 alleles
4.3% missing data
   1   (0.791) 0.911 0.851 0.768 0.840 0.791 
   3   (0.209) 0.089 0.149 0.232 0.160 0.209 

Locus 390 : 
2 alleles
15.9% missing data
   1   (0.678) 0.765 0.713 0.584 0.783 0.644 
   3   (0.322) 0.235 0.287 0.416 0.217 0.356 

Locus 391 : 
2 alleles
4.3% missing data
   4   (0.750) 0.572 0.875 0.778 0.754 0.795 
   2   (0.250) 0.428 0.125 0.222 0.246 0.205 

Locus 392 : 
2 alleles
15.9% missing data
   3   (0.947) 0.769 0.982 0.984 0.927 0.987 
   1   (0.053) 0.231 0.018 0.016 0.073 0.013 

Locus 393 : 
2 alleles
15.2% missing data
   3   (0.895) 0.968 0.956 0.906 0.902 0.932 
   1   (0.105) 0.032 0.044 0.094 0.098 0.068 

Locus 394 : 
2 alleles
10.1% missing data
   2   (0.884) 0.959 0.920 0.896 0.892 0.920 
   4   (0.116) 0.041 0.080 0.104 0.108 0.080 

Locus 395 : 
2 alleles
11.6% missing data
   2   (0.294) 0.594 0.348 0.331 0.242 0.245 
   4   (0.706) 0.406 0.652 0.669 0.758 0.755 

Locus 396 : 
2 alleles
12.3% missing data
   3   (0.801) 0.547 0.898 0.801 0.766 0.886 
   1   (0.199) 0.453 0.102 0.199 0.234 0.114 

Locus 397 : 
2 alleles
6.5% missing data
   2   (0.532) 0.486 0.498 0.491 0.470 0.606 
   3   (0.468) 0.514 0.502 0.509 0.530 0.394 

Locus 398 : 
2 alleles
11.6% missing data
   2   (0.506) 0.879 0.191 0.431 0.592 0.455 
   4   (0.494) 0.121 0.809 0.569 0.408 0.545 

Locus 399 : 
2 alleles
2.9% missing data
   3   (0.909) 0.970 0.942 0.931 0.957 0.916 
   1   (0.091) 0.030 0.058 0.069 0.043 0.084 

Locus 400 : 
2 alleles
5.1% missing data
   1   (0.718) 0.926 0.325 0.752 0.708 0.753 
   3   (0.282) 0.074 0.675 0.248 0.292 0.247 

Locus 401 : 
2 alleles
13.0% missing data
   1   (0.838) 0.962 0.711 0.839 0.901 0.832 
   2   (0.162) 0.038 0.289 0.161 0.099 0.168 

Locus 402 : 
2 alleles
5.1% missing data
   2   (0.802) 0.502 0.696 0.822 0.768 0.896 
   4   (0.198) 0.498 0.304 0.178 0.232 0.104 

Locus 403 : 
2 alleles
3.6% missing data
   4   (0.841) 0.948 0.760 0.890 0.798 0.894 
   2   (0.159) 0.052 0.240 0.110 0.202 0.106 

Locus 404 : 
2 alleles
12.3% missing data
   2   (0.853) 0.655 0.938 0.890 0.870 0.903 
   4   (0.147) 0.345 0.062 0.110 0.130 0.097 

Locus 405 : 
2 alleles
2.2% missing data
   2   (0.750) 0.554 0.871 0.691 0.784 0.803 
   3   (0.250) 0.446 0.129 0.309 0.216 0.197 

Locus 406 : 
2 alleles
11.6% missing data
   2   (0.912) 0.958 0.979 0.935 0.865 0.965 
   4   (0.088) 0.042 0.021 0.065 0.135 0.035 

Locus 407 : 
2 alleles
3.6% missing data
   2   (0.815) 0.965 0.584 0.755 0.914 0.795 
   4   (0.185) 0.035 0.416 0.245 0.086 0.205 

Locus 408 : 
2 alleles
13.0% missing data
   2   (0.871) 0.962 0.954 0.861 0.846 0.924 
   4   (0.129) 0.038 0.046 0.139 0.154 0.076 

Locus 409 : 
2 alleles
2.2% missing data
   2   (0.120) 0.015 0.074 0.137 0.030 0.201 
   4   (0.880) 0.985 0.926 0.863 0.970 0.799 

Locus 410 : 
2 alleles
5.1% missing data
   2   (0.917) 0.975 0.970 0.926 0.918 0.959 
   4   (0.083) 0.025 0.030 0.074 0.082 0.041 

Locus 411 : 
2 alleles
18.1% missing data
   2   (0.867) 0.963 0.905 0.846 0.902 0.891 
   4   (0.133) 0.037 0.095 0.154 0.098 0.109 

Locus 412 : 
2 alleles
14.5% missing data
   1   (0.889) 0.935 0.945 0.894 0.956 0.875 
   2   (0.111) 0.065 0.055 0.106 0.044 0.125 

Locus 413 : 
2 alleles
14.5% missing data
   1   (0.935) 0.994 0.881 0.956 0.990 0.892 
   3   (0.065) 0.006 0.119 0.044 0.010 0.108 

Locus 414 : 
2 alleles
13.0% missing data
   4   (0.902) 0.976 0.936 0.924 0.956 0.892 
   2   (0.098) 0.024 0.064 0.076 0.044 0.108 

Locus 415 : 
2 alleles
3.6% missing data
   1   (0.129) 0.030 0.244 0.088 0.088 0.119 
   3   (0.871) 0.970 0.756 0.912 0.912 0.881 

Locus 416 : 
2 alleles
3.6% missing data
   3   (0.860) 0.956 0.953 0.878 0.908 0.849 
   1   (0.140) 0.044 0.047 0.122 0.092 0.151 

Locus 417 : 
2 alleles
10.1% missing data
   3   (0.908) 0.984 0.970 0.920 0.944 0.925 
   4   (0.092) 0.016 0.030 0.080 0.056 0.075 

Locus 418 : 
2 alleles
5.1% missing data
   2   (0.783) 0.926 0.778 0.748 0.804 0.811 
   4   (0.217) 0.074 0.222 0.252 0.196 0.189 

Locus 419 : 
2 alleles
2.9% missing data
   3   (0.731) 0.918 0.694 0.735 0.764 0.724 
   4   (0.269) 0.082 0.306 0.265 0.236 0.276 

Locus 420 : 
2 alleles
13.8% missing data
   1   (0.259) 0.304 0.478 0.269 0.248 0.198 
   4   (0.741) 0.696 0.522 0.731 0.752 0.802 

Locus 421 : 
2 alleles
11.6% missing data
   2   (0.928) 0.993 0.865 0.866 0.989 0.906 
   4   (0.072) 0.007 0.135 0.134 0.011 0.094 

Locus 422 : 
2 alleles
5.1% missing data
   2   (0.863) 0.495 0.923 0.863 0.958 0.846 
   4   (0.137) 0.505 0.077 0.137 0.042 0.154 

Locus 423 : 
2 alleles
14.5% missing data
   3   (0.638) 0.264 0.521 0.749 0.558 0.719 
   2   (0.362) 0.736 0.479 0.251 0.442 0.281 

Locus 424 : 
2 alleles
13.0% missing data
   2   (0.888) 0.972 0.903 0.895 0.884 0.934 
   4   (0.112) 0.028 0.097 0.105 0.116 0.066 

Locus 425 : 
2 alleles
2.9% missing data
   2   (0.892) 0.952 0.942 0.944 0.782 0.953 
   4   (0.108) 0.048 0.058 0.056 0.218 0.047 

Locus 426 : 
2 alleles
5.8% missing data
   3   (0.821) 0.968 0.489 0.803 0.935 0.765 
   2   (0.179) 0.032 0.511 0.197 0.065 0.235 

Locus 427 : 
2 alleles
18.8% missing data
   4   (0.892) 0.975 0.970 0.926 0.927 0.893 
   2   (0.108) 0.025 0.030 0.074 0.073 0.107 

Locus 428 : 
2 alleles
5.8% missing data
   2   (0.927) 0.974 0.969 0.939 0.920 0.972 
   4   (0.073) 0.026 0.031 0.061 0.080 0.028 

Locus 429 : 
2 alleles
15.2% missing data
   2   (0.741) 0.833 0.884 0.817 0.763 0.700 
   3   (0.259) 0.167 0.116 0.183 0.237 0.300 

Locus 430 : 
2 alleles
4.3% missing data
   4   (0.796) 0.630 0.920 0.799 0.852 0.815 
   2   (0.204) 0.370 0.080 0.201 0.148 0.185 

Locus 431 : 
2 alleles
2.9% missing data
   1   (0.352) 0.456 0.136 0.248 0.437 0.321 
   3   (0.648) 0.544 0.864 0.752 0.563 0.679 

Locus 432 : 
2 alleles
0.7% missing data
   1   (0.487) 0.825 0.499 0.511 0.421 0.475 
   4   (0.513) 0.175 0.501 0.489 0.579 0.525 

Locus 433 : 
2 alleles
13.8% missing data
   2   (0.828) 0.951 0.934 0.672 0.898 0.842 
   4   (0.172) 0.049 0.066 0.328 0.102 0.158 

Locus 434 : 
2 alleles
14.5% missing data
   3   (0.754) 0.562 0.751 0.734 0.811 0.791 
   2   (0.246) 0.438 0.249 0.266 0.189 0.209 

Locus 435 : 
2 alleles
3.6% missing data
   4   (0.809) 0.938 0.818 0.761 0.876 0.805 
   2   (0.191) 0.062 0.182 0.239 0.124 0.195 

Locus 436 : 
2 alleles
8.0% missing data
   4   (0.770) 0.951 0.874 0.801 0.769 0.763 
   2   (0.230) 0.049 0.126 0.199 0.231 0.237 

Locus 437 : 
2 alleles
2.9% missing data
   1   (0.918) 0.966 0.977 0.945 0.920 0.956 
   3   (0.082) 0.034 0.023 0.055 0.080 0.044 

Locus 438 : 
2 alleles
5.1% missing data
   2   (0.929) 0.993 0.953 0.893 0.991 0.871 
   4   (0.071) 0.007 0.047 0.107 0.009 0.129 

Locus 439 : 
2 alleles
2.2% missing data
   3   (0.907) 0.983 0.941 0.927 0.955 0.909 
   4   (0.093) 0.017 0.059 0.073 0.045 0.091 

Locus 440 : 
2 alleles
3.6% missing data
   3   (0.819) 0.931 0.914 0.836 0.886 0.779 
   1   (0.181) 0.069 0.086 0.164 0.114 0.221 

Locus 441 : 
2 alleles
1.4% missing data
   2   (0.897) 0.608 0.959 0.933 0.939 0.936 
   4   (0.103) 0.392 0.041 0.067 0.061 0.064 

Locus 442 : 
2 alleles
6.5% missing data
   3   (0.866) 0.978 0.958 0.877 0.939 0.816 
   1   (0.134) 0.022 0.042 0.123 0.061 0.184 

Locus 443 : 
2 alleles
2.2% missing data
   4   (0.695) 0.854 0.896 0.600 0.717 0.705 
   2   (0.305) 0.146 0.104 0.400 0.283 0.295 

Locus 444 : 
2 alleles
3.6% missing data
   3   (0.872) 0.934 0.865 0.892 0.909 0.894 
   2   (0.128) 0.066 0.135 0.108 0.091 0.106 

Locus 445 : 
2 alleles
13.8% missing data
   3   (0.415) 0.121 0.638 0.429 0.412 0.414 
   1   (0.585) 0.879 0.362 0.571 0.588 0.586 

Locus 446 : 
2 alleles
4.3% missing data
   1   (0.245) 0.060 0.683 0.215 0.193 0.241 
   3   (0.755) 0.940 0.317 0.785 0.807 0.759 

Locus 447 : 
2 alleles
5.1% missing data
   3   (0.712) 0.784 0.874 0.763 0.698 0.710 
   2   (0.288) 0.216 0.126 0.237 0.302 0.290 

Locus 448 : 
2 alleles
12.3% missing data
   1   (0.084) 0.017 0.067 0.118 0.022 0.092 
   3   (0.916) 0.983 0.933 0.882 0.978 0.908 

Locus 449 : 
2 alleles
5.1% missing data
   2   (0.399) 0.532 0.229 0.427 0.520 0.294 
   4   (0.601) 0.468 0.771 0.573 0.480 0.706 

Locus 450 : 
2 alleles
13.0% missing data
   2   (0.848) 0.955 0.950 0.894 0.697 0.920 
   4   (0.152) 0.045 0.050 0.106 0.303 0.080 

Locus 451 : 
2 alleles
2.9% missing data
   2   (0.819) 0.906 0.913 0.785 0.797 0.872 
   4   (0.181) 0.094 0.087 0.215 0.203 0.128 

Locus 452 : 
2 alleles
2.2% missing data
   2   (0.617) 0.716 0.362 0.681 0.621 0.630 
   4   (0.383) 0.284 0.638 0.319 0.379 0.370 

Locus 453 : 
2 alleles
8.0% missing data
   4   (0.330) 0.083 0.401 0.278 0.276 0.397 
   2   (0.670) 0.917 0.599 0.722 0.724 0.603 

Locus 454 : 
2 alleles
2.9% missing data
   4   (0.922) 0.981 0.964 0.955 0.967 0.924 
   2   (0.078) 0.019 0.036 0.045 0.033 0.076 

Locus 455 : 
2 alleles
11.6% missing data
   1   (0.911) 0.955 0.915 0.947 0.959 0.914 
   3   (0.089) 0.045 0.085 0.053 0.041 0.086 

Locus 456 : 
2 alleles
2.9% missing data
   4   (0.877) 0.933 0.874 0.858 0.885 0.925 
   2   (0.123) 0.067 0.126 0.142 0.115 0.075 

Locus 457 : 
2 alleles
11.6% missing data
   3   (0.917) 0.975 0.981 0.955 0.898 0.957 
   2   (0.083) 0.025 0.019 0.045 0.102 0.043 

Locus 458 : 
2 alleles
13.0% missing data
   1   (0.858) 0.730 0.958 0.898 0.924 0.858 
   3   (0.142) 0.270 0.042 0.102 0.076 0.142 

Locus 459 : 
2 alleles
12.3% missing data
   3   (0.932) 0.993 0.971 0.822 0.990 0.917 
   4   (0.068) 0.007 0.029 0.178 0.010 0.083 

Locus 460 : 
2 alleles
6.5% missing data
   1   (0.862) 0.809 0.940 0.887 0.863 0.904 
   3   (0.138) 0.191 0.060 0.113 0.137 0.096 

Locus 461 : 
2 alleles
7.2% missing data
   2   (0.767) 0.813 0.836 0.779 0.778 0.803 
   4   (0.233) 0.187 0.164 0.221 0.222 0.197 

Locus 462 : 
2 alleles
3.6% missing data
   2   (0.670) 0.906 0.607 0.730 0.665 0.649 
   4   (0.330) 0.094 0.393 0.270 0.335 0.351 

Locus 463 : 
2 alleles
8.0% missing data
   1   (0.689) 0.918 0.628 0.740 0.624 0.712 
   3   (0.311) 0.082 0.372 0.260 0.376 0.288 

Locus 464 : 
2 alleles
4.3% missing data
   3   (0.917) 0.981 0.961 0.953 0.927 0.946 
   1   (0.083) 0.019 0.039 0.047 0.073 0.054 

Locus 465 : 
2 alleles
15.9% missing data
   1   (0.916) 0.969 0.921 0.964 0.944 0.928 
   3   (0.084) 0.031 0.079 0.036 0.056 0.072 

Locus 466 : 
2 alleles
13.0% missing data
   3   (0.800) 0.900 0.907 0.788 0.839 0.803 
   1   (0.200) 0.100 0.093 0.212 0.161 0.197 

Locus 467 : 
2 alleles
11.6% missing data
   1   (0.820) 0.953 0.263 0.788 0.904 0.839 
   3   (0.180) 0.047 0.737 0.212 0.096 0.161 

Locus 468 : 
2 alleles
3.6% missing data
   1   (0.183) 0.051 0.151 0.248 0.130 0.171 
   3   (0.817) 0.949 0.849 0.752 0.870 0.829 

Locus 469 : 
2 alleles
5.8% missing data
   2   (0.918) 0.968 0.883 0.959 0.937 0.949 
   4   (0.082) 0.032 0.117 0.041 0.063 0.051 

Locus 470 : 
2 alleles
5.1% missing data
   2   (0.377) 0.645 0.167 0.476 0.325 0.347 
   4   (0.623) 0.355 0.833 0.524 0.675 0.653 

Locus 471 : 
2 alleles
5.8% missing data
   2   (0.524) 0.266 0.678 0.564 0.531 0.525 
   4   (0.476) 0.734 0.322 0.436 0.469 0.475 

Locus 472 : 
2 alleles
3.6% missing data
   3   (0.856) 0.964 0.936 0.835 0.895 0.870 
   4   (0.144) 0.036 0.064 0.165 0.105 0.130 

Locus 473 : 
2 alleles
2.9% missing data
   4   (0.891) 0.966 0.962 0.917 0.906 0.916 
   2   (0.109) 0.034 0.038 0.083 0.094 0.084 

Locus 474 : 
2 alleles
15.2% missing data
   1   (0.483) 0.432 0.670 0.548 0.418 0.489 
   3   (0.517) 0.568 0.330 0.452 0.582 0.511 

Locus 475 : 
2 alleles
11.6% missing data
   3   (0.890) 0.972 0.866 0.941 0.873 0.928 
   1   (0.110) 0.028 0.134 0.059 0.127 0.072 

Locus 476 : 
2 alleles
13.0% missing data
   4   (0.905) 0.991 0.883 0.822 0.985 0.837 
   2   (0.095) 0.009 0.117 0.178 0.015 0.163 

Locus 477 : 
2 alleles
15.2% missing data
   2   (0.184) 0.054 0.070 0.157 0.236 0.144 
   4   (0.816) 0.946 0.930 0.843 0.764 0.856 

Locus 478 : 
2 alleles
6.5% missing data
   4   (0.943) 0.996 0.973 0.960 0.993 0.887 
   2   (0.057) 0.004 0.027 0.040 0.007 0.113 

Locus 479 : 
2 alleles
11.6% missing data
   1   (0.873) 0.969 0.891 0.905 0.892 0.891 
   4   (0.127) 0.031 0.109 0.095 0.108 0.109 

Locus 480 : 
2 alleles
4.3% missing data
   1   (0.308) 0.238 0.196 0.352 0.114 0.471 
   3   (0.692) 0.762 0.804 0.648 0.886 0.529 

Locus 481 : 
2 alleles
2.2% missing data
   3   (0.894) 0.982 0.957 0.919 0.888 0.930 
   4   (0.106) 0.018 0.043 0.081 0.112 0.070 

Locus 482 : 
2 alleles
0.7% missing data
   2   (0.141) 0.058 0.037 0.109 0.178 0.098 
   4   (0.859) 0.942 0.963 0.891 0.822 0.902 

Locus 483 : 
2 alleles
13.0% missing data
   4   (0.755) 0.559 0.813 0.846 0.760 0.777 
   2   (0.245) 0.441 0.187 0.154 0.240 0.223 

Locus 484 : 
2 alleles
12.3% missing data
   3   (0.912) 0.960 0.967 0.952 0.945 0.926 
   1   (0.088) 0.040 0.033 0.048 0.055 0.074 

Locus 485 : 
2 alleles
13.0% missing data
   3   (0.857) 0.954 0.956 0.898 0.865 0.870 
   1   (0.143) 0.046 0.044 0.102 0.135 0.130 

Locus 486 : 
2 alleles
3.6% missing data
   4   (0.921) 0.699 0.968 0.954 0.976 0.940 
   2   (0.079) 0.301 0.032 0.046 0.024 0.060 

Locus 487 : 
2 alleles
2.9% missing data
   2   (0.144) 0.047 0.050 0.115 0.238 0.082 
   3   (0.856) 0.953 0.950 0.885 0.762 0.918 

Locus 488 : 
2 alleles
5.8% missing data
   2   (0.829) 0.959 0.904 0.850 0.875 0.815 
   4   (0.171) 0.041 0.096 0.150 0.125 0.185 

Locus 489 : 
2 alleles
12.3% missing data
   1   (0.494) 0.552 0.325 0.437 0.614 0.444 
   3   (0.506) 0.448 0.675 0.563 0.386 0.556 

Locus 490 : 
2 alleles
3.6% missing data
   2   (0.900) 0.969 0.977 0.918 0.897 0.938 
   4   (0.100) 0.031 0.023 0.082 0.103 0.062 

Locus 491 : 
2 alleles
5.1% missing data
   3   (0.074) 0.010 0.042 0.109 0.017 0.082 
   1   (0.926) 0.990 0.958 0.891 0.983 0.918 

Locus 492 : 
2 alleles
1.4% missing data
   1   (0.912) 0.975 0.965 0.873 0.939 0.951 
   3   (0.088) 0.025 0.035 0.127 0.061 0.049 

Locus 493 : 
2 alleles
10.9% missing data
   2   (0.863) 0.931 0.889 0.863 0.907 0.876 
   4   (0.137) 0.069 0.111 0.137 0.093 0.124 

Locus 494 : 
2 alleles
2.9% missing data
   4   (0.850) 0.953 0.858 0.763 0.805 0.926 
   3   (0.150) 0.047 0.142 0.237 0.195 0.074 

Locus 495 : 
2 alleles
14.5% missing data
   2   (0.818) 0.257 0.919 0.894 0.809 0.879 
   4   (0.182) 0.743 0.081 0.106 0.191 0.121 

Locus 496 : 
2 alleles
2.9% missing data
   4   (0.868) 0.966 0.928 0.871 0.885 0.896 
   2   (0.132) 0.034 0.072 0.129 0.115 0.104 

Locus 497 : 
2 alleles
4.3% missing data
   1   (0.853) 0.964 0.909 0.867 0.911 0.835 
   3   (0.147) 0.036 0.091 0.133 0.089 0.165 

Locus 498 : 
2 alleles
12.3% missing data
   3   (0.887) 0.976 0.950 0.874 0.927 0.904 
   2   (0.113) 0.024 0.050 0.126 0.073 0.096 

Locus 499 : 
2 alleles
4.3% missing data
   4   (0.924) 0.969 0.980 0.956 0.906 0.966 
   2   (0.076) 0.031 0.020 0.044 0.094 0.034 

Locus 500 : 
2 alleles
15.2% missing data
   1   (0.855) 0.960 0.937 0.889 0.832 0.888 
   3   (0.145) 0.040 0.063 0.111 0.168 0.112 

Locus 501 : 
2 alleles
1.4% missing data
   1   (0.714) 0.924 0.867 0.778 0.698 0.682 
   2   (0.286) 0.076 0.133 0.222 0.302 0.318 

Locus 502 : 
2 alleles
10.9% missing data
   2   (0.944) 0.995 0.976 0.951 0.991 0.910 
   4   (0.056) 0.005 0.024 0.049 0.009 0.090 

Locus 503 : 
2 alleles
16.7% missing data
   4   (0.838) 0.948 0.844 0.847 0.813 0.886 
   3   (0.162) 0.052 0.156 0.153 0.187 0.114 

Locus 504 : 
2 alleles
6.5% missing data
   1   (0.795) 0.895 0.869 0.854 0.815 0.783 
   3   (0.205) 0.105 0.131 0.146 0.185 0.217 

Locus 505 : 
2 alleles
11.6% missing data
   1   (0.403) 0.439 0.392 0.444 0.274 0.463 
   3   (0.597) 0.561 0.608 0.556 0.726 0.537 

Locus 506 : 
2 alleles
3.6% missing data
   4   (0.908) 0.981 0.758 0.926 0.954 0.934 
   2   (0.092) 0.019 0.242 0.074 0.046 0.066 

Locus 507 : 
2 alleles
5.8% missing data
   4   (0.608) 0.240 0.572 0.504 0.643 0.688 
   1   (0.392) 0.760 0.428 0.496 0.357 0.312 

Locus 508 : 
2 alleles
18.1% missing data
   3   (0.913) 0.986 0.965 0.947 0.964 0.894 
   4   (0.087) 0.014 0.035 0.053 0.036 0.106 

Locus 509 : 
2 alleles
17.4% missing data
   1   (0.842) 0.969 0.931 0.842 0.869 0.852 
   3   (0.158) 0.031 0.069 0.158 0.131 0.148 

Locus 510 : 
2 alleles
4.3% missing data
   1   (0.733) 0.937 0.698 0.803 0.705 0.734 
   4   (0.267) 0.063 0.302 0.197 0.295 0.266 

Locus 511 : 
2 alleles
15.9% missing data
   1   (0.910) 0.974 0.960 0.918 0.865 0.964 
   3   (0.090) 0.026 0.040 0.082 0.135 0.036 

Locus 512 : 
2 alleles
15.9% missing data
   3   (0.911) 0.773 0.970 0.921 0.961 0.943 
   1   (0.089) 0.227 0.030 0.079 0.039 0.057 

Locus 513 : 
2 alleles
3.6% missing data
   2   (0.772) 0.749 0.897 0.841 0.724 0.821 
   4   (0.228) 0.251 0.103 0.159 0.276 0.179 

Locus 514 : 
2 alleles
10.1% missing data
   1   (0.783) 0.945 0.935 0.739 0.797 0.797 
   3   (0.217) 0.055 0.065 0.261 0.203 0.203 

Locus 515 : 
2 alleles
3.6% missing data
   4   (0.880) 0.965 0.949 0.861 0.878 0.926 
   1   (0.120) 0.035 0.051 0.139 0.122 0.074 

Locus 516 : 
2 alleles
13.8% missing data
   2   (0.868) 0.977 0.695 0.883 0.922 0.875 
   4   (0.132) 0.023 0.305 0.117 0.078 0.125 

Locus 517 : 
2 alleles
3.6% missing data
   1   (0.749) 0.948 0.885 0.681 0.784 0.744 
   4   (0.251) 0.052 0.115 0.319 0.216 0.256 

Locus 518 : 
2 alleles
6.5% missing data
   4   (0.782) 0.932 0.912 0.828 0.772 0.780 
   3   (0.218) 0.068 0.088 0.172 0.228 0.220 

Locus 519 : 
2 alleles
2.9% missing data
   3   (0.742) 0.888 0.925 0.846 0.653 0.750 
   1   (0.258) 0.112 0.075 0.154 0.347 0.250 

Locus 520 : 
2 alleles
5.1% missing data
   3   (0.756) 0.173 0.932 0.902 0.471 0.886 
   4   (0.244) 0.827 0.068 0.098 0.529 0.114 

Locus 521 : 
2 alleles
3.6% missing data
   2   (0.905) 0.972 0.973 0.965 0.801 0.956 
   4   (0.095) 0.028 0.027 0.035 0.199 0.044 

Locus 522 : 
2 alleles
13.8% missing data
   2   (0.895) 0.985 0.853 0.843 0.975 0.861 
   4   (0.105) 0.015 0.147 0.157 0.025 0.139 

Locus 523 : 
2 alleles
7.2% missing data
   4   (0.867) 0.971 0.704 0.824 0.914 0.897 
   3   (0.133) 0.029 0.296 0.176 0.086 0.103 

Locus 524 : 
2 alleles
13.0% missing data
   1   (0.908) 0.976 0.958 0.940 0.894 0.948 
   3   (0.092) 0.024 0.042 0.060 0.106 0.052 

Locus 525 : 
2 alleles
8.0% missing data
   2   (0.929) 0.975 0.954 0.948 0.883 0.979 
   4   (0.071) 0.025 0.046 0.052 0.117 0.021 

Locus 526 : 
2 alleles
5.1% missing data
   2   (0.414) 0.484 0.530 0.420 0.369 0.404 
   3   (0.586) 0.516 0.470 0.580 0.631 0.596 

Locus 527 : 
2 alleles
5.1% missing data
   2   (0.880) 0.607 0.936 0.920 0.942 0.896 
   4   (0.120) 0.393 0.064 0.080 0.058 0.104 

Locus 528 : 
2 alleles
12.3% missing data
   4   (0.885) 0.973 0.959 0.777 0.927 0.919 
   1   (0.115) 0.027 0.041 0.223 0.073 0.081 

Locus 529 : 
2 alleles
12.3% missing data
   2   (0.892) 0.961 0.828 0.932 0.899 0.926 
   4   (0.108) 0.039 0.172 0.068 0.101 0.074 

Locus 530 : 
2 alleles
2.9% missing data
   1   (0.910) 0.982 0.977 0.925 0.954 0.916 
   4   (0.090) 0.018 0.023 0.075 0.046 0.084 

Locus 531 : 
2 alleles
4.3% missing data
   1   (0.739) 0.915 0.640 0.642 0.849 0.704 
   3   (0.261) 0.085 0.360 0.358 0.151 0.296 

Locus 532 : 
2 alleles
12.3% missing data
   1   (0.539) 0.898 0.444 0.410 0.765 0.378 
   4   (0.461) 0.102 0.556 0.590 0.235 0.622 

Locus 533 : 
2 alleles
5.1% missing data
   1   (0.880) 0.966 0.927 0.854 0.933 0.893 
   4   (0.120) 0.034 0.073 0.146 0.067 0.107 

Locus 534 : 
2 alleles
12.3% missing data
   2   (0.856) 0.970 0.438 0.836 0.935 0.869 
   4   (0.144) 0.030 0.562 0.164 0.065 0.131 

Locus 535 : 
2 alleles
17.4% missing data
   3   (0.695) 0.921 0.912 0.588 0.715 0.695 
   1   (0.305) 0.079 0.088 0.412 0.285 0.305 

Locus 536 : 
2 alleles
2.9% missing data
   1   (0.878) 0.956 0.937 0.937 0.889 0.888 
   3   (0.122) 0.044 0.063 0.063 0.111 0.112 

Locus 537 : 
2 alleles
3.6% missing data
   2   (0.441) 0.108 0.511 0.383 0.454 0.488 
   4   (0.559) 0.892 0.489 0.617 0.546 0.512 

Locus 538 : 
2 alleles
15.9% missing data
   3   (0.828) 0.923 0.920 0.835 0.782 0.881 
   1   (0.172) 0.077 0.080 0.165 0.218 0.119 

Locus 539 : 
2 alleles
13.8% missing data
   2   (0.807) 0.901 0.944 0.894 0.764 0.816 
   4   (0.193) 0.099 0.056 0.106 0.236 0.184 

Locus 540 : 
2 alleles
10.1% missing data
   2   (0.796) 0.566 0.586 0.869 0.809 0.852 
   4   (0.204) 0.434 0.414 0.131 0.191 0.148 

Locus 541 : 
2 alleles
11.6% missing data
   3   (0.621) 0.643 0.845 0.590 0.676 0.589 
   4   (0.379) 0.357 0.155 0.410 0.324 0.411 

Locus 542 : 
2 alleles
3.6% missing data
   1   (0.922) 0.978 0.984 0.953 0.845 0.975 
   3   (0.078) 0.022 0.016 0.047 0.155 0.025 

Locus 543 : 
2 alleles
10.1% missing data
   1   (0.922) 0.990 0.741 0.901 0.981 0.929 
   3   (0.078) 0.010 0.259 0.099 0.019 0.071 

Locus 544 : 
2 alleles
5.1% missing data
   1   (0.919) 0.971 0.968 0.960 0.937 0.945 
   3   (0.081) 0.029 0.032 0.040 0.063 0.055 

Locus 545 : 
2 alleles
2.9% missing data
   2   (0.834) 0.971 0.896 0.825 0.902 0.804 
   1   (0.166) 0.029 0.104 0.175 0.098 0.196 

Locus 546 : 
2 alleles
4.3% missing data
   2   (0.892) 0.929 0.947 0.902 0.940 0.906 
   4   (0.108) 0.071 0.053 0.098 0.060 0.094 

Locus 547 : 
2 alleles
5.8% missing data
   4   (0.747) 0.880 0.835 0.726 0.840 0.690 
   2   (0.253) 0.120 0.165 0.274 0.160 0.310 

Locus 548 : 
2 alleles
5.8% missing data
   3   (0.894) 0.959 0.900 0.918 0.886 0.939 
   1   (0.106) 0.041 0.100 0.082 0.114 0.061 

Locus 549 : 
2 alleles
2.9% missing data
   1   (0.107) 0.021 0.224 0.093 0.074 0.080 
   3   (0.893) 0.979 0.776 0.907 0.926 0.920 

Locus 550 : 
2 alleles
2.2% missing data
   1   (0.636) 0.897 0.816 0.613 0.610 0.631 
   4   (0.364) 0.103 0.184 0.387 0.390 0.369 

Locus 551 : 
2 alleles
2.9% missing data
   4   (0.906) 0.970 0.925 0.894 0.947 0.933 
   1   (0.094) 0.030 0.075 0.106 0.053 0.067 

Locus 552 : 
2 alleles
8.0% missing data
   2   (0.883) 0.983 0.878 0.824 0.967 0.847 
   4   (0.117) 0.017 0.122 0.176 0.033 0.153 

Locus 553 : 
2 alleles
10.1% missing data
   2   (0.826) 0.955 0.916 0.868 0.812 0.842 
   1   (0.174) 0.045 0.084 0.132 0.188 0.158 

Locus 554 : 
2 alleles
4.3% missing data
   1   (0.870) 0.952 0.952 0.889 0.787 0.933 
   3   (0.130) 0.048 0.048 0.111 0.213 0.067 

Locus 555 : 
2 alleles
11.6% missing data
   2   (0.868) 0.973 0.434 0.892 0.910 0.905 
   4   (0.132) 0.027 0.566 0.108 0.090 0.095 

Locus 556 : 
2 alleles
5.8% missing data
   4   (0.597) 0.452 0.830 0.710 0.247 0.786 
   2   (0.403) 0.548 0.170 0.290 0.753 0.214 

Locus 557 : 
2 alleles
14.5% missing data
   1   (0.825) 0.950 0.683 0.827 0.876 0.834 
   3   (0.175) 0.050 0.317 0.173 0.124 0.166 

Locus 558 : 
2 alleles
10.9% missing data
   1   (0.901) 0.654 0.956 0.954 0.909 0.951 
   2   (0.099) 0.346 0.044 0.046 0.091 0.049 

Locus 559 : 
2 alleles
2.2% missing data
   1   (0.915) 0.982 0.934 0.936 0.956 0.931 
   4   (0.085) 0.018 0.066 0.064 0.044 0.069 

Locus 560 : 
2 alleles
13.8% missing data
   2   (0.726) 0.568 0.835 0.664 0.707 0.807 
   4   (0.274) 0.432 0.165 0.336 0.293 0.193 

Locus 561 : 
2 alleles
5.8% missing data
   1   (0.500) 0.501 0.500 0.502 0.500 0.500 
   3   (0.500) 0.499 0.500 0.498 0.500 0.500 

Locus 562 : 
2 alleles
2.2% missing data
   2   (0.926) 0.978 0.966 0.902 0.958 0.961 
   4   (0.074) 0.022 0.034 0.098 0.042 0.039 

Locus 563 : 
2 alleles
1.4% missing data
   1   (0.889) 0.978 0.908 0.744 0.956 0.909 
   4   (0.111) 0.022 0.092 0.256 0.044 0.091 

Locus 564 : 
2 alleles
13.0% missing data
   4   (0.938) 0.994 0.971 0.859 0.990 0.923 
   3   (0.062) 0.006 0.029 0.141 0.010 0.077 

Locus 565 : 
2 alleles
1.4% missing data
   3   (0.883) 0.981 0.889 0.885 0.970 0.807 
   1   (0.117) 0.019 0.111 0.115 0.030 0.193 

Locus 566 : 
2 alleles
7.2% missing data
   1   (0.893) 0.949 0.926 0.884 0.917 0.929 
   3   (0.107) 0.051 0.074 0.116 0.083 0.071 

Locus 567 : 
2 alleles
10.9% missing data
   2   (0.712) 0.659 0.250 0.680 0.781 0.761 
   4   (0.288) 0.341 0.750 0.320 0.219 0.239 

Locus 568 : 
2 alleles
10.1% missing data
   3   (0.573) 0.512 0.661 0.579 0.572 0.584 
   4   (0.427) 0.488 0.339 0.421 0.428 0.416 

Locus 569 : 
2 alleles
12.3% missing data
   4   (0.854) 0.961 0.511 0.866 0.880 0.898 
   1   (0.146) 0.039 0.489 0.134 0.120 0.102 

Locus 570 : 
2 alleles
1.4% missing data
   2   (0.866) 0.608 0.871 0.918 0.904 0.907 
   3   (0.134) 0.392 0.129 0.082 0.096 0.093 

Locus 571 : 
2 alleles
16.7% missing data
   3   (0.924) 0.655 0.963 0.954 0.951 0.970 
   2   (0.076) 0.345 0.037 0.046 0.049 0.030 

Locus 572 : 
2 alleles
10.1% missing data
   2   (0.637) 0.504 0.593 0.633 0.598 0.709 
   1   (0.363) 0.496 0.407 0.367 0.402 0.291 

Locus 573 : 
2 alleles
13.8% missing data
   2   (0.716) 0.956 0.338 0.585 0.907 0.586 
   4   (0.284) 0.044 0.662 0.415 0.093 0.414 

Locus 574 : 
2 alleles
3.6% missing data
   3   (0.907) 0.973 0.675 0.934 0.898 0.964 
   1   (0.093) 0.027 0.325 0.066 0.102 0.036 

Locus 575 : 
2 alleles
12.3% missing data
   1   (0.910) 0.960 0.969 0.936 0.890 0.956 
   3   (0.090) 0.040 0.031 0.064 0.110 0.044 

Locus 576 : 
2 alleles
10.9% missing data
   1   (0.802) 0.757 0.706 0.767 0.910 0.793 
   4   (0.198) 0.243 0.294 0.233 0.090 0.207 

Locus 577 : 
2 alleles
4.3% missing data
   1   (0.915) 0.978 0.966 0.948 0.937 0.939 
   2   (0.085) 0.022 0.034 0.052 0.063 0.061 

Locus 578 : 
2 alleles
14.5% missing data
   2   (0.139) 0.047 0.077 0.091 0.122 0.133 
   4   (0.861) 0.953 0.923 0.909 0.878 0.867 

Locus 579 : 
2 alleles
15.2% missing data
   1   (0.923) 0.675 0.961 0.960 0.965 0.958 
   4   (0.077) 0.325 0.039 0.040 0.035 0.042 

Locus 580 : 
2 alleles
9.4% missing data
   2   (0.916) 0.969 0.980 0.954 0.849 0.968 
   4   (0.084) 0.031 0.020 0.046 0.151 0.032 

Locus 581 : 
2 alleles
5.1% missing data
   1   (0.838) 0.589 0.844 0.893 0.873 0.879 
   3   (0.162) 0.411 0.156 0.107 0.127 0.121 

Locus 582 : 
2 alleles
2.9% missing data
   3   (0.925) 0.959 0.974 0.940 0.934 0.965 
   1   (0.075) 0.041 0.026 0.060 0.066 0.035 

Locus 583 : 
2 alleles
4.3% missing data
   3   (0.094) 0.029 0.061 0.181 0.036 0.072 
   4   (0.906) 0.971 0.939 0.819 0.964 0.928 

Locus 584 : 
2 alleles
4.3% missing data
   3   (0.908) 0.279 0.969 0.964 0.901 0.968 
   2   (0.092) 0.721 0.031 0.036 0.099 0.032 

Locus 585 : 
2 alleles
6.5% missing data
   2   (0.438) 0.067 0.546 0.648 0.117 0.692 
   4   (0.562) 0.933 0.454 0.352 0.883 0.308 

Locus 586 : 
2 alleles
12.3% missing data
   1   (0.249) 0.079 0.096 0.204 0.282 0.247 
   3   (0.751) 0.921 0.904 0.796 0.718 0.753 

Locus 587 : 
2 alleles
1.4% missing data
   2   (0.860) 0.590 0.913 0.885 0.836 0.936 
   4   (0.140) 0.410 0.087 0.115 0.164 0.064 

Locus 588 : 
2 alleles
13.0% missing data
   2   (0.923) 0.979 0.983 0.971 0.886 0.964 
   1   (0.077) 0.021 0.017 0.029 0.114 0.036 

Locus 589 : 
2 alleles
16.7% missing data
   1   (0.664) 0.562 0.321 0.673 0.612 0.763 
   3   (0.336) 0.438 0.679 0.327 0.388 0.237 

Locus 590 : 
2 alleles
5.8% missing data
   3   (0.917) 0.984 0.978 0.956 0.924 0.944 
   2   (0.083) 0.016 0.022 0.044 0.076 0.056 

Locus 591 : 
2 alleles
1.4% missing data
   2   (0.924) 0.969 0.982 0.942 0.897 0.971 
   4   (0.076) 0.031 0.018 0.058 0.103 0.029 

Locus 592 : 
2 alleles
10.9% missing data
   4   (0.892) 0.974 0.920 0.886 0.954 0.883 
   2   (0.108) 0.026 0.080 0.114 0.046 0.117 

Locus 593 : 
2 alleles
13.8% missing data
   1   (0.848) 0.927 0.967 0.875 0.804 0.892 
   3   (0.152) 0.073 0.033 0.125 0.196 0.108 

Locus 594 : 
2 alleles
18.8% missing data
   1   (0.094) 0.017 0.063 0.076 0.030 0.128 
   4   (0.906) 0.983 0.937 0.924 0.970 0.872 

Locus 595 : 
2 alleles
10.1% missing data
   4   (0.906) 0.967 0.757 0.963 0.838 0.965 
   2   (0.094) 0.033 0.243 0.037 0.162 0.035 

Locus 596 : 
2 alleles
14.5% missing data
   2   (0.840) 0.609 0.938 0.836 0.875 0.891 
   4   (0.160) 0.391 0.062 0.164 0.125 0.109 

Locus 597 : 
2 alleles
12.3% missing data
   1   (0.266) 0.269 0.102 0.247 0.219 0.289 
   4   (0.734) 0.731 0.898 0.753 0.781 0.711 

Locus 598 : 
2 alleles
14.5% missing data
   1   (0.785) 0.645 0.796 0.751 0.778 0.864 
   3   (0.215) 0.355 0.204 0.249 0.222 0.136 

Locus 599 : 
2 alleles
13.0% missing data
   3   (0.672) 0.650 0.525 0.661 0.715 0.700 
   1   (0.328) 0.350 0.475 0.339 0.285 0.300 

Locus 600 : 
2 alleles
2.9% missing data
   3   (0.840) 0.682 0.897 0.848 0.910 0.856 
   4   (0.160) 0.318 0.103 0.152 0.090 0.144 

Locus 601 : 
2 alleles
14.5% missing data
   3   (0.204) 0.060 0.132 0.268 0.144 0.206 
   1   (0.796) 0.940 0.868 0.732 0.856 0.794 

Locus 602 : 
2 alleles
8.0% missing data
   1   (0.101) 0.159 0.108 0.124 0.016 0.128 
   3   (0.899) 0.841 0.892 0.876 0.984 0.872 

Locus 603 : 
2 alleles
5.1% missing data
   1   (0.862) 0.959 0.946 0.902 0.700 0.937 
   2   (0.138) 0.041 0.054 0.098 0.300 0.063 

Locus 604 : 
2 alleles
5.8% missing data
   3   (0.732) 0.568 0.892 0.753 0.726 0.777 
   1   (0.268) 0.432 0.108 0.247 0.274 0.223 

Locus 605 : 
2 alleles
7.2% missing data
   4   (0.843) 0.960 0.784 0.882 0.878 0.850 
   2   (0.157) 0.040 0.216 0.118 0.122 0.150 

Locus 606 : 
2 alleles
10.9% missing data
   1   (0.745) 0.540 0.701 0.833 0.737 0.788 
   2   (0.255) 0.460 0.299 0.167 0.263 0.212 

Locus 607 : 
2 alleles
5.1% missing data
   3   (0.840) 0.920 0.889 0.885 0.797 0.885 
   1   (0.160) 0.080 0.111 0.115 0.203 0.115 

Locus 608 : 
2 alleles
2.9% missing data
   3   (0.938) 0.995 0.942 0.893 0.992 0.911 
   4   (0.062) 0.005 0.058 0.107 0.008 0.089 

Locus 609 : 
2 alleles
6.5% missing data
   3   (0.934) 0.980 0.988 0.978 0.863 0.979 
   1   (0.066) 0.020 0.012 0.022 0.137 0.021 

Locus 610 : 
2 alleles
0.7% missing data
   1   (0.610) 0.516 0.462 0.607 0.709 0.584 
   3   (0.390) 0.484 0.538 0.393 0.291 0.416 

Locus 611 : 
2 alleles
3.6% missing data
   4   (0.831) 0.941 0.946 0.870 0.834 0.840 
   3   (0.169) 0.059 0.054 0.130 0.166 0.160 

Locus 612 : 
2 alleles
2.9% missing data
   2   (0.946) 0.996 0.987 0.932 0.993 0.915 
   4   (0.054) 0.004 0.013 0.068 0.007 0.085 

Locus 613 : 
2 alleles
8.0% missing data
   3   (0.084) 0.008 0.043 0.111 0.020 0.107 
   4   (0.916) 0.992 0.957 0.889 0.980 0.893 

Locus 614 : 
2 alleles
13.8% missing data
   3   (0.915) 0.963 0.967 0.953 0.849 0.968 
   1   (0.085) 0.037 0.033 0.047 0.151 0.032 

Locus 615 : 
2 alleles
2.9% missing data
   2   (0.812) 0.941 0.907 0.887 0.741 0.842 
   4   (0.188) 0.059 0.093 0.113 0.259 0.158 

Locus 616 : 
2 alleles
11.6% missing data
   3   (0.859) 0.966 0.672 0.796 0.879 0.919 
   4   (0.141) 0.034 0.328 0.204 0.121 0.081 

Locus 617 : 
2 alleles
0.7% missing data
   2   (0.920) 0.980 0.959 0.930 0.940 0.954 
   4   (0.080) 0.020 0.041 0.070 0.060 0.046 

Locus 618 : 
2 alleles
13.8% missing data
   1   (0.065) 0.009 0.153 0.047 0.010 0.100 
   3   (0.935) 0.991 0.847 0.953 0.990 0.900 

Locus 619 : 
2 alleles
0.7% missing data
   2   (0.842) 0.958 0.645 0.851 0.873 0.875 
   4   (0.158) 0.042 0.355 0.149 0.127 0.125 

Locus 620 : 
2 alleles
11.6% missing data
   1   (0.810) 0.951 0.877 0.773 0.818 0.839 
   4   (0.190) 0.049 0.123 0.227 0.182 0.161 

Locus 621 : 
2 alleles
15.2% missing data
   1   (0.897) 0.916 0.941 0.861 0.884 0.955 
   3   (0.103) 0.084 0.059 0.139 0.116 0.045 

Locus 622 : 
2 alleles
4.3% missing data
   3   (0.625) 0.845 0.343 0.654 0.633 0.627 
   1   (0.375) 0.155 0.657 0.346 0.367 0.373 

Locus 623 : 
2 alleles
6.5% missing data
   1   (0.910) 0.971 0.774 0.951 0.912 0.955 
   3   (0.090) 0.029 0.226 0.049 0.088 0.045 

Locus 624 : 
2 alleles
13.0% missing data
   3   (0.780) 0.751 0.895 0.738 0.798 0.818 
   4   (0.220) 0.249 0.105 0.262 0.202 0.182 

Locus 625 : 
2 alleles
11.6% missing data
   1   (0.786) 0.867 0.671 0.864 0.829 0.767 
   3   (0.214) 0.133 0.329 0.136 0.171 0.233 

Locus 626 : 
2 alleles
7.2% missing data
   1   (0.894) 0.958 0.953 0.908 0.907 0.929 
   2   (0.106) 0.042 0.047 0.092 0.093 0.071 

Locus 627 : 
2 alleles
16.7% missing data
   2   (0.291) 0.067 0.295 0.339 0.233 0.314 
   4   (0.709) 0.933 0.705 0.661 0.767 0.686 

Locus 628 : 
2 alleles
3.6% missing data
   1   (0.422) 0.143 0.336 0.449 0.353 0.496 
   3   (0.578) 0.857 0.664 0.551 0.647 0.504 

Locus 629 : 
2 alleles
10.9% missing data
   1   (0.882) 0.932 0.964 0.942 0.872 0.907 
   3   (0.118) 0.068 0.036 0.058 0.128 0.093 

Locus 630 : 
2 alleles
1.4% missing data
   2   (0.074) 0.018 0.042 0.053 0.043 0.049 
   4   (0.926) 0.982 0.958 0.947 0.957 0.951 

Locus 631 : 
2 alleles
15.2% missing data
   2   (0.879) 0.962 0.974 0.925 0.772 0.937 
   4   (0.121) 0.038 0.026 0.075 0.228 0.063 

Locus 632 : 
2 alleles
4.3% missing data
   4   (0.804) 0.959 0.868 0.624 0.909 0.782 
   1   (0.196) 0.041 0.132 0.376 0.091 0.218 

Locus 633 : 
2 alleles
6.5% missing data
   1   (0.905) 0.934 0.951 0.921 0.932 0.936 
   3   (0.095) 0.066 0.049 0.079 0.068 0.064 

Locus 634 : 
2 alleles
1.4% missing data
   4   (0.918) 0.834 0.975 0.940 0.947 0.964 
   2   (0.082) 0.166 0.025 0.060 0.053 0.036 

Locus 635 : 
2 alleles
11.6% missing data
   2   (0.122) 0.026 0.130 0.089 0.071 0.133 
   4   (0.878) 0.974 0.870 0.911 0.929 0.867 

Locus 636 : 
2 alleles
15.9% missing data
   1   (0.895) 0.970 0.969 0.906 0.943 0.895 
   3   (0.105) 0.030 0.031 0.094 0.057 0.105 

Locus 637 : 
2 alleles
10.9% missing data
   3   (0.903) 0.896 0.973 0.959 0.863 0.949 
   1   (0.097) 0.104 0.027 0.041 0.137 0.051 

Locus 638 : 
2 alleles
4.3% missing data
   4   (0.892) 0.986 0.922 0.898 0.978 0.784 
   2   (0.108) 0.014 0.078 0.102 0.022 0.216 

Locus 639 : 
2 alleles
10.9% missing data
   3   (0.741) 0.866 0.648 0.776 0.781 0.731 
   1   (0.259) 0.134 0.352 0.224 0.219 0.269 

Locus 640 : 
2 alleles
9.4% missing data
   2   (0.842) 0.945 0.902 0.900 0.777 0.886 
   1   (0.158) 0.055 0.098 0.100 0.223 0.114 

Locus 641 : 
2 alleles
6.5% missing data
   1   (0.903) 0.968 0.936 0.931 0.963 0.885 
   3   (0.097) 0.032 0.064 0.069 0.037 0.115 

Locus 642 : 
2 alleles
13.0% missing data
   1   (0.896) 0.982 0.941 0.837 0.955 0.910 
   4   (0.104) 0.018 0.059 0.163 0.045 0.090 

Locus 643 : 
2 alleles
1.4% missing data
   2   (0.658) 0.482 0.670 0.746 0.549 0.740 
   4   (0.342) 0.518 0.330 0.254 0.451 0.260 

Locus 644 : 
2 alleles
5.8% missing data
   3   (0.894) 0.975 0.957 0.924 0.890 0.929 
   4   (0.106) 0.025 0.043 0.076 0.110 0.071 

Locus 645 : 
2 alleles
2.2% missing data
   3   (0.897) 0.963 0.886 0.945 0.921 0.913 
   2   (0.103) 0.037 0.114 0.055 0.079 0.087 

Locus 646 : 
2 alleles
16.7% missing data
   3   (0.899) 0.944 0.965 0.963 0.836 0.943 
   2   (0.101) 0.056 0.035 0.037 0.164 0.057 

Locus 647 : 
2 alleles
1.4% missing data
   1   (0.847) 0.803 0.906 0.823 0.901 0.888 
   2   (0.153) 0.197 0.094 0.177 0.099 0.112 

Locus 648 : 
2 alleles
11.6% missing data
   4   (0.922) 0.987 0.957 0.938 0.979 0.899 
   2   (0.078) 0.013 0.043 0.062 0.021 0.101 

Locus 649 : 
2 alleles
8.7% missing data
   2   (0.368) 0.483 0.218 0.300 0.395 0.352 
   4   (0.632) 0.517 0.782 0.700 0.605 0.648 

Locus 650 : 
2 alleles
15.2% missing data
   2   (0.821) 0.565 0.897 0.831 0.814 0.893 
   3   (0.179) 0.435 0.103 0.169 0.186 0.107 

Locus 651 : 
2 alleles
9.4% missing data
   1   (0.123) 0.020 0.078 0.162 0.046 0.152 
   4   (0.877) 0.980 0.922 0.838 0.954 0.848 

Locus 652 : 
2 alleles
10.1% missing data
   2   (0.947) 0.995 0.973 0.945 0.992 0.926 
   4   (0.053) 0.005 0.027 0.055 0.008 0.074 

Locus 653 : 
2 alleles
13.0% missing data
   1   (0.899) 0.958 0.953 0.938 0.899 0.932 
   3   (0.101) 0.042 0.047 0.062 0.101 0.068 

Locus 654 : 
2 alleles
10.1% missing data
   3   (0.856) 0.970 0.902 0.890 0.870 0.870 
   1   (0.144) 0.030 0.098 0.110 0.130 0.130 

Locus 655 : 
2 alleles
1.4% missing data
   3   (0.938) 0.995 0.970 0.859 0.993 0.917 
   2   (0.062) 0.005 0.030 0.141 0.007 0.083 

Locus 656 : 
2 alleles
2.2% missing data
   3   (0.765) 0.398 0.484 0.627 0.905 0.790 
   4   (0.235) 0.602 0.516 0.373 0.095 0.210 

Locus 657 : 
2 alleles
13.8% missing data
   4   (0.638) 0.555 0.830 0.632 0.630 0.665 
   2   (0.362) 0.445 0.170 0.368 0.370 0.335 

Locus 658 : 
2 alleles
18.1% missing data
   4   (0.897) 0.969 0.954 0.862 0.905 0.943 
   2   (0.103) 0.031 0.046 0.138 0.095 0.057 

Locus 659 : 
2 alleles
5.1% missing data
   2   (0.855) 0.562 0.947 0.904 0.903 0.880 
   4   (0.145) 0.438 0.053 0.096 0.097 0.120 

Locus 660 : 
2 alleles
4.3% missing data
   4   (0.903) 0.976 0.925 0.945 0.944 0.904 
   2   (0.097) 0.024 0.075 0.055 0.056 0.096 

Locus 661 : 
2 alleles
13.8% missing data
   1   (0.829) 0.534 0.873 0.890 0.810 0.892 
   3   (0.171) 0.466 0.127 0.110 0.190 0.108 

Locus 662 : 
2 alleles
2.2% missing data
   2   (0.905) 0.803 0.471 0.914 0.958 0.961 
   4   (0.095) 0.197 0.529 0.086 0.042 0.039 

Locus 663 : 
2 alleles
2.9% missing data
   3   (0.900) 0.975 0.968 0.937 0.917 0.918 
   1   (0.100) 0.025 0.032 0.063 0.083 0.082 

Locus 664 : 
2 alleles
15.9% missing data
   2   (0.880) 0.979 0.566 0.912 0.953 0.867 
   4   (0.120) 0.021 0.434 0.088 0.047 0.133 

Locus 665 : 
2 alleles
5.8% missing data
   1   (0.842) 0.926 0.945 0.903 0.792 0.877 
   3   (0.158) 0.074 0.055 0.097 0.208 0.123 

Locus 666 : 
2 alleles
5.1% missing data
   2   (0.892) 0.947 0.947 0.846 0.917 0.934 
   4   (0.108) 0.053 0.053 0.154 0.083 0.066 

Locus 667 : 
2 alleles
2.9% missing data
   3   (0.886) 0.959 0.909 0.951 0.804 0.938 
   1   (0.114) 0.041 0.091 0.049 0.196 0.062 

Locus 668 : 
2 alleles
5.1% missing data
   2   (0.805) 0.938 0.900 0.793 0.791 0.840 
   4   (0.195) 0.062 0.100 0.207 0.209 0.160 

Locus 669 : 
2 alleles
5.8% missing data
   1   (0.700) 0.716 0.598 0.613 0.852 0.648 
   3   (0.300) 0.284 0.402 0.387 0.148 0.352 

Locus 670 : 
2 alleles
3.6% missing data
   1   (0.835) 0.967 0.894 0.762 0.929 0.795 
   3   (0.165) 0.033 0.106 0.238 0.071 0.205 

Locus 671 : 
2 alleles
12.3% missing data
   2   (0.735) 0.530 0.852 0.768 0.772 0.750 
   4   (0.265) 0.470 0.148 0.232 0.228 0.250 

Locus 672 : 
2 alleles
16.7% missing data
   3   (0.882) 0.910 0.950 0.891 0.895 0.918 
   4   (0.118) 0.090 0.050 0.109 0.105 0.082 

Locus 673 : 
2 alleles
3.6% missing data
   1   (0.228) 0.392 0.625 0.247 0.163 0.166 
   4   (0.772) 0.608 0.375 0.753 0.837 0.834 

Locus 674 : 
2 alleles
13.0% missing data
   2   (0.720) 0.679 0.856 0.551 0.839 0.717 
   4   (0.280) 0.321 0.144 0.449 0.161 0.283 

Locus 675 : 
2 alleles
2.9% missing data
   1   (0.916) 0.973 0.962 0.945 0.909 0.956 
   3   (0.084) 0.027 0.038 0.055 0.091 0.044 

Locus 676 : 
2 alleles
11.6% missing data
   1   (0.651) 0.503 0.802 0.626 0.724 0.638 
   3   (0.349) 0.497 0.198 0.374 0.276 0.362 

Locus 677 : 
2 alleles
1.4% missing data
   3   (0.808) 0.566 0.934 0.690 0.909 0.825 
   1   (0.192) 0.434 0.066 0.310 0.091 0.175 

Locus 678 : 
2 alleles
2.2% missing data
   2   (0.922) 0.663 0.967 0.962 0.926 0.975 
   4   (0.078) 0.337 0.033 0.038 0.074 0.025 

Locus 679 : 
2 alleles
9.4% missing data
   1   (0.563) 0.802 0.213 0.535 0.489 0.637 
   3   (0.437) 0.198 0.787 0.465 0.511 0.363 

Locus 680 : 
2 alleles
4.3% missing data
   4   (0.912) 0.967 0.968 0.952 0.872 0.960 
   2   (0.088) 0.033 0.032 0.048 0.128 0.040 

Locus 681 : 
2 alleles
13.0% missing data
   1   (0.468) 0.114 0.216 0.409 0.465 0.564 
   4   (0.532) 0.886 0.784 0.591 0.535 0.436 

Locus 682 : 
2 alleles
16.7% missing data
   1   (0.810) 0.860 0.881 0.788 0.905 0.764 
   3   (0.190) 0.140 0.119 0.212 0.095 0.236 

Locus 683 : 
2 alleles
11.6% missing data
   4   (0.883) 0.622 0.954 0.882 0.936 0.923 
   2   (0.117) 0.378 0.046 0.118 0.064 0.077 

Locus 684 : 
2 alleles
12.3% missing data
   2   (0.868) 0.863 0.787 0.908 0.887 0.906 
   4   (0.132) 0.137 0.213 0.092 0.113 0.094 

Locus 685 : 
2 alleles
17.4% missing data
   1   (0.436) 0.452 0.464 0.456 0.587 0.313 
   4   (0.564) 0.548 0.536 0.544 0.413 0.687 

Locus 686 : 
2 alleles
17.4% missing data
   3   (0.097) 0.028 0.100 0.063 0.085 0.066 
   4   (0.903) 0.972 0.900 0.937 0.915 0.934 

Locus 687 : 
2 alleles
18.1% missing data
   1   (0.061) 0.005 0.024 0.040 0.008 0.132 
   3   (0.939) 0.995 0.976 0.960 0.992 0.868 

Locus 688 : 
2 alleles
3.6% missing data
   1   (0.520) 0.800 0.269 0.552 0.453 0.547 
   4   (0.480) 0.200 0.731 0.448 0.547 0.453 

Locus 689 : 
2 alleles
2.2% missing data
   1   (0.099) 0.018 0.124 0.157 0.044 0.077 
   3   (0.901) 0.982 0.876 0.843 0.956 0.923 

Locus 690 : 
2 alleles
5.1% missing data
   4   (0.850) 0.966 0.924 0.880 0.899 0.830 
   1   (0.150) 0.034 0.076 0.120 0.101 0.170 

Locus 691 : 
2 alleles
10.1% missing data
   3   (0.778) 0.898 0.756 0.815 0.830 0.759 
   1   (0.222) 0.102 0.244 0.185 0.170 0.241 

Locus 692 : 
2 alleles
13.0% missing data
   2   (0.895) 0.941 0.920 0.733 0.935 0.946 
   3   (0.105) 0.059 0.080 0.267 0.065 0.054 

Locus 693 : 
2 alleles
1.4% missing data
   3   (0.202) 0.051 0.389 0.234 0.148 0.184 
   2   (0.798) 0.949 0.611 0.766 0.852 0.816 

Locus 694 : 
2 alleles
4.3% missing data
   4   (0.866) 0.770 0.961 0.843 0.950 0.866 
   2   (0.134) 0.230 0.039 0.157 0.050 0.134 

Locus 695 : 
2 alleles
12.3% missing data
   4   (0.925) 0.983 0.968 0.941 0.979 0.908 
   1   (0.075) 0.017 0.032 0.059 0.021 0.092 

Locus 696 : 
2 alleles
3.6% missing data
   2   (0.922) 0.979 0.972 0.957 0.964 0.926 
   4   (0.078) 0.021 0.028 0.043 0.036 0.074 

Locus 697 : 
2 alleles
10.9% missing data
   3   (0.767) 0.945 0.847 0.639 0.779 0.810 
   4   (0.233) 0.055 0.153 0.361 0.221 0.190 

Locus 698 : 
2 alleles
5.8% missing data
   3   (0.917) 0.991 0.919 0.836 0.982 0.912 
   1   (0.083) 0.009 0.081 0.164 0.018 0.088 

Locus 699 : 
2 alleles
10.9% missing data
   1   (0.101) 0.372 0.041 0.040 0.081 0.058 
   3   (0.899) 0.628 0.959 0.960 0.919 0.942 

Locus 700 : 
2 alleles
7.2% missing data
   2   (0.193) 0.357 0.067 0.124 0.168 0.177 
   3   (0.807) 0.643 0.933 0.876 0.832 0.823 

Locus 701 : 
2 alleles
1.4% missing data
   4   (0.118) 0.031 0.084 0.073 0.063 0.144 
   2   (0.882) 0.969 0.916 0.927 0.937 0.856 

Locus 702 : 
2 alleles
6.5% missing data
   1   (0.501) 0.474 0.557 0.513 0.417 0.554 
   3   (0.499) 0.526 0.443 0.487 0.583 0.446 

Locus 703 : 
2 alleles
1.4% missing data
   3   (0.885) 0.720 0.963 0.931 0.961 0.868 
   2   (0.115) 0.280 0.037 0.069 0.039 0.132 

Locus 704 : 
2 alleles
4.3% missing data
   3   (0.957) 0.975 0.994 0.991 0.827 0.994 
   2   (0.043) 0.025 0.006 0.009 0.173 0.006 

Locus 705 : 
2 alleles
6.5% missing data
   3   (0.726) 0.511 0.770 0.721 0.699 0.805 
   4   (0.274) 0.489 0.230 0.279 0.301 0.195 

Locus 706 : 
2 alleles
1.4% missing data
   3   (0.917) 0.966 0.975 0.937 0.932 0.951 
   4   (0.083) 0.034 0.025 0.063 0.068 0.049 

Locus 707 : 
2 alleles
9.4% missing data
   2   (0.677) 0.504 0.660 0.726 0.686 0.707 
   4   (0.323) 0.496 0.340 0.274 0.314 0.293 

Locus 708 : 
2 alleles
13.0% missing data
   1   (0.210) 0.354 0.355 0.177 0.216 0.138 
   3   (0.790) 0.646 0.645 0.823 0.784 0.862 

Locus 709 : 
2 alleles
15.9% missing data
   4   (0.908) 0.822 0.980 0.956 0.880 0.954 
   3   (0.092) 0.178 0.020 0.044 0.120 0.046 

Locus 710 : 
2 alleles
8.0% missing data
   2   (0.795) 0.946 0.753 0.812 0.753 0.841 
   4   (0.205) 0.054 0.247 0.188 0.247 0.159 

Locus 711 : 
2 alleles
12.3% missing data
   4   (0.899) 0.980 0.942 0.833 0.965 0.900 
   2   (0.101) 0.020 0.058 0.167 0.035 0.100 

Locus 712 : 
2 alleles
14.5% missing data
   1   (0.373) 0.117 0.468 0.498 0.325 0.367 
   3   (0.627) 0.883 0.532 0.502 0.675 0.633 

Locus 713 : 
2 alleles
5.8% missing data
   2   (0.768) 0.949 0.802 0.768 0.888 0.657 
   4   (0.232) 0.051 0.198 0.232 0.112 0.343 

Locus 714 : 
2 alleles
13.0% missing data
   3   (0.439) 0.869 0.285 0.520 0.442 0.357 
   1   (0.561) 0.131 0.715 0.480 0.558 0.643 

Locus 715 : 
2 alleles
3.6% missing data
   2   (0.831) 0.966 0.662 0.793 0.947 0.755 
   4   (0.169) 0.034 0.338 0.207 0.053 0.245 

Locus 716 : 
2 alleles
2.9% missing data
   2   (0.878) 0.962 0.651 0.922 0.893 0.918 
   4   (0.122) 0.038 0.349 0.078 0.107 0.082 

Locus 717 : 
2 alleles
3.6% missing data
   2   (0.895) 0.960 0.917 0.932 0.879 0.936 
   4   (0.105) 0.040 0.083 0.068 0.121 0.064 

Locus 718 : 
2 alleles
10.1% missing data
   3   (0.707) 0.630 0.805 0.811 0.713 0.698 
   4   (0.293) 0.370 0.195 0.189 0.287 0.302 

Locus 719 : 
2 alleles
4.3% missing data
   2   (0.145) 0.033 0.155 0.118 0.079 0.172 
   4   (0.855) 0.967 0.845 0.882 0.921 0.828 

Locus 720 : 
2 alleles
3.6% missing data
   3   (0.899) 0.981 0.900 0.949 0.944 0.890 
   4   (0.101) 0.019 0.100 0.051 0.056 0.110 

Locus 721 : 
2 alleles
13.0% missing data
   4   (0.875) 0.786 0.970 0.930 0.804 0.935 
   2   (0.125) 0.214 0.030 0.070 0.196 0.065 

Locus 722 : 
2 alleles
14.5% missing data
   3   (0.918) 0.981 0.853 0.928 0.956 0.942 
   4   (0.082) 0.019 0.147 0.072 0.044 0.058 

Locus 723 : 
2 alleles
2.9% missing data
   3   (0.921) 0.686 0.902 0.963 0.946 0.969 
   1   (0.079) 0.314 0.098 0.037 0.054 0.031 

Locus 724 : 
2 alleles
10.1% missing data
   1   (0.301) 0.048 0.373 0.397 0.121 0.448 
   3   (0.699) 0.952 0.627 0.603 0.879 0.552 

Locus 725 : 
2 alleles
13.8% missing data
   1   (0.804) 0.935 0.807 0.613 0.790 0.886 
   3   (0.196) 0.065 0.193 0.387 0.210 0.114 

Locus 726 : 
2 alleles
12.3% missing data
   3   (0.917) 0.974 0.851 0.935 0.969 0.922 
   1   (0.083) 0.026 0.149 0.065 0.031 0.078 

Locus 727 : 
2 alleles
11.6% missing data
   3   (0.704) 0.469 0.695 0.748 0.450 0.865 
   1   (0.296) 0.531 0.305 0.252 0.550 0.135 

Locus 728 : 
2 alleles
13.8% missing data
   4   (0.751) 0.773 0.848 0.747 0.670 0.825 
   3   (0.249) 0.227 0.152 0.253 0.330 0.175 

Locus 729 : 
2 alleles
17.4% missing data
   3   (0.909) 0.968 0.971 0.915 0.893 0.958 
   4   (0.091) 0.032 0.029 0.085 0.107 0.042 

Locus 730 : 
2 alleles
10.1% missing data
   3   (0.876) 0.973 0.927 0.890 0.917 0.880 
   1   (0.124) 0.027 0.073 0.110 0.083 0.120 

Locus 731 : 
2 alleles
5.1% missing data
   2   (0.688) 0.562 0.857 0.648 0.650 0.759 
   4   (0.312) 0.438 0.143 0.352 0.350 0.241 

Locus 732 : 
2 alleles
10.1% missing data
   4   (0.898) 0.974 0.957 0.787 0.945 0.934 
   1   (0.102) 0.026 0.043 0.213 0.055 0.066 

Locus 733 : 
2 alleles
2.2% missing data
   3   (0.711) 0.602 0.888 0.744 0.780 0.681 
   1   (0.289) 0.398 0.112 0.256 0.220 0.319 

Locus 734 : 
2 alleles
2.2% missing data
   3   (0.642) 0.893 0.877 0.721 0.518 0.651 
   1   (0.358) 0.107 0.123 0.279 0.482 0.349 

Locus 735 : 
2 alleles
11.6% missing data
   3   (0.915) 0.669 0.941 0.931 0.965 0.951 
   1   (0.085) 0.331 0.059 0.069 0.035 0.049 

Locus 736 : 
2 alleles
5.1% missing data
   2   (0.108) 0.115 0.036 0.098 0.035 0.103 
   4   (0.892) 0.885 0.964 0.902 0.965 0.897 

Locus 737 : 
2 alleles
13.8% missing data
   1   (0.477) 0.403 0.262 0.490 0.409 0.547 
   4   (0.523) 0.597 0.738 0.510 0.591 0.453 

Locus 738 : 
2 alleles
5.8% missing data
   4   (0.535) 0.873 0.273 0.433 0.572 0.535 
   2   (0.465) 0.127 0.727 0.567 0.428 0.465 

Locus 739 : 
2 alleles
10.9% missing data
   3   (0.914) 0.980 0.961 0.848 0.958 0.942 
   1   (0.086) 0.020 0.039 0.152 0.042 0.058 

Locus 740 : 
2 alleles
2.2% missing data
   2   (0.913) 0.986 0.963 0.925 0.973 0.888 
   4   (0.087) 0.014 0.037 0.075 0.027 0.112 

Locus 741 : 
2 alleles
5.8% missing data
   2   (0.859) 0.963 0.952 0.877 0.851 0.889 
   4   (0.141) 0.037 0.048 0.123 0.149 0.111 

Locus 742 : 
2 alleles
6.5% missing data
   4   (0.933) 0.978 0.986 0.964 0.874 0.980 
   2   (0.067) 0.022 0.014 0.036 0.126 0.020 

Locus 743 : 
2 alleles
2.9% missing data
   2   (0.160) 0.061 0.345 0.104 0.131 0.143 
   4   (0.840) 0.939 0.655 0.896 0.869 0.857 

Locus 744 : 
2 alleles
3.6% missing data
   1   (0.736) 0.920 0.846 0.802 0.567 0.803 
   3   (0.264) 0.080 0.154 0.198 0.433 0.197 

Locus 745 : 
2 alleles
4.3% missing data
   3   (0.829) 0.944 0.385 0.878 0.917 0.801 
   1   (0.171) 0.056 0.615 0.122 0.083 0.199 

Locus 746 : 
2 alleles
2.9% missing data
   3   (0.857) 0.961 0.638 0.871 0.927 0.857 
   1   (0.143) 0.039 0.362 0.129 0.073 0.143 

Locus 747 : 
2 alleles
2.9% missing data
   2   (0.079) 0.010 0.048 0.133 0.017 0.088 
   4   (0.921) 0.990 0.952 0.867 0.983 0.912 

Locus 748 : 
2 alleles
1.4% missing data
   2   (0.917) 0.977 0.946 0.952 0.939 0.942 
   4   (0.083) 0.023 0.054 0.048 0.061 0.058 

Locus 749 : 
2 alleles
8.0% missing data
   3   (0.280) 0.069 0.164 0.348 0.214 0.314 
   1   (0.720) 0.931 0.836 0.652 0.786 0.686 

Locus 750 : 
2 alleles
11.6% missing data
   3   (0.916) 0.980 0.966 0.924 0.956 0.932 
   1   (0.084) 0.020 0.034 0.076 0.044 0.068 

Locus 751 : 
2 alleles
13.8% missing data
   1   (0.229) 0.089 0.361 0.156 0.272 0.195 
   4   (0.771) 0.911 0.639 0.844 0.728 0.805 

Locus 752 : 
2 alleles
7.2% missing data
   3   (0.721) 0.939 0.790 0.710 0.807 0.649 
   4   (0.279) 0.061 0.210 0.290 0.193 0.351 

Locus 753 : 
2 alleles
3.6% missing data
   2   (0.795) 0.563 0.889 0.799 0.828 0.841 
   4   (0.205) 0.437 0.111 0.201 0.172 0.159 

Locus 754 : 
2 alleles
10.9% missing data
   1   (0.860) 0.965 0.748 0.836 0.919 0.872 
   3   (0.140) 0.035 0.252 0.164 0.081 0.128 

Locus 755 : 
2 alleles
2.2% missing data
   2   (0.797) 0.582 0.912 0.771 0.850 0.836 
   4   (0.203) 0.418 0.088 0.229 0.150 0.164 

Locus 756 : 
2 alleles
2.9% missing data
   4   (0.945) 0.977 0.991 0.985 0.874 0.987 
   2   (0.055) 0.023 0.009 0.015 0.126 0.013 

Locus 757 : 
2 alleles
5.8% missing data
   1   (0.566) 0.528 0.316 0.707 0.513 0.584 
   3   (0.434) 0.472 0.684 0.293 0.487 0.416 

Locus 758 : 
2 alleles
5.8% missing data
   4   (0.812) 0.908 0.766 0.824 0.866 0.816 
   1   (0.188) 0.092 0.234 0.176 0.134 0.184 

Locus 759 : 
2 alleles
14.5% missing data
   4   (0.559) 0.692 0.615 0.560 0.617 0.503 
   2   (0.441) 0.308 0.385 0.440 0.383 0.497 

Locus 760 : 
2 alleles
5.1% missing data
   2   (0.811) 0.944 0.486 0.832 0.826 0.851 
   3   (0.189) 0.056 0.514 0.168 0.174 0.149 

Locus 761 : 
2 alleles
10.1% missing data
   2   (0.895) 0.958 0.973 0.940 0.895 0.923 
   4   (0.105) 0.042 0.027 0.060 0.105 0.077 

Locus 762 : 
2 alleles
7.2% missing data
   1   (0.850) 0.961 0.911 0.863 0.915 0.821 
   2   (0.150) 0.039 0.089 0.137 0.085 0.179 

Locus 763 : 
2 alleles
3.6% missing data
   4   (0.910) 0.666 0.977 0.939 0.978 0.907 
   2   (0.090) 0.334 0.023 0.061 0.022 0.093 

Locus 764 : 
2 alleles
5.1% missing data
   2   (0.846) 0.951 0.740 0.858 0.849 0.892 
   4   (0.154) 0.049 0.260 0.142 0.151 0.108 

Locus 765 : 
2 alleles
17.4% missing data
   4   (0.519) 0.346 0.250 0.523 0.445 0.620 
   2   (0.481) 0.654 0.750 0.477 0.555 0.380 

Locus 766 : 
2 alleles
9.4% missing data
   2   (0.904) 0.986 0.946 0.937 0.954 0.893 
   4   (0.096) 0.014 0.054 0.063 0.046 0.107 

Locus 767 : 
2 alleles
5.1% missing data
   4   (0.352) 0.100 0.670 0.314 0.342 0.356 
   2   (0.648) 0.900 0.330 0.686 0.658 0.644 

Locus 768 : 
2 alleles
2.9% missing data
   2   (0.905) 0.967 0.953 0.937 0.927 0.928 
   1   (0.095) 0.033 0.047 0.063 0.073 0.072 

Locus 769 : 
2 alleles
3.6% missing data
   3   (0.747) 0.874 0.703 0.772 0.770 0.754 
   1   (0.253) 0.126 0.297 0.228 0.230 0.246 

Locus 770 : 
2 alleles
6.5% missing data
   1   (0.808) 0.936 0.894 0.744 0.892 0.784 
   3   (0.192) 0.064 0.106 0.256 0.108 0.216 

Locus 771 : 
2 alleles
7.2% missing data
   3   (0.923) 0.978 0.959 0.956 0.894 0.968 
   1   (0.077) 0.022 0.041 0.044 0.106 0.032 

Locus 772 : 
2 alleles
13.0% missing data
   2   (0.848) 0.960 0.837 0.866 0.887 0.854 
   4   (0.152) 0.040 0.163 0.134 0.113 0.146 

Locus 773 : 
2 alleles
15.9% missing data
   2   (0.429) 0.432 0.731 0.483 0.285 0.473 
   4   (0.571) 0.568 0.269 0.517 0.715 0.527 

Locus 774 : 
2 alleles
10.9% missing data
   3   (0.915) 0.987 0.956 0.866 0.977 0.913 
   1   (0.085) 0.013 0.044 0.134 0.023 0.087 

Locus 775 : 
2 alleles
15.9% missing data
   3   (0.919) 0.980 0.844 0.942 0.966 0.930 
   1   (0.081) 0.020 0.156 0.058 0.034 0.070 

Locus 776 : 
2 alleles
13.0% missing data
   4   (0.586) 0.915 0.794 0.520 0.702 0.466 
   2   (0.414) 0.085 0.206 0.480 0.298 0.534 

Locus 777 : 
2 alleles
6.5% missing data
   1   (0.416) 0.419 0.734 0.432 0.421 0.359 
   4   (0.584) 0.581 0.266 0.568 0.579 0.641 

Locus 778 : 
2 alleles
5.8% missing data
   1   (0.918) 0.970 0.908 0.939 0.903 0.966 
   4   (0.082) 0.030 0.092 0.061 0.097 0.034 

Locus 779 : 
2 alleles
13.0% missing data
   2   (0.282) 0.108 0.192 0.331 0.312 0.242 
   4   (0.718) 0.892 0.808 0.669 0.688 0.758 

Locus 780 : 
2 alleles
6.5% missing data
   1   (0.673) 0.807 0.820 0.634 0.636 0.710 
   3   (0.327) 0.193 0.180 0.366 0.364 0.290 

Locus 781 : 
2 alleles
5.8% missing data
   3   (0.687) 0.904 0.645 0.719 0.728 0.648 
   1   (0.313) 0.096 0.355 0.281 0.272 0.352 

Locus 782 : 
2 alleles
12.3% missing data
   3   (0.872) 0.952 0.940 0.910 0.697 0.950 
   1   (0.128) 0.048 0.060 0.090 0.303 0.050 

Locus 783 : 
2 alleles
14.5% missing data
   3   (0.859) 0.967 0.385 0.843 0.902 0.908 
   1   (0.141) 0.033 0.615 0.157 0.098 0.092 

Locus 784 : 
2 alleles
12.3% missing data
   4   (0.775) 0.424 0.736 0.764 0.869 0.790 
   3   (0.225) 0.576 0.264 0.236 0.131 0.210 

Locus 785 : 
2 alleles
1.4% missing data
   2   (0.684) 0.737 0.305 0.769 0.700 0.708 
   4   (0.316) 0.263 0.695 0.231 0.300 0.292 

Locus 786 : 
2 alleles
13.8% missing data
   3   (0.881) 0.971 0.839 0.910 0.918 0.894 
   1   (0.119) 0.029 0.161 0.090 0.082 0.106 

Locus 787 : 
2 alleles
5.8% missing data
   3   (0.911) 0.988 0.945 0.856 0.981 0.882 
   4   (0.089) 0.012 0.055 0.144 0.019 0.118 

Locus 788 : 
2 alleles
13.0% missing data
   1   (0.917) 0.982 0.949 0.901 0.954 0.946 
   2   (0.083) 0.018 0.051 0.099 0.046 0.054 

Locus 789 : 
2 alleles
1.4% missing data
   3   (0.865) 0.963 0.901 0.813 0.900 0.897 
   1   (0.135) 0.037 0.099 0.187 0.100 0.103 

Locus 790 : 
2 alleles
10.9% missing data
   3   (0.886) 0.978 0.937 0.907 0.953 0.853 
   1   (0.114) 0.022 0.063 0.093 0.047 0.147 

Locus 791 : 
2 alleles
4.3% missing data
   1   (0.687) 0.823 0.874 0.723 0.546 0.755 
   3   (0.313) 0.177 0.126 0.277 0.454 0.245 

Locus 792 : 
2 alleles
12.3% missing data
   1   (0.900) 0.979 0.977 0.934 0.931 0.906 
   3   (0.100) 0.021 0.023 0.066 0.069 0.094 

Locus 793 : 
2 alleles
0.0% missing data
   1   (0.074) 0.009 0.057 0.051 0.016 0.112 
   3   (0.926) 0.991 0.943 0.949 0.984 0.888 

Locus 794 : 
2 alleles
13.8% missing data
   2   (0.544) 0.507 0.234 0.600 0.552 0.560 
   4   (0.456) 0.493 0.766 0.400 0.448 0.440 

Locus 795 : 
2 alleles
0.7% missing data
   2   (0.847) 0.971 0.936 0.754 0.915 0.850 
   3   (0.153) 0.029 0.064 0.246 0.085 0.150 

Locus 796 : 
2 alleles
13.0% missing data
   1   (0.741) 0.566 0.889 0.824 0.645 0.805 
   2   (0.259) 0.434 0.111 0.176 0.355 0.195 

Locus 797 : 
2 alleles
5.1% missing data
   3   (0.893) 0.972 0.968 0.917 0.880 0.933 
   4   (0.107) 0.028 0.032 0.083 0.120 0.067 

Locus 798 : 
2 alleles
5.1% missing data
   3   (0.896) 0.978 0.882 0.800 0.934 0.939 
   1   (0.104) 0.022 0.118 0.200 0.066 0.061 

Locus 799 : 
2 alleles
11.6% missing data
   2   (0.858) 0.966 0.785 0.875 0.913 0.858 
   4   (0.142) 0.034 0.215 0.125 0.087 0.142 

Locus 800 : 
2 alleles
5.1% missing data
   3   (0.908) 0.974 0.946 0.937 0.926 0.934 
   1   (0.092) 0.026 0.054 0.063 0.074 0.066 

Locus 801 : 
2 alleles
0.0% missing data
   1   (0.909) 0.973 0.974 0.905 0.949 0.929 
   2   (0.091) 0.027 0.026 0.095 0.051 0.071 

Locus 802 : 
2 alleles
8.0% missing data
   1   (0.891) 0.653 0.969 0.907 0.941 0.927 
   3   (0.109) 0.347 0.031 0.093 0.059 0.073 

Locus 803 : 
2 alleles
11.6% missing data
   1   (0.891) 0.969 0.918 0.902 0.945 0.890 
   3   (0.109) 0.031 0.082 0.098 0.055 0.110 

Locus 804 : 
2 alleles
2.9% missing data
   3   (0.940) 0.967 0.989 0.980 0.838 0.987 
   4   (0.060) 0.033 0.011 0.020 0.162 0.013 

Locus 805 : 
2 alleles
12.3% missing data
   1   (0.805) 0.418 0.949 0.873 0.849 0.819 
   3   (0.195) 0.582 0.051 0.127 0.151 0.181 

Locus 806 : 
2 alleles
4.3% missing data
   1   (0.087) 0.021 0.036 0.117 0.084 0.038 
   2   (0.913) 0.979 0.964 0.883 0.916 0.962 

Locus 807 : 
2 alleles
3.6% missing data
   1   (0.698) 0.917 0.847 0.685 0.778 0.625 
   3   (0.302) 0.083 0.153 0.315 0.222 0.375 

Locus 808 : 
2 alleles
14.5% missing data
   4   (0.915) 0.279 0.956 0.920 0.969 0.955 
   2   (0.085) 0.721 0.044 0.080 0.031 0.045 

Locus 809 : 
2 alleles
4.3% missing data
   2   (0.863) 0.964 0.791 0.806 0.934 0.869 
   3   (0.137) 0.036 0.209 0.194 0.066 0.131 

Locus 810 : 
2 alleles
5.8% missing data
   3   (0.940) 0.970 0.990 0.982 0.824 0.986 
   2   (0.060) 0.030 0.010 0.018 0.176 0.014 

Locus 811 : 
2 alleles
14.5% missing data
   3   (0.591) 0.505 0.764 0.616 0.526 0.635 
   1   (0.409) 0.495 0.236 0.384 0.474 0.365 

Locus 812 : 
2 alleles
5.1% missing data
   3   (0.938) 0.504 0.982 0.956 0.973 0.978 
   1   (0.062) 0.496 0.018 0.044 0.027 0.022 

Locus 813 : 
2 alleles
10.9% missing data
   2   (0.896) 0.983 0.951 0.897 0.975 0.824 
   3   (0.104) 0.017 0.049 0.103 0.025 0.176 

Locus 814 : 
2 alleles
3.6% missing data
   1   (0.210) 0.491 0.609 0.150 0.215 0.126 
   4   (0.790) 0.509 0.391 0.850 0.785 0.874 

Locus 815 : 
2 alleles
2.9% missing data
   1   (0.822) 0.956 0.901 0.797 0.930 0.739 
   2   (0.178) 0.044 0.099 0.203 0.070 0.261 

Locus 816 : 
2 alleles
7.2% missing data
   2   (0.895) 0.978 0.968 0.885 0.943 0.902 
   1   (0.105) 0.022 0.032 0.115 0.057 0.098 

Locus 817 : 
2 alleles
13.0% missing data
   4   (0.674) 0.914 0.848 0.689 0.575 0.708 
   1   (0.326) 0.086 0.152 0.311 0.425 0.292 

Locus 818 : 
2 alleles
14.5% missing data
   1   (0.182) 0.035 0.084 0.162 0.118 0.230 
   2   (0.818) 0.965 0.916 0.838 0.882 0.770 

Locus 819 : 
2 alleles
12.3% missing data
   1   (0.888) 0.968 0.966 0.873 0.885 0.930 
   3   (0.112) 0.032 0.034 0.127 0.115 0.070 

Locus 820 : 
2 alleles
3.6% missing data
   3   (0.518) 0.150 0.626 0.418 0.438 0.652 
   1   (0.482) 0.850 0.374 0.582 0.562 0.348 

Locus 821 : 
2 alleles
3.6% missing data
   3   (0.824) 0.924 0.919 0.794 0.782 0.886 
   1   (0.176) 0.076 0.081 0.206 0.218 0.114 

Locus 822 : 
2 alleles
13.0% missing data
   2   (0.105) 0.054 0.040 0.075 0.164 0.050 
   4   (0.895) 0.946 0.960 0.925 0.836 0.950 

Locus 823 : 
2 alleles
12.3% missing data
   2   (0.907) 0.926 0.975 0.932 0.931 0.933 
   4   (0.093) 0.074 0.025 0.068 0.069 0.067 

Locus 824 : 
2 alleles
11.6% missing data
   2   (0.913) 0.992 0.917 0.909 0.987 0.817 
   3   (0.087) 0.008 0.083 0.091 0.013 0.183 

Locus 825 : 
2 alleles
1.4% missing data
   1   (0.872) 0.954 0.948 0.859 0.911 0.891 
   3   (0.128) 0.046 0.052 0.141 0.089 0.109 

Locus 826 : 
2 alleles
2.9% missing data
   2   (0.912) 0.967 0.963 0.945 0.928 0.941 
   1   (0.088) 0.033 0.037 0.055 0.072 0.059 

Locus 827 : 
2 alleles
5.1% missing data
   1   (0.895) 0.981 0.930 0.936 0.906 0.916 
   4   (0.105) 0.019 0.070 0.064 0.094 0.084 

Locus 828 : 
2 alleles
7.2% missing data
   4   (0.680) 0.542 0.830 0.665 0.697 0.710 
   3   (0.320) 0.458 0.170 0.335 0.303 0.290 

Locus 829 : 
2 alleles
10.9% missing data
   3   (0.806) 0.955 0.781 0.721 0.901 0.778 
   1   (0.194) 0.045 0.219 0.279 0.099 0.222 

Locus 830 : 
2 alleles
2.9% missing data
   2   (0.765) 0.947 0.893 0.723 0.800 0.758 
   3   (0.235) 0.053 0.107 0.277 0.200 0.242 

Locus 831 : 
2 alleles
1.4% missing data
   2   (0.909) 0.988 0.793 0.935 0.963 0.917 
   4   (0.091) 0.012 0.207 0.065 0.037 0.083 

Locus 832 : 
2 alleles
10.9% missing data
   2   (0.685) 0.536 0.864 0.710 0.679 0.716 
   4   (0.315) 0.464 0.136 0.290 0.321 0.284 

Locus 833 : 
2 alleles
15.2% missing data
   4   (0.886) 0.964 0.890 0.861 0.940 0.899 
   2   (0.114) 0.036 0.110 0.139 0.060 0.101 

Locus 834 : 
2 alleles
14.5% missing data
   2   (0.754) 0.936 0.634 0.760 0.837 0.706 
   4   (0.246) 0.064 0.366 0.240 0.163 0.294 

Locus 835 : 
2 alleles
10.9% missing data
   4   (0.912) 0.975 0.977 0.950 0.933 0.932 
   2   (0.088) 0.025 0.023 0.050 0.067 0.068 

Locus 836 : 
2 alleles
5.1% missing data
   2   (0.466) 0.488 0.554 0.388 0.404 0.525 
   4   (0.534) 0.512 0.446 0.612 0.596 0.475 

Locus 837 : 
2 alleles
7.2% missing data
   2   (0.886) 0.948 0.924 0.921 0.913 0.906 
   4   (0.114) 0.052 0.076 0.079 0.087 0.094 

Locus 838 : 
2 alleles
5.1% missing data
   1   (0.900) 0.953 0.967 0.946 0.746 0.965 
   2   (0.100) 0.047 0.033 0.054 0.254 0.035 

Locus 839 : 
2 alleles
5.1% missing data
   1   (0.882) 0.958 0.881 0.922 0.826 0.938 
   4   (0.118) 0.042 0.119 0.078 0.174 0.062 

Locus 840 : 
2 alleles
2.9% missing data
   3   (0.891) 0.991 0.888 0.761 0.986 0.781 
   1   (0.109) 0.009 0.112 0.239 0.014 0.219 

Locus 841 : 
2 alleles
10.9% missing data
   2   (0.925) 0.971 0.986 0.955 0.902 0.969 
   4   (0.075) 0.029 0.014 0.045 0.098 0.031 

Locus 842 : 
2 alleles
5.1% missing data
   2   (0.914) 0.973 0.972 0.966 0.926 0.934 
   4   (0.086) 0.027 0.028 0.034 0.074 0.066 

Locus 843 : 
2 alleles
12.3% missing data
   2   (0.799) 0.955 0.883 0.750 0.876 0.770 
   4   (0.201) 0.045 0.117 0.250 0.124 0.230 

Locus 844 : 
2 alleles
2.9% missing data
   3   (0.916) 0.707 0.968 0.953 0.943 0.962 
   1   (0.084) 0.293 0.032 0.047 0.057 0.038 

Locus 845 : 
2 alleles
13.8% missing data
   1   (0.810) 0.951 0.927 0.801 0.902 0.738 
   3   (0.190) 0.049 0.073 0.199 0.098 0.262 

Locus 846 : 
2 alleles
12.3% missing data
   1   (0.863) 0.624 0.838 0.842 0.932 0.899 
   4   (0.137) 0.376 0.162 0.158 0.068 0.101 

Locus 847 : 
2 alleles
4.3% missing data
   1   (0.747) 0.933 0.733 0.790 0.819 0.682 
   3   (0.253) 0.067 0.267 0.210 0.181 0.318 

Locus 848 : 
2 alleles
8.0% missing data
   1   (0.515) 0.523 0.424 0.507 0.508 0.537 
   3   (0.485) 0.477 0.576 0.493 0.492 0.463 

Locus 849 : 
2 alleles
8.7% missing data
   3   (0.931) 0.994 0.970 0.900 0.990 0.886 
   2   (0.069) 0.006 0.030 0.100 0.010 0.114 

Locus 850 : 
2 alleles
10.9% missing data
   1   (0.766) 0.556 0.917 0.816 0.783 0.792 
   3   (0.234) 0.444 0.083 0.184 0.217 0.208 

Locus 851 : 
2 alleles
5.8% missing data
   2   (0.901) 0.977 0.959 0.935 0.934 0.910 
   4   (0.099) 0.023 0.041 0.065 0.066 0.090 

Locus 852 : 
2 alleles
4.3% missing data
   4   (0.907) 0.972 0.959 0.916 0.922 0.943 
   2   (0.093) 0.028 0.041 0.084 0.078 0.057 

Locus 853 : 
2 alleles
2.9% missing data
   1   (0.209) 0.050 0.144 0.220 0.258 0.159 
   3   (0.791) 0.950 0.856 0.780 0.742 0.841 

Locus 854 : 
2 alleles
5.8% missing data
   1   (0.893) 0.977 0.917 0.873 0.941 0.913 
   3   (0.107) 0.023 0.083 0.127 0.059 0.087 

Locus 855 : 
2 alleles
10.9% missing data
   1   (0.119) 0.030 0.107 0.091 0.093 0.101 
   3   (0.881) 0.970 0.893 0.909 0.907 0.899 

Locus 856 : 
2 alleles
1.4% missing data
   1   (0.679) 0.929 0.891 0.630 0.792 0.569 
   3   (0.321) 0.071 0.109 0.370 0.208 0.431 

Locus 857 : 
2 alleles
3.6% missing data
   1   (0.186) 0.048 0.250 0.122 0.160 0.193 
   3   (0.814) 0.952 0.750 0.878 0.840 0.807 

Locus 858 : 
2 alleles
13.0% missing data
   3   (0.202) 0.074 0.681 0.169 0.163 0.172 
   4   (0.798) 0.926 0.319 0.831 0.837 0.828 

Locus 859 : 
2 alleles
12.3% missing data
   4   (0.890) 0.971 0.952 0.807 0.885 0.947 
   2   (0.110) 0.029 0.048 0.193 0.115 0.053 

Locus 860 : 
2 alleles
8.0% missing data
   3   (0.832) 0.960 0.918 0.795 0.869 0.844 
   1   (0.168) 0.040 0.082 0.205 0.131 0.156 

Locus 861 : 
2 alleles
5.1% missing data
   2   (0.162) 0.067 0.054 0.095 0.244 0.116 
   4   (0.838) 0.933 0.946 0.905 0.756 0.884 

Locus 862 : 
2 alleles
5.8% missing data
   4   (0.288) 0.355 0.119 0.227 0.195 0.356 
   1   (0.712) 0.645 0.881 0.773 0.805 0.644 

Locus 863 : 
2 alleles
4.3% missing data
   3   (0.948) 0.970 0.992 0.989 0.714 0.993 
   1   (0.052) 0.030 0.008 0.011 0.286 0.007 

Locus 864 : 
2 alleles
4.3% missing data
   4   (0.884) 0.978 0.934 0.922 0.933 0.867 
   3   (0.116) 0.022 0.066 0.078 0.067 0.133 

Locus 865 : 
2 alleles
1.4% missing data
   1   (0.151) 0.050 0.093 0.156 0.111 0.142 
   3   (0.849) 0.950 0.907 0.844 0.889 0.858 

Locus 866 : 
2 alleles
9.4% missing data
   2   (0.921) 0.970 0.924 0.954 0.871 0.972 
   1   (0.079) 0.030 0.076 0.046 0.129 0.028 

Locus 867 : 
2 alleles
2.2% missing data
   1   (0.086) 0.028 0.042 0.043 0.061 0.068 
   2   (0.914) 0.972 0.958 0.957 0.939 0.932 

Locus 868 : 
2 alleles
3.6% missing data
   3   (0.853) 0.733 0.934 0.880 0.790 0.934 
   4   (0.147) 0.267 0.066 0.120 0.210 0.066 

Locus 869 : 
2 alleles
4.3% missing data
   4   (0.906) 0.746 0.974 0.925 0.943 0.950 
   2   (0.094) 0.254 0.026 0.075 0.057 0.050 

Locus 870 : 
2 alleles
5.1% missing data
   2   (0.898) 0.971 0.962 0.883 0.922 0.932 
   4   (0.102) 0.029 0.038 0.117 0.078 0.068 

Locus 871 : 
2 alleles
14.5% missing data
   1   (0.672) 0.572 0.809 0.678 0.745 0.649 
   4   (0.328) 0.428 0.191 0.322 0.255 0.351 

Locus 872 : 
2 alleles
6.5% missing data
   4   (0.897) 0.683 0.971 0.942 0.901 0.952 
   2   (0.103) 0.317 0.029 0.058 0.099 0.048 

Locus 873 : 
2 alleles
12.3% missing data
   1   (0.894) 0.964 0.933 0.919 0.898 0.929 
   2   (0.106) 0.036 0.067 0.081 0.102 0.071 

Locus 874 : 
2 alleles
1.4% missing data
   1   (0.867) 0.967 0.892 0.767 0.901 0.912 
   3   (0.133) 0.033 0.108 0.233 0.099 0.088 

Locus 875 : 
2 alleles
8.7% missing data
   2   (0.880) 0.974 0.866 0.869 0.923 0.901 
   4   (0.120) 0.026 0.134 0.131 0.077 0.099 

Locus 876 : 
2 alleles
2.9% missing data
   3   (0.908) 0.969 0.973 0.904 0.827 0.970 
   1   (0.092) 0.031 0.027 0.096 0.173 0.030 

Locus 877 : 
2 alleles
0.7% missing data
   1   (0.059) 0.005 0.033 0.070 0.007 0.098 
   2   (0.941) 0.995 0.967 0.930 0.993 0.902 

Locus 878 : 
2 alleles
12.3% missing data
   3   (0.719) 0.659 0.888 0.759 0.786 0.685 
   2   (0.281) 0.341 0.112 0.241 0.214 0.315 

Locus 879 : 
2 alleles
2.9% missing data
   1   (0.932) 0.609 0.976 0.980 0.960 0.971 
   3   (0.068) 0.391 0.024 0.020 0.040 0.029 

Locus 880 : 
2 alleles
9.4% missing data
   1   (0.715) 0.918 0.824 0.715 0.664 0.744 
   4   (0.285) 0.082 0.176 0.285 0.336 0.256 

Locus 881 : 
2 alleles
13.0% missing data
   2   (0.905) 0.982 0.806 0.872 0.975 0.901 
   4   (0.095) 0.018 0.194 0.128 0.025 0.099 

Locus 882 : 
2 alleles
15.9% missing data
   3   (0.879) 0.966 0.923 0.867 0.949 0.857 
   1   (0.121) 0.034 0.077 0.133 0.051 0.143 

Locus 883 : 
2 alleles
2.9% missing data
   3   (0.921) 0.977 0.976 0.951 0.910 0.962 
   1   (0.079) 0.023 0.024 0.049 0.090 0.038 

Locus 884 : 
2 alleles
3.6% missing data
   1   (0.808) 0.561 0.951 0.900 0.815 0.829 
   3   (0.192) 0.439 0.049 0.100 0.185 0.171 

Locus 885 : 
2 alleles
13.0% missing data
   2   (0.876) 0.963 0.928 0.811 0.952 0.867 
   4   (0.124) 0.037 0.072 0.189 0.048 0.133 

Locus 886 : 
2 alleles
11.6% missing data
   2   (0.914) 0.981 0.973 0.941 0.938 0.937 
   4   (0.086) 0.019 0.027 0.059 0.062 0.063 

Locus 887 : 
2 alleles
13.0% missing data
   1   (0.923) 0.979 0.951 0.957 0.957 0.939 
   2   (0.077) 0.021 0.049 0.043 0.043 0.061 

Locus 888 : 
2 alleles
17.4% missing data
   1   (0.725) 0.869 0.882 0.676 0.594 0.816 
   3   (0.275) 0.131 0.118 0.324 0.406 0.184 

Locus 889 : 
2 alleles
3.6% missing data
   3   (0.881) 0.954 0.808 0.890 0.917 0.907 
   1   (0.119) 0.046 0.192 0.110 0.083 0.093 

Locus 890 : 
2 alleles
6.5% missing data
   4   (0.660) 0.876 0.668 0.597 0.572 0.735 
   2   (0.340) 0.124 0.332 0.403 0.428 0.265 

Locus 891 : 
2 alleles
5.8% missing data
   2   (0.454) 0.477 0.452 0.513 0.354 0.490 
   4   (0.546) 0.523 0.548 0.487 0.646 0.510 

Locus 892 : 
2 alleles
5.8% missing data
   2   (0.856) 0.960 0.937 0.925 0.803 0.887 
   1   (0.144) 0.040 0.063 0.075 0.197 0.113 

Locus 893 : 
2 alleles
13.8% missing data
   4   (0.715) 0.840 0.636 0.600 0.817 0.699 
   2   (0.285) 0.160 0.364 0.400 0.183 0.301 

Locus 894 : 
2 alleles
13.0% missing data
   3   (0.543) 0.571 0.494 0.558 0.565 0.531 
   4   (0.457) 0.429 0.506 0.442 0.435 0.469 

Locus 895 : 
2 alleles
3.6% missing data
   1   (0.935) 0.995 0.964 0.886 0.992 0.905 
   3   (0.065) 0.005 0.036 0.114 0.008 0.095 

Locus 896 : 
2 alleles
13.0% missing data
   2   (0.749) 0.638 0.831 0.721 0.843 0.741 
   3   (0.251) 0.362 0.169 0.279 0.157 0.259 

Locus 897 : 
2 alleles
15.2% missing data
   3   (0.777) 0.932 0.889 0.766 0.778 0.792 
   4   (0.223) 0.068 0.111 0.234 0.222 0.208 

Locus 898 : 
2 alleles
1.4% missing data
   1   (0.888) 0.953 0.959 0.925 0.806 0.949 
   3   (0.112) 0.047 0.041 0.075 0.194 0.051 

Locus 899 : 
2 alleles
13.8% missing data
   1   (0.868) 0.904 0.934 0.897 0.926 0.854 
   3   (0.132) 0.096 0.066 0.103 0.074 0.146 

Locus 900 : 
2 alleles
2.9% missing data
   3   (0.928) 0.991 0.909 0.956 0.985 0.893 
   1   (0.072) 0.009 0.091 0.044 0.015 0.107 

Locus 901 : 
2 alleles
4.3% missing data
   3   (0.888) 0.973 0.965 0.819 0.933 0.915 
   2   (0.112) 0.027 0.035 0.181 0.067 0.085 

Locus 902 : 
2 alleles
12.3% missing data
   4   (0.920) 0.987 0.974 0.917 0.978 0.902 
   1   (0.080) 0.013 0.026 0.083 0.022 0.098 

Locus 903 : 
2 alleles
13.0% missing data
   4   (0.644) 0.630 0.559 0.618 0.718 0.642 
   2   (0.356) 0.370 0.441 0.382 0.282 0.358 

Locus 904 : 
2 alleles
8.7% missing data
   4   (0.488) 0.660 0.290 0.533 0.470 0.485 
   2   (0.512) 0.340 0.710 0.467 0.530 0.515 

Locus 905 : 
2 alleles
6.5% missing data
   1   (0.882) 0.975 0.955 0.892 0.951 0.846 
   3   (0.118) 0.025 0.045 0.108 0.049 0.154 

Locus 906 : 
2 alleles
12.3% missing data
   2   (0.922) 0.670 0.975 0.942 0.958 0.965 
   4   (0.078) 0.330 0.025 0.058 0.042 0.035 

Locus 907 : 
2 alleles
1.4% missing data
   1   (0.908) 0.980 0.934 0.930 0.948 0.924 
   2   (0.092) 0.020 0.066 0.070 0.052 0.076 

Locus 908 : 
2 alleles
12.3% missing data
   3   (0.794) 0.885 0.855 0.818 0.837 0.782 
   1   (0.206) 0.115 0.145 0.182 0.163 0.218 

Locus 909 : 
2 alleles
3.6% missing data
   1   (0.746) 0.203 0.420 0.829 0.733 0.837 
   4   (0.254) 0.797 0.580 0.171 0.267 0.163 

Locus 910 : 
2 alleles
12.3% missing data
   4   (0.584) 0.495 0.211 0.664 0.561 0.631 
   1   (0.416) 0.505 0.789 0.336 0.439 0.369 

Locus 911 : 
2 alleles
15.9% missing data
   3   (0.850) 0.969 0.915 0.812 0.968 0.706 
   1   (0.150) 0.031 0.085 0.188 0.032 0.294 

Locus 912 : 
2 alleles
2.9% missing data
   1   (0.921) 0.839 0.974 0.850 0.988 0.939 
   3   (0.079) 0.161 0.026 0.150 0.012 0.061 

Locus 913 : 
2 alleles
18.8% missing data
   1   (0.865) 0.842 0.970 0.915 0.866 0.889 
   3   (0.135) 0.158 0.030 0.085 0.134 0.111 

Locus 914 : 
2 alleles
10.1% missing data
   3   (0.813) 0.956 0.929 0.770 0.870 0.800 
   1   (0.187) 0.044 0.071 0.230 0.130 0.200 

Locus 915 : 
2 alleles
5.1% missing data
   1   (0.857) 0.932 0.958 0.908 0.826 0.891 
   3   (0.143) 0.068 0.042 0.092 0.174 0.109 

Locus 916 : 
2 alleles
4.3% missing data
   2   (0.724) 0.904 0.787 0.775 0.646 0.757 
   4   (0.276) 0.096 0.213 0.225 0.354 0.243 

Locus 917 : 
2 alleles
1.4% missing data
   2   (0.797) 0.669 0.922 0.733 0.893 0.796 
   4   (0.203) 0.331 0.078 0.267 0.107 0.204 

Locus 918 : 
2 alleles
2.9% missing data
   2   (0.867) 0.954 0.919 0.910 0.836 0.906 
   4   (0.133) 0.046 0.081 0.090 0.164 0.094 

Locus 919 : 
2 alleles
2.9% missing data
   4   (0.670) 0.899 0.715 0.741 0.658 0.642 
   1   (0.330) 0.101 0.285 0.259 0.342 0.358 

Locus 920 : 
2 alleles
12.3% missing data
   3   (0.909) 0.968 0.952 0.907 0.920 0.950 
   1   (0.091) 0.032 0.048 0.093 0.080 0.050 

Locus 921 : 
2 alleles
13.0% missing data
   3   (0.816) 0.935 0.699 0.849 0.768 0.871 
   1   (0.184) 0.065 0.301 0.151 0.232 0.129 

Locus 922 : 
2 alleles
9.4% missing data
   2   (0.900) 0.980 0.964 0.879 0.956 0.905 
   4   (0.100) 0.020 0.036 0.121 0.044 0.095 

Locus 923 : 
2 alleles
5.1% missing data
   4   (0.704) 0.855 0.717 0.684 0.768 0.677 
   3   (0.296) 0.145 0.283 0.316 0.232 0.323 

Locus 924 : 
2 alleles
13.8% missing data
   3   (0.878) 0.917 0.958 0.923 0.917 0.874 
   1   (0.122) 0.083 0.042 0.077 0.083 0.126 

Locus 925 : 
2 alleles
2.9% missing data
   3   (0.813) 0.602 0.933 0.903 0.859 0.807 
   1   (0.187) 0.398 0.067 0.097 0.141 0.193 

Locus 926 : 
2 alleles
5.1% missing data
   4   (0.761) 0.932 0.795 0.789 0.732 0.783 
   2   (0.239) 0.068 0.205 0.211 0.268 0.217 

Locus 927 : 
2 alleles
8.0% missing data
   1   (0.459) 0.315 0.317 0.348 0.540 0.469 
   3   (0.541) 0.685 0.683 0.652 0.460 0.531 

Locus 928 : 
2 alleles
3.6% missing data
   3   (0.837) 0.725 0.848 0.781 0.953 0.807 
   4   (0.163) 0.275 0.152 0.219 0.047 0.193 

Locus 929 : 
2 alleles
1.4% missing data
   2   (0.893) 0.977 0.947 0.934 0.882 0.926 
   4   (0.107) 0.023 0.053 0.066 0.118 0.074 

Locus 930 : 
2 alleles
14.5% missing data
   3   (0.922) 0.659 0.653 0.930 0.968 0.975 
   4   (0.078) 0.341 0.347 0.070 0.032 0.025 

Locus 931 : 
2 alleles
2.9% missing data
   2   (0.889) 0.978 0.807 0.917 0.953 0.877 
   4   (0.111) 0.022 0.193 0.083 0.047 0.123 

Locus 932 : 
2 alleles
3.6% missing data
   1   (0.135) 0.167 0.082 0.102 0.054 0.152 
   3   (0.865) 0.833 0.918 0.898 0.946 0.848 

Locus 933 : 
2 alleles
12.3% missing data
   1   (0.847) 0.791 0.948 0.893 0.894 0.863 
   4   (0.153) 0.209 0.052 0.107 0.106 0.137 

Locus 934 : 
2 alleles
11.6% missing data
   2   (0.912) 0.694 0.841 0.975 0.771 0.981 
   3   (0.088) 0.306 0.159 0.025 0.229 0.019 

Locus 935 : 
2 alleles
10.1% missing data
   1   (0.550) 0.148 0.500 0.555 0.645 0.548 
   4   (0.450) 0.852 0.500 0.445 0.355 0.452 

Locus 936 : 
2 alleles
8.7% missing data
   2   (0.614) 0.430 0.647 0.662 0.499 0.706 
   3   (0.386) 0.570 0.353 0.338 0.501 0.294 

Locus 937 : 
2 alleles
12.3% missing data
   1   (0.906) 0.991 0.924 0.939 0.986 0.743 
   4   (0.094) 0.009 0.076 0.061 0.014 0.257 

Locus 938 : 
2 alleles
5.1% missing data
   1   (0.809) 0.706 0.365 0.847 0.852 0.870 
   4   (0.191) 0.294 0.635 0.153 0.148 0.130 

Locus 939 : 
2 alleles
5.1% missing data
   1   (0.762) 0.930 0.895 0.783 0.654 0.821 
   2   (0.238) 0.070 0.105 0.217 0.346 0.179 

Locus 940 : 
2 alleles
0.7% missing data
   3   (0.903) 0.970 0.970 0.923 0.914 0.937 
   1   (0.097) 0.030 0.030 0.077 0.086 0.063 

Locus 941 : 
2 alleles
6.5% missing data
   3   (0.465) 0.766 0.185 0.474 0.289 0.578 
   4   (0.535) 0.234 0.815 0.526 0.711 0.422 

Locus 942 : 
2 alleles
5.8% missing data
   2   (0.855) 0.708 0.906 0.865 0.930 0.867 
   4   (0.145) 0.292 0.094 0.135 0.070 0.133 

Locus 943 : 
2 alleles
3.6% missing data
   2   (0.926) 0.641 0.977 0.964 0.959 0.968 
   4   (0.074) 0.359 0.023 0.036 0.041 0.032 

Locus 944 : 
2 alleles
2.9% missing data
   4   (0.663) 0.886 0.579 0.604 0.650 0.699 
   1   (0.337) 0.114 0.421 0.396 0.350 0.301 

Locus 945 : 
2 alleles
3.6% missing data
   3   (0.900) 0.973 0.961 0.882 0.876 0.954 
   1   (0.100) 0.027 0.039 0.118 0.124 0.046 

Locus 946 : 
2 alleles
12.3% missing data
   2   (0.960) 0.991 0.994 0.991 0.852 0.995 
   1   (0.040) 0.009 0.006 0.009 0.148 0.005 

Locus 947 : 
2 alleles
3.6% missing data
   2   (0.902) 0.712 0.966 0.912 0.960 0.934 
   4   (0.098) 0.288 0.034 0.088 0.040 0.066 

Locus 948 : 
2 alleles
15.2% missing data
   3   (0.339) 0.143 0.153 0.323 0.330 0.371 
   4   (0.661) 0.857 0.847 0.677 0.670 0.629 

Locus 949 : 
2 alleles
5.1% missing data
   1   (0.804) 0.949 0.902 0.794 0.859 0.784 
   3   (0.196) 0.051 0.098 0.206 0.141 0.216 

Locus 950 : 
2 alleles
10.1% missing data
   1   (0.866) 0.983 0.871 0.863 0.971 0.729 
   3   (0.134) 0.017 0.129 0.137 0.029 0.271 

Locus 951 : 
2 alleles
2.2% missing data
   1   (0.892) 0.968 0.714 0.882 0.941 0.927 
   3   (0.108) 0.032 0.286 0.118 0.059 0.073 

Locus 952 : 
2 alleles
12.3% missing data
   1   (0.939) 0.994 0.971 0.928 0.991 0.906 
   3   (0.061) 0.006 0.029 0.072 0.009 0.094 

Locus 953 : 
2 alleles
3.6% missing data
   4   (0.771) 0.918 0.906 0.849 0.736 0.769 
   2   (0.229) 0.082 0.094 0.151 0.264 0.231 

Locus 954 : 
2 alleles
12.3% missing data
   1   (0.188) 0.022 0.167 0.283 0.050 0.326 
   2   (0.812) 0.978 0.833 0.717 0.950 0.674 

Locus 955 : 
2 alleles
2.9% missing data
   1   (0.329) 0.436 0.418 0.268 0.351 0.284 
   3   (0.671) 0.564 0.582 0.732 0.649 0.716 

Locus 956 : 
2 alleles
7.2% missing data
   2   (0.890) 0.939 0.940 0.895 0.935 0.906 
   4   (0.110) 0.061 0.060 0.105 0.065 0.094 

Locus 957 : 
2 alleles
4.3% missing data
   4   (0.900) 0.982 0.943 0.920 0.944 0.907 
   2   (0.100) 0.018 0.057 0.080 0.056 0.093 

Locus 958 : 
2 alleles
9.4% missing data
   3   (0.508) 0.889 0.432 0.464 0.613 0.408 
   1   (0.492) 0.111 0.568 0.536 0.387 0.592 

Locus 959 : 
2 alleles
1.4% missing data
   3   (0.922) 0.984 0.936 0.953 0.975 0.907 
   4   (0.078) 0.016 0.064 0.047 0.025 0.093 

Locus 960 : 
2 alleles
4.3% missing data
   3   (0.606) 0.903 0.477 0.510 0.644 0.604 
   1   (0.394) 0.097 0.523 0.490 0.356 0.396 

Locus 961 : 
2 alleles
6.5% missing data
   2   (0.836) 0.949 0.952 0.751 0.860 0.871 
   3   (0.164) 0.051 0.048 0.249 0.140 0.129 

Locus 962 : 
2 alleles
12.3% missing data
   3   (0.886) 0.422 0.842 0.866 0.933 0.946 
   1   (0.114) 0.578 0.158 0.134 0.067 0.054 

Locus 963 : 
2 alleles
5.8% missing data
   1   (0.654) 0.871 0.440 0.751 0.564 0.688 
   3   (0.346) 0.129 0.560 0.249 0.436 0.312 

Locus 964 : 
2 alleles
3.6% missing data
   3   (0.887) 0.964 0.940 0.828 0.917 0.929 
   4   (0.113) 0.036 0.060 0.172 0.083 0.071 

Locus 965 : 
2 alleles
7.2% missing data
   4   (0.383) 0.085 0.536 0.562 0.232 0.445 
   1   (0.617) 0.915 0.464 0.438 0.768 0.555 

Locus 966 : 
2 alleles
11.6% missing data
   3   (0.923) 0.975 0.977 0.967 0.910 0.959 
   1   (0.077) 0.025 0.023 0.033 0.090 0.041 

Locus 967 : 
2 alleles
3.6% missing data
   1   (0.331) 0.152 0.169 0.431 0.315 0.315 
   4   (0.669) 0.848 0.831 0.569 0.685 0.685 

Locus 968 : 
2 alleles
2.2% missing data
   3   (0.860) 0.554 0.813 0.768 0.937 0.909 
   1   (0.140) 0.446 0.187 0.232 0.063 0.091 

Locus 969 : 
2 alleles
8.0% missing data
   1   (0.915) 0.968 0.974 0.910 0.949 0.942 
   3   (0.085) 0.032 0.026 0.090 0.051 0.058 

Locus 970 : 
2 alleles
10.9% missing data
   1   (0.120) 0.027 0.058 0.172 0.047 0.136 
   2   (0.880) 0.973 0.942 0.828 0.953 0.864 

Locus 971 : 
2 alleles
13.0% missing data
   4   (0.905) 0.971 0.954 0.930 0.904 0.944 
   2   (0.095) 0.029 0.046 0.070 0.096 0.056 

Locus 972 : 
2 alleles
5.1% missing data
   4   (0.920) 0.609 0.967 0.951 0.962 0.957 
   3   (0.080) 0.391 0.033 0.049 0.038 0.043 

Locus 973 : 
2 alleles
12.3% missing data
   4   (0.843) 0.892 0.935 0.861 0.789 0.901 
   1   (0.157) 0.108 0.065 0.139 0.211 0.099 

Locus 974 : 
2 alleles
1.4% missing data
   2   (0.930) 0.994 0.967 0.833 0.991 0.896 
   3   (0.070) 0.006 0.033 0.167 0.009 0.104 

Locus 975 : 
2 alleles
9.4% missing data
   1   (0.907) 0.645 0.977 0.957 0.864 0.970 
   3   (0.093) 0.355 0.023 0.043 0.136 0.030 

Locus 976 : 
2 alleles
2.2% missing data
   2   (0.916) 0.961 0.981 0.947 0.885 0.962 
   4   (0.084) 0.039 0.019 0.053 0.115 0.038 

Locus 977 : 
2 alleles
1.4% missing data
   2   (0.781) 0.758 0.577 0.796 0.941 0.665 
   3   (0.219) 0.242 0.423 0.204 0.059 0.335 

Locus 978 : 
2 alleles
5.1% missing data
   4   (0.783) 0.939 0.906 0.787 0.713 0.834 
   2   (0.217) 0.061 0.094 0.213 0.287 0.166 

Locus 979 : 
2 alleles
15.2% missing data
   4   (0.781) 0.948 0.866 0.758 0.833 0.763 
   2   (0.219) 0.052 0.134 0.242 0.167 0.237 

Locus 980 : 
2 alleles
11.6% missing data
   2   (0.898) 0.966 0.819 0.950 0.896 0.937 
   4   (0.102) 0.034 0.181 0.050 0.104 0.063 

Locus 981 : 
2 alleles
4.3% missing data
   2   (0.156) 0.036 0.276 0.181 0.099 0.143 
   4   (0.844) 0.964 0.724 0.819 0.901 0.857 

Locus 982 : 
2 alleles
19.6% missing data
   2   (0.900) 0.962 0.973 0.957 0.816 0.950 
   1   (0.100) 0.038 0.027 0.043 0.184 0.050 

Locus 983 : 
2 alleles
2.2% missing data
   3   (0.910) 0.957 0.964 0.947 0.885 0.955 
   1   (0.090) 0.043 0.036 0.053 0.115 0.045 

Locus 984 : 
2 alleles
9.4% missing data
   4   (0.852) 0.952 0.919 0.835 0.894 0.865 
   1   (0.148) 0.048 0.081 0.165 0.106 0.135 

Locus 985 : 
2 alleles
3.6% missing data
   2   (0.148) 0.042 0.050 0.190 0.103 0.135 
   4   (0.852) 0.958 0.950 0.810 0.897 0.865 

Locus 986 : 
2 alleles
2.9% missing data
   1   (0.900) 0.986 0.918 0.928 0.972 0.842 
   2   (0.100) 0.014 0.082 0.072 0.028 0.158 

Locus 987 : 
2 alleles
10.1% missing data
   1   (0.912) 0.916 0.933 0.913 0.923 0.958 
   3   (0.088) 0.084 0.067 0.087 0.077 0.042 

Locus 988 : 
2 alleles
4.3% missing data
   1   (0.160) 0.023 0.204 0.343 0.043 0.211 
   4   (0.840) 0.977 0.796 0.657 0.957 0.789 

Locus 989 : 
2 alleles
2.9% missing data
   2   (0.768) 0.595 0.691 0.794 0.788 0.823 
   4   (0.232) 0.405 0.309 0.206 0.212 0.177 

Locus 990 : 
2 alleles
5.1% missing data
   1   (0.146) 0.346 0.078 0.107 0.108 0.108 
   3   (0.854) 0.654 0.922 0.893 0.892 0.892 

Locus 991 : 
2 alleles
15.9% missing data
   1   (0.949) 0.995 0.974 0.892 0.992 0.951 
   2   (0.051) 0.005 0.026 0.108 0.008 0.049 

Locus 992 : 
2 alleles
5.8% missing data
   1   (0.819) 0.950 0.802 0.880 0.853 0.803 
   3   (0.181) 0.050 0.198 0.120 0.147 0.197 

Locus 993 : 
2 alleles
0.7% missing data
   1   (0.932) 0.984 0.976 0.935 0.932 0.974 
   2   (0.068) 0.016 0.024 0.065 0.068 0.026 

Locus 994 : 
2 alleles
10.9% missing data
   1   (0.881) 0.830 0.951 0.897 0.787 0.954 
   3   (0.119) 0.170 0.049 0.103 0.213 0.046 

Locus 995 : 
2 alleles
5.8% missing data
   3   (0.765) 0.928 0.878 0.695 0.695 0.836 
   1   (0.235) 0.072 0.122 0.305 0.305 0.164 

Locus 996 : 
2 alleles
12.3% missing data
   1   (0.884) 0.958 0.933 0.827 0.955 0.877 
   4   (0.116) 0.042 0.067 0.173 0.045 0.123 

Locus 997 : 
2 alleles
9.4% missing data
   1   (0.186) 0.294 0.075 0.111 0.238 0.139 
   4   (0.814) 0.706 0.925 0.889 0.762 0.861 

Locus 998 : 
2 alleles
2.2% missing data
   4   (0.913) 0.962 0.967 0.952 0.913 0.946 
   3   (0.087) 0.038 0.033 0.048 0.087 0.054 

Locus 999 : 
2 alleles
18.1% missing data
   3   (0.791) 0.898 0.870 0.777 0.716 0.860 
   2   (0.209) 0.102 0.130 0.223 0.284 0.140 

Locus 1000 : 
2 alleles
10.9% missing data
   4   (0.865) 0.972 0.946 0.824 0.931 0.856 
   3   (0.135) 0.028 0.054 0.176 0.069 0.144 

Locus 1001 : 
2 alleles
5.1% missing data
   3   (0.718) 0.892 0.907 0.801 0.635 0.725 
   4   (0.282) 0.108 0.093 0.199 0.365 0.275 

Locus 1002 : 
2 alleles
2.2% missing data
   1   (0.863) 0.941 0.956 0.945 0.624 0.940 
   3   (0.137) 0.059 0.044 0.055 0.376 0.060 

Locus 1003 : 
2 alleles
7.2% missing data
   2   (0.796) 0.952 0.422 0.717 0.853 0.838 
   3   (0.204) 0.048 0.578 0.283 0.147 0.162 

Locus 1004 : 
2 alleles
11.6% missing data
   1   (0.307) 0.090 0.158 0.389 0.273 0.315 
   3   (0.693) 0.910 0.842 0.611 0.727 0.685 

Locus 1005 : 
2 alleles
2.9% missing data
   1   (0.856) 0.959 0.929 0.841 0.813 0.914 
   3   (0.144) 0.041 0.071 0.159 0.187 0.086 

Locus 1006 : 
2 alleles
4.3% missing data
   3   (0.919) 0.680 0.967 0.941 0.970 0.949 
   1   (0.081) 0.320 0.033 0.059 0.030 0.051 

Locus 1007 : 
2 alleles
4.3% missing data
   1   (0.079) 0.014 0.449 0.053 0.035 0.049 
   3   (0.921) 0.986 0.551 0.947 0.965 0.951 

Locus 1008 : 
2 alleles
3.6% missing data
   4   (0.946) 0.989 0.990 0.982 0.883 0.987 
   1   (0.054) 0.011 0.010 0.018 0.117 0.013 

Locus 1009 : 
2 alleles
5.1% missing data
   1   (0.861) 0.491 0.909 0.858 0.900 0.919 
   4   (0.139) 0.509 0.091 0.142 0.100 0.081 

Locus 1010 : 
2 alleles
6.5% missing data
   2   (0.740) 0.647 0.839 0.726 0.747 0.790 
   4   (0.260) 0.353 0.161 0.274 0.253 0.210 

Locus 1011 : 
2 alleles
12.3% missing data
   4   (0.898) 0.962 0.974 0.958 0.822 0.945 
   2   (0.102) 0.038 0.026 0.042 0.178 0.055 

Locus 1012 : 
2 alleles
19.6% missing data
   2   (0.875) 0.940 0.934 0.883 0.898 0.901 
   4   (0.125) 0.060 0.066 0.117 0.102 0.099 

Locus 1013 : 
2 alleles
10.9% missing data
   2   (0.696) 0.928 0.565 0.603 0.775 0.679 
   4   (0.304) 0.072 0.435 0.397 0.225 0.321 

Locus 1014 : 
2 alleles
2.9% missing data
   3   (0.921) 0.627 0.985 0.976 0.890 0.977 
   2   (0.079) 0.373 0.015 0.024 0.110 0.023 

Locus 1015 : 
2 alleles
11.6% missing data
   4   (0.912) 0.978 0.946 0.956 0.887 0.953 
   2   (0.088) 0.022 0.054 0.044 0.113 0.047 

Locus 1016 : 
2 alleles
10.1% missing data
   2   (0.874) 0.966 0.946 0.900 0.921 0.866 
   4   (0.126) 0.034 0.054 0.100 0.079 0.134 

Locus 1017 : 
2 alleles
3.6% missing data
   3   (0.780) 0.740 0.915 0.820 0.698 0.855 
   2   (0.220) 0.260 0.085 0.180 0.302 0.145 

Locus 1018 : 
2 alleles
4.3% missing data
   2   (0.486) 0.499 0.687 0.431 0.556 0.434 
   4   (0.514) 0.501 0.313 0.569 0.444 0.566 

Locus 1019 : 
2 alleles
12.3% missing data
   2   (0.867) 0.954 0.962 0.904 0.838 0.904 
   1   (0.133) 0.046 0.038 0.096 0.162 0.096 

Locus 1020 : 
2 alleles
15.9% missing data
   2   (0.739) 0.942 0.623 0.737 0.838 0.672 
   4   (0.261) 0.058 0.377 0.263 0.162 0.328 

Locus 1021 : 
2 alleles
2.2% missing data
   4   (0.904) 0.986 0.926 0.854 0.974 0.891 
   2   (0.096) 0.014 0.074 0.146 0.026 0.109 

Locus 1022 : 
2 alleles
15.2% missing data
   3   (0.914) 0.975 0.903 0.946 0.953 0.927 
   1   (0.086) 0.025 0.097 0.054 0.047 0.073 

Locus 1023 : 
2 alleles
9.4% missing data
   4   (0.676) 0.904 0.530 0.679 0.735 0.641 
   1   (0.324) 0.096 0.470 0.321 0.265 0.359 

Locus 1024 : 
2 alleles
8.0% missing data
   1   (0.910) 0.985 0.961 0.955 0.912 0.935 
   2   (0.090) 0.015 0.039 0.045 0.088 0.065 

Locus 1025 : 
2 alleles
5.1% missing data
   1   (0.912) 0.969 0.970 0.939 0.868 0.963 
   3   (0.088) 0.031 0.030 0.061 0.132 0.037 

Locus 1026 : 
2 alleles
4.3% missing data
   4   (0.909) 0.973 0.970 0.958 0.839 0.958 
   2   (0.091) 0.027 0.030 0.042 0.161 0.042 

Locus 1027 : 
2 alleles
13.8% missing data
   1   (0.750) 0.945 0.862 0.738 0.789 0.726 
   4   (0.250) 0.055 0.138 0.262 0.211 0.274 

Locus 1028 : 
2 alleles
1.4% missing data
   2   (0.889) 0.969 0.328 0.825 0.913 0.958 
   4   (0.111) 0.031 0.672 0.175 0.087 0.042 

Locus 1029 : 
2 alleles
2.2% missing data
   2   (0.488) 0.504 0.460 0.445 0.463 0.520 
   4   (0.512) 0.496 0.540 0.555 0.537 0.480 

Locus 1030 : 
2 alleles
11.6% missing data
   4   (0.910) 0.975 0.973 0.944 0.945 0.918 
   1   (0.090) 0.025 0.027 0.056 0.055 0.082 

Locus 1031 : 
2 alleles
0.7% missing data
   2   (0.905) 0.973 0.321 0.921 0.907 0.967 
   4   (0.095) 0.027 0.679 0.079 0.093 0.033 

Locus 1032 : 
2 alleles
5.8% missing data
   3   (0.806) 0.373 0.890 0.807 0.886 0.826 
   2   (0.194) 0.627 0.110 0.193 0.114 0.174 

Locus 1033 : 
2 alleles
3.6% missing data
   3   (0.945) 0.606 0.989 0.976 0.954 0.989 
   1   (0.055) 0.394 0.011 0.024 0.046 0.011 

Locus 1034 : 
2 alleles
12.3% missing data
   2   (0.881) 0.959 0.924 0.899 0.884 0.918 
   1   (0.119) 0.041 0.076 0.101 0.116 0.082 

Locus 1035 : 
2 alleles
0.7% missing data
   3   (0.890) 0.976 0.964 0.828 0.938 0.915 
   4   (0.110) 0.024 0.036 0.172 0.062 0.085 

Locus 1036 : 
2 alleles
5.1% missing data
   1   (0.876) 0.962 0.928 0.876 0.868 0.921 
   3   (0.124) 0.038 0.072 0.124 0.132 0.079 

Locus 1037 : 
2 alleles
12.3% missing data
   4   (0.848) 0.757 0.964 0.888 0.806 0.915 
   2   (0.152) 0.243 0.036 0.112 0.194 0.085 

Locus 1038 : 
2 alleles
5.8% missing data
   1   (0.694) 0.560 0.586 0.640 0.631 0.806 
   3   (0.306) 0.440 0.414 0.360 0.369 0.194 

Locus 1039 : 
2 alleles
6.5% missing data
   3   (0.805) 0.953 0.706 0.756 0.861 0.819 
   1   (0.195) 0.047 0.294 0.244 0.139 0.181 

Locus 1040 : 
2 alleles
2.9% missing data
   4   (0.852) 0.974 0.292 0.794 0.920 0.894 
   2   (0.148) 0.026 0.708 0.206 0.080 0.106 

Locus 1041 : 
2 alleles
1.4% missing data
   2   (0.895) 0.977 0.948 0.918 0.929 0.908 
   4   (0.105) 0.023 0.052 0.082 0.071 0.092 

Locus 1042 : 
2 alleles
1.4% missing data
   2   (0.869) 0.975 0.934 0.861 0.924 0.863 
   1   (0.131) 0.025 0.066 0.139 0.076 0.137 

Locus 1043 : 
2 alleles
2.2% missing data
   1   (0.918) 0.647 0.959 0.935 0.953 0.966 
   3   (0.082) 0.353 0.041 0.065 0.047 0.034 

Locus 1044 : 
2 alleles
1.4% missing data
   2   (0.596) 0.691 0.641 0.563 0.450 0.708 
   4   (0.404) 0.309 0.359 0.437 0.550 0.292 

Locus 1045 : 
2 alleles
17.4% missing data
   1   (0.896) 0.885 0.884 0.926 0.906 0.935 
   3   (0.104) 0.115 0.116 0.074 0.094 0.065 

Locus 1046 : 
2 alleles
18.1% missing data
   3   (0.888) 0.960 0.912 0.935 0.839 0.937 
   1   (0.112) 0.040 0.088 0.065 0.161 0.063 

Locus 1047 : 
2 alleles
3.6% missing data
   1   (0.265) 0.083 0.469 0.214 0.316 0.221 
   4   (0.735) 0.917 0.531 0.786 0.684 0.779 

Locus 1048 : 
2 alleles
15.2% missing data
   3   (0.864) 0.966 0.762 0.856 0.948 0.831 
   1   (0.136) 0.034 0.238 0.144 0.052 0.169 

Locus 1049 : 
2 alleles
2.2% missing data
   4   (0.922) 0.988 0.918 0.967 0.975 0.902 
   2   (0.078) 0.012 0.082 0.033 0.025 0.098 

Locus 1050 : 
2 alleles
0.0% missing data
   4   (0.906) 0.791 0.964 0.847 0.979 0.922 
   2   (0.094) 0.209 0.036 0.153 0.021 0.078 

Locus 1051 : 
2 alleles
4.3% missing data
   2   (0.924) 0.976 0.983 0.963 0.904 0.965 
   4   (0.076) 0.024 0.017 0.037 0.096 0.035 

Locus 1052 : 
2 alleles
13.8% missing data
   2   (0.392) 0.325 0.674 0.410 0.450 0.310 
   4   (0.608) 0.675 0.326 0.590 0.550 0.690 

Locus 1053 : 
2 alleles
7.2% missing data
   2   (0.823) 0.965 0.906 0.851 0.803 0.846 
   4   (0.177) 0.035 0.094 0.149 0.197 0.154 

Locus 1054 : 
2 alleles
2.2% missing data
   2   (0.911) 0.970 0.938 0.900 0.910 0.961 
   4   (0.089) 0.030 0.062 0.100 0.090 0.039 

Locus 1055 : 
2 alleles
11.6% missing data
   1   (0.922) 0.976 0.978 0.935 0.969 0.931 
   3   (0.078) 0.024 0.022 0.065 0.031 0.069 

Locus 1056 : 
2 alleles
13.0% missing data
   4   (0.917) 0.920 0.897 0.967 0.939 0.947 
   2   (0.083) 0.080 0.103 0.033 0.061 0.053 

Locus 1057 : 
2 alleles
3.6% missing data
   3   (0.929) 0.970 0.956 0.969 0.891 0.975 
   1   (0.071) 0.030 0.044 0.031 0.109 0.025 

Locus 1058 : 
2 alleles
12.3% missing data
   4   (0.259) 0.079 0.160 0.229 0.343 0.215 
   2   (0.741) 0.921 0.840 0.771 0.657 0.785 

Locus 1059 : 
2 alleles
15.2% missing data
   1   (0.746) 0.931 0.676 0.689 0.699 0.811 
   4   (0.254) 0.069 0.324 0.311 0.301 0.189 

Locus 1060 : 
2 alleles
12.3% missing data
   4   (0.903) 0.986 0.961 0.801 0.966 0.913 
   2   (0.097) 0.014 0.039 0.199 0.034 0.087 

Locus 1061 : 
2 alleles
10.9% missing data
   1   (0.108) 0.020 0.040 0.094 0.035 0.162 
   3   (0.892) 0.980 0.960 0.906 0.965 0.838 

Locus 1062 : 
2 alleles
17.4% missing data
   4   (0.769) 0.565 0.778 0.830 0.783 0.808 
   2   (0.231) 0.435 0.222 0.170 0.217 0.192 

Locus 1063 : 
2 alleles
11.6% missing data
   1   (0.911) 0.987 0.896 0.932 0.966 0.905 
   2   (0.089) 0.013 0.104 0.068 0.034 0.095 

Locus 1064 : 
2 alleles
13.8% missing data
   2   (0.882) 0.970 0.950 0.932 0.902 0.887 
   4   (0.118) 0.030 0.050 0.068 0.098 0.113 

Locus 1065 : 
2 alleles
2.2% missing data
   4   (0.833) 0.737 0.907 0.758 0.911 0.863 
   2   (0.167) 0.263 0.093 0.242 0.089 0.137 

Locus 1066 : 
2 alleles
2.9% missing data
   3   (0.919) 0.990 0.909 0.906 0.982 0.895 
   1   (0.081) 0.010 0.091 0.094 0.018 0.105 

Locus 1067 : 
2 alleles
10.1% missing data
   2   (0.941) 0.994 0.968 0.947 0.991 0.904 
   4   (0.059) 0.006 0.032 0.053 0.009 0.096 

Locus 1068 : 
2 alleles
4.3% missing data
   3   (0.919) 0.975 0.809 0.947 0.907 0.970 
   2   (0.081) 0.025 0.191 0.053 0.093 0.030 

Locus 1069 : 
2 alleles
5.1% missing data
   4   (0.841) 0.112 0.976 0.965 0.217 0.979 
   1   (0.159) 0.888 0.024 0.035 0.783 0.021 

Locus 1070 : 
2 alleles
13.0% missing data
   3   (0.910) 0.973 0.965 0.905 0.884 0.964 
   4   (0.090) 0.027 0.035 0.095 0.116 0.036 

Locus 1071 : 
2 alleles
9.4% missing data
   2   (0.668) 0.877 0.360 0.726 0.647 0.689 
   4   (0.332) 0.123 0.640 0.274 0.353 0.311 

Locus 1072 : 
2 alleles
1.4% missing data
   2   (0.865) 0.977 0.885 0.829 0.951 0.824 
   3   (0.135) 0.023 0.115 0.171 0.049 0.176 

Locus 1073 : 
2 alleles
3.6% missing data
   2   (0.903) 0.990 0.804 0.911 0.981 0.836 
   1   (0.097) 0.010 0.196 0.089 0.019 0.164 

Locus 1074 : 
2 alleles
4.3% missing data
   2   (0.092) 0.036 0.062 0.054 0.102 0.051 
   4   (0.908) 0.964 0.938 0.946 0.898 0.949 

Locus 1075 : 
2 alleles
20.3% missing data
   3   (0.896) 0.819 0.950 0.943 0.964 0.889 
   2   (0.104) 0.181 0.050 0.057 0.036 0.111 

Locus 1076 : 
2 alleles
2.9% missing data
   2   (0.846) 0.953 0.934 0.865 0.859 0.863 
   4   (0.154) 0.047 0.066 0.135 0.141 0.137 

Locus 1077 : 
2 alleles
4.3% missing data
   1   (0.875) 0.957 0.951 0.846 0.891 0.911 
   3   (0.125) 0.043 0.049 0.154 0.109 0.089 

Locus 1078 : 
2 alleles
5.1% missing data
   3   (0.913) 0.972 0.975 0.933 0.895 0.958 
   1   (0.087) 0.028 0.025 0.067 0.105 0.042 

Locus 1079 : 
2 alleles
14.5% missing data
   2   (0.687) 0.888 0.716 0.663 0.680 0.700 
   1   (0.313) 0.112 0.284 0.337 0.320 0.300 

Locus 1080 : 
2 alleles
15.2% missing data
   3   (0.746) 0.178 0.883 0.840 0.682 0.824 
   1   (0.254) 0.822 0.117 0.160 0.318 0.176 

Locus 1081 : 
2 alleles
12.3% missing data
   4   (0.919) 0.917 0.982 0.959 0.909 0.959 
   2   (0.081) 0.083 0.018 0.041 0.091 0.041 

Locus 1082 : 
2 alleles
3.6% missing data
   4   (0.901) 0.975 0.906 0.927 0.946 0.908 
   1   (0.099) 0.025 0.094 0.073 0.054 0.092 

Locus 1083 : 
2 alleles
4.3% missing data
   3   (0.866) 0.920 0.322 0.911 0.931 0.884 
   4   (0.134) 0.080 0.678 0.089 0.069 0.116 

Locus 1084 : 
2 alleles
5.1% missing data
   4   (0.866) 0.776 0.931 0.806 0.882 0.936 
   2   (0.134) 0.224 0.069 0.194 0.118 0.064 

Locus 1085 : 
2 alleles
1.4% missing data
   4   (0.905) 0.981 0.964 0.909 0.965 0.890 
   1   (0.095) 0.019 0.036 0.091 0.035 0.110 

Locus 1086 : 
2 alleles
13.8% missing data
   3   (0.088) 0.008 0.538 0.079 0.014 0.128 
   4   (0.912) 0.992 0.462 0.921 0.986 0.872 

Locus 1087 : 
2 alleles
12.3% missing data
   2   (0.138) 0.174 0.056 0.166 0.062 0.121 
   4   (0.862) 0.826 0.944 0.834 0.938 0.879 

Locus 1088 : 
2 alleles
5.8% missing data
   1   (0.898) 0.970 0.925 0.927 0.879 0.941 
   4   (0.102) 0.030 0.075 0.073 0.121 0.059 

Locus 1089 : 
2 alleles
17.4% missing data
   1   (0.698) 0.813 0.892 0.763 0.604 0.729 
   4   (0.302) 0.187 0.108 0.237 0.396 0.271 

Locus 1090 : 
2 alleles
8.7% missing data
   3   (0.884) 0.970 0.938 0.875 0.908 0.914 
   1   (0.116) 0.030 0.062 0.125 0.092 0.086 

Locus 1091 : 
2 alleles
17.4% missing data
   1   (0.867) 0.949 0.825 0.850 0.906 0.895 
   3   (0.133) 0.051 0.175 0.150 0.094 0.105 

Locus 1092 : 
2 alleles
19.6% missing data
   3   (0.889) 0.672 0.948 0.734 0.961 0.934 
   1   (0.111) 0.328 0.052 0.266 0.039 0.066 

Locus 1093 : 
2 alleles
13.8% missing data
   3   (0.861) 0.942 0.723 0.924 0.794 0.917 
   1   (0.139) 0.058 0.277 0.076 0.206 0.083 

Locus 1094 : 
2 alleles
8.7% missing data
   3   (0.941) 0.995 0.972 0.939 0.993 0.896 
   1   (0.059) 0.005 0.028 0.061 0.007 0.104 

Locus 1095 : 
2 alleles
3.6% missing data
   2   (0.780) 0.953 0.296 0.807 0.819 0.802 
   4   (0.220) 0.047 0.704 0.193 0.181 0.198 

Locus 1096 : 
2 alleles
13.8% missing data
   2   (0.769) 0.629 0.848 0.823 0.795 0.793 
   4   (0.231) 0.371 0.152 0.177 0.205 0.207 

Locus 1097 : 
2 alleles
3.6% missing data
   3   (0.769) 0.626 0.327 0.810 0.789 0.841 
   2   (0.231) 0.374 0.673 0.190 0.211 0.159 

Locus 1098 : 
2 alleles
3.6% missing data
   4   (0.903) 0.973 0.926 0.942 0.870 0.948 
   2   (0.097) 0.027 0.074 0.058 0.130 0.052 

Locus 1099 : 
2 alleles
13.0% missing data
   2   (0.914) 0.983 0.941 0.944 0.942 0.934 
   4   (0.086) 0.017 0.059 0.056 0.058 0.066 

Locus 1100 : 
2 alleles
7.2% missing data
   3   (0.905) 0.953 0.957 0.917 0.938 0.928 
   1   (0.095) 0.047 0.043 0.083 0.062 0.072 

Locus 1101 : 
2 alleles
10.1% missing data
   3   (0.934) 0.994 0.864 0.941 0.990 0.886 
   1   (0.066) 0.006 0.136 0.059 0.010 0.114 

Locus 1102 : 
2 alleles
14.5% missing data
   2   (0.084) 0.023 0.039 0.032 0.037 0.102 
   3   (0.916) 0.977 0.961 0.968 0.963 0.898 

Locus 1103 : 
2 alleles
4.3% missing data
   2   (0.875) 0.968 0.830 0.875 0.934 0.878 
   4   (0.125) 0.032 0.170 0.125 0.066 0.122 

Locus 1104 : 
2 alleles
14.5% missing data
   2   (0.853) 0.736 0.889 0.876 0.901 0.886 
   1   (0.147) 0.264 0.111 0.124 0.099 0.114 

Locus 1105 : 
2 alleles
11.6% missing data
   4   (0.928) 0.974 0.983 0.972 0.818 0.980 
   2   (0.072) 0.026 0.017 0.028 0.182 0.020 

Locus 1106 : 
2 alleles
18.8% missing data
   2   (0.811) 0.946 0.887 0.815 0.873 0.778 
   4   (0.189) 0.054 0.113 0.185 0.127 0.222 

Locus 1107 : 
2 alleles
12.3% missing data
   4   (0.956) 0.980 0.994 0.991 0.822 0.994 
   2   (0.044) 0.020 0.006 0.009 0.178 0.006 

Locus 1108 : 
2 alleles
3.6% missing data
   1   (0.118) 0.236 0.146 0.123 0.020 0.169 
   4   (0.882) 0.764 0.854 0.877 0.980 0.831 

Locus 1109 : 
2 alleles
2.9% missing data
   3   (0.921) 0.975 0.962 0.938 0.911 0.965 
   2   (0.079) 0.025 0.038 0.062 0.089 0.035 

Locus 1110 : 
2 alleles
5.8% missing data
   3   (0.854) 0.968 0.941 0.856 0.780 0.915 
   4   (0.146) 0.032 0.059 0.144 0.220 0.085 

Locus 1111 : 
2 alleles
7.2% missing data
   2   (0.109) 0.469 0.043 0.095 0.033 0.107 
   4   (0.891) 0.531 0.957 0.905 0.967 0.893 

Locus 1112 : 
2 alleles
2.9% missing data
   2   (0.916) 0.977 0.972 0.959 0.842 0.967 
   4   (0.084) 0.023 0.028 0.041 0.158 0.033 

Locus 1113 : 
2 alleles
2.9% missing data
   3   (0.894) 0.982 0.954 0.900 0.960 0.865 
   1   (0.106) 0.018 0.046 0.100 0.040 0.135 

Locus 1114 : 
2 alleles
4.3% missing data
   2   (0.859) 0.949 0.949 0.795 0.878 0.901 
   4   (0.141) 0.051 0.051 0.205 0.122 0.099 

Locus 1115 : 
2 alleles
10.9% missing data
   4   (0.879) 0.890 0.960 0.877 0.904 0.913 
   2   (0.121) 0.110 0.040 0.123 0.096 0.087 

Locus 1116 : 
2 alleles
12.3% missing data
   1   (0.874) 0.743 0.958 0.876 0.872 0.941 
   2   (0.126) 0.257 0.042 0.124 0.128 0.059 

Locus 1117 : 
2 alleles
13.0% missing data
   4   (0.934) 0.473 0.983 0.977 0.911 0.986 
   1   (0.066) 0.527 0.017 0.023 0.089 0.014 

Locus 1118 : 
2 alleles
13.0% missing data
   2   (0.269) 0.077 0.743 0.195 0.297 0.230 
   4   (0.731) 0.923 0.257 0.805 0.703 0.770 

Locus 1119 : 
2 alleles
6.5% missing data
   4   (0.849) 0.961 0.942 0.818 0.879 0.871 
   2   (0.151) 0.039 0.058 0.182 0.121 0.129 

Locus 1120 : 
2 alleles
3.6% missing data
   2   (0.930) 0.995 0.940 0.908 0.991 0.866 
   1   (0.070) 0.005 0.060 0.092 0.009 0.134 

Locus 1121 : 
2 alleles
8.7% missing data
   1   (0.834) 0.964 0.836 0.800 0.911 0.812 
   2   (0.166) 0.036 0.164 0.200 0.089 0.188 

Locus 1122 : 
2 alleles
11.6% missing data
   1   (0.779) 0.919 0.796 0.818 0.754 0.804 
   3   (0.221) 0.081 0.204 0.182 0.246 0.196 

Locus 1123 : 
2 alleles
4.3% missing data
   3   (0.853) 0.966 0.734 0.897 0.891 0.860 
   4   (0.147) 0.034 0.266 0.103 0.109 0.140 

Locus 1124 : 
2 alleles
16.7% missing data
   2   (0.884) 0.962 0.912 0.917 0.766 0.952 
   4   (0.116) 0.038 0.088 0.083 0.234 0.048 

Locus 1125 : 
2 alleles
5.8% missing data
   2   (0.909) 0.598 0.977 0.948 0.877 0.974 
   1   (0.091) 0.402 0.023 0.052 0.123 0.026 

Locus 1126 : 
2 alleles
9.4% missing data
   4   (0.914) 0.987 0.924 0.921 0.967 0.915 
   3   (0.086) 0.013 0.076 0.079 0.033 0.085 

Locus 1127 : 
2 alleles
3.6% missing data
   4   (0.830) 0.947 0.903 0.790 0.868 0.848 
   2   (0.170) 0.053 0.097 0.210 0.132 0.152 

Locus 1128 : 
2 alleles
5.1% missing data
   1   (0.281) 0.719 0.157 0.241 0.132 0.368 
   3   (0.719) 0.281 0.843 0.759 0.868 0.632 

Locus 1129 : 
2 alleles
15.2% missing data
   1   (0.717) 0.875 0.723 0.702 0.753 0.711 
   4   (0.283) 0.125 0.277 0.298 0.247 0.289 

Locus 1130 : 
2 alleles
5.8% missing data
   2   (0.885) 0.960 0.958 0.913 0.916 0.897 
   4   (0.115) 0.040 0.042 0.087 0.084 0.103 

Locus 1131 : 
2 alleles
2.9% missing data
   4   (0.251) 0.050 0.459 0.220 0.072 0.465 
   2   (0.749) 0.950 0.541 0.780 0.928 0.535 

Locus 1132 : 
2 alleles
2.9% missing data
   3   (0.951) 0.668 0.993 0.990 0.920 0.993 
   1   (0.049) 0.332 0.007 0.010 0.080 0.007 

Locus 1133 : 
2 alleles
2.9% missing data
   4   (0.920) 0.964 0.961 0.963 0.904 0.959 
   1   (0.080) 0.036 0.039 0.037 0.096 0.041 

Locus 1134 : 
2 alleles
13.8% missing data
   3   (0.785) 0.937 0.894 0.735 0.869 0.746 
   1   (0.215) 0.063 0.106 0.265 0.131 0.254 

Locus 1135 : 
2 alleles
3.6% missing data
   3   (0.836) 0.572 0.316 0.904 0.777 0.935 
   2   (0.164) 0.428 0.684 0.096 0.223 0.065 

Locus 1136 : 
2 alleles
2.9% missing data
   1   (0.919) 0.985 0.922 0.901 0.964 0.942 
   4   (0.081) 0.015 0.078 0.099 0.036 0.058 

Locus 1137 : 
2 alleles
10.9% missing data
   3   (0.899) 0.968 0.967 0.906 0.898 0.941 
   1   (0.101) 0.032 0.033 0.094 0.102 0.059 

Locus 1138 : 
2 alleles
5.8% missing data
   2   (0.731) 0.881 0.875 0.775 0.715 0.726 
   4   (0.269) 0.119 0.125 0.225 0.285 0.274 

Locus 1139 : 
2 alleles
10.1% missing data
   2   (0.897) 0.982 0.939 0.893 0.966 0.865 
   4   (0.103) 0.018 0.061 0.107 0.034 0.135 

Locus 1140 : 
2 alleles
6.5% missing data
   2   (0.475) 0.432 0.479 0.510 0.300 0.591 
   4   (0.525) 0.568 0.521 0.490 0.700 0.409 

Locus 1141 : 
2 alleles
2.9% missing data
   4   (0.865) 0.771 0.957 0.913 0.723 0.953 
   3   (0.135) 0.229 0.043 0.087 0.277 0.047 

Locus 1142 : 
2 alleles
12.3% missing data
   4   (0.798) 0.860 0.767 0.850 0.895 0.727 
   2   (0.202) 0.140 0.233 0.150 0.105 0.273 

Locus 1143 : 
2 alleles
4.3% missing data
   1   (0.864) 0.971 0.895 0.884 0.932 0.831 
   3   (0.136) 0.029 0.105 0.116 0.068 0.169 

Locus 1144 : 
2 alleles
8.0% missing data
   2   (0.919) 0.741 0.968 0.897 0.983 0.937 
   4   (0.081) 0.259 0.032 0.103 0.017 0.063 

Locus 1145 : 
2 alleles
5.1% missing data
   1   (0.172) 0.070 0.258 0.191 0.141 0.139 
   3   (0.828) 0.930 0.742 0.809 0.859 0.861 

Locus 1146 : 
2 alleles
10.9% missing data
   1   (0.913) 0.584 0.971 0.965 0.865 0.976 
   3   (0.087) 0.416 0.029 0.035 0.135 0.024 

Locus 1147 : 
2 alleles
2.9% missing data
   1   (0.906) 0.984 0.902 0.915 0.964 0.899 
   3   (0.094) 0.016 0.098 0.085 0.036 0.101 

Locus 1148 : 
2 alleles
3.6% missing data
   1   (0.898) 0.982 0.940 0.806 0.963 0.908 
   3   (0.102) 0.018 0.060 0.194 0.037 0.092 

Locus 1149 : 
2 alleles
15.2% missing data
   2   (0.485) 0.129 0.349 0.458 0.414 0.606 
   4   (0.515) 0.871 0.651 0.542 0.586 0.394 

Locus 1150 : 
2 alleles
4.3% missing data
   2   (0.920) 0.987 0.972 0.929 0.973 0.915 
   3   (0.080) 0.013 0.028 0.071 0.027 0.085 

Locus 1151 : 
2 alleles
15.2% missing data
   4   (0.951) 0.994 0.978 0.958 0.992 0.935 
   2   (0.049) 0.006 0.022 0.042 0.008 0.065 

Locus 1152 : 
2 alleles
13.0% missing data
   4   (0.898) 0.983 0.835 0.785 0.966 0.910 
   3   (0.102) 0.017 0.165 0.215 0.034 0.090 

Locus 1153 : 
2 alleles
13.8% missing data
   3   (0.898) 0.940 0.940 0.948 0.936 0.900 
   4   (0.102) 0.060 0.060 0.052 0.064 0.100 

Locus 1154 : 
2 alleles
6.5% missing data
   1   (0.919) 0.981 0.960 0.794 0.973 0.947 
   3   (0.081) 0.019 0.040 0.206 0.027 0.053 

Locus 1155 : 
2 alleles
13.8% missing data
   3   (0.820) 0.577 0.923 0.846 0.912 0.801 
   1   (0.180) 0.423 0.077 0.154 0.088 0.199 

Locus 1156 : 
2 alleles
10.9% missing data
   3   (0.839) 0.946 0.908 0.834 0.743 0.912 
   1   (0.161) 0.054 0.092 0.166 0.257 0.088 

Locus 1157 : 
2 alleles
6.5% missing data
   1   (0.834) 0.921 0.931 0.829 0.920 0.784 
   3   (0.166) 0.079 0.069 0.171 0.080 0.216 

Locus 1158 : 
2 alleles
1.4% missing data
   1   (0.769) 0.942 0.753 0.773 0.847 0.723 
   2   (0.231) 0.058 0.247 0.227 0.153 0.277 

Locus 1159 : 
2 alleles
5.1% missing data
   1   (0.780) 0.940 0.925 0.803 0.771 0.783 
   3   (0.220) 0.060 0.075 0.197 0.229 0.217 

Locus 1160 : 
2 alleles
7.2% missing data
   4   (0.855) 0.955 0.801 0.863 0.882 0.880 
   2   (0.145) 0.045 0.199 0.137 0.118 0.120 

Locus 1161 : 
2 alleles
21.0% missing data
   1   (0.663) 0.890 0.768 0.756 0.594 0.652 
   3   (0.337) 0.110 0.232 0.244 0.406 0.348 

Locus 1162 : 
2 alleles
3.6% missing data
   2   (0.159) 0.042 0.107 0.216 0.107 0.145 
   3   (0.841) 0.958 0.893 0.784 0.893 0.855 

Locus 1163 : 
2 alleles
17.4% missing data
   2   (0.922) 0.985 0.898 0.929 0.978 0.913 
   4   (0.078) 0.015 0.102 0.071 0.022 0.087 

Locus 1164 : 
2 alleles
5.8% missing data
   2   (0.522) 0.483 0.241 0.617 0.555 0.497 
   4   (0.478) 0.517 0.759 0.383 0.445 0.503 

Locus 1165 : 
2 alleles
5.1% missing data
   3   (0.777) 0.939 0.811 0.720 0.765 0.821 
   1   (0.223) 0.061 0.189 0.280 0.235 0.179 

Locus 1166 : 
2 alleles
5.8% missing data
   1   (0.830) 0.911 0.885 0.828 0.886 0.827 
   3   (0.170) 0.089 0.115 0.172 0.114 0.173 

Locus 1167 : 
2 alleles
3.6% missing data
   3   (0.901) 0.969 0.966 0.885 0.887 0.953 
   1   (0.099) 0.031 0.034 0.115 0.113 0.047 

Locus 1168 : 
2 alleles
9.4% missing data
   1   (0.893) 0.797 0.850 0.912 0.969 0.900 
   3   (0.107) 0.203 0.150 0.088 0.031 0.100 

Locus 1169 : 
2 alleles
12.3% missing data
   1   (0.909) 0.973 0.946 0.915 0.922 0.947 
   3   (0.091) 0.027 0.054 0.085 0.078 0.053 

Locus 1170 : 
2 alleles
5.8% missing data
   1   (0.893) 0.955 0.956 0.931 0.881 0.931 
   4   (0.107) 0.045 0.044 0.069 0.119 0.069 

Locus 1171 : 
2 alleles
5.8% missing data
   3   (0.375) 0.810 0.676 0.385 0.313 0.315 
   4   (0.625) 0.190 0.324 0.615 0.687 0.685 

Locus 1172 : 
2 alleles
13.8% missing data
   2   (0.933) 0.937 0.986 0.976 0.919 0.971 
   3   (0.067) 0.063 0.014 0.024 0.081 0.029 

Locus 1173 : 
2 alleles
3.6% missing data
   1   (0.620) 0.617 0.391 0.492 0.737 0.633 
   2   (0.380) 0.383 0.609 0.508 0.263 0.367 

Locus 1174 : 
2 alleles
13.0% missing data
   3   (0.851) 0.977 0.757 0.871 0.950 0.761 
   1   (0.149) 0.023 0.243 0.129 0.050 0.239 

Locus 1175 : 
2 alleles
2.2% missing data
   1   (0.871) 0.956 0.967 0.926 0.778 0.924 
   3   (0.129) 0.044 0.033 0.074 0.222 0.076 

Locus 1176 : 
2 alleles
7.2% missing data
   1   (0.880) 0.972 0.961 0.890 0.889 0.909 
   3   (0.120) 0.028 0.039 0.110 0.111 0.091 

Locus 1177 : 
2 alleles
13.0% missing data
   3   (0.921) 0.981 0.941 0.919 0.955 0.950 
   1   (0.079) 0.019 0.059 0.081 0.045 0.050 

Locus 1178 : 
2 alleles
2.9% missing data
   3   (0.869) 0.938 0.787 0.922 0.909 0.877 
   1   (0.131) 0.062 0.213 0.078 0.091 0.123 

Locus 1179 : 
2 alleles
10.9% missing data
   2   (0.825) 0.942 0.885 0.788 0.883 0.824 
   4   (0.175) 0.058 0.115 0.212 0.117 0.176 

Locus 1180 : 
2 alleles
7.2% missing data
   1   (0.166) 0.041 0.180 0.154 0.189 0.121 
   3   (0.834) 0.959 0.820 0.846 0.811 0.879 

Locus 1181 : 
2 alleles
11.6% missing data
   3   (0.915) 0.985 0.947 0.939 0.979 0.863 
   1   (0.085) 0.015 0.053 0.061 0.021 0.137 

Locus 1182 : 
2 alleles
11.6% missing data
   2   (0.895) 0.976 0.931 0.929 0.908 0.921 
   4   (0.105) 0.024 0.069 0.071 0.092 0.079 

Locus 1183 : 
2 alleles
2.9% missing data
   4   (0.908) 0.987 0.972 0.919 0.964 0.894 
   3   (0.092) 0.013 0.028 0.081 0.036 0.106 

Locus 1184 : 
2 alleles
10.9% missing data
   4   (0.735) 0.819 0.590 0.732 0.766 0.759 
   2   (0.265) 0.181 0.410 0.268 0.234 0.241 

Locus 1185 : 
2 alleles
13.8% missing data
   4   (0.906) 0.979 0.954 0.830 0.964 0.925 
   2   (0.094) 0.021 0.046 0.170 0.036 0.075 

Locus 1186 : 
2 alleles
0.7% missing data
   4   (0.855) 0.953 0.821 0.905 0.823 0.896 
   2   (0.145) 0.047 0.179 0.095 0.177 0.104 

Locus 1187 : 
2 alleles
12.3% missing data
   3   (0.893) 0.966 0.964 0.944 0.860 0.930 
   1   (0.107) 0.034 0.036 0.056 0.140 0.070 

Locus 1188 : 
2 alleles
11.6% missing data
   2   (0.855) 0.939 0.939 0.902 0.940 0.771 
   3   (0.145) 0.061 0.061 0.098 0.060 0.229 

Locus 1189 : 
2 alleles
5.1% missing data
   2   (0.818) 0.285 0.851 0.844 0.914 0.819 
   1   (0.182) 0.715 0.149 0.156 0.086 0.181 

Locus 1190 : 
2 alleles
13.8% missing data
   2   (0.571) 0.290 0.509 0.607 0.534 0.636 
   4   (0.429) 0.710 0.491 0.393 0.466 0.364 

Locus 1191 : 
2 alleles
5.8% missing data
   3   (0.898) 0.972 0.949 0.879 0.922 0.933 
   4   (0.102) 0.028 0.051 0.121 0.078 0.067 

Locus 1192 : 
2 alleles
3.6% missing data
   2   (0.932) 0.968 0.987 0.974 0.858 0.979 
   4   (0.068) 0.032 0.013 0.026 0.142 0.021 

Locus 1193 : 
2 alleles
2.9% missing data
   3   (0.880) 0.959 0.661 0.904 0.922 0.909 
   1   (0.120) 0.041 0.339 0.096 0.078 0.091 

Locus 1194 : 
2 alleles
2.9% missing data
   2   (0.108) 0.282 0.032 0.063 0.207 0.031 
   4   (0.892) 0.718 0.968 0.937 0.793 0.969 

Locus 1195 : 
2 alleles
14.5% missing data
   2   (0.880) 0.948 0.965 0.930 0.885 0.898 
   4   (0.120) 0.052 0.035 0.070 0.115 0.102 

Locus 1196 : 
2 alleles
13.0% missing data
   4   (0.566) 0.215 0.366 0.617 0.607 0.591 
   2   (0.434) 0.785 0.634 0.383 0.393 0.409 

Locus 1197 : 
2 alleles
3.6% missing data
   2   (0.898) 0.805 0.899 0.831 0.971 0.926 
   4   (0.102) 0.195 0.101 0.169 0.029 0.074 

Locus 1198 : 
2 alleles
4.3% missing data
   3   (0.942) 0.995 0.979 0.942 0.993 0.893 
   4   (0.058) 0.005 0.021 0.058 0.007 0.107 

Locus 1199 : 
2 alleles
5.8% missing data
   3   (0.792) 0.895 0.936 0.790 0.798 0.810 
   1   (0.208) 0.105 0.064 0.210 0.202 0.190 

Locus 1200 : 
2 alleles
5.1% missing data
   3   (0.553) 0.556 0.809 0.453 0.439 0.653 
   1   (0.447) 0.444 0.191 0.547 0.561 0.347 

Locus 1201 : 
2 alleles
2.9% missing data
   1   (0.816) 0.954 0.915 0.793 0.857 0.815 
   2   (0.184) 0.046 0.085 0.207 0.143 0.185 

Locus 1202 : 
2 alleles
5.8% missing data
   4   (0.558) 0.493 0.252 0.645 0.660 0.498 
   2   (0.442) 0.507 0.748 0.355 0.340 0.502 

Locus 1203 : 
2 alleles
3.6% missing data
   2   (0.924) 0.962 0.980 0.965 0.901 0.967 
   4   (0.076) 0.038 0.020 0.035 0.099 0.033 

Locus 1204 : 
2 alleles
0.7% missing data
   1   (0.832) 0.965 0.342 0.885 0.873 0.854 
   3   (0.168) 0.035 0.658 0.115 0.127 0.146 

Locus 1205 : 
2 alleles
1.4% missing data
   3   (0.903) 0.977 0.946 0.912 0.911 0.940 
   1   (0.097) 0.023 0.054 0.088 0.089 0.060 

Locus 1206 : 
2 alleles
2.9% missing data
   3   (0.960) 0.988 0.994 0.991 0.856 0.995 
   1   (0.040) 0.012 0.006 0.009 0.144 0.005 

Locus 1207 : 
2 alleles
5.8% missing data
   2   (0.835) 0.887 0.825 0.904 0.803 0.872 
   4   (0.165) 0.113 0.175 0.096 0.197 0.128 

Locus 1208 : 
2 alleles
3.6% missing data
   1   (0.859) 0.933 0.947 0.854 0.833 0.911 
   3   (0.141) 0.067 0.053 0.146 0.167 0.089 

Locus 1209 : 
2 alleles
10.1% missing data
   1   (0.889) 0.979 0.696 0.908 0.954 0.890 
   4   (0.111) 0.021 0.304 0.092 0.046 0.110 

Locus 1210 : 
2 alleles
3.6% missing data
   3   (0.898) 0.975 0.941 0.936 0.915 0.920 
   2   (0.102) 0.025 0.059 0.064 0.085 0.080 

Locus 1211 : 
2 alleles
4.3% missing data
   4   (0.825) 0.924 0.933 0.824 0.836 0.849 
   2   (0.175) 0.076 0.067 0.176 0.164 0.151 

Locus 1212 : 
2 alleles
12.3% missing data
   1   (0.880) 0.830 0.965 0.903 0.943 0.893 
   3   (0.120) 0.170 0.035 0.097 0.057 0.107 

Locus 1213 : 
2 alleles
0.7% missing data
   4   (0.915) 0.987 0.974 0.940 0.956 0.921 
   2   (0.085) 0.013 0.026 0.060 0.044 0.079 

Locus 1214 : 
2 alleles
5.1% missing data
   1   (0.898) 0.800 0.876 0.963 0.946 0.922 
   2   (0.102) 0.200 0.124 0.037 0.054 0.078 

Locus 1215 : 
2 alleles
5.1% missing data
   2   (0.881) 0.147 0.981 0.973 0.392 0.984 
   4   (0.119) 0.853 0.019 0.027 0.608 0.016 

Locus 1216 : 
2 alleles
4.3% missing data
   3   (0.925) 0.966 0.932 0.956 0.866 0.978 
   4   (0.075) 0.034 0.068 0.044 0.134 0.022 

Locus 1217 : 
2 alleles
5.1% missing data
   1   (0.775) 0.942 0.765 0.771 0.835 0.751 
   4   (0.225) 0.058 0.235 0.229 0.165 0.249 

Locus 1218 : 
2 alleles
5.1% missing data
   4   (0.580) 0.146 0.629 0.642 0.657 0.566 
   2   (0.420) 0.854 0.371 0.358 0.343 0.434 

Locus 1219 : 
2 alleles
2.9% missing data
   1   (0.885) 0.957 0.934 0.918 0.882 0.922 
   2   (0.115) 0.043 0.066 0.082 0.118 0.078 

Locus 1220 : 
2 alleles
13.0% missing data
   1   (0.894) 0.952 0.939 0.933 0.906 0.921 
   3   (0.106) 0.048 0.061 0.067 0.094 0.079 

Locus 1221 : 
2 alleles
4.3% missing data
   2   (0.911) 0.984 0.968 0.923 0.962 0.910 
   4   (0.089) 0.016 0.032 0.077 0.038 0.090 

Locus 1222 : 
2 alleles
13.0% missing data
   2   (0.388) 0.649 0.509 0.368 0.331 0.373 
   4   (0.612) 0.351 0.491 0.632 0.669 0.627 

Locus 1223 : 
2 alleles
1.4% missing data
   1   (0.884) 0.967 0.931 0.923 0.770 0.949 
   3   (0.116) 0.033 0.069 0.077 0.230 0.051 

Locus 1224 : 
2 alleles
2.9% missing data
   4   (0.894) 0.970 0.911 0.928 0.908 0.923 
   2   (0.106) 0.030 0.089 0.072 0.092 0.077 

Locus 1225 : 
2 alleles
12.3% missing data
   1   (0.878) 0.968 0.786 0.819 0.934 0.904 
   3   (0.122) 0.032 0.214 0.181 0.066 0.096 

Locus 1226 : 
2 alleles
3.6% missing data
   3   (0.897) 0.975 0.958 0.917 0.840 0.952 
   4   (0.103) 0.025 0.042 0.083 0.160 0.048 

Locus 1227 : 
2 alleles
14.5% missing data
   1   (0.336) 0.372 0.160 0.511 0.268 0.302 
   3   (0.664) 0.628 0.840 0.489 0.732 0.698 

Locus 1228 : 
2 alleles
10.9% missing data
   3   (0.944) 0.995 0.982 0.934 0.992 0.921 
   4   (0.056) 0.005 0.018 0.066 0.008 0.079 

Locus 1229 : 
2 alleles
3.6% missing data
   1   (0.848) 0.960 0.739 0.914 0.832 0.880 
   2   (0.152) 0.040 0.261 0.086 0.168 0.120 

Locus 1230 : 
2 alleles
11.6% missing data
   1   (0.715) 0.931 0.803 0.780 0.603 0.751 
   2   (0.285) 0.069 0.197 0.220 0.397 0.249 

Locus 1231 : 
2 alleles
3.6% missing data
   1   (0.552) 0.506 0.544 0.529 0.439 0.653 
   3   (0.448) 0.494 0.456 0.471 0.561 0.347 

Locus 1232 : 
2 alleles
13.0% missing data
   1   (0.155) 0.035 0.362 0.124 0.093 0.158 
   3   (0.845) 0.965 0.638 0.876 0.907 0.842 

Locus 1233 : 
2 alleles
3.6% missing data
   4   (0.916) 0.717 0.950 0.938 0.971 0.945 
   2   (0.084) 0.283 0.050 0.062 0.029 0.055 

Locus 1234 : 
2 alleles
4.3% missing data
   2   (0.231) 0.061 0.150 0.209 0.364 0.159 
   4   (0.769) 0.939 0.850 0.791 0.636 0.841 

Locus 1235 : 
2 alleles
10.9% missing data
   4   (0.892) 0.951 0.894 0.841 0.954 0.907 
   2   (0.108) 0.049 0.106 0.159 0.046 0.093 

Locus 1236 : 
2 alleles
11.6% missing data
   2   (0.118) 0.029 0.062 0.082 0.069 0.131 
   4   (0.882) 0.971 0.938 0.918 0.931 0.869 

Locus 1237 : 
2 alleles
13.0% missing data
   3   (0.905) 0.983 0.943 0.879 0.964 0.906 
   2   (0.095) 0.017 0.057 0.121 0.036 0.094 

Locus 1238 : 
2 alleles
4.3% missing data
   2   (0.732) 0.736 0.817 0.666 0.815 0.737 
   4   (0.268) 0.264 0.183 0.334 0.185 0.263 

Locus 1239 : 
2 alleles
2.9% missing data
   2   (0.877) 0.964 0.632 0.924 0.881 0.921 
   4   (0.123) 0.036 0.368 0.076 0.119 0.079 

Locus 1240 : 
2 alleles
2.9% missing data
   1   (0.888) 0.968 0.512 0.917 0.930 0.925 
   3   (0.112) 0.032 0.488 0.083 0.070 0.075 

Locus 1241 : 
2 alleles
5.8% missing data
   4   (0.608) 0.870 0.599 0.521 0.758 0.505 
   1   (0.392) 0.130 0.401 0.479 0.242 0.495 

Locus 1242 : 
2 alleles
5.8% missing data
   1   (0.920) 0.989 0.856 0.910 0.982 0.904 
   2   (0.080) 0.011 0.144 0.090 0.018 0.096 

Locus 1243 : 
2 alleles
3.6% missing data
   2   (0.197) 0.054 0.093 0.340 0.118 0.196 
   4   (0.803) 0.946 0.907 0.660 0.882 0.804 

Locus 1244 : 
2 alleles
2.2% missing data
   3   (0.878) 0.962 0.969 0.947 0.875 0.888 
   1   (0.122) 0.038 0.031 0.053 0.125 0.112 

Locus 1245 : 
2 alleles
10.1% missing data
   3   (0.170) 0.029 0.449 0.136 0.061 0.256 
   1   (0.830) 0.971 0.551 0.864 0.939 0.744 

Locus 1246 : 
2 alleles
13.8% missing data
   4   (0.907) 0.975 0.965 0.949 0.771 0.968 
   2   (0.093) 0.025 0.035 0.051 0.229 0.032 

Locus 1247 : 
2 alleles
4.3% missing data
   1   (0.765) 0.818 0.751 0.703 0.892 0.724 
   3   (0.235) 0.182 0.249 0.297 0.108 0.276 

Locus 1248 : 
2 alleles
10.9% missing data
   3   (0.807) 0.698 0.907 0.827 0.882 0.805 
   1   (0.193) 0.302 0.093 0.173 0.118 0.195 

Locus 1249 : 
2 alleles
6.5% missing data
   1   (0.819) 0.747 0.927 0.871 0.675 0.914 
   3   (0.181) 0.253 0.073 0.129 0.325 0.086 

Locus 1250 : 
2 alleles
4.3% missing data
   3   (0.904) 0.975 0.966 0.912 0.943 0.920 
   1   (0.096) 0.025 0.034 0.088 0.057 0.080 

Locus 1251 : 
2 alleles
19.6% missing data
   2   (0.572) 0.903 0.312 0.495 0.712 0.484 
   4   (0.428) 0.097 0.688 0.505 0.288 0.516 

Locus 1252 : 
2 alleles
13.0% missing data
   4   (0.868) 0.606 0.831 0.919 0.928 0.891 
   1   (0.132) 0.394 0.169 0.081 0.072 0.109 

Locus 1253 : 
2 alleles
11.6% missing data
   2   (0.862) 0.916 0.903 0.903 0.847 0.901 
   4   (0.138) 0.084 0.097 0.097 0.153 0.099 

Locus 1254 : 
2 alleles
1.4% missing data
   1   (0.925) 0.990 0.903 0.948 0.983 0.904 
   3   (0.075) 0.010 0.097 0.052 0.017 0.096 

Locus 1255 : 
2 alleles
10.1% missing data
   2   (0.421) 0.746 0.223 0.430 0.499 0.334 
   4   (0.579) 0.254 0.777 0.570 0.501 0.666 

Locus 1256 : 
2 alleles
5.1% missing data
   3   (0.773) 0.620 0.589 0.789 0.772 0.850 
   1   (0.227) 0.380 0.411 0.211 0.228 0.150 

Locus 1257 : 
2 alleles
2.9% missing data
   2   (0.633) 0.277 0.890 0.713 0.330 0.807 
   4   (0.367) 0.723 0.110 0.287 0.670 0.193 

Locus 1258 : 
2 alleles
12.3% missing data
   1   (0.881) 0.978 0.710 0.885 0.949 0.879 
   3   (0.119) 0.022 0.290 0.115 0.051 0.121 

Locus 1259 : 
2 alleles
14.5% missing data
   1   (0.115) 0.029 0.095 0.134 0.049 0.126 
   2   (0.885) 0.971 0.905 0.866 0.951 0.874 

Locus 1260 : 
2 alleles
2.2% missing data
   3   (0.933) 0.974 0.989 0.976 0.717 0.988 
   1   (0.067) 0.026 0.011 0.024 0.283 0.012 

Locus 1261 : 
2 alleles
13.0% missing data
   4   (0.839) 0.946 0.904 0.911 0.766 0.880 
   3   (0.161) 0.054 0.096 0.089 0.234 0.120 

Locus 1262 : 
2 alleles
15.9% missing data
   2   (0.829) 0.406 0.604 0.920 0.868 0.871 
   4   (0.171) 0.594 0.396 0.080 0.132 0.129 

Locus 1263 : 
2 alleles
15.2% missing data
   2   (0.896) 0.975 0.938 0.897 0.931 0.915 
   4   (0.104) 0.025 0.062 0.103 0.069 0.085 

Locus 1264 : 
2 alleles
8.7% missing data
   1   (0.861) 0.217 0.925 0.896 0.909 0.909 
   3   (0.139) 0.783 0.075 0.104 0.091 0.091 

Locus 1265 : 
2 alleles
15.9% missing data
   1   (0.621) 0.598 0.634 0.475 0.701 0.645 
   3   (0.379) 0.402 0.366 0.525 0.299 0.355 

Locus 1266 : 
2 alleles
8.0% missing data
   4   (0.466) 0.560 0.639 0.464 0.532 0.389 
   2   (0.534) 0.440 0.361 0.536 0.468 0.611 

Locus 1267 : 
2 alleles
0.7% missing data
   2   (0.906) 0.987 0.941 0.893 0.964 0.904 
   1   (0.094) 0.013 0.059 0.107 0.036 0.096 

Locus 1268 : 
2 alleles
3.6% missing data
   2   (0.913) 0.568 0.961 0.972 0.850 0.978 
   3   (0.087) 0.432 0.039 0.028 0.150 0.022 

Locus 1269 : 
2 alleles
3.6% missing data
   1   (0.904) 0.967 0.962 0.922 0.931 0.927 
   4   (0.096) 0.033 0.038 0.078 0.069 0.073 

Locus 1270 : 
2 alleles
12.3% missing data
   1   (0.752) 0.562 0.867 0.643 0.917 0.672 
   3   (0.248) 0.438 0.133 0.357 0.083 0.328 

Locus 1271 : 
2 alleles
7.2% missing data
   1   (0.108) 0.392 0.034 0.073 0.062 0.072 
   3   (0.892) 0.608 0.966 0.927 0.938 0.928 

Locus 1272 : 
2 alleles
1.4% missing data
   2   (0.797) 0.780 0.859 0.778 0.856 0.820 
   4   (0.203) 0.220 0.141 0.222 0.144 0.180 

Locus 1273 : 
2 alleles
9.4% missing data
   2   (0.125) 0.036 0.116 0.074 0.174 0.079 
   4   (0.875) 0.964 0.884 0.926 0.826 0.921 

Locus 1274 : 
2 alleles
4.3% missing data
   2   (0.868) 0.821 0.866 0.854 0.956 0.866 
   4   (0.132) 0.179 0.134 0.146 0.044 0.134 

Locus 1275 : 
2 alleles
5.1% missing data
   1   (0.919) 0.982 0.898 0.925 0.966 0.933 
   2   (0.081) 0.018 0.102 0.075 0.034 0.067 

Locus 1276 : 
2 alleles
5.8% missing data
   2   (0.594) 0.364 0.521 0.581 0.684 0.585 
   4   (0.406) 0.636 0.479 0.419 0.316 0.415 

Locus 1277 : 
2 alleles
16.7% missing data
   1   (0.842) 0.945 0.880 0.860 0.777 0.902 
   2   (0.158) 0.055 0.120 0.140 0.223 0.098 

Locus 1278 : 
2 alleles
11.6% missing data
   4   (0.879) 0.938 0.957 0.933 0.876 0.903 
   3   (0.121) 0.062 0.043 0.067 0.124 0.097 

Locus 1279 : 
2 alleles
5.1% missing data
   3   (0.588) 0.858 0.280 0.663 0.649 0.519 
   1   (0.412) 0.142 0.720 0.337 0.351 0.481 

Locus 1280 : 
2 alleles
13.0% missing data
   3   (0.905) 0.975 0.722 0.953 0.923 0.939 
   1   (0.095) 0.025 0.278 0.047 0.077 0.061 

Locus 1281 : 
2 alleles
16.7% missing data
   3   (0.905) 0.978 0.951 0.892 0.928 0.941 
   4   (0.095) 0.022 0.049 0.108 0.072 0.059 

Locus 1282 : 
2 alleles
1.4% missing data
   1   (0.902) 0.979 0.946 0.902 0.955 0.907 
   3   (0.098) 0.021 0.054 0.098 0.045 0.093 

Locus 1283 : 
2 alleles
3.6% missing data
   3   (0.765) 0.655 0.904 0.766 0.710 0.844 
   1   (0.235) 0.345 0.096 0.234 0.290 0.156 

Locus 1284 : 
2 alleles
13.8% missing data
   4   (0.908) 0.960 0.874 0.892 0.933 0.950 
   2   (0.092) 0.040 0.126 0.108 0.067 0.050 

Locus 1285 : 
2 alleles
5.8% missing data
   1   (0.852) 0.727 0.845 0.867 0.920 0.872 
   3   (0.148) 0.273 0.155 0.133 0.080 0.128 

Locus 1286 : 
2 alleles
2.9% missing data
   2   (0.912) 0.951 0.978 0.957 0.830 0.966 
   4   (0.088) 0.049 0.022 0.043 0.170 0.034 

Locus 1287 : 
2 alleles
3.6% missing data
   1   (0.098) 0.314 0.024 0.042 0.182 0.029 
   3   (0.902) 0.686 0.976 0.958 0.818 0.971 

Locus 1288 : 
2 alleles
0.7% missing data
   4   (0.958) 0.570 0.994 0.991 0.959 0.994 
   3   (0.042) 0.430 0.006 0.009 0.041 0.006 

Locus 1289 : 
2 alleles
5.8% missing data
   3   (0.864) 0.699 0.841 0.936 0.823 0.935 
   1   (0.136) 0.301 0.159 0.064 0.177 0.065 

Locus 1290 : 
2 alleles
13.8% missing data
   1   (0.850) 0.969 0.779 0.908 0.888 0.842 
   4   (0.150) 0.031 0.221 0.092 0.112 0.158 

Locus 1291 : 
2 alleles
5.8% missing data
   1   (0.846) 0.900 0.921 0.863 0.653 0.939 
   3   (0.154) 0.100 0.079 0.137 0.347 0.061 

Locus 1292 : 
2 alleles
3.6% missing data
   3   (0.904) 0.918 0.942 0.934 0.911 0.942 
   2   (0.096) 0.082 0.058 0.066 0.089 0.058 

Locus 1293 : 
2 alleles
9.4% missing data
   2   (0.911) 0.917 0.952 0.955 0.913 0.947 
   4   (0.089) 0.083 0.048 0.045 0.087 0.053 

Locus 1294 : 
2 alleles
4.3% missing data
   3   (0.886) 0.990 0.834 0.863 0.986 0.721 
   4   (0.114) 0.010 0.166 0.137 0.014 0.279 

Locus 1295 : 
2 alleles
13.8% missing data
   1   (0.467) 0.539 0.390 0.429 0.545 0.420 
   4   (0.533) 0.461 0.610 0.571 0.455 0.580 

Locus 1296 : 
2 alleles
4.3% missing data
   2   (0.866) 0.968 0.951 0.916 0.895 0.857 
   3   (0.134) 0.032 0.049 0.084 0.105 0.143 

Locus 1297 : 
2 alleles
2.9% missing data
   4   (0.862) 0.956 0.950 0.924 0.660 0.938 
   3   (0.138) 0.044 0.050 0.076 0.340 0.062 

Locus 1298 : 
2 alleles
3.6% missing data
   1   (0.109) 0.036 0.200 0.111 0.063 0.084 
   3   (0.891) 0.964 0.800 0.889 0.937 0.916 

Locus 1299 : 
2 alleles
3.6% missing data
   2   (0.890) 0.957 0.934 0.909 0.936 0.898 
   4   (0.110) 0.043 0.066 0.091 0.064 0.102 

Locus 1300 : 
2 alleles
5.1% missing data
   3   (0.884) 0.969 0.945 0.928 0.896 0.902 
   1   (0.116) 0.031 0.055 0.072 0.104 0.098 

Locus 1301 : 
2 alleles
5.8% missing data
   3   (0.431) 0.164 0.232 0.444 0.492 0.427 
   4   (0.569) 0.836 0.768 0.556 0.508 0.573 

Locus 1302 : 
2 alleles
5.1% missing data
   2   (0.548) 0.192 0.658 0.557 0.622 0.533 
   4   (0.452) 0.808 0.342 0.443 0.378 0.467 

Locus 1303 : 
2 alleles
15.9% missing data
   1   (0.734) 0.807 0.822 0.686 0.766 0.749 
   2   (0.266) 0.193 0.178 0.314 0.234 0.251 

Locus 1304 : 
2 alleles
1.4% missing data
   1   (0.912) 0.985 0.953 0.853 0.955 0.943 
   3   (0.088) 0.015 0.047 0.147 0.045 0.057 

Locus 1305 : 
2 alleles
10.1% missing data
   2   (0.657) 0.589 0.582 0.660 0.673 0.694 
   4   (0.343) 0.411 0.418 0.340 0.327 0.306 

Locus 1306 : 
2 alleles
12.3% missing data
   1   (0.890) 0.964 0.964 0.881 0.930 0.908 
   3   (0.110) 0.036 0.036 0.119 0.070 0.092 

Locus 1307 : 
2 alleles
3.6% missing data
   2   (0.906) 0.985 0.770 0.930 0.973 0.887 
   4   (0.094) 0.015 0.230 0.070 0.027 0.113 

Locus 1308 : 
2 alleles
13.8% missing data
   4   (0.834) 0.952 0.834 0.886 0.854 0.834 
   1   (0.166) 0.048 0.166 0.114 0.146 0.166 

Locus 1309 : 
2 alleles
10.9% missing data
   1   (0.826) 0.942 0.695 0.883 0.776 0.880 
   2   (0.174) 0.058 0.305 0.117 0.224 0.120 

Locus 1310 : 
2 alleles
10.1% missing data
   1   (0.894) 0.976 0.938 0.871 0.944 0.906 
   3   (0.106) 0.024 0.062 0.129 0.056 0.094 

Locus 1311 : 
2 alleles
10.9% missing data
   2   (0.155) 0.773 0.071 0.206 0.130 0.075 
   4   (0.845) 0.227 0.929 0.794 0.870 0.925 

Locus 1312 : 
2 alleles
8.0% missing data
   2   (0.929) 0.990 0.974 0.929 0.982 0.923 
   3   (0.071) 0.010 0.026 0.071 0.018 0.077 

Locus 1313 : 
2 alleles
4.3% missing data
   3   (0.835) 0.655 0.954 0.905 0.890 0.831 
   1   (0.165) 0.345 0.046 0.095 0.110 0.169 

Locus 1314 : 
2 alleles
13.0% missing data
   3   (0.288) 0.064 0.210 0.356 0.157 0.390 
   1   (0.712) 0.936 0.790 0.644 0.843 0.610 

Locus 1315 : 
2 alleles
8.0% missing data
   3   (0.893) 0.964 0.951 0.937 0.858 0.935 
   4   (0.107) 0.036 0.049 0.063 0.142 0.065 

Locus 1316 : 
2 alleles
12.3% missing data
   4   (0.836) 0.966 0.948 0.767 0.911 0.817 
   1   (0.164) 0.034 0.052 0.233 0.089 0.183 

Locus 1317 : 
2 alleles
13.0% missing data
   3   (0.894) 0.863 0.947 0.908 0.900 0.940 
   1   (0.106) 0.137 0.053 0.092 0.100 0.060 

Locus 1318 : 
2 alleles
3.6% missing data
   2   (0.918) 0.984 0.958 0.942 0.956 0.935 
   4   (0.082) 0.016 0.042 0.058 0.044 0.065 

Locus 1319 : 
2 alleles
4.3% missing data
   1   (0.363) 0.364 0.358 0.401 0.225 0.430 
   2   (0.637) 0.636 0.642 0.599 0.775 0.570 

Locus 1320 : 
2 alleles
15.2% missing data
   1   (0.650) 0.916 0.859 0.675 0.577 0.651 
   3   (0.350) 0.084 0.141 0.325 0.423 0.349 

Locus 1321 : 
2 alleles
15.2% missing data
   3   (0.819) 0.978 0.808 0.796 0.963 0.609 
   4   (0.181) 0.022 0.192 0.204 0.037 0.391 

Locus 1322 : 
2 alleles
3.6% missing data
   1   (0.606) 0.481 0.317 0.597 0.611 0.668 
   3   (0.394) 0.519 0.683 0.403 0.389 0.332 

Locus 1323 : 
2 alleles
9.4% missing data
   2   (0.872) 0.968 0.701 0.920 0.891 0.902 
   4   (0.128) 0.032 0.299 0.080 0.109 0.098 

Locus 1324 : 
2 alleles
6.5% missing data
   2   (0.501) 0.799 0.571 0.521 0.516 0.438 
   1   (0.499) 0.201 0.429 0.479 0.484 0.562 

Locus 1325 : 
2 alleles
6.5% missing data
   2   (0.228) 0.089 0.690 0.160 0.270 0.168 
   4   (0.772) 0.911 0.310 0.840 0.730 0.832 

Locus 1326 : 
2 alleles
13.0% missing data
   3   (0.858) 0.917 0.918 0.663 0.925 0.896 
   1   (0.142) 0.083 0.082 0.337 0.075 0.104 

Locus 1327 : 
2 alleles
10.9% missing data
   2   (0.934) 0.985 0.981 0.972 0.969 0.945 
   1   (0.066) 0.015 0.019 0.028 0.031 0.055 

Locus 1328 : 
2 alleles
5.8% missing data
   2   (0.580) 0.890 0.463 0.532 0.545 0.604 
   4   (0.420) 0.110 0.537 0.468 0.455 0.396 

Locus 1329 : 
2 alleles
2.2% missing data
   2   (0.901) 0.971 0.953 0.924 0.919 0.930 
   4   (0.099) 0.029 0.047 0.076 0.081 0.070 

Locus 1330 : 
2 alleles
11.6% missing data
   1   (0.893) 0.820 0.940 0.936 0.946 0.912 
   3   (0.107) 0.180 0.060 0.064 0.054 0.088 

Locus 1331 : 
2 alleles
11.6% missing data
   1   (0.838) 0.955 0.632 0.868 0.893 0.841 
   4   (0.162) 0.045 0.368 0.132 0.107 0.159 

Locus 1332 : 
2 alleles
13.0% missing data
   2   (0.893) 0.953 0.954 0.859 0.934 0.921 
   4   (0.107) 0.047 0.046 0.141 0.066 0.079 

Locus 1333 : 
2 alleles
15.9% missing data
   1   (0.068) 0.015 0.032 0.027 0.067 0.036 
   4   (0.932) 0.985 0.968 0.973 0.933 0.964 

Locus 1334 : 
2 alleles
1.4% missing data
   1   (0.907) 0.701 0.901 0.925 0.967 0.935 
   2   (0.093) 0.299 0.099 0.075 0.033 0.065 

Locus 1335 : 
2 alleles
12.3% missing data
   1   (0.935) 0.994 0.611 0.942 0.990 0.926 
   4   (0.065) 0.006 0.389 0.058 0.010 0.074 

Locus 1336 : 
2 alleles
5.1% missing data
   3   (0.864) 0.955 0.943 0.866 0.911 0.867 
   1   (0.136) 0.045 0.057 0.134 0.089 0.133 

Locus 1337 : 
2 alleles
17.4% missing data
   2   (0.927) 0.971 0.971 0.942 0.888 0.977 
   4   (0.073) 0.029 0.029 0.058 0.112 0.023 

Locus 1338 : 
2 alleles
5.1% missing data
   2   (0.909) 0.973 0.879 0.929 0.945 0.934 
   1   (0.091) 0.027 0.121 0.071 0.055 0.066 

Locus 1339 : 
2 alleles
1.4% missing data
   2   (0.908) 0.981 0.951 0.875 0.929 0.950 
   3   (0.092) 0.019 0.049 0.125 0.071 0.050 

Locus 1340 : 
2 alleles
2.2% missing data
   1   (0.878) 0.965 0.962 0.930 0.898 0.881 
   3   (0.122) 0.035 0.038 0.070 0.102 0.119 

Locus 1341 : 
2 alleles
4.3% missing data
   1   (0.900) 0.978 0.965 0.904 0.944 0.911 
   3   (0.100) 0.022 0.035 0.096 0.056 0.089 

Locus 1342 : 
2 alleles
1.4% missing data
   3   (0.878) 0.980 0.939 0.904 0.952 0.823 
   1   (0.122) 0.020 0.061 0.096 0.048 0.177 

Locus 1343 : 
2 alleles
10.9% missing data
   2   (0.838) 0.781 0.944 0.830 0.877 0.878 
   4   (0.162) 0.219 0.056 0.170 0.123 0.122 

Locus 1344 : 
2 alleles
3.6% missing data
   2   (0.889) 0.976 0.923 0.915 0.905 0.917 
   4   (0.111) 0.024 0.077 0.085 0.095 0.083 

Locus 1345 : 
2 alleles
10.9% missing data
   2   (0.518) 0.108 0.771 0.452 0.382 0.670 
   4   (0.482) 0.892 0.229 0.548 0.618 0.330 

Locus 1346 : 
2 alleles
10.9% missing data
   4   (0.892) 0.882 0.955 0.934 0.879 0.933 
   2   (0.108) 0.118 0.045 0.066 0.121 0.067 

Locus 1347 : 
2 alleles
0.0% missing data
   3   (0.707) 0.942 0.891 0.608 0.797 0.647 
   1   (0.293) 0.058 0.109 0.392 0.203 0.353 

Locus 1348 : 
2 alleles
4.3% missing data
   3   (0.917) 0.976 0.962 0.944 0.945 0.942 
   1   (0.083) 0.024 0.038 0.056 0.055 0.058 

Locus 1349 : 
2 alleles
13.8% missing data
   1   (0.500) 0.132 0.634 0.421 0.547 0.536 
   3   (0.500) 0.868 0.366 0.579 0.453 0.464 

Locus 1350 : 
2 alleles
10.9% missing data
   1   (0.929) 0.991 0.960 0.948 0.978 0.923 
   3   (0.071) 0.009 0.040 0.052 0.022 0.077 

Locus 1351 : 
2 alleles
17.4% missing data
   2   (0.628) 0.576 0.849 0.682 0.673 0.583 
   4   (0.372) 0.424 0.151 0.318 0.327 0.417 

Locus 1352 : 
2 alleles
14.5% missing data
   1   (0.564) 0.531 0.820 0.695 0.573 0.488 
   4   (0.436) 0.469 0.180 0.305 0.427 0.512 

Locus 1353 : 
2 alleles
12.3% missing data
   2   (0.905) 0.607 0.972 0.944 0.876 0.969 
   4   (0.095) 0.393 0.028 0.056 0.124 0.031 

Locus 1354 : 
2 alleles
4.3% missing data
   4   (0.925) 0.979 0.970 0.944 0.928 0.964 
   2   (0.075) 0.021 0.030 0.056 0.072 0.036 

Locus 1355 : 
2 alleles
10.9% missing data
   3   (0.470) 0.429 0.734 0.528 0.406 0.468 
   1   (0.530) 0.571 0.266 0.472 0.594 0.532 

Locus 1356 : 
2 alleles
6.5% missing data
   2   (0.848) 0.625 0.900 0.860 0.887 0.898 
   4   (0.152) 0.375 0.100 0.140 0.113 0.102 

Locus 1357 : 
2 alleles
7.2% missing data
   4   (0.783) 0.925 0.856 0.779 0.771 0.810 
   2   (0.217) 0.075 0.144 0.221 0.229 0.190 

Locus 1358 : 
2 alleles
4.3% missing data
   3   (0.883) 0.975 0.962 0.910 0.895 0.906 
   1   (0.117) 0.025 0.038 0.090 0.105 0.094 

Locus 1359 : 
2 alleles
5.8% missing data
   3   (0.581) 0.110 0.677 0.767 0.182 0.826 
   1   (0.419) 0.890 0.323 0.233 0.818 0.174 

Locus 1360 : 
2 alleles
5.1% missing data
   1   (0.276) 0.065 0.304 0.372 0.287 0.227 
   3   (0.724) 0.935 0.696 0.628 0.713 0.773 

Locus 1361 : 
2 alleles
5.1% missing data
   1   (0.119) 0.029 0.248 0.095 0.096 0.089 
   3   (0.881) 0.971 0.752 0.905 0.904 0.911 

Locus 1362 : 
2 alleles
12.3% missing data
   4   (0.824) 0.926 0.856 0.872 0.812 0.846 
   1   (0.176) 0.074 0.144 0.128 0.188 0.154 

Locus 1363 : 
2 alleles
2.9% missing data
   3   (0.886) 0.694 0.946 0.890 0.955 0.908 
   1   (0.114) 0.306 0.054 0.110 0.045 0.092 

Locus 1364 : 
2 alleles
13.8% missing data
   4   (0.929) 0.978 0.964 0.957 0.889 0.976 
   2   (0.071) 0.022 0.036 0.043 0.111 0.024 

Locus 1365 : 
2 alleles
14.5% missing data
   2   (0.187) 0.031 0.122 0.252 0.083 0.252 
   3   (0.813) 0.969 0.878 0.748 0.917 0.748 

Locus 1366 : 
2 alleles
10.9% missing data
   2   (0.382) 0.084 0.671 0.327 0.334 0.440 
   4   (0.618) 0.916 0.329 0.673 0.666 0.560 

Locus 1367 : 
2 alleles
0.7% missing data
   1   (0.904) 0.966 0.962 0.944 0.931 0.919 
   3   (0.096) 0.034 0.038 0.056 0.069 0.081 

Locus 1368 : 
2 alleles
10.1% missing data
   2   (0.653) 0.918 0.321 0.648 0.723 0.619 
   4   (0.347) 0.082 0.679 0.352 0.277 0.381 

Locus 1369 : 
2 alleles
4.3% missing data
   1   (0.475) 0.855 0.765 0.453 0.489 0.392 
   3   (0.525) 0.145 0.235 0.547 0.511 0.608 

Locus 1370 : 
2 alleles
14.5% missing data
   3   (0.892) 0.871 0.953 0.907 0.977 0.854 
   1   (0.108) 0.129 0.047 0.093 0.023 0.146 

Locus 1371 : 
2 alleles
12.3% missing data
   1   (0.118) 0.037 0.066 0.083 0.082 0.115 
   3   (0.882) 0.963 0.934 0.917 0.918 0.885 

Locus 1372 : 
2 alleles
3.6% missing data
   1   (0.847) 0.652 0.940 0.841 0.903 0.880 
   4   (0.153) 0.348 0.060 0.159 0.097 0.120 

Locus 1373 : 
2 alleles
5.8% missing data
   3   (0.851) 0.953 0.936 0.878 0.846 0.878 
   4   (0.149) 0.047 0.064 0.122 0.154 0.122 

Locus 1374 : 
2 alleles
4.3% missing data
   3   (0.880) 0.977 0.833 0.896 0.936 0.873 
   1   (0.120) 0.023 0.167 0.104 0.064 0.127 

Locus 1375 : 
2 alleles
3.6% missing data
   1   (0.825) 0.951 0.934 0.823 0.876 0.807 
   2   (0.175) 0.049 0.066 0.177 0.124 0.193 

Locus 1376 : 
2 alleles
1.4% missing data
   2   (0.932) 0.990 0.943 0.954 0.984 0.916 
   4   (0.068) 0.010 0.057 0.046 0.016 0.084 

Locus 1377 : 
2 alleles
1.4% missing data
   2   (0.912) 0.971 0.781 0.965 0.914 0.952 
   3   (0.088) 0.029 0.219 0.035 0.086 0.048 

Locus 1378 : 
2 alleles
10.1% missing data
   1   (0.746) 0.670 0.851 0.805 0.722 0.776 
   3   (0.254) 0.330 0.149 0.195 0.278 0.224 

Locus 1379 : 
2 alleles
16.7% missing data
   3   (0.679) 0.296 0.853 0.863 0.186 0.895 
   1   (0.321) 0.704 0.147 0.137 0.814 0.105 

Locus 1380 : 
2 alleles
3.6% missing data
   3   (0.798) 0.934 0.883 0.802 0.810 0.811 
   1   (0.202) 0.066 0.117 0.198 0.190 0.189 

Locus 1381 : 
2 alleles
10.9% missing data
   1   (0.837) 0.977 0.731 0.754 0.957 0.752 
   4   (0.163) 0.023 0.269 0.246 0.043 0.248 

Locus 1382 : 
2 alleles
7.2% missing data
   3   (0.865) 0.704 0.581 0.833 0.920 0.930 
   1   (0.135) 0.296 0.419 0.167 0.080 0.070 

Locus 1383 : 
2 alleles
15.2% missing data
   3   (0.923) 0.879 0.948 0.957 0.914 0.968 
   4   (0.077) 0.121 0.052 0.043 0.086 0.032 

Locus 1384 : 
2 alleles
13.0% missing data
   2   (0.853) 0.955 0.915 0.772 0.899 0.882 
   1   (0.147) 0.045 0.085 0.228 0.101 0.118 

Locus 1385 : 
2 alleles
2.9% missing data
   2   (0.760) 0.932 0.904 0.780 0.732 0.773 
   4   (0.240) 0.068 0.096 0.220 0.268 0.227 

Locus 1386 : 
2 alleles
14.5% missing data
   2   (0.883) 0.964 0.920 0.873 0.881 0.930 
   4   (0.117) 0.036 0.080 0.127 0.119 0.070 

Locus 1387 : 
2 alleles
4.3% missing data
   1   (0.717) 0.317 0.843 0.625 0.751 0.792 
   3   (0.283) 0.683 0.157 0.375 0.249 0.208 

Locus 1388 : 
2 alleles
15.2% missing data
   1   (0.254) 0.380 0.269 0.243 0.170 0.260 
   3   (0.746) 0.620 0.731 0.757 0.830 0.740 

Locus 1389 : 
2 alleles
4.3% missing data
   4   (0.872) 0.629 0.562 0.928 0.920 0.923 
   1   (0.128) 0.371 0.438 0.072 0.080 0.077 

Locus 1390 : 
2 alleles
12.3% missing data
   2   (0.879) 0.681 0.975 0.923 0.858 0.930 
   4   (0.121) 0.319 0.025 0.077 0.142 0.070 

Locus 1391 : 
2 alleles
6.5% missing data
   2   (0.092) 0.029 0.027 0.060 0.087 0.060 
   4   (0.908) 0.971 0.973 0.940 0.913 0.940 

Locus 1392 : 
2 alleles
10.9% missing data
   1   (0.170) 0.041 0.236 0.186 0.126 0.158 
   2   (0.830) 0.959 0.764 0.814 0.874 0.842 

Locus 1393 : 
2 alleles
3.6% missing data
   1   (0.916) 0.976 0.968 0.954 0.909 0.953 
   3   (0.084) 0.024 0.032 0.046 0.091 0.047 

Locus 1394 : 
2 alleles
14.5% missing data
   3   (0.909) 0.822 0.943 0.959 0.883 0.957 
   4   (0.091) 0.178 0.057 0.041 0.117 0.043 

Locus 1395 : 
2 alleles
13.0% missing data
   2   (0.901) 0.962 0.962 0.896 0.908 0.943 
   3   (0.099) 0.038 0.038 0.104 0.092 0.057 

Locus 1396 : 
2 alleles
12.3% missing data
   3   (0.902) 0.468 0.969 0.943 0.953 0.931 
   1   (0.098) 0.532 0.031 0.057 0.047 0.069 

Locus 1397 : 
2 alleles
15.9% missing data
   2   (0.887) 0.965 0.954 0.889 0.916 0.909 
   4   (0.113) 0.035 0.046 0.111 0.084 0.091 

Locus 1398 : 
2 alleles
2.2% missing data
   1   (0.942) 0.995 0.979 0.953 0.993 0.888 
   2   (0.058) 0.005 0.021 0.047 0.007 0.112 

Locus 1399 : 
2 alleles
3.6% missing data
   1   (0.893) 0.970 0.964 0.899 0.915 0.919 
   4   (0.107) 0.030 0.036 0.101 0.085 0.081 

Locus 1400 : 
2 alleles
3.6% missing data
   4   (0.868) 0.952 0.959 0.897 0.837 0.910 
   2   (0.132) 0.048 0.041 0.103 0.163 0.090 

Locus 1401 : 
2 alleles
15.2% missing data
   4   (0.828) 0.956 0.901 0.688 0.870 0.865 
   3   (0.172) 0.044 0.099 0.312 0.130 0.135 

Locus 1402 : 
2 alleles
14.5% missing data
   2   (0.855) 0.785 0.917 0.898 0.855 0.892 
   1   (0.145) 0.215 0.083 0.102 0.145 0.108 

Locus 1403 : 
2 alleles
1.4% missing data
   3   (0.918) 0.987 0.928 0.910 0.974 0.917 
   4   (0.082) 0.013 0.072 0.090 0.026 0.083 

Locus 1404 : 
2 alleles
4.3% missing data
   1   (0.695) 0.909 0.794 0.747 0.582 0.737 
   4   (0.305) 0.091 0.206 0.253 0.418 0.263 

Locus 1405 : 
2 alleles
13.8% missing data
   4   (0.445) 0.410 0.705 0.391 0.409 0.459 
   3   (0.555) 0.590 0.295 0.609 0.591 0.541 

Locus 1406 : 
2 alleles
2.9% missing data
   1   (0.880) 0.918 0.963 0.915 0.840 0.929 
   3   (0.120) 0.082 0.037 0.085 0.160 0.071 

Locus 1407 : 
2 alleles
3.6% missing data
   1   (0.898) 0.965 0.974 0.925 0.852 0.949 
   2   (0.102) 0.035 0.026 0.075 0.148 0.051 

Locus 1408 : 
2 alleles
13.0% missing data
   1   (0.537) 0.709 0.507 0.502 0.572 0.521 
   3   (0.463) 0.291 0.493 0.498 0.428 0.479 

Locus 1409 : 
2 alleles
7.2% missing data
   3   (0.897) 0.977 0.962 0.891 0.952 0.894 
   2   (0.103) 0.023 0.038 0.109 0.048 0.106 

Locus 1410 : 
2 alleles
13.0% missing data
   2   (0.771) 0.843 0.891 0.815 0.615 0.856 
   1   (0.229) 0.157 0.109 0.185 0.385 0.144 

Locus 1411 : 
2 alleles
5.8% missing data
   1   (0.431) 0.406 0.549 0.466 0.373 0.433 
   2   (0.569) 0.594 0.451 0.534 0.627 0.567 

Locus 1412 : 
2 alleles
2.9% missing data
   1   (0.440) 0.575 0.779 0.458 0.177 0.598 
   3   (0.560) 0.425 0.221 0.542 0.823 0.402 

Locus 1413 : 
2 alleles
7.2% missing data
   1   (0.897) 0.972 0.968 0.919 0.878 0.939 
   3   (0.103) 0.028 0.032 0.081 0.122 0.061 

Locus 1414 : 
2 alleles
9.4% missing data
   2   (0.845) 0.931 0.916 0.900 0.696 0.918 
   3   (0.155) 0.069 0.084 0.100 0.304 0.082 

Locus 1415 : 
2 alleles
6.5% missing data
   1   (0.843) 0.959 0.940 0.849 0.866 0.857 
   4   (0.157) 0.041 0.060 0.151 0.134 0.143 

Locus 1416 : 
2 alleles
3.6% missing data
   3   (0.710) 0.922 0.857 0.649 0.726 0.710 
   1   (0.290) 0.078 0.143 0.351 0.274 0.290 

Locus 1417 : 
2 alleles
13.0% missing data
   2   (0.856) 0.961 0.889 0.793 0.892 0.890 
   4   (0.144) 0.039 0.111 0.207 0.108 0.110 

Locus 1418 : 
2 alleles
5.1% missing data
   2   (0.903) 0.964 0.958 0.929 0.878 0.949 
   3   (0.097) 0.036 0.042 0.071 0.122 0.051 

Locus 1419 : 
2 alleles
13.0% missing data
   3   (0.826) 0.493 0.958 0.887 0.702 0.919 
   1   (0.174) 0.507 0.042 0.113 0.298 0.081 

Locus 1420 : 
2 alleles
4.3% missing data
   3   (0.891) 0.969 0.966 0.918 0.898 0.920 
   1   (0.109) 0.031 0.034 0.082 0.102 0.080 

Locus 1421 : 
2 alleles
12.3% missing data
   1   (0.385) 0.403 0.165 0.489 0.313 0.392 
   3   (0.615) 0.597 0.835 0.511 0.687 0.608 

Locus 1422 : 
2 alleles
10.1% missing data
   1   (0.087) 0.015 0.037 0.085 0.023 0.121 
   3   (0.913) 0.985 0.963 0.915 0.977 0.879 

Locus 1423 : 
2 alleles
12.3% missing data
   3   (0.715) 0.719 0.887 0.791 0.743 0.689 
   1   (0.285) 0.281 0.113 0.209 0.257 0.311 

Locus 1424 : 
2 alleles
12.3% missing data
   4   (0.865) 0.957 0.860 0.927 0.823 0.905 
   2   (0.135) 0.043 0.140 0.073 0.177 0.095 

Locus 1425 : 
2 alleles
5.8% missing data
   4   (0.702) 0.496 0.842 0.779 0.517 0.816 
   2   (0.298) 0.504 0.158 0.221 0.483 0.184 

Locus 1426 : 
2 alleles
8.7% missing data
   2   (0.918) 0.820 0.861 0.954 0.984 0.917 
   3   (0.082) 0.180 0.139 0.046 0.016 0.083 

Locus 1427 : 
2 alleles
17.4% missing data
   2   (0.664) 0.728 0.302 0.711 0.711 0.664 
   3   (0.336) 0.272 0.698 0.289 0.289 0.336 

Locus 1428 : 
2 alleles
3.6% missing data
   1   (0.910) 0.955 0.981 0.954 0.888 0.950 
   3   (0.090) 0.045 0.019 0.046 0.112 0.050 

Locus 1429 : 
2 alleles
19.6% missing data
   1   (0.895) 0.984 0.943 0.909 0.937 0.899 
   4   (0.105) 0.016 0.057 0.091 0.063 0.101 

Locus 1430 : 
2 alleles
3.6% missing data
   1   (0.835) 0.549 0.937 0.915 0.835 0.878 
   2   (0.165) 0.451 0.063 0.085 0.165 0.122 

Locus 1431 : 
2 alleles
6.5% missing data
   3   (0.832) 0.946 0.628 0.870 0.775 0.899 
   2   (0.168) 0.054 0.372 0.130 0.225 0.101 

Locus 1432 : 
2 alleles
7.2% missing data
   1   (0.504) 0.745 0.256 0.531 0.519 0.478 
   3   (0.496) 0.255 0.744 0.469 0.481 0.522 

Locus 1433 : 
2 alleles
7.2% missing data
   3   (0.837) 0.967 0.909 0.893 0.857 0.825 
   1   (0.163) 0.033 0.091 0.107 0.143 0.175 

Locus 1434 : 
2 alleles
12.3% missing data
   1   (0.917) 0.943 0.719 0.950 0.940 0.960 
   3   (0.083) 0.057 0.281 0.050 0.060 0.040 

Locus 1435 : 
2 alleles
5.1% missing data
   1   (0.892) 0.962 0.940 0.931 0.885 0.927 
   3   (0.108) 0.038 0.060 0.069 0.115 0.073 

Locus 1436 : 
2 alleles
12.3% missing data
   4   (0.907) 0.982 0.966 0.858 0.932 0.944 
   2   (0.093) 0.018 0.034 0.142 0.068 0.056 

Locus 1437 : 
2 alleles
2.9% missing data
   1   (0.906) 0.988 0.460 0.935 0.965 0.924 
   3   (0.094) 0.012 0.540 0.065 0.035 0.076 

Locus 1438 : 
2 alleles
10.1% missing data
   2   (0.736) 0.635 0.688 0.605 0.859 0.741 
   4   (0.264) 0.365 0.312 0.395 0.141 0.259 

Locus 1439 : 
2 alleles
3.6% missing data
   1   (0.911) 0.980 0.942 0.920 0.925 0.948 
   3   (0.089) 0.020 0.058 0.080 0.075 0.052 

Locus 1440 : 
2 alleles
5.1% missing data
   3   (0.888) 0.966 0.359 0.950 0.780 0.964 
   1   (0.112) 0.034 0.641 0.050 0.220 0.036 

Locus 1441 : 
2 alleles
4.3% missing data
   1   (0.646) 0.529 0.708 0.742 0.622 0.658 
   4   (0.354) 0.471 0.292 0.258 0.378 0.342 

Locus 1442 : 
2 alleles
13.0% missing data
   4   (0.784) 0.939 0.890 0.648 0.752 0.855 
   2   (0.216) 0.061 0.110 0.352 0.248 0.145 

Locus 1443 : 
2 alleles
17.4% missing data
   1   (0.907) 0.897 0.975 0.959 0.827 0.962 
   4   (0.093) 0.103 0.025 0.041 0.173 0.038 

Locus 1444 : 
2 alleles
13.0% missing data
   2   (0.912) 0.971 0.976 0.952 0.942 0.925 
   4   (0.088) 0.029 0.024 0.048 0.058 0.075 

Locus 1445 : 
2 alleles
13.0% missing data
   2   (0.771) 0.724 0.923 0.780 0.786 0.789 
   1   (0.229) 0.276 0.077 0.220 0.214 0.211 

Locus 1446 : 
2 alleles
17.4% missing data
   2   (0.917) 0.519 0.982 0.981 0.646 0.988 
   3   (0.083) 0.481 0.018 0.019 0.354 0.012 

Locus 1447 : 
2 alleles
10.1% missing data
   2   (0.308) 0.097 0.451 0.210 0.316 0.330 
   4   (0.692) 0.903 0.549 0.790 0.684 0.670 

Locus 1448 : 
2 alleles
5.1% missing data
   1   (0.909) 0.979 0.849 0.929 0.943 0.935 
   4   (0.091) 0.021 0.151 0.071 0.057 0.065 

Locus 1449 : 
2 alleles
10.9% missing data
   3   (0.914) 0.958 0.918 0.917 0.937 0.952 
   4   (0.086) 0.042 0.082 0.083 0.063 0.048 

Locus 1450 : 
2 alleles
10.9% missing data
   1   (0.548) 0.848 0.395 0.500 0.574 0.530 
   3   (0.452) 0.152 0.605 0.500 0.426 0.470 

Locus 1451 : 
2 alleles
14.5% missing data
   4   (0.881) 0.576 0.898 0.919 0.939 0.909 
   1   (0.119) 0.424 0.102 0.081 0.061 0.091 

Locus 1452 : 
2 alleles
4.3% missing data
   1   (0.462) 0.174 0.476 0.468 0.436 0.510 
   3   (0.538) 0.826 0.524 0.532 0.564 0.490 

Locus 1453 : 
2 alleles
5.8% missing data
   3   (0.606) 0.142 0.692 0.718 0.401 0.750 
   1   (0.394) 0.858 0.308 0.282 0.599 0.250 

Locus 1454 : 
2 alleles
13.0% missing data
   2   (0.865) 0.798 0.955 0.889 0.848 0.917 
   4   (0.135) 0.202 0.045 0.111 0.152 0.083 

Locus 1455 : 
2 alleles
0.7% missing data
   1   (0.920) 0.833 0.946 0.902 0.984 0.939 
   3   (0.080) 0.167 0.054 0.098 0.016 0.061 

Locus 1456 : 
2 alleles
2.9% missing data
   2   (0.905) 0.947 0.961 0.940 0.925 0.933 
   4   (0.095) 0.053 0.039 0.060 0.075 0.067 

Locus 1457 : 
2 alleles
13.8% missing data
   2   (0.922) 0.981 0.952 0.953 0.954 0.941 
   4   (0.078) 0.019 0.048 0.047 0.046 0.059 

Locus 1458 : 
2 alleles
5.1% missing data
   3   (0.919) 0.987 0.950 0.959 0.974 0.891 
   1   (0.081) 0.013 0.050 0.041 0.026 0.109 

Locus 1459 : 
2 alleles
13.0% missing data
   4   (0.907) 0.981 0.969 0.817 0.955 0.939 
   2   (0.093) 0.019 0.031 0.183 0.045 0.061 

Locus 1460 : 
2 alleles
12.3% missing data
   2   (0.082) 0.459 0.017 0.024 0.193 0.017 
   4   (0.918) 0.541 0.983 0.976 0.807 0.983 

Locus 1461 : 
2 alleles
2.2% missing data
   2   (0.156) 0.361 0.069 0.223 0.104 0.102 
   4   (0.844) 0.639 0.931 0.777 0.896 0.898 

Locus 1462 : 
2 alleles
18.1% missing data
   3   (0.856) 0.944 0.939 0.814 0.907 0.867 
   1   (0.144) 0.056 0.061 0.186 0.093 0.133 

Locus 1463 : 
2 alleles
10.1% missing data
   2   (0.165) 0.015 0.310 0.208 0.025 0.386 
   3   (0.835) 0.985 0.690 0.792 0.975 0.614 

Locus 1464 : 
2 alleles
16.7% missing data
   1   (0.868) 0.957 0.916 0.896 0.757 0.936 
   3   (0.132) 0.043 0.084 0.104 0.243 0.064 

Locus 1465 : 
2 alleles
2.2% missing data
   2   (0.882) 0.971 0.936 0.912 0.917 0.887 
   4   (0.118) 0.029 0.064 0.088 0.083 0.113 

Locus 1466 : 
2 alleles
10.9% missing data
   2   (0.799) 0.880 0.909 0.827 0.775 0.831 
   4   (0.201) 0.120 0.091 0.173 0.225 0.169 

Locus 1467 : 
2 alleles
2.9% missing data
   1   (0.886) 0.962 0.947 0.927 0.897 0.906 
   2   (0.114) 0.038 0.053 0.073 0.103 0.094 

Locus 1468 : 
2 alleles
5.8% missing data
   2   (0.079) 0.421 0.027 0.052 0.043 0.037 
   4   (0.921) 0.579 0.973 0.948 0.957 0.963 

Locus 1469 : 
2 alleles
13.8% missing data
   4   (0.640) 0.546 0.705 0.762 0.618 0.635 
   2   (0.360) 0.454 0.295 0.238 0.382 0.365 

Locus 1470 : 
2 alleles
2.9% missing data
   2   (0.896) 0.968 0.968 0.939 0.834 0.947 
   4   (0.104) 0.032 0.032 0.061 0.166 0.053 

Locus 1471 : 
2 alleles
2.9% missing data
   1   (0.881) 0.976 0.955 0.821 0.942 0.887 
   3   (0.119) 0.024 0.045 0.179 0.058 0.113 

Locus 1472 : 
2 alleles
7.2% missing data
   3   (0.741) 0.577 0.893 0.809 0.790 0.725 
   1   (0.259) 0.423 0.107 0.191 0.210 0.275 

Locus 1473 : 
2 alleles
5.8% missing data
   1   (0.751) 0.669 0.892 0.748 0.803 0.761 
   3   (0.249) 0.331 0.108 0.252 0.197 0.239 

Locus 1474 : 
2 alleles
10.9% missing data
   2   (0.890) 0.759 0.942 0.921 0.956 0.899 
   4   (0.110) 0.241 0.058 0.079 0.044 0.101 

Locus 1475 : 
2 alleles
2.9% missing data
   3   (0.938) 0.995 0.974 0.946 0.992 0.872 
   1   (0.062) 0.005 0.026 0.054 0.008 0.128 

Locus 1476 : 
2 alleles
2.2% missing data
   2   (0.814) 0.959 0.894 0.772 0.891 0.784 
   4   (0.186) 0.041 0.106 0.228 0.109 0.216 

Locus 1477 : 
2 alleles
9.4% missing data
   4   (0.936) 0.994 0.981 0.923 0.991 0.894 
   2   (0.064) 0.006 0.019 0.077 0.009 0.106 

Locus 1478 : 
2 alleles
12.3% missing data
   3   (0.776) 0.918 0.931 0.819 0.863 0.679 
   1   (0.224) 0.082 0.069 0.181 0.137 0.321 

Locus 1479 : 
2 alleles
12.3% missing data
   1   (0.840) 0.963 0.920 0.878 0.817 0.867 
   3   (0.160) 0.037 0.080 0.122 0.183 0.133 

Locus 1480 : 
2 alleles
13.8% missing data
   2   (0.919) 0.790 0.975 0.973 0.902 0.973 
   4   (0.081) 0.210 0.025 0.027 0.098 0.027 

Locus 1481 : 
2 alleles
18.8% missing data
   1   (0.120) 0.029 0.047 0.152 0.073 0.106 
   3   (0.880) 0.971 0.953 0.848 0.927 0.894 

Locus 1482 : 
2 alleles
16.7% missing data
   3   (0.625) 0.178 0.589 0.677 0.630 0.682 
   1   (0.375) 0.822 0.411 0.323 0.370 0.318 

Locus 1483 : 
2 alleles
11.6% missing data
   4   (0.886) 0.974 0.937 0.878 0.954 0.864 
   2   (0.114) 0.026 0.063 0.122 0.046 0.136 

Locus 1484 : 
2 alleles
0.7% missing data
   3   (0.869) 0.930 0.955 0.916 0.880 0.883 
   1   (0.131) 0.070 0.045 0.084 0.120 0.117 

Locus 1485 : 
2 alleles
13.0% missing data
   4   (0.399) 0.661 0.170 0.326 0.305 0.477 
   2   (0.601) 0.339 0.830 0.674 0.695 0.523 

Locus 1486 : 
2 alleles
11.6% missing data
   1   (0.911) 0.978 0.967 0.941 0.944 0.926 
   2   (0.089) 0.022 0.033 0.059 0.056 0.074 

Locus 1487 : 
2 alleles
3.6% missing data
   2   (0.846) 0.964 0.860 0.877 0.891 0.837 
   3   (0.154) 0.036 0.140 0.123 0.109 0.163 

Locus 1488 : 
2 alleles
10.9% missing data
   1   (0.200) 0.050 0.167 0.161 0.170 0.216 
   3   (0.800) 0.950 0.833 0.839 0.830 0.784 

Locus 1489 : 
2 alleles
5.1% missing data
   1   (0.906) 0.971 0.973 0.918 0.814 0.968 
   3   (0.094) 0.029 0.027 0.082 0.186 0.032 

Locus 1490 : 
2 alleles
10.9% missing data
   4   (0.908) 0.984 0.921 0.864 0.955 0.934 
   1   (0.092) 0.016 0.079 0.136 0.045 0.066 

Locus 1491 : 
2 alleles
11.6% missing data
   1   (0.836) 0.963 0.929 0.888 0.854 0.827 
   4   (0.164) 0.037 0.071 0.112 0.146 0.173 

Locus 1492 : 
2 alleles
2.9% missing data
   4   (0.735) 0.883 0.820 0.741 0.767 0.719 
   2   (0.265) 0.117 0.180 0.259 0.233 0.281 

Locus 1493 : 
2 alleles
9.4% missing data
   1   (0.920) 0.983 0.940 0.931 0.968 0.927 
   3   (0.080) 0.017 0.060 0.069 0.032 0.073 

Locus 1494 : 
2 alleles
15.9% missing data
   4   (0.912) 0.972 0.973 0.914 0.910 0.956 
   2   (0.088) 0.028 0.027 0.086 0.090 0.044 

Locus 1495 : 
2 alleles
14.5% missing data
   1   (0.826) 0.832 0.542 0.792 0.891 0.862 
   3   (0.174) 0.168 0.458 0.208 0.109 0.138 

Locus 1496 : 
2 alleles
4.3% missing data
   3   (0.776) 0.914 0.334 0.749 0.742 0.861 
   1   (0.224) 0.086 0.666 0.251 0.258 0.139 

Locus 1497 : 
2 alleles
3.6% missing data
   2   (0.827) 0.965 0.735 0.745 0.948 0.753 
   4   (0.173) 0.035 0.265 0.255 0.052 0.247 

Locus 1498 : 
2 alleles
11.6% missing data
   2   (0.910) 0.967 0.968 0.924 0.909 0.953 
   4   (0.090) 0.033 0.032 0.076 0.091 0.047 

Locus 1499 : 
2 alleles
13.0% missing data
   4   (0.893) 0.957 0.958 0.907 0.824 0.953 
   2   (0.107) 0.043 0.042 0.093 0.176 0.047 

Locus 1500 : 
2 alleles
5.1% missing data
   1   (0.177) 0.052 0.061 0.139 0.096 0.252 
   3   (0.823) 0.948 0.939 0.861 0.904 0.748 

Locus 1501 : 
2 alleles
1.4% missing data
   1   (0.874) 0.957 0.935 0.894 0.911 0.883 
   2   (0.126) 0.043 0.065 0.106 0.089 0.117 

Locus 1502 : 
2 alleles
10.9% missing data
   4   (0.855) 0.947 0.939 0.917 0.827 0.882 
   1   (0.145) 0.053 0.061 0.083 0.173 0.118 

Locus 1503 : 
2 alleles
2.2% missing data
   1   (0.916) 0.971 0.935 0.953 0.913 0.955 
   3   (0.084) 0.029 0.065 0.047 0.087 0.045 

Locus 1504 : 
2 alleles
3.6% missing data
   1   (0.889) 0.985 0.921 0.892 0.952 0.871 
   3   (0.111) 0.015 0.079 0.108 0.048 0.129 

Locus 1505 : 
2 alleles
10.1% missing data
   1   (0.487) 0.312 0.265 0.554 0.454 0.520 
   4   (0.513) 0.688 0.735 0.446 0.546 0.480 

Locus 1506 : 
2 alleles
1.4% missing data
   1   (0.568) 0.423 0.803 0.668 0.352 0.677 
   4   (0.432) 0.577 0.197 0.332 0.648 0.323 

Locus 1507 : 
2 alleles
2.9% missing data
   4   (0.853) 0.972 0.943 0.860 0.872 0.867 
   3   (0.147) 0.028 0.057 0.140 0.128 0.133 

Locus 1508 : 
2 alleles
10.9% missing data
   1   (0.897) 0.961 0.960 0.891 0.888 0.945 
   3   (0.103) 0.039 0.040 0.109 0.112 0.055 

Locus 1509 : 
2 alleles
10.9% missing data
   1   (0.267) 0.306 0.297 0.259 0.294 0.207 
   3   (0.733) 0.694 0.703 0.741 0.706 0.793 

Locus 1510 : 
2 alleles
12.3% missing data
   4   (0.908) 0.922 0.957 0.941 0.904 0.949 
   3   (0.092) 0.078 0.043 0.059 0.096 0.051 

Locus 1511 : 
2 alleles
0.7% missing data
   1   (0.927) 0.994 0.979 0.922 0.991 0.834 
   2   (0.073) 0.006 0.021 0.078 0.009 0.166 

Locus 1512 : 
2 alleles
3.6% missing data
   2   (0.758) 0.894 0.832 0.774 0.631 0.838 
   3   (0.242) 0.106 0.168 0.226 0.369 0.162 

Locus 1513 : 
2 alleles
13.0% missing data
   4   (0.865) 0.975 0.857 0.853 0.951 0.813 
   2   (0.135) 0.025 0.143 0.147 0.049 0.187 

Locus 1514 : 
2 alleles
1.4% missing data
   2   (0.876) 0.966 0.934 0.886 0.899 0.901 
   3   (0.124) 0.034 0.066 0.114 0.101 0.099 

Locus 1515 : 
2 alleles
2.9% missing data
   4   (0.815) 0.632 0.668 0.707 0.862 0.897 
   2   (0.185) 0.368 0.332 0.293 0.138 0.103 

Locus 1516 : 
2 alleles
12.3% missing data
   4   (0.695) 0.914 0.584 0.723 0.751 0.654 
   1   (0.305) 0.086 0.416 0.277 0.249 0.346 

Locus 1517 : 
2 alleles
5.8% missing data
   1   (0.378) 0.091 0.245 0.459 0.260 0.475 
   4   (0.622) 0.909 0.755 0.541 0.740 0.525 

Locus 1518 : 
2 alleles
15.2% missing data
   4   (0.657) 0.918 0.765 0.500 0.717 0.649 
   2   (0.343) 0.082 0.235 0.500 0.283 0.351 

Locus 1519 : 
2 alleles
17.4% missing data
   2   (0.747) 0.791 0.864 0.721 0.816 0.726 
   4   (0.253) 0.209 0.136 0.279 0.184 0.274 

Locus 1520 : 
2 alleles
2.2% missing data
   1   (0.130) 0.060 0.042 0.074 0.143 0.105 
   3   (0.870) 0.940 0.958 0.926 0.857 0.895 

Locus 1521 : 
2 alleles
12.3% missing data
   1   (0.093) 0.064 0.037 0.108 0.052 0.068 
   3   (0.907) 0.936 0.963 0.892 0.948 0.932 

Locus 1522 : 
2 alleles
2.9% missing data
   2   (0.910) 0.981 0.960 0.873 0.966 0.921 
   3   (0.090) 0.019 0.040 0.127 0.034 0.079 

Locus 1523 : 
2 alleles
10.9% missing data
   2   (0.907) 0.984 0.967 0.940 0.966 0.874 
   4   (0.093) 0.016 0.033 0.060 0.034 0.126 

Locus 1524 : 
2 alleles
15.9% missing data
   4   (0.704) 0.731 0.560 0.677 0.772 0.706 
   2   (0.296) 0.269 0.440 0.323 0.228 0.294 

Locus 1525 : 
2 alleles
4.3% missing data
   4   (0.888) 0.966 0.963 0.923 0.916 0.897 
   1   (0.112) 0.034 0.037 0.077 0.084 0.103 

Locus 1526 : 
2 alleles
13.0% missing data
   2   (0.652) 0.885 0.638 0.570 0.864 0.468 
   4   (0.348) 0.115 0.362 0.430 0.136 0.532 

Locus 1527 : 
2 alleles
7.2% missing data
   3   (0.914) 0.644 0.939 0.947 0.973 0.934 
   1   (0.086) 0.356 0.061 0.053 0.027 0.066 

Locus 1528 : 
2 alleles
3.6% missing data
   1   (0.726) 0.905 0.846 0.749 0.603 0.790 
   4   (0.274) 0.095 0.154 0.251 0.397 0.210 

Locus 1529 : 
2 alleles
15.2% missing data
   4   (0.659) 0.652 0.395 0.605 0.675 0.721 
   2   (0.341) 0.348 0.605 0.395 0.325 0.279 

Locus 1530 : 
2 alleles
6.5% missing data
   2   (0.844) 0.960 0.830 0.709 0.865 0.901 
   4   (0.156) 0.040 0.170 0.291 0.135 0.099 

Locus 1531 : 
2 alleles
5.1% missing data
   1   (0.868) 0.683 0.715 0.828 0.938 0.920 
   3   (0.132) 0.317 0.285 0.172 0.062 0.080 

Locus 1532 : 
2 alleles
18.1% missing data
   1   (0.914) 0.973 0.964 0.959 0.904 0.948 
   3   (0.086) 0.027 0.036 0.041 0.096 0.052 

Locus 1533 : 
2 alleles
0.7% missing data
   2   (0.901) 0.989 0.892 0.874 0.982 0.830 
   4   (0.099) 0.011 0.108 0.126 0.018 0.170 

Locus 1534 : 
2 alleles
1.4% missing data
   2   (0.837) 0.636 0.725 0.913 0.837 0.898 
   4   (0.163) 0.364 0.275 0.087 0.163 0.102 

Locus 1535 : 
2 alleles
2.9% missing data
   4   (0.891) 0.981 0.962 0.888 0.971 0.826 
   2   (0.109) 0.019 0.038 0.112 0.029 0.174 

Locus 1536 : 
2 alleles
3.6% missing data
   4   (0.925) 0.967 0.966 0.953 0.931 0.962 
   3   (0.075) 0.033 0.034 0.047 0.069 0.038 

Locus 1537 : 
2 alleles
1.4% missing data
   2   (0.940) 0.995 0.939 0.919 0.993 0.906 
   1   (0.060) 0.005 0.061 0.081 0.007 0.094 

Locus 1538 : 
2 alleles
3.6% missing data
   2   (0.156) 0.063 0.618 0.088 0.166 0.105 
   3   (0.844) 0.937 0.382 0.912 0.834 0.895 

Locus 1539 : 
2 alleles
13.0% missing data
   1   (0.873) 0.579 0.961 0.936 0.902 0.907 
   3   (0.127) 0.421 0.039 0.064 0.098 0.093 

Locus 1540 : 
2 alleles
2.2% missing data
   2   (0.919) 0.981 0.955 0.968 0.892 0.958 
   4   (0.081) 0.019 0.045 0.032 0.108 0.042 

Locus 1541 : 
2 alleles
2.2% missing data
   1   (0.761) 0.710 0.382 0.812 0.818 0.792 
   4   (0.239) 0.290 0.618 0.188 0.182 0.208 

Locus 1542 : 
2 alleles
14.5% missing data
   2   (0.853) 0.950 0.926 0.868 0.749 0.922 
   4   (0.147) 0.050 0.074 0.132 0.251 0.078 

Locus 1543 : 
2 alleles
4.3% missing data
   3   (0.842) 0.927 0.918 0.829 0.888 0.849 
   1   (0.158) 0.073 0.082 0.171 0.112 0.151 

Locus 1544 : 
2 alleles
7.2% missing data
   1   (0.875) 0.944 0.868 0.871 0.839 0.936 
   3   (0.125) 0.056 0.132 0.129 0.161 0.064 

Locus 1545 : 
2 alleles
4.3% missing data
   1   (0.803) 0.581 0.926 0.867 0.822 0.833 
   2   (0.197) 0.419 0.074 0.133 0.178 0.167 

Locus 1546 : 
2 alleles
11.6% missing data
   4   (0.926) 0.993 0.976 0.915 0.989 0.857 
   2   (0.074) 0.007 0.024 0.085 0.011 0.143 

Locus 1547 : 
2 alleles
5.1% missing data
   4   (0.886) 0.951 0.907 0.923 0.873 0.927 
   1   (0.114) 0.049 0.093 0.077 0.127 0.073 

Locus 1548 : 
2 alleles
13.0% missing data
   1   (0.865) 0.971 0.914 0.853 0.888 0.891 
   2   (0.135) 0.029 0.086 0.147 0.112 0.109 

Locus 1549 : 
2 alleles
13.0% missing data
   1   (0.930) 0.992 0.813 0.922 0.990 0.891 
   4   (0.070) 0.008 0.187 0.078 0.010 0.109 

Locus 1550 : 
2 alleles
5.1% missing data
   2   (0.790) 0.955 0.814 0.697 0.868 0.778 
   3   (0.210) 0.045 0.186 0.303 0.132 0.222 

Locus 1551 : 
2 alleles
14.5% missing data
   1   (0.844) 0.957 0.950 0.895 0.587 0.935 
   3   (0.156) 0.043 0.050 0.105 0.413 0.065 

Locus 1552 : 
2 alleles
3.6% missing data
   1   (0.892) 0.959 0.969 0.935 0.908 0.911 
   3   (0.108) 0.041 0.031 0.065 0.092 0.089 

Locus 1553 : 
2 alleles
1.4% missing data
   4   (0.922) 0.978 0.967 0.923 0.875 0.976 
   2   (0.078) 0.022 0.033 0.077 0.125 0.024 

Locus 1554 : 
2 alleles
11.6% missing data
   1   (0.823) 0.448 0.859 0.885 0.828 0.879 
   3   (0.177) 0.552 0.141 0.115 0.172 0.121 

Locus 1555 : 
2 alleles
10.1% missing data
   2   (0.301) 0.087 0.288 0.215 0.270 0.365 
   4   (0.699) 0.913 0.712 0.785 0.730 0.635 

Locus 1556 : 
2 alleles
4.3% missing data
   3   (0.795) 0.948 0.899 0.640 0.783 0.860 
   1   (0.205) 0.052 0.101 0.360 0.217 0.140 

Locus 1557 : 
2 alleles
2.9% missing data
   2   (0.425) 0.105 0.540 0.526 0.347 0.465 
   3   (0.575) 0.895 0.460 0.474 0.653 0.535 

Locus 1558 : 
2 alleles
15.2% missing data
   4   (0.139) 0.105 0.150 0.100 0.139 0.102 
   2   (0.861) 0.895 0.850 0.900 0.861 0.898 

Locus 1559 : 
2 alleles
5.1% missing data
   1   (0.789) 0.605 0.904 0.852 0.766 0.840 
   4   (0.211) 0.395 0.096 0.148 0.234 0.160 

Locus 1560 : 
2 alleles
10.9% missing data
   1   (0.905) 0.944 0.902 0.896 0.939 0.940 
   4   (0.095) 0.056 0.098 0.104 0.061 0.060 

Locus 1561 : 
2 alleles
2.9% missing data
   3   (0.880) 0.958 0.939 0.888 0.819 0.942 
   1   (0.120) 0.042 0.061 0.112 0.181 0.058 

Locus 1562 : 
2 alleles
15.2% missing data
   2   (0.920) 0.983 0.970 0.915 0.954 0.947 
   4   (0.080) 0.017 0.030 0.085 0.046 0.053 

Locus 1563 : 
2 alleles
15.9% missing data
   1   (0.624) 0.905 0.780 0.576 0.573 0.641 
   4   (0.376) 0.095 0.220 0.424 0.427 0.359 

Locus 1564 : 
2 alleles
12.3% missing data
   2   (0.869) 0.192 0.966 0.958 0.624 0.967 
   4   (0.131) 0.808 0.034 0.042 0.376 0.033 

Locus 1565 : 
2 alleles
2.9% missing data
   3   (0.816) 0.925 0.914 0.794 0.841 0.834 
   1   (0.184) 0.075 0.086 0.206 0.159 0.166 

Locus 1566 : 
2 alleles
13.8% missing data
   2   (0.904) 0.976 0.939 0.932 0.886 0.948 
   4   (0.096) 0.024 0.061 0.068 0.114 0.052 

Locus 1567 : 
2 alleles
5.8% missing data
   2   (0.891) 0.972 0.965 0.894 0.922 0.912 
   4   (0.109) 0.028 0.035 0.106 0.078 0.088 

Locus 1568 : 
2 alleles
11.6% missing data
   1   (0.784) 0.933 0.823 0.823 0.738 0.816 
   3   (0.216) 0.067 0.177 0.177 0.262 0.184 

Locus 1569 : 
2 alleles
3.6% missing data
   2   (0.623) 0.284 0.587 0.668 0.690 0.622 
   4   (0.377) 0.716 0.413 0.332 0.310 0.378 

Locus 1570 : 
2 alleles
16.7% missing data
   1   (0.374) 0.206 0.494 0.416 0.299 0.404 
   4   (0.626) 0.794 0.506 0.584 0.701 0.596 

Locus 1571 : 
2 alleles
10.9% missing data
   3   (0.878) 0.933 0.918 0.884 0.891 0.917 
   2   (0.122) 0.067 0.082 0.116 0.109 0.083 

Locus 1572 : 
2 alleles
12.3% missing data
   1   (0.112) 0.113 0.058 0.080 0.081 0.092 
   3   (0.888) 0.887 0.942 0.920 0.919 0.908 

Locus 1573 : 
2 alleles
13.8% missing data
   1   (0.613) 0.899 0.617 0.573 0.553 0.646 
   3   (0.387) 0.101 0.383 0.427 0.447 0.354 

Locus 1574 : 
2 alleles
11.6% missing data
   2   (0.577) 0.907 0.539 0.544 0.672 0.487 
   4   (0.423) 0.093 0.461 0.456 0.328 0.513 

Locus 1575 : 
2 alleles
18.1% missing data
   3   (0.920) 0.742 0.987 0.981 0.653 0.988 
   1   (0.080) 0.258 0.013 0.019 0.347 0.012 

Locus 1576 : 
2 alleles
3.6% missing data
   3   (0.920) 0.984 0.952 0.916 0.975 0.920 
   1   (0.080) 0.016 0.048 0.084 0.025 0.080 

Locus 1577 : 
2 alleles
9.4% missing data
   2   (0.907) 0.980 0.962 0.908 0.944 0.925 
   4   (0.093) 0.020 0.038 0.092 0.056 0.075 

Locus 1578 : 
2 alleles
11.6% missing data
   1   (0.704) 0.909 0.290 0.724 0.679 0.753 
   3   (0.296) 0.091 0.710 0.276 0.321 0.247 

Locus 1579 : 
2 alleles
11.6% missing data
   3   (0.911) 0.656 0.970 0.953 0.944 0.954 
   1   (0.089) 0.344 0.030 0.047 0.056 0.046 

Locus 1580 : 
2 alleles
8.7% missing data
   2   (0.909) 0.982 0.952 0.930 0.947 0.923 
   4   (0.091) 0.018 0.048 0.070 0.053 0.077 

Locus 1581 : 
2 alleles
14.5% missing data
   2   (0.841) 0.656 0.649 0.909 0.836 0.909 
   4   (0.159) 0.344 0.351 0.091 0.164 0.091 

Locus 1582 : 
2 alleles
5.8% missing data
   4   (0.893) 0.966 0.975 0.921 0.857 0.940 
   1   (0.107) 0.034 0.025 0.079 0.143 0.060 

Locus 1583 : 
2 alleles
1.4% missing data
   2   (0.911) 0.979 0.960 0.956 0.956 0.903 
   3   (0.089) 0.021 0.040 0.044 0.044 0.097 

Locus 1584 : 
2 alleles
2.2% missing data
   1   (0.667) 0.720 0.675 0.739 0.753 0.600 
   2   (0.333) 0.280 0.325 0.261 0.247 0.400 

Locus 1585 : 
2 alleles
3.6% missing data
   1   (0.914) 0.967 0.713 0.967 0.903 0.962 
   3   (0.086) 0.033 0.287 0.033 0.097 0.038 

Locus 1586 : 
2 alleles
13.0% missing data
   2   (0.330) 0.076 0.611 0.499 0.212 0.343 
   3   (0.670) 0.924 0.389 0.501 0.788 0.657 

Locus 1587 : 
2 alleles
4.3% missing data
   3   (0.227) 0.453 0.310 0.225 0.148 0.208 
   4   (0.773) 0.547 0.690 0.775 0.852 0.792 

Locus 1588 : 
2 alleles
5.1% missing data
   1   (0.942) 0.995 0.978 0.947 0.992 0.895 
   3   (0.058) 0.005 0.022 0.053 0.008 0.105 

Locus 1589 : 
2 alleles
3.6% missing data
   3   (0.814) 0.679 0.923 0.892 0.878 0.795 
   2   (0.186) 0.321 0.077 0.108 0.122 0.205 

Locus 1590 : 
2 alleles
4.3% missing data
   4   (0.924) 0.977 0.961 0.909 0.955 0.960 
   2   (0.076) 0.023 0.039 0.091 0.045 0.040 

Locus 1591 : 
2 alleles
6.5% missing data
   1   (0.890) 0.537 0.937 0.883 0.897 0.959 
   4   (0.110) 0.463 0.063 0.117 0.103 0.041 

Locus 1592 : 
2 alleles
5.1% missing data
   4   (0.869) 0.972 0.913 0.850 0.899 0.894 
   2   (0.131) 0.028 0.087 0.150 0.101 0.106 

Locus 1593 : 
2 alleles
2.2% missing data
   3   (0.897) 0.802 0.925 0.858 0.974 0.912 
   1   (0.103) 0.198 0.075 0.142 0.026 0.088 

Locus 1594 : 
2 alleles
12.3% missing data
   2   (0.630) 0.540 0.619 0.649 0.729 0.588 
   4   (0.370) 0.460 0.381 0.351 0.271 0.412 

Locus 1595 : 
2 alleles
3.6% missing data
   2   (0.851) 0.971 0.869 0.683 0.931 0.863 
   3   (0.149) 0.029 0.131 0.317 0.069 0.137 

Locus 1596 : 
2 alleles
14.5% missing data
   2   (0.847) 0.348 0.939 0.829 0.947 0.841 
   4   (0.153) 0.652 0.061 0.171 0.053 0.159 

Locus 1597 : 
2 alleles
18.1% missing data
   2   (0.826) 0.209 0.917 0.877 0.846 0.885 
   3   (0.174) 0.791 0.083 0.123 0.154 0.115 

Locus 1598 : 
2 alleles
4.3% missing data
   1   (0.910) 0.837 0.957 0.932 0.976 0.915 
   3   (0.090) 0.163 0.043 0.068 0.024 0.085 

Locus 1599 : 
2 alleles
5.1% missing data
   1   (0.232) 0.053 0.086 0.179 0.286 0.221 
   3   (0.768) 0.947 0.914 0.821 0.714 0.779 

Locus 1600 : 
2 alleles
4.3% missing data
   1   (0.801) 0.544 0.830 0.813 0.879 0.814 
   3   (0.199) 0.456 0.170 0.187 0.121 0.186 

Locus 1601 : 
2 alleles
4.3% missing data
   2   (0.923) 0.963 0.976 0.972 0.898 0.963 
   3   (0.077) 0.037 0.024 0.028 0.102 0.037 

Locus 1602 : 
2 alleles
3.6% missing data
   1   (0.080) 0.267 0.033 0.061 0.021 0.064 
   3   (0.920) 0.733 0.967 0.939 0.979 0.936 

Locus 1603 : 
2 alleles
2.9% missing data
   1   (0.890) 0.960 0.964 0.939 0.872 0.924 
   3   (0.110) 0.040 0.036 0.061 0.128 0.076 

Locus 1604 : 
2 alleles
2.2% missing data
   1   (0.213) 0.056 0.085 0.174 0.144 0.283 
   3   (0.787) 0.944 0.915 0.826 0.856 0.717 

Locus 1605 : 
2 alleles
15.9% missing data
   4   (0.866) 0.982 0.823 0.862 0.969 0.744 
   2   (0.134) 0.018 0.177 0.138 0.031 0.256 

Locus 1606 : 
2 alleles
13.8% missing data
   2   (0.115) 0.448 0.127 0.059 0.171 0.040 
   3   (0.885) 0.552 0.873 0.941 0.829 0.960 

Locus 1607 : 
2 alleles
18.8% missing data
   2   (0.242) 0.463 0.226 0.215 0.227 0.192 
   4   (0.758) 0.537 0.774 0.785 0.773 0.808 

Locus 1608 : 
2 alleles
15.2% missing data
   2   (0.857) 0.584 0.717 0.910 0.836 0.936 
   4   (0.143) 0.416 0.283 0.090 0.164 0.064 

Locus 1609 : 
2 alleles
14.5% missing data
   4   (0.860) 0.884 0.946 0.757 0.904 0.901 
   2   (0.140) 0.116 0.054 0.243 0.096 0.099 

Locus 1610 : 
2 alleles
4.3% missing data
   1   (0.890) 0.424 0.890 0.928 0.945 0.925 
   4   (0.110) 0.576 0.110 0.072 0.055 0.075 

Locus 1611 : 
2 alleles
8.0% missing data
   4   (0.915) 0.985 0.964 0.884 0.945 0.950 
   2   (0.085) 0.015 0.036 0.116 0.055 0.050 

Locus 1612 : 
2 alleles
2.9% missing data
   1   (0.909) 0.975 0.392 0.959 0.903 0.965 
   3   (0.091) 0.025 0.608 0.041 0.097 0.035 

Locus 1613 : 
2 alleles
3.6% missing data
   1   (0.837) 0.946 0.852 0.780 0.862 0.875 
   3   (0.163) 0.054 0.148 0.220 0.138 0.125 

Locus 1614 : 
2 alleles
4.3% missing data
   3   (0.849) 0.960 0.937 0.848 0.883 0.858 
   1   (0.151) 0.040 0.063 0.152 0.117 0.142 

Locus 1615 : 
2 alleles
15.2% missing data
   1   (0.847) 0.962 0.909 0.641 0.928 0.866 
   2   (0.153) 0.038 0.091 0.359 0.072 0.134 

Locus 1616 : 
2 alleles
5.1% missing data
   1   (0.906) 0.954 0.970 0.916 0.929 0.938 
   3   (0.094) 0.046 0.030 0.084 0.071 0.062 

Locus 1617 : 
2 alleles
14.5% missing data
   3   (0.679) 0.549 0.871 0.741 0.600 0.735 
   1   (0.321) 0.451 0.129 0.259 0.400 0.265 

Locus 1618 : 
2 alleles
9.4% missing data
   2   (0.890) 0.956 0.947 0.910 0.893 0.927 
   1   (0.110) 0.044 0.053 0.090 0.107 0.073 

Locus 1619 : 
2 alleles
10.9% missing data
   1   (0.284) 0.112 0.114 0.266 0.347 0.257 
   3   (0.716) 0.888 0.886 0.734 0.653 0.743 

Locus 1620 : 
2 alleles
1.4% missing data
   1   (0.816) 0.961 0.580 0.850 0.848 0.834 
   4   (0.184) 0.039 0.420 0.150 0.152 0.166 

Locus 1621 : 
2 alleles
7.2% missing data
   1   (0.902) 0.974 0.966 0.924 0.894 0.941 
   3   (0.098) 0.026 0.034 0.076 0.106 0.059 

Locus 1622 : 
2 alleles
5.8% missing data
   1   (0.470) 0.516 0.427 0.455 0.465 0.472 
   4   (0.530) 0.484 0.573 0.545 0.535 0.528 

Locus 1623 : 
2 alleles
15.9% missing data
   1   (0.109) 0.034 0.049 0.093 0.044 0.137 
   3   (0.891) 0.966 0.951 0.907 0.956 0.863 

Locus 1624 : 
2 alleles
18.1% missing data
   4   (0.738) 0.938 0.769 0.746 0.820 0.669 
   2   (0.262) 0.062 0.231 0.254 0.180 0.331 

Locus 1625 : 
2 alleles
10.9% missing data
   1   (0.130) 0.045 0.052 0.112 0.068 0.153 
   3   (0.870) 0.955 0.948 0.888 0.932 0.847 

Locus 1626 : 
2 alleles
3.6% missing data
   4   (0.903) 0.808 0.958 0.969 0.806 0.970 
   3   (0.097) 0.192 0.042 0.031 0.194 0.030 

Locus 1627 : 
2 alleles
2.9% missing data
   2   (0.882) 0.964 0.752 0.904 0.928 0.898 
   4   (0.118) 0.036 0.248 0.096 0.072 0.102 

Locus 1628 : 
2 alleles
10.9% missing data
   4   (0.899) 0.729 0.945 0.955 0.865 0.951 
   2   (0.101) 0.271 0.055 0.045 0.135 0.049 

Locus 1629 : 
2 alleles
0.7% missing data
   1   (0.897) 0.706 0.976 0.952 0.948 0.915 
   3   (0.103) 0.294 0.024 0.048 0.052 0.085 

Locus 1630 : 
2 alleles
4.3% missing data
   2   (0.625) 0.752 0.301 0.575 0.707 0.632 
   4   (0.375) 0.248 0.699 0.425 0.293 0.368 

Locus 1631 : 
2 alleles
5.1% missing data
   3   (0.760) 0.445 0.832 0.748 0.908 0.681 
   1   (0.240) 0.555 0.168 0.252 0.092 0.319 

Locus 1632 : 
2 alleles
3.6% missing data
   1   (0.778) 0.950 0.781 0.770 0.841 0.748 
   3   (0.222) 0.050 0.219 0.230 0.159 0.252 

Locus 1633 : 
2 alleles
4.3% missing data
   1   (0.278) 0.401 0.149 0.271 0.239 0.261 
   3   (0.722) 0.599 0.851 0.729 0.761 0.739 

Locus 1634 : 
2 alleles
15.2% missing data
   2   (0.450) 0.462 0.427 0.461 0.316 0.536 
   4   (0.550) 0.538 0.573 0.539 0.684 0.464 

Locus 1635 : 
2 alleles
10.1% missing data
   3   (0.867) 0.960 0.945 0.865 0.818 0.924 
   2   (0.133) 0.040 0.055 0.135 0.182 0.076 

Locus 1636 : 
2 alleles
2.9% missing data
   1   (0.860) 0.960 0.736 0.926 0.744 0.927 
   3   (0.140) 0.040 0.264 0.074 0.256 0.073 

Locus 1637 : 
2 alleles
6.5% missing data
   1   (0.732) 0.789 0.649 0.629 0.831 0.742 
   2   (0.268) 0.211 0.351 0.371 0.169 0.258 

Locus 1638 : 
2 alleles
9.4% missing data
   3   (0.928) 0.988 0.954 0.926 0.982 0.923 
   4   (0.072) 0.012 0.046 0.074 0.018 0.077 

Locus 1639 : 
2 alleles
2.9% missing data
   1   (0.897) 0.978 0.711 0.941 0.946 0.908 
   3   (0.103) 0.022 0.289 0.059 0.054 0.092 

Locus 1640 : 
2 alleles
7.2% missing data
   1   (0.803) 0.940 0.860 0.847 0.731 0.849 
   4   (0.197) 0.060 0.140 0.153 0.269 0.151 

Locus 1641 : 
2 alleles
3.6% missing data
   2   (0.734) 0.633 0.838 0.720 0.763 0.769 
   4   (0.266) 0.367 0.162 0.280 0.237 0.231 

Locus 1642 : 
2 alleles
13.0% missing data
   4   (0.732) 0.914 0.824 0.795 0.722 0.714 
   3   (0.268) 0.086 0.176 0.205 0.278 0.286 

Locus 1643 : 
2 alleles
4.3% missing data
   2   (0.911) 0.969 0.965 0.925 0.965 0.908 
   4   (0.089) 0.031 0.035 0.075 0.035 0.092 

Locus 1644 : 
2 alleles
3.6% missing data
   2   (0.496) 0.129 0.745 0.562 0.541 0.464 
   4   (0.504) 0.871 0.255 0.438 0.459 0.536 

Locus 1645 : 
2 alleles
3.6% missing data
   1   (0.838) 0.921 0.936 0.857 0.878 0.837 
   2   (0.162) 0.079 0.064 0.143 0.122 0.163 

Locus 1646 : 
2 alleles
8.0% missing data
   1   (0.099) 0.033 0.138 0.072 0.070 0.074 
   2   (0.901) 0.967 0.862 0.928 0.930 0.926 

Locus 1647 : 
2 alleles
9.4% missing data
   1   (0.711) 0.896 0.780 0.629 0.711 0.741 
   3   (0.289) 0.104 0.220 0.371 0.289 0.259 

Locus 1648 : 
2 alleles
4.3% missing data
   2   (0.916) 0.986 0.811 0.929 0.976 0.911 
   4   (0.084) 0.014 0.189 0.071 0.024 0.089 

Locus 1649 : 
2 alleles
15.2% missing data
   4   (0.883) 0.976 0.911 0.908 0.939 0.868 
   2   (0.117) 0.024 0.089 0.092 0.061 0.132 

Locus 1650 : 
2 alleles
6.5% missing data
   4   (0.214) 0.060 0.175 0.212 0.177 0.221 
   2   (0.786) 0.940 0.825 0.788 0.823 0.779 

Locus 1651 : 
2 alleles
0.7% missing data
   1   (0.772) 0.931 0.844 0.855 0.768 0.752 
   4   (0.228) 0.069 0.156 0.145 0.232 0.248 

Locus 1652 : 
2 alleles
1.4% missing data
   3   (0.917) 0.972 0.955 0.945 0.930 0.950 
   2   (0.083) 0.028 0.045 0.055 0.070 0.050 

Locus 1653 : 
2 alleles
5.1% missing data
   3   (0.613) 0.211 0.802 0.687 0.507 0.701 
   1   (0.387) 0.789 0.198 0.313 0.493 0.299 

Locus 1654 : 
2 alleles
15.2% missing data
   3   (0.795) 0.732 0.909 0.889 0.771 0.808 
   1   (0.205) 0.268 0.091 0.111 0.229 0.192 

Locus 1655 : 
2 alleles
2.9% missing data
   4   (0.888) 0.960 0.529 0.907 0.952 0.904 
   3   (0.112) 0.040 0.471 0.093 0.048 0.096 

Locus 1656 : 
2 alleles
2.9% missing data
   2   (0.904) 0.951 0.884 0.942 0.765 0.972 
   3   (0.096) 0.049 0.116 0.058 0.235 0.028 

Locus 1657 : 
2 alleles
10.1% missing data
   2   (0.899) 0.983 0.949 0.892 0.975 0.840 
   4   (0.101) 0.017 0.051 0.108 0.025 0.160 

Locus 1658 : 
2 alleles
4.3% missing data
   3   (0.929) 0.636 0.984 0.973 0.952 0.973 
   1   (0.071) 0.364 0.016 0.027 0.048 0.027 

Locus 1659 : 
2 alleles
13.8% missing data
   2   (0.907) 0.981 0.930 0.925 0.942 0.922 
   4   (0.093) 0.019 0.070 0.075 0.058 0.078 

Locus 1660 : 
2 alleles
13.8% missing data
   3   (0.221) 0.054 0.227 0.178 0.139 0.293 
   1   (0.779) 0.946 0.773 0.822 0.861 0.707 

Locus 1661 : 
2 alleles
5.1% missing data
   2   (0.138) 0.030 0.065 0.177 0.128 0.097 
   4   (0.862) 0.970 0.935 0.823 0.872 0.903 

Locus 1662 : 
2 alleles
2.9% missing data
   4   (0.845) 0.960 0.910 0.930 0.732 0.892 
   2   (0.155) 0.040 0.090 0.070 0.268 0.108 

Locus 1663 : 
2 alleles
1.4% missing data
   4   (0.907) 0.969 0.944 0.943 0.866 0.956 
   2   (0.093) 0.031 0.056 0.057 0.134 0.044 

Locus 1664 : 
2 alleles
2.2% missing data
   3   (0.914) 0.981 0.970 0.944 0.966 0.903 
   1   (0.086) 0.019 0.030 0.056 0.034 0.097 

Locus 1665 : 
2 alleles
5.8% missing data
   2   (0.731) 0.536 0.818 0.828 0.700 0.766 
   4   (0.269) 0.464 0.182 0.172 0.300 0.234 

Locus 1666 : 
2 alleles
3.6% missing data
   3   (0.881) 0.956 0.943 0.821 0.916 0.917 
   4   (0.119) 0.044 0.057 0.179 0.084 0.083 

Locus 1667 : 
2 alleles
4.3% missing data
   2   (0.923) 0.947 0.973 0.974 0.914 0.956 
   4   (0.077) 0.053 0.027 0.026 0.086 0.044 

Locus 1668 : 
2 alleles
3.6% missing data
   1   (0.911) 0.983 0.973 0.936 0.953 0.913 
   4   (0.089) 0.017 0.027 0.064 0.047 0.087 

Locus 1669 : 
2 alleles
2.2% missing data
   4   (0.904) 0.979 0.882 0.921 0.928 0.936 
   1   (0.096) 0.021 0.118 0.079 0.072 0.064 

Locus 1670 : 
2 alleles
5.8% missing data
   2   (0.517) 0.135 0.796 0.515 0.383 0.635 
   4   (0.483) 0.865 0.204 0.485 0.617 0.365 

Locus 1671 : 
2 alleles
13.8% missing data
   2   (0.919) 0.986 0.943 0.934 0.978 0.894 
   4   (0.081) 0.014 0.057 0.066 0.022 0.106 

Locus 1672 : 
2 alleles
1.4% missing data
   2   (0.698) 0.637 0.635 0.762 0.737 0.699 
   4   (0.302) 0.363 0.365 0.238 0.263 0.301 

Locus 1673 : 
2 alleles
2.2% missing data
   1   (0.672) 0.919 0.539 0.656 0.774 0.600 
   3   (0.328) 0.081 0.461 0.344 0.226 0.400 

Locus 1674 : 
2 alleles
10.9% missing data
   4   (0.917) 0.969 0.976 0.915 0.913 0.962 
   2   (0.083) 0.031 0.024 0.085 0.087 0.038 

Locus 1675 : 
2 alleles
7.2% missing data
   2   (0.598) 0.300 0.772 0.619 0.640 0.596 
   4   (0.402) 0.700 0.228 0.381 0.360 0.404 

Locus 1676 : 
2 alleles
14.5% missing data
   3   (0.352) 0.595 0.213 0.383 0.186 0.443 
   4   (0.648) 0.405 0.787 0.617 0.814 0.557 

Locus 1677 : 
2 alleles
6.5% missing data
   1   (0.880) 0.967 0.702 0.933 0.844 0.935 
   3   (0.120) 0.033 0.298 0.067 0.156 0.065 

Locus 1678 : 
2 alleles
10.1% missing data
   3   (0.734) 0.471 0.840 0.769 0.642 0.828 
   1   (0.266) 0.529 0.160 0.231 0.358 0.172 

Locus 1679 : 
2 alleles
2.9% missing data
   3   (0.957) 0.985 0.994 0.991 0.819 0.994 
   4   (0.043) 0.015 0.006 0.009 0.181 0.006 

Locus 1680 : 
2 alleles
2.9% missing data
   3   (0.894) 0.975 0.949 0.926 0.925 0.907 
   1   (0.106) 0.025 0.051 0.074 0.075 0.093 

Locus 1681 : 
2 alleles
10.9% missing data
   4   (0.946) 0.995 0.977 0.932 0.992 0.930 
   2   (0.054) 0.005 0.023 0.068 0.008 0.070 

Locus 1682 : 
2 alleles
3.6% missing data
   3   (0.942) 0.995 0.977 0.892 0.993 0.918 
   2   (0.058) 0.005 0.023 0.108 0.007 0.082 

Locus 1683 : 
2 alleles
0.7% missing data
   3   (0.940) 0.995 0.970 0.937 0.993 0.893 
   1   (0.060) 0.005 0.030 0.063 0.007 0.107 

Locus 1684 : 
2 alleles
5.1% missing data
   1   (0.927) 0.978 0.981 0.963 0.883 0.973 
   4   (0.073) 0.022 0.019 0.037 0.117 0.027 

Locus 1685 : 
2 alleles
15.9% missing data
   1   (0.931) 0.975 0.965 0.975 0.947 0.956 
   3   (0.069) 0.025 0.035 0.025 0.053 0.044 

Locus 1686 : 
2 alleles
13.0% missing data
   3   (0.909) 0.811 0.964 0.880 0.968 0.941 
   1   (0.091) 0.189 0.036 0.120 0.032 0.059 

Locus 1687 : 
2 alleles
3.6% missing data
   1   (0.902) 0.643 0.973 0.946 0.915 0.953 
   3   (0.098) 0.357 0.027 0.054 0.085 0.047 

Locus 1688 : 
2 alleles
1.4% missing data
   1   (0.923) 0.974 0.974 0.947 0.894 0.971 
   2   (0.077) 0.026 0.026 0.053 0.106 0.029 

Locus 1689 : 
2 alleles
7.2% missing data
   3   (0.792) 0.590 0.917 0.863 0.795 0.825 
   4   (0.208) 0.410 0.083 0.137 0.205 0.175 

Locus 1690 : 
2 alleles
3.6% missing data
   1   (0.879) 0.967 0.945 0.758 0.933 0.910 
   3   (0.121) 0.033 0.055 0.242 0.067 0.090 

Locus 1691 : 
2 alleles
5.8% missing data
   3   (0.845) 0.964 0.918 0.870 0.909 0.807 
   1   (0.155) 0.036 0.082 0.130 0.091 0.193 

Locus 1692 : 
2 alleles
3.6% missing data
   4   (0.917) 0.988 0.961 0.833 0.982 0.906 
   3   (0.083) 0.012 0.039 0.167 0.018 0.094 

Locus 1693 : 
2 alleles
10.9% missing data
   3   (0.910) 0.977 0.977 0.946 0.945 0.918 
   4   (0.090) 0.023 0.023 0.054 0.055 0.082 

Locus 1694 : 
2 alleles
6.5% missing data
   1   (0.904) 0.792 0.908 0.923 0.963 0.931 
   3   (0.096) 0.208 0.092 0.077 0.037 0.069 

Locus 1695 : 
2 alleles
5.8% missing data
   1   (0.876) 0.952 0.890 0.880 0.915 0.895 
   3   (0.124) 0.048 0.110 0.120 0.085 0.105 

Locus 1696 : 
2 alleles
2.9% missing data
   4   (0.928) 0.981 0.983 0.970 0.911 0.965 
   2   (0.072) 0.019 0.017 0.030 0.089 0.035 

Locus 1697 : 
2 alleles
5.1% missing data
   2   (0.144) 0.028 0.124 0.124 0.106 0.140 
   3   (0.856) 0.972 0.876 0.876 0.894 0.860 

Locus 1698 : 
2 alleles
10.9% missing data
   1   (0.735) 0.624 0.853 0.748 0.832 0.700 
   3   (0.265) 0.376 0.147 0.252 0.168 0.300 

Locus 1699 : 
2 alleles
11.6% missing data
   1   (0.861) 0.959 0.899 0.834 0.916 0.869 
   3   (0.139) 0.041 0.101 0.166 0.084 0.131 

Locus 1700 : 
2 alleles
1.4% missing data
   3   (0.915) 0.990 0.958 0.818 0.982 0.903 
   1   (0.085) 0.010 0.042 0.182 0.018 0.097 

Locus 1701 : 
2 alleles
9.4% missing data
   3   (0.929) 0.366 0.945 0.965 0.941 0.981 
   1   (0.071) 0.634 0.055 0.035 0.059 0.019 

Locus 1702 : 
2 alleles
4.3% missing data
   4   (0.655) 0.512 0.719 0.655 0.656 0.694 
   1   (0.345) 0.488 0.281 0.345 0.344 0.306 

Locus 1703 : 
2 alleles
18.1% missing data
   4   (0.745) 0.917 0.590 0.663 0.852 0.716 
   2   (0.255) 0.083 0.410 0.337 0.148 0.284 

Locus 1704 : 
2 alleles
13.0% missing data
   2   (0.896) 0.976 0.836 0.901 0.929 0.926 
   4   (0.104) 0.024 0.164 0.099 0.071 0.074 

Locus 1705 : 
2 alleles
1.4% missing data
   3   (0.911) 0.966 0.969 0.951 0.905 0.946 
   4   (0.089) 0.034 0.031 0.049 0.095 0.054 

Locus 1706 : 
2 alleles
10.1% missing data
   2   (0.909) 0.717 0.960 0.923 0.969 0.933 
   4   (0.091) 0.283 0.040 0.077 0.031 0.067 

Locus 1707 : 
2 alleles
11.6% missing data
   4   (0.808) 0.950 0.262 0.823 0.822 0.863 
   3   (0.192) 0.050 0.738 0.177 0.178 0.137 

Locus 1708 : 
2 alleles
4.3% missing data
   4   (0.850) 0.943 0.689 0.874 0.866 0.891 
   3   (0.150) 0.057 0.311 0.126 0.134 0.109 

Locus 1709 : 
2 alleles
7.2% missing data
   3   (0.918) 0.984 0.961 0.920 0.965 0.929 
   1   (0.082) 0.016 0.039 0.080 0.035 0.071 

Locus 1710 : 
2 alleles
4.3% missing data
   1   (0.885) 0.978 0.929 0.874 0.950 0.870 
   3   (0.115) 0.022 0.071 0.126 0.050 0.130 

Locus 1711 : 
2 alleles
2.9% missing data
   2   (0.822) 0.961 0.912 0.818 0.817 0.849 
   4   (0.178) 0.039 0.088 0.182 0.183 0.151 

Locus 1712 : 
2 alleles
1.4% missing data
   1   (0.783) 0.944 0.909 0.790 0.699 0.836 
   3   (0.217) 0.056 0.091 0.210 0.301 0.164 

Locus 1713 : 
2 alleles
14.5% missing data
   3   (0.869) 0.590 0.958 0.946 0.744 0.949 
   4   (0.131) 0.410 0.042 0.054 0.256 0.051 

Locus 1714 : 
2 alleles
5.8% missing data
   2   (0.581) 0.542 0.238 0.520 0.682 0.588 
   4   (0.419) 0.458 0.762 0.480 0.318 0.412 

Locus 1715 : 
2 alleles
13.8% missing data
   3   (0.906) 0.971 0.968 0.915 0.910 0.944 
   2   (0.094) 0.029 0.032 0.085 0.090 0.056 

Locus 1716 : 
2 alleles
5.1% missing data
   1   (0.872) 0.950 0.941 0.926 0.869 0.893 
   3   (0.128) 0.050 0.059 0.074 0.131 0.107 

Locus 1717 : 
2 alleles
2.9% missing data
   3   (0.760) 0.556 0.620 0.748 0.731 0.857 
   1   (0.240) 0.444 0.380 0.252 0.269 0.143 

Locus 1718 : 
2 alleles
5.1% missing data
   2   (0.881) 0.954 0.936 0.928 0.866 0.914 
   4   (0.119) 0.046 0.064 0.072 0.134 0.086 

Locus 1719 : 
2 alleles
2.9% missing data
   1   (0.916) 0.986 0.902 0.924 0.974 0.906 
   3   (0.084) 0.014 0.098 0.076 0.026 0.094 

Locus 1720 : 
2 alleles
11.6% missing data
   2   (0.914) 0.974 0.895 0.923 0.950 0.939 
   3   (0.086) 0.026 0.105 0.077 0.050 0.061 

Locus 1721 : 
2 alleles
2.9% missing data
   1   (0.906) 0.967 0.975 0.939 0.919 0.933 
   3   (0.094) 0.033 0.025 0.061 0.081 0.067 

Locus 1722 : 
2 alleles
3.6% missing data
   2   (0.863) 0.960 0.894 0.827 0.923 0.872 
   1   (0.137) 0.040 0.106 0.173 0.077 0.128 

Locus 1723 : 
2 alleles
2.2% missing data
   1   (0.103) 0.026 0.032 0.061 0.055 0.117 
   2   (0.897) 0.974 0.968 0.939 0.945 0.883 

Locus 1724 : 
2 alleles
15.2% missing data
   2   (0.429) 0.707 0.466 0.363 0.429 0.406 
   4   (0.571) 0.293 0.534 0.637 0.571 0.594 

Locus 1725 : 
2 alleles
1.4% missing data
   3   (0.893) 0.624 0.974 0.945 0.807 0.968 
   4   (0.107) 0.376 0.026 0.055 0.193 0.032 

Locus 1726 : 
2 alleles
5.1% missing data
   4   (0.911) 0.974 0.970 0.935 0.927 0.941 
   2   (0.089) 0.026 0.030 0.065 0.073 0.059 

Locus 1727 : 
2 alleles
8.0% missing data
   2   (0.873) 0.651 0.822 0.900 0.948 0.887 
   3   (0.127) 0.349 0.178 0.100 0.052 0.113 

Locus 1728 : 
2 alleles
10.1% missing data
   3   (0.802) 0.698 0.739 0.864 0.910 0.749 
   1   (0.198) 0.302 0.261 0.136 0.090 0.251 

Locus 1729 : 
2 alleles
13.8% missing data
   1   (0.873) 0.897 0.954 0.896 0.852 0.920 
   4   (0.127) 0.103 0.046 0.104 0.148 0.080 

Locus 1730 : 
2 alleles
4.3% missing data
   3   (0.883) 0.974 0.960 0.935 0.894 0.893 
   4   (0.117) 0.026 0.040 0.065 0.106 0.107 

Locus 1731 : 
2 alleles
15.2% missing data
   3   (0.686) 0.758 0.697 0.549 0.748 0.714 
   1   (0.314) 0.242 0.303 0.451 0.252 0.286 

Locus 1732 : 
2 alleles
4.3% missing data
   1   (0.918) 0.946 0.966 0.953 0.923 0.954 
   3   (0.082) 0.054 0.034 0.047 0.077 0.046 

Locus 1733 : 
2 alleles
3.6% missing data
   2   (0.790) 0.928 0.733 0.807 0.833 0.785 
   4   (0.210) 0.072 0.267 0.193 0.167 0.215 

Locus 1734 : 
2 alleles
3.6% missing data
   1   (0.144) 0.036 0.110 0.120 0.098 0.149 
   3   (0.856) 0.964 0.890 0.880 0.902 0.851 

Locus 1735 : 
2 alleles
14.5% missing data
   4   (0.522) 0.790 0.574 0.557 0.563 0.443 
   1   (0.478) 0.210 0.426 0.443 0.437 0.557 

Locus 1736 : 
2 alleles
7.2% missing data
   1   (0.843) 0.760 0.954 0.856 0.915 0.846 
   2   (0.157) 0.240 0.046 0.144 0.085 0.154 

Locus 1737 : 
2 alleles
15.2% missing data
   4   (0.520) 0.709 0.480 0.573 0.582 0.444 
   2   (0.480) 0.291 0.520 0.427 0.418 0.556 

Locus 1738 : 
2 alleles
5.1% missing data
   1   (0.907) 0.971 0.811 0.951 0.920 0.943 
   3   (0.093) 0.029 0.189 0.049 0.080 0.057 

Locus 1739 : 
2 alleles
2.2% missing data
   2   (0.923) 0.983 0.967 0.935 0.965 0.938 
   4   (0.077) 0.017 0.033 0.065 0.035 0.062 

Locus 1740 : 
2 alleles
3.6% missing data
   2   (0.915) 0.956 0.951 0.948 0.931 0.948 
   4   (0.085) 0.044 0.049 0.052 0.069 0.052 

Locus 1741 : 
2 alleles
16.7% missing data
   4   (0.853) 0.969 0.867 0.730 0.904 0.885 
   2   (0.147) 0.031 0.133 0.270 0.096 0.115 

Locus 1742 : 
2 alleles
10.9% missing data
   2   (0.886) 0.960 0.968 0.900 0.844 0.939 
   4   (0.114) 0.040 0.032 0.100 0.156 0.061 

Locus 1743 : 
2 alleles
1.4% missing data
   3   (0.913) 0.976 0.946 0.948 0.910 0.949 
   2   (0.087) 0.024 0.054 0.052 0.090 0.051 

Locus 1744 : 
2 alleles
3.6% missing data
   4   (0.088) 0.026 0.033 0.051 0.035 0.106 
   2   (0.912) 0.974 0.967 0.949 0.965 0.894 

Locus 1745 : 
2 alleles
3.6% missing data
   2   (0.924) 0.969 0.969 0.976 0.890 0.964 
   4   (0.076) 0.031 0.031 0.024 0.110 0.036 

Locus 1746 : 
2 alleles
10.1% missing data
   4   (0.926) 0.973 0.915 0.968 0.904 0.970 
   2   (0.074) 0.027 0.085 0.032 0.096 0.030 

Locus 1747 : 
2 alleles
2.9% missing data
   1   (0.757) 0.934 0.913 0.762 0.780 0.738 
   4   (0.243) 0.066 0.087 0.238 0.220 0.262 

Locus 1748 : 
2 alleles
6.5% missing data
   1   (0.835) 0.964 0.883 0.891 0.885 0.797 
   3   (0.165) 0.036 0.117 0.109 0.115 0.203 

Locus 1749 : 
2 alleles
3.6% missing data
   3   (0.897) 0.965 0.919 0.930 0.928 0.914 
   1   (0.103) 0.035 0.081 0.070 0.072 0.086 

Locus 1750 : 
2 alleles
5.8% missing data
   1   (0.921) 0.976 0.947 0.931 0.945 0.953 
   3   (0.079) 0.024 0.053 0.069 0.055 0.047 

Locus 1751 : 
2 alleles
4.3% missing data
   1   (0.578) 0.756 0.200 0.561 0.576 0.621 
   4   (0.422) 0.244 0.800 0.439 0.424 0.379 

Locus 1752 : 
2 alleles
3.6% missing data
   1   (0.899) 0.437 0.956 0.911 0.935 0.953 
   3   (0.101) 0.563 0.044 0.089 0.065 0.047 

Locus 1753 : 
2 alleles
11.6% missing data
   1   (0.494) 0.580 0.358 0.445 0.721 0.349 
   3   (0.506) 0.420 0.642 0.555 0.279 0.651 

Locus 1754 : 
2 alleles
15.2% missing data
   1   (0.452) 0.123 0.282 0.447 0.475 0.493 
   4   (0.548) 0.877 0.718 0.553 0.525 0.507 

Locus 1755 : 
2 alleles
8.7% missing data
   2   (0.633) 0.807 0.578 0.650 0.599 0.656 
   4   (0.367) 0.193 0.422 0.350 0.401 0.344 

Locus 1756 : 
2 alleles
3.6% missing data
   2   (0.761) 0.867 0.868 0.725 0.618 0.860 
   4   (0.239) 0.133 0.132 0.275 0.382 0.140 

Locus 1757 : 
2 alleles
10.9% missing data
   3   (0.908) 0.973 0.954 0.874 0.956 0.930 
   2   (0.092) 0.027 0.046 0.126 0.044 0.070 

Locus 1758 : 
2 alleles
1.4% missing data
   4   (0.849) 0.965 0.511 0.860 0.863 0.900 
   1   (0.151) 0.035 0.489 0.140 0.137 0.100 

Locus 1759 : 
2 alleles
10.1% missing data
   4   (0.825) 0.626 0.866 0.879 0.906 0.812 
   2   (0.175) 0.374 0.134 0.121 0.094 0.188 

Locus 1760 : 
2 alleles
13.0% missing data
   2   (0.663) 0.585 0.852 0.731 0.721 0.614 
   3   (0.337) 0.415 0.148 0.269 0.279 0.386 

Locus 1761 : 
2 alleles
13.0% missing data
   4   (0.805) 0.907 0.921 0.859 0.785 0.821 
   2   (0.195) 0.093 0.079 0.141 0.215 0.179 

Locus 1762 : 
2 alleles
2.2% missing data
   3   (0.757) 0.383 0.463 0.853 0.796 0.799 
   1   (0.243) 0.617 0.537 0.147 0.204 0.201 

Locus 1763 : 
2 alleles
5.1% missing data
   2   (0.355) 0.470 0.203 0.380 0.344 0.327 
   1   (0.645) 0.530 0.797 0.620 0.656 0.673 

Locus 1764 : 
2 alleles
2.2% missing data
   3   (0.873) 0.950 0.929 0.929 0.892 0.881 
   1   (0.127) 0.050 0.071 0.071 0.108 0.119 

Locus 1765 : 
2 alleles
5.1% missing data
   3   (0.713) 0.910 0.796 0.755 0.701 0.702 
   1   (0.287) 0.090 0.204 0.245 0.299 0.298 

Locus 1766 : 
2 alleles
2.2% missing data
   3   (0.627) 0.430 0.523 0.641 0.742 0.592 
   4   (0.373) 0.570 0.477 0.359 0.258 0.408 

Locus 1767 : 
2 alleles
11.6% missing data
   2   (0.881) 0.920 0.905 0.887 0.918 0.908 
   4   (0.119) 0.080 0.095 0.113 0.082 0.092 

Locus 1768 : 
2 alleles
2.2% missing data
   4   (0.899) 0.968 0.922 0.881 0.922 0.939 
   2   (0.101) 0.032 0.078 0.119 0.078 0.061 

Locus 1769 : 
2 alleles
2.9% missing data
   2   (0.912) 0.891 0.960 0.942 0.979 0.907 
   3   (0.088) 0.109 0.040 0.058 0.021 0.093 

Locus 1770 : 
2 alleles
6.5% missing data
   4   (0.895) 0.978 0.751 0.843 0.962 0.906 
   2   (0.105) 0.022 0.249 0.157 0.038 0.094 

Locus 1771 : 
2 alleles
10.1% missing data
   1   (0.120) 0.038 0.063 0.066 0.124 0.096 
   4   (0.880) 0.962 0.937 0.934 0.876 0.904 

Locus 1772 : 
2 alleles
3.6% missing data
   2   (0.913) 0.985 0.954 0.951 0.972 0.874 
   3   (0.087) 0.015 0.046 0.049 0.028 0.126 

Locus 1773 : 
2 alleles
1.4% missing data
   1   (0.872) 0.668 0.783 0.933 0.889 0.931 
   3   (0.128) 0.332 0.217 0.067 0.111 0.069 

Locus 1774 : 
2 alleles
5.8% missing data
   4   (0.927) 0.987 0.972 0.940 0.983 0.906 
   3   (0.073) 0.013 0.028 0.060 0.017 0.094 

Locus 1775 : 
2 alleles
4.3% missing data
   1   (0.516) 0.869 0.579 0.458 0.461 0.523 
   4   (0.484) 0.131 0.421 0.542 0.539 0.477 

Locus 1776 : 
2 alleles
2.9% missing data
   1   (0.914) 0.987 0.971 0.961 0.954 0.907 
   3   (0.086) 0.013 0.029 0.039 0.046 0.093 

Locus 1777 : 
2 alleles
5.1% missing data
   3   (0.913) 0.976 0.553 0.959 0.953 0.941 
   2   (0.087) 0.024 0.447 0.041 0.047 0.059 

Locus 1778 : 
2 alleles
2.2% missing data
   3   (0.926) 0.989 0.930 0.930 0.983 0.908 
   2   (0.074) 0.011 0.070 0.070 0.017 0.092 

Locus 1779 : 
2 alleles
11.6% missing data
   3   (0.878) 0.956 0.960 0.914 0.828 0.928 
   1   (0.122) 0.044 0.040 0.086 0.172 0.072 

Locus 1780 : 
2 alleles
4.3% missing data
   4   (0.907) 0.974 0.717 0.945 0.928 0.944 
   2   (0.093) 0.026 0.283 0.055 0.072 0.056 

Locus 1781 : 
2 alleles
9.4% missing data
   3   (0.481) 0.447 0.278 0.414 0.585 0.455 
   1   (0.519) 0.553 0.722 0.586 0.415 0.545 

Locus 1782 : 
2 alleles
1.4% missing data
   4   (0.923) 0.990 0.961 0.843 0.984 0.919 
   1   (0.077) 0.010 0.039 0.157 0.016 0.081 

Locus 1783 : 
2 alleles
2.9% missing data
   4   (0.930) 0.331 0.943 0.956 0.972 0.972 
   2   (0.070) 0.669 0.057 0.044 0.028 0.028 

Locus 1784 : 
2 alleles
7.2% missing data
   1   (0.653) 0.899 0.873 0.601 0.634 0.653 
   3   (0.347) 0.101 0.127 0.399 0.366 0.347 

Locus 1785 : 
2 alleles
13.8% missing data
   4   (0.537) 0.828 0.199 0.502 0.637 0.480 
   3   (0.463) 0.172 0.801 0.498 0.363 0.520 

Locus 1786 : 
2 alleles
3.6% missing data
   4   (0.222) 0.241 0.174 0.197 0.201 0.187 
   2   (0.778) 0.759 0.826 0.803 0.799 0.813 

Locus 1787 : 
2 alleles
2.2% missing data
   1   (0.911) 0.988 0.569 0.916 0.975 0.921 
   3   (0.089) 0.012 0.431 0.084 0.025 0.079 

Locus 1788 : 
2 alleles
6.5% missing data
   1   (0.700) 0.750 0.638 0.735 0.739 0.704 
   3   (0.300) 0.250 0.362 0.265 0.261 0.296 

Locus 1789 : 
2 alleles
9.4% missing data
   4   (0.908) 0.975 0.959 0.930 0.870 0.958 
   3   (0.092) 0.025 0.041 0.070 0.130 0.042 

Locus 1790 : 
2 alleles
15.9% missing data
   3   (0.900) 0.526 0.968 0.965 0.714 0.978 
   1   (0.100) 0.474 0.032 0.035 0.286 0.022 

Locus 1791 : 
2 alleles
2.2% missing data
   4   (0.894) 0.977 0.977 0.893 0.926 0.913 
   2   (0.106) 0.023 0.023 0.107 0.074 0.087 

Locus 1792 : 
2 alleles
6.5% missing data
   2   (0.888) 0.964 0.961 0.863 0.908 0.922 
   1   (0.112) 0.036 0.039 0.137 0.092 0.078 

Locus 1793 : 
2 alleles
2.9% missing data
   1   (0.776) 0.945 0.756 0.792 0.828 0.749 
   4   (0.224) 0.055 0.244 0.208 0.172 0.251 

Locus 1794 : 
2 alleles
1.4% missing data
   2   (0.902) 0.982 0.960 0.828 0.964 0.911 
   4   (0.098) 0.018 0.040 0.172 0.036 0.089 

Locus 1795 : 
2 alleles
11.6% missing data
   2   (0.911) 0.739 0.984 0.960 0.898 0.965 
   3   (0.089) 0.261 0.016 0.040 0.102 0.035 

Locus 1796 : 
2 alleles
2.9% missing data
   1   (0.757) 0.930 0.683 0.797 0.789 0.745 
   2   (0.243) 0.070 0.317 0.203 0.211 0.255 

Locus 1797 : 
2 alleles
0.7% missing data
   2   (0.885) 0.972 0.949 0.897 0.919 0.898 
   4   (0.115) 0.028 0.051 0.103 0.081 0.102 

Locus 1798 : 
2 alleles
8.0% missing data
   3   (0.903) 0.974 0.911 0.889 0.945 0.928 
   1   (0.097) 0.026 0.089 0.111 0.055 0.072 

Locus 1799 : 
2 alleles
11.6% missing data
   4   (0.884) 0.794 0.968 0.921 0.955 0.878 
   2   (0.116) 0.206 0.032 0.079 0.045 0.122 

Locus 1800 : 
2 alleles
4.3% missing data
   2   (0.672) 0.610 0.631 0.587 0.655 0.758 
   1   (0.328) 0.390 0.369 0.413 0.345 0.242 

Locus 1801 : 
2 alleles
6.5% missing data
   2   (0.911) 0.983 0.972 0.776 0.972 0.927 
   3   (0.089) 0.017 0.028 0.224 0.028 0.073 

Locus 1802 : 
2 alleles
12.3% missing data
   4   (0.807) 0.935 0.840 0.796 0.795 0.848 
   2   (0.193) 0.065 0.160 0.204 0.205 0.152 

Locus 1803 : 
2 alleles
4.3% missing data
   4   (0.928) 0.975 0.957 0.974 0.882 0.973 
   2   (0.072) 0.025 0.043 0.026 0.118 0.027 

Locus 1804 : 
2 alleles
10.1% missing data
   3   (0.761) 0.941 0.663 0.797 0.778 0.761 
   4   (0.239) 0.059 0.337 0.203 0.222 0.239 

Locus 1805 : 
2 alleles
11.6% missing data
   3   (0.895) 0.980 0.910 0.877 0.941 0.914 
   1   (0.105) 0.020 0.090 0.123 0.059 0.086 

Locus 1806 : 
2 alleles
11.6% missing data
   1   (0.857) 0.967 0.734 0.884 0.895 0.869 
   3   (0.143) 0.033 0.266 0.116 0.105 0.131 

Locus 1807 : 
2 alleles
15.2% missing data
   1   (0.932) 0.976 0.964 0.976 0.890 0.974 
   3   (0.068) 0.024 0.036 0.024 0.110 0.026 

Locus 1808 : 
2 alleles
4.3% missing data
   2   (0.248) 0.064 0.117 0.203 0.218 0.292 
   4   (0.752) 0.936 0.883 0.797 0.782 0.708 

Locus 1809 : 
2 alleles
3.6% missing data
   4   (0.712) 0.487 0.596 0.767 0.727 0.753 
   2   (0.288) 0.513 0.404 0.233 0.273 0.247 

Locus 1810 : 
2 alleles
8.0% missing data
   1   (0.756) 0.931 0.703 0.754 0.688 0.815 
   3   (0.244) 0.069 0.297 0.246 0.312 0.185 

Locus 1811 : 
2 alleles
2.9% missing data
   3   (0.912) 0.983 0.941 0.948 0.953 0.914 
   2   (0.088) 0.017 0.059 0.052 0.047 0.086 

Locus 1812 : 
2 alleles
10.1% missing data
   2   (0.922) 0.916 0.976 0.972 0.891 0.965 
   1   (0.078) 0.084 0.024 0.028 0.109 0.035 

Locus 1813 : 
2 alleles
2.9% missing data
   1   (0.651) 0.862 0.830 0.598 0.678 0.630 
   4   (0.349) 0.138 0.170 0.402 0.322 0.370 

Locus 1814 : 
2 alleles
2.9% missing data
   1   (0.850) 0.607 0.945 0.910 0.876 0.888 
   3   (0.150) 0.393 0.055 0.090 0.124 0.112 

Locus 1815 : 
2 alleles
13.0% missing data
   1   (0.641) 0.898 0.609 0.687 0.574 0.660 
   4   (0.359) 0.102 0.391 0.313 0.426 0.340 

Locus 1816 : 
2 alleles
3.6% missing data
   2   (0.831) 0.922 0.908 0.899 0.811 0.848 
   4   (0.169) 0.078 0.092 0.101 0.189 0.152 

Locus 1817 : 
2 alleles
2.9% missing data
   1   (0.824) 0.957 0.915 0.806 0.771 0.881 
   4   (0.176) 0.043 0.085 0.194 0.229 0.119 

Locus 1818 : 
2 alleles
2.2% missing data
   1   (0.844) 0.964 0.932 0.781 0.811 0.906 
   3   (0.156) 0.036 0.068 0.219 0.189 0.094 

Locus 1819 : 
2 alleles
15.9% missing data
   3   (0.914) 0.976 0.916 0.922 0.952 0.937 
   1   (0.086) 0.024 0.084 0.078 0.048 0.063 

Locus 1820 : 
2 alleles
11.6% missing data
   1   (0.549) 0.836 0.692 0.507 0.610 0.475 
   3   (0.451) 0.164 0.308 0.493 0.390 0.525 

Locus 1821 : 
2 alleles
5.8% missing data
   2   (0.809) 0.948 0.655 0.833 0.815 0.843 
   4   (0.191) 0.052 0.345 0.167 0.185 0.157 

Locus 1822 : 
2 alleles
15.2% missing data
   2   (0.466) 0.164 0.521 0.528 0.510 0.440 
   3   (0.534) 0.836 0.479 0.472 0.490 0.560 

Locus 1823 : 
2 alleles
0.7% missing data
   3   (0.940) 0.995 0.975 0.956 0.993 0.870 
   1   (0.060) 0.005 0.025 0.044 0.007 0.130 

Locus 1824 : 
2 alleles
10.9% missing data
   1   (0.170) 0.075 0.083 0.122 0.171 0.155 
   2   (0.830) 0.925 0.917 0.878 0.829 0.845 

Locus 1825 : 
2 alleles
14.5% missing data
   4   (0.425) 0.091 0.509 0.449 0.355 0.499 
   2   (0.575) 0.909 0.491 0.551 0.645 0.501 

Locus 1826 : 
2 alleles
13.0% missing data
   2   (0.743) 0.602 0.409 0.760 0.812 0.778 
   4   (0.257) 0.398 0.591 0.240 0.188 0.222 

Locus 1827 : 
2 alleles
3.6% missing data
   1   (0.845) 0.961 0.916 0.826 0.876 0.864 
   3   (0.155) 0.039 0.084 0.174 0.124 0.136 

Locus 1828 : 
2 alleles
4.3% missing data
   3   (0.889) 0.552 0.930 0.929 0.812 0.969 
   1   (0.111) 0.448 0.070 0.071 0.188 0.031 

Locus 1829 : 
2 alleles
11.6% missing data
   3   (0.895) 0.982 0.330 0.924 0.958 0.912 
   4   (0.105) 0.018 0.670 0.076 0.042 0.088 

Locus 1830 : 
2 alleles
2.9% missing data
   3   (0.924) 0.994 0.961 0.905 0.991 0.837 
   1   (0.076) 0.006 0.039 0.095 0.009 0.163 

Locus 1831 : 
2 alleles
5.1% missing data
   1   (0.890) 0.963 0.964 0.870 0.894 0.935 
   2   (0.110) 0.037 0.036 0.130 0.106 0.065 

Locus 1832 : 
2 alleles
8.0% missing data
   4   (0.814) 0.955 0.935 0.813 0.821 0.827 
   2   (0.186) 0.045 0.065 0.187 0.179 0.173 

Locus 1833 : 
2 alleles
10.9% missing data
   2   (0.891) 0.972 0.966 0.934 0.872 0.926 
   4   (0.109) 0.028 0.034 0.066 0.128 0.074 

Locus 1834 : 
2 alleles
13.0% missing data
   1   (0.925) 0.974 0.978 0.936 0.901 0.972 
   3   (0.075) 0.026 0.022 0.064 0.099 0.028 

Locus 1835 : 
2 alleles
10.9% missing data
   3   (0.906) 0.973 0.969 0.947 0.912 0.931 
   1   (0.094) 0.027 0.031 0.053 0.088 0.069 

Locus 1836 : 
2 alleles
2.2% missing data
   1   (0.910) 0.978 0.949 0.929 0.919 0.945 
   3   (0.090) 0.022 0.051 0.071 0.081 0.055 

Locus 1837 : 
2 alleles
5.1% missing data
   2   (0.835) 0.950 0.948 0.887 0.816 0.852 
   4   (0.165) 0.050 0.052 0.113 0.184 0.148 

Locus 1838 : 
2 alleles
5.8% missing data
   4   (0.926) 0.621 0.972 0.959 0.950 0.974 
   1   (0.074) 0.379 0.028 0.041 0.050 0.026 

Locus 1839 : 
2 alleles
3.6% missing data
   1   (0.839) 0.953 0.893 0.815 0.922 0.804 
   4   (0.161) 0.047 0.107 0.185 0.078 0.196 

Locus 1840 : 
2 alleles
5.1% missing data
   4   (0.864) 0.639 0.887 0.823 0.941 0.893 
   1   (0.136) 0.361 0.113 0.177 0.059 0.107 

Locus 1841 : 
2 alleles
2.9% missing data
   3   (0.913) 0.981 0.969 0.887 0.926 0.955 
   1   (0.087) 0.019 0.031 0.113 0.074 0.045 

Locus 1842 : 
2 alleles
12.3% missing data
   1   (0.791) 0.671 0.844 0.730 0.770 0.870 
   3   (0.209) 0.329 0.156 0.270 0.230 0.130 

Locus 1843 : 
2 alleles
4.3% missing data
   1   (0.911) 0.775 0.842 0.915 0.981 0.925 
   4   (0.089) 0.225 0.158 0.085 0.019 0.075 

Locus 1844 : 
2 alleles
2.2% missing data
   4   (0.914) 0.976 0.961 0.959 0.930 0.937 
   2   (0.086) 0.024 0.039 0.041 0.070 0.063 

Locus 1845 : 
2 alleles
13.0% missing data
   4   (0.886) 0.900 0.968 0.923 0.926 0.891 
   2   (0.114) 0.100 0.032 0.077 0.074 0.109 

Locus 1846 : 
2 alleles
4.3% missing data
   2   (0.918) 0.989 0.970 0.860 0.981 0.905 
   3   (0.082) 0.011 0.030 0.140 0.019 0.095 

Locus 1847 : 
2 alleles
1.4% missing data
   2   (0.903) 0.695 0.778 0.932 0.969 0.932 
   4   (0.097) 0.305 0.222 0.068 0.031 0.068 

Locus 1848 : 
2 alleles
3.6% missing data
   4   (0.904) 0.976 0.956 0.898 0.954 0.915 
   3   (0.096) 0.024 0.044 0.102 0.046 0.085 

Locus 1849 : 
2 alleles
3.6% missing data
   1   (0.772) 0.946 0.577 0.755 0.817 0.784 
   4   (0.228) 0.054 0.423 0.245 0.183 0.216 

Locus 1850 : 
2 alleles
2.2% missing data
   2   (0.170) 0.066 0.082 0.143 0.224 0.121 
   4   (0.830) 0.934 0.918 0.857 0.776 0.879 

Locus 1851 : 
2 alleles
4.3% missing data
   4   (0.934) 0.620 0.987 0.965 0.969 0.974 
   1   (0.066) 0.380 0.013 0.035 0.031 0.026 

Locus 1852 : 
2 alleles
3.6% missing data
   4   (0.890) 0.968 0.952 0.901 0.917 0.911 
   2   (0.110) 0.032 0.048 0.099 0.083 0.089 

Locus 1853 : 
2 alleles
11.6% missing data
   3   (0.887) 0.966 0.962 0.932 0.917 0.891 
   1   (0.113) 0.034 0.038 0.068 0.083 0.109 

Locus 1854 : 
2 alleles
10.9% missing data
   2   (0.918) 0.966 0.974 0.932 0.937 0.951 
   3   (0.082) 0.034 0.026 0.068 0.063 0.049 

Locus 1855 : 
2 alleles
8.7% missing data
   1   (0.565) 0.488 0.650 0.672 0.490 0.586 
   4   (0.435) 0.512 0.350 0.328 0.510 0.414 

Locus 1856 : 
2 alleles
8.7% missing data
   3   (0.774) 0.943 0.781 0.715 0.815 0.785 
   1   (0.226) 0.057 0.219 0.285 0.185 0.215 

Locus 1857 : 
2 alleles
13.8% missing data
   4   (0.087) 0.014 0.063 0.053 0.024 0.133 
   2   (0.913) 0.986 0.937 0.947 0.976 0.867 

Locus 1858 : 
2 alleles
11.6% missing data
   2   (0.899) 0.969 0.960 0.927 0.922 0.920 
   4   (0.101) 0.031 0.040 0.073 0.078 0.080 

Locus 1859 : 
2 alleles
8.7% missing data
   2   (0.877) 0.990 0.643 0.724 0.984 0.797 
   1   (0.123) 0.010 0.357 0.276 0.016 0.203 

Locus 1860 : 
2 alleles
9.4% missing data
   2   (0.743) 0.465 0.889 0.765 0.785 0.763 
   3   (0.257) 0.535 0.111 0.235 0.215 0.237 

Locus 1861 : 
2 alleles
3.6% missing data
   2   (0.688) 0.937 0.770 0.472 0.789 0.672 
   4   (0.312) 0.063 0.230 0.528 0.211 0.328 

Locus 1862 : 
2 alleles
1.4% missing data
   4   (0.909) 0.986 0.914 0.770 0.976 0.920 
   2   (0.091) 0.014 0.086 0.230 0.024 0.080 

Locus 1863 : 
2 alleles
13.8% missing data
   2   (0.270) 0.139 0.258 0.224 0.289 0.253 
   4   (0.730) 0.861 0.742 0.776 0.711 0.747 

Locus 1864 : 
2 alleles
4.3% missing data
   3   (0.788) 0.643 0.858 0.736 0.865 0.815 
   1   (0.212) 0.357 0.142 0.264 0.135 0.185 

Locus 1865 : 
2 alleles
1.4% missing data
   3   (0.962) 0.979 0.994 0.992 0.890 0.995 
   1   (0.038) 0.021 0.006 0.008 0.110 0.005 

Locus 1866 : 
2 alleles
13.8% missing data
   4   (0.913) 0.983 0.886 0.933 0.940 0.941 
   2   (0.087) 0.017 0.114 0.067 0.060 0.059 

Locus 1867 : 
2 alleles
12.3% missing data
   1   (0.637) 0.874 0.434 0.547 0.588 0.712 
   3   (0.363) 0.126 0.566 0.453 0.412 0.288 

Locus 1868 : 
2 alleles
13.8% missing data
   1   (0.275) 0.228 0.149 0.249 0.241 0.292 
   3   (0.725) 0.772 0.851 0.751 0.759 0.708 

Locus 1869 : 
2 alleles
2.2% missing data
   3   (0.871) 0.975 0.955 0.880 0.915 0.869 
   1   (0.129) 0.025 0.045 0.120 0.085 0.131 

Locus 1870 : 
2 alleles
3.6% missing data
   4   (0.720) 0.888 0.861 0.706 0.635 0.776 
   2   (0.280) 0.112 0.139 0.294 0.365 0.224 

Locus 1871 : 
2 alleles
11.6% missing data
   3   (0.842) 0.970 0.864 0.754 0.938 0.805 
   1   (0.158) 0.030 0.136 0.246 0.062 0.195 

Locus 1872 : 
2 alleles
4.3% missing data
   4   (0.538) 0.137 0.511 0.632 0.271 0.743 
   1   (0.462) 0.863 0.489 0.368 0.729 0.257 

Locus 1873 : 
2 alleles
5.8% missing data
   4   (0.918) 0.981 0.940 0.914 0.963 0.936 
   1   (0.082) 0.019 0.060 0.086 0.037 0.064 

Locus 1874 : 
2 alleles
13.0% missing data
   2   (0.658) 0.550 0.879 0.649 0.686 0.664 
   1   (0.342) 0.450 0.121 0.351 0.314 0.336 

Locus 1875 : 
2 alleles
5.8% missing data
   2   (0.528) 0.663 0.798 0.528 0.482 0.526 
   3   (0.472) 0.337 0.202 0.472 0.518 0.474 

Locus 1876 : 
2 alleles
13.8% missing data
   2   (0.864) 0.895 0.948 0.848 0.889 0.898 
   4   (0.136) 0.105 0.052 0.152 0.111 0.102 

Locus 1877 : 
2 alleles
2.2% missing data
   1   (0.869) 0.971 0.665 0.790 0.936 0.899 
   3   (0.131) 0.029 0.335 0.210 0.064 0.101 

Locus 1878 : 
2 alleles
15.9% missing data
   2   (0.917) 0.950 0.968 0.966 0.870 0.962 
   4   (0.083) 0.050 0.032 0.034 0.130 0.038 

Locus 1879 : 
2 alleles
0.0% missing data
   4   (0.913) 0.988 0.964 0.848 0.974 0.916 
   2   (0.087) 0.012 0.036 0.152 0.026 0.084 

Locus 1880 : 
2 alleles
9.4% missing data
   2   (0.741) 0.539 0.674 0.796 0.736 0.798 
   4   (0.259) 0.461 0.326 0.204 0.264 0.202 

Locus 1881 : 
2 alleles
10.9% missing data
   4   (0.891) 0.950 0.948 0.937 0.924 0.897 
   2   (0.109) 0.050 0.052 0.063 0.076 0.103 

Locus 1882 : 
2 alleles
0.7% missing data
   2   (0.942) 0.996 0.978 0.961 0.993 0.879 
   4   (0.058) 0.004 0.022 0.039 0.007 0.121 

Locus 1883 : 
2 alleles
12.3% missing data
   2   (0.684) 0.491 0.817 0.640 0.632 0.768 
   4   (0.316) 0.509 0.183 0.360 0.368 0.232 

Locus 1884 : 
2 alleles
2.9% missing data
   4   (0.938) 0.955 0.986 0.975 0.898 0.981 
   1   (0.062) 0.045 0.014 0.025 0.102 0.019 

Locus 1885 : 
2 alleles
12.3% missing data
   4   (0.927) 0.985 0.941 0.939 0.979 0.917 
   2   (0.073) 0.015 0.059 0.061 0.021 0.083 

Locus 1886 : 
2 alleles
3.6% missing data
   3   (0.888) 0.943 0.943 0.928 0.756 0.956 
   4   (0.112) 0.057 0.057 0.072 0.244 0.044 

Locus 1887 : 
2 alleles
7.2% missing data
   1   (0.493) 0.500 0.494 0.496 0.480 0.500 
   3   (0.507) 0.500 0.506 0.504 0.520 0.500 

Locus 1888 : 
2 alleles
10.9% missing data
   4   (0.811) 0.940 0.910 0.832 0.856 0.789 
   2   (0.189) 0.060 0.090 0.168 0.144 0.211 

Locus 1889 : 
2 alleles
15.2% missing data
   1   (0.934) 0.777 0.985 0.977 0.807 0.987 
   2   (0.066) 0.223 0.015 0.023 0.193 0.013 

Locus 1890 : 
2 alleles
2.2% missing data
   1   (0.905) 0.982 0.939 0.881 0.974 0.886 
   2   (0.095) 0.018 0.061 0.119 0.026 0.114 

Locus 1891 : 
2 alleles
11.6% missing data
   1   (0.843) 0.778 0.800 0.877 0.904 0.865 
   3   (0.157) 0.222 0.200 0.123 0.096 0.135 

Locus 1892 : 
2 alleles
5.1% missing data
   2   (0.601) 0.771 0.474 0.485 0.756 0.541 
   4   (0.399) 0.229 0.526 0.515 0.244 0.459 

Locus 1893 : 
2 alleles
2.9% missing data
   1   (0.906) 0.823 0.927 0.885 0.969 0.936 
   4   (0.094) 0.177 0.073 0.115 0.031 0.064 

Locus 1894 : 
2 alleles
2.2% missing data
   1   (0.929) 0.995 0.960 0.844 0.991 0.893 
   3   (0.071) 0.005 0.040 0.156 0.009 0.107 

Locus 1895 : 
2 alleles
10.9% missing data
   1   (0.215) 0.663 0.245 0.159 0.069 0.315 
   3   (0.785) 0.337 0.755 0.841 0.931 0.685 

Locus 1896 : 
2 alleles
1.4% missing data
   3   (0.930) 0.552 0.971 0.961 0.955 0.976 
   1   (0.070) 0.448 0.029 0.039 0.045 0.024 

Locus 1897 : 
2 alleles
8.7% missing data
   1   (0.582) 0.875 0.773 0.472 0.604 0.564 
   3   (0.418) 0.125 0.227 0.528 0.396 0.436 

Locus 1898 : 
2 alleles
12.3% missing data
   2   (0.702) 0.176 0.822 0.751 0.608 0.810 
   4   (0.298) 0.824 0.178 0.249 0.392 0.190 

Locus 1899 : 
2 alleles
5.1% missing data
   1   (0.569) 0.501 0.476 0.572 0.558 0.605 
   2   (0.431) 0.499 0.524 0.428 0.442 0.395 

Locus 1900 : 
2 alleles
17.4% missing data
   2   (0.187) 0.062 0.063 0.096 0.333 0.138 
   3   (0.813) 0.938 0.937 0.904 0.667 0.862 

Locus 1901 : 
2 alleles
2.2% missing data
   3   (0.903) 0.983 0.856 0.913 0.956 0.915 
   2   (0.097) 0.017 0.144 0.087 0.044 0.085 

Locus 1902 : 
2 alleles
15.9% missing data
   2   (0.837) 0.961 0.844 0.818 0.861 0.862 
   4   (0.163) 0.039 0.156 0.182 0.139 0.138 

Locus 1903 : 
2 alleles
2.9% missing data
   3   (0.887) 0.988 0.907 0.815 0.980 0.798 
   1   (0.113) 0.012 0.093 0.185 0.020 0.202 

Locus 1904 : 
2 alleles
15.2% missing data
   2   (0.669) 0.553 0.862 0.776 0.681 0.639 
   4   (0.331) 0.447 0.138 0.224 0.319 0.361 

Locus 1905 : 
2 alleles
8.7% missing data
   2   (0.380) 0.109 0.353 0.296 0.442 0.398 
   4   (0.620) 0.891 0.647 0.704 0.558 0.602 

Locus 1906 : 
2 alleles
13.0% missing data
   2   (0.904) 0.979 0.942 0.905 0.966 0.890 
   1   (0.096) 0.021 0.058 0.095 0.034 0.110 

Locus 1907 : 
2 alleles
4.3% missing data
   4   (0.812) 0.954 0.856 0.804 0.873 0.792 
   1   (0.188) 0.046 0.144 0.196 0.127 0.208 

Locus 1908 : 
2 alleles
10.9% missing data
   4   (0.907) 0.979 0.932 0.905 0.944 0.930 
   1   (0.093) 0.021 0.068 0.095 0.056 0.070 

Locus 1909 : 
2 alleles
7.2% missing data
   1   (0.667) 0.636 0.887 0.684 0.630 0.700 
   3   (0.333) 0.364 0.113 0.316 0.370 0.300 

Locus 1910 : 
2 alleles
3.6% missing data
   2   (0.867) 0.962 0.970 0.897 0.848 0.900 
   4   (0.133) 0.038 0.030 0.103 0.152 0.100 

Locus 1911 : 
2 alleles
12.3% missing data
   4   (0.776) 0.940 0.629 0.732 0.794 0.816 
   2   (0.224) 0.060 0.371 0.268 0.206 0.184 

Locus 1912 : 
2 alleles
10.1% missing data
   1   (0.065) 0.006 0.034 0.072 0.010 0.113 
   3   (0.935) 0.994 0.966 0.928 0.990 0.887 

Locus 1913 : 
2 alleles
2.2% missing data
   4   (0.759) 0.946 0.900 0.752 0.817 0.714 
   2   (0.241) 0.054 0.100 0.248 0.183 0.286 

Locus 1914 : 
2 alleles
10.9% missing data
   3   (0.927) 0.991 0.902 0.899 0.985 0.913 
   4   (0.073) 0.009 0.098 0.101 0.015 0.087 

Locus 1915 : 
2 alleles
13.8% missing data
   3   (0.868) 0.932 0.936 0.830 0.842 0.929 
   1   (0.132) 0.068 0.064 0.170 0.158 0.071 

Locus 1916 : 
2 alleles
6.5% missing data
   3   (0.912) 0.977 0.917 0.931 0.918 0.950 
   4   (0.088) 0.023 0.083 0.069 0.082 0.050 

Locus 1917 : 
2 alleles
4.3% missing data
   1   (0.823) 0.950 0.877 0.783 0.898 0.805 
   3   (0.177) 0.050 0.123 0.217 0.102 0.195 

Locus 1918 : 
2 alleles
12.3% missing data
   4   (0.784) 0.559 0.814 0.786 0.696 0.890 
   2   (0.216) 0.441 0.186 0.214 0.304 0.110 

Locus 1919 : 
2 alleles
8.0% missing data
   1   (0.760) 0.932 0.773 0.645 0.747 0.820 
   3   (0.240) 0.068 0.227 0.355 0.253 0.180 

Locus 1920 : 
2 alleles
3.6% missing data
   3   (0.845) 0.961 0.940 0.796 0.899 0.847 
   2   (0.155) 0.039 0.060 0.204 0.101 0.153 

Locus 1921 : 
2 alleles
3.6% missing data
   2   (0.859) 0.700 0.950 0.795 0.905 0.914 
   4   (0.141) 0.300 0.050 0.205 0.095 0.086 

Locus 1922 : 
2 alleles
4.3% missing data
   4   (0.763) 0.544 0.852 0.695 0.805 0.819 
   1   (0.237) 0.456 0.148 0.305 0.195 0.181 

Locus 1923 : 
2 alleles
9.4% missing data
   2   (0.474) 0.321 0.468 0.567 0.451 0.463 
   4   (0.526) 0.679 0.532 0.433 0.549 0.537 

Locus 1924 : 
2 alleles
12.3% missing data
   2   (0.849) 0.955 0.950 0.856 0.824 0.891 
   3   (0.151) 0.045 0.050 0.144 0.176 0.109 

Locus 1925 : 
2 alleles
13.8% missing data
   4   (0.915) 0.943 0.954 0.949 0.888 0.962 
   2   (0.085) 0.057 0.046 0.051 0.112 0.038 

Locus 1926 : 
2 alleles
6.5% missing data
   1   (0.905) 0.984 0.948 0.895 0.953 0.919 
   3   (0.095) 0.016 0.052 0.105 0.047 0.081 

Locus 1927 : 
2 alleles
4.3% missing data
   2   (0.916) 0.553 0.964 0.920 0.942 0.969 
   3   (0.084) 0.447 0.036 0.080 0.058 0.031 

Locus 1928 : 
2 alleles
10.1% missing data
   4   (0.813) 0.934 0.933 0.860 0.752 0.849 
   2   (0.187) 0.066 0.067 0.140 0.248 0.151 

Locus 1929 : 
2 alleles
5.1% missing data
   1   (0.938) 0.973 0.959 0.976 0.899 0.981 
   4   (0.062) 0.027 0.041 0.024 0.101 0.019 

Locus 1930 : 
2 alleles
5.1% missing data
   3   (0.897) 0.978 0.945 0.867 0.934 0.927 
   4   (0.103) 0.022 0.055 0.133 0.066 0.073 

Locus 1931 : 
2 alleles
11.6% missing data
   4   (0.914) 0.985 0.965 0.951 0.966 0.890 
   2   (0.086) 0.015 0.035 0.049 0.034 0.110 

Locus 1932 : 
2 alleles
2.9% missing data
   2   (0.736) 0.958 0.333 0.728 0.863 0.662 
   1   (0.264) 0.042 0.667 0.272 0.137 0.338 

Locus 1933 : 
2 alleles
15.9% missing data
   3   (0.594) 0.591 0.612 0.612 0.634 0.573 
   4   (0.406) 0.409 0.388 0.388 0.366 0.427 

Locus 1934 : 
2 alleles
3.6% missing data
   2   (0.088) 0.030 0.027 0.085 0.073 0.053 
   4   (0.912) 0.970 0.973 0.915 0.927 0.947 

Locus 1935 : 
2 alleles
10.9% missing data
   4   (0.868) 0.958 0.966 0.884 0.740 0.940 
   2   (0.132) 0.042 0.034 0.116 0.260 0.060 

Locus 1936 : 
2 alleles
10.9% missing data
   1   (0.934) 0.994 0.875 0.895 0.990 0.915 
   2   (0.066) 0.006 0.125 0.105 0.010 0.085 

Locus 1937 : 
2 alleles
2.9% missing data
   1   (0.836) 0.965 0.901 0.729 0.884 0.861 
   3   (0.164) 0.035 0.099 0.271 0.116 0.139 

Locus 1938 : 
2 alleles
5.1% missing data
   4   (0.946) 0.970 0.987 0.980 0.883 0.988 
   2   (0.054) 0.030 0.013 0.020 0.117 0.012 

Locus 1939 : 
2 alleles
1.4% missing data
   2   (0.117) 0.020 0.213 0.129 0.030 0.163 
   4   (0.883) 0.980 0.787 0.871 0.970 0.837 

Locus 1940 : 
2 alleles
2.2% missing data
   1   (0.919) 0.984 0.976 0.898 0.957 0.945 
   3   (0.081) 0.016 0.024 0.102 0.043 0.055 

Locus 1941 : 
2 alleles
5.1% missing data
   2   (0.909) 0.974 0.945 0.877 0.947 0.940 
   4   (0.091) 0.026 0.055 0.123 0.053 0.060 

Locus 1942 : 
2 alleles
4.3% missing data
   3   (0.904) 0.979 0.952 0.927 0.943 0.916 
   2   (0.096) 0.021 0.048 0.073 0.057 0.084 

Locus 1943 : 
2 alleles
2.2% missing data
   1   (0.872) 0.945 0.918 0.918 0.894 0.885 
   3   (0.128) 0.055 0.082 0.082 0.106 0.115 

Locus 1944 : 
2 alleles
6.5% missing data
   3   (0.795) 0.939 0.669 0.913 0.652 0.851 
   1   (0.205) 0.061 0.331 0.087 0.348 0.149 

Locus 1945 : 
2 alleles
8.7% missing data
   1   (0.425) 0.475 0.318 0.416 0.427 0.417 
   3   (0.575) 0.525 0.682 0.584 0.573 0.583 

Locus 1946 : 
2 alleles
10.9% missing data
   3   (0.877) 0.958 0.815 0.884 0.920 0.900 
   2   (0.123) 0.042 0.185 0.116 0.080 0.100 

Locus 1947 : 
2 alleles
13.0% missing data
   3   (0.906) 0.981 0.951 0.941 0.955 0.894 
   1   (0.094) 0.019 0.049 0.059 0.045 0.106 

Locus 1948 : 
2 alleles
0.7% missing data
   3   (0.808) 0.820 0.908 0.816 0.838 0.843 
   4   (0.192) 0.180 0.092 0.184 0.162 0.157 

Locus 1949 : 
2 alleles
15.2% missing data
   4   (0.821) 0.940 0.367 0.844 0.806 0.888 
   2   (0.179) 0.060 0.633 0.156 0.194 0.112 

Locus 1950 : 
2 alleles
0.0% missing data
   1   (0.918) 0.967 0.971 0.956 0.916 0.954 
   3   (0.082) 0.033 0.029 0.044 0.084 0.046 

Locus 1951 : 
2 alleles
11.6% missing data
   1   (0.772) 0.645 0.927 0.783 0.831 0.776 
   4   (0.228) 0.355 0.073 0.217 0.169 0.224 

Locus 1952 : 
2 alleles
12.3% missing data
   3   (0.145) 0.040 0.036 0.142 0.109 0.144 
   4   (0.855) 0.960 0.964 0.858 0.891 0.856 

Locus 1953 : 
2 alleles
2.9% missing data
   3   (0.921) 0.973 0.976 0.931 0.913 0.966 
   2   (0.079) 0.027 0.024 0.069 0.087 0.034 

Locus 1954 : 
2 alleles
13.0% missing data
   1   (0.717) 0.492 0.855 0.670 0.700 0.791 
   3   (0.283) 0.508 0.145 0.330 0.300 0.209 

Locus 1955 : 
2 alleles
16.7% missing data
   1   (0.873) 0.779 0.941 0.917 0.908 0.909 
   4   (0.127) 0.221 0.059 0.083 0.092 0.091 

Locus 1956 : 
2 alleles
8.7% missing data
   2   (0.890) 0.732 0.947 0.925 0.924 0.933 
   4   (0.110) 0.268 0.053 0.075 0.076 0.067 

Locus 1957 : 
2 alleles
12.3% missing data
   2   (0.901) 0.957 0.918 0.951 0.897 0.933 
   4   (0.099) 0.043 0.082 0.049 0.103 0.067 

Locus 1958 : 
2 alleles
5.8% missing data
   1   (0.116) 0.030 0.113 0.073 0.195 0.058 
   4   (0.884) 0.970 0.887 0.927 0.805 0.942 

Locus 1959 : 
2 alleles
6.5% missing data
   2   (0.899) 0.979 0.950 0.927 0.962 0.869 
   4   (0.101) 0.021 0.050 0.073 0.038 0.131 

Locus 1960 : 
2 alleles
12.3% missing data
   2   (0.839) 0.658 0.692 0.792 0.903 0.895 
   4   (0.161) 0.342 0.308 0.208 0.097 0.105 

Locus 1961 : 
2 alleles
2.9% missing data
   2   (0.885) 0.967 0.933 0.930 0.944 0.855 
   3   (0.115) 0.033 0.067 0.070 0.056 0.145 

Locus 1962 : 
2 alleles
4.3% missing data
   3   (0.905) 0.977 0.917 0.949 0.924 0.926 
   1   (0.095) 0.023 0.083 0.051 0.076 0.074 

Locus 1963 : 
2 alleles
13.8% missing data
   3   (0.929) 0.977 0.964 0.969 0.817 0.981 
   1   (0.071) 0.023 0.036 0.031 0.183 0.019 

Locus 1964 : 
2 alleles
0.7% missing data
   1   (0.084) 0.028 0.040 0.059 0.059 0.057 
   3   (0.916) 0.972 0.960 0.941 0.941 0.943 

Locus 1965 : 
2 alleles
15.2% missing data
   2   (0.463) 0.667 0.442 0.513 0.325 0.519 
   4   (0.537) 0.333 0.558 0.487 0.675 0.481 

Locus 1966 : 
2 alleles
5.1% missing data
   1   (0.800) 0.643 0.661 0.836 0.867 0.822 
   2   (0.200) 0.357 0.339 0.164 0.133 0.178 

Locus 1967 : 
2 alleles
2.2% missing data
   2   (0.124) 0.025 0.055 0.198 0.058 0.121 
   4   (0.876) 0.975 0.945 0.802 0.942 0.879 

Locus 1968 : 
2 alleles
5.1% missing data
   2   (0.922) 0.971 0.971 0.963 0.890 0.966 
   4   (0.078) 0.029 0.029 0.037 0.110 0.034 

Locus 1969 : 
2 alleles
5.8% missing data
   3   (0.131) 0.066 0.118 0.111 0.101 0.110 
   4   (0.869) 0.934 0.882 0.889 0.899 0.890 

Locus 1970 : 
2 alleles
7.2% missing data
   2   (0.690) 0.247 0.892 0.733 0.599 0.784 
   4   (0.310) 0.753 0.108 0.267 0.401 0.216 

Locus 1971 : 
2 alleles
5.1% missing data
   4   (0.592) 0.498 0.689 0.588 0.521 0.661 
   2   (0.408) 0.502 0.311 0.412 0.479 0.339 

Locus 1972 : 
2 alleles
3.6% missing data
   2   (0.822) 0.629 0.856 0.820 0.840 0.883 
   4   (0.178) 0.371 0.144 0.180 0.160 0.117 

Locus 1973 : 
2 alleles
18.8% missing data
   2   (0.821) 0.871 0.892 0.785 0.833 0.861 
   4   (0.179) 0.129 0.108 0.215 0.167 0.139 

Locus 1974 : 
2 alleles
5.8% missing data
   1   (0.195) 0.190 0.139 0.175 0.062 0.305 
   3   (0.805) 0.810 0.861 0.825 0.938 0.695 

Locus 1975 : 
2 alleles
12.3% missing data
   3   (0.889) 0.684 0.963 0.953 0.901 0.933 
   1   (0.111) 0.316 0.037 0.047 0.099 0.067 

Locus 1976 : 
2 alleles
2.2% missing data
   2   (0.904) 0.965 0.956 0.904 0.921 0.943 
   4   (0.096) 0.035 0.044 0.096 0.079 0.057 

Locus 1977 : 
2 alleles
11.6% missing data
   4   (0.937) 0.977 0.989 0.976 0.891 0.980 
   2   (0.063) 0.023 0.011 0.024 0.109 0.020 

Locus 1978 : 
2 alleles
18.8% missing data
   1   (0.876) 0.956 0.902 0.930 0.850 0.912 
   3   (0.124) 0.044 0.098 0.070 0.150 0.088 

Locus 1979 : 
2 alleles
4.3% missing data
   1   (0.833) 0.959 0.780 0.851 0.884 0.832 
   3   (0.167) 0.041 0.220 0.149 0.116 0.168 

Locus 1980 : 
2 alleles
13.0% missing data
   1   (0.870) 0.964 0.960 0.880 0.917 0.865 
   3   (0.130) 0.036 0.040 0.120 0.083 0.135 

Locus 1981 : 
2 alleles
12.3% missing data
   1   (0.741) 0.925 0.569 0.711 0.831 0.711 
   3   (0.259) 0.075 0.431 0.289 0.169 0.289 

Locus 1982 : 
2 alleles
2.2% missing data
   3   (0.733) 0.378 0.626 0.718 0.718 0.828 
   4   (0.267) 0.622 0.374 0.282 0.282 0.172 

Locus 1983 : 
2 alleles
1.4% missing data
   2   (0.620) 0.687 0.629 0.628 0.643 0.620 
   4   (0.380) 0.313 0.371 0.372 0.357 0.380 

Locus 1984 : 
2 alleles
13.0% missing data
   3   (0.387) 0.088 0.787 0.552 0.102 0.609 
   4   (0.613) 0.912 0.213 0.448 0.898 0.391 

Locus 1985 : 
2 alleles
14.5% missing data
   3   (0.453) 0.844 0.339 0.375 0.430 0.453 
   1   (0.547) 0.156 0.661 0.625 0.570 0.547 

Locus 1986 : 
2 alleles
12.3% missing data
   4   (0.924) 0.986 0.967 0.926 0.979 0.911 
   2   (0.076) 0.014 0.033 0.074 0.021 0.089 

Locus 1987 : 
2 alleles
2.2% missing data
   2   (0.935) 0.605 0.985 0.981 0.904 0.986 
   4   (0.065) 0.395 0.015 0.019 0.096 0.014 

Locus 1988 : 
2 alleles
2.9% missing data
   1   (0.726) 0.562 0.885 0.760 0.708 0.772 
   3   (0.274) 0.438 0.115 0.240 0.292 0.228 

Locus 1989 : 
2 alleles
3.6% missing data
   4   (0.894) 0.953 0.925 0.925 0.863 0.944 
   1   (0.106) 0.047 0.075 0.075 0.137 0.056 

Locus 1990 : 
2 alleles
11.6% missing data
   3   (0.725) 0.919 0.860 0.616 0.668 0.793 
   1   (0.275) 0.081 0.140 0.384 0.332 0.207 

Locus 1991 : 
2 alleles
3.6% missing data
   2   (0.613) 0.511 0.766 0.599 0.596 0.650 
   4   (0.387) 0.489 0.234 0.401 0.404 0.350 

Locus 1992 : 
2 alleles
7.2% missing data
   3   (0.478) 0.670 0.251 0.547 0.407 0.498 
   1   (0.522) 0.330 0.749 0.453 0.593 0.502 

Locus 1993 : 
2 alleles
5.1% missing data
   3   (0.868) 0.959 0.948 0.915 0.862 0.891 
   1   (0.132) 0.041 0.052 0.085 0.138 0.109 

Locus 1994 : 
2 alleles
2.9% missing data
   3   (0.863) 0.962 0.786 0.903 0.851 0.907 
   1   (0.137) 0.038 0.214 0.097 0.149 0.093 

Locus 1995 : 
2 alleles
6.5% missing data
   1   (0.904) 0.974 0.755 0.936 0.954 0.921 
   3   (0.096) 0.026 0.245 0.064 0.046 0.079 

Locus 1996 : 
2 alleles
5.1% missing data
   3   (0.903) 0.968 0.745 0.905 0.928 0.945 
   1   (0.097) 0.032 0.255 0.095 0.072 0.055 

Locus 1997 : 
2 alleles
10.9% missing data
   3   (0.888) 0.971 0.923 0.854 0.931 0.911 
   1   (0.112) 0.029 0.077 0.146 0.069 0.089 

Locus 1998 : 
2 alleles
10.1% missing data
   1   (0.703) 0.918 0.812 0.717 0.576 0.767 
   3   (0.297) 0.082 0.188 0.283 0.424 0.233 

Locus 1999 : 
2 alleles
11.6% missing data
   3   (0.905) 0.957 0.961 0.827 0.949 0.938 
   1   (0.095) 0.043 0.039 0.173 0.051 0.062 

Locus 2000 : 
2 alleles
0.0% missing data
   4   (0.916) 0.979 0.950 0.929 0.940 0.947 
   1   (0.084) 0.021 0.050 0.071 0.060 0.053 

Locus 2001 : 
2 alleles
1.4% missing data
   4   (0.806) 0.756 0.879 0.829 0.886 0.794 
   2   (0.194) 0.244 0.121 0.171 0.114 0.206 

Locus 2002 : 
2 alleles
15.9% missing data
   4   (0.955) 0.632 0.993 0.990 0.940 0.993 
   1   (0.045) 0.368 0.007 0.010 0.060 0.007 

Locus 2003 : 
2 alleles
13.0% missing data
   4   (0.131) 0.038 0.096 0.189 0.047 0.163 
   2   (0.869) 0.962 0.904 0.811 0.953 0.837 

Locus 2004 : 
2 alleles
7.2% missing data
   2   (0.841) 0.611 0.900 0.652 0.910 0.908 
   4   (0.159) 0.389 0.100 0.348 0.090 0.092 

Locus 2005 : 
2 alleles
10.9% missing data
   4   (0.901) 0.979 0.971 0.904 0.896 0.941 
   2   (0.099) 0.021 0.029 0.096 0.104 0.059 

Locus 2006 : 
2 alleles
2.2% missing data
   4   (0.636) 0.872 0.831 0.651 0.589 0.634 
   1   (0.364) 0.128 0.169 0.349 0.411 0.366 

Locus 2007 : 
2 alleles
2.2% missing data
   1   (0.848) 0.713 0.874 0.850 0.921 0.872 
   4   (0.152) 0.287 0.126 0.150 0.079 0.128 

Locus 2008 : 
2 alleles
10.1% missing data
   1   (0.882) 0.973 0.579 0.861 0.923 0.927 
   2   (0.118) 0.027 0.421 0.139 0.077 0.073 

Locus 2009 : 
2 alleles
18.1% missing data
   2   (0.895) 0.796 0.922 0.951 0.913 0.940 
   1   (0.105) 0.204 0.078 0.049 0.087 0.060 

Locus 2010 : 
2 alleles
2.9% missing data
   2   (0.205) 0.390 0.130 0.213 0.113 0.210 
   4   (0.795) 0.610 0.870 0.787 0.887 0.790 

Locus 2011 : 
2 alleles
13.8% missing data
   2   (0.829) 0.701 0.883 0.828 0.888 0.858 
   4   (0.171) 0.299 0.117 0.172 0.112 0.142 

Locus 2012 : 
2 alleles
11.6% missing data
   1   (0.912) 0.983 0.956 0.910 0.968 0.906 
   3   (0.088) 0.017 0.044 0.090 0.032 0.094 

Locus 2013 : 
2 alleles
14.5% missing data
   2   (0.453) 0.250 0.511 0.545 0.268 0.564 
   3   (0.547) 0.750 0.489 0.455 0.732 0.436 

Locus 2014 : 
2 alleles
10.9% missing data
   1   (0.886) 0.968 0.844 0.821 0.933 0.921 
   4   (0.114) 0.032 0.156 0.179 0.067 0.079 

Locus 2015 : 
2 alleles
5.1% missing data
   2   (0.701) 0.532 0.546 0.749 0.784 0.691 
   1   (0.299) 0.468 0.454 0.251 0.216 0.309 

Locus 2016 : 
2 alleles
2.9% missing data
   4   (0.910) 0.965 0.972 0.925 0.911 0.952 
   2   (0.090) 0.035 0.028 0.075 0.089 0.048 

Locus 2017 : 
2 alleles
2.2% missing data
   2   (0.904) 0.774 0.971 0.899 0.959 0.937 
   1   (0.096) 0.226 0.029 0.101 0.041 0.063 

Locus 2018 : 
2 alleles
3.6% missing data
   4   (0.813) 0.287 0.883 0.849 0.661 0.931 
   2   (0.187) 0.713 0.117 0.151 0.339 0.069 

Locus 2019 : 
2 alleles
4.3% missing data
   1   (0.852) 0.736 0.935 0.905 0.916 0.850 
   3   (0.148) 0.264 0.065 0.095 0.084 0.150 

Locus 2020 : 
2 alleles
5.1% missing data
   2   (0.879) 0.856 0.876 0.886 0.970 0.849 
   3   (0.121) 0.144 0.124 0.114 0.030 0.151 

Locus 2021 : 
2 alleles
13.0% missing data
   1   (0.834) 0.957 0.920 0.843 0.914 0.778 
   3   (0.166) 0.043 0.080 0.157 0.086 0.222 

Locus 2022 : 
2 alleles
2.2% missing data
   4   (0.915) 0.984 0.857 0.853 0.966 0.941 
   2   (0.085) 0.016 0.143 0.147 0.034 0.059 

Locus 2023 : 
2 alleles
15.9% missing data
   4   (0.723) 0.937 0.880 0.666 0.710 0.741 
   2   (0.277) 0.063 0.120 0.334 0.290 0.259 

Locus 2024 : 
2 alleles
5.1% missing data
   4   (0.916) 0.988 0.942 0.913 0.982 0.879 
   1   (0.084) 0.012 0.058 0.087 0.018 0.121 

Locus 2025 : 
2 alleles
4.3% missing data
   1   (0.089) 0.033 0.038 0.063 0.054 0.072 
   2   (0.911) 0.967 0.962 0.937 0.946 0.928 

Locus 2026 : 
2 alleles
6.5% missing data
   2   (0.845) 0.958 0.916 0.896 0.866 0.841 
   4   (0.155) 0.042 0.084 0.104 0.134 0.159 

Locus 2027 : 
2 alleles
15.9% missing data
   4   (0.914) 0.600 0.905 0.931 0.964 0.953 
   2   (0.086) 0.400 0.095 0.069 0.036 0.047 

Locus 2028 : 
2 alleles
0.7% missing data
   2   (0.923) 0.969 0.968 0.949 0.897 0.971 
   4   (0.077) 0.031 0.032 0.051 0.103 0.029 

Locus 2029 : 
2 alleles
14.5% missing data
   4   (0.938) 0.994 0.956 0.950 0.990 0.891 
   2   (0.062) 0.006 0.044 0.050 0.010 0.109 

Locus 2030 : 
2 alleles
13.0% missing data
   3   (0.513) 0.209 0.780 0.494 0.467 0.569 
   1   (0.487) 0.791 0.220 0.506 0.533 0.431 

Locus 2031 : 
2 alleles
11.6% missing data
   2   (0.742) 0.618 0.826 0.716 0.831 0.738 
   4   (0.258) 0.382 0.174 0.284 0.169 0.262 

Locus 2032 : 
2 alleles
2.9% missing data
   2   (0.918) 0.986 0.714 0.924 0.974 0.932 
   4   (0.082) 0.014 0.286 0.076 0.026 0.068 

Locus 2033 : 
2 alleles
4.3% missing data
   2   (0.501) 0.165 0.497 0.533 0.401 0.603 
   4   (0.499) 0.835 0.503 0.467 0.599 0.397 

Locus 2034 : 
2 alleles
1.4% missing data
   2   (0.922) 0.989 0.928 0.938 0.983 0.891 
   1   (0.078) 0.011 0.072 0.062 0.017 0.109 

Locus 2035 : 
2 alleles
13.0% missing data
   3   (0.908) 0.965 0.808 0.960 0.810 0.971 
   1   (0.092) 0.035 0.192 0.040 0.190 0.029 

Locus 2036 : 
2 alleles
5.8% missing data
   2   (0.907) 0.972 0.970 0.936 0.945 0.917 
   4   (0.093) 0.028 0.030 0.064 0.055 0.083 

Locus 2037 : 
2 alleles
11.6% missing data
   2   (0.881) 0.969 0.935 0.849 0.941 0.882 
   4   (0.119) 0.031 0.065 0.151 0.059 0.118 

Locus 2038 : 
2 alleles
2.9% missing data
   2   (0.919) 0.558 0.979 0.971 0.971 0.936 
   4   (0.081) 0.442 0.021 0.029 0.029 0.064 

Locus 2039 : 
2 alleles
2.9% missing data
   2   (0.728) 0.910 0.880 0.768 0.685 0.737 
   4   (0.272) 0.090 0.120 0.232 0.315 0.263 

Locus 2040 : 
2 alleles
3.6% missing data
   4   (0.938) 0.995 0.975 0.897 0.992 0.902 
   2   (0.062) 0.005 0.025 0.103 0.008 0.098 

Locus 2041 : 
2 alleles
2.2% missing data
   3   (0.777) 0.934 0.671 0.750 0.802 0.806 
   1   (0.223) 0.066 0.329 0.250 0.198 0.194 

Locus 2042 : 
2 alleles
5.8% missing data
   1   (0.923) 0.984 0.949 0.857 0.950 0.965 
   4   (0.077) 0.016 0.051 0.143 0.050 0.035 

Locus 2043 : 
2 alleles
14.5% missing data
   1   (0.707) 0.534 0.908 0.810 0.469 0.824 
   3   (0.293) 0.466 0.092 0.190 0.531 0.176 

Locus 2044 : 
2 alleles
4.3% missing data
   4   (0.891) 0.977 0.940 0.868 0.961 0.871 
   2   (0.109) 0.023 0.060 0.132 0.039 0.129 

Locus 2045 : 
2 alleles
5.8% missing data
   4   (0.488) 0.206 0.470 0.425 0.459 0.570 
   3   (0.512) 0.794 0.530 0.575 0.541 0.430 

Locus 2046 : 
2 alleles
5.1% missing data
   1   (0.915) 0.974 0.967 0.905 0.926 0.957 
   3   (0.085) 0.026 0.033 0.095 0.074 0.043 

Locus 2047 : 
2 alleles
2.9% missing data
   1   (0.909) 0.177 0.986 0.980 0.590 0.988 
   4   (0.091) 0.823 0.014 0.020 0.410 0.012 

Locus 2048 : 
2 alleles
2.9% missing data
   3   (0.910) 0.982 0.839 0.960 0.893 0.956 
   1   (0.090) 0.018 0.161 0.040 0.107 0.044 

Locus 2049 : 
2 alleles
12.3% missing data
   1   (0.899) 0.967 0.929 0.940 0.898 0.933 
   3   (0.101) 0.033 0.071 0.060 0.102 0.067 

Locus 2050 : 
2 alleles
12.3% missing data
   3   (0.801) 0.687 0.925 0.856 0.705 0.873 
   2   (0.199) 0.313 0.075 0.144 0.295 0.127 

Locus 2051 : 
2 alleles
8.0% missing data
   2   (0.918) 0.982 0.752 0.771 0.965 0.963 
   4   (0.082) 0.018 0.248 0.229 0.035 0.037 

Locus 2052 : 
2 alleles
5.1% missing data
   1   (0.727) 0.928 0.802 0.679 0.761 0.719 
   3   (0.273) 0.072 0.198 0.321 0.239 0.281 

Locus 2053 : 
2 alleles
15.2% missing data
   3   (0.834) 0.559 0.747 0.864 0.867 0.894 
   1   (0.166) 0.441 0.253 0.136 0.133 0.106 

Locus 2054 : 
2 alleles
5.8% missing data
   3   (0.787) 0.772 0.781 0.849 0.832 0.794 
   1   (0.213) 0.228 0.219 0.151 0.168 0.206 

Locus 2055 : 
2 alleles
5.1% missing data
   4   (0.887) 0.968 0.956 0.948 0.895 0.898 
   1   (0.113) 0.032 0.044 0.052 0.105 0.102 

Locus 2056 : 
2 alleles
14.5% missing data
   4   (0.924) 0.884 0.968 0.958 0.875 0.975 
   2   (0.076) 0.116 0.032 0.042 0.125 0.025 

Locus 2057 : 
2 alleles
13.8% missing data
   2   (0.915) 0.957 0.981 0.961 0.853 0.965 
   4   (0.085) 0.043 0.019 0.039 0.147 0.035 

Locus 2058 : 
2 alleles
5.8% missing data
   4   (0.144) 0.035 0.308 0.157 0.081 0.133 
   2   (0.856) 0.965 0.692 0.843 0.919 0.867 

Locus 2059 : 
2 alleles
5.1% missing data
   2   (0.888) 0.963 0.651 0.934 0.897 0.932 
   4   (0.112) 0.037 0.349 0.066 0.103 0.068 

Locus 2060 : 
2 alleles
12.3% missing data
   1   (0.892) 0.973 0.928 0.864 0.953 0.893 
   4   (0.108) 0.027 0.072 0.136 0.047 0.107 

Locus 2061 : 
2 alleles
6.5% missing data
   1   (0.806) 0.954 0.867 0.759 0.883 0.781 
   3   (0.194) 0.046 0.133 0.241 0.117 0.219 

Locus 2062 : 
2 alleles
11.6% missing data
   2   (0.896) 0.961 0.963 0.956 0.887 0.921 
   4   (0.104) 0.039 0.037 0.044 0.113 0.079 

Locus 2063 : 
2 alleles
14.5% missing data
   3   (0.887) 0.911 0.966 0.872 0.914 0.922 
   4   (0.113) 0.089 0.034 0.128 0.086 0.078 

Locus 2064 : 
2 alleles
13.0% missing data
   4   (0.906) 0.981 0.950 0.927 0.940 0.923 
   2   (0.094) 0.019 0.050 0.073 0.060 0.077 

Locus 2065 : 
2 alleles
12.3% missing data
   4   (0.135) 0.019 0.084 0.140 0.033 0.253 
   2   (0.865) 0.981 0.916 0.860 0.967 0.747 

Locus 2066 : 
2 alleles
4.3% missing data
   4   (0.899) 0.978 0.962 0.880 0.900 0.943 
   2   (0.101) 0.022 0.038 0.120 0.100 0.057 

Locus 2067 : 
2 alleles
8.0% missing data
   3   (0.924) 0.969 0.941 0.964 0.909 0.966 
   1   (0.076) 0.031 0.059 0.036 0.091 0.034 

Locus 2068 : 
2 alleles
12.3% missing data
   1   (0.913) 0.944 0.935 0.928 0.940 0.945 
   3   (0.087) 0.056 0.065 0.072 0.060 0.055 

Locus 2069 : 
2 alleles
8.0% missing data
   4   (0.869) 0.966 0.855 0.866 0.864 0.916 
   2   (0.131) 0.034 0.145 0.134 0.136 0.084 

Locus 2070 : 
2 alleles
0.0% missing data
   3   (0.913) 0.981 0.968 0.937 0.948 0.929 
   4   (0.087) 0.019 0.032 0.063 0.052 0.071 

Locus 2071 : 
2 alleles
9.4% missing data
   1   (0.140) 0.036 0.092 0.112 0.134 0.117 
   3   (0.860) 0.964 0.908 0.888 0.866 0.883 

Locus 2072 : 
2 alleles
3.6% missing data
   2   (0.851) 0.584 0.964 0.889 0.769 0.937 
   4   (0.149) 0.416 0.036 0.111 0.231 0.063 

Locus 2073 : 
2 alleles
10.9% missing data
   2   (0.871) 0.886 0.845 0.869 0.899 0.913 
   4   (0.129) 0.114 0.155 0.131 0.101 0.087 

Locus 2074 : 
2 alleles
6.5% missing data
   4   (0.885) 0.961 0.977 0.950 0.771 0.938 
   2   (0.115) 0.039 0.023 0.050 0.229 0.062 

Locus 2075 : 
2 alleles
2.9% missing data
   4   (0.875) 0.779 0.914 0.920 0.895 0.921 
   1   (0.125) 0.221 0.086 0.080 0.105 0.079 

Locus 2076 : 
2 alleles
13.0% missing data
   4   (0.779) 0.637 0.937 0.767 0.838 0.794 
   2   (0.221) 0.363 0.063 0.233 0.162 0.206 

Locus 2077 : 
2 alleles
2.2% missing data
   1   (0.849) 0.967 0.817 0.794 0.944 0.812 
   3   (0.151) 0.033 0.183 0.206 0.056 0.188 

Locus 2078 : 
2 alleles
11.6% missing data
   1   (0.609) 0.511 0.781 0.662 0.503 0.674 
   3   (0.391) 0.489 0.219 0.338 0.497 0.326 

Locus 2079 : 
2 alleles
1.4% missing data
   3   (0.912) 0.877 0.959 0.943 0.980 0.900 
   1   (0.088) 0.123 0.041 0.057 0.020 0.100 

Locus 2080 : 
2 alleles
17.4% missing data
   3   (0.701) 0.528 0.872 0.684 0.665 0.769 
   1   (0.299) 0.472 0.128 0.316 0.335 0.231 

Locus 2081 : 
2 alleles
12.3% missing data
   3   (0.882) 0.964 0.940 0.840 0.939 0.892 
   1   (0.118) 0.036 0.060 0.160 0.061 0.108 

Locus 2082 : 
2 alleles
5.8% missing data
   1   (0.333) 0.162 0.434 0.232 0.366 0.338 
   3   (0.667) 0.838 0.566 0.768 0.634 0.662 

Locus 2083 : 
2 alleles
4.3% missing data
   3   (0.816) 0.927 0.908 0.823 0.798 0.854 
   2   (0.184) 0.073 0.092 0.177 0.202 0.146 

Locus 2084 : 
2 alleles
5.8% missing data
   2   (0.629) 0.873 0.352 0.700 0.650 0.598 
   4   (0.371) 0.127 0.648 0.300 0.350 0.402 

Locus 2085 : 
2 alleles
5.8% missing data
   1   (0.515) 0.201 0.509 0.493 0.523 0.564 
   3   (0.485) 0.799 0.491 0.507 0.477 0.436 

Locus 2086 : 
2 alleles
5.8% missing data
   4   (0.889) 0.726 0.964 0.947 0.941 0.900 
   2   (0.111) 0.274 0.036 0.053 0.059 0.100 

Locus 2087 : 
2 alleles
12.3% missing data
   4   (0.710) 0.114 0.889 0.874 0.188 0.928 
   1   (0.290) 0.886 0.111 0.126 0.812 0.072 

Locus 2088 : 
2 alleles
4.3% missing data
   3   (0.694) 0.504 0.818 0.761 0.636 0.749 
   2   (0.306) 0.496 0.182 0.239 0.364 0.251 

Locus 2089 : 
2 alleles
5.8% missing data
   3   (0.907) 0.960 0.964 0.895 0.928 0.943 
   1   (0.093) 0.040 0.036 0.105 0.072 0.057 

Locus 2090 : 
2 alleles
11.6% missing data
   4   (0.914) 0.982 0.923 0.889 0.967 0.928 
   3   (0.086) 0.018 0.077 0.111 0.033 0.072 

Locus 2091 : 
2 alleles
11.6% missing data
   2   (0.841) 0.943 0.847 0.912 0.817 0.865 
   4   (0.159) 0.057 0.153 0.088 0.183 0.135 

Locus 2092 : 
2 alleles
1.4% missing data
   3   (0.824) 0.961 0.527 0.803 0.868 0.857 
   1   (0.176) 0.039 0.473 0.197 0.132 0.143 

Locus 2093 : 
2 alleles
1.4% missing data
   2   (0.816) 0.923 0.744 0.846 0.846 0.831 
   4   (0.184) 0.077 0.256 0.154 0.154 0.169 

Locus 2094 : 
2 alleles
5.1% missing data
   1   (0.915) 0.738 0.976 0.971 0.934 0.956 
   3   (0.085) 0.262 0.024 0.029 0.066 0.044 

Locus 2095 : 
2 alleles
2.9% missing data
   3   (0.889) 0.954 0.940 0.851 0.890 0.940 
   1   (0.111) 0.046 0.060 0.149 0.110 0.060 

Locus 2096 : 
2 alleles
8.7% missing data
   1   (0.307) 0.073 0.373 0.307 0.290 0.315 
   3   (0.693) 0.927 0.627 0.693 0.710 0.685 

Locus 2097 : 
2 alleles
12.3% missing data
   2   (0.805) 0.927 0.897 0.822 0.737 0.860 
   4   (0.195) 0.073 0.103 0.178 0.263 0.140 

Locus 2098 : 
2 alleles
11.6% missing data
   2   (0.899) 0.968 0.976 0.938 0.875 0.940 
   4   (0.101) 0.032 0.024 0.062 0.125 0.060 

Locus 2099 : 
2 alleles
6.5% missing data
   2   (0.914) 0.813 0.973 0.912 0.986 0.905 
   4   (0.086) 0.187 0.027 0.088 0.014 0.095 

Locus 2100 : 
2 alleles
17.4% missing data
   2   (0.908) 0.937 0.968 0.935 0.913 0.944 
   1   (0.092) 0.063 0.032 0.065 0.087 0.056 

Locus 2101 : 
2 alleles
1.4% missing data
   3   (0.861) 0.953 0.908 0.770 0.911 0.891 
   1   (0.139) 0.047 0.092 0.230 0.089 0.109 

Locus 2102 : 
2 alleles
3.6% missing data
   4   (0.654) 0.461 0.877 0.673 0.629 0.691 
   2   (0.346) 0.539 0.123 0.327 0.371 0.309 

Locus 2103 : 
2 alleles
2.9% missing data
   4   (0.887) 0.678 0.912 0.866 0.957 0.916 
   2   (0.113) 0.322 0.088 0.134 0.043 0.084 

Locus 2104 : 
2 alleles
2.9% missing data
   3   (0.914) 0.975 0.962 0.968 0.823 0.965 
   1   (0.086) 0.025 0.038 0.032 0.177 0.035 

Locus 2105 : 
2 alleles
4.3% missing data
   4   (0.883) 0.959 0.927 0.930 0.829 0.934 
   1   (0.117) 0.041 0.073 0.070 0.171 0.066 

Locus 2106 : 
2 alleles
6.5% missing data
   1   (0.928) 0.961 0.962 0.973 0.893 0.972 
   3   (0.072) 0.039 0.038 0.027 0.107 0.028 

Locus 2107 : 
2 alleles
11.6% missing data
   3   (0.071) 0.009 0.033 0.126 0.018 0.070 
   4   (0.929) 0.991 0.967 0.874 0.982 0.930 

Locus 2108 : 
2 alleles
4.3% missing data
   1   (0.585) 0.543 0.816 0.651 0.608 0.539 
   3   (0.415) 0.457 0.184 0.349 0.392 0.461 

Locus 2109 : 
2 alleles
7.2% missing data
   4   (0.777) 0.910 0.822 0.824 0.482 0.900 
   1   (0.223) 0.090 0.178 0.176 0.518 0.100 

Locus 2110 : 
2 alleles
0.7% missing data
   1   (0.893) 0.983 0.963 0.892 0.973 0.819 
   3   (0.107) 0.017 0.037 0.108 0.027 0.181 

Locus 2111 : 
2 alleles
4.3% missing data
   2   (0.597) 0.861 0.706 0.551 0.712 0.495 
   4   (0.403) 0.139 0.294 0.449 0.288 0.505 

Locus 2112 : 
2 alleles
11.6% missing data
   1   (0.935) 0.994 0.979 0.901 0.990 0.905 
   3   (0.065) 0.006 0.021 0.099 0.010 0.095 

Locus 2113 : 
2 alleles
4.3% missing data
   2   (0.452) 0.271 0.651 0.454 0.520 0.401 
   4   (0.548) 0.729 0.349 0.546 0.480 0.599 

Locus 2114 : 
2 alleles
5.1% missing data
   1   (0.241) 0.051 0.371 0.259 0.128 0.312 
   2   (0.759) 0.949 0.629 0.741 0.872 0.688 

Locus 2115 : 
2 alleles
5.1% missing data
   3   (0.935) 0.973 0.976 0.959 0.884 0.983 
   1   (0.065) 0.027 0.024 0.041 0.116 0.017 

Locus 2116 : 
2 alleles
3.6% missing data
   4   (0.779) 0.546 0.874 0.853 0.786 0.811 
   3   (0.221) 0.454 0.126 0.147 0.214 0.189 

Locus 2117 : 
2 alleles
13.0% missing data
   3   (0.914) 0.988 0.942 0.909 0.978 0.883 
   1   (0.086) 0.012 0.058 0.091 0.022 0.117 

Locus 2118 : 
2 alleles
15.9% missing data
   3   (0.937) 0.952 0.983 0.976 0.900 0.979 
   1   (0.063) 0.048 0.017 0.024 0.100 0.021 

Locus 2119 : 
2 alleles
2.9% missing data
   1   (0.168) 0.042 0.059 0.205 0.079 0.216 
   3   (0.832) 0.958 0.941 0.795 0.921 0.784 

Locus 2120 : 
2 alleles
13.0% missing data
   4   (0.445) 0.141 0.686 0.348 0.661 0.343 
   2   (0.555) 0.859 0.314 0.652 0.339 0.657 

Locus 2121 : 
2 alleles
12.3% missing data
   3   (0.878) 0.868 0.965 0.883 0.911 0.905 
   1   (0.122) 0.132 0.035 0.117 0.089 0.095 

Locus 2122 : 
2 alleles
18.1% missing data
   2   (0.077) 0.014 0.142 0.057 0.021 0.088 
   4   (0.923) 0.986 0.858 0.943 0.979 0.912 

Locus 2123 : 
2 alleles
6.5% missing data
   1   (0.522) 0.426 0.637 0.541 0.306 0.670 
   4   (0.478) 0.574 0.363 0.459 0.694 0.330 

Locus 2124 : 
2 alleles
4.3% missing data
   4   (0.940) 0.995 0.965 0.957 0.993 0.875 
   2   (0.060) 0.005 0.035 0.043 0.007 0.125 

Locus 2125 : 
2 alleles
11.6% missing data
   4   (0.843) 0.966 0.928 0.841 0.926 0.788 
   2   (0.157) 0.034 0.072 0.159 0.074 0.212 

Locus 2126 : 
2 alleles
6.5% missing data
   2   (0.693) 0.910 0.838 0.764 0.681 0.654 
   4   (0.307) 0.090 0.162 0.236 0.319 0.346 

Locus 2127 : 
2 alleles
2.9% missing data
   2   (0.886) 0.963 0.918 0.936 0.899 0.904 
   4   (0.114) 0.037 0.082 0.064 0.101 0.096 

Locus 2128 : 
2 alleles
10.9% missing data
   2   (0.947) 0.595 0.990 0.988 0.902 0.993 
   4   (0.053) 0.405 0.010 0.012 0.098 0.007 

Locus 2129 : 
2 alleles
2.2% missing data
   2   (0.836) 0.960 0.828 0.874 0.773 0.893 
   4   (0.164) 0.040 0.172 0.126 0.227 0.107 

Locus 2130 : 
2 alleles
2.9% missing data
   3   (0.743) 0.230 0.903 0.755 0.773 0.792 
   1   (0.257) 0.770 0.097 0.245 0.227 0.208 

Locus 2131 : 
2 alleles
12.3% missing data
   4   (0.896) 0.978 0.895 0.927 0.941 0.895 
   3   (0.104) 0.022 0.105 0.073 0.059 0.105 

Locus 2132 : 
2 alleles
2.9% missing data
   2   (0.914) 0.976 0.976 0.940 0.919 0.948 
   3   (0.086) 0.024 0.024 0.060 0.081 0.052 

Locus 2133 : 
2 alleles
5.8% missing data
   1   (0.776) 0.892 0.846 0.816 0.826 0.743 
   3   (0.224) 0.108 0.154 0.184 0.174 0.257 

Locus 2134 : 
2 alleles
13.0% missing data
   4   (0.885) 0.954 0.952 0.938 0.891 0.903 
   2   (0.115) 0.046 0.048 0.062 0.109 0.097 

Locus 2135 : 
2 alleles
6.5% missing data
   1   (0.756) 0.927 0.776 0.819 0.754 0.745 
   3   (0.244) 0.073 0.224 0.181 0.246 0.255 

Locus 2136 : 
2 alleles
2.2% missing data
   3   (0.846) 0.488 0.920 0.787 0.899 0.905 
   1   (0.154) 0.512 0.080 0.213 0.101 0.095 

Locus 2137 : 
2 alleles
10.1% missing data
   3   (0.947) 0.702 0.992 0.988 0.888 0.993 
   4   (0.053) 0.298 0.008 0.012 0.112 0.007 

Locus 2138 : 
2 alleles
18.1% missing data
   1   (0.150) 0.048 0.400 0.164 0.104 0.118 
   3   (0.850) 0.952 0.600 0.836 0.896 0.882 

Locus 2139 : 
2 alleles
10.1% missing data
   1   (0.878) 0.969 0.883 0.899 0.942 0.859 
   3   (0.122) 0.031 0.117 0.101 0.058 0.141 

Locus 2140 : 
2 alleles
2.2% missing data
   1   (0.102) 0.319 0.035 0.118 0.049 0.060 
   2   (0.898) 0.681 0.965 0.882 0.951 0.940 

Locus 2141 : 
2 alleles
13.0% missing data
   1   (0.814) 0.878 0.846 0.795 0.858 0.830 
   2   (0.186) 0.122 0.154 0.205 0.142 0.170 

Locus 2142 : 
2 alleles
3.6% missing data
   3   (0.908) 0.936 0.973 0.939 0.858 0.963 
   1   (0.092) 0.064 0.027 0.061 0.142 0.037 

Locus 2143 : 
2 alleles
13.0% missing data
   1   (0.539) 0.504 0.540 0.502 0.457 0.623 
   3   (0.461) 0.496 0.460 0.498 0.543 0.377 

Locus 2144 : 
2 alleles
6.5% missing data
   2   (0.893) 0.913 0.972 0.919 0.912 0.920 
   4   (0.107) 0.087 0.028 0.081 0.088 0.080 

Locus 2145 : 
2 alleles
2.9% missing data
   2   (0.931) 0.995 0.879 0.949 0.991 0.862 
   4   (0.069) 0.005 0.121 0.051 0.009 0.138 

Locus 2146 : 
2 alleles
10.1% missing data
   2   (0.785) 0.963 0.916 0.652 0.940 0.632 
   1   (0.215) 0.037 0.084 0.348 0.060 0.368 

Locus 2147 : 
2 alleles
3.6% missing data
   3   (0.640) 0.838 0.808 0.595 0.721 0.576 
   4   (0.360) 0.162 0.192 0.405 0.279 0.424 

Locus 2148 : 
2 alleles
13.0% missing data
   1   (0.900) 0.973 0.911 0.902 0.920 0.935 
   3   (0.100) 0.027 0.089 0.098 0.080 0.065 

Locus 2149 : 
2 alleles
13.8% missing data
   3   (0.628) 0.536 0.244 0.560 0.817 0.564 
   2   (0.372) 0.464 0.756 0.440 0.183 0.436 

Locus 2150 : 
2 alleles
2.2% missing data
   3   (0.923) 0.993 0.972 0.948 0.982 0.883 
   4   (0.077) 0.007 0.028 0.052 0.018 0.117 

Locus 2151 : 
2 alleles
13.8% missing data
   3   (0.918) 0.701 0.972 0.966 0.963 0.943 
   4   (0.082) 0.299 0.028 0.034 0.037 0.057 

Locus 2152 : 
2 alleles
12.3% missing data
   1   (0.777) 0.947 0.886 0.819 0.810 0.741 
   3   (0.223) 0.053 0.114 0.181 0.190 0.259 

Locus 2153 : 
2 alleles
11.6% missing data
   2   (0.756) 0.690 0.882 0.680 0.800 0.798 
   4   (0.244) 0.310 0.118 0.320 0.200 0.202 

Locus 2154 : 
2 alleles
4.3% missing data
   3   (0.502) 0.292 0.683 0.548 0.500 0.487 
   2   (0.498) 0.708 0.317 0.452 0.500 0.513 

Locus 2155 : 
2 alleles
16.7% missing data
   2   (0.276) 0.736 0.095 0.380 0.289 0.174 
   4   (0.724) 0.264 0.905 0.620 0.711 0.826 

Locus 2156 : 
2 alleles
13.8% missing data
   4   (0.707) 0.924 0.823 0.622 0.696 0.737 
   3   (0.293) 0.076 0.177 0.378 0.304 0.263 

Locus 2157 : 
2 alleles
1.4% missing data
   3   (0.951) 0.648 0.993 0.989 0.919 0.993 
   1   (0.049) 0.352 0.007 0.011 0.081 0.007 

Locus 2158 : 
2 alleles
10.1% missing data
   2   (0.942) 0.995 0.968 0.948 0.991 0.903 
   4   (0.058) 0.005 0.032 0.052 0.009 0.097 

Locus 2159 : 
2 alleles
13.0% missing data
   1   (0.829) 0.859 0.865 0.773 0.883 0.854 
   3   (0.171) 0.141 0.135 0.227 0.117 0.146 

Locus 2160 : 
2 alleles
2.9% missing data
   3   (0.905) 0.982 0.970 0.882 0.957 0.915 
   1   (0.095) 0.018 0.030 0.118 0.043 0.085 

Locus 2161 : 
2 alleles
7.2% missing data
   4   (0.898) 0.977 0.942 0.905 0.921 0.925 
   2   (0.102) 0.023 0.058 0.095 0.079 0.075 

Locus 2162 : 
2 alleles
5.8% missing data
   2   (0.340) 0.746 0.409 0.296 0.315 0.295 
   4   (0.660) 0.254 0.591 0.704 0.685 0.705 

Locus 2163 : 
2 alleles
2.2% missing data
   2   (0.874) 0.967 0.909 0.815 0.908 0.909 
   4   (0.126) 0.033 0.091 0.185 0.092 0.091 

Locus 2164 : 
2 alleles
8.0% missing data
   2   (0.469) 0.149 0.200 0.507 0.525 0.479 
   4   (0.531) 0.851 0.800 0.493 0.475 0.521 

Locus 2165 : 
2 alleles
5.8% missing data
   2   (0.496) 0.894 0.830 0.488 0.555 0.369 
   3   (0.504) 0.106 0.170 0.512 0.445 0.631 

Locus 2166 : 
2 alleles
10.1% missing data
   4   (0.914) 0.979 0.948 0.945 0.904 0.955 
   2   (0.086) 0.021 0.052 0.055 0.096 0.045 

Locus 2167 : 
2 alleles
5.1% missing data
   3   (0.914) 0.960 0.981 0.956 0.920 0.944 
   1   (0.086) 0.040 0.019 0.044 0.080 0.056 

Locus 2168 : 
2 alleles
12.3% missing data
   4   (0.898) 0.966 0.942 0.845 0.945 0.926 
   2   (0.102) 0.034 0.058 0.155 0.055 0.074 

Locus 2169 : 
2 alleles
17.4% missing data
   1   (0.797) 0.957 0.895 0.838 0.890 0.694 
   4   (0.203) 0.043 0.105 0.162 0.110 0.306 

Locus 2170 : 
2 alleles
8.7% missing data
   2   (0.261) 0.369 0.146 0.229 0.267 0.220 
   3   (0.739) 0.631 0.854 0.771 0.733 0.780 

Locus 2171 : 
2 alleles
13.8% missing data
   1   (0.875) 0.934 0.931 0.883 0.897 0.906 
   3   (0.125) 0.066 0.069 0.117 0.103 0.094 

Locus 2172 : 
2 alleles
13.8% missing data
   1   (0.871) 0.950 0.972 0.929 0.871 0.884 
   3   (0.129) 0.050 0.028 0.071 0.129 0.116 

Locus 2173 : 
2 alleles
5.8% missing data
   1   (0.837) 0.918 0.719 0.860 0.865 0.867 
   3   (0.163) 0.082 0.281 0.140 0.135 0.133 

Locus 2174 : 
2 alleles
13.0% missing data
   4   (0.673) 0.829 0.480 0.652 0.632 0.734 
   2   (0.327) 0.171 0.520 0.348 0.368 0.266 

Locus 2175 : 
2 alleles
7.2% missing data
   3   (0.806) 0.838 0.824 0.817 0.749 0.875 
   1   (0.194) 0.162 0.176 0.183 0.251 0.125 

Locus 2176 : 
2 alleles
11.6% missing data
   3   (0.841) 0.953 0.903 0.892 0.860 0.840 
   1   (0.159) 0.047 0.097 0.108 0.140 0.160 

Locus 2177 : 
2 alleles
13.8% missing data
   4   (0.363) 0.391 0.566 0.493 0.216 0.379 
   2   (0.637) 0.609 0.434 0.507 0.784 0.621 

Locus 2178 : 
2 alleles
4.3% missing data
   1   (0.859) 0.965 0.958 0.876 0.875 0.873 
   3   (0.141) 0.035 0.042 0.124 0.125 0.127 

Locus 2179 : 
2 alleles
13.0% missing data
   3   (0.906) 0.978 0.967 0.937 0.954 0.896 
   1   (0.094) 0.022 0.033 0.063 0.046 0.104 

Locus 2180 : 
2 alleles
2.9% missing data
   1   (0.877) 0.637 0.957 0.945 0.859 0.934 
   4   (0.123) 0.363 0.043 0.055 0.141 0.066 

Locus 2181 : 
2 alleles
14.5% missing data
   2   (0.820) 0.966 0.893 0.857 0.929 0.688 
   4   (0.180) 0.034 0.107 0.143 0.071 0.312 

Locus 2182 : 
2 alleles
15.9% missing data
   2   (0.582) 0.139 0.358 0.685 0.580 0.634 
   4   (0.418) 0.861 0.642 0.315 0.420 0.366 

Locus 2183 : 
2 alleles
13.0% missing data
   4   (0.918) 0.979 0.939 0.882 0.944 0.956 
   2   (0.082) 0.021 0.061 0.118 0.056 0.044 

Locus 2184 : 
2 alleles
12.3% missing data
   3   (0.160) 0.036 0.085 0.092 0.155 0.168 
   1   (0.840) 0.964 0.915 0.908 0.845 0.832 

Locus 2185 : 
2 alleles
2.9% missing data
   4   (0.883) 0.984 0.930 0.798 0.969 0.843 
   3   (0.117) 0.016 0.070 0.202 0.031 0.157 

Locus 2186 : 
2 alleles
12.3% missing data
   3   (0.941) 0.995 0.962 0.898 0.993 0.916 
   1   (0.059) 0.005 0.038 0.102 0.007 0.084 

Locus 2187 : 
2 alleles
0.7% missing data
   1   (0.137) 0.031 0.072 0.161 0.065 0.161 
   3   (0.863) 0.969 0.928 0.839 0.935 0.839 

Locus 2188 : 
2 alleles
13.8% missing data
   3   (0.876) 0.948 0.929 0.896 0.940 0.854 
   1   (0.124) 0.052 0.071 0.104 0.060 0.146 

Locus 2189 : 
2 alleles
11.6% missing data
   1   (0.086) 0.018 0.189 0.071 0.065 0.048 
   3   (0.914) 0.982 0.811 0.929 0.935 0.952 

Locus 2190 : 
2 alleles
5.1% missing data
   3   (0.662) 0.468 0.334 0.776 0.558 0.757 
   4   (0.338) 0.532 0.666 0.224 0.442 0.243 

Locus 2191 : 
2 alleles
5.8% missing data
   1   (0.765) 0.667 0.901 0.799 0.820 0.762 
   3   (0.235) 0.333 0.099 0.201 0.180 0.238 

Locus 2192 : 
2 alleles
12.3% missing data
   3   (0.841) 0.958 0.816 0.846 0.865 0.863 
   1   (0.159) 0.042 0.184 0.154 0.135 0.137 

Locus 2193 : 
2 alleles
13.0% missing data
   3   (0.633) 0.844 0.553 0.443 0.690 0.665 
   1   (0.367) 0.156 0.447 0.557 0.310 0.335 

Locus 2194 : 
2 alleles
5.1% missing data
   2   (0.857) 0.953 0.935 0.875 0.897 0.857 
   4   (0.143) 0.047 0.065 0.125 0.103 0.143 

Locus 2195 : 
2 alleles
16.7% missing data
   4   (0.915) 0.955 0.934 0.924 0.949 0.942 
   1   (0.085) 0.045 0.066 0.076 0.051 0.058 

Locus 2196 : 
2 alleles
10.9% missing data
   4   (0.906) 0.977 0.961 0.945 0.897 0.941 
   2   (0.094) 0.023 0.039 0.055 0.103 0.059 

Locus 2197 : 
2 alleles
15.2% missing data
   2   (0.857) 0.707 0.865 0.855 0.870 0.922 
   4   (0.143) 0.293 0.135 0.145 0.130 0.078 

Locus 2198 : 
2 alleles
3.6% missing data
   4   (0.868) 0.573 0.967 0.893 0.867 0.931 
   2   (0.132) 0.427 0.033 0.107 0.133 0.069 

Locus 2199 : 
2 alleles
3.6% missing data
   2   (0.098) 0.030 0.210 0.061 0.073 0.065 
   4   (0.902) 0.970 0.790 0.939 0.927 0.935 

Locus 2200 : 
2 alleles
16.7% missing data
   4   (0.470) 0.872 0.456 0.561 0.446 0.393 
   2   (0.530) 0.128 0.544 0.439 0.554 0.607 

Locus 2201 : 
2 alleles
1.4% missing data
   4   (0.937) 0.971 0.977 0.952 0.933 0.979 
   2   (0.063) 0.029 0.023 0.048 0.067 0.021 

Locus 2202 : 
2 alleles
2.2% missing data
   2   (0.345) 0.503 0.160 0.382 0.349 0.299 
   4   (0.655) 0.497 0.840 0.618 0.651 0.701 

Locus 2203 : 
2 alleles
10.9% missing data
   1   (0.927) 0.599 0.988 0.973 0.922 0.978 
   3   (0.073) 0.401 0.012 0.027 0.078 0.022 

Locus 2204 : 
2 alleles
11.6% missing data
   2   (0.743) 0.945 0.851 0.629 0.843 0.697 
   3   (0.257) 0.055 0.149 0.371 0.157 0.303 

Locus 2205 : 
2 alleles
6.5% missing data
   1   (0.693) 0.922 0.802 0.598 0.739 0.682 
   3   (0.307) 0.078 0.198 0.402 0.261 0.318 

Locus 2206 : 
2 alleles
16.7% missing data
   3   (0.769) 0.757 0.658 0.807 0.608 0.881 
   2   (0.231) 0.243 0.342 0.193 0.392 0.119 

Locus 2207 : 
2 alleles
12.3% missing data
   3   (0.841) 0.978 0.930 0.831 0.955 0.705 
   4   (0.159) 0.022 0.070 0.169 0.045 0.295 

Locus 2208 : 
2 alleles
0.7% missing data
   3   (0.896) 0.971 0.949 0.942 0.893 0.926 
   1   (0.104) 0.029 0.051 0.058 0.107 0.074 

Locus 2209 : 
2 alleles
4.3% missing data
   1   (0.892) 0.945 0.971 0.940 0.787 0.953 
   3   (0.108) 0.055 0.029 0.060 0.213 0.047 

Locus 2210 : 
2 alleles
13.8% missing data
   3   (0.871) 0.868 0.888 0.869 0.907 0.904 
   1   (0.129) 0.132 0.112 0.131 0.093 0.096 

Locus 2211 : 
2 alleles
10.1% missing data
   3   (0.862) 0.918 0.909 0.880 0.906 0.870 
   1   (0.138) 0.082 0.091 0.120 0.094 0.130 

Locus 2212 : 
2 alleles
13.8% missing data
   2   (0.822) 0.919 0.916 0.835 0.817 0.852 
   4   (0.178) 0.081 0.084 0.165 0.183 0.148 

Locus 2213 : 
2 alleles
7.2% missing data
   2   (0.798) 0.941 0.896 0.757 0.859 0.783 
   4   (0.202) 0.059 0.104 0.243 0.141 0.217 

Locus 2214 : 
2 alleles
13.8% missing data
   3   (0.889) 0.955 0.964 0.897 0.880 0.933 
   2   (0.111) 0.045 0.036 0.103 0.120 0.067 

Locus 2215 : 
2 alleles
12.3% missing data
   4   (0.918) 0.992 0.911 0.918 0.987 0.835 
   2   (0.082) 0.008 0.089 0.082 0.013 0.165 

Locus 2216 : 
2 alleles
4.3% missing data
   2   (0.874) 0.970 0.916 0.864 0.910 0.893 
   4   (0.126) 0.030 0.084 0.136 0.090 0.107 

Locus 2217 : 
2 alleles
3.6% missing data
   4   (0.908) 0.981 0.900 0.939 0.964 0.895 
   2   (0.092) 0.019 0.100 0.061 0.036 0.105 

Locus 2218 : 
2 alleles
11.6% missing data
   2   (0.810) 0.601 0.750 0.858 0.813 0.871 
   1   (0.190) 0.399 0.250 0.142 0.187 0.129 

Locus 2219 : 
2 alleles
12.3% missing data
   2   (0.917) 0.977 0.934 0.866 0.967 0.942 
   4   (0.083) 0.023 0.066 0.134 0.033 0.058 

Locus 2220 : 
2 alleles
13.8% missing data
   3   (0.934) 0.982 0.976 0.972 0.894 0.978 
   1   (0.066) 0.018 0.024 0.028 0.106 0.022 

Locus 2221 : 
2 alleles
2.2% missing data
   1   (0.867) 0.965 0.931 0.897 0.831 0.911 
   3   (0.133) 0.035 0.069 0.103 0.169 0.089 

Locus 2222 : 
2 alleles
3.6% missing data
   1   (0.374) 0.466 0.356 0.282 0.425 0.344 
   3   (0.626) 0.534 0.644 0.718 0.575 0.656 

Locus 2223 : 
2 alleles
1.4% missing data
   1   (0.821) 0.936 0.936 0.907 0.769 0.836 
   4   (0.179) 0.064 0.064 0.093 0.231 0.164 

Locus 2224 : 
2 alleles
4.3% missing data
   1   (0.885) 0.964 0.787 0.904 0.937 0.895 
   3   (0.115) 0.036 0.213 0.096 0.063 0.105 

Locus 2225 : 
2 alleles
3.6% missing data
   1   (0.880) 0.952 0.960 0.896 0.812 0.941 
   4   (0.120) 0.048 0.040 0.104 0.188 0.059 

Locus 2226 : 
2 alleles
11.6% missing data
   1   (0.171) 0.329 0.082 0.122 0.187 0.113 
   3   (0.829) 0.671 0.918 0.878 0.813 0.887 

Locus 2227 : 
2 alleles
2.9% missing data
   4   (0.833) 0.955 0.537 0.904 0.840 0.859 
   1   (0.167) 0.045 0.463 0.096 0.160 0.141 

Locus 2228 : 
2 alleles
4.3% missing data
   2   (0.841) 0.963 0.921 0.855 0.899 0.815 
   4   (0.159) 0.037 0.079 0.145 0.101 0.185 

Locus 2229 : 
2 alleles
3.6% missing data
   2   (0.931) 0.994 0.798 0.933 0.991 0.887 
   4   (0.069) 0.006 0.202 0.067 0.009 0.113 

Locus 2230 : 
2 alleles
13.8% missing data
   4   (0.910) 0.963 0.960 0.938 0.947 0.925 
   2   (0.090) 0.037 0.040 0.062 0.053 0.075 

Locus 2231 : 
2 alleles
5.1% missing data
   2   (0.694) 0.595 0.830 0.741 0.755 0.666 
   1   (0.306) 0.405 0.170 0.259 0.245 0.334 

Locus 2232 : 
2 alleles
2.9% missing data
   1   (0.915) 0.954 0.953 0.930 0.917 0.958 
   2   (0.085) 0.046 0.047 0.070 0.083 0.042 

Locus 2233 : 
2 alleles
2.9% missing data
   2   (0.918) 0.634 0.937 0.931 0.985 0.921 
   4   (0.082) 0.366 0.063 0.069 0.015 0.079 

Locus 2234 : 
2 alleles
6.5% missing data
   4   (0.878) 0.971 0.883 0.937 0.873 0.901 
   2   (0.122) 0.029 0.117 0.063 0.127 0.099 

Locus 2235 : 
2 alleles
11.6% missing data
   1   (0.925) 0.976 0.973 0.906 0.969 0.945 
   2   (0.075) 0.024 0.027 0.094 0.031 0.055 

Locus 2236 : 
2 alleles
10.9% missing data
   2   (0.911) 0.979 0.952 0.956 0.900 0.945 
   4   (0.089) 0.021 0.048 0.044 0.100 0.055 

Locus 2237 : 
2 alleles
10.9% missing data
   1   (0.929) 0.968 0.980 0.967 0.891 0.974 
   3   (0.071) 0.032 0.020 0.033 0.109 0.026 

Locus 2238 : 
2 alleles
17.4% missing data
   2   (0.955) 0.926 0.992 0.990 0.855 0.993 
   4   (0.045) 0.074 0.008 0.010 0.145 0.007 

Locus 2239 : 
2 alleles
3.6% missing data
   1   (0.936) 0.778 0.986 0.979 0.903 0.987 
   3   (0.064) 0.222 0.014 0.021 0.097 0.013 

Locus 2240 : 
2 alleles
10.9% missing data
   1   (0.911) 0.829 0.974 0.913 0.968 0.941 
   3   (0.089) 0.171 0.026 0.087 0.032 0.059 

Locus 2241 : 
2 alleles
10.9% missing data
   3   (0.889) 0.977 0.934 0.839 0.940 0.908 
   1   (0.111) 0.023 0.066 0.161 0.060 0.092 

Locus 2242 : 
2 alleles
5.1% missing data
   1   (0.898) 0.967 0.918 0.902 0.900 0.940 
   4   (0.102) 0.033 0.082 0.098 0.100 0.060 

Locus 2243 : 
2 alleles
14.5% missing data
   1   (0.915) 0.966 0.982 0.952 0.934 0.936 
   4   (0.085) 0.034 0.018 0.048 0.066 0.064 

Locus 2244 : 
2 alleles
9.4% missing data
   2   (0.872) 0.964 0.951 0.857 0.900 0.898 
   4   (0.128) 0.036 0.049 0.143 0.100 0.102 

Locus 2245 : 
2 alleles
11.6% missing data
   3   (0.895) 0.984 0.946 0.900 0.952 0.884 
   1   (0.105) 0.016 0.054 0.100 0.048 0.116 

Locus 2246 : 
2 alleles
3.6% missing data
   3   (0.474) 0.525 0.201 0.518 0.475 0.470 
   4   (0.526) 0.475 0.799 0.482 0.525 0.530 

Locus 2247 : 
2 alleles
2.9% missing data
   2   (0.830) 0.963 0.949 0.850 0.904 0.770 
   4   (0.170) 0.037 0.051 0.150 0.096 0.230 

Locus 2248 : 
2 alleles
15.2% missing data
   1   (0.741) 0.922 0.624 0.779 0.844 0.655 
   4   (0.259) 0.078 0.376 0.221 0.156 0.345 

Locus 2249 : 
2 alleles
13.8% missing data
   4   (0.906) 0.942 0.957 0.852 0.937 0.945 
   3   (0.094) 0.058 0.043 0.148 0.063 0.055 

Locus 2250 : 
2 alleles
12.3% missing data
   4   (0.774) 0.428 0.866 0.855 0.843 0.758 
   2   (0.226) 0.572 0.134 0.145 0.157 0.242 

Locus 2251 : 
2 alleles
4.3% missing data
   4   (0.909) 0.988 0.947 0.912 0.971 0.891 
   1   (0.091) 0.012 0.053 0.088 0.029 0.109 

Locus 2252 : 
2 alleles
15.2% missing data
   2   (0.426) 0.260 0.565 0.310 0.405 0.479 
   4   (0.574) 0.740 0.435 0.690 0.595 0.521 

Locus 2253 : 
2 alleles
3.6% missing data
   4   (0.823) 0.592 0.934 0.787 0.829 0.898 
   2   (0.177) 0.408 0.066 0.213 0.171 0.102 

Locus 2254 : 
2 alleles
3.6% missing data
   4   (0.942) 0.983 0.986 0.982 0.841 0.987 
   3   (0.058) 0.017 0.014 0.018 0.159 0.013 

Locus 2255 : 
2 alleles
2.2% missing data
   4   (0.897) 0.977 0.904 0.907 0.937 0.914 
   2   (0.103) 0.023 0.096 0.093 0.063 0.086 

Locus 2256 : 
2 alleles
13.0% missing data
   2   (0.913) 0.970 0.953 0.927 0.969 0.907 
   1   (0.087) 0.030 0.047 0.073 0.031 0.093 

Locus 2257 : 
2 alleles
11.6% missing data
   1   (0.945) 0.580 0.992 0.988 0.885 0.993 
   3   (0.055) 0.420 0.008 0.012 0.115 0.007 

Locus 2258 : 
2 alleles
2.9% missing data
   4   (0.210) 0.050 0.194 0.192 0.144 0.254 
   2   (0.790) 0.950 0.806 0.808 0.856 0.746 

Locus 2259 : 
2 alleles
13.0% missing data
   1   (0.356) 0.639 0.167 0.475 0.222 0.378 
   3   (0.644) 0.361 0.833 0.525 0.778 0.622 

Locus 2260 : 
2 alleles
8.7% missing data
   2   (0.894) 0.605 0.963 0.939 0.781 0.974 
   4   (0.106) 0.395 0.037 0.061 0.219 0.026 

Locus 2261 : 
2 alleles
10.9% missing data
   1   (0.614) 0.495 0.295 0.648 0.565 0.696 
   4   (0.386) 0.505 0.705 0.352 0.435 0.304 

Locus 2262 : 
2 alleles
13.0% missing data
   1   (0.822) 0.945 0.745 0.870 0.859 0.819 
   3   (0.178) 0.055 0.255 0.130 0.141 0.181 

Locus 2263 : 
2 alleles
10.1% missing data
   2   (0.591) 0.516 0.838 0.692 0.465 0.636 
   3   (0.409) 0.484 0.162 0.308 0.535 0.364 

Locus 2264 : 
2 alleles
7.2% missing data
   2   (0.886) 0.966 0.951 0.950 0.897 0.891 
   4   (0.114) 0.034 0.049 0.050 0.103 0.109 

Locus 2265 : 
2 alleles
10.9% missing data
   2   (0.058) 0.006 0.031 0.044 0.009 0.098 
   4   (0.942) 0.994 0.969 0.956 0.991 0.902 

Locus 2266 : 
2 alleles
13.0% missing data
   2   (0.805) 0.951 0.811 0.831 0.812 0.817 
   3   (0.195) 0.049 0.189 0.169 0.188 0.183 

Locus 2267 : 
2 alleles
13.0% missing data
   1   (0.464) 0.148 0.220 0.524 0.570 0.428 
   2   (0.536) 0.852 0.780 0.476 0.430 0.572 

Locus 2268 : 
2 alleles
4.3% missing data
   1   (0.894) 0.968 0.943 0.934 0.915 0.912 
   3   (0.106) 0.032 0.057 0.066 0.085 0.088 

Locus 2269 : 
2 alleles
10.9% missing data
   3   (0.847) 0.754 0.911 0.840 0.876 0.899 
   4   (0.153) 0.246 0.089 0.160 0.124 0.101 

Locus 2270 : 
2 alleles
9.4% missing data
   2   (0.133) 0.443 0.084 0.071 0.163 0.067 
   4   (0.867) 0.557 0.916 0.929 0.837 0.933 

Locus 2271 : 
2 alleles
2.2% missing data
   1   (0.298) 0.443 0.115 0.230 0.300 0.286 
   3   (0.702) 0.557 0.885 0.770 0.700 0.714 

Locus 2272 : 
2 alleles
12.3% missing data
   2   (0.837) 0.964 0.948 0.854 0.872 0.829 
   4   (0.163) 0.036 0.052 0.146 0.128 0.171 

Locus 2273 : 
2 alleles
10.1% missing data
   2   (0.136) 0.230 0.046 0.094 0.143 0.080 
   4   (0.864) 0.770 0.954 0.906 0.857 0.920 

Locus 2274 : 
2 alleles
5.1% missing data
   4   (0.816) 0.892 0.936 0.811 0.801 0.856 
   2   (0.184) 0.108 0.064 0.189 0.199 0.144 

Locus 2275 : 
2 alleles
13.8% missing data
   3   (0.904) 0.968 0.887 0.903 0.954 0.917 
   1   (0.096) 0.032 0.113 0.097 0.046 0.083 

Locus 2276 : 
2 alleles
5.8% missing data
   3   (0.910) 0.952 0.911 0.941 0.887 0.959 
   1   (0.090) 0.048 0.089 0.059 0.113 0.041 

Locus 2277 : 
2 alleles
2.2% missing data
   1   (0.902) 0.956 0.957 0.922 0.914 0.938 
   3   (0.098) 0.044 0.043 0.078 0.086 0.062 

Locus 2278 : 
2 alleles
12.3% missing data
   2   (0.877) 0.918 0.891 0.928 0.892 0.898 
   4   (0.123) 0.082 0.109 0.072 0.108 0.102 

Locus 2279 : 
2 alleles
15.9% missing data
   2   (0.738) 0.589 0.898 0.687 0.772 0.780 
   4   (0.262) 0.411 0.102 0.313 0.228 0.220 

Locus 2280 : 
2 alleles
6.5% missing data
   2   (0.929) 0.570 0.976 0.966 0.932 0.981 
   4   (0.071) 0.430 0.024 0.034 0.068 0.019 

Locus 2281 : 
2 alleles
5.8% missing data
   3   (0.889) 0.937 0.960 0.934 0.824 0.945 
   1   (0.111) 0.063 0.040 0.066 0.176 0.055 

Locus 2282 : 
2 alleles
11.6% missing data
   3   (0.935) 0.958 0.983 0.974 0.881 0.981 
   1   (0.065) 0.042 0.017 0.026 0.119 0.019 

Locus 2283 : 
2 alleles
16.7% missing data
   1   (0.087) 0.075 0.034 0.055 0.105 0.041 
   2   (0.913) 0.925 0.966 0.945 0.895 0.959 

Locus 2284 : 
2 alleles
0.0% missing data
   4   (0.929) 0.985 0.952 0.960 0.914 0.970 
   2   (0.071) 0.015 0.048 0.040 0.086 0.030 

Locus 2285 : 
2 alleles
13.0% missing data
   2   (0.910) 0.971 0.937 0.845 0.945 0.950 
   4   (0.090) 0.029 0.063 0.155 0.055 0.050 

Locus 2286 : 
2 alleles
10.9% missing data
   1   (0.261) 0.397 0.100 0.283 0.172 0.275 
   4   (0.739) 0.603 0.900 0.717 0.828 0.725 

Locus 2287 : 
2 alleles
10.9% missing data
   3   (0.852) 0.971 0.826 0.910 0.821 0.888 
   1   (0.148) 0.029 0.174 0.090 0.179 0.112 

Locus 2288 : 
2 alleles
10.9% missing data
   2   (0.772) 0.930 0.892 0.726 0.687 0.842 
   4   (0.228) 0.070 0.108 0.274 0.313 0.158 

Locus 2289 : 
2 alleles
16.7% missing data
   4   (0.893) 0.784 0.955 0.829 0.914 0.958 
   2   (0.107) 0.216 0.045 0.171 0.086 0.042 

Locus 2290 : 
2 alleles
5.1% missing data
   4   (0.915) 0.853 0.972 0.933 0.974 0.931 
   2   (0.085) 0.147 0.028 0.067 0.026 0.069 

Locus 2291 : 
2 alleles
0.7% missing data
   4   (0.909) 0.993 0.965 0.902 0.989 0.761 
   2   (0.091) 0.007 0.035 0.098 0.011 0.239 

Locus 2292 : 
2 alleles
0.7% missing data
   1   (0.094) 0.018 0.029 0.088 0.098 0.054 
   4   (0.906) 0.982 0.971 0.912 0.902 0.946 

Locus 2293 : 
2 alleles
1.4% missing data
   4   (0.933) 0.980 0.981 0.929 0.940 0.976 
   2   (0.067) 0.020 0.019 0.071 0.060 0.024 

Locus 2294 : 
2 alleles
3.6% missing data
   2   (0.866) 0.974 0.927 0.880 0.901 0.872 
   1   (0.134) 0.026 0.073 0.120 0.099 0.128 

Locus 2295 : 
2 alleles
18.1% missing data
   4   (0.792) 0.414 0.881 0.779 0.856 0.827 
   2   (0.208) 0.586 0.119 0.221 0.144 0.173 

Locus 2296 : 
2 alleles
16.7% missing data
   3   (0.922) 0.982 0.965 0.908 0.977 0.920 
   4   (0.078) 0.018 0.035 0.092 0.023 0.080 

Locus 2297 : 
2 alleles
11.6% missing data
   2   (0.274) 0.419 0.131 0.207 0.269 0.258 
   4   (0.726) 0.581 0.869 0.793 0.731 0.742 

Locus 2298 : 
2 alleles
16.7% missing data
   2   (0.860) 0.919 0.893 0.904 0.839 0.901 
   4   (0.140) 0.081 0.107 0.096 0.161 0.099 

Locus 2299 : 
2 alleles
9.4% missing data
   4   (0.924) 0.988 0.973 0.931 0.979 0.904 
   2   (0.076) 0.012 0.027 0.069 0.021 0.096 

Locus 2300 : 
2 alleles
5.1% missing data
   3   (0.729) 0.530 0.910 0.780 0.634 0.808 
   2   (0.271) 0.470 0.090 0.220 0.366 0.192 

Locus 2301 : 
2 alleles
2.2% missing data
   1   (0.853) 0.968 0.906 0.785 0.832 0.913 
   4   (0.147) 0.032 0.094 0.215 0.168 0.087 

Locus 2302 : 
2 alleles
5.1% missing data
   1   (0.282) 0.090 0.191 0.281 0.457 0.189 
   3   (0.718) 0.910 0.809 0.719 0.543 0.811 

Locus 2303 : 
2 alleles
2.9% missing data
   4   (0.823) 0.671 0.656 0.888 0.783 0.904 
   2   (0.177) 0.329 0.344 0.112 0.217 0.096 

Locus 2304 : 
2 alleles
14.5% missing data
   2   (0.884) 0.665 0.924 0.902 0.955 0.897 
   4   (0.116) 0.335 0.076 0.098 0.045 0.103 

Locus 2305 : 
2 alleles
2.9% missing data
   1   (0.913) 0.976 0.976 0.947 0.908 0.947 
   3   (0.087) 0.024 0.024 0.053 0.092 0.053 

Locus 2306 : 
2 alleles
2.2% missing data
   2   (0.926) 0.703 0.973 0.932 0.956 0.975 
   4   (0.074) 0.297 0.027 0.068 0.044 0.025 

Locus 2307 : 
2 alleles
8.7% missing data
   1   (0.852) 0.944 0.957 0.908 0.702 0.920 
   4   (0.148) 0.056 0.043 0.092 0.298 0.080 

Locus 2308 : 
2 alleles
15.2% missing data
   1   (0.653) 0.296 0.637 0.666 0.741 0.652 
   3   (0.347) 0.704 0.363 0.334 0.259 0.348 

Locus 2309 : 
2 alleles
4.3% missing data
   1   (0.452) 0.843 0.175 0.485 0.432 0.423 
   4   (0.548) 0.157 0.825 0.515 0.568 0.577 

Locus 2310 : 
2 alleles
3.6% missing data
   1   (0.901) 0.987 0.944 0.860 0.981 0.847 
   3   (0.099) 0.013 0.056 0.140 0.019 0.153 

Locus 2311 : 
2 alleles
3.6% missing data
   2   (0.069) 0.005 0.051 0.081 0.008 0.137 
   4   (0.931) 0.995 0.949 0.919 0.992 0.863 

Locus 2312 : 
2 alleles
10.1% missing data
   3   (0.336) 0.802 0.111 0.519 0.151 0.377 
   4   (0.664) 0.198 0.889 0.481 0.849 0.623 

Locus 2313 : 
2 alleles
13.8% missing data
   1   (0.929) 0.987 0.945 0.927 0.982 0.923 
   3   (0.071) 0.013 0.055 0.073 0.018 0.077 

Locus 2314 : 
2 alleles
11.6% missing data
   4   (0.914) 0.983 0.943 0.904 0.967 0.922 
   2   (0.086) 0.017 0.057 0.096 0.033 0.078 

Locus 2315 : 
2 alleles
13.8% missing data
   3   (0.891) 0.951 0.938 0.905 0.922 0.917 
   1   (0.109) 0.049 0.062 0.095 0.078 0.083 

Locus 2316 : 
2 alleles
8.7% missing data
   1   (0.915) 0.993 0.875 0.787 0.989 0.865 
   3   (0.085) 0.007 0.125 0.213 0.011 0.135 

Locus 2317 : 
2 alleles
4.3% missing data
   2   (0.900) 0.959 0.971 0.932 0.847 0.953 
   4   (0.100) 0.041 0.029 0.068 0.153 0.047 

Locus 2318 : 
2 alleles
11.6% missing data
   2   (0.090) 0.013 0.093 0.100 0.024 0.117 
   4   (0.910) 0.987 0.907 0.900 0.976 0.883 

Locus 2319 : 
2 alleles
5.1% missing data
   2   (0.924) 0.981 0.932 0.942 0.974 0.924 
   4   (0.076) 0.019 0.068 0.058 0.026 0.076 

Locus 2320 : 
2 alleles
12.3% missing data
   1   (0.881) 0.973 0.954 0.902 0.916 0.888 
   3   (0.119) 0.027 0.046 0.098 0.084 0.112 

Locus 2321 : 
2 alleles
1.4% missing data
   3   (0.934) 0.970 0.983 0.968 0.873 0.982 
   1   (0.066) 0.030 0.017 0.032 0.127 0.018 

Locus 2322 : 
2 alleles
10.1% missing data
   3   (0.899) 0.979 0.949 0.907 0.955 0.891 
   1   (0.101) 0.021 0.051 0.093 0.045 0.109 

Locus 2323 : 
2 alleles
4.3% missing data
   4   (0.900) 0.973 0.965 0.949 0.915 0.915 
   3   (0.100) 0.027 0.035 0.051 0.085 0.085 

Locus 2324 : 
2 alleles
21.7% missing data
   3   (0.745) 0.538 0.881 0.702 0.730 0.820 
   1   (0.255) 0.462 0.119 0.298 0.270 0.180 

Locus 2325 : 
2 alleles
13.8% missing data
   3   (0.934) 0.994 0.978 0.937 0.990 0.878 
   1   (0.066) 0.006 0.022 0.063 0.010 0.122 

Locus 2326 : 
2 alleles
2.9% missing data
   3   (0.784) 0.784 0.849 0.763 0.906 0.731 
   4   (0.216) 0.216 0.151 0.237 0.094 0.269 

Locus 2327 : 
2 alleles
3.6% missing data
   4   (0.724) 0.918 0.682 0.760 0.659 0.764 
   1   (0.276) 0.082 0.318 0.240 0.341 0.236 

Locus 2328 : 
2 alleles
12.3% missing data
   2   (0.714) 0.921 0.361 0.777 0.756 0.692 
   4   (0.286) 0.079 0.639 0.223 0.244 0.308 

Locus 2329 : 
2 alleles
2.9% missing data
   1   (0.302) 0.433 0.119 0.257 0.229 0.341 
   3   (0.698) 0.567 0.881 0.743 0.771 0.659 

Locus 2330 : 
2 alleles
13.0% missing data
   1   (0.886) 0.978 0.946 0.910 0.905 0.907 
   3   (0.114) 0.022 0.054 0.090 0.095 0.093 

Locus 2331 : 
2 alleles
10.9% missing data
   4   (0.827) 0.629 0.862 0.857 0.852 0.879 
   3   (0.173) 0.371 0.138 0.143 0.148 0.121 

Locus 2332 : 
2 alleles
15.2% missing data
   2   (0.900) 0.928 0.962 0.916 0.884 0.949 
   4   (0.100) 0.072 0.038 0.084 0.116 0.051 

Locus 2333 : 
2 alleles
3.6% missing data
   4   (0.895) 0.977 0.904 0.862 0.925 0.932 
   2   (0.105) 0.023 0.096 0.138 0.075 0.068 

Locus 2334 : 
2 alleles
2.2% missing data
   1   (0.910) 0.972 0.890 0.913 0.948 0.938 
   3   (0.090) 0.028 0.110 0.087 0.052 0.062 

Locus 2335 : 
2 alleles
13.8% missing data
   1   (0.656) 0.845 0.611 0.643 0.633 0.683 
   4   (0.344) 0.155 0.389 0.357 0.367 0.317 

Locus 2336 : 
2 alleles
16.7% missing data
   2   (0.487) 0.138 0.733 0.566 0.374 0.555 
   4   (0.513) 0.862 0.267 0.434 0.626 0.445 

Locus 2337 : 
2 alleles
5.1% missing data
   4   (0.884) 0.933 0.966 0.897 0.861 0.933 
   2   (0.116) 0.067 0.034 0.103 0.139 0.067 

Locus 2338 : 
2 alleles
12.3% missing data
   3   (0.628) 0.545 0.827 0.633 0.644 0.632 
   1   (0.372) 0.455 0.173 0.367 0.356 0.368 

Locus 2339 : 
2 alleles
12.3% missing data
   1   (0.076) 0.025 0.045 0.038 0.149 0.025 
   3   (0.924) 0.975 0.955 0.962 0.851 0.975 

Locus 2340 : 
2 alleles
2.2% missing data
   2   (0.885) 0.975 0.893 0.928 0.917 0.892 
   4   (0.115) 0.025 0.107 0.072 0.083 0.108 

Locus 2341 : 
2 alleles
4.3% missing data
   3   (0.737) 0.878 0.700 0.821 0.676 0.763 
   1   (0.263) 0.122 0.300 0.179 0.324 0.237 

Locus 2342 : 
2 alleles
5.1% missing data
   2   (0.632) 0.917 0.704 0.662 0.599 0.614 
   1   (0.368) 0.083 0.296 0.338 0.401 0.386 

Locus 2343 : 
2 alleles
5.1% missing data
   1   (0.941) 0.995 0.982 0.932 0.992 0.899 
   3   (0.059) 0.005 0.018 0.068 0.008 0.101 

Locus 2344 : 
2 alleles
2.9% missing data
   1   (0.924) 0.668 0.983 0.945 0.953 0.971 
   3   (0.076) 0.332 0.017 0.055 0.047 0.029 

Locus 2345 : 
2 alleles
10.1% missing data
   4   (0.920) 0.589 0.957 0.947 0.954 0.966 
   2   (0.080) 0.411 0.043 0.053 0.046 0.034 

Locus 2346 : 
2 alleles
15.2% missing data
   1   (0.921) 0.974 0.951 0.964 0.889 0.965 
   3   (0.079) 0.026 0.049 0.036 0.111 0.035 

Locus 2347 : 
2 alleles
13.0% missing data
   3   (0.331) 0.089 0.428 0.263 0.420 0.301 
   1   (0.669) 0.911 0.572 0.737 0.580 0.699 

Locus 2348 : 
2 alleles
15.2% missing data
   3   (0.908) 0.975 0.959 0.935 0.880 0.955 
   4   (0.092) 0.025 0.041 0.065 0.120 0.045 

Locus 2349 : 
2 alleles
14.5% missing data
   3   (0.891) 0.943 0.962 0.931 0.824 0.947 
   1   (0.109) 0.057 0.038 0.069 0.176 0.053 

Locus 2350 : 
2 alleles
13.0% missing data
   2   (0.917) 0.911 0.960 0.966 0.876 0.965 
   4   (0.083) 0.089 0.040 0.034 0.124 0.035 

Locus 2351 : 
2 alleles
4.3% missing data
   2   (0.798) 0.940 0.616 0.867 0.759 0.840 
   4   (0.202) 0.060 0.384 0.133 0.241 0.160 

Locus 2352 : 
2 alleles
15.2% missing data
   3   (0.907) 0.972 0.958 0.915 0.956 0.912 
   1   (0.093) 0.028 0.042 0.085 0.044 0.088 

Locus 2353 : 
2 alleles
7.2% missing data
   1   (0.757) 0.920 0.852 0.808 0.635 0.814 
   3   (0.243) 0.080 0.148 0.192 0.365 0.186 

Locus 2354 : 
2 alleles
12.3% missing data
   3   (0.514) 0.677 0.274 0.578 0.519 0.496 
   1   (0.486) 0.323 0.726 0.422 0.481 0.504 

Locus 2355 : 
2 alleles
11.6% missing data
   3   (0.839) 0.921 0.911 0.897 0.618 0.928 
   1   (0.161) 0.079 0.089 0.103 0.382 0.072 

Locus 2356 : 
2 alleles
13.0% missing data
   1   (0.222) 0.226 0.099 0.309 0.211 0.170 
   4   (0.778) 0.774 0.901 0.691 0.789 0.830 

Locus 2357 : 
2 alleles
11.6% missing data
   1   (0.860) 0.590 0.824 0.873 0.949 0.862 
   4   (0.140) 0.410 0.176 0.127 0.051 0.138 

Locus 2358 : 
2 alleles
10.1% missing data
   1   (0.808) 0.955 0.675 0.750 0.902 0.785 
   3   (0.192) 0.045 0.325 0.250 0.098 0.215 

Locus 2359 : 
2 alleles
2.9% missing data
   1   (0.858) 0.962 0.941 0.879 0.904 0.848 
   4   (0.142) 0.038 0.059 0.121 0.096 0.152 

Locus 2360 : 
2 alleles
5.1% missing data
   2   (0.653) 0.310 0.825 0.616 0.751 0.641 
   4   (0.347) 0.690 0.175 0.384 0.249 0.359 

Locus 2361 : 
2 alleles
6.5% missing data
   2   (0.374) 0.420 0.431 0.517 0.221 0.404 
   4   (0.626) 0.580 0.569 0.483 0.779 0.596 

Locus 2362 : 
2 alleles
10.9% missing data
   2   (0.884) 0.580 0.675 0.941 0.875 0.958 
   4   (0.116) 0.420 0.325 0.059 0.125 0.042 

Locus 2363 : 
2 alleles
8.0% missing data
   1   (0.602) 0.896 0.539 0.546 0.608 0.603 
   3   (0.398) 0.104 0.461 0.454 0.392 0.397 

Locus 2364 : 
2 alleles
3.6% missing data
   2   (0.649) 0.545 0.804 0.656 0.705 0.634 
   4   (0.351) 0.455 0.196 0.344 0.295 0.366 

Locus 2365 : 
2 alleles
15.2% missing data
   2   (0.662) 0.502 0.894 0.735 0.638 0.672 
   4   (0.338) 0.498 0.106 0.265 0.362 0.328 

Locus 2366 : 
2 alleles
7.2% missing data
   1   (0.113) 0.046 0.050 0.098 0.121 0.071 
   3   (0.887) 0.954 0.950 0.902 0.879 0.929 

Locus 2367 : 
2 alleles
4.3% missing data
   4   (0.888) 0.969 0.963 0.944 0.891 0.904 
   2   (0.112) 0.031 0.037 0.056 0.109 0.096 

Locus 2368 : 
2 alleles
3.6% missing data
   2   (0.451) 0.222 0.220 0.448 0.512 0.456 
   3   (0.549) 0.778 0.780 0.552 0.488 0.544 

Locus 2369 : 
2 alleles
8.0% missing data
   3   (0.629) 0.699 0.594 0.641 0.743 0.559 
   1   (0.371) 0.301 0.406 0.359 0.257 0.441 

Locus 2370 : 
2 alleles
6.5% missing data
   4   (0.885) 0.960 0.923 0.852 0.885 0.936 
   1   (0.115) 0.040 0.077 0.148 0.115 0.064 

Locus 2371 : 
2 alleles
5.1% missing data
   2   (0.850) 0.968 0.924 0.866 0.855 0.873 
   4   (0.150) 0.032 0.076 0.134 0.145 0.127 

Locus 2372 : 
2 alleles
5.8% missing data
   3   (0.816) 0.202 0.941 0.777 0.905 0.847 
   4   (0.184) 0.798 0.059 0.223 0.095 0.153 

Locus 2373 : 
2 alleles
2.9% missing data
   3   (0.911) 0.966 0.935 0.915 0.930 0.949 
   1   (0.089) 0.034 0.065 0.085 0.070 0.051 

Locus 2374 : 
2 alleles
3.6% missing data
   2   (0.923) 0.994 0.737 0.897 0.990 0.869 
   4   (0.077) 0.006 0.263 0.103 0.010 0.131 

Locus 2375 : 
2 alleles
10.1% missing data
   3   (0.727) 0.674 0.474 0.742 0.852 0.692 
   1   (0.273) 0.326 0.526 0.258 0.148 0.308 

Locus 2376 : 
2 alleles
4.3% missing data
   1   (0.859) 0.964 0.958 0.918 0.774 0.906 
   2   (0.141) 0.036 0.042 0.082 0.226 0.094 

Locus 2377 : 
2 alleles
3.6% missing data
   2   (0.895) 0.966 0.590 0.924 0.823 0.968 
   4   (0.105) 0.034 0.410 0.076 0.177 0.032 

Locus 2378 : 
2 alleles
6.5% missing data
   4   (0.881) 0.919 0.956 0.877 0.931 0.890 
   2   (0.119) 0.081 0.044 0.123 0.069 0.110 

Locus 2379 : 
2 alleles
8.0% missing data
   2   (0.904) 0.969 0.934 0.951 0.883 0.944 
   4   (0.096) 0.031 0.066 0.049 0.117 0.056 

Locus 2380 : 
2 alleles
3.6% missing data
   2   (0.720) 0.920 0.896 0.726 0.648 0.752 
   3   (0.280) 0.080 0.104 0.274 0.352 0.248 

Locus 2381 : 
2 alleles
13.0% missing data
   1   (0.909) 0.977 0.924 0.880 0.933 0.949 
   3   (0.091) 0.023 0.076 0.120 0.067 0.051 

Locus 2382 : 
2 alleles
11.6% missing data
   2   (0.911) 0.959 0.938 0.947 0.947 0.927 
   4   (0.089) 0.041 0.062 0.053 0.053 0.073 

Locus 2383 : 
2 alleles
5.8% missing data
   1   (0.088) 0.016 0.169 0.083 0.027 0.098 
   3   (0.912) 0.984 0.831 0.917 0.973 0.902 

Locus 2384 : 
2 alleles
1.4% missing data
   2   (0.896) 0.979 0.871 0.893 0.937 0.920 
   4   (0.104) 0.021 0.129 0.107 0.063 0.080 

Locus 2385 : 
2 alleles
3.6% missing data
   4   (0.825) 0.959 0.894 0.662 0.902 0.838 
   3   (0.175) 0.041 0.106 0.338 0.098 0.162 

Locus 2386 : 
2 alleles
12.3% missing data
   3   (0.082) 0.026 0.046 0.084 0.055 0.051 
   4   (0.918) 0.974 0.954 0.916 0.945 0.949 

Locus 2387 : 
2 alleles
4.3% missing data
   1   (0.116) 0.041 0.033 0.129 0.073 0.101 
   3   (0.884) 0.959 0.967 0.871 0.927 0.899 

Locus 2388 : 
2 alleles
12.3% missing data
   1   (0.886) 0.969 0.958 0.935 0.893 0.902 
   3   (0.114) 0.031 0.042 0.065 0.107 0.098 

Locus 2389 : 
2 alleles
5.1% missing data
   1   (0.788) 0.947 0.698 0.763 0.808 0.816 
   3   (0.212) 0.053 0.302 0.237 0.192 0.184 

Locus 2390 : 
2 alleles
5.1% missing data
   1   (0.870) 0.941 0.940 0.892 0.844 0.915 
   3   (0.130) 0.059 0.060 0.108 0.156 0.085 

Locus 2391 : 
2 alleles
4.3% missing data
   4   (0.516) 0.185 0.746 0.608 0.449 0.548 
   1   (0.484) 0.815 0.254 0.392 0.551 0.452 

Locus 2392 : 
2 alleles
7.2% missing data
   4   (0.830) 0.690 0.920 0.762 0.883 0.881 
   2   (0.170) 0.310 0.080 0.238 0.117 0.119 

Locus 2393 : 
2 alleles
1.4% missing data
   3   (0.905) 0.976 0.967 0.873 0.941 0.934 
   1   (0.095) 0.024 0.033 0.127 0.059 0.066 

Locus 2394 : 
2 alleles
3.6% missing data
   3   (0.348) 0.102 0.282 0.341 0.441 0.305 
   2   (0.652) 0.898 0.718 0.659 0.559 0.695 

Locus 2395 : 
2 alleles
2.9% missing data
   3   (0.616) 0.329 0.814 0.741 0.527 0.652 
   1   (0.384) 0.671 0.186 0.259 0.473 0.348 

Locus 2396 : 
2 alleles
2.2% missing data
   4   (0.960) 0.988 0.994 0.991 0.860 0.994 
   1   (0.040) 0.012 0.006 0.009 0.140 0.006 

Locus 2397 : 
2 alleles
13.0% missing data
   2   (0.142) 0.662 0.052 0.094 0.177 0.066 
   4   (0.858) 0.338 0.948 0.906 0.823 0.934 

Locus 2398 : 
2 alleles
4.3% missing data
   3   (0.834) 0.905 0.934 0.881 0.856 0.832 
   1   (0.166) 0.095 0.066 0.119 0.144 0.168 

Locus 2399 : 
2 alleles
3.6% missing data
   3   (0.823) 0.426 0.917 0.811 0.925 0.814 
   1   (0.177) 0.574 0.083 0.189 0.075 0.186 

Locus 2400 : 
2 alleles
10.9% missing data
   3   (0.423) 0.123 0.378 0.380 0.447 0.457 
   4   (0.577) 0.877 0.622 0.620 0.553 0.543 

Locus 2401 : 
2 alleles
16.7% missing data
   3   (0.812) 0.946 0.897 0.756 0.808 0.855 
   1   (0.188) 0.054 0.103 0.244 0.192 0.145 

Locus 2402 : 
2 alleles
1.4% missing data
   4   (0.911) 0.634 0.973 0.970 0.923 0.956 
   2   (0.089) 0.366 0.027 0.030 0.077 0.044 

Locus 2403 : 
2 alleles
8.0% missing data
   1   (0.866) 0.942 0.953 0.898 0.790 0.925 
   3   (0.134) 0.058 0.047 0.102 0.210 0.075 

Locus 2404 : 
2 alleles
4.3% missing data
   1   (0.341) 0.106 0.235 0.497 0.407 0.261 
   3   (0.659) 0.894 0.765 0.503 0.593 0.739 

Locus 2405 : 
2 alleles
5.1% missing data
   3   (0.865) 0.981 0.954 0.802 0.965 0.781 
   1   (0.135) 0.019 0.046 0.198 0.035 0.219 

Locus 2406 : 
2 alleles
6.5% missing data
   4   (0.872) 0.589 0.958 0.936 0.780 0.950 
   2   (0.128) 0.411 0.042 0.064 0.220 0.050 

Locus 2407 : 
2 alleles
0.7% missing data
   4   (0.957) 0.985 0.994 0.991 0.827 0.994 
   2   (0.043) 0.015 0.006 0.009 0.173 0.006 

Locus 2408 : 
2 alleles
5.1% missing data
   1   (0.275) 0.100 0.680 0.290 0.258 0.232 
   3   (0.725) 0.900 0.320 0.710 0.742 0.768 

Locus 2409 : 
2 alleles
13.8% missing data
   1   (0.898) 0.958 0.901 0.932 0.934 0.913 
   3   (0.102) 0.042 0.099 0.068 0.066 0.087 

Locus 2410 : 
2 alleles
2.2% missing data
   1   (0.134) 0.469 0.041 0.048 0.311 0.046 
   4   (0.866) 0.531 0.959 0.952 0.689 0.954 

Locus 2411 : 
2 alleles
10.1% missing data
   2   (0.884) 0.973 0.971 0.924 0.910 0.889 
   4   (0.116) 0.027 0.029 0.076 0.090 0.111 

Locus 2412 : 
2 alleles
13.0% missing data
   2   (0.925) 0.774 0.979 0.971 0.948 0.965 
   4   (0.075) 0.226 0.021 0.029 0.052 0.035 

Locus 2413 : 
2 alleles
0.7% missing data
   2   (0.912) 0.978 0.853 0.958 0.939 0.936 
   4   (0.088) 0.022 0.147 0.042 0.061 0.064 

Locus 2414 : 
2 alleles
3.6% missing data
   3   (0.922) 0.969 0.974 0.939 0.894 0.971 
   1   (0.078) 0.031 0.026 0.061 0.106 0.029 

Locus 2415 : 
2 alleles
10.9% missing data
   3   (0.893) 0.959 0.942 0.921 0.933 0.902 
   2   (0.107) 0.041 0.058 0.079 0.067 0.098 

Locus 2416 : 
2 alleles
16.7% missing data
   4   (0.828) 0.946 0.949 0.897 0.841 0.808 
   1   (0.172) 0.054 0.051 0.103 0.159 0.192 

Locus 2417 : 
2 alleles
10.9% missing data
   2   (0.907) 0.722 0.941 0.927 0.954 0.945 
   4   (0.093) 0.278 0.059 0.073 0.046 0.055 

Locus 2418 : 
2 alleles
5.1% missing data
   2   (0.875) 0.972 0.931 0.903 0.903 0.885 
   4   (0.125) 0.028 0.069 0.097 0.097 0.115 

Locus 2419 : 
2 alleles
3.6% missing data
   1   (0.304) 0.398 0.199 0.280 0.332 0.256 
   3   (0.696) 0.602 0.801 0.720 0.668 0.744 

Locus 2420 : 
2 alleles
1.4% missing data
   2   (0.918) 0.984 0.962 0.949 0.974 0.891 
   4   (0.082) 0.016 0.038 0.051 0.026 0.109 

Locus 2421 : 
2 alleles
11.6% missing data
   2   (0.158) 0.015 0.182 0.156 0.024 0.422 
   4   (0.842) 0.985 0.818 0.844 0.976 0.578 

Locus 2422 : 
2 alleles
3.6% missing data
   3   (0.902) 0.837 0.905 0.899 0.968 0.924 
   2   (0.098) 0.163 0.095 0.101 0.032 0.076 

Locus 2423 : 
2 alleles
2.2% missing data
   4   (0.884) 0.782 0.931 0.870 0.968 0.885 
   2   (0.116) 0.218 0.069 0.130 0.032 0.115 

Locus 2424 : 
2 alleles
3.6% missing data
   1   (0.697) 0.324 0.804 0.710 0.474 0.854 
   4   (0.303) 0.676 0.196 0.290 0.526 0.146 

Locus 2425 : 
2 alleles
1.4% missing data
   1   (0.896) 0.957 0.691 0.901 0.896 0.955 
   3   (0.104) 0.043 0.309 0.099 0.104 0.045 

Locus 2426 : 
2 alleles
11.6% missing data
   3   (0.858) 0.900 0.901 0.802 0.903 0.891 
   1   (0.142) 0.100 0.099 0.198 0.097 0.109 

Locus 2427 : 
2 alleles
10.1% missing data
   1   (0.538) 0.559 0.549 0.548 0.744 0.381 
   3   (0.462) 0.441 0.451 0.452 0.256 0.619 

Locus 2428 : 
2 alleles
1.4% missing data
   1   (0.940) 0.995 0.975 0.867 0.993 0.917 
   3   (0.060) 0.005 0.025 0.133 0.007 0.083 

Locus 2429 : 
2 alleles
13.8% missing data
   2   (0.908) 0.616 0.935 0.948 0.940 0.954 
   4   (0.092) 0.384 0.065 0.052 0.060 0.046 

Locus 2430 : 
2 alleles
14.5% missing data
   2   (0.902) 0.981 0.954 0.867 0.955 0.912 
   4   (0.098) 0.019 0.046 0.133 0.045 0.088 

Locus 2431 : 
2 alleles
5.8% missing data
   3   (0.794) 0.937 0.254 0.776 0.781 0.870 
   1   (0.206) 0.063 0.746 0.224 0.219 0.130 

Locus 2432 : 
2 alleles
2.2% missing data
   2   (0.854) 0.610 0.918 0.786 0.943 0.876 
   4   (0.146) 0.390 0.082 0.214 0.057 0.124 

Locus 2433 : 
2 alleles
2.9% missing data
   4   (0.739) 0.586 0.836 0.674 0.816 0.762 
   2   (0.261) 0.414 0.164 0.326 0.184 0.238 

Locus 2434 : 
2 alleles
5.1% missing data
   1   (0.936) 0.976 0.983 0.972 0.890 0.981 
   2   (0.064) 0.024 0.017 0.028 0.110 0.019 

Locus 2435 : 
2 alleles
11.6% missing data
   1   (0.907) 0.951 0.966 0.929 0.916 0.943 
   3   (0.093) 0.049 0.034 0.071 0.084 0.057 

Locus 2436 : 
2 alleles
15.2% missing data
   2   (0.663) 0.664 0.271 0.766 0.713 0.655 
   4   (0.337) 0.336 0.729 0.234 0.287 0.345 

Locus 2437 : 
2 alleles
5.1% missing data
   3   (0.914) 0.954 0.922 0.924 0.956 0.936 
   1   (0.086) 0.046 0.078 0.076 0.044 0.064 

Locus 2438 : 
2 alleles
4.3% missing data
   1   (0.789) 0.934 0.887 0.747 0.793 0.818 
   2   (0.211) 0.066 0.113 0.253 0.207 0.182 

Locus 2439 : 
2 alleles
2.9% missing data
   1   (0.833) 0.664 0.906 0.857 0.899 0.851 
   4   (0.167) 0.336 0.094 0.143 0.101 0.149 

Locus 2440 : 
2 alleles
5.1% missing data
   1   (0.257) 0.065 0.386 0.243 0.202 0.280 
   3   (0.743) 0.935 0.614 0.757 0.798 0.720 

Locus 2441 : 
2 alleles
18.1% missing data
   2   (0.348) 0.495 0.145 0.282 0.434 0.294 
   1   (0.652) 0.505 0.855 0.718 0.566 0.706 

Locus 2442 : 
2 alleles
2.9% missing data
   1   (0.909) 0.975 0.977 0.928 0.918 0.944 
   4   (0.091) 0.025 0.023 0.072 0.082 0.056 

Locus 2443 : 
2 alleles
1.4% missing data
   2   (0.866) 0.972 0.951 0.874 0.916 0.856 
   4   (0.134) 0.028 0.049 0.126 0.084 0.144 

Locus 2444 : 
2 alleles
2.9% missing data
   4   (0.423) 0.103 0.256 0.474 0.360 0.497 
   2   (0.577) 0.897 0.744 0.526 0.640 0.503 

Locus 2445 : 
2 alleles
17.4% missing data
   4   (0.635) 0.743 0.487 0.534 0.699 0.661 
   2   (0.365) 0.257 0.513 0.466 0.301 0.339 

Locus 2446 : 
2 alleles
2.9% missing data
   4   (0.861) 0.975 0.791 0.714 0.951 0.862 
   2   (0.139) 0.025 0.209 0.286 0.049 0.138 

Locus 2447 : 
2 alleles
5.8% missing data
   3   (0.911) 0.978 0.737 0.929 0.957 0.937 
   1   (0.089) 0.022 0.263 0.071 0.043 0.063 

Locus 2448 : 
2 alleles
5.8% missing data
   1   (0.766) 0.941 0.883 0.701 0.745 0.809 
   4   (0.234) 0.059 0.117 0.299 0.255 0.191 

Locus 2449 : 
2 alleles
2.9% missing data
   4   (0.609) 0.876 0.833 0.602 0.617 0.564 
   1   (0.391) 0.124 0.167 0.398 0.383 0.436 

Locus 2450 : 
2 alleles
2.2% missing data
   3   (0.615) 0.048 0.811 0.886 0.075 0.910 
   1   (0.385) 0.952 0.189 0.114 0.925 0.090 

Locus 2451 : 
2 alleles
14.5% missing data
   2   (0.895) 0.859 0.974 0.924 0.869 0.947 
   4   (0.105) 0.141 0.026 0.076 0.131 0.053 

Locus 2452 : 
2 alleles
11.6% missing data
   1   (0.900) 0.967 0.971 0.924 0.890 0.942 
   3   (0.100) 0.033 0.029 0.076 0.110 0.058 

Locus 2453 : 
2 alleles
2.2% missing data
   4   (0.910) 0.895 0.942 0.906 0.979 0.916 
   2   (0.090) 0.105 0.058 0.094 0.021 0.084 

Locus 2454 : 
2 alleles
8.0% missing data
   1   (0.916) 0.981 0.977 0.938 0.947 0.935 
   4   (0.084) 0.019 0.023 0.062 0.053 0.065 

Locus 2455 : 
2 alleles
3.6% missing data
   2   (0.384) 0.518 0.724 0.405 0.452 0.268 
   1   (0.616) 0.482 0.276 0.595 0.548 0.732 

Locus 2456 : 
2 alleles
4.3% missing data
   3   (0.821) 0.950 0.947 0.895 0.770 0.837 
   4   (0.179) 0.050 0.053 0.105 0.230 0.163 

Locus 2457 : 
2 alleles
9.4% missing data
   2   (0.926) 0.973 0.969 0.963 0.905 0.968 
   4   (0.074) 0.027 0.031 0.037 0.095 0.032 

Locus 2458 : 
2 alleles
6.5% missing data
   3   (0.909) 0.973 0.976 0.960 0.902 0.938 
   4   (0.091) 0.027 0.024 0.040 0.098 0.062 

Locus 2459 : 
2 alleles
12.3% missing data
   1   (0.192) 0.062 0.147 0.205 0.166 0.177 
   3   (0.808) 0.938 0.853 0.795 0.834 0.823 

Locus 2460 : 
2 alleles
3.6% missing data
   2   (0.264) 0.074 0.099 0.252 0.303 0.250 
   4   (0.736) 0.926 0.901 0.748 0.697 0.750 

Locus 2461 : 
2 alleles
7.2% missing data
   1   (0.897) 0.596 0.972 0.953 0.857 0.963 
   3   (0.103) 0.404 0.028 0.047 0.143 0.037 

Locus 2462 : 
2 alleles
12.3% missing data
   1   (0.960) 0.923 0.994 0.991 0.895 0.994 
   2   (0.040) 0.077 0.006 0.009 0.105 0.006 

Locus 2463 : 
2 alleles
4.3% missing data
   3   (0.895) 0.962 0.750 0.954 0.841 0.953 
   1   (0.105) 0.038 0.250 0.046 0.159 0.047 

Locus 2464 : 
2 alleles
6.5% missing data
   4   (0.796) 0.934 0.806 0.704 0.838 0.824 
   2   (0.204) 0.066 0.194 0.296 0.162 0.176 

Locus 2465 : 
2 alleles
10.9% missing data
   2   (0.629) 0.502 0.297 0.735 0.499 0.734 
   4   (0.371) 0.498 0.703 0.265 0.501 0.266 

Locus 2466 : 
2 alleles
8.0% missing data
   4   (0.872) 0.942 0.320 0.917 0.871 0.935 
   2   (0.128) 0.058 0.680 0.083 0.129 0.065 

Locus 2467 : 
2 alleles
15.2% missing data
   3   (0.879) 0.873 0.940 0.905 0.867 0.925 
   1   (0.121) 0.127 0.060 0.095 0.133 0.075 

Locus 2468 : 
2 alleles
18.1% missing data
   4   (0.697) 0.886 0.879 0.777 0.416 0.806 
   2   (0.303) 0.114 0.121 0.223 0.584 0.194 

Locus 2469 : 
2 alleles
19.6% missing data
   1   (0.177) 0.201 0.120 0.212 0.149 0.138 
   3   (0.823) 0.799 0.880 0.788 0.851 0.862 

Locus 2470 : 
2 alleles
11.6% missing data
   2   (0.142) 0.376 0.090 0.113 0.083 0.115 
   4   (0.858) 0.624 0.910 0.887 0.917 0.885 

Locus 2471 : 
2 alleles
10.9% missing data
   1   (0.857) 0.966 0.793 0.749 0.918 0.890 
   3   (0.143) 0.034 0.207 0.251 0.082 0.110 

Locus 2472 : 
2 alleles
15.2% missing data
   1   (0.913) 0.976 0.907 0.948 0.939 0.935 
   3   (0.087) 0.024 0.093 0.052 0.061 0.065 

Locus 2473 : 
2 alleles
2.9% missing data
   3   (0.840) 0.623 0.944 0.866 0.918 0.839 
   2   (0.160) 0.377 0.056 0.134 0.082 0.161 

Locus 2474 : 
2 alleles
10.1% missing data
   4   (0.330) 0.129 0.208 0.250 0.418 0.318 
   1   (0.670) 0.871 0.792 0.750 0.582 0.682 

Locus 2475 : 
2 alleles
1.4% missing data
   3   (0.668) 0.241 0.352 0.622 0.855 0.625 
   1   (0.332) 0.759 0.648 0.378 0.145 0.375 

Locus 2476 : 
2 alleles
2.9% missing data
   1   (0.906) 0.981 0.967 0.957 0.906 0.930 
   2   (0.094) 0.019 0.033 0.043 0.094 0.070 

Locus 2477 : 
2 alleles
2.9% missing data
   1   (0.320) 0.097 0.336 0.249 0.341 0.334 
   3   (0.680) 0.903 0.664 0.751 0.659 0.666 

Locus 2478 : 
2 alleles
5.1% missing data
   4   (0.774) 0.938 0.655 0.823 0.773 0.790 
   1   (0.226) 0.062 0.345 0.177 0.227 0.210 

Locus 2479 : 
2 alleles
0.7% missing data
   4   (0.930) 0.984 0.981 0.939 0.923 0.973 
   2   (0.070) 0.016 0.019 0.061 0.077 0.027 

Locus 2480 : 
2 alleles
5.8% missing data
   2   (0.608) 0.282 0.752 0.641 0.568 0.665 
   4   (0.392) 0.718 0.248 0.359 0.432 0.335 

Locus 2481 : 
2 alleles
4.3% missing data
   1   (0.092) 0.021 0.042 0.064 0.028 0.130 
   3   (0.908) 0.979 0.958 0.936 0.972 0.870 

Locus 2482 : 
2 alleles
10.9% missing data
   2   (0.886) 0.984 0.908 0.813 0.965 0.863 
   4   (0.114) 0.016 0.092 0.187 0.035 0.137 

Locus 2483 : 
2 alleles
3.6% missing data
   2   (0.916) 0.954 0.923 0.941 0.910 0.960 
   1   (0.084) 0.046 0.077 0.059 0.090 0.040 

Locus 2484 : 
2 alleles
1.4% missing data
   1   (0.220) 0.059 0.094 0.254 0.177 0.230 
   4   (0.780) 0.941 0.906 0.746 0.823 0.770 

Locus 2485 : 
2 alleles
4.3% missing data
   2   (0.942) 0.946 0.990 0.983 0.872 0.986 
   4   (0.058) 0.054 0.010 0.017 0.128 0.014 

Locus 2486 : 
2 alleles
14.5% missing data
   2   (0.802) 0.732 0.914 0.837 0.852 0.811 
   4   (0.198) 0.268 0.086 0.163 0.148 0.189 

Locus 2487 : 
2 alleles
11.6% missing data
   3   (0.900) 0.965 0.973 0.931 0.901 0.933 
   1   (0.100) 0.035 0.027 0.069 0.099 0.067 

Locus 2488 : 
2 alleles
13.0% missing data
   3   (0.916) 0.986 0.845 0.881 0.979 0.911 
   1   (0.084) 0.014 0.155 0.119 0.021 0.089 

Locus 2489 : 
2 alleles
3.6% missing data
   1   (0.741) 0.750 0.906 0.723 0.752 0.775 
   4   (0.259) 0.250 0.094 0.277 0.248 0.225 

Locus 2490 : 
2 alleles
11.6% missing data
   1   (0.940) 0.994 0.974 0.939 0.991 0.906 
   4   (0.060) 0.006 0.026 0.061 0.009 0.094 

Locus 2491 : 
2 alleles
1.4% missing data
   3   (0.918) 0.980 0.921 0.919 0.967 0.929 
   4   (0.082) 0.020 0.079 0.081 0.033 0.071 

Locus 2492 : 
2 alleles
2.2% missing data
   1   (0.909) 0.953 0.940 0.939 0.923 0.944 
   3   (0.091) 0.047 0.060 0.061 0.077 0.056 

Locus 2493 : 
2 alleles
14.5% missing data
   3   (0.843) 0.948 0.921 0.877 0.777 0.893 
   1   (0.157) 0.052 0.079 0.123 0.223 0.107 

Locus 2494 : 
2 alleles
14.5% missing data
   1   (0.881) 0.960 0.952 0.793 0.891 0.934 
   2   (0.119) 0.040 0.048 0.207 0.109 0.066 

Locus 2495 : 
2 alleles
2.2% missing data
   4   (0.917) 0.981 0.975 0.963 0.881 0.959 
   1   (0.083) 0.019 0.025 0.037 0.119 0.041 

Locus 2496 : 
2 alleles
6.5% missing data
   1   (0.133) 0.027 0.180 0.120 0.079 0.137 
   3   (0.867) 0.973 0.820 0.880 0.921 0.863 

Locus 2497 : 
2 alleles
14.5% missing data
   4   (0.883) 0.670 0.956 0.894 0.910 0.937 
   2   (0.117) 0.330 0.044 0.106 0.090 0.063 

Locus 2498 : 
2 alleles
3.6% missing data
   3   (0.931) 0.989 0.965 0.963 0.984 0.902 
   1   (0.069) 0.011 0.035 0.037 0.016 0.098 

Locus 2499 : 
2 alleles
0.0% missing data
   2   (0.933) 0.971 0.977 0.977 0.864 0.980 
   3   (0.067) 0.029 0.023 0.023 0.136 0.020 

Locus 2500 : 
2 alleles
15.2% missing data
   4   (0.719) 0.709 0.702 0.743 0.556 0.839 
   1   (0.281) 0.291 0.298 0.257 0.444 0.161 

Locus 2501 : 
2 alleles
10.9% missing data
   2   (0.895) 0.959 0.717 0.909 0.935 0.924 
   4   (0.105) 0.041 0.283 0.091 0.065 0.076 

Locus 2502 : 
2 alleles
15.2% missing data
   2   (0.912) 0.949 0.930 0.929 0.948 0.936 
   4   (0.088) 0.051 0.070 0.071 0.052 0.064 

Locus 2503 : 
2 alleles
2.2% missing data
   2   (0.812) 0.256 0.908 0.901 0.802 0.867 
   4   (0.188) 0.744 0.092 0.099 0.198 0.133 

Locus 2504 : 
2 alleles
11.6% missing data
   4   (0.911) 0.979 0.924 0.890 0.956 0.934 
   2   (0.089) 0.021 0.076 0.110 0.044 0.066 

Locus 2505 : 
2 alleles
2.9% missing data
   2   (0.819) 0.962 0.929 0.856 0.813 0.826 
   1   (0.181) 0.038 0.071 0.144 0.187 0.174 

Locus 2506 : 
2 alleles
6.5% missing data
   3   (0.859) 0.952 0.681 0.922 0.894 0.868 
   1   (0.141) 0.048 0.319 0.078 0.106 0.132 

Locus 2507 : 
2 alleles
2.2% missing data
   2   (0.868) 0.953 0.961 0.890 0.704 0.946 
   4   (0.132) 0.047 0.039 0.110 0.296 0.054 

Locus 2508 : 
2 alleles
2.9% missing data
   4   (0.906) 0.973 0.965 0.886 0.938 0.937 
   2   (0.094) 0.027 0.035 0.114 0.062 0.063 

Locus 2509 : 
2 alleles
4.3% missing data
   4   (0.900) 0.584 0.953 0.960 0.909 0.951 
   2   (0.100) 0.416 0.047 0.040 0.091 0.049 

Locus 2510 : 
2 alleles
14.5% missing data
   3   (0.418) 0.151 0.163 0.479 0.413 0.446 
   2   (0.582) 0.849 0.837 0.521 0.587 0.554 

Locus 2511 : 
2 alleles
15.2% missing data
   1   (0.880) 0.958 0.895 0.916 0.890 0.906 
   3   (0.120) 0.042 0.105 0.084 0.110 0.094 

Locus 2512 : 
2 alleles
4.3% missing data
   2   (0.781) 0.949 0.876 0.804 0.816 0.755 
   4   (0.219) 0.051 0.124 0.196 0.184 0.245 

Locus 2513 : 
2 alleles
2.9% missing data
   1   (0.132) 0.029 0.045 0.098 0.068 0.172 
   3   (0.868) 0.971 0.955 0.902 0.932 0.828 

Locus 2514 : 
2 alleles
6.5% missing data
   1   (0.161) 0.038 0.074 0.200 0.118 0.153 
   3   (0.839) 0.962 0.926 0.800 0.882 0.847 

Locus 2515 : 
2 alleles
12.3% missing data
   3   (0.516) 0.110 0.764 0.615 0.341 0.635 
   2   (0.484) 0.890 0.236 0.385 0.659 0.365 

Locus 2516 : 
2 alleles
7.2% missing data
   2   (0.689) 0.517 0.715 0.746 0.533 0.803 
   4   (0.311) 0.483 0.285 0.254 0.467 0.197 

Locus 2517 : 
2 alleles
13.8% missing data
   4   (0.587) 0.474 0.624 0.738 0.508 0.602 
   3   (0.413) 0.526 0.376 0.262 0.492 0.398 

Locus 2518 : 
2 alleles
5.1% missing data
   2   (0.688) 0.590 0.755 0.704 0.711 0.710 
   4   (0.312) 0.410 0.245 0.296 0.289 0.290 

Locus 2519 : 
2 alleles
10.1% missing data
   4   (0.424) 0.751 0.464 0.331 0.375 0.441 
   2   (0.576) 0.249 0.536 0.669 0.625 0.559 

Locus 2520 : 
2 alleles
11.6% missing data
   1   (0.894) 0.967 0.925 0.942 0.795 0.954 
   3   (0.106) 0.033 0.075 0.058 0.205 0.046 

Locus 2521 : 
2 alleles
4.3% missing data
   2   (0.902) 0.978 0.947 0.945 0.933 0.911 
   4   (0.098) 0.022 0.053 0.055 0.067 0.089 

Locus 2522 : 
2 alleles
4.3% missing data
   4   (0.844) 0.681 0.741 0.890 0.918 0.861 
   2   (0.156) 0.319 0.259 0.110 0.082 0.139 

Locus 2523 : 
2 alleles
13.8% missing data
   4   (0.903) 0.958 0.960 0.940 0.931 0.918 
   3   (0.097) 0.042 0.040 0.060 0.069 0.082 

Locus 2524 : 
2 alleles
13.0% missing data
   1   (0.062) 0.006 0.207 0.049 0.008 0.092 
   3   (0.938) 0.994 0.793 0.951 0.992 0.908 

Locus 2525 : 
2 alleles
12.3% missing data
   2   (0.879) 0.973 0.957 0.885 0.927 0.877 
   4   (0.121) 0.027 0.043 0.115 0.073 0.123 

Locus 2526 : 
2 alleles
6.5% missing data
   2   (0.806) 0.944 0.775 0.820 0.839 0.811 
   3   (0.194) 0.056 0.225 0.180 0.161 0.189 

Locus 2527 : 
2 alleles
15.9% missing data
   1   (0.921) 0.957 0.966 0.955 0.945 0.946 
   4   (0.079) 0.043 0.034 0.045 0.055 0.054 

Locus 2528 : 
2 alleles
3.6% missing data
   3   (0.913) 0.986 0.957 0.904 0.973 0.899 
   1   (0.087) 0.014 0.043 0.096 0.027 0.101 

Locus 2529 : 
2 alleles
5.1% missing data
   1   (0.710) 0.932 0.639 0.747 0.757 0.669 
   2   (0.290) 0.068 0.361 0.253 0.243 0.331 

Locus 2530 : 
2 alleles
5.8% missing data
   2   (0.793) 0.946 0.634 0.827 0.845 0.780 
   4   (0.207) 0.054 0.366 0.173 0.155 0.220 

Locus 2531 : 
2 alleles
8.0% missing data
   1   (0.713) 0.483 0.831 0.762 0.600 0.807 
   3   (0.287) 0.517 0.169 0.238 0.400 0.193 

Locus 2532 : 
2 alleles
17.4% missing data
   3   (0.889) 0.970 0.920 0.945 0.876 0.919 
   4   (0.111) 0.030 0.080 0.055 0.124 0.081 

Locus 2533 : 
2 alleles
13.8% missing data
   3   (0.426) 0.489 0.442 0.430 0.541 0.327 
   1   (0.574) 0.511 0.558 0.570 0.459 0.673 

Locus 2534 : 
2 alleles
14.5% missing data
   4   (0.901) 0.977 0.972 0.932 0.829 0.955 
   2   (0.099) 0.023 0.028 0.068 0.171 0.045 

Locus 2535 : 
2 alleles
2.9% missing data
   3   (0.825) 0.629 0.928 0.834 0.891 0.843 
   2   (0.175) 0.371 0.072 0.166 0.109 0.157 

Locus 2536 : 
2 alleles
15.2% missing data
   4   (0.798) 0.819 0.897 0.813 0.724 0.864 
   2   (0.202) 0.181 0.103 0.187 0.276 0.136 

Locus 2537 : 
2 alleles
10.9% missing data
   4   (0.655) 0.523 0.696 0.683 0.682 0.667 
   2   (0.345) 0.477 0.304 0.317 0.318 0.333 

Locus 2538 : 
2 alleles
3.6% missing data
   2   (0.813) 0.948 0.929 0.823 0.821 0.826 
   4   (0.187) 0.052 0.071 0.177 0.179 0.174 

Locus 2539 : 
2 alleles
2.9% missing data
   3   (0.871) 0.963 0.924 0.900 0.869 0.904 
   1   (0.129) 0.037 0.076 0.100 0.131 0.096 

Locus 2540 : 
2 alleles
14.5% missing data
   4   (0.174) 0.047 0.187 0.101 0.155 0.189 
   3   (0.826) 0.953 0.813 0.899 0.845 0.811 

Locus 2541 : 
2 alleles
0.7% missing data
   3   (0.149) 0.051 0.695 0.129 0.095 0.114 
   4   (0.851) 0.949 0.305 0.871 0.905 0.886 

Locus 2542 : 
2 alleles
2.9% missing data
   1   (0.922) 0.986 0.965 0.870 0.975 0.937 
   3   (0.078) 0.014 0.035 0.130 0.025 0.063 

Locus 2543 : 
2 alleles
18.8% missing data
   3   (0.770) 0.710 0.773 0.783 0.800 0.795 
   1   (0.230) 0.290 0.227 0.217 0.200 0.205 

Locus 2544 : 
2 alleles
11.6% missing data
   4   (0.919) 0.976 0.966 0.960 0.933 0.946 
   2   (0.081) 0.024 0.034 0.040 0.067 0.054 

Locus 2545 : 
2 alleles
12.3% missing data
   4   (0.268) 0.106 0.351 0.295 0.124 0.376 
   2   (0.732) 0.894 0.649 0.705 0.876 0.624 

Locus 2546 : 
2 alleles
13.8% missing data
   2   (0.553) 0.082 0.488 0.777 0.230 0.759 
   3   (0.447) 0.918 0.512 0.223 0.770 0.241 

Locus 2547 : 
2 alleles
9.4% missing data
   1   (0.458) 0.465 0.441 0.516 0.443 0.437 
   4   (0.542) 0.535 0.559 0.484 0.557 0.563 

Locus 2548 : 
2 alleles
10.9% missing data
   4   (0.227) 0.070 0.088 0.129 0.302 0.219 
   2   (0.773) 0.930 0.912 0.871 0.698 0.781 

Locus 2549 : 
2 alleles
2.9% missing data
   4   (0.874) 0.960 0.942 0.900 0.890 0.895 
   1   (0.126) 0.040 0.058 0.100 0.110 0.105 

Locus 2550 : 
2 alleles
5.8% missing data
   4   (0.691) 0.633 0.872 0.610 0.760 0.701 
   1   (0.309) 0.367 0.128 0.390 0.240 0.299 

Locus 2551 : 
2 alleles
11.6% missing data
   1   (0.923) 0.991 0.932 0.649 0.989 0.927 
   3   (0.077) 0.009 0.068 0.351 0.011 0.073 

Locus 2552 : 
2 alleles
3.6% missing data
   4   (0.684) 0.897 0.532 0.736 0.584 0.741 
   3   (0.316) 0.103 0.468 0.264 0.416 0.259 

Locus 2553 : 
2 alleles
8.0% missing data
   2   (0.905) 0.720 0.934 0.897 0.980 0.903 
   4   (0.095) 0.280 0.066 0.103 0.020 0.097 

Locus 2554 : 
2 alleles
7.2% missing data
   3   (0.803) 0.647 0.898 0.827 0.818 0.849 
   2   (0.197) 0.353 0.102 0.173 0.182 0.151 

Locus 2555 : 
2 alleles
1.4% missing data
   3   (0.909) 0.713 0.972 0.937 0.939 0.957 
   1   (0.091) 0.287 0.028 0.063 0.061 0.043 

Locus 2556 : 
2 alleles
2.9% missing data
   3   (0.907) 0.971 0.970 0.939 0.873 0.955 
   1   (0.093) 0.029 0.030 0.061 0.127 0.045 

Locus 2557 : 
2 alleles
13.8% missing data
   2   (0.415) 0.132 0.788 0.452 0.272 0.500 
   3   (0.585) 0.868 0.212 0.548 0.728 0.500 

Locus 2558 : 
2 alleles
11.6% missing data
   4   (0.931) 0.988 0.975 0.963 0.980 0.918 
   2   (0.069) 0.012 0.025 0.037 0.020 0.082 

Locus 2559 : 
2 alleles
12.3% missing data
   1   (0.912) 0.985 0.866 0.742 0.980 0.922 
   3   (0.088) 0.015 0.134 0.258 0.020 0.078 

Locus 2560 : 
2 alleles
13.0% missing data
   1   (0.872) 0.970 0.764 0.872 0.927 0.881 
   3   (0.128) 0.030 0.236 0.128 0.073 0.119 

Locus 2561 : 
2 alleles
13.0% missing data
   3   (0.579) 0.899 0.323 0.653 0.580 0.537 
   1   (0.421) 0.101 0.677 0.347 0.420 0.463 

Locus 2562 : 
2 alleles
3.6% missing data
   2   (0.906) 0.974 0.832 0.872 0.948 0.942 
   4   (0.094) 0.026 0.168 0.128 0.052 0.058 

Locus 2563 : 
2 alleles
13.8% missing data
   3   (0.683) 0.766 0.829 0.624 0.740 0.668 
   1   (0.317) 0.234 0.171 0.376 0.260 0.332 

Locus 2564 : 
2 alleles
12.3% missing data
   4   (0.772) 0.609 0.800 0.639 0.825 0.840 
   2   (0.228) 0.391 0.200 0.361 0.175 0.160 

Locus 2565 : 
2 alleles
7.2% missing data
   2   (0.914) 0.968 0.914 0.900 0.929 0.957 
   4   (0.086) 0.032 0.086 0.100 0.071 0.043 

Locus 2566 : 
2 alleles
14.5% missing data
   1   (0.893) 0.975 0.972 0.914 0.905 0.919 
   3   (0.107) 0.025 0.028 0.086 0.095 0.081 

Locus 2567 : 
2 alleles
15.9% missing data
   1   (0.177) 0.306 0.077 0.145 0.149 0.141 
   3   (0.823) 0.694 0.923 0.855 0.851 0.859 

Locus 2568 : 
2 alleles
2.9% missing data
   3   (0.919) 0.985 0.959 0.944 0.964 0.921 
   1   (0.081) 0.015 0.041 0.056 0.036 0.079 

Locus 2569 : 
2 alleles
12.3% missing data
   4   (0.823) 0.698 0.927 0.687 0.869 0.889 
   2   (0.177) 0.302 0.073 0.313 0.131 0.111 

Locus 2570 : 
2 alleles
1.4% missing data
   2   (0.915) 0.986 0.965 0.855 0.975 0.920 
   1   (0.085) 0.014 0.035 0.145 0.025 0.080 

Locus 2571 : 
2 alleles
15.2% missing data
   4   (0.899) 0.967 0.950 0.941 0.884 0.936 
   2   (0.101) 0.033 0.050 0.059 0.116 0.064 

Locus 2572 : 
2 alleles
2.9% missing data
   4   (0.883) 0.975 0.935 0.910 0.822 0.938 
   2   (0.117) 0.025 0.065 0.090 0.178 0.062 

Locus 2573 : 
2 alleles
13.8% missing data
   4   (0.895) 0.985 0.786 0.813 0.973 0.885 
   2   (0.105) 0.015 0.214 0.187 0.027 0.115 

Locus 2574 : 
2 alleles
1.4% missing data
   3   (0.914) 0.978 0.941 0.946 0.957 0.921 
   1   (0.086) 0.022 0.059 0.054 0.043 0.079 

Locus 2575 : 
2 alleles
5.8% missing data
   1   (0.606) 0.891 0.844 0.668 0.626 0.516 
   3   (0.394) 0.109 0.156 0.332 0.374 0.484 

Locus 2576 : 
2 alleles
14.5% missing data
   1   (0.910) 0.961 0.960 0.944 0.815 0.968 
   3   (0.090) 0.039 0.040 0.056 0.185 0.032 

Locus 2577 : 
2 alleles
15.2% missing data
   1   (0.697) 0.862 0.542 0.610 0.673 0.767 
   3   (0.303) 0.138 0.458 0.390 0.327 0.233 

Locus 2578 : 
2 alleles
12.3% missing data
   3   (0.919) 0.974 0.946 0.940 0.959 0.935 
   1   (0.081) 0.026 0.054 0.060 0.041 0.065 

Locus 2579 : 
2 alleles
8.7% missing data
   2   (0.884) 0.959 0.944 0.907 0.840 0.935 
   4   (0.116) 0.041 0.056 0.093 0.160 0.065 

Locus 2580 : 
2 alleles
11.6% missing data
   2   (0.918) 0.982 0.960 0.950 0.956 0.926 
   3   (0.082) 0.018 0.040 0.050 0.044 0.074 

Locus 2581 : 
2 alleles
18.1% missing data
   2   (0.692) 0.559 0.613 0.699 0.691 0.750 
   4   (0.308) 0.441 0.387 0.301 0.309 0.250 

Locus 2582 : 
2 alleles
14.5% missing data
   2   (0.368) 0.509 0.318 0.341 0.278 0.411 
   4   (0.632) 0.491 0.682 0.659 0.722 0.589 

Locus 2583 : 
2 alleles
10.9% missing data
   3   (0.881) 0.969 0.940 0.928 0.849 0.920 
   4   (0.119) 0.031 0.060 0.072 0.151 0.080 

Locus 2584 : 
2 alleles
2.2% missing data
   4   (0.915) 0.979 0.969 0.951 0.920 0.946 
   2   (0.085) 0.021 0.031 0.049 0.080 0.054 

Locus 2585 : 
2 alleles
13.0% missing data
   2   (0.911) 0.977 0.904 0.944 0.956 0.913 
   4   (0.089) 0.023 0.096 0.056 0.044 0.087 

Locus 2586 : 
2 alleles
10.9% missing data
   2   (0.853) 0.960 0.921 0.875 0.861 0.877 
   4   (0.147) 0.040 0.079 0.125 0.139 0.123 

Locus 2587 : 
2 alleles
5.8% missing data
   1   (0.834) 0.895 0.926 0.821 0.841 0.872 
   4   (0.166) 0.105 0.074 0.179 0.159 0.128 

Locus 2588 : 
2 alleles
6.5% missing data
   2   (0.887) 0.974 0.857 0.898 0.894 0.927 
   3   (0.113) 0.026 0.143 0.102 0.106 0.073 

Locus 2589 : 
2 alleles
6.5% missing data
   4   (0.751) 0.936 0.708 0.760 0.790 0.740 
   2   (0.249) 0.064 0.292 0.240 0.210 0.260 

Locus 2590 : 
2 alleles
4.3% missing data
   1   (0.850) 0.640 0.911 0.876 0.883 0.898 
   4   (0.150) 0.360 0.089 0.124 0.117 0.102 

Locus 2591 : 
2 alleles
13.8% missing data
   2   (0.815) 0.894 0.885 0.814 0.809 0.851 
   4   (0.185) 0.106 0.115 0.186 0.191 0.149 

Locus 2592 : 
2 alleles
12.3% missing data
   2   (0.909) 0.978 0.968 0.901 0.955 0.920 
   3   (0.091) 0.022 0.032 0.099 0.045 0.080 

Locus 2593 : 
2 alleles
15.9% missing data
   1   (0.772) 0.651 0.882 0.787 0.883 0.721 
   2   (0.228) 0.349 0.118 0.213 0.117 0.279 

Locus 2594 : 
2 alleles
13.0% missing data
   3   (0.910) 0.960 0.974 0.933 0.936 0.934 
   1   (0.090) 0.040 0.026 0.067 0.064 0.066 

Locus 2595 : 
2 alleles
3.6% missing data
   1   (0.893) 0.957 0.878 0.814 0.947 0.924 
   4   (0.107) 0.043 0.122 0.186 0.053 0.076 

Locus 2596 : 
2 alleles
13.0% missing data
   4   (0.897) 0.967 0.879 0.923 0.908 0.931 
   2   (0.103) 0.033 0.121 0.077 0.092 0.069 

Locus 2597 : 
2 alleles
12.3% missing data
   3   (0.940) 0.993 0.981 0.935 0.991 0.903 
   2   (0.060) 0.007 0.019 0.065 0.009 0.097 

Locus 2598 : 
2 alleles
4.3% missing data
   4   (0.870) 0.609 0.958 0.920 0.854 0.931 
   2   (0.130) 0.391 0.042 0.080 0.146 0.069 

Locus 2599 : 
2 alleles
3.6% missing data
   4   (0.920) 0.990 0.968 0.887 0.983 0.890 
   3   (0.080) 0.010 0.032 0.113 0.017 0.110 

Locus 2600 : 
2 alleles
14.5% missing data
   1   (0.901) 0.981 0.941 0.889 0.939 0.923 
   3   (0.099) 0.019 0.059 0.111 0.061 0.077 

Locus 2601 : 
2 alleles
1.4% missing data
   1   (0.095) 0.284 0.064 0.145 0.036 0.050 
   3   (0.905) 0.716 0.936 0.855 0.964 0.950 

Locus 2602 : 
2 alleles
0.7% missing data
   4   (0.120) 0.009 0.205 0.135 0.014 0.310 
   2   (0.880) 0.991 0.795 0.865 0.986 0.690 

Locus 2603 : 
2 alleles
10.9% missing data
   4   (0.889) 0.950 0.788 0.782 0.949 0.923 
   2   (0.111) 0.050 0.212 0.218 0.051 0.077 

Locus 2604 : 
2 alleles
4.3% missing data
   3   (0.917) 0.352 0.948 0.955 0.964 0.956 
   1   (0.083) 0.648 0.052 0.045 0.036 0.044 

Locus 2605 : 
2 alleles
4.3% missing data
   2   (0.075) 0.009 0.048 0.146 0.018 0.070 
   4   (0.925) 0.991 0.952 0.854 0.982 0.930 

Locus 2606 : 
2 alleles
4.3% missing data
   4   (0.247) 0.065 0.492 0.387 0.146 0.242 
   2   (0.753) 0.935 0.508 0.613 0.854 0.758 

Locus 2607 : 
2 alleles
11.6% missing data
   1   (0.733) 0.927 0.851 0.754 0.644 0.778 
   4   (0.267) 0.073 0.149 0.246 0.356 0.222 

Locus 2608 : 
2 alleles
3.6% missing data
   2   (0.911) 0.969 0.967 0.934 0.908 0.951 
   3   (0.089) 0.031 0.033 0.066 0.092 0.049 

Locus 2609 : 
2 alleles
5.1% missing data
   3   (0.912) 0.988 0.645 0.798 0.976 0.944 
   1   (0.088) 0.012 0.355 0.202 0.024 0.056 

Locus 2610 : 
2 alleles
3.6% missing data
   4   (0.763) 0.941 0.695 0.784 0.823 0.732 
   1   (0.237) 0.059 0.305 0.216 0.177 0.268 

Locus 2611 : 
2 alleles
18.1% missing data
   1   (0.735) 0.863 0.890 0.732 0.716 0.756 
   2   (0.265) 0.137 0.110 0.268 0.284 0.244 

Locus 2612 : 
2 alleles
5.1% missing data
   2   (0.910) 0.961 0.982 0.938 0.810 0.970 
   1   (0.090) 0.039 0.018 0.062 0.190 0.030 

Locus 2613 : 
2 alleles
5.1% missing data
   1   (0.813) 0.585 0.935 0.846 0.862 0.833 
   4   (0.187) 0.415 0.065 0.154 0.138 0.167 

Locus 2614 : 
2 alleles
5.1% missing data
   1   (0.492) 0.852 0.458 0.522 0.414 0.488 
   2   (0.508) 0.148 0.542 0.478 0.586 0.512 

Locus 2615 : 
2 alleles
5.8% missing data
   2   (0.759) 0.902 0.872 0.829 0.648 0.804 
   4   (0.241) 0.098 0.128 0.171 0.352 0.196 

Locus 2616 : 
2 alleles
13.8% missing data
   3   (0.901) 0.974 0.941 0.926 0.953 0.893 
   1   (0.099) 0.026 0.059 0.074 0.047 0.107 

Locus 2617 : 
2 alleles
2.2% missing data
   4   (0.861) 0.969 0.727 0.856 0.933 0.858 
   1   (0.139) 0.031 0.273 0.144 0.067 0.142 

Locus 2618 : 
2 alleles
10.9% missing data
   2   (0.918) 0.977 0.954 0.941 0.968 0.915 
   3   (0.082) 0.023 0.046 0.059 0.032 0.085 

Locus 2619 : 
2 alleles
3.6% missing data
   2   (0.824) 0.929 0.912 0.900 0.784 0.844 
   4   (0.176) 0.071 0.088 0.100 0.216 0.156 

Locus 2620 : 
2 alleles
4.3% missing data
   1   (0.862) 0.967 0.893 0.887 0.884 0.875 
   3   (0.138) 0.033 0.107 0.113 0.116 0.125 

Locus 2621 : 
2 alleles
3.6% missing data
   3   (0.920) 0.989 0.959 0.930 0.973 0.916 
   1   (0.080) 0.011 0.041 0.070 0.027 0.084 

Locus 2622 : 
2 alleles
2.9% missing data
   1   (0.866) 0.980 0.858 0.879 0.914 0.864 
   2   (0.134) 0.020 0.142 0.121 0.086 0.136 

Locus 2623 : 
2 alleles
11.6% missing data
   4   (0.891) 0.963 0.922 0.900 0.863 0.943 
   2   (0.109) 0.037 0.078 0.100 0.137 0.057 

Locus 2624 : 
2 alleles
11.6% missing data
   2   (0.904) 0.977 0.955 0.923 0.954 0.903 
   4   (0.096) 0.023 0.045 0.077 0.046 0.097 

Locus 2625 : 
2 alleles
3.6% missing data
   2   (0.843) 0.954 0.892 0.835 0.738 0.920 
   4   (0.157) 0.046 0.108 0.165 0.262 0.080 

Locus 2626 : 
2 alleles
12.3% missing data
   4   (0.846) 0.954 0.938 0.901 0.867 0.838 
   2   (0.154) 0.046 0.062 0.099 0.133 0.162 

Locus 2627 : 
2 alleles
2.2% missing data
   4   (0.834) 0.958 0.893 0.784 0.912 0.813 
   2   (0.166) 0.042 0.107 0.216 0.088 0.187 

Locus 2628 : 
2 alleles
16.7% missing data
   2   (0.921) 0.975 0.959 0.953 0.918 0.959 
   4   (0.079) 0.025 0.041 0.047 0.082 0.041 

Locus 2629 : 
2 alleles
2.9% missing data
   4   (0.911) 0.977 0.978 0.958 0.936 0.922 
   2   (0.089) 0.023 0.022 0.042 0.064 0.078 

Locus 2630 : 
2 alleles
1.4% missing data
   2   (0.905) 0.977 0.941 0.942 0.947 0.906 
   1   (0.095) 0.023 0.059 0.058 0.053 0.094 

Locus 2631 : 
2 alleles
11.6% missing data
   2   (0.084) 0.029 0.032 0.047 0.052 0.070 
   4   (0.916) 0.971 0.968 0.953 0.948 0.930 

Locus 2632 : 
2 alleles
4.3% missing data
   2   (0.839) 0.982 0.847 0.782 0.973 0.651 
   4   (0.161) 0.018 0.153 0.218 0.027 0.349 

Locus 2633 : 
2 alleles
8.0% missing data
   2   (0.721) 0.929 0.328 0.735 0.790 0.706 
   3   (0.279) 0.071 0.672 0.265 0.210 0.294 

Locus 2634 : 
2 alleles
1.4% missing data
   1   (0.917) 0.961 0.969 0.963 0.889 0.958 
   2   (0.083) 0.039 0.031 0.037 0.111 0.042 

Locus 2635 : 
2 alleles
1.4% missing data
   1   (0.892) 0.973 0.663 0.898 0.912 0.941 
   4   (0.108) 0.027 0.337 0.102 0.088 0.059 

Locus 2636 : 
2 alleles
2.2% missing data
   4   (0.863) 0.978 0.798 0.794 0.959 0.830 
   2   (0.137) 0.022 0.202 0.206 0.041 0.170 

Locus 2637 : 
2 alleles
12.3% missing data
   3   (0.877) 0.965 0.944 0.861 0.927 0.885 
   1   (0.123) 0.035 0.056 0.139 0.073 0.115 

Locus 2638 : 
2 alleles
3.6% missing data
   4   (0.928) 0.994 0.924 0.799 0.991 0.903 
   2   (0.072) 0.006 0.076 0.201 0.009 0.097 

Locus 2639 : 
2 alleles
15.9% missing data
   2   (0.919) 0.985 0.920 0.911 0.965 0.934 
   4   (0.081) 0.015 0.080 0.089 0.035 0.066 

Locus 2640 : 
2 alleles
3.6% missing data
   1   (0.340) 0.400 0.198 0.416 0.234 0.367 
   3   (0.660) 0.600 0.802 0.584 0.766 0.633 

Locus 2641 : 
2 alleles
14.5% missing data
   4   (0.895) 0.967 0.953 0.897 0.925 0.921 
   2   (0.105) 0.033 0.047 0.103 0.075 0.079 

Locus 2642 : 
2 alleles
10.1% missing data
   1   (0.126) 0.017 0.148 0.125 0.048 0.167 
   3   (0.874) 0.983 0.852 0.875 0.952 0.833 

Locus 2643 : 
2 alleles
3.6% missing data
   1   (0.880) 0.978 0.946 0.901 0.893 0.903 
   4   (0.120) 0.022 0.054 0.099 0.107 0.097 

Locus 2644 : 
2 alleles
13.8% missing data
   2   (0.892) 0.982 0.938 0.944 0.936 0.873 
   3   (0.108) 0.018 0.062 0.056 0.064 0.127 

Locus 2645 : 
2 alleles
4.3% missing data
   4   (0.756) 0.626 0.880 0.761 0.786 0.789 
   1   (0.244) 0.374 0.120 0.239 0.214 0.211 

Locus 2646 : 
2 alleles
10.1% missing data
   3   (0.910) 0.633 0.970 0.929 0.951 0.953 
   4   (0.090) 0.367 0.030 0.071 0.049 0.047 

Locus 2647 : 
2 alleles
7.2% missing data
   1   (0.892) 0.739 0.757 0.953 0.942 0.928 
   2   (0.108) 0.261 0.243 0.047 0.058 0.072 

Locus 2648 : 
2 alleles
10.9% missing data
   4   (0.859) 0.973 0.759 0.841 0.949 0.818 
   2   (0.141) 0.027 0.241 0.159 0.051 0.182 

Locus 2649 : 
2 alleles
14.5% missing data
   2   (0.622) 0.612 0.239 0.631 0.608 0.685 
   4   (0.378) 0.388 0.761 0.369 0.392 0.315 

Locus 2650 : 
2 alleles
4.3% missing data
   1   (0.757) 0.717 0.714 0.753 0.747 0.826 
   4   (0.243) 0.283 0.286 0.247 0.253 0.174 

Locus 2651 : 
2 alleles
15.9% missing data
   4   (0.703) 0.684 0.782 0.691 0.735 0.712 
   2   (0.297) 0.316 0.218 0.309 0.265 0.288 

Locus 2652 : 
2 alleles
2.9% missing data
   3   (0.390) 0.462 0.207 0.454 0.318 0.405 
   2   (0.610) 0.538 0.793 0.546 0.682 0.595 

Locus 2653 : 
2 alleles
12.3% missing data
   1   (0.110) 0.023 0.033 0.054 0.060 0.144 
   3   (0.890) 0.977 0.967 0.946 0.940 0.856 

Locus 2654 : 
2 alleles
5.1% missing data
   2   (0.911) 0.970 0.953 0.889 0.956 0.931 
   4   (0.089) 0.030 0.047 0.111 0.044 0.069 

Locus 2655 : 
2 alleles
3.6% missing data
   4   (0.899) 0.965 0.937 0.903 0.929 0.927 
   1   (0.101) 0.035 0.063 0.097 0.071 0.073 

Locus 2656 : 
2 alleles
4.3% missing data
   2   (0.124) 0.036 0.331 0.088 0.083 0.102 
   3   (0.876) 0.964 0.669 0.912 0.917 0.898 

Locus 2657 : 
2 alleles
2.9% missing data
   3   (0.917) 0.972 0.953 0.964 0.932 0.943 
   1   (0.083) 0.028 0.047 0.036 0.068 0.057 

Locus 2658 : 
2 alleles
3.6% missing data
   2   (0.946) 0.995 0.975 0.946 0.993 0.911 
   3   (0.054) 0.005 0.025 0.054 0.007 0.089 

Locus 2659 : 
2 alleles
13.8% missing data
   2   (0.788) 0.957 0.893 0.691 0.925 0.674 
   3   (0.212) 0.043 0.107 0.309 0.075 0.326 

Locus 2660 : 
2 alleles
2.9% missing data
   3   (0.313) 0.099 0.647 0.304 0.411 0.228 
   1   (0.687) 0.901 0.353 0.696 0.589 0.772 

Locus 2661 : 
2 alleles
3.6% missing data
   1   (0.776) 0.546 0.535 0.851 0.810 0.820 
   4   (0.224) 0.454 0.465 0.149 0.190 0.180 

Locus 2662 : 
2 alleles
12.3% missing data
   1   (0.104) 0.020 0.084 0.148 0.037 0.108 
   3   (0.896) 0.980 0.916 0.852 0.963 0.892 

Locus 2663 : 
2 alleles
5.1% missing data
   1   (0.712) 0.238 0.870 0.789 0.770 0.707 
   2   (0.288) 0.762 0.130 0.211 0.230 0.293 

Locus 2664 : 
2 alleles
2.9% missing data
   3   (0.845) 0.967 0.714 0.833 0.922 0.832 
   2   (0.155) 0.033 0.286 0.167 0.078 0.168 

Locus 2665 : 
2 alleles
2.9% missing data
   2   (0.912) 0.969 0.953 0.947 0.940 0.933 
   3   (0.088) 0.031 0.047 0.053 0.060 0.067 

Locus 2666 : 
2 alleles
5.1% missing data
   2   (0.209) 0.044 0.337 0.319 0.113 0.221 
   4   (0.791) 0.956 0.663 0.681 0.887 0.779 

Locus 2667 : 
2 alleles
2.2% missing data
   1   (0.777) 0.934 0.782 0.838 0.773 0.778 
   3   (0.223) 0.066 0.218 0.162 0.227 0.222 

Locus 2668 : 
2 alleles
3.6% missing data
   4   (0.853) 0.663 0.948 0.859 0.862 0.916 
   2   (0.147) 0.337 0.052 0.141 0.138 0.084 

Locus 2669 : 
2 alleles
4.3% missing data
   1   (0.152) 0.033 0.055 0.115 0.165 0.130 
   3   (0.848) 0.967 0.945 0.885 0.835 0.870 

Locus 2670 : 
2 alleles
5.8% missing data
   1   (0.890) 0.722 0.955 0.950 0.913 0.929 
   3   (0.110) 0.278 0.045 0.050 0.087 0.071 

Locus 2671 : 
2 alleles
12.3% missing data
   4   (0.913) 0.973 0.934 0.928 0.932 0.946 
   3   (0.087) 0.027 0.066 0.072 0.068 0.054 

Locus 2672 : 
2 alleles
7.2% missing data
   4   (0.880) 0.960 0.949 0.933 0.886 0.896 
   2   (0.120) 0.040 0.051 0.067 0.114 0.104 

Locus 2673 : 
2 alleles
14.5% missing data
   2   (0.541) 0.527 0.409 0.609 0.620 0.479 
   3   (0.459) 0.473 0.591 0.391 0.380 0.521 

Locus 2674 : 
2 alleles
8.7% missing data
   1   (0.059) 0.005 0.027 0.035 0.007 0.128 
   3   (0.941) 0.995 0.973 0.965 0.993 0.872 

Locus 2675 : 
2 alleles
6.5% missing data
   4   (0.807) 0.963 0.302 0.851 0.876 0.802 
   1   (0.193) 0.037 0.698 0.149 0.124 0.198 

Locus 2676 : 
2 alleles
5.8% missing data
   1   (0.859) 0.969 0.940 0.866 0.875 0.880 
   3   (0.141) 0.031 0.060 0.134 0.125 0.120 

Locus 2677 : 
2 alleles
5.1% missing data
   2   (0.730) 0.917 0.341 0.774 0.664 0.798 
   4   (0.270) 0.083 0.659 0.226 0.336 0.202 

Locus 2678 : 
2 alleles
12.3% missing data
   2   (0.892) 0.970 0.866 0.874 0.921 0.928 
   4   (0.108) 0.030 0.134 0.126 0.079 0.072 

Locus 2679 : 
2 alleles
7.2% missing data
   2   (0.841) 0.704 0.515 0.839 0.878 0.913 
   4   (0.159) 0.296 0.485 0.161 0.122 0.087 

Locus 2680 : 
2 alleles
2.9% missing data
   1   (0.632) 0.486 0.867 0.674 0.609 0.648 
   3   (0.368) 0.514 0.133 0.326 0.391 0.352 

Locus 2681 : 
2 alleles
2.2% missing data
   1   (0.433) 0.950 0.120 0.181 0.925 0.120 
   3   (0.567) 0.050 0.880 0.819 0.075 0.880 

Locus 2682 : 
2 alleles
2.2% missing data
   3   (0.891) 0.971 0.965 0.840 0.856 0.952 
   1   (0.109) 0.029 0.035 0.160 0.144 0.048 

Locus 2683 : 
2 alleles
11.6% missing data
   3   (0.919) 0.967 0.934 0.944 0.925 0.958 
   1   (0.081) 0.033 0.066 0.056 0.075 0.042 

Locus 2684 : 
2 alleles
7.2% missing data
   2   (0.860) 0.358 0.925 0.915 0.886 0.909 
   4   (0.140) 0.642 0.075 0.085 0.114 0.091 

Locus 2685 : 
2 alleles
10.1% missing data
   1   (0.240) 0.489 0.135 0.135 0.149 0.309 
   2   (0.760) 0.511 0.865 0.865 0.851 0.691 

Locus 2686 : 
2 alleles
6.5% missing data
   4   (0.907) 0.940 0.954 0.943 0.884 0.953 
   1   (0.093) 0.060 0.046 0.057 0.116 0.047 

Locus 2687 : 
2 alleles
2.9% missing data
   1   (0.437) 0.421 0.583 0.557 0.220 0.541 
   4   (0.563) 0.579 0.417 0.443 0.780 0.459 

Locus 2688 : 
2 alleles
5.1% missing data
   2   (0.710) 0.891 0.859 0.716 0.726 0.690 
   4   (0.290) 0.109 0.141 0.284 0.274 0.310 

Locus 2689 : 
2 alleles
13.8% missing data
   4   (0.865) 0.964 0.948 0.859 0.927 0.848 
   2   (0.135) 0.036 0.052 0.141 0.073 0.152 

Locus 2690 : 
2 alleles
4.3% missing data
   1   (0.594) 0.209 0.632 0.619 0.610 0.633 
   3   (0.406) 0.791 0.368 0.381 0.390 0.367 

Locus 2691 : 
2 alleles
3.6% missing data
   4   (0.898) 0.983 0.955 0.923 0.926 0.913 
   2   (0.102) 0.017 0.045 0.077 0.074 0.087 

Locus 2692 : 
2 alleles
10.9% missing data
   1   (0.832) 0.958 0.704 0.895 0.903 0.786 
   3   (0.168) 0.042 0.296 0.105 0.097 0.214 

Locus 2693 : 
2 alleles
10.9% missing data
   1   (0.849) 0.613 0.933 0.881 0.879 0.896 
   3   (0.151) 0.387 0.067 0.119 0.121 0.104 

Locus 2694 : 
2 alleles
2.9% missing data
   1   (0.913) 0.974 0.769 0.962 0.920 0.953 
   3   (0.087) 0.026 0.231 0.038 0.080 0.047 

Locus 2695 : 
2 alleles
10.9% missing data
   1   (0.382) 0.085 0.252 0.330 0.440 0.404 
   2   (0.618) 0.915 0.748 0.670 0.560 0.596 

Locus 2696 : 
2 alleles
2.9% missing data
   2   (0.905) 0.974 0.964 0.929 0.918 0.936 
   3   (0.095) 0.026 0.036 0.071 0.082 0.064 

Locus 2697 : 
2 alleles
4.3% missing data
   2   (0.905) 0.986 0.884 0.875 0.972 0.893 
   4   (0.095) 0.014 0.116 0.125 0.028 0.107 

Locus 2698 : 
2 alleles
5.8% missing data
   4   (0.914) 0.951 0.883 0.930 0.911 0.962 
   1   (0.086) 0.049 0.117 0.070 0.089 0.038 

Locus 2699 : 
2 alleles
13.8% missing data
   1   (0.906) 0.983 0.947 0.915 0.962 0.898 
   4   (0.094) 0.017 0.053 0.085 0.038 0.102 

Locus 2700 : 
2 alleles
3.6% missing data
   2   (0.404) 0.163 0.738 0.451 0.481 0.320 
   4   (0.596) 0.837 0.262 0.549 0.519 0.680 

Locus 2701 : 
2 alleles
3.6% missing data
   1   (0.100) 0.031 0.025 0.060 0.064 0.097 
   4   (0.900) 0.969 0.975 0.940 0.936 0.903 

Locus 2702 : 
2 alleles
18.1% missing data
   4   (0.859) 0.962 0.872 0.874 0.912 0.852 
   1   (0.141) 0.038 0.128 0.126 0.088 0.148 

Locus 2703 : 
2 alleles
3.6% missing data
   1   (0.898) 0.825 0.972 0.911 0.943 0.939 
   3   (0.102) 0.175 0.028 0.089 0.057 0.061 

Locus 2704 : 
2 alleles
4.3% missing data
   1   (0.884) 0.599 0.974 0.925 0.888 0.941 
   3   (0.116) 0.401 0.026 0.075 0.112 0.059 

Locus 2705 : 
2 alleles
2.9% missing data
   2   (0.865) 0.978 0.768 0.824 0.960 0.822 
   3   (0.135) 0.022 0.232 0.176 0.040 0.178 

Locus 2706 : 
2 alleles
3.6% missing data
   2   (0.853) 0.981 0.809 0.863 0.956 0.757 
   4   (0.147) 0.019 0.191 0.137 0.044 0.243 

Locus 2707 : 
2 alleles
3.6% missing data
   2   (0.849) 0.970 0.767 0.883 0.911 0.831 
   4   (0.151) 0.030 0.233 0.117 0.089 0.169 

Locus 2708 : 
2 alleles
12.3% missing data
   4   (0.447) 0.469 0.777 0.530 0.257 0.516 
   1   (0.553) 0.531 0.223 0.470 0.743 0.484 

Locus 2709 : 
2 alleles
16.7% missing data
   4   (0.878) 0.963 0.945 0.908 0.923 0.872 
   2   (0.122) 0.037 0.055 0.092 0.077 0.128 

Locus 2710 : 
2 alleles
5.1% missing data
   1   (0.688) 0.916 0.546 0.780 0.696 0.654 
   2   (0.312) 0.084 0.454 0.220 0.304 0.346 

Locus 2711 : 
2 alleles
13.0% missing data
   4   (0.897) 0.957 0.952 0.908 0.887 0.940 
   2   (0.103) 0.043 0.048 0.092 0.113 0.060 

Locus 2712 : 
2 alleles
4.3% missing data
   1   (0.909) 0.972 0.971 0.937 0.916 0.941 
   3   (0.091) 0.028 0.029 0.063 0.084 0.059 

Locus 2713 : 
2 alleles
10.1% missing data
   4   (0.837) 0.981 0.905 0.772 0.957 0.711 
   3   (0.163) 0.019 0.095 0.228 0.043 0.289 

Locus 2714 : 
2 alleles
6.5% missing data
   4   (0.819) 0.891 0.914 0.865 0.808 0.842 
   2   (0.181) 0.109 0.086 0.135 0.192 0.158 

Locus 2715 : 
2 alleles
5.8% missing data
   2   (0.608) 0.604 0.290 0.570 0.659 0.640 
   4   (0.392) 0.396 0.710 0.430 0.341 0.360 

Locus 2716 : 
2 alleles
7.2% missing data
   2   (0.900) 0.965 0.962 0.956 0.896 0.925 
   3   (0.100) 0.035 0.038 0.044 0.104 0.075 

Locus 2717 : 
2 alleles
4.3% missing data
   1   (0.932) 0.986 0.947 0.966 0.985 0.903 
   3   (0.068) 0.014 0.053 0.034 0.015 0.097 

Locus 2718 : 
2 alleles
4.3% missing data
   1   (0.908) 0.984 0.950 0.934 0.933 0.929 
   4   (0.092) 0.016 0.050 0.066 0.067 0.071 

Locus 2719 : 
2 alleles
17.4% missing data
   2   (0.652) 0.602 0.630 0.552 0.746 0.663 
   3   (0.348) 0.398 0.370 0.448 0.254 0.337 

Locus 2720 : 
2 alleles
3.6% missing data
   4   (0.902) 0.964 0.966 0.886 0.956 0.910 
   2   (0.098) 0.036 0.034 0.114 0.044 0.090 

Locus 2721 : 
2 alleles
1.4% missing data
   3   (0.850) 0.968 0.603 0.874 0.939 0.811 
   4   (0.150) 0.032 0.397 0.126 0.061 0.189 

Locus 2722 : 
2 alleles
2.2% missing data
   1   (0.869) 0.775 0.904 0.888 0.958 0.849 
   3   (0.131) 0.225 0.096 0.112 0.042 0.151 

Locus 2723 : 
2 alleles
5.1% missing data
   1   (0.909) 0.813 0.868 0.923 0.971 0.941 
   2   (0.091) 0.187 0.132 0.077 0.029 0.059 

Locus 2724 : 
2 alleles
2.9% missing data
   1   (0.868) 0.968 0.948 0.893 0.924 0.844 
   3   (0.132) 0.032 0.052 0.107 0.076 0.156 

Locus 2725 : 
2 alleles
1.4% missing data
   1   (0.874) 0.962 0.941 0.800 0.929 0.892 
   4   (0.126) 0.038 0.059 0.200 0.071 0.108 

Locus 2726 : 
2 alleles
13.8% missing data
   2   (0.934) 0.995 0.840 0.831 0.991 0.924 
   4   (0.066) 0.005 0.160 0.169 0.009 0.076 

Locus 2727 : 
2 alleles
2.2% missing data
   3   (0.917) 0.963 0.939 0.962 0.914 0.953 
   2   (0.083) 0.037 0.061 0.038 0.086 0.047 

Locus 2728 : 
2 alleles
3.6% missing data
   4   (0.855) 0.943 0.620 0.868 0.844 0.916 
   1   (0.145) 0.057 0.380 0.132 0.156 0.084 

Locus 2729 : 
2 alleles
0.7% missing data
   3   (0.897) 0.964 0.948 0.914 0.905 0.932 
   4   (0.103) 0.036 0.052 0.086 0.095 0.068 

Locus 2730 : 
2 alleles
13.0% missing data
   2   (0.908) 0.980 0.965 0.951 0.931 0.922 
   4   (0.092) 0.020 0.035 0.049 0.069 0.078 

Locus 2731 : 
2 alleles
6.5% missing data
   1   (0.853) 0.504 0.911 0.878 0.935 0.857 
   3   (0.147) 0.496 0.089 0.122 0.065 0.143 

Locus 2732 : 
2 alleles
13.8% missing data
   4   (0.401) 0.107 0.350 0.421 0.386 0.435 
   3   (0.599) 0.893 0.650 0.579 0.614 0.565 

Locus 2733 : 
2 alleles
2.2% missing data
   3   (0.823) 0.945 0.922 0.863 0.741 0.874 
   1   (0.177) 0.055 0.078 0.137 0.259 0.126 

Locus 2734 : 
2 alleles
8.7% missing data
   3   (0.822) 0.928 0.899 0.808 0.820 0.858 
   2   (0.178) 0.072 0.101 0.192 0.180 0.142 

Locus 2735 : 
2 alleles
11.6% missing data
   2   (0.909) 0.958 0.969 0.946 0.902 0.947 
   4   (0.091) 0.042 0.031 0.054 0.098 0.053 

Locus 2736 : 
2 alleles
5.1% missing data
   1   (0.161) 0.029 0.117 0.201 0.117 0.148 
   3   (0.839) 0.971 0.883 0.799 0.883 0.852 

Locus 2737 : 
2 alleles
2.9% missing data
   1   (0.908) 0.964 0.958 0.913 0.840 0.968 
   2   (0.092) 0.036 0.042 0.087 0.160 0.032 

Locus 2738 : 
2 alleles
14.5% missing data
   4   (0.917) 0.982 0.959 0.935 0.973 0.905 
   2   (0.083) 0.018 0.041 0.065 0.027 0.095 

Locus 2739 : 
2 alleles
2.2% missing data
   2   (0.096) 0.018 0.043 0.083 0.045 0.099 
   3   (0.904) 0.982 0.957 0.917 0.955 0.901 

Locus 2740 : 
2 alleles
6.5% missing data
   3   (0.129) 0.047 0.072 0.131 0.157 0.077 
   4   (0.871) 0.953 0.928 0.869 0.843 0.923 

Locus 2741 : 
2 alleles
5.8% missing data
   3   (0.890) 0.946 0.941 0.885 0.936 0.908 
   2   (0.110) 0.054 0.059 0.115 0.064 0.092 

Locus 2742 : 
2 alleles
3.6% missing data
   1   (0.903) 0.980 0.966 0.932 0.909 0.933 
   4   (0.097) 0.020 0.034 0.068 0.091 0.067 

Locus 2743 : 
2 alleles
4.3% missing data
   2   (0.882) 0.690 0.858 0.927 0.896 0.939 
   4   (0.118) 0.310 0.142 0.073 0.104 0.061 

Locus 2744 : 
2 alleles
15.9% missing data
   4   (0.881) 0.905 0.942 0.913 0.935 0.874 
   3   (0.119) 0.095 0.058 0.087 0.065 0.126 

Locus 2745 : 
2 alleles
6.5% missing data
   1   (0.900) 0.953 0.974 0.903 0.907 0.940 
   3   (0.100) 0.047 0.026 0.097 0.093 0.060 

Locus 2746 : 
2 alleles
3.6% missing data
   3   (0.759) 0.938 0.857 0.750 0.789 0.749 
   1   (0.241) 0.062 0.143 0.250 0.211 0.251 

Locus 2747 : 
2 alleles
6.5% missing data
   1   (0.904) 0.989 0.871 0.914 0.982 0.823 
   3   (0.096) 0.011 0.129 0.086 0.018 0.177 

Locus 2748 : 
2 alleles
2.2% missing data
   4   (0.671) 0.868 0.852 0.753 0.600 0.667 
   3   (0.329) 0.132 0.148 0.247 0.400 0.333 

Locus 2749 : 
2 alleles
5.8% missing data
   4   (0.842) 0.951 0.935 0.869 0.855 0.855 
   2   (0.158) 0.049 0.065 0.131 0.145 0.145 

Locus 2750 : 
2 alleles
11.6% missing data
   1   (0.908) 0.977 0.971 0.936 0.966 0.884 
   3   (0.092) 0.023 0.029 0.064 0.034 0.116 

Locus 2751 : 
2 alleles
14.5% missing data
   4   (0.916) 0.959 0.982 0.967 0.853 0.963 
   2   (0.084) 0.041 0.018 0.033 0.147 0.037 

Locus 2752 : 
2 alleles
10.9% missing data
   1   (0.556) 0.129 0.835 0.633 0.396 0.668 
   3   (0.444) 0.871 0.165 0.367 0.604 0.332 

Locus 2753 : 
2 alleles
3.6% missing data
   1   (0.193) 0.065 0.102 0.209 0.235 0.141 
   3   (0.807) 0.935 0.898 0.791 0.765 0.859 

Locus 2754 : 
2 alleles
13.0% missing data
   2   (0.773) 0.643 0.856 0.748 0.775 0.836 
   4   (0.227) 0.357 0.144 0.252 0.225 0.164 

Locus 2755 : 
2 alleles
5.8% missing data
   4   (0.865) 0.633 0.808 0.904 0.957 0.850 
   2   (0.135) 0.367 0.192 0.096 0.043 0.150 

Locus 2756 : 
2 alleles
4.3% missing data
   1   (0.913) 0.978 0.976 0.941 0.925 0.941 
   3   (0.087) 0.022 0.024 0.059 0.075 0.059 

Locus 2757 : 
2 alleles
5.8% missing data
   2   (0.904) 0.973 0.981 0.937 0.897 0.938 
   4   (0.096) 0.027 0.019 0.063 0.103 0.062 

Locus 2758 : 
2 alleles
11.6% missing data
   3   (0.912) 0.961 0.967 0.919 0.913 0.955 
   1   (0.088) 0.039 0.033 0.081 0.087 0.045 

Locus 2759 : 
2 alleles
10.1% missing data
   2   (0.905) 0.991 0.858 0.862 0.986 0.823 
   4   (0.095) 0.009 0.142 0.138 0.014 0.177 

Locus 2760 : 
2 alleles
12.3% missing data
   2   (0.777) 0.605 0.905 0.828 0.810 0.793 
   4   (0.223) 0.395 0.095 0.172 0.190 0.207 

Locus 2761 : 
2 alleles
3.6% missing data
   4   (0.855) 0.950 0.914 0.887 0.813 0.902 
   2   (0.145) 0.050 0.086 0.113 0.187 0.098 

Locus 2762 : 
2 alleles
7.2% missing data
   1   (0.376) 0.484 0.597 0.399 0.424 0.281 
   4   (0.624) 0.516 0.403 0.601 0.576 0.719 

Locus 2763 : 
2 alleles
4.3% missing data
   1   (0.208) 0.036 0.158 0.297 0.065 0.339 
   4   (0.792) 0.964 0.842 0.703 0.935 0.661 

Locus 2764 : 
2 alleles
11.6% missing data
   1   (0.936) 0.993 0.948 0.899 0.991 0.906 
   3   (0.064) 0.007 0.052 0.101 0.009 0.094 

Locus 2765 : 
2 alleles
5.1% missing data
   1   (0.925) 0.989 0.970 0.944 0.982 0.897 
   3   (0.075) 0.011 0.030 0.056 0.018 0.103 

Locus 2766 : 
2 alleles
4.3% missing data
   2   (0.778) 0.883 0.679 0.736 0.746 0.852 
   4   (0.222) 0.117 0.321 0.264 0.254 0.148 

Locus 2767 : 
2 alleles
4.3% missing data
   2   (0.883) 0.912 0.964 0.924 0.679 0.962 
   4   (0.117) 0.088 0.036 0.076 0.321 0.038 

Locus 2768 : 
2 alleles
3.6% missing data
   3   (0.792) 0.943 0.909 0.811 0.776 0.809 
   2   (0.208) 0.057 0.091 0.189 0.224 0.191 

Locus 2769 : 
2 alleles
14.5% missing data
   4   (0.197) 0.134 0.133 0.232 0.153 0.179 
   2   (0.803) 0.866 0.867 0.768 0.847 0.821 

Locus 2770 : 
2 alleles
3.6% missing data
   1   (0.871) 0.968 0.944 0.855 0.857 0.919 
   4   (0.129) 0.032 0.056 0.145 0.143 0.081 

Locus 2771 : 
2 alleles
3.6% missing data
   3   (0.888) 0.962 0.965 0.866 0.869 0.940 
   4   (0.112) 0.038 0.035 0.134 0.131 0.060 

Locus 2772 : 
2 alleles
13.0% missing data
   3   (0.795) 0.901 0.871 0.813 0.749 0.843 
   1   (0.205) 0.099 0.129 0.187 0.251 0.157 

Locus 2773 : 
2 alleles
1.4% missing data
   1   (0.924) 0.983 0.973 0.936 0.922 0.965 
   3   (0.076) 0.017 0.027 0.064 0.078 0.035 

Locus 2774 : 
2 alleles
13.0% missing data
   1   (0.737) 0.582 0.567 0.649 0.812 0.790 
   4   (0.263) 0.418 0.433 0.351 0.188 0.210 

Locus 2775 : 
2 alleles
4.3% missing data
   3   (0.796) 0.940 0.593 0.618 0.819 0.872 
   1   (0.204) 0.060 0.407 0.382 0.181 0.128 

Locus 2776 : 
2 alleles
2.9% missing data
   2   (0.917) 0.985 0.961 0.926 0.974 0.902 
   4   (0.083) 0.015 0.039 0.074 0.026 0.098 

Locus 2777 : 
2 alleles
5.8% missing data
   4   (0.093) 0.012 0.077 0.134 0.038 0.079 
   2   (0.907) 0.988 0.923 0.866 0.962 0.921 

Locus 2778 : 
2 alleles
5.1% missing data
   3   (0.913) 0.897 0.978 0.934 0.880 0.965 
   1   (0.087) 0.103 0.022 0.066 0.120 0.035 

Locus 2779 : 
2 alleles
13.0% missing data
   2   (0.947) 0.406 0.992 0.988 0.909 0.993 
   1   (0.053) 0.594 0.008 0.012 0.091 0.007 

Locus 2780 : 
2 alleles
13.0% missing data
   4   (0.924) 0.977 0.934 0.899 0.911 0.975 
   2   (0.076) 0.023 0.066 0.101 0.089 0.025 

Locus 2781 : 
2 alleles
3.6% missing data
   3   (0.840) 0.959 0.927 0.821 0.860 0.862 
   1   (0.160) 0.041 0.073 0.179 0.140 0.138 

Locus 2782 : 
2 alleles
11.6% missing data
   1   (0.852) 0.628 0.921 0.927 0.878 0.883 
   3   (0.148) 0.372 0.079 0.073 0.122 0.117 

Values of parameters used in structure:
DATAFILE=/home/compartido2/pablo_saenz/joey/structure/C_aus_x_C_mel/data_job_T22,	OUTFILE=/home/compartido2/pablo_saenz/joey/structure/C_aus_x_C_mel/structure_results/results_job_T22,	NUMINDS=138,	NUMLOCI=2782,	MISSING=0,	LABEL=1,	POPDATA=1,	POPFLAG=1,	PHENOTYPE=0,	EXTRACOLS=0,	MAXPOPS=5,	BURNIN=200000,	NUMREPS=300000,	USEPOPINFO=0,	INFERALPHA=1,	INFERLAMBDA=0,	POPSPECIFICLAMBDA=0,	POPALPHAS=0,	COMPUTEPROB=1,	NOADMIX=0,	ADMBURNIN=2500,	UPDATEFREQ=1,	PRINTLIKES=0,	INTERMEDSAVE=0,	PRINTKLD=0,	PRINTNET=0,	PRINTLAMBDA=0,	ANCESTDIST=0,	NUMBOXES=1000,	ANCESTPINT=0.90000,	GENSBACK=2,	MIGRPRIOR=0.05000,	PRINTQHAT=1,	PRINTQSUM=0,	ALPHA=1.0000,	FREQSCORR=1,	FPRIORMEAN=0.0100,	FPRIORSD=0.0500,	ONEFST=0,	LAMBDA=1.0000,	UNIFPRIORALPHA=1,	ALPHAMAX=10.0000,	ALPHAPRIORA=1.0000,	ALPHAPRIORB=2.0000,	ALPHAPROPSD=0.0250,	STARTATPOPINFO=0,	RANDOMIZE=1,	LINKAGE=0,	METROFREQ=10,	REPORTHITRATE=0,	MARKOVPHASE=-1,	PHASED=0,	PLOIDY=2,	PHASEINFO=0	LOCPRIOR=1, 	LOCPRIORINIT=1.000000, 	LOCDATA=1, 	LOCISPOP=0, 	LOCPRIORSTEP=0.100000, 	MAXLOCPRIOR=20.000000, 	SEED=1506252973,	
[STRAT parameters]:    NUMSIMSTATS=1000,	PHENOTYPECOL=-9,	POOLFREQ=10,	LOCUSxONLY=0,	EMERROR=0.00100,	MISSINGPHENO=-9,	
