# Supplementary material for: Population genomic response to geographic gradients by widespread and endemic fishes of the Arabian Peninsula
Source: Ecol Evol. 2020 Apr 12;10(10):4314–30. doi: 10.1002/ece3.6199 (PMC7246217; doi:10.1002/ece3.6199)
Supplement: Supplementary file 6 — Appendix S1 [file ECE3-10-4314-s006.zip › Appendix S1, STRUCTURE and PCA Plots, Dryad/STRUCTURE/C. austriacus & C. melapterus/results_job_T22_q]

 C_aust_RS25  1 0.0010 0.0430 0.1324 0.0027 0.8209 
 C_aust_RS25  1 0.0013 0.0634 0.2892 0.0008 0.6453 
 C_aust_RS26  1 0.0005 0.0325 0.4353 0.0007 0.5310 
 C_aust_RS26  1 0.0004 0.0197 0.1625 0.0034 0.8140 
 C_aust_RS26  1 0.0005 0.0115 0.1618 0.0039 0.8222 
 C_aust_RS26  1 0.0006 0.0182 0.1881 0.0017 0.7914 
 C_aust_RS26  1 0.0004 0.0636 0.3130 0.0012 0.6219 
 C_aust_RS26  1 0.0004 0.0383 0.2085 0.0124 0.7404 
 C_aust_RS26  1 0.0002 0.0202 0.2088 0.0015 0.7693 
 C_aust_RS26  1 0.0007 0.0155 0.1780 0.0015 0.8043 
 C_aust_RS26  1 0.0005 0.0111 0.2899 0.0013 0.6972 
 C_aust_RS26  1 0.0005 0.0067 0.1801 0.0016 0.8111 
 C_aust_RS27  2 0.0030 0.0937 0.1490 0.0013 0.7530 
 C_aust_RS27  2 0.0058 0.0278 0.1729 0.0017 0.7919 
 C_aust_RS27  2 0.0051 0.0156 0.1441 0.0048 0.8304 
 C_aust_RS27  2 0.0119 0.0270 0.1590 0.0043 0.7978 
 C_aust_RS27  2 0.0216 0.0419 0.2381 0.0106 0.6878 
 C_aust_RS27  2 0.0039 0.0283 0.2196 0.0013 0.7469 
 C_aust_RS27  2 0.0030 0.0542 0.1497 0.0013 0.7917 
 C_aust_RS27  2 0.0067 0.0972 0.2064 0.0066 0.6831 
 C_aust_RS27  2 0.0169 0.0204 0.2134 0.0026 0.7468 
 C_aust_RS27  2 0.0037 0.0237 0.3158 0.0024 0.6543 
 C_aust_RS27  2 0.0127 0.0337 0.1940 0.0029 0.7567 
 C_aust_RS27  2 0.0024 0.0193 0.2509 0.0018 0.7255 
 C_aust_RS46  4 0.0069 0.0362 0.1303 0.0027 0.8239 
 C_aust_RS48  4 0.0009 0.0294 0.0862 0.0012 0.8823 
 C_aust_RS51  4 0.0036 0.0333 0.1308 0.0024 0.8297 
 C_aust_RS53  4 0.0008 0.0861 0.1682 0.0014 0.7435 
 C_aust_RS54  4 0.0014 0.0155 0.1323 0.0009 0.8499 
 C_aust_RS55  4 0.0011 0.0637 0.0715 0.0016 0.8620 
 C_aust_RS57  4 0.0020 0.0125 0.0596 0.0008 0.9251 
 C_aust_RS58  4 0.0008 0.0367 0.1035 0.0010 0.8580 
 C_aust_RS59  4 0.0138 0.0399 0.2160 0.0026 0.7278 
 C_aust_RS97  4 0.0013 0.0093 0.0986 0.0026 0.8882 
 C_aust_RS98  4 0.0018 0.0239 0.1201 0.0008 0.8534 
 C_aust_RS52  9 0.0007 0.0193 0.1552 0.0010 0.8238 
 C_aust_RS53  9 0.0029 0.0227 0.2229 0.0017 0.7498 
 C_aust_RS53  9 0.0009 0.0157 0.0821 0.0011 0.9003 
 C_aust_RS53  9 0.0010 0.0137 0.1371 0.0008 0.8474 
 C_aust_RS53  9 0.0014 0.0515 0.3812 0.0009 0.5650 
 C_aust_RS53  9 0.0005 0.0534 0.2687 0.0015 0.6759 
 C_aust_RS53  9 0.0123 0.0834 0.1127 0.0012 0.7904 
 C_aust_RS53  9 0.0005 0.0307 0.1390 0.0010 0.8288 
 C_aust_RS53  9 0.0013 0.0567 0.1408 0.0008 0.8004 
 C_aust_RS53  9 0.0004 0.0177 0.2364 0.0014 0.7441 
 C_aust_RS53  9 0.0005 0.0160 0.0992 0.0012 0.8831 
 C_aust_RS53  9 0.0007 0.0486 0.1389 0.0011 0.8108 
 C_aust_RS14 10 0.0003 0.0108 0.0742 0.0053 0.9094 
 C_aust_RS14 10 0.0005 0.0256 0.1374 0.0087 0.8278 
 C_aust_RS14 10 0.0005 0.0254 0.0610 0.0034 0.9098 
 C_aust_RS14 10 0.0004 0.0129 0.1348 0.0053 0.8466 
 C_aust_RS15 10 0.0007 0.0081 0.1373 0.0031 0.8508 
 C_aust_RS17 10 0.0007 0.0805 0.2509 0.0176 0.6504 
 C_aust_RS26 10 0.0007 0.0074 0.1116 0.0113 0.8689 
 C_aust_RS26 10 0.0003 0.0755 0.1194 0.0038 0.8010 
 C_aust_RS26 10 0.0003 0.0128 0.2778 0.0156 0.6935 
 C_aust_RS27 10 0.0003 0.0927 0.1287 0.0021 0.7762 
 C_aust_RS27 10 0.0004 0.0153 0.0546 0.0018 0.9279 
 C_aust_RS27 10 0.0007 0.0094 0.0686 0.0043 0.9170 
 C_aust_RS35 20 0.0006 0.0360 0.3098 0.0016 0.6520 
 C_aust_RS36 20 0.0005 0.0250 0.2462 0.0022 0.7260 
 C_aust_RS36 20 0.0007 0.0758 0.2354 0.0030 0.6851 
 C_aust_RS37 20 0.0007 0.0329 0.1862 0.0026 0.7775 
 C_aust_RS37 20 0.0004 0.0278 0.2098 0.0053 0.7566 
 C_aust_RS37 20 0.0010 0.0258 0.2459 0.0019 0.7254 
 C_aust_RS37 20 0.0021 0.0585 0.2282 0.0016 0.7096 
 C_aust_RS37 20 0.0005 0.0673 0.2375 0.0027 0.6920 
 C_aust_RS37 20 0.0008 0.0758 0.2561 0.0037 0.6636 
 C_aust_RS37 20 0.0014 0.0282 0.2608 0.0021 0.7075 
 C_aust_RS37 20 0.0005 0.0409 0.2868 0.0030 0.6688 
 C_aust_RS37 20 0.0005 0.0603 0.1852 0.0034 0.7506 
  C_aust_A1b 22 0.0003 0.0137 0.0311 0.0006 0.9543 
   C_aust_A2 22 0.0013 0.0184 0.1736 0.0129 0.7938 
   C_aust_A3 22 0.0006 0.6081 0.0119 0.0010 0.3785 
   C_aust_A4 22 0.0004 0.0384 0.0568 0.0019 0.9025 
   C_aust_A5 22 0.0007 0.0139 0.0106 0.0018 0.9730 
   C_aust_A6 22 0.0020 0.0953 0.0240 0.0008 0.8779 
   C_aust_A7 22 0.0009 0.0282 0.0588 0.0010 0.9111 
 C_melap_RS4 12 0.1664 0.0028 0.0017 0.8269 0.0022 
 C_melap_RS4 12 0.1002 0.0010 0.0009 0.8971 0.0009 
 C_melap_RS4 12 0.1659 0.0008 0.0024 0.8289 0.0020 
 C_melap_RS4 12 0.1893 0.0007 0.0010 0.8079 0.0012 
 C_melap_RS4 12 0.1663 0.0007 0.0015 0.8288 0.0027 
 C_melap_RS4 12 0.1386 0.0007 0.0018 0.8572 0.0017 
 C_melap_RS4 12 0.1165 0.0011 0.0014 0.8796 0.0015 
 C_melap_RS4 12 0.1357 0.0008 0.0010 0.8610 0.0015 
 C_melap_RS4 12 0.1461 0.0015 0.0025 0.8473 0.0027 
 C_melap_RS4 12 0.1416 0.0008 0.0009 0.8558 0.0009 
 C_melap_RS4 12 0.1299 0.0026 0.0025 0.8631 0.0019 
 C_melap_RS4 12 0.1695 0.0012 0.0016 0.8262 0.0015 
 C_melap_RS4 13 0.9944 0.0001 0.0002 0.0053 0.0001 
 C_melap_RS4 13 0.9878 0.0002 0.0003 0.0115 0.0002 
 C_melap_RS4 13 0.1475 0.0015 0.0007 0.8496 0.0006 
 C_melap_RS4 13 0.1319 0.0009 0.0083 0.8574 0.0016 
 C_melap_RS4 13 0.0792 0.0005 0.0014 0.9182 0.0007 
 C_melap_RS4 13 0.0784 0.0036 0.0528 0.8548 0.0105 
 C_melap_RS4 13 0.1369 0.0009 0.0027 0.8589 0.0006 
 C_melap_RS4 13 0.0748 0.0022 0.0160 0.9056 0.0015 
 C_melap_RS4 13 0.1334 0.0017 0.0036 0.8597 0.0016 
 C_melap_RS4 13 0.0395 0.0003 0.0009 0.9585 0.0009 
 C_melap_RS4 13 0.0605 0.0036 0.0010 0.9343 0.0005 
 C_melap_RS4 13 0.1302 0.0050 0.0013 0.8625 0.0010 
 C_melap_RS1 14 0.0855 0.0014 0.0016 0.9098 0.0017 
 C_melap_RS1 14 0.1603 0.0005 0.0013 0.8368 0.0011 
 C_melap_RS1 14 0.1255 0.0009 0.0027 0.8692 0.0016 
 C_melap_RS1 14 0.1866 0.0006 0.0024 0.8082 0.0023 
 C_melap_RS1 14 0.1574 0.0008 0.0031 0.8367 0.0020 
 C_melap_RS1 14 0.1072 0.0014 0.0033 0.8843 0.0038 
 C_melap_RS1 14 0.2306 0.0006 0.0010 0.7667 0.0009 
 C_melap_RS1 14 0.1642 0.0007 0.0017 0.8318 0.0015 
 C_melap_RS1 14 0.1517 0.0009 0.0024 0.8431 0.0019 
 C_melap_RS1 14 0.1431 0.0009 0.0022 0.8520 0.0018 
 C_melap_RS1 14 0.1164 0.0006 0.0019 0.8798 0.0013 
 C_melap_RS1 14 0.1271 0.0015 0.0013 0.8690 0.0011 
 C_melap_RS4 16 0.1419 0.0086 0.0053 0.8404 0.0038 
 C_melap_RS4 16 0.1176 0.0037 0.0033 0.8717 0.0037 
 C_melap_RS4 16 0.1224 0.0055 0.0020 0.8684 0.0017 
 C_melap_RS4 16 0.1241 0.0077 0.0208 0.8380 0.0094 
 C_melap_RS4 16 0.1617 0.0083 0.0064 0.8181 0.0056 
 C_melap_RS4 16 0.1406 0.0048 0.0017 0.8510 0.0018 
 C_melap_RS4 16 0.1284 0.0045 0.0024 0.8618 0.0029 
 C_melap_RS4 16 0.1207 0.0049 0.0032 0.8661 0.0051 
 C_melap_RS4 16 0.1069 0.0150 0.0030 0.8720 0.0031 
 C_melap_RS4 16 0.1484 0.0273 0.0043 0.8141 0.0059 
 C_melap_RS4 16 0.0821 0.0080 0.0020 0.9054 0.0025 
 C_melap_RS4 16 0.1081 0.0213 0.0030 0.8636 0.0040 
 C_melap_RS5 19 0.1131 0.0075 0.0060 0.8711 0.0022 
 C_melap_RS5 19 0.1529 0.0246 0.0101 0.8084 0.0041 
 C_melap_RS5 19 0.0971 0.0082 0.0141 0.8767 0.0039 
 C_melap_RS5 19 0.1105 0.0040 0.0128 0.8701 0.0027 
 C_melap_RS5 19 0.1520 0.0032 0.0044 0.8386 0.0019 
 C_melap_RS5 19 0.1690 0.0033 0.0041 0.8216 0.0021 
 C_melap_RS5 19 0.1134 0.0123 0.0080 0.8623 0.0041 
 C_melap_RS5 19 0.1384 0.0090 0.0167 0.8318 0.0042 
 C_melap_RS5 19 0.1018 0.0038 0.0097 0.8820 0.0027 
 C_melap_RS5 19 0.1067 0.0029 0.0118 0.8757 0.0029 
 C_melap_RS5 19 0.1229 0.0089 0.0223 0.8331 0.0128 
 C_melap_RS5 19 0.1344 0.0083 0.0053 0.8502 0.0018 
