# Supplementary material for: Population genomic response to geographic gradients by widespread and endemic fishes of the Arabian Peninsula
Source: Ecol Evol. 2020 Apr 12;10(10):4314–30. doi: 10.1002/ece3.6199 (PMC7246217; doi:10.1002/ece3.6199)
Supplement: Supplementary file 6 — Appendix S1 [file ECE3-10-4314-s006.zip › Appendix S1, STRUCTURE and PCA Plots, Dryad/STRUCTURE/C. austriacus & C. melapterus/results_job_T23_f]

----------------------------------------------------
STRUCTURE by Pritchard, Stephens and Donnelly (2000)
     and Falush, Stephens and Pritchard (2003)
       Code by Pritchard, Falush and Hubisz
             Version 2.3.4 (Jul 2012)
----------------------------------------------------


Command line arguments:   /home/compartido2/pablo_saenz/Structure/structure_kernel_src/structure -m parameter_job_T23 
Input File:    /home/compartido2/pablo_saenz/joey/structure/C_aus_x_C_mel/data_job_T23

Run parameters:
   138 individuals
   2782 loci
   5 populations assumed
   200000 Burn-in period
   300000 Reps
LOCPRIOR model used


--------------------------------------------
Proportion of membership of each pre-defined
 population in each of the 5 clusters

Given    Inferred Clusters                     Number of
 Pop       1      2      3      4      5      Individuals

  1:     0.002  0.978  0.015  0.000  0.004       12
  2:     0.006  0.950  0.037  0.004  0.004       12
  4:     0.006  0.987  0.004  0.002  0.002       11
  9:     0.001  0.992  0.003  0.002  0.001       12
 10:     0.001  0.954  0.038  0.000  0.007       12
 12:     0.373  0.002  0.003  0.041  0.581       12
 13:     0.287  0.001  0.020  0.128  0.564       12
 14:     0.363  0.002  0.004  0.046  0.585       12
 16:     0.304  0.002  0.049  0.034  0.610       12
 19:     0.279  0.004  0.014  0.035  0.668       12
 20:     0.002  0.975  0.018  0.001  0.003       12
 22:     0.008  0.988  0.002  0.000  0.002        7
--------------------------------------------

Allele-freq. divergence among pops (Net nucleotide distance),
computed using point estimates of P.

      1       2       3       4       5      
 1      -    0.0249  0.0185  0.0696  0.0163  
 2   0.0249     -    0.0032  0.0667  0.0097  
 3   0.0185  0.0032     -    0.0585  0.0026  
 4   0.0696  0.0667  0.0585     -    0.0640  
 5   0.0163  0.0097  0.0026  0.0640     -    

Average distances (expected heterozygosity) between individuals in same cluster:
cluster  1  : 0.1586 
cluster  2  : 0.2392 
cluster  3  : 0.2740 
cluster  4  : 0.1588 
cluster  5  : 0.2574 

--------------------------------------------
Estimated Ln Prob of Data   = -270367.0
Mean value of ln likelihood = -266084.5
Variance of ln likelihood   = 8565.1
Mean value of alpha         = 4.0699

Mean value of alpha_local for each location:
	location  1:  0.0661  15.4110  0.2748  0.0274  0.1024
	location  2:  0.1401  19.6168  0.7282  0.1206  0.1093
	location  4:  0.1267  10.4144  0.0662  0.0357  0.0582
	location  9:  0.0255  3.8942  0.0355  0.0253  0.0322
	location 10:  0.0218  8.0877  0.3595  0.0169  0.1004
	location 12:  8.4331  0.0740  0.0934  0.9585  12.6070
	location 13:  0.6692  0.0146  0.0470  0.1836  0.7133
	location 14:  6.6172  0.0763  0.0955  1.0079  11.0201
	location 16:  8.9215  0.0770  1.4666  0.7952  16.4741
	location 19:  6.9217  0.1149  0.3517  0.9156  15.6938
	location 20:  0.0551  9.0534  0.1943  0.0271  0.0563
	location 22:  0.0863  4.7328  0.0357  0.0171  0.0314

Mean value of Fst_1         = 0.4409
Mean value of Fst_2         = 0.0508
Mean value of Fst_3         = 0.0045
Mean value of Fst_4         = 0.8091
Mean value of Fst_5         = 0.0579

Mean value of r = 0.0731

Inferred ancestry of individuals:
        Label (%Miss) Pop:  Inferred clusters
  1 C_aust_RS25    (1)    1 :  0.005 0.976 0.015 0.001 0.004 
  2 C_aust_RS25    (2)    1 :  0.002 0.987 0.008 0.001 0.002 
  3 C_aust_RS26    (1)    1 :  0.002 0.987 0.009 0.001 0.002 
  4 C_aust_RS26    (0)    1 :  0.002 0.973 0.018 0.000 0.007 
  5 C_aust_RS26    (1)    1 :  0.002 0.974 0.017 0.000 0.006 
  6 C_aust_RS26    (1)    1 :  0.002 0.984 0.011 0.000 0.003 
  7 C_aust_RS26    (0)    1 :  0.001 0.978 0.017 0.000 0.004 
  8 C_aust_RS26    (0)    1 :  0.007 0.951 0.031 0.000 0.011 
  9 C_aust_RS26    (1)    1 :  0.001 0.984 0.012 0.000 0.004 
 10 C_aust_RS26    (0)    1 :  0.001 0.982 0.013 0.000 0.004 
 11 C_aust_RS26    (2)    1 :  0.001 0.975 0.019 0.000 0.004 
 12 C_aust_RS26    (0)    1 :  0.002 0.985 0.009 0.000 0.003 
 13 C_aust_RS27    (4)    2 :  0.001 0.978 0.018 0.002 0.002 
 14 C_aust_RS27    (1)    2 :  0.002 0.968 0.023 0.004 0.002 
 15 C_aust_RS27    (1)    2 :  0.009 0.959 0.027 0.002 0.004 
 16 C_aust_RS27    (2)    2 :  0.003 0.913 0.074 0.003 0.008 
 17 C_aust_RS27    (4)    2 :  0.010 0.876 0.097 0.006 0.011 
 18 C_aust_RS27    (1)    2 :  0.001 0.974 0.021 0.002 0.002 
 19 C_aust_RS27   (10)    2 :  0.002 0.984 0.011 0.001 0.001 
 20 C_aust_RS27    (2)    2 :  0.020 0.929 0.043 0.002 0.005 
 21 C_aust_RS27    (4)    2 :  0.010 0.955 0.021 0.011 0.002 
 22 C_aust_RS27    (1)    2 :  0.004 0.945 0.046 0.002 0.003 
 23 C_aust_RS27    (1)    2 :  0.005 0.946 0.040 0.006 0.004 
 24 C_aust_RS27    (0)    2 :  0.002 0.970 0.025 0.001 0.002 
 25 C_aust_RS46    (5)    4 :  0.006 0.981 0.005 0.003 0.005 
 26 C_aust_RS48    (8)    4 :  0.003 0.993 0.002 0.000 0.001 
 27 C_aust_RS51    (4)    4 :  0.011 0.982 0.004 0.001 0.002 
 28 C_aust_RS53    (1)    4 :  0.002 0.987 0.007 0.000 0.004 
 29 C_aust_RS54    (2)    4 :  0.002 0.993 0.004 0.001 0.001 
 30 C_aust_RS55   (14)    4 :  0.008 0.988 0.002 0.000 0.001 
 31 C_aust_RS57    (3)    4 :  0.002 0.994 0.002 0.001 0.001 
 32 C_aust_RS58    (1)    4 :  0.003 0.994 0.002 0.000 0.001 
 33 C_aust_RS59    (2)    4 :  0.019 0.963 0.006 0.009 0.003 
 34 C_aust_RS97    (2)    4 :  0.005 0.987 0.005 0.000 0.003 
 35 C_aust_RS98    (1)    4 :  0.001 0.994 0.002 0.001 0.001 
 36 C_aust_RS52    (2)    9 :  0.001 0.993 0.005 0.000 0.001 
 37 C_aust_RS53    (4)    9 :  0.003 0.989 0.004 0.002 0.003 
 38 C_aust_RS53    (6)    9 :  0.002 0.996 0.001 0.000 0.001 
 39 C_aust_RS53    (3)    9 :  0.000 0.996 0.002 0.001 0.001 
 40 C_aust_RS53    (9)    9 :  0.003 0.992 0.002 0.001 0.001 
 41 C_aust_RS53    (4)    9 :  0.002 0.990 0.005 0.000 0.002 
 42 C_aust_RS53    (4)    9 :  0.001 0.978 0.006 0.013 0.002 
 43 C_aust_RS53    (3)    9 :  0.001 0.997 0.001 0.000 0.001 
 44 C_aust_RS53    (8)    9 :  0.000 0.995 0.003 0.001 0.001 
 45 C_aust_RS53    (2)    9 :  0.001 0.994 0.003 0.000 0.001 
 46 C_aust_RS53    (6)    9 :  0.001 0.997 0.001 0.000 0.001 
 47 C_aust_RS53    (2)    9 :  0.000 0.992 0.005 0.000 0.002 
 48 C_aust_RS14    (2)   10 :  0.001 0.979 0.017 0.000 0.003 
 49 C_aust_RS14    (3)   10 :  0.001 0.945 0.047 0.000 0.008 
 50 C_aust_RS14    (1)   10 :  0.000 0.963 0.033 0.000 0.004 
 51 C_aust_RS14    (1)   10 :  0.001 0.963 0.031 0.000 0.005 
 52 C_aust_RS15    (1)   10 :  0.001 0.976 0.019 0.001 0.004 
 53 C_aust_RS17    (1)   10 :  0.001 0.861 0.119 0.000 0.019 
 54 C_aust_RS26    (3)   10 :  0.001 0.943 0.043 0.000 0.013 
 55 C_aust_RS26    (1)   10 :  0.000 0.983 0.013 0.000 0.003 
 56 C_aust_RS26    (1)   10 :  0.002 0.904 0.081 0.000 0.013 
 57 C_aust_RS27    (0)   10 :  0.000 0.974 0.023 0.000 0.003 
 58 C_aust_RS27    (8)   10 :  0.000 0.987 0.011 0.000 0.001 
 59 C_aust_RS27    (1)   10 :  0.000 0.971 0.024 0.000 0.004 
 60 C_aust_RS35    (1)   20 :  0.001 0.989 0.008 0.000 0.002 
 61 C_aust_RS36   (11)   20 :  0.004 0.987 0.007 0.000 0.001 
 62 C_aust_RS36    (4)   20 :  0.005 0.981 0.011 0.001 0.002 
 63 C_aust_RS37    (2)   20 :  0.002 0.978 0.017 0.001 0.002 
 64 C_aust_RS37    (1)   20 :  0.002 0.957 0.034 0.000 0.007 
 65 C_aust_RS37    (1)   20 :  0.002 0.985 0.011 0.001 0.002 
 66 C_aust_RS37    (2)   20 :  0.002 0.978 0.015 0.004 0.002 
 67 C_aust_RS37    (1)   20 :  0.003 0.985 0.010 0.000 0.002 
 68 C_aust_RS37    (1)   20 :  0.003 0.962 0.030 0.000 0.004 
 69 C_aust_RS37    (0)   20 :  0.001 0.980 0.015 0.002 0.003 
 70 C_aust_RS37    (0)   20 :  0.002 0.971 0.023 0.000 0.004 
 71 C_aust_RS37    (0)   20 :  0.001 0.954 0.040 0.000 0.006 
 72 C_aust_A1b    (6)   22 :  0.001 0.997 0.001 0.000 0.000 
 73 C_aust_A2    (4)   22 :  0.015 0.970 0.008 0.001 0.006 
 74 C_aust_A3   (21)   22 :  0.026 0.971 0.001 0.000 0.001 
 75 C_aust_A4    (7)   22 :  0.004 0.993 0.002 0.000 0.001 
 76 C_aust_A5   (13)   22 :  0.005 0.992 0.001 0.000 0.001 
 77 C_aust_A6    (8)   22 :  0.002 0.995 0.001 0.001 0.001 
 78 C_aust_A7    (2)   22 :  0.003 0.994 0.002 0.000 0.001 
 79 C_melap_RS4   (19)   12 :  0.301 0.002 0.005 0.051 0.641 
 80 C_melap_RS4   (20)   12 :  0.302 0.001 0.002 0.027 0.669 
 81 C_melap_RS4   (19)   12 :  0.354 0.003 0.004 0.049 0.590 
 82 C_melap_RS4   (27)   12 :  0.375 0.001 0.002 0.053 0.568 
 83 C_melap_RS4   (20)   12 :  0.391 0.004 0.004 0.046 0.554 
 84 C_melap_RS4   (22)   12 :  0.453 0.002 0.003 0.038 0.503 
 85 C_melap_RS4   (24)   12 :  0.462 0.002 0.002 0.029 0.504 
 86 C_melap_RS4   (34)   12 :  0.413 0.002 0.002 0.039 0.544 
 87 C_melap_RS4   (20)   12 :  0.318 0.003 0.004 0.041 0.633 
 88 C_melap_RS4   (29)   12 :  0.494 0.001 0.002 0.040 0.462 
 89 C_melap_RS4   (22)   12 :  0.251 0.002 0.004 0.036 0.707 
 90 C_melap_RS4   (23)   12 :  0.355 0.002 0.003 0.047 0.593 
 91 C_melap_RS4   (29)   13 :  0.365 0.000 0.000 0.631 0.004 
 92 C_melap_RS4    (7)   13 :  0.358 0.000 0.001 0.630 0.011 
 93 C_melap_RS4   (12)   13 :  0.242 0.000 0.002 0.041 0.714 
 94 C_melap_RS4   (14)   13 :  0.228 0.001 0.028 0.041 0.702 
 95 C_melap_RS4   (11)   13 :  0.261 0.000 0.006 0.020 0.713 
 96 C_melap_RS4   (15)   13 :  0.136 0.001 0.139 0.015 0.710 
 97 C_melap_RS4    (9)   13 :  0.226 0.000 0.004 0.038 0.732 
 98 C_melap_RS4    (8)   13 :  0.254 0.001 0.033 0.020 0.692 
 99 C_melap_RS4    (8)   13 :  0.302 0.002 0.006 0.035 0.656 
100 C_melap_RS4    (8)   13 :  0.224 0.000 0.004 0.008 0.764 
101 C_melap_RS4   (23)   13 :  0.591 0.002 0.015 0.020 0.372 
102 C_melap_RS4    (7)   13 :  0.261 0.001 0.004 0.035 0.699 
103 C_melap_RS1   (23)   14 :  0.422 0.003 0.004 0.021 0.550 
104 C_melap_RS1   (41)   14 :  0.653 0.002 0.002 0.042 0.301 
105 C_melap_RS1   (14)   14 :  0.295 0.002 0.005 0.039 0.660 
106 C_melap_RS1   (13)   14 :  0.267 0.002 0.005 0.076 0.650 
107 C_melap_RS1   (12)   14 :  0.292 0.003 0.005 0.050 0.651 
108 C_melap_RS1   (13)   14 :  0.343 0.007 0.006 0.028 0.617 
109 C_melap_RS1   (18)   14 :  0.466 0.001 0.002 0.079 0.452 
110 C_melap_RS1   (14)   14 :  0.269 0.001 0.003 0.055 0.672 
111 C_melap_RS1   (12)   14 :  0.304 0.002 0.004 0.044 0.646 
112 C_melap_RS1   (13)   14 :  0.291 0.002 0.005 0.051 0.651 
113 C_melap_RS1   (12)   14 :  0.280 0.001 0.003 0.032 0.684 
114 C_melap_RS1   (24)   14 :  0.476 0.002 0.002 0.034 0.487 
115 C_melap_RS4    (3)   16 :  0.256 0.002 0.045 0.040 0.657 
116 C_melap_RS4    (4)   16 :  0.297 0.002 0.040 0.031 0.631 
117 C_melap_RS4   (13)   16 :  0.261 0.001 0.034 0.034 0.671 
118 C_melap_RS4   (10)   16 :  0.203 0.002 0.087 0.033 0.675 
119 C_melap_RS4    (3)   16 :  0.248 0.002 0.071 0.046 0.633 
120 C_melap_RS4    (5)   16 :  0.346 0.001 0.031 0.040 0.582 
121 C_melap_RS4    (3)   16 :  0.329 0.001 0.047 0.034 0.588 
122 C_melap_RS4    (2)   16 :  0.293 0.002 0.044 0.033 0.628 
123 C_melap_RS4    (6)   16 :  0.311 0.001 0.045 0.028 0.616 
124 C_melap_RS4    (8)   16 :  0.354 0.005 0.069 0.042 0.529 
125 C_melap_RS4   (16)   16 :  0.448 0.002 0.028 0.021 0.500 
126 C_melap_RS4    (4)   16 :  0.304 0.002 0.052 0.030 0.612 
127 C_melap_RS5    (2)   19 :  0.261 0.002 0.010 0.030 0.696 
128 C_melap_RS5    (2)   19 :  0.259 0.004 0.018 0.051 0.668 
129 C_melap_RS5   (14)   19 :  0.185 0.003 0.019 0.025 0.769 
130 C_melap_RS5   (11)   19 :  0.219 0.002 0.017 0.030 0.731 
131 C_melap_RS5    (2)   19 :  0.359 0.002 0.009 0.042 0.588 
132 C_melap_RS5    (6)   19 :  0.351 0.002 0.008 0.050 0.590 
133 C_melap_RS5    (3)   19 :  0.223 0.003 0.015 0.030 0.728 
134 C_melap_RS5    (8)   19 :  0.383 0.007 0.017 0.037 0.556 
135 C_melap_RS5    (2)   19 :  0.262 0.002 0.013 0.027 0.696 
136 C_melap_RS5    (4)   19 :  0.319 0.003 0.012 0.028 0.637 
137 C_melap_RS5    (2)   19 :  0.244 0.011 0.026 0.034 0.685 
138 C_melap_RS5    (7)   19 :  0.288 0.002 0.007 0.037 0.666 


Estimated Allele Frequencies in each cluster
First column gives estimated ancestral frequencies


Locus 1 : 
2 alleles
14.5% missing data
   1   (0.890) 0.965 0.890 0.890 0.986 0.930 
   3   (0.110) 0.035 0.110 0.110 0.014 0.070 

Locus 2 : 
2 alleles
14.5% missing data
   2   (0.442) 0.295 0.448 0.442 0.060 0.463 
   4   (0.558) 0.705 0.552 0.558 0.940 0.537 

Locus 3 : 
2 alleles
5.1% missing data
   1   (0.891) 0.979 0.867 0.891 0.986 0.940 
   4   (0.109) 0.021 0.133 0.109 0.014 0.060 

Locus 4 : 
2 alleles
10.1% missing data
   1   (0.098) 0.152 0.044 0.098 0.012 0.115 
   4   (0.902) 0.848 0.956 0.902 0.988 0.885 

Locus 5 : 
2 alleles
2.2% missing data
   2   (0.892) 0.847 0.942 0.892 0.803 0.909 
   4   (0.108) 0.153 0.058 0.108 0.197 0.091 

Locus 6 : 
2 alleles
5.1% missing data
   3   (0.895) 0.978 0.896 0.896 0.398 0.957 
   2   (0.105) 0.022 0.104 0.104 0.602 0.043 

Locus 7 : 
2 alleles
10.1% missing data
   1   (0.579) 0.929 0.421 0.579 0.227 0.722 
   3   (0.421) 0.071 0.579 0.421 0.773 0.278 

Locus 8 : 
2 alleles
15.9% missing data
   2   (0.786) 0.653 0.852 0.787 0.264 0.808 
   4   (0.214) 0.347 0.148 0.213 0.736 0.192 

Locus 9 : 
2 alleles
2.2% missing data
   3   (0.908) 0.984 0.950 0.908 0.989 0.911 
   1   (0.092) 0.016 0.050 0.092 0.011 0.089 

Locus 10 : 
2 alleles
7.2% missing data
   1   (0.534) 0.716 0.655 0.535 0.164 0.406 
   3   (0.466) 0.284 0.345 0.465 0.836 0.594 

Locus 11 : 
2 alleles
6.5% missing data
   4   (0.746) 0.696 0.794 0.747 0.081 0.780 
   1   (0.254) 0.304 0.206 0.253 0.919 0.220 

Locus 12 : 
2 alleles
5.8% missing data
   1   (0.297) 0.059 0.383 0.296 0.037 0.243 
   3   (0.703) 0.941 0.617 0.704 0.963 0.757 

Locus 13 : 
2 alleles
1.4% missing data
   3   (0.899) 0.930 0.963 0.898 0.987 0.874 
   4   (0.101) 0.070 0.037 0.102 0.013 0.126 

Locus 14 : 
2 alleles
18.1% missing data
   1   (0.868) 0.874 0.918 0.866 0.983 0.885 
   4   (0.132) 0.126 0.082 0.134 0.017 0.115 

Locus 15 : 
2 alleles
14.5% missing data
   2   (0.117) 0.030 0.077 0.116 0.604 0.083 
   4   (0.883) 0.970 0.923 0.884 0.396 0.917 

Locus 16 : 
2 alleles
19.6% missing data
   1   (0.903) 0.992 0.906 0.902 0.990 0.946 
   4   (0.097) 0.008 0.094 0.098 0.010 0.054 

Locus 17 : 
2 alleles
9.4% missing data
   1   (0.910) 0.910 0.971 0.910 0.568 0.918 
   3   (0.090) 0.090 0.029 0.090 0.432 0.082 

Locus 18 : 
2 alleles
6.5% missing data
   4   (0.780) 0.840 0.830 0.780 0.722 0.779 
   2   (0.220) 0.160 0.170 0.220 0.278 0.221 

Locus 19 : 
2 alleles
2.2% missing data
   2   (0.877) 0.972 0.907 0.878 0.980 0.884 
   1   (0.123) 0.028 0.093 0.122 0.020 0.116 

Locus 20 : 
2 alleles
17.4% missing data
   1   (0.926) 0.997 0.849 0.926 0.957 0.983 
   3   (0.074) 0.003 0.151 0.074 0.043 0.017 

Locus 21 : 
2 alleles
17.4% missing data
   3   (0.262) 0.078 0.256 0.261 0.039 0.280 
   4   (0.738) 0.922 0.744 0.739 0.961 0.720 

Locus 22 : 
2 alleles
3.6% missing data
   2   (0.141) 0.225 0.075 0.142 0.169 0.128 
   4   (0.859) 0.775 0.925 0.858 0.831 0.872 

Locus 23 : 
2 alleles
4.3% missing data
   2   (0.887) 0.984 0.928 0.887 0.982 0.881 
   1   (0.113) 0.016 0.072 0.113 0.018 0.119 

Locus 24 : 
2 alleles
12.3% missing data
   4   (0.730) 0.787 0.754 0.730 0.408 0.773 
   2   (0.270) 0.213 0.246 0.270 0.592 0.227 

Locus 25 : 
2 alleles
6.5% missing data
   2   (0.386) 0.617 0.325 0.386 0.286 0.424 
   4   (0.614) 0.383 0.675 0.614 0.714 0.576 

Locus 26 : 
2 alleles
8.0% missing data
   1   (0.851) 0.965 0.807 0.851 0.977 0.915 
   3   (0.149) 0.035 0.193 0.149 0.023 0.085 

Locus 27 : 
2 alleles
10.1% missing data
   2   (0.319) 0.292 0.253 0.320 0.230 0.347 
   3   (0.681) 0.708 0.747 0.680 0.770 0.653 

Locus 28 : 
2 alleles
3.6% missing data
   2   (0.375) 0.185 0.350 0.375 0.125 0.436 
   3   (0.625) 0.815 0.650 0.625 0.875 0.564 

Locus 29 : 
2 alleles
13.8% missing data
   4   (0.250) 0.071 0.282 0.249 0.031 0.236 
   2   (0.750) 0.929 0.718 0.751 0.969 0.764 

Locus 30 : 
2 alleles
10.9% missing data
   3   (0.868) 0.705 0.937 0.868 0.926 0.847 
   1   (0.132) 0.295 0.063 0.132 0.074 0.153 

Locus 31 : 
2 alleles
12.3% missing data
   2   (0.928) 0.994 0.921 0.928 0.993 0.974 
   4   (0.072) 0.006 0.079 0.072 0.007 0.026 

Locus 32 : 
2 alleles
8.0% missing data
   3   (0.808) 0.716 0.888 0.808 0.523 0.783 
   1   (0.192) 0.284 0.112 0.192 0.477 0.217 

Locus 33 : 
2 alleles
6.5% missing data
   4   (0.887) 0.986 0.916 0.887 0.976 0.899 
   2   (0.113) 0.014 0.084 0.113 0.024 0.101 

Locus 34 : 
2 alleles
5.1% missing data
   3   (0.769) 0.966 0.724 0.769 0.967 0.820 
   1   (0.231) 0.034 0.276 0.231 0.033 0.180 

Locus 35 : 
2 alleles
2.2% missing data
   2   (0.897) 0.970 0.931 0.898 0.984 0.915 
   4   (0.103) 0.030 0.069 0.102 0.016 0.085 

Locus 36 : 
2 alleles
13.8% missing data
   4   (0.200) 0.286 0.143 0.200 0.456 0.195 
   2   (0.800) 0.714 0.857 0.800 0.544 0.805 

Locus 37 : 
2 alleles
2.9% missing data
   1   (0.094) 0.022 0.073 0.094 0.012 0.068 
   3   (0.906) 0.978 0.927 0.906 0.988 0.932 

Locus 38 : 
2 alleles
2.2% missing data
   1   (0.189) 0.071 0.171 0.189 0.070 0.172 
   3   (0.811) 0.929 0.829 0.811 0.930 0.828 

Locus 39 : 
2 alleles
2.2% missing data
   3   (0.900) 0.908 0.950 0.900 0.693 0.929 
   1   (0.100) 0.092 0.050 0.100 0.307 0.071 

Locus 40 : 
2 alleles
19.6% missing data
   1   (0.872) 0.947 0.910 0.871 0.984 0.883 
   2   (0.128) 0.053 0.090 0.129 0.016 0.117 

Locus 41 : 
2 alleles
1.4% missing data
   1   (0.732) 0.883 0.788 0.732 0.292 0.716 
   4   (0.268) 0.117 0.212 0.268 0.708 0.284 

Locus 42 : 
2 alleles
2.2% missing data
   2   (0.826) 0.979 0.859 0.826 0.950 0.795 
   4   (0.174) 0.021 0.141 0.174 0.050 0.205 

Locus 43 : 
2 alleles
13.8% missing data
   1   (0.122) 0.046 0.066 0.122 0.053 0.146 
   3   (0.878) 0.954 0.934 0.878 0.947 0.854 

Locus 44 : 
2 alleles
2.2% missing data
   3   (0.924) 0.997 0.893 0.925 0.275 0.986 
   1   (0.076) 0.003 0.107 0.075 0.725 0.014 

Locus 45 : 
2 alleles
8.0% missing data
   1   (0.890) 0.951 0.926 0.890 0.985 0.905 
   3   (0.110) 0.049 0.074 0.110 0.015 0.095 

Locus 46 : 
2 alleles
10.1% missing data
   2   (0.890) 0.991 0.832 0.891 0.990 0.950 
   4   (0.110) 0.009 0.168 0.109 0.010 0.050 

Locus 47 : 
2 alleles
10.9% missing data
   1   (0.337) 0.189 0.369 0.337 0.043 0.326 
   3   (0.663) 0.811 0.631 0.663 0.957 0.674 

Locus 48 : 
2 alleles
10.1% missing data
   2   (0.840) 0.869 0.818 0.841 0.980 0.899 
   3   (0.160) 0.131 0.182 0.159 0.020 0.101 

Locus 49 : 
2 alleles
6.5% missing data
   2   (0.859) 0.980 0.851 0.859 0.977 0.897 
   4   (0.141) 0.020 0.149 0.141 0.023 0.103 

Locus 50 : 
2 alleles
5.1% missing data
   2   (0.890) 0.940 0.938 0.890 0.936 0.900 
   1   (0.110) 0.060 0.062 0.110 0.064 0.100 

Locus 51 : 
2 alleles
12.3% missing data
   2   (0.835) 0.925 0.880 0.835 0.975 0.817 
   4   (0.165) 0.075 0.120 0.165 0.025 0.183 

Locus 52 : 
2 alleles
5.1% missing data
   1   (0.857) 0.988 0.737 0.858 0.984 0.940 
   3   (0.143) 0.012 0.263 0.142 0.016 0.060 

Locus 53 : 
2 alleles
5.8% missing data
   2   (0.622) 0.896 0.643 0.622 0.941 0.553 
   4   (0.378) 0.104 0.357 0.378 0.059 0.447 

Locus 54 : 
2 alleles
2.9% missing data
   3   (0.908) 0.970 0.951 0.908 0.980 0.914 
   1   (0.092) 0.030 0.049 0.092 0.020 0.086 

Locus 55 : 
2 alleles
4.3% missing data
   2   (0.909) 0.990 0.925 0.909 0.988 0.940 
   4   (0.091) 0.010 0.075 0.091 0.012 0.060 

Locus 56 : 
2 alleles
3.6% missing data
   2   (0.848) 0.978 0.773 0.849 0.980 0.918 
   4   (0.152) 0.022 0.227 0.151 0.020 0.082 

Locus 57 : 
2 alleles
13.8% missing data
   2   (0.890) 0.926 0.961 0.891 0.345 0.879 
   4   (0.110) 0.074 0.039 0.109 0.655 0.121 

Locus 58 : 
2 alleles
9.4% missing data
   3   (0.859) 0.984 0.886 0.859 0.252 0.907 
   1   (0.141) 0.016 0.114 0.141 0.748 0.093 

Locus 59 : 
2 alleles
4.3% missing data
   2   (0.778) 0.489 0.872 0.779 0.126 0.766 
   4   (0.222) 0.511 0.128 0.221 0.874 0.234 

Locus 60 : 
2 alleles
6.5% missing data
   2   (0.425) 0.243 0.551 0.425 0.058 0.330 
   4   (0.575) 0.757 0.449 0.575 0.942 0.670 

Locus 61 : 
2 alleles
5.1% missing data
   4   (0.284) 0.069 0.348 0.285 0.037 0.226 
   2   (0.716) 0.931 0.652 0.715 0.963 0.774 

Locus 62 : 
2 alleles
11.6% missing data
   1   (0.911) 0.980 0.939 0.911 0.988 0.930 
   3   (0.089) 0.020 0.061 0.089 0.012 0.070 

Locus 63 : 
2 alleles
9.4% missing data
   1   (0.286) 0.439 0.191 0.286 0.896 0.291 
   3   (0.714) 0.561 0.809 0.714 0.104 0.709 

Locus 64 : 
2 alleles
2.9% missing data
   3   (0.880) 0.981 0.858 0.880 0.968 0.929 
   4   (0.120) 0.019 0.142 0.120 0.032 0.071 

Locus 65 : 
2 alleles
4.3% missing data
   4   (0.867) 0.987 0.879 0.867 0.986 0.887 
   2   (0.133) 0.013 0.121 0.133 0.014 0.113 

Locus 66 : 
2 alleles
13.8% missing data
   2   (0.654) 0.750 0.692 0.654 0.718 0.631 
   4   (0.346) 0.250 0.308 0.346 0.282 0.369 

Locus 67 : 
2 alleles
13.0% missing data
   1   (0.169) 0.265 0.201 0.169 0.078 0.092 
   3   (0.831) 0.735 0.799 0.831 0.922 0.908 

Locus 68 : 
2 alleles
4.3% missing data
   3   (0.830) 0.945 0.871 0.830 0.974 0.815 
   1   (0.170) 0.055 0.129 0.170 0.026 0.185 

Locus 69 : 
2 alleles
11.6% missing data
   1   (0.785) 0.971 0.651 0.786 0.248 0.912 
   2   (0.215) 0.029 0.349 0.214 0.752 0.088 

Locus 70 : 
2 alleles
13.0% missing data
   2   (0.861) 0.967 0.847 0.862 0.945 0.898 
   4   (0.139) 0.033 0.153 0.138 0.055 0.102 

Locus 71 : 
2 alleles
14.5% missing data
   2   (0.928) 0.946 0.982 0.928 0.905 0.905 
   4   (0.072) 0.054 0.018 0.072 0.095 0.095 

Locus 72 : 
2 alleles
7.2% missing data
   2   (0.237) 0.050 0.231 0.238 0.032 0.230 
   3   (0.763) 0.950 0.769 0.762 0.968 0.770 

Locus 73 : 
2 alleles
14.5% missing data
   1   (0.875) 0.975 0.896 0.875 0.984 0.896 
   3   (0.125) 0.025 0.104 0.125 0.016 0.104 

Locus 74 : 
2 alleles
13.0% missing data
   1   (0.637) 0.337 0.703 0.637 0.736 0.613 
   4   (0.363) 0.663 0.297 0.363 0.264 0.387 

Locus 75 : 
2 alleles
13.8% missing data
   2   (0.814) 0.915 0.857 0.813 0.974 0.805 
   4   (0.186) 0.085 0.143 0.187 0.026 0.195 

Locus 76 : 
2 alleles
13.8% missing data
   1   (0.872) 0.955 0.905 0.871 0.985 0.884 
   3   (0.128) 0.045 0.095 0.129 0.015 0.116 

Locus 77 : 
2 alleles
13.0% missing data
   1   (0.408) 0.647 0.383 0.406 0.405 0.418 
   2   (0.592) 0.353 0.617 0.594 0.595 0.582 

Locus 78 : 
2 alleles
10.9% missing data
   2   (0.880) 0.984 0.864 0.880 0.988 0.927 
   4   (0.120) 0.016 0.136 0.120 0.012 0.073 

Locus 79 : 
2 alleles
13.8% missing data
   4   (0.245) 0.082 0.300 0.244 0.028 0.193 
   2   (0.755) 0.918 0.700 0.756 0.972 0.807 

Locus 80 : 
2 alleles
5.1% missing data
   2   (0.892) 0.949 0.926 0.891 0.958 0.917 
   4   (0.108) 0.051 0.074 0.109 0.042 0.083 

Locus 81 : 
2 alleles
14.5% missing data
   2   (0.855) 0.952 0.906 0.855 0.976 0.817 
   4   (0.145) 0.048 0.094 0.145 0.024 0.183 

Locus 82 : 
2 alleles
1.4% missing data
   1   (0.912) 0.983 0.939 0.913 0.986 0.935 
   3   (0.088) 0.017 0.061 0.087 0.014 0.065 

Locus 83 : 
2 alleles
4.3% missing data
   2   (0.302) 0.103 0.279 0.303 0.857 0.264 
   4   (0.698) 0.897 0.721 0.697 0.143 0.736 

Locus 84 : 
2 alleles
10.1% missing data
   3   (0.916) 0.990 0.922 0.915 0.991 0.960 
   1   (0.084) 0.010 0.078 0.085 0.009 0.040 

Locus 85 : 
2 alleles
11.6% missing data
   4   (0.776) 0.858 0.806 0.777 0.089 0.825 
   3   (0.224) 0.142 0.194 0.223 0.911 0.175 

Locus 86 : 
2 alleles
2.9% missing data
   2   (0.904) 0.943 0.956 0.904 0.988 0.886 
   1   (0.096) 0.057 0.044 0.096 0.012 0.114 

Locus 87 : 
2 alleles
12.3% missing data
   3   (0.851) 0.771 0.929 0.850 0.981 0.813 
   1   (0.149) 0.229 0.071 0.150 0.019 0.187 

Locus 88 : 
2 alleles
5.8% missing data
   4   (0.918) 0.197 0.991 0.919 0.833 0.814 
   2   (0.082) 0.803 0.009 0.081 0.167 0.186 

Locus 89 : 
2 alleles
5.8% missing data
   2   (0.270) 0.130 0.243 0.269 0.085 0.299 
   4   (0.730) 0.870 0.757 0.731 0.915 0.701 

Locus 90 : 
2 alleles
8.0% missing data
   4   (0.248) 0.045 0.296 0.247 0.087 0.215 
   2   (0.752) 0.955 0.704 0.753 0.913 0.785 

Locus 91 : 
2 alleles
3.6% missing data
   2   (0.875) 0.908 0.944 0.873 0.536 0.889 
   4   (0.125) 0.092 0.056 0.127 0.464 0.111 

Locus 92 : 
2 alleles
10.9% missing data
   4   (0.776) 0.952 0.812 0.776 0.970 0.751 
   3   (0.224) 0.048 0.188 0.224 0.030 0.249 

Locus 93 : 
2 alleles
4.3% missing data
   1   (0.876) 0.866 0.917 0.877 0.545 0.912 
   3   (0.124) 0.134 0.083 0.123 0.455 0.088 

Locus 94 : 
2 alleles
9.4% missing data
   2   (0.949) 0.857 0.994 0.950 0.993 0.873 
   1   (0.051) 0.143 0.006 0.050 0.007 0.127 

Locus 95 : 
2 alleles
2.9% missing data
   2   (0.854) 0.871 0.910 0.855 0.973 0.830 
   4   (0.146) 0.129 0.090 0.145 0.027 0.170 

Locus 96 : 
2 alleles
2.9% missing data
   3   (0.902) 0.976 0.956 0.901 0.982 0.890 
   2   (0.098) 0.024 0.044 0.099 0.018 0.110 

Locus 97 : 
2 alleles
1.4% missing data
   1   (0.948) 0.998 0.905 0.949 0.996 0.990 
   3   (0.052) 0.002 0.095 0.051 0.004 0.010 

Locus 98 : 
2 alleles
13.0% missing data
   4   (0.904) 0.974 0.935 0.905 0.885 0.923 
   3   (0.096) 0.026 0.065 0.095 0.115 0.077 

Locus 99 : 
2 alleles
4.3% missing data
   4   (0.909) 0.974 0.949 0.910 0.985 0.912 
   2   (0.091) 0.026 0.051 0.090 0.015 0.088 

Locus 100 : 
2 alleles
13.0% missing data
   1   (0.730) 0.649 0.824 0.729 0.094 0.717 
   3   (0.270) 0.351 0.176 0.271 0.906 0.283 

Locus 101 : 
2 alleles
10.9% missing data
   4   (0.894) 0.958 0.943 0.893 0.963 0.889 
   2   (0.106) 0.042 0.057 0.107 0.037 0.111 

Locus 102 : 
2 alleles
16.7% missing data
   3   (0.855) 0.962 0.877 0.854 0.950 0.892 
   1   (0.145) 0.038 0.123 0.146 0.050 0.108 

Locus 103 : 
2 alleles
5.1% missing data
   2   (0.714) 0.854 0.776 0.714 0.909 0.637 
   4   (0.286) 0.146 0.224 0.286 0.091 0.363 

Locus 104 : 
2 alleles
14.5% missing data
   2   (0.444) 0.247 0.398 0.445 0.070 0.526 
   4   (0.556) 0.753 0.602 0.555 0.930 0.474 

Locus 105 : 
2 alleles
8.0% missing data
   2   (0.451) 0.494 0.390 0.451 0.447 0.520 
   4   (0.549) 0.506 0.610 0.549 0.553 0.480 

Locus 106 : 
2 alleles
5.1% missing data
   4   (0.882) 0.981 0.923 0.882 0.972 0.867 
   3   (0.118) 0.019 0.077 0.118 0.028 0.133 

Locus 107 : 
2 alleles
13.0% missing data
   1   (0.831) 0.976 0.826 0.831 0.980 0.861 
   2   (0.169) 0.024 0.174 0.169 0.020 0.139 

Locus 108 : 
2 alleles
11.6% missing data
   1   (0.768) 0.925 0.763 0.767 0.414 0.838 
   3   (0.232) 0.075 0.237 0.233 0.586 0.162 

Locus 109 : 
2 alleles
5.1% missing data
   3   (0.763) 0.907 0.780 0.763 0.934 0.765 
   1   (0.237) 0.093 0.220 0.237 0.066 0.235 

Locus 110 : 
2 alleles
10.9% missing data
   1   (0.879) 0.982 0.913 0.879 0.964 0.886 
   3   (0.121) 0.018 0.087 0.121 0.036 0.114 

Locus 111 : 
2 alleles
13.8% missing data
   1   (0.457) 0.671 0.421 0.458 0.412 0.454 
   3   (0.543) 0.329 0.579 0.542 0.588 0.546 

Locus 112 : 
2 alleles
13.0% missing data
   2   (0.623) 0.834 0.631 0.622 0.951 0.591 
   4   (0.377) 0.166 0.369 0.378 0.049 0.409 

Locus 113 : 
2 alleles
3.6% missing data
   3   (0.890) 0.972 0.954 0.890 0.979 0.830 
   1   (0.110) 0.028 0.046 0.110 0.021 0.170 

Locus 114 : 
2 alleles
10.1% missing data
   4   (0.920) 0.997 0.872 0.920 0.994 0.978 
   2   (0.080) 0.003 0.128 0.080 0.006 0.022 

Locus 115 : 
2 alleles
13.8% missing data
   2   (0.694) 0.663 0.720 0.695 0.677 0.697 
   4   (0.306) 0.337 0.280 0.305 0.323 0.303 

Locus 116 : 
2 alleles
5.1% missing data
   1   (0.641) 0.822 0.673 0.640 0.943 0.585 
   3   (0.359) 0.178 0.327 0.360 0.057 0.415 

Locus 117 : 
2 alleles
2.9% missing data
   1   (0.731) 0.805 0.746 0.731 0.911 0.735 
   4   (0.269) 0.195 0.254 0.269 0.089 0.265 

Locus 118 : 
2 alleles
5.1% missing data
   2   (0.383) 0.116 0.433 0.382 0.128 0.368 
   4   (0.617) 0.884 0.567 0.618 0.872 0.632 

Locus 119 : 
2 alleles
6.5% missing data
   2   (0.629) 0.573 0.563 0.630 0.192 0.747 
   4   (0.371) 0.427 0.437 0.370 0.808 0.253 

Locus 120 : 
2 alleles
9.4% missing data
   3   (0.796) 0.806 0.843 0.795 0.970 0.802 
   4   (0.204) 0.194 0.157 0.205 0.030 0.198 

Locus 121 : 
2 alleles
13.8% missing data
   4   (0.893) 0.982 0.917 0.893 0.989 0.912 
   2   (0.107) 0.018 0.083 0.107 0.011 0.088 

Locus 122 : 
2 alleles
3.6% missing data
   3   (0.809) 0.741 0.870 0.808 0.597 0.827 
   2   (0.191) 0.259 0.130 0.192 0.403 0.173 

Locus 123 : 
2 alleles
13.0% missing data
   3   (0.914) 0.988 0.915 0.915 0.975 0.956 
   1   (0.086) 0.012 0.085 0.085 0.025 0.044 

Locus 124 : 
2 alleles
10.1% missing data
   1   (0.180) 0.060 0.185 0.180 0.402 0.123 
   3   (0.820) 0.940 0.815 0.820 0.598 0.877 

Locus 125 : 
2 alleles
5.1% missing data
   3   (0.803) 0.945 0.858 0.803 0.921 0.747 
   1   (0.197) 0.055 0.142 0.197 0.079 0.253 

Locus 126 : 
2 alleles
5.1% missing data
   1   (0.806) 0.942 0.823 0.807 0.978 0.797 
   3   (0.194) 0.058 0.177 0.193 0.022 0.203 

Locus 127 : 
2 alleles
13.8% missing data
   3   (0.701) 0.839 0.721 0.701 0.879 0.685 
   1   (0.299) 0.161 0.279 0.299 0.121 0.315 

Locus 128 : 
2 alleles
13.0% missing data
   1   (0.512) 0.603 0.493 0.512 0.379 0.530 
   3   (0.488) 0.397 0.507 0.488 0.621 0.470 

Locus 129 : 
2 alleles
8.0% missing data
   2   (0.833) 0.960 0.775 0.833 0.954 0.900 
   4   (0.167) 0.040 0.225 0.167 0.046 0.100 

Locus 130 : 
2 alleles
14.5% missing data
   3   (0.891) 0.972 0.933 0.890 0.982 0.909 
   1   (0.109) 0.028 0.067 0.110 0.018 0.091 

Locus 131 : 
2 alleles
18.1% missing data
   1   (0.907) 0.988 0.930 0.906 0.972 0.942 
   4   (0.093) 0.012 0.070 0.094 0.028 0.058 

Locus 132 : 
2 alleles
3.6% missing data
   2   (0.931) 0.996 0.917 0.931 0.994 0.975 
   4   (0.069) 0.004 0.083 0.069 0.006 0.025 

Locus 133 : 
2 alleles
5.8% missing data
   3   (0.787) 0.928 0.819 0.786 0.917 0.778 
   1   (0.213) 0.072 0.181 0.214 0.083 0.222 

Locus 134 : 
2 alleles
12.3% missing data
   2   (0.900) 0.989 0.894 0.900 0.989 0.939 
   4   (0.100) 0.011 0.106 0.100 0.011 0.061 

Locus 135 : 
2 alleles
5.1% missing data
   2   (0.866) 0.963 0.929 0.865 0.387 0.884 
   4   (0.134) 0.037 0.071 0.135 0.613 0.116 

Locus 136 : 
2 alleles
5.1% missing data
   2   (0.827) 0.901 0.901 0.828 0.795 0.765 
   1   (0.173) 0.099 0.099 0.172 0.205 0.235 

Locus 137 : 
2 alleles
12.3% missing data
   3   (0.891) 0.969 0.914 0.891 0.983 0.915 
   1   (0.109) 0.031 0.086 0.109 0.017 0.085 

Locus 138 : 
2 alleles
13.0% missing data
   2   (0.319) 0.340 0.389 0.318 0.306 0.236 
   4   (0.681) 0.660 0.611 0.682 0.694 0.764 

Locus 139 : 
2 alleles
11.6% missing data
   1   (0.893) 0.980 0.906 0.894 0.984 0.915 
   2   (0.107) 0.020 0.094 0.106 0.016 0.085 

Locus 140 : 
2 alleles
2.2% missing data
   3   (0.830) 0.748 0.882 0.830 0.536 0.853 
   1   (0.170) 0.252 0.118 0.170 0.464 0.147 

Locus 141 : 
2 alleles
5.1% missing data
   2   (0.893) 0.981 0.890 0.894 0.987 0.929 
   4   (0.107) 0.019 0.110 0.106 0.013 0.071 

Locus 142 : 
2 alleles
9.4% missing data
   1   (0.067) 0.003 0.143 0.066 0.005 0.015 
   3   (0.933) 0.997 0.857 0.934 0.995 0.985 

Locus 143 : 
2 alleles
4.3% missing data
   1   (0.397) 0.719 0.329 0.398 0.283 0.406 
   3   (0.603) 0.281 0.671 0.602 0.717 0.594 

Locus 144 : 
2 alleles
16.7% missing data
   2   (0.150) 0.063 0.117 0.149 0.018 0.157 
   4   (0.850) 0.937 0.883 0.851 0.982 0.843 

Locus 145 : 
2 alleles
16.7% missing data
   3   (0.859) 0.893 0.905 0.858 0.961 0.864 
   1   (0.141) 0.107 0.095 0.142 0.039 0.136 

Locus 146 : 
2 alleles
3.6% missing data
   4   (0.844) 0.945 0.892 0.844 0.981 0.815 
   2   (0.156) 0.055 0.108 0.156 0.019 0.185 

Locus 147 : 
2 alleles
12.3% missing data
   2   (0.450) 0.365 0.474 0.448 0.936 0.410 
   1   (0.550) 0.635 0.526 0.552 0.064 0.590 

Locus 148 : 
2 alleles
12.3% missing data
   4   (0.899) 0.948 0.938 0.900 0.512 0.942 
   2   (0.101) 0.052 0.062 0.100 0.488 0.058 

Locus 149 : 
2 alleles
3.6% missing data
   1   (0.866) 0.976 0.878 0.866 0.982 0.881 
   4   (0.134) 0.024 0.122 0.134 0.018 0.119 

Locus 150 : 
2 alleles
4.3% missing data
   1   (0.885) 0.960 0.929 0.884 0.983 0.893 
   3   (0.115) 0.040 0.071 0.116 0.017 0.107 

Locus 151 : 
2 alleles
7.2% missing data
   3   (0.897) 0.816 0.953 0.897 0.972 0.902 
   1   (0.103) 0.184 0.047 0.103 0.028 0.098 

Locus 152 : 
2 alleles
2.9% missing data
   4   (0.919) 0.993 0.934 0.919 0.984 0.954 
   3   (0.081) 0.007 0.066 0.081 0.016 0.046 

Locus 153 : 
2 alleles
13.0% missing data
   3   (0.900) 0.976 0.918 0.900 0.987 0.931 
   1   (0.100) 0.024 0.082 0.100 0.013 0.069 

Locus 154 : 
2 alleles
10.9% missing data
   1   (0.857) 0.978 0.841 0.856 0.876 0.914 
   4   (0.143) 0.022 0.159 0.144 0.124 0.086 

Locus 155 : 
2 alleles
5.1% missing data
   2   (0.464) 0.596 0.484 0.465 0.910 0.379 
   4   (0.536) 0.404 0.516 0.535 0.090 0.621 

Locus 156 : 
2 alleles
12.3% missing data
   1   (0.784) 0.957 0.785 0.785 0.921 0.786 
   3   (0.216) 0.043 0.215 0.215 0.079 0.214 

Locus 157 : 
2 alleles
6.5% missing data
   2   (0.799) 0.726 0.790 0.801 0.980 0.841 
   1   (0.201) 0.274 0.210 0.199 0.020 0.159 

Locus 158 : 
2 alleles
15.9% missing data
   2   (0.883) 0.989 0.812 0.884 0.983 0.948 
   3   (0.117) 0.011 0.188 0.116 0.017 0.052 

Locus 159 : 
2 alleles
5.1% missing data
   1   (0.229) 0.093 0.175 0.229 0.034 0.279 
   3   (0.771) 0.907 0.825 0.771 0.966 0.721 

Locus 160 : 
2 alleles
14.5% missing data
   3   (0.874) 0.971 0.910 0.873 0.856 0.888 
   1   (0.126) 0.029 0.090 0.127 0.144 0.112 

Locus 161 : 
2 alleles
13.0% missing data
   3   (0.628) 0.863 0.592 0.629 0.943 0.622 
   1   (0.372) 0.137 0.408 0.371 0.057 0.378 

Locus 162 : 
2 alleles
2.2% missing data
   2   (0.909) 0.977 0.932 0.910 0.988 0.935 
   4   (0.091) 0.023 0.068 0.090 0.012 0.065 

Locus 163 : 
2 alleles
1.4% missing data
   2   (0.920) 0.993 0.923 0.918 0.983 0.967 
   1   (0.080) 0.007 0.077 0.082 0.017 0.033 

Locus 164 : 
2 alleles
18.8% missing data
   3   (0.368) 0.535 0.345 0.368 0.036 0.379 
   1   (0.632) 0.465 0.655 0.632 0.964 0.621 

Locus 165 : 
2 alleles
11.6% missing data
   2   (0.748) 0.512 0.851 0.748 0.294 0.725 
   4   (0.252) 0.488 0.149 0.252 0.706 0.275 

Locus 166 : 
2 alleles
3.6% missing data
   4   (0.881) 0.969 0.953 0.880 0.971 0.805 
   2   (0.119) 0.031 0.047 0.120 0.029 0.195 

Locus 167 : 
2 alleles
2.2% missing data
   2   (0.942) 0.998 0.881 0.943 0.996 0.989 
   4   (0.058) 0.002 0.119 0.057 0.004 0.011 

Locus 168 : 
2 alleles
13.8% missing data
   2   (0.908) 0.855 0.974 0.908 0.983 0.860 
   4   (0.092) 0.145 0.026 0.092 0.017 0.140 

Locus 169 : 
2 alleles
4.3% missing data
   2   (0.896) 0.950 0.954 0.897 0.980 0.861 
   4   (0.104) 0.050 0.046 0.103 0.020 0.139 

Locus 170 : 
2 alleles
4.3% missing data
   1   (0.453) 0.149 0.454 0.454 0.074 0.498 
   2   (0.547) 0.851 0.546 0.546 0.926 0.502 

Locus 171 : 
2 alleles
2.9% missing data
   2   (0.765) 0.600 0.826 0.765 0.615 0.775 
   3   (0.235) 0.400 0.174 0.235 0.385 0.225 

Locus 172 : 
2 alleles
8.0% missing data
   2   (0.847) 0.975 0.812 0.847 0.983 0.910 
   4   (0.153) 0.025 0.188 0.153 0.017 0.090 

Locus 173 : 
2 alleles
5.1% missing data
   2   (0.692) 0.669 0.730 0.692 0.530 0.694 
   4   (0.308) 0.331 0.270 0.308 0.470 0.306 

Locus 174 : 
2 alleles
4.3% missing data
   4   (0.906) 0.988 0.932 0.906 0.990 0.926 
   2   (0.094) 0.012 0.068 0.094 0.010 0.074 

Locus 175 : 
2 alleles
13.0% missing data
   3   (0.928) 0.994 0.922 0.927 0.981 0.974 
   1   (0.072) 0.006 0.078 0.073 0.019 0.026 

Locus 176 : 
2 alleles
10.1% missing data
   1   (0.528) 0.430 0.623 0.526 0.065 0.490 
   3   (0.472) 0.570 0.377 0.474 0.935 0.510 

Locus 177 : 
2 alleles
4.3% missing data
   2   (0.736) 0.586 0.802 0.737 0.595 0.720 
   1   (0.264) 0.414 0.198 0.263 0.405 0.280 

Locus 178 : 
2 alleles
1.4% missing data
   1   (0.730) 0.780 0.768 0.729 0.412 0.759 
   4   (0.270) 0.220 0.232 0.271 0.588 0.241 

Locus 179 : 
2 alleles
10.9% missing data
   3   (0.894) 0.971 0.920 0.894 0.984 0.920 
   1   (0.106) 0.029 0.080 0.106 0.016 0.080 

Locus 180 : 
2 alleles
2.2% missing data
   1   (0.890) 0.982 0.901 0.890 0.985 0.920 
   4   (0.110) 0.018 0.099 0.110 0.015 0.080 

Locus 181 : 
2 alleles
15.9% missing data
   2   (0.883) 0.983 0.889 0.883 0.986 0.924 
   3   (0.117) 0.017 0.111 0.117 0.014 0.076 

Locus 182 : 
2 alleles
1.4% missing data
   1   (0.898) 0.947 0.914 0.898 0.966 0.936 
   3   (0.102) 0.053 0.086 0.102 0.034 0.064 

Locus 183 : 
2 alleles
10.1% missing data
   1   (0.880) 0.956 0.919 0.880 0.980 0.882 
   3   (0.120) 0.044 0.081 0.120 0.020 0.118 

Locus 184 : 
2 alleles
2.2% missing data
   4   (0.861) 0.987 0.765 0.862 0.984 0.933 
   2   (0.139) 0.013 0.235 0.138 0.016 0.067 

Locus 185 : 
2 alleles
12.3% missing data
   2   (0.831) 0.966 0.813 0.830 0.978 0.874 
   4   (0.169) 0.034 0.187 0.170 0.022 0.126 

Locus 186 : 
2 alleles
9.4% missing data
   2   (0.897) 0.949 0.956 0.897 0.982 0.867 
   4   (0.103) 0.051 0.044 0.103 0.018 0.133 

Locus 187 : 
2 alleles
9.4% missing data
   2   (0.869) 0.858 0.948 0.870 0.827 0.801 
   4   (0.131) 0.142 0.052 0.130 0.173 0.199 

Locus 188 : 
2 alleles
3.6% missing data
   3   (0.709) 0.679 0.788 0.709 0.913 0.626 
   4   (0.291) 0.321 0.212 0.291 0.087 0.374 

Locus 189 : 
2 alleles
5.1% missing data
   2   (0.798) 0.945 0.837 0.799 0.974 0.757 
   4   (0.202) 0.055 0.163 0.201 0.026 0.243 

Locus 190 : 
2 alleles
3.6% missing data
   2   (0.678) 0.867 0.666 0.678 0.424 0.717 
   4   (0.322) 0.133 0.334 0.322 0.576 0.283 

Locus 191 : 
2 alleles
4.3% missing data
   2   (0.905) 0.962 0.945 0.905 0.983 0.912 
   4   (0.095) 0.038 0.055 0.095 0.017 0.088 

Locus 192 : 
2 alleles
12.3% missing data
   1   (0.754) 0.931 0.783 0.753 0.261 0.786 
   3   (0.246) 0.069 0.217 0.247 0.739 0.214 

Locus 193 : 
2 alleles
8.0% missing data
   4   (0.520) 0.216 0.535 0.519 0.086 0.585 
   2   (0.480) 0.784 0.465 0.481 0.914 0.415 

Locus 194 : 
2 alleles
13.0% missing data
   1   (0.895) 0.988 0.916 0.896 0.987 0.912 
   4   (0.105) 0.012 0.084 0.104 0.013 0.088 

Locus 195 : 
2 alleles
4.3% missing data
   4   (0.895) 0.927 0.955 0.896 0.356 0.908 
   2   (0.105) 0.073 0.045 0.104 0.644 0.092 

Locus 196 : 
2 alleles
15.9% missing data
   3   (0.706) 0.837 0.763 0.706 0.952 0.638 
   1   (0.294) 0.163 0.237 0.294 0.048 0.362 

Locus 197 : 
2 alleles
13.0% missing data
   4   (0.724) 0.587 0.762 0.724 0.924 0.725 
   2   (0.276) 0.413 0.238 0.276 0.076 0.275 

Locus 198 : 
2 alleles
12.3% missing data
   1   (0.898) 0.972 0.911 0.898 0.988 0.934 
   4   (0.102) 0.028 0.089 0.102 0.012 0.066 

Locus 199 : 
2 alleles
13.0% missing data
   1   (0.772) 0.797 0.826 0.773 0.734 0.756 
   3   (0.228) 0.203 0.174 0.227 0.266 0.244 

Locus 200 : 
2 alleles
2.9% missing data
   4   (0.883) 0.966 0.867 0.884 0.982 0.932 
   2   (0.117) 0.034 0.133 0.116 0.018 0.068 

Locus 201 : 
2 alleles
3.6% missing data
   4   (0.216) 0.139 0.182 0.216 0.030 0.218 
   3   (0.784) 0.861 0.818 0.784 0.970 0.782 

Locus 202 : 
2 alleles
15.2% missing data
   1   (0.527) 0.876 0.421 0.527 0.789 0.587 
   3   (0.473) 0.124 0.579 0.473 0.211 0.413 

Locus 203 : 
2 alleles
14.5% missing data
   2   (0.663) 0.834 0.662 0.663 0.952 0.653 
   1   (0.337) 0.166 0.338 0.337 0.048 0.347 

Locus 204 : 
2 alleles
0.7% missing data
   4   (0.869) 0.939 0.906 0.870 0.494 0.907 
   1   (0.131) 0.061 0.094 0.130 0.506 0.093 

Locus 205 : 
2 alleles
2.9% missing data
   4   (0.090) 0.003 0.266 0.089 0.006 0.017 
   2   (0.910) 0.997 0.734 0.911 0.994 0.983 

Locus 206 : 
2 alleles
3.6% missing data
   4   (0.867) 0.984 0.881 0.867 0.199 0.926 
   2   (0.133) 0.016 0.119 0.133 0.801 0.074 

Locus 207 : 
2 alleles
13.8% missing data
   2   (0.924) 0.992 0.902 0.925 0.970 0.970 
   4   (0.076) 0.008 0.098 0.075 0.030 0.030 

Locus 208 : 
2 alleles
5.1% missing data
   3   (0.358) 0.155 0.370 0.358 0.107 0.366 
   4   (0.642) 0.845 0.630 0.642 0.893 0.634 

Locus 209 : 
2 alleles
16.7% missing data
   4   (0.725) 0.819 0.751 0.724 0.966 0.719 
   2   (0.275) 0.181 0.249 0.276 0.034 0.281 

Locus 210 : 
2 alleles
9.4% missing data
   1   (0.360) 0.480 0.305 0.364 0.089 0.368 
   3   (0.640) 0.520 0.695 0.636 0.911 0.632 

Locus 211 : 
2 alleles
11.6% missing data
   1   (0.911) 0.977 0.951 0.910 0.986 0.920 
   3   (0.089) 0.023 0.049 0.090 0.014 0.080 

Locus 212 : 
2 alleles
7.2% missing data
   3   (0.450) 0.071 0.539 0.449 0.701 0.398 
   4   (0.550) 0.929 0.461 0.551 0.299 0.602 

Locus 213 : 
2 alleles
3.6% missing data
   2   (0.553) 0.568 0.530 0.554 0.936 0.553 
   4   (0.447) 0.432 0.470 0.446 0.064 0.447 

Locus 214 : 
2 alleles
6.5% missing data
   1   (0.816) 0.743 0.869 0.817 0.591 0.829 
   3   (0.184) 0.257 0.131 0.183 0.409 0.171 

Locus 215 : 
2 alleles
5.8% missing data
   4   (0.867) 0.993 0.682 0.868 0.988 0.963 
   2   (0.133) 0.007 0.318 0.132 0.012 0.037 

Locus 216 : 
2 alleles
2.2% missing data
   2   (0.946) 0.998 0.908 0.947 0.996 0.990 
   4   (0.054) 0.002 0.092 0.053 0.004 0.010 

Locus 217 : 
2 alleles
4.3% missing data
   2   (0.771) 0.850 0.791 0.771 0.967 0.780 
   4   (0.229) 0.150 0.209 0.229 0.033 0.220 

Locus 218 : 
2 alleles
10.1% missing data
   2   (0.576) 0.791 0.563 0.577 0.936 0.541 
   4   (0.424) 0.209 0.437 0.423 0.064 0.459 

Locus 219 : 
2 alleles
14.5% missing data
   2   (0.775) 0.809 0.853 0.774 0.969 0.715 
   4   (0.225) 0.191 0.147 0.226 0.031 0.285 

Locus 220 : 
2 alleles
17.4% missing data
   4   (0.865) 0.992 0.682 0.866 0.987 0.962 
   3   (0.135) 0.008 0.318 0.134 0.013 0.038 

Locus 221 : 
2 alleles
2.9% missing data
   2   (0.096) 0.016 0.093 0.096 0.010 0.056 
   4   (0.904) 0.984 0.907 0.904 0.990 0.944 

Locus 222 : 
2 alleles
4.3% missing data
   2   (0.924) 0.994 0.935 0.922 0.992 0.966 
   4   (0.076) 0.006 0.065 0.078 0.008 0.034 

Locus 223 : 
2 alleles
13.0% missing data
   2   (0.883) 0.957 0.914 0.883 0.878 0.902 
   4   (0.117) 0.043 0.086 0.117 0.122 0.098 

Locus 224 : 
2 alleles
12.3% missing data
   1   (0.857) 0.906 0.941 0.856 0.980 0.777 
   3   (0.143) 0.094 0.059 0.144 0.020 0.223 

Locus 225 : 
2 alleles
10.9% missing data
   3   (0.706) 0.888 0.687 0.706 0.910 0.722 
   1   (0.294) 0.112 0.313 0.294 0.090 0.278 

Locus 226 : 
2 alleles
11.6% missing data
   3   (0.822) 0.959 0.847 0.822 0.975 0.811 
   1   (0.178) 0.041 0.153 0.178 0.025 0.189 

Locus 227 : 
2 alleles
6.5% missing data
   1   (0.835) 0.906 0.881 0.835 0.969 0.816 
   3   (0.165) 0.094 0.119 0.165 0.031 0.184 

Locus 228 : 
2 alleles
18.1% missing data
   2   (0.921) 0.986 0.961 0.921 0.989 0.925 
   4   (0.079) 0.014 0.039 0.079 0.011 0.075 

Locus 229 : 
2 alleles
3.6% missing data
   2   (0.787) 0.539 0.853 0.787 0.973 0.774 
   4   (0.213) 0.461 0.147 0.213 0.027 0.226 

Locus 230 : 
2 alleles
12.3% missing data
   4   (0.796) 0.901 0.892 0.796 0.971 0.666 
   2   (0.204) 0.099 0.108 0.204 0.029 0.334 

Locus 231 : 
2 alleles
2.2% missing data
   2   (0.662) 0.923 0.652 0.662 0.941 0.637 
   4   (0.338) 0.077 0.348 0.338 0.059 0.363 

Locus 232 : 
2 alleles
4.3% missing data
   3   (0.450) 0.410 0.420 0.448 0.533 0.491 
   4   (0.550) 0.590 0.580 0.552 0.467 0.509 

Locus 233 : 
2 alleles
7.2% missing data
   3   (0.867) 0.660 0.942 0.868 0.978 0.817 
   4   (0.133) 0.340 0.058 0.132 0.022 0.183 

Locus 234 : 
2 alleles
2.9% missing data
   4   (0.849) 0.977 0.857 0.847 0.966 0.882 
   2   (0.151) 0.023 0.143 0.153 0.034 0.118 

Locus 235 : 
2 alleles
6.5% missing data
   2   (0.681) 0.832 0.745 0.680 0.439 0.651 
   1   (0.319) 0.168 0.255 0.320 0.561 0.349 

Locus 236 : 
2 alleles
6.5% missing data
   4   (0.509) 0.591 0.500 0.509 0.928 0.481 
   1   (0.491) 0.409 0.500 0.491 0.072 0.519 

Locus 237 : 
2 alleles
3.6% missing data
   4   (0.725) 0.899 0.696 0.725 0.958 0.745 
   1   (0.275) 0.101 0.304 0.275 0.042 0.255 

Locus 238 : 
2 alleles
18.8% missing data
   1   (0.214) 0.057 0.198 0.215 0.063 0.210 
   3   (0.786) 0.943 0.802 0.785 0.937 0.790 

Locus 239 : 
2 alleles
4.3% missing data
   3   (0.885) 0.971 0.924 0.885 0.987 0.883 
   4   (0.115) 0.029 0.076 0.115 0.013 0.117 

Locus 240 : 
2 alleles
1.4% missing data
   2   (0.723) 0.449 0.829 0.724 0.965 0.622 
   3   (0.277) 0.551 0.171 0.276 0.035 0.378 

Locus 241 : 
2 alleles
8.7% missing data
   1   (0.870) 0.951 0.906 0.869 0.984 0.888 
   3   (0.130) 0.049 0.094 0.131 0.016 0.112 

Locus 242 : 
2 alleles
2.2% missing data
   3   (0.844) 0.773 0.880 0.844 0.981 0.859 
   1   (0.156) 0.227 0.120 0.156 0.019 0.141 

Locus 243 : 
2 alleles
10.9% missing data
   3   (0.472) 0.377 0.621 0.471 0.919 0.303 
   1   (0.528) 0.623 0.379 0.529 0.081 0.697 

Locus 244 : 
2 alleles
5.8% missing data
   2   (0.865) 0.979 0.852 0.865 0.980 0.912 
   4   (0.135) 0.021 0.148 0.135 0.020 0.088 

Locus 245 : 
2 alleles
2.9% missing data
   2   (0.832) 0.965 0.876 0.832 0.980 0.801 
   4   (0.168) 0.035 0.124 0.168 0.020 0.199 

Locus 246 : 
2 alleles
4.3% missing data
   4   (0.777) 0.902 0.826 0.778 0.653 0.766 
   2   (0.223) 0.098 0.174 0.222 0.347 0.234 

Locus 247 : 
2 alleles
14.5% missing data
   2   (0.678) 0.573 0.694 0.678 0.958 0.683 
   4   (0.322) 0.427 0.306 0.322 0.042 0.317 

Locus 248 : 
2 alleles
8.0% missing data
   2   (0.162) 0.179 0.110 0.161 0.503 0.140 
   3   (0.838) 0.821 0.890 0.839 0.497 0.860 

Locus 249 : 
2 alleles
13.8% missing data
   2   (0.939) 0.997 0.893 0.940 0.995 0.985 
   1   (0.061) 0.003 0.107 0.060 0.005 0.015 

Locus 250 : 
2 alleles
1.4% missing data
   2   (0.787) 0.761 0.824 0.787 0.752 0.812 
   3   (0.213) 0.239 0.176 0.213 0.248 0.188 

Locus 251 : 
2 alleles
5.1% missing data
   3   (0.366) 0.162 0.363 0.367 0.928 0.314 
   4   (0.634) 0.838 0.637 0.633 0.072 0.686 

Locus 252 : 
2 alleles
15.9% missing data
   2   (0.267) 0.200 0.247 0.267 0.223 0.263 
   4   (0.733) 0.800 0.753 0.733 0.777 0.737 

Locus 253 : 
2 alleles
15.2% missing data
   4   (0.872) 0.972 0.924 0.873 0.959 0.830 
   2   (0.128) 0.028 0.076 0.127 0.041 0.170 

Locus 254 : 
2 alleles
8.0% missing data
   1   (0.329) 0.133 0.352 0.329 0.098 0.327 
   2   (0.671) 0.867 0.648 0.671 0.902 0.673 

Locus 255 : 
2 alleles
16.7% missing data
   1   (0.671) 0.278 0.663 0.672 0.678 0.735 
   2   (0.329) 0.722 0.337 0.328 0.322 0.265 

Locus 256 : 
2 alleles
7.2% missing data
   1   (0.658) 0.653 0.745 0.658 0.075 0.623 
   2   (0.342) 0.347 0.255 0.342 0.925 0.377 

Locus 257 : 
2 alleles
10.9% missing data
   1   (0.918) 0.983 0.951 0.918 0.985 0.932 
   2   (0.082) 0.017 0.049 0.082 0.015 0.068 

Locus 258 : 
2 alleles
15.9% missing data
   3   (0.911) 0.943 0.966 0.912 0.915 0.891 
   1   (0.089) 0.057 0.034 0.088 0.085 0.109 

Locus 259 : 
2 alleles
10.9% missing data
   2   (0.845) 0.984 0.822 0.845 0.243 0.923 
   4   (0.155) 0.016 0.178 0.155 0.757 0.077 

Locus 260 : 
2 alleles
11.6% missing data
   1   (0.860) 0.975 0.839 0.861 0.978 0.908 
   3   (0.140) 0.025 0.161 0.139 0.022 0.092 

Locus 261 : 
2 alleles
15.9% missing data
   1   (0.501) 0.468 0.488 0.502 0.530 0.503 
   3   (0.499) 0.532 0.512 0.498 0.470 0.497 

Locus 262 : 
2 alleles
13.8% missing data
   4   (0.129) 0.031 0.131 0.129 0.018 0.093 
   2   (0.871) 0.969 0.869 0.871 0.982 0.907 

Locus 263 : 
2 alleles
1.4% missing data
   1   (0.898) 0.954 0.945 0.897 0.986 0.896 
   2   (0.102) 0.046 0.055 0.103 0.014 0.104 

Locus 264 : 
2 alleles
3.6% missing data
   2   (0.960) 0.577 0.996 0.961 0.996 0.962 
   4   (0.040) 0.423 0.004 0.039 0.004 0.038 

Locus 265 : 
2 alleles
7.2% missing data
   3   (0.707) 0.900 0.717 0.707 0.248 0.744 
   2   (0.293) 0.100 0.283 0.293 0.752 0.256 

Locus 266 : 
2 alleles
5.1% missing data
   2   (0.506) 0.609 0.471 0.506 0.816 0.513 
   4   (0.494) 0.391 0.529 0.494 0.184 0.487 

Locus 267 : 
2 alleles
2.9% missing data
   2   (0.914) 0.989 0.915 0.915 0.986 0.953 
   4   (0.086) 0.011 0.085 0.085 0.014 0.047 

Locus 268 : 
2 alleles
15.2% missing data
   1   (0.209) 0.047 0.200 0.209 0.072 0.195 
   3   (0.791) 0.953 0.800 0.791 0.928 0.805 

Locus 269 : 
2 alleles
4.3% missing data
   1   (0.885) 0.989 0.840 0.884 0.988 0.949 
   3   (0.115) 0.011 0.160 0.116 0.012 0.051 

Locus 270 : 
2 alleles
6.5% missing data
   4   (0.904) 0.952 0.946 0.905 0.985 0.910 
   1   (0.096) 0.048 0.054 0.095 0.015 0.090 

Locus 271 : 
2 alleles
2.2% missing data
   2   (0.882) 0.932 0.955 0.881 0.983 0.811 
   4   (0.118) 0.068 0.045 0.119 0.017 0.189 

Locus 272 : 
2 alleles
2.9% missing data
   4   (0.845) 0.967 0.878 0.846 0.945 0.838 
   2   (0.155) 0.033 0.122 0.154 0.055 0.162 

Locus 273 : 
2 alleles
1.4% missing data
   2   (0.861) 0.978 0.882 0.861 0.984 0.882 
   4   (0.139) 0.022 0.118 0.139 0.016 0.118 

Locus 274 : 
2 alleles
8.0% missing data
   1   (0.147) 0.062 0.124 0.147 0.062 0.126 
   3   (0.853) 0.938 0.876 0.853 0.938 0.874 

Locus 275 : 
2 alleles
2.9% missing data
   1   (0.603) 0.549 0.617 0.603 0.081 0.647 
   4   (0.397) 0.451 0.383 0.397 0.919 0.353 

Locus 276 : 
2 alleles
18.1% missing data
   2   (0.355) 0.240 0.353 0.356 0.118 0.343 
   3   (0.645) 0.760 0.647 0.644 0.882 0.657 

Locus 277 : 
2 alleles
10.9% missing data
   1   (0.902) 0.988 0.927 0.901 0.989 0.927 
   4   (0.098) 0.012 0.073 0.099 0.011 0.073 

Locus 278 : 
2 alleles
3.6% missing data
   3   (0.782) 0.970 0.778 0.783 0.976 0.782 
   1   (0.218) 0.030 0.222 0.217 0.024 0.218 

Locus 279 : 
2 alleles
3.6% missing data
   1   (0.874) 0.984 0.893 0.874 0.951 0.892 
   3   (0.126) 0.016 0.107 0.126 0.049 0.108 

Locus 280 : 
2 alleles
2.2% missing data
   3   (0.173) 0.244 0.121 0.172 0.034 0.185 
   4   (0.827) 0.756 0.879 0.828 0.966 0.815 

Locus 281 : 
2 alleles
14.5% missing data
   1   (0.733) 0.892 0.741 0.732 0.885 0.739 
   2   (0.267) 0.108 0.259 0.268 0.115 0.261 

Locus 282 : 
2 alleles
18.1% missing data
   3   (0.817) 0.952 0.853 0.818 0.787 0.812 
   4   (0.183) 0.048 0.147 0.182 0.213 0.188 

Locus 283 : 
2 alleles
5.1% missing data
   1   (0.893) 0.982 0.930 0.894 0.982 0.891 
   2   (0.107) 0.018 0.070 0.106 0.018 0.109 

Locus 284 : 
2 alleles
5.1% missing data
   1   (0.881) 0.976 0.887 0.881 0.428 0.947 
   2   (0.119) 0.024 0.113 0.119 0.572 0.053 

Locus 285 : 
2 alleles
10.9% missing data
   4   (0.902) 0.980 0.963 0.901 0.985 0.873 
   2   (0.098) 0.020 0.037 0.099 0.015 0.127 

Locus 286 : 
2 alleles
8.0% missing data
   4   (0.366) 0.485 0.303 0.368 0.108 0.395 
   2   (0.634) 0.515 0.697 0.632 0.892 0.605 

Locus 287 : 
2 alleles
14.5% missing data
   1   (0.377) 0.597 0.428 0.377 0.044 0.305 
   3   (0.623) 0.403 0.572 0.623 0.956 0.695 

Locus 288 : 
2 alleles
2.2% missing data
   2   (0.052) 0.002 0.093 0.052 0.004 0.010 
   3   (0.948) 0.998 0.907 0.948 0.996 0.990 

Locus 289 : 
2 alleles
15.9% missing data
   4   (0.919) 0.997 0.885 0.920 0.269 0.983 
   2   (0.081) 0.003 0.115 0.080 0.731 0.017 

Locus 290 : 
2 alleles
6.5% missing data
   2   (0.862) 0.841 0.944 0.863 0.980 0.764 
   4   (0.138) 0.159 0.056 0.137 0.020 0.236 

Locus 291 : 
2 alleles
18.1% missing data
   4   (0.893) 0.983 0.889 0.893 0.964 0.935 
   2   (0.107) 0.017 0.111 0.107 0.036 0.065 

Locus 292 : 
2 alleles
7.2% missing data
   2   (0.712) 0.919 0.633 0.713 0.956 0.773 
   4   (0.288) 0.081 0.367 0.287 0.044 0.227 

Locus 293 : 
2 alleles
3.6% missing data
   1   (0.919) 0.997 0.771 0.919 0.987 0.984 
   3   (0.081) 0.003 0.229 0.081 0.013 0.016 

Locus 294 : 
2 alleles
10.9% missing data
   2   (0.846) 0.870 0.910 0.845 0.586 0.849 
   1   (0.154) 0.130 0.090 0.155 0.414 0.151 

Locus 295 : 
2 alleles
5.1% missing data
   1   (0.792) 0.951 0.762 0.792 0.968 0.837 
   2   (0.208) 0.049 0.238 0.208 0.032 0.163 

Locus 296 : 
2 alleles
5.8% missing data
   1   (0.629) 0.097 0.788 0.627 0.768 0.524 
   3   (0.371) 0.903 0.212 0.373 0.232 0.476 

Locus 297 : 
2 alleles
4.3% missing data
   4   (0.917) 0.966 0.968 0.917 0.988 0.891 
   2   (0.083) 0.034 0.032 0.083 0.012 0.109 

Locus 298 : 
2 alleles
11.6% missing data
   2   (0.628) 0.683 0.704 0.628 0.953 0.539 
   4   (0.372) 0.317 0.296 0.372 0.047 0.461 

Locus 299 : 
2 alleles
8.0% missing data
   2   (0.220) 0.077 0.242 0.220 0.405 0.156 
   4   (0.780) 0.923 0.758 0.780 0.595 0.844 

Locus 300 : 
2 alleles
3.6% missing data
   2   (0.798) 0.969 0.811 0.797 0.965 0.798 
   4   (0.202) 0.031 0.189 0.203 0.035 0.202 

Locus 301 : 
2 alleles
5.8% missing data
   2   (0.515) 0.400 0.525 0.515 0.820 0.490 
   4   (0.485) 0.600 0.475 0.485 0.180 0.510 

Locus 302 : 
2 alleles
13.8% missing data
   4   (0.471) 0.662 0.479 0.470 0.801 0.415 
   3   (0.529) 0.338 0.521 0.530 0.199 0.585 

Locus 303 : 
2 alleles
6.5% missing data
   4   (0.893) 0.940 0.934 0.893 0.974 0.900 
   2   (0.107) 0.060 0.066 0.107 0.026 0.100 

Locus 304 : 
2 alleles
14.5% missing data
   3   (0.914) 0.985 0.954 0.914 0.990 0.917 
   1   (0.086) 0.015 0.046 0.086 0.010 0.083 

Locus 305 : 
2 alleles
2.2% missing data
   4   (0.823) 0.967 0.812 0.823 0.384 0.891 
   3   (0.177) 0.033 0.188 0.177 0.616 0.109 

Locus 306 : 
2 alleles
5.1% missing data
   2   (0.905) 0.971 0.961 0.905 0.986 0.873 
   3   (0.095) 0.029 0.039 0.095 0.014 0.127 

Locus 307 : 
2 alleles
13.0% missing data
   3   (0.753) 0.815 0.749 0.754 0.966 0.768 
   1   (0.247) 0.185 0.251 0.246 0.034 0.232 

Locus 308 : 
2 alleles
5.1% missing data
   3   (0.910) 0.929 0.944 0.909 0.977 0.939 
   1   (0.090) 0.071 0.056 0.091 0.023 0.061 

Locus 309 : 
2 alleles
2.2% missing data
   2   (0.782) 0.943 0.845 0.781 0.970 0.707 
   3   (0.218) 0.057 0.155 0.219 0.030 0.293 

Locus 310 : 
2 alleles
5.8% missing data
   4   (0.875) 0.832 0.928 0.875 0.965 0.875 
   2   (0.125) 0.168 0.072 0.125 0.035 0.125 

Locus 311 : 
2 alleles
15.2% missing data
   3   (0.832) 0.930 0.897 0.832 0.973 0.776 
   1   (0.168) 0.070 0.103 0.168 0.027 0.224 

Locus 312 : 
2 alleles
5.1% missing data
   2   (0.889) 0.988 0.893 0.889 0.982 0.925 
   3   (0.111) 0.012 0.107 0.111 0.018 0.075 

Locus 313 : 
2 alleles
2.2% missing data
   3   (0.104) 0.017 0.069 0.104 0.012 0.091 
   4   (0.896) 0.983 0.931 0.896 0.988 0.909 

Locus 314 : 
2 alleles
9.4% missing data
   2   (0.919) 0.993 0.929 0.918 0.992 0.957 
   4   (0.081) 0.007 0.071 0.082 0.008 0.043 

Locus 315 : 
2 alleles
2.2% missing data
   2   (0.623) 0.851 0.551 0.622 0.374 0.713 
   4   (0.377) 0.149 0.449 0.378 0.626 0.287 

Locus 316 : 
2 alleles
2.9% missing data
   1   (0.928) 0.995 0.911 0.929 0.991 0.976 
   3   (0.072) 0.005 0.089 0.071 0.009 0.024 

Locus 317 : 
2 alleles
5.8% missing data
   4   (0.908) 0.967 0.962 0.907 0.969 0.889 
   2   (0.092) 0.033 0.038 0.093 0.031 0.111 

Locus 318 : 
2 alleles
6.5% missing data
   2   (0.895) 0.979 0.909 0.896 0.506 0.948 
   4   (0.105) 0.021 0.091 0.104 0.494 0.052 

Locus 319 : 
2 alleles
4.3% missing data
   2   (0.617) 0.730 0.695 0.615 0.863 0.542 
   4   (0.383) 0.270 0.305 0.385 0.137 0.458 

Locus 320 : 
2 alleles
5.1% missing data
   2   (0.397) 0.112 0.428 0.397 0.749 0.368 
   4   (0.603) 0.888 0.572 0.603 0.251 0.632 

Locus 321 : 
2 alleles
10.9% missing data
   2   (0.825) 0.836 0.881 0.826 0.972 0.798 
   4   (0.175) 0.164 0.119 0.174 0.028 0.202 

Locus 322 : 
2 alleles
6.5% missing data
   1   (0.272) 0.201 0.218 0.272 0.041 0.328 
   3   (0.728) 0.799 0.782 0.728 0.959 0.672 

Locus 323 : 
2 alleles
18.8% missing data
   3   (0.924) 0.937 0.982 0.924 0.990 0.872 
   1   (0.076) 0.063 0.018 0.076 0.010 0.128 

Locus 324 : 
2 alleles
3.6% missing data
   3   (0.795) 0.949 0.760 0.796 0.365 0.874 
   1   (0.205) 0.051 0.240 0.204 0.635 0.126 

Locus 325 : 
2 alleles
14.5% missing data
   1   (0.850) 0.951 0.899 0.850 0.872 0.833 
   3   (0.150) 0.049 0.101 0.150 0.128 0.167 

Locus 326 : 
2 alleles
13.8% missing data
   4   (0.621) 0.322 0.674 0.622 0.100 0.654 
   2   (0.379) 0.678 0.326 0.378 0.900 0.346 

Locus 327 : 
2 alleles
5.8% missing data
   1   (0.163) 0.039 0.113 0.163 0.739 0.143 
   3   (0.837) 0.961 0.887 0.837 0.261 0.857 

Locus 328 : 
2 alleles
0.7% missing data
   4   (0.871) 0.982 0.923 0.871 0.987 0.826 
   2   (0.129) 0.018 0.077 0.129 0.013 0.174 

Locus 329 : 
2 alleles
5.1% missing data
   4   (0.352) 0.171 0.390 0.353 0.050 0.318 
   2   (0.648) 0.829 0.610 0.647 0.950 0.682 

Locus 330 : 
2 alleles
3.6% missing data
   3   (0.892) 0.962 0.972 0.891 0.988 0.762 
   1   (0.108) 0.038 0.028 0.109 0.012 0.238 

Locus 331 : 
2 alleles
15.2% missing data
   4   (0.900) 0.902 0.978 0.900 0.984 0.748 
   2   (0.100) 0.098 0.022 0.100 0.016 0.252 

Locus 332 : 
2 alleles
6.5% missing data
   1   (0.290) 0.552 0.223 0.290 0.034 0.321 
   3   (0.710) 0.448 0.777 0.710 0.966 0.679 

Locus 333 : 
2 alleles
5.1% missing data
   4   (0.912) 0.976 0.913 0.912 0.975 0.958 
   1   (0.088) 0.024 0.087 0.088 0.025 0.042 

Locus 334 : 
2 alleles
2.2% missing data
   1   (0.908) 0.787 0.940 0.909 0.989 0.949 
   3   (0.092) 0.213 0.060 0.091 0.011 0.051 

Locus 335 : 
2 alleles
15.9% missing data
   1   (0.893) 0.972 0.889 0.893 0.571 0.955 
   2   (0.107) 0.028 0.111 0.107 0.429 0.045 

Locus 336 : 
2 alleles
15.9% missing data
   4   (0.920) 0.987 0.929 0.921 0.979 0.958 
   1   (0.080) 0.013 0.071 0.079 0.021 0.042 

Locus 337 : 
2 alleles
13.0% missing data
   2   (0.551) 0.768 0.559 0.551 0.613 0.532 
   4   (0.449) 0.232 0.441 0.449 0.387 0.468 

Locus 338 : 
2 alleles
13.8% missing data
   3   (0.836) 0.893 0.904 0.835 0.852 0.813 
   1   (0.164) 0.107 0.096 0.165 0.148 0.187 

Locus 339 : 
2 alleles
5.1% missing data
   1   (0.664) 0.554 0.765 0.664 0.273 0.607 
   3   (0.336) 0.446 0.235 0.336 0.727 0.393 

Locus 340 : 
2 alleles
1.4% missing data
   4   (0.903) 0.988 0.932 0.903 0.987 0.919 
   2   (0.097) 0.012 0.068 0.097 0.013 0.081 

Locus 341 : 
2 alleles
13.0% missing data
   4   (0.885) 0.984 0.900 0.886 0.986 0.906 
   1   (0.115) 0.016 0.100 0.114 0.014 0.094 

Locus 342 : 
2 alleles
6.5% missing data
   2   (0.738) 0.892 0.789 0.738 0.270 0.735 
   3   (0.262) 0.108 0.211 0.262 0.730 0.265 

Locus 343 : 
2 alleles
10.1% missing data
   2   (0.825) 0.968 0.836 0.826 0.975 0.823 
   4   (0.175) 0.032 0.164 0.174 0.025 0.177 

Locus 344 : 
2 alleles
11.6% missing data
   1   (0.910) 0.977 0.950 0.911 0.986 0.904 
   3   (0.090) 0.023 0.050 0.089 0.014 0.096 

Locus 345 : 
2 alleles
15.9% missing data
   4   (0.831) 0.911 0.890 0.831 0.795 0.807 
   2   (0.169) 0.089 0.110 0.169 0.205 0.193 

Locus 346 : 
2 alleles
5.8% missing data
   2   (0.894) 0.977 0.913 0.893 0.908 0.932 
   4   (0.106) 0.023 0.087 0.107 0.092 0.068 

Locus 347 : 
2 alleles
5.8% missing data
   2   (0.905) 0.984 0.929 0.905 0.989 0.932 
   4   (0.095) 0.016 0.071 0.095 0.011 0.068 

Locus 348 : 
2 alleles
1.4% missing data
   3   (0.881) 0.920 0.884 0.881 0.985 0.929 
   2   (0.119) 0.080 0.116 0.119 0.015 0.071 

Locus 349 : 
2 alleles
4.3% missing data
   4   (0.926) 0.954 0.980 0.927 0.969 0.879 
   2   (0.074) 0.046 0.020 0.073 0.031 0.121 

Locus 350 : 
2 alleles
5.1% missing data
   1   (0.915) 0.992 0.897 0.915 0.980 0.962 
   3   (0.085) 0.008 0.103 0.085 0.020 0.038 

Locus 351 : 
2 alleles
14.5% missing data
   1   (0.575) 0.645 0.619 0.576 0.132 0.554 
   3   (0.425) 0.355 0.381 0.424 0.868 0.446 

Locus 352 : 
2 alleles
2.2% missing data
   3   (0.911) 0.989 0.926 0.911 0.988 0.944 
   1   (0.089) 0.011 0.074 0.089 0.012 0.056 

Locus 353 : 
2 alleles
2.2% missing data
   3   (0.859) 0.984 0.843 0.859 0.985 0.903 
   1   (0.141) 0.016 0.157 0.141 0.015 0.097 

Locus 354 : 
2 alleles
0.7% missing data
   2   (0.890) 0.987 0.897 0.889 0.989 0.930 
   4   (0.110) 0.013 0.103 0.111 0.011 0.070 

Locus 355 : 
2 alleles
13.8% missing data
   3   (0.887) 0.979 0.921 0.888 0.984 0.884 
   1   (0.113) 0.021 0.079 0.112 0.016 0.116 

Locus 356 : 
2 alleles
11.6% missing data
   2   (0.926) 0.993 0.939 0.926 0.934 0.960 
   4   (0.074) 0.007 0.061 0.074 0.066 0.040 

Locus 357 : 
2 alleles
3.6% missing data
   4   (0.873) 0.893 0.961 0.873 0.980 0.754 
   2   (0.127) 0.107 0.039 0.127 0.020 0.246 

Locus 358 : 
2 alleles
5.8% missing data
   2   (0.737) 0.871 0.815 0.738 0.896 0.638 
   4   (0.263) 0.129 0.185 0.262 0.104 0.362 

Locus 359 : 
2 alleles
1.4% missing data
   3   (0.917) 0.985 0.904 0.917 0.976 0.968 
   1   (0.083) 0.015 0.096 0.083 0.024 0.032 

Locus 360 : 
2 alleles
2.9% missing data
   3   (0.900) 0.943 0.921 0.901 0.985 0.933 
   1   (0.100) 0.057 0.079 0.099 0.015 0.067 

Locus 361 : 
2 alleles
5.1% missing data
   1   (0.380) 0.333 0.397 0.378 0.928 0.324 
   3   (0.620) 0.667 0.603 0.622 0.072 0.676 

Locus 362 : 
2 alleles
4.3% missing data
   1   (0.868) 0.968 0.928 0.868 0.420 0.881 
   2   (0.132) 0.032 0.072 0.132 0.580 0.119 

Locus 363 : 
2 alleles
4.3% missing data
   3   (0.912) 0.964 0.974 0.912 0.983 0.855 
   1   (0.088) 0.036 0.026 0.088 0.017 0.145 

Locus 364 : 
2 alleles
11.6% missing data
   2   (0.885) 0.915 0.937 0.885 0.850 0.892 
   4   (0.115) 0.085 0.063 0.115 0.150 0.108 

Locus 365 : 
2 alleles
2.9% missing data
   1   (0.813) 0.938 0.834 0.813 0.977 0.804 
   3   (0.187) 0.062 0.166 0.187 0.023 0.196 

Locus 366 : 
2 alleles
5.1% missing data
   4   (0.495) 0.303 0.482 0.496 0.627 0.514 
   2   (0.505) 0.697 0.518 0.504 0.373 0.486 

Locus 367 : 
2 alleles
9.4% missing data
   2   (0.920) 0.995 0.919 0.920 0.992 0.965 
   3   (0.080) 0.005 0.081 0.080 0.008 0.035 

Locus 368 : 
2 alleles
6.5% missing data
   2   (0.466) 0.749 0.465 0.465 0.906 0.406 
   4   (0.534) 0.251 0.535 0.535 0.094 0.594 

Locus 369 : 
2 alleles
5.8% missing data
   4   (0.903) 0.889 0.967 0.904 0.971 0.866 
   1   (0.097) 0.111 0.033 0.096 0.029 0.134 

Locus 370 : 
2 alleles
5.8% missing data
   2   (0.260) 0.070 0.212 0.260 0.032 0.321 
   4   (0.740) 0.930 0.788 0.740 0.968 0.679 

Locus 371 : 
2 alleles
1.4% missing data
   1   (0.861) 0.922 0.886 0.862 0.973 0.871 
   3   (0.139) 0.078 0.114 0.138 0.027 0.129 

Locus 372 : 
2 alleles
0.7% missing data
   1   (0.322) 0.089 0.351 0.321 0.050 0.322 
   3   (0.678) 0.911 0.649 0.679 0.950 0.678 

Locus 373 : 
2 alleles
2.2% missing data
   4   (0.933) 0.996 0.922 0.933 0.995 0.977 
   2   (0.067) 0.004 0.078 0.067 0.005 0.023 

Locus 374 : 
2 alleles
19.6% missing data
   2   (0.672) 0.595 0.583 0.673 0.843 0.771 
   4   (0.328) 0.405 0.417 0.327 0.157 0.229 

Locus 375 : 
2 alleles
15.9% missing data
   2   (0.910) 0.986 0.923 0.911 0.886 0.941 
   4   (0.090) 0.014 0.077 0.089 0.114 0.059 

Locus 376 : 
2 alleles
2.2% missing data
   2   (0.879) 0.737 0.941 0.880 0.983 0.857 
   3   (0.121) 0.263 0.059 0.120 0.017 0.143 

Locus 377 : 
2 alleles
4.3% missing data
   1   (0.607) 0.266 0.579 0.606 0.893 0.675 
   3   (0.393) 0.734 0.421 0.394 0.107 0.325 

Locus 378 : 
2 alleles
15.9% missing data
   2   (0.187) 0.022 0.333 0.188 0.020 0.082 
   4   (0.813) 0.978 0.667 0.812 0.980 0.918 

Locus 379 : 
2 alleles
14.5% missing data
   2   (0.644) 0.697 0.679 0.644 0.432 0.649 
   4   (0.356) 0.303 0.321 0.356 0.568 0.351 

Locus 380 : 
2 alleles
2.9% missing data
   2   (0.883) 0.903 0.948 0.882 0.984 0.846 
   4   (0.117) 0.097 0.052 0.118 0.016 0.154 

Locus 381 : 
2 alleles
7.2% missing data
   4   (0.869) 0.886 0.896 0.870 0.934 0.896 
   2   (0.131) 0.114 0.104 0.130 0.066 0.104 

Locus 382 : 
2 alleles
5.8% missing data
   4   (0.884) 0.937 0.936 0.884 0.350 0.919 
   2   (0.116) 0.063 0.064 0.116 0.650 0.081 

Locus 383 : 
2 alleles
14.5% missing data
   1   (0.289) 0.065 0.380 0.290 0.043 0.216 
   3   (0.711) 0.935 0.620 0.710 0.957 0.784 

Locus 384 : 
2 alleles
8.7% missing data
   1   (0.873) 0.925 0.901 0.874 0.966 0.880 
   3   (0.127) 0.075 0.099 0.126 0.034 0.120 

Locus 385 : 
2 alleles
10.9% missing data
   2   (0.891) 0.969 0.931 0.891 0.875 0.892 
   4   (0.109) 0.031 0.069 0.109 0.125 0.108 

Locus 386 : 
2 alleles
11.6% missing data
   2   (0.853) 0.955 0.902 0.853 0.885 0.841 
   1   (0.147) 0.045 0.098 0.147 0.115 0.159 

Locus 387 : 
2 alleles
7.2% missing data
   2   (0.797) 0.811 0.886 0.796 0.924 0.716 
   3   (0.203) 0.189 0.114 0.204 0.076 0.284 

Locus 388 : 
2 alleles
6.5% missing data
   3   (0.807) 0.869 0.834 0.805 0.534 0.859 
   1   (0.193) 0.131 0.166 0.195 0.466 0.141 

Locus 389 : 
2 alleles
4.3% missing data
   1   (0.793) 0.886 0.789 0.794 0.916 0.827 
   3   (0.207) 0.114 0.211 0.206 0.084 0.173 

Locus 390 : 
2 alleles
15.9% missing data
   1   (0.699) 0.805 0.633 0.701 0.711 0.769 
   3   (0.301) 0.195 0.367 0.299 0.289 0.231 

Locus 391 : 
2 alleles
4.3% missing data
   4   (0.722) 0.854 0.794 0.722 0.349 0.689 
   2   (0.278) 0.146 0.206 0.278 0.651 0.311 

Locus 392 : 
2 alleles
15.9% missing data
   3   (0.935) 0.932 0.987 0.936 0.794 0.905 
   1   (0.065) 0.068 0.013 0.064 0.206 0.095 

Locus 393 : 
2 alleles
15.2% missing data
   3   (0.884) 0.954 0.930 0.884 0.969 0.886 
   1   (0.116) 0.046 0.070 0.116 0.031 0.114 

Locus 394 : 
2 alleles
10.1% missing data
   2   (0.875) 0.966 0.917 0.875 0.980 0.866 
   4   (0.125) 0.034 0.083 0.125 0.020 0.134 

Locus 395 : 
2 alleles
11.6% missing data
   2   (0.312) 0.144 0.265 0.311 0.845 0.324 
   4   (0.688) 0.856 0.735 0.689 0.155 0.676 

Locus 396 : 
2 alleles
12.3% missing data
   3   (0.758) 0.930 0.874 0.757 0.226 0.667 
   1   (0.242) 0.070 0.126 0.243 0.774 0.333 

Locus 397 : 
2 alleles
6.5% missing data
   2   (0.502) 0.579 0.582 0.501 0.429 0.423 
   3   (0.498) 0.421 0.418 0.499 0.571 0.577 

Locus 398 : 
2 alleles
11.6% missing data
   2   (0.522) 0.765 0.435 0.522 0.932 0.555 
   4   (0.478) 0.235 0.565 0.478 0.068 0.445 

Locus 399 : 
2 alleles
2.9% missing data
   3   (0.908) 0.983 0.920 0.908 0.972 0.946 
   1   (0.092) 0.017 0.080 0.092 0.028 0.054 

Locus 400 : 
2 alleles
5.1% missing data
   1   (0.707) 0.815 0.736 0.706 0.960 0.684 
   3   (0.293) 0.185 0.264 0.294 0.040 0.316 

Locus 401 : 
2 alleles
13.0% missing data
   1   (0.836) 0.963 0.828 0.835 0.978 0.880 
   2   (0.164) 0.037 0.172 0.165 0.022 0.120 

Locus 402 : 
2 alleles
5.1% missing data
   2   (0.774) 0.808 0.879 0.773 0.454 0.713 
   4   (0.226) 0.192 0.121 0.227 0.546 0.287 

Locus 403 : 
2 alleles
3.6% missing data
   4   (0.839) 0.756 0.892 0.840 0.979 0.831 
   2   (0.161) 0.244 0.108 0.160 0.021 0.169 

Locus 404 : 
2 alleles
12.3% missing data
   2   (0.850) 0.807 0.904 0.851 0.597 0.863 
   4   (0.150) 0.193 0.096 0.149 0.403 0.137 

Locus 405 : 
2 alleles
2.2% missing data
   2   (0.737) 0.829 0.785 0.738 0.449 0.735 
   3   (0.263) 0.171 0.215 0.262 0.551 0.265 

Locus 406 : 
2 alleles
11.6% missing data
   2   (0.895) 0.947 0.962 0.894 0.974 0.844 
   4   (0.105) 0.053 0.038 0.106 0.026 0.156 

Locus 407 : 
2 alleles
3.6% missing data
   2   (0.826) 0.969 0.777 0.826 0.978 0.891 
   4   (0.174) 0.031 0.223 0.174 0.022 0.109 

Locus 408 : 
2 alleles
13.0% missing data
   2   (0.858) 0.949 0.915 0.858 0.980 0.817 
   4   (0.142) 0.051 0.085 0.142 0.020 0.183 

Locus 409 : 
2 alleles
2.2% missing data
   2   (0.109) 0.008 0.188 0.109 0.009 0.040 
   4   (0.891) 0.992 0.812 0.891 0.991 0.960 

Locus 410 : 
2 alleles
5.1% missing data
   2   (0.906) 0.973 0.954 0.906 0.987 0.902 
   4   (0.094) 0.027 0.046 0.094 0.013 0.098 

Locus 411 : 
2 alleles
18.1% missing data
   2   (0.854) 0.966 0.884 0.852 0.978 0.879 
   4   (0.146) 0.034 0.116 0.148 0.022 0.121 

Locus 412 : 
2 alleles
14.5% missing data
   1   (0.890) 0.978 0.881 0.890 0.833 0.942 
   2   (0.110) 0.022 0.119 0.110 0.167 0.058 

Locus 413 : 
2 alleles
14.5% missing data
   1   (0.944) 0.997 0.902 0.944 0.995 0.986 
   3   (0.056) 0.003 0.098 0.056 0.005 0.014 

Locus 414 : 
2 alleles
13.0% missing data
   4   (0.897) 0.990 0.900 0.896 0.975 0.943 
   2   (0.103) 0.010 0.100 0.104 0.025 0.057 

Locus 415 : 
2 alleles
3.6% missing data
   1   (0.134) 0.025 0.116 0.134 0.031 0.112 
   3   (0.866) 0.975 0.884 0.866 0.969 0.888 

Locus 416 : 
2 alleles
3.6% missing data
   3   (0.852) 0.971 0.858 0.851 0.977 0.885 
   1   (0.148) 0.029 0.142 0.149 0.023 0.115 

Locus 417 : 
2 alleles
10.1% missing data
   3   (0.902) 0.987 0.927 0.902 0.981 0.927 
   4   (0.098) 0.013 0.073 0.098 0.019 0.073 

Locus 418 : 
2 alleles
5.1% missing data
   2   (0.776) 0.953 0.800 0.776 0.960 0.751 
   4   (0.224) 0.047 0.200 0.224 0.040 0.249 

Locus 419 : 
2 alleles
2.9% missing data
   3   (0.725) 0.908 0.724 0.725 0.948 0.720 
   4   (0.275) 0.092 0.276 0.275 0.052 0.280 

Locus 420 : 
2 alleles
13.8% missing data
   1   (0.258) 0.259 0.220 0.257 0.254 0.261 
   4   (0.742) 0.741 0.780 0.743 0.746 0.739 

Locus 421 : 
2 alleles
11.6% missing data
   2   (0.941) 0.997 0.893 0.942 0.995 0.986 
   4   (0.059) 0.003 0.107 0.058 0.005 0.014 

Locus 422 : 
2 alleles
5.1% missing data
   2   (0.839) 0.963 0.851 0.839 0.146 0.904 
   4   (0.161) 0.037 0.149 0.161 0.854 0.096 

Locus 423 : 
2 alleles
14.5% missing data
   3   (0.655) 0.231 0.725 0.655 0.306 0.669 
   2   (0.345) 0.769 0.275 0.345 0.694 0.331 

Locus 424 : 
2 alleles
13.0% missing data
   2   (0.877) 0.946 0.927 0.876 0.982 0.868 
   4   (0.123) 0.054 0.073 0.124 0.018 0.132 

Locus 425 : 
2 alleles
2.9% missing data
   2   (0.879) 0.750 0.953 0.879 0.977 0.822 
   4   (0.121) 0.250 0.047 0.121 0.023 0.178 

Locus 426 : 
2 alleles
5.8% missing data
   3   (0.841) 0.982 0.757 0.841 0.982 0.916 
   2   (0.159) 0.018 0.243 0.159 0.018 0.084 

Locus 427 : 
2 alleles
18.8% missing data
   4   (0.886) 0.982 0.903 0.886 0.986 0.907 
   2   (0.114) 0.018 0.097 0.114 0.014 0.093 

Locus 428 : 
2 alleles
5.8% missing data
   2   (0.917) 0.963 0.967 0.917 0.988 0.907 
   4   (0.083) 0.037 0.033 0.083 0.012 0.093 

Locus 429 : 
2 alleles
15.2% missing data
   2   (0.727) 0.810 0.728 0.728 0.760 0.744 
   3   (0.273) 0.190 0.272 0.272 0.240 0.256 

Locus 430 : 
2 alleles
4.3% missing data
   4   (0.786) 0.877 0.817 0.787 0.461 0.810 
   2   (0.214) 0.123 0.183 0.213 0.539 0.190 

Locus 431 : 
2 alleles
2.9% missing data
   1   (0.336) 0.682 0.294 0.335 0.273 0.333 
   3   (0.664) 0.318 0.706 0.665 0.727 0.667 

Locus 432 : 
2 alleles
0.7% missing data
   1   (0.508) 0.362 0.483 0.509 0.936 0.499 
   4   (0.492) 0.638 0.517 0.491 0.064 0.501 

Locus 433 : 
2 alleles
13.8% missing data
   2   (0.829) 0.955 0.811 0.829 0.972 0.876 
   4   (0.171) 0.045 0.189 0.171 0.028 0.124 

Locus 434 : 
2 alleles
14.5% missing data
   3   (0.733) 0.907 0.779 0.733 0.268 0.739 
   2   (0.267) 0.093 0.221 0.267 0.732 0.261 

Locus 435 : 
2 alleles
3.6% missing data
   4   (0.803) 0.960 0.798 0.801 0.963 0.842 
   2   (0.197) 0.040 0.202 0.199 0.037 0.158 

Locus 436 : 
2 alleles
8.0% missing data
   4   (0.754) 0.927 0.774 0.754 0.968 0.722 
   2   (0.246) 0.073 0.226 0.246 0.032 0.278 

Locus 437 : 
2 alleles
2.9% missing data
   1   (0.908) 0.924 0.957 0.907 0.970 0.922 
   3   (0.092) 0.076 0.043 0.093 0.030 0.078 

Locus 438 : 
2 alleles
5.1% missing data
   2   (0.936) 0.997 0.875 0.936 0.988 0.987 
   4   (0.064) 0.003 0.125 0.064 0.012 0.013 

Locus 439 : 
2 alleles
2.2% missing data
   3   (0.907) 0.986 0.913 0.908 0.991 0.943 
   4   (0.093) 0.014 0.087 0.092 0.009 0.057 

Locus 440 : 
2 alleles
3.6% missing data
   3   (0.819) 0.975 0.793 0.820 0.941 0.850 
   1   (0.181) 0.025 0.207 0.180 0.059 0.150 

Locus 441 : 
2 alleles
1.4% missing data
   2   (0.876) 0.961 0.937 0.877 0.257 0.885 
   4   (0.124) 0.039 0.063 0.123 0.743 0.115 

Locus 442 : 
2 alleles
6.5% missing data
   3   (0.865) 0.986 0.833 0.865 0.986 0.920 
   1   (0.135) 0.014 0.167 0.135 0.014 0.080 

Locus 443 : 
2 alleles
2.2% missing data
   4   (0.672) 0.914 0.693 0.671 0.870 0.644 
   2   (0.328) 0.086 0.307 0.329 0.130 0.356 

Locus 444 : 
2 alleles
3.6% missing data
   3   (0.868) 0.956 0.896 0.868 0.948 0.888 
   2   (0.132) 0.044 0.104 0.132 0.052 0.112 

Locus 445 : 
2 alleles
13.8% missing data
   3   (0.432) 0.221 0.428 0.434 0.064 0.456 
   1   (0.568) 0.779 0.572 0.566 0.936 0.544 

Locus 446 : 
2 alleles
4.3% missing data
   1   (0.245) 0.064 0.258 0.245 0.038 0.235 
   3   (0.755) 0.936 0.742 0.755 0.962 0.765 

Locus 447 : 
2 alleles
5.1% missing data
   3   (0.696) 0.713 0.728 0.696 0.735 0.695 
   2   (0.304) 0.287 0.272 0.304 0.265 0.305 

Locus 448 : 
2 alleles
12.3% missing data
   1   (0.077) 0.008 0.095 0.077 0.019 0.026 
   3   (0.923) 0.992 0.905 0.923 0.981 0.974 

Locus 449 : 
2 alleles
5.1% missing data
   2   (0.400) 0.672 0.309 0.401 0.325 0.450 
   4   (0.600) 0.328 0.691 0.599 0.675 0.550 

Locus 450 : 
2 alleles
13.0% missing data
   2   (0.855) 0.434 0.921 0.856 0.984 0.845 
   4   (0.145) 0.566 0.079 0.144 0.016 0.155 

Locus 451 : 
2 alleles
2.9% missing data
   2   (0.807) 0.885 0.860 0.808 0.925 0.771 
   4   (0.193) 0.115 0.140 0.192 0.075 0.229 

Locus 452 : 
2 alleles
2.2% missing data
   2   (0.608) 0.680 0.629 0.608 0.703 0.598 
   4   (0.392) 0.320 0.371 0.392 0.297 0.402 

Locus 453 : 
2 alleles
8.0% missing data
   4   (0.349) 0.082 0.380 0.350 0.048 0.337 
   2   (0.651) 0.918 0.620 0.650 0.952 0.663 

Locus 454 : 
2 alleles
2.9% missing data
   4   (0.917) 0.991 0.932 0.917 0.990 0.956 
   2   (0.083) 0.009 0.068 0.083 0.010 0.044 

Locus 455 : 
2 alleles
11.6% missing data
   1   (0.907) 0.987 0.920 0.907 0.914 0.944 
   3   (0.093) 0.013 0.080 0.093 0.086 0.056 

Locus 456 : 
2 alleles
2.9% missing data
   4   (0.868) 0.899 0.913 0.868 0.956 0.881 
   2   (0.132) 0.101 0.087 0.132 0.044 0.119 

Locus 457 : 
2 alleles
11.6% missing data
   3   (0.904) 0.970 0.959 0.904 0.986 0.874 
   2   (0.096) 0.030 0.041 0.096 0.014 0.126 

Locus 458 : 
2 alleles
13.0% missing data
   1   (0.844) 0.944 0.870 0.844 0.433 0.889 
   3   (0.156) 0.056 0.130 0.156 0.567 0.111 

Locus 459 : 
2 alleles
12.3% missing data
   3   (0.941) 0.997 0.899 0.941 0.996 0.986 
   4   (0.059) 0.003 0.101 0.059 0.004 0.014 

Locus 460 : 
2 alleles
6.5% missing data
   1   (0.852) 0.850 0.904 0.853 0.820 0.860 
   3   (0.148) 0.150 0.096 0.147 0.180 0.140 

Locus 461 : 
2 alleles
7.2% missing data
   2   (0.787) 0.621 0.804 0.787 0.881 0.845 
   4   (0.213) 0.379 0.196 0.213 0.119 0.155 

Locus 462 : 
2 alleles
3.6% missing data
   2   (0.642) 0.908 0.660 0.642 0.944 0.584 
   4   (0.358) 0.092 0.340 0.358 0.056 0.416 

Locus 463 : 
2 alleles
8.0% missing data
   1   (0.664) 0.775 0.713 0.664 0.958 0.600 
   3   (0.336) 0.225 0.287 0.336 0.042 0.400 

Locus 464 : 
2 alleles
4.3% missing data
   3   (0.909) 0.947 0.949 0.909 0.988 0.921 
   1   (0.091) 0.053 0.051 0.091 0.012 0.079 

Locus 465 : 
2 alleles
15.9% missing data
   1   (0.909) 0.979 0.935 0.909 0.974 0.930 
   3   (0.091) 0.021 0.065 0.091 0.026 0.070 

Locus 466 : 
2 alleles
13.0% missing data
   3   (0.794) 0.944 0.804 0.794 0.918 0.803 
   1   (0.206) 0.056 0.196 0.206 0.082 0.197 

Locus 467 : 
2 alleles
11.6% missing data
   1   (0.833) 0.961 0.801 0.834 0.960 0.880 
   3   (0.167) 0.039 0.199 0.166 0.040 0.120 

Locus 468 : 
2 alleles
3.6% missing data
   1   (0.180) 0.073 0.186 0.180 0.026 0.147 
   3   (0.820) 0.927 0.814 0.820 0.974 0.853 

Locus 469 : 
2 alleles
5.8% missing data
   2   (0.909) 0.981 0.950 0.908 0.975 0.920 
   4   (0.091) 0.019 0.050 0.092 0.025 0.080 

Locus 470 : 
2 alleles
5.1% missing data
   2   (0.374) 0.395 0.362 0.374 0.778 0.335 
   4   (0.626) 0.605 0.638 0.626 0.222 0.665 

Locus 471 : 
2 alleles
5.8% missing data
   2   (0.528) 0.380 0.541 0.528 0.206 0.560 
   4   (0.472) 0.620 0.459 0.472 0.794 0.440 

Locus 472 : 
2 alleles
3.6% missing data
   3   (0.856) 0.965 0.866 0.857 0.979 0.871 
   4   (0.144) 0.035 0.134 0.143 0.021 0.129 

Locus 473 : 
2 alleles
2.9% missing data
   4   (0.880) 0.974 0.920 0.879 0.980 0.882 
   2   (0.120) 0.026 0.080 0.121 0.020 0.118 

Locus 474 : 
2 alleles
15.2% missing data
   1   (0.464) 0.457 0.508 0.465 0.459 0.405 
   3   (0.536) 0.543 0.492 0.535 0.541 0.595 

Locus 475 : 
2 alleles
11.6% missing data
   3   (0.875) 0.945 0.930 0.875 0.983 0.852 
   1   (0.125) 0.055 0.070 0.125 0.017 0.148 

Locus 476 : 
2 alleles
13.0% missing data
   4   (0.926) 0.996 0.829 0.927 0.994 0.983 
   2   (0.074) 0.004 0.171 0.073 0.006 0.017 

Locus 477 : 
2 alleles
15.2% missing data
   2   (0.208) 0.109 0.143 0.208 0.033 0.272 
   4   (0.792) 0.891 0.857 0.792 0.967 0.728 

Locus 478 : 
2 alleles
6.5% missing data
   4   (0.947) 0.998 0.901 0.948 0.996 0.990 
   2   (0.053) 0.002 0.099 0.052 0.004 0.010 

Locus 479 : 
2 alleles
11.6% missing data
   1   (0.859) 0.980 0.894 0.858 0.981 0.863 
   4   (0.141) 0.020 0.106 0.142 0.019 0.137 

Locus 480 : 
2 alleles
4.3% missing data
   1   (0.285) 0.072 0.446 0.284 0.591 0.147 
   3   (0.715) 0.928 0.554 0.716 0.409 0.853 

Locus 481 : 
2 alleles
2.2% missing data
   3   (0.887) 0.945 0.930 0.888 0.989 0.873 
   4   (0.113) 0.055 0.070 0.112 0.011 0.127 

Locus 482 : 
2 alleles
0.7% missing data
   2   (0.161) 0.097 0.096 0.162 0.032 0.200 
   4   (0.839) 0.903 0.904 0.838 0.968 0.800 

Locus 483 : 
2 alleles
13.0% missing data
   4   (0.734) 0.776 0.792 0.734 0.507 0.725 
   2   (0.266) 0.224 0.208 0.266 0.493 0.275 

Locus 484 : 
2 alleles
12.3% missing data
   3   (0.907) 0.981 0.934 0.907 0.972 0.928 
   1   (0.093) 0.019 0.066 0.093 0.028 0.072 

Locus 485 : 
2 alleles
13.0% missing data
   3   (0.840) 0.970 0.879 0.840 0.975 0.825 
   1   (0.160) 0.030 0.121 0.160 0.025 0.175 

Locus 486 : 
2 alleles
3.6% missing data
   4   (0.906) 0.984 0.944 0.907 0.240 0.944 
   2   (0.094) 0.016 0.056 0.093 0.760 0.056 

Locus 487 : 
2 alleles
2.9% missing data
   2   (0.151) 0.322 0.083 0.151 0.018 0.178 
   3   (0.849) 0.678 0.917 0.849 0.982 0.822 

Locus 488 : 
2 alleles
5.8% missing data
   2   (0.820) 0.962 0.825 0.819 0.978 0.842 
   4   (0.180) 0.038 0.175 0.181 0.022 0.158 

Locus 489 : 
2 alleles
12.3% missing data
   1   (0.480) 0.860 0.431 0.480 0.232 0.501 
   3   (0.520) 0.140 0.569 0.520 0.768 0.499 

Locus 490 : 
2 alleles
3.6% missing data
   2   (0.889) 0.965 0.937 0.889 0.982 0.874 
   4   (0.111) 0.035 0.063 0.111 0.018 0.126 

Locus 491 : 
2 alleles
5.1% missing data
   3   (0.069) 0.005 0.086 0.069 0.013 0.023 
   1   (0.931) 0.995 0.914 0.931 0.987 0.977 

Locus 492 : 
2 alleles
1.4% missing data
   1   (0.903) 0.988 0.940 0.902 0.987 0.918 
   3   (0.097) 0.012 0.060 0.098 0.013 0.082 

Locus 493 : 
2 alleles
10.9% missing data
   2   (0.856) 0.976 0.875 0.855 0.954 0.876 
   4   (0.144) 0.024 0.125 0.145 0.046 0.124 

Locus 494 : 
2 alleles
2.9% missing data
   4   (0.835) 0.831 0.896 0.835 0.978 0.808 
   3   (0.165) 0.169 0.104 0.165 0.022 0.192 

Locus 495 : 
2 alleles
14.5% missing data
   2   (0.805) 0.675 0.885 0.806 0.248 0.791 
   4   (0.195) 0.325 0.115 0.194 0.752 0.209 

Locus 496 : 
2 alleles
2.9% missing data
   4   (0.856) 0.954 0.894 0.854 0.981 0.863 
   2   (0.144) 0.046 0.106 0.146 0.019 0.137 

Locus 497 : 
2 alleles
4.3% missing data
   1   (0.848) 0.971 0.844 0.847 0.980 0.890 
   3   (0.152) 0.029 0.156 0.153 0.020 0.110 

Locus 498 : 
2 alleles
12.3% missing data
   3   (0.885) 0.948 0.901 0.885 0.987 0.921 
   2   (0.115) 0.052 0.099 0.115 0.013 0.079 

Locus 499 : 
2 alleles
4.3% missing data
   4   (0.915) 0.962 0.966 0.915 0.984 0.888 
   2   (0.085) 0.038 0.034 0.085 0.016 0.112 

Locus 500 : 
2 alleles
15.2% missing data
   1   (0.837) 0.959 0.891 0.837 0.976 0.793 
   3   (0.163) 0.041 0.109 0.163 0.024 0.207 

Locus 501 : 
2 alleles
1.4% missing data
   1   (0.688) 0.856 0.706 0.689 0.954 0.654 
   2   (0.312) 0.144 0.294 0.311 0.046 0.346 

Locus 502 : 
2 alleles
10.9% missing data
   2   (0.945) 0.997 0.919 0.945 0.996 0.987 
   4   (0.055) 0.003 0.081 0.055 0.004 0.013 

Locus 503 : 
2 alleles
16.7% missing data
   4   (0.819) 0.965 0.878 0.818 0.970 0.762 
   3   (0.181) 0.035 0.122 0.182 0.030 0.238 

Locus 504 : 
2 alleles
6.5% missing data
   1   (0.780) 0.949 0.799 0.781 0.917 0.764 
   3   (0.220) 0.051 0.201 0.219 0.083 0.236 

Locus 505 : 
2 alleles
11.6% missing data
   1   (0.389) 0.288 0.460 0.389 0.644 0.294 
   3   (0.611) 0.712 0.540 0.611 0.356 0.706 

Locus 506 : 
2 alleles
3.6% missing data
   4   (0.907) 0.989 0.927 0.906 0.990 0.939 
   2   (0.093) 0.011 0.073 0.094 0.010 0.061 

Locus 507 : 
2 alleles
5.8% missing data
   4   (0.622) 0.515 0.651 0.622 0.194 0.648 
   1   (0.378) 0.485 0.349 0.378 0.806 0.352 

Locus 508 : 
2 alleles
18.1% missing data
   3   (0.911) 0.991 0.907 0.911 0.991 0.952 
   4   (0.089) 0.009 0.093 0.089 0.009 0.048 

Locus 509 : 
2 alleles
17.4% missing data
   1   (0.833) 0.969 0.853 0.833 0.982 0.837 
   3   (0.167) 0.031 0.147 0.167 0.018 0.163 

Locus 510 : 
2 alleles
4.3% missing data
   1   (0.702) 0.878 0.744 0.701 0.962 0.652 
   4   (0.298) 0.122 0.256 0.299 0.038 0.348 

Locus 511 : 
2 alleles
15.9% missing data
   1   (0.897) 0.900 0.958 0.897 0.986 0.862 
   3   (0.103) 0.100 0.042 0.103 0.014 0.138 

Locus 512 : 
2 alleles
15.9% missing data
   3   (0.898) 0.968 0.942 0.898 0.383 0.939 
   1   (0.102) 0.032 0.058 0.102 0.617 0.061 

Locus 513 : 
2 alleles
3.6% missing data
   2   (0.761) 0.731 0.830 0.761 0.801 0.725 
   4   (0.239) 0.269 0.170 0.239 0.199 0.275 

Locus 514 : 
2 alleles
10.1% missing data
   1   (0.768) 0.965 0.793 0.767 0.968 0.740 
   3   (0.232) 0.035 0.207 0.233 0.032 0.260 

Locus 515 : 
2 alleles
3.6% missing data
   4   (0.870) 0.976 0.916 0.870 0.981 0.845 
   1   (0.130) 0.024 0.084 0.130 0.019 0.155 

Locus 516 : 
2 alleles
13.8% missing data
   2   (0.866) 0.981 0.868 0.865 0.987 0.899 
   4   (0.134) 0.019 0.132 0.135 0.013 0.101 

Locus 517 : 
2 alleles
3.6% missing data
   1   (0.748) 0.942 0.737 0.750 0.969 0.736 
   4   (0.252) 0.058 0.263 0.250 0.031 0.264 

Locus 518 : 
2 alleles
6.5% missing data
   4   (0.763) 0.902 0.793 0.764 0.962 0.736 
   3   (0.237) 0.098 0.207 0.236 0.038 0.264 

Locus 519 : 
2 alleles
2.9% missing data
   3   (0.703) 0.799 0.774 0.703 0.909 0.618 
   1   (0.297) 0.201 0.226 0.297 0.091 0.382 

Locus 520 : 
2 alleles
5.1% missing data
   3   (0.721) 0.181 0.897 0.721 0.150 0.575 
   4   (0.279) 0.819 0.103 0.279 0.850 0.425 

Locus 521 : 
2 alleles
3.6% missing data
   2   (0.888) 0.745 0.960 0.888 0.987 0.847 
   4   (0.112) 0.255 0.040 0.112 0.013 0.153 

Locus 522 : 
2 alleles
13.8% missing data
   2   (0.906) 0.993 0.855 0.905 0.991 0.968 
   4   (0.094) 0.007 0.145 0.095 0.009 0.032 

Locus 523 : 
2 alleles
7.2% missing data
   4   (0.866) 0.976 0.873 0.866 0.983 0.890 
   3   (0.134) 0.024 0.127 0.134 0.017 0.110 

Locus 524 : 
2 alleles
13.0% missing data
   1   (0.894) 0.972 0.948 0.893 0.986 0.874 
   3   (0.106) 0.028 0.052 0.107 0.014 0.126 

Locus 525 : 
2 alleles
8.0% missing data
   2   (0.913) 0.925 0.976 0.912 0.986 0.874 
   4   (0.087) 0.075 0.024 0.088 0.014 0.126 

Locus 526 : 
2 alleles
5.1% missing data
   2   (0.409) 0.336 0.414 0.408 0.522 0.395 
   3   (0.591) 0.664 0.586 0.592 0.478 0.605 

Locus 527 : 
2 alleles
5.1% missing data
   2   (0.851) 0.973 0.903 0.849 0.221 0.888 
   4   (0.149) 0.027 0.097 0.151 0.779 0.112 

Locus 528 : 
2 alleles
12.3% missing data
   4   (0.887) 0.919 0.895 0.888 0.983 0.929 
   1   (0.113) 0.081 0.105 0.112 0.017 0.071 

Locus 529 : 
2 alleles
12.3% missing data
   2   (0.880) 0.973 0.923 0.879 0.980 0.873 
   4   (0.120) 0.027 0.077 0.121 0.020 0.127 

Locus 530 : 
2 alleles
2.9% missing data
   1   (0.909) 0.988 0.921 0.909 0.989 0.939 
   4   (0.091) 0.012 0.079 0.091 0.011 0.061 

Locus 531 : 
2 alleles
4.3% missing data
   1   (0.759) 0.925 0.687 0.759 0.919 0.823 
   3   (0.241) 0.075 0.313 0.241 0.081 0.177 

Locus 532 : 
2 alleles
12.3% missing data
   1   (0.575) 0.926 0.377 0.575 0.935 0.714 
   4   (0.425) 0.074 0.623 0.425 0.065 0.286 

Locus 533 : 
2 alleles
5.1% missing data
   1   (0.877) 0.988 0.888 0.876 0.965 0.911 
   4   (0.123) 0.012 0.112 0.124 0.035 0.089 

Locus 534 : 
2 alleles
12.3% missing data
   2   (0.872) 0.980 0.844 0.872 0.971 0.919 
   4   (0.128) 0.020 0.156 0.128 0.029 0.081 

Locus 535 : 
2 alleles
17.4% missing data
   3   (0.678) 0.868 0.685 0.676 0.953 0.678 
   1   (0.322) 0.132 0.315 0.324 0.047 0.322 

Locus 536 : 
2 alleles
2.9% missing data
   1   (0.863) 0.942 0.900 0.863 0.963 0.873 
   3   (0.137) 0.058 0.100 0.137 0.037 0.127 

Locus 537 : 
2 alleles
3.6% missing data
   2   (0.438) 0.449 0.471 0.438 0.049 0.417 
   4   (0.562) 0.551 0.529 0.562 0.951 0.583 

Locus 538 : 
2 alleles
15.9% missing data
   3   (0.803) 0.925 0.876 0.802 0.961 0.734 
   1   (0.197) 0.075 0.124 0.198 0.039 0.266 

Locus 539 : 
2 alleles
13.8% missing data
   2   (0.784) 0.813 0.837 0.784 0.921 0.759 
   4   (0.216) 0.187 0.163 0.216 0.079 0.241 

Locus 540 : 
2 alleles
10.1% missing data
   2   (0.766) 0.904 0.846 0.766 0.364 0.732 
   4   (0.234) 0.096 0.154 0.234 0.636 0.268 

Locus 541 : 
2 alleles
11.6% missing data
   3   (0.610) 0.745 0.597 0.610 0.610 0.636 
   4   (0.390) 0.255 0.403 0.390 0.390 0.364 

Locus 542 : 
2 alleles
3.6% missing data
   1   (0.901) 0.895 0.974 0.900 0.988 0.841 
   3   (0.099) 0.105 0.026 0.100 0.012 0.159 

Locus 543 : 
2 alleles
10.1% missing data
   1   (0.929) 0.996 0.917 0.928 0.994 0.975 
   3   (0.071) 0.004 0.083 0.072 0.006 0.025 

Locus 544 : 
2 alleles
5.1% missing data
   1   (0.911) 0.983 0.950 0.910 0.978 0.920 
   3   (0.089) 0.017 0.050 0.090 0.022 0.080 

Locus 545 : 
2 alleles
2.9% missing data
   2   (0.832) 0.973 0.811 0.832 0.982 0.877 
   1   (0.168) 0.027 0.189 0.168 0.018 0.123 

Locus 546 : 
2 alleles
4.3% missing data
   2   (0.887) 0.982 0.908 0.886 0.839 0.921 
   4   (0.113) 0.018 0.092 0.114 0.161 0.079 

Locus 547 : 
2 alleles
5.8% missing data
   4   (0.746) 0.939 0.699 0.746 0.879 0.799 
   2   (0.254) 0.061 0.301 0.254 0.121 0.201 

Locus 548 : 
2 alleles
5.8% missing data
   3   (0.880) 0.952 0.935 0.879 0.979 0.868 
   1   (0.120) 0.048 0.065 0.121 0.021 0.132 

Locus 549 : 
2 alleles
2.9% missing data
   1   (0.116) 0.018 0.087 0.117 0.013 0.093 
   3   (0.884) 0.982 0.913 0.883 0.987 0.907 

Locus 550 : 
2 alleles
2.2% missing data
   1   (0.621) 0.699 0.634 0.621 0.946 0.604 
   4   (0.379) 0.301 0.366 0.379 0.054 0.396 

Locus 551 : 
2 alleles
2.9% missing data
   4   (0.902) 0.988 0.928 0.901 0.971 0.928 
   1   (0.098) 0.012 0.072 0.099 0.029 0.072 

Locus 552 : 
2 alleles
8.0% missing data
   2   (0.894) 0.991 0.841 0.894 0.989 0.956 
   4   (0.106) 0.009 0.159 0.106 0.011 0.044 

Locus 553 : 
2 alleles
10.1% missing data
   2   (0.824) 0.775 0.852 0.825 0.980 0.836 
   1   (0.176) 0.225 0.148 0.175 0.020 0.164 

Locus 554 : 
2 alleles
4.3% missing data
   1   (0.847) 0.898 0.928 0.847 0.974 0.764 
   3   (0.153) 0.102 0.072 0.153 0.026 0.236 

Locus 555 : 
2 alleles
11.6% missing data
   2   (0.867) 0.970 0.884 0.867 0.985 0.889 
   4   (0.133) 0.030 0.116 0.133 0.015 0.111 

Locus 556 : 
2 alleles
5.8% missing data
   4   (0.561) 0.081 0.784 0.560 0.816 0.349 
   2   (0.439) 0.919 0.216 0.440 0.184 0.651 

Locus 557 : 
2 alleles
14.5% missing data
   1   (0.824) 0.965 0.824 0.825 0.971 0.845 
   3   (0.176) 0.035 0.176 0.175 0.029 0.155 

Locus 558 : 
2 alleles
10.9% missing data
   1   (0.900) 0.761 0.956 0.900 0.763 0.928 
   2   (0.100) 0.239 0.044 0.100 0.237 0.072 

Locus 559 : 
2 alleles
2.2% missing data
   1   (0.915) 0.990 0.932 0.915 0.988 0.943 
   4   (0.085) 0.010 0.068 0.085 0.012 0.057 

Locus 560 : 
2 alleles
13.8% missing data
   2   (0.743) 0.489 0.788 0.743 0.672 0.773 
   4   (0.257) 0.511 0.212 0.257 0.328 0.227 

Locus 561 : 
2 alleles
5.8% missing data
   1   (0.497) 0.510 0.500 0.497 0.483 0.496 
   3   (0.503) 0.490 0.500 0.503 0.517 0.504 

Locus 562 : 
2 alleles
2.2% missing data
   2   (0.922) 0.986 0.952 0.922 0.987 0.946 
   4   (0.078) 0.014 0.048 0.078 0.013 0.054 

Locus 563 : 
2 alleles
1.4% missing data
   1   (0.887) 0.992 0.879 0.885 0.983 0.940 
   4   (0.113) 0.008 0.121 0.115 0.017 0.060 

Locus 564 : 
2 alleles
13.0% missing data
   4   (0.943) 0.997 0.911 0.944 0.995 0.986 
   3   (0.057) 0.003 0.089 0.056 0.005 0.014 

Locus 565 : 
2 alleles
1.4% missing data
   3   (0.888) 0.994 0.822 0.886 0.989 0.960 
   1   (0.112) 0.006 0.178 0.114 0.011 0.040 

Locus 566 : 
2 alleles
7.2% missing data
   1   (0.884) 0.980 0.921 0.883 0.971 0.891 
   3   (0.116) 0.020 0.079 0.117 0.029 0.109 

Locus 567 : 
2 alleles
10.9% missing data
   2   (0.710) 0.850 0.721 0.711 0.441 0.734 
   4   (0.290) 0.150 0.279 0.289 0.559 0.266 

Locus 568 : 
2 alleles
10.1% missing data
   3   (0.553) 0.608 0.586 0.552 0.415 0.546 
   4   (0.447) 0.392 0.414 0.448 0.585 0.454 

Locus 569 : 
2 alleles
12.3% missing data
   4   (0.846) 0.939 0.876 0.845 0.962 0.861 
   1   (0.154) 0.061 0.124 0.155 0.038 0.139 

Locus 570 : 
2 alleles
1.4% missing data
   2   (0.838) 0.960 0.909 0.837 0.252 0.837 
   3   (0.162) 0.040 0.091 0.163 0.748 0.163 

Locus 571 : 
2 alleles
16.7% missing data
   3   (0.918) 0.867 0.970 0.918 0.671 0.946 
   2   (0.082) 0.133 0.030 0.082 0.329 0.054 

Locus 572 : 
2 alleles
10.1% missing data
   2   (0.594) 0.827 0.690 0.594 0.488 0.482 
   1   (0.406) 0.173 0.310 0.406 0.512 0.518 

Locus 573 : 
2 alleles
13.8% missing data
   2   (0.767) 0.965 0.566 0.768 0.975 0.890 
   4   (0.233) 0.035 0.434 0.232 0.025 0.110 

Locus 574 : 
2 alleles
3.6% missing data
   3   (0.896) 0.966 0.950 0.895 0.986 0.875 
   1   (0.104) 0.034 0.050 0.105 0.014 0.125 

Locus 575 : 
2 alleles
12.3% missing data
   1   (0.897) 0.974 0.955 0.898 0.972 0.865 
   3   (0.103) 0.026 0.045 0.102 0.028 0.135 

Locus 576 : 
2 alleles
10.9% missing data
   1   (0.799) 0.966 0.782 0.799 0.339 0.867 
   4   (0.201) 0.034 0.218 0.201 0.661 0.133 

Locus 577 : 
2 alleles
4.3% missing data
   1   (0.907) 0.989 0.943 0.907 0.989 0.917 
   2   (0.093) 0.011 0.057 0.093 0.011 0.083 

Locus 578 : 
2 alleles
14.5% missing data
   2   (0.153) 0.039 0.124 0.153 0.024 0.149 
   4   (0.847) 0.961 0.876 0.847 0.976 0.851 

Locus 579 : 
2 alleles
15.2% missing data
   1   (0.905) 0.976 0.959 0.906 0.258 0.929 
   4   (0.095) 0.024 0.041 0.094 0.742 0.071 

Locus 580 : 
2 alleles
9.4% missing data
   2   (0.900) 0.895 0.968 0.900 0.983 0.843 
   4   (0.100) 0.105 0.032 0.100 0.017 0.157 

Locus 581 : 
2 alleles
5.1% missing data
   1   (0.813) 0.924 0.881 0.813 0.290 0.813 
   3   (0.187) 0.076 0.119 0.187 0.710 0.187 

Locus 582 : 
2 alleles
2.9% missing data
   3   (0.915) 0.988 0.963 0.914 0.979 0.911 
   1   (0.085) 0.012 0.037 0.086 0.021 0.089 

Locus 583 : 
2 alleles
4.3% missing data
   3   (0.097) 0.010 0.090 0.098 0.027 0.049 
   4   (0.903) 0.990 0.910 0.902 0.973 0.951 

Locus 584 : 
2 alleles
4.3% missing data
   3   (0.891) 0.780 0.968 0.892 0.233 0.870 
   2   (0.109) 0.220 0.032 0.108 0.767 0.130 

Locus 585 : 
2 alleles
6.5% missing data
   2   (0.364) 0.034 0.691 0.364 0.051 0.148 
   4   (0.636) 0.966 0.309 0.636 0.949 0.852 

Locus 586 : 
2 alleles
12.3% missing data
   1   (0.272) 0.141 0.233 0.273 0.041 0.312 
   3   (0.728) 0.859 0.767 0.727 0.959 0.688 

Locus 587 : 
2 alleles
1.4% missing data
   2   (0.849) 0.814 0.928 0.850 0.580 0.814 
   4   (0.151) 0.186 0.072 0.150 0.420 0.186 

Locus 588 : 
2 alleles
13.0% missing data
   2   (0.911) 0.902 0.967 0.911 0.988 0.890 
   1   (0.089) 0.098 0.033 0.089 0.012 0.110 

Locus 589 : 
2 alleles
16.7% missing data
   1   (0.672) 0.518 0.734 0.672 0.644 0.648 
   3   (0.328) 0.482 0.266 0.328 0.356 0.352 

Locus 590 : 
2 alleles
5.8% missing data
   3   (0.904) 0.981 0.949 0.904 0.990 0.904 
   2   (0.096) 0.019 0.051 0.096 0.010 0.096 

Locus 591 : 
2 alleles
1.4% missing data
   2   (0.905) 0.982 0.970 0.902 0.986 0.867 
   4   (0.095) 0.018 0.030 0.098 0.014 0.133 

Locus 592 : 
2 alleles
10.9% missing data
   4   (0.895) 0.987 0.885 0.895 0.983 0.939 
   2   (0.105) 0.013 0.115 0.105 0.017 0.061 

Locus 593 : 
2 alleles
13.8% missing data
   1   (0.837) 0.795 0.893 0.839 0.950 0.821 
   3   (0.163) 0.205 0.107 0.161 0.050 0.179 

Locus 594 : 
2 alleles
18.8% missing data
   1   (0.090) 0.008 0.118 0.090 0.014 0.039 
   4   (0.910) 0.992 0.882 0.910 0.986 0.961 

Locus 595 : 
2 alleles
10.1% missing data
   4   (0.888) 0.883 0.958 0.888 0.974 0.834 
   2   (0.112) 0.117 0.042 0.112 0.026 0.166 

Locus 596 : 
2 alleles
14.5% missing data
   2   (0.821) 0.915 0.884 0.821 0.302 0.826 
   4   (0.179) 0.085 0.116 0.179 0.698 0.174 

Locus 597 : 
2 alleles
12.3% missing data
   1   (0.275) 0.172 0.274 0.274 0.293 0.249 
   4   (0.725) 0.828 0.726 0.726 0.707 0.751 

Locus 598 : 
2 alleles
14.5% missing data
   1   (0.769) 0.787 0.843 0.770 0.440 0.756 
   3   (0.231) 0.213 0.157 0.230 0.560 0.244 

Locus 599 : 
2 alleles
13.0% missing data
   3   (0.663) 0.743 0.685 0.662 0.460 0.689 
   1   (0.337) 0.257 0.315 0.338 0.540 0.311 

Locus 600 : 
2 alleles
2.9% missing data
   3   (0.831) 0.920 0.856 0.831 0.493 0.874 
   4   (0.169) 0.080 0.144 0.169 0.507 0.126 

Locus 601 : 
2 alleles
14.5% missing data
   3   (0.206) 0.043 0.216 0.206 0.030 0.181 
   1   (0.794) 0.957 0.784 0.794 0.970 0.819 

Locus 602 : 
2 alleles
8.0% missing data
   1   (0.095) 0.005 0.128 0.095 0.741 0.025 
   3   (0.905) 0.995 0.872 0.905 0.259 0.975 

Locus 603 : 
2 alleles
5.1% missing data
   1   (0.824) 0.833 0.933 0.823 0.978 0.680 
   2   (0.176) 0.167 0.067 0.177 0.022 0.320 

Locus 604 : 
2 alleles
5.8% missing data
   3   (0.707) 0.806 0.779 0.706 0.383 0.675 
   1   (0.293) 0.194 0.221 0.294 0.617 0.325 

Locus 605 : 
2 alleles
7.2% missing data
   4   (0.839) 0.946 0.855 0.840 0.976 0.854 
   2   (0.161) 0.054 0.145 0.160 0.024 0.146 

Locus 606 : 
2 alleles
10.9% missing data
   1   (0.752) 0.634 0.798 0.752 0.594 0.757 
   2   (0.248) 0.366 0.202 0.248 0.406 0.243 

Locus 607 : 
2 alleles
5.1% missing data
   3   (0.819) 0.936 0.888 0.819 0.925 0.749 
   1   (0.181) 0.064 0.112 0.181 0.075 0.251 

Locus 608 : 
2 alleles
2.9% missing data
   3   (0.947) 0.998 0.906 0.947 0.991 0.990 
   4   (0.053) 0.002 0.094 0.053 0.009 0.010 

Locus 609 : 
2 alleles
6.5% missing data
   3   (0.919) 0.926 0.980 0.920 0.987 0.848 
   1   (0.081) 0.074 0.020 0.080 0.013 0.152 

Locus 610 : 
2 alleles
0.7% missing data
   1   (0.624) 0.708 0.580 0.624 0.427 0.685 
   3   (0.376) 0.292 0.420 0.376 0.573 0.315 

Locus 611 : 
2 alleles
3.6% missing data
   4   (0.810) 0.949 0.850 0.809 0.936 0.795 
   3   (0.190) 0.051 0.150 0.191 0.064 0.205 

Locus 612 : 
2 alleles
2.9% missing data
   2   (0.950) 0.998 0.920 0.950 0.996 0.990 
   4   (0.050) 0.002 0.080 0.050 0.004 0.010 

Locus 613 : 
2 alleles
8.0% missing data
   3   (0.075) 0.005 0.107 0.075 0.005 0.026 
   4   (0.925) 0.995 0.893 0.925 0.995 0.974 

Locus 614 : 
2 alleles
13.8% missing data
   3   (0.901) 0.851 0.968 0.901 0.981 0.860 
   1   (0.099) 0.149 0.032 0.099 0.019 0.140 

Locus 615 : 
2 alleles
2.9% missing data
   2   (0.794) 0.770 0.855 0.794 0.971 0.758 
   4   (0.206) 0.230 0.145 0.206 0.029 0.242 

Locus 616 : 
2 alleles
11.6% missing data
   3   (0.857) 0.929 0.887 0.858 0.980 0.866 
   4   (0.143) 0.071 0.113 0.142 0.020 0.134 

Locus 617 : 
2 alleles
0.7% missing data
   2   (0.912) 0.988 0.952 0.912 0.990 0.922 
   4   (0.088) 0.012 0.048 0.088 0.010 0.078 

Locus 618 : 
2 alleles
13.8% missing data
   1   (0.057) 0.003 0.094 0.056 0.039 0.014 
   3   (0.943) 0.997 0.906 0.944 0.961 0.986 

Locus 619 : 
2 alleles
0.7% missing data
   2   (0.840) 0.923 0.862 0.840 0.977 0.859 
   4   (0.160) 0.077 0.138 0.160 0.023 0.141 

Locus 620 : 
2 alleles
11.6% missing data
   1   (0.800) 0.953 0.827 0.801 0.972 0.779 
   4   (0.200) 0.047 0.173 0.199 0.028 0.221 

Locus 621 : 
2 alleles
15.2% missing data
   1   (0.881) 0.938 0.939 0.881 0.891 0.859 
   3   (0.119) 0.062 0.061 0.119 0.109 0.141 

Locus 622 : 
2 alleles
4.3% missing data
   3   (0.609) 0.871 0.617 0.609 0.850 0.553 
   1   (0.391) 0.129 0.383 0.391 0.150 0.447 

Locus 623 : 
2 alleles
6.5% missing data
   1   (0.904) 0.966 0.949 0.905 0.985 0.892 
   3   (0.096) 0.034 0.051 0.095 0.015 0.108 

Locus 624 : 
2 alleles
13.0% missing data
   3   (0.798) 0.631 0.810 0.798 0.829 0.850 
   4   (0.202) 0.369 0.190 0.202 0.171 0.150 

Locus 625 : 
2 alleles
11.6% missing data
   1   (0.773) 0.949 0.779 0.774 0.807 0.778 
   3   (0.227) 0.051 0.221 0.226 0.193 0.222 

Locus 626 : 
2 alleles
7.2% missing data
   1   (0.887) 0.982 0.927 0.888 0.957 0.877 
   2   (0.113) 0.018 0.073 0.112 0.043 0.123 

Locus 627 : 
2 alleles
16.7% missing data
   2   (0.286) 0.097 0.322 0.285 0.039 0.271 
   4   (0.714) 0.903 0.678 0.715 0.961 0.729 

Locus 628 : 
2 alleles
3.6% missing data
   1   (0.436) 0.167 0.483 0.438 0.132 0.411 
   3   (0.564) 0.833 0.517 0.562 0.868 0.589 

Locus 629 : 
2 alleles
10.9% missing data
   1   (0.870) 0.914 0.916 0.871 0.951 0.859 
   3   (0.130) 0.086 0.084 0.129 0.049 0.141 

Locus 630 : 
2 alleles
1.4% missing data
   2   (0.079) 0.012 0.048 0.079 0.010 0.055 
   4   (0.921) 0.988 0.952 0.921 0.990 0.945 

Locus 631 : 
2 alleles
15.2% missing data
   2   (0.855) 0.858 0.938 0.855 0.980 0.761 
   4   (0.145) 0.142 0.062 0.145 0.020 0.239 

Locus 632 : 
2 alleles
4.3% missing data
   4   (0.822) 0.977 0.753 0.823 0.978 0.882 
   1   (0.178) 0.023 0.247 0.177 0.022 0.118 

Locus 633 : 
2 alleles
6.5% missing data
   1   (0.904) 0.957 0.935 0.905 0.943 0.920 
   3   (0.096) 0.043 0.065 0.095 0.057 0.080 

Locus 634 : 
2 alleles
1.4% missing data
   4   (0.913) 0.931 0.962 0.913 0.696 0.939 
   2   (0.087) 0.069 0.038 0.087 0.304 0.061 

Locus 635 : 
2 alleles
11.6% missing data
   2   (0.124) 0.025 0.126 0.124 0.013 0.086 
   4   (0.876) 0.975 0.874 0.876 0.987 0.914 

Locus 636 : 
2 alleles
15.9% missing data
   1   (0.894) 0.976 0.900 0.895 0.984 0.929 
   3   (0.106) 0.024 0.100 0.105 0.016 0.071 

Locus 637 : 
2 alleles
10.9% missing data
   3   (0.888) 0.902 0.953 0.888 0.924 0.851 
   1   (0.112) 0.098 0.047 0.112 0.076 0.149 

Locus 638 : 
2 alleles
4.3% missing data
   4   (0.904) 0.993 0.805 0.905 0.991 0.972 
   2   (0.096) 0.007 0.195 0.095 0.009 0.028 

Locus 639 : 
2 alleles
10.9% missing data
   3   (0.735) 0.918 0.735 0.736 0.894 0.729 
   1   (0.265) 0.082 0.265 0.264 0.106 0.271 

Locus 640 : 
2 alleles
9.4% missing data
   2   (0.814) 0.920 0.890 0.814 0.971 0.738 
   1   (0.186) 0.080 0.110 0.186 0.029 0.262 

Locus 641 : 
2 alleles
6.5% missing data
   1   (0.902) 0.988 0.895 0.901 0.930 0.952 
   3   (0.098) 0.012 0.105 0.099 0.070 0.048 

Locus 642 : 
2 alleles
13.0% missing data
   1   (0.897) 0.990 0.899 0.897 0.990 0.941 
   4   (0.103) 0.010 0.101 0.103 0.010 0.059 

Locus 643 : 
2 alleles
1.4% missing data
   2   (0.662) 0.342 0.744 0.661 0.707 0.631 
   4   (0.338) 0.658 0.256 0.339 0.293 0.369 

Locus 644 : 
2 alleles
5.8% missing data
   3   (0.877) 0.959 0.931 0.876 0.985 0.867 
   4   (0.123) 0.041 0.069 0.124 0.015 0.133 

Locus 645 : 
2 alleles
2.2% missing data
   3   (0.890) 0.955 0.918 0.891 0.968 0.910 
   2   (0.110) 0.045 0.082 0.109 0.032 0.090 

Locus 646 : 
2 alleles
16.7% missing data
   3   (0.881) 0.857 0.949 0.881 0.950 0.841 
   2   (0.119) 0.143 0.051 0.119 0.050 0.159 

Locus 647 : 
2 alleles
1.4% missing data
   1   (0.842) 0.933 0.878 0.842 0.646 0.871 
   2   (0.158) 0.067 0.122 0.158 0.354 0.129 

Locus 648 : 
2 alleles
11.6% missing data
   4   (0.925) 0.993 0.908 0.926 0.990 0.971 
   2   (0.075) 0.007 0.092 0.074 0.010 0.029 

Locus 649 : 
2 alleles
8.7% missing data
   2   (0.340) 0.622 0.332 0.340 0.285 0.305 
   4   (0.660) 0.378 0.668 0.660 0.715 0.695 

Locus 650 : 
2 alleles
15.2% missing data
   2   (0.797) 0.850 0.884 0.798 0.360 0.765 
   3   (0.203) 0.150 0.116 0.202 0.640 0.235 

Locus 651 : 
2 alleles
9.4% missing data
   1   (0.118) 0.014 0.152 0.119 0.012 0.056 
   4   (0.882) 0.986 0.848 0.881 0.988 0.944 

Locus 652 : 
2 alleles
10.1% missing data
   2   (0.950) 0.998 0.930 0.950 0.996 0.989 
   4   (0.050) 0.002 0.070 0.050 0.004 0.011 

Locus 653 : 
2 alleles
13.0% missing data
   1   (0.883) 0.968 0.937 0.882 0.964 0.877 
   3   (0.117) 0.032 0.063 0.118 0.036 0.123 

Locus 654 : 
2 alleles
10.1% missing data
   3   (0.841) 0.942 0.875 0.840 0.982 0.851 
   1   (0.159) 0.058 0.125 0.160 0.018 0.149 

Locus 655 : 
2 alleles
1.4% missing data
   3   (0.948) 0.998 0.906 0.949 0.997 0.990 
   2   (0.052) 0.002 0.094 0.051 0.003 0.010 

Locus 656 : 
2 alleles
2.2% missing data
   3   (0.764) 0.956 0.742 0.765 0.115 0.834 
   4   (0.236) 0.044 0.258 0.235 0.885 0.166 

Locus 657 : 
2 alleles
13.8% missing data
   4   (0.618) 0.755 0.666 0.618 0.390 0.576 
   2   (0.382) 0.245 0.334 0.382 0.610 0.424 

Locus 658 : 
2 alleles
18.1% missing data
   4   (0.885) 0.964 0.931 0.885 0.982 0.884 
   2   (0.115) 0.036 0.069 0.115 0.018 0.116 

Locus 659 : 
2 alleles
5.1% missing data
   2   (0.834) 0.907 0.887 0.834 0.298 0.854 
   4   (0.166) 0.093 0.113 0.166 0.702 0.146 

Locus 660 : 
2 alleles
4.3% missing data
   4   (0.902) 0.958 0.913 0.903 0.986 0.939 
   2   (0.098) 0.042 0.087 0.097 0.014 0.061 

Locus 661 : 
2 alleles
13.8% missing data
   1   (0.836) 0.535 0.898 0.836 0.701 0.868 
   3   (0.164) 0.465 0.102 0.164 0.299 0.132 

Locus 662 : 
2 alleles
2.2% missing data
   2   (0.892) 0.964 0.932 0.891 0.451 0.935 
   4   (0.108) 0.036 0.068 0.109 0.549 0.065 

Locus 663 : 
2 alleles
2.9% missing data
   3   (0.892) 0.987 0.925 0.892 0.989 0.892 
   1   (0.108) 0.013 0.075 0.108 0.011 0.108 

Locus 664 : 
2 alleles
15.9% missing data
   2   (0.885) 0.984 0.859 0.884 0.988 0.940 
   4   (0.115) 0.016 0.141 0.116 0.012 0.060 

Locus 665 : 
2 alleles
5.8% missing data
   1   (0.839) 0.705 0.887 0.839 0.972 0.848 
   3   (0.161) 0.295 0.113 0.161 0.028 0.152 

Locus 666 : 
2 alleles
5.1% missing data
   2   (0.882) 0.973 0.919 0.882 0.960 0.896 
   4   (0.118) 0.027 0.081 0.118 0.040 0.104 

Locus 667 : 
2 alleles
2.9% missing data
   3   (0.861) 0.951 0.940 0.861 0.980 0.762 
   1   (0.139) 0.049 0.060 0.139 0.020 0.238 

Locus 668 : 
2 alleles
5.1% missing data
   2   (0.796) 0.867 0.833 0.796 0.968 0.776 
   4   (0.204) 0.133 0.167 0.204 0.032 0.224 

Locus 669 : 
2 alleles
5.8% missing data
   1   (0.698) 0.951 0.635 0.697 0.332 0.792 
   3   (0.302) 0.049 0.365 0.303 0.668 0.208 

Locus 670 : 
2 alleles
3.6% missing data
   1   (0.842) 0.984 0.790 0.841 0.980 0.911 
   3   (0.158) 0.016 0.210 0.159 0.020 0.089 

Locus 671 : 
2 alleles
12.3% missing data
   2   (0.729) 0.711 0.760 0.728 0.485 0.765 
   4   (0.271) 0.289 0.240 0.272 0.515 0.235 

Locus 672 : 
2 alleles
16.7% missing data
   3   (0.870) 0.975 0.915 0.870 0.864 0.859 
   4   (0.130) 0.025 0.085 0.130 0.136 0.141 

Locus 673 : 
2 alleles
3.6% missing data
   1   (0.244) 0.062 0.199 0.244 0.747 0.240 
   4   (0.756) 0.938 0.801 0.756 0.253 0.760 

Locus 674 : 
2 alleles
13.0% missing data
   2   (0.714) 0.926 0.690 0.713 0.382 0.783 
   4   (0.286) 0.074 0.310 0.287 0.618 0.217 

Locus 675 : 
2 alleles
2.9% missing data
   1   (0.904) 0.985 0.957 0.903 0.984 0.881 
   3   (0.096) 0.015 0.043 0.097 0.016 0.119 

Locus 676 : 
2 alleles
11.6% missing data
   1   (0.631) 0.831 0.639 0.631 0.281 0.652 
   3   (0.369) 0.169 0.361 0.369 0.719 0.348 

Locus 677 : 
2 alleles
1.4% missing data
   3   (0.795) 0.948 0.801 0.795 0.223 0.847 
   1   (0.205) 0.052 0.199 0.205 0.777 0.153 

Locus 678 : 
2 alleles
2.2% missing data
   2   (0.905) 0.947 0.974 0.906 0.410 0.883 
   4   (0.095) 0.053 0.026 0.094 0.590 0.117 

Locus 679 : 
2 alleles
9.4% missing data
   1   (0.555) 0.558 0.601 0.555 0.848 0.495 
   3   (0.445) 0.442 0.399 0.445 0.152 0.505 

Locus 680 : 
2 alleles
4.3% missing data
   4   (0.896) 0.954 0.961 0.895 0.983 0.847 
   2   (0.104) 0.046 0.039 0.105 0.017 0.153 

Locus 681 : 
2 alleles
13.0% missing data
   1   (0.505) 0.187 0.526 0.507 0.075 0.543 
   4   (0.495) 0.813 0.474 0.493 0.925 0.457 

Locus 682 : 
2 alleles
16.7% missing data
   1   (0.813) 0.958 0.771 0.813 0.806 0.876 
   3   (0.187) 0.042 0.229 0.187 0.194 0.124 

Locus 683 : 
2 alleles
11.6% missing data
   4   (0.860) 0.965 0.918 0.860 0.254 0.884 
   2   (0.140) 0.035 0.082 0.140 0.746 0.116 

Locus 684 : 
2 alleles
12.3% missing data
   2   (0.858) 0.935 0.904 0.858 0.852 0.860 
   4   (0.142) 0.065 0.096 0.142 0.148 0.140 

Locus 685 : 
2 alleles
17.4% missing data
   1   (0.415) 0.802 0.337 0.414 0.275 0.469 
   4   (0.585) 0.198 0.663 0.586 0.725 0.531 

Locus 686 : 
2 alleles
17.4% missing data
   3   (0.103) 0.038 0.066 0.102 0.013 0.099 
   4   (0.897) 0.962 0.934 0.898 0.987 0.901 

Locus 687 : 
2 alleles
18.1% missing data
   1   (0.058) 0.002 0.112 0.057 0.004 0.012 
   3   (0.942) 0.998 0.888 0.943 0.996 0.988 

Locus 688 : 
2 alleles
3.6% missing data
   1   (0.509) 0.494 0.538 0.507 0.866 0.481 
   4   (0.491) 0.506 0.462 0.493 0.134 0.519 

Locus 689 : 
2 alleles
2.2% missing data
   1   (0.096) 0.008 0.093 0.096 0.011 0.060 
   3   (0.904) 0.992 0.907 0.904 0.989 0.940 

Locus 690 : 
2 alleles
5.1% missing data
   4   (0.844) 0.975 0.842 0.844 0.980 0.872 
   1   (0.156) 0.025 0.158 0.156 0.020 0.128 

Locus 691 : 
2 alleles
10.1% missing data
   3   (0.773) 0.920 0.768 0.774 0.894 0.796 
   1   (0.227) 0.080 0.232 0.226 0.106 0.204 

Locus 692 : 
2 alleles
13.0% missing data
   2   (0.883) 0.976 0.906 0.882 0.909 0.912 
   3   (0.117) 0.024 0.094 0.118 0.091 0.088 

Locus 693 : 
2 alleles
1.4% missing data
   3   (0.209) 0.039 0.202 0.210 0.026 0.188 
   2   (0.791) 0.961 0.798 0.790 0.974 0.812 

Locus 694 : 
2 alleles
4.3% missing data
   4   (0.867) 0.945 0.865 0.867 0.470 0.932 
   2   (0.133) 0.055 0.135 0.133 0.530 0.068 

Locus 695 : 
2 alleles
12.3% missing data
   4   (0.927) 0.994 0.916 0.926 0.982 0.973 
   1   (0.073) 0.006 0.084 0.074 0.018 0.027 

Locus 696 : 
2 alleles
3.6% missing data
   2   (0.918) 0.991 0.935 0.918 0.966 0.952 
   4   (0.082) 0.009 0.065 0.082 0.034 0.048 

Locus 697 : 
2 alleles
10.9% missing data
   3   (0.753) 0.834 0.781 0.751 0.969 0.771 
   4   (0.247) 0.166 0.219 0.249 0.031 0.229 

Locus 698 : 
2 alleles
5.8% missing data
   3   (0.923) 0.996 0.897 0.924 0.994 0.974 
   1   (0.077) 0.004 0.103 0.076 0.006 0.026 

Locus 699 : 
2 alleles
10.9% missing data
   1   (0.127) 0.035 0.053 0.127 0.746 0.136 
   3   (0.873) 0.965 0.947 0.873 0.254 0.864 

Locus 700 : 
2 alleles
7.2% missing data
   2   (0.219) 0.116 0.161 0.220 0.545 0.214 
   3   (0.781) 0.884 0.839 0.780 0.455 0.786 

Locus 701 : 
2 alleles
1.4% missing data
   4   (0.128) 0.019 0.128 0.129 0.015 0.080 
   2   (0.872) 0.981 0.872 0.871 0.985 0.920 

Locus 702 : 
2 alleles
6.5% missing data
   1   (0.516) 0.176 0.553 0.515 0.700 0.530 
   3   (0.484) 0.824 0.447 0.485 0.300 0.470 

Locus 703 : 
2 alleles
1.4% missing data
   3   (0.868) 0.986 0.882 0.868 0.232 0.927 
   2   (0.132) 0.014 0.118 0.132 0.768 0.073 

Locus 704 : 
2 alleles
4.3% missing data
   3   (0.940) 0.962 0.993 0.940 0.981 0.793 
   2   (0.060) 0.038 0.007 0.060 0.019 0.207 

Locus 705 : 
2 alleles
6.5% missing data
   3   (0.729) 0.612 0.792 0.730 0.528 0.714 
   4   (0.271) 0.388 0.208 0.270 0.472 0.286 

Locus 706 : 
2 alleles
1.4% missing data
   3   (0.909) 0.967 0.951 0.909 0.983 0.919 
   4   (0.091) 0.033 0.049 0.091 0.017 0.081 

Locus 707 : 
2 alleles
9.4% missing data
   2   (0.659) 0.719 0.708 0.659 0.375 0.649 
   4   (0.341) 0.281 0.292 0.341 0.625 0.351 

Locus 708 : 
2 alleles
13.0% missing data
   1   (0.216) 0.208 0.151 0.215 0.463 0.238 
   3   (0.784) 0.792 0.849 0.785 0.537 0.762 

Locus 709 : 
2 alleles
15.9% missing data
   4   (0.891) 0.919 0.958 0.890 0.857 0.854 
   3   (0.109) 0.081 0.042 0.110 0.143 0.146 

Locus 710 : 
2 alleles
8.0% missing data
   2   (0.772) 0.831 0.834 0.770 0.971 0.743 
   4   (0.228) 0.169 0.166 0.230 0.029 0.257 

Locus 711 : 
2 alleles
12.3% missing data
   4   (0.906) 0.988 0.888 0.907 0.989 0.955 
   2   (0.094) 0.012 0.112 0.093 0.011 0.045 

Locus 712 : 
2 alleles
14.5% missing data
   1   (0.363) 0.252 0.396 0.363 0.100 0.334 
   3   (0.637) 0.748 0.604 0.637 0.900 0.666 

Locus 713 : 
2 alleles
5.8% missing data
   2   (0.778) 0.961 0.678 0.778 0.967 0.861 
   4   (0.222) 0.039 0.322 0.222 0.033 0.139 

Locus 714 : 
2 alleles
13.0% missing data
   3   (0.426) 0.697 0.379 0.427 0.917 0.395 
   1   (0.574) 0.303 0.621 0.573 0.083 0.605 

Locus 715 : 
2 alleles
3.6% missing data
   2   (0.854) 0.974 0.753 0.854 0.980 0.937 
   4   (0.146) 0.026 0.247 0.146 0.020 0.063 

Locus 716 : 
2 alleles
2.9% missing data
   2   (0.871) 0.938 0.911 0.871 0.981 0.877 
   4   (0.129) 0.062 0.089 0.129 0.019 0.123 

Locus 717 : 
2 alleles
3.6% missing data
   2   (0.880) 0.963 0.936 0.879 0.980 0.852 
   4   (0.120) 0.037 0.064 0.121 0.020 0.148 

Locus 718 : 
2 alleles
10.1% missing data
   3   (0.683) 0.793 0.722 0.684 0.352 0.671 
   4   (0.317) 0.207 0.278 0.316 0.648 0.329 

Locus 719 : 
2 alleles
4.3% missing data
   2   (0.143) 0.045 0.163 0.143 0.018 0.092 
   4   (0.857) 0.955 0.837 0.857 0.982 0.908 

Locus 720 : 
2 alleles
3.6% missing data
   3   (0.895) 0.989 0.900 0.896 0.990 0.927 
   4   (0.105) 0.011 0.100 0.104 0.010 0.073 

Locus 721 : 
2 alleles
13.0% missing data
   4   (0.860) 0.786 0.938 0.861 0.831 0.812 
   2   (0.140) 0.214 0.062 0.139 0.169 0.188 

Locus 722 : 
2 alleles
14.5% missing data
   3   (0.915) 0.983 0.936 0.915 0.988 0.945 
   4   (0.085) 0.017 0.064 0.085 0.012 0.055 

Locus 723 : 
2 alleles
2.9% missing data
   3   (0.917) 0.866 0.968 0.918 0.534 0.944 
   1   (0.083) 0.134 0.032 0.082 0.466 0.056 

Locus 724 : 
2 alleles
10.1% missing data
   1   (0.280) 0.032 0.442 0.281 0.032 0.158 
   3   (0.720) 0.968 0.558 0.719 0.968 0.842 

Locus 725 : 
2 alleles
13.8% missing data
   1   (0.784) 0.937 0.833 0.783 0.938 0.742 
   3   (0.216) 0.063 0.167 0.217 0.062 0.258 

Locus 726 : 
2 alleles
12.3% missing data
   3   (0.917) 0.991 0.922 0.917 0.920 0.957 
   1   (0.083) 0.009 0.078 0.083 0.080 0.043 

Locus 727 : 
2 alleles
11.6% missing data
   3   (0.708) 0.133 0.848 0.709 0.775 0.608 
   1   (0.292) 0.867 0.152 0.291 0.225 0.392 

Locus 728 : 
2 alleles
13.8% missing data
   4   (0.744) 0.554 0.817 0.743 0.779 0.732 
   3   (0.256) 0.446 0.183 0.257 0.221 0.268 

Locus 729 : 
2 alleles
17.4% missing data
   3   (0.902) 0.958 0.952 0.903 0.984 0.874 
   4   (0.098) 0.042 0.048 0.097 0.016 0.126 

Locus 730 : 
2 alleles
10.1% missing data
   3   (0.871) 0.981 0.883 0.871 0.983 0.896 
   1   (0.129) 0.019 0.117 0.129 0.017 0.104 

Locus 731 : 
2 alleles
5.1% missing data
   2   (0.665) 0.704 0.745 0.665 0.439 0.619 
   4   (0.335) 0.296 0.255 0.335 0.561 0.381 

Locus 732 : 
2 alleles
10.1% missing data
   4   (0.897) 0.984 0.907 0.897 0.988 0.931 
   1   (0.103) 0.016 0.093 0.103 0.012 0.069 

Locus 733 : 
2 alleles
2.2% missing data
   3   (0.694) 0.803 0.702 0.693 0.380 0.747 
   1   (0.306) 0.197 0.298 0.307 0.620 0.253 

Locus 734 : 
2 alleles
2.2% missing data
   3   (0.609) 0.583 0.675 0.607 0.950 0.545 
   1   (0.391) 0.417 0.325 0.393 0.050 0.455 

Locus 735 : 
2 alleles
11.6% missing data
   3   (0.897) 0.984 0.947 0.897 0.228 0.922 
   1   (0.103) 0.016 0.053 0.103 0.772 0.078 

Locus 736 : 
2 alleles
5.1% missing data
   2   (0.109) 0.029 0.098 0.109 0.553 0.046 
   4   (0.891) 0.971 0.902 0.891 0.447 0.954 

Locus 737 : 
2 alleles
13.8% missing data
   1   (0.498) 0.231 0.530 0.498 0.496 0.489 
   4   (0.502) 0.769 0.470 0.502 0.504 0.511 

Locus 738 : 
2 alleles
5.8% missing data
   4   (0.527) 0.878 0.501 0.527 0.919 0.475 
   2   (0.473) 0.122 0.499 0.473 0.081 0.525 

Locus 739 : 
2 alleles
10.9% missing data
   3   (0.907) 0.991 0.928 0.906 0.989 0.944 
   1   (0.093) 0.009 0.072 0.094 0.011 0.056 

Locus 740 : 
2 alleles
2.2% missing data
   2   (0.911) 0.994 0.898 0.910 0.991 0.964 
   4   (0.089) 0.006 0.102 0.090 0.009 0.036 

Locus 741 : 
2 alleles
5.8% missing data
   2   (0.834) 0.949 0.891 0.833 0.978 0.817 
   4   (0.166) 0.051 0.109 0.167 0.022 0.183 

Locus 742 : 
2 alleles
6.5% missing data
   4   (0.919) 0.977 0.980 0.920 0.986 0.842 
   2   (0.081) 0.023 0.020 0.080 0.014 0.158 

Locus 743 : 
2 alleles
2.9% missing data
   2   (0.169) 0.029 0.144 0.169 0.028 0.172 
   4   (0.831) 0.971 0.856 0.831 0.972 0.828 

Locus 744 : 
2 alleles
3.6% missing data
   1   (0.680) 0.864 0.805 0.680 0.956 0.489 
   3   (0.320) 0.136 0.195 0.320 0.044 0.511 

Locus 745 : 
2 alleles
4.3% missing data
   3   (0.836) 0.975 0.797 0.836 0.946 0.889 
   1   (0.164) 0.025 0.203 0.164 0.054 0.111 

Locus 746 : 
2 alleles
2.9% missing data
   3   (0.862) 0.977 0.851 0.862 0.964 0.905 
   1   (0.138) 0.023 0.149 0.138 0.036 0.095 

Locus 747 : 
2 alleles
2.9% missing data
   2   (0.075) 0.005 0.095 0.074 0.007 0.025 
   4   (0.925) 0.995 0.905 0.926 0.993 0.975 

Locus 748 : 
2 alleles
1.4% missing data
   2   (0.910) 0.982 0.945 0.910 0.987 0.923 
   4   (0.090) 0.018 0.055 0.090 0.013 0.077 

Locus 749 : 
2 alleles
8.0% missing data
   3   (0.276) 0.118 0.316 0.276 0.036 0.239 
   1   (0.724) 0.882 0.684 0.724 0.964 0.761 

Locus 750 : 
2 alleles
11.6% missing data
   3   (0.911) 0.981 0.934 0.910 0.988 0.945 
   1   (0.089) 0.019 0.066 0.090 0.012 0.055 

Locus 751 : 
2 alleles
13.8% missing data
   1   (0.235) 0.341 0.192 0.236 0.068 0.227 
   4   (0.765) 0.659 0.808 0.764 0.932 0.773 

Locus 752 : 
2 alleles
7.2% missing data
   3   (0.726) 0.921 0.661 0.727 0.965 0.771 
   4   (0.274) 0.079 0.339 0.273 0.035 0.229 

Locus 753 : 
2 alleles
3.6% missing data
   2   (0.803) 0.704 0.838 0.803 0.633 0.841 
   4   (0.197) 0.296 0.162 0.197 0.367 0.159 

Locus 754 : 
2 alleles
10.9% missing data
   1   (0.855) 0.966 0.858 0.854 0.975 0.900 
   3   (0.145) 0.034 0.142 0.146 0.025 0.100 

Locus 755 : 
2 alleles
2.2% missing data
   2   (0.781) 0.894 0.827 0.781 0.298 0.795 
   4   (0.219) 0.106 0.173 0.219 0.702 0.205 

Locus 756 : 
2 alleles
2.9% missing data
   4   (0.934) 0.898 0.988 0.933 0.989 0.882 
   2   (0.066) 0.102 0.012 0.067 0.011 0.118 

Locus 757 : 
2 alleles
5.8% missing data
   1   (0.574) 0.384 0.600 0.575 0.586 0.567 
   3   (0.426) 0.616 0.400 0.425 0.414 0.433 

Locus 758 : 
2 alleles
5.8% missing data
   4   (0.816) 0.905 0.816 0.817 0.929 0.850 
   1   (0.184) 0.095 0.184 0.183 0.071 0.150 

Locus 759 : 
2 alleles
14.5% missing data
   4   (0.546) 0.810 0.515 0.546 0.620 0.549 
   2   (0.454) 0.190 0.485 0.454 0.380 0.451 

Locus 760 : 
2 alleles
5.1% missing data
   2   (0.801) 0.937 0.830 0.800 0.968 0.789 
   3   (0.199) 0.063 0.170 0.200 0.032 0.211 

Locus 761 : 
2 alleles
10.1% missing data
   2   (0.878) 0.982 0.929 0.877 0.974 0.864 
   4   (0.122) 0.018 0.071 0.123 0.026 0.136 

Locus 762 : 
2 alleles
7.2% missing data
   1   (0.848) 0.978 0.830 0.848 0.978 0.889 
   2   (0.152) 0.022 0.170 0.152 0.022 0.111 

Locus 763 : 
2 alleles
3.6% missing data
   4   (0.894) 0.990 0.915 0.894 0.196 0.951 
   2   (0.106) 0.010 0.085 0.106 0.804 0.049 

Locus 764 : 
2 alleles
5.1% missing data
   2   (0.838) 0.955 0.881 0.838 0.973 0.811 
   4   (0.162) 0.045 0.119 0.162 0.027 0.189 

Locus 765 : 
2 alleles
17.4% missing data
   4   (0.518) 0.381 0.590 0.519 0.405 0.460 
   2   (0.482) 0.619 0.410 0.481 0.595 0.540 

Locus 766 : 
2 alleles
9.4% missing data
   2   (0.902) 0.983 0.903 0.902 0.991 0.944 
   4   (0.098) 0.017 0.097 0.098 0.009 0.056 

Locus 767 : 
2 alleles
5.1% missing data
   4   (0.379) 0.096 0.363 0.381 0.067 0.424 
   2   (0.621) 0.904 0.637 0.619 0.933 0.576 

Locus 768 : 
2 alleles
2.9% missing data
   2   (0.895) 0.983 0.933 0.895 0.983 0.906 
   1   (0.105) 0.017 0.067 0.105 0.017 0.094 

Locus 769 : 
2 alleles
3.6% missing data
   3   (0.737) 0.912 0.754 0.738 0.886 0.718 
   1   (0.263) 0.088 0.246 0.262 0.114 0.282 

Locus 770 : 
2 alleles
6.5% missing data
   1   (0.804) 0.952 0.781 0.802 0.932 0.868 
   3   (0.196) 0.048 0.219 0.198 0.068 0.132 

Locus 771 : 
2 alleles
7.2% missing data
   3   (0.908) 0.973 0.968 0.908 0.988 0.868 
   1   (0.092) 0.027 0.032 0.092 0.012 0.132 

Locus 772 : 
2 alleles
13.0% missing data
   2   (0.844) 0.976 0.855 0.845 0.981 0.856 
   4   (0.156) 0.024 0.145 0.155 0.019 0.144 

Locus 773 : 
2 alleles
15.9% missing data
   2   (0.408) 0.272 0.489 0.408 0.513 0.313 
   4   (0.592) 0.728 0.511 0.592 0.487 0.687 

Locus 774 : 
2 alleles
10.9% missing data
   3   (0.921) 0.993 0.906 0.922 0.992 0.970 
   1   (0.079) 0.007 0.094 0.078 0.008 0.030 

Locus 775 : 
2 alleles
15.9% missing data
   3   (0.917) 0.993 0.929 0.917 0.988 0.954 
   1   (0.083) 0.007 0.071 0.083 0.012 0.046 

Locus 776 : 
2 alleles
13.0% missing data
   4   (0.588) 0.897 0.483 0.587 0.945 0.647 
   2   (0.412) 0.103 0.517 0.413 0.055 0.353 

Locus 777 : 
2 alleles
6.5% missing data
   1   (0.443) 0.289 0.388 0.444 0.556 0.479 
   4   (0.557) 0.711 0.612 0.556 0.444 0.521 

Locus 778 : 
2 alleles
5.8% missing data
   1   (0.901) 0.978 0.961 0.899 0.985 0.875 
   4   (0.099) 0.022 0.039 0.101 0.015 0.125 

Locus 779 : 
2 alleles
13.0% missing data
   2   (0.315) 0.080 0.256 0.317 0.056 0.388 
   4   (0.685) 0.920 0.744 0.683 0.944 0.612 

Locus 780 : 
2 alleles
6.5% missing data
   1   (0.669) 0.691 0.701 0.669 0.884 0.639 
   3   (0.331) 0.309 0.299 0.331 0.116 0.361 

Locus 781 : 
2 alleles
5.8% missing data
   3   (0.684) 0.817 0.660 0.684 0.948 0.709 
   1   (0.316) 0.183 0.340 0.316 0.052 0.291 

Locus 782 : 
2 alleles
12.3% missing data
   3   (0.840) 0.800 0.945 0.839 0.974 0.695 
   1   (0.160) 0.200 0.055 0.161 0.026 0.305 

Locus 783 : 
2 alleles
14.5% missing data
   3   (0.860) 0.965 0.876 0.861 0.982 0.878 
   1   (0.140) 0.035 0.124 0.139 0.018 0.122 

Locus 784 : 
2 alleles
12.3% missing data
   4   (0.750) 0.940 0.780 0.750 0.153 0.786 
   3   (0.250) 0.060 0.220 0.250 0.847 0.214 

Locus 785 : 
2 alleles
1.4% missing data
   2   (0.666) 0.840 0.701 0.667 0.641 0.640 
   4   (0.334) 0.160 0.299 0.333 0.359 0.360 

Locus 786 : 
2 alleles
13.8% missing data
   3   (0.871) 0.985 0.897 0.870 0.985 0.889 
   1   (0.129) 0.015 0.103 0.130 0.015 0.111 

Locus 787 : 
2 alleles
5.8% missing data
   3   (0.921) 0.995 0.877 0.921 0.983 0.977 
   4   (0.079) 0.005 0.123 0.079 0.017 0.023 

Locus 788 : 
2 alleles
13.0% missing data
   1   (0.913) 0.990 0.939 0.912 0.990 0.939 
   2   (0.087) 0.010 0.061 0.088 0.010 0.061 

Locus 789 : 
2 alleles
1.4% missing data
   3   (0.867) 0.944 0.880 0.868 0.980 0.886 
   1   (0.133) 0.056 0.120 0.132 0.020 0.114 

Locus 790 : 
2 alleles
10.9% missing data
   3   (0.889) 0.984 0.865 0.889 0.985 0.939 
   1   (0.111) 0.016 0.135 0.111 0.015 0.061 

Locus 791 : 
2 alleles
4.3% missing data
   1   (0.698) 0.359 0.759 0.699 0.916 0.666 
   3   (0.302) 0.641 0.241 0.301 0.084 0.334 

Locus 792 : 
2 alleles
12.3% missing data
   1   (0.891) 0.986 0.915 0.891 0.987 0.909 
   3   (0.109) 0.014 0.085 0.109 0.013 0.091 

Locus 793 : 
2 alleles
0.0% missing data
   1   (0.072) 0.004 0.100 0.073 0.006 0.021 
   3   (0.928) 0.996 0.900 0.927 0.994 0.979 

Locus 794 : 
2 alleles
13.8% missing data
   2   (0.570) 0.427 0.554 0.571 0.531 0.602 
   4   (0.430) 0.573 0.446 0.429 0.469 0.398 

Locus 795 : 
2 alleles
0.7% missing data
   2   (0.844) 0.976 0.835 0.842 0.984 0.894 
   3   (0.156) 0.024 0.165 0.158 0.016 0.106 

Locus 796 : 
2 alleles
13.0% missing data
   1   (0.734) 0.469 0.818 0.734 0.705 0.709 
   2   (0.266) 0.531 0.182 0.266 0.295 0.291 

Locus 797 : 
2 alleles
5.1% missing data
   3   (0.882) 0.937 0.933 0.882 0.984 0.864 
   4   (0.118) 0.063 0.067 0.118 0.016 0.136 

Locus 798 : 
2 alleles
5.1% missing data
   3   (0.887) 0.976 0.912 0.886 0.985 0.917 
   1   (0.113) 0.024 0.088 0.114 0.015 0.083 

Locus 799 : 
2 alleles
11.6% missing data
   2   (0.859) 0.971 0.859 0.858 0.979 0.893 
   4   (0.141) 0.029 0.141 0.142 0.021 0.107 

Locus 800 : 
2 alleles
5.1% missing data
   3   (0.899) 0.980 0.937 0.899 0.984 0.904 
   1   (0.101) 0.020 0.063 0.101 0.016 0.096 

Locus 801 : 
2 alleles
0.0% missing data
   1   (0.903) 0.986 0.928 0.902 0.985 0.934 
   2   (0.097) 0.014 0.072 0.098 0.015 0.066 

Locus 802 : 
2 alleles
8.0% missing data
   1   (0.867) 0.978 0.927 0.866 0.239 0.887 
   3   (0.133) 0.022 0.073 0.134 0.761 0.113 

Locus 803 : 
2 alleles
11.6% missing data
   1   (0.890) 0.977 0.893 0.890 0.984 0.933 
   3   (0.110) 0.023 0.107 0.110 0.016 0.067 

Locus 804 : 
2 alleles
2.9% missing data
   3   (0.927) 0.869 0.987 0.927 0.985 0.844 
   4   (0.073) 0.131 0.013 0.073 0.015 0.156 

Locus 805 : 
2 alleles
12.3% missing data
   1   (0.785) 0.874 0.833 0.787 0.163 0.788 
   3   (0.215) 0.126 0.167 0.213 0.837 0.212 

Locus 806 : 
2 alleles
4.3% missing data
   1   (0.097) 0.011 0.050 0.097 0.011 0.110 
   2   (0.903) 0.989 0.950 0.903 0.989 0.890 

Locus 807 : 
2 alleles
3.6% missing data
   1   (0.703) 0.910 0.640 0.704 0.958 0.736 
   3   (0.297) 0.090 0.360 0.296 0.042 0.264 

Locus 808 : 
2 alleles
14.5% missing data
   4   (0.895) 0.860 0.949 0.895 0.100 0.939 
   2   (0.105) 0.140 0.051 0.105 0.900 0.061 

Locus 809 : 
2 alleles
4.3% missing data
   2   (0.868) 0.979 0.853 0.868 0.981 0.917 
   3   (0.132) 0.021 0.147 0.132 0.019 0.083 

Locus 810 : 
2 alleles
5.8% missing data
   3   (0.924) 0.956 0.988 0.924 0.979 0.792 
   2   (0.076) 0.044 0.012 0.076 0.021 0.208 

Locus 811 : 
2 alleles
14.5% missing data
   3   (0.581) 0.470 0.641 0.581 0.592 0.550 
   1   (0.419) 0.530 0.359 0.419 0.408 0.450 

Locus 812 : 
2 alleles
5.1% missing data
   3   (0.913) 0.975 0.975 0.913 0.157 0.919 
   1   (0.087) 0.025 0.025 0.087 0.843 0.081 

Locus 813 : 
2 alleles
10.9% missing data
   2   (0.905) 0.992 0.839 0.905 0.977 0.967 
   3   (0.095) 0.008 0.161 0.095 0.023 0.033 

Locus 814 : 
2 alleles
3.6% missing data
   1   (0.218) 0.318 0.146 0.219 0.496 0.213 
   4   (0.782) 0.682 0.854 0.781 0.504 0.787 

Locus 815 : 
2 alleles
2.9% missing data
   1   (0.836) 0.950 0.751 0.836 0.974 0.923 
   2   (0.164) 0.050 0.249 0.164 0.026 0.077 

Locus 816 : 
2 alleles
7.2% missing data
   2   (0.892) 0.988 0.902 0.892 0.985 0.926 
   1   (0.108) 0.012 0.098 0.108 0.015 0.074 

Locus 817 : 
2 alleles
13.0% missing data
   4   (0.647) 0.695 0.711 0.647 0.955 0.568 
   1   (0.353) 0.305 0.289 0.353 0.045 0.432 

Locus 818 : 
2 alleles
14.5% missing data
   1   (0.178) 0.117 0.213 0.178 0.017 0.113 
   2   (0.822) 0.883 0.787 0.822 0.983 0.887 

Locus 819 : 
2 alleles
12.3% missing data
   1   (0.872) 0.975 0.923 0.871 0.979 0.855 
   3   (0.128) 0.025 0.077 0.129 0.021 0.145 

Locus 820 : 
2 alleles
3.6% missing data
   3   (0.523) 0.175 0.614 0.521 0.095 0.523 
   1   (0.477) 0.825 0.386 0.479 0.905 0.477 

Locus 821 : 
2 alleles
3.6% missing data
   3   (0.803) 0.933 0.871 0.803 0.937 0.733 
   1   (0.197) 0.067 0.129 0.197 0.063 0.267 

Locus 822 : 
2 alleles
13.0% missing data
   2   (0.120) 0.184 0.051 0.121 0.038 0.148 
   4   (0.880) 0.816 0.949 0.879 0.962 0.852 

Locus 823 : 
2 alleles
12.3% missing data
   2   (0.902) 0.958 0.935 0.903 0.910 0.915 
   4   (0.098) 0.042 0.065 0.097 0.090 0.085 

Locus 824 : 
2 alleles
11.6% missing data
   2   (0.924) 0.996 0.834 0.924 0.994 0.982 
   3   (0.076) 0.004 0.166 0.076 0.006 0.018 

Locus 825 : 
2 alleles
1.4% missing data
   1   (0.872) 0.943 0.888 0.873 0.978 0.899 
   3   (0.128) 0.057 0.112 0.127 0.022 0.101 

Locus 826 : 
2 alleles
2.9% missing data
   2   (0.903) 0.984 0.944 0.902 0.985 0.908 
   1   (0.097) 0.016 0.056 0.098 0.015 0.092 

Locus 827 : 
2 alleles
5.1% missing data
   1   (0.891) 0.895 0.922 0.892 0.990 0.916 
   4   (0.109) 0.105 0.078 0.108 0.010 0.084 

Locus 828 : 
2 alleles
7.2% missing data
   4   (0.677) 0.669 0.709 0.677 0.475 0.688 
   3   (0.323) 0.331 0.291 0.323 0.525 0.312 

Locus 829 : 
2 alleles
10.9% missing data
   3   (0.812) 0.976 0.765 0.812 0.972 0.873 
   1   (0.188) 0.024 0.235 0.188 0.028 0.127 

Locus 830 : 
2 alleles
2.9% missing data
   2   (0.758) 0.937 0.755 0.759 0.970 0.759 
   3   (0.242) 0.063 0.245 0.241 0.030 0.241 

Locus 831 : 
2 alleles
1.4% missing data
   2   (0.913) 0.978 0.916 0.914 0.993 0.956 
   4   (0.087) 0.022 0.084 0.086 0.007 0.044 

Locus 832 : 
2 alleles
10.9% missing data
   2   (0.696) 0.510 0.725 0.696 0.634 0.723 
   4   (0.304) 0.490 0.275 0.304 0.366 0.277 

Locus 833 : 
2 alleles
15.2% missing data
   4   (0.887) 0.975 0.891 0.886 0.980 0.928 
   2   (0.113) 0.025 0.109 0.114 0.020 0.072 

Locus 834 : 
2 alleles
14.5% missing data
   2   (0.754) 0.960 0.709 0.754 0.967 0.795 
   4   (0.246) 0.040 0.291 0.246 0.033 0.205 

Locus 835 : 
2 alleles
10.9% missing data
   4   (0.904) 0.984 0.939 0.903 0.988 0.915 
   2   (0.096) 0.016 0.061 0.097 0.012 0.085 

Locus 836 : 
2 alleles
5.1% missing data
   2   (0.468) 0.386 0.502 0.468 0.535 0.425 
   4   (0.532) 0.614 0.498 0.532 0.465 0.575 

Locus 837 : 
2 alleles
7.2% missing data
   2   (0.877) 0.964 0.911 0.877 0.975 0.892 
   4   (0.123) 0.036 0.089 0.123 0.025 0.108 

Locus 838 : 
2 alleles
5.1% missing data
   1   (0.879) 0.749 0.965 0.879 0.978 0.777 
   2   (0.121) 0.251 0.035 0.121 0.022 0.223 

Locus 839 : 
2 alleles
5.1% missing data
   1   (0.865) 0.908 0.935 0.865 0.976 0.807 
   4   (0.135) 0.092 0.065 0.135 0.024 0.193 

Locus 840 : 
2 alleles
2.9% missing data
   3   (0.919) 0.997 0.774 0.919 0.994 0.984 
   1   (0.081) 0.003 0.226 0.081 0.006 0.016 

Locus 841 : 
2 alleles
10.9% missing data
   2   (0.914) 0.924 0.969 0.915 0.985 0.899 
   4   (0.086) 0.076 0.031 0.085 0.015 0.101 

Locus 842 : 
2 alleles
5.1% missing data
   2   (0.903) 0.979 0.942 0.903 0.985 0.908 
   4   (0.097) 0.021 0.058 0.097 0.015 0.092 

Locus 843 : 
2 alleles
12.3% missing data
   2   (0.799) 0.964 0.769 0.798 0.974 0.842 
   4   (0.201) 0.036 0.231 0.202 0.026 0.158 

Locus 844 : 
2 alleles
2.9% missing data
   3   (0.898) 0.938 0.963 0.897 0.524 0.915 
   1   (0.102) 0.062 0.037 0.103 0.476 0.085 

Locus 845 : 
2 alleles
13.8% missing data
   1   (0.816) 0.967 0.755 0.816 0.949 0.880 
   3   (0.184) 0.033 0.245 0.184 0.051 0.120 

Locus 846 : 
2 alleles
12.3% missing data
   1   (0.847) 0.962 0.885 0.848 0.251 0.879 
   4   (0.153) 0.038 0.115 0.152 0.749 0.121 

Locus 847 : 
2 alleles
4.3% missing data
   1   (0.748) 0.861 0.701 0.748 0.965 0.812 
   3   (0.252) 0.139 0.299 0.252 0.035 0.188 

Locus 848 : 
2 alleles
8.0% missing data
   1   (0.499) 0.590 0.525 0.499 0.467 0.473 
   3   (0.501) 0.410 0.475 0.501 0.533 0.527 

Locus 849 : 
2 alleles
8.7% missing data
   3   (0.941) 0.997 0.889 0.942 0.996 0.987 
   2   (0.059) 0.003 0.111 0.058 0.004 0.013 

Locus 850 : 
2 alleles
10.9% missing data
   1   (0.753) 0.790 0.803 0.755 0.427 0.748 
   3   (0.247) 0.210 0.197 0.245 0.573 0.252 

Locus 851 : 
2 alleles
5.8% missing data
   2   (0.895) 0.985 0.917 0.896 0.986 0.916 
   4   (0.105) 0.015 0.083 0.104 0.014 0.084 

Locus 852 : 
2 alleles
4.3% missing data
   4   (0.902) 0.985 0.940 0.902 0.986 0.898 
   2   (0.098) 0.015 0.060 0.098 0.014 0.102 

Locus 853 : 
2 alleles
2.9% missing data
   1   (0.236) 0.052 0.170 0.236 0.029 0.322 
   3   (0.764) 0.948 0.830 0.764 0.971 0.678 

Locus 854 : 
2 alleles
5.8% missing data
   1   (0.891) 0.976 0.907 0.891 0.987 0.926 
   3   (0.109) 0.024 0.093 0.109 0.013 0.074 

Locus 855 : 
2 alleles
10.9% missing data
   1   (0.128) 0.024 0.099 0.129 0.016 0.116 
   3   (0.872) 0.976 0.901 0.871 0.984 0.884 

Locus 856 : 
2 alleles
1.4% missing data
   1   (0.680) 0.956 0.589 0.679 0.961 0.734 
   3   (0.320) 0.044 0.411 0.321 0.039 0.266 

Locus 857 : 
2 alleles
3.6% missing data
   1   (0.200) 0.048 0.183 0.201 0.028 0.198 
   3   (0.800) 0.952 0.817 0.799 0.972 0.802 

Locus 858 : 
2 alleles
13.0% missing data
   3   (0.206) 0.060 0.195 0.206 0.036 0.200 
   4   (0.794) 0.940 0.805 0.794 0.964 0.800 

Locus 859 : 
2 alleles
12.3% missing data
   4   (0.874) 0.938 0.923 0.874 0.982 0.870 
   2   (0.126) 0.062 0.077 0.126 0.018 0.130 

Locus 860 : 
2 alleles
8.0% missing data
   3   (0.834) 0.929 0.838 0.835 0.977 0.852 
   1   (0.166) 0.071 0.162 0.165 0.023 0.148 

Locus 861 : 
2 alleles
5.1% missing data
   2   (0.172) 0.291 0.107 0.171 0.030 0.197 
   4   (0.828) 0.709 0.893 0.829 0.970 0.803 

Locus 862 : 
2 alleles
5.8% missing data
   4   (0.314) 0.083 0.326 0.315 0.731 0.265 
   1   (0.686) 0.917 0.674 0.685 0.269 0.735 

Locus 863 : 
2 alleles
4.3% missing data
   3   (0.929) 0.682 0.992 0.929 0.986 0.780 
   1   (0.071) 0.318 0.008 0.071 0.014 0.220 

Locus 864 : 
2 alleles
4.3% missing data
   4   (0.875) 0.962 0.880 0.874 0.987 0.924 
   3   (0.125) 0.038 0.120 0.126 0.013 0.076 

Locus 865 : 
2 alleles
1.4% missing data
   1   (0.154) 0.074 0.142 0.154 0.025 0.123 
   3   (0.846) 0.926 0.858 0.846 0.975 0.877 

Locus 866 : 
2 alleles
9.4% missing data
   2   (0.904) 0.933 0.970 0.903 0.985 0.858 
   1   (0.096) 0.067 0.030 0.097 0.015 0.142 

Locus 867 : 
2 alleles
2.2% missing data
   1   (0.090) 0.032 0.062 0.089 0.024 0.073 
   2   (0.910) 0.968 0.938 0.911 0.976 0.927 

Locus 868 : 
2 alleles
3.6% missing data
   3   (0.842) 0.724 0.930 0.841 0.841 0.809 
   4   (0.158) 0.276 0.070 0.159 0.159 0.191 

Locus 869 : 
2 alleles
4.3% missing data
   4   (0.890) 0.972 0.949 0.889 0.381 0.908 
   2   (0.110) 0.028 0.051 0.111 0.619 0.092 

Locus 870 : 
2 alleles
5.1% missing data
   2   (0.893) 0.956 0.926 0.893 0.986 0.909 
   4   (0.107) 0.044 0.074 0.107 0.014 0.091 

Locus 871 : 
2 alleles
14.5% missing data
   1   (0.655) 0.826 0.658 0.655 0.332 0.685 
   4   (0.345) 0.174 0.342 0.345 0.668 0.315 

Locus 872 : 
2 alleles
6.5% missing data
   4   (0.899) 0.771 0.955 0.900 0.709 0.920 
   2   (0.101) 0.229 0.045 0.100 0.291 0.080 

Locus 873 : 
2 alleles
12.3% missing data
   1   (0.883) 0.967 0.929 0.883 0.982 0.878 
   2   (0.117) 0.033 0.071 0.117 0.018 0.122 

Locus 874 : 
2 alleles
1.4% missing data
   1   (0.859) 0.962 0.887 0.858 0.982 0.879 
   3   (0.141) 0.038 0.113 0.142 0.018 0.121 

Locus 875 : 
2 alleles
8.7% missing data
   2   (0.879) 0.973 0.895 0.879 0.985 0.907 
   4   (0.121) 0.027 0.105 0.121 0.015 0.093 

Locus 876 : 
2 alleles
2.9% missing data
   3   (0.887) 0.853 0.960 0.887 0.986 0.833 
   1   (0.113) 0.147 0.040 0.113 0.014 0.167 

Locus 877 : 
2 alleles
0.7% missing data
   1   (0.054) 0.002 0.092 0.054 0.004 0.010 
   2   (0.946) 0.998 0.908 0.946 0.996 0.990 

Locus 878 : 
2 alleles
12.3% missing data
   3   (0.734) 0.689 0.707 0.735 0.592 0.804 
   2   (0.266) 0.311 0.293 0.265 0.408 0.196 

Locus 879 : 
2 alleles
2.9% missing data
   1   (0.912) 0.964 0.973 0.913 0.273 0.916 
   3   (0.088) 0.036 0.027 0.087 0.727 0.084 

Locus 880 : 
2 alleles
9.4% missing data
   1   (0.695) 0.762 0.743 0.696 0.955 0.644 
   4   (0.305) 0.238 0.257 0.304 0.045 0.356 

Locus 881 : 
2 alleles
13.0% missing data
   2   (0.919) 0.993 0.892 0.920 0.981 0.968 
   4   (0.081) 0.007 0.108 0.080 0.019 0.032 

Locus 882 : 
2 alleles
15.9% missing data
   3   (0.881) 0.986 0.860 0.882 0.917 0.934 
   1   (0.119) 0.014 0.140 0.118 0.083 0.066 

Locus 883 : 
2 alleles
2.9% missing data
   3   (0.911) 0.955 0.962 0.911 0.988 0.899 
   1   (0.089) 0.045 0.038 0.089 0.012 0.101 

Locus 884 : 
2 alleles
3.6% missing data
   1   (0.774) 0.883 0.847 0.774 0.342 0.748 
   3   (0.226) 0.117 0.153 0.226 0.658 0.252 

Locus 885 : 
2 alleles
13.0% missing data
   2   (0.882) 0.986 0.857 0.883 0.918 0.936 
   4   (0.118) 0.014 0.143 0.117 0.082 0.064 

Locus 886 : 
2 alleles
11.6% missing data
   2   (0.911) 0.966 0.941 0.912 0.991 0.928 
   4   (0.089) 0.034 0.059 0.088 0.009 0.072 

Locus 887 : 
2 alleles
13.0% missing data
   1   (0.920) 0.988 0.944 0.921 0.989 0.943 
   2   (0.080) 0.012 0.056 0.079 0.011 0.057 

Locus 888 : 
2 alleles
17.4% missing data
   1   (0.690) 0.721 0.795 0.689 0.890 0.578 
   3   (0.310) 0.279 0.205 0.311 0.110 0.422 

Locus 889 : 
2 alleles
3.6% missing data
   3   (0.875) 0.974 0.901 0.875 0.941 0.894 
   1   (0.125) 0.026 0.099 0.125 0.059 0.106 

Locus 890 : 
2 alleles
6.5% missing data
   4   (0.682) 0.392 0.712 0.682 0.936 0.687 
   2   (0.318) 0.608 0.288 0.318 0.064 0.313 

Locus 891 : 
2 alleles
5.8% missing data
   2   (0.457) 0.256 0.497 0.457 0.693 0.417 
   4   (0.543) 0.744 0.503 0.543 0.307 0.583 

Locus 892 : 
2 alleles
5.8% missing data
   2   (0.831) 0.889 0.897 0.831 0.977 0.786 
   1   (0.169) 0.111 0.103 0.169 0.023 0.214 

Locus 893 : 
2 alleles
13.8% missing data
   4   (0.727) 0.923 0.675 0.728 0.764 0.772 
   2   (0.273) 0.077 0.325 0.272 0.236 0.228 

Locus 894 : 
2 alleles
13.0% missing data
   3   (0.577) 0.407 0.535 0.578 0.597 0.636 
   4   (0.423) 0.593 0.465 0.422 0.403 0.364 

Locus 895 : 
2 alleles
3.6% missing data
   1   (0.946) 0.998 0.901 0.947 0.996 0.989 
   3   (0.054) 0.002 0.099 0.053 0.004 0.011 

Locus 896 : 
2 alleles
13.0% missing data
   2   (0.733) 0.940 0.741 0.732 0.236 0.779 
   3   (0.267) 0.060 0.259 0.268 0.764 0.221 

Locus 897 : 
2 alleles
15.2% missing data
   3   (0.768) 0.863 0.791 0.768 0.964 0.762 
   4   (0.232) 0.137 0.209 0.232 0.036 0.238 

Locus 898 : 
2 alleles
1.4% missing data
   1   (0.883) 0.702 0.948 0.884 0.980 0.865 
   3   (0.117) 0.298 0.052 0.116 0.020 0.135 

Locus 899 : 
2 alleles
13.8% missing data
   1   (0.862) 0.957 0.865 0.862 0.877 0.905 
   3   (0.138) 0.043 0.135 0.138 0.123 0.095 

Locus 900 : 
2 alleles
2.9% missing data
   3   (0.929) 0.996 0.904 0.930 0.994 0.977 
   1   (0.071) 0.004 0.096 0.070 0.006 0.023 

Locus 901 : 
2 alleles
4.3% missing data
   3   (0.885) 0.974 0.901 0.885 0.986 0.917 
   2   (0.115) 0.026 0.099 0.115 0.014 0.083 

Locus 902 : 
2 alleles
12.3% missing data
   4   (0.924) 0.994 0.907 0.925 0.993 0.970 
   1   (0.076) 0.006 0.093 0.075 0.007 0.030 

Locus 903 : 
2 alleles
13.0% missing data
   4   (0.634) 0.824 0.632 0.633 0.433 0.664 
   2   (0.366) 0.176 0.368 0.367 0.567 0.336 

Locus 904 : 
2 alleles
8.7% missing data
   4   (0.485) 0.603 0.485 0.486 0.742 0.439 
   2   (0.515) 0.397 0.515 0.514 0.258 0.561 

Locus 905 : 
2 alleles
6.5% missing data
   1   (0.883) 0.984 0.858 0.882 0.987 0.939 
   3   (0.117) 0.016 0.142 0.118 0.013 0.061 

Locus 906 : 
2 alleles
12.3% missing data
   2   (0.904) 0.956 0.963 0.903 0.402 0.926 
   4   (0.096) 0.044 0.037 0.097 0.598 0.074 

Locus 907 : 
2 alleles
1.4% missing data
   1   (0.909) 0.987 0.926 0.910 0.989 0.933 
   2   (0.091) 0.013 0.074 0.090 0.011 0.067 

Locus 908 : 
2 alleles
12.3% missing data
   3   (0.788) 0.902 0.791 0.788 0.836 0.812 
   1   (0.212) 0.098 0.209 0.212 0.164 0.188 

Locus 909 : 
2 alleles
3.6% missing data
   1   (0.729) 0.646 0.819 0.729 0.102 0.701 
   4   (0.271) 0.354 0.181 0.271 0.898 0.299 

Locus 910 : 
2 alleles
12.3% missing data
   4   (0.605) 0.372 0.621 0.606 0.595 0.626 
   1   (0.395) 0.628 0.379 0.394 0.405 0.374 

Locus 911 : 
2 alleles
15.9% missing data
   3   (0.869) 0.992 0.727 0.870 0.851 0.957 
   1   (0.131) 0.008 0.273 0.130 0.149 0.043 

Locus 912 : 
2 alleles
2.9% missing data
   1   (0.922) 0.994 0.923 0.923 0.265 0.978 
   3   (0.078) 0.006 0.077 0.077 0.735 0.022 

Locus 913 : 
2 alleles
18.8% missing data
   1   (0.843) 0.961 0.898 0.843 0.817 0.817 
   3   (0.157) 0.039 0.102 0.157 0.183 0.183 

Locus 914 : 
2 alleles
10.1% missing data
   3   (0.811) 0.932 0.799 0.811 0.975 0.851 
   1   (0.189) 0.068 0.201 0.189 0.025 0.149 

Locus 915 : 
2 alleles
5.1% missing data
   1   (0.836) 0.940 0.898 0.836 0.939 0.789 
   3   (0.164) 0.060 0.102 0.164 0.061 0.211 

Locus 916 : 
2 alleles
4.3% missing data
   2   (0.711) 0.636 0.765 0.711 0.956 0.681 
   4   (0.289) 0.364 0.235 0.289 0.044 0.319 

Locus 917 : 
2 alleles
1.4% missing data
   2   (0.794) 0.923 0.789 0.795 0.389 0.852 
   4   (0.206) 0.077 0.211 0.205 0.611 0.148 

Locus 918 : 
2 alleles
2.9% missing data
   2   (0.851) 0.939 0.909 0.852 0.977 0.804 
   4   (0.149) 0.061 0.091 0.148 0.023 0.196 

Locus 919 : 
2 alleles
2.9% missing data
   4   (0.640) 0.909 0.661 0.640 0.943 0.575 
   1   (0.360) 0.091 0.339 0.360 0.057 0.425 

Locus 920 : 
2 alleles
12.3% missing data
   3   (0.899) 0.969 0.945 0.897 0.984 0.904 
   1   (0.101) 0.031 0.055 0.103 0.016 0.096 

Locus 921 : 
2 alleles
13.0% missing data
   3   (0.829) 0.608 0.865 0.830 0.980 0.854 
   1   (0.171) 0.392 0.135 0.170 0.020 0.146 

Locus 922 : 
2 alleles
9.4% missing data
   2   (0.904) 0.989 0.902 0.903 0.989 0.945 
   4   (0.096) 0.011 0.098 0.097 0.011 0.055 

Locus 923 : 
2 alleles
5.1% missing data
   4   (0.698) 0.938 0.678 0.698 0.883 0.698 
   3   (0.302) 0.062 0.322 0.302 0.117 0.302 

Locus 924 : 
2 alleles
13.8% missing data
   3   (0.868) 0.980 0.887 0.867 0.890 0.889 
   1   (0.132) 0.020 0.113 0.133 0.110 0.111 

Locus 925 : 
2 alleles
2.9% missing data
   3   (0.786) 0.912 0.829 0.786 0.309 0.800 
   1   (0.214) 0.088 0.171 0.214 0.691 0.200 

Locus 926 : 
2 alleles
5.1% missing data
   4   (0.742) 0.937 0.783 0.743 0.964 0.670 
   2   (0.258) 0.063 0.217 0.257 0.036 0.330 

Locus 927 : 
2 alleles
8.0% missing data
   1   (0.458) 0.620 0.438 0.458 0.170 0.476 
   3   (0.542) 0.380 0.562 0.542 0.830 0.524 

Locus 928 : 
2 alleles
3.6% missing data
   3   (0.833) 0.979 0.800 0.833 0.242 0.919 
   4   (0.167) 0.021 0.200 0.167 0.758 0.081 

Locus 929 : 
2 alleles
1.4% missing data
   2   (0.882) 0.940 0.930 0.883 0.987 0.866 
   4   (0.118) 0.060 0.070 0.117 0.013 0.134 

Locus 930 : 
2 alleles
14.5% missing data
   3   (0.902) 0.967 0.955 0.902 0.280 0.930 
   4   (0.098) 0.033 0.045 0.098 0.720 0.070 

Locus 931 : 
2 alleles
2.9% missing data
   2   (0.892) 0.988 0.882 0.892 0.987 0.939 
   4   (0.108) 0.012 0.118 0.108 0.013 0.061 

Locus 932 : 
2 alleles
3.6% missing data
   1   (0.142) 0.023 0.140 0.142 0.634 0.079 
   3   (0.858) 0.977 0.860 0.858 0.366 0.921 

Locus 933 : 
2 alleles
12.3% missing data
   1   (0.840) 0.906 0.873 0.840 0.526 0.877 
   4   (0.160) 0.094 0.127 0.160 0.474 0.123 

Locus 934 : 
2 alleles
11.6% missing data
   2   (0.901) 0.664 0.980 0.901 0.814 0.812 
   3   (0.099) 0.336 0.020 0.099 0.186 0.188 

Locus 935 : 
2 alleles
10.1% missing data
   1   (0.573) 0.394 0.550 0.572 0.082 0.682 
   4   (0.427) 0.606 0.450 0.428 0.918 0.318 

Locus 936 : 
2 alleles
8.7% missing data
   2   (0.634) 0.186 0.705 0.634 0.719 0.628 
   3   (0.366) 0.814 0.295 0.366 0.281 0.372 

Locus 937 : 
2 alleles
12.3% missing data
   1   (0.914) 0.996 0.780 0.914 0.992 0.980 
   4   (0.086) 0.004 0.220 0.086 0.008 0.020 

Locus 938 : 
2 alleles
5.1% missing data
   1   (0.801) 0.906 0.845 0.802 0.472 0.808 
   4   (0.199) 0.094 0.155 0.198 0.528 0.192 

Locus 939 : 
2 alleles
5.1% missing data
   1   (0.719) 0.874 0.818 0.717 0.960 0.601 
   2   (0.281) 0.126 0.182 0.283 0.040 0.399 

Locus 940 : 
2 alleles
0.7% missing data
   3   (0.895) 0.983 0.937 0.895 0.983 0.888 
   1   (0.105) 0.017 0.063 0.105 0.017 0.112 

Locus 941 : 
2 alleles
6.5% missing data
   3   (0.476) 0.163 0.549 0.476 0.904 0.407 
   4   (0.524) 0.837 0.451 0.524 0.096 0.593 

Locus 942 : 
2 alleles
5.8% missing data
   2   (0.847) 0.929 0.868 0.847 0.469 0.902 
   4   (0.153) 0.071 0.132 0.153 0.531 0.098 

Locus 943 : 
2 alleles
3.6% missing data
   2   (0.915) 0.910 0.969 0.915 0.422 0.938 
   4   (0.085) 0.090 0.031 0.085 0.578 0.062 

Locus 944 : 
2 alleles
2.9% missing data
   4   (0.652) 0.847 0.675 0.653 0.939 0.597 
   1   (0.348) 0.153 0.325 0.347 0.061 0.403 

Locus 945 : 
2 alleles
3.6% missing data
   3   (0.879) 0.937 0.944 0.878 0.984 0.860 
   1   (0.121) 0.063 0.056 0.122 0.016 0.140 

Locus 946 : 
2 alleles
12.3% missing data
   2   (0.945) 0.972 0.994 0.946 0.994 0.825 
   1   (0.055) 0.028 0.006 0.054 0.006 0.175 

Locus 947 : 
2 alleles
3.6% missing data
   2   (0.888) 0.964 0.933 0.887 0.283 0.933 
   4   (0.112) 0.036 0.067 0.113 0.717 0.067 

Locus 948 : 
2 alleles
15.2% missing data
   3   (0.352) 0.208 0.354 0.352 0.123 0.358 
   4   (0.648) 0.792 0.646 0.648 0.877 0.642 

Locus 949 : 
2 alleles
5.1% missing data
   1   (0.794) 0.962 0.790 0.793 0.969 0.825 
   3   (0.206) 0.038 0.210 0.207 0.031 0.175 

Locus 950 : 
2 alleles
10.1% missing data
   1   (0.883) 0.992 0.752 0.884 0.989 0.962 
   3   (0.117) 0.008 0.248 0.116 0.011 0.038 

Locus 951 : 
2 alleles
2.2% missing data
   1   (0.893) 0.990 0.911 0.892 0.984 0.920 
   3   (0.107) 0.010 0.089 0.108 0.016 0.080 

Locus 952 : 
2 alleles
12.3% missing data
   1   (0.944) 0.997 0.911 0.944 0.995 0.987 
   3   (0.056) 0.003 0.089 0.056 0.005 0.013 

Locus 953 : 
2 alleles
3.6% missing data
   4   (0.747) 0.853 0.789 0.748 0.958 0.704 
   2   (0.253) 0.147 0.211 0.252 0.042 0.296 

Locus 954 : 
2 alleles
12.3% missing data
   1   (0.159) 0.014 0.320 0.159 0.014 0.062 
   2   (0.841) 0.986 0.680 0.841 0.986 0.938 

Locus 955 : 
2 alleles
2.9% missing data
   1   (0.309) 0.527 0.283 0.308 0.332 0.285 
   3   (0.691) 0.473 0.717 0.692 0.668 0.715 

Locus 956 : 
2 alleles
7.2% missing data
   2   (0.886) 0.982 0.906 0.885 0.901 0.913 
   4   (0.114) 0.018 0.094 0.115 0.099 0.087 

Locus 957 : 
2 alleles
4.3% missing data
   4   (0.895) 0.982 0.912 0.895 0.988 0.930 
   2   (0.105) 0.018 0.088 0.105 0.012 0.070 

Locus 958 : 
2 alleles
9.4% missing data
   3   (0.514) 0.855 0.410 0.516 0.932 0.537 
   1   (0.486) 0.145 0.590 0.484 0.068 0.463 

Locus 959 : 
2 alleles
1.4% missing data
   3   (0.920) 0.994 0.917 0.920 0.990 0.964 
   4   (0.080) 0.006 0.083 0.080 0.010 0.036 

Locus 960 : 
2 alleles
4.3% missing data
   3   (0.617) 0.706 0.580 0.617 0.946 0.644 
   1   (0.383) 0.294 0.420 0.383 0.054 0.356 

Locus 961 : 
2 alleles
6.5% missing data
   2   (0.829) 0.972 0.852 0.830 0.951 0.820 
   3   (0.171) 0.028 0.148 0.170 0.049 0.180 

Locus 962 : 
2 alleles
12.3% missing data
   3   (0.860) 0.936 0.926 0.861 0.155 0.866 
   1   (0.140) 0.064 0.074 0.139 0.845 0.134 

Locus 963 : 
2 alleles
5.8% missing data
   1   (0.621) 0.694 0.690 0.621 0.889 0.542 
   3   (0.379) 0.306 0.310 0.379 0.111 0.458 

Locus 964 : 
2 alleles
3.6% missing data
   3   (0.882) 0.964 0.913 0.883 0.967 0.900 
   4   (0.118) 0.036 0.087 0.117 0.033 0.100 

Locus 965 : 
2 alleles
7.2% missing data
   4   (0.364) 0.113 0.476 0.364 0.049 0.270 
   1   (0.636) 0.887 0.524 0.636 0.951 0.730 

Locus 966 : 
2 alleles
11.6% missing data
   3   (0.910) 0.957 0.963 0.910 0.987 0.897 
   1   (0.090) 0.043 0.037 0.090 0.013 0.103 

Locus 967 : 
2 alleles
3.6% missing data
   1   (0.345) 0.156 0.332 0.345 0.134 0.366 
   4   (0.655) 0.844 0.668 0.655 0.866 0.634 

Locus 968 : 
2 alleles
2.2% missing data
   3   (0.847) 0.924 0.879 0.847 0.300 0.892 
   1   (0.153) 0.076 0.121 0.153 0.700 0.108 

Locus 969 : 
2 alleles
8.0% missing data
   1   (0.911) 0.977 0.939 0.912 0.985 0.935 
   3   (0.089) 0.023 0.061 0.088 0.015 0.065 

Locus 970 : 
2 alleles
10.9% missing data
   1   (0.115) 0.014 0.142 0.115 0.015 0.060 
   2   (0.885) 0.986 0.858 0.885 0.985 0.940 

Locus 971 : 
2 alleles
13.0% missing data
   4   (0.894) 0.974 0.945 0.893 0.982 0.881 
   2   (0.106) 0.026 0.055 0.107 0.018 0.119 

Locus 972 : 
2 alleles
5.1% missing data
   4   (0.897) 0.973 0.957 0.896 0.230 0.915 
   3   (0.103) 0.027 0.043 0.104 0.770 0.085 

Locus 973 : 
2 alleles
12.3% missing data
   4   (0.819) 0.890 0.898 0.818 0.866 0.758 
   1   (0.181) 0.110 0.102 0.182 0.134 0.242 

Locus 974 : 
2 alleles
1.4% missing data
   2   (0.942) 0.998 0.884 0.942 0.996 0.989 
   3   (0.058) 0.002 0.116 0.058 0.004 0.011 

Locus 975 : 
2 alleles
9.4% missing data
   1   (0.892) 0.819 0.971 0.891 0.609 0.857 
   3   (0.108) 0.181 0.029 0.109 0.391 0.143 

Locus 976 : 
2 alleles
2.2% missing data
   2   (0.902) 0.942 0.962 0.902 0.981 0.869 
   4   (0.098) 0.058 0.038 0.098 0.019 0.131 

Locus 977 : 
2 alleles
1.4% missing data
   2   (0.793) 0.982 0.678 0.794 0.237 0.906 
   3   (0.207) 0.018 0.322 0.206 0.763 0.094 

Locus 978 : 
2 alleles
5.1% missing data
   4   (0.755) 0.829 0.829 0.754 0.963 0.688 
   2   (0.245) 0.171 0.171 0.246 0.037 0.312 

Locus 979 : 
2 alleles
15.2% missing data
   4   (0.778) 0.917 0.764 0.779 0.969 0.805 
   2   (0.222) 0.083 0.236 0.221 0.031 0.195 

Locus 980 : 
2 alleles
11.6% missing data
   2   (0.890) 0.946 0.938 0.890 0.979 0.884 
   4   (0.110) 0.054 0.062 0.110 0.021 0.116 

Locus 981 : 
2 alleles
4.3% missing data
   2   (0.155) 0.031 0.156 0.155 0.020 0.124 
   4   (0.845) 0.969 0.844 0.845 0.980 0.876 

Locus 982 : 
2 alleles
19.6% missing data
   2   (0.879) 0.920 0.953 0.879 0.980 0.793 
   1   (0.121) 0.080 0.047 0.121 0.020 0.207 

Locus 983 : 
2 alleles
2.2% missing data
   3   (0.896) 0.968 0.955 0.896 0.981 0.856 
   1   (0.104) 0.032 0.045 0.104 0.019 0.144 

Locus 984 : 
2 alleles
9.4% missing data
   4   (0.844) 0.938 0.862 0.843 0.976 0.879 
   1   (0.156) 0.062 0.138 0.157 0.024 0.121 

Locus 985 : 
2 alleles
3.6% missing data
   2   (0.156) 0.029 0.139 0.157 0.021 0.131 
   4   (0.844) 0.971 0.861 0.843 0.979 0.869 

Locus 986 : 
2 alleles
2.9% missing data
   1   (0.907) 0.991 0.859 0.907 0.992 0.963 
   2   (0.093) 0.009 0.141 0.093 0.008 0.037 

Locus 987 : 
2 alleles
10.1% missing data
   1   (0.899) 0.955 0.951 0.899 0.899 0.904 
   3   (0.101) 0.045 0.049 0.101 0.101 0.096 

Locus 988 : 
2 alleles
4.3% missing data
   1   (0.141) 0.011 0.240 0.141 0.014 0.057 
   4   (0.859) 0.989 0.760 0.859 0.986 0.943 

Locus 989 : 
2 alleles
2.9% missing data
   2   (0.749) 0.826 0.816 0.749 0.492 0.742 
   4   (0.251) 0.174 0.184 0.251 0.508 0.258 

Locus 990 : 
2 alleles
5.1% missing data
   1   (0.162) 0.091 0.106 0.161 0.665 0.147 
   3   (0.838) 0.909 0.894 0.839 0.335 0.853 

Locus 991 : 
2 alleles
15.9% missing data
   1   (0.947) 0.997 0.940 0.947 0.996 0.987 
   2   (0.053) 0.003 0.060 0.053 0.004 0.013 

Locus 992 : 
2 alleles
5.8% missing data
   1   (0.814) 0.935 0.816 0.816 0.972 0.826 
   3   (0.186) 0.065 0.184 0.184 0.028 0.174 

Locus 993 : 
2 alleles
0.7% missing data
   1   (0.920) 0.984 0.971 0.918 0.991 0.914 
   2   (0.080) 0.016 0.029 0.082 0.009 0.086 

Locus 994 : 
2 alleles
10.9% missing data
   1   (0.854) 0.848 0.947 0.853 0.862 0.767 
   3   (0.146) 0.152 0.053 0.147 0.138 0.233 

Locus 995 : 
2 alleles
5.8% missing data
   3   (0.735) 0.849 0.814 0.733 0.958 0.659 
   1   (0.265) 0.151 0.186 0.267 0.042 0.341 

Locus 996 : 
2 alleles
12.3% missing data
   1   (0.888) 0.987 0.868 0.887 0.908 0.941 
   4   (0.112) 0.013 0.132 0.113 0.092 0.059 

Locus 997 : 
2 alleles
9.4% missing data
   1   (0.216) 0.150 0.130 0.216 0.257 0.285 
   4   (0.784) 0.850 0.870 0.784 0.743 0.715 

Locus 998 : 
2 alleles
2.2% missing data
   4   (0.903) 0.968 0.949 0.903 0.984 0.893 
   3   (0.097) 0.032 0.051 0.097 0.016 0.107 

Locus 999 : 
2 alleles
18.1% missing data
   3   (0.787) 0.636 0.846 0.787 0.935 0.769 
   2   (0.213) 0.364 0.154 0.213 0.065 0.231 

Locus 1000 : 
2 alleles
10.9% missing data
   4   (0.870) 0.980 0.853 0.871 0.985 0.912 
   3   (0.130) 0.020 0.147 0.129 0.015 0.088 

Locus 1001 : 
2 alleles
5.1% missing data
   3   (0.687) 0.764 0.745 0.688 0.944 0.612 
   4   (0.313) 0.236 0.255 0.312 0.056 0.388 

Locus 1002 : 
2 alleles
2.2% missing data
   1   (0.838) 0.591 0.943 0.839 0.971 0.694 
   3   (0.162) 0.409 0.057 0.161 0.029 0.306 

Locus 1003 : 
2 alleles
7.2% missing data
   2   (0.802) 0.944 0.798 0.802 0.972 0.821 
   3   (0.198) 0.056 0.202 0.198 0.028 0.179 

Locus 1004 : 
2 alleles
11.6% missing data
   1   (0.316) 0.119 0.323 0.316 0.056 0.316 
   3   (0.684) 0.881 0.677 0.684 0.944 0.684 

Locus 1005 : 
2 alleles
2.9% missing data
   1   (0.838) 0.923 0.902 0.838 0.977 0.784 
   3   (0.162) 0.077 0.098 0.162 0.023 0.216 

Locus 1006 : 
2 alleles
4.3% missing data
   3   (0.905) 0.968 0.949 0.906 0.280 0.939 
   1   (0.095) 0.032 0.051 0.094 0.720 0.061 

Locus 1007 : 
2 alleles
4.3% missing data
   1   (0.082) 0.008 0.067 0.082 0.008 0.048 
   3   (0.918) 0.992 0.933 0.918 0.992 0.952 

Locus 1008 : 
2 alleles
3.6% missing data
   4   (0.934) 0.968 0.988 0.935 0.993 0.860 
   1   (0.066) 0.032 0.012 0.065 0.007 0.140 

Locus 1009 : 
2 alleles
5.1% missing data
   1   (0.831) 0.918 0.908 0.830 0.282 0.830 
   4   (0.169) 0.082 0.092 0.170 0.718 0.170 

Locus 1010 : 
2 alleles
6.5% missing data
   2   (0.725) 0.792 0.781 0.725 0.506 0.716 
   4   (0.275) 0.208 0.219 0.275 0.494 0.284 

Locus 1011 : 
2 alleles
12.3% missing data
   4   (0.876) 0.871 0.949 0.877 0.965 0.817 
   2   (0.124) 0.129 0.051 0.123 0.035 0.183 

Locus 1012 : 
2 alleles
19.6% missing data
   2   (0.866) 0.949 0.899 0.866 0.903 0.879 
   4   (0.134) 0.051 0.101 0.134 0.097 0.121 

Locus 1013 : 
2 alleles
10.9% missing data
   2   (0.704) 0.899 0.657 0.705 0.958 0.737 
   4   (0.296) 0.101 0.343 0.295 0.042 0.263 

Locus 1014 : 
2 alleles
2.9% missing data
   3   (0.913) 0.816 0.979 0.914 0.592 0.887 
   2   (0.087) 0.184 0.021 0.086 0.408 0.113 

Locus 1015 : 
2 alleles
11.6% missing data
   4   (0.902) 0.965 0.955 0.903 0.988 0.866 
   2   (0.098) 0.035 0.045 0.097 0.012 0.134 

Locus 1016 : 
2 alleles
10.1% missing data
   2   (0.867) 0.978 0.876 0.867 0.980 0.899 
   4   (0.133) 0.022 0.124 0.133 0.020 0.101 

Locus 1017 : 
2 alleles
3.6% missing data
   3   (0.786) 0.537 0.857 0.786 0.874 0.771 
   2   (0.214) 0.463 0.143 0.214 0.126 0.229 

Locus 1018 : 
2 alleles
4.3% missing data
   2   (0.469) 0.713 0.438 0.469 0.312 0.480 
   4   (0.531) 0.287 0.562 0.531 0.688 0.520 

Locus 1019 : 
2 alleles
12.3% missing data
   2   (0.855) 0.876 0.908 0.855 0.978 0.836 
   1   (0.145) 0.124 0.092 0.145 0.022 0.164 

Locus 1020 : 
2 alleles
15.9% missing data
   2   (0.757) 0.857 0.678 0.758 0.971 0.837 
   4   (0.243) 0.143 0.322 0.242 0.029 0.163 

Locus 1021 : 
2 alleles
2.2% missing data
   4   (0.909) 0.993 0.885 0.909 0.991 0.965 
   2   (0.091) 0.007 0.115 0.091 0.009 0.035 

Locus 1022 : 
2 alleles
15.2% missing data
   3   (0.913) 0.981 0.931 0.913 0.985 0.942 
   1   (0.087) 0.019 0.069 0.087 0.015 0.058 

Locus 1023 : 
2 alleles
9.4% missing data
   4   (0.675) 0.835 0.640 0.675 0.944 0.708 
   1   (0.325) 0.165 0.360 0.325 0.056 0.292 

Locus 1024 : 
2 alleles
8.0% missing data
   1   (0.903) 0.895 0.941 0.903 0.992 0.921 
   2   (0.097) 0.105 0.059 0.097 0.008 0.079 

Locus 1025 : 
2 alleles
5.1% missing data
   1   (0.892) 0.969 0.961 0.891 0.982 0.838 
   3   (0.108) 0.031 0.039 0.109 0.018 0.162 

Locus 1026 : 
2 alleles
4.3% missing data
   4   (0.899) 0.797 0.960 0.899 0.987 0.877 
   2   (0.101) 0.203 0.040 0.101 0.013 0.123 

Locus 1027 : 
2 alleles
13.8% missing data
   1   (0.739) 0.931 0.731 0.738 0.967 0.750 
   4   (0.261) 0.069 0.269 0.262 0.033 0.250 

Locus 1028 : 
2 alleles
1.4% missing data
   2   (0.879) 0.977 0.906 0.880 0.982 0.885 
   4   (0.121) 0.023 0.094 0.120 0.018 0.115 

Locus 1029 : 
2 alleles
2.2% missing data
   2   (0.471) 0.594 0.501 0.472 0.405 0.417 
   4   (0.529) 0.406 0.499 0.528 0.595 0.583 

Locus 1030 : 
2 alleles
11.6% missing data
   4   (0.902) 0.987 0.926 0.901 0.974 0.930 
   1   (0.098) 0.013 0.074 0.099 0.026 0.070 

Locus 1031 : 
2 alleles
0.7% missing data
   2   (0.899) 0.842 0.933 0.899 0.990 0.931 
   4   (0.101) 0.158 0.067 0.101 0.010 0.069 

Locus 1032 : 
2 alleles
5.8% missing data
   3   (0.792) 0.847 0.824 0.792 0.191 0.841 
   2   (0.208) 0.153 0.176 0.208 0.809 0.159 

Locus 1033 : 
2 alleles
3.6% missing data
   3   (0.930) 0.930 0.988 0.929 0.382 0.919 
   1   (0.070) 0.070 0.012 0.071 0.618 0.081 

Locus 1034 : 
2 alleles
12.3% missing data
   2   (0.870) 0.944 0.918 0.870 0.975 0.867 
   1   (0.130) 0.056 0.082 0.130 0.025 0.133 

Locus 1035 : 
2 alleles
0.7% missing data
   3   (0.888) 0.988 0.902 0.888 0.985 0.918 
   4   (0.112) 0.012 0.098 0.112 0.015 0.082 

Locus 1036 : 
2 alleles
5.1% missing data
   1   (0.868) 0.958 0.914 0.868 0.979 0.842 
   3   (0.132) 0.042 0.086 0.132 0.021 0.158 

Locus 1037 : 
2 alleles
12.3% missing data
   4   (0.834) 0.810 0.915 0.835 0.740 0.797 
   2   (0.166) 0.190 0.085 0.165 0.260 0.203 

Locus 1038 : 
2 alleles
5.8% missing data
   1   (0.660) 0.771 0.768 0.660 0.338 0.562 
   3   (0.340) 0.229 0.232 0.340 0.662 0.438 

Locus 1039 : 
2 alleles
6.5% missing data
   3   (0.806) 0.967 0.802 0.806 0.972 0.823 
   1   (0.194) 0.033 0.198 0.194 0.028 0.177 

Locus 1040 : 
2 alleles
2.9% missing data
   4   (0.858) 0.974 0.847 0.858 0.986 0.900 
   2   (0.142) 0.026 0.153 0.142 0.014 0.100 

Locus 1041 : 
2 alleles
1.4% missing data
   2   (0.885) 0.988 0.913 0.884 0.986 0.907 
   4   (0.115) 0.012 0.087 0.116 0.014 0.093 

Locus 1042 : 
2 alleles
1.4% missing data
   2   (0.868) 0.978 0.865 0.868 0.986 0.905 
   1   (0.132) 0.022 0.135 0.132 0.014 0.095 

Locus 1043 : 
2 alleles
2.2% missing data
   1   (0.896) 0.973 0.962 0.895 0.254 0.907 
   3   (0.104) 0.027 0.038 0.105 0.746 0.093 

Locus 1044 : 
2 alleles
1.4% missing data
   2   (0.599) 0.390 0.687 0.599 0.860 0.513 
   4   (0.401) 0.610 0.313 0.401 0.140 0.487 

Locus 1045 : 
2 alleles
17.4% missing data
   1   (0.879) 0.981 0.933 0.879 0.844 0.862 
   3   (0.121) 0.019 0.067 0.121 0.156 0.138 

Locus 1046 : 
2 alleles
18.1% missing data
   3   (0.876) 0.858 0.938 0.876 0.980 0.846 
   1   (0.124) 0.142 0.062 0.124 0.020 0.154 

Locus 1047 : 
2 alleles
3.6% missing data
   1   (0.287) 0.179 0.230 0.288 0.049 0.343 
   4   (0.713) 0.821 0.770 0.712 0.951 0.657 

Locus 1048 : 
2 alleles
15.2% missing data
   3   (0.876) 0.975 0.828 0.877 0.980 0.936 
   1   (0.124) 0.025 0.172 0.123 0.020 0.064 

Locus 1049 : 
2 alleles
2.2% missing data
   4   (0.922) 0.995 0.915 0.922 0.994 0.967 
   2   (0.078) 0.005 0.085 0.078 0.006 0.033 

Locus 1050 : 
2 alleles
0.0% missing data
   4   (0.900) 0.990 0.909 0.901 0.259 0.959 
   2   (0.100) 0.010 0.091 0.099 0.741 0.041 

Locus 1051 : 
2 alleles
4.3% missing data
   2   (0.913) 0.895 0.967 0.913 0.987 0.914 
   4   (0.087) 0.105 0.033 0.087 0.013 0.086 

Locus 1052 : 
2 alleles
13.8% missing data
   2   (0.403) 0.420 0.342 0.404 0.387 0.449 
   4   (0.597) 0.580 0.658 0.596 0.613 0.551 

Locus 1053 : 
2 alleles
7.2% missing data
   2   (0.811) 0.789 0.851 0.810 0.982 0.820 
   4   (0.189) 0.211 0.149 0.190 0.018 0.180 

Locus 1054 : 
2 alleles
2.2% missing data
   2   (0.898) 0.957 0.951 0.897 0.985 0.896 
   4   (0.102) 0.043 0.049 0.103 0.015 0.104 

Locus 1055 : 
2 alleles
11.6% missing data
   1   (0.924) 0.983 0.934 0.925 0.953 0.961 
   3   (0.076) 0.017 0.066 0.075 0.047 0.039 

Locus 1056 : 
2 alleles
13.0% missing data
   4   (0.912) 0.982 0.950 0.912 0.885 0.916 
   2   (0.088) 0.018 0.050 0.088 0.115 0.084 

Locus 1057 : 
2 alleles
3.6% missing data
   3   (0.915) 0.957 0.975 0.915 0.984 0.872 
   1   (0.085) 0.043 0.025 0.085 0.016 0.128 

Locus 1058 : 
2 alleles
12.3% missing data
   4   (0.288) 0.182 0.215 0.288 0.044 0.374 
   2   (0.712) 0.818 0.785 0.712 0.956 0.626 

Locus 1059 : 
2 alleles
15.2% missing data
   1   (0.728) 0.833 0.783 0.728 0.964 0.673 
   4   (0.272) 0.167 0.217 0.272 0.036 0.327 

Locus 1060 : 
2 alleles
12.3% missing data
   4   (0.907) 0.991 0.895 0.907 0.991 0.955 
   2   (0.093) 0.009 0.105 0.093 0.009 0.045 

Locus 1061 : 
2 alleles
10.9% missing data
   1   (0.104) 0.011 0.146 0.103 0.011 0.045 
   3   (0.896) 0.989 0.854 0.897 0.989 0.955 

Locus 1062 : 
2 alleles
17.4% missing data
   4   (0.751) 0.795 0.811 0.752 0.389 0.748 
   2   (0.249) 0.205 0.189 0.248 0.611 0.252 

Locus 1063 : 
2 alleles
11.6% missing data
   1   (0.914) 0.977 0.909 0.914 0.990 0.962 
   2   (0.086) 0.023 0.091 0.086 0.010 0.038 

Locus 1064 : 
2 alleles
13.8% missing data
   2   (0.870) 0.968 0.898 0.869 0.982 0.879 
   4   (0.130) 0.032 0.102 0.131 0.018 0.121 

Locus 1065 : 
2 alleles
2.2% missing data
   4   (0.828) 0.939 0.844 0.829 0.451 0.878 
   2   (0.172) 0.061 0.156 0.171 0.549 0.122 

Locus 1066 : 
2 alleles
2.9% missing data
   3   (0.925) 0.994 0.896 0.926 0.986 0.977 
   1   (0.075) 0.006 0.104 0.074 0.014 0.023 

Locus 1067 : 
2 alleles
10.1% missing data
   2   (0.945) 0.997 0.913 0.945 0.996 0.987 
   4   (0.055) 0.003 0.087 0.055 0.004 0.013 

Locus 1068 : 
2 alleles
4.3% missing data
   3   (0.906) 0.977 0.962 0.905 0.987 0.887 
   2   (0.094) 0.023 0.038 0.095 0.013 0.113 

Locus 1069 : 
2 alleles
5.1% missing data
   4   (0.752) 0.057 0.973 0.754 0.139 0.296 
   1   (0.248) 0.943 0.027 0.246 0.861 0.704 

Locus 1070 : 
2 alleles
13.0% missing data
   3   (0.898) 0.970 0.954 0.898 0.984 0.860 
   4   (0.102) 0.030 0.046 0.102 0.016 0.140 

Locus 1071 : 
2 alleles
9.4% missing data
   2   (0.659) 0.753 0.682 0.659 0.941 0.632 
   4   (0.341) 0.247 0.318 0.341 0.059 0.368 

Locus 1072 : 
2 alleles
1.4% missing data
   2   (0.874) 0.987 0.825 0.874 0.987 0.937 
   3   (0.126) 0.013 0.175 0.126 0.013 0.063 

Locus 1073 : 
2 alleles
3.6% missing data
   2   (0.914) 0.996 0.846 0.914 0.994 0.974 
   1   (0.086) 0.004 0.154 0.086 0.006 0.026 

Locus 1074 : 
2 alleles
4.3% missing data
   2   (0.104) 0.019 0.051 0.103 0.028 0.131 
   4   (0.896) 0.981 0.949 0.897 0.972 0.869 

Locus 1075 : 
2 alleles
20.3% missing data
   3   (0.884) 0.985 0.902 0.883 0.356 0.942 
   2   (0.116) 0.015 0.098 0.117 0.644 0.058 

Locus 1076 : 
2 alleles
2.9% missing data
   2   (0.829) 0.954 0.867 0.827 0.975 0.827 
   4   (0.171) 0.046 0.133 0.173 0.025 0.173 

Locus 1077 : 
2 alleles
4.3% missing data
   1   (0.866) 0.980 0.901 0.866 0.979 0.860 
   3   (0.134) 0.020 0.099 0.134 0.021 0.140 

Locus 1078 : 
2 alleles
5.1% missing data
   3   (0.898) 0.965 0.957 0.897 0.984 0.872 
   1   (0.102) 0.035 0.043 0.103 0.016 0.128 

Locus 1079 : 
2 alleles
14.5% missing data
   2   (0.665) 0.872 0.693 0.665 0.885 0.623 
   1   (0.335) 0.128 0.307 0.335 0.115 0.377 

Locus 1080 : 
2 alleles
15.2% missing data
   3   (0.725) 0.444 0.836 0.723 0.110 0.716 
   1   (0.275) 0.556 0.164 0.277 0.890 0.284 

Locus 1081 : 
2 alleles
12.3% missing data
   4   (0.906) 0.974 0.962 0.906 0.902 0.878 
   2   (0.094) 0.026 0.038 0.094 0.098 0.122 

Locus 1082 : 
2 alleles
3.6% missing data
   4   (0.898) 0.987 0.913 0.898 0.986 0.929 
   1   (0.102) 0.013 0.087 0.102 0.014 0.071 

Locus 1083 : 
2 alleles
4.3% missing data
   3   (0.866) 0.979 0.862 0.867 0.886 0.906 
   4   (0.134) 0.021 0.138 0.133 0.114 0.094 

Locus 1084 : 
2 alleles
5.1% missing data
   4   (0.846) 0.913 0.917 0.844 0.636 0.849 
   2   (0.154) 0.087 0.083 0.156 0.364 0.151 

Locus 1085 : 
2 alleles
1.4% missing data
   4   (0.905) 0.992 0.896 0.905 0.990 0.955 
   1   (0.095) 0.008 0.104 0.095 0.010 0.045 

Locus 1086 : 
2 alleles
13.8% missing data
   3   (0.067) 0.004 0.140 0.066 0.005 0.016 
   4   (0.933) 0.996 0.860 0.934 0.995 0.984 

Locus 1087 : 
2 alleles
12.3% missing data
   2   (0.140) 0.030 0.127 0.140 0.593 0.086 
   4   (0.860) 0.970 0.873 0.860 0.407 0.914 

Locus 1088 : 
2 alleles
5.8% missing data
   1   (0.883) 0.935 0.939 0.883 0.985 0.864 
   4   (0.117) 0.065 0.061 0.117 0.015 0.136 

Locus 1089 : 
2 alleles
17.4% missing data
   1   (0.677) 0.697 0.744 0.679 0.887 0.595 
   4   (0.323) 0.303 0.256 0.321 0.113 0.405 

Locus 1090 : 
2 alleles
8.7% missing data
   3   (0.875) 0.980 0.909 0.874 0.986 0.881 
   1   (0.125) 0.020 0.091 0.126 0.014 0.119 

Locus 1091 : 
2 alleles
17.4% missing data
   1   (0.863) 0.981 0.885 0.863 0.956 0.878 
   3   (0.137) 0.019 0.115 0.137 0.044 0.122 

Locus 1092 : 
2 alleles
19.6% missing data
   3   (0.871) 0.981 0.896 0.871 0.217 0.921 
   1   (0.129) 0.019 0.104 0.129 0.783 0.079 

Locus 1093 : 
2 alleles
13.8% missing data
   3   (0.832) 0.954 0.911 0.832 0.951 0.743 
   1   (0.168) 0.046 0.089 0.168 0.049 0.257 

Locus 1094 : 
2 alleles
8.7% missing data
   3   (0.946) 0.998 0.905 0.946 0.996 0.989 
   1   (0.054) 0.002 0.095 0.054 0.004 0.011 

Locus 1095 : 
2 alleles
3.6% missing data
   2   (0.776) 0.915 0.779 0.776 0.972 0.787 
   4   (0.224) 0.085 0.221 0.224 0.028 0.213 

Locus 1096 : 
2 alleles
13.8% missing data
   2   (0.763) 0.759 0.803 0.763 0.544 0.784 
   4   (0.237) 0.241 0.197 0.237 0.456 0.216 

Locus 1097 : 
2 alleles
3.6% missing data
   3   (0.755) 0.807 0.815 0.755 0.477 0.755 
   2   (0.245) 0.193 0.185 0.245 0.523 0.245 

Locus 1098 : 
2 alleles
3.6% missing data
   4   (0.885) 0.973 0.948 0.885 0.986 0.838 
   2   (0.115) 0.027 0.052 0.115 0.014 0.162 

Locus 1099 : 
2 alleles
13.0% missing data
   2   (0.910) 0.981 0.937 0.910 0.989 0.930 
   4   (0.090) 0.019 0.063 0.090 0.011 0.070 

Locus 1100 : 
2 alleles
7.2% missing data
   3   (0.902) 0.945 0.929 0.901 0.974 0.935 
   1   (0.098) 0.055 0.071 0.099 0.026 0.065 

Locus 1101 : 
2 alleles
10.1% missing data
   3   (0.941) 0.997 0.893 0.942 0.996 0.987 
   1   (0.059) 0.003 0.107 0.058 0.004 0.013 

Locus 1102 : 
2 alleles
14.5% missing data
   2   (0.087) 0.011 0.088 0.085 0.014 0.049 
   3   (0.913) 0.989 0.912 0.915 0.986 0.951 

Locus 1103 : 
2 alleles
4.3% missing data
   2   (0.873) 0.973 0.876 0.872 0.965 0.920 
   4   (0.127) 0.027 0.124 0.128 0.035 0.080 

Locus 1104 : 
2 alleles
14.5% missing data
   2   (0.869) 0.766 0.888 0.869 0.868 0.925 
   1   (0.131) 0.234 0.112 0.131 0.132 0.075 

Locus 1105 : 
2 alleles
11.6% missing data
   4   (0.920) 0.669 0.981 0.920 0.990 0.894 
   2   (0.080) 0.331 0.019 0.080 0.010 0.106 

Locus 1106 : 
2 alleles
18.8% missing data
   2   (0.806) 0.980 0.789 0.806 0.871 0.832 
   4   (0.194) 0.020 0.211 0.194 0.129 0.168 

Locus 1107 : 
2 alleles
12.3% missing data
   4   (0.945) 0.799 0.994 0.945 0.990 0.861 
   2   (0.055) 0.201 0.006 0.055 0.010 0.139 

Locus 1108 : 
2 alleles
3.6% missing data
   1   (0.112) 0.006 0.162 0.111 0.780 0.032 
   4   (0.888) 0.994 0.838 0.889 0.220 0.968 

Locus 1109 : 
2 alleles
2.9% missing data
   3   (0.909) 0.978 0.962 0.909 0.986 0.889 
   2   (0.091) 0.022 0.038 0.091 0.014 0.111 

Locus 1110 : 
2 alleles
5.8% missing data
   3   (0.829) 0.945 0.908 0.829 0.982 0.733 
   4   (0.171) 0.055 0.092 0.171 0.018 0.267 

Locus 1111 : 
2 alleles
7.2% missing data
   2   (0.131) 0.028 0.104 0.131 0.842 0.079 
   4   (0.869) 0.972 0.896 0.869 0.158 0.921 

Locus 1112 : 
2 alleles
2.9% missing data
   2   (0.900) 0.864 0.967 0.900 0.988 0.846 
   4   (0.100) 0.136 0.033 0.100 0.012 0.154 

Locus 1113 : 
2 alleles
2.9% missing data
   3   (0.897) 0.989 0.874 0.897 0.990 0.948 
   1   (0.103) 0.011 0.126 0.103 0.010 0.052 

Locus 1114 : 
2 alleles
4.3% missing data
   2   (0.843) 0.963 0.886 0.841 0.973 0.844 
   4   (0.157) 0.037 0.114 0.159 0.027 0.156 

Locus 1115 : 
2 alleles
10.9% missing data
   4   (0.869) 0.934 0.910 0.869 0.872 0.887 
   2   (0.131) 0.066 0.090 0.131 0.128 0.113 

Locus 1116 : 
2 alleles
12.3% missing data
   1   (0.863) 0.880 0.933 0.863 0.716 0.847 
   2   (0.137) 0.120 0.067 0.137 0.284 0.153 

Locus 1117 : 
2 alleles
13.0% missing data
   4   (0.923) 0.809 0.986 0.924 0.505 0.885 
   1   (0.077) 0.191 0.014 0.076 0.495 0.115 

Locus 1118 : 
2 alleles
13.0% missing data
   2   (0.286) 0.117 0.249 0.285 0.045 0.348 
   4   (0.714) 0.883 0.751 0.715 0.955 0.652 

Locus 1119 : 
2 alleles
6.5% missing data
   4   (0.840) 0.961 0.864 0.840 0.979 0.851 
   2   (0.160) 0.039 0.136 0.160 0.021 0.149 

Locus 1120 : 
2 alleles
3.6% missing data
   2   (0.941) 0.998 0.873 0.942 0.996 0.989 
   1   (0.059) 0.002 0.127 0.058 0.004 0.011 

Locus 1121 : 
2 alleles
8.7% missing data
   1   (0.837) 0.974 0.809 0.836 0.981 0.890 
   2   (0.163) 0.026 0.191 0.164 0.019 0.110 

Locus 1122 : 
2 alleles
11.6% missing data
   1   (0.765) 0.834 0.807 0.766 0.924 0.737 
   3   (0.235) 0.166 0.193 0.234 0.076 0.263 

Locus 1123 : 
2 alleles
4.3% missing data
   3   (0.855) 0.900 0.862 0.856 0.982 0.892 
   4   (0.145) 0.100 0.138 0.144 0.018 0.108 

Locus 1124 : 
2 alleles
16.7% missing data
   2   (0.857) 0.905 0.945 0.856 0.980 0.736 
   4   (0.143) 0.095 0.055 0.144 0.020 0.264 

Locus 1125 : 
2 alleles
5.8% missing data
   2   (0.900) 0.760 0.973 0.900 0.566 0.889 
   1   (0.100) 0.240 0.027 0.100 0.434 0.111 

Locus 1126 : 
2 alleles
9.4% missing data
   4   (0.918) 0.977 0.916 0.918 0.991 0.964 
   3   (0.082) 0.023 0.084 0.082 0.009 0.036 

Locus 1127 : 
2 alleles
3.6% missing data
   4   (0.818) 0.962 0.841 0.817 0.968 0.833 
   2   (0.182) 0.038 0.159 0.183 0.032 0.167 

Locus 1128 : 
2 alleles
5.1% missing data
   1   (0.306) 0.088 0.341 0.305 0.916 0.223 
   3   (0.694) 0.912 0.659 0.695 0.084 0.777 

Locus 1129 : 
2 alleles
15.2% missing data
   1   (0.705) 0.925 0.708 0.705 0.890 0.696 
   4   (0.295) 0.075 0.292 0.295 0.110 0.304 

Locus 1130 : 
2 alleles
5.8% missing data
   2   (0.875) 0.980 0.903 0.874 0.959 0.893 
   4   (0.125) 0.020 0.097 0.126 0.041 0.107 

Locus 1131 : 
2 alleles
2.9% missing data
   4   (0.219) 0.025 0.429 0.218 0.050 0.092 
   2   (0.781) 0.975 0.571 0.782 0.950 0.908 

Locus 1132 : 
2 alleles
2.9% missing data
   3   (0.941) 0.919 0.994 0.942 0.542 0.888 
   1   (0.059) 0.081 0.006 0.058 0.458 0.112 

Locus 1133 : 
2 alleles
2.9% missing data
   4   (0.908) 0.971 0.961 0.908 0.983 0.881 
   1   (0.092) 0.029 0.039 0.092 0.017 0.119 

Locus 1134 : 
2 alleles
13.8% missing data
   3   (0.792) 0.954 0.747 0.793 0.944 0.840 
   1   (0.208) 0.046 0.253 0.207 0.056 0.160 

Locus 1135 : 
2 alleles
3.6% missing data
   3   (0.797) 0.826 0.903 0.798 0.372 0.726 
   2   (0.203) 0.174 0.097 0.202 0.628 0.274 

Locus 1136 : 
2 alleles
2.9% missing data
   1   (0.921) 0.985 0.934 0.921 0.992 0.956 
   4   (0.079) 0.015 0.066 0.079 0.008 0.044 

Locus 1137 : 
2 alleles
10.9% missing data
   3   (0.892) 0.955 0.937 0.892 0.983 0.883 
   1   (0.108) 0.045 0.063 0.108 0.017 0.117 

Locus 1138 : 
2 alleles
5.8% missing data
   2   (0.711) 0.820 0.740 0.712 0.902 0.689 
   4   (0.289) 0.180 0.260 0.288 0.098 0.311 

Locus 1139 : 
2 alleles
10.1% missing data
   2   (0.900) 0.990 0.873 0.899 0.990 0.956 
   4   (0.100) 0.010 0.127 0.101 0.010 0.044 

Locus 1140 : 
2 alleles
6.5% missing data
   2   (0.440) 0.317 0.578 0.438 0.562 0.314 
   4   (0.560) 0.683 0.422 0.562 0.438 0.686 

Locus 1141 : 
2 alleles
2.9% missing data
   4   (0.833) 0.805 0.951 0.831 0.817 0.697 
   3   (0.167) 0.195 0.049 0.169 0.183 0.303 

Locus 1142 : 
2 alleles
12.3% missing data
   4   (0.795) 0.953 0.748 0.795 0.802 0.863 
   2   (0.205) 0.047 0.252 0.205 0.198 0.137 

Locus 1143 : 
2 alleles
4.3% missing data
   1   (0.863) 0.982 0.842 0.863 0.981 0.911 
   3   (0.137) 0.018 0.158 0.137 0.019 0.089 

Locus 1144 : 
2 alleles
8.0% missing data
   2   (0.911) 0.987 0.931 0.911 0.236 0.967 
   4   (0.089) 0.013 0.069 0.089 0.764 0.033 

Locus 1145 : 
2 alleles
5.1% missing data
   1   (0.179) 0.034 0.155 0.179 0.064 0.184 
   3   (0.821) 0.966 0.845 0.821 0.936 0.816 

Locus 1146 : 
2 alleles
10.9% missing data
   1   (0.914) 0.690 0.979 0.915 0.669 0.899 
   3   (0.086) 0.310 0.021 0.085 0.331 0.101 

Locus 1147 : 
2 alleles
2.9% missing data
   1   (0.907) 0.992 0.901 0.907 0.991 0.952 
   3   (0.093) 0.008 0.099 0.093 0.009 0.048 

Locus 1148 : 
2 alleles
3.6% missing data
   1   (0.901) 0.991 0.890 0.899 0.990 0.954 
   3   (0.099) 0.009 0.110 0.101 0.010 0.046 

Locus 1149 : 
2 alleles
15.2% missing data
   2   (0.485) 0.239 0.574 0.485 0.071 0.452 
   4   (0.515) 0.761 0.426 0.515 0.929 0.548 

Locus 1150 : 
2 alleles
4.3% missing data
   2   (0.921) 0.993 0.920 0.921 0.993 0.965 
   3   (0.079) 0.007 0.080 0.079 0.007 0.035 

Locus 1151 : 
2 alleles
15.2% missing data
   4   (0.951) 0.998 0.940 0.951 0.972 0.988 
   2   (0.049) 0.002 0.060 0.049 0.028 0.012 

Locus 1152 : 
2 alleles
13.0% missing data
   4   (0.902) 0.992 0.883 0.902 0.989 0.955 
   3   (0.098) 0.008 0.117 0.098 0.011 0.045 

Locus 1153 : 
2 alleles
13.8% missing data
   3   (0.891) 0.977 0.910 0.892 0.902 0.914 
   4   (0.109) 0.023 0.090 0.108 0.098 0.086 

Locus 1154 : 
2 alleles
6.5% missing data
   1   (0.921) 0.992 0.919 0.921 0.974 0.964 
   3   (0.079) 0.008 0.081 0.079 0.026 0.036 

Locus 1155 : 
2 alleles
13.8% missing data
   3   (0.799) 0.957 0.813 0.799 0.219 0.853 
   1   (0.201) 0.043 0.187 0.201 0.781 0.147 

Locus 1156 : 
2 alleles
10.9% missing data
   3   (0.801) 0.906 0.900 0.799 0.970 0.702 
   1   (0.199) 0.094 0.100 0.201 0.030 0.298 

Locus 1157 : 
2 alleles
6.5% missing data
   1   (0.840) 0.965 0.795 0.840 0.873 0.901 
   3   (0.160) 0.035 0.205 0.160 0.127 0.099 

Locus 1158 : 
2 alleles
1.4% missing data
   1   (0.775) 0.926 0.731 0.775 0.968 0.821 
   2   (0.225) 0.074 0.269 0.225 0.032 0.179 

Locus 1159 : 
2 alleles
5.1% missing data
   1   (0.758) 0.936 0.791 0.758 0.967 0.718 
   3   (0.242) 0.064 0.209 0.242 0.033 0.282 

Locus 1160 : 
2 alleles
7.2% missing data
   4   (0.847) 0.967 0.875 0.847 0.973 0.854 
   2   (0.153) 0.033 0.125 0.153 0.027 0.146 

Locus 1161 : 
2 alleles
21.0% missing data
   1   (0.663) 0.468 0.681 0.663 0.957 0.683 
   3   (0.337) 0.532 0.319 0.337 0.043 0.317 

Locus 1162 : 
2 alleles
3.6% missing data
   2   (0.164) 0.037 0.157 0.165 0.023 0.133 
   3   (0.836) 0.963 0.843 0.835 0.977 0.867 

Locus 1163 : 
2 alleles
17.4% missing data
   2   (0.925) 0.994 0.915 0.925 0.983 0.970 
   4   (0.075) 0.006 0.085 0.075 0.017 0.030 

Locus 1164 : 
2 alleles
5.8% missing data
   2   (0.573) 0.234 0.512 0.572 0.675 0.688 
   4   (0.427) 0.766 0.488 0.428 0.325 0.312 

Locus 1165 : 
2 alleles
5.1% missing data
   3   (0.762) 0.877 0.803 0.762 0.966 0.734 
   1   (0.238) 0.123 0.197 0.238 0.034 0.266 

Locus 1166 : 
2 alleles
5.8% missing data
   1   (0.838) 0.847 0.830 0.837 0.946 0.900 
   3   (0.162) 0.153 0.170 0.163 0.054 0.100 

Locus 1167 : 
2 alleles
3.6% missing data
   3   (0.891) 0.903 0.943 0.891 0.984 0.886 
   1   (0.109) 0.097 0.057 0.109 0.016 0.114 

Locus 1168 : 
2 alleles
9.4% missing data
   1   (0.888) 0.987 0.901 0.888 0.303 0.948 
   3   (0.112) 0.013 0.099 0.112 0.697 0.052 

Locus 1169 : 
2 alleles
12.3% missing data
   1   (0.900) 0.982 0.943 0.900 0.982 0.902 
   3   (0.100) 0.018 0.057 0.100 0.018 0.098 

Locus 1170 : 
2 alleles
5.8% missing data
   1   (0.889) 0.859 0.934 0.890 0.980 0.898 
   4   (0.111) 0.141 0.066 0.110 0.020 0.102 

Locus 1171 : 
2 alleles
5.8% missing data
   3   (0.393) 0.214 0.345 0.392 0.933 0.424 
   4   (0.607) 0.786 0.655 0.608 0.067 0.576 

Locus 1172 : 
2 alleles
13.8% missing data
   2   (0.920) 0.978 0.974 0.920 0.919 0.894 
   3   (0.080) 0.022 0.026 0.080 0.081 0.106 

Locus 1173 : 
2 alleles
3.6% missing data
   1   (0.615) 0.927 0.593 0.616 0.228 0.635 
   2   (0.385) 0.073 0.407 0.384 0.772 0.365 

Locus 1174 : 
2 alleles
13.0% missing data
   3   (0.857) 0.986 0.777 0.857 0.986 0.936 
   1   (0.143) 0.014 0.223 0.143 0.014 0.064 

Locus 1175 : 
2 alleles
2.2% missing data
   1   (0.849) 0.810 0.928 0.849 0.980 0.789 
   3   (0.151) 0.190 0.072 0.151 0.020 0.211 

Locus 1176 : 
2 alleles
7.2% missing data
   1   (0.869) 0.939 0.909 0.869 0.984 0.874 
   3   (0.131) 0.061 0.091 0.131 0.016 0.126 

Locus 1177 : 
2 alleles
13.0% missing data
   3   (0.919) 0.983 0.946 0.920 0.976 0.944 
   1   (0.081) 0.017 0.054 0.080 0.024 0.056 

Locus 1178 : 
2 alleles
2.9% missing data
   3   (0.865) 0.971 0.882 0.866 0.951 0.883 
   1   (0.135) 0.029 0.118 0.134 0.049 0.117 

Locus 1179 : 
2 alleles
10.9% missing data
   2   (0.823) 0.959 0.818 0.823 0.970 0.856 
   4   (0.177) 0.041 0.182 0.177 0.030 0.144 

Locus 1180 : 
2 alleles
7.2% missing data
   1   (0.186) 0.045 0.129 0.186 0.025 0.235 
   3   (0.814) 0.955 0.871 0.814 0.975 0.765 

Locus 1181 : 
2 alleles
11.6% missing data
   3   (0.917) 0.994 0.879 0.917 0.980 0.970 
   1   (0.083) 0.006 0.121 0.083 0.020 0.030 

Locus 1182 : 
2 alleles
11.6% missing data
   2   (0.889) 0.981 0.924 0.889 0.986 0.885 
   4   (0.111) 0.019 0.076 0.111 0.014 0.115 

Locus 1183 : 
2 alleles
2.9% missing data
   4   (0.906) 0.993 0.902 0.906 0.992 0.952 
   3   (0.094) 0.007 0.098 0.094 0.008 0.048 

Locus 1184 : 
2 alleles
10.9% missing data
   4   (0.724) 0.924 0.745 0.724 0.759 0.699 
   2   (0.276) 0.076 0.255 0.276 0.241 0.301 

Locus 1185 : 
2 alleles
13.8% missing data
   4   (0.911) 0.990 0.908 0.911 0.989 0.954 
   2   (0.089) 0.010 0.092 0.089 0.011 0.046 

Locus 1186 : 
2 alleles
0.7% missing data
   4   (0.837) 0.945 0.895 0.838 0.974 0.785 
   2   (0.163) 0.055 0.105 0.162 0.026 0.215 

Locus 1187 : 
2 alleles
12.3% missing data
   3   (0.875) 0.962 0.935 0.875 0.981 0.832 
   1   (0.125) 0.038 0.065 0.125 0.019 0.168 

Locus 1188 : 
2 alleles
11.6% missing data
   2   (0.853) 0.980 0.799 0.853 0.898 0.921 
   3   (0.147) 0.020 0.201 0.147 0.102 0.079 

Locus 1189 : 
2 alleles
5.1% missing data
   2   (0.798) 0.860 0.823 0.798 0.088 0.865 
   1   (0.202) 0.140 0.177 0.202 0.912 0.135 

Locus 1190 : 
2 alleles
13.8% missing data
   2   (0.576) 0.299 0.631 0.576 0.240 0.597 
   4   (0.424) 0.701 0.369 0.424 0.760 0.403 

Locus 1191 : 
2 alleles
5.8% missing data
   3   (0.893) 0.955 0.925 0.893 0.984 0.912 
   4   (0.107) 0.045 0.075 0.107 0.016 0.088 

Locus 1192 : 
2 alleles
3.6% missing data
   2   (0.918) 0.927 0.980 0.918 0.983 0.842 
   4   (0.082) 0.073 0.020 0.082 0.017 0.158 

Locus 1193 : 
2 alleles
2.9% missing data
   3   (0.870) 0.985 0.899 0.868 0.965 0.897 
   1   (0.130) 0.015 0.101 0.132 0.035 0.103 

Locus 1194 : 
2 alleles
2.9% missing data
   2   (0.118) 0.324 0.033 0.118 0.185 0.170 
   4   (0.882) 0.676 0.967 0.882 0.815 0.830 

Locus 1195 : 
2 alleles
14.5% missing data
   2   (0.867) 0.971 0.907 0.867 0.973 0.856 
   4   (0.133) 0.029 0.093 0.133 0.027 0.144 

Locus 1196 : 
2 alleles
13.0% missing data
   4   (0.590) 0.402 0.590 0.591 0.194 0.636 
   2   (0.410) 0.598 0.410 0.409 0.806 0.364 

Locus 1197 : 
2 alleles
3.6% missing data
   2   (0.894) 0.985 0.908 0.894 0.325 0.950 
   4   (0.106) 0.015 0.092 0.106 0.675 0.050 

Locus 1198 : 
2 alleles
4.3% missing data
   3   (0.946) 0.998 0.904 0.947 0.996 0.989 
   4   (0.054) 0.002 0.096 0.053 0.004 0.011 

Locus 1199 : 
2 alleles
5.8% missing data
   3   (0.775) 0.942 0.812 0.774 0.909 0.744 
   1   (0.225) 0.058 0.188 0.226 0.091 0.256 

Locus 1200 : 
2 alleles
5.1% missing data
   3   (0.523) 0.549 0.625 0.523 0.488 0.417 
   1   (0.477) 0.451 0.375 0.477 0.512 0.583 

Locus 1201 : 
2 alleles
2.9% missing data
   1   (0.815) 0.904 0.815 0.815 0.974 0.846 
   2   (0.185) 0.096 0.185 0.185 0.026 0.154 

Locus 1202 : 
2 alleles
5.8% missing data
   4   (0.550) 0.738 0.511 0.550 0.310 0.599 
   2   (0.450) 0.262 0.489 0.450 0.690 0.401 

Locus 1203 : 
2 alleles
3.6% missing data
   2   (0.913) 0.956 0.968 0.914 0.981 0.885 
   4   (0.087) 0.044 0.032 0.086 0.019 0.115 

Locus 1204 : 
2 alleles
0.7% missing data
   1   (0.827) 0.929 0.838 0.826 0.980 0.853 
   3   (0.173) 0.071 0.162 0.174 0.020 0.147 

Locus 1205 : 
2 alleles
1.4% missing data
   3   (0.890) 0.967 0.937 0.889 0.973 0.894 
   1   (0.110) 0.033 0.063 0.111 0.027 0.106 

Locus 1206 : 
2 alleles
2.9% missing data
   3   (0.946) 0.944 0.994 0.946 0.993 0.841 
   1   (0.054) 0.056 0.006 0.054 0.007 0.159 

Locus 1207 : 
2 alleles
5.8% missing data
   2   (0.812) 0.916 0.877 0.812 0.914 0.761 
   4   (0.188) 0.084 0.123 0.188 0.086 0.239 

Locus 1208 : 
2 alleles
3.6% missing data
   1   (0.838) 0.936 0.904 0.837 0.963 0.797 
   3   (0.162) 0.064 0.096 0.163 0.037 0.203 

Locus 1209 : 
2 alleles
10.1% missing data
   1   (0.895) 0.987 0.885 0.895 0.988 0.942 
   4   (0.105) 0.013 0.115 0.105 0.012 0.058 

Locus 1210 : 
2 alleles
3.6% missing data
   3   (0.890) 0.971 0.925 0.891 0.986 0.896 
   2   (0.110) 0.029 0.075 0.109 0.014 0.104 

Locus 1211 : 
2 alleles
4.3% missing data
   4   (0.815) 0.930 0.848 0.815 0.938 0.807 
   2   (0.185) 0.070 0.152 0.185 0.062 0.193 

Locus 1212 : 
2 alleles
12.3% missing data
   1   (0.879) 0.936 0.898 0.879 0.696 0.931 
   3   (0.121) 0.064 0.102 0.121 0.304 0.069 

Locus 1213 : 
2 alleles
0.7% missing data
   4   (0.910) 0.992 0.927 0.910 0.992 0.942 
   2   (0.090) 0.008 0.073 0.090 0.008 0.058 

Locus 1214 : 
2 alleles
5.1% missing data
   1   (0.897) 0.907 0.931 0.898 0.776 0.938 
   2   (0.103) 0.093 0.069 0.102 0.224 0.062 

Locus 1215 : 
2 alleles
5.1% missing data
   2   (0.826) 0.133 0.981 0.827 0.206 0.496 
   4   (0.174) 0.867 0.019 0.173 0.794 0.504 

Locus 1216 : 
2 alleles
4.3% missing data
   3   (0.908) 0.951 0.974 0.908 0.965 0.843 
   4   (0.092) 0.049 0.026 0.092 0.035 0.157 

Locus 1217 : 
2 alleles
5.1% missing data
   1   (0.773) 0.958 0.753 0.774 0.967 0.792 
   4   (0.227) 0.042 0.247 0.226 0.033 0.208 

Locus 1218 : 
2 alleles
5.1% missing data
   4   (0.557) 0.725 0.581 0.558 0.052 0.557 
   2   (0.443) 0.275 0.419 0.442 0.948 0.443 

Locus 1219 : 
2 alleles
2.9% missing data
   1   (0.873) 0.948 0.923 0.873 0.976 0.861 
   2   (0.127) 0.052 0.077 0.127 0.024 0.139 

Locus 1220 : 
2 alleles
13.0% missing data
   1   (0.880) 0.965 0.926 0.878 0.978 0.884 
   3   (0.120) 0.035 0.074 0.122 0.022 0.116 

Locus 1221 : 
2 alleles
4.3% missing data
   2   (0.912) 0.991 0.914 0.913 0.991 0.949 
   4   (0.088) 0.009 0.086 0.087 0.009 0.051 

Locus 1222 : 
2 alleles
13.0% missing data
   2   (0.377) 0.455 0.377 0.377 0.753 0.322 
   4   (0.623) 0.545 0.623 0.623 0.247 0.678 

Locus 1223 : 
2 alleles
1.4% missing data
   1   (0.852) 0.965 0.945 0.851 0.982 0.712 
   3   (0.148) 0.035 0.055 0.149 0.018 0.288 

Locus 1224 : 
2 alleles
2.9% missing data
   4   (0.886) 0.947 0.925 0.886 0.985 0.897 
   2   (0.114) 0.053 0.075 0.114 0.015 0.103 

Locus 1225 : 
2 alleles
12.3% missing data
   1   (0.872) 0.982 0.887 0.871 0.980 0.913 
   3   (0.128) 0.018 0.113 0.129 0.020 0.087 

Locus 1226 : 
2 alleles
3.6% missing data
   3   (0.879) 0.962 0.947 0.879 0.983 0.806 
   4   (0.121) 0.038 0.053 0.121 0.017 0.194 

Locus 1227 : 
2 alleles
14.5% missing data
   1   (0.338) 0.204 0.339 0.338 0.541 0.309 
   3   (0.662) 0.796 0.661 0.662 0.459 0.691 

Locus 1228 : 
2 alleles
10.9% missing data
   3   (0.949) 0.997 0.924 0.949 0.996 0.988 
   4   (0.051) 0.003 0.076 0.051 0.004 0.012 

Locus 1229 : 
2 alleles
3.6% missing data
   1   (0.843) 0.823 0.883 0.843 0.981 0.845 
   2   (0.157) 0.177 0.117 0.157 0.019 0.155 

Locus 1230 : 
2 alleles
11.6% missing data
   1   (0.684) 0.722 0.759 0.684 0.962 0.592 
   2   (0.316) 0.278 0.241 0.316 0.038 0.408 

Locus 1231 : 
2 alleles
3.6% missing data
   1   (0.582) 0.170 0.632 0.583 0.786 0.575 
   3   (0.418) 0.830 0.368 0.417 0.214 0.425 

Locus 1232 : 
2 alleles
13.0% missing data
   1   (0.155) 0.036 0.162 0.155 0.018 0.113 
   3   (0.845) 0.964 0.838 0.845 0.982 0.887 

Locus 1233 : 
2 alleles
3.6% missing data
   4   (0.903) 0.982 0.945 0.903 0.227 0.948 
   2   (0.097) 0.018 0.055 0.097 0.773 0.052 

Locus 1234 : 
2 alleles
4.3% missing data
   2   (0.251) 0.366 0.165 0.250 0.028 0.325 
   4   (0.749) 0.634 0.835 0.750 0.972 0.675 

Locus 1235 : 
2 alleles
10.9% missing data
   4   (0.896) 0.981 0.893 0.896 0.956 0.939 
   2   (0.104) 0.019 0.107 0.104 0.044 0.061 

Locus 1236 : 
2 alleles
11.6% missing data
   2   (0.120) 0.021 0.120 0.119 0.017 0.088 
   4   (0.880) 0.979 0.880 0.881 0.983 0.912 

Locus 1237 : 
2 alleles
13.0% missing data
   3   (0.910) 0.987 0.901 0.911 0.989 0.956 
   2   (0.090) 0.013 0.099 0.089 0.011 0.044 

Locus 1238 : 
2 alleles
4.3% missing data
   2   (0.726) 0.835 0.726 0.725 0.445 0.793 
   4   (0.274) 0.165 0.274 0.275 0.555 0.207 

Locus 1239 : 
2 alleles
2.9% missing data
   2   (0.866) 0.947 0.912 0.865 0.980 0.859 
   4   (0.134) 0.053 0.088 0.135 0.020 0.141 

Locus 1240 : 
2 alleles
2.9% missing data
   1   (0.885) 0.978 0.906 0.884 0.980 0.909 
   3   (0.115) 0.022 0.094 0.116 0.020 0.091 

Locus 1241 : 
2 alleles
5.8% missing data
   4   (0.626) 0.911 0.505 0.626 0.866 0.701 
   1   (0.374) 0.089 0.495 0.374 0.134 0.299 

Locus 1242 : 
2 alleles
5.8% missing data
   1   (0.928) 0.995 0.900 0.929 0.982 0.976 
   2   (0.072) 0.005 0.100 0.071 0.018 0.024 

Locus 1243 : 
2 alleles
3.6% missing data
   2   (0.191) 0.039 0.221 0.191 0.031 0.146 
   4   (0.809) 0.961 0.779 0.809 0.969 0.854 

Locus 1244 : 
2 alleles
2.2% missing data
   3   (0.859) 0.981 0.903 0.859 0.979 0.835 
   1   (0.141) 0.019 0.097 0.141 0.021 0.165 

Locus 1245 : 
2 alleles
10.1% missing data
   3   (0.162) 0.015 0.246 0.162 0.017 0.080 
   1   (0.838) 0.985 0.754 0.838 0.983 0.920 

Locus 1246 : 
2 alleles
13.8% missing data
   4   (0.891) 0.739 0.966 0.891 0.988 0.819 
   2   (0.109) 0.261 0.034 0.109 0.012 0.181 

Locus 1247 : 
2 alleles
4.3% missing data
   1   (0.776) 0.930 0.719 0.776 0.640 0.863 
   3   (0.224) 0.070 0.281 0.224 0.360 0.137 

Locus 1248 : 
2 alleles
10.9% missing data
   3   (0.803) 0.881 0.814 0.803 0.503 0.860 
   1   (0.197) 0.119 0.186 0.197 0.497 0.140 

Locus 1249 : 
2 alleles
6.5% missing data
   1   (0.791) 0.705 0.910 0.791 0.812 0.675 
   3   (0.209) 0.295 0.090 0.209 0.188 0.325 

Locus 1250 : 
2 alleles
4.3% missing data
   3   (0.901) 0.988 0.920 0.901 0.982 0.924 
   1   (0.099) 0.012 0.080 0.099 0.018 0.076 

Locus 1251 : 
2 alleles
19.6% missing data
   2   (0.631) 0.625 0.478 0.632 0.961 0.767 
   4   (0.369) 0.375 0.522 0.368 0.039 0.233 

Locus 1252 : 
2 alleles
13.0% missing data
   4   (0.855) 0.887 0.895 0.854 0.404 0.903 
   1   (0.145) 0.113 0.105 0.146 0.596 0.097 

Locus 1253 : 
2 alleles
11.6% missing data
   2   (0.848) 0.941 0.903 0.848 0.938 0.817 
   4   (0.152) 0.059 0.097 0.152 0.062 0.183 

Locus 1254 : 
2 alleles
1.4% missing data
   1   (0.930) 0.996 0.912 0.930 0.994 0.976 
   3   (0.070) 0.004 0.088 0.070 0.006 0.024 

Locus 1255 : 
2 alleles
10.1% missing data
   2   (0.424) 0.689 0.341 0.424 0.772 0.446 
   4   (0.576) 0.311 0.659 0.576 0.228 0.554 

Locus 1256 : 
2 alleles
5.1% missing data
   3   (0.763) 0.756 0.832 0.762 0.480 0.760 
   1   (0.237) 0.244 0.168 0.238 0.520 0.240 

Locus 1257 : 
2 alleles
2.9% missing data
   2   (0.603) 0.116 0.804 0.603 0.522 0.426 
   4   (0.397) 0.884 0.196 0.397 0.478 0.574 

Locus 1258 : 
2 alleles
12.3% missing data
   1   (0.887) 0.984 0.871 0.888 0.986 0.935 
   3   (0.113) 0.016 0.129 0.112 0.014 0.065 

Locus 1259 : 
2 alleles
14.5% missing data
   1   (0.112) 0.016 0.127 0.112 0.017 0.063 
   2   (0.888) 0.984 0.873 0.888 0.983 0.937 

Locus 1260 : 
2 alleles
2.2% missing data
   3   (0.906) 0.781 0.987 0.906 0.986 0.735 
   1   (0.094) 0.219 0.013 0.094 0.014 0.265 

Locus 1261 : 
2 alleles
13.0% missing data
   4   (0.815) 0.818 0.888 0.816 0.972 0.764 
   3   (0.185) 0.182 0.112 0.184 0.028 0.236 

Locus 1262 : 
2 alleles
15.9% missing data
   2   (0.797) 0.914 0.866 0.797 0.163 0.789 
   4   (0.203) 0.086 0.134 0.203 0.837 0.211 

Locus 1263 : 
2 alleles
15.2% missing data
   2   (0.883) 0.984 0.915 0.881 0.986 0.914 
   4   (0.117) 0.016 0.085 0.119 0.014 0.086 

Locus 1264 : 
2 alleles
8.7% missing data
   1   (0.820) 0.922 0.908 0.819 0.072 0.808 
   3   (0.180) 0.078 0.092 0.181 0.928 0.192 

Locus 1265 : 
2 alleles
15.9% missing data
   1   (0.614) 0.821 0.610 0.614 0.390 0.638 
   3   (0.386) 0.179 0.390 0.386 0.610 0.362 

Locus 1266 : 
2 alleles
8.0% missing data
   4   (0.487) 0.441 0.411 0.488 0.513 0.568 
   2   (0.513) 0.559 0.589 0.512 0.487 0.432 

Locus 1267 : 
2 alleles
0.7% missing data
   2   (0.908) 0.982 0.904 0.908 0.991 0.956 
   1   (0.092) 0.018 0.096 0.092 0.009 0.044 

Locus 1268 : 
2 alleles
3.6% missing data
   2   (0.902) 0.800 0.978 0.903 0.535 0.836 
   3   (0.098) 0.200 0.022 0.097 0.465 0.164 

Locus 1269 : 
2 alleles
3.6% missing data
   1   (0.900) 0.966 0.929 0.901 0.983 0.918 
   4   (0.100) 0.034 0.071 0.099 0.017 0.082 

Locus 1270 : 
2 alleles
12.3% missing data
   1   (0.758) 0.960 0.669 0.758 0.175 0.870 
   3   (0.242) 0.040 0.331 0.242 0.825 0.130 

Locus 1271 : 
2 alleles
7.2% missing data
   1   (0.132) 0.034 0.071 0.132 0.765 0.115 
   3   (0.868) 0.966 0.929 0.868 0.235 0.885 

Locus 1272 : 
2 alleles
1.4% missing data
   2   (0.796) 0.867 0.814 0.796 0.741 0.840 
   4   (0.204) 0.133 0.186 0.204 0.259 0.160 

Locus 1273 : 
2 alleles
9.4% missing data
   2   (0.141) 0.133 0.079 0.140 0.022 0.182 
   4   (0.859) 0.867 0.921 0.860 0.978 0.818 

Locus 1274 : 
2 alleles
4.3% missing data
   2   (0.862) 0.984 0.864 0.862 0.343 0.929 
   4   (0.138) 0.016 0.136 0.138 0.657 0.071 

Locus 1275 : 
2 alleles
5.1% missing data
   1   (0.917) 0.991 0.931 0.916 0.990 0.956 
   2   (0.083) 0.009 0.069 0.084 0.010 0.044 

Locus 1276 : 
2 alleles
5.8% missing data
   2   (0.566) 0.869 0.577 0.565 0.120 0.562 
   4   (0.434) 0.131 0.423 0.435 0.880 0.438 

Locus 1277 : 
2 alleles
16.7% missing data
   1   (0.813) 0.934 0.896 0.813 0.964 0.727 
   2   (0.187) 0.066 0.104 0.187 0.036 0.273 

Locus 1278 : 
2 alleles
11.6% missing data
   4   (0.866) 0.939 0.912 0.867 0.954 0.855 
   3   (0.134) 0.061 0.088 0.133 0.046 0.145 

Locus 1279 : 
2 alleles
5.1% missing data
   3   (0.586) 0.796 0.531 0.587 0.857 0.606 
   1   (0.414) 0.204 0.469 0.413 0.143 0.394 

Locus 1280 : 
2 alleles
13.0% missing data
   3   (0.899) 0.978 0.935 0.899 0.987 0.902 
   1   (0.101) 0.022 0.065 0.101 0.013 0.098 

Locus 1281 : 
2 alleles
16.7% missing data
   3   (0.898) 0.974 0.934 0.898 0.987 0.912 
   4   (0.102) 0.026 0.066 0.102 0.013 0.088 

Locus 1282 : 
2 alleles
1.4% missing data
   1   (0.907) 0.991 0.908 0.908 0.987 0.940 
   3   (0.093) 0.009 0.092 0.092 0.013 0.060 

Locus 1283 : 
2 alleles
3.6% missing data
   3   (0.763) 0.590 0.838 0.762 0.651 0.754 
   1   (0.237) 0.410 0.162 0.238 0.349 0.246 

Locus 1284 : 
2 alleles
13.8% missing data
   4   (0.903) 0.978 0.937 0.904 0.966 0.916 
   2   (0.097) 0.022 0.063 0.096 0.034 0.084 

Locus 1285 : 
2 alleles
5.8% missing data
   1   (0.839) 0.952 0.872 0.839 0.373 0.882 
   3   (0.161) 0.048 0.128 0.161 0.627 0.118 

Locus 1286 : 
2 alleles
2.9% missing data
   2   (0.896) 0.889 0.967 0.897 0.965 0.822 
   4   (0.104) 0.111 0.033 0.103 0.035 0.178 

Locus 1287 : 
2 alleles
3.6% missing data
   1   (0.114) 0.241 0.028 0.114 0.342 0.175 
   3   (0.886) 0.759 0.972 0.886 0.658 0.825 

Locus 1288 : 
2 alleles
0.7% missing data
   4   (0.945) 0.918 0.994 0.946 0.421 0.922 
   3   (0.055) 0.082 0.006 0.054 0.579 0.078 

Locus 1289 : 
2 alleles
5.8% missing data
   3   (0.844) 0.854 0.936 0.844 0.553 0.794 
   1   (0.156) 0.146 0.064 0.156 0.447 0.206 

Locus 1290 : 
2 alleles
13.8% missing data
   1   (0.846) 0.912 0.852 0.846 0.982 0.883 
   4   (0.154) 0.088 0.148 0.154 0.018 0.117 

Locus 1291 : 
2 alleles
5.8% missing data
   1   (0.816) 0.643 0.930 0.815 0.934 0.698 
   3   (0.184) 0.357 0.070 0.185 0.066 0.302 

Locus 1292 : 
2 alleles
3.6% missing data
   3   (0.893) 0.979 0.941 0.893 0.935 0.880 
   2   (0.107) 0.021 0.059 0.107 0.065 0.120 

Locus 1293 : 
2 alleles
9.4% missing data
   2   (0.894) 0.977 0.951 0.894 0.903 0.881 
   4   (0.106) 0.023 0.049 0.106 0.097 0.119 

Locus 1294 : 
2 alleles
4.3% missing data
   3   (0.910) 0.996 0.743 0.911 0.985 0.983 
   4   (0.090) 0.004 0.257 0.089 0.015 0.017 

Locus 1295 : 
2 alleles
13.8% missing data
   1   (0.459) 0.697 0.416 0.459 0.317 0.481 
   4   (0.541) 0.303 0.584 0.541 0.683 0.519 

Locus 1296 : 
2 alleles
4.3% missing data
   2   (0.856) 0.969 0.871 0.856 0.984 0.870 
   3   (0.144) 0.031 0.129 0.144 0.016 0.130 

Locus 1297 : 
2 alleles
2.9% missing data
   4   (0.820) 0.893 0.937 0.820 0.977 0.607 
   3   (0.180) 0.107 0.063 0.180 0.023 0.393 

Locus 1298 : 
2 alleles
3.6% missing data
   1   (0.108) 0.039 0.094 0.108 0.019 0.074 
   3   (0.892) 0.961 0.906 0.892 0.981 0.926 

Locus 1299 : 
2 alleles
3.6% missing data
   2   (0.887) 0.979 0.902 0.887 0.953 0.919 
   4   (0.113) 0.021 0.098 0.113 0.047 0.081 

Locus 1300 : 
2 alleles
5.1% missing data
   3   (0.872) 0.954 0.909 0.872 0.982 0.878 
   1   (0.128) 0.046 0.091 0.128 0.018 0.122 

Locus 1301 : 
2 alleles
5.8% missing data
   3   (0.442) 0.469 0.422 0.442 0.135 0.465 
   4   (0.558) 0.531 0.578 0.558 0.865 0.535 

Locus 1302 : 
2 alleles
5.1% missing data
   2   (0.578) 0.323 0.546 0.578 0.099 0.693 
   4   (0.422) 0.677 0.454 0.422 0.901 0.307 

Locus 1303 : 
2 alleles
15.9% missing data
   1   (0.713) 0.887 0.738 0.712 0.727 0.712 
   2   (0.287) 0.113 0.262 0.288 0.273 0.288 

Locus 1304 : 
2 alleles
1.4% missing data
   1   (0.908) 0.988 0.927 0.907 0.991 0.944 
   3   (0.092) 0.012 0.073 0.093 0.009 0.056 

Locus 1305 : 
2 alleles
10.1% missing data
   2   (0.642) 0.762 0.683 0.641 0.474 0.628 
   4   (0.358) 0.238 0.317 0.359 0.526 0.372 

Locus 1306 : 
2 alleles
12.3% missing data
   1   (0.883) 0.981 0.907 0.883 0.980 0.910 
   3   (0.117) 0.019 0.093 0.117 0.020 0.090 

Locus 1307 : 
2 alleles
3.6% missing data
   2   (0.911) 0.992 0.890 0.911 0.990 0.965 
   4   (0.089) 0.008 0.110 0.089 0.010 0.035 

Locus 1308 : 
2 alleles
13.8% missing data
   4   (0.818) 0.954 0.844 0.817 0.972 0.823 
   1   (0.182) 0.046 0.156 0.183 0.028 0.177 

Locus 1309 : 
2 alleles
10.9% missing data
   1   (0.816) 0.836 0.875 0.817 0.972 0.767 
   2   (0.184) 0.164 0.125 0.183 0.028 0.233 

Locus 1310 : 
2 alleles
10.1% missing data
   1   (0.890) 0.987 0.903 0.889 0.986 0.926 
   3   (0.110) 0.013 0.097 0.111 0.014 0.074 

Locus 1311 : 
2 alleles
10.9% missing data
   2   (0.190) 0.150 0.098 0.191 0.915 0.202 
   4   (0.810) 0.850 0.902 0.809 0.085 0.798 

Locus 1312 : 
2 alleles
8.0% missing data
   2   (0.932) 0.996 0.926 0.932 0.993 0.974 
   3   (0.068) 0.004 0.074 0.068 0.007 0.026 

Locus 1313 : 
2 alleles
4.3% missing data
   3   (0.819) 0.886 0.850 0.819 0.453 0.861 
   1   (0.181) 0.114 0.150 0.181 0.547 0.139 

Locus 1314 : 
2 alleles
13.0% missing data
   3   (0.279) 0.055 0.381 0.280 0.038 0.190 
   1   (0.721) 0.945 0.619 0.720 0.962 0.810 

Locus 1315 : 
2 alleles
8.0% missing data
   3   (0.883) 0.865 0.938 0.883 0.982 0.866 
   4   (0.117) 0.135 0.062 0.117 0.018 0.134 

Locus 1316 : 
2 alleles
12.3% missing data
   4   (0.842) 0.967 0.812 0.842 0.981 0.892 
   1   (0.158) 0.033 0.188 0.158 0.019 0.108 

Locus 1317 : 
2 alleles
13.0% missing data
   3   (0.884) 0.955 0.936 0.884 0.844 0.870 
   1   (0.116) 0.045 0.064 0.116 0.156 0.130 

Locus 1318 : 
2 alleles
3.6% missing data
   2   (0.916) 0.988 0.937 0.916 0.990 0.944 
   4   (0.084) 0.012 0.063 0.084 0.010 0.056 

Locus 1319 : 
2 alleles
4.3% missing data
   1   (0.323) 0.343 0.424 0.322 0.424 0.198 
   2   (0.677) 0.657 0.576 0.678 0.576 0.802 

Locus 1320 : 
2 alleles
15.2% missing data
   1   (0.631) 0.634 0.662 0.632 0.953 0.593 
   3   (0.369) 0.366 0.338 0.368 0.047 0.407 

Locus 1321 : 
2 alleles
15.2% missing data
   3   (0.845) 0.990 0.642 0.845 0.986 0.954 
   4   (0.155) 0.010 0.358 0.155 0.014 0.046 

Locus 1322 : 
2 alleles
3.6% missing data
   1   (0.581) 0.756 0.639 0.582 0.273 0.525 
   3   (0.419) 0.244 0.361 0.418 0.727 0.475 

Locus 1323 : 
2 alleles
9.4% missing data
   2   (0.866) 0.903 0.898 0.865 0.982 0.890 
   4   (0.134) 0.097 0.102 0.135 0.018 0.110 

Locus 1324 : 
2 alleles
6.5% missing data
   2   (0.472) 0.812 0.453 0.471 0.795 0.424 
   1   (0.528) 0.188 0.547 0.529 0.205 0.576 

Locus 1325 : 
2 alleles
6.5% missing data
   2   (0.220) 0.381 0.186 0.220 0.034 0.205 
   4   (0.780) 0.619 0.814 0.780 0.966 0.795 

Locus 1326 : 
2 alleles
13.0% missing data
   3   (0.851) 0.950 0.855 0.849 0.870 0.907 
   1   (0.149) 0.050 0.145 0.151 0.130 0.093 

Locus 1327 : 
2 alleles
10.9% missing data
   2   (0.930) 0.993 0.953 0.930 0.993 0.958 
   1   (0.070) 0.007 0.047 0.070 0.007 0.042 

Locus 1328 : 
2 alleles
5.8% missing data
   2   (0.543) 0.873 0.582 0.542 0.924 0.445 
   4   (0.457) 0.127 0.418 0.458 0.076 0.555 

Locus 1329 : 
2 alleles
2.2% missing data
   2   (0.891) 0.984 0.931 0.890 0.986 0.896 
   4   (0.109) 0.016 0.069 0.110 0.014 0.104 

Locus 1330 : 
2 alleles
11.6% missing data
   1   (0.884) 0.958 0.918 0.884 0.627 0.924 
   3   (0.116) 0.042 0.082 0.116 0.373 0.076 

Locus 1331 : 
2 alleles
11.6% missing data
   1   (0.841) 0.931 0.837 0.842 0.970 0.877 
   4   (0.159) 0.069 0.163 0.158 0.030 0.123 

Locus 1332 : 
2 alleles
13.0% missing data
   2   (0.889) 0.975 0.911 0.889 0.915 0.916 
   4   (0.111) 0.025 0.089 0.111 0.085 0.084 

Locus 1333 : 
2 alleles
15.9% missing data
   1   (0.075) 0.017 0.033 0.075 0.008 0.083 
   4   (0.925) 0.983 0.967 0.925 0.992 0.917 

Locus 1334 : 
2 alleles
1.4% missing data
   1   (0.890) 0.981 0.933 0.890 0.248 0.931 
   2   (0.110) 0.019 0.067 0.110 0.752 0.069 

Locus 1335 : 
2 alleles
12.3% missing data
   1   (0.944) 0.997 0.912 0.945 0.995 0.987 
   4   (0.056) 0.003 0.088 0.055 0.005 0.013 

Locus 1336 : 
2 alleles
5.1% missing data
   3   (0.862) 0.976 0.870 0.863 0.956 0.887 
   1   (0.138) 0.024 0.130 0.137 0.044 0.113 

Locus 1337 : 
2 alleles
17.4% missing data
   2   (0.918) 0.900 0.972 0.919 0.987 0.891 
   4   (0.082) 0.100 0.028 0.081 0.013 0.109 

Locus 1338 : 
2 alleles
5.1% missing data
   2   (0.903) 0.989 0.932 0.903 0.970 0.927 
   1   (0.097) 0.011 0.068 0.097 0.030 0.073 

Locus 1339 : 
2 alleles
1.4% missing data
   2   (0.902) 0.989 0.938 0.902 0.989 0.907 
   3   (0.098) 0.011 0.062 0.098 0.011 0.093 

Locus 1340 : 
2 alleles
2.2% missing data
   1   (0.862) 0.943 0.894 0.861 0.978 0.885 
   3   (0.138) 0.057 0.106 0.139 0.022 0.115 

Locus 1341 : 
2 alleles
4.3% missing data
   1   (0.899) 0.989 0.912 0.899 0.988 0.926 
   3   (0.101) 0.011 0.088 0.101 0.012 0.074 

Locus 1342 : 
2 alleles
1.4% missing data
   3   (0.883) 0.972 0.840 0.883 0.988 0.945 
   1   (0.117) 0.028 0.160 0.117 0.012 0.055 

Locus 1343 : 
2 alleles
10.9% missing data
   2   (0.828) 0.924 0.874 0.829 0.640 0.840 
   4   (0.172) 0.076 0.126 0.171 0.360 0.160 

Locus 1344 : 
2 alleles
3.6% missing data
   2   (0.883) 0.985 0.918 0.883 0.987 0.877 
   4   (0.117) 0.015 0.082 0.117 0.013 0.123 

Locus 1345 : 
2 alleles
10.9% missing data
   2   (0.481) 0.352 0.638 0.479 0.057 0.369 
   4   (0.519) 0.648 0.362 0.521 0.943 0.631 

Locus 1346 : 
2 alleles
10.9% missing data
   4   (0.874) 0.972 0.935 0.874 0.879 0.837 
   2   (0.126) 0.028 0.065 0.126 0.121 0.163 

Locus 1347 : 
2 alleles
0.0% missing data
   3   (0.707) 0.964 0.646 0.707 0.965 0.737 
   1   (0.293) 0.036 0.354 0.293 0.035 0.263 

Locus 1348 : 
2 alleles
4.3% missing data
   3   (0.914) 0.976 0.945 0.914 0.988 0.934 
   1   (0.086) 0.024 0.055 0.086 0.012 0.066 

Locus 1349 : 
2 alleles
13.8% missing data
   1   (0.535) 0.258 0.523 0.536 0.079 0.615 
   3   (0.465) 0.742 0.477 0.464 0.921 0.385 

Locus 1350 : 
2 alleles
10.9% missing data
   1   (0.930) 0.984 0.930 0.929 0.993 0.975 
   3   (0.070) 0.016 0.070 0.071 0.007 0.025 

Locus 1351 : 
2 alleles
17.4% missing data
   2   (0.625) 0.637 0.612 0.625 0.479 0.674 
   4   (0.375) 0.363 0.388 0.375 0.521 0.326 

Locus 1352 : 
2 alleles
14.5% missing data
   1   (0.529) 0.757 0.537 0.530 0.521 0.485 
   4   (0.471) 0.243 0.463 0.470 0.479 0.515 

Locus 1353 : 
2 alleles
12.3% missing data
   2   (0.890) 0.835 0.967 0.890 0.584 0.860 
   4   (0.110) 0.165 0.033 0.110 0.416 0.140 

Locus 1354 : 
2 alleles
4.3% missing data
   4   (0.920) 0.947 0.962 0.920 0.977 0.922 
   2   (0.080) 0.053 0.038 0.080 0.023 0.078 

Locus 1355 : 
2 alleles
10.9% missing data
   3   (0.439) 0.492 0.489 0.438 0.428 0.376 
   1   (0.561) 0.508 0.511 0.562 0.572 0.624 

Locus 1356 : 
2 alleles
6.5% missing data
   2   (0.834) 0.854 0.893 0.834 0.394 0.866 
   4   (0.166) 0.146 0.107 0.166 0.606 0.134 

Locus 1357 : 
2 alleles
7.2% missing data
   4   (0.766) 0.900 0.806 0.766 0.962 0.734 
   2   (0.234) 0.100 0.194 0.234 0.038 0.266 

Locus 1358 : 
2 alleles
4.3% missing data
   3   (0.872) 0.954 0.910 0.872 0.986 0.878 
   1   (0.128) 0.046 0.090 0.128 0.014 0.122 

Locus 1359 : 
2 alleles
5.8% missing data
   3   (0.511) 0.044 0.819 0.511 0.155 0.238 
   1   (0.489) 0.956 0.181 0.489 0.845 0.762 

Locus 1360 : 
2 alleles
5.1% missing data
   1   (0.288) 0.148 0.256 0.288 0.038 0.324 
   3   (0.712) 0.852 0.744 0.712 0.962 0.676 

Locus 1361 : 
2 alleles
5.1% missing data
   1   (0.126) 0.046 0.096 0.126 0.015 0.114 
   3   (0.874) 0.954 0.904 0.874 0.985 0.886 

Locus 1362 : 
2 alleles
12.3% missing data
   4   (0.815) 0.874 0.852 0.816 0.928 0.797 
   1   (0.185) 0.126 0.148 0.184 0.072 0.203 

Locus 1363 : 
2 alleles
2.9% missing data
   3   (0.872) 0.982 0.906 0.872 0.232 0.916 
   1   (0.128) 0.018 0.094 0.128 0.768 0.084 

Locus 1364 : 
2 alleles
13.8% missing data
   4   (0.913) 0.961 0.975 0.911 0.988 0.869 
   2   (0.087) 0.039 0.025 0.089 0.012 0.131 

Locus 1365 : 
2 alleles
14.5% missing data
   2   (0.173) 0.027 0.250 0.172 0.019 0.102 
   3   (0.827) 0.973 0.750 0.828 0.981 0.898 

Locus 1366 : 
2 alleles
10.9% missing data
   2   (0.403) 0.064 0.432 0.403 0.057 0.425 
   4   (0.597) 0.936 0.568 0.597 0.943 0.575 

Locus 1367 : 
2 alleles
0.7% missing data
   1   (0.894) 0.980 0.927 0.894 0.982 0.911 
   3   (0.106) 0.020 0.073 0.106 0.018 0.089 

Locus 1368 : 
2 alleles
10.1% missing data
   2   (0.645) 0.937 0.607 0.644 0.955 0.648 
   4   (0.355) 0.063 0.393 0.356 0.045 0.352 

Locus 1369 : 
2 alleles
4.3% missing data
   1   (0.461) 0.681 0.413 0.460 0.918 0.454 
   3   (0.539) 0.319 0.587 0.540 0.082 0.546 

Locus 1370 : 
2 alleles
14.5% missing data
   3   (0.893) 0.988 0.866 0.895 0.377 0.963 
   1   (0.107) 0.012 0.134 0.105 0.623 0.037 

Locus 1371 : 
2 alleles
12.3% missing data
   1   (0.134) 0.028 0.105 0.136 0.021 0.100 
   3   (0.866) 0.972 0.895 0.864 0.979 0.900 

Locus 1372 : 
2 alleles
3.6% missing data
   1   (0.840) 0.867 0.876 0.840 0.561 0.884 
   4   (0.160) 0.133 0.124 0.160 0.439 0.116 

Locus 1373 : 
2 alleles
5.8% missing data
   3   (0.839) 0.934 0.880 0.839 0.975 0.819 
   4   (0.161) 0.066 0.120 0.161 0.025 0.181 

Locus 1374 : 
2 alleles
4.3% missing data
   3   (0.880) 0.982 0.876 0.880 0.986 0.917 
   1   (0.120) 0.018 0.124 0.120 0.014 0.083 

Locus 1375 : 
2 alleles
3.6% missing data
   1   (0.819) 0.944 0.814 0.819 0.974 0.852 
   2   (0.181) 0.056 0.186 0.181 0.026 0.148 

Locus 1376 : 
2 alleles
1.4% missing data
   2   (0.934) 0.993 0.924 0.934 0.993 0.978 
   4   (0.066) 0.007 0.076 0.066 0.007 0.022 

Locus 1377 : 
2 alleles
1.4% missing data
   2   (0.903) 0.966 0.949 0.903 0.981 0.897 
   3   (0.097) 0.034 0.051 0.097 0.019 0.103 

Locus 1378 : 
2 alleles
10.1% missing data
   1   (0.716) 0.866 0.784 0.716 0.655 0.656 
   3   (0.284) 0.134 0.216 0.284 0.345 0.344 

Locus 1379 : 
2 alleles
16.7% missing data
   3   (0.604) 0.064 0.896 0.603 0.781 0.257 
   1   (0.396) 0.936 0.104 0.397 0.219 0.743 

Locus 1380 : 
2 alleles
3.6% missing data
   3   (0.793) 0.920 0.812 0.794 0.965 0.779 
   1   (0.207) 0.080 0.188 0.206 0.035 0.221 

Locus 1381 : 
2 alleles
10.9% missing data
   1   (0.860) 0.990 0.745 0.860 0.985 0.944 
   4   (0.140) 0.010 0.255 0.140 0.015 0.056 

Locus 1382 : 
2 alleles
7.2% missing data
   3   (0.856) 0.912 0.899 0.856 0.511 0.893 
   1   (0.144) 0.088 0.101 0.144 0.489 0.107 

Locus 1383 : 
2 alleles
15.2% missing data
   3   (0.912) 0.918 0.966 0.911 0.902 0.907 
   4   (0.088) 0.082 0.034 0.089 0.098 0.093 

Locus 1384 : 
2 alleles
13.0% missing data
   2   (0.855) 0.952 0.863 0.855 0.980 0.883 
   1   (0.145) 0.048 0.137 0.145 0.020 0.117 

Locus 1385 : 
2 alleles
2.9% missing data
   2   (0.729) 0.915 0.779 0.728 0.959 0.674 
   4   (0.271) 0.085 0.221 0.272 0.041 0.326 

Locus 1386 : 
2 alleles
14.5% missing data
   2   (0.873) 0.976 0.921 0.873 0.982 0.849 
   4   (0.127) 0.024 0.079 0.127 0.018 0.151 

Locus 1387 : 
2 alleles
4.3% missing data
   1   (0.732) 0.526 0.768 0.732 0.285 0.789 
   3   (0.268) 0.474 0.232 0.268 0.715 0.211 

Locus 1388 : 
2 alleles
15.2% missing data
   1   (0.245) 0.239 0.256 0.245 0.401 0.170 
   3   (0.755) 0.761 0.744 0.755 0.599 0.830 

Locus 1389 : 
2 alleles
4.3% missing data
   4   (0.856) 0.930 0.909 0.856 0.311 0.877 
   1   (0.144) 0.070 0.091 0.144 0.689 0.123 

Locus 1390 : 
2 alleles
12.3% missing data
   2   (0.872) 0.798 0.933 0.873 0.807 0.857 
   4   (0.128) 0.202 0.067 0.127 0.193 0.143 

Locus 1391 : 
2 alleles
6.5% missing data
   2   (0.101) 0.032 0.058 0.100 0.016 0.107 
   4   (0.899) 0.968 0.942 0.900 0.984 0.893 

Locus 1392 : 
2 alleles
10.9% missing data
   1   (0.178) 0.042 0.168 0.179 0.024 0.156 
   2   (0.822) 0.958 0.832 0.821 0.976 0.844 

Locus 1393 : 
2 alleles
3.6% missing data
   1   (0.907) 0.944 0.956 0.907 0.988 0.899 
   3   (0.093) 0.056 0.044 0.093 0.012 0.101 

Locus 1394 : 
2 alleles
14.5% missing data
   3   (0.893) 0.934 0.957 0.893 0.832 0.853 
   4   (0.107) 0.066 0.043 0.107 0.168 0.147 

Locus 1395 : 
2 alleles
13.0% missing data
   2   (0.891) 0.954 0.937 0.891 0.980 0.893 
   3   (0.109) 0.046 0.063 0.109 0.020 0.107 

Locus 1396 : 
2 alleles
12.3% missing data
   3   (0.878) 0.967 0.935 0.879 0.150 0.894 
   1   (0.122) 0.033 0.065 0.121 0.850 0.106 

Locus 1397 : 
2 alleles
15.9% missing data
   2   (0.880) 0.979 0.908 0.879 0.982 0.892 
   4   (0.120) 0.021 0.092 0.121 0.018 0.108 

Locus 1398 : 
2 alleles
2.2% missing data
   1   (0.946) 0.998 0.901 0.946 0.990 0.990 
   2   (0.054) 0.002 0.099 0.054 0.010 0.010 

Locus 1399 : 
2 alleles
3.6% missing data
   1   (0.886) 0.984 0.919 0.886 0.984 0.888 
   4   (0.114) 0.016 0.081 0.114 0.016 0.112 

Locus 1400 : 
2 alleles
3.6% missing data
   4   (0.849) 0.937 0.911 0.849 0.972 0.805 
   2   (0.151) 0.063 0.089 0.151 0.028 0.195 

Locus 1401 : 
2 alleles
15.2% missing data
   4   (0.821) 0.959 0.833 0.820 0.977 0.842 
   3   (0.179) 0.041 0.167 0.180 0.023 0.158 

Locus 1402 : 
2 alleles
14.5% missing data
   2   (0.830) 0.929 0.896 0.829 0.818 0.811 
   1   (0.170) 0.071 0.104 0.171 0.182 0.189 

Locus 1403 : 
2 alleles
1.4% missing data
   3   (0.921) 0.994 0.916 0.921 0.992 0.966 
   4   (0.079) 0.006 0.084 0.079 0.008 0.034 

Locus 1404 : 
2 alleles
4.3% missing data
   1   (0.674) 0.607 0.742 0.674 0.960 0.609 
   4   (0.326) 0.393 0.258 0.326 0.040 0.391 

Locus 1405 : 
2 alleles
13.8% missing data
   4   (0.422) 0.506 0.455 0.421 0.449 0.374 
   3   (0.578) 0.494 0.545 0.579 0.551 0.626 

Locus 1406 : 
2 alleles
2.9% missing data
   1   (0.860) 0.943 0.930 0.860 0.937 0.804 
   3   (0.140) 0.057 0.070 0.140 0.063 0.196 

Locus 1407 : 
2 alleles
3.6% missing data
   1   (0.882) 0.968 0.947 0.882 0.981 0.816 
   2   (0.118) 0.032 0.053 0.118 0.019 0.184 

Locus 1408 : 
2 alleles
13.0% missing data
   1   (0.552) 0.611 0.516 0.552 0.755 0.575 
   3   (0.448) 0.389 0.484 0.448 0.245 0.425 

Locus 1409 : 
2 alleles
7.2% missing data
   3   (0.894) 0.980 0.896 0.893 0.984 0.939 
   2   (0.106) 0.020 0.104 0.107 0.016 0.061 

Locus 1410 : 
2 alleles
13.0% missing data
   2   (0.765) 0.515 0.855 0.766 0.912 0.687 
   1   (0.235) 0.485 0.145 0.234 0.088 0.313 

Locus 1411 : 
2 alleles
5.8% missing data
   1   (0.445) 0.203 0.448 0.445 0.693 0.450 
   2   (0.555) 0.797 0.552 0.555 0.307 0.550 

Locus 1412 : 
2 alleles
2.9% missing data
   1   (0.422) 0.095 0.591 0.421 0.871 0.261 
   3   (0.578) 0.905 0.409 0.579 0.129 0.739 

Locus 1413 : 
2 alleles
7.2% missing data
   1   (0.881) 0.976 0.939 0.880 0.985 0.844 
   3   (0.119) 0.024 0.061 0.120 0.015 0.156 

Locus 1414 : 
2 alleles
9.4% missing data
   2   (0.809) 0.855 0.916 0.809 0.965 0.662 
   3   (0.191) 0.145 0.084 0.191 0.035 0.338 

Locus 1415 : 
2 alleles
6.5% missing data
   1   (0.835) 0.927 0.860 0.835 0.978 0.848 
   4   (0.165) 0.073 0.140 0.165 0.022 0.152 

Locus 1416 : 
2 alleles
3.6% missing data
   3   (0.694) 0.900 0.703 0.694 0.954 0.672 
   1   (0.306) 0.100 0.297 0.306 0.046 0.328 

Locus 1417 : 
2 alleles
13.0% missing data
   2   (0.846) 0.971 0.874 0.844 0.980 0.865 
   4   (0.154) 0.029 0.126 0.156 0.020 0.135 

Locus 1418 : 
2 alleles
5.1% missing data
   2   (0.886) 0.959 0.949 0.885 0.983 0.853 
   3   (0.114) 0.041 0.051 0.115 0.017 0.147 

Locus 1419 : 
2 alleles
13.0% missing data
   3   (0.823) 0.456 0.921 0.823 0.717 0.781 
   1   (0.177) 0.544 0.079 0.177 0.283 0.219 

Locus 1420 : 
2 alleles
4.3% missing data
   3   (0.882) 0.970 0.922 0.882 0.985 0.873 
   1   (0.118) 0.030 0.078 0.118 0.015 0.127 

Locus 1421 : 
2 alleles
12.3% missing data
   1   (0.372) 0.363 0.400 0.372 0.481 0.307 
   3   (0.628) 0.637 0.600 0.628 0.519 0.693 

Locus 1422 : 
2 alleles
10.1% missing data
   1   (0.082) 0.007 0.113 0.081 0.010 0.031 
   3   (0.918) 0.993 0.887 0.919 0.990 0.969 

Locus 1423 : 
2 alleles
12.3% missing data
   3   (0.698) 0.811 0.715 0.698 0.661 0.708 
   1   (0.302) 0.189 0.285 0.302 0.339 0.292 

Locus 1424 : 
2 alleles
12.3% missing data
   4   (0.853) 0.843 0.909 0.854 0.980 0.832 
   2   (0.147) 0.157 0.091 0.146 0.020 0.168 

Locus 1425 : 
2 alleles
5.8% missing data
   4   (0.653) 0.589 0.814 0.652 0.546 0.491 
   2   (0.347) 0.411 0.186 0.348 0.454 0.509 

Locus 1426 : 
2 alleles
8.7% missing data
   2   (0.914) 0.994 0.923 0.915 0.259 0.972 
   3   (0.086) 0.006 0.077 0.085 0.741 0.028 

Locus 1427 : 
2 alleles
17.4% missing data
   2   (0.647) 0.843 0.655 0.647 0.658 0.650 
   3   (0.353) 0.157 0.345 0.353 0.342 0.350 

Locus 1428 : 
2 alleles
3.6% missing data
   1   (0.895) 0.979 0.953 0.895 0.961 0.855 
   3   (0.105) 0.021 0.047 0.105 0.039 0.145 

Locus 1429 : 
2 alleles
19.6% missing data
   1   (0.892) 0.967 0.903 0.892 0.990 0.929 
   4   (0.108) 0.033 0.097 0.108 0.010 0.071 

Locus 1430 : 
2 alleles
3.6% missing data
   1   (0.812) 0.877 0.889 0.814 0.319 0.779 
   2   (0.188) 0.123 0.111 0.186 0.681 0.221 

Locus 1431 : 
2 alleles
6.5% missing data
   3   (0.835) 0.710 0.887 0.835 0.979 0.825 
   2   (0.165) 0.290 0.113 0.165 0.021 0.175 

Locus 1432 : 
2 alleles
7.2% missing data
   1   (0.517) 0.525 0.478 0.516 0.834 0.543 
   3   (0.483) 0.475 0.522 0.484 0.166 0.457 

Locus 1433 : 
2 alleles
7.2% missing data
   3   (0.820) 0.935 0.840 0.819 0.977 0.831 
   1   (0.180) 0.065 0.160 0.181 0.023 0.169 

Locus 1434 : 
2 alleles
12.3% missing data
   1   (0.909) 0.977 0.950 0.909 0.918 0.920 
   3   (0.091) 0.023 0.050 0.091 0.082 0.080 

Locus 1435 : 
2 alleles
5.1% missing data
   1   (0.876) 0.970 0.930 0.876 0.981 0.857 
   3   (0.124) 0.030 0.070 0.124 0.019 0.143 

Locus 1436 : 
2 alleles
12.3% missing data
   4   (0.901) 0.939 0.930 0.900 0.989 0.932 
   2   (0.099) 0.061 0.070 0.100 0.011 0.068 

Locus 1437 : 
2 alleles
2.9% missing data
   1   (0.909) 0.993 0.909 0.908 0.993 0.954 
   3   (0.091) 0.007 0.091 0.092 0.007 0.046 

Locus 1438 : 
2 alleles
10.1% missing data
   2   (0.727) 0.938 0.709 0.726 0.250 0.793 
   4   (0.273) 0.062 0.291 0.274 0.750 0.207 

Locus 1439 : 
2 alleles
3.6% missing data
   1   (0.903) 0.983 0.945 0.902 0.987 0.905 
   3   (0.097) 0.017 0.055 0.098 0.013 0.095 

Locus 1440 : 
2 alleles
5.1% missing data
   3   (0.855) 0.823 0.939 0.856 0.980 0.775 
   1   (0.145) 0.177 0.061 0.144 0.020 0.225 

Locus 1441 : 
2 alleles
4.3% missing data
   1   (0.617) 0.700 0.676 0.617 0.384 0.577 
   4   (0.383) 0.300 0.324 0.383 0.616 0.423 

Locus 1442 : 
2 alleles
13.0% missing data
   4   (0.762) 0.833 0.820 0.760 0.970 0.741 
   2   (0.238) 0.167 0.180 0.240 0.030 0.259 

Locus 1443 : 
2 alleles
17.4% missing data
   1   (0.890) 0.847 0.963 0.890 0.880 0.828 
   4   (0.110) 0.153 0.037 0.110 0.120 0.172 

Locus 1444 : 
2 alleles
13.0% missing data
   2   (0.908) 0.979 0.932 0.910 0.985 0.926 
   4   (0.092) 0.021 0.068 0.090 0.015 0.074 

Locus 1445 : 
2 alleles
13.0% missing data
   2   (0.747) 0.907 0.794 0.746 0.735 0.728 
   1   (0.253) 0.093 0.206 0.254 0.265 0.272 

Locus 1446 : 
2 alleles
17.4% missing data
   2   (0.901) 0.468 0.988 0.902 0.767 0.723 
   3   (0.099) 0.532 0.012 0.098 0.233 0.277 

Locus 1447 : 
2 alleles
10.1% missing data
   2   (0.338) 0.098 0.316 0.338 0.110 0.384 
   4   (0.662) 0.902 0.684 0.662 0.890 0.616 

Locus 1448 : 
2 alleles
5.1% missing data
   1   (0.900) 0.986 0.934 0.899 0.988 0.924 
   4   (0.100) 0.014 0.066 0.101 0.012 0.076 

Locus 1449 : 
2 alleles
10.9% missing data
   3   (0.904) 0.983 0.947 0.903 0.970 0.916 
   4   (0.096) 0.017 0.053 0.097 0.030 0.084 

Locus 1450 : 
2 alleles
10.9% missing data
   1   (0.575) 0.498 0.519 0.575 0.894 0.636 
   3   (0.425) 0.502 0.481 0.425 0.106 0.364 

Locus 1451 : 
2 alleles
14.5% missing data
   4   (0.862) 0.957 0.910 0.863 0.239 0.887 
   1   (0.138) 0.043 0.090 0.137 0.761 0.113 

Locus 1452 : 
2 alleles
4.3% missing data
   1   (0.493) 0.157 0.505 0.494 0.200 0.527 
   3   (0.507) 0.843 0.495 0.506 0.800 0.473 

Locus 1453 : 
2 alleles
5.8% missing data
   3   (0.556) 0.361 0.748 0.556 0.084 0.397 
   1   (0.444) 0.639 0.252 0.444 0.916 0.603 

Locus 1454 : 
2 alleles
13.0% missing data
   2   (0.850) 0.902 0.914 0.851 0.825 0.815 
   4   (0.150) 0.098 0.086 0.149 0.175 0.185 

Locus 1455 : 
2 alleles
0.7% missing data
   1   (0.910) 0.995 0.934 0.908 0.267 0.970 
   3   (0.090) 0.005 0.066 0.092 0.733 0.030 

Locus 1456 : 
2 alleles
2.9% missing data
   2   (0.894) 0.986 0.937 0.893 0.959 0.898 
   4   (0.106) 0.014 0.063 0.107 0.041 0.102 

Locus 1457 : 
2 alleles
13.8% missing data
   2   (0.919) 0.982 0.945 0.919 0.990 0.944 
   4   (0.081) 0.018 0.055 0.081 0.010 0.056 

Locus 1458 : 
2 alleles
5.1% missing data
   3   (0.917) 0.992 0.905 0.917 0.992 0.966 
   1   (0.083) 0.008 0.095 0.083 0.008 0.034 

Locus 1459 : 
2 alleles
13.0% missing data
   4   (0.908) 0.988 0.919 0.908 0.990 0.940 
   2   (0.092) 0.012 0.081 0.092 0.010 0.060 

Locus 1460 : 
2 alleles
12.3% missing data
   2   (0.088) 0.348 0.015 0.088 0.303 0.162 
   4   (0.912) 0.652 0.985 0.912 0.697 0.838 

Locus 1461 : 
2 alleles
2.2% missing data
   2   (0.154) 0.223 0.118 0.155 0.310 0.092 
   4   (0.846) 0.777 0.882 0.845 0.690 0.908 

Locus 1462 : 
2 alleles
18.1% missing data
   3   (0.852) 0.974 0.861 0.851 0.952 0.880 
   1   (0.148) 0.026 0.139 0.149 0.048 0.120 

Locus 1463 : 
2 alleles
10.1% missing data
   2   (0.127) 0.006 0.362 0.126 0.010 0.029 
   3   (0.873) 0.994 0.638 0.874 0.990 0.971 

Locus 1464 : 
2 alleles
16.7% missing data
   1   (0.840) 0.877 0.930 0.840 0.977 0.733 
   3   (0.160) 0.123 0.070 0.160 0.023 0.267 

Locus 1465 : 
2 alleles
2.2% missing data
   2   (0.875) 0.948 0.894 0.874 0.982 0.908 
   4   (0.125) 0.052 0.106 0.126 0.018 0.092 

Locus 1466 : 
2 alleles
10.9% missing data
   2   (0.784) 0.833 0.835 0.783 0.918 0.761 
   4   (0.216) 0.167 0.165 0.217 0.082 0.239 

Locus 1467 : 
2 alleles
2.9% missing data
   1   (0.872) 0.978 0.913 0.872 0.980 0.869 
   2   (0.128) 0.022 0.087 0.128 0.020 0.131 

Locus 1468 : 
2 alleles
5.8% missing data
   2   (0.099) 0.055 0.038 0.098 0.693 0.091 
   4   (0.901) 0.945 0.962 0.902 0.307 0.909 

Locus 1469 : 
2 alleles
13.8% missing data
   4   (0.605) 0.759 0.660 0.606 0.442 0.552 
   2   (0.395) 0.241 0.340 0.394 0.558 0.448 

Locus 1470 : 
2 alleles
2.9% missing data
   2   (0.883) 0.860 0.947 0.884 0.984 0.832 
   4   (0.117) 0.140 0.053 0.116 0.016 0.168 

Locus 1471 : 
2 alleles
2.9% missing data
   1   (0.882) 0.989 0.877 0.881 0.984 0.925 
   3   (0.118) 0.011 0.123 0.119 0.016 0.075 

Locus 1472 : 
2 alleles
7.2% missing data
   3   (0.716) 0.890 0.746 0.718 0.280 0.717 
   1   (0.284) 0.110 0.254 0.282 0.720 0.283 

Locus 1473 : 
2 alleles
5.8% missing data
   1   (0.744) 0.811 0.765 0.744 0.513 0.780 
   3   (0.256) 0.189 0.235 0.256 0.487 0.220 

Locus 1474 : 
2 alleles
10.9% missing data
   2   (0.876) 0.967 0.905 0.875 0.406 0.930 
   4   (0.124) 0.033 0.095 0.125 0.594 0.070 

Locus 1475 : 
2 alleles
2.9% missing data
   3   (0.944) 0.998 0.887 0.945 0.996 0.989 
   1   (0.056) 0.002 0.113 0.055 0.004 0.011 

Locus 1476 : 
2 alleles
2.2% missing data
   2   (0.819) 0.942 0.784 0.819 0.977 0.876 
   4   (0.181) 0.058 0.216 0.181 0.023 0.124 

Locus 1477 : 
2 alleles
9.4% missing data
   4   (0.940) 0.997 0.902 0.940 0.995 0.986 
   2   (0.060) 0.003 0.098 0.060 0.005 0.014 

Locus 1478 : 
2 alleles
12.3% missing data
   3   (0.775) 0.934 0.712 0.775 0.927 0.835 
   1   (0.225) 0.066 0.288 0.225 0.073 0.165 

Locus 1479 : 
2 alleles
12.3% missing data
   1   (0.823) 0.906 0.870 0.823 0.978 0.798 
   3   (0.177) 0.094 0.130 0.177 0.022 0.202 

Locus 1480 : 
2 alleles
13.8% missing data
   2   (0.921) 0.823 0.977 0.922 0.854 0.921 
   4   (0.079) 0.177 0.023 0.078 0.146 0.079 

Locus 1481 : 
2 alleles
18.8% missing data
   1   (0.121) 0.027 0.111 0.120 0.015 0.089 
   3   (0.879) 0.973 0.889 0.880 0.985 0.911 

Locus 1482 : 
2 alleles
16.7% missing data
   3   (0.642) 0.337 0.683 0.642 0.107 0.695 
   1   (0.358) 0.663 0.317 0.358 0.893 0.305 

Locus 1483 : 
2 alleles
11.6% missing data
   4   (0.890) 0.987 0.870 0.890 0.985 0.941 
   2   (0.110) 0.013 0.130 0.110 0.015 0.059 

Locus 1484 : 
2 alleles
0.7% missing data
   3   (0.853) 0.971 0.893 0.853 0.951 0.844 
   1   (0.147) 0.029 0.107 0.147 0.049 0.156 

Locus 1485 : 
2 alleles
13.0% missing data
   4   (0.417) 0.280 0.438 0.417 0.838 0.362 
   2   (0.583) 0.720 0.562 0.583 0.162 0.638 

Locus 1486 : 
2 alleles
11.6% missing data
   1   (0.909) 0.977 0.932 0.910 0.990 0.933 
   2   (0.091) 0.023 0.068 0.090 0.010 0.067 

Locus 1487 : 
2 alleles
3.6% missing data
   2   (0.841) 0.959 0.845 0.841 0.980 0.868 
   3   (0.159) 0.041 0.155 0.159 0.020 0.132 

Locus 1488 : 
2 alleles
10.9% missing data
   1   (0.213) 0.040 0.206 0.213 0.031 0.217 
   3   (0.787) 0.960 0.794 0.787 0.969 0.783 

Locus 1489 : 
2 alleles
5.1% missing data
   1   (0.901) 0.644 0.963 0.901 0.989 0.902 
   3   (0.099) 0.356 0.037 0.099 0.011 0.098 

Locus 1490 : 
2 alleles
10.9% missing data
   4   (0.908) 0.991 0.921 0.908 0.992 0.943 
   1   (0.092) 0.009 0.079 0.092 0.008 0.057 

Locus 1491 : 
2 alleles
11.6% missing data
   1   (0.824) 0.937 0.842 0.824 0.978 0.831 
   4   (0.176) 0.063 0.158 0.176 0.022 0.169 

Locus 1492 : 
2 alleles
2.9% missing data
   4   (0.726) 0.878 0.726 0.725 0.901 0.734 
   2   (0.274) 0.122 0.274 0.275 0.099 0.266 

Locus 1493 : 
2 alleles
9.4% missing data
   1   (0.921) 0.991 0.929 0.922 0.991 0.959 
   3   (0.079) 0.009 0.071 0.078 0.009 0.041 

Locus 1494 : 
2 alleles
15.9% missing data
   4   (0.906) 0.923 0.951 0.907 0.986 0.908 
   2   (0.094) 0.077 0.049 0.093 0.014 0.092 

Locus 1495 : 
2 alleles
14.5% missing data
   1   (0.823) 0.945 0.834 0.823 0.790 0.857 
   3   (0.177) 0.055 0.166 0.177 0.210 0.143 

Locus 1496 : 
2 alleles
4.3% missing data
   3   (0.768) 0.756 0.821 0.768 0.936 0.749 
   1   (0.232) 0.244 0.179 0.232 0.064 0.251 

Locus 1497 : 
2 alleles
3.6% missing data
   2   (0.853) 0.985 0.745 0.853 0.979 0.933 
   4   (0.147) 0.015 0.255 0.147 0.021 0.067 

Locus 1498 : 
2 alleles
11.6% missing data
   2   (0.902) 0.941 0.950 0.902 0.984 0.902 
   4   (0.098) 0.059 0.050 0.098 0.016 0.098 

Locus 1499 : 
2 alleles
13.0% missing data
   4   (0.873) 0.922 0.946 0.873 0.976 0.801 
   2   (0.127) 0.078 0.054 0.127 0.024 0.199 

Locus 1500 : 
2 alleles
5.1% missing data
   1   (0.180) 0.051 0.226 0.179 0.048 0.115 
   3   (0.820) 0.949 0.774 0.821 0.952 0.885 

Locus 1501 : 
2 alleles
1.4% missing data
   1   (0.871) 0.950 0.887 0.871 0.979 0.896 
   2   (0.129) 0.050 0.113 0.129 0.021 0.104 

Locus 1502 : 
2 alleles
10.9% missing data
   4   (0.839) 0.885 0.892 0.839 0.973 0.818 
   1   (0.161) 0.115 0.108 0.161 0.027 0.182 

Locus 1503 : 
2 alleles
2.2% missing data
   1   (0.903) 0.952 0.956 0.903 0.986 0.902 
   3   (0.097) 0.048 0.044 0.097 0.014 0.098 

Locus 1504 : 
2 alleles
3.6% missing data
   1   (0.889) 0.992 0.877 0.889 0.990 0.936 
   3   (0.111) 0.008 0.123 0.111 0.010 0.064 

Locus 1505 : 
2 alleles
10.1% missing data
   1   (0.448) 0.607 0.514 0.448 0.171 0.373 
   4   (0.552) 0.393 0.486 0.552 0.829 0.627 

Locus 1506 : 
2 alleles
1.4% missing data
   1   (0.563) 0.142 0.689 0.564 0.765 0.460 
   4   (0.437) 0.858 0.311 0.436 0.235 0.540 

Locus 1507 : 
2 alleles
2.9% missing data
   4   (0.847) 0.967 0.868 0.848 0.984 0.844 
   3   (0.153) 0.033 0.132 0.152 0.016 0.156 

Locus 1508 : 
2 alleles
10.9% missing data
   1   (0.883) 0.971 0.937 0.883 0.981 0.862 
   3   (0.117) 0.029 0.063 0.117 0.019 0.138 

Locus 1509 : 
2 alleles
10.9% missing data
   1   (0.264) 0.348 0.216 0.264 0.284 0.274 
   3   (0.736) 0.652 0.784 0.736 0.716 0.726 

Locus 1510 : 
2 alleles
12.3% missing data
   4   (0.898) 0.966 0.949 0.898 0.883 0.880 
   3   (0.102) 0.034 0.051 0.102 0.117 0.120 

Locus 1511 : 
2 alleles
0.7% missing data
   1   (0.935) 0.998 0.852 0.936 0.996 0.988 
   2   (0.065) 0.002 0.148 0.064 0.004 0.012 

Locus 1512 : 
2 alleles
3.6% missing data
   2   (0.768) 0.409 0.832 0.767 0.967 0.764 
   3   (0.232) 0.591 0.168 0.233 0.033 0.236 

Locus 1513 : 
2 alleles
13.0% missing data
   4   (0.873) 0.987 0.820 0.873 0.987 0.937 
   2   (0.127) 0.013 0.180 0.127 0.013 0.063 

Locus 1514 : 
2 alleles
1.4% missing data
   2   (0.868) 0.974 0.900 0.868 0.981 0.874 
   3   (0.132) 0.026 0.100 0.132 0.019 0.126 

Locus 1515 : 
2 alleles
2.9% missing data
   4   (0.807) 0.837 0.856 0.806 0.508 0.838 
   2   (0.193) 0.163 0.144 0.194 0.492 0.162 

Locus 1516 : 
2 alleles
12.3% missing data
   4   (0.696) 0.904 0.659 0.697 0.955 0.708 
   1   (0.304) 0.096 0.341 0.303 0.045 0.292 

Locus 1517 : 
2 alleles
5.8% missing data
   1   (0.377) 0.112 0.468 0.377 0.059 0.313 
   4   (0.623) 0.888 0.532 0.623 0.941 0.687 

Locus 1518 : 
2 alleles
15.2% missing data
   4   (0.651) 0.933 0.622 0.651 0.955 0.642 
   2   (0.349) 0.067 0.378 0.349 0.045 0.358 

Locus 1519 : 
2 alleles
17.4% missing data
   2   (0.740) 0.944 0.728 0.742 0.748 0.749 
   4   (0.260) 0.056 0.272 0.258 0.252 0.251 

Locus 1520 : 
2 alleles
2.2% missing data
   1   (0.152) 0.064 0.096 0.152 0.052 0.168 
   3   (0.848) 0.936 0.904 0.848 0.948 0.832 

Locus 1521 : 
2 alleles
12.3% missing data
   1   (0.101) 0.028 0.073 0.101 0.092 0.068 
   3   (0.899) 0.972 0.927 0.899 0.908 0.932 

Locus 1522 : 
2 alleles
2.9% missing data
   2   (0.908) 0.994 0.916 0.907 0.980 0.953 
   3   (0.092) 0.006 0.084 0.093 0.020 0.047 

Locus 1523 : 
2 alleles
10.9% missing data
   2   (0.907) 0.987 0.889 0.908 0.991 0.956 
   4   (0.093) 0.013 0.111 0.092 0.009 0.044 

Locus 1524 : 
2 alleles
15.9% missing data
   4   (0.704) 0.801 0.692 0.704 0.714 0.748 
   2   (0.296) 0.199 0.308 0.296 0.286 0.252 

Locus 1525 : 
2 alleles
4.3% missing data
   4   (0.877) 0.988 0.905 0.877 0.964 0.891 
   1   (0.123) 0.012 0.095 0.123 0.036 0.109 

Locus 1526 : 
2 alleles
13.0% missing data
   2   (0.679) 0.955 0.486 0.679 0.745 0.825 
   4   (0.321) 0.045 0.514 0.321 0.255 0.175 

Locus 1527 : 
2 alleles
7.2% missing data
   3   (0.898) 0.987 0.936 0.899 0.196 0.936 
   1   (0.102) 0.013 0.064 0.101 0.804 0.064 

Locus 1528 : 
2 alleles
3.6% missing data
   1   (0.681) 0.822 0.786 0.680 0.950 0.549 
   4   (0.319) 0.178 0.214 0.320 0.050 0.451 

Locus 1529 : 
2 alleles
15.2% missing data
   4   (0.657) 0.705 0.688 0.657 0.632 0.655 
   2   (0.343) 0.295 0.312 0.343 0.368 0.345 

Locus 1530 : 
2 alleles
6.5% missing data
   2   (0.834) 0.973 0.860 0.834 0.977 0.824 
   4   (0.166) 0.027 0.140 0.166 0.023 0.176 

Locus 1531 : 
2 alleles
5.1% missing data
   1   (0.861) 0.938 0.895 0.861 0.307 0.908 
   3   (0.139) 0.062 0.105 0.139 0.693 0.092 

Locus 1532 : 
2 alleles
18.1% missing data
   1   (0.902) 0.964 0.952 0.902 0.985 0.886 
   3   (0.098) 0.036 0.048 0.098 0.015 0.114 

Locus 1533 : 
2 alleles
0.7% missing data
   2   (0.914) 0.994 0.838 0.914 0.993 0.976 
   4   (0.086) 0.006 0.162 0.086 0.007 0.024 

Locus 1534 : 
2 alleles
1.4% missing data
   2   (0.815) 0.881 0.896 0.815 0.373 0.792 
   4   (0.185) 0.119 0.104 0.185 0.627 0.208 

Locus 1535 : 
2 alleles
2.9% missing data
   4   (0.900) 0.991 0.840 0.901 0.988 0.961 
   2   (0.100) 0.009 0.160 0.099 0.012 0.039 

Locus 1536 : 
2 alleles
3.6% missing data
   4   (0.915) 0.982 0.962 0.914 0.970 0.914 
   3   (0.085) 0.018 0.038 0.086 0.030 0.086 

Locus 1537 : 
2 alleles
1.4% missing data
   2   (0.947) 0.998 0.907 0.948 0.996 0.990 
   1   (0.053) 0.002 0.093 0.052 0.004 0.010 

Locus 1538 : 
2 alleles
3.6% missing data
   2   (0.170) 0.060 0.122 0.169 0.057 0.205 
   3   (0.830) 0.940 0.878 0.831 0.943 0.795 

Locus 1539 : 
2 alleles
13.0% missing data
   1   (0.851) 0.911 0.916 0.852 0.314 0.857 
   3   (0.149) 0.089 0.084 0.148 0.686 0.143 

Locus 1540 : 
2 alleles
2.2% missing data
   2   (0.903) 0.975 0.961 0.902 0.989 0.868 
   4   (0.097) 0.025 0.039 0.098 0.011 0.132 

Locus 1541 : 
2 alleles
2.2% missing data
   1   (0.751) 0.901 0.779 0.751 0.425 0.766 
   4   (0.249) 0.099 0.221 0.249 0.575 0.234 

Locus 1542 : 
2 alleles
14.5% missing data
   2   (0.834) 0.736 0.916 0.833 0.975 0.786 
   4   (0.166) 0.264 0.084 0.167 0.025 0.214 

Locus 1543 : 
2 alleles
4.3% missing data
   3   (0.830) 0.959 0.849 0.828 0.946 0.862 
   1   (0.170) 0.041 0.151 0.172 0.054 0.138 

Locus 1544 : 
2 alleles
7.2% missing data
   1   (0.855) 0.894 0.925 0.853 0.945 0.823 
   3   (0.145) 0.106 0.075 0.147 0.055 0.177 

Locus 1545 : 
2 alleles
4.3% missing data
   1   (0.785) 0.814 0.844 0.786 0.406 0.791 
   2   (0.215) 0.186 0.156 0.214 0.594 0.209 

Locus 1546 : 
2 alleles
11.6% missing data
   4   (0.933) 0.996 0.870 0.934 0.995 0.985 
   2   (0.067) 0.004 0.130 0.066 0.005 0.015 

Locus 1547 : 
2 alleles
5.1% missing data
   4   (0.875) 0.886 0.929 0.875 0.975 0.873 
   1   (0.125) 0.114 0.071 0.125 0.025 0.127 

Locus 1548 : 
2 alleles
13.0% missing data
   1   (0.858) 0.927 0.887 0.858 0.983 0.876 
   2   (0.142) 0.073 0.113 0.142 0.017 0.124 

Locus 1549 : 
2 alleles
13.0% missing data
   1   (0.938) 0.997 0.890 0.938 0.966 0.986 
   4   (0.062) 0.003 0.110 0.062 0.034 0.014 

Locus 1550 : 
2 alleles
5.1% missing data
   2   (0.789) 0.969 0.763 0.787 0.975 0.830 
   3   (0.211) 0.031 0.237 0.213 0.025 0.170 

Locus 1551 : 
2 alleles
14.5% missing data
   1   (0.808) 0.533 0.931 0.808 0.981 0.664 
   3   (0.192) 0.467 0.069 0.192 0.019 0.336 

Locus 1552 : 
2 alleles
3.6% missing data
   1   (0.883) 0.981 0.919 0.884 0.961 0.880 
   3   (0.117) 0.019 0.081 0.116 0.039 0.120 

Locus 1553 : 
2 alleles
1.4% missing data
   4   (0.909) 0.959 0.967 0.910 0.987 0.851 
   2   (0.091) 0.041 0.033 0.090 0.013 0.149 

Locus 1554 : 
2 alleles
11.6% missing data
   1   (0.783) 0.919 0.880 0.782 0.151 0.739 
   3   (0.217) 0.081 0.120 0.218 0.849 0.261 

Locus 1555 : 
2 alleles
10.1% missing data
   2   (0.321) 0.115 0.337 0.321 0.047 0.315 
   4   (0.679) 0.885 0.663 0.679 0.953 0.685 

Locus 1556 : 
2 alleles
4.3% missing data
   3   (0.772) 0.945 0.820 0.772 0.971 0.725 
   1   (0.228) 0.055 0.180 0.228 0.029 0.275 

Locus 1557 : 
2 alleles
2.9% missing data
   2   (0.427) 0.090 0.484 0.426 0.065 0.434 
   3   (0.573) 0.910 0.516 0.574 0.935 0.566 

Locus 1558 : 
2 alleles
15.2% missing data
   4   (0.157) 0.027 0.103 0.157 0.137 0.190 
   2   (0.843) 0.973 0.897 0.843 0.863 0.810 

Locus 1559 : 
2 alleles
5.1% missing data
   1   (0.794) 0.570 0.850 0.794 0.636 0.826 
   4   (0.206) 0.430 0.150 0.206 0.364 0.174 

Locus 1560 : 
2 alleles
10.9% missing data
   1   (0.901) 0.984 0.931 0.902 0.914 0.918 
   4   (0.099) 0.016 0.069 0.098 0.086 0.082 

Locus 1561 : 
2 alleles
2.9% missing data
   3   (0.858) 0.927 0.934 0.858 0.976 0.789 
   1   (0.142) 0.073 0.066 0.142 0.024 0.211 

Locus 1562 : 
2 alleles
15.2% missing data
   2   (0.919) 0.965 0.943 0.920 0.989 0.951 
   4   (0.081) 0.035 0.057 0.080 0.011 0.049 

Locus 1563 : 
2 alleles
15.9% missing data
   1   (0.603) 0.696 0.635 0.603 0.947 0.559 
   4   (0.397) 0.304 0.365 0.397 0.053 0.441 

Locus 1564 : 
2 alleles
12.3% missing data
   2   (0.847) 0.353 0.968 0.848 0.187 0.707 
   4   (0.153) 0.647 0.032 0.152 0.813 0.293 

Locus 1565 : 
2 alleles
2.9% missing data
   3   (0.805) 0.931 0.830 0.804 0.946 0.811 
   1   (0.195) 0.069 0.170 0.196 0.054 0.189 

Locus 1566 : 
2 alleles
13.8% missing data
   2   (0.895) 0.959 0.946 0.896 0.987 0.868 
   4   (0.105) 0.041 0.054 0.104 0.013 0.132 

Locus 1567 : 
2 alleles
5.8% missing data
   2   (0.888) 0.979 0.911 0.888 0.985 0.901 
   4   (0.112) 0.021 0.089 0.112 0.015 0.099 

Locus 1568 : 
2 alleles
11.6% missing data
   1   (0.763) 0.801 0.820 0.762 0.968 0.734 
   3   (0.237) 0.199 0.180 0.238 0.032 0.266 

Locus 1569 : 
2 alleles
3.6% missing data
   2   (0.605) 0.780 0.627 0.606 0.133 0.600 
   4   (0.395) 0.220 0.373 0.394 0.867 0.400 

Locus 1570 : 
2 alleles
16.7% missing data
   1   (0.380) 0.145 0.413 0.381 0.288 0.359 
   4   (0.620) 0.855 0.587 0.619 0.712 0.641 

Locus 1571 : 
2 alleles
10.9% missing data
   3   (0.872) 0.964 0.912 0.872 0.957 0.866 
   2   (0.128) 0.036 0.088 0.128 0.043 0.134 

Locus 1572 : 
2 alleles
12.3% missing data
   1   (0.123) 0.049 0.087 0.123 0.109 0.103 
   3   (0.877) 0.951 0.913 0.877 0.891 0.897 

Locus 1573 : 
2 alleles
13.8% missing data
   1   (0.601) 0.665 0.630 0.602 0.949 0.546 
   3   (0.399) 0.335 0.370 0.398 0.051 0.454 

Locus 1574 : 
2 alleles
11.6% missing data
   2   (0.568) 0.930 0.494 0.567 0.935 0.586 
   4   (0.432) 0.070 0.506 0.433 0.065 0.414 

Locus 1575 : 
2 alleles
18.1% missing data
   3   (0.925) 0.271 0.991 0.925 0.925 0.855 
   1   (0.075) 0.729 0.009 0.075 0.075 0.145 

Locus 1576 : 
2 alleles
3.6% missing data
   3   (0.922) 0.992 0.921 0.922 0.988 0.967 
   1   (0.078) 0.008 0.079 0.078 0.012 0.033 

Locus 1577 : 
2 alleles
9.4% missing data
   2   (0.905) 0.989 0.924 0.905 0.990 0.928 
   4   (0.095) 0.011 0.076 0.095 0.010 0.072 

Locus 1578 : 
2 alleles
11.6% missing data
   1   (0.724) 0.566 0.730 0.725 0.964 0.749 
   3   (0.276) 0.434 0.270 0.275 0.036 0.251 

Locus 1579 : 
2 alleles
11.6% missing data
   3   (0.890) 0.978 0.956 0.889 0.238 0.900 
   1   (0.110) 0.022 0.044 0.111 0.762 0.100 

Locus 1580 : 
2 alleles
8.7% missing data
   2   (0.906) 0.988 0.927 0.906 0.990 0.932 
   4   (0.094) 0.012 0.073 0.094 0.010 0.068 

Locus 1581 : 
2 alleles
14.5% missing data
   2   (0.858) 0.613 0.906 0.858 0.765 0.893 
   4   (0.142) 0.387 0.094 0.142 0.235 0.107 

Locus 1582 : 
2 alleles
5.8% missing data
   4   (0.881) 0.887 0.940 0.882 0.983 0.856 
   1   (0.119) 0.113 0.060 0.118 0.017 0.144 

Locus 1583 : 
2 alleles
1.4% missing data
   2   (0.908) 0.980 0.915 0.909 0.989 0.945 
   3   (0.092) 0.020 0.085 0.091 0.011 0.055 

Locus 1584 : 
2 alleles
2.2% missing data
   1   (0.685) 0.753 0.627 0.687 0.747 0.746 
   2   (0.315) 0.247 0.373 0.313 0.253 0.254 

Locus 1585 : 
2 alleles
3.6% missing data
   1   (0.900) 0.957 0.956 0.899 0.985 0.884 
   3   (0.100) 0.043 0.044 0.101 0.015 0.116 

Locus 1586 : 
2 alleles
13.0% missing data
   2   (0.316) 0.094 0.387 0.318 0.043 0.251 
   3   (0.684) 0.906 0.613 0.682 0.957 0.749 

Locus 1587 : 
2 alleles
4.3% missing data
   3   (0.236) 0.125 0.216 0.235 0.730 0.201 
   4   (0.764) 0.875 0.784 0.765 0.270 0.799 

Locus 1588 : 
2 alleles
5.1% missing data
   1   (0.945) 0.998 0.906 0.945 0.996 0.989 
   3   (0.055) 0.002 0.094 0.055 0.004 0.011 

Locus 1589 : 
2 alleles
3.6% missing data
   3   (0.792) 0.959 0.816 0.793 0.253 0.819 
   2   (0.208) 0.041 0.184 0.207 0.747 0.181 

Locus 1590 : 
2 alleles
4.3% missing data
   4   (0.920) 0.979 0.952 0.920 0.988 0.945 
   2   (0.080) 0.021 0.048 0.080 0.012 0.055 

Locus 1591 : 
2 alleles
6.5% missing data
   1   (0.859) 0.963 0.945 0.860 0.211 0.812 
   4   (0.141) 0.037 0.055 0.140 0.789 0.188 

Locus 1592 : 
2 alleles
5.1% missing data
   4   (0.862) 0.930 0.888 0.861 0.983 0.891 
   2   (0.138) 0.070 0.112 0.139 0.017 0.109 

Locus 1593 : 
2 alleles
2.2% missing data
   3   (0.895) 0.991 0.902 0.895 0.256 0.956 
   1   (0.105) 0.009 0.098 0.105 0.744 0.044 

Locus 1594 : 
2 alleles
12.3% missing data
   2   (0.620) 0.862 0.596 0.621 0.274 0.654 
   4   (0.380) 0.138 0.404 0.379 0.726 0.346 

Locus 1595 : 
2 alleles
3.6% missing data
   2   (0.850) 0.981 0.830 0.849 0.983 0.908 
   3   (0.150) 0.019 0.170 0.151 0.017 0.092 

Locus 1596 : 
2 alleles
14.5% missing data
   2   (0.825) 0.959 0.840 0.824 0.102 0.891 
   4   (0.175) 0.041 0.160 0.176 0.898 0.109 

Locus 1597 : 
2 alleles
18.1% missing data
   2   (0.809) 0.719 0.889 0.809 0.099 0.816 
   3   (0.191) 0.281 0.111 0.191 0.901 0.184 

Locus 1598 : 
2 alleles
4.3% missing data
   1   (0.903) 0.983 0.919 0.903 0.426 0.958 
   3   (0.097) 0.017 0.081 0.097 0.574 0.042 

Locus 1599 : 
2 alleles
5.1% missing data
   1   (0.255) 0.217 0.206 0.255 0.031 0.292 
   3   (0.745) 0.783 0.794 0.745 0.969 0.708 

Locus 1600 : 
2 alleles
4.3% missing data
   1   (0.768) 0.939 0.814 0.766 0.232 0.805 
   3   (0.232) 0.061 0.186 0.234 0.768 0.195 

Locus 1601 : 
2 alleles
4.3% missing data
   2   (0.911) 0.968 0.966 0.911 0.968 0.875 
   3   (0.089) 0.032 0.034 0.089 0.032 0.125 

Locus 1602 : 
2 alleles
3.6% missing data
   1   (0.094) 0.011 0.062 0.094 0.761 0.047 
   3   (0.906) 0.989 0.938 0.906 0.239 0.953 

Locus 1603 : 
2 alleles
2.9% missing data
   1   (0.874) 0.967 0.930 0.874 0.976 0.841 
   3   (0.126) 0.033 0.070 0.126 0.024 0.159 

Locus 1604 : 
2 alleles
2.2% missing data
   1   (0.218) 0.047 0.258 0.218 0.035 0.178 
   3   (0.782) 0.953 0.742 0.782 0.965 0.822 

Locus 1605 : 
2 alleles
15.9% missing data
   4   (0.882) 0.991 0.762 0.882 0.989 0.961 
   2   (0.118) 0.009 0.238 0.118 0.011 0.039 

Locus 1606 : 
2 alleles
13.8% missing data
   2   (0.133) 0.222 0.042 0.134 0.462 0.189 
   3   (0.867) 0.778 0.958 0.866 0.538 0.811 

Locus 1607 : 
2 alleles
18.8% missing data
   2   (0.247) 0.305 0.194 0.248 0.503 0.228 
   4   (0.753) 0.695 0.806 0.752 0.497 0.772 

Locus 1608 : 
2 alleles
15.2% missing data
   2   (0.849) 0.764 0.928 0.848 0.631 0.828 
   4   (0.151) 0.236 0.072 0.152 0.369 0.172 

Locus 1609 : 
2 alleles
14.5% missing data
   4   (0.856) 0.923 0.876 0.856 0.868 0.888 
   2   (0.144) 0.077 0.124 0.144 0.132 0.112 

Locus 1610 : 
2 alleles
4.3% missing data
   1   (0.863) 0.958 0.923 0.863 0.145 0.878 
   4   (0.137) 0.042 0.077 0.137 0.855 0.122 

Locus 1611 : 
2 alleles
8.0% missing data
   4   (0.908) 0.991 0.940 0.907 0.990 0.927 
   2   (0.092) 0.009 0.060 0.093 0.010 0.073 

Locus 1612 : 
2 alleles
2.9% missing data
   1   (0.893) 0.945 0.943 0.893 0.987 0.887 
   3   (0.107) 0.055 0.057 0.107 0.013 0.113 

Locus 1613 : 
2 alleles
3.6% missing data
   1   (0.832) 0.942 0.857 0.832 0.972 0.834 
   3   (0.168) 0.058 0.143 0.168 0.028 0.166 

Locus 1614 : 
2 alleles
4.3% missing data
   3   (0.839) 0.934 0.861 0.837 0.979 0.867 
   1   (0.161) 0.066 0.139 0.163 0.021 0.133 

Locus 1615 : 
2 alleles
15.2% missing data
   1   (0.848) 0.985 0.824 0.847 0.957 0.903 
   2   (0.152) 0.015 0.176 0.153 0.043 0.097 

Locus 1616 : 
2 alleles
5.1% missing data
   1   (0.903) 0.975 0.936 0.903 0.957 0.910 
   3   (0.097) 0.025 0.064 0.097 0.043 0.090 

Locus 1617 : 
2 alleles
14.5% missing data
   3   (0.668) 0.557 0.744 0.669 0.584 0.615 
   1   (0.332) 0.443 0.256 0.331 0.416 0.385 

Locus 1618 : 
2 alleles
9.4% missing data
   2   (0.879) 0.969 0.927 0.879 0.965 0.868 
   1   (0.121) 0.031 0.073 0.121 0.035 0.132 

Locus 1619 : 
2 alleles
10.9% missing data
   1   (0.320) 0.169 0.252 0.320 0.115 0.397 
   3   (0.680) 0.831 0.748 0.680 0.885 0.603 

Locus 1620 : 
2 alleles
1.4% missing data
   1   (0.813) 0.959 0.825 0.814 0.976 0.810 
   4   (0.187) 0.041 0.175 0.186 0.024 0.190 

Locus 1621 : 
2 alleles
7.2% missing data
   1   (0.891) 0.974 0.939 0.892 0.987 0.867 
   3   (0.109) 0.026 0.061 0.108 0.013 0.133 

Locus 1622 : 
2 alleles
5.8% missing data
   1   (0.478) 0.365 0.470 0.476 0.581 0.510 
   4   (0.522) 0.635 0.530 0.524 0.419 0.490 

Locus 1623 : 
2 alleles
15.9% missing data
   1   (0.112) 0.010 0.126 0.112 0.084 0.061 
   3   (0.888) 0.990 0.874 0.888 0.916 0.939 

Locus 1624 : 
2 alleles
18.1% missing data
   4   (0.730) 0.949 0.684 0.729 0.965 0.779 
   2   (0.270) 0.051 0.316 0.271 0.035 0.221 

Locus 1625 : 
2 alleles
10.9% missing data
   1   (0.135) 0.022 0.142 0.136 0.035 0.084 
   3   (0.865) 0.978 0.858 0.864 0.965 0.916 

Locus 1626 : 
2 alleles
3.6% missing data
   4   (0.883) 0.881 0.971 0.884 0.722 0.779 
   3   (0.117) 0.119 0.029 0.116 0.278 0.221 

Locus 1627 : 
2 alleles
2.9% missing data
   2   (0.873) 0.980 0.895 0.871 0.982 0.906 
   4   (0.127) 0.020 0.105 0.129 0.018 0.094 

Locus 1628 : 
2 alleles
10.9% missing data
   4   (0.876) 0.944 0.953 0.876 0.801 0.808 
   2   (0.124) 0.056 0.047 0.124 0.199 0.192 

Locus 1629 : 
2 alleles
0.7% missing data
   1   (0.880) 0.970 0.924 0.881 0.265 0.912 
   3   (0.120) 0.030 0.076 0.119 0.735 0.088 

Locus 1630 : 
2 alleles
4.3% missing data
   2   (0.644) 0.725 0.606 0.643 0.754 0.703 
   4   (0.356) 0.275 0.394 0.357 0.246 0.297 

Locus 1631 : 
2 alleles
5.1% missing data
   3   (0.765) 0.862 0.695 0.766 0.179 0.879 
   1   (0.235) 0.138 0.305 0.234 0.821 0.121 

Locus 1632 : 
2 alleles
3.6% missing data
   1   (0.785) 0.929 0.751 0.786 0.973 0.814 
   3   (0.215) 0.071 0.249 0.214 0.027 0.186 

Locus 1633 : 
2 alleles
4.3% missing data
   1   (0.307) 0.130 0.260 0.307 0.715 0.308 
   3   (0.693) 0.870 0.740 0.693 0.285 0.692 

Locus 1634 : 
2 alleles
15.2% missing data
   2   (0.454) 0.219 0.524 0.455 0.686 0.377 
   4   (0.546) 0.781 0.476 0.545 0.314 0.623 

Locus 1635 : 
2 alleles
10.1% missing data
   3   (0.845) 0.924 0.917 0.844 0.979 0.792 
   2   (0.155) 0.076 0.083 0.156 0.021 0.208 

Locus 1636 : 
2 alleles
2.9% missing data
   1   (0.829) 0.809 0.918 0.829 0.977 0.742 
   3   (0.171) 0.191 0.082 0.171 0.023 0.258 

Locus 1637 : 
2 alleles
6.5% missing data
   1   (0.731) 0.927 0.716 0.730 0.592 0.779 
   2   (0.269) 0.073 0.284 0.270 0.408 0.221 

Locus 1638 : 
2 alleles
9.4% missing data
   3   (0.932) 0.994 0.925 0.933 0.990 0.975 
   4   (0.068) 0.006 0.075 0.067 0.010 0.025 

Locus 1639 : 
2 alleles
2.9% missing data
   1   (0.900) 0.979 0.907 0.901 0.989 0.932 
   3   (0.100) 0.021 0.093 0.099 0.011 0.068 

Locus 1640 : 
2 alleles
7.2% missing data
   1   (0.772) 0.831 0.850 0.772 0.964 0.712 
   4   (0.228) 0.169 0.150 0.228 0.036 0.288 

Locus 1641 : 
2 alleles
3.6% missing data
   2   (0.707) 0.874 0.764 0.706 0.400 0.699 
   4   (0.293) 0.126 0.236 0.294 0.600 0.301 

Locus 1642 : 
2 alleles
13.0% missing data
   4   (0.715) 0.840 0.730 0.716 0.946 0.694 
   3   (0.285) 0.160 0.270 0.284 0.054 0.306 

Locus 1643 : 
2 alleles
4.3% missing data
   2   (0.913) 0.988 0.914 0.914 0.950 0.954 
   4   (0.087) 0.012 0.086 0.086 0.050 0.046 

Locus 1644 : 
2 alleles
3.6% missing data
   2   (0.486) 0.501 0.493 0.485 0.057 0.508 
   4   (0.514) 0.499 0.507 0.515 0.943 0.492 

Locus 1645 : 
2 alleles
3.6% missing data
   1   (0.834) 0.910 0.845 0.833 0.944 0.867 
   2   (0.166) 0.090 0.155 0.167 0.056 0.133 

Locus 1646 : 
2 alleles
8.0% missing data
   1   (0.110) 0.014 0.075 0.111 0.039 0.091 
   2   (0.890) 0.986 0.925 0.889 0.961 0.909 

Locus 1647 : 
2 alleles
9.4% missing data
   1   (0.691) 0.889 0.721 0.691 0.883 0.656 
   3   (0.309) 0.111 0.279 0.309 0.117 0.344 

Locus 1648 : 
2 alleles
4.3% missing data
   2   (0.915) 0.994 0.912 0.913 0.991 0.967 
   4   (0.085) 0.006 0.088 0.087 0.009 0.033 

Locus 1649 : 
2 alleles
15.2% missing data
   4   (0.882) 0.985 0.877 0.882 0.987 0.922 
   2   (0.118) 0.015 0.123 0.118 0.013 0.078 

Locus 1650 : 
2 alleles
6.5% missing data
   4   (0.224) 0.043 0.221 0.225 0.035 0.220 
   2   (0.776) 0.957 0.779 0.775 0.965 0.780 

Locus 1651 : 
2 alleles
0.7% missing data
   1   (0.764) 0.823 0.773 0.765 0.967 0.760 
   4   (0.236) 0.177 0.227 0.235 0.033 0.240 

Locus 1652 : 
2 alleles
1.4% missing data
   3   (0.908) 0.990 0.951 0.908 0.987 0.907 
   2   (0.092) 0.010 0.049 0.092 0.013 0.093 

Locus 1653 : 
2 alleles
5.1% missing data
   3   (0.584) 0.431 0.708 0.583 0.195 0.508 
   1   (0.416) 0.569 0.292 0.417 0.805 0.492 

Locus 1654 : 
2 alleles
15.2% missing data
   3   (0.769) 0.836 0.827 0.770 0.747 0.734 
   1   (0.231) 0.164 0.173 0.230 0.253 0.266 

Locus 1655 : 
2 alleles
2.9% missing data
   4   (0.889) 0.988 0.889 0.889 0.952 0.928 
   3   (0.111) 0.012 0.111 0.111 0.048 0.072 

Locus 1656 : 
2 alleles
2.9% missing data
   2   (0.906) 0.495 0.971 0.906 0.987 0.906 
   3   (0.094) 0.505 0.029 0.094 0.013 0.094 

Locus 1657 : 
2 alleles
10.1% missing data
   2   (0.911) 0.993 0.851 0.912 0.984 0.968 
   4   (0.089) 0.007 0.149 0.088 0.016 0.032 

Locus 1658 : 
2 alleles
4.3% missing data
   3   (0.915) 0.922 0.974 0.915 0.390 0.923 
   1   (0.085) 0.078 0.026 0.085 0.610 0.077 

Locus 1659 : 
2 alleles
13.8% missing data
   2   (0.901) 0.990 0.924 0.900 0.989 0.926 
   4   (0.099) 0.010 0.076 0.100 0.011 0.074 

Locus 1660 : 
2 alleles
13.8% missing data
   3   (0.222) 0.037 0.273 0.222 0.030 0.174 
   1   (0.778) 0.963 0.727 0.778 0.970 0.826 

Locus 1661 : 
2 alleles
5.1% missing data
   2   (0.152) 0.063 0.108 0.154 0.018 0.145 
   4   (0.848) 0.937 0.892 0.846 0.982 0.855 

Locus 1662 : 
2 alleles
2.9% missing data
   4   (0.808) 0.911 0.900 0.808 0.978 0.687 
   2   (0.192) 0.089 0.100 0.192 0.022 0.313 

Locus 1663 : 
2 alleles
1.4% missing data
   4   (0.890) 0.957 0.954 0.889 0.982 0.841 
   2   (0.110) 0.043 0.046 0.111 0.018 0.159 

Locus 1664 : 
2 alleles
2.2% missing data
   3   (0.912) 0.991 0.914 0.912 0.990 0.955 
   1   (0.088) 0.009 0.086 0.088 0.010 0.045 

Locus 1665 : 
2 alleles
5.8% missing data
   2   (0.714) 0.719 0.781 0.715 0.474 0.673 
   4   (0.286) 0.281 0.219 0.285 0.526 0.327 

Locus 1666 : 
2 alleles
3.6% missing data
   3   (0.879) 0.957 0.901 0.879 0.978 0.899 
   4   (0.121) 0.043 0.099 0.121 0.022 0.101 

Locus 1667 : 
2 alleles
4.3% missing data
   2   (0.911) 0.954 0.961 0.912 0.926 0.900 
   4   (0.089) 0.046 0.039 0.088 0.074 0.100 

Locus 1668 : 
2 alleles
3.6% missing data
   1   (0.907) 0.991 0.921 0.907 0.990 0.939 
   4   (0.093) 0.009 0.079 0.093 0.010 0.061 

Locus 1669 : 
2 alleles
2.2% missing data
   4   (0.899) 0.977 0.932 0.899 0.989 0.910 
   1   (0.101) 0.023 0.068 0.101 0.011 0.090 

Locus 1670 : 
2 alleles
5.8% missing data
   2   (0.506) 0.187 0.626 0.506 0.082 0.444 
   4   (0.494) 0.813 0.374 0.494 0.918 0.556 

Locus 1671 : 
2 alleles
13.8% missing data
   2   (0.922) 0.993 0.902 0.922 0.992 0.972 
   4   (0.078) 0.007 0.098 0.078 0.008 0.028 

Locus 1672 : 
2 alleles
1.4% missing data
   2   (0.669) 0.937 0.706 0.671 0.245 0.634 
   4   (0.331) 0.063 0.294 0.329 0.755 0.366 

Locus 1673 : 
2 alleles
2.2% missing data
   1   (0.667) 0.932 0.605 0.666 0.953 0.717 
   3   (0.333) 0.068 0.395 0.334 0.047 0.283 

Locus 1674 : 
2 alleles
10.9% missing data
   4   (0.907) 0.973 0.957 0.907 0.985 0.892 
   2   (0.093) 0.027 0.043 0.093 0.015 0.108 

Locus 1675 : 
2 alleles
7.2% missing data
   2   (0.609) 0.438 0.610 0.608 0.242 0.681 
   4   (0.391) 0.562 0.390 0.392 0.758 0.319 

Locus 1676 : 
2 alleles
14.5% missing data
   3   (0.354) 0.083 0.429 0.352 0.860 0.272 
   4   (0.646) 0.917 0.571 0.648 0.140 0.728 

Locus 1677 : 
2 alleles
6.5% missing data
   1   (0.857) 0.949 0.928 0.855 0.981 0.812 
   3   (0.143) 0.051 0.072 0.145 0.019 0.188 

Locus 1678 : 
2 alleles
10.1% missing data
   3   (0.747) 0.348 0.825 0.747 0.732 0.748 
   1   (0.253) 0.652 0.175 0.253 0.268 0.252 

Locus 1679 : 
2 alleles
2.9% missing data
   3   (0.951) 0.687 0.995 0.952 0.994 0.908 
   4   (0.049) 0.313 0.005 0.048 0.006 0.092 

Locus 1680 : 
2 alleles
2.9% missing data
   3   (0.891) 0.971 0.913 0.891 0.986 0.909 
   1   (0.109) 0.029 0.087 0.109 0.014 0.091 

Locus 1681 : 
2 alleles
10.9% missing data
   4   (0.949) 0.997 0.931 0.949 0.996 0.988 
   2   (0.051) 0.003 0.069 0.051 0.004 0.012 

Locus 1682 : 
2 alleles
3.6% missing data
   3   (0.948) 0.998 0.913 0.949 0.996 0.990 
   2   (0.052) 0.002 0.087 0.051 0.004 0.010 

Locus 1683 : 
2 alleles
0.7% missing data
   3   (0.947) 0.998 0.901 0.948 0.996 0.990 
   1   (0.053) 0.002 0.099 0.052 0.004 0.010 

Locus 1684 : 
2 alleles
5.1% missing data
   1   (0.914) 0.952 0.973 0.915 0.988 0.864 
   4   (0.086) 0.048 0.027 0.085 0.012 0.136 

Locus 1685 : 
2 alleles
15.9% missing data
   1   (0.923) 0.986 0.961 0.923 0.987 0.932 
   3   (0.077) 0.014 0.039 0.077 0.013 0.068 

Locus 1686 : 
2 alleles
13.0% missing data
   3   (0.903) 0.979 0.931 0.904 0.385 0.947 
   1   (0.097) 0.021 0.069 0.096 0.615 0.053 

Locus 1687 : 
2 alleles
3.6% missing data
   1   (0.883) 0.952 0.954 0.884 0.413 0.861 
   3   (0.117) 0.048 0.046 0.116 0.587 0.139 

Locus 1688 : 
2 alleles
1.4% missing data
   1   (0.913) 0.976 0.968 0.914 0.987 0.867 
   2   (0.087) 0.024 0.032 0.086 0.013 0.133 

Locus 1689 : 
2 alleles
7.2% missing data
   3   (0.759) 0.894 0.836 0.759 0.307 0.725 
   4   (0.241) 0.106 0.164 0.241 0.693 0.275 

Locus 1690 : 
2 alleles
3.6% missing data
   1   (0.879) 0.986 0.884 0.879 0.978 0.913 
   3   (0.121) 0.014 0.116 0.121 0.022 0.087 

Locus 1691 : 
2 alleles
5.8% missing data
   3   (0.844) 0.953 0.821 0.845 0.979 0.892 
   1   (0.156) 0.047 0.179 0.155 0.021 0.108 

Locus 1692 : 
2 alleles
3.6% missing data
   4   (0.924) 0.995 0.893 0.925 0.985 0.975 
   3   (0.076) 0.005 0.107 0.075 0.015 0.025 

Locus 1693 : 
2 alleles
10.9% missing data
   3   (0.903) 0.987 0.926 0.903 0.986 0.930 
   4   (0.097) 0.013 0.074 0.097 0.014 0.070 

Locus 1694 : 
2 alleles
6.5% missing data
   1   (0.890) 0.972 0.931 0.889 0.415 0.938 
   3   (0.110) 0.028 0.069 0.111 0.585 0.062 

Locus 1695 : 
2 alleles
5.8% missing data
   1   (0.869) 0.979 0.892 0.869 0.961 0.888 
   3   (0.131) 0.021 0.108 0.131 0.039 0.112 

Locus 1696 : 
2 alleles
2.9% missing data
   4   (0.915) 0.985 0.968 0.915 0.990 0.886 
   2   (0.085) 0.015 0.032 0.085 0.010 0.114 

Locus 1697 : 
2 alleles
5.1% missing data
   2   (0.152) 0.026 0.137 0.152 0.018 0.134 
   3   (0.848) 0.974 0.863 0.848 0.982 0.866 

Locus 1698 : 
2 alleles
10.9% missing data
   1   (0.732) 0.814 0.714 0.732 0.357 0.812 
   3   (0.268) 0.186 0.286 0.268 0.643 0.188 

Locus 1699 : 
2 alleles
11.6% missing data
   1   (0.863) 0.969 0.863 0.863 0.978 0.897 
   3   (0.137) 0.031 0.137 0.137 0.022 0.103 

Locus 1700 : 
2 alleles
1.4% missing data
   3   (0.923) 0.995 0.888 0.923 0.993 0.976 
   1   (0.077) 0.005 0.112 0.077 0.007 0.024 

Locus 1701 : 
2 alleles
9.4% missing data
   3   (0.914) 0.822 0.979 0.914 0.282 0.908 
   1   (0.086) 0.178 0.021 0.086 0.718 0.092 

Locus 1702 : 
2 alleles
4.3% missing data
   4   (0.623) 0.756 0.689 0.621 0.359 0.591 
   1   (0.377) 0.244 0.311 0.379 0.641 0.409 

Locus 1703 : 
2 alleles
18.1% missing data
   4   (0.750) 0.971 0.696 0.749 0.907 0.801 
   2   (0.250) 0.029 0.304 0.251 0.093 0.199 

Locus 1704 : 
2 alleles
13.0% missing data
   2   (0.887) 0.975 0.920 0.885 0.987 0.914 
   4   (0.113) 0.025 0.080 0.115 0.013 0.086 

Locus 1705 : 
2 alleles
1.4% missing data
   3   (0.902) 0.960 0.949 0.902 0.984 0.885 
   4   (0.098) 0.040 0.051 0.098 0.016 0.115 

Locus 1706 : 
2 alleles
10.1% missing data
   2   (0.897) 0.983 0.931 0.898 0.253 0.938 
   4   (0.103) 0.017 0.069 0.102 0.747 0.062 

Locus 1707 : 
2 alleles
11.6% missing data
   4   (0.798) 0.923 0.829 0.798 0.974 0.791 
   3   (0.202) 0.077 0.171 0.202 0.026 0.209 

Locus 1708 : 
2 alleles
4.3% missing data
   4   (0.846) 0.978 0.881 0.847 0.939 0.823 
   3   (0.154) 0.022 0.119 0.153 0.061 0.177 

Locus 1709 : 
2 alleles
7.2% missing data
   3   (0.916) 0.993 0.930 0.916 0.982 0.953 
   1   (0.084) 0.007 0.070 0.084 0.018 0.047 

Locus 1710 : 
2 alleles
4.3% missing data
   1   (0.886) 0.989 0.872 0.886 0.986 0.934 
   3   (0.114) 0.011 0.128 0.114 0.014 0.066 

Locus 1711 : 
2 alleles
2.9% missing data
   2   (0.805) 0.966 0.847 0.805 0.977 0.765 
   4   (0.195) 0.034 0.153 0.195 0.023 0.235 

Locus 1712 : 
2 alleles
1.4% missing data
   1   (0.759) 0.855 0.831 0.759 0.965 0.667 
   3   (0.241) 0.145 0.169 0.241 0.035 0.333 

Locus 1713 : 
2 alleles
14.5% missing data
   3   (0.866) 0.536 0.956 0.866 0.757 0.820 
   4   (0.134) 0.464 0.044 0.134 0.243 0.180 

Locus 1714 : 
2 alleles
5.8% missing data
   2   (0.572) 0.825 0.555 0.572 0.270 0.598 
   4   (0.428) 0.175 0.445 0.428 0.730 0.402 

Locus 1715 : 
2 alleles
13.8% missing data
   3   (0.898) 0.965 0.940 0.898 0.985 0.892 
   2   (0.102) 0.035 0.060 0.102 0.015 0.108 

Locus 1716 : 
2 alleles
5.1% missing data
   1   (0.857) 0.913 0.902 0.857 0.978 0.858 
   3   (0.143) 0.087 0.098 0.143 0.022 0.142 

Locus 1717 : 
2 alleles
2.9% missing data
   3   (0.759) 0.597 0.836 0.758 0.612 0.763 
   1   (0.241) 0.403 0.164 0.242 0.388 0.237 

Locus 1718 : 
2 alleles
5.1% missing data
   2   (0.861) 0.971 0.919 0.860 0.958 0.829 
   4   (0.139) 0.029 0.081 0.140 0.042 0.171 

Locus 1719 : 
2 alleles
2.9% missing data
   1   (0.915) 0.994 0.910 0.914 0.992 0.966 
   3   (0.085) 0.006 0.090 0.086 0.008 0.034 

Locus 1720 : 
2 alleles
11.6% missing data
   2   (0.908) 0.975 0.937 0.907 0.988 0.940 
   3   (0.092) 0.025 0.063 0.093 0.012 0.060 

Locus 1721 : 
2 alleles
2.9% missing data
   1   (0.893) 0.979 0.938 0.892 0.985 0.898 
   3   (0.107) 0.021 0.062 0.108 0.015 0.102 

Locus 1722 : 
2 alleles
3.6% missing data
   2   (0.870) 0.951 0.864 0.870 0.982 0.911 
   1   (0.130) 0.049 0.136 0.130 0.018 0.089 

Locus 1723 : 
2 alleles
2.2% missing data
   1   (0.110) 0.016 0.103 0.110 0.013 0.072 
   2   (0.890) 0.984 0.897 0.890 0.987 0.928 

Locus 1724 : 
2 alleles
15.2% missing data
   2   (0.453) 0.438 0.400 0.453 0.823 0.461 
   4   (0.547) 0.562 0.600 0.547 0.177 0.539 

Locus 1725 : 
2 alleles
1.4% missing data
   3   (0.891) 0.609 0.969 0.891 0.661 0.868 
   4   (0.109) 0.391 0.031 0.109 0.339 0.132 

Locus 1726 : 
2 alleles
5.1% missing data
   4   (0.906) 0.980 0.942 0.907 0.986 0.908 
   2   (0.094) 0.020 0.058 0.093 0.014 0.092 

Locus 1727 : 
2 alleles
8.0% missing data
   2   (0.853) 0.963 0.888 0.852 0.250 0.906 
   3   (0.147) 0.037 0.112 0.148 0.750 0.094 

Locus 1728 : 
2 alleles
10.1% missing data
   3   (0.790) 0.949 0.767 0.790 0.275 0.867 
   1   (0.210) 0.051 0.233 0.210 0.725 0.133 

Locus 1729 : 
2 alleles
13.8% missing data
   1   (0.860) 0.897 0.919 0.860 0.921 0.835 
   4   (0.140) 0.103 0.081 0.140 0.079 0.165 

Locus 1730 : 
2 alleles
4.3% missing data
   3   (0.867) 0.934 0.906 0.866 0.985 0.883 
   4   (0.133) 0.066 0.094 0.134 0.015 0.117 

Locus 1731 : 
2 alleles
15.2% missing data
   3   (0.710) 0.711 0.683 0.711 0.744 0.761 
   1   (0.290) 0.289 0.317 0.289 0.256 0.239 

Locus 1732 : 
2 alleles
4.3% missing data
   1   (0.908) 0.947 0.957 0.908 0.967 0.913 
   3   (0.092) 0.053 0.043 0.092 0.033 0.087 

Locus 1733 : 
2 alleles
3.6% missing data
   2   (0.783) 0.958 0.786 0.783 0.964 0.785 
   4   (0.217) 0.042 0.214 0.217 0.036 0.215 

Locus 1734 : 
2 alleles
3.6% missing data
   1   (0.151) 0.023 0.142 0.152 0.018 0.125 
   3   (0.849) 0.977 0.858 0.848 0.982 0.875 

Locus 1735 : 
2 alleles
14.5% missing data
   4   (0.536) 0.570 0.467 0.536 0.822 0.581 
   1   (0.464) 0.430 0.533 0.464 0.178 0.419 

Locus 1736 : 
2 alleles
7.2% missing data
   1   (0.833) 0.974 0.852 0.834 0.348 0.871 
   2   (0.167) 0.026 0.148 0.166 0.652 0.129 

Locus 1737 : 
2 alleles
15.2% missing data
   4   (0.495) 0.840 0.464 0.494 0.557 0.487 
   2   (0.505) 0.160 0.536 0.506 0.443 0.513 

Locus 1738 : 
2 alleles
5.1% missing data
   1   (0.904) 0.978 0.941 0.905 0.986 0.898 
   3   (0.096) 0.022 0.059 0.095 0.014 0.102 

Locus 1739 : 
2 alleles
2.2% missing data
   2   (0.921) 0.989 0.941 0.921 0.990 0.954 
   4   (0.079) 0.011 0.059 0.079 0.010 0.046 

Locus 1740 : 
2 alleles
3.6% missing data
   2   (0.909) 0.945 0.950 0.909 0.966 0.926 
   4   (0.091) 0.055 0.050 0.091 0.034 0.074 

Locus 1741 : 
2 alleles
16.7% missing data
   4   (0.847) 0.974 0.854 0.846 0.982 0.879 
   2   (0.153) 0.026 0.146 0.154 0.018 0.121 

Locus 1742 : 
2 alleles
10.9% missing data
   2   (0.873) 0.885 0.935 0.874 0.981 0.842 
   4   (0.127) 0.115 0.065 0.126 0.019 0.158 

Locus 1743 : 
2 alleles
1.4% missing data
   3   (0.897) 0.987 0.951 0.896 0.988 0.883 
   2   (0.103) 0.013 0.049 0.104 0.012 0.117 

Locus 1744 : 
2 alleles
3.6% missing data
   4   (0.089) 0.010 0.092 0.089 0.024 0.046 
   2   (0.911) 0.990 0.908 0.911 0.976 0.954 

Locus 1745 : 
2 alleles
3.6% missing data
   2   (0.919) 0.856 0.969 0.920 0.986 0.911 
   4   (0.081) 0.144 0.031 0.080 0.014 0.089 

Locus 1746 : 
2 alleles
10.1% missing data
   4   (0.916) 0.968 0.969 0.916 0.987 0.885 
   2   (0.084) 0.032 0.031 0.084 0.013 0.115 

Locus 1747 : 
2 alleles
2.9% missing data
   1   (0.745) 0.927 0.749 0.745 0.966 0.734 
   4   (0.255) 0.073 0.251 0.255 0.034 0.266 

Locus 1748 : 
2 alleles
6.5% missing data
   1   (0.827) 0.968 0.816 0.827 0.981 0.856 
   3   (0.173) 0.032 0.184 0.173 0.019 0.144 

Locus 1749 : 
2 alleles
3.6% missing data
   3   (0.893) 0.979 0.918 0.893 0.975 0.908 
   1   (0.107) 0.021 0.082 0.107 0.025 0.092 

Locus 1750 : 
2 alleles
5.8% missing data
   1   (0.915) 0.976 0.951 0.915 0.976 0.935 
   3   (0.085) 0.024 0.049 0.085 0.024 0.065 

Locus 1751 : 
2 alleles
4.3% missing data
   1   (0.615) 0.437 0.595 0.616 0.869 0.655 
   4   (0.385) 0.563 0.405 0.384 0.131 0.345 

Locus 1752 : 
2 alleles
3.6% missing data
   1   (0.865) 0.971 0.945 0.865 0.144 0.854 
   3   (0.135) 0.029 0.055 0.135 0.856 0.146 

Locus 1753 : 
2 alleles
11.6% missing data
   1   (0.508) 0.898 0.358 0.509 0.281 0.625 
   3   (0.492) 0.102 0.642 0.491 0.719 0.375 

Locus 1754 : 
2 alleles
15.2% missing data
   1   (0.467) 0.318 0.478 0.468 0.062 0.495 
   4   (0.533) 0.682 0.522 0.532 0.938 0.505 

Locus 1755 : 
2 alleles
8.7% missing data
   2   (0.646) 0.551 0.653 0.646 0.888 0.645 
   4   (0.354) 0.449 0.347 0.354 0.112 0.355 

Locus 1756 : 
2 alleles
3.6% missing data
   2   (0.745) 0.634 0.839 0.745 0.920 0.649 
   4   (0.255) 0.366 0.161 0.255 0.080 0.351 

Locus 1757 : 
2 alleles
10.9% missing data
   3   (0.911) 0.981 0.921 0.911 0.986 0.944 
   2   (0.089) 0.019 0.079 0.089 0.014 0.056 

Locus 1758 : 
2 alleles
1.4% missing data
   4   (0.841) 0.941 0.878 0.841 0.979 0.841 
   1   (0.159) 0.059 0.122 0.159 0.021 0.159 

Locus 1759 : 
2 alleles
10.1% missing data
   4   (0.807) 0.954 0.826 0.808 0.260 0.847 
   2   (0.193) 0.046 0.174 0.192 0.740 0.153 

Locus 1760 : 
2 alleles
13.0% missing data
   2   (0.643) 0.827 0.642 0.643 0.424 0.659 
   3   (0.357) 0.173 0.358 0.357 0.576 0.341 

Locus 1761 : 
2 alleles
13.0% missing data
   4   (0.787) 0.912 0.832 0.787 0.929 0.749 
   2   (0.213) 0.088 0.168 0.213 0.071 0.251 

Locus 1762 : 
2 alleles
2.2% missing data
   3   (0.743) 0.724 0.798 0.744 0.205 0.768 
   1   (0.257) 0.276 0.202 0.256 0.795 0.232 

Locus 1763 : 
2 alleles
5.1% missing data
   2   (0.363) 0.324 0.332 0.362 0.552 0.369 
   1   (0.637) 0.676 0.668 0.638 0.448 0.631 

Locus 1764 : 
2 alleles
2.2% missing data
   3   (0.862) 0.956 0.893 0.862 0.976 0.870 
   1   (0.138) 0.044 0.107 0.138 0.024 0.130 

Locus 1765 : 
2 alleles
5.1% missing data
   3   (0.692) 0.874 0.714 0.692 0.949 0.653 
   1   (0.308) 0.126 0.286 0.308 0.051 0.347 

Locus 1766 : 
2 alleles
2.2% missing data
   3   (0.608) 0.901 0.594 0.608 0.133 0.631 
   4   (0.392) 0.099 0.406 0.392 0.867 0.369 

Locus 1767 : 
2 alleles
11.6% missing data
   2   (0.876) 0.980 0.905 0.877 0.859 0.888 
   4   (0.124) 0.020 0.095 0.123 0.141 0.112 

Locus 1768 : 
2 alleles
2.2% missing data
   4   (0.892) 0.964 0.931 0.891 0.983 0.907 
   2   (0.108) 0.036 0.069 0.109 0.017 0.093 

Locus 1769 : 
2 alleles
2.9% missing data
   2   (0.907) 0.988 0.917 0.907 0.483 0.966 
   3   (0.093) 0.012 0.083 0.093 0.517 0.034 

Locus 1770 : 
2 alleles
6.5% missing data
   4   (0.901) 0.991 0.887 0.902 0.987 0.947 
   2   (0.099) 0.009 0.113 0.098 0.013 0.053 

Locus 1771 : 
2 alleles
10.1% missing data
   1   (0.136) 0.042 0.089 0.136 0.020 0.148 
   4   (0.864) 0.958 0.911 0.864 0.980 0.852 

Locus 1772 : 
2 alleles
3.6% missing data
   2   (0.913) 0.992 0.891 0.914 0.992 0.962 
   3   (0.087) 0.008 0.109 0.086 0.008 0.038 

Locus 1773 : 
2 alleles
1.4% missing data
   1   (0.850) 0.964 0.929 0.849 0.280 0.825 
   3   (0.150) 0.036 0.071 0.151 0.720 0.175 

Locus 1774 : 
2 alleles
5.8% missing data
   4   (0.929) 0.995 0.915 0.930 0.984 0.976 
   3   (0.071) 0.005 0.085 0.070 0.016 0.024 

Locus 1775 : 
2 alleles
4.3% missing data
   1   (0.540) 0.396 0.514 0.541 0.952 0.548 
   4   (0.460) 0.604 0.486 0.459 0.048 0.452 

Locus 1776 : 
2 alleles
2.9% missing data
   1   (0.909) 0.985 0.920 0.909 0.992 0.942 
   3   (0.091) 0.015 0.080 0.091 0.008 0.058 

Locus 1777 : 
2 alleles
5.1% missing data
   3   (0.905) 0.985 0.928 0.904 0.982 0.936 
   2   (0.095) 0.015 0.072 0.096 0.018 0.064 

Locus 1778 : 
2 alleles
2.2% missing data
   3   (0.930) 0.995 0.911 0.931 0.992 0.976 
   2   (0.070) 0.005 0.089 0.069 0.008 0.024 

Locus 1779 : 
2 alleles
11.6% missing data
   3   (0.859) 0.942 0.928 0.858 0.974 0.798 
   1   (0.141) 0.058 0.072 0.142 0.026 0.202 

Locus 1780 : 
2 alleles
4.3% missing data
   4   (0.894) 0.978 0.936 0.893 0.972 0.913 
   2   (0.106) 0.022 0.064 0.107 0.028 0.087 

Locus 1781 : 
2 alleles
9.4% missing data
   3   (0.479) 0.713 0.437 0.478 0.348 0.511 
   1   (0.521) 0.287 0.563 0.522 0.652 0.489 

Locus 1782 : 
2 alleles
1.4% missing data
   4   (0.927) 0.995 0.906 0.927 0.993 0.977 
   1   (0.073) 0.005 0.094 0.073 0.007 0.023 

Locus 1783 : 
2 alleles
2.9% missing data
   4   (0.902) 0.971 0.968 0.901 0.099 0.905 
   2   (0.098) 0.029 0.032 0.099 0.901 0.095 

Locus 1784 : 
2 alleles
7.2% missing data
   1   (0.627) 0.845 0.650 0.627 0.938 0.570 
   3   (0.373) 0.155 0.350 0.373 0.062 0.430 

Locus 1785 : 
2 alleles
13.8% missing data
   4   (0.541) 0.790 0.468 0.540 0.825 0.586 
   3   (0.459) 0.210 0.532 0.460 0.175 0.414 

Locus 1786 : 
2 alleles
3.6% missing data
   4   (0.237) 0.150 0.186 0.238 0.300 0.233 
   2   (0.763) 0.850 0.814 0.762 0.700 0.767 

Locus 1787 : 
2 alleles
2.2% missing data
   1   (0.914) 0.994 0.903 0.913 0.993 0.967 
   3   (0.086) 0.006 0.097 0.087 0.007 0.033 

Locus 1788 : 
2 alleles
6.5% missing data
   1   (0.694) 0.831 0.708 0.695 0.677 0.699 
   3   (0.306) 0.169 0.292 0.305 0.323 0.301 

Locus 1789 : 
2 alleles
9.4% missing data
   4   (0.893) 0.958 0.955 0.893 0.986 0.848 
   3   (0.107) 0.042 0.045 0.107 0.014 0.152 

Locus 1790 : 
2 alleles
15.9% missing data
   3   (0.907) 0.364 0.982 0.907 0.825 0.858 
   1   (0.093) 0.636 0.018 0.093 0.175 0.142 

Locus 1791 : 
2 alleles
2.2% missing data
   4   (0.888) 0.987 0.914 0.888 0.987 0.903 
   2   (0.112) 0.013 0.086 0.112 0.013 0.097 

Locus 1792 : 
2 alleles
6.5% missing data
   2   (0.877) 0.957 0.914 0.877 0.982 0.892 
   1   (0.123) 0.043 0.086 0.123 0.018 0.108 

Locus 1793 : 
2 alleles
2.9% missing data
   1   (0.768) 0.943 0.757 0.768 0.971 0.788 
   4   (0.232) 0.057 0.243 0.232 0.029 0.212 

Locus 1794 : 
2 alleles
1.4% missing data
   2   (0.905) 0.992 0.898 0.905 0.990 0.951 
   4   (0.095) 0.008 0.102 0.095 0.010 0.049 

Locus 1795 : 
2 alleles
11.6% missing data
   2   (0.895) 0.928 0.968 0.895 0.620 0.860 
   3   (0.105) 0.072 0.032 0.105 0.380 0.140 

Locus 1796 : 
2 alleles
2.9% missing data
   1   (0.753) 0.863 0.753 0.752 0.964 0.772 
   2   (0.247) 0.137 0.247 0.248 0.036 0.228 

Locus 1797 : 
2 alleles
0.7% missing data
   2   (0.875) 0.966 0.901 0.874 0.982 0.905 
   4   (0.125) 0.034 0.099 0.126 0.018 0.095 

Locus 1798 : 
2 alleles
8.0% missing data
   3   (0.896) 0.990 0.921 0.895 0.985 0.927 
   1   (0.104) 0.010 0.079 0.105 0.015 0.073 

Locus 1799 : 
2 alleles
11.6% missing data
   4   (0.871) 0.977 0.890 0.871 0.378 0.928 
   2   (0.129) 0.023 0.110 0.129 0.622 0.072 

Locus 1800 : 
2 alleles
4.3% missing data
   2   (0.642) 0.767 0.722 0.640 0.490 0.601 
   1   (0.358) 0.233 0.278 0.360 0.510 0.399 

Locus 1801 : 
2 alleles
6.5% missing data
   2   (0.916) 0.988 0.899 0.917 0.979 0.965 
   3   (0.084) 0.012 0.101 0.083 0.021 0.035 

Locus 1802 : 
2 alleles
12.3% missing data
   4   (0.794) 0.901 0.839 0.794 0.967 0.769 
   2   (0.206) 0.099 0.161 0.206 0.033 0.231 

Locus 1803 : 
2 alleles
4.3% missing data
   4   (0.915) 0.940 0.974 0.916 0.986 0.869 
   2   (0.085) 0.060 0.026 0.084 0.014 0.131 

Locus 1804 : 
2 alleles
10.1% missing data
   3   (0.747) 0.933 0.764 0.747 0.965 0.730 
   4   (0.253) 0.067 0.236 0.253 0.035 0.270 

Locus 1805 : 
2 alleles
11.6% missing data
   3   (0.897) 0.984 0.908 0.897 0.989 0.925 
   1   (0.103) 0.016 0.092 0.103 0.011 0.075 

Locus 1806 : 
2 alleles
11.6% missing data
   1   (0.855) 0.973 0.866 0.856 0.984 0.870 
   3   (0.145) 0.027 0.134 0.144 0.016 0.130 

Locus 1807 : 
2 alleles
15.2% missing data
   1   (0.918) 0.974 0.976 0.918 0.988 0.863 
   3   (0.082) 0.026 0.024 0.082 0.012 0.137 

Locus 1808 : 
2 alleles
4.3% missing data
   2   (0.264) 0.126 0.270 0.264 0.034 0.246 
   4   (0.736) 0.874 0.730 0.736 0.966 0.754 

Locus 1809 : 
2 alleles
3.6% missing data
   4   (0.715) 0.659 0.752 0.716 0.515 0.723 
   2   (0.285) 0.341 0.248 0.284 0.485 0.277 

Locus 1810 : 
2 alleles
8.0% missing data
   1   (0.730) 0.838 0.800 0.730 0.959 0.658 
   3   (0.270) 0.162 0.200 0.270 0.041 0.342 

Locus 1811 : 
2 alleles
2.9% missing data
   3   (0.908) 0.985 0.921 0.908 0.986 0.941 
   2   (0.092) 0.015 0.079 0.092 0.014 0.059 

Locus 1812 : 
2 alleles
10.1% missing data
   2   (0.909) 0.923 0.968 0.910 0.864 0.881 
   1   (0.091) 0.077 0.032 0.090 0.136 0.119 

Locus 1813 : 
2 alleles
2.9% missing data
   1   (0.639) 0.824 0.630 0.639 0.877 0.637 
   4   (0.361) 0.176 0.370 0.361 0.123 0.363 

Locus 1814 : 
2 alleles
2.9% missing data
   1   (0.832) 0.905 0.896 0.833 0.322 0.829 
   3   (0.168) 0.095 0.104 0.167 0.678 0.171 

Locus 1815 : 
2 alleles
13.0% missing data
   1   (0.599) 0.831 0.661 0.597 0.940 0.508 
   4   (0.401) 0.169 0.339 0.403 0.060 0.492 

Locus 1816 : 
2 alleles
3.6% missing data
   2   (0.812) 0.910 0.860 0.812 0.931 0.783 
   4   (0.188) 0.090 0.140 0.188 0.069 0.217 

Locus 1817 : 
2 alleles
2.9% missing data
   1   (0.808) 0.852 0.870 0.809 0.977 0.757 
   4   (0.192) 0.148 0.130 0.191 0.023 0.243 

Locus 1818 : 
2 alleles
2.2% missing data
   1   (0.826) 0.906 0.885 0.826 0.978 0.788 
   3   (0.174) 0.094 0.115 0.174 0.022 0.212 

Locus 1819 : 
2 alleles
15.9% missing data
   3   (0.909) 0.987 0.935 0.909 0.986 0.938 
   1   (0.091) 0.013 0.065 0.091 0.014 0.062 

Locus 1820 : 
2 alleles
11.6% missing data
   1   (0.533) 0.886 0.482 0.533 0.815 0.526 
   3   (0.467) 0.114 0.518 0.467 0.185 0.474 

Locus 1821 : 
2 alleles
5.8% missing data
   2   (0.802) 0.910 0.834 0.803 0.974 0.789 
   4   (0.198) 0.090 0.166 0.197 0.026 0.211 

Locus 1822 : 
2 alleles
15.2% missing data
   2   (0.437) 0.629 0.457 0.437 0.058 0.422 
   3   (0.563) 0.371 0.543 0.563 0.942 0.578 

Locus 1823 : 
2 alleles
0.7% missing data
   3   (0.944) 0.998 0.888 0.944 0.996 0.989 
   1   (0.056) 0.002 0.112 0.056 0.004 0.011 

Locus 1824 : 
2 alleles
10.9% missing data
   1   (0.186) 0.079 0.146 0.186 0.062 0.197 
   2   (0.814) 0.921 0.854 0.814 0.938 0.803 

Locus 1825 : 
2 alleles
14.5% missing data
   4   (0.428) 0.157 0.496 0.427 0.057 0.408 
   2   (0.572) 0.843 0.504 0.573 0.943 0.592 

Locus 1826 : 
2 alleles
13.0% missing data
   2   (0.732) 0.845 0.761 0.732 0.289 0.768 
   4   (0.268) 0.155 0.239 0.268 0.711 0.232 

Locus 1827 : 
2 alleles
3.6% missing data
   1   (0.845) 0.959 0.859 0.846 0.980 0.848 
   3   (0.155) 0.041 0.141 0.154 0.020 0.152 

Locus 1828 : 
2 alleles
4.3% missing data
   3   (0.893) 0.580 0.966 0.893 0.757 0.880 
   1   (0.107) 0.420 0.034 0.107 0.243 0.120 

Locus 1829 : 
2 alleles
11.6% missing data
   3   (0.896) 0.982 0.888 0.896 0.989 0.946 
   4   (0.104) 0.018 0.112 0.104 0.011 0.054 

Locus 1830 : 
2 alleles
2.9% missing data
   3   (0.935) 0.997 0.850 0.935 0.995 0.988 
   1   (0.065) 0.003 0.150 0.065 0.005 0.012 

Locus 1831 : 
2 alleles
5.1% missing data
   1   (0.878) 0.980 0.925 0.878 0.981 0.862 
   2   (0.122) 0.020 0.075 0.122 0.019 0.138 

Locus 1832 : 
2 alleles
8.0% missing data
   4   (0.801) 0.958 0.829 0.802 0.976 0.775 
   2   (0.199) 0.042 0.171 0.198 0.024 0.225 

Locus 1833 : 
2 alleles
10.9% missing data
   2   (0.880) 0.883 0.931 0.880 0.985 0.876 
   4   (0.120) 0.117 0.069 0.120 0.015 0.124 

Locus 1834 : 
2 alleles
13.0% missing data
   1   (0.911) 0.967 0.968 0.911 0.986 0.881 
   3   (0.089) 0.033 0.032 0.089 0.014 0.119 

Locus 1835 : 
2 alleles
10.9% missing data
   3   (0.893) 0.962 0.937 0.892 0.984 0.899 
   1   (0.107) 0.038 0.063 0.108 0.016 0.101 

Locus 1836 : 
2 alleles
2.2% missing data
   1   (0.897) 0.984 0.945 0.895 0.988 0.897 
   3   (0.103) 0.016 0.055 0.105 0.012 0.103 

Locus 1837 : 
2 alleles
5.1% missing data
   2   (0.813) 0.909 0.864 0.812 0.950 0.793 
   4   (0.187) 0.091 0.136 0.188 0.050 0.207 

Locus 1838 : 
2 alleles
5.8% missing data
   4   (0.907) 0.974 0.972 0.908 0.254 0.897 
   1   (0.093) 0.026 0.028 0.092 0.746 0.103 

Locus 1839 : 
2 alleles
3.6% missing data
   1   (0.844) 0.977 0.808 0.844 0.971 0.899 
   4   (0.156) 0.023 0.192 0.156 0.029 0.101 

Locus 1840 : 
2 alleles
5.1% missing data
   4   (0.861) 0.914 0.879 0.862 0.353 0.917 
   1   (0.139) 0.086 0.121 0.138 0.647 0.083 

Locus 1841 : 
2 alleles
2.9% missing data
   3   (0.905) 0.968 0.944 0.905 0.990 0.913 
   1   (0.095) 0.032 0.056 0.095 0.010 0.087 

Locus 1842 : 
2 alleles
12.3% missing data
   1   (0.772) 0.827 0.846 0.772 0.689 0.729 
   3   (0.228) 0.173 0.154 0.228 0.311 0.271 

Locus 1843 : 
2 alleles
4.3% missing data
   1   (0.901) 0.989 0.919 0.900 0.252 0.963 
   4   (0.099) 0.011 0.081 0.100 0.748 0.037 

Locus 1844 : 
2 alleles
2.2% missing data
   4   (0.905) 0.984 0.944 0.905 0.983 0.910 
   2   (0.095) 0.016 0.056 0.095 0.017 0.090 

Locus 1845 : 
2 alleles
13.0% missing data
   4   (0.880) 0.977 0.900 0.881 0.853 0.898 
   2   (0.120) 0.023 0.100 0.119 0.147 0.102 

Locus 1846 : 
2 alleles
4.3% missing data
   2   (0.926) 0.995 0.898 0.927 0.992 0.975 
   3   (0.074) 0.005 0.102 0.073 0.008 0.025 

Locus 1847 : 
2 alleles
1.4% missing data
   2   (0.890) 0.985 0.926 0.890 0.239 0.932 
   4   (0.110) 0.015 0.074 0.110 0.761 0.068 

Locus 1848 : 
2 alleles
3.6% missing data
   4   (0.901) 0.991 0.914 0.901 0.987 0.939 
   3   (0.099) 0.009 0.086 0.099 0.013 0.061 

Locus 1849 : 
2 alleles
3.6% missing data
   1   (0.770) 0.927 0.769 0.770 0.971 0.785 
   4   (0.230) 0.073 0.231 0.230 0.029 0.215 

Locus 1850 : 
2 alleles
2.2% missing data
   2   (0.174) 0.248 0.121 0.174 0.028 0.189 
   4   (0.826) 0.752 0.879 0.826 0.972 0.811 

Locus 1851 : 
2 alleles
4.3% missing data
   4   (0.918) 0.986 0.974 0.919 0.187 0.931 
   1   (0.082) 0.014 0.026 0.081 0.813 0.069 

Locus 1852 : 
2 alleles
3.6% missing data
   4   (0.886) 0.927 0.912 0.886 0.984 0.916 
   2   (0.114) 0.073 0.088 0.114 0.016 0.084 

Locus 1853 : 
2 alleles
11.6% missing data
   3   (0.879) 0.967 0.901 0.879 0.981 0.901 
   1   (0.121) 0.033 0.099 0.121 0.019 0.099 

Locus 1854 : 
2 alleles
10.9% missing data
   2   (0.914) 0.977 0.951 0.914 0.985 0.921 
   3   (0.086) 0.023 0.049 0.086 0.015 0.079 

Locus 1855 : 
2 alleles
8.7% missing data
   1   (0.530) 0.613 0.606 0.530 0.463 0.443 
   4   (0.470) 0.387 0.394 0.470 0.537 0.557 

Locus 1856 : 
2 alleles
8.7% missing data
   3   (0.770) 0.945 0.768 0.770 0.967 0.775 
   1   (0.230) 0.055 0.232 0.230 0.033 0.225 

Locus 1857 : 
2 alleles
13.8% missing data
   4   (0.083) 0.007 0.118 0.082 0.012 0.032 
   2   (0.917) 0.993 0.882 0.918 0.988 0.968 

Locus 1858 : 
2 alleles
11.6% missing data
   2   (0.901) 0.894 0.924 0.902 0.981 0.935 
   4   (0.099) 0.106 0.076 0.098 0.019 0.065 

Locus 1859 : 
2 alleles
8.7% missing data
   2   (0.912) 0.996 0.768 0.913 0.993 0.982 
   1   (0.088) 0.004 0.232 0.087 0.007 0.018 

Locus 1860 : 
2 alleles
9.4% missing data
   2   (0.736) 0.741 0.771 0.736 0.441 0.758 
   3   (0.264) 0.259 0.229 0.264 0.559 0.242 

Locus 1861 : 
2 alleles
3.6% missing data
   2   (0.697) 0.921 0.634 0.697 0.960 0.747 
   4   (0.303) 0.079 0.366 0.303 0.040 0.253 

Locus 1862 : 
2 alleles
1.4% missing data
   4   (0.913) 0.989 0.893 0.913 0.991 0.966 
   2   (0.087) 0.011 0.107 0.087 0.009 0.034 

Locus 1863 : 
2 alleles
13.8% missing data
   2   (0.265) 0.367 0.244 0.265 0.086 0.245 
   4   (0.735) 0.633 0.756 0.735 0.914 0.755 

Locus 1864 : 
2 alleles
4.3% missing data
   3   (0.785) 0.887 0.802 0.786 0.332 0.830 
   1   (0.215) 0.113 0.198 0.214 0.668 0.170 

Locus 1865 : 
2 alleles
1.4% missing data
   3   (0.951) 0.970 0.995 0.951 0.990 0.869 
   1   (0.049) 0.030 0.005 0.049 0.010 0.131 

Locus 1866 : 
2 alleles
13.8% missing data
   4   (0.908) 0.983 0.938 0.908 0.990 0.924 
   2   (0.092) 0.017 0.062 0.092 0.010 0.076 

Locus 1867 : 
2 alleles
12.3% missing data
   1   (0.629) 0.682 0.670 0.627 0.944 0.588 
   3   (0.371) 0.318 0.330 0.373 0.056 0.412 

Locus 1868 : 
2 alleles
13.8% missing data
   1   (0.297) 0.107 0.280 0.297 0.277 0.302 
   3   (0.703) 0.893 0.720 0.703 0.723 0.698 

Locus 1869 : 
2 alleles
2.2% missing data
   3   (0.868) 0.983 0.875 0.868 0.986 0.891 
   1   (0.132) 0.017 0.125 0.132 0.014 0.109 

Locus 1870 : 
2 alleles
3.6% missing data
   4   (0.674) 0.833 0.768 0.671 0.888 0.585 
   2   (0.326) 0.167 0.232 0.329 0.112 0.415 

Locus 1871 : 
2 alleles
11.6% missing data
   3   (0.852) 0.980 0.795 0.851 0.984 0.920 
   1   (0.148) 0.020 0.205 0.149 0.016 0.080 

Locus 1872 : 
2 alleles
4.3% missing data
   4   (0.498) 0.101 0.723 0.497 0.174 0.335 
   1   (0.502) 0.899 0.277 0.503 0.826 0.665 

Locus 1873 : 
2 alleles
5.8% missing data
   4   (0.913) 0.991 0.934 0.912 0.986 0.948 
   1   (0.087) 0.009 0.066 0.088 0.014 0.052 

Locus 1874 : 
2 alleles
13.0% missing data
   2   (0.636) 0.793 0.669 0.636 0.330 0.623 
   1   (0.364) 0.207 0.331 0.364 0.670 0.377 

Locus 1875 : 
2 alleles
5.8% missing data
   2   (0.513) 0.543 0.537 0.513 0.730 0.474 
   3   (0.487) 0.457 0.463 0.487 0.270 0.526 

Locus 1876 : 
2 alleles
13.8% missing data
   2   (0.854) 0.955 0.891 0.854 0.855 0.856 
   4   (0.146) 0.045 0.109 0.146 0.145 0.144 

Locus 1877 : 
2 alleles
2.2% missing data
   1   (0.872) 0.978 0.870 0.871 0.983 0.918 
   3   (0.128) 0.022 0.130 0.129 0.017 0.082 

Locus 1878 : 
2 alleles
15.9% missing data
   2   (0.908) 0.859 0.965 0.908 0.969 0.885 
   4   (0.092) 0.141 0.035 0.092 0.031 0.115 

Locus 1879 : 
2 alleles
0.0% missing data
   4   (0.918) 0.994 0.905 0.918 0.993 0.965 
   2   (0.082) 0.006 0.095 0.082 0.007 0.035 

Locus 1880 : 
2 alleles
9.4% missing data
   2   (0.739) 0.698 0.796 0.740 0.580 0.727 
   4   (0.261) 0.302 0.204 0.260 0.420 0.273 

Locus 1881 : 
2 alleles
10.9% missing data
   4   (0.883) 0.973 0.907 0.883 0.962 0.905 
   2   (0.117) 0.027 0.093 0.117 0.038 0.095 

Locus 1882 : 
2 alleles
0.7% missing data
   2   (0.946) 0.998 0.895 0.947 0.996 0.990 
   4   (0.054) 0.002 0.105 0.053 0.004 0.010 

Locus 1883 : 
2 alleles
12.3% missing data
   2   (0.678) 0.555 0.750 0.678 0.568 0.651 
   4   (0.322) 0.445 0.250 0.322 0.432 0.349 

Locus 1884 : 
2 alleles
2.9% missing data
   4   (0.930) 0.862 0.983 0.929 0.978 0.924 
   1   (0.070) 0.138 0.017 0.071 0.022 0.076 

Locus 1885 : 
2 alleles
12.3% missing data
   4   (0.928) 0.994 0.922 0.928 0.957 0.972 
   2   (0.072) 0.006 0.078 0.072 0.043 0.028 

Locus 1886 : 
2 alleles
3.6% missing data
   3   (0.872) 0.708 0.954 0.872 0.977 0.799 
   4   (0.128) 0.292 0.046 0.128 0.023 0.201 

Locus 1887 : 
2 alleles
7.2% missing data
   1   (0.503) 0.407 0.500 0.503 0.578 0.513 
   3   (0.497) 0.593 0.500 0.497 0.422 0.487 

Locus 1888 : 
2 alleles
10.9% missing data
   4   (0.802) 0.963 0.800 0.802 0.970 0.818 
   2   (0.198) 0.037 0.200 0.198 0.030 0.182 

Locus 1889 : 
2 alleles
15.2% missing data
   1   (0.915) 0.836 0.987 0.914 0.863 0.792 
   2   (0.085) 0.164 0.013 0.086 0.137 0.208 

Locus 1890 : 
2 alleles
2.2% missing data
   1   (0.909) 0.994 0.886 0.908 0.990 0.966 
   2   (0.091) 0.006 0.114 0.092 0.010 0.034 

Locus 1891 : 
2 alleles
11.6% missing data
   1   (0.831) 0.934 0.867 0.830 0.636 0.870 
   3   (0.169) 0.066 0.133 0.170 0.364 0.130 

Locus 1892 : 
2 alleles
5.1% missing data
   2   (0.608) 0.919 0.521 0.609 0.489 0.680 
   4   (0.392) 0.081 0.479 0.391 0.511 0.320 

Locus 1893 : 
2 alleles
2.9% missing data
   1   (0.900) 0.975 0.927 0.900 0.435 0.951 
   4   (0.100) 0.025 0.073 0.100 0.565 0.049 

Locus 1894 : 
2 alleles
2.2% missing data
   1   (0.943) 0.998 0.883 0.944 0.996 0.989 
   3   (0.057) 0.002 0.117 0.056 0.004 0.011 

Locus 1895 : 
2 alleles
10.9% missing data
   1   (0.226) 0.065 0.290 0.226 0.904 0.124 
   3   (0.774) 0.935 0.710 0.774 0.096 0.876 

Locus 1896 : 
2 alleles
1.4% missing data
   3   (0.906) 0.948 0.975 0.905 0.278 0.907 
   1   (0.094) 0.052 0.025 0.095 0.722 0.093 

Locus 1897 : 
2 alleles
8.7% missing data
   1   (0.566) 0.817 0.550 0.566 0.923 0.542 
   3   (0.434) 0.183 0.450 0.434 0.077 0.458 

Locus 1898 : 
2 alleles
12.3% missing data
   2   (0.680) 0.466 0.804 0.680 0.089 0.618 
   4   (0.320) 0.534 0.196 0.320 0.911 0.382 

Locus 1899 : 
2 alleles
5.1% missing data
   1   (0.581) 0.442 0.598 0.581 0.609 0.601 
   2   (0.419) 0.558 0.402 0.419 0.391 0.399 

Locus 1900 : 
2 alleles
17.4% missing data
   2   (0.232) 0.147 0.127 0.232 0.031 0.370 
   3   (0.768) 0.853 0.873 0.768 0.969 0.630 

Locus 1901 : 
2 alleles
2.2% missing data
   3   (0.903) 0.992 0.915 0.902 0.989 0.943 
   2   (0.097) 0.008 0.085 0.098 0.011 0.057 

Locus 1902 : 
2 alleles
15.9% missing data
   2   (0.830) 0.970 0.854 0.830 0.979 0.828 
   4   (0.170) 0.030 0.146 0.170 0.021 0.172 

Locus 1903 : 
2 alleles
2.9% missing data
   3   (0.901) 0.995 0.801 0.901 0.991 0.972 
   1   (0.099) 0.005 0.199 0.099 0.009 0.028 

Locus 1904 : 
2 alleles
15.2% missing data
   2   (0.672) 0.536 0.675 0.672 0.564 0.718 
   4   (0.328) 0.464 0.325 0.328 0.436 0.282 

Locus 1905 : 
2 alleles
8.7% missing data
   2   (0.422) 0.227 0.378 0.424 0.060 0.489 
   4   (0.578) 0.773 0.622 0.576 0.940 0.511 

Locus 1906 : 
2 alleles
13.0% missing data
   2   (0.909) 0.991 0.894 0.910 0.975 0.955 
   1   (0.091) 0.009 0.106 0.090 0.025 0.045 

Locus 1907 : 
2 alleles
4.3% missing data
   4   (0.803) 0.955 0.795 0.802 0.973 0.842 
   1   (0.197) 0.045 0.205 0.198 0.027 0.158 

Locus 1908 : 
2 alleles
10.9% missing data
   4   (0.900) 0.982 0.927 0.899 0.989 0.931 
   1   (0.100) 0.018 0.073 0.101 0.011 0.069 

Locus 1909 : 
2 alleles
7.2% missing data
   1   (0.696) 0.394 0.712 0.698 0.847 0.724 
   3   (0.304) 0.606 0.288 0.302 0.153 0.276 

Locus 1910 : 
2 alleles
3.6% missing data
   2   (0.851) 0.970 0.903 0.851 0.981 0.809 
   4   (0.149) 0.030 0.097 0.149 0.019 0.191 

Locus 1911 : 
2 alleles
12.3% missing data
   4   (0.769) 0.936 0.794 0.770 0.967 0.747 
   2   (0.231) 0.064 0.206 0.230 0.033 0.253 

Locus 1912 : 
2 alleles
10.1% missing data
   1   (0.062) 0.003 0.104 0.062 0.005 0.014 
   3   (0.938) 0.997 0.896 0.938 0.995 0.986 

Locus 1913 : 
2 alleles
2.2% missing data
   4   (0.750) 0.947 0.726 0.750 0.961 0.771 
   2   (0.250) 0.053 0.274 0.250 0.039 0.229 

Locus 1914 : 
2 alleles
10.9% missing data
   3   (0.929) 0.997 0.909 0.929 0.994 0.979 
   4   (0.071) 0.003 0.091 0.071 0.006 0.021 

Locus 1915 : 
2 alleles
13.8% missing data
   3   (0.851) 0.937 0.914 0.850 0.943 0.811 
   1   (0.149) 0.063 0.086 0.150 0.057 0.189 

Locus 1916 : 
2 alleles
6.5% missing data
   3   (0.905) 0.969 0.946 0.906 0.985 0.900 
   4   (0.095) 0.031 0.054 0.094 0.015 0.100 

Locus 1917 : 
2 alleles
4.3% missing data
   1   (0.823) 0.950 0.804 0.821 0.971 0.881 
   3   (0.177) 0.050 0.196 0.179 0.029 0.119 

Locus 1918 : 
2 alleles
12.3% missing data
   4   (0.772) 0.626 0.873 0.772 0.612 0.713 
   2   (0.228) 0.374 0.127 0.228 0.388 0.287 

Locus 1919 : 
2 alleles
8.0% missing data
   1   (0.746) 0.906 0.784 0.746 0.966 0.700 
   3   (0.254) 0.094 0.216 0.254 0.034 0.300 

Locus 1920 : 
2 alleles
3.6% missing data
   3   (0.840) 0.967 0.840 0.840 0.976 0.877 
   2   (0.160) 0.033 0.160 0.160 0.024 0.123 

Locus 1921 : 
2 alleles
3.6% missing data
   2   (0.839) 0.963 0.895 0.839 0.378 0.852 
   4   (0.161) 0.037 0.105 0.161 0.622 0.148 

Locus 1922 : 
2 alleles
4.3% missing data
   4   (0.759) 0.801 0.798 0.759 0.529 0.772 
   1   (0.241) 0.199 0.202 0.241 0.471 0.228 

Locus 1923 : 
2 alleles
9.4% missing data
   2   (0.449) 0.496 0.482 0.449 0.206 0.416 
   4   (0.551) 0.504 0.518 0.551 0.794 0.584 

Locus 1924 : 
2 alleles
12.3% missing data
   2   (0.832) 0.962 0.888 0.832 0.978 0.783 
   3   (0.168) 0.038 0.112 0.168 0.022 0.217 

Locus 1925 : 
2 alleles
13.8% missing data
   4   (0.901) 0.953 0.962 0.901 0.962 0.869 
   2   (0.099) 0.047 0.038 0.099 0.038 0.131 

Locus 1926 : 
2 alleles
6.5% missing data
   1   (0.905) 0.972 0.917 0.905 0.990 0.946 
   3   (0.095) 0.028 0.083 0.095 0.010 0.054 

Locus 1927 : 
2 alleles
4.3% missing data
   2   (0.902) 0.883 0.962 0.902 0.541 0.913 
   3   (0.098) 0.117 0.038 0.098 0.459 0.087 

Locus 1928 : 
2 alleles
10.1% missing data
   4   (0.787) 0.860 0.857 0.786 0.964 0.731 
   2   (0.213) 0.140 0.143 0.214 0.036 0.269 

Locus 1929 : 
2 alleles
5.1% missing data
   1   (0.924) 0.986 0.982 0.923 0.988 0.870 
   4   (0.076) 0.014 0.018 0.077 0.012 0.130 

Locus 1930 : 
2 alleles
5.1% missing data
   3   (0.892) 0.988 0.918 0.891 0.988 0.914 
   4   (0.108) 0.012 0.082 0.109 0.012 0.086 

Locus 1931 : 
2 alleles
11.6% missing data
   4   (0.909) 0.989 0.904 0.908 0.991 0.957 
   2   (0.091) 0.011 0.096 0.092 0.009 0.043 

Locus 1932 : 
2 alleles
2.9% missing data
   2   (0.748) 0.967 0.656 0.747 0.974 0.823 
   1   (0.252) 0.033 0.344 0.253 0.026 0.177 

Locus 1933 : 
2 alleles
15.9% missing data
   3   (0.580) 0.781 0.579 0.580 0.562 0.561 
   4   (0.420) 0.219 0.421 0.420 0.438 0.439 

Locus 1934 : 
2 alleles
3.6% missing data
   2   (0.099) 0.012 0.056 0.100 0.014 0.096 
   4   (0.901) 0.988 0.944 0.900 0.986 0.904 

Locus 1935 : 
2 alleles
10.9% missing data
   4   (0.839) 0.865 0.932 0.840 0.978 0.720 
   2   (0.161) 0.135 0.068 0.160 0.022 0.280 

Locus 1936 : 
2 alleles
10.9% missing data
   1   (0.944) 0.997 0.906 0.944 0.996 0.987 
   2   (0.056) 0.003 0.094 0.056 0.004 0.013 

Locus 1937 : 
2 alleles
2.9% missing data
   1   (0.838) 0.968 0.836 0.839 0.980 0.856 
   3   (0.162) 0.032 0.164 0.161 0.020 0.144 

Locus 1938 : 
2 alleles
5.1% missing data
   4   (0.934) 0.963 0.988 0.934 0.985 0.860 
   2   (0.066) 0.037 0.012 0.066 0.015 0.140 

Locus 1939 : 
2 alleles
1.4% missing data
   2   (0.101) 0.013 0.162 0.100 0.011 0.037 
   4   (0.899) 0.987 0.838 0.900 0.989 0.963 

Locus 1940 : 
2 alleles
2.2% missing data
   1   (0.916) 0.991 0.939 0.916 0.990 0.943 
   3   (0.084) 0.009 0.061 0.084 0.010 0.057 

Locus 1941 : 
2 alleles
5.1% missing data
   2   (0.902) 0.986 0.930 0.900 0.987 0.931 
   4   (0.098) 0.014 0.070 0.100 0.013 0.069 

Locus 1942 : 
2 alleles
4.3% missing data
   3   (0.899) 0.987 0.921 0.899 0.988 0.927 
   2   (0.101) 0.013 0.079 0.101 0.012 0.073 

Locus 1943 : 
2 alleles
2.2% missing data
   1   (0.858) 0.950 0.893 0.858 0.943 0.873 
   3   (0.142) 0.050 0.107 0.142 0.057 0.127 

Locus 1944 : 
2 alleles
6.5% missing data
   3   (0.773) 0.655 0.858 0.773 0.973 0.697 
   1   (0.227) 0.345 0.142 0.227 0.027 0.303 

Locus 1945 : 
2 alleles
8.7% missing data
   1   (0.413) 0.567 0.409 0.414 0.407 0.372 
   3   (0.587) 0.433 0.591 0.586 0.593 0.628 

Locus 1946 : 
2 alleles
10.9% missing data
   3   (0.881) 0.968 0.895 0.882 0.968 0.903 
   2   (0.119) 0.032 0.105 0.118 0.032 0.097 

Locus 1947 : 
2 alleles
13.0% missing data
   3   (0.904) 0.985 0.904 0.904 0.989 0.944 
   1   (0.096) 0.015 0.096 0.096 0.011 0.056 

Locus 1948 : 
2 alleles
0.7% missing data
   3   (0.812) 0.809 0.843 0.812 0.809 0.848 
   4   (0.188) 0.191 0.157 0.188 0.191 0.152 

Locus 1949 : 
2 alleles
15.2% missing data
   4   (0.808) 0.944 0.859 0.809 0.946 0.762 
   2   (0.192) 0.056 0.141 0.191 0.054 0.238 

Locus 1950 : 
2 alleles
0.0% missing data
   1   (0.910) 0.939 0.956 0.910 0.984 0.911 
   3   (0.090) 0.061 0.044 0.090 0.016 0.089 

Locus 1951 : 
2 alleles
11.6% missing data
   1   (0.755) 0.919 0.783 0.755 0.393 0.770 
   4   (0.245) 0.081 0.217 0.245 0.607 0.230 

Locus 1952 : 
2 alleles
12.3% missing data
   3   (0.152) 0.039 0.138 0.152 0.024 0.131 
   4   (0.848) 0.961 0.862 0.848 0.976 0.869 

Locus 1953 : 
2 alleles
2.9% missing data
   3   (0.911) 0.983 0.962 0.911 0.988 0.887 
   2   (0.089) 0.017 0.038 0.089 0.012 0.113 

Locus 1954 : 
2 alleles
13.0% missing data
   1   (0.698) 0.707 0.773 0.698 0.464 0.671 
   3   (0.302) 0.293 0.227 0.302 0.536 0.329 

Locus 1955 : 
2 alleles
16.7% missing data
   1   (0.864) 0.917 0.914 0.864 0.706 0.882 
   4   (0.136) 0.083 0.086 0.136 0.294 0.118 

Locus 1956 : 
2 alleles
8.7% missing data
   2   (0.895) 0.817 0.936 0.895 0.846 0.939 
   4   (0.105) 0.183 0.064 0.105 0.154 0.061 

Locus 1957 : 
2 alleles
12.3% missing data
   2   (0.887) 0.977 0.938 0.886 0.961 0.870 
   4   (0.113) 0.023 0.062 0.114 0.039 0.130 

Locus 1958 : 
2 alleles
5.8% missing data
   1   (0.139) 0.053 0.060 0.139 0.017 0.234 
   4   (0.861) 0.947 0.940 0.861 0.983 0.766 

Locus 1959 : 
2 alleles
6.5% missing data
   2   (0.897) 0.991 0.883 0.897 0.972 0.949 
   4   (0.103) 0.009 0.117 0.103 0.028 0.051 

Locus 1960 : 
2 alleles
12.3% missing data
   2   (0.826) 0.951 0.869 0.826 0.261 0.857 
   4   (0.174) 0.049 0.131 0.174 0.739 0.143 

Locus 1961 : 
2 alleles
2.9% missing data
   2   (0.885) 0.966 0.871 0.886 0.976 0.935 
   3   (0.115) 0.034 0.129 0.114 0.024 0.065 

Locus 1962 : 
2 alleles
4.3% missing data
   3   (0.896) 0.981 0.931 0.896 0.988 0.904 
   1   (0.104) 0.019 0.069 0.104 0.012 0.096 

Locus 1963 : 
2 alleles
13.8% missing data
   3   (0.907) 0.961 0.980 0.907 0.988 0.785 
   1   (0.093) 0.039 0.020 0.093 0.012 0.215 

Locus 1964 : 
2 alleles
0.7% missing data
   1   (0.090) 0.015 0.055 0.090 0.014 0.078 
   3   (0.910) 0.985 0.945 0.910 0.986 0.922 

Locus 1965 : 
2 alleles
15.2% missing data
   2   (0.427) 0.485 0.513 0.427 0.749 0.300 
   4   (0.573) 0.515 0.487 0.573 0.251 0.700 

Locus 1966 : 
2 alleles
5.1% missing data
   1   (0.790) 0.898 0.818 0.790 0.338 0.827 
   2   (0.210) 0.102 0.182 0.210 0.662 0.173 

Locus 1967 : 
2 alleles
2.2% missing data
   2   (0.119) 0.013 0.134 0.119 0.016 0.075 
   4   (0.881) 0.987 0.866 0.881 0.984 0.925 

Locus 1968 : 
2 alleles
5.1% missing data
   2   (0.908) 0.961 0.966 0.909 0.985 0.869 
   4   (0.092) 0.039 0.034 0.091 0.015 0.131 

Locus 1969 : 
2 alleles
5.8% missing data
   3   (0.137) 0.067 0.110 0.138 0.048 0.113 
   4   (0.863) 0.933 0.890 0.862 0.952 0.887 

Locus 1970 : 
2 alleles
7.2% missing data
   2   (0.637) 0.728 0.780 0.637 0.140 0.505 
   4   (0.363) 0.272 0.220 0.363 0.860 0.495 

Locus 1971 : 
2 alleles
5.1% missing data
   4   (0.622) 0.217 0.656 0.622 0.763 0.647 
   2   (0.378) 0.783 0.344 0.378 0.237 0.353 

Locus 1972 : 
2 alleles
3.6% missing data
   2   (0.798) 0.902 0.873 0.798 0.440 0.782 
   4   (0.202) 0.098 0.127 0.202 0.560 0.218 

Locus 1973 : 
2 alleles
18.8% missing data
   2   (0.808) 0.915 0.847 0.808 0.834 0.799 
   4   (0.192) 0.085 0.153 0.192 0.166 0.201 

Locus 1974 : 
2 alleles
5.8% missing data
   1   (0.188) 0.061 0.278 0.188 0.555 0.076 
   3   (0.812) 0.939 0.722 0.812 0.445 0.924 

Locus 1975 : 
2 alleles
12.3% missing data
   3   (0.877) 0.862 0.940 0.877 0.636 0.887 
   1   (0.123) 0.138 0.060 0.123 0.364 0.113 

Locus 1976 : 
2 alleles
2.2% missing data
   2   (0.897) 0.981 0.937 0.897 0.974 0.899 
   4   (0.103) 0.019 0.063 0.103 0.026 0.101 

Locus 1977 : 
2 alleles
11.6% missing data
   4   (0.925) 0.956 0.981 0.925 0.988 0.875 
   2   (0.075) 0.044 0.019 0.075 0.012 0.125 

Locus 1978 : 
2 alleles
18.8% missing data
   1   (0.862) 0.959 0.915 0.862 0.981 0.821 
   3   (0.138) 0.041 0.085 0.138 0.019 0.179 

Locus 1979 : 
2 alleles
4.3% missing data
   1   (0.823) 0.974 0.834 0.822 0.978 0.851 
   3   (0.177) 0.026 0.166 0.178 0.022 0.149 

Locus 1980 : 
2 alleles
13.0% missing data
   1   (0.872) 0.935 0.872 0.873 0.982 0.910 
   3   (0.128) 0.065 0.128 0.127 0.018 0.090 

Locus 1981 : 
2 alleles
12.3% missing data
   1   (0.750) 0.940 0.700 0.750 0.959 0.795 
   3   (0.250) 0.060 0.300 0.250 0.041 0.205 

Locus 1982 : 
2 alleles
2.2% missing data
   3   (0.720) 0.693 0.803 0.722 0.253 0.684 
   4   (0.280) 0.307 0.197 0.278 0.747 0.316 

Locus 1983 : 
2 alleles
1.4% missing data
   2   (0.625) 0.699 0.622 0.626 0.726 0.624 
   4   (0.375) 0.301 0.378 0.374 0.274 0.376 

Locus 1984 : 
2 alleles
13.0% missing data
   3   (0.325) 0.027 0.617 0.325 0.215 0.135 
   4   (0.675) 0.973 0.383 0.675 0.785 0.865 

Locus 1985 : 
2 alleles
14.5% missing data
   3   (0.451) 0.678 0.431 0.453 0.914 0.379 
   1   (0.549) 0.322 0.569 0.547 0.086 0.621 

Locus 1986 : 
2 alleles
12.3% missing data
   4   (0.927) 0.993 0.916 0.927 0.991 0.971 
   2   (0.073) 0.007 0.084 0.073 0.009 0.029 

Locus 1987 : 
2 alleles
2.2% missing data
   2   (0.933) 0.764 0.988 0.933 0.725 0.924 
   4   (0.067) 0.236 0.012 0.067 0.275 0.076 

Locus 1988 : 
2 alleles
2.9% missing data
   1   (0.750) 0.498 0.780 0.751 0.683 0.779 
   3   (0.250) 0.502 0.220 0.249 0.317 0.221 

Locus 1989 : 
2 alleles
3.6% missing data
   4   (0.874) 0.964 0.943 0.873 0.975 0.828 
   1   (0.126) 0.036 0.057 0.127 0.025 0.172 

Locus 1990 : 
2 alleles
11.6% missing data
   3   (0.718) 0.694 0.765 0.719 0.962 0.682 
   1   (0.282) 0.306 0.235 0.281 0.038 0.318 

Locus 1991 : 
2 alleles
3.6% missing data
   2   (0.604) 0.629 0.645 0.605 0.464 0.575 
   4   (0.396) 0.371 0.355 0.395 0.536 0.425 

Locus 1992 : 
2 alleles
7.2% missing data
   3   (0.514) 0.186 0.502 0.515 0.889 0.532 
   1   (0.486) 0.814 0.498 0.485 0.111 0.468 

Locus 1993 : 
2 alleles
5.1% missing data
   3   (0.853) 0.953 0.898 0.853 0.978 0.832 
   1   (0.147) 0.047 0.102 0.147 0.022 0.168 

Locus 1994 : 
2 alleles
2.9% missing data
   3   (0.853) 0.937 0.903 0.854 0.979 0.824 
   1   (0.147) 0.063 0.097 0.146 0.021 0.176 

Locus 1995 : 
2 alleles
6.5% missing data
   1   (0.906) 0.987 0.918 0.907 0.985 0.937 
   3   (0.094) 0.013 0.082 0.093 0.015 0.063 

Locus 1996 : 
2 alleles
5.1% missing data
   3   (0.897) 0.975 0.931 0.897 0.971 0.910 
   1   (0.103) 0.025 0.069 0.103 0.029 0.090 

Locus 1997 : 
2 alleles
10.9% missing data
   3   (0.884) 0.979 0.902 0.883 0.985 0.913 
   1   (0.116) 0.021 0.098 0.117 0.015 0.087 

Locus 1998 : 
2 alleles
10.1% missing data
   1   (0.669) 0.738 0.760 0.669 0.957 0.553 
   3   (0.331) 0.262 0.240 0.331 0.043 0.447 

Locus 1999 : 
2 alleles
11.6% missing data
   3   (0.898) 0.989 0.919 0.898 0.907 0.928 
   1   (0.102) 0.011 0.081 0.102 0.093 0.072 

Locus 2000 : 
2 alleles
0.0% missing data
   4   (0.910) 0.982 0.945 0.910 0.989 0.925 
   1   (0.090) 0.018 0.055 0.090 0.011 0.075 

Locus 2001 : 
2 alleles
1.4% missing data
   4   (0.810) 0.857 0.805 0.809 0.736 0.880 
   2   (0.190) 0.143 0.195 0.191 0.264 0.120 

Locus 2002 : 
2 alleles
15.9% missing data
   4   (0.947) 0.880 0.994 0.947 0.650 0.921 
   1   (0.053) 0.120 0.006 0.053 0.350 0.079 

Locus 2003 : 
2 alleles
13.0% missing data
   4   (0.129) 0.010 0.166 0.130 0.093 0.065 
   2   (0.871) 0.990 0.834 0.870 0.907 0.935 

Locus 2004 : 
2 alleles
7.2% missing data
   2   (0.815) 0.961 0.858 0.815 0.236 0.844 
   4   (0.185) 0.039 0.142 0.185 0.764 0.156 

Locus 2005 : 
2 alleles
10.9% missing data
   4   (0.888) 0.965 0.938 0.888 0.988 0.876 
   2   (0.112) 0.035 0.062 0.112 0.012 0.124 

Locus 2006 : 
2 alleles
2.2% missing data
   4   (0.616) 0.715 0.644 0.616 0.939 0.574 
   1   (0.384) 0.285 0.356 0.384 0.061 0.426 

Locus 2007 : 
2 alleles
2.2% missing data
   1   (0.835) 0.919 0.869 0.834 0.338 0.897 
   4   (0.165) 0.081 0.131 0.166 0.662 0.103 

Locus 2008 : 
2 alleles
10.1% missing data
   1   (0.878) 0.980 0.901 0.878 0.987 0.900 
   2   (0.122) 0.020 0.099 0.122 0.013 0.100 

Locus 2009 : 
2 alleles
18.1% missing data
   2   (0.888) 0.917 0.944 0.889 0.658 0.894 
   1   (0.112) 0.083 0.056 0.111 0.342 0.106 

Locus 2010 : 
2 alleles
2.9% missing data
   2   (0.217) 0.085 0.209 0.217 0.721 0.162 
   4   (0.783) 0.915 0.791 0.783 0.279 0.838 

Locus 2011 : 
2 alleles
13.8% missing data
   2   (0.836) 0.851 0.855 0.837 0.581 0.879 
   4   (0.164) 0.149 0.145 0.163 0.419 0.121 

Locus 2012 : 
2 alleles
11.6% missing data
   1   (0.911) 0.994 0.910 0.910 0.981 0.957 
   3   (0.089) 0.006 0.090 0.090 0.019 0.043 

Locus 2013 : 
2 alleles
14.5% missing data
   2   (0.422) 0.185 0.566 0.420 0.372 0.305 
   3   (0.578) 0.815 0.434 0.580 0.628 0.695 

Locus 2014 : 
2 alleles
10.9% missing data
   1   (0.888) 0.978 0.901 0.889 0.984 0.914 
   4   (0.112) 0.022 0.099 0.111 0.016 0.086 

Locus 2015 : 
2 alleles
5.1% missing data
   2   (0.722) 0.687 0.695 0.723 0.511 0.789 
   1   (0.278) 0.313 0.305 0.277 0.489 0.211 

Locus 2016 : 
2 alleles
2.9% missing data
   4   (0.901) 0.972 0.949 0.901 0.980 0.890 
   2   (0.099) 0.028 0.051 0.099 0.020 0.110 

Locus 2017 : 
2 alleles
2.2% missing data
   2   (0.890) 0.981 0.933 0.890 0.359 0.928 
   1   (0.110) 0.019 0.067 0.110 0.641 0.072 

Locus 2018 : 
2 alleles
3.6% missing data
   4   (0.797) 0.425 0.919 0.798 0.341 0.720 
   2   (0.203) 0.575 0.081 0.202 0.659 0.280 

Locus 2019 : 
2 alleles
4.3% missing data
   1   (0.844) 0.885 0.864 0.844 0.546 0.901 
   3   (0.156) 0.115 0.136 0.156 0.454 0.099 

Locus 2020 : 
2 alleles
5.1% missing data
   2   (0.881) 0.983 0.856 0.881 0.380 0.954 
   3   (0.119) 0.017 0.144 0.119 0.620 0.046 

Locus 2021 : 
2 alleles
13.0% missing data
   1   (0.835) 0.961 0.794 0.835 0.978 0.897 
   3   (0.165) 0.039 0.206 0.165 0.022 0.103 

Locus 2022 : 
2 alleles
2.2% missing data
   4   (0.912) 0.992 0.922 0.911 0.990 0.955 
   2   (0.088) 0.008 0.078 0.089 0.010 0.045 

Locus 2023 : 
2 alleles
15.9% missing data
   4   (0.703) 0.876 0.732 0.703 0.960 0.670 
   2   (0.297) 0.124 0.268 0.297 0.040 0.330 

Locus 2024 : 
2 alleles
5.1% missing data
   4   (0.922) 0.995 0.886 0.921 0.992 0.976 
   1   (0.078) 0.005 0.114 0.079 0.008 0.024 

Locus 2025 : 
2 alleles
4.3% missing data
   1   (0.097) 0.018 0.067 0.098 0.028 0.068 
   2   (0.903) 0.982 0.933 0.902 0.972 0.932 

Locus 2026 : 
2 alleles
6.5% missing data
   2   (0.830) 0.970 0.854 0.829 0.960 0.833 
   4   (0.170) 0.030 0.146 0.171 0.040 0.167 

Locus 2027 : 
2 alleles
15.9% missing data
   4   (0.894) 0.959 0.947 0.893 0.270 0.924 
   2   (0.106) 0.041 0.053 0.107 0.730 0.076 

Locus 2028 : 
2 alleles
0.7% missing data
   2   (0.910) 0.958 0.969 0.910 0.986 0.879 
   4   (0.090) 0.042 0.031 0.090 0.014 0.121 

Locus 2029 : 
2 alleles
14.5% missing data
   4   (0.943) 0.997 0.902 0.944 0.995 0.986 
   2   (0.057) 0.003 0.098 0.056 0.005 0.014 

Locus 2030 : 
2 alleles
13.0% missing data
   3   (0.516) 0.266 0.567 0.516 0.175 0.516 
   1   (0.484) 0.734 0.433 0.484 0.825 0.484 

Locus 2031 : 
2 alleles
11.6% missing data
   2   (0.731) 0.865 0.737 0.730 0.307 0.794 
   4   (0.269) 0.135 0.263 0.270 0.693 0.206 

Locus 2032 : 
2 alleles
2.9% missing data
   2   (0.924) 0.993 0.922 0.925 0.992 0.965 
   4   (0.076) 0.007 0.078 0.075 0.008 0.035 

Locus 2033 : 
2 alleles
4.3% missing data
   2   (0.484) 0.272 0.594 0.483 0.164 0.430 
   4   (0.516) 0.728 0.406 0.517 0.836 0.570 

Locus 2034 : 
2 alleles
1.4% missing data
   2   (0.928) 0.995 0.899 0.929 0.993 0.976 
   1   (0.072) 0.005 0.101 0.071 0.007 0.024 

Locus 2035 : 
2 alleles
13.0% missing data
   3   (0.889) 0.929 0.965 0.890 0.980 0.781 
   1   (0.111) 0.071 0.035 0.110 0.020 0.219 

Locus 2036 : 
2 alleles
5.8% missing data
   2   (0.902) 0.985 0.923 0.902 0.986 0.929 
   4   (0.098) 0.015 0.077 0.098 0.014 0.071 

Locus 2037 : 
2 alleles
11.6% missing data
   2   (0.880) 0.982 0.878 0.880 0.985 0.924 
   4   (0.120) 0.018 0.122 0.120 0.015 0.076 

Locus 2038 : 
2 alleles
2.9% missing data
   2   (0.899) 0.971 0.943 0.900 0.188 0.929 
   4   (0.101) 0.029 0.057 0.100 0.812 0.071 

Locus 2039 : 
2 alleles
2.9% missing data
   2   (0.697) 0.867 0.748 0.697 0.949 0.631 
   4   (0.303) 0.133 0.252 0.303 0.051 0.369 

Locus 2040 : 
2 alleles
3.6% missing data
   4   (0.944) 0.998 0.901 0.945 0.990 0.989 
   2   (0.056) 0.002 0.099 0.055 0.010 0.011 

Locus 2041 : 
2 alleles
2.2% missing data
   3   (0.781) 0.921 0.789 0.782 0.966 0.765 
   1   (0.219) 0.079 0.211 0.218 0.034 0.235 

Locus 2042 : 
2 alleles
5.8% missing data
   1   (0.914) 0.992 0.949 0.913 0.991 0.930 
   4   (0.086) 0.008 0.051 0.087 0.009 0.070 

Locus 2043 : 
2 alleles
14.5% missing data
   1   (0.691) 0.182 0.833 0.689 0.787 0.606 
   3   (0.309) 0.818 0.167 0.311 0.213 0.394 

Locus 2044 : 
2 alleles
4.3% missing data
   4   (0.896) 0.988 0.873 0.896 0.988 0.948 
   2   (0.104) 0.012 0.127 0.104 0.012 0.052 

Locus 2045 : 
2 alleles
5.8% missing data
   4   (0.511) 0.216 0.544 0.511 0.218 0.532 
   3   (0.489) 0.784 0.456 0.489 0.782 0.468 

Locus 2046 : 
2 alleles
5.1% missing data
   1   (0.906) 0.988 0.950 0.906 0.986 0.902 
   3   (0.094) 0.012 0.050 0.094 0.014 0.098 

Locus 2047 : 
2 alleles
2.9% missing data
   1   (0.887) 0.257 0.988 0.888 0.271 0.717 
   4   (0.113) 0.743 0.012 0.112 0.729 0.283 

Locus 2048 : 
2 alleles
2.9% missing data
   3   (0.899) 0.968 0.953 0.899 0.989 0.870 
   1   (0.101) 0.032 0.047 0.101 0.011 0.130 

Locus 2049 : 
2 alleles
12.3% missing data
   1   (0.887) 0.981 0.936 0.887 0.980 0.871 
   3   (0.113) 0.019 0.064 0.113 0.020 0.129 

Locus 2050 : 
2 alleles
12.3% missing data
   3   (0.791) 0.558 0.878 0.790 0.763 0.768 
   2   (0.209) 0.442 0.122 0.210 0.237 0.232 

Locus 2051 : 
2 alleles
8.0% missing data
   2   (0.909) 0.991 0.917 0.908 0.990 0.952 
   4   (0.091) 0.009 0.083 0.092 0.010 0.048 

Locus 2052 : 
2 alleles
5.1% missing data
   1   (0.717) 0.882 0.713 0.716 0.958 0.728 
   3   (0.283) 0.118 0.287 0.284 0.042 0.272 

Locus 2053 : 
2 alleles
15.2% missing data
   3   (0.831) 0.800 0.887 0.832 0.494 0.853 
   1   (0.169) 0.200 0.113 0.168 0.506 0.147 

Locus 2054 : 
2 alleles
5.8% missing data
   3   (0.774) 0.918 0.803 0.774 0.610 0.783 
   1   (0.226) 0.082 0.197 0.226 0.390 0.217 

Locus 2055 : 
2 alleles
5.1% missing data
   4   (0.872) 0.964 0.909 0.872 0.982 0.872 
   1   (0.128) 0.036 0.091 0.128 0.018 0.128 

Locus 2056 : 
2 alleles
14.5% missing data
   4   (0.909) 0.928 0.973 0.909 0.891 0.850 
   2   (0.091) 0.072 0.027 0.091 0.109 0.150 

Locus 2057 : 
2 alleles
13.8% missing data
   2   (0.902) 0.954 0.966 0.903 0.968 0.826 
   4   (0.098) 0.046 0.034 0.097 0.032 0.174 

Locus 2058 : 
2 alleles
5.8% missing data
   4   (0.139) 0.021 0.144 0.139 0.019 0.103 
   2   (0.861) 0.979 0.856 0.861 0.981 0.897 

Locus 2059 : 
2 alleles
5.1% missing data
   2   (0.878) 0.924 0.924 0.877 0.981 0.888 
   4   (0.122) 0.076 0.076 0.123 0.019 0.112 

Locus 2060 : 
2 alleles
12.3% missing data
   1   (0.895) 0.988 0.889 0.894 0.987 0.939 
   4   (0.105) 0.012 0.111 0.106 0.013 0.061 

Locus 2061 : 
2 alleles
6.5% missing data
   1   (0.813) 0.929 0.779 0.813 0.975 0.869 
   3   (0.187) 0.071 0.221 0.187 0.025 0.131 

Locus 2062 : 
2 alleles
11.6% missing data
   2   (0.883) 0.973 0.930 0.884 0.966 0.859 
   4   (0.117) 0.027 0.070 0.116 0.034 0.141 

Locus 2063 : 
2 alleles
14.5% missing data
   3   (0.879) 0.971 0.916 0.879 0.892 0.887 
   4   (0.121) 0.029 0.084 0.121 0.108 0.113 

Locus 2064 : 
2 alleles
13.0% missing data
   4   (0.903) 0.978 0.925 0.903 0.990 0.929 
   2   (0.097) 0.022 0.075 0.097 0.010 0.071 

Locus 2065 : 
2 alleles
12.3% missing data
   4   (0.123) 0.008 0.230 0.122 0.014 0.045 
   2   (0.877) 0.992 0.770 0.878 0.986 0.955 

Locus 2066 : 
2 alleles
4.3% missing data
   4   (0.887) 0.981 0.934 0.887 0.988 0.873 
   2   (0.113) 0.019 0.066 0.113 0.012 0.127 

Locus 2067 : 
2 alleles
8.0% missing data
   3   (0.916) 0.914 0.967 0.917 0.985 0.910 
   1   (0.084) 0.086 0.033 0.083 0.015 0.090 

Locus 2068 : 
2 alleles
12.3% missing data
   1   (0.908) 0.981 0.943 0.908 0.910 0.920 
   3   (0.092) 0.019 0.057 0.092 0.090 0.080 

Locus 2069 : 
2 alleles
8.0% missing data
   4   (0.857) 0.877 0.908 0.856 0.983 0.864 
   2   (0.143) 0.123 0.092 0.144 0.017 0.136 

Locus 2070 : 
2 alleles
0.0% missing data
   3   (0.913) 0.951 0.934 0.914 0.990 0.946 
   4   (0.087) 0.049 0.066 0.086 0.010 0.054 

Locus 2071 : 
2 alleles
9.4% missing data
   1   (0.154) 0.045 0.113 0.154 0.018 0.164 
   3   (0.846) 0.955 0.887 0.846 0.982 0.836 

Locus 2072 : 
2 alleles
3.6% missing data
   2   (0.829) 0.782 0.933 0.829 0.466 0.744 
   4   (0.171) 0.218 0.067 0.171 0.534 0.256 

Locus 2073 : 
2 alleles
10.9% missing data
   2   (0.869) 0.881 0.906 0.869 0.879 0.901 
   4   (0.131) 0.119 0.094 0.131 0.121 0.099 

Locus 2074 : 
2 alleles
6.5% missing data
   4   (0.851) 0.920 0.943 0.850 0.979 0.733 
   2   (0.149) 0.080 0.057 0.150 0.021 0.267 

Locus 2075 : 
2 alleles
2.9% missing data
   4   (0.865) 0.911 0.922 0.866 0.684 0.869 
   1   (0.135) 0.089 0.078 0.134 0.316 0.131 

Locus 2076 : 
2 alleles
13.0% missing data
   4   (0.789) 0.743 0.798 0.790 0.463 0.847 
   2   (0.211) 0.257 0.202 0.210 0.537 0.153 

Locus 2077 : 
2 alleles
2.2% missing data
   1   (0.858) 0.983 0.807 0.857 0.981 0.927 
   3   (0.142) 0.017 0.193 0.143 0.019 0.073 

Locus 2078 : 
2 alleles
11.6% missing data
   1   (0.613) 0.297 0.682 0.614 0.699 0.586 
   3   (0.387) 0.703 0.318 0.386 0.301 0.414 

Locus 2079 : 
2 alleles
1.4% missing data
   3   (0.909) 0.992 0.910 0.909 0.349 0.968 
   1   (0.091) 0.008 0.090 0.091 0.651 0.032 

Locus 2080 : 
2 alleles
17.4% missing data
   3   (0.685) 0.645 0.761 0.684 0.496 0.655 
   1   (0.315) 0.355 0.239 0.316 0.504 0.345 

Locus 2081 : 
2 alleles
12.3% missing data
   3   (0.883) 0.973 0.884 0.883 0.969 0.924 
   1   (0.117) 0.027 0.116 0.117 0.031 0.076 

Locus 2082 : 
2 alleles
5.8% missing data
   1   (0.357) 0.240 0.322 0.358 0.121 0.399 
   3   (0.643) 0.760 0.678 0.642 0.879 0.601 

Locus 2083 : 
2 alleles
4.3% missing data
   3   (0.801) 0.890 0.852 0.800 0.964 0.773 
   2   (0.199) 0.110 0.148 0.200 0.036 0.227 

Locus 2084 : 
2 alleles
5.8% missing data
   2   (0.608) 0.834 0.605 0.607 0.883 0.599 
   4   (0.392) 0.166 0.395 0.393 0.117 0.401 

Locus 2085 : 
2 alleles
5.8% missing data
   1   (0.525) 0.376 0.551 0.524 0.164 0.547 
   3   (0.475) 0.624 0.449 0.476 0.836 0.453 

Locus 2086 : 
2 alleles
5.8% missing data
   4   (0.871) 0.941 0.912 0.871 0.476 0.914 
   2   (0.129) 0.059 0.088 0.129 0.524 0.086 

Locus 2087 : 
2 alleles
12.3% missing data
   4   (0.610) 0.064 0.921 0.609 0.099 0.237 
   1   (0.390) 0.936 0.079 0.391 0.901 0.763 

Locus 2088 : 
2 alleles
4.3% missing data
   3   (0.688) 0.528 0.758 0.689 0.545 0.666 
   2   (0.312) 0.472 0.242 0.311 0.455 0.334 

Locus 2089 : 
2 alleles
5.8% missing data
   3   (0.900) 0.962 0.936 0.900 0.962 0.917 
   1   (0.100) 0.038 0.064 0.100 0.038 0.083 

Locus 2090 : 
2 alleles
11.6% missing data
   4   (0.919) 0.991 0.920 0.919 0.989 0.957 
   3   (0.081) 0.009 0.080 0.081 0.011 0.043 

Locus 2091 : 
2 alleles
11.6% missing data
   2   (0.822) 0.920 0.874 0.822 0.971 0.787 
   4   (0.178) 0.080 0.126 0.178 0.029 0.213 

Locus 2092 : 
2 alleles
1.4% missing data
   3   (0.823) 0.942 0.832 0.823 0.978 0.840 
   1   (0.177) 0.058 0.168 0.177 0.022 0.160 

Locus 2093 : 
2 alleles
1.4% missing data
   2   (0.818) 0.893 0.831 0.820 0.939 0.834 
   4   (0.182) 0.107 0.169 0.180 0.061 0.166 

Locus 2094 : 
2 alleles
5.1% missing data
   1   (0.895) 0.960 0.961 0.894 0.476 0.897 
   3   (0.105) 0.040 0.039 0.106 0.524 0.103 

Locus 2095 : 
2 alleles
2.9% missing data
   3   (0.879) 0.933 0.926 0.879 0.979 0.875 
   1   (0.121) 0.067 0.074 0.121 0.021 0.125 

Locus 2096 : 
2 alleles
8.7% missing data
   1   (0.329) 0.062 0.318 0.330 0.044 0.368 
   3   (0.671) 0.938 0.682 0.670 0.956 0.632 

Locus 2097 : 
2 alleles
12.3% missing data
   2   (0.775) 0.884 0.856 0.775 0.962 0.695 
   4   (0.225) 0.116 0.144 0.225 0.038 0.305 

Locus 2098 : 
2 alleles
11.6% missing data
   2   (0.884) 0.934 0.943 0.884 0.982 0.859 
   4   (0.116) 0.066 0.057 0.116 0.018 0.141 

Locus 2099 : 
2 alleles
6.5% missing data
   2   (0.912) 0.995 0.910 0.912 0.240 0.975 
   4   (0.088) 0.005 0.090 0.088 0.760 0.025 

Locus 2100 : 
2 alleles
17.4% missing data
   2   (0.895) 0.979 0.946 0.894 0.915 0.885 
   1   (0.105) 0.021 0.054 0.106 0.085 0.115 

Locus 2101 : 
2 alleles
1.4% missing data
   3   (0.859) 0.976 0.869 0.859 0.976 0.883 
   1   (0.141) 0.024 0.131 0.141 0.024 0.117 

Locus 2102 : 
2 alleles
3.6% missing data
   4   (0.652) 0.595 0.699 0.653 0.531 0.625 
   2   (0.348) 0.405 0.301 0.347 0.469 0.375 

Locus 2103 : 
2 alleles
2.9% missing data
   4   (0.872) 0.976 0.907 0.873 0.236 0.919 
   2   (0.128) 0.024 0.093 0.127 0.764 0.081 

Locus 2104 : 
2 alleles
2.9% missing data
   3   (0.899) 0.812 0.967 0.899 0.988 0.848 
   1   (0.101) 0.188 0.033 0.101 0.012 0.152 

Locus 2105 : 
2 alleles
4.3% missing data
   4   (0.865) 0.948 0.934 0.865 0.977 0.792 
   1   (0.135) 0.052 0.066 0.135 0.023 0.208 

Locus 2106 : 
2 alleles
6.5% missing data
   1   (0.918) 0.887 0.973 0.918 0.974 0.903 
   3   (0.082) 0.113 0.027 0.082 0.026 0.097 

Locus 2107 : 
2 alleles
11.6% missing data
   3   (0.072) 0.004 0.079 0.072 0.006 0.026 
   4   (0.928) 0.996 0.921 0.928 0.994 0.974 

Locus 2108 : 
2 alleles
4.3% missing data
   1   (0.556) 0.727 0.569 0.556 0.448 0.551 
   3   (0.444) 0.273 0.431 0.444 0.552 0.449 

Locus 2109 : 
2 alleles
7.2% missing data
   4   (0.731) 0.551 0.886 0.732 0.963 0.511 
   1   (0.269) 0.449 0.114 0.268 0.037 0.489 

Locus 2110 : 
2 alleles
0.7% missing data
   1   (0.900) 0.992 0.836 0.901 0.989 0.963 
   3   (0.100) 0.008 0.164 0.099 0.011 0.037 

Locus 2111 : 
2 alleles
4.3% missing data
   2   (0.605) 0.784 0.509 0.604 0.869 0.695 
   4   (0.395) 0.216 0.491 0.396 0.131 0.305 

Locus 2112 : 
2 alleles
11.6% missing data
   1   (0.942) 0.997 0.906 0.942 0.995 0.986 
   3   (0.058) 0.003 0.094 0.058 0.005 0.014 

Locus 2113 : 
2 alleles
4.3% missing data
   2   (0.461) 0.429 0.420 0.462 0.179 0.525 
   4   (0.539) 0.571 0.580 0.538 0.821 0.475 

Locus 2114 : 
2 alleles
5.1% missing data
   1   (0.229) 0.028 0.308 0.229 0.028 0.166 
   2   (0.771) 0.972 0.692 0.771 0.972 0.834 

Locus 2115 : 
2 alleles
5.1% missing data
   3   (0.922) 0.935 0.981 0.922 0.986 0.872 
   1   (0.078) 0.065 0.019 0.078 0.014 0.128 

Locus 2116 : 
2 alleles
3.6% missing data
   4   (0.769) 0.730 0.823 0.770 0.473 0.777 
   3   (0.231) 0.270 0.177 0.230 0.527 0.223 

Locus 2117 : 
2 alleles
13.0% missing data
   3   (0.919) 0.995 0.889 0.919 0.993 0.972 
   1   (0.081) 0.005 0.111 0.081 0.007 0.028 

Locus 2118 : 
2 alleles
15.9% missing data
   3   (0.929) 0.882 0.981 0.929 0.975 0.912 
   1   (0.071) 0.118 0.019 0.071 0.025 0.088 

Locus 2119 : 
2 alleles
2.9% missing data
   1   (0.167) 0.021 0.209 0.168 0.028 0.104 
   3   (0.833) 0.979 0.791 0.832 0.972 0.896 

Locus 2120 : 
2 alleles
13.0% missing data
   4   (0.449) 0.815 0.349 0.450 0.046 0.534 
   2   (0.551) 0.185 0.651 0.550 0.954 0.466 

Locus 2121 : 
2 alleles
12.3% missing data
   3   (0.872) 0.931 0.905 0.873 0.828 0.894 
   1   (0.128) 0.069 0.095 0.127 0.172 0.106 

Locus 2122 : 
2 alleles
18.1% missing data
   2   (0.075) 0.006 0.085 0.076 0.009 0.028 
   4   (0.925) 0.994 0.915 0.924 0.991 0.972 

Locus 2123 : 
2 alleles
6.5% missing data
   1   (0.522) 0.100 0.656 0.522 0.791 0.420 
   4   (0.478) 0.900 0.344 0.478 0.209 0.580 

Locus 2124 : 
2 alleles
4.3% missing data
   4   (0.945) 0.998 0.891 0.945 0.996 0.989 
   2   (0.055) 0.002 0.109 0.055 0.004 0.011 

Locus 2125 : 
2 alleles
11.6% missing data
   4   (0.843) 0.986 0.802 0.842 0.982 0.904 
   2   (0.157) 0.014 0.198 0.158 0.018 0.096 

Locus 2126 : 
2 alleles
6.5% missing data
   2   (0.671) 0.867 0.679 0.672 0.910 0.630 
   4   (0.329) 0.133 0.321 0.328 0.090 0.370 

Locus 2127 : 
2 alleles
2.9% missing data
   2   (0.882) 0.894 0.911 0.883 0.981 0.908 
   4   (0.118) 0.106 0.089 0.117 0.019 0.092 

Locus 2128 : 
2 alleles
10.9% missing data
   2   (0.931) 0.931 0.992 0.932 0.347 0.851 
   4   (0.069) 0.069 0.008 0.068 0.653 0.149 

Locus 2129 : 
2 alleles
2.2% missing data
   2   (0.815) 0.919 0.890 0.815 0.977 0.733 
   4   (0.185) 0.081 0.110 0.185 0.023 0.267 

Locus 2130 : 
2 alleles
2.9% missing data
   3   (0.708) 0.847 0.790 0.709 0.074 0.674 
   1   (0.292) 0.153 0.210 0.291 0.926 0.326 

Locus 2131 : 
2 alleles
12.3% missing data
   4   (0.895) 0.983 0.901 0.895 0.982 0.924 
   3   (0.105) 0.017 0.099 0.105 0.018 0.076 

Locus 2132 : 
2 alleles
2.9% missing data
   2   (0.902) 0.983 0.949 0.901 0.987 0.898 
   3   (0.098) 0.017 0.051 0.099 0.013 0.102 

Locus 2133 : 
2 alleles
5.8% missing data
   1   (0.761) 0.944 0.760 0.760 0.900 0.781 
   3   (0.239) 0.056 0.240 0.240 0.100 0.219 

Locus 2134 : 
2 alleles
13.0% missing data
   4   (0.873) 0.961 0.912 0.874 0.970 0.868 
   2   (0.127) 0.039 0.088 0.126 0.030 0.132 

Locus 2135 : 
2 alleles
6.5% missing data
   1   (0.740) 0.899 0.757 0.741 0.960 0.710 
   3   (0.260) 0.101 0.243 0.259 0.040 0.290 

Locus 2136 : 
2 alleles
2.2% missing data
   3   (0.814) 0.966 0.885 0.813 0.170 0.818 
   1   (0.186) 0.034 0.115 0.187 0.830 0.182 

Locus 2137 : 
2 alleles
10.1% missing data
   3   (0.935) 0.892 0.993 0.935 0.601 0.865 
   4   (0.065) 0.108 0.007 0.065 0.399 0.135 

Locus 2138 : 
2 alleles
18.1% missing data
   1   (0.140) 0.137 0.138 0.139 0.021 0.092 
   3   (0.860) 0.863 0.862 0.861 0.979 0.908 

Locus 2139 : 
2 alleles
10.1% missing data
   1   (0.883) 0.984 0.866 0.884 0.984 0.925 
   3   (0.117) 0.016 0.134 0.116 0.016 0.075 

Locus 2140 : 
2 alleles
2.2% missing data
   1   (0.120) 0.020 0.069 0.120 0.762 0.093 
   2   (0.880) 0.980 0.931 0.880 0.238 0.907 

Locus 2141 : 
2 alleles
13.0% missing data
   1   (0.801) 0.955 0.823 0.801 0.803 0.814 
   2   (0.199) 0.045 0.177 0.199 0.197 0.186 

Locus 2142 : 
2 alleles
3.6% missing data
   3   (0.896) 0.892 0.960 0.896 0.963 0.856 
   1   (0.104) 0.108 0.040 0.104 0.037 0.144 

Locus 2143 : 
2 alleles
13.0% missing data
   1   (0.545) 0.373 0.601 0.544 0.648 0.504 
   3   (0.455) 0.627 0.399 0.456 0.352 0.496 

Locus 2144 : 
2 alleles
6.5% missing data
   2   (0.879) 0.973 0.923 0.879 0.898 0.885 
   4   (0.121) 0.027 0.077 0.121 0.102 0.115 

Locus 2145 : 
2 alleles
2.9% missing data
   2   (0.940) 0.998 0.876 0.941 0.996 0.988 
   4   (0.060) 0.002 0.124 0.059 0.004 0.012 

Locus 2146 : 
2 alleles
10.1% missing data
   2   (0.816) 0.980 0.640 0.817 0.980 0.926 
   1   (0.184) 0.020 0.360 0.183 0.020 0.074 

Locus 2147 : 
2 alleles
3.6% missing data
   3   (0.631) 0.893 0.585 0.631 0.854 0.656 
   4   (0.369) 0.107 0.415 0.369 0.146 0.344 

Locus 2148 : 
2 alleles
13.0% missing data
   1   (0.894) 0.984 0.930 0.894 0.986 0.895 
   3   (0.106) 0.016 0.070 0.106 0.014 0.105 

Locus 2149 : 
2 alleles
13.8% missing data
   3   (0.637) 0.909 0.543 0.637 0.213 0.745 
   2   (0.363) 0.091 0.457 0.363 0.787 0.255 

Locus 2150 : 
2 alleles
2.2% missing data
   3   (0.925) 0.996 0.897 0.925 0.995 0.975 
   4   (0.075) 0.004 0.103 0.075 0.005 0.025 

Locus 2151 : 
2 alleles
13.8% missing data
   3   (0.899) 0.965 0.949 0.899 0.409 0.931 
   4   (0.101) 0.035 0.051 0.101 0.591 0.069 

Locus 2152 : 
2 alleles
12.3% missing data
   1   (0.758) 0.953 0.760 0.758 0.969 0.763 
   3   (0.242) 0.047 0.240 0.242 0.031 0.237 

Locus 2153 : 
2 alleles
11.6% missing data
   2   (0.740) 0.915 0.781 0.741 0.399 0.739 
   4   (0.260) 0.085 0.219 0.259 0.601 0.261 

Locus 2154 : 
2 alleles
4.3% missing data
   3   (0.512) 0.334 0.507 0.513 0.286 0.545 
   2   (0.488) 0.666 0.493 0.487 0.714 0.455 

Locus 2155 : 
2 alleles
16.7% missing data
   2   (0.276) 0.502 0.205 0.277 0.732 0.257 
   4   (0.724) 0.498 0.795 0.723 0.268 0.743 

Locus 2156 : 
2 alleles
13.8% missing data
   4   (0.692) 0.893 0.718 0.691 0.957 0.645 
   3   (0.308) 0.107 0.282 0.309 0.043 0.355 

Locus 2157 : 
2 alleles
1.4% missing data
   3   (0.946) 0.849 0.994 0.946 0.685 0.916 
   1   (0.054) 0.151 0.006 0.054 0.315 0.084 

Locus 2158 : 
2 alleles
10.1% missing data
   2   (0.946) 0.997 0.912 0.946 0.995 0.988 
   4   (0.054) 0.003 0.088 0.054 0.005 0.012 

Locus 2159 : 
2 alleles
13.0% missing data
   1   (0.818) 0.968 0.839 0.817 0.812 0.836 
   3   (0.182) 0.032 0.161 0.183 0.188 0.164 

Locus 2160 : 
2 alleles
2.9% missing data
   3   (0.901) 0.993 0.913 0.900 0.990 0.943 
   1   (0.099) 0.007 0.087 0.100 0.010 0.057 

Locus 2161 : 
2 alleles
7.2% missing data
   4   (0.890) 0.987 0.923 0.890 0.986 0.895 
   2   (0.110) 0.013 0.077 0.110 0.014 0.105 

Locus 2162 : 
2 alleles
5.8% missing data
   2   (0.338) 0.457 0.297 0.338 0.779 0.312 
   4   (0.662) 0.543 0.703 0.662 0.221 0.688 

Locus 2163 : 
2 alleles
2.2% missing data
   2   (0.868) 0.976 0.893 0.868 0.983 0.885 
   4   (0.132) 0.024 0.107 0.132 0.017 0.115 

Locus 2164 : 
2 alleles
8.0% missing data
   2   (0.468) 0.489 0.472 0.467 0.060 0.495 
   4   (0.532) 0.511 0.528 0.533 0.940 0.505 

Locus 2165 : 
2 alleles
5.8% missing data
   2   (0.507) 0.632 0.406 0.508 0.941 0.562 
   3   (0.493) 0.368 0.594 0.492 0.059 0.438 

Locus 2166 : 
2 alleles
10.1% missing data
   4   (0.905) 0.981 0.954 0.905 0.987 0.879 
   2   (0.095) 0.019 0.046 0.095 0.013 0.121 

Locus 2167 : 
2 alleles
5.1% missing data
   3   (0.904) 0.969 0.948 0.904 0.971 0.904 
   1   (0.096) 0.031 0.052 0.096 0.029 0.096 

Locus 2168 : 
2 alleles
12.3% missing data
   4   (0.900) 0.978 0.913 0.901 0.969 0.931 
   2   (0.100) 0.022 0.087 0.099 0.031 0.069 

Locus 2169 : 
2 alleles
17.4% missing data
   1   (0.801) 0.964 0.725 0.801 0.975 0.864 
   4   (0.199) 0.036 0.275 0.199 0.025 0.136 

Locus 2170 : 
2 alleles
8.7% missing data
   2   (0.285) 0.161 0.219 0.284 0.578 0.324 
   3   (0.715) 0.839 0.781 0.716 0.422 0.676 

Locus 2171 : 
2 alleles
13.8% missing data
   1   (0.868) 0.922 0.905 0.867 0.949 0.889 
   3   (0.132) 0.078 0.095 0.133 0.051 0.111 

Locus 2172 : 
2 alleles
13.8% missing data
   1   (0.860) 0.944 0.896 0.861 0.972 0.847 
   3   (0.140) 0.056 0.104 0.139 0.028 0.153 

Locus 2173 : 
2 alleles
5.8% missing data
   1   (0.839) 0.868 0.862 0.840 0.938 0.865 
   3   (0.161) 0.132 0.138 0.160 0.062 0.135 

Locus 2174 : 
2 alleles
13.0% missing data
   4   (0.653) 0.819 0.708 0.653 0.855 0.577 
   2   (0.347) 0.181 0.292 0.347 0.145 0.423 

Locus 2175 : 
2 alleles
7.2% missing data
   3   (0.797) 0.733 0.866 0.796 0.909 0.770 
   1   (0.203) 0.267 0.134 0.204 0.091 0.230 

Locus 2176 : 
2 alleles
11.6% missing data
   3   (0.828) 0.955 0.852 0.827 0.975 0.833 
   1   (0.172) 0.045 0.148 0.173 0.025 0.167 

Locus 2177 : 
2 alleles
13.8% missing data
   4   (0.348) 0.168 0.411 0.348 0.667 0.260 
   2   (0.652) 0.832 0.589 0.652 0.333 0.740 

Locus 2178 : 
2 alleles
4.3% missing data
   1   (0.841) 0.964 0.878 0.840 0.978 0.846 
   3   (0.159) 0.036 0.122 0.160 0.022 0.154 

Locus 2179 : 
2 alleles
13.0% missing data
   3   (0.903) 0.988 0.907 0.903 0.972 0.941 
   1   (0.097) 0.012 0.093 0.097 0.028 0.059 

Locus 2180 : 
2 alleles
2.9% missing data
   1   (0.851) 0.928 0.939 0.851 0.319 0.800 
   4   (0.149) 0.072 0.061 0.149 0.681 0.200 

Locus 2181 : 
2 alleles
14.5% missing data
   2   (0.823) 0.978 0.723 0.822 0.980 0.911 
   4   (0.177) 0.022 0.277 0.178 0.020 0.089 

Locus 2182 : 
2 alleles
15.9% missing data
   2   (0.559) 0.580 0.635 0.559 0.061 0.522 
   4   (0.441) 0.420 0.365 0.441 0.939 0.478 

Locus 2183 : 
2 alleles
13.0% missing data
   4   (0.909) 0.985 0.944 0.909 0.989 0.929 
   2   (0.091) 0.015 0.056 0.091 0.011 0.071 

Locus 2184 : 
2 alleles
12.3% missing data
   3   (0.177) 0.066 0.151 0.177 0.022 0.183 
   1   (0.823) 0.934 0.849 0.823 0.978 0.817 

Locus 2185 : 
2 alleles
2.9% missing data
   4   (0.898) 0.993 0.834 0.898 0.990 0.960 
   3   (0.102) 0.007 0.166 0.102 0.010 0.040 

Locus 2186 : 
2 alleles
12.3% missing data
   3   (0.947) 0.998 0.912 0.947 0.990 0.990 
   1   (0.053) 0.002 0.088 0.053 0.010 0.010 

Locus 2187 : 
2 alleles
0.7% missing data
   1   (0.128) 0.046 0.159 0.127 0.015 0.071 
   3   (0.872) 0.954 0.841 0.873 0.985 0.929 

Locus 2188 : 
2 alleles
13.8% missing data
   3   (0.876) 0.974 0.864 0.876 0.903 0.922 
   1   (0.124) 0.026 0.136 0.124 0.097 0.078 

Locus 2189 : 
2 alleles
11.6% missing data
   1   (0.092) 0.020 0.057 0.091 0.010 0.081 
   3   (0.908) 0.980 0.943 0.909 0.990 0.919 

Locus 2190 : 
2 alleles
5.1% missing data
   3   (0.636) 0.635 0.744 0.638 0.501 0.518 
   4   (0.364) 0.365 0.256 0.362 0.499 0.482 

Locus 2191 : 
2 alleles
5.8% missing data
   1   (0.744) 0.927 0.773 0.744 0.399 0.749 
   3   (0.256) 0.073 0.227 0.256 0.601 0.251 

Locus 2192 : 
2 alleles
12.3% missing data
   3   (0.835) 0.954 0.858 0.835 0.978 0.836 
   1   (0.165) 0.046 0.142 0.165 0.022 0.164 

Locus 2193 : 
2 alleles
13.0% missing data
   3   (0.635) 0.883 0.617 0.635 0.876 0.632 
   1   (0.365) 0.117 0.383 0.365 0.124 0.368 

Locus 2194 : 
2 alleles
5.1% missing data
   2   (0.853) 0.970 0.863 0.853 0.979 0.869 
   4   (0.147) 0.030 0.137 0.147 0.021 0.131 

Locus 2195 : 
2 alleles
16.7% missing data
   4   (0.907) 0.986 0.940 0.906 0.912 0.929 
   1   (0.093) 0.014 0.060 0.094 0.088 0.071 

Locus 2196 : 
2 alleles
10.9% missing data
   4   (0.889) 0.980 0.945 0.888 0.988 0.871 
   2   (0.111) 0.020 0.055 0.112 0.012 0.129 

Locus 2197 : 
2 alleles
15.2% missing data
   2   (0.830) 0.938 0.909 0.829 0.439 0.818 
   4   (0.170) 0.062 0.091 0.171 0.561 0.182 

Locus 2198 : 
2 alleles
3.6% missing data
   4   (0.854) 0.842 0.928 0.854 0.551 0.837 
   2   (0.146) 0.158 0.072 0.146 0.449 0.163 

Locus 2199 : 
2 alleles
3.6% missing data
   2   (0.102) 0.013 0.069 0.102 0.023 0.095 
   4   (0.898) 0.987 0.931 0.898 0.977 0.905 

Locus 2200 : 
2 alleles
16.7% missing data
   4   (0.443) 0.710 0.422 0.444 0.919 0.388 
   2   (0.557) 0.290 0.578 0.556 0.081 0.612 

Locus 2201 : 
2 alleles
1.4% missing data
   4   (0.928) 0.983 0.977 0.927 0.984 0.914 
   2   (0.072) 0.017 0.023 0.073 0.016 0.086 

Locus 2202 : 
2 alleles
2.2% missing data
   2   (0.394) 0.111 0.309 0.395 0.765 0.476 
   4   (0.606) 0.889 0.691 0.605 0.235 0.524 

Locus 2203 : 
2 alleles
10.9% missing data
   1   (0.904) 0.942 0.980 0.903 0.324 0.871 
   3   (0.096) 0.058 0.020 0.097 0.676 0.129 

Locus 2204 : 
2 alleles
11.6% missing data
   2   (0.763) 0.965 0.687 0.765 0.967 0.804 
   3   (0.237) 0.035 0.313 0.235 0.033 0.196 

Locus 2205 : 
2 alleles
6.5% missing data
   1   (0.688) 0.857 0.669 0.687 0.956 0.710 
   3   (0.312) 0.143 0.331 0.313 0.044 0.290 

Locus 2206 : 
2 alleles
16.7% missing data
   3   (0.766) 0.384 0.867 0.765 0.785 0.727 
   2   (0.234) 0.616 0.133 0.235 0.215 0.273 

Locus 2207 : 
2 alleles
12.3% missing data
   3   (0.858) 0.986 0.731 0.858 0.987 0.945 
   4   (0.142) 0.014 0.269 0.142 0.013 0.055 

Locus 2208 : 
2 alleles
0.7% missing data
   3   (0.891) 0.916 0.931 0.892 0.983 0.893 
   1   (0.109) 0.084 0.069 0.108 0.017 0.107 

Locus 2209 : 
2 alleles
4.3% missing data
   1   (0.881) 0.674 0.955 0.880 0.965 0.855 
   3   (0.119) 0.326 0.045 0.120 0.035 0.145 

Locus 2210 : 
2 alleles
13.8% missing data
   3   (0.861) 0.969 0.898 0.861 0.812 0.869 
   1   (0.139) 0.031 0.102 0.139 0.188 0.131 

Locus 2211 : 
2 alleles
10.1% missing data
   3   (0.856) 0.979 0.875 0.856 0.871 0.870 
   1   (0.144) 0.021 0.125 0.144 0.129 0.130 

Locus 2212 : 
2 alleles
13.8% missing data
   2   (0.814) 0.917 0.852 0.815 0.933 0.787 
   4   (0.186) 0.083 0.148 0.185 0.067 0.213 

Locus 2213 : 
2 alleles
7.2% missing data
   2   (0.816) 0.823 0.784 0.817 0.975 0.883 
   4   (0.184) 0.177 0.216 0.183 0.025 0.117 

Locus 2214 : 
2 alleles
13.8% missing data
   3   (0.880) 0.960 0.930 0.881 0.976 0.855 
   2   (0.120) 0.040 0.070 0.119 0.024 0.145 

Locus 2215 : 
2 alleles
12.3% missing data
   4   (0.928) 0.996 0.850 0.928 0.994 0.983 
   2   (0.072) 0.004 0.150 0.072 0.006 0.017 

Locus 2216 : 
2 alleles
4.3% missing data
   2   (0.877) 0.925 0.889 0.878 0.986 0.906 
   4   (0.123) 0.075 0.111 0.122 0.014 0.094 

Locus 2217 : 
2 alleles
3.6% missing data
   4   (0.907) 0.990 0.902 0.907 0.990 0.955 
   2   (0.093) 0.010 0.098 0.093 0.010 0.045 

Locus 2218 : 
2 alleles
11.6% missing data
   2   (0.788) 0.855 0.866 0.788 0.379 0.770 
   1   (0.212) 0.145 0.134 0.212 0.621 0.230 

Locus 2219 : 
2 alleles
12.3% missing data
   2   (0.919) 0.990 0.927 0.920 0.977 0.958 
   4   (0.081) 0.010 0.073 0.080 0.023 0.042 

Locus 2220 : 
2 alleles
13.8% missing data
   3   (0.922) 0.949 0.979 0.922 0.991 0.880 
   1   (0.078) 0.051 0.021 0.078 0.009 0.120 

Locus 2221 : 
2 alleles
2.2% missing data
   1   (0.847) 0.930 0.910 0.848 0.977 0.804 
   3   (0.153) 0.070 0.090 0.152 0.023 0.196 

Locus 2222 : 
2 alleles
3.6% missing data
   1   (0.391) 0.403 0.332 0.391 0.454 0.438 
   3   (0.609) 0.597 0.668 0.609 0.546 0.562 

Locus 2223 : 
2 alleles
1.4% missing data
   1   (0.812) 0.672 0.856 0.812 0.974 0.826 
   4   (0.188) 0.328 0.144 0.188 0.026 0.174 

Locus 2224 : 
2 alleles
4.3% missing data
   1   (0.885) 0.982 0.891 0.885 0.980 0.917 
   3   (0.115) 0.018 0.109 0.115 0.020 0.083 

Locus 2225 : 
2 alleles
3.6% missing data
   1   (0.859) 0.860 0.935 0.859 0.958 0.809 
   4   (0.141) 0.140 0.065 0.141 0.042 0.191 

Locus 2226 : 
2 alleles
11.6% missing data
   1   (0.182) 0.275 0.110 0.183 0.364 0.171 
   3   (0.818) 0.725 0.890 0.817 0.636 0.829 

Locus 2227 : 
2 alleles
2.9% missing data
   4   (0.819) 0.964 0.853 0.820 0.978 0.794 
   1   (0.181) 0.036 0.147 0.180 0.022 0.206 

Locus 2228 : 
2 alleles
4.3% missing data
   2   (0.839) 0.980 0.825 0.839 0.981 0.867 
   4   (0.161) 0.020 0.175 0.161 0.019 0.133 

Locus 2229 : 
2 alleles
3.6% missing data
   2   (0.941) 0.998 0.890 0.942 0.990 0.988 
   4   (0.059) 0.002 0.110 0.058 0.010 0.012 

Locus 2230 : 
2 alleles
13.8% missing data
   4   (0.905) 0.989 0.929 0.905 0.961 0.927 
   2   (0.095) 0.011 0.071 0.095 0.039 0.073 

Locus 2231 : 
2 alleles
5.1% missing data
   2   (0.694) 0.702 0.688 0.694 0.472 0.752 
   1   (0.306) 0.298 0.312 0.306 0.528 0.248 

Locus 2232 : 
2 alleles
2.9% missing data
   1   (0.900) 0.984 0.957 0.898 0.980 0.889 
   2   (0.100) 0.016 0.043 0.102 0.020 0.111 

Locus 2233 : 
2 alleles
2.9% missing data
   2   (0.909) 0.992 0.923 0.909 0.178 0.967 
   4   (0.091) 0.008 0.077 0.091 0.822 0.033 

Locus 2234 : 
2 alleles
6.5% missing data
   4   (0.861) 0.972 0.907 0.861 0.984 0.838 
   2   (0.139) 0.028 0.093 0.139 0.016 0.162 

Locus 2235 : 
2 alleles
11.6% missing data
   1   (0.924) 0.990 0.941 0.925 0.976 0.958 
   2   (0.076) 0.010 0.059 0.075 0.024 0.042 

Locus 2236 : 
2 alleles
10.9% missing data
   2   (0.900) 0.958 0.949 0.900 0.989 0.884 
   4   (0.100) 0.042 0.051 0.100 0.011 0.116 

Locus 2237 : 
2 alleles
10.9% missing data
   1   (0.919) 0.967 0.975 0.920 0.983 0.870 
   3   (0.081) 0.033 0.025 0.080 0.017 0.130 

Locus 2238 : 
2 alleles
17.4% missing data
   2   (0.940) 0.942 0.993 0.941 0.929 0.830 
   4   (0.060) 0.058 0.007 0.059 0.071 0.170 

Locus 2239 : 
2 alleles
3.6% missing data
   1   (0.932) 0.832 0.988 0.932 0.837 0.918 
   3   (0.068) 0.168 0.012 0.068 0.163 0.082 

Locus 2240 : 
2 alleles
10.9% missing data
   1   (0.905) 0.984 0.938 0.906 0.393 0.948 
   3   (0.095) 0.016 0.062 0.094 0.607 0.052 

Locus 2241 : 
2 alleles
10.9% missing data
   3   (0.892) 0.980 0.896 0.892 0.987 0.926 
   1   (0.108) 0.020 0.104 0.108 0.013 0.074 

Locus 2242 : 
2 alleles
5.1% missing data
   1   (0.888) 0.980 0.933 0.888 0.984 0.871 
   4   (0.112) 0.020 0.067 0.112 0.016 0.129 

Locus 2243 : 
2 alleles
14.5% missing data
   1   (0.907) 0.982 0.942 0.907 0.972 0.916 
   4   (0.093) 0.018 0.058 0.093 0.028 0.084 

Locus 2244 : 
2 alleles
9.4% missing data
   2   (0.864) 0.973 0.895 0.863 0.983 0.875 
   4   (0.136) 0.027 0.105 0.137 0.017 0.125 

Locus 2245 : 
2 alleles
11.6% missing data
   3   (0.897) 0.989 0.890 0.898 0.990 0.939 
   1   (0.103) 0.011 0.110 0.102 0.010 0.061 

Locus 2246 : 
2 alleles
3.6% missing data
   3   (0.494) 0.389 0.468 0.496 0.586 0.515 
   4   (0.506) 0.611 0.532 0.504 0.414 0.485 

Locus 2247 : 
2 alleles
2.9% missing data
   2   (0.833) 0.970 0.790 0.834 0.980 0.879 
   4   (0.167) 0.030 0.210 0.166 0.020 0.121 

Locus 2248 : 
2 alleles
15.2% missing data
   1   (0.749) 0.955 0.670 0.750 0.956 0.805 
   4   (0.251) 0.045 0.330 0.250 0.044 0.195 

Locus 2249 : 
2 alleles
13.8% missing data
   4   (0.896) 0.979 0.929 0.896 0.919 0.918 
   3   (0.104) 0.021 0.071 0.104 0.081 0.082 

Locus 2250 : 
2 alleles
12.3% missing data
   4   (0.740) 0.944 0.777 0.741 0.137 0.749 
   2   (0.260) 0.056 0.223 0.259 0.863 0.251 

Locus 2251 : 
2 alleles
4.3% missing data
   4   (0.916) 0.978 0.896 0.917 0.992 0.968 
   1   (0.084) 0.022 0.104 0.083 0.008 0.032 

Locus 2252 : 
2 alleles
15.2% missing data
   2   (0.429) 0.362 0.451 0.428 0.268 0.412 
   4   (0.571) 0.638 0.549 0.572 0.732 0.588 

Locus 2253 : 
2 alleles
3.6% missing data
   4   (0.829) 0.682 0.884 0.830 0.591 0.859 
   2   (0.171) 0.318 0.116 0.170 0.409 0.141 

Locus 2254 : 
2 alleles
3.6% missing data
   4   (0.928) 0.828 0.987 0.929 0.991 0.864 
   3   (0.072) 0.172 0.013 0.071 0.009 0.136 

Locus 2255 : 
2 alleles
2.2% missing data
   4   (0.896) 0.985 0.914 0.897 0.988 0.917 
   2   (0.104) 0.015 0.086 0.103 0.012 0.083 

Locus 2256 : 
2 alleles
13.0% missing data
   2   (0.915) 0.983 0.912 0.915 0.921 0.960 
   1   (0.085) 0.017 0.088 0.085 0.079 0.040 

Locus 2257 : 
2 alleles
11.6% missing data
   1   (0.930) 0.879 0.992 0.931 0.570 0.844 
   3   (0.070) 0.121 0.008 0.069 0.430 0.156 

Locus 2258 : 
2 alleles
2.9% missing data
   4   (0.215) 0.034 0.242 0.216 0.028 0.184 
   2   (0.785) 0.966 0.758 0.784 0.972 0.816 

Locus 2259 : 
2 alleles
13.0% missing data
   1   (0.369) 0.123 0.391 0.369 0.869 0.311 
   3   (0.631) 0.877 0.609 0.631 0.131 0.689 

Locus 2260 : 
2 alleles
8.7% missing data
   2   (0.890) 0.591 0.971 0.890 0.763 0.842 
   4   (0.110) 0.409 0.029 0.110 0.237 0.158 

Locus 2261 : 
2 alleles
10.9% missing data
   1   (0.615) 0.574 0.673 0.616 0.553 0.556 
   4   (0.385) 0.426 0.327 0.384 0.447 0.444 

Locus 2262 : 
2 alleles
13.0% missing data
   1   (0.820) 0.938 0.825 0.821 0.971 0.834 
   3   (0.180) 0.062 0.175 0.179 0.029 0.166 

Locus 2263 : 
2 alleles
10.1% missing data
   2   (0.565) 0.401 0.658 0.565 0.587 0.496 
   3   (0.435) 0.599 0.342 0.435 0.413 0.504 

Locus 2264 : 
2 alleles
7.2% missing data
   2   (0.876) 0.950 0.905 0.876 0.980 0.881 
   4   (0.124) 0.050 0.095 0.124 0.020 0.119 

Locus 2265 : 
2 alleles
10.9% missing data
   2   (0.056) 0.003 0.087 0.056 0.006 0.013 
   4   (0.944) 0.997 0.913 0.944 0.994 0.987 

Locus 2266 : 
2 alleles
13.0% missing data
   2   (0.797) 0.863 0.821 0.797 0.972 0.800 
   3   (0.203) 0.137 0.179 0.203 0.028 0.200 

Locus 2267 : 
2 alleles
13.0% missing data
   1   (0.493) 0.336 0.439 0.493 0.074 0.605 
   2   (0.507) 0.664 0.561 0.507 0.926 0.395 

Locus 2268 : 
2 alleles
4.3% missing data
   1   (0.886) 0.969 0.918 0.887 0.983 0.896 
   3   (0.114) 0.031 0.082 0.113 0.017 0.104 

Locus 2269 : 
2 alleles
10.9% missing data
   3   (0.832) 0.907 0.891 0.831 0.637 0.844 
   4   (0.168) 0.093 0.109 0.169 0.363 0.156 

Locus 2270 : 
2 alleles
9.4% missing data
   2   (0.158) 0.177 0.065 0.160 0.426 0.195 
   4   (0.842) 0.823 0.935 0.840 0.574 0.805 

Locus 2271 : 
2 alleles
2.2% missing data
   1   (0.297) 0.400 0.266 0.296 0.411 0.277 
   3   (0.703) 0.600 0.734 0.704 0.589 0.723 

Locus 2272 : 
2 alleles
12.3% missing data
   2   (0.837) 0.878 0.839 0.837 0.980 0.873 
   4   (0.163) 0.122 0.161 0.163 0.020 0.127 

Locus 2273 : 
2 alleles
10.1% missing data
   2   (0.141) 0.191 0.078 0.141 0.186 0.137 
   4   (0.859) 0.809 0.922 0.859 0.814 0.863 

Locus 2274 : 
2 alleles
5.1% missing data
   4   (0.808) 0.756 0.855 0.807 0.937 0.825 
   2   (0.192) 0.244 0.145 0.193 0.063 0.175 

Locus 2275 : 
2 alleles
13.8% missing data
   3   (0.905) 0.981 0.913 0.905 0.941 0.943 
   1   (0.095) 0.019 0.087 0.095 0.059 0.057 

Locus 2276 : 
2 alleles
5.8% missing data
   3   (0.899) 0.969 0.955 0.900 0.975 0.856 
   1   (0.101) 0.031 0.045 0.100 0.025 0.144 

Locus 2277 : 
2 alleles
2.2% missing data
   1   (0.894) 0.977 0.937 0.894 0.980 0.889 
   3   (0.106) 0.023 0.063 0.106 0.020 0.111 

Locus 2278 : 
2 alleles
12.3% missing data
   2   (0.869) 0.917 0.904 0.869 0.933 0.883 
   4   (0.131) 0.083 0.096 0.131 0.067 0.117 

Locus 2279 : 
2 alleles
15.9% missing data
   2   (0.730) 0.773 0.770 0.728 0.426 0.753 
   4   (0.270) 0.227 0.230 0.272 0.574 0.247 

Locus 2280 : 
2 alleles
6.5% missing data
   2   (0.911) 0.929 0.980 0.912 0.324 0.882 
   4   (0.089) 0.071 0.020 0.088 0.676 0.118 

Locus 2281 : 
2 alleles
5.8% missing data
   3   (0.873) 0.849 0.945 0.874 0.946 0.824 
   1   (0.127) 0.151 0.055 0.126 0.054 0.176 

Locus 2282 : 
2 alleles
11.6% missing data
   3   (0.920) 0.972 0.982 0.919 0.982 0.854 
   1   (0.080) 0.028 0.018 0.081 0.018 0.146 

Locus 2283 : 
2 alleles
16.7% missing data
   1   (0.102) 0.041 0.042 0.102 0.094 0.130 
   2   (0.898) 0.959 0.958 0.898 0.906 0.870 

Locus 2284 : 
2 alleles
0.0% missing data
   4   (0.925) 0.875 0.969 0.926 0.994 0.933 
   2   (0.075) 0.125 0.031 0.074 0.006 0.067 

Locus 2285 : 
2 alleles
13.0% missing data
   2   (0.906) 0.988 0.932 0.906 0.974 0.927 
   4   (0.094) 0.012 0.068 0.094 0.026 0.073 

Locus 2286 : 
2 alleles
10.9% missing data
   1   (0.284) 0.058 0.271 0.284 0.759 0.250 
   4   (0.716) 0.942 0.729 0.716 0.241 0.750 

Locus 2287 : 
2 alleles
10.9% missing data
   3   (0.839) 0.915 0.891 0.840 0.983 0.802 
   1   (0.161) 0.085 0.109 0.160 0.017 0.198 

Locus 2288 : 
2 alleles
10.9% missing data
   2   (0.754) 0.793 0.822 0.755 0.965 0.678 
   4   (0.246) 0.207 0.178 0.245 0.035 0.322 

Locus 2289 : 
2 alleles
16.7% missing data
   4   (0.882) 0.891 0.937 0.883 0.542 0.905 
   2   (0.118) 0.109 0.063 0.117 0.458 0.095 

Locus 2290 : 
2 alleles
5.1% missing data
   4   (0.909) 0.983 0.933 0.910 0.476 0.958 
   2   (0.091) 0.017 0.067 0.090 0.524 0.042 

Locus 2291 : 
2 alleles
0.7% missing data
   4   (0.922) 0.997 0.789 0.922 0.995 0.985 
   2   (0.078) 0.003 0.211 0.078 0.005 0.015 

Locus 2292 : 
2 alleles
0.7% missing data
   1   (0.112) 0.050 0.057 0.114 0.014 0.110 
   4   (0.888) 0.950 0.943 0.886 0.986 0.890 

Locus 2293 : 
2 alleles
1.4% missing data
   4   (0.927) 0.988 0.969 0.928 0.990 0.924 
   2   (0.073) 0.012 0.031 0.072 0.010 0.076 

Locus 2294 : 
2 alleles
3.6% missing data
   2   (0.864) 0.977 0.876 0.864 0.985 0.875 
   1   (0.136) 0.023 0.124 0.136 0.015 0.125 

Locus 2295 : 
2 alleles
18.1% missing data
   4   (0.762) 0.891 0.821 0.761 0.145 0.786 
   2   (0.238) 0.109 0.179 0.239 0.855 0.214 

Locus 2296 : 
2 alleles
16.7% missing data
   3   (0.923) 0.994 0.920 0.923 0.949 0.968 
   4   (0.077) 0.006 0.080 0.077 0.051 0.032 

Locus 2297 : 
2 alleles
11.6% missing data
   2   (0.286) 0.306 0.242 0.286 0.513 0.276 
   4   (0.714) 0.694 0.758 0.714 0.487 0.724 

Locus 2298 : 
2 alleles
16.7% missing data
   2   (0.844) 0.934 0.903 0.844 0.943 0.807 
   4   (0.156) 0.066 0.097 0.156 0.057 0.193 

Locus 2299 : 
2 alleles
9.4% missing data
   4   (0.924) 0.994 0.912 0.923 0.993 0.973 
   2   (0.076) 0.006 0.088 0.077 0.007 0.027 

Locus 2300 : 
2 alleles
5.1% missing data
   3   (0.738) 0.382 0.814 0.739 0.718 0.726 
   2   (0.262) 0.618 0.186 0.261 0.282 0.274 

Locus 2301 : 
2 alleles
2.2% missing data
   1   (0.835) 0.892 0.891 0.834 0.981 0.818 
   4   (0.165) 0.108 0.109 0.166 0.019 0.182 

Locus 2302 : 
2 alleles
5.1% missing data
   1   (0.344) 0.161 0.205 0.346 0.054 0.533 
   3   (0.656) 0.839 0.795 0.654 0.946 0.467 

Locus 2303 : 
2 alleles
2.9% missing data
   4   (0.823) 0.664 0.897 0.823 0.723 0.815 
   2   (0.177) 0.336 0.103 0.177 0.277 0.185 

Locus 2304 : 
2 alleles
14.5% missing data
   2   (0.867) 0.978 0.898 0.867 0.238 0.914 
   4   (0.133) 0.022 0.102 0.133 0.762 0.086 

Locus 2305 : 
2 alleles
2.9% missing data
   1   (0.903) 0.981 0.950 0.904 0.987 0.884 
   3   (0.097) 0.019 0.050 0.096 0.013 0.116 

Locus 2306 : 
2 alleles
2.2% missing data
   2   (0.912) 0.946 0.969 0.912 0.427 0.932 
   4   (0.088) 0.054 0.031 0.088 0.573 0.068 

Locus 2307 : 
2 alleles
8.7% missing data
   1   (0.809) 0.912 0.919 0.809 0.949 0.648 
   4   (0.191) 0.088 0.081 0.191 0.051 0.352 

Locus 2308 : 
2 alleles
15.2% missing data
   1   (0.630) 0.879 0.649 0.632 0.114 0.618 
   3   (0.370) 0.121 0.351 0.368 0.886 0.382 

Locus 2309 : 
2 alleles
4.3% missing data
   1   (0.435) 0.611 0.421 0.434 0.912 0.400 
   4   (0.565) 0.389 0.579 0.566 0.088 0.600 

Locus 2310 : 
2 alleles
3.6% missing data
   1   (0.915) 0.994 0.851 0.916 0.991 0.974 
   3   (0.085) 0.006 0.149 0.084 0.009 0.026 

Locus 2311 : 
2 alleles
3.6% missing data
   2   (0.061) 0.002 0.127 0.060 0.004 0.012 
   4   (0.939) 0.998 0.873 0.940 0.996 0.988 

Locus 2312 : 
2 alleles
10.1% missing data
   3   (0.321) 0.215 0.395 0.320 0.932 0.203 
   4   (0.679) 0.785 0.605 0.680 0.068 0.797 

Locus 2313 : 
2 alleles
13.8% missing data
   1   (0.931) 0.995 0.925 0.931 0.982 0.973 
   3   (0.069) 0.005 0.075 0.069 0.018 0.027 

Locus 2314 : 
2 alleles
11.6% missing data
   4   (0.919) 0.989 0.920 0.920 0.990 0.958 
   2   (0.081) 0.011 0.080 0.080 0.010 0.042 

Locus 2315 : 
2 alleles
13.8% missing data
   3   (0.892) 0.933 0.916 0.893 0.964 0.918 
   1   (0.108) 0.067 0.084 0.107 0.036 0.082 

Locus 2316 : 
2 alleles
8.7% missing data
   1   (0.929) 0.997 0.844 0.929 0.995 0.986 
   3   (0.071) 0.003 0.156 0.071 0.005 0.014 

Locus 2317 : 
2 alleles
4.3% missing data
   2   (0.885) 0.947 0.952 0.886 0.979 0.817 
   4   (0.115) 0.053 0.048 0.114 0.021 0.183 

Locus 2318 : 
2 alleles
11.6% missing data
   2   (0.084) 0.007 0.114 0.085 0.008 0.030 
   4   (0.916) 0.993 0.886 0.915 0.992 0.970 

Locus 2319 : 
2 alleles
5.1% missing data
   2   (0.924) 0.994 0.928 0.925 0.972 0.963 
   4   (0.076) 0.006 0.072 0.075 0.028 0.037 

Locus 2320 : 
2 alleles
12.3% missing data
   1   (0.876) 0.978 0.893 0.876 0.986 0.897 
   3   (0.124) 0.022 0.107 0.124 0.014 0.103 

Locus 2321 : 
2 alleles
1.4% missing data
   3   (0.928) 0.825 0.982 0.928 0.980 0.908 
   1   (0.072) 0.175 0.018 0.072 0.020 0.092 

Locus 2322 : 
2 alleles
10.1% missing data
   3   (0.900) 0.983 0.896 0.900 0.989 0.945 
   1   (0.100) 0.017 0.104 0.100 0.011 0.055 

Locus 2323 : 
2 alleles
4.3% missing data
   4   (0.886) 0.980 0.924 0.885 0.984 0.893 
   3   (0.114) 0.020 0.076 0.115 0.016 0.107 

Locus 2324 : 
2 alleles
21.7% missing data
   3   (0.719) 0.729 0.803 0.718 0.419 0.701 
   1   (0.281) 0.271 0.197 0.282 0.581 0.299 

Locus 2325 : 
2 alleles
13.8% missing data
   3   (0.939) 0.997 0.891 0.939 0.995 0.985 
   1   (0.061) 0.003 0.109 0.061 0.005 0.015 

Locus 2326 : 
2 alleles
2.9% missing data
   3   (0.804) 0.870 0.740 0.805 0.570 0.904 
   4   (0.196) 0.130 0.260 0.195 0.430 0.096 

Locus 2327 : 
2 alleles
3.6% missing data
   4   (0.706) 0.784 0.759 0.707 0.951 0.641 
   1   (0.294) 0.216 0.241 0.293 0.049 0.359 

Locus 2328 : 
2 alleles
12.3% missing data
   2   (0.705) 0.925 0.693 0.705 0.956 0.700 
   4   (0.295) 0.075 0.307 0.295 0.044 0.300 

Locus 2329 : 
2 alleles
2.9% missing data
   1   (0.328) 0.160 0.318 0.329 0.706 0.288 
   3   (0.672) 0.840 0.682 0.671 0.294 0.712 

Locus 2330 : 
2 alleles
13.0% missing data
   1   (0.879) 0.981 0.910 0.880 0.986 0.880 
   3   (0.121) 0.019 0.090 0.120 0.014 0.120 

Locus 2331 : 
2 alleles
10.9% missing data
   4   (0.820) 0.808 0.877 0.820 0.434 0.842 
   3   (0.180) 0.192 0.123 0.180 0.566 0.158 

Locus 2332 : 
2 alleles
15.2% missing data
   2   (0.888) 0.889 0.946 0.888 0.899 0.882 
   4   (0.112) 0.111 0.054 0.112 0.101 0.118 

Locus 2333 : 
2 alleles
3.6% missing data
   4   (0.890) 0.986 0.920 0.890 0.974 0.904 
   2   (0.110) 0.014 0.080 0.110 0.026 0.096 

Locus 2334 : 
2 alleles
2.2% missing data
   1   (0.905) 0.986 0.933 0.904 0.987 0.932 
   3   (0.095) 0.014 0.067 0.096 0.013 0.068 

Locus 2335 : 
2 alleles
13.8% missing data
   1   (0.660) 0.560 0.676 0.659 0.889 0.682 
   4   (0.340) 0.440 0.324 0.341 0.111 0.318 

Locus 2336 : 
2 alleles
16.7% missing data
   2   (0.476) 0.209 0.569 0.477 0.072 0.422 
   4   (0.524) 0.791 0.431 0.523 0.928 0.578 

Locus 2337 : 
2 alleles
5.1% missing data
   4   (0.870) 0.884 0.930 0.870 0.958 0.854 
   2   (0.130) 0.116 0.070 0.130 0.042 0.146 

Locus 2338 : 
2 alleles
12.3% missing data
   3   (0.596) 0.809 0.638 0.597 0.293 0.557 
   1   (0.404) 0.191 0.362 0.403 0.707 0.443 

Locus 2339 : 
2 alleles
12.3% missing data
   1   (0.091) 0.107 0.025 0.091 0.012 0.151 
   3   (0.909) 0.893 0.975 0.909 0.988 0.849 

Locus 2340 : 
2 alleles
2.2% missing data
   2   (0.880) 0.984 0.900 0.881 0.987 0.892 
   4   (0.120) 0.016 0.100 0.119 0.013 0.108 

Locus 2341 : 
2 alleles
4.3% missing data
   3   (0.694) 0.916 0.773 0.693 0.892 0.598 
   1   (0.306) 0.084 0.227 0.307 0.108 0.402 

Locus 2342 : 
2 alleles
5.1% missing data
   2   (0.615) 0.746 0.623 0.616 0.949 0.568 
   1   (0.385) 0.254 0.377 0.384 0.051 0.432 

Locus 2343 : 
2 alleles
5.1% missing data
   1   (0.947) 0.998 0.907 0.947 0.992 0.989 
   3   (0.053) 0.002 0.093 0.053 0.008 0.011 

Locus 2344 : 
2 alleles
2.9% missing data
   1   (0.907) 0.958 0.968 0.907 0.435 0.912 
   3   (0.093) 0.042 0.032 0.093 0.565 0.088 

Locus 2345 : 
2 alleles
10.1% missing data
   4   (0.902) 0.945 0.963 0.902 0.377 0.913 
   2   (0.098) 0.055 0.037 0.098 0.623 0.087 

Locus 2346 : 
2 alleles
15.2% missing data
   1   (0.913) 0.892 0.966 0.913 0.985 0.892 
   3   (0.087) 0.108 0.034 0.087 0.015 0.108 

Locus 2347 : 
2 alleles
13.0% missing data
   3   (0.333) 0.485 0.297 0.332 0.037 0.357 
   1   (0.667) 0.515 0.703 0.668 0.963 0.643 

Locus 2348 : 
2 alleles
15.2% missing data
   3   (0.894) 0.968 0.953 0.894 0.987 0.857 
   4   (0.106) 0.032 0.047 0.106 0.013 0.143 

Locus 2349 : 
2 alleles
14.5% missing data
   3   (0.877) 0.804 0.947 0.876 0.963 0.847 
   1   (0.123) 0.196 0.053 0.124 0.037 0.153 

Locus 2350 : 
2 alleles
13.0% missing data
   2   (0.898) 0.967 0.967 0.897 0.907 0.838 
   4   (0.102) 0.033 0.033 0.103 0.093 0.162 

Locus 2351 : 
2 alleles
4.3% missing data
   2   (0.770) 0.909 0.836 0.770 0.966 0.713 
   4   (0.230) 0.091 0.164 0.230 0.034 0.287 

Locus 2352 : 
2 alleles
15.2% missing data
   3   (0.908) 0.977 0.914 0.909 0.985 0.946 
   1   (0.092) 0.023 0.086 0.091 0.015 0.054 

Locus 2353 : 
2 alleles
7.2% missing data
   1   (0.721) 0.841 0.815 0.721 0.958 0.585 
   3   (0.279) 0.159 0.185 0.279 0.042 0.415 

Locus 2354 : 
2 alleles
12.3% missing data
   3   (0.544) 0.401 0.505 0.543 0.847 0.589 
   1   (0.456) 0.599 0.495 0.457 0.153 0.411 

Locus 2355 : 
2 alleles
11.6% missing data
   3   (0.817) 0.595 0.925 0.818 0.969 0.678 
   1   (0.183) 0.405 0.075 0.182 0.031 0.322 

Locus 2356 : 
2 alleles
13.0% missing data
   1   (0.239) 0.105 0.191 0.240 0.262 0.262 
   4   (0.761) 0.895 0.809 0.760 0.738 0.738 

Locus 2357 : 
2 alleles
11.6% missing data
   1   (0.853) 0.939 0.862 0.853 0.219 0.922 
   4   (0.147) 0.061 0.138 0.147 0.781 0.078 

Locus 2358 : 
2 alleles
10.1% missing data
   1   (0.822) 0.977 0.771 0.822 0.976 0.873 
   3   (0.178) 0.023 0.229 0.178 0.024 0.127 

Locus 2359 : 
2 alleles
2.9% missing data
   1   (0.854) 0.933 0.858 0.854 0.979 0.896 
   4   (0.146) 0.067 0.142 0.146 0.021 0.104 

Locus 2360 : 
2 alleles
5.1% missing data
   2   (0.654) 0.712 0.645 0.654 0.180 0.711 
   4   (0.346) 0.288 0.355 0.346 0.820 0.289 

Locus 2361 : 
2 alleles
6.5% missing data
   2   (0.371) 0.120 0.431 0.371 0.738 0.293 
   4   (0.629) 0.880 0.569 0.629 0.262 0.707 

Locus 2362 : 
2 alleles
10.9% missing data
   2   (0.864) 0.865 0.946 0.864 0.403 0.838 
   4   (0.136) 0.135 0.054 0.136 0.597 0.162 

Locus 2363 : 
2 alleles
8.0% missing data
   1   (0.585) 0.859 0.586 0.585 0.935 0.535 
   3   (0.415) 0.141 0.414 0.415 0.065 0.465 

Locus 2364 : 
2 alleles
3.6% missing data
   2   (0.630) 0.834 0.642 0.631 0.302 0.629 
   4   (0.370) 0.166 0.358 0.369 0.698 0.371 

Locus 2365 : 
2 alleles
15.2% missing data
   2   (0.652) 0.621 0.695 0.653 0.512 0.631 
   4   (0.348) 0.379 0.305 0.347 0.488 0.369 

Locus 2366 : 
2 alleles
7.2% missing data
   1   (0.127) 0.068 0.074 0.128 0.043 0.135 
   3   (0.873) 0.932 0.926 0.872 0.957 0.865 

Locus 2367 : 
2 alleles
4.3% missing data
   4   (0.872) 0.960 0.914 0.873 0.984 0.869 
   2   (0.128) 0.040 0.086 0.127 0.016 0.131 

Locus 2368 : 
2 alleles
3.6% missing data
   2   (0.483) 0.357 0.446 0.484 0.190 0.540 
   3   (0.517) 0.643 0.554 0.516 0.810 0.460 

Locus 2369 : 
2 alleles
8.0% missing data
   3   (0.644) 0.780 0.572 0.644 0.697 0.719 
   1   (0.356) 0.220 0.428 0.356 0.303 0.281 

Locus 2370 : 
2 alleles
6.5% missing data
   4   (0.872) 0.970 0.922 0.872 0.976 0.855 
   1   (0.128) 0.030 0.078 0.128 0.024 0.145 

Locus 2371 : 
2 alleles
5.1% missing data
   2   (0.836) 0.981 0.876 0.836 0.981 0.811 
   4   (0.164) 0.019 0.124 0.164 0.019 0.189 

Locus 2372 : 
2 alleles
5.8% missing data
   3   (0.799) 0.824 0.836 0.801 0.072 0.845 
   4   (0.201) 0.176 0.164 0.199 0.928 0.155 

Locus 2373 : 
2 alleles
2.9% missing data
   3   (0.903) 0.963 0.945 0.902 0.981 0.918 
   1   (0.097) 0.037 0.055 0.098 0.019 0.082 

Locus 2374 : 
2 alleles
3.6% missing data
   2   (0.938) 0.998 0.862 0.939 0.996 0.988 
   4   (0.062) 0.002 0.138 0.061 0.004 0.012 

Locus 2375 : 
2 alleles
10.1% missing data
   3   (0.721) 0.959 0.690 0.721 0.296 0.785 
   1   (0.279) 0.041 0.310 0.279 0.704 0.215 

Locus 2376 : 
2 alleles
4.3% missing data
   1   (0.826) 0.908 0.912 0.826 0.973 0.736 
   2   (0.174) 0.092 0.088 0.174 0.027 0.264 

Locus 2377 : 
2 alleles
3.6% missing data
   2   (0.868) 0.919 0.947 0.867 0.980 0.795 
   4   (0.132) 0.081 0.053 0.133 0.020 0.205 

Locus 2378 : 
2 alleles
6.5% missing data
   4   (0.882) 0.953 0.891 0.883 0.949 0.917 
   2   (0.118) 0.047 0.109 0.117 0.051 0.083 

Locus 2379 : 
2 alleles
8.0% missing data
   2   (0.892) 0.867 0.949 0.891 0.985 0.897 
   4   (0.108) 0.133 0.051 0.109 0.015 0.103 

Locus 2380 : 
2 alleles
3.6% missing data
   2   (0.685) 0.842 0.752 0.685 0.958 0.598 
   3   (0.315) 0.158 0.248 0.315 0.042 0.402 

Locus 2381 : 
2 alleles
13.0% missing data
   1   (0.901) 0.971 0.936 0.899 0.988 0.921 
   3   (0.099) 0.029 0.064 0.101 0.012 0.079 

Locus 2382 : 
2 alleles
11.6% missing data
   2   (0.907) 0.987 0.932 0.907 0.933 0.930 
   4   (0.093) 0.013 0.068 0.093 0.067 0.070 

Locus 2383 : 
2 alleles
5.8% missing data
   1   (0.086) 0.006 0.098 0.086 0.019 0.038 
   3   (0.914) 0.994 0.902 0.914 0.981 0.962 

Locus 2384 : 
2 alleles
1.4% missing data
   2   (0.894) 0.986 0.914 0.894 0.988 0.918 
   4   (0.106) 0.014 0.086 0.106 0.012 0.082 

Locus 2385 : 
2 alleles
3.6% missing data
   4   (0.829) 0.971 0.807 0.829 0.952 0.876 
   3   (0.171) 0.029 0.193 0.171 0.048 0.124 

Locus 2386 : 
2 alleles
12.3% missing data
   3   (0.088) 0.020 0.055 0.088 0.013 0.068 
   4   (0.912) 0.980 0.945 0.912 0.987 0.932 

Locus 2387 : 
2 alleles
4.3% missing data
   1   (0.122) 0.018 0.101 0.122 0.036 0.096 
   3   (0.878) 0.982 0.899 0.878 0.964 0.904 

Locus 2388 : 
2 alleles
12.3% missing data
   1   (0.877) 0.967 0.911 0.878 0.984 0.870 
   3   (0.123) 0.033 0.089 0.122 0.016 0.130 

Locus 2389 : 
2 alleles
5.1% missing data
   1   (0.776) 0.931 0.801 0.776 0.969 0.769 
   3   (0.224) 0.069 0.199 0.224 0.031 0.231 

Locus 2390 : 
2 alleles
5.1% missing data
   1   (0.848) 0.949 0.914 0.847 0.946 0.811 
   3   (0.152) 0.051 0.086 0.153 0.054 0.189 

Locus 2391 : 
2 alleles
4.3% missing data
   4   (0.524) 0.164 0.573 0.523 0.216 0.543 
   1   (0.476) 0.836 0.427 0.477 0.784 0.457 

Locus 2392 : 
2 alleles
7.2% missing data
   4   (0.817) 0.900 0.863 0.817 0.476 0.849 
   2   (0.183) 0.100 0.137 0.183 0.524 0.151 

Locus 2393 : 
2 alleles
1.4% missing data
   3   (0.895) 0.991 0.926 0.894 0.975 0.922 
   1   (0.105) 0.009 0.074 0.106 0.025 0.078 

Locus 2394 : 
2 alleles
3.6% missing data
   3   (0.374) 0.317 0.311 0.374 0.052 0.453 
   2   (0.626) 0.683 0.689 0.626 0.948 0.547 

Locus 2395 : 
2 alleles
2.9% missing data
   3   (0.603) 0.329 0.680 0.603 0.391 0.587 
   1   (0.397) 0.671 0.320 0.397 0.609 0.413 

Locus 2396 : 
2 alleles
2.2% missing data
   4   (0.946) 0.964 0.994 0.947 0.992 0.835 
   1   (0.054) 0.036 0.006 0.053 0.008 0.165 

Locus 2397 : 
2 alleles
13.0% missing data
   2   (0.159) 0.320 0.067 0.158 0.701 0.181 
   4   (0.841) 0.680 0.933 0.842 0.299 0.819 

Locus 2398 : 
2 alleles
4.3% missing data
   3   (0.815) 0.968 0.845 0.815 0.844 0.809 
   1   (0.185) 0.032 0.155 0.185 0.156 0.191 

Locus 2399 : 
2 alleles
3.6% missing data
   3   (0.800) 0.952 0.813 0.800 0.134 0.852 
   1   (0.200) 0.048 0.187 0.200 0.866 0.148 

Locus 2400 : 
2 alleles
10.9% missing data
   3   (0.433) 0.373 0.442 0.432 0.067 0.444 
   4   (0.567) 0.627 0.558 0.568 0.933 0.556 

Locus 2401 : 
2 alleles
16.7% missing data
   3   (0.799) 0.937 0.838 0.800 0.970 0.769 
   1   (0.201) 0.063 0.162 0.200 0.030 0.231 

Locus 2402 : 
2 alleles
1.4% missing data
   4   (0.895) 0.911 0.961 0.895 0.492 0.890 
   2   (0.105) 0.089 0.039 0.105 0.508 0.110 

Locus 2403 : 
2 alleles
8.0% missing data
   1   (0.841) 0.935 0.923 0.841 0.945 0.748 
   3   (0.159) 0.065 0.077 0.159 0.055 0.252 

Locus 2404 : 
2 alleles
4.3% missing data
   1   (0.381) 0.175 0.304 0.384 0.056 0.470 
   3   (0.619) 0.825 0.696 0.616 0.944 0.530 

Locus 2405 : 
2 alleles
5.1% missing data
   3   (0.883) 0.992 0.788 0.884 0.989 0.954 
   1   (0.117) 0.008 0.212 0.116 0.011 0.046 

Locus 2406 : 
2 alleles
6.5% missing data
   4   (0.844) 0.811 0.950 0.844 0.553 0.744 
   2   (0.156) 0.189 0.050 0.156 0.447 0.256 

Locus 2407 : 
2 alleles
0.7% missing data
   4   (0.940) 0.892 0.993 0.941 0.991 0.828 
   2   (0.060) 0.108 0.007 0.059 0.009 0.172 

Locus 2408 : 
2 alleles
5.1% missing data
   1   (0.281) 0.110 0.262 0.281 0.099 0.304 
   3   (0.719) 0.890 0.738 0.719 0.901 0.696 

Locus 2409 : 
2 alleles
13.8% missing data
   1   (0.898) 0.951 0.916 0.899 0.978 0.925 
   3   (0.102) 0.049 0.084 0.101 0.022 0.075 

Locus 2410 : 
2 alleles
2.2% missing data
   1   (0.141) 0.600 0.040 0.141 0.214 0.206 
   4   (0.859) 0.400 0.960 0.859 0.786 0.794 

Locus 2411 : 
2 alleles
10.1% missing data
   2   (0.869) 0.983 0.900 0.868 0.984 0.882 
   4   (0.131) 0.017 0.100 0.132 0.016 0.118 

Locus 2412 : 
2 alleles
13.0% missing data
   2   (0.914) 0.925 0.969 0.914 0.726 0.929 
   4   (0.086) 0.075 0.031 0.086 0.274 0.071 

Locus 2413 : 
2 alleles
0.7% missing data
   2   (0.906) 0.982 0.939 0.906 0.989 0.922 
   4   (0.094) 0.018 0.061 0.094 0.011 0.078 

Locus 2414 : 
2 alleles
3.6% missing data
   3   (0.911) 0.969 0.967 0.912 0.983 0.868 
   1   (0.089) 0.031 0.033 0.088 0.017 0.132 

Locus 2415 : 
2 alleles
10.9% missing data
   3   (0.891) 0.959 0.908 0.891 0.981 0.922 
   2   (0.109) 0.041 0.092 0.109 0.019 0.078 

Locus 2416 : 
2 alleles
16.7% missing data
   4   (0.812) 0.966 0.829 0.812 0.936 0.800 
   1   (0.188) 0.034 0.171 0.188 0.064 0.200 

Locus 2417 : 
2 alleles
10.9% missing data
   2   (0.895) 0.945 0.944 0.896 0.463 0.927 
   4   (0.105) 0.055 0.056 0.104 0.537 0.073 

Locus 2418 : 
2 alleles
5.1% missing data
   2   (0.864) 0.980 0.891 0.864 0.983 0.879 
   4   (0.136) 0.020 0.109 0.136 0.017 0.121 

Locus 2419 : 
2 alleles
3.6% missing data
   1   (0.327) 0.274 0.257 0.327 0.486 0.364 
   3   (0.673) 0.726 0.743 0.673 0.514 0.636 

Locus 2420 : 
2 alleles
1.4% missing data
   2   (0.918) 0.994 0.904 0.919 0.987 0.964 
   4   (0.082) 0.006 0.096 0.081 0.013 0.036 

Locus 2421 : 
2 alleles
11.6% missing data
   2   (0.126) 0.006 0.377 0.124 0.011 0.029 
   4   (0.874) 0.994 0.623 0.876 0.989 0.971 

Locus 2422 : 
2 alleles
3.6% missing data
   3   (0.893) 0.986 0.919 0.893 0.384 0.947 
   2   (0.107) 0.014 0.081 0.107 0.616 0.053 

Locus 2423 : 
2 alleles
2.2% missing data
   4   (0.877) 0.986 0.884 0.877 0.257 0.944 
   2   (0.123) 0.014 0.116 0.123 0.743 0.056 

Locus 2424 : 
2 alleles
3.6% missing data
   1   (0.679) 0.283 0.833 0.681 0.447 0.544 
   4   (0.321) 0.717 0.167 0.319 0.553 0.456 

Locus 2425 : 
2 alleles
1.4% missing data
   1   (0.882) 0.951 0.938 0.880 0.979 0.876 
   3   (0.118) 0.049 0.062 0.120 0.021 0.124 

Locus 2426 : 
2 alleles
11.6% missing data
   3   (0.850) 0.956 0.875 0.849 0.861 0.877 
   1   (0.150) 0.044 0.125 0.151 0.139 0.123 

Locus 2427 : 
2 alleles
10.1% missing data
   1   (0.561) 0.774 0.412 0.562 0.349 0.706 
   3   (0.439) 0.226 0.588 0.438 0.651 0.294 

Locus 2428 : 
2 alleles
1.4% missing data
   1   (0.946) 0.998 0.908 0.947 0.997 0.990 
   3   (0.054) 0.002 0.092 0.053 0.003 0.010 

Locus 2429 : 
2 alleles
13.8% missing data
   2   (0.893) 0.921 0.954 0.893 0.376 0.905 
   4   (0.107) 0.079 0.046 0.107 0.624 0.095 

Locus 2430 : 
2 alleles
14.5% missing data
   2   (0.902) 0.989 0.906 0.901 0.990 0.941 
   4   (0.098) 0.011 0.094 0.099 0.010 0.059 

Locus 2431 : 
2 alleles
5.8% missing data
   3   (0.786) 0.931 0.824 0.787 0.967 0.732 
   1   (0.214) 0.069 0.176 0.213 0.033 0.268 

Locus 2432 : 
2 alleles
2.2% missing data
   2   (0.837) 0.962 0.861 0.837 0.240 0.892 
   4   (0.163) 0.038 0.139 0.163 0.760 0.108 

Locus 2433 : 
2 alleles
2.9% missing data
   4   (0.731) 0.826 0.749 0.730 0.385 0.780 
   2   (0.269) 0.174 0.251 0.270 0.615 0.220 

Locus 2434 : 
2 alleles
5.1% missing data
   1   (0.926) 0.925 0.981 0.926 0.988 0.886 
   2   (0.074) 0.075 0.019 0.074 0.012 0.114 

Locus 2435 : 
2 alleles
11.6% missing data
   1   (0.901) 0.973 0.943 0.901 0.966 0.894 
   3   (0.099) 0.027 0.057 0.099 0.034 0.106 

Locus 2436 : 
2 alleles
15.2% missing data
   2   (0.630) 0.879 0.657 0.629 0.383 0.630 
   4   (0.370) 0.121 0.343 0.371 0.617 0.370 

Locus 2437 : 
2 alleles
5.1% missing data
   3   (0.914) 0.977 0.934 0.915 0.951 0.945 
   1   (0.086) 0.023 0.066 0.085 0.049 0.055 

Locus 2438 : 
2 alleles
4.3% missing data
   1   (0.792) 0.773 0.809 0.792 0.971 0.817 
   2   (0.208) 0.227 0.191 0.208 0.029 0.183 

Locus 2439 : 
2 alleles
2.9% missing data
   1   (0.820) 0.923 0.854 0.820 0.318 0.859 
   4   (0.180) 0.077 0.146 0.180 0.682 0.141 

Locus 2440 : 
2 alleles
5.1% missing data
   1   (0.263) 0.062 0.279 0.263 0.041 0.252 
   3   (0.737) 0.938 0.721 0.737 0.959 0.748 

Locus 2441 : 
2 alleles
18.1% missing data
   2   (0.378) 0.472 0.281 0.380 0.454 0.426 
   1   (0.622) 0.528 0.719 0.620 0.546 0.574 

Locus 2442 : 
2 alleles
2.9% missing data
   1   (0.900) 0.967 0.944 0.900 0.987 0.902 
   4   (0.100) 0.033 0.056 0.100 0.013 0.098 

Locus 2443 : 
2 alleles
1.4% missing data
   2   (0.861) 0.949 0.863 0.860 0.985 0.907 
   4   (0.139) 0.051 0.137 0.140 0.015 0.093 

Locus 2444 : 
2 alleles
2.9% missing data
   4   (0.421) 0.294 0.487 0.422 0.054 0.363 
   2   (0.579) 0.706 0.513 0.578 0.946 0.637 

Locus 2445 : 
2 alleles
17.4% missing data
   4   (0.644) 0.717 0.631 0.643 0.731 0.695 
   2   (0.356) 0.283 0.369 0.357 0.269 0.305 

Locus 2446 : 
2 alleles
2.9% missing data
   4   (0.870) 0.983 0.830 0.869 0.982 0.936 
   2   (0.130) 0.017 0.170 0.131 0.018 0.064 

Locus 2447 : 
2 alleles
5.8% missing data
   3   (0.911) 0.989 0.929 0.911 0.989 0.941 
   1   (0.089) 0.011 0.071 0.089 0.011 0.059 

Locus 2448 : 
2 alleles
5.8% missing data
   1   (0.747) 0.911 0.792 0.747 0.962 0.692 
   4   (0.253) 0.089 0.208 0.253 0.038 0.308 

Locus 2449 : 
2 alleles
2.9% missing data
   4   (0.587) 0.875 0.579 0.588 0.931 0.535 
   1   (0.413) 0.125 0.421 0.412 0.069 0.465 

Locus 2450 : 
2 alleles
2.2% missing data
   3   (0.462) 0.017 0.904 0.462 0.044 0.090 
   1   (0.538) 0.983 0.096 0.538 0.956 0.910 

Locus 2451 : 
2 alleles
14.5% missing data
   2   (0.890) 0.817 0.946 0.891 0.870 0.889 
   4   (0.110) 0.183 0.054 0.109 0.130 0.111 

Locus 2452 : 
2 alleles
11.6% missing data
   1   (0.889) 0.980 0.941 0.889 0.984 0.862 
   3   (0.111) 0.020 0.059 0.111 0.016 0.138 

Locus 2453 : 
2 alleles
2.2% missing data
   4   (0.908) 0.981 0.916 0.907 0.608 0.967 
   2   (0.092) 0.019 0.084 0.093 0.392 0.033 

Locus 2454 : 
2 alleles
8.0% missing data
   1   (0.907) 0.993 0.939 0.907 0.987 0.930 
   4   (0.093) 0.007 0.061 0.093 0.013 0.070 

Locus 2455 : 
2 alleles
3.6% missing data
   2   (0.365) 0.640 0.304 0.365 0.323 0.381 
   1   (0.635) 0.360 0.696 0.635 0.677 0.619 

Locus 2456 : 
2 alleles
4.3% missing data
   3   (0.816) 0.674 0.854 0.817 0.979 0.830 
   4   (0.184) 0.326 0.146 0.183 0.021 0.170 

Locus 2457 : 
2 alleles
9.4% missing data
   2   (0.915) 0.969 0.969 0.915 0.987 0.888 
   4   (0.085) 0.031 0.031 0.085 0.013 0.112 

Locus 2458 : 
2 alleles
6.5% missing data
   3   (0.896) 0.966 0.944 0.897 0.984 0.881 
   4   (0.104) 0.034 0.056 0.103 0.016 0.119 

Locus 2459 : 
2 alleles
12.3% missing data
   1   (0.203) 0.063 0.180 0.204 0.034 0.195 
   3   (0.797) 0.937 0.820 0.796 0.966 0.805 

Locus 2460 : 
2 alleles
3.6% missing data
   2   (0.247) 0.434 0.241 0.246 0.027 0.216 
   4   (0.753) 0.566 0.759 0.754 0.973 0.784 

Locus 2461 : 
2 alleles
7.2% missing data
   1   (0.877) 0.852 0.963 0.877 0.412 0.829 
   3   (0.123) 0.148 0.037 0.123 0.588 0.171 

Locus 2462 : 
2 alleles
12.3% missing data
   1   (0.949) 0.968 0.994 0.950 0.932 0.868 
   2   (0.051) 0.032 0.006 0.050 0.068 0.132 

Locus 2463 : 
2 alleles
4.3% missing data
   3   (0.887) 0.872 0.947 0.888 0.983 0.845 
   1   (0.113) 0.128 0.053 0.112 0.017 0.155 

Locus 2464 : 
2 alleles
6.5% missing data
   4   (0.796) 0.890 0.801 0.796 0.943 0.822 
   2   (0.204) 0.110 0.199 0.204 0.057 0.178 

Locus 2465 : 
2 alleles
10.9% missing data
   2   (0.642) 0.275 0.723 0.642 0.762 0.599 
   4   (0.358) 0.725 0.277 0.358 0.238 0.401 

Locus 2466 : 
2 alleles
8.0% missing data
   4   (0.859) 0.968 0.905 0.860 0.949 0.832 
   2   (0.141) 0.032 0.095 0.140 0.051 0.168 

Locus 2467 : 
2 alleles
15.2% missing data
   3   (0.874) 0.835 0.924 0.874 0.881 0.882 
   1   (0.126) 0.165 0.076 0.126 0.119 0.118 

Locus 2468 : 
2 alleles
18.1% missing data
   4   (0.677) 0.258 0.810 0.678 0.962 0.545 
   2   (0.323) 0.742 0.190 0.322 0.038 0.455 

Locus 2469 : 
2 alleles
19.6% missing data
   1   (0.195) 0.053 0.151 0.196 0.245 0.203 
   3   (0.805) 0.947 0.849 0.804 0.755 0.797 

Locus 2470 : 
2 alleles
11.6% missing data
   2   (0.156) 0.062 0.114 0.156 0.701 0.125 
   4   (0.844) 0.938 0.886 0.844 0.299 0.875 

Locus 2471 : 
2 alleles
10.9% missing data
   1   (0.864) 0.971 0.862 0.865 0.980 0.899 
   3   (0.136) 0.029 0.138 0.135 0.020 0.101 

Locus 2472 : 
2 alleles
15.2% missing data
   1   (0.910) 0.976 0.937 0.911 0.989 0.925 
   3   (0.090) 0.024 0.063 0.089 0.011 0.075 

Locus 2473 : 
2 alleles
2.9% missing data
   3   (0.820) 0.974 0.847 0.821 0.215 0.856 
   2   (0.180) 0.026 0.153 0.179 0.785 0.144 

Locus 2474 : 
2 alleles
10.1% missing data
   4   (0.318) 0.577 0.297 0.317 0.044 0.313 
   1   (0.682) 0.423 0.703 0.683 0.956 0.687 

Locus 2475 : 
2 alleles
1.4% missing data
   3   (0.659) 0.911 0.608 0.658 0.073 0.754 
   1   (0.341) 0.089 0.392 0.342 0.927 0.246 

Locus 2476 : 
2 alleles
2.9% missing data
   1   (0.892) 0.980 0.937 0.892 0.989 0.883 
   2   (0.108) 0.020 0.063 0.108 0.011 0.117 

Locus 2477 : 
2 alleles
2.9% missing data
   1   (0.341) 0.177 0.318 0.341 0.052 0.382 
   3   (0.659) 0.823 0.682 0.659 0.948 0.618 

Locus 2478 : 
2 alleles
5.1% missing data
   4   (0.749) 0.956 0.791 0.747 0.961 0.712 
   1   (0.251) 0.044 0.209 0.253 0.039 0.288 

Locus 2479 : 
2 alleles
0.7% missing data
   4   (0.920) 0.984 0.970 0.919 0.992 0.901 
   2   (0.080) 0.016 0.030 0.081 0.008 0.099 

Locus 2480 : 
2 alleles
5.8% missing data
   2   (0.573) 0.651 0.663 0.574 0.174 0.498 
   4   (0.427) 0.349 0.337 0.426 0.826 0.502 

Locus 2481 : 
2 alleles
4.3% missing data
   1   (0.090) 0.012 0.115 0.090 0.021 0.036 
   3   (0.910) 0.988 0.885 0.910 0.979 0.964 

Locus 2482 : 
2 alleles
10.9% missing data
   2   (0.891) 0.992 0.856 0.890 0.990 0.953 
   4   (0.109) 0.008 0.144 0.110 0.010 0.047 

Locus 2483 : 
2 alleles
3.6% missing data
   2   (0.902) 0.967 0.959 0.901 0.979 0.885 
   1   (0.098) 0.033 0.041 0.099 0.021 0.115 

Locus 2484 : 
2 alleles
1.4% missing data
   1   (0.234) 0.032 0.228 0.236 0.033 0.231 
   4   (0.766) 0.968 0.772 0.764 0.967 0.769 

Locus 2485 : 
2 alleles
4.3% missing data
   2   (0.926) 0.943 0.986 0.926 0.965 0.854 
   4   (0.074) 0.057 0.014 0.074 0.035 0.146 

Locus 2486 : 
2 alleles
14.5% missing data
   2   (0.781) 0.926 0.821 0.781 0.440 0.803 
   4   (0.219) 0.074 0.179 0.219 0.560 0.197 

Locus 2487 : 
2 alleles
11.6% missing data
   3   (0.891) 0.952 0.936 0.892 0.983 0.883 
   1   (0.109) 0.048 0.064 0.108 0.017 0.117 

Locus 2488 : 
2 alleles
13.0% missing data
   3   (0.922) 0.994 0.902 0.922 0.983 0.970 
   1   (0.078) 0.006 0.098 0.078 0.017 0.030 

Locus 2489 : 
2 alleles
3.6% missing data
   1   (0.731) 0.826 0.771 0.731 0.698 0.722 
   4   (0.269) 0.174 0.229 0.269 0.302 0.278 

Locus 2490 : 
2 alleles
11.6% missing data
   1   (0.944) 0.997 0.913 0.945 0.996 0.987 
   4   (0.056) 0.003 0.087 0.055 0.004 0.013 

Locus 2491 : 
2 alleles
1.4% missing data
   3   (0.916) 0.994 0.927 0.915 0.988 0.956 
   4   (0.084) 0.006 0.073 0.085 0.012 0.044 

Locus 2492 : 
2 alleles
2.2% missing data
   1   (0.898) 0.981 0.944 0.897 0.956 0.901 
   3   (0.102) 0.019 0.056 0.103 0.044 0.099 

Locus 2493 : 
2 alleles
14.5% missing data
   3   (0.814) 0.962 0.893 0.813 0.971 0.719 
   1   (0.186) 0.038 0.107 0.187 0.029 0.281 

Locus 2494 : 
2 alleles
14.5% missing data
   1   (0.874) 0.962 0.910 0.874 0.967 0.869 
   2   (0.126) 0.038 0.090 0.126 0.033 0.131 

Locus 2495 : 
2 alleles
2.2% missing data
   4   (0.905) 0.898 0.961 0.905 0.989 0.884 
   1   (0.095) 0.102 0.039 0.095 0.011 0.116 

Locus 2496 : 
2 alleles
6.5% missing data
   1   (0.132) 0.036 0.137 0.131 0.015 0.094 
   3   (0.868) 0.964 0.863 0.869 0.985 0.906 

Locus 2497 : 
2 alleles
14.5% missing data
   4   (0.862) 0.955 0.932 0.861 0.391 0.861 
   2   (0.138) 0.045 0.068 0.139 0.609 0.139 

Locus 2498 : 
2 alleles
3.6% missing data
   3   (0.931) 0.996 0.916 0.931 0.987 0.978 
   1   (0.069) 0.004 0.084 0.069 0.013 0.022 

Locus 2499 : 
2 alleles
0.0% missing data
   2   (0.919) 0.964 0.980 0.920 0.986 0.836 
   3   (0.081) 0.036 0.020 0.080 0.014 0.164 

Locus 2500 : 
2 alleles
15.2% missing data
   4   (0.712) 0.425 0.823 0.711 0.877 0.638 
   1   (0.288) 0.575 0.177 0.289 0.123 0.362 

Locus 2501 : 
2 alleles
10.9% missing data
   2   (0.891) 0.979 0.913 0.892 0.975 0.917 
   4   (0.109) 0.021 0.087 0.108 0.025 0.083 

Locus 2502 : 
2 alleles
15.2% missing data
   2   (0.905) 0.964 0.937 0.903 0.962 0.937 
   4   (0.095) 0.036 0.063 0.097 0.038 0.063 

Locus 2503 : 
2 alleles
2.2% missing data
   2   (0.804) 0.620 0.879 0.806 0.238 0.807 
   4   (0.196) 0.380 0.121 0.194 0.762 0.193 

Locus 2504 : 
2 alleles
11.6% missing data
   4   (0.913) 0.959 0.926 0.913 0.977 0.955 
   2   (0.087) 0.041 0.074 0.087 0.023 0.045 

Locus 2505 : 
2 alleles
2.9% missing data
   2   (0.800) 0.860 0.836 0.799 0.979 0.808 
   1   (0.200) 0.140 0.164 0.201 0.021 0.192 

Locus 2506 : 
2 alleles
6.5% missing data
   3   (0.854) 0.952 0.870 0.854 0.974 0.873 
   1   (0.146) 0.048 0.130 0.146 0.026 0.127 

Locus 2507 : 
2 alleles
2.2% missing data
   2   (0.837) 0.787 0.939 0.837 0.977 0.704 
   4   (0.163) 0.213 0.061 0.163 0.023 0.296 

Locus 2508 : 
2 alleles
2.9% missing data
   4   (0.900) 0.984 0.931 0.900 0.987 0.921 
   2   (0.100) 0.016 0.069 0.100 0.013 0.079 

Locus 2509 : 
2 alleles
4.3% missing data
   4   (0.892) 0.814 0.955 0.892 0.488 0.905 
   2   (0.108) 0.186 0.045 0.108 0.512 0.095 

Locus 2510 : 
2 alleles
14.5% missing data
   3   (0.421) 0.274 0.441 0.420 0.071 0.436 
   2   (0.579) 0.726 0.559 0.580 0.929 0.564 

Locus 2511 : 
2 alleles
15.2% missing data
   1   (0.870) 0.968 0.909 0.871 0.978 0.863 
   3   (0.130) 0.032 0.091 0.129 0.022 0.137 

Locus 2512 : 
2 alleles
4.3% missing data
   2   (0.766) 0.961 0.767 0.766 0.972 0.768 
   4   (0.234) 0.039 0.233 0.234 0.028 0.232 

Locus 2513 : 
2 alleles
2.9% missing data
   1   (0.132) 0.015 0.155 0.131 0.016 0.089 
   3   (0.868) 0.985 0.845 0.869 0.984 0.911 

Locus 2514 : 
2 alleles
6.5% missing data
   1   (0.170) 0.017 0.159 0.170 0.020 0.157 
   3   (0.830) 0.983 0.841 0.830 0.980 0.843 

Locus 2515 : 
2 alleles
12.3% missing data
   3   (0.488) 0.129 0.643 0.488 0.069 0.401 
   2   (0.512) 0.871 0.357 0.512 0.931 0.599 

Locus 2516 : 
2 alleles
7.2% missing data
   2   (0.687) 0.316 0.797 0.686 0.755 0.628 
   4   (0.313) 0.684 0.203 0.314 0.245 0.372 

Locus 2517 : 
2 alleles
13.8% missing data
   4   (0.559) 0.514 0.630 0.559 0.525 0.507 
   3   (0.441) 0.486 0.370 0.441 0.475 0.493 

Locus 2518 : 
2 alleles
5.1% missing data
   2   (0.669) 0.826 0.709 0.670 0.415 0.644 
   4   (0.331) 0.174 0.291 0.330 0.585 0.356 

Locus 2519 : 
2 alleles
10.1% missing data
   4   (0.435) 0.427 0.419 0.436 0.814 0.402 
   2   (0.565) 0.573 0.581 0.564 0.186 0.598 

Locus 2520 : 
2 alleles
11.6% missing data
   1   (0.880) 0.784 0.953 0.880 0.984 0.829 
   3   (0.120) 0.216 0.047 0.120 0.016 0.171 

Locus 2521 : 
2 alleles
4.3% missing data
   2   (0.893) 0.964 0.919 0.892 0.986 0.924 
   4   (0.107) 0.036 0.081 0.108 0.014 0.076 

Locus 2522 : 
2 alleles
4.3% missing data
   4   (0.833) 0.959 0.862 0.833 0.261 0.872 
   2   (0.167) 0.041 0.138 0.167 0.739 0.128 

Locus 2523 : 
2 alleles
13.8% missing data
   4   (0.891) 0.978 0.925 0.890 0.965 0.914 
   3   (0.109) 0.022 0.075 0.110 0.035 0.086 

Locus 2524 : 
2 alleles
13.0% missing data
   1   (0.053) 0.002 0.090 0.053 0.009 0.011 
   3   (0.947) 0.998 0.910 0.947 0.991 0.989 

Locus 2525 : 
2 alleles
12.3% missing data
   2   (0.875) 0.982 0.883 0.874 0.985 0.907 
   4   (0.125) 0.018 0.117 0.126 0.015 0.093 

Locus 2526 : 
2 alleles
6.5% missing data
   2   (0.795) 0.947 0.812 0.794 0.971 0.804 
   3   (0.205) 0.053 0.188 0.206 0.029 0.196 

Locus 2527 : 
2 alleles
15.9% missing data
   1   (0.911) 0.987 0.949 0.910 0.933 0.926 
   4   (0.089) 0.013 0.051 0.090 0.067 0.074 

Locus 2528 : 
2 alleles
3.6% missing data
   3   (0.915) 0.993 0.902 0.915 0.992 0.964 
   1   (0.085) 0.007 0.098 0.085 0.008 0.036 

Locus 2529 : 
2 alleles
5.1% missing data
   1   (0.698) 0.955 0.679 0.698 0.959 0.686 
   2   (0.302) 0.045 0.321 0.302 0.041 0.314 

Locus 2530 : 
2 alleles
5.8% missing data
   2   (0.787) 0.943 0.781 0.787 0.969 0.810 
   4   (0.213) 0.057 0.219 0.213 0.031 0.190 

Locus 2531 : 
2 alleles
8.0% missing data
   1   (0.678) 0.633 0.803 0.677 0.524 0.575 
   3   (0.322) 0.367 0.197 0.323 0.476 0.425 

Locus 2532 : 
2 alleles
17.4% missing data
   3   (0.885) 0.824 0.926 0.885 0.987 0.905 
   4   (0.115) 0.176 0.074 0.115 0.013 0.095 

Locus 2533 : 
2 alleles
13.8% missing data
   3   (0.412) 0.710 0.345 0.411 0.286 0.459 
   1   (0.588) 0.290 0.655 0.589 0.714 0.541 

Locus 2534 : 
2 alleles
14.5% missing data
   4   (0.877) 0.932 0.953 0.877 0.985 0.802 
   2   (0.123) 0.068 0.047 0.123 0.015 0.198 

Locus 2535 : 
2 alleles
2.9% missing data
   3   (0.805) 0.951 0.844 0.806 0.238 0.831 
   2   (0.195) 0.049 0.156 0.194 0.762 0.169 

Locus 2536 : 
2 alleles
15.2% missing data
   4   (0.769) 0.800 0.859 0.767 0.781 0.705 
   2   (0.231) 0.200 0.141 0.233 0.219 0.295 

Locus 2537 : 
2 alleles
10.9% missing data
   4   (0.659) 0.629 0.673 0.660 0.516 0.683 
   2   (0.341) 0.371 0.327 0.340 0.484 0.317 

Locus 2538 : 
2 alleles
3.6% missing data
   2   (0.798) 0.950 0.830 0.798 0.971 0.779 
   4   (0.202) 0.050 0.170 0.202 0.029 0.221 

Locus 2539 : 
2 alleles
2.9% missing data
   3   (0.859) 0.923 0.905 0.859 0.981 0.855 
   1   (0.141) 0.077 0.095 0.141 0.019 0.145 

Locus 2540 : 
2 alleles
14.5% missing data
   4   (0.186) 0.074 0.174 0.186 0.025 0.175 
   3   (0.814) 0.926 0.826 0.814 0.975 0.825 

Locus 2541 : 
2 alleles
0.7% missing data
   3   (0.152) 0.035 0.142 0.153 0.032 0.123 
   4   (0.848) 0.965 0.858 0.847 0.968 0.877 

Locus 2542 : 
2 alleles
2.9% missing data
   1   (0.923) 0.991 0.927 0.923 0.991 0.968 
   3   (0.077) 0.009 0.073 0.077 0.009 0.032 

Locus 2543 : 
2 alleles
18.8% missing data
   3   (0.757) 0.910 0.792 0.758 0.685 0.735 
   1   (0.243) 0.090 0.208 0.242 0.315 0.265 

Locus 2544 : 
2 alleles
11.6% missing data
   4   (0.912) 0.981 0.951 0.913 0.987 0.918 
   2   (0.088) 0.019 0.049 0.087 0.013 0.082 

Locus 2545 : 
2 alleles
12.3% missing data
   4   (0.255) 0.041 0.366 0.256 0.182 0.161 
   2   (0.745) 0.959 0.634 0.744 0.818 0.839 

Locus 2546 : 
2 alleles
13.8% missing data
   2   (0.500) 0.055 0.760 0.500 0.065 0.302 
   3   (0.500) 0.945 0.240 0.500 0.935 0.698 

Locus 2547 : 
2 alleles
9.4% missing data
   1   (0.457) 0.446 0.451 0.458 0.495 0.445 
   4   (0.543) 0.554 0.549 0.542 0.505 0.555 

Locus 2548 : 
2 alleles
10.9% missing data
   4   (0.257) 0.176 0.199 0.256 0.036 0.323 
   2   (0.743) 0.824 0.801 0.744 0.964 0.677 

Locus 2549 : 
2 alleles
2.9% missing data
   4   (0.859) 0.973 0.899 0.858 0.966 0.860 
   1   (0.141) 0.027 0.101 0.142 0.034 0.140 

Locus 2550 : 
2 alleles
5.8% missing data
   4   (0.669) 0.909 0.689 0.668 0.278 0.684 
   1   (0.331) 0.091 0.311 0.332 0.722 0.316 

Locus 2551 : 
2 alleles
11.6% missing data
   1   (0.930) 0.997 0.870 0.929 0.963 0.983 
   3   (0.070) 0.003 0.130 0.071 0.037 0.017 

Locus 2552 : 
2 alleles
3.6% missing data
   4   (0.663) 0.683 0.732 0.663 0.953 0.583 
   3   (0.337) 0.317 0.268 0.337 0.047 0.417 

Locus 2553 : 
2 alleles
8.0% missing data
   2   (0.889) 0.985 0.903 0.887 0.218 0.961 
   4   (0.111) 0.015 0.097 0.113 0.782 0.039 

Locus 2554 : 
2 alleles
7.2% missing data
   3   (0.781) 0.878 0.848 0.781 0.365 0.772 
   2   (0.219) 0.122 0.152 0.219 0.635 0.228 

Locus 2555 : 
2 alleles
1.4% missing data
   3   (0.892) 0.975 0.956 0.892 0.262 0.899 
   1   (0.108) 0.025 0.044 0.108 0.738 0.101 

Locus 2556 : 
2 alleles
2.9% missing data
   3   (0.892) 0.959 0.954 0.892 0.986 0.849 
   1   (0.108) 0.041 0.046 0.108 0.014 0.151 

Locus 2557 : 
2 alleles
13.8% missing data
   2   (0.396) 0.182 0.508 0.396 0.126 0.301 
   3   (0.604) 0.818 0.492 0.604 0.874 0.699 

Locus 2558 : 
2 alleles
11.6% missing data
   4   (0.931) 0.993 0.928 0.931 0.993 0.972 
   2   (0.069) 0.007 0.072 0.069 0.007 0.028 

Locus 2559 : 
2 alleles
12.3% missing data
   1   (0.915) 0.995 0.884 0.915 0.946 0.970 
   3   (0.085) 0.005 0.116 0.085 0.054 0.030 

Locus 2560 : 
2 alleles
13.0% missing data
   1   (0.875) 0.978 0.874 0.876 0.983 0.908 
   3   (0.125) 0.022 0.126 0.124 0.017 0.092 

Locus 2561 : 
2 alleles
13.0% missing data
   3   (0.606) 0.458 0.550 0.607 0.959 0.667 
   1   (0.394) 0.542 0.450 0.393 0.041 0.333 

Locus 2562 : 
2 alleles
3.6% missing data
   2   (0.906) 0.991 0.925 0.907 0.972 0.929 
   4   (0.094) 0.009 0.075 0.093 0.028 0.071 

Locus 2563 : 
2 alleles
13.8% missing data
   3   (0.675) 0.858 0.663 0.676 0.699 0.686 
   1   (0.325) 0.142 0.337 0.324 0.301 0.314 

Locus 2564 : 
2 alleles
12.3% missing data
   4   (0.760) 0.916 0.800 0.761 0.277 0.764 
   2   (0.240) 0.084 0.200 0.239 0.723 0.236 

Locus 2565 : 
2 alleles
7.2% missing data
   2   (0.902) 0.979 0.948 0.901 0.984 0.909 
   4   (0.098) 0.021 0.052 0.099 0.016 0.091 

Locus 2566 : 
2 alleles
14.5% missing data
   1   (0.884) 0.960 0.921 0.884 0.986 0.890 
   3   (0.116) 0.040 0.079 0.116 0.014 0.110 

Locus 2567 : 
2 alleles
15.9% missing data
   1   (0.195) 0.093 0.139 0.195 0.513 0.195 
   3   (0.805) 0.907 0.861 0.805 0.487 0.805 

Locus 2568 : 
2 alleles
2.9% missing data
   3   (0.917) 0.991 0.928 0.917 0.992 0.953 
   1   (0.083) 0.009 0.072 0.083 0.008 0.047 

Locus 2569 : 
2 alleles
12.3% missing data
   4   (0.805) 0.933 0.855 0.805 0.423 0.819 
   2   (0.195) 0.067 0.145 0.195 0.577 0.181 

Locus 2570 : 
2 alleles
1.4% missing data
   2   (0.918) 0.994 0.909 0.917 0.992 0.966 
   1   (0.082) 0.006 0.091 0.083 0.008 0.034 

Locus 2571 : 
2 alleles
15.2% missing data
   4   (0.888) 0.968 0.939 0.889 0.983 0.860 
   2   (0.112) 0.032 0.061 0.111 0.017 0.140 

Locus 2572 : 
2 alleles
2.9% missing data
   4   (0.863) 0.949 0.934 0.863 0.986 0.789 
   2   (0.137) 0.051 0.066 0.137 0.014 0.211 

Locus 2573 : 
2 alleles
13.8% missing data
   4   (0.911) 0.993 0.867 0.912 0.983 0.967 
   2   (0.089) 0.007 0.133 0.088 0.017 0.033 

Locus 2574 : 
2 alleles
1.4% missing data
   3   (0.910) 0.982 0.927 0.909 0.988 0.946 
   1   (0.090) 0.018 0.073 0.091 0.012 0.054 

Locus 2575 : 
2 alleles
5.8% missing data
   1   (0.567) 0.908 0.553 0.566 0.933 0.524 
   3   (0.433) 0.092 0.447 0.434 0.067 0.476 

Locus 2576 : 
2 alleles
14.5% missing data
   1   (0.892) 0.869 0.964 0.893 0.980 0.816 
   3   (0.108) 0.131 0.036 0.107 0.020 0.184 

Locus 2577 : 
2 alleles
15.2% missing data
   1   (0.673) 0.860 0.727 0.672 0.886 0.610 
   3   (0.327) 0.140 0.273 0.328 0.114 0.390 

Locus 2578 : 
2 alleles
12.3% missing data
   3   (0.915) 0.990 0.938 0.915 0.946 0.944 
   1   (0.085) 0.010 0.062 0.085 0.054 0.056 

Locus 2579 : 
2 alleles
8.7% missing data
   2   (0.867) 0.939 0.931 0.867 0.978 0.812 
   4   (0.133) 0.061 0.069 0.133 0.022 0.188 

Locus 2580 : 
2 alleles
11.6% missing data
   2   (0.916) 0.989 0.933 0.917 0.990 0.943 
   3   (0.084) 0.011 0.067 0.083 0.010 0.057 

Locus 2581 : 
2 alleles
18.1% missing data
   2   (0.715) 0.512 0.741 0.715 0.634 0.751 
   4   (0.285) 0.488 0.259 0.285 0.366 0.249 

Locus 2582 : 
2 alleles
14.5% missing data
   2   (0.362) 0.297 0.396 0.361 0.663 0.307 
   4   (0.638) 0.703 0.604 0.639 0.337 0.693 

Locus 2583 : 
2 alleles
10.9% missing data
   3   (0.860) 0.940 0.923 0.860 0.983 0.826 
   4   (0.140) 0.060 0.077 0.140 0.017 0.174 

Locus 2584 : 
2 alleles
2.2% missing data
   4   (0.905) 0.990 0.950 0.905 0.989 0.894 
   2   (0.095) 0.010 0.050 0.095 0.011 0.106 

Locus 2585 : 
2 alleles
13.0% missing data
   2   (0.907) 0.987 0.919 0.907 0.987 0.941 
   4   (0.093) 0.013 0.081 0.093 0.013 0.059 

Locus 2586 : 
2 alleles
10.9% missing data
   2   (0.844) 0.971 0.879 0.845 0.975 0.824 
   4   (0.156) 0.029 0.121 0.155 0.025 0.176 

Locus 2587 : 
2 alleles
5.8% missing data
   1   (0.831) 0.855 0.865 0.831 0.932 0.839 
   4   (0.169) 0.145 0.135 0.169 0.068 0.161 

Locus 2588 : 
2 alleles
6.5% missing data
   2   (0.879) 0.978 0.921 0.879 0.986 0.866 
   3   (0.121) 0.022 0.079 0.121 0.014 0.134 

Locus 2589 : 
2 alleles
6.5% missing data
   4   (0.742) 0.950 0.742 0.742 0.964 0.735 
   2   (0.258) 0.050 0.258 0.258 0.036 0.265 

Locus 2590 : 
2 alleles
4.3% missing data
   1   (0.841) 0.863 0.897 0.840 0.446 0.863 
   4   (0.159) 0.137 0.103 0.160 0.554 0.137 

Locus 2591 : 
2 alleles
13.8% missing data
   2   (0.799) 0.893 0.846 0.800 0.851 0.780 
   4   (0.201) 0.107 0.154 0.200 0.149 0.220 

Locus 2592 : 
2 alleles
12.3% missing data
   2   (0.907) 0.986 0.921 0.906 0.989 0.943 
   3   (0.093) 0.014 0.079 0.094 0.011 0.057 

Locus 2593 : 
2 alleles
15.9% missing data
   1   (0.771) 0.853 0.739 0.771 0.496 0.861 
   2   (0.229) 0.147 0.261 0.229 0.504 0.139 

Locus 2594 : 
2 alleles
13.0% missing data
   3   (0.902) 0.983 0.936 0.903 0.930 0.916 
   1   (0.098) 0.017 0.064 0.097 0.070 0.084 

Locus 2595 : 
2 alleles
3.6% missing data
   1   (0.894) 0.983 0.901 0.895 0.959 0.930 
   4   (0.106) 0.017 0.099 0.105 0.041 0.070 

Locus 2596 : 
2 alleles
13.0% missing data
   4   (0.886) 0.978 0.930 0.885 0.984 0.883 
   2   (0.114) 0.022 0.070 0.115 0.016 0.117 

Locus 2597 : 
2 alleles
12.3% missing data
   3   (0.945) 0.997 0.911 0.946 0.990 0.987 
   2   (0.055) 0.003 0.089 0.054 0.010 0.013 

Locus 2598 : 
2 alleles
4.3% missing data
   4   (0.834) 0.944 0.933 0.832 0.387 0.780 
   2   (0.166) 0.056 0.067 0.168 0.613 0.220 

Locus 2599 : 
2 alleles
3.6% missing data
   4   (0.924) 0.996 0.892 0.924 0.994 0.978 
   3   (0.076) 0.004 0.108 0.076 0.006 0.022 

Locus 2600 : 
2 alleles
14.5% missing data
   1   (0.898) 0.983 0.918 0.898 0.989 0.925 
   3   (0.102) 0.017 0.082 0.102 0.011 0.075 

Locus 2601 : 
2 alleles
1.4% missing data
   1   (0.106) 0.046 0.067 0.106 0.689 0.059 
   3   (0.894) 0.954 0.933 0.894 0.311 0.941 

Locus 2602 : 
2 alleles
0.7% missing data
   4   (0.095) 0.004 0.283 0.094 0.007 0.018 
   2   (0.905) 0.996 0.717 0.906 0.993 0.982 

Locus 2603 : 
2 alleles
10.9% missing data
   4   (0.886) 0.988 0.890 0.887 0.862 0.926 
   2   (0.114) 0.012 0.110 0.113 0.138 0.074 

Locus 2604 : 
2 alleles
4.3% missing data
   3   (0.889) 0.966 0.955 0.889 0.107 0.898 
   1   (0.111) 0.034 0.045 0.111 0.893 0.102 

Locus 2605 : 
2 alleles
4.3% missing data
   2   (0.071) 0.005 0.083 0.072 0.005 0.023 
   4   (0.929) 0.995 0.917 0.928 0.995 0.977 

Locus 2606 : 
2 alleles
4.3% missing data
   4   (0.229) 0.033 0.283 0.228 0.037 0.191 
   2   (0.771) 0.967 0.717 0.772 0.963 0.809 

Locus 2607 : 
2 alleles
11.6% missing data
   1   (0.737) 0.525 0.781 0.737 0.972 0.735 
   4   (0.263) 0.475 0.219 0.263 0.028 0.265 

Locus 2608 : 
2 alleles
3.6% missing data
   2   (0.900) 0.968 0.950 0.900 0.974 0.889 
   3   (0.100) 0.032 0.050 0.100 0.026 0.111 

Locus 2609 : 
2 alleles
5.1% missing data
   3   (0.913) 0.993 0.907 0.912 0.992 0.964 
   1   (0.087) 0.007 0.093 0.088 0.008 0.036 

Locus 2610 : 
2 alleles
3.6% missing data
   4   (0.760) 0.897 0.738 0.760 0.966 0.802 
   1   (0.240) 0.103 0.262 0.240 0.034 0.198 

Locus 2611 : 
2 alleles
18.1% missing data
   1   (0.716) 0.804 0.758 0.714 0.895 0.697 
   2   (0.284) 0.196 0.242 0.286 0.105 0.303 

Locus 2612 : 
2 alleles
5.1% missing data
   2   (0.887) 0.885 0.966 0.887 0.980 0.800 
   1   (0.113) 0.115 0.034 0.113 0.020 0.200 

Locus 2613 : 
2 alleles
5.1% missing data
   1   (0.796) 0.903 0.839 0.797 0.415 0.805 
   4   (0.204) 0.097 0.161 0.203 0.585 0.195 

Locus 2614 : 
2 alleles
5.1% missing data
   1   (0.485) 0.487 0.492 0.485 0.932 0.437 
   2   (0.515) 0.513 0.508 0.515 0.068 0.563 

Locus 2615 : 
2 alleles
5.8% missing data
   2   (0.725) 0.728 0.813 0.725 0.909 0.642 
   4   (0.275) 0.272 0.187 0.275 0.091 0.358 

Locus 2616 : 
2 alleles
13.8% missing data
   3   (0.896) 0.989 0.902 0.895 0.969 0.939 
   1   (0.104) 0.011 0.098 0.105 0.031 0.061 

Locus 2617 : 
2 alleles
2.2% missing data
   4   (0.869) 0.980 0.852 0.869 0.983 0.916 
   1   (0.131) 0.020 0.148 0.131 0.017 0.084 

Locus 2618 : 
2 alleles
10.9% missing data
   2   (0.918) 0.990 0.922 0.919 0.979 0.958 
   3   (0.082) 0.010 0.078 0.081 0.021 0.042 

Locus 2619 : 
2 alleles
3.6% missing data
   2   (0.800) 0.908 0.857 0.800 0.963 0.745 
   4   (0.200) 0.092 0.143 0.200 0.037 0.255 

Locus 2620 : 
2 alleles
4.3% missing data
   1   (0.852) 0.979 0.878 0.852 0.981 0.850 
   3   (0.148) 0.021 0.122 0.148 0.019 0.150 

Locus 2621 : 
2 alleles
3.6% missing data
   3   (0.921) 0.987 0.921 0.921 0.984 0.968 
   1   (0.079) 0.013 0.079 0.079 0.016 0.032 

Locus 2622 : 
2 alleles
2.9% missing data
   1   (0.875) 0.889 0.867 0.876 0.989 0.929 
   2   (0.125) 0.111 0.133 0.124 0.011 0.071 

Locus 2623 : 
2 alleles
11.6% missing data
   4   (0.877) 0.906 0.937 0.877 0.981 0.856 
   2   (0.123) 0.094 0.063 0.123 0.019 0.144 

Locus 2624 : 
2 alleles
11.6% missing data
   2   (0.905) 0.982 0.908 0.906 0.988 0.944 
   4   (0.095) 0.018 0.092 0.094 0.012 0.056 

Locus 2625 : 
2 alleles
3.6% missing data
   2   (0.845) 0.562 0.908 0.845 0.982 0.842 
   4   (0.155) 0.438 0.092 0.155 0.018 0.158 

Locus 2626 : 
2 alleles
12.3% missing data
   4   (0.831) 0.957 0.854 0.831 0.977 0.841 
   2   (0.169) 0.043 0.146 0.169 0.023 0.159 

Locus 2627 : 
2 alleles
2.2% missing data
   4   (0.841) 0.981 0.810 0.842 0.976 0.884 
   2   (0.159) 0.019 0.190 0.158 0.024 0.116 

Locus 2628 : 
2 alleles
16.7% missing data
   2   (0.913) 0.944 0.959 0.914 0.987 0.911 
   4   (0.087) 0.056 0.041 0.086 0.013 0.089 

Locus 2629 : 
2 alleles
2.9% missing data
   4   (0.906) 0.943 0.932 0.907 0.988 0.935 
   2   (0.094) 0.057 0.068 0.093 0.012 0.065 

Locus 2630 : 
2 alleles
1.4% missing data
   2   (0.899) 0.984 0.914 0.898 0.986 0.933 
   1   (0.101) 0.016 0.086 0.102 0.014 0.067 

Locus 2631 : 
2 alleles
11.6% missing data
   2   (0.088) 0.014 0.063 0.088 0.013 0.068 
   4   (0.912) 0.986 0.937 0.912 0.987 0.932 

Locus 2632 : 
2 alleles
4.3% missing data
   2   (0.873) 0.993 0.672 0.874 0.987 0.965 
   4   (0.127) 0.007 0.328 0.126 0.013 0.035 

Locus 2633 : 
2 alleles
8.0% missing data
   2   (0.723) 0.913 0.692 0.722 0.960 0.752 
   3   (0.277) 0.087 0.308 0.278 0.040 0.248 

Locus 2634 : 
2 alleles
1.4% missing data
   1   (0.903) 0.963 0.961 0.904 0.980 0.864 
   2   (0.097) 0.037 0.039 0.096 0.020 0.136 

Locus 2635 : 
2 alleles
1.4% missing data
   1   (0.882) 0.985 0.924 0.881 0.984 0.885 
   4   (0.118) 0.015 0.076 0.119 0.016 0.115 

Locus 2636 : 
2 alleles
2.2% missing data
   4   (0.882) 0.990 0.819 0.883 0.984 0.946 
   2   (0.118) 0.010 0.181 0.117 0.016 0.054 

Locus 2637 : 
2 alleles
12.3% missing data
   3   (0.875) 0.976 0.882 0.875 0.980 0.908 
   1   (0.125) 0.024 0.118 0.125 0.020 0.092 

Locus 2638 : 
2 alleles
3.6% missing data
   4   (0.943) 0.998 0.879 0.943 0.996 0.989 
   2   (0.057) 0.002 0.121 0.057 0.004 0.011 

Locus 2639 : 
2 alleles
15.9% missing data
   2   (0.920) 0.969 0.931 0.919 0.981 0.964 
   4   (0.080) 0.031 0.069 0.081 0.019 0.036 

Locus 2640 : 
2 alleles
3.6% missing data
   1   (0.357) 0.071 0.373 0.357 0.773 0.330 
   3   (0.643) 0.929 0.627 0.643 0.227 0.670 

Locus 2641 : 
2 alleles
14.5% missing data
   4   (0.893) 0.971 0.918 0.893 0.983 0.911 
   2   (0.107) 0.029 0.082 0.107 0.017 0.089 

Locus 2642 : 
2 alleles
10.1% missing data
   1   (0.117) 0.013 0.161 0.116 0.010 0.062 
   3   (0.883) 0.987 0.839 0.884 0.990 0.938 

Locus 2643 : 
2 alleles
3.6% missing data
   1   (0.870) 0.980 0.906 0.870 0.987 0.866 
   4   (0.130) 0.020 0.094 0.130 0.013 0.134 

Locus 2644 : 
2 alleles
13.8% missing data
   2   (0.886) 0.976 0.888 0.886 0.989 0.925 
   3   (0.114) 0.024 0.112 0.114 0.011 0.075 

Locus 2645 : 
2 alleles
4.3% missing data
   4   (0.731) 0.875 0.788 0.731 0.306 0.727 
   1   (0.269) 0.125 0.212 0.269 0.694 0.273 

Locus 2646 : 
2 alleles
10.1% missing data
   3   (0.890) 0.970 0.951 0.889 0.238 0.909 
   4   (0.110) 0.030 0.049 0.111 0.762 0.091 

Locus 2647 : 
2 alleles
7.2% missing data
   1   (0.878) 0.961 0.927 0.877 0.436 0.907 
   2   (0.122) 0.039 0.073 0.123 0.564 0.093 

Locus 2648 : 
2 alleles
10.9% missing data
   4   (0.872) 0.984 0.819 0.872 0.969 0.935 
   2   (0.128) 0.016 0.181 0.128 0.031 0.065 

Locus 2649 : 
2 alleles
14.5% missing data
   2   (0.600) 0.718 0.657 0.598 0.590 0.558 
   4   (0.400) 0.282 0.343 0.402 0.410 0.442 

Locus 2650 : 
2 alleles
4.3% missing data
   1   (0.766) 0.698 0.812 0.766 0.810 0.763 
   4   (0.234) 0.302 0.188 0.234 0.190 0.237 

Locus 2651 : 
2 alleles
15.9% missing data
   4   (0.703) 0.726 0.710 0.703 0.689 0.731 
   2   (0.297) 0.274 0.290 0.297 0.311 0.269 

Locus 2652 : 
2 alleles
2.9% missing data
   3   (0.407) 0.175 0.409 0.406 0.748 0.405 
   2   (0.593) 0.825 0.591 0.594 0.252 0.595 

Locus 2653 : 
2 alleles
12.3% missing data
   1   (0.115) 0.023 0.124 0.115 0.013 0.073 
   3   (0.885) 0.977 0.876 0.885 0.987 0.927 

Locus 2654 : 
2 alleles
5.1% missing data
   2   (0.911) 0.988 0.925 0.911 0.982 0.941 
   4   (0.089) 0.012 0.075 0.089 0.018 0.059 

Locus 2655 : 
2 alleles
3.6% missing data
   4   (0.896) 0.979 0.924 0.896 0.983 0.908 
   1   (0.104) 0.021 0.076 0.104 0.017 0.092 

Locus 2656 : 
2 alleles
4.3% missing data
   2   (0.130) 0.022 0.108 0.131 0.020 0.107 
   3   (0.870) 0.978 0.892 0.869 0.980 0.893 

Locus 2657 : 
2 alleles
2.9% missing data
   3   (0.912) 0.987 0.948 0.912 0.986 0.911 
   1   (0.088) 0.013 0.052 0.088 0.014 0.089 

Locus 2658 : 
2 alleles
3.6% missing data
   2   (0.950) 0.998 0.918 0.951 0.992 0.990 
   3   (0.050) 0.002 0.082 0.049 0.008 0.010 

Locus 2659 : 
2 alleles
13.8% missing data
   2   (0.806) 0.979 0.681 0.805 0.949 0.905 
   3   (0.194) 0.021 0.319 0.195 0.051 0.095 

Locus 2660 : 
2 alleles
2.9% missing data
   3   (0.328) 0.364 0.257 0.327 0.045 0.397 
   1   (0.672) 0.636 0.743 0.673 0.955 0.603 

Locus 2661 : 
2 alleles
3.6% missing data
   1   (0.764) 0.828 0.814 0.765 0.345 0.766 
   4   (0.236) 0.172 0.186 0.235 0.655 0.234 

Locus 2662 : 
2 alleles
12.3% missing data
   1   (0.096) 0.011 0.116 0.096 0.010 0.046 
   3   (0.904) 0.989 0.884 0.904 0.990 0.954 

Locus 2663 : 
2 alleles
5.1% missing data
   1   (0.670) 0.846 0.728 0.669 0.076 0.672 
   2   (0.330) 0.154 0.272 0.331 0.924 0.328 

Locus 2664 : 
2 alleles
2.9% missing data
   3   (0.855) 0.968 0.826 0.856 0.983 0.907 
   2   (0.145) 0.032 0.174 0.144 0.017 0.093 

Locus 2665 : 
2 alleles
2.9% missing data
   2   (0.908) 0.986 0.937 0.908 0.975 0.922 
   3   (0.092) 0.014 0.063 0.092 0.025 0.078 

Locus 2666 : 
2 alleles
5.1% missing data
   2   (0.194) 0.045 0.249 0.194 0.024 0.135 
   4   (0.806) 0.955 0.751 0.806 0.976 0.865 

Locus 2667 : 
2 alleles
2.2% missing data
   1   (0.762) 0.877 0.789 0.762 0.961 0.747 
   3   (0.238) 0.123 0.211 0.238 0.039 0.253 

Locus 2668 : 
2 alleles
3.6% missing data
   4   (0.842) 0.828 0.909 0.842 0.408 0.847 
   2   (0.158) 0.172 0.091 0.158 0.592 0.153 

Locus 2669 : 
2 alleles
4.3% missing data
   1   (0.172) 0.030 0.123 0.173 0.021 0.211 
   3   (0.828) 0.970 0.877 0.827 0.979 0.789 

Locus 2670 : 
2 alleles
5.8% missing data
   1   (0.870) 0.950 0.936 0.870 0.449 0.871 
   3   (0.130) 0.050 0.064 0.130 0.551 0.129 

Locus 2671 : 
2 alleles
12.3% missing data
   4   (0.907) 0.983 0.944 0.907 0.980 0.913 
   3   (0.093) 0.017 0.056 0.093 0.020 0.087 

Locus 2672 : 
2 alleles
7.2% missing data
   4   (0.868) 0.949 0.906 0.869 0.978 0.864 
   2   (0.132) 0.051 0.094 0.131 0.022 0.136 

Locus 2673 : 
2 alleles
14.5% missing data
   2   (0.505) 0.882 0.494 0.504 0.202 0.495 
   3   (0.495) 0.118 0.506 0.496 0.798 0.505 

Locus 2674 : 
2 alleles
8.7% missing data
   1   (0.055) 0.002 0.109 0.054 0.003 0.011 
   3   (0.945) 0.998 0.891 0.946 0.997 0.989 

Locus 2675 : 
2 alleles
6.5% missing data
   4   (0.811) 0.926 0.787 0.811 0.978 0.858 
   1   (0.189) 0.074 0.213 0.189 0.022 0.142 

Locus 2676 : 
2 alleles
5.8% missing data
   1   (0.844) 0.972 0.881 0.843 0.979 0.841 
   3   (0.156) 0.028 0.119 0.157 0.021 0.159 

Locus 2677 : 
2 alleles
5.1% missing data
   2   (0.708) 0.811 0.773 0.708 0.958 0.636 
   4   (0.292) 0.189 0.227 0.292 0.042 0.364 

Locus 2678 : 
2 alleles
12.3% missing data
   2   (0.887) 0.975 0.918 0.886 0.985 0.902 
   4   (0.113) 0.025 0.082 0.114 0.015 0.098 

Locus 2679 : 
2 alleles
7.2% missing data
   2   (0.814) 0.949 0.885 0.813 0.375 0.823 
   4   (0.186) 0.051 0.115 0.187 0.625 0.177 

Locus 2680 : 
2 alleles
2.9% missing data
   1   (0.602) 0.674 0.664 0.602 0.414 0.565 
   3   (0.398) 0.326 0.336 0.398 0.586 0.435 

Locus 2681 : 
2 alleles
2.2% missing data
   1   (0.576) 0.981 0.125 0.577 0.910 0.911 
   3   (0.424) 0.019 0.875 0.423 0.090 0.089 

Locus 2682 : 
2 alleles
2.2% missing data
   3   (0.869) 0.967 0.934 0.869 0.981 0.820 
   1   (0.131) 0.033 0.066 0.131 0.019 0.180 

Locus 2683 : 
2 alleles
11.6% missing data
   3   (0.913) 0.965 0.956 0.914 0.984 0.912 
   1   (0.087) 0.035 0.044 0.086 0.016 0.088 

Locus 2684 : 
2 alleles
7.2% missing data
   2   (0.823) 0.919 0.911 0.822 0.161 0.803 
   4   (0.177) 0.081 0.089 0.178 0.839 0.197 

Locus 2685 : 
2 alleles
10.1% missing data
   1   (0.261) 0.139 0.273 0.260 0.814 0.194 
   2   (0.739) 0.861 0.727 0.740 0.186 0.806 

Locus 2686 : 
2 alleles
6.5% missing data
   4   (0.894) 0.958 0.954 0.894 0.956 0.857 
   1   (0.106) 0.042 0.046 0.106 0.044 0.143 

Locus 2687 : 
2 alleles
2.9% missing data
   1   (0.426) 0.070 0.554 0.425 0.796 0.316 
   4   (0.574) 0.930 0.446 0.575 0.204 0.684 

Locus 2688 : 
2 alleles
5.1% missing data
   2   (0.690) 0.937 0.699 0.690 0.889 0.653 
   4   (0.310) 0.063 0.301 0.310 0.111 0.347 

Locus 2689 : 
2 alleles
13.8% missing data
   4   (0.870) 0.975 0.853 0.870 0.978 0.909 
   2   (0.130) 0.025 0.147 0.130 0.022 0.091 

Locus 2690 : 
2 alleles
4.3% missing data
   1   (0.580) 0.607 0.631 0.581 0.142 0.559 
   3   (0.420) 0.393 0.369 0.419 0.858 0.441 

Locus 2691 : 
2 alleles
3.6% missing data
   4   (0.892) 0.977 0.917 0.892 0.990 0.908 
   2   (0.108) 0.023 0.083 0.108 0.010 0.092 

Locus 2692 : 
2 alleles
10.9% missing data
   1   (0.836) 0.944 0.801 0.838 0.974 0.886 
   3   (0.164) 0.056 0.199 0.162 0.026 0.114 

Locus 2693 : 
2 alleles
10.9% missing data
   1   (0.837) 0.892 0.896 0.838 0.349 0.842 
   3   (0.163) 0.108 0.104 0.162 0.651 0.158 

Locus 2694 : 
2 alleles
2.9% missing data
   1   (0.904) 0.975 0.949 0.904 0.987 0.901 
   3   (0.096) 0.025 0.051 0.096 0.013 0.099 

Locus 2695 : 
2 alleles
10.9% missing data
   1   (0.424) 0.184 0.387 0.424 0.049 0.500 
   2   (0.576) 0.816 0.613 0.576 0.951 0.500 

Locus 2696 : 
2 alleles
2.9% missing data
   2   (0.898) 0.959 0.937 0.899 0.987 0.905 
   3   (0.102) 0.041 0.063 0.101 0.013 0.095 

Locus 2697 : 
2 alleles
4.3% missing data
   2   (0.912) 0.994 0.888 0.912 0.992 0.962 
   4   (0.088) 0.006 0.112 0.088 0.008 0.038 

Locus 2698 : 
2 alleles
5.8% missing data
   4   (0.900) 0.972 0.956 0.899 0.959 0.887 
   1   (0.100) 0.028 0.044 0.101 0.041 0.113 

Locus 2699 : 
2 alleles
13.8% missing data
   1   (0.907) 0.989 0.903 0.907 0.988 0.950 
   4   (0.093) 0.011 0.097 0.093 0.012 0.050 

Locus 2700 : 
2 alleles
3.6% missing data
   2   (0.386) 0.529 0.359 0.386 0.056 0.412 
   4   (0.614) 0.471 0.641 0.614 0.944 0.588 

Locus 2701 : 
2 alleles
3.6% missing data
   1   (0.105) 0.040 0.087 0.105 0.015 0.074 
   4   (0.895) 0.960 0.913 0.895 0.985 0.926 

Locus 2702 : 
2 alleles
18.1% missing data
   4   (0.853) 0.977 0.857 0.853 0.980 0.888 
   1   (0.147) 0.023 0.143 0.147 0.020 0.112 

Locus 2703 : 
2 alleles
3.6% missing data
   1   (0.892) 0.949 0.936 0.892 0.676 0.923 
   3   (0.108) 0.051 0.064 0.108 0.324 0.077 

Locus 2704 : 
2 alleles
4.3% missing data
   1   (0.869) 0.849 0.942 0.870 0.434 0.866 
   3   (0.131) 0.151 0.058 0.130 0.566 0.134 

Locus 2705 : 
2 alleles
2.9% missing data
   2   (0.880) 0.991 0.817 0.881 0.987 0.945 
   3   (0.120) 0.009 0.183 0.119 0.013 0.055 

Locus 2706 : 
2 alleles
3.6% missing data
   2   (0.870) 0.979 0.774 0.871 0.988 0.947 
   4   (0.130) 0.021 0.226 0.129 0.012 0.053 

Locus 2707 : 
2 alleles
3.6% missing data
   2   (0.845) 0.973 0.838 0.844 0.982 0.891 
   4   (0.155) 0.027 0.162 0.156 0.018 0.109 

Locus 2708 : 
2 alleles
12.3% missing data
   4   (0.427) 0.133 0.537 0.424 0.776 0.340 
   1   (0.573) 0.867 0.463 0.576 0.224 0.660 

Locus 2709 : 
2 alleles
16.7% missing data
   4   (0.874) 0.982 0.881 0.874 0.982 0.900 
   2   (0.126) 0.018 0.119 0.126 0.018 0.100 

Locus 2710 : 
2 alleles
5.1% missing data
   1   (0.680) 0.782 0.672 0.681 0.954 0.679 
   2   (0.320) 0.218 0.328 0.319 0.046 0.321 

Locus 2711 : 
2 alleles
13.0% missing data
   4   (0.885) 0.979 0.936 0.885 0.974 0.851 
   2   (0.115) 0.021 0.064 0.115 0.026 0.149 

Locus 2712 : 
2 alleles
4.3% missing data
   1   (0.902) 0.953 0.944 0.903 0.986 0.904 
   3   (0.098) 0.047 0.056 0.097 0.014 0.096 

Locus 2713 : 
2 alleles
10.1% missing data
   4   (0.859) 0.989 0.723 0.860 0.988 0.945 
   3   (0.141) 0.011 0.277 0.140 0.012 0.055 

Locus 2714 : 
2 alleles
6.5% missing data
   4   (0.803) 0.898 0.850 0.803 0.915 0.779 
   2   (0.197) 0.102 0.150 0.197 0.085 0.221 

Locus 2715 : 
2 alleles
5.8% missing data
   2   (0.612) 0.674 0.613 0.612 0.502 0.641 
   4   (0.388) 0.326 0.387 0.388 0.498 0.359 

Locus 2716 : 
2 alleles
7.2% missing data
   2   (0.888) 0.953 0.933 0.888 0.983 0.880 
   3   (0.112) 0.047 0.067 0.112 0.017 0.120 

Locus 2717 : 
2 alleles
4.3% missing data
   1   (0.931) 0.995 0.917 0.930 0.960 0.980 
   3   (0.069) 0.005 0.083 0.070 0.040 0.020 

Locus 2718 : 
2 alleles
4.3% missing data
   1   (0.903) 0.985 0.931 0.903 0.988 0.914 
   4   (0.097) 0.015 0.069 0.097 0.012 0.086 

Locus 2719 : 
2 alleles
17.4% missing data
   2   (0.652) 0.823 0.638 0.652 0.328 0.697 
   3   (0.348) 0.177 0.362 0.348 0.672 0.303 

Locus 2720 : 
2 alleles
3.6% missing data
   4   (0.904) 0.986 0.908 0.904 0.960 0.942 
   2   (0.096) 0.014 0.092 0.096 0.040 0.058 

Locus 2721 : 
2 alleles
1.4% missing data
   3   (0.852) 0.986 0.813 0.852 0.981 0.914 
   4   (0.148) 0.014 0.187 0.148 0.019 0.086 

Locus 2722 : 
2 alleles
2.2% missing data
   1   (0.859) 0.985 0.857 0.858 0.259 0.932 
   3   (0.141) 0.015 0.143 0.142 0.741 0.068 

Locus 2723 : 
2 alleles
5.1% missing data
   1   (0.905) 0.982 0.937 0.905 0.406 0.947 
   2   (0.095) 0.018 0.063 0.095 0.594 0.053 

Locus 2724 : 
2 alleles
2.9% missing data
   1   (0.864) 0.983 0.857 0.864 0.983 0.902 
   3   (0.136) 0.017 0.143 0.136 0.017 0.098 

Locus 2725 : 
2 alleles
1.4% missing data
   1   (0.870) 0.985 0.876 0.869 0.960 0.907 
   4   (0.130) 0.015 0.124 0.131 0.040 0.093 

Locus 2726 : 
2 alleles
13.8% missing data
   2   (0.944) 0.998 0.898 0.945 0.996 0.989 
   4   (0.056) 0.002 0.102 0.055 0.004 0.011 

Locus 2727 : 
2 alleles
2.2% missing data
   3   (0.906) 0.973 0.955 0.906 0.983 0.893 
   2   (0.094) 0.027 0.045 0.094 0.017 0.107 

Locus 2728 : 
2 alleles
3.6% missing data
   4   (0.845) 0.919 0.897 0.845 0.972 0.822 
   1   (0.155) 0.081 0.103 0.155 0.028 0.178 

Locus 2729 : 
2 alleles
0.7% missing data
   3   (0.891) 0.942 0.930 0.891 0.976 0.895 
   4   (0.109) 0.058 0.070 0.109 0.024 0.105 

Locus 2730 : 
2 alleles
13.0% missing data
   2   (0.900) 0.975 0.930 0.900 0.989 0.918 
   4   (0.100) 0.025 0.070 0.100 0.011 0.082 

Locus 2731 : 
2 alleles
6.5% missing data
   1   (0.827) 0.957 0.862 0.827 0.168 0.876 
   3   (0.173) 0.043 0.138 0.173 0.832 0.124 

Locus 2732 : 
2 alleles
13.8% missing data
   4   (0.400) 0.281 0.431 0.399 0.053 0.397 
   3   (0.600) 0.719 0.569 0.601 0.947 0.603 

Locus 2733 : 
2 alleles
2.2% missing data
   3   (0.808) 0.717 0.876 0.808 0.976 0.779 
   1   (0.192) 0.283 0.124 0.192 0.024 0.221 

Locus 2734 : 
2 alleles
8.7% missing data
   3   (0.827) 0.752 0.854 0.827 0.973 0.859 
   2   (0.173) 0.248 0.146 0.173 0.027 0.141 

Locus 2735 : 
2 alleles
11.6% missing data
   2   (0.901) 0.965 0.949 0.902 0.979 0.880 
   4   (0.099) 0.035 0.051 0.098 0.021 0.120 

Locus 2736 : 
2 alleles
5.1% missing data
   1   (0.165) 0.102 0.156 0.167 0.017 0.116 
   3   (0.835) 0.898 0.844 0.833 0.983 0.884 

Locus 2737 : 
2 alleles
2.9% missing data
   1   (0.887) 0.945 0.959 0.887 0.982 0.812 
   2   (0.113) 0.055 0.041 0.113 0.018 0.188 

Locus 2738 : 
2 alleles
14.5% missing data
   4   (0.920) 0.993 0.913 0.921 0.983 0.963 
   2   (0.080) 0.007 0.087 0.079 0.017 0.037 

Locus 2739 : 
2 alleles
2.2% missing data
   2   (0.096) 0.010 0.093 0.096 0.012 0.058 
   3   (0.904) 0.990 0.907 0.904 0.988 0.942 

Locus 2740 : 
2 alleles
6.5% missing data
   3   (0.146) 0.053 0.085 0.147 0.028 0.190 
   4   (0.854) 0.947 0.915 0.853 0.972 0.810 

Locus 2741 : 
2 alleles
5.8% missing data
   3   (0.894) 0.966 0.905 0.895 0.954 0.923 
   2   (0.106) 0.034 0.095 0.105 0.046 0.077 

Locus 2742 : 
2 alleles
3.6% missing data
   1   (0.891) 0.987 0.936 0.891 0.989 0.882 
   4   (0.109) 0.013 0.064 0.109 0.011 0.118 

Locus 2743 : 
2 alleles
4.3% missing data
   2   (0.864) 0.954 0.935 0.864 0.355 0.845 
   4   (0.136) 0.046 0.065 0.136 0.645 0.155 

Locus 2744 : 
2 alleles
15.9% missing data
   4   (0.878) 0.970 0.883 0.878 0.811 0.917 
   3   (0.122) 0.030 0.117 0.122 0.189 0.083 

Locus 2745 : 
2 alleles
6.5% missing data
   1   (0.885) 0.965 0.937 0.884 0.954 0.885 
   3   (0.115) 0.035 0.063 0.116 0.046 0.115 

Locus 2746 : 
2 alleles
3.6% missing data
   3   (0.747) 0.958 0.752 0.746 0.965 0.730 
   1   (0.253) 0.042 0.248 0.254 0.035 0.270 

Locus 2747 : 
2 alleles
6.5% missing data
   1   (0.915) 0.995 0.840 0.915 0.993 0.975 
   3   (0.085) 0.005 0.160 0.085 0.007 0.025 

Locus 2748 : 
2 alleles
2.2% missing data
   4   (0.662) 0.578 0.691 0.662 0.943 0.641 
   3   (0.338) 0.422 0.309 0.338 0.057 0.359 

Locus 2749 : 
2 alleles
5.8% missing data
   4   (0.828) 0.963 0.861 0.827 0.976 0.821 
   2   (0.172) 0.037 0.139 0.173 0.024 0.179 

Locus 2750 : 
2 alleles
11.6% missing data
   1   (0.909) 0.988 0.897 0.910 0.986 0.955 
   3   (0.091) 0.012 0.103 0.090 0.014 0.045 

Locus 2751 : 
2 alleles
14.5% missing data
   4   (0.901) 0.928 0.966 0.901 0.971 0.838 
   2   (0.099) 0.072 0.034 0.099 0.029 0.162 

Locus 2752 : 
2 alleles
10.9% missing data
   1   (0.536) 0.195 0.676 0.537 0.085 0.454 
   3   (0.464) 0.805 0.324 0.463 0.915 0.546 

Locus 2753 : 
2 alleles
3.6% missing data
   1   (0.211) 0.188 0.150 0.212 0.032 0.234 
   3   (0.789) 0.812 0.850 0.788 0.968 0.766 

Locus 2754 : 
2 alleles
13.0% missing data
   2   (0.791) 0.580 0.824 0.791 0.695 0.834 
   4   (0.209) 0.420 0.176 0.209 0.305 0.166 

Locus 2755 : 
2 alleles
5.8% missing data
   4   (0.856) 0.975 0.857 0.857 0.183 0.924 
   2   (0.144) 0.025 0.143 0.143 0.817 0.076 

Locus 2756 : 
2 alleles
4.3% missing data
   1   (0.903) 0.977 0.944 0.903 0.988 0.906 
   3   (0.097) 0.023 0.056 0.097 0.012 0.094 

Locus 2757 : 
2 alleles
5.8% missing data
   2   (0.889) 0.970 0.942 0.888 0.972 0.872 
   4   (0.111) 0.030 0.058 0.112 0.028 0.128 

Locus 2758 : 
2 alleles
11.6% missing data
   3   (0.901) 0.965 0.951 0.900 0.982 0.894 
   1   (0.099) 0.035 0.049 0.100 0.018 0.106 

Locus 2759 : 
2 alleles
10.1% missing data
   2   (0.925) 0.996 0.828 0.925 0.994 0.983 
   4   (0.075) 0.004 0.172 0.075 0.006 0.017 

Locus 2760 : 
2 alleles
12.3% missing data
   2   (0.754) 0.825 0.805 0.754 0.366 0.772 
   4   (0.246) 0.175 0.195 0.246 0.634 0.228 

Locus 2761 : 
2 alleles
3.6% missing data
   4   (0.842) 0.897 0.902 0.843 0.974 0.795 
   2   (0.158) 0.103 0.098 0.157 0.026 0.205 

Locus 2762 : 
2 alleles
7.2% missing data
   1   (0.352) 0.638 0.310 0.353 0.271 0.339 
   4   (0.648) 0.362 0.690 0.647 0.729 0.661 

Locus 2763 : 
2 alleles
4.3% missing data
   1   (0.191) 0.016 0.329 0.192 0.041 0.085 
   4   (0.809) 0.984 0.671 0.808 0.959 0.915 

Locus 2764 : 
2 alleles
11.6% missing data
   1   (0.942) 0.997 0.904 0.942 0.963 0.987 
   3   (0.058) 0.003 0.096 0.058 0.037 0.013 

Locus 2765 : 
2 alleles
5.1% missing data
   1   (0.927) 0.995 0.909 0.928 0.991 0.976 
   3   (0.073) 0.005 0.091 0.072 0.009 0.024 

Locus 2766 : 
2 alleles
4.3% missing data
   2   (0.789) 0.629 0.828 0.789 0.924 0.806 
   4   (0.211) 0.371 0.172 0.211 0.076 0.194 

Locus 2767 : 
2 alleles
4.3% missing data
   2   (0.882) 0.402 0.960 0.882 0.965 0.836 
   4   (0.118) 0.598 0.040 0.118 0.035 0.164 

Locus 2768 : 
2 alleles
3.6% missing data
   3   (0.765) 0.935 0.814 0.763 0.969 0.728 
   2   (0.235) 0.065 0.186 0.237 0.031 0.272 

Locus 2769 : 
2 alleles
14.5% missing data
   4   (0.204) 0.060 0.188 0.205 0.113 0.189 
   2   (0.796) 0.940 0.812 0.795 0.887 0.811 

Locus 2770 : 
2 alleles
3.6% missing data
   1   (0.859) 0.964 0.910 0.859 0.982 0.824 
   4   (0.141) 0.036 0.090 0.141 0.018 0.176 

Locus 2771 : 
2 alleles
3.6% missing data
   3   (0.874) 0.877 0.931 0.872 0.981 0.878 
   4   (0.126) 0.123 0.069 0.128 0.019 0.122 

Locus 2772 : 
2 alleles
13.0% missing data
   3   (0.773) 0.805 0.841 0.771 0.922 0.745 
   1   (0.227) 0.195 0.159 0.229 0.078 0.255 

Locus 2773 : 
2 alleles
1.4% missing data
   1   (0.911) 0.989 0.963 0.910 0.991 0.900 
   3   (0.089) 0.011 0.037 0.090 0.009 0.100 

Locus 2774 : 
2 alleles
13.0% missing data
   1   (0.728) 0.842 0.755 0.728 0.403 0.764 
   4   (0.272) 0.158 0.245 0.272 0.597 0.236 

Locus 2775 : 
2 alleles
4.3% missing data
   3   (0.798) 0.827 0.814 0.798 0.949 0.823 
   1   (0.202) 0.173 0.186 0.202 0.051 0.177 

Locus 2776 : 
2 alleles
2.9% missing data
   2   (0.920) 0.993 0.908 0.921 0.984 0.965 
   4   (0.080) 0.007 0.092 0.079 0.016 0.035 

Locus 2777 : 
2 alleles
5.8% missing data
   4   (0.090) 0.037 0.088 0.091 0.007 0.038 
   2   (0.910) 0.963 0.912 0.909 0.993 0.962 

Locus 2778 : 
2 alleles
5.1% missing data
   3   (0.895) 0.924 0.963 0.894 0.911 0.864 
   1   (0.105) 0.076 0.037 0.106 0.089 0.136 

Locus 2779 : 
2 alleles
13.0% missing data
   2   (0.943) 0.689 0.994 0.943 0.544 0.927 
   1   (0.057) 0.311 0.006 0.057 0.456 0.073 

Locus 2780 : 
2 alleles
13.0% missing data
   4   (0.917) 0.890 0.962 0.918 0.987 0.922 
   2   (0.083) 0.110 0.038 0.082 0.013 0.078 

Locus 2781 : 
2 alleles
3.6% missing data
   3   (0.831) 0.963 0.856 0.832 0.978 0.825 
   1   (0.169) 0.037 0.144 0.168 0.022 0.175 

Locus 2782 : 
2 alleles
11.6% missing data
   1   (0.839) 0.847 0.894 0.839 0.407 0.859 
   3   (0.161) 0.153 0.106 0.161 0.593 0.141 

Values of parameters used in structure:
DATAFILE=/home/compartido2/pablo_saenz/joey/structure/C_aus_x_C_mel/data_job_T23,	OUTFILE=/home/compartido2/pablo_saenz/joey/structure/C_aus_x_C_mel/structure_results/results_job_T23,	NUMINDS=138,	NUMLOCI=2782,	MISSING=0,	LABEL=1,	POPDATA=1,	POPFLAG=1,	PHENOTYPE=0,	EXTRACOLS=0,	MAXPOPS=5,	BURNIN=200000,	NUMREPS=300000,	USEPOPINFO=0,	INFERALPHA=1,	INFERLAMBDA=0,	POPSPECIFICLAMBDA=0,	POPALPHAS=0,	COMPUTEPROB=1,	NOADMIX=0,	ADMBURNIN=2500,	UPDATEFREQ=1,	PRINTLIKES=0,	INTERMEDSAVE=0,	PRINTKLD=0,	PRINTNET=0,	PRINTLAMBDA=0,	ANCESTDIST=0,	NUMBOXES=1000,	ANCESTPINT=0.90000,	GENSBACK=2,	MIGRPRIOR=0.05000,	PRINTQHAT=1,	PRINTQSUM=0,	ALPHA=1.0000,	FREQSCORR=1,	FPRIORMEAN=0.0100,	FPRIORSD=0.0500,	ONEFST=0,	LAMBDA=1.0000,	UNIFPRIORALPHA=1,	ALPHAMAX=10.0000,	ALPHAPRIORA=1.0000,	ALPHAPRIORB=2.0000,	ALPHAPROPSD=0.0250,	STARTATPOPINFO=0,	RANDOMIZE=1,	LINKAGE=0,	METROFREQ=10,	REPORTHITRATE=0,	MARKOVPHASE=-1,	PHASED=0,	PLOIDY=2,	PHASEINFO=0	LOCPRIOR=1, 	LOCPRIORINIT=1.000000, 	LOCDATA=1, 	LOCISPOP=0, 	LOCPRIORSTEP=0.100000, 	MAXLOCPRIOR=20.000000, 	SEED=1506251830,	
[STRAT parameters]:    NUMSIMSTATS=1000,	PHENOTYPECOL=-9,	POOLFREQ=10,	LOCUSxONLY=0,	EMERROR=0.00100,	MISSINGPHENO=-9,	
