# Supplementary material for: Population genomic response to geographic gradients by widespread and endemic fishes of the Arabian Peninsula
Source: Ecol Evol. 2020 Apr 12;10(10):4314–30. doi: 10.1002/ece3.6199 (PMC7246217; doi:10.1002/ece3.6199)
Supplement: Supplementary file 6 — Appendix S1 [file ECE3-10-4314-s006.zip › Appendix S1, STRUCTURE and PCA Plots, Dryad/STRUCTURE/C. austriacus & C. melapterus/results_job_T23_q]

 C_aust_RS25  1 0.0050 0.9756 0.0152 0.0006 0.0037 
 C_aust_RS25  1 0.0021 0.9872 0.0079 0.0013 0.0015 
 C_aust_RS26  1 0.0022 0.9867 0.0090 0.0005 0.0016 
 C_aust_RS26  1 0.0015 0.9728 0.0183 0.0003 0.0070 
 C_aust_RS26  1 0.0023 0.9742 0.0167 0.0004 0.0064 
 C_aust_RS26  1 0.0023 0.9843 0.0105 0.0003 0.0025 
 C_aust_RS26  1 0.0010 0.9780 0.0171 0.0004 0.0036 
 C_aust_RS26  1 0.0072 0.9506 0.0313 0.0003 0.0108 
 C_aust_RS26  1 0.0008 0.9837 0.0116 0.0002 0.0038 
 C_aust_RS26  1 0.0014 0.9820 0.0125 0.0004 0.0037 
 C_aust_RS26  1 0.0009 0.9751 0.0194 0.0004 0.0042 
 C_aust_RS26  1 0.0020 0.9852 0.0095 0.0003 0.0030 
 C_aust_RS27  2 0.0013 0.9776 0.0176 0.0020 0.0015 
 C_aust_RS27  2 0.0023 0.9681 0.0232 0.0044 0.0019 
 C_aust_RS27  2 0.0088 0.9591 0.0266 0.0017 0.0039 
 C_aust_RS27  2 0.0027 0.9127 0.0741 0.0030 0.0075 
 C_aust_RS27  2 0.0101 0.8756 0.0970 0.0063 0.0110 
 C_aust_RS27  2 0.0014 0.9739 0.0209 0.0021 0.0018 
 C_aust_RS27  2 0.0022 0.9836 0.0115 0.0014 0.0012 
 C_aust_RS27  2 0.0200 0.9291 0.0435 0.0022 0.0051 
 C_aust_RS27  2 0.0102 0.9553 0.0212 0.0108 0.0025 
 C_aust_RS27  2 0.0040 0.9451 0.0460 0.0020 0.0029 
 C_aust_RS27  2 0.0045 0.9460 0.0401 0.0057 0.0037 
 C_aust_RS27  2 0.0019 0.9697 0.0250 0.0010 0.0024 
 C_aust_RS46  4 0.0057 0.9813 0.0055 0.0029 0.0046 
 C_aust_RS48  4 0.0035 0.9933 0.0018 0.0003 0.0012 
 C_aust_RS51  4 0.0107 0.9821 0.0037 0.0013 0.0023 
 C_aust_RS53  4 0.0017 0.9874 0.0070 0.0004 0.0036 
 C_aust_RS54  4 0.0019 0.9927 0.0035 0.0006 0.0012 
 C_aust_RS55  4 0.0082 0.9878 0.0022 0.0004 0.0014 
 C_aust_RS57  4 0.0018 0.9937 0.0020 0.0015 0.0010 
 C_aust_RS58  4 0.0025 0.9940 0.0020 0.0004 0.0012 
 C_aust_RS59  4 0.0187 0.9633 0.0061 0.0091 0.0027 
 C_aust_RS97  4 0.0046 0.9873 0.0048 0.0005 0.0028 
 C_aust_RS98  4 0.0014 0.9942 0.0025 0.0008 0.0011 
 C_aust_RS52  9 0.0005 0.9932 0.0046 0.0004 0.0013 
 C_aust_RS53  9 0.0028 0.9885 0.0044 0.0017 0.0026 
 C_aust_RS53  9 0.0016 0.9962 0.0011 0.0003 0.0008 
 C_aust_RS53  9 0.0005 0.9961 0.0017 0.0009 0.0009 
 C_aust_RS53  9 0.0035 0.9918 0.0023 0.0011 0.0013 
 C_aust_RS53  9 0.0022 0.9905 0.0052 0.0002 0.0019 
 C_aust_RS53  9 0.0014 0.9775 0.0063 0.0126 0.0021 
 C_aust_RS53  9 0.0009 0.9968 0.0011 0.0002 0.0010 
 C_aust_RS53  9 0.0005 0.9949 0.0026 0.0006 0.0013 
 C_aust_RS53  9 0.0010 0.9944 0.0029 0.0002 0.0015 
 C_aust_RS53  9 0.0009 0.9966 0.0012 0.0002 0.0011 
 C_aust_RS53  9 0.0004 0.9924 0.0048 0.0005 0.0020 
 C_aust_RS14 10 0.0011 0.9786 0.0167 0.0002 0.0034 
 C_aust_RS14 10 0.0008 0.9446 0.0466 0.0002 0.0078 
 C_aust_RS14 10 0.0004 0.9626 0.0332 0.0003 0.0036 
 C_aust_RS14 10 0.0007 0.9633 0.0311 0.0002 0.0047 
 C_aust_RS15 10 0.0005 0.9759 0.0194 0.0005 0.0036 
 C_aust_RS17 10 0.0009 0.8605 0.1190 0.0002 0.0193 
 C_aust_RS26 10 0.0008 0.9430 0.0433 0.0003 0.0126 
 C_aust_RS26 10 0.0004 0.9831 0.0132 0.0001 0.0031 
 C_aust_RS26 10 0.0017 0.9041 0.0808 0.0002 0.0132 
 C_aust_RS27 10 0.0002 0.9736 0.0230 0.0002 0.0029 
 C_aust_RS27 10 0.0004 0.9872 0.0107 0.0003 0.0015 
 C_aust_RS27 10 0.0004 0.9709 0.0242 0.0004 0.0040 
 C_aust_RS35 20 0.0009 0.9894 0.0077 0.0004 0.0016 
 C_aust_RS36 20 0.0039 0.9868 0.0075 0.0003 0.0015 
 C_aust_RS36 20 0.0053 0.9809 0.0107 0.0005 0.0025 
 C_aust_RS37 20 0.0019 0.9784 0.0169 0.0005 0.0023 
 C_aust_RS37 20 0.0024 0.9568 0.0337 0.0002 0.0069 
 C_aust_RS37 20 0.0020 0.9848 0.0105 0.0009 0.0017 
 C_aust_RS37 20 0.0016 0.9777 0.0147 0.0044 0.0016 
 C_aust_RS37 20 0.0033 0.9845 0.0102 0.0003 0.0017 
 C_aust_RS37 20 0.0034 0.9621 0.0301 0.0004 0.0039 
 C_aust_RS37 20 0.0014 0.9799 0.0146 0.0015 0.0026 
 C_aust_RS37 20 0.0016 0.9707 0.0234 0.0003 0.0040 
 C_aust_RS37 20 0.0011 0.9537 0.0395 0.0002 0.0056 
  C_aust_A1b 22 0.0012 0.9971 0.0011 0.0002 0.0005 
   C_aust_A2 22 0.0149 0.9704 0.0075 0.0010 0.0063 
   C_aust_A3 22 0.0257 0.9714 0.0013 0.0003 0.0014 
   C_aust_A4 22 0.0040 0.9931 0.0016 0.0002 0.0012 
   C_aust_A5 22 0.0051 0.9922 0.0013 0.0003 0.0011 
   C_aust_A6 22 0.0016 0.9952 0.0015 0.0010 0.0007 
   C_aust_A7 22 0.0032 0.9942 0.0015 0.0004 0.0006 
 C_melap_RS4 12 0.3011 0.0022 0.0048 0.0510 0.6409 
 C_melap_RS4 12 0.3016 0.0010 0.0018 0.0268 0.6689 
 C_melap_RS4 12 0.3543 0.0028 0.0041 0.0492 0.5896 
 C_melap_RS4 12 0.3747 0.0013 0.0023 0.0531 0.5684 
 C_melap_RS4 12 0.3914 0.0039 0.0042 0.0463 0.5542 
 C_melap_RS4 12 0.4531 0.0024 0.0031 0.0379 0.5035 
 C_melap_RS4 12 0.4622 0.0023 0.0024 0.0294 0.5037 
 C_melap_RS4 12 0.4129 0.0018 0.0021 0.0391 0.5441 
 C_melap_RS4 12 0.3181 0.0033 0.0043 0.0413 0.6330 
 C_melap_RS4 12 0.4944 0.0015 0.0023 0.0402 0.4616 
 C_melap_RS4 12 0.2513 0.0019 0.0041 0.0357 0.7070 
 C_melap_RS4 12 0.3551 0.0018 0.0030 0.0474 0.5928 
 C_melap_RS4 13 0.3650 0.0001 0.0002 0.6308 0.0039 
 C_melap_RS4 13 0.3584 0.0002 0.0005 0.6302 0.0107 
 C_melap_RS4 13 0.2423 0.0003 0.0018 0.0413 0.7143 
 C_melap_RS4 13 0.2282 0.0006 0.0279 0.0410 0.7022 
 C_melap_RS4 13 0.2606 0.0005 0.0057 0.0205 0.7128 
 C_melap_RS4 13 0.1357 0.0009 0.1385 0.0148 0.7101 
 C_melap_RS4 13 0.2261 0.0004 0.0036 0.0380 0.7320 
 C_melap_RS4 13 0.2536 0.0011 0.0332 0.0202 0.6920 
 C_melap_RS4 13 0.3020 0.0015 0.0063 0.0346 0.6556 
 C_melap_RS4 13 0.2241 0.0002 0.0037 0.0083 0.7637 
 C_melap_RS4 13 0.5906 0.0023 0.0147 0.0202 0.3723 
 C_melap_RS4 13 0.2607 0.0006 0.0043 0.0354 0.6991 
 C_melap_RS1 14 0.4222 0.0034 0.0039 0.0207 0.5498 
 C_melap_RS1 14 0.6528 0.0018 0.0023 0.0418 0.3012 
 C_melap_RS1 14 0.2950 0.0021 0.0045 0.0389 0.6596 
 C_melap_RS1 14 0.2669 0.0024 0.0054 0.0757 0.6496 
 C_melap_RS1 14 0.2919 0.0028 0.0045 0.0501 0.6507 
 C_melap_RS1 14 0.3426 0.0072 0.0055 0.0279 0.6167 
 C_melap_RS1 14 0.4657 0.0015 0.0020 0.0789 0.4519 
 C_melap_RS1 14 0.2686 0.0015 0.0034 0.0550 0.6715 
 C_melap_RS1 14 0.3036 0.0023 0.0041 0.0436 0.6464 
 C_melap_RS1 14 0.2912 0.0019 0.0052 0.0509 0.6508 
 C_melap_RS1 14 0.2803 0.0014 0.0032 0.0315 0.6836 
 C_melap_RS1 14 0.4757 0.0017 0.0021 0.0336 0.4869 
 C_melap_RS4 16 0.2565 0.0017 0.0447 0.0400 0.6571 
 C_melap_RS4 16 0.2966 0.0016 0.0399 0.0308 0.6311 
 C_melap_RS4 16 0.2609 0.0009 0.0337 0.0335 0.6710 
 C_melap_RS4 16 0.2029 0.0023 0.0873 0.0331 0.6745 
 C_melap_RS4 16 0.2482 0.0020 0.0706 0.0459 0.6333 
 C_melap_RS4 16 0.3455 0.0011 0.0312 0.0402 0.5820 
 C_melap_RS4 16 0.3288 0.0013 0.0475 0.0340 0.5884 
 C_melap_RS4 16 0.2933 0.0022 0.0435 0.0331 0.6280 
 C_melap_RS4 16 0.3107 0.0015 0.0445 0.0278 0.6155 
 C_melap_RS4 16 0.3544 0.0049 0.0688 0.0423 0.5295 
 C_melap_RS4 16 0.4480 0.0020 0.0284 0.0213 0.5004 
 C_melap_RS4 16 0.3038 0.0023 0.0521 0.0297 0.6122 
 C_melap_RS5 19 0.2613 0.0021 0.0098 0.0304 0.6963 
 C_melap_RS5 19 0.2590 0.0039 0.0182 0.0509 0.6680 
 C_melap_RS5 19 0.1848 0.0026 0.0185 0.0255 0.7686 
 C_melap_RS5 19 0.2191 0.0022 0.0170 0.0304 0.7314 
 C_melap_RS5 19 0.3594 0.0019 0.0088 0.0418 0.5881 
 C_melap_RS5 19 0.3507 0.0020 0.0080 0.0495 0.5898 
 C_melap_RS5 19 0.2232 0.0034 0.0146 0.0305 0.7283 
 C_melap_RS5 19 0.3834 0.0072 0.0168 0.0371 0.5555 
 C_melap_RS5 19 0.2618 0.0024 0.0129 0.0267 0.6962 
 C_melap_RS5 19 0.3193 0.0033 0.0122 0.0285 0.6368 
 C_melap_RS5 19 0.2436 0.0110 0.0263 0.0338 0.6854 
 C_melap_RS5 19 0.2878 0.0018 0.0075 0.0372 0.6657 
