# Supplementary material for: Population genomic response to geographic gradients by widespread and endemic fishes of the Arabian Peninsula
Source: Ecol Evol. 2020 Apr 12;10(10):4314–30. doi: 10.1002/ece3.6199 (PMC7246217; doi:10.1002/ece3.6199)
Supplement: Supplementary file 6 — Appendix S1 [file ECE3-10-4314-s006.zip › Appendix S1, STRUCTURE and PCA Plots, Dryad/STRUCTURE/C. austriacus & C. melapterus/results_job_T24_f]

----------------------------------------------------
STRUCTURE by Pritchard, Stephens and Donnelly (2000)
     and Falush, Stephens and Pritchard (2003)
       Code by Pritchard, Falush and Hubisz
             Version 2.3.4 (Jul 2012)
----------------------------------------------------


Command line arguments:   /home/compartido2/pablo_saenz/Structure/structure_kernel_src/structure -m parameter_job_T24 
Input File:    /home/compartido2/pablo_saenz/joey/structure/C_aus_x_C_mel/data_job_T24

Run parameters:
   138 individuals
   2782 loci
   5 populations assumed
   200000 Burn-in period
   300000 Reps
LOCPRIOR model used


--------------------------------------------
Proportion of membership of each pre-defined
 population in each of the 5 clusters

Given    Inferred Clusters                     Number of
 Pop       1      2      3      4      5      Individuals

  1:     0.002  0.010  0.985  0.000  0.004       12
  2:     0.006  0.038  0.951  0.002  0.003       12
  4:     0.004  0.004  0.989  0.001  0.002       11
  9:     0.002  0.003  0.991  0.002  0.002       12
 10:     0.001  0.031  0.960  0.000  0.008       12
 12:     0.374  0.005  0.003  0.003  0.614       12
 13:     0.313  0.016  0.001  0.084  0.586       12
 14:     0.379  0.005  0.003  0.010  0.603       12
 16:     0.315  0.048  0.001  0.002  0.633       12
 19:     0.289  0.010  0.004  0.004  0.693       12
 20:     0.003  0.019  0.974  0.001  0.004       12
 22:     0.007  0.003  0.987  0.001  0.002        7
--------------------------------------------

Allele-freq. divergence among pops (Net nucleotide distance),
computed using point estimates of P.

      1       2       3       4       5      
 1      -    0.0233  0.0293  0.0966  0.0217  
 2   0.0233     -    0.0034  0.0824  0.0023  
 3   0.0293  0.0034     -    0.0915  0.0096  
 4   0.0966  0.0824  0.0915     -    0.0890  
 5   0.0217  0.0023  0.0096  0.0890     -    

Average distances (expected heterozygosity) between individuals in same cluster:
cluster  1  : 0.1405 
cluster  2  : 0.2764 
cluster  3  : 0.2393 
cluster  4  : 0.1289 
cluster  5  : 0.2608 

--------------------------------------------
Estimated Ln Prob of Data   = -268716.9
Mean value of ln likelihood = -266104.4
Variance of ln likelihood   = 5225.1
Mean value of alpha         = 3.9144

Mean value of alpha_local for each location:
	location  1:  0.0374  0.1216  8.3814  0.0169  0.0644
	location  2:  0.0850  0.3287  7.7927  0.0449  0.0527
	location  4:  0.0966  0.0840  17.8024  0.0395  0.0686
	location  9:  0.0674  0.0787  15.8751  0.0505  0.0666
	location 10:  0.0229  0.2284  6.1384  0.0133  0.0959
	location 12:  8.0402  0.1385  0.1095  0.1194  12.9726
	location 13:  0.7358  0.0376  0.0199  0.0765  0.7524
	location 14:  7.9154  0.1305  0.0940  0.2592  12.4055
	location 16:  8.7174  1.3187  0.0570  0.0844  17.2981
	location 19:  5.0427  0.2022  0.0938  0.1028  11.5376
	location 20:  0.0669  0.2661  11.5365  0.0275  0.0758
	location 22:  0.1330  0.0540  11.3924  0.0319  0.0576

Mean value of Fst_1         = 0.4993
Mean value of Fst_2         = 0.0029
Mean value of Fst_3         = 0.0534
Mean value of Fst_4         = 0.9795
Mean value of Fst_5         = 0.0517

Mean value of r = 0.0734

Inferred ancestry of individuals:
        Label (%Miss) Pop:  Inferred clusters
  1 C_aust_RS25    (1)    1 :  0.004 0.009 0.984 0.000 0.003 
  2 C_aust_RS25    (2)    1 :  0.002 0.004 0.992 0.001 0.001 
  3 C_aust_RS26    (1)    1 :  0.001 0.005 0.992 0.000 0.001 
  4 C_aust_RS26    (0)    1 :  0.001 0.013 0.980 0.000 0.007 
  5 C_aust_RS26    (1)    1 :  0.001 0.011 0.981 0.000 0.006 
  6 C_aust_RS26    (1)    1 :  0.002 0.006 0.990 0.000 0.002 
  7 C_aust_RS26    (0)    1 :  0.001 0.012 0.984 0.000 0.003 
  8 C_aust_RS26    (0)    1 :  0.006 0.023 0.962 0.000 0.009 
  9 C_aust_RS26    (1)    1 :  0.000 0.007 0.990 0.000 0.003 
 10 C_aust_RS26    (0)    1 :  0.001 0.008 0.988 0.000 0.003 
 11 C_aust_RS26    (2)    1 :  0.000 0.013 0.982 0.000 0.004 
 12 C_aust_RS26    (0)    1 :  0.001 0.005 0.991 0.000 0.002 
 13 C_aust_RS27    (4)    2 :  0.001 0.011 0.986 0.001 0.001 
 14 C_aust_RS27    (1)    2 :  0.002 0.017 0.977 0.003 0.001 
 15 C_aust_RS27    (1)    2 :  0.007 0.021 0.969 0.001 0.003 
 16 C_aust_RS27    (2)    2 :  0.002 0.095 0.894 0.001 0.007 
 17 C_aust_RS27    (4)    2 :  0.010 0.124 0.851 0.002 0.013 
 18 C_aust_RS27    (1)    2 :  0.001 0.015 0.982 0.001 0.001 
 19 C_aust_RS27   (10)    2 :  0.002 0.007 0.990 0.001 0.001 
 20 C_aust_RS27    (2)    2 :  0.019 0.043 0.931 0.001 0.006 
 21 C_aust_RS27    (4)    2 :  0.014 0.015 0.962 0.007 0.002 
 22 C_aust_RS27    (1)    2 :  0.003 0.045 0.949 0.001 0.002 
 23 C_aust_RS27    (1)    2 :  0.005 0.041 0.949 0.003 0.003 
 24 C_aust_RS27    (0)    2 :  0.001 0.020 0.977 0.000 0.002 
 25 C_aust_RS46    (5)    4 :  0.004 0.005 0.985 0.002 0.005 
 26 C_aust_RS48    (8)    4 :  0.002 0.002 0.994 0.000 0.001 
 27 C_aust_RS51    (4)    4 :  0.009 0.004 0.985 0.000 0.002 
 28 C_aust_RS53    (1)    4 :  0.001 0.007 0.989 0.000 0.003 
 29 C_aust_RS54    (2)    4 :  0.001 0.004 0.993 0.001 0.001 
 30 C_aust_RS55   (14)    4 :  0.005 0.002 0.991 0.000 0.002 
 31 C_aust_RS57    (3)    4 :  0.001 0.002 0.993 0.002 0.001 
 32 C_aust_RS58    (1)    4 :  0.002 0.002 0.995 0.000 0.001 
 33 C_aust_RS59    (2)    4 :  0.016 0.005 0.972 0.003 0.003 
 34 C_aust_RS97    (2)    4 :  0.003 0.005 0.989 0.000 0.003 
 35 C_aust_RS98    (1)    4 :  0.001 0.003 0.994 0.001 0.001 
 36 C_aust_RS52    (2)    9 :  0.001 0.004 0.992 0.001 0.002 
 37 C_aust_RS53    (4)    9 :  0.005 0.004 0.987 0.001 0.003 
 38 C_aust_RS53    (6)    9 :  0.003 0.002 0.994 0.000 0.001 
 39 C_aust_RS53    (3)    9 :  0.001 0.002 0.994 0.001 0.001 
 40 C_aust_RS53    (9)    9 :  0.004 0.003 0.990 0.001 0.002 
 41 C_aust_RS53    (4)    9 :  0.002 0.005 0.989 0.000 0.003 
 42 C_aust_RS53    (4)    9 :  0.003 0.006 0.975 0.013 0.003 
 43 C_aust_RS53    (3)    9 :  0.002 0.002 0.995 0.000 0.001 
 44 C_aust_RS53    (8)    9 :  0.001 0.003 0.993 0.001 0.002 
 45 C_aust_RS53    (2)    9 :  0.002 0.003 0.993 0.000 0.002 
 46 C_aust_RS53    (6)    9 :  0.002 0.002 0.995 0.000 0.001 
 47 C_aust_RS53    (2)    9 :  0.001 0.005 0.991 0.001 0.002 
 48 C_aust_RS14    (2)   10 :  0.001 0.011 0.984 0.000 0.004 
 49 C_aust_RS14    (3)   10 :  0.001 0.036 0.955 0.000 0.009 
 50 C_aust_RS14    (1)   10 :  0.000 0.025 0.970 0.000 0.004 
 51 C_aust_RS14    (1)   10 :  0.001 0.023 0.971 0.000 0.005 
 52 C_aust_RS15    (1)   10 :  0.001 0.015 0.980 0.000 0.004 
 53 C_aust_RS17    (1)   10 :  0.001 0.110 0.862 0.000 0.027 
 54 C_aust_RS26    (3)   10 :  0.001 0.034 0.951 0.000 0.013 
 55 C_aust_RS26    (1)   10 :  0.000 0.009 0.987 0.000 0.003 
 56 C_aust_RS26    (1)   10 :  0.001 0.067 0.915 0.000 0.017 
 57 C_aust_RS27    (0)   10 :  0.000 0.017 0.979 0.000 0.003 
 58 C_aust_RS27    (8)   10 :  0.000 0.007 0.991 0.000 0.001 
 59 C_aust_RS27    (1)   10 :  0.001 0.017 0.977 0.000 0.004 
 60 C_aust_RS35    (1)   20 :  0.001 0.010 0.987 0.000 0.002 
 61 C_aust_RS36   (11)   20 :  0.005 0.009 0.984 0.000 0.002 
 62 C_aust_RS36    (4)   20 :  0.006 0.013 0.977 0.001 0.003 
 63 C_aust_RS37    (2)   20 :  0.002 0.019 0.975 0.000 0.003 
 64 C_aust_RS37    (1)   20 :  0.002 0.032 0.958 0.000 0.008 
 65 C_aust_RS37    (1)   20 :  0.003 0.012 0.983 0.001 0.002 
 66 C_aust_RS37    (2)   20 :  0.002 0.016 0.976 0.004 0.002 
 67 C_aust_RS37    (1)   20 :  0.004 0.012 0.983 0.000 0.002 
 68 C_aust_RS37    (1)   20 :  0.004 0.028 0.963 0.000 0.004 
 69 C_aust_RS37    (0)   20 :  0.002 0.017 0.977 0.001 0.003 
 70 C_aust_RS37    (0)   20 :  0.002 0.025 0.969 0.000 0.004 
 71 C_aust_RS37    (0)   20 :  0.001 0.037 0.956 0.000 0.006 
 72 C_aust_A1b    (6)   22 :  0.002 0.001 0.996 0.000 0.001 
 73 C_aust_A2    (4)   22 :  0.010 0.008 0.973 0.001 0.008 
 74 C_aust_A3   (21)   22 :  0.023 0.001 0.974 0.000 0.002 
 75 C_aust_A4    (7)   22 :  0.004 0.002 0.992 0.000 0.002 
 76 C_aust_A5   (13)   22 :  0.006 0.002 0.990 0.000 0.002 
 77 C_aust_A6    (8)   22 :  0.002 0.002 0.993 0.002 0.001 
 78 C_aust_A7    (2)   22 :  0.004 0.002 0.993 0.001 0.001 
 79 C_melap_RS4   (19)   12 :  0.315 0.008 0.003 0.008 0.665 
 80 C_melap_RS4   (20)   12 :  0.305 0.003 0.001 0.001 0.689 
 81 C_melap_RS4   (19)   12 :  0.353 0.007 0.004 0.006 0.630 
 82 C_melap_RS4   (27)   12 :  0.391 0.004 0.002 0.004 0.600 
 83 C_melap_RS4   (20)   12 :  0.399 0.007 0.006 0.003 0.586 
 84 C_melap_RS4   (22)   12 :  0.446 0.006 0.004 0.002 0.542 
 85 C_melap_RS4   (24)   12 :  0.439 0.004 0.003 0.002 0.552 
 86 C_melap_RS4   (34)   12 :  0.408 0.004 0.003 0.003 0.583 
 87 C_melap_RS4   (20)   12 :  0.328 0.007 0.005 0.004 0.656 
 88 C_melap_RS4   (29)   12 :  0.505 0.003 0.002 0.003 0.487 
 89 C_melap_RS4   (22)   12 :  0.242 0.006 0.003 0.002 0.746 
 90 C_melap_RS4   (23)   12 :  0.355 0.005 0.003 0.003 0.634 
 91 C_melap_RS4   (29)   13 :  0.505 0.000 0.000 0.491 0.004 
 92 C_melap_RS4    (7)   13 :  0.492 0.001 0.000 0.495 0.012 
 93 C_melap_RS4   (12)   13 :  0.281 0.002 0.000 0.002 0.715 
 94 C_melap_RS4   (14)   13 :  0.231 0.017 0.001 0.012 0.738 
 95 C_melap_RS4   (11)   13 :  0.246 0.002 0.001 0.002 0.750 
 96 C_melap_RS4   (15)   13 :  0.149 0.119 0.002 0.002 0.729 
 97 C_melap_RS4    (9)   13 :  0.249 0.002 0.000 0.003 0.746 
 98 C_melap_RS4    (8)   13 :  0.288 0.027 0.002 0.001 0.681 
 99 C_melap_RS4    (8)   13 :  0.319 0.004 0.002 0.002 0.673 
100 C_melap_RS4    (8)   13 :  0.206 0.002 0.000 0.000 0.791 
101 C_melap_RS4   (23)   13 :  0.494 0.011 0.002 0.001 0.493 
102 C_melap_RS4    (7)   13 :  0.290 0.003 0.001 0.002 0.703 
103 C_melap_RS1   (23)   14 :  0.418 0.005 0.004 0.002 0.572 
104 C_melap_RS1   (41)   14 :  0.659 0.003 0.002 0.002 0.334 
105 C_melap_RS1   (14)   14 :  0.305 0.005 0.003 0.009 0.679 
106 C_melap_RS1   (13)   14 :  0.293 0.008 0.003 0.033 0.662 
107 C_melap_RS1   (12)   14 :  0.305 0.006 0.003 0.011 0.675 
108 C_melap_RS1   (13)   14 :  0.375 0.008 0.008 0.002 0.607 
109 C_melap_RS1   (18)   14 :  0.513 0.003 0.002 0.019 0.464 
110 C_melap_RS1   (14)   14 :  0.288 0.005 0.002 0.014 0.691 
111 C_melap_RS1   (12)   14 :  0.334 0.005 0.003 0.004 0.654 
112 C_melap_RS1   (13)   14 :  0.281 0.006 0.002 0.018 0.692 
113 C_melap_RS1   (12)   14 :  0.296 0.004 0.002 0.003 0.695 
114 C_melap_RS1   (24)   14 :  0.486 0.003 0.002 0.002 0.507 
115 C_melap_RS4    (3)   16 :  0.279 0.044 0.001 0.003 0.673 
116 C_melap_RS4    (4)   16 :  0.305 0.039 0.001 0.001 0.653 
117 C_melap_RS4   (13)   16 :  0.252 0.031 0.001 0.002 0.714 
118 C_melap_RS4   (10)   16 :  0.209 0.078 0.002 0.003 0.708 
119 C_melap_RS4    (3)   16 :  0.276 0.072 0.001 0.004 0.646 
120 C_melap_RS4    (5)   16 :  0.356 0.031 0.001 0.002 0.610 
121 C_melap_RS4    (3)   16 :  0.333 0.046 0.001 0.001 0.619 
122 C_melap_RS4    (2)   16 :  0.303 0.043 0.002 0.001 0.650 
123 C_melap_RS4    (6)   16 :  0.318 0.043 0.001 0.001 0.637 
124 C_melap_RS4    (8)   16 :  0.385 0.072 0.003 0.003 0.538 
125 C_melap_RS4   (16)   16 :  0.460 0.028 0.001 0.000 0.510 
126 C_melap_RS4    (4)   16 :  0.309 0.050 0.001 0.001 0.639 
127 C_melap_RS5    (2)   19 :  0.255 0.006 0.002 0.002 0.735 
128 C_melap_RS5    (2)   19 :  0.272 0.014 0.004 0.017 0.693 
129 C_melap_RS5   (14)   19 :  0.180 0.011 0.002 0.002 0.805 
130 C_melap_RS5   (11)   19 :  0.210 0.011 0.002 0.002 0.775 
131 C_melap_RS5    (2)   19 :  0.372 0.006 0.002 0.003 0.617 
132 C_melap_RS5    (6)   19 :  0.382 0.007 0.002 0.005 0.604 
133 C_melap_RS5    (3)   19 :  0.242 0.010 0.003 0.002 0.743 
134 C_melap_RS5    (8)   19 :  0.390 0.014 0.008 0.001 0.587 
135 C_melap_RS5    (2)   19 :  0.260 0.009 0.002 0.001 0.727 
136 C_melap_RS5    (4)   19 :  0.326 0.009 0.003 0.001 0.661 
137 C_melap_RS5    (2)   19 :  0.262 0.023 0.013 0.004 0.698 
138 C_melap_RS5    (7)   19 :  0.315 0.005 0.002 0.002 0.676 


Estimated Allele Frequencies in each cluster
First column gives estimated ancestral frequencies


Locus 1 : 
2 alleles
14.5% missing data
   1   (0.889) 0.986 0.889 0.890 0.990 0.924 
   3   (0.111) 0.014 0.111 0.110 0.010 0.076 

Locus 2 : 
2 alleles
14.5% missing data
   2   (0.449) 0.188 0.449 0.448 0.041 0.483 
   4   (0.551) 0.812 0.551 0.552 0.959 0.517 

Locus 3 : 
2 alleles
5.1% missing data
   1   (0.891) 0.984 0.891 0.867 0.987 0.939 
   4   (0.109) 0.016 0.109 0.133 0.013 0.061 

Locus 4 : 
2 alleles
10.1% missing data
   1   (0.104) 0.067 0.103 0.044 0.008 0.139 
   4   (0.896) 0.933 0.897 0.956 0.992 0.861 

Locus 5 : 
2 alleles
2.2% missing data
   2   (0.892) 0.804 0.892 0.943 0.837 0.914 
   4   (0.108) 0.196 0.108 0.057 0.163 0.086 

Locus 6 : 
2 alleles
5.1% missing data
   3   (0.893) 0.978 0.893 0.896 0.206 0.954 
   2   (0.107) 0.022 0.107 0.104 0.794 0.046 

Locus 7 : 
2 alleles
10.1% missing data
   1   (0.579) 0.945 0.579 0.421 0.058 0.711 
   3   (0.421) 0.055 0.421 0.579 0.942 0.289 

Locus 8 : 
2 alleles
15.9% missing data
   2   (0.785) 0.612 0.785 0.852 0.235 0.804 
   4   (0.215) 0.388 0.215 0.148 0.765 0.196 

Locus 9 : 
2 alleles
2.2% missing data
   3   (0.907) 0.988 0.907 0.950 0.994 0.912 
   1   (0.093) 0.012 0.093 0.050 0.006 0.088 

Locus 10 : 
2 alleles
7.2% missing data
   1   (0.523) 0.710 0.523 0.654 0.084 0.402 
   3   (0.477) 0.290 0.477 0.346 0.916 0.598 

Locus 11 : 
2 alleles
6.5% missing data
   4   (0.743) 0.627 0.744 0.794 0.044 0.775 
   1   (0.257) 0.373 0.256 0.206 0.956 0.225 

Locus 12 : 
2 alleles
5.8% missing data
   1   (0.297) 0.039 0.297 0.383 0.026 0.245 
   3   (0.703) 0.961 0.703 0.617 0.974 0.755 

Locus 13 : 
2 alleles
1.4% missing data
   3   (0.896) 0.963 0.895 0.963 0.992 0.866 
   4   (0.104) 0.037 0.105 0.037 0.008 0.134 

Locus 14 : 
2 alleles
18.1% missing data
   1   (0.865) 0.936 0.864 0.918 0.990 0.870 
   4   (0.135) 0.064 0.136 0.082 0.010 0.130 

Locus 15 : 
2 alleles
14.5% missing data
   2   (0.121) 0.029 0.120 0.078 0.780 0.089 
   4   (0.879) 0.971 0.880 0.922 0.220 0.911 

Locus 16 : 
2 alleles
19.6% missing data
   1   (0.904) 0.994 0.903 0.906 0.993 0.946 
   4   (0.096) 0.006 0.097 0.094 0.007 0.054 

Locus 17 : 
2 alleles
9.4% missing data
   1   (0.907) 0.885 0.907 0.972 0.503 0.915 
   3   (0.093) 0.115 0.093 0.028 0.497 0.085 

Locus 18 : 
2 alleles
6.5% missing data
   4   (0.779) 0.852 0.779 0.830 0.651 0.775 
   2   (0.221) 0.148 0.221 0.170 0.349 0.225 

Locus 19 : 
2 alleles
2.2% missing data
   2   (0.876) 0.979 0.876 0.907 0.991 0.883 
   1   (0.124) 0.021 0.124 0.093 0.009 0.117 

Locus 20 : 
2 alleles
17.4% missing data
   1   (0.927) 0.998 0.927 0.849 0.944 0.982 
   3   (0.073) 0.002 0.073 0.151 0.056 0.018 

Locus 21 : 
2 alleles
17.4% missing data
   3   (0.262) 0.060 0.261 0.256 0.026 0.279 
   4   (0.738) 0.940 0.739 0.744 0.974 0.721 

Locus 22 : 
2 alleles
3.6% missing data
   2   (0.142) 0.237 0.143 0.075 0.161 0.127 
   4   (0.858) 0.763 0.857 0.925 0.839 0.873 

Locus 23 : 
2 alleles
4.3% missing data
   2   (0.886) 0.987 0.886 0.928 0.985 0.883 
   1   (0.114) 0.013 0.114 0.072 0.015 0.117 

Locus 24 : 
2 alleles
12.3% missing data
   4   (0.730) 0.777 0.730 0.754 0.333 0.766 
   2   (0.270) 0.223 0.270 0.246 0.667 0.234 

Locus 25 : 
2 alleles
6.5% missing data
   2   (0.380) 0.681 0.380 0.325 0.220 0.402 
   4   (0.620) 0.319 0.620 0.675 0.780 0.598 

Locus 26 : 
2 alleles
8.0% missing data
   1   (0.852) 0.974 0.852 0.807 0.982 0.912 
   3   (0.148) 0.026 0.148 0.193 0.018 0.088 

Locus 27 : 
2 alleles
10.1% missing data
   2   (0.320) 0.289 0.321 0.253 0.245 0.346 
   3   (0.680) 0.711 0.679 0.747 0.755 0.654 

Locus 28 : 
2 alleles
3.6% missing data
   2   (0.382) 0.139 0.381 0.350 0.124 0.442 
   3   (0.618) 0.861 0.619 0.650 0.876 0.558 

Locus 29 : 
2 alleles
13.8% missing data
   4   (0.251) 0.040 0.250 0.282 0.020 0.239 
   2   (0.749) 0.960 0.750 0.718 0.980 0.761 

Locus 30 : 
2 alleles
10.9% missing data
   3   (0.868) 0.677 0.868 0.937 0.950 0.857 
   1   (0.132) 0.323 0.132 0.063 0.050 0.143 

Locus 31 : 
2 alleles
12.3% missing data
   2   (0.928) 0.996 0.928 0.921 0.995 0.973 
   4   (0.072) 0.004 0.072 0.079 0.005 0.027 

Locus 32 : 
2 alleles
8.0% missing data
   3   (0.807) 0.681 0.807 0.889 0.495 0.784 
   1   (0.193) 0.319 0.193 0.111 0.505 0.216 

Locus 33 : 
2 alleles
6.5% missing data
   4   (0.885) 0.991 0.885 0.916 0.979 0.899 
   2   (0.115) 0.009 0.115 0.084 0.021 0.101 

Locus 34 : 
2 alleles
5.1% missing data
   3   (0.771) 0.976 0.770 0.724 0.978 0.819 
   1   (0.229) 0.024 0.230 0.276 0.022 0.181 

Locus 35 : 
2 alleles
2.2% missing data
   2   (0.897) 0.979 0.897 0.931 0.990 0.912 
   4   (0.103) 0.021 0.103 0.069 0.010 0.088 

Locus 36 : 
2 alleles
13.8% missing data
   4   (0.201) 0.307 0.200 0.143 0.503 0.198 
   2   (0.799) 0.693 0.800 0.857 0.497 0.802 

Locus 37 : 
2 alleles
2.9% missing data
   1   (0.096) 0.016 0.095 0.073 0.007 0.069 
   3   (0.904) 0.984 0.905 0.927 0.993 0.931 

Locus 38 : 
2 alleles
2.2% missing data
   1   (0.190) 0.044 0.190 0.171 0.069 0.179 
   3   (0.810) 0.956 0.810 0.829 0.931 0.821 

Locus 39 : 
2 alleles
2.2% missing data
   3   (0.899) 0.886 0.900 0.950 0.685 0.927 
   1   (0.101) 0.114 0.100 0.050 0.315 0.073 

Locus 40 : 
2 alleles
19.6% missing data
   1   (0.868) 0.972 0.868 0.910 0.990 0.876 
   2   (0.132) 0.028 0.132 0.090 0.010 0.124 

Locus 41 : 
2 alleles
1.4% missing data
   1   (0.724) 0.884 0.724 0.787 0.160 0.704 
   4   (0.276) 0.116 0.276 0.213 0.840 0.296 

Locus 42 : 
2 alleles
2.2% missing data
   2   (0.824) 0.984 0.824 0.859 0.947 0.799 
   4   (0.176) 0.016 0.176 0.141 0.053 0.201 

Locus 43 : 
2 alleles
13.8% missing data
   1   (0.124) 0.035 0.124 0.066 0.051 0.147 
   3   (0.876) 0.965 0.876 0.934 0.949 0.853 

Locus 44 : 
2 alleles
2.2% missing data
   3   (0.926) 0.998 0.926 0.893 0.024 0.985 
   1   (0.074) 0.002 0.074 0.107 0.976 0.015 

Locus 45 : 
2 alleles
8.0% missing data
   1   (0.889) 0.965 0.889 0.926 0.993 0.903 
   3   (0.111) 0.035 0.111 0.074 0.007 0.097 

Locus 46 : 
2 alleles
10.1% missing data
   2   (0.890) 0.994 0.891 0.831 0.993 0.949 
   4   (0.110) 0.006 0.109 0.169 0.007 0.051 

Locus 47 : 
2 alleles
10.9% missing data
   1   (0.340) 0.126 0.340 0.370 0.030 0.337 
   3   (0.660) 0.874 0.660 0.630 0.970 0.663 

Locus 48 : 
2 alleles
10.1% missing data
   2   (0.835) 0.913 0.836 0.817 0.987 0.886 
   3   (0.165) 0.087 0.164 0.183 0.013 0.114 

Locus 49 : 
2 alleles
6.5% missing data
   2   (0.861) 0.984 0.861 0.851 0.985 0.897 
   4   (0.139) 0.016 0.139 0.149 0.015 0.103 

Locus 50 : 
2 alleles
5.1% missing data
   2   (0.888) 0.952 0.887 0.938 0.952 0.895 
   1   (0.112) 0.048 0.113 0.062 0.048 0.105 

Locus 51 : 
2 alleles
12.3% missing data
   2   (0.831) 0.952 0.831 0.880 0.986 0.811 
   4   (0.169) 0.048 0.169 0.120 0.014 0.189 

Locus 52 : 
2 alleles
5.1% missing data
   1   (0.860) 0.991 0.860 0.737 0.988 0.939 
   3   (0.140) 0.009 0.140 0.263 0.012 0.061 

Locus 53 : 
2 alleles
5.8% missing data
   2   (0.616) 0.931 0.616 0.643 0.960 0.552 
   4   (0.384) 0.069 0.384 0.357 0.040 0.448 

Locus 54 : 
2 alleles
2.9% missing data
   3   (0.905) 0.978 0.905 0.951 0.992 0.911 
   1   (0.095) 0.022 0.095 0.049 0.008 0.089 

Locus 55 : 
2 alleles
4.3% missing data
   2   (0.909) 0.993 0.909 0.925 0.992 0.940 
   4   (0.091) 0.007 0.091 0.075 0.008 0.060 

Locus 56 : 
2 alleles
3.6% missing data
   2   (0.849) 0.986 0.850 0.773 0.986 0.916 
   4   (0.151) 0.014 0.150 0.227 0.014 0.084 

Locus 57 : 
2 alleles
13.8% missing data
   2   (0.885) 0.918 0.885 0.961 0.204 0.870 
   4   (0.115) 0.082 0.115 0.039 0.796 0.130 

Locus 58 : 
2 alleles
9.4% missing data
   3   (0.856) 0.987 0.856 0.886 0.044 0.900 
   1   (0.144) 0.013 0.144 0.114 0.956 0.100 

Locus 59 : 
2 alleles
4.3% missing data
   2   (0.777) 0.409 0.778 0.873 0.089 0.770 
   4   (0.223) 0.591 0.222 0.127 0.911 0.230 

Locus 60 : 
2 alleles
6.5% missing data
   2   (0.425) 0.170 0.425 0.552 0.040 0.346 
   4   (0.575) 0.830 0.575 0.448 0.960 0.654 

Locus 61 : 
2 alleles
5.1% missing data
   4   (0.281) 0.038 0.281 0.348 0.023 0.232 
   2   (0.719) 0.962 0.719 0.652 0.977 0.768 

Locus 62 : 
2 alleles
11.6% missing data
   1   (0.909) 0.988 0.909 0.939 0.992 0.928 
   3   (0.091) 0.012 0.091 0.061 0.008 0.072 

Locus 63 : 
2 alleles
9.4% missing data
   1   (0.287) 0.485 0.288 0.190 0.945 0.294 
   3   (0.713) 0.515 0.712 0.810 0.055 0.706 

Locus 64 : 
2 alleles
2.9% missing data
   3   (0.879) 0.985 0.879 0.858 0.970 0.927 
   4   (0.121) 0.015 0.121 0.142 0.030 0.073 

Locus 65 : 
2 alleles
4.3% missing data
   4   (0.867) 0.991 0.867 0.879 0.990 0.888 
   2   (0.133) 0.009 0.133 0.121 0.010 0.112 

Locus 66 : 
2 alleles
13.8% missing data
   2   (0.654) 0.721 0.654 0.692 0.713 0.643 
   4   (0.346) 0.279 0.346 0.308 0.287 0.357 

Locus 67 : 
2 alleles
13.0% missing data
   1   (0.168) 0.233 0.167 0.201 0.066 0.099 
   3   (0.832) 0.767 0.833 0.799 0.934 0.901 

Locus 68 : 
2 alleles
4.3% missing data
   3   (0.828) 0.956 0.828 0.872 0.982 0.815 
   1   (0.172) 0.044 0.172 0.128 0.018 0.185 

Locus 69 : 
2 alleles
11.6% missing data
   1   (0.785) 0.979 0.785 0.651 0.045 0.904 
   2   (0.215) 0.021 0.215 0.349 0.955 0.096 

Locus 70 : 
2 alleles
13.0% missing data
   2   (0.859) 0.978 0.860 0.847 0.940 0.895 
   4   (0.141) 0.022 0.140 0.153 0.060 0.105 

Locus 71 : 
2 alleles
14.5% missing data
   2   (0.925) 0.959 0.926 0.981 0.900 0.899 
   4   (0.075) 0.041 0.074 0.019 0.100 0.101 

Locus 72 : 
2 alleles
7.2% missing data
   2   (0.239) 0.035 0.240 0.231 0.020 0.230 
   3   (0.761) 0.965 0.760 0.769 0.980 0.770 

Locus 73 : 
2 alleles
14.5% missing data
   1   (0.874) 0.978 0.874 0.896 0.990 0.898 
   3   (0.126) 0.022 0.126 0.104 0.010 0.102 

Locus 74 : 
2 alleles
13.0% missing data
   1   (0.644) 0.244 0.644 0.704 0.844 0.638 
   4   (0.356) 0.756 0.356 0.296 0.156 0.362 

Locus 75 : 
2 alleles
13.8% missing data
   2   (0.809) 0.936 0.808 0.858 0.986 0.802 
   4   (0.191) 0.064 0.192 0.142 0.014 0.198 

Locus 76 : 
2 alleles
13.8% missing data
   1   (0.871) 0.979 0.870 0.905 0.991 0.880 
   3   (0.129) 0.021 0.130 0.095 0.009 0.120 

Locus 77 : 
2 alleles
13.0% missing data
   1   (0.399) 0.699 0.398 0.382 0.402 0.396 
   2   (0.601) 0.301 0.602 0.618 0.598 0.604 

Locus 78 : 
2 alleles
10.9% missing data
   2   (0.880) 0.990 0.880 0.864 0.992 0.926 
   4   (0.120) 0.010 0.120 0.136 0.008 0.074 

Locus 79 : 
2 alleles
13.8% missing data
   4   (0.245) 0.045 0.245 0.301 0.018 0.200 
   2   (0.755) 0.955 0.755 0.699 0.982 0.800 

Locus 80 : 
2 alleles
5.1% missing data
   2   (0.890) 0.963 0.889 0.926 0.964 0.913 
   4   (0.110) 0.037 0.111 0.074 0.036 0.087 

Locus 81 : 
2 alleles
14.5% missing data
   2   (0.851) 0.961 0.851 0.905 0.986 0.819 
   4   (0.149) 0.039 0.149 0.095 0.014 0.181 

Locus 82 : 
2 alleles
1.4% missing data
   1   (0.912) 0.988 0.912 0.939 0.991 0.934 
   3   (0.088) 0.012 0.088 0.061 0.009 0.066 

Locus 83 : 
2 alleles
4.3% missing data
   2   (0.310) 0.106 0.311 0.280 0.963 0.280 
   4   (0.690) 0.894 0.689 0.720 0.037 0.720 

Locus 84 : 
2 alleles
10.1% missing data
   3   (0.916) 0.994 0.915 0.921 0.994 0.959 
   1   (0.084) 0.006 0.085 0.079 0.006 0.041 

Locus 85 : 
2 alleles
11.6% missing data
   4   (0.772) 0.828 0.772 0.806 0.020 0.813 
   3   (0.228) 0.172 0.228 0.194 0.980 0.187 

Locus 86 : 
2 alleles
2.9% missing data
   2   (0.902) 0.977 0.903 0.956 0.993 0.878 
   1   (0.098) 0.023 0.097 0.044 0.007 0.122 

Locus 87 : 
2 alleles
12.3% missing data
   3   (0.844) 0.867 0.843 0.928 0.988 0.787 
   1   (0.156) 0.133 0.157 0.072 0.012 0.213 

Locus 88 : 
2 alleles
5.8% missing data
   4   (0.920) 0.114 0.920 0.991 0.967 0.837 
   2   (0.080) 0.886 0.080 0.009 0.033 0.163 

Locus 89 : 
2 alleles
5.8% missing data
   2   (0.272) 0.113 0.272 0.244 0.077 0.297 
   4   (0.728) 0.887 0.728 0.756 0.923 0.703 

Locus 90 : 
2 alleles
8.0% missing data
   4   (0.249) 0.035 0.249 0.296 0.091 0.214 
   2   (0.751) 0.965 0.751 0.704 0.909 0.786 

Locus 91 : 
2 alleles
3.6% missing data
   2   (0.872) 0.889 0.871 0.945 0.472 0.884 
   4   (0.128) 0.111 0.129 0.055 0.528 0.116 

Locus 92 : 
2 alleles
10.9% missing data
   4   (0.776) 0.967 0.775 0.812 0.980 0.753 
   3   (0.224) 0.033 0.225 0.188 0.020 0.247 

Locus 93 : 
2 alleles
4.3% missing data
   1   (0.870) 0.842 0.871 0.917 0.485 0.904 
   3   (0.130) 0.158 0.129 0.083 0.515 0.096 

Locus 94 : 
2 alleles
9.4% missing data
   2   (0.946) 0.885 0.947 0.994 0.997 0.869 
   1   (0.054) 0.115 0.053 0.006 0.003 0.131 

Locus 95 : 
2 alleles
2.9% missing data
   2   (0.848) 0.906 0.848 0.910 0.986 0.822 
   4   (0.152) 0.094 0.152 0.090 0.014 0.178 

Locus 96 : 
2 alleles
2.9% missing data
   3   (0.901) 0.982 0.900 0.957 0.988 0.890 
   2   (0.099) 0.018 0.100 0.043 0.012 0.110 

Locus 97 : 
2 alleles
1.4% missing data
   1   (0.950) 0.999 0.950 0.905 0.997 0.990 
   3   (0.050) 0.001 0.050 0.095 0.003 0.010 

Locus 98 : 
2 alleles
13.0% missing data
   4   (0.903) 0.981 0.903 0.935 0.864 0.920 
   3   (0.097) 0.019 0.097 0.065 0.136 0.080 

Locus 99 : 
2 alleles
4.3% missing data
   4   (0.908) 0.981 0.908 0.949 0.993 0.911 
   2   (0.092) 0.019 0.092 0.051 0.007 0.089 

Locus 100 : 
2 alleles
13.0% missing data
   1   (0.729) 0.557 0.728 0.825 0.056 0.723 
   3   (0.271) 0.443 0.272 0.175 0.944 0.277 

Locus 101 : 
2 alleles
10.9% missing data
   4   (0.891) 0.961 0.891 0.943 0.968 0.888 
   2   (0.109) 0.039 0.109 0.057 0.032 0.112 

Locus 102 : 
2 alleles
16.7% missing data
   3   (0.857) 0.983 0.856 0.878 0.950 0.886 
   1   (0.143) 0.017 0.144 0.122 0.050 0.114 

Locus 103 : 
2 alleles
5.1% missing data
   2   (0.706) 0.874 0.706 0.776 0.920 0.638 
   4   (0.294) 0.126 0.294 0.224 0.080 0.362 

Locus 104 : 
2 alleles
14.5% missing data
   2   (0.454) 0.175 0.455 0.398 0.043 0.539 
   4   (0.546) 0.825 0.545 0.602 0.957 0.461 

Locus 105 : 
2 alleles
8.0% missing data
   2   (0.447) 0.577 0.446 0.389 0.387 0.494 
   4   (0.553) 0.423 0.554 0.611 0.613 0.506 

Locus 106 : 
2 alleles
5.1% missing data
   4   (0.880) 0.985 0.881 0.923 0.973 0.869 
   3   (0.120) 0.015 0.119 0.077 0.027 0.131 

Locus 107 : 
2 alleles
13.0% missing data
   1   (0.831) 0.983 0.831 0.826 0.986 0.861 
   2   (0.169) 0.017 0.169 0.174 0.014 0.139 

Locus 108 : 
2 alleles
11.6% missing data
   1   (0.768) 0.922 0.767 0.763 0.307 0.831 
   3   (0.232) 0.078 0.233 0.237 0.693 0.169 

Locus 109 : 
2 alleles
5.1% missing data
   3   (0.761) 0.928 0.761 0.780 0.944 0.761 
   1   (0.239) 0.072 0.239 0.220 0.056 0.239 

Locus 110 : 
2 alleles
10.9% missing data
   1   (0.877) 0.986 0.877 0.913 0.965 0.886 
   3   (0.123) 0.014 0.123 0.087 0.035 0.114 

Locus 111 : 
2 alleles
13.8% missing data
   1   (0.450) 0.716 0.450 0.421 0.338 0.440 
   3   (0.550) 0.284 0.550 0.579 0.662 0.560 

Locus 112 : 
2 alleles
13.0% missing data
   2   (0.619) 0.902 0.619 0.631 0.964 0.582 
   4   (0.381) 0.098 0.381 0.369 0.036 0.418 

Locus 113 : 
2 alleles
3.6% missing data
   3   (0.886) 0.977 0.886 0.954 0.985 0.833 
   1   (0.114) 0.023 0.114 0.046 0.015 0.167 

Locus 114 : 
2 alleles
10.1% missing data
   4   (0.922) 0.998 0.922 0.872 0.995 0.977 
   2   (0.078) 0.002 0.078 0.128 0.005 0.023 

Locus 115 : 
2 alleles
13.8% missing data
   2   (0.691) 0.696 0.692 0.720 0.689 0.686 
   4   (0.309) 0.304 0.308 0.280 0.311 0.314 

Locus 116 : 
2 alleles
5.1% missing data
   1   (0.634) 0.854 0.634 0.673 0.968 0.582 
   3   (0.366) 0.146 0.366 0.327 0.032 0.418 

Locus 117 : 
2 alleles
2.9% missing data
   1   (0.727) 0.859 0.727 0.745 0.919 0.723 
   4   (0.273) 0.141 0.273 0.255 0.081 0.277 

Locus 118 : 
2 alleles
5.1% missing data
   2   (0.382) 0.077 0.382 0.433 0.128 0.374 
   4   (0.618) 0.923 0.618 0.567 0.872 0.626 

Locus 119 : 
2 alleles
6.5% missing data
   2   (0.630) 0.571 0.631 0.563 0.148 0.731 
   4   (0.370) 0.429 0.369 0.437 0.852 0.269 

Locus 120 : 
2 alleles
9.4% missing data
   3   (0.791) 0.874 0.790 0.842 0.984 0.785 
   4   (0.209) 0.126 0.210 0.158 0.016 0.215 

Locus 121 : 
2 alleles
13.8% missing data
   4   (0.891) 0.990 0.891 0.917 0.992 0.911 
   2   (0.109) 0.010 0.109 0.083 0.008 0.089 

Locus 122 : 
2 alleles
3.6% missing data
   3   (0.806) 0.727 0.806 0.870 0.573 0.821 
   2   (0.194) 0.273 0.194 0.130 0.427 0.179 

Locus 123 : 
2 alleles
13.0% missing data
   3   (0.913) 0.992 0.913 0.915 0.975 0.954 
   1   (0.087) 0.008 0.087 0.085 0.025 0.046 

Locus 124 : 
2 alleles
10.1% missing data
   1   (0.181) 0.064 0.180 0.185 0.505 0.127 
   3   (0.819) 0.936 0.820 0.815 0.495 0.873 

Locus 125 : 
2 alleles
5.1% missing data
   3   (0.799) 0.956 0.799 0.858 0.929 0.749 
   1   (0.201) 0.044 0.201 0.142 0.071 0.251 

Locus 126 : 
2 alleles
5.1% missing data
   1   (0.803) 0.966 0.803 0.823 0.986 0.793 
   3   (0.197) 0.034 0.197 0.177 0.014 0.207 

Locus 127 : 
2 alleles
13.8% missing data
   3   (0.697) 0.869 0.697 0.721 0.900 0.677 
   1   (0.303) 0.131 0.303 0.279 0.100 0.323 

Locus 128 : 
2 alleles
13.0% missing data
   1   (0.504) 0.658 0.504 0.492 0.307 0.508 
   3   (0.496) 0.342 0.496 0.508 0.693 0.492 

Locus 129 : 
2 alleles
8.0% missing data
   2   (0.834) 0.971 0.834 0.774 0.955 0.898 
   4   (0.166) 0.029 0.166 0.226 0.045 0.102 

Locus 130 : 
2 alleles
14.5% missing data
   3   (0.889) 0.982 0.888 0.933 0.988 0.907 
   1   (0.111) 0.018 0.112 0.067 0.012 0.093 

Locus 131 : 
2 alleles
18.1% missing data
   1   (0.907) 0.990 0.906 0.930 0.972 0.941 
   4   (0.093) 0.010 0.094 0.070 0.028 0.059 

Locus 132 : 
2 alleles
3.6% missing data
   2   (0.932) 0.997 0.932 0.917 0.996 0.974 
   4   (0.068) 0.003 0.068 0.083 0.004 0.026 

Locus 133 : 
2 alleles
5.8% missing data
   3   (0.784) 0.942 0.784 0.820 0.927 0.776 
   1   (0.216) 0.058 0.216 0.180 0.073 0.224 

Locus 134 : 
2 alleles
12.3% missing data
   2   (0.900) 0.992 0.900 0.895 0.993 0.939 
   4   (0.100) 0.008 0.100 0.105 0.007 0.061 

Locus 135 : 
2 alleles
5.1% missing data
   2   (0.862) 0.963 0.861 0.929 0.221 0.878 
   4   (0.138) 0.037 0.139 0.071 0.779 0.122 

Locus 136 : 
2 alleles
5.1% missing data
   2   (0.823) 0.888 0.824 0.900 0.824 0.765 
   1   (0.177) 0.112 0.176 0.100 0.176 0.235 

Locus 137 : 
2 alleles
12.3% missing data
   3   (0.890) 0.982 0.890 0.914 0.989 0.913 
   1   (0.110) 0.018 0.110 0.086 0.011 0.087 

Locus 138 : 
2 alleles
13.0% missing data
   2   (0.317) 0.333 0.317 0.389 0.328 0.238 
   4   (0.683) 0.667 0.683 0.611 0.672 0.762 

Locus 139 : 
2 alleles
11.6% missing data
   1   (0.891) 0.986 0.892 0.906 0.989 0.914 
   2   (0.109) 0.014 0.108 0.094 0.011 0.086 

Locus 140 : 
2 alleles
2.2% missing data
   3   (0.832) 0.720 0.832 0.883 0.507 0.854 
   1   (0.168) 0.280 0.168 0.117 0.493 0.146 

Locus 141 : 
2 alleles
5.1% missing data
   2   (0.891) 0.989 0.892 0.890 0.991 0.928 
   4   (0.109) 0.011 0.108 0.110 0.009 0.072 

Locus 142 : 
2 alleles
9.4% missing data
   1   (0.066) 0.002 0.065 0.143 0.004 0.015 
   3   (0.934) 0.998 0.935 0.857 0.996 0.985 

Locus 143 : 
2 alleles
4.3% missing data
   1   (0.393) 0.715 0.393 0.329 0.207 0.405 
   3   (0.607) 0.285 0.607 0.671 0.793 0.595 

Locus 144 : 
2 alleles
16.7% missing data
   2   (0.151) 0.031 0.151 0.117 0.013 0.162 
   4   (0.849) 0.969 0.849 0.883 0.987 0.838 

Locus 145 : 
2 alleles
16.7% missing data
   3   (0.855) 0.956 0.855 0.905 0.959 0.848 
   1   (0.145) 0.044 0.145 0.095 0.041 0.152 

Locus 146 : 
2 alleles
3.6% missing data
   4   (0.841) 0.959 0.842 0.892 0.988 0.815 
   2   (0.159) 0.041 0.158 0.108 0.012 0.185 

Locus 147 : 
2 alleles
12.3% missing data
   2   (0.449) 0.415 0.448 0.474 0.975 0.411 
   1   (0.551) 0.585 0.552 0.526 0.025 0.589 

Locus 148 : 
2 alleles
12.3% missing data
   4   (0.899) 0.950 0.899 0.938 0.377 0.937 
   2   (0.101) 0.050 0.101 0.062 0.623 0.063 

Locus 149 : 
2 alleles
3.6% missing data
   1   (0.863) 0.983 0.864 0.878 0.989 0.881 
   4   (0.137) 0.017 0.136 0.122 0.011 0.119 

Locus 150 : 
2 alleles
4.3% missing data
   1   (0.882) 0.966 0.881 0.930 0.991 0.893 
   3   (0.118) 0.034 0.119 0.070 0.009 0.107 

Locus 151 : 
2 alleles
7.2% missing data
   3   (0.890) 0.900 0.889 0.953 0.974 0.879 
   1   (0.110) 0.100 0.111 0.047 0.026 0.121 

Locus 152 : 
2 alleles
2.9% missing data
   4   (0.919) 0.995 0.919 0.934 0.985 0.953 
   3   (0.081) 0.005 0.081 0.066 0.015 0.047 

Locus 153 : 
2 alleles
13.0% missing data
   3   (0.900) 0.983 0.900 0.919 0.992 0.930 
   1   (0.100) 0.017 0.100 0.081 0.008 0.070 

Locus 154 : 
2 alleles
10.9% missing data
   1   (0.856) 0.982 0.855 0.841 0.860 0.911 
   4   (0.144) 0.018 0.145 0.159 0.140 0.089 

Locus 155 : 
2 alleles
5.1% missing data
   2   (0.454) 0.686 0.455 0.483 0.940 0.366 
   4   (0.546) 0.314 0.545 0.517 0.060 0.634 

Locus 156 : 
2 alleles
12.3% missing data
   1   (0.780) 0.969 0.781 0.785 0.914 0.786 
   3   (0.220) 0.031 0.219 0.215 0.086 0.214 

Locus 157 : 
2 alleles
6.5% missing data
   2   (0.791) 0.832 0.792 0.789 0.986 0.812 
   1   (0.209) 0.168 0.208 0.211 0.014 0.188 

Locus 158 : 
2 alleles
15.9% missing data
   2   (0.884) 0.992 0.884 0.811 0.986 0.947 
   3   (0.116) 0.008 0.116 0.189 0.014 0.053 

Locus 159 : 
2 alleles
5.1% missing data
   1   (0.232) 0.056 0.231 0.176 0.019 0.285 
   3   (0.768) 0.944 0.769 0.824 0.981 0.715 

Locus 160 : 
2 alleles
14.5% missing data
   3   (0.872) 0.976 0.872 0.910 0.831 0.886 
   1   (0.128) 0.024 0.128 0.090 0.169 0.114 

Locus 161 : 
2 alleles
13.0% missing data
   3   (0.627) 0.886 0.627 0.592 0.962 0.624 
   1   (0.373) 0.114 0.373 0.408 0.038 0.376 

Locus 162 : 
2 alleles
2.2% missing data
   2   (0.908) 0.987 0.908 0.932 0.991 0.932 
   4   (0.092) 0.013 0.092 0.068 0.009 0.068 

Locus 163 : 
2 alleles
1.4% missing data
   2   (0.920) 0.995 0.919 0.923 0.983 0.966 
   1   (0.080) 0.005 0.081 0.077 0.017 0.034 

Locus 164 : 
2 alleles
18.8% missing data
   3   (0.370) 0.478 0.369 0.345 0.013 0.384 
   1   (0.630) 0.522 0.631 0.655 0.987 0.616 

Locus 165 : 
2 alleles
11.6% missing data
   2   (0.748) 0.438 0.748 0.851 0.307 0.731 
   4   (0.252) 0.562 0.252 0.149 0.693 0.269 

Locus 166 : 
2 alleles
3.6% missing data
   4   (0.877) 0.972 0.877 0.953 0.976 0.810 
   2   (0.123) 0.028 0.123 0.047 0.024 0.190 

Locus 167 : 
2 alleles
2.2% missing data
   2   (0.943) 0.999 0.944 0.881 0.997 0.989 
   4   (0.057) 0.001 0.056 0.119 0.003 0.011 

Locus 168 : 
2 alleles
13.8% missing data
   2   (0.904) 0.911 0.904 0.973 0.987 0.849 
   4   (0.096) 0.089 0.096 0.027 0.013 0.151 

Locus 169 : 
2 alleles
4.3% missing data
   2   (0.893) 0.963 0.893 0.954 0.989 0.859 
   4   (0.107) 0.037 0.107 0.046 0.011 0.141 

Locus 170 : 
2 alleles
4.3% missing data
   1   (0.455) 0.124 0.455 0.454 0.053 0.495 
   2   (0.545) 0.876 0.545 0.546 0.947 0.505 

Locus 171 : 
2 alleles
2.9% missing data
   2   (0.765) 0.597 0.765 0.826 0.607 0.770 
   3   (0.235) 0.403 0.235 0.174 0.393 0.230 

Locus 172 : 
2 alleles
8.0% missing data
   2   (0.849) 0.984 0.849 0.812 0.989 0.908 
   4   (0.151) 0.016 0.151 0.188 0.011 0.092 

Locus 173 : 
2 alleles
5.1% missing data
   2   (0.692) 0.643 0.692 0.730 0.494 0.696 
   4   (0.308) 0.357 0.308 0.270 0.506 0.304 

Locus 174 : 
2 alleles
4.3% missing data
   4   (0.905) 0.991 0.905 0.932 0.992 0.926 
   2   (0.095) 0.009 0.095 0.068 0.008 0.074 

Locus 175 : 
2 alleles
13.0% missing data
   3   (0.926) 0.996 0.926 0.923 0.979 0.972 
   1   (0.074) 0.004 0.074 0.077 0.021 0.028 

Locus 176 : 
2 alleles
10.1% missing data
   1   (0.533) 0.299 0.532 0.624 0.040 0.516 
   3   (0.467) 0.701 0.468 0.376 0.960 0.484 

Locus 177 : 
2 alleles
4.3% missing data
   2   (0.738) 0.551 0.739 0.803 0.607 0.729 
   1   (0.262) 0.449 0.261 0.197 0.393 0.271 

Locus 178 : 
2 alleles
1.4% missing data
   1   (0.728) 0.744 0.727 0.768 0.362 0.758 
   4   (0.272) 0.256 0.273 0.232 0.638 0.242 

Locus 179 : 
2 alleles
10.9% missing data
   3   (0.894) 0.981 0.894 0.920 0.989 0.918 
   1   (0.106) 0.019 0.106 0.080 0.011 0.082 

Locus 180 : 
2 alleles
2.2% missing data
   1   (0.889) 0.986 0.890 0.901 0.991 0.920 
   4   (0.111) 0.014 0.110 0.099 0.009 0.080 

Locus 181 : 
2 alleles
15.9% missing data
   2   (0.883) 0.988 0.883 0.889 0.991 0.922 
   3   (0.117) 0.012 0.117 0.111 0.009 0.078 

Locus 182 : 
2 alleles
1.4% missing data
   1   (0.896) 0.960 0.896 0.915 0.972 0.931 
   3   (0.104) 0.040 0.104 0.085 0.028 0.069 

Locus 183 : 
2 alleles
10.1% missing data
   1   (0.879) 0.970 0.879 0.918 0.987 0.881 
   3   (0.121) 0.030 0.121 0.082 0.013 0.119 

Locus 184 : 
2 alleles
2.2% missing data
   4   (0.863) 0.991 0.864 0.764 0.989 0.933 
   2   (0.137) 0.009 0.136 0.236 0.011 0.067 

Locus 185 : 
2 alleles
12.3% missing data
   2   (0.830) 0.978 0.830 0.813 0.985 0.872 
   4   (0.170) 0.022 0.170 0.187 0.015 0.128 

Locus 186 : 
2 alleles
9.4% missing data
   2   (0.894) 0.962 0.894 0.956 0.990 0.865 
   4   (0.106) 0.038 0.106 0.044 0.010 0.135 

Locus 187 : 
2 alleles
9.4% missing data
   2   (0.864) 0.885 0.864 0.947 0.847 0.788 
   4   (0.136) 0.115 0.136 0.053 0.153 0.212 

Locus 188 : 
2 alleles
3.6% missing data
   3   (0.702) 0.701 0.703 0.788 0.930 0.628 
   4   (0.298) 0.299 0.297 0.212 0.070 0.372 

Locus 189 : 
2 alleles
5.1% missing data
   2   (0.793) 0.959 0.794 0.837 0.982 0.759 
   4   (0.207) 0.041 0.206 0.163 0.018 0.241 

Locus 190 : 
2 alleles
3.6% missing data
   2   (0.675) 0.863 0.675 0.666 0.314 0.714 
   4   (0.325) 0.137 0.325 0.334 0.686 0.286 

Locus 191 : 
2 alleles
4.3% missing data
   2   (0.903) 0.981 0.903 0.945 0.992 0.907 
   4   (0.097) 0.019 0.097 0.055 0.008 0.093 

Locus 192 : 
2 alleles
12.3% missing data
   1   (0.751) 0.932 0.750 0.783 0.107 0.780 
   3   (0.249) 0.068 0.250 0.217 0.893 0.220 

Locus 193 : 
2 alleles
8.0% missing data
   4   (0.523) 0.153 0.523 0.536 0.072 0.590 
   2   (0.477) 0.847 0.477 0.464 0.928 0.410 

Locus 194 : 
2 alleles
13.0% missing data
   1   (0.893) 0.990 0.894 0.916 0.991 0.913 
   4   (0.107) 0.010 0.106 0.084 0.009 0.087 

Locus 195 : 
2 alleles
4.3% missing data
   4   (0.890) 0.918 0.890 0.954 0.239 0.895 
   2   (0.110) 0.082 0.110 0.046 0.761 0.105 

Locus 196 : 
2 alleles
15.9% missing data
   3   (0.698) 0.873 0.697 0.763 0.976 0.633 
   1   (0.302) 0.127 0.303 0.237 0.024 0.367 

Locus 197 : 
2 alleles
13.0% missing data
   4   (0.721) 0.669 0.721 0.762 0.937 0.707 
   2   (0.279) 0.331 0.279 0.238 0.063 0.293 

Locus 198 : 
2 alleles
12.3% missing data
   1   (0.897) 0.980 0.897 0.912 0.993 0.933 
   4   (0.103) 0.020 0.103 0.088 0.007 0.067 

Locus 199 : 
2 alleles
13.0% missing data
   1   (0.768) 0.819 0.768 0.826 0.735 0.747 
   3   (0.232) 0.181 0.232 0.174 0.265 0.253 

Locus 200 : 
2 alleles
2.9% missing data
   4   (0.882) 0.982 0.882 0.866 0.989 0.927 
   2   (0.118) 0.018 0.118 0.134 0.011 0.073 

Locus 201 : 
2 alleles
3.6% missing data
   4   (0.218) 0.061 0.218 0.182 0.021 0.238 
   3   (0.782) 0.939 0.782 0.818 0.979 0.762 

Locus 202 : 
2 alleles
15.2% missing data
   1   (0.526) 0.905 0.525 0.420 0.798 0.581 
   3   (0.474) 0.095 0.475 0.580 0.202 0.419 

Locus 203 : 
2 alleles
14.5% missing data
   2   (0.658) 0.908 0.658 0.662 0.963 0.640 
   1   (0.342) 0.092 0.342 0.338 0.037 0.360 

Locus 204 : 
2 alleles
0.7% missing data
   4   (0.867) 0.941 0.867 0.906 0.345 0.902 
   1   (0.133) 0.059 0.133 0.094 0.655 0.098 

Locus 205 : 
2 alleles
2.9% missing data
   4   (0.085) 0.002 0.084 0.266 0.005 0.017 
   2   (0.915) 0.998 0.916 0.734 0.995 0.983 

Locus 206 : 
2 alleles
3.6% missing data
   4   (0.863) 0.985 0.863 0.881 0.015 0.918 
   2   (0.137) 0.015 0.137 0.119 0.985 0.082 

Locus 207 : 
2 alleles
13.8% missing data
   2   (0.925) 0.995 0.925 0.902 0.963 0.969 
   4   (0.075) 0.005 0.075 0.098 0.037 0.031 

Locus 208 : 
2 alleles
5.1% missing data
   3   (0.356) 0.154 0.356 0.370 0.094 0.358 
   4   (0.644) 0.846 0.644 0.630 0.906 0.642 

Locus 209 : 
2 alleles
16.7% missing data
   4   (0.718) 0.905 0.717 0.751 0.975 0.700 
   2   (0.282) 0.095 0.283 0.249 0.025 0.300 

Locus 210 : 
2 alleles
9.4% missing data
   1   (0.361) 0.465 0.363 0.305 0.064 0.364 
   3   (0.639) 0.535 0.637 0.695 0.936 0.636 

Locus 211 : 
2 alleles
11.6% missing data
   1   (0.909) 0.981 0.909 0.951 0.994 0.920 
   3   (0.091) 0.019 0.091 0.049 0.006 0.080 

Locus 212 : 
2 alleles
7.2% missing data
   3   (0.454) 0.065 0.453 0.541 0.850 0.401 
   4   (0.546) 0.935 0.547 0.459 0.150 0.599 

Locus 213 : 
2 alleles
3.6% missing data
   2   (0.548) 0.655 0.548 0.529 0.965 0.537 
   4   (0.452) 0.345 0.452 0.471 0.035 0.463 

Locus 214 : 
2 alleles
6.5% missing data
   1   (0.815) 0.732 0.816 0.869 0.582 0.823 
   3   (0.185) 0.268 0.184 0.131 0.418 0.177 

Locus 215 : 
2 alleles
5.8% missing data
   4   (0.871) 0.996 0.871 0.681 0.991 0.963 
   2   (0.129) 0.004 0.129 0.319 0.009 0.037 

Locus 216 : 
2 alleles
2.2% missing data
   2   (0.947) 0.999 0.947 0.908 0.996 0.989 
   4   (0.053) 0.001 0.053 0.092 0.004 0.011 

Locus 217 : 
2 alleles
4.3% missing data
   2   (0.769) 0.878 0.769 0.791 0.986 0.775 
   4   (0.231) 0.122 0.231 0.209 0.014 0.225 

Locus 218 : 
2 alleles
10.1% missing data
   2   (0.571) 0.846 0.572 0.563 0.957 0.533 
   4   (0.429) 0.154 0.428 0.437 0.043 0.467 

Locus 219 : 
2 alleles
14.5% missing data
   2   (0.767) 0.836 0.766 0.853 0.982 0.711 
   4   (0.233) 0.164 0.234 0.147 0.018 0.289 

Locus 220 : 
2 alleles
17.4% missing data
   4   (0.871) 0.995 0.871 0.682 0.990 0.961 
   3   (0.129) 0.005 0.129 0.318 0.010 0.039 

Locus 221 : 
2 alleles
2.9% missing data
   2   (0.095) 0.012 0.095 0.093 0.006 0.056 
   4   (0.905) 0.988 0.905 0.907 0.994 0.944 

Locus 222 : 
2 alleles
4.3% missing data
   2   (0.924) 0.995 0.923 0.935 0.994 0.965 
   4   (0.076) 0.005 0.077 0.065 0.006 0.035 

Locus 223 : 
2 alleles
13.0% missing data
   2   (0.881) 0.964 0.881 0.914 0.872 0.899 
   4   (0.119) 0.036 0.119 0.086 0.128 0.101 

Locus 224 : 
2 alleles
12.3% missing data
   1   (0.853) 0.950 0.852 0.941 0.988 0.771 
   3   (0.147) 0.050 0.148 0.059 0.012 0.229 

Locus 225 : 
2 alleles
10.9% missing data
   3   (0.703) 0.913 0.703 0.686 0.915 0.718 
   1   (0.297) 0.087 0.297 0.314 0.085 0.282 

Locus 226 : 
2 alleles
11.6% missing data
   3   (0.819) 0.969 0.819 0.847 0.985 0.812 
   1   (0.181) 0.031 0.181 0.153 0.015 0.188 

Locus 227 : 
2 alleles
6.5% missing data
   1   (0.832) 0.925 0.832 0.880 0.983 0.813 
   3   (0.168) 0.075 0.168 0.120 0.017 0.187 

Locus 228 : 
2 alleles
18.1% missing data
   2   (0.920) 0.990 0.920 0.961 0.992 0.925 
   4   (0.080) 0.010 0.080 0.039 0.008 0.075 

Locus 229 : 
2 alleles
3.6% missing data
   2   (0.782) 0.601 0.782 0.853 0.989 0.761 
   4   (0.218) 0.399 0.218 0.147 0.011 0.239 

Locus 230 : 
2 alleles
12.3% missing data
   4   (0.789) 0.929 0.789 0.892 0.981 0.667 
   2   (0.211) 0.071 0.211 0.108 0.019 0.333 

Locus 231 : 
2 alleles
2.2% missing data
   2   (0.660) 0.924 0.660 0.651 0.961 0.646 
   4   (0.340) 0.076 0.340 0.349 0.039 0.354 

Locus 232 : 
2 alleles
4.3% missing data
   3   (0.451) 0.417 0.450 0.420 0.560 0.491 
   4   (0.549) 0.583 0.550 0.580 0.440 0.509 

Locus 233 : 
2 alleles
7.2% missing data
   3   (0.864) 0.677 0.865 0.942 0.989 0.819 
   4   (0.136) 0.323 0.135 0.058 0.011 0.181 

Locus 234 : 
2 alleles
2.9% missing data
   4   (0.847) 0.982 0.846 0.857 0.965 0.881 
   2   (0.153) 0.018 0.154 0.143 0.035 0.119 

Locus 235 : 
2 alleles
6.5% missing data
   2   (0.675) 0.822 0.674 0.745 0.380 0.647 
   1   (0.325) 0.178 0.326 0.255 0.620 0.353 

Locus 236 : 
2 alleles
6.5% missing data
   4   (0.500) 0.693 0.500 0.500 0.957 0.460 
   1   (0.500) 0.307 0.500 0.500 0.043 0.540 

Locus 237 : 
2 alleles
3.6% missing data
   4   (0.723) 0.930 0.723 0.696 0.975 0.739 
   1   (0.277) 0.070 0.277 0.304 0.025 0.261 

Locus 238 : 
2 alleles
18.8% missing data
   1   (0.213) 0.044 0.214 0.199 0.055 0.209 
   3   (0.787) 0.956 0.786 0.801 0.945 0.791 

Locus 239 : 
2 alleles
4.3% missing data
   3   (0.883) 0.984 0.883 0.924 0.992 0.882 
   4   (0.117) 0.016 0.117 0.076 0.008 0.118 

Locus 240 : 
2 alleles
1.4% missing data
   2   (0.722) 0.447 0.722 0.829 0.990 0.638 
   3   (0.278) 0.553 0.278 0.171 0.010 0.362 

Locus 241 : 
2 alleles
8.7% missing data
   1   (0.868) 0.973 0.868 0.906 0.990 0.883 
   3   (0.132) 0.027 0.132 0.094 0.010 0.117 

Locus 242 : 
2 alleles
2.2% missing data
   3   (0.838) 0.823 0.838 0.880 0.989 0.846 
   1   (0.162) 0.177 0.162 0.120 0.011 0.154 

Locus 243 : 
2 alleles
10.9% missing data
   3   (0.462) 0.438 0.461 0.621 0.973 0.301 
   1   (0.538) 0.562 0.539 0.379 0.027 0.699 

Locus 244 : 
2 alleles
5.8% missing data
   2   (0.866) 0.987 0.866 0.852 0.986 0.911 
   4   (0.134) 0.013 0.134 0.148 0.014 0.089 

Locus 245 : 
2 alleles
2.9% missing data
   2   (0.829) 0.976 0.829 0.876 0.986 0.802 
   4   (0.171) 0.024 0.171 0.124 0.014 0.198 

Locus 246 : 
2 alleles
4.3% missing data
   4   (0.773) 0.888 0.774 0.826 0.583 0.769 
   2   (0.227) 0.112 0.226 0.174 0.417 0.231 

Locus 247 : 
2 alleles
14.5% missing data
   2   (0.674) 0.657 0.674 0.693 0.981 0.665 
   4   (0.326) 0.343 0.326 0.307 0.019 0.335 

Locus 248 : 
2 alleles
8.0% missing data
   2   (0.163) 0.203 0.162 0.110 0.564 0.142 
   3   (0.837) 0.797 0.838 0.890 0.436 0.858 

Locus 249 : 
2 alleles
13.8% missing data
   2   (0.940) 0.998 0.940 0.893 0.995 0.984 
   1   (0.060) 0.002 0.060 0.107 0.005 0.016 

Locus 250 : 
2 alleles
1.4% missing data
   2   (0.787) 0.738 0.786 0.825 0.755 0.813 
   3   (0.213) 0.262 0.214 0.175 0.245 0.187 

Locus 251 : 
2 alleles
5.1% missing data
   3   (0.375) 0.164 0.376 0.364 0.988 0.338 
   4   (0.625) 0.836 0.624 0.636 0.012 0.662 

Locus 252 : 
2 alleles
15.9% missing data
   2   (0.269) 0.182 0.269 0.247 0.234 0.270 
   4   (0.731) 0.818 0.731 0.753 0.766 0.730 

Locus 253 : 
2 alleles
15.2% missing data
   4   (0.869) 0.978 0.870 0.924 0.959 0.833 
   2   (0.131) 0.022 0.130 0.076 0.041 0.167 

Locus 254 : 
2 alleles
8.0% missing data
   1   (0.331) 0.120 0.331 0.352 0.086 0.324 
   2   (0.669) 0.880 0.669 0.648 0.914 0.676 

Locus 255 : 
2 alleles
16.7% missing data
   1   (0.678) 0.266 0.679 0.663 0.701 0.738 
   2   (0.322) 0.734 0.321 0.337 0.299 0.262 

Locus 256 : 
2 alleles
7.2% missing data
   1   (0.654) 0.605 0.654 0.745 0.032 0.620 
   2   (0.346) 0.395 0.346 0.255 0.968 0.380 

Locus 257 : 
2 alleles
10.9% missing data
   1   (0.917) 0.989 0.917 0.952 0.989 0.931 
   2   (0.083) 0.011 0.083 0.048 0.011 0.069 

Locus 258 : 
2 alleles
15.9% missing data
   3   (0.908) 0.960 0.908 0.966 0.903 0.887 
   1   (0.092) 0.040 0.092 0.034 0.097 0.113 

Locus 259 : 
2 alleles
10.9% missing data
   2   (0.845) 0.987 0.845 0.822 0.031 0.919 
   4   (0.155) 0.013 0.155 0.178 0.969 0.081 

Locus 260 : 
2 alleles
11.6% missing data
   1   (0.860) 0.983 0.860 0.839 0.983 0.906 
   3   (0.140) 0.017 0.140 0.161 0.017 0.094 

Locus 261 : 
2 alleles
15.9% missing data
   1   (0.498) 0.511 0.499 0.487 0.519 0.493 
   3   (0.502) 0.489 0.501 0.513 0.481 0.507 

Locus 262 : 
2 alleles
13.8% missing data
   4   (0.131) 0.017 0.131 0.131 0.012 0.096 
   2   (0.869) 0.983 0.869 0.869 0.988 0.904 

Locus 263 : 
2 alleles
1.4% missing data
   1   (0.896) 0.976 0.896 0.945 0.991 0.891 
   2   (0.104) 0.024 0.104 0.055 0.009 0.109 

Locus 264 : 
2 alleles
3.6% missing data
   2   (0.958) 0.617 0.958 0.996 0.998 0.956 
   4   (0.042) 0.383 0.042 0.004 0.002 0.044 

Locus 265 : 
2 alleles
7.2% missing data
   3   (0.701) 0.926 0.701 0.717 0.090 0.729 
   2   (0.299) 0.074 0.299 0.283 0.910 0.271 

Locus 266 : 
2 alleles
5.1% missing data
   2   (0.500) 0.683 0.500 0.470 0.833 0.496 
   4   (0.500) 0.317 0.500 0.530 0.167 0.504 

Locus 267 : 
2 alleles
2.9% missing data
   2   (0.913) 0.991 0.914 0.915 0.988 0.953 
   4   (0.087) 0.009 0.086 0.085 0.012 0.047 

Locus 268 : 
2 alleles
15.2% missing data
   1   (0.209) 0.036 0.209 0.200 0.068 0.195 
   3   (0.791) 0.964 0.791 0.800 0.932 0.805 

Locus 269 : 
2 alleles
4.3% missing data
   1   (0.885) 0.992 0.884 0.840 0.992 0.948 
   3   (0.115) 0.008 0.116 0.160 0.008 0.052 

Locus 270 : 
2 alleles
6.5% missing data
   4   (0.902) 0.969 0.902 0.946 0.991 0.906 
   1   (0.098) 0.031 0.098 0.054 0.009 0.094 

Locus 271 : 
2 alleles
2.2% missing data
   2   (0.879) 0.948 0.879 0.955 0.990 0.811 
   4   (0.121) 0.052 0.121 0.045 0.010 0.189 

Locus 272 : 
2 alleles
2.9% missing data
   4   (0.845) 0.974 0.845 0.879 0.948 0.839 
   2   (0.155) 0.026 0.155 0.121 0.052 0.161 

Locus 273 : 
2 alleles
1.4% missing data
   2   (0.860) 0.982 0.860 0.882 0.989 0.883 
   4   (0.140) 0.018 0.140 0.118 0.011 0.117 

Locus 274 : 
2 alleles
8.0% missing data
   1   (0.148) 0.043 0.148 0.124 0.059 0.131 
   3   (0.852) 0.957 0.852 0.876 0.941 0.869 

Locus 275 : 
2 alleles
2.9% missing data
   1   (0.608) 0.477 0.608 0.617 0.041 0.653 
   4   (0.392) 0.523 0.392 0.383 0.959 0.347 

Locus 276 : 
2 alleles
18.1% missing data
   2   (0.359) 0.161 0.360 0.354 0.117 0.361 
   3   (0.641) 0.839 0.640 0.646 0.883 0.639 

Locus 277 : 
2 alleles
10.9% missing data
   1   (0.900) 0.992 0.900 0.927 0.993 0.926 
   4   (0.100) 0.008 0.100 0.073 0.007 0.074 

Locus 278 : 
2 alleles
3.6% missing data
   3   (0.782) 0.979 0.783 0.777 0.984 0.784 
   1   (0.218) 0.021 0.217 0.223 0.016 0.216 

Locus 279 : 
2 alleles
3.6% missing data
   1   (0.871) 0.986 0.871 0.893 0.944 0.892 
   3   (0.129) 0.014 0.129 0.107 0.056 0.108 

Locus 280 : 
2 alleles
2.2% missing data
   3   (0.178) 0.182 0.178 0.121 0.019 0.201 
   4   (0.822) 0.818 0.822 0.879 0.981 0.799 

Locus 281 : 
2 alleles
14.5% missing data
   1   (0.730) 0.903 0.729 0.741 0.894 0.738 
   2   (0.270) 0.097 0.271 0.259 0.106 0.262 

Locus 282 : 
2 alleles
18.1% missing data
   3   (0.815) 0.960 0.815 0.853 0.766 0.809 
   4   (0.185) 0.040 0.185 0.147 0.234 0.191 

Locus 283 : 
2 alleles
5.1% missing data
   1   (0.891) 0.985 0.891 0.930 0.988 0.892 
   2   (0.109) 0.015 0.109 0.070 0.012 0.108 

Locus 284 : 
2 alleles
5.1% missing data
   1   (0.879) 0.976 0.879 0.887 0.226 0.943 
   2   (0.121) 0.024 0.121 0.113 0.774 0.057 

Locus 285 : 
2 alleles
10.9% missing data
   4   (0.899) 0.984 0.899 0.963 0.990 0.875 
   2   (0.101) 0.016 0.101 0.037 0.010 0.125 

Locus 286 : 
2 alleles
8.0% missing data
   4   (0.371) 0.427 0.373 0.304 0.078 0.407 
   2   (0.629) 0.573 0.627 0.696 0.922 0.593 

Locus 287 : 
2 alleles
14.5% missing data
   1   (0.374) 0.520 0.374 0.429 0.018 0.320 
   3   (0.626) 0.480 0.626 0.571 0.982 0.680 

Locus 288 : 
2 alleles
2.2% missing data
   2   (0.051) 0.001 0.051 0.093 0.003 0.010 
   3   (0.949) 0.999 0.949 0.907 0.997 0.990 

Locus 289 : 
2 alleles
15.9% missing data
   4   (0.920) 0.998 0.920 0.886 0.023 0.982 
   2   (0.080) 0.002 0.080 0.114 0.977 0.018 

Locus 290 : 
2 alleles
6.5% missing data
   2   (0.855) 0.864 0.856 0.944 0.989 0.762 
   4   (0.145) 0.136 0.144 0.056 0.011 0.238 

Locus 291 : 
2 alleles
18.1% missing data
   4   (0.894) 0.986 0.895 0.889 0.965 0.935 
   2   (0.106) 0.014 0.105 0.111 0.035 0.065 

Locus 292 : 
2 alleles
7.2% missing data
   2   (0.712) 0.942 0.712 0.633 0.967 0.770 
   4   (0.288) 0.058 0.288 0.367 0.033 0.230 

Locus 293 : 
2 alleles
3.6% missing data
   1   (0.922) 0.998 0.922 0.770 0.985 0.984 
   3   (0.078) 0.002 0.078 0.230 0.015 0.016 

Locus 294 : 
2 alleles
10.9% missing data
   2   (0.845) 0.835 0.845 0.910 0.535 0.853 
   1   (0.155) 0.165 0.155 0.090 0.465 0.147 

Locus 295 : 
2 alleles
5.1% missing data
   1   (0.794) 0.961 0.793 0.763 0.981 0.836 
   2   (0.206) 0.039 0.207 0.237 0.019 0.164 

Locus 296 : 
2 alleles
5.8% missing data
   1   (0.629) 0.075 0.628 0.789 0.910 0.531 
   3   (0.371) 0.925 0.372 0.211 0.090 0.469 

Locus 297 : 
2 alleles
4.3% missing data
   4   (0.914) 0.980 0.914 0.968 0.992 0.889 
   2   (0.086) 0.020 0.086 0.032 0.008 0.111 

Locus 298 : 
2 alleles
11.6% missing data
   2   (0.620) 0.753 0.620 0.703 0.972 0.532 
   4   (0.380) 0.247 0.380 0.297 0.028 0.468 

Locus 299 : 
2 alleles
8.0% missing data
   2   (0.220) 0.077 0.219 0.242 0.503 0.162 
   4   (0.780) 0.923 0.781 0.758 0.497 0.838 

Locus 300 : 
2 alleles
3.6% missing data
   2   (0.794) 0.975 0.793 0.811 0.972 0.800 
   4   (0.206) 0.025 0.207 0.189 0.028 0.200 

Locus 301 : 
2 alleles
5.8% missing data
   2   (0.519) 0.417 0.520 0.526 0.873 0.494 
   4   (0.481) 0.583 0.480 0.474 0.127 0.506 

Locus 302 : 
2 alleles
13.8% missing data
   4   (0.471) 0.671 0.471 0.479 0.837 0.424 
   3   (0.529) 0.329 0.529 0.521 0.163 0.576 

Locus 303 : 
2 alleles
6.5% missing data
   4   (0.890) 0.951 0.890 0.934 0.986 0.897 
   2   (0.110) 0.049 0.110 0.066 0.014 0.103 

Locus 304 : 
2 alleles
14.5% missing data
   3   (0.913) 0.991 0.913 0.954 0.994 0.916 
   1   (0.087) 0.009 0.087 0.046 0.006 0.084 

Locus 305 : 
2 alleles
2.2% missing data
   4   (0.820) 0.967 0.820 0.812 0.211 0.884 
   3   (0.180) 0.033 0.180 0.188 0.789 0.116 

Locus 306 : 
2 alleles
5.1% missing data
   2   (0.903) 0.980 0.903 0.961 0.992 0.873 
   3   (0.097) 0.020 0.097 0.039 0.008 0.127 

Locus 307 : 
2 alleles
13.0% missing data
   3   (0.747) 0.894 0.747 0.748 0.977 0.748 
   1   (0.253) 0.106 0.253 0.252 0.023 0.252 

Locus 308 : 
2 alleles
5.1% missing data
   3   (0.908) 0.963 0.908 0.944 0.980 0.929 
   1   (0.092) 0.037 0.092 0.056 0.020 0.071 

Locus 309 : 
2 alleles
2.2% missing data
   2   (0.776) 0.957 0.776 0.845 0.981 0.710 
   3   (0.224) 0.043 0.224 0.155 0.019 0.290 

Locus 310 : 
2 alleles
5.8% missing data
   4   (0.871) 0.852 0.871 0.927 0.984 0.868 
   2   (0.129) 0.148 0.129 0.073 0.016 0.132 

Locus 311 : 
2 alleles
15.2% missing data
   3   (0.829) 0.949 0.829 0.897 0.982 0.775 
   1   (0.171) 0.051 0.171 0.103 0.018 0.225 

Locus 312 : 
2 alleles
5.1% missing data
   2   (0.888) 0.991 0.888 0.893 0.985 0.925 
   3   (0.112) 0.009 0.112 0.107 0.015 0.075 

Locus 313 : 
2 alleles
2.2% missing data
   3   (0.104) 0.011 0.104 0.070 0.007 0.091 
   4   (0.896) 0.989 0.896 0.930 0.993 0.909 

Locus 314 : 
2 alleles
9.4% missing data
   2   (0.918) 0.994 0.918 0.929 0.994 0.957 
   4   (0.082) 0.006 0.082 0.071 0.006 0.043 

Locus 315 : 
2 alleles
2.2% missing data
   2   (0.622) 0.867 0.622 0.551 0.257 0.700 
   4   (0.378) 0.133 0.378 0.449 0.743 0.300 

Locus 316 : 
2 alleles
2.9% missing data
   1   (0.929) 0.997 0.929 0.911 0.992 0.975 
   3   (0.071) 0.003 0.071 0.089 0.008 0.025 

Locus 317 : 
2 alleles
5.8% missing data
   4   (0.905) 0.970 0.905 0.962 0.974 0.889 
   2   (0.095) 0.030 0.095 0.038 0.026 0.111 

Locus 318 : 
2 alleles
6.5% missing data
   2   (0.892) 0.977 0.893 0.909 0.348 0.944 
   4   (0.108) 0.023 0.107 0.091 0.652 0.056 

Locus 319 : 
2 alleles
4.3% missing data
   2   (0.607) 0.805 0.606 0.694 0.872 0.527 
   4   (0.393) 0.195 0.394 0.306 0.128 0.473 

Locus 320 : 
2 alleles
5.1% missing data
   2   (0.402) 0.080 0.401 0.429 0.907 0.383 
   4   (0.598) 0.920 0.599 0.571 0.093 0.617 

Locus 321 : 
2 alleles
10.9% missing data
   2   (0.819) 0.899 0.820 0.881 0.985 0.781 
   4   (0.181) 0.101 0.180 0.119 0.015 0.219 

Locus 322 : 
2 alleles
6.5% missing data
   1   (0.277) 0.187 0.276 0.218 0.020 0.326 
   3   (0.723) 0.813 0.724 0.782 0.980 0.674 

Locus 323 : 
2 alleles
18.8% missing data
   3   (0.922) 0.949 0.922 0.982 0.994 0.872 
   1   (0.078) 0.051 0.078 0.018 0.006 0.128 

Locus 324 : 
2 alleles
3.6% missing data
   3   (0.794) 0.952 0.794 0.760 0.226 0.866 
   1   (0.206) 0.048 0.206 0.240 0.774 0.134 

Locus 325 : 
2 alleles
14.5% missing data
   1   (0.847) 0.967 0.847 0.899 0.857 0.829 
   3   (0.153) 0.033 0.153 0.101 0.143 0.171 

Locus 326 : 
2 alleles
13.8% missing data
   4   (0.627) 0.206 0.627 0.675 0.083 0.671 
   2   (0.373) 0.794 0.373 0.325 0.917 0.329 

Locus 327 : 
2 alleles
5.8% missing data
   1   (0.168) 0.039 0.168 0.114 0.903 0.154 
   3   (0.832) 0.961 0.832 0.886 0.097 0.846 

Locus 328 : 
2 alleles
0.7% missing data
   4   (0.868) 0.987 0.868 0.923 0.990 0.829 
   2   (0.132) 0.013 0.132 0.077 0.010 0.171 

Locus 329 : 
2 alleles
5.1% missing data
   4   (0.352) 0.147 0.353 0.390 0.030 0.319 
   2   (0.648) 0.853 0.647 0.610 0.970 0.681 

Locus 330 : 
2 alleles
3.6% missing data
   3   (0.887) 0.969 0.887 0.972 0.993 0.767 
   1   (0.113) 0.031 0.113 0.028 0.007 0.233 

Locus 331 : 
2 alleles
15.2% missing data
   4   (0.893) 0.919 0.893 0.978 0.991 0.751 
   2   (0.107) 0.081 0.107 0.022 0.009 0.249 

Locus 332 : 
2 alleles
6.5% missing data
   1   (0.292) 0.493 0.292 0.223 0.012 0.326 
   3   (0.708) 0.507 0.708 0.777 0.988 0.674 

Locus 333 : 
2 alleles
5.1% missing data
   4   (0.912) 0.984 0.912 0.913 0.978 0.955 
   1   (0.088) 0.016 0.088 0.087 0.022 0.045 

Locus 334 : 
2 alleles
2.2% missing data
   1   (0.905) 0.832 0.905 0.940 0.992 0.939 
   3   (0.095) 0.168 0.095 0.060 0.008 0.061 

Locus 335 : 
2 alleles
15.9% missing data
   1   (0.891) 0.970 0.892 0.889 0.425 0.952 
   2   (0.109) 0.030 0.108 0.111 0.575 0.048 

Locus 336 : 
2 alleles
15.9% missing data
   4   (0.921) 0.991 0.921 0.929 0.980 0.957 
   1   (0.079) 0.009 0.079 0.071 0.020 0.043 

Locus 337 : 
2 alleles
13.0% missing data
   2   (0.544) 0.825 0.544 0.559 0.550 0.519 
   4   (0.456) 0.175 0.456 0.441 0.450 0.481 

Locus 338 : 
2 alleles
13.8% missing data
   3   (0.832) 0.908 0.832 0.904 0.851 0.807 
   1   (0.168) 0.092 0.168 0.096 0.149 0.193 

Locus 339 : 
2 alleles
5.1% missing data
   1   (0.665) 0.461 0.665 0.766 0.282 0.625 
   3   (0.335) 0.539 0.335 0.234 0.718 0.375 

Locus 340 : 
2 alleles
1.4% missing data
   4   (0.902) 0.991 0.902 0.932 0.992 0.920 
   2   (0.098) 0.009 0.098 0.068 0.008 0.080 

Locus 341 : 
2 alleles
13.0% missing data
   4   (0.883) 0.988 0.883 0.901 0.990 0.907 
   1   (0.117) 0.012 0.117 0.099 0.010 0.093 

Locus 342 : 
2 alleles
6.5% missing data
   2   (0.731) 0.897 0.731 0.788 0.147 0.724 
   3   (0.269) 0.103 0.269 0.212 0.853 0.276 

Locus 343 : 
2 alleles
10.1% missing data
   2   (0.822) 0.977 0.823 0.836 0.984 0.824 
   4   (0.178) 0.023 0.177 0.164 0.016 0.176 

Locus 344 : 
2 alleles
11.6% missing data
   1   (0.908) 0.983 0.909 0.950 0.991 0.904 
   3   (0.092) 0.017 0.091 0.050 0.009 0.096 

Locus 345 : 
2 alleles
15.9% missing data
   4   (0.826) 0.930 0.826 0.890 0.793 0.799 
   2   (0.174) 0.070 0.174 0.110 0.207 0.201 

Locus 346 : 
2 alleles
5.8% missing data
   2   (0.894) 0.980 0.894 0.913 0.891 0.931 
   4   (0.106) 0.020 0.106 0.087 0.109 0.069 

Locus 347 : 
2 alleles
5.8% missing data
   2   (0.905) 0.988 0.905 0.929 0.994 0.932 
   4   (0.095) 0.012 0.095 0.071 0.006 0.068 

Locus 348 : 
2 alleles
1.4% missing data
   3   (0.879) 0.957 0.879 0.884 0.990 0.919 
   2   (0.121) 0.043 0.121 0.116 0.010 0.081 

Locus 349 : 
2 alleles
4.3% missing data
   4   (0.923) 0.966 0.924 0.980 0.975 0.876 
   2   (0.077) 0.034 0.076 0.020 0.025 0.124 

Locus 350 : 
2 alleles
5.1% missing data
   1   (0.915) 0.995 0.916 0.897 0.977 0.961 
   3   (0.085) 0.005 0.084 0.103 0.023 0.039 

Locus 351 : 
2 alleles
14.5% missing data
   1   (0.575) 0.586 0.576 0.619 0.094 0.560 
   3   (0.425) 0.414 0.424 0.381 0.906 0.440 

Locus 352 : 
2 alleles
2.2% missing data
   3   (0.911) 0.993 0.911 0.926 0.993 0.943 
   1   (0.089) 0.007 0.089 0.074 0.007 0.057 

Locus 353 : 
2 alleles
2.2% missing data
   3   (0.860) 0.989 0.860 0.843 0.990 0.902 
   1   (0.140) 0.011 0.140 0.157 0.010 0.098 

Locus 354 : 
2 alleles
0.7% missing data
   2   (0.890) 0.991 0.890 0.897 0.993 0.930 
   4   (0.110) 0.009 0.110 0.103 0.007 0.070 

Locus 355 : 
2 alleles
13.8% missing data
   3   (0.885) 0.987 0.886 0.921 0.989 0.884 
   1   (0.115) 0.013 0.114 0.079 0.011 0.116 

Locus 356 : 
2 alleles
11.6% missing data
   2   (0.925) 0.994 0.926 0.939 0.915 0.959 
   4   (0.075) 0.006 0.074 0.061 0.085 0.041 

Locus 357 : 
2 alleles
3.6% missing data
   4   (0.867) 0.906 0.867 0.960 0.988 0.756 
   2   (0.133) 0.094 0.133 0.040 0.012 0.244 

Locus 358 : 
2 alleles
5.8% missing data
   2   (0.729) 0.880 0.729 0.815 0.906 0.642 
   4   (0.271) 0.120 0.271 0.185 0.094 0.358 

Locus 359 : 
2 alleles
1.4% missing data
   3   (0.917) 0.989 0.917 0.904 0.976 0.967 
   1   (0.083) 0.011 0.083 0.096 0.024 0.033 

Locus 360 : 
2 alleles
2.9% missing data
   3   (0.899) 0.958 0.899 0.921 0.992 0.929 
   1   (0.101) 0.042 0.101 0.079 0.008 0.071 

Locus 361 : 
2 alleles
5.1% missing data
   1   (0.375) 0.427 0.374 0.396 0.963 0.314 
   3   (0.625) 0.573 0.626 0.604 0.037 0.686 

Locus 362 : 
2 alleles
4.3% missing data
   1   (0.864) 0.966 0.864 0.928 0.267 0.875 
   2   (0.136) 0.034 0.136 0.072 0.733 0.125 

Locus 363 : 
2 alleles
4.3% missing data
   3   (0.909) 0.972 0.909 0.974 0.991 0.855 
   1   (0.091) 0.028 0.091 0.026 0.009 0.145 

Locus 364 : 
2 alleles
11.6% missing data
   2   (0.883) 0.921 0.883 0.937 0.836 0.886 
   4   (0.117) 0.079 0.117 0.063 0.164 0.114 

Locus 365 : 
2 alleles
2.9% missing data
   1   (0.809) 0.958 0.810 0.834 0.983 0.802 
   3   (0.191) 0.042 0.190 0.166 0.017 0.198 

Locus 366 : 
2 alleles
5.1% missing data
   4   (0.494) 0.324 0.494 0.483 0.676 0.508 
   2   (0.506) 0.676 0.506 0.517 0.324 0.492 

Locus 367 : 
2 alleles
9.4% missing data
   2   (0.921) 0.996 0.921 0.919 0.994 0.964 
   3   (0.079) 0.004 0.079 0.081 0.006 0.036 

Locus 368 : 
2 alleles
6.5% missing data
   2   (0.459) 0.814 0.458 0.464 0.937 0.396 
   4   (0.541) 0.186 0.542 0.536 0.063 0.604 

Locus 369 : 
2 alleles
5.8% missing data
   4   (0.900) 0.959 0.900 0.967 0.973 0.847 
   1   (0.100) 0.041 0.100 0.033 0.027 0.153 

Locus 370 : 
2 alleles
5.8% missing data
   2   (0.263) 0.057 0.263 0.212 0.019 0.316 
   4   (0.737) 0.943 0.737 0.788 0.981 0.684 

Locus 371 : 
2 alleles
1.4% missing data
   1   (0.858) 0.950 0.858 0.886 0.980 0.865 
   3   (0.142) 0.050 0.142 0.114 0.020 0.135 

Locus 372 : 
2 alleles
0.7% missing data
   1   (0.324) 0.071 0.324 0.352 0.035 0.322 
   3   (0.676) 0.929 0.676 0.648 0.965 0.678 

Locus 373 : 
2 alleles
2.2% missing data
   4   (0.934) 0.998 0.934 0.922 0.996 0.977 
   2   (0.066) 0.002 0.066 0.078 0.004 0.023 

Locus 374 : 
2 alleles
19.6% missing data
   2   (0.682) 0.590 0.683 0.584 0.867 0.776 
   4   (0.318) 0.410 0.317 0.416 0.133 0.224 

Locus 375 : 
2 alleles
15.9% missing data
   2   (0.907) 0.989 0.908 0.923 0.851 0.939 
   4   (0.093) 0.011 0.092 0.077 0.149 0.061 

Locus 376 : 
2 alleles
2.2% missing data
   2   (0.872) 0.805 0.872 0.941 0.991 0.838 
   3   (0.128) 0.195 0.128 0.059 0.009 0.162 

Locus 377 : 
2 alleles
4.3% missing data
   1   (0.616) 0.258 0.616 0.580 0.948 0.688 
   3   (0.384) 0.742 0.384 0.420 0.052 0.312 

Locus 378 : 
2 alleles
15.9% missing data
   2   (0.180) 0.014 0.181 0.333 0.014 0.083 
   4   (0.820) 0.986 0.819 0.667 0.986 0.917 

Locus 379 : 
2 alleles
14.5% missing data
   2   (0.642) 0.677 0.642 0.680 0.386 0.649 
   4   (0.358) 0.323 0.358 0.320 0.614 0.351 

Locus 380 : 
2 alleles
2.9% missing data
   2   (0.878) 0.923 0.877 0.948 0.992 0.842 
   4   (0.122) 0.077 0.123 0.052 0.008 0.158 

Locus 381 : 
2 alleles
7.2% missing data
   4   (0.867) 0.888 0.867 0.896 0.954 0.893 
   2   (0.133) 0.112 0.133 0.104 0.046 0.107 

Locus 382 : 
2 alleles
5.8% missing data
   4   (0.879) 0.929 0.879 0.936 0.213 0.911 
   2   (0.121) 0.071 0.121 0.064 0.787 0.089 

Locus 383 : 
2 alleles
14.5% missing data
   1   (0.286) 0.042 0.286 0.380 0.028 0.220 
   3   (0.714) 0.958 0.714 0.620 0.972 0.780 

Locus 384 : 
2 alleles
8.7% missing data
   1   (0.870) 0.956 0.871 0.901 0.968 0.873 
   3   (0.130) 0.044 0.129 0.099 0.032 0.127 

Locus 385 : 
2 alleles
10.9% missing data
   2   (0.889) 0.979 0.890 0.931 0.849 0.889 
   4   (0.111) 0.021 0.110 0.069 0.151 0.111 

Locus 386 : 
2 alleles
11.6% missing data
   2   (0.849) 0.966 0.848 0.902 0.863 0.839 
   1   (0.151) 0.034 0.152 0.098 0.137 0.161 

Locus 387 : 
2 alleles
7.2% missing data
   2   (0.795) 0.799 0.794 0.886 0.944 0.726 
   3   (0.205) 0.201 0.206 0.114 0.056 0.274 

Locus 388 : 
2 alleles
6.5% missing data
   3   (0.806) 0.857 0.805 0.834 0.470 0.854 
   1   (0.194) 0.143 0.195 0.166 0.530 0.146 

Locus 389 : 
2 alleles
4.3% missing data
   1   (0.793) 0.908 0.793 0.789 0.925 0.822 
   3   (0.207) 0.092 0.207 0.211 0.075 0.178 

Locus 390 : 
2 alleles
15.9% missing data
   1   (0.699) 0.823 0.700 0.633 0.692 0.761 
   3   (0.301) 0.177 0.300 0.367 0.308 0.239 

Locus 391 : 
2 alleles
4.3% missing data
   4   (0.714) 0.830 0.714 0.794 0.244 0.690 
   2   (0.286) 0.170 0.286 0.206 0.756 0.310 

Locus 392 : 
2 alleles
15.9% missing data
   3   (0.932) 0.929 0.933 0.987 0.805 0.897 
   1   (0.068) 0.071 0.067 0.013 0.195 0.103 

Locus 393 : 
2 alleles
15.2% missing data
   3   (0.882) 0.970 0.882 0.930 0.970 0.883 
   1   (0.118) 0.030 0.118 0.070 0.030 0.117 

Locus 394 : 
2 alleles
10.1% missing data
   2   (0.875) 0.974 0.875 0.917 0.990 0.866 
   4   (0.125) 0.026 0.125 0.083 0.010 0.134 

Locus 395 : 
2 alleles
11.6% missing data
   2   (0.320) 0.145 0.319 0.266 0.948 0.338 
   4   (0.680) 0.855 0.681 0.734 0.052 0.662 

Locus 396 : 
2 alleles
12.3% missing data
   3   (0.749) 0.936 0.748 0.873 0.084 0.659 
   1   (0.251) 0.064 0.252 0.127 0.916 0.341 

Locus 397 : 
2 alleles
6.5% missing data
   2   (0.493) 0.601 0.493 0.581 0.395 0.415 
   3   (0.507) 0.399 0.507 0.419 0.605 0.585 

Locus 398 : 
2 alleles
11.6% missing data
   2   (0.517) 0.833 0.517 0.434 0.952 0.542 
   4   (0.483) 0.167 0.483 0.566 0.048 0.458 

Locus 399 : 
2 alleles
2.9% missing data
   3   (0.907) 0.988 0.907 0.920 0.974 0.944 
   1   (0.093) 0.012 0.093 0.080 0.026 0.056 

Locus 400 : 
2 alleles
5.1% missing data
   1   (0.701) 0.884 0.701 0.735 0.973 0.671 
   3   (0.299) 0.116 0.299 0.265 0.027 0.329 

Locus 401 : 
2 alleles
13.0% missing data
   1   (0.835) 0.979 0.834 0.828 0.986 0.876 
   2   (0.165) 0.021 0.166 0.172 0.014 0.124 

Locus 402 : 
2 alleles
5.1% missing data
   2   (0.765) 0.792 0.764 0.878 0.397 0.705 
   4   (0.235) 0.208 0.236 0.122 0.603 0.295 

Locus 403 : 
2 alleles
3.6% missing data
   4   (0.835) 0.817 0.835 0.891 0.990 0.818 
   2   (0.165) 0.183 0.165 0.109 0.010 0.182 

Locus 404 : 
2 alleles
12.3% missing data
   2   (0.849) 0.791 0.850 0.904 0.560 0.860 
   4   (0.151) 0.209 0.150 0.096 0.440 0.140 

Locus 405 : 
2 alleles
2.2% missing data
   2   (0.731) 0.811 0.731 0.785 0.379 0.730 
   3   (0.269) 0.189 0.269 0.215 0.621 0.270 

Locus 406 : 
2 alleles
11.6% missing data
   2   (0.891) 0.957 0.890 0.962 0.984 0.844 
   4   (0.109) 0.043 0.110 0.038 0.016 0.156 

Locus 407 : 
2 alleles
3.6% missing data
   2   (0.828) 0.979 0.828 0.777 0.984 0.889 
   4   (0.172) 0.021 0.172 0.223 0.016 0.111 

Locus 408 : 
2 alleles
13.0% missing data
   2   (0.855) 0.960 0.855 0.915 0.987 0.819 
   4   (0.145) 0.040 0.145 0.085 0.013 0.181 

Locus 409 : 
2 alleles
2.2% missing data
   2   (0.106) 0.005 0.106 0.188 0.006 0.040 
   4   (0.894) 0.995 0.894 0.812 0.994 0.960 

Locus 410 : 
2 alleles
5.1% missing data
   2   (0.905) 0.981 0.904 0.955 0.994 0.901 
   4   (0.095) 0.019 0.096 0.045 0.006 0.099 

Locus 411 : 
2 alleles
18.1% missing data
   2   (0.851) 0.976 0.850 0.884 0.987 0.877 
   4   (0.149) 0.024 0.150 0.116 0.013 0.123 

Locus 412 : 
2 alleles
14.5% missing data
   1   (0.890) 0.985 0.890 0.882 0.790 0.940 
   2   (0.110) 0.015 0.110 0.118 0.210 0.060 

Locus 413 : 
2 alleles
14.5% missing data
   1   (0.944) 0.998 0.944 0.902 0.996 0.986 
   3   (0.056) 0.002 0.056 0.098 0.004 0.014 

Locus 414 : 
2 alleles
13.0% missing data
   4   (0.899) 0.992 0.898 0.901 0.975 0.942 
   2   (0.101) 0.008 0.102 0.099 0.025 0.058 

Locus 415 : 
2 alleles
3.6% missing data
   1   (0.133) 0.017 0.133 0.116 0.031 0.112 
   3   (0.867) 0.983 0.867 0.884 0.969 0.888 

Locus 416 : 
2 alleles
3.6% missing data
   3   (0.851) 0.979 0.851 0.858 0.986 0.883 
   1   (0.149) 0.021 0.149 0.142 0.014 0.117 

Locus 417 : 
2 alleles
10.1% missing data
   3   (0.903) 0.991 0.903 0.927 0.980 0.928 
   4   (0.097) 0.009 0.097 0.073 0.020 0.072 

Locus 418 : 
2 alleles
5.1% missing data
   2   (0.772) 0.959 0.773 0.799 0.972 0.753 
   4   (0.228) 0.041 0.227 0.201 0.028 0.247 

Locus 419 : 
2 alleles
2.9% missing data
   3   (0.722) 0.918 0.721 0.724 0.958 0.723 
   4   (0.278) 0.082 0.279 0.276 0.042 0.277 

Locus 420 : 
2 alleles
13.8% missing data
   1   (0.264) 0.209 0.263 0.220 0.250 0.279 
   4   (0.736) 0.791 0.737 0.780 0.750 0.721 

Locus 421 : 
2 alleles
11.6% missing data
   2   (0.943) 0.998 0.943 0.893 0.996 0.986 
   4   (0.057) 0.002 0.057 0.107 0.004 0.014 

Locus 422 : 
2 alleles
5.1% missing data
   2   (0.830) 0.960 0.830 0.850 0.016 0.888 
   4   (0.170) 0.040 0.170 0.150 0.984 0.112 

Locus 423 : 
2 alleles
14.5% missing data
   3   (0.659) 0.154 0.659 0.726 0.303 0.685 
   2   (0.341) 0.846 0.341 0.274 0.697 0.315 

Locus 424 : 
2 alleles
13.0% missing data
   2   (0.875) 0.975 0.875 0.927 0.989 0.862 
   4   (0.125) 0.025 0.125 0.073 0.011 0.138 

Locus 425 : 
2 alleles
2.9% missing data
   2   (0.875) 0.757 0.876 0.954 0.990 0.824 
   4   (0.125) 0.243 0.124 0.046 0.010 0.176 

Locus 426 : 
2 alleles
5.8% missing data
   3   (0.844) 0.989 0.844 0.757 0.988 0.915 
   2   (0.156) 0.011 0.156 0.243 0.012 0.085 

Locus 427 : 
2 alleles
18.8% missing data
   4   (0.885) 0.988 0.885 0.903 0.991 0.906 
   2   (0.115) 0.012 0.115 0.097 0.009 0.094 

Locus 428 : 
2 alleles
5.8% missing data
   2   (0.915) 0.968 0.915 0.967 0.993 0.908 
   4   (0.085) 0.032 0.085 0.033 0.007 0.092 

Locus 429 : 
2 alleles
15.2% missing data
   2   (0.724) 0.859 0.725 0.728 0.725 0.731 
   3   (0.276) 0.141 0.275 0.272 0.275 0.269 

Locus 430 : 
2 alleles
4.3% missing data
   4   (0.783) 0.866 0.783 0.817 0.379 0.804 
   2   (0.217) 0.134 0.217 0.183 0.621 0.196 

Locus 431 : 
2 alleles
2.9% missing data
   1   (0.326) 0.698 0.325 0.294 0.183 0.325 
   3   (0.674) 0.302 0.675 0.706 0.817 0.675 

Locus 432 : 
2 alleles
0.7% missing data
   1   (0.506) 0.402 0.507 0.483 0.977 0.500 
   4   (0.494) 0.598 0.493 0.517 0.023 0.500 

Locus 433 : 
2 alleles
13.8% missing data
   2   (0.827) 0.969 0.826 0.811 0.983 0.871 
   4   (0.173) 0.031 0.174 0.189 0.017 0.129 

Locus 434 : 
2 alleles
14.5% missing data
   3   (0.728) 0.901 0.728 0.778 0.142 0.732 
   2   (0.272) 0.099 0.272 0.222 0.858 0.268 

Locus 435 : 
2 alleles
3.6% missing data
   4   (0.803) 0.970 0.802 0.799 0.977 0.840 
   2   (0.197) 0.030 0.198 0.201 0.023 0.160 

Locus 436 : 
2 alleles
8.0% missing data
   4   (0.750) 0.957 0.750 0.774 0.977 0.719 
   2   (0.250) 0.043 0.250 0.226 0.023 0.281 

Locus 437 : 
2 alleles
2.9% missing data
   1   (0.906) 0.956 0.905 0.957 0.972 0.912 
   3   (0.094) 0.044 0.095 0.043 0.028 0.088 

Locus 438 : 
2 alleles
5.1% missing data
   2   (0.937) 0.998 0.937 0.875 0.987 0.987 
   4   (0.063) 0.002 0.063 0.125 0.013 0.013 

Locus 439 : 
2 alleles
2.2% missing data
   3   (0.907) 0.991 0.907 0.913 0.994 0.943 
   4   (0.093) 0.009 0.093 0.087 0.006 0.057 

Locus 440 : 
2 alleles
3.6% missing data
   3   (0.817) 0.978 0.818 0.793 0.942 0.851 
   1   (0.183) 0.022 0.182 0.207 0.058 0.149 

Locus 441 : 
2 alleles
1.4% missing data
   2   (0.871) 0.955 0.871 0.936 0.114 0.875 
   4   (0.129) 0.045 0.129 0.064 0.886 0.125 

Locus 442 : 
2 alleles
6.5% missing data
   3   (0.866) 0.991 0.866 0.833 0.989 0.919 
   1   (0.134) 0.009 0.134 0.167 0.011 0.081 

Locus 443 : 
2 alleles
2.2% missing data
   4   (0.670) 0.930 0.669 0.693 0.883 0.643 
   2   (0.330) 0.070 0.331 0.307 0.117 0.357 

Locus 444 : 
2 alleles
3.6% missing data
   3   (0.867) 0.966 0.867 0.896 0.957 0.885 
   2   (0.133) 0.034 0.133 0.104 0.043 0.115 

Locus 445 : 
2 alleles
13.8% missing data
   3   (0.438) 0.159 0.439 0.429 0.040 0.466 
   1   (0.562) 0.841 0.561 0.571 0.960 0.534 

Locus 446 : 
2 alleles
4.3% missing data
   1   (0.247) 0.050 0.247 0.258 0.028 0.235 
   3   (0.753) 0.950 0.753 0.742 0.972 0.765 

Locus 447 : 
2 alleles
5.1% missing data
   3   (0.689) 0.779 0.689 0.727 0.708 0.678 
   2   (0.311) 0.221 0.311 0.273 0.292 0.322 

Locus 448 : 
2 alleles
12.3% missing data
   1   (0.077) 0.005 0.077 0.095 0.021 0.027 
   3   (0.923) 0.995 0.923 0.905 0.979 0.973 

Locus 449 : 
2 alleles
5.1% missing data
   2   (0.394) 0.754 0.395 0.308 0.235 0.422 
   4   (0.606) 0.246 0.605 0.692 0.765 0.578 

Locus 450 : 
2 alleles
13.0% missing data
   2   (0.854) 0.457 0.854 0.922 0.996 0.846 
   4   (0.146) 0.543 0.146 0.078 0.004 0.154 

Locus 451 : 
2 alleles
2.9% missing data
   2   (0.802) 0.911 0.803 0.860 0.935 0.766 
   4   (0.198) 0.089 0.197 0.140 0.065 0.234 

Locus 452 : 
2 alleles
2.2% missing data
   2   (0.603) 0.735 0.603 0.629 0.672 0.583 
   4   (0.397) 0.265 0.397 0.371 0.328 0.417 

Locus 453 : 
2 alleles
8.0% missing data
   4   (0.352) 0.055 0.353 0.380 0.035 0.339 
   2   (0.648) 0.945 0.647 0.620 0.965 0.661 

Locus 454 : 
2 alleles
2.9% missing data
   4   (0.917) 0.994 0.916 0.932 0.993 0.955 
   2   (0.083) 0.006 0.084 0.068 0.007 0.045 

Locus 455 : 
2 alleles
11.6% missing data
   1   (0.907) 0.989 0.907 0.920 0.893 0.943 
   3   (0.093) 0.011 0.093 0.080 0.107 0.057 

Locus 456 : 
2 alleles
2.9% missing data
   4   (0.866) 0.920 0.865 0.913 0.967 0.875 
   2   (0.134) 0.080 0.135 0.087 0.033 0.125 

Locus 457 : 
2 alleles
11.6% missing data
   3   (0.901) 0.979 0.901 0.959 0.992 0.874 
   2   (0.099) 0.021 0.099 0.041 0.008 0.126 

Locus 458 : 
2 alleles
13.0% missing data
   1   (0.841) 0.941 0.841 0.870 0.310 0.883 
   3   (0.159) 0.059 0.159 0.130 0.690 0.117 

Locus 459 : 
2 alleles
12.3% missing data
   3   (0.941) 0.998 0.942 0.899 0.997 0.986 
   4   (0.059) 0.002 0.058 0.101 0.003 0.014 

Locus 460 : 
2 alleles
6.5% missing data
   1   (0.849) 0.863 0.849 0.904 0.826 0.851 
   3   (0.151) 0.137 0.151 0.096 0.174 0.149 

Locus 461 : 
2 alleles
7.2% missing data
   2   (0.793) 0.645 0.793 0.804 0.895 0.841 
   4   (0.207) 0.355 0.207 0.196 0.105 0.159 

Locus 462 : 
2 alleles
3.6% missing data
   2   (0.640) 0.935 0.640 0.660 0.965 0.585 
   4   (0.360) 0.065 0.360 0.340 0.035 0.415 

Locus 463 : 
2 alleles
8.0% missing data
   1   (0.656) 0.824 0.655 0.712 0.974 0.594 
   3   (0.344) 0.176 0.345 0.288 0.026 0.406 

Locus 464 : 
2 alleles
4.3% missing data
   3   (0.907) 0.981 0.907 0.949 0.992 0.911 
   1   (0.093) 0.019 0.093 0.051 0.008 0.089 

Locus 465 : 
2 alleles
15.9% missing data
   1   (0.908) 0.987 0.909 0.935 0.975 0.929 
   3   (0.092) 0.013 0.091 0.065 0.025 0.071 

Locus 466 : 
2 alleles
13.0% missing data
   3   (0.793) 0.950 0.793 0.804 0.924 0.803 
   1   (0.207) 0.050 0.207 0.196 0.076 0.197 

Locus 467 : 
2 alleles
11.6% missing data
   1   (0.834) 0.974 0.835 0.801 0.962 0.878 
   3   (0.166) 0.026 0.165 0.199 0.038 0.122 

Locus 468 : 
2 alleles
3.6% missing data
   1   (0.183) 0.044 0.183 0.187 0.015 0.154 
   3   (0.817) 0.956 0.817 0.813 0.985 0.846 

Locus 469 : 
2 alleles
5.8% missing data
   2   (0.907) 0.985 0.906 0.951 0.978 0.919 
   4   (0.093) 0.015 0.094 0.049 0.022 0.081 

Locus 470 : 
2 alleles
5.1% missing data
   2   (0.373) 0.425 0.373 0.362 0.825 0.337 
   4   (0.627) 0.575 0.627 0.638 0.175 0.663 

Locus 471 : 
2 alleles
5.8% missing data
   2   (0.531) 0.351 0.530 0.541 0.184 0.561 
   4   (0.469) 0.649 0.470 0.459 0.816 0.439 

Locus 472 : 
2 alleles
3.6% missing data
   3   (0.854) 0.977 0.854 0.866 0.986 0.870 
   4   (0.146) 0.023 0.146 0.134 0.014 0.130 

Locus 473 : 
2 alleles
2.9% missing data
   4   (0.877) 0.980 0.877 0.920 0.987 0.882 
   2   (0.123) 0.020 0.123 0.080 0.013 0.118 

Locus 474 : 
2 alleles
15.2% missing data
   1   (0.460) 0.462 0.460 0.508 0.475 0.405 
   3   (0.540) 0.538 0.540 0.492 0.525 0.595 

Locus 475 : 
2 alleles
11.6% missing data
   3   (0.870) 0.974 0.870 0.930 0.988 0.846 
   1   (0.130) 0.026 0.130 0.070 0.012 0.154 

Locus 476 : 
2 alleles
13.0% missing data
   4   (0.927) 0.997 0.927 0.829 0.995 0.982 
   2   (0.073) 0.003 0.073 0.171 0.005 0.018 

Locus 477 : 
2 alleles
15.2% missing data
   2   (0.212) 0.064 0.212 0.143 0.020 0.281 
   4   (0.788) 0.936 0.788 0.857 0.980 0.719 

Locus 478 : 
2 alleles
6.5% missing data
   4   (0.947) 0.999 0.947 0.901 0.997 0.989 
   2   (0.053) 0.001 0.053 0.099 0.003 0.011 

Locus 479 : 
2 alleles
11.6% missing data
   1   (0.857) 0.987 0.856 0.894 0.984 0.863 
   4   (0.143) 0.013 0.144 0.106 0.016 0.137 

Locus 480 : 
2 alleles
4.3% missing data
   1   (0.282) 0.065 0.281 0.447 0.723 0.154 
   3   (0.718) 0.935 0.719 0.553 0.277 0.846 

Locus 481 : 
2 alleles
2.2% missing data
   3   (0.883) 0.975 0.883 0.930 0.991 0.867 
   4   (0.117) 0.025 0.117 0.070 0.009 0.133 

Locus 482 : 
2 alleles
0.7% missing data
   2   (0.165) 0.064 0.166 0.096 0.015 0.209 
   4   (0.835) 0.936 0.834 0.904 0.985 0.791 

Locus 483 : 
2 alleles
13.0% missing data
   4   (0.733) 0.747 0.733 0.792 0.478 0.726 
   2   (0.267) 0.253 0.267 0.208 0.522 0.274 

Locus 484 : 
2 alleles
12.3% missing data
   3   (0.905) 0.984 0.905 0.934 0.976 0.927 
   1   (0.095) 0.016 0.095 0.066 0.024 0.073 

Locus 485 : 
2 alleles
13.0% missing data
   3   (0.838) 0.975 0.838 0.879 0.984 0.827 
   1   (0.162) 0.025 0.162 0.121 0.016 0.173 

Locus 486 : 
2 alleles
3.6% missing data
   4   (0.901) 0.984 0.902 0.944 0.057 0.936 
   2   (0.099) 0.016 0.098 0.056 0.943 0.064 

Locus 487 : 
2 alleles
2.9% missing data
   2   (0.156) 0.272 0.155 0.083 0.009 0.186 
   3   (0.844) 0.728 0.845 0.917 0.991 0.814 

Locus 488 : 
2 alleles
5.8% missing data
   2   (0.818) 0.976 0.817 0.825 0.986 0.840 
   4   (0.182) 0.024 0.183 0.175 0.014 0.160 

Locus 489 : 
2 alleles
12.3% missing data
   1   (0.474) 0.884 0.474 0.430 0.086 0.490 
   3   (0.526) 0.116 0.526 0.570 0.914 0.510 

Locus 490 : 
2 alleles
3.6% missing data
   2   (0.886) 0.980 0.886 0.937 0.989 0.872 
   4   (0.114) 0.020 0.114 0.063 0.011 0.128 

Locus 491 : 
2 alleles
5.1% missing data
   3   (0.068) 0.003 0.068 0.086 0.014 0.024 
   1   (0.932) 0.997 0.932 0.914 0.986 0.976 

Locus 492 : 
2 alleles
1.4% missing data
   1   (0.901) 0.991 0.900 0.940 0.991 0.918 
   3   (0.099) 0.009 0.100 0.060 0.009 0.082 

Locus 493 : 
2 alleles
10.9% missing data
   2   (0.855) 0.979 0.855 0.875 0.964 0.876 
   4   (0.145) 0.021 0.145 0.125 0.036 0.124 

Locus 494 : 
2 alleles
2.9% missing data
   4   (0.830) 0.893 0.830 0.896 0.988 0.793 
   3   (0.170) 0.107 0.170 0.104 0.012 0.207 

Locus 495 : 
2 alleles
14.5% missing data
   2   (0.802) 0.583 0.803 0.885 0.244 0.794 
   4   (0.198) 0.417 0.197 0.115 0.756 0.206 

Locus 496 : 
2 alleles
2.9% missing data
   4   (0.854) 0.974 0.854 0.894 0.989 0.860 
   2   (0.146) 0.026 0.146 0.106 0.011 0.140 

Locus 497 : 
2 alleles
4.3% missing data
   1   (0.849) 0.982 0.849 0.844 0.987 0.888 
   3   (0.151) 0.018 0.151 0.156 0.013 0.112 

Locus 498 : 
2 alleles
12.3% missing data
   3   (0.884) 0.979 0.883 0.901 0.991 0.912 
   2   (0.116) 0.021 0.117 0.099 0.009 0.088 

Locus 499 : 
2 alleles
4.3% missing data
   4   (0.912) 0.973 0.912 0.966 0.991 0.886 
   2   (0.088) 0.027 0.088 0.034 0.009 0.114 

Locus 500 : 
2 alleles
15.2% missing data
   1   (0.835) 0.966 0.835 0.891 0.984 0.797 
   3   (0.165) 0.034 0.165 0.109 0.016 0.203 

Locus 501 : 
2 alleles
1.4% missing data
   1   (0.684) 0.903 0.684 0.706 0.969 0.647 
   2   (0.316) 0.097 0.316 0.294 0.031 0.353 

Locus 502 : 
2 alleles
10.9% missing data
   2   (0.946) 0.998 0.946 0.919 0.997 0.987 
   4   (0.054) 0.002 0.054 0.081 0.003 0.013 

Locus 503 : 
2 alleles
16.7% missing data
   4   (0.816) 0.975 0.816 0.878 0.980 0.765 
   3   (0.184) 0.025 0.184 0.122 0.020 0.235 

Locus 504 : 
2 alleles
6.5% missing data
   1   (0.779) 0.952 0.779 0.799 0.924 0.767 
   3   (0.221) 0.048 0.221 0.201 0.076 0.233 

Locus 505 : 
2 alleles
11.6% missing data
   1   (0.390) 0.246 0.389 0.460 0.716 0.312 
   3   (0.610) 0.754 0.611 0.540 0.284 0.688 

Locus 506 : 
2 alleles
3.6% missing data
   4   (0.906) 0.993 0.905 0.928 0.993 0.939 
   2   (0.094) 0.007 0.095 0.072 0.007 0.061 

Locus 507 : 
2 alleles
5.8% missing data
   4   (0.622) 0.447 0.623 0.652 0.175 0.652 
   1   (0.378) 0.553 0.377 0.348 0.825 0.348 

Locus 508 : 
2 alleles
18.1% missing data
   3   (0.911) 0.995 0.911 0.907 0.994 0.951 
   4   (0.089) 0.005 0.089 0.093 0.006 0.049 

Locus 509 : 
2 alleles
17.4% missing data
   1   (0.833) 0.979 0.833 0.852 0.988 0.838 
   3   (0.167) 0.021 0.167 0.148 0.012 0.162 

Locus 510 : 
2 alleles
4.3% missing data
   1   (0.696) 0.947 0.696 0.744 0.975 0.637 
   4   (0.304) 0.053 0.304 0.256 0.025 0.363 

Locus 511 : 
2 alleles
15.9% missing data
   1   (0.892) 0.937 0.892 0.957 0.992 0.853 
   3   (0.108) 0.063 0.108 0.043 0.008 0.147 

Locus 512 : 
2 alleles
15.9% missing data
   3   (0.894) 0.967 0.894 0.941 0.224 0.934 
   1   (0.106) 0.033 0.106 0.059 0.776 0.066 

Locus 513 : 
2 alleles
3.6% missing data
   2   (0.761) 0.704 0.761 0.831 0.797 0.734 
   4   (0.239) 0.296 0.239 0.169 0.203 0.266 

Locus 514 : 
2 alleles
10.1% missing data
   1   (0.766) 0.973 0.766 0.793 0.978 0.744 
   3   (0.234) 0.027 0.234 0.207 0.022 0.256 

Locus 515 : 
2 alleles
3.6% missing data
   4   (0.868) 0.982 0.868 0.916 0.987 0.847 
   1   (0.132) 0.018 0.132 0.084 0.013 0.153 

Locus 516 : 
2 alleles
13.8% missing data
   2   (0.865) 0.987 0.865 0.869 0.991 0.899 
   4   (0.135) 0.013 0.135 0.131 0.009 0.101 

Locus 517 : 
2 alleles
3.6% missing data
   1   (0.747) 0.959 0.748 0.737 0.978 0.738 
   4   (0.253) 0.041 0.252 0.263 0.022 0.262 

Locus 518 : 
2 alleles
6.5% missing data
   4   (0.760) 0.929 0.760 0.793 0.975 0.733 
   3   (0.240) 0.071 0.240 0.207 0.025 0.267 

Locus 519 : 
2 alleles
2.9% missing data
   3   (0.696) 0.847 0.697 0.774 0.917 0.610 
   1   (0.304) 0.153 0.303 0.226 0.083 0.390 

Locus 520 : 
2 alleles
5.1% missing data
   3   (0.718) 0.104 0.718 0.897 0.131 0.591 
   4   (0.282) 0.896 0.282 0.103 0.869 0.409 

Locus 521 : 
2 alleles
3.6% missing data
   2   (0.882) 0.825 0.883 0.960 0.992 0.825 
   4   (0.118) 0.175 0.117 0.040 0.008 0.175 

Locus 522 : 
2 alleles
13.8% missing data
   2   (0.907) 0.995 0.906 0.855 0.994 0.967 
   4   (0.093) 0.005 0.094 0.145 0.006 0.033 

Locus 523 : 
2 alleles
7.2% missing data
   4   (0.863) 0.985 0.864 0.873 0.988 0.889 
   3   (0.137) 0.015 0.136 0.127 0.012 0.111 

Locus 524 : 
2 alleles
13.0% missing data
   1   (0.892) 0.981 0.892 0.949 0.991 0.874 
   3   (0.108) 0.019 0.108 0.051 0.009 0.126 

Locus 525 : 
2 alleles
8.0% missing data
   2   (0.908) 0.961 0.907 0.975 0.992 0.864 
   4   (0.092) 0.039 0.093 0.025 0.008 0.136 

Locus 526 : 
2 alleles
5.1% missing data
   2   (0.408) 0.375 0.408 0.414 0.539 0.388 
   3   (0.592) 0.625 0.592 0.586 0.461 0.612 

Locus 527 : 
2 alleles
5.1% missing data
   2   (0.846) 0.971 0.845 0.902 0.064 0.878 
   4   (0.154) 0.029 0.155 0.098 0.936 0.122 

Locus 528 : 
2 alleles
12.3% missing data
   4   (0.886) 0.958 0.887 0.895 0.988 0.920 
   1   (0.114) 0.042 0.113 0.105 0.012 0.080 

Locus 529 : 
2 alleles
12.3% missing data
   2   (0.879) 0.983 0.879 0.923 0.987 0.872 
   4   (0.121) 0.017 0.121 0.077 0.013 0.128 

Locus 530 : 
2 alleles
2.9% missing data
   1   (0.909) 0.993 0.909 0.921 0.993 0.938 
   4   (0.091) 0.007 0.091 0.079 0.007 0.062 

Locus 531 : 
2 alleles
4.3% missing data
   1   (0.757) 0.954 0.758 0.686 0.926 0.816 
   3   (0.243) 0.046 0.242 0.314 0.074 0.184 

Locus 532 : 
2 alleles
12.3% missing data
   1   (0.577) 0.946 0.576 0.377 0.951 0.712 
   4   (0.423) 0.054 0.424 0.623 0.049 0.288 

Locus 533 : 
2 alleles
5.1% missing data
   1   (0.876) 0.991 0.875 0.889 0.962 0.911 
   4   (0.124) 0.009 0.125 0.111 0.038 0.089 

Locus 534 : 
2 alleles
12.3% missing data
   2   (0.872) 0.984 0.872 0.844 0.971 0.920 
   4   (0.128) 0.016 0.128 0.156 0.029 0.080 

Locus 535 : 
2 alleles
17.4% missing data
   3   (0.672) 0.920 0.671 0.684 0.966 0.668 
   1   (0.328) 0.080 0.329 0.316 0.034 0.332 

Locus 536 : 
2 alleles
2.9% missing data
   1   (0.862) 0.956 0.862 0.900 0.969 0.870 
   3   (0.138) 0.044 0.138 0.100 0.031 0.130 

Locus 537 : 
2 alleles
3.6% missing data
   2   (0.444) 0.318 0.443 0.473 0.028 0.448 
   4   (0.556) 0.682 0.557 0.527 0.972 0.552 

Locus 538 : 
2 alleles
15.9% missing data
   3   (0.799) 0.938 0.799 0.876 0.978 0.735 
   1   (0.201) 0.062 0.201 0.124 0.022 0.265 

Locus 539 : 
2 alleles
13.8% missing data
   2   (0.781) 0.845 0.781 0.837 0.932 0.753 
   4   (0.219) 0.155 0.219 0.163 0.068 0.247 

Locus 540 : 
2 alleles
10.1% missing data
   2   (0.760) 0.901 0.760 0.845 0.252 0.724 
   4   (0.240) 0.099 0.240 0.155 0.748 0.276 

Locus 541 : 
2 alleles
11.6% missing data
   3   (0.602) 0.816 0.602 0.597 0.586 0.611 
   4   (0.398) 0.184 0.398 0.403 0.414 0.389 

Locus 542 : 
2 alleles
3.6% missing data
   1   (0.896) 0.941 0.895 0.974 0.993 0.830 
   3   (0.104) 0.059 0.105 0.026 0.007 0.170 

Locus 543 : 
2 alleles
10.1% missing data
   1   (0.929) 0.997 0.928 0.917 0.995 0.974 
   3   (0.071) 0.003 0.072 0.083 0.005 0.026 

Locus 544 : 
2 alleles
5.1% missing data
   1   (0.909) 0.987 0.909 0.950 0.980 0.920 
   3   (0.091) 0.013 0.091 0.050 0.020 0.080 

Locus 545 : 
2 alleles
2.9% missing data
   2   (0.834) 0.984 0.833 0.811 0.987 0.877 
   1   (0.166) 0.016 0.167 0.189 0.013 0.123 

Locus 546 : 
2 alleles
4.3% missing data
   2   (0.884) 0.985 0.884 0.908 0.799 0.920 
   4   (0.116) 0.015 0.116 0.092 0.201 0.080 

Locus 547 : 
2 alleles
5.8% missing data
   4   (0.746) 0.952 0.746 0.699 0.887 0.795 
   2   (0.254) 0.048 0.254 0.301 0.113 0.205 

Locus 548 : 
2 alleles
5.8% missing data
   3   (0.877) 0.960 0.877 0.936 0.988 0.867 
   1   (0.123) 0.040 0.123 0.064 0.012 0.133 

Locus 549 : 
2 alleles
2.9% missing data
   1   (0.116) 0.010 0.117 0.087 0.009 0.094 
   3   (0.884) 0.990 0.883 0.913 0.991 0.906 

Locus 550 : 
2 alleles
2.2% missing data
   1   (0.611) 0.804 0.611 0.633 0.964 0.579 
   4   (0.389) 0.196 0.389 0.367 0.036 0.421 

Locus 551 : 
2 alleles
2.9% missing data
   4   (0.902) 0.992 0.901 0.928 0.969 0.927 
   1   (0.098) 0.008 0.099 0.072 0.031 0.073 

Locus 552 : 
2 alleles
8.0% missing data
   2   (0.896) 0.994 0.896 0.841 0.992 0.955 
   4   (0.104) 0.006 0.104 0.159 0.008 0.045 

Locus 553 : 
2 alleles
10.1% missing data
   2   (0.816) 0.890 0.817 0.851 0.986 0.804 
   1   (0.184) 0.110 0.183 0.149 0.014 0.196 

Locus 554 : 
2 alleles
4.3% missing data
   1   (0.841) 0.919 0.840 0.927 0.986 0.763 
   3   (0.159) 0.081 0.160 0.073 0.014 0.237 

Locus 555 : 
2 alleles
11.6% missing data
   2   (0.867) 0.983 0.866 0.884 0.991 0.887 
   4   (0.133) 0.017 0.134 0.116 0.009 0.113 

Locus 556 : 
2 alleles
5.8% missing data
   4   (0.554) 0.068 0.554 0.785 0.962 0.359 
   2   (0.446) 0.932 0.446 0.215 0.038 0.641 

Locus 557 : 
2 alleles
14.5% missing data
   1   (0.823) 0.974 0.824 0.824 0.980 0.844 
   3   (0.177) 0.026 0.176 0.176 0.020 0.156 

Locus 558 : 
2 alleles
10.9% missing data
   1   (0.901) 0.737 0.901 0.957 0.765 0.926 
   2   (0.099) 0.263 0.099 0.043 0.235 0.074 

Locus 559 : 
2 alleles
2.2% missing data
   1   (0.914) 0.994 0.914 0.932 0.990 0.942 
   4   (0.086) 0.006 0.086 0.068 0.010 0.058 

Locus 560 : 
2 alleles
13.8% missing data
   2   (0.750) 0.475 0.750 0.788 0.710 0.773 
   4   (0.250) 0.525 0.250 0.212 0.290 0.227 

Locus 561 : 
2 alleles
5.8% missing data
   1   (0.497) 0.506 0.497 0.500 0.489 0.497 
   3   (0.503) 0.494 0.503 0.500 0.511 0.503 

Locus 562 : 
2 alleles
2.2% missing data
   2   (0.921) 0.991 0.921 0.952 0.993 0.944 
   4   (0.079) 0.009 0.079 0.048 0.007 0.056 

Locus 563 : 
2 alleles
1.4% missing data
   1   (0.888) 0.994 0.887 0.879 0.985 0.940 
   4   (0.112) 0.006 0.113 0.121 0.015 0.060 

Locus 564 : 
2 alleles
13.0% missing data
   4   (0.945) 0.998 0.945 0.911 0.996 0.986 
   3   (0.055) 0.002 0.055 0.089 0.004 0.014 

Locus 565 : 
2 alleles
1.4% missing data
   3   (0.889) 0.995 0.888 0.822 0.991 0.959 
   1   (0.111) 0.005 0.112 0.178 0.009 0.041 

Locus 566 : 
2 alleles
7.2% missing data
   1   (0.883) 0.985 0.883 0.922 0.981 0.890 
   3   (0.117) 0.015 0.117 0.078 0.019 0.110 

Locus 567 : 
2 alleles
10.9% missing data
   2   (0.707) 0.850 0.707 0.721 0.330 0.729 
   4   (0.293) 0.150 0.293 0.279 0.670 0.271 

Locus 568 : 
2 alleles
10.1% missing data
   3   (0.546) 0.647 0.545 0.586 0.363 0.529 
   4   (0.454) 0.353 0.455 0.414 0.637 0.471 

Locus 569 : 
2 alleles
12.3% missing data
   4   (0.843) 0.961 0.843 0.875 0.963 0.856 
   1   (0.157) 0.039 0.157 0.125 0.037 0.144 

Locus 570 : 
2 alleles
1.4% missing data
   2   (0.831) 0.962 0.830 0.908 0.085 0.826 
   3   (0.169) 0.038 0.170 0.092 0.915 0.174 

Locus 571 : 
2 alleles
16.7% missing data
   3   (0.915) 0.842 0.915 0.970 0.652 0.941 
   2   (0.085) 0.158 0.085 0.030 0.348 0.059 

Locus 572 : 
2 alleles
10.1% missing data
   2   (0.585) 0.849 0.585 0.689 0.497 0.468 
   1   (0.415) 0.151 0.415 0.311 0.503 0.532 

Locus 573 : 
2 alleles
13.8% missing data
   2   (0.771) 0.977 0.771 0.566 0.983 0.886 
   4   (0.229) 0.023 0.229 0.434 0.017 0.114 

Locus 574 : 
2 alleles
3.6% missing data
   3   (0.893) 0.978 0.893 0.951 0.993 0.874 
   1   (0.107) 0.022 0.107 0.049 0.007 0.126 

Locus 575 : 
2 alleles
12.3% missing data
   1   (0.895) 0.979 0.896 0.955 0.977 0.866 
   3   (0.105) 0.021 0.104 0.045 0.023 0.134 

Locus 576 : 
2 alleles
10.9% missing data
   1   (0.796) 0.971 0.796 0.782 0.151 0.862 
   4   (0.204) 0.029 0.204 0.218 0.849 0.138 

Locus 577 : 
2 alleles
4.3% missing data
   1   (0.906) 0.993 0.906 0.943 0.992 0.918 
   2   (0.094) 0.007 0.094 0.057 0.008 0.082 

Locus 578 : 
2 alleles
14.5% missing data
   2   (0.154) 0.032 0.154 0.124 0.016 0.148 
   4   (0.846) 0.968 0.846 0.876 0.984 0.852 

Locus 579 : 
2 alleles
15.2% missing data
   1   (0.901) 0.977 0.901 0.959 0.067 0.920 
   4   (0.099) 0.023 0.099 0.041 0.933 0.080 

Locus 580 : 
2 alleles
9.4% missing data
   2   (0.894) 0.943 0.894 0.969 0.991 0.832 
   4   (0.106) 0.057 0.106 0.031 0.009 0.168 

Locus 581 : 
2 alleles
5.1% missing data
   1   (0.807) 0.925 0.807 0.881 0.148 0.801 
   3   (0.193) 0.075 0.193 0.119 0.852 0.199 

Locus 582 : 
2 alleles
2.9% missing data
   3   (0.913) 0.990 0.912 0.963 0.988 0.912 
   1   (0.087) 0.010 0.088 0.037 0.012 0.088 

Locus 583 : 
2 alleles
4.3% missing data
   3   (0.097) 0.008 0.098 0.090 0.024 0.051 
   4   (0.903) 0.992 0.902 0.910 0.976 0.949 

Locus 584 : 
2 alleles
4.3% missing data
   3   (0.886) 0.721 0.886 0.968 0.211 0.858 
   2   (0.114) 0.279 0.114 0.032 0.789 0.142 

Locus 585 : 
2 alleles
6.5% missing data
   2   (0.352) 0.022 0.352 0.691 0.044 0.150 
   4   (0.648) 0.978 0.648 0.309 0.956 0.850 

Locus 586 : 
2 alleles
12.3% missing data
   1   (0.276) 0.118 0.276 0.234 0.024 0.313 
   3   (0.724) 0.882 0.724 0.766 0.976 0.687 

Locus 587 : 
2 alleles
1.4% missing data
   2   (0.845) 0.772 0.846 0.928 0.560 0.815 
   4   (0.155) 0.228 0.154 0.072 0.440 0.185 

Locus 588 : 
2 alleles
13.0% missing data
   2   (0.908) 0.948 0.908 0.967 0.993 0.878 
   1   (0.092) 0.052 0.092 0.033 0.007 0.122 

Locus 589 : 
2 alleles
16.7% missing data
   1   (0.674) 0.475 0.674 0.734 0.674 0.658 
   3   (0.326) 0.525 0.326 0.266 0.326 0.342 

Locus 590 : 
2 alleles
5.8% missing data
   3   (0.902) 0.989 0.902 0.949 0.994 0.904 
   2   (0.098) 0.011 0.098 0.051 0.006 0.096 

Locus 591 : 
2 alleles
1.4% missing data
   2   (0.903) 0.984 0.901 0.970 0.992 0.870 
   4   (0.097) 0.016 0.099 0.030 0.008 0.130 

Locus 592 : 
2 alleles
10.9% missing data
   4   (0.895) 0.991 0.896 0.885 0.986 0.938 
   2   (0.105) 0.009 0.104 0.115 0.014 0.062 

Locus 593 : 
2 alleles
13.8% missing data
   1   (0.837) 0.824 0.838 0.893 0.962 0.816 
   3   (0.163) 0.176 0.162 0.107 0.038 0.184 

Locus 594 : 
2 alleles
18.8% missing data
   1   (0.090) 0.005 0.089 0.118 0.014 0.040 
   4   (0.910) 0.995 0.911 0.882 0.986 0.960 

Locus 595 : 
2 alleles
10.1% missing data
   4   (0.884) 0.921 0.884 0.958 0.978 0.826 
   2   (0.116) 0.079 0.116 0.042 0.022 0.174 

Locus 596 : 
2 alleles
14.5% missing data
   2   (0.815) 0.911 0.815 0.884 0.162 0.817 
   4   (0.185) 0.089 0.185 0.116 0.838 0.183 

Locus 597 : 
2 alleles
12.3% missing data
   1   (0.276) 0.150 0.275 0.274 0.298 0.258 
   4   (0.724) 0.850 0.725 0.726 0.702 0.742 

Locus 598 : 
2 alleles
14.5% missing data
   1   (0.768) 0.800 0.768 0.843 0.351 0.746 
   3   (0.232) 0.200 0.232 0.157 0.649 0.254 

Locus 599 : 
2 alleles
13.0% missing data
   3   (0.655) 0.816 0.655 0.685 0.354 0.663 
   1   (0.345) 0.184 0.345 0.315 0.646 0.337 

Locus 600 : 
2 alleles
2.9% missing data
   3   (0.829) 0.908 0.829 0.856 0.403 0.869 
   4   (0.171) 0.092 0.171 0.144 0.597 0.131 

Locus 601 : 
2 alleles
14.5% missing data
   3   (0.209) 0.032 0.209 0.216 0.018 0.181 
   1   (0.791) 0.968 0.791 0.784 0.982 0.819 

Locus 602 : 
2 alleles
8.0% missing data
   1   (0.094) 0.004 0.093 0.129 0.975 0.026 
   3   (0.906) 0.996 0.907 0.871 0.025 0.974 

Locus 603 : 
2 alleles
5.1% missing data
   1   (0.813) 0.896 0.812 0.933 0.986 0.667 
   2   (0.187) 0.104 0.188 0.067 0.014 0.333 

Locus 604 : 
2 alleles
5.8% missing data
   3   (0.702) 0.790 0.702 0.779 0.302 0.672 
   1   (0.298) 0.210 0.298 0.221 0.698 0.328 

Locus 605 : 
2 alleles
7.2% missing data
   4   (0.837) 0.967 0.837 0.855 0.984 0.850 
   2   (0.163) 0.033 0.163 0.145 0.016 0.150 

Locus 606 : 
2 alleles
10.9% missing data
   1   (0.755) 0.554 0.755 0.798 0.612 0.772 
   2   (0.245) 0.446 0.245 0.202 0.388 0.228 

Locus 607 : 
2 alleles
5.1% missing data
   3   (0.815) 0.947 0.815 0.888 0.930 0.752 
   1   (0.185) 0.053 0.185 0.112 0.070 0.248 

Locus 608 : 
2 alleles
2.9% missing data
   3   (0.948) 0.999 0.948 0.906 0.989 0.989 
   4   (0.052) 0.001 0.052 0.094 0.011 0.011 

Locus 609 : 
2 alleles
6.5% missing data
   3   (0.916) 0.967 0.917 0.980 0.992 0.839 
   1   (0.084) 0.033 0.083 0.020 0.008 0.161 

Locus 610 : 
2 alleles
0.7% missing data
   1   (0.627) 0.672 0.627 0.581 0.392 0.687 
   3   (0.373) 0.328 0.373 0.419 0.608 0.313 

Locus 611 : 
2 alleles
3.6% missing data
   4   (0.807) 0.962 0.807 0.850 0.935 0.795 
   3   (0.193) 0.038 0.193 0.150 0.065 0.205 

Locus 612 : 
2 alleles
2.9% missing data
   2   (0.950) 0.999 0.950 0.919 0.997 0.990 
   4   (0.050) 0.001 0.050 0.081 0.003 0.010 

Locus 613 : 
2 alleles
8.0% missing data
   3   (0.074) 0.003 0.074 0.107 0.004 0.027 
   4   (0.926) 0.997 0.926 0.893 0.996 0.973 

Locus 614 : 
2 alleles
13.8% missing data
   3   (0.897) 0.902 0.897 0.968 0.988 0.848 
   1   (0.103) 0.098 0.103 0.032 0.012 0.152 

Locus 615 : 
2 alleles
2.9% missing data
   2   (0.789) 0.785 0.789 0.855 0.985 0.759 
   4   (0.211) 0.215 0.211 0.145 0.015 0.241 

Locus 616 : 
2 alleles
11.6% missing data
   3   (0.855) 0.956 0.856 0.887 0.988 0.860 
   4   (0.145) 0.044 0.144 0.113 0.012 0.140 

Locus 617 : 
2 alleles
0.7% missing data
   2   (0.910) 0.992 0.910 0.952 0.994 0.922 
   4   (0.090) 0.008 0.090 0.048 0.006 0.078 

Locus 618 : 
2 alleles
13.8% missing data
   1   (0.056) 0.002 0.056 0.094 0.054 0.014 
   3   (0.944) 0.998 0.944 0.906 0.946 0.986 

Locus 619 : 
2 alleles
0.7% missing data
   2   (0.837) 0.946 0.837 0.862 0.986 0.854 
   4   (0.163) 0.054 0.163 0.138 0.014 0.146 

Locus 620 : 
2 alleles
11.6% missing data
   1   (0.798) 0.965 0.798 0.827 0.981 0.781 
   4   (0.202) 0.035 0.202 0.173 0.019 0.219 

Locus 621 : 
2 alleles
15.2% missing data
   1   (0.877) 0.962 0.877 0.939 0.877 0.852 
   3   (0.123) 0.038 0.123 0.061 0.123 0.148 

Locus 622 : 
2 alleles
4.3% missing data
   3   (0.604) 0.884 0.604 0.617 0.855 0.558 
   1   (0.396) 0.116 0.396 0.383 0.145 0.442 

Locus 623 : 
2 alleles
6.5% missing data
   1   (0.903) 0.975 0.903 0.949 0.991 0.892 
   3   (0.097) 0.025 0.097 0.051 0.009 0.108 

Locus 624 : 
2 alleles
13.0% missing data
   3   (0.795) 0.676 0.795 0.810 0.821 0.837 
   4   (0.205) 0.324 0.205 0.190 0.179 0.163 

Locus 625 : 
2 alleles
11.6% missing data
   1   (0.771) 0.962 0.771 0.779 0.779 0.775 
   3   (0.229) 0.038 0.229 0.221 0.221 0.225 

Locus 626 : 
2 alleles
7.2% missing data
   1   (0.883) 0.986 0.884 0.928 0.951 0.879 
   2   (0.117) 0.014 0.116 0.072 0.049 0.121 

Locus 627 : 
2 alleles
16.7% missing data
   2   (0.289) 0.064 0.289 0.323 0.028 0.275 
   4   (0.711) 0.936 0.711 0.677 0.972 0.725 

Locus 628 : 
2 alleles
3.6% missing data
   1   (0.437) 0.120 0.438 0.484 0.120 0.419 
   3   (0.563) 0.880 0.562 0.516 0.880 0.581 

Locus 629 : 
2 alleles
10.9% missing data
   1   (0.867) 0.944 0.868 0.916 0.957 0.852 
   3   (0.133) 0.056 0.132 0.084 0.043 0.148 

Locus 630 : 
2 alleles
1.4% missing data
   2   (0.079) 0.007 0.079 0.048 0.006 0.056 
   4   (0.921) 0.993 0.921 0.952 0.994 0.944 

Locus 631 : 
2 alleles
15.2% missing data
   2   (0.849) 0.892 0.849 0.937 0.989 0.756 
   4   (0.151) 0.108 0.151 0.063 0.011 0.244 

Locus 632 : 
2 alleles
4.3% missing data
   4   (0.824) 0.984 0.824 0.753 0.983 0.882 
   1   (0.176) 0.016 0.176 0.247 0.017 0.118 

Locus 633 : 
2 alleles
6.5% missing data
   1   (0.900) 0.965 0.901 0.935 0.946 0.916 
   3   (0.100) 0.035 0.099 0.065 0.054 0.084 

Locus 634 : 
2 alleles
1.4% missing data
   4   (0.911) 0.932 0.911 0.962 0.601 0.933 
   2   (0.089) 0.068 0.089 0.038 0.399 0.067 

Locus 635 : 
2 alleles
11.6% missing data
   2   (0.124) 0.017 0.124 0.126 0.009 0.087 
   4   (0.876) 0.983 0.876 0.874 0.991 0.913 

Locus 636 : 
2 alleles
15.9% missing data
   1   (0.893) 0.981 0.894 0.900 0.989 0.928 
   3   (0.107) 0.019 0.106 0.100 0.011 0.072 

Locus 637 : 
2 alleles
10.9% missing data
   3   (0.885) 0.894 0.885 0.953 0.934 0.854 
   1   (0.115) 0.106 0.115 0.047 0.066 0.146 

Locus 638 : 
2 alleles
4.3% missing data
   4   (0.907) 0.995 0.908 0.804 0.994 0.971 
   2   (0.093) 0.005 0.092 0.196 0.006 0.029 

Locus 639 : 
2 alleles
10.9% missing data
   3   (0.732) 0.925 0.733 0.734 0.905 0.730 
   1   (0.268) 0.075 0.267 0.266 0.095 0.270 

Locus 640 : 
2 alleles
9.4% missing data
   2   (0.810) 0.945 0.810 0.890 0.983 0.736 
   1   (0.190) 0.055 0.190 0.110 0.017 0.264 

Locus 641 : 
2 alleles
6.5% missing data
   1   (0.902) 0.990 0.902 0.895 0.913 0.951 
   3   (0.098) 0.010 0.098 0.105 0.087 0.049 

Locus 642 : 
2 alleles
13.0% missing data
   1   (0.899) 0.993 0.898 0.899 0.992 0.941 
   4   (0.101) 0.007 0.102 0.101 0.008 0.059 

Locus 643 : 
2 alleles
1.4% missing data
   2   (0.665) 0.298 0.664 0.745 0.804 0.643 
   4   (0.335) 0.702 0.336 0.255 0.196 0.357 

Locus 644 : 
2 alleles
5.8% missing data
   3   (0.873) 0.977 0.872 0.931 0.991 0.864 
   4   (0.127) 0.023 0.128 0.069 0.009 0.136 

Locus 645 : 
2 alleles
2.2% missing data
   3   (0.887) 0.970 0.887 0.918 0.969 0.906 
   2   (0.113) 0.030 0.113 0.082 0.031 0.094 

Locus 646 : 
2 alleles
16.7% missing data
   3   (0.879) 0.870 0.880 0.949 0.959 0.841 
   2   (0.121) 0.130 0.120 0.051 0.041 0.159 

Locus 647 : 
2 alleles
1.4% missing data
   1   (0.841) 0.926 0.841 0.878 0.546 0.869 
   2   (0.159) 0.074 0.159 0.122 0.454 0.131 

Locus 648 : 
2 alleles
11.6% missing data
   4   (0.926) 0.996 0.926 0.908 0.991 0.970 
   2   (0.074) 0.004 0.074 0.092 0.009 0.030 

Locus 649 : 
2 alleles
8.7% missing data
   2   (0.332) 0.683 0.332 0.331 0.197 0.287 
   4   (0.668) 0.317 0.668 0.669 0.803 0.713 

Locus 650 : 
2 alleles
15.2% missing data
   2   (0.792) 0.836 0.792 0.884 0.281 0.758 
   3   (0.208) 0.164 0.208 0.116 0.719 0.242 

Locus 651 : 
2 alleles
9.4% missing data
   1   (0.116) 0.009 0.117 0.152 0.008 0.058 
   4   (0.884) 0.991 0.883 0.848 0.992 0.942 

Locus 652 : 
2 alleles
10.1% missing data
   2   (0.951) 0.998 0.951 0.930 0.997 0.988 
   4   (0.049) 0.002 0.049 0.070 0.003 0.012 

Locus 653 : 
2 alleles
13.0% missing data
   1   (0.879) 0.978 0.878 0.937 0.966 0.876 
   3   (0.121) 0.022 0.122 0.063 0.034 0.124 

Locus 654 : 
2 alleles
10.1% missing data
   3   (0.840) 0.965 0.839 0.875 0.988 0.847 
   1   (0.160) 0.035 0.161 0.125 0.012 0.153 

Locus 655 : 
2 alleles
1.4% missing data
   3   (0.950) 0.999 0.950 0.906 0.997 0.990 
   2   (0.050) 0.001 0.050 0.094 0.003 0.010 

Locus 656 : 
2 alleles
2.2% missing data
   3   (0.758) 0.957 0.759 0.742 0.005 0.818 
   4   (0.242) 0.043 0.241 0.258 0.995 0.182 

Locus 657 : 
2 alleles
13.8% missing data
   4   (0.613) 0.738 0.613 0.665 0.313 0.578 
   2   (0.387) 0.262 0.387 0.335 0.687 0.422 

Locus 658 : 
2 alleles
18.1% missing data
   4   (0.883) 0.975 0.883 0.932 0.988 0.883 
   2   (0.117) 0.025 0.117 0.068 0.012 0.117 

Locus 659 : 
2 alleles
5.1% missing data
   2   (0.827) 0.898 0.827 0.887 0.185 0.841 
   4   (0.173) 0.102 0.173 0.113 0.815 0.159 

Locus 660 : 
2 alleles
4.3% missing data
   4   (0.901) 0.980 0.902 0.912 0.991 0.933 
   2   (0.099) 0.020 0.098 0.088 0.009 0.067 

Locus 661 : 
2 alleles
13.8% missing data
   1   (0.839) 0.480 0.839 0.898 0.748 0.873 
   3   (0.161) 0.520 0.161 0.102 0.252 0.127 

Locus 662 : 
2 alleles
2.2% missing data
   2   (0.888) 0.962 0.888 0.931 0.281 0.930 
   4   (0.112) 0.038 0.112 0.069 0.719 0.070 

Locus 663 : 
2 alleles
2.9% missing data
   3   (0.890) 0.990 0.890 0.925 0.993 0.894 
   1   (0.110) 0.010 0.110 0.075 0.007 0.106 

Locus 664 : 
2 alleles
15.9% missing data
   2   (0.885) 0.989 0.885 0.860 0.992 0.939 
   4   (0.115) 0.011 0.115 0.140 0.008 0.061 

Locus 665 : 
2 alleles
5.8% missing data
   1   (0.837) 0.731 0.837 0.887 0.990 0.843 
   3   (0.163) 0.269 0.163 0.113 0.010 0.157 

Locus 666 : 
2 alleles
5.1% missing data
   2   (0.882) 0.980 0.881 0.919 0.967 0.894 
   4   (0.118) 0.020 0.119 0.081 0.033 0.106 

Locus 667 : 
2 alleles
2.9% missing data
   3   (0.856) 0.959 0.856 0.940 0.989 0.766 
   1   (0.144) 0.041 0.144 0.060 0.011 0.234 

Locus 668 : 
2 alleles
5.1% missing data
   2   (0.793) 0.889 0.793 0.833 0.980 0.775 
   4   (0.207) 0.111 0.207 0.167 0.020 0.225 

Locus 669 : 
2 alleles
5.8% missing data
   1   (0.697) 0.954 0.696 0.634 0.167 0.787 
   3   (0.303) 0.046 0.304 0.366 0.833 0.213 

Locus 670 : 
2 alleles
3.6% missing data
   1   (0.843) 0.989 0.843 0.790 0.985 0.909 
   3   (0.157) 0.011 0.157 0.210 0.015 0.091 

Locus 671 : 
2 alleles
12.3% missing data
   2   (0.733) 0.654 0.733 0.761 0.494 0.771 
   4   (0.267) 0.346 0.267 0.239 0.506 0.229 

Locus 672 : 
2 alleles
16.7% missing data
   3   (0.868) 0.982 0.868 0.915 0.840 0.858 
   4   (0.132) 0.018 0.132 0.085 0.160 0.142 

Locus 673 : 
2 alleles
3.6% missing data
   1   (0.249) 0.059 0.249 0.199 0.897 0.249 
   4   (0.751) 0.941 0.751 0.801 0.103 0.751 

Locus 674 : 
2 alleles
13.0% missing data
   2   (0.709) 0.931 0.709 0.689 0.249 0.774 
   4   (0.291) 0.069 0.291 0.311 0.751 0.226 

Locus 675 : 
2 alleles
2.9% missing data
   1   (0.902) 0.989 0.902 0.957 0.989 0.883 
   3   (0.098) 0.011 0.098 0.043 0.011 0.117 

Locus 676 : 
2 alleles
11.6% missing data
   1   (0.624) 0.828 0.624 0.639 0.172 0.643 
   3   (0.376) 0.172 0.376 0.361 0.828 0.357 

Locus 677 : 
2 alleles
1.4% missing data
   3   (0.785) 0.946 0.785 0.800 0.090 0.833 
   1   (0.215) 0.054 0.215 0.200 0.910 0.167 

Locus 678 : 
2 alleles
2.2% missing data
   2   (0.901) 0.949 0.902 0.975 0.257 0.873 
   4   (0.099) 0.051 0.098 0.025 0.743 0.127 

Locus 679 : 
2 alleles
9.4% missing data
   1   (0.547) 0.651 0.547 0.600 0.863 0.476 
   3   (0.453) 0.349 0.453 0.400 0.137 0.524 

Locus 680 : 
2 alleles
4.3% missing data
   4   (0.892) 0.973 0.892 0.961 0.990 0.844 
   2   (0.108) 0.027 0.108 0.039 0.010 0.156 

Locus 681 : 
2 alleles
13.0% missing data
   1   (0.511) 0.090 0.511 0.527 0.054 0.561 
   4   (0.489) 0.910 0.489 0.473 0.946 0.439 

Locus 682 : 
2 alleles
16.7% missing data
   1   (0.813) 0.965 0.813 0.771 0.784 0.872 
   3   (0.187) 0.035 0.187 0.229 0.216 0.128 

Locus 683 : 
2 alleles
11.6% missing data
   4   (0.854) 0.965 0.853 0.918 0.091 0.874 
   2   (0.146) 0.035 0.147 0.082 0.909 0.126 

Locus 684 : 
2 alleles
12.3% missing data
   2   (0.855) 0.948 0.855 0.904 0.847 0.853 
   4   (0.145) 0.052 0.145 0.096 0.153 0.147 

Locus 685 : 
2 alleles
17.4% missing data
   1   (0.413) 0.807 0.412 0.337 0.205 0.460 
   4   (0.587) 0.193 0.588 0.663 0.795 0.540 

Locus 686 : 
2 alleles
17.4% missing data
   3   (0.105) 0.022 0.104 0.066 0.008 0.103 
   4   (0.895) 0.978 0.896 0.934 0.992 0.897 

Locus 687 : 
2 alleles
18.1% missing data
   1   (0.057) 0.002 0.057 0.112 0.004 0.012 
   3   (0.943) 0.998 0.943 0.888 0.996 0.988 

Locus 688 : 
2 alleles
3.6% missing data
   1   (0.507) 0.532 0.505 0.538 0.892 0.482 
   4   (0.493) 0.468 0.495 0.462 0.108 0.518 

Locus 689 : 
2 alleles
2.2% missing data
   1   (0.095) 0.006 0.095 0.093 0.009 0.060 
   3   (0.905) 0.994 0.905 0.907 0.991 0.940 

Locus 690 : 
2 alleles
5.1% missing data
   4   (0.843) 0.982 0.843 0.842 0.987 0.872 
   1   (0.157) 0.018 0.157 0.158 0.013 0.128 

Locus 691 : 
2 alleles
10.1% missing data
   3   (0.770) 0.945 0.770 0.768 0.894 0.791 
   1   (0.230) 0.055 0.230 0.232 0.106 0.209 

Locus 692 : 
2 alleles
13.0% missing data
   2   (0.881) 0.983 0.881 0.906 0.896 0.909 
   3   (0.119) 0.017 0.119 0.094 0.104 0.091 

Locus 693 : 
2 alleles
1.4% missing data
   3   (0.209) 0.030 0.210 0.202 0.015 0.187 
   2   (0.791) 0.970 0.790 0.798 0.985 0.813 

Locus 694 : 
2 alleles
4.3% missing data
   4   (0.865) 0.937 0.865 0.865 0.361 0.927 
   2   (0.135) 0.063 0.135 0.135 0.639 0.073 

Locus 695 : 
2 alleles
12.3% missing data
   4   (0.927) 0.996 0.926 0.916 0.981 0.973 
   1   (0.073) 0.004 0.074 0.084 0.019 0.027 

Locus 696 : 
2 alleles
3.6% missing data
   2   (0.917) 0.993 0.917 0.935 0.959 0.951 
   4   (0.083) 0.007 0.083 0.065 0.041 0.049 

Locus 697 : 
2 alleles
10.9% missing data
   3   (0.749) 0.910 0.747 0.781 0.979 0.752 
   4   (0.251) 0.090 0.253 0.219 0.021 0.248 

Locus 698 : 
2 alleles
5.8% missing data
   3   (0.926) 0.997 0.926 0.897 0.995 0.973 
   1   (0.074) 0.003 0.074 0.103 0.005 0.027 

Locus 699 : 
2 alleles
10.9% missing data
   1   (0.130) 0.036 0.130 0.054 0.905 0.143 
   3   (0.870) 0.964 0.870 0.946 0.095 0.857 

Locus 700 : 
2 alleles
7.2% missing data
   2   (0.222) 0.132 0.223 0.162 0.650 0.215 
   3   (0.778) 0.868 0.777 0.838 0.350 0.785 

Locus 701 : 
2 alleles
1.4% missing data
   4   (0.128) 0.014 0.129 0.128 0.009 0.081 
   2   (0.872) 0.986 0.871 0.872 0.991 0.919 

Locus 702 : 
2 alleles
6.5% missing data
   1   (0.519) 0.173 0.517 0.553 0.792 0.531 
   3   (0.481) 0.827 0.483 0.447 0.208 0.469 

Locus 703 : 
2 alleles
1.4% missing data
   3   (0.864) 0.988 0.864 0.882 0.030 0.920 
   2   (0.136) 0.012 0.136 0.118 0.970 0.080 

Locus 704 : 
2 alleles
4.3% missing data
   3   (0.937) 0.967 0.937 0.993 0.984 0.799 
   2   (0.063) 0.033 0.063 0.007 0.016 0.201 

Locus 705 : 
2 alleles
6.5% missing data
   3   (0.736) 0.538 0.737 0.793 0.580 0.730 
   4   (0.264) 0.462 0.263 0.207 0.420 0.270 

Locus 706 : 
2 alleles
1.4% missing data
   3   (0.909) 0.971 0.909 0.951 0.992 0.919 
   4   (0.091) 0.029 0.091 0.049 0.008 0.081 

Locus 707 : 
2 alleles
9.4% missing data
   2   (0.657) 0.698 0.657 0.708 0.329 0.647 
   4   (0.343) 0.302 0.343 0.292 0.671 0.353 

Locus 708 : 
2 alleles
13.0% missing data
   1   (0.219) 0.210 0.219 0.152 0.514 0.244 
   3   (0.781) 0.790 0.781 0.848 0.486 0.756 

Locus 709 : 
2 alleles
15.9% missing data
   4   (0.888) 0.910 0.888 0.957 0.866 0.854 
   3   (0.112) 0.090 0.112 0.043 0.134 0.146 

Locus 710 : 
2 alleles
8.0% missing data
   2   (0.765) 0.875 0.764 0.834 0.984 0.733 
   4   (0.235) 0.125 0.236 0.166 0.016 0.267 

Locus 711 : 
2 alleles
12.3% missing data
   4   (0.908) 0.992 0.908 0.888 0.993 0.954 
   2   (0.092) 0.008 0.092 0.112 0.007 0.046 

Locus 712 : 
2 alleles
14.5% missing data
   1   (0.365) 0.191 0.364 0.396 0.092 0.346 
   3   (0.635) 0.809 0.636 0.604 0.908 0.654 

Locus 713 : 
2 alleles
5.8% missing data
   2   (0.782) 0.972 0.782 0.678 0.974 0.859 
   4   (0.218) 0.028 0.218 0.322 0.026 0.141 

Locus 714 : 
2 alleles
13.0% missing data
   3   (0.418) 0.805 0.418 0.378 0.935 0.379 
   1   (0.582) 0.195 0.582 0.622 0.065 0.621 

Locus 715 : 
2 alleles
3.6% missing data
   2   (0.856) 0.982 0.856 0.752 0.988 0.934 
   4   (0.144) 0.018 0.144 0.248 0.012 0.066 

Locus 716 : 
2 alleles
2.9% missing data
   2   (0.869) 0.953 0.869 0.911 0.991 0.874 
   4   (0.131) 0.047 0.131 0.089 0.009 0.126 

Locus 717 : 
2 alleles
3.6% missing data
   2   (0.877) 0.965 0.877 0.936 0.989 0.854 
   4   (0.123) 0.035 0.123 0.064 0.011 0.146 

Locus 718 : 
2 alleles
10.1% missing data
   3   (0.678) 0.828 0.679 0.721 0.229 0.658 
   4   (0.322) 0.172 0.321 0.279 0.771 0.342 

Locus 719 : 
2 alleles
4.3% missing data
   2   (0.144) 0.026 0.144 0.163 0.011 0.096 
   4   (0.856) 0.974 0.856 0.837 0.989 0.904 

Locus 720 : 
2 alleles
3.6% missing data
   3   (0.895) 0.991 0.896 0.901 0.994 0.927 
   4   (0.105) 0.009 0.104 0.099 0.006 0.073 

Locus 721 : 
2 alleles
13.0% missing data
   4   (0.858) 0.769 0.859 0.938 0.860 0.814 
   2   (0.142) 0.231 0.141 0.062 0.140 0.186 

Locus 722 : 
2 alleles
14.5% missing data
   3   (0.913) 0.988 0.913 0.936 0.991 0.944 
   4   (0.087) 0.012 0.087 0.064 0.009 0.056 

Locus 723 : 
2 alleles
2.9% missing data
   3   (0.915) 0.860 0.915 0.968 0.444 0.936 
   1   (0.085) 0.140 0.085 0.032 0.556 0.064 

Locus 724 : 
2 alleles
10.1% missing data
   1   (0.273) 0.020 0.274 0.443 0.027 0.160 
   3   (0.727) 0.980 0.726 0.557 0.973 0.840 

Locus 725 : 
2 alleles
13.8% missing data
   1   (0.779) 0.956 0.779 0.832 0.941 0.741 
   3   (0.221) 0.044 0.221 0.168 0.059 0.259 

Locus 726 : 
2 alleles
12.3% missing data
   3   (0.916) 0.993 0.916 0.922 0.889 0.956 
   1   (0.084) 0.007 0.084 0.078 0.111 0.044 

Locus 727 : 
2 alleles
11.6% missing data
   3   (0.710) 0.113 0.711 0.849 0.897 0.615 
   1   (0.290) 0.887 0.289 0.151 0.103 0.385 

Locus 728 : 
2 alleles
13.8% missing data
   4   (0.743) 0.567 0.742 0.817 0.768 0.731 
   3   (0.257) 0.433 0.258 0.183 0.232 0.269 

Locus 729 : 
2 alleles
17.4% missing data
   3   (0.899) 0.973 0.899 0.952 0.990 0.873 
   4   (0.101) 0.027 0.101 0.048 0.010 0.127 

Locus 730 : 
2 alleles
10.1% missing data
   3   (0.871) 0.986 0.872 0.883 0.987 0.896 
   1   (0.129) 0.014 0.128 0.117 0.013 0.104 

Locus 731 : 
2 alleles
5.1% missing data
   2   (0.656) 0.714 0.656 0.744 0.369 0.609 
   4   (0.344) 0.286 0.344 0.256 0.631 0.391 

Locus 732 : 
2 alleles
10.1% missing data
   4   (0.897) 0.989 0.897 0.907 0.993 0.930 
   1   (0.103) 0.011 0.103 0.093 0.007 0.070 

Locus 733 : 
2 alleles
2.2% missing data
   3   (0.692) 0.799 0.692 0.702 0.282 0.740 
   1   (0.308) 0.201 0.308 0.298 0.718 0.260 

Locus 734 : 
2 alleles
2.2% missing data
   3   (0.602) 0.610 0.601 0.675 0.974 0.549 
   1   (0.398) 0.390 0.399 0.325 0.026 0.451 

Locus 735 : 
2 alleles
11.6% missing data
   3   (0.891) 0.983 0.891 0.947 0.055 0.913 
   1   (0.109) 0.017 0.109 0.053 0.945 0.087 

Locus 736 : 
2 alleles
5.1% missing data
   2   (0.109) 0.022 0.109 0.098 0.740 0.050 
   4   (0.891) 0.978 0.891 0.902 0.260 0.950 

Locus 737 : 
2 alleles
13.8% missing data
   1   (0.500) 0.200 0.500 0.531 0.525 0.498 
   4   (0.500) 0.800 0.500 0.469 0.475 0.502 

Locus 738 : 
2 alleles
5.8% missing data
   4   (0.522) 0.913 0.523 0.500 0.939 0.475 
   2   (0.478) 0.087 0.477 0.500 0.061 0.525 

Locus 739 : 
2 alleles
10.9% missing data
   3   (0.907) 0.993 0.906 0.928 0.993 0.943 
   1   (0.093) 0.007 0.094 0.072 0.007 0.057 

Locus 740 : 
2 alleles
2.2% missing data
   2   (0.911) 0.996 0.911 0.898 0.993 0.963 
   4   (0.089) 0.004 0.089 0.102 0.007 0.037 

Locus 741 : 
2 alleles
5.8% missing data
   2   (0.831) 0.970 0.830 0.891 0.986 0.813 
   4   (0.169) 0.030 0.170 0.109 0.014 0.187 

Locus 742 : 
2 alleles
6.5% missing data
   4   (0.915) 0.983 0.915 0.980 0.991 0.845 
   2   (0.085) 0.017 0.085 0.020 0.009 0.155 

Locus 743 : 
2 alleles
2.9% missing data
   2   (0.170) 0.024 0.170 0.145 0.017 0.171 
   4   (0.830) 0.976 0.830 0.855 0.983 0.829 

Locus 744 : 
2 alleles
3.6% missing data
   1   (0.668) 0.886 0.668 0.805 0.973 0.496 
   3   (0.332) 0.114 0.332 0.195 0.027 0.504 

Locus 745 : 
2 alleles
4.3% missing data
   3   (0.835) 0.981 0.836 0.797 0.944 0.888 
   1   (0.165) 0.019 0.164 0.203 0.056 0.112 

Locus 746 : 
2 alleles
2.9% missing data
   3   (0.862) 0.983 0.862 0.851 0.965 0.905 
   1   (0.138) 0.017 0.138 0.149 0.035 0.095 

Locus 747 : 
2 alleles
2.9% missing data
   2   (0.073) 0.003 0.073 0.095 0.005 0.025 
   4   (0.927) 0.997 0.927 0.905 0.995 0.975 

Locus 748 : 
2 alleles
1.4% missing data
   2   (0.909) 0.989 0.909 0.945 0.991 0.922 
   4   (0.091) 0.011 0.091 0.055 0.009 0.078 

Locus 749 : 
2 alleles
8.0% missing data
   3   (0.278) 0.084 0.277 0.317 0.022 0.245 
   1   (0.722) 0.916 0.723 0.683 0.978 0.755 

Locus 750 : 
2 alleles
11.6% missing data
   3   (0.909) 0.988 0.908 0.934 0.992 0.943 
   1   (0.091) 0.012 0.092 0.066 0.008 0.057 

Locus 751 : 
2 alleles
13.8% missing data
   1   (0.240) 0.261 0.240 0.192 0.060 0.245 
   4   (0.760) 0.739 0.760 0.808 0.940 0.755 

Locus 752 : 
2 alleles
7.2% missing data
   3   (0.725) 0.952 0.726 0.661 0.976 0.766 
   4   (0.275) 0.048 0.274 0.339 0.024 0.234 

Locus 753 : 
2 alleles
3.6% missing data
   2   (0.803) 0.668 0.803 0.839 0.637 0.841 
   4   (0.197) 0.332 0.197 0.161 0.363 0.159 

Locus 754 : 
2 alleles
10.9% missing data
   1   (0.855) 0.983 0.854 0.858 0.981 0.894 
   3   (0.145) 0.017 0.146 0.142 0.019 0.106 

Locus 755 : 
2 alleles
2.2% missing data
   2   (0.775) 0.893 0.775 0.827 0.183 0.784 
   4   (0.225) 0.107 0.225 0.173 0.817 0.216 

Locus 756 : 
2 alleles
2.9% missing data
   4   (0.931) 0.906 0.931 0.988 0.995 0.882 
   2   (0.069) 0.094 0.069 0.012 0.005 0.118 

Locus 757 : 
2 alleles
5.8% missing data
   1   (0.577) 0.370 0.577 0.600 0.597 0.574 
   3   (0.423) 0.630 0.423 0.400 0.403 0.426 

Locus 758 : 
2 alleles
5.8% missing data
   4   (0.816) 0.932 0.816 0.815 0.942 0.843 
   1   (0.184) 0.068 0.184 0.185 0.058 0.157 

Locus 759 : 
2 alleles
14.5% missing data
   4   (0.545) 0.813 0.545 0.514 0.591 0.552 
   2   (0.455) 0.187 0.455 0.486 0.409 0.448 

Locus 760 : 
2 alleles
5.1% missing data
   2   (0.797) 0.955 0.797 0.830 0.980 0.787 
   3   (0.203) 0.045 0.203 0.170 0.020 0.213 

Locus 761 : 
2 alleles
10.1% missing data
   2   (0.874) 0.987 0.873 0.930 0.980 0.864 
   4   (0.126) 0.013 0.127 0.070 0.020 0.136 

Locus 762 : 
2 alleles
7.2% missing data
   1   (0.849) 0.985 0.849 0.830 0.985 0.888 
   2   (0.151) 0.015 0.151 0.170 0.015 0.112 

Locus 763 : 
2 alleles
3.6% missing data
   4   (0.890) 0.990 0.890 0.915 0.013 0.944 
   2   (0.110) 0.010 0.110 0.085 0.987 0.056 

Locus 764 : 
2 alleles
5.1% missing data
   2   (0.835) 0.968 0.835 0.881 0.983 0.810 
   4   (0.165) 0.032 0.165 0.119 0.017 0.190 

Locus 765 : 
2 alleles
17.4% missing data
   4   (0.517) 0.345 0.518 0.590 0.433 0.467 
   2   (0.483) 0.655 0.482 0.410 0.567 0.533 

Locus 766 : 
2 alleles
9.4% missing data
   2   (0.903) 0.990 0.903 0.903 0.994 0.943 
   4   (0.097) 0.010 0.097 0.097 0.006 0.057 

Locus 767 : 
2 alleles
5.1% missing data
   4   (0.382) 0.070 0.383 0.363 0.052 0.422 
   2   (0.618) 0.930 0.617 0.637 0.948 0.578 

Locus 768 : 
2 alleles
2.9% missing data
   2   (0.894) 0.987 0.894 0.933 0.989 0.906 
   1   (0.106) 0.013 0.106 0.067 0.011 0.094 

Locus 769 : 
2 alleles
3.6% missing data
   3   (0.735) 0.930 0.736 0.754 0.894 0.716 
   1   (0.265) 0.070 0.264 0.246 0.106 0.284 

Locus 770 : 
2 alleles
6.5% missing data
   1   (0.806) 0.967 0.805 0.781 0.939 0.863 
   3   (0.194) 0.033 0.195 0.219 0.061 0.137 

Locus 771 : 
2 alleles
7.2% missing data
   3   (0.905) 0.980 0.905 0.968 0.992 0.869 
   1   (0.095) 0.020 0.095 0.032 0.008 0.131 

Locus 772 : 
2 alleles
13.0% missing data
   2   (0.844) 0.984 0.845 0.855 0.988 0.856 
   4   (0.156) 0.016 0.155 0.145 0.012 0.144 

Locus 773 : 
2 alleles
15.9% missing data
   2   (0.406) 0.278 0.406 0.490 0.556 0.317 
   4   (0.594) 0.722 0.594 0.510 0.444 0.683 

Locus 774 : 
2 alleles
10.9% missing data
   3   (0.922) 0.995 0.922 0.906 0.995 0.969 
   1   (0.078) 0.005 0.078 0.094 0.005 0.031 

Locus 775 : 
2 alleles
15.9% missing data
   3   (0.916) 0.995 0.916 0.930 0.991 0.953 
   1   (0.084) 0.005 0.084 0.070 0.009 0.047 

Locus 776 : 
2 alleles
13.0% missing data
   4   (0.585) 0.936 0.585 0.482 0.959 0.642 
   2   (0.415) 0.064 0.415 0.518 0.041 0.358 

Locus 777 : 
2 alleles
6.5% missing data
   1   (0.450) 0.245 0.451 0.388 0.631 0.497 
   4   (0.550) 0.755 0.549 0.612 0.369 0.503 

Locus 778 : 
2 alleles
5.8% missing data
   1   (0.898) 0.984 0.897 0.962 0.992 0.875 
   4   (0.102) 0.016 0.103 0.038 0.008 0.125 

Locus 779 : 
2 alleles
13.0% missing data
   2   (0.321) 0.063 0.323 0.256 0.037 0.386 
   4   (0.679) 0.937 0.677 0.744 0.963 0.614 

Locus 780 : 
2 alleles
6.5% missing data
   1   (0.666) 0.687 0.666 0.702 0.917 0.644 
   3   (0.334) 0.313 0.334 0.298 0.083 0.356 

Locus 781 : 
2 alleles
5.8% missing data
   3   (0.684) 0.837 0.684 0.660 0.970 0.709 
   1   (0.316) 0.163 0.316 0.340 0.030 0.291 

Locus 782 : 
2 alleles
12.3% missing data
   3   (0.831) 0.806 0.831 0.945 0.985 0.702 
   1   (0.169) 0.194 0.169 0.055 0.015 0.298 

Locus 783 : 
2 alleles
14.5% missing data
   3   (0.860) 0.973 0.860 0.876 0.988 0.878 
   1   (0.140) 0.027 0.140 0.124 0.012 0.122 

Locus 784 : 
2 alleles
12.3% missing data
   4   (0.745) 0.937 0.745 0.780 0.034 0.773 
   3   (0.255) 0.063 0.255 0.220 0.966 0.227 

Locus 785 : 
2 alleles
1.4% missing data
   2   (0.659) 0.834 0.659 0.702 0.576 0.643 
   4   (0.341) 0.166 0.341 0.298 0.424 0.357 

Locus 786 : 
2 alleles
13.8% missing data
   3   (0.870) 0.989 0.869 0.896 0.990 0.890 
   1   (0.130) 0.011 0.131 0.104 0.010 0.110 

Locus 787 : 
2 alleles
5.8% missing data
   3   (0.922) 0.996 0.922 0.877 0.982 0.976 
   4   (0.078) 0.004 0.078 0.123 0.018 0.024 

Locus 788 : 
2 alleles
13.0% missing data
   1   (0.913) 0.992 0.913 0.939 0.993 0.940 
   2   (0.087) 0.008 0.087 0.061 0.007 0.060 

Locus 789 : 
2 alleles
1.4% missing data
   3   (0.865) 0.961 0.865 0.880 0.988 0.883 
   1   (0.135) 0.039 0.135 0.120 0.012 0.117 

Locus 790 : 
2 alleles
10.9% missing data
   3   (0.890) 0.991 0.890 0.865 0.989 0.938 
   1   (0.110) 0.009 0.110 0.135 0.011 0.062 

Locus 791 : 
2 alleles
4.3% missing data
   1   (0.700) 0.365 0.701 0.760 0.954 0.675 
   3   (0.300) 0.635 0.299 0.240 0.046 0.325 

Locus 792 : 
2 alleles
12.3% missing data
   1   (0.891) 0.992 0.891 0.915 0.990 0.908 
   3   (0.109) 0.008 0.109 0.085 0.010 0.092 

Locus 793 : 
2 alleles
0.0% missing data
   1   (0.072) 0.003 0.072 0.100 0.004 0.022 
   3   (0.928) 0.997 0.928 0.900 0.996 0.978 

Locus 794 : 
2 alleles
13.8% missing data
   2   (0.572) 0.401 0.573 0.555 0.539 0.608 
   4   (0.428) 0.599 0.427 0.445 0.461 0.392 

Locus 795 : 
2 alleles
0.7% missing data
   2   (0.842) 0.986 0.841 0.835 0.990 0.891 
   3   (0.158) 0.014 0.159 0.165 0.010 0.109 

Locus 796 : 
2 alleles
13.0% missing data
   1   (0.736) 0.428 0.736 0.818 0.758 0.718 
   2   (0.264) 0.572 0.264 0.182 0.242 0.282 

Locus 797 : 
2 alleles
5.1% missing data
   3   (0.880) 0.959 0.880 0.933 0.990 0.860 
   4   (0.120) 0.041 0.120 0.067 0.010 0.140 

Locus 798 : 
2 alleles
5.1% missing data
   3   (0.887) 0.988 0.887 0.912 0.990 0.914 
   1   (0.113) 0.012 0.113 0.088 0.010 0.086 

Locus 799 : 
2 alleles
11.6% missing data
   2   (0.857) 0.982 0.857 0.859 0.986 0.891 
   4   (0.143) 0.018 0.143 0.141 0.014 0.109 

Locus 800 : 
2 alleles
5.1% missing data
   3   (0.898) 0.988 0.899 0.937 0.988 0.903 
   1   (0.102) 0.012 0.101 0.063 0.012 0.097 

Locus 801 : 
2 alleles
0.0% missing data
   1   (0.903) 0.988 0.903 0.928 0.991 0.934 
   2   (0.097) 0.012 0.097 0.072 0.009 0.066 

Locus 802 : 
2 alleles
8.0% missing data
   1   (0.861) 0.978 0.861 0.926 0.067 0.876 
   3   (0.139) 0.022 0.139 0.074 0.933 0.124 

Locus 803 : 
2 alleles
11.6% missing data
   1   (0.889) 0.983 0.888 0.894 0.991 0.932 
   3   (0.111) 0.017 0.112 0.106 0.009 0.068 

Locus 804 : 
2 alleles
2.9% missing data
   3   (0.922) 0.908 0.922 0.987 0.995 0.835 
   4   (0.078) 0.092 0.078 0.013 0.005 0.165 

Locus 805 : 
2 alleles
12.3% missing data
   1   (0.778) 0.865 0.779 0.833 0.068 0.774 
   3   (0.222) 0.135 0.221 0.167 0.932 0.226 

Locus 806 : 
2 alleles
4.3% missing data
   1   (0.098) 0.007 0.098 0.050 0.007 0.108 
   2   (0.902) 0.993 0.902 0.950 0.993 0.892 

Locus 807 : 
2 alleles
3.6% missing data
   1   (0.702) 0.923 0.703 0.640 0.977 0.738 
   3   (0.298) 0.077 0.297 0.360 0.023 0.262 

Locus 808 : 
2 alleles
14.5% missing data
   4   (0.886) 0.818 0.886 0.948 0.028 0.926 
   2   (0.114) 0.182 0.114 0.052 0.972 0.074 

Locus 809 : 
2 alleles
4.3% missing data
   2   (0.868) 0.987 0.868 0.853 0.988 0.914 
   3   (0.132) 0.013 0.132 0.147 0.012 0.086 

Locus 810 : 
2 alleles
5.8% missing data
   3   (0.920) 0.955 0.920 0.987 0.982 0.799 
   2   (0.080) 0.045 0.080 0.013 0.018 0.201 

Locus 811 : 
2 alleles
14.5% missing data
   3   (0.585) 0.416 0.585 0.642 0.635 0.568 
   1   (0.415) 0.584 0.415 0.358 0.365 0.432 

Locus 812 : 
2 alleles
5.1% missing data
   3   (0.906) 0.972 0.906 0.974 0.021 0.904 
   1   (0.094) 0.028 0.094 0.026 0.979 0.096 

Locus 813 : 
2 alleles
10.9% missing data
   2   (0.905) 0.994 0.905 0.839 0.975 0.966 
   3   (0.095) 0.006 0.095 0.161 0.025 0.034 

Locus 814 : 
2 alleles
3.6% missing data
   1   (0.217) 0.362 0.218 0.146 0.485 0.212 
   4   (0.783) 0.638 0.782 0.854 0.515 0.788 

Locus 815 : 
2 alleles
2.9% missing data
   1   (0.837) 0.961 0.837 0.751 0.982 0.919 
   2   (0.163) 0.039 0.163 0.249 0.018 0.081 

Locus 816 : 
2 alleles
7.2% missing data
   2   (0.894) 0.992 0.894 0.902 0.989 0.925 
   1   (0.106) 0.008 0.106 0.098 0.011 0.075 

Locus 817 : 
2 alleles
13.0% missing data
   4   (0.637) 0.788 0.637 0.710 0.972 0.549 
   1   (0.363) 0.212 0.363 0.290 0.028 0.451 

Locus 818 : 
2 alleles
14.5% missing data
   1   (0.180) 0.056 0.179 0.214 0.011 0.128 
   2   (0.820) 0.944 0.821 0.786 0.989 0.872 

Locus 819 : 
2 alleles
12.3% missing data
   1   (0.870) 0.983 0.870 0.923 0.985 0.856 
   3   (0.130) 0.017 0.130 0.077 0.015 0.144 

Locus 820 : 
2 alleles
3.6% missing data
   3   (0.524) 0.121 0.523 0.615 0.067 0.532 
   1   (0.476) 0.879 0.477 0.385 0.933 0.468 

Locus 821 : 
2 alleles
3.6% missing data
   3   (0.799) 0.952 0.799 0.871 0.944 0.732 
   1   (0.201) 0.048 0.201 0.129 0.056 0.268 

Locus 822 : 
2 alleles
13.0% missing data
   2   (0.124) 0.117 0.124 0.051 0.035 0.164 
   4   (0.876) 0.883 0.876 0.949 0.965 0.836 

Locus 823 : 
2 alleles
12.3% missing data
   2   (0.900) 0.973 0.900 0.935 0.906 0.910 
   4   (0.100) 0.027 0.100 0.065 0.094 0.090 

Locus 824 : 
2 alleles
11.6% missing data
   2   (0.925) 0.997 0.925 0.834 0.996 0.982 
   3   (0.075) 0.003 0.075 0.166 0.004 0.018 

Locus 825 : 
2 alleles
1.4% missing data
   1   (0.870) 0.960 0.870 0.888 0.988 0.894 
   3   (0.130) 0.040 0.130 0.112 0.012 0.106 

Locus 826 : 
2 alleles
2.9% missing data
   2   (0.900) 0.987 0.900 0.945 0.992 0.909 
   1   (0.100) 0.013 0.100 0.055 0.008 0.091 

Locus 827 : 
2 alleles
5.1% missing data
   1   (0.888) 0.938 0.888 0.922 0.994 0.905 
   4   (0.112) 0.062 0.112 0.078 0.006 0.095 

Locus 828 : 
2 alleles
7.2% missing data
   4   (0.680) 0.634 0.680 0.709 0.465 0.693 
   3   (0.320) 0.366 0.320 0.291 0.535 0.307 

Locus 829 : 
2 alleles
10.9% missing data
   3   (0.813) 0.981 0.812 0.765 0.982 0.873 
   1   (0.187) 0.019 0.188 0.235 0.018 0.127 

Locus 830 : 
2 alleles
2.9% missing data
   2   (0.757) 0.958 0.757 0.755 0.980 0.758 
   3   (0.243) 0.042 0.243 0.245 0.020 0.242 

Locus 831 : 
2 alleles
1.4% missing data
   2   (0.914) 0.992 0.914 0.916 0.995 0.952 
   4   (0.086) 0.008 0.086 0.084 0.005 0.048 

Locus 832 : 
2 alleles
10.9% missing data
   2   (0.705) 0.450 0.705 0.726 0.688 0.738 
   4   (0.295) 0.550 0.295 0.274 0.312 0.262 

Locus 833 : 
2 alleles
15.2% missing data
   4   (0.885) 0.982 0.885 0.891 0.988 0.926 
   2   (0.115) 0.018 0.115 0.109 0.012 0.074 

Locus 834 : 
2 alleles
14.5% missing data
   2   (0.755) 0.969 0.755 0.709 0.979 0.795 
   4   (0.245) 0.031 0.245 0.291 0.021 0.205 

Locus 835 : 
2 alleles
10.9% missing data
   4   (0.902) 0.987 0.902 0.939 0.992 0.915 
   2   (0.098) 0.013 0.098 0.061 0.008 0.085 

Locus 836 : 
2 alleles
5.1% missing data
   2   (0.466) 0.407 0.466 0.502 0.560 0.422 
   4   (0.534) 0.593 0.534 0.498 0.440 0.578 

Locus 837 : 
2 alleles
7.2% missing data
   2   (0.874) 0.970 0.874 0.912 0.987 0.890 
   4   (0.126) 0.030 0.126 0.088 0.013 0.110 

Locus 838 : 
2 alleles
5.1% missing data
   1   (0.873) 0.766 0.873 0.964 0.991 0.778 
   2   (0.127) 0.234 0.127 0.036 0.009 0.222 

Locus 839 : 
2 alleles
5.1% missing data
   1   (0.860) 0.929 0.860 0.935 0.986 0.805 
   4   (0.140) 0.071 0.140 0.065 0.014 0.195 

Locus 840 : 
2 alleles
2.9% missing data
   3   (0.922) 0.998 0.923 0.773 0.995 0.984 
   1   (0.078) 0.002 0.077 0.227 0.005 0.016 

Locus 841 : 
2 alleles
10.9% missing data
   2   (0.912) 0.955 0.912 0.969 0.993 0.891 
   4   (0.088) 0.045 0.088 0.031 0.007 0.109 

Locus 842 : 
2 alleles
5.1% missing data
   2   (0.902) 0.983 0.902 0.942 0.990 0.909 
   4   (0.098) 0.017 0.098 0.058 0.010 0.091 

Locus 843 : 
2 alleles
12.3% missing data
   2   (0.798) 0.977 0.797 0.769 0.982 0.839 
   4   (0.202) 0.023 0.203 0.231 0.018 0.161 

Locus 844 : 
2 alleles
2.9% missing data
   3   (0.895) 0.927 0.894 0.963 0.422 0.909 
   1   (0.105) 0.073 0.106 0.037 0.578 0.091 

Locus 845 : 
2 alleles
13.8% missing data
   1   (0.817) 0.975 0.817 0.755 0.949 0.878 
   3   (0.183) 0.025 0.183 0.245 0.051 0.122 

Locus 846 : 
2 alleles
12.3% missing data
   1   (0.841) 0.957 0.841 0.885 0.099 0.870 
   4   (0.159) 0.043 0.159 0.115 0.901 0.130 

Locus 847 : 
2 alleles
4.3% missing data
   1   (0.749) 0.905 0.748 0.701 0.978 0.802 
   3   (0.251) 0.095 0.252 0.299 0.022 0.198 

Locus 848 : 
2 alleles
8.0% missing data
   1   (0.491) 0.619 0.491 0.524 0.415 0.462 
   3   (0.509) 0.381 0.509 0.476 0.585 0.538 

Locus 849 : 
2 alleles
8.7% missing data
   3   (0.941) 0.998 0.941 0.889 0.997 0.986 
   2   (0.059) 0.002 0.059 0.111 0.003 0.014 

Locus 850 : 
2 alleles
10.9% missing data
   1   (0.754) 0.734 0.755 0.803 0.399 0.757 
   3   (0.246) 0.266 0.245 0.197 0.601 0.243 

Locus 851 : 
2 alleles
5.8% missing data
   2   (0.895) 0.988 0.895 0.917 0.989 0.917 
   4   (0.105) 0.012 0.105 0.083 0.011 0.083 

Locus 852 : 
2 alleles
4.3% missing data
   4   (0.899) 0.988 0.900 0.940 0.991 0.899 
   2   (0.101) 0.012 0.100 0.060 0.009 0.101 

Locus 853 : 
2 alleles
2.9% missing data
   1   (0.240) 0.041 0.240 0.171 0.020 0.315 
   3   (0.760) 0.959 0.760 0.829 0.980 0.685 

Locus 854 : 
2 alleles
5.8% missing data
   1   (0.890) 0.987 0.889 0.907 0.993 0.922 
   3   (0.110) 0.013 0.111 0.093 0.007 0.078 

Locus 855 : 
2 alleles
10.9% missing data
   1   (0.130) 0.016 0.130 0.100 0.010 0.118 
   3   (0.870) 0.984 0.870 0.900 0.990 0.882 

Locus 856 : 
2 alleles
1.4% missing data
   1   (0.682) 0.966 0.682 0.589 0.974 0.736 
   3   (0.318) 0.034 0.318 0.411 0.026 0.264 

Locus 857 : 
2 alleles
3.6% missing data
   1   (0.203) 0.036 0.204 0.183 0.019 0.199 
   3   (0.797) 0.964 0.796 0.817 0.981 0.801 

Locus 858 : 
2 alleles
13.0% missing data
   3   (0.206) 0.043 0.206 0.195 0.021 0.201 
   4   (0.794) 0.957 0.794 0.805 0.979 0.799 

Locus 859 : 
2 alleles
12.3% missing data
   4   (0.873) 0.969 0.873 0.923 0.988 0.863 
   2   (0.127) 0.031 0.127 0.077 0.012 0.137 

Locus 860 : 
2 alleles
8.0% missing data
   3   (0.832) 0.957 0.833 0.838 0.983 0.846 
   1   (0.168) 0.043 0.167 0.162 0.017 0.154 

Locus 861 : 
2 alleles
5.1% missing data
   2   (0.173) 0.278 0.173 0.107 0.013 0.196 
   4   (0.827) 0.722 0.827 0.893 0.987 0.804 

Locus 862 : 
2 alleles
5.8% missing data
   4   (0.320) 0.071 0.321 0.326 0.896 0.274 
   1   (0.680) 0.929 0.679 0.674 0.104 0.726 

Locus 863 : 
2 alleles
4.3% missing data
   3   (0.925) 0.647 0.925 0.992 0.996 0.800 
   1   (0.075) 0.353 0.075 0.008 0.004 0.200 

Locus 864 : 
2 alleles
4.3% missing data
   4   (0.876) 0.984 0.875 0.880 0.992 0.917 
   3   (0.124) 0.016 0.125 0.120 0.008 0.083 

Locus 865 : 
2 alleles
1.4% missing data
   1   (0.154) 0.047 0.154 0.142 0.013 0.130 
   3   (0.846) 0.953 0.846 0.858 0.987 0.870 

Locus 866 : 
2 alleles
9.4% missing data
   2   (0.901) 0.943 0.900 0.970 0.993 0.858 
   1   (0.099) 0.057 0.100 0.030 0.007 0.142 

Locus 867 : 
2 alleles
2.2% missing data
   1   (0.092) 0.017 0.091 0.062 0.023 0.076 
   2   (0.908) 0.983 0.909 0.938 0.977 0.924 

Locus 868 : 
2 alleles
3.6% missing data
   3   (0.839) 0.699 0.838 0.930 0.852 0.812 
   4   (0.161) 0.301 0.162 0.070 0.148 0.188 

Locus 869 : 
2 alleles
4.3% missing data
   4   (0.886) 0.970 0.886 0.949 0.221 0.903 
   2   (0.114) 0.030 0.114 0.051 0.779 0.097 

Locus 870 : 
2 alleles
5.1% missing data
   2   (0.890) 0.976 0.890 0.926 0.993 0.904 
   4   (0.110) 0.024 0.110 0.074 0.007 0.096 

Locus 871 : 
2 alleles
14.5% missing data
   1   (0.652) 0.818 0.652 0.657 0.239 0.681 
   4   (0.348) 0.182 0.348 0.343 0.761 0.319 

Locus 872 : 
2 alleles
6.5% missing data
   4   (0.898) 0.765 0.898 0.955 0.694 0.915 
   2   (0.102) 0.235 0.102 0.045 0.306 0.085 

Locus 873 : 
2 alleles
12.3% missing data
   1   (0.882) 0.978 0.882 0.929 0.988 0.877 
   2   (0.118) 0.022 0.118 0.071 0.012 0.123 

Locus 874 : 
2 alleles
1.4% missing data
   1   (0.858) 0.975 0.857 0.887 0.990 0.877 
   3   (0.142) 0.025 0.143 0.113 0.010 0.123 

Locus 875 : 
2 alleles
8.7% missing data
   2   (0.878) 0.982 0.877 0.895 0.990 0.905 
   4   (0.122) 0.018 0.123 0.105 0.010 0.095 

Locus 876 : 
2 alleles
2.9% missing data
   3   (0.884) 0.890 0.883 0.961 0.993 0.827 
   1   (0.116) 0.110 0.117 0.039 0.007 0.173 

Locus 877 : 
2 alleles
0.7% missing data
   1   (0.054) 0.001 0.054 0.092 0.004 0.011 
   2   (0.946) 0.999 0.946 0.908 0.996 0.989 

Locus 878 : 
2 alleles
12.3% missing data
   3   (0.734) 0.699 0.735 0.707 0.547 0.797 
   2   (0.266) 0.301 0.265 0.293 0.453 0.203 

Locus 879 : 
2 alleles
2.9% missing data
   1   (0.905) 0.964 0.905 0.973 0.103 0.902 
   3   (0.095) 0.036 0.095 0.027 0.897 0.098 

Locus 880 : 
2 alleles
9.4% missing data
   1   (0.685) 0.863 0.685 0.742 0.969 0.620 
   4   (0.315) 0.137 0.315 0.258 0.031 0.380 

Locus 881 : 
2 alleles
13.0% missing data
   2   (0.920) 0.995 0.920 0.891 0.980 0.967 
   4   (0.080) 0.005 0.080 0.109 0.020 0.033 

Locus 882 : 
2 alleles
15.9% missing data
   3   (0.883) 0.990 0.883 0.860 0.897 0.933 
   1   (0.117) 0.010 0.117 0.140 0.103 0.067 

Locus 883 : 
2 alleles
2.9% missing data
   3   (0.909) 0.972 0.909 0.962 0.993 0.895 
   1   (0.091) 0.028 0.091 0.038 0.007 0.105 

Locus 884 : 
2 alleles
3.6% missing data
   1   (0.767) 0.865 0.767 0.847 0.242 0.744 
   3   (0.233) 0.135 0.233 0.153 0.758 0.256 

Locus 885 : 
2 alleles
13.0% missing data
   2   (0.882) 0.991 0.882 0.857 0.899 0.934 
   4   (0.118) 0.009 0.118 0.143 0.101 0.066 

Locus 886 : 
2 alleles
11.6% missing data
   2   (0.910) 0.982 0.911 0.940 0.994 0.924 
   4   (0.090) 0.018 0.089 0.060 0.006 0.076 

Locus 887 : 
2 alleles
13.0% missing data
   1   (0.919) 0.991 0.919 0.944 0.993 0.943 
   2   (0.081) 0.009 0.081 0.056 0.007 0.057 

Locus 888 : 
2 alleles
17.4% missing data
   1   (0.681) 0.775 0.681 0.795 0.901 0.569 
   3   (0.319) 0.225 0.319 0.205 0.099 0.431 

Locus 889 : 
2 alleles
3.6% missing data
   3   (0.872) 0.981 0.871 0.901 0.936 0.893 
   1   (0.128) 0.019 0.129 0.099 0.064 0.107 

Locus 890 : 
2 alleles
6.5% missing data
   4   (0.683) 0.430 0.683 0.712 0.957 0.686 
   2   (0.317) 0.570 0.317 0.288 0.043 0.314 

Locus 891 : 
2 alleles
5.8% missing data
   2   (0.466) 0.218 0.466 0.498 0.789 0.437 
   4   (0.534) 0.782 0.534 0.502 0.211 0.563 

Locus 892 : 
2 alleles
5.8% missing data
   2   (0.825) 0.914 0.825 0.897 0.987 0.781 
   1   (0.175) 0.086 0.175 0.103 0.013 0.219 

Locus 893 : 
2 alleles
13.8% missing data
   4   (0.723) 0.936 0.724 0.674 0.733 0.768 
   2   (0.277) 0.064 0.276 0.326 0.267 0.232 

Locus 894 : 
2 alleles
13.0% missing data
   3   (0.585) 0.357 0.585 0.536 0.599 0.654 
   4   (0.415) 0.643 0.415 0.464 0.401 0.346 

Locus 895 : 
2 alleles
3.6% missing data
   1   (0.948) 0.999 0.948 0.901 0.997 0.989 
   3   (0.052) 0.001 0.052 0.099 0.003 0.011 

Locus 896 : 
2 alleles
13.0% missing data
   2   (0.730) 0.944 0.729 0.741 0.079 0.772 
   3   (0.270) 0.056 0.271 0.259 0.921 0.228 

Locus 897 : 
2 alleles
15.2% missing data
   3   (0.767) 0.888 0.767 0.791 0.978 0.761 
   4   (0.233) 0.112 0.233 0.209 0.022 0.239 

Locus 898 : 
2 alleles
1.4% missing data
   1   (0.878) 0.779 0.879 0.948 0.988 0.846 
   3   (0.122) 0.221 0.121 0.052 0.012 0.154 

Locus 899 : 
2 alleles
13.8% missing data
   1   (0.861) 0.970 0.861 0.865 0.868 0.900 
   3   (0.139) 0.030 0.139 0.135 0.132 0.100 

Locus 900 : 
2 alleles
2.9% missing data
   3   (0.931) 0.997 0.931 0.904 0.995 0.977 
   1   (0.069) 0.003 0.069 0.096 0.005 0.023 

Locus 901 : 
2 alleles
4.3% missing data
   3   (0.884) 0.981 0.884 0.901 0.992 0.916 
   2   (0.116) 0.019 0.116 0.099 0.008 0.084 

Locus 902 : 
2 alleles
12.3% missing data
   4   (0.924) 0.996 0.924 0.907 0.995 0.970 
   1   (0.076) 0.004 0.076 0.093 0.005 0.030 

Locus 903 : 
2 alleles
13.0% missing data
   4   (0.630) 0.835 0.630 0.632 0.343 0.656 
   2   (0.370) 0.165 0.370 0.368 0.657 0.344 

Locus 904 : 
2 alleles
8.7% missing data
   4   (0.486) 0.584 0.486 0.485 0.774 0.452 
   2   (0.514) 0.416 0.514 0.515 0.226 0.548 

Locus 905 : 
2 alleles
6.5% missing data
   1   (0.883) 0.988 0.882 0.858 0.991 0.937 
   3   (0.117) 0.012 0.118 0.142 0.009 0.063 

Locus 906 : 
2 alleles
12.3% missing data
   2   (0.899) 0.954 0.899 0.963 0.254 0.917 
   4   (0.101) 0.046 0.101 0.037 0.746 0.083 

Locus 907 : 
2 alleles
1.4% missing data
   1   (0.907) 0.990 0.907 0.925 0.993 0.933 
   2   (0.093) 0.010 0.093 0.075 0.007 0.067 

Locus 908 : 
2 alleles
12.3% missing data
   3   (0.786) 0.922 0.786 0.791 0.818 0.807 
   1   (0.214) 0.078 0.214 0.209 0.182 0.193 

Locus 909 : 
2 alleles
3.6% missing data
   1   (0.729) 0.528 0.729 0.820 0.062 0.720 
   4   (0.271) 0.472 0.271 0.180 0.938 0.280 

Locus 910 : 
2 alleles
12.3% missing data
   4   (0.609) 0.345 0.609 0.622 0.639 0.633 
   1   (0.391) 0.655 0.391 0.378 0.361 0.367 

Locus 911 : 
2 alleles
15.9% missing data
   3   (0.870) 0.994 0.871 0.727 0.798 0.956 
   1   (0.130) 0.006 0.129 0.273 0.202 0.044 

Locus 912 : 
2 alleles
2.9% missing data
   1   (0.920) 0.996 0.921 0.923 0.028 0.976 
   3   (0.080) 0.004 0.079 0.077 0.972 0.024 

Locus 913 : 
2 alleles
18.8% missing data
   1   (0.840) 0.968 0.840 0.897 0.809 0.814 
   3   (0.160) 0.032 0.160 0.103 0.191 0.186 

Locus 914 : 
2 alleles
10.1% missing data
   3   (0.810) 0.970 0.810 0.799 0.983 0.842 
   1   (0.190) 0.030 0.190 0.201 0.017 0.158 

Locus 915 : 
2 alleles
5.1% missing data
   1   (0.831) 0.957 0.831 0.898 0.944 0.788 
   3   (0.169) 0.043 0.169 0.102 0.056 0.212 

Locus 916 : 
2 alleles
4.3% missing data
   2   (0.705) 0.712 0.706 0.764 0.978 0.665 
   4   (0.295) 0.288 0.294 0.236 0.022 0.335 

Locus 917 : 
2 alleles
1.4% missing data
   2   (0.789) 0.924 0.790 0.788 0.254 0.841 
   4   (0.211) 0.076 0.210 0.212 0.746 0.159 

Locus 918 : 
2 alleles
2.9% missing data
   2   (0.848) 0.948 0.848 0.908 0.987 0.806 
   4   (0.152) 0.052 0.152 0.092 0.013 0.194 

Locus 919 : 
2 alleles
2.9% missing data
   4   (0.631) 0.936 0.631 0.660 0.962 0.574 
   1   (0.369) 0.064 0.369 0.340 0.038 0.426 

Locus 920 : 
2 alleles
12.3% missing data
   3   (0.896) 0.979 0.896 0.945 0.992 0.903 
   1   (0.104) 0.021 0.104 0.055 0.008 0.097 

Locus 921 : 
2 alleles
13.0% missing data
   3   (0.828) 0.663 0.828 0.865 0.992 0.844 
   1   (0.172) 0.337 0.172 0.135 0.008 0.156 

Locus 922 : 
2 alleles
9.4% missing data
   2   (0.903) 0.992 0.903 0.902 0.992 0.944 
   4   (0.097) 0.008 0.097 0.098 0.008 0.056 

Locus 923 : 
2 alleles
5.1% missing data
   4   (0.693) 0.948 0.693 0.677 0.893 0.698 
   3   (0.307) 0.052 0.307 0.323 0.107 0.302 

Locus 924 : 
2 alleles
13.8% missing data
   3   (0.865) 0.984 0.865 0.887 0.872 0.888 
   1   (0.135) 0.016 0.135 0.113 0.128 0.112 

Locus 925 : 
2 alleles
2.9% missing data
   3   (0.780) 0.905 0.780 0.829 0.171 0.794 
   1   (0.220) 0.095 0.220 0.171 0.829 0.206 

Locus 926 : 
2 alleles
5.1% missing data
   4   (0.736) 0.947 0.736 0.782 0.978 0.676 
   2   (0.264) 0.053 0.264 0.218 0.022 0.324 

Locus 927 : 
2 alleles
8.0% missing data
   1   (0.458) 0.574 0.458 0.438 0.124 0.482 
   3   (0.542) 0.426 0.542 0.562 0.876 0.518 

Locus 928 : 
2 alleles
3.6% missing data
   3   (0.829) 0.981 0.829 0.800 0.047 0.911 
   4   (0.171) 0.019 0.171 0.200 0.953 0.089 

Locus 929 : 
2 alleles
1.4% missing data
   2   (0.880) 0.969 0.881 0.929 0.992 0.861 
   4   (0.120) 0.031 0.119 0.071 0.008 0.139 

Locus 930 : 
2 alleles
14.5% missing data
   3   (0.896) 0.963 0.896 0.955 0.111 0.919 
   4   (0.104) 0.037 0.104 0.045 0.889 0.081 

Locus 931 : 
2 alleles
2.9% missing data
   2   (0.893) 0.991 0.893 0.882 0.992 0.939 
   4   (0.107) 0.009 0.107 0.118 0.008 0.061 

Locus 932 : 
2 alleles
3.6% missing data
   1   (0.143) 0.019 0.143 0.140 0.837 0.082 
   3   (0.857) 0.981 0.857 0.860 0.163 0.918 

Locus 933 : 
2 alleles
12.3% missing data
   1   (0.838) 0.914 0.838 0.872 0.390 0.872 
   4   (0.162) 0.086 0.162 0.128 0.610 0.128 

Locus 934 : 
2 alleles
11.6% missing data
   2   (0.898) 0.622 0.898 0.980 0.872 0.819 
   3   (0.102) 0.378 0.102 0.020 0.128 0.181 

Locus 935 : 
2 alleles
10.1% missing data
   1   (0.580) 0.352 0.579 0.551 0.054 0.677 
   4   (0.420) 0.648 0.421 0.449 0.946 0.323 

Locus 936 : 
2 alleles
8.7% missing data
   2   (0.639) 0.172 0.639 0.705 0.828 0.628 
   3   (0.361) 0.828 0.361 0.295 0.172 0.372 

Locus 937 : 
2 alleles
12.3% missing data
   1   (0.915) 0.997 0.916 0.780 0.993 0.979 
   4   (0.085) 0.003 0.084 0.220 0.007 0.021 

Locus 938 : 
2 alleles
5.1% missing data
   1   (0.795) 0.911 0.796 0.845 0.341 0.800 
   4   (0.205) 0.089 0.204 0.155 0.659 0.200 

Locus 939 : 
2 alleles
5.1% missing data
   1   (0.711) 0.901 0.710 0.817 0.975 0.602 
   2   (0.289) 0.099 0.290 0.183 0.025 0.398 

Locus 940 : 
2 alleles
0.7% missing data
   3   (0.894) 0.986 0.894 0.937 0.988 0.890 
   1   (0.106) 0.014 0.106 0.063 0.012 0.110 

Locus 941 : 
2 alleles
6.5% missing data
   3   (0.476) 0.185 0.476 0.550 0.956 0.417 
   4   (0.524) 0.815 0.524 0.450 0.044 0.583 

Locus 942 : 
2 alleles
5.8% missing data
   2   (0.843) 0.925 0.843 0.868 0.351 0.894 
   4   (0.157) 0.075 0.157 0.132 0.649 0.106 

Locus 943 : 
2 alleles
3.6% missing data
   2   (0.911) 0.895 0.911 0.969 0.329 0.930 
   4   (0.089) 0.105 0.089 0.031 0.671 0.070 

Locus 944 : 
2 alleles
2.9% missing data
   4   (0.646) 0.852 0.646 0.675 0.958 0.605 
   1   (0.354) 0.148 0.354 0.325 0.042 0.395 

Locus 945 : 
2 alleles
3.6% missing data
   3   (0.877) 0.961 0.877 0.944 0.990 0.855 
   1   (0.123) 0.039 0.123 0.056 0.010 0.145 

Locus 946 : 
2 alleles
12.3% missing data
   2   (0.943) 0.981 0.943 0.994 0.996 0.829 
   1   (0.057) 0.019 0.057 0.006 0.004 0.171 

Locus 947 : 
2 alleles
3.6% missing data
   2   (0.881) 0.970 0.881 0.932 0.094 0.922 
   4   (0.119) 0.030 0.119 0.068 0.906 0.078 

Locus 948 : 
2 alleles
15.2% missing data
   3   (0.354) 0.176 0.354 0.355 0.113 0.362 
   4   (0.646) 0.824 0.646 0.645 0.887 0.638 

Locus 949 : 
2 alleles
5.1% missing data
   1   (0.794) 0.970 0.793 0.790 0.979 0.826 
   3   (0.206) 0.030 0.207 0.210 0.021 0.174 

Locus 950 : 
2 alleles
10.1% missing data
   1   (0.886) 0.994 0.886 0.752 0.993 0.961 
   3   (0.114) 0.006 0.114 0.248 0.007 0.039 

Locus 951 : 
2 alleles
2.2% missing data
   1   (0.892) 0.992 0.892 0.911 0.989 0.920 
   3   (0.108) 0.008 0.108 0.089 0.011 0.080 

Locus 952 : 
2 alleles
12.3% missing data
   1   (0.944) 0.998 0.944 0.911 0.996 0.986 
   3   (0.056) 0.002 0.056 0.089 0.004 0.014 

Locus 953 : 
2 alleles
3.6% missing data
   4   (0.742) 0.909 0.742 0.789 0.977 0.694 
   2   (0.258) 0.091 0.258 0.211 0.023 0.306 

Locus 954 : 
2 alleles
12.3% missing data
   1   (0.156) 0.008 0.155 0.320 0.010 0.064 
   2   (0.844) 0.992 0.845 0.680 0.990 0.936 

Locus 955 : 
2 alleles
2.9% missing data
   1   (0.307) 0.555 0.307 0.282 0.303 0.280 
   3   (0.693) 0.445 0.693 0.718 0.697 0.720 

Locus 956 : 
2 alleles
7.2% missing data
   2   (0.884) 0.986 0.884 0.906 0.885 0.912 
   4   (0.116) 0.014 0.116 0.094 0.115 0.088 

Locus 957 : 
2 alleles
4.3% missing data
   4   (0.895) 0.990 0.895 0.912 0.992 0.928 
   2   (0.105) 0.010 0.105 0.088 0.008 0.072 

Locus 958 : 
2 alleles
9.4% missing data
   3   (0.514) 0.907 0.515 0.410 0.952 0.530 
   1   (0.486) 0.093 0.485 0.590 0.048 0.470 

Locus 959 : 
2 alleles
1.4% missing data
   3   (0.920) 0.996 0.920 0.917 0.991 0.964 
   4   (0.080) 0.004 0.080 0.083 0.009 0.036 

Locus 960 : 
2 alleles
4.3% missing data
   3   (0.611) 0.807 0.611 0.579 0.961 0.621 
   1   (0.389) 0.193 0.389 0.421 0.039 0.379 

Locus 961 : 
2 alleles
6.5% missing data
   2   (0.828) 0.980 0.828 0.852 0.953 0.821 
   3   (0.172) 0.020 0.172 0.148 0.047 0.179 

Locus 962 : 
2 alleles
12.3% missing data
   3   (0.853) 0.926 0.853 0.926 0.047 0.850 
   1   (0.147) 0.074 0.147 0.074 0.953 0.150 

Locus 963 : 
2 alleles
5.8% missing data
   1   (0.611) 0.799 0.611 0.690 0.891 0.519 
   3   (0.389) 0.201 0.389 0.310 0.109 0.481 

Locus 964 : 
2 alleles
3.6% missing data
   3   (0.883) 0.976 0.883 0.913 0.969 0.898 
   4   (0.117) 0.024 0.117 0.087 0.031 0.102 

Locus 965 : 
2 alleles
7.2% missing data
   4   (0.360) 0.059 0.360 0.477 0.032 0.282 
   1   (0.640) 0.941 0.640 0.523 0.968 0.718 

Locus 966 : 
2 alleles
11.6% missing data
   3   (0.907) 0.976 0.906 0.963 0.993 0.893 
   1   (0.093) 0.024 0.094 0.037 0.007 0.107 

Locus 967 : 
2 alleles
3.6% missing data
   1   (0.349) 0.120 0.349 0.332 0.122 0.372 
   4   (0.651) 0.880 0.651 0.668 0.878 0.628 

Locus 968 : 
2 alleles
2.2% missing data
   3   (0.840) 0.909 0.841 0.879 0.197 0.879 
   1   (0.160) 0.091 0.159 0.121 0.803 0.121 

Locus 969 : 
2 alleles
8.0% missing data
   1   (0.910) 0.985 0.910 0.940 0.992 0.933 
   3   (0.090) 0.015 0.090 0.060 0.008 0.067 

Locus 970 : 
2 alleles
10.9% missing data
   1   (0.114) 0.010 0.114 0.142 0.010 0.061 
   2   (0.886) 0.990 0.886 0.858 0.990 0.939 

Locus 971 : 
2 alleles
13.0% missing data
   4   (0.892) 0.985 0.892 0.945 0.987 0.879 
   2   (0.108) 0.015 0.108 0.055 0.013 0.121 

Locus 972 : 
2 alleles
5.1% missing data
   4   (0.889) 0.972 0.888 0.957 0.061 0.903 
   3   (0.111) 0.028 0.112 0.043 0.939 0.097 

Locus 973 : 
2 alleles
12.3% missing data
   4   (0.815) 0.905 0.815 0.898 0.854 0.758 
   1   (0.185) 0.095 0.185 0.102 0.146 0.242 

Locus 974 : 
2 alleles
1.4% missing data
   2   (0.943) 0.999 0.944 0.884 0.997 0.989 
   3   (0.057) 0.001 0.056 0.116 0.003 0.011 

Locus 975 : 
2 alleles
9.4% missing data
   1   (0.888) 0.801 0.888 0.972 0.568 0.852 
   3   (0.112) 0.199 0.112 0.028 0.432 0.148 

Locus 976 : 
2 alleles
2.2% missing data
   2   (0.899) 0.956 0.899 0.962 0.992 0.867 
   4   (0.101) 0.044 0.101 0.038 0.008 0.133 

Locus 977 : 
2 alleles
1.4% missing data
   2   (0.795) 0.986 0.795 0.677 0.031 0.902 
   3   (0.205) 0.014 0.205 0.323 0.969 0.098 

Locus 978 : 
2 alleles
5.1% missing data
   4   (0.749) 0.890 0.749 0.828 0.975 0.676 
   2   (0.251) 0.110 0.251 0.172 0.025 0.324 

Locus 979 : 
2 alleles
15.2% missing data
   4   (0.776) 0.960 0.776 0.763 0.977 0.794 
   2   (0.224) 0.040 0.224 0.237 0.023 0.206 

Locus 980 : 
2 alleles
11.6% missing data
   2   (0.888) 0.948 0.888 0.937 0.987 0.886 
   4   (0.112) 0.052 0.112 0.063 0.013 0.114 

Locus 981 : 
2 alleles
4.3% missing data
   2   (0.153) 0.023 0.153 0.156 0.012 0.124 
   4   (0.847) 0.977 0.847 0.844 0.988 0.876 

Locus 982 : 
2 alleles
19.6% missing data
   2   (0.874) 0.929 0.874 0.953 0.989 0.796 
   1   (0.126) 0.071 0.126 0.047 0.011 0.204 

Locus 983 : 
2 alleles
2.2% missing data
   3   (0.894) 0.973 0.894 0.955 0.991 0.858 
   1   (0.106) 0.027 0.106 0.045 0.009 0.142 

Locus 984 : 
2 alleles
9.4% missing data
   4   (0.844) 0.956 0.843 0.863 0.988 0.874 
   1   (0.156) 0.044 0.157 0.137 0.012 0.126 

Locus 985 : 
2 alleles
3.6% missing data
   2   (0.155) 0.024 0.156 0.139 0.012 0.130 
   4   (0.845) 0.976 0.844 0.861 0.988 0.870 

Locus 986 : 
2 alleles
2.9% missing data
   1   (0.907) 0.993 0.907 0.859 0.994 0.963 
   2   (0.093) 0.007 0.093 0.141 0.006 0.037 

Locus 987 : 
2 alleles
10.1% missing data
   1   (0.898) 0.968 0.897 0.951 0.889 0.899 
   3   (0.102) 0.032 0.103 0.049 0.111 0.101 

Locus 988 : 
2 alleles
4.3% missing data
   1   (0.137) 0.007 0.137 0.240 0.009 0.057 
   4   (0.863) 0.993 0.863 0.760 0.991 0.943 

Locus 989 : 
2 alleles
2.9% missing data
   2   (0.746) 0.821 0.746 0.815 0.435 0.735 
   4   (0.254) 0.179 0.254 0.185 0.565 0.265 

Locus 990 : 
2 alleles
5.1% missing data
   1   (0.167) 0.084 0.167 0.105 0.813 0.157 
   3   (0.833) 0.916 0.833 0.895 0.187 0.843 

Locus 991 : 
2 alleles
15.9% missing data
   1   (0.948) 0.998 0.947 0.940 0.997 0.987 
   2   (0.052) 0.002 0.053 0.060 0.003 0.013 

Locus 992 : 
2 alleles
5.8% missing data
   1   (0.812) 0.966 0.813 0.816 0.983 0.820 
   3   (0.188) 0.034 0.187 0.184 0.017 0.180 

Locus 993 : 
2 alleles
0.7% missing data
   1   (0.918) 0.988 0.918 0.971 0.994 0.914 
   2   (0.082) 0.012 0.082 0.029 0.006 0.086 

Locus 994 : 
2 alleles
10.9% missing data
   1   (0.849) 0.865 0.849 0.947 0.880 0.761 
   3   (0.151) 0.135 0.151 0.053 0.120 0.239 

Locus 995 : 
2 alleles
5.8% missing data
   3   (0.728) 0.861 0.727 0.814 0.974 0.663 
   1   (0.272) 0.139 0.273 0.186 0.026 0.337 

Locus 996 : 
2 alleles
12.3% missing data
   1   (0.886) 0.991 0.886 0.868 0.888 0.939 
   4   (0.114) 0.009 0.114 0.132 0.112 0.061 

Locus 997 : 
2 alleles
9.4% missing data
   1   (0.220) 0.155 0.220 0.130 0.232 0.289 
   4   (0.780) 0.845 0.780 0.870 0.768 0.711 

Locus 998 : 
2 alleles
2.2% missing data
   4   (0.902) 0.978 0.903 0.949 0.993 0.892 
   3   (0.098) 0.022 0.097 0.051 0.007 0.108 

Locus 999 : 
2 alleles
18.1% missing data
   3   (0.783) 0.701 0.783 0.846 0.949 0.754 
   2   (0.217) 0.299 0.217 0.154 0.051 0.246 

Locus 1000 : 
2 alleles
10.9% missing data
   4   (0.870) 0.986 0.871 0.853 0.990 0.912 
   3   (0.130) 0.014 0.129 0.147 0.010 0.088 

Locus 1001 : 
2 alleles
5.1% missing data
   3   (0.680) 0.836 0.681 0.745 0.966 0.597 
   4   (0.320) 0.164 0.319 0.255 0.034 0.403 

Locus 1002 : 
2 alleles
2.2% missing data
   1   (0.835) 0.542 0.835 0.944 0.988 0.723 
   3   (0.165) 0.458 0.165 0.056 0.012 0.277 

Locus 1003 : 
2 alleles
7.2% missing data
   2   (0.800) 0.966 0.800 0.798 0.979 0.817 
   3   (0.200) 0.034 0.200 0.202 0.021 0.183 

Locus 1004 : 
2 alleles
11.6% missing data
   1   (0.317) 0.082 0.317 0.324 0.041 0.320 
   3   (0.683) 0.918 0.683 0.676 0.959 0.680 

Locus 1005 : 
2 alleles
2.9% missing data
   1   (0.833) 0.923 0.833 0.902 0.986 0.791 
   3   (0.167) 0.077 0.167 0.098 0.014 0.209 

Locus 1006 : 
2 alleles
4.3% missing data
   3   (0.900) 0.964 0.900 0.949 0.113 0.929 
   1   (0.100) 0.036 0.100 0.051 0.887 0.071 

Locus 1007 : 
2 alleles
4.3% missing data
   1   (0.082) 0.006 0.082 0.067 0.005 0.048 
   3   (0.918) 0.994 0.918 0.933 0.995 0.952 

Locus 1008 : 
2 alleles
3.6% missing data
   4   (0.931) 0.981 0.931 0.987 0.995 0.861 
   1   (0.069) 0.019 0.069 0.013 0.005 0.139 

Locus 1009 : 
2 alleles
5.1% missing data
   1   (0.821) 0.903 0.820 0.907 0.174 0.817 
   4   (0.179) 0.097 0.180 0.093 0.826 0.183 

Locus 1010 : 
2 alleles
6.5% missing data
   2   (0.722) 0.781 0.722 0.781 0.456 0.714 
   4   (0.278) 0.219 0.278 0.219 0.544 0.286 

Locus 1011 : 
2 alleles
12.3% missing data
   4   (0.872) 0.937 0.872 0.949 0.968 0.800 
   2   (0.128) 0.063 0.128 0.051 0.032 0.200 

Locus 1012 : 
2 alleles
19.6% missing data
   2   (0.863) 0.961 0.863 0.899 0.888 0.875 
   4   (0.137) 0.039 0.137 0.101 0.112 0.125 

Locus 1013 : 
2 alleles
10.9% missing data
   2   (0.704) 0.935 0.705 0.657 0.971 0.731 
   4   (0.296) 0.065 0.295 0.343 0.029 0.269 

Locus 1014 : 
2 alleles
2.9% missing data
   3   (0.912) 0.775 0.913 0.980 0.562 0.890 
   2   (0.088) 0.225 0.087 0.020 0.438 0.110 

Locus 1015 : 
2 alleles
11.6% missing data
   4   (0.899) 0.973 0.900 0.955 0.993 0.868 
   2   (0.101) 0.027 0.100 0.045 0.007 0.132 

Locus 1016 : 
2 alleles
10.1% missing data
   2   (0.868) 0.983 0.867 0.876 0.988 0.899 
   4   (0.132) 0.017 0.133 0.124 0.012 0.101 

Locus 1017 : 
2 alleles
3.6% missing data
   3   (0.790) 0.506 0.791 0.858 0.925 0.785 
   2   (0.210) 0.494 0.209 0.142 0.075 0.215 

Locus 1018 : 
2 alleles
4.3% missing data
   2   (0.463) 0.725 0.463 0.438 0.236 0.473 
   4   (0.537) 0.275 0.537 0.562 0.764 0.527 

Locus 1019 : 
2 alleles
12.3% missing data
   2   (0.852) 0.907 0.852 0.908 0.989 0.831 
   1   (0.148) 0.093 0.148 0.092 0.011 0.169 

Locus 1020 : 
2 alleles
15.9% missing data
   2   (0.755) 0.916 0.755 0.677 0.980 0.822 
   4   (0.245) 0.084 0.245 0.323 0.020 0.178 

Locus 1021 : 
2 alleles
2.2% missing data
   4   (0.910) 0.995 0.909 0.885 0.994 0.964 
   2   (0.090) 0.005 0.091 0.115 0.006 0.036 

Locus 1022 : 
2 alleles
15.2% missing data
   3   (0.913) 0.989 0.913 0.931 0.989 0.940 
   1   (0.087) 0.011 0.087 0.069 0.011 0.060 

Locus 1023 : 
2 alleles
9.4% missing data
   4   (0.673) 0.894 0.672 0.639 0.961 0.694 
   1   (0.327) 0.106 0.328 0.361 0.039 0.306 

Locus 1024 : 
2 alleles
8.0% missing data
   1   (0.898) 0.959 0.899 0.940 0.994 0.903 
   2   (0.102) 0.041 0.101 0.060 0.006 0.097 

Locus 1025 : 
2 alleles
5.1% missing data
   1   (0.889) 0.976 0.888 0.961 0.989 0.840 
   3   (0.111) 0.024 0.112 0.039 0.011 0.160 

Locus 1026 : 
2 alleles
4.3% missing data
   4   (0.894) 0.842 0.894 0.960 0.994 0.865 
   2   (0.106) 0.158 0.106 0.040 0.006 0.135 

Locus 1027 : 
2 alleles
13.8% missing data
   1   (0.736) 0.954 0.736 0.731 0.978 0.748 
   4   (0.264) 0.046 0.264 0.269 0.022 0.252 

Locus 1028 : 
2 alleles
1.4% missing data
   2   (0.878) 0.983 0.879 0.906 0.989 0.885 
   4   (0.122) 0.017 0.121 0.094 0.011 0.115 

Locus 1029 : 
2 alleles
2.2% missing data
   2   (0.469) 0.583 0.469 0.501 0.351 0.422 
   4   (0.531) 0.417 0.531 0.499 0.649 0.578 

Locus 1030 : 
2 alleles
11.6% missing data
   4   (0.901) 0.990 0.900 0.926 0.974 0.929 
   1   (0.099) 0.010 0.100 0.074 0.026 0.071 

Locus 1031 : 
2 alleles
0.7% missing data
   2   (0.892) 0.902 0.892 0.932 0.993 0.914 
   4   (0.108) 0.098 0.108 0.068 0.007 0.086 

Locus 1032 : 
2 alleles
5.8% missing data
   3   (0.788) 0.811 0.788 0.824 0.120 0.832 
   2   (0.212) 0.189 0.212 0.176 0.880 0.168 

Locus 1033 : 
2 alleles
3.6% missing data
   3   (0.924) 0.921 0.923 0.988 0.257 0.906 
   1   (0.076) 0.079 0.077 0.012 0.743 0.094 

Locus 1034 : 
2 alleles
12.3% missing data
   2   (0.869) 0.960 0.869 0.917 0.983 0.864 
   1   (0.131) 0.040 0.131 0.083 0.017 0.136 

Locus 1035 : 
2 alleles
0.7% missing data
   3   (0.888) 0.991 0.888 0.902 0.990 0.918 
   4   (0.112) 0.009 0.112 0.098 0.010 0.082 

Locus 1036 : 
2 alleles
5.1% missing data
   1   (0.864) 0.963 0.864 0.914 0.986 0.844 
   3   (0.136) 0.037 0.136 0.086 0.014 0.156 

Locus 1037 : 
2 alleles
12.3% missing data
   4   (0.832) 0.795 0.833 0.915 0.721 0.799 
   2   (0.168) 0.205 0.167 0.085 0.279 0.201 

Locus 1038 : 
2 alleles
5.8% missing data
   1   (0.650) 0.799 0.650 0.768 0.228 0.550 
   3   (0.350) 0.201 0.350 0.232 0.772 0.450 

Locus 1039 : 
2 alleles
6.5% missing data
   3   (0.805) 0.976 0.805 0.801 0.981 0.824 
   1   (0.195) 0.024 0.195 0.199 0.019 0.176 

Locus 1040 : 
2 alleles
2.9% missing data
   4   (0.857) 0.984 0.857 0.848 0.991 0.899 
   2   (0.143) 0.016 0.143 0.152 0.009 0.101 

Locus 1041 : 
2 alleles
1.4% missing data
   2   (0.884) 0.992 0.883 0.913 0.990 0.907 
   4   (0.116) 0.008 0.117 0.087 0.010 0.093 

Locus 1042 : 
2 alleles
1.4% missing data
   2   (0.868) 0.986 0.869 0.864 0.991 0.904 
   1   (0.132) 0.014 0.131 0.136 0.009 0.096 

Locus 1043 : 
2 alleles
2.2% missing data
   1   (0.890) 0.973 0.890 0.961 0.083 0.897 
   3   (0.110) 0.027 0.110 0.039 0.917 0.103 

Locus 1044 : 
2 alleles
1.4% missing data
   2   (0.597) 0.372 0.598 0.687 0.909 0.528 
   4   (0.403) 0.628 0.402 0.313 0.091 0.472 

Locus 1045 : 
2 alleles
17.4% missing data
   1   (0.876) 0.984 0.876 0.933 0.810 0.862 
   3   (0.124) 0.016 0.124 0.067 0.190 0.138 

Locus 1046 : 
2 alleles
18.1% missing data
   3   (0.870) 0.879 0.870 0.938 0.990 0.842 
   1   (0.130) 0.121 0.130 0.062 0.010 0.158 

Locus 1047 : 
2 alleles
3.6% missing data
   1   (0.293) 0.149 0.293 0.230 0.033 0.345 
   4   (0.707) 0.851 0.707 0.770 0.967 0.655 

Locus 1048 : 
2 alleles
15.2% missing data
   3   (0.876) 0.982 0.877 0.828 0.987 0.934 
   1   (0.124) 0.018 0.123 0.172 0.013 0.066 

Locus 1049 : 
2 alleles
2.2% missing data
   4   (0.922) 0.996 0.922 0.915 0.995 0.966 
   2   (0.078) 0.004 0.078 0.085 0.005 0.034 

Locus 1050 : 
2 alleles
0.0% missing data
   4   (0.896) 0.989 0.897 0.909 0.049 0.954 
   2   (0.104) 0.011 0.103 0.091 0.951 0.046 

Locus 1051 : 
2 alleles
4.3% missing data
   2   (0.911) 0.933 0.911 0.967 0.992 0.904 
   4   (0.089) 0.067 0.089 0.033 0.008 0.096 

Locus 1052 : 
2 alleles
13.8% missing data
   2   (0.410) 0.364 0.410 0.342 0.414 0.462 
   4   (0.590) 0.636 0.590 0.658 0.586 0.538 

Locus 1053 : 
2 alleles
7.2% missing data
   2   (0.799) 0.906 0.799 0.850 0.987 0.786 
   4   (0.201) 0.094 0.201 0.150 0.013 0.214 

Locus 1054 : 
2 alleles
2.2% missing data
   2   (0.896) 0.968 0.895 0.952 0.992 0.894 
   4   (0.104) 0.032 0.105 0.048 0.008 0.106 

Locus 1055 : 
2 alleles
11.6% missing data
   1   (0.923) 0.990 0.923 0.934 0.940 0.959 
   3   (0.077) 0.010 0.077 0.066 0.060 0.041 

Locus 1056 : 
2 alleles
13.0% missing data
   4   (0.909) 0.986 0.909 0.950 0.861 0.915 
   2   (0.091) 0.014 0.091 0.050 0.139 0.085 

Locus 1057 : 
2 alleles
3.6% missing data
   3   (0.913) 0.970 0.913 0.975 0.989 0.871 
   1   (0.087) 0.030 0.087 0.025 0.011 0.129 

Locus 1058 : 
2 alleles
12.3% missing data
   4   (0.294) 0.132 0.294 0.215 0.027 0.380 
   2   (0.706) 0.868 0.706 0.785 0.973 0.620 

Locus 1059 : 
2 alleles
15.2% missing data
   1   (0.725) 0.872 0.725 0.783 0.979 0.671 
   4   (0.275) 0.128 0.275 0.217 0.021 0.329 

Locus 1060 : 
2 alleles
12.3% missing data
   4   (0.908) 0.993 0.908 0.894 0.994 0.954 
   2   (0.092) 0.007 0.092 0.106 0.006 0.046 

Locus 1061 : 
2 alleles
10.9% missing data
   1   (0.102) 0.007 0.102 0.146 0.008 0.046 
   3   (0.898) 0.993 0.898 0.854 0.992 0.954 

Locus 1062 : 
2 alleles
17.4% missing data
   4   (0.744) 0.801 0.745 0.810 0.292 0.735 
   2   (0.256) 0.199 0.255 0.190 0.708 0.265 

Locus 1063 : 
2 alleles
11.6% missing data
   1   (0.914) 0.990 0.914 0.909 0.993 0.958 
   2   (0.086) 0.010 0.086 0.091 0.007 0.042 

Locus 1064 : 
2 alleles
13.8% missing data
   2   (0.869) 0.976 0.869 0.898 0.987 0.879 
   4   (0.131) 0.024 0.131 0.102 0.013 0.121 

Locus 1065 : 
2 alleles
2.2% missing data
   4   (0.825) 0.936 0.825 0.844 0.328 0.871 
   2   (0.175) 0.064 0.175 0.156 0.672 0.129 

Locus 1066 : 
2 alleles
2.9% missing data
   3   (0.927) 0.996 0.927 0.896 0.985 0.976 
   1   (0.073) 0.004 0.073 0.104 0.015 0.024 

Locus 1067 : 
2 alleles
10.1% missing data
   2   (0.945) 0.998 0.946 0.913 0.996 0.987 
   4   (0.055) 0.002 0.054 0.087 0.004 0.013 

Locus 1068 : 
2 alleles
4.3% missing data
   3   (0.903) 0.982 0.902 0.962 0.991 0.887 
   2   (0.097) 0.018 0.098 0.038 0.009 0.113 

Locus 1069 : 
2 alleles
5.1% missing data
   4   (0.731) 0.037 0.732 0.972 0.140 0.299 
   1   (0.269) 0.963 0.268 0.028 0.860 0.701 

Locus 1070 : 
2 alleles
13.0% missing data
   3   (0.894) 0.979 0.894 0.954 0.990 0.861 
   4   (0.106) 0.021 0.106 0.046 0.010 0.139 

Locus 1071 : 
2 alleles
9.4% missing data
   2   (0.658) 0.758 0.658 0.682 0.971 0.638 
   4   (0.342) 0.242 0.342 0.318 0.029 0.362 

Locus 1072 : 
2 alleles
1.4% missing data
   2   (0.876) 0.992 0.876 0.825 0.991 0.936 
   3   (0.124) 0.008 0.124 0.175 0.009 0.064 

Locus 1073 : 
2 alleles
3.6% missing data
   2   (0.915) 0.997 0.915 0.846 0.995 0.973 
   1   (0.085) 0.003 0.085 0.154 0.005 0.027 

Locus 1074 : 
2 alleles
4.3% missing data
   2   (0.105) 0.017 0.105 0.051 0.026 0.129 
   4   (0.895) 0.983 0.895 0.949 0.974 0.871 

Locus 1075 : 
2 alleles
20.3% missing data
   3   (0.883) 0.985 0.883 0.902 0.150 0.939 
   2   (0.117) 0.015 0.117 0.098 0.850 0.061 

Locus 1076 : 
2 alleles
2.9% missing data
   2   (0.829) 0.967 0.828 0.867 0.985 0.826 
   4   (0.171) 0.033 0.172 0.133 0.015 0.174 

Locus 1077 : 
2 alleles
4.3% missing data
   1   (0.863) 0.983 0.863 0.901 0.985 0.862 
   3   (0.137) 0.017 0.137 0.099 0.015 0.138 

Locus 1078 : 
2 alleles
5.1% missing data
   3   (0.897) 0.972 0.897 0.957 0.991 0.872 
   1   (0.103) 0.028 0.103 0.043 0.009 0.128 

Locus 1079 : 
2 alleles
14.5% missing data
   2   (0.658) 0.910 0.658 0.693 0.888 0.617 
   1   (0.342) 0.090 0.342 0.307 0.112 0.383 

Locus 1080 : 
2 alleles
15.2% missing data
   3   (0.728) 0.317 0.727 0.837 0.090 0.736 
   1   (0.272) 0.683 0.273 0.163 0.910 0.264 

Locus 1081 : 
2 alleles
12.3% missing data
   4   (0.904) 0.977 0.904 0.961 0.889 0.878 
   2   (0.096) 0.023 0.096 0.039 0.111 0.122 

Locus 1082 : 
2 alleles
3.6% missing data
   4   (0.898) 0.991 0.898 0.913 0.990 0.928 
   1   (0.102) 0.009 0.102 0.087 0.010 0.072 

Locus 1083 : 
2 alleles
4.3% missing data
   3   (0.865) 0.983 0.865 0.862 0.868 0.905 
   4   (0.135) 0.017 0.135 0.138 0.132 0.095 

Locus 1084 : 
2 alleles
5.1% missing data
   4   (0.843) 0.897 0.842 0.917 0.580 0.850 
   2   (0.157) 0.103 0.158 0.083 0.420 0.150 

Locus 1085 : 
2 alleles
1.4% missing data
   4   (0.906) 0.994 0.905 0.896 0.993 0.955 
   1   (0.094) 0.006 0.095 0.104 0.007 0.045 

Locus 1086 : 
2 alleles
13.8% missing data
   3   (0.065) 0.002 0.064 0.140 0.004 0.016 
   4   (0.935) 0.998 0.936 0.860 0.996 0.984 

Locus 1087 : 
2 alleles
12.3% missing data
   2   (0.141) 0.029 0.141 0.127 0.771 0.090 
   4   (0.859) 0.971 0.859 0.873 0.229 0.910 

Locus 1088 : 
2 alleles
5.8% missing data
   1   (0.879) 0.960 0.879 0.939 0.992 0.859 
   4   (0.121) 0.040 0.121 0.061 0.008 0.141 

Locus 1089 : 
2 alleles
17.4% missing data
   1   (0.676) 0.677 0.676 0.744 0.922 0.609 
   4   (0.324) 0.323 0.324 0.256 0.078 0.391 

Locus 1090 : 
2 alleles
8.7% missing data
   3   (0.874) 0.984 0.874 0.909 0.992 0.882 
   1   (0.126) 0.016 0.126 0.091 0.008 0.118 

Locus 1091 : 
2 alleles
17.4% missing data
   1   (0.861) 0.986 0.861 0.885 0.958 0.877 
   3   (0.139) 0.014 0.139 0.115 0.042 0.123 

Locus 1092 : 
2 alleles
19.6% missing data
   3   (0.866) 0.983 0.866 0.895 0.040 0.912 
   1   (0.134) 0.017 0.134 0.105 0.960 0.088 

Locus 1093 : 
2 alleles
13.8% missing data
   3   (0.827) 0.962 0.827 0.911 0.954 0.746 
   1   (0.173) 0.038 0.173 0.089 0.046 0.254 

Locus 1094 : 
2 alleles
8.7% missing data
   3   (0.947) 0.999 0.947 0.904 0.997 0.989 
   1   (0.053) 0.001 0.053 0.096 0.003 0.011 

Locus 1095 : 
2 alleles
3.6% missing data
   2   (0.775) 0.954 0.775 0.779 0.979 0.779 
   4   (0.225) 0.046 0.225 0.221 0.021 0.221 

Locus 1096 : 
2 alleles
13.8% missing data
   2   (0.761) 0.771 0.761 0.802 0.497 0.773 
   4   (0.239) 0.229 0.239 0.198 0.503 0.227 

Locus 1097 : 
2 alleles
3.6% missing data
   3   (0.752) 0.827 0.752 0.815 0.402 0.741 
   2   (0.248) 0.173 0.248 0.185 0.598 0.259 

Locus 1098 : 
2 alleles
3.6% missing data
   4   (0.883) 0.979 0.882 0.948 0.992 0.841 
   2   (0.117) 0.021 0.118 0.052 0.008 0.159 

Locus 1099 : 
2 alleles
13.0% missing data
   2   (0.908) 0.989 0.908 0.937 0.992 0.928 
   4   (0.092) 0.011 0.092 0.063 0.008 0.072 

Locus 1100 : 
2 alleles
7.2% missing data
   3   (0.901) 0.955 0.901 0.929 0.986 0.931 
   1   (0.099) 0.045 0.099 0.071 0.014 0.069 

Locus 1101 : 
2 alleles
10.1% missing data
   3   (0.942) 0.998 0.942 0.892 0.996 0.986 
   1   (0.058) 0.002 0.058 0.108 0.004 0.014 

Locus 1102 : 
2 alleles
14.5% missing data
   2   (0.086) 0.007 0.085 0.088 0.012 0.050 
   3   (0.914) 0.993 0.915 0.912 0.988 0.950 

Locus 1103 : 
2 alleles
4.3% missing data
   2   (0.874) 0.976 0.874 0.876 0.964 0.920 
   4   (0.126) 0.024 0.126 0.124 0.036 0.080 

Locus 1104 : 
2 alleles
14.5% missing data
   2   (0.874) 0.730 0.875 0.889 0.915 0.929 
   1   (0.126) 0.270 0.125 0.111 0.085 0.071 

Locus 1105 : 
2 alleles
11.6% missing data
   4   (0.915) 0.746 0.915 0.980 0.996 0.877 
   2   (0.085) 0.254 0.085 0.020 0.004 0.123 

Locus 1106 : 
2 alleles
18.8% missing data
   2   (0.805) 0.983 0.805 0.789 0.837 0.835 
   4   (0.195) 0.017 0.195 0.211 0.163 0.165 

Locus 1107 : 
2 alleles
12.3% missing data
   4   (0.943) 0.807 0.943 0.994 0.996 0.863 
   2   (0.057) 0.193 0.057 0.006 0.004 0.137 

Locus 1108 : 
2 alleles
3.6% missing data
   1   (0.113) 0.005 0.113 0.163 0.991 0.035 
   4   (0.887) 0.995 0.887 0.837 0.009 0.965 

Locus 1109 : 
2 alleles
2.9% missing data
   3   (0.907) 0.984 0.907 0.962 0.991 0.890 
   2   (0.093) 0.016 0.093 0.038 0.009 0.110 

Locus 1110 : 
2 alleles
5.8% missing data
   3   (0.825) 0.961 0.825 0.908 0.989 0.737 
   4   (0.175) 0.039 0.175 0.092 0.011 0.263 

Locus 1111 : 
2 alleles
7.2% missing data
   2   (0.138) 0.032 0.137 0.105 0.987 0.092 
   4   (0.862) 0.968 0.863 0.895 0.013 0.908 

Locus 1112 : 
2 alleles
2.9% missing data
   2   (0.894) 0.943 0.894 0.967 0.993 0.824 
   4   (0.106) 0.057 0.106 0.033 0.007 0.176 

Locus 1113 : 
2 alleles
2.9% missing data
   3   (0.897) 0.992 0.897 0.874 0.993 0.947 
   1   (0.103) 0.008 0.103 0.126 0.007 0.053 

Locus 1114 : 
2 alleles
4.3% missing data
   2   (0.842) 0.973 0.842 0.886 0.985 0.843 
   4   (0.158) 0.027 0.158 0.114 0.015 0.157 

Locus 1115 : 
2 alleles
10.9% missing data
   4   (0.868) 0.941 0.868 0.910 0.871 0.883 
   2   (0.132) 0.059 0.132 0.090 0.129 0.117 

Locus 1116 : 
2 alleles
12.3% missing data
   1   (0.859) 0.848 0.859 0.933 0.678 0.851 
   2   (0.141) 0.152 0.141 0.067 0.322 0.149 

Locus 1117 : 
2 alleles
13.0% missing data
   4   (0.922) 0.738 0.923 0.987 0.502 0.885 
   1   (0.078) 0.262 0.077 0.013 0.498 0.115 

Locus 1118 : 
2 alleles
13.0% missing data
   2   (0.291) 0.079 0.290 0.249 0.030 0.351 
   4   (0.709) 0.921 0.710 0.751 0.970 0.649 

Locus 1119 : 
2 alleles
6.5% missing data
   4   (0.840) 0.973 0.840 0.864 0.987 0.850 
   2   (0.160) 0.027 0.160 0.136 0.013 0.150 

Locus 1120 : 
2 alleles
3.6% missing data
   2   (0.942) 0.999 0.943 0.873 0.996 0.988 
   1   (0.058) 0.001 0.057 0.127 0.004 0.012 

Locus 1121 : 
2 alleles
8.7% missing data
   1   (0.836) 0.983 0.836 0.809 0.989 0.889 
   2   (0.164) 0.017 0.164 0.191 0.011 0.111 

Locus 1122 : 
2 alleles
11.6% missing data
   1   (0.763) 0.891 0.764 0.807 0.934 0.726 
   3   (0.237) 0.109 0.236 0.193 0.066 0.274 

Locus 1123 : 
2 alleles
4.3% missing data
   3   (0.854) 0.943 0.854 0.862 0.988 0.881 
   4   (0.146) 0.057 0.146 0.138 0.012 0.119 

Locus 1124 : 
2 alleles
16.7% missing data
   2   (0.850) 0.906 0.850 0.945 0.989 0.744 
   4   (0.150) 0.094 0.150 0.055 0.011 0.256 

Locus 1125 : 
2 alleles
5.8% missing data
   2   (0.897) 0.744 0.896 0.974 0.537 0.881 
   1   (0.103) 0.256 0.104 0.026 0.463 0.119 

Locus 1126 : 
2 alleles
9.4% missing data
   4   (0.918) 0.990 0.918 0.916 0.994 0.960 
   3   (0.082) 0.010 0.082 0.084 0.006 0.040 

Locus 1127 : 
2 alleles
3.6% missing data
   4   (0.816) 0.976 0.815 0.841 0.981 0.831 
   2   (0.184) 0.024 0.185 0.159 0.019 0.169 

Locus 1128 : 
2 alleles
5.1% missing data
   1   (0.311) 0.079 0.311 0.343 0.994 0.247 
   3   (0.689) 0.921 0.689 0.657 0.006 0.753 

Locus 1129 : 
2 alleles
15.2% missing data
   1   (0.703) 0.940 0.703 0.708 0.898 0.696 
   4   (0.297) 0.060 0.297 0.292 0.102 0.304 

Locus 1130 : 
2 alleles
5.8% missing data
   2   (0.874) 0.985 0.874 0.903 0.956 0.892 
   4   (0.126) 0.015 0.126 0.097 0.044 0.108 

Locus 1131 : 
2 alleles
2.9% missing data
   4   (0.210) 0.017 0.209 0.429 0.047 0.092 
   2   (0.790) 0.983 0.791 0.571 0.953 0.908 

Locus 1132 : 
2 alleles
2.9% missing data
   3   (0.938) 0.894 0.938 0.993 0.467 0.887 
   1   (0.062) 0.106 0.062 0.007 0.533 0.113 

Locus 1133 : 
2 alleles
2.9% missing data
   4   (0.904) 0.978 0.904 0.961 0.990 0.881 
   1   (0.096) 0.022 0.096 0.039 0.010 0.119 

Locus 1134 : 
2 alleles
13.8% missing data
   3   (0.791) 0.967 0.791 0.747 0.945 0.838 
   1   (0.209) 0.033 0.209 0.253 0.055 0.162 

Locus 1135 : 
2 alleles
3.6% missing data
   3   (0.790) 0.823 0.790 0.903 0.260 0.720 
   2   (0.210) 0.177 0.210 0.097 0.740 0.280 

Locus 1136 : 
2 alleles
2.9% missing data
   1   (0.919) 0.990 0.919 0.934 0.995 0.955 
   4   (0.081) 0.010 0.081 0.066 0.005 0.045 

Locus 1137 : 
2 alleles
10.9% missing data
   3   (0.889) 0.962 0.889 0.937 0.989 0.883 
   1   (0.111) 0.038 0.111 0.063 0.011 0.117 

Locus 1138 : 
2 alleles
5.8% missing data
   2   (0.707) 0.838 0.707 0.741 0.915 0.690 
   4   (0.293) 0.162 0.293 0.259 0.085 0.310 

Locus 1139 : 
2 alleles
10.1% missing data
   2   (0.900) 0.993 0.900 0.873 0.994 0.955 
   4   (0.100) 0.007 0.100 0.127 0.006 0.045 

Locus 1140 : 
2 alleles
6.5% missing data
   2   (0.440) 0.285 0.438 0.579 0.624 0.329 
   4   (0.560) 0.715 0.562 0.421 0.376 0.671 

Locus 1141 : 
2 alleles
2.9% missing data
   4   (0.829) 0.757 0.828 0.952 0.813 0.715 
   3   (0.171) 0.243 0.172 0.048 0.187 0.285 

Locus 1142 : 
2 alleles
12.3% missing data
   4   (0.793) 0.961 0.793 0.747 0.784 0.858 
   2   (0.207) 0.039 0.207 0.253 0.216 0.142 

Locus 1143 : 
2 alleles
4.3% missing data
   1   (0.863) 0.988 0.863 0.842 0.986 0.911 
   3   (0.137) 0.012 0.137 0.158 0.014 0.089 

Locus 1144 : 
2 alleles
8.0% missing data
   2   (0.906) 0.985 0.906 0.931 0.048 0.962 
   4   (0.094) 0.015 0.094 0.069 0.952 0.038 

Locus 1145 : 
2 alleles
5.1% missing data
   1   (0.180) 0.029 0.180 0.155 0.063 0.183 
   3   (0.820) 0.971 0.820 0.845 0.937 0.817 

Locus 1146 : 
2 alleles
10.9% missing data
   1   (0.910) 0.667 0.911 0.978 0.649 0.894 
   3   (0.090) 0.333 0.089 0.022 0.351 0.106 

Locus 1147 : 
2 alleles
2.9% missing data
   1   (0.907) 0.994 0.907 0.901 0.993 0.952 
   3   (0.093) 0.006 0.093 0.099 0.007 0.048 

Locus 1148 : 
2 alleles
3.6% missing data
   1   (0.901) 0.994 0.900 0.890 0.993 0.953 
   3   (0.099) 0.006 0.100 0.110 0.007 0.047 

Locus 1149 : 
2 alleles
15.2% missing data
   2   (0.485) 0.183 0.485 0.574 0.050 0.459 
   4   (0.515) 0.817 0.515 0.426 0.950 0.541 

Locus 1150 : 
2 alleles
4.3% missing data
   2   (0.921) 0.995 0.920 0.920 0.995 0.965 
   3   (0.079) 0.005 0.080 0.080 0.005 0.035 

Locus 1151 : 
2 alleles
15.2% missing data
   4   (0.951) 0.998 0.951 0.940 0.963 0.987 
   2   (0.049) 0.002 0.049 0.060 0.037 0.013 

Locus 1152 : 
2 alleles
13.0% missing data
   4   (0.902) 0.995 0.902 0.883 0.990 0.953 
   3   (0.098) 0.005 0.098 0.117 0.010 0.047 

Locus 1153 : 
2 alleles
13.8% missing data
   3   (0.890) 0.985 0.891 0.910 0.877 0.911 
   4   (0.110) 0.015 0.109 0.090 0.123 0.089 

Locus 1154 : 
2 alleles
6.5% missing data
   1   (0.921) 0.995 0.921 0.919 0.966 0.963 
   3   (0.079) 0.005 0.079 0.081 0.034 0.037 

Locus 1155 : 
2 alleles
13.8% missing data
   3   (0.794) 0.960 0.793 0.812 0.054 0.841 
   1   (0.206) 0.040 0.207 0.188 0.946 0.159 

Locus 1156 : 
2 alleles
10.9% missing data
   3   (0.794) 0.921 0.793 0.901 0.982 0.704 
   1   (0.206) 0.079 0.207 0.099 0.018 0.296 

Locus 1157 : 
2 alleles
6.5% missing data
   1   (0.841) 0.972 0.842 0.795 0.856 0.899 
   3   (0.159) 0.028 0.158 0.205 0.144 0.101 

Locus 1158 : 
2 alleles
1.4% missing data
   1   (0.774) 0.946 0.775 0.731 0.979 0.818 
   2   (0.226) 0.054 0.225 0.269 0.021 0.182 

Locus 1159 : 
2 alleles
5.1% missing data
   1   (0.755) 0.961 0.755 0.791 0.980 0.716 
   3   (0.245) 0.039 0.245 0.209 0.020 0.284 

Locus 1160 : 
2 alleles
7.2% missing data
   4   (0.845) 0.972 0.845 0.875 0.982 0.854 
   2   (0.155) 0.028 0.155 0.125 0.018 0.146 

Locus 1161 : 
2 alleles
21.0% missing data
   1   (0.661) 0.532 0.661 0.681 0.981 0.674 
   3   (0.339) 0.468 0.339 0.319 0.019 0.326 

Locus 1162 : 
2 alleles
3.6% missing data
   2   (0.164) 0.025 0.164 0.156 0.015 0.134 
   3   (0.836) 0.975 0.836 0.844 0.985 0.866 

Locus 1163 : 
2 alleles
17.4% missing data
   2   (0.925) 0.996 0.925 0.914 0.982 0.969 
   4   (0.075) 0.004 0.075 0.086 0.018 0.031 

Locus 1164 : 
2 alleles
5.8% missing data
   2   (0.583) 0.206 0.583 0.513 0.743 0.695 
   4   (0.417) 0.794 0.417 0.487 0.257 0.305 

Locus 1165 : 
2 alleles
5.1% missing data
   3   (0.757) 0.911 0.757 0.803 0.980 0.728 
   1   (0.243) 0.089 0.243 0.197 0.020 0.272 

Locus 1166 : 
2 alleles
5.8% missing data
   1   (0.835) 0.883 0.835 0.830 0.954 0.889 
   3   (0.165) 0.117 0.165 0.170 0.046 0.111 

Locus 1167 : 
2 alleles
3.6% missing data
   3   (0.889) 0.940 0.889 0.943 0.993 0.878 
   1   (0.111) 0.060 0.111 0.057 0.007 0.122 

Locus 1168 : 
2 alleles
9.4% missing data
   1   (0.886) 0.987 0.886 0.901 0.098 0.944 
   3   (0.114) 0.013 0.114 0.099 0.902 0.056 

Locus 1169 : 
2 alleles
12.3% missing data
   1   (0.899) 0.987 0.898 0.943 0.988 0.902 
   3   (0.101) 0.013 0.102 0.057 0.012 0.098 

Locus 1170 : 
2 alleles
5.8% missing data
   1   (0.886) 0.885 0.886 0.934 0.990 0.891 
   4   (0.114) 0.115 0.114 0.066 0.010 0.109 

Locus 1171 : 
2 alleles
5.8% missing data
   3   (0.400) 0.253 0.400 0.345 0.984 0.429 
   4   (0.600) 0.747 0.600 0.655 0.016 0.571 

Locus 1172 : 
2 alleles
13.8% missing data
   2   (0.918) 0.984 0.918 0.974 0.906 0.892 
   3   (0.082) 0.016 0.082 0.026 0.094 0.108 

Locus 1173 : 
2 alleles
3.6% missing data
   1   (0.610) 0.945 0.610 0.592 0.060 0.625 
   2   (0.390) 0.055 0.390 0.408 0.940 0.375 

Locus 1174 : 
2 alleles
13.0% missing data
   3   (0.860) 0.990 0.860 0.777 0.989 0.935 
   1   (0.140) 0.010 0.140 0.223 0.011 0.065 

Locus 1175 : 
2 alleles
2.2% missing data
   1   (0.844) 0.847 0.844 0.927 0.991 0.783 
   3   (0.156) 0.153 0.156 0.073 0.009 0.217 

Locus 1176 : 
2 alleles
7.2% missing data
   1   (0.867) 0.968 0.867 0.909 0.989 0.867 
   3   (0.133) 0.032 0.133 0.091 0.011 0.133 

Locus 1177 : 
2 alleles
13.0% missing data
   3   (0.918) 0.991 0.918 0.946 0.974 0.942 
   1   (0.082) 0.009 0.082 0.054 0.026 0.058 

Locus 1178 : 
2 alleles
2.9% missing data
   3   (0.864) 0.975 0.864 0.882 0.959 0.883 
   1   (0.136) 0.025 0.136 0.118 0.041 0.117 

Locus 1179 : 
2 alleles
10.9% missing data
   2   (0.823) 0.965 0.823 0.818 0.982 0.856 
   4   (0.177) 0.035 0.177 0.182 0.018 0.144 

Locus 1180 : 
2 alleles
7.2% missing data
   1   (0.188) 0.032 0.188 0.129 0.018 0.233 
   3   (0.812) 0.968 0.812 0.871 0.982 0.767 

Locus 1181 : 
2 alleles
11.6% missing data
   3   (0.918) 0.996 0.918 0.879 0.977 0.970 
   1   (0.082) 0.004 0.082 0.121 0.023 0.030 

Locus 1182 : 
2 alleles
11.6% missing data
   2   (0.886) 0.986 0.886 0.924 0.989 0.886 
   4   (0.114) 0.014 0.114 0.076 0.011 0.114 

Locus 1183 : 
2 alleles
2.9% missing data
   4   (0.907) 0.996 0.907 0.903 0.993 0.951 
   3   (0.093) 0.004 0.093 0.097 0.007 0.049 

Locus 1184 : 
2 alleles
10.9% missing data
   4   (0.720) 0.934 0.720 0.745 0.737 0.699 
   2   (0.280) 0.066 0.280 0.255 0.263 0.301 

Locus 1185 : 
2 alleles
13.8% missing data
   4   (0.912) 0.993 0.912 0.909 0.993 0.953 
   2   (0.088) 0.007 0.088 0.091 0.007 0.047 

Locus 1186 : 
2 alleles
0.7% missing data
   4   (0.834) 0.950 0.834 0.895 0.982 0.790 
   2   (0.166) 0.050 0.166 0.105 0.018 0.210 

Locus 1187 : 
2 alleles
12.3% missing data
   3   (0.871) 0.972 0.871 0.935 0.987 0.833 
   1   (0.129) 0.028 0.129 0.065 0.013 0.167 

Locus 1188 : 
2 alleles
11.6% missing data
   2   (0.855) 0.984 0.855 0.799 0.880 0.920 
   3   (0.145) 0.016 0.145 0.201 0.120 0.080 

Locus 1189 : 
2 alleles
5.1% missing data
   2   (0.791) 0.840 0.791 0.822 0.016 0.846 
   1   (0.209) 0.160 0.209 0.178 0.984 0.154 

Locus 1190 : 
2 alleles
13.8% missing data
   2   (0.581) 0.281 0.582 0.632 0.218 0.595 
   4   (0.419) 0.719 0.418 0.368 0.782 0.405 

Locus 1191 : 
2 alleles
5.8% missing data
   3   (0.892) 0.960 0.892 0.925 0.988 0.911 
   4   (0.108) 0.040 0.108 0.075 0.012 0.089 

Locus 1192 : 
2 alleles
3.6% missing data
   2   (0.915) 0.947 0.915 0.980 0.991 0.840 
   4   (0.085) 0.053 0.085 0.020 0.009 0.160 

Locus 1193 : 
2 alleles
2.9% missing data
   3   (0.869) 0.990 0.868 0.899 0.966 0.896 
   1   (0.131) 0.010 0.132 0.101 0.034 0.104 

Locus 1194 : 
2 alleles
2.9% missing data
   2   (0.118) 0.339 0.118 0.032 0.153 0.167 
   4   (0.882) 0.661 0.882 0.968 0.847 0.833 

Locus 1195 : 
2 alleles
14.5% missing data
   2   (0.865) 0.975 0.865 0.907 0.982 0.857 
   4   (0.135) 0.025 0.135 0.093 0.018 0.143 

Locus 1196 : 
2 alleles
13.0% missing data
   4   (0.591) 0.359 0.592 0.590 0.183 0.634 
   2   (0.409) 0.641 0.408 0.410 0.817 0.366 

Locus 1197 : 
2 alleles
3.6% missing data
   2   (0.890) 0.986 0.890 0.908 0.119 0.946 
   4   (0.110) 0.014 0.110 0.092 0.881 0.054 

Locus 1198 : 
2 alleles
4.3% missing data
   3   (0.947) 0.999 0.948 0.904 0.997 0.989 
   4   (0.053) 0.001 0.052 0.096 0.003 0.011 

Locus 1199 : 
2 alleles
5.8% missing data
   3   (0.771) 0.956 0.771 0.812 0.916 0.743 
   1   (0.229) 0.044 0.229 0.188 0.084 0.257 

Locus 1200 : 
2 alleles
5.1% missing data
   3   (0.515) 0.549 0.514 0.625 0.454 0.420 
   1   (0.485) 0.451 0.486 0.375 0.546 0.580 

Locus 1201 : 
2 alleles
2.9% missing data
   1   (0.812) 0.945 0.812 0.815 0.984 0.835 
   2   (0.188) 0.055 0.188 0.185 0.016 0.165 

Locus 1202 : 
2 alleles
5.8% missing data
   4   (0.544) 0.759 0.544 0.511 0.225 0.583 
   2   (0.456) 0.241 0.456 0.489 0.775 0.417 

Locus 1203 : 
2 alleles
3.6% missing data
   2   (0.911) 0.966 0.911 0.968 0.990 0.884 
   4   (0.089) 0.034 0.089 0.032 0.010 0.116 

Locus 1204 : 
2 alleles
0.7% missing data
   1   (0.826) 0.959 0.825 0.838 0.988 0.846 
   3   (0.174) 0.041 0.175 0.162 0.012 0.154 

Locus 1205 : 
2 alleles
1.4% missing data
   3   (0.889) 0.980 0.889 0.937 0.974 0.892 
   1   (0.111) 0.020 0.111 0.063 0.026 0.108 

Locus 1206 : 
2 alleles
2.9% missing data
   3   (0.943) 0.962 0.943 0.994 0.996 0.840 
   1   (0.057) 0.038 0.057 0.006 0.004 0.160 

Locus 1207 : 
2 alleles
5.8% missing data
   2   (0.806) 0.922 0.806 0.877 0.925 0.762 
   4   (0.194) 0.078 0.194 0.123 0.075 0.238 

Locus 1208 : 
2 alleles
3.6% missing data
   1   (0.834) 0.946 0.833 0.904 0.977 0.797 
   3   (0.166) 0.054 0.167 0.096 0.023 0.203 

Locus 1209 : 
2 alleles
10.1% missing data
   1   (0.896) 0.990 0.896 0.885 0.991 0.941 
   4   (0.104) 0.010 0.104 0.115 0.009 0.059 

Locus 1210 : 
2 alleles
3.6% missing data
   3   (0.889) 0.986 0.889 0.925 0.992 0.893 
   2   (0.111) 0.014 0.111 0.075 0.008 0.107 

Locus 1211 : 
2 alleles
4.3% missing data
   4   (0.813) 0.938 0.813 0.848 0.946 0.807 
   2   (0.187) 0.062 0.187 0.152 0.054 0.193 

Locus 1212 : 
2 alleles
12.3% missing data
   1   (0.877) 0.925 0.878 0.898 0.625 0.928 
   3   (0.123) 0.075 0.122 0.102 0.375 0.072 

Locus 1213 : 
2 alleles
0.7% missing data
   4   (0.910) 0.995 0.909 0.928 0.994 0.942 
   2   (0.090) 0.005 0.091 0.072 0.006 0.058 

Locus 1214 : 
2 alleles
5.1% missing data
   1   (0.896) 0.895 0.897 0.931 0.731 0.935 
   2   (0.104) 0.105 0.103 0.069 0.269 0.065 

Locus 1215 : 
2 alleles
5.1% missing data
   2   (0.816) 0.066 0.816 0.980 0.214 0.508 
   4   (0.184) 0.934 0.184 0.020 0.786 0.492 

Locus 1216 : 
2 alleles
4.3% missing data
   3   (0.905) 0.964 0.905 0.974 0.966 0.842 
   4   (0.095) 0.036 0.095 0.026 0.034 0.158 

Locus 1217 : 
2 alleles
5.1% missing data
   1   (0.773) 0.969 0.774 0.753 0.979 0.793 
   4   (0.227) 0.031 0.226 0.247 0.021 0.207 

Locus 1218 : 
2 alleles
5.1% missing data
   4   (0.560) 0.653 0.560 0.581 0.015 0.564 
   2   (0.440) 0.347 0.440 0.419 0.985 0.436 

Locus 1219 : 
2 alleles
2.9% missing data
   1   (0.872) 0.953 0.872 0.923 0.986 0.861 
   2   (0.128) 0.047 0.128 0.077 0.014 0.139 

Locus 1220 : 
2 alleles
13.0% missing data
   1   (0.878) 0.969 0.877 0.926 0.990 0.884 
   3   (0.122) 0.031 0.123 0.074 0.010 0.116 

Locus 1221 : 
2 alleles
4.3% missing data
   2   (0.912) 0.994 0.913 0.914 0.994 0.949 
   4   (0.088) 0.006 0.087 0.086 0.006 0.051 

Locus 1222 : 
2 alleles
13.0% missing data
   2   (0.376) 0.465 0.375 0.377 0.799 0.330 
   4   (0.624) 0.535 0.625 0.623 0.201 0.670 

Locus 1223 : 
2 alleles
1.4% missing data
   1   (0.845) 0.970 0.845 0.945 0.988 0.719 
   3   (0.155) 0.030 0.155 0.055 0.012 0.281 

Locus 1224 : 
2 alleles
2.9% missing data
   4   (0.884) 0.963 0.884 0.925 0.992 0.893 
   2   (0.116) 0.037 0.116 0.075 0.008 0.107 

Locus 1225 : 
2 alleles
12.3% missing data
   1   (0.873) 0.987 0.872 0.887 0.986 0.912 
   3   (0.127) 0.013 0.128 0.113 0.014 0.088 

Locus 1226 : 
2 alleles
3.6% missing data
   3   (0.875) 0.973 0.876 0.947 0.989 0.808 
   4   (0.125) 0.027 0.124 0.053 0.011 0.192 

Locus 1227 : 
2 alleles
14.5% missing data
   1   (0.339) 0.217 0.339 0.339 0.605 0.308 
   3   (0.661) 0.783 0.661 0.661 0.395 0.692 

Locus 1228 : 
2 alleles
10.9% missing data
   3   (0.949) 0.998 0.950 0.924 0.997 0.988 
   4   (0.051) 0.002 0.050 0.076 0.003 0.012 

Locus 1229 : 
2 alleles
3.6% missing data
   1   (0.835) 0.903 0.836 0.882 0.988 0.824 
   2   (0.165) 0.097 0.164 0.118 0.012 0.176 

Locus 1230 : 
2 alleles
11.6% missing data
   1   (0.674) 0.812 0.674 0.758 0.976 0.574 
   2   (0.326) 0.188 0.326 0.242 0.024 0.426 

Locus 1231 : 
2 alleles
3.6% missing data
   1   (0.589) 0.158 0.589 0.633 0.895 0.582 
   3   (0.411) 0.842 0.411 0.367 0.105 0.418 

Locus 1232 : 
2 alleles
13.0% missing data
   1   (0.154) 0.024 0.154 0.162 0.011 0.116 
   3   (0.846) 0.976 0.846 0.838 0.989 0.884 

Locus 1233 : 
2 alleles
3.6% missing data
   4   (0.897) 0.985 0.896 0.945 0.039 0.939 
   2   (0.103) 0.015 0.104 0.055 0.961 0.061 

Locus 1234 : 
2 alleles
4.3% missing data
   2   (0.262) 0.249 0.261 0.166 0.015 0.355 
   4   (0.738) 0.751 0.739 0.834 0.985 0.645 

Locus 1235 : 
2 alleles
10.9% missing data
   4   (0.896) 0.986 0.896 0.893 0.965 0.938 
   2   (0.104) 0.014 0.104 0.107 0.035 0.062 

Locus 1236 : 
2 alleles
11.6% missing data
   2   (0.119) 0.015 0.118 0.119 0.012 0.089 
   4   (0.881) 0.985 0.882 0.881 0.988 0.911 

Locus 1237 : 
2 alleles
13.0% missing data
   3   (0.910) 0.991 0.910 0.901 0.991 0.955 
   2   (0.090) 0.009 0.090 0.099 0.009 0.045 

Locus 1238 : 
2 alleles
4.3% missing data
   2   (0.721) 0.888 0.720 0.726 0.314 0.773 
   4   (0.279) 0.112 0.280 0.274 0.686 0.227 

Locus 1239 : 
2 alleles
2.9% missing data
   2   (0.859) 0.960 0.858 0.912 0.987 0.857 
   4   (0.141) 0.040 0.142 0.088 0.013 0.143 

Locus 1240 : 
2 alleles
2.9% missing data
   1   (0.883) 0.985 0.883 0.906 0.986 0.908 
   3   (0.117) 0.015 0.117 0.094 0.014 0.092 

Locus 1241 : 
2 alleles
5.8% missing data
   4   (0.625) 0.942 0.625 0.505 0.865 0.695 
   1   (0.375) 0.058 0.375 0.495 0.135 0.305 

Locus 1242 : 
2 alleles
5.8% missing data
   1   (0.929) 0.996 0.929 0.900 0.979 0.976 
   2   (0.071) 0.004 0.071 0.100 0.021 0.024 

Locus 1243 : 
2 alleles
3.6% missing data
   2   (0.190) 0.026 0.190 0.221 0.021 0.148 
   4   (0.810) 0.974 0.810 0.779 0.979 0.852 

Locus 1244 : 
2 alleles
2.2% missing data
   3   (0.856) 0.984 0.856 0.903 0.987 0.838 
   1   (0.144) 0.016 0.144 0.097 0.013 0.162 

Locus 1245 : 
2 alleles
10.1% missing data
   3   (0.157) 0.010 0.158 0.246 0.011 0.081 
   1   (0.843) 0.990 0.842 0.754 0.989 0.919 

Locus 1246 : 
2 alleles
13.8% missing data
   4   (0.889) 0.741 0.889 0.967 0.994 0.826 
   2   (0.111) 0.259 0.111 0.033 0.006 0.174 

Locus 1247 : 
2 alleles
4.3% missing data
   1   (0.779) 0.923 0.779 0.719 0.557 0.863 
   3   (0.221) 0.077 0.221 0.281 0.443 0.137 

Locus 1248 : 
2 alleles
10.9% missing data
   3   (0.802) 0.872 0.802 0.814 0.410 0.855 
   1   (0.198) 0.128 0.198 0.186 0.590 0.145 

Locus 1249 : 
2 alleles
6.5% missing data
   1   (0.789) 0.673 0.789 0.910 0.822 0.687 
   3   (0.211) 0.327 0.211 0.090 0.178 0.313 

Locus 1250 : 
2 alleles
4.3% missing data
   3   (0.901) 0.993 0.901 0.920 0.986 0.923 
   1   (0.099) 0.007 0.099 0.080 0.014 0.077 

Locus 1251 : 
2 alleles
19.6% missing data
   2   (0.633) 0.707 0.634 0.477 0.977 0.750 
   4   (0.367) 0.293 0.366 0.523 0.023 0.250 

Locus 1252 : 
2 alleles
13.0% missing data
   4   (0.851) 0.866 0.850 0.895 0.315 0.895 
   1   (0.149) 0.134 0.150 0.105 0.685 0.105 

Locus 1253 : 
2 alleles
11.6% missing data
   2   (0.844) 0.947 0.844 0.903 0.947 0.817 
   4   (0.156) 0.053 0.156 0.097 0.053 0.183 

Locus 1254 : 
2 alleles
1.4% missing data
   1   (0.930) 0.997 0.931 0.912 0.995 0.976 
   3   (0.070) 0.003 0.069 0.088 0.005 0.024 

Locus 1255 : 
2 alleles
10.1% missing data
   2   (0.417) 0.763 0.417 0.340 0.786 0.428 
   4   (0.583) 0.237 0.583 0.660 0.214 0.572 

Locus 1256 : 
2 alleles
5.1% missing data
   3   (0.762) 0.730 0.762 0.832 0.422 0.763 
   1   (0.238) 0.270 0.238 0.168 0.578 0.237 

Locus 1257 : 
2 alleles
2.9% missing data
   2   (0.599) 0.097 0.598 0.804 0.641 0.430 
   4   (0.401) 0.903 0.402 0.196 0.359 0.570 

Locus 1258 : 
2 alleles
12.3% missing data
   1   (0.887) 0.989 0.887 0.871 0.991 0.934 
   3   (0.113) 0.011 0.113 0.129 0.009 0.066 

Locus 1259 : 
2 alleles
14.5% missing data
   1   (0.112) 0.012 0.112 0.127 0.012 0.065 
   2   (0.888) 0.988 0.888 0.873 0.988 0.935 

Locus 1260 : 
2 alleles
2.2% missing data
   3   (0.901) 0.805 0.901 0.987 0.993 0.736 
   1   (0.099) 0.195 0.099 0.013 0.007 0.264 

Locus 1261 : 
2 alleles
13.0% missing data
   4   (0.810) 0.875 0.810 0.888 0.982 0.750 
   3   (0.190) 0.125 0.190 0.112 0.018 0.250 

Locus 1262 : 
2 alleles
15.9% missing data
   2   (0.790) 0.917 0.790 0.866 0.058 0.771 
   4   (0.210) 0.083 0.210 0.134 0.942 0.229 

Locus 1263 : 
2 alleles
15.2% missing data
   2   (0.884) 0.989 0.882 0.916 0.992 0.913 
   4   (0.116) 0.011 0.118 0.084 0.008 0.087 

Locus 1264 : 
2 alleles
8.7% missing data
   1   (0.808) 0.911 0.807 0.907 0.009 0.783 
   3   (0.192) 0.089 0.193 0.093 0.991 0.217 

Locus 1265 : 
2 alleles
15.9% missing data
   1   (0.610) 0.834 0.610 0.610 0.293 0.630 
   3   (0.390) 0.166 0.390 0.390 0.707 0.370 

Locus 1266 : 
2 alleles
8.0% missing data
   4   (0.488) 0.505 0.489 0.411 0.493 0.551 
   2   (0.512) 0.495 0.511 0.589 0.507 0.449 

Locus 1267 : 
2 alleles
0.7% missing data
   2   (0.909) 0.993 0.909 0.904 0.994 0.952 
   1   (0.091) 0.007 0.091 0.096 0.006 0.048 

Locus 1268 : 
2 alleles
3.6% missing data
   2   (0.898) 0.755 0.899 0.979 0.481 0.837 
   3   (0.102) 0.245 0.101 0.021 0.519 0.163 

Locus 1269 : 
2 alleles
3.6% missing data
   1   (0.896) 0.980 0.896 0.929 0.991 0.914 
   4   (0.104) 0.020 0.104 0.071 0.009 0.086 

Locus 1270 : 
2 alleles
12.3% missing data
   1   (0.756) 0.960 0.756 0.669 0.024 0.860 
   3   (0.244) 0.040 0.244 0.331 0.976 0.140 

Locus 1271 : 
2 alleles
7.2% missing data
   1   (0.138) 0.038 0.138 0.072 0.911 0.126 
   3   (0.862) 0.962 0.862 0.928 0.089 0.874 

Locus 1272 : 
2 alleles
1.4% missing data
   2   (0.797) 0.848 0.797 0.814 0.691 0.842 
   4   (0.203) 0.152 0.203 0.186 0.309 0.158 

Locus 1273 : 
2 alleles
9.4% missing data
   2   (0.146) 0.053 0.145 0.079 0.016 0.201 
   4   (0.854) 0.947 0.855 0.921 0.984 0.799 

Locus 1274 : 
2 alleles
4.3% missing data
   2   (0.861) 0.986 0.861 0.864 0.130 0.926 
   4   (0.139) 0.014 0.139 0.136 0.870 0.074 

Locus 1275 : 
2 alleles
5.1% missing data
   1   (0.918) 0.993 0.917 0.931 0.994 0.955 
   2   (0.082) 0.007 0.083 0.069 0.006 0.045 

Locus 1276 : 
2 alleles
5.8% missing data
   2   (0.555) 0.872 0.554 0.576 0.021 0.548 
   4   (0.445) 0.128 0.446 0.424 0.979 0.452 

Locus 1277 : 
2 alleles
16.7% missing data
   1   (0.808) 0.947 0.808 0.897 0.976 0.729 
   2   (0.192) 0.053 0.192 0.103 0.024 0.271 

Locus 1278 : 
2 alleles
11.6% missing data
   4   (0.864) 0.958 0.865 0.912 0.961 0.851 
   3   (0.136) 0.042 0.135 0.088 0.039 0.149 

Locus 1279 : 
2 alleles
5.1% missing data
   3   (0.584) 0.856 0.584 0.531 0.861 0.594 
   1   (0.416) 0.144 0.416 0.469 0.139 0.406 

Locus 1280 : 
2 alleles
13.0% missing data
   3   (0.896) 0.986 0.896 0.935 0.993 0.901 
   1   (0.104) 0.014 0.104 0.065 0.007 0.099 

Locus 1281 : 
2 alleles
16.7% missing data
   3   (0.896) 0.986 0.896 0.935 0.991 0.910 
   4   (0.104) 0.014 0.104 0.065 0.009 0.090 

Locus 1282 : 
2 alleles
1.4% missing data
   1   (0.907) 0.994 0.907 0.908 0.990 0.940 
   3   (0.093) 0.006 0.093 0.092 0.010 0.060 

Locus 1283 : 
2 alleles
3.6% missing data
   3   (0.763) 0.593 0.762 0.838 0.643 0.751 
   1   (0.237) 0.407 0.238 0.162 0.357 0.249 

Locus 1284 : 
2 alleles
13.8% missing data
   4   (0.903) 0.982 0.903 0.937 0.966 0.916 
   2   (0.097) 0.018 0.097 0.063 0.034 0.084 

Locus 1285 : 
2 alleles
5.8% missing data
   1   (0.836) 0.957 0.836 0.872 0.204 0.875 
   3   (0.164) 0.043 0.164 0.128 0.796 0.125 

Locus 1286 : 
2 alleles
2.9% missing data
   2   (0.892) 0.898 0.892 0.967 0.972 0.824 
   4   (0.108) 0.102 0.108 0.033 0.028 0.176 

Locus 1287 : 
2 alleles
3.6% missing data
   1   (0.114) 0.264 0.114 0.028 0.351 0.171 
   3   (0.886) 0.736 0.886 0.972 0.649 0.829 

Locus 1288 : 
2 alleles
0.7% missing data
   4   (0.941) 0.900 0.941 0.994 0.331 0.911 
   3   (0.059) 0.100 0.059 0.006 0.669 0.089 

Locus 1289 : 
2 alleles
5.8% missing data
   3   (0.839) 0.863 0.839 0.935 0.454 0.784 
   1   (0.161) 0.137 0.161 0.065 0.546 0.216 

Locus 1290 : 
2 alleles
13.8% missing data
   1   (0.844) 0.960 0.844 0.851 0.988 0.870 
   4   (0.156) 0.040 0.156 0.149 0.012 0.130 

Locus 1291 : 
2 alleles
5.8% missing data
   1   (0.811) 0.624 0.810 0.930 0.956 0.712 
   3   (0.189) 0.376 0.190 0.070 0.044 0.288 

Locus 1292 : 
2 alleles
3.6% missing data
   3   (0.891) 0.980 0.891 0.941 0.938 0.880 
   2   (0.109) 0.020 0.109 0.059 0.062 0.120 

Locus 1293 : 
2 alleles
9.4% missing data
   2   (0.892) 0.985 0.892 0.952 0.900 0.879 
   4   (0.108) 0.015 0.108 0.048 0.100 0.121 

Locus 1294 : 
2 alleles
4.3% missing data
   3   (0.914) 0.998 0.915 0.743 0.983 0.982 
   4   (0.086) 0.002 0.085 0.257 0.017 0.018 

Locus 1295 : 
2 alleles
13.8% missing data
   1   (0.455) 0.740 0.455 0.415 0.231 0.467 
   4   (0.545) 0.260 0.545 0.585 0.769 0.533 

Locus 1296 : 
2 alleles
4.3% missing data
   2   (0.855) 0.974 0.855 0.871 0.989 0.872 
   3   (0.145) 0.026 0.145 0.129 0.011 0.128 

Locus 1297 : 
2 alleles
2.9% missing data
   4   (0.808) 0.900 0.808 0.937 0.987 0.618 
   3   (0.192) 0.100 0.192 0.063 0.013 0.382 

Locus 1298 : 
2 alleles
3.6% missing data
   1   (0.109) 0.026 0.109 0.094 0.013 0.077 
   3   (0.891) 0.974 0.891 0.906 0.987 0.923 

Locus 1299 : 
2 alleles
3.6% missing data
   2   (0.886) 0.986 0.885 0.902 0.953 0.917 
   4   (0.114) 0.014 0.115 0.098 0.047 0.083 

Locus 1300 : 
2 alleles
5.1% missing data
   3   (0.869) 0.972 0.869 0.909 0.988 0.874 
   1   (0.131) 0.028 0.131 0.091 0.012 0.126 

Locus 1301 : 
2 alleles
5.8% missing data
   3   (0.451) 0.346 0.451 0.423 0.133 0.493 
   4   (0.549) 0.654 0.549 0.577 0.867 0.507 

Locus 1302 : 
2 alleles
5.1% missing data
   2   (0.583) 0.320 0.583 0.546 0.052 0.678 
   4   (0.417) 0.680 0.417 0.454 0.948 0.322 

Locus 1303 : 
2 alleles
15.9% missing data
   1   (0.709) 0.913 0.708 0.738 0.707 0.705 
   2   (0.291) 0.087 0.292 0.262 0.293 0.295 

Locus 1304 : 
2 alleles
1.4% missing data
   1   (0.908) 0.990 0.908 0.927 0.995 0.944 
   3   (0.092) 0.010 0.092 0.073 0.005 0.056 

Locus 1305 : 
2 alleles
10.1% missing data
   2   (0.639) 0.736 0.639 0.683 0.413 0.633 
   4   (0.361) 0.264 0.361 0.317 0.587 0.367 

Locus 1306 : 
2 alleles
12.3% missing data
   1   (0.883) 0.988 0.883 0.907 0.988 0.908 
   3   (0.117) 0.012 0.117 0.093 0.012 0.092 

Locus 1307 : 
2 alleles
3.6% missing data
   2   (0.912) 0.994 0.912 0.890 0.992 0.964 
   4   (0.088) 0.006 0.088 0.110 0.008 0.036 

Locus 1308 : 
2 alleles
13.8% missing data
   4   (0.817) 0.964 0.816 0.844 0.981 0.823 
   1   (0.183) 0.036 0.184 0.156 0.019 0.177 

Locus 1309 : 
2 alleles
10.9% missing data
   1   (0.808) 0.898 0.808 0.874 0.983 0.753 
   2   (0.192) 0.102 0.192 0.126 0.017 0.247 

Locus 1310 : 
2 alleles
10.1% missing data
   1   (0.891) 0.992 0.891 0.903 0.990 0.925 
   3   (0.109) 0.008 0.109 0.097 0.010 0.075 

Locus 1311 : 
2 alleles
10.9% missing data
   2   (0.195) 0.192 0.196 0.098 0.970 0.213 
   4   (0.805) 0.808 0.804 0.902 0.030 0.787 

Locus 1312 : 
2 alleles
8.0% missing data
   2   (0.933) 0.997 0.933 0.926 0.995 0.974 
   3   (0.067) 0.003 0.067 0.074 0.005 0.026 

Locus 1313 : 
2 alleles
4.3% missing data
   3   (0.816) 0.871 0.816 0.850 0.355 0.857 
   1   (0.184) 0.129 0.184 0.150 0.645 0.143 

Locus 1314 : 
2 alleles
13.0% missing data
   3   (0.276) 0.039 0.276 0.381 0.027 0.192 
   1   (0.724) 0.961 0.724 0.619 0.973 0.808 

Locus 1315 : 
2 alleles
8.0% missing data
   3   (0.879) 0.890 0.879 0.938 0.989 0.863 
   4   (0.121) 0.110 0.121 0.062 0.011 0.137 

Locus 1316 : 
2 alleles
12.3% missing data
   4   (0.842) 0.977 0.842 0.812 0.987 0.891 
   1   (0.158) 0.023 0.158 0.188 0.013 0.109 

Locus 1317 : 
2 alleles
13.0% missing data
   3   (0.880) 0.964 0.880 0.935 0.838 0.866 
   1   (0.120) 0.036 0.120 0.065 0.162 0.134 

Locus 1318 : 
2 alleles
3.6% missing data
   2   (0.915) 0.993 0.915 0.938 0.993 0.943 
   4   (0.085) 0.007 0.085 0.062 0.007 0.057 

Locus 1319 : 
2 alleles
4.3% missing data
   1   (0.319) 0.311 0.319 0.424 0.463 0.212 
   2   (0.681) 0.689 0.681 0.576 0.537 0.788 

Locus 1320 : 
2 alleles
15.2% missing data
   1   (0.621) 0.784 0.622 0.661 0.964 0.560 
   3   (0.379) 0.216 0.378 0.339 0.036 0.440 

Locus 1321 : 
2 alleles
15.2% missing data
   3   (0.852) 0.994 0.852 0.641 0.989 0.953 
   4   (0.148) 0.006 0.148 0.359 0.011 0.047 

Locus 1322 : 
2 alleles
3.6% missing data
   1   (0.572) 0.797 0.572 0.638 0.181 0.505 
   3   (0.428) 0.203 0.428 0.362 0.819 0.495 

Locus 1323 : 
2 alleles
9.4% missing data
   2   (0.861) 0.950 0.861 0.898 0.987 0.876 
   4   (0.139) 0.050 0.139 0.102 0.013 0.124 

Locus 1324 : 
2 alleles
6.5% missing data
   2   (0.467) 0.850 0.467 0.453 0.797 0.423 
   1   (0.533) 0.150 0.533 0.547 0.203 0.577 

Locus 1325 : 
2 alleles
6.5% missing data
   2   (0.227) 0.298 0.227 0.187 0.019 0.226 
   4   (0.773) 0.702 0.773 0.813 0.981 0.774 

Locus 1326 : 
2 alleles
13.0% missing data
   3   (0.849) 0.963 0.848 0.855 0.852 0.900 
   1   (0.151) 0.037 0.152 0.145 0.148 0.100 

Locus 1327 : 
2 alleles
10.9% missing data
   2   (0.929) 0.995 0.929 0.953 0.995 0.957 
   1   (0.071) 0.005 0.071 0.047 0.005 0.043 

Locus 1328 : 
2 alleles
5.8% missing data
   2   (0.534) 0.919 0.533 0.582 0.945 0.442 
   4   (0.466) 0.081 0.467 0.418 0.055 0.558 

Locus 1329 : 
2 alleles
2.2% missing data
   2   (0.890) 0.986 0.890 0.932 0.992 0.897 
   4   (0.110) 0.014 0.110 0.068 0.008 0.103 

Locus 1330 : 
2 alleles
11.6% missing data
   1   (0.883) 0.952 0.883 0.918 0.522 0.920 
   3   (0.117) 0.048 0.117 0.082 0.478 0.080 

Locus 1331 : 
2 alleles
11.6% missing data
   1   (0.840) 0.968 0.840 0.837 0.977 0.868 
   4   (0.160) 0.032 0.160 0.163 0.023 0.132 

Locus 1332 : 
2 alleles
13.0% missing data
   2   (0.887) 0.982 0.887 0.911 0.897 0.913 
   4   (0.113) 0.018 0.113 0.089 0.103 0.087 

Locus 1333 : 
2 alleles
15.9% missing data
   1   (0.077) 0.012 0.077 0.033 0.006 0.083 
   4   (0.923) 0.988 0.923 0.967 0.994 0.917 

Locus 1334 : 
2 alleles
1.4% missing data
   1   (0.885) 0.981 0.885 0.933 0.057 0.923 
   2   (0.115) 0.019 0.115 0.067 0.943 0.077 

Locus 1335 : 
2 alleles
12.3% missing data
   1   (0.944) 0.998 0.944 0.912 0.995 0.986 
   4   (0.056) 0.002 0.056 0.088 0.005 0.014 

Locus 1336 : 
2 alleles
5.1% missing data
   3   (0.860) 0.983 0.860 0.870 0.955 0.885 
   1   (0.140) 0.017 0.140 0.130 0.045 0.115 

Locus 1337 : 
2 alleles
17.4% missing data
   2   (0.916) 0.929 0.917 0.972 0.993 0.886 
   4   (0.084) 0.071 0.083 0.028 0.007 0.114 

Locus 1338 : 
2 alleles
5.1% missing data
   2   (0.904) 0.993 0.903 0.932 0.972 0.927 
   1   (0.096) 0.007 0.097 0.068 0.028 0.073 

Locus 1339 : 
2 alleles
1.4% missing data
   2   (0.901) 0.991 0.901 0.938 0.992 0.908 
   3   (0.099) 0.009 0.099 0.062 0.008 0.092 

Locus 1340 : 
2 alleles
2.2% missing data
   1   (0.861) 0.967 0.861 0.894 0.987 0.879 
   3   (0.139) 0.033 0.139 0.106 0.013 0.121 

Locus 1341 : 
2 alleles
4.3% missing data
   1   (0.898) 0.991 0.899 0.912 0.992 0.926 
   3   (0.102) 0.009 0.101 0.088 0.008 0.074 

Locus 1342 : 
2 alleles
1.4% missing data
   3   (0.884) 0.987 0.885 0.840 0.992 0.940 
   1   (0.116) 0.013 0.115 0.160 0.008 0.060 

Locus 1343 : 
2 alleles
10.9% missing data
   2   (0.825) 0.913 0.825 0.874 0.570 0.839 
   4   (0.175) 0.087 0.175 0.126 0.430 0.161 

Locus 1344 : 
2 alleles
3.6% missing data
   2   (0.881) 0.988 0.882 0.918 0.990 0.879 
   4   (0.119) 0.012 0.118 0.082 0.010 0.121 

Locus 1345 : 
2 alleles
10.9% missing data
   2   (0.482) 0.222 0.481 0.639 0.041 0.399 
   4   (0.518) 0.778 0.519 0.361 0.959 0.601 

Locus 1346 : 
2 alleles
10.9% missing data
   4   (0.871) 0.976 0.871 0.935 0.869 0.837 
   2   (0.129) 0.024 0.129 0.065 0.131 0.163 

Locus 1347 : 
2 alleles
0.0% missing data
   3   (0.707) 0.975 0.707 0.646 0.973 0.739 
   1   (0.293) 0.025 0.293 0.354 0.027 0.261 

Locus 1348 : 
2 alleles
4.3% missing data
   3   (0.912) 0.984 0.912 0.945 0.993 0.932 
   1   (0.088) 0.016 0.088 0.055 0.007 0.068 

Locus 1349 : 
2 alleles
13.8% missing data
   1   (0.541) 0.197 0.541 0.523 0.057 0.619 
   3   (0.459) 0.803 0.459 0.477 0.943 0.381 

Locus 1350 : 
2 alleles
10.9% missing data
   1   (0.930) 0.994 0.930 0.930 0.996 0.972 
   3   (0.070) 0.006 0.070 0.070 0.004 0.028 

Locus 1351 : 
2 alleles
17.4% missing data
   2   (0.628) 0.642 0.628 0.613 0.443 0.669 
   4   (0.372) 0.358 0.372 0.387 0.557 0.331 

Locus 1352 : 
2 alleles
14.5% missing data
   1   (0.525) 0.774 0.526 0.536 0.524 0.477 
   4   (0.475) 0.226 0.474 0.464 0.476 0.523 

Locus 1353 : 
2 alleles
12.3% missing data
   2   (0.885) 0.806 0.885 0.967 0.530 0.854 
   4   (0.115) 0.194 0.115 0.033 0.470 0.146 

Locus 1354 : 
2 alleles
4.3% missing data
   4   (0.917) 0.977 0.917 0.962 0.976 0.915 
   2   (0.083) 0.023 0.083 0.038 0.024 0.085 

Locus 1355 : 
2 alleles
10.9% missing data
   3   (0.439) 0.461 0.439 0.490 0.445 0.386 
   1   (0.561) 0.539 0.561 0.510 0.555 0.614 

Locus 1356 : 
2 alleles
6.5% missing data
   2   (0.830) 0.865 0.830 0.892 0.279 0.850 
   4   (0.170) 0.135 0.170 0.108 0.721 0.150 

Locus 1357 : 
2 alleles
7.2% missing data
   4   (0.765) 0.918 0.765 0.806 0.980 0.734 
   2   (0.235) 0.082 0.235 0.194 0.020 0.266 

Locus 1358 : 
2 alleles
4.3% missing data
   3   (0.870) 0.970 0.870 0.911 0.991 0.875 
   1   (0.130) 0.030 0.130 0.089 0.009 0.125 

Locus 1359 : 
2 alleles
5.8% missing data
   3   (0.495) 0.032 0.495 0.819 0.172 0.239 
   1   (0.505) 0.968 0.505 0.181 0.828 0.761 

Locus 1360 : 
2 alleles
5.1% missing data
   1   (0.291) 0.074 0.291 0.258 0.025 0.338 
   3   (0.709) 0.926 0.709 0.742 0.975 0.662 

Locus 1361 : 
2 alleles
5.1% missing data
   1   (0.127) 0.030 0.127 0.096 0.009 0.117 
   3   (0.873) 0.970 0.873 0.904 0.991 0.883 

Locus 1362 : 
2 alleles
12.3% missing data
   4   (0.811) 0.916 0.812 0.852 0.928 0.789 
   1   (0.189) 0.084 0.188 0.148 0.072 0.211 

Locus 1363 : 
2 alleles
2.9% missing data
   3   (0.867) 0.983 0.867 0.906 0.044 0.908 
   1   (0.133) 0.017 0.133 0.094 0.956 0.092 

Locus 1364 : 
2 alleles
13.8% missing data
   4   (0.910) 0.975 0.909 0.975 0.994 0.868 
   2   (0.090) 0.025 0.091 0.025 0.006 0.132 

Locus 1365 : 
2 alleles
14.5% missing data
   2   (0.169) 0.013 0.169 0.250 0.013 0.104 
   3   (0.831) 0.987 0.831 0.750 0.987 0.896 

Locus 1366 : 
2 alleles
10.9% missing data
   2   (0.402) 0.044 0.402 0.433 0.043 0.422 
   4   (0.598) 0.956 0.598 0.567 0.957 0.578 

Locus 1367 : 
2 alleles
0.7% missing data
   1   (0.892) 0.988 0.892 0.927 0.991 0.909 
   3   (0.108) 0.012 0.108 0.073 0.009 0.091 

Locus 1368 : 
2 alleles
10.1% missing data
   2   (0.642) 0.947 0.641 0.607 0.967 0.652 
   4   (0.358) 0.053 0.359 0.393 0.033 0.348 

Locus 1369 : 
2 alleles
4.3% missing data
   1   (0.459) 0.747 0.459 0.412 0.944 0.448 
   3   (0.541) 0.253 0.541 0.588 0.056 0.552 

Locus 1370 : 
2 alleles
14.5% missing data
   3   (0.893) 0.989 0.893 0.866 0.158 0.960 
   1   (0.107) 0.011 0.107 0.134 0.842 0.040 

Locus 1371 : 
2 alleles
12.3% missing data
   1   (0.135) 0.020 0.137 0.105 0.013 0.102 
   3   (0.865) 0.980 0.863 0.895 0.987 0.898 

Locus 1372 : 
2 alleles
3.6% missing data
   1   (0.838) 0.858 0.838 0.876 0.493 0.875 
   4   (0.162) 0.142 0.162 0.124 0.507 0.125 

Locus 1373 : 
2 alleles
5.8% missing data
   3   (0.834) 0.952 0.834 0.880 0.983 0.817 
   4   (0.166) 0.048 0.166 0.120 0.017 0.183 

Locus 1374 : 
2 alleles
4.3% missing data
   3   (0.880) 0.987 0.881 0.876 0.991 0.917 
   1   (0.120) 0.013 0.119 0.124 0.009 0.083 

Locus 1375 : 
2 alleles
3.6% missing data
   1   (0.818) 0.963 0.818 0.814 0.985 0.848 
   2   (0.182) 0.037 0.182 0.186 0.015 0.152 

Locus 1376 : 
2 alleles
1.4% missing data
   2   (0.934) 0.996 0.934 0.924 0.995 0.977 
   4   (0.066) 0.004 0.066 0.076 0.005 0.023 

Locus 1377 : 
2 alleles
1.4% missing data
   2   (0.902) 0.973 0.902 0.949 0.985 0.896 
   3   (0.098) 0.027 0.098 0.051 0.015 0.104 

Locus 1378 : 
2 alleles
10.1% missing data
   1   (0.709) 0.867 0.708 0.783 0.655 0.653 
   3   (0.291) 0.133 0.292 0.217 0.345 0.347 

Locus 1379 : 
2 alleles
16.7% missing data
   3   (0.588) 0.046 0.586 0.896 0.971 0.265 
   1   (0.412) 0.954 0.414 0.104 0.029 0.735 

Locus 1380 : 
2 alleles
3.6% missing data
   3   (0.790) 0.923 0.791 0.812 0.978 0.783 
   1   (0.210) 0.077 0.209 0.188 0.022 0.217 

Locus 1381 : 
2 alleles
10.9% missing data
   1   (0.863) 0.993 0.863 0.745 0.987 0.942 
   4   (0.137) 0.007 0.137 0.255 0.013 0.058 

Locus 1382 : 
2 alleles
7.2% missing data
   3   (0.855) 0.899 0.855 0.899 0.437 0.888 
   1   (0.145) 0.101 0.145 0.101 0.563 0.112 

Locus 1383 : 
2 alleles
15.2% missing data
   3   (0.909) 0.927 0.909 0.966 0.907 0.902 
   4   (0.091) 0.073 0.091 0.034 0.093 0.098 

Locus 1384 : 
2 alleles
13.0% missing data
   2   (0.853) 0.963 0.853 0.864 0.990 0.881 
   1   (0.147) 0.037 0.147 0.136 0.010 0.119 

Locus 1385 : 
2 alleles
2.9% missing data
   2   (0.725) 0.945 0.724 0.780 0.971 0.671 
   4   (0.275) 0.055 0.276 0.220 0.029 0.329 

Locus 1386 : 
2 alleles
14.5% missing data
   2   (0.870) 0.981 0.870 0.921 0.989 0.850 
   4   (0.130) 0.019 0.130 0.079 0.011 0.150 

Locus 1387 : 
2 alleles
4.3% missing data
   1   (0.736) 0.473 0.736 0.769 0.275 0.789 
   3   (0.264) 0.527 0.264 0.231 0.725 0.211 

Locus 1388 : 
2 alleles
15.2% missing data
   1   (0.239) 0.277 0.239 0.255 0.410 0.165 
   3   (0.761) 0.723 0.761 0.745 0.590 0.835 

Locus 1389 : 
2 alleles
4.3% missing data
   4   (0.849) 0.928 0.850 0.908 0.174 0.864 
   1   (0.151) 0.072 0.150 0.092 0.826 0.136 

Locus 1390 : 
2 alleles
12.3% missing data
   2   (0.869) 0.786 0.870 0.933 0.854 0.852 
   4   (0.131) 0.214 0.130 0.067 0.146 0.148 

Locus 1391 : 
2 alleles
6.5% missing data
   2   (0.103) 0.021 0.103 0.058 0.010 0.108 
   4   (0.897) 0.979 0.897 0.942 0.990 0.892 

Locus 1392 : 
2 alleles
10.9% missing data
   1   (0.178) 0.024 0.178 0.168 0.014 0.159 
   2   (0.822) 0.976 0.822 0.832 0.986 0.841 

Locus 1393 : 
2 alleles
3.6% missing data
   1   (0.902) 0.973 0.902 0.956 0.993 0.892 
   3   (0.098) 0.027 0.098 0.044 0.007 0.108 

Locus 1394 : 
2 alleles
14.5% missing data
   3   (0.889) 0.929 0.889 0.957 0.828 0.851 
   4   (0.111) 0.071 0.111 0.043 0.172 0.149 

Locus 1395 : 
2 alleles
13.0% missing data
   2   (0.889) 0.962 0.889 0.937 0.989 0.893 
   3   (0.111) 0.038 0.111 0.063 0.011 0.107 

Locus 1396 : 
2 alleles
12.3% missing data
   3   (0.871) 0.965 0.872 0.934 0.022 0.879 
   1   (0.129) 0.035 0.128 0.066 0.978 0.121 

Locus 1397 : 
2 alleles
15.9% missing data
   2   (0.879) 0.984 0.878 0.908 0.989 0.893 
   4   (0.121) 0.016 0.122 0.092 0.011 0.107 

Locus 1398 : 
2 alleles
2.2% missing data
   1   (0.947) 0.999 0.947 0.901 0.988 0.989 
   2   (0.053) 0.001 0.053 0.099 0.012 0.011 

Locus 1399 : 
2 alleles
3.6% missing data
   1   (0.884) 0.989 0.885 0.919 0.990 0.888 
   4   (0.116) 0.011 0.115 0.081 0.010 0.112 

Locus 1400 : 
2 alleles
3.6% missing data
   4   (0.844) 0.957 0.844 0.911 0.982 0.802 
   2   (0.156) 0.043 0.156 0.089 0.018 0.198 

Locus 1401 : 
2 alleles
15.2% missing data
   4   (0.819) 0.969 0.818 0.833 0.984 0.841 
   3   (0.181) 0.031 0.182 0.167 0.016 0.159 

Locus 1402 : 
2 alleles
14.5% missing data
   2   (0.824) 0.937 0.823 0.896 0.827 0.804 
   1   (0.176) 0.063 0.177 0.104 0.173 0.196 

Locus 1403 : 
2 alleles
1.4% missing data
   3   (0.921) 0.996 0.921 0.917 0.994 0.965 
   4   (0.079) 0.004 0.079 0.083 0.006 0.035 

Locus 1404 : 
2 alleles
4.3% missing data
   1   (0.662) 0.739 0.663 0.741 0.979 0.576 
   4   (0.338) 0.261 0.337 0.259 0.021 0.424 

Locus 1405 : 
2 alleles
13.8% missing data
   4   (0.419) 0.483 0.418 0.455 0.453 0.379 
   3   (0.581) 0.517 0.582 0.545 0.547 0.621 

Locus 1406 : 
2 alleles
2.9% missing data
   1   (0.856) 0.956 0.856 0.930 0.950 0.802 
   3   (0.144) 0.044 0.144 0.070 0.050 0.198 

Locus 1407 : 
2 alleles
3.6% missing data
   1   (0.878) 0.976 0.878 0.948 0.987 0.818 
   2   (0.122) 0.024 0.122 0.052 0.013 0.182 

Locus 1408 : 
2 alleles
13.0% missing data
   1   (0.555) 0.602 0.555 0.516 0.768 0.582 
   3   (0.445) 0.398 0.445 0.484 0.232 0.418 

Locus 1409 : 
2 alleles
7.2% missing data
   3   (0.894) 0.990 0.893 0.896 0.989 0.937 
   2   (0.106) 0.010 0.107 0.104 0.011 0.063 

Locus 1410 : 
2 alleles
13.0% missing data
   2   (0.765) 0.496 0.766 0.855 0.943 0.701 
   1   (0.235) 0.504 0.234 0.145 0.057 0.299 

Locus 1411 : 
2 alleles
5.8% missing data
   1   (0.452) 0.161 0.452 0.449 0.820 0.465 
   2   (0.548) 0.839 0.548 0.551 0.180 0.535 

Locus 1412 : 
2 alleles
2.9% missing data
   1   (0.420) 0.088 0.420 0.592 0.987 0.278 
   3   (0.580) 0.912 0.580 0.408 0.013 0.722 

Locus 1413 : 
2 alleles
7.2% missing data
   1   (0.877) 0.984 0.876 0.939 0.990 0.845 
   3   (0.123) 0.016 0.124 0.061 0.010 0.155 

Locus 1414 : 
2 alleles
9.4% missing data
   2   (0.802) 0.869 0.802 0.916 0.982 0.666 
   3   (0.198) 0.131 0.198 0.084 0.018 0.334 

Locus 1415 : 
2 alleles
6.5% missing data
   1   (0.831) 0.951 0.831 0.861 0.985 0.844 
   4   (0.169) 0.049 0.169 0.139 0.015 0.156 

Locus 1416 : 
2 alleles
3.6% missing data
   3   (0.692) 0.933 0.692 0.702 0.967 0.670 
   1   (0.308) 0.067 0.308 0.298 0.033 0.330 

Locus 1417 : 
2 alleles
13.0% missing data
   2   (0.845) 0.978 0.844 0.874 0.988 0.865 
   4   (0.155) 0.022 0.156 0.126 0.012 0.135 

Locus 1418 : 
2 alleles
5.1% missing data
   2   (0.883) 0.972 0.883 0.949 0.991 0.852 
   3   (0.117) 0.028 0.117 0.051 0.009 0.148 

Locus 1419 : 
2 alleles
13.0% missing data
   3   (0.829) 0.339 0.829 0.922 0.829 0.808 
   1   (0.171) 0.661 0.171 0.078 0.171 0.192 

Locus 1420 : 
2 alleles
4.3% missing data
   3   (0.878) 0.977 0.878 0.923 0.992 0.873 
   1   (0.122) 0.023 0.122 0.077 0.008 0.127 

Locus 1421 : 
2 alleles
12.3% missing data
   1   (0.370) 0.346 0.371 0.400 0.506 0.315 
   3   (0.630) 0.654 0.629 0.600 0.494 0.685 

Locus 1422 : 
2 alleles
10.1% missing data
   1   (0.079) 0.004 0.079 0.113 0.009 0.031 
   3   (0.921) 0.996 0.921 0.887 0.991 0.969 

Locus 1423 : 
2 alleles
12.3% missing data
   3   (0.699) 0.806 0.699 0.715 0.638 0.708 
   1   (0.301) 0.194 0.301 0.285 0.362 0.292 

Locus 1424 : 
2 alleles
12.3% missing data
   4   (0.849) 0.865 0.849 0.909 0.989 0.829 
   2   (0.151) 0.135 0.151 0.091 0.011 0.171 

Locus 1425 : 
2 alleles
5.8% missing data
   4   (0.648) 0.522 0.647 0.814 0.567 0.512 
   2   (0.352) 0.478 0.353 0.186 0.433 0.488 

Locus 1426 : 
2 alleles
8.7% missing data
   2   (0.913) 0.994 0.913 0.923 0.034 0.969 
   3   (0.087) 0.006 0.087 0.077 0.966 0.031 

Locus 1427 : 
2 alleles
17.4% missing data
   2   (0.643) 0.870 0.642 0.654 0.638 0.641 
   3   (0.357) 0.130 0.358 0.346 0.362 0.359 

Locus 1428 : 
2 alleles
3.6% missing data
   1   (0.891) 0.981 0.892 0.953 0.958 0.858 
   3   (0.109) 0.019 0.108 0.047 0.042 0.142 

Locus 1429 : 
2 alleles
19.6% missing data
   1   (0.891) 0.980 0.891 0.903 0.993 0.927 
   4   (0.109) 0.020 0.109 0.097 0.007 0.073 

Locus 1430 : 
2 alleles
3.6% missing data
   1   (0.806) 0.857 0.806 0.888 0.218 0.775 
   2   (0.194) 0.143 0.194 0.112 0.782 0.225 

Locus 1431 : 
2 alleles
6.5% missing data
   3   (0.831) 0.742 0.831 0.887 0.991 0.820 
   2   (0.169) 0.258 0.169 0.113 0.009 0.180 

Locus 1432 : 
2 alleles
7.2% missing data
   1   (0.518) 0.539 0.518 0.478 0.874 0.547 
   3   (0.482) 0.461 0.482 0.522 0.126 0.453 

Locus 1433 : 
2 alleles
7.2% missing data
   3   (0.818) 0.975 0.818 0.840 0.984 0.821 
   1   (0.182) 0.025 0.182 0.160 0.016 0.179 

Locus 1434 : 
2 alleles
12.3% missing data
   1   (0.905) 0.982 0.905 0.951 0.910 0.918 
   3   (0.095) 0.018 0.095 0.049 0.090 0.082 

Locus 1435 : 
2 alleles
5.1% missing data
   1   (0.873) 0.977 0.873 0.930 0.989 0.857 
   3   (0.127) 0.023 0.127 0.070 0.011 0.143 

Locus 1436 : 
2 alleles
12.3% missing data
   4   (0.898) 0.977 0.898 0.930 0.992 0.921 
   2   (0.102) 0.023 0.102 0.070 0.008 0.079 

Locus 1437 : 
2 alleles
2.9% missing data
   1   (0.910) 0.995 0.910 0.909 0.995 0.954 
   3   (0.090) 0.005 0.090 0.091 0.005 0.046 

Locus 1438 : 
2 alleles
10.1% missing data
   2   (0.722) 0.938 0.722 0.708 0.100 0.785 
   4   (0.278) 0.062 0.278 0.292 0.900 0.215 

Locus 1439 : 
2 alleles
3.6% missing data
   1   (0.901) 0.990 0.901 0.945 0.990 0.905 
   3   (0.099) 0.010 0.099 0.055 0.010 0.095 

Locus 1440 : 
2 alleles
5.1% missing data
   3   (0.847) 0.905 0.847 0.938 0.988 0.754 
   1   (0.153) 0.095 0.153 0.062 0.012 0.246 

Locus 1441 : 
2 alleles
4.3% missing data
   1   (0.607) 0.723 0.607 0.675 0.302 0.564 
   4   (0.393) 0.277 0.393 0.325 0.698 0.436 

Locus 1442 : 
2 alleles
13.0% missing data
   4   (0.756) 0.870 0.754 0.820 0.984 0.735 
   2   (0.244) 0.130 0.246 0.180 0.016 0.265 

Locus 1443 : 
2 alleles
17.4% missing data
   1   (0.884) 0.885 0.885 0.963 0.866 0.815 
   4   (0.116) 0.115 0.115 0.037 0.134 0.185 

Locus 1444 : 
2 alleles
13.0% missing data
   2   (0.907) 0.986 0.908 0.932 0.992 0.924 
   4   (0.093) 0.014 0.092 0.068 0.008 0.076 

Locus 1445 : 
2 alleles
13.0% missing data
   2   (0.744) 0.906 0.744 0.794 0.735 0.727 
   1   (0.256) 0.094 0.256 0.206 0.265 0.273 

Locus 1446 : 
2 alleles
17.4% missing data
   2   (0.902) 0.343 0.903 0.989 0.873 0.755 
   3   (0.098) 0.657 0.097 0.011 0.127 0.245 

Locus 1447 : 
2 alleles
10.1% missing data
   2   (0.342) 0.082 0.342 0.316 0.109 0.381 
   4   (0.658) 0.918 0.658 0.684 0.891 0.619 

Locus 1448 : 
2 alleles
5.1% missing data
   1   (0.899) 0.989 0.898 0.934 0.992 0.925 
   4   (0.101) 0.011 0.102 0.066 0.008 0.075 

Locus 1449 : 
2 alleles
10.9% missing data
   3   (0.903) 0.987 0.902 0.947 0.973 0.916 
   4   (0.097) 0.013 0.098 0.053 0.027 0.084 

Locus 1450 : 
2 alleles
10.9% missing data
   1   (0.573) 0.591 0.573 0.519 0.905 0.617 
   3   (0.427) 0.409 0.427 0.481 0.095 0.383 

Locus 1451 : 
2 alleles
14.5% missing data
   4   (0.854) 0.957 0.855 0.910 0.086 0.873 
   1   (0.146) 0.043 0.145 0.090 0.914 0.127 

Locus 1452 : 
2 alleles
4.3% missing data
   1   (0.497) 0.111 0.497 0.505 0.203 0.532 
   3   (0.503) 0.889 0.503 0.495 0.797 0.468 

Locus 1453 : 
2 alleles
5.8% missing data
   3   (0.559) 0.216 0.558 0.750 0.067 0.436 
   1   (0.441) 0.784 0.442 0.250 0.933 0.564 

Locus 1454 : 
2 alleles
13.0% missing data
   2   (0.845) 0.924 0.845 0.914 0.844 0.803 
   4   (0.155) 0.076 0.155 0.086 0.156 0.197 

Locus 1455 : 
2 alleles
0.7% missing data
   1   (0.908) 0.996 0.907 0.934 0.029 0.967 
   3   (0.092) 0.004 0.093 0.066 0.971 0.033 

Locus 1456 : 
2 alleles
2.9% missing data
   2   (0.891) 0.988 0.890 0.937 0.961 0.899 
   4   (0.109) 0.012 0.110 0.063 0.039 0.101 

Locus 1457 : 
2 alleles
13.8% missing data
   2   (0.919) 0.990 0.919 0.945 0.993 0.942 
   4   (0.081) 0.010 0.081 0.055 0.007 0.058 

Locus 1458 : 
2 alleles
5.1% missing data
   3   (0.918) 0.995 0.918 0.906 0.995 0.965 
   1   (0.082) 0.005 0.082 0.094 0.005 0.035 

Locus 1459 : 
2 alleles
13.0% missing data
   4   (0.907) 0.992 0.908 0.919 0.993 0.940 
   2   (0.093) 0.008 0.092 0.081 0.007 0.060 

Locus 1460 : 
2 alleles
12.3% missing data
   2   (0.088) 0.440 0.088 0.015 0.272 0.146 
   4   (0.912) 0.560 0.912 0.985 0.728 0.854 

Locus 1461 : 
2 alleles
2.2% missing data
   2   (0.154) 0.243 0.155 0.118 0.314 0.096 
   4   (0.846) 0.757 0.845 0.882 0.686 0.904 

Locus 1462 : 
2 alleles
18.1% missing data
   3   (0.852) 0.979 0.852 0.860 0.958 0.881 
   1   (0.148) 0.021 0.148 0.140 0.042 0.119 

Locus 1463 : 
2 alleles
10.1% missing data
   2   (0.118) 0.004 0.118 0.362 0.007 0.029 
   3   (0.882) 0.996 0.882 0.638 0.993 0.971 

Locus 1464 : 
2 alleles
16.7% missing data
   1   (0.833) 0.906 0.833 0.929 0.987 0.731 
   3   (0.167) 0.094 0.167 0.071 0.013 0.269 

Locus 1465 : 
2 alleles
2.2% missing data
   2   (0.873) 0.971 0.873 0.894 0.989 0.902 
   4   (0.127) 0.029 0.127 0.106 0.011 0.098 

Locus 1466 : 
2 alleles
10.9% missing data
   2   (0.779) 0.857 0.779 0.835 0.934 0.756 
   4   (0.221) 0.143 0.221 0.165 0.066 0.244 

Locus 1467 : 
2 alleles
2.9% missing data
   1   (0.870) 0.985 0.870 0.913 0.989 0.869 
   2   (0.130) 0.015 0.130 0.087 0.011 0.131 

Locus 1468 : 
2 alleles
5.8% missing data
   2   (0.103) 0.068 0.102 0.039 0.796 0.103 
   4   (0.897) 0.932 0.898 0.961 0.204 0.897 

Locus 1469 : 
2 alleles
13.8% missing data
   4   (0.597) 0.761 0.597 0.659 0.361 0.546 
   2   (0.403) 0.239 0.403 0.341 0.639 0.454 

Locus 1470 : 
2 alleles
2.9% missing data
   2   (0.876) 0.948 0.877 0.947 0.989 0.810 
   4   (0.124) 0.052 0.123 0.053 0.011 0.190 

Locus 1471 : 
2 alleles
2.9% missing data
   1   (0.883) 0.992 0.882 0.876 0.988 0.925 
   3   (0.117) 0.008 0.118 0.124 0.012 0.075 

Locus 1472 : 
2 alleles
7.2% missing data
   3   (0.711) 0.888 0.712 0.745 0.165 0.710 
   1   (0.289) 0.112 0.288 0.255 0.835 0.290 

Locus 1473 : 
2 alleles
5.8% missing data
   1   (0.742) 0.824 0.742 0.765 0.442 0.769 
   3   (0.258) 0.176 0.258 0.235 0.558 0.231 

Locus 1474 : 
2 alleles
10.9% missing data
   2   (0.872) 0.964 0.872 0.905 0.255 0.923 
   4   (0.128) 0.036 0.128 0.095 0.745 0.077 

Locus 1475 : 
2 alleles
2.9% missing data
   3   (0.944) 0.999 0.945 0.887 0.997 0.989 
   1   (0.056) 0.001 0.055 0.113 0.003 0.011 

Locus 1476 : 
2 alleles
2.2% missing data
   2   (0.818) 0.957 0.818 0.784 0.986 0.873 
   4   (0.182) 0.043 0.182 0.216 0.014 0.127 

Locus 1477 : 
2 alleles
9.4% missing data
   4   (0.941) 0.998 0.941 0.901 0.996 0.986 
   2   (0.059) 0.002 0.059 0.099 0.004 0.014 

Locus 1478 : 
2 alleles
12.3% missing data
   3   (0.777) 0.956 0.777 0.712 0.934 0.830 
   1   (0.223) 0.044 0.223 0.288 0.066 0.170 

Locus 1479 : 
2 alleles
12.3% missing data
   1   (0.820) 0.953 0.820 0.870 0.986 0.789 
   3   (0.180) 0.047 0.180 0.130 0.014 0.211 

Locus 1480 : 
2 alleles
13.8% missing data
   2   (0.924) 0.770 0.924 0.978 0.884 0.933 
   4   (0.076) 0.230 0.076 0.022 0.116 0.067 

Locus 1481 : 
2 alleles
18.8% missing data
   1   (0.119) 0.018 0.119 0.111 0.009 0.090 
   3   (0.881) 0.982 0.881 0.889 0.991 0.910 

Locus 1482 : 
2 alleles
16.7% missing data
   3   (0.647) 0.270 0.647 0.683 0.082 0.700 
   1   (0.353) 0.730 0.353 0.317 0.918 0.300 

Locus 1483 : 
2 alleles
11.6% missing data
   4   (0.890) 0.991 0.890 0.869 0.989 0.939 
   2   (0.110) 0.009 0.110 0.131 0.011 0.061 

Locus 1484 : 
2 alleles
0.7% missing data
   3   (0.852) 0.973 0.852 0.893 0.958 0.845 
   1   (0.148) 0.027 0.148 0.107 0.042 0.155 

Locus 1485 : 
2 alleles
13.0% missing data
   4   (0.419) 0.272 0.419 0.438 0.913 0.377 
   2   (0.581) 0.728 0.581 0.562 0.087 0.623 

Locus 1486 : 
2 alleles
11.6% missing data
   1   (0.908) 0.986 0.909 0.932 0.994 0.931 
   2   (0.092) 0.014 0.091 0.068 0.006 0.069 

Locus 1487 : 
2 alleles
3.6% missing data
   2   (0.841) 0.972 0.841 0.845 0.988 0.866 
   3   (0.159) 0.028 0.159 0.155 0.012 0.134 

Locus 1488 : 
2 alleles
10.9% missing data
   1   (0.214) 0.027 0.214 0.207 0.021 0.217 
   3   (0.786) 0.973 0.786 0.793 0.979 0.783 

Locus 1489 : 
2 alleles
5.1% missing data
   1   (0.895) 0.708 0.895 0.963 0.994 0.887 
   3   (0.105) 0.292 0.105 0.037 0.006 0.113 

Locus 1490 : 
2 alleles
10.9% missing data
   4   (0.908) 0.993 0.908 0.921 0.994 0.943 
   1   (0.092) 0.007 0.092 0.079 0.006 0.057 

Locus 1491 : 
2 alleles
11.6% missing data
   1   (0.822) 0.960 0.822 0.842 0.986 0.828 
   4   (0.178) 0.040 0.178 0.158 0.014 0.172 

Locus 1492 : 
2 alleles
2.9% missing data
   4   (0.723) 0.891 0.723 0.726 0.904 0.734 
   2   (0.277) 0.109 0.277 0.274 0.096 0.266 

Locus 1493 : 
2 alleles
9.4% missing data
   1   (0.920) 0.994 0.921 0.929 0.994 0.958 
   3   (0.080) 0.006 0.079 0.071 0.006 0.042 

Locus 1494 : 
2 alleles
15.9% missing data
   4   (0.903) 0.961 0.904 0.950 0.992 0.897 
   2   (0.097) 0.039 0.096 0.050 0.008 0.103 

Locus 1495 : 
2 alleles
14.5% missing data
   1   (0.821) 0.951 0.821 0.834 0.784 0.851 
   3   (0.179) 0.049 0.179 0.166 0.216 0.149 

Locus 1496 : 
2 alleles
4.3% missing data
   3   (0.762) 0.843 0.762 0.821 0.944 0.726 
   1   (0.238) 0.157 0.238 0.179 0.056 0.274 

Locus 1497 : 
2 alleles
3.6% missing data
   2   (0.857) 0.990 0.857 0.745 0.986 0.932 
   4   (0.143) 0.010 0.143 0.255 0.014 0.068 

Locus 1498 : 
2 alleles
11.6% missing data
   2   (0.900) 0.957 0.899 0.951 0.992 0.899 
   4   (0.100) 0.043 0.101 0.049 0.008 0.101 

Locus 1499 : 
2 alleles
13.0% missing data
   4   (0.867) 0.944 0.867 0.946 0.987 0.798 
   2   (0.133) 0.056 0.133 0.054 0.013 0.202 

Locus 1500 : 
2 alleles
5.1% missing data
   1   (0.179) 0.032 0.179 0.226 0.042 0.120 
   3   (0.821) 0.968 0.821 0.774 0.958 0.880 

Locus 1501 : 
2 alleles
1.4% missing data
   1   (0.870) 0.962 0.870 0.887 0.989 0.894 
   2   (0.130) 0.038 0.130 0.113 0.011 0.106 

Locus 1502 : 
2 alleles
10.9% missing data
   4   (0.834) 0.903 0.833 0.892 0.986 0.815 
   1   (0.166) 0.097 0.167 0.108 0.014 0.185 

Locus 1503 : 
2 alleles
2.2% missing data
   1   (0.900) 0.968 0.900 0.956 0.993 0.898 
   3   (0.100) 0.032 0.100 0.044 0.007 0.102 

Locus 1504 : 
2 alleles
3.6% missing data
   1   (0.890) 0.995 0.890 0.877 0.993 0.935 
   3   (0.110) 0.005 0.110 0.123 0.007 0.065 

Locus 1505 : 
2 alleles
10.1% missing data
   1   (0.436) 0.620 0.436 0.513 0.114 0.361 
   4   (0.564) 0.380 0.564 0.487 0.886 0.639 

Locus 1506 : 
2 alleles
1.4% missing data
   1   (0.564) 0.127 0.564 0.689 0.909 0.466 
   4   (0.436) 0.873 0.436 0.311 0.091 0.534 

Locus 1507 : 
2 alleles
2.9% missing data
   4   (0.845) 0.977 0.845 0.868 0.990 0.845 
   3   (0.155) 0.023 0.155 0.132 0.010 0.155 

Locus 1508 : 
2 alleles
10.9% missing data
   1   (0.880) 0.976 0.880 0.937 0.988 0.863 
   3   (0.120) 0.024 0.120 0.063 0.012 0.137 

Locus 1509 : 
2 alleles
10.9% missing data
   1   (0.266) 0.340 0.265 0.217 0.273 0.279 
   3   (0.734) 0.660 0.735 0.783 0.727 0.721 

Locus 1510 : 
2 alleles
12.3% missing data
   4   (0.893) 0.972 0.893 0.949 0.865 0.878 
   3   (0.107) 0.028 0.107 0.051 0.135 0.122 

Locus 1511 : 
2 alleles
0.7% missing data
   1   (0.937) 0.998 0.938 0.852 0.996 0.988 
   2   (0.063) 0.002 0.062 0.148 0.004 0.012 

Locus 1512 : 
2 alleles
3.6% missing data
   2   (0.765) 0.426 0.765 0.833 0.993 0.766 
   3   (0.235) 0.574 0.235 0.167 0.007 0.234 

Locus 1513 : 
2 alleles
13.0% missing data
   4   (0.874) 0.991 0.874 0.820 0.992 0.936 
   2   (0.126) 0.009 0.126 0.180 0.008 0.064 

Locus 1514 : 
2 alleles
1.4% missing data
   2   (0.867) 0.978 0.867 0.900 0.988 0.875 
   3   (0.133) 0.022 0.133 0.100 0.012 0.125 

Locus 1515 : 
2 alleles
2.9% missing data
   4   (0.804) 0.837 0.803 0.856 0.452 0.828 
   2   (0.196) 0.163 0.197 0.144 0.548 0.172 

Locus 1516 : 
2 alleles
12.3% missing data
   4   (0.696) 0.927 0.696 0.659 0.971 0.706 
   1   (0.304) 0.073 0.304 0.341 0.029 0.294 

Locus 1517 : 
2 alleles
5.8% missing data
   1   (0.376) 0.065 0.376 0.469 0.042 0.322 
   4   (0.624) 0.935 0.624 0.531 0.958 0.678 

Locus 1518 : 
2 alleles
15.2% missing data
   4   (0.649) 0.948 0.649 0.622 0.970 0.646 
   2   (0.351) 0.052 0.351 0.378 0.030 0.354 

Locus 1519 : 
2 alleles
17.4% missing data
   2   (0.735) 0.957 0.736 0.727 0.726 0.743 
   4   (0.265) 0.043 0.264 0.273 0.274 0.257 

Locus 1520 : 
2 alleles
2.2% missing data
   1   (0.152) 0.048 0.153 0.096 0.043 0.170 
   3   (0.848) 0.952 0.847 0.904 0.957 0.830 

Locus 1521 : 
2 alleles
12.3% missing data
   1   (0.101) 0.018 0.101 0.073 0.096 0.071 
   3   (0.899) 0.982 0.899 0.927 0.904 0.929 

Locus 1522 : 
2 alleles
2.9% missing data
   2   (0.908) 0.995 0.907 0.916 0.977 0.952 
   3   (0.092) 0.005 0.093 0.084 0.023 0.048 

Locus 1523 : 
2 alleles
10.9% missing data
   2   (0.908) 0.992 0.908 0.889 0.994 0.955 
   4   (0.092) 0.008 0.092 0.111 0.006 0.045 

Locus 1524 : 
2 alleles
15.9% missing data
   4   (0.701) 0.839 0.701 0.691 0.712 0.732 
   2   (0.299) 0.161 0.299 0.309 0.288 0.268 

Locus 1525 : 
2 alleles
4.3% missing data
   4   (0.874) 0.991 0.874 0.905 0.963 0.891 
   1   (0.126) 0.009 0.126 0.095 0.037 0.109 

Locus 1526 : 
2 alleles
13.0% missing data
   2   (0.683) 0.968 0.682 0.485 0.684 0.821 
   4   (0.317) 0.032 0.318 0.515 0.316 0.179 

Locus 1527 : 
2 alleles
7.2% missing data
   3   (0.892) 0.987 0.892 0.936 0.018 0.926 
   1   (0.108) 0.013 0.108 0.064 0.982 0.074 

Locus 1528 : 
2 alleles
3.6% missing data
   1   (0.672) 0.854 0.671 0.786 0.973 0.549 
   4   (0.328) 0.146 0.329 0.214 0.027 0.451 

Locus 1529 : 
2 alleles
15.2% missing data
   4   (0.656) 0.717 0.656 0.688 0.633 0.649 
   2   (0.344) 0.283 0.344 0.312 0.367 0.351 

Locus 1530 : 
2 alleles
6.5% missing data
   2   (0.832) 0.979 0.832 0.860 0.985 0.826 
   4   (0.168) 0.021 0.168 0.140 0.015 0.174 

Locus 1531 : 
2 alleles
5.1% missing data
   1   (0.855) 0.943 0.855 0.895 0.147 0.895 
   3   (0.145) 0.057 0.145 0.105 0.853 0.105 

Locus 1532 : 
2 alleles
18.1% missing data
   1   (0.900) 0.979 0.900 0.952 0.990 0.884 
   3   (0.100) 0.021 0.100 0.048 0.010 0.116 

Locus 1533 : 
2 alleles
0.7% missing data
   2   (0.916) 0.996 0.917 0.837 0.995 0.975 
   4   (0.084) 0.004 0.083 0.163 0.005 0.025 

Locus 1534 : 
2 alleles
1.4% missing data
   2   (0.809) 0.877 0.809 0.896 0.232 0.785 
   4   (0.191) 0.123 0.191 0.104 0.768 0.215 

Locus 1535 : 
2 alleles
2.9% missing data
   4   (0.901) 0.994 0.902 0.840 0.991 0.960 
   2   (0.099) 0.006 0.098 0.160 0.009 0.040 

Locus 1536 : 
2 alleles
3.6% missing data
   4   (0.914) 0.986 0.913 0.962 0.972 0.913 
   3   (0.086) 0.014 0.087 0.038 0.028 0.087 

Locus 1537 : 
2 alleles
1.4% missing data
   2   (0.948) 0.999 0.948 0.907 0.997 0.989 
   1   (0.052) 0.001 0.052 0.093 0.003 0.011 

Locus 1538 : 
2 alleles
3.6% missing data
   2   (0.174) 0.038 0.174 0.122 0.054 0.208 
   3   (0.826) 0.962 0.826 0.878 0.946 0.792 

Locus 1539 : 
2 alleles
13.0% missing data
   1   (0.844) 0.914 0.845 0.916 0.173 0.844 
   3   (0.156) 0.086 0.155 0.084 0.827 0.156 

Locus 1540 : 
2 alleles
2.2% missing data
   2   (0.900) 0.982 0.900 0.961 0.993 0.869 
   4   (0.100) 0.018 0.100 0.039 0.007 0.131 

Locus 1541 : 
2 alleles
2.2% missing data
   1   (0.746) 0.914 0.746 0.778 0.283 0.757 
   4   (0.254) 0.086 0.254 0.222 0.717 0.243 

Locus 1542 : 
2 alleles
14.5% missing data
   2   (0.830) 0.768 0.829 0.917 0.989 0.780 
   4   (0.170) 0.232 0.171 0.083 0.011 0.220 

Locus 1543 : 
2 alleles
4.3% missing data
   3   (0.828) 0.968 0.827 0.849 0.953 0.860 
   1   (0.172) 0.032 0.173 0.151 0.047 0.140 

Locus 1544 : 
2 alleles
7.2% missing data
   1   (0.850) 0.948 0.849 0.924 0.948 0.811 
   3   (0.150) 0.052 0.151 0.076 0.052 0.189 

Locus 1545 : 
2 alleles
4.3% missing data
   1   (0.784) 0.803 0.784 0.844 0.342 0.785 
   2   (0.216) 0.197 0.216 0.156 0.658 0.215 

Locus 1546 : 
2 alleles
11.6% missing data
   4   (0.935) 0.998 0.935 0.870 0.996 0.984 
   2   (0.065) 0.002 0.065 0.130 0.004 0.016 

Locus 1547 : 
2 alleles
5.1% missing data
   4   (0.872) 0.911 0.871 0.929 0.986 0.869 
   1   (0.128) 0.089 0.129 0.071 0.014 0.131 

Locus 1548 : 
2 alleles
13.0% missing data
   1   (0.855) 0.971 0.854 0.887 0.987 0.866 
   2   (0.145) 0.029 0.146 0.113 0.013 0.134 

Locus 1549 : 
2 alleles
13.0% missing data
   1   (0.939) 0.998 0.939 0.890 0.954 0.985 
   4   (0.061) 0.002 0.061 0.110 0.046 0.015 

Locus 1550 : 
2 alleles
5.1% missing data
   2   (0.789) 0.979 0.789 0.763 0.983 0.830 
   3   (0.211) 0.021 0.211 0.237 0.017 0.170 

Locus 1551 : 
2 alleles
14.5% missing data
   1   (0.799) 0.625 0.799 0.930 0.991 0.648 
   3   (0.201) 0.375 0.201 0.070 0.009 0.352 

Locus 1552 : 
2 alleles
3.6% missing data
   1   (0.883) 0.985 0.884 0.919 0.957 0.881 
   3   (0.117) 0.015 0.116 0.081 0.043 0.119 

Locus 1553 : 
2 alleles
1.4% missing data
   4   (0.904) 0.975 0.905 0.967 0.991 0.850 
   2   (0.096) 0.025 0.095 0.033 0.009 0.150 

Locus 1554 : 
2 alleles
11.6% missing data
   1   (0.771) 0.929 0.771 0.880 0.030 0.721 
   3   (0.229) 0.071 0.229 0.120 0.970 0.279 

Locus 1555 : 
2 alleles
10.1% missing data
   2   (0.321) 0.094 0.321 0.337 0.029 0.316 
   4   (0.679) 0.906 0.679 0.663 0.971 0.684 

Locus 1556 : 
2 alleles
4.3% missing data
   3   (0.770) 0.961 0.770 0.820 0.981 0.727 
   1   (0.230) 0.039 0.230 0.180 0.019 0.273 

Locus 1557 : 
2 alleles
2.9% missing data
   2   (0.425) 0.065 0.425 0.485 0.048 0.432 
   3   (0.575) 0.935 0.575 0.515 0.952 0.568 

Locus 1558 : 
2 alleles
15.2% missing data
   4   (0.161) 0.020 0.162 0.103 0.158 0.190 
   2   (0.839) 0.980 0.838 0.897 0.842 0.810 

Locus 1559 : 
2 alleles
5.1% missing data
   1   (0.797) 0.581 0.797 0.851 0.639 0.816 
   4   (0.203) 0.419 0.203 0.149 0.361 0.184 

Locus 1560 : 
2 alleles
10.9% missing data
   1   (0.899) 0.986 0.899 0.931 0.898 0.917 
   4   (0.101) 0.014 0.101 0.069 0.102 0.083 

Locus 1561 : 
2 alleles
2.9% missing data
   3   (0.853) 0.945 0.853 0.934 0.986 0.789 
   1   (0.147) 0.055 0.147 0.066 0.014 0.211 

Locus 1562 : 
2 alleles
15.2% missing data
   2   (0.918) 0.984 0.918 0.943 0.993 0.945 
   4   (0.082) 0.016 0.082 0.057 0.007 0.055 

Locus 1563 : 
2 alleles
15.9% missing data
   1   (0.592) 0.819 0.592 0.634 0.964 0.531 
   4   (0.408) 0.181 0.408 0.366 0.036 0.469 

Locus 1564 : 
2 alleles
12.3% missing data
   2   (0.844) 0.186 0.844 0.969 0.178 0.741 
   4   (0.156) 0.814 0.156 0.031 0.822 0.259 

Locus 1565 : 
2 alleles
2.9% missing data
   3   (0.803) 0.936 0.803 0.830 0.956 0.812 
   1   (0.197) 0.064 0.197 0.170 0.044 0.188 

Locus 1566 : 
2 alleles
13.8% missing data
   2   (0.891) 0.963 0.892 0.946 0.991 0.870 
   4   (0.109) 0.037 0.108 0.054 0.009 0.130 

Locus 1567 : 
2 alleles
5.8% missing data
   2   (0.886) 0.989 0.887 0.911 0.991 0.899 
   4   (0.114) 0.011 0.113 0.089 0.009 0.101 

Locus 1568 : 
2 alleles
11.6% missing data
   1   (0.758) 0.834 0.757 0.820 0.984 0.730 
   3   (0.242) 0.166 0.243 0.180 0.016 0.270 

Locus 1569 : 
2 alleles
3.6% missing data
   2   (0.600) 0.751 0.600 0.627 0.075 0.593 
   4   (0.400) 0.249 0.400 0.373 0.925 0.407 

Locus 1570 : 
2 alleles
16.7% missing data
   1   (0.386) 0.118 0.386 0.413 0.309 0.366 
   4   (0.614) 0.882 0.614 0.587 0.691 0.634 

Locus 1571 : 
2 alleles
10.9% missing data
   3   (0.869) 0.970 0.870 0.912 0.964 0.865 
   2   (0.131) 0.030 0.130 0.088 0.036 0.135 

Locus 1572 : 
2 alleles
12.3% missing data
   1   (0.126) 0.041 0.126 0.087 0.106 0.107 
   3   (0.874) 0.959 0.874 0.913 0.894 0.893 

Locus 1573 : 
2 alleles
13.8% missing data
   1   (0.593) 0.769 0.594 0.629 0.967 0.525 
   3   (0.407) 0.231 0.406 0.371 0.033 0.475 

Locus 1574 : 
2 alleles
11.6% missing data
   2   (0.567) 0.954 0.566 0.493 0.945 0.587 
   4   (0.433) 0.046 0.434 0.507 0.055 0.413 

Locus 1575 : 
2 alleles
18.1% missing data
   3   (0.929) 0.192 0.929 0.992 0.996 0.886 
   1   (0.071) 0.808 0.071 0.008 0.004 0.114 

Locus 1576 : 
2 alleles
3.6% missing data
   3   (0.922) 0.994 0.922 0.921 0.989 0.966 
   1   (0.078) 0.006 0.078 0.079 0.011 0.034 

Locus 1577 : 
2 alleles
9.4% missing data
   2   (0.904) 0.992 0.904 0.924 0.994 0.928 
   4   (0.096) 0.008 0.096 0.076 0.006 0.072 

Locus 1578 : 
2 alleles
11.6% missing data
   1   (0.725) 0.632 0.725 0.730 0.983 0.738 
   3   (0.275) 0.368 0.275 0.270 0.017 0.262 

Locus 1579 : 
2 alleles
11.6% missing data
   3   (0.885) 0.982 0.884 0.956 0.052 0.891 
   1   (0.115) 0.018 0.116 0.044 0.948 0.109 

Locus 1580 : 
2 alleles
8.7% missing data
   2   (0.906) 0.992 0.906 0.927 0.993 0.931 
   4   (0.094) 0.008 0.094 0.073 0.007 0.069 

Locus 1581 : 
2 alleles
14.5% missing data
   2   (0.866) 0.544 0.866 0.907 0.810 0.906 
   4   (0.134) 0.456 0.134 0.093 0.190 0.094 

Locus 1582 : 
2 alleles
5.8% missing data
   4   (0.876) 0.922 0.877 0.940 0.991 0.848 
   1   (0.124) 0.078 0.123 0.060 0.009 0.152 

Locus 1583 : 
2 alleles
1.4% missing data
   2   (0.907) 0.987 0.908 0.915 0.994 0.943 
   3   (0.093) 0.013 0.092 0.085 0.006 0.057 

Locus 1584 : 
2 alleles
2.2% missing data
   1   (0.688) 0.737 0.689 0.628 0.736 0.750 
   2   (0.312) 0.263 0.311 0.372 0.264 0.250 

Locus 1585 : 
2 alleles
3.6% missing data
   1   (0.898) 0.973 0.898 0.956 0.993 0.881 
   3   (0.102) 0.027 0.102 0.044 0.007 0.119 

Locus 1586 : 
2 alleles
13.0% missing data
   2   (0.317) 0.059 0.318 0.387 0.027 0.258 
   3   (0.683) 0.941 0.682 0.613 0.973 0.742 

Locus 1587 : 
2 alleles
4.3% missing data
   3   (0.241) 0.115 0.240 0.217 0.847 0.217 
   4   (0.759) 0.885 0.760 0.783 0.153 0.783 

Locus 1588 : 
2 alleles
5.1% missing data
   1   (0.946) 0.999 0.946 0.906 0.997 0.988 
   3   (0.054) 0.001 0.054 0.094 0.003 0.012 

Locus 1589 : 
2 alleles
3.6% missing data
   3   (0.787) 0.963 0.787 0.816 0.063 0.812 
   2   (0.213) 0.037 0.213 0.184 0.937 0.188 

Locus 1590 : 
2 alleles
4.3% missing data
   4   (0.919) 0.987 0.919 0.952 0.994 0.943 
   2   (0.081) 0.013 0.081 0.048 0.006 0.057 

Locus 1591 : 
2 alleles
6.5% missing data
   1   (0.851) 0.965 0.851 0.945 0.069 0.798 
   4   (0.149) 0.035 0.149 0.055 0.931 0.202 

Locus 1592 : 
2 alleles
5.1% missing data
   4   (0.860) 0.966 0.859 0.888 0.988 0.881 
   2   (0.140) 0.034 0.141 0.112 0.012 0.119 

Locus 1593 : 
2 alleles
2.2% missing data
   3   (0.894) 0.993 0.895 0.902 0.029 0.952 
   1   (0.106) 0.007 0.105 0.098 0.971 0.048 

Locus 1594 : 
2 alleles
12.3% missing data
   2   (0.618) 0.853 0.618 0.596 0.163 0.650 
   4   (0.382) 0.147 0.382 0.404 0.837 0.350 

Locus 1595 : 
2 alleles
3.6% missing data
   2   (0.851) 0.989 0.850 0.831 0.988 0.906 
   3   (0.149) 0.011 0.150 0.169 0.012 0.094 

Locus 1596 : 
2 alleles
14.5% missing data
   2   (0.817) 0.958 0.817 0.839 0.006 0.874 
   4   (0.183) 0.042 0.183 0.161 0.994 0.126 

Locus 1597 : 
2 alleles
18.1% missing data
   2   (0.807) 0.630 0.807 0.889 0.062 0.819 
   3   (0.193) 0.370 0.193 0.111 0.938 0.181 

Locus 1598 : 
2 alleles
4.3% missing data
   1   (0.899) 0.981 0.900 0.919 0.229 0.954 
   3   (0.101) 0.019 0.100 0.081 0.771 0.046 

Locus 1599 : 
2 alleles
5.1% missing data
   1   (0.262) 0.114 0.262 0.207 0.021 0.317 
   3   (0.738) 0.886 0.738 0.793 0.979 0.683 

Locus 1600 : 
2 alleles
4.3% missing data
   1   (0.760) 0.941 0.759 0.814 0.094 0.790 
   3   (0.240) 0.059 0.241 0.186 0.906 0.210 

Locus 1601 : 
2 alleles
4.3% missing data
   2   (0.909) 0.973 0.909 0.966 0.969 0.876 
   3   (0.091) 0.027 0.091 0.034 0.031 0.124 

Locus 1602 : 
2 alleles
3.6% missing data
   1   (0.100) 0.010 0.099 0.063 0.966 0.055 
   3   (0.900) 0.990 0.901 0.937 0.034 0.945 

Locus 1603 : 
2 alleles
2.9% missing data
   1   (0.870) 0.976 0.870 0.930 0.984 0.841 
   3   (0.130) 0.024 0.130 0.070 0.016 0.159 

Locus 1604 : 
2 alleles
2.2% missing data
   1   (0.216) 0.035 0.215 0.258 0.024 0.179 
   3   (0.784) 0.965 0.785 0.742 0.976 0.821 

Locus 1605 : 
2 alleles
15.9% missing data
   4   (0.883) 0.994 0.883 0.762 0.992 0.960 
   2   (0.117) 0.006 0.117 0.238 0.008 0.040 

Locus 1606 : 
2 alleles
13.8% missing data
   2   (0.135) 0.300 0.135 0.041 0.478 0.176 
   3   (0.865) 0.700 0.865 0.959 0.522 0.824 

Locus 1607 : 
2 alleles
18.8% missing data
   2   (0.242) 0.362 0.242 0.194 0.492 0.219 
   4   (0.758) 0.638 0.758 0.806 0.508 0.781 

Locus 1608 : 
2 alleles
15.2% missing data
   2   (0.845) 0.712 0.844 0.928 0.623 0.832 
   4   (0.155) 0.288 0.156 0.072 0.377 0.168 

Locus 1609 : 
2 alleles
14.5% missing data
   4   (0.854) 0.946 0.854 0.876 0.865 0.880 
   2   (0.146) 0.054 0.146 0.124 0.135 0.120 

Locus 1610 : 
2 alleles
4.3% missing data
   1   (0.854) 0.956 0.855 0.923 0.029 0.861 
   4   (0.146) 0.044 0.145 0.077 0.971 0.139 

Locus 1611 : 
2 alleles
8.0% missing data
   4   (0.908) 0.993 0.907 0.941 0.993 0.928 
   2   (0.092) 0.007 0.093 0.059 0.007 0.072 

Locus 1612 : 
2 alleles
2.9% missing data
   1   (0.890) 0.964 0.890 0.943 0.993 0.883 
   3   (0.110) 0.036 0.110 0.057 0.007 0.117 

Locus 1613 : 
2 alleles
3.6% missing data
   1   (0.829) 0.967 0.829 0.857 0.984 0.828 
   3   (0.171) 0.033 0.171 0.143 0.016 0.172 

Locus 1614 : 
2 alleles
4.3% missing data
   3   (0.837) 0.951 0.836 0.861 0.988 0.863 
   1   (0.163) 0.049 0.164 0.139 0.012 0.137 

Locus 1615 : 
2 alleles
15.2% missing data
   1   (0.849) 0.989 0.848 0.824 0.954 0.902 
   2   (0.151) 0.011 0.152 0.176 0.046 0.098 

Locus 1616 : 
2 alleles
5.1% missing data
   1   (0.901) 0.981 0.901 0.936 0.957 0.909 
   3   (0.099) 0.019 0.099 0.064 0.043 0.091 

Locus 1617 : 
2 alleles
14.5% missing data
   3   (0.668) 0.513 0.668 0.745 0.602 0.628 
   1   (0.332) 0.487 0.332 0.255 0.398 0.372 

Locus 1618 : 
2 alleles
9.4% missing data
   2   (0.875) 0.978 0.874 0.927 0.967 0.867 
   1   (0.125) 0.022 0.126 0.073 0.033 0.133 

Locus 1619 : 
2 alleles
10.9% missing data
   1   (0.327) 0.120 0.327 0.253 0.112 0.404 
   3   (0.673) 0.880 0.673 0.747 0.888 0.596 

Locus 1620 : 
2 alleles
1.4% missing data
   1   (0.811) 0.970 0.812 0.824 0.983 0.810 
   4   (0.189) 0.030 0.188 0.176 0.017 0.190 

Locus 1621 : 
2 alleles
7.2% missing data
   1   (0.889) 0.980 0.889 0.939 0.992 0.868 
   3   (0.111) 0.020 0.111 0.061 0.008 0.132 

Locus 1622 : 
2 alleles
5.8% missing data
   1   (0.481) 0.398 0.480 0.470 0.613 0.502 
   4   (0.519) 0.602 0.520 0.530 0.387 0.498 

Locus 1623 : 
2 alleles
15.9% missing data
   1   (0.111) 0.007 0.111 0.126 0.111 0.062 
   3   (0.889) 0.993 0.889 0.874 0.889 0.938 

Locus 1624 : 
2 alleles
18.1% missing data
   4   (0.731) 0.958 0.730 0.684 0.977 0.780 
   2   (0.269) 0.042 0.270 0.316 0.023 0.220 

Locus 1625 : 
2 alleles
10.9% missing data
   1   (0.134) 0.016 0.135 0.142 0.031 0.086 
   3   (0.866) 0.984 0.865 0.858 0.969 0.914 

Locus 1626 : 
2 alleles
3.6% missing data
   4   (0.879) 0.858 0.879 0.971 0.631 0.788 
   3   (0.121) 0.142 0.121 0.029 0.369 0.212 

Locus 1627 : 
2 alleles
2.9% missing data
   2   (0.871) 0.984 0.870 0.895 0.990 0.906 
   4   (0.129) 0.016 0.130 0.105 0.010 0.094 

Locus 1628 : 
2 alleles
10.9% missing data
   4   (0.871) 0.945 0.870 0.953 0.829 0.800 
   2   (0.129) 0.055 0.130 0.047 0.171 0.200 

Locus 1629 : 
2 alleles
0.7% missing data
   1   (0.876) 0.971 0.877 0.924 0.085 0.904 
   3   (0.124) 0.029 0.123 0.076 0.915 0.096 

Locus 1630 : 
2 alleles
4.3% missing data
   2   (0.644) 0.738 0.644 0.606 0.726 0.699 
   4   (0.356) 0.262 0.356 0.394 0.274 0.301 

Locus 1631 : 
2 alleles
5.1% missing data
   3   (0.761) 0.850 0.761 0.694 0.078 0.864 
   1   (0.239) 0.150 0.239 0.306 0.922 0.136 

Locus 1632 : 
2 alleles
3.6% missing data
   1   (0.784) 0.953 0.785 0.751 0.983 0.810 
   3   (0.216) 0.047 0.215 0.249 0.017 0.190 

Locus 1633 : 
2 alleles
4.3% missing data
   1   (0.312) 0.104 0.312 0.260 0.862 0.324 
   3   (0.688) 0.896 0.688 0.740 0.138 0.676 

Locus 1634 : 
2 alleles
15.2% missing data
   2   (0.454) 0.224 0.455 0.524 0.763 0.382 
   4   (0.546) 0.776 0.545 0.476 0.237 0.618 

Locus 1635 : 
2 alleles
10.1% missing data
   3   (0.840) 0.943 0.840 0.917 0.988 0.791 
   2   (0.160) 0.057 0.160 0.083 0.012 0.209 

Locus 1636 : 
2 alleles
2.9% missing data
   1   (0.823) 0.867 0.823 0.918 0.985 0.731 
   3   (0.177) 0.133 0.177 0.082 0.015 0.269 

Locus 1637 : 
2 alleles
6.5% missing data
   1   (0.730) 0.926 0.730 0.715 0.493 0.778 
   2   (0.270) 0.074 0.270 0.285 0.507 0.222 

Locus 1638 : 
2 alleles
9.4% missing data
   3   (0.933) 0.996 0.933 0.925 0.992 0.974 
   4   (0.067) 0.004 0.067 0.075 0.008 0.026 

Locus 1639 : 
2 alleles
2.9% missing data
   1   (0.899) 0.986 0.900 0.907 0.994 0.930 
   3   (0.101) 0.014 0.100 0.093 0.006 0.070 

Locus 1640 : 
2 alleles
7.2% missing data
   1   (0.766) 0.904 0.765 0.850 0.976 0.695 
   4   (0.234) 0.096 0.235 0.150 0.024 0.305 

Locus 1641 : 
2 alleles
3.6% missing data
   2   (0.701) 0.879 0.700 0.764 0.277 0.692 
   4   (0.299) 0.121 0.300 0.236 0.723 0.308 

Locus 1642 : 
2 alleles
13.0% missing data
   4   (0.712) 0.901 0.712 0.730 0.962 0.682 
   3   (0.288) 0.099 0.288 0.270 0.038 0.318 

Locus 1643 : 
2 alleles
4.3% missing data
   2   (0.913) 0.991 0.914 0.914 0.941 0.953 
   4   (0.087) 0.009 0.086 0.086 0.059 0.047 

Locus 1644 : 
2 alleles
3.6% missing data
   2   (0.488) 0.402 0.488 0.493 0.030 0.524 
   4   (0.512) 0.598 0.512 0.507 0.970 0.476 

Locus 1645 : 
2 alleles
3.6% missing data
   1   (0.829) 0.936 0.829 0.845 0.957 0.859 
   2   (0.171) 0.064 0.171 0.155 0.043 0.141 

Locus 1646 : 
2 alleles
8.0% missing data
   1   (0.110) 0.012 0.111 0.074 0.041 0.090 
   2   (0.890) 0.988 0.889 0.926 0.959 0.910 

Locus 1647 : 
2 alleles
9.4% missing data
   1   (0.689) 0.924 0.689 0.721 0.882 0.652 
   3   (0.311) 0.076 0.311 0.279 0.118 0.348 

Locus 1648 : 
2 alleles
4.3% missing data
   2   (0.916) 0.996 0.915 0.912 0.994 0.967 
   4   (0.084) 0.004 0.085 0.088 0.006 0.033 

Locus 1649 : 
2 alleles
15.2% missing data
   4   (0.881) 0.990 0.880 0.877 0.991 0.920 
   2   (0.119) 0.010 0.120 0.123 0.009 0.080 

Locus 1650 : 
2 alleles
6.5% missing data
   4   (0.226) 0.036 0.227 0.221 0.024 0.218 
   2   (0.774) 0.964 0.773 0.779 0.976 0.782 

Locus 1651 : 
2 alleles
0.7% missing data
   1   (0.760) 0.877 0.761 0.773 0.981 0.748 
   4   (0.240) 0.123 0.239 0.227 0.019 0.252 

Locus 1652 : 
2 alleles
1.4% missing data
   3   (0.906) 0.992 0.906 0.952 0.991 0.907 
   2   (0.094) 0.008 0.094 0.048 0.009 0.093 

Locus 1653 : 
2 alleles
5.1% missing data
   3   (0.583) 0.310 0.582 0.708 0.187 0.534 
   1   (0.417) 0.690 0.418 0.292 0.813 0.466 

Locus 1654 : 
2 alleles
15.2% missing data
   3   (0.763) 0.841 0.764 0.827 0.754 0.729 
   1   (0.237) 0.159 0.236 0.173 0.246 0.271 

Locus 1655 : 
2 alleles
2.9% missing data
   4   (0.888) 0.991 0.888 0.890 0.941 0.927 
   3   (0.112) 0.009 0.112 0.110 0.059 0.073 

Locus 1656 : 
2 alleles
2.9% missing data
   2   (0.905) 0.516 0.904 0.971 0.996 0.906 
   3   (0.095) 0.484 0.096 0.029 0.004 0.094 

Locus 1657 : 
2 alleles
10.1% missing data
   2   (0.912) 0.995 0.913 0.851 0.985 0.967 
   4   (0.088) 0.005 0.087 0.149 0.015 0.033 

Locus 1658 : 
2 alleles
4.3% missing data
   3   (0.911) 0.907 0.911 0.974 0.297 0.915 
   1   (0.089) 0.093 0.089 0.026 0.703 0.085 

Locus 1659 : 
2 alleles
13.8% missing data
   2   (0.899) 0.992 0.898 0.924 0.992 0.925 
   4   (0.101) 0.008 0.102 0.076 0.008 0.075 

Locus 1660 : 
2 alleles
13.8% missing data
   3   (0.223) 0.027 0.223 0.273 0.021 0.175 
   1   (0.777) 0.973 0.777 0.727 0.979 0.825 

Locus 1661 : 
2 alleles
5.1% missing data
   2   (0.155) 0.049 0.156 0.108 0.012 0.146 
   4   (0.845) 0.951 0.844 0.892 0.988 0.854 

Locus 1662 : 
2 alleles
2.9% missing data
   4   (0.803) 0.944 0.803 0.900 0.987 0.685 
   2   (0.197) 0.056 0.197 0.100 0.013 0.315 

Locus 1663 : 
2 alleles
1.4% missing data
   4   (0.886) 0.964 0.886 0.954 0.990 0.843 
   2   (0.114) 0.036 0.114 0.046 0.010 0.157 

Locus 1664 : 
2 alleles
2.2% missing data
   3   (0.913) 0.994 0.913 0.914 0.994 0.955 
   1   (0.087) 0.006 0.087 0.086 0.006 0.045 

Locus 1665 : 
2 alleles
5.8% missing data
   2   (0.712) 0.664 0.713 0.781 0.449 0.683 
   4   (0.288) 0.336 0.287 0.219 0.551 0.317 

Locus 1666 : 
2 alleles
3.6% missing data
   3   (0.877) 0.974 0.877 0.901 0.989 0.894 
   4   (0.123) 0.026 0.123 0.099 0.011 0.106 

Locus 1667 : 
2 alleles
4.3% missing data
   2   (0.910) 0.966 0.910 0.962 0.923 0.897 
   4   (0.090) 0.034 0.090 0.038 0.077 0.103 

Locus 1668 : 
2 alleles
3.6% missing data
   1   (0.907) 0.994 0.908 0.921 0.993 0.939 
   4   (0.093) 0.006 0.092 0.079 0.007 0.061 

Locus 1669 : 
2 alleles
2.2% missing data
   4   (0.898) 0.984 0.898 0.932 0.993 0.910 
   1   (0.102) 0.016 0.102 0.068 0.007 0.090 

Locus 1670 : 
2 alleles
5.8% missing data
   2   (0.505) 0.138 0.505 0.626 0.060 0.451 
   4   (0.495) 0.862 0.495 0.374 0.940 0.549 

Locus 1671 : 
2 alleles
13.8% missing data
   2   (0.923) 0.995 0.922 0.902 0.994 0.971 
   4   (0.077) 0.005 0.078 0.098 0.006 0.029 

Locus 1672 : 
2 alleles
1.4% missing data
   2   (0.664) 0.947 0.664 0.706 0.071 0.629 
   4   (0.336) 0.053 0.336 0.294 0.929 0.371 

Locus 1673 : 
2 alleles
2.2% missing data
   1   (0.669) 0.949 0.668 0.604 0.968 0.717 
   3   (0.331) 0.051 0.332 0.396 0.032 0.283 

Locus 1674 : 
2 alleles
10.9% missing data
   4   (0.906) 0.982 0.906 0.957 0.991 0.892 
   2   (0.094) 0.018 0.094 0.043 0.009 0.108 

Locus 1675 : 
2 alleles
7.2% missing data
   2   (0.607) 0.440 0.606 0.610 0.212 0.668 
   4   (0.393) 0.560 0.394 0.390 0.788 0.332 

Locus 1676 : 
2 alleles
14.5% missing data
   3   (0.356) 0.082 0.356 0.430 0.969 0.285 
   4   (0.644) 0.918 0.644 0.570 0.031 0.715 

Locus 1677 : 
2 alleles
6.5% missing data
   1   (0.851) 0.964 0.850 0.928 0.988 0.811 
   3   (0.149) 0.036 0.150 0.072 0.012 0.189 

Locus 1678 : 
2 alleles
10.1% missing data
   3   (0.754) 0.258 0.754 0.826 0.850 0.770 
   1   (0.246) 0.742 0.246 0.174 0.150 0.230 

Locus 1679 : 
2 alleles
2.9% missing data
   3   (0.949) 0.676 0.950 0.995 0.998 0.916 
   4   (0.051) 0.324 0.050 0.005 0.002 0.084 

Locus 1680 : 
2 alleles
2.9% missing data
   3   (0.889) 0.984 0.889 0.913 0.991 0.906 
   1   (0.111) 0.016 0.111 0.087 0.009 0.094 

Locus 1681 : 
2 alleles
10.9% missing data
   4   (0.948) 0.998 0.948 0.932 0.997 0.987 
   2   (0.052) 0.002 0.052 0.068 0.003 0.013 

Locus 1682 : 
2 alleles
3.6% missing data
   3   (0.949) 0.999 0.949 0.913 0.997 0.989 
   2   (0.051) 0.001 0.051 0.087 0.003 0.011 

Locus 1683 : 
2 alleles
0.7% missing data
   3   (0.948) 0.999 0.949 0.901 0.997 0.990 
   1   (0.052) 0.001 0.051 0.099 0.003 0.010 

Locus 1684 : 
2 alleles
5.1% missing data
   1   (0.911) 0.969 0.912 0.973 0.993 0.863 
   4   (0.089) 0.031 0.088 0.027 0.007 0.137 

Locus 1685 : 
2 alleles
15.9% missing data
   1   (0.921) 0.988 0.921 0.961 0.992 0.932 
   3   (0.079) 0.012 0.079 0.039 0.008 0.068 

Locus 1686 : 
2 alleles
13.0% missing data
   3   (0.899) 0.979 0.900 0.931 0.191 0.942 
   1   (0.101) 0.021 0.100 0.069 0.809 0.058 

Locus 1687 : 
2 alleles
3.6% missing data
   1   (0.877) 0.945 0.878 0.954 0.290 0.853 
   3   (0.123) 0.055 0.122 0.046 0.710 0.147 

Locus 1688 : 
2 alleles
1.4% missing data
   1   (0.911) 0.986 0.911 0.968 0.992 0.867 
   2   (0.089) 0.014 0.089 0.032 0.008 0.133 

Locus 1689 : 
2 alleles
7.2% missing data
   3   (0.751) 0.892 0.751 0.836 0.169 0.717 
   4   (0.249) 0.108 0.249 0.164 0.831 0.283 

Locus 1690 : 
2 alleles
3.6% missing data
   1   (0.880) 0.991 0.880 0.884 0.984 0.912 
   3   (0.120) 0.009 0.120 0.116 0.016 0.088 

Locus 1691 : 
2 alleles
5.8% missing data
   3   (0.846) 0.967 0.846 0.821 0.986 0.890 
   1   (0.154) 0.033 0.154 0.179 0.014 0.110 

Locus 1692 : 
2 alleles
3.6% missing data
   4   (0.926) 0.996 0.927 0.893 0.984 0.975 
   3   (0.074) 0.004 0.073 0.107 0.016 0.025 

Locus 1693 : 
2 alleles
10.9% missing data
   3   (0.902) 0.990 0.902 0.926 0.989 0.930 
   4   (0.098) 0.010 0.098 0.074 0.011 0.070 

Locus 1694 : 
2 alleles
6.5% missing data
   1   (0.886) 0.970 0.885 0.931 0.245 0.932 
   3   (0.114) 0.030 0.115 0.069 0.755 0.068 

Locus 1695 : 
2 alleles
5.8% missing data
   1   (0.870) 0.984 0.870 0.892 0.966 0.889 
   3   (0.130) 0.016 0.130 0.108 0.034 0.111 

Locus 1696 : 
2 alleles
2.9% missing data
   4   (0.913) 0.989 0.914 0.968 0.994 0.888 
   2   (0.087) 0.011 0.086 0.032 0.006 0.112 

Locus 1697 : 
2 alleles
5.1% missing data
   2   (0.152) 0.021 0.152 0.136 0.013 0.132 
   3   (0.848) 0.979 0.848 0.864 0.987 0.868 

Locus 1698 : 
2 alleles
10.9% missing data
   1   (0.728) 0.840 0.727 0.713 0.234 0.796 
   3   (0.272) 0.160 0.273 0.287 0.766 0.204 

Locus 1699 : 
2 alleles
11.6% missing data
   1   (0.861) 0.979 0.861 0.864 0.987 0.895 
   3   (0.139) 0.021 0.139 0.136 0.013 0.105 

Locus 1700 : 
2 alleles
1.4% missing data
   3   (0.925) 0.996 0.925 0.888 0.995 0.976 
   1   (0.075) 0.004 0.075 0.112 0.005 0.024 

Locus 1701 : 
2 alleles
9.4% missing data
   3   (0.910) 0.769 0.910 0.979 0.255 0.900 
   1   (0.090) 0.231 0.090 0.021 0.745 0.100 

Locus 1702 : 
2 alleles
4.3% missing data
   4   (0.619) 0.738 0.618 0.689 0.300 0.591 
   1   (0.381) 0.262 0.382 0.311 0.700 0.409 

Locus 1703 : 
2 alleles
18.1% missing data
   4   (0.751) 0.976 0.751 0.695 0.903 0.803 
   2   (0.249) 0.024 0.249 0.305 0.097 0.197 

Locus 1704 : 
2 alleles
13.0% missing data
   2   (0.885) 0.984 0.883 0.920 0.992 0.912 
   4   (0.115) 0.016 0.117 0.080 0.008 0.088 

Locus 1705 : 
2 alleles
1.4% missing data
   3   (0.898) 0.980 0.899 0.949 0.991 0.881 
   4   (0.102) 0.020 0.101 0.051 0.009 0.119 

Locus 1706 : 
2 alleles
10.1% missing data
   2   (0.892) 0.983 0.892 0.931 0.060 0.931 
   4   (0.108) 0.017 0.108 0.069 0.940 0.069 

Locus 1707 : 
2 alleles
11.6% missing data
   4   (0.795) 0.942 0.795 0.829 0.984 0.789 
   3   (0.205) 0.058 0.205 0.171 0.016 0.211 

Locus 1708 : 
2 alleles
4.3% missing data
   4   (0.841) 0.981 0.842 0.881 0.932 0.826 
   3   (0.159) 0.019 0.158 0.119 0.068 0.174 

Locus 1709 : 
2 alleles
7.2% missing data
   3   (0.917) 0.995 0.917 0.930 0.981 0.952 
   1   (0.083) 0.005 0.083 0.070 0.019 0.048 

Locus 1710 : 
2 alleles
4.3% missing data
   1   (0.886) 0.992 0.886 0.872 0.989 0.934 
   3   (0.114) 0.008 0.114 0.128 0.011 0.066 

Locus 1711 : 
2 alleles
2.9% missing data
   2   (0.802) 0.975 0.802 0.847 0.984 0.769 
   4   (0.198) 0.025 0.198 0.153 0.016 0.231 

Locus 1712 : 
2 alleles
1.4% missing data
   1   (0.751) 0.894 0.751 0.831 0.976 0.663 
   3   (0.249) 0.106 0.249 0.169 0.024 0.337 

Locus 1713 : 
2 alleles
14.5% missing data
   3   (0.866) 0.487 0.866 0.957 0.794 0.826 
   4   (0.134) 0.513 0.134 0.043 0.206 0.174 

Locus 1714 : 
2 alleles
5.8% missing data
   2   (0.566) 0.845 0.566 0.555 0.158 0.584 
   4   (0.434) 0.155 0.434 0.445 0.842 0.416 

Locus 1715 : 
2 alleles
13.8% missing data
   3   (0.896) 0.979 0.896 0.940 0.992 0.890 
   2   (0.104) 0.021 0.104 0.060 0.008 0.110 

Locus 1716 : 
2 alleles
5.1% missing data
   1   (0.855) 0.941 0.855 0.902 0.990 0.851 
   3   (0.145) 0.059 0.145 0.098 0.010 0.149 

Locus 1717 : 
2 alleles
2.9% missing data
   3   (0.763) 0.549 0.762 0.837 0.623 0.771 
   1   (0.237) 0.451 0.238 0.163 0.377 0.229 

Locus 1718 : 
2 alleles
5.1% missing data
   2   (0.858) 0.980 0.858 0.919 0.957 0.830 
   4   (0.142) 0.020 0.142 0.081 0.043 0.170 

Locus 1719 : 
2 alleles
2.9% missing data
   1   (0.915) 0.996 0.914 0.910 0.994 0.965 
   3   (0.085) 0.004 0.086 0.090 0.006 0.035 

Locus 1720 : 
2 alleles
11.6% missing data
   2   (0.906) 0.982 0.905 0.937 0.993 0.938 
   3   (0.094) 0.018 0.095 0.063 0.007 0.062 

Locus 1721 : 
2 alleles
2.9% missing data
   1   (0.891) 0.984 0.890 0.938 0.992 0.897 
   3   (0.109) 0.016 0.110 0.062 0.008 0.103 

Locus 1722 : 
2 alleles
3.6% missing data
   2   (0.870) 0.972 0.870 0.864 0.990 0.906 
   1   (0.130) 0.028 0.130 0.136 0.010 0.094 

Locus 1723 : 
2 alleles
2.2% missing data
   1   (0.109) 0.012 0.110 0.103 0.008 0.072 
   2   (0.891) 0.988 0.890 0.897 0.992 0.928 

Locus 1724 : 
2 alleles
15.2% missing data
   2   (0.457) 0.401 0.458 0.401 0.882 0.483 
   4   (0.543) 0.599 0.542 0.599 0.118 0.517 

Locus 1725 : 
2 alleles
1.4% missing data
   3   (0.887) 0.613 0.887 0.969 0.649 0.857 
   4   (0.113) 0.387 0.113 0.031 0.351 0.143 

Locus 1726 : 
2 alleles
5.1% missing data
   4   (0.904) 0.988 0.904 0.942 0.991 0.907 
   2   (0.096) 0.012 0.096 0.058 0.009 0.093 

Locus 1727 : 
2 alleles
8.0% missing data
   2   (0.847) 0.960 0.846 0.888 0.104 0.895 
   3   (0.153) 0.040 0.154 0.112 0.896 0.105 

Locus 1728 : 
2 alleles
10.1% missing data
   3   (0.787) 0.955 0.787 0.766 0.095 0.858 
   1   (0.213) 0.045 0.213 0.234 0.905 0.142 

Locus 1729 : 
2 alleles
13.8% missing data
   1   (0.857) 0.903 0.857 0.919 0.939 0.833 
   4   (0.143) 0.097 0.143 0.081 0.061 0.167 

Locus 1730 : 
2 alleles
4.3% missing data
   3   (0.865) 0.966 0.864 0.906 0.991 0.875 
   4   (0.135) 0.034 0.136 0.094 0.009 0.125 

Locus 1731 : 
2 alleles
15.2% missing data
   3   (0.708) 0.745 0.708 0.682 0.726 0.751 
   1   (0.292) 0.255 0.292 0.318 0.274 0.249 

Locus 1732 : 
2 alleles
4.3% missing data
   1   (0.905) 0.959 0.904 0.957 0.975 0.910 
   3   (0.095) 0.041 0.096 0.043 0.025 0.090 

Locus 1733 : 
2 alleles
3.6% missing data
   2   (0.781) 0.963 0.781 0.786 0.977 0.787 
   4   (0.219) 0.037 0.219 0.214 0.023 0.213 

Locus 1734 : 
2 alleles
3.6% missing data
   1   (0.152) 0.019 0.153 0.142 0.011 0.124 
   3   (0.848) 0.981 0.847 0.858 0.989 0.876 

Locus 1735 : 
2 alleles
14.5% missing data
   4   (0.536) 0.651 0.537 0.466 0.839 0.568 
   1   (0.464) 0.349 0.463 0.534 0.161 0.432 

Locus 1736 : 
2 alleles
7.2% missing data
   1   (0.830) 0.976 0.831 0.852 0.156 0.867 
   2   (0.170) 0.024 0.169 0.148 0.844 0.133 

Locus 1737 : 
2 alleles
15.2% missing data
   4   (0.491) 0.850 0.490 0.463 0.489 0.488 
   2   (0.509) 0.150 0.510 0.537 0.511 0.512 

Locus 1738 : 
2 alleles
5.1% missing data
   1   (0.902) 0.982 0.902 0.941 0.991 0.899 
   3   (0.098) 0.018 0.098 0.059 0.009 0.101 

Locus 1739 : 
2 alleles
2.2% missing data
   2   (0.921) 0.993 0.921 0.941 0.993 0.953 
   4   (0.079) 0.007 0.079 0.059 0.007 0.047 

Locus 1740 : 
2 alleles
3.6% missing data
   2   (0.907) 0.961 0.907 0.950 0.972 0.921 
   4   (0.093) 0.039 0.093 0.050 0.028 0.079 

Locus 1741 : 
2 alleles
16.7% missing data
   4   (0.844) 0.979 0.844 0.854 0.988 0.879 
   2   (0.156) 0.021 0.156 0.146 0.012 0.121 

Locus 1742 : 
2 alleles
10.9% missing data
   2   (0.870) 0.907 0.870 0.935 0.990 0.839 
   4   (0.130) 0.093 0.130 0.065 0.010 0.161 

Locus 1743 : 
2 alleles
1.4% missing data
   3   (0.896) 0.990 0.895 0.951 0.992 0.885 
   2   (0.104) 0.010 0.105 0.049 0.008 0.115 

Locus 1744 : 
2 alleles
3.6% missing data
   4   (0.089) 0.008 0.089 0.093 0.024 0.047 
   2   (0.911) 0.992 0.911 0.907 0.976 0.953 

Locus 1745 : 
2 alleles
3.6% missing data
   2   (0.916) 0.884 0.917 0.969 0.993 0.906 
   4   (0.084) 0.116 0.083 0.031 0.007 0.094 

Locus 1746 : 
2 alleles
10.1% missing data
   4   (0.913) 0.976 0.913 0.969 0.991 0.885 
   2   (0.087) 0.024 0.087 0.031 0.009 0.115 

Locus 1747 : 
2 alleles
2.9% missing data
   1   (0.743) 0.935 0.744 0.749 0.980 0.738 
   4   (0.257) 0.065 0.256 0.251 0.020 0.262 

Locus 1748 : 
2 alleles
6.5% missing data
   1   (0.825) 0.974 0.825 0.816 0.988 0.857 
   3   (0.175) 0.026 0.175 0.184 0.012 0.143 

Locus 1749 : 
2 alleles
3.6% missing data
   3   (0.892) 0.988 0.893 0.918 0.982 0.906 
   1   (0.108) 0.012 0.107 0.082 0.018 0.094 

Locus 1750 : 
2 alleles
5.8% missing data
   1   (0.914) 0.981 0.914 0.951 0.978 0.934 
   3   (0.086) 0.019 0.086 0.049 0.022 0.066 

Locus 1751 : 
2 alleles
4.3% missing data
   1   (0.619) 0.458 0.619 0.596 0.899 0.656 
   4   (0.381) 0.542 0.381 0.404 0.101 0.344 

Locus 1752 : 
2 alleles
3.6% missing data
   1   (0.857) 0.969 0.856 0.945 0.019 0.837 
   3   (0.143) 0.031 0.144 0.055 0.981 0.163 

Locus 1753 : 
2 alleles
11.6% missing data
   1   (0.505) 0.909 0.506 0.357 0.146 0.616 
   3   (0.495) 0.091 0.494 0.643 0.854 0.384 

Locus 1754 : 
2 alleles
15.2% missing data
   1   (0.471) 0.254 0.471 0.478 0.039 0.501 
   4   (0.529) 0.746 0.529 0.522 0.961 0.499 

Locus 1755 : 
2 alleles
8.7% missing data
   2   (0.647) 0.572 0.647 0.653 0.919 0.646 
   4   (0.353) 0.428 0.353 0.347 0.081 0.354 

Locus 1756 : 
2 alleles
3.6% missing data
   2   (0.737) 0.643 0.737 0.839 0.942 0.654 
   4   (0.263) 0.357 0.263 0.161 0.058 0.346 

Locus 1757 : 
2 alleles
10.9% missing data
   3   (0.911) 0.986 0.911 0.921 0.991 0.943 
   2   (0.089) 0.014 0.089 0.079 0.009 0.057 

Locus 1758 : 
2 alleles
1.4% missing data
   4   (0.840) 0.960 0.840 0.878 0.987 0.838 
   1   (0.160) 0.040 0.160 0.122 0.013 0.162 

Locus 1759 : 
2 alleles
10.1% missing data
   4   (0.801) 0.957 0.802 0.825 0.087 0.835 
   2   (0.199) 0.043 0.198 0.175 0.913 0.165 

Locus 1760 : 
2 alleles
13.0% missing data
   2   (0.636) 0.831 0.636 0.642 0.344 0.651 
   3   (0.364) 0.169 0.364 0.358 0.656 0.349 

Locus 1761 : 
2 alleles
13.0% missing data
   4   (0.784) 0.927 0.784 0.832 0.938 0.749 
   2   (0.216) 0.073 0.216 0.168 0.062 0.251 

Locus 1762 : 
2 alleles
2.2% missing data
   3   (0.738) 0.713 0.738 0.797 0.139 0.755 
   1   (0.262) 0.287 0.262 0.203 0.861 0.245 

Locus 1763 : 
2 alleles
5.1% missing data
   2   (0.361) 0.351 0.360 0.332 0.574 0.365 
   1   (0.639) 0.649 0.640 0.668 0.426 0.635 

Locus 1764 : 
2 alleles
2.2% missing data
   3   (0.861) 0.962 0.861 0.893 0.988 0.870 
   1   (0.139) 0.038 0.139 0.107 0.012 0.130 

Locus 1765 : 
2 alleles
5.1% missing data
   3   (0.689) 0.898 0.689 0.714 0.967 0.653 
   1   (0.311) 0.102 0.311 0.286 0.033 0.347 

Locus 1766 : 
2 alleles
2.2% missing data
   3   (0.600) 0.915 0.600 0.592 0.014 0.616 
   4   (0.400) 0.085 0.400 0.408 0.986 0.384 

Locus 1767 : 
2 alleles
11.6% missing data
   2   (0.874) 0.984 0.874 0.905 0.827 0.887 
   4   (0.126) 0.016 0.126 0.095 0.173 0.113 

Locus 1768 : 
2 alleles
2.2% missing data
   4   (0.892) 0.967 0.891 0.931 0.990 0.908 
   2   (0.108) 0.033 0.109 0.069 0.010 0.092 

Locus 1769 : 
2 alleles
2.9% missing data
   2   (0.907) 0.988 0.907 0.917 0.286 0.964 
   3   (0.093) 0.012 0.093 0.083 0.714 0.036 

Locus 1770 : 
2 alleles
6.5% missing data
   4   (0.902) 0.993 0.902 0.886 0.991 0.947 
   2   (0.098) 0.007 0.098 0.114 0.009 0.053 

Locus 1771 : 
2 alleles
10.1% missing data
   1   (0.137) 0.030 0.138 0.089 0.012 0.148 
   4   (0.863) 0.970 0.862 0.911 0.988 0.852 

Locus 1772 : 
2 alleles
3.6% missing data
   2   (0.915) 0.995 0.915 0.891 0.995 0.962 
   3   (0.085) 0.005 0.085 0.109 0.005 0.038 

Locus 1773 : 
2 alleles
1.4% missing data
   1   (0.844) 0.964 0.844 0.929 0.096 0.819 
   3   (0.156) 0.036 0.156 0.071 0.904 0.181 

Locus 1774 : 
2 alleles
5.8% missing data
   4   (0.930) 0.996 0.930 0.915 0.982 0.975 
   3   (0.070) 0.004 0.070 0.085 0.018 0.025 

Locus 1775 : 
2 alleles
4.3% missing data
   1   (0.541) 0.432 0.541 0.514 0.984 0.554 
   4   (0.459) 0.568 0.459 0.486 0.016 0.446 

Locus 1776 : 
2 alleles
2.9% missing data
   1   (0.909) 0.992 0.909 0.920 0.994 0.941 
   3   (0.091) 0.008 0.091 0.080 0.006 0.059 

Locus 1777 : 
2 alleles
5.1% missing data
   3   (0.905) 0.989 0.905 0.928 0.986 0.935 
   2   (0.095) 0.011 0.095 0.072 0.014 0.065 

Locus 1778 : 
2 alleles
2.2% missing data
   3   (0.931) 0.997 0.932 0.911 0.992 0.976 
   2   (0.069) 0.003 0.068 0.089 0.008 0.024 

Locus 1779 : 
2 alleles
11.6% missing data
   3   (0.854) 0.966 0.853 0.928 0.983 0.794 
   1   (0.146) 0.034 0.147 0.072 0.017 0.206 

Locus 1780 : 
2 alleles
4.3% missing data
   4   (0.893) 0.988 0.892 0.937 0.973 0.910 
   2   (0.107) 0.012 0.108 0.063 0.027 0.090 

Locus 1781 : 
2 alleles
9.4% missing data
   3   (0.478) 0.688 0.477 0.437 0.318 0.513 
   1   (0.522) 0.312 0.523 0.563 0.682 0.487 

Locus 1782 : 
2 alleles
1.4% missing data
   4   (0.929) 0.996 0.929 0.906 0.996 0.977 
   1   (0.071) 0.004 0.071 0.094 0.004 0.023 

Locus 1783 : 
2 alleles
2.9% missing data
   4   (0.892) 0.969 0.892 0.968 0.006 0.884 
   2   (0.108) 0.031 0.108 0.032 0.994 0.116 

Locus 1784 : 
2 alleles
7.2% missing data
   1   (0.623) 0.891 0.623 0.650 0.958 0.564 
   3   (0.377) 0.109 0.377 0.350 0.042 0.436 

Locus 1785 : 
2 alleles
13.8% missing data
   4   (0.537) 0.862 0.536 0.467 0.824 0.568 
   3   (0.463) 0.138 0.464 0.533 0.176 0.432 

Locus 1786 : 
2 alleles
3.6% missing data
   4   (0.236) 0.160 0.237 0.186 0.332 0.231 
   2   (0.764) 0.840 0.763 0.814 0.668 0.769 

Locus 1787 : 
2 alleles
2.2% missing data
   1   (0.916) 0.996 0.915 0.903 0.994 0.966 
   3   (0.084) 0.004 0.085 0.097 0.006 0.034 

Locus 1788 : 
2 alleles
6.5% missing data
   1   (0.693) 0.817 0.693 0.708 0.623 0.704 
   3   (0.307) 0.183 0.307 0.292 0.377 0.296 

Locus 1789 : 
2 alleles
9.4% missing data
   4   (0.890) 0.967 0.890 0.955 0.991 0.848 
   3   (0.110) 0.033 0.110 0.045 0.009 0.152 

Locus 1790 : 
2 alleles
15.9% missing data
   3   (0.916) 0.228 0.916 0.984 0.953 0.897 
   1   (0.084) 0.772 0.084 0.016 0.047 0.103 

Locus 1791 : 
2 alleles
2.2% missing data
   4   (0.887) 0.990 0.887 0.914 0.991 0.904 
   2   (0.113) 0.010 0.113 0.086 0.009 0.096 

Locus 1792 : 
2 alleles
6.5% missing data
   2   (0.876) 0.964 0.876 0.914 0.990 0.892 
   1   (0.124) 0.036 0.124 0.086 0.010 0.108 

Locus 1793 : 
2 alleles
2.9% missing data
   1   (0.766) 0.963 0.766 0.756 0.981 0.785 
   4   (0.234) 0.037 0.234 0.244 0.019 0.215 

Locus 1794 : 
2 alleles
1.4% missing data
   2   (0.906) 0.994 0.906 0.898 0.994 0.950 
   4   (0.094) 0.006 0.094 0.102 0.006 0.050 

Locus 1795 : 
2 alleles
11.6% missing data
   2   (0.891) 0.913 0.891 0.968 0.535 0.859 
   3   (0.109) 0.087 0.109 0.032 0.465 0.141 

Locus 1796 : 
2 alleles
2.9% missing data
   1   (0.748) 0.896 0.748 0.752 0.980 0.764 
   2   (0.252) 0.104 0.252 0.248 0.020 0.236 

Locus 1797 : 
2 alleles
0.7% missing data
   2   (0.874) 0.982 0.873 0.901 0.989 0.901 
   4   (0.126) 0.018 0.127 0.099 0.011 0.099 

Locus 1798 : 
2 alleles
8.0% missing data
   3   (0.895) 0.992 0.894 0.921 0.989 0.927 
   1   (0.105) 0.008 0.106 0.079 0.011 0.073 

Locus 1799 : 
2 alleles
11.6% missing data
   4   (0.869) 0.976 0.868 0.890 0.196 0.924 
   2   (0.131) 0.024 0.132 0.110 0.804 0.076 

Locus 1800 : 
2 alleles
4.3% missing data
   2   (0.635) 0.759 0.633 0.723 0.426 0.601 
   1   (0.365) 0.241 0.367 0.277 0.574 0.399 

Locus 1801 : 
2 alleles
6.5% missing data
   2   (0.918) 0.993 0.918 0.899 0.979 0.963 
   3   (0.082) 0.007 0.082 0.101 0.021 0.037 

Locus 1802 : 
2 alleles
12.3% missing data
   4   (0.791) 0.908 0.790 0.839 0.982 0.773 
   2   (0.209) 0.092 0.210 0.161 0.018 0.227 

Locus 1803 : 
2 alleles
4.3% missing data
   4   (0.912) 0.952 0.912 0.974 0.992 0.868 
   2   (0.088) 0.048 0.088 0.026 0.008 0.132 

Locus 1804 : 
2 alleles
10.1% missing data
   3   (0.747) 0.954 0.747 0.764 0.975 0.730 
   4   (0.253) 0.046 0.253 0.236 0.025 0.270 

Locus 1805 : 
2 alleles
11.6% missing data
   3   (0.895) 0.991 0.896 0.908 0.992 0.923 
   1   (0.105) 0.009 0.104 0.092 0.008 0.077 

Locus 1806 : 
2 alleles
11.6% missing data
   1   (0.854) 0.980 0.854 0.866 0.990 0.870 
   3   (0.146) 0.020 0.146 0.134 0.010 0.130 

Locus 1807 : 
2 alleles
15.2% missing data
   1   (0.915) 0.977 0.915 0.976 0.993 0.866 
   3   (0.085) 0.023 0.085 0.024 0.007 0.134 

Locus 1808 : 
2 alleles
4.3% missing data
   2   (0.264) 0.073 0.264 0.270 0.019 0.257 
   4   (0.736) 0.927 0.736 0.730 0.981 0.743 

Locus 1809 : 
2 alleles
3.6% missing data
   4   (0.718) 0.583 0.718 0.752 0.537 0.737 
   2   (0.282) 0.417 0.282 0.248 0.463 0.263 

Locus 1810 : 
2 alleles
8.0% missing data
   1   (0.727) 0.864 0.727 0.800 0.975 0.658 
   3   (0.273) 0.136 0.273 0.200 0.025 0.342 

Locus 1811 : 
2 alleles
2.9% missing data
   3   (0.907) 0.990 0.907 0.921 0.988 0.940 
   2   (0.093) 0.010 0.093 0.079 0.012 0.060 

Locus 1812 : 
2 alleles
10.1% missing data
   2   (0.905) 0.938 0.905 0.968 0.822 0.876 
   1   (0.095) 0.062 0.095 0.032 0.178 0.124 

Locus 1813 : 
2 alleles
2.9% missing data
   1   (0.638) 0.851 0.637 0.630 0.885 0.634 
   4   (0.362) 0.149 0.363 0.370 0.115 0.366 

Locus 1814 : 
2 alleles
2.9% missing data
   1   (0.826) 0.905 0.827 0.895 0.195 0.818 
   3   (0.174) 0.095 0.173 0.105 0.805 0.182 

Locus 1815 : 
2 alleles
13.0% missing data
   1   (0.590) 0.863 0.589 0.661 0.959 0.509 
   4   (0.410) 0.137 0.411 0.339 0.041 0.491 

Locus 1816 : 
2 alleles
3.6% missing data
   2   (0.810) 0.920 0.810 0.860 0.935 0.784 
   4   (0.190) 0.080 0.190 0.140 0.065 0.216 

Locus 1817 : 
2 alleles
2.9% missing data
   1   (0.802) 0.912 0.802 0.870 0.986 0.743 
   4   (0.198) 0.088 0.198 0.130 0.014 0.257 

Locus 1818 : 
2 alleles
2.2% missing data
   1   (0.823) 0.934 0.823 0.885 0.987 0.784 
   3   (0.177) 0.066 0.177 0.115 0.013 0.216 

Locus 1819 : 
2 alleles
15.9% missing data
   3   (0.910) 0.990 0.910 0.935 0.991 0.938 
   1   (0.090) 0.010 0.090 0.065 0.009 0.062 

Locus 1820 : 
2 alleles
11.6% missing data
   1   (0.532) 0.908 0.532 0.482 0.814 0.527 
   3   (0.468) 0.092 0.468 0.518 0.186 0.473 

Locus 1821 : 
2 alleles
5.8% missing data
   2   (0.798) 0.933 0.798 0.834 0.984 0.786 
   4   (0.202) 0.067 0.202 0.166 0.016 0.214 

Locus 1822 : 
2 alleles
15.2% missing data
   2   (0.435) 0.590 0.434 0.457 0.019 0.421 
   3   (0.565) 0.410 0.566 0.543 0.981 0.579 

Locus 1823 : 
2 alleles
0.7% missing data
   3   (0.945) 0.999 0.945 0.888 0.997 0.989 
   1   (0.055) 0.001 0.055 0.112 0.003 0.011 

Locus 1824 : 
2 alleles
10.9% missing data
   1   (0.188) 0.070 0.188 0.146 0.055 0.196 
   2   (0.812) 0.930 0.812 0.854 0.945 0.804 

Locus 1825 : 
2 alleles
14.5% missing data
   4   (0.428) 0.087 0.427 0.496 0.041 0.420 
   2   (0.572) 0.913 0.573 0.504 0.959 0.580 

Locus 1826 : 
2 alleles
13.0% missing data
   2   (0.726) 0.897 0.726 0.761 0.151 0.743 
   4   (0.274) 0.103 0.274 0.239 0.849 0.257 

Locus 1827 : 
2 alleles
3.6% missing data
   1   (0.844) 0.973 0.845 0.858 0.988 0.847 
   3   (0.156) 0.027 0.155 0.142 0.012 0.153 

Locus 1828 : 
2 alleles
4.3% missing data
   3   (0.901) 0.457 0.901 0.967 0.860 0.909 
   1   (0.099) 0.543 0.099 0.033 0.140 0.091 

Locus 1829 : 
2 alleles
11.6% missing data
   3   (0.896) 0.989 0.896 0.888 0.992 0.944 
   4   (0.104) 0.011 0.104 0.112 0.008 0.056 

Locus 1830 : 
2 alleles
2.9% missing data
   3   (0.938) 0.998 0.938 0.850 0.996 0.987 
   1   (0.062) 0.002 0.062 0.150 0.004 0.013 

Locus 1831 : 
2 alleles
5.1% missing data
   1   (0.876) 0.985 0.876 0.925 0.989 0.864 
   2   (0.124) 0.015 0.124 0.075 0.011 0.136 

Locus 1832 : 
2 alleles
8.0% missing data
   4   (0.798) 0.974 0.798 0.829 0.985 0.775 
   2   (0.202) 0.026 0.202 0.171 0.015 0.225 

Locus 1833 : 
2 alleles
10.9% missing data
   2   (0.876) 0.931 0.876 0.931 0.991 0.864 
   4   (0.124) 0.069 0.124 0.069 0.009 0.136 

Locus 1834 : 
2 alleles
13.0% missing data
   1   (0.909) 0.973 0.909 0.968 0.991 0.881 
   3   (0.091) 0.027 0.091 0.032 0.009 0.119 

Locus 1835 : 
2 alleles
10.9% missing data
   3   (0.892) 0.966 0.891 0.936 0.990 0.900 
   1   (0.108) 0.034 0.109 0.064 0.010 0.100 

Locus 1836 : 
2 alleles
2.2% missing data
   1   (0.896) 0.986 0.895 0.944 0.993 0.898 
   3   (0.104) 0.014 0.105 0.056 0.007 0.102 

Locus 1837 : 
2 alleles
5.1% missing data
   2   (0.810) 0.942 0.810 0.863 0.953 0.786 
   4   (0.190) 0.058 0.190 0.137 0.047 0.214 

Locus 1838 : 
2 alleles
5.8% missing data
   4   (0.901) 0.973 0.901 0.971 0.084 0.885 
   1   (0.099) 0.027 0.099 0.029 0.916 0.115 

Locus 1839 : 
2 alleles
3.6% missing data
   1   (0.845) 0.983 0.845 0.808 0.980 0.898 
   4   (0.155) 0.017 0.155 0.192 0.020 0.102 

Locus 1840 : 
2 alleles
5.1% missing data
   4   (0.857) 0.899 0.858 0.879 0.239 0.908 
   1   (0.143) 0.101 0.142 0.121 0.761 0.092 

Locus 1841 : 
2 alleles
2.9% missing data
   3   (0.904) 0.979 0.904 0.945 0.994 0.912 
   1   (0.096) 0.021 0.096 0.055 0.006 0.088 

Locus 1842 : 
2 alleles
12.3% missing data
   1   (0.768) 0.838 0.768 0.846 0.704 0.719 
   3   (0.232) 0.162 0.232 0.154 0.296 0.281 

Locus 1843 : 
2 alleles
4.3% missing data
   1   (0.896) 0.988 0.895 0.919 0.049 0.957 
   4   (0.104) 0.012 0.105 0.081 0.951 0.043 

Locus 1844 : 
2 alleles
2.2% missing data
   4   (0.904) 0.988 0.904 0.944 0.986 0.910 
   2   (0.096) 0.012 0.096 0.056 0.014 0.090 

Locus 1845 : 
2 alleles
13.0% missing data
   4   (0.878) 0.981 0.879 0.899 0.833 0.895 
   2   (0.122) 0.019 0.121 0.101 0.167 0.105 

Locus 1846 : 
2 alleles
4.3% missing data
   2   (0.928) 0.996 0.929 0.898 0.993 0.975 
   3   (0.072) 0.004 0.071 0.102 0.007 0.025 

Locus 1847 : 
2 alleles
1.4% missing data
   2   (0.884) 0.984 0.885 0.925 0.046 0.924 
   4   (0.116) 0.016 0.115 0.075 0.954 0.076 

Locus 1848 : 
2 alleles
3.6% missing data
   4   (0.903) 0.993 0.903 0.914 0.992 0.939 
   3   (0.097) 0.007 0.097 0.086 0.008 0.061 

Locus 1849 : 
2 alleles
3.6% missing data
   1   (0.768) 0.945 0.768 0.769 0.982 0.784 
   4   (0.232) 0.055 0.232 0.231 0.018 0.216 

Locus 1850 : 
2 alleles
2.2% missing data
   2   (0.177) 0.235 0.177 0.121 0.013 0.189 
   4   (0.823) 0.765 0.823 0.879 0.987 0.811 

Locus 1851 : 
2 alleles
4.3% missing data
   4   (0.914) 0.985 0.914 0.974 0.014 0.922 
   1   (0.086) 0.015 0.086 0.026 0.986 0.078 

Locus 1852 : 
2 alleles
3.6% missing data
   4   (0.882) 0.955 0.882 0.912 0.992 0.907 
   2   (0.118) 0.045 0.118 0.088 0.008 0.093 

Locus 1853 : 
2 alleles
11.6% missing data
   3   (0.878) 0.976 0.878 0.901 0.988 0.900 
   1   (0.122) 0.024 0.122 0.099 0.012 0.100 

Locus 1854 : 
2 alleles
10.9% missing data
   2   (0.912) 0.982 0.913 0.950 0.993 0.920 
   3   (0.088) 0.018 0.087 0.050 0.007 0.080 

Locus 1855 : 
2 alleles
8.7% missing data
   1   (0.523) 0.586 0.523 0.606 0.441 0.450 
   4   (0.477) 0.414 0.477 0.394 0.559 0.550 

Locus 1856 : 
2 alleles
8.7% missing data
   3   (0.768) 0.966 0.769 0.768 0.977 0.773 
   1   (0.232) 0.034 0.231 0.232 0.023 0.227 

Locus 1857 : 
2 alleles
13.8% missing data
   4   (0.081) 0.004 0.081 0.118 0.010 0.033 
   2   (0.919) 0.996 0.919 0.882 0.990 0.967 

Locus 1858 : 
2 alleles
11.6% missing data
   2   (0.899) 0.921 0.900 0.924 0.986 0.928 
   4   (0.101) 0.079 0.100 0.076 0.014 0.072 

Locus 1859 : 
2 alleles
8.7% missing data
   2   (0.916) 0.998 0.916 0.768 0.994 0.981 
   1   (0.084) 0.002 0.084 0.232 0.006 0.019 

Locus 1860 : 
2 alleles
9.4% missing data
   2   (0.732) 0.688 0.732 0.771 0.410 0.759 
   3   (0.268) 0.312 0.268 0.229 0.590 0.241 

Locus 1861 : 
2 alleles
3.6% missing data
   2   (0.696) 0.960 0.696 0.634 0.971 0.739 
   4   (0.304) 0.040 0.304 0.366 0.029 0.261 

Locus 1862 : 
2 alleles
1.4% missing data
   4   (0.914) 0.993 0.913 0.893 0.994 0.965 
   2   (0.086) 0.007 0.087 0.107 0.006 0.035 

Locus 1863 : 
2 alleles
13.8% missing data
   2   (0.271) 0.299 0.271 0.245 0.070 0.262 
   4   (0.729) 0.701 0.729 0.755 0.930 0.738 

Locus 1864 : 
2 alleles
4.3% missing data
   3   (0.782) 0.891 0.783 0.802 0.204 0.819 
   1   (0.218) 0.109 0.217 0.198 0.796 0.181 

Locus 1865 : 
2 alleles
1.4% missing data
   3   (0.949) 0.977 0.949 0.995 0.995 0.871 
   1   (0.051) 0.023 0.051 0.005 0.005 0.129 

Locus 1866 : 
2 alleles
13.8% missing data
   4   (0.907) 0.990 0.907 0.938 0.993 0.923 
   2   (0.093) 0.010 0.093 0.062 0.007 0.077 

Locus 1867 : 
2 alleles
12.3% missing data
   1   (0.625) 0.704 0.625 0.670 0.972 0.591 
   3   (0.375) 0.296 0.375 0.330 0.028 0.409 

Locus 1868 : 
2 alleles
13.8% missing data
   1   (0.301) 0.095 0.301 0.280 0.294 0.307 
   3   (0.699) 0.905 0.699 0.720 0.706 0.693 

Locus 1869 : 
2 alleles
2.2% missing data
   3   (0.866) 0.987 0.866 0.875 0.991 0.892 
   1   (0.134) 0.013 0.134 0.125 0.009 0.108 

Locus 1870 : 
2 alleles
3.6% missing data
   4   (0.665) 0.853 0.663 0.768 0.892 0.587 
   2   (0.335) 0.147 0.337 0.232 0.108 0.413 

Locus 1871 : 
2 alleles
11.6% missing data
   3   (0.852) 0.987 0.852 0.795 0.989 0.918 
   1   (0.148) 0.013 0.148 0.205 0.011 0.082 

Locus 1872 : 
2 alleles
4.3% missing data
   4   (0.491) 0.061 0.490 0.724 0.186 0.343 
   1   (0.509) 0.939 0.510 0.276 0.814 0.657 

Locus 1873 : 
2 alleles
5.8% missing data
   4   (0.912) 0.995 0.911 0.934 0.989 0.946 
   1   (0.088) 0.005 0.089 0.066 0.011 0.054 

Locus 1874 : 
2 alleles
13.0% missing data
   2   (0.631) 0.794 0.631 0.669 0.252 0.617 
   1   (0.369) 0.206 0.369 0.331 0.748 0.383 

Locus 1875 : 
2 alleles
5.8% missing data
   2   (0.507) 0.604 0.508 0.537 0.745 0.460 
   3   (0.493) 0.396 0.492 0.463 0.255 0.540 

Locus 1876 : 
2 alleles
13.8% missing data
   2   (0.850) 0.972 0.850 0.891 0.841 0.850 
   4   (0.150) 0.028 0.150 0.109 0.159 0.150 

Locus 1877 : 
2 alleles
2.2% missing data
   1   (0.872) 0.985 0.872 0.870 0.989 0.917 
   3   (0.128) 0.015 0.128 0.130 0.011 0.083 

Locus 1878 : 
2 alleles
15.9% missing data
   2   (0.906) 0.858 0.906 0.965 0.977 0.887 
   4   (0.094) 0.142 0.094 0.035 0.023 0.113 

Locus 1879 : 
2 alleles
0.0% missing data
   4   (0.918) 0.996 0.918 0.905 0.995 0.965 
   2   (0.082) 0.004 0.082 0.095 0.005 0.035 

Locus 1880 : 
2 alleles
9.4% missing data
   2   (0.741) 0.629 0.741 0.796 0.601 0.739 
   4   (0.259) 0.371 0.259 0.204 0.399 0.261 

Locus 1881 : 
2 alleles
10.9% missing data
   4   (0.882) 0.976 0.882 0.907 0.964 0.905 
   2   (0.118) 0.024 0.118 0.093 0.036 0.095 

Locus 1882 : 
2 alleles
0.7% missing data
   2   (0.947) 0.999 0.947 0.895 0.997 0.989 
   4   (0.053) 0.001 0.053 0.105 0.003 0.011 

Locus 1883 : 
2 alleles
12.3% missing data
   2   (0.678) 0.499 0.678 0.751 0.602 0.660 
   4   (0.322) 0.501 0.322 0.249 0.398 0.340 

Locus 1884 : 
2 alleles
2.9% missing data
   4   (0.929) 0.845 0.928 0.983 0.994 0.930 
   1   (0.071) 0.155 0.072 0.017 0.006 0.070 

Locus 1885 : 
2 alleles
12.3% missing data
   4   (0.928) 0.996 0.928 0.922 0.944 0.972 
   2   (0.072) 0.004 0.072 0.078 0.056 0.028 

Locus 1886 : 
2 alleles
3.6% missing data
   3   (0.865) 0.773 0.865 0.954 0.990 0.785 
   4   (0.135) 0.227 0.135 0.046 0.010 0.215 

Locus 1887 : 
2 alleles
7.2% missing data
   1   (0.507) 0.395 0.507 0.501 0.614 0.519 
   3   (0.493) 0.605 0.493 0.499 0.386 0.481 

Locus 1888 : 
2 alleles
10.9% missing data
   4   (0.801) 0.972 0.801 0.801 0.982 0.818 
   2   (0.199) 0.028 0.199 0.199 0.018 0.182 

Locus 1889 : 
2 alleles
15.2% missing data
   1   (0.908) 0.834 0.908 0.987 0.883 0.790 
   2   (0.092) 0.166 0.092 0.013 0.117 0.210 

Locus 1890 : 
2 alleles
2.2% missing data
   1   (0.910) 0.996 0.909 0.886 0.992 0.966 
   2   (0.090) 0.004 0.091 0.114 0.008 0.034 

Locus 1891 : 
2 alleles
11.6% missing data
   1   (0.829) 0.926 0.828 0.867 0.555 0.867 
   3   (0.171) 0.074 0.172 0.133 0.445 0.133 

Locus 1892 : 
2 alleles
5.1% missing data
   2   (0.606) 0.930 0.606 0.521 0.352 0.677 
   4   (0.394) 0.070 0.394 0.479 0.648 0.323 

Locus 1893 : 
2 alleles
2.9% missing data
   1   (0.897) 0.973 0.897 0.927 0.267 0.946 
   4   (0.103) 0.027 0.103 0.073 0.733 0.054 

Locus 1894 : 
2 alleles
2.2% missing data
   1   (0.943) 0.999 0.944 0.883 0.996 0.988 
   3   (0.057) 0.001 0.056 0.117 0.004 0.012 

Locus 1895 : 
2 alleles
10.9% missing data
   1   (0.233) 0.072 0.233 0.292 0.994 0.139 
   3   (0.767) 0.928 0.767 0.708 0.006 0.861 

Locus 1896 : 
2 alleles
1.4% missing data
   3   (0.899) 0.936 0.898 0.974 0.149 0.895 
   1   (0.101) 0.064 0.102 0.026 0.851 0.105 

Locus 1897 : 
2 alleles
8.7% missing data
   1   (0.562) 0.868 0.562 0.549 0.945 0.535 
   3   (0.438) 0.132 0.438 0.451 0.055 0.465 

Locus 1898 : 
2 alleles
12.3% missing data
   2   (0.684) 0.331 0.684 0.805 0.065 0.646 
   4   (0.316) 0.669 0.316 0.195 0.935 0.354 

Locus 1899 : 
2 alleles
5.1% missing data
   1   (0.586) 0.407 0.586 0.599 0.655 0.610 
   2   (0.414) 0.593 0.414 0.401 0.345 0.390 

Locus 1900 : 
2 alleles
17.4% missing data
   2   (0.237) 0.143 0.238 0.127 0.018 0.360 
   3   (0.763) 0.857 0.762 0.873 0.982 0.640 

Locus 1901 : 
2 alleles
2.2% missing data
   3   (0.903) 0.995 0.903 0.915 0.992 0.942 
   2   (0.097) 0.005 0.097 0.085 0.008 0.058 

Locus 1902 : 
2 alleles
15.9% missing data
   2   (0.828) 0.981 0.828 0.853 0.985 0.828 
   4   (0.172) 0.019 0.172 0.147 0.015 0.172 

Locus 1903 : 
2 alleles
2.9% missing data
   3   (0.904) 0.997 0.904 0.801 0.993 0.971 
   1   (0.096) 0.003 0.096 0.199 0.007 0.029 

Locus 1904 : 
2 alleles
15.2% missing data
   2   (0.674) 0.540 0.675 0.675 0.570 0.712 
   4   (0.326) 0.460 0.325 0.325 0.430 0.288 

Locus 1905 : 
2 alleles
8.7% missing data
   2   (0.428) 0.183 0.429 0.378 0.037 0.492 
   4   (0.572) 0.817 0.571 0.622 0.963 0.508 

Locus 1906 : 
2 alleles
13.0% missing data
   2   (0.909) 0.993 0.909 0.894 0.975 0.955 
   1   (0.091) 0.007 0.091 0.106 0.025 0.045 

Locus 1907 : 
2 alleles
4.3% missing data
   4   (0.802) 0.967 0.801 0.795 0.983 0.841 
   1   (0.198) 0.033 0.199 0.205 0.017 0.159 

Locus 1908 : 
2 alleles
10.9% missing data
   4   (0.900) 0.989 0.900 0.927 0.993 0.930 
   1   (0.100) 0.011 0.100 0.073 0.007 0.070 

Locus 1909 : 
2 alleles
7.2% missing data
   1   (0.704) 0.377 0.704 0.712 0.923 0.732 
   3   (0.296) 0.623 0.296 0.288 0.077 0.268 

Locus 1910 : 
2 alleles
3.6% missing data
   2   (0.847) 0.974 0.847 0.903 0.988 0.813 
   4   (0.153) 0.026 0.153 0.097 0.012 0.187 

Locus 1911 : 
2 alleles
12.3% missing data
   4   (0.767) 0.960 0.767 0.794 0.979 0.745 
   2   (0.233) 0.040 0.233 0.206 0.021 0.255 

Locus 1912 : 
2 alleles
10.1% missing data
   1   (0.061) 0.002 0.061 0.104 0.004 0.015 
   3   (0.939) 0.998 0.939 0.896 0.996 0.985 

Locus 1913 : 
2 alleles
2.2% missing data
   4   (0.750) 0.971 0.750 0.725 0.969 0.768 
   2   (0.250) 0.029 0.250 0.275 0.031 0.232 

Locus 1914 : 
2 alleles
10.9% missing data
   3   (0.930) 0.998 0.930 0.910 0.995 0.978 
   4   (0.070) 0.002 0.070 0.090 0.005 0.022 

Locus 1915 : 
2 alleles
13.8% missing data
   3   (0.848) 0.962 0.848 0.913 0.947 0.806 
   1   (0.152) 0.038 0.152 0.087 0.053 0.194 

Locus 1916 : 
2 alleles
6.5% missing data
   3   (0.903) 0.983 0.903 0.946 0.989 0.898 
   4   (0.097) 0.017 0.097 0.054 0.011 0.102 

Locus 1917 : 
2 alleles
4.3% missing data
   1   (0.823) 0.961 0.822 0.804 0.982 0.878 
   3   (0.177) 0.039 0.178 0.196 0.018 0.122 

Locus 1918 : 
2 alleles
12.3% missing data
   4   (0.772) 0.562 0.772 0.874 0.629 0.729 
   2   (0.228) 0.438 0.228 0.126 0.371 0.271 

Locus 1919 : 
2 alleles
8.0% missing data
   1   (0.741) 0.924 0.741 0.784 0.979 0.702 
   3   (0.259) 0.076 0.259 0.216 0.021 0.298 

Locus 1920 : 
2 alleles
3.6% missing data
   3   (0.840) 0.980 0.840 0.840 0.983 0.874 
   2   (0.160) 0.020 0.160 0.160 0.017 0.126 

Locus 1921 : 
2 alleles
3.6% missing data
   2   (0.833) 0.960 0.833 0.895 0.231 0.846 
   4   (0.167) 0.040 0.167 0.105 0.769 0.154 

Locus 1922 : 
2 alleles
4.3% missing data
   4   (0.756) 0.761 0.757 0.798 0.504 0.773 
   1   (0.244) 0.239 0.243 0.202 0.496 0.227 

Locus 1923 : 
2 alleles
9.4% missing data
   2   (0.446) 0.492 0.446 0.482 0.168 0.411 
   4   (0.554) 0.508 0.554 0.518 0.832 0.589 

Locus 1924 : 
2 alleles
12.3% missing data
   2   (0.829) 0.970 0.829 0.888 0.986 0.786 
   3   (0.171) 0.030 0.171 0.112 0.014 0.214 

Locus 1925 : 
2 alleles
13.8% missing data
   4   (0.898) 0.961 0.897 0.962 0.969 0.868 
   2   (0.102) 0.039 0.103 0.038 0.031 0.132 

Locus 1926 : 
2 alleles
6.5% missing data
   1   (0.904) 0.987 0.904 0.916 0.994 0.941 
   3   (0.096) 0.013 0.096 0.084 0.006 0.059 

Locus 1927 : 
2 alleles
4.3% missing data
   2   (0.899) 0.848 0.899 0.962 0.522 0.905 
   3   (0.101) 0.152 0.101 0.038 0.478 0.095 

Locus 1928 : 
2 alleles
10.1% missing data
   4   (0.780) 0.887 0.780 0.857 0.977 0.727 
   2   (0.220) 0.113 0.220 0.143 0.023 0.273 

Locus 1929 : 
2 alleles
5.1% missing data
   1   (0.920) 0.987 0.920 0.982 0.994 0.874 
   4   (0.080) 0.013 0.080 0.018 0.006 0.126 

Locus 1930 : 
2 alleles
5.1% missing data
   3   (0.891) 0.991 0.891 0.918 0.992 0.914 
   4   (0.109) 0.009 0.109 0.082 0.008 0.086 

Locus 1931 : 
2 alleles
11.6% missing data
   4   (0.910) 0.992 0.909 0.904 0.993 0.956 
   2   (0.090) 0.008 0.091 0.096 0.007 0.044 

Locus 1932 : 
2 alleles
2.9% missing data
   2   (0.747) 0.980 0.747 0.656 0.979 0.821 
   1   (0.253) 0.020 0.253 0.344 0.021 0.179 

Locus 1933 : 
2 alleles
15.9% missing data
   3   (0.573) 0.798 0.574 0.579 0.551 0.554 
   4   (0.427) 0.202 0.426 0.421 0.449 0.446 

Locus 1934 : 
2 alleles
3.6% missing data
   2   (0.101) 0.010 0.102 0.056 0.007 0.095 
   4   (0.899) 0.990 0.898 0.944 0.993 0.905 

Locus 1935 : 
2 alleles
10.9% missing data
   4   (0.834) 0.892 0.835 0.932 0.988 0.720 
   2   (0.166) 0.108 0.165 0.068 0.012 0.280 

Locus 1936 : 
2 alleles
10.9% missing data
   1   (0.946) 0.998 0.946 0.906 0.996 0.987 
   2   (0.054) 0.002 0.054 0.094 0.004 0.013 

Locus 1937 : 
2 alleles
2.9% missing data
   1   (0.838) 0.978 0.838 0.836 0.987 0.855 
   3   (0.162) 0.022 0.162 0.164 0.013 0.145 

Locus 1938 : 
2 alleles
5.1% missing data
   4   (0.931) 0.972 0.931 0.988 0.993 0.861 
   2   (0.069) 0.028 0.069 0.012 0.007 0.139 

Locus 1939 : 
2 alleles
1.4% missing data
   2   (0.099) 0.009 0.099 0.162 0.007 0.039 
   4   (0.901) 0.991 0.901 0.838 0.993 0.961 

Locus 1940 : 
2 alleles
2.2% missing data
   1   (0.916) 0.992 0.916 0.939 0.994 0.944 
   3   (0.084) 0.008 0.084 0.061 0.006 0.056 

Locus 1941 : 
2 alleles
5.1% missing data
   2   (0.901) 0.989 0.900 0.930 0.992 0.930 
   4   (0.099) 0.011 0.100 0.070 0.008 0.070 

Locus 1942 : 
2 alleles
4.3% missing data
   3   (0.897) 0.992 0.897 0.920 0.992 0.926 
   2   (0.103) 0.008 0.103 0.080 0.008 0.074 

Locus 1943 : 
2 alleles
2.2% missing data
   1   (0.856) 0.970 0.856 0.894 0.943 0.866 
   3   (0.144) 0.030 0.144 0.106 0.057 0.134 

Locus 1944 : 
2 alleles
6.5% missing data
   3   (0.772) 0.632 0.772 0.858 0.990 0.717 
   1   (0.228) 0.368 0.228 0.142 0.010 0.283 

Locus 1945 : 
2 alleles
8.7% missing data
   1   (0.408) 0.588 0.408 0.409 0.366 0.366 
   3   (0.592) 0.412 0.592 0.591 0.634 0.634 

Locus 1946 : 
2 alleles
10.9% missing data
   3   (0.880) 0.981 0.880 0.895 0.973 0.900 
   2   (0.120) 0.019 0.120 0.105 0.027 0.100 

Locus 1947 : 
2 alleles
13.0% missing data
   3   (0.904) 0.991 0.905 0.905 0.993 0.942 
   1   (0.096) 0.009 0.095 0.095 0.007 0.058 

Locus 1948 : 
2 alleles
0.7% missing data
   3   (0.813) 0.798 0.813 0.843 0.780 0.850 
   4   (0.187) 0.202 0.187 0.157 0.220 0.150 

Locus 1949 : 
2 alleles
15.2% missing data
   4   (0.803) 0.959 0.804 0.858 0.948 0.763 
   2   (0.197) 0.041 0.196 0.142 0.052 0.237 

Locus 1950 : 
2 alleles
0.0% missing data
   1   (0.907) 0.955 0.908 0.956 0.992 0.906 
   3   (0.093) 0.045 0.092 0.044 0.008 0.094 

Locus 1951 : 
2 alleles
11.6% missing data
   1   (0.750) 0.915 0.750 0.782 0.265 0.765 
   4   (0.250) 0.085 0.250 0.218 0.735 0.235 

Locus 1952 : 
2 alleles
12.3% missing data
   3   (0.153) 0.029 0.153 0.138 0.016 0.132 
   4   (0.847) 0.971 0.847 0.862 0.984 0.868 

Locus 1953 : 
2 alleles
2.9% missing data
   3   (0.909) 0.986 0.909 0.962 0.994 0.889 
   2   (0.091) 0.014 0.091 0.038 0.006 0.111 

Locus 1954 : 
2 alleles
13.0% missing data
   1   (0.694) 0.684 0.694 0.773 0.446 0.667 
   3   (0.306) 0.316 0.306 0.227 0.554 0.333 

Locus 1955 : 
2 alleles
16.7% missing data
   1   (0.862) 0.902 0.862 0.913 0.659 0.881 
   4   (0.138) 0.098 0.138 0.087 0.341 0.119 

Locus 1956 : 
2 alleles
8.7% missing data
   2   (0.897) 0.782 0.896 0.936 0.878 0.940 
   4   (0.103) 0.218 0.104 0.064 0.122 0.060 

Locus 1957 : 
2 alleles
12.3% missing data
   2   (0.883) 0.985 0.883 0.938 0.962 0.870 
   4   (0.117) 0.015 0.117 0.062 0.038 0.130 

Locus 1958 : 
2 alleles
5.8% missing data
   1   (0.144) 0.042 0.144 0.061 0.010 0.231 
   4   (0.856) 0.958 0.856 0.939 0.990 0.769 

Locus 1959 : 
2 alleles
6.5% missing data
   2   (0.898) 0.993 0.898 0.883 0.968 0.948 
   4   (0.102) 0.007 0.102 0.117 0.032 0.052 

Locus 1960 : 
2 alleles
12.3% missing data
   2   (0.821) 0.953 0.821 0.869 0.104 0.848 
   4   (0.179) 0.047 0.179 0.131 0.896 0.152 

Locus 1961 : 
2 alleles
2.9% missing data
   2   (0.886) 0.974 0.886 0.871 0.983 0.933 
   3   (0.114) 0.026 0.114 0.129 0.017 0.067 

Locus 1962 : 
2 alleles
4.3% missing data
   3   (0.896) 0.988 0.896 0.932 0.993 0.904 
   1   (0.104) 0.012 0.104 0.068 0.007 0.096 

Locus 1963 : 
2 alleles
13.8% missing data
   3   (0.903) 0.963 0.903 0.980 0.993 0.792 
   1   (0.097) 0.037 0.097 0.020 0.007 0.208 

Locus 1964 : 
2 alleles
0.7% missing data
   1   (0.091) 0.013 0.091 0.055 0.010 0.077 
   3   (0.909) 0.987 0.909 0.945 0.990 0.923 

Locus 1965 : 
2 alleles
15.2% missing data
   2   (0.417) 0.536 0.417 0.513 0.762 0.295 
   4   (0.583) 0.464 0.583 0.487 0.238 0.705 

Locus 1966 : 
2 alleles
5.1% missing data
   1   (0.787) 0.894 0.787 0.818 0.202 0.819 
   2   (0.213) 0.106 0.213 0.182 0.798 0.181 

Locus 1967 : 
2 alleles
2.2% missing data
   2   (0.118) 0.010 0.118 0.134 0.011 0.074 
   4   (0.882) 0.990 0.882 0.866 0.989 0.926 

Locus 1968 : 
2 alleles
5.1% missing data
   2   (0.906) 0.970 0.906 0.967 0.991 0.869 
   4   (0.094) 0.030 0.094 0.033 0.009 0.131 

Locus 1969 : 
2 alleles
5.8% missing data
   3   (0.138) 0.045 0.139 0.110 0.039 0.120 
   4   (0.862) 0.955 0.861 0.890 0.961 0.880 

Locus 1970 : 
2 alleles
7.2% missing data
   2   (0.624) 0.714 0.624 0.780 0.096 0.492 
   4   (0.376) 0.286 0.376 0.220 0.904 0.508 

Locus 1971 : 
2 alleles
5.1% missing data
   4   (0.627) 0.204 0.627 0.656 0.866 0.650 
   2   (0.373) 0.796 0.373 0.344 0.134 0.350 

Locus 1972 : 
2 alleles
3.6% missing data
   2   (0.794) 0.887 0.794 0.873 0.348 0.780 
   4   (0.206) 0.113 0.206 0.127 0.652 0.220 

Locus 1973 : 
2 alleles
18.8% missing data
   2   (0.805) 0.932 0.805 0.847 0.822 0.794 
   4   (0.195) 0.068 0.195 0.153 0.178 0.206 

Locus 1974 : 
2 alleles
5.8% missing data
   1   (0.189) 0.052 0.189 0.279 0.713 0.084 
   3   (0.811) 0.948 0.811 0.721 0.287 0.916 

Locus 1975 : 
2 alleles
12.3% missing data
   3   (0.876) 0.833 0.876 0.941 0.606 0.887 
   1   (0.124) 0.167 0.124 0.059 0.394 0.113 

Locus 1976 : 
2 alleles
2.2% missing data
   2   (0.895) 0.986 0.895 0.938 0.976 0.898 
   4   (0.105) 0.014 0.105 0.062 0.024 0.102 

Locus 1977 : 
2 alleles
11.6% missing data
   4   (0.922) 0.966 0.922 0.981 0.994 0.875 
   2   (0.078) 0.034 0.078 0.019 0.006 0.125 

Locus 1978 : 
2 alleles
18.8% missing data
   1   (0.858) 0.962 0.858 0.915 0.989 0.824 
   3   (0.142) 0.038 0.142 0.085 0.011 0.176 

Locus 1979 : 
2 alleles
4.3% missing data
   1   (0.824) 0.980 0.823 0.834 0.985 0.852 
   3   (0.176) 0.020 0.177 0.166 0.015 0.148 

Locus 1980 : 
2 alleles
13.0% missing data
   1   (0.871) 0.968 0.872 0.872 0.989 0.903 
   3   (0.129) 0.032 0.128 0.128 0.011 0.097 

Locus 1981 : 
2 alleles
12.3% missing data
   1   (0.750) 0.956 0.750 0.700 0.973 0.793 
   3   (0.250) 0.044 0.250 0.300 0.027 0.207 

Locus 1982 : 
2 alleles
2.2% missing data
   3   (0.717) 0.640 0.718 0.803 0.222 0.688 
   4   (0.283) 0.360 0.282 0.197 0.778 0.312 

Locus 1983 : 
2 alleles
1.4% missing data
   2   (0.619) 0.696 0.620 0.622 0.719 0.624 
   4   (0.381) 0.304 0.380 0.378 0.281 0.376 

Locus 1984 : 
2 alleles
13.0% missing data
   3   (0.320) 0.019 0.320 0.618 0.263 0.139 
   4   (0.680) 0.981 0.680 0.382 0.737 0.861 

Locus 1985 : 
2 alleles
14.5% missing data
   3   (0.447) 0.745 0.448 0.431 0.941 0.375 
   1   (0.553) 0.255 0.552 0.569 0.059 0.625 

Locus 1986 : 
2 alleles
12.3% missing data
   4   (0.927) 0.996 0.928 0.916 0.992 0.970 
   2   (0.073) 0.004 0.072 0.084 0.008 0.030 

Locus 1987 : 
2 alleles
2.2% missing data
   2   (0.930) 0.726 0.930 0.988 0.731 0.918 
   4   (0.070) 0.274 0.070 0.012 0.269 0.082 

Locus 1988 : 
2 alleles
2.9% missing data
   1   (0.757) 0.452 0.758 0.781 0.724 0.790 
   3   (0.243) 0.548 0.242 0.219 0.276 0.210 

Locus 1989 : 
2 alleles
3.6% missing data
   4   (0.871) 0.972 0.871 0.943 0.987 0.828 
   1   (0.129) 0.028 0.129 0.057 0.013 0.172 

Locus 1990 : 
2 alleles
11.6% missing data
   3   (0.711) 0.782 0.711 0.765 0.978 0.663 
   1   (0.289) 0.218 0.289 0.235 0.022 0.337 

Locus 1991 : 
2 alleles
3.6% missing data
   2   (0.602) 0.598 0.602 0.645 0.439 0.581 
   4   (0.398) 0.402 0.398 0.355 0.561 0.419 

Locus 1992 : 
2 alleles
7.2% missing data
   3   (0.522) 0.169 0.522 0.503 0.974 0.550 
   1   (0.478) 0.831 0.478 0.497 0.026 0.450 

Locus 1993 : 
2 alleles
5.1% missing data
   3   (0.849) 0.968 0.849 0.898 0.987 0.831 
   1   (0.151) 0.032 0.151 0.102 0.013 0.169 

Locus 1994 : 
2 alleles
2.9% missing data
   3   (0.849) 0.960 0.850 0.903 0.987 0.821 
   1   (0.151) 0.040 0.150 0.097 0.013 0.179 

Locus 1995 : 
2 alleles
6.5% missing data
   1   (0.905) 0.990 0.906 0.918 0.989 0.936 
   3   (0.095) 0.010 0.094 0.082 0.011 0.064 

Locus 1996 : 
2 alleles
5.1% missing data
   3   (0.894) 0.981 0.894 0.930 0.973 0.909 
   1   (0.106) 0.019 0.106 0.070 0.027 0.091 

Locus 1997 : 
2 alleles
10.9% missing data
   3   (0.881) 0.985 0.880 0.903 0.991 0.911 
   1   (0.119) 0.015 0.120 0.097 0.009 0.089 

Locus 1998 : 
2 alleles
10.1% missing data
   1   (0.656) 0.841 0.656 0.759 0.972 0.533 
   3   (0.344) 0.159 0.344 0.241 0.028 0.467 

Locus 1999 : 
2 alleles
11.6% missing data
   3   (0.897) 0.991 0.897 0.919 0.885 0.928 
   1   (0.103) 0.009 0.103 0.081 0.115 0.072 

Locus 2000 : 
2 alleles
0.0% missing data
   4   (0.910) 0.988 0.910 0.945 0.994 0.925 
   1   (0.090) 0.012 0.090 0.055 0.006 0.075 

Locus 2001 : 
2 alleles
1.4% missing data
   4   (0.811) 0.835 0.810 0.806 0.721 0.880 
   2   (0.189) 0.165 0.190 0.194 0.279 0.120 

Locus 2002 : 
2 alleles
15.9% missing data
   4   (0.945) 0.839 0.946 0.994 0.617 0.922 
   1   (0.055) 0.161 0.054 0.006 0.383 0.078 

Locus 2003 : 
2 alleles
13.0% missing data
   4   (0.128) 0.007 0.128 0.166 0.117 0.066 
   2   (0.872) 0.993 0.872 0.834 0.883 0.934 

Locus 2004 : 
2 alleles
7.2% missing data
   2   (0.809) 0.958 0.809 0.857 0.088 0.834 
   4   (0.191) 0.042 0.191 0.143 0.912 0.166 

Locus 2005 : 
2 alleles
10.9% missing data
   4   (0.887) 0.976 0.887 0.938 0.993 0.876 
   2   (0.113) 0.024 0.113 0.062 0.007 0.124 

Locus 2006 : 
2 alleles
2.2% missing data
   4   (0.614) 0.715 0.614 0.644 0.972 0.584 
   1   (0.386) 0.285 0.386 0.356 0.028 0.416 

Locus 2007 : 
2 alleles
2.2% missing data
   1   (0.831) 0.930 0.830 0.869 0.176 0.886 
   4   (0.169) 0.070 0.170 0.131 0.824 0.114 

Locus 2008 : 
2 alleles
10.1% missing data
   1   (0.878) 0.986 0.878 0.902 0.992 0.899 
   2   (0.122) 0.014 0.122 0.098 0.008 0.101 

Locus 2009 : 
2 alleles
18.1% missing data
   2   (0.886) 0.907 0.887 0.944 0.575 0.892 
   1   (0.114) 0.093 0.113 0.056 0.425 0.108 

Locus 2010 : 
2 alleles
2.9% missing data
   2   (0.223) 0.077 0.222 0.210 0.858 0.176 
   4   (0.777) 0.923 0.778 0.790 0.142 0.824 

Locus 2011 : 
2 alleles
13.8% missing data
   2   (0.834) 0.839 0.835 0.854 0.506 0.875 
   4   (0.166) 0.161 0.165 0.146 0.494 0.125 

Locus 2012 : 
2 alleles
11.6% missing data
   1   (0.911) 0.995 0.911 0.910 0.981 0.955 
   3   (0.089) 0.005 0.089 0.090 0.019 0.045 

Locus 2013 : 
2 alleles
14.5% missing data
   2   (0.418) 0.173 0.418 0.566 0.421 0.308 
   3   (0.582) 0.827 0.582 0.434 0.579 0.692 

Locus 2014 : 
2 alleles
10.9% missing data
   1   (0.889) 0.985 0.889 0.901 0.990 0.914 
   4   (0.111) 0.015 0.111 0.099 0.010 0.086 

Locus 2015 : 
2 alleles
5.1% missing data
   2   (0.725) 0.649 0.726 0.696 0.499 0.790 
   1   (0.275) 0.351 0.274 0.304 0.501 0.210 

Locus 2016 : 
2 alleles
2.9% missing data
   4   (0.899) 0.982 0.899 0.949 0.987 0.888 
   2   (0.101) 0.018 0.101 0.051 0.013 0.112 

Locus 2017 : 
2 alleles
2.2% missing data
   2   (0.886) 0.981 0.886 0.932 0.183 0.921 
   1   (0.114) 0.019 0.114 0.068 0.817 0.079 

Locus 2018 : 
2 alleles
3.6% missing data
   4   (0.795) 0.339 0.795 0.919 0.368 0.732 
   2   (0.205) 0.661 0.205 0.081 0.632 0.268 

Locus 2019 : 
2 alleles
4.3% missing data
   1   (0.841) 0.895 0.841 0.864 0.455 0.892 
   3   (0.159) 0.105 0.159 0.136 0.545 0.108 

Locus 2020 : 
2 alleles
5.1% missing data
   2   (0.878) 0.985 0.879 0.855 0.155 0.951 
   3   (0.122) 0.015 0.121 0.145 0.845 0.049 

Locus 2021 : 
2 alleles
13.0% missing data
   1   (0.833) 0.974 0.833 0.794 0.987 0.893 
   3   (0.167) 0.026 0.167 0.206 0.013 0.107 

Locus 2022 : 
2 alleles
2.2% missing data
   4   (0.912) 0.995 0.911 0.922 0.993 0.954 
   2   (0.088) 0.005 0.089 0.078 0.007 0.046 

Locus 2023 : 
2 alleles
15.9% missing data
   4   (0.699) 0.928 0.699 0.732 0.971 0.663 
   2   (0.301) 0.072 0.301 0.268 0.029 0.337 

Locus 2024 : 
2 alleles
5.1% missing data
   4   (0.922) 0.996 0.922 0.886 0.994 0.976 
   1   (0.078) 0.004 0.078 0.114 0.006 0.024 

Locus 2025 : 
2 alleles
4.3% missing data
   1   (0.096) 0.012 0.097 0.067 0.025 0.069 
   2   (0.904) 0.988 0.903 0.933 0.975 0.931 

Locus 2026 : 
2 alleles
6.5% missing data
   2   (0.829) 0.977 0.828 0.854 0.961 0.835 
   4   (0.171) 0.023 0.172 0.146 0.039 0.165 

Locus 2027 : 
2 alleles
15.9% missing data
   4   (0.887) 0.952 0.886 0.946 0.128 0.913 
   2   (0.113) 0.048 0.114 0.054 0.872 0.087 

Locus 2028 : 
2 alleles
0.7% missing data
   2   (0.907) 0.966 0.907 0.969 0.993 0.879 
   4   (0.093) 0.034 0.093 0.031 0.007 0.121 

Locus 2029 : 
2 alleles
14.5% missing data
   4   (0.945) 0.998 0.945 0.902 0.995 0.986 
   2   (0.055) 0.002 0.055 0.098 0.005 0.014 

Locus 2030 : 
2 alleles
13.0% missing data
   3   (0.519) 0.247 0.519 0.567 0.161 0.514 
   1   (0.481) 0.753 0.481 0.433 0.839 0.486 

Locus 2031 : 
2 alleles
11.6% missing data
   2   (0.727) 0.881 0.726 0.737 0.171 0.782 
   4   (0.273) 0.119 0.274 0.263 0.829 0.218 

Locus 2032 : 
2 alleles
2.9% missing data
   2   (0.923) 0.995 0.923 0.922 0.995 0.964 
   4   (0.077) 0.005 0.077 0.078 0.005 0.036 

Locus 2033 : 
2 alleles
4.3% missing data
   2   (0.482) 0.203 0.481 0.594 0.161 0.444 
   4   (0.518) 0.797 0.519 0.406 0.839 0.556 

Locus 2034 : 
2 alleles
1.4% missing data
   2   (0.929) 0.997 0.929 0.899 0.995 0.976 
   1   (0.071) 0.003 0.071 0.101 0.005 0.024 

Locus 2035 : 
2 alleles
13.0% missing data
   3   (0.885) 0.942 0.885 0.965 0.988 0.783 
   1   (0.115) 0.058 0.115 0.035 0.012 0.217 

Locus 2036 : 
2 alleles
5.8% missing data
   2   (0.902) 0.989 0.902 0.923 0.992 0.929 
   4   (0.098) 0.011 0.098 0.077 0.008 0.071 

Locus 2037 : 
2 alleles
11.6% missing data
   2   (0.881) 0.988 0.881 0.878 0.991 0.923 
   4   (0.119) 0.012 0.119 0.122 0.009 0.077 

Locus 2038 : 
2 alleles
2.9% missing data
   2   (0.891) 0.968 0.892 0.943 0.042 0.916 
   4   (0.109) 0.032 0.108 0.057 0.958 0.084 

Locus 2039 : 
2 alleles
2.9% missing data
   2   (0.691) 0.888 0.691 0.748 0.969 0.633 
   4   (0.309) 0.112 0.309 0.252 0.031 0.367 

Locus 2040 : 
2 alleles
3.6% missing data
   4   (0.945) 0.998 0.945 0.901 0.989 0.988 
   2   (0.055) 0.002 0.055 0.099 0.011 0.012 

Locus 2041 : 
2 alleles
2.2% missing data
   3   (0.779) 0.936 0.780 0.789 0.979 0.765 
   1   (0.221) 0.064 0.220 0.211 0.021 0.235 

Locus 2042 : 
2 alleles
5.8% missing data
   1   (0.913) 0.994 0.912 0.949 0.993 0.930 
   4   (0.087) 0.006 0.088 0.051 0.007 0.070 

Locus 2043 : 
2 alleles
14.5% missing data
   1   (0.693) 0.148 0.692 0.834 0.891 0.619 
   3   (0.307) 0.852 0.308 0.166 0.109 0.381 

Locus 2044 : 
2 alleles
4.3% missing data
   4   (0.898) 0.991 0.899 0.873 0.991 0.947 
   2   (0.102) 0.009 0.101 0.127 0.009 0.053 

Locus 2045 : 
2 alleles
5.8% missing data
   4   (0.513) 0.182 0.513 0.544 0.216 0.533 
   3   (0.487) 0.818 0.487 0.456 0.784 0.467 

Locus 2046 : 
2 alleles
5.1% missing data
   1   (0.906) 0.991 0.906 0.950 0.991 0.902 
   3   (0.094) 0.009 0.094 0.050 0.009 0.098 

Locus 2047 : 
2 alleles
2.9% missing data
   1   (0.885) 0.106 0.885 0.988 0.295 0.751 
   4   (0.115) 0.894 0.115 0.012 0.705 0.249 

Locus 2048 : 
2 alleles
2.9% missing data
   3   (0.897) 0.986 0.897 0.953 0.993 0.867 
   1   (0.103) 0.014 0.103 0.047 0.007 0.133 

Locus 2049 : 
2 alleles
12.3% missing data
   1   (0.884) 0.985 0.884 0.936 0.984 0.873 
   3   (0.116) 0.015 0.116 0.064 0.016 0.127 

Locus 2050 : 
2 alleles
12.3% missing data
   3   (0.790) 0.526 0.789 0.879 0.792 0.774 
   2   (0.210) 0.474 0.211 0.121 0.208 0.226 

Locus 2051 : 
2 alleles
8.0% missing data
   2   (0.907) 0.994 0.907 0.918 0.994 0.950 
   4   (0.093) 0.006 0.093 0.082 0.006 0.050 

Locus 2052 : 
2 alleles
5.1% missing data
   1   (0.716) 0.920 0.716 0.713 0.971 0.722 
   3   (0.284) 0.080 0.284 0.287 0.029 0.278 

Locus 2053 : 
2 alleles
15.2% missing data
   3   (0.830) 0.753 0.830 0.887 0.467 0.852 
   1   (0.170) 0.247 0.170 0.113 0.533 0.148 

Locus 2054 : 
2 alleles
5.8% missing data
   3   (0.770) 0.919 0.770 0.803 0.538 0.780 
   1   (0.230) 0.081 0.230 0.197 0.462 0.220 

Locus 2055 : 
2 alleles
5.1% missing data
   4   (0.871) 0.975 0.871 0.909 0.988 0.871 
   1   (0.129) 0.025 0.129 0.091 0.012 0.129 

Locus 2056 : 
2 alleles
14.5% missing data
   4   (0.905) 0.945 0.906 0.973 0.886 0.845 
   2   (0.095) 0.055 0.094 0.027 0.114 0.155 

Locus 2057 : 
2 alleles
13.8% missing data
   2   (0.898) 0.964 0.899 0.966 0.973 0.828 
   4   (0.102) 0.036 0.101 0.034 0.027 0.172 

Locus 2058 : 
2 alleles
5.8% missing data
   4   (0.138) 0.016 0.137 0.144 0.013 0.103 
   2   (0.862) 0.984 0.863 0.856 0.987 0.897 

Locus 2059 : 
2 alleles
5.1% missing data
   2   (0.874) 0.958 0.874 0.924 0.989 0.878 
   4   (0.126) 0.042 0.126 0.076 0.011 0.122 

Locus 2060 : 
2 alleles
12.3% missing data
   1   (0.895) 0.991 0.894 0.889 0.992 0.938 
   4   (0.105) 0.009 0.106 0.111 0.008 0.062 

Locus 2061 : 
2 alleles
6.5% missing data
   1   (0.813) 0.958 0.813 0.778 0.986 0.862 
   3   (0.187) 0.042 0.187 0.222 0.014 0.138 

Locus 2062 : 
2 alleles
11.6% missing data
   2   (0.880) 0.980 0.881 0.930 0.968 0.860 
   4   (0.120) 0.020 0.119 0.070 0.032 0.140 

Locus 2063 : 
2 alleles
14.5% missing data
   3   (0.878) 0.980 0.878 0.916 0.882 0.883 
   4   (0.122) 0.020 0.122 0.084 0.118 0.117 

Locus 2064 : 
2 alleles
13.0% missing data
   4   (0.902) 0.987 0.902 0.925 0.993 0.928 
   2   (0.098) 0.013 0.098 0.075 0.007 0.072 

Locus 2065 : 
2 alleles
12.3% missing data
   4   (0.118) 0.006 0.117 0.230 0.011 0.045 
   2   (0.882) 0.994 0.883 0.770 0.989 0.955 

Locus 2066 : 
2 alleles
4.3% missing data
   4   (0.885) 0.988 0.885 0.934 0.992 0.874 
   2   (0.115) 0.012 0.115 0.066 0.008 0.126 

Locus 2067 : 
2 alleles
8.0% missing data
   3   (0.913) 0.954 0.913 0.967 0.993 0.899 
   1   (0.087) 0.046 0.087 0.033 0.007 0.101 

Locus 2068 : 
2 alleles
12.3% missing data
   1   (0.905) 0.987 0.905 0.943 0.888 0.918 
   3   (0.095) 0.013 0.095 0.057 0.112 0.082 

Locus 2069 : 
2 alleles
8.0% missing data
   4   (0.852) 0.937 0.852 0.908 0.989 0.847 
   2   (0.148) 0.063 0.148 0.092 0.011 0.153 

Locus 2070 : 
2 alleles
0.0% missing data
   3   (0.911) 0.972 0.912 0.934 0.992 0.941 
   4   (0.089) 0.028 0.088 0.066 0.008 0.059 

Locus 2071 : 
2 alleles
9.4% missing data
   1   (0.154) 0.027 0.155 0.113 0.011 0.165 
   3   (0.846) 0.973 0.845 0.887 0.989 0.835 

Locus 2072 : 
2 alleles
3.6% missing data
   2   (0.827) 0.726 0.827 0.933 0.426 0.756 
   4   (0.173) 0.274 0.173 0.067 0.574 0.244 

Locus 2073 : 
2 alleles
10.9% missing data
   2   (0.866) 0.911 0.866 0.906 0.871 0.889 
   4   (0.134) 0.089 0.134 0.094 0.129 0.111 

Locus 2074 : 
2 alleles
6.5% missing data
   4   (0.843) 0.934 0.842 0.943 0.988 0.735 
   2   (0.157) 0.066 0.158 0.057 0.012 0.265 

Locus 2075 : 
2 alleles
2.9% missing data
   4   (0.864) 0.892 0.864 0.923 0.617 0.870 
   1   (0.136) 0.108 0.136 0.077 0.383 0.130 

Locus 2076 : 
2 alleles
13.0% missing data
   4   (0.785) 0.782 0.786 0.797 0.378 0.828 
   2   (0.215) 0.218 0.214 0.203 0.622 0.172 

Locus 2077 : 
2 alleles
2.2% missing data
   1   (0.860) 0.989 0.859 0.807 0.987 0.925 
   3   (0.140) 0.011 0.141 0.193 0.013 0.075 

Locus 2078 : 
2 alleles
11.6% missing data
   1   (0.616) 0.293 0.616 0.682 0.774 0.588 
   3   (0.384) 0.707 0.384 0.318 0.226 0.412 

Locus 2079 : 
2 alleles
1.4% missing data
   3   (0.908) 0.993 0.908 0.910 0.120 0.967 
   1   (0.092) 0.007 0.092 0.090 0.880 0.033 

Locus 2080 : 
2 alleles
17.4% missing data
   3   (0.681) 0.615 0.680 0.762 0.479 0.658 
   1   (0.319) 0.385 0.320 0.238 0.521 0.342 

Locus 2081 : 
2 alleles
12.3% missing data
   3   (0.884) 0.982 0.884 0.884 0.972 0.922 
   1   (0.116) 0.018 0.116 0.116 0.028 0.078 

Locus 2082 : 
2 alleles
5.8% missing data
   1   (0.361) 0.204 0.361 0.323 0.100 0.404 
   3   (0.639) 0.796 0.639 0.677 0.900 0.596 

Locus 2083 : 
2 alleles
4.3% missing data
   3   (0.795) 0.916 0.794 0.852 0.982 0.768 
   2   (0.205) 0.084 0.206 0.148 0.018 0.232 

Locus 2084 : 
2 alleles
5.8% missing data
   2   (0.607) 0.861 0.607 0.604 0.892 0.598 
   4   (0.393) 0.139 0.393 0.396 0.108 0.402 

Locus 2085 : 
2 alleles
5.8% missing data
   1   (0.531) 0.263 0.530 0.553 0.152 0.572 
   3   (0.469) 0.737 0.470 0.447 0.848 0.428 

Locus 2086 : 
2 alleles
5.8% missing data
   4   (0.868) 0.929 0.867 0.912 0.355 0.910 
   2   (0.132) 0.071 0.133 0.088 0.645 0.090 

Locus 2087 : 
2 alleles
12.3% missing data
   4   (0.590) 0.045 0.590 0.920 0.089 0.241 
   1   (0.410) 0.955 0.410 0.080 0.911 0.759 

Locus 2088 : 
2 alleles
4.3% missing data
   3   (0.691) 0.493 0.691 0.758 0.580 0.673 
   2   (0.309) 0.507 0.309 0.242 0.420 0.327 

Locus 2089 : 
2 alleles
5.8% missing data
   3   (0.899) 0.968 0.899 0.936 0.965 0.915 
   1   (0.101) 0.032 0.101 0.064 0.035 0.085 

Locus 2090 : 
2 alleles
11.6% missing data
   4   (0.917) 0.994 0.918 0.920 0.992 0.956 
   3   (0.083) 0.006 0.082 0.080 0.008 0.044 

Locus 2091 : 
2 alleles
11.6% missing data
   2   (0.817) 0.939 0.817 0.874 0.985 0.784 
   4   (0.183) 0.061 0.183 0.126 0.015 0.216 

Locus 2092 : 
2 alleles
1.4% missing data
   3   (0.820) 0.972 0.820 0.832 0.986 0.834 
   1   (0.180) 0.028 0.180 0.168 0.014 0.166 

Locus 2093 : 
2 alleles
1.4% missing data
   2   (0.816) 0.909 0.817 0.831 0.950 0.831 
   4   (0.184) 0.091 0.183 0.169 0.050 0.169 

Locus 2094 : 
2 alleles
5.1% missing data
   1   (0.891) 0.958 0.891 0.961 0.323 0.891 
   3   (0.109) 0.042 0.109 0.039 0.677 0.109 

Locus 2095 : 
2 alleles
2.9% missing data
   3   (0.875) 0.949 0.875 0.926 0.990 0.872 
   1   (0.125) 0.051 0.125 0.074 0.010 0.128 

Locus 2096 : 
2 alleles
8.7% missing data
   1   (0.331) 0.045 0.331 0.318 0.032 0.364 
   3   (0.669) 0.955 0.669 0.682 0.968 0.636 

Locus 2097 : 
2 alleles
12.3% missing data
   2   (0.772) 0.908 0.772 0.856 0.980 0.695 
   4   (0.228) 0.092 0.228 0.144 0.020 0.305 

Locus 2098 : 
2 alleles
11.6% missing data
   2   (0.881) 0.961 0.881 0.943 0.989 0.854 
   4   (0.119) 0.039 0.119 0.057 0.011 0.146 

Locus 2099 : 
2 alleles
6.5% missing data
   2   (0.912) 0.996 0.912 0.909 0.013 0.974 
   4   (0.088) 0.004 0.088 0.091 0.987 0.026 

Locus 2100 : 
2 alleles
17.4% missing data
   2   (0.892) 0.984 0.892 0.946 0.903 0.884 
   1   (0.108) 0.016 0.108 0.054 0.097 0.116 

Locus 2101 : 
2 alleles
1.4% missing data
   3   (0.858) 0.983 0.857 0.869 0.986 0.882 
   1   (0.142) 0.017 0.143 0.131 0.014 0.118 

Locus 2102 : 
2 alleles
3.6% missing data
   4   (0.656) 0.499 0.657 0.700 0.575 0.651 
   2   (0.344) 0.501 0.343 0.300 0.425 0.349 

Locus 2103 : 
2 alleles
2.9% missing data
   4   (0.867) 0.979 0.867 0.906 0.056 0.909 
   2   (0.133) 0.021 0.133 0.094 0.944 0.091 

Locus 2104 : 
2 alleles
2.9% missing data
   3   (0.893) 0.864 0.894 0.967 0.992 0.837 
   1   (0.107) 0.136 0.106 0.033 0.008 0.163 

Locus 2105 : 
2 alleles
4.3% missing data
   4   (0.863) 0.957 0.863 0.934 0.985 0.796 
   1   (0.137) 0.043 0.137 0.066 0.015 0.204 

Locus 2106 : 
2 alleles
6.5% missing data
   1   (0.914) 0.933 0.914 0.973 0.980 0.889 
   3   (0.086) 0.067 0.086 0.027 0.020 0.111 

Locus 2107 : 
2 alleles
11.6% missing data
   3   (0.072) 0.003 0.073 0.079 0.006 0.027 
   4   (0.928) 0.997 0.927 0.921 0.994 0.973 

Locus 2108 : 
2 alleles
4.3% missing data
   1   (0.552) 0.727 0.552 0.569 0.391 0.547 
   3   (0.448) 0.273 0.448 0.431 0.609 0.453 

Locus 2109 : 
2 alleles
7.2% missing data
   4   (0.718) 0.600 0.718 0.886 0.985 0.512 
   1   (0.282) 0.400 0.282 0.114 0.015 0.488 

Locus 2110 : 
2 alleles
0.7% missing data
   1   (0.902) 0.995 0.902 0.836 0.991 0.962 
   3   (0.098) 0.005 0.098 0.164 0.009 0.038 

Locus 2111 : 
2 alleles
4.3% missing data
   2   (0.606) 0.838 0.605 0.509 0.872 0.682 
   4   (0.394) 0.162 0.395 0.491 0.128 0.318 

Locus 2112 : 
2 alleles
11.6% missing data
   1   (0.943) 0.998 0.943 0.906 0.996 0.986 
   3   (0.057) 0.002 0.057 0.094 0.004 0.014 

Locus 2113 : 
2 alleles
4.3% missing data
   2   (0.459) 0.450 0.459 0.420 0.130 0.507 
   4   (0.541) 0.550 0.541 0.580 0.870 0.493 

Locus 2114 : 
2 alleles
5.1% missing data
   1   (0.226) 0.020 0.226 0.308 0.018 0.166 
   2   (0.774) 0.980 0.774 0.692 0.982 0.834 

Locus 2115 : 
2 alleles
5.1% missing data
   3   (0.919) 0.963 0.919 0.981 0.993 0.866 
   1   (0.081) 0.037 0.081 0.019 0.007 0.134 

Locus 2116 : 
2 alleles
3.6% missing data
   4   (0.768) 0.719 0.769 0.824 0.429 0.769 
   3   (0.232) 0.281 0.231 0.176 0.571 0.231 

Locus 2117 : 
2 alleles
13.0% missing data
   3   (0.921) 0.996 0.921 0.889 0.995 0.971 
   1   (0.079) 0.004 0.079 0.111 0.005 0.029 

Locus 2118 : 
2 alleles
15.9% missing data
   3   (0.927) 0.900 0.927 0.981 0.983 0.908 
   1   (0.073) 0.100 0.073 0.019 0.017 0.092 

Locus 2119 : 
2 alleles
2.9% missing data
   1   (0.165) 0.014 0.165 0.209 0.019 0.105 
   3   (0.835) 0.986 0.835 0.791 0.981 0.895 

Locus 2120 : 
2 alleles
13.0% missing data
   4   (0.449) 0.796 0.450 0.348 0.006 0.521 
   2   (0.551) 0.204 0.550 0.652 0.994 0.479 

Locus 2121 : 
2 alleles
12.3% missing data
   3   (0.871) 0.939 0.871 0.904 0.816 0.889 
   1   (0.129) 0.061 0.129 0.096 0.184 0.111 

Locus 2122 : 
2 alleles
18.1% missing data
   2   (0.075) 0.004 0.075 0.085 0.006 0.028 
   4   (0.925) 0.996 0.925 0.915 0.994 0.972 

Locus 2123 : 
2 alleles
6.5% missing data
   1   (0.526) 0.078 0.526 0.657 0.938 0.432 
   4   (0.474) 0.922 0.474 0.343 0.062 0.568 

Locus 2124 : 
2 alleles
4.3% missing data
   4   (0.946) 0.999 0.946 0.891 0.997 0.989 
   2   (0.054) 0.001 0.054 0.109 0.003 0.011 

Locus 2125 : 
2 alleles
11.6% missing data
   4   (0.842) 0.989 0.841 0.802 0.987 0.903 
   2   (0.158) 0.011 0.159 0.198 0.013 0.097 

Locus 2126 : 
2 alleles
6.5% missing data
   2   (0.669) 0.897 0.670 0.679 0.910 0.630 
   4   (0.331) 0.103 0.330 0.321 0.090 0.370 

Locus 2127 : 
2 alleles
2.9% missing data
   2   (0.880) 0.918 0.880 0.911 0.990 0.901 
   4   (0.120) 0.082 0.120 0.089 0.010 0.099 

Locus 2128 : 
2 alleles
10.9% missing data
   2   (0.926) 0.925 0.927 0.992 0.202 0.842 
   4   (0.074) 0.075 0.073 0.008 0.798 0.158 

Locus 2129 : 
2 alleles
2.2% missing data
   2   (0.807) 0.950 0.807 0.890 0.987 0.730 
   4   (0.193) 0.050 0.193 0.110 0.013 0.270 

Locus 2130 : 
2 alleles
2.9% missing data
   3   (0.704) 0.810 0.704 0.790 0.014 0.668 
   1   (0.296) 0.190 0.296 0.210 0.986 0.332 

Locus 2131 : 
2 alleles
12.3% missing data
   4   (0.894) 0.990 0.895 0.901 0.984 0.923 
   3   (0.106) 0.010 0.105 0.099 0.016 0.077 

Locus 2132 : 
2 alleles
2.9% missing data
   2   (0.901) 0.989 0.900 0.949 0.992 0.898 
   3   (0.099) 0.011 0.100 0.051 0.008 0.102 

Locus 2133 : 
2 alleles
5.8% missing data
   1   (0.760) 0.954 0.759 0.760 0.897 0.780 
   3   (0.240) 0.046 0.241 0.240 0.103 0.220 

Locus 2134 : 
2 alleles
13.0% missing data
   4   (0.871) 0.978 0.871 0.912 0.978 0.864 
   2   (0.129) 0.022 0.129 0.088 0.022 0.136 

Locus 2135 : 
2 alleles
6.5% missing data
   1   (0.738) 0.923 0.739 0.757 0.974 0.710 
   3   (0.262) 0.077 0.261 0.243 0.026 0.290 

Locus 2136 : 
2 alleles
2.2% missing data
   3   (0.807) 0.969 0.807 0.885 0.025 0.804 
   1   (0.193) 0.031 0.193 0.115 0.975 0.196 

Locus 2137 : 
2 alleles
10.1% missing data
   3   (0.932) 0.876 0.933 0.993 0.507 0.864 
   4   (0.068) 0.124 0.067 0.007 0.493 0.136 

Locus 2138 : 
2 alleles
18.1% missing data
   1   (0.142) 0.100 0.142 0.138 0.012 0.101 
   3   (0.858) 0.900 0.858 0.862 0.988 0.899 

Locus 2139 : 
2 alleles
10.1% missing data
   1   (0.883) 0.989 0.884 0.866 0.988 0.924 
   3   (0.117) 0.011 0.116 0.134 0.012 0.076 

Locus 2140 : 
2 alleles
2.2% missing data
   1   (0.126) 0.018 0.126 0.070 0.941 0.103 
   2   (0.874) 0.982 0.874 0.930 0.059 0.897 

Locus 2141 : 
2 alleles
13.0% missing data
   1   (0.797) 0.968 0.797 0.823 0.777 0.811 
   2   (0.203) 0.032 0.203 0.177 0.223 0.189 

Locus 2142 : 
2 alleles
3.6% missing data
   3   (0.893) 0.892 0.893 0.960 0.975 0.857 
   1   (0.107) 0.108 0.107 0.040 0.025 0.143 

Locus 2143 : 
2 alleles
13.0% missing data
   1   (0.547) 0.331 0.547 0.602 0.710 0.519 
   3   (0.453) 0.669 0.453 0.398 0.290 0.481 

Locus 2144 : 
2 alleles
6.5% missing data
   2   (0.877) 0.980 0.877 0.923 0.892 0.882 
   4   (0.123) 0.020 0.123 0.077 0.108 0.118 

Locus 2145 : 
2 alleles
2.9% missing data
   2   (0.942) 0.998 0.942 0.876 0.997 0.988 
   4   (0.058) 0.002 0.058 0.124 0.003 0.012 

Locus 2146 : 
2 alleles
10.1% missing data
   2   (0.822) 0.987 0.822 0.640 0.987 0.924 
   1   (0.178) 0.013 0.178 0.360 0.013 0.076 

Locus 2147 : 
2 alleles
3.6% missing data
   3   (0.630) 0.913 0.630 0.584 0.866 0.653 
   4   (0.370) 0.087 0.370 0.416 0.134 0.347 

Locus 2148 : 
2 alleles
13.0% missing data
   1   (0.894) 0.990 0.894 0.930 0.991 0.896 
   3   (0.106) 0.010 0.106 0.070 0.009 0.104 

Locus 2149 : 
2 alleles
13.8% missing data
   3   (0.632) 0.911 0.632 0.543 0.089 0.732 
   2   (0.368) 0.089 0.368 0.457 0.911 0.268 

Locus 2150 : 
2 alleles
2.2% missing data
   3   (0.926) 0.997 0.926 0.898 0.996 0.975 
   4   (0.074) 0.003 0.074 0.102 0.004 0.025 

Locus 2151 : 
2 alleles
13.8% missing data
   3   (0.894) 0.963 0.894 0.949 0.248 0.923 
   4   (0.106) 0.037 0.106 0.051 0.752 0.077 

Locus 2152 : 
2 alleles
12.3% missing data
   1   (0.757) 0.966 0.757 0.760 0.979 0.765 
   3   (0.243) 0.034 0.243 0.240 0.021 0.235 

Locus 2153 : 
2 alleles
11.6% missing data
   2   (0.736) 0.916 0.736 0.780 0.273 0.736 
   4   (0.264) 0.084 0.264 0.220 0.727 0.264 

Locus 2154 : 
2 alleles
4.3% missing data
   3   (0.513) 0.333 0.514 0.507 0.300 0.536 
   2   (0.487) 0.667 0.486 0.493 0.700 0.464 

Locus 2155 : 
2 alleles
16.7% missing data
   2   (0.270) 0.584 0.270 0.204 0.730 0.248 
   4   (0.730) 0.416 0.730 0.796 0.270 0.752 

Locus 2156 : 
2 alleles
13.8% missing data
   4   (0.685) 0.925 0.685 0.718 0.973 0.644 
   3   (0.315) 0.075 0.315 0.282 0.027 0.356 

Locus 2157 : 
2 alleles
1.4% missing data
   3   (0.945) 0.796 0.945 0.994 0.667 0.922 
   1   (0.055) 0.204 0.055 0.006 0.333 0.078 

Locus 2158 : 
2 alleles
10.1% missing data
   2   (0.946) 0.998 0.946 0.912 0.996 0.987 
   4   (0.054) 0.002 0.054 0.088 0.004 0.013 

Locus 2159 : 
2 alleles
13.0% missing data
   1   (0.814) 0.976 0.813 0.839 0.802 0.832 
   3   (0.186) 0.024 0.187 0.161 0.198 0.168 

Locus 2160 : 
2 alleles
2.9% missing data
   3   (0.902) 0.995 0.902 0.914 0.993 0.943 
   1   (0.098) 0.005 0.098 0.086 0.007 0.057 

Locus 2161 : 
2 alleles
7.2% missing data
   4   (0.887) 0.990 0.887 0.923 0.988 0.897 
   2   (0.113) 0.010 0.113 0.077 0.012 0.103 

Locus 2162 : 
2 alleles
5.8% missing data
   2   (0.334) 0.521 0.334 0.297 0.791 0.309 
   4   (0.666) 0.479 0.666 0.703 0.209 0.691 

Locus 2163 : 
2 alleles
2.2% missing data
   2   (0.867) 0.981 0.867 0.893 0.990 0.886 
   4   (0.133) 0.019 0.133 0.107 0.010 0.114 

Locus 2164 : 
2 alleles
8.0% missing data
   2   (0.472) 0.409 0.472 0.472 0.028 0.506 
   4   (0.528) 0.591 0.528 0.528 0.972 0.494 

Locus 2165 : 
2 alleles
5.8% missing data
   2   (0.500) 0.777 0.501 0.405 0.957 0.528 
   3   (0.500) 0.223 0.499 0.595 0.043 0.472 

Locus 2166 : 
2 alleles
10.1% missing data
   4   (0.903) 0.987 0.904 0.954 0.991 0.880 
   2   (0.097) 0.013 0.096 0.046 0.009 0.120 

Locus 2167 : 
2 alleles
5.1% missing data
   3   (0.902) 0.976 0.902 0.948 0.974 0.903 
   1   (0.098) 0.024 0.098 0.052 0.026 0.097 

Locus 2168 : 
2 alleles
12.3% missing data
   4   (0.901) 0.984 0.901 0.913 0.969 0.930 
   2   (0.099) 0.016 0.099 0.087 0.031 0.070 

Locus 2169 : 
2 alleles
17.4% missing data
   1   (0.801) 0.976 0.802 0.725 0.983 0.862 
   4   (0.199) 0.024 0.198 0.275 0.017 0.138 

Locus 2170 : 
2 alleles
8.7% missing data
   2   (0.286) 0.181 0.286 0.219 0.642 0.321 
   3   (0.714) 0.819 0.714 0.781 0.358 0.679 

Locus 2171 : 
2 alleles
13.8% missing data
   1   (0.866) 0.949 0.866 0.905 0.957 0.881 
   3   (0.134) 0.051 0.134 0.095 0.043 0.119 

Locus 2172 : 
2 alleles
13.8% missing data
   1   (0.857) 0.955 0.858 0.896 0.983 0.846 
   3   (0.143) 0.045 0.142 0.104 0.017 0.154 

Locus 2173 : 
2 alleles
5.8% missing data
   1   (0.836) 0.903 0.836 0.862 0.942 0.855 
   3   (0.164) 0.097 0.164 0.138 0.058 0.145 

Locus 2174 : 
2 alleles
13.0% missing data
   4   (0.648) 0.842 0.648 0.707 0.865 0.577 
   2   (0.352) 0.158 0.352 0.293 0.135 0.423 

Locus 2175 : 
2 alleles
7.2% missing data
   3   (0.797) 0.712 0.796 0.866 0.946 0.778 
   1   (0.203) 0.288 0.204 0.134 0.054 0.222 

Locus 2176 : 
2 alleles
11.6% missing data
   3   (0.825) 0.969 0.825 0.852 0.985 0.831 
   1   (0.175) 0.031 0.175 0.148 0.015 0.169 

Locus 2177 : 
2 alleles
13.8% missing data
   4   (0.349) 0.161 0.349 0.412 0.786 0.269 
   2   (0.651) 0.839 0.651 0.588 0.214 0.731 

Locus 2178 : 
2 alleles
4.3% missing data
   1   (0.841) 0.976 0.841 0.878 0.984 0.845 
   3   (0.159) 0.024 0.159 0.122 0.016 0.155 

Locus 2179 : 
2 alleles
13.0% missing data
   3   (0.903) 0.991 0.903 0.907 0.970 0.940 
   1   (0.097) 0.009 0.097 0.093 0.030 0.060 

Locus 2180 : 
2 alleles
2.9% missing data
   1   (0.844) 0.923 0.844 0.939 0.167 0.794 
   4   (0.156) 0.077 0.156 0.061 0.833 0.206 

Locus 2181 : 
2 alleles
14.5% missing data
   2   (0.826) 0.986 0.825 0.723 0.986 0.910 
   4   (0.174) 0.014 0.175 0.277 0.014 0.090 

Locus 2182 : 
2 alleles
15.9% missing data
   2   (0.559) 0.481 0.559 0.635 0.033 0.537 
   4   (0.441) 0.519 0.441 0.365 0.967 0.463 

Locus 2183 : 
2 alleles
13.0% missing data
   4   (0.908) 0.989 0.907 0.944 0.993 0.929 
   2   (0.092) 0.011 0.093 0.056 0.007 0.071 

Locus 2184 : 
2 alleles
12.3% missing data
   3   (0.179) 0.029 0.179 0.151 0.014 0.191 
   1   (0.821) 0.971 0.821 0.849 0.986 0.809 

Locus 2185 : 
2 alleles
2.9% missing data
   4   (0.899) 0.995 0.900 0.834 0.993 0.960 
   3   (0.101) 0.005 0.100 0.166 0.007 0.040 

Locus 2186 : 
2 alleles
12.3% missing data
   3   (0.947) 0.998 0.947 0.912 0.989 0.989 
   1   (0.053) 0.002 0.053 0.088 0.011 0.011 

Locus 2187 : 
2 alleles
0.7% missing data
   1   (0.130) 0.031 0.129 0.160 0.010 0.075 
   3   (0.870) 0.969 0.871 0.840 0.990 0.925 

Locus 2188 : 
2 alleles
13.8% missing data
   3   (0.876) 0.983 0.876 0.864 0.879 0.919 
   1   (0.124) 0.017 0.124 0.136 0.121 0.081 

Locus 2189 : 
2 alleles
11.6% missing data
   1   (0.092) 0.013 0.092 0.057 0.006 0.081 
   3   (0.908) 0.987 0.908 0.943 0.994 0.919 

Locus 2190 : 
2 alleles
5.1% missing data
   3   (0.633) 0.571 0.634 0.745 0.508 0.536 
   4   (0.367) 0.429 0.366 0.255 0.492 0.464 

Locus 2191 : 
2 alleles
5.8% missing data
   1   (0.737) 0.933 0.737 0.773 0.256 0.741 
   3   (0.263) 0.067 0.263 0.227 0.744 0.259 

Locus 2192 : 
2 alleles
12.3% missing data
   3   (0.833) 0.963 0.833 0.858 0.989 0.836 
   1   (0.167) 0.037 0.167 0.142 0.011 0.164 

Locus 2193 : 
2 alleles
13.0% missing data
   3   (0.635) 0.899 0.634 0.617 0.891 0.632 
   1   (0.365) 0.101 0.366 0.383 0.109 0.368 

Locus 2194 : 
2 alleles
5.1% missing data
   2   (0.849) 0.975 0.850 0.862 0.989 0.868 
   4   (0.151) 0.025 0.150 0.138 0.011 0.132 

Locus 2195 : 
2 alleles
16.7% missing data
   4   (0.905) 0.991 0.905 0.940 0.896 0.927 
   1   (0.095) 0.009 0.095 0.060 0.104 0.073 

Locus 2196 : 
2 alleles
10.9% missing data
   4   (0.886) 0.988 0.885 0.945 0.993 0.871 
   2   (0.114) 0.012 0.115 0.055 0.007 0.129 

Locus 2197 : 
2 alleles
15.2% missing data
   2   (0.824) 0.936 0.823 0.910 0.301 0.813 
   4   (0.176) 0.064 0.177 0.090 0.699 0.187 

Locus 2198 : 
2 alleles
3.6% missing data
   4   (0.851) 0.803 0.852 0.928 0.525 0.837 
   2   (0.149) 0.197 0.148 0.072 0.475 0.163 

Locus 2199 : 
2 alleles
3.6% missing data
   2   (0.104) 0.010 0.104 0.069 0.023 0.094 
   4   (0.896) 0.990 0.896 0.931 0.977 0.906 

Locus 2200 : 
2 alleles
16.7% missing data
   4   (0.436) 0.806 0.437 0.421 0.938 0.374 
   2   (0.564) 0.194 0.563 0.579 0.062 0.626 

Locus 2201 : 
2 alleles
1.4% missing data
   4   (0.926) 0.987 0.926 0.976 0.990 0.915 
   2   (0.074) 0.013 0.074 0.024 0.010 0.085 

Locus 2202 : 
2 alleles
2.2% missing data
   2   (0.405) 0.111 0.406 0.309 0.884 0.482 
   4   (0.595) 0.889 0.594 0.691 0.116 0.518 

Locus 2203 : 
2 alleles
10.9% missing data
   1   (0.899) 0.931 0.899 0.979 0.183 0.863 
   3   (0.101) 0.069 0.101 0.021 0.817 0.137 

Locus 2204 : 
2 alleles
11.6% missing data
   2   (0.763) 0.977 0.764 0.687 0.975 0.804 
   3   (0.237) 0.023 0.236 0.313 0.025 0.196 

Locus 2205 : 
2 alleles
6.5% missing data
   1   (0.685) 0.890 0.684 0.669 0.969 0.706 
   3   (0.315) 0.110 0.316 0.331 0.031 0.294 

Locus 2206 : 
2 alleles
16.7% missing data
   3   (0.767) 0.365 0.766 0.867 0.787 0.738 
   2   (0.233) 0.635 0.234 0.133 0.213 0.262 

Locus 2207 : 
2 alleles
12.3% missing data
   3   (0.861) 0.991 0.861 0.731 0.991 0.944 
   4   (0.139) 0.009 0.139 0.269 0.009 0.056 

Locus 2208 : 
2 alleles
0.7% missing data
   3   (0.888) 0.924 0.889 0.931 0.989 0.893 
   1   (0.112) 0.076 0.111 0.069 0.011 0.107 

Locus 2209 : 
2 alleles
4.3% missing data
   1   (0.876) 0.708 0.875 0.955 0.972 0.848 
   3   (0.124) 0.292 0.125 0.045 0.028 0.152 

Locus 2210 : 
2 alleles
13.8% missing data
   3   (0.858) 0.975 0.858 0.898 0.783 0.865 
   1   (0.142) 0.025 0.142 0.102 0.217 0.135 

Locus 2211 : 
2 alleles
10.1% missing data
   3   (0.854) 0.983 0.854 0.875 0.842 0.870 
   1   (0.146) 0.017 0.146 0.125 0.158 0.130 

Locus 2212 : 
2 alleles
13.8% missing data
   2   (0.813) 0.930 0.814 0.852 0.942 0.788 
   4   (0.187) 0.070 0.186 0.148 0.058 0.212 

Locus 2213 : 
2 alleles
7.2% missing data
   2   (0.814) 0.859 0.815 0.783 0.986 0.873 
   4   (0.186) 0.141 0.185 0.217 0.014 0.127 

Locus 2214 : 
2 alleles
13.8% missing data
   3   (0.877) 0.960 0.878 0.930 0.986 0.858 
   2   (0.123) 0.040 0.122 0.070 0.014 0.142 

Locus 2215 : 
2 alleles
12.3% missing data
   4   (0.928) 0.998 0.928 0.850 0.995 0.982 
   2   (0.072) 0.002 0.072 0.150 0.005 0.018 

Locus 2216 : 
2 alleles
4.3% missing data
   2   (0.874) 0.966 0.875 0.889 0.991 0.895 
   4   (0.126) 0.034 0.125 0.111 0.009 0.105 

Locus 2217 : 
2 alleles
3.6% missing data
   4   (0.908) 0.993 0.907 0.902 0.994 0.954 
   2   (0.092) 0.007 0.093 0.098 0.006 0.046 

Locus 2218 : 
2 alleles
11.6% missing data
   2   (0.782) 0.845 0.782 0.866 0.279 0.764 
   1   (0.218) 0.155 0.218 0.134 0.721 0.236 

Locus 2219 : 
2 alleles
12.3% missing data
   2   (0.919) 0.993 0.919 0.927 0.975 0.957 
   4   (0.081) 0.007 0.081 0.073 0.025 0.043 

Locus 2220 : 
2 alleles
13.8% missing data
   3   (0.919) 0.966 0.919 0.979 0.995 0.878 
   1   (0.081) 0.034 0.081 0.021 0.005 0.122 

Locus 2221 : 
2 alleles
2.2% missing data
   1   (0.845) 0.956 0.845 0.910 0.984 0.800 
   3   (0.155) 0.044 0.155 0.090 0.016 0.200 

Locus 2222 : 
2 alleles
3.6% missing data
   1   (0.394) 0.405 0.394 0.332 0.459 0.441 
   3   (0.606) 0.595 0.606 0.668 0.541 0.559 

Locus 2223 : 
2 alleles
1.4% missing data
   1   (0.806) 0.744 0.805 0.856 0.989 0.808 
   4   (0.194) 0.256 0.195 0.144 0.011 0.192 

Locus 2224 : 
2 alleles
4.3% missing data
   1   (0.884) 0.986 0.884 0.892 0.987 0.916 
   3   (0.116) 0.014 0.116 0.108 0.013 0.084 

Locus 2225 : 
2 alleles
3.6% missing data
   1   (0.853) 0.906 0.852 0.935 0.960 0.797 
   4   (0.147) 0.094 0.148 0.065 0.040 0.203 

Locus 2226 : 
2 alleles
11.6% missing data
   1   (0.182) 0.277 0.183 0.109 0.394 0.176 
   3   (0.818) 0.723 0.817 0.891 0.606 0.824 

Locus 2227 : 
2 alleles
2.9% missing data
   4   (0.815) 0.972 0.815 0.853 0.987 0.796 
   1   (0.185) 0.028 0.185 0.147 0.013 0.204 

Locus 2228 : 
2 alleles
4.3% missing data
   2   (0.838) 0.984 0.839 0.825 0.987 0.868 
   4   (0.162) 0.016 0.161 0.175 0.013 0.132 

Locus 2229 : 
2 alleles
3.6% missing data
   2   (0.943) 0.998 0.943 0.890 0.988 0.988 
   4   (0.057) 0.002 0.057 0.110 0.012 0.012 

Locus 2230 : 
2 alleles
13.8% missing data
   4   (0.904) 0.992 0.905 0.929 0.960 0.927 
   2   (0.096) 0.008 0.095 0.071 0.040 0.073 

Locus 2231 : 
2 alleles
5.1% missing data
   2   (0.691) 0.714 0.691 0.687 0.411 0.741 
   1   (0.309) 0.286 0.309 0.313 0.589 0.259 

Locus 2232 : 
2 alleles
2.9% missing data
   1   (0.896) 0.987 0.895 0.957 0.987 0.889 
   2   (0.104) 0.013 0.105 0.043 0.013 0.111 

Locus 2233 : 
2 alleles
2.9% missing data
   2   (0.905) 0.992 0.905 0.923 0.005 0.962 
   4   (0.095) 0.008 0.095 0.077 0.995 0.038 

Locus 2234 : 
2 alleles
6.5% missing data
   4   (0.859) 0.978 0.859 0.907 0.990 0.840 
   2   (0.141) 0.022 0.141 0.093 0.010 0.160 

Locus 2235 : 
2 alleles
11.6% missing data
   1   (0.925) 0.993 0.925 0.941 0.975 0.958 
   2   (0.075) 0.007 0.075 0.059 0.025 0.042 

Locus 2236 : 
2 alleles
10.9% missing data
   2   (0.897) 0.977 0.898 0.949 0.994 0.881 
   4   (0.103) 0.023 0.102 0.051 0.006 0.119 

Locus 2237 : 
2 alleles
10.9% missing data
   1   (0.916) 0.977 0.917 0.974 0.991 0.870 
   3   (0.084) 0.023 0.083 0.026 0.009 0.130 

Locus 2238 : 
2 alleles
17.4% missing data
   2   (0.936) 0.947 0.936 0.993 0.928 0.831 
   4   (0.064) 0.053 0.064 0.007 0.072 0.169 

Locus 2239 : 
2 alleles
3.6% missing data
   1   (0.932) 0.782 0.932 0.989 0.866 0.929 
   3   (0.068) 0.218 0.068 0.011 0.134 0.071 

Locus 2240 : 
2 alleles
10.9% missing data
   1   (0.903) 0.984 0.903 0.938 0.201 0.944 
   3   (0.097) 0.016 0.097 0.062 0.799 0.056 

Locus 2241 : 
2 alleles
10.9% missing data
   3   (0.891) 0.989 0.891 0.897 0.990 0.924 
   1   (0.109) 0.011 0.109 0.103 0.010 0.076 

Locus 2242 : 
2 alleles
5.1% missing data
   1   (0.886) 0.985 0.886 0.933 0.990 0.872 
   4   (0.114) 0.015 0.114 0.067 0.010 0.128 

Locus 2243 : 
2 alleles
14.5% missing data
   1   (0.905) 0.985 0.906 0.942 0.973 0.916 
   4   (0.095) 0.015 0.094 0.058 0.027 0.084 

Locus 2244 : 
2 alleles
9.4% missing data
   2   (0.862) 0.981 0.862 0.895 0.991 0.874 
   4   (0.138) 0.019 0.138 0.105 0.009 0.126 

Locus 2245 : 
2 alleles
11.6% missing data
   3   (0.898) 0.993 0.898 0.890 0.993 0.938 
   1   (0.102) 0.007 0.102 0.110 0.007 0.062 

Locus 2246 : 
2 alleles
3.6% missing data
   3   (0.497) 0.417 0.498 0.468 0.610 0.509 
   4   (0.503) 0.583 0.502 0.532 0.390 0.491 

Locus 2247 : 
2 alleles
2.9% missing data
   2   (0.832) 0.979 0.833 0.790 0.987 0.878 
   4   (0.168) 0.021 0.167 0.210 0.013 0.122 

Locus 2248 : 
2 alleles
15.2% missing data
   1   (0.750) 0.963 0.750 0.670 0.969 0.805 
   4   (0.250) 0.037 0.250 0.330 0.031 0.195 

Locus 2249 : 
2 alleles
13.8% missing data
   4   (0.895) 0.984 0.895 0.929 0.909 0.916 
   3   (0.105) 0.016 0.105 0.071 0.091 0.084 

Locus 2250 : 
2 alleles
12.3% missing data
   4   (0.733) 0.951 0.733 0.777 0.015 0.733 
   2   (0.267) 0.049 0.267 0.223 0.985 0.267 

Locus 2251 : 
2 alleles
4.3% missing data
   4   (0.915) 0.991 0.916 0.896 0.994 0.964 
   1   (0.085) 0.009 0.084 0.104 0.006 0.036 

Locus 2252 : 
2 alleles
15.2% missing data
   2   (0.430) 0.304 0.429 0.452 0.296 0.425 
   4   (0.570) 0.696 0.571 0.548 0.704 0.575 

Locus 2253 : 
2 alleles
3.6% missing data
   4   (0.830) 0.659 0.830 0.884 0.571 0.856 
   2   (0.170) 0.341 0.170 0.116 0.429 0.144 

Locus 2254 : 
2 alleles
3.6% missing data
   4   (0.924) 0.925 0.924 0.987 0.994 0.836 
   3   (0.076) 0.075 0.076 0.013 0.006 0.164 

Locus 2255 : 
2 alleles
2.2% missing data
   4   (0.894) 0.990 0.895 0.914 0.992 0.916 
   2   (0.106) 0.010 0.105 0.086 0.008 0.084 

Locus 2256 : 
2 alleles
13.0% missing data
   2   (0.914) 0.988 0.915 0.912 0.895 0.958 
   1   (0.086) 0.012 0.085 0.088 0.105 0.042 

Locus 2257 : 
2 alleles
11.6% missing data
   1   (0.926) 0.859 0.926 0.992 0.497 0.837 
   3   (0.074) 0.141 0.074 0.008 0.503 0.163 

Locus 2258 : 
2 alleles
2.9% missing data
   4   (0.215) 0.026 0.215 0.242 0.019 0.182 
   2   (0.785) 0.974 0.785 0.758 0.981 0.818 

Locus 2259 : 
2 alleles
13.0% missing data
   1   (0.375) 0.119 0.375 0.392 0.961 0.327 
   3   (0.625) 0.881 0.625 0.608 0.039 0.673 

Locus 2260 : 
2 alleles
8.7% missing data
   2   (0.892) 0.497 0.892 0.972 0.817 0.861 
   4   (0.108) 0.503 0.108 0.028 0.183 0.139 

Locus 2261 : 
2 alleles
10.9% missing data
   1   (0.612) 0.516 0.613 0.674 0.568 0.570 
   4   (0.388) 0.484 0.387 0.326 0.432 0.430 

Locus 2262 : 
2 alleles
13.0% missing data
   1   (0.819) 0.958 0.820 0.825 0.984 0.831 
   3   (0.181) 0.042 0.180 0.175 0.016 0.169 

Locus 2263 : 
2 alleles
10.1% missing data
   2   (0.561) 0.437 0.560 0.658 0.605 0.487 
   3   (0.439) 0.563 0.440 0.342 0.395 0.513 

Locus 2264 : 
2 alleles
7.2% missing data
   2   (0.873) 0.963 0.874 0.905 0.986 0.879 
   4   (0.127) 0.037 0.126 0.095 0.014 0.121 

Locus 2265 : 
2 alleles
10.9% missing data
   2   (0.055) 0.002 0.055 0.087 0.005 0.014 
   4   (0.945) 0.998 0.945 0.913 0.995 0.986 

Locus 2266 : 
2 alleles
13.0% missing data
   2   (0.795) 0.931 0.796 0.820 0.982 0.785 
   3   (0.205) 0.069 0.204 0.180 0.018 0.215 

Locus 2267 : 
2 alleles
13.0% missing data
   1   (0.499) 0.313 0.498 0.439 0.040 0.598 
   2   (0.501) 0.687 0.502 0.561 0.960 0.402 

Locus 2268 : 
2 alleles
4.3% missing data
   1   (0.885) 0.976 0.886 0.918 0.991 0.895 
   3   (0.115) 0.024 0.114 0.082 0.009 0.105 

Locus 2269 : 
2 alleles
10.9% missing data
   3   (0.829) 0.897 0.829 0.891 0.566 0.841 
   4   (0.171) 0.103 0.171 0.109 0.434 0.159 

Locus 2270 : 
2 alleles
9.4% missing data
   2   (0.165) 0.210 0.166 0.065 0.475 0.198 
   4   (0.835) 0.790 0.834 0.935 0.525 0.802 

Locus 2271 : 
2 alleles
2.2% missing data
   1   (0.292) 0.434 0.292 0.265 0.415 0.272 
   3   (0.708) 0.566 0.708 0.735 0.585 0.728 

Locus 2272 : 
2 alleles
12.3% missing data
   2   (0.832) 0.945 0.833 0.838 0.987 0.856 
   4   (0.168) 0.055 0.167 0.162 0.013 0.144 

Locus 2273 : 
2 alleles
10.1% missing data
   2   (0.140) 0.223 0.140 0.077 0.193 0.131 
   4   (0.860) 0.777 0.860 0.923 0.807 0.869 

Locus 2274 : 
2 alleles
5.1% missing data
   4   (0.801) 0.826 0.800 0.855 0.952 0.804 
   2   (0.199) 0.174 0.200 0.145 0.048 0.196 

Locus 2275 : 
2 alleles
13.8% missing data
   3   (0.904) 0.986 0.904 0.913 0.925 0.941 
   1   (0.096) 0.014 0.096 0.087 0.075 0.059 

Locus 2276 : 
2 alleles
5.8% missing data
   3   (0.896) 0.974 0.896 0.955 0.984 0.857 
   1   (0.104) 0.026 0.104 0.045 0.016 0.143 

Locus 2277 : 
2 alleles
2.2% missing data
   1   (0.891) 0.981 0.891 0.937 0.988 0.889 
   3   (0.109) 0.019 0.109 0.063 0.012 0.111 

Locus 2278 : 
2 alleles
12.3% missing data
   2   (0.867) 0.935 0.867 0.904 0.939 0.877 
   4   (0.133) 0.065 0.133 0.096 0.061 0.123 

Locus 2279 : 
2 alleles
15.9% missing data
   2   (0.729) 0.743 0.729 0.770 0.365 0.754 
   4   (0.271) 0.257 0.271 0.230 0.635 0.246 

Locus 2280 : 
2 alleles
6.5% missing data
   2   (0.905) 0.925 0.905 0.979 0.211 0.867 
   4   (0.095) 0.075 0.095 0.021 0.789 0.133 

Locus 2281 : 
2 alleles
5.8% missing data
   3   (0.869) 0.924 0.869 0.945 0.951 0.803 
   1   (0.131) 0.076 0.131 0.055 0.049 0.197 

Locus 2282 : 
2 alleles
11.6% missing data
   3   (0.916) 0.976 0.915 0.982 0.991 0.856 
   1   (0.084) 0.024 0.085 0.018 0.009 0.144 

Locus 2283 : 
2 alleles
16.7% missing data
   1   (0.105) 0.035 0.105 0.042 0.103 0.131 
   2   (0.895) 0.965 0.895 0.958 0.897 0.869 

Locus 2284 : 
2 alleles
0.0% missing data
   4   (0.920) 0.945 0.920 0.969 0.995 0.913 
   2   (0.080) 0.055 0.080 0.031 0.005 0.087 

Locus 2285 : 
2 alleles
13.0% missing data
   2   (0.904) 0.990 0.904 0.932 0.975 0.927 
   4   (0.096) 0.010 0.096 0.068 0.025 0.073 

Locus 2286 : 
2 alleles
10.9% missing data
   1   (0.287) 0.055 0.288 0.271 0.914 0.258 
   4   (0.713) 0.945 0.712 0.729 0.086 0.742 

Locus 2287 : 
2 alleles
10.9% missing data
   3   (0.835) 0.940 0.835 0.891 0.988 0.800 
   1   (0.165) 0.060 0.165 0.109 0.012 0.200 

Locus 2288 : 
2 alleles
10.9% missing data
   2   (0.751) 0.818 0.751 0.822 0.982 0.680 
   4   (0.249) 0.182 0.249 0.178 0.018 0.320 

Locus 2289 : 
2 alleles
16.7% missing data
   4   (0.880) 0.916 0.880 0.937 0.415 0.894 
   2   (0.120) 0.084 0.120 0.063 0.585 0.106 

Locus 2290 : 
2 alleles
5.1% missing data
   4   (0.908) 0.981 0.908 0.933 0.312 0.955 
   2   (0.092) 0.019 0.092 0.067 0.688 0.045 

Locus 2291 : 
2 alleles
0.7% missing data
   4   (0.924) 0.998 0.924 0.788 0.996 0.985 
   2   (0.076) 0.002 0.076 0.212 0.004 0.015 

Locus 2292 : 
2 alleles
0.7% missing data
   1   (0.113) 0.016 0.114 0.057 0.010 0.120 
   4   (0.887) 0.984 0.886 0.943 0.990 0.880 

Locus 2293 : 
2 alleles
1.4% missing data
   4   (0.926) 0.991 0.927 0.969 0.994 0.924 
   2   (0.074) 0.009 0.073 0.031 0.006 0.076 

Locus 2294 : 
2 alleles
3.6% missing data
   2   (0.863) 0.985 0.863 0.876 0.990 0.875 
   1   (0.137) 0.015 0.137 0.124 0.010 0.125 

Locus 2295 : 
2 alleles
18.1% missing data
   4   (0.755) 0.890 0.754 0.820 0.041 0.768 
   2   (0.245) 0.110 0.246 0.180 0.959 0.232 

Locus 2296 : 
2 alleles
16.7% missing data
   3   (0.923) 0.996 0.923 0.920 0.935 0.967 
   4   (0.077) 0.004 0.077 0.080 0.065 0.033 

Locus 2297 : 
2 alleles
11.6% missing data
   2   (0.288) 0.296 0.287 0.242 0.562 0.285 
   4   (0.712) 0.704 0.713 0.758 0.438 0.715 

Locus 2298 : 
2 alleles
16.7% missing data
   2   (0.841) 0.947 0.841 0.903 0.954 0.806 
   4   (0.159) 0.053 0.159 0.097 0.046 0.194 

Locus 2299 : 
2 alleles
9.4% missing data
   4   (0.925) 0.996 0.924 0.912 0.995 0.972 
   2   (0.075) 0.004 0.076 0.088 0.005 0.028 

Locus 2300 : 
2 alleles
5.1% missing data
   3   (0.742) 0.351 0.743 0.814 0.797 0.734 
   2   (0.258) 0.649 0.257 0.186 0.203 0.266 

Locus 2301 : 
2 alleles
2.2% missing data
   1   (0.830) 0.953 0.830 0.891 0.986 0.803 
   4   (0.170) 0.047 0.170 0.109 0.014 0.197 

Locus 2302 : 
2 alleles
5.1% missing data
   1   (0.360) 0.109 0.361 0.206 0.037 0.539 
   3   (0.640) 0.891 0.639 0.794 0.963 0.461 

Locus 2303 : 
2 alleles
2.9% missing data
   4   (0.821) 0.646 0.821 0.897 0.719 0.815 
   2   (0.179) 0.354 0.179 0.103 0.281 0.185 

Locus 2304 : 
2 alleles
14.5% missing data
   2   (0.861) 0.979 0.861 0.897 0.055 0.904 
   4   (0.139) 0.021 0.139 0.103 0.945 0.096 

Locus 2305 : 
2 alleles
2.9% missing data
   1   (0.900) 0.986 0.900 0.950 0.991 0.885 
   3   (0.100) 0.014 0.100 0.050 0.009 0.115 

Locus 2306 : 
2 alleles
2.2% missing data
   2   (0.907) 0.941 0.907 0.969 0.316 0.922 
   4   (0.093) 0.059 0.093 0.031 0.684 0.078 

Locus 2307 : 
2 alleles
8.7% missing data
   1   (0.801) 0.945 0.801 0.919 0.955 0.646 
   4   (0.199) 0.055 0.199 0.081 0.045 0.354 

Locus 2308 : 
2 alleles
15.2% missing data
   1   (0.621) 0.875 0.622 0.648 0.039 0.603 
   3   (0.379) 0.125 0.378 0.352 0.961 0.397 

Locus 2309 : 
2 alleles
4.3% missing data
   1   (0.422) 0.737 0.421 0.420 0.935 0.371 
   4   (0.578) 0.263 0.579 0.580 0.065 0.629 

Locus 2310 : 
2 alleles
3.6% missing data
   1   (0.915) 0.996 0.915 0.851 0.994 0.973 
   3   (0.085) 0.004 0.085 0.149 0.006 0.027 

Locus 2311 : 
2 alleles
3.6% missing data
   2   (0.058) 0.002 0.058 0.127 0.003 0.012 
   4   (0.942) 0.998 0.942 0.873 0.997 0.988 

Locus 2312 : 
2 alleles
10.1% missing data
   3   (0.324) 0.241 0.324 0.396 0.982 0.221 
   4   (0.676) 0.759 0.676 0.604 0.018 0.779 

Locus 2313 : 
2 alleles
13.8% missing data
   1   (0.932) 0.996 0.932 0.925 0.979 0.973 
   3   (0.068) 0.004 0.068 0.075 0.021 0.027 

Locus 2314 : 
2 alleles
11.6% missing data
   4   (0.920) 0.993 0.920 0.920 0.992 0.957 
   2   (0.080) 0.007 0.080 0.080 0.008 0.043 

Locus 2315 : 
2 alleles
13.8% missing data
   3   (0.890) 0.956 0.890 0.916 0.967 0.912 
   1   (0.110) 0.044 0.110 0.084 0.033 0.088 

Locus 2316 : 
2 alleles
8.7% missing data
   1   (0.930) 0.998 0.930 0.844 0.996 0.985 
   3   (0.070) 0.002 0.070 0.156 0.004 0.015 

Locus 2317 : 
2 alleles
4.3% missing data
   2   (0.882) 0.951 0.882 0.952 0.989 0.821 
   4   (0.118) 0.049 0.118 0.048 0.011 0.179 

Locus 2318 : 
2 alleles
11.6% missing data
   2   (0.085) 0.005 0.085 0.114 0.006 0.031 
   4   (0.915) 0.995 0.915 0.886 0.994 0.969 

Locus 2319 : 
2 alleles
5.1% missing data
   2   (0.925) 0.996 0.926 0.928 0.967 0.963 
   4   (0.075) 0.004 0.074 0.072 0.033 0.037 

Locus 2320 : 
2 alleles
12.3% missing data
   1   (0.875) 0.988 0.875 0.893 0.990 0.895 
   3   (0.125) 0.012 0.125 0.107 0.010 0.105 

Locus 2321 : 
2 alleles
1.4% missing data
   3   (0.925) 0.852 0.925 0.982 0.990 0.900 
   1   (0.075) 0.148 0.075 0.018 0.010 0.100 

Locus 2322 : 
2 alleles
10.1% missing data
   3   (0.900) 0.990 0.900 0.896 0.994 0.943 
   1   (0.100) 0.010 0.100 0.104 0.006 0.057 

Locus 2323 : 
2 alleles
4.3% missing data
   4   (0.885) 0.984 0.885 0.925 0.988 0.894 
   3   (0.115) 0.016 0.115 0.075 0.012 0.106 

Locus 2324 : 
2 alleles
21.7% missing data
   3   (0.714) 0.741 0.713 0.803 0.353 0.685 
   1   (0.286) 0.259 0.287 0.197 0.647 0.315 

Locus 2325 : 
2 alleles
13.8% missing data
   3   (0.940) 0.998 0.941 0.891 0.996 0.985 
   1   (0.060) 0.002 0.059 0.109 0.004 0.015 

Locus 2326 : 
2 alleles
2.9% missing data
   3   (0.804) 0.887 0.804 0.740 0.436 0.895 
   4   (0.196) 0.113 0.196 0.260 0.564 0.105 

Locus 2327 : 
2 alleles
3.6% missing data
   4   (0.703) 0.814 0.703 0.759 0.968 0.642 
   1   (0.297) 0.186 0.297 0.241 0.032 0.358 

Locus 2328 : 
2 alleles
12.3% missing data
   2   (0.704) 0.943 0.704 0.693 0.971 0.702 
   4   (0.296) 0.057 0.296 0.307 0.029 0.298 

Locus 2329 : 
2 alleles
2.9% missing data
   1   (0.332) 0.137 0.333 0.319 0.826 0.305 
   3   (0.668) 0.863 0.667 0.681 0.174 0.695 

Locus 2330 : 
2 alleles
13.0% missing data
   1   (0.877) 0.986 0.877 0.910 0.989 0.882 
   3   (0.123) 0.014 0.123 0.090 0.011 0.118 

Locus 2331 : 
2 alleles
10.9% missing data
   4   (0.818) 0.807 0.818 0.877 0.336 0.835 
   3   (0.182) 0.193 0.182 0.123 0.664 0.165 

Locus 2332 : 
2 alleles
15.2% missing data
   2   (0.886) 0.920 0.886 0.946 0.888 0.874 
   4   (0.114) 0.080 0.114 0.054 0.112 0.126 

Locus 2333 : 
2 alleles
3.6% missing data
   4   (0.888) 0.990 0.888 0.920 0.971 0.904 
   2   (0.112) 0.010 0.112 0.080 0.029 0.096 

Locus 2334 : 
2 alleles
2.2% missing data
   1   (0.904) 0.989 0.903 0.933 0.993 0.931 
   3   (0.096) 0.011 0.097 0.067 0.007 0.069 

Locus 2335 : 
2 alleles
13.8% missing data
   1   (0.658) 0.640 0.657 0.676 0.904 0.666 
   4   (0.342) 0.360 0.343 0.324 0.096 0.334 

Locus 2336 : 
2 alleles
16.7% missing data
   2   (0.473) 0.171 0.474 0.569 0.045 0.426 
   4   (0.527) 0.829 0.526 0.431 0.955 0.574 

Locus 2337 : 
2 alleles
5.1% missing data
   4   (0.865) 0.932 0.864 0.930 0.966 0.841 
   2   (0.135) 0.068 0.136 0.070 0.034 0.159 

Locus 2338 : 
2 alleles
12.3% missing data
   3   (0.587) 0.826 0.587 0.637 0.189 0.547 
   1   (0.413) 0.174 0.413 0.363 0.811 0.453 

Locus 2339 : 
2 alleles
12.3% missing data
   1   (0.094) 0.079 0.094 0.026 0.006 0.154 
   3   (0.906) 0.921 0.906 0.974 0.994 0.846 

Locus 2340 : 
2 alleles
2.2% missing data
   2   (0.880) 0.988 0.880 0.900 0.991 0.893 
   4   (0.120) 0.012 0.120 0.100 0.009 0.107 

Locus 2341 : 
2 alleles
4.3% missing data
   3   (0.688) 0.925 0.687 0.773 0.892 0.603 
   1   (0.312) 0.075 0.313 0.227 0.108 0.397 

Locus 2342 : 
2 alleles
5.1% missing data
   2   (0.606) 0.884 0.608 0.622 0.958 0.537 
   1   (0.394) 0.116 0.392 0.378 0.042 0.463 

Locus 2343 : 
2 alleles
5.1% missing data
   1   (0.947) 0.998 0.948 0.907 0.990 0.989 
   3   (0.053) 0.002 0.052 0.093 0.010 0.011 

Locus 2344 : 
2 alleles
2.9% missing data
   1   (0.902) 0.948 0.902 0.968 0.318 0.905 
   3   (0.098) 0.052 0.098 0.032 0.682 0.095 

Locus 2345 : 
2 alleles
10.1% missing data
   4   (0.895) 0.934 0.895 0.963 0.277 0.901 
   2   (0.105) 0.066 0.105 0.037 0.723 0.099 

Locus 2346 : 
2 alleles
15.2% missing data
   1   (0.908) 0.948 0.908 0.965 0.989 0.880 
   3   (0.092) 0.052 0.092 0.035 0.011 0.120 

Locus 2347 : 
2 alleles
13.0% missing data
   3   (0.334) 0.397 0.333 0.297 0.017 0.368 
   1   (0.666) 0.603 0.667 0.703 0.983 0.632 

Locus 2348 : 
2 alleles
15.2% missing data
   3   (0.892) 0.976 0.891 0.953 0.993 0.859 
   4   (0.108) 0.024 0.109 0.047 0.007 0.141 

Locus 2349 : 
2 alleles
14.5% missing data
   3   (0.870) 0.843 0.870 0.947 0.970 0.836 
   1   (0.130) 0.157 0.130 0.053 0.030 0.164 

Locus 2350 : 
2 alleles
13.0% missing data
   2   (0.894) 0.972 0.894 0.967 0.901 0.838 
   4   (0.106) 0.028 0.106 0.033 0.099 0.162 

Locus 2351 : 
2 alleles
4.3% missing data
   2   (0.765) 0.930 0.764 0.836 0.976 0.713 
   4   (0.235) 0.070 0.236 0.164 0.024 0.287 

Locus 2352 : 
2 alleles
15.2% missing data
   3   (0.908) 0.985 0.908 0.914 0.992 0.944 
   1   (0.092) 0.015 0.092 0.086 0.008 0.056 

Locus 2353 : 
2 alleles
7.2% missing data
   1   (0.712) 0.862 0.713 0.814 0.975 0.589 
   3   (0.288) 0.138 0.287 0.186 0.025 0.411 

Locus 2354 : 
2 alleles
12.3% missing data
   3   (0.555) 0.362 0.555 0.506 0.924 0.609 
   1   (0.445) 0.638 0.445 0.494 0.076 0.391 

Locus 2355 : 
2 alleles
11.6% missing data
   3   (0.813) 0.531 0.813 0.926 0.990 0.708 
   1   (0.187) 0.469 0.187 0.074 0.010 0.292 

Locus 2356 : 
2 alleles
13.0% missing data
   1   (0.244) 0.095 0.244 0.191 0.280 0.266 
   4   (0.756) 0.905 0.756 0.809 0.720 0.734 

Locus 2357 : 
2 alleles
11.6% missing data
   1   (0.847) 0.938 0.847 0.862 0.070 0.911 
   4   (0.153) 0.062 0.153 0.138 0.930 0.089 

Locus 2358 : 
2 alleles
10.1% missing data
   1   (0.820) 0.983 0.821 0.771 0.984 0.873 
   3   (0.180) 0.017 0.179 0.229 0.016 0.127 

Locus 2359 : 
2 alleles
2.9% missing data
   1   (0.853) 0.948 0.853 0.858 0.988 0.892 
   4   (0.147) 0.052 0.147 0.142 0.012 0.108 

Locus 2360 : 
2 alleles
5.1% missing data
   2   (0.653) 0.662 0.653 0.645 0.128 0.710 
   4   (0.347) 0.338 0.347 0.355 0.872 0.290 

Locus 2361 : 
2 alleles
6.5% missing data
   2   (0.372) 0.108 0.372 0.431 0.872 0.304 
   4   (0.628) 0.892 0.628 0.569 0.128 0.696 

Locus 2362 : 
2 alleles
10.9% missing data
   2   (0.856) 0.863 0.856 0.946 0.291 0.825 
   4   (0.144) 0.137 0.144 0.054 0.709 0.175 

Locus 2363 : 
2 alleles
8.0% missing data
   1   (0.582) 0.909 0.582 0.586 0.953 0.531 
   3   (0.418) 0.091 0.418 0.414 0.047 0.469 

Locus 2364 : 
2 alleles
3.6% missing data
   2   (0.625) 0.831 0.626 0.642 0.208 0.623 
   4   (0.375) 0.169 0.374 0.358 0.792 0.377 

Locus 2365 : 
2 alleles
15.2% missing data
   2   (0.655) 0.563 0.656 0.696 0.531 0.644 
   4   (0.345) 0.437 0.344 0.304 0.469 0.356 

Locus 2366 : 
2 alleles
7.2% missing data
   1   (0.130) 0.051 0.130 0.074 0.038 0.138 
   3   (0.870) 0.949 0.870 0.926 0.962 0.862 

Locus 2367 : 
2 alleles
4.3% missing data
   4   (0.872) 0.972 0.872 0.914 0.991 0.868 
   2   (0.128) 0.028 0.128 0.086 0.009 0.132 

Locus 2368 : 
2 alleles
3.6% missing data
   2   (0.490) 0.295 0.490 0.446 0.176 0.550 
   3   (0.510) 0.705 0.510 0.554 0.824 0.450 

Locus 2369 : 
2 alleles
8.0% missing data
   3   (0.648) 0.769 0.648 0.572 0.685 0.720 
   1   (0.352) 0.231 0.352 0.428 0.315 0.280 

Locus 2370 : 
2 alleles
6.5% missing data
   4   (0.869) 0.979 0.869 0.922 0.984 0.855 
   1   (0.131) 0.021 0.131 0.078 0.016 0.145 

Locus 2371 : 
2 alleles
5.1% missing data
   2   (0.833) 0.985 0.833 0.876 0.985 0.814 
   4   (0.167) 0.015 0.167 0.124 0.015 0.186 

Locus 2372 : 
2 alleles
5.8% missing data
   3   (0.791) 0.778 0.792 0.835 0.023 0.828 
   4   (0.209) 0.222 0.208 0.165 0.977 0.172 

Locus 2373 : 
2 alleles
2.9% missing data
   3   (0.901) 0.975 0.900 0.945 0.989 0.914 
   1   (0.099) 0.025 0.100 0.055 0.011 0.086 

Locus 2374 : 
2 alleles
3.6% missing data
   2   (0.940) 0.998 0.941 0.862 0.996 0.988 
   4   (0.060) 0.002 0.059 0.138 0.004 0.012 

Locus 2375 : 
2 alleles
10.1% missing data
   3   (0.717) 0.965 0.716 0.690 0.129 0.778 
   1   (0.283) 0.035 0.284 0.310 0.871 0.222 

Locus 2376 : 
2 alleles
4.3% missing data
   1   (0.821) 0.954 0.821 0.912 0.981 0.727 
   2   (0.179) 0.046 0.179 0.088 0.019 0.273 

Locus 2377 : 
2 alleles
3.6% missing data
   2   (0.864) 0.949 0.864 0.947 0.990 0.790 
   4   (0.136) 0.051 0.136 0.053 0.010 0.210 

Locus 2378 : 
2 alleles
6.5% missing data
   4   (0.878) 0.968 0.878 0.890 0.961 0.910 
   2   (0.122) 0.032 0.122 0.110 0.039 0.090 

Locus 2379 : 
2 alleles
8.0% missing data
   2   (0.890) 0.906 0.889 0.949 0.992 0.887 
   4   (0.110) 0.094 0.111 0.051 0.008 0.113 

Locus 2380 : 
2 alleles
3.6% missing data
   2   (0.678) 0.889 0.678 0.751 0.975 0.591 
   3   (0.322) 0.111 0.322 0.249 0.025 0.409 

Locus 2381 : 
2 alleles
13.0% missing data
   1   (0.899) 0.981 0.898 0.937 0.993 0.919 
   3   (0.101) 0.019 0.102 0.063 0.007 0.081 

Locus 2382 : 
2 alleles
11.6% missing data
   2   (0.905) 0.989 0.905 0.932 0.917 0.930 
   4   (0.095) 0.011 0.095 0.068 0.083 0.070 

Locus 2383 : 
2 alleles
5.8% missing data
   1   (0.085) 0.004 0.084 0.098 0.021 0.039 
   3   (0.915) 0.996 0.916 0.902 0.979 0.961 

Locus 2384 : 
2 alleles
1.4% missing data
   2   (0.894) 0.989 0.893 0.914 0.992 0.919 
   4   (0.106) 0.011 0.107 0.086 0.008 0.081 

Locus 2385 : 
2 alleles
3.6% missing data
   4   (0.830) 0.985 0.829 0.807 0.950 0.873 
   3   (0.170) 0.015 0.171 0.193 0.050 0.127 

Locus 2386 : 
2 alleles
12.3% missing data
   3   (0.089) 0.014 0.090 0.055 0.008 0.069 
   4   (0.911) 0.986 0.910 0.945 0.992 0.931 

Locus 2387 : 
2 alleles
4.3% missing data
   1   (0.122) 0.011 0.122 0.101 0.035 0.097 
   3   (0.878) 0.989 0.878 0.899 0.965 0.903 

Locus 2388 : 
2 alleles
12.3% missing data
   1   (0.876) 0.979 0.877 0.911 0.989 0.869 
   3   (0.124) 0.021 0.123 0.089 0.011 0.131 

Locus 2389 : 
2 alleles
5.1% missing data
   1   (0.775) 0.950 0.775 0.801 0.977 0.767 
   3   (0.225) 0.050 0.225 0.199 0.023 0.233 

Locus 2390 : 
2 alleles
5.1% missing data
   1   (0.844) 0.960 0.843 0.914 0.950 0.811 
   3   (0.156) 0.040 0.157 0.086 0.050 0.189 

Locus 2391 : 
2 alleles
4.3% missing data
   4   (0.528) 0.107 0.528 0.574 0.222 0.551 
   1   (0.472) 0.893 0.472 0.426 0.778 0.449 

Locus 2392 : 
2 alleles
7.2% missing data
   4   (0.813) 0.890 0.813 0.863 0.377 0.845 
   2   (0.187) 0.110 0.187 0.137 0.623 0.155 

Locus 2393 : 
2 alleles
1.4% missing data
   3   (0.894) 0.994 0.893 0.926 0.975 0.922 
   1   (0.106) 0.006 0.107 0.074 0.025 0.078 

Locus 2394 : 
2 alleles
3.6% missing data
   3   (0.388) 0.209 0.388 0.312 0.034 0.478 
   2   (0.612) 0.791 0.612 0.688 0.966 0.522 

Locus 2395 : 
2 alleles
2.9% missing data
   3   (0.607) 0.298 0.607 0.680 0.434 0.589 
   1   (0.393) 0.702 0.393 0.320 0.566 0.411 

Locus 2396 : 
2 alleles
2.2% missing data
   4   (0.944) 0.979 0.944 0.994 0.996 0.836 
   1   (0.056) 0.021 0.056 0.006 0.004 0.164 

Locus 2397 : 
2 alleles
13.0% missing data
   2   (0.163) 0.363 0.162 0.067 0.715 0.190 
   4   (0.837) 0.637 0.838 0.933 0.285 0.810 

Locus 2398 : 
2 alleles
4.3% missing data
   3   (0.812) 0.977 0.812 0.845 0.817 0.809 
   1   (0.188) 0.023 0.188 0.155 0.183 0.191 

Locus 2399 : 
2 alleles
3.6% missing data
   3   (0.789) 0.947 0.789 0.812 0.018 0.834 
   1   (0.211) 0.053 0.211 0.188 0.982 0.166 

Locus 2400 : 
2 alleles
10.9% missing data
   3   (0.439) 0.237 0.439 0.443 0.048 0.474 
   4   (0.561) 0.763 0.561 0.557 0.952 0.526 

Locus 2401 : 
2 alleles
16.7% missing data
   3   (0.797) 0.954 0.797 0.837 0.981 0.770 
   1   (0.203) 0.046 0.203 0.163 0.019 0.230 

Locus 2402 : 
2 alleles
1.4% missing data
   4   (0.891) 0.897 0.891 0.961 0.420 0.881 
   2   (0.109) 0.103 0.109 0.039 0.580 0.119 

Locus 2403 : 
2 alleles
8.0% missing data
   1   (0.837) 0.955 0.837 0.923 0.948 0.747 
   3   (0.163) 0.045 0.163 0.077 0.052 0.253 

Locus 2404 : 
2 alleles
4.3% missing data
   1   (0.388) 0.142 0.390 0.304 0.036 0.470 
   3   (0.612) 0.858 0.610 0.696 0.964 0.530 

Locus 2405 : 
2 alleles
5.1% missing data
   3   (0.886) 0.994 0.886 0.787 0.992 0.954 
   1   (0.114) 0.006 0.114 0.213 0.008 0.046 

Locus 2406 : 
2 alleles
6.5% missing data
   4   (0.839) 0.780 0.838 0.950 0.511 0.745 
   2   (0.161) 0.220 0.162 0.050 0.489 0.255 

Locus 2407 : 
2 alleles
0.7% missing data
   4   (0.937) 0.903 0.937 0.993 0.996 0.829 
   2   (0.063) 0.097 0.063 0.007 0.004 0.171 

Locus 2408 : 
2 alleles
5.1% missing data
   1   (0.284) 0.072 0.284 0.263 0.095 0.310 
   3   (0.716) 0.928 0.716 0.737 0.905 0.690 

Locus 2409 : 
2 alleles
13.8% missing data
   1   (0.896) 0.968 0.896 0.916 0.987 0.921 
   3   (0.104) 0.032 0.104 0.084 0.013 0.079 

Locus 2410 : 
2 alleles
2.2% missing data
   1   (0.139) 0.646 0.139 0.040 0.121 0.196 
   4   (0.861) 0.354 0.861 0.960 0.879 0.804 

Locus 2411 : 
2 alleles
10.1% missing data
   2   (0.868) 0.988 0.867 0.900 0.989 0.883 
   4   (0.132) 0.012 0.133 0.100 0.011 0.117 

Locus 2412 : 
2 alleles
13.0% missing data
   2   (0.912) 0.909 0.912 0.969 0.678 0.925 
   4   (0.088) 0.091 0.088 0.031 0.322 0.075 

Locus 2413 : 
2 alleles
0.7% missing data
   2   (0.905) 0.989 0.905 0.939 0.993 0.921 
   4   (0.095) 0.011 0.095 0.061 0.007 0.079 

Locus 2414 : 
2 alleles
3.6% missing data
   3   (0.909) 0.975 0.909 0.967 0.988 0.870 
   1   (0.091) 0.025 0.091 0.033 0.012 0.130 

Locus 2415 : 
2 alleles
10.9% missing data
   3   (0.890) 0.972 0.890 0.908 0.990 0.919 
   2   (0.110) 0.028 0.110 0.092 0.010 0.081 

Locus 2416 : 
2 alleles
16.7% missing data
   4   (0.809) 0.979 0.809 0.829 0.927 0.800 
   1   (0.191) 0.021 0.191 0.171 0.073 0.200 

Locus 2417 : 
2 alleles
10.9% missing data
   2   (0.890) 0.939 0.890 0.943 0.351 0.919 
   4   (0.110) 0.061 0.110 0.057 0.649 0.081 

Locus 2418 : 
2 alleles
5.1% missing data
   2   (0.864) 0.985 0.863 0.891 0.989 0.879 
   4   (0.136) 0.015 0.137 0.109 0.011 0.121 

Locus 2419 : 
2 alleles
3.6% missing data
   1   (0.331) 0.274 0.331 0.257 0.546 0.368 
   3   (0.669) 0.726 0.669 0.743 0.454 0.632 

Locus 2420 : 
2 alleles
1.4% missing data
   2   (0.918) 0.996 0.919 0.904 0.985 0.964 
   4   (0.082) 0.004 0.081 0.096 0.015 0.036 

Locus 2421 : 
2 alleles
11.6% missing data
   2   (0.120) 0.004 0.119 0.377 0.009 0.029 
   4   (0.880) 0.996 0.881 0.623 0.991 0.971 

Locus 2422 : 
2 alleles
3.6% missing data
   3   (0.891) 0.987 0.891 0.919 0.165 0.943 
   2   (0.109) 0.013 0.109 0.081 0.835 0.057 

Locus 2423 : 
2 alleles
2.2% missing data
   4   (0.874) 0.988 0.874 0.884 0.046 0.938 
   2   (0.126) 0.012 0.126 0.116 0.954 0.062 

Locus 2424 : 
2 alleles
3.6% missing data
   1   (0.679) 0.233 0.680 0.833 0.513 0.558 
   4   (0.321) 0.767 0.320 0.167 0.487 0.442 

Locus 2425 : 
2 alleles
1.4% missing data
   1   (0.878) 0.960 0.877 0.938 0.990 0.875 
   3   (0.122) 0.040 0.123 0.062 0.010 0.125 

Locus 2426 : 
2 alleles
11.6% missing data
   3   (0.846) 0.967 0.846 0.875 0.847 0.872 
   1   (0.154) 0.033 0.154 0.125 0.153 0.128 

Locus 2427 : 
2 alleles
10.1% missing data
   1   (0.563) 0.769 0.563 0.412 0.247 0.699 
   3   (0.437) 0.231 0.437 0.588 0.753 0.301 

Locus 2428 : 
2 alleles
1.4% missing data
   1   (0.946) 0.999 0.946 0.908 0.997 0.989 
   3   (0.054) 0.001 0.054 0.092 0.003 0.011 

Locus 2429 : 
2 alleles
13.8% missing data
   2   (0.889) 0.906 0.889 0.954 0.265 0.896 
   4   (0.111) 0.094 0.111 0.046 0.735 0.104 

Locus 2430 : 
2 alleles
14.5% missing data
   2   (0.903) 0.993 0.903 0.906 0.994 0.940 
   4   (0.097) 0.007 0.097 0.094 0.006 0.060 

Locus 2431 : 
2 alleles
5.8% missing data
   3   (0.780) 0.943 0.781 0.824 0.980 0.733 
   1   (0.220) 0.057 0.219 0.176 0.020 0.267 

Locus 2432 : 
2 alleles
2.2% missing data
   2   (0.830) 0.960 0.830 0.860 0.084 0.880 
   4   (0.170) 0.040 0.170 0.140 0.916 0.120 

Locus 2433 : 
2 alleles
2.9% missing data
   4   (0.726) 0.819 0.725 0.749 0.293 0.772 
   2   (0.274) 0.181 0.275 0.251 0.707 0.228 

Locus 2434 : 
2 alleles
5.1% missing data
   1   (0.922) 0.946 0.923 0.980 0.994 0.882 
   2   (0.078) 0.054 0.077 0.020 0.006 0.118 

Locus 2435 : 
2 alleles
11.6% missing data
   1   (0.898) 0.980 0.899 0.943 0.968 0.893 
   3   (0.102) 0.020 0.101 0.057 0.032 0.107 

Locus 2436 : 
2 alleles
15.2% missing data
   2   (0.626) 0.887 0.625 0.656 0.255 0.626 
   4   (0.374) 0.113 0.375 0.344 0.745 0.374 

Locus 2437 : 
2 alleles
5.1% missing data
   3   (0.912) 0.982 0.912 0.934 0.951 0.943 
   1   (0.088) 0.018 0.088 0.066 0.049 0.057 

Locus 2438 : 
2 alleles
4.3% missing data
   1   (0.788) 0.823 0.789 0.809 0.985 0.805 
   2   (0.212) 0.177 0.211 0.191 0.015 0.195 

Locus 2439 : 
2 alleles
2.9% missing data
   1   (0.815) 0.927 0.815 0.854 0.169 0.849 
   4   (0.185) 0.073 0.185 0.146 0.831 0.151 

Locus 2440 : 
2 alleles
5.1% missing data
   1   (0.265) 0.039 0.265 0.280 0.029 0.255 
   3   (0.735) 0.961 0.735 0.720 0.971 0.745 

Locus 2441 : 
2 alleles
18.1% missing data
   2   (0.379) 0.472 0.379 0.281 0.443 0.428 
   1   (0.621) 0.528 0.621 0.719 0.557 0.572 

Locus 2442 : 
2 alleles
2.9% missing data
   1   (0.899) 0.977 0.899 0.944 0.993 0.901 
   4   (0.101) 0.023 0.101 0.056 0.007 0.099 

Locus 2443 : 
2 alleles
1.4% missing data
   2   (0.859) 0.970 0.858 0.864 0.989 0.901 
   4   (0.141) 0.030 0.142 0.136 0.011 0.099 

Locus 2444 : 
2 alleles
2.9% missing data
   4   (0.426) 0.176 0.427 0.488 0.037 0.392 
   2   (0.574) 0.824 0.573 0.512 0.963 0.608 

Locus 2445 : 
2 alleles
17.4% missing data
   4   (0.643) 0.736 0.642 0.630 0.708 0.688 
   2   (0.357) 0.264 0.358 0.370 0.292 0.312 

Locus 2446 : 
2 alleles
2.9% missing data
   4   (0.871) 0.988 0.870 0.830 0.987 0.935 
   2   (0.129) 0.012 0.130 0.170 0.013 0.065 

Locus 2447 : 
2 alleles
5.8% missing data
   3   (0.910) 0.992 0.910 0.929 0.994 0.941 
   1   (0.090) 0.008 0.090 0.071 0.006 0.059 

Locus 2448 : 
2 alleles
5.8% missing data
   1   (0.739) 0.954 0.739 0.791 0.970 0.685 
   4   (0.261) 0.046 0.261 0.209 0.030 0.315 

Locus 2449 : 
2 alleles
2.9% missing data
   4   (0.583) 0.902 0.583 0.578 0.960 0.536 
   1   (0.417) 0.098 0.417 0.422 0.040 0.464 

Locus 2450 : 
2 alleles
2.2% missing data
   3   (0.429) 0.011 0.429 0.903 0.039 0.089 
   1   (0.571) 0.989 0.571 0.097 0.961 0.911 

Locus 2451 : 
2 alleles
14.5% missing data
   2   (0.887) 0.829 0.888 0.946 0.868 0.883 
   4   (0.113) 0.171 0.112 0.054 0.132 0.117 

Locus 2452 : 
2 alleles
11.6% missing data
   1   (0.887) 0.982 0.887 0.941 0.990 0.864 
   3   (0.113) 0.018 0.113 0.059 0.010 0.136 

Locus 2453 : 
2 alleles
2.2% missing data
   4   (0.907) 0.979 0.907 0.916 0.447 0.965 
   2   (0.093) 0.021 0.093 0.084 0.553 0.035 

Locus 2454 : 
2 alleles
8.0% missing data
   1   (0.908) 0.995 0.907 0.939 0.988 0.930 
   4   (0.092) 0.005 0.093 0.061 0.012 0.070 

Locus 2455 : 
2 alleles
3.6% missing data
   2   (0.358) 0.709 0.358 0.304 0.224 0.360 
   1   (0.642) 0.291 0.642 0.696 0.776 0.640 

Locus 2456 : 
2 alleles
4.3% missing data
   3   (0.809) 0.762 0.809 0.853 0.987 0.808 
   4   (0.191) 0.238 0.191 0.147 0.013 0.192 

Locus 2457 : 
2 alleles
9.4% missing data
   2   (0.913) 0.977 0.913 0.969 0.993 0.887 
   4   (0.087) 0.023 0.087 0.031 0.007 0.113 

Locus 2458 : 
2 alleles
6.5% missing data
   3   (0.894) 0.976 0.894 0.944 0.991 0.880 
   4   (0.106) 0.024 0.106 0.056 0.009 0.120 

Locus 2459 : 
2 alleles
12.3% missing data
   1   (0.205) 0.057 0.205 0.180 0.020 0.194 
   3   (0.795) 0.943 0.795 0.820 0.980 0.806 

Locus 2460 : 
2 alleles
3.6% missing data
   2   (0.248) 0.384 0.247 0.241 0.010 0.222 
   4   (0.752) 0.616 0.753 0.759 0.990 0.778 

Locus 2461 : 
2 alleles
7.2% missing data
   1   (0.872) 0.845 0.872 0.963 0.308 0.819 
   3   (0.128) 0.155 0.128 0.037 0.692 0.181 

Locus 2462 : 
2 alleles
12.3% missing data
   1   (0.946) 0.971 0.946 0.994 0.927 0.870 
   2   (0.054) 0.029 0.054 0.006 0.073 0.130 

Locus 2463 : 
2 alleles
4.3% missing data
   3   (0.883) 0.874 0.884 0.947 0.992 0.848 
   1   (0.117) 0.126 0.116 0.053 0.008 0.152 

Locus 2464 : 
2 alleles
6.5% missing data
   4   (0.792) 0.950 0.792 0.801 0.947 0.805 
   2   (0.208) 0.050 0.208 0.199 0.053 0.195 

Locus 2465 : 
2 alleles
10.9% missing data
   2   (0.647) 0.203 0.647 0.724 0.873 0.621 
   4   (0.353) 0.797 0.353 0.276 0.127 0.379 

Locus 2466 : 
2 alleles
8.0% missing data
   4   (0.857) 0.976 0.857 0.905 0.953 0.832 
   2   (0.143) 0.024 0.143 0.095 0.047 0.168 

Locus 2467 : 
2 alleles
15.2% missing data
   3   (0.872) 0.844 0.872 0.924 0.882 0.877 
   1   (0.128) 0.156 0.128 0.076 0.118 0.123 

Locus 2468 : 
2 alleles
18.1% missing data
   4   (0.672) 0.266 0.673 0.810 0.994 0.558 
   2   (0.328) 0.734 0.327 0.190 0.006 0.442 

Locus 2469 : 
2 alleles
19.6% missing data
   1   (0.201) 0.047 0.201 0.151 0.250 0.208 
   3   (0.799) 0.953 0.799 0.849 0.750 0.792 

Locus 2470 : 
2 alleles
11.6% missing data
   2   (0.159) 0.071 0.158 0.114 0.831 0.133 
   4   (0.841) 0.929 0.842 0.886 0.169 0.867 

Locus 2471 : 
2 alleles
10.9% missing data
   1   (0.865) 0.980 0.865 0.862 0.986 0.899 
   3   (0.135) 0.020 0.135 0.138 0.014 0.101 

Locus 2472 : 
2 alleles
15.2% missing data
   1   (0.909) 0.986 0.910 0.937 0.994 0.923 
   3   (0.091) 0.014 0.090 0.063 0.006 0.077 

Locus 2473 : 
2 alleles
2.9% missing data
   3   (0.816) 0.978 0.816 0.846 0.039 0.846 
   2   (0.184) 0.022 0.184 0.154 0.961 0.154 

Locus 2474 : 
2 alleles
10.1% missing data
   4   (0.314) 0.591 0.314 0.297 0.011 0.299 
   1   (0.686) 0.409 0.686 0.703 0.989 0.701 

Locus 2475 : 
2 alleles
1.4% missing data
   3   (0.653) 0.904 0.653 0.607 0.006 0.733 
   1   (0.347) 0.096 0.347 0.393 0.994 0.267 

Locus 2476 : 
2 alleles
2.9% missing data
   1   (0.891) 0.989 0.891 0.937 0.993 0.882 
   2   (0.109) 0.011 0.109 0.063 0.007 0.118 

Locus 2477 : 
2 alleles
2.9% missing data
   1   (0.346) 0.146 0.346 0.319 0.032 0.385 
   3   (0.654) 0.854 0.654 0.681 0.968 0.615 

Locus 2478 : 
2 alleles
5.1% missing data
   4   (0.746) 0.968 0.745 0.791 0.972 0.714 
   1   (0.254) 0.032 0.255 0.209 0.028 0.286 

Locus 2479 : 
2 alleles
0.7% missing data
   4   (0.917) 0.992 0.917 0.970 0.995 0.901 
   2   (0.083) 0.008 0.083 0.030 0.005 0.099 

Locus 2480 : 
2 alleles
5.8% missing data
   2   (0.563) 0.642 0.563 0.663 0.124 0.487 
   4   (0.437) 0.358 0.437 0.337 0.876 0.513 

Locus 2481 : 
2 alleles
4.3% missing data
   1   (0.088) 0.009 0.088 0.115 0.022 0.037 
   3   (0.912) 0.991 0.912 0.885 0.978 0.963 

Locus 2482 : 
2 alleles
10.9% missing data
   2   (0.893) 0.995 0.893 0.856 0.993 0.952 
   4   (0.107) 0.005 0.107 0.144 0.007 0.048 

Locus 2483 : 
2 alleles
3.6% missing data
   2   (0.897) 0.977 0.896 0.960 0.989 0.883 
   1   (0.103) 0.023 0.104 0.040 0.011 0.117 

Locus 2484 : 
2 alleles
1.4% missing data
   1   (0.236) 0.024 0.237 0.229 0.024 0.229 
   4   (0.764) 0.976 0.763 0.771 0.976 0.771 

Locus 2485 : 
2 alleles
4.3% missing data
   2   (0.923) 0.949 0.923 0.986 0.974 0.854 
   4   (0.077) 0.051 0.077 0.014 0.026 0.146 

Locus 2486 : 
2 alleles
14.5% missing data
   2   (0.776) 0.930 0.775 0.821 0.288 0.797 
   4   (0.224) 0.070 0.225 0.179 0.712 0.203 

Locus 2487 : 
2 alleles
11.6% missing data
   3   (0.888) 0.969 0.889 0.936 0.991 0.880 
   1   (0.112) 0.031 0.111 0.064 0.009 0.120 

Locus 2488 : 
2 alleles
13.0% missing data
   3   (0.922) 0.996 0.922 0.902 0.981 0.969 
   1   (0.078) 0.004 0.078 0.098 0.019 0.031 

Locus 2489 : 
2 alleles
3.6% missing data
   1   (0.729) 0.808 0.729 0.771 0.657 0.727 
   4   (0.271) 0.192 0.271 0.229 0.343 0.273 

Locus 2490 : 
2 alleles
11.6% missing data
   1   (0.944) 0.998 0.944 0.913 0.996 0.986 
   4   (0.056) 0.002 0.056 0.087 0.004 0.014 

Locus 2491 : 
2 alleles
1.4% missing data
   3   (0.916) 0.995 0.916 0.927 0.992 0.956 
   4   (0.084) 0.005 0.084 0.073 0.008 0.044 

Locus 2492 : 
2 alleles
2.2% missing data
   1   (0.897) 0.984 0.897 0.944 0.954 0.901 
   3   (0.103) 0.016 0.103 0.056 0.046 0.099 

Locus 2493 : 
2 alleles
14.5% missing data
   3   (0.808) 0.967 0.808 0.893 0.980 0.725 
   1   (0.192) 0.033 0.192 0.107 0.020 0.275 

Locus 2494 : 
2 alleles
14.5% missing data
   1   (0.872) 0.973 0.872 0.910 0.969 0.868 
   2   (0.128) 0.027 0.128 0.090 0.031 0.132 

Locus 2495 : 
2 alleles
2.2% missing data
   4   (0.901) 0.954 0.902 0.961 0.993 0.869 
   1   (0.099) 0.046 0.098 0.039 0.007 0.131 

Locus 2496 : 
2 alleles
6.5% missing data
   1   (0.132) 0.027 0.131 0.138 0.011 0.095 
   3   (0.868) 0.973 0.869 0.862 0.989 0.905 

Locus 2497 : 
2 alleles
14.5% missing data
   4   (0.857) 0.952 0.857 0.932 0.257 0.854 
   2   (0.143) 0.048 0.143 0.068 0.743 0.146 

Locus 2498 : 
2 alleles
3.6% missing data
   3   (0.932) 0.997 0.931 0.916 0.984 0.978 
   1   (0.068) 0.003 0.069 0.084 0.016 0.022 

Locus 2499 : 
2 alleles
0.0% missing data
   2   (0.915) 0.965 0.916 0.980 0.992 0.840 
   3   (0.085) 0.035 0.084 0.020 0.008 0.160 

Locus 2500 : 
2 alleles
15.2% missing data
   4   (0.712) 0.380 0.712 0.825 0.935 0.658 
   1   (0.288) 0.620 0.288 0.175 0.065 0.342 

Locus 2501 : 
2 alleles
10.9% missing data
   2   (0.891) 0.983 0.891 0.913 0.983 0.915 
   4   (0.109) 0.017 0.109 0.087 0.017 0.085 

Locus 2502 : 
2 alleles
15.2% missing data
   2   (0.903) 0.971 0.902 0.937 0.970 0.934 
   4   (0.097) 0.029 0.098 0.063 0.030 0.066 

Locus 2503 : 
2 alleles
2.2% missing data
   2   (0.807) 0.515 0.807 0.880 0.241 0.817 
   4   (0.193) 0.485 0.193 0.120 0.759 0.183 

Locus 2504 : 
2 alleles
11.6% missing data
   4   (0.912) 0.979 0.912 0.926 0.977 0.949 
   2   (0.088) 0.021 0.088 0.074 0.023 0.051 

Locus 2505 : 
2 alleles
2.9% missing data
   2   (0.796) 0.920 0.796 0.836 0.987 0.793 
   1   (0.204) 0.080 0.204 0.164 0.013 0.207 

Locus 2506 : 
2 alleles
6.5% missing data
   3   (0.850) 0.967 0.850 0.869 0.985 0.869 
   1   (0.150) 0.033 0.150 0.131 0.015 0.131 

Locus 2507 : 
2 alleles
2.2% missing data
   2   (0.828) 0.853 0.829 0.939 0.989 0.688 
   4   (0.172) 0.147 0.171 0.061 0.011 0.312 

Locus 2508 : 
2 alleles
2.9% missing data
   4   (0.901) 0.989 0.900 0.931 0.993 0.920 
   2   (0.099) 0.011 0.100 0.069 0.007 0.080 

Locus 2509 : 
2 alleles
4.3% missing data
   4   (0.892) 0.769 0.892 0.956 0.468 0.905 
   2   (0.108) 0.231 0.108 0.044 0.532 0.095 

Locus 2510 : 
2 alleles
14.5% missing data
   3   (0.422) 0.269 0.422 0.441 0.037 0.428 
   2   (0.578) 0.731 0.578 0.559 0.963 0.572 

Locus 2511 : 
2 alleles
15.2% missing data
   1   (0.870) 0.977 0.870 0.909 0.987 0.863 
   3   (0.130) 0.023 0.130 0.091 0.013 0.137 

Locus 2512 : 
2 alleles
4.3% missing data
   2   (0.765) 0.970 0.764 0.767 0.982 0.770 
   4   (0.235) 0.030 0.236 0.233 0.018 0.230 

Locus 2513 : 
2 alleles
2.9% missing data
   1   (0.132) 0.011 0.131 0.155 0.010 0.089 
   3   (0.868) 0.989 0.869 0.845 0.990 0.911 

Locus 2514 : 
2 alleles
6.5% missing data
   1   (0.170) 0.013 0.170 0.159 0.014 0.155 
   3   (0.830) 0.987 0.830 0.841 0.986 0.845 

Locus 2515 : 
2 alleles
12.3% missing data
   3   (0.485) 0.080 0.484 0.644 0.055 0.408 
   2   (0.515) 0.920 0.516 0.356 0.945 0.592 

Locus 2516 : 
2 alleles
7.2% missing data
   2   (0.691) 0.250 0.690 0.798 0.853 0.649 
   4   (0.309) 0.750 0.310 0.202 0.147 0.351 

Locus 2517 : 
2 alleles
13.8% missing data
   4   (0.554) 0.485 0.553 0.630 0.526 0.510 
   3   (0.446) 0.515 0.447 0.370 0.474 0.490 

Locus 2518 : 
2 alleles
5.1% missing data
   2   (0.666) 0.821 0.666 0.709 0.344 0.641 
   4   (0.334) 0.179 0.334 0.291 0.656 0.359 

Locus 2519 : 
2 alleles
10.1% missing data
   4   (0.434) 0.481 0.434 0.419 0.840 0.400 
   2   (0.566) 0.519 0.566 0.581 0.160 0.600 

Locus 2520 : 
2 alleles
11.6% missing data
   1   (0.878) 0.762 0.877 0.953 0.992 0.842 
   3   (0.122) 0.238 0.123 0.047 0.008 0.158 

Locus 2521 : 
2 alleles
4.3% missing data
   2   (0.891) 0.983 0.890 0.920 0.992 0.918 
   4   (0.109) 0.017 0.110 0.080 0.008 0.082 

Locus 2522 : 
2 alleles
4.3% missing data
   4   (0.829) 0.957 0.829 0.862 0.103 0.864 
   2   (0.171) 0.043 0.171 0.138 0.897 0.136 

Locus 2523 : 
2 alleles
13.8% missing data
   4   (0.890) 0.984 0.889 0.926 0.968 0.912 
   3   (0.110) 0.016 0.111 0.074 0.032 0.088 

Locus 2524 : 
2 alleles
13.0% missing data
   1   (0.053) 0.002 0.053 0.090 0.011 0.012 
   3   (0.947) 0.998 0.947 0.910 0.989 0.988 

Locus 2525 : 
2 alleles
12.3% missing data
   2   (0.874) 0.988 0.874 0.883 0.990 0.906 
   4   (0.126) 0.012 0.126 0.117 0.010 0.094 

Locus 2526 : 
2 alleles
6.5% missing data
   2   (0.793) 0.964 0.792 0.811 0.983 0.801 
   3   (0.207) 0.036 0.208 0.189 0.017 0.199 

Locus 2527 : 
2 alleles
15.9% missing data
   1   (0.909) 0.991 0.908 0.949 0.917 0.924 
   4   (0.091) 0.009 0.092 0.051 0.083 0.076 

Locus 2528 : 
2 alleles
3.6% missing data
   3   (0.914) 0.996 0.914 0.903 0.995 0.963 
   1   (0.086) 0.004 0.086 0.097 0.005 0.037 

Locus 2529 : 
2 alleles
5.1% missing data
   1   (0.697) 0.967 0.698 0.679 0.972 0.689 
   2   (0.303) 0.033 0.302 0.321 0.028 0.311 

Locus 2530 : 
2 alleles
5.8% missing data
   2   (0.786) 0.963 0.786 0.781 0.980 0.807 
   4   (0.214) 0.037 0.214 0.219 0.020 0.193 

Locus 2531 : 
2 alleles
8.0% missing data
   1   (0.674) 0.570 0.674 0.803 0.523 0.590 
   3   (0.326) 0.430 0.326 0.197 0.477 0.410 

Locus 2532 : 
2 alleles
17.4% missing data
   3   (0.880) 0.888 0.880 0.926 0.992 0.887 
   4   (0.120) 0.112 0.120 0.074 0.008 0.113 

Locus 2533 : 
2 alleles
13.8% missing data
   3   (0.406) 0.737 0.406 0.344 0.195 0.445 
   1   (0.594) 0.263 0.594 0.656 0.805 0.555 

Locus 2534 : 
2 alleles
14.5% missing data
   4   (0.873) 0.966 0.873 0.953 0.990 0.796 
   2   (0.127) 0.034 0.127 0.047 0.010 0.204 

Locus 2535 : 
2 alleles
2.9% missing data
   3   (0.796) 0.959 0.796 0.844 0.069 0.819 
   2   (0.204) 0.041 0.204 0.156 0.931 0.181 

Locus 2536 : 
2 alleles
15.2% missing data
   4   (0.762) 0.799 0.761 0.859 0.765 0.707 
   2   (0.238) 0.201 0.239 0.141 0.235 0.293 

Locus 2537 : 
2 alleles
10.9% missing data
   4   (0.660) 0.604 0.660 0.673 0.497 0.685 
   2   (0.340) 0.396 0.340 0.327 0.503 0.315 

Locus 2538 : 
2 alleles
3.6% missing data
   2   (0.796) 0.956 0.796 0.829 0.980 0.783 
   4   (0.204) 0.044 0.204 0.171 0.020 0.217 

Locus 2539 : 
2 alleles
2.9% missing data
   3   (0.856) 0.943 0.856 0.905 0.988 0.852 
   1   (0.144) 0.057 0.144 0.095 0.012 0.148 

Locus 2540 : 
2 alleles
14.5% missing data
   4   (0.187) 0.053 0.187 0.174 0.014 0.178 
   3   (0.813) 0.947 0.813 0.826 0.986 0.822 

Locus 2541 : 
2 alleles
0.7% missing data
   3   (0.153) 0.025 0.153 0.142 0.022 0.125 
   4   (0.847) 0.975 0.847 0.858 0.978 0.875 

Locus 2542 : 
2 alleles
2.9% missing data
   1   (0.923) 0.994 0.923 0.927 0.994 0.967 
   3   (0.077) 0.006 0.077 0.073 0.006 0.033 

Locus 2543 : 
2 alleles
18.8% missing data
   3   (0.749) 0.921 0.750 0.792 0.678 0.726 
   1   (0.251) 0.079 0.250 0.208 0.322 0.274 

Locus 2544 : 
2 alleles
11.6% missing data
   4   (0.911) 0.986 0.912 0.951 0.992 0.918 
   2   (0.089) 0.014 0.088 0.049 0.008 0.082 

Locus 2545 : 
2 alleles
12.3% missing data
   4   (0.254) 0.030 0.255 0.367 0.213 0.164 
   2   (0.746) 0.970 0.745 0.633 0.787 0.836 

Locus 2546 : 
2 alleles
13.8% missing data
   2   (0.492) 0.032 0.492 0.761 0.058 0.304 
   3   (0.508) 0.968 0.508 0.239 0.942 0.696 

Locus 2547 : 
2 alleles
9.4% missing data
   1   (0.458) 0.426 0.458 0.451 0.514 0.453 
   4   (0.542) 0.574 0.542 0.549 0.486 0.547 

Locus 2548 : 
2 alleles
10.9% missing data
   4   (0.262) 0.134 0.262 0.199 0.020 0.328 
   2   (0.738) 0.866 0.738 0.801 0.980 0.672 

Locus 2549 : 
2 alleles
2.9% missing data
   4   (0.856) 0.977 0.856 0.899 0.968 0.862 
   1   (0.144) 0.023 0.144 0.101 0.032 0.138 

Locus 2550 : 
2 alleles
5.8% missing data
   4   (0.662) 0.918 0.661 0.689 0.120 0.675 
   1   (0.338) 0.082 0.339 0.311 0.880 0.325 

Locus 2551 : 
2 alleles
11.6% missing data
   1   (0.931) 0.998 0.931 0.870 0.950 0.983 
   3   (0.069) 0.002 0.069 0.130 0.050 0.017 

Locus 2552 : 
2 alleles
3.6% missing data
   4   (0.654) 0.745 0.654 0.732 0.974 0.573 
   3   (0.346) 0.255 0.346 0.268 0.026 0.427 

Locus 2553 : 
2 alleles
8.0% missing data
   2   (0.882) 0.984 0.881 0.903 0.023 0.954 
   4   (0.118) 0.016 0.119 0.097 0.977 0.046 

Locus 2554 : 
2 alleles
7.2% missing data
   3   (0.776) 0.874 0.776 0.848 0.228 0.767 
   2   (0.224) 0.126 0.224 0.152 0.772 0.233 

Locus 2555 : 
2 alleles
1.4% missing data
   3   (0.887) 0.974 0.887 0.956 0.073 0.893 
   1   (0.113) 0.026 0.113 0.044 0.927 0.107 

Locus 2556 : 
2 alleles
2.9% missing data
   3   (0.888) 0.967 0.888 0.954 0.992 0.851 
   1   (0.112) 0.033 0.112 0.046 0.008 0.149 

Locus 2557 : 
2 alleles
13.8% missing data
   2   (0.394) 0.112 0.394 0.509 0.124 0.317 
   3   (0.606) 0.888 0.606 0.491 0.876 0.683 

Locus 2558 : 
2 alleles
11.6% missing data
   4   (0.931) 0.995 0.932 0.928 0.995 0.971 
   2   (0.069) 0.005 0.068 0.072 0.005 0.029 

Locus 2559 : 
2 alleles
12.3% missing data
   1   (0.916) 0.996 0.916 0.884 0.926 0.969 
   3   (0.084) 0.004 0.084 0.116 0.074 0.031 

Locus 2560 : 
2 alleles
13.0% missing data
   1   (0.874) 0.985 0.875 0.874 0.990 0.907 
   3   (0.126) 0.015 0.125 0.126 0.010 0.093 

Locus 2561 : 
2 alleles
13.0% missing data
   3   (0.605) 0.558 0.606 0.549 0.979 0.647 
   1   (0.395) 0.442 0.394 0.451 0.021 0.353 

Locus 2562 : 
2 alleles
3.6% missing data
   2   (0.907) 0.993 0.907 0.925 0.966 0.929 
   4   (0.093) 0.007 0.093 0.075 0.034 0.071 

Locus 2563 : 
2 alleles
13.8% missing data
   3   (0.672) 0.896 0.672 0.662 0.673 0.675 
   1   (0.328) 0.104 0.328 0.338 0.327 0.325 

Locus 2564 : 
2 alleles
12.3% missing data
   4   (0.752) 0.930 0.753 0.800 0.113 0.752 
   2   (0.248) 0.070 0.247 0.200 0.887 0.248 

Locus 2565 : 
2 alleles
7.2% missing data
   2   (0.900) 0.982 0.899 0.948 0.992 0.909 
   4   (0.100) 0.018 0.101 0.052 0.008 0.091 

Locus 2566 : 
2 alleles
14.5% missing data
   1   (0.881) 0.980 0.881 0.921 0.990 0.887 
   3   (0.119) 0.020 0.119 0.079 0.010 0.113 

Locus 2567 : 
2 alleles
15.9% missing data
   1   (0.199) 0.100 0.198 0.140 0.634 0.199 
   3   (0.801) 0.900 0.802 0.860 0.366 0.801 

Locus 2568 : 
2 alleles
2.9% missing data
   3   (0.917) 0.994 0.918 0.928 0.994 0.952 
   1   (0.083) 0.006 0.082 0.072 0.006 0.048 

Locus 2569 : 
2 alleles
12.3% missing data
   4   (0.801) 0.930 0.801 0.854 0.286 0.814 
   2   (0.199) 0.070 0.199 0.146 0.714 0.186 

Locus 2570 : 
2 alleles
1.4% missing data
   2   (0.919) 0.996 0.919 0.910 0.995 0.966 
   1   (0.081) 0.004 0.081 0.090 0.005 0.034 

Locus 2571 : 
2 alleles
15.2% missing data
   4   (0.886) 0.976 0.886 0.939 0.989 0.861 
   2   (0.114) 0.024 0.114 0.061 0.011 0.139 

Locus 2572 : 
2 alleles
2.9% missing data
   4   (0.858) 0.965 0.859 0.933 0.991 0.790 
   2   (0.142) 0.035 0.141 0.067 0.009 0.210 

Locus 2573 : 
2 alleles
13.8% missing data
   4   (0.912) 0.995 0.912 0.867 0.982 0.966 
   2   (0.088) 0.005 0.088 0.133 0.018 0.034 

Locus 2574 : 
2 alleles
1.4% missing data
   3   (0.909) 0.991 0.909 0.927 0.994 0.943 
   1   (0.091) 0.009 0.091 0.073 0.006 0.057 

Locus 2575 : 
2 alleles
5.8% missing data
   1   (0.563) 0.930 0.562 0.553 0.953 0.526 
   3   (0.437) 0.070 0.438 0.447 0.047 0.474 

Locus 2576 : 
2 alleles
14.5% missing data
   1   (0.889) 0.872 0.889 0.965 0.992 0.820 
   3   (0.111) 0.128 0.111 0.035 0.008 0.180 

Locus 2577 : 
2 alleles
15.2% missing data
   1   (0.669) 0.898 0.669 0.727 0.899 0.602 
   3   (0.331) 0.102 0.331 0.273 0.101 0.398 

Locus 2578 : 
2 alleles
12.3% missing data
   3   (0.915) 0.992 0.915 0.938 0.934 0.944 
   1   (0.085) 0.008 0.085 0.062 0.066 0.056 

Locus 2579 : 
2 alleles
8.7% missing data
   2   (0.863) 0.955 0.864 0.931 0.988 0.811 
   4   (0.137) 0.045 0.136 0.069 0.012 0.189 

Locus 2580 : 
2 alleles
11.6% missing data
   2   (0.915) 0.992 0.916 0.933 0.994 0.943 
   3   (0.085) 0.008 0.084 0.067 0.006 0.057 

Locus 2581 : 
2 alleles
18.1% missing data
   2   (0.724) 0.474 0.724 0.742 0.681 0.761 
   4   (0.276) 0.526 0.276 0.258 0.319 0.239 

Locus 2582 : 
2 alleles
14.5% missing data
   2   (0.363) 0.269 0.362 0.397 0.725 0.323 
   4   (0.637) 0.731 0.638 0.603 0.275 0.677 

Locus 2583 : 
2 alleles
10.9% missing data
   3   (0.857) 0.964 0.857 0.923 0.990 0.824 
   4   (0.143) 0.036 0.143 0.077 0.010 0.176 

Locus 2584 : 
2 alleles
2.2% missing data
   4   (0.904) 0.993 0.904 0.950 0.993 0.896 
   2   (0.096) 0.007 0.096 0.050 0.007 0.104 

Locus 2585 : 
2 alleles
13.0% missing data
   2   (0.907) 0.990 0.907 0.919 0.990 0.941 
   4   (0.093) 0.010 0.093 0.081 0.010 0.059 

Locus 2586 : 
2 alleles
10.9% missing data
   2   (0.843) 0.979 0.844 0.879 0.979 0.826 
   4   (0.157) 0.021 0.156 0.121 0.021 0.174 

Locus 2587 : 
2 alleles
5.8% missing data
   1   (0.827) 0.879 0.827 0.865 0.945 0.833 
   4   (0.173) 0.121 0.173 0.135 0.055 0.167 

Locus 2588 : 
2 alleles
6.5% missing data
   2   (0.876) 0.985 0.876 0.921 0.990 0.866 
   3   (0.124) 0.015 0.124 0.079 0.010 0.134 

Locus 2589 : 
2 alleles
6.5% missing data
   4   (0.740) 0.963 0.740 0.742 0.975 0.737 
   2   (0.260) 0.037 0.260 0.258 0.025 0.263 

Locus 2590 : 
2 alleles
4.3% missing data
   1   (0.838) 0.836 0.838 0.897 0.359 0.860 
   4   (0.162) 0.164 0.162 0.103 0.641 0.140 

Locus 2591 : 
2 alleles
13.8% missing data
   2   (0.795) 0.924 0.795 0.846 0.837 0.772 
   4   (0.205) 0.076 0.205 0.154 0.163 0.228 

Locus 2592 : 
2 alleles
12.3% missing data
   2   (0.906) 0.990 0.906 0.921 0.993 0.942 
   3   (0.094) 0.010 0.094 0.079 0.007 0.058 

Locus 2593 : 
2 alleles
15.9% missing data
   1   (0.770) 0.853 0.770 0.739 0.423 0.852 
   2   (0.230) 0.147 0.230 0.261 0.577 0.148 

Locus 2594 : 
2 alleles
13.0% missing data
   3   (0.901) 0.988 0.902 0.936 0.917 0.915 
   1   (0.099) 0.012 0.098 0.064 0.083 0.085 

Locus 2595 : 
2 alleles
3.6% missing data
   1   (0.894) 0.987 0.894 0.901 0.960 0.929 
   4   (0.106) 0.013 0.106 0.099 0.040 0.071 

Locus 2596 : 
2 alleles
13.0% missing data
   4   (0.884) 0.983 0.883 0.930 0.991 0.883 
   2   (0.116) 0.017 0.117 0.070 0.009 0.117 

Locus 2597 : 
2 alleles
12.3% missing data
   3   (0.946) 0.998 0.946 0.911 0.988 0.987 
   2   (0.054) 0.002 0.054 0.089 0.012 0.013 

Locus 2598 : 
2 alleles
4.3% missing data
   4   (0.829) 0.934 0.828 0.933 0.287 0.774 
   2   (0.171) 0.066 0.172 0.067 0.713 0.226 

Locus 2599 : 
2 alleles
3.6% missing data
   4   (0.926) 0.997 0.925 0.892 0.995 0.977 
   3   (0.074) 0.003 0.075 0.108 0.005 0.023 

Locus 2600 : 
2 alleles
14.5% missing data
   1   (0.897) 0.987 0.897 0.918 0.994 0.925 
   3   (0.103) 0.013 0.103 0.082 0.006 0.075 

Locus 2601 : 
2 alleles
1.4% missing data
   1   (0.110) 0.046 0.110 0.067 0.858 0.069 
   3   (0.890) 0.954 0.890 0.933 0.142 0.931 

Locus 2602 : 
2 alleles
0.7% missing data
   4   (0.089) 0.002 0.089 0.283 0.006 0.018 
   2   (0.911) 0.998 0.911 0.717 0.994 0.982 

Locus 2603 : 
2 alleles
10.9% missing data
   4   (0.886) 0.991 0.886 0.890 0.806 0.925 
   2   (0.114) 0.009 0.114 0.110 0.194 0.075 

Locus 2604 : 
2 alleles
4.3% missing data
   3   (0.879) 0.962 0.879 0.955 0.007 0.880 
   1   (0.121) 0.038 0.121 0.045 0.993 0.120 

Locus 2605 : 
2 alleles
4.3% missing data
   2   (0.070) 0.003 0.070 0.083 0.004 0.024 
   4   (0.930) 0.997 0.930 0.917 0.996 0.976 

Locus 2606 : 
2 alleles
4.3% missing data
   4   (0.229) 0.026 0.228 0.283 0.027 0.190 
   2   (0.771) 0.974 0.772 0.717 0.973 0.810 

Locus 2607 : 
2 alleles
11.6% missing data
   1   (0.731) 0.586 0.731 0.781 0.988 0.724 
   4   (0.269) 0.414 0.269 0.219 0.012 0.276 

Locus 2608 : 
2 alleles
3.6% missing data
   2   (0.897) 0.975 0.897 0.950 0.977 0.888 
   3   (0.103) 0.025 0.103 0.050 0.023 0.112 

Locus 2609 : 
2 alleles
5.1% missing data
   3   (0.913) 0.995 0.913 0.907 0.994 0.963 
   1   (0.087) 0.005 0.087 0.093 0.006 0.037 

Locus 2610 : 
2 alleles
3.6% missing data
   4   (0.758) 0.938 0.758 0.738 0.979 0.791 
   1   (0.242) 0.062 0.242 0.262 0.021 0.209 

Locus 2611 : 
2 alleles
18.1% missing data
   1   (0.710) 0.831 0.710 0.757 0.913 0.692 
   2   (0.290) 0.169 0.290 0.243 0.087 0.308 

Locus 2612 : 
2 alleles
5.1% missing data
   2   (0.883) 0.903 0.883 0.966 0.991 0.798 
   1   (0.117) 0.097 0.117 0.034 0.009 0.202 

Locus 2613 : 
2 alleles
5.1% missing data
   1   (0.790) 0.893 0.790 0.839 0.324 0.796 
   4   (0.210) 0.107 0.210 0.161 0.676 0.204 

Locus 2614 : 
2 alleles
5.1% missing data
   1   (0.477) 0.590 0.477 0.492 0.961 0.423 
   2   (0.523) 0.410 0.523 0.508 0.039 0.577 

Locus 2615 : 
2 alleles
5.8% missing data
   2   (0.716) 0.833 0.717 0.812 0.914 0.617 
   4   (0.284) 0.167 0.283 0.188 0.086 0.383 

Locus 2616 : 
2 alleles
13.8% missing data
   3   (0.896) 0.992 0.895 0.902 0.970 0.938 
   1   (0.104) 0.008 0.105 0.098 0.030 0.062 

Locus 2617 : 
2 alleles
2.2% missing data
   4   (0.868) 0.988 0.868 0.852 0.991 0.914 
   1   (0.132) 0.012 0.132 0.148 0.009 0.086 

Locus 2618 : 
2 alleles
10.9% missing data
   2   (0.918) 0.993 0.918 0.922 0.980 0.956 
   3   (0.082) 0.007 0.082 0.078 0.020 0.044 

Locus 2619 : 
2 alleles
3.6% missing data
   2   (0.795) 0.927 0.795 0.857 0.979 0.745 
   4   (0.205) 0.073 0.205 0.143 0.021 0.255 

Locus 2620 : 
2 alleles
4.3% missing data
   1   (0.851) 0.984 0.851 0.878 0.987 0.852 
   3   (0.149) 0.016 0.149 0.122 0.013 0.148 

Locus 2621 : 
2 alleles
3.6% missing data
   3   (0.921) 0.993 0.921 0.921 0.983 0.965 
   1   (0.079) 0.007 0.079 0.079 0.017 0.035 

Locus 2622 : 
2 alleles
2.9% missing data
   1   (0.871) 0.938 0.872 0.866 0.991 0.915 
   2   (0.129) 0.062 0.128 0.134 0.009 0.085 

Locus 2623 : 
2 alleles
11.6% missing data
   4   (0.872) 0.928 0.872 0.937 0.988 0.851 
   2   (0.128) 0.072 0.128 0.063 0.012 0.149 

Locus 2624 : 
2 alleles
11.6% missing data
   2   (0.906) 0.988 0.906 0.908 0.992 0.942 
   4   (0.094) 0.012 0.094 0.092 0.008 0.058 

Locus 2625 : 
2 alleles
3.6% missing data
   2   (0.842) 0.593 0.842 0.908 0.993 0.840 
   4   (0.158) 0.407 0.158 0.092 0.007 0.160 

Locus 2626 : 
2 alleles
12.3% missing data
   4   (0.829) 0.966 0.829 0.854 0.987 0.840 
   2   (0.171) 0.034 0.171 0.146 0.013 0.160 

Locus 2627 : 
2 alleles
2.2% missing data
   4   (0.841) 0.986 0.841 0.810 0.982 0.885 
   2   (0.159) 0.014 0.159 0.190 0.018 0.115 

Locus 2628 : 
2 alleles
16.7% missing data
   2   (0.911) 0.974 0.912 0.959 0.993 0.903 
   4   (0.089) 0.026 0.088 0.041 0.007 0.097 

Locus 2629 : 
2 alleles
2.9% missing data
   4   (0.905) 0.962 0.906 0.932 0.993 0.930 
   2   (0.095) 0.038 0.094 0.068 0.007 0.070 

Locus 2630 : 
2 alleles
1.4% missing data
   2   (0.899) 0.989 0.899 0.915 0.990 0.932 
   1   (0.101) 0.011 0.101 0.085 0.010 0.068 

Locus 2631 : 
2 alleles
11.6% missing data
   2   (0.090) 0.012 0.089 0.063 0.007 0.068 
   4   (0.910) 0.988 0.911 0.937 0.993 0.932 

Locus 2632 : 
2 alleles
4.3% missing data
   2   (0.879) 0.995 0.879 0.671 0.989 0.965 
   4   (0.121) 0.005 0.121 0.329 0.011 0.035 

Locus 2633 : 
2 alleles
8.0% missing data
   2   (0.721) 0.925 0.721 0.692 0.974 0.753 
   3   (0.279) 0.075 0.279 0.308 0.026 0.247 

Locus 2634 : 
2 alleles
1.4% missing data
   1   (0.902) 0.970 0.902 0.961 0.991 0.864 
   2   (0.098) 0.030 0.098 0.039 0.009 0.136 

Locus 2635 : 
2 alleles
1.4% missing data
   1   (0.881) 0.988 0.881 0.924 0.990 0.886 
   4   (0.119) 0.012 0.119 0.076 0.010 0.114 

Locus 2636 : 
2 alleles
2.2% missing data
   4   (0.884) 0.993 0.884 0.819 0.986 0.945 
   2   (0.116) 0.007 0.116 0.181 0.014 0.055 

Locus 2637 : 
2 alleles
12.3% missing data
   3   (0.874) 0.985 0.873 0.883 0.987 0.905 
   1   (0.126) 0.015 0.127 0.117 0.013 0.095 

Locus 2638 : 
2 alleles
3.6% missing data
   4   (0.943) 0.999 0.944 0.879 0.997 0.989 
   2   (0.057) 0.001 0.056 0.121 0.003 0.011 

Locus 2639 : 
2 alleles
15.9% missing data
   2   (0.918) 0.985 0.918 0.931 0.981 0.959 
   4   (0.082) 0.015 0.082 0.069 0.019 0.041 

Locus 2640 : 
2 alleles
3.6% missing data
   1   (0.361) 0.065 0.360 0.373 0.923 0.337 
   3   (0.639) 0.935 0.640 0.627 0.077 0.663 

Locus 2641 : 
2 alleles
14.5% missing data
   4   (0.891) 0.982 0.891 0.919 0.990 0.909 
   2   (0.109) 0.018 0.109 0.081 0.010 0.091 

Locus 2642 : 
2 alleles
10.1% missing data
   1   (0.114) 0.008 0.114 0.161 0.007 0.063 
   3   (0.886) 0.992 0.886 0.839 0.993 0.937 

Locus 2643 : 
2 alleles
3.6% missing data
   1   (0.869) 0.985 0.869 0.905 0.990 0.868 
   4   (0.131) 0.015 0.131 0.095 0.010 0.132 

Locus 2644 : 
2 alleles
13.8% missing data
   2   (0.886) 0.986 0.886 0.888 0.993 0.923 
   3   (0.114) 0.014 0.114 0.112 0.007 0.077 

Locus 2645 : 
2 alleles
4.3% missing data
   4   (0.728) 0.878 0.728 0.789 0.189 0.721 
   1   (0.272) 0.122 0.272 0.211 0.811 0.279 

Locus 2646 : 
2 alleles
10.1% missing data
   3   (0.885) 0.970 0.885 0.950 0.072 0.898 
   4   (0.115) 0.030 0.115 0.050 0.928 0.102 

Locus 2647 : 
2 alleles
7.2% missing data
   1   (0.874) 0.961 0.874 0.927 0.289 0.899 
   2   (0.126) 0.039 0.126 0.073 0.711 0.101 

Locus 2648 : 
2 alleles
10.9% missing data
   4   (0.872) 0.991 0.872 0.819 0.969 0.933 
   2   (0.128) 0.009 0.128 0.181 0.031 0.067 

Locus 2649 : 
2 alleles
14.5% missing data
   2   (0.592) 0.729 0.591 0.656 0.593 0.551 
   4   (0.408) 0.271 0.409 0.344 0.407 0.449 

Locus 2650 : 
2 alleles
4.3% missing data
   1   (0.771) 0.656 0.772 0.813 0.851 0.777 
   4   (0.229) 0.344 0.228 0.187 0.149 0.223 

Locus 2651 : 
2 alleles
15.9% missing data
   4   (0.701) 0.740 0.701 0.710 0.689 0.723 
   2   (0.299) 0.260 0.299 0.290 0.311 0.277 

Locus 2652 : 
2 alleles
2.9% missing data
   3   (0.414) 0.151 0.413 0.409 0.860 0.420 
   2   (0.586) 0.849 0.587 0.591 0.140 0.580 

Locus 2653 : 
2 alleles
12.3% missing data
   1   (0.115) 0.017 0.115 0.124 0.009 0.074 
   3   (0.885) 0.983 0.885 0.876 0.991 0.926 

Locus 2654 : 
2 alleles
5.1% missing data
   2   (0.910) 0.991 0.911 0.924 0.985 0.940 
   4   (0.090) 0.009 0.089 0.076 0.015 0.060 

Locus 2655 : 
2 alleles
3.6% missing data
   4   (0.894) 0.987 0.895 0.924 0.991 0.906 
   1   (0.106) 0.013 0.105 0.076 0.009 0.094 

Locus 2656 : 
2 alleles
4.3% missing data
   2   (0.131) 0.018 0.131 0.108 0.013 0.107 
   3   (0.869) 0.982 0.869 0.892 0.987 0.893 

Locus 2657 : 
2 alleles
2.9% missing data
   3   (0.909) 0.990 0.910 0.948 0.990 0.911 
   1   (0.091) 0.010 0.090 0.052 0.010 0.089 

Locus 2658 : 
2 alleles
3.6% missing data
   2   (0.952) 0.999 0.952 0.918 0.991 0.990 
   3   (0.048) 0.001 0.048 0.082 0.009 0.010 

Locus 2659 : 
2 alleles
13.8% missing data
   2   (0.808) 0.987 0.808 0.681 0.946 0.903 
   3   (0.192) 0.013 0.192 0.319 0.054 0.097 

Locus 2660 : 
2 alleles
2.9% missing data
   3   (0.339) 0.256 0.339 0.258 0.027 0.421 
   1   (0.661) 0.744 0.661 0.742 0.973 0.579 

Locus 2661 : 
2 alleles
3.6% missing data
   1   (0.760) 0.813 0.760 0.813 0.263 0.760 
   4   (0.240) 0.187 0.240 0.187 0.737 0.240 

Locus 2662 : 
2 alleles
12.3% missing data
   1   (0.095) 0.008 0.095 0.116 0.006 0.047 
   3   (0.905) 0.992 0.905 0.884 0.994 0.953 

Locus 2663 : 
2 alleles
5.1% missing data
   1   (0.664) 0.838 0.663 0.727 0.012 0.654 
   2   (0.336) 0.162 0.337 0.273 0.988 0.346 

Locus 2664 : 
2 alleles
2.9% missing data
   3   (0.855) 0.979 0.855 0.826 0.990 0.904 
   2   (0.145) 0.021 0.145 0.174 0.010 0.096 

Locus 2665 : 
2 alleles
2.9% missing data
   2   (0.907) 0.987 0.907 0.937 0.975 0.923 
   3   (0.093) 0.013 0.093 0.063 0.025 0.077 

Locus 2666 : 
2 alleles
5.1% missing data
   2   (0.191) 0.027 0.190 0.249 0.017 0.138 
   4   (0.809) 0.973 0.810 0.751 0.983 0.862 

Locus 2667 : 
2 alleles
2.2% missing data
   1   (0.756) 0.918 0.756 0.789 0.975 0.739 
   3   (0.244) 0.082 0.244 0.211 0.025 0.261 

Locus 2668 : 
2 alleles
3.6% missing data
   4   (0.837) 0.862 0.838 0.909 0.295 0.830 
   2   (0.163) 0.138 0.162 0.091 0.705 0.170 

Locus 2669 : 
2 alleles
4.3% missing data
   1   (0.174) 0.020 0.174 0.123 0.015 0.208 
   3   (0.826) 0.980 0.826 0.877 0.985 0.792 

Locus 2670 : 
2 alleles
5.8% missing data
   1   (0.865) 0.940 0.865 0.935 0.329 0.869 
   3   (0.135) 0.060 0.135 0.065 0.671 0.131 

Locus 2671 : 
2 alleles
12.3% missing data
   4   (0.905) 0.987 0.905 0.945 0.984 0.913 
   3   (0.095) 0.013 0.095 0.055 0.016 0.087 

Locus 2672 : 
2 alleles
7.2% missing data
   4   (0.867) 0.963 0.867 0.906 0.988 0.862 
   2   (0.133) 0.037 0.133 0.094 0.012 0.138 

Locus 2673 : 
2 alleles
14.5% missing data
   2   (0.495) 0.905 0.494 0.493 0.060 0.484 
   3   (0.505) 0.095 0.506 0.507 0.940 0.516 

Locus 2674 : 
2 alleles
8.7% missing data
   1   (0.053) 0.001 0.053 0.109 0.003 0.011 
   3   (0.947) 0.999 0.947 0.891 0.997 0.989 

Locus 2675 : 
2 alleles
6.5% missing data
   4   (0.808) 0.970 0.807 0.786 0.984 0.846 
   1   (0.192) 0.030 0.193 0.214 0.016 0.154 

Locus 2676 : 
2 alleles
5.8% missing data
   1   (0.842) 0.984 0.842 0.881 0.986 0.840 
   3   (0.158) 0.016 0.158 0.119 0.014 0.160 

Locus 2677 : 
2 alleles
5.1% missing data
   2   (0.702) 0.819 0.702 0.773 0.977 0.642 
   4   (0.298) 0.181 0.298 0.227 0.023 0.358 

Locus 2678 : 
2 alleles
12.3% missing data
   2   (0.883) 0.980 0.883 0.918 0.991 0.901 
   4   (0.117) 0.020 0.117 0.082 0.009 0.099 

Locus 2679 : 
2 alleles
7.2% missing data
   2   (0.807) 0.951 0.806 0.885 0.215 0.816 
   4   (0.193) 0.049 0.194 0.115 0.785 0.184 

Locus 2680 : 
2 alleles
2.9% missing data
   1   (0.601) 0.653 0.601 0.664 0.402 0.567 
   3   (0.399) 0.347 0.399 0.336 0.598 0.433 

Locus 2681 : 
2 alleles
2.2% missing data
   1   (0.598) 0.988 0.599 0.125 0.898 0.910 
   3   (0.402) 0.012 0.401 0.875 0.102 0.090 

Locus 2682 : 
2 alleles
2.2% missing data
   3   (0.867) 0.978 0.867 0.934 0.986 0.822 
   1   (0.133) 0.022 0.133 0.066 0.014 0.178 

Locus 2683 : 
2 alleles
11.6% missing data
   3   (0.912) 0.973 0.912 0.956 0.992 0.910 
   1   (0.088) 0.027 0.088 0.044 0.008 0.090 

Locus 2684 : 
2 alleles
7.2% missing data
   2   (0.812) 0.911 0.812 0.910 0.068 0.784 
   4   (0.188) 0.089 0.188 0.090 0.932 0.216 

Locus 2685 : 
2 alleles
10.1% missing data
   1   (0.267) 0.105 0.267 0.274 0.942 0.219 
   2   (0.733) 0.895 0.733 0.726 0.058 0.781 

Locus 2686 : 
2 alleles
6.5% missing data
   4   (0.891) 0.968 0.891 0.954 0.965 0.855 
   1   (0.109) 0.032 0.109 0.046 0.035 0.145 

Locus 2687 : 
2 alleles
2.9% missing data
   1   (0.426) 0.061 0.426 0.555 0.954 0.325 
   4   (0.574) 0.939 0.574 0.445 0.046 0.675 

Locus 2688 : 
2 alleles
5.1% missing data
   2   (0.686) 0.950 0.687 0.699 0.888 0.656 
   4   (0.314) 0.050 0.313 0.301 0.112 0.344 

Locus 2689 : 
2 alleles
13.8% missing data
   4   (0.868) 0.982 0.868 0.852 0.985 0.908 
   2   (0.132) 0.018 0.132 0.148 0.015 0.092 

Locus 2690 : 
2 alleles
4.3% missing data
   1   (0.580) 0.538 0.581 0.631 0.113 0.566 
   3   (0.420) 0.462 0.419 0.369 0.887 0.434 

Locus 2691 : 
2 alleles
3.6% missing data
   4   (0.890) 0.987 0.890 0.917 0.992 0.907 
   2   (0.110) 0.013 0.110 0.083 0.008 0.093 

Locus 2692 : 
2 alleles
10.9% missing data
   1   (0.836) 0.974 0.836 0.801 0.983 0.879 
   3   (0.164) 0.026 0.164 0.199 0.017 0.121 

Locus 2693 : 
2 alleles
10.9% missing data
   1   (0.833) 0.878 0.834 0.896 0.235 0.838 
   3   (0.167) 0.122 0.166 0.104 0.765 0.162 

Locus 2694 : 
2 alleles
2.9% missing data
   1   (0.902) 0.981 0.902 0.949 0.992 0.901 
   3   (0.098) 0.019 0.098 0.051 0.008 0.099 

Locus 2695 : 
2 alleles
10.9% missing data
   1   (0.430) 0.129 0.431 0.388 0.033 0.505 
   2   (0.570) 0.871 0.569 0.612 0.967 0.495 

Locus 2696 : 
2 alleles
2.9% missing data
   2   (0.896) 0.974 0.896 0.937 0.993 0.902 
   3   (0.104) 0.026 0.104 0.063 0.007 0.098 

Locus 2697 : 
2 alleles
4.3% missing data
   2   (0.912) 0.996 0.912 0.889 0.994 0.961 
   4   (0.088) 0.004 0.088 0.111 0.006 0.039 

Locus 2698 : 
2 alleles
5.8% missing data
   4   (0.898) 0.975 0.897 0.956 0.962 0.888 
   1   (0.102) 0.025 0.103 0.044 0.038 0.112 

Locus 2699 : 
2 alleles
13.8% missing data
   1   (0.907) 0.993 0.907 0.903 0.991 0.949 
   4   (0.093) 0.007 0.093 0.097 0.009 0.051 

Locus 2700 : 
2 alleles
3.6% missing data
   2   (0.381) 0.574 0.381 0.358 0.012 0.386 
   4   (0.619) 0.426 0.619 0.642 0.988 0.614 

Locus 2701 : 
2 alleles
3.6% missing data
   1   (0.106) 0.024 0.106 0.087 0.009 0.079 
   4   (0.894) 0.976 0.894 0.913 0.991 0.921 

Locus 2702 : 
2 alleles
18.1% missing data
   4   (0.854) 0.982 0.854 0.857 0.986 0.888 
   1   (0.146) 0.018 0.146 0.143 0.014 0.112 

Locus 2703 : 
2 alleles
3.6% missing data
   1   (0.892) 0.935 0.892 0.936 0.592 0.924 
   3   (0.108) 0.065 0.108 0.064 0.408 0.076 

Locus 2704 : 
2 alleles
4.3% missing data
   1   (0.865) 0.840 0.865 0.942 0.339 0.855 
   3   (0.135) 0.160 0.135 0.058 0.661 0.145 

Locus 2705 : 
2 alleles
2.9% missing data
   2   (0.882) 0.994 0.882 0.817 0.991 0.945 
   3   (0.118) 0.006 0.118 0.183 0.009 0.055 

Locus 2706 : 
2 alleles
3.6% missing data
   2   (0.873) 0.990 0.874 0.774 0.992 0.944 
   4   (0.127) 0.010 0.126 0.226 0.008 0.056 

Locus 2707 : 
2 alleles
3.6% missing data
   2   (0.845) 0.983 0.845 0.838 0.987 0.889 
   4   (0.155) 0.017 0.155 0.162 0.013 0.111 

Locus 2708 : 
2 alleles
12.3% missing data
   4   (0.431) 0.110 0.430 0.538 0.901 0.356 
   1   (0.569) 0.890 0.570 0.462 0.099 0.644 

Locus 2709 : 
2 alleles
16.7% missing data
   4   (0.874) 0.985 0.874 0.881 0.990 0.901 
   2   (0.126) 0.015 0.126 0.119 0.010 0.099 

Locus 2710 : 
2 alleles
5.1% missing data
   1   (0.676) 0.850 0.677 0.672 0.969 0.666 
   2   (0.324) 0.150 0.323 0.328 0.031 0.334 

Locus 2711 : 
2 alleles
13.0% missing data
   4   (0.883) 0.986 0.883 0.935 0.983 0.852 
   2   (0.117) 0.014 0.117 0.065 0.017 0.148 

Locus 2712 : 
2 alleles
4.3% missing data
   1   (0.900) 0.971 0.900 0.944 0.993 0.900 
   3   (0.100) 0.029 0.100 0.056 0.007 0.100 

Locus 2713 : 
2 alleles
10.1% missing data
   4   (0.862) 0.993 0.863 0.723 0.991 0.944 
   3   (0.138) 0.007 0.137 0.277 0.009 0.056 

Locus 2714 : 
2 alleles
6.5% missing data
   4   (0.801) 0.896 0.801 0.850 0.930 0.782 
   2   (0.199) 0.104 0.199 0.150 0.070 0.218 

Locus 2715 : 
2 alleles
5.8% missing data
   2   (0.609) 0.694 0.609 0.613 0.441 0.633 
   4   (0.391) 0.306 0.391 0.387 0.559 0.367 

Locus 2716 : 
2 alleles
7.2% missing data
   2   (0.886) 0.964 0.886 0.933 0.991 0.878 
   3   (0.114) 0.036 0.114 0.067 0.009 0.122 

Locus 2717 : 
2 alleles
4.3% missing data
   1   (0.930) 0.996 0.930 0.917 0.946 0.979 
   3   (0.070) 0.004 0.070 0.083 0.054 0.021 

Locus 2718 : 
2 alleles
4.3% missing data
   1   (0.901) 0.991 0.901 0.931 0.989 0.914 
   4   (0.099) 0.009 0.099 0.069 0.011 0.086 

Locus 2719 : 
2 alleles
17.4% missing data
   2   (0.651) 0.828 0.652 0.638 0.224 0.690 
   3   (0.349) 0.172 0.348 0.362 0.776 0.310 

Locus 2720 : 
2 alleles
3.6% missing data
   4   (0.905) 0.990 0.905 0.908 0.960 0.941 
   2   (0.095) 0.010 0.095 0.092 0.040 0.059 

Locus 2721 : 
2 alleles
1.4% missing data
   3   (0.853) 0.990 0.853 0.813 0.985 0.913 
   4   (0.147) 0.010 0.147 0.187 0.015 0.087 

Locus 2722 : 
2 alleles
2.2% missing data
   1   (0.856) 0.988 0.855 0.857 0.037 0.926 
   3   (0.144) 0.012 0.145 0.143 0.963 0.074 

Locus 2723 : 
2 alleles
5.1% missing data
   1   (0.901) 0.979 0.901 0.937 0.230 0.943 
   2   (0.099) 0.021 0.099 0.063 0.770 0.057 

Locus 2724 : 
2 alleles
2.9% missing data
   1   (0.866) 0.988 0.866 0.857 0.990 0.902 
   3   (0.134) 0.012 0.134 0.143 0.010 0.098 

Locus 2725 : 
2 alleles
1.4% missing data
   1   (0.869) 0.988 0.869 0.876 0.960 0.907 
   4   (0.131) 0.012 0.131 0.124 0.040 0.093 

Locus 2726 : 
2 alleles
13.8% missing data
   2   (0.946) 0.998 0.946 0.898 0.997 0.988 
   4   (0.054) 0.002 0.054 0.102 0.003 0.012 

Locus 2727 : 
2 alleles
2.2% missing data
   3   (0.904) 0.984 0.904 0.955 0.992 0.891 
   2   (0.096) 0.016 0.096 0.045 0.008 0.109 

Locus 2728 : 
2 alleles
3.6% missing data
   4   (0.840) 0.930 0.840 0.897 0.986 0.821 
   1   (0.160) 0.070 0.160 0.103 0.014 0.179 

Locus 2729 : 
2 alleles
0.7% missing data
   3   (0.889) 0.963 0.889 0.930 0.985 0.889 
   4   (0.111) 0.037 0.111 0.070 0.015 0.111 

Locus 2730 : 
2 alleles
13.0% missing data
   2   (0.898) 0.985 0.898 0.930 0.992 0.917 
   4   (0.102) 0.015 0.102 0.070 0.008 0.083 

Locus 2731 : 
2 alleles
6.5% missing data
   1   (0.818) 0.961 0.818 0.861 0.030 0.859 
   3   (0.182) 0.039 0.182 0.139 0.970 0.141 

Locus 2732 : 
2 alleles
13.8% missing data
   4   (0.402) 0.217 0.401 0.432 0.033 0.407 
   3   (0.598) 0.783 0.599 0.568 0.967 0.593 

Locus 2733 : 
2 alleles
2.2% missing data
   3   (0.805) 0.758 0.806 0.875 0.989 0.774 
   1   (0.195) 0.242 0.194 0.125 0.011 0.226 

Locus 2734 : 
2 alleles
8.7% missing data
   3   (0.825) 0.783 0.825 0.855 0.989 0.853 
   2   (0.175) 0.217 0.175 0.145 0.011 0.147 

Locus 2735 : 
2 alleles
11.6% missing data
   2   (0.899) 0.972 0.899 0.949 0.987 0.880 
   4   (0.101) 0.028 0.101 0.051 0.013 0.120 

Locus 2736 : 
2 alleles
5.1% missing data
   1   (0.168) 0.054 0.168 0.156 0.010 0.129 
   3   (0.832) 0.946 0.832 0.844 0.990 0.871 

Locus 2737 : 
2 alleles
2.9% missing data
   1   (0.884) 0.957 0.884 0.959 0.991 0.812 
   2   (0.116) 0.043 0.116 0.041 0.009 0.188 

Locus 2738 : 
2 alleles
14.5% missing data
   4   (0.920) 0.994 0.921 0.913 0.982 0.963 
   2   (0.080) 0.006 0.079 0.087 0.018 0.037 

Locus 2739 : 
2 alleles
2.2% missing data
   2   (0.095) 0.008 0.094 0.093 0.009 0.058 
   3   (0.905) 0.992 0.906 0.907 0.991 0.942 

Locus 2740 : 
2 alleles
6.5% missing data
   3   (0.149) 0.049 0.149 0.085 0.019 0.186 
   4   (0.851) 0.951 0.851 0.915 0.981 0.814 

Locus 2741 : 
2 alleles
5.8% missing data
   3   (0.893) 0.971 0.894 0.905 0.960 0.922 
   2   (0.107) 0.029 0.106 0.095 0.040 0.078 

Locus 2742 : 
2 alleles
3.6% missing data
   1   (0.889) 0.989 0.889 0.936 0.992 0.884 
   4   (0.111) 0.011 0.111 0.064 0.008 0.116 

Locus 2743 : 
2 alleles
4.3% missing data
   2   (0.857) 0.951 0.857 0.935 0.197 0.841 
   4   (0.143) 0.049 0.143 0.065 0.803 0.159 

Locus 2744 : 
2 alleles
15.9% missing data
   4   (0.876) 0.977 0.876 0.883 0.765 0.913 
   3   (0.124) 0.023 0.124 0.117 0.235 0.087 

Locus 2745 : 
2 alleles
6.5% missing data
   1   (0.883) 0.976 0.882 0.937 0.955 0.883 
   3   (0.117) 0.024 0.118 0.063 0.045 0.117 

Locus 2746 : 
2 alleles
3.6% missing data
   3   (0.742) 0.967 0.742 0.752 0.976 0.733 
   1   (0.258) 0.033 0.258 0.248 0.024 0.267 

Locus 2747 : 
2 alleles
6.5% missing data
   1   (0.916) 0.997 0.917 0.839 0.994 0.974 
   3   (0.084) 0.003 0.083 0.161 0.006 0.026 

Locus 2748 : 
2 alleles
2.2% missing data
   4   (0.657) 0.641 0.657 0.691 0.973 0.630 
   3   (0.343) 0.359 0.343 0.309 0.027 0.370 

Locus 2749 : 
2 alleles
5.8% missing data
   4   (0.825) 0.972 0.824 0.861 0.987 0.821 
   2   (0.175) 0.028 0.176 0.139 0.013 0.179 

Locus 2750 : 
2 alleles
11.6% missing data
   1   (0.908) 0.992 0.909 0.897 0.991 0.953 
   3   (0.092) 0.008 0.091 0.103 0.009 0.047 

Locus 2751 : 
2 alleles
14.5% missing data
   4   (0.897) 0.942 0.897 0.966 0.978 0.837 
   2   (0.103) 0.058 0.103 0.034 0.022 0.163 

Locus 2752 : 
2 alleles
10.9% missing data
   1   (0.533) 0.121 0.533 0.677 0.066 0.466 
   3   (0.467) 0.879 0.467 0.323 0.934 0.534 

Locus 2753 : 
2 alleles
3.6% missing data
   1   (0.216) 0.152 0.217 0.150 0.018 0.241 
   3   (0.784) 0.848 0.783 0.850 0.982 0.759 

Locus 2754 : 
2 alleles
13.0% missing data
   2   (0.794) 0.563 0.794 0.825 0.711 0.835 
   4   (0.206) 0.437 0.206 0.175 0.289 0.165 

Locus 2755 : 
2 alleles
5.8% missing data
   4   (0.851) 0.980 0.851 0.856 0.019 0.912 
   2   (0.149) 0.020 0.149 0.144 0.981 0.088 

Locus 2756 : 
2 alleles
4.3% missing data
   1   (0.903) 0.986 0.903 0.944 0.992 0.906 
   3   (0.097) 0.014 0.097 0.056 0.008 0.094 

Locus 2757 : 
2 alleles
5.8% missing data
   2   (0.887) 0.984 0.887 0.942 0.972 0.871 
   4   (0.113) 0.016 0.113 0.058 0.028 0.129 

Locus 2758 : 
2 alleles
11.6% missing data
   3   (0.898) 0.975 0.898 0.951 0.991 0.892 
   1   (0.102) 0.025 0.102 0.049 0.009 0.108 

Locus 2759 : 
2 alleles
10.1% missing data
   2   (0.926) 0.997 0.926 0.827 0.995 0.982 
   4   (0.074) 0.003 0.074 0.173 0.005 0.018 

Locus 2760 : 
2 alleles
12.3% missing data
   2   (0.749) 0.857 0.749 0.804 0.254 0.752 
   4   (0.251) 0.143 0.251 0.196 0.746 0.248 

Locus 2761 : 
2 alleles
3.6% missing data
   4   (0.838) 0.913 0.839 0.902 0.986 0.795 
   2   (0.162) 0.087 0.161 0.098 0.014 0.205 

Locus 2762 : 
2 alleles
7.2% missing data
   1   (0.347) 0.693 0.348 0.309 0.182 0.324 
   4   (0.653) 0.307 0.652 0.691 0.818 0.676 

Locus 2763 : 
2 alleles
4.3% missing data
   1   (0.185) 0.010 0.186 0.329 0.042 0.087 
   4   (0.815) 0.990 0.814 0.671 0.958 0.913 

Locus 2764 : 
2 alleles
11.6% missing data
   1   (0.942) 0.998 0.942 0.904 0.953 0.986 
   3   (0.058) 0.002 0.058 0.096 0.047 0.014 

Locus 2765 : 
2 alleles
5.1% missing data
   1   (0.928) 0.997 0.928 0.908 0.991 0.975 
   3   (0.072) 0.003 0.072 0.092 0.009 0.025 

Locus 2766 : 
2 alleles
4.3% missing data
   2   (0.780) 0.719 0.780 0.827 0.933 0.781 
   4   (0.220) 0.281 0.220 0.173 0.067 0.219 

Locus 2767 : 
2 alleles
4.3% missing data
   2   (0.883) 0.363 0.884 0.961 0.987 0.857 
   4   (0.117) 0.637 0.116 0.039 0.013 0.143 

Locus 2768 : 
2 alleles
3.6% missing data
   3   (0.759) 0.951 0.757 0.814 0.980 0.728 
   2   (0.241) 0.049 0.243 0.186 0.020 0.272 

Locus 2769 : 
2 alleles
14.5% missing data
   4   (0.206) 0.059 0.206 0.188 0.104 0.190 
   2   (0.794) 0.941 0.794 0.812 0.896 0.810 

Locus 2770 : 
2 alleles
3.6% missing data
   1   (0.854) 0.971 0.855 0.909 0.987 0.826 
   4   (0.146) 0.029 0.145 0.091 0.013 0.174 

Locus 2771 : 
2 alleles
3.6% missing data
   3   (0.871) 0.894 0.871 0.931 0.991 0.875 
   4   (0.129) 0.106 0.129 0.069 0.009 0.125 

Locus 2772 : 
2 alleles
13.0% missing data
   3   (0.769) 0.833 0.768 0.841 0.932 0.741 
   1   (0.231) 0.167 0.232 0.159 0.068 0.259 

Locus 2773 : 
2 alleles
1.4% missing data
   1   (0.908) 0.990 0.907 0.963 0.995 0.902 
   3   (0.092) 0.010 0.093 0.037 0.005 0.098 

Locus 2774 : 
2 alleles
13.0% missing data
   1   (0.723) 0.856 0.723 0.755 0.329 0.748 
   4   (0.277) 0.144 0.277 0.245 0.671 0.252 

Locus 2775 : 
2 alleles
4.3% missing data
   3   (0.795) 0.881 0.795 0.814 0.954 0.810 
   1   (0.205) 0.119 0.205 0.186 0.046 0.190 

Locus 2776 : 
2 alleles
2.9% missing data
   2   (0.921) 0.995 0.921 0.908 0.984 0.964 
   4   (0.079) 0.005 0.079 0.092 0.016 0.036 

Locus 2777 : 
2 alleles
5.8% missing data
   4   (0.090) 0.014 0.090 0.088 0.005 0.045 
   2   (0.910) 0.986 0.910 0.912 0.995 0.955 

Locus 2778 : 
2 alleles
5.1% missing data
   3   (0.892) 0.923 0.892 0.963 0.914 0.864 
   1   (0.108) 0.077 0.108 0.037 0.086 0.136 

Locus 2779 : 
2 alleles
13.0% missing data
   2   (0.944) 0.590 0.944 0.994 0.585 0.936 
   1   (0.056) 0.410 0.056 0.006 0.415 0.064 

Locus 2780 : 
2 alleles
13.0% missing data
   4   (0.913) 0.941 0.913 0.962 0.990 0.908 
   2   (0.087) 0.059 0.087 0.038 0.010 0.092 

Locus 2781 : 
2 alleles
3.6% missing data
   3   (0.828) 0.974 0.828 0.856 0.986 0.825 
   1   (0.172) 0.026 0.172 0.144 0.014 0.175 

Locus 2782 : 
2 alleles
11.6% missing data
   1   (0.834) 0.851 0.834 0.894 0.298 0.848 
   3   (0.166) 0.149 0.166 0.106 0.702 0.152 

Values of parameters used in structure:
DATAFILE=/home/compartido2/pablo_saenz/joey/structure/C_aus_x_C_mel/data_job_T24,	OUTFILE=/home/compartido2/pablo_saenz/joey/structure/C_aus_x_C_mel/structure_results/results_job_T24,	NUMINDS=138,	NUMLOCI=2782,	MISSING=0,	LABEL=1,	POPDATA=1,	POPFLAG=1,	PHENOTYPE=0,	EXTRACOLS=0,	MAXPOPS=5,	BURNIN=200000,	NUMREPS=300000,	USEPOPINFO=0,	INFERALPHA=1,	INFERLAMBDA=0,	POPSPECIFICLAMBDA=0,	POPALPHAS=0,	COMPUTEPROB=1,	NOADMIX=0,	ADMBURNIN=2500,	UPDATEFREQ=1,	PRINTLIKES=0,	INTERMEDSAVE=0,	PRINTKLD=0,	PRINTNET=0,	PRINTLAMBDA=0,	ANCESTDIST=0,	NUMBOXES=1000,	ANCESTPINT=0.90000,	GENSBACK=2,	MIGRPRIOR=0.05000,	PRINTQHAT=1,	PRINTQSUM=0,	ALPHA=1.0000,	FREQSCORR=1,	FPRIORMEAN=0.0100,	FPRIORSD=0.0500,	ONEFST=0,	LAMBDA=1.0000,	UNIFPRIORALPHA=1,	ALPHAMAX=10.0000,	ALPHAPRIORA=1.0000,	ALPHAPRIORB=2.0000,	ALPHAPROPSD=0.0250,	STARTATPOPINFO=0,	RANDOMIZE=1,	LINKAGE=0,	METROFREQ=10,	REPORTHITRATE=0,	MARKOVPHASE=-1,	PHASED=0,	PLOIDY=2,	PHASEINFO=0	LOCPRIOR=1, 	LOCPRIORINIT=1.000000, 	LOCDATA=1, 	LOCISPOP=0, 	LOCPRIORSTEP=0.100000, 	MAXLOCPRIOR=20.000000, 	SEED=1506254310,	
[STRAT parameters]:    NUMSIMSTATS=1000,	PHENOTYPECOL=-9,	POOLFREQ=10,	LOCUSxONLY=0,	EMERROR=0.00100,	MISSINGPHENO=-9,	
