# Supplementary material for: Population genomic response to geographic gradients by widespread and endemic fishes of the Arabian Peninsula
Source: Ecol Evol. 2020 Apr 12;10(10):4314–30. doi: 10.1002/ece3.6199 (PMC7246217; doi:10.1002/ece3.6199)
Supplement: Supplementary file 6 — Appendix S1 [file ECE3-10-4314-s006.zip › Appendix S1, STRUCTURE and PCA Plots, Dryad/STRUCTURE/C. austriacus & C. melapterus/results_job_T24_q]

 C_aust_RS25  1 0.0037 0.0088 0.9844 0.0002 0.0029 
 C_aust_RS25  1 0.0022 0.0039 0.9919 0.0009 0.0011 
 C_aust_RS26  1 0.0013 0.0048 0.9924 0.0003 0.0011 
 C_aust_RS26  1 0.0008 0.0127 0.9797 0.0001 0.0067 
 C_aust_RS26  1 0.0013 0.0110 0.9813 0.0002 0.0063 
 C_aust_RS26  1 0.0018 0.0060 0.9903 0.0002 0.0018 
 C_aust_RS26  1 0.0006 0.0125 0.9839 0.0002 0.0028 
 C_aust_RS26  1 0.0057 0.0225 0.9623 0.0001 0.0094 
 C_aust_RS26  1 0.0005 0.0066 0.9898 0.0001 0.0031 
 C_aust_RS26  1 0.0008 0.0075 0.9884 0.0002 0.0031 
 C_aust_RS26  1 0.0005 0.0133 0.9824 0.0002 0.0036 
 C_aust_RS26  1 0.0011 0.0050 0.9914 0.0002 0.0023 
 C_aust_RS27  2 0.0010 0.0111 0.9861 0.0010 0.0009 
 C_aust_RS27  2 0.0020 0.0171 0.9769 0.0027 0.0013 
 C_aust_RS27  2 0.0066 0.0207 0.9688 0.0006 0.0033 
 C_aust_RS27  2 0.0022 0.0954 0.8944 0.0009 0.0072 
 C_aust_RS27  2 0.0096 0.1245 0.8513 0.0021 0.0126 
 C_aust_RS27  2 0.0011 0.0150 0.9820 0.0009 0.0011 
 C_aust_RS27  2 0.0017 0.0065 0.9904 0.0006 0.0008 
 C_aust_RS27  2 0.0191 0.0434 0.9313 0.0007 0.0055 
 C_aust_RS27  2 0.0138 0.0151 0.9625 0.0070 0.0017 
 C_aust_RS27  2 0.0030 0.0447 0.9489 0.0009 0.0023 
 C_aust_RS27  2 0.0046 0.0410 0.9485 0.0029 0.0029 
 C_aust_RS27  2 0.0014 0.0198 0.9769 0.0004 0.0016 
 C_aust_RS46  4 0.0039 0.0052 0.9846 0.0017 0.0046 
 C_aust_RS48  4 0.0024 0.0018 0.9944 0.0002 0.0012 
 C_aust_RS51  4 0.0085 0.0037 0.9849 0.0005 0.0024 
 C_aust_RS53  4 0.0010 0.0065 0.9889 0.0004 0.0031 
 C_aust_RS54  4 0.0014 0.0035 0.9933 0.0005 0.0012 
 C_aust_RS55  4 0.0046 0.0023 0.9913 0.0003 0.0015 
 C_aust_RS57  4 0.0012 0.0022 0.9934 0.0021 0.0011 
 C_aust_RS58  4 0.0016 0.0022 0.9947 0.0003 0.0012 
 C_aust_RS59  4 0.0156 0.0055 0.9724 0.0034 0.0031 
 C_aust_RS97  4 0.0030 0.0048 0.9891 0.0004 0.0027 
 C_aust_RS98  4 0.0010 0.0027 0.9945 0.0006 0.0012 
 C_aust_RS52  9 0.0010 0.0041 0.9924 0.0005 0.0020 
 C_aust_RS53  9 0.0046 0.0041 0.9868 0.0014 0.0032 
 C_aust_RS53  9 0.0027 0.0017 0.9939 0.0005 0.0012 
 C_aust_RS53  9 0.0011 0.0024 0.9938 0.0013 0.0014 
 C_aust_RS53  9 0.0041 0.0028 0.9898 0.0013 0.0019 
 C_aust_RS53  9 0.0023 0.0052 0.9894 0.0004 0.0027 
 C_aust_RS53  9 0.0026 0.0064 0.9754 0.0126 0.0030 
 C_aust_RS53  9 0.0019 0.0017 0.9947 0.0002 0.0015 
 C_aust_RS53  9 0.0009 0.0033 0.9928 0.0011 0.0019 
 C_aust_RS53  9 0.0018 0.0033 0.9925 0.0003 0.0021 
 C_aust_RS53  9 0.0018 0.0019 0.9946 0.0003 0.0014 
 C_aust_RS53  9 0.0008 0.0046 0.9912 0.0009 0.0025 
 C_aust_RS14 10 0.0010 0.0114 0.9839 0.0001 0.0036 
 C_aust_RS14 10 0.0010 0.0355 0.9549 0.0001 0.0086 
 C_aust_RS14 10 0.0004 0.0252 0.9701 0.0002 0.0041 
 C_aust_RS14 10 0.0007 0.0231 0.9712 0.0001 0.0048 
 C_aust_RS15 10 0.0006 0.0148 0.9804 0.0004 0.0038 
 C_aust_RS17 10 0.0008 0.1103 0.8621 0.0001 0.0267 
 C_aust_RS26 10 0.0011 0.0340 0.9514 0.0002 0.0134 
 C_aust_RS26 10 0.0004 0.0089 0.9874 0.0001 0.0032 
 C_aust_RS26 10 0.0012 0.0673 0.9146 0.0001 0.0167 
 C_aust_RS27 10 0.0003 0.0172 0.9791 0.0002 0.0031 
 C_aust_RS27 10 0.0004 0.0069 0.9910 0.0002 0.0014 
 C_aust_RS27 10 0.0005 0.0174 0.9773 0.0003 0.0044 
 C_aust_RS35 20 0.0011 0.0097 0.9869 0.0003 0.0020 
 C_aust_RS36 20 0.0048 0.0087 0.9845 0.0002 0.0018 
 C_aust_RS36 20 0.0064 0.0132 0.9773 0.0005 0.0026 
 C_aust_RS37 20 0.0020 0.0193 0.9752 0.0005 0.0030 
 C_aust_RS37 20 0.0017 0.0320 0.9579 0.0002 0.0082 
 C_aust_RS37 20 0.0027 0.0119 0.9826 0.0007 0.0021 
 C_aust_RS37 20 0.0018 0.0161 0.9758 0.0041 0.0021 
 C_aust_RS37 20 0.0036 0.0116 0.9825 0.0002 0.0021 
 C_aust_RS37 20 0.0040 0.0280 0.9632 0.0004 0.0044 
 C_aust_RS37 20 0.0015 0.0165 0.9773 0.0013 0.0034 
 C_aust_RS37 20 0.0018 0.0247 0.9689 0.0003 0.0044 
 C_aust_RS37 20 0.0011 0.0371 0.9556 0.0002 0.0060 
  C_aust_A1b 22 0.0015 0.0013 0.9961 0.0003 0.0009 
   C_aust_A2 22 0.0096 0.0081 0.9731 0.0014 0.0079 
   C_aust_A3 22 0.0226 0.0015 0.9738 0.0002 0.0019 
   C_aust_A4 22 0.0042 0.0018 0.9920 0.0003 0.0017 
   C_aust_A5 22 0.0060 0.0017 0.9904 0.0003 0.0016 
   C_aust_A6 22 0.0022 0.0019 0.9931 0.0015 0.0013 
   C_aust_A7 22 0.0035 0.0018 0.9930 0.0007 0.0011 
 C_melap_RS4 12 0.3149 0.0081 0.0035 0.0081 0.6653 
 C_melap_RS4 12 0.3053 0.0030 0.0014 0.0012 0.6891 
 C_melap_RS4 12 0.3535 0.0068 0.0041 0.0060 0.6297 
 C_melap_RS4 12 0.3906 0.0038 0.0020 0.0036 0.6000 
 C_melap_RS4 12 0.3991 0.0068 0.0056 0.0028 0.5856 
 C_melap_RS4 12 0.4460 0.0060 0.0039 0.0019 0.5422 
 C_melap_RS4 12 0.4386 0.0039 0.0034 0.0017 0.5524 
 C_melap_RS4 12 0.4078 0.0036 0.0027 0.0026 0.5834 
 C_melap_RS4 12 0.3283 0.0070 0.0051 0.0036 0.6559 
 C_melap_RS4 12 0.5047 0.0034 0.0022 0.0032 0.4866 
 C_melap_RS4 12 0.2424 0.0065 0.0027 0.0024 0.7460 
 C_melap_RS4 12 0.3552 0.0052 0.0028 0.0030 0.6338 
 C_melap_RS4 13 0.5053 0.0001 0.0001 0.4906 0.0039 
 C_melap_RS4 13 0.4921 0.0006 0.0002 0.4948 0.0124 
 C_melap_RS4 13 0.2813 0.0015 0.0003 0.0021 0.7147 
 C_melap_RS4 13 0.2310 0.0174 0.0008 0.0124 0.7385 
 C_melap_RS4 13 0.2457 0.0022 0.0006 0.0017 0.7498 
 C_melap_RS4 13 0.1486 0.1190 0.0016 0.0019 0.7290 
 C_melap_RS4 13 0.2487 0.0023 0.0004 0.0028 0.7458 
 C_melap_RS4 13 0.2884 0.0274 0.0024 0.0007 0.6811 
 C_melap_RS4 13 0.3191 0.0041 0.0022 0.0016 0.6731 
 C_melap_RS4 13 0.2064 0.0020 0.0004 0.0005 0.7908 
 C_melap_RS4 13 0.4937 0.0105 0.0022 0.0007 0.4930 
 C_melap_RS4 13 0.2904 0.0033 0.0008 0.0023 0.7032 
 C_melap_RS1 14 0.4179 0.0050 0.0037 0.0015 0.5719 
 C_melap_RS1 14 0.6594 0.0030 0.0021 0.0020 0.3336 
 C_melap_RS1 14 0.3050 0.0048 0.0026 0.0086 0.6790 
 C_melap_RS1 14 0.2935 0.0079 0.0028 0.0335 0.6623 
 C_melap_RS1 14 0.3055 0.0060 0.0030 0.0107 0.6748 
 C_melap_RS1 14 0.3751 0.0077 0.0080 0.0021 0.6071 
 C_melap_RS1 14 0.5126 0.0028 0.0015 0.0192 0.4639 
 C_melap_RS1 14 0.2881 0.0048 0.0020 0.0144 0.6906 
 C_melap_RS1 14 0.3341 0.0050 0.0027 0.0039 0.6544 
 C_melap_RS1 14 0.2814 0.0060 0.0021 0.0181 0.6924 
 C_melap_RS1 14 0.2957 0.0045 0.0017 0.0034 0.6947 
 C_melap_RS1 14 0.4858 0.0029 0.0020 0.0021 0.5072 
 C_melap_RS4 16 0.2794 0.0439 0.0014 0.0026 0.6727 
 C_melap_RS4 16 0.3051 0.0394 0.0012 0.0013 0.6531 
 C_melap_RS4 16 0.2522 0.0315 0.0006 0.0020 0.7137 
 C_melap_RS4 16 0.2093 0.0780 0.0016 0.0032 0.7078 
 C_melap_RS4 16 0.2759 0.0724 0.0015 0.0045 0.6458 
 C_melap_RS4 16 0.3557 0.0311 0.0007 0.0022 0.6103 
 C_melap_RS4 16 0.3329 0.0464 0.0010 0.0012 0.6186 
 C_melap_RS4 16 0.3034 0.0434 0.0016 0.0012 0.6504 
 C_melap_RS4 16 0.3178 0.0433 0.0011 0.0008 0.6370 
 C_melap_RS4 16 0.3847 0.0717 0.0034 0.0026 0.5375 
 C_melap_RS4 16 0.4599 0.0284 0.0015 0.0004 0.5099 
 C_melap_RS4 16 0.3091 0.0497 0.0015 0.0010 0.6387 
 C_melap_RS5 19 0.2553 0.0061 0.0017 0.0018 0.7351 
 C_melap_RS5 19 0.2722 0.0142 0.0044 0.0165 0.6926 
 C_melap_RS5 19 0.1801 0.0108 0.0023 0.0018 0.8049 
 C_melap_RS5 19 0.2098 0.0109 0.0019 0.0022 0.7753 
 C_melap_RS5 19 0.3721 0.0061 0.0019 0.0028 0.6171 
 C_melap_RS5 19 0.3824 0.0069 0.0019 0.0052 0.6036 
 C_melap_RS5 19 0.2424 0.0100 0.0030 0.0019 0.7427 
 C_melap_RS5 19 0.3897 0.0142 0.0077 0.0011 0.5874 
 C_melap_RS5 19 0.2602 0.0091 0.0024 0.0011 0.7272 
 C_melap_RS5 19 0.3257 0.0086 0.0034 0.0011 0.6611 
 C_melap_RS5 19 0.2616 0.0232 0.0129 0.0044 0.6980 
 C_melap_RS5 19 0.3149 0.0054 0.0016 0.0021 0.6759 
