# Supplementary material for: Population genomic response to geographic gradients by widespread and endemic fishes of the Arabian Peninsula
Source: Ecol Evol. 2020 Apr 12;10(10):4314–30. doi: 10.1002/ece3.6199 (PMC7246217; doi:10.1002/ece3.6199)
Supplement: Supplementary file 6 — Appendix S1 [file ECE3-10-4314-s006.zip › Appendix S1, STRUCTURE and PCA Plots, Dryad/STRUCTURE/C. austriacus & C. melapterus/results_job_T25_f]

----------------------------------------------------
STRUCTURE by Pritchard, Stephens and Donnelly (2000)
     and Falush, Stephens and Pritchard (2003)
       Code by Pritchard, Falush and Hubisz
             Version 2.3.4 (Jul 2012)
----------------------------------------------------


Command line arguments:   /home/compartido2/pablo_saenz/Structure/structure_kernel_src/structure -m parameter_job_T25 
Input File:    /home/compartido2/pablo_saenz/joey/structure/C_aus_x_C_mel/data_job_T25

Run parameters:
   138 individuals
   2782 loci
   5 populations assumed
   200000 Burn-in period
   300000 Reps
LOCPRIOR model used


--------------------------------------------
Proportion of membership of each pre-defined
 population in each of the 5 clusters

Given    Inferred Clusters                     Number of
 Pop       1      2      3      4      5      Individuals

  1:     0.596  0.002  0.003  0.378  0.022       12
  2:     0.622  0.006  0.004  0.331  0.037       12
  4:     0.589  0.002  0.008  0.396  0.005       11
  9:     0.620  0.002  0.003  0.372  0.004       12
 10:     0.524  0.001  0.001  0.407  0.067       12
 12:     0.002  0.601  0.151  0.002  0.244       12
 13:     0.001  0.602  0.113  0.002  0.282       12
 14:     0.003  0.611  0.133  0.003  0.251       12
 16:     0.002  0.574  0.107  0.005  0.312       12
 19:     0.003  0.568  0.100  0.003  0.326       12
 20:     0.652  0.001  0.003  0.315  0.028       12
 22:     0.553  0.001  0.012  0.429  0.004        7
--------------------------------------------

Allele-freq. divergence among pops (Net nucleotide distance),
computed using point estimates of P.

      1       2       3       4       5      
 1      -    0.0170  0.0319  0.0036  0.0047  
 2   0.0170     -    0.0315  0.0191  0.0094  
 3   0.0319  0.0315     -    0.0338  0.0252  
 4   0.0036  0.0191  0.0338     -    0.0062  
 5   0.0047  0.0094  0.0252  0.0062     -    

Average distances (expected heterozygosity) between individuals in same cluster:
cluster  1  : 0.2405 
cluster  2  : 0.2258 
cluster  3  : 0.1616 
cluster  4  : 0.2330 
cluster  5  : 0.2629 

--------------------------------------------
Estimated Ln Prob of Data   = -383887.3
Mean value of ln likelihood = -266238.0
Variance of ln likelihood   = 235298.5
Mean value of alpha         = 4.6810

Mean value of alpha_local for each location:
	location  1:  6.5190  0.0441  0.0544  4.5207  0.2877
	location  2:  19.5516  0.2201  0.1431  10.3400  1.1845
	location  4:  10.4713  0.0590  0.1792  6.5907  0.1218
	location  9:  11.7789  0.0614  0.0753  7.2494  0.0920
	location 10:  5.0039  0.0306  0.0157  3.9282  0.9798
	location 12:  0.0513  4.9620  2.9404  0.0525  4.8266
	location 13:  0.0208  1.9490  0.3053  0.0276  0.4991
	location 14:  0.0691  9.6758  1.6948  0.0788  3.4302
	location 16:  0.0889  12.1400  3.2414  0.1530  8.2876
	location 19:  0.0794  7.5687  2.5311  0.0920  7.8069
	location 20:  7.8269  0.0387  0.0812  3.8639  0.3450
	location 22:  4.4662  0.0394  0.1633  3.6989  0.0660

Mean value of Fst_1         = 0.0642
Mean value of Fst_2         = 0.2865
Mean value of Fst_3         = 0.8251
Mean value of Fst_4         = 0.1180
Mean value of Fst_5         = 0.0319

Mean value of r = 0.0829

Inferred ancestry of individuals:
        Label (%Miss) Pop:  Inferred clusters
  1 C_aust_RS25    (1)    1 :  0.489 0.002 0.011 0.479 0.020 
  2 C_aust_RS25    (2)    1 :  0.769 0.001 0.001 0.221 0.009 
  3 C_aust_RS26    (1)    1 :  0.763 0.001 0.006 0.220 0.011 
  4 C_aust_RS26    (0)    1 :  0.511 0.002 0.001 0.460 0.026 
  5 C_aust_RS26    (1)    1 :  0.462 0.002 0.002 0.506 0.028 
  6 C_aust_RS26    (1)    1 :  0.590 0.001 0.002 0.393 0.015 
  7 C_aust_RS26    (0)    1 :  0.708 0.001 0.001 0.270 0.020 
  8 C_aust_RS26    (0)    1 :  0.657 0.005 0.003 0.282 0.054 
  9 C_aust_RS26    (1)    1 :  0.652 0.001 0.001 0.331 0.015 
 10 C_aust_RS26    (0)    1 :  0.440 0.001 0.001 0.541 0.016 
 11 C_aust_RS26    (2)    1 :  0.537 0.001 0.002 0.422 0.039 
 12 C_aust_RS26    (0)    1 :  0.576 0.001 0.001 0.409 0.012 
 13 C_aust_RS27    (4)    2 :  0.592 0.003 0.001 0.380 0.024 
 14 C_aust_RS27    (1)    2 :  0.602 0.004 0.002 0.362 0.030 
 15 C_aust_RS27    (1)    2 :  0.587 0.005 0.010 0.367 0.032 
 16 C_aust_RS27    (2)    2 :  0.544 0.008 0.002 0.390 0.056 
 17 C_aust_RS27    (4)    2 :  0.658 0.017 0.004 0.255 0.066 
 18 C_aust_RS27    (1)    2 :  0.631 0.003 0.001 0.338 0.027 
 19 C_aust_RS27   (10)    2 :  0.680 0.002 0.004 0.296 0.018 
 20 C_aust_RS27    (2)    2 :  0.673 0.008 0.012 0.264 0.043 
 21 C_aust_RS27    (4)    2 :  0.603 0.011 0.004 0.352 0.030 
 22 C_aust_RS27    (1)    2 :  0.667 0.004 0.003 0.280 0.045 
 23 C_aust_RS27    (1)    2 :  0.622 0.008 0.003 0.328 0.040 
 24 C_aust_RS27    (0)    2 :  0.610 0.003 0.002 0.355 0.031 
 25 C_aust_RS46    (5)    4 :  0.631 0.004 0.005 0.354 0.006 
 26 C_aust_RS48    (8)    4 :  0.517 0.001 0.007 0.472 0.003 
 27 C_aust_RS51    (4)    4 :  0.584 0.003 0.006 0.401 0.006 
 28 C_aust_RS53    (1)    4 :  0.671 0.001 0.007 0.314 0.007 
 29 C_aust_RS54    (2)    4 :  0.581 0.001 0.003 0.410 0.005 
 30 C_aust_RS55   (14)    4 :  0.531 0.001 0.033 0.432 0.003 
 31 C_aust_RS57    (3)    4 :  0.498 0.001 0.003 0.495 0.003 
 32 C_aust_RS58    (1)    4 :  0.643 0.001 0.004 0.349 0.003 
 33 C_aust_RS59    (2)    4 :  0.685 0.007 0.017 0.284 0.006 
 34 C_aust_RS97    (2)    4 :  0.526 0.002 0.004 0.461 0.007 
 35 C_aust_RS98    (1)    4 :  0.612 0.001 0.002 0.382 0.003 
 36 C_aust_RS52    (2)    9 :  0.593 0.001 0.001 0.399 0.006 
 37 C_aust_RS53    (4)    9 :  0.721 0.003 0.001 0.269 0.005 
 38 C_aust_RS53    (6)    9 :  0.482 0.001 0.003 0.512 0.002 
 39 C_aust_RS53    (3)    9 :  0.564 0.001 0.001 0.431 0.003 
 40 C_aust_RS53    (9)    9 :  0.702 0.002 0.012 0.280 0.003 
 41 C_aust_RS53    (4)    9 :  0.662 0.001 0.007 0.324 0.006 
 42 C_aust_RS53    (4)    9 :  0.679 0.006 0.001 0.307 0.007 
 43 C_aust_RS53    (3)    9 :  0.584 0.001 0.001 0.411 0.003 
 44 C_aust_RS53    (8)    9 :  0.672 0.001 0.001 0.322 0.004 
 45 C_aust_RS53    (2)    9 :  0.625 0.001 0.002 0.368 0.004 
 46 C_aust_RS53    (6)    9 :  0.559 0.001 0.001 0.436 0.002 
 47 C_aust_RS53    (2)    9 :  0.592 0.001 0.001 0.400 0.006 
 48 C_aust_RS14    (2)   10 :  0.289 0.001 0.001 0.669 0.041 
 49 C_aust_RS14    (3)   10 :  0.479 0.001 0.001 0.426 0.092 
 50 C_aust_RS14    (1)   10 :  0.419 0.001 0.000 0.518 0.063 
 51 C_aust_RS14    (1)   10 :  0.485 0.001 0.000 0.457 0.057 
 52 C_aust_RS15    (1)   10 :  0.578 0.001 0.000 0.379 0.042 
 53 C_aust_RS17    (1)   10 :  0.610 0.002 0.001 0.235 0.151 
 54 C_aust_RS26    (3)   10 :  0.564 0.002 0.000 0.347 0.087 
 55 C_aust_RS26    (1)   10 :  0.625 0.001 0.001 0.339 0.035 
 56 C_aust_RS26    (1)   10 :  0.575 0.002 0.003 0.301 0.120 
 57 C_aust_RS27    (0)   10 :  0.668 0.001 0.000 0.285 0.046 
 58 C_aust_RS27    (8)   10 :  0.527 0.001 0.001 0.447 0.025 
 59 C_aust_RS27    (1)   10 :  0.467 0.001 0.000 0.483 0.049 
 60 C_aust_RS35    (1)   20 :  0.761 0.001 0.001 0.224 0.013 
 61 C_aust_RS36   (11)   20 :  0.622 0.001 0.003 0.358 0.016 
 62 C_aust_RS36    (4)   20 :  0.760 0.002 0.003 0.218 0.017 
 63 C_aust_RS37    (2)   20 :  0.542 0.001 0.003 0.424 0.029 
 64 C_aust_RS37    (1)   20 :  0.506 0.001 0.009 0.430 0.054 
 65 C_aust_RS37    (1)   20 :  0.650 0.002 0.001 0.329 0.019 
 66 C_aust_RS37    (2)   20 :  0.787 0.002 0.002 0.190 0.020 
 67 C_aust_RS37    (1)   20 :  0.746 0.001 0.005 0.231 0.017 
 68 C_aust_RS37    (1)   20 :  0.614 0.002 0.004 0.336 0.045 
 69 C_aust_RS37    (0)   20 :  0.589 0.002 0.003 0.384 0.022 
 70 C_aust_RS37    (0)   20 :  0.631 0.001 0.002 0.323 0.042 
 71 C_aust_RS37    (0)   20 :  0.621 0.001 0.003 0.326 0.048 
 72 C_aust_A1b    (6)   22 :  0.481 0.000 0.003 0.514 0.002 
 73 C_aust_A2    (4)   22 :  0.569 0.004 0.033 0.383 0.012 
 74 C_aust_A3   (21)   22 :  0.773 0.001 0.023 0.200 0.002 
 75 C_aust_A4    (7)   22 :  0.547 0.001 0.008 0.441 0.003 
 76 C_aust_A5   (13)   22 :  0.379 0.002 0.004 0.612 0.003 
 77 C_aust_A6    (8)   22 :  0.482 0.001 0.002 0.511 0.003 
 78 C_aust_A7    (2)   22 :  0.644 0.001 0.009 0.343 0.003 
 79 C_melap_RS4   (19)   12 :  0.002 0.635 0.090 0.002 0.270 
 80 C_melap_RS4   (20)   12 :  0.001 0.605 0.110 0.001 0.284 
 81 C_melap_RS4   (19)   12 :  0.002 0.616 0.132 0.003 0.247 
 82 C_melap_RS4   (27)   12 :  0.001 0.646 0.117 0.001 0.235 
 83 C_melap_RS4   (20)   12 :  0.002 0.614 0.147 0.006 0.231 
 84 C_melap_RS4   (22)   12 :  0.002 0.580 0.204 0.002 0.213 
 85 C_melap_RS4   (24)   12 :  0.002 0.549 0.238 0.002 0.210 
 86 C_melap_RS4   (34)   12 :  0.001 0.603 0.167 0.002 0.227 
 87 C_melap_RS4   (20)   12 :  0.004 0.615 0.108 0.004 0.269 
 88 C_melap_RS4   (29)   12 :  0.001 0.567 0.231 0.001 0.200 
 89 C_melap_RS4   (22)   12 :  0.002 0.581 0.116 0.003 0.298 
 90 C_melap_RS4   (23)   12 :  0.001 0.596 0.156 0.001 0.245 
 91 C_melap_RS4   (29)   13 :  0.000 0.913 0.083 0.000 0.004 
 92 C_melap_RS4    (7)   13 :  0.000 0.906 0.083 0.001 0.010 
 93 C_melap_RS4   (12)   13 :  0.001 0.629 0.060 0.001 0.310 
 94 C_melap_RS4   (14)   13 :  0.001 0.539 0.073 0.002 0.384 
 95 C_melap_RS4   (11)   13 :  0.001 0.523 0.153 0.002 0.321 
 96 C_melap_RS4   (15)   13 :  0.002 0.429 0.034 0.001 0.535 
 97 C_melap_RS4    (9)   13 :  0.001 0.614 0.057 0.001 0.327 
 98 C_melap_RS4    (8)   13 :  0.002 0.570 0.058 0.002 0.368 
 99 C_melap_RS4    (8)   13 :  0.002 0.602 0.088 0.003 0.305 
100 C_melap_RS4    (8)   13 :  0.001 0.545 0.097 0.001 0.356 
101 C_melap_RS4   (23)   13 :  0.001 0.337 0.505 0.002 0.156 
102 C_melap_RS4    (7)   13 :  0.001 0.612 0.071 0.003 0.313 
103 C_melap_RS1   (23)   14 :  0.002 0.540 0.214 0.004 0.239 
104 C_melap_RS1   (41)   14 :  0.001 0.592 0.281 0.002 0.124 
105 C_melap_RS1   (14)   14 :  0.002 0.612 0.098 0.004 0.284 
106 C_melap_RS1   (13)   14 :  0.003 0.646 0.071 0.003 0.276 
107 C_melap_RS1   (12)   14 :  0.004 0.616 0.103 0.003 0.275 
108 C_melap_RS1   (13)   14 :  0.006 0.615 0.096 0.009 0.273 
109 C_melap_RS1   (18)   14 :  0.001 0.668 0.137 0.001 0.193 
110 C_melap_RS1   (14)   14 :  0.002 0.626 0.088 0.002 0.282 
111 C_melap_RS1   (12)   14 :  0.003 0.630 0.090 0.002 0.275 
112 C_melap_RS1   (13)   14 :  0.003 0.583 0.134 0.003 0.278 
113 C_melap_RS1   (12)   14 :  0.002 0.610 0.091 0.002 0.296 
114 C_melap_RS1   (24)   14 :  0.001 0.597 0.189 0.002 0.210 
115 C_melap_RS4    (3)   16 :  0.003 0.586 0.081 0.004 0.327 
116 C_melap_RS4    (4)   16 :  0.002 0.575 0.109 0.004 0.310 
117 C_melap_RS4   (13)   16 :  0.001 0.576 0.109 0.002 0.312 
118 C_melap_RS4   (10)   16 :  0.003 0.514 0.072 0.007 0.404 
119 C_melap_RS4    (3)   16 :  0.003 0.575 0.068 0.004 0.350 
120 C_melap_RS4    (5)   16 :  0.001 0.609 0.114 0.003 0.274 
121 C_melap_RS4    (3)   16 :  0.002 0.576 0.126 0.003 0.293 
122 C_melap_RS4    (2)   16 :  0.003 0.585 0.095 0.005 0.312 
123 C_melap_RS4    (6)   16 :  0.002 0.580 0.107 0.004 0.307 
124 C_melap_RS4    (8)   16 :  0.003 0.569 0.134 0.013 0.281 
125 C_melap_RS4   (16)   16 :  0.002 0.595 0.147 0.004 0.252 
126 C_melap_RS4    (4)   16 :  0.003 0.551 0.122 0.005 0.319 
127 C_melap_RS5    (2)   19 :  0.002 0.562 0.116 0.002 0.318 
128 C_melap_RS5    (2)   19 :  0.003 0.564 0.093 0.005 0.334 
129 C_melap_RS5   (14)   19 :  0.003 0.527 0.060 0.002 0.408 
130 C_melap_RS5   (11)   19 :  0.002 0.540 0.080 0.002 0.376 
131 C_melap_RS5    (2)   19 :  0.001 0.607 0.127 0.002 0.263 
132 C_melap_RS5    (6)   19 :  0.001 0.619 0.111 0.002 0.267 
133 C_melap_RS5    (3)   19 :  0.002 0.567 0.062 0.004 0.365 
134 C_melap_RS5    (8)   19 :  0.004 0.558 0.163 0.005 0.269 
135 C_melap_RS5    (2)   19 :  0.002 0.557 0.095 0.003 0.343 
136 C_melap_RS5    (4)   19 :  0.004 0.555 0.135 0.002 0.304 
137 C_melap_RS5    (2)   19 :  0.006 0.547 0.075 0.011 0.361 
138 C_melap_RS5    (7)   19 :  0.002 0.612 0.084 0.001 0.301 


Estimated Allele Frequencies in each cluster
First column gives estimated ancestral frequencies


Locus 1 : 
2 alleles
14.5% missing data
   1   (0.892) 0.898 0.973 0.610 0.885 0.913 
   3   (0.108) 0.102 0.027 0.390 0.115 0.087 

Locus 2 : 
2 alleles
14.5% missing data
   2   (0.440) 0.494 0.254 0.571 0.367 0.451 
   4   (0.560) 0.506 0.746 0.429 0.633 0.549 

Locus 3 : 
2 alleles
5.1% missing data
   1   (0.895) 0.927 0.966 0.989 0.771 0.918 
   4   (0.105) 0.073 0.034 0.011 0.229 0.082 

Locus 4 : 
2 alleles
10.1% missing data
   1   (0.091) 0.043 0.044 0.735 0.042 0.088 
   4   (0.909) 0.957 0.956 0.265 0.958 0.912 

Locus 5 : 
2 alleles
2.2% missing data
   2   (0.897) 0.932 0.835 0.952 0.956 0.908 
   4   (0.103) 0.068 0.165 0.048 0.044 0.092 

Locus 6 : 
2 alleles
5.1% missing data
   3   (0.897) 0.902 0.826 0.987 0.884 0.927 
   2   (0.103) 0.098 0.174 0.013 0.116 0.073 

Locus 7 : 
2 alleles
10.1% missing data
   1   (0.568) 0.413 0.644 0.851 0.438 0.640 
   3   (0.432) 0.587 0.356 0.149 0.562 0.360 

Locus 8 : 
2 alleles
15.9% missing data
   2   (0.797) 0.826 0.565 0.808 0.893 0.810 
   4   (0.203) 0.174 0.435 0.192 0.107 0.190 

Locus 9 : 
2 alleles
2.2% missing data
   3   (0.912) 0.941 0.956 0.989 0.964 0.911 
   1   (0.088) 0.059 0.044 0.011 0.036 0.089 

Locus 10 : 
2 alleles
7.2% missing data
   1   (0.573) 0.650 0.388 0.829 0.665 0.521 
   3   (0.427) 0.350 0.612 0.171 0.335 0.479 

Locus 11 : 
2 alleles
6.5% missing data
   4   (0.763) 0.844 0.482 0.897 0.713 0.785 
   1   (0.237) 0.156 0.518 0.103 0.287 0.215 

Locus 12 : 
2 alleles
5.8% missing data
   1   (0.306) 0.396 0.120 0.155 0.359 0.276 
   3   (0.694) 0.604 0.880 0.845 0.641 0.724 

Locus 13 : 
2 alleles
1.4% missing data
   3   (0.909) 0.959 0.932 0.912 0.970 0.890 
   4   (0.091) 0.041 0.068 0.088 0.030 0.110 

Locus 14 : 
2 alleles
18.1% missing data
   1   (0.875) 0.903 0.955 0.313 0.943 0.879 
   4   (0.125) 0.097 0.045 0.687 0.057 0.121 

Locus 15 : 
2 alleles
14.5% missing data
   2   (0.109) 0.082 0.200 0.028 0.071 0.091 
   4   (0.891) 0.918 0.800 0.972 0.929 0.909 

Locus 16 : 
2 alleles
19.6% missing data
   1   (0.899) 0.898 0.975 0.996 0.918 0.914 
   4   (0.101) 0.102 0.025 0.004 0.082 0.086 

Locus 17 : 
2 alleles
9.4% missing data
   1   (0.921) 0.969 0.797 0.975 0.974 0.926 
   3   (0.079) 0.031 0.203 0.025 0.026 0.074 

Locus 18 : 
2 alleles
6.5% missing data
   4   (0.788) 0.823 0.795 0.725 0.844 0.788 
   2   (0.212) 0.177 0.205 0.275 0.156 0.212 

Locus 19 : 
2 alleles
2.2% missing data
   2   (0.886) 0.936 0.935 0.990 0.861 0.889 
   1   (0.114) 0.064 0.065 0.010 0.139 0.111 

Locus 20 : 
2 alleles
17.4% missing data
   1   (0.916) 0.865 0.983 0.998 0.825 0.943 
   3   (0.084) 0.135 0.017 0.002 0.175 0.057 

Locus 21 : 
2 alleles
17.4% missing data
   3   (0.258) 0.273 0.149 0.067 0.230 0.263 
   4   (0.742) 0.727 0.851 0.933 0.770 0.737 

Locus 22 : 
2 alleles
3.6% missing data
   2   (0.134) 0.081 0.169 0.193 0.069 0.129 
   4   (0.866) 0.919 0.831 0.807 0.931 0.871 

Locus 23 : 
2 alleles
4.3% missing data
   2   (0.892) 0.907 0.942 0.991 0.961 0.887 
   1   (0.108) 0.093 0.058 0.009 0.039 0.113 

Locus 24 : 
2 alleles
12.3% missing data
   4   (0.731) 0.738 0.662 0.740 0.781 0.748 
   2   (0.269) 0.262 0.338 0.260 0.219 0.252 

Locus 25 : 
2 alleles
6.5% missing data
   2   (0.393) 0.322 0.457 0.338 0.336 0.420 
   4   (0.607) 0.678 0.543 0.662 0.664 0.580 

Locus 26 : 
2 alleles
8.0% missing data
   1   (0.842) 0.784 0.948 0.980 0.845 0.872 
   3   (0.158) 0.216 0.052 0.020 0.155 0.128 

Locus 27 : 
2 alleles
10.1% missing data
   2   (0.305) 0.300 0.290 0.265 0.175 0.328 
   3   (0.695) 0.700 0.710 0.735 0.825 0.672 

Locus 28 : 
2 alleles
3.6% missing data
   2   (0.364) 0.294 0.261 0.268 0.438 0.392 
   3   (0.636) 0.706 0.739 0.732 0.562 0.608 

Locus 29 : 
2 alleles
13.8% missing data
   4   (0.251) 0.228 0.117 0.217 0.367 0.240 
   2   (0.749) 0.772 0.883 0.783 0.633 0.760 

Locus 30 : 
2 alleles
10.9% missing data
   3   (0.872) 0.931 0.825 0.860 0.942 0.861 
   1   (0.128) 0.069 0.175 0.140 0.058 0.139 

Locus 31 : 
2 alleles
12.3% missing data
   2   (0.925) 0.912 0.986 0.995 0.934 0.945 
   4   (0.075) 0.088 0.014 0.005 0.066 0.055 

Locus 32 : 
2 alleles
8.0% missing data
   3   (0.824) 0.873 0.670 0.819 0.913 0.818 
   1   (0.176) 0.127 0.330 0.181 0.087 0.182 

Locus 33 : 
2 alleles
6.5% missing data
   4   (0.889) 0.903 0.950 0.982 0.934 0.892 
   2   (0.111) 0.097 0.050 0.018 0.066 0.108 

Locus 34 : 
2 alleles
5.1% missing data
   3   (0.761) 0.680 0.909 0.972 0.795 0.779 
   1   (0.239) 0.320 0.091 0.028 0.205 0.221 

Locus 35 : 
2 alleles
2.2% missing data
   2   (0.897) 0.928 0.952 0.979 0.935 0.904 
   4   (0.103) 0.072 0.048 0.021 0.065 0.096 

Locus 36 : 
2 alleles
13.8% missing data
   4   (0.183) 0.094 0.306 0.189 0.224 0.177 
   2   (0.817) 0.906 0.694 0.811 0.776 0.823 

Locus 37 : 
2 alleles
2.9% missing data
   1   (0.094) 0.081 0.038 0.010 0.060 0.080 
   3   (0.906) 0.919 0.962 0.990 0.940 0.920 

Locus 38 : 
2 alleles
2.2% missing data
   1   (0.182) 0.196 0.095 0.382 0.127 0.173 
   3   (0.818) 0.804 0.905 0.618 0.873 0.827 

Locus 39 : 
2 alleles
2.2% missing data
   3   (0.907) 0.945 0.844 0.956 0.956 0.921 
   1   (0.093) 0.055 0.156 0.044 0.044 0.079 

Locus 40 : 
2 alleles
19.6% missing data
   1   (0.878) 0.912 0.944 0.799 0.908 0.882 
   2   (0.122) 0.088 0.056 0.201 0.092 0.118 

Locus 41 : 
2 alleles
1.4% missing data
   1   (0.756) 0.814 0.613 0.959 0.744 0.755 
   4   (0.244) 0.186 0.387 0.041 0.256 0.245 

Locus 42 : 
2 alleles
2.2% missing data
   2   (0.834) 0.894 0.895 0.980 0.798 0.818 
   4   (0.166) 0.106 0.105 0.020 0.202 0.182 

Locus 43 : 
2 alleles
13.8% missing data
   1   (0.114) 0.063 0.090 0.044 0.072 0.126 
   3   (0.886) 0.937 0.910 0.956 0.928 0.874 

Locus 44 : 
2 alleles
2.2% missing data
   3   (0.912) 0.890 0.812 0.998 0.896 0.943 
   1   (0.088) 0.110 0.188 0.002 0.104 0.057 

Locus 45 : 
2 alleles
8.0% missing data
   1   (0.898) 0.903 0.946 0.867 0.964 0.903 
   3   (0.102) 0.097 0.054 0.133 0.036 0.097 

Locus 46 : 
2 alleles
10.1% missing data
   2   (0.881) 0.858 0.977 0.993 0.791 0.910 
   4   (0.119) 0.142 0.023 0.007 0.209 0.090 

Locus 47 : 
2 alleles
10.9% missing data
   1   (0.337) 0.392 0.186 0.257 0.329 0.327 
   3   (0.663) 0.608 0.814 0.743 0.671 0.673 

Locus 48 : 
2 alleles
10.1% missing data
   2   (0.837) 0.800 0.937 0.676 0.849 0.870 
   3   (0.163) 0.200 0.063 0.324 0.151 0.130 

Locus 49 : 
2 alleles
6.5% missing data
   2   (0.854) 0.847 0.945 0.990 0.856 0.871 
   4   (0.146) 0.153 0.055 0.010 0.144 0.129 

Locus 50 : 
2 alleles
5.1% missing data
   2   (0.899) 0.926 0.912 0.935 0.954 0.906 
   1   (0.101) 0.074 0.088 0.065 0.046 0.094 

Locus 51 : 
2 alleles
12.3% missing data
   2   (0.843) 0.873 0.898 0.904 0.893 0.836 
   4   (0.157) 0.127 0.102 0.096 0.107 0.164 

Locus 52 : 
2 alleles
5.1% missing data
   1   (0.854) 0.854 0.969 0.994 0.554 0.891 
   3   (0.146) 0.146 0.031 0.006 0.446 0.109 

Locus 53 : 
2 alleles
5.8% missing data
   2   (0.640) 0.679 0.770 0.882 0.588 0.609 
   4   (0.360) 0.321 0.230 0.118 0.412 0.391 

Locus 54 : 
2 alleles
2.9% missing data
   3   (0.913) 0.952 0.946 0.976 0.949 0.916 
   1   (0.087) 0.048 0.054 0.024 0.051 0.084 

Locus 55 : 
2 alleles
4.3% missing data
   2   (0.910) 0.948 0.971 0.993 0.883 0.921 
   4   (0.090) 0.052 0.029 0.007 0.117 0.079 

Locus 56 : 
2 alleles
3.6% missing data
   2   (0.837) 0.749 0.955 0.973 0.815 0.873 
   4   (0.163) 0.251 0.045 0.027 0.185 0.127 

Locus 57 : 
2 alleles
13.8% missing data
   2   (0.905) 0.965 0.716 0.975 0.955 0.903 
   4   (0.095) 0.035 0.284 0.025 0.045 0.097 

Locus 58 : 
2 alleles
9.4% missing data
   3   (0.864) 0.884 0.750 0.985 0.890 0.885 
   1   (0.136) 0.116 0.250 0.015 0.110 0.115 

Locus 59 : 
2 alleles
4.3% missing data
   2   (0.787) 0.868 0.466 0.468 0.875 0.788 
   4   (0.213) 0.132 0.534 0.532 0.125 0.212 

Locus 60 : 
2 alleles
6.5% missing data
   2   (0.442) 0.535 0.203 0.364 0.577 0.394 
   4   (0.558) 0.465 0.797 0.636 0.423 0.606 

Locus 61 : 
2 alleles
5.1% missing data
   4   (0.288) 0.285 0.116 0.142 0.443 0.266 
   2   (0.712) 0.715 0.884 0.858 0.557 0.734 

Locus 62 : 
2 alleles
11.6% missing data
   1   (0.913) 0.939 0.964 0.943 0.937 0.922 
   3   (0.087) 0.061 0.036 0.057 0.063 0.078 

Locus 63 : 
2 alleles
9.4% missing data
   1   (0.273) 0.215 0.536 0.573 0.154 0.276 
   3   (0.727) 0.785 0.464 0.427 0.846 0.724 

Locus 64 : 
2 alleles
2.9% missing data
   3   (0.876) 0.851 0.955 0.985 0.870 0.902 
   4   (0.124) 0.149 0.045 0.015 0.130 0.098 

Locus 65 : 
2 alleles
4.3% missing data
   4   (0.862) 0.868 0.950 0.987 0.898 0.866 
   2   (0.138) 0.132 0.050 0.013 0.102 0.134 

Locus 66 : 
2 alleles
13.8% missing data
   2   (0.664) 0.644 0.684 0.906 0.770 0.651 
   4   (0.336) 0.356 0.316 0.094 0.230 0.349 

Locus 67 : 
2 alleles
13.0% missing data
   1   (0.187) 0.213 0.110 0.486 0.182 0.146 
   3   (0.813) 0.787 0.890 0.514 0.818 0.854 

Locus 68 : 
2 alleles
4.3% missing data
   3   (0.836) 0.875 0.901 0.937 0.866 0.828 
   1   (0.164) 0.125 0.099 0.063 0.134 0.172 

Locus 69 : 
2 alleles
11.6% missing data
   1   (0.773) 0.567 0.752 0.901 0.793 0.835 
   2   (0.227) 0.433 0.248 0.099 0.207 0.165 

Locus 70 : 
2 alleles
13.0% missing data
   2   (0.857) 0.836 0.934 0.920 0.865 0.879 
   4   (0.143) 0.164 0.066 0.080 0.135 0.121 

Locus 71 : 
2 alleles
14.5% missing data
   2   (0.935) 0.983 0.914 0.913 0.980 0.925 
   4   (0.065) 0.017 0.086 0.087 0.020 0.075 

Locus 72 : 
2 alleles
7.2% missing data
   2   (0.221) 0.152 0.115 0.053 0.358 0.225 
   3   (0.779) 0.848 0.885 0.947 0.642 0.775 

Locus 73 : 
2 alleles
14.5% missing data
   1   (0.877) 0.901 0.945 0.989 0.888 0.885 
   3   (0.123) 0.099 0.055 0.011 0.112 0.115 

Locus 74 : 
2 alleles
13.0% missing data
   1   (0.632) 0.717 0.551 0.522 0.673 0.612 
   4   (0.368) 0.283 0.449 0.478 0.327 0.388 

Locus 75 : 
2 alleles
13.8% missing data
   2   (0.822) 0.843 0.888 0.950 0.880 0.815 
   4   (0.178) 0.157 0.112 0.050 0.120 0.185 

Locus 76 : 
2 alleles
13.8% missing data
   1   (0.880) 0.905 0.954 0.646 0.909 0.888 
   3   (0.120) 0.095 0.046 0.354 0.091 0.112 

Locus 77 : 
2 alleles
13.0% missing data
   1   (0.415) 0.336 0.476 0.481 0.462 0.422 
   2   (0.585) 0.664 0.524 0.519 0.538 0.578 

Locus 78 : 
2 alleles
10.9% missing data
   2   (0.876) 0.896 0.966 0.974 0.810 0.895 
   4   (0.124) 0.104 0.034 0.026 0.190 0.105 

Locus 79 : 
2 alleles
13.8% missing data
   4   (0.248) 0.248 0.098 0.250 0.383 0.221 
   2   (0.752) 0.752 0.902 0.750 0.617 0.779 

Locus 80 : 
2 alleles
5.1% missing data
   2   (0.895) 0.912 0.938 0.966 0.948 0.905 
   4   (0.105) 0.088 0.062 0.034 0.052 0.095 

Locus 81 : 
2 alleles
14.5% missing data
   2   (0.864) 0.881 0.902 0.955 0.944 0.849 
   4   (0.136) 0.119 0.098 0.045 0.056 0.151 

Locus 82 : 
2 alleles
1.4% missing data
   1   (0.915) 0.935 0.962 0.987 0.943 0.927 
   3   (0.085) 0.065 0.038 0.013 0.057 0.073 

Locus 83 : 
2 alleles
4.3% missing data
   2   (0.289) 0.327 0.431 0.041 0.204 0.269 
   4   (0.711) 0.673 0.569 0.959 0.796 0.731 

Locus 84 : 
2 alleles
10.1% missing data
   3   (0.915) 0.943 0.981 0.989 0.885 0.931 
   1   (0.085) 0.057 0.019 0.011 0.115 0.069 

Locus 85 : 
2 alleles
11.6% missing data
   4   (0.789) 0.807 0.554 0.941 0.806 0.820 
   3   (0.211) 0.193 0.446 0.059 0.194 0.180 

Locus 86 : 
2 alleles
2.9% missing data
   2   (0.909) 0.956 0.943 0.826 0.955 0.902 
   1   (0.091) 0.044 0.057 0.174 0.045 0.098 

Locus 87 : 
2 alleles
12.3% missing data
   3   (0.861) 0.925 0.885 0.554 0.933 0.840 
   1   (0.139) 0.075 0.115 0.446 0.067 0.160 

Locus 88 : 
2 alleles
5.8% missing data
   4   (0.929) 0.990 0.585 0.746 0.991 0.871 
   2   (0.071) 0.010 0.415 0.254 0.009 0.129 

Locus 89 : 
2 alleles
5.8% missing data
   2   (0.256) 0.186 0.185 0.085 0.336 0.269 
   4   (0.744) 0.814 0.815 0.915 0.664 0.731 

Locus 90 : 
2 alleles
8.0% missing data
   4   (0.250) 0.274 0.127 0.070 0.332 0.230 
   2   (0.750) 0.726 0.873 0.930 0.668 0.770 

Locus 91 : 
2 alleles
3.6% missing data
   2   (0.888) 0.941 0.781 0.967 0.948 0.891 
   4   (0.112) 0.059 0.219 0.033 0.052 0.109 

Locus 92 : 
2 alleles
10.9% missing data
   4   (0.785) 0.808 0.876 0.966 0.818 0.769 
   3   (0.215) 0.192 0.124 0.034 0.182 0.231 

Locus 93 : 
2 alleles
4.3% missing data
   1   (0.881) 0.907 0.771 0.945 0.931 0.902 
   3   (0.119) 0.093 0.229 0.055 0.069 0.098 

Locus 94 : 
2 alleles
9.4% missing data
   2   (0.956) 0.994 0.911 0.906 0.995 0.924 
   1   (0.044) 0.006 0.089 0.094 0.005 0.076 

Locus 95 : 
2 alleles
2.9% missing data
   2   (0.865) 0.901 0.886 0.859 0.923 0.862 
   4   (0.135) 0.099 0.114 0.141 0.077 0.138 

Locus 96 : 
2 alleles
2.9% missing data
   3   (0.910) 0.948 0.941 0.986 0.970 0.901 
   2   (0.090) 0.052 0.059 0.014 0.030 0.099 

Locus 97 : 
2 alleles
1.4% missing data
   1   (0.943) 0.875 0.995 0.999 0.956 0.964 
   3   (0.057) 0.125 0.005 0.001 0.044 0.036 

Locus 98 : 
2 alleles
13.0% missing data
   4   (0.909) 0.948 0.926 0.975 0.914 0.919 
   3   (0.091) 0.052 0.074 0.025 0.086 0.081 

Locus 99 : 
2 alleles
4.3% missing data
   4   (0.914) 0.956 0.950 0.975 0.936 0.917 
   2   (0.086) 0.044 0.050 0.025 0.064 0.083 

Locus 100 : 
2 alleles
13.0% missing data
   1   (0.751) 0.853 0.458 0.779 0.776 0.745 
   3   (0.249) 0.147 0.542 0.221 0.224 0.255 

Locus 101 : 
2 alleles
10.9% missing data
   4   (0.900) 0.946 0.928 0.975 0.936 0.896 
   2   (0.100) 0.054 0.072 0.025 0.064 0.104 

Locus 102 : 
2 alleles
16.7% missing data
   3   (0.854) 0.878 0.943 0.855 0.877 0.860 
   1   (0.146) 0.122 0.057 0.145 0.123 0.140 

Locus 103 : 
2 alleles
5.1% missing data
   2   (0.727) 0.764 0.776 0.889 0.798 0.693 
   4   (0.273) 0.236 0.224 0.111 0.202 0.307 

Locus 104 : 
2 alleles
14.5% missing data
   2   (0.423) 0.390 0.292 0.385 0.407 0.461 
   4   (0.577) 0.610 0.708 0.615 0.593 0.539 

Locus 105 : 
2 alleles
8.0% missing data
   2   (0.440) 0.363 0.531 0.170 0.438 0.471 
   4   (0.560) 0.637 0.469 0.830 0.562 0.529 

Locus 106 : 
2 alleles
5.1% missing data
   4   (0.886) 0.915 0.933 0.978 0.935 0.878 
   3   (0.114) 0.085 0.067 0.022 0.065 0.122 

Locus 107 : 
2 alleles
13.0% missing data
   1   (0.837) 0.870 0.933 0.977 0.753 0.847 
   2   (0.163) 0.130 0.067 0.023 0.247 0.153 

Locus 108 : 
2 alleles
11.6% missing data
   1   (0.776) 0.769 0.744 0.946 0.754 0.805 
   3   (0.224) 0.231 0.256 0.054 0.246 0.195 

Locus 109 : 
2 alleles
5.1% missing data
   3   (0.775) 0.837 0.857 0.877 0.691 0.773 
   1   (0.225) 0.163 0.143 0.123 0.309 0.227 

Locus 110 : 
2 alleles
10.9% missing data
   1   (0.879) 0.896 0.939 0.992 0.939 0.877 
   3   (0.121) 0.104 0.061 0.008 0.061 0.123 

Locus 111 : 
2 alleles
13.8% missing data
   1   (0.467) 0.452 0.516 0.553 0.379 0.475 
   3   (0.533) 0.548 0.484 0.447 0.621 0.525 

Locus 112 : 
2 alleles
13.0% missing data
   2   (0.629) 0.643 0.802 0.454 0.615 0.610 
   4   (0.371) 0.357 0.198 0.546 0.385 0.390 

Locus 113 : 
2 alleles
3.6% missing data
   3   (0.900) 0.953 0.912 0.986 0.956 0.872 
   1   (0.100) 0.047 0.088 0.014 0.044 0.128 

Locus 114 : 
2 alleles
10.1% missing data
   4   (0.913) 0.863 0.991 0.999 0.890 0.937 
   2   (0.087) 0.137 0.009 0.001 0.110 0.063 

Locus 115 : 
2 alleles
13.8% missing data
   2   (0.698) 0.688 0.685 0.573 0.771 0.707 
   4   (0.302) 0.312 0.315 0.427 0.229 0.293 

Locus 116 : 
2 alleles
5.1% missing data
   1   (0.653) 0.665 0.758 0.849 0.685 0.629 
   3   (0.347) 0.335 0.242 0.151 0.315 0.371 

Locus 117 : 
2 alleles
2.9% missing data
   1   (0.737) 0.706 0.820 0.739 0.808 0.743 
   4   (0.263) 0.294 0.180 0.261 0.192 0.257 

Locus 118 : 
2 alleles
5.1% missing data
   2   (0.385) 0.379 0.218 0.171 0.518 0.379 
   4   (0.615) 0.621 0.782 0.829 0.482 0.621 

Locus 119 : 
2 alleles
6.5% missing data
   2   (0.612) 0.567 0.541 0.238 0.554 0.674 
   4   (0.388) 0.433 0.459 0.762 0.446 0.326 

Locus 120 : 
2 alleles
9.4% missing data
   3   (0.804) 0.876 0.877 0.620 0.790 0.805 
   4   (0.196) 0.124 0.123 0.380 0.210 0.195 

Locus 121 : 
2 alleles
13.8% missing data
   4   (0.894) 0.910 0.962 0.924 0.927 0.900 
   2   (0.106) 0.090 0.038 0.076 0.073 0.100 

Locus 122 : 
2 alleles
3.6% missing data
   3   (0.811) 0.864 0.722 0.792 0.875 0.816 
   2   (0.189) 0.136 0.278 0.208 0.125 0.184 

Locus 123 : 
2 alleles
13.0% missing data
   3   (0.913) 0.898 0.973 0.980 0.941 0.933 
   1   (0.087) 0.102 0.027 0.020 0.059 0.067 

Locus 124 : 
2 alleles
10.1% missing data
   1   (0.177) 0.168 0.187 0.021 0.215 0.148 
   3   (0.823) 0.832 0.813 0.979 0.785 0.852 

Locus 125 : 
2 alleles
5.1% missing data
   3   (0.813) 0.853 0.848 0.940 0.868 0.790 
   1   (0.187) 0.147 0.152 0.060 0.132 0.210 

Locus 126 : 
2 alleles
5.1% missing data
   1   (0.816) 0.863 0.902 0.843 0.763 0.812 
   3   (0.184) 0.137 0.098 0.157 0.237 0.188 

Locus 127 : 
2 alleles
13.8% missing data
   3   (0.711) 0.683 0.777 0.882 0.786 0.706 
   1   (0.289) 0.317 0.223 0.118 0.214 0.294 

Locus 128 : 
2 alleles
13.0% missing data
   1   (0.519) 0.518 0.521 0.323 0.455 0.535 
   3   (0.481) 0.482 0.479 0.677 0.545 0.465 

Locus 129 : 
2 alleles
8.0% missing data
   2   (0.831) 0.706 0.936 0.957 0.888 0.863 
   4   (0.169) 0.294 0.064 0.043 0.112 0.137 

Locus 130 : 
2 alleles
14.5% missing data
   3   (0.896) 0.919 0.951 0.969 0.954 0.898 
   1   (0.104) 0.081 0.049 0.031 0.046 0.102 

Locus 131 : 
2 alleles
18.1% missing data
   1   (0.911) 0.902 0.967 0.993 0.974 0.921 
   4   (0.089) 0.098 0.033 0.007 0.026 0.079 

Locus 132 : 
2 alleles
3.6% missing data
   2   (0.927) 0.920 0.988 0.998 0.911 0.949 
   4   (0.073) 0.080 0.012 0.002 0.089 0.051 

Locus 133 : 
2 alleles
5.8% missing data
   3   (0.794) 0.801 0.854 0.954 0.849 0.791 
   1   (0.206) 0.199 0.146 0.046 0.151 0.209 

Locus 134 : 
2 alleles
12.3% missing data
   2   (0.896) 0.874 0.970 0.993 0.927 0.915 
   4   (0.104) 0.126 0.030 0.007 0.073 0.085 

Locus 135 : 
2 alleles
5.1% missing data
   2   (0.879) 0.936 0.767 0.983 0.917 0.883 
   4   (0.121) 0.064 0.233 0.017 0.083 0.117 

Locus 136 : 
2 alleles
5.1% missing data
   2   (0.842) 0.897 0.786 0.966 0.907 0.818 
   1   (0.158) 0.103 0.214 0.034 0.093 0.182 

Locus 137 : 
2 alleles
12.3% missing data
   3   (0.896) 0.889 0.953 0.939 0.952 0.907 
   1   (0.104) 0.111 0.047 0.061 0.048 0.093 

Locus 138 : 
2 alleles
13.0% missing data
   2   (0.335) 0.424 0.256 0.647 0.332 0.292 
   4   (0.665) 0.576 0.744 0.353 0.668 0.708 

Locus 139 : 
2 alleles
11.6% missing data
   1   (0.892) 0.898 0.954 0.970 0.919 0.905 
   2   (0.108) 0.102 0.046 0.030 0.081 0.095 

Locus 140 : 
2 alleles
2.2% missing data
   3   (0.838) 0.903 0.720 0.846 0.844 0.850 
   1   (0.162) 0.097 0.280 0.154 0.156 0.150 

Locus 141 : 
2 alleles
5.1% missing data
   2   (0.892) 0.869 0.964 0.952 0.924 0.911 
   4   (0.108) 0.131 0.036 0.048 0.076 0.089 

Locus 142 : 
2 alleles
9.4% missing data
   1   (0.075) 0.133 0.008 0.002 0.155 0.049 
   3   (0.925) 0.867 0.992 0.998 0.845 0.951 

Locus 143 : 
2 alleles
4.3% missing data
   1   (0.406) 0.329 0.429 0.873 0.331 0.421 
   3   (0.594) 0.671 0.571 0.127 0.669 0.579 

Locus 144 : 
2 alleles
16.7% missing data
   2   (0.143) 0.106 0.079 0.145 0.134 0.145 
   4   (0.857) 0.894 0.921 0.855 0.866 0.855 

Locus 145 : 
2 alleles
16.7% missing data
   3   (0.868) 0.916 0.942 0.382 0.886 0.871 
   1   (0.132) 0.084 0.058 0.618 0.114 0.129 

Locus 146 : 
2 alleles
3.6% missing data
   4   (0.852) 0.913 0.904 0.959 0.857 0.837 
   2   (0.148) 0.087 0.096 0.041 0.143 0.163 

Locus 147 : 
2 alleles
12.3% missing data
   2   (0.447) 0.462 0.599 0.319 0.492 0.413 
   1   (0.553) 0.538 0.401 0.681 0.508 0.587 

Locus 148 : 
2 alleles
12.3% missing data
   4   (0.906) 0.925 0.847 0.888 0.959 0.925 
   2   (0.094) 0.075 0.153 0.112 0.041 0.075 

Locus 149 : 
2 alleles
3.6% missing data
   1   (0.867) 0.866 0.939 0.961 0.895 0.877 
   4   (0.133) 0.134 0.061 0.039 0.105 0.123 

Locus 150 : 
2 alleles
4.3% missing data
   1   (0.892) 0.934 0.938 0.980 0.920 0.893 
   3   (0.108) 0.066 0.062 0.020 0.080 0.107 

Locus 151 : 
2 alleles
7.2% missing data
   3   (0.908) 0.957 0.959 0.223 0.948 0.916 
   1   (0.092) 0.043 0.041 0.777 0.052 0.084 

Locus 152 : 
2 alleles
2.9% missing data
   4   (0.917) 0.941 0.977 0.996 0.921 0.930 
   3   (0.083) 0.059 0.023 0.004 0.079 0.070 

Locus 153 : 
2 alleles
13.0% missing data
   3   (0.902) 0.923 0.960 0.984 0.910 0.916 
   1   (0.098) 0.077 0.040 0.016 0.090 0.084 

Locus 154 : 
2 alleles
10.9% missing data
   1   (0.860) 0.868 0.921 0.979 0.797 0.884 
   4   (0.140) 0.132 0.079 0.021 0.203 0.116 

Locus 155 : 
2 alleles
5.1% missing data
   2   (0.477) 0.479 0.621 0.579 0.499 0.441 
   4   (0.523) 0.521 0.379 0.421 0.501 0.559 

Locus 156 : 
2 alleles
12.3% missing data
   1   (0.784) 0.801 0.875 0.965 0.763 0.783 
   3   (0.216) 0.199 0.125 0.035 0.237 0.217 

Locus 157 : 
2 alleles
6.5% missing data
   2   (0.803) 0.846 0.917 0.186 0.701 0.832 
   1   (0.197) 0.154 0.083 0.814 0.299 0.168 

Locus 158 : 
2 alleles
15.9% missing data
   2   (0.877) 0.758 0.971 0.994 0.900 0.910 
   3   (0.123) 0.242 0.029 0.006 0.100 0.090 

Locus 159 : 
2 alleles
5.1% missing data
   1   (0.213) 0.153 0.147 0.219 0.213 0.234 
   3   (0.787) 0.847 0.853 0.781 0.787 0.766 

Locus 160 : 
2 alleles
14.5% missing data
   3   (0.879) 0.888 0.904 0.986 0.947 0.881 
   1   (0.121) 0.112 0.096 0.014 0.053 0.119 

Locus 161 : 
2 alleles
13.0% missing data
   3   (0.629) 0.564 0.786 0.915 0.643 0.630 
   1   (0.371) 0.436 0.214 0.085 0.357 0.370 

Locus 162 : 
2 alleles
2.2% missing data
   2   (0.911) 0.929 0.966 0.933 0.937 0.924 
   4   (0.089) 0.071 0.034 0.067 0.063 0.076 

Locus 163 : 
2 alleles
1.4% missing data
   2   (0.919) 0.915 0.981 0.996 0.934 0.938 
   1   (0.081) 0.085 0.019 0.004 0.066 0.062 

Locus 164 : 
2 alleles
18.8% missing data
   3   (0.377) 0.350 0.270 0.587 0.339 0.387 
   1   (0.623) 0.650 0.730 0.413 0.661 0.613 

Locus 165 : 
2 alleles
11.6% missing data
   2   (0.762) 0.836 0.509 0.568 0.872 0.752 
   4   (0.238) 0.164 0.491 0.432 0.128 0.248 

Locus 166 : 
2 alleles
3.6% missing data
   4   (0.894) 0.944 0.900 0.983 0.969 0.856 
   2   (0.106) 0.056 0.100 0.017 0.031 0.144 

Locus 167 : 
2 alleles
2.2% missing data
   2   (0.937) 0.844 0.994 0.999 0.941 0.960 
   4   (0.063) 0.156 0.006 0.001 0.059 0.040 

Locus 168 : 
2 alleles
13.8% missing data
   2   (0.916) 0.969 0.912 0.793 0.980 0.891 
   4   (0.084) 0.031 0.088 0.207 0.020 0.109 

Locus 169 : 
2 alleles
4.3% missing data
   2   (0.905) 0.957 0.919 0.967 0.949 0.891 
   4   (0.095) 0.043 0.081 0.033 0.051 0.109 

Locus 170 : 
2 alleles
4.3% missing data
   1   (0.445) 0.423 0.271 0.127 0.505 0.473 
   2   (0.555) 0.577 0.729 0.873 0.495 0.527 

Locus 171 : 
2 alleles
2.9% missing data
   2   (0.773) 0.857 0.685 0.503 0.772 0.778 
   3   (0.227) 0.143 0.315 0.497 0.228 0.222 

Locus 172 : 
2 alleles
8.0% missing data
   2   (0.843) 0.782 0.956 0.887 0.863 0.868 
   4   (0.157) 0.218 0.044 0.113 0.137 0.132 

Locus 173 : 
2 alleles
5.1% missing data
   2   (0.696) 0.750 0.625 0.699 0.699 0.696 
   4   (0.304) 0.250 0.375 0.301 0.301 0.304 

Locus 174 : 
2 alleles
4.3% missing data
   4   (0.907) 0.927 0.965 0.992 0.939 0.914 
   2   (0.093) 0.073 0.035 0.008 0.061 0.086 

Locus 175 : 
2 alleles
13.0% missing data
   3   (0.927) 0.935 0.983 0.996 0.899 0.947 
   1   (0.073) 0.065 0.017 0.004 0.101 0.053 

Locus 176 : 
2 alleles
10.1% missing data
   1   (0.542) 0.620 0.289 0.843 0.624 0.514 
   3   (0.458) 0.380 0.711 0.157 0.376 0.486 

Locus 177 : 
2 alleles
4.3% missing data
   2   (0.738) 0.766 0.642 0.660 0.856 0.730 
   1   (0.262) 0.234 0.358 0.340 0.144 0.270 

Locus 178 : 
2 alleles
1.4% missing data
   1   (0.742) 0.716 0.627 0.916 0.848 0.756 
   4   (0.258) 0.284 0.373 0.084 0.152 0.244 

Locus 179 : 
2 alleles
10.9% missing data
   3   (0.895) 0.921 0.956 0.966 0.916 0.904 
   1   (0.105) 0.079 0.044 0.034 0.084 0.096 

Locus 180 : 
2 alleles
2.2% missing data
   1   (0.893) 0.923 0.958 0.979 0.866 0.906 
   4   (0.107) 0.077 0.042 0.021 0.134 0.094 

Locus 181 : 
2 alleles
15.9% missing data
   2   (0.879) 0.890 0.963 0.989 0.888 0.892 
   3   (0.121) 0.110 0.037 0.011 0.112 0.108 

Locus 182 : 
2 alleles
1.4% missing data
   1   (0.897) 0.912 0.949 0.946 0.918 0.917 
   3   (0.103) 0.088 0.051 0.054 0.082 0.083 

Locus 183 : 
2 alleles
10.1% missing data
   1   (0.887) 0.921 0.931 0.960 0.913 0.890 
   3   (0.113) 0.079 0.069 0.040 0.087 0.110 

Locus 184 : 
2 alleles
2.2% missing data
   4   (0.848) 0.798 0.964 0.992 0.719 0.885 
   2   (0.152) 0.202 0.036 0.008 0.281 0.115 

Locus 185 : 
2 alleles
12.3% missing data
   2   (0.827) 0.838 0.934 0.967 0.769 0.845 
   4   (0.173) 0.162 0.066 0.033 0.231 0.155 

Locus 186 : 
2 alleles
9.4% missing data
   2   (0.905) 0.953 0.922 0.976 0.958 0.894 
   4   (0.095) 0.047 0.078 0.024 0.042 0.106 

Locus 187 : 
2 alleles
9.4% missing data
   2   (0.885) 0.940 0.815 0.769 0.961 0.863 
   4   (0.115) 0.060 0.185 0.231 0.039 0.137 

Locus 188 : 
2 alleles
3.6% missing data
   3   (0.723) 0.793 0.737 0.649 0.775 0.688 
   4   (0.277) 0.207 0.263 0.351 0.225 0.312 

Locus 189 : 
2 alleles
5.1% missing data
   2   (0.805) 0.853 0.878 0.935 0.808 0.788 
   4   (0.195) 0.147 0.122 0.065 0.192 0.212 

Locus 190 : 
2 alleles
3.6% missing data
   2   (0.693) 0.718 0.670 0.942 0.586 0.713 
   4   (0.307) 0.282 0.330 0.058 0.414 0.287 

Locus 191 : 
2 alleles
4.3% missing data
   2   (0.909) 0.947 0.949 0.932 0.942 0.912 
   4   (0.091) 0.053 0.051 0.068 0.058 0.088 

Locus 192 : 
2 alleles
12.3% missing data
   1   (0.764) 0.757 0.663 0.973 0.827 0.779 
   3   (0.236) 0.243 0.337 0.027 0.173 0.221 

Locus 193 : 
2 alleles
8.0% missing data
   4   (0.510) 0.513 0.315 0.282 0.567 0.537 
   2   (0.490) 0.487 0.685 0.718 0.433 0.463 

Locus 194 : 
2 alleles
13.0% missing data
   1   (0.900) 0.885 0.957 0.994 0.964 0.906 
   4   (0.100) 0.115 0.043 0.006 0.036 0.094 

Locus 195 : 
2 alleles
4.3% missing data
   4   (0.907) 0.961 0.742 0.951 0.946 0.918 
   2   (0.093) 0.039 0.258 0.049 0.054 0.082 

Locus 196 : 
2 alleles
15.9% missing data
   3   (0.725) 0.762 0.782 0.884 0.766 0.697 
   1   (0.275) 0.238 0.218 0.116 0.234 0.303 

Locus 197 : 
2 alleles
13.0% missing data
   4   (0.722) 0.740 0.800 0.216 0.799 0.721 
   2   (0.278) 0.260 0.200 0.784 0.201 0.279 

Locus 198 : 
2 alleles
12.3% missing data
   1   (0.902) 0.936 0.963 0.974 0.870 0.918 
   4   (0.098) 0.064 0.037 0.026 0.130 0.082 

Locus 199 : 
2 alleles
13.0% missing data
   1   (0.785) 0.832 0.754 0.685 0.815 0.784 
   3   (0.215) 0.168 0.246 0.315 0.185 0.216 

Locus 200 : 
2 alleles
2.9% missing data
   4   (0.880) 0.869 0.959 0.924 0.865 0.905 
   2   (0.120) 0.131 0.041 0.076 0.135 0.095 

Locus 201 : 
2 alleles
3.6% missing data
   4   (0.209) 0.168 0.098 0.642 0.199 0.210 
   3   (0.791) 0.832 0.902 0.358 0.801 0.790 

Locus 202 : 
2 alleles
15.2% missing data
   1   (0.524) 0.395 0.722 0.916 0.466 0.557 
   3   (0.476) 0.605 0.278 0.084 0.534 0.443 

Locus 203 : 
2 alleles
14.5% missing data
   2   (0.664) 0.613 0.824 0.531 0.747 0.660 
   1   (0.336) 0.387 0.176 0.469 0.253 0.340 

Locus 204 : 
2 alleles
0.7% missing data
   4   (0.880) 0.925 0.813 0.936 0.872 0.900 
   1   (0.120) 0.075 0.187 0.064 0.128 0.100 

Locus 205 : 
2 alleles
2.9% missing data
   4   (0.110) 0.298 0.010 0.002 0.208 0.070 
   2   (0.890) 0.702 0.990 0.998 0.792 0.930 

Locus 206 : 
2 alleles
3.6% missing data
   4   (0.870) 0.870 0.733 0.990 0.898 0.898 
   2   (0.130) 0.130 0.267 0.010 0.102 0.102 

Locus 207 : 
2 alleles
13.8% missing data
   2   (0.921) 0.909 0.979 0.990 0.892 0.946 
   4   (0.079) 0.091 0.021 0.010 0.108 0.054 

Locus 208 : 
2 alleles
5.1% missing data
   3   (0.349) 0.310 0.233 0.081 0.467 0.356 
   4   (0.651) 0.690 0.767 0.919 0.533 0.644 

Locus 209 : 
2 alleles
16.7% missing data
   4   (0.729) 0.765 0.858 0.476 0.730 0.724 
   2   (0.271) 0.235 0.142 0.524 0.270 0.276 

Locus 210 : 
2 alleles
9.4% missing data
   1   (0.360) 0.286 0.283 0.540 0.339 0.386 
   3   (0.640) 0.714 0.717 0.460 0.661 0.614 

Locus 211 : 
2 alleles
11.6% missing data
   1   (0.918) 0.968 0.954 0.987 0.924 0.919 
   3   (0.082) 0.032 0.046 0.013 0.076 0.081 

Locus 212 : 
2 alleles
7.2% missing data
   3   (0.451) 0.479 0.389 0.029 0.636 0.424 
   4   (0.549) 0.521 0.611 0.971 0.364 0.576 

Locus 213 : 
2 alleles
3.6% missing data
   2   (0.546) 0.498 0.717 0.234 0.586 0.552 
   4   (0.454) 0.502 0.283 0.766 0.414 0.448 

Locus 214 : 
2 alleles
6.5% missing data
   1   (0.824) 0.884 0.730 0.697 0.842 0.838 
   3   (0.176) 0.116 0.270 0.303 0.158 0.162 

Locus 215 : 
2 alleles
5.8% missing data
   4   (0.841) 0.653 0.980 0.995 0.733 0.891 
   2   (0.159) 0.347 0.020 0.005 0.267 0.109 

Locus 216 : 
2 alleles
2.2% missing data
   2   (0.941) 0.897 0.995 0.999 0.928 0.962 
   4   (0.059) 0.103 0.005 0.001 0.072 0.038 

Locus 217 : 
2 alleles
4.3% missing data
   2   (0.772) 0.788 0.860 0.838 0.800 0.776 
   4   (0.228) 0.212 0.140 0.162 0.200 0.224 

Locus 218 : 
2 alleles
10.1% missing data
   2   (0.587) 0.582 0.748 0.706 0.537 0.577 
   4   (0.413) 0.418 0.252 0.294 0.463 0.423 

Locus 219 : 
2 alleles
14.5% missing data
   2   (0.788) 0.848 0.820 0.917 0.861 0.752 
   4   (0.212) 0.152 0.180 0.083 0.139 0.248 

Locus 220 : 
2 alleles
17.4% missing data
   4   (0.841) 0.723 0.978 0.996 0.623 0.890 
   3   (0.159) 0.277 0.022 0.004 0.377 0.110 

Locus 221 : 
2 alleles
2.9% missing data
   2   (0.095) 0.083 0.029 0.022 0.114 0.076 
   4   (0.905) 0.917 0.971 0.978 0.886 0.924 

Locus 222 : 
2 alleles
4.3% missing data
   2   (0.923) 0.934 0.984 0.997 0.934 0.937 
   4   (0.077) 0.066 0.016 0.003 0.066 0.063 

Locus 223 : 
2 alleles
13.0% missing data
   2   (0.888) 0.903 0.910 0.951 0.932 0.899 
   4   (0.112) 0.097 0.090 0.049 0.068 0.101 

Locus 224 : 
2 alleles
12.3% missing data
   1   (0.871) 0.944 0.890 0.723 0.940 0.827 
   3   (0.129) 0.056 0.110 0.277 0.060 0.173 

Locus 225 : 
2 alleles
10.9% missing data
   3   (0.702) 0.654 0.826 0.917 0.740 0.711 
   1   (0.298) 0.346 0.174 0.083 0.260 0.289 

Locus 226 : 
2 alleles
11.6% missing data
   3   (0.831) 0.879 0.901 0.977 0.799 0.825 
   1   (0.169) 0.121 0.099 0.023 0.201 0.175 

Locus 227 : 
2 alleles
6.5% missing data
   1   (0.845) 0.878 0.887 0.926 0.883 0.841 
   3   (0.155) 0.122 0.113 0.074 0.117 0.159 

Locus 228 : 
2 alleles
18.1% missing data
   2   (0.924) 0.960 0.963 0.983 0.960 0.924 
   4   (0.076) 0.040 0.037 0.017 0.040 0.076 

Locus 229 : 
2 alleles
3.6% missing data
   2   (0.789) 0.857 0.804 0.514 0.840 0.780 
   4   (0.211) 0.143 0.196 0.486 0.160 0.220 

Locus 230 : 
2 alleles
12.3% missing data
   4   (0.817) 0.893 0.826 0.916 0.892 0.757 
   2   (0.183) 0.107 0.174 0.084 0.108 0.243 

Locus 231 : 
2 alleles
2.2% missing data
   2   (0.666) 0.646 0.802 0.969 0.662 0.656 
   4   (0.334) 0.354 0.198 0.031 0.338 0.344 

Locus 232 : 
2 alleles
4.3% missing data
   3   (0.444) 0.449 0.492 0.341 0.374 0.456 
   4   (0.556) 0.551 0.508 0.659 0.626 0.544 

Locus 233 : 
2 alleles
7.2% missing data
   3   (0.876) 0.949 0.835 0.802 0.931 0.852 
   4   (0.124) 0.051 0.165 0.198 0.069 0.148 

Locus 234 : 
2 alleles
2.9% missing data
   4   (0.848) 0.863 0.938 0.965 0.842 0.856 
   2   (0.152) 0.137 0.062 0.035 0.158 0.144 

Locus 235 : 
2 alleles
6.5% missing data
   2   (0.701) 0.738 0.624 0.929 0.755 0.688 
   1   (0.299) 0.262 0.376 0.071 0.245 0.312 

Locus 236 : 
2 alleles
6.5% missing data
   4   (0.513) 0.543 0.692 0.252 0.436 0.500 
   1   (0.487) 0.457 0.308 0.748 0.564 0.500 

Locus 237 : 
2 alleles
3.6% missing data
   4   (0.724) 0.714 0.855 0.878 0.668 0.738 
   1   (0.276) 0.286 0.145 0.122 0.332 0.262 

Locus 238 : 
2 alleles
18.8% missing data
   1   (0.209) 0.193 0.122 0.046 0.206 0.209 
   3   (0.791) 0.807 0.878 0.954 0.794 0.791 

Locus 239 : 
2 alleles
4.3% missing data
   3   (0.890) 0.931 0.943 0.935 0.909 0.889 
   4   (0.110) 0.069 0.057 0.065 0.091 0.111 

Locus 240 : 
2 alleles
1.4% missing data
   2   (0.730) 0.833 0.719 0.403 0.820 0.671 
   3   (0.270) 0.167 0.281 0.597 0.180 0.329 

Locus 241 : 
2 alleles
8.7% missing data
   1   (0.875) 0.888 0.944 0.818 0.935 0.879 
   3   (0.125) 0.112 0.056 0.182 0.065 0.121 

Locus 242 : 
2 alleles
2.2% missing data
   3   (0.845) 0.866 0.905 0.538 0.907 0.853 
   1   (0.155) 0.134 0.095 0.462 0.093 0.147 

Locus 243 : 
2 alleles
10.9% missing data
   3   (0.501) 0.582 0.546 0.215 0.686 0.415 
   1   (0.499) 0.418 0.454 0.785 0.314 0.585 

Locus 244 : 
2 alleles
5.8% missing data
   2   (0.861) 0.853 0.953 0.984 0.851 0.881 
   4   (0.139) 0.147 0.047 0.016 0.149 0.119 

Locus 245 : 
2 alleles
2.9% missing data
   2   (0.841) 0.861 0.911 0.801 0.902 0.826 
   4   (0.159) 0.139 0.089 0.199 0.098 0.174 

Locus 246 : 
2 alleles
4.3% missing data
   4   (0.793) 0.834 0.766 0.969 0.812 0.791 
   2   (0.207) 0.166 0.234 0.031 0.188 0.209 

Locus 247 : 
2 alleles
14.5% missing data
   2   (0.673) 0.680 0.779 0.344 0.720 0.673 
   4   (0.327) 0.320 0.221 0.656 0.280 0.327 

Locus 248 : 
2 alleles
8.0% missing data
   2   (0.151) 0.118 0.272 0.093 0.101 0.135 
   3   (0.849) 0.882 0.728 0.907 0.899 0.865 

Locus 249 : 
2 alleles
13.8% missing data
   2   (0.933) 0.886 0.992 0.998 0.908 0.956 
   1   (0.067) 0.114 0.008 0.002 0.092 0.044 

Locus 250 : 
2 alleles
1.4% missing data
   2   (0.787) 0.819 0.763 0.912 0.830 0.797 
   3   (0.213) 0.181 0.237 0.088 0.170 0.203 

Locus 251 : 
2 alleles
5.1% missing data
   3   (0.353) 0.330 0.509 0.149 0.413 0.324 
   4   (0.647) 0.670 0.491 0.851 0.587 0.676 

Locus 252 : 
2 alleles
15.9% missing data
   2   (0.261) 0.229 0.231 0.249 0.275 0.259 
   4   (0.739) 0.771 0.769 0.751 0.725 0.741 

Locus 253 : 
2 alleles
15.2% missing data
   4   (0.878) 0.921 0.907 0.982 0.928 0.860 
   2   (0.122) 0.079 0.093 0.018 0.072 0.140 

Locus 254 : 
2 alleles
8.0% missing data
   1   (0.320) 0.274 0.205 0.071 0.479 0.318 
   2   (0.680) 0.726 0.795 0.929 0.521 0.682 

Locus 255 : 
2 alleles
16.7% missing data
   1   (0.647) 0.596 0.617 0.207 0.764 0.677 
   2   (0.353) 0.404 0.383 0.793 0.236 0.323 

Locus 256 : 
2 alleles
7.2% missing data
   1   (0.677) 0.735 0.414 0.774 0.761 0.667 
   2   (0.323) 0.265 0.586 0.226 0.239 0.333 

Locus 257 : 
2 alleles
10.9% missing data
   1   (0.921) 0.951 0.964 0.970 0.950 0.927 
   2   (0.079) 0.049 0.036 0.030 0.050 0.073 

Locus 258 : 
2 alleles
15.9% missing data
   3   (0.920) 0.964 0.924 0.815 0.972 0.912 
   1   (0.080) 0.036 0.076 0.185 0.028 0.088 

Locus 259 : 
2 alleles
10.9% missing data
   2   (0.842) 0.839 0.756 0.990 0.794 0.877 
   4   (0.158) 0.161 0.244 0.010 0.206 0.123 

Locus 260 : 
2 alleles
11.6% missing data
   1   (0.857) 0.804 0.950 0.973 0.895 0.879 
   3   (0.143) 0.196 0.050 0.027 0.105 0.121 

Locus 261 : 
2 alleles
15.9% missing data
   1   (0.497) 0.460 0.532 0.225 0.533 0.504 
   3   (0.503) 0.540 0.468 0.775 0.467 0.496 

Locus 262 : 
2 alleles
13.8% missing data
   4   (0.120) 0.076 0.046 0.132 0.226 0.103 
   2   (0.880) 0.924 0.954 0.868 0.774 0.897 

Locus 263 : 
2 alleles
1.4% missing data
   1   (0.904) 0.949 0.948 0.863 0.939 0.902 
   2   (0.096) 0.051 0.052 0.137 0.061 0.098 

Locus 264 : 
2 alleles
3.6% missing data
   2   (0.958) 0.994 0.899 0.667 0.995 0.958 
   4   (0.042) 0.006 0.101 0.333 0.005 0.042 

Locus 265 : 
2 alleles
7.2% missing data
   3   (0.718) 0.658 0.644 0.805 0.816 0.738 
   2   (0.282) 0.342 0.356 0.195 0.184 0.262 

Locus 266 : 
2 alleles
5.1% missing data
   2   (0.498) 0.417 0.664 0.361 0.559 0.506 
   4   (0.502) 0.583 0.336 0.639 0.441 0.494 

Locus 267 : 
2 alleles
2.9% missing data
   2   (0.914) 0.893 0.974 0.996 0.948 0.934 
   4   (0.086) 0.107 0.026 0.004 0.052 0.066 

Locus 268 : 
2 alleles
15.2% missing data
   1   (0.198) 0.142 0.117 0.035 0.291 0.198 
   3   (0.802) 0.858 0.883 0.965 0.709 0.802 

Locus 269 : 
2 alleles
4.3% missing data
   1   (0.885) 0.907 0.976 0.988 0.732 0.909 
   3   (0.115) 0.093 0.024 0.012 0.268 0.091 

Locus 270 : 
2 alleles
6.5% missing data
   4   (0.911) 0.935 0.946 0.932 0.962 0.915 
   1   (0.089) 0.065 0.054 0.068 0.038 0.085 

Locus 271 : 
2 alleles
2.2% missing data
   2   (0.895) 0.954 0.904 0.851 0.959 0.859 
   4   (0.105) 0.046 0.096 0.149 0.041 0.141 

Locus 272 : 
2 alleles
2.9% missing data
   4   (0.853) 0.893 0.905 0.983 0.855 0.850 
   2   (0.147) 0.107 0.095 0.017 0.145 0.150 

Locus 273 : 
2 alleles
1.4% missing data
   2   (0.862) 0.867 0.942 0.992 0.904 0.868 
   4   (0.138) 0.133 0.058 0.008 0.096 0.132 

Locus 274 : 
2 alleles
8.0% missing data
   1   (0.127) 0.057 0.087 0.070 0.236 0.120 
   3   (0.873) 0.943 0.913 0.930 0.764 0.880 

Locus 275 : 
2 alleles
2.9% missing data
   1   (0.608) 0.666 0.406 0.791 0.536 0.630 
   4   (0.392) 0.334 0.594 0.209 0.464 0.370 

Locus 276 : 
2 alleles
18.1% missing data
   2   (0.352) 0.420 0.213 0.569 0.240 0.351 
   3   (0.648) 0.580 0.787 0.431 0.760 0.649 

Locus 277 : 
2 alleles
10.9% missing data
   1   (0.903) 0.916 0.967 0.983 0.942 0.910 
   4   (0.097) 0.084 0.033 0.017 0.058 0.090 

Locus 278 : 
2 alleles
3.6% missing data
   3   (0.781) 0.803 0.900 0.959 0.734 0.778 
   1   (0.219) 0.197 0.100 0.041 0.266 0.222 

Locus 279 : 
2 alleles
3.6% missing data
   1   (0.875) 0.877 0.935 0.990 0.917 0.883 
   3   (0.125) 0.123 0.065 0.010 0.083 0.117 

Locus 280 : 
2 alleles
2.2% missing data
   3   (0.168) 0.119 0.144 0.303 0.125 0.165 
   4   (0.832) 0.881 0.856 0.697 0.875 0.835 

Locus 281 : 
2 alleles
14.5% missing data
   1   (0.742) 0.755 0.816 0.933 0.718 0.747 
   2   (0.258) 0.245 0.184 0.067 0.282 0.253 

Locus 282 : 
2 alleles
18.1% missing data
   3   (0.825) 0.833 0.841 0.974 0.885 0.822 
   4   (0.175) 0.167 0.159 0.026 0.115 0.178 

Locus 283 : 
2 alleles
5.1% missing data
   1   (0.897) 0.939 0.944 0.992 0.913 0.896 
   2   (0.103) 0.061 0.056 0.008 0.087 0.104 

Locus 284 : 
2 alleles
5.1% missing data
   1   (0.885) 0.908 0.826 0.984 0.852 0.913 
   2   (0.115) 0.092 0.174 0.016 0.148 0.087 

Locus 285 : 
2 alleles
10.9% missing data
   4   (0.911) 0.959 0.937 0.991 0.968 0.893 
   2   (0.089) 0.041 0.063 0.009 0.032 0.107 

Locus 286 : 
2 alleles
8.0% missing data
   4   (0.362) 0.305 0.306 0.602 0.300 0.382 
   2   (0.638) 0.695 0.694 0.398 0.700 0.618 

Locus 287 : 
2 alleles
14.5% missing data
   1   (0.404) 0.409 0.236 0.893 0.463 0.375 
   3   (0.596) 0.591 0.764 0.107 0.537 0.625 

Locus 288 : 
2 alleles
2.2% missing data
   2   (0.056) 0.111 0.005 0.001 0.062 0.035 
   3   (0.944) 0.889 0.995 0.999 0.938 0.965 

Locus 289 : 
2 alleles
15.9% missing data
   4   (0.908) 0.881 0.807 0.998 0.888 0.940 
   2   (0.092) 0.119 0.193 0.002 0.112 0.060 

Locus 290 : 
2 alleles
6.5% missing data
   2   (0.878) 0.945 0.849 0.942 0.944 0.836 
   4   (0.122) 0.055 0.151 0.058 0.056 0.164 

Locus 291 : 
2 alleles
18.1% missing data
   4   (0.892) 0.898 0.957 0.990 0.874 0.913 
   2   (0.108) 0.102 0.043 0.010 0.126 0.087 

Locus 292 : 
2 alleles
7.2% missing data
   2   (0.707) 0.661 0.872 0.933 0.590 0.738 
   4   (0.293) 0.339 0.128 0.067 0.410 0.262 

Locus 293 : 
2 alleles
3.6% missing data
   1   (0.900) 0.808 0.989 0.998 0.713 0.936 
   3   (0.100) 0.192 0.011 0.002 0.287 0.064 

Locus 294 : 
2 alleles
10.9% missing data
   2   (0.855) 0.904 0.768 0.964 0.922 0.854 
   1   (0.145) 0.096 0.232 0.036 0.078 0.146 

Locus 295 : 
2 alleles
5.1% missing data
   1   (0.789) 0.793 0.908 0.959 0.715 0.808 
   2   (0.211) 0.207 0.092 0.041 0.285 0.192 

Locus 296 : 
2 alleles
5.8% missing data
   1   (0.634) 0.780 0.458 0.153 0.790 0.578 
   3   (0.366) 0.220 0.542 0.847 0.210 0.422 

Locus 297 : 
2 alleles
4.3% missing data
   4   (0.925) 0.965 0.950 0.823 0.974 0.917 
   2   (0.075) 0.035 0.050 0.177 0.026 0.083 

Locus 298 : 
2 alleles
11.6% missing data
   2   (0.643) 0.692 0.726 0.695 0.722 0.596 
   4   (0.357) 0.308 0.274 0.305 0.278 0.404 

Locus 299 : 
2 alleles
8.0% missing data
   2   (0.214) 0.188 0.198 0.045 0.327 0.185 
   4   (0.786) 0.812 0.802 0.955 0.673 0.815 

Locus 300 : 
2 alleles
3.6% missing data
   2   (0.804) 0.826 0.896 0.983 0.784 0.802 
   4   (0.196) 0.174 0.104 0.017 0.216 0.198 

Locus 301 : 
2 alleles
5.8% missing data
   2   (0.506) 0.493 0.587 0.274 0.578 0.493 
   4   (0.494) 0.507 0.413 0.726 0.422 0.507 

Locus 302 : 
2 alleles
13.8% missing data
   4   (0.483) 0.481 0.589 0.822 0.476 0.455 
   3   (0.517) 0.519 0.411 0.178 0.524 0.545 

Locus 303 : 
2 alleles
6.5% missing data
   4   (0.898) 0.934 0.932 0.943 0.934 0.903 
   2   (0.102) 0.066 0.068 0.057 0.066 0.097 

Locus 304 : 
2 alleles
14.5% missing data
   3   (0.916) 0.960 0.962 0.966 0.945 0.913 
   1   (0.084) 0.040 0.038 0.034 0.055 0.087 

Locus 305 : 
2 alleles
2.2% missing data
   4   (0.829) 0.841 0.776 0.986 0.767 0.859 
   3   (0.171) 0.159 0.224 0.014 0.233 0.141 

Locus 306 : 
2 alleles
5.1% missing data
   2   (0.914) 0.964 0.933 0.978 0.954 0.901 
   3   (0.086) 0.036 0.067 0.022 0.046 0.099 

Locus 307 : 
2 alleles
13.0% missing data
   3   (0.755) 0.722 0.872 0.487 0.794 0.770 
   1   (0.245) 0.278 0.128 0.513 0.206 0.230 

Locus 308 : 
2 alleles
5.1% missing data
   3   (0.916) 0.936 0.969 0.531 0.959 0.930 
   1   (0.084) 0.064 0.031 0.469 0.041 0.070 

Locus 309 : 
2 alleles
2.2% missing data
   2   (0.800) 0.884 0.852 0.971 0.780 0.764 
   3   (0.200) 0.116 0.148 0.029 0.220 0.236 

Locus 310 : 
2 alleles
5.8% missing data
   4   (0.882) 0.914 0.885 0.885 0.947 0.886 
   2   (0.118) 0.086 0.115 0.115 0.053 0.114 

Locus 311 : 
2 alleles
15.2% missing data
   3   (0.848) 0.875 0.876 0.943 0.933 0.824 
   1   (0.152) 0.125 0.124 0.057 0.067 0.176 

Locus 312 : 
2 alleles
5.1% missing data
   2   (0.887) 0.873 0.962 0.984 0.923 0.901 
   3   (0.113) 0.127 0.038 0.016 0.077 0.099 

Locus 313 : 
2 alleles
2.2% missing data
   3   (0.101) 0.069 0.045 0.011 0.071 0.098 
   4   (0.899) 0.931 0.955 0.989 0.929 0.902 

Locus 314 : 
2 alleles
9.4% missing data
   2   (0.917) 0.932 0.981 0.997 0.924 0.932 
   4   (0.083) 0.068 0.019 0.003 0.076 0.068 

Locus 315 : 
2 alleles
2.2% missing data
   2   (0.620) 0.583 0.654 0.837 0.502 0.662 
   4   (0.380) 0.417 0.346 0.163 0.498 0.338 

Locus 316 : 
2 alleles
2.9% missing data
   1   (0.926) 0.884 0.987 0.998 0.952 0.949 
   3   (0.074) 0.116 0.013 0.002 0.048 0.051 

Locus 317 : 
2 alleles
5.8% missing data
   4   (0.915) 0.958 0.935 0.985 0.968 0.905 
   2   (0.085) 0.042 0.065 0.015 0.032 0.095 

Locus 318 : 
2 alleles
6.5% missing data
   2   (0.899) 0.893 0.842 0.993 0.931 0.924 
   4   (0.101) 0.107 0.158 0.007 0.069 0.076 

Locus 319 : 
2 alleles
4.3% missing data
   2   (0.635) 0.682 0.707 0.581 0.715 0.591 
   4   (0.365) 0.318 0.293 0.419 0.285 0.409 

Locus 320 : 
2 alleles
5.1% missing data
   2   (0.381) 0.330 0.395 0.282 0.584 0.364 
   4   (0.619) 0.670 0.605 0.718 0.416 0.636 

Locus 321 : 
2 alleles
10.9% missing data
   2   (0.839) 0.920 0.882 0.615 0.819 0.827 
   4   (0.161) 0.080 0.118 0.385 0.181 0.173 

Locus 322 : 
2 alleles
6.5% missing data
   1   (0.257) 0.208 0.205 0.147 0.231 0.282 
   3   (0.743) 0.792 0.795 0.853 0.769 0.718 

Locus 323 : 
2 alleles
18.8% missing data
   3   (0.931) 0.981 0.929 0.961 0.982 0.906 
   1   (0.069) 0.019 0.071 0.039 0.018 0.094 

Locus 324 : 
2 alleles
3.6% missing data
   3   (0.794) 0.726 0.759 0.957 0.818 0.833 
   1   (0.206) 0.274 0.241 0.043 0.182 0.167 

Locus 325 : 
2 alleles
14.5% missing data
   1   (0.860) 0.890 0.884 0.838 0.916 0.854 
   3   (0.140) 0.110 0.116 0.162 0.084 0.146 

Locus 326 : 
2 alleles
13.8% missing data
   4   (0.614) 0.645 0.363 0.548 0.710 0.626 
   2   (0.386) 0.355 0.637 0.452 0.290 0.374 

Locus 327 : 
2 alleles
5.8% missing data
   1   (0.150) 0.120 0.294 0.015 0.103 0.137 
   3   (0.850) 0.880 0.706 0.985 0.897 0.863 

Locus 328 : 
2 alleles
0.7% missing data
   4   (0.876) 0.921 0.921 0.987 0.925 0.853 
   2   (0.124) 0.079 0.079 0.013 0.075 0.147 

Locus 329 : 
2 alleles
5.1% missing data
   4   (0.355) 0.372 0.194 0.097 0.422 0.343 
   2   (0.645) 0.628 0.806 0.903 0.578 0.657 

Locus 330 : 
2 alleles
3.6% missing data
   3   (0.909) 0.976 0.886 0.982 0.971 0.843 
   1   (0.091) 0.024 0.114 0.018 0.029 0.157 

Locus 331 : 
2 alleles
15.2% missing data
   4   (0.914) 0.976 0.859 0.938 0.981 0.851 
   2   (0.086) 0.024 0.141 0.062 0.019 0.149 

Locus 332 : 
2 alleles
6.5% missing data
   1   (0.293) 0.198 0.246 0.701 0.263 0.319 
   3   (0.707) 0.802 0.754 0.299 0.737 0.681 

Locus 333 : 
2 alleles
5.1% missing data
   4   (0.911) 0.903 0.970 0.939 0.929 0.933 
   1   (0.089) 0.097 0.030 0.061 0.071 0.067 

Locus 334 : 
2 alleles
2.2% missing data
   1   (0.909) 0.942 0.960 0.427 0.936 0.929 
   3   (0.091) 0.058 0.040 0.573 0.064 0.071 

Locus 335 : 
2 alleles
15.9% missing data
   1   (0.893) 0.895 0.871 0.983 0.879 0.924 
   2   (0.107) 0.105 0.129 0.017 0.121 0.076 

Locus 336 : 
2 alleles
15.9% missing data
   4   (0.919) 0.923 0.974 0.987 0.939 0.937 
   1   (0.081) 0.077 0.026 0.013 0.061 0.063 

Locus 337 : 
2 alleles
13.0% missing data
   2   (0.562) 0.540 0.655 0.579 0.595 0.553 
   4   (0.438) 0.460 0.345 0.421 0.405 0.447 

Locus 338 : 
2 alleles
13.8% missing data
   3   (0.851) 0.895 0.848 0.877 0.920 0.837 
   1   (0.149) 0.105 0.152 0.123 0.080 0.163 

Locus 339 : 
2 alleles
5.1% missing data
   1   (0.682) 0.746 0.432 0.828 0.789 0.657 
   3   (0.318) 0.254 0.568 0.172 0.211 0.343 

Locus 340 : 
2 alleles
1.4% missing data
   4   (0.906) 0.913 0.960 0.992 0.962 0.912 
   2   (0.094) 0.087 0.040 0.008 0.038 0.088 

Locus 341 : 
2 alleles
13.0% missing data
   4   (0.885) 0.893 0.954 0.985 0.910 0.895 
   1   (0.115) 0.107 0.046 0.015 0.090 0.105 

Locus 342 : 
2 alleles
6.5% missing data
   2   (0.760) 0.753 0.626 0.924 0.848 0.767 
   3   (0.240) 0.247 0.374 0.076 0.152 0.233 

Locus 343 : 
2 alleles
10.1% missing data
   2   (0.831) 0.800 0.910 0.968 0.893 0.832 
   4   (0.169) 0.200 0.090 0.032 0.107 0.168 

Locus 344 : 
2 alleles
11.6% missing data
   1   (0.914) 0.941 0.949 0.965 0.963 0.914 
   3   (0.086) 0.059 0.051 0.035 0.037 0.086 

Locus 345 : 
2 alleles
15.9% missing data
   4   (0.844) 0.880 0.826 0.892 0.906 0.837 
   2   (0.156) 0.120 0.174 0.108 0.094 0.163 

Locus 346 : 
2 alleles
5.8% missing data
   2   (0.893) 0.913 0.943 0.977 0.911 0.908 
   4   (0.107) 0.087 0.057 0.023 0.089 0.092 

Locus 347 : 
2 alleles
5.8% missing data
   2   (0.910) 0.955 0.965 0.991 0.885 0.919 
   4   (0.090) 0.045 0.035 0.009 0.115 0.081 

Locus 348 : 
2 alleles
1.4% missing data
   3   (0.882) 0.882 0.961 0.628 0.891 0.907 
   2   (0.118) 0.118 0.039 0.372 0.109 0.093 

Locus 349 : 
2 alleles
4.3% missing data
   4   (0.933) 0.977 0.923 0.948 0.984 0.917 
   2   (0.067) 0.023 0.077 0.052 0.016 0.083 

Locus 350 : 
2 alleles
5.1% missing data
   1   (0.911) 0.882 0.977 0.988 0.922 0.935 
   3   (0.089) 0.118 0.023 0.012 0.078 0.065 

Locus 351 : 
2 alleles
14.5% missing data
   1   (0.594) 0.621 0.400 0.836 0.612 0.594 
   3   (0.406) 0.379 0.600 0.164 0.388 0.406 

Locus 352 : 
2 alleles
2.2% missing data
   3   (0.909) 0.919 0.971 0.992 0.938 0.923 
   1   (0.091) 0.081 0.029 0.008 0.062 0.077 

Locus 353 : 
2 alleles
2.2% missing data
   3   (0.854) 0.855 0.954 0.985 0.822 0.872 
   1   (0.146) 0.145 0.046 0.015 0.178 0.128 

Locus 354 : 
2 alleles
0.7% missing data
   2   (0.890) 0.928 0.967 0.988 0.846 0.902 
   4   (0.110) 0.072 0.033 0.012 0.154 0.098 

Locus 355 : 
2 alleles
13.8% missing data
   3   (0.890) 0.925 0.943 0.983 0.911 0.889 
   1   (0.110) 0.075 0.057 0.017 0.089 0.111 

Locus 356 : 
2 alleles
11.6% missing data
   2   (0.927) 0.923 0.964 0.996 0.964 0.943 
   4   (0.073) 0.077 0.036 0.004 0.036 0.057 

Locus 357 : 
2 alleles
3.6% missing data
   4   (0.890) 0.952 0.860 0.944 0.975 0.834 
   2   (0.110) 0.048 0.140 0.056 0.025 0.166 

Locus 358 : 
2 alleles
5.8% missing data
   2   (0.756) 0.785 0.777 0.887 0.865 0.713 
   4   (0.244) 0.215 0.223 0.113 0.135 0.287 

Locus 359 : 
2 alleles
1.4% missing data
   3   (0.915) 0.874 0.976 0.993 0.953 0.939 
   1   (0.085) 0.126 0.024 0.007 0.047 0.061 

Locus 360 : 
2 alleles
2.9% missing data
   3   (0.901) 0.931 0.952 0.949 0.903 0.919 
   1   (0.099) 0.069 0.048 0.051 0.097 0.081 

Locus 361 : 
2 alleles
5.1% missing data
   1   (0.377) 0.389 0.567 0.165 0.410 0.340 
   3   (0.623) 0.611 0.433 0.835 0.590 0.660 

Locus 362 : 
2 alleles
4.3% missing data
   1   (0.880) 0.921 0.784 0.983 0.940 0.884 
   2   (0.120) 0.079 0.216 0.017 0.060 0.116 

Locus 363 : 
2 alleles
4.3% missing data
   3   (0.923) 0.976 0.921 0.986 0.972 0.896 
   1   (0.077) 0.024 0.079 0.014 0.028 0.104 

Locus 364 : 
2 alleles
11.6% missing data
   2   (0.891) 0.943 0.884 0.910 0.929 0.892 
   4   (0.109) 0.057 0.116 0.090 0.071 0.108 

Locus 365 : 
2 alleles
2.9% missing data
   1   (0.819) 0.817 0.899 0.909 0.860 0.818 
   3   (0.181) 0.183 0.101 0.091 0.140 0.182 

Locus 366 : 
2 alleles
5.1% missing data
   4   (0.483) 0.475 0.503 0.197 0.491 0.494 
   2   (0.517) 0.525 0.497 0.803 0.509 0.506 

Locus 367 : 
2 alleles
9.4% missing data
   2   (0.917) 0.912 0.985 0.996 0.928 0.934 
   3   (0.083) 0.088 0.015 0.004 0.072 0.066 

Locus 368 : 
2 alleles
6.5% missing data
   2   (0.484) 0.507 0.662 0.642 0.406 0.454 
   4   (0.516) 0.493 0.338 0.358 0.594 0.546 

Locus 369 : 
2 alleles
5.8% missing data
   4   (0.913) 0.965 0.944 0.355 0.976 0.900 
   1   (0.087) 0.035 0.056 0.645 0.024 0.100 

Locus 370 : 
2 alleles
5.8% missing data
   2   (0.246) 0.189 0.162 0.035 0.246 0.279 
   4   (0.754) 0.811 0.838 0.965 0.754 0.721 

Locus 371 : 
2 alleles
1.4% missing data
   1   (0.865) 0.889 0.918 0.923 0.882 0.874 
   3   (0.135) 0.111 0.082 0.077 0.118 0.126 

Locus 372 : 
2 alleles
0.7% missing data
   1   (0.323) 0.320 0.175 0.050 0.403 0.322 
   3   (0.677) 0.680 0.825 0.950 0.597 0.678 

Locus 373 : 
2 alleles
2.2% missing data
   4   (0.930) 0.920 0.991 0.998 0.925 0.949 
   2   (0.070) 0.080 0.009 0.002 0.075 0.051 

Locus 374 : 
2 alleles
19.6% missing data
   2   (0.644) 0.564 0.763 0.596 0.606 0.695 
   4   (0.356) 0.436 0.237 0.404 0.394 0.305 

Locus 375 : 
2 alleles
15.9% missing data
   2   (0.911) 0.923 0.941 0.954 0.924 0.928 
   4   (0.089) 0.077 0.059 0.046 0.076 0.072 

Locus 376 : 
2 alleles
2.2% missing data
   2   (0.883) 0.930 0.897 0.492 0.958 0.878 
   3   (0.117) 0.070 0.103 0.508 0.042 0.122 

Locus 377 : 
2 alleles
4.3% missing data
   1   (0.577) 0.510 0.672 0.120 0.687 0.598 
   3   (0.423) 0.490 0.328 0.880 0.313 0.402 

Locus 378 : 
2 alleles
15.9% missing data
   2   (0.203) 0.260 0.043 0.028 0.446 0.155 
   4   (0.797) 0.740 0.957 0.972 0.554 0.845 

Locus 379 : 
2 alleles
14.5% missing data
   2   (0.659) 0.684 0.575 0.806 0.675 0.662 
   4   (0.341) 0.316 0.425 0.194 0.325 0.338 

Locus 380 : 
2 alleles
2.9% missing data
   2   (0.895) 0.945 0.904 0.937 0.954 0.878 
   4   (0.105) 0.055 0.096 0.063 0.046 0.122 

Locus 381 : 
2 alleles
7.2% missing data
   4   (0.869) 0.879 0.896 0.947 0.922 0.884 
   2   (0.131) 0.121 0.104 0.053 0.078 0.116 

Locus 382 : 
2 alleles
5.8% missing data
   4   (0.896) 0.932 0.756 0.961 0.941 0.913 
   2   (0.104) 0.068 0.244 0.039 0.059 0.087 

Locus 383 : 
2 alleles
14.5% missing data
   1   (0.296) 0.310 0.116 0.109 0.488 0.264 
   3   (0.704) 0.690 0.884 0.891 0.512 0.736 

Locus 384 : 
2 alleles
8.7% missing data
   1   (0.877) 0.911 0.932 0.752 0.885 0.886 
   3   (0.123) 0.089 0.068 0.248 0.115 0.114 

Locus 385 : 
2 alleles
10.9% missing data
   2   (0.896) 0.942 0.912 0.940 0.911 0.898 
   4   (0.104) 0.058 0.088 0.060 0.089 0.102 

Locus 386 : 
2 alleles
11.6% missing data
   2   (0.865) 0.923 0.895 0.860 0.868 0.857 
   1   (0.135) 0.077 0.105 0.140 0.132 0.143 

Locus 387 : 
2 alleles
7.2% missing data
   2   (0.812) 0.882 0.794 0.937 0.893 0.774 
   3   (0.188) 0.118 0.206 0.063 0.107 0.226 

Locus 388 : 
2 alleles
6.5% missing data
   3   (0.810) 0.828 0.770 0.891 0.840 0.831 
   1   (0.190) 0.172 0.230 0.109 0.160 0.169 

Locus 389 : 
2 alleles
4.3% missing data
   1   (0.794) 0.772 0.868 0.916 0.820 0.813 
   3   (0.206) 0.228 0.132 0.084 0.180 0.187 

Locus 390 : 
2 alleles
15.9% missing data
   1   (0.684) 0.596 0.769 0.712 0.696 0.723 
   3   (0.316) 0.404 0.231 0.288 0.304 0.277 

Locus 391 : 
2 alleles
4.3% missing data
   4   (0.744) 0.773 0.609 0.959 0.830 0.732 
   2   (0.256) 0.227 0.391 0.041 0.170 0.268 

Locus 392 : 
2 alleles
15.9% missing data
   3   (0.944) 0.985 0.854 0.947 0.989 0.936 
   1   (0.056) 0.015 0.146 0.053 0.011 0.064 

Locus 393 : 
2 alleles
15.2% missing data
   3   (0.889) 0.925 0.935 0.926 0.934 0.888 
   1   (0.111) 0.075 0.065 0.074 0.066 0.112 

Locus 394 : 
2 alleles
10.1% missing data
   2   (0.879) 0.909 0.928 0.981 0.927 0.876 
   4   (0.121) 0.091 0.072 0.019 0.073 0.124 

Locus 395 : 
2 alleles
11.6% missing data
   2   (0.296) 0.292 0.462 0.115 0.221 0.291 
   4   (0.704) 0.708 0.538 0.885 0.779 0.709 

Locus 396 : 
2 alleles
12.3% missing data
   3   (0.789) 0.856 0.591 0.945 0.903 0.751 
   1   (0.211) 0.144 0.409 0.055 0.097 0.249 

Locus 397 : 
2 alleles
6.5% missing data
   2   (0.522) 0.515 0.466 0.458 0.694 0.483 
   3   (0.478) 0.485 0.534 0.542 0.306 0.517 

Locus 398 : 
2 alleles
11.6% missing data
   2   (0.509) 0.402 0.752 0.579 0.490 0.529 
   4   (0.491) 0.598 0.248 0.421 0.510 0.471 

Locus 399 : 
2 alleles
2.9% missing data
   3   (0.908) 0.909 0.966 0.936 0.938 0.926 
   1   (0.092) 0.091 0.034 0.064 0.062 0.074 

Locus 400 : 
2 alleles
5.1% missing data
   1   (0.708) 0.695 0.829 0.612 0.805 0.695 
   3   (0.292) 0.305 0.171 0.388 0.195 0.305 

Locus 401 : 
2 alleles
13.0% missing data
   1   (0.837) 0.815 0.938 0.882 0.848 0.856 
   2   (0.163) 0.185 0.062 0.118 0.152 0.144 

Locus 402 : 
2 alleles
5.1% missing data
   2   (0.798) 0.871 0.619 0.939 0.892 0.771 
   4   (0.202) 0.129 0.381 0.061 0.108 0.229 

Locus 403 : 
2 alleles
3.6% missing data
   4   (0.843) 0.885 0.881 0.592 0.900 0.843 
   2   (0.157) 0.115 0.119 0.408 0.100 0.157 

Locus 404 : 
2 alleles
12.3% missing data
   2   (0.857) 0.900 0.771 0.821 0.911 0.868 
   4   (0.143) 0.100 0.229 0.179 0.089 0.132 

Locus 405 : 
2 alleles
2.2% missing data
   2   (0.753) 0.774 0.651 0.943 0.802 0.759 
   3   (0.247) 0.226 0.349 0.057 0.198 0.241 

Locus 406 : 
2 alleles
11.6% missing data
   2   (0.907) 0.956 0.907 0.967 0.969 0.885 
   4   (0.093) 0.044 0.093 0.033 0.031 0.115 

Locus 407 : 
2 alleles
3.6% missing data
   2   (0.818) 0.749 0.944 0.939 0.824 0.846 
   4   (0.182) 0.251 0.056 0.061 0.176 0.154 

Locus 408 : 
2 alleles
13.0% missing data
   2   (0.866) 0.905 0.902 0.971 0.930 0.848 
   4   (0.134) 0.095 0.098 0.029 0.070 0.152 

Locus 409 : 
2 alleles
2.2% missing data
   2   (0.121) 0.175 0.019 0.009 0.207 0.089 
   4   (0.879) 0.825 0.981 0.991 0.793 0.911 

Locus 410 : 
2 alleles
5.1% missing data
   2   (0.914) 0.960 0.949 0.940 0.947 0.909 
   4   (0.086) 0.040 0.051 0.060 0.053 0.091 

Locus 411 : 
2 alleles
18.1% missing data
   2   (0.861) 0.871 0.935 0.967 0.903 0.867 
   4   (0.139) 0.129 0.065 0.033 0.097 0.133 

Locus 412 : 
2 alleles
14.5% missing data
   1   (0.888) 0.880 0.925 0.973 0.883 0.912 
   2   (0.112) 0.120 0.075 0.027 0.117 0.088 

Locus 413 : 
2 alleles
14.5% missing data
   1   (0.938) 0.892 0.993 0.999 0.920 0.960 
   3   (0.062) 0.108 0.007 0.001 0.080 0.040 

Locus 414 : 
2 alleles
13.0% missing data
   4   (0.895) 0.905 0.970 0.994 0.892 0.910 
   2   (0.105) 0.095 0.030 0.006 0.108 0.090 

Locus 415 : 
2 alleles
3.6% missing data
   1   (0.133) 0.106 0.058 0.046 0.132 0.126 
   3   (0.867) 0.894 0.942 0.954 0.868 0.874 

Locus 416 : 
2 alleles
3.6% missing data
   3   (0.852) 0.864 0.937 0.961 0.852 0.863 
   1   (0.148) 0.136 0.063 0.039 0.148 0.137 

Locus 417 : 
2 alleles
10.1% missing data
   3   (0.905) 0.944 0.964 0.991 0.899 0.912 
   4   (0.095) 0.056 0.036 0.009 0.101 0.088 

Locus 418 : 
2 alleles
5.1% missing data
   2   (0.776) 0.804 0.869 0.983 0.792 0.764 
   4   (0.224) 0.196 0.131 0.017 0.208 0.236 

Locus 419 : 
2 alleles
2.9% missing data
   3   (0.730) 0.731 0.837 0.958 0.711 0.731 
   4   (0.270) 0.269 0.163 0.042 0.289 0.269 

Locus 420 : 
2 alleles
13.8% missing data
   1   (0.254) 0.241 0.248 0.484 0.185 0.247 
   4   (0.746) 0.759 0.752 0.516 0.815 0.753 

Locus 421 : 
2 alleles
11.6% missing data
   2   (0.936) 0.863 0.993 0.999 0.945 0.959 
   4   (0.064) 0.137 0.007 0.001 0.055 0.041 

Locus 422 : 
2 alleles
5.1% missing data
   2   (0.844) 0.843 0.672 0.981 0.863 0.876 
   4   (0.156) 0.157 0.328 0.019 0.137 0.124 

Locus 423 : 
2 alleles
14.5% missing data
   3   (0.644) 0.720 0.430 0.325 0.723 0.644 
   2   (0.356) 0.280 0.570 0.675 0.277 0.356 

Locus 424 : 
2 alleles
13.0% missing data
   2   (0.882) 0.924 0.941 0.698 0.933 0.875 
   4   (0.118) 0.076 0.059 0.302 0.067 0.125 

Locus 425 : 
2 alleles
2.9% missing data
   2   (0.888) 0.950 0.857 0.825 0.956 0.862 
   4   (0.112) 0.050 0.143 0.175 0.044 0.138 

Locus 426 : 
2 alleles
5.8% missing data
   3   (0.828) 0.728 0.957 0.966 0.808 0.865 
   2   (0.172) 0.272 0.043 0.034 0.192 0.135 

Locus 427 : 
2 alleles
18.8% missing data
   4   (0.888) 0.915 0.955 0.971 0.881 0.896 
   2   (0.112) 0.085 0.045 0.029 0.119 0.104 

Locus 428 : 
2 alleles
5.8% missing data
   2   (0.924) 0.960 0.946 0.987 0.977 0.920 
   4   (0.076) 0.040 0.054 0.013 0.023 0.080 

Locus 429 : 
2 alleles
15.2% missing data
   2   (0.735) 0.780 0.799 0.563 0.650 0.746 
   3   (0.265) 0.220 0.201 0.437 0.350 0.254 

Locus 430 : 
2 alleles
4.3% missing data
   4   (0.795) 0.821 0.716 0.938 0.814 0.811 
   2   (0.205) 0.179 0.284 0.062 0.186 0.189 

Locus 431 : 
2 alleles
2.9% missing data
   1   (0.348) 0.261 0.387 0.847 0.352 0.345 
   3   (0.652) 0.739 0.613 0.153 0.648 0.655 

Locus 432 : 
2 alleles
0.7% missing data
   1   (0.493) 0.452 0.627 0.399 0.532 0.491 
   4   (0.507) 0.548 0.373 0.601 0.468 0.509 

Locus 433 : 
2 alleles
13.8% missing data
   2   (0.828) 0.768 0.929 0.951 0.884 0.849 
   4   (0.172) 0.232 0.071 0.049 0.116 0.151 

Locus 434 : 
2 alleles
14.5% missing data
   3   (0.750) 0.751 0.624 0.965 0.825 0.756 
   2   (0.250) 0.249 0.376 0.035 0.175 0.244 

Locus 435 : 
2 alleles
3.6% missing data
   4   (0.803) 0.782 0.911 0.973 0.829 0.815 
   2   (0.197) 0.218 0.089 0.027 0.171 0.185 

Locus 436 : 
2 alleles
8.0% missing data
   4   (0.760) 0.783 0.863 0.826 0.762 0.746 
   2   (0.240) 0.217 0.137 0.174 0.238 0.254 

Locus 437 : 
2 alleles
2.9% missing data
   1   (0.918) 0.958 0.957 0.611 0.959 0.924 
   3   (0.082) 0.042 0.043 0.389 0.041 0.076 

Locus 438 : 
2 alleles
5.1% missing data
   2   (0.930) 0.852 0.992 0.999 0.914 0.953 
   4   (0.070) 0.148 0.008 0.001 0.086 0.047 

Locus 439 : 
2 alleles
2.2% missing data
   3   (0.906) 0.911 0.970 0.987 0.915 0.924 
   4   (0.094) 0.089 0.030 0.013 0.085 0.076 

Locus 440 : 
2 alleles
3.6% missing data
   3   (0.821) 0.834 0.911 0.985 0.726 0.838 
   1   (0.179) 0.166 0.089 0.015 0.274 0.162 

Locus 441 : 
2 alleles
1.4% missing data
   2   (0.890) 0.927 0.711 0.985 0.951 0.902 
   4   (0.110) 0.073 0.289 0.015 0.049 0.098 

Locus 442 : 
2 alleles
6.5% missing data
   3   (0.860) 0.882 0.963 0.990 0.753 0.878 
   1   (0.140) 0.118 0.037 0.010 0.247 0.122 

Locus 443 : 
2 alleles
2.2% missing data
   4   (0.678) 0.681 0.783 0.958 0.716 0.659 
   2   (0.322) 0.319 0.217 0.042 0.284 0.341 

Locus 444 : 
2 alleles
3.6% missing data
   3   (0.871) 0.903 0.923 0.969 0.880 0.881 
   2   (0.129) 0.097 0.077 0.031 0.120 0.119 

Locus 445 : 
2 alleles
13.8% missing data
   3   (0.427) 0.461 0.259 0.292 0.377 0.443 
   1   (0.573) 0.539 0.741 0.708 0.623 0.557 

Locus 446 : 
2 alleles
4.3% missing data
   1   (0.242) 0.286 0.125 0.077 0.213 0.237 
   3   (0.758) 0.714 0.875 0.923 0.787 0.763 

Locus 447 : 
2 alleles
5.1% missing data
   3   (0.701) 0.737 0.751 0.379 0.718 0.704 
   2   (0.299) 0.263 0.249 0.621 0.282 0.296 

Locus 448 : 
2 alleles
12.3% missing data
   1   (0.078) 0.075 0.018 0.015 0.129 0.055 
   3   (0.922) 0.925 0.982 0.985 0.871 0.945 

Locus 449 : 
2 alleles
5.1% missing data
   2   (0.397) 0.333 0.506 0.307 0.277 0.430 
   4   (0.603) 0.667 0.494 0.693 0.723 0.570 

Locus 450 : 
2 alleles
13.0% missing data
   2   (0.848) 0.916 0.839 0.233 0.928 0.836 
   4   (0.152) 0.084 0.161 0.767 0.072 0.164 

Locus 451 : 
2 alleles
2.9% missing data
   2   (0.817) 0.851 0.853 0.792 0.875 0.807 
   4   (0.183) 0.149 0.147 0.208 0.125 0.193 

Locus 452 : 
2 alleles
2.2% missing data
   2   (0.613) 0.642 0.683 0.386 0.611 0.608 
   4   (0.387) 0.358 0.317 0.614 0.389 0.392 

Locus 453 : 
2 alleles
8.0% missing data
   4   (0.347) 0.337 0.171 0.131 0.449 0.348 
   2   (0.653) 0.663 0.829 0.869 0.551 0.652 

Locus 454 : 
2 alleles
2.9% missing data
   4   (0.918) 0.933 0.977 0.993 0.929 0.933 
   2   (0.082) 0.067 0.023 0.007 0.071 0.067 

Locus 455 : 
2 alleles
11.6% missing data
   1   (0.909) 0.929 0.948 0.986 0.902 0.926 
   3   (0.091) 0.071 0.052 0.014 0.098 0.074 

Locus 456 : 
2 alleles
2.9% missing data
   4   (0.875) 0.904 0.911 0.852 0.927 0.880 
   2   (0.125) 0.096 0.089 0.148 0.073 0.120 

Locus 457 : 
2 alleles
11.6% missing data
   3   (0.913) 0.957 0.935 0.979 0.962 0.900 
   2   (0.087) 0.043 0.065 0.021 0.038 0.100 

Locus 458 : 
2 alleles
13.0% missing data
   1   (0.852) 0.880 0.778 0.965 0.857 0.873 
   3   (0.148) 0.120 0.222 0.035 0.143 0.127 

Locus 459 : 
2 alleles
12.3% missing data
   3   (0.938) 0.873 0.993 0.998 0.941 0.960 
   4   (0.062) 0.127 0.007 0.002 0.059 0.040 

Locus 460 : 
2 alleles
6.5% missing data
   1   (0.858) 0.895 0.839 0.866 0.917 0.864 
   3   (0.142) 0.105 0.161 0.134 0.083 0.136 

Locus 461 : 
2 alleles
7.2% missing data
   2   (0.776) 0.781 0.836 0.303 0.843 0.799 
   4   (0.224) 0.219 0.164 0.697 0.157 0.201 

Locus 462 : 
2 alleles
3.6% missing data
   2   (0.656) 0.713 0.783 0.935 0.575 0.628 
   4   (0.344) 0.287 0.217 0.065 0.425 0.372 

Locus 463 : 
2 alleles
8.0% missing data
   1   (0.678) 0.692 0.769 0.743 0.747 0.646 
   3   (0.322) 0.308 0.231 0.257 0.253 0.354 

Locus 464 : 
2 alleles
4.3% missing data
   3   (0.911) 0.948 0.965 0.635 0.952 0.917 
   1   (0.089) 0.052 0.035 0.365 0.048 0.083 

Locus 465 : 
2 alleles
15.9% missing data
   1   (0.911) 0.933 0.962 0.875 0.937 0.921 
   3   (0.089) 0.067 0.038 0.125 0.063 0.079 

Locus 466 : 
2 alleles
13.0% missing data
   3   (0.797) 0.808 0.870 0.977 0.799 0.803 
   1   (0.203) 0.192 0.130 0.023 0.201 0.197 

Locus 467 : 
2 alleles
11.6% missing data
   1   (0.826) 0.771 0.930 0.945 0.847 0.850 
   3   (0.174) 0.229 0.070 0.055 0.153 0.150 

Locus 468 : 
2 alleles
3.6% missing data
   1   (0.177) 0.218 0.083 0.161 0.135 0.157 
   3   (0.823) 0.782 0.917 0.839 0.865 0.843 

Locus 469 : 
2 alleles
5.8% missing data
   2   (0.913) 0.951 0.955 0.965 0.946 0.916 
   4   (0.087) 0.049 0.045 0.035 0.054 0.084 

Locus 470 : 
2 alleles
5.1% missing data
   2   (0.373) 0.384 0.506 0.301 0.326 0.351 
   4   (0.627) 0.616 0.494 0.699 0.674 0.649 

Locus 471 : 
2 alleles
5.8% missing data
   2   (0.518) 0.563 0.413 0.196 0.505 0.530 
   4   (0.482) 0.437 0.587 0.804 0.495 0.470 

Locus 472 : 
2 alleles
3.6% missing data
   3   (0.857) 0.846 0.931 0.965 0.899 0.868 
   4   (0.143) 0.154 0.069 0.035 0.101 0.132 

Locus 473 : 
2 alleles
2.9% missing data
   4   (0.884) 0.912 0.937 0.985 0.931 0.882 
   2   (0.116) 0.088 0.063 0.015 0.069 0.118 

Locus 474 : 
2 alleles
15.2% missing data
   1   (0.479) 0.554 0.438 0.319 0.434 0.456 
   3   (0.521) 0.446 0.562 0.681 0.566 0.544 

Locus 475 : 
2 alleles
11.6% missing data
   3   (0.883) 0.929 0.927 0.832 0.930 0.873 
   1   (0.117) 0.071 0.073 0.168 0.070 0.127 

Locus 476 : 
2 alleles
13.0% missing data
   4   (0.917) 0.775 0.991 0.998 0.920 0.946 
   2   (0.083) 0.225 0.009 0.002 0.080 0.054 

Locus 477 : 
2 alleles
15.2% missing data
   2   (0.195) 0.134 0.143 0.212 0.159 0.223 
   4   (0.805) 0.866 0.857 0.788 0.841 0.777 

Locus 478 : 
2 alleles
6.5% missing data
   4   (0.941) 0.907 0.995 0.999 0.894 0.963 
   2   (0.059) 0.093 0.005 0.001 0.106 0.037 

Locus 479 : 
2 alleles
11.6% missing data
   1   (0.861) 0.886 0.937 0.983 0.906 0.855 
   4   (0.139) 0.114 0.063 0.017 0.094 0.145 

Locus 480 : 
2 alleles
4.3% missing data
   1   (0.301) 0.359 0.234 0.077 0.577 0.231 
   3   (0.699) 0.641 0.766 0.923 0.423 0.769 

Locus 481 : 
2 alleles
2.2% missing data
   3   (0.892) 0.921 0.941 0.793 0.945 0.890 
   4   (0.108) 0.079 0.059 0.207 0.055 0.110 

Locus 482 : 
2 alleles
0.7% missing data
   2   (0.147) 0.085 0.111 0.296 0.111 0.163 
   4   (0.853) 0.915 0.889 0.704 0.889 0.837 

Locus 483 : 
2 alleles
13.0% missing data
   4   (0.751) 0.827 0.644 0.916 0.736 0.748 
   2   (0.249) 0.173 0.356 0.084 0.264 0.252 

Locus 484 : 
2 alleles
12.3% missing data
   3   (0.909) 0.946 0.955 0.992 0.913 0.919 
   1   (0.091) 0.054 0.045 0.008 0.087 0.081 

Locus 485 : 
2 alleles
13.0% missing data
   3   (0.848) 0.891 0.910 0.985 0.857 0.841 
   1   (0.152) 0.109 0.090 0.015 0.143 0.159 

Locus 486 : 
2 alleles
3.6% missing data
   4   (0.914) 0.944 0.751 0.987 0.943 0.935 
   2   (0.086) 0.056 0.249 0.013 0.057 0.065 

Locus 487 : 
2 alleles
2.9% missing data
   2   (0.149) 0.084 0.134 0.512 0.082 0.159 
   3   (0.851) 0.916 0.866 0.488 0.918 0.841 

Locus 488 : 
2 alleles
5.8% missing data
   2   (0.821) 0.837 0.920 0.948 0.806 0.828 
   4   (0.179) 0.163 0.080 0.052 0.194 0.172 

Locus 489 : 
2 alleles
12.3% missing data
   1   (0.486) 0.389 0.516 0.913 0.502 0.499 
   3   (0.514) 0.611 0.484 0.087 0.498 0.501 

Locus 490 : 
2 alleles
3.6% missing data
   2   (0.894) 0.942 0.932 0.975 0.929 0.887 
   4   (0.106) 0.058 0.068 0.025 0.071 0.113 

Locus 491 : 
2 alleles
5.1% missing data
   3   (0.073) 0.093 0.013 0.003 0.073 0.052 
   1   (0.927) 0.907 0.987 0.997 0.927 0.948 

Locus 492 : 
2 alleles
1.4% missing data
   1   (0.906) 0.923 0.960 0.995 0.965 0.908 
   3   (0.094) 0.077 0.040 0.005 0.035 0.092 

Locus 493 : 
2 alleles
10.9% missing data
   2   (0.859) 0.864 0.925 0.986 0.893 0.867 
   4   (0.141) 0.136 0.075 0.014 0.107 0.133 

Locus 494 : 
2 alleles
2.9% missing data
   4   (0.845) 0.883 0.882 0.671 0.918 0.834 
   3   (0.155) 0.117 0.118 0.329 0.082 0.166 

Locus 495 : 
2 alleles
14.5% missing data
   2   (0.818) 0.891 0.529 0.900 0.872 0.819 
   4   (0.182) 0.109 0.471 0.100 0.128 0.181 

Locus 496 : 
2 alleles
2.9% missing data
   4   (0.863) 0.888 0.934 0.793 0.907 0.863 
   2   (0.137) 0.112 0.066 0.207 0.093 0.137 

Locus 497 : 
2 alleles
4.3% missing data
   1   (0.845) 0.837 0.944 0.949 0.857 0.859 
   3   (0.155) 0.163 0.056 0.051 0.143 0.141 

Locus 498 : 
2 alleles
12.3% missing data
   3   (0.889) 0.894 0.960 0.751 0.914 0.907 
   2   (0.111) 0.106 0.040 0.249 0.086 0.093 

Locus 499 : 
2 alleles
4.3% missing data
   4   (0.921) 0.965 0.935 0.981 0.966 0.913 
   2   (0.079) 0.035 0.065 0.019 0.034 0.087 

Locus 500 : 
2 alleles
15.2% missing data
   1   (0.847) 0.892 0.895 0.981 0.889 0.824 
   3   (0.153) 0.108 0.105 0.019 0.111 0.176 

Locus 501 : 
2 alleles
1.4% missing data
   1   (0.699) 0.749 0.811 0.803 0.639 0.683 
   2   (0.301) 0.251 0.189 0.197 0.361 0.317 

Locus 502 : 
2 alleles
10.9% missing data
   2   (0.941) 0.938 0.993 0.998 0.891 0.960 
   4   (0.059) 0.062 0.007 0.002 0.109 0.040 

Locus 503 : 
2 alleles
16.7% missing data
   4   (0.828) 0.858 0.884 0.970 0.912 0.796 
   3   (0.172) 0.142 0.116 0.030 0.088 0.204 

Locus 504 : 
2 alleles
6.5% missing data
   1   (0.787) 0.824 0.855 0.980 0.761 0.780 
   3   (0.213) 0.176 0.145 0.020 0.239 0.220 

Locus 505 : 
2 alleles
11.6% missing data
   1   (0.396) 0.446 0.382 0.650 0.471 0.344 
   3   (0.604) 0.554 0.618 0.350 0.529 0.656 

Locus 506 : 
2 alleles
3.6% missing data
   4   (0.908) 0.913 0.970 0.992 0.948 0.919 
   2   (0.092) 0.087 0.030 0.008 0.052 0.081 

Locus 507 : 
2 alleles
5.8% missing data
   4   (0.623) 0.600 0.433 0.751 0.731 0.639 
   1   (0.377) 0.400 0.567 0.249 0.269 0.361 

Locus 508 : 
2 alleles
18.1% missing data
   3   (0.907) 0.912 0.979 0.969 0.902 0.924 
   4   (0.093) 0.088 0.021 0.031 0.098 0.076 

Locus 509 : 
2 alleles
17.4% missing data
   1   (0.836) 0.844 0.920 0.969 0.868 0.835 
   3   (0.164) 0.156 0.080 0.031 0.132 0.165 

Locus 510 : 
2 alleles
4.3% missing data
   1   (0.710) 0.779 0.840 0.546 0.686 0.680 
   4   (0.290) 0.221 0.160 0.454 0.314 0.320 

Locus 511 : 
2 alleles
15.9% missing data
   1   (0.905) 0.953 0.920 0.836 0.966 0.890 
   3   (0.095) 0.047 0.080 0.164 0.034 0.110 

Locus 512 : 
2 alleles
15.9% missing data
   3   (0.906) 0.947 0.805 0.981 0.931 0.922 
   1   (0.094) 0.053 0.195 0.019 0.069 0.078 

Locus 513 : 
2 alleles
3.6% missing data
   2   (0.770) 0.826 0.743 0.863 0.835 0.752 
   4   (0.230) 0.174 0.257 0.137 0.165 0.248 

Locus 514 : 
2 alleles
10.1% missing data
   1   (0.769) 0.787 0.875 0.983 0.804 0.750 
   3   (0.231) 0.213 0.125 0.017 0.196 0.250 

Locus 515 : 
2 alleles
3.6% missing data
   4   (0.876) 0.912 0.923 0.979 0.923 0.863 
   1   (0.124) 0.088 0.077 0.021 0.077 0.137 

Locus 516 : 
2 alleles
13.8% missing data
   2   (0.865) 0.852 0.952 0.980 0.894 0.877 
   4   (0.135) 0.148 0.048 0.020 0.106 0.123 

Locus 517 : 
2 alleles
3.6% missing data
   1   (0.752) 0.796 0.867 0.948 0.643 0.748 
   4   (0.248) 0.204 0.133 0.052 0.357 0.252 

Locus 518 : 
2 alleles
6.5% missing data
   4   (0.773) 0.813 0.852 0.910 0.758 0.763 
   3   (0.227) 0.187 0.148 0.090 0.242 0.237 

Locus 519 : 
2 alleles
2.9% missing data
   3   (0.728) 0.832 0.763 0.798 0.682 0.688 
   1   (0.272) 0.168 0.237 0.202 0.318 0.312 

Locus 520 : 
2 alleles
5.1% missing data
   3   (0.748) 0.907 0.309 0.411 0.880 0.673 
   4   (0.252) 0.093 0.691 0.589 0.120 0.327 

Locus 521 : 
2 alleles
3.6% missing data
   2   (0.898) 0.970 0.895 0.546 0.942 0.881 
   4   (0.102) 0.030 0.105 0.454 0.058 0.119 

Locus 522 : 
2 alleles
13.8% missing data
   2   (0.898) 0.831 0.983 0.994 0.895 0.925 
   4   (0.102) 0.169 0.017 0.006 0.105 0.075 

Locus 523 : 
2 alleles
7.2% missing data
   4   (0.871) 0.830 0.945 0.961 0.941 0.882 
   3   (0.129) 0.170 0.055 0.039 0.059 0.118 

Locus 524 : 
2 alleles
13.0% missing data
   1   (0.899) 0.947 0.939 0.951 0.951 0.885 
   3   (0.101) 0.053 0.061 0.049 0.049 0.115 

Locus 525 : 
2 alleles
8.0% missing data
   2   (0.922) 0.971 0.938 0.769 0.982 0.902 
   4   (0.078) 0.029 0.062 0.231 0.018 0.098 

Locus 526 : 
2 alleles
5.1% missing data
   2   (0.405) 0.433 0.438 0.171 0.384 0.393 
   3   (0.595) 0.567 0.562 0.829 0.616 0.607 

Locus 527 : 
2 alleles
5.1% missing data
   2   (0.860) 0.898 0.707 0.991 0.910 0.874 
   4   (0.140) 0.102 0.293 0.009 0.090 0.126 

Locus 528 : 
2 alleles
12.3% missing data
   4   (0.893) 0.875 0.968 0.499 0.933 0.916 
   1   (0.107) 0.125 0.032 0.501 0.067 0.084 

Locus 529 : 
2 alleles
12.3% missing data
   2   (0.886) 0.911 0.933 0.936 0.942 0.882 
   4   (0.114) 0.089 0.067 0.064 0.058 0.118 

Locus 530 : 
2 alleles
2.9% missing data
   1   (0.908) 0.936 0.971 0.984 0.896 0.921 
   4   (0.092) 0.064 0.029 0.016 0.104 0.079 

Locus 531 : 
2 alleles
4.3% missing data
   1   (0.752) 0.649 0.884 0.879 0.751 0.788 
   3   (0.248) 0.351 0.116 0.121 0.249 0.212 

Locus 532 : 
2 alleles
12.3% missing data
   1   (0.548) 0.356 0.845 0.847 0.416 0.615 
   4   (0.452) 0.644 0.155 0.153 0.584 0.385 

Locus 533 : 
2 alleles
5.1% missing data
   1   (0.874) 0.882 0.953 0.994 0.896 0.884 
   4   (0.126) 0.118 0.047 0.006 0.104 0.116 

Locus 534 : 
2 alleles
12.3% missing data
   2   (0.864) 0.825 0.953 0.988 0.876 0.888 
   4   (0.136) 0.175 0.047 0.012 0.124 0.112 

Locus 535 : 
2 alleles
17.4% missing data
   3   (0.683) 0.707 0.831 0.703 0.648 0.675 
   1   (0.317) 0.293 0.169 0.297 0.352 0.325 

Locus 536 : 
2 alleles
2.9% missing data
   1   (0.872) 0.928 0.920 0.954 0.852 0.874 
   3   (0.128) 0.072 0.080 0.046 0.148 0.126 

Locus 537 : 
2 alleles
3.6% missing data
   2   (0.447) 0.430 0.252 0.841 0.535 0.438 
   4   (0.553) 0.570 0.748 0.159 0.465 0.562 

Locus 538 : 
2 alleles
15.9% missing data
   3   (0.818) 0.872 0.850 0.970 0.887 0.784 
   1   (0.182) 0.128 0.150 0.030 0.113 0.216 

Locus 539 : 
2 alleles
13.8% missing data
   2   (0.800) 0.877 0.827 0.778 0.767 0.790 
   4   (0.200) 0.123 0.173 0.222 0.233 0.210 

Locus 540 : 
2 alleles
10.1% missing data
   2   (0.790) 0.845 0.647 0.946 0.845 0.778 
   4   (0.210) 0.155 0.353 0.054 0.155 0.222 

Locus 541 : 
2 alleles
11.6% missing data
   3   (0.615) 0.580 0.675 0.475 0.635 0.631 
   4   (0.385) 0.420 0.325 0.525 0.365 0.369 

Locus 542 : 
2 alleles
3.6% missing data
   1   (0.912) 0.973 0.913 0.843 0.976 0.877 
   3   (0.088) 0.027 0.087 0.157 0.024 0.123 

Locus 543 : 
2 alleles
10.1% missing data
   1   (0.926) 0.897 0.990 0.996 0.950 0.945 
   3   (0.074) 0.103 0.010 0.004 0.050 0.055 

Locus 544 : 
2 alleles
5.1% missing data
   1   (0.915) 0.958 0.955 0.990 0.937 0.918 
   3   (0.085) 0.042 0.045 0.010 0.063 0.082 

Locus 545 : 
2 alleles
2.9% missing data
   2   (0.830) 0.844 0.941 0.964 0.759 0.847 
   1   (0.170) 0.156 0.059 0.036 0.241 0.153 

Locus 546 : 
2 alleles
4.3% missing data
   2   (0.889) 0.903 0.917 0.990 0.914 0.903 
   4   (0.111) 0.097 0.083 0.010 0.086 0.097 

Locus 547 : 
2 alleles
5.8% missing data
   4   (0.742) 0.715 0.859 0.968 0.671 0.767 
   2   (0.258) 0.285 0.141 0.032 0.329 0.233 

Locus 548 : 
2 alleles
5.8% missing data
   3   (0.889) 0.926 0.922 0.975 0.950 0.882 
   1   (0.111) 0.074 0.078 0.025 0.050 0.118 

Locus 549 : 
2 alleles
2.9% missing data
   1   (0.115) 0.101 0.044 0.022 0.066 0.111 
   3   (0.885) 0.899 0.956 0.978 0.934 0.889 

Locus 550 : 
2 alleles
2.2% missing data
   1   (0.625) 0.602 0.768 0.439 0.690 0.618 
   4   (0.375) 0.398 0.232 0.561 0.310 0.382 

Locus 551 : 
2 alleles
2.9% missing data
   4   (0.901) 0.914 0.960 0.995 0.949 0.909 
   1   (0.099) 0.086 0.040 0.005 0.051 0.091 

Locus 552 : 
2 alleles
8.0% missing data
   2   (0.885) 0.841 0.978 0.991 0.841 0.914 
   4   (0.115) 0.159 0.022 0.009 0.159 0.086 

Locus 553 : 
2 alleles
10.1% missing data
   2   (0.825) 0.856 0.917 0.236 0.847 0.840 
   1   (0.175) 0.144 0.083 0.764 0.153 0.160 

Locus 554 : 
2 alleles
4.3% missing data
   1   (0.863) 0.921 0.866 0.858 0.940 0.827 
   3   (0.137) 0.079 0.134 0.142 0.060 0.173 

Locus 555 : 
2 alleles
11.6% missing data
   2   (0.868) 0.869 0.947 0.880 0.909 0.877 
   4   (0.132) 0.131 0.053 0.120 0.091 0.123 

Locus 556 : 
2 alleles
5.8% missing data
   4   (0.588) 0.774 0.415 0.041 0.798 0.481 
   2   (0.412) 0.226 0.585 0.959 0.202 0.519 

Locus 557 : 
2 alleles
14.5% missing data
   1   (0.832) 0.769 0.915 0.976 0.910 0.843 
   3   (0.168) 0.231 0.085 0.024 0.090 0.157 

Locus 558 : 
2 alleles
10.9% missing data
   1   (0.902) 0.957 0.831 0.746 0.952 0.913 
   2   (0.098) 0.043 0.169 0.254 0.048 0.087 

Locus 559 : 
2 alleles
2.2% missing data
   1   (0.912) 0.923 0.972 0.990 0.945 0.925 
   4   (0.088) 0.077 0.028 0.010 0.055 0.075 

Locus 560 : 
2 alleles
13.8% missing data
   2   (0.734) 0.760 0.688 0.216 0.832 0.747 
   4   (0.266) 0.240 0.312 0.784 0.168 0.253 

Locus 561 : 
2 alleles
5.8% missing data
   1   (0.500) 0.500 0.497 0.500 0.500 0.500 
   3   (0.500) 0.500 0.503 0.500 0.500 0.500 

Locus 562 : 
2 alleles
2.2% missing data
   2   (0.922) 0.943 0.971 0.981 0.965 0.931 
   4   (0.078) 0.057 0.029 0.019 0.035 0.069 

Locus 563 : 
2 alleles
1.4% missing data
   1   (0.880) 0.857 0.975 0.997 0.913 0.893 
   4   (0.120) 0.143 0.025 0.003 0.087 0.107 

Locus 564 : 
2 alleles
13.0% missing data
   4   (0.941) 0.882 0.993 0.999 0.958 0.961 
   3   (0.059) 0.118 0.007 0.001 0.042 0.039 

Locus 565 : 
2 alleles
1.4% missing data
   3   (0.878) 0.809 0.979 0.997 0.843 0.908 
   1   (0.122) 0.191 0.021 0.003 0.157 0.092 

Locus 566 : 
2 alleles
7.2% missing data
   1   (0.890) 0.911 0.937 0.990 0.938 0.892 
   3   (0.110) 0.089 0.063 0.010 0.062 0.108 

Locus 567 : 
2 alleles
10.9% missing data
   2   (0.721) 0.674 0.680 0.902 0.799 0.737 
   4   (0.279) 0.326 0.320 0.098 0.201 0.263 

Locus 568 : 
2 alleles
10.1% missing data
   3   (0.565) 0.651 0.527 0.521 0.480 0.560 
   4   (0.435) 0.349 0.473 0.479 0.520 0.440 

Locus 569 : 
2 alleles
12.3% missing data
   4   (0.849) 0.860 0.926 0.774 0.902 0.851 
   1   (0.151) 0.140 0.074 0.226 0.098 0.149 

Locus 570 : 
2 alleles
1.4% missing data
   2   (0.857) 0.899 0.686 0.987 0.925 0.858 
   3   (0.143) 0.101 0.314 0.013 0.075 0.142 

Locus 571 : 
2 alleles
16.7% missing data
   3   (0.924) 0.966 0.828 0.929 0.972 0.937 
   2   (0.076) 0.034 0.172 0.071 0.028 0.063 

Locus 572 : 
2 alleles
10.1% missing data
   2   (0.630) 0.653 0.549 0.826 0.755 0.585 
   1   (0.370) 0.347 0.451 0.174 0.245 0.415 

Locus 573 : 
2 alleles
13.8% missing data
   2   (0.738) 0.520 0.939 0.960 0.646 0.803 
   4   (0.262) 0.480 0.061 0.040 0.354 0.197 

Locus 574 : 
2 alleles
3.6% missing data
   3   (0.902) 0.942 0.938 0.921 0.964 0.889 
   1   (0.098) 0.058 0.062 0.079 0.036 0.111 

Locus 575 : 
2 alleles
12.3% missing data
   1   (0.904) 0.954 0.928 0.977 0.955 0.886 
   3   (0.096) 0.046 0.072 0.023 0.045 0.114 

Locus 576 : 
2 alleles
10.9% missing data
   1   (0.805) 0.735 0.757 0.982 0.862 0.835 
   4   (0.195) 0.265 0.243 0.018 0.138 0.165 

Locus 577 : 
2 alleles
4.3% missing data
   1   (0.909) 0.941 0.961 0.993 0.943 0.911 
   2   (0.091) 0.059 0.039 0.007 0.057 0.089 

Locus 578 : 
2 alleles
14.5% missing data
   2   (0.147) 0.100 0.082 0.017 0.166 0.147 
   4   (0.853) 0.900 0.918 0.983 0.834 0.853 

Locus 579 : 
2 alleles
15.2% missing data
   1   (0.915) 0.961 0.745 0.986 0.955 0.928 
   4   (0.085) 0.039 0.255 0.014 0.045 0.072 

Locus 580 : 
2 alleles
9.4% missing data
   2   (0.910) 0.967 0.909 0.802 0.970 0.886 
   4   (0.090) 0.033 0.091 0.198 0.030 0.114 

Locus 581 : 
2 alleles
5.1% missing data
   1   (0.835) 0.902 0.674 0.953 0.848 0.839 
   3   (0.165) 0.098 0.326 0.047 0.152 0.161 

Locus 582 : 
2 alleles
2.9% missing data
   3   (0.922) 0.957 0.949 0.994 0.969 0.919 
   1   (0.078) 0.043 0.051 0.006 0.031 0.081 

Locus 583 : 
2 alleles
4.3% missing data
   3   (0.097) 0.111 0.031 0.004 0.058 0.079 
   4   (0.903) 0.889 0.969 0.996 0.942 0.921 

Locus 584 : 
2 alleles
4.3% missing data
   3   (0.906) 0.964 0.588 0.877 0.973 0.906 
   2   (0.094) 0.036 0.412 0.123 0.027 0.094 

Locus 585 : 
2 alleles
6.5% missing data
   2   (0.414) 0.681 0.083 0.024 0.704 0.305 
   4   (0.586) 0.319 0.917 0.976 0.296 0.695 

Locus 586 : 
2 alleles
12.3% missing data
   1   (0.257) 0.204 0.183 0.113 0.277 0.275 
   3   (0.743) 0.796 0.817 0.887 0.723 0.725 

Locus 587 : 
2 alleles
1.4% missing data
   2   (0.866) 0.907 0.713 0.947 0.960 0.855 
   4   (0.134) 0.093 0.287 0.053 0.040 0.145 

Locus 588 : 
2 alleles
13.0% missing data
   2   (0.918) 0.969 0.942 0.677 0.964 0.910 
   1   (0.082) 0.031 0.058 0.323 0.036 0.090 

Locus 589 : 
2 alleles
16.7% missing data
   1   (0.669) 0.705 0.605 0.490 0.775 0.650 
   3   (0.331) 0.295 0.395 0.510 0.225 0.350 

Locus 590 : 
2 alleles
5.8% missing data
   3   (0.909) 0.951 0.955 0.977 0.945 0.905 
   2   (0.091) 0.049 0.045 0.023 0.055 0.095 

Locus 591 : 
2 alleles
1.4% missing data
   2   (0.915) 0.968 0.936 0.991 0.974 0.887 
   4   (0.085) 0.032 0.064 0.009 0.026 0.113 

Locus 592 : 
2 alleles
10.9% missing data
   4   (0.890) 0.871 0.967 0.992 0.907 0.909 
   2   (0.110) 0.129 0.033 0.008 0.093 0.091 

Locus 593 : 
2 alleles
13.8% missing data
   1   (0.845) 0.911 0.865 0.736 0.864 0.838 
   3   (0.155) 0.089 0.135 0.264 0.136 0.162 

Locus 594 : 
2 alleles
18.8% missing data
   1   (0.096) 0.112 0.020 0.006 0.129 0.072 
   4   (0.904) 0.888 0.980 0.994 0.871 0.928 

Locus 595 : 
2 alleles
10.1% missing data
   4   (0.899) 0.954 0.901 0.805 0.965 0.875 
   2   (0.101) 0.046 0.099 0.195 0.035 0.125 

Locus 596 : 
2 alleles
14.5% missing data
   2   (0.837) 0.881 0.682 0.964 0.887 0.844 
   4   (0.163) 0.119 0.318 0.036 0.113 0.156 

Locus 597 : 
2 alleles
12.3% missing data
   1   (0.267) 0.223 0.240 0.278 0.356 0.250 
   4   (0.733) 0.777 0.760 0.722 0.644 0.750 

Locus 598 : 
2 alleles
14.5% missing data
   1   (0.785) 0.839 0.684 0.689 0.853 0.780 
   3   (0.215) 0.161 0.316 0.311 0.147 0.220 

Locus 599 : 
2 alleles
13.0% missing data
   3   (0.674) 0.661 0.677 0.295 0.728 0.689 
   1   (0.326) 0.339 0.323 0.705 0.272 0.311 

Locus 600 : 
2 alleles
2.9% missing data
   3   (0.837) 0.842 0.772 0.969 0.877 0.860 
   4   (0.163) 0.158 0.228 0.031 0.123 0.140 

Locus 601 : 
2 alleles
14.5% missing data
   3   (0.205) 0.218 0.098 0.034 0.210 0.193 
   1   (0.795) 0.782 0.902 0.966 0.790 0.807 

Locus 602 : 
2 alleles
8.0% missing data
   1   (0.105) 0.150 0.204 0.006 0.095 0.072 
   3   (0.895) 0.850 0.796 0.994 0.905 0.928 

Locus 603 : 
2 alleles
5.1% missing data
   1   (0.847) 0.928 0.822 0.813 0.943 0.776 
   2   (0.153) 0.072 0.178 0.187 0.057 0.224 

Locus 604 : 
2 alleles
5.8% missing data
   3   (0.723) 0.786 0.615 0.819 0.770 0.708 
   1   (0.277) 0.214 0.385 0.181 0.230 0.292 

Locus 605 : 
2 alleles
7.2% missing data
   4   (0.843) 0.883 0.921 0.920 0.808 0.850 
   2   (0.157) 0.117 0.079 0.080 0.192 0.150 

Locus 606 : 
2 alleles
10.9% missing data
   1   (0.750) 0.806 0.638 0.857 0.777 0.752 
   2   (0.250) 0.194 0.362 0.143 0.223 0.248 

Locus 607 : 
2 alleles
5.1% missing data
   3   (0.833) 0.896 0.851 0.955 0.873 0.803 
   1   (0.167) 0.104 0.149 0.045 0.127 0.197 

Locus 608 : 
2 alleles
2.9% missing data
   3   (0.942) 0.886 0.994 0.999 0.942 0.963 
   4   (0.058) 0.114 0.006 0.001 0.058 0.037 

Locus 609 : 
2 alleles
6.5% missing data
   3   (0.930) 0.983 0.923 0.801 0.976 0.900 
   1   (0.070) 0.017 0.077 0.199 0.024 0.100 

Locus 610 : 
2 alleles
0.7% missing data
   1   (0.619) 0.565 0.582 0.826 0.603 0.653 
   3   (0.381) 0.435 0.418 0.174 0.397 0.347 

Locus 611 : 
2 alleles
3.6% missing data
   4   (0.815) 0.865 0.885 0.965 0.826 0.802 
   3   (0.185) 0.135 0.115 0.035 0.174 0.198 

Locus 612 : 
2 alleles
2.9% missing data
   2   (0.946) 0.929 0.995 0.999 0.905 0.965 
   4   (0.054) 0.071 0.005 0.001 0.095 0.035 

Locus 613 : 
2 alleles
8.0% missing data
   3   (0.080) 0.095 0.012 0.004 0.128 0.057 
   4   (0.920) 0.905 0.988 0.996 0.872 0.943 

Locus 614 : 
2 alleles
13.8% missing data
   3   (0.911) 0.964 0.903 0.830 0.974 0.891 
   1   (0.089) 0.036 0.097 0.170 0.026 0.109 

Locus 615 : 
2 alleles
2.9% missing data
   2   (0.800) 0.860 0.830 0.897 0.843 0.779 
   4   (0.200) 0.140 0.170 0.103 0.157 0.221 

Locus 616 : 
2 alleles
11.6% missing data
   3   (0.863) 0.857 0.922 0.895 0.935 0.868 
   4   (0.137) 0.143 0.078 0.105 0.065 0.132 

Locus 617 : 
2 alleles
0.7% missing data
   2   (0.915) 0.948 0.962 0.993 0.955 0.917 
   4   (0.085) 0.052 0.038 0.007 0.045 0.083 

Locus 618 : 
2 alleles
13.8% missing data
   1   (0.062) 0.106 0.015 0.002 0.076 0.040 
   3   (0.938) 0.894 0.985 0.998 0.924 0.960 

Locus 619 : 
2 alleles
0.7% missing data
   2   (0.844) 0.850 0.915 0.923 0.881 0.854 
   4   (0.156) 0.150 0.085 0.077 0.119 0.146 

Locus 620 : 
2 alleles
11.6% missing data
   1   (0.808) 0.816 0.884 0.967 0.847 0.799 
   4   (0.192) 0.184 0.116 0.033 0.153 0.201 

Locus 621 : 
2 alleles
15.2% missing data
   1   (0.891) 0.928 0.906 0.706 0.958 0.883 
   3   (0.109) 0.072 0.094 0.294 0.042 0.117 

Locus 622 : 
2 alleles
4.3% missing data
   3   (0.616) 0.611 0.729 0.902 0.627 0.594 
   1   (0.384) 0.389 0.271 0.098 0.373 0.406 

Locus 623 : 
2 alleles
6.5% missing data
   1   (0.910) 0.938 0.943 0.955 0.967 0.906 
   3   (0.090) 0.062 0.057 0.045 0.033 0.094 

Locus 624 : 
2 alleles
13.0% missing data
   3   (0.791) 0.782 0.830 0.339 0.858 0.818 
   4   (0.209) 0.218 0.170 0.661 0.142 0.182 

Locus 625 : 
2 alleles
11.6% missing data
   1   (0.779) 0.809 0.848 0.789 0.735 0.780 
   3   (0.221) 0.191 0.152 0.211 0.265 0.220 

Locus 626 : 
2 alleles
7.2% missing data
   1   (0.891) 0.923 0.929 0.990 0.934 0.887 
   2   (0.109) 0.077 0.071 0.010 0.066 0.113 

Locus 627 : 
2 alleles
16.7% missing data
   2   (0.287) 0.363 0.143 0.189 0.255 0.273 
   4   (0.713) 0.637 0.857 0.811 0.745 0.727 

Locus 628 : 
2 alleles
3.6% missing data
   1   (0.436) 0.447 0.240 0.316 0.542 0.429 
   3   (0.564) 0.553 0.760 0.684 0.458 0.571 

Locus 629 : 
2 alleles
10.9% missing data
   1   (0.879) 0.921 0.914 0.666 0.911 0.881 
   3   (0.121) 0.079 0.086 0.334 0.089 0.119 

Locus 630 : 
2 alleles
1.4% missing data
   2   (0.076) 0.057 0.028 0.022 0.035 0.067 
   4   (0.924) 0.943 0.972 0.978 0.965 0.933 

Locus 631 : 
2 alleles
15.2% missing data
   2   (0.873) 0.944 0.857 0.891 0.931 0.831 
   4   (0.127) 0.056 0.143 0.109 0.069 0.169 

Locus 632 : 
2 alleles
4.3% missing data
   4   (0.808) 0.754 0.940 0.979 0.752 0.839 
   1   (0.192) 0.246 0.060 0.021 0.248 0.161 

Locus 633 : 
2 alleles
6.5% missing data
   1   (0.907) 0.927 0.932 0.972 0.947 0.919 
   3   (0.093) 0.073 0.068 0.028 0.053 0.081 

Locus 634 : 
2 alleles
1.4% missing data
   4   (0.920) 0.959 0.870 0.909 0.967 0.932 
   2   (0.080) 0.041 0.130 0.091 0.033 0.068 

Locus 635 : 
2 alleles
11.6% missing data
   2   (0.124) 0.103 0.046 0.021 0.163 0.107 
   4   (0.876) 0.897 0.954 0.979 0.837 0.893 

Locus 636 : 
2 alleles
15.9% missing data
   1   (0.893) 0.907 0.958 0.973 0.890 0.910 
   3   (0.107) 0.093 0.042 0.027 0.110 0.090 

Locus 637 : 
2 alleles
10.9% missing data
   3   (0.899) 0.963 0.875 0.969 0.936 0.885 
   1   (0.101) 0.037 0.125 0.031 0.064 0.115 

Locus 638 : 
2 alleles
4.3% missing data
   4   (0.894) 0.843 0.984 0.994 0.744 0.929 
   2   (0.106) 0.157 0.016 0.006 0.256 0.071 

Locus 639 : 
2 alleles
10.9% missing data
   3   (0.743) 0.731 0.823 0.939 0.743 0.746 
   1   (0.257) 0.269 0.177 0.061 0.257 0.254 

Locus 640 : 
2 alleles
9.4% missing data
   2   (0.829) 0.902 0.859 0.913 0.873 0.793 
   1   (0.171) 0.098 0.141 0.087 0.127 0.207 

Locus 641 : 
2 alleles
6.5% missing data
   1   (0.899) 0.893 0.958 0.994 0.898 0.921 
   3   (0.101) 0.107 0.042 0.006 0.102 0.079 

Locus 642 : 
2 alleles
13.0% missing data
   1   (0.894) 0.897 0.974 0.994 0.901 0.909 
   4   (0.106) 0.103 0.026 0.006 0.099 0.091 

Locus 643 : 
2 alleles
1.4% missing data
   2   (0.662) 0.722 0.549 0.579 0.774 0.642 
   4   (0.338) 0.278 0.451 0.421 0.226 0.358 

Locus 644 : 
2 alleles
5.8% missing data
   3   (0.884) 0.932 0.935 0.884 0.929 0.876 
   4   (0.116) 0.068 0.065 0.116 0.071 0.124 

Locus 645 : 
2 alleles
2.2% missing data
   3   (0.896) 0.922 0.946 0.854 0.913 0.907 
   2   (0.104) 0.078 0.054 0.146 0.087 0.093 

Locus 646 : 
2 alleles
16.7% missing data
   3   (0.893) 0.962 0.879 0.916 0.928 0.872 
   2   (0.107) 0.038 0.121 0.084 0.072 0.128 

Locus 647 : 
2 alleles
1.4% missing data
   1   (0.848) 0.881 0.832 0.966 0.876 0.861 
   2   (0.152) 0.119 0.168 0.034 0.124 0.139 

Locus 648 : 
2 alleles
11.6% missing data
   4   (0.923) 0.929 0.985 0.992 0.875 0.945 
   2   (0.077) 0.071 0.015 0.008 0.125 0.055 

Locus 649 : 
2 alleles
8.7% missing data
   2   (0.360) 0.328 0.398 0.528 0.345 0.346 
   4   (0.640) 0.672 0.602 0.472 0.655 0.654 

Locus 650 : 
2 alleles
15.2% missing data
   2   (0.817) 0.860 0.651 0.896 0.923 0.807 
   3   (0.183) 0.140 0.349 0.104 0.077 0.193 

Locus 651 : 
2 alleles
9.4% missing data
   1   (0.123) 0.143 0.028 0.010 0.164 0.097 
   4   (0.877) 0.857 0.972 0.990 0.836 0.903 

Locus 652 : 
2 alleles
10.1% missing data
   2   (0.948) 0.942 0.994 0.998 0.912 0.966 
   4   (0.052) 0.058 0.006 0.002 0.088 0.034 

Locus 653 : 
2 alleles
13.0% missing data
   1   (0.890) 0.926 0.932 0.935 0.950 0.881 
   3   (0.110) 0.074 0.068 0.065 0.050 0.119 

Locus 654 : 
2 alleles
10.1% missing data
   3   (0.846) 0.872 0.930 0.788 0.881 0.845 
   1   (0.154) 0.128 0.070 0.212 0.119 0.155 

Locus 655 : 
2 alleles
1.4% missing data
   3   (0.943) 0.889 0.995 0.999 0.936 0.964 
   2   (0.057) 0.111 0.005 0.001 0.064 0.036 

Locus 656 : 
2 alleles
2.2% missing data
   3   (0.772) 0.667 0.618 0.980 0.863 0.810 
   4   (0.228) 0.333 0.382 0.020 0.137 0.190 

Locus 657 : 
2 alleles
13.8% missing data
   4   (0.634) 0.683 0.553 0.824 0.641 0.618 
   2   (0.366) 0.317 0.447 0.176 0.359 0.382 

Locus 658 : 
2 alleles
18.1% missing data
   4   (0.891) 0.926 0.939 0.951 0.938 0.888 
   2   (0.109) 0.074 0.061 0.049 0.062 0.112 

Locus 659 : 
2 alleles
5.1% missing data
   2   (0.851) 0.906 0.687 0.960 0.856 0.868 
   4   (0.149) 0.094 0.313 0.040 0.144 0.132 

Locus 660 : 
2 alleles
4.3% missing data
   4   (0.902) 0.924 0.965 0.816 0.895 0.920 
   2   (0.098) 0.076 0.035 0.184 0.105 0.080 

Locus 661 : 
2 alleles
13.8% missing data
   1   (0.831) 0.891 0.714 0.626 0.904 0.842 
   3   (0.169) 0.109 0.286 0.374 0.096 0.158 

Locus 662 : 
2 alleles
2.2% missing data
   2   (0.903) 0.910 0.820 0.968 0.967 0.920 
   4   (0.097) 0.090 0.180 0.032 0.033 0.080 

Locus 663 : 
2 alleles
2.9% missing data
   3   (0.896) 0.942 0.950 0.992 0.892 0.893 
   1   (0.104) 0.058 0.050 0.008 0.108 0.107 

Locus 664 : 
2 alleles
15.9% missing data
   2   (0.883) 0.849 0.969 0.967 0.877 0.908 
   4   (0.117) 0.151 0.031 0.033 0.123 0.092 

Locus 665 : 
2 alleles
5.8% missing data
   1   (0.841) 0.902 0.857 0.768 0.860 0.843 
   3   (0.159) 0.098 0.143 0.232 0.140 0.157 

Locus 666 : 
2 alleles
5.1% missing data
   2   (0.888) 0.902 0.936 0.966 0.946 0.891 
   4   (0.112) 0.098 0.064 0.034 0.054 0.109 

Locus 667 : 
2 alleles
2.9% missing data
   3   (0.878) 0.944 0.877 0.982 0.935 0.833 
   1   (0.122) 0.056 0.123 0.018 0.065 0.167 

Locus 668 : 
2 alleles
5.1% missing data
   2   (0.806) 0.803 0.862 0.895 0.881 0.801 
   4   (0.194) 0.197 0.138 0.105 0.119 0.199 

Locus 669 : 
2 alleles
5.8% missing data
   1   (0.699) 0.619 0.715 0.976 0.657 0.739 
   3   (0.301) 0.381 0.285 0.024 0.343 0.261 

Locus 670 : 
2 alleles
3.6% missing data
   1   (0.835) 0.763 0.955 0.964 0.836 0.863 
   3   (0.165) 0.237 0.045 0.036 0.164 0.137 

Locus 671 : 
2 alleles
12.3% missing data
   2   (0.735) 0.793 0.634 0.875 0.707 0.748 
   4   (0.265) 0.207 0.366 0.125 0.293 0.252 

Locus 672 : 
2 alleles
16.7% missing data
   3   (0.877) 0.912 0.897 0.960 0.921 0.871 
   4   (0.123) 0.088 0.103 0.040 0.079 0.129 

Locus 673 : 
2 alleles
3.6% missing data
   1   (0.228) 0.230 0.343 0.034 0.149 0.221 
   4   (0.772) 0.770 0.657 0.966 0.851 0.779 

Locus 674 : 
2 alleles
13.0% missing data
   2   (0.718) 0.646 0.715 0.945 0.762 0.747 
   4   (0.282) 0.354 0.285 0.055 0.238 0.253 

Locus 675 : 
2 alleles
2.9% missing data
   1   (0.908) 0.953 0.942 0.992 0.961 0.895 
   3   (0.092) 0.047 0.058 0.008 0.039 0.105 

Locus 676 : 
2 alleles
11.6% missing data
   1   (0.644) 0.606 0.561 0.928 0.694 0.658 
   3   (0.356) 0.394 0.439 0.072 0.306 0.342 

Locus 677 : 
2 alleles
1.4% missing data
   3   (0.806) 0.764 0.671 0.979 0.862 0.837 
   1   (0.194) 0.236 0.329 0.021 0.138 0.163 

Locus 678 : 
2 alleles
2.2% missing data
   2   (0.921) 0.971 0.757 0.973 0.979 0.916 
   4   (0.079) 0.029 0.243 0.027 0.021 0.084 

Locus 679 : 
2 alleles
9.4% missing data
   1   (0.564) 0.557 0.650 0.264 0.674 0.538 
   3   (0.436) 0.443 0.350 0.736 0.326 0.462 

Locus 680 : 
2 alleles
4.3% missing data
   4   (0.906) 0.963 0.917 0.946 0.955 0.885 
   2   (0.094) 0.037 0.083 0.054 0.045 0.115 

Locus 681 : 
2 alleles
13.0% missing data
   1   (0.492) 0.448 0.262 0.648 0.643 0.510 
   4   (0.508) 0.552 0.738 0.352 0.357 0.490 

Locus 682 : 
2 alleles
16.7% missing data
   1   (0.809) 0.780 0.877 0.974 0.756 0.840 
   3   (0.191) 0.220 0.123 0.026 0.244 0.160 

Locus 683 : 
2 alleles
11.6% missing data
   4   (0.875) 0.905 0.713 0.985 0.938 0.887 
   2   (0.125) 0.095 0.287 0.015 0.062 0.113 

Locus 684 : 
2 alleles
12.3% missing data
   2   (0.867) 0.927 0.878 0.907 0.865 0.868 
   4   (0.133) 0.073 0.122 0.093 0.135 0.132 

Locus 685 : 
2 alleles
17.4% missing data
   1   (0.425) 0.378 0.483 0.892 0.277 0.453 
   4   (0.575) 0.622 0.517 0.108 0.723 0.547 

Locus 686 : 
2 alleles
17.4% missing data
   3   (0.098) 0.060 0.051 0.121 0.076 0.094 
   4   (0.902) 0.940 0.949 0.879 0.924 0.906 

Locus 687 : 
2 alleles
18.1% missing data
   1   (0.059) 0.058 0.006 0.002 0.203 0.037 
   3   (0.941) 0.942 0.994 0.998 0.797 0.963 

Locus 688 : 
2 alleles
3.6% missing data
   1   (0.505) 0.511 0.630 0.419 0.578 0.477 
   4   (0.495) 0.489 0.370 0.581 0.422 0.523 

Locus 689 : 
2 alleles
2.2% missing data
   1   (0.099) 0.112 0.028 0.004 0.064 0.084 
   3   (0.901) 0.888 0.972 0.996 0.936 0.916 

Locus 690 : 
2 alleles
5.1% missing data
   4   (0.841) 0.837 0.936 0.979 0.851 0.851 
   1   (0.159) 0.163 0.064 0.021 0.149 0.149 

Locus 691 : 
2 alleles
10.1% missing data
   3   (0.778) 0.753 0.865 0.812 0.797 0.792 
   1   (0.222) 0.247 0.135 0.188 0.203 0.208 

Locus 692 : 
2 alleles
13.0% missing data
   2   (0.889) 0.878 0.933 0.953 0.951 0.899 
   3   (0.111) 0.122 0.067 0.047 0.049 0.101 

Locus 693 : 
2 alleles
1.4% missing data
   3   (0.209) 0.215 0.095 0.026 0.182 0.206 
   2   (0.791) 0.785 0.905 0.974 0.818 0.794 

Locus 694 : 
2 alleles
4.3% missing data
   4   (0.868) 0.851 0.809 0.916 0.887 0.901 
   2   (0.132) 0.149 0.191 0.084 0.113 0.099 

Locus 695 : 
2 alleles
12.3% missing data
   4   (0.925) 0.925 0.984 0.996 0.900 0.946 
   1   (0.075) 0.075 0.016 0.004 0.100 0.054 

Locus 696 : 
2 alleles
3.6% missing data
   2   (0.918) 0.949 0.969 0.996 0.910 0.932 
   4   (0.082) 0.051 0.031 0.004 0.090 0.068 

Locus 697 : 
2 alleles
10.9% missing data
   3   (0.759) 0.744 0.880 0.525 0.842 0.759 
   4   (0.241) 0.256 0.120 0.475 0.158 0.241 

Locus 698 : 
2 alleles
5.8% missing data
   3   (0.919) 0.875 0.989 0.998 0.932 0.941 
   1   (0.081) 0.125 0.011 0.002 0.068 0.059 

Locus 699 : 
2 alleles
10.9% missing data
   1   (0.108) 0.039 0.293 0.018 0.077 0.111 
   3   (0.892) 0.961 0.707 0.982 0.923 0.889 

Locus 700 : 
2 alleles
7.2% missing data
   2   (0.202) 0.118 0.289 0.037 0.232 0.208 
   3   (0.798) 0.882 0.711 0.963 0.768 0.792 

Locus 701 : 
2 alleles
1.4% missing data
   4   (0.122) 0.077 0.040 0.066 0.211 0.107 
   2   (0.878) 0.923 0.960 0.934 0.789 0.893 

Locus 702 : 
2 alleles
6.5% missing data
   1   (0.501) 0.517 0.498 0.080 0.606 0.497 
   3   (0.499) 0.483 0.502 0.920 0.394 0.503 

Locus 703 : 
2 alleles
1.4% missing data
   3   (0.876) 0.910 0.747 0.993 0.834 0.902 
   2   (0.124) 0.090 0.253 0.007 0.166 0.098 

Locus 704 : 
2 alleles
4.3% missing data
   3   (0.951) 0.993 0.889 0.979 0.994 0.890 
   2   (0.049) 0.007 0.111 0.021 0.006 0.110 

Locus 705 : 
2 alleles
6.5% missing data
   3   (0.736) 0.753 0.603 0.826 0.853 0.730 
   4   (0.264) 0.247 0.397 0.174 0.147 0.270 

Locus 706 : 
2 alleles
1.4% missing data
   3   (0.914) 0.946 0.949 0.986 0.957 0.919 
   4   (0.086) 0.054 0.051 0.014 0.043 0.081 

Locus 707 : 
2 alleles
9.4% missing data
   2   (0.674) 0.675 0.561 0.743 0.763 0.673 
   4   (0.326) 0.325 0.439 0.257 0.237 0.327 

Locus 708 : 
2 alleles
13.0% missing data
   1   (0.202) 0.167 0.295 0.277 0.123 0.203 
   3   (0.798) 0.833 0.705 0.723 0.877 0.797 

Locus 709 : 
2 alleles
15.9% missing data
   4   (0.902) 0.962 0.861 0.964 0.951 0.885 
   3   (0.098) 0.038 0.139 0.036 0.049 0.115 

Locus 710 : 
2 alleles
8.0% missing data
   2   (0.781) 0.824 0.850 0.755 0.850 0.760 
   4   (0.219) 0.176 0.150 0.245 0.150 0.240 

Locus 711 : 
2 alleles
12.3% missing data
   4   (0.903) 0.868 0.975 0.994 0.922 0.927 
   2   (0.097) 0.132 0.025 0.006 0.078 0.073 

Locus 712 : 
2 alleles
14.5% missing data
   1   (0.371) 0.415 0.216 0.397 0.362 0.357 
   3   (0.629) 0.585 0.784 0.603 0.638 0.643 

Locus 713 : 
2 alleles
5.8% missing data
   2   (0.768) 0.740 0.924 0.951 0.579 0.809 
   4   (0.232) 0.260 0.076 0.049 0.421 0.191 

Locus 714 : 
2 alleles
13.0% missing data
   3   (0.429) 0.414 0.671 0.435 0.329 0.416 
   1   (0.571) 0.586 0.329 0.565 0.671 0.584 

Locus 715 : 
2 alleles
3.6% missing data
   2   (0.841) 0.712 0.959 0.986 0.819 0.885 
   4   (0.159) 0.288 0.041 0.014 0.181 0.115 

Locus 716 : 
2 alleles
2.9% missing data
   2   (0.875) 0.902 0.927 0.916 0.922 0.878 
   4   (0.125) 0.098 0.073 0.084 0.078 0.122 

Locus 717 : 
2 alleles
3.6% missing data
   2   (0.887) 0.934 0.920 0.982 0.940 0.872 
   4   (0.113) 0.066 0.080 0.018 0.060 0.128 

Locus 718 : 
2 alleles
10.1% missing data
   3   (0.704) 0.787 0.620 0.752 0.616 0.704 
   4   (0.296) 0.213 0.380 0.248 0.384 0.296 

Locus 719 : 
2 alleles
4.3% missing data
   2   (0.145) 0.153 0.045 0.254 0.178 0.119 
   4   (0.855) 0.847 0.955 0.746 0.822 0.881 

Locus 720 : 
2 alleles
3.6% missing data
   3   (0.895) 0.904 0.965 0.994 0.892 0.909 
   4   (0.105) 0.096 0.035 0.006 0.108 0.091 

Locus 721 : 
2 alleles
13.0% missing data
   4   (0.872) 0.935 0.793 0.849 0.943 0.853 
   2   (0.128) 0.065 0.207 0.151 0.057 0.147 

Locus 722 : 
2 alleles
14.5% missing data
   3   (0.918) 0.923 0.970 0.972 0.956 0.932 
   4   (0.082) 0.077 0.030 0.028 0.044 0.068 

Locus 723 : 
2 alleles
2.9% missing data
   3   (0.925) 0.964 0.812 0.709 0.976 0.941 
   1   (0.075) 0.036 0.188 0.291 0.024 0.059 

Locus 724 : 
2 alleles
10.1% missing data
   1   (0.302) 0.395 0.076 0.041 0.513 0.253 
   3   (0.698) 0.605 0.924 0.959 0.487 0.747 

Locus 725 : 
2 alleles
13.8% missing data
   1   (0.795) 0.782 0.863 0.884 0.913 0.771 
   3   (0.205) 0.218 0.137 0.116 0.087 0.229 

Locus 726 : 
2 alleles
12.3% missing data
   3   (0.915) 0.915 0.962 0.977 0.931 0.933 
   1   (0.085) 0.085 0.038 0.023 0.069 0.067 

Locus 727 : 
2 alleles
11.6% missing data
   3   (0.711) 0.826 0.522 0.070 0.879 0.661 
   1   (0.289) 0.174 0.478 0.930 0.121 0.339 

Locus 728 : 
2 alleles
13.8% missing data
   4   (0.745) 0.805 0.720 0.629 0.835 0.726 
   3   (0.255) 0.195 0.280 0.371 0.165 0.274 

Locus 729 : 
2 alleles
17.4% missing data
   3   (0.908) 0.944 0.929 0.966 0.964 0.900 
   4   (0.092) 0.056 0.071 0.034 0.036 0.100 

Locus 730 : 
2 alleles
10.1% missing data
   3   (0.871) 0.895 0.948 0.990 0.863 0.879 
   1   (0.129) 0.105 0.052 0.010 0.137 0.121 

Locus 731 : 
2 alleles
5.1% missing data
   2   (0.681) 0.731 0.583 0.723 0.771 0.659 
   4   (0.319) 0.269 0.417 0.277 0.229 0.341 

Locus 732 : 
2 alleles
10.1% missing data
   4   (0.898) 0.889 0.963 0.982 0.936 0.914 
   1   (0.102) 0.111 0.037 0.018 0.064 0.086 

Locus 733 : 
2 alleles
2.2% missing data
   3   (0.701) 0.734 0.645 0.907 0.651 0.722 
   1   (0.299) 0.266 0.355 0.093 0.349 0.278 

Locus 734 : 
2 alleles
2.2% missing data
   3   (0.623) 0.730 0.701 0.669 0.584 0.579 
   1   (0.377) 0.270 0.299 0.331 0.416 0.421 

Locus 735 : 
2 alleles
11.6% missing data
   3   (0.908) 0.949 0.734 0.994 0.944 0.924 
   1   (0.092) 0.051 0.266 0.006 0.056 0.076 

Locus 736 : 
2 alleles
5.1% missing data
   2   (0.107) 0.093 0.151 0.114 0.104 0.080 
   4   (0.893) 0.907 0.849 0.886 0.896 0.920 

Locus 737 : 
2 alleles
13.8% missing data
   1   (0.487) 0.508 0.420 0.338 0.563 0.479 
   4   (0.513) 0.492 0.580 0.662 0.437 0.521 

Locus 738 : 
2 alleles
5.8% missing data
   4   (0.536) 0.466 0.732 0.724 0.566 0.515 
   2   (0.464) 0.534 0.268 0.276 0.434 0.485 

Locus 739 : 
2 alleles
10.9% missing data
   3   (0.907) 0.918 0.974 0.994 0.942 0.917 
   1   (0.093) 0.082 0.026 0.006 0.058 0.083 

Locus 740 : 
2 alleles
2.2% missing data
   2   (0.908) 0.911 0.984 0.997 0.876 0.927 
   4   (0.092) 0.089 0.016 0.003 0.124 0.073 

Locus 741 : 
2 alleles
5.8% missing data
   2   (0.845) 0.902 0.909 0.933 0.871 0.827 
   4   (0.155) 0.098 0.091 0.067 0.129 0.173 

Locus 742 : 
2 alleles
6.5% missing data
   4   (0.928) 0.979 0.922 0.979 0.980 0.895 
   2   (0.072) 0.021 0.078 0.021 0.020 0.105 

Locus 743 : 
2 alleles
2.9% missing data
   2   (0.167) 0.152 0.091 0.011 0.134 0.169 
   4   (0.833) 0.848 0.909 0.989 0.866 0.831 

Locus 744 : 
2 alleles
3.6% missing data
   1   (0.712) 0.798 0.730 0.935 0.821 0.621 
   3   (0.288) 0.202 0.270 0.065 0.179 0.379 

Locus 745 : 
2 alleles
4.3% missing data
   3   (0.827) 0.812 0.932 0.979 0.771 0.853 
   1   (0.173) 0.188 0.068 0.021 0.229 0.147 

Locus 746 : 
2 alleles
2.9% missing data
   3   (0.858) 0.855 0.944 0.960 0.843 0.879 
   1   (0.142) 0.145 0.056 0.040 0.157 0.121 

Locus 747 : 
2 alleles
2.9% missing data
   2   (0.078) 0.099 0.012 0.002 0.089 0.056 
   4   (0.922) 0.901 0.988 0.998 0.911 0.944 

Locus 748 : 
2 alleles
1.4% missing data
   2   (0.913) 0.944 0.959 0.969 0.944 0.919 
   4   (0.087) 0.056 0.041 0.031 0.056 0.081 

Locus 749 : 
2 alleles
8.0% missing data
   3   (0.278) 0.283 0.137 0.128 0.365 0.259 
   1   (0.722) 0.717 0.863 0.872 0.635 0.741 

Locus 750 : 
2 alleles
11.6% missing data
   3   (0.913) 0.927 0.970 0.968 0.942 0.926 
   1   (0.087) 0.073 0.030 0.032 0.058 0.074 

Locus 751 : 
2 alleles
13.8% missing data
   1   (0.232) 0.184 0.162 0.716 0.201 0.233 
   4   (0.768) 0.816 0.838 0.284 0.799 0.767 

Locus 752 : 
2 alleles
7.2% missing data
   3   (0.718) 0.635 0.883 0.766 0.705 0.744 
   4   (0.282) 0.365 0.117 0.234 0.295 0.256 

Locus 753 : 
2 alleles
3.6% missing data
   2   (0.807) 0.809 0.717 0.795 0.882 0.830 
   4   (0.193) 0.191 0.283 0.205 0.118 0.170 

Locus 754 : 
2 alleles
10.9% missing data
   1   (0.860) 0.821 0.952 0.797 0.919 0.876 
   3   (0.140) 0.179 0.048 0.203 0.081 0.124 

Locus 755 : 
2 alleles
2.2% missing data
   2   (0.797) 0.813 0.658 0.938 0.848 0.812 
   4   (0.203) 0.187 0.342 0.062 0.152 0.188 

Locus 756 : 
2 alleles
2.9% missing data
   4   (0.943) 0.989 0.919 0.954 0.988 0.915 
   2   (0.057) 0.011 0.081 0.046 0.012 0.085 

Locus 757 : 
2 alleles
5.8% missing data
   1   (0.570) 0.650 0.533 0.330 0.512 0.567 
   3   (0.430) 0.350 0.467 0.670 0.488 0.433 

Locus 758 : 
2 alleles
5.8% missing data
   4   (0.815) 0.790 0.888 0.870 0.858 0.835 
   1   (0.185) 0.210 0.112 0.130 0.142 0.165 

Locus 759 : 
2 alleles
14.5% missing data
   4   (0.550) 0.527 0.633 0.922 0.496 0.549 
   2   (0.450) 0.473 0.367 0.078 0.504 0.451 

Locus 760 : 
2 alleles
5.1% missing data
   2   (0.813) 0.782 0.885 0.939 0.908 0.807 
   3   (0.187) 0.218 0.115 0.061 0.092 0.193 

Locus 761 : 
2 alleles
10.1% missing data
   2   (0.886) 0.939 0.931 0.990 0.910 0.874 
   4   (0.114) 0.061 0.069 0.010 0.090 0.126 

Locus 762 : 
2 alleles
7.2% missing data
   1   (0.845) 0.815 0.942 0.981 0.856 0.863 
   2   (0.155) 0.185 0.058 0.019 0.144 0.137 

Locus 763 : 
2 alleles
3.6% missing data
   4   (0.897) 0.927 0.742 0.996 0.894 0.923 
   2   (0.103) 0.073 0.258 0.004 0.106 0.077 

Locus 764 : 
2 alleles
5.1% missing data
   2   (0.845) 0.873 0.899 0.963 0.893 0.837 
   4   (0.155) 0.127 0.101 0.037 0.107 0.163 

Locus 765 : 
2 alleles
17.4% missing data
   4   (0.525) 0.521 0.397 0.466 0.701 0.501 
   2   (0.475) 0.479 0.603 0.534 0.299 0.499 

Locus 766 : 
2 alleles
9.4% missing data
   2   (0.901) 0.893 0.972 0.984 0.918 0.920 
   4   (0.099) 0.107 0.028 0.016 0.082 0.080 

Locus 767 : 
2 alleles
5.1% missing data
   4   (0.369) 0.353 0.222 0.097 0.380 0.396 
   2   (0.631) 0.647 0.778 0.903 0.620 0.604 

Locus 768 : 
2 alleles
2.9% missing data
   2   (0.899) 0.937 0.951 0.979 0.925 0.900 
   1   (0.101) 0.063 0.049 0.021 0.075 0.100 

Locus 769 : 
2 alleles
3.6% missing data
   3   (0.742) 0.759 0.820 0.949 0.749 0.735 
   1   (0.258) 0.241 0.180 0.051 0.251 0.265 

Locus 770 : 
2 alleles
6.5% missing data
   1   (0.798) 0.793 0.914 0.912 0.761 0.820 
   3   (0.202) 0.207 0.086 0.088 0.239 0.180 

Locus 771 : 
2 alleles
7.2% missing data
   3   (0.917) 0.966 0.936 0.976 0.970 0.896 
   1   (0.083) 0.034 0.064 0.024 0.030 0.104 

Locus 772 : 
2 alleles
13.0% missing data
   2   (0.845) 0.860 0.929 0.977 0.845 0.850 
   4   (0.155) 0.140 0.071 0.023 0.155 0.150 

Locus 773 : 
2 alleles
15.9% missing data
   2   (0.414) 0.526 0.373 0.197 0.427 0.366 
   4   (0.586) 0.474 0.627 0.803 0.573 0.634 

Locus 774 : 
2 alleles
10.9% missing data
   3   (0.916) 0.899 0.985 0.995 0.916 0.939 
   1   (0.084) 0.101 0.015 0.005 0.084 0.061 

Locus 775 : 
2 alleles
15.9% missing data
   3   (0.916) 0.932 0.977 0.997 0.923 0.931 
   1   (0.084) 0.068 0.023 0.003 0.077 0.069 

Locus 776 : 
2 alleles
13.0% missing data
   4   (0.581) 0.533 0.818 0.774 0.406 0.609 
   2   (0.419) 0.467 0.182 0.226 0.594 0.391 

Locus 777 : 
2 alleles
6.5% missing data
   1   (0.424) 0.393 0.444 0.474 0.374 0.445 
   4   (0.576) 0.607 0.556 0.526 0.626 0.555 

Locus 778 : 
2 alleles
5.8% missing data
   1   (0.912) 0.951 0.937 0.991 0.976 0.895 
   4   (0.088) 0.049 0.063 0.009 0.024 0.105 

Locus 779 : 
2 alleles
13.0% missing data
   2   (0.300) 0.271 0.206 0.067 0.233 0.341 
   4   (0.700) 0.729 0.794 0.933 0.767 0.659 

Locus 780 : 
2 alleles
6.5% missing data
   1   (0.672) 0.696 0.716 0.872 0.706 0.660 
   3   (0.328) 0.304 0.284 0.128 0.294 0.340 

Locus 781 : 
2 alleles
5.8% missing data
   3   (0.681) 0.656 0.816 0.861 0.667 0.693 
   1   (0.319) 0.344 0.184 0.139 0.333 0.307 

Locus 782 : 
2 alleles
12.3% missing data
   3   (0.862) 0.941 0.808 0.926 0.951 0.793 
   1   (0.138) 0.059 0.192 0.074 0.049 0.207 

Locus 783 : 
2 alleles
14.5% missing data
   3   (0.863) 0.854 0.936 0.960 0.912 0.872 
   1   (0.137) 0.146 0.064 0.040 0.088 0.128 

Locus 784 : 
2 alleles
12.3% missing data
   4   (0.762) 0.752 0.617 0.978 0.824 0.779 
   3   (0.238) 0.248 0.383 0.022 0.176 0.221 

Locus 785 : 
2 alleles
1.4% missing data
   2   (0.680) 0.676 0.694 0.905 0.744 0.668 
   4   (0.320) 0.324 0.306 0.095 0.256 0.332 

Locus 786 : 
2 alleles
13.8% missing data
   3   (0.870) 0.886 0.948 0.987 0.913 0.871 
   1   (0.130) 0.114 0.052 0.013 0.087 0.129 

Locus 787 : 
2 alleles
5.8% missing data
   3   (0.915) 0.852 0.985 0.996 0.917 0.941 
   4   (0.085) 0.148 0.015 0.004 0.083 0.059 

Locus 788 : 
2 alleles
13.0% missing data
   1   (0.914) 0.926 0.971 0.994 0.960 0.921 
   2   (0.086) 0.074 0.029 0.006 0.040 0.079 

Locus 789 : 
2 alleles
1.4% missing data
   3   (0.875) 0.840 0.933 0.924 0.947 0.888 
   1   (0.125) 0.160 0.067 0.076 0.053 0.112 

Locus 790 : 
2 alleles
10.9% missing data
   3   (0.886) 0.906 0.969 0.977 0.798 0.909 
   1   (0.114) 0.094 0.031 0.023 0.202 0.091 

Locus 791 : 
2 alleles
4.3% missing data
   1   (0.688) 0.754 0.692 0.286 0.760 0.670 
   3   (0.312) 0.246 0.308 0.714 0.240 0.330 

Locus 792 : 
2 alleles
12.3% missing data
   1   (0.895) 0.946 0.959 0.977 0.864 0.898 
   3   (0.105) 0.054 0.041 0.023 0.136 0.102 

Locus 793 : 
2 alleles
0.0% missing data
   1   (0.076) 0.094 0.011 0.002 0.110 0.053 
   3   (0.924) 0.906 0.989 0.998 0.890 0.947 

Locus 794 : 
2 alleles
13.8% missing data
   2   (0.559) 0.497 0.525 0.504 0.645 0.579 
   4   (0.441) 0.503 0.475 0.496 0.355 0.421 

Locus 795 : 
2 alleles
0.7% missing data
   2   (0.843) 0.819 0.950 0.918 0.860 0.861 
   3   (0.157) 0.181 0.050 0.082 0.140 0.139 

Locus 796 : 
2 alleles
13.0% missing data
   1   (0.736) 0.836 0.628 0.606 0.786 0.717 
   2   (0.264) 0.164 0.372 0.394 0.214 0.283 

Locus 797 : 
2 alleles
5.1% missing data
   3   (0.890) 0.948 0.925 0.937 0.909 0.882 
   4   (0.110) 0.052 0.075 0.063 0.091 0.118 

Locus 798 : 
2 alleles
5.1% missing data
   3   (0.888) 0.891 0.959 0.938 0.945 0.896 
   1   (0.112) 0.109 0.041 0.062 0.055 0.104 

Locus 799 : 
2 alleles
11.6% missing data
   2   (0.857) 0.862 0.945 0.929 0.851 0.873 
   4   (0.143) 0.138 0.055 0.071 0.149 0.127 

Locus 800 : 
2 alleles
5.1% missing data
   3   (0.901) 0.949 0.953 0.965 0.918 0.899 
   1   (0.099) 0.051 0.047 0.035 0.082 0.101 

Locus 801 : 
2 alleles
0.0% missing data
   1   (0.905) 0.915 0.964 0.995 0.948 0.915 
   2   (0.095) 0.085 0.036 0.005 0.052 0.085 

Locus 802 : 
2 alleles
8.0% missing data
   1   (0.881) 0.939 0.720 0.990 0.907 0.889 
   3   (0.119) 0.061 0.280 0.010 0.093 0.111 

Locus 803 : 
2 alleles
11.6% missing data
   1   (0.892) 0.888 0.961 0.950 0.901 0.912 
   3   (0.108) 0.112 0.039 0.050 0.099 0.088 

Locus 804 : 
2 alleles
2.9% missing data
   3   (0.938) 0.987 0.891 0.934 0.987 0.905 
   4   (0.062) 0.013 0.109 0.066 0.013 0.095 

Locus 805 : 
2 alleles
12.3% missing data
   1   (0.802) 0.853 0.587 0.918 0.802 0.817 
   3   (0.198) 0.147 0.413 0.082 0.198 0.183 

Locus 806 : 
2 alleles
4.3% missing data
   1   (0.093) 0.060 0.049 0.008 0.037 0.104 
   2   (0.907) 0.940 0.951 0.992 0.963 0.896 

Locus 807 : 
2 alleles
3.6% missing data
   1   (0.701) 0.664 0.848 0.945 0.604 0.725 
   3   (0.299) 0.336 0.152 0.055 0.396 0.275 

Locus 808 : 
2 alleles
14.5% missing data
   4   (0.902) 0.939 0.615 0.940 0.961 0.925 
   2   (0.098) 0.061 0.385 0.060 0.039 0.075 

Locus 809 : 
2 alleles
4.3% missing data
   2   (0.868) 0.813 0.955 0.953 0.917 0.890 
   3   (0.132) 0.187 0.045 0.047 0.083 0.110 

Locus 810 : 
2 alleles
5.8% missing data
   3   (0.938) 0.988 0.891 0.981 0.990 0.872 
   2   (0.062) 0.012 0.109 0.019 0.010 0.128 

Locus 811 : 
2 alleles
14.5% missing data
   3   (0.592) 0.621 0.520 0.622 0.670 0.573 
   1   (0.408) 0.379 0.480 0.378 0.330 0.427 

Locus 812 : 
2 alleles
5.1% missing data
   3   (0.927) 0.974 0.685 0.990 0.977 0.936 
   1   (0.073) 0.026 0.315 0.010 0.023 0.064 

Locus 813 : 
2 alleles
10.9% missing data
   2   (0.894) 0.852 0.979 0.995 0.818 0.926 
   3   (0.106) 0.148 0.021 0.005 0.182 0.074 

Locus 814 : 
2 alleles
3.6% missing data
   1   (0.209) 0.184 0.354 0.213 0.090 0.207 
   4   (0.791) 0.816 0.646 0.787 0.910 0.793 

Locus 815 : 
2 alleles
2.9% missing data
   1   (0.824) 0.719 0.946 0.965 0.806 0.866 
   2   (0.176) 0.281 0.054 0.035 0.194 0.134 

Locus 816 : 
2 alleles
7.2% missing data
   2   (0.889) 0.905 0.966 0.989 0.897 0.899 
   1   (0.111) 0.095 0.034 0.011 0.103 0.101 

Locus 817 : 
2 alleles
13.0% missing data
   4   (0.662) 0.695 0.755 0.493 0.742 0.624 
   1   (0.338) 0.305 0.245 0.507 0.258 0.376 

Locus 818 : 
2 alleles
14.5% missing data
   1   (0.178) 0.202 0.058 0.465 0.224 0.144 
   2   (0.822) 0.798 0.942 0.535 0.776 0.856 

Locus 819 : 
2 alleles
12.3% missing data
   1   (0.877) 0.914 0.930 0.970 0.936 0.864 
   3   (0.123) 0.086 0.070 0.030 0.064 0.136 

Locus 820 : 
2 alleles
3.6% missing data
   3   (0.528) 0.522 0.290 0.252 0.756 0.517 
   1   (0.472) 0.478 0.710 0.748 0.244 0.483 

Locus 821 : 
2 alleles
3.6% missing data
   3   (0.817) 0.858 0.847 0.960 0.896 0.784 
   1   (0.183) 0.142 0.153 0.040 0.104 0.216 

Locus 822 : 
2 alleles
13.0% missing data
   2   (0.112) 0.050 0.076 0.637 0.050 0.122 
   4   (0.888) 0.950 0.924 0.363 0.950 0.878 

Locus 823 : 
2 alleles
12.3% missing data
   2   (0.907) 0.941 0.931 0.881 0.927 0.917 
   4   (0.093) 0.059 0.069 0.119 0.073 0.083 

Locus 824 : 
2 alleles
11.6% missing data
   2   (0.914) 0.873 0.990 0.997 0.776 0.942 
   3   (0.086) 0.127 0.010 0.003 0.224 0.058 

Locus 825 : 
2 alleles
1.4% missing data
   1   (0.874) 0.871 0.934 0.950 0.915 0.890 
   3   (0.126) 0.129 0.066 0.050 0.085 0.110 

Locus 826 : 
2 alleles
2.9% missing data
   2   (0.907) 0.940 0.951 0.992 0.951 0.907 
   1   (0.093) 0.060 0.049 0.008 0.049 0.093 

Locus 827 : 
2 alleles
5.1% missing data
   1   (0.897) 0.927 0.955 0.627 0.915 0.910 
   4   (0.103) 0.073 0.045 0.373 0.085 0.090 

Locus 828 : 
2 alleles
7.2% missing data
   4   (0.681) 0.707 0.606 0.768 0.714 0.688 
   3   (0.319) 0.293 0.394 0.232 0.286 0.312 

Locus 829 : 
2 alleles
10.9% missing data
   3   (0.806) 0.715 0.934 0.987 0.843 0.830 
   1   (0.194) 0.285 0.066 0.013 0.157 0.170 

Locus 830 : 
2 alleles
2.9% missing data
   2   (0.760) 0.773 0.878 0.861 0.725 0.760 
   3   (0.240) 0.227 0.122 0.139 0.275 0.240 

Locus 831 : 
2 alleles
1.4% missing data
   2   (0.913) 0.901 0.979 0.852 0.941 0.933 
   4   (0.087) 0.099 0.021 0.148 0.059 0.067 

Locus 832 : 
2 alleles
10.9% missing data
   2   (0.688) 0.732 0.631 0.674 0.710 0.698 
   4   (0.312) 0.268 0.369 0.326 0.290 0.302 

Locus 833 : 
2 alleles
15.2% missing data
   4   (0.886) 0.894 0.956 0.983 0.887 0.906 
   2   (0.114) 0.106 0.044 0.017 0.113 0.094 

Locus 834 : 
2 alleles
14.5% missing data
   2   (0.753) 0.673 0.892 0.978 0.767 0.772 
   4   (0.247) 0.327 0.108 0.022 0.233 0.228 

Locus 835 : 
2 alleles
10.9% missing data
   4   (0.907) 0.953 0.958 0.992 0.913 0.909 
   2   (0.093) 0.047 0.042 0.008 0.087 0.091 

Locus 836 : 
2 alleles
5.1% missing data
   2   (0.469) 0.488 0.453 0.216 0.526 0.447 
   4   (0.531) 0.512 0.547 0.784 0.474 0.553 

Locus 837 : 
2 alleles
7.2% missing data
   2   (0.884) 0.922 0.933 0.985 0.892 0.891 
   4   (0.116) 0.078 0.067 0.015 0.108 0.109 

Locus 838 : 
2 alleles
5.1% missing data
   1   (0.893) 0.959 0.831 0.856 0.972 0.850 
   2   (0.107) 0.041 0.169 0.144 0.028 0.150 

Locus 839 : 
2 alleles
5.1% missing data
   1   (0.877) 0.926 0.886 0.948 0.947 0.853 
   4   (0.123) 0.074 0.114 0.052 0.053 0.147 

Locus 840 : 
2 alleles
2.9% missing data
   3   (0.904) 0.711 0.991 0.998 0.880 0.938 
   1   (0.096) 0.289 0.009 0.002 0.120 0.062 

Locus 841 : 
2 alleles
10.9% missing data
   2   (0.922) 0.969 0.933 0.917 0.968 0.916 
   4   (0.078) 0.031 0.067 0.083 0.032 0.084 

Locus 842 : 
2 alleles
5.1% missing data
   2   (0.906) 0.947 0.952 0.980 0.934 0.906 
   4   (0.094) 0.053 0.048 0.020 0.066 0.094 

Locus 843 : 
2 alleles
12.3% missing data
   2   (0.795) 0.761 0.920 0.960 0.782 0.813 
   4   (0.205) 0.239 0.080 0.040 0.218 0.187 

Locus 844 : 
2 alleles
2.9% missing data
   3   (0.911) 0.962 0.806 0.977 0.964 0.916 
   1   (0.089) 0.038 0.194 0.023 0.036 0.084 

Locus 845 : 
2 alleles
13.8% missing data
   1   (0.811) 0.820 0.927 0.966 0.653 0.839 
   3   (0.189) 0.180 0.073 0.034 0.347 0.161 

Locus 846 : 
2 alleles
12.3% missing data
   1   (0.862) 0.858 0.710 0.986 0.928 0.883 
   4   (0.138) 0.142 0.290 0.014 0.072 0.117 

Locus 847 : 
2 alleles
4.3% missing data
   1   (0.747) 0.731 0.900 0.469 0.662 0.777 
   3   (0.253) 0.269 0.100 0.531 0.338 0.223 

Locus 848 : 
2 alleles
8.0% missing data
   1   (0.510) 0.481 0.504 0.483 0.596 0.497 
   3   (0.490) 0.519 0.496 0.517 0.404 0.503 

Locus 849 : 
2 alleles
8.7% missing data
   3   (0.935) 0.875 0.993 0.998 0.915 0.958 
   2   (0.065) 0.125 0.007 0.002 0.085 0.042 

Locus 850 : 
2 alleles
10.9% missing data
   1   (0.771) 0.853 0.648 0.923 0.720 0.774 
   3   (0.229) 0.147 0.352 0.077 0.280 0.226 

Locus 851 : 
2 alleles
5.8% missing data
   2   (0.895) 0.916 0.958 0.994 0.914 0.903 
   4   (0.105) 0.084 0.042 0.006 0.086 0.097 

Locus 852 : 
2 alleles
4.3% missing data
   4   (0.904) 0.934 0.950 0.994 0.948 0.901 
   2   (0.096) 0.066 0.050 0.006 0.052 0.099 

Locus 853 : 
2 alleles
2.9% missing data
   1   (0.221) 0.195 0.156 0.026 0.131 0.263 
   3   (0.779) 0.805 0.844 0.974 0.869 0.737 

Locus 854 : 
2 alleles
5.8% missing data
   1   (0.892) 0.888 0.960 0.963 0.934 0.906 
   3   (0.108) 0.112 0.040 0.037 0.066 0.094 

Locus 855 : 
2 alleles
10.9% missing data
   1   (0.124) 0.118 0.058 0.037 0.070 0.120 
   3   (0.876) 0.882 0.942 0.963 0.930 0.880 

Locus 856 : 
2 alleles
1.4% missing data
   1   (0.669) 0.632 0.869 0.968 0.524 0.690 
   3   (0.331) 0.368 0.131 0.032 0.476 0.310 

Locus 857 : 
2 alleles
3.6% missing data
   1   (0.193) 0.167 0.103 0.062 0.210 0.193 
   3   (0.807) 0.833 0.897 0.938 0.790 0.807 

Locus 858 : 
2 alleles
13.0% missing data
   3   (0.201) 0.187 0.115 0.041 0.206 0.196 
   4   (0.799) 0.813 0.885 0.959 0.794 0.804 

Locus 859 : 
2 alleles
12.3% missing data
   4   (0.882) 0.906 0.931 0.838 0.950 0.877 
   2   (0.118) 0.094 0.069 0.162 0.050 0.123 

Locus 860 : 
2 alleles
8.0% missing data
   3   (0.834) 0.850 0.917 0.889 0.819 0.848 
   1   (0.166) 0.150 0.083 0.111 0.181 0.152 

Locus 861 : 
2 alleles
5.1% missing data
   2   (0.167) 0.095 0.168 0.136 0.131 0.182 
   4   (0.833) 0.905 0.832 0.864 0.869 0.818 

Locus 862 : 
2 alleles
5.8% missing data
   4   (0.293) 0.242 0.343 0.067 0.456 0.270 
   1   (0.707) 0.758 0.657 0.933 0.544 0.730 

Locus 863 : 
2 alleles
4.3% missing data
   3   (0.944) 0.992 0.815 0.904 0.993 0.871 
   1   (0.056) 0.008 0.185 0.096 0.007 0.129 

Locus 864 : 
2 alleles
4.3% missing data
   4   (0.882) 0.903 0.968 0.676 0.845 0.901 
   3   (0.118) 0.097 0.032 0.324 0.155 0.099 

Locus 865 : 
2 alleles
1.4% missing data
   1   (0.151) 0.154 0.076 0.123 0.121 0.134 
   3   (0.849) 0.846 0.924 0.877 0.879 0.866 

Locus 866 : 
2 alleles
9.4% missing data
   2   (0.915) 0.965 0.917 0.964 0.978 0.888 
   1   (0.085) 0.035 0.083 0.036 0.022 0.112 

Locus 867 : 
2 alleles
2.2% missing data
   1   (0.086) 0.056 0.040 0.144 0.071 0.075 
   2   (0.914) 0.944 0.960 0.856 0.929 0.925 

Locus 868 : 
2 alleles
3.6% missing data
   3   (0.852) 0.921 0.775 0.895 0.939 0.830 
   4   (0.148) 0.079 0.225 0.105 0.061 0.170 

Locus 869 : 
2 alleles
4.3% missing data
   4   (0.899) 0.953 0.782 0.991 0.944 0.904 
   2   (0.101) 0.047 0.218 0.009 0.056 0.096 

Locus 870 : 
2 alleles
5.1% missing data
   2   (0.900) 0.915 0.960 0.713 0.944 0.909 
   4   (0.100) 0.085 0.040 0.287 0.056 0.091 

Locus 871 : 
2 alleles
14.5% missing data
   1   (0.666) 0.654 0.608 0.859 0.666 0.684 
   4   (0.334) 0.346 0.392 0.141 0.334 0.316 

Locus 872 : 
2 alleles
6.5% missing data
   4   (0.905) 0.952 0.832 0.744 0.959 0.919 
   2   (0.095) 0.048 0.168 0.256 0.041 0.081 

Locus 873 : 
2 alleles
12.3% missing data
   1   (0.886) 0.929 0.937 0.934 0.927 0.882 
   2   (0.114) 0.071 0.063 0.066 0.073 0.118 

Locus 874 : 
2 alleles
1.4% missing data
   1   (0.863) 0.859 0.937 0.940 0.931 0.868 
   3   (0.137) 0.141 0.063 0.060 0.069 0.132 

Locus 875 : 
2 alleles
8.7% missing data
   2   (0.881) 0.897 0.951 0.949 0.891 0.893 
   4   (0.119) 0.103 0.049 0.051 0.109 0.107 

Locus 876 : 
2 alleles
2.9% missing data
   3   (0.898) 0.953 0.903 0.710 0.971 0.873 
   1   (0.102) 0.047 0.097 0.290 0.029 0.127 

Locus 877 : 
2 alleles
0.7% missing data
   1   (0.058) 0.111 0.005 0.001 0.061 0.038 
   2   (0.942) 0.889 0.995 0.999 0.939 0.962 

Locus 878 : 
2 alleles
12.3% missing data
   3   (0.725) 0.728 0.729 0.637 0.676 0.761 
   2   (0.275) 0.272 0.271 0.363 0.324 0.239 

Locus 879 : 
2 alleles
2.9% missing data
   1   (0.926) 0.974 0.727 0.984 0.972 0.934 
   3   (0.074) 0.026 0.273 0.016 0.028 0.066 

Locus 880 : 
2 alleles
9.4% missing data
   1   (0.707) 0.738 0.811 0.356 0.752 0.691 
   4   (0.293) 0.262 0.189 0.644 0.248 0.309 

Locus 881 : 
2 alleles
13.0% missing data
   2   (0.912) 0.887 0.980 0.994 0.900 0.937 
   4   (0.088) 0.113 0.020 0.006 0.100 0.063 

Locus 882 : 
2 alleles
15.9% missing data
   3   (0.877) 0.871 0.951 0.984 0.841 0.901 
   1   (0.123) 0.129 0.049 0.016 0.159 0.099 

Locus 883 : 
2 alleles
2.9% missing data
   3   (0.919) 0.960 0.942 0.957 0.965 0.913 
   1   (0.081) 0.040 0.058 0.043 0.035 0.087 

Locus 884 : 
2 alleles
3.6% missing data
   1   (0.804) 0.890 0.642 0.959 0.777 0.797 
   3   (0.196) 0.110 0.358 0.041 0.223 0.203 

Locus 885 : 
2 alleles
13.0% missing data
   2   (0.880) 0.816 0.951 0.983 0.923 0.905 
   4   (0.120) 0.184 0.049 0.017 0.077 0.095 

Locus 886 : 
2 alleles
11.6% missing data
   2   (0.914) 0.950 0.967 0.819 0.926 0.924 
   4   (0.086) 0.050 0.033 0.181 0.074 0.076 

Locus 887 : 
2 alleles
13.0% missing data
   1   (0.921) 0.948 0.970 0.991 0.936 0.931 
   2   (0.079) 0.052 0.030 0.009 0.064 0.069 

Locus 888 : 
2 alleles
17.4% missing data
   1   (0.712) 0.772 0.713 0.819 0.835 0.657 
   3   (0.288) 0.228 0.287 0.181 0.165 0.343 

Locus 889 : 
2 alleles
3.6% missing data
   3   (0.879) 0.880 0.934 0.974 0.930 0.886 
   1   (0.121) 0.120 0.066 0.026 0.070 0.114 

Locus 890 : 
2 alleles
6.5% missing data
   4   (0.662) 0.700 0.744 0.147 0.730 0.653 
   2   (0.338) 0.300 0.256 0.853 0.270 0.347 

Locus 891 : 
2 alleles
5.8% missing data
   2   (0.452) 0.505 0.461 0.313 0.482 0.425 
   4   (0.548) 0.495 0.539 0.687 0.518 0.575 

Locus 892 : 
2 alleles
5.8% missing data
   2   (0.843) 0.913 0.875 0.934 0.868 0.822 
   1   (0.157) 0.087 0.125 0.066 0.132 0.178 

Locus 893 : 
2 alleles
13.8% missing data
   4   (0.719) 0.630 0.817 0.909 0.749 0.744 
   2   (0.281) 0.370 0.183 0.091 0.251 0.256 

Locus 894 : 
2 alleles
13.0% missing data
   3   (0.551) 0.501 0.563 0.547 0.586 0.577 
   4   (0.449) 0.499 0.437 0.453 0.414 0.423 

Locus 895 : 
2 alleles
3.6% missing data
   1   (0.942) 0.873 0.995 0.999 0.946 0.963 
   3   (0.058) 0.127 0.005 0.001 0.054 0.037 

Locus 896 : 
2 alleles
13.0% missing data
   2   (0.740) 0.742 0.665 0.921 0.740 0.761 
   3   (0.260) 0.258 0.335 0.079 0.260 0.239 

Locus 897 : 
2 alleles
15.2% missing data
   3   (0.773) 0.780 0.857 0.848 0.811 0.771 
   4   (0.227) 0.220 0.143 0.152 0.189 0.229 

Locus 898 : 
2 alleles
1.4% missing data
   1   (0.888) 0.944 0.892 0.465 0.955 0.887 
   3   (0.112) 0.056 0.108 0.535 0.045 0.113 

Locus 899 : 
2 alleles
13.8% missing data
   1   (0.865) 0.868 0.914 0.938 0.859 0.886 
   3   (0.135) 0.132 0.086 0.062 0.141 0.114 

Locus 900 : 
2 alleles
2.9% missing data
   3   (0.925) 0.915 0.990 0.998 0.889 0.947 
   1   (0.075) 0.085 0.010 0.002 0.111 0.053 

Locus 901 : 
2 alleles
4.3% missing data
   3   (0.885) 0.893 0.954 0.984 0.915 0.899 
   2   (0.115) 0.107 0.046 0.016 0.085 0.101 

Locus 902 : 
2 alleles
12.3% missing data
   4   (0.921) 0.902 0.985 0.997 0.915 0.943 
   1   (0.079) 0.098 0.015 0.003 0.085 0.057 

Locus 903 : 
2 alleles
13.0% missing data
   4   (0.646) 0.629 0.642 0.811 0.637 0.660 
   2   (0.354) 0.371 0.358 0.189 0.363 0.340 

Locus 904 : 
2 alleles
8.7% missing data
   4   (0.492) 0.489 0.574 0.649 0.479 0.474 
   2   (0.508) 0.511 0.426 0.351 0.521 0.526 

Locus 905 : 
2 alleles
6.5% missing data
   1   (0.881) 0.886 0.966 0.991 0.810 0.906 
   3   (0.119) 0.114 0.034 0.009 0.190 0.094 

Locus 906 : 
2 alleles
12.3% missing data
   2   (0.917) 0.960 0.776 0.978 0.967 0.928 
   4   (0.083) 0.040 0.224 0.022 0.033 0.072 

Locus 907 : 
2 alleles
1.4% missing data
   1   (0.908) 0.914 0.966 0.993 0.942 0.920 
   2   (0.092) 0.086 0.034 0.007 0.058 0.080 

Locus 908 : 
2 alleles
12.3% missing data
   3   (0.790) 0.810 0.848 0.890 0.762 0.802 
   1   (0.210) 0.190 0.152 0.110 0.238 0.198 

Locus 909 : 
2 alleles
3.6% missing data
   1   (0.747) 0.782 0.444 0.912 0.875 0.738 
   4   (0.253) 0.218 0.556 0.088 0.125 0.262 

Locus 910 : 
2 alleles
12.3% missing data
   4   (0.596) 0.565 0.538 0.548 0.704 0.604 
   1   (0.404) 0.435 0.462 0.452 0.296 0.396 

Locus 911 : 
2 alleles
15.9% missing data
   3   (0.849) 0.742 0.944 0.994 0.706 0.894 
   1   (0.151) 0.258 0.056 0.006 0.294 0.106 

Locus 912 : 
2 alleles
2.9% missing data
   1   (0.919) 0.907 0.798 0.996 0.945 0.946 
   3   (0.081) 0.093 0.202 0.004 0.055 0.054 

Locus 913 : 
2 alleles
18.8% missing data
   1   (0.857) 0.916 0.850 0.967 0.868 0.846 
   3   (0.143) 0.084 0.150 0.033 0.132 0.154 

Locus 914 : 
2 alleles
10.1% missing data
   3   (0.808) 0.779 0.922 0.809 0.832 0.825 
   1   (0.192) 0.221 0.078 0.191 0.168 0.175 

Locus 915 : 
2 alleles
5.1% missing data
   1   (0.845) 0.886 0.875 0.931 0.916 0.823 
   3   (0.155) 0.114 0.125 0.069 0.084 0.177 

Locus 916 : 
2 alleles
4.3% missing data
   2   (0.714) 0.782 0.795 0.311 0.739 0.698 
   4   (0.286) 0.218 0.205 0.689 0.261 0.302 

Locus 917 : 
2 alleles
1.4% missing data
   2   (0.796) 0.806 0.735 0.946 0.762 0.826 
   4   (0.204) 0.194 0.265 0.054 0.238 0.174 

Locus 918 : 
2 alleles
2.9% missing data
   2   (0.860) 0.905 0.891 0.971 0.913 0.841 
   4   (0.140) 0.095 0.109 0.029 0.087 0.159 

Locus 919 : 
2 alleles
2.9% missing data
   4   (0.657) 0.702 0.778 0.917 0.590 0.630 
   1   (0.343) 0.298 0.222 0.083 0.410 0.370 

Locus 920 : 
2 alleles
12.3% missing data
   3   (0.903) 0.936 0.948 0.964 0.960 0.901 
   1   (0.097) 0.064 0.052 0.036 0.040 0.099 

Locus 921 : 
2 alleles
13.0% missing data
   3   (0.823) 0.849 0.866 0.475 0.888 0.839 
   1   (0.177) 0.151 0.134 0.525 0.112 0.161 

Locus 922 : 
2 alleles
9.4% missing data
   2   (0.901) 0.885 0.971 0.995 0.928 0.920 
   4   (0.099) 0.115 0.029 0.005 0.072 0.080 

Locus 923 : 
2 alleles
5.1% missing data
   4   (0.698) 0.688 0.813 0.973 0.657 0.700 
   3   (0.302) 0.312 0.187 0.027 0.343 0.300 

Locus 924 : 
2 alleles
13.8% missing data
   3   (0.871) 0.909 0.917 0.974 0.850 0.878 
   1   (0.129) 0.091 0.083 0.026 0.150 0.122 

Locus 925 : 
2 alleles
2.9% missing data
   3   (0.803) 0.859 0.676 0.952 0.779 0.815 
   1   (0.197) 0.141 0.324 0.048 0.221 0.185 

Locus 926 : 
2 alleles
5.1% missing data
   4   (0.753) 0.767 0.832 0.963 0.806 0.724 
   2   (0.247) 0.233 0.168 0.037 0.194 0.276 

Locus 927 : 
2 alleles
8.0% missing data
   1   (0.461) 0.399 0.386 0.841 0.506 0.472 
   3   (0.539) 0.601 0.614 0.159 0.494 0.528 

Locus 928 : 
2 alleles
3.6% missing data
   3   (0.835) 0.747 0.747 0.978 0.884 0.873 
   4   (0.165) 0.253 0.253 0.022 0.116 0.127 

Locus 929 : 
2 alleles
1.4% missing data
   2   (0.887) 0.930 0.934 0.843 0.930 0.882 
   4   (0.113) 0.070 0.066 0.157 0.070 0.118 

Locus 930 : 
2 alleles
14.5% missing data
   3   (0.915) 0.940 0.743 0.988 0.978 0.929 
   4   (0.085) 0.060 0.257 0.012 0.022 0.071 

Locus 931 : 
2 alleles
2.9% missing data
   2   (0.889) 0.892 0.969 0.995 0.865 0.910 
   4   (0.111) 0.108 0.031 0.005 0.135 0.090 

Locus 932 : 
2 alleles
3.6% missing data
   1   (0.139) 0.132 0.199 0.017 0.152 0.111 
   3   (0.861) 0.868 0.801 0.983 0.848 0.889 

Locus 933 : 
2 alleles
12.3% missing data
   1   (0.848) 0.896 0.801 0.876 0.833 0.866 
   4   (0.152) 0.104 0.199 0.124 0.167 0.134 

Locus 934 : 
2 alleles
11.6% missing data
   2   (0.913) 0.975 0.728 0.795 0.984 0.879 
   3   (0.087) 0.025 0.272 0.205 0.016 0.121 

Locus 935 : 
2 alleles
10.1% missing data
   1   (0.554) 0.521 0.405 0.313 0.590 0.603 
   4   (0.446) 0.479 0.595 0.687 0.410 0.397 

Locus 936 : 
2 alleles
8.7% missing data
   2   (0.621) 0.696 0.530 0.191 0.711 0.615 
   3   (0.379) 0.304 0.470 0.809 0.289 0.385 

Locus 937 : 
2 alleles
12.3% missing data
   1   (0.900) 0.822 0.989 0.998 0.721 0.934 
   4   (0.100) 0.178 0.011 0.002 0.279 0.066 

Locus 938 : 
2 alleles
5.1% missing data
   1   (0.814) 0.818 0.740 0.930 0.890 0.821 
   4   (0.186) 0.182 0.260 0.070 0.110 0.179 

Locus 939 : 
2 alleles
5.1% missing data
   1   (0.745) 0.814 0.786 0.863 0.826 0.688 
   2   (0.255) 0.186 0.214 0.137 0.174 0.312 

Locus 940 : 
2 alleles
0.7% missing data
   3   (0.900) 0.931 0.942 0.993 0.945 0.898 
   1   (0.100) 0.069 0.058 0.007 0.055 0.102 

Locus 941 : 
2 alleles
6.5% missing data
   3   (0.469) 0.515 0.538 0.067 0.599 0.425 
   4   (0.531) 0.485 0.462 0.933 0.401 0.575 

Locus 942 : 
2 alleles
5.8% missing data
   2   (0.853) 0.860 0.788 0.873 0.882 0.879 
   4   (0.147) 0.140 0.212 0.127 0.118 0.121 

Locus 943 : 
2 alleles
3.6% missing data
   2   (0.924) 0.976 0.771 0.891 0.958 0.936 
   4   (0.076) 0.024 0.229 0.109 0.042 0.064 

Locus 944 : 
2 alleles
2.9% missing data
   4   (0.666) 0.623 0.762 0.929 0.761 0.645 
   1   (0.334) 0.377 0.238 0.071 0.239 0.355 

Locus 945 : 
2 alleles
3.6% missing data
   3   (0.891) 0.935 0.924 0.903 0.959 0.875 
   1   (0.109) 0.065 0.076 0.097 0.041 0.125 

Locus 946 : 
2 alleles
12.3% missing data
   2   (0.954) 0.994 0.917 0.978 0.995 0.900 
   1   (0.046) 0.006 0.083 0.022 0.005 0.100 

Locus 947 : 
2 alleles
3.6% missing data
   2   (0.898) 0.936 0.757 0.945 0.925 0.920 
   4   (0.102) 0.064 0.243 0.055 0.075 0.080 

Locus 948 : 
2 alleles
15.2% missing data
   3   (0.349) 0.316 0.236 0.272 0.417 0.351 
   4   (0.651) 0.684 0.764 0.728 0.583 0.649 

Locus 949 : 
2 alleles
5.1% missing data
   1   (0.793) 0.791 0.910 0.966 0.787 0.802 
   3   (0.207) 0.209 0.090 0.034 0.213 0.198 

Locus 950 : 
2 alleles
10.1% missing data
   1   (0.866) 0.764 0.979 0.995 0.737 0.908 
   3   (0.134) 0.236 0.021 0.005 0.263 0.092 

Locus 951 : 
2 alleles
2.2% missing data
   1   (0.894) 0.888 0.960 0.996 0.947 0.903 
   3   (0.106) 0.112 0.040 0.004 0.053 0.097 

Locus 952 : 
2 alleles
12.3% missing data
   1   (0.940) 0.888 0.993 0.998 0.949 0.961 
   3   (0.060) 0.112 0.007 0.002 0.051 0.039 

Locus 953 : 
2 alleles
3.6% missing data
   4   (0.765) 0.860 0.834 0.741 0.675 0.746 
   2   (0.235) 0.140 0.166 0.259 0.325 0.254 

Locus 954 : 
2 alleles
12.3% missing data
   1   (0.182) 0.327 0.030 0.025 0.302 0.133 
   2   (0.818) 0.673 0.970 0.975 0.698 0.867 

Locus 955 : 
2 alleles
2.9% missing data
   1   (0.318) 0.311 0.362 0.654 0.243 0.306 
   3   (0.682) 0.689 0.638 0.346 0.757 0.694 

Locus 956 : 
2 alleles
7.2% missing data
   2   (0.888) 0.893 0.933 0.990 0.927 0.899 
   4   (0.112) 0.107 0.067 0.010 0.073 0.101 

Locus 957 : 
2 alleles
4.3% missing data
   4   (0.897) 0.918 0.965 0.969 0.901 0.909 
   2   (0.103) 0.082 0.035 0.031 0.099 0.091 

Locus 958 : 
2 alleles
9.4% missing data
   3   (0.509) 0.396 0.762 0.713 0.440 0.530 
   1   (0.491) 0.604 0.238 0.287 0.560 0.470 

Locus 959 : 
2 alleles
1.4% missing data
   3   (0.918) 0.934 0.982 0.997 0.886 0.938 
   4   (0.082) 0.066 0.018 0.003 0.114 0.062 

Locus 960 : 
2 alleles
4.3% missing data
   3   (0.612) 0.544 0.801 0.268 0.644 0.627 
   1   (0.388) 0.456 0.199 0.732 0.356 0.373 

Locus 961 : 
2 alleles
6.5% missing data
   2   (0.829) 0.828 0.905 0.982 0.887 0.824 
   3   (0.171) 0.172 0.095 0.018 0.113 0.176 

Locus 962 : 
2 alleles
12.3% missing data
   3   (0.878) 0.913 0.632 0.979 0.947 0.889 
   1   (0.122) 0.087 0.368 0.021 0.053 0.111 

Locus 963 : 
2 alleles
5.8% missing data
   1   (0.638) 0.725 0.731 0.307 0.641 0.599 
   3   (0.362) 0.275 0.269 0.693 0.359 0.401 

Locus 964 : 
2 alleles
3.6% missing data
   3   (0.886) 0.915 0.945 0.817 0.910 0.894 
   4   (0.114) 0.085 0.055 0.183 0.090 0.106 

Locus 965 : 
2 alleles
7.2% missing data
   4   (0.381) 0.529 0.140 0.322 0.383 0.340 
   1   (0.619) 0.471 0.860 0.678 0.617 0.660 

Locus 966 : 
2 alleles
11.6% missing data
   3   (0.919) 0.968 0.945 0.899 0.953 0.913 
   1   (0.081) 0.032 0.055 0.101 0.047 0.087 

Locus 967 : 
2 alleles
3.6% missing data
   1   (0.332) 0.352 0.242 0.146 0.299 0.338 
   4   (0.668) 0.648 0.758 0.854 0.701 0.662 

Locus 968 : 
2 alleles
2.2% missing data
   3   (0.859) 0.852 0.699 0.972 0.922 0.885 
   1   (0.141) 0.148 0.301 0.028 0.078 0.115 

Locus 969 : 
2 alleles
8.0% missing data
   1   (0.915) 0.949 0.961 0.968 0.919 0.927 
   3   (0.085) 0.051 0.039 0.032 0.081 0.073 

Locus 970 : 
2 alleles
10.9% missing data
   1   (0.116) 0.154 0.033 0.011 0.127 0.090 
   2   (0.884) 0.846 0.967 0.989 0.873 0.910 

Locus 971 : 
2 alleles
13.0% missing data
   4   (0.897) 0.946 0.940 0.972 0.943 0.885 
   2   (0.103) 0.054 0.060 0.028 0.057 0.115 

Locus 972 : 
2 alleles
5.1% missing data
   4   (0.911) 0.951 0.716 0.992 0.963 0.924 
   3   (0.089) 0.049 0.284 0.008 0.037 0.076 

Locus 973 : 
2 alleles
12.3% missing data
   4   (0.835) 0.890 0.832 0.880 0.910 0.804 
   1   (0.165) 0.110 0.168 0.120 0.090 0.196 

Locus 974 : 
2 alleles
1.4% missing data
   2   (0.935) 0.857 0.994 0.999 0.929 0.958 
   3   (0.065) 0.143 0.006 0.001 0.071 0.042 

Locus 975 : 
2 alleles
9.4% missing data
   1   (0.908) 0.971 0.744 0.880 0.970 0.895 
   3   (0.092) 0.029 0.256 0.120 0.030 0.105 

Locus 976 : 
2 alleles
2.2% missing data
   2   (0.912) 0.964 0.920 0.960 0.959 0.898 
   4   (0.088) 0.036 0.080 0.040 0.041 0.102 

Locus 977 : 
2 alleles
1.4% missing data
   2   (0.778) 0.659 0.748 0.990 0.711 0.836 
   3   (0.222) 0.341 0.252 0.010 0.289 0.164 

Locus 978 : 
2 alleles
5.1% missing data
   4   (0.767) 0.822 0.831 0.683 0.842 0.734 
   2   (0.233) 0.178 0.169 0.317 0.158 0.266 

Locus 979 : 
2 alleles
15.2% missing data
   4   (0.778) 0.733 0.906 0.634 0.817 0.794 
   2   (0.222) 0.267 0.094 0.366 0.183 0.206 

Locus 980 : 
2 alleles
11.6% missing data
   2   (0.894) 0.938 0.929 0.979 0.936 0.891 
   4   (0.106) 0.062 0.071 0.021 0.064 0.109 

Locus 981 : 
2 alleles
4.3% missing data
   2   (0.156) 0.182 0.065 0.020 0.114 0.143 
   4   (0.844) 0.818 0.935 0.980 0.886 0.857 

Locus 982 : 
2 alleles
19.6% missing data
   2   (0.891) 0.953 0.882 0.952 0.954 0.853 
   1   (0.109) 0.047 0.118 0.048 0.046 0.147 

Locus 983 : 
2 alleles
2.2% missing data
   3   (0.906) 0.959 0.921 0.985 0.948 0.891 
   1   (0.094) 0.041 0.079 0.015 0.052 0.109 

Locus 984 : 
2 alleles
9.4% missing data
   4   (0.847) 0.873 0.925 0.942 0.846 0.860 
   1   (0.153) 0.127 0.075 0.058 0.154 0.140 

Locus 985 : 
2 alleles
3.6% missing data
   2   (0.153) 0.115 0.068 0.020 0.177 0.148 
   4   (0.847) 0.885 0.932 0.980 0.823 0.852 

Locus 986 : 
2 alleles
2.9% missing data
   1   (0.900) 0.876 0.981 0.997 0.828 0.929 
   2   (0.100) 0.124 0.019 0.003 0.172 0.071 

Locus 987 : 
2 alleles
10.1% missing data
   1   (0.907) 0.943 0.922 0.887 0.964 0.908 
   3   (0.093) 0.057 0.078 0.113 0.036 0.092 

Locus 988 : 
2 alleles
4.3% missing data
   1   (0.155) 0.271 0.028 0.006 0.187 0.118 
   4   (0.845) 0.729 0.972 0.994 0.813 0.882 

Locus 989 : 
2 alleles
2.9% missing data
   2   (0.764) 0.804 0.681 0.878 0.835 0.760 
   4   (0.236) 0.196 0.319 0.122 0.165 0.240 

Locus 990 : 
2 alleles
5.1% missing data
   1   (0.148) 0.100 0.278 0.123 0.113 0.134 
   3   (0.852) 0.900 0.722 0.877 0.887 0.866 

Locus 991 : 
2 alleles
15.9% missing data
   1   (0.947) 0.927 0.994 0.998 0.961 0.964 
   2   (0.053) 0.073 0.006 0.002 0.039 0.036 

Locus 992 : 
2 alleles
5.8% missing data
   1   (0.819) 0.837 0.905 0.886 0.780 0.830 
   3   (0.181) 0.163 0.095 0.114 0.220 0.170 

Locus 993 : 
2 alleles
0.7% missing data
   1   (0.925) 0.970 0.959 0.994 0.971 0.916 
   2   (0.075) 0.030 0.041 0.006 0.029 0.084 

Locus 994 : 
2 alleles
10.9% missing data
   1   (0.870) 0.946 0.807 0.888 0.949 0.827 
   3   (0.130) 0.054 0.193 0.112 0.051 0.173 

Locus 995 : 
2 alleles
5.8% missing data
   3   (0.756) 0.765 0.805 0.919 0.894 0.712 
   1   (0.244) 0.235 0.195 0.081 0.106 0.288 

Locus 996 : 
2 alleles
12.3% missing data
   1   (0.886) 0.837 0.949 0.992 0.918 0.909 
   4   (0.114) 0.163 0.051 0.008 0.082 0.091 

Locus 997 : 
2 alleles
9.4% missing data
   1   (0.196) 0.103 0.252 0.192 0.171 0.230 
   4   (0.804) 0.897 0.748 0.808 0.829 0.770 

Locus 998 : 
2 alleles
2.2% missing data
   4   (0.909) 0.951 0.939 0.981 0.946 0.907 
   3   (0.091) 0.049 0.061 0.019 0.054 0.093 

Locus 999 : 
2 alleles
18.1% missing data
   3   (0.791) 0.819 0.815 0.430 0.891 0.783 
   2   (0.209) 0.181 0.185 0.570 0.109 0.217 

Locus 1000 : 
2 alleles
10.9% missing data
   4   (0.861) 0.845 0.956 0.985 0.865 0.881 
   3   (0.139) 0.155 0.044 0.015 0.135 0.119 

Locus 1001 : 
2 alleles
5.1% missing data
   3   (0.707) 0.784 0.760 0.773 0.680 0.678 
   4   (0.293) 0.216 0.240 0.227 0.320 0.322 

Locus 1002 : 
2 alleles
2.2% missing data
   1   (0.855) 0.943 0.753 0.877 0.943 0.782 
   3   (0.145) 0.057 0.247 0.123 0.057 0.218 

Locus 1003 : 
2 alleles
7.2% missing data
   2   (0.799) 0.788 0.915 0.745 0.817 0.809 
   3   (0.201) 0.212 0.085 0.255 0.183 0.191 

Locus 1004 : 
2 alleles
11.6% missing data
   1   (0.313) 0.379 0.174 0.178 0.229 0.315 
   3   (0.687) 0.621 0.826 0.822 0.771 0.685 

Locus 1005 : 
2 alleles
2.9% missing data
   1   (0.850) 0.882 0.881 0.969 0.934 0.825 
   3   (0.150) 0.118 0.119 0.031 0.066 0.175 

Locus 1006 : 
2 alleles
4.3% missing data
   3   (0.914) 0.946 0.750 0.986 0.952 0.934 
   1   (0.086) 0.054 0.250 0.014 0.048 0.066 

Locus 1007 : 
2 alleles
4.3% missing data
   1   (0.084) 0.075 0.023 0.003 0.058 0.071 
   3   (0.916) 0.925 0.977 0.997 0.942 0.929 

Locus 1008 : 
2 alleles
3.6% missing data
   4   (0.941) 0.987 0.936 0.921 0.987 0.909 
   1   (0.059) 0.013 0.064 0.079 0.013 0.091 

Locus 1009 : 
2 alleles
5.1% missing data
   1   (0.852) 0.889 0.660 0.978 0.937 0.856 
   4   (0.148) 0.111 0.340 0.022 0.063 0.144 

Locus 1010 : 
2 alleles
6.5% missing data
   2   (0.740) 0.755 0.671 0.797 0.825 0.737 
   4   (0.260) 0.245 0.329 0.203 0.175 0.263 

Locus 1011 : 
2 alleles
12.3% missing data
   4   (0.887) 0.950 0.905 0.499 0.950 0.861 
   2   (0.113) 0.050 0.095 0.501 0.050 0.139 

Locus 1012 : 
2 alleles
19.6% missing data
   2   (0.871) 0.885 0.911 0.917 0.922 0.876 
   4   (0.129) 0.115 0.089 0.083 0.078 0.124 

Locus 1013 : 
2 alleles
10.9% missing data
   2   (0.699) 0.613 0.867 0.704 0.733 0.717 
   4   (0.301) 0.387 0.133 0.296 0.267 0.283 

Locus 1014 : 
2 alleles
2.9% missing data
   3   (0.924) 0.980 0.753 0.936 0.977 0.918 
   2   (0.076) 0.020 0.247 0.064 0.023 0.082 

Locus 1015 : 
2 alleles
11.6% missing data
   4   (0.910) 0.953 0.929 0.977 0.956 0.897 
   2   (0.090) 0.047 0.071 0.023 0.044 0.103 

Locus 1016 : 
2 alleles
10.1% missing data
   2   (0.866) 0.874 0.946 0.989 0.880 0.878 
   4   (0.134) 0.126 0.054 0.011 0.120 0.122 

Locus 1017 : 
2 alleles
3.6% missing data
   3   (0.785) 0.861 0.747 0.654 0.846 0.774 
   2   (0.215) 0.139 0.253 0.346 0.154 0.226 

Locus 1018 : 
2 alleles
4.3% missing data
   2   (0.479) 0.422 0.488 0.708 0.469 0.490 
   4   (0.521) 0.578 0.512 0.292 0.531 0.510 

Locus 1019 : 
2 alleles
12.3% missing data
   2   (0.865) 0.923 0.897 0.859 0.885 0.856 
   1   (0.135) 0.077 0.103 0.141 0.115 0.144 

Locus 1020 : 
2 alleles
15.9% missing data
   2   (0.749) 0.666 0.913 0.482 0.704 0.792 
   4   (0.251) 0.334 0.087 0.518 0.296 0.208 

Locus 1021 : 
2 alleles
2.2% missing data
   4   (0.904) 0.872 0.983 0.996 0.905 0.927 
   2   (0.096) 0.128 0.017 0.004 0.095 0.073 

Locus 1022 : 
2 alleles
15.2% missing data
   3   (0.914) 0.932 0.968 0.928 0.927 0.930 
   1   (0.086) 0.068 0.032 0.072 0.073 0.070 

Locus 1023 : 
2 alleles
9.4% missing data
   4   (0.674) 0.607 0.826 0.726 0.694 0.691 
   1   (0.326) 0.393 0.174 0.274 0.306 0.309 

Locus 1024 : 
2 alleles
8.0% missing data
   1   (0.918) 0.937 0.985 0.251 0.957 0.932 
   2   (0.082) 0.063 0.015 0.749 0.043 0.068 

Locus 1025 : 
2 alleles
5.1% missing data
   1   (0.901) 0.957 0.919 0.983 0.969 0.869 
   3   (0.099) 0.043 0.081 0.017 0.031 0.131 

Locus 1026 : 
2 alleles
4.3% missing data
   4   (0.905) 0.959 0.916 0.576 0.962 0.894 
   2   (0.095) 0.041 0.084 0.424 0.038 0.106 

Locus 1027 : 
2 alleles
13.8% missing data
   1   (0.743) 0.722 0.871 0.868 0.749 0.746 
   4   (0.257) 0.278 0.129 0.132 0.251 0.254 

Locus 1028 : 
2 alleles
1.4% missing data
   2   (0.887) 0.867 0.942 0.979 0.969 0.889 
   4   (0.113) 0.133 0.058 0.021 0.031 0.111 

Locus 1029 : 
2 alleles
2.2% missing data
   2   (0.486) 0.509 0.454 0.650 0.491 0.461 
   4   (0.514) 0.491 0.546 0.350 0.509 0.539 

Locus 1030 : 
2 alleles
11.6% missing data
   4   (0.903) 0.933 0.962 0.991 0.912 0.913 
   1   (0.097) 0.067 0.038 0.009 0.088 0.087 

Locus 1031 : 
2 alleles
0.7% missing data
   2   (0.913) 0.917 0.978 0.252 0.970 0.930 
   4   (0.087) 0.083 0.022 0.748 0.030 0.070 

Locus 1032 : 
2 alleles
5.8% missing data
   3   (0.801) 0.799 0.610 0.950 0.865 0.828 
   2   (0.199) 0.201 0.390 0.050 0.135 0.172 

Locus 1033 : 
2 alleles
3.6% missing data
   3   (0.943) 0.987 0.742 0.972 0.990 0.943 
   1   (0.057) 0.013 0.258 0.028 0.010 0.057 

Locus 1034 : 
2 alleles
12.3% missing data
   2   (0.875) 0.923 0.923 0.924 0.910 0.871 
   1   (0.125) 0.077 0.077 0.076 0.090 0.129 

Locus 1035 : 
2 alleles
0.7% missing data
   3   (0.886) 0.896 0.960 0.994 0.911 0.897 
   4   (0.114) 0.104 0.040 0.006 0.089 0.103 

Locus 1036 : 
2 alleles
5.1% missing data
   1   (0.876) 0.901 0.913 0.975 0.935 0.868 
   3   (0.124) 0.099 0.087 0.025 0.065 0.132 

Locus 1037 : 
2 alleles
12.3% missing data
   4   (0.850) 0.921 0.777 0.888 0.903 0.833 
   2   (0.150) 0.079 0.223 0.112 0.097 0.167 

Locus 1038 : 
2 alleles
5.8% missing data
   1   (0.689) 0.716 0.555 0.634 0.854 0.648 
   3   (0.311) 0.284 0.445 0.366 0.146 0.352 

Locus 1039 : 
2 alleles
6.5% missing data
   3   (0.808) 0.766 0.910 0.974 0.861 0.816 
   1   (0.192) 0.234 0.090 0.026 0.139 0.184 

Locus 1040 : 
2 alleles
2.9% missing data
   4   (0.859) 0.799 0.951 0.965 0.924 0.875 
   2   (0.141) 0.201 0.049 0.035 0.076 0.125 

Locus 1041 : 
2 alleles
1.4% missing data
   2   (0.883) 0.919 0.959 0.991 0.901 0.883 
   4   (0.117) 0.081 0.041 0.009 0.099 0.117 

Locus 1042 : 
2 alleles
1.4% missing data
   2   (0.864) 0.838 0.953 0.985 0.908 0.879 
   1   (0.136) 0.162 0.047 0.015 0.092 0.121 

Locus 1043 : 
2 alleles
2.2% missing data
   1   (0.911) 0.955 0.730 0.967 0.972 0.917 
   3   (0.089) 0.045 0.270 0.033 0.028 0.083 

Locus 1044 : 
2 alleles
1.4% missing data
   2   (0.603) 0.671 0.588 0.631 0.707 0.557 
   4   (0.397) 0.329 0.412 0.369 0.293 0.443 

Locus 1045 : 
2 alleles
17.4% missing data
   1   (0.887) 0.923 0.892 0.983 0.948 0.876 
   3   (0.113) 0.077 0.108 0.017 0.052 0.124 

Locus 1046 : 
2 alleles
18.1% missing data
   3   (0.884) 0.933 0.894 0.888 0.944 0.871 
   1   (0.116) 0.067 0.106 0.112 0.056 0.129 

Locus 1047 : 
2 alleles
3.6% missing data
   1   (0.269) 0.251 0.208 0.113 0.195 0.295 
   4   (0.731) 0.749 0.792 0.887 0.805 0.705 

Locus 1048 : 
2 alleles
15.2% missing data
   3   (0.873) 0.774 0.961 0.982 0.912 0.903 
   1   (0.127) 0.226 0.039 0.018 0.088 0.097 

Locus 1049 : 
2 alleles
2.2% missing data
   4   (0.921) 0.945 0.986 0.998 0.862 0.939 
   2   (0.079) 0.055 0.014 0.002 0.138 0.061 

Locus 1050 : 
2 alleles
0.0% missing data
   4   (0.901) 0.897 0.779 0.996 0.928 0.929 
   2   (0.099) 0.103 0.221 0.004 0.072 0.071 

Locus 1051 : 
2 alleles
4.3% missing data
   2   (0.919) 0.970 0.940 0.846 0.961 0.917 
   4   (0.081) 0.030 0.060 0.154 0.039 0.083 

Locus 1052 : 
2 alleles
13.8% missing data
   2   (0.392) 0.377 0.388 0.646 0.282 0.413 
   4   (0.608) 0.623 0.612 0.354 0.718 0.587 

Locus 1053 : 
2 alleles
7.2% missing data
   2   (0.820) 0.853 0.923 0.216 0.847 0.829 
   4   (0.180) 0.147 0.077 0.784 0.153 0.171 

Locus 1054 : 
2 alleles
2.2% missing data
   2   (0.908) 0.937 0.939 0.982 0.974 0.903 
   4   (0.092) 0.063 0.061 0.018 0.026 0.097 

Locus 1055 : 
2 alleles
11.6% missing data
   1   (0.922) 0.931 0.969 0.963 0.938 0.941 
   3   (0.078) 0.069 0.031 0.037 0.062 0.059 

Locus 1056 : 
2 alleles
13.0% missing data
   4   (0.916) 0.948 0.924 0.984 0.954 0.920 
   2   (0.084) 0.052 0.076 0.016 0.046 0.080 

Locus 1057 : 
2 alleles
3.6% missing data
   3   (0.922) 0.975 0.932 0.941 0.977 0.899 
   1   (0.078) 0.025 0.068 0.059 0.023 0.101 

Locus 1058 : 
2 alleles
12.3% missing data
   4   (0.268) 0.195 0.215 0.213 0.248 0.305 
   2   (0.732) 0.805 0.785 0.787 0.752 0.695 

Locus 1059 : 
2 alleles
15.2% missing data
   1   (0.741) 0.750 0.821 0.739 0.836 0.711 
   4   (0.259) 0.250 0.179 0.261 0.164 0.289 

Locus 1060 : 
2 alleles
12.3% missing data
   4   (0.904) 0.869 0.979 0.995 0.937 0.924 
   2   (0.096) 0.131 0.021 0.005 0.063 0.076 

Locus 1061 : 
2 alleles
10.9% missing data
   1   (0.108) 0.125 0.023 0.020 0.181 0.081 
   3   (0.892) 0.875 0.977 0.980 0.819 0.919 

Locus 1062 : 
2 alleles
17.4% missing data
   4   (0.766) 0.800 0.640 0.864 0.831 0.768 
   2   (0.234) 0.200 0.360 0.136 0.169 0.232 

Locus 1063 : 
2 alleles
11.6% missing data
   1   (0.912) 0.900 0.980 0.843 0.923 0.935 
   2   (0.088) 0.100 0.020 0.157 0.077 0.065 

Locus 1064 : 
2 alleles
13.8% missing data
   2   (0.874) 0.916 0.937 0.980 0.869 0.876 
   4   (0.126) 0.084 0.063 0.020 0.131 0.124 

Locus 1065 : 
2 alleles
2.2% missing data
   4   (0.839) 0.817 0.778 0.897 0.890 0.864 
   2   (0.161) 0.183 0.222 0.103 0.110 0.136 

Locus 1066 : 
2 alleles
2.9% missing data
   3   (0.921) 0.882 0.986 0.995 0.921 0.946 
   1   (0.079) 0.118 0.014 0.005 0.079 0.054 

Locus 1067 : 
2 alleles
10.1% missing data
   2   (0.940) 0.905 0.993 0.998 0.928 0.960 
   4   (0.060) 0.095 0.007 0.002 0.072 0.040 

Locus 1068 : 
2 alleles
4.3% missing data
   3   (0.911) 0.956 0.945 0.979 0.968 0.896 
   2   (0.089) 0.044 0.055 0.021 0.032 0.104 

Locus 1069 : 
2 alleles
5.1% missing data
   4   (0.821) 0.976 0.158 0.150 0.979 0.619 
   1   (0.179) 0.024 0.842 0.850 0.021 0.381 

Locus 1070 : 
2 alleles
13.0% missing data
   3   (0.905) 0.944 0.930 0.958 0.971 0.887 
   4   (0.095) 0.056 0.070 0.042 0.029 0.113 

Locus 1071 : 
2 alleles
9.4% missing data
   2   (0.666) 0.666 0.755 0.881 0.710 0.652 
   4   (0.334) 0.334 0.245 0.119 0.290 0.348 

Locus 1072 : 
2 alleles
1.4% missing data
   2   (0.865) 0.805 0.969 0.977 0.854 0.893 
   3   (0.135) 0.195 0.031 0.023 0.146 0.107 

Locus 1073 : 
2 alleles
3.6% missing data
   2   (0.904) 0.866 0.989 0.998 0.809 0.933 
   1   (0.096) 0.134 0.011 0.002 0.191 0.067 

Locus 1074 : 
2 alleles
4.3% missing data
   2   (0.097) 0.050 0.068 0.007 0.055 0.111 
   4   (0.903) 0.950 0.932 0.993 0.945 0.889 

Locus 1075 : 
2 alleles
20.3% missing data
   3   (0.892) 0.940 0.811 0.994 0.841 0.912 
   2   (0.108) 0.060 0.189 0.006 0.159 0.088 

Locus 1076 : 
2 alleles
2.9% missing data
   2   (0.836) 0.885 0.908 0.952 0.836 0.831 
   4   (0.164) 0.115 0.092 0.048 0.164 0.169 

Locus 1077 : 
2 alleles
4.3% missing data
   1   (0.872) 0.891 0.928 0.992 0.916 0.867 
   3   (0.128) 0.109 0.072 0.008 0.084 0.133 

Locus 1078 : 
2 alleles
5.1% missing data
   3   (0.906) 0.956 0.933 0.972 0.958 0.891 
   1   (0.094) 0.044 0.067 0.028 0.042 0.109 

Locus 1079 : 
2 alleles
14.5% missing data
   2   (0.680) 0.678 0.785 0.670 0.724 0.661 
   1   (0.320) 0.322 0.215 0.330 0.276 0.339 

Locus 1080 : 
2 alleles
15.2% missing data
   3   (0.738) 0.841 0.405 0.804 0.823 0.725 
   1   (0.262) 0.159 0.595 0.196 0.177 0.275 

Locus 1081 : 
2 alleles
12.3% missing data
   4   (0.915) 0.966 0.912 0.984 0.953 0.902 
   2   (0.085) 0.034 0.088 0.016 0.047 0.098 

Locus 1082 : 
2 alleles
3.6% missing data
   4   (0.895) 0.924 0.964 0.989 0.893 0.907 
   1   (0.105) 0.076 0.036 0.011 0.107 0.093 

Locus 1083 : 
2 alleles
4.3% missing data
   3   (0.868) 0.847 0.922 0.985 0.887 0.887 
   4   (0.132) 0.153 0.078 0.015 0.113 0.113 

Locus 1084 : 
2 alleles
5.1% missing data
   4   (0.861) 0.896 0.813 0.970 0.948 0.858 
   2   (0.139) 0.104 0.187 0.030 0.052 0.142 

Locus 1085 : 
2 alleles
1.4% missing data
   4   (0.903) 0.903 0.977 0.996 0.881 0.924 
   1   (0.097) 0.097 0.023 0.004 0.119 0.076 

Locus 1086 : 
2 alleles
13.8% missing data
   3   (0.075) 0.170 0.009 0.003 0.094 0.048 
   4   (0.925) 0.830 0.991 0.997 0.906 0.952 

Locus 1087 : 
2 alleles
12.3% missing data
   2   (0.136) 0.125 0.194 0.018 0.131 0.111 
   4   (0.864) 0.875 0.806 0.982 0.869 0.889 

Locus 1088 : 
2 alleles
5.8% missing data
   1   (0.893) 0.934 0.933 0.805 0.949 0.883 
   4   (0.107) 0.066 0.067 0.195 0.051 0.117 

Locus 1089 : 
2 alleles
17.4% missing data
   1   (0.693) 0.794 0.697 0.885 0.660 0.654 
   4   (0.307) 0.206 0.303 0.115 0.340 0.346 

Locus 1090 : 
2 alleles
8.7% missing data
   3   (0.878) 0.926 0.942 0.990 0.883 0.875 
   1   (0.122) 0.074 0.058 0.010 0.117 0.125 

Locus 1091 : 
2 alleles
17.4% missing data
   1   (0.861) 0.885 0.933 0.985 0.886 0.863 
   3   (0.139) 0.115 0.067 0.015 0.114 0.137 

Locus 1092 : 
2 alleles
19.6% missing data
   3   (0.880) 0.864 0.731 0.979 0.948 0.904 
   1   (0.120) 0.136 0.269 0.021 0.052 0.096 

Locus 1093 : 
2 alleles
13.8% missing data
   3   (0.849) 0.901 0.863 0.935 0.926 0.806 
   1   (0.151) 0.099 0.137 0.065 0.074 0.194 

Locus 1094 : 
2 alleles
8.7% missing data
   3   (0.941) 0.891 0.994 0.999 0.928 0.962 
   1   (0.059) 0.109 0.006 0.001 0.072 0.038 

Locus 1095 : 
2 alleles
3.6% missing data
   2   (0.783) 0.737 0.892 0.780 0.852 0.788 
   4   (0.217) 0.263 0.108 0.220 0.148 0.212 

Locus 1096 : 
2 alleles
13.8% missing data
   2   (0.771) 0.833 0.707 0.711 0.751 0.783 
   4   (0.229) 0.167 0.293 0.289 0.249 0.217 

Locus 1097 : 
2 alleles
3.6% missing data
   3   (0.771) 0.801 0.697 0.614 0.838 0.773 
   2   (0.229) 0.199 0.303 0.386 0.162 0.227 

Locus 1098 : 
2 alleles
3.6% missing data
   4   (0.894) 0.945 0.921 0.973 0.950 0.870 
   2   (0.106) 0.055 0.079 0.027 0.050 0.130 

Locus 1099 : 
2 alleles
13.0% missing data
   2   (0.911) 0.940 0.965 0.961 0.932 0.920 
   4   (0.089) 0.060 0.035 0.039 0.068 0.080 

Locus 1100 : 
2 alleles
7.2% missing data
   3   (0.904) 0.921 0.948 0.949 0.940 0.919 
   1   (0.096) 0.079 0.052 0.051 0.060 0.081 

Locus 1101 : 
2 alleles
10.1% missing data
   3   (0.935) 0.890 0.993 0.998 0.899 0.958 
   1   (0.065) 0.110 0.007 0.002 0.101 0.042 

Locus 1102 : 
2 alleles
14.5% missing data
   2   (0.079) 0.035 0.026 0.010 0.176 0.063 
   3   (0.921) 0.965 0.974 0.990 0.824 0.937 

Locus 1103 : 
2 alleles
4.3% missing data
   2   (0.872) 0.879 0.949 0.987 0.872 0.890 
   4   (0.128) 0.121 0.051 0.013 0.128 0.110 

Locus 1104 : 
2 alleles
14.5% missing data
   2   (0.862) 0.873 0.860 0.758 0.912 0.889 
   1   (0.138) 0.127 0.140 0.242 0.088 0.111 

Locus 1105 : 
2 alleles
11.6% missing data
   4   (0.924) 0.982 0.895 0.625 0.977 0.910 
   2   (0.076) 0.018 0.105 0.375 0.023 0.090 

Locus 1106 : 
2 alleles
18.8% missing data
   2   (0.796) 0.815 0.898 0.991 0.748 0.800 
   4   (0.204) 0.185 0.102 0.009 0.252 0.200 

Locus 1107 : 
2 alleles
12.3% missing data
   4   (0.953) 0.993 0.886 0.893 0.994 0.917 
   2   (0.047) 0.007 0.114 0.107 0.006 0.083 

Locus 1108 : 
2 alleles
3.6% missing data
   1   (0.125) 0.177 0.231 0.003 0.142 0.087 
   4   (0.875) 0.823 0.769 0.997 0.858 0.913 

Locus 1109 : 
2 alleles
2.9% missing data
   3   (0.914) 0.961 0.944 0.988 0.963 0.903 
   2   (0.086) 0.039 0.056 0.012 0.037 0.097 

Locus 1110 : 
2 alleles
5.8% missing data
   3   (0.841) 0.905 0.874 0.897 0.912 0.796 
   4   (0.159) 0.095 0.126 0.103 0.088 0.204 

Locus 1111 : 
2 alleles
7.2% missing data
   2   (0.124) 0.094 0.313 0.009 0.122 0.097 
   4   (0.876) 0.906 0.687 0.991 0.878 0.903 

Locus 1112 : 
2 alleles
2.9% missing data
   2   (0.910) 0.969 0.916 0.664 0.966 0.889 
   4   (0.090) 0.031 0.084 0.336 0.034 0.111 

Locus 1113 : 
2 alleles
2.9% missing data
   3   (0.891) 0.885 0.973 0.989 0.856 0.915 
   1   (0.109) 0.115 0.027 0.011 0.144 0.085 

Locus 1114 : 
2 alleles
4.3% missing data
   2   (0.849) 0.879 0.915 0.982 0.899 0.843 
   4   (0.151) 0.121 0.085 0.018 0.101 0.157 

Locus 1115 : 
2 alleles
10.9% missing data
   4   (0.874) 0.905 0.894 0.947 0.916 0.881 
   2   (0.126) 0.095 0.106 0.053 0.084 0.119 

Locus 1116 : 
2 alleles
12.3% missing data
   1   (0.876) 0.920 0.804 0.968 0.953 0.871 
   2   (0.124) 0.080 0.196 0.032 0.047 0.129 

Locus 1117 : 
2 alleles
13.0% missing data
   4   (0.935) 0.984 0.693 0.951 0.989 0.928 
   1   (0.065) 0.016 0.307 0.049 0.011 0.072 

Locus 1118 : 
2 alleles
13.0% missing data
   2   (0.273) 0.275 0.185 0.222 0.207 0.296 
   4   (0.727) 0.725 0.815 0.778 0.793 0.704 

Locus 1119 : 
2 alleles
6.5% missing data
   4   (0.844) 0.860 0.924 0.947 0.871 0.847 
   2   (0.156) 0.140 0.076 0.053 0.129 0.153 

Locus 1120 : 
2 alleles
3.6% missing data
   2   (0.933) 0.876 0.994 0.999 0.872 0.958 
   1   (0.067) 0.124 0.006 0.001 0.128 0.042 

Locus 1121 : 
2 alleles
8.7% missing data
   1   (0.835) 0.831 0.943 0.976 0.770 0.858 
   2   (0.165) 0.169 0.057 0.024 0.230 0.142 

Locus 1122 : 
2 alleles
11.6% missing data
   1   (0.774) 0.815 0.834 0.706 0.792 0.765 
   3   (0.226) 0.185 0.166 0.294 0.208 0.235 

Locus 1123 : 
2 alleles
4.3% missing data
   3   (0.858) 0.870 0.945 0.572 0.853 0.879 
   4   (0.142) 0.130 0.055 0.428 0.147 0.121 

Locus 1124 : 
2 alleles
16.7% missing data
   2   (0.875) 0.941 0.855 0.949 0.952 0.819 
   4   (0.125) 0.059 0.145 0.051 0.048 0.181 

Locus 1125 : 
2 alleles
5.8% missing data
   2   (0.912) 0.972 0.743 0.801 0.974 0.910 
   1   (0.088) 0.028 0.257 0.199 0.026 0.090 

Locus 1126 : 
2 alleles
9.4% missing data
   4   (0.916) 0.908 0.980 0.885 0.928 0.938 
   3   (0.084) 0.092 0.020 0.115 0.072 0.062 

Locus 1127 : 
2 alleles
3.6% missing data
   4   (0.819) 0.842 0.912 0.953 0.836 0.821 
   2   (0.181) 0.158 0.088 0.047 0.164 0.179 

Locus 1128 : 
2 alleles
5.1% missing data
   1   (0.300) 0.302 0.439 0.110 0.405 0.253 
   3   (0.700) 0.698 0.561 0.890 0.595 0.747 

Locus 1129 : 
2 alleles
15.2% missing data
   1   (0.715) 0.756 0.812 0.960 0.635 0.708 
   4   (0.285) 0.244 0.188 0.040 0.365 0.292 

Locus 1130 : 
2 alleles
5.8% missing data
   2   (0.875) 0.905 0.940 0.987 0.898 0.879 
   4   (0.125) 0.095 0.060 0.013 0.102 0.121 

Locus 1131 : 
2 alleles
2.9% missing data
   4   (0.245) 0.338 0.059 0.015 0.569 0.180 
   2   (0.755) 0.662 0.941 0.985 0.431 0.820 

Locus 1132 : 
2 alleles
2.9% missing data
   3   (0.956) 0.994 0.784 0.974 0.995 0.942 
   1   (0.044) 0.006 0.216 0.026 0.005 0.058 

Locus 1133 : 
2 alleles
2.9% missing data
   4   (0.917) 0.968 0.935 0.968 0.949 0.906 
   1   (0.083) 0.032 0.065 0.032 0.051 0.094 

Locus 1134 : 
2 alleles
13.8% missing data
   3   (0.788) 0.721 0.903 0.951 0.792 0.815 
   1   (0.212) 0.279 0.097 0.049 0.208 0.185 

Locus 1135 : 
2 alleles
3.6% missing data
   3   (0.823) 0.886 0.629 0.860 0.932 0.794 
   2   (0.177) 0.114 0.371 0.140 0.068 0.206 

Locus 1136 : 
2 alleles
2.9% missing data
   1   (0.921) 0.916 0.977 0.959 0.962 0.937 
   4   (0.079) 0.084 0.023 0.041 0.038 0.063 

Locus 1137 : 
2 alleles
10.9% missing data
   3   (0.898) 0.926 0.932 0.966 0.955 0.896 
   1   (0.102) 0.074 0.068 0.034 0.045 0.104 

Locus 1138 : 
2 alleles
5.8% missing data
   2   (0.721) 0.758 0.793 0.857 0.710 0.712 
   4   (0.279) 0.242 0.207 0.143 0.290 0.288 

Locus 1139 : 
2 alleles
10.1% missing data
   2   (0.899) 0.915 0.979 0.992 0.801 0.922 
   4   (0.101) 0.085 0.021 0.008 0.199 0.078 

Locus 1140 : 
2 alleles
6.5% missing data
   2   (0.456) 0.531 0.362 0.630 0.645 0.383 
   4   (0.544) 0.469 0.638 0.370 0.355 0.617 

Locus 1141 : 
2 alleles
2.9% missing data
   4   (0.861) 0.955 0.749 0.950 0.947 0.787 
   3   (0.139) 0.045 0.251 0.050 0.053 0.213 

Locus 1142 : 
2 alleles
12.3% missing data
   4   (0.796) 0.793 0.869 0.955 0.672 0.828 
   2   (0.204) 0.207 0.131 0.045 0.328 0.172 

Locus 1143 : 
2 alleles
4.3% missing data
   1   (0.862) 0.847 0.953 0.978 0.828 0.885 
   3   (0.138) 0.153 0.047 0.022 0.172 0.115 

Locus 1144 : 
2 alleles
8.0% missing data
   2   (0.910) 0.927 0.766 0.995 0.933 0.936 
   4   (0.090) 0.073 0.234 0.005 0.067 0.064 

Locus 1145 : 
2 alleles
5.1% missing data
   1   (0.175) 0.191 0.107 0.022 0.096 0.178 
   3   (0.825) 0.809 0.893 0.978 0.904 0.822 

Locus 1146 : 
2 alleles
10.9% missing data
   1   (0.920) 0.977 0.757 0.764 0.977 0.919 
   3   (0.080) 0.023 0.243 0.236 0.023 0.081 

Locus 1147 : 
2 alleles
2.9% missing data
   1   (0.904) 0.899 0.976 0.996 0.907 0.924 
   3   (0.096) 0.101 0.024 0.004 0.093 0.076 

Locus 1148 : 
2 alleles
3.6% missing data
   1   (0.898) 0.866 0.977 0.992 0.928 0.918 
   3   (0.102) 0.134 0.023 0.008 0.072 0.082 

Locus 1149 : 
2 alleles
15.2% missing data
   2   (0.486) 0.500 0.264 0.323 0.685 0.465 
   4   (0.514) 0.500 0.736 0.677 0.315 0.535 

Locus 1150 : 
2 alleles
4.3% missing data
   2   (0.921) 0.942 0.983 0.996 0.879 0.940 
   3   (0.079) 0.058 0.017 0.004 0.121 0.060 

Locus 1151 : 
2 alleles
15.2% missing data
   4   (0.950) 0.945 0.989 0.999 0.932 0.967 
   2   (0.050) 0.055 0.011 0.001 0.068 0.033 

Locus 1152 : 
2 alleles
13.0% missing data
   4   (0.899) 0.852 0.981 0.991 0.933 0.919 
   3   (0.101) 0.148 0.019 0.009 0.067 0.081 

Locus 1153 : 
2 alleles
13.8% missing data
   3   (0.904) 0.954 0.942 0.781 0.840 0.915 
   4   (0.096) 0.046 0.058 0.219 0.160 0.085 

Locus 1154 : 
2 alleles
6.5% missing data
   1   (0.921) 0.891 0.976 0.995 0.962 0.941 
   3   (0.079) 0.109 0.024 0.005 0.038 0.059 

Locus 1155 : 
2 alleles
13.8% missing data
   3   (0.808) 0.822 0.677 0.979 0.800 0.835 
   1   (0.192) 0.178 0.323 0.021 0.200 0.165 

Locus 1156 : 
2 alleles
10.9% missing data
   3   (0.822) 0.888 0.840 0.942 0.920 0.768 
   1   (0.178) 0.112 0.160 0.058 0.080 0.232 

Locus 1157 : 
2 alleles
6.5% missing data
   1   (0.836) 0.814 0.913 0.977 0.765 0.869 
   3   (0.164) 0.186 0.087 0.023 0.235 0.131 

Locus 1158 : 
2 alleles
1.4% missing data
   1   (0.770) 0.753 0.895 0.949 0.698 0.793 
   2   (0.230) 0.247 0.105 0.051 0.302 0.207 

Locus 1159 : 
2 alleles
5.1% missing data
   1   (0.769) 0.808 0.855 0.926 0.765 0.752 
   3   (0.231) 0.192 0.145 0.074 0.235 0.248 

Locus 1160 : 
2 alleles
7.2% missing data
   4   (0.852) 0.862 0.921 0.964 0.894 0.853 
   2   (0.148) 0.138 0.079 0.036 0.106 0.147 

Locus 1161 : 
2 alleles
21.0% missing data
   1   (0.655) 0.725 0.754 0.372 0.606 0.654 
   3   (0.345) 0.275 0.246 0.628 0.394 0.346 

Locus 1162 : 
2 alleles
3.6% missing data
   2   (0.162) 0.156 0.070 0.049 0.155 0.152 
   3   (0.838) 0.844 0.930 0.951 0.845 0.848 

Locus 1163 : 
2 alleles
17.4% missing data
   2   (0.923) 0.889 0.983 0.997 0.955 0.943 
   4   (0.077) 0.111 0.017 0.003 0.045 0.057 

Locus 1164 : 
2 alleles
5.8% missing data
   2   (0.535) 0.530 0.566 0.132 0.476 0.579 
   4   (0.465) 0.470 0.434 0.868 0.524 0.421 

Locus 1165 : 
2 alleles
5.1% missing data
   3   (0.772) 0.787 0.847 0.914 0.828 0.762 
   1   (0.228) 0.213 0.153 0.086 0.172 0.238 

Locus 1166 : 
2 alleles
5.8% missing data
   1   (0.835) 0.811 0.915 0.731 0.861 0.866 
   3   (0.165) 0.189 0.085 0.269 0.139 0.134 

Locus 1167 : 
2 alleles
3.6% missing data
   3   (0.897) 0.938 0.942 0.639 0.954 0.896 
   1   (0.103) 0.062 0.058 0.361 0.046 0.104 

Locus 1168 : 
2 alleles
9.4% missing data
   1   (0.889) 0.888 0.791 0.996 0.920 0.915 
   3   (0.111) 0.112 0.209 0.004 0.080 0.085 

Locus 1169 : 
2 alleles
12.3% missing data
   1   (0.903) 0.932 0.951 0.988 0.961 0.900 
   3   (0.097) 0.068 0.049 0.012 0.039 0.100 

Locus 1170 : 
2 alleles
5.8% missing data
   1   (0.894) 0.936 0.917 0.866 0.929 0.902 
   4   (0.106) 0.064 0.083 0.134 0.071 0.098 

Locus 1171 : 
2 alleles
5.8% missing data
   3   (0.372) 0.375 0.583 0.069 0.297 0.372 
   4   (0.628) 0.625 0.417 0.931 0.703 0.628 

Locus 1172 : 
2 alleles
13.8% missing data
   2   (0.928) 0.977 0.927 0.923 0.968 0.914 
   3   (0.072) 0.023 0.073 0.077 0.032 0.086 

Locus 1173 : 
2 alleles
3.6% missing data
   1   (0.617) 0.543 0.609 0.919 0.679 0.627 
   2   (0.383) 0.457 0.391 0.081 0.321 0.373 

Locus 1174 : 
2 alleles
13.0% missing data
   3   (0.845) 0.760 0.969 0.987 0.808 0.879 
   1   (0.155) 0.240 0.031 0.013 0.192 0.121 

Locus 1175 : 
2 alleles
2.2% missing data
   1   (0.863) 0.927 0.861 0.835 0.930 0.833 
   3   (0.137) 0.073 0.139 0.165 0.070 0.167 

Locus 1176 : 
2 alleles
7.2% missing data
   1   (0.876) 0.917 0.935 0.851 0.897 0.878 
   3   (0.124) 0.083 0.065 0.149 0.103 0.122 

Locus 1177 : 
2 alleles
13.0% missing data
   3   (0.920) 0.936 0.969 0.946 0.960 0.931 
   1   (0.080) 0.064 0.031 0.054 0.040 0.069 

Locus 1178 : 
2 alleles
2.9% missing data
   3   (0.867) 0.878 0.926 0.987 0.890 0.878 
   1   (0.133) 0.122 0.074 0.013 0.110 0.122 

Locus 1179 : 
2 alleles
10.9% missing data
   2   (0.827) 0.781 0.916 0.973 0.880 0.843 
   4   (0.173) 0.219 0.084 0.027 0.120 0.157 

Locus 1180 : 
2 alleles
7.2% missing data
   1   (0.177) 0.129 0.116 0.037 0.127 0.204 
   3   (0.823) 0.871 0.884 0.963 0.873 0.796 

Locus 1181 : 
2 alleles
11.6% missing data
   3   (0.912) 0.906 0.983 0.997 0.836 0.937 
   1   (0.088) 0.094 0.017 0.003 0.164 0.063 

Locus 1182 : 
2 alleles
11.6% missing data
   2   (0.892) 0.917 0.945 0.973 0.933 0.889 
   4   (0.108) 0.083 0.055 0.027 0.067 0.111 

Locus 1183 : 
2 alleles
2.9% missing data
   4   (0.903) 0.916 0.980 0.995 0.879 0.920 
   3   (0.097) 0.084 0.020 0.005 0.121 0.080 

Locus 1184 : 
2 alleles
10.9% missing data
   4   (0.735) 0.714 0.776 0.921 0.797 0.727 
   2   (0.265) 0.286 0.224 0.079 0.203 0.273 

Locus 1185 : 
2 alleles
13.8% missing data
   4   (0.912) 0.882 0.976 0.993 0.951 0.931 
   2   (0.088) 0.118 0.024 0.007 0.049 0.069 

Locus 1186 : 
2 alleles
0.7% missing data
   4   (0.848) 0.894 0.883 0.977 0.897 0.826 
   2   (0.152) 0.106 0.117 0.023 0.103 0.174 

Locus 1187 : 
2 alleles
12.3% missing data
   3   (0.883) 0.933 0.915 0.941 0.937 0.861 
   1   (0.117) 0.067 0.085 0.059 0.063 0.139 

Locus 1188 : 
2 alleles
11.6% missing data
   2   (0.847) 0.835 0.935 0.989 0.741 0.878 
   3   (0.153) 0.165 0.065 0.011 0.259 0.122 

Locus 1189 : 
2 alleles
5.1% missing data
   2   (0.806) 0.834 0.583 0.892 0.802 0.841 
   1   (0.194) 0.166 0.417 0.108 0.198 0.159 

Locus 1190 : 
2 alleles
13.8% missing data
   2   (0.569) 0.603 0.430 0.143 0.673 0.572 
   4   (0.431) 0.397 0.570 0.857 0.327 0.428 

Locus 1191 : 
2 alleles
5.8% missing data
   3   (0.898) 0.911 0.945 0.983 0.945 0.907 
   4   (0.102) 0.089 0.055 0.017 0.055 0.093 

Locus 1192 : 
2 alleles
3.6% missing data
   2   (0.927) 0.980 0.907 0.950 0.978 0.898 
   4   (0.073) 0.020 0.093 0.050 0.022 0.102 

Locus 1193 : 
2 alleles
2.9% missing data
   3   (0.872) 0.879 0.946 0.991 0.927 0.874 
   1   (0.128) 0.121 0.054 0.009 0.073 0.126 

Locus 1194 : 
2 alleles
2.9% missing data
   2   (0.103) 0.038 0.228 0.227 0.026 0.123 
   4   (0.897) 0.962 0.772 0.773 0.974 0.877 

Locus 1195 : 
2 alleles
14.5% missing data
   2   (0.879) 0.931 0.921 0.978 0.864 0.874 
   4   (0.121) 0.069 0.079 0.022 0.136 0.126 

Locus 1196 : 
2 alleles
13.0% missing data
   4   (0.581) 0.568 0.431 0.300 0.623 0.612 
   2   (0.419) 0.432 0.569 0.700 0.377 0.388 

Locus 1197 : 
2 alleles
3.6% missing data
   2   (0.895) 0.897 0.798 0.992 0.925 0.921 
   4   (0.105) 0.103 0.202 0.008 0.075 0.079 

Locus 1198 : 
2 alleles
4.3% missing data
   3   (0.943) 0.931 0.995 0.999 0.862 0.963 
   4   (0.057) 0.069 0.005 0.001 0.138 0.037 

Locus 1199 : 
2 alleles
5.8% missing data
   3   (0.786) 0.831 0.843 0.964 0.783 0.772 
   1   (0.214) 0.169 0.157 0.036 0.217 0.228 

Locus 1200 : 
2 alleles
5.1% missing data
   3   (0.546) 0.581 0.474 0.609 0.697 0.494 
   1   (0.454) 0.419 0.526 0.391 0.303 0.506 

Locus 1201 : 
2 alleles
2.9% missing data
   1   (0.814) 0.839 0.913 0.765 0.777 0.830 
   2   (0.186) 0.161 0.087 0.235 0.223 0.170 

Locus 1202 : 
2 alleles
5.8% missing data
   4   (0.554) 0.516 0.549 0.549 0.509 0.584 
   2   (0.446) 0.484 0.451 0.451 0.491 0.416 

Locus 1203 : 
2 alleles
3.6% missing data
   2   (0.921) 0.966 0.930 0.978 0.971 0.911 
   4   (0.079) 0.034 0.070 0.022 0.029 0.089 

Locus 1204 : 
2 alleles
0.7% missing data
   1   (0.831) 0.837 0.925 0.769 0.839 0.842 
   3   (0.169) 0.163 0.075 0.231 0.161 0.158 

Locus 1205 : 
2 alleles
1.4% missing data
   3   (0.894) 0.939 0.945 0.927 0.935 0.888 
   1   (0.106) 0.061 0.055 0.073 0.065 0.112 

Locus 1206 : 
2 alleles
2.9% missing data
   3   (0.954) 0.994 0.916 0.941 0.995 0.910 
   1   (0.046) 0.006 0.084 0.059 0.005 0.090 

Locus 1207 : 
2 alleles
5.8% missing data
   2   (0.827) 0.874 0.837 0.937 0.881 0.808 
   4   (0.173) 0.126 0.163 0.063 0.119 0.192 

Locus 1208 : 
2 alleles
3.6% missing data
   1   (0.851) 0.885 0.880 0.970 0.933 0.832 
   3   (0.149) 0.115 0.120 0.030 0.067 0.168 

Locus 1209 : 
2 alleles
10.1% missing data
   1   (0.890) 0.874 0.971 0.992 0.902 0.910 
   4   (0.110) 0.126 0.029 0.008 0.098 0.090 

Locus 1210 : 
2 alleles
3.6% missing data
   3   (0.895) 0.927 0.958 0.728 0.924 0.898 
   2   (0.105) 0.073 0.042 0.272 0.076 0.102 

Locus 1211 : 
2 alleles
4.3% missing data
   4   (0.819) 0.854 0.877 0.975 0.842 0.816 
   2   (0.181) 0.146 0.123 0.025 0.158 0.184 

Locus 1212 : 
2 alleles
12.3% missing data
   1   (0.886) 0.914 0.871 0.931 0.872 0.910 
   3   (0.114) 0.086 0.129 0.069 0.128 0.090 

Locus 1213 : 
2 alleles
0.7% missing data
   4   (0.909) 0.936 0.976 0.986 0.913 0.918 
   2   (0.091) 0.064 0.024 0.014 0.087 0.082 

Locus 1214 : 
2 alleles
5.1% missing data
   1   (0.903) 0.950 0.875 0.936 0.898 0.922 
   2   (0.097) 0.050 0.125 0.064 0.102 0.078 

Locus 1215 : 
2 alleles
5.1% missing data
   2   (0.877) 0.983 0.253 0.697 0.985 0.723 
   4   (0.123) 0.017 0.747 0.303 0.015 0.277 

Locus 1216 : 
2 alleles
4.3% missing data
   3   (0.919) 0.971 0.910 0.954 0.978 0.889 
   4   (0.081) 0.029 0.090 0.046 0.022 0.111 

Locus 1217 : 
2 alleles
5.1% missing data
   1   (0.772) 0.769 0.893 0.952 0.728 0.783 
   4   (0.228) 0.231 0.107 0.048 0.272 0.217 

Locus 1218 : 
2 alleles
5.1% missing data
   4   (0.579) 0.597 0.379 0.926 0.557 0.590 
   2   (0.421) 0.403 0.621 0.074 0.443 0.410 

Locus 1219 : 
2 alleles
2.9% missing data
   1   (0.881) 0.913 0.916 0.980 0.939 0.877 
   2   (0.119) 0.087 0.084 0.020 0.061 0.123 

Locus 1220 : 
2 alleles
13.0% missing data
   1   (0.888) 0.933 0.933 0.983 0.913 0.885 
   3   (0.112) 0.067 0.067 0.017 0.087 0.115 

Locus 1221 : 
2 alleles
4.3% missing data
   2   (0.910) 0.922 0.975 0.994 0.901 0.928 
   4   (0.090) 0.078 0.025 0.006 0.099 0.072 

Locus 1222 : 
2 alleles
13.0% missing data
   2   (0.381) 0.385 0.492 0.356 0.365 0.354 
   4   (0.619) 0.615 0.508 0.644 0.635 0.646 

Locus 1223 : 
2 alleles
1.4% missing data
   1   (0.870) 0.938 0.864 0.989 0.955 0.800 
   3   (0.130) 0.062 0.136 0.011 0.045 0.200 

Locus 1224 : 
2 alleles
2.9% missing data
   4   (0.890) 0.925 0.938 0.967 0.924 0.893 
   2   (0.110) 0.075 0.062 0.033 0.076 0.107 

Locus 1225 : 
2 alleles
12.3% missing data
   1   (0.870) 0.875 0.956 0.984 0.903 0.881 
   3   (0.130) 0.125 0.044 0.016 0.097 0.119 

Locus 1226 : 
2 alleles
3.6% missing data
   3   (0.887) 0.944 0.906 0.960 0.950 0.853 
   4   (0.113) 0.056 0.094 0.040 0.050 0.147 

Locus 1227 : 
2 alleles
14.5% missing data
   1   (0.329) 0.392 0.353 0.110 0.248 0.312 
   3   (0.671) 0.608 0.647 0.890 0.752 0.688 

Locus 1228 : 
2 alleles
10.9% missing data
   3   (0.945) 0.912 0.994 0.998 0.944 0.964 
   4   (0.055) 0.088 0.006 0.002 0.056 0.036 

Locus 1229 : 
2 alleles
3.6% missing data
   1   (0.847) 0.881 0.906 0.630 0.884 0.857 
   2   (0.153) 0.119 0.094 0.370 0.116 0.143 

Locus 1230 : 
2 alleles
11.6% missing data
   1   (0.703) 0.806 0.783 0.377 0.688 0.660 
   2   (0.297) 0.194 0.217 0.623 0.312 0.340 

Locus 1231 : 
2 alleles
3.6% missing data
   1   (0.564) 0.567 0.535 0.106 0.730 0.554 
   3   (0.436) 0.433 0.465 0.894 0.270 0.446 

Locus 1232 : 
2 alleles
13.0% missing data
   1   (0.156) 0.173 0.057 0.098 0.143 0.139 
   3   (0.844) 0.827 0.943 0.902 0.857 0.861 

Locus 1233 : 
2 alleles
3.6% missing data
   4   (0.911) 0.950 0.749 0.981 0.934 0.931 
   2   (0.089) 0.050 0.251 0.019 0.066 0.069 

Locus 1234 : 
2 alleles
4.3% missing data
   2   (0.239) 0.172 0.190 0.774 0.149 0.272 
   4   (0.761) 0.828 0.810 0.226 0.851 0.728 

Locus 1235 : 
2 alleles
10.9% missing data
   4   (0.897) 0.864 0.954 0.992 0.939 0.919 
   2   (0.103) 0.136 0.046 0.008 0.061 0.081 

Locus 1236 : 
2 alleles
11.6% missing data
   2   (0.123) 0.101 0.046 0.017 0.151 0.108 
   4   (0.877) 0.899 0.954 0.983 0.849 0.892 

Locus 1237 : 
2 alleles
13.0% missing data
   3   (0.909) 0.872 0.977 0.992 0.947 0.930 
   2   (0.091) 0.128 0.023 0.008 0.053 0.070 

Locus 1238 : 
2 alleles
4.3% missing data
   2   (0.733) 0.684 0.756 0.335 0.796 0.764 
   4   (0.267) 0.316 0.244 0.665 0.204 0.236 

Locus 1239 : 
2 alleles
2.9% missing data
   2   (0.877) 0.898 0.919 0.968 0.931 0.875 
   4   (0.123) 0.102 0.081 0.032 0.069 0.125 

Locus 1240 : 
2 alleles
2.9% missing data
   1   (0.887) 0.890 0.949 0.983 0.930 0.898 
   3   (0.113) 0.110 0.051 0.017 0.070 0.102 

Locus 1241 : 
2 alleles
5.8% missing data
   4   (0.613) 0.513 0.815 0.835 0.498 0.655 
   1   (0.387) 0.487 0.185 0.165 0.502 0.345 

Locus 1242 : 
2 alleles
5.8% missing data
   1   (0.926) 0.870 0.985 0.998 0.949 0.949 
   2   (0.074) 0.130 0.015 0.002 0.051 0.051 

Locus 1243 : 
2 alleles
3.6% missing data
   2   (0.193) 0.244 0.082 0.026 0.184 0.170 
   4   (0.807) 0.756 0.918 0.974 0.816 0.830 

Locus 1244 : 
2 alleles
2.2% missing data
   3   (0.869) 0.934 0.920 0.992 0.852 0.855 
   1   (0.131) 0.066 0.080 0.008 0.148 0.145 

Locus 1245 : 
2 alleles
10.1% missing data
   3   (0.174) 0.227 0.038 0.017 0.275 0.140 
   1   (0.826) 0.773 0.962 0.983 0.725 0.860 

Locus 1246 : 
2 alleles
13.8% missing data
   4   (0.901) 0.965 0.860 0.853 0.967 0.863 
   2   (0.099) 0.035 0.140 0.147 0.033 0.137 

Locus 1247 : 
2 alleles
4.3% missing data
   1   (0.769) 0.711 0.824 0.974 0.735 0.809 
   3   (0.231) 0.289 0.176 0.026 0.265 0.191 

Locus 1248 : 
2 alleles
10.9% missing data
   3   (0.808) 0.830 0.764 0.918 0.788 0.835 
   1   (0.192) 0.170 0.236 0.082 0.212 0.165 

Locus 1249 : 
2 alleles
6.5% missing data
   1   (0.816) 0.895 0.714 0.875 0.936 0.756 
   3   (0.184) 0.105 0.286 0.125 0.064 0.244 

Locus 1250 : 
2 alleles
4.3% missing data
   3   (0.902) 0.904 0.962 0.979 0.944 0.912 
   1   (0.098) 0.096 0.038 0.021 0.056 0.088 

Locus 1251 : 
2 alleles
19.6% missing data
   2   (0.594) 0.465 0.845 0.223 0.499 0.664 
   4   (0.406) 0.535 0.155 0.777 0.501 0.336 

Locus 1252 : 
2 alleles
13.0% missing data
   4   (0.863) 0.908 0.731 0.950 0.874 0.885 
   1   (0.137) 0.092 0.269 0.050 0.126 0.115 

Locus 1253 : 
2 alleles
11.6% missing data
   2   (0.860) 0.892 0.880 0.968 0.919 0.848 
   4   (0.140) 0.108 0.120 0.032 0.081 0.152 

Locus 1254 : 
2 alleles
1.4% missing data
   1   (0.927) 0.927 0.989 0.998 0.883 0.949 
   3   (0.073) 0.073 0.011 0.002 0.117 0.051 

Locus 1255 : 
2 alleles
10.1% missing data
   2   (0.418) 0.357 0.625 0.553 0.318 0.434 
   4   (0.582) 0.643 0.375 0.447 0.682 0.566 

Locus 1256 : 
2 alleles
5.1% missing data
   3   (0.775) 0.800 0.661 0.867 0.883 0.769 
   1   (0.225) 0.200 0.339 0.133 0.117 0.231 

Locus 1257 : 
2 alleles
2.9% missing data
   2   (0.626) 0.808 0.345 0.106 0.797 0.542 
   4   (0.374) 0.192 0.655 0.894 0.203 0.458 

Locus 1258 : 
2 alleles
12.3% missing data
   1   (0.886) 0.844 0.966 0.985 0.914 0.909 
   3   (0.114) 0.156 0.034 0.015 0.086 0.091 

Locus 1259 : 
2 alleles
14.5% missing data
   1   (0.116) 0.138 0.035 0.008 0.111 0.093 
   2   (0.884) 0.862 0.965 0.992 0.889 0.907 

Locus 1260 : 
2 alleles
2.2% missing data
   3   (0.927) 0.987 0.829 0.920 0.989 0.838 
   1   (0.073) 0.013 0.171 0.080 0.011 0.162 

Locus 1261 : 
2 alleles
13.0% missing data
   4   (0.826) 0.886 0.851 0.834 0.892 0.801 
   3   (0.174) 0.114 0.149 0.166 0.108 0.199 

Locus 1262 : 
2 alleles
15.9% missing data
   2   (0.819) 0.873 0.608 0.841 0.857 0.825 
   4   (0.181) 0.127 0.392 0.159 0.143 0.175 

Locus 1263 : 
2 alleles
15.2% missing data
   2   (0.885) 0.926 0.961 0.987 0.898 0.886 
   4   (0.115) 0.074 0.039 0.013 0.102 0.114 

Locus 1264 : 
2 alleles
8.7% missing data
   1   (0.844) 0.910 0.549 0.975 0.904 0.846 
   3   (0.156) 0.090 0.451 0.025 0.096 0.154 

Locus 1265 : 
2 alleles
15.9% missing data
   1   (0.620) 0.578 0.612 0.802 0.666 0.631 
   3   (0.380) 0.422 0.388 0.198 0.334 0.369 

Locus 1266 : 
2 alleles
8.0% missing data
   4   (0.471) 0.449 0.564 0.143 0.352 0.513 
   2   (0.529) 0.551 0.436 0.857 0.648 0.487 

Locus 1267 : 
2 alleles
0.7% missing data
   2   (0.904) 0.898 0.979 0.904 0.915 0.924 
   1   (0.096) 0.102 0.021 0.096 0.085 0.076 

Locus 1268 : 
2 alleles
3.6% missing data
   2   (0.917) 0.977 0.698 0.935 0.981 0.896 
   3   (0.083) 0.023 0.302 0.065 0.019 0.104 

Locus 1269 : 
2 alleles
3.6% missing data
   1   (0.905) 0.923 0.952 0.939 0.938 0.915 
   4   (0.095) 0.077 0.048 0.061 0.062 0.085 

Locus 1270 : 
2 alleles
12.3% missing data
   1   (0.751) 0.671 0.683 0.980 0.668 0.808 
   3   (0.249) 0.329 0.317 0.020 0.332 0.192 

Locus 1271 : 
2 alleles
7.2% missing data
   1   (0.116) 0.069 0.291 0.014 0.074 0.104 
   3   (0.884) 0.931 0.709 0.986 0.926 0.896 

Locus 1272 : 
2 alleles
1.4% missing data
   2   (0.800) 0.781 0.813 0.954 0.868 0.818 
   4   (0.200) 0.219 0.187 0.046 0.132 0.182 

Locus 1273 : 
2 alleles
9.4% missing data
   2   (0.132) 0.076 0.085 0.631 0.077 0.144 
   4   (0.868) 0.924 0.915 0.369 0.923 0.856 

Locus 1274 : 
2 alleles
4.3% missing data
   2   (0.862) 0.854 0.804 0.989 0.878 0.889 
   4   (0.138) 0.146 0.196 0.011 0.122 0.111 

Locus 1275 : 
2 alleles
5.1% missing data
   1   (0.918) 0.940 0.978 0.994 0.912 0.933 
   2   (0.082) 0.060 0.022 0.006 0.088 0.067 

Locus 1276 : 
2 alleles
5.8% missing data
   2   (0.586) 0.552 0.476 0.940 0.620 0.592 
   4   (0.414) 0.448 0.524 0.060 0.380 0.408 

Locus 1277 : 
2 alleles
16.7% missing data
   1   (0.829) 0.883 0.855 0.964 0.917 0.787 
   2   (0.171) 0.117 0.145 0.036 0.083 0.213 

Locus 1278 : 
2 alleles
11.6% missing data
   4   (0.872) 0.928 0.912 0.858 0.886 0.867 
   3   (0.128) 0.072 0.088 0.142 0.114 0.133 

Locus 1279 : 
2 alleles
5.1% missing data
   3   (0.585) 0.549 0.745 0.778 0.504 0.600 
   1   (0.415) 0.451 0.255 0.222 0.496 0.400 

Locus 1280 : 
2 alleles
13.0% missing data
   3   (0.903) 0.936 0.953 0.908 0.934 0.906 
   1   (0.097) 0.064 0.047 0.092 0.066 0.094 

Locus 1281 : 
2 alleles
16.7% missing data
   3   (0.902) 0.921 0.955 0.969 0.954 0.906 
   4   (0.098) 0.079 0.045 0.031 0.046 0.094 

Locus 1282 : 
2 alleles
1.4% missing data
   1   (0.905) 0.913 0.969 0.993 0.901 0.921 
   3   (0.095) 0.087 0.031 0.007 0.099 0.079 

Locus 1283 : 
2 alleles
3.6% missing data
   3   (0.769) 0.829 0.701 0.403 0.854 0.765 
   1   (0.231) 0.171 0.299 0.597 0.146 0.235 

Locus 1284 : 
2 alleles
13.8% missing data
   4   (0.909) 0.915 0.949 0.982 0.971 0.914 
   2   (0.091) 0.085 0.051 0.018 0.029 0.086 

Locus 1285 : 
2 alleles
5.8% missing data
   1   (0.847) 0.871 0.768 0.956 0.871 0.866 
   3   (0.153) 0.129 0.232 0.044 0.129 0.134 

Locus 1286 : 
2 alleles
2.9% missing data
   2   (0.909) 0.965 0.879 0.948 0.969 0.881 
   4   (0.091) 0.035 0.121 0.052 0.031 0.119 

Locus 1287 : 
2 alleles
3.6% missing data
   1   (0.100) 0.031 0.237 0.253 0.024 0.127 
   3   (0.900) 0.969 0.763 0.747 0.976 0.873 

Locus 1288 : 
2 alleles
0.7% missing data
   4   (0.957) 0.994 0.757 0.974 0.995 0.955 
   3   (0.043) 0.006 0.243 0.026 0.005 0.045 

Locus 1289 : 
2 alleles
5.8% missing data
   3   (0.864) 0.939 0.737 0.848 0.929 0.842 
   1   (0.136) 0.061 0.263 0.152 0.071 0.158 

Locus 1290 : 
2 alleles
13.8% missing data
   1   (0.851) 0.844 0.947 0.588 0.867 0.869 
   4   (0.149) 0.156 0.053 0.412 0.133 0.131 

Locus 1291 : 
2 alleles
5.8% missing data
   1   (0.834) 0.920 0.754 0.875 0.946 0.765 
   3   (0.166) 0.080 0.246 0.125 0.054 0.235 

Locus 1292 : 
2 alleles
3.6% missing data
   3   (0.899) 0.936 0.917 0.992 0.947 0.892 
   2   (0.101) 0.064 0.083 0.008 0.053 0.108 

Locus 1293 : 
2 alleles
9.4% missing data
   2   (0.903) 0.950 0.917 0.954 0.953 0.893 
   4   (0.097) 0.050 0.083 0.046 0.047 0.107 

Locus 1294 : 
2 alleles
4.3% missing data
   3   (0.888) 0.735 0.987 0.997 0.764 0.928 
   4   (0.112) 0.265 0.013 0.003 0.236 0.072 

Locus 1295 : 
2 alleles
13.8% missing data
   1   (0.459) 0.411 0.513 0.451 0.427 0.473 
   4   (0.541) 0.589 0.487 0.549 0.573 0.527 

Locus 1296 : 
2 alleles
4.3% missing data
   2   (0.861) 0.899 0.932 0.986 0.824 0.867 
   3   (0.139) 0.101 0.068 0.014 0.176 0.133 

Locus 1297 : 
2 alleles
2.9% missing data
   4   (0.847) 0.935 0.793 0.957 0.939 0.754 
   3   (0.153) 0.065 0.207 0.043 0.061 0.246 

Locus 1298 : 
2 alleles
3.6% missing data
   1   (0.104) 0.120 0.046 0.112 0.051 0.086 
   3   (0.896) 0.880 0.954 0.888 0.949 0.914 

Locus 1299 : 
2 alleles
3.6% missing data
   2   (0.888) 0.909 0.948 0.965 0.889 0.902 
   4   (0.112) 0.091 0.052 0.035 0.111 0.098 

Locus 1300 : 
2 alleles
5.1% missing data
   3   (0.879) 0.909 0.934 0.917 0.907 0.883 
   1   (0.121) 0.091 0.066 0.083 0.093 0.117 

Locus 1301 : 
2 alleles
5.8% missing data
   3   (0.437) 0.357 0.308 0.846 0.524 0.451 
   4   (0.563) 0.643 0.692 0.154 0.476 0.549 

Locus 1302 : 
2 alleles
5.1% missing data
   2   (0.553) 0.590 0.426 0.109 0.470 0.604 
   4   (0.447) 0.410 0.574 0.891 0.530 0.396 

Locus 1303 : 
2 alleles
15.9% missing data
   1   (0.725) 0.720 0.776 0.785 0.771 0.722 
   2   (0.275) 0.280 0.224 0.215 0.229 0.278 

Locus 1304 : 
2 alleles
1.4% missing data
   1   (0.909) 0.917 0.972 0.995 0.944 0.922 
   3   (0.091) 0.083 0.028 0.005 0.056 0.078 

Locus 1305 : 
2 alleles
10.1% missing data
   2   (0.656) 0.668 0.608 0.900 0.711 0.647 
   4   (0.344) 0.332 0.392 0.100 0.289 0.353 

Locus 1306 : 
2 alleles
12.3% missing data
   1   (0.885) 0.906 0.952 0.984 0.907 0.894 
   3   (0.115) 0.094 0.048 0.016 0.093 0.106 

Locus 1307 : 
2 alleles
3.6% missing data
   2   (0.908) 0.877 0.981 0.994 0.911 0.932 
   4   (0.092) 0.123 0.019 0.006 0.089 0.068 

Locus 1308 : 
2 alleles
13.8% missing data
   4   (0.821) 0.834 0.907 0.948 0.859 0.819 
   1   (0.179) 0.166 0.093 0.052 0.141 0.181 

Locus 1309 : 
2 alleles
10.9% missing data
   1   (0.827) 0.857 0.859 0.773 0.904 0.811 
   2   (0.173) 0.143 0.141 0.227 0.096 0.189 

Locus 1310 : 
2 alleles
10.1% missing data
   1   (0.886) 0.892 0.966 0.992 0.920 0.895 
   3   (0.114) 0.108 0.034 0.008 0.080 0.105 

Locus 1311 : 
2 alleles
10.9% missing data
   2   (0.166) 0.108 0.475 0.042 0.082 0.164 
   4   (0.834) 0.892 0.525 0.958 0.918 0.836 

Locus 1312 : 
2 alleles
8.0% missing data
   2   (0.929) 0.934 0.987 0.998 0.911 0.948 
   3   (0.071) 0.066 0.013 0.002 0.089 0.052 

Locus 1313 : 
2 alleles
4.3% missing data
   3   (0.840) 0.911 0.736 0.951 0.747 0.860 
   1   (0.160) 0.089 0.264 0.049 0.253 0.140 

Locus 1314 : 
2 alleles
13.0% missing data
   3   (0.293) 0.398 0.104 0.053 0.354 0.254 
   1   (0.707) 0.602 0.896 0.947 0.646 0.746 

Locus 1315 : 
2 alleles
8.0% missing data
   3   (0.888) 0.938 0.910 0.804 0.938 0.883 
   4   (0.112) 0.062 0.090 0.196 0.062 0.117 

Locus 1316 : 
2 alleles
12.3% missing data
   4   (0.838) 0.830 0.942 0.963 0.782 0.861 
   1   (0.162) 0.170 0.058 0.037 0.218 0.139 

Locus 1317 : 
2 alleles
13.0% missing data
   3   (0.893) 0.926 0.880 0.971 0.951 0.890 
   1   (0.107) 0.074 0.120 0.029 0.049 0.110 

Locus 1318 : 
2 alleles
3.6% missing data
   2   (0.916) 0.938 0.973 0.964 0.935 0.928 
   4   (0.084) 0.062 0.027 0.036 0.065 0.072 

Locus 1319 : 
2 alleles
4.3% missing data
   1   (0.344) 0.420 0.267 0.738 0.423 0.278 
   2   (0.656) 0.580 0.733 0.262 0.577 0.722 

Locus 1320 : 
2 alleles
15.2% missing data
   1   (0.636) 0.654 0.769 0.212 0.679 0.620 
   3   (0.364) 0.346 0.231 0.788 0.321 0.380 

Locus 1321 : 
2 alleles
15.2% missing data
   3   (0.819) 0.707 0.975 0.993 0.541 0.872 
   4   (0.181) 0.293 0.025 0.007 0.459 0.128 

Locus 1322 : 
2 alleles
3.6% missing data
   1   (0.605) 0.593 0.509 0.581 0.716 0.590 
   3   (0.395) 0.407 0.491 0.419 0.284 0.410 

Locus 1323 : 
2 alleles
9.4% missing data
   2   (0.871) 0.883 0.939 0.696 0.922 0.883 
   4   (0.129) 0.117 0.061 0.304 0.078 0.117 

Locus 1324 : 
2 alleles
6.5% missing data
   2   (0.488) 0.493 0.638 0.904 0.394 0.465 
   1   (0.512) 0.507 0.362 0.096 0.606 0.535 

Locus 1325 : 
2 alleles
6.5% missing data
   2   (0.224) 0.213 0.157 0.683 0.146 0.216 
   4   (0.776) 0.787 0.843 0.317 0.854 0.784 

Locus 1326 : 
2 alleles
13.0% missing data
   3   (0.852) 0.826 0.918 0.857 0.902 0.873 
   1   (0.148) 0.174 0.082 0.143 0.098 0.127 

Locus 1327 : 
2 alleles
10.9% missing data
   2   (0.929) 0.957 0.980 0.996 0.946 0.940 
   1   (0.071) 0.043 0.020 0.004 0.054 0.060 

Locus 1328 : 
2 alleles
5.8% missing data
   2   (0.567) 0.549 0.715 0.847 0.639 0.520 
   4   (0.433) 0.451 0.285 0.153 0.361 0.480 

Locus 1329 : 
2 alleles
2.2% missing data
   2   (0.897) 0.945 0.948 0.992 0.910 0.894 
   4   (0.103) 0.055 0.052 0.008 0.090 0.106 

Locus 1330 : 
2 alleles
11.6% missing data
   1   (0.890) 0.925 0.862 0.981 0.907 0.907 
   3   (0.110) 0.075 0.138 0.019 0.093 0.093 

Locus 1331 : 
2 alleles
11.6% missing data
   1   (0.841) 0.819 0.935 0.655 0.871 0.862 
   4   (0.159) 0.181 0.065 0.345 0.129 0.138 

Locus 1332 : 
2 alleles
13.0% missing data
   2   (0.890) 0.897 0.939 0.929 0.934 0.901 
   4   (0.110) 0.103 0.061 0.071 0.066 0.099 

Locus 1333 : 
2 alleles
15.9% missing data
   1   (0.072) 0.030 0.041 0.015 0.039 0.075 
   4   (0.928) 0.970 0.959 0.985 0.961 0.925 

Locus 1334 : 
2 alleles
1.4% missing data
   1   (0.898) 0.934 0.751 0.994 0.930 0.917 
   2   (0.102) 0.066 0.249 0.006 0.070 0.083 

Locus 1335 : 
2 alleles
12.3% missing data
   1   (0.942) 0.887 0.993 0.998 0.953 0.963 
   4   (0.058) 0.113 0.007 0.002 0.047 0.037 

Locus 1336 : 
2 alleles
5.1% missing data
   3   (0.861) 0.877 0.933 0.976 0.857 0.873 
   1   (0.139) 0.123 0.067 0.024 0.143 0.127 

Locus 1337 : 
2 alleles
17.4% missing data
   2   (0.926) 0.969 0.930 0.846 0.976 0.919 
   4   (0.074) 0.031 0.070 0.154 0.024 0.081 

Locus 1338 : 
2 alleles
5.1% missing data
   2   (0.905) 0.924 0.961 0.971 0.945 0.912 
   1   (0.095) 0.076 0.039 0.029 0.055 0.088 

Locus 1339 : 
2 alleles
1.4% missing data
   2   (0.904) 0.922 0.957 0.994 0.962 0.903 
   3   (0.096) 0.078 0.043 0.006 0.038 0.097 

Locus 1340 : 
2 alleles
2.2% missing data
   1   (0.870) 0.924 0.932 0.927 0.843 0.877 
   3   (0.130) 0.076 0.068 0.073 0.157 0.123 

Locus 1341 : 
2 alleles
4.3% missing data
   1   (0.898) 0.929 0.965 0.994 0.881 0.909 
   3   (0.102) 0.071 0.035 0.006 0.119 0.091 

Locus 1342 : 
2 alleles
1.4% missing data
   3   (0.880) 0.838 0.974 0.741 0.850 0.912 
   1   (0.120) 0.162 0.026 0.259 0.150 0.088 

Locus 1343 : 
2 alleles
10.9% missing data
   2   (0.840) 0.863 0.808 0.952 0.891 0.848 
   4   (0.160) 0.137 0.192 0.048 0.109 0.152 

Locus 1344 : 
2 alleles
3.6% missing data
   2   (0.885) 0.908 0.942 0.994 0.934 0.881 
   4   (0.115) 0.092 0.058 0.006 0.066 0.119 

Locus 1345 : 
2 alleles
10.9% missing data
   2   (0.513) 0.570 0.207 0.827 0.745 0.453 
   4   (0.487) 0.430 0.793 0.173 0.255 0.547 

Locus 1346 : 
2 alleles
10.9% missing data
   4   (0.883) 0.930 0.885 0.973 0.944 0.864 
   2   (0.117) 0.070 0.115 0.027 0.056 0.136 

Locus 1347 : 
2 alleles
0.0% missing data
   3   (0.703) 0.674 0.875 0.960 0.601 0.717 
   1   (0.297) 0.326 0.125 0.040 0.399 0.283 

Locus 1348 : 
2 alleles
4.3% missing data
   3   (0.916) 0.952 0.963 0.978 0.930 0.925 
   1   (0.084) 0.048 0.037 0.022 0.070 0.075 

Locus 1349 : 
2 alleles
13.8% missing data
   1   (0.518) 0.529 0.341 0.233 0.506 0.559 
   3   (0.482) 0.471 0.659 0.767 0.494 0.441 

Locus 1350 : 
2 alleles
10.9% missing data
   1   (0.928) 0.945 0.986 0.910 0.905 0.948 
   3   (0.072) 0.055 0.014 0.090 0.095 0.052 

Locus 1351 : 
2 alleles
17.4% missing data
   2   (0.626) 0.665 0.619 0.613 0.532 0.649 
   4   (0.374) 0.335 0.381 0.387 0.468 0.351 

Locus 1352 : 
2 alleles
14.5% missing data
   1   (0.547) 0.617 0.551 0.696 0.416 0.534 
   4   (0.453) 0.383 0.449 0.304 0.584 0.466 

Locus 1353 : 
2 alleles
12.3% missing data
   2   (0.905) 0.960 0.736 0.931 0.976 0.893 
   4   (0.095) 0.040 0.264 0.069 0.024 0.107 

Locus 1354 : 
2 alleles
4.3% missing data
   4   (0.926) 0.964 0.959 0.774 0.959 0.932 
   2   (0.074) 0.036 0.041 0.226 0.041 0.068 

Locus 1355 : 
2 alleles
10.9% missing data
   3   (0.456) 0.507 0.402 0.588 0.462 0.425 
   1   (0.544) 0.493 0.598 0.412 0.538 0.575 

Locus 1356 : 
2 alleles
6.5% missing data
   2   (0.847) 0.879 0.715 0.832 0.915 0.861 
   4   (0.153) 0.121 0.285 0.168 0.085 0.139 

Locus 1357 : 
2 alleles
7.2% missing data
   4   (0.775) 0.797 0.853 0.836 0.823 0.761 
   2   (0.225) 0.203 0.147 0.164 0.177 0.239 

Locus 1358 : 
2 alleles
4.3% missing data
   3   (0.879) 0.924 0.936 0.945 0.886 0.880 
   1   (0.121) 0.076 0.064 0.055 0.114 0.120 

Locus 1359 : 
2 alleles
5.8% missing data
   3   (0.568) 0.805 0.143 0.040 0.843 0.442 
   1   (0.432) 0.195 0.857 0.960 0.157 0.558 

Locus 1360 : 
2 alleles
5.1% missing data
   1   (0.281) 0.305 0.157 0.538 0.173 0.297 
   3   (0.719) 0.695 0.843 0.462 0.827 0.703 

Locus 1361 : 
2 alleles
5.1% missing data
   1   (0.124) 0.101 0.061 0.045 0.088 0.119 
   3   (0.876) 0.899 0.939 0.955 0.912 0.881 

Locus 1362 : 
2 alleles
12.3% missing data
   4   (0.819) 0.867 0.866 0.780 0.829 0.817 
   1   (0.181) 0.133 0.134 0.220 0.171 0.183 

Locus 1363 : 
2 alleles
2.9% missing data
   3   (0.881) 0.910 0.739 0.992 0.901 0.903 
   1   (0.119) 0.090 0.261 0.008 0.099 0.097 

Locus 1364 : 
2 alleles
13.8% missing data
   4   (0.924) 0.973 0.931 0.977 0.980 0.899 
   2   (0.076) 0.027 0.069 0.023 0.020 0.101 

Locus 1365 : 
2 alleles
14.5% missing data
   2   (0.182) 0.195 0.047 0.121 0.334 0.151 
   3   (0.818) 0.805 0.953 0.879 0.666 0.849 

Locus 1366 : 
2 alleles
10.9% missing data
   2   (0.401) 0.416 0.204 0.059 0.455 0.419 
   4   (0.599) 0.584 0.796 0.941 0.545 0.581 

Locus 1367 : 
2 alleles
0.7% missing data
   1   (0.899) 0.934 0.951 0.980 0.914 0.905 
   3   (0.101) 0.066 0.049 0.020 0.086 0.095 

Locus 1368 : 
2 alleles
10.1% missing data
   2   (0.647) 0.608 0.826 0.960 0.607 0.642 
   4   (0.353) 0.392 0.174 0.040 0.393 0.358 

Locus 1369 : 
2 alleles
4.3% missing data
   1   (0.462) 0.446 0.683 0.542 0.365 0.458 
   3   (0.538) 0.554 0.317 0.458 0.635 0.542 

Locus 1370 : 
2 alleles
14.5% missing data
   3   (0.894) 0.887 0.834 0.994 0.833 0.929 
   1   (0.106) 0.113 0.166 0.006 0.167 0.071 

Locus 1371 : 
2 alleles
12.3% missing data
   1   (0.123) 0.065 0.053 0.034 0.175 0.117 
   3   (0.877) 0.935 0.947 0.966 0.825 0.883 

Locus 1372 : 
2 alleles
3.6% missing data
   1   (0.847) 0.885 0.780 0.880 0.860 0.869 
   4   (0.153) 0.115 0.220 0.120 0.140 0.131 

Locus 1373 : 
2 alleles
5.8% missing data
   3   (0.847) 0.868 0.902 0.876 0.901 0.841 
   4   (0.153) 0.132 0.098 0.124 0.099 0.159 

Locus 1374 : 
2 alleles
4.3% missing data
   3   (0.875) 0.882 0.958 0.981 0.865 0.892 
   1   (0.125) 0.118 0.042 0.019 0.135 0.108 

Locus 1375 : 
2 alleles
3.6% missing data
   1   (0.819) 0.811 0.915 0.948 0.819 0.835 
   2   (0.181) 0.189 0.085 0.052 0.181 0.165 

Locus 1376 : 
2 alleles
1.4% missing data
   2   (0.931) 0.924 0.988 0.995 0.922 0.953 
   4   (0.069) 0.076 0.012 0.005 0.078 0.047 

Locus 1377 : 
2 alleles
1.4% missing data
   2   (0.907) 0.940 0.941 0.982 0.962 0.904 
   3   (0.093) 0.060 0.059 0.018 0.038 0.096 

Locus 1378 : 
2 alleles
10.1% missing data
   1   (0.739) 0.804 0.684 0.948 0.750 0.717 
   3   (0.261) 0.196 0.316 0.052 0.250 0.283 

Locus 1379 : 
2 alleles
16.7% missing data
   3   (0.662) 0.888 0.329 0.083 0.909 0.496 
   1   (0.338) 0.112 0.671 0.917 0.091 0.504 

Locus 1380 : 
2 alleles
3.6% missing data
   3   (0.796) 0.825 0.870 0.968 0.790 0.795 
   1   (0.204) 0.175 0.130 0.032 0.210 0.205 

Locus 1381 : 
2 alleles
10.9% missing data
   1   (0.847) 0.672 0.975 0.992 0.865 0.884 
   4   (0.153) 0.328 0.025 0.008 0.135 0.116 

Locus 1382 : 
2 alleles
7.2% missing data
   3   (0.869) 0.868 0.788 0.960 0.949 0.885 
   1   (0.131) 0.132 0.212 0.040 0.051 0.115 

Locus 1383 : 
2 alleles
15.2% missing data
   3   (0.921) 0.963 0.906 0.913 0.973 0.918 
   4   (0.079) 0.037 0.094 0.087 0.027 0.082 

Locus 1384 : 
2 alleles
13.0% missing data
   2   (0.859) 0.832 0.933 0.917 0.914 0.874 
   1   (0.141) 0.168 0.067 0.083 0.086 0.126 

Locus 1385 : 
2 alleles
2.9% missing data
   2   (0.745) 0.806 0.834 0.863 0.736 0.718 
   4   (0.255) 0.194 0.166 0.137 0.264 0.282 

Locus 1386 : 
2 alleles
14.5% missing data
   2   (0.877) 0.920 0.926 0.983 0.924 0.863 
   4   (0.123) 0.080 0.074 0.017 0.076 0.137 

Locus 1387 : 
2 alleles
4.3% missing data
   1   (0.724) 0.740 0.557 0.473 0.812 0.750 
   3   (0.276) 0.260 0.443 0.527 0.188 0.250 

Locus 1388 : 
2 alleles
15.2% missing data
   1   (0.249) 0.256 0.267 0.139 0.261 0.214 
   3   (0.751) 0.744 0.733 0.861 0.739 0.786 

Locus 1389 : 
2 alleles
4.3% missing data
   4   (0.867) 0.903 0.722 0.968 0.916 0.881 
   1   (0.133) 0.097 0.278 0.032 0.084 0.119 

Locus 1390 : 
2 alleles
12.3% missing data
   2   (0.881) 0.934 0.799 0.883 0.930 0.882 
   4   (0.119) 0.066 0.201 0.117 0.070 0.118 

Locus 1391 : 
2 alleles
6.5% missing data
   2   (0.095) 0.060 0.058 0.042 0.055 0.096 
   4   (0.905) 0.940 0.942 0.958 0.945 0.904 

Locus 1392 : 
2 alleles
10.9% missing data
   1   (0.174) 0.160 0.080 0.072 0.180 0.165 
   2   (0.826) 0.840 0.920 0.928 0.820 0.835 

Locus 1393 : 
2 alleles
3.6% missing data
   1   (0.913) 0.956 0.949 0.800 0.955 0.912 
   3   (0.087) 0.044 0.051 0.200 0.045 0.088 

Locus 1394 : 
2 alleles
14.5% missing data
   3   (0.905) 0.953 0.852 0.965 0.964 0.891 
   4   (0.095) 0.047 0.148 0.035 0.036 0.109 

Locus 1395 : 
2 alleles
13.0% missing data
   2   (0.897) 0.939 0.936 0.962 0.933 0.896 
   3   (0.103) 0.061 0.064 0.038 0.067 0.104 

Locus 1396 : 
2 alleles
12.3% missing data
   3   (0.889) 0.938 0.663 0.986 0.930 0.902 
   1   (0.111) 0.062 0.337 0.014 0.070 0.098 

Locus 1397 : 
2 alleles
15.9% missing data
   2   (0.885) 0.907 0.943 0.986 0.907 0.890 
   4   (0.115) 0.093 0.057 0.014 0.093 0.110 

Locus 1398 : 
2 alleles
2.2% missing data
   1   (0.941) 0.906 0.993 0.999 0.897 0.962 
   2   (0.059) 0.094 0.007 0.001 0.103 0.038 

Locus 1399 : 
2 alleles
3.6% missing data
   1   (0.890) 0.936 0.945 0.986 0.892 0.889 
   4   (0.110) 0.064 0.055 0.014 0.108 0.111 

Locus 1400 : 
2 alleles
3.6% missing data
   4   (0.863) 0.920 0.891 0.953 0.896 0.844 
   2   (0.137) 0.080 0.109 0.047 0.104 0.156 

Locus 1401 : 
2 alleles
15.2% missing data
   4   (0.824) 0.821 0.917 0.960 0.850 0.830 
   3   (0.176) 0.179 0.083 0.040 0.150 0.170 

Locus 1402 : 
2 alleles
14.5% missing data
   2   (0.845) 0.904 0.835 0.917 0.885 0.831 
   1   (0.155) 0.096 0.165 0.083 0.115 0.169 

Locus 1403 : 
2 alleles
1.4% missing data
   3   (0.918) 0.916 0.983 0.995 0.917 0.938 
   4   (0.082) 0.084 0.017 0.005 0.083 0.062 

Locus 1404 : 
2 alleles
4.3% missing data
   1   (0.680) 0.744 0.766 0.249 0.742 0.649 
   4   (0.320) 0.256 0.234 0.751 0.258 0.351 

Locus 1405 : 
2 alleles
13.8% missing data
   4   (0.434) 0.430 0.406 0.600 0.501 0.407 
   3   (0.566) 0.570 0.594 0.400 0.499 0.593 

Locus 1406 : 
2 alleles
2.9% missing data
   1   (0.872) 0.930 0.877 0.947 0.932 0.845 
   3   (0.128) 0.070 0.123 0.053 0.068 0.155 

Locus 1407 : 
2 alleles
3.6% missing data
   1   (0.892) 0.949 0.906 0.979 0.944 0.864 
   2   (0.108) 0.051 0.094 0.021 0.056 0.136 

Locus 1408 : 
2 alleles
13.0% missing data
   1   (0.544) 0.509 0.644 0.662 0.528 0.555 
   3   (0.456) 0.491 0.356 0.338 0.472 0.445 

Locus 1409 : 
2 alleles
7.2% missing data
   3   (0.893) 0.884 0.966 0.972 0.913 0.913 
   2   (0.107) 0.116 0.034 0.028 0.087 0.087 

Locus 1410 : 
2 alleles
13.0% missing data
   2   (0.771) 0.832 0.717 0.563 0.887 0.737 
   1   (0.229) 0.168 0.283 0.437 0.113 0.263 

Locus 1411 : 
2 alleles
5.8% missing data
   1   (0.430) 0.462 0.437 0.339 0.421 0.424 
   2   (0.570) 0.538 0.563 0.661 0.579 0.576 

Locus 1412 : 
2 alleles
2.9% missing data
   1   (0.435) 0.584 0.422 0.064 0.601 0.349 
   3   (0.565) 0.416 0.578 0.936 0.399 0.651 

Locus 1413 : 
2 alleles
7.2% missing data
   1   (0.889) 0.946 0.927 0.963 0.924 0.870 
   3   (0.111) 0.054 0.073 0.037 0.076 0.130 

Locus 1414 : 
2 alleles
9.4% missing data
   2   (0.833) 0.914 0.800 0.932 0.920 0.767 
   3   (0.167) 0.086 0.200 0.068 0.080 0.233 

Locus 1415 : 
2 alleles
6.5% missing data
   1   (0.840) 0.856 0.914 0.898 0.868 0.847 
   4   (0.160) 0.144 0.086 0.102 0.132 0.153 

Locus 1416 : 
2 alleles
3.6% missing data
   3   (0.701) 0.672 0.824 0.911 0.753 0.691 
   1   (0.299) 0.328 0.176 0.089 0.247 0.309 

Locus 1417 : 
2 alleles
13.0% missing data
   2   (0.851) 0.846 0.932 0.982 0.917 0.850 
   4   (0.149) 0.154 0.068 0.018 0.083 0.150 

Locus 1418 : 
2 alleles
5.1% missing data
   2   (0.896) 0.954 0.922 0.955 0.940 0.877 
   3   (0.104) 0.046 0.078 0.045 0.060 0.123 

Locus 1419 : 
2 alleles
13.0% missing data
   3   (0.828) 0.914 0.628 0.770 0.927 0.801 
   1   (0.172) 0.086 0.372 0.230 0.073 0.199 

Locus 1420 : 
2 alleles
4.3% missing data
   3   (0.889) 0.911 0.932 0.986 0.940 0.888 
   1   (0.111) 0.089 0.068 0.014 0.060 0.112 

Locus 1421 : 
2 alleles
12.3% missing data
   1   (0.378) 0.388 0.346 0.644 0.421 0.343 
   3   (0.622) 0.612 0.654 0.356 0.579 0.657 

Locus 1422 : 
2 alleles
10.1% missing data
   1   (0.086) 0.113 0.017 0.003 0.112 0.061 
   3   (0.914) 0.887 0.983 0.997 0.888 0.939 

Locus 1423 : 
2 alleles
12.3% missing data
   3   (0.712) 0.774 0.727 0.858 0.620 0.716 
   1   (0.288) 0.226 0.273 0.142 0.380 0.284 

Locus 1424 : 
2 alleles
12.3% missing data
   4   (0.861) 0.901 0.887 0.862 0.920 0.853 
   2   (0.139) 0.099 0.113 0.138 0.080 0.147 

Locus 1425 : 
2 alleles
5.8% missing data
   4   (0.688) 0.794 0.491 0.834 0.847 0.606 
   2   (0.312) 0.206 0.509 0.166 0.153 0.394 

Locus 1426 : 
2 alleles
8.7% missing data
   2   (0.913) 0.942 0.791 0.997 0.889 0.940 
   3   (0.087) 0.058 0.209 0.003 0.111 0.060 

Locus 1427 : 
2 alleles
17.4% missing data
   2   (0.659) 0.623 0.708 0.759 0.709 0.661 
   3   (0.341) 0.377 0.292 0.241 0.291 0.339 

Locus 1428 : 
2 alleles
3.6% missing data
   1   (0.904) 0.965 0.922 0.991 0.935 0.883 
   3   (0.096) 0.035 0.078 0.009 0.065 0.117 

Locus 1429 : 
2 alleles
19.6% missing data
   1   (0.895) 0.916 0.962 0.943 0.881 0.911 
   4   (0.105) 0.084 0.038 0.057 0.119 0.089 

Locus 1430 : 
2 alleles
3.6% missing data
   1   (0.833) 0.898 0.646 0.954 0.872 0.831 
   2   (0.167) 0.102 0.354 0.046 0.128 0.169 

Locus 1431 : 
2 alleles
6.5% missing data
   3   (0.837) 0.880 0.852 0.810 0.893 0.835 
   2   (0.163) 0.120 0.148 0.190 0.107 0.165 

Locus 1432 : 
2 alleles
7.2% missing data
   1   (0.503) 0.449 0.648 0.393 0.526 0.510 
   3   (0.497) 0.551 0.352 0.607 0.474 0.490 

Locus 1433 : 
2 alleles
7.2% missing data
   3   (0.821) 0.856 0.925 0.635 0.814 0.824 
   1   (0.179) 0.144 0.075 0.365 0.186 0.176 

Locus 1434 : 
2 alleles
12.3% missing data
   1   (0.914) 0.942 0.936 0.980 0.960 0.920 
   3   (0.086) 0.058 0.064 0.020 0.040 0.080 

Locus 1435 : 
2 alleles
5.1% missing data
   1   (0.885) 0.942 0.926 0.976 0.908 0.873 
   3   (0.115) 0.058 0.074 0.024 0.092 0.127 

Locus 1436 : 
2 alleles
12.3% missing data
   4   (0.908) 0.924 0.976 0.487 0.945 0.922 
   2   (0.092) 0.076 0.024 0.513 0.055 0.078 

Locus 1437 : 
2 alleles
2.9% missing data
   1   (0.906) 0.912 0.981 0.996 0.901 0.923 
   3   (0.094) 0.088 0.019 0.004 0.099 0.077 

Locus 1438 : 
2 alleles
10.1% missing data
   2   (0.737) 0.664 0.675 0.970 0.786 0.770 
   4   (0.263) 0.336 0.325 0.030 0.214 0.230 

Locus 1439 : 
2 alleles
3.6% missing data
   1   (0.906) 0.941 0.956 0.929 0.950 0.904 
   3   (0.094) 0.059 0.044 0.071 0.050 0.096 

Locus 1440 : 
2 alleles
5.1% missing data
   3   (0.869) 0.927 0.872 0.678 0.956 0.838 
   1   (0.131) 0.073 0.128 0.322 0.044 0.162 

Locus 1441 : 
2 alleles
4.3% missing data
   1   (0.637) 0.710 0.548 0.708 0.622 0.624 
   4   (0.363) 0.290 0.452 0.292 0.378 0.376 

Locus 1442 : 
2 alleles
13.0% missing data
   4   (0.772) 0.800 0.844 0.857 0.852 0.754 
   2   (0.228) 0.200 0.156 0.143 0.148 0.246 

Locus 1443 : 
2 alleles
17.4% missing data
   1   (0.901) 0.965 0.866 0.633 0.964 0.877 
   4   (0.099) 0.035 0.134 0.367 0.036 0.123 

Locus 1444 : 
2 alleles
13.0% missing data
   2   (0.910) 0.936 0.958 0.986 0.924 0.922 
   4   (0.090) 0.064 0.042 0.014 0.076 0.078 

Locus 1445 : 
2 alleles
13.0% missing data
   2   (0.761) 0.824 0.766 0.957 0.749 0.748 
   1   (0.239) 0.176 0.234 0.043 0.251 0.252 

Locus 1446 : 
2 alleles
17.4% missing data
   2   (0.924) 0.989 0.609 0.814 0.991 0.841 
   3   (0.076) 0.011 0.391 0.186 0.009 0.159 

Locus 1447 : 
2 alleles
10.1% missing data
   2   (0.323) 0.293 0.217 0.085 0.353 0.349 
   4   (0.677) 0.707 0.783 0.915 0.647 0.651 

Locus 1448 : 
2 alleles
5.1% missing data
   1   (0.904) 0.923 0.962 0.995 0.948 0.910 
   4   (0.096) 0.077 0.038 0.005 0.052 0.090 

Locus 1449 : 
2 alleles
10.9% missing data
   3   (0.908) 0.941 0.952 0.991 0.957 0.907 
   4   (0.092) 0.059 0.048 0.009 0.043 0.093 

Locus 1450 : 
2 alleles
10.9% missing data
   1   (0.555) 0.507 0.740 0.140 0.540 0.580 
   3   (0.445) 0.493 0.260 0.860 0.460 0.420 

Locus 1451 : 
2 alleles
14.5% missing data
   4   (0.876) 0.901 0.695 0.972 0.925 0.894 
   1   (0.124) 0.099 0.305 0.028 0.075 0.106 

Locus 1452 : 
2 alleles
4.3% missing data
   1   (0.482) 0.494 0.313 0.274 0.513 0.501 
   3   (0.518) 0.506 0.687 0.726 0.487 0.499 

Locus 1453 : 
2 alleles
5.8% missing data
   3   (0.591) 0.741 0.232 0.832 0.754 0.506 
   1   (0.409) 0.259 0.768 0.168 0.246 0.494 

Locus 1454 : 
2 alleles
13.0% missing data
   2   (0.864) 0.909 0.839 0.779 0.926 0.855 
   4   (0.136) 0.091 0.161 0.221 0.074 0.145 

Locus 1455 : 
2 alleles
0.7% missing data
   1   (0.911) 0.916 0.797 0.998 0.961 0.932 
   3   (0.089) 0.084 0.203 0.002 0.039 0.068 

Locus 1456 : 
2 alleles
2.9% missing data
   2   (0.899) 0.931 0.941 0.992 0.944 0.897 
   4   (0.101) 0.069 0.059 0.008 0.056 0.103 

Locus 1457 : 
2 alleles
13.8% missing data
   2   (0.921) 0.953 0.972 0.940 0.928 0.931 
   4   (0.079) 0.047 0.028 0.060 0.072 0.069 

Locus 1458 : 
2 alleles
5.1% missing data
   3   (0.916) 0.929 0.983 0.995 0.868 0.936 
   1   (0.084) 0.071 0.017 0.005 0.132 0.064 

Locus 1459 : 
2 alleles
13.0% missing data
   4   (0.907) 0.904 0.970 0.992 0.942 0.922 
   2   (0.093) 0.096 0.030 0.008 0.058 0.078 

Locus 1460 : 
2 alleles
12.3% missing data
   2   (0.076) 0.015 0.296 0.108 0.016 0.105 
   4   (0.924) 0.985 0.704 0.892 0.984 0.895 

Locus 1461 : 
2 alleles
2.2% missing data
   2   (0.153) 0.144 0.195 0.254 0.079 0.128 
   4   (0.847) 0.856 0.805 0.746 0.921 0.872 

Locus 1462 : 
2 alleles
18.1% missing data
   3   (0.850) 0.859 0.927 0.985 0.864 0.859 
   1   (0.150) 0.141 0.073 0.015 0.136 0.141 

Locus 1463 : 
2 alleles
10.1% missing data
   2   (0.159) 0.370 0.017 0.004 0.343 0.106 
   3   (0.841) 0.630 0.983 0.996 0.657 0.894 

Locus 1464 : 
2 alleles
16.7% missing data
   1   (0.856) 0.934 0.849 0.911 0.921 0.808 
   3   (0.144) 0.066 0.151 0.089 0.079 0.192 

Locus 1465 : 
2 alleles
2.2% missing data
   2   (0.881) 0.900 0.948 0.840 0.886 0.896 
   4   (0.119) 0.100 0.052 0.160 0.114 0.104 

Locus 1466 : 
2 alleles
10.9% missing data
   2   (0.793) 0.833 0.823 0.880 0.836 0.786 
   4   (0.207) 0.167 0.177 0.120 0.164 0.214 

Locus 1467 : 
2 alleles
2.9% missing data
   1   (0.877) 0.914 0.935 0.973 0.911 0.871 
   2   (0.123) 0.086 0.065 0.027 0.089 0.129 

Locus 1468 : 
2 alleles
5.8% missing data
   2   (0.085) 0.033 0.271 0.020 0.047 0.075 
   4   (0.915) 0.967 0.729 0.980 0.953 0.925 

Locus 1469 : 
2 alleles
13.8% missing data
   4   (0.622) 0.686 0.556 0.887 0.618 0.596 
   2   (0.378) 0.314 0.444 0.113 0.382 0.404 

Locus 1470 : 
2 alleles
2.9% missing data
   2   (0.893) 0.941 0.912 0.601 0.958 0.880 
   4   (0.107) 0.059 0.088 0.399 0.042 0.120 

Locus 1471 : 
2 alleles
2.9% missing data
   1   (0.879) 0.871 0.963 0.992 0.887 0.896 
   3   (0.121) 0.129 0.037 0.008 0.113 0.104 

Locus 1472 : 
2 alleles
7.2% missing data
   3   (0.739) 0.804 0.623 0.934 0.651 0.748 
   1   (0.261) 0.196 0.377 0.066 0.349 0.252 

Locus 1473 : 
2 alleles
5.8% missing data
   1   (0.751) 0.778 0.722 0.817 0.744 0.768 
   3   (0.249) 0.222 0.278 0.183 0.256 0.232 

Locus 1474 : 
2 alleles
10.9% missing data
   2   (0.884) 0.898 0.801 0.980 0.916 0.907 
   4   (0.116) 0.102 0.199 0.020 0.084 0.093 

Locus 1475 : 
2 alleles
2.9% missing data
   3   (0.938) 0.878 0.994 0.999 0.904 0.961 
   1   (0.062) 0.122 0.006 0.001 0.096 0.039 

Locus 1476 : 
2 alleles
2.2% missing data
   2   (0.814) 0.800 0.930 0.913 0.758 0.841 
   4   (0.186) 0.200 0.070 0.087 0.242 0.159 

Locus 1477 : 
2 alleles
9.4% missing data
   4   (0.936) 0.903 0.993 0.999 0.899 0.957 
   2   (0.064) 0.097 0.007 0.001 0.101 0.043 

Locus 1478 : 
2 alleles
12.3% missing data
   3   (0.775) 0.799 0.894 0.910 0.573 0.804 
   1   (0.225) 0.201 0.106 0.090 0.427 0.196 

Locus 1479 : 
2 alleles
12.3% missing data
   1   (0.831) 0.856 0.896 0.782 0.895 0.820 
   3   (0.169) 0.144 0.104 0.218 0.105 0.180 

Locus 1480 : 
2 alleles
13.8% missing data
   2   (0.927) 0.979 0.858 0.941 0.973 0.926 
   4   (0.073) 0.021 0.142 0.059 0.027 0.074 

Locus 1481 : 
2 alleles
18.8% missing data
   1   (0.122) 0.125 0.048 0.035 0.089 0.108 
   3   (0.878) 0.875 0.952 0.965 0.911 0.892 

Locus 1482 : 
2 alleles
16.7% missing data
   3   (0.632) 0.673 0.397 0.386 0.690 0.654 
   1   (0.368) 0.327 0.603 0.614 0.310 0.346 

Locus 1483 : 
2 alleles
11.6% missing data
   4   (0.885) 0.887 0.969 0.990 0.843 0.906 
   2   (0.115) 0.113 0.031 0.010 0.157 0.094 

Locus 1484 : 
2 alleles
0.7% missing data
   3   (0.862) 0.919 0.909 0.989 0.853 0.854 
   1   (0.138) 0.081 0.091 0.011 0.147 0.146 

Locus 1485 : 
2 alleles
13.0% missing data
   4   (0.406) 0.350 0.490 0.441 0.572 0.376 
   2   (0.594) 0.650 0.510 0.559 0.428 0.624 

Locus 1486 : 
2 alleles
11.6% missing data
   1   (0.913) 0.949 0.964 0.952 0.902 0.925 
   2   (0.087) 0.051 0.036 0.048 0.098 0.075 

Locus 1487 : 
2 alleles
3.6% missing data
   2   (0.841) 0.852 0.931 0.926 0.834 0.852 
   3   (0.159) 0.148 0.069 0.074 0.166 0.148 

Locus 1488 : 
2 alleles
10.9% missing data
   1   (0.210) 0.228 0.107 0.049 0.169 0.212 
   3   (0.790) 0.772 0.893 0.951 0.831 0.788 

Locus 1489 : 
2 alleles
5.1% missing data
   1   (0.903) 0.961 0.909 0.353 0.969 0.900 
   3   (0.097) 0.039 0.091 0.647 0.031 0.100 

Locus 1490 : 
2 alleles
10.9% missing data
   4   (0.908) 0.904 0.972 0.996 0.947 0.922 
   1   (0.092) 0.096 0.028 0.004 0.053 0.078 

Locus 1491 : 
2 alleles
11.6% missing data
   1   (0.828) 0.850 0.909 0.912 0.831 0.830 
   4   (0.172) 0.150 0.091 0.088 0.169 0.170 

Locus 1492 : 
2 alleles
2.9% missing data
   4   (0.731) 0.733 0.823 0.910 0.719 0.735 
   2   (0.269) 0.267 0.177 0.090 0.281 0.265 

Locus 1493 : 
2 alleles
9.4% missing data
   1   (0.920) 0.926 0.978 0.994 0.931 0.937 
   3   (0.080) 0.074 0.022 0.006 0.069 0.063 

Locus 1494 : 
2 alleles
15.9% missing data
   4   (0.912) 0.951 0.947 0.766 0.950 0.918 
   2   (0.088) 0.049 0.053 0.234 0.050 0.082 

Locus 1495 : 
2 alleles
14.5% missing data
   1   (0.832) 0.793 0.856 0.955 0.900 0.848 
   3   (0.168) 0.207 0.144 0.045 0.100 0.152 

Locus 1496 : 
2 alleles
4.3% missing data
   3   (0.774) 0.793 0.852 0.338 0.871 0.767 
   1   (0.226) 0.207 0.148 0.662 0.129 0.233 

Locus 1497 : 
2 alleles
3.6% missing data
   2   (0.839) 0.736 0.962 0.981 0.765 0.881 
   4   (0.161) 0.264 0.038 0.019 0.235 0.119 

Locus 1498 : 
2 alleles
11.6% missing data
   2   (0.908) 0.948 0.938 0.950 0.954 0.908 
   4   (0.092) 0.052 0.062 0.050 0.046 0.092 

Locus 1499 : 
2 alleles
13.0% missing data
   4   (0.885) 0.938 0.887 0.936 0.959 0.855 
   2   (0.115) 0.062 0.113 0.064 0.041 0.145 

Locus 1500 : 
2 alleles
5.1% missing data
   1   (0.185) 0.191 0.072 0.083 0.280 0.155 
   3   (0.815) 0.809 0.928 0.917 0.720 0.845 

Locus 1501 : 
2 alleles
1.4% missing data
   1   (0.873) 0.883 0.934 0.973 0.894 0.888 
   2   (0.127) 0.117 0.066 0.027 0.106 0.112 

Locus 1502 : 
2 alleles
10.9% missing data
   4   (0.850) 0.913 0.885 0.868 0.856 0.839 
   1   (0.150) 0.087 0.115 0.132 0.144 0.161 

Locus 1503 : 
2 alleles
2.2% missing data
   1   (0.914) 0.950 0.947 0.839 0.964 0.913 
   3   (0.086) 0.050 0.053 0.161 0.036 0.087 

Locus 1504 : 
2 alleles
3.6% missing data
   1   (0.881) 0.870 0.974 0.995 0.889 0.897 
   3   (0.119) 0.130 0.026 0.005 0.111 0.103 

Locus 1505 : 
2 alleles
10.1% missing data
   1   (0.478) 0.520 0.345 0.686 0.507 0.448 
   4   (0.522) 0.480 0.655 0.314 0.493 0.552 

Locus 1506 : 
2 alleles
1.4% missing data
   1   (0.565) 0.701 0.457 0.121 0.662 0.515 
   4   (0.435) 0.299 0.543 0.879 0.338 0.485 

Locus 1507 : 
2 alleles
2.9% missing data
   4   (0.851) 0.856 0.923 0.968 0.889 0.851 
   3   (0.149) 0.144 0.077 0.032 0.111 0.149 

Locus 1508 : 
2 alleles
10.9% missing data
   1   (0.892) 0.923 0.926 0.986 0.956 0.882 
   3   (0.108) 0.077 0.074 0.014 0.044 0.118 

Locus 1509 : 
2 alleles
10.9% missing data
   1   (0.263) 0.208 0.296 0.315 0.235 0.264 
   3   (0.737) 0.792 0.704 0.685 0.765 0.736 

Locus 1510 : 
2 alleles
12.3% missing data
   4   (0.902) 0.947 0.906 0.960 0.952 0.895 
   3   (0.098) 0.053 0.094 0.040 0.048 0.105 

Locus 1511 : 
2 alleles
0.7% missing data
   1   (0.927) 0.890 0.994 0.999 0.796 0.953 
   2   (0.073) 0.110 0.006 0.001 0.204 0.047 

Locus 1512 : 
2 alleles
3.6% missing data
   2   (0.761) 0.815 0.754 0.556 0.853 0.750 
   3   (0.239) 0.185 0.246 0.444 0.147 0.250 

Locus 1513 : 
2 alleles
13.0% missing data
   4   (0.864) 0.823 0.968 0.987 0.816 0.893 
   2   (0.136) 0.177 0.032 0.013 0.184 0.107 

Locus 1514 : 
2 alleles
1.4% missing data
   2   (0.873) 0.891 0.935 0.971 0.916 0.874 
   3   (0.127) 0.109 0.065 0.029 0.084 0.126 

Locus 1515 : 
2 alleles
2.9% missing data
   4   (0.821) 0.822 0.734 0.790 0.912 0.837 
   2   (0.179) 0.178 0.266 0.210 0.088 0.163 

Locus 1516 : 
2 alleles
12.3% missing data
   4   (0.696) 0.668 0.838 0.918 0.644 0.706 
   1   (0.304) 0.332 0.162 0.082 0.356 0.294 

Locus 1517 : 
2 alleles
5.8% missing data
   1   (0.386) 0.471 0.157 0.400 0.459 0.356 
   4   (0.614) 0.529 0.843 0.600 0.541 0.644 

Locus 1518 : 
2 alleles
15.2% missing data
   4   (0.652) 0.609 0.821 0.946 0.648 0.647 
   2   (0.348) 0.391 0.179 0.054 0.352 0.353 

Locus 1519 : 
2 alleles
17.4% missing data
   2   (0.743) 0.740 0.801 0.924 0.709 0.755 
   4   (0.257) 0.260 0.199 0.076 0.291 0.245 

Locus 1520 : 
2 alleles
2.2% missing data
   1   (0.140) 0.072 0.104 0.043 0.138 0.151 
   3   (0.860) 0.928 0.896 0.957 0.862 0.849 

Locus 1521 : 
2 alleles
12.3% missing data
   1   (0.096) 0.075 0.059 0.104 0.070 0.081 
   3   (0.904) 0.925 0.941 0.896 0.930 0.919 

Locus 1522 : 
2 alleles
2.9% missing data
   2   (0.904) 0.919 0.977 0.998 0.911 0.917 
   3   (0.096) 0.081 0.023 0.002 0.089 0.083 

Locus 1523 : 
2 alleles
10.9% missing data
   2   (0.905) 0.910 0.977 0.991 0.856 0.928 
   4   (0.095) 0.090 0.023 0.009 0.144 0.072 

Locus 1524 : 
2 alleles
15.9% missing data
   4   (0.708) 0.647 0.766 0.688 0.763 0.731 
   2   (0.292) 0.353 0.234 0.312 0.237 0.269 

Locus 1525 : 
2 alleles
4.3% missing data
   4   (0.876) 0.909 0.945 0.990 0.896 0.876 
   1   (0.124) 0.091 0.055 0.010 0.104 0.124 

Locus 1526 : 
2 alleles
13.0% missing data
   2   (0.656) 0.543 0.853 0.859 0.399 0.723 
   4   (0.344) 0.457 0.147 0.141 0.601 0.277 

Locus 1527 : 
2 alleles
7.2% missing data
   3   (0.905) 0.925 0.735 0.995 0.950 0.927 
   1   (0.095) 0.075 0.265 0.005 0.050 0.073 

Locus 1528 : 
2 alleles
3.6% missing data
   1   (0.708) 0.785 0.744 0.866 0.789 0.645 
   4   (0.292) 0.215 0.256 0.134 0.211 0.355 

Locus 1529 : 
2 alleles
15.2% missing data
   4   (0.664) 0.672 0.659 0.643 0.714 0.664 
   2   (0.336) 0.328 0.341 0.357 0.286 0.336 

Locus 1530 : 
2 alleles
6.5% missing data
   2   (0.845) 0.815 0.914 0.984 0.933 0.839 
   4   (0.155) 0.185 0.086 0.016 0.067 0.161 

Locus 1531 : 
2 alleles
5.1% missing data
   1   (0.871) 0.878 0.738 0.908 0.924 0.896 
   3   (0.129) 0.122 0.262 0.092 0.076 0.104 

Locus 1532 : 
2 alleles
18.1% missing data
   1   (0.909) 0.960 0.939 0.960 0.940 0.901 
   3   (0.091) 0.040 0.061 0.040 0.060 0.099 

Locus 1533 : 
2 alleles
0.7% missing data
   2   (0.905) 0.852 0.988 0.996 0.819 0.935 
   4   (0.095) 0.148 0.012 0.004 0.181 0.065 

Locus 1534 : 
2 alleles
1.4% missing data
   2   (0.836) 0.885 0.679 0.956 0.914 0.828 
   4   (0.164) 0.115 0.321 0.044 0.086 0.172 

Locus 1535 : 
2 alleles
2.9% missing data
   4   (0.894) 0.890 0.979 0.995 0.762 0.924 
   2   (0.106) 0.110 0.021 0.005 0.238 0.076 

Locus 1536 : 
2 alleles
3.6% missing data
   4   (0.920) 0.961 0.949 0.986 0.964 0.918 
   3   (0.080) 0.039 0.051 0.014 0.036 0.082 

Locus 1537 : 
2 alleles
1.4% missing data
   2   (0.942) 0.891 0.995 0.999 0.934 0.963 
   1   (0.058) 0.109 0.005 0.001 0.066 0.037 

Locus 1538 : 
2 alleles
3.6% missing data
   2   (0.160) 0.141 0.111 0.216 0.089 0.173 
   3   (0.840) 0.859 0.889 0.784 0.911 0.827 

Locus 1539 : 
2 alleles
13.0% missing data
   1   (0.866) 0.925 0.693 0.920 0.900 0.874 
   3   (0.134) 0.075 0.307 0.080 0.100 0.126 

Locus 1540 : 
2 alleles
2.2% missing data
   2   (0.910) 0.963 0.936 0.988 0.958 0.889 
   4   (0.090) 0.037 0.064 0.012 0.042 0.111 

Locus 1541 : 
2 alleles
2.2% missing data
   1   (0.762) 0.783 0.719 0.829 0.774 0.770 
   4   (0.238) 0.217 0.281 0.171 0.226 0.230 

Locus 1542 : 
2 alleles
14.5% missing data
   2   (0.843) 0.911 0.846 0.733 0.925 0.812 
   4   (0.157) 0.089 0.154 0.267 0.075 0.188 

Locus 1543 : 
2 alleles
4.3% missing data
   3   (0.835) 0.849 0.912 0.982 0.851 0.843 
   1   (0.165) 0.151 0.088 0.018 0.149 0.157 

Locus 1544 : 
2 alleles
7.2% missing data
   1   (0.867) 0.914 0.894 0.747 0.941 0.850 
   3   (0.133) 0.086 0.106 0.253 0.059 0.150 

Locus 1545 : 
2 alleles
4.3% missing data
   1   (0.802) 0.877 0.674 0.870 0.790 0.809 
   2   (0.198) 0.123 0.326 0.130 0.210 0.191 

Locus 1546 : 
2 alleles
11.6% missing data
   4   (0.926) 0.849 0.992 0.996 0.907 0.952 
   2   (0.074) 0.151 0.008 0.004 0.093 0.048 

Locus 1547 : 
2 alleles
5.1% missing data
   4   (0.884) 0.922 0.913 0.831 0.938 0.885 
   1   (0.116) 0.078 0.087 0.169 0.062 0.115 

Locus 1548 : 
2 alleles
13.0% missing data
   1   (0.864) 0.884 0.949 0.598 0.893 0.874 
   2   (0.136) 0.116 0.051 0.402 0.107 0.126 

Locus 1549 : 
2 alleles
13.0% missing data
   1   (0.932) 0.872 0.987 0.998 0.920 0.954 
   4   (0.068) 0.128 0.013 0.002 0.080 0.046 

Locus 1550 : 
2 alleles
5.1% missing data
   2   (0.786) 0.720 0.916 0.979 0.834 0.799 
   3   (0.214) 0.280 0.084 0.021 0.166 0.201 

Locus 1551 : 
2 alleles
14.5% missing data
   1   (0.823) 0.927 0.788 0.229 0.941 0.746 
   3   (0.177) 0.073 0.212 0.771 0.059 0.254 

Locus 1552 : 
2 alleles
3.6% missing data
   1   (0.886) 0.934 0.933 0.979 0.895 0.883 
   3   (0.114) 0.066 0.067 0.021 0.105 0.117 

Locus 1553 : 
2 alleles
1.4% missing data
   4   (0.918) 0.963 0.926 0.898 0.975 0.898 
   2   (0.082) 0.037 0.074 0.102 0.025 0.102 

Locus 1554 : 
2 alleles
11.6% missing data
   1   (0.810) 0.885 0.582 0.904 0.873 0.797 
   3   (0.190) 0.115 0.418 0.096 0.127 0.203 

Locus 1555 : 
2 alleles
10.1% missing data
   2   (0.316) 0.280 0.174 0.125 0.425 0.319 
   4   (0.684) 0.720 0.826 0.875 0.575 0.681 

Locus 1556 : 
2 alleles
4.3% missing data
   3   (0.781) 0.797 0.865 0.953 0.862 0.754 
   1   (0.219) 0.203 0.135 0.047 0.138 0.246 

Locus 1557 : 
2 alleles
2.9% missing data
   2   (0.427) 0.490 0.221 0.084 0.469 0.430 
   3   (0.573) 0.510 0.779 0.916 0.531 0.570 

Locus 1558 : 
2 alleles
15.2% missing data
   4   (0.150) 0.109 0.125 0.035 0.094 0.168 
   2   (0.850) 0.891 0.875 0.965 0.906 0.832 

Locus 1559 : 
2 alleles
5.1% missing data
   1   (0.792) 0.863 0.720 0.287 0.827 0.804 
   4   (0.208) 0.137 0.280 0.713 0.173 0.196 

Locus 1560 : 
2 alleles
10.9% missing data
   1   (0.906) 0.915 0.938 0.983 0.957 0.914 
   4   (0.094) 0.085 0.062 0.017 0.043 0.086 

Locus 1561 : 
2 alleles
2.9% missing data
   3   (0.875) 0.924 0.883 0.944 0.951 0.843 
   1   (0.125) 0.076 0.117 0.056 0.049 0.157 

Locus 1562 : 
2 alleles
15.2% missing data
   2   (0.921) 0.939 0.972 0.838 0.948 0.937 
   4   (0.079) 0.061 0.028 0.162 0.052 0.063 

Locus 1563 : 
2 alleles
15.9% missing data
   1   (0.613) 0.639 0.749 0.466 0.631 0.592 
   4   (0.387) 0.361 0.251 0.534 0.369 0.408 

Locus 1564 : 
2 alleles
12.3% missing data
   2   (0.872) 0.966 0.380 0.835 0.970 0.807 
   4   (0.128) 0.034 0.620 0.165 0.030 0.193 

Locus 1565 : 
2 alleles
2.9% missing data
   3   (0.812) 0.828 0.883 0.974 0.834 0.813 
   1   (0.188) 0.172 0.117 0.026 0.166 0.187 

Locus 1566 : 
2 alleles
13.8% missing data
   2   (0.902) 0.940 0.929 0.981 0.954 0.891 
   4   (0.098) 0.060 0.071 0.019 0.046 0.109 

Locus 1567 : 
2 alleles
5.8% missing data
   2   (0.890) 0.915 0.954 0.842 0.906 0.898 
   4   (0.110) 0.085 0.046 0.158 0.094 0.102 

Locus 1568 : 
2 alleles
11.6% missing data
   1   (0.774) 0.820 0.833 0.811 0.817 0.761 
   3   (0.226) 0.180 0.167 0.189 0.183 0.239 

Locus 1569 : 
2 alleles
3.6% missing data
   2   (0.624) 0.661 0.461 0.914 0.572 0.634 
   4   (0.376) 0.339 0.539 0.086 0.428 0.366 

Locus 1570 : 
2 alleles
16.7% missing data
   1   (0.376) 0.421 0.268 0.239 0.397 0.365 
   4   (0.624) 0.579 0.732 0.761 0.603 0.635 

Locus 1571 : 
2 alleles
10.9% missing data
   3   (0.878) 0.899 0.916 0.972 0.932 0.878 
   2   (0.122) 0.101 0.084 0.028 0.068 0.122 

Locus 1572 : 
2 alleles
12.3% missing data
   1   (0.118) 0.096 0.095 0.058 0.074 0.109 
   3   (0.882) 0.904 0.905 0.942 0.926 0.891 

Locus 1573 : 
2 alleles
13.8% missing data
   1   (0.609) 0.617 0.747 0.262 0.658 0.589 
   3   (0.391) 0.383 0.253 0.738 0.342 0.411 

Locus 1574 : 
2 alleles
11.6% missing data
   2   (0.562) 0.502 0.798 0.916 0.481 0.564 
   4   (0.438) 0.498 0.202 0.084 0.519 0.436 

Locus 1575 : 
2 alleles
18.1% missing data
   3   (0.929) 0.989 0.705 0.668 0.991 0.877 
   1   (0.071) 0.011 0.295 0.332 0.009 0.123 

Locus 1576 : 
2 alleles
3.6% missing data
   3   (0.919) 0.915 0.982 0.996 0.930 0.939 
   1   (0.081) 0.085 0.018 0.004 0.070 0.061 

Locus 1577 : 
2 alleles
9.4% missing data
   2   (0.905) 0.923 0.965 0.994 0.926 0.915 
   4   (0.095) 0.077 0.035 0.006 0.074 0.085 

Locus 1578 : 
2 alleles
11.6% missing data
   1   (0.712) 0.734 0.822 0.195 0.726 0.724 
   3   (0.288) 0.266 0.178 0.805 0.274 0.276 

Locus 1579 : 
2 alleles
11.6% missing data
   3   (0.903) 0.958 0.721 0.980 0.951 0.908 
   1   (0.097) 0.042 0.279 0.020 0.049 0.092 

Locus 1580 : 
2 alleles
8.7% missing data
   2   (0.905) 0.914 0.970 0.984 0.946 0.913 
   4   (0.095) 0.086 0.030 0.016 0.054 0.087 

Locus 1581 : 
2 alleles
14.5% missing data
   2   (0.850) 0.898 0.780 0.585 0.915 0.863 
   4   (0.150) 0.102 0.220 0.415 0.085 0.137 

Locus 1582 : 
2 alleles
5.8% missing data
   4   (0.889) 0.946 0.907 0.920 0.931 0.880 
   1   (0.111) 0.054 0.093 0.080 0.069 0.120 

Locus 1583 : 
2 alleles
1.4% missing data
   2   (0.909) 0.949 0.969 0.986 0.857 0.926 
   3   (0.091) 0.051 0.031 0.014 0.143 0.074 

Locus 1584 : 
2 alleles
2.2% missing data
   1   (0.681) 0.697 0.740 0.859 0.514 0.715 
   2   (0.319) 0.303 0.260 0.141 0.486 0.285 

Locus 1585 : 
2 alleles
3.6% missing data
   1   (0.907) 0.960 0.937 0.924 0.951 0.896 
   3   (0.093) 0.040 0.063 0.076 0.049 0.104 

Locus 1586 : 
2 alleles
13.0% missing data
   2   (0.325) 0.455 0.133 0.224 0.275 0.299 
   3   (0.675) 0.545 0.867 0.776 0.725 0.701 

Locus 1587 : 
2 alleles
4.3% missing data
   3   (0.226) 0.240 0.354 0.123 0.176 0.201 
   4   (0.774) 0.760 0.646 0.877 0.824 0.799 

Locus 1588 : 
2 alleles
5.1% missing data
   1   (0.941) 0.914 0.994 0.999 0.896 0.962 
   3   (0.059) 0.086 0.006 0.001 0.104 0.038 

Locus 1589 : 
2 alleles
3.6% missing data
   3   (0.811) 0.864 0.699 0.979 0.739 0.828 
   2   (0.189) 0.136 0.301 0.021 0.261 0.172 

Locus 1590 : 
2 alleles
4.3% missing data
   4   (0.924) 0.939 0.968 0.977 0.972 0.935 
   2   (0.076) 0.061 0.032 0.023 0.028 0.065 

Locus 1591 : 
2 alleles
6.5% missing data
   1   (0.884) 0.933 0.655 0.983 0.967 0.872 
   4   (0.116) 0.067 0.345 0.017 0.033 0.128 

Locus 1592 : 
2 alleles
5.1% missing data
   4   (0.865) 0.880 0.946 0.693 0.902 0.877 
   2   (0.135) 0.120 0.054 0.307 0.098 0.123 

Locus 1593 : 
2 alleles
2.2% missing data
   3   (0.894) 0.885 0.781 0.996 0.928 0.922 
   1   (0.106) 0.115 0.219 0.004 0.072 0.078 

Locus 1594 : 
2 alleles
12.3% missing data
   2   (0.629) 0.612 0.580 0.944 0.575 0.650 
   4   (0.371) 0.388 0.420 0.056 0.425 0.350 

Locus 1595 : 
2 alleles
3.6% missing data
   2   (0.846) 0.791 0.958 0.941 0.895 0.863 
   3   (0.154) 0.209 0.042 0.059 0.105 0.137 

Locus 1596 : 
2 alleles
14.5% missing data
   2   (0.828) 0.850 0.626 0.981 0.823 0.860 
   4   (0.172) 0.150 0.374 0.019 0.177 0.140 

Locus 1597 : 
2 alleles
18.1% missing data
   2   (0.821) 0.882 0.511 0.923 0.896 0.830 
   3   (0.179) 0.118 0.489 0.077 0.104 0.170 

Locus 1598 : 
2 alleles
4.3% missing data
   1   (0.908) 0.914 0.833 0.994 0.926 0.934 
   3   (0.092) 0.086 0.167 0.006 0.074 0.066 

Locus 1599 : 
2 alleles
5.1% missing data
   1   (0.247) 0.178 0.146 0.704 0.248 0.262 
   3   (0.753) 0.822 0.854 0.296 0.752 0.738 

Locus 1600 : 
2 alleles
4.3% missing data
   1   (0.785) 0.796 0.650 0.972 0.843 0.801 
   3   (0.215) 0.204 0.350 0.028 0.157 0.199 

Locus 1601 : 
2 alleles
4.3% missing data
   2   (0.918) 0.970 0.925 0.982 0.958 0.905 
   3   (0.082) 0.030 0.075 0.018 0.042 0.095 

Locus 1602 : 
2 alleles
3.6% missing data
   1   (0.089) 0.058 0.241 0.004 0.069 0.067 
   3   (0.911) 0.942 0.759 0.996 0.931 0.933 

Locus 1603 : 
2 alleles
2.9% missing data
   1   (0.888) 0.951 0.913 0.987 0.893 0.872 
   3   (0.112) 0.049 0.087 0.013 0.107 0.128 

Locus 1604 : 
2 alleles
2.2% missing data
   1   (0.221) 0.208 0.097 0.044 0.337 0.203 
   3   (0.779) 0.792 0.903 0.956 0.663 0.797 

Locus 1605 : 
2 alleles
15.9% missing data
   4   (0.867) 0.746 0.979 0.994 0.793 0.906 
   2   (0.133) 0.254 0.021 0.006 0.207 0.094 

Locus 1606 : 
2 alleles
13.8% missing data
   2   (0.117) 0.047 0.313 0.065 0.034 0.143 
   3   (0.883) 0.953 0.687 0.935 0.966 0.857 

Locus 1607 : 
2 alleles
18.8% missing data
   2   (0.240) 0.179 0.343 0.254 0.223 0.230 
   4   (0.760) 0.821 0.657 0.746 0.777 0.770 

Locus 1608 : 
2 alleles
15.2% missing data
   2   (0.859) 0.923 0.720 0.915 0.932 0.852 
   4   (0.141) 0.077 0.280 0.085 0.068 0.148 

Locus 1609 : 
2 alleles
14.5% missing data
   4   (0.864) 0.851 0.910 0.639 0.919 0.882 
   2   (0.136) 0.149 0.090 0.361 0.081 0.118 

Locus 1610 : 
2 alleles
4.3% missing data
   1   (0.879) 0.912 0.652 0.975 0.940 0.893 
   4   (0.121) 0.088 0.348 0.025 0.060 0.107 

Locus 1611 : 
2 alleles
8.0% missing data
   4   (0.910) 0.933 0.967 0.996 0.951 0.913 
   2   (0.090) 0.067 0.033 0.004 0.049 0.087 

Locus 1612 : 
2 alleles
2.9% missing data
   1   (0.904) 0.931 0.940 0.874 0.963 0.900 
   3   (0.096) 0.069 0.060 0.126 0.037 0.100 

Locus 1613 : 
2 alleles
3.6% missing data
   1   (0.838) 0.823 0.908 0.891 0.910 0.843 
   3   (0.162) 0.177 0.092 0.109 0.090 0.157 

Locus 1614 : 
2 alleles
4.3% missing data
   3   (0.840) 0.879 0.922 0.961 0.831 0.847 
   1   (0.160) 0.121 0.078 0.039 0.169 0.153 

Locus 1615 : 
2 alleles
15.2% missing data
   1   (0.843) 0.775 0.949 0.991 0.903 0.860 
   2   (0.157) 0.225 0.051 0.009 0.097 0.140 

Locus 1616 : 
2 alleles
5.1% missing data
   1   (0.906) 0.925 0.940 0.985 0.955 0.914 
   3   (0.094) 0.075 0.060 0.015 0.045 0.086 

Locus 1617 : 
2 alleles
14.5% missing data
   3   (0.677) 0.734 0.575 0.717 0.758 0.652 
   1   (0.323) 0.266 0.425 0.283 0.242 0.348 

Locus 1618 : 
2 alleles
9.4% missing data
   2   (0.886) 0.918 0.925 0.962 0.940 0.879 
   1   (0.114) 0.082 0.075 0.038 0.060 0.121 

Locus 1619 : 
2 alleles
10.9% missing data
   1   (0.301) 0.252 0.240 0.201 0.247 0.340 
   3   (0.699) 0.748 0.760 0.799 0.753 0.660 

Locus 1620 : 
2 alleles
1.4% missing data
   1   (0.815) 0.788 0.905 0.968 0.883 0.814 
   4   (0.185) 0.212 0.095 0.032 0.117 0.186 

Locus 1621 : 
2 alleles
7.2% missing data
   1   (0.898) 0.935 0.933 0.986 0.947 0.888 
   3   (0.102) 0.065 0.067 0.014 0.053 0.112 

Locus 1622 : 
2 alleles
5.8% missing data
   1   (0.467) 0.447 0.522 0.162 0.507 0.475 
   4   (0.533) 0.553 0.478 0.838 0.493 0.525 

Locus 1623 : 
2 alleles
15.9% missing data
   1   (0.112) 0.085 0.044 0.009 0.192 0.095 
   3   (0.888) 0.915 0.956 0.991 0.808 0.905 

Locus 1624 : 
2 alleles
18.1% missing data
   4   (0.728) 0.717 0.887 0.966 0.631 0.743 
   2   (0.272) 0.283 0.113 0.034 0.369 0.257 

Locus 1625 : 
2 alleles
10.9% missing data
   1   (0.134) 0.123 0.051 0.022 0.177 0.115 
   3   (0.866) 0.877 0.949 0.978 0.823 0.885 

Locus 1626 : 
2 alleles
3.6% missing data
   4   (0.903) 0.969 0.789 0.958 0.973 0.856 
   3   (0.097) 0.031 0.211 0.042 0.027 0.144 

Locus 1627 : 
2 alleles
2.9% missing data
   2   (0.877) 0.904 0.949 0.989 0.881 0.887 
   4   (0.123) 0.096 0.051 0.011 0.119 0.113 

Locus 1628 : 
2 alleles
10.9% missing data
   4   (0.893) 0.952 0.814 0.961 0.955 0.869 
   2   (0.107) 0.048 0.186 0.039 0.045 0.131 

Locus 1629 : 
2 alleles
0.7% missing data
   1   (0.893) 0.935 0.740 0.985 0.908 0.911 
   3   (0.107) 0.065 0.260 0.015 0.092 0.089 

Locus 1630 : 
2 alleles
4.3% missing data
   2   (0.634) 0.536 0.744 0.558 0.721 0.660 
   4   (0.366) 0.464 0.256 0.442 0.279 0.340 

Locus 1631 : 
2 alleles
5.1% missing data
   3   (0.761) 0.758 0.650 0.884 0.600 0.817 
   1   (0.239) 0.242 0.350 0.116 0.400 0.183 

Locus 1632 : 
2 alleles
3.6% missing data
   1   (0.781) 0.756 0.902 0.832 0.747 0.801 
   3   (0.219) 0.244 0.098 0.168 0.253 0.199 

Locus 1633 : 
2 alleles
4.3% missing data
   1   (0.289) 0.266 0.380 0.178 0.243 0.288 
   3   (0.711) 0.734 0.620 0.822 0.757 0.712 

Locus 1634 : 
2 alleles
15.2% missing data
   2   (0.452) 0.506 0.432 0.231 0.550 0.413 
   4   (0.548) 0.494 0.568 0.769 0.450 0.587 

Locus 1635 : 
2 alleles
10.1% missing data
   3   (0.860) 0.915 0.887 0.900 0.921 0.834 
   2   (0.140) 0.085 0.113 0.100 0.079 0.166 

Locus 1636 : 
2 alleles
2.9% missing data
   1   (0.846) 0.907 0.855 0.640 0.938 0.804 
   3   (0.154) 0.093 0.145 0.360 0.062 0.196 

Locus 1637 : 
2 alleles
6.5% missing data
   1   (0.733) 0.681 0.783 0.939 0.772 0.752 
   2   (0.267) 0.319 0.217 0.061 0.228 0.248 

Locus 1638 : 
2 alleles
9.4% missing data
   3   (0.930) 0.918 0.986 0.997 0.936 0.951 
   4   (0.070) 0.082 0.014 0.003 0.064 0.049 

Locus 1639 : 
2 alleles
2.9% missing data
   1   (0.899) 0.918 0.965 0.941 0.889 0.915 
   3   (0.101) 0.082 0.035 0.059 0.111 0.085 

Locus 1640 : 
2 alleles
7.2% missing data
   1   (0.786) 0.858 0.848 0.515 0.842 0.753 
   4   (0.214) 0.142 0.152 0.485 0.158 0.247 

Locus 1641 : 
2 alleles
3.6% missing data
   2   (0.726) 0.757 0.650 0.927 0.779 0.718 
   4   (0.274) 0.243 0.350 0.073 0.221 0.282 

Locus 1642 : 
2 alleles
13.0% missing data
   4   (0.718) 0.709 0.824 0.673 0.765 0.713 
   3   (0.282) 0.291 0.176 0.327 0.235 0.287 

Locus 1643 : 
2 alleles
4.3% missing data
   2   (0.912) 0.929 0.962 0.994 0.885 0.933 
   4   (0.088) 0.071 0.038 0.006 0.115 0.067 

Locus 1644 : 
2 alleles
3.6% missing data
   2   (0.491) 0.532 0.313 0.786 0.426 0.500 
   4   (0.509) 0.468 0.687 0.214 0.574 0.500 

Locus 1645 : 
2 alleles
3.6% missing data
   1   (0.836) 0.858 0.902 0.908 0.825 0.851 
   2   (0.164) 0.142 0.098 0.092 0.175 0.149 

Locus 1646 : 
2 alleles
8.0% missing data
   1   (0.106) 0.086 0.051 0.008 0.059 0.103 
   2   (0.894) 0.914 0.949 0.992 0.941 0.897 

Locus 1647 : 
2 alleles
9.4% missing data
   1   (0.702) 0.726 0.800 0.761 0.721 0.681 
   3   (0.298) 0.274 0.200 0.239 0.279 0.319 

Locus 1648 : 
2 alleles
4.3% missing data
   2   (0.915) 0.897 0.984 0.997 0.934 0.934 
   4   (0.085) 0.103 0.016 0.003 0.066 0.066 

Locus 1649 : 
2 alleles
15.2% missing data
   4   (0.878) 0.893 0.963 0.982 0.848 0.894 
   2   (0.122) 0.107 0.037 0.018 0.152 0.106 

Locus 1650 : 
2 alleles
6.5% missing data
   4   (0.218) 0.271 0.115 0.020 0.140 0.217 
   2   (0.782) 0.729 0.885 0.980 0.860 0.783 

Locus 1651 : 
2 alleles
0.7% missing data
   1   (0.774) 0.832 0.856 0.694 0.676 0.782 
   4   (0.226) 0.168 0.144 0.306 0.324 0.218 

Locus 1652 : 
2 alleles
1.4% missing data
   3   (0.912) 0.947 0.955 0.995 0.956 0.908 
   2   (0.088) 0.053 0.045 0.005 0.044 0.092 

Locus 1653 : 
2 alleles
5.1% missing data
   3   (0.604) 0.690 0.339 0.816 0.733 0.561 
   1   (0.396) 0.310 0.661 0.184 0.267 0.439 

Locus 1654 : 
2 alleles
15.2% missing data
   3   (0.785) 0.827 0.747 0.890 0.826 0.776 
   1   (0.215) 0.173 0.253 0.110 0.174 0.224 

Locus 1655 : 
2 alleles
2.9% missing data
   4   (0.885) 0.869 0.954 0.994 0.920 0.902 
   3   (0.115) 0.131 0.046 0.006 0.080 0.098 

Locus 1656 : 
2 alleles
2.9% missing data
   2   (0.904) 0.963 0.850 0.568 0.976 0.896 
   3   (0.096) 0.037 0.150 0.432 0.024 0.104 

Locus 1657 : 
2 alleles
10.1% missing data
   2   (0.904) 0.821 0.981 0.994 0.898 0.934 
   4   (0.096) 0.179 0.019 0.006 0.102 0.066 

Locus 1658 : 
2 alleles
4.3% missing data
   3   (0.926) 0.975 0.759 0.944 0.972 0.935 
   1   (0.074) 0.025 0.241 0.056 0.028 0.065 

Locus 1659 : 
2 alleles
13.8% missing data
   2   (0.900) 0.933 0.969 0.995 0.908 0.905 
   4   (0.100) 0.067 0.031 0.005 0.092 0.095 

Locus 1660 : 
2 alleles
13.8% missing data
   3   (0.226) 0.235 0.091 0.032 0.335 0.204 
   1   (0.774) 0.765 0.909 0.968 0.665 0.796 

Locus 1661 : 
2 alleles
5.1% missing data
   2   (0.147) 0.120 0.078 0.073 0.089 0.150 
   4   (0.853) 0.880 0.922 0.927 0.911 0.850 

Locus 1662 : 
2 alleles
2.9% missing data
   4   (0.829) 0.917 0.845 0.843 0.877 0.770 
   2   (0.171) 0.083 0.155 0.157 0.123 0.230 

Locus 1663 : 
2 alleles
1.4% missing data
   4   (0.901) 0.947 0.914 0.985 0.967 0.879 
   2   (0.099) 0.053 0.086 0.015 0.033 0.121 

Locus 1664 : 
2 alleles
2.2% missing data
   3   (0.912) 0.939 0.978 0.994 0.869 0.930 
   1   (0.088) 0.061 0.022 0.006 0.131 0.070 

Locus 1665 : 
2 alleles
5.8% missing data
   2   (0.729) 0.803 0.598 0.895 0.747 0.714 
   4   (0.271) 0.197 0.402 0.105 0.253 0.286 

Locus 1666 : 
2 alleles
3.6% missing data
   3   (0.882) 0.894 0.943 0.857 0.914 0.894 
   4   (0.118) 0.106 0.057 0.143 0.086 0.106 

Locus 1667 : 
2 alleles
4.3% missing data
   2   (0.916) 0.968 0.930 0.902 0.951 0.910 
   4   (0.084) 0.032 0.070 0.098 0.049 0.090 

Locus 1668 : 
2 alleles
3.6% missing data
   1   (0.906) 0.936 0.972 0.995 0.895 0.917 
   4   (0.094) 0.064 0.028 0.005 0.105 0.083 

Locus 1669 : 
2 alleles
2.2% missing data
   4   (0.902) 0.920 0.954 0.971 0.950 0.907 
   1   (0.098) 0.080 0.046 0.029 0.050 0.093 

Locus 1670 : 
2 alleles
5.8% missing data
   2   (0.512) 0.610 0.254 0.219 0.654 0.479 
   4   (0.488) 0.390 0.746 0.781 0.346 0.521 

Locus 1671 : 
2 alleles
13.8% missing data
   2   (0.920) 0.910 0.985 0.995 0.888 0.943 
   4   (0.080) 0.090 0.015 0.005 0.112 0.057 

Locus 1672 : 
2 alleles
1.4% missing data
   2   (0.686) 0.711 0.608 0.963 0.701 0.673 
   4   (0.314) 0.289 0.392 0.037 0.299 0.327 

Locus 1673 : 
2 alleles
2.2% missing data
   1   (0.662) 0.589 0.852 0.954 0.628 0.680 
   3   (0.338) 0.411 0.148 0.046 0.372 0.320 

Locus 1674 : 
2 alleles
10.9% missing data
   4   (0.912) 0.959 0.942 0.971 0.953 0.905 
   2   (0.088) 0.041 0.058 0.029 0.047 0.095 

Locus 1675 : 
2 alleles
7.2% missing data
   2   (0.603) 0.627 0.495 0.183 0.580 0.639 
   4   (0.397) 0.373 0.505 0.817 0.420 0.361 

Locus 1676 : 
2 alleles
14.5% missing data
   3   (0.355) 0.424 0.423 0.052 0.432 0.306 
   4   (0.645) 0.576 0.577 0.948 0.568 0.694 

Locus 1677 : 
2 alleles
6.5% missing data
   1   (0.872) 0.916 0.904 0.940 0.943 0.846 
   3   (0.128) 0.084 0.096 0.060 0.057 0.154 

Locus 1678 : 
2 alleles
10.1% missing data
   3   (0.739) 0.821 0.594 0.661 0.822 0.732 
   1   (0.261) 0.179 0.406 0.339 0.178 0.268 

Locus 1679 : 
2 alleles
2.9% missing data
   3   (0.955) 0.994 0.884 0.899 0.995 0.925 
   4   (0.045) 0.006 0.116 0.101 0.005 0.075 

Locus 1680 : 
2 alleles
2.9% missing data
   3   (0.893) 0.925 0.953 0.934 0.892 0.903 
   1   (0.107) 0.075 0.047 0.066 0.108 0.097 

Locus 1681 : 
2 alleles
10.9% missing data
   4   (0.948) 0.932 0.994 0.997 0.927 0.966 
   2   (0.052) 0.068 0.006 0.003 0.073 0.034 

Locus 1682 : 
2 alleles
3.6% missing data
   3   (0.944) 0.886 0.995 0.999 0.956 0.964 
   2   (0.056) 0.114 0.005 0.001 0.044 0.036 

Locus 1683 : 
2 alleles
0.7% missing data
   3   (0.940) 0.913 0.995 0.999 0.883 0.962 
   1   (0.060) 0.087 0.005 0.001 0.117 0.038 

Locus 1684 : 
2 alleles
5.1% missing data
   1   (0.922) 0.976 0.932 0.921 0.968 0.899 
   4   (0.078) 0.024 0.068 0.079 0.032 0.101 

Locus 1685 : 
2 alleles
15.9% missing data
   1   (0.926) 0.963 0.963 0.994 0.956 0.930 
   3   (0.074) 0.037 0.037 0.006 0.044 0.070 

Locus 1686 : 
2 alleles
13.0% missing data
   3   (0.909) 0.917 0.814 0.993 0.952 0.931 
   1   (0.091) 0.083 0.186 0.007 0.048 0.069 

Locus 1687 : 
2 alleles
3.6% missing data
   1   (0.898) 0.954 0.749 0.980 0.954 0.893 
   3   (0.102) 0.046 0.251 0.020 0.046 0.107 

Locus 1688 : 
2 alleles
1.4% missing data
   1   (0.921) 0.962 0.934 0.955 0.977 0.903 
   2   (0.079) 0.038 0.066 0.045 0.023 0.097 

Locus 1689 : 
2 alleles
7.2% missing data
   3   (0.780) 0.836 0.633 0.953 0.840 0.767 
   4   (0.220) 0.164 0.367 0.047 0.160 0.233 

Locus 1690 : 
2 alleles
3.6% missing data
   1   (0.877) 0.869 0.955 0.965 0.907 0.891 
   3   (0.123) 0.131 0.045 0.035 0.093 0.109 

Locus 1691 : 
2 alleles
5.8% missing data
   3   (0.840) 0.831 0.938 0.949 0.804 0.865 
   1   (0.160) 0.169 0.062 0.051 0.196 0.135 

Locus 1692 : 
2 alleles
3.6% missing data
   4   (0.920) 0.878 0.986 0.997 0.918 0.943 
   3   (0.080) 0.122 0.014 0.003 0.082 0.057 

Locus 1693 : 
2 alleles
10.9% missing data
   3   (0.906) 0.950 0.965 0.995 0.887 0.914 
   4   (0.094) 0.050 0.035 0.005 0.113 0.086 

Locus 1694 : 
2 alleles
6.5% missing data
   1   (0.897) 0.924 0.811 0.987 0.941 0.915 
   3   (0.103) 0.076 0.189 0.013 0.059 0.085 

Locus 1695 : 
2 alleles
5.8% missing data
   1   (0.871) 0.890 0.936 0.990 0.893 0.877 
   3   (0.129) 0.110 0.064 0.010 0.107 0.123 

Locus 1696 : 
2 alleles
2.9% missing data
   4   (0.920) 0.973 0.948 0.992 0.960 0.902 
   2   (0.080) 0.027 0.052 0.008 0.040 0.098 

Locus 1697 : 
2 alleles
5.1% missing data
   2   (0.150) 0.144 0.067 0.010 0.125 0.145 
   3   (0.850) 0.856 0.933 0.990 0.875 0.855 

Locus 1698 : 
2 alleles
10.9% missing data
   1   (0.732) 0.696 0.686 0.655 0.744 0.771 
   3   (0.268) 0.304 0.314 0.345 0.256 0.229 

Locus 1699 : 
2 alleles
11.6% missing data
   1   (0.866) 0.834 0.941 0.955 0.911 0.884 
   3   (0.134) 0.166 0.059 0.045 0.089 0.116 

Locus 1700 : 
2 alleles
1.4% missing data
   3   (0.921) 0.853 0.988 0.998 0.945 0.945 
   1   (0.079) 0.147 0.012 0.002 0.055 0.055 

Locus 1701 : 
2 alleles
9.4% missing data
   3   (0.926) 0.975 0.645 0.947 0.984 0.931 
   1   (0.074) 0.025 0.355 0.053 0.016 0.069 

Locus 1702 : 
2 alleles
4.3% missing data
   4   (0.645) 0.709 0.543 0.847 0.655 0.629 
   1   (0.355) 0.291 0.457 0.153 0.345 0.371 

Locus 1703 : 
2 alleles
18.1% missing data
   4   (0.748) 0.621 0.884 0.986 0.821 0.765 
   2   (0.252) 0.379 0.116 0.014 0.179 0.235 

Locus 1704 : 
2 alleles
13.0% missing data
   2   (0.892) 0.907 0.955 0.945 0.941 0.898 
   4   (0.108) 0.093 0.045 0.055 0.059 0.102 

Locus 1705 : 
2 alleles
1.4% missing data
   3   (0.907) 0.952 0.938 0.911 0.943 0.904 
   4   (0.093) 0.048 0.062 0.089 0.057 0.096 

Locus 1706 : 
2 alleles
10.1% missing data
   2   (0.905) 0.922 0.757 0.990 0.945 0.927 
   4   (0.095) 0.078 0.243 0.010 0.055 0.073 

Locus 1707 : 
2 alleles
11.6% missing data
   4   (0.804) 0.788 0.886 0.928 0.895 0.797 
   3   (0.196) 0.212 0.114 0.072 0.105 0.203 

Locus 1708 : 
2 alleles
4.3% missing data
   4   (0.850) 0.855 0.900 0.990 0.920 0.841 
   3   (0.150) 0.145 0.100 0.010 0.080 0.159 

Locus 1709 : 
2 alleles
7.2% missing data
   3   (0.913) 0.926 0.978 0.996 0.936 0.925 
   1   (0.087) 0.074 0.022 0.004 0.064 0.075 

Locus 1710 : 
2 alleles
4.3% missing data
   1   (0.882) 0.854 0.967 0.993 0.900 0.904 
   3   (0.118) 0.146 0.033 0.007 0.100 0.096 

Locus 1711 : 
2 alleles
2.9% missing data
   2   (0.812) 0.863 0.890 0.969 0.819 0.789 
   4   (0.188) 0.137 0.110 0.031 0.181 0.211 

Locus 1712 : 
2 alleles
1.4% missing data
   1   (0.773) 0.829 0.820 0.780 0.838 0.733 
   3   (0.227) 0.171 0.180 0.220 0.162 0.267 

Locus 1713 : 
2 alleles
14.5% missing data
   3   (0.872) 0.956 0.696 0.693 0.949 0.842 
   4   (0.128) 0.044 0.304 0.307 0.051 0.158 

Locus 1714 : 
2 alleles
5.8% missing data
   2   (0.583) 0.467 0.558 0.838 0.705 0.601 
   4   (0.417) 0.533 0.442 0.162 0.295 0.399 

Locus 1715 : 
2 alleles
13.8% missing data
   3   (0.903) 0.944 0.941 0.973 0.932 0.902 
   2   (0.097) 0.056 0.059 0.027 0.068 0.098 

Locus 1716 : 
2 alleles
5.1% missing data
   1   (0.865) 0.913 0.911 0.889 0.889 0.864 
   3   (0.135) 0.087 0.089 0.111 0.111 0.136 

Locus 1717 : 
2 alleles
2.9% missing data
   3   (0.763) 0.810 0.661 0.730 0.875 0.755 
   1   (0.237) 0.190 0.339 0.270 0.125 0.245 

Locus 1718 : 
2 alleles
5.1% missing data
   2   (0.868) 0.923 0.910 0.975 0.914 0.847 
   4   (0.132) 0.077 0.090 0.025 0.086 0.153 

Locus 1719 : 
2 alleles
2.9% missing data
   1   (0.913) 0.907 0.984 0.993 0.911 0.933 
   3   (0.087) 0.093 0.016 0.007 0.089 0.067 

Locus 1720 : 
2 alleles
11.6% missing data
   2   (0.912) 0.933 0.966 0.931 0.940 0.925 
   3   (0.088) 0.067 0.034 0.069 0.060 0.075 

Locus 1721 : 
2 alleles
2.9% missing data
   1   (0.898) 0.944 0.947 0.991 0.925 0.896 
   3   (0.102) 0.056 0.053 0.009 0.075 0.104 

Locus 1722 : 
2 alleles
3.6% missing data
   2   (0.871) 0.828 0.949 0.875 0.924 0.892 
   1   (0.129) 0.172 0.051 0.125 0.076 0.108 

Locus 1723 : 
2 alleles
2.2% missing data
   1   (0.107) 0.075 0.038 0.008 0.151 0.091 
   2   (0.893) 0.925 0.962 0.992 0.849 0.909 

Locus 1724 : 
2 alleles
15.2% missing data
   2   (0.438) 0.375 0.571 0.601 0.439 0.442 
   4   (0.562) 0.625 0.429 0.399 0.561 0.558 

Locus 1725 : 
2 alleles
1.4% missing data
   3   (0.898) 0.968 0.740 0.410 0.973 0.890 
   4   (0.102) 0.032 0.260 0.590 0.027 0.110 

Locus 1726 : 
2 alleles
5.1% missing data
   4   (0.910) 0.936 0.953 0.973 0.949 0.913 
   2   (0.090) 0.064 0.047 0.027 0.051 0.087 

Locus 1727 : 
2 alleles
8.0% missing data
   2   (0.861) 0.891 0.728 0.981 0.883 0.884 
   3   (0.139) 0.109 0.272 0.019 0.117 0.116 

Locus 1728 : 
2 alleles
10.1% missing data
   3   (0.795) 0.796 0.727 0.924 0.723 0.832 
   1   (0.205) 0.204 0.273 0.076 0.277 0.168 

Locus 1729 : 
2 alleles
13.8% missing data
   1   (0.868) 0.924 0.869 0.947 0.910 0.860 
   4   (0.132) 0.076 0.131 0.053 0.090 0.140 

Locus 1730 : 
2 alleles
4.3% missing data
   3   (0.877) 0.938 0.944 0.798 0.853 0.877 
   4   (0.123) 0.062 0.056 0.202 0.147 0.123 

Locus 1731 : 
2 alleles
15.2% missing data
   3   (0.703) 0.617 0.767 0.550 0.791 0.731 
   1   (0.297) 0.383 0.233 0.450 0.209 0.269 

Locus 1732 : 
2 alleles
4.3% missing data
   1   (0.915) 0.959 0.937 0.926 0.951 0.918 
   3   (0.085) 0.041 0.063 0.074 0.049 0.082 

Locus 1733 : 
2 alleles
3.6% missing data
   2   (0.784) 0.776 0.884 0.985 0.801 0.787 
   4   (0.216) 0.224 0.116 0.015 0.199 0.213 

Locus 1734 : 
2 alleles
3.6% missing data
   1   (0.150) 0.123 0.062 0.031 0.176 0.142 
   3   (0.850) 0.877 0.938 0.969 0.824 0.858 

Locus 1735 : 
2 alleles
14.5% missing data
   4   (0.525) 0.550 0.689 0.236 0.339 0.553 
   1   (0.475) 0.450 0.311 0.764 0.661 0.447 

Locus 1736 : 
2 alleles
7.2% missing data
   1   (0.841) 0.877 0.768 0.989 0.811 0.860 
   2   (0.159) 0.123 0.232 0.011 0.189 0.140 

Locus 1737 : 
2 alleles
15.2% missing data
   4   (0.507) 0.464 0.614 0.899 0.468 0.502 
   2   (0.493) 0.536 0.386 0.101 0.532 0.498 

Locus 1738 : 
2 alleles
5.1% missing data
   1   (0.906) 0.936 0.947 0.989 0.945 0.907 
   3   (0.094) 0.064 0.053 0.011 0.055 0.093 

Locus 1739 : 
2 alleles
2.2% missing data
   2   (0.919) 0.943 0.977 0.991 0.935 0.933 
   4   (0.081) 0.057 0.023 0.009 0.065 0.067 

Locus 1740 : 
2 alleles
3.6% missing data
   2   (0.914) 0.947 0.953 0.741 0.957 0.922 
   4   (0.086) 0.053 0.047 0.259 0.043 0.078 

Locus 1741 : 
2 alleles
16.7% missing data
   4   (0.853) 0.813 0.939 0.978 0.919 0.862 
   2   (0.147) 0.187 0.061 0.022 0.081 0.138 

Locus 1742 : 
2 alleles
10.9% missing data
   2   (0.881) 0.930 0.898 0.908 0.941 0.869 
   4   (0.119) 0.070 0.102 0.092 0.059 0.131 

Locus 1743 : 
2 alleles
1.4% missing data
   3   (0.904) 0.946 0.945 0.995 0.961 0.889 
   2   (0.096) 0.054 0.055 0.005 0.039 0.111 

Locus 1744 : 
2 alleles
3.6% missing data
   4   (0.087) 0.063 0.029 0.005 0.142 0.066 
   2   (0.913) 0.937 0.971 0.995 0.858 0.934 

Locus 1745 : 
2 alleles
3.6% missing data
   2   (0.924) 0.974 0.928 0.822 0.960 0.925 
   4   (0.076) 0.026 0.072 0.178 0.040 0.075 

Locus 1746 : 
2 alleles
10.1% missing data
   4   (0.922) 0.965 0.936 0.985 0.974 0.908 
   2   (0.078) 0.035 0.064 0.015 0.026 0.092 

Locus 1747 : 
2 alleles
2.9% missing data
   1   (0.752) 0.768 0.856 0.964 0.718 0.749 
   4   (0.248) 0.232 0.144 0.036 0.282 0.251 

Locus 1748 : 
2 alleles
6.5% missing data
   1   (0.833) 0.872 0.927 0.980 0.728 0.843 
   3   (0.167) 0.128 0.073 0.020 0.272 0.157 

Locus 1749 : 
2 alleles
3.6% missing data
   3   (0.896) 0.906 0.949 0.946 0.936 0.905 
   1   (0.104) 0.094 0.051 0.054 0.064 0.095 

Locus 1750 : 
2 alleles
5.8% missing data
   1   (0.916) 0.946 0.959 0.981 0.957 0.923 
   3   (0.084) 0.054 0.041 0.019 0.043 0.077 

Locus 1751 : 
2 alleles
4.3% missing data
   1   (0.594) 0.559 0.696 0.403 0.652 0.608 
   4   (0.406) 0.441 0.304 0.597 0.348 0.392 

Locus 1752 : 
2 alleles
3.6% missing data
   1   (0.888) 0.943 0.640 0.991 0.949 0.889 
   3   (0.112) 0.057 0.360 0.009 0.051 0.111 

Locus 1753 : 
2 alleles
11.6% missing data
   1   (0.498) 0.346 0.598 0.942 0.381 0.560 
   3   (0.502) 0.654 0.402 0.058 0.619 0.440 

Locus 1754 : 
2 alleles
15.2% missing data
   1   (0.461) 0.457 0.297 0.373 0.511 0.473 
   4   (0.539) 0.543 0.703 0.627 0.489 0.527 

Locus 1755 : 
2 alleles
8.7% missing data
   2   (0.642) 0.646 0.711 0.541 0.661 0.645 
   4   (0.358) 0.354 0.289 0.459 0.339 0.355 

Locus 1756 : 
2 alleles
3.6% missing data
   2   (0.761) 0.822 0.723 0.844 0.861 0.717 
   4   (0.239) 0.178 0.277 0.156 0.139 0.283 

Locus 1757 : 
2 alleles
10.9% missing data
   3   (0.909) 0.916 0.967 0.983 0.929 0.927 
   2   (0.091) 0.084 0.033 0.017 0.071 0.073 

Locus 1758 : 
2 alleles
1.4% missing data
   4   (0.847) 0.872 0.917 0.851 0.887 0.845 
   1   (0.153) 0.128 0.083 0.149 0.113 0.155 

Locus 1759 : 
2 alleles
10.1% missing data
   4   (0.820) 0.856 0.698 0.977 0.779 0.842 
   2   (0.180) 0.144 0.302 0.023 0.221 0.158 

Locus 1760 : 
2 alleles
13.0% missing data
   2   (0.654) 0.657 0.627 0.870 0.623 0.667 
   3   (0.346) 0.343 0.373 0.130 0.377 0.333 

Locus 1761 : 
2 alleles
13.0% missing data
   4   (0.798) 0.856 0.847 0.901 0.795 0.781 
   2   (0.202) 0.144 0.153 0.099 0.205 0.219 

Locus 1762 : 
2 alleles
2.2% missing data
   3   (0.754) 0.805 0.567 0.669 0.782 0.772 
   1   (0.246) 0.195 0.433 0.331 0.218 0.228 

Locus 1763 : 
2 alleles
5.1% missing data
   2   (0.356) 0.347 0.425 0.262 0.304 0.357 
   1   (0.644) 0.653 0.575 0.738 0.696 0.643 

Locus 1764 : 
2 alleles
2.2% missing data
   3   (0.866) 0.899 0.923 0.980 0.881 0.869 
   1   (0.134) 0.101 0.077 0.020 0.119 0.131 

Locus 1765 : 
2 alleles
5.1% missing data
   3   (0.704) 0.731 0.804 0.890 0.689 0.688 
   1   (0.296) 0.269 0.196 0.110 0.311 0.312 

Locus 1766 : 
2 alleles
2.2% missing data
   3   (0.619) 0.574 0.531 0.923 0.630 0.640 
   4   (0.381) 0.426 0.469 0.077 0.370 0.360 

Locus 1767 : 
2 alleles
11.6% missing data
   2   (0.879) 0.892 0.907 0.979 0.925 0.884 
   4   (0.121) 0.108 0.093 0.021 0.075 0.116 

Locus 1768 : 
2 alleles
2.2% missing data
   4   (0.894) 0.921 0.946 0.985 0.946 0.897 
   2   (0.106) 0.079 0.054 0.015 0.054 0.103 

Locus 1769 : 
2 alleles
2.9% missing data
   2   (0.908) 0.924 0.861 0.993 0.903 0.934 
   3   (0.092) 0.076 0.139 0.007 0.097 0.066 

Locus 1770 : 
2 alleles
6.5% missing data
   4   (0.898) 0.857 0.972 0.996 0.934 0.919 
   2   (0.102) 0.143 0.028 0.004 0.066 0.081 

Locus 1771 : 
2 alleles
10.1% missing data
   1   (0.129) 0.080 0.079 0.032 0.103 0.138 
   4   (0.871) 0.920 0.921 0.968 0.897 0.862 

Locus 1772 : 
2 alleles
3.6% missing data
   2   (0.908) 0.914 0.982 0.996 0.851 0.931 
   3   (0.092) 0.086 0.018 0.004 0.149 0.069 

Locus 1773 : 
2 alleles
1.4% missing data
   1   (0.867) 0.926 0.707 0.987 0.937 0.855 
   3   (0.133) 0.074 0.293 0.013 0.063 0.145 

Locus 1774 : 
2 alleles
5.8% missing data
   4   (0.927) 0.926 0.985 0.997 0.896 0.949 
   3   (0.073) 0.074 0.015 0.003 0.104 0.051 

Locus 1775 : 
2 alleles
4.3% missing data
   1   (0.521) 0.486 0.678 0.290 0.559 0.521 
   4   (0.479) 0.514 0.322 0.710 0.441 0.479 

Locus 1776 : 
2 alleles
2.9% missing data
   1   (0.914) 0.952 0.975 0.914 0.869 0.927 
   3   (0.086) 0.048 0.025 0.086 0.131 0.073 

Locus 1777 : 
2 alleles
5.1% missing data
   3   (0.906) 0.923 0.966 0.977 0.934 0.917 
   2   (0.094) 0.077 0.034 0.023 0.066 0.083 

Locus 1778 : 
2 alleles
2.2% missing data
   3   (0.926) 0.895 0.987 0.997 0.937 0.949 
   2   (0.074) 0.105 0.013 0.003 0.063 0.051 

Locus 1779 : 
2 alleles
11.6% missing data
   3   (0.872) 0.917 0.891 0.890 0.946 0.846 
   1   (0.128) 0.083 0.109 0.110 0.054 0.154 

Locus 1780 : 
2 alleles
4.3% missing data
   4   (0.897) 0.925 0.956 0.923 0.951 0.895 
   2   (0.103) 0.075 0.044 0.077 0.049 0.105 

Locus 1781 : 
2 alleles
9.4% missing data
   3   (0.484) 0.414 0.486 0.852 0.470 0.504 
   1   (0.516) 0.586 0.514 0.148 0.530 0.496 

Locus 1782 : 
2 alleles
1.4% missing data
   4   (0.923) 0.894 0.988 0.995 0.926 0.945 
   1   (0.077) 0.106 0.012 0.005 0.074 0.055 

Locus 1783 : 
2 alleles
2.9% missing data
   4   (0.916) 0.967 0.634 0.991 0.970 0.924 
   2   (0.084) 0.033 0.366 0.009 0.030 0.076 

Locus 1784 : 
2 alleles
7.2% missing data
   1   (0.641) 0.620 0.772 0.693 0.702 0.617 
   3   (0.359) 0.380 0.228 0.307 0.298 0.383 

Locus 1785 : 
2 alleles
13.8% missing data
   4   (0.537) 0.470 0.740 0.531 0.472 0.561 
   3   (0.463) 0.530 0.260 0.469 0.528 0.439 

Locus 1786 : 
2 alleles
3.6% missing data
   4   (0.225) 0.163 0.227 0.090 0.225 0.226 
   2   (0.775) 0.837 0.773 0.910 0.775 0.774 

Locus 1787 : 
2 alleles
2.2% missing data
   1   (0.912) 0.884 0.985 0.997 0.935 0.931 
   3   (0.088) 0.116 0.015 0.003 0.065 0.069 

Locus 1788 : 
2 alleles
6.5% missing data
   1   (0.703) 0.734 0.730 0.906 0.663 0.707 
   3   (0.297) 0.266 0.270 0.094 0.337 0.293 

Locus 1789 : 
2 alleles
9.4% missing data
   4   (0.901) 0.952 0.920 0.981 0.959 0.878 
   3   (0.099) 0.048 0.080 0.019 0.041 0.122 

Locus 1790 : 
2 alleles
15.9% missing data
   3   (0.909) 0.978 0.661 0.759 0.982 0.874 
   1   (0.091) 0.022 0.339 0.241 0.018 0.126 

Locus 1791 : 
2 alleles
2.2% missing data
   4   (0.891) 0.942 0.956 0.993 0.868 0.890 
   2   (0.109) 0.058 0.044 0.007 0.132 0.110 

Locus 1792 : 
2 alleles
6.5% missing data
   2   (0.886) 0.896 0.935 0.981 0.942 0.893 
   1   (0.114) 0.104 0.065 0.019 0.058 0.107 

Locus 1793 : 
2 alleles
2.9% missing data
   1   (0.768) 0.799 0.892 0.947 0.685 0.775 
   4   (0.232) 0.201 0.108 0.053 0.315 0.225 

Locus 1794 : 
2 alleles
1.4% missing data
   2   (0.899) 0.884 0.977 0.994 0.922 0.918 
   4   (0.101) 0.116 0.023 0.006 0.078 0.082 

Locus 1795 : 
2 alleles
11.6% missing data
   2   (0.910) 0.969 0.803 0.977 0.969 0.893 
   3   (0.090) 0.031 0.197 0.023 0.031 0.107 

Locus 1796 : 
2 alleles
2.9% missing data
   1   (0.752) 0.767 0.861 0.869 0.729 0.760 
   2   (0.248) 0.233 0.139 0.131 0.271 0.240 

Locus 1797 : 
2 alleles
0.7% missing data
   2   (0.879) 0.907 0.953 0.841 0.891 0.889 
   4   (0.121) 0.093 0.047 0.159 0.109 0.111 

Locus 1798 : 
2 alleles
8.0% missing data
   3   (0.898) 0.907 0.964 0.994 0.942 0.906 
   1   (0.102) 0.093 0.036 0.006 0.058 0.094 

Locus 1799 : 
2 alleles
11.6% missing data
   4   (0.879) 0.913 0.800 0.992 0.850 0.904 
   2   (0.121) 0.087 0.200 0.008 0.150 0.096 

Locus 1800 : 
2 alleles
4.3% missing data
   2   (0.667) 0.666 0.612 0.857 0.813 0.640 
   1   (0.333) 0.334 0.388 0.143 0.187 0.360 

Locus 1801 : 
2 alleles
6.5% missing data
   2   (0.912) 0.889 0.978 0.973 0.918 0.936 
   3   (0.088) 0.111 0.022 0.027 0.082 0.064 

Locus 1802 : 
2 alleles
12.3% missing data
   4   (0.804) 0.814 0.863 0.958 0.879 0.791 
   2   (0.196) 0.186 0.137 0.042 0.121 0.209 

Locus 1803 : 
2 alleles
4.3% missing data
   4   (0.926) 0.977 0.927 0.888 0.972 0.907 
   2   (0.074) 0.023 0.073 0.112 0.028 0.093 

Locus 1804 : 
2 alleles
10.1% missing data
   3   (0.749) 0.775 0.862 0.946 0.745 0.737 
   4   (0.251) 0.225 0.138 0.054 0.255 0.263 

Locus 1805 : 
2 alleles
11.6% missing data
   3   (0.896) 0.895 0.965 0.933 0.925 0.910 
   1   (0.104) 0.105 0.035 0.067 0.075 0.090 

Locus 1806 : 
2 alleles
11.6% missing data
   1   (0.854) 0.852 0.934 0.975 0.887 0.861 
   3   (0.146) 0.148 0.066 0.025 0.113 0.139 

Locus 1807 : 
2 alleles
15.2% missing data
   1   (0.927) 0.977 0.931 0.987 0.976 0.902 
   3   (0.073) 0.023 0.069 0.013 0.024 0.098 

Locus 1808 : 
2 alleles
4.3% missing data
   2   (0.262) 0.250 0.129 0.353 0.297 0.253 
   4   (0.738) 0.750 0.871 0.647 0.703 0.747 

Locus 1809 : 
2 alleles
3.6% missing data
   4   (0.714) 0.737 0.600 0.872 0.772 0.721 
   2   (0.286) 0.263 0.400 0.128 0.228 0.279 

Locus 1810 : 
2 alleles
8.0% missing data
   1   (0.746) 0.795 0.805 0.861 0.809 0.710 
   3   (0.254) 0.205 0.195 0.139 0.191 0.290 

Locus 1811 : 
2 alleles
2.9% missing data
   3   (0.908) 0.915 0.968 0.983 0.932 0.923 
   2   (0.092) 0.085 0.032 0.017 0.068 0.077 

Locus 1812 : 
2 alleles
10.1% missing data
   2   (0.918) 0.970 0.888 0.932 0.963 0.908 
   1   (0.082) 0.030 0.112 0.068 0.037 0.092 

Locus 1813 : 
2 alleles
2.9% missing data
   1   (0.641) 0.612 0.762 0.894 0.662 0.640 
   4   (0.359) 0.388 0.238 0.106 0.338 0.360 

Locus 1814 : 
2 alleles
2.9% missing data
   1   (0.852) 0.909 0.693 0.941 0.876 0.859 
   3   (0.148) 0.091 0.307 0.059 0.124 0.141 

Locus 1815 : 
2 alleles
13.0% missing data
   1   (0.622) 0.646 0.727 0.906 0.686 0.573 
   4   (0.378) 0.354 0.273 0.094 0.314 0.427 

Locus 1816 : 
2 alleles
3.6% missing data
   2   (0.820) 0.865 0.860 0.946 0.851 0.808 
   4   (0.180) 0.135 0.140 0.054 0.149 0.192 

Locus 1817 : 
2 alleles
2.9% missing data
   1   (0.822) 0.850 0.870 0.682 0.905 0.807 
   4   (0.178) 0.150 0.130 0.318 0.095 0.193 

Locus 1818 : 
2 alleles
2.2% missing data
   1   (0.837) 0.857 0.889 0.841 0.929 0.817 
   3   (0.163) 0.143 0.111 0.159 0.071 0.183 

Locus 1819 : 
2 alleles
15.9% missing data
   3   (0.911) 0.933 0.967 0.993 0.937 0.921 
   1   (0.089) 0.067 0.033 0.007 0.063 0.079 

Locus 1820 : 
2 alleles
11.6% missing data
   1   (0.535) 0.422 0.722 0.771 0.585 0.530 
   3   (0.465) 0.578 0.278 0.229 0.415 0.470 

Locus 1821 : 
2 alleles
5.8% missing data
   2   (0.811) 0.848 0.880 0.913 0.810 0.808 
   4   (0.189) 0.152 0.120 0.087 0.190 0.192 

Locus 1822 : 
2 alleles
15.2% missing data
   2   (0.453) 0.499 0.330 0.597 0.389 0.448 
   3   (0.547) 0.501 0.670 0.403 0.611 0.552 

Locus 1823 : 
2 alleles
0.7% missing data
   3   (0.943) 0.952 0.995 0.999 0.785 0.963 
   1   (0.057) 0.048 0.005 0.001 0.215 0.037 

Locus 1824 : 
2 alleles
10.9% missing data
   1   (0.178) 0.137 0.126 0.077 0.161 0.184 
   2   (0.822) 0.863 0.874 0.923 0.839 0.816 

Locus 1825 : 
2 alleles
14.5% missing data
   4   (0.435) 0.480 0.205 0.400 0.518 0.425 
   2   (0.565) 0.520 0.795 0.600 0.482 0.575 

Locus 1826 : 
2 alleles
13.0% missing data
   2   (0.739) 0.775 0.675 0.402 0.748 0.758 
   4   (0.261) 0.225 0.325 0.598 0.252 0.242 

Locus 1827 : 
2 alleles
3.6% missing data
   1   (0.848) 0.850 0.921 0.938 0.875 0.855 
   3   (0.152) 0.150 0.079 0.062 0.125 0.145 

Locus 1828 : 
2 alleles
4.3% missing data
   3   (0.897) 0.959 0.718 0.835 0.973 0.886 
   1   (0.103) 0.041 0.282 0.165 0.027 0.114 

Locus 1829 : 
2 alleles
11.6% missing data
   3   (0.896) 0.860 0.972 0.936 0.932 0.917 
   4   (0.104) 0.140 0.028 0.064 0.068 0.083 

Locus 1830 : 
2 alleles
2.9% missing data
   3   (0.924) 0.849 0.993 0.999 0.859 0.951 
   1   (0.076) 0.151 0.007 0.001 0.141 0.049 

Locus 1831 : 
2 alleles
5.1% missing data
   1   (0.884) 0.915 0.931 0.991 0.940 0.875 
   2   (0.116) 0.085 0.069 0.009 0.060 0.125 

Locus 1832 : 
2 alleles
8.0% missing data
   4   (0.806) 0.847 0.895 0.859 0.799 0.795 
   2   (0.194) 0.153 0.105 0.141 0.201 0.205 

Locus 1833 : 
2 alleles
10.9% missing data
   2   (0.891) 0.945 0.936 0.651 0.909 0.892 
   4   (0.109) 0.055 0.064 0.349 0.091 0.108 

Locus 1834 : 
2 alleles
13.0% missing data
   1   (0.919) 0.967 0.936 0.981 0.972 0.902 
   3   (0.081) 0.033 0.064 0.019 0.028 0.098 

Locus 1835 : 
2 alleles
10.9% missing data
   3   (0.900) 0.940 0.941 0.983 0.931 0.900 
   1   (0.100) 0.060 0.059 0.017 0.069 0.100 

Locus 1836 : 
2 alleles
2.2% missing data
   1   (0.903) 0.939 0.950 0.993 0.956 0.893 
   3   (0.097) 0.061 0.050 0.007 0.044 0.107 

Locus 1837 : 
2 alleles
5.1% missing data
   2   (0.824) 0.894 0.881 0.836 0.816 0.809 
   4   (0.176) 0.106 0.119 0.164 0.184 0.191 

Locus 1838 : 
2 alleles
5.8% missing data
   4   (0.921) 0.969 0.721 0.991 0.975 0.924 
   1   (0.079) 0.031 0.279 0.009 0.025 0.076 

Locus 1839 : 
2 alleles
3.6% missing data
   1   (0.842) 0.828 0.942 0.971 0.776 0.870 
   4   (0.158) 0.172 0.058 0.029 0.224 0.130 

Locus 1840 : 
2 alleles
5.1% missing data
   4   (0.863) 0.862 0.740 0.938 0.907 0.894 
   1   (0.137) 0.138 0.260 0.062 0.093 0.106 

Locus 1841 : 
2 alleles
2.9% missing data
   3   (0.910) 0.934 0.954 0.965 0.961 0.914 
   1   (0.090) 0.066 0.046 0.035 0.039 0.086 

Locus 1842 : 
2 alleles
12.3% missing data
   1   (0.786) 0.829 0.728 0.779 0.876 0.773 
   3   (0.214) 0.171 0.272 0.221 0.124 0.227 

Locus 1843 : 
2 alleles
4.3% missing data
   1   (0.905) 0.913 0.774 0.989 0.927 0.932 
   4   (0.095) 0.087 0.226 0.011 0.073 0.068 

Locus 1844 : 
2 alleles
2.2% missing data
   4   (0.908) 0.951 0.954 0.994 0.931 0.907 
   2   (0.092) 0.049 0.046 0.006 0.069 0.093 

Locus 1845 : 
2 alleles
13.0% missing data
   4   (0.883) 0.912 0.908 0.956 0.880 0.894 
   2   (0.117) 0.088 0.092 0.044 0.120 0.106 

Locus 1846 : 
2 alleles
4.3% missing data
   2   (0.923) 0.912 0.987 0.996 0.876 0.947 
   3   (0.077) 0.088 0.013 0.004 0.124 0.053 

Locus 1847 : 
2 alleles
1.4% missing data
   2   (0.899) 0.907 0.745 0.994 0.956 0.920 
   4   (0.101) 0.093 0.255 0.006 0.044 0.080 

Locus 1848 : 
2 alleles
3.6% missing data
   4   (0.902) 0.900 0.970 0.995 0.936 0.915 
   3   (0.098) 0.100 0.030 0.005 0.064 0.085 

Locus 1849 : 
2 alleles
3.6% missing data
   1   (0.774) 0.751 0.880 0.959 0.796 0.782 
   4   (0.226) 0.249 0.120 0.041 0.204 0.218 

Locus 1850 : 
2 alleles
2.2% missing data
   2   (0.170) 0.131 0.149 0.183 0.106 0.177 
   4   (0.830) 0.869 0.851 0.817 0.894 0.823 

Locus 1851 : 
2 alleles
4.3% missing data
   4   (0.930) 0.975 0.716 0.995 0.973 0.940 
   1   (0.070) 0.025 0.284 0.005 0.027 0.060 

Locus 1852 : 
2 alleles
3.6% missing data
   4   (0.890) 0.898 0.951 0.779 0.933 0.906 
   2   (0.110) 0.102 0.049 0.221 0.067 0.094 

Locus 1853 : 
2 alleles
11.6% missing data
   3   (0.883) 0.912 0.943 0.975 0.881 0.893 
   1   (0.117) 0.088 0.057 0.025 0.119 0.107 

Locus 1854 : 
2 alleles
10.9% missing data
   2   (0.917) 0.955 0.953 0.990 0.944 0.922 
   3   (0.083) 0.045 0.047 0.010 0.056 0.078 

Locus 1855 : 
2 alleles
8.7% missing data
   1   (0.560) 0.683 0.467 0.816 0.483 0.520 
   4   (0.440) 0.317 0.533 0.184 0.517 0.480 

Locus 1856 : 
2 alleles
8.7% missing data
   3   (0.773) 0.708 0.883 0.933 0.866 0.775 
   1   (0.227) 0.292 0.117 0.067 0.134 0.225 

Locus 1857 : 
2 alleles
13.8% missing data
   4   (0.087) 0.100 0.017 0.010 0.147 0.061 
   2   (0.913) 0.900 0.983 0.990 0.853 0.939 

Locus 1858 : 
2 alleles
11.6% missing data
   2   (0.900) 0.924 0.947 0.808 0.923 0.920 
   4   (0.100) 0.076 0.053 0.192 0.077 0.080 

Locus 1859 : 
2 alleles
8.7% missing data
   2   (0.901) 0.695 0.990 0.998 0.894 0.935 
   1   (0.099) 0.305 0.010 0.002 0.106 0.065 

Locus 1860 : 
2 alleles
9.4% missing data
   2   (0.745) 0.801 0.617 0.915 0.718 0.760 
   3   (0.255) 0.199 0.383 0.085 0.282 0.240 

Locus 1861 : 
2 alleles
3.6% missing data
   2   (0.693) 0.552 0.873 0.818 0.772 0.713 
   4   (0.307) 0.448 0.127 0.182 0.228 0.287 

Locus 1862 : 
2 alleles
1.4% missing data
   4   (0.909) 0.875 0.982 0.969 0.922 0.932 
   2   (0.091) 0.125 0.018 0.031 0.078 0.068 

Locus 1863 : 
2 alleles
13.8% missing data
   2   (0.267) 0.211 0.202 0.482 0.301 0.257 
   4   (0.733) 0.789 0.798 0.518 0.699 0.743 

Locus 1864 : 
2 alleles
4.3% missing data
   3   (0.793) 0.763 0.700 0.848 0.866 0.819 
   1   (0.207) 0.237 0.300 0.152 0.134 0.181 

Locus 1865 : 
2 alleles
1.4% missing data
   3   (0.957) 0.994 0.929 0.982 0.995 0.925 
   1   (0.043) 0.006 0.071 0.018 0.005 0.075 

Locus 1866 : 
2 alleles
13.8% missing data
   4   (0.911) 0.931 0.966 0.926 0.950 0.916 
   2   (0.089) 0.069 0.034 0.074 0.050 0.084 

Locus 1867 : 
2 alleles
12.3% missing data
   1   (0.639) 0.602 0.721 0.863 0.779 0.612 
   3   (0.361) 0.398 0.279 0.137 0.221 0.388 

Locus 1868 : 
2 alleles
13.8% missing data
   1   (0.288) 0.251 0.241 0.133 0.327 0.293 
   3   (0.712) 0.749 0.759 0.867 0.673 0.707 

Locus 1869 : 
2 alleles
2.2% missing data
   3   (0.864) 0.879 0.949 0.984 0.865 0.873 
   1   (0.136) 0.121 0.051 0.016 0.135 0.127 

Locus 1870 : 
2 alleles
3.6% missing data
   4   (0.695) 0.750 0.745 0.885 0.795 0.643 
   2   (0.305) 0.250 0.255 0.115 0.205 0.357 

Locus 1871 : 
2 alleles
11.6% missing data
   3   (0.845) 0.747 0.961 0.977 0.875 0.875 
   1   (0.155) 0.253 0.039 0.023 0.125 0.125 

Locus 1872 : 
2 alleles
4.3% missing data
   4   (0.531) 0.676 0.195 0.375 0.791 0.449 
   1   (0.469) 0.324 0.805 0.625 0.209 0.551 

Locus 1873 : 
2 alleles
5.8% missing data
   4   (0.913) 0.919 0.974 0.989 0.956 0.924 
   1   (0.087) 0.081 0.026 0.011 0.044 0.076 

Locus 1874 : 
2 alleles
13.0% missing data
   2   (0.653) 0.680 0.575 0.878 0.653 0.654 
   1   (0.347) 0.320 0.425 0.122 0.347 0.346 

Locus 1875 : 
2 alleles
5.8% missing data
   2   (0.524) 0.562 0.603 0.299 0.501 0.509 
   3   (0.476) 0.438 0.397 0.701 0.499 0.491 

Locus 1876 : 
2 alleles
13.8% missing data
   2   (0.860) 0.880 0.892 0.859 0.907 0.863 
   4   (0.140) 0.120 0.108 0.141 0.093 0.137 

Locus 1877 : 
2 alleles
2.2% missing data
   1   (0.871) 0.840 0.957 0.969 0.920 0.888 
   3   (0.129) 0.160 0.043 0.031 0.080 0.112 

Locus 1878 : 
2 alleles
15.9% missing data
   2   (0.916) 0.968 0.900 0.926 0.958 0.906 
   4   (0.084) 0.032 0.100 0.074 0.042 0.094 

Locus 1879 : 
2 alleles
0.0% missing data
   4   (0.912) 0.902 0.984 0.997 0.908 0.934 
   2   (0.088) 0.098 0.016 0.003 0.092 0.066 

Locus 1880 : 
2 alleles
9.4% missing data
   2   (0.747) 0.783 0.640 0.901 0.811 0.744 
   4   (0.253) 0.217 0.360 0.099 0.189 0.256 

Locus 1881 : 
2 alleles
10.9% missing data
   4   (0.885) 0.923 0.938 0.985 0.881 0.894 
   2   (0.115) 0.077 0.062 0.015 0.119 0.106 

Locus 1882 : 
2 alleles
0.7% missing data
   2   (0.942) 0.923 0.995 0.999 0.850 0.964 
   4   (0.058) 0.077 0.005 0.001 0.150 0.036 

Locus 1883 : 
2 alleles
12.3% missing data
   2   (0.686) 0.725 0.560 0.796 0.787 0.671 
   4   (0.314) 0.275 0.440 0.204 0.213 0.329 

Locus 1884 : 
2 alleles
2.9% missing data
   4   (0.935) 0.981 0.921 0.955 0.985 0.926 
   1   (0.065) 0.019 0.079 0.045 0.015 0.074 

Locus 1885 : 
2 alleles
12.3% missing data
   4   (0.927) 0.936 0.979 0.993 0.898 0.947 
   2   (0.073) 0.064 0.021 0.007 0.102 0.053 

Locus 1886 : 
2 alleles
3.6% missing data
   3   (0.882) 0.946 0.844 0.708 0.967 0.849 
   4   (0.118) 0.054 0.156 0.292 0.033 0.151 

Locus 1887 : 
2 alleles
7.2% missing data
   1   (0.495) 0.499 0.503 0.433 0.500 0.496 
   3   (0.505) 0.501 0.497 0.567 0.500 0.504 

Locus 1888 : 
2 alleles
10.9% missing data
   4   (0.800) 0.804 0.904 0.976 0.792 0.807 
   2   (0.200) 0.196 0.096 0.024 0.208 0.193 

Locus 1889 : 
2 alleles
15.2% missing data
   1   (0.930) 0.986 0.780 0.922 0.989 0.887 
   2   (0.070) 0.014 0.220 0.078 0.011 0.113 

Locus 1890 : 
2 alleles
2.2% missing data
   1   (0.904) 0.879 0.982 0.996 0.898 0.927 
   2   (0.096) 0.121 0.018 0.004 0.102 0.073 

Locus 1891 : 
2 alleles
11.6% missing data
   1   (0.837) 0.883 0.821 0.979 0.842 0.849 
   3   (0.163) 0.117 0.179 0.021 0.158 0.151 

Locus 1892 : 
2 alleles
5.1% missing data
   2   (0.605) 0.430 0.708 0.946 0.674 0.640 
   4   (0.395) 0.570 0.292 0.054 0.326 0.360 

Locus 1893 : 
2 alleles
2.9% missing data
   1   (0.906) 0.904 0.834 0.985 0.962 0.928 
   4   (0.094) 0.096 0.166 0.015 0.038 0.072 

Locus 1894 : 
2 alleles
2.2% missing data
   1   (0.939) 0.842 0.994 0.999 0.952 0.962 
   3   (0.061) 0.158 0.006 0.001 0.048 0.038 

Locus 1895 : 
2 alleles
10.9% missing data
   1   (0.224) 0.202 0.385 0.034 0.431 0.172 
   3   (0.776) 0.798 0.615 0.966 0.569 0.828 

Locus 1896 : 
2 alleles
1.4% missing data
   3   (0.921) 0.975 0.709 0.985 0.976 0.922 
   1   (0.079) 0.025 0.291 0.015 0.024 0.078 

Locus 1897 : 
2 alleles
8.7% missing data
   1   (0.574) 0.525 0.745 0.669 0.597 0.566 
   3   (0.426) 0.475 0.255 0.331 0.403 0.434 

Locus 1898 : 
2 alleles
12.3% missing data
   2   (0.699) 0.793 0.359 0.808 0.821 0.666 
   4   (0.301) 0.207 0.641 0.192 0.179 0.334 

Locus 1899 : 
2 alleles
5.1% missing data
   1   (0.569) 0.592 0.543 0.474 0.607 0.568 
   2   (0.431) 0.408 0.457 0.526 0.393 0.432 

Locus 1900 : 
2 alleles
17.4% missing data
   2   (0.197) 0.085 0.209 0.064 0.194 0.266 
   3   (0.803) 0.915 0.791 0.936 0.806 0.734 

Locus 1901 : 
2 alleles
2.2% missing data
   3   (0.899) 0.921 0.975 0.986 0.902 0.910 
   2   (0.101) 0.079 0.025 0.014 0.098 0.090 

Locus 1902 : 
2 alleles
15.9% missing data
   2   (0.830) 0.847 0.919 0.919 0.866 0.825 
   4   (0.170) 0.153 0.081 0.081 0.134 0.175 

Locus 1903 : 
2 alleles
2.9% missing data
   3   (0.888) 0.832 0.986 0.998 0.756 0.920 
   1   (0.112) 0.168 0.014 0.002 0.244 0.080 

Locus 1904 : 
2 alleles
15.2% missing data
   2   (0.665) 0.721 0.636 0.314 0.603 0.687 
   4   (0.335) 0.279 0.364 0.686 0.397 0.313 

Locus 1905 : 
2 alleles
8.7% missing data
   2   (0.407) 0.336 0.280 0.140 0.448 0.450 
   4   (0.593) 0.664 0.720 0.860 0.552 0.550 

Locus 1906 : 
2 alleles
13.0% missing data
   2   (0.905) 0.901 0.973 0.996 0.883 0.928 
   1   (0.095) 0.099 0.027 0.004 0.117 0.072 

Locus 1907 : 
2 alleles
4.3% missing data
   4   (0.801) 0.792 0.917 0.965 0.800 0.815 
   1   (0.199) 0.208 0.083 0.035 0.200 0.185 

Locus 1908 : 
2 alleles
10.9% missing data
   4   (0.903) 0.910 0.965 0.982 0.953 0.913 
   1   (0.097) 0.090 0.035 0.018 0.047 0.087 

Locus 1909 : 
2 alleles
7.2% missing data
   1   (0.679) 0.719 0.674 0.494 0.693 0.692 
   3   (0.321) 0.281 0.326 0.506 0.307 0.308 

Locus 1910 : 
2 alleles
3.6% missing data
   2   (0.860) 0.919 0.905 0.987 0.878 0.839 
   4   (0.140) 0.081 0.095 0.013 0.122 0.161 

Locus 1911 : 
2 alleles
12.3% missing data
   4   (0.770) 0.779 0.871 0.919 0.816 0.759 
   2   (0.230) 0.221 0.129 0.081 0.184 0.241 

Locus 1912 : 
2 alleles
10.1% missing data
   1   (0.066) 0.119 0.007 0.002 0.080 0.044 
   3   (0.934) 0.881 0.993 0.998 0.920 0.956 

Locus 1913 : 
2 alleles
2.2% missing data
   4   (0.744) 0.700 0.885 0.929 0.770 0.750 
   2   (0.256) 0.300 0.115 0.071 0.230 0.250 

Locus 1914 : 
2 alleles
10.9% missing data
   3   (0.927) 0.906 0.991 0.998 0.915 0.948 
   4   (0.073) 0.094 0.009 0.002 0.085 0.052 

Locus 1915 : 
2 alleles
13.8% missing data
   3   (0.862) 0.907 0.891 0.827 0.923 0.845 
   1   (0.138) 0.093 0.109 0.173 0.077 0.155 

Locus 1916 : 
2 alleles
6.5% missing data
   3   (0.911) 0.937 0.947 0.962 0.961 0.911 
   4   (0.089) 0.063 0.053 0.038 0.039 0.089 

Locus 1917 : 
2 alleles
4.3% missing data
   1   (0.821) 0.781 0.929 0.921 0.843 0.844 
   3   (0.179) 0.219 0.071 0.079 0.157 0.156 

Locus 1918 : 
2 alleles
12.3% missing data
   4   (0.787) 0.851 0.625 0.832 0.905 0.757 
   2   (0.213) 0.149 0.375 0.168 0.095 0.243 

Locus 1919 : 
2 alleles
8.0% missing data
   1   (0.756) 0.758 0.838 0.941 0.829 0.735 
   3   (0.244) 0.242 0.162 0.059 0.171 0.265 

Locus 1920 : 
2 alleles
3.6% missing data
   3   (0.843) 0.821 0.935 0.890 0.873 0.859 
   2   (0.157) 0.179 0.065 0.110 0.127 0.141 

Locus 1921 : 
2 alleles
3.6% missing data
   2   (0.853) 0.883 0.749 0.985 0.912 0.860 
   4   (0.147) 0.117 0.251 0.015 0.088 0.140 

Locus 1922 : 
2 alleles
4.3% missing data
   4   (0.768) 0.767 0.672 0.943 0.846 0.779 
   1   (0.232) 0.233 0.328 0.057 0.154 0.221 

Locus 1923 : 
2 alleles
9.4% missing data
   2   (0.463) 0.511 0.362 0.442 0.438 0.448 
   4   (0.537) 0.489 0.638 0.558 0.562 0.552 

Locus 1924 : 
2 alleles
12.3% missing data
   2   (0.840) 0.898 0.892 0.974 0.872 0.813 
   3   (0.160) 0.102 0.108 0.026 0.128 0.187 

Locus 1925 : 
2 alleles
13.8% missing data
   4   (0.911) 0.962 0.917 0.969 0.961 0.895 
   2   (0.089) 0.038 0.083 0.031 0.039 0.105 

Locus 1926 : 
2 alleles
6.5% missing data
   1   (0.905) 0.904 0.971 0.881 0.938 0.922 
   3   (0.095) 0.096 0.029 0.119 0.062 0.078 

Locus 1927 : 
2 alleles
4.3% missing data
   2   (0.912) 0.952 0.767 0.970 0.976 0.920 
   3   (0.088) 0.048 0.233 0.030 0.024 0.080 

Locus 1928 : 
2 alleles
10.1% missing data
   4   (0.805) 0.898 0.838 0.919 0.792 0.773 
   2   (0.195) 0.102 0.162 0.081 0.208 0.227 

Locus 1929 : 
2 alleles
5.1% missing data
   1   (0.933) 0.981 0.937 0.992 0.985 0.904 
   4   (0.067) 0.019 0.063 0.008 0.015 0.096 

Locus 1930 : 
2 alleles
5.1% missing data
   3   (0.890) 0.915 0.961 0.988 0.922 0.894 
   4   (0.110) 0.085 0.039 0.012 0.078 0.106 

Locus 1931 : 
2 alleles
11.6% missing data
   4   (0.909) 0.920 0.979 0.994 0.874 0.928 
   2   (0.091) 0.080 0.021 0.006 0.126 0.072 

Locus 1932 : 
2 alleles
2.9% missing data
   2   (0.733) 0.651 0.919 0.900 0.664 0.764 
   1   (0.267) 0.349 0.081 0.100 0.336 0.236 

Locus 1933 : 
2 alleles
15.9% missing data
   3   (0.591) 0.619 0.607 0.824 0.518 0.590 
   4   (0.409) 0.381 0.393 0.176 0.482 0.410 

Locus 1934 : 
2 alleles
3.6% missing data
   2   (0.096) 0.053 0.046 0.004 0.060 0.101 
   4   (0.904) 0.947 0.954 0.996 0.940 0.899 

Locus 1935 : 
2 alleles
10.9% missing data
   4   (0.857) 0.924 0.841 0.879 0.946 0.803 
   2   (0.143) 0.076 0.159 0.121 0.054 0.197 

Locus 1936 : 
2 alleles
10.9% missing data
   1   (0.943) 0.867 0.994 0.998 0.969 0.963 
   2   (0.057) 0.133 0.006 0.002 0.031 0.037 

Locus 1937 : 
2 alleles
2.9% missing data
   1   (0.838) 0.793 0.927 0.967 0.905 0.847 
   3   (0.162) 0.207 0.073 0.033 0.095 0.153 

Locus 1938 : 
2 alleles
5.1% missing data
   4   (0.943) 0.987 0.922 0.981 0.990 0.913 
   2   (0.057) 0.013 0.078 0.019 0.010 0.087 

Locus 1939 : 
2 alleles
1.4% missing data
   2   (0.108) 0.154 0.022 0.012 0.173 0.074 
   4   (0.892) 0.846 0.978 0.988 0.827 0.926 

Locus 1940 : 
2 alleles
2.2% missing data
   1   (0.917) 0.940 0.972 0.997 0.935 0.927 
   3   (0.083) 0.060 0.028 0.003 0.065 0.073 

Locus 1941 : 
2 alleles
5.1% missing data
   2   (0.904) 0.920 0.963 0.990 0.946 0.913 
   4   (0.096) 0.080 0.037 0.010 0.054 0.087 

Locus 1942 : 
2 alleles
4.3% missing data
   3   (0.898) 0.924 0.966 0.957 0.913 0.906 
   2   (0.102) 0.076 0.034 0.043 0.087 0.094 

Locus 1943 : 
2 alleles
2.2% missing data
   1   (0.865) 0.898 0.922 0.793 0.886 0.869 
   3   (0.135) 0.102 0.078 0.207 0.114 0.131 

Locus 1944 : 
2 alleles
6.5% missing data
   3   (0.784) 0.871 0.780 0.853 0.834 0.735 
   1   (0.216) 0.129 0.220 0.147 0.166 0.265 

Locus 1945 : 
2 alleles
8.7% missing data
   1   (0.423) 0.398 0.427 0.655 0.430 0.409 
   3   (0.577) 0.602 0.573 0.345 0.570 0.591 

Locus 1946 : 
2 alleles
10.9% missing data
   3   (0.881) 0.897 0.943 0.933 0.892 0.894 
   2   (0.119) 0.103 0.057 0.067 0.108 0.106 

Locus 1947 : 
2 alleles
13.0% missing data
   3   (0.904) 0.934 0.971 0.985 0.856 0.922 
   1   (0.096) 0.066 0.029 0.015 0.144 0.078 

Locus 1948 : 
2 alleles
0.7% missing data
   3   (0.816) 0.865 0.825 0.885 0.804 0.829 
   4   (0.184) 0.135 0.175 0.115 0.196 0.171 

Locus 1949 : 
2 alleles
15.2% missing data
   4   (0.818) 0.835 0.872 0.912 0.898 0.793 
   2   (0.182) 0.165 0.128 0.088 0.102 0.207 

Locus 1950 : 
2 alleles
0.0% missing data
   1   (0.914) 0.960 0.941 0.962 0.949 0.916 
   3   (0.086) 0.040 0.059 0.038 0.051 0.084 

Locus 1951 : 
2 alleles
11.6% missing data
   1   (0.766) 0.804 0.694 0.973 0.752 0.773 
   4   (0.234) 0.196 0.306 0.027 0.248 0.227 

Locus 1952 : 
2 alleles
12.3% missing data
   3   (0.148) 0.092 0.070 0.031 0.212 0.144 
   4   (0.852) 0.908 0.930 0.969 0.788 0.856 

Locus 1953 : 
2 alleles
2.9% missing data
   3   (0.916) 0.959 0.944 0.995 0.967 0.904 
   2   (0.084) 0.041 0.056 0.005 0.033 0.096 

Locus 1954 : 
2 alleles
13.0% missing data
   1   (0.717) 0.737 0.587 0.806 0.831 0.708 
   3   (0.283) 0.263 0.413 0.194 0.169 0.292 

Locus 1955 : 
2 alleles
16.7% missing data
   1   (0.874) 0.925 0.836 0.971 0.893 0.881 
   4   (0.126) 0.075 0.164 0.029 0.107 0.119 

Locus 1956 : 
2 alleles
8.7% missing data
   2   (0.894) 0.943 0.863 0.843 0.921 0.914 
   4   (0.106) 0.057 0.137 0.157 0.079 0.086 

Locus 1957 : 
2 alleles
12.3% missing data
   2   (0.891) 0.934 0.929 0.943 0.942 0.880 
   4   (0.109) 0.066 0.071 0.057 0.058 0.120 

Locus 1958 : 
2 alleles
5.8% missing data
   1   (0.126) 0.062 0.118 0.038 0.058 0.171 
   4   (0.874) 0.938 0.882 0.962 0.942 0.829 

Locus 1959 : 
2 alleles
6.5% missing data
   2   (0.895) 0.916 0.972 0.993 0.827 0.913 
   4   (0.105) 0.084 0.028 0.007 0.173 0.087 

Locus 1960 : 
2 alleles
12.3% missing data
   2   (0.839) 0.868 0.705 0.961 0.872 0.856 
   4   (0.161) 0.132 0.295 0.039 0.128 0.144 

Locus 1961 : 
2 alleles
2.9% missing data
   2   (0.883) 0.886 0.956 0.971 0.845 0.909 
   3   (0.117) 0.114 0.044 0.029 0.155 0.091 

Locus 1962 : 
2 alleles
4.3% missing data
   3   (0.898) 0.934 0.954 0.959 0.926 0.900 
   1   (0.102) 0.066 0.046 0.041 0.074 0.100 

Locus 1963 : 
2 alleles
13.8% missing data
   3   (0.921) 0.979 0.894 0.988 0.983 0.860 
   1   (0.079) 0.021 0.106 0.012 0.017 0.140 

Locus 1964 : 
2 alleles
0.7% missing data
   1   (0.087) 0.047 0.040 0.005 0.069 0.083 
   3   (0.913) 0.953 0.960 0.995 0.931 0.917 

Locus 1965 : 
2 alleles
15.2% missing data
   2   (0.449) 0.457 0.503 0.427 0.605 0.389 
   4   (0.551) 0.543 0.497 0.573 0.395 0.611 

Locus 1966 : 
2 alleles
5.1% missing data
   1   (0.799) 0.811 0.691 0.966 0.830 0.820 
   2   (0.201) 0.189 0.309 0.034 0.170 0.180 

Locus 1967 : 
2 alleles
2.2% missing data
   2   (0.121) 0.143 0.039 0.005 0.118 0.100 
   4   (0.879) 0.857 0.961 0.995 0.882 0.900 

Locus 1968 : 
2 alleles
5.1% missing data
   2   (0.916) 0.961 0.929 0.968 0.974 0.899 
   4   (0.084) 0.039 0.071 0.032 0.026 0.101 

Locus 1969 : 
2 alleles
5.8% missing data
   3   (0.132) 0.117 0.078 0.110 0.097 0.122 
   4   (0.868) 0.883 0.922 0.890 0.903 0.878 

Locus 1970 : 
2 alleles
7.2% missing data
   2   (0.678) 0.791 0.405 0.845 0.766 0.625 
   4   (0.322) 0.209 0.595 0.155 0.234 0.375 

Locus 1971 : 
2 alleles
5.1% missing data
   4   (0.603) 0.630 0.570 0.195 0.687 0.610 
   2   (0.397) 0.370 0.430 0.805 0.313 0.390 

Locus 1972 : 
2 alleles
3.6% missing data
   2   (0.817) 0.856 0.702 0.965 0.899 0.812 
   4   (0.183) 0.144 0.298 0.035 0.101 0.188 

Locus 1973 : 
2 alleles
18.8% missing data
   2   (0.817) 0.826 0.844 0.913 0.883 0.814 
   4   (0.183) 0.174 0.156 0.087 0.117 0.186 

Locus 1974 : 
2 alleles
5.8% missing data
   1   (0.185) 0.219 0.178 0.336 0.366 0.132 
   3   (0.815) 0.781 0.822 0.664 0.634 0.868 

Locus 1975 : 
2 alleles
12.3% missing data
   3   (0.886) 0.943 0.797 0.951 0.937 0.890 
   1   (0.114) 0.057 0.203 0.049 0.063 0.110 

Locus 1976 : 
2 alleles
2.2% missing data
   2   (0.902) 0.933 0.943 0.980 0.943 0.903 
   4   (0.098) 0.067 0.057 0.020 0.057 0.097 

Locus 1977 : 
2 alleles
11.6% missing data
   4   (0.934) 0.983 0.932 0.978 0.982 0.907 
   2   (0.066) 0.017 0.068 0.022 0.018 0.093 

Locus 1978 : 
2 alleles
18.8% missing data
   1   (0.874) 0.927 0.906 0.975 0.892 0.856 
   3   (0.126) 0.073 0.094 0.025 0.108 0.144 

Locus 1979 : 
2 alleles
4.3% missing data
   1   (0.823) 0.829 0.927 0.981 0.843 0.827 
   3   (0.177) 0.171 0.073 0.019 0.157 0.173 

Locus 1980 : 
2 alleles
13.0% missing data
   1   (0.878) 0.905 0.956 0.627 0.823 0.900 
   3   (0.122) 0.095 0.044 0.373 0.177 0.100 

Locus 1981 : 
2 alleles
12.3% missing data
   1   (0.748) 0.646 0.884 0.954 0.788 0.772 
   3   (0.252) 0.354 0.116 0.046 0.212 0.228 

Locus 1982 : 
2 alleles
2.2% missing data
   3   (0.738) 0.784 0.522 0.842 0.833 0.731 
   4   (0.262) 0.216 0.478 0.158 0.167 0.269 

Locus 1983 : 
2 alleles
1.4% missing data
   2   (0.629) 0.642 0.660 0.823 0.589 0.634 
   4   (0.371) 0.358 0.340 0.177 0.411 0.366 

Locus 1984 : 
2 alleles
13.0% missing data
   3   (0.374) 0.650 0.115 0.031 0.563 0.281 
   4   (0.626) 0.350 0.885 0.969 0.437 0.719 

Locus 1985 : 
2 alleles
14.5% missing data
   3   (0.456) 0.421 0.646 0.536 0.455 0.430 
   1   (0.544) 0.579 0.354 0.464 0.545 0.570 

Locus 1986 : 
2 alleles
12.3% missing data
   4   (0.924) 0.925 0.986 0.991 0.900 0.945 
   2   (0.076) 0.075 0.014 0.009 0.100 0.055 

Locus 1987 : 
2 alleles
2.2% missing data
   2   (0.938) 0.987 0.781 0.805 0.988 0.936 
   4   (0.062) 0.013 0.219 0.195 0.012 0.064 

Locus 1988 : 
2 alleles
2.9% missing data
   1   (0.737) 0.793 0.663 0.654 0.756 0.750 
   3   (0.263) 0.207 0.337 0.346 0.244 0.250 

Locus 1989 : 
2 alleles
3.6% missing data
   4   (0.884) 0.943 0.908 0.983 0.944 0.857 
   1   (0.116) 0.057 0.092 0.017 0.056 0.143 

Locus 1990 : 
2 alleles
11.6% missing data
   3   (0.718) 0.743 0.797 0.611 0.803 0.703 
   1   (0.282) 0.257 0.203 0.389 0.197 0.297 

Locus 1991 : 
2 alleles
3.6% missing data
   2   (0.619) 0.638 0.532 0.838 0.655 0.613 
   4   (0.381) 0.362 0.468 0.162 0.345 0.387 

Locus 1992 : 
2 alleles
7.2% missing data
   3   (0.494) 0.485 0.580 0.174 0.527 0.495 
   1   (0.506) 0.515 0.420 0.826 0.473 0.505 

Locus 1993 : 
2 alleles
5.1% missing data
   3   (0.861) 0.888 0.909 0.970 0.914 0.853 
   1   (0.139) 0.112 0.091 0.030 0.086 0.147 

Locus 1994 : 
2 alleles
2.9% missing data
   3   (0.860) 0.893 0.906 0.922 0.921 0.848 
   1   (0.140) 0.107 0.094 0.078 0.079 0.152 

Locus 1995 : 
2 alleles
6.5% missing data
   1   (0.904) 0.906 0.966 0.992 0.936 0.919 
   3   (0.096) 0.094 0.034 0.008 0.064 0.081 

Locus 1996 : 
2 alleles
5.1% missing data
   3   (0.902) 0.914 0.947 0.961 0.956 0.907 
   1   (0.098) 0.086 0.053 0.039 0.044 0.093 

Locus 1997 : 
2 alleles
10.9% missing data
   3   (0.885) 0.890 0.954 0.988 0.921 0.896 
   1   (0.115) 0.110 0.046 0.012 0.079 0.104 

Locus 1998 : 
2 alleles
10.1% missing data
   1   (0.687) 0.747 0.754 0.542 0.779 0.636 
   3   (0.313) 0.253 0.246 0.458 0.221 0.364 

Locus 1999 : 
2 alleles
11.6% missing data
   3   (0.899) 0.900 0.943 0.990 0.948 0.910 
   1   (0.101) 0.100 0.057 0.010 0.052 0.090 

Locus 2000 : 
2 alleles
0.0% missing data
   4   (0.914) 0.939 0.960 0.981 0.954 0.920 
   1   (0.086) 0.061 0.040 0.019 0.046 0.080 

Locus 2001 : 
2 alleles
1.4% missing data
   4   (0.814) 0.849 0.825 0.940 0.734 0.844 
   2   (0.186) 0.151 0.175 0.060 0.266 0.156 

Locus 2002 : 
2 alleles
15.9% missing data
   4   (0.956) 0.994 0.813 0.967 0.994 0.950 
   1   (0.044) 0.006 0.187 0.033 0.006 0.050 

Locus 2003 : 
2 alleles
13.0% missing data
   4   (0.136) 0.191 0.048 0.008 0.128 0.113 
   2   (0.864) 0.809 0.952 0.992 0.872 0.887 

Locus 2004 : 
2 alleles
7.2% missing data
   2   (0.833) 0.819 0.693 0.982 0.922 0.848 
   4   (0.167) 0.181 0.307 0.018 0.078 0.152 

Locus 2005 : 
2 alleles
10.9% missing data
   4   (0.895) 0.941 0.938 0.942 0.934 0.886 
   2   (0.105) 0.059 0.062 0.058 0.066 0.114 

Locus 2006 : 
2 alleles
2.2% missing data
   4   (0.624) 0.640 0.721 0.870 0.649 0.601 
   1   (0.376) 0.360 0.279 0.130 0.351 0.399 

Locus 2007 : 
2 alleles
2.2% missing data
   1   (0.845) 0.844 0.756 0.818 0.910 0.871 
   4   (0.155) 0.156 0.244 0.182 0.090 0.129 

Locus 2008 : 
2 alleles
10.1% missing data
   1   (0.879) 0.881 0.952 0.982 0.933 0.884 
   2   (0.121) 0.119 0.048 0.018 0.067 0.116 

Locus 2009 : 
2 alleles
18.1% missing data
   2   (0.899) 0.939 0.832 0.945 0.950 0.906 
   1   (0.101) 0.061 0.168 0.055 0.050 0.094 

Locus 2010 : 
2 alleles
2.9% missing data
   2   (0.206) 0.205 0.301 0.254 0.214 0.174 
   4   (0.794) 0.795 0.699 0.746 0.786 0.826 

Locus 2011 : 
2 alleles
13.8% missing data
   2   (0.838) 0.836 0.787 0.910 0.884 0.862 
   4   (0.162) 0.164 0.213 0.090 0.116 0.138 

Locus 2012 : 
2 alleles
11.6% missing data
   1   (0.908) 0.910 0.980 0.997 0.911 0.924 
   3   (0.092) 0.090 0.020 0.003 0.089 0.076 

Locus 2013 : 
2 alleles
14.5% missing data
   2   (0.436) 0.582 0.270 0.264 0.539 0.373 
   3   (0.564) 0.418 0.730 0.736 0.461 0.627 

Locus 2014 : 
2 alleles
10.9% missing data
   1   (0.888) 0.892 0.954 0.974 0.912 0.902 
   4   (0.112) 0.108 0.046 0.026 0.088 0.098 

Locus 2015 : 
2 alleles
5.1% missing data
   2   (0.710) 0.672 0.657 0.815 0.728 0.747 
   1   (0.290) 0.328 0.343 0.185 0.272 0.253 

Locus 2016 : 
2 alleles
2.9% missing data
   4   (0.906) 0.947 0.939 0.976 0.952 0.901 
   2   (0.094) 0.053 0.061 0.024 0.048 0.099 

Locus 2017 : 
2 alleles
2.2% missing data
   2   (0.900) 0.923 0.795 0.972 0.947 0.916 
   1   (0.100) 0.077 0.205 0.028 0.053 0.084 

Locus 2018 : 
2 alleles
3.6% missing data
   4   (0.816) 0.901 0.483 0.681 0.944 0.778 
   2   (0.184) 0.099 0.517 0.319 0.056 0.222 

Locus 2019 : 
2 alleles
4.3% missing data
   1   (0.850) 0.879 0.820 0.738 0.842 0.878 
   3   (0.150) 0.121 0.180 0.262 0.158 0.122 

Locus 2020 : 
2 alleles
5.1% missing data
   2   (0.878) 0.872 0.824 0.986 0.828 0.913 
   3   (0.122) 0.128 0.176 0.014 0.172 0.087 

Locus 2021 : 
2 alleles
13.0% missing data
   1   (0.831) 0.830 0.940 0.973 0.735 0.860 
   3   (0.169) 0.170 0.060 0.027 0.265 0.140 

Locus 2022 : 
2 alleles
2.2% missing data
   4   (0.912) 0.901 0.978 0.994 0.954 0.927 
   2   (0.088) 0.099 0.022 0.006 0.046 0.073 

Locus 2023 : 
2 alleles
15.9% missing data
   4   (0.709) 0.725 0.833 0.744 0.745 0.689 
   2   (0.291) 0.275 0.167 0.256 0.255 0.311 

Locus 2024 : 
2 alleles
5.1% missing data
   4   (0.917) 0.892 0.987 0.997 0.877 0.942 
   1   (0.083) 0.108 0.013 0.003 0.123 0.058 

Locus 2025 : 
2 alleles
4.3% missing data
   1   (0.093) 0.071 0.041 0.037 0.061 0.083 
   2   (0.907) 0.929 0.959 0.963 0.939 0.917 

Locus 2026 : 
2 alleles
6.5% missing data
   2   (0.831) 0.853 0.914 0.963 0.856 0.827 
   4   (0.169) 0.147 0.086 0.037 0.144 0.173 

Locus 2027 : 
2 alleles
15.9% missing data
   4   (0.906) 0.932 0.723 0.987 0.967 0.922 
   2   (0.094) 0.068 0.277 0.013 0.033 0.078 

Locus 2028 : 
2 alleles
0.7% missing data
   2   (0.920) 0.965 0.931 0.973 0.973 0.907 
   4   (0.080) 0.035 0.069 0.027 0.027 0.093 

Locus 2029 : 
2 alleles
14.5% missing data
   4   (0.938) 0.905 0.993 0.998 0.899 0.961 
   2   (0.062) 0.095 0.007 0.002 0.101 0.039 

Locus 2030 : 
2 alleles
13.0% missing data
   3   (0.516) 0.563 0.345 0.171 0.570 0.518 
   1   (0.484) 0.437 0.655 0.829 0.430 0.482 

Locus 2031 : 
2 alleles
11.6% missing data
   2   (0.736) 0.709 0.677 0.730 0.783 0.764 
   4   (0.264) 0.291 0.323 0.270 0.217 0.236 

Locus 2032 : 
2 alleles
2.9% missing data
   2   (0.921) 0.915 0.982 0.984 0.931 0.941 
   4   (0.079) 0.085 0.018 0.016 0.069 0.059 

Locus 2033 : 
2 alleles
4.3% missing data
   2   (0.494) 0.561 0.274 0.601 0.644 0.457 
   4   (0.506) 0.439 0.726 0.399 0.356 0.543 

Locus 2034 : 
2 alleles
1.4% missing data
   2   (0.924) 0.880 0.988 0.998 0.929 0.949 
   1   (0.076) 0.120 0.012 0.002 0.071 0.051 

Locus 2035 : 
2 alleles
13.0% missing data
   3   (0.901) 0.960 0.884 0.915 0.974 0.851 
   1   (0.099) 0.040 0.116 0.085 0.026 0.149 

Locus 2036 : 
2 alleles
5.8% missing data
   2   (0.906) 0.945 0.963 0.992 0.886 0.916 
   4   (0.094) 0.055 0.037 0.008 0.114 0.084 

Locus 2037 : 
2 alleles
11.6% missing data
   2   (0.878) 0.865 0.960 0.987 0.900 0.896 
   4   (0.122) 0.135 0.040 0.013 0.100 0.104 

Locus 2038 : 
2 alleles
2.9% missing data
   2   (0.910) 0.950 0.713 0.987 0.933 0.929 
   4   (0.090) 0.050 0.287 0.013 0.067 0.071 

Locus 2039 : 
2 alleles
2.9% missing data
   2   (0.710) 0.758 0.793 0.912 0.732 0.679 
   4   (0.290) 0.242 0.207 0.088 0.268 0.321 

Locus 2040 : 
2 alleles
3.6% missing data
   4   (0.939) 0.919 0.993 0.999 0.874 0.960 
   2   (0.061) 0.081 0.007 0.001 0.126 0.040 

Locus 2041 : 
2 alleles
2.2% missing data
   3   (0.786) 0.750 0.869 0.908 0.854 0.787 
   1   (0.214) 0.250 0.131 0.092 0.146 0.213 

Locus 2042 : 
2 alleles
5.8% missing data
   1   (0.912) 0.936 0.972 0.996 0.966 0.912 
   4   (0.088) 0.064 0.028 0.004 0.034 0.088 

Locus 2043 : 
2 alleles
14.5% missing data
   1   (0.699) 0.838 0.541 0.269 0.821 0.643 
   3   (0.301) 0.162 0.459 0.731 0.179 0.357 

Locus 2044 : 
2 alleles
4.3% missing data
   4   (0.891) 0.889 0.972 0.991 0.846 0.915 
   2   (0.109) 0.111 0.028 0.009 0.154 0.085 

Locus 2045 : 
2 alleles
5.8% missing data
   4   (0.505) 0.488 0.347 0.266 0.628 0.517 
   3   (0.495) 0.512 0.653 0.734 0.372 0.483 

Locus 2046 : 
2 alleles
5.1% missing data
   1   (0.909) 0.940 0.954 0.991 0.965 0.903 
   3   (0.091) 0.060 0.046 0.009 0.035 0.097 

Locus 2047 : 
2 alleles
2.9% missing data
   1   (0.918) 0.989 0.380 0.802 0.990 0.837 
   4   (0.082) 0.011 0.620 0.198 0.010 0.163 

Locus 2048 : 
2 alleles
2.9% missing data
   3   (0.905) 0.952 0.940 0.921 0.953 0.889 
   1   (0.095) 0.048 0.060 0.079 0.047 0.111 

Locus 2049 : 
2 alleles
12.3% missing data
   1   (0.894) 0.931 0.934 0.992 0.942 0.884 
   3   (0.106) 0.069 0.066 0.008 0.058 0.116 

Locus 2050 : 
2 alleles
12.3% missing data
   3   (0.795) 0.883 0.694 0.749 0.868 0.774 
   2   (0.205) 0.117 0.306 0.251 0.132 0.226 

Locus 2051 : 
2 alleles
8.0% missing data
   2   (0.913) 0.885 0.976 0.993 0.966 0.928 
   4   (0.087) 0.115 0.024 0.007 0.034 0.072 

Locus 2052 : 
2 alleles
5.1% missing data
   1   (0.723) 0.745 0.853 0.735 0.661 0.726 
   3   (0.277) 0.255 0.147 0.265 0.339 0.274 

Locus 2053 : 
2 alleles
15.2% missing data
   3   (0.838) 0.873 0.707 0.934 0.907 0.851 
   1   (0.162) 0.127 0.293 0.066 0.093 0.149 

Locus 2054 : 
2 alleles
5.8% missing data
   3   (0.784) 0.788 0.780 0.959 0.827 0.791 
   1   (0.216) 0.212 0.220 0.041 0.173 0.209 

Locus 2055 : 
2 alleles
5.1% missing data
   4   (0.880) 0.939 0.933 0.963 0.861 0.877 
   1   (0.120) 0.061 0.067 0.037 0.139 0.123 

Locus 2056 : 
2 alleles
14.5% missing data
   4   (0.921) 0.969 0.874 0.938 0.980 0.902 
   2   (0.079) 0.031 0.126 0.062 0.020 0.098 

Locus 2057 : 
2 alleles
13.8% missing data
   2   (0.911) 0.970 0.900 0.970 0.960 0.879 
   4   (0.089) 0.030 0.100 0.030 0.040 0.121 

Locus 2058 : 
2 alleles
5.8% missing data
   4   (0.144) 0.145 0.053 0.020 0.140 0.129 
   2   (0.856) 0.855 0.947 0.980 0.860 0.871 

Locus 2059 : 
2 alleles
5.1% missing data
   2   (0.883) 0.922 0.934 0.810 0.927 0.886 
   4   (0.117) 0.078 0.066 0.190 0.073 0.114 

Locus 2060 : 
2 alleles
12.3% missing data
   1   (0.892) 0.876 0.968 0.995 0.910 0.911 
   4   (0.108) 0.124 0.032 0.005 0.090 0.089 

Locus 2061 : 
2 alleles
6.5% missing data
   1   (0.810) 0.791 0.922 0.875 0.763 0.838 
   3   (0.190) 0.209 0.078 0.125 0.237 0.162 

Locus 2062 : 
2 alleles
11.6% missing data
   2   (0.889) 0.943 0.924 0.947 0.907 0.879 
   4   (0.111) 0.057 0.076 0.053 0.093 0.121 

Locus 2063 : 
2 alleles
14.5% missing data
   3   (0.881) 0.925 0.914 0.952 0.902 0.883 
   4   (0.119) 0.075 0.086 0.048 0.098 0.117 

Locus 2064 : 
2 alleles
13.0% missing data
   4   (0.906) 0.928 0.964 0.951 0.920 0.918 
   2   (0.094) 0.072 0.036 0.049 0.080 0.082 

Locus 2065 : 
2 alleles
12.3% missing data
   4   (0.133) 0.164 0.024 0.004 0.333 0.096 
   2   (0.867) 0.836 0.976 0.996 0.667 0.904 

Locus 2066 : 
2 alleles
4.3% missing data
   4   (0.892) 0.928 0.942 0.964 0.942 0.882 
   2   (0.108) 0.072 0.058 0.036 0.058 0.118 

Locus 2067 : 
2 alleles
8.0% missing data
   3   (0.922) 0.966 0.944 0.766 0.970 0.922 
   1   (0.078) 0.034 0.056 0.234 0.030 0.078 

Locus 2068 : 
2 alleles
12.3% missing data
   1   (0.913) 0.933 0.939 0.944 0.959 0.919 
   3   (0.087) 0.067 0.061 0.056 0.041 0.081 

Locus 2069 : 
2 alleles
8.0% missing data
   4   (0.861) 0.890 0.936 0.508 0.939 0.861 
   2   (0.139) 0.110 0.064 0.492 0.061 0.139 

Locus 2070 : 
2 alleles
0.0% missing data
   3   (0.918) 0.936 0.976 0.668 0.933 0.935 
   4   (0.082) 0.064 0.024 0.332 0.067 0.065 

Locus 2071 : 
2 alleles
9.4% missing data
   1   (0.147) 0.104 0.084 0.046 0.128 0.153 
   3   (0.853) 0.896 0.916 0.954 0.872 0.847 

Locus 2072 : 
2 alleles
3.6% missing data
   2   (0.853) 0.929 0.642 0.939 0.940 0.819 
   4   (0.147) 0.071 0.358 0.061 0.060 0.181 

Locus 2073 : 
2 alleles
10.9% missing data
   2   (0.873) 0.893 0.907 0.717 0.927 0.888 
   4   (0.127) 0.107 0.093 0.283 0.073 0.112 

Locus 2074 : 
2 alleles
6.5% missing data
   4   (0.873) 0.951 0.859 0.955 0.931 0.815 
   2   (0.127) 0.049 0.141 0.045 0.069 0.185 

Locus 2075 : 
2 alleles
2.9% missing data
   4   (0.877) 0.920 0.829 0.970 0.928 0.879 
   1   (0.123) 0.080 0.171 0.030 0.072 0.121 

Locus 2076 : 
2 alleles
13.0% missing data
   4   (0.792) 0.844 0.741 0.381 0.726 0.825 
   2   (0.208) 0.156 0.259 0.619 0.274 0.175 

Locus 2077 : 
2 alleles
2.2% missing data
   1   (0.849) 0.821 0.960 0.986 0.786 0.879 
   3   (0.151) 0.179 0.040 0.014 0.214 0.121 

Locus 2078 : 
2 alleles
11.6% missing data
   1   (0.606) 0.675 0.566 0.132 0.691 0.588 
   3   (0.394) 0.325 0.434 0.868 0.309 0.412 

Locus 2079 : 
2 alleles
1.4% missing data
   3   (0.908) 0.900 0.828 0.997 0.925 0.935 
   1   (0.092) 0.100 0.172 0.003 0.075 0.065 

Locus 2080 : 
2 alleles
17.4% missing data
   3   (0.699) 0.734 0.581 0.835 0.805 0.684 
   1   (0.301) 0.266 0.419 0.165 0.195 0.316 

Locus 2081 : 
2 alleles
12.3% missing data
   3   (0.880) 0.871 0.953 0.976 0.905 0.898 
   1   (0.120) 0.129 0.047 0.024 0.095 0.102 

Locus 2082 : 
2 alleles
5.8% missing data
   1   (0.345) 0.305 0.268 0.206 0.347 0.365 
   3   (0.655) 0.695 0.732 0.794 0.653 0.635 

Locus 2083 : 
2 alleles
4.3% missing data
   3   (0.810) 0.838 0.863 0.926 0.876 0.796 
   2   (0.190) 0.162 0.137 0.074 0.124 0.204 

Locus 2084 : 
2 alleles
5.8% missing data
   2   (0.617) 0.605 0.768 0.599 0.613 0.605 
   4   (0.383) 0.395 0.232 0.401 0.387 0.395 

Locus 2085 : 
2 alleles
5.8% missing data
   1   (0.521) 0.489 0.356 0.591 0.649 0.528 
   3   (0.479) 0.511 0.644 0.409 0.351 0.472 

Locus 2086 : 
2 alleles
5.8% missing data
   4   (0.880) 0.914 0.799 0.977 0.907 0.898 
   2   (0.120) 0.086 0.201 0.023 0.093 0.102 

Locus 2087 : 
2 alleles
12.3% missing data
   4   (0.677) 0.920 0.142 0.070 0.928 0.496 
   1   (0.323) 0.080 0.858 0.930 0.072 0.504 

Locus 2088 : 
2 alleles
4.3% missing data
   3   (0.699) 0.735 0.562 0.679 0.793 0.690 
   2   (0.301) 0.265 0.438 0.321 0.207 0.310 

Locus 2089 : 
2 alleles
5.8% missing data
   3   (0.907) 0.923 0.940 0.987 0.955 0.916 
   1   (0.093) 0.077 0.060 0.013 0.045 0.084 

Locus 2090 : 
2 alleles
11.6% missing data
   4   (0.917) 0.903 0.979 0.995 0.947 0.935 
   3   (0.083) 0.097 0.021 0.005 0.053 0.065 

Locus 2091 : 
2 alleles
11.6% missing data
   2   (0.835) 0.868 0.877 0.932 0.883 0.823 
   4   (0.165) 0.132 0.123 0.068 0.117 0.177 

Locus 2092 : 
2 alleles
1.4% missing data
   3   (0.826) 0.830 0.929 0.700 0.839 0.835 
   1   (0.174) 0.170 0.071 0.300 0.161 0.165 

Locus 2093 : 
2 alleles
1.4% missing data
   2   (0.819) 0.824 0.882 0.921 0.843 0.830 
   4   (0.181) 0.176 0.118 0.079 0.157 0.170 

Locus 2094 : 
2 alleles
5.1% missing data
   1   (0.908) 0.966 0.798 0.976 0.955 0.905 
   3   (0.092) 0.034 0.202 0.024 0.045 0.095 

Locus 2095 : 
2 alleles
2.9% missing data
   3   (0.887) 0.916 0.920 0.962 0.940 0.888 
   1   (0.113) 0.084 0.080 0.038 0.060 0.112 

Locus 2096 : 
2 alleles
8.7% missing data
   1   (0.322) 0.310 0.179 0.048 0.333 0.345 
   3   (0.678) 0.690 0.821 0.952 0.667 0.655 

Locus 2097 : 
2 alleles
12.3% missing data
   2   (0.795) 0.854 0.826 0.918 0.863 0.756 
   4   (0.205) 0.146 0.174 0.082 0.137 0.244 

Locus 2098 : 
2 alleles
11.6% missing data
   2   (0.894) 0.952 0.919 0.951 0.927 0.882 
   4   (0.106) 0.048 0.081 0.049 0.073 0.118 

Locus 2099 : 
2 alleles
6.5% missing data
   2   (0.910) 0.942 0.786 0.997 0.853 0.936 
   4   (0.090) 0.058 0.214 0.003 0.147 0.064 

Locus 2100 : 
2 alleles
17.4% missing data
   2   (0.900) 0.949 0.926 0.975 0.938 0.891 
   1   (0.100) 0.051 0.074 0.025 0.062 0.109 

Locus 2101 : 
2 alleles
1.4% missing data
   3   (0.859) 0.855 0.936 0.980 0.891 0.872 
   1   (0.141) 0.145 0.064 0.020 0.109 0.128 

Locus 2102 : 
2 alleles
3.6% missing data
   4   (0.661) 0.727 0.532 0.888 0.651 0.653 
   2   (0.339) 0.273 0.468 0.112 0.349 0.347 

Locus 2103 : 
2 alleles
2.9% missing data
   4   (0.883) 0.890 0.735 0.982 0.932 0.907 
   2   (0.117) 0.110 0.265 0.018 0.068 0.093 

Locus 2104 : 
2 alleles
2.9% missing data
   3   (0.909) 0.969 0.898 0.723 0.965 0.887 
   1   (0.091) 0.031 0.102 0.277 0.035 0.113 

Locus 2105 : 
2 alleles
4.3% missing data
   4   (0.875) 0.933 0.890 0.963 0.938 0.843 
   1   (0.125) 0.067 0.110 0.037 0.062 0.157 

Locus 2106 : 
2 alleles
6.5% missing data
   1   (0.926) 0.972 0.947 0.543 0.978 0.921 
   3   (0.074) 0.028 0.053 0.457 0.022 0.079 

Locus 2107 : 
2 alleles
11.6% missing data
   3   (0.074) 0.075 0.010 0.002 0.084 0.057 
   4   (0.926) 0.925 0.990 0.998 0.916 0.943 

Locus 2108 : 
2 alleles
4.3% missing data
   1   (0.567) 0.603 0.553 0.866 0.514 0.560 
   3   (0.433) 0.397 0.447 0.134 0.486 0.440 

Locus 2109 : 
2 alleles
7.2% missing data
   4   (0.763) 0.877 0.680 0.610 0.902 0.661 
   1   (0.237) 0.123 0.320 0.390 0.098 0.339 

Locus 2110 : 
2 alleles
0.7% missing data
   1   (0.900) 0.916 0.982 0.996 0.708 0.927 
   3   (0.100) 0.084 0.018 0.004 0.292 0.073 

Locus 2111 : 
2 alleles
4.3% missing data
   2   (0.595) 0.517 0.799 0.483 0.501 0.638 
   4   (0.405) 0.483 0.201 0.517 0.499 0.362 

Locus 2112 : 
2 alleles
11.6% missing data
   1   (0.937) 0.896 0.993 0.999 0.926 0.958 
   3   (0.063) 0.104 0.007 0.001 0.074 0.042 

Locus 2113 : 
2 alleles
4.3% missing data
   2   (0.450) 0.419 0.405 0.246 0.423 0.481 
   4   (0.550) 0.581 0.595 0.754 0.577 0.519 

Locus 2114 : 
2 alleles
5.1% missing data
   1   (0.241) 0.333 0.084 0.019 0.263 0.213 
   2   (0.759) 0.667 0.916 0.981 0.737 0.787 

Locus 2115 : 
2 alleles
5.1% missing data
   3   (0.931) 0.978 0.927 0.940 0.986 0.907 
   1   (0.069) 0.022 0.073 0.060 0.014 0.093 

Locus 2116 : 
2 alleles
3.6% missing data
   4   (0.778) 0.806 0.650 0.838 0.851 0.786 
   3   (0.222) 0.194 0.350 0.162 0.149 0.214 

Locus 2117 : 
2 alleles
13.0% missing data
   3   (0.915) 0.884 0.987 0.996 0.895 0.938 
   1   (0.085) 0.116 0.013 0.004 0.105 0.062 

Locus 2118 : 
2 alleles
15.9% missing data
   3   (0.935) 0.981 0.926 0.893 0.980 0.928 
   1   (0.065) 0.019 0.074 0.107 0.020 0.072 

Locus 2119 : 
2 alleles
2.9% missing data
   1   (0.172) 0.182 0.056 0.018 0.253 0.146 
   3   (0.828) 0.818 0.944 0.982 0.747 0.854 

Locus 2120 : 
2 alleles
13.0% missing data
   4   (0.447) 0.358 0.396 0.923 0.342 0.500 
   2   (0.553) 0.642 0.604 0.077 0.658 0.500 

Locus 2121 : 
2 alleles
12.3% missing data
   3   (0.876) 0.910 0.881 0.956 0.896 0.889 
   1   (0.124) 0.090 0.119 0.044 0.104 0.111 

Locus 2122 : 
2 alleles
18.1% missing data
   2   (0.076) 0.077 0.015 0.003 0.098 0.056 
   4   (0.924) 0.923 0.985 0.997 0.902 0.944 

Locus 2123 : 
2 alleles
6.5% missing data
   1   (0.519) 0.625 0.434 0.099 0.702 0.460 
   4   (0.481) 0.375 0.566 0.901 0.298 0.540 

Locus 2124 : 
2 alleles
4.3% missing data
   4   (0.939) 0.917 0.994 0.999 0.849 0.961 
   2   (0.061) 0.083 0.006 0.001 0.151 0.039 

Locus 2125 : 
2 alleles
11.6% missing data
   4   (0.832) 0.818 0.957 0.992 0.777 0.852 
   2   (0.168) 0.182 0.043 0.008 0.223 0.148 

Locus 2126 : 
2 alleles
6.5% missing data
   2   (0.680) 0.719 0.788 0.891 0.615 0.662 
   4   (0.320) 0.281 0.212 0.109 0.385 0.338 

Locus 2127 : 
2 alleles
2.9% missing data
   2   (0.886) 0.927 0.931 0.887 0.887 0.900 
   4   (0.114) 0.073 0.069 0.113 0.113 0.100 

Locus 2128 : 
2 alleles
10.9% missing data
   2   (0.950) 0.993 0.716 0.973 0.994 0.928 
   4   (0.050) 0.007 0.284 0.027 0.006 0.072 

Locus 2129 : 
2 alleles
2.2% missing data
   2   (0.828) 0.895 0.866 0.883 0.884 0.787 
   4   (0.172) 0.105 0.134 0.117 0.116 0.213 

Locus 2130 : 
2 alleles
2.9% missing data
   3   (0.736) 0.814 0.479 0.947 0.753 0.731 
   1   (0.264) 0.186 0.521 0.053 0.247 0.269 

Locus 2131 : 
2 alleles
12.3% missing data
   4   (0.892) 0.911 0.963 0.946 0.883 0.906 
   3   (0.108) 0.089 0.037 0.054 0.117 0.094 

Locus 2132 : 
2 alleles
2.9% missing data
   2   (0.905) 0.949 0.952 0.982 0.948 0.899 
   3   (0.095) 0.051 0.048 0.018 0.052 0.101 

Locus 2133 : 
2 alleles
5.8% missing data
   1   (0.768) 0.795 0.860 0.956 0.701 0.774 
   3   (0.232) 0.205 0.140 0.044 0.299 0.226 

Locus 2134 : 
2 alleles
13.0% missing data
   4   (0.880) 0.922 0.928 0.882 0.897 0.878 
   2   (0.120) 0.078 0.072 0.118 0.103 0.122 

Locus 2135 : 
2 alleles
6.5% missing data
   1   (0.750) 0.733 0.839 0.893 0.801 0.742 
   3   (0.250) 0.267 0.161 0.107 0.199 0.258 

Locus 2136 : 
2 alleles
2.2% missing data
   3   (0.831) 0.866 0.655 0.974 0.914 0.830 
   1   (0.169) 0.134 0.345 0.026 0.086 0.170 

Locus 2137 : 
2 alleles
10.1% missing data
   3   (0.950) 0.993 0.784 0.964 0.994 0.926 
   4   (0.050) 0.007 0.216 0.036 0.006 0.074 

Locus 2138 : 
2 alleles
18.1% missing data
   1   (0.138) 0.170 0.065 0.262 0.088 0.112 
   3   (0.862) 0.830 0.935 0.738 0.912 0.888 

Locus 2139 : 
2 alleles
10.1% missing data
   1   (0.879) 0.858 0.959 0.981 0.880 0.901 
   3   (0.121) 0.142 0.041 0.019 0.120 0.099 

Locus 2140 : 
2 alleles
2.2% missing data
   1   (0.109) 0.080 0.264 0.027 0.053 0.095 
   2   (0.891) 0.920 0.736 0.973 0.947 0.905 

Locus 2141 : 
2 alleles
13.0% missing data
   1   (0.810) 0.798 0.859 0.860 0.863 0.814 
   2   (0.190) 0.202 0.141 0.140 0.137 0.186 

Locus 2142 : 
2 alleles
3.6% missing data
   3   (0.906) 0.956 0.894 0.915 0.966 0.889 
   1   (0.094) 0.044 0.106 0.085 0.034 0.111 

Locus 2143 : 
2 alleles
13.0% missing data
   1   (0.546) 0.576 0.502 0.428 0.640 0.521 
   3   (0.454) 0.424 0.498 0.572 0.360 0.479 

Locus 2144 : 
2 alleles
6.5% missing data
   2   (0.887) 0.943 0.915 0.973 0.891 0.886 
   4   (0.113) 0.057 0.085 0.027 0.109 0.114 

Locus 2145 : 
2 alleles
2.9% missing data
   2   (0.933) 0.907 0.994 0.999 0.830 0.957 
   4   (0.067) 0.093 0.006 0.001 0.170 0.043 

Locus 2146 : 
2 alleles
10.1% missing data
   2   (0.793) 0.661 0.957 0.987 0.614 0.849 
   1   (0.207) 0.339 0.043 0.013 0.386 0.151 

Locus 2147 : 
2 alleles
3.6% missing data
   3   (0.630) 0.586 0.776 0.933 0.583 0.644 
   4   (0.370) 0.414 0.224 0.067 0.417 0.356 

Locus 2148 : 
2 alleles
13.0% missing data
   1   (0.896) 0.924 0.949 0.990 0.937 0.894 
   3   (0.104) 0.076 0.051 0.010 0.063 0.106 

Locus 2149 : 
2 alleles
13.8% missing data
   3   (0.635) 0.485 0.614 0.935 0.640 0.692 
   2   (0.365) 0.515 0.386 0.065 0.360 0.308 

Locus 2150 : 
2 alleles
2.2% missing data
   3   (0.921) 0.913 0.989 0.998 0.873 0.943 
   4   (0.079) 0.087 0.011 0.002 0.127 0.057 

Locus 2151 : 
2 alleles
13.8% missing data
   3   (0.907) 0.952 0.787 0.986 0.946 0.919 
   4   (0.093) 0.048 0.213 0.014 0.054 0.081 

Locus 2152 : 
2 alleles
12.3% missing data
   1   (0.765) 0.816 0.883 0.966 0.671 0.760 
   3   (0.235) 0.184 0.117 0.034 0.329 0.240 

Locus 2153 : 
2 alleles
11.6% missing data
   2   (0.754) 0.762 0.696 0.955 0.810 0.753 
   4   (0.246) 0.238 0.304 0.045 0.190 0.247 

Locus 2154 : 
2 alleles
4.3% missing data
   3   (0.504) 0.528 0.398 0.310 0.471 0.525 
   2   (0.496) 0.472 0.602 0.690 0.529 0.475 

Locus 2155 : 
2 alleles
16.7% missing data
   2   (0.274) 0.227 0.506 0.268 0.177 0.266 
   4   (0.726) 0.773 0.494 0.732 0.823 0.734 

Locus 2156 : 
2 alleles
13.8% missing data
   4   (0.702) 0.691 0.812 0.874 0.764 0.681 
   3   (0.298) 0.309 0.188 0.126 0.236 0.319 

Locus 2157 : 
2 alleles
1.4% missing data
   3   (0.956) 0.994 0.795 0.966 0.995 0.946 
   1   (0.044) 0.006 0.205 0.034 0.005 0.054 

Locus 2158 : 
2 alleles
10.1% missing data
   2   (0.944) 0.934 0.994 0.999 0.879 0.964 
   4   (0.056) 0.066 0.006 0.001 0.121 0.036 

Locus 2159 : 
2 alleles
13.0% missing data
   1   (0.823) 0.831 0.864 0.956 0.851 0.829 
   3   (0.177) 0.169 0.136 0.044 0.149 0.171 

Locus 2160 : 
2 alleles
2.9% missing data
   3   (0.897) 0.907 0.976 0.997 0.924 0.907 
   1   (0.103) 0.093 0.024 0.003 0.076 0.093 

Locus 2161 : 
2 alleles
7.2% missing data
   4   (0.893) 0.906 0.952 0.992 0.947 0.892 
   2   (0.107) 0.094 0.048 0.008 0.053 0.108 

Locus 2162 : 
2 alleles
5.8% missing data
   2   (0.333) 0.309 0.526 0.347 0.282 0.316 
   4   (0.667) 0.691 0.474 0.653 0.718 0.684 

Locus 2163 : 
2 alleles
2.2% missing data
   2   (0.872) 0.874 0.940 0.981 0.925 0.877 
   4   (0.128) 0.126 0.060 0.019 0.075 0.123 

Locus 2164 : 
2 alleles
8.0% missing data
   2   (0.467) 0.445 0.326 0.559 0.511 0.476 
   4   (0.533) 0.555 0.674 0.441 0.489 0.524 

Locus 2165 : 
2 alleles
5.8% missing data
   2   (0.493) 0.425 0.757 0.184 0.384 0.525 
   3   (0.507) 0.575 0.243 0.816 0.616 0.475 

Locus 2166 : 
2 alleles
10.1% missing data
   4   (0.909) 0.946 0.942 0.988 0.963 0.897 
   2   (0.091) 0.054 0.058 0.012 0.037 0.103 

Locus 2167 : 
2 alleles
5.1% missing data
   3   (0.910) 0.955 0.942 0.946 0.937 0.910 
   1   (0.090) 0.045 0.058 0.054 0.063 0.090 

Locus 2168 : 
2 alleles
12.3% missing data
   4   (0.898) 0.910 0.956 0.980 0.916 0.913 
   2   (0.102) 0.090 0.044 0.020 0.084 0.087 

Locus 2169 : 
2 alleles
17.4% missing data
   1   (0.794) 0.797 0.929 0.955 0.615 0.824 
   4   (0.206) 0.203 0.071 0.045 0.385 0.176 

Locus 2170 : 
2 alleles
8.7% missing data
   2   (0.264) 0.222 0.354 0.073 0.214 0.277 
   3   (0.736) 0.778 0.646 0.927 0.786 0.723 

Locus 2171 : 
2 alleles
13.8% missing data
   1   (0.873) 0.892 0.923 0.809 0.925 0.881 
   3   (0.127) 0.108 0.077 0.191 0.075 0.119 

Locus 2172 : 
2 alleles
13.8% missing data
   1   (0.868) 0.919 0.907 0.966 0.860 0.866 
   3   (0.132) 0.081 0.093 0.034 0.140 0.134 

Locus 2173 : 
2 alleles
5.8% missing data
   1   (0.840) 0.852 0.897 0.691 0.878 0.855 
   3   (0.160) 0.148 0.103 0.309 0.122 0.145 

Locus 2174 : 
2 alleles
13.0% missing data
   4   (0.671) 0.683 0.719 0.862 0.747 0.640 
   2   (0.329) 0.317 0.281 0.138 0.253 0.360 

Locus 2175 : 
2 alleles
7.2% missing data
   3   (0.803) 0.860 0.791 0.898 0.876 0.785 
   1   (0.197) 0.140 0.209 0.102 0.124 0.215 

Locus 2176 : 
2 alleles
11.6% missing data
   3   (0.835) 0.878 0.911 0.944 0.811 0.835 
   1   (0.165) 0.122 0.089 0.056 0.189 0.165 

Locus 2177 : 
2 alleles
13.8% missing data
   4   (0.353) 0.470 0.349 0.182 0.320 0.305 
   2   (0.647) 0.530 0.651 0.818 0.680 0.695 

Locus 2178 : 
2 alleles
4.3% missing data
   1   (0.848) 0.891 0.923 0.963 0.858 0.842 
   3   (0.152) 0.109 0.077 0.037 0.142 0.158 

Locus 2179 : 
2 alleles
13.0% missing data
   3   (0.906) 0.942 0.967 0.992 0.848 0.921 
   1   (0.094) 0.058 0.033 0.008 0.152 0.079 

Locus 2180 : 
2 alleles
2.9% missing data
   1   (0.871) 0.944 0.689 0.972 0.930 0.854 
   4   (0.129) 0.056 0.311 0.028 0.070 0.146 

Locus 2181 : 
2 alleles
14.5% missing data
   2   (0.818) 0.821 0.955 0.953 0.567 0.855 
   4   (0.182) 0.179 0.045 0.047 0.433 0.145 

Locus 2182 : 
2 alleles
15.9% missing data
   2   (0.579) 0.640 0.336 0.857 0.621 0.566 
   4   (0.421) 0.360 0.664 0.143 0.379 0.434 

Locus 2183 : 
2 alleles
13.0% missing data
   4   (0.911) 0.941 0.966 0.979 0.947 0.916 
   2   (0.089) 0.059 0.034 0.021 0.053 0.084 

Locus 2184 : 
2 alleles
12.3% missing data
   3   (0.165) 0.106 0.089 0.215 0.228 0.167 
   1   (0.835) 0.894 0.911 0.785 0.772 0.833 

Locus 2185 : 
2 alleles
2.9% missing data
   4   (0.889) 0.817 0.980 0.997 0.865 0.920 
   3   (0.111) 0.183 0.020 0.003 0.135 0.080 

Locus 2186 : 
2 alleles
12.3% missing data
   3   (0.945) 0.881 0.994 0.999 0.964 0.965 
   1   (0.055) 0.119 0.006 0.001 0.036 0.035 

Locus 2187 : 
2 alleles
0.7% missing data
   1   (0.131) 0.155 0.045 0.066 0.163 0.101 
   3   (0.869) 0.845 0.955 0.934 0.837 0.899 

Locus 2188 : 
2 alleles
13.8% missing data
   3   (0.870) 0.875 0.938 0.934 0.847 0.892 
   1   (0.130) 0.125 0.062 0.066 0.153 0.108 

Locus 2189 : 
2 alleles
11.6% missing data
   1   (0.089) 0.068 0.039 0.035 0.042 0.084 
   3   (0.911) 0.932 0.961 0.965 0.958 0.916 

Locus 2190 : 
2 alleles
5.1% missing data
   3   (0.662) 0.724 0.498 0.892 0.776 0.614 
   4   (0.338) 0.276 0.502 0.108 0.224 0.386 

Locus 2191 : 
2 alleles
5.8% missing data
   1   (0.757) 0.777 0.704 0.956 0.767 0.764 
   3   (0.243) 0.223 0.296 0.044 0.233 0.236 

Locus 2192 : 
2 alleles
12.3% missing data
   3   (0.838) 0.849 0.912 0.970 0.871 0.840 
   1   (0.162) 0.151 0.088 0.030 0.129 0.160 

Locus 2193 : 
2 alleles
13.0% missing data
   3   (0.635) 0.551 0.776 0.849 0.726 0.631 
   1   (0.365) 0.449 0.224 0.151 0.274 0.369 

Locus 2194 : 
2 alleles
5.1% missing data
   2   (0.854) 0.874 0.929 0.988 0.846 0.863 
   4   (0.146) 0.126 0.071 0.012 0.154 0.137 

Locus 2195 : 
2 alleles
16.7% missing data
   4   (0.910) 0.934 0.945 0.954 0.949 0.918 
   1   (0.090) 0.066 0.055 0.046 0.051 0.082 

Locus 2196 : 
2 alleles
10.9% missing data
   4   (0.893) 0.947 0.943 0.948 0.942 0.874 
   2   (0.107) 0.053 0.057 0.052 0.058 0.126 

Locus 2197 : 
2 alleles
15.2% missing data
   2   (0.846) 0.901 0.747 0.971 0.922 0.835 
   4   (0.154) 0.099 0.253 0.029 0.078 0.165 

Locus 2198 : 
2 alleles
3.6% missing data
   4   (0.871) 0.920 0.720 0.947 0.940 0.869 
   2   (0.129) 0.080 0.280 0.053 0.060 0.131 

Locus 2199 : 
2 alleles
3.6% missing data
   2   (0.102) 0.070 0.048 0.008 0.068 0.101 
   4   (0.898) 0.930 0.952 0.992 0.932 0.899 

Locus 2200 : 
2 alleles
16.7% missing data
   4   (0.458) 0.463 0.665 0.532 0.363 0.435 
   2   (0.542) 0.537 0.335 0.468 0.637 0.565 

Locus 2201 : 
2 alleles
1.4% missing data
   4   (0.935) 0.972 0.952 0.991 0.983 0.928 
   2   (0.065) 0.028 0.048 0.009 0.017 0.072 

Locus 2202 : 
2 alleles
2.2% missing data
   2   (0.361) 0.337 0.486 0.044 0.260 0.395 
   4   (0.639) 0.663 0.514 0.956 0.740 0.605 

Locus 2203 : 
2 alleles
10.9% missing data
   1   (0.922) 0.980 0.712 0.986 0.982 0.905 
   3   (0.078) 0.020 0.288 0.014 0.018 0.095 

Locus 2204 : 
2 alleles
11.6% missing data
   2   (0.749) 0.669 0.903 0.927 0.720 0.773 
   3   (0.251) 0.331 0.097 0.073 0.280 0.227 

Locus 2205 : 
2 alleles
6.5% missing data
   1   (0.689) 0.625 0.831 0.887 0.744 0.697 
   3   (0.311) 0.375 0.169 0.113 0.256 0.303 

Locus 2206 : 
2 alleles
16.7% missing data
   3   (0.768) 0.848 0.675 0.499 0.891 0.733 
   2   (0.232) 0.152 0.325 0.501 0.109 0.267 

Locus 2207 : 
2 alleles
12.3% missing data
   3   (0.843) 0.789 0.971 0.980 0.644 0.885 
   4   (0.157) 0.211 0.029 0.020 0.356 0.115 

Locus 2208 : 
2 alleles
0.7% missing data
   3   (0.896) 0.937 0.928 0.938 0.918 0.902 
   1   (0.104) 0.063 0.072 0.062 0.082 0.098 

Locus 2209 : 
2 alleles
4.3% missing data
   1   (0.886) 0.951 0.862 0.634 0.957 0.868 
   3   (0.114) 0.049 0.138 0.366 0.043 0.132 

Locus 2210 : 
2 alleles
13.8% missing data
   3   (0.865) 0.890 0.881 0.975 0.911 0.868 
   1   (0.135) 0.110 0.119 0.025 0.089 0.132 

Locus 2211 : 
2 alleles
10.1% missing data
   3   (0.858) 0.883 0.905 0.980 0.860 0.864 
   1   (0.142) 0.117 0.095 0.020 0.140 0.136 

Locus 2212 : 
2 alleles
13.8% missing data
   2   (0.821) 0.859 0.864 0.917 0.841 0.814 
   4   (0.179) 0.141 0.136 0.083 0.159 0.186 

Locus 2213 : 
2 alleles
7.2% missing data
   2   (0.804) 0.777 0.909 0.752 0.794 0.839 
   4   (0.196) 0.223 0.091 0.248 0.206 0.161 

Locus 2214 : 
2 alleles
13.8% missing data
   3   (0.886) 0.930 0.916 0.984 0.931 0.877 
   2   (0.114) 0.070 0.084 0.016 0.069 0.123 

Locus 2215 : 
2 alleles
12.3% missing data
   4   (0.919) 0.877 0.991 0.998 0.810 0.946 
   2   (0.081) 0.123 0.009 0.002 0.190 0.054 

Locus 2216 : 
2 alleles
4.3% missing data
   2   (0.880) 0.892 0.958 0.588 0.889 0.899 
   4   (0.120) 0.108 0.042 0.412 0.111 0.101 

Locus 2217 : 
2 alleles
3.6% missing data
   4   (0.905) 0.895 0.977 0.987 0.913 0.924 
   2   (0.095) 0.105 0.023 0.013 0.087 0.076 

Locus 2218 : 
2 alleles
11.6% missing data
   2   (0.806) 0.851 0.663 0.941 0.890 0.800 
   1   (0.194) 0.149 0.337 0.059 0.110 0.200 

Locus 2219 : 
2 alleles
12.3% missing data
   2   (0.921) 0.907 0.973 0.994 0.960 0.939 
   4   (0.079) 0.093 0.027 0.006 0.040 0.061 

Locus 2220 : 
2 alleles
13.8% missing data
   3   (0.932) 0.978 0.940 0.884 0.981 0.912 
   1   (0.068) 0.022 0.060 0.116 0.019 0.088 

Locus 2221 : 
2 alleles
2.2% missing data
   1   (0.858) 0.897 0.896 0.885 0.932 0.837 
   3   (0.142) 0.103 0.104 0.115 0.068 0.163 

Locus 2222 : 
2 alleles
3.6% missing data
   1   (0.378) 0.301 0.443 0.383 0.385 0.399 
   3   (0.622) 0.699 0.557 0.617 0.615 0.601 

Locus 2223 : 
2 alleles
1.4% missing data
   1   (0.814) 0.871 0.870 0.359 0.833 0.822 
   4   (0.186) 0.129 0.130 0.641 0.167 0.178 

Locus 2224 : 
2 alleles
4.3% missing data
   1   (0.886) 0.874 0.953 0.992 0.918 0.902 
   3   (0.114) 0.126 0.047 0.008 0.082 0.098 

Locus 2225 : 
2 alleles
3.6% missing data
   1   (0.872) 0.932 0.877 0.818 0.941 0.848 
   4   (0.128) 0.068 0.123 0.182 0.059 0.152 

Locus 2226 : 
2 alleles
11.6% missing data
   1   (0.174) 0.118 0.251 0.473 0.095 0.176 
   3   (0.826) 0.882 0.749 0.527 0.905 0.824 

Locus 2227 : 
2 alleles
2.9% missing data
   4   (0.827) 0.852 0.898 0.967 0.854 0.816 
   1   (0.173) 0.148 0.102 0.033 0.146 0.184 

Locus 2228 : 
2 alleles
4.3% missing data
   2   (0.835) 0.823 0.934 0.987 0.828 0.850 
   4   (0.165) 0.177 0.066 0.013 0.172 0.150 

Locus 2229 : 
2 alleles
3.6% missing data
   2   (0.935) 0.871 0.993 0.999 0.921 0.957 
   4   (0.065) 0.129 0.007 0.001 0.079 0.043 

Locus 2230 : 
2 alleles
13.8% missing data
   4   (0.905) 0.932 0.957 0.990 0.922 0.914 
   2   (0.095) 0.068 0.043 0.010 0.078 0.086 

Locus 2231 : 
2 alleles
5.1% missing data
   2   (0.691) 0.726 0.670 0.556 0.626 0.721 
   1   (0.309) 0.274 0.330 0.444 0.374 0.279 

Locus 2232 : 
2 alleles
2.9% missing data
   1   (0.906) 0.952 0.942 0.994 0.961 0.893 
   2   (0.094) 0.048 0.058 0.006 0.039 0.107 

Locus 2233 : 
2 alleles
2.9% missing data
   2   (0.907) 0.914 0.732 0.997 0.933 0.935 
   4   (0.093) 0.086 0.268 0.003 0.067 0.065 

Locus 2234 : 
2 alleles
6.5% missing data
   4   (0.867) 0.909 0.922 0.978 0.902 0.852 
   2   (0.133) 0.091 0.078 0.022 0.098 0.148 

Locus 2235 : 
2 alleles
11.6% missing data
   1   (0.924) 0.936 0.975 0.995 0.947 0.938 
   2   (0.076) 0.064 0.025 0.005 0.053 0.062 

Locus 2236 : 
2 alleles
10.9% missing data
   2   (0.906) 0.952 0.943 0.887 0.944 0.898 
   4   (0.094) 0.048 0.057 0.113 0.056 0.102 

Locus 2237 : 
2 alleles
10.9% missing data
   1   (0.926) 0.976 0.928 0.981 0.972 0.907 
   3   (0.074) 0.024 0.072 0.019 0.028 0.093 

Locus 2238 : 
2 alleles
17.4% missing data
   2   (0.951) 0.993 0.880 0.974 0.994 0.906 
   4   (0.049) 0.007 0.120 0.026 0.006 0.094 

Locus 2239 : 
2 alleles
3.6% missing data
   1   (0.940) 0.987 0.852 0.936 0.989 0.932 
   3   (0.060) 0.013 0.148 0.064 0.011 0.068 

Locus 2240 : 
2 alleles
10.9% missing data
   1   (0.911) 0.930 0.820 0.990 0.950 0.931 
   3   (0.089) 0.070 0.180 0.010 0.050 0.069 

Locus 2241 : 
2 alleles
10.9% missing data
   3   (0.892) 0.878 0.965 0.885 0.927 0.909 
   1   (0.108) 0.122 0.035 0.115 0.073 0.091 

Locus 2242 : 
2 alleles
5.1% missing data
   1   (0.892) 0.924 0.937 0.990 0.947 0.883 
   4   (0.108) 0.076 0.063 0.010 0.053 0.117 

Locus 2243 : 
2 alleles
14.5% missing data
   1   (0.910) 0.943 0.950 0.990 0.938 0.914 
   4   (0.090) 0.057 0.050 0.010 0.062 0.086 

Locus 2244 : 
2 alleles
9.4% missing data
   2   (0.865) 0.888 0.937 0.973 0.904 0.865 
   4   (0.135) 0.112 0.063 0.027 0.096 0.135 

Locus 2245 : 
2 alleles
11.6% missing data
   3   (0.893) 0.920 0.973 0.979 0.838 0.910 
   1   (0.107) 0.080 0.027 0.021 0.162 0.090 

Locus 2246 : 
2 alleles
3.6% missing data
   3   (0.481) 0.444 0.531 0.163 0.510 0.493 
   4   (0.519) 0.556 0.469 0.837 0.490 0.507 

Locus 2247 : 
2 alleles
2.9% missing data
   2   (0.832) 0.842 0.936 0.970 0.704 0.857 
   4   (0.168) 0.158 0.064 0.030 0.296 0.143 

Locus 2248 : 
2 alleles
15.2% missing data
   1   (0.743) 0.689 0.889 0.971 0.643 0.774 
   4   (0.257) 0.311 0.111 0.029 0.357 0.226 

Locus 2249 : 
2 alleles
13.8% missing data
   4   (0.901) 0.922 0.939 0.957 0.942 0.908 
   3   (0.099) 0.078 0.061 0.043 0.058 0.092 

Locus 2250 : 
2 alleles
12.3% missing data
   4   (0.756) 0.797 0.589 0.936 0.749 0.767 
   2   (0.244) 0.203 0.411 0.064 0.251 0.233 

Locus 2251 : 
2 alleles
4.3% missing data
   4   (0.911) 0.903 0.982 0.873 0.884 0.938 
   1   (0.089) 0.097 0.018 0.127 0.116 0.062 

Locus 2252 : 
2 alleles
15.2% missing data
   2   (0.430) 0.394 0.314 0.672 0.541 0.423 
   4   (0.570) 0.606 0.686 0.328 0.459 0.577 

Locus 2253 : 
2 alleles
3.6% missing data
   4   (0.829) 0.871 0.729 0.681 0.902 0.844 
   2   (0.171) 0.129 0.271 0.319 0.098 0.156 

Locus 2254 : 
2 alleles
3.6% missing data
   4   (0.935) 0.986 0.933 0.409 0.988 0.909 
   3   (0.065) 0.014 0.067 0.591 0.012 0.091 

Locus 2255 : 
2 alleles
2.2% missing data
   4   (0.893) 0.913 0.962 0.942 0.915 0.902 
   2   (0.107) 0.087 0.038 0.058 0.085 0.098 

Locus 2256 : 
2 alleles
13.0% missing data
   2   (0.913) 0.909 0.960 0.974 0.918 0.936 
   1   (0.087) 0.091 0.040 0.026 0.082 0.064 

Locus 2257 : 
2 alleles
11.6% missing data
   1   (0.947) 0.993 0.745 0.961 0.994 0.916 
   3   (0.053) 0.007 0.255 0.039 0.006 0.084 

Locus 2258 : 
2 alleles
2.9% missing data
   4   (0.215) 0.196 0.093 0.015 0.313 0.203 
   2   (0.785) 0.804 0.907 0.985 0.687 0.797 

Locus 2259 : 
2 alleles
13.0% missing data
   1   (0.359) 0.411 0.453 0.180 0.357 0.325 
   3   (0.641) 0.589 0.547 0.820 0.643 0.675 

Locus 2260 : 
2 alleles
8.7% missing data
   2   (0.900) 0.964 0.714 0.850 0.980 0.874 
   4   (0.100) 0.036 0.286 0.150 0.020 0.126 

Locus 2261 : 
2 alleles
10.9% missing data
   1   (0.625) 0.658 0.535 0.750 0.692 0.604 
   4   (0.375) 0.342 0.465 0.250 0.308 0.396 

Locus 2262 : 
2 alleles
13.0% missing data
   1   (0.822) 0.814 0.908 0.824 0.846 0.832 
   3   (0.178) 0.186 0.092 0.176 0.154 0.168 

Locus 2263 : 
2 alleles
10.1% missing data
   2   (0.577) 0.691 0.521 0.155 0.608 0.542 
   3   (0.423) 0.309 0.479 0.845 0.392 0.458 

Locus 2264 : 
2 alleles
7.2% missing data
   2   (0.883) 0.935 0.933 0.925 0.856 0.887 
   4   (0.117) 0.065 0.067 0.075 0.144 0.113 

Locus 2265 : 
2 alleles
10.9% missing data
   2   (0.060) 0.077 0.007 0.002 0.102 0.040 
   4   (0.940) 0.923 0.993 0.998 0.898 0.960 

Locus 2266 : 
2 alleles
13.0% missing data
   2   (0.799) 0.842 0.899 0.458 0.791 0.803 
   3   (0.201) 0.158 0.101 0.542 0.209 0.197 

Locus 2267 : 
2 alleles
13.0% missing data
   1   (0.474) 0.450 0.364 0.274 0.414 0.529 
   2   (0.526) 0.550 0.636 0.726 0.586 0.471 

Locus 2268 : 
2 alleles
4.3% missing data
   1   (0.891) 0.931 0.942 0.981 0.895 0.896 
   3   (0.109) 0.069 0.058 0.019 0.105 0.104 

Locus 2269 : 
2 alleles
10.9% missing data
   3   (0.845) 0.867 0.798 0.952 0.927 0.849 
   4   (0.155) 0.133 0.202 0.048 0.073 0.151 

Locus 2270 : 
2 alleles
9.4% missing data
   2   (0.140) 0.070 0.301 0.047 0.059 0.159 
   4   (0.860) 0.930 0.699 0.953 0.941 0.841 

Locus 2271 : 
2 alleles
2.2% missing data
   1   (0.297) 0.244 0.364 0.295 0.303 0.289 
   3   (0.703) 0.756 0.636 0.705 0.697 0.711 

Locus 2272 : 
2 alleles
12.3% missing data
   2   (0.846) 0.897 0.949 0.311 0.750 0.865 
   4   (0.154) 0.103 0.051 0.689 0.250 0.135 

Locus 2273 : 
2 alleles
10.1% missing data
   2   (0.134) 0.084 0.169 0.138 0.070 0.134 
   4   (0.866) 0.916 0.831 0.862 0.930 0.866 

Locus 2274 : 
2 alleles
5.1% missing data
   4   (0.811) 0.857 0.857 0.638 0.852 0.816 
   2   (0.189) 0.143 0.143 0.362 0.148 0.184 

Locus 2275 : 
2 alleles
13.8% missing data
   3   (0.905) 0.902 0.957 0.972 0.928 0.924 
   1   (0.095) 0.098 0.043 0.028 0.072 0.076 

Locus 2276 : 
2 alleles
5.8% missing data
   3   (0.908) 0.946 0.918 0.987 0.969 0.892 
   1   (0.092) 0.054 0.082 0.013 0.031 0.108 

Locus 2277 : 
2 alleles
2.2% missing data
   1   (0.901) 0.923 0.937 0.988 0.957 0.900 
   3   (0.099) 0.077 0.063 0.012 0.043 0.100 

Locus 2278 : 
2 alleles
12.3% missing data
   2   (0.874) 0.906 0.906 0.912 0.899 0.882 
   4   (0.126) 0.094 0.094 0.088 0.101 0.118 

Locus 2279 : 
2 alleles
15.9% missing data
   2   (0.737) 0.759 0.637 0.915 0.787 0.745 
   4   (0.263) 0.241 0.363 0.085 0.213 0.255 

Locus 2280 : 
2 alleles
6.5% missing data
   2   (0.926) 0.975 0.706 0.962 0.985 0.922 
   4   (0.074) 0.025 0.294 0.038 0.015 0.078 

Locus 2281 : 
2 alleles
5.8% missing data
   3   (0.881) 0.949 0.898 0.429 0.941 0.865 
   1   (0.119) 0.051 0.102 0.571 0.059 0.135 

Locus 2282 : 
2 alleles
11.6% missing data
   3   (0.930) 0.980 0.919 0.981 0.982 0.900 
   1   (0.070) 0.020 0.081 0.019 0.018 0.100 

Locus 2283 : 
2 alleles
16.7% missing data
   1   (0.092) 0.042 0.093 0.080 0.042 0.104 
   2   (0.908) 0.958 0.907 0.920 0.958 0.896 

Locus 2284 : 
2 alleles
0.0% missing data
   4   (0.941) 0.969 0.989 0.225 0.981 0.953 
   2   (0.059) 0.031 0.011 0.775 0.019 0.047 

Locus 2285 : 
2 alleles
13.0% missing data
   2   (0.907) 0.912 0.961 0.993 0.962 0.914 
   4   (0.093) 0.088 0.039 0.007 0.038 0.086 

Locus 2286 : 
2 alleles
10.9% missing data
   1   (0.271) 0.262 0.350 0.037 0.286 0.255 
   4   (0.729) 0.738 0.650 0.963 0.714 0.745 

Locus 2287 : 
2 alleles
10.9% missing data
   3   (0.849) 0.914 0.894 0.928 0.852 0.832 
   1   (0.151) 0.086 0.106 0.072 0.148 0.168 

Locus 2288 : 
2 alleles
10.9% missing data
   2   (0.773) 0.782 0.800 0.859 0.888 0.741 
   4   (0.227) 0.218 0.200 0.141 0.112 0.259 

Locus 2289 : 
2 alleles
16.7% missing data
   4   (0.894) 0.928 0.842 0.509 0.953 0.909 
   2   (0.106) 0.072 0.158 0.491 0.047 0.091 

Locus 2290 : 
2 alleles
5.1% missing data
   4   (0.912) 0.930 0.846 0.994 0.938 0.935 
   2   (0.088) 0.070 0.154 0.006 0.062 0.065 

Locus 2291 : 
2 alleles
0.7% missing data
   4   (0.906) 0.817 0.992 0.998 0.746 0.940 
   2   (0.094) 0.183 0.008 0.002 0.254 0.060 

Locus 2292 : 
2 alleles
0.7% missing data
   1   (0.109) 0.054 0.039 0.424 0.062 0.119 
   4   (0.891) 0.946 0.961 0.576 0.938 0.881 

Locus 2293 : 
2 alleles
1.4% missing data
   4   (0.930) 0.968 0.962 0.977 0.971 0.928 
   2   (0.070) 0.032 0.038 0.023 0.029 0.072 

Locus 2294 : 
2 alleles
3.6% missing data
   2   (0.862) 0.884 0.940 0.981 0.865 0.866 
   1   (0.138) 0.116 0.060 0.019 0.135 0.134 

Locus 2295 : 
2 alleles
18.1% missing data
   4   (0.778) 0.811 0.588 0.885 0.837 0.791 
   2   (0.222) 0.189 0.412 0.115 0.163 0.209 

Locus 2296 : 
2 alleles
16.7% missing data
   3   (0.920) 0.916 0.975 0.995 0.925 0.939 
   4   (0.080) 0.084 0.025 0.005 0.075 0.061 

Locus 2297 : 
2 alleles
11.6% missing data
   2   (0.281) 0.230 0.352 0.467 0.257 0.274 
   4   (0.719) 0.770 0.648 0.533 0.743 0.726 

Locus 2298 : 
2 alleles
16.7% missing data
   2   (0.854) 0.911 0.878 0.951 0.891 0.837 
   4   (0.146) 0.089 0.122 0.049 0.109 0.163 

Locus 2299 : 
2 alleles
9.4% missing data
   4   (0.920) 0.910 0.986 0.997 0.915 0.940 
   2   (0.080) 0.090 0.014 0.003 0.085 0.060 

Locus 2300 : 
2 alleles
5.1% missing data
   3   (0.740) 0.837 0.621 0.411 0.768 0.736 
   2   (0.260) 0.163 0.379 0.589 0.232 0.264 

Locus 2301 : 
2 alleles
2.2% missing data
   1   (0.845) 0.864 0.917 0.518 0.937 0.833 
   4   (0.155) 0.136 0.083 0.482 0.063 0.167 

Locus 2302 : 
2 alleles
5.1% missing data
   1   (0.307) 0.225 0.281 0.197 0.172 0.398 
   3   (0.693) 0.775 0.719 0.803 0.828 0.602 

Locus 2303 : 
2 alleles
2.9% missing data
   4   (0.827) 0.895 0.750 0.602 0.895 0.821 
   2   (0.173) 0.105 0.250 0.398 0.105 0.179 

Locus 2304 : 
2 alleles
14.5% missing data
   2   (0.876) 0.894 0.726 0.991 0.903 0.900 
   4   (0.124) 0.106 0.274 0.009 0.097 0.100 

Locus 2305 : 
2 alleles
2.9% missing data
   1   (0.906) 0.953 0.944 0.987 0.943 0.897 
   3   (0.094) 0.047 0.056 0.013 0.057 0.103 

Locus 2306 : 
2 alleles
2.2% missing data
   2   (0.923) 0.965 0.781 0.968 0.975 0.935 
   4   (0.077) 0.035 0.219 0.032 0.025 0.065 

Locus 2307 : 
2 alleles
8.7% missing data
   1   (0.832) 0.928 0.818 0.866 0.909 0.753 
   4   (0.168) 0.072 0.182 0.134 0.091 0.247 

Locus 2308 : 
2 alleles
15.2% missing data
   1   (0.656) 0.639 0.495 0.934 0.667 0.668 
   3   (0.344) 0.361 0.505 0.066 0.333 0.332 

Locus 2309 : 
2 alleles
4.3% missing data
   1   (0.442) 0.401 0.657 0.230 0.457 0.428 
   4   (0.558) 0.599 0.343 0.770 0.543 0.572 

Locus 2310 : 
2 alleles
3.6% missing data
   1   (0.907) 0.840 0.985 0.994 0.870 0.938 
   3   (0.093) 0.160 0.015 0.006 0.130 0.062 

Locus 2311 : 
2 alleles
3.6% missing data
   2   (0.068) 0.132 0.006 0.001 0.115 0.043 
   4   (0.932) 0.868 0.994 0.999 0.885 0.957 

Locus 2312 : 
2 alleles
10.1% missing data
   3   (0.331) 0.395 0.482 0.182 0.397 0.264 
   4   (0.669) 0.605 0.518 0.818 0.603 0.736 

Locus 2313 : 
2 alleles
13.8% missing data
   1   (0.930) 0.942 0.985 0.998 0.898 0.949 
   3   (0.070) 0.058 0.015 0.002 0.102 0.051 

Locus 2314 : 
2 alleles
11.6% missing data
   4   (0.916) 0.916 0.978 0.985 0.927 0.935 
   2   (0.084) 0.084 0.022 0.015 0.073 0.065 

Locus 2315 : 
2 alleles
13.8% missing data
   3   (0.894) 0.912 0.942 0.853 0.922 0.910 
   1   (0.106) 0.088 0.058 0.147 0.078 0.090 

Locus 2316 : 
2 alleles
8.7% missing data
   1   (0.922) 0.808 0.993 0.999 0.907 0.949 
   3   (0.078) 0.192 0.007 0.001 0.093 0.051 

Locus 2317 : 
2 alleles
4.3% missing data
   2   (0.895) 0.954 0.900 0.970 0.950 0.866 
   4   (0.105) 0.046 0.100 0.030 0.050 0.134 

Locus 2318 : 
2 alleles
11.6% missing data
   2   (0.090) 0.103 0.016 0.005 0.132 0.066 
   4   (0.910) 0.897 0.984 0.995 0.868 0.934 

Locus 2319 : 
2 alleles
5.1% missing data
   2   (0.922) 0.931 0.977 0.997 0.923 0.939 
   4   (0.078) 0.069 0.023 0.003 0.077 0.061 

Locus 2320 : 
2 alleles
12.3% missing data
   1   (0.875) 0.884 0.953 0.923 0.909 0.881 
   3   (0.125) 0.116 0.047 0.077 0.091 0.119 

Locus 2321 : 
2 alleles
1.4% missing data
   3   (0.933) 0.980 0.914 0.789 0.985 0.922 
   1   (0.067) 0.020 0.086 0.211 0.015 0.078 

Locus 2322 : 
2 alleles
10.1% missing data
   3   (0.904) 0.942 0.971 0.973 0.820 0.922 
   1   (0.096) 0.058 0.029 0.027 0.180 0.078 

Locus 2323 : 
2 alleles
4.3% missing data
   4   (0.892) 0.946 0.947 0.988 0.887 0.890 
   3   (0.108) 0.054 0.053 0.012 0.113 0.110 

Locus 2324 : 
2 alleles
21.7% missing data
   3   (0.738) 0.787 0.604 0.809 0.833 0.726 
   1   (0.262) 0.213 0.396 0.191 0.167 0.274 

Locus 2325 : 
2 alleles
13.8% missing data
   3   (0.934) 0.897 0.993 0.998 0.883 0.957 
   1   (0.066) 0.103 0.007 0.002 0.117 0.043 

Locus 2326 : 
2 alleles
2.9% missing data
   3   (0.793) 0.743 0.833 0.679 0.737 0.843 
   4   (0.207) 0.257 0.167 0.321 0.263 0.157 

Locus 2327 : 
2 alleles
3.6% missing data
   4   (0.719) 0.718 0.783 0.795 0.826 0.692 
   1   (0.281) 0.282 0.217 0.205 0.174 0.308 

Locus 2328 : 
2 alleles
12.3% missing data
   2   (0.708) 0.726 0.841 0.950 0.637 0.705 
   4   (0.292) 0.274 0.159 0.050 0.363 0.295 

Locus 2329 : 
2 alleles
2.9% missing data
   1   (0.311) 0.290 0.378 0.284 0.362 0.290 
   3   (0.689) 0.710 0.622 0.716 0.638 0.710 

Locus 2330 : 
2 alleles
13.0% missing data
   1   (0.883) 0.903 0.943 0.987 0.919 0.882 
   3   (0.117) 0.097 0.057 0.013 0.081 0.118 

Locus 2331 : 
2 alleles
10.9% missing data
   4   (0.827) 0.879 0.704 0.777 0.873 0.838 
   3   (0.173) 0.121 0.296 0.223 0.127 0.162 

Locus 2332 : 
2 alleles
15.2% missing data
   2   (0.895) 0.939 0.908 0.771 0.956 0.892 
   4   (0.105) 0.061 0.092 0.229 0.044 0.108 

Locus 2333 : 
2 alleles
3.6% missing data
   4   (0.890) 0.906 0.951 0.987 0.940 0.892 
   2   (0.110) 0.094 0.049 0.013 0.060 0.108 

Locus 2334 : 
2 alleles
2.2% missing data
   1   (0.907) 0.938 0.963 0.991 0.923 0.916 
   3   (0.093) 0.062 0.037 0.009 0.077 0.084 

Locus 2335 : 
2 alleles
13.8% missing data
   1   (0.652) 0.664 0.759 0.308 0.694 0.659 
   4   (0.348) 0.336 0.241 0.692 0.306 0.341 

Locus 2336 : 
2 alleles
16.7% missing data
   2   (0.486) 0.594 0.250 0.181 0.526 0.461 
   4   (0.514) 0.406 0.750 0.819 0.474 0.539 

Locus 2337 : 
2 alleles
5.1% missing data
   4   (0.881) 0.922 0.907 0.709 0.946 0.878 
   2   (0.119) 0.078 0.093 0.291 0.054 0.122 

Locus 2338 : 
2 alleles
12.3% missing data
   3   (0.617) 0.621 0.538 0.872 0.668 0.606 
   1   (0.383) 0.379 0.462 0.128 0.332 0.394 

Locus 2339 : 
2 alleles
12.3% missing data
   1   (0.080) 0.025 0.088 0.144 0.024 0.108 
   3   (0.920) 0.975 0.912 0.856 0.976 0.892 

Locus 2340 : 
2 alleles
2.2% missing data
   2   (0.880) 0.914 0.948 0.990 0.878 0.884 
   4   (0.120) 0.086 0.052 0.010 0.122 0.116 

Locus 2341 : 
2 alleles
4.3% missing data
   3   (0.714) 0.789 0.770 0.966 0.748 0.660 
   1   (0.286) 0.211 0.230 0.034 0.252 0.340 

Locus 2342 : 
2 alleles
5.1% missing data
   2   (0.624) 0.647 0.786 0.222 0.592 0.612 
   1   (0.376) 0.353 0.214 0.778 0.408 0.388 

Locus 2343 : 
2 alleles
5.1% missing data
   1   (0.946) 0.946 0.994 0.999 0.848 0.965 
   3   (0.054) 0.054 0.006 0.001 0.152 0.035 

Locus 2344 : 
2 alleles
2.9% missing data
   1   (0.920) 0.964 0.783 0.987 0.975 0.925 
   3   (0.080) 0.036 0.217 0.013 0.025 0.075 

Locus 2345 : 
2 alleles
10.1% missing data
   4   (0.915) 0.955 0.738 0.980 0.974 0.924 
   2   (0.085) 0.045 0.262 0.020 0.026 0.076 

Locus 2346 : 
2 alleles
15.2% missing data
   1   (0.923) 0.961 0.946 0.600 0.979 0.923 
   3   (0.077) 0.039 0.054 0.400 0.021 0.077 

Locus 2347 : 
2 alleles
13.0% missing data
   3   (0.331) 0.279 0.246 0.598 0.325 0.344 
   1   (0.669) 0.721 0.754 0.402 0.675 0.656 

Locus 2348 : 
2 alleles
15.2% missing data
   3   (0.902) 0.949 0.928 0.968 0.958 0.884 
   4   (0.098) 0.051 0.072 0.032 0.042 0.116 

Locus 2349 : 
2 alleles
14.5% missing data
   3   (0.885) 0.945 0.877 0.853 0.949 0.870 
   1   (0.115) 0.055 0.123 0.147 0.051 0.130 

Locus 2350 : 
2 alleles
13.0% missing data
   2   (0.910) 0.967 0.892 0.952 0.966 0.880 
   4   (0.090) 0.033 0.108 0.048 0.034 0.120 

Locus 2351 : 
2 alleles
4.3% missing data
   2   (0.783) 0.844 0.847 0.938 0.816 0.755 
   4   (0.217) 0.156 0.153 0.062 0.184 0.245 

Locus 2352 : 
2 alleles
15.2% missing data
   3   (0.908) 0.903 0.966 0.964 0.932 0.929 
   1   (0.092) 0.097 0.034 0.036 0.068 0.071 

Locus 2353 : 
2 alleles
7.2% missing data
   1   (0.745) 0.811 0.766 0.932 0.823 0.684 
   3   (0.255) 0.189 0.234 0.068 0.177 0.316 

Locus 2354 : 
2 alleles
12.3% missing data
   3   (0.520) 0.491 0.620 0.671 0.521 0.531 
   1   (0.480) 0.509 0.380 0.329 0.479 0.469 

Locus 2355 : 
2 alleles
11.6% missing data
   3   (0.833) 0.914 0.746 0.876 0.941 0.764 
   1   (0.167) 0.086 0.254 0.124 0.059 0.236 

Locus 2356 : 
2 alleles
13.0% missing data
   1   (0.226) 0.194 0.227 0.149 0.184 0.234 
   4   (0.774) 0.806 0.773 0.851 0.816 0.766 

Locus 2357 : 
2 alleles
11.6% missing data
   1   (0.858) 0.865 0.721 0.843 0.859 0.892 
   4   (0.142) 0.135 0.279 0.157 0.141 0.108 

Locus 2358 : 
2 alleles
10.1% missing data
   1   (0.814) 0.734 0.934 0.980 0.830 0.840 
   3   (0.186) 0.266 0.066 0.020 0.170 0.160 

Locus 2359 : 
2 alleles
2.9% missing data
   1   (0.852) 0.859 0.934 0.945 0.854 0.870 
   4   (0.148) 0.141 0.066 0.055 0.146 0.130 

Locus 2360 : 
2 alleles
5.1% missing data
   2   (0.654) 0.631 0.517 0.818 0.666 0.687 
   4   (0.346) 0.369 0.483 0.182 0.334 0.313 

Locus 2361 : 
2 alleles
6.5% missing data
   2   (0.370) 0.451 0.386 0.067 0.394 0.328 
   4   (0.630) 0.549 0.614 0.933 0.606 0.672 

Locus 2362 : 
2 alleles
10.9% missing data
   2   (0.884) 0.933 0.693 0.916 0.967 0.879 
   4   (0.116) 0.067 0.307 0.084 0.033 0.121 

Locus 2363 : 
2 alleles
8.0% missing data
   1   (0.594) 0.537 0.760 0.718 0.672 0.572 
   3   (0.406) 0.463 0.240 0.282 0.328 0.428 

Locus 2364 : 
2 alleles
3.6% missing data
   2   (0.643) 0.649 0.582 0.877 0.632 0.650 
   4   (0.357) 0.351 0.418 0.123 0.368 0.350 

Locus 2365 : 
2 alleles
15.2% missing data
   2   (0.664) 0.749 0.552 0.872 0.609 0.655 
   4   (0.336) 0.251 0.448 0.128 0.391 0.345 

Locus 2366 : 
2 alleles
7.2% missing data
   1   (0.119) 0.075 0.087 0.066 0.073 0.125 
   3   (0.881) 0.925 0.913 0.934 0.927 0.875 

Locus 2367 : 
2 alleles
4.3% missing data
   4   (0.877) 0.912 0.933 0.926 0.917 0.874 
   2   (0.123) 0.088 0.067 0.074 0.083 0.126 

Locus 2368 : 
2 alleles
3.6% missing data
   2   (0.465) 0.439 0.377 0.417 0.455 0.496 
   3   (0.535) 0.561 0.623 0.583 0.545 0.504 

Locus 2369 : 
2 alleles
8.0% missing data
   3   (0.636) 0.602 0.715 0.894 0.523 0.673 
   1   (0.364) 0.398 0.285 0.106 0.477 0.327 

Locus 2370 : 
2 alleles
6.5% missing data
   4   (0.880) 0.904 0.924 0.974 0.950 0.871 
   1   (0.120) 0.096 0.076 0.026 0.050 0.129 

Locus 2371 : 
2 alleles
5.1% missing data
   2   (0.840) 0.902 0.915 0.978 0.829 0.820 
   4   (0.160) 0.098 0.085 0.022 0.171 0.180 

Locus 2372 : 
2 alleles
5.8% missing data
   3   (0.808) 0.835 0.541 0.943 0.835 0.840 
   4   (0.192) 0.165 0.459 0.057 0.165 0.160 

Locus 2373 : 
2 alleles
2.9% missing data
   3   (0.906) 0.938 0.950 0.964 0.956 0.909 
   1   (0.094) 0.062 0.050 0.036 0.044 0.091 

Locus 2374 : 
2 alleles
3.6% missing data
   2   (0.934) 0.810 0.994 0.999 0.949 0.957 
   4   (0.066) 0.190 0.006 0.001 0.051 0.043 

Locus 2375 : 
2 alleles
10.1% missing data
   3   (0.725) 0.708 0.702 0.973 0.662 0.752 
   1   (0.275) 0.292 0.298 0.027 0.338 0.248 

Locus 2376 : 
2 alleles
4.3% missing data
   1   (0.844) 0.917 0.869 0.792 0.905 0.799 
   2   (0.156) 0.083 0.131 0.208 0.095 0.201 

Locus 2377 : 
2 alleles
3.6% missing data
   2   (0.886) 0.931 0.891 0.857 0.973 0.850 
   4   (0.114) 0.069 0.109 0.143 0.027 0.150 

Locus 2378 : 
2 alleles
6.5% missing data
   4   (0.884) 0.873 0.931 0.957 0.919 0.904 
   2   (0.116) 0.127 0.069 0.043 0.081 0.096 

Locus 2379 : 
2 alleles
8.0% missing data
   2   (0.897) 0.946 0.930 0.741 0.953 0.893 
   4   (0.103) 0.054 0.070 0.259 0.047 0.107 

Locus 2380 : 
2 alleles
3.6% missing data
   2   (0.706) 0.743 0.778 0.875 0.770 0.667 
   3   (0.294) 0.257 0.222 0.125 0.230 0.333 

Locus 2381 : 
2 alleles
13.0% missing data
   1   (0.907) 0.919 0.957 0.943 0.964 0.914 
   3   (0.093) 0.081 0.043 0.057 0.036 0.086 

Locus 2382 : 
2 alleles
11.6% missing data
   2   (0.909) 0.940 0.950 0.980 0.920 0.919 
   4   (0.091) 0.060 0.050 0.020 0.080 0.081 

Locus 2383 : 
2 alleles
5.8% missing data
   1   (0.090) 0.089 0.019 0.009 0.114 0.071 
   3   (0.910) 0.911 0.981 0.991 0.886 0.929 

Locus 2384 : 
2 alleles
1.4% missing data
   2   (0.896) 0.891 0.960 0.993 0.948 0.906 
   4   (0.104) 0.109 0.040 0.007 0.052 0.094 

Locus 2385 : 
2 alleles
3.6% missing data
   4   (0.824) 0.767 0.933 0.937 0.875 0.841 
   3   (0.176) 0.233 0.067 0.063 0.125 0.159 

Locus 2386 : 
2 alleles
12.3% missing data
   3   (0.084) 0.064 0.039 0.027 0.043 0.074 
   4   (0.916) 0.936 0.961 0.973 0.957 0.926 

Locus 2387 : 
2 alleles
4.3% missing data
   1   (0.121) 0.087 0.054 0.017 0.126 0.113 
   3   (0.879) 0.913 0.946 0.983 0.874 0.887 

Locus 2388 : 
2 alleles
12.3% missing data
   1   (0.881) 0.908 0.932 0.967 0.916 0.880 
   3   (0.119) 0.092 0.068 0.033 0.084 0.120 

Locus 2389 : 
2 alleles
5.1% missing data
   1   (0.784) 0.774 0.879 0.912 0.845 0.776 
   3   (0.216) 0.226 0.121 0.088 0.155 0.224 

Locus 2390 : 
2 alleles
5.1% missing data
   1   (0.858) 0.917 0.890 0.952 0.908 0.837 
   3   (0.142) 0.083 0.110 0.048 0.092 0.163 

Locus 2391 : 
2 alleles
4.3% missing data
   4   (0.517) 0.581 0.321 0.407 0.553 0.522 
   1   (0.483) 0.419 0.679 0.593 0.447 0.478 

Locus 2392 : 
2 alleles
7.2% missing data
   4   (0.830) 0.836 0.759 0.946 0.906 0.845 
   2   (0.170) 0.164 0.241 0.054 0.094 0.155 

Locus 2393 : 
2 alleles
1.4% missing data
   3   (0.896) 0.919 0.962 0.995 0.934 0.899 
   1   (0.104) 0.081 0.038 0.005 0.066 0.101 

Locus 2394 : 
2 alleles
3.6% missing data
   3   (0.362) 0.322 0.259 0.642 0.292 0.396 
   2   (0.638) 0.678 0.741 0.358 0.708 0.604 

Locus 2395 : 
2 alleles
2.9% missing data
   3   (0.600) 0.688 0.443 0.305 0.661 0.585 
   1   (0.400) 0.312 0.557 0.695 0.339 0.415 

Locus 2396 : 
2 alleles
2.2% missing data
   4   (0.954) 0.994 0.919 0.947 0.995 0.908 
   1   (0.046) 0.006 0.081 0.053 0.005 0.092 

Locus 2397 : 
2 alleles
13.0% missing data
   2   (0.142) 0.073 0.415 0.199 0.060 0.144 
   4   (0.858) 0.927 0.585 0.801 0.940 0.856 

Locus 2398 : 
2 alleles
4.3% missing data
   3   (0.817) 0.841 0.871 0.973 0.848 0.811 
   1   (0.183) 0.159 0.129 0.027 0.152 0.189 

Locus 2399 : 
2 alleles
3.6% missing data
   3   (0.810) 0.785 0.630 0.984 0.858 0.842 
   1   (0.190) 0.215 0.370 0.016 0.142 0.158 

Locus 2400 : 
2 alleles
10.9% missing data
   3   (0.429) 0.417 0.262 0.776 0.480 0.430 
   4   (0.571) 0.583 0.738 0.224 0.520 0.570 

Locus 2401 : 
2 alleles
16.7% missing data
   3   (0.807) 0.817 0.879 0.938 0.871 0.795 
   1   (0.193) 0.183 0.121 0.062 0.129 0.205 

Locus 2402 : 
2 alleles
1.4% missing data
   4   (0.909) 0.968 0.769 0.964 0.952 0.911 
   2   (0.091) 0.032 0.231 0.036 0.048 0.089 

Locus 2403 : 
2 alleles
8.0% missing data
   1   (0.857) 0.932 0.860 0.905 0.911 0.813 
   3   (0.143) 0.068 0.140 0.095 0.089 0.187 

Locus 2404 : 
2 alleles
4.3% missing data
   1   (0.359) 0.338 0.258 0.166 0.245 0.409 
   3   (0.641) 0.662 0.742 0.834 0.755 0.591 

Locus 2405 : 
2 alleles
5.1% missing data
   3   (0.869) 0.786 0.976 0.996 0.795 0.906 
   1   (0.131) 0.214 0.024 0.004 0.205 0.094 

Locus 2406 : 
2 alleles
6.5% missing data
   4   (0.869) 0.949 0.674 0.940 0.955 0.825 
   2   (0.131) 0.051 0.326 0.060 0.045 0.175 

Locus 2407 : 
2 alleles
0.7% missing data
   4   (0.951) 0.993 0.894 0.945 0.994 0.901 
   2   (0.049) 0.007 0.106 0.055 0.006 0.099 

Locus 2408 : 
2 alleles
5.1% missing data
   1   (0.275) 0.290 0.168 0.413 0.214 0.284 
   3   (0.725) 0.710 0.832 0.587 0.786 0.716 

Locus 2409 : 
2 alleles
13.8% missing data
   1   (0.898) 0.910 0.948 0.943 0.925 0.915 
   3   (0.102) 0.090 0.052 0.057 0.075 0.085 

Locus 2410 : 
2 alleles
2.2% missing data
   1   (0.132) 0.043 0.330 0.540 0.036 0.170 
   4   (0.868) 0.957 0.670 0.460 0.964 0.830 

Locus 2411 : 
2 alleles
10.1% missing data
   2   (0.871) 0.909 0.945 0.987 0.883 0.869 
   4   (0.129) 0.091 0.055 0.013 0.117 0.131 

Locus 2412 : 
2 alleles
13.0% missing data
   2   (0.921) 0.968 0.864 0.979 0.970 0.926 
   4   (0.079) 0.032 0.136 0.021 0.030 0.074 

Locus 2413 : 
2 alleles
0.7% missing data
   2   (0.907) 0.933 0.962 0.979 0.947 0.911 
   4   (0.093) 0.067 0.038 0.021 0.053 0.089 

Locus 2414 : 
2 alleles
3.6% missing data
   3   (0.919) 0.965 0.929 0.983 0.970 0.903 
   1   (0.081) 0.035 0.071 0.017 0.030 0.097 

Locus 2415 : 
2 alleles
10.9% missing data
   3   (0.895) 0.933 0.949 0.959 0.870 0.910 
   2   (0.105) 0.067 0.051 0.041 0.130 0.090 

Locus 2416 : 
2 alleles
16.7% missing data
   4   (0.816) 0.875 0.896 0.930 0.754 0.805 
   1   (0.184) 0.125 0.104 0.070 0.246 0.195 

Locus 2417 : 
2 alleles
10.9% missing data
   2   (0.903) 0.940 0.800 0.954 0.947 0.920 
   4   (0.097) 0.060 0.200 0.046 0.053 0.080 

Locus 2418 : 
2 alleles
5.1% missing data
   2   (0.862) 0.901 0.944 0.983 0.873 0.861 
   4   (0.138) 0.099 0.056 0.017 0.127 0.139 

Locus 2419 : 
2 alleles
3.6% missing data
   1   (0.317) 0.257 0.380 0.305 0.257 0.336 
   3   (0.683) 0.743 0.620 0.695 0.743 0.664 

Locus 2420 : 
2 alleles
1.4% missing data
   2   (0.917) 0.942 0.984 0.997 0.840 0.937 
   4   (0.083) 0.058 0.016 0.003 0.160 0.063 

Locus 2421 : 
2 alleles
11.6% missing data
   2   (0.159) 0.340 0.018 0.007 0.428 0.103 
   4   (0.841) 0.660 0.982 0.993 0.572 0.897 

Locus 2422 : 
2 alleles
3.6% missing data
   3   (0.898) 0.903 0.823 0.990 0.942 0.918 
   2   (0.102) 0.097 0.177 0.010 0.058 0.082 

Locus 2423 : 
2 alleles
2.2% missing data
   4   (0.879) 0.862 0.774 0.987 0.918 0.908 
   2   (0.121) 0.138 0.226 0.013 0.082 0.092 

Locus 2424 : 
2 alleles
3.6% missing data
   1   (0.696) 0.803 0.422 0.397 0.879 0.634 
   4   (0.304) 0.197 0.578 0.603 0.121 0.366 

Locus 2425 : 
2 alleles
1.4% missing data
   1   (0.893) 0.920 0.925 0.972 0.965 0.887 
   3   (0.107) 0.080 0.075 0.028 0.035 0.113 

Locus 2426 : 
2 alleles
11.6% missing data
   3   (0.859) 0.847 0.897 0.934 0.919 0.871 
   1   (0.141) 0.153 0.103 0.066 0.081 0.129 

Locus 2427 : 
2 alleles
10.1% missing data
   1   (0.543) 0.479 0.611 0.857 0.302 0.617 
   3   (0.457) 0.521 0.389 0.143 0.698 0.383 

Locus 2428 : 
2 alleles
1.4% missing data
   1   (0.942) 0.906 0.995 0.999 0.909 0.963 
   3   (0.058) 0.094 0.005 0.001 0.091 0.037 

Locus 2429 : 
2 alleles
13.8% missing data
   2   (0.906) 0.943 0.740 0.971 0.972 0.913 
   4   (0.094) 0.057 0.260 0.029 0.028 0.087 

Locus 2430 : 
2 alleles
14.5% missing data
   2   (0.899) 0.906 0.971 0.994 0.906 0.915 
   4   (0.101) 0.094 0.029 0.006 0.094 0.085 

Locus 2431 : 
2 alleles
5.8% missing data
   3   (0.795) 0.788 0.859 0.935 0.883 0.775 
   1   (0.205) 0.212 0.141 0.065 0.117 0.225 

Locus 2432 : 
2 alleles
2.2% missing data
   2   (0.846) 0.850 0.715 0.985 0.877 0.873 
   4   (0.154) 0.150 0.285 0.015 0.123 0.127 

Locus 2433 : 
2 alleles
2.9% missing data
   4   (0.740) 0.746 0.661 0.913 0.752 0.764 
   2   (0.260) 0.254 0.339 0.087 0.248 0.236 

Locus 2434 : 
2 alleles
5.1% missing data
   1   (0.934) 0.980 0.931 0.904 0.982 0.919 
   2   (0.066) 0.020 0.069 0.096 0.018 0.081 

Locus 2435 : 
2 alleles
11.6% missing data
   1   (0.905) 0.937 0.935 0.970 0.951 0.904 
   3   (0.095) 0.063 0.065 0.030 0.049 0.096 

Locus 2436 : 
2 alleles
15.2% missing data
   2   (0.651) 0.658 0.632 0.924 0.658 0.645 
   4   (0.349) 0.342 0.368 0.076 0.342 0.355 

Locus 2437 : 
2 alleles
5.1% missing data
   3   (0.916) 0.920 0.954 0.977 0.954 0.934 
   1   (0.084) 0.080 0.046 0.023 0.046 0.066 

Locus 2438 : 
2 alleles
4.3% missing data
   1   (0.793) 0.783 0.870 0.689 0.855 0.806 
   2   (0.207) 0.217 0.130 0.311 0.145 0.194 

Locus 2439 : 
2 alleles
2.9% missing data
   1   (0.830) 0.840 0.717 0.926 0.878 0.851 
   4   (0.170) 0.160 0.283 0.074 0.122 0.149 

Locus 2440 : 
2 alleles
5.1% missing data
   1   (0.265) 0.293 0.129 0.097 0.259 0.259 
   3   (0.735) 0.707 0.871 0.903 0.741 0.741 

Locus 2441 : 
2 alleles
18.1% missing data
   2   (0.360) 0.226 0.444 0.599 0.371 0.395 
   1   (0.640) 0.774 0.556 0.401 0.629 0.605 

Locus 2442 : 
2 alleles
2.9% missing data
   1   (0.904) 0.939 0.948 0.967 0.953 0.901 
   4   (0.096) 0.061 0.052 0.033 0.047 0.099 

Locus 2443 : 
2 alleles
1.4% missing data
   2   (0.863) 0.883 0.958 0.713 0.835 0.880 
   4   (0.137) 0.117 0.042 0.287 0.165 0.120 

Locus 2444 : 
2 alleles
2.9% missing data
   4   (0.429) 0.502 0.198 0.774 0.457 0.401 
   2   (0.571) 0.498 0.802 0.226 0.543 0.599 

Locus 2445 : 
2 alleles
17.4% missing data
   4   (0.641) 0.627 0.727 0.613 0.630 0.659 
   2   (0.359) 0.373 0.273 0.387 0.370 0.341 

Locus 2446 : 
2 alleles
2.9% missing data
   4   (0.862) 0.788 0.966 0.991 0.894 0.890 
   2   (0.138) 0.212 0.034 0.009 0.106 0.110 

Locus 2447 : 
2 alleles
5.8% missing data
   3   (0.911) 0.918 0.970 0.992 0.945 0.923 
   1   (0.089) 0.082 0.030 0.008 0.055 0.077 

Locus 2448 : 
2 alleles
5.8% missing data
   1   (0.758) 0.766 0.849 0.759 0.832 0.735 
   4   (0.242) 0.234 0.151 0.241 0.168 0.265 

Locus 2449 : 
2 alleles
2.9% missing data
   4   (0.600) 0.595 0.742 0.934 0.556 0.583 
   1   (0.400) 0.405 0.258 0.066 0.444 0.417 

Locus 2450 : 
2 alleles
2.2% missing data
   3   (0.575) 0.908 0.055 0.009 0.916 0.389 
   1   (0.425) 0.092 0.945 0.991 0.084 0.611 

Locus 2451 : 
2 alleles
14.5% missing data
   2   (0.896) 0.946 0.860 0.870 0.945 0.899 
   4   (0.104) 0.054 0.140 0.130 0.055 0.101 

Locus 2452 : 
2 alleles
11.6% missing data
   1   (0.895) 0.937 0.932 0.991 0.946 0.881 
   3   (0.105) 0.063 0.068 0.009 0.054 0.119 

Locus 2453 : 
2 alleles
2.2% missing data
   4   (0.910) 0.907 0.888 0.992 0.930 0.936 
   2   (0.090) 0.093 0.112 0.008 0.070 0.064 

Locus 2454 : 
2 alleles
8.0% missing data
   1   (0.907) 0.947 0.971 0.997 0.924 0.908 
   4   (0.093) 0.053 0.029 0.003 0.076 0.092 

Locus 2455 : 
2 alleles
3.6% missing data
   2   (0.371) 0.338 0.452 0.518 0.258 0.382 
   1   (0.629) 0.662 0.548 0.482 0.742 0.618 

Locus 2456 : 
2 alleles
4.3% missing data
   3   (0.816) 0.878 0.885 0.259 0.820 0.824 
   4   (0.184) 0.122 0.115 0.741 0.180 0.176 

Locus 2457 : 
2 alleles
9.4% missing data
   2   (0.923) 0.968 0.939 0.972 0.968 0.911 
   4   (0.077) 0.032 0.061 0.028 0.032 0.089 

Locus 2458 : 
2 alleles
6.5% missing data
   3   (0.903) 0.950 0.935 0.986 0.933 0.898 
   4   (0.097) 0.050 0.065 0.014 0.067 0.102 

Locus 2459 : 
2 alleles
12.3% missing data
   1   (0.199) 0.188 0.110 0.046 0.170 0.199 
   3   (0.801) 0.812 0.890 0.954 0.830 0.801 

Locus 2460 : 
2 alleles
3.6% missing data
   2   (0.258) 0.216 0.173 0.620 0.282 0.244 
   4   (0.742) 0.784 0.827 0.380 0.718 0.756 

Locus 2461 : 
2 alleles
7.2% missing data
   1   (0.897) 0.961 0.689 0.830 0.967 0.882 
   3   (0.103) 0.039 0.311 0.170 0.033 0.118 

Locus 2462 : 
2 alleles
12.3% missing data
   1   (0.956) 0.994 0.907 0.985 0.995 0.923 
   2   (0.044) 0.006 0.093 0.015 0.005 0.077 

Locus 2463 : 
2 alleles
4.3% missing data
   3   (0.895) 0.937 0.892 0.949 0.962 0.879 
   1   (0.105) 0.063 0.108 0.051 0.038 0.121 

Locus 2464 : 
2 alleles
6.5% missing data
   4   (0.802) 0.781 0.915 0.392 0.838 0.820 
   2   (0.198) 0.219 0.085 0.608 0.162 0.180 

Locus 2465 : 
2 alleles
10.9% missing data
   2   (0.639) 0.719 0.539 0.502 0.719 0.614 
   4   (0.361) 0.281 0.461 0.498 0.281 0.386 

Locus 2466 : 
2 alleles
8.0% missing data
   4   (0.869) 0.887 0.903 0.981 0.935 0.857 
   2   (0.131) 0.113 0.097 0.019 0.065 0.143 

Locus 2467 : 
2 alleles
15.2% missing data
   3   (0.880) 0.938 0.866 0.897 0.902 0.884 
   1   (0.120) 0.062 0.134 0.103 0.098 0.116 

Locus 2468 : 
2 alleles
18.1% missing data
   4   (0.684) 0.811 0.650 0.180 0.806 0.612 
   2   (0.316) 0.189 0.350 0.820 0.194 0.388 

Locus 2469 : 
2 alleles
19.6% missing data
   1   (0.180) 0.183 0.175 0.087 0.099 0.184 
   3   (0.820) 0.817 0.825 0.913 0.901 0.816 

Locus 2470 : 
2 alleles
11.6% missing data
   2   (0.144) 0.121 0.283 0.026 0.101 0.124 
   4   (0.856) 0.879 0.717 0.974 0.899 0.876 

Locus 2471 : 
2 alleles
10.9% missing data
   1   (0.865) 0.829 0.945 0.976 0.914 0.882 
   3   (0.135) 0.171 0.055 0.024 0.086 0.118 

Locus 2472 : 
2 alleles
15.2% missing data
   1   (0.914) 0.938 0.963 0.884 0.938 0.924 
   3   (0.086) 0.062 0.037 0.116 0.062 0.076 

Locus 2473 : 
2 alleles
2.9% missing data
   3   (0.828) 0.848 0.698 0.990 0.846 0.847 
   2   (0.172) 0.152 0.302 0.010 0.154 0.153 

Locus 2474 : 
2 alleles
10.1% missing data
   4   (0.327) 0.290 0.282 0.351 0.317 0.332 
   1   (0.673) 0.710 0.718 0.649 0.683 0.668 

Locus 2475 : 
2 alleles
1.4% missing data
   3   (0.663) 0.586 0.537 0.971 0.643 0.714 
   1   (0.337) 0.414 0.463 0.029 0.357 0.286 

Locus 2476 : 
2 alleles
2.9% missing data
   1   (0.897) 0.946 0.951 0.864 0.922 0.892 
   2   (0.103) 0.054 0.049 0.136 0.078 0.108 

Locus 2477 : 
2 alleles
2.9% missing data
   1   (0.327) 0.276 0.224 0.126 0.386 0.346 
   3   (0.673) 0.724 0.776 0.874 0.614 0.654 

Locus 2478 : 
2 alleles
5.1% missing data
   4   (0.753) 0.794 0.861 0.963 0.787 0.723 
   1   (0.247) 0.206 0.139 0.037 0.213 0.277 

Locus 2479 : 
2 alleles
0.7% missing data
   4   (0.925) 0.965 0.955 0.960 0.975 0.915 
   2   (0.075) 0.035 0.045 0.040 0.025 0.085 

Locus 2480 : 
2 alleles
5.8% missing data
   2   (0.605) 0.682 0.405 0.811 0.631 0.578 
   4   (0.395) 0.318 0.595 0.189 0.369 0.422 

Locus 2481 : 
2 alleles
4.3% missing data
   1   (0.089) 0.061 0.024 0.006 0.203 0.066 
   3   (0.911) 0.939 0.976 0.994 0.797 0.934 

Locus 2482 : 
2 alleles
10.9% missing data
   2   (0.882) 0.843 0.980 0.995 0.881 0.904 
   4   (0.118) 0.157 0.020 0.005 0.119 0.096 

Locus 2483 : 
2 alleles
3.6% missing data
   2   (0.913) 0.950 0.933 0.947 0.971 0.905 
   1   (0.087) 0.050 0.067 0.053 0.029 0.095 

Locus 2484 : 
2 alleles
1.4% missing data
   1   (0.233) 0.183 0.112 0.020 0.302 0.241 
   4   (0.767) 0.817 0.888 0.980 0.698 0.759 

Locus 2485 : 
2 alleles
4.3% missing data
   2   (0.937) 0.986 0.903 0.981 0.986 0.906 
   4   (0.063) 0.014 0.097 0.019 0.014 0.094 

Locus 2486 : 
2 alleles
14.5% missing data
   2   (0.792) 0.831 0.743 0.967 0.803 0.799 
   4   (0.208) 0.169 0.257 0.033 0.197 0.201 

Locus 2487 : 
2 alleles
11.6% missing data
   3   (0.896) 0.937 0.934 0.928 0.935 0.895 
   1   (0.104) 0.063 0.066 0.072 0.065 0.105 

Locus 2488 : 
2 alleles
13.0% missing data
   3   (0.919) 0.880 0.984 0.996 0.935 0.940 
   1   (0.081) 0.120 0.016 0.004 0.065 0.060 

Locus 2489 : 
2 alleles
3.6% missing data
   1   (0.743) 0.775 0.746 0.844 0.770 0.739 
   4   (0.257) 0.225 0.254 0.156 0.230 0.261 

Locus 2490 : 
2 alleles
11.6% missing data
   1   (0.940) 0.901 0.993 0.998 0.932 0.960 
   4   (0.060) 0.099 0.007 0.002 0.068 0.040 

Locus 2491 : 
2 alleles
1.4% missing data
   3   (0.915) 0.928 0.978 0.996 0.924 0.930 
   4   (0.085) 0.072 0.022 0.004 0.076 0.070 

Locus 2492 : 
2 alleles
2.2% missing data
   1   (0.905) 0.941 0.938 0.991 0.949 0.903 
   3   (0.095) 0.059 0.062 0.009 0.051 0.097 

Locus 2493 : 
2 alleles
14.5% missing data
   3   (0.828) 0.900 0.861 0.985 0.881 0.779 
   1   (0.172) 0.100 0.139 0.015 0.119 0.221 

Locus 2494 : 
2 alleles
14.5% missing data
   1   (0.877) 0.896 0.924 0.960 0.933 0.876 
   2   (0.123) 0.104 0.076 0.040 0.067 0.124 

Locus 2495 : 
2 alleles
2.2% missing data
   4   (0.911) 0.966 0.950 0.453 0.958 0.904 
   1   (0.089) 0.034 0.050 0.547 0.042 0.096 

Locus 2496 : 
2 alleles
6.5% missing data
   1   (0.132) 0.147 0.053 0.026 0.126 0.112 
   3   (0.868) 0.853 0.947 0.974 0.874 0.888 

Locus 2497 : 
2 alleles
14.5% missing data
   4   (0.878) 0.924 0.752 0.978 0.947 0.875 
   2   (0.122) 0.076 0.248 0.022 0.053 0.125 

Locus 2498 : 
2 alleles
3.6% missing data
   3   (0.928) 0.931 0.987 0.998 0.891 0.948 
   1   (0.072) 0.069 0.013 0.002 0.109 0.052 

Locus 2499 : 
2 alleles
0.0% missing data
   2   (0.930) 0.980 0.911 0.989 0.980 0.897 
   3   (0.070) 0.020 0.089 0.011 0.020 0.103 

Locus 2500 : 
2 alleles
15.2% missing data
   4   (0.722) 0.790 0.653 0.585 0.871 0.673 
   1   (0.278) 0.210 0.347 0.415 0.129 0.327 

Locus 2501 : 
2 alleles
10.9% missing data
   2   (0.894) 0.902 0.950 0.987 0.929 0.905 
   4   (0.106) 0.098 0.050 0.013 0.071 0.095 

Locus 2502 : 
2 alleles
15.2% missing data
   2   (0.909) 0.931 0.950 0.965 0.945 0.922 
   4   (0.091) 0.069 0.050 0.035 0.055 0.078 

Locus 2503 : 
2 alleles
2.2% missing data
   2   (0.815) 0.897 0.530 0.810 0.845 0.823 
   4   (0.185) 0.103 0.470 0.190 0.155 0.177 

Locus 2504 : 
2 alleles
11.6% missing data
   4   (0.914) 0.923 0.971 0.792 0.934 0.934 
   2   (0.086) 0.077 0.029 0.208 0.066 0.066 

Locus 2505 : 
2 alleles
2.9% missing data
   2   (0.808) 0.861 0.899 0.688 0.794 0.809 
   1   (0.192) 0.139 0.101 0.312 0.206 0.191 

Locus 2506 : 
2 alleles
6.5% missing data
   3   (0.859) 0.869 0.923 0.958 0.869 0.871 
   1   (0.141) 0.131 0.077 0.042 0.131 0.129 

Locus 2507 : 
2 alleles
2.2% missing data
   2   (0.857) 0.930 0.818 0.776 0.953 0.796 
   4   (0.143) 0.070 0.182 0.224 0.047 0.204 

Locus 2508 : 
2 alleles
2.9% missing data
   4   (0.901) 0.931 0.960 0.979 0.930 0.908 
   2   (0.099) 0.069 0.040 0.021 0.070 0.092 

Locus 2509 : 
2 alleles
4.3% missing data
   4   (0.900) 0.952 0.731 0.869 0.959 0.908 
   2   (0.100) 0.048 0.269 0.131 0.041 0.092 

Locus 2510 : 
2 alleles
14.5% missing data
   3   (0.416) 0.433 0.288 0.124 0.456 0.418 
   2   (0.584) 0.567 0.712 0.876 0.544 0.582 

Locus 2511 : 
2 alleles
15.2% missing data
   1   (0.874) 0.911 0.927 0.977 0.902 0.871 
   3   (0.126) 0.089 0.073 0.023 0.098 0.129 

Locus 2512 : 
2 alleles
4.3% missing data
   2   (0.767) 0.787 0.887 0.974 0.735 0.762 
   4   (0.233) 0.213 0.113 0.026 0.265 0.238 

Locus 2513 : 
2 alleles
2.9% missing data
   1   (0.135) 0.133 0.045 0.008 0.189 0.114 
   3   (0.865) 0.867 0.955 0.992 0.811 0.886 

Locus 2514 : 
2 alleles
6.5% missing data
   1   (0.170) 0.146 0.073 0.009 0.178 0.171 
   3   (0.830) 0.854 0.927 0.991 0.822 0.829 

Locus 2515 : 
2 alleles
12.3% missing data
   3   (0.509) 0.635 0.206 0.336 0.652 0.464 
   2   (0.491) 0.365 0.794 0.664 0.348 0.536 

Locus 2516 : 
2 alleles
7.2% missing data
   2   (0.689) 0.778 0.568 0.384 0.824 0.647 
   4   (0.311) 0.222 0.432 0.616 0.176 0.353 

Locus 2517 : 
2 alleles
13.8% missing data
   4   (0.573) 0.693 0.486 0.671 0.522 0.538 
   3   (0.427) 0.307 0.514 0.329 0.478 0.462 

Locus 2518 : 
2 alleles
5.1% missing data
   2   (0.683) 0.704 0.614 0.783 0.722 0.677 
   4   (0.317) 0.296 0.386 0.217 0.278 0.323 

Locus 2519 : 
2 alleles
10.1% missing data
   4   (0.430) 0.394 0.561 0.404 0.459 0.419 
   2   (0.570) 0.606 0.439 0.596 0.541 0.581 

Locus 2520 : 
2 alleles
11.6% missing data
   1   (0.887) 0.951 0.870 0.920 0.955 0.856 
   3   (0.113) 0.049 0.130 0.080 0.045 0.144 

Locus 2521 : 
2 alleles
4.3% missing data
   2   (0.898) 0.937 0.959 0.880 0.889 0.910 
   4   (0.102) 0.063 0.041 0.120 0.111 0.090 

Locus 2522 : 
2 alleles
4.3% missing data
   4   (0.843) 0.868 0.720 0.978 0.855 0.865 
   2   (0.157) 0.132 0.280 0.022 0.145 0.135 

Locus 2523 : 
2 alleles
13.8% missing data
   4   (0.897) 0.934 0.947 0.982 0.911 0.903 
   3   (0.103) 0.066 0.053 0.018 0.089 0.097 

Locus 2524 : 
2 alleles
13.0% missing data
   1   (0.058) 0.109 0.007 0.001 0.059 0.038 
   3   (0.942) 0.891 0.993 0.999 0.941 0.962 

Locus 2525 : 
2 alleles
12.3% missing data
   2   (0.872) 0.894 0.956 0.976 0.865 0.882 
   4   (0.128) 0.106 0.044 0.024 0.135 0.118 

Locus 2526 : 
2 alleles
6.5% missing data
   2   (0.798) 0.816 0.898 0.890 0.804 0.799 
   3   (0.202) 0.184 0.102 0.110 0.196 0.201 

Locus 2527 : 
2 alleles
15.9% missing data
   1   (0.914) 0.945 0.949 0.983 0.953 0.917 
   4   (0.086) 0.055 0.051 0.017 0.047 0.083 

Locus 2528 : 
2 alleles
3.6% missing data
   3   (0.914) 0.925 0.982 0.995 0.863 0.935 
   1   (0.086) 0.075 0.018 0.005 0.137 0.065 

Locus 2529 : 
2 alleles
5.1% missing data
   1   (0.699) 0.689 0.848 0.962 0.666 0.690 
   2   (0.301) 0.311 0.152 0.038 0.334 0.310 

Locus 2530 : 
2 alleles
5.8% missing data
   2   (0.788) 0.777 0.897 0.945 0.786 0.797 
   4   (0.212) 0.223 0.103 0.055 0.214 0.203 

Locus 2531 : 
2 alleles
8.0% missing data
   1   (0.708) 0.803 0.536 0.866 0.801 0.656 
   3   (0.292) 0.197 0.464 0.134 0.199 0.344 

Locus 2532 : 
2 alleles
17.4% missing data
   3   (0.892) 0.946 0.942 0.501 0.897 0.905 
   4   (0.108) 0.054 0.058 0.499 0.103 0.095 

Locus 2533 : 
2 alleles
13.8% missing data
   3   (0.417) 0.383 0.465 0.754 0.290 0.438 
   1   (0.583) 0.617 0.535 0.246 0.710 0.562 

Locus 2534 : 
2 alleles
14.5% missing data
   4   (0.889) 0.951 0.903 0.862 0.957 0.852 
   2   (0.111) 0.049 0.097 0.138 0.043 0.148 

Locus 2535 : 
2 alleles
2.9% missing data
   3   (0.821) 0.822 0.684 0.952 0.877 0.840 
   2   (0.179) 0.178 0.316 0.048 0.123 0.160 

Locus 2536 : 
2 alleles
15.2% missing data
   4   (0.787) 0.855 0.752 0.839 0.864 0.753 
   2   (0.213) 0.145 0.248 0.161 0.136 0.247 

Locus 2537 : 
2 alleles
10.9% missing data
   4   (0.659) 0.660 0.601 0.798 0.691 0.671 
   2   (0.341) 0.340 0.399 0.202 0.309 0.329 

Locus 2538 : 
2 alleles
3.6% missing data
   2   (0.805) 0.856 0.884 0.973 0.785 0.794 
   4   (0.195) 0.144 0.116 0.027 0.215 0.206 

Locus 2539 : 
2 alleles
2.9% missing data
   3   (0.870) 0.889 0.915 0.910 0.930 0.869 
   1   (0.130) 0.111 0.085 0.090 0.070 0.131 

Locus 2540 : 
2 alleles
14.5% missing data
   4   (0.183) 0.173 0.096 0.146 0.175 0.178 
   3   (0.817) 0.827 0.904 0.854 0.825 0.822 

Locus 2541 : 
2 alleles
0.7% missing data
   3   (0.147) 0.168 0.072 0.044 0.101 0.134 
   4   (0.853) 0.832 0.928 0.956 0.899 0.866 

Locus 2542 : 
2 alleles
2.9% missing data
   1   (0.920) 0.920 0.982 0.993 0.938 0.939 
   3   (0.080) 0.080 0.018 0.007 0.062 0.061 

Locus 2543 : 
2 alleles
18.8% missing data
   3   (0.770) 0.768 0.749 0.908 0.831 0.769 
   1   (0.230) 0.232 0.251 0.092 0.169 0.231 

Locus 2544 : 
2 alleles
11.6% missing data
   4   (0.916) 0.960 0.957 0.989 0.935 0.918 
   2   (0.084) 0.040 0.043 0.011 0.065 0.082 

Locus 2545 : 
2 alleles
12.3% missing data
   4   (0.265) 0.351 0.121 0.190 0.388 0.220 
   2   (0.735) 0.649 0.879 0.810 0.612 0.780 

Locus 2546 : 
2 alleles
13.8% missing data
   2   (0.543) 0.772 0.141 0.156 0.737 0.451 
   3   (0.457) 0.228 0.859 0.844 0.263 0.549 

Locus 2547 : 
2 alleles
9.4% missing data
   1   (0.456) 0.441 0.451 0.651 0.465 0.454 
   4   (0.544) 0.559 0.549 0.349 0.535 0.546 

Locus 2548 : 
2 alleles
10.9% missing data
   4   (0.239) 0.181 0.189 0.182 0.227 0.267 
   2   (0.761) 0.819 0.811 0.818 0.773 0.733 

Locus 2549 : 
2 alleles
2.9% missing data
   4   (0.864) 0.909 0.925 0.986 0.882 0.860 
   1   (0.136) 0.091 0.075 0.014 0.118 0.140 

Locus 2550 : 
2 alleles
5.8% missing data
   4   (0.686) 0.680 0.625 0.946 0.708 0.691 
   1   (0.314) 0.320 0.375 0.054 0.292 0.309 

Locus 2551 : 
2 alleles
11.6% missing data
   1   (0.930) 0.813 0.987 0.998 0.963 0.951 
   3   (0.070) 0.187 0.013 0.002 0.037 0.049 

Locus 2552 : 
2 alleles
3.6% missing data
   4   (0.678) 0.720 0.741 0.630 0.751 0.643 
   3   (0.322) 0.280 0.259 0.370 0.249 0.357 

Locus 2553 : 
2 alleles
8.0% missing data
   2   (0.894) 0.894 0.758 0.974 0.915 0.923 
   4   (0.106) 0.106 0.242 0.026 0.085 0.077 

Locus 2554 : 
2 alleles
7.2% missing data
   3   (0.799) 0.855 0.675 0.917 0.840 0.796 
   2   (0.201) 0.145 0.325 0.083 0.160 0.204 

Locus 2555 : 
2 alleles
1.4% missing data
   3   (0.905) 0.952 0.738 0.992 0.962 0.910 
   1   (0.095) 0.048 0.262 0.008 0.038 0.090 

Locus 2556 : 
2 alleles
2.9% missing data
   3   (0.901) 0.955 0.920 0.983 0.953 0.880 
   1   (0.099) 0.045 0.080 0.017 0.047 0.120 

Locus 2557 : 
2 alleles
13.8% missing data
   2   (0.410) 0.503 0.189 0.421 0.512 0.363 
   3   (0.590) 0.497 0.811 0.579 0.488 0.637 

Locus 2558 : 
2 alleles
11.6% missing data
   4   (0.931) 0.954 0.986 0.994 0.885 0.950 
   2   (0.069) 0.046 0.014 0.006 0.115 0.050 

Locus 2559 : 
2 alleles
12.3% missing data
   1   (0.914) 0.848 0.977 0.997 0.943 0.936 
   3   (0.086) 0.152 0.023 0.003 0.057 0.064 

Locus 2560 : 
2 alleles
13.0% missing data
   1   (0.873) 0.873 0.952 0.985 0.876 0.888 
   3   (0.127) 0.127 0.048 0.015 0.124 0.112 

Locus 2561 : 
2 alleles
13.0% missing data
   3   (0.587) 0.569 0.774 0.112 0.520 0.614 
   1   (0.413) 0.431 0.226 0.888 0.480 0.386 

Locus 2562 : 
2 alleles
3.6% missing data
   2   (0.905) 0.903 0.964 0.995 0.957 0.914 
   4   (0.095) 0.097 0.036 0.005 0.043 0.086 

Locus 2563 : 
2 alleles
13.8% missing data
   3   (0.685) 0.667 0.750 0.672 0.661 0.699 
   1   (0.315) 0.333 0.250 0.328 0.339 0.301 

Locus 2564 : 
2 alleles
12.3% missing data
   4   (0.774) 0.781 0.654 0.940 0.833 0.783 
   2   (0.226) 0.219 0.346 0.060 0.167 0.217 

Locus 2565 : 
2 alleles
7.2% missing data
   2   (0.910) 0.935 0.949 0.991 0.967 0.910 
   4   (0.090) 0.065 0.051 0.009 0.033 0.090 

Locus 2566 : 
2 alleles
14.5% missing data
   1   (0.888) 0.928 0.945 0.879 0.912 0.888 
   3   (0.112) 0.072 0.055 0.121 0.088 0.112 

Locus 2567 : 
2 alleles
15.9% missing data
   1   (0.176) 0.114 0.258 0.045 0.181 0.175 
   3   (0.824) 0.886 0.742 0.955 0.819 0.825 

Locus 2568 : 
2 alleles
2.9% missing data
   3   (0.915) 0.934 0.978 0.992 0.918 0.929 
   1   (0.085) 0.066 0.022 0.008 0.082 0.071 

Locus 2569 : 
2 alleles
12.3% missing data
   4   (0.819) 0.826 0.738 0.963 0.904 0.824 
   2   (0.181) 0.174 0.262 0.037 0.096 0.176 

Locus 2570 : 
2 alleles
1.4% missing data
   2   (0.914) 0.895 0.984 0.997 0.934 0.934 
   1   (0.086) 0.105 0.016 0.003 0.066 0.066 

Locus 2571 : 
2 alleles
15.2% missing data
   4   (0.895) 0.938 0.927 0.961 0.941 0.883 
   2   (0.105) 0.062 0.073 0.039 0.059 0.117 

Locus 2572 : 
2 alleles
2.9% missing data
   4   (0.874) 0.930 0.899 0.905 0.941 0.838 
   2   (0.126) 0.070 0.101 0.095 0.059 0.162 

Locus 2573 : 
2 alleles
13.8% missing data
   4   (0.905) 0.848 0.982 0.994 0.900 0.932 
   2   (0.095) 0.152 0.018 0.006 0.100 0.068 

Locus 2574 : 
2 alleles
1.4% missing data
   3   (0.911) 0.922 0.970 0.950 0.936 0.926 
   1   (0.089) 0.078 0.030 0.050 0.064 0.074 

Locus 2575 : 
2 alleles
5.8% missing data
   1   (0.581) 0.626 0.756 0.949 0.438 0.559 
   3   (0.419) 0.374 0.244 0.051 0.562 0.441 

Locus 2576 : 
2 alleles
14.5% missing data
   1   (0.906) 0.959 0.875 0.942 0.973 0.875 
   3   (0.094) 0.041 0.125 0.058 0.027 0.125 

Locus 2577 : 
2 alleles
15.2% missing data
   1   (0.691) 0.694 0.760 0.864 0.782 0.662 
   3   (0.309) 0.306 0.240 0.136 0.218 0.338 

Locus 2578 : 
2 alleles
12.3% missing data
   3   (0.914) 0.936 0.962 0.992 0.939 0.926 
   1   (0.086) 0.064 0.038 0.008 0.061 0.074 

Locus 2579 : 
2 alleles
8.7% missing data
   2   (0.879) 0.922 0.896 0.943 0.945 0.858 
   4   (0.121) 0.078 0.104 0.057 0.055 0.142 

Locus 2580 : 
2 alleles
11.6% missing data
   2   (0.915) 0.938 0.973 0.992 0.921 0.926 
   3   (0.085) 0.062 0.027 0.008 0.079 0.074 

Locus 2581 : 
2 alleles
18.1% missing data
   2   (0.705) 0.708 0.653 0.483 0.791 0.721 
   4   (0.295) 0.292 0.347 0.517 0.209 0.279 

Locus 2582 : 
2 alleles
14.5% missing data
   2   (0.359) 0.353 0.419 0.437 0.464 0.319 
   4   (0.641) 0.647 0.581 0.563 0.536 0.681 

Locus 2583 : 
2 alleles
10.9% missing data
   3   (0.870) 0.930 0.914 0.854 0.912 0.849 
   4   (0.130) 0.070 0.086 0.146 0.088 0.151 

Locus 2584 : 
2 alleles
2.2% missing data
   4   (0.905) 0.952 0.953 0.996 0.944 0.895 
   2   (0.095) 0.048 0.047 0.004 0.056 0.105 

Locus 2585 : 
2 alleles
13.0% missing data
   2   (0.904) 0.919 0.970 0.992 0.918 0.918 
   4   (0.096) 0.081 0.030 0.008 0.082 0.082 

Locus 2586 : 
2 alleles
10.9% missing data
   2   (0.845) 0.872 0.913 0.980 0.889 0.835 
   4   (0.155) 0.128 0.087 0.020 0.111 0.165 

Locus 2587 : 
2 alleles
5.8% missing data
   1   (0.840) 0.834 0.864 0.919 0.915 0.847 
   4   (0.160) 0.166 0.136 0.081 0.085 0.153 

Locus 2588 : 
2 alleles
6.5% missing data
   2   (0.880) 0.917 0.938 0.976 0.925 0.871 
   3   (0.120) 0.083 0.062 0.024 0.075 0.129 

Locus 2589 : 
2 alleles
6.5% missing data
   4   (0.743) 0.761 0.867 0.955 0.709 0.736 
   2   (0.257) 0.239 0.133 0.045 0.291 0.264 

Locus 2590 : 
2 alleles
4.3% missing data
   1   (0.849) 0.900 0.723 0.946 0.894 0.859 
   4   (0.151) 0.100 0.277 0.054 0.106 0.141 

Locus 2591 : 
2 alleles
13.8% missing data
   2   (0.809) 0.825 0.846 0.762 0.882 0.801 
   4   (0.191) 0.175 0.154 0.238 0.118 0.199 

Locus 2592 : 
2 alleles
12.3% missing data
   2   (0.909) 0.944 0.972 0.988 0.882 0.921 
   3   (0.091) 0.056 0.028 0.012 0.118 0.079 

Locus 2593 : 
2 alleles
15.9% missing data
   1   (0.772) 0.796 0.767 0.661 0.650 0.813 
   2   (0.228) 0.204 0.233 0.339 0.350 0.187 

Locus 2594 : 
2 alleles
13.0% missing data
   3   (0.906) 0.941 0.943 0.985 0.926 0.911 
   1   (0.094) 0.059 0.057 0.015 0.074 0.089 

Locus 2595 : 
2 alleles
3.6% missing data
   1   (0.894) 0.879 0.953 0.988 0.937 0.911 
   4   (0.106) 0.121 0.047 0.012 0.063 0.089 

Locus 2596 : 
2 alleles
13.0% missing data
   4   (0.890) 0.926 0.941 0.980 0.934 0.885 
   2   (0.110) 0.074 0.059 0.020 0.066 0.115 

Locus 2597 : 
2 alleles
12.3% missing data
   3   (0.941) 0.933 0.992 0.999 0.879 0.961 
   2   (0.059) 0.067 0.008 0.001 0.121 0.039 

Locus 2598 : 
2 alleles
4.3% missing data
   4   (0.859) 0.939 0.702 0.976 0.926 0.829 
   2   (0.141) 0.061 0.298 0.024 0.074 0.171 

Locus 2599 : 
2 alleles
3.6% missing data
   4   (0.921) 0.917 0.990 0.997 0.852 0.944 
   3   (0.079) 0.083 0.010 0.003 0.148 0.056 

Locus 2600 : 
2 alleles
14.5% missing data
   1   (0.900) 0.919 0.963 0.989 0.917 0.909 
   3   (0.100) 0.081 0.037 0.011 0.083 0.091 

Locus 2601 : 
2 alleles
1.4% missing data
   1   (0.096) 0.087 0.229 0.058 0.036 0.073 
   3   (0.904) 0.913 0.771 0.942 0.964 0.927 

Locus 2602 : 
2 alleles
0.7% missing data
   4   (0.117) 0.238 0.011 0.002 0.348 0.076 
   2   (0.883) 0.762 0.989 0.998 0.652 0.924 

Locus 2603 : 
2 alleles
10.9% missing data
   4   (0.886) 0.856 0.933 0.976 0.943 0.900 
   2   (0.114) 0.144 0.067 0.024 0.057 0.100 

Locus 2604 : 
2 alleles
4.3% missing data
   3   (0.905) 0.953 0.636 0.983 0.958 0.916 
   1   (0.095) 0.047 0.364 0.017 0.042 0.084 

Locus 2605 : 
2 alleles
4.3% missing data
   2   (0.074) 0.099 0.011 0.003 0.060 0.054 
   4   (0.926) 0.901 0.989 0.997 0.940 0.946 

Locus 2606 : 
2 alleles
4.3% missing data
   4   (0.236) 0.336 0.100 0.035 0.197 0.215 
   2   (0.764) 0.664 0.900 0.965 0.803 0.785 

Locus 2607 : 
2 alleles
11.6% missing data
   1   (0.731) 0.787 0.792 0.448 0.763 0.725 
   4   (0.269) 0.213 0.208 0.552 0.237 0.275 

Locus 2608 : 
2 alleles
3.6% missing data
   2   (0.906) 0.945 0.938 0.965 0.957 0.899 
   3   (0.094) 0.055 0.062 0.035 0.043 0.101 

Locus 2609 : 
2 alleles
5.1% missing data
   3   (0.911) 0.879 0.984 0.996 0.952 0.929 
   1   (0.089) 0.121 0.016 0.004 0.048 0.071 

Locus 2610 : 
2 alleles
3.6% missing data
   4   (0.763) 0.768 0.897 0.645 0.693 0.782 
   1   (0.237) 0.232 0.103 0.355 0.307 0.218 

Locus 2611 : 
2 alleles
18.1% missing data
   1   (0.725) 0.761 0.792 0.737 0.751 0.711 
   2   (0.275) 0.239 0.208 0.263 0.249 0.289 

Locus 2612 : 
2 alleles
5.1% missing data
   2   (0.902) 0.964 0.875 0.955 0.970 0.861 
   1   (0.098) 0.036 0.125 0.045 0.030 0.139 

Locus 2613 : 
2 alleles
5.1% missing data
   1   (0.809) 0.835 0.709 0.957 0.842 0.822 
   4   (0.191) 0.165 0.291 0.043 0.158 0.178 

Locus 2614 : 
2 alleles
5.1% missing data
   1   (0.491) 0.491 0.646 0.209 0.501 0.474 
   2   (0.509) 0.509 0.354 0.791 0.499 0.526 

Locus 2615 : 
2 alleles
5.8% missing data
   2   (0.740) 0.833 0.781 0.409 0.782 0.704 
   4   (0.260) 0.167 0.219 0.591 0.218 0.296 

Locus 2616 : 
2 alleles
13.8% missing data
   3   (0.895) 0.916 0.967 0.995 0.876 0.909 
   1   (0.105) 0.084 0.033 0.005 0.124 0.091 

Locus 2617 : 
2 alleles
2.2% missing data
   4   (0.865) 0.833 0.958 0.916 0.883 0.887 
   1   (0.135) 0.167 0.042 0.084 0.117 0.113 

Locus 2618 : 
2 alleles
10.9% missing data
   2   (0.917) 0.929 0.974 0.994 0.909 0.936 
   3   (0.083) 0.071 0.026 0.006 0.091 0.064 

Locus 2619 : 
2 alleles
3.6% missing data
   2   (0.814) 0.881 0.852 0.921 0.820 0.792 
   4   (0.186) 0.119 0.148 0.079 0.180 0.208 

Locus 2620 : 
2 alleles
4.3% missing data
   1   (0.854) 0.860 0.928 0.987 0.908 0.850 
   3   (0.146) 0.140 0.072 0.013 0.092 0.150 

Locus 2621 : 
2 alleles
3.6% missing data
   3   (0.917) 0.916 0.980 0.981 0.930 0.937 
   1   (0.083) 0.084 0.020 0.019 0.070 0.063 

Locus 2622 : 
2 alleles
2.9% missing data
   1   (0.878) 0.851 0.976 0.303 0.900 0.907 
   2   (0.122) 0.149 0.024 0.697 0.100 0.093 

Locus 2623 : 
2 alleles
11.6% missing data
   4   (0.883) 0.931 0.911 0.937 0.946 0.870 
   2   (0.117) 0.069 0.089 0.063 0.054 0.130 

Locus 2624 : 
2 alleles
11.6% missing data
   2   (0.905) 0.913 0.969 0.956 0.901 0.925 
   4   (0.095) 0.087 0.031 0.044 0.099 0.075 

Locus 2625 : 
2 alleles
3.6% missing data
   2   (0.842) 0.900 0.852 0.429 0.918 0.837 
   4   (0.158) 0.100 0.148 0.571 0.082 0.163 

Locus 2626 : 
2 alleles
12.3% missing data
   4   (0.840) 0.887 0.915 0.975 0.803 0.840 
   2   (0.160) 0.113 0.085 0.025 0.197 0.160 

Locus 2627 : 
2 alleles
2.2% missing data
   4   (0.833) 0.814 0.939 0.989 0.805 0.854 
   2   (0.167) 0.186 0.061 0.011 0.195 0.146 

Locus 2628 : 
2 alleles
16.7% missing data
   2   (0.920) 0.960 0.950 0.833 0.958 0.921 
   4   (0.080) 0.040 0.050 0.167 0.042 0.079 

Locus 2629 : 
2 alleles
2.9% missing data
   4   (0.910) 0.944 0.961 0.863 0.913 0.924 
   2   (0.090) 0.056 0.039 0.137 0.087 0.076 

Locus 2630 : 
2 alleles
1.4% missing data
   2   (0.899) 0.909 0.964 0.993 0.922 0.912 
   1   (0.101) 0.091 0.036 0.007 0.078 0.088 

Locus 2631 : 
2 alleles
11.6% missing data
   2   (0.083) 0.050 0.038 0.010 0.084 0.073 
   4   (0.917) 0.950 0.962 0.990 0.916 0.927 

Locus 2632 : 
2 alleles
4.3% missing data
   2   (0.848) 0.729 0.980 0.996 0.586 0.899 
   4   (0.152) 0.271 0.020 0.004 0.414 0.101 

Locus 2633 : 
2 alleles
8.0% missing data
   2   (0.723) 0.709 0.858 0.963 0.665 0.735 
   3   (0.277) 0.291 0.142 0.037 0.335 0.265 

Locus 2634 : 
2 alleles
1.4% missing data
   1   (0.911) 0.963 0.923 0.984 0.957 0.897 
   2   (0.089) 0.037 0.077 0.016 0.043 0.103 

Locus 2635 : 
2 alleles
1.4% missing data
   1   (0.885) 0.911 0.946 0.990 0.944 0.878 
   4   (0.115) 0.089 0.054 0.010 0.056 0.122 

Locus 2636 : 
2 alleles
2.2% missing data
   4   (0.872) 0.803 0.971 0.996 0.847 0.905 
   2   (0.128) 0.197 0.029 0.004 0.153 0.095 

Locus 2637 : 
2 alleles
12.3% missing data
   3   (0.875) 0.877 0.950 0.967 0.889 0.889 
   1   (0.125) 0.123 0.050 0.033 0.111 0.111 

Locus 2638 : 
2 alleles
3.6% missing data
   4   (0.937) 0.837 0.994 0.999 0.949 0.960 
   2   (0.063) 0.163 0.006 0.001 0.051 0.040 

Locus 2639 : 
2 alleles
15.9% missing data
   2   (0.920) 0.928 0.976 0.829 0.934 0.940 
   4   (0.080) 0.072 0.024 0.171 0.066 0.060 

Locus 2640 : 
2 alleles
3.6% missing data
   1   (0.349) 0.363 0.388 0.036 0.383 0.333 
   3   (0.651) 0.637 0.612 0.964 0.617 0.667 

Locus 2641 : 
2 alleles
14.5% missing data
   4   (0.896) 0.915 0.948 0.959 0.924 0.907 
   2   (0.104) 0.085 0.052 0.041 0.076 0.093 

Locus 2642 : 
2 alleles
10.1% missing data
   1   (0.125) 0.163 0.029 0.020 0.156 0.098 
   3   (0.875) 0.837 0.971 0.980 0.844 0.902 

Locus 2643 : 
2 alleles
3.6% missing data
   1   (0.869) 0.912 0.939 0.981 0.892 0.863 
   4   (0.131) 0.088 0.061 0.019 0.108 0.137 

Locus 2644 : 
2 alleles
13.8% missing data
   2   (0.887) 0.903 0.964 0.945 0.861 0.903 
   3   (0.113) 0.097 0.036 0.055 0.139 0.097 

Locus 2645 : 
2 alleles
4.3% missing data
   4   (0.750) 0.783 0.652 0.826 0.796 0.752 
   1   (0.250) 0.217 0.348 0.174 0.204 0.248 

Locus 2646 : 
2 alleles
10.1% missing data
   3   (0.903) 0.945 0.713 0.986 0.959 0.913 
   4   (0.097) 0.055 0.287 0.014 0.041 0.087 

Locus 2647 : 
2 alleles
7.2% missing data
   1   (0.890) 0.933 0.789 0.970 0.916 0.904 
   2   (0.110) 0.067 0.211 0.030 0.084 0.096 

Locus 2648 : 
2 alleles
10.9% missing data
   4   (0.863) 0.835 0.963 0.951 0.791 0.893 
   2   (0.137) 0.165 0.037 0.049 0.209 0.107 

Locus 2649 : 
2 alleles
14.5% missing data
   2   (0.614) 0.612 0.605 0.713 0.727 0.590 
   4   (0.386) 0.388 0.395 0.287 0.273 0.410 

Locus 2650 : 
2 alleles
4.3% missing data
   1   (0.768) 0.797 0.750 0.843 0.834 0.766 
   4   (0.232) 0.203 0.250 0.157 0.166 0.234 

Locus 2651 : 
2 alleles
15.9% missing data
   4   (0.706) 0.704 0.713 0.700 0.717 0.724 
   2   (0.294) 0.296 0.287 0.300 0.283 0.276 

Locus 2652 : 
2 alleles
2.9% missing data
   3   (0.391) 0.410 0.442 0.307 0.403 0.377 
   2   (0.609) 0.590 0.558 0.693 0.597 0.623 

Locus 2653 : 
2 alleles
12.3% missing data
   1   (0.114) 0.091 0.040 0.015 0.178 0.094 
   3   (0.886) 0.909 0.960 0.985 0.822 0.906 

Locus 2654 : 
2 alleles
5.1% missing data
   2   (0.911) 0.914 0.966 0.988 0.941 0.926 
   4   (0.089) 0.086 0.034 0.012 0.059 0.074 

Locus 2655 : 
2 alleles
3.6% missing data
   4   (0.899) 0.922 0.949 0.982 0.925 0.907 
   1   (0.101) 0.078 0.051 0.018 0.075 0.093 

Locus 2656 : 
2 alleles
4.3% missing data
   2   (0.129) 0.110 0.058 0.009 0.108 0.121 
   3   (0.871) 0.890 0.942 0.991 0.892 0.879 

Locus 2657 : 
2 alleles
2.9% missing data
   3   (0.916) 0.958 0.954 0.988 0.930 0.917 
   1   (0.084) 0.042 0.046 0.012 0.070 0.083 

Locus 2658 : 
2 alleles
3.6% missing data
   2   (0.946) 0.921 0.994 0.999 0.912 0.966 
   3   (0.054) 0.079 0.006 0.001 0.088 0.034 

Locus 2659 : 
2 alleles
13.8% missing data
   2   (0.787) 0.687 0.945 0.979 0.675 0.830 
   3   (0.213) 0.313 0.055 0.021 0.325 0.170 

Locus 2660 : 
2 alleles
2.9% missing data
   3   (0.320) 0.284 0.234 0.742 0.209 0.354 
   1   (0.680) 0.716 0.766 0.258 0.791 0.646 

Locus 2661 : 
2 alleles
3.6% missing data
   1   (0.780) 0.798 0.631 0.932 0.839 0.792 
   4   (0.220) 0.202 0.369 0.068 0.161 0.208 

Locus 2662 : 
2 alleles
12.3% missing data
   1   (0.099) 0.139 0.025 0.008 0.078 0.076 
   3   (0.901) 0.861 0.975 0.992 0.922 0.924 

Locus 2663 : 
2 alleles
5.1% missing data
   1   (0.693) 0.765 0.486 0.907 0.673 0.695 
   2   (0.307) 0.235 0.514 0.093 0.327 0.305 

Locus 2664 : 
2 alleles
2.9% missing data
   3   (0.851) 0.812 0.947 0.971 0.850 0.878 
   2   (0.149) 0.188 0.053 0.029 0.150 0.122 

Locus 2665 : 
2 alleles
2.9% missing data
   2   (0.911) 0.929 0.955 0.994 0.949 0.918 
   3   (0.089) 0.071 0.045 0.006 0.051 0.082 

Locus 2666 : 
2 alleles
5.1% missing data
   2   (0.199) 0.287 0.071 0.123 0.185 0.169 
   4   (0.801) 0.713 0.929 0.877 0.815 0.831 

Locus 2667 : 
2 alleles
2.2% missing data
   1   (0.771) 0.797 0.849 0.910 0.775 0.766 
   3   (0.229) 0.203 0.151 0.090 0.225 0.234 

Locus 2668 : 
2 alleles
3.6% missing data
   4   (0.856) 0.895 0.742 0.639 0.934 0.867 
   2   (0.144) 0.105 0.258 0.361 0.066 0.133 

Locus 2669 : 
2 alleles
4.3% missing data
   1   (0.168) 0.119 0.098 0.024 0.129 0.192 
   3   (0.832) 0.881 0.902 0.976 0.871 0.808 

Locus 2670 : 
2 alleles
5.8% missing data
   1   (0.885) 0.945 0.777 0.983 0.920 0.886 
   3   (0.115) 0.055 0.223 0.017 0.080 0.114 

Locus 2671 : 
2 alleles
12.3% missing data
   4   (0.911) 0.936 0.953 0.992 0.956 0.913 
   3   (0.089) 0.064 0.047 0.008 0.044 0.087 

Locus 2672 : 
2 alleles
7.2% missing data
   4   (0.877) 0.939 0.924 0.936 0.850 0.877 
   2   (0.123) 0.061 0.076 0.064 0.150 0.123 

Locus 2673 : 
2 alleles
14.5% missing data
   2   (0.524) 0.470 0.508 0.889 0.536 0.524 
   3   (0.476) 0.530 0.492 0.111 0.464 0.476 

Locus 2674 : 
2 alleles
8.7% missing data
   1   (0.060) 0.070 0.005 0.002 0.170 0.038 
   3   (0.940) 0.930 0.995 0.998 0.830 0.962 

Locus 2675 : 
2 alleles
6.5% missing data
   4   (0.813) 0.753 0.935 0.620 0.844 0.838 
   1   (0.187) 0.247 0.065 0.380 0.156 0.162 

Locus 2676 : 
2 alleles
5.8% missing data
   1   (0.848) 0.884 0.925 0.959 0.873 0.840 
   3   (0.152) 0.116 0.075 0.041 0.127 0.160 

Locus 2677 : 
2 alleles
5.1% missing data
   2   (0.729) 0.739 0.779 0.923 0.830 0.694 
   4   (0.271) 0.261 0.221 0.077 0.170 0.306 

Locus 2678 : 
2 alleles
12.3% missing data
   2   (0.893) 0.900 0.946 0.985 0.945 0.899 
   4   (0.107) 0.100 0.054 0.015 0.055 0.101 

Locus 2679 : 
2 alleles
7.2% missing data
   2   (0.836) 0.855 0.732 0.953 0.930 0.833 
   4   (0.164) 0.145 0.268 0.047 0.070 0.167 

Locus 2680 : 
2 alleles
2.9% missing data
   1   (0.626) 0.737 0.531 0.758 0.542 0.608 
   3   (0.374) 0.263 0.469 0.242 0.458 0.392 

Locus 2681 : 
2 alleles
2.2% missing data
   1   (0.475) 0.122 0.933 0.990 0.116 0.648 
   3   (0.525) 0.878 0.067 0.010 0.884 0.352 

Locus 2682 : 
2 alleles
2.2% missing data
   3   (0.878) 0.925 0.913 0.968 0.949 0.851 
   1   (0.122) 0.075 0.087 0.032 0.051 0.149 

Locus 2683 : 
2 alleles
11.6% missing data
   3   (0.920) 0.946 0.945 0.977 0.970 0.922 
   1   (0.080) 0.054 0.055 0.023 0.030 0.078 

Locus 2684 : 
2 alleles
7.2% missing data
   2   (0.846) 0.912 0.605 0.974 0.911 0.841 
   4   (0.154) 0.088 0.395 0.026 0.089 0.159 

Locus 2685 : 
2 alleles
10.1% missing data
   1   (0.247) 0.195 0.349 0.478 0.394 0.211 
   2   (0.753) 0.805 0.651 0.522 0.606 0.789 

Locus 2686 : 
2 alleles
6.5% missing data
   4   (0.903) 0.952 0.911 0.962 0.955 0.888 
   1   (0.097) 0.048 0.089 0.038 0.045 0.112 

Locus 2687 : 
2 alleles
2.9% missing data
   1   (0.433) 0.552 0.390 0.044 0.557 0.373 
   4   (0.567) 0.448 0.610 0.956 0.443 0.627 

Locus 2688 : 
2 alleles
5.1% missing data
   2   (0.698) 0.702 0.801 0.959 0.696 0.681 
   4   (0.302) 0.298 0.199 0.041 0.304 0.319 

Locus 2689 : 
2 alleles
13.8% missing data
   4   (0.864) 0.838 0.948 0.973 0.877 0.885 
   2   (0.136) 0.162 0.052 0.027 0.123 0.115 

Locus 2690 : 
2 alleles
4.3% missing data
   1   (0.587) 0.607 0.395 0.839 0.669 0.581 
   3   (0.413) 0.393 0.605 0.161 0.331 0.419 

Locus 2691 : 
2 alleles
3.6% missing data
   4   (0.892) 0.923 0.955 0.976 0.905 0.899 
   2   (0.108) 0.077 0.045 0.024 0.095 0.101 

Locus 2692 : 
2 alleles
10.9% missing data
   1   (0.834) 0.826 0.943 0.665 0.764 0.863 
   3   (0.166) 0.174 0.057 0.335 0.236 0.137 

Locus 2693 : 
2 alleles
10.9% missing data
   1   (0.849) 0.894 0.692 0.958 0.898 0.857 
   3   (0.151) 0.106 0.308 0.042 0.102 0.143 

Locus 2694 : 
2 alleles
2.9% missing data
   1   (0.908) 0.942 0.949 0.984 0.958 0.906 
   3   (0.092) 0.058 0.051 0.016 0.042 0.094 

Locus 2695 : 
2 alleles
10.9% missing data
   1   (0.407) 0.339 0.256 0.255 0.464 0.449 
   2   (0.593) 0.661 0.744 0.745 0.536 0.551 

Locus 2696 : 
2 alleles
2.9% missing data
   2   (0.903) 0.937 0.949 0.897 0.939 0.907 
   3   (0.097) 0.063 0.051 0.103 0.061 0.093 

Locus 2697 : 
2 alleles
4.3% missing data
   2   (0.906) 0.875 0.982 0.996 0.907 0.929 
   4   (0.094) 0.125 0.018 0.004 0.093 0.071 

Locus 2698 : 
2 alleles
5.8% missing data
   4   (0.907) 0.949 0.929 0.988 0.968 0.897 
   1   (0.093) 0.051 0.071 0.012 0.032 0.103 

Locus 2699 : 
2 alleles
13.8% missing data
   1   (0.904) 0.900 0.974 0.987 0.907 0.924 
   4   (0.096) 0.100 0.026 0.013 0.093 0.076 

Locus 2700 : 
2 alleles
3.6% missing data
   2   (0.391) 0.424 0.334 0.205 0.259 0.412 
   4   (0.609) 0.576 0.666 0.795 0.741 0.588 

Locus 2701 : 
2 alleles
3.6% missing data
   1   (0.100) 0.069 0.046 0.053 0.115 0.085 
   4   (0.900) 0.931 0.954 0.947 0.885 0.915 

Locus 2702 : 
2 alleles
18.1% missing data
   4   (0.852) 0.875 0.942 0.986 0.825 0.864 
   1   (0.148) 0.125 0.058 0.014 0.175 0.136 

Locus 2703 : 
2 alleles
3.6% missing data
   1   (0.900) 0.938 0.866 0.987 0.932 0.914 
   3   (0.100) 0.062 0.134 0.013 0.068 0.086 

Locus 2704 : 
2 alleles
4.3% missing data
   1   (0.883) 0.942 0.720 0.895 0.941 0.887 
   3   (0.117) 0.058 0.280 0.105 0.059 0.113 

Locus 2705 : 
2 alleles
2.9% missing data
   2   (0.870) 0.778 0.974 0.996 0.885 0.899 
   3   (0.130) 0.222 0.026 0.004 0.115 0.101 

Locus 2706 : 
2 alleles
3.6% missing data
   2   (0.856) 0.815 0.972 0.937 0.710 0.895 
   4   (0.144) 0.185 0.028 0.063 0.290 0.105 

Locus 2707 : 
2 alleles
3.6% missing data
   2   (0.846) 0.857 0.945 0.967 0.801 0.864 
   4   (0.154) 0.143 0.055 0.033 0.199 0.136 

Locus 2708 : 
2 alleles
12.3% missing data
   4   (0.432) 0.583 0.419 0.152 0.459 0.374 
   1   (0.568) 0.417 0.581 0.848 0.541 0.626 

Locus 2709 : 
2 alleles
16.7% missing data
   4   (0.876) 0.904 0.947 0.993 0.843 0.888 
   2   (0.124) 0.096 0.053 0.007 0.157 0.112 

Locus 2710 : 
2 alleles
5.1% missing data
   1   (0.688) 0.714 0.813 0.659 0.607 0.694 
   2   (0.312) 0.286 0.187 0.341 0.393 0.306 

Locus 2711 : 
2 alleles
13.0% missing data
   4   (0.892) 0.934 0.921 0.986 0.937 0.879 
   2   (0.108) 0.066 0.079 0.014 0.063 0.121 

Locus 2712 : 
2 alleles
4.3% missing data
   1   (0.908) 0.954 0.946 0.926 0.926 0.911 
   3   (0.092) 0.046 0.054 0.074 0.074 0.089 

Locus 2713 : 
2 alleles
10.1% missing data
   4   (0.843) 0.662 0.974 0.992 0.827 0.886 
   3   (0.157) 0.338 0.026 0.008 0.173 0.114 

Locus 2714 : 
2 alleles
6.5% missing data
   4   (0.815) 0.874 0.841 0.968 0.810 0.807 
   2   (0.185) 0.126 0.159 0.032 0.190 0.193 

Locus 2715 : 
2 alleles
5.8% missing data
   2   (0.613) 0.558 0.629 0.577 0.705 0.625 
   4   (0.387) 0.442 0.371 0.423 0.295 0.375 

Locus 2716 : 
2 alleles
7.2% missing data
   2   (0.898) 0.959 0.932 0.955 0.888 0.894 
   3   (0.102) 0.041 0.068 0.045 0.112 0.106 

Locus 2717 : 
2 alleles
4.3% missing data
   1   (0.931) 0.940 0.981 0.997 0.876 0.952 
   3   (0.069) 0.060 0.019 0.003 0.124 0.048 

Locus 2718 : 
2 alleles
4.3% missing data
   1   (0.904) 0.924 0.960 0.960 0.943 0.909 
   4   (0.096) 0.076 0.040 0.040 0.057 0.091 

Locus 2719 : 
2 alleles
17.4% missing data
   2   (0.657) 0.608 0.621 0.827 0.692 0.680 
   3   (0.343) 0.392 0.379 0.173 0.308 0.320 

Locus 2720 : 
2 alleles
3.6% missing data
   4   (0.901) 0.914 0.959 0.993 0.899 0.920 
   2   (0.099) 0.086 0.041 0.007 0.101 0.080 

Locus 2721 : 
2 alleles
1.4% missing data
   3   (0.845) 0.818 0.957 0.987 0.802 0.869 
   4   (0.155) 0.182 0.043 0.013 0.198 0.131 

Locus 2722 : 
2 alleles
2.2% missing data
   1   (0.862) 0.846 0.766 0.991 0.873 0.894 
   3   (0.138) 0.154 0.234 0.009 0.127 0.106 

Locus 2723 : 
2 alleles
5.1% missing data
   1   (0.911) 0.934 0.822 0.994 0.940 0.931 
   2   (0.089) 0.066 0.178 0.006 0.060 0.069 

Locus 2724 : 
2 alleles
2.9% missing data
   1   (0.865) 0.898 0.951 0.991 0.790 0.879 
   3   (0.135) 0.102 0.049 0.009 0.210 0.121 

Locus 2725 : 
2 alleles
1.4% missing data
   1   (0.873) 0.845 0.947 0.993 0.925 0.885 
   4   (0.127) 0.155 0.053 0.007 0.075 0.115 

Locus 2726 : 
2 alleles
13.8% missing data
   2   (0.941) 0.862 0.994 0.999 0.958 0.962 
   4   (0.059) 0.138 0.006 0.001 0.042 0.038 

Locus 2727 : 
2 alleles
2.2% missing data
   3   (0.911) 0.956 0.942 0.957 0.953 0.906 
   2   (0.089) 0.044 0.058 0.043 0.047 0.094 

Locus 2728 : 
2 alleles
3.6% missing data
   4   (0.856) 0.878 0.888 0.962 0.926 0.848 
   1   (0.144) 0.122 0.112 0.038 0.074 0.152 

Locus 2729 : 
2 alleles
0.7% missing data
   3   (0.896) 0.923 0.933 0.904 0.941 0.901 
   4   (0.104) 0.077 0.067 0.096 0.059 0.099 

Locus 2730 : 
2 alleles
13.0% missing data
   2   (0.904) 0.936 0.959 0.925 0.921 0.912 
   4   (0.096) 0.064 0.041 0.075 0.079 0.088 

Locus 2731 : 
2 alleles
6.5% missing data
   1   (0.836) 0.857 0.673 0.974 0.870 0.859 
   3   (0.164) 0.143 0.327 0.026 0.130 0.141 

Locus 2732 : 
2 alleles
13.8% missing data
   4   (0.399) 0.390 0.240 0.328 0.494 0.394 
   3   (0.601) 0.610 0.760 0.672 0.506 0.606 

Locus 2733 : 
2 alleles
2.2% missing data
   3   (0.816) 0.885 0.835 0.806 0.860 0.797 
   1   (0.184) 0.115 0.165 0.194 0.140 0.203 

Locus 2734 : 
2 alleles
8.7% missing data
   3   (0.824) 0.841 0.875 0.825 0.873 0.838 
   2   (0.176) 0.159 0.125 0.175 0.127 0.162 

Locus 2735 : 
2 alleles
11.6% missing data
   2   (0.906) 0.946 0.931 0.978 0.951 0.900 
   4   (0.094) 0.054 0.069 0.022 0.049 0.100 

Locus 2736 : 
2 alleles
5.1% missing data
   1   (0.160) 0.184 0.043 0.639 0.103 0.142 
   3   (0.840) 0.816 0.957 0.361 0.897 0.858 

Locus 2737 : 
2 alleles
2.9% missing data
   1   (0.902) 0.953 0.899 0.955 0.970 0.868 
   2   (0.098) 0.047 0.101 0.045 0.030 0.132 

Locus 2738 : 
2 alleles
14.5% missing data
   4   (0.917) 0.907 0.979 0.997 0.921 0.938 
   2   (0.083) 0.093 0.021 0.003 0.079 0.062 

Locus 2739 : 
2 alleles
2.2% missing data
   2   (0.099) 0.085 0.029 0.004 0.107 0.083 
   3   (0.901) 0.915 0.971 0.996 0.893 0.917 

Locus 2740 : 
2 alleles
6.5% missing data
   3   (0.134) 0.089 0.106 0.024 0.079 0.153 
   4   (0.866) 0.911 0.894 0.976 0.921 0.847 

Locus 2741 : 
2 alleles
5.8% missing data
   3   (0.895) 0.891 0.942 0.977 0.926 0.913 
   2   (0.105) 0.109 0.058 0.023 0.074 0.087 

Locus 2742 : 
2 alleles
3.6% missing data
   1   (0.895) 0.934 0.946 0.993 0.936 0.886 
   4   (0.105) 0.066 0.054 0.007 0.064 0.114 

Locus 2743 : 
2 alleles
4.3% missing data
   2   (0.880) 0.917 0.731 0.979 0.960 0.877 
   4   (0.120) 0.083 0.269 0.021 0.040 0.123 

Locus 2744 : 
2 alleles
15.9% missing data
   4   (0.877) 0.870 0.900 0.963 0.903 0.897 
   3   (0.123) 0.130 0.100 0.037 0.097 0.103 

Locus 2745 : 
2 alleles
6.5% missing data
   1   (0.892) 0.933 0.929 0.978 0.941 0.887 
   3   (0.108) 0.067 0.071 0.022 0.059 0.113 

Locus 2746 : 
2 alleles
3.6% missing data
   3   (0.753) 0.772 0.866 0.977 0.721 0.744 
   1   (0.247) 0.228 0.134 0.023 0.279 0.256 

Locus 2747 : 
2 alleles
6.5% missing data
   1   (0.906) 0.879 0.988 0.998 0.775 0.936 
   3   (0.094) 0.121 0.012 0.002 0.225 0.064 

Locus 2748 : 
2 alleles
2.2% missing data
   4   (0.660) 0.709 0.738 0.471 0.665 0.651 
   3   (0.340) 0.291 0.262 0.529 0.335 0.349 

Locus 2749 : 
2 alleles
5.8% missing data
   4   (0.834) 0.865 0.911 0.881 0.856 0.829 
   2   (0.166) 0.135 0.089 0.119 0.144 0.171 

Locus 2750 : 
2 alleles
11.6% missing data
   1   (0.908) 0.913 0.973 0.994 0.869 0.931 
   3   (0.092) 0.087 0.027 0.006 0.131 0.069 

Locus 2751 : 
2 alleles
14.5% missing data
   4   (0.914) 0.977 0.901 0.948 0.948 0.884 
   2   (0.086) 0.023 0.099 0.052 0.052 0.116 

Locus 2752 : 
2 alleles
10.9% missing data
   1   (0.556) 0.710 0.235 0.588 0.617 0.515 
   3   (0.444) 0.290 0.765 0.412 0.383 0.485 

Locus 2753 : 
2 alleles
3.6% missing data
   1   (0.199) 0.146 0.153 0.186 0.158 0.214 
   3   (0.801) 0.854 0.847 0.814 0.842 0.786 

Locus 2754 : 
2 alleles
13.0% missing data
   2   (0.783) 0.790 0.730 0.456 0.874 0.801 
   4   (0.217) 0.210 0.270 0.544 0.126 0.199 

Locus 2755 : 
2 alleles
5.8% missing data
   4   (0.859) 0.875 0.719 0.925 0.826 0.893 
   2   (0.141) 0.125 0.281 0.075 0.174 0.107 

Locus 2756 : 
2 alleles
4.3% missing data
   1   (0.908) 0.946 0.953 0.960 0.940 0.908 
   3   (0.092) 0.054 0.047 0.040 0.060 0.092 

Locus 2757 : 
2 alleles
5.8% missing data
   2   (0.896) 0.951 0.933 0.969 0.928 0.882 
   4   (0.104) 0.049 0.067 0.031 0.072 0.118 

Locus 2758 : 
2 alleles
11.6% missing data
   3   (0.907) 0.944 0.939 0.938 0.960 0.904 
   1   (0.093) 0.056 0.061 0.062 0.040 0.096 

Locus 2759 : 
2 alleles
10.1% missing data
   2   (0.911) 0.827 0.990 0.998 0.828 0.942 
   4   (0.089) 0.173 0.010 0.002 0.172 0.058 

Locus 2760 : 
2 alleles
12.3% missing data
   2   (0.770) 0.822 0.680 0.514 0.776 0.783 
   4   (0.230) 0.178 0.320 0.486 0.224 0.217 

Locus 2761 : 
2 alleles
3.6% missing data
   4   (0.853) 0.895 0.877 0.936 0.914 0.835 
   2   (0.147) 0.105 0.123 0.064 0.086 0.165 

Locus 2762 : 
2 alleles
7.2% missing data
   1   (0.363) 0.379 0.418 0.493 0.207 0.366 
   4   (0.637) 0.621 0.582 0.507 0.793 0.634 

Locus 2763 : 
2 alleles
4.3% missing data
   1   (0.214) 0.348 0.046 0.022 0.290 0.170 
   4   (0.786) 0.652 0.954 0.978 0.710 0.830 

Locus 2764 : 
2 alleles
11.6% missing data
   1   (0.938) 0.894 0.986 0.999 0.920 0.959 
   3   (0.062) 0.106 0.014 0.001 0.080 0.041 

Locus 2765 : 
2 alleles
5.1% missing data
   1   (0.925) 0.930 0.987 0.997 0.874 0.946 
   3   (0.075) 0.070 0.013 0.003 0.126 0.054 

Locus 2766 : 
2 alleles
4.3% missing data
   2   (0.787) 0.804 0.841 0.235 0.864 0.799 
   4   (0.213) 0.196 0.159 0.765 0.136 0.201 

Locus 2767 : 
2 alleles
4.3% missing data
   2   (0.883) 0.953 0.775 0.660 0.966 0.853 
   4   (0.117) 0.047 0.225 0.340 0.034 0.147 

Locus 2768 : 
2 alleles
3.6% missing data
   3   (0.781) 0.838 0.858 0.958 0.775 0.758 
   2   (0.219) 0.162 0.142 0.042 0.225 0.242 

Locus 2769 : 
2 alleles
14.5% missing data
   4   (0.195) 0.221 0.140 0.033 0.134 0.188 
   2   (0.805) 0.779 0.860 0.967 0.866 0.812 

Locus 2770 : 
2 alleles
3.6% missing data
   1   (0.866) 0.901 0.910 0.978 0.923 0.852 
   4   (0.134) 0.099 0.090 0.022 0.077 0.148 

Locus 2771 : 
2 alleles
3.6% missing data
   3   (0.883) 0.943 0.913 0.916 0.910 0.877 
   4   (0.117) 0.057 0.087 0.084 0.090 0.123 

Locus 2772 : 
2 alleles
13.0% missing data
   3   (0.786) 0.822 0.815 0.865 0.872 0.768 
   1   (0.214) 0.178 0.185 0.135 0.128 0.232 

Locus 2773 : 
2 alleles
1.4% missing data
   1   (0.916) 0.965 0.955 0.996 0.959 0.902 
   3   (0.084) 0.035 0.045 0.004 0.041 0.098 

Locus 2774 : 
2 alleles
13.0% missing data
   1   (0.738) 0.704 0.677 0.807 0.839 0.755 
   4   (0.262) 0.296 0.323 0.193 0.161 0.245 

Locus 2775 : 
2 alleles
4.3% missing data
   3   (0.799) 0.762 0.904 0.396 0.902 0.809 
   1   (0.201) 0.238 0.096 0.604 0.098 0.191 

Locus 2776 : 
2 alleles
2.9% missing data
   2   (0.916) 0.921 0.982 0.994 0.887 0.937 
   4   (0.084) 0.079 0.018 0.006 0.113 0.063 

Locus 2777 : 
2 alleles
5.8% missing data
   4   (0.086) 0.085 0.014 0.455 0.085 0.063 
   2   (0.914) 0.915 0.986 0.545 0.915 0.937 

Locus 2778 : 
2 alleles
5.1% missing data
   3   (0.906) 0.960 0.892 0.972 0.968 0.884 
   1   (0.094) 0.040 0.108 0.028 0.032 0.116 

Locus 2779 : 
2 alleles
13.0% missing data
   2   (0.952) 0.993 0.712 0.911 0.994 0.946 
   1   (0.048) 0.007 0.288 0.089 0.006 0.054 

Locus 2780 : 
2 alleles
13.0% missing data
   4   (0.927) 0.957 0.970 0.413 0.976 0.936 
   2   (0.073) 0.043 0.030 0.587 0.024 0.064 

Locus 2781 : 
2 alleles
3.6% missing data
   3   (0.838) 0.828 0.911 0.960 0.902 0.837 
   1   (0.162) 0.172 0.089 0.040 0.098 0.163 

Locus 2782 : 
2 alleles
11.6% missing data
   1   (0.853) 0.901 0.709 0.875 0.881 0.868 
   3   (0.147) 0.099 0.291 0.125 0.119 0.132 

Values of parameters used in structure:
DATAFILE=/home/compartido2/pablo_saenz/joey/structure/C_aus_x_C_mel/data_job_T25,	OUTFILE=/home/compartido2/pablo_saenz/joey/structure/C_aus_x_C_mel/structure_results/results_job_T25,	NUMINDS=138,	NUMLOCI=2782,	MISSING=0,	LABEL=1,	POPDATA=1,	POPFLAG=1,	PHENOTYPE=0,	EXTRACOLS=0,	MAXPOPS=5,	BURNIN=200000,	NUMREPS=300000,	USEPOPINFO=0,	INFERALPHA=1,	INFERLAMBDA=0,	POPSPECIFICLAMBDA=0,	POPALPHAS=0,	COMPUTEPROB=1,	NOADMIX=0,	ADMBURNIN=2500,	UPDATEFREQ=1,	PRINTLIKES=0,	INTERMEDSAVE=0,	PRINTKLD=0,	PRINTNET=0,	PRINTLAMBDA=0,	ANCESTDIST=0,	NUMBOXES=1000,	ANCESTPINT=0.90000,	GENSBACK=2,	MIGRPRIOR=0.05000,	PRINTQHAT=1,	PRINTQSUM=0,	ALPHA=1.0000,	FREQSCORR=1,	FPRIORMEAN=0.0100,	FPRIORSD=0.0500,	ONEFST=0,	LAMBDA=1.0000,	UNIFPRIORALPHA=1,	ALPHAMAX=10.0000,	ALPHAPRIORA=1.0000,	ALPHAPRIORB=2.0000,	ALPHAPROPSD=0.0250,	STARTATPOPINFO=0,	RANDOMIZE=1,	LINKAGE=0,	METROFREQ=10,	REPORTHITRATE=0,	MARKOVPHASE=-1,	PHASED=0,	PLOIDY=2,	PHASEINFO=0	LOCPRIOR=1, 	LOCPRIORINIT=1.000000, 	LOCDATA=1, 	LOCISPOP=0, 	LOCPRIORSTEP=0.100000, 	MAXLOCPRIOR=20.000000, 	SEED=1506252997,	
[STRAT parameters]:    NUMSIMSTATS=1000,	PHENOTYPECOL=-9,	POOLFREQ=10,	LOCUSxONLY=0,	EMERROR=0.00100,	MISSINGPHENO=-9,	
