# Supplementary material for: Population genomic response to geographic gradients by widespread and endemic fishes of the Arabian Peninsula
Source: Ecol Evol. 2020 Apr 12;10(10):4314–30. doi: 10.1002/ece3.6199 (PMC7246217; doi:10.1002/ece3.6199)
Supplement: Supplementary file 6 — Appendix S1 [file ECE3-10-4314-s006.zip › Appendix S1, STRUCTURE and PCA Plots, Dryad/STRUCTURE/C. austriacus & C. melapterus/results_job_T25_q]

 C_aust_RS25  1 0.4885 0.0018 0.0108 0.4790 0.0200 
 C_aust_RS25  1 0.7685 0.0011 0.0010 0.2206 0.0088 
 C_aust_RS26  1 0.7629 0.0009 0.0060 0.2196 0.0106 
 C_aust_RS26  1 0.5105 0.0023 0.0012 0.4598 0.0261 
 C_aust_RS26  1 0.4621 0.0022 0.0022 0.5057 0.0278 
 C_aust_RS26  1 0.5896 0.0011 0.0015 0.3929 0.0148 
 C_aust_RS26  1 0.7083 0.0012 0.0006 0.2702 0.0196 
 C_aust_RS26  1 0.6567 0.0045 0.0028 0.2817 0.0543 
 C_aust_RS26  1 0.6521 0.0009 0.0006 0.3313 0.0152 
 C_aust_RS26  1 0.4401 0.0013 0.0012 0.5409 0.0165 
 C_aust_RS26  1 0.5369 0.0011 0.0015 0.4217 0.0387 
 C_aust_RS26  1 0.5755 0.0014 0.0013 0.4094 0.0124 
 C_aust_RS27  2 0.5917 0.0026 0.0013 0.3803 0.0242 
 C_aust_RS27  2 0.6021 0.0044 0.0017 0.3618 0.0299 
 C_aust_RS27  2 0.5865 0.0050 0.0098 0.3668 0.0319 
 C_aust_RS27  2 0.5441 0.0076 0.0018 0.3903 0.0562 
 C_aust_RS27  2 0.6576 0.0168 0.0044 0.2547 0.0664 
 C_aust_RS27  2 0.6313 0.0030 0.0011 0.3375 0.0271 
 C_aust_RS27  2 0.6795 0.0023 0.0037 0.2965 0.0179 
 C_aust_RS27  2 0.6726 0.0083 0.0121 0.2639 0.0431 
 C_aust_RS27  2 0.6031 0.0106 0.0042 0.3523 0.0298 
 C_aust_RS27  2 0.6669 0.0041 0.0034 0.2803 0.0453 
 C_aust_RS27  2 0.6217 0.0079 0.0027 0.3278 0.0400 
 C_aust_RS27  2 0.6098 0.0026 0.0015 0.3546 0.0315 
 C_aust_RS46  4 0.6308 0.0038 0.0051 0.3540 0.0064 
 C_aust_RS48  4 0.5169 0.0009 0.0071 0.4720 0.0031 
 C_aust_RS51  4 0.5845 0.0031 0.0059 0.4010 0.0056 
 C_aust_RS53  4 0.6710 0.0009 0.0071 0.3144 0.0066 
 C_aust_RS54  4 0.5812 0.0009 0.0027 0.4098 0.0054 
 C_aust_RS55  4 0.5307 0.0009 0.0332 0.4320 0.0033 
 C_aust_RS57  4 0.4981 0.0014 0.0027 0.4945 0.0033 
 C_aust_RS58  4 0.6426 0.0008 0.0044 0.3490 0.0031 
 C_aust_RS59  4 0.6854 0.0074 0.0172 0.2842 0.0058 
 C_aust_RS97  4 0.5261 0.0019 0.0042 0.4605 0.0073 
 C_aust_RS98  4 0.6117 0.0010 0.0017 0.3822 0.0034 
 C_aust_RS52  9 0.5930 0.0012 0.0015 0.3986 0.0057 
 C_aust_RS53  9 0.7214 0.0032 0.0015 0.2692 0.0047 
 C_aust_RS53  9 0.4818 0.0012 0.0032 0.5117 0.0021 
 C_aust_RS53  9 0.5635 0.0012 0.0009 0.4315 0.0029 
 C_aust_RS53  9 0.7023 0.0017 0.0123 0.2802 0.0035 
 C_aust_RS53  9 0.6622 0.0011 0.0068 0.3241 0.0057 
 C_aust_RS53  9 0.6786 0.0061 0.0015 0.3069 0.0069 
 C_aust_RS53  9 0.5841 0.0010 0.0011 0.4112 0.0025 
 C_aust_RS53  9 0.6721 0.0013 0.0010 0.3220 0.0036 
 C_aust_RS53  9 0.6246 0.0010 0.0016 0.3682 0.0044 
 C_aust_RS53  9 0.5593 0.0010 0.0010 0.4362 0.0024 
 C_aust_RS53  9 0.5918 0.0013 0.0011 0.4002 0.0057 
 C_aust_RS14 10 0.2889 0.0009 0.0005 0.6685 0.0412 
 C_aust_RS14 10 0.4794 0.0014 0.0007 0.4265 0.0920 
 C_aust_RS14 10 0.4188 0.0007 0.0003 0.5176 0.0625 
 C_aust_RS14 10 0.4848 0.0009 0.0005 0.4567 0.0571 
 C_aust_RS15 10 0.5777 0.0009 0.0003 0.3791 0.0420 
 C_aust_RS17 10 0.6105 0.0022 0.0008 0.2354 0.1512 
 C_aust_RS26 10 0.5643 0.0021 0.0002 0.3469 0.0865 
 C_aust_RS26 10 0.6249 0.0006 0.0006 0.3393 0.0345 
 C_aust_RS26 10 0.5751 0.0016 0.0027 0.3009 0.1197 
 C_aust_RS27 10 0.6682 0.0006 0.0001 0.2850 0.0461 
 C_aust_RS27 10 0.5270 0.0005 0.0006 0.4466 0.0253 
 C_aust_RS27 10 0.4670 0.0009 0.0002 0.4826 0.0493 
 C_aust_RS35 20 0.7611 0.0008 0.0014 0.2241 0.0127 
 C_aust_RS36 20 0.6218 0.0011 0.0034 0.3582 0.0156 
 C_aust_RS36 20 0.7601 0.0015 0.0032 0.2180 0.0171 
 C_aust_RS37 20 0.5417 0.0014 0.0033 0.4244 0.0293 
 C_aust_RS37 20 0.5059 0.0013 0.0085 0.4304 0.0539 
 C_aust_RS37 20 0.6497 0.0015 0.0013 0.3288 0.0186 
 C_aust_RS37 20 0.7865 0.0017 0.0018 0.1897 0.0203 
 C_aust_RS37 20 0.7460 0.0009 0.0052 0.2313 0.0166 
 C_aust_RS37 20 0.6143 0.0016 0.0037 0.3359 0.0446 
 C_aust_RS37 20 0.5891 0.0018 0.0026 0.3844 0.0221 
 C_aust_RS37 20 0.6307 0.0014 0.0025 0.3230 0.0424 
 C_aust_RS37 20 0.6208 0.0011 0.0034 0.3263 0.0484 
  C_aust_A1b 22 0.4807 0.0005 0.0027 0.5139 0.0023 
   C_aust_A2 22 0.5692 0.0035 0.0325 0.3827 0.0121 
   C_aust_A3 22 0.7729 0.0015 0.0227 0.2004 0.0025 
   C_aust_A4 22 0.5466 0.0010 0.0081 0.4409 0.0034 
   C_aust_A5 22 0.3791 0.0016 0.0039 0.6121 0.0033 
   C_aust_A6 22 0.4821 0.0013 0.0022 0.5112 0.0032 
   C_aust_A7 22 0.6437 0.0009 0.0090 0.3435 0.0029 
 C_melap_RS4 12 0.0022 0.6351 0.0902 0.0022 0.2703 
 C_melap_RS4 12 0.0008 0.6046 0.1096 0.0007 0.2843 
 C_melap_RS4 12 0.0023 0.6158 0.1323 0.0028 0.2468 
 C_melap_RS4 12 0.0010 0.6459 0.1171 0.0010 0.2351 
 C_melap_RS4 12 0.0023 0.6137 0.1466 0.0060 0.2314 
 C_melap_RS4 12 0.0017 0.5796 0.2040 0.0020 0.2128 
 C_melap_RS4 12 0.0017 0.5490 0.2380 0.0015 0.2098 
 C_melap_RS4 12 0.0011 0.6029 0.1673 0.0016 0.2271 
 C_melap_RS4 12 0.0043 0.6155 0.1077 0.0038 0.2687 
 C_melap_RS4 12 0.0010 0.5673 0.2307 0.0008 0.2002 
 C_melap_RS4 12 0.0022 0.5810 0.1164 0.0027 0.2978 
 C_melap_RS4 12 0.0014 0.5958 0.1562 0.0014 0.2452 
 C_melap_RS4 13 0.0002 0.9126 0.0831 0.0002 0.0039 
 C_melap_RS4 13 0.0004 0.9059 0.0830 0.0006 0.0102 
 C_melap_RS4 13 0.0006 0.6289 0.0595 0.0008 0.3101 
 C_melap_RS4 13 0.0008 0.5395 0.0734 0.0019 0.3843 
 C_melap_RS4 13 0.0006 0.5230 0.1535 0.0016 0.3213 
 C_melap_RS4 13 0.0016 0.4289 0.0336 0.0013 0.5346 
 C_melap_RS4 13 0.0007 0.6137 0.0571 0.0011 0.3275 
 C_melap_RS4 13 0.0022 0.5703 0.0577 0.0016 0.3682 
 C_melap_RS4 13 0.0019 0.6019 0.0879 0.0034 0.3050 
 C_melap_RS4 13 0.0006 0.5449 0.0971 0.0013 0.3562 
 C_melap_RS4 13 0.0010 0.3369 0.5048 0.0017 0.1556 
 C_melap_RS4 13 0.0011 0.6118 0.0713 0.0030 0.3129 
 C_melap_RS1 14 0.0022 0.5403 0.2141 0.0043 0.2391 
 C_melap_RS1 14 0.0011 0.5918 0.2813 0.0015 0.1243 
 C_melap_RS1 14 0.0021 0.6122 0.0977 0.0036 0.2844 
 C_melap_RS1 14 0.0033 0.6463 0.0715 0.0025 0.2764 
 C_melap_RS1 14 0.0039 0.6156 0.1026 0.0027 0.2752 
 C_melap_RS1 14 0.0064 0.6152 0.0957 0.0093 0.2733 
 C_melap_RS1 14 0.0011 0.6677 0.1368 0.0011 0.1933 
 C_melap_RS1 14 0.0019 0.6259 0.0880 0.0022 0.2819 
 C_melap_RS1 14 0.0027 0.6298 0.0897 0.0024 0.2754 
 C_melap_RS1 14 0.0029 0.5830 0.1339 0.0027 0.2776 
 C_melap_RS1 14 0.0016 0.6099 0.0908 0.0020 0.2956 
 C_melap_RS1 14 0.0015 0.5971 0.1895 0.0016 0.2103 
 C_melap_RS4 16 0.0028 0.5865 0.0805 0.0036 0.3266 
 C_melap_RS4 16 0.0021 0.5748 0.1086 0.0043 0.3103 
 C_melap_RS4 16 0.0011 0.5763 0.1090 0.0020 0.3115 
 C_melap_RS4 16 0.0032 0.5136 0.0717 0.0075 0.4041 
 C_melap_RS4 16 0.0026 0.5749 0.0677 0.0043 0.3505 
 C_melap_RS4 16 0.0012 0.6085 0.1136 0.0026 0.2742 
 C_melap_RS4 16 0.0019 0.5761 0.1260 0.0030 0.2930 
 C_melap_RS4 16 0.0027 0.5853 0.0948 0.0053 0.3119 
 C_melap_RS4 16 0.0021 0.5802 0.1066 0.0037 0.3074 
 C_melap_RS4 16 0.0035 0.5687 0.1338 0.0134 0.2806 
 C_melap_RS4 16 0.0017 0.5951 0.1470 0.0041 0.2521 
 C_melap_RS4 16 0.0031 0.5514 0.1216 0.0049 0.3190 
 C_melap_RS5 19 0.0017 0.5624 0.1159 0.0022 0.3178 
 C_melap_RS5 19 0.0031 0.5644 0.0933 0.0050 0.3342 
 C_melap_RS5 19 0.0026 0.5271 0.0602 0.0022 0.4079 
 C_melap_RS5 19 0.0018 0.5404 0.0802 0.0019 0.3757 
 C_melap_RS5 19 0.0011 0.6068 0.1273 0.0018 0.2630 
 C_melap_RS5 19 0.0015 0.6189 0.1106 0.0017 0.2674 
 C_melap_RS5 19 0.0025 0.5668 0.0624 0.0038 0.3645 
 C_melap_RS5 19 0.0042 0.5583 0.1633 0.0054 0.2688 
 C_melap_RS5 19 0.0020 0.5567 0.0951 0.0027 0.3434 
 C_melap_RS5 19 0.0036 0.5546 0.1351 0.0023 0.3044 
 C_melap_RS5 19 0.0060 0.5468 0.0746 0.0113 0.3613 
 C_melap_RS5 19 0.0015 0.6122 0.0840 0.0014 0.3010 
