# Supplementary material for: Population genomic response to geographic gradients by widespread and endemic fishes of the Arabian Peninsula
Source: Ecol Evol. 2020 Apr 12;10(10):4314–30. doi: 10.1002/ece3.6199 (PMC7246217; doi:10.1002/ece3.6199)
Supplement: Supplementary file 6 — Appendix S1 [file ECE3-10-4314-s006.zip › Appendix S1, STRUCTURE and PCA Plots, Dryad/STRUCTURE/C. austriacus & C. melapterus/results_job_T26_f]

----------------------------------------------------
STRUCTURE by Pritchard, Stephens and Donnelly (2000)
     and Falush, Stephens and Pritchard (2003)
       Code by Pritchard, Falush and Hubisz
             Version 2.3.4 (Jul 2012)
----------------------------------------------------


Command line arguments:   /home/compartido2/pablo_saenz/Structure/structure_kernel_src/structure -m parameter_job_T26 
Input File:    /home/compartido2/pablo_saenz/joey/structure/C_aus_x_C_mel/data_job_T26

Run parameters:
   138 individuals
   2782 loci
   6 populations assumed
   200000 Burn-in period
   300000 Reps
LOCPRIOR model used


--------------------------------------------
Proportion of membership of each pre-defined
 population in each of the 6 clusters

Given    Inferred Clusters                            Number of
 Pop       1      2      3      4      5      6      Individuals

  1:     0.000  0.002  0.002  0.116  0.720  0.159       12
  2:     0.004  0.004  0.008  0.104  0.736  0.144       12
  4:     0.001  0.001  0.005  0.132  0.770  0.091       11
  9:     0.002  0.001  0.001  0.080  0.799  0.117       12
 10:     0.000  0.005  0.000  0.117  0.789  0.089       12
 12:     0.007  0.575  0.410  0.003  0.003  0.003       12
 13:     0.090  0.573  0.330  0.005  0.001  0.001       12
 14:     0.013  0.568  0.412  0.004  0.002  0.002       12
 16:     0.004  0.641  0.339  0.011  0.003  0.002       12
 19:     0.006  0.664  0.316  0.003  0.002  0.010       12
 20:     0.001  0.002  0.002  0.080  0.753  0.162       12
 22:     0.001  0.002  0.007  0.107  0.805  0.078        7
--------------------------------------------

Allele-freq. divergence among pops (Net nucleotide distance),
computed using point estimates of P.

      1       2       3       4       5       6      
 1      -    0.0726  0.0791  0.0799  0.0766  0.0760  
 2   0.0726     -    0.0189  0.0125  0.0103  0.0112  
 3   0.0791  0.0189     -    0.0312  0.0276  0.0288  
 4   0.0799  0.0125  0.0312     -    0.0086  0.0120  
 5   0.0766  0.0103  0.0276  0.0086     -    0.0070  
 6   0.0760  0.0112  0.0288  0.0120  0.0070     -    

Average distances (expected heterozygosity) between individuals in same cluster:
cluster  1  : 0.1456 
cluster  2  : 0.2609 
cluster  3  : 0.1531 
cluster  4  : 0.2411 
cluster  5  : 0.2352 
cluster  6  : 0.2446 

--------------------------------------------
Estimated Ln Prob of Data   = -269544.8
Mean value of ln likelihood = -265265.1
Variance of ln likelihood   = 8559.4
Mean value of alpha         = 2.3109

Mean value of alpha_local for each location:
	location  1:  0.0154  0.0504  0.0505  1.3474  8.9850  2.0722
	location  2:  0.1843  0.1449  0.2555  3.3045  23.1202  4.4625
	location  4:  0.0351  0.0369  0.1169  2.1952  12.7851  1.6015
	location  9:  0.0304  0.0318  0.0353  0.8912  7.3650  1.1841
	location 10:  0.0009  0.0444  0.0055  1.1333  7.9807  0.7997
	location 12:  0.2449  13.3962  9.9624  0.1080  0.1016  0.1005
	location 13:  0.0830  0.7642  0.8013  0.0254  0.0154  0.0145
	location 14:  0.2394  7.8003  5.8359  0.0751  0.0513  0.0551
	location 16:  0.1251  14.3060  7.8017  0.2493  0.1169  0.0619
	location 19:  0.2528  25.2984  11.9498  0.1305  0.1045  0.3592
	location 20:  0.0315  0.0621  0.0664  1.2280  11.1496  2.6340
	location 22:  0.0460  0.0538  0.1330  1.4030  10.1556  0.9811

Mean value of Fst_1         = 0.8734
Mean value of Fst_2         = 0.0524
Mean value of Fst_3         = 0.4295
Mean value of Fst_4         = 0.3117
Mean value of Fst_5         = 0.0708
Mean value of Fst_6         = 0.2528

Mean value of r = 0.0842

Inferred ancestry of individuals:
        Label (%Miss) Pop:  Inferred clusters
  1 C_aust_RS25    (1)    1 :  0.000 0.002 0.004 0.181 0.721 0.092 
  2 C_aust_RS25    (2)    1 :  0.001 0.001 0.002 0.041 0.735 0.221 
  3 C_aust_RS26    (1)    1 :  0.000 0.001 0.001 0.090 0.586 0.322 
  4 C_aust_RS26    (0)    1 :  0.000 0.005 0.001 0.138 0.766 0.090 
  5 C_aust_RS26    (1)    1 :  0.000 0.005 0.002 0.133 0.774 0.086 
  6 C_aust_RS26    (1)    1 :  0.000 0.001 0.002 0.068 0.775 0.153 
  7 C_aust_RS26    (0)    1 :  0.000 0.001 0.001 0.136 0.651 0.211 
  8 C_aust_RS26    (0)    1 :  0.000 0.007 0.008 0.055 0.777 0.153 
  9 C_aust_RS26    (1)    1 :  0.000 0.002 0.001 0.109 0.709 0.179 
 10 C_aust_RS26    (0)    1 :  0.000 0.001 0.001 0.323 0.571 0.103 
 11 C_aust_RS26    (2)    1 :  0.000 0.002 0.001 0.055 0.766 0.176 
 12 C_aust_RS26    (0)    1 :  0.000 0.002 0.002 0.065 0.813 0.119 
 13 C_aust_RS27    (4)    2 :  0.003 0.002 0.002 0.123 0.715 0.155 
 14 C_aust_RS27    (1)    2 :  0.006 0.002 0.004 0.095 0.786 0.107 
 15 C_aust_RS27    (1)    2 :  0.002 0.004 0.010 0.089 0.798 0.097 
 16 C_aust_RS27    (2)    2 :  0.003 0.009 0.005 0.151 0.725 0.108 
 17 C_aust_RS27    (4)    2 :  0.008 0.011 0.017 0.120 0.693 0.151 
 18 C_aust_RS27    (1)    2 :  0.003 0.002 0.002 0.082 0.770 0.140 
 19 C_aust_RS27   (10)    2 :  0.002 0.001 0.003 0.070 0.828 0.094 
 20 C_aust_RS27    (2)    2 :  0.002 0.005 0.020 0.087 0.697 0.189 
 21 C_aust_RS27    (4)    2 :  0.012 0.003 0.013 0.077 0.746 0.150 
 22 C_aust_RS27    (1)    2 :  0.003 0.003 0.006 0.109 0.644 0.237 
 23 C_aust_RS27    (1)    2 :  0.006 0.005 0.007 0.086 0.762 0.134 
 24 C_aust_RS27    (0)    2 :  0.001 0.003 0.003 0.155 0.673 0.165 
 25 C_aust_RS46    (5)    4 :  0.002 0.003 0.006 0.094 0.794 0.101 
 26 C_aust_RS48    (8)    4 :  0.000 0.001 0.003 0.316 0.634 0.046 
 27 C_aust_RS51    (4)    4 :  0.001 0.001 0.011 0.124 0.773 0.090 
 28 C_aust_RS53    (1)    4 :  0.000 0.001 0.001 0.166 0.686 0.145 
 29 C_aust_RS54    (2)    4 :  0.000 0.001 0.002 0.094 0.793 0.110 
 30 C_aust_RS55   (14)    4 :  0.000 0.001 0.007 0.041 0.906 0.044 
 31 C_aust_RS57    (3)    4 :  0.002 0.001 0.002 0.076 0.882 0.038 
 32 C_aust_RS58    (1)    4 :  0.000 0.001 0.002 0.173 0.736 0.088 
 33 C_aust_RS59    (2)    4 :  0.002 0.001 0.018 0.098 0.694 0.186 
 34 C_aust_RS97    (2)    4 :  0.000 0.001 0.004 0.111 0.802 0.080 
 35 C_aust_RS98    (1)    4 :  0.001 0.001 0.001 0.160 0.768 0.070 
 36 C_aust_RS52    (2)    9 :  0.000 0.001 0.001 0.114 0.789 0.095 
 37 C_aust_RS53    (4)    9 :  0.001 0.002 0.002 0.051 0.806 0.138 
 38 C_aust_RS53    (6)    9 :  0.000 0.001 0.001 0.158 0.804 0.036 
 39 C_aust_RS53    (3)    9 :  0.001 0.001 0.001 0.066 0.857 0.075 
 40 C_aust_RS53    (9)    9 :  0.000 0.001 0.002 0.040 0.591 0.366 
 41 C_aust_RS53    (4)    9 :  0.000 0.001 0.001 0.195 0.603 0.200 
 42 C_aust_RS53    (4)    9 :  0.013 0.002 0.002 0.033 0.901 0.050 
 43 C_aust_RS53    (3)    9 :  0.000 0.001 0.001 0.031 0.895 0.072 
 44 C_aust_RS53    (8)    9 :  0.001 0.001 0.001 0.021 0.888 0.088 
 45 C_aust_RS53    (2)    9 :  0.000 0.001 0.001 0.097 0.761 0.140 
 46 C_aust_RS53    (6)    9 :  0.000 0.001 0.001 0.090 0.858 0.050 
 47 C_aust_RS53    (2)    9 :  0.001 0.002 0.000 0.071 0.829 0.097 
 48 C_aust_RS14    (2)   10 :  0.000 0.002 0.000 0.154 0.803 0.041 
 49 C_aust_RS14    (3)   10 :  0.000 0.006 0.000 0.088 0.843 0.064 
 50 C_aust_RS14    (1)   10 :  0.000 0.001 0.000 0.225 0.751 0.023 
 51 C_aust_RS14    (1)   10 :  0.000 0.001 0.000 0.282 0.642 0.074 
 52 C_aust_RS15    (1)   10 :  0.000 0.002 0.000 0.079 0.801 0.118 
 53 C_aust_RS17    (1)   10 :  0.000 0.018 0.000 0.081 0.652 0.248 
 54 C_aust_RS26    (3)   10 :  0.000 0.015 0.000 0.045 0.874 0.066 
 55 C_aust_RS26    (1)   10 :  0.000 0.001 0.000 0.173 0.737 0.089 
 56 C_aust_RS26    (1)   10 :  0.000 0.007 0.001 0.120 0.678 0.194 
 57 C_aust_RS27    (0)   10 :  0.000 0.002 0.000 0.037 0.881 0.079 
 58 C_aust_RS27    (8)   10 :  0.000 0.001 0.000 0.050 0.924 0.025 
 59 C_aust_RS27    (1)   10 :  0.000 0.002 0.000 0.071 0.881 0.045 
 60 C_aust_RS35    (1)   20 :  0.000 0.001 0.001 0.072 0.712 0.214 
 61 C_aust_RS36   (11)   20 :  0.000 0.001 0.004 0.046 0.809 0.139 
 62 C_aust_RS36    (4)   20 :  0.001 0.002 0.005 0.043 0.767 0.183 
 63 C_aust_RS37    (2)   20 :  0.001 0.002 0.002 0.096 0.776 0.124 
 64 C_aust_RS37    (1)   20 :  0.000 0.004 0.002 0.173 0.708 0.112 
 65 C_aust_RS37    (1)   20 :  0.001 0.002 0.002 0.038 0.781 0.176 
 66 C_aust_RS37    (2)   20 :  0.004 0.002 0.002 0.043 0.776 0.173 
 67 C_aust_RS37    (1)   20 :  0.000 0.002 0.003 0.043 0.788 0.164 
 68 C_aust_RS37    (1)   20 :  0.000 0.003 0.003 0.131 0.700 0.162 
 69 C_aust_RS37    (0)   20 :  0.001 0.002 0.001 0.065 0.729 0.202 
 70 C_aust_RS37    (0)   20 :  0.000 0.003 0.002 0.119 0.685 0.191 
 71 C_aust_RS37    (0)   20 :  0.000 0.005 0.001 0.088 0.800 0.105 
 72 C_aust_A1b    (6)   22 :  0.000 0.001 0.002 0.135 0.809 0.053 
 73 C_aust_A2    (4)   22 :  0.002 0.004 0.010 0.180 0.682 0.121 
 74 C_aust_A3   (21)   22 :  0.000 0.002 0.021 0.069 0.768 0.140 
 75 C_aust_A4    (7)   22 :  0.000 0.002 0.005 0.116 0.800 0.076 
 76 C_aust_A5   (13)   22 :  0.000 0.002 0.006 0.063 0.904 0.024 
 77 C_aust_A6    (8)   22 :  0.003 0.001 0.002 0.128 0.800 0.066 
 78 C_aust_A7    (2)   22 :  0.001 0.001 0.004 0.054 0.873 0.066 
 79 C_melap_RS4   (19)   12 :  0.015 0.638 0.339 0.002 0.003 0.003 
 80 C_melap_RS4   (20)   12 :  0.003 0.651 0.343 0.001 0.001 0.001 
 81 C_melap_RS4   (19)   12 :  0.011 0.595 0.382 0.003 0.003 0.006 
 82 C_melap_RS4   (27)   12 :  0.008 0.562 0.424 0.002 0.002 0.002 
 83 C_melap_RS4   (20)   12 :  0.006 0.541 0.436 0.010 0.004 0.002 
 84 C_melap_RS4   (22)   12 :  0.004 0.493 0.491 0.004 0.003 0.006 
 85 C_melap_RS4   (24)   12 :  0.003 0.502 0.486 0.002 0.003 0.003 
 86 C_melap_RS4   (34)   12 :  0.005 0.537 0.450 0.003 0.002 0.003 
 87 C_melap_RS4   (20)   12 :  0.007 0.628 0.353 0.003 0.005 0.003 
 88 C_melap_RS4   (29)   12 :  0.006 0.444 0.544 0.001 0.002 0.003 
 89 C_melap_RS4   (22)   12 :  0.005 0.711 0.275 0.004 0.002 0.002 
 90 C_melap_RS4   (23)   12 :  0.005 0.595 0.391 0.003 0.002 0.003 
 91 C_melap_RS4   (29)   13 :  0.526 0.004 0.470 0.000 0.000 0.000 
 92 C_melap_RS4    (7)   13 :  0.528 0.011 0.461 0.000 0.000 0.000 
 93 C_melap_RS4   (12)   13 :  0.003 0.692 0.304 0.001 0.000 0.000 
 94 C_melap_RS4   (14)   13 :  0.014 0.724 0.258 0.002 0.000 0.001 
 95 C_melap_RS4   (11)   13 :  0.002 0.720 0.275 0.002 0.000 0.000 
 96 C_melap_RS4   (15)   13 :  0.003 0.831 0.162 0.002 0.001 0.001 
 97 C_melap_RS4    (9)   13 :  0.005 0.727 0.266 0.001 0.000 0.001 
 98 C_melap_RS4    (8)   13 :  0.001 0.688 0.305 0.001 0.001 0.003 
 99 C_melap_RS4    (8)   13 :  0.002 0.652 0.343 0.001 0.002 0.001 
100 C_melap_RS4    (8)   13 :  0.001 0.760 0.238 0.001 0.000 0.000 
101 C_melap_RS4   (23)   13 :  0.001 0.389 0.555 0.046 0.001 0.008 
102 C_melap_RS4    (7)   13 :  0.002 0.675 0.317 0.005 0.001 0.000 
103 C_melap_RS1   (23)   14 :  0.002 0.530 0.459 0.005 0.003 0.001 
104 C_melap_RS1   (41)   14 :  0.002 0.252 0.741 0.002 0.001 0.002 
105 C_melap_RS1   (14)   14 :  0.011 0.652 0.329 0.004 0.001 0.004 
106 C_melap_RS1   (13)   14 :  0.044 0.640 0.310 0.003 0.002 0.002 
107 C_melap_RS1   (12)   14 :  0.014 0.647 0.331 0.003 0.002 0.004 
108 C_melap_RS1   (13)   14 :  0.002 0.568 0.405 0.017 0.005 0.004 
109 C_melap_RS1   (18)   14 :  0.028 0.417 0.550 0.002 0.001 0.002 
110 C_melap_RS1   (14)   14 :  0.018 0.670 0.307 0.003 0.001 0.001 
111 C_melap_RS1   (12)   14 :  0.004 0.634 0.357 0.001 0.002 0.002 
112 C_melap_RS1   (13)   14 :  0.021 0.665 0.309 0.001 0.001 0.001 
113 C_melap_RS1   (12)   14 :  0.004 0.676 0.316 0.002 0.001 0.001 
114 C_melap_RS1   (24)   14 :  0.002 0.460 0.531 0.002 0.001 0.002 
115 C_melap_RS4    (3)   16 :  0.005 0.691 0.296 0.004 0.003 0.002 
116 C_melap_RS4    (4)   16 :  0.002 0.661 0.326 0.006 0.003 0.001 
117 C_melap_RS4   (13)   16 :  0.003 0.708 0.281 0.006 0.001 0.001 
118 C_melap_RS4   (10)   16 :  0.006 0.750 0.225 0.014 0.003 0.003 
119 C_melap_RS4    (3)   16 :  0.010 0.696 0.283 0.006 0.003 0.001 
120 C_melap_RS4    (5)   16 :  0.004 0.602 0.387 0.005 0.002 0.001 
121 C_melap_RS4    (3)   16 :  0.002 0.624 0.366 0.004 0.003 0.001 
122 C_melap_RS4    (2)   16 :  0.002 0.642 0.332 0.019 0.003 0.001 
123 C_melap_RS4    (6)   16 :  0.001 0.643 0.343 0.009 0.003 0.001 
124 C_melap_RS4    (8)   16 :  0.005 0.538 0.407 0.035 0.008 0.006 
125 C_melap_RS4   (16)   16 :  0.001 0.496 0.489 0.010 0.003 0.002 
126 C_melap_RS4    (4)   16 :  0.002 0.645 0.335 0.012 0.003 0.002 
127 C_melap_RS5    (2)   19 :  0.004 0.694 0.292 0.003 0.001 0.005 
128 C_melap_RS5    (2)   19 :  0.019 0.671 0.296 0.003 0.003 0.008 
129 C_melap_RS5   (14)   19 :  0.003 0.767 0.218 0.003 0.002 0.007 
130 C_melap_RS5   (11)   19 :  0.004 0.732 0.251 0.002 0.001 0.010 
131 C_melap_RS5    (2)   19 :  0.005 0.586 0.400 0.002 0.001 0.005 
132 C_melap_RS5    (6)   19 :  0.009 0.589 0.394 0.002 0.002 0.004 
133 C_melap_RS5    (3)   19 :  0.004 0.716 0.265 0.008 0.002 0.005 
134 C_melap_RS5    (8)   19 :  0.003 0.553 0.408 0.004 0.003 0.028 
135 C_melap_RS5    (2)   19 :  0.002 0.694 0.292 0.003 0.002 0.008 
136 C_melap_RS5    (4)   19 :  0.003 0.633 0.348 0.002 0.002 0.012 
137 C_melap_RS5    (2)   19 :  0.007 0.681 0.285 0.004 0.005 0.018 
138 C_melap_RS5    (7)   19 :  0.004 0.651 0.336 0.001 0.001 0.006 


Estimated Allele Frequencies in each cluster
First column gives estimated ancestral frequencies


Locus 1 : 
2 alleles
14.5% missing data
   1   (0.887) 0.986 0.926 0.982 0.830 0.891 0.921 
   3   (0.113) 0.014 0.074 0.018 0.170 0.109 0.079 

Locus 2 : 
2 alleles
14.5% missing data
   2   (0.443) 0.052 0.476 0.231 0.355 0.444 0.546 
   4   (0.557) 0.948 0.524 0.769 0.645 0.556 0.454 

Locus 3 : 
2 alleles
5.1% missing data
   1   (0.892) 0.985 0.940 0.980 0.897 0.849 0.957 
   4   (0.108) 0.015 0.060 0.020 0.103 0.151 0.043 

Locus 4 : 
2 alleles
10.1% missing data
   1   (0.105) 0.011 0.128 0.090 0.066 0.043 0.048 
   4   (0.895) 0.989 0.872 0.910 0.934 0.957 0.952 

Locus 5 : 
2 alleles
2.2% missing data
   2   (0.891) 0.855 0.910 0.818 0.965 0.940 0.936 
   4   (0.109) 0.145 0.090 0.182 0.035 0.060 0.064 

Locus 6 : 
2 alleles
5.1% missing data
   3   (0.893) 0.327 0.955 0.976 0.923 0.885 0.936 
   2   (0.107) 0.673 0.045 0.024 0.077 0.115 0.064 

Locus 7 : 
2 alleles
10.1% missing data
   1   (0.572) 0.127 0.703 0.935 0.424 0.409 0.524 
   3   (0.428) 0.873 0.297 0.065 0.576 0.591 0.476 

Locus 8 : 
2 alleles
15.9% missing data
   2   (0.784) 0.229 0.801 0.637 0.905 0.849 0.817 
   4   (0.216) 0.771 0.199 0.363 0.095 0.151 0.183 

Locus 9 : 
2 alleles
2.2% missing data
   3   (0.907) 0.991 0.909 0.984 0.951 0.951 0.933 
   1   (0.093) 0.009 0.091 0.016 0.049 0.049 0.067 

Locus 10 : 
2 alleles
7.2% missing data
   1   (0.515) 0.113 0.400 0.691 0.372 0.719 0.490 
   3   (0.485) 0.887 0.600 0.309 0.628 0.281 0.510 

Locus 11 : 
2 alleles
6.5% missing data
   4   (0.752) 0.067 0.782 0.628 0.817 0.773 0.901 
   1   (0.248) 0.933 0.218 0.372 0.183 0.227 0.099 

Locus 12 : 
2 alleles
5.8% missing data
   1   (0.303) 0.037 0.248 0.048 0.351 0.387 0.374 
   3   (0.697) 0.963 0.752 0.952 0.649 0.613 0.626 

Locus 13 : 
2 alleles
1.4% missing data
   3   (0.901) 0.990 0.867 0.953 0.962 0.965 0.934 
   4   (0.099) 0.010 0.133 0.047 0.038 0.035 0.066 

Locus 14 : 
2 alleles
18.1% missing data
   1   (0.874) 0.987 0.881 0.921 0.863 0.931 0.843 
   4   (0.126) 0.013 0.119 0.079 0.137 0.069 0.157 

Locus 15 : 
2 alleles
14.5% missing data
   2   (0.121) 0.642 0.088 0.035 0.075 0.077 0.089 
   4   (0.879) 0.358 0.912 0.965 0.925 0.923 0.911 

Locus 16 : 
2 alleles
19.6% missing data
   1   (0.905) 0.990 0.944 0.993 0.895 0.904 0.915 
   4   (0.095) 0.010 0.056 0.007 0.105 0.096 0.085 

Locus 17 : 
2 alleles
9.4% missing data
   1   (0.909) 0.575 0.912 0.891 0.966 0.972 0.971 
   3   (0.091) 0.425 0.088 0.109 0.034 0.028 0.029 

Locus 18 : 
2 alleles
6.5% missing data
   4   (0.781) 0.730 0.773 0.849 0.889 0.822 0.825 
   2   (0.219) 0.270 0.227 0.151 0.111 0.178 0.175 

Locus 19 : 
2 alleles
2.2% missing data
   2   (0.874) 0.986 0.883 0.973 0.875 0.909 0.915 
   1   (0.126) 0.014 0.117 0.027 0.125 0.091 0.085 

Locus 20 : 
2 alleles
17.4% missing data
   1   (0.924) 0.952 0.981 0.997 0.851 0.843 0.908 
   3   (0.076) 0.048 0.019 0.003 0.149 0.157 0.092 

Locus 21 : 
2 alleles
17.4% missing data
   3   (0.269) 0.036 0.280 0.076 0.386 0.238 0.250 
   4   (0.731) 0.964 0.720 0.924 0.614 0.762 0.750 

Locus 22 : 
2 alleles
3.6% missing data
   2   (0.133) 0.127 0.116 0.248 0.149 0.056 0.144 
   4   (0.867) 0.873 0.884 0.752 0.851 0.944 0.856 

Locus 23 : 
2 alleles
4.3% missing data
   2   (0.888) 0.983 0.879 0.985 0.967 0.929 0.888 
   1   (0.112) 0.017 0.121 0.015 0.033 0.071 0.112 

Locus 24 : 
2 alleles
12.3% missing data
   4   (0.733) 0.379 0.762 0.785 0.831 0.746 0.734 
   2   (0.267) 0.621 0.238 0.215 0.169 0.254 0.266 

Locus 25 : 
2 alleles
6.5% missing data
   2   (0.386) 0.259 0.416 0.642 0.268 0.325 0.370 
   4   (0.614) 0.741 0.584 0.358 0.732 0.675 0.630 

Locus 26 : 
2 alleles
8.0% missing data
   1   (0.851) 0.973 0.914 0.967 0.887 0.803 0.769 
   3   (0.149) 0.027 0.086 0.033 0.113 0.197 0.231 

Locus 27 : 
2 alleles
10.1% missing data
   2   (0.313) 0.210 0.345 0.293 0.174 0.231 0.455 
   3   (0.687) 0.790 0.655 0.707 0.826 0.769 0.545 

Locus 28 : 
2 alleles
3.6% missing data
   2   (0.379) 0.123 0.434 0.174 0.445 0.357 0.239 
   3   (0.621) 0.877 0.566 0.826 0.555 0.643 0.761 

Locus 29 : 
2 alleles
13.8% missing data
   4   (0.258) 0.030 0.243 0.049 0.334 0.283 0.223 
   2   (0.742) 0.970 0.757 0.951 0.666 0.717 0.777 

Locus 30 : 
2 alleles
10.9% missing data
   3   (0.869) 0.943 0.861 0.682 0.854 0.950 0.911 
   1   (0.131) 0.057 0.139 0.318 0.146 0.050 0.089 

Locus 31 : 
2 alleles
12.3% missing data
   2   (0.926) 0.993 0.970 0.994 0.900 0.921 0.931 
   4   (0.074) 0.007 0.030 0.006 0.100 0.079 0.069 

Locus 32 : 
2 alleles
8.0% missing data
   3   (0.811) 0.571 0.792 0.672 0.921 0.883 0.891 
   1   (0.189) 0.429 0.208 0.328 0.079 0.117 0.109 

Locus 33 : 
2 alleles
6.5% missing data
   4   (0.889) 0.975 0.897 0.989 0.781 0.947 0.842 
   2   (0.111) 0.025 0.103 0.011 0.219 0.053 0.158 

Locus 34 : 
2 alleles
5.1% missing data
   3   (0.771) 0.968 0.815 0.969 0.802 0.722 0.679 
   1   (0.229) 0.032 0.185 0.031 0.198 0.278 0.321 

Locus 35 : 
2 alleles
2.2% missing data
   2   (0.897) 0.986 0.912 0.974 0.926 0.937 0.895 
   4   (0.103) 0.014 0.088 0.026 0.074 0.063 0.105 

Locus 36 : 
2 alleles
13.8% missing data
   4   (0.196) 0.434 0.190 0.316 0.138 0.157 0.070 
   2   (0.804) 0.566 0.810 0.684 0.862 0.843 0.930 

Locus 37 : 
2 alleles
2.9% missing data
   1   (0.097) 0.010 0.069 0.020 0.058 0.054 0.209 
   3   (0.903) 0.990 0.931 0.980 0.942 0.946 0.791 

Locus 38 : 
2 alleles
2.2% missing data
   1   (0.194) 0.074 0.181 0.050 0.239 0.130 0.372 
   3   (0.806) 0.926 0.819 0.950 0.761 0.870 0.628 

Locus 39 : 
2 alleles
2.2% missing data
   3   (0.898) 0.701 0.923 0.899 0.950 0.953 0.924 
   1   (0.102) 0.299 0.077 0.101 0.050 0.047 0.076 

Locus 40 : 
2 alleles
19.6% missing data
   1   (0.873) 0.986 0.879 0.961 0.927 0.904 0.910 
   2   (0.127) 0.014 0.121 0.039 0.073 0.096 0.090 

Locus 41 : 
2 alleles
1.4% missing data
   1   (0.723) 0.215 0.697 0.883 0.674 0.794 0.843 
   4   (0.277) 0.785 0.303 0.117 0.326 0.206 0.157 

Locus 42 : 
2 alleles
2.2% missing data
   2   (0.823) 0.944 0.793 0.980 0.574 0.891 0.914 
   4   (0.177) 0.056 0.207 0.020 0.426 0.109 0.086 

Locus 43 : 
2 alleles
13.8% missing data
   1   (0.124) 0.055 0.150 0.038 0.086 0.063 0.079 
   3   (0.876) 0.945 0.850 0.962 0.914 0.937 0.921 

Locus 44 : 
2 alleles
2.2% missing data
   3   (0.922) 0.148 0.984 0.997 0.945 0.886 0.900 
   1   (0.078) 0.852 0.016 0.003 0.055 0.114 0.100 

Locus 45 : 
2 alleles
8.0% missing data
   1   (0.903) 0.990 0.907 0.961 0.925 0.973 0.639 
   3   (0.097) 0.010 0.093 0.039 0.075 0.027 0.361 

Locus 46 : 
2 alleles
10.1% missing data
   2   (0.890) 0.989 0.948 0.992 0.923 0.810 0.895 
   4   (0.110) 0.011 0.052 0.008 0.077 0.190 0.105 

Locus 47 : 
2 alleles
10.9% missing data
   1   (0.332) 0.039 0.321 0.172 0.225 0.404 0.284 
   3   (0.668) 0.961 0.679 0.828 0.775 0.596 0.716 

Locus 48 : 
2 alleles
10.1% missing data
   2   (0.836) 0.982 0.896 0.892 0.895 0.822 0.732 
   3   (0.164) 0.018 0.104 0.108 0.105 0.178 0.268 

Locus 49 : 
2 alleles
6.5% missing data
   2   (0.855) 0.978 0.893 0.981 0.768 0.862 0.859 
   4   (0.145) 0.022 0.107 0.019 0.232 0.138 0.141 

Locus 50 : 
2 alleles
5.1% missing data
   2   (0.892) 0.944 0.899 0.938 0.933 0.952 0.845 
   1   (0.108) 0.056 0.101 0.062 0.067 0.048 0.155 

Locus 51 : 
2 alleles
12.3% missing data
   2   (0.835) 0.980 0.813 0.938 0.909 0.873 0.890 
   4   (0.165) 0.020 0.187 0.062 0.091 0.127 0.110 

Locus 52 : 
2 alleles
5.1% missing data
   1   (0.859) 0.984 0.937 0.990 0.695 0.714 0.932 
   3   (0.141) 0.016 0.063 0.010 0.305 0.286 0.068 

Locus 53 : 
2 alleles
5.8% missing data
   2   (0.613) 0.945 0.545 0.913 0.489 0.665 0.636 
   4   (0.387) 0.055 0.455 0.087 0.511 0.335 0.364 

Locus 54 : 
2 alleles
2.9% missing data
   3   (0.908) 0.988 0.911 0.973 0.951 0.949 0.950 
   1   (0.092) 0.012 0.089 0.027 0.049 0.051 0.050 

Locus 55 : 
2 alleles
4.3% missing data
   2   (0.909) 0.989 0.938 0.992 0.803 0.936 0.954 
   4   (0.091) 0.011 0.062 0.008 0.197 0.064 0.046 

Locus 56 : 
2 alleles
3.6% missing data
   2   (0.853) 0.980 0.916 0.983 0.910 0.739 0.874 
   4   (0.147) 0.020 0.084 0.017 0.090 0.261 0.126 

Locus 57 : 
2 alleles
13.8% missing data
   2   (0.886) 0.293 0.870 0.915 0.952 0.960 0.965 
   4   (0.114) 0.707 0.130 0.085 0.048 0.040 0.035 

Locus 58 : 
2 alleles
9.4% missing data
   3   (0.857) 0.156 0.898 0.984 0.923 0.886 0.854 
   1   (0.143) 0.844 0.102 0.016 0.077 0.114 0.146 

Locus 59 : 
2 alleles
4.3% missing data
   2   (0.775) 0.106 0.769 0.443 0.884 0.867 0.887 
   4   (0.225) 0.894 0.231 0.557 0.116 0.133 0.113 

Locus 60 : 
2 alleles
6.5% missing data
   2   (0.434) 0.054 0.347 0.191 0.616 0.534 0.566 
   4   (0.566) 0.946 0.653 0.809 0.384 0.466 0.434 

Locus 61 : 
2 alleles
5.1% missing data
   4   (0.279) 0.032 0.234 0.051 0.307 0.368 0.248 
   2   (0.721) 0.968 0.766 0.949 0.693 0.632 0.752 

Locus 62 : 
2 alleles
11.6% missing data
   1   (0.909) 0.990 0.928 0.985 0.919 0.938 0.952 
   3   (0.091) 0.010 0.072 0.015 0.081 0.062 0.048 

Locus 63 : 
2 alleles
9.4% missing data
   1   (0.289) 0.926 0.304 0.444 0.190 0.179 0.286 
   3   (0.711) 0.074 0.696 0.556 0.810 0.821 0.714 

Locus 64 : 
2 alleles
2.9% missing data
   3   (0.874) 0.963 0.925 0.982 0.852 0.862 0.844 
   4   (0.126) 0.037 0.075 0.018 0.148 0.138 0.156 

Locus 65 : 
2 alleles
4.3% missing data
   4   (0.866) 0.985 0.883 0.989 0.867 0.913 0.697 
   2   (0.134) 0.015 0.117 0.011 0.133 0.087 0.303 

Locus 66 : 
2 alleles
13.8% missing data
   2   (0.648) 0.727 0.630 0.742 0.721 0.735 0.419 
   4   (0.352) 0.273 0.370 0.258 0.279 0.265 0.581 

Locus 67 : 
2 alleles
13.0% missing data
   1   (0.179) 0.083 0.098 0.231 0.265 0.176 0.293 
   3   (0.821) 0.917 0.902 0.769 0.735 0.824 0.707 

Locus 68 : 
2 alleles
4.3% missing data
   3   (0.829) 0.977 0.814 0.946 0.884 0.870 0.861 
   1   (0.171) 0.023 0.186 0.054 0.116 0.130 0.139 

Locus 69 : 
2 alleles
11.6% missing data
   1   (0.778) 0.142 0.903 0.975 0.782 0.653 0.548 
   2   (0.222) 0.858 0.097 0.025 0.218 0.347 0.452 

Locus 70 : 
2 alleles
13.0% missing data
   2   (0.856) 0.939 0.896 0.971 0.786 0.845 0.914 
   4   (0.144) 0.061 0.104 0.029 0.214 0.155 0.086 

Locus 71 : 
2 alleles
14.5% missing data
   2   (0.925) 0.913 0.904 0.943 0.983 0.980 0.978 
   4   (0.075) 0.087 0.096 0.057 0.017 0.020 0.022 

Locus 72 : 
2 alleles
7.2% missing data
   2   (0.230) 0.028 0.232 0.043 0.432 0.222 0.113 
   3   (0.770) 0.972 0.768 0.957 0.568 0.778 0.887 

Locus 73 : 
2 alleles
14.5% missing data
   1   (0.877) 0.986 0.895 0.974 0.914 0.887 0.931 
   3   (0.123) 0.014 0.105 0.026 0.086 0.113 0.069 

Locus 74 : 
2 alleles
13.0% missing data
   1   (0.648) 0.804 0.641 0.271 0.785 0.695 0.669 
   4   (0.352) 0.196 0.359 0.729 0.215 0.305 0.331 

Locus 75 : 
2 alleles
13.8% missing data
   2   (0.815) 0.980 0.805 0.920 0.861 0.860 0.815 
   4   (0.185) 0.020 0.195 0.080 0.139 0.140 0.185 

Locus 76 : 
2 alleles
13.8% missing data
   1   (0.873) 0.987 0.879 0.974 0.915 0.920 0.793 
   3   (0.127) 0.013 0.121 0.026 0.085 0.080 0.207 

Locus 77 : 
2 alleles
13.0% missing data
   1   (0.404) 0.384 0.402 0.668 0.292 0.410 0.298 
   2   (0.596) 0.616 0.598 0.332 0.708 0.590 0.702 

Locus 78 : 
2 alleles
10.9% missing data
   2   (0.880) 0.988 0.922 0.987 0.888 0.852 0.923 
   4   (0.120) 0.012 0.078 0.013 0.112 0.148 0.077 

Locus 79 : 
2 alleles
13.8% missing data
   4   (0.252) 0.026 0.199 0.058 0.557 0.269 0.238 
   2   (0.748) 0.974 0.801 0.942 0.443 0.731 0.762 

Locus 80 : 
2 alleles
5.1% missing data
   2   (0.894) 0.958 0.916 0.953 0.959 0.930 0.860 
   4   (0.106) 0.042 0.084 0.047 0.041 0.070 0.140 

Locus 81 : 
2 alleles
14.5% missing data
   2   (0.854) 0.980 0.821 0.949 0.949 0.898 0.902 
   4   (0.146) 0.020 0.179 0.051 0.051 0.102 0.098 

Locus 82 : 
2 alleles
1.4% missing data
   1   (0.910) 0.988 0.933 0.985 0.932 0.944 0.910 
   3   (0.090) 0.012 0.067 0.015 0.068 0.056 0.090 

Locus 83 : 
2 alleles
4.3% missing data
   2   (0.310) 0.928 0.285 0.106 0.259 0.249 0.492 
   4   (0.690) 0.072 0.715 0.894 0.741 0.751 0.508 

Locus 84 : 
2 alleles
10.1% missing data
   3   (0.917) 0.991 0.957 0.993 0.928 0.923 0.902 
   1   (0.083) 0.009 0.043 0.007 0.072 0.077 0.098 

Locus 85 : 
2 alleles
11.6% missing data
   4   (0.772) 0.044 0.815 0.829 0.773 0.798 0.871 
   3   (0.228) 0.956 0.185 0.171 0.227 0.202 0.129 

Locus 86 : 
2 alleles
2.9% missing data
   2   (0.901) 0.989 0.881 0.964 0.953 0.955 0.955 
   1   (0.099) 0.011 0.119 0.036 0.047 0.045 0.045 

Locus 87 : 
2 alleles
12.3% missing data
   3   (0.852) 0.983 0.802 0.830 0.901 0.936 0.890 
   1   (0.148) 0.017 0.198 0.170 0.099 0.064 0.110 

Locus 88 : 
2 alleles
5.8% missing data
   4   (0.922) 0.954 0.854 0.138 0.989 0.992 0.989 
   2   (0.078) 0.046 0.146 0.862 0.011 0.008 0.011 

Locus 89 : 
2 alleles
5.8% missing data
   2   (0.273) 0.086 0.293 0.136 0.378 0.237 0.172 
   4   (0.727) 0.914 0.707 0.864 0.622 0.763 0.828 

Locus 90 : 
2 alleles
8.0% missing data
   4   (0.254) 0.094 0.219 0.041 0.367 0.299 0.203 
   2   (0.746) 0.906 0.781 0.959 0.633 0.701 0.797 

Locus 91 : 
2 alleles
3.6% missing data
   2   (0.878) 0.553 0.887 0.887 0.899 0.956 0.881 
   4   (0.122) 0.447 0.113 0.113 0.101 0.044 0.119 

Locus 92 : 
2 alleles
10.9% missing data
   4   (0.775) 0.971 0.747 0.959 0.747 0.830 0.749 
   3   (0.225) 0.029 0.253 0.041 0.253 0.170 0.251 

Locus 93 : 
2 alleles
4.3% missing data
   1   (0.872) 0.569 0.909 0.835 0.947 0.922 0.861 
   3   (0.128) 0.431 0.091 0.165 0.053 0.078 0.139 

Locus 94 : 
2 alleles
9.4% missing data
   2   (0.948) 0.995 0.885 0.850 0.993 0.995 0.992 
   1   (0.052) 0.005 0.115 0.150 0.007 0.005 0.008 

Locus 95 : 
2 alleles
2.9% missing data
   2   (0.850) 0.979 0.830 0.884 0.879 0.916 0.891 
   4   (0.150) 0.021 0.170 0.116 0.121 0.084 0.109 

Locus 96 : 
2 alleles
2.9% missing data
   3   (0.904) 0.985 0.887 0.979 0.949 0.963 0.912 
   2   (0.096) 0.015 0.113 0.021 0.051 0.037 0.088 

Locus 97 : 
2 alleles
1.4% missing data
   1   (0.944) 0.995 0.989 0.998 0.915 0.909 0.881 
   3   (0.056) 0.005 0.011 0.002 0.085 0.091 0.119 

Locus 98 : 
2 alleles
13.0% missing data
   4   (0.901) 0.865 0.920 0.976 0.916 0.932 0.963 
   3   (0.099) 0.135 0.080 0.024 0.084 0.068 0.037 

Locus 99 : 
2 alleles
4.3% missing data
   4   (0.907) 0.989 0.910 0.976 0.917 0.950 0.961 
   2   (0.093) 0.011 0.090 0.024 0.083 0.050 0.039 

Locus 100 : 
2 alleles
13.0% missing data
   1   (0.733) 0.071 0.713 0.601 0.799 0.818 0.871 
   3   (0.267) 0.929 0.287 0.399 0.201 0.182 0.129 

Locus 101 : 
2 alleles
10.9% missing data
   4   (0.893) 0.968 0.883 0.959 0.956 0.939 0.952 
   2   (0.107) 0.032 0.117 0.041 0.044 0.061 0.048 

Locus 102 : 
2 alleles
16.7% missing data
   3   (0.861) 0.948 0.885 0.978 0.815 0.881 0.889 
   1   (0.139) 0.052 0.115 0.022 0.185 0.119 0.111 

Locus 103 : 
2 alleles
5.1% missing data
   2   (0.712) 0.917 0.642 0.847 0.799 0.772 0.764 
   4   (0.288) 0.083 0.358 0.153 0.201 0.228 0.236 

Locus 104 : 
2 alleles
14.5% missing data
   2   (0.446) 0.058 0.534 0.210 0.467 0.387 0.411 
   4   (0.554) 0.942 0.466 0.790 0.533 0.613 0.589 

Locus 105 : 
2 alleles
8.0% missing data
   2   (0.457) 0.421 0.504 0.554 0.595 0.361 0.383 
   4   (0.543) 0.579 0.496 0.446 0.405 0.639 0.617 

Locus 106 : 
2 alleles
5.1% missing data
   4   (0.878) 0.972 0.865 0.982 0.915 0.926 0.908 
   3   (0.122) 0.028 0.135 0.018 0.085 0.074 0.092 

Locus 107 : 
2 alleles
13.0% missing data
   1   (0.839) 0.981 0.857 0.980 0.863 0.805 0.928 
   2   (0.161) 0.019 0.143 0.020 0.137 0.195 0.072 

Locus 108 : 
2 alleles
11.6% missing data
   1   (0.773) 0.389 0.828 0.919 0.785 0.750 0.819 
   3   (0.227) 0.611 0.172 0.081 0.215 0.250 0.181 

Locus 109 : 
2 alleles
5.1% missing data
   3   (0.764) 0.942 0.760 0.918 0.619 0.784 0.883 
   1   (0.236) 0.058 0.240 0.082 0.381 0.216 0.117 

Locus 110 : 
2 alleles
10.9% missing data
   1   (0.880) 0.964 0.882 0.983 0.955 0.909 0.899 
   3   (0.120) 0.036 0.118 0.017 0.045 0.091 0.101 

Locus 111 : 
2 alleles
13.8% missing data
   1   (0.459) 0.421 0.463 0.649 0.575 0.398 0.429 
   3   (0.541) 0.579 0.537 0.351 0.425 0.602 0.571 

Locus 112 : 
2 alleles
13.0% missing data
   2   (0.626) 0.953 0.581 0.880 0.561 0.625 0.726 
   4   (0.374) 0.047 0.419 0.120 0.439 0.375 0.274 

Locus 113 : 
2 alleles
3.6% missing data
   3   (0.887) 0.980 0.830 0.971 0.950 0.952 0.951 
   1   (0.113) 0.020 0.170 0.029 0.050 0.048 0.049 

Locus 114 : 
2 alleles
10.1% missing data
   4   (0.917) 0.993 0.973 0.997 0.936 0.867 0.859 
   2   (0.083) 0.007 0.027 0.003 0.064 0.133 0.141 

Locus 115 : 
2 alleles
13.8% missing data
   2   (0.683) 0.678 0.687 0.692 0.618 0.740 0.674 
   4   (0.317) 0.322 0.313 0.308 0.382 0.260 0.326 

Locus 116 : 
2 alleles
5.1% missing data
   1   (0.642) 0.957 0.591 0.816 0.663 0.672 0.687 
   3   (0.358) 0.043 0.409 0.184 0.337 0.328 0.313 

Locus 117 : 
2 alleles
2.9% missing data
   1   (0.725) 0.913 0.730 0.835 0.642 0.766 0.705 
   4   (0.275) 0.087 0.270 0.165 0.358 0.234 0.295 

Locus 118 : 
2 alleles
5.1% missing data
   2   (0.383) 0.133 0.375 0.098 0.541 0.446 0.256 
   4   (0.617) 0.867 0.625 0.902 0.459 0.554 0.744 

Locus 119 : 
2 alleles
6.5% missing data
   2   (0.621) 0.156 0.729 0.593 0.485 0.572 0.582 
   4   (0.379) 0.844 0.271 0.407 0.515 0.428 0.418 

Locus 120 : 
2 alleles
9.4% missing data
   3   (0.798) 0.977 0.802 0.833 0.663 0.872 0.801 
   4   (0.202) 0.023 0.198 0.167 0.337 0.128 0.199 

Locus 121 : 
2 alleles
13.8% missing data
   4   (0.895) 0.989 0.907 0.988 0.957 0.905 0.952 
   2   (0.105) 0.011 0.093 0.012 0.043 0.095 0.048 

Locus 122 : 
2 alleles
3.6% missing data
   3   (0.811) 0.618 0.830 0.721 0.702 0.892 0.865 
   2   (0.189) 0.382 0.170 0.279 0.298 0.108 0.135 

Locus 123 : 
2 alleles
13.0% missing data
   3   (0.912) 0.973 0.954 0.990 0.928 0.921 0.870 
   1   (0.088) 0.027 0.046 0.010 0.072 0.079 0.130 

Locus 124 : 
2 alleles
10.1% missing data
   1   (0.187) 0.420 0.130 0.062 0.376 0.164 0.147 
   3   (0.813) 0.580 0.870 0.938 0.624 0.836 0.853 

Locus 125 : 
2 alleles
5.1% missing data
   3   (0.797) 0.915 0.742 0.951 0.792 0.861 0.877 
   1   (0.203) 0.085 0.258 0.049 0.208 0.139 0.123 

Locus 126 : 
2 alleles
5.1% missing data
   1   (0.805) 0.980 0.792 0.955 0.847 0.806 0.895 
   3   (0.195) 0.020 0.208 0.045 0.153 0.194 0.105 

Locus 127 : 
2 alleles
13.8% missing data
   3   (0.708) 0.898 0.685 0.843 0.837 0.694 0.778 
   1   (0.292) 0.102 0.315 0.157 0.163 0.306 0.222 

Locus 128 : 
2 alleles
13.0% missing data
   1   (0.512) 0.350 0.517 0.632 0.569 0.464 0.602 
   3   (0.488) 0.650 0.483 0.368 0.431 0.536 0.398 

Locus 129 : 
2 alleles
8.0% missing data
   2   (0.829) 0.954 0.895 0.967 0.865 0.787 0.647 
   4   (0.171) 0.046 0.105 0.033 0.135 0.213 0.353 

Locus 130 : 
2 alleles
14.5% missing data
   3   (0.899) 0.984 0.909 0.977 0.949 0.948 0.813 
   1   (0.101) 0.016 0.091 0.023 0.051 0.052 0.187 

Locus 131 : 
2 alleles
18.1% missing data
   1   (0.913) 0.970 0.938 0.989 0.977 0.935 0.862 
   4   (0.087) 0.030 0.062 0.011 0.023 0.065 0.138 

Locus 132 : 
2 alleles
3.6% missing data
   2   (0.929) 0.994 0.973 0.996 0.901 0.913 0.961 
   4   (0.071) 0.006 0.027 0.004 0.099 0.087 0.039 

Locus 133 : 
2 alleles
5.8% missing data
   3   (0.784) 0.925 0.778 0.922 0.793 0.833 0.748 
   1   (0.216) 0.075 0.222 0.078 0.207 0.167 0.252 

Locus 134 : 
2 alleles
12.3% missing data
   2   (0.898) 0.989 0.937 0.990 0.947 0.895 0.858 
   4   (0.102) 0.011 0.063 0.010 0.053 0.105 0.142 

Locus 135 : 
2 alleles
5.1% missing data
   2   (0.869) 0.324 0.876 0.960 0.914 0.924 0.959 
   4   (0.131) 0.676 0.124 0.040 0.086 0.076 0.041 

Locus 136 : 
2 alleles
5.1% missing data
   2   (0.822) 0.835 0.763 0.883 0.920 0.898 0.887 
   1   (0.178) 0.165 0.237 0.117 0.080 0.102 0.113 

Locus 137 : 
2 alleles
12.3% missing data
   3   (0.889) 0.985 0.913 0.977 0.892 0.920 0.885 
   1   (0.111) 0.015 0.087 0.023 0.108 0.080 0.115 

Locus 138 : 
2 alleles
13.0% missing data
   2   (0.313) 0.315 0.241 0.318 0.235 0.433 0.237 
   4   (0.687) 0.685 0.759 0.682 0.765 0.567 0.763 

Locus 139 : 
2 alleles
11.6% missing data
   1   (0.889) 0.985 0.912 0.982 0.928 0.899 0.933 
   2   (0.111) 0.015 0.088 0.018 0.072 0.101 0.067 

Locus 140 : 
2 alleles
2.2% missing data
   3   (0.832) 0.551 0.858 0.722 0.858 0.880 0.918 
   1   (0.168) 0.449 0.142 0.278 0.142 0.120 0.082 

Locus 141 : 
2 alleles
5.1% missing data
   2   (0.891) 0.988 0.927 0.985 0.949 0.924 0.649 
   4   (0.109) 0.012 0.073 0.015 0.051 0.076 0.351 

Locus 142 : 
2 alleles
9.4% missing data
   1   (0.065) 0.006 0.016 0.003 0.062 0.166 0.058 
   3   (0.935) 0.994 0.984 0.997 0.938 0.834 0.942 

Locus 143 : 
2 alleles
4.3% missing data
   1   (0.379) 0.223 0.393 0.713 0.341 0.339 0.267 
   3   (0.621) 0.777 0.607 0.287 0.659 0.661 0.733 

Locus 144 : 
2 alleles
16.7% missing data
   2   (0.156) 0.018 0.163 0.039 0.287 0.090 0.144 
   4   (0.844) 0.982 0.837 0.961 0.713 0.910 0.856 

Locus 145 : 
2 alleles
16.7% missing data
   3   (0.882) 0.967 0.866 0.938 0.438 0.968 0.922 
   1   (0.118) 0.033 0.134 0.062 0.562 0.032 0.078 

Locus 146 : 
2 alleles
3.6% missing data
   4   (0.843) 0.982 0.815 0.947 0.861 0.890 0.922 
   2   (0.157) 0.018 0.185 0.053 0.139 0.110 0.078 

Locus 147 : 
2 alleles
12.3% missing data
   2   (0.458) 0.960 0.416 0.399 0.414 0.488 0.438 
   1   (0.542) 0.040 0.584 0.601 0.586 0.512 0.562 

Locus 148 : 
2 alleles
12.3% missing data
   4   (0.899) 0.518 0.939 0.944 0.967 0.938 0.900 
   2   (0.101) 0.482 0.061 0.056 0.033 0.062 0.100 

Locus 149 : 
2 alleles
3.6% missing data
   1   (0.860) 0.983 0.878 0.979 0.830 0.884 0.883 
   4   (0.140) 0.017 0.122 0.021 0.170 0.116 0.117 

Locus 150 : 
2 alleles
4.3% missing data
   1   (0.888) 0.987 0.891 0.962 0.869 0.935 0.940 
   3   (0.112) 0.013 0.109 0.038 0.131 0.065 0.060 

Locus 151 : 
2 alleles
7.2% missing data
   3   (0.896) 0.972 0.894 0.872 0.927 0.958 0.918 
   1   (0.104) 0.028 0.106 0.128 0.073 0.042 0.082 

Locus 152 : 
2 alleles
2.9% missing data
   4   (0.923) 0.982 0.951 0.994 0.977 0.921 0.973 
   3   (0.077) 0.018 0.049 0.006 0.023 0.079 0.027 

Locus 153 : 
2 alleles
13.0% missing data
   3   (0.900) 0.988 0.928 0.979 0.899 0.917 0.937 
   1   (0.100) 0.012 0.072 0.021 0.101 0.083 0.063 

Locus 154 : 
2 alleles
10.9% missing data
   1   (0.859) 0.859 0.908 0.979 0.876 0.831 0.867 
   4   (0.141) 0.141 0.092 0.021 0.124 0.169 0.133 

Locus 155 : 
2 alleles
5.1% missing data
   2   (0.465) 0.928 0.387 0.617 0.670 0.463 0.442 
   4   (0.535) 0.072 0.613 0.383 0.330 0.537 0.558 

Locus 156 : 
2 alleles
12.3% missing data
   1   (0.785) 0.914 0.785 0.960 0.849 0.765 0.853 
   3   (0.215) 0.086 0.215 0.040 0.151 0.235 0.147 

Locus 157 : 
2 alleles
6.5% missing data
   2   (0.785) 0.979 0.823 0.813 0.451 0.839 0.802 
   1   (0.215) 0.021 0.177 0.187 0.549 0.161 0.198 

Locus 158 : 
2 alleles
15.9% missing data
   2   (0.879) 0.982 0.945 0.990 0.896 0.807 0.792 
   3   (0.121) 0.018 0.055 0.010 0.104 0.193 0.208 

Locus 159 : 
2 alleles
5.1% missing data
   1   (0.228) 0.028 0.284 0.070 0.499 0.132 0.158 
   3   (0.772) 0.972 0.716 0.930 0.501 0.868 0.842 

Locus 160 : 
2 alleles
14.5% missing data
   3   (0.875) 0.852 0.881 0.974 0.952 0.908 0.889 
   1   (0.125) 0.148 0.119 0.026 0.048 0.092 0.111 

Locus 161 : 
2 alleles
13.0% missing data
   3   (0.630) 0.951 0.623 0.865 0.795 0.565 0.594 
   1   (0.370) 0.049 0.377 0.135 0.205 0.435 0.406 

Locus 162 : 
2 alleles
2.2% missing data
   2   (0.908) 0.989 0.931 0.983 0.929 0.931 0.942 
   4   (0.092) 0.011 0.069 0.017 0.071 0.069 0.058 

Locus 163 : 
2 alleles
1.4% missing data
   2   (0.922) 0.982 0.964 0.994 0.944 0.927 0.882 
   1   (0.078) 0.018 0.036 0.006 0.056 0.073 0.118 

Locus 164 : 
2 alleles
18.8% missing data
   3   (0.371) 0.025 0.366 0.511 0.396 0.310 0.513 
   1   (0.629) 0.975 0.634 0.489 0.604 0.690 0.487 

Locus 165 : 
2 alleles
11.6% missing data
   2   (0.759) 0.333 0.737 0.453 0.902 0.838 0.867 
   4   (0.241) 0.667 0.263 0.547 0.098 0.162 0.133 

Locus 166 : 
2 alleles
3.6% missing data
   4   (0.881) 0.972 0.804 0.969 0.968 0.953 0.936 
   2   (0.119) 0.028 0.196 0.031 0.032 0.047 0.064 

Locus 167 : 
2 alleles
2.2% missing data
   2   (0.936) 0.995 0.987 0.998 0.898 0.893 0.817 
   4   (0.064) 0.005 0.013 0.002 0.102 0.107 0.183 

Locus 168 : 
2 alleles
13.8% missing data
   2   (0.907) 0.985 0.857 0.888 0.980 0.971 0.973 
   4   (0.093) 0.015 0.143 0.112 0.020 0.029 0.027 

Locus 169 : 
2 alleles
4.3% missing data
   2   (0.893) 0.986 0.860 0.951 0.951 0.951 0.964 
   4   (0.107) 0.014 0.140 0.049 0.049 0.049 0.036 

Locus 170 : 
2 alleles
4.3% missing data
   1   (0.461) 0.075 0.499 0.147 0.752 0.400 0.519 
   2   (0.539) 0.925 0.501 0.853 0.248 0.600 0.481 

Locus 171 : 
2 alleles
2.9% missing data
   2   (0.767) 0.650 0.776 0.603 0.594 0.854 0.844 
   3   (0.233) 0.350 0.224 0.397 0.406 0.146 0.156 

Locus 172 : 
2 alleles
8.0% missing data
   2   (0.854) 0.985 0.905 0.980 0.925 0.792 0.843 
   4   (0.146) 0.015 0.095 0.020 0.075 0.208 0.157 

Locus 173 : 
2 alleles
5.1% missing data
   2   (0.700) 0.567 0.707 0.625 0.802 0.709 0.786 
   4   (0.300) 0.433 0.293 0.375 0.198 0.291 0.214 

Locus 174 : 
2 alleles
4.3% missing data
   4   (0.907) 0.990 0.924 0.989 0.962 0.926 0.942 
   2   (0.093) 0.010 0.076 0.011 0.038 0.074 0.058 

Locus 175 : 
2 alleles
13.0% missing data
   3   (0.927) 0.974 0.970 0.994 0.916 0.919 0.954 
   1   (0.073) 0.026 0.030 0.006 0.084 0.081 0.046 

Locus 176 : 
2 alleles
10.1% missing data
   1   (0.530) 0.054 0.494 0.365 0.569 0.643 0.522 
   3   (0.470) 0.946 0.506 0.635 0.431 0.357 0.478 

Locus 177 : 
2 alleles
4.3% missing data
   2   (0.734) 0.622 0.733 0.560 0.791 0.822 0.683 
   1   (0.266) 0.378 0.267 0.440 0.209 0.178 0.317 

Locus 178 : 
2 alleles
1.4% missing data
   1   (0.727) 0.373 0.753 0.759 0.772 0.810 0.505 
   4   (0.273) 0.627 0.247 0.241 0.228 0.190 0.495 

Locus 179 : 
2 alleles
10.9% missing data
   3   (0.896) 0.985 0.915 0.978 0.919 0.915 0.948 
   1   (0.104) 0.015 0.085 0.022 0.081 0.085 0.052 

Locus 180 : 
2 alleles
2.2% missing data
   1   (0.893) 0.988 0.916 0.984 0.949 0.886 0.957 
   4   (0.107) 0.012 0.084 0.016 0.051 0.114 0.043 

Locus 181 : 
2 alleles
15.9% missing data
   2   (0.886) 0.987 0.921 0.986 0.888 0.885 0.909 
   3   (0.114) 0.013 0.079 0.014 0.112 0.115 0.091 

Locus 182 : 
2 alleles
1.4% missing data
   1   (0.898) 0.970 0.938 0.945 0.945 0.906 0.935 
   3   (0.102) 0.030 0.062 0.055 0.055 0.094 0.065 

Locus 183 : 
2 alleles
10.1% missing data
   1   (0.877) 0.983 0.879 0.964 0.894 0.920 0.923 
   3   (0.123) 0.017 0.121 0.036 0.106 0.080 0.077 

Locus 184 : 
2 alleles
2.2% missing data
   4   (0.865) 0.985 0.932 0.988 0.938 0.725 0.866 
   2   (0.135) 0.015 0.068 0.012 0.062 0.275 0.134 

Locus 185 : 
2 alleles
12.3% missing data
   2   (0.827) 0.979 0.868 0.973 0.565 0.846 0.836 
   4   (0.173) 0.021 0.132 0.027 0.435 0.154 0.164 

Locus 186 : 
2 alleles
9.4% missing data
   2   (0.896) 0.986 0.869 0.947 0.943 0.958 0.937 
   4   (0.104) 0.014 0.131 0.053 0.057 0.042 0.063 

Locus 187 : 
2 alleles
9.4% missing data
   2   (0.865) 0.843 0.797 0.862 0.889 0.958 0.918 
   4   (0.135) 0.157 0.203 0.138 0.111 0.042 0.082 

Locus 188 : 
2 alleles
3.6% missing data
   3   (0.709) 0.923 0.644 0.666 0.598 0.803 0.841 
   4   (0.291) 0.077 0.356 0.334 0.402 0.197 0.159 

Locus 189 : 
2 alleles
5.1% missing data
   2   (0.794) 0.974 0.758 0.946 0.735 0.841 0.894 
   4   (0.206) 0.026 0.242 0.054 0.265 0.159 0.106 

Locus 190 : 
2 alleles
3.6% missing data
   2   (0.691) 0.399 0.712 0.855 0.850 0.613 0.831 
   4   (0.309) 0.601 0.288 0.145 0.150 0.387 0.169 

Locus 191 : 
2 alleles
4.3% missing data
   2   (0.903) 0.987 0.909 0.973 0.950 0.943 0.933 
   4   (0.097) 0.013 0.091 0.027 0.050 0.057 0.067 

Locus 192 : 
2 alleles
12.3% missing data
   1   (0.748) 0.182 0.772 0.931 0.756 0.816 0.603 
   3   (0.252) 0.818 0.228 0.069 0.244 0.184 0.397 

Locus 193 : 
2 alleles
8.0% missing data
   4   (0.530) 0.085 0.588 0.191 0.651 0.518 0.533 
   2   (0.470) 0.915 0.412 0.809 0.349 0.482 0.467 

Locus 194 : 
2 alleles
13.0% missing data
   1   (0.895) 0.988 0.912 0.987 0.932 0.931 0.810 
   4   (0.105) 0.012 0.088 0.013 0.068 0.069 0.190 

Locus 195 : 
2 alleles
4.3% missing data
   4   (0.892) 0.368 0.902 0.900 0.925 0.956 0.964 
   2   (0.108) 0.632 0.098 0.100 0.075 0.044 0.036 

Locus 196 : 
2 alleles
15.9% missing data
   3   (0.710) 0.965 0.643 0.835 0.807 0.747 0.808 
   1   (0.290) 0.035 0.357 0.165 0.193 0.253 0.192 

Locus 197 : 
2 alleles
13.0% missing data
   4   (0.717) 0.930 0.714 0.657 0.682 0.785 0.677 
   2   (0.283) 0.070 0.286 0.343 0.318 0.215 0.323 

Locus 198 : 
2 alleles
12.3% missing data
   1   (0.897) 0.989 0.932 0.976 0.830 0.917 0.937 
   4   (0.103) 0.011 0.068 0.024 0.170 0.083 0.063 

Locus 199 : 
2 alleles
13.0% missing data
   1   (0.769) 0.744 0.755 0.800 0.602 0.862 0.791 
   3   (0.231) 0.256 0.245 0.200 0.398 0.138 0.209 

Locus 200 : 
2 alleles
2.9% missing data
   4   (0.882) 0.985 0.929 0.976 0.941 0.854 0.874 
   2   (0.118) 0.015 0.071 0.024 0.059 0.146 0.126 

Locus 201 : 
2 alleles
3.6% missing data
   4   (0.221) 0.029 0.237 0.076 0.342 0.164 0.177 
   3   (0.779) 0.971 0.763 0.924 0.658 0.836 0.823 

Locus 202 : 
2 alleles
15.2% missing data
   1   (0.524) 0.778 0.575 0.886 0.483 0.420 0.388 
   3   (0.476) 0.222 0.425 0.114 0.517 0.580 0.612 

Locus 203 : 
2 alleles
14.5% missing data
   2   (0.665) 0.954 0.647 0.872 0.769 0.650 0.633 
   1   (0.335) 0.046 0.353 0.128 0.231 0.350 0.367 

Locus 204 : 
2 alleles
0.7% missing data
   4   (0.873) 0.482 0.906 0.934 0.586 0.945 0.936 
   1   (0.127) 0.518 0.094 0.066 0.414 0.055 0.064 

Locus 205 : 
2 alleles
2.9% missing data
   4   (0.091) 0.008 0.019 0.003 0.101 0.300 0.166 
   2   (0.909) 0.992 0.981 0.997 0.899 0.700 0.834 

Locus 206 : 
2 alleles
3.6% missing data
   4   (0.861) 0.065 0.917 0.983 0.879 0.881 0.879 
   2   (0.139) 0.935 0.083 0.017 0.121 0.119 0.121 

Locus 207 : 
2 alleles
13.8% missing data
   2   (0.925) 0.968 0.969 0.994 0.964 0.884 0.966 
   4   (0.075) 0.032 0.031 0.006 0.036 0.116 0.034 

Locus 208 : 
2 alleles
5.1% missing data
   3   (0.353) 0.096 0.362 0.162 0.496 0.382 0.188 
   4   (0.647) 0.904 0.638 0.838 0.504 0.618 0.812 

Locus 209 : 
2 alleles
16.7% missing data
   4   (0.723) 0.968 0.704 0.881 0.679 0.758 0.757 
   2   (0.277) 0.032 0.296 0.119 0.321 0.242 0.243 

Locus 210 : 
2 alleles
9.4% missing data
   1   (0.351) 0.079 0.375 0.432 0.410 0.295 0.296 
   3   (0.649) 0.921 0.625 0.568 0.590 0.705 0.704 

Locus 211 : 
2 alleles
11.6% missing data
   1   (0.911) 0.990 0.919 0.978 0.916 0.952 0.968 
   3   (0.089) 0.010 0.081 0.022 0.084 0.048 0.032 

Locus 212 : 
2 alleles
7.2% missing data
   3   (0.461) 0.781 0.413 0.074 0.683 0.545 0.363 
   4   (0.539) 0.219 0.587 0.926 0.317 0.455 0.637 

Locus 213 : 
2 alleles
3.6% missing data
   2   (0.560) 0.954 0.573 0.577 0.654 0.519 0.487 
   4   (0.440) 0.046 0.427 0.423 0.346 0.481 0.513 

Locus 214 : 
2 alleles
6.5% missing data
   1   (0.813) 0.620 0.828 0.730 0.823 0.871 0.890 
   3   (0.187) 0.380 0.172 0.270 0.177 0.129 0.110 

Locus 215 : 
2 alleles
5.8% missing data
   4   (0.865) 0.986 0.961 0.994 0.831 0.666 0.688 
   2   (0.135) 0.014 0.039 0.006 0.169 0.334 0.312 

Locus 216 : 
2 alleles
2.2% missing data
   2   (0.949) 0.996 0.989 0.998 0.965 0.891 0.968 
   4   (0.051) 0.004 0.011 0.002 0.035 0.109 0.032 

Locus 217 : 
2 alleles
4.3% missing data
   2   (0.774) 0.978 0.781 0.858 0.836 0.784 0.789 
   4   (0.226) 0.022 0.219 0.142 0.164 0.216 0.211 

Locus 218 : 
2 alleles
10.1% missing data
   2   (0.576) 0.945 0.545 0.798 0.678 0.543 0.592 
   4   (0.424) 0.055 0.455 0.202 0.322 0.457 0.408 

Locus 219 : 
2 alleles
14.5% missing data
   2   (0.776) 0.974 0.717 0.815 0.829 0.867 0.774 
   4   (0.224) 0.026 0.283 0.185 0.171 0.133 0.226 

Locus 220 : 
2 alleles
17.4% missing data
   4   (0.872) 0.986 0.961 0.994 0.859 0.635 0.835 
   3   (0.128) 0.014 0.039 0.006 0.141 0.365 0.165 

Locus 221 : 
2 alleles
2.9% missing data
   2   (0.088) 0.008 0.052 0.013 0.457 0.049 0.044 
   4   (0.912) 0.992 0.948 0.987 0.543 0.951 0.956 

Locus 222 : 
2 alleles
4.3% missing data
   2   (0.929) 0.991 0.965 0.995 0.724 0.962 0.941 
   4   (0.071) 0.009 0.035 0.005 0.276 0.038 0.059 

Locus 223 : 
2 alleles
13.0% missing data
   2   (0.879) 0.877 0.898 0.958 0.921 0.913 0.905 
   4   (0.121) 0.123 0.102 0.042 0.079 0.087 0.095 

Locus 224 : 
2 alleles
12.3% missing data
   1   (0.858) 0.983 0.769 0.940 0.885 0.947 0.930 
   3   (0.142) 0.017 0.231 0.060 0.115 0.053 0.070 

Locus 225 : 
2 alleles
10.9% missing data
   3   (0.697) 0.912 0.714 0.900 0.715 0.718 0.482 
   1   (0.303) 0.088 0.286 0.100 0.285 0.282 0.518 

Locus 226 : 
2 alleles
11.6% missing data
   3   (0.825) 0.979 0.809 0.962 0.897 0.828 0.919 
   1   (0.175) 0.021 0.191 0.038 0.103 0.172 0.081 

Locus 227 : 
2 alleles
6.5% missing data
   1   (0.830) 0.976 0.814 0.912 0.762 0.900 0.857 
   3   (0.170) 0.024 0.186 0.088 0.238 0.100 0.143 

Locus 228 : 
2 alleles
18.1% missing data
   2   (0.920) 0.989 0.923 0.987 0.971 0.958 0.965 
   4   (0.080) 0.011 0.077 0.013 0.029 0.042 0.035 

Locus 229 : 
2 alleles
3.6% missing data
   2   (0.788) 0.980 0.772 0.586 0.751 0.863 0.873 
   4   (0.212) 0.020 0.228 0.414 0.249 0.137 0.127 

Locus 230 : 
2 alleles
12.3% missing data
   4   (0.791) 0.975 0.668 0.906 0.884 0.896 0.861 
   2   (0.209) 0.025 0.332 0.094 0.116 0.104 0.139 

Locus 231 : 
2 alleles
2.2% missing data
   2   (0.657) 0.947 0.639 0.912 0.673 0.653 0.621 
   4   (0.343) 0.053 0.361 0.088 0.327 0.347 0.379 

Locus 232 : 
2 alleles
4.3% missing data
   3   (0.472) 0.574 0.501 0.405 0.481 0.378 0.629 
   4   (0.528) 0.426 0.499 0.595 0.519 0.622 0.371 

Locus 233 : 
2 alleles
7.2% missing data
   3   (0.868) 0.984 0.840 0.645 0.935 0.941 0.948 
   4   (0.132) 0.016 0.160 0.355 0.065 0.059 0.052 

Locus 234 : 
2 alleles
2.9% missing data
   4   (0.853) 0.963 0.876 0.981 0.707 0.869 0.920 
   2   (0.147) 0.037 0.124 0.019 0.293 0.131 0.080 

Locus 235 : 
2 alleles
6.5% missing data
   2   (0.679) 0.452 0.647 0.810 0.615 0.764 0.724 
   1   (0.321) 0.548 0.353 0.190 0.385 0.236 0.276 

Locus 236 : 
2 alleles
6.5% missing data
   4   (0.518) 0.945 0.485 0.632 0.531 0.467 0.665 
   1   (0.482) 0.055 0.515 0.368 0.469 0.533 0.335 

Locus 237 : 
2 alleles
3.6% missing data
   4   (0.719) 0.963 0.741 0.914 0.703 0.695 0.699 
   1   (0.281) 0.037 0.259 0.086 0.297 0.305 0.301 

Locus 238 : 
2 alleles
18.8% missing data
   1   (0.215) 0.059 0.217 0.049 0.223 0.193 0.211 
   3   (0.785) 0.941 0.783 0.951 0.777 0.807 0.789 

Locus 239 : 
2 alleles
4.3% missing data
   3   (0.884) 0.988 0.881 0.978 0.851 0.932 0.928 
   4   (0.116) 0.012 0.119 0.022 0.149 0.068 0.072 

Locus 240 : 
2 alleles
1.4% missing data
   2   (0.727) 0.979 0.640 0.457 0.866 0.817 0.865 
   3   (0.273) 0.021 0.360 0.543 0.134 0.183 0.135 

Locus 241 : 
2 alleles
8.7% missing data
   1   (0.872) 0.986 0.883 0.967 0.841 0.927 0.825 
   3   (0.128) 0.014 0.117 0.033 0.159 0.073 0.175 

Locus 242 : 
2 alleles
2.2% missing data
   3   (0.846) 0.986 0.858 0.796 0.952 0.871 0.876 
   1   (0.154) 0.014 0.142 0.204 0.048 0.129 0.124 

Locus 243 : 
2 alleles
10.9% missing data
   3   (0.470) 0.951 0.301 0.431 0.581 0.643 0.485 
   1   (0.530) 0.049 0.699 0.569 0.419 0.357 0.515 

Locus 244 : 
2 alleles
5.8% missing data
   2   (0.864) 0.980 0.908 0.983 0.835 0.852 0.873 
   4   (0.136) 0.020 0.092 0.017 0.165 0.148 0.127 

Locus 245 : 
2 alleles
2.9% missing data
   2   (0.829) 0.981 0.798 0.971 0.667 0.914 0.819 
   4   (0.171) 0.019 0.202 0.029 0.333 0.086 0.181 

Locus 246 : 
2 alleles
4.3% missing data
   4   (0.775) 0.646 0.763 0.891 0.878 0.817 0.829 
   2   (0.225) 0.354 0.237 0.109 0.122 0.183 0.171 

Locus 247 : 
2 alleles
14.5% missing data
   2   (0.675) 0.970 0.678 0.628 0.668 0.699 0.676 
   4   (0.325) 0.030 0.322 0.372 0.332 0.301 0.324 

Locus 248 : 
2 alleles
8.0% missing data
   2   (0.165) 0.529 0.140 0.201 0.230 0.097 0.095 
   3   (0.835) 0.471 0.860 0.799 0.770 0.903 0.905 

Locus 249 : 
2 alleles
13.8% missing data
   2   (0.941) 0.994 0.984 0.997 0.969 0.873 0.962 
   1   (0.059) 0.006 0.016 0.003 0.031 0.127 0.038 

Locus 250 : 
2 alleles
1.4% missing data
   2   (0.792) 0.790 0.818 0.736 0.830 0.818 0.852 
   3   (0.208) 0.210 0.182 0.264 0.170 0.182 0.148 

Locus 251 : 
2 alleles
5.1% missing data
   3   (0.373) 0.966 0.337 0.174 0.393 0.350 0.431 
   4   (0.627) 0.034 0.663 0.826 0.607 0.650 0.569 

Locus 252 : 
2 alleles
15.9% missing data
   2   (0.272) 0.221 0.275 0.179 0.294 0.255 0.167 
   4   (0.728) 0.779 0.725 0.821 0.706 0.745 0.833 

Locus 253 : 
2 alleles
15.2% missing data
   4   (0.868) 0.958 0.829 0.973 0.964 0.918 0.918 
   2   (0.132) 0.042 0.171 0.027 0.036 0.082 0.082 

Locus 254 : 
2 alleles
8.0% missing data
   1   (0.329) 0.094 0.321 0.141 0.584 0.344 0.188 
   2   (0.671) 0.906 0.679 0.859 0.416 0.656 0.812 

Locus 255 : 
2 alleles
16.7% missing data
   1   (0.672) 0.710 0.737 0.299 0.769 0.660 0.604 
   2   (0.328) 0.290 0.263 0.701 0.231 0.340 0.396 

Locus 256 : 
2 alleles
7.2% missing data
   1   (0.650) 0.052 0.613 0.623 0.724 0.750 0.721 
   2   (0.350) 0.948 0.387 0.377 0.276 0.250 0.279 

Locus 257 : 
2 alleles
10.9% missing data
   1   (0.917) 0.985 0.930 0.986 0.960 0.947 0.965 
   2   (0.083) 0.015 0.070 0.014 0.040 0.053 0.035 

Locus 258 : 
2 alleles
15.9% missing data
   3   (0.909) 0.912 0.888 0.951 0.942 0.972 0.941 
   1   (0.091) 0.088 0.112 0.049 0.058 0.028 0.059 

Locus 259 : 
2 alleles
10.9% missing data
   2   (0.848) 0.126 0.915 0.984 0.869 0.798 0.932 
   4   (0.152) 0.874 0.085 0.016 0.131 0.202 0.068 

Locus 260 : 
2 alleles
11.6% missing data
   1   (0.856) 0.976 0.904 0.979 0.860 0.868 0.669 
   3   (0.144) 0.024 0.096 0.021 0.140 0.132 0.331 

Locus 261 : 
2 alleles
15.9% missing data
   1   (0.500) 0.546 0.509 0.476 0.525 0.482 0.494 
   3   (0.500) 0.454 0.491 0.524 0.475 0.518 0.506 

Locus 262 : 
2 alleles
13.8% missing data
   4   (0.129) 0.017 0.095 0.021 0.404 0.101 0.074 
   2   (0.871) 0.983 0.905 0.979 0.596 0.899 0.926 

Locus 263 : 
2 alleles
1.4% missing data
   1   (0.897) 0.987 0.892 0.968 0.948 0.942 0.943 
   2   (0.103) 0.013 0.108 0.032 0.052 0.058 0.057 

Locus 264 : 
2 alleles
3.6% missing data
   2   (0.959) 0.997 0.965 0.622 0.995 0.996 0.994 
   4   (0.041) 0.003 0.035 0.378 0.005 0.004 0.006 

Locus 265 : 
2 alleles
7.2% missing data
   3   (0.700) 0.158 0.730 0.914 0.811 0.760 0.380 
   2   (0.300) 0.842 0.270 0.086 0.189 0.240 0.620 

Locus 266 : 
2 alleles
5.1% missing data
   2   (0.499) 0.824 0.508 0.645 0.535 0.492 0.294 
   4   (0.501) 0.176 0.492 0.355 0.465 0.508 0.706 

Locus 267 : 
2 alleles
2.9% missing data
   2   (0.915) 0.986 0.953 0.989 0.964 0.908 0.916 
   4   (0.085) 0.014 0.047 0.011 0.036 0.092 0.084 

Locus 268 : 
2 alleles
15.2% missing data
   1   (0.201) 0.067 0.198 0.043 0.135 0.221 0.131 
   3   (0.799) 0.933 0.802 0.957 0.865 0.779 0.869 

Locus 269 : 
2 alleles
4.3% missing data
   1   (0.893) 0.989 0.948 0.991 0.913 0.812 0.949 
   3   (0.107) 0.011 0.052 0.009 0.087 0.188 0.051 

Locus 270 : 
2 alleles
6.5% missing data
   4   (0.903) 0.986 0.909 0.959 0.946 0.944 0.952 
   1   (0.097) 0.014 0.091 0.041 0.054 0.056 0.048 

Locus 271 : 
2 alleles
2.2% missing data
   2   (0.882) 0.987 0.815 0.932 0.964 0.959 0.909 
   4   (0.118) 0.013 0.185 0.068 0.036 0.041 0.091 

Locus 272 : 
2 alleles
2.9% missing data
   4   (0.843) 0.943 0.834 0.970 0.875 0.876 0.889 
   2   (0.157) 0.057 0.166 0.030 0.125 0.124 0.111 

Locus 273 : 
2 alleles
1.4% missing data
   2   (0.864) 0.985 0.878 0.978 0.903 0.879 0.883 
   4   (0.136) 0.015 0.122 0.022 0.097 0.121 0.117 

Locus 274 : 
2 alleles
8.0% missing data
   1   (0.139) 0.060 0.126 0.052 0.447 0.083 0.070 
   3   (0.861) 0.940 0.874 0.948 0.553 0.917 0.930 

Locus 275 : 
2 alleles
2.9% missing data
   1   (0.616) 0.063 0.654 0.492 0.722 0.576 0.777 
   4   (0.384) 0.937 0.346 0.508 0.278 0.424 0.223 

Locus 276 : 
2 alleles
18.1% missing data
   2   (0.360) 0.124 0.360 0.177 0.344 0.315 0.585 
   3   (0.640) 0.876 0.640 0.823 0.656 0.685 0.415 

Locus 277 : 
2 alleles
10.9% missing data
   1   (0.905) 0.989 0.925 0.990 0.961 0.938 0.820 
   4   (0.095) 0.011 0.075 0.010 0.039 0.062 0.180 

Locus 278 : 
2 alleles
3.6% missing data
   3   (0.776) 0.977 0.776 0.973 0.566 0.800 0.838 
   1   (0.224) 0.023 0.224 0.027 0.434 0.200 0.162 

Locus 279 : 
2 alleles
3.6% missing data
   1   (0.871) 0.949 0.890 0.983 0.903 0.908 0.791 
   3   (0.129) 0.051 0.110 0.017 0.097 0.092 0.209 

Locus 280 : 
2 alleles
2.2% missing data
   3   (0.177) 0.026 0.183 0.218 0.156 0.113 0.149 
   4   (0.823) 0.974 0.817 0.782 0.844 0.887 0.851 

Locus 281 : 
2 alleles
14.5% missing data
   1   (0.732) 0.886 0.739 0.887 0.679 0.752 0.728 
   2   (0.268) 0.114 0.261 0.113 0.321 0.248 0.272 

Locus 282 : 
2 alleles
18.1% missing data
   3   (0.816) 0.763 0.809 0.949 0.899 0.846 0.846 
   4   (0.184) 0.237 0.191 0.051 0.101 0.154 0.154 

Locus 283 : 
2 alleles
5.1% missing data
   1   (0.892) 0.983 0.891 0.981 0.901 0.928 0.959 
   2   (0.108) 0.017 0.109 0.019 0.099 0.072 0.041 

Locus 284 : 
2 alleles
5.1% missing data
   1   (0.881) 0.383 0.940 0.972 0.921 0.881 0.896 
   2   (0.119) 0.617 0.060 0.028 0.079 0.119 0.104 

Locus 285 : 
2 alleles
10.9% missing data
   4   (0.905) 0.986 0.870 0.982 0.960 0.963 0.953 
   2   (0.095) 0.014 0.130 0.018 0.040 0.037 0.047 

Locus 286 : 
2 alleles
8.0% missing data
   4   (0.362) 0.089 0.395 0.447 0.417 0.275 0.392 
   2   (0.638) 0.911 0.605 0.553 0.583 0.725 0.608 

Locus 287 : 
2 alleles
14.5% missing data
   1   (0.373) 0.031 0.301 0.547 0.503 0.429 0.351 
   3   (0.627) 0.969 0.699 0.453 0.497 0.571 0.649 

Locus 288 : 
2 alleles
2.2% missing data
   2   (0.052) 0.005 0.011 0.002 0.037 0.106 0.053 
   3   (0.948) 0.995 0.989 0.998 0.963 0.894 0.947 

Locus 289 : 
2 alleles
15.9% missing data
   4   (0.918) 0.134 0.981 0.997 0.869 0.881 0.943 
   2   (0.082) 0.866 0.019 0.003 0.131 0.119 0.057 

Locus 290 : 
2 alleles
6.5% missing data
   2   (0.859) 0.985 0.780 0.824 0.942 0.941 0.955 
   4   (0.141) 0.015 0.220 0.176 0.058 0.059 0.045 

Locus 291 : 
2 alleles
18.1% missing data
   4   (0.892) 0.962 0.934 0.983 0.885 0.883 0.928 
   2   (0.108) 0.038 0.066 0.017 0.115 0.117 0.072 

Locus 292 : 
2 alleles
7.2% missing data
   2   (0.711) 0.957 0.768 0.928 0.583 0.621 0.761 
   4   (0.289) 0.043 0.232 0.072 0.417 0.379 0.239 

Locus 293 : 
2 alleles
3.6% missing data
   1   (0.910) 0.983 0.981 0.997 0.701 0.767 0.888 
   3   (0.090) 0.017 0.019 0.003 0.299 0.233 0.112 

Locus 294 : 
2 alleles
10.9% missing data
   2   (0.844) 0.593 0.845 0.852 0.878 0.915 0.894 
   1   (0.156) 0.407 0.155 0.148 0.122 0.085 0.106 

Locus 295 : 
2 alleles
5.1% missing data
   1   (0.790) 0.973 0.834 0.954 0.704 0.766 0.789 
   2   (0.210) 0.027 0.166 0.046 0.296 0.234 0.211 

Locus 296 : 
2 alleles
5.8% missing data
   1   (0.640) 0.861 0.549 0.087 0.525 0.822 0.758 
   3   (0.360) 0.139 0.451 0.913 0.475 0.178 0.242 

Locus 297 : 
2 alleles
4.3% missing data
   4   (0.914) 0.990 0.889 0.974 0.948 0.972 0.952 
   2   (0.086) 0.010 0.111 0.026 0.052 0.028 0.048 

Locus 298 : 
2 alleles
11.6% missing data
   2   (0.631) 0.963 0.544 0.707 0.724 0.701 0.684 
   4   (0.369) 0.037 0.456 0.293 0.276 0.299 0.316 

Locus 299 : 
2 alleles
8.0% missing data
   2   (0.219) 0.414 0.164 0.081 0.210 0.264 0.132 
   4   (0.781) 0.586 0.836 0.919 0.790 0.736 0.868 

Locus 300 : 
2 alleles
3.6% missing data
   2   (0.801) 0.964 0.795 0.971 0.804 0.798 0.890 
   4   (0.199) 0.036 0.205 0.029 0.196 0.202 0.110 

Locus 301 : 
2 alleles
5.8% missing data
   2   (0.507) 0.851 0.486 0.439 0.484 0.550 0.413 
   4   (0.493) 0.149 0.514 0.561 0.516 0.450 0.587 

Locus 302 : 
2 alleles
13.8% missing data
   4   (0.461) 0.815 0.413 0.665 0.439 0.513 0.303 
   3   (0.539) 0.185 0.587 0.335 0.561 0.487 0.697 

Locus 303 : 
2 alleles
6.5% missing data
   4   (0.893) 0.982 0.897 0.946 0.956 0.927 0.953 
   2   (0.107) 0.018 0.103 0.054 0.044 0.073 0.047 

Locus 304 : 
2 alleles
14.5% missing data
   3   (0.914) 0.991 0.914 0.988 0.953 0.951 0.967 
   1   (0.086) 0.009 0.086 0.012 0.047 0.049 0.033 

Locus 305 : 
2 alleles
2.2% missing data
   4   (0.822) 0.326 0.880 0.964 0.865 0.794 0.878 
   3   (0.178) 0.674 0.120 0.036 0.135 0.206 0.122 

Locus 306 : 
2 alleles
5.1% missing data
   2   (0.904) 0.988 0.869 0.976 0.958 0.959 0.971 
   3   (0.096) 0.012 0.131 0.024 0.042 0.041 0.029 

Locus 307 : 
2 alleles
13.0% missing data
   3   (0.740) 0.968 0.752 0.874 0.584 0.775 0.726 
   1   (0.260) 0.032 0.248 0.126 0.416 0.225 0.274 

Locus 308 : 
2 alleles
5.1% missing data
   3   (0.910) 0.979 0.935 0.954 0.942 0.950 0.892 
   1   (0.090) 0.021 0.065 0.046 0.058 0.050 0.108 

Locus 309 : 
2 alleles
2.2% missing data
   2   (0.782) 0.973 0.704 0.947 0.732 0.849 0.912 
   3   (0.218) 0.027 0.296 0.053 0.268 0.151 0.088 

Locus 310 : 
2 alleles
5.8% missing data
   4   (0.875) 0.978 0.882 0.827 0.905 0.941 0.857 
   2   (0.125) 0.022 0.118 0.173 0.095 0.059 0.143 

Locus 311 : 
2 alleles
15.2% missing data
   3   (0.829) 0.978 0.774 0.936 0.897 0.903 0.851 
   1   (0.171) 0.022 0.226 0.064 0.103 0.097 0.149 

Locus 312 : 
2 alleles
5.1% missing data
   2   (0.889) 0.982 0.922 0.990 0.908 0.903 0.826 
   3   (0.111) 0.018 0.078 0.010 0.092 0.097 0.174 

Locus 313 : 
2 alleles
2.2% missing data
   3   (0.101) 0.011 0.094 0.014 0.069 0.075 0.040 
   4   (0.899) 0.989 0.906 0.986 0.931 0.925 0.960 

Locus 314 : 
2 alleles
9.4% missing data
   2   (0.921) 0.991 0.956 0.993 0.939 0.943 0.830 
   4   (0.079) 0.009 0.044 0.007 0.061 0.057 0.170 

Locus 315 : 
2 alleles
2.2% missing data
   2   (0.615) 0.335 0.698 0.855 0.466 0.566 0.536 
   4   (0.385) 0.665 0.302 0.145 0.534 0.434 0.464 

Locus 316 : 
2 alleles
2.9% missing data
   1   (0.927) 0.990 0.975 0.996 0.894 0.941 0.748 
   3   (0.073) 0.010 0.025 0.004 0.106 0.059 0.252 

Locus 317 : 
2 alleles
5.8% missing data
   4   (0.907) 0.975 0.891 0.960 0.961 0.965 0.930 
   2   (0.093) 0.025 0.109 0.040 0.039 0.035 0.070 

Locus 318 : 
2 alleles
6.5% missing data
   2   (0.889) 0.471 0.942 0.978 0.880 0.913 0.906 
   4   (0.111) 0.529 0.058 0.022 0.120 0.087 0.094 

Locus 319 : 
2 alleles
4.3% missing data
   2   (0.617) 0.862 0.532 0.775 0.460 0.727 0.674 
   4   (0.383) 0.138 0.468 0.225 0.540 0.273 0.326 

Locus 320 : 
2 alleles
5.1% missing data
   2   (0.401) 0.824 0.387 0.097 0.515 0.448 0.234 
   4   (0.599) 0.176 0.613 0.903 0.485 0.552 0.766 

Locus 321 : 
2 alleles
10.9% missing data
   2   (0.825) 0.980 0.798 0.861 0.880 0.869 0.935 
   4   (0.175) 0.020 0.202 0.139 0.120 0.131 0.065 

Locus 322 : 
2 alleles
6.5% missing data
   1   (0.274) 0.029 0.328 0.198 0.193 0.226 0.194 
   3   (0.726) 0.971 0.672 0.802 0.807 0.774 0.806 

Locus 323 : 
2 alleles
18.8% missing data
   3   (0.923) 0.992 0.873 0.938 0.976 0.984 0.976 
   1   (0.077) 0.008 0.127 0.062 0.024 0.016 0.024 

Locus 324 : 
2 alleles
3.6% missing data
   3   (0.792) 0.326 0.867 0.945 0.840 0.749 0.760 
   1   (0.208) 0.674 0.133 0.055 0.160 0.251 0.240 

Locus 325 : 
2 alleles
14.5% missing data
   1   (0.850) 0.866 0.828 0.958 0.902 0.894 0.927 
   3   (0.150) 0.134 0.172 0.042 0.098 0.106 0.073 

Locus 326 : 
2 alleles
13.8% missing data
   4   (0.621) 0.094 0.664 0.256 0.510 0.697 0.666 
   2   (0.379) 0.906 0.336 0.744 0.490 0.303 0.334 

Locus 327 : 
2 alleles
5.8% missing data
   1   (0.169) 0.809 0.157 0.043 0.147 0.110 0.112 
   3   (0.831) 0.191 0.843 0.957 0.853 0.890 0.888 

Locus 328 : 
2 alleles
0.7% missing data
   4   (0.869) 0.986 0.822 0.984 0.961 0.916 0.930 
   2   (0.131) 0.014 0.178 0.016 0.039 0.084 0.070 

Locus 329 : 
2 alleles
5.1% missing data
   4   (0.356) 0.043 0.321 0.161 0.582 0.355 0.431 
   2   (0.644) 0.957 0.679 0.839 0.418 0.645 0.569 

Locus 330 : 
2 alleles
3.6% missing data
   3   (0.891) 0.990 0.762 0.964 0.971 0.970 0.975 
   1   (0.109) 0.010 0.238 0.036 0.029 0.030 0.025 

Locus 331 : 
2 alleles
15.2% missing data
   4   (0.895) 0.986 0.760 0.891 0.973 0.979 0.961 
   2   (0.105) 0.014 0.240 0.109 0.027 0.021 0.039 

Locus 332 : 
2 alleles
6.5% missing data
   1   (0.291) 0.021 0.309 0.515 0.394 0.181 0.352 
   3   (0.709) 0.979 0.691 0.485 0.606 0.819 0.648 

Locus 333 : 
2 alleles
5.1% missing data
   4   (0.911) 0.974 0.958 0.982 0.920 0.937 0.757 
   1   (0.089) 0.026 0.042 0.018 0.080 0.063 0.243 

Locus 334 : 
2 alleles
2.2% missing data
   1   (0.908) 0.989 0.950 0.818 0.834 0.953 0.939 
   3   (0.092) 0.011 0.050 0.182 0.166 0.047 0.061 

Locus 335 : 
2 alleles
15.9% missing data
   1   (0.890) 0.582 0.952 0.969 0.889 0.883 0.920 
   2   (0.110) 0.418 0.048 0.031 0.111 0.117 0.080 

Locus 336 : 
2 alleles
15.9% missing data
   4   (0.919) 0.979 0.957 0.990 0.807 0.951 0.895 
   1   (0.081) 0.021 0.043 0.010 0.193 0.049 0.105 

Locus 337 : 
2 alleles
13.0% missing data
   2   (0.552) 0.620 0.522 0.797 0.572 0.558 0.553 
   4   (0.448) 0.380 0.478 0.203 0.428 0.442 0.447 

Locus 338 : 
2 alleles
13.8% missing data
   3   (0.839) 0.860 0.806 0.901 0.904 0.922 0.794 
   1   (0.161) 0.140 0.194 0.099 0.096 0.078 0.206 

Locus 339 : 
2 alleles
5.1% missing data
   1   (0.663) 0.246 0.617 0.495 0.610 0.779 0.796 
   3   (0.337) 0.754 0.383 0.505 0.390 0.221 0.204 

Locus 340 : 
2 alleles
1.4% missing data
   4   (0.903) 0.988 0.916 0.990 0.949 0.936 0.892 
   2   (0.097) 0.012 0.084 0.010 0.051 0.064 0.108 

Locus 341 : 
2 alleles
13.0% missing data
   4   (0.885) 0.985 0.905 0.985 0.930 0.892 0.923 
   1   (0.115) 0.015 0.095 0.015 0.070 0.108 0.077 

Locus 342 : 
2 alleles
6.5% missing data
   2   (0.730) 0.217 0.721 0.888 0.788 0.802 0.703 
   3   (0.270) 0.783 0.279 0.112 0.212 0.198 0.297 

Locus 343 : 
2 alleles
10.1% missing data
   2   (0.822) 0.976 0.821 0.972 0.883 0.828 0.840 
   4   (0.178) 0.024 0.179 0.028 0.117 0.172 0.160 

Locus 344 : 
2 alleles
11.6% missing data
   1   (0.906) 0.989 0.903 0.979 0.971 0.952 0.917 
   3   (0.094) 0.011 0.097 0.021 0.029 0.048 0.083 

Locus 345 : 
2 alleles
15.9% missing data
   4   (0.832) 0.806 0.806 0.909 0.921 0.882 0.900 
   2   (0.168) 0.194 0.194 0.091 0.079 0.118 0.100 

Locus 346 : 
2 alleles
5.8% missing data
   2   (0.892) 0.902 0.931 0.978 0.852 0.923 0.884 
   4   (0.108) 0.098 0.069 0.022 0.148 0.077 0.116 

Locus 347 : 
2 alleles
5.8% missing data
   2   (0.908) 0.990 0.929 0.986 0.929 0.923 0.968 
   4   (0.092) 0.010 0.071 0.014 0.071 0.077 0.032 

Locus 348 : 
2 alleles
1.4% missing data
   3   (0.878) 0.985 0.923 0.946 0.894 0.881 0.877 
   2   (0.122) 0.015 0.077 0.054 0.106 0.119 0.123 

Locus 349 : 
2 alleles
4.3% missing data
   4   (0.922) 0.975 0.878 0.957 0.983 0.984 0.945 
   2   (0.078) 0.025 0.122 0.043 0.017 0.016 0.055 

Locus 350 : 
2 alleles
5.1% missing data
   1   (0.911) 0.976 0.960 0.994 0.933 0.903 0.840 
   3   (0.089) 0.024 0.040 0.006 0.067 0.097 0.160 

Locus 351 : 
2 alleles
14.5% missing data
   1   (0.555) 0.101 0.537 0.632 0.334 0.665 0.585 
   3   (0.445) 0.899 0.463 0.368 0.666 0.335 0.415 

Locus 352 : 
2 alleles
2.2% missing data
   3   (0.909) 0.988 0.941 0.991 0.938 0.929 0.901 
   1   (0.091) 0.012 0.059 0.009 0.062 0.071 0.099 

Locus 353 : 
2 alleles
2.2% missing data
   3   (0.857) 0.986 0.899 0.987 0.790 0.850 0.848 
   1   (0.143) 0.014 0.101 0.013 0.210 0.150 0.152 

Locus 354 : 
2 alleles
0.7% missing data
   2   (0.894) 0.989 0.927 0.989 0.900 0.887 0.949 
   4   (0.106) 0.011 0.073 0.011 0.100 0.113 0.051 

Locus 355 : 
2 alleles
13.8% missing data
   3   (0.885) 0.985 0.881 0.983 0.776 0.939 0.933 
   1   (0.115) 0.015 0.119 0.017 0.224 0.061 0.067 

Locus 356 : 
2 alleles
11.6% missing data
   2   (0.923) 0.924 0.957 0.993 0.963 0.938 0.931 
   4   (0.077) 0.076 0.043 0.007 0.037 0.062 0.069 

Locus 357 : 
2 alleles
3.6% missing data
   4   (0.875) 0.985 0.769 0.875 0.965 0.971 0.870 
   2   (0.125) 0.015 0.231 0.125 0.035 0.029 0.130 

Locus 358 : 
2 alleles
5.8% missing data
   2   (0.729) 0.900 0.647 0.855 0.740 0.840 0.701 
   4   (0.271) 0.100 0.353 0.145 0.260 0.160 0.299 

Locus 359 : 
2 alleles
1.4% missing data
   3   (0.916) 0.977 0.967 0.985 0.944 0.908 0.847 
   1   (0.084) 0.023 0.033 0.015 0.056 0.092 0.153 

Locus 360 : 
2 alleles
2.9% missing data
   3   (0.898) 0.988 0.936 0.941 0.902 0.928 0.890 
   1   (0.102) 0.012 0.064 0.059 0.098 0.072 0.110 

Locus 361 : 
2 alleles
5.1% missing data
   1   (0.398) 0.955 0.341 0.361 0.457 0.376 0.466 
   3   (0.602) 0.045 0.659 0.639 0.543 0.624 0.534 

Locus 362 : 
2 alleles
4.3% missing data
   1   (0.866) 0.376 0.870 0.967 0.914 0.947 0.817 
   2   (0.134) 0.624 0.130 0.033 0.086 0.053 0.183 

Locus 363 : 
2 alleles
4.3% missing data
   3   (0.911) 0.987 0.853 0.967 0.970 0.974 0.971 
   1   (0.089) 0.013 0.147 0.033 0.030 0.026 0.029 

Locus 364 : 
2 alleles
11.6% missing data
   2   (0.887) 0.862 0.896 0.901 0.932 0.933 0.955 
   4   (0.113) 0.138 0.104 0.099 0.068 0.067 0.045 

Locus 365 : 
2 alleles
2.9% missing data
   1   (0.811) 0.978 0.801 0.945 0.882 0.824 0.857 
   3   (0.189) 0.022 0.199 0.055 0.118 0.176 0.143 

Locus 366 : 
2 alleles
5.1% missing data
   4   (0.500) 0.669 0.523 0.310 0.522 0.473 0.511 
   2   (0.500) 0.331 0.477 0.690 0.478 0.527 0.489 

Locus 367 : 
2 alleles
9.4% missing data
   2   (0.922) 0.992 0.962 0.996 0.957 0.915 0.911 
   3   (0.078) 0.008 0.038 0.004 0.043 0.085 0.089 

Locus 368 : 
2 alleles
6.5% missing data
   2   (0.467) 0.920 0.396 0.782 0.511 0.455 0.479 
   4   (0.533) 0.080 0.604 0.218 0.489 0.545 0.521 

Locus 369 : 
2 alleles
5.8% missing data
   4   (0.903) 0.974 0.856 0.938 0.909 0.975 0.943 
   1   (0.097) 0.026 0.144 0.062 0.091 0.025 0.057 

Locus 370 : 
2 alleles
5.8% missing data
   2   (0.260) 0.026 0.320 0.070 0.312 0.211 0.149 
   4   (0.740) 0.974 0.680 0.930 0.688 0.789 0.851 

Locus 371 : 
2 alleles
1.4% missing data
   1   (0.860) 0.974 0.869 0.937 0.945 0.871 0.922 
   3   (0.140) 0.026 0.131 0.063 0.055 0.129 0.078 

Locus 372 : 
2 alleles
0.7% missing data
   1   (0.327) 0.046 0.327 0.084 0.373 0.357 0.289 
   3   (0.673) 0.954 0.673 0.916 0.627 0.643 0.711 

Locus 373 : 
2 alleles
2.2% missing data
   4   (0.933) 0.993 0.976 0.997 0.960 0.920 0.900 
   2   (0.067) 0.007 0.024 0.003 0.040 0.080 0.100 

Locus 374 : 
2 alleles
19.6% missing data
   2   (0.665) 0.864 0.772 0.610 0.578 0.608 0.460 
   4   (0.335) 0.136 0.228 0.390 0.422 0.392 0.540 

Locus 375 : 
2 alleles
15.9% missing data
   2   (0.909) 0.877 0.939 0.987 0.946 0.915 0.960 
   4   (0.091) 0.123 0.061 0.013 0.054 0.085 0.040 

Locus 376 : 
2 alleles
2.2% missing data
   2   (0.875) 0.986 0.856 0.773 0.957 0.940 0.930 
   3   (0.125) 0.014 0.144 0.227 0.043 0.060 0.070 

Locus 377 : 
2 alleles
4.3% missing data
   1   (0.621) 0.922 0.689 0.290 0.671 0.563 0.602 
   3   (0.379) 0.078 0.311 0.710 0.329 0.437 0.398 

Locus 378 : 
2 alleles
15.9% missing data
   2   (0.189) 0.021 0.087 0.017 0.427 0.331 0.239 
   4   (0.811) 0.979 0.913 0.983 0.573 0.669 0.761 

Locus 379 : 
2 alleles
14.5% missing data
   2   (0.654) 0.437 0.655 0.668 0.736 0.654 0.770 
   4   (0.346) 0.563 0.345 0.332 0.264 0.346 0.230 

Locus 380 : 
2 alleles
2.9% missing data
   2   (0.883) 0.988 0.842 0.916 0.959 0.946 0.947 
   4   (0.117) 0.012 0.158 0.084 0.041 0.054 0.053 

Locus 381 : 
2 alleles
7.2% missing data
   4   (0.868) 0.946 0.899 0.877 0.929 0.911 0.769 
   2   (0.132) 0.054 0.101 0.123 0.071 0.089 0.231 

Locus 382 : 
2 alleles
5.8% missing data
   4   (0.882) 0.308 0.913 0.923 0.953 0.943 0.863 
   2   (0.118) 0.692 0.087 0.077 0.047 0.057 0.137 

Locus 383 : 
2 alleles
14.5% missing data
   1   (0.279) 0.037 0.221 0.053 0.349 0.419 0.169 
   3   (0.721) 0.963 0.779 0.947 0.651 0.581 0.831 

Locus 384 : 
2 alleles
8.7% missing data
   1   (0.866) 0.965 0.875 0.945 0.899 0.901 0.899 
   3   (0.134) 0.035 0.125 0.055 0.101 0.099 0.101 

Locus 385 : 
2 alleles
10.9% missing data
   2   (0.890) 0.852 0.892 0.969 0.710 0.954 0.965 
   4   (0.110) 0.148 0.108 0.031 0.290 0.046 0.035 

Locus 386 : 
2 alleles
11.6% missing data
   2   (0.853) 0.883 0.838 0.960 0.704 0.922 0.929 
   1   (0.147) 0.117 0.162 0.040 0.296 0.078 0.071 

Locus 387 : 
2 alleles
7.2% missing data
   2   (0.800) 0.941 0.731 0.780 0.896 0.883 0.884 
   3   (0.200) 0.059 0.269 0.220 0.104 0.117 0.116 

Locus 388 : 
2 alleles
6.5% missing data
   3   (0.807) 0.527 0.851 0.862 0.849 0.848 0.727 
   1   (0.193) 0.473 0.149 0.138 0.151 0.152 0.273 

Locus 389 : 
2 alleles
4.3% missing data
   1   (0.795) 0.919 0.824 0.897 0.897 0.773 0.796 
   3   (0.205) 0.081 0.176 0.103 0.103 0.227 0.204 

Locus 390 : 
2 alleles
15.9% missing data
   1   (0.696) 0.694 0.765 0.809 0.824 0.616 0.593 
   3   (0.304) 0.306 0.235 0.191 0.176 0.384 0.407 

Locus 391 : 
2 alleles
4.3% missing data
   4   (0.719) 0.291 0.679 0.840 0.838 0.790 0.780 
   2   (0.281) 0.709 0.321 0.160 0.162 0.210 0.220 

Locus 392 : 
2 alleles
15.9% missing data
   3   (0.932) 0.819 0.897 0.928 0.989 0.986 0.987 
   1   (0.068) 0.181 0.103 0.072 0.011 0.014 0.013 

Locus 393 : 
2 alleles
15.2% missing data
   3   (0.884) 0.969 0.884 0.961 0.916 0.932 0.916 
   1   (0.116) 0.031 0.116 0.039 0.084 0.068 0.084 

Locus 394 : 
2 alleles
10.1% missing data
   2   (0.872) 0.984 0.865 0.966 0.861 0.931 0.877 
   4   (0.128) 0.016 0.135 0.034 0.139 0.069 0.123 

Locus 395 : 
2 alleles
11.6% missing data
   2   (0.322) 0.910 0.338 0.159 0.160 0.262 0.384 
   4   (0.678) 0.090 0.662 0.841 0.840 0.738 0.616 

Locus 396 : 
2 alleles
12.3% missing data
   3   (0.756) 0.152 0.656 0.925 0.858 0.882 0.810 
   1   (0.244) 0.848 0.344 0.075 0.142 0.118 0.190 

Locus 397 : 
2 alleles
6.5% missing data
   2   (0.509) 0.448 0.426 0.571 0.770 0.567 0.483 
   3   (0.491) 0.552 0.574 0.429 0.230 0.433 0.517 

Locus 398 : 
2 alleles
11.6% missing data
   2   (0.519) 0.939 0.547 0.792 0.521 0.426 0.443 
   4   (0.481) 0.061 0.453 0.208 0.479 0.574 0.557 

Locus 399 : 
2 alleles
2.9% missing data
   3   (0.909) 0.973 0.943 0.986 0.958 0.911 0.940 
   1   (0.091) 0.027 0.057 0.014 0.042 0.089 0.060 

Locus 400 : 
2 alleles
5.1% missing data
   1   (0.712) 0.968 0.684 0.844 0.834 0.719 0.734 
   3   (0.288) 0.032 0.316 0.156 0.166 0.281 0.266 

Locus 401 : 
2 alleles
13.0% missing data
   1   (0.838) 0.978 0.874 0.974 0.819 0.828 0.830 
   2   (0.162) 0.022 0.126 0.026 0.181 0.172 0.170 

Locus 402 : 
2 alleles
5.1% missing data
   2   (0.770) 0.436 0.703 0.789 0.839 0.896 0.786 
   4   (0.230) 0.564 0.297 0.211 0.161 0.104 0.214 

Locus 403 : 
2 alleles
3.6% missing data
   4   (0.832) 0.983 0.825 0.800 0.756 0.910 0.873 
   2   (0.168) 0.017 0.175 0.200 0.244 0.090 0.127 

Locus 404 : 
2 alleles
12.3% missing data
   2   (0.849) 0.621 0.865 0.786 0.927 0.899 0.913 
   4   (0.151) 0.379 0.135 0.214 0.073 0.101 0.087 

Locus 405 : 
2 alleles
2.2% missing data
   2   (0.726) 0.425 0.725 0.811 0.717 0.822 0.624 
   3   (0.274) 0.575 0.275 0.189 0.283 0.178 0.376 

Locus 406 : 
2 alleles
11.6% missing data
   2   (0.895) 0.976 0.844 0.948 0.965 0.963 0.943 
   4   (0.105) 0.024 0.156 0.052 0.035 0.037 0.057 

Locus 407 : 
2 alleles
3.6% missing data
   2   (0.826) 0.978 0.886 0.974 0.836 0.771 0.767 
   4   (0.174) 0.022 0.114 0.026 0.164 0.229 0.233 

Locus 408 : 
2 alleles
13.0% missing data
   2   (0.853) 0.983 0.817 0.951 0.840 0.931 0.867 
   4   (0.147) 0.017 0.183 0.049 0.160 0.069 0.133 

Locus 409 : 
2 alleles
2.2% missing data
   2   (0.108) 0.010 0.043 0.006 0.124 0.207 0.109 
   4   (0.892) 0.990 0.957 0.994 0.876 0.793 0.891 

Locus 410 : 
2 alleles
5.1% missing data
   2   (0.907) 0.991 0.900 0.975 0.939 0.959 0.930 
   4   (0.093) 0.009 0.100 0.025 0.061 0.041 0.070 

Locus 411 : 
2 alleles
18.1% missing data
   2   (0.861) 0.982 0.874 0.972 0.843 0.887 0.893 
   4   (0.139) 0.018 0.126 0.028 0.157 0.113 0.107 

Locus 412 : 
2 alleles
14.5% missing data
   1   (0.889) 0.784 0.940 0.982 0.885 0.874 0.920 
   2   (0.111) 0.216 0.060 0.018 0.115 0.126 0.080 

Locus 413 : 
2 alleles
14.5% missing data
   1   (0.943) 0.994 0.985 0.998 0.964 0.886 0.954 
   3   (0.057) 0.006 0.015 0.002 0.036 0.114 0.046 

Locus 414 : 
2 alleles
13.0% missing data
   4   (0.900) 0.973 0.939 0.991 0.839 0.904 0.937 
   2   (0.100) 0.027 0.061 0.009 0.161 0.096 0.063 

Locus 415 : 
2 alleles
3.6% missing data
   1   (0.128) 0.031 0.112 0.021 0.043 0.135 0.079 
   3   (0.872) 0.969 0.888 0.979 0.957 0.865 0.921 

Locus 416 : 
2 alleles
3.6% missing data
   3   (0.857) 0.982 0.879 0.975 0.925 0.841 0.904 
   1   (0.143) 0.018 0.121 0.025 0.075 0.159 0.096 

Locus 417 : 
2 alleles
10.1% missing data
   3   (0.911) 0.981 0.928 0.990 0.619 0.965 0.952 
   4   (0.089) 0.019 0.072 0.010 0.381 0.035 0.048 

Locus 418 : 
2 alleles
5.1% missing data
   2   (0.769) 0.962 0.748 0.949 0.783 0.807 0.764 
   4   (0.231) 0.038 0.252 0.051 0.217 0.193 0.236 

Locus 419 : 
2 alleles
2.9% missing data
   3   (0.719) 0.949 0.720 0.906 0.707 0.735 0.675 
   4   (0.281) 0.051 0.280 0.094 0.293 0.265 0.325 

Locus 420 : 
2 alleles
13.8% missing data
   1   (0.268) 0.254 0.273 0.226 0.301 0.196 0.303 
   4   (0.732) 0.746 0.727 0.774 0.699 0.804 0.697 

Locus 421 : 
2 alleles
11.6% missing data
   2   (0.939) 0.994 0.985 0.997 0.967 0.885 0.896 
   4   (0.061) 0.006 0.015 0.003 0.033 0.115 0.104 

Locus 422 : 
2 alleles
5.1% missing data
   2   (0.830) 0.059 0.891 0.955 0.798 0.858 0.828 
   4   (0.170) 0.941 0.109 0.045 0.202 0.142 0.172 

Locus 423 : 
2 alleles
14.5% missing data
   3   (0.658) 0.316 0.680 0.203 0.647 0.730 0.749 
   2   (0.342) 0.684 0.320 0.797 0.353 0.270 0.251 

Locus 424 : 
2 alleles
13.0% missing data
   2   (0.875) 0.985 0.857 0.971 0.874 0.942 0.871 
   4   (0.125) 0.015 0.143 0.029 0.126 0.058 0.129 

Locus 425 : 
2 alleles
2.9% missing data
   2   (0.879) 0.985 0.839 0.732 0.926 0.956 0.950 
   4   (0.121) 0.015 0.161 0.268 0.074 0.044 0.050 

Locus 426 : 
2 alleles
5.8% missing data
   3   (0.843) 0.982 0.913 0.985 0.872 0.734 0.811 
   2   (0.157) 0.018 0.087 0.015 0.128 0.266 0.189 

Locus 427 : 
2 alleles
18.8% missing data
   4   (0.885) 0.987 0.904 0.985 0.914 0.898 0.922 
   2   (0.115) 0.013 0.096 0.015 0.086 0.102 0.078 

Locus 428 : 
2 alleles
5.8% missing data
   2   (0.917) 0.991 0.907 0.961 0.970 0.971 0.935 
   4   (0.083) 0.009 0.093 0.039 0.030 0.029 0.065 

Locus 429 : 
2 alleles
15.2% missing data
   2   (0.728) 0.757 0.740 0.829 0.760 0.703 0.850 
   3   (0.272) 0.243 0.260 0.171 0.240 0.297 0.150 

Locus 430 : 
2 alleles
4.3% missing data
   4   (0.781) 0.467 0.806 0.859 0.841 0.818 0.783 
   2   (0.219) 0.533 0.194 0.141 0.159 0.182 0.217 

Locus 431 : 
2 alleles
2.9% missing data
   1   (0.331) 0.207 0.320 0.680 0.390 0.297 0.196 
   3   (0.669) 0.793 0.680 0.320 0.610 0.703 0.804 

Locus 432 : 
2 alleles
0.7% missing data
   1   (0.515) 0.964 0.530 0.349 0.610 0.464 0.508 
   4   (0.485) 0.036 0.470 0.651 0.390 0.536 0.492 

Locus 433 : 
2 alleles
13.8% missing data
   2   (0.829) 0.976 0.872 0.963 0.895 0.831 0.636 
   4   (0.171) 0.024 0.128 0.037 0.105 0.169 0.364 

Locus 434 : 
2 alleles
14.5% missing data
   3   (0.728) 0.192 0.723 0.905 0.813 0.784 0.707 
   2   (0.272) 0.808 0.277 0.095 0.187 0.216 0.293 

Locus 435 : 
2 alleles
3.6% missing data
   4   (0.811) 0.967 0.841 0.962 0.904 0.791 0.735 
   2   (0.189) 0.033 0.159 0.038 0.096 0.209 0.265 

Locus 436 : 
2 alleles
8.0% missing data
   4   (0.750) 0.969 0.717 0.944 0.861 0.762 0.760 
   2   (0.250) 0.031 0.283 0.056 0.139 0.238 0.240 

Locus 437 : 
2 alleles
2.9% missing data
   1   (0.909) 0.971 0.916 0.946 0.935 0.958 0.952 
   3   (0.091) 0.029 0.084 0.054 0.065 0.042 0.048 

Locus 438 : 
2 alleles
5.1% missing data
   2   (0.940) 0.987 0.987 0.998 0.954 0.855 0.933 
   4   (0.060) 0.013 0.013 0.002 0.046 0.145 0.067 

Locus 439 : 
2 alleles
2.2% missing data
   3   (0.906) 0.991 0.941 0.988 0.941 0.908 0.920 
   4   (0.094) 0.009 0.059 0.012 0.059 0.092 0.080 

Locus 440 : 
2 alleles
3.6% missing data
   3   (0.818) 0.939 0.848 0.973 0.852 0.774 0.868 
   1   (0.182) 0.061 0.152 0.027 0.148 0.226 0.132 

Locus 441 : 
2 alleles
1.4% missing data
   2   (0.871) 0.187 0.874 0.954 0.955 0.934 0.931 
   4   (0.129) 0.813 0.126 0.046 0.045 0.066 0.069 

Locus 442 : 
2 alleles
6.5% missing data
   3   (0.869) 0.986 0.918 0.988 0.869 0.813 0.917 
   1   (0.131) 0.014 0.082 0.012 0.131 0.187 0.083 

Locus 443 : 
2 alleles
2.2% missing data
   4   (0.675) 0.879 0.641 0.911 0.781 0.694 0.608 
   2   (0.325) 0.121 0.359 0.089 0.219 0.306 0.392 

Locus 444 : 
2 alleles
3.6% missing data
   3   (0.868) 0.952 0.885 0.962 0.895 0.895 0.886 
   2   (0.132) 0.048 0.115 0.038 0.105 0.105 0.114 

Locus 445 : 
2 alleles
13.8% missing data
   3   (0.434) 0.053 0.462 0.193 0.648 0.393 0.461 
   1   (0.566) 0.947 0.538 0.807 0.352 0.607 0.539 

Locus 446 : 
2 alleles
4.3% missing data
   1   (0.246) 0.039 0.238 0.059 0.262 0.263 0.218 
   3   (0.754) 0.961 0.762 0.941 0.738 0.737 0.782 

Locus 447 : 
2 alleles
5.1% missing data
   3   (0.705) 0.729 0.698 0.732 0.825 0.699 0.806 
   2   (0.295) 0.271 0.302 0.268 0.175 0.301 0.194 

Locus 448 : 
2 alleles
12.3% missing data
   1   (0.079) 0.022 0.029 0.007 0.127 0.081 0.156 
   3   (0.921) 0.978 0.971 0.993 0.873 0.919 0.844 

Locus 449 : 
2 alleles
5.1% missing data
   2   (0.398) 0.289 0.434 0.707 0.437 0.271 0.445 
   4   (0.602) 0.711 0.566 0.293 0.563 0.729 0.555 

Locus 450 : 
2 alleles
13.0% missing data
   2   (0.857) 0.990 0.859 0.457 0.949 0.921 0.899 
   4   (0.143) 0.010 0.141 0.543 0.051 0.079 0.101 

Locus 451 : 
2 alleles
2.9% missing data
   2   (0.804) 0.934 0.775 0.883 0.890 0.860 0.822 
   4   (0.196) 0.066 0.225 0.117 0.110 0.140 0.178 

Locus 452 : 
2 alleles
2.2% missing data
   2   (0.613) 0.735 0.603 0.692 0.612 0.630 0.631 
   4   (0.387) 0.265 0.397 0.308 0.388 0.370 0.369 

Locus 453 : 
2 alleles
8.0% missing data
   4   (0.340) 0.044 0.346 0.067 0.377 0.401 0.249 
   2   (0.660) 0.956 0.654 0.933 0.623 0.599 0.751 

Locus 454 : 
2 alleles
2.9% missing data
   4   (0.921) 0.990 0.953 0.993 0.942 0.924 0.967 
   2   (0.079) 0.010 0.047 0.007 0.058 0.076 0.033 

Locus 455 : 
2 alleles
11.6% missing data
   1   (0.906) 0.898 0.941 0.988 0.857 0.926 0.941 
   3   (0.094) 0.102 0.059 0.012 0.143 0.074 0.059 

Locus 456 : 
2 alleles
2.9% missing data
   4   (0.870) 0.964 0.883 0.906 0.876 0.931 0.815 
   2   (0.130) 0.036 0.117 0.094 0.124 0.069 0.185 

Locus 457 : 
2 alleles
11.6% missing data
   3   (0.902) 0.988 0.871 0.974 0.964 0.957 0.958 
   2   (0.098) 0.012 0.129 0.026 0.036 0.043 0.042 

Locus 458 : 
2 alleles
13.0% missing data
   1   (0.845) 0.414 0.884 0.936 0.913 0.856 0.910 
   3   (0.155) 0.586 0.116 0.064 0.087 0.144 0.090 

Locus 459 : 
2 alleles
12.3% missing data
   3   (0.937) 0.994 0.984 0.997 0.685 0.946 0.816 
   4   (0.063) 0.006 0.016 0.003 0.315 0.054 0.184 

Locus 460 : 
2 alleles
6.5% missing data
   1   (0.854) 0.851 0.865 0.832 0.912 0.902 0.902 
   3   (0.146) 0.149 0.135 0.168 0.088 0.098 0.098 

Locus 461 : 
2 alleles
7.2% missing data
   2   (0.793) 0.904 0.843 0.657 0.826 0.798 0.811 
   4   (0.207) 0.096 0.157 0.343 0.174 0.202 0.189 

Locus 462 : 
2 alleles
3.6% missing data
   2   (0.639) 0.951 0.581 0.916 0.507 0.670 0.719 
   4   (0.361) 0.049 0.419 0.084 0.493 0.330 0.281 

Locus 463 : 
2 alleles
8.0% missing data
   1   (0.661) 0.963 0.597 0.796 0.706 0.716 0.691 
   3   (0.339) 0.037 0.403 0.204 0.294 0.284 0.309 

Locus 464 : 
2 alleles
4.3% missing data
   3   (0.907) 0.989 0.914 0.971 0.942 0.948 0.945 
   1   (0.093) 0.011 0.086 0.029 0.058 0.052 0.055 

Locus 465 : 
2 alleles
15.9% missing data
   1   (0.909) 0.974 0.927 0.984 0.922 0.932 0.963 
   3   (0.091) 0.026 0.073 0.016 0.078 0.068 0.037 

Locus 466 : 
2 alleles
13.0% missing data
   3   (0.792) 0.922 0.799 0.942 0.824 0.800 0.815 
   1   (0.208) 0.078 0.201 0.058 0.176 0.200 0.185 

Locus 467 : 
2 alleles
11.6% missing data
   1   (0.826) 0.958 0.877 0.969 0.785 0.820 0.702 
   3   (0.174) 0.042 0.123 0.031 0.215 0.180 0.298 

Locus 468 : 
2 alleles
3.6% missing data
   1   (0.187) 0.022 0.155 0.053 0.221 0.168 0.265 
   3   (0.813) 0.978 0.845 0.947 0.779 0.832 0.735 

Locus 469 : 
2 alleles
5.8% missing data
   2   (0.910) 0.975 0.917 0.982 0.950 0.948 0.957 
   4   (0.090) 0.025 0.083 0.018 0.050 0.052 0.043 

Locus 470 : 
2 alleles
5.1% missing data
   2   (0.381) 0.821 0.347 0.404 0.279 0.354 0.481 
   4   (0.619) 0.179 0.653 0.596 0.721 0.646 0.519 

Locus 471 : 
2 alleles
5.8% missing data
   2   (0.530) 0.200 0.561 0.371 0.467 0.542 0.599 
   4   (0.470) 0.800 0.439 0.629 0.533 0.458 0.401 

Locus 472 : 
2 alleles
3.6% missing data
   3   (0.854) 0.980 0.869 0.971 0.938 0.857 0.862 
   4   (0.146) 0.020 0.131 0.029 0.062 0.143 0.138 

Locus 473 : 
2 alleles
2.9% missing data
   4   (0.879) 0.980 0.881 0.974 0.894 0.922 0.915 
   2   (0.121) 0.020 0.119 0.026 0.106 0.078 0.085 

Locus 474 : 
2 alleles
15.2% missing data
   1   (0.461) 0.469 0.408 0.450 0.346 0.511 0.624 
   3   (0.539) 0.531 0.592 0.550 0.654 0.489 0.376 

Locus 475 : 
2 alleles
11.6% missing data
   3   (0.875) 0.983 0.846 0.967 0.922 0.929 0.933 
   1   (0.125) 0.017 0.154 0.033 0.078 0.071 0.067 

Locus 476 : 
2 alleles
13.0% missing data
   4   (0.921) 0.993 0.980 0.997 0.953 0.824 0.778 
   2   (0.079) 0.007 0.020 0.003 0.047 0.176 0.222 

Locus 477 : 
2 alleles
15.2% missing data
   2   (0.214) 0.027 0.278 0.085 0.249 0.129 0.147 
   4   (0.786) 0.973 0.722 0.915 0.751 0.871 0.853 

Locus 478 : 
2 alleles
6.5% missing data
   4   (0.946) 0.995 0.989 0.998 0.867 0.900 0.960 
   2   (0.054) 0.005 0.011 0.002 0.133 0.100 0.040 

Locus 479 : 
2 alleles
11.6% missing data
   1   (0.864) 0.981 0.858 0.984 0.924 0.887 0.908 
   4   (0.136) 0.019 0.142 0.016 0.076 0.113 0.092 

Locus 480 : 
2 alleles
4.3% missing data
   1   (0.286) 0.626 0.151 0.075 0.337 0.483 0.285 
   3   (0.714) 0.374 0.849 0.925 0.663 0.517 0.715 

Locus 481 : 
2 alleles
2.2% missing data
   3   (0.882) 0.988 0.867 0.967 0.956 0.925 0.929 
   4   (0.118) 0.012 0.133 0.033 0.044 0.075 0.071 

Locus 482 : 
2 alleles
0.7% missing data
   2   (0.162) 0.022 0.206 0.078 0.169 0.090 0.087 
   4   (0.838) 0.978 0.794 0.922 0.831 0.910 0.913 

Locus 483 : 
2 alleles
13.0% missing data
   4   (0.735) 0.502 0.725 0.750 0.697 0.797 0.834 
   2   (0.265) 0.498 0.275 0.250 0.303 0.203 0.166 

Locus 484 : 
2 alleles
12.3% missing data
   3   (0.906) 0.975 0.928 0.981 0.902 0.933 0.957 
   1   (0.094) 0.025 0.072 0.019 0.098 0.067 0.043 

Locus 485 : 
2 alleles
13.0% missing data
   3   (0.840) 0.978 0.824 0.969 0.820 0.880 0.918 
   1   (0.160) 0.022 0.176 0.031 0.180 0.120 0.082 

Locus 486 : 
2 alleles
3.6% missing data
   4   (0.901) 0.138 0.937 0.982 0.967 0.937 0.960 
   2   (0.099) 0.862 0.063 0.018 0.033 0.063 0.040 

Locus 487 : 
2 alleles
2.9% missing data
   2   (0.154) 0.013 0.171 0.295 0.078 0.074 0.157 
   3   (0.846) 0.987 0.829 0.705 0.922 0.926 0.843 

Locus 488 : 
2 alleles
5.8% missing data
   2   (0.822) 0.980 0.839 0.969 0.841 0.813 0.866 
   4   (0.178) 0.020 0.161 0.031 0.159 0.187 0.134 

Locus 489 : 
2 alleles
12.3% missing data
   1   (0.468) 0.146 0.482 0.864 0.390 0.450 0.361 
   3   (0.532) 0.854 0.518 0.136 0.610 0.550 0.639 

Locus 490 : 
2 alleles
3.6% missing data
   2   (0.887) 0.985 0.870 0.973 0.945 0.937 0.924 
   4   (0.113) 0.015 0.130 0.027 0.055 0.063 0.076 

Locus 491 : 
2 alleles
5.1% missing data
   3   (0.072) 0.014 0.024 0.004 0.066 0.082 0.127 
   1   (0.928) 0.986 0.976 0.996 0.934 0.918 0.873 

Locus 492 : 
2 alleles
1.4% missing data
   1   (0.907) 0.988 0.917 0.989 0.968 0.948 0.858 
   3   (0.093) 0.012 0.083 0.011 0.032 0.052 0.142 

Locus 493 : 
2 alleles
10.9% missing data
   2   (0.857) 0.958 0.874 0.975 0.906 0.871 0.867 
   4   (0.143) 0.042 0.126 0.025 0.094 0.129 0.133 

Locus 494 : 
2 alleles
2.9% missing data
   4   (0.834) 0.983 0.802 0.869 0.912 0.920 0.722 
   3   (0.166) 0.017 0.198 0.131 0.088 0.080 0.278 

Locus 495 : 
2 alleles
14.5% missing data
   2   (0.798) 0.254 0.788 0.620 0.880 0.880 0.906 
   4   (0.202) 0.746 0.212 0.380 0.120 0.120 0.094 

Locus 496 : 
2 alleles
2.9% missing data
   4   (0.857) 0.985 0.860 0.965 0.831 0.905 0.865 
   2   (0.143) 0.015 0.140 0.035 0.169 0.095 0.135 

Locus 497 : 
2 alleles
4.3% missing data
   1   (0.850) 0.982 0.884 0.978 0.834 0.840 0.876 
   3   (0.150) 0.018 0.116 0.022 0.166 0.160 0.124 

Locus 498 : 
2 alleles
12.3% missing data
   3   (0.883) 0.988 0.913 0.971 0.931 0.899 0.877 
   2   (0.117) 0.012 0.087 0.029 0.069 0.101 0.123 

Locus 499 : 
2 alleles
4.3% missing data
   4   (0.911) 0.987 0.887 0.965 0.975 0.964 0.965 
   2   (0.089) 0.013 0.113 0.035 0.025 0.036 0.035 

Locus 500 : 
2 alleles
15.2% missing data
   1   (0.838) 0.979 0.792 0.959 0.933 0.879 0.921 
   3   (0.162) 0.021 0.208 0.041 0.067 0.121 0.079 

Locus 501 : 
2 alleles
1.4% missing data
   1   (0.692) 0.964 0.661 0.857 0.735 0.680 0.825 
   2   (0.308) 0.036 0.339 0.143 0.265 0.320 0.175 

Locus 502 : 
2 alleles
10.9% missing data
   2   (0.947) 0.995 0.987 0.998 0.963 0.905 0.969 
   4   (0.053) 0.005 0.013 0.002 0.037 0.095 0.031 

Locus 503 : 
2 alleles
16.7% missing data
   4   (0.819) 0.974 0.754 0.971 0.934 0.873 0.852 
   3   (0.181) 0.026 0.246 0.029 0.066 0.127 0.148 

Locus 504 : 
2 alleles
6.5% missing data
   1   (0.786) 0.918 0.763 0.946 0.908 0.767 0.895 
   3   (0.214) 0.082 0.237 0.054 0.092 0.233 0.105 

Locus 505 : 
2 alleles
11.6% missing data
   1   (0.383) 0.664 0.305 0.261 0.221 0.499 0.428 
   3   (0.617) 0.336 0.695 0.739 0.779 0.501 0.572 

Locus 506 : 
2 alleles
3.6% missing data
   4   (0.907) 0.990 0.936 0.991 0.911 0.930 0.919 
   2   (0.093) 0.010 0.064 0.009 0.089 0.070 0.081 

Locus 507 : 
2 alleles
5.8% missing data
   4   (0.612) 0.177 0.644 0.479 0.641 0.682 0.474 
   1   (0.388) 0.823 0.356 0.521 0.359 0.318 0.526 

Locus 508 : 
2 alleles
18.1% missing data
   3   (0.915) 0.991 0.951 0.993 0.966 0.889 0.966 
   4   (0.085) 0.009 0.049 0.007 0.034 0.111 0.034 

Locus 509 : 
2 alleles
17.4% missing data
   1   (0.833) 0.983 0.833 0.974 0.886 0.846 0.858 
   3   (0.167) 0.017 0.167 0.026 0.114 0.154 0.142 

Locus 510 : 
2 alleles
4.3% missing data
   1   (0.701) 0.964 0.635 0.929 0.498 0.762 0.833 
   4   (0.299) 0.036 0.365 0.071 0.502 0.238 0.167 

Locus 511 : 
2 alleles
15.9% missing data
   1   (0.895) 0.989 0.864 0.913 0.955 0.964 0.904 
   3   (0.105) 0.011 0.136 0.087 0.045 0.036 0.096 

Locus 512 : 
2 alleles
15.9% missing data
   3   (0.897) 0.313 0.932 0.965 0.916 0.948 0.926 
   1   (0.103) 0.687 0.068 0.035 0.084 0.052 0.074 

Locus 513 : 
2 alleles
3.6% missing data
   2   (0.762) 0.827 0.729 0.715 0.882 0.821 0.834 
   4   (0.238) 0.173 0.271 0.285 0.118 0.179 0.166 

Locus 514 : 
2 alleles
10.1% missing data
   1   (0.764) 0.970 0.738 0.965 0.758 0.805 0.728 
   3   (0.236) 0.030 0.262 0.035 0.242 0.195 0.272 

Locus 515 : 
2 alleles
3.6% missing data
   4   (0.865) 0.983 0.843 0.978 0.896 0.933 0.819 
   1   (0.135) 0.017 0.157 0.022 0.104 0.067 0.181 

Locus 516 : 
2 alleles
13.8% missing data
   2   (0.870) 0.987 0.899 0.983 0.925 0.856 0.892 
   4   (0.130) 0.013 0.101 0.017 0.075 0.144 0.108 

Locus 517 : 
2 alleles
3.6% missing data
   1   (0.733) 0.968 0.735 0.947 0.512 0.775 0.698 
   4   (0.267) 0.032 0.265 0.053 0.488 0.225 0.302 

Locus 518 : 
2 alleles
6.5% missing data
   4   (0.760) 0.965 0.733 0.913 0.684 0.800 0.850 
   3   (0.240) 0.035 0.267 0.087 0.316 0.200 0.150 

Locus 519 : 
2 alleles
2.9% missing data
   3   (0.705) 0.918 0.623 0.804 0.733 0.763 0.869 
   1   (0.295) 0.082 0.377 0.196 0.267 0.237 0.131 

Locus 520 : 
2 alleles
5.1% missing data
   3   (0.723) 0.159 0.593 0.138 0.884 0.891 0.922 
   4   (0.277) 0.841 0.407 0.862 0.116 0.109 0.078 

Locus 521 : 
2 alleles
3.6% missing data
   2   (0.887) 0.989 0.845 0.785 0.945 0.960 0.970 
   4   (0.113) 0.011 0.155 0.215 0.055 0.040 0.030 

Locus 522 : 
2 alleles
13.8% missing data
   2   (0.903) 0.990 0.964 0.994 0.853 0.860 0.836 
   4   (0.097) 0.010 0.036 0.006 0.147 0.140 0.164 

Locus 523 : 
2 alleles
7.2% missing data
   4   (0.865) 0.983 0.889 0.980 0.913 0.872 0.845 
   3   (0.135) 0.017 0.111 0.020 0.087 0.128 0.155 

Locus 524 : 
2 alleles
13.0% missing data
   1   (0.895) 0.987 0.870 0.977 0.951 0.946 0.953 
   3   (0.105) 0.013 0.130 0.023 0.049 0.054 0.047 

Locus 525 : 
2 alleles
8.0% missing data
   2   (0.912) 0.988 0.869 0.946 0.970 0.978 0.945 
   4   (0.088) 0.012 0.131 0.054 0.030 0.022 0.055 

Locus 526 : 
2 alleles
5.1% missing data
   2   (0.414) 0.535 0.397 0.362 0.349 0.415 0.460 
   3   (0.586) 0.465 0.603 0.638 0.651 0.585 0.540 

Locus 527 : 
2 alleles
5.1% missing data
   2   (0.853) 0.126 0.874 0.971 0.926 0.894 0.921 
   4   (0.147) 0.874 0.126 0.029 0.074 0.106 0.079 

Locus 528 : 
2 alleles
12.3% missing data
   4   (0.886) 0.982 0.927 0.944 0.954 0.912 0.737 
   1   (0.114) 0.018 0.073 0.056 0.046 0.088 0.263 

Locus 529 : 
2 alleles
12.3% missing data
   2   (0.882) 0.982 0.869 0.979 0.951 0.916 0.936 
   4   (0.118) 0.018 0.131 0.021 0.049 0.084 0.064 

Locus 530 : 
2 alleles
2.9% missing data
   1   (0.906) 0.989 0.937 0.991 0.932 0.917 0.930 
   4   (0.094) 0.011 0.063 0.009 0.068 0.083 0.070 

Locus 531 : 
2 alleles
4.3% missing data
   1   (0.754) 0.919 0.815 0.941 0.866 0.685 0.558 
   3   (0.246) 0.081 0.185 0.059 0.134 0.315 0.442 

Locus 532 : 
2 alleles
12.3% missing data
   1   (0.573) 0.933 0.705 0.936 0.427 0.373 0.394 
   4   (0.427) 0.067 0.295 0.064 0.573 0.627 0.606 

Locus 533 : 
2 alleles
5.1% missing data
   1   (0.879) 0.962 0.906 0.990 0.926 0.886 0.871 
   4   (0.121) 0.038 0.094 0.010 0.074 0.114 0.129 

Locus 534 : 
2 alleles
12.3% missing data
   2   (0.866) 0.970 0.917 0.980 0.882 0.846 0.809 
   4   (0.134) 0.030 0.083 0.020 0.118 0.154 0.191 

Locus 535 : 
2 alleles
17.4% missing data
   3   (0.677) 0.956 0.664 0.906 0.637 0.712 0.556 
   1   (0.323) 0.044 0.336 0.094 0.363 0.288 0.444 

Locus 536 : 
2 alleles
2.9% missing data
   1   (0.865) 0.966 0.870 0.948 0.796 0.906 0.943 
   3   (0.135) 0.034 0.130 0.052 0.204 0.094 0.057 

Locus 537 : 
2 alleles
3.6% missing data
   2   (0.440) 0.039 0.427 0.368 0.562 0.469 0.411 
   4   (0.560) 0.961 0.573 0.632 0.438 0.531 0.589 

Locus 538 : 
2 alleles
15.9% missing data
   3   (0.804) 0.970 0.731 0.929 0.909 0.871 0.855 
   1   (0.196) 0.030 0.269 0.071 0.091 0.129 0.145 

Locus 539 : 
2 alleles
13.8% missing data
   2   (0.789) 0.931 0.765 0.818 0.617 0.854 0.918 
   4   (0.211) 0.069 0.235 0.182 0.383 0.146 0.082 

Locus 540 : 
2 alleles
10.1% missing data
   2   (0.760) 0.313 0.716 0.905 0.717 0.862 0.842 
   4   (0.240) 0.687 0.284 0.095 0.283 0.138 0.158 

Locus 541 : 
2 alleles
11.6% missing data
   3   (0.614) 0.601 0.622 0.780 0.701 0.571 0.661 
   4   (0.386) 0.399 0.378 0.220 0.299 0.429 0.339 

Locus 542 : 
2 alleles
3.6% missing data
   1   (0.902) 0.990 0.833 0.927 0.958 0.976 0.956 
   3   (0.098) 0.010 0.167 0.073 0.042 0.024 0.044 

Locus 543 : 
2 alleles
10.1% missing data
   1   (0.928) 0.993 0.970 0.996 0.968 0.910 0.919 
   3   (0.072) 0.007 0.030 0.004 0.032 0.090 0.081 

Locus 544 : 
2 alleles
5.1% missing data
   1   (0.911) 0.982 0.919 0.983 0.961 0.945 0.963 
   3   (0.089) 0.018 0.081 0.017 0.039 0.055 0.037 

Locus 545 : 
2 alleles
2.9% missing data
   2   (0.831) 0.983 0.873 0.979 0.719 0.817 0.859 
   1   (0.169) 0.017 0.127 0.021 0.281 0.183 0.141 

Locus 546 : 
2 alleles
4.3% missing data
   2   (0.886) 0.804 0.919 0.981 0.922 0.907 0.885 
   4   (0.114) 0.196 0.081 0.019 0.078 0.093 0.115 

Locus 547 : 
2 alleles
5.8% missing data
   4   (0.747) 0.872 0.793 0.941 0.751 0.687 0.737 
   2   (0.253) 0.128 0.207 0.059 0.249 0.313 0.263 

Locus 548 : 
2 alleles
5.8% missing data
   3   (0.882) 0.982 0.866 0.951 0.950 0.934 0.923 
   1   (0.118) 0.018 0.134 0.049 0.050 0.066 0.077 

Locus 549 : 
2 alleles
2.9% missing data
   1   (0.112) 0.013 0.099 0.012 0.072 0.090 0.084 
   3   (0.888) 0.987 0.901 0.988 0.928 0.910 0.916 

Locus 550 : 
2 alleles
2.2% missing data
   1   (0.624) 0.956 0.603 0.739 0.673 0.629 0.626 
   4   (0.376) 0.044 0.397 0.261 0.327 0.371 0.374 

Locus 551 : 
2 alleles
2.9% missing data
   4   (0.902) 0.971 0.926 0.989 0.952 0.925 0.911 
   1   (0.098) 0.029 0.074 0.011 0.048 0.075 0.089 

Locus 552 : 
2 alleles
8.0% missing data
   2   (0.890) 0.988 0.953 0.993 0.871 0.846 0.795 
   4   (0.110) 0.012 0.047 0.007 0.129 0.154 0.205 

Locus 553 : 
2 alleles
10.1% missing data
   2   (0.816) 0.981 0.824 0.845 0.868 0.844 0.866 
   1   (0.184) 0.019 0.176 0.155 0.132 0.156 0.134 

Locus 554 : 
2 alleles
4.3% missing data
   1   (0.846) 0.981 0.764 0.905 0.952 0.929 0.888 
   3   (0.154) 0.019 0.236 0.095 0.048 0.071 0.112 

Locus 555 : 
2 alleles
11.6% missing data
   2   (0.866) 0.986 0.887 0.977 0.833 0.892 0.869 
   4   (0.134) 0.014 0.113 0.023 0.167 0.108 0.131 

Locus 556 : 
2 alleles
5.8% missing data
   4   (0.567) 0.919 0.367 0.079 0.654 0.802 0.749 
   2   (0.433) 0.081 0.633 0.921 0.346 0.198 0.251 

Locus 557 : 
2 alleles
14.5% missing data
   1   (0.824) 0.974 0.841 0.968 0.895 0.818 0.806 
   3   (0.176) 0.026 0.159 0.032 0.105 0.182 0.194 

Locus 558 : 
2 alleles
10.9% missing data
   1   (0.904) 0.824 0.932 0.735 0.937 0.955 0.966 
   2   (0.096) 0.176 0.068 0.265 0.063 0.045 0.034 

Locus 559 : 
2 alleles
2.2% missing data
   1   (0.913) 0.987 0.940 0.992 0.960 0.927 0.942 
   4   (0.087) 0.013 0.060 0.008 0.040 0.073 0.058 

Locus 560 : 
2 alleles
13.8% missing data
   2   (0.739) 0.687 0.764 0.522 0.696 0.839 0.556 
   4   (0.261) 0.313 0.236 0.478 0.304 0.161 0.444 

Locus 561 : 
2 alleles
5.8% missing data
   1   (0.500) 0.498 0.500 0.501 0.500 0.500 0.500 
   3   (0.500) 0.502 0.500 0.499 0.500 0.500 0.500 

Locus 562 : 
2 alleles
2.2% missing data
   2   (0.921) 0.988 0.943 0.989 0.950 0.960 0.895 
   4   (0.079) 0.012 0.057 0.011 0.050 0.040 0.105 

Locus 563 : 
2 alleles
1.4% missing data
   1   (0.889) 0.981 0.934 0.993 0.897 0.896 0.775 
   4   (0.111) 0.019 0.066 0.007 0.103 0.104 0.225 

Locus 564 : 
2 alleles
13.0% missing data
   4   (0.944) 0.994 0.985 0.998 0.972 0.905 0.904 
   3   (0.056) 0.006 0.015 0.002 0.028 0.095 0.096 

Locus 565 : 
2 alleles
1.4% missing data
   3   (0.893) 0.987 0.957 0.994 0.900 0.803 0.877 
   1   (0.107) 0.013 0.043 0.006 0.100 0.197 0.123 

Locus 566 : 
2 alleles
7.2% missing data
   1   (0.884) 0.972 0.886 0.983 0.919 0.923 0.911 
   3   (0.116) 0.028 0.114 0.017 0.081 0.077 0.089 

Locus 567 : 
2 alleles
10.9% missing data
   2   (0.702) 0.406 0.722 0.849 0.765 0.730 0.632 
   4   (0.298) 0.594 0.278 0.151 0.235 0.270 0.368 

Locus 568 : 
2 alleles
10.1% missing data
   3   (0.549) 0.395 0.530 0.639 0.451 0.604 0.580 
   4   (0.451) 0.605 0.470 0.361 0.549 0.396 0.420 

Locus 569 : 
2 alleles
12.3% missing data
   4   (0.845) 0.960 0.857 0.951 0.861 0.893 0.765 
   1   (0.155) 0.040 0.143 0.049 0.139 0.107 0.235 

Locus 570 : 
2 alleles
1.4% missing data
   2   (0.838) 0.182 0.825 0.955 0.935 0.900 0.924 
   3   (0.162) 0.818 0.175 0.045 0.065 0.100 0.076 

Locus 571 : 
2 alleles
16.7% missing data
   3   (0.920) 0.716 0.947 0.836 0.958 0.972 0.957 
   2   (0.080) 0.284 0.053 0.164 0.042 0.028 0.043 

Locus 572 : 
2 alleles
10.1% missing data
   2   (0.586) 0.490 0.467 0.826 0.703 0.701 0.583 
   1   (0.414) 0.510 0.533 0.174 0.297 0.299 0.417 

Locus 573 : 
2 alleles
13.8% missing data
   2   (0.759) 0.974 0.883 0.972 0.722 0.554 0.555 
   4   (0.241) 0.026 0.117 0.028 0.278 0.446 0.445 

Locus 574 : 
2 alleles
3.6% missing data
   3   (0.894) 0.990 0.873 0.973 0.926 0.960 0.892 
   1   (0.106) 0.010 0.127 0.027 0.074 0.040 0.108 

Locus 575 : 
2 alleles
12.3% missing data
   1   (0.896) 0.974 0.863 0.974 0.963 0.954 0.943 
   3   (0.104) 0.026 0.137 0.026 0.037 0.046 0.057 

Locus 576 : 
2 alleles
10.9% missing data
   1   (0.799) 0.251 0.861 0.966 0.893 0.783 0.697 
   4   (0.201) 0.749 0.139 0.034 0.107 0.217 0.303 

Locus 577 : 
2 alleles
4.3% missing data
   1   (0.908) 0.989 0.912 0.991 0.957 0.939 0.952 
   2   (0.092) 0.011 0.088 0.009 0.043 0.061 0.048 

Locus 578 : 
2 alleles
14.5% missing data
   2   (0.151) 0.021 0.151 0.036 0.394 0.094 0.075 
   4   (0.849) 0.979 0.849 0.964 0.606 0.906 0.925 

Locus 579 : 
2 alleles
15.2% missing data
   1   (0.902) 0.174 0.918 0.973 0.972 0.955 0.967 
   4   (0.098) 0.826 0.082 0.027 0.028 0.045 0.033 

Locus 580 : 
2 alleles
9.4% missing data
   2   (0.898) 0.987 0.844 0.913 0.948 0.970 0.960 
   4   (0.102) 0.013 0.156 0.087 0.052 0.030 0.040 

Locus 581 : 
2 alleles
5.1% missing data
   1   (0.810) 0.239 0.801 0.916 0.758 0.891 0.902 
   3   (0.190) 0.761 0.199 0.084 0.242 0.109 0.098 

Locus 582 : 
2 alleles
2.9% missing data
   3   (0.916) 0.980 0.908 0.989 0.916 0.971 0.944 
   1   (0.084) 0.020 0.092 0.011 0.084 0.029 0.056 

Locus 583 : 
2 alleles
4.3% missing data
   3   (0.094) 0.034 0.052 0.010 0.082 0.076 0.190 
   4   (0.906) 0.966 0.948 0.990 0.918 0.924 0.810 

Locus 584 : 
2 alleles
4.3% missing data
   3   (0.884) 0.223 0.859 0.738 0.966 0.968 0.970 
   2   (0.116) 0.777 0.141 0.262 0.034 0.032 0.030 

Locus 585 : 
2 alleles
6.5% missing data
   2   (0.374) 0.059 0.156 0.027 0.711 0.686 0.655 
   4   (0.626) 0.941 0.844 0.973 0.289 0.314 0.345 

Locus 586 : 
2 alleles
12.3% missing data
   1   (0.270) 0.035 0.310 0.142 0.172 0.249 0.192 
   3   (0.730) 0.965 0.690 0.858 0.828 0.751 0.808 

Locus 587 : 
2 alleles
1.4% missing data
   2   (0.846) 0.609 0.818 0.772 0.957 0.933 0.865 
   4   (0.154) 0.391 0.182 0.228 0.043 0.067 0.135 

Locus 588 : 
2 alleles
13.0% missing data
   2   (0.909) 0.990 0.882 0.937 0.918 0.971 0.975 
   1   (0.091) 0.010 0.118 0.063 0.082 0.029 0.025 

Locus 589 : 
2 alleles
16.7% missing data
   1   (0.668) 0.665 0.646 0.518 0.658 0.747 0.696 
   3   (0.332) 0.335 0.354 0.482 0.342 0.253 0.304 

Locus 590 : 
2 alleles
5.8% missing data
   3   (0.905) 0.991 0.901 0.986 0.905 0.951 0.962 
   2   (0.095) 0.009 0.099 0.014 0.095 0.049 0.038 

Locus 591 : 
2 alleles
1.4% missing data
   2   (0.909) 0.988 0.866 0.982 0.954 0.972 0.945 
   4   (0.091) 0.012 0.134 0.018 0.046 0.028 0.055 

Locus 592 : 
2 alleles
10.9% missing data
   4   (0.891) 0.982 0.937 0.989 0.837 0.894 0.867 
   2   (0.109) 0.018 0.063 0.011 0.163 0.106 0.133 

Locus 593 : 
2 alleles
13.8% missing data
   1   (0.838) 0.962 0.833 0.784 0.882 0.894 0.898 
   3   (0.162) 0.038 0.167 0.216 0.118 0.106 0.102 

Locus 594 : 
2 alleles
18.8% missing data
   1   (0.093) 0.016 0.042 0.006 0.132 0.119 0.086 
   4   (0.907) 0.984 0.958 0.994 0.868 0.881 0.914 

Locus 595 : 
2 alleles
10.1% missing data
   4   (0.886) 0.976 0.836 0.896 0.943 0.957 0.965 
   2   (0.114) 0.024 0.164 0.104 0.057 0.043 0.035 

Locus 596 : 
2 alleles
14.5% missing data
   2   (0.815) 0.241 0.816 0.905 0.809 0.905 0.810 
   4   (0.185) 0.759 0.184 0.095 0.191 0.095 0.190 

Locus 597 : 
2 alleles
12.3% missing data
   1   (0.278) 0.311 0.255 0.163 0.332 0.274 0.224 
   4   (0.722) 0.689 0.745 0.837 0.668 0.726 0.776 

Locus 598 : 
2 alleles
14.5% missing data
   1   (0.769) 0.462 0.757 0.776 0.747 0.875 0.725 
   3   (0.231) 0.538 0.243 0.224 0.253 0.125 0.275 

Locus 599 : 
2 alleles
13.0% missing data
   3   (0.656) 0.431 0.666 0.803 0.602 0.707 0.600 
   1   (0.344) 0.569 0.334 0.197 0.398 0.293 0.400 

Locus 600 : 
2 alleles
2.9% missing data
   3   (0.825) 0.478 0.865 0.912 0.764 0.870 0.848 
   4   (0.175) 0.522 0.135 0.088 0.236 0.130 0.152 

Locus 601 : 
2 alleles
14.5% missing data
   3   (0.208) 0.026 0.185 0.040 0.193 0.211 0.268 
   1   (0.792) 0.974 0.815 0.960 0.807 0.789 0.732 

Locus 602 : 
2 alleles
8.0% missing data
   1   (0.098) 0.877 0.027 0.005 0.077 0.131 0.153 
   3   (0.902) 0.123 0.973 0.995 0.923 0.869 0.847 

Locus 603 : 
2 alleles
5.1% missing data
   1   (0.821) 0.981 0.675 0.867 0.893 0.941 0.889 
   2   (0.179) 0.019 0.325 0.133 0.107 0.059 0.111 

Locus 604 : 
2 alleles
5.8% missing data
   3   (0.707) 0.343 0.665 0.800 0.870 0.764 0.772 
   1   (0.293) 0.657 0.335 0.200 0.130 0.236 0.228 

Locus 605 : 
2 alleles
7.2% missing data
   4   (0.837) 0.977 0.850 0.957 0.794 0.855 0.902 
   2   (0.163) 0.023 0.150 0.043 0.206 0.145 0.098 

Locus 606 : 
2 alleles
10.9% missing data
   1   (0.756) 0.620 0.770 0.572 0.859 0.781 0.845 
   2   (0.244) 0.380 0.230 0.428 0.141 0.219 0.155 

Locus 607 : 
2 alleles
5.1% missing data
   3   (0.819) 0.925 0.757 0.928 0.613 0.921 0.896 
   1   (0.181) 0.075 0.243 0.072 0.387 0.079 0.104 

Locus 608 : 
2 alleles
2.9% missing data
   3   (0.944) 0.989 0.988 0.998 0.946 0.908 0.876 
   4   (0.056) 0.011 0.012 0.002 0.054 0.092 0.124 

Locus 609 : 
2 alleles
6.5% missing data
   3   (0.915) 0.989 0.845 0.947 0.968 0.980 0.981 
   1   (0.085) 0.011 0.155 0.053 0.032 0.020 0.019 

Locus 610 : 
2 alleles
0.7% missing data
   1   (0.614) 0.367 0.673 0.700 0.644 0.583 0.516 
   3   (0.386) 0.633 0.327 0.300 0.356 0.417 0.484 

Locus 611 : 
2 alleles
3.6% missing data
   4   (0.815) 0.938 0.792 0.951 0.913 0.836 0.884 
   3   (0.185) 0.062 0.208 0.049 0.087 0.164 0.116 

Locus 612 : 
2 alleles
2.9% missing data
   2   (0.948) 0.995 0.989 0.998 0.906 0.921 0.929 
   4   (0.052) 0.005 0.011 0.002 0.094 0.079 0.071 

Locus 613 : 
2 alleles
8.0% missing data
   3   (0.080) 0.007 0.028 0.004 0.312 0.068 0.140 
   4   (0.920) 0.993 0.972 0.996 0.688 0.932 0.860 

Locus 614 : 
2 alleles
13.8% missing data
   3   (0.900) 0.984 0.856 0.882 0.969 0.969 0.949 
   1   (0.100) 0.016 0.144 0.118 0.031 0.031 0.051 

Locus 615 : 
2 alleles
2.9% missing data
   2   (0.795) 0.978 0.759 0.780 0.863 0.844 0.904 
   4   (0.205) 0.022 0.241 0.220 0.137 0.156 0.096 

Locus 616 : 
2 alleles
11.6% missing data
   3   (0.855) 0.983 0.862 0.944 0.918 0.911 0.720 
   4   (0.145) 0.017 0.138 0.056 0.082 0.089 0.280 

Locus 617 : 
2 alleles
0.7% missing data
   2   (0.913) 0.991 0.920 0.989 0.882 0.962 0.934 
   4   (0.087) 0.009 0.080 0.011 0.118 0.038 0.066 

Locus 618 : 
2 alleles
13.8% missing data
   1   (0.057) 0.043 0.014 0.003 0.032 0.109 0.050 
   3   (0.943) 0.957 0.986 0.997 0.968 0.891 0.950 

Locus 619 : 
2 alleles
0.7% missing data
   2   (0.839) 0.980 0.856 0.934 0.903 0.863 0.812 
   4   (0.161) 0.020 0.144 0.066 0.097 0.137 0.188 

Locus 620 : 
2 alleles
11.6% missing data
   1   (0.801) 0.973 0.778 0.956 0.922 0.818 0.802 
   4   (0.199) 0.027 0.222 0.044 0.078 0.182 0.198 

Locus 621 : 
2 alleles
15.2% missing data
   1   (0.881) 0.885 0.855 0.951 0.951 0.951 0.845 
   3   (0.119) 0.115 0.145 0.049 0.049 0.049 0.155 

Locus 622 : 
2 alleles
4.3% missing data
   3   (0.599) 0.842 0.554 0.865 0.410 0.640 0.661 
   1   (0.401) 0.158 0.446 0.135 0.590 0.360 0.339 

Locus 623 : 
2 alleles
6.5% missing data
   1   (0.900) 0.987 0.891 0.968 0.958 0.950 0.934 
   3   (0.100) 0.013 0.109 0.032 0.042 0.050 0.066 

Locus 624 : 
2 alleles
13.0% missing data
   3   (0.794) 0.827 0.841 0.683 0.830 0.819 0.727 
   4   (0.206) 0.173 0.159 0.317 0.170 0.181 0.273 

Locus 625 : 
2 alleles
11.6% missing data
   1   (0.776) 0.806 0.771 0.955 0.873 0.752 0.863 
   3   (0.224) 0.194 0.229 0.045 0.127 0.248 0.137 

Locus 626 : 
2 alleles
7.2% missing data
   1   (0.883) 0.948 0.875 0.984 0.926 0.927 0.924 
   2   (0.117) 0.052 0.125 0.016 0.074 0.073 0.076 

Locus 627 : 
2 alleles
16.7% missing data
   2   (0.298) 0.039 0.280 0.077 0.276 0.306 0.443 
   4   (0.702) 0.961 0.720 0.923 0.724 0.694 0.557 

Locus 628 : 
2 alleles
3.6% missing data
   1   (0.436) 0.130 0.421 0.144 0.559 0.467 0.512 
   3   (0.564) 0.870 0.579 0.856 0.441 0.533 0.488 

Locus 629 : 
2 alleles
10.9% missing data
   1   (0.867) 0.955 0.852 0.935 0.925 0.910 0.944 
   3   (0.133) 0.045 0.148 0.065 0.075 0.090 0.056 

Locus 630 : 
2 alleles
1.4% missing data
   2   (0.079) 0.008 0.058 0.009 0.049 0.048 0.056 
   4   (0.921) 0.992 0.942 0.991 0.951 0.952 0.944 

Locus 631 : 
2 alleles
15.2% missing data
   2   (0.851) 0.984 0.767 0.860 0.904 0.941 0.932 
   4   (0.149) 0.016 0.233 0.140 0.096 0.059 0.068 

Locus 632 : 
2 alleles
4.3% missing data
   4   (0.813) 0.977 0.880 0.978 0.849 0.774 0.564 
   1   (0.187) 0.023 0.120 0.022 0.151 0.226 0.436 

Locus 633 : 
2 alleles
6.5% missing data
   1   (0.899) 0.944 0.918 0.956 0.946 0.935 0.922 
   3   (0.101) 0.056 0.082 0.044 0.054 0.065 0.078 

Locus 634 : 
2 alleles
1.4% missing data
   4   (0.911) 0.721 0.935 0.927 0.927 0.969 0.942 
   2   (0.089) 0.279 0.065 0.073 0.073 0.031 0.058 

Locus 635 : 
2 alleles
11.6% missing data
   2   (0.126) 0.012 0.089 0.021 0.142 0.127 0.103 
   4   (0.874) 0.988 0.911 0.979 0.858 0.873 0.897 

Locus 636 : 
2 alleles
15.9% missing data
   1   (0.895) 0.985 0.928 0.978 0.940 0.891 0.926 
   3   (0.105) 0.015 0.072 0.022 0.060 0.109 0.074 

Locus 637 : 
2 alleles
10.9% missing data
   3   (0.888) 0.928 0.856 0.887 0.886 0.960 0.962 
   1   (0.112) 0.072 0.144 0.113 0.114 0.040 0.038 

Locus 638 : 
2 alleles
4.3% missing data
   4   (0.899) 0.990 0.970 0.994 0.394 0.856 0.912 
   2   (0.101) 0.010 0.030 0.006 0.606 0.144 0.088 

Locus 639 : 
2 alleles
10.9% missing data
   3   (0.732) 0.903 0.727 0.917 0.703 0.726 0.801 
   1   (0.268) 0.097 0.273 0.083 0.297 0.274 0.199 

Locus 640 : 
2 alleles
9.4% missing data
   2   (0.816) 0.977 0.736 0.929 0.879 0.884 0.924 
   1   (0.184) 0.023 0.264 0.071 0.121 0.116 0.076 

Locus 641 : 
2 alleles
6.5% missing data
   1   (0.905) 0.925 0.949 0.988 0.927 0.881 0.952 
   3   (0.095) 0.075 0.051 0.012 0.073 0.119 0.048 

Locus 642 : 
2 alleles
13.0% missing data
   1   (0.895) 0.989 0.935 0.992 0.873 0.912 0.839 
   4   (0.105) 0.011 0.065 0.008 0.127 0.088 0.161 

Locus 643 : 
2 alleles
1.4% missing data
   2   (0.670) 0.763 0.641 0.328 0.732 0.739 0.778 
   4   (0.330) 0.237 0.359 0.672 0.268 0.261 0.222 

Locus 644 : 
2 alleles
5.8% missing data
   3   (0.880) 0.987 0.864 0.970 0.855 0.939 0.926 
   4   (0.120) 0.013 0.136 0.030 0.145 0.061 0.074 

Locus 645 : 
2 alleles
2.2% missing data
   3   (0.891) 0.969 0.905 0.966 0.959 0.907 0.951 
   2   (0.109) 0.031 0.095 0.034 0.041 0.093 0.049 

Locus 646 : 
2 alleles
16.7% missing data
   3   (0.883) 0.953 0.845 0.857 0.964 0.943 0.970 
   2   (0.117) 0.047 0.155 0.143 0.036 0.057 0.030 

Locus 647 : 
2 alleles
1.4% missing data
   1   (0.839) 0.646 0.864 0.930 0.911 0.878 0.846 
   2   (0.161) 0.354 0.136 0.070 0.089 0.122 0.154 

Locus 648 : 
2 alleles
11.6% missing data
   4   (0.926) 0.989 0.970 0.995 0.965 0.893 0.954 
   2   (0.074) 0.011 0.030 0.005 0.035 0.107 0.046 

Locus 649 : 
2 alleles
8.7% missing data
   2   (0.329) 0.229 0.287 0.650 0.236 0.356 0.259 
   4   (0.671) 0.771 0.713 0.350 0.764 0.644 0.741 

Locus 650 : 
2 alleles
15.2% missing data
   2   (0.796) 0.362 0.763 0.824 0.911 0.896 0.773 
   3   (0.204) 0.638 0.237 0.176 0.089 0.104 0.227 

Locus 651 : 
2 alleles
9.4% missing data
   1   (0.117) 0.012 0.063 0.011 0.090 0.163 0.135 
   4   (0.883) 0.988 0.937 0.989 0.910 0.837 0.865 

Locus 652 : 
2 alleles
10.1% missing data
   2   (0.949) 0.996 0.988 0.998 0.971 0.924 0.930 
   4   (0.051) 0.004 0.012 0.002 0.029 0.076 0.070 

Locus 653 : 
2 alleles
13.0% missing data
   1   (0.887) 0.963 0.873 0.974 0.944 0.935 0.928 
   3   (0.113) 0.037 0.127 0.026 0.056 0.065 0.072 

Locus 654 : 
2 alleles
10.1% missing data
   3   (0.843) 0.984 0.847 0.954 0.827 0.877 0.894 
   1   (0.157) 0.016 0.153 0.046 0.173 0.123 0.106 

Locus 655 : 
2 alleles
1.4% missing data
   3   (0.945) 0.995 0.989 0.998 0.952 0.911 0.852 
   2   (0.055) 0.005 0.011 0.002 0.048 0.089 0.148 

Locus 656 : 
2 alleles
2.2% missing data
   3   (0.750) 0.031 0.815 0.952 0.826 0.784 0.437 
   4   (0.250) 0.969 0.185 0.048 0.174 0.216 0.563 

Locus 657 : 
2 alleles
13.8% missing data
   4   (0.614) 0.359 0.574 0.735 0.711 0.655 0.679 
   2   (0.386) 0.641 0.426 0.265 0.289 0.345 0.321 

Locus 658 : 
2 alleles
18.1% missing data
   4   (0.886) 0.984 0.882 0.968 0.938 0.946 0.827 
   2   (0.114) 0.016 0.118 0.032 0.062 0.054 0.173 

Locus 659 : 
2 alleles
5.1% missing data
   2   (0.829) 0.266 0.845 0.887 0.895 0.882 0.905 
   4   (0.171) 0.734 0.155 0.113 0.105 0.118 0.095 

Locus 660 : 
2 alleles
4.3% missing data
   4   (0.899) 0.987 0.934 0.976 0.877 0.911 0.944 
   2   (0.101) 0.013 0.066 0.024 0.123 0.089 0.056 

Locus 661 : 
2 alleles
13.8% missing data
   1   (0.845) 0.748 0.876 0.502 0.834 0.905 0.905 
   3   (0.155) 0.252 0.124 0.498 0.166 0.095 0.095 

Locus 662 : 
2 alleles
2.2% missing data
   2   (0.892) 0.434 0.931 0.957 0.955 0.943 0.829 
   4   (0.108) 0.566 0.069 0.043 0.045 0.057 0.171 

Locus 663 : 
2 alleles
2.9% missing data
   3   (0.897) 0.990 0.894 0.987 0.638 0.958 0.961 
   1   (0.103) 0.010 0.106 0.013 0.362 0.042 0.039 

Locus 664 : 
2 alleles
15.9% missing data
   2   (0.888) 0.989 0.935 0.987 0.940 0.843 0.898 
   4   (0.112) 0.011 0.065 0.013 0.060 0.157 0.102 

Locus 665 : 
2 alleles
5.8% missing data
   1   (0.838) 0.983 0.845 0.732 0.818 0.890 0.925 
   3   (0.162) 0.017 0.155 0.268 0.182 0.110 0.075 

Locus 666 : 
2 alleles
5.1% missing data
   2   (0.886) 0.964 0.890 0.977 0.963 0.922 0.860 
   4   (0.114) 0.036 0.110 0.023 0.037 0.078 0.140 

Locus 667 : 
2 alleles
2.9% missing data
   3   (0.858) 0.982 0.761 0.952 0.910 0.942 0.943 
   1   (0.142) 0.018 0.239 0.048 0.090 0.058 0.057 

Locus 668 : 
2 alleles
5.1% missing data
   2   (0.790) 0.972 0.777 0.875 0.815 0.845 0.773 
   4   (0.210) 0.028 0.223 0.125 0.185 0.155 0.227 

Locus 669 : 
2 alleles
5.8% missing data
   1   (0.691) 0.250 0.777 0.952 0.413 0.677 0.597 
   3   (0.309) 0.750 0.223 0.048 0.587 0.323 0.403 

Locus 670 : 
2 alleles
3.6% missing data
   1   (0.844) 0.979 0.904 0.986 0.849 0.783 0.797 
   3   (0.156) 0.021 0.096 0.014 0.151 0.217 0.203 

Locus 671 : 
2 alleles
12.3% missing data
   2   (0.733) 0.484 0.760 0.686 0.793 0.750 0.791 
   4   (0.267) 0.516 0.240 0.314 0.207 0.250 0.209 

Locus 672 : 
2 alleles
16.7% missing data
   3   (0.866) 0.853 0.853 0.977 0.887 0.918 0.913 
   4   (0.134) 0.147 0.147 0.023 0.113 0.082 0.087 

Locus 673 : 
2 alleles
3.6% missing data
   1   (0.253) 0.819 0.253 0.067 0.282 0.178 0.270 
   4   (0.747) 0.181 0.747 0.933 0.718 0.822 0.730 

Locus 674 : 
2 alleles
13.0% missing data
   2   (0.713) 0.351 0.773 0.923 0.770 0.711 0.499 
   4   (0.287) 0.649 0.227 0.077 0.230 0.289 0.501 

Locus 675 : 
2 alleles
2.9% missing data
   1   (0.903) 0.984 0.879 0.986 0.938 0.958 0.950 
   3   (0.097) 0.016 0.121 0.014 0.062 0.042 0.050 

Locus 676 : 
2 alleles
11.6% missing data
   1   (0.633) 0.219 0.637 0.824 0.822 0.614 0.639 
   3   (0.367) 0.781 0.363 0.176 0.178 0.386 0.361 

Locus 677 : 
2 alleles
1.4% missing data
   3   (0.788) 0.144 0.831 0.947 0.915 0.797 0.720 
   1   (0.212) 0.856 0.169 0.053 0.085 0.203 0.280 

Locus 678 : 
2 alleles
2.2% missing data
   2   (0.902) 0.378 0.874 0.942 0.977 0.973 0.972 
   4   (0.098) 0.622 0.126 0.058 0.023 0.027 0.028 

Locus 679 : 
2 alleles
9.4% missing data
   1   (0.546) 0.855 0.483 0.627 0.585 0.628 0.434 
   3   (0.454) 0.145 0.517 0.373 0.415 0.372 0.566 

Locus 680 : 
2 alleles
4.3% missing data
   4   (0.895) 0.986 0.843 0.964 0.938 0.962 0.958 
   2   (0.105) 0.014 0.157 0.036 0.062 0.038 0.042 

Locus 681 : 
2 alleles
13.0% missing data
   1   (0.501) 0.069 0.560 0.121 0.636 0.544 0.347 
   4   (0.499) 0.931 0.440 0.879 0.364 0.456 0.653 

Locus 682 : 
2 alleles
16.7% missing data
   1   (0.812) 0.786 0.871 0.958 0.810 0.756 0.831 
   3   (0.188) 0.214 0.129 0.042 0.190 0.244 0.169 

Locus 683 : 
2 alleles
11.6% missing data
   4   (0.859) 0.191 0.875 0.958 0.921 0.927 0.841 
   2   (0.141) 0.809 0.125 0.042 0.079 0.073 0.159 

Locus 684 : 
2 alleles
12.3% missing data
   2   (0.854) 0.859 0.853 0.938 0.831 0.913 0.903 
   4   (0.146) 0.141 0.147 0.062 0.169 0.087 0.097 

Locus 685 : 
2 alleles
17.4% missing data
   1   (0.418) 0.248 0.456 0.786 0.315 0.318 0.475 
   4   (0.582) 0.752 0.544 0.214 0.685 0.682 0.525 

Locus 686 : 
2 alleles
17.4% missing data
   3   (0.106) 0.012 0.105 0.028 0.073 0.067 0.058 
   4   (0.894) 0.988 0.895 0.972 0.927 0.933 0.942 

Locus 687 : 
2 alleles
18.1% missing data
   1   (0.060) 0.005 0.013 0.002 0.221 0.104 0.046 
   3   (0.940) 0.995 0.987 0.998 0.779 0.896 0.954 

Locus 688 : 
2 alleles
3.6% missing data
   1   (0.513) 0.876 0.477 0.535 0.394 0.560 0.514 
   4   (0.487) 0.124 0.523 0.465 0.606 0.440 0.486 

Locus 689 : 
2 alleles
2.2% missing data
   1   (0.099) 0.012 0.062 0.008 0.073 0.083 0.170 
   3   (0.901) 0.988 0.938 0.992 0.927 0.917 0.830 

Locus 690 : 
2 alleles
5.1% missing data
   4   (0.842) 0.979 0.870 0.977 0.769 0.842 0.895 
   1   (0.158) 0.021 0.130 0.023 0.231 0.158 0.105 

Locus 691 : 
2 alleles
10.1% missing data
   3   (0.776) 0.888 0.792 0.932 0.842 0.747 0.829 
   1   (0.224) 0.112 0.208 0.068 0.158 0.253 0.171 

Locus 692 : 
2 alleles
13.0% missing data
   2   (0.890) 0.912 0.911 0.980 0.956 0.944 0.641 
   3   (0.110) 0.088 0.089 0.020 0.044 0.056 0.359 

Locus 693 : 
2 alleles
1.4% missing data
   3   (0.208) 0.022 0.193 0.036 0.320 0.179 0.244 
   2   (0.792) 0.978 0.807 0.964 0.680 0.821 0.756 

Locus 694 : 
2 alleles
4.3% missing data
   4   (0.859) 0.435 0.927 0.939 0.807 0.878 0.839 
   2   (0.141) 0.565 0.073 0.061 0.193 0.122 0.161 

Locus 695 : 
2 alleles
12.3% missing data
   4   (0.926) 0.978 0.969 0.995 0.905 0.910 0.962 
   1   (0.074) 0.022 0.031 0.005 0.095 0.090 0.038 

Locus 696 : 
2 alleles
3.6% missing data
   2   (0.919) 0.958 0.951 0.992 0.931 0.930 0.961 
   4   (0.081) 0.042 0.049 0.008 0.069 0.070 0.039 

Locus 697 : 
2 alleles
10.9% missing data
   3   (0.754) 0.971 0.757 0.891 0.724 0.824 0.557 
   4   (0.246) 0.029 0.243 0.109 0.276 0.176 0.443 

Locus 698 : 
2 alleles
5.8% missing data
   3   (0.921) 0.992 0.973 0.996 0.706 0.936 0.835 
   1   (0.079) 0.008 0.027 0.004 0.294 0.064 0.165 

Locus 699 : 
2 alleles
10.9% missing data
   1   (0.127) 0.812 0.147 0.039 0.111 0.050 0.033 
   3   (0.873) 0.188 0.853 0.961 0.889 0.950 0.967 

Locus 700 : 
2 alleles
7.2% missing data
   2   (0.217) 0.579 0.222 0.127 0.196 0.171 0.091 
   3   (0.783) 0.421 0.778 0.873 0.804 0.829 0.909 

Locus 701 : 
2 alleles
1.4% missing data
   4   (0.121) 0.014 0.081 0.017 0.261 0.124 0.054 
   2   (0.879) 0.986 0.919 0.983 0.739 0.876 0.946 

Locus 702 : 
2 alleles
6.5% missing data
   1   (0.531) 0.751 0.541 0.187 0.596 0.550 0.527 
   3   (0.469) 0.249 0.459 0.813 0.404 0.450 0.473 

Locus 703 : 
2 alleles
1.4% missing data
   3   (0.867) 0.110 0.919 0.986 0.832 0.879 0.948 
   2   (0.133) 0.890 0.081 0.014 0.168 0.121 0.052 

Locus 704 : 
2 alleles
4.3% missing data
   3   (0.937) 0.983 0.795 0.962 0.992 0.994 0.991 
   2   (0.063) 0.017 0.205 0.038 0.008 0.006 0.009 

Locus 705 : 
2 alleles
6.5% missing data
   3   (0.730) 0.570 0.733 0.549 0.829 0.797 0.722 
   4   (0.270) 0.430 0.267 0.451 0.171 0.203 0.278 

Locus 706 : 
2 alleles
1.4% missing data
   3   (0.909) 0.988 0.919 0.964 0.966 0.950 0.939 
   4   (0.091) 0.012 0.081 0.036 0.034 0.050 0.061 

Locus 707 : 
2 alleles
9.4% missing data
   2   (0.656) 0.348 0.639 0.711 0.703 0.708 0.708 
   4   (0.344) 0.652 0.361 0.289 0.297 0.292 0.292 

Locus 708 : 
2 alleles
13.0% missing data
   1   (0.218) 0.429 0.232 0.236 0.085 0.152 0.211 
   3   (0.782) 0.571 0.768 0.764 0.915 0.848 0.789 

Locus 709 : 
2 alleles
15.9% missing data
   4   (0.891) 0.876 0.857 0.901 0.965 0.953 0.968 
   3   (0.109) 0.124 0.143 0.099 0.035 0.047 0.032 

Locus 710 : 
2 alleles
8.0% missing data
   2   (0.773) 0.975 0.736 0.859 0.690 0.859 0.792 
   4   (0.227) 0.025 0.264 0.141 0.310 0.141 0.208 

Locus 711 : 
2 alleles
12.3% missing data
   4   (0.905) 0.990 0.953 0.990 0.958 0.889 0.827 
   2   (0.095) 0.010 0.047 0.010 0.042 0.111 0.173 

Locus 712 : 
2 alleles
14.5% missing data
   1   (0.364) 0.093 0.329 0.240 0.286 0.388 0.541 
   3   (0.636) 0.907 0.671 0.760 0.714 0.612 0.459 

Locus 713 : 
2 alleles
5.8% missing data
   2   (0.774) 0.965 0.857 0.965 0.453 0.695 0.798 
   4   (0.226) 0.035 0.143 0.035 0.547 0.305 0.202 

Locus 714 : 
2 alleles
13.0% missing data
   3   (0.433) 0.928 0.388 0.749 0.476 0.323 0.640 
   1   (0.567) 0.072 0.612 0.251 0.524 0.677 0.360 

Locus 715 : 
2 alleles
3.6% missing data
   2   (0.850) 0.981 0.933 0.976 0.867 0.742 0.738 
   4   (0.150) 0.019 0.067 0.024 0.133 0.258 0.262 

Locus 716 : 
2 alleles
2.9% missing data
   2   (0.872) 0.985 0.880 0.938 0.805 0.921 0.920 
   4   (0.128) 0.015 0.120 0.062 0.195 0.079 0.080 

Locus 717 : 
2 alleles
3.6% missing data
   2   (0.880) 0.985 0.851 0.961 0.936 0.933 0.947 
   4   (0.120) 0.015 0.149 0.039 0.064 0.067 0.053 

Locus 718 : 
2 alleles
10.1% missing data
   3   (0.680) 0.326 0.667 0.798 0.488 0.735 0.851 
   4   (0.320) 0.674 0.333 0.202 0.512 0.265 0.149 

Locus 719 : 
2 alleles
4.3% missing data
   2   (0.144) 0.017 0.095 0.034 0.129 0.171 0.144 
   4   (0.856) 0.983 0.905 0.966 0.871 0.829 0.856 

Locus 720 : 
2 alleles
3.6% missing data
   3   (0.894) 0.991 0.924 0.989 0.871 0.897 0.949 
   4   (0.106) 0.009 0.076 0.011 0.129 0.103 0.051 

Locus 721 : 
2 alleles
13.0% missing data
   4   (0.859) 0.869 0.823 0.754 0.942 0.937 0.930 
   2   (0.141) 0.131 0.177 0.246 0.058 0.063 0.070 

Locus 722 : 
2 alleles
14.5% missing data
   3   (0.915) 0.988 0.942 0.985 0.965 0.931 0.939 
   4   (0.085) 0.012 0.058 0.015 0.035 0.069 0.061 

Locus 723 : 
2 alleles
2.9% missing data
   3   (0.918) 0.574 0.945 0.846 0.982 0.965 0.971 
   1   (0.082) 0.426 0.055 0.154 0.018 0.035 0.029 

Locus 724 : 
2 alleles
10.1% missing data
   1   (0.275) 0.033 0.168 0.023 0.400 0.463 0.328 
   3   (0.725) 0.967 0.832 0.977 0.600 0.537 0.672 

Locus 725 : 
2 alleles
13.8% missing data
   1   (0.785) 0.940 0.739 0.946 0.915 0.873 0.521 
   3   (0.215) 0.060 0.261 0.054 0.085 0.127 0.479 

Locus 726 : 
2 alleles
12.3% missing data
   3   (0.914) 0.904 0.954 0.992 0.877 0.925 0.937 
   1   (0.086) 0.096 0.046 0.008 0.123 0.075 0.063 

Locus 727 : 
2 alleles
11.6% missing data
   3   (0.713) 0.864 0.634 0.125 0.834 0.871 0.698 
   1   (0.287) 0.136 0.366 0.875 0.166 0.129 0.302 

Locus 728 : 
2 alleles
13.8% missing data
   4   (0.748) 0.792 0.737 0.568 0.764 0.836 0.722 
   3   (0.252) 0.208 0.263 0.432 0.236 0.164 0.278 

Locus 729 : 
2 alleles
17.4% missing data
   3   (0.896) 0.986 0.873 0.964 0.962 0.957 0.902 
   4   (0.104) 0.014 0.127 0.036 0.038 0.043 0.098 

Locus 730 : 
2 alleles
10.1% missing data
   3   (0.874) 0.982 0.895 0.983 0.588 0.921 0.916 
   1   (0.126) 0.018 0.105 0.017 0.412 0.079 0.084 

Locus 731 : 
2 alleles
5.1% missing data
   2   (0.664) 0.449 0.616 0.690 0.818 0.752 0.624 
   4   (0.336) 0.551 0.384 0.310 0.182 0.248 0.376 

Locus 732 : 
2 alleles
10.1% missing data
   4   (0.894) 0.989 0.926 0.986 0.908 0.930 0.773 
   1   (0.106) 0.011 0.074 0.014 0.092 0.070 0.227 

Locus 733 : 
2 alleles
2.2% missing data
   3   (0.701) 0.355 0.746 0.781 0.700 0.692 0.754 
   1   (0.299) 0.645 0.254 0.219 0.300 0.308 0.246 

Locus 734 : 
2 alleles
2.2% missing data
   3   (0.625) 0.963 0.559 0.582 0.699 0.651 0.797 
   1   (0.375) 0.037 0.441 0.418 0.301 0.349 0.203 

Locus 735 : 
2 alleles
11.6% missing data
   3   (0.890) 0.135 0.912 0.982 0.908 0.954 0.927 
   1   (0.110) 0.865 0.088 0.018 0.092 0.046 0.073 

Locus 736 : 
2 alleles
5.1% missing data
   2   (0.110) 0.577 0.049 0.026 0.127 0.099 0.081 
   4   (0.890) 0.423 0.951 0.974 0.873 0.901 0.919 

Locus 737 : 
2 alleles
13.8% missing data
   1   (0.507) 0.524 0.507 0.211 0.635 0.514 0.540 
   4   (0.493) 0.476 0.493 0.789 0.365 0.486 0.460 

Locus 738 : 
2 alleles
5.8% missing data
   4   (0.520) 0.927 0.467 0.892 0.634 0.498 0.406 
   2   (0.480) 0.073 0.533 0.108 0.366 0.502 0.594 

Locus 739 : 
2 alleles
10.9% missing data
   3   (0.910) 0.990 0.939 0.992 0.885 0.949 0.832 
   1   (0.090) 0.010 0.061 0.008 0.115 0.051 0.168 

Locus 740 : 
2 alleles
2.2% missing data
   2   (0.916) 0.991 0.962 0.995 0.900 0.889 0.949 
   4   (0.084) 0.009 0.038 0.005 0.100 0.111 0.051 

Locus 741 : 
2 alleles
5.8% missing data
   2   (0.841) 0.980 0.813 0.959 0.735 0.912 0.888 
   4   (0.159) 0.020 0.187 0.041 0.265 0.088 0.112 

Locus 742 : 
2 alleles
6.5% missing data
   4   (0.916) 0.988 0.842 0.978 0.981 0.980 0.968 
   2   (0.084) 0.012 0.158 0.022 0.019 0.020 0.032 

Locus 743 : 
2 alleles
2.9% missing data
   2   (0.169) 0.023 0.177 0.027 0.163 0.149 0.100 
   4   (0.831) 0.977 0.823 0.973 0.837 0.851 0.900 

Locus 744 : 
2 alleles
3.6% missing data
   1   (0.678) 0.964 0.494 0.859 0.845 0.796 0.805 
   3   (0.322) 0.036 0.506 0.141 0.155 0.204 0.195 

Locus 745 : 
2 alleles
4.3% missing data
   3   (0.835) 0.944 0.886 0.977 0.760 0.789 0.880 
   1   (0.165) 0.056 0.114 0.023 0.240 0.211 0.120 

Locus 746 : 
2 alleles
2.9% missing data
   3   (0.858) 0.962 0.903 0.979 0.755 0.861 0.861 
   1   (0.142) 0.038 0.097 0.021 0.245 0.139 0.139 

Locus 747 : 
2 alleles
2.9% missing data
   2   (0.075) 0.008 0.026 0.004 0.147 0.079 0.142 
   4   (0.925) 0.992 0.974 0.996 0.853 0.921 0.858 

Locus 748 : 
2 alleles
1.4% missing data
   2   (0.910) 0.987 0.919 0.986 0.963 0.939 0.959 
   4   (0.090) 0.013 0.081 0.014 0.037 0.061 0.041 

Locus 749 : 
2 alleles
8.0% missing data
   3   (0.278) 0.032 0.246 0.099 0.196 0.329 0.340 
   1   (0.722) 0.968 0.754 0.901 0.804 0.671 0.660 

Locus 750 : 
2 alleles
11.6% missing data
   3   (0.913) 0.988 0.943 0.985 0.957 0.929 0.934 
   1   (0.087) 0.012 0.057 0.015 0.043 0.071 0.066 

Locus 751 : 
2 alleles
13.8% missing data
   1   (0.226) 0.062 0.234 0.282 0.119 0.212 0.144 
   4   (0.774) 0.938 0.766 0.718 0.881 0.788 0.856 

Locus 752 : 
2 alleles
7.2% missing data
   3   (0.716) 0.964 0.764 0.940 0.560 0.669 0.706 
   4   (0.284) 0.036 0.236 0.060 0.440 0.331 0.294 

Locus 753 : 
2 alleles
3.6% missing data
   2   (0.808) 0.676 0.851 0.661 0.881 0.835 0.820 
   4   (0.192) 0.324 0.149 0.339 0.119 0.165 0.180 

Locus 754 : 
2 alleles
10.9% missing data
   1   (0.861) 0.977 0.893 0.978 0.893 0.850 0.864 
   3   (0.139) 0.023 0.107 0.022 0.107 0.150 0.136 

Locus 755 : 
2 alleles
2.2% missing data
   2   (0.772) 0.242 0.782 0.887 0.833 0.836 0.759 
   4   (0.228) 0.758 0.218 0.113 0.167 0.164 0.241 

Locus 756 : 
2 alleles
2.9% missing data
   4   (0.931) 0.993 0.886 0.893 0.986 0.987 0.987 
   2   (0.069) 0.007 0.114 0.107 0.014 0.013 0.013 

Locus 757 : 
2 alleles
5.8% missing data
   1   (0.583) 0.616 0.589 0.360 0.538 0.585 0.735 
   3   (0.417) 0.384 0.411 0.640 0.462 0.415 0.265 

Locus 758 : 
2 alleles
5.8% missing data
   4   (0.816) 0.936 0.848 0.915 0.879 0.805 0.818 
   1   (0.184) 0.064 0.152 0.085 0.121 0.195 0.182 

Locus 759 : 
2 alleles
14.5% missing data
   4   (0.547) 0.606 0.542 0.804 0.615 0.493 0.564 
   2   (0.453) 0.394 0.458 0.196 0.385 0.507 0.436 

Locus 760 : 
2 alleles
5.1% missing data
   2   (0.800) 0.973 0.786 0.944 0.882 0.834 0.758 
   3   (0.200) 0.027 0.214 0.056 0.118 0.166 0.242 

Locus 761 : 
2 alleles
10.1% missing data
   2   (0.883) 0.974 0.860 0.985 0.882 0.933 0.946 
   4   (0.117) 0.026 0.140 0.015 0.118 0.067 0.054 

Locus 762 : 
2 alleles
7.2% missing data
   1   (0.856) 0.980 0.887 0.981 0.925 0.802 0.922 
   2   (0.144) 0.020 0.113 0.019 0.075 0.198 0.078 

Locus 763 : 
2 alleles
3.6% missing data
   4   (0.890) 0.059 0.943 0.989 0.896 0.913 0.942 
   2   (0.110) 0.941 0.057 0.011 0.104 0.087 0.058 

Locus 764 : 
2 alleles
5.1% missing data
   2   (0.833) 0.975 0.808 0.959 0.864 0.890 0.841 
   4   (0.167) 0.025 0.192 0.041 0.136 0.110 0.159 

Locus 765 : 
2 alleles
17.4% missing data
   4   (0.521) 0.426 0.478 0.340 0.647 0.591 0.520 
   2   (0.479) 0.574 0.522 0.660 0.353 0.409 0.480 

Locus 766 : 
2 alleles
9.4% missing data
   2   (0.903) 0.991 0.941 0.987 0.945 0.894 0.924 
   4   (0.097) 0.009 0.059 0.013 0.055 0.106 0.076 

Locus 767 : 
2 alleles
5.1% missing data
   4   (0.378) 0.063 0.428 0.087 0.495 0.346 0.365 
   2   (0.622) 0.937 0.572 0.913 0.505 0.654 0.635 

Locus 768 : 
2 alleles
2.9% missing data
   2   (0.897) 0.987 0.904 0.984 0.829 0.942 0.950 
   1   (0.103) 0.013 0.096 0.016 0.171 0.058 0.050 

Locus 769 : 
2 alleles
3.6% missing data
   3   (0.734) 0.889 0.718 0.910 0.770 0.748 0.769 
   1   (0.266) 0.111 0.282 0.090 0.230 0.252 0.231 

Locus 770 : 
2 alleles
6.5% missing data
   1   (0.811) 0.932 0.865 0.959 0.735 0.784 0.793 
   3   (0.189) 0.068 0.135 0.041 0.265 0.216 0.207 

Locus 771 : 
2 alleles
7.2% missing data
   3   (0.908) 0.989 0.866 0.977 0.932 0.972 0.956 
   1   (0.092) 0.011 0.134 0.023 0.068 0.028 0.044 

Locus 772 : 
2 alleles
13.0% missing data
   2   (0.840) 0.982 0.852 0.979 0.819 0.864 0.839 
   4   (0.160) 0.018 0.148 0.021 0.181 0.136 0.161 

Locus 773 : 
2 alleles
15.9% missing data
   2   (0.406) 0.518 0.317 0.282 0.311 0.505 0.548 
   4   (0.594) 0.482 0.683 0.718 0.689 0.495 0.452 

Locus 774 : 
2 alleles
10.9% missing data
   3   (0.919) 0.993 0.968 0.994 0.944 0.919 0.790 
   1   (0.081) 0.007 0.032 0.006 0.056 0.081 0.210 

Locus 775 : 
2 alleles
15.9% missing data
   3   (0.918) 0.987 0.951 0.994 0.946 0.930 0.912 
   1   (0.082) 0.013 0.049 0.006 0.054 0.070 0.088 

Locus 776 : 
2 alleles
13.0% missing data
   4   (0.586) 0.946 0.638 0.920 0.377 0.486 0.576 
   2   (0.414) 0.054 0.362 0.080 0.623 0.514 0.424 

Locus 777 : 
2 alleles
6.5% missing data
   1   (0.447) 0.571 0.496 0.261 0.498 0.361 0.484 
   4   (0.553) 0.429 0.504 0.739 0.502 0.639 0.516 

Locus 778 : 
2 alleles
5.8% missing data
   1   (0.905) 0.988 0.874 0.978 0.978 0.960 0.935 
   4   (0.095) 0.012 0.126 0.022 0.022 0.040 0.065 

Locus 779 : 
2 alleles
13.0% missing data
   2   (0.317) 0.050 0.395 0.074 0.363 0.214 0.427 
   4   (0.683) 0.950 0.605 0.926 0.637 0.786 0.573 

Locus 780 : 
2 alleles
6.5% missing data
   1   (0.664) 0.906 0.643 0.680 0.663 0.716 0.647 
   3   (0.336) 0.094 0.357 0.320 0.337 0.284 0.353 

Locus 781 : 
2 alleles
5.8% missing data
   3   (0.693) 0.963 0.723 0.797 0.715 0.638 0.751 
   1   (0.307) 0.037 0.277 0.203 0.285 0.362 0.249 

Locus 782 : 
2 alleles
12.3% missing data
   3   (0.840) 0.981 0.718 0.766 0.950 0.949 0.899 
   1   (0.160) 0.019 0.282 0.234 0.050 0.051 0.101 

Locus 783 : 
2 alleles
14.5% missing data
   3   (0.856) 0.984 0.875 0.969 0.900 0.886 0.790 
   1   (0.144) 0.016 0.125 0.031 0.100 0.114 0.210 

Locus 784 : 
2 alleles
12.3% missing data
   4   (0.744) 0.079 0.764 0.936 0.700 0.797 0.756 
   3   (0.256) 0.921 0.236 0.064 0.300 0.203 0.244 

Locus 785 : 
2 alleles
1.4% missing data
   2   (0.673) 0.645 0.641 0.826 0.811 0.675 0.762 
   4   (0.327) 0.355 0.359 0.174 0.189 0.325 0.238 

Locus 786 : 
2 alleles
13.8% missing data
   3   (0.876) 0.985 0.888 0.987 0.925 0.885 0.929 
   1   (0.124) 0.015 0.112 0.013 0.075 0.115 0.071 

Locus 787 : 
2 alleles
5.8% missing data
   3   (0.917) 0.979 0.973 0.995 0.840 0.888 0.857 
   4   (0.083) 0.021 0.027 0.005 0.160 0.112 0.143 

Locus 788 : 
2 alleles
13.0% missing data
   1   (0.914) 0.990 0.937 0.991 0.914 0.948 0.902 
   2   (0.086) 0.010 0.063 0.009 0.086 0.052 0.098 

Locus 789 : 
2 alleles
1.4% missing data
   3   (0.864) 0.984 0.884 0.952 0.958 0.882 0.809 
   1   (0.136) 0.016 0.116 0.048 0.042 0.118 0.191 

Locus 790 : 
2 alleles
10.9% missing data
   3   (0.887) 0.984 0.937 0.988 0.752 0.870 0.940 
   1   (0.113) 0.016 0.063 0.012 0.248 0.130 0.060 

Locus 791 : 
2 alleles
4.3% missing data
   1   (0.696) 0.940 0.680 0.377 0.656 0.774 0.754 
   3   (0.304) 0.060 0.320 0.623 0.344 0.226 0.246 

Locus 792 : 
2 alleles
12.3% missing data
   1   (0.891) 0.987 0.906 0.990 0.904 0.911 0.943 
   3   (0.109) 0.013 0.094 0.010 0.096 0.089 0.057 

Locus 793 : 
2 alleles
0.0% missing data
   1   (0.070) 0.006 0.023 0.004 0.055 0.115 0.047 
   3   (0.930) 0.994 0.977 0.996 0.945 0.885 0.953 

Locus 794 : 
2 alleles
13.8% missing data
   2   (0.576) 0.534 0.611 0.418 0.755 0.526 0.562 
   4   (0.424) 0.466 0.389 0.582 0.245 0.474 0.438 

Locus 795 : 
2 alleles
0.7% missing data
   2   (0.846) 0.984 0.887 0.983 0.857 0.845 0.755 
   3   (0.154) 0.016 0.113 0.017 0.143 0.155 0.245 

Locus 796 : 
2 alleles
13.0% missing data
   1   (0.743) 0.761 0.724 0.441 0.824 0.811 0.842 
   2   (0.257) 0.239 0.276 0.559 0.176 0.189 0.158 

Locus 797 : 
2 alleles
5.1% missing data
   3   (0.879) 0.986 0.866 0.940 0.948 0.931 0.923 
   4   (0.121) 0.014 0.134 0.060 0.052 0.069 0.077 

Locus 798 : 
2 alleles
5.1% missing data
   3   (0.890) 0.987 0.912 0.985 0.933 0.923 0.819 
   1   (0.110) 0.013 0.088 0.015 0.067 0.077 0.181 

Locus 799 : 
2 alleles
11.6% missing data
   2   (0.856) 0.979 0.889 0.978 0.738 0.873 0.871 
   4   (0.144) 0.021 0.111 0.022 0.262 0.127 0.129 

Locus 800 : 
2 alleles
5.1% missing data
   3   (0.900) 0.986 0.902 0.985 0.953 0.929 0.962 
   1   (0.100) 0.014 0.098 0.015 0.047 0.071 0.038 

Locus 801 : 
2 alleles
0.0% missing data
   1   (0.905) 0.988 0.932 0.986 0.950 0.928 0.895 
   2   (0.095) 0.012 0.068 0.014 0.050 0.072 0.105 

Locus 802 : 
2 alleles
8.0% missing data
   1   (0.865) 0.168 0.875 0.974 0.810 0.940 0.920 
   3   (0.135) 0.832 0.125 0.026 0.190 0.060 0.080 

Locus 803 : 
2 alleles
11.6% missing data
   1   (0.892) 0.987 0.931 0.979 0.931 0.889 0.885 
   3   (0.108) 0.013 0.069 0.021 0.069 0.111 0.115 

Locus 804 : 
2 alleles
2.9% missing data
   3   (0.924) 0.991 0.846 0.880 0.981 0.987 0.984 
   4   (0.076) 0.009 0.154 0.120 0.019 0.013 0.016 

Locus 805 : 
2 alleles
12.3% missing data
   1   (0.773) 0.109 0.778 0.851 0.817 0.826 0.883 
   3   (0.227) 0.891 0.222 0.149 0.183 0.174 0.117 

Locus 806 : 
2 alleles
4.3% missing data
   1   (0.097) 0.011 0.112 0.009 0.060 0.038 0.121 
   2   (0.903) 0.989 0.888 0.991 0.940 0.962 0.879 

Locus 807 : 
2 alleles
3.6% missing data
   1   (0.698) 0.964 0.735 0.910 0.626 0.629 0.740 
   3   (0.302) 0.036 0.265 0.090 0.374 0.371 0.260 

Locus 808 : 
2 alleles
14.5% missing data
   4   (0.889) 0.058 0.930 0.818 0.963 0.950 0.920 
   2   (0.111) 0.942 0.070 0.182 0.037 0.050 0.080 

Locus 809 : 
2 alleles
4.3% missing data
   2   (0.866) 0.984 0.911 0.984 0.919 0.860 0.753 
   3   (0.134) 0.016 0.089 0.016 0.081 0.140 0.247 

Locus 810 : 
2 alleles
5.8% missing data
   3   (0.919) 0.981 0.797 0.947 0.987 0.986 0.984 
   2   (0.081) 0.019 0.203 0.053 0.013 0.014 0.016 

Locus 811 : 
2 alleles
14.5% missing data
   3   (0.588) 0.605 0.555 0.459 0.736 0.627 0.626 
   1   (0.412) 0.395 0.445 0.541 0.264 0.373 0.374 

Locus 812 : 
2 alleles
5.1% missing data
   3   (0.907) 0.072 0.905 0.968 0.977 0.974 0.962 
   1   (0.093) 0.928 0.095 0.032 0.023 0.026 0.038 

Locus 813 : 
2 alleles
10.9% missing data
   2   (0.906) 0.974 0.967 0.993 0.871 0.822 0.925 
   3   (0.094) 0.026 0.033 0.007 0.129 0.178 0.075 

Locus 814 : 
2 alleles
3.6% missing data
   1   (0.214) 0.499 0.215 0.343 0.091 0.152 0.163 
   4   (0.786) 0.501 0.785 0.657 0.909 0.848 0.837 

Locus 815 : 
2 alleles
2.9% missing data
   1   (0.840) 0.978 0.923 0.949 0.861 0.727 0.821 
   2   (0.160) 0.022 0.077 0.051 0.139 0.273 0.179 

Locus 816 : 
2 alleles
7.2% missing data
   2   (0.895) 0.986 0.921 0.991 0.939 0.892 0.933 
   1   (0.105) 0.014 0.079 0.009 0.061 0.108 0.067 

Locus 817 : 
2 alleles
13.0% missing data
   4   (0.644) 0.961 0.567 0.733 0.713 0.710 0.697 
   1   (0.356) 0.039 0.433 0.267 0.287 0.290 0.303 

Locus 818 : 
2 alleles
14.5% missing data
   1   (0.173) 0.017 0.122 0.075 0.131 0.239 0.126 
   2   (0.827) 0.983 0.878 0.925 0.869 0.761 0.874 

Locus 819 : 
2 alleles
12.3% missing data
   1   (0.873) 0.978 0.851 0.979 0.915 0.930 0.874 
   3   (0.127) 0.022 0.149 0.021 0.085 0.070 0.126 

Locus 820 : 
2 alleles
3.6% missing data
   3   (0.524) 0.086 0.527 0.161 0.536 0.668 0.355 
   1   (0.476) 0.914 0.473 0.839 0.464 0.332 0.645 

Locus 821 : 
2 alleles
3.6% missing data
   3   (0.799) 0.940 0.729 0.940 0.921 0.884 0.729 
   1   (0.201) 0.060 0.271 0.060 0.079 0.116 0.271 

Locus 822 : 
2 alleles
13.0% missing data
   2   (0.121) 0.037 0.157 0.136 0.064 0.049 0.071 
   4   (0.879) 0.963 0.843 0.864 0.936 0.951 0.929 

Locus 823 : 
2 alleles
12.3% missing data
   2   (0.899) 0.904 0.911 0.967 0.828 0.948 0.949 
   4   (0.101) 0.096 0.089 0.033 0.172 0.052 0.051 

Locus 824 : 
2 alleles
11.6% missing data
   2   (0.928) 0.993 0.982 0.997 0.927 0.804 0.947 
   3   (0.072) 0.007 0.018 0.003 0.073 0.196 0.053 

Locus 825 : 
2 alleles
1.4% missing data
   1   (0.871) 0.982 0.897 0.950 0.937 0.880 0.892 
   3   (0.129) 0.018 0.103 0.050 0.063 0.120 0.108 

Locus 826 : 
2 alleles
2.9% missing data
   2   (0.903) 0.987 0.905 0.985 0.943 0.943 0.950 
   1   (0.097) 0.013 0.095 0.015 0.057 0.057 0.050 

Locus 827 : 
2 alleles
5.1% missing data
   1   (0.895) 0.991 0.914 0.925 0.645 0.953 0.945 
   4   (0.105) 0.009 0.086 0.075 0.355 0.047 0.055 

Locus 828 : 
2 alleles
7.2% missing data
   4   (0.682) 0.502 0.703 0.618 0.805 0.715 0.584 
   3   (0.318) 0.498 0.297 0.382 0.195 0.285 0.416 

Locus 829 : 
2 alleles
10.9% missing data
   3   (0.815) 0.971 0.868 0.978 0.857 0.764 0.708 
   1   (0.185) 0.029 0.132 0.022 0.143 0.236 0.292 

Locus 830 : 
2 alleles
2.9% missing data
   2   (0.751) 0.972 0.754 0.949 0.572 0.776 0.785 
   3   (0.249) 0.028 0.246 0.051 0.428 0.224 0.215 

Locus 831 : 
2 alleles
1.4% missing data
   2   (0.912) 0.992 0.953 0.989 0.918 0.915 0.916 
   4   (0.088) 0.008 0.047 0.011 0.082 0.085 0.084 

Locus 832 : 
2 alleles
10.9% missing data
   2   (0.699) 0.692 0.742 0.461 0.501 0.756 0.718 
   4   (0.301) 0.308 0.258 0.539 0.499 0.244 0.282 

Locus 833 : 
2 alleles
15.2% missing data
   4   (0.887) 0.983 0.924 0.977 0.935 0.891 0.857 
   2   (0.113) 0.017 0.076 0.023 0.065 0.109 0.143 

Locus 834 : 
2 alleles
14.5% missing data
   2   (0.758) 0.971 0.789 0.963 0.808 0.688 0.761 
   4   (0.242) 0.029 0.211 0.037 0.192 0.312 0.239 

Locus 835 : 
2 alleles
10.9% missing data
   4   (0.906) 0.989 0.915 0.984 0.809 0.951 0.961 
   2   (0.094) 0.011 0.085 0.016 0.191 0.049 0.039 

Locus 836 : 
2 alleles
5.1% missing data
   2   (0.453) 0.523 0.413 0.429 0.412 0.538 0.355 
   4   (0.547) 0.477 0.587 0.571 0.588 0.462 0.645 

Locus 837 : 
2 alleles
7.2% missing data
   2   (0.879) 0.979 0.890 0.965 0.852 0.914 0.934 
   4   (0.121) 0.021 0.110 0.035 0.148 0.086 0.066 

Locus 838 : 
2 alleles
5.1% missing data
   1   (0.878) 0.984 0.799 0.725 0.967 0.966 0.943 
   2   (0.122) 0.016 0.201 0.275 0.033 0.034 0.057 

Locus 839 : 
2 alleles
5.1% missing data
   1   (0.864) 0.979 0.812 0.907 0.839 0.946 0.933 
   4   (0.136) 0.021 0.188 0.093 0.161 0.054 0.067 

Locus 840 : 
2 alleles
2.9% missing data
   3   (0.912) 0.992 0.982 0.997 0.897 0.763 0.762 
   1   (0.088) 0.008 0.018 0.003 0.103 0.237 0.238 

Locus 841 : 
2 alleles
10.9% missing data
   2   (0.913) 0.991 0.895 0.942 0.975 0.967 0.963 
   4   (0.087) 0.009 0.105 0.058 0.025 0.033 0.037 

Locus 842 : 
2 alleles
5.1% missing data
   2   (0.903) 0.987 0.906 0.980 0.917 0.941 0.971 
   4   (0.097) 0.013 0.094 0.020 0.083 0.059 0.029 

Locus 843 : 
2 alleles
12.3% missing data
   2   (0.796) 0.974 0.834 0.972 0.708 0.774 0.797 
   4   (0.204) 0.026 0.166 0.028 0.292 0.226 0.203 

Locus 844 : 
2 alleles
2.9% missing data
   3   (0.901) 0.522 0.908 0.926 0.969 0.960 0.964 
   1   (0.099) 0.478 0.092 0.074 0.031 0.040 0.036 

Locus 845 : 
2 alleles
13.8% missing data
   1   (0.813) 0.947 0.875 0.971 0.718 0.747 0.838 
   3   (0.187) 0.053 0.125 0.029 0.282 0.253 0.162 

Locus 846 : 
2 alleles
12.3% missing data
   1   (0.839) 0.187 0.869 0.952 0.869 0.895 0.835 
   4   (0.161) 0.813 0.131 0.048 0.131 0.105 0.165 

Locus 847 : 
2 alleles
4.3% missing data
   1   (0.763) 0.971 0.808 0.885 0.863 0.655 0.846 
   3   (0.237) 0.029 0.192 0.115 0.137 0.345 0.154 

Locus 848 : 
2 alleles
8.0% missing data
   1   (0.492) 0.436 0.455 0.624 0.452 0.544 0.460 
   3   (0.508) 0.564 0.545 0.376 0.548 0.456 0.540 

Locus 849 : 
2 alleles
8.7% missing data
   3   (0.939) 0.995 0.986 0.998 0.958 0.875 0.922 
   2   (0.061) 0.005 0.014 0.002 0.042 0.125 0.078 

Locus 850 : 
2 alleles
10.9% missing data
   1   (0.750) 0.437 0.758 0.737 0.529 0.843 0.800 
   3   (0.250) 0.563 0.242 0.263 0.471 0.157 0.200 

Locus 851 : 
2 alleles
5.8% missing data
   2   (0.894) 0.987 0.915 0.984 0.881 0.917 0.942 
   4   (0.106) 0.013 0.085 0.016 0.119 0.083 0.058 

Locus 852 : 
2 alleles
4.3% missing data
   4   (0.896) 0.987 0.895 0.986 0.938 0.945 0.902 
   2   (0.104) 0.013 0.105 0.014 0.062 0.055 0.098 

Locus 853 : 
2 alleles
2.9% missing data
   1   (0.239) 0.029 0.325 0.051 0.150 0.167 0.214 
   3   (0.761) 0.971 0.675 0.949 0.850 0.833 0.786 

Locus 854 : 
2 alleles
5.8% missing data
   1   (0.891) 0.989 0.924 0.984 0.835 0.918 0.884 
   3   (0.109) 0.011 0.076 0.016 0.165 0.082 0.116 

Locus 855 : 
2 alleles
10.9% missing data
   1   (0.127) 0.014 0.121 0.020 0.073 0.105 0.092 
   3   (0.873) 0.986 0.879 0.980 0.927 0.895 0.908 

Locus 856 : 
2 alleles
1.4% missing data
   1   (0.677) 0.963 0.726 0.961 0.588 0.584 0.638 
   3   (0.323) 0.037 0.274 0.039 0.412 0.416 0.362 

Locus 857 : 
2 alleles
3.6% missing data
   1   (0.200) 0.025 0.203 0.043 0.277 0.181 0.117 
   3   (0.800) 0.975 0.797 0.957 0.723 0.819 0.883 

Locus 858 : 
2 alleles
13.0% missing data
   3   (0.205) 0.030 0.207 0.050 0.169 0.204 0.160 
   4   (0.795) 0.970 0.793 0.950 0.831 0.796 0.840 

Locus 859 : 
2 alleles
12.3% missing data
   4   (0.878) 0.985 0.865 0.959 0.898 0.950 0.769 
   2   (0.122) 0.015 0.135 0.041 0.102 0.050 0.231 

Locus 860 : 
2 alleles
8.0% missing data
   3   (0.824) 0.976 0.848 0.943 0.833 0.848 0.782 
   1   (0.176) 0.024 0.152 0.057 0.167 0.152 0.218 

Locus 861 : 
2 alleles
5.1% missing data
   2   (0.169) 0.019 0.178 0.309 0.216 0.096 0.084 
   4   (0.831) 0.981 0.822 0.691 0.784 0.904 0.916 

Locus 862 : 
2 alleles
5.8% missing data
   4   (0.309) 0.795 0.275 0.084 0.314 0.349 0.193 
   1   (0.691) 0.205 0.725 0.916 0.686 0.651 0.807 

Locus 863 : 
2 alleles
4.3% missing data
   3   (0.927) 0.992 0.803 0.656 0.990 0.993 0.989 
   1   (0.073) 0.008 0.197 0.344 0.010 0.007 0.011 

Locus 864 : 
2 alleles
4.3% missing data
   4   (0.879) 0.988 0.919 0.980 0.793 0.884 0.913 
   3   (0.121) 0.012 0.081 0.020 0.207 0.116 0.087 

Locus 865 : 
2 alleles
1.4% missing data
   1   (0.155) 0.019 0.128 0.058 0.127 0.147 0.135 
   3   (0.845) 0.981 0.872 0.942 0.873 0.853 0.865 

Locus 866 : 
2 alleles
9.4% missing data
   2   (0.905) 0.989 0.861 0.932 0.965 0.972 0.944 
   1   (0.095) 0.011 0.139 0.068 0.035 0.028 0.056 

Locus 867 : 
2 alleles
2.2% missing data
   1   (0.094) 0.024 0.076 0.023 0.105 0.060 0.040 
   2   (0.906) 0.976 0.924 0.977 0.895 0.940 0.960 

Locus 868 : 
2 alleles
3.6% missing data
   3   (0.846) 0.878 0.815 0.700 0.933 0.933 0.893 
   4   (0.154) 0.122 0.185 0.300 0.067 0.067 0.107 

Locus 869 : 
2 alleles
4.3% missing data
   4   (0.888) 0.312 0.902 0.968 0.934 0.953 0.924 
   2   (0.112) 0.688 0.098 0.032 0.066 0.047 0.076 

Locus 870 : 
2 alleles
5.1% missing data
   2   (0.890) 0.989 0.904 0.970 0.913 0.933 0.880 
   4   (0.110) 0.011 0.096 0.030 0.087 0.067 0.120 

Locus 871 : 
2 alleles
14.5% missing data
   1   (0.655) 0.309 0.682 0.805 0.711 0.653 0.640 
   4   (0.345) 0.691 0.318 0.195 0.289 0.347 0.360 

Locus 872 : 
2 alleles
6.5% missing data
   4   (0.900) 0.754 0.923 0.760 0.969 0.952 0.953 
   2   (0.100) 0.246 0.077 0.240 0.031 0.048 0.047 

Locus 873 : 
2 alleles
12.3% missing data
   1   (0.883) 0.985 0.873 0.974 0.938 0.928 0.923 
   2   (0.117) 0.015 0.127 0.026 0.062 0.072 0.077 

Locus 874 : 
2 alleles
1.4% missing data
   1   (0.861) 0.986 0.876 0.971 0.865 0.919 0.700 
   3   (0.139) 0.014 0.124 0.029 0.135 0.081 0.300 

Locus 875 : 
2 alleles
8.7% missing data
   2   (0.876) 0.985 0.903 0.978 0.872 0.911 0.802 
   4   (0.124) 0.015 0.097 0.022 0.128 0.089 0.198 

Locus 876 : 
2 alleles
2.9% missing data
   3   (0.888) 0.989 0.835 0.868 0.959 0.968 0.906 
   1   (0.112) 0.011 0.165 0.132 0.041 0.032 0.094 

Locus 877 : 
2 alleles
0.7% missing data
   1   (0.053) 0.005 0.011 0.002 0.061 0.103 0.050 
   2   (0.947) 0.995 0.989 0.998 0.939 0.897 0.950 

Locus 878 : 
2 alleles
12.3% missing data
   3   (0.741) 0.617 0.806 0.690 0.801 0.677 0.821 
   2   (0.259) 0.383 0.194 0.310 0.199 0.323 0.179 

Locus 879 : 
2 alleles
2.9% missing data
   1   (0.907) 0.214 0.903 0.955 0.973 0.972 0.978 
   3   (0.093) 0.786 0.097 0.045 0.027 0.028 0.022 

Locus 880 : 
2 alleles
9.4% missing data
   1   (0.689) 0.960 0.648 0.799 0.581 0.768 0.702 
   4   (0.311) 0.040 0.352 0.201 0.419 0.232 0.298 

Locus 881 : 
2 alleles
13.0% missing data
   2   (0.916) 0.979 0.966 0.994 0.947 0.886 0.879 
   4   (0.084) 0.021 0.034 0.006 0.053 0.114 0.121 

Locus 882 : 
2 alleles
15.9% missing data
   3   (0.879) 0.905 0.930 0.988 0.793 0.862 0.907 
   1   (0.121) 0.095 0.070 0.012 0.207 0.138 0.093 

Locus 883 : 
2 alleles
2.9% missing data
   3   (0.909) 0.990 0.894 0.966 0.953 0.962 0.963 
   1   (0.091) 0.010 0.106 0.034 0.047 0.038 0.037 

Locus 884 : 
2 alleles
3.6% missing data
   1   (0.771) 0.301 0.738 0.868 0.764 0.846 0.917 
   3   (0.229) 0.699 0.262 0.132 0.236 0.154 0.083 

Locus 885 : 
2 alleles
13.0% missing data
   2   (0.881) 0.909 0.933 0.988 0.951 0.855 0.791 
   4   (0.119) 0.091 0.067 0.012 0.049 0.145 0.209 

Locus 886 : 
2 alleles
11.6% missing data
   2   (0.906) 0.991 0.925 0.977 0.877 0.946 0.952 
   4   (0.094) 0.009 0.075 0.023 0.123 0.054 0.048 

Locus 887 : 
2 alleles
13.0% missing data
   1   (0.918) 0.990 0.942 0.990 0.857 0.953 0.960 
   2   (0.082) 0.010 0.058 0.010 0.143 0.047 0.040 

Locus 888 : 
2 alleles
17.4% missing data
   1   (0.692) 0.900 0.585 0.728 0.855 0.810 0.639 
   3   (0.308) 0.100 0.415 0.272 0.145 0.190 0.361 

Locus 889 : 
2 alleles
3.6% missing data
   3   (0.875) 0.933 0.894 0.975 0.875 0.909 0.873 
   1   (0.125) 0.067 0.106 0.025 0.125 0.091 0.127 

Locus 890 : 
2 alleles
6.5% missing data
   4   (0.682) 0.950 0.698 0.422 0.733 0.733 0.570 
   2   (0.318) 0.050 0.302 0.578 0.267 0.267 0.430 

Locus 891 : 
2 alleles
5.8% missing data
   2   (0.469) 0.740 0.434 0.237 0.556 0.482 0.534 
   4   (0.531) 0.260 0.566 0.763 0.444 0.518 0.466 

Locus 892 : 
2 alleles
5.8% missing data
   2   (0.833) 0.982 0.794 0.880 0.871 0.893 0.933 
   1   (0.167) 0.018 0.206 0.120 0.129 0.107 0.067 

Locus 893 : 
2 alleles
13.8% missing data
   4   (0.713) 0.744 0.766 0.925 0.726 0.700 0.488 
   2   (0.287) 0.256 0.234 0.075 0.274 0.300 0.512 

Locus 894 : 
2 alleles
13.0% missing data
   3   (0.581) 0.598 0.645 0.394 0.575 0.516 0.647 
   4   (0.419) 0.402 0.355 0.606 0.425 0.484 0.353 

Locus 895 : 
2 alleles
3.6% missing data
   1   (0.942) 0.995 0.987 0.998 0.946 0.902 0.870 
   3   (0.058) 0.005 0.013 0.002 0.054 0.098 0.130 

Locus 896 : 
2 alleles
13.0% missing data
   2   (0.732) 0.158 0.768 0.938 0.754 0.743 0.710 
   3   (0.268) 0.842 0.232 0.062 0.246 0.257 0.290 

Locus 897 : 
2 alleles
15.2% missing data
   3   (0.768) 0.968 0.759 0.877 0.851 0.781 0.794 
   4   (0.232) 0.032 0.241 0.123 0.149 0.219 0.206 

Locus 898 : 
2 alleles
1.4% missing data
   1   (0.882) 0.984 0.872 0.732 0.920 0.953 0.932 
   3   (0.118) 0.016 0.128 0.268 0.080 0.047 0.068 

Locus 899 : 
2 alleles
13.8% missing data
   1   (0.861) 0.875 0.900 0.962 0.850 0.859 0.908 
   3   (0.139) 0.125 0.100 0.038 0.150 0.141 0.092 

Locus 900 : 
2 alleles
2.9% missing data
   3   (0.933) 0.993 0.976 0.996 0.976 0.884 0.965 
   1   (0.067) 0.007 0.024 0.004 0.024 0.116 0.035 

Locus 901 : 
2 alleles
4.3% missing data
   3   (0.885) 0.988 0.916 0.977 0.915 0.915 0.801 
   2   (0.115) 0.012 0.084 0.023 0.085 0.085 0.199 

Locus 902 : 
2 alleles
12.3% missing data
   4   (0.923) 0.993 0.969 0.995 0.922 0.903 0.924 
   1   (0.077) 0.007 0.031 0.005 0.078 0.097 0.076 

Locus 903 : 
2 alleles
13.0% missing data
   4   (0.629) 0.405 0.651 0.831 0.479 0.659 0.600 
   2   (0.371) 0.595 0.349 0.169 0.521 0.341 0.400 

Locus 904 : 
2 alleles
8.7% missing data
   4   (0.487) 0.789 0.455 0.569 0.462 0.479 0.543 
   2   (0.513) 0.211 0.545 0.431 0.538 0.521 0.457 

Locus 905 : 
2 alleles
6.5% missing data
   1   (0.886) 0.987 0.935 0.986 0.875 0.844 0.932 
   3   (0.114) 0.013 0.065 0.014 0.125 0.156 0.068 

Locus 906 : 
2 alleles
12.3% missing data
   2   (0.903) 0.365 0.917 0.949 0.957 0.964 0.949 
   4   (0.097) 0.635 0.083 0.051 0.043 0.036 0.051 

Locus 907 : 
2 alleles
1.4% missing data
   1   (0.905) 0.990 0.931 0.988 0.950 0.922 0.925 
   2   (0.095) 0.010 0.069 0.012 0.050 0.078 0.075 

Locus 908 : 
2 alleles
12.3% missing data
   3   (0.789) 0.837 0.810 0.907 0.843 0.776 0.835 
   1   (0.211) 0.163 0.190 0.093 0.157 0.224 0.165 

Locus 909 : 
2 alleles
3.6% missing data
   1   (0.723) 0.076 0.698 0.593 0.865 0.820 0.766 
   4   (0.277) 0.924 0.302 0.407 0.135 0.180 0.234 

Locus 910 : 
2 alleles
12.3% missing data
   4   (0.612) 0.610 0.639 0.354 0.699 0.612 0.619 
   1   (0.388) 0.390 0.361 0.646 0.301 0.388 0.381 

Locus 911 : 
2 alleles
15.9% missing data
   3   (0.867) 0.813 0.955 0.993 0.807 0.703 0.837 
   1   (0.133) 0.187 0.045 0.007 0.193 0.297 0.163 

Locus 912 : 
2 alleles
2.9% missing data
   1   (0.919) 0.138 0.976 0.994 0.952 0.941 0.799 
   3   (0.081) 0.862 0.024 0.006 0.048 0.059 0.201 

Locus 913 : 
2 alleles
18.8% missing data
   1   (0.843) 0.808 0.812 0.961 0.879 0.893 0.933 
   3   (0.157) 0.192 0.188 0.039 0.121 0.107 0.067 

Locus 914 : 
2 alleles
10.1% missing data
   3   (0.810) 0.977 0.840 0.961 0.852 0.796 0.767 
   1   (0.190) 0.023 0.160 0.039 0.148 0.204 0.233 

Locus 915 : 
2 alleles
5.1% missing data
   1   (0.839) 0.937 0.787 0.947 0.952 0.885 0.922 
   3   (0.161) 0.063 0.213 0.053 0.048 0.115 0.078 

Locus 916 : 
2 alleles
4.3% missing data
   2   (0.713) 0.968 0.681 0.679 0.745 0.759 0.803 
   4   (0.287) 0.032 0.319 0.321 0.255 0.241 0.197 

Locus 917 : 
2 alleles
1.4% missing data
   2   (0.782) 0.342 0.842 0.916 0.787 0.810 0.659 
   4   (0.218) 0.658 0.158 0.084 0.213 0.190 0.341 

Locus 918 : 
2 alleles
2.9% missing data
   2   (0.847) 0.982 0.806 0.936 0.917 0.907 0.901 
   4   (0.153) 0.018 0.194 0.064 0.083 0.093 0.099 

Locus 919 : 
2 alleles
2.9% missing data
   4   (0.637) 0.951 0.568 0.919 0.493 0.665 0.782 
   1   (0.363) 0.049 0.432 0.081 0.507 0.335 0.218 

Locus 920 : 
2 alleles
12.3% missing data
   3   (0.901) 0.989 0.902 0.974 0.965 0.946 0.906 
   1   (0.099) 0.011 0.098 0.026 0.035 0.054 0.094 

Locus 921 : 
2 alleles
13.0% missing data
   3   (0.830) 0.986 0.859 0.645 0.876 0.867 0.842 
   1   (0.170) 0.014 0.141 0.355 0.124 0.133 0.158 

Locus 922 : 
2 alleles
9.4% missing data
   2   (0.902) 0.990 0.942 0.989 0.936 0.899 0.892 
   4   (0.098) 0.010 0.058 0.011 0.064 0.101 0.108 

Locus 923 : 
2 alleles
5.1% missing data
   4   (0.689) 0.886 0.695 0.936 0.551 0.699 0.651 
   3   (0.311) 0.114 0.305 0.064 0.449 0.301 0.349 

Locus 924 : 
2 alleles
13.8% missing data
   3   (0.870) 0.885 0.883 0.981 0.915 0.873 0.946 
   1   (0.130) 0.115 0.117 0.019 0.085 0.127 0.054 

Locus 925 : 
2 alleles
2.9% missing data
   3   (0.783) 0.252 0.793 0.898 0.751 0.825 0.907 
   1   (0.217) 0.748 0.207 0.102 0.249 0.175 0.093 

Locus 926 : 
2 alleles
5.1% missing data
   4   (0.735) 0.969 0.669 0.936 0.788 0.781 0.789 
   2   (0.265) 0.031 0.331 0.064 0.212 0.219 0.211 

Locus 927 : 
2 alleles
8.0% missing data
   1   (0.459) 0.138 0.482 0.565 0.643 0.432 0.301 
   3   (0.541) 0.862 0.518 0.435 0.357 0.568 0.699 

Locus 928 : 
2 alleles
3.6% missing data
   3   (0.828) 0.133 0.911 0.978 0.791 0.812 0.740 
   4   (0.172) 0.867 0.089 0.022 0.209 0.188 0.260 

Locus 929 : 
2 alleles
1.4% missing data
   2   (0.878) 0.988 0.865 0.951 0.933 0.928 0.930 
   4   (0.122) 0.012 0.135 0.049 0.067 0.072 0.070 

Locus 930 : 
2 alleles
14.5% missing data
   3   (0.901) 0.217 0.922 0.959 0.970 0.969 0.842 
   4   (0.099) 0.783 0.078 0.041 0.030 0.031 0.158 

Locus 931 : 
2 alleles
2.9% missing data
   2   (0.894) 0.988 0.937 0.989 0.896 0.871 0.941 
   4   (0.106) 0.012 0.063 0.011 0.104 0.129 0.059 

Locus 932 : 
2 alleles
3.6% missing data
   1   (0.144) 0.711 0.083 0.023 0.208 0.141 0.080 
   3   (0.856) 0.289 0.917 0.977 0.792 0.859 0.920 

Locus 933 : 
2 alleles
12.3% missing data
   1   (0.838) 0.500 0.872 0.906 0.804 0.877 0.902 
   4   (0.162) 0.500 0.128 0.094 0.196 0.123 0.098 

Locus 934 : 
2 alleles
11.6% missing data
   2   (0.899) 0.868 0.820 0.637 0.978 0.980 0.971 
   3   (0.101) 0.132 0.180 0.363 0.022 0.020 0.029 

Locus 935 : 
2 alleles
10.1% missing data
   1   (0.569) 0.065 0.659 0.415 0.374 0.578 0.540 
   4   (0.431) 0.935 0.341 0.585 0.626 0.422 0.460 

Locus 936 : 
2 alleles
8.7% missing data
   2   (0.637) 0.785 0.636 0.192 0.621 0.725 0.641 
   3   (0.363) 0.215 0.364 0.808 0.379 0.275 0.359 

Locus 937 : 
2 alleles
12.3% missing data
   1   (0.924) 0.992 0.981 0.997 0.940 0.729 0.967 
   4   (0.076) 0.008 0.019 0.003 0.060 0.271 0.033 

Locus 938 : 
2 alleles
5.1% missing data
   1   (0.795) 0.446 0.800 0.901 0.880 0.844 0.818 
   4   (0.205) 0.554 0.200 0.099 0.120 0.156 0.182 

Locus 939 : 
2 alleles
5.1% missing data
   1   (0.720) 0.964 0.600 0.881 0.725 0.827 0.815 
   2   (0.280) 0.036 0.400 0.119 0.275 0.173 0.185 

Locus 940 : 
2 alleles
0.7% missing data
   3   (0.893) 0.983 0.887 0.982 0.948 0.934 0.937 
   1   (0.107) 0.017 0.113 0.018 0.052 0.066 0.063 

Locus 941 : 
2 alleles
6.5% missing data
   3   (0.481) 0.931 0.433 0.176 0.397 0.587 0.437 
   4   (0.519) 0.069 0.567 0.824 0.603 0.413 0.563 

Locus 942 : 
2 alleles
5.8% missing data
   2   (0.844) 0.456 0.894 0.921 0.877 0.867 0.858 
   4   (0.156) 0.544 0.106 0.079 0.123 0.133 0.142 

Locus 943 : 
2 alleles
3.6% missing data
   2   (0.913) 0.433 0.933 0.890 0.942 0.971 0.972 
   4   (0.087) 0.567 0.067 0.110 0.058 0.029 0.028 

Locus 944 : 
2 alleles
2.9% missing data
   4   (0.650) 0.945 0.599 0.840 0.825 0.668 0.591 
   1   (0.350) 0.055 0.401 0.160 0.175 0.332 0.409 

Locus 945 : 
2 alleles
3.6% missing data
   3   (0.884) 0.987 0.856 0.952 0.952 0.948 0.894 
   1   (0.116) 0.013 0.144 0.048 0.048 0.052 0.106 

Locus 946 : 
2 alleles
12.3% missing data
   2   (0.943) 0.994 0.824 0.977 0.992 0.994 0.992 
   1   (0.057) 0.006 0.176 0.023 0.008 0.006 0.008 

Locus 947 : 
2 alleles
3.6% missing data
   2   (0.887) 0.213 0.926 0.961 0.823 0.946 0.919 
   4   (0.113) 0.787 0.074 0.039 0.177 0.054 0.081 

Locus 948 : 
2 alleles
15.2% missing data
   3   (0.356) 0.122 0.358 0.197 0.579 0.334 0.281 
   4   (0.644) 0.878 0.642 0.803 0.421 0.666 0.719 

Locus 949 : 
2 alleles
5.1% missing data
   1   (0.797) 0.971 0.821 0.965 0.755 0.794 0.789 
   3   (0.203) 0.029 0.179 0.035 0.245 0.206 0.211 

Locus 950 : 
2 alleles
10.1% missing data
   1   (0.885) 0.989 0.961 0.993 0.860 0.718 0.893 
   3   (0.115) 0.011 0.039 0.007 0.140 0.282 0.107 

Locus 951 : 
2 alleles
2.2% missing data
   1   (0.892) 0.986 0.915 0.991 0.943 0.915 0.857 
   3   (0.108) 0.014 0.085 0.009 0.057 0.085 0.143 

Locus 952 : 
2 alleles
12.3% missing data
   1   (0.946) 0.995 0.986 0.998 0.974 0.898 0.941 
   3   (0.054) 0.005 0.014 0.002 0.026 0.102 0.059 

Locus 953 : 
2 alleles
3.6% missing data
   4   (0.743) 0.966 0.697 0.886 0.516 0.812 0.881 
   2   (0.257) 0.034 0.303 0.114 0.484 0.188 0.119 

Locus 954 : 
2 alleles
12.3% missing data
   1   (0.163) 0.017 0.065 0.010 0.173 0.335 0.331 
   2   (0.837) 0.983 0.935 0.990 0.827 0.665 0.669 

Locus 955 : 
2 alleles
2.9% missing data
   1   (0.309) 0.321 0.288 0.516 0.251 0.289 0.266 
   3   (0.691) 0.679 0.712 0.484 0.749 0.711 0.734 

Locus 956 : 
2 alleles
7.2% missing data
   2   (0.885) 0.894 0.911 0.983 0.936 0.906 0.875 
   4   (0.115) 0.106 0.089 0.017 0.064 0.094 0.125 

Locus 957 : 
2 alleles
4.3% missing data
   4   (0.897) 0.988 0.927 0.988 0.902 0.911 0.922 
   2   (0.103) 0.012 0.073 0.012 0.098 0.089 0.078 

Locus 958 : 
2 alleles
9.4% missing data
   3   (0.513) 0.937 0.530 0.876 0.567 0.368 0.557 
   1   (0.487) 0.063 0.470 0.124 0.433 0.632 0.443 

Locus 959 : 
2 alleles
1.4% missing data
   3   (0.922) 0.988 0.963 0.995 0.925 0.909 0.959 
   4   (0.078) 0.012 0.037 0.005 0.075 0.091 0.041 

Locus 960 : 
2 alleles
4.3% missing data
   3   (0.613) 0.952 0.630 0.775 0.719 0.580 0.460 
   1   (0.387) 0.048 0.370 0.225 0.281 0.420 0.540 

Locus 961 : 
2 alleles
6.5% missing data
   2   (0.822) 0.949 0.817 0.973 0.850 0.877 0.701 
   3   (0.178) 0.051 0.183 0.027 0.150 0.123 0.299 

Locus 962 : 
2 alleles
12.3% missing data
   3   (0.857) 0.089 0.851 0.923 0.949 0.951 0.744 
   1   (0.143) 0.911 0.149 0.077 0.051 0.049 0.256 

Locus 963 : 
2 alleles
5.8% missing data
   1   (0.628) 0.899 0.533 0.749 0.756 0.664 0.782 
   3   (0.372) 0.101 0.467 0.251 0.244 0.336 0.218 

Locus 964 : 
2 alleles
3.6% missing data
   3   (0.880) 0.968 0.898 0.970 0.853 0.937 0.802 
   4   (0.120) 0.032 0.102 0.030 0.147 0.063 0.198 

Locus 965 : 
2 alleles
7.2% missing data
   4   (0.364) 0.045 0.287 0.074 0.361 0.468 0.609 
   1   (0.636) 0.955 0.713 0.926 0.639 0.532 0.391 

Locus 966 : 
2 alleles
11.6% missing data
   3   (0.915) 0.990 0.896 0.968 0.843 0.974 0.979 
   1   (0.085) 0.010 0.104 0.032 0.157 0.026 0.021 

Locus 967 : 
2 alleles
3.6% missing data
   1   (0.355) 0.134 0.371 0.145 0.504 0.285 0.475 
   4   (0.645) 0.866 0.629 0.855 0.496 0.715 0.525 

Locus 968 : 
2 alleles
2.2% missing data
   3   (0.839) 0.242 0.877 0.914 0.917 0.909 0.660 
   1   (0.161) 0.758 0.123 0.086 0.083 0.091 0.340 

Locus 969 : 
2 alleles
8.0% missing data
   1   (0.918) 0.987 0.937 0.982 0.690 0.970 0.952 
   3   (0.082) 0.013 0.063 0.018 0.310 0.030 0.048 

Locus 970 : 
2 alleles
10.9% missing data
   1   (0.116) 0.014 0.061 0.012 0.372 0.097 0.190 
   2   (0.884) 0.986 0.939 0.988 0.628 0.903 0.810 

Locus 971 : 
2 alleles
13.0% missing data
   4   (0.893) 0.981 0.878 0.981 0.939 0.946 0.926 
   2   (0.107) 0.019 0.122 0.019 0.061 0.054 0.074 

Locus 972 : 
2 alleles
5.1% missing data
   4   (0.894) 0.136 0.904 0.969 0.958 0.954 0.961 
   3   (0.106) 0.864 0.096 0.031 0.042 0.046 0.039 

Locus 973 : 
2 alleles
12.3% missing data
   4   (0.820) 0.864 0.760 0.887 0.924 0.897 0.865 
   1   (0.180) 0.136 0.240 0.113 0.076 0.103 0.135 

Locus 974 : 
2 alleles
1.4% missing data
   2   (0.938) 0.995 0.987 0.998 0.946 0.890 0.807 
   3   (0.062) 0.005 0.013 0.002 0.054 0.110 0.193 

Locus 975 : 
2 alleles
9.4% missing data
   1   (0.892) 0.635 0.857 0.795 0.968 0.971 0.967 
   3   (0.108) 0.365 0.143 0.205 0.032 0.029 0.033 

Locus 976 : 
2 alleles
2.2% missing data
   2   (0.901) 0.988 0.868 0.947 0.965 0.961 0.957 
   4   (0.099) 0.012 0.132 0.053 0.035 0.039 0.043 

Locus 977 : 
2 alleles
1.4% missing data
   2   (0.793) 0.115 0.901 0.983 0.804 0.648 0.774 
   3   (0.207) 0.885 0.099 0.017 0.196 0.352 0.226 

Locus 978 : 
2 alleles
5.1% missing data
   4   (0.752) 0.969 0.690 0.849 0.719 0.845 0.805 
   2   (0.248) 0.031 0.310 0.151 0.281 0.155 0.195 

Locus 979 : 
2 alleles
15.2% missing data
   4   (0.775) 0.970 0.795 0.946 0.811 0.759 0.752 
   2   (0.225) 0.030 0.205 0.054 0.189 0.241 0.248 

Locus 980 : 
2 alleles
11.6% missing data
   2   (0.892) 0.983 0.888 0.937 0.956 0.931 0.957 
   4   (0.108) 0.017 0.112 0.063 0.044 0.069 0.043 

Locus 981 : 
2 alleles
4.3% missing data
   2   (0.154) 0.017 0.126 0.028 0.094 0.166 0.150 
   4   (0.846) 0.983 0.874 0.972 0.906 0.834 0.850 

Locus 982 : 
2 alleles
19.6% missing data
   2   (0.877) 0.985 0.797 0.916 0.962 0.949 0.961 
   1   (0.123) 0.015 0.203 0.084 0.038 0.051 0.039 

Locus 983 : 
2 alleles
2.2% missing data
   3   (0.895) 0.987 0.855 0.968 0.954 0.955 0.951 
   1   (0.105) 0.013 0.145 0.032 0.046 0.045 0.049 

Locus 984 : 
2 alleles
9.4% missing data
   4   (0.849) 0.982 0.875 0.944 0.909 0.859 0.839 
   1   (0.151) 0.018 0.125 0.056 0.091 0.141 0.161 

Locus 985 : 
2 alleles
3.6% missing data
   2   (0.153) 0.017 0.132 0.028 0.124 0.129 0.219 
   4   (0.847) 0.983 0.868 0.972 0.876 0.871 0.781 

Locus 986 : 
2 alleles
2.9% missing data
   1   (0.909) 0.991 0.964 0.992 0.878 0.844 0.941 
   2   (0.091) 0.009 0.036 0.008 0.122 0.156 0.059 

Locus 987 : 
2 alleles
10.1% missing data
   1   (0.901) 0.898 0.900 0.962 0.947 0.957 0.907 
   3   (0.099) 0.102 0.100 0.038 0.053 0.043 0.093 

Locus 988 : 
2 alleles
4.3% missing data
   1   (0.141) 0.015 0.059 0.009 0.154 0.228 0.362 
   4   (0.859) 0.985 0.941 0.991 0.846 0.772 0.638 

Locus 989 : 
2 alleles
2.9% missing data
   2   (0.753) 0.524 0.741 0.801 0.843 0.818 0.770 
   4   (0.247) 0.476 0.259 0.199 0.157 0.182 0.230 

Locus 990 : 
2 alleles
5.1% missing data
   1   (0.165) 0.695 0.151 0.101 0.087 0.108 0.121 
   3   (0.835) 0.305 0.849 0.899 0.913 0.892 0.879 

Locus 991 : 
2 alleles
15.9% missing data
   1   (0.952) 0.995 0.988 0.998 0.945 0.958 0.829 
   2   (0.048) 0.005 0.012 0.002 0.055 0.042 0.171 

Locus 992 : 
2 alleles
5.8% missing data
   1   (0.810) 0.976 0.818 0.955 0.808 0.807 0.878 
   3   (0.190) 0.024 0.182 0.045 0.192 0.193 0.122 

Locus 993 : 
2 alleles
0.7% missing data
   1   (0.922) 0.992 0.914 0.984 0.954 0.976 0.936 
   2   (0.078) 0.008 0.086 0.016 0.046 0.024 0.064 

Locus 994 : 
2 alleles
10.9% missing data
   1   (0.855) 0.890 0.760 0.859 0.946 0.950 0.907 
   3   (0.145) 0.110 0.240 0.141 0.054 0.050 0.093 

Locus 995 : 
2 alleles
5.8% missing data
   3   (0.741) 0.967 0.674 0.830 0.885 0.833 0.620 
   1   (0.259) 0.033 0.326 0.170 0.115 0.167 0.380 

Locus 996 : 
2 alleles
12.3% missing data
   1   (0.884) 0.895 0.936 0.989 0.876 0.871 0.849 
   4   (0.116) 0.105 0.064 0.011 0.124 0.129 0.151 

Locus 997 : 
2 alleles
9.4% missing data
   1   (0.217) 0.225 0.287 0.166 0.272 0.119 0.095 
   4   (0.783) 0.775 0.713 0.834 0.728 0.881 0.905 

Locus 998 : 
2 alleles
2.2% missing data
   4   (0.901) 0.989 0.891 0.971 0.952 0.947 0.955 
   3   (0.099) 0.011 0.109 0.029 0.048 0.053 0.045 

Locus 999 : 
2 alleles
18.1% missing data
   3   (0.786) 0.946 0.770 0.674 0.842 0.862 0.758 
   2   (0.214) 0.054 0.230 0.326 0.158 0.138 0.242 

Locus 1000 : 
2 alleles
10.9% missing data
   4   (0.866) 0.985 0.910 0.982 0.856 0.854 0.844 
   3   (0.134) 0.015 0.090 0.018 0.144 0.146 0.156 

Locus 1001 : 
2 alleles
5.1% missing data
   3   (0.682) 0.956 0.608 0.792 0.667 0.745 0.813 
   4   (0.318) 0.044 0.392 0.208 0.333 0.255 0.187 

Locus 1002 : 
2 alleles
2.2% missing data
   1   (0.839) 0.982 0.735 0.533 0.962 0.939 0.956 
   3   (0.161) 0.018 0.265 0.467 0.038 0.061 0.044 

Locus 1003 : 
2 alleles
7.2% missing data
   2   (0.795) 0.974 0.816 0.957 0.718 0.836 0.653 
   3   (0.205) 0.026 0.184 0.043 0.282 0.164 0.347 

Locus 1004 : 
2 alleles
11.6% missing data
   1   (0.312) 0.050 0.320 0.100 0.181 0.337 0.371 
   3   (0.688) 0.950 0.680 0.900 0.819 0.663 0.629 

Locus 1005 : 
2 alleles
2.9% missing data
   1   (0.837) 0.979 0.792 0.910 0.936 0.911 0.815 
   3   (0.163) 0.021 0.208 0.090 0.064 0.089 0.185 

Locus 1006 : 
2 alleles
4.3% missing data
   3   (0.898) 0.193 0.931 0.962 0.958 0.949 0.930 
   1   (0.102) 0.807 0.069 0.038 0.042 0.051 0.070 

Locus 1007 : 
2 alleles
4.3% missing data
   1   (0.082) 0.008 0.049 0.008 0.076 0.064 0.085 
   3   (0.918) 0.992 0.951 0.992 0.924 0.936 0.915 

Locus 1008 : 
2 alleles
3.6% missing data
   4   (0.930) 0.993 0.859 0.974 0.981 0.988 0.985 
   1   (0.070) 0.007 0.141 0.026 0.019 0.012 0.015 

Locus 1009 : 
2 alleles
5.1% missing data
   1   (0.829) 0.221 0.810 0.911 0.934 0.909 0.863 
   4   (0.171) 0.779 0.190 0.089 0.066 0.091 0.137 

Locus 1010 : 
2 alleles
6.5% missing data
   2   (0.725) 0.491 0.712 0.781 0.833 0.777 0.758 
   4   (0.275) 0.509 0.288 0.219 0.167 0.223 0.242 

Locus 1011 : 
2 alleles
12.3% missing data
   4   (0.875) 0.969 0.807 0.913 0.944 0.947 0.961 
   2   (0.125) 0.031 0.193 0.087 0.056 0.053 0.039 

Locus 1012 : 
2 alleles
19.6% missing data
   2   (0.864) 0.897 0.874 0.954 0.889 0.900 0.892 
   4   (0.136) 0.103 0.126 0.046 0.111 0.100 0.108 

Locus 1013 : 
2 alleles
10.9% missing data
   2   (0.696) 0.959 0.731 0.919 0.720 0.675 0.506 
   4   (0.304) 0.041 0.269 0.081 0.280 0.325 0.494 

Locus 1014 : 
2 alleles
2.9% missing data
   3   (0.910) 0.594 0.886 0.792 0.972 0.979 0.983 
   2   (0.090) 0.406 0.114 0.208 0.028 0.021 0.017 

Locus 1015 : 
2 alleles
11.6% missing data
   4   (0.898) 0.989 0.868 0.964 0.957 0.953 0.960 
   2   (0.102) 0.011 0.132 0.036 0.043 0.047 0.040 

Locus 1016 : 
2 alleles
10.1% missing data
   2   (0.871) 0.983 0.896 0.980 0.927 0.862 0.908 
   4   (0.129) 0.017 0.104 0.020 0.073 0.138 0.092 

Locus 1017 : 
2 alleles
3.6% missing data
   3   (0.791) 0.917 0.785 0.527 0.828 0.862 0.850 
   2   (0.209) 0.083 0.215 0.473 0.172 0.138 0.150 

Locus 1018 : 
2 alleles
4.3% missing data
   2   (0.463) 0.270 0.474 0.707 0.457 0.446 0.378 
   4   (0.537) 0.730 0.526 0.293 0.543 0.554 0.622 

Locus 1019 : 
2 alleles
12.3% missing data
   2   (0.854) 0.984 0.829 0.903 0.955 0.902 0.900 
   1   (0.146) 0.016 0.171 0.097 0.045 0.098 0.100 

Locus 1020 : 
2 alleles
15.9% missing data
   2   (0.756) 0.973 0.827 0.896 0.793 0.658 0.711 
   4   (0.244) 0.027 0.173 0.104 0.207 0.342 0.289 

Locus 1021 : 
2 alleles
2.2% missing data
   4   (0.908) 0.991 0.961 0.994 0.853 0.892 0.879 
   2   (0.092) 0.009 0.039 0.006 0.147 0.108 0.121 

Locus 1022 : 
2 alleles
15.2% missing data
   3   (0.912) 0.986 0.939 0.986 0.951 0.926 0.941 
   1   (0.088) 0.014 0.061 0.014 0.049 0.074 0.059 

Locus 1023 : 
2 alleles
9.4% missing data
   4   (0.676) 0.951 0.696 0.871 0.694 0.626 0.677 
   1   (0.324) 0.049 0.304 0.129 0.306 0.374 0.323 

Locus 1024 : 
2 alleles
8.0% missing data
   1   (0.901) 0.990 0.912 0.942 0.913 0.941 0.948 
   2   (0.099) 0.010 0.088 0.058 0.087 0.059 0.052 

Locus 1025 : 
2 alleles
5.1% missing data
   1   (0.895) 0.987 0.835 0.973 0.967 0.962 0.935 
   3   (0.105) 0.013 0.165 0.027 0.033 0.038 0.065 

Locus 1026 : 
2 alleles
4.3% missing data
   4   (0.898) 0.991 0.873 0.830 0.896 0.968 0.963 
   2   (0.102) 0.009 0.127 0.170 0.104 0.032 0.037 

Locus 1027 : 
2 alleles
13.8% missing data
   1   (0.739) 0.971 0.745 0.944 0.653 0.733 0.779 
   4   (0.261) 0.029 0.255 0.056 0.347 0.267 0.221 

Locus 1028 : 
2 alleles
1.4% missing data
   2   (0.882) 0.985 0.885 0.977 0.965 0.934 0.697 
   4   (0.118) 0.015 0.115 0.023 0.035 0.066 0.303 

Locus 1029 : 
2 alleles
2.2% missing data
   2   (0.462) 0.359 0.414 0.584 0.416 0.515 0.487 
   4   (0.538) 0.641 0.586 0.416 0.584 0.485 0.513 

Locus 1030 : 
2 alleles
11.6% missing data
   4   (0.903) 0.971 0.926 0.988 0.928 0.920 0.955 
   1   (0.097) 0.029 0.074 0.012 0.072 0.080 0.045 

Locus 1031 : 
2 alleles
0.7% missing data
   2   (0.899) 0.991 0.922 0.895 0.901 0.950 0.833 
   4   (0.101) 0.009 0.078 0.105 0.099 0.050 0.167 

Locus 1032 : 
2 alleles
5.8% missing data
   3   (0.788) 0.146 0.826 0.825 0.905 0.818 0.789 
   2   (0.212) 0.854 0.174 0.175 0.095 0.182 0.211 

Locus 1033 : 
2 alleles
3.6% missing data
   3   (0.927) 0.357 0.909 0.913 0.984 0.989 0.977 
   1   (0.073) 0.643 0.091 0.087 0.016 0.011 0.023 

Locus 1034 : 
2 alleles
12.3% missing data
   2   (0.871) 0.975 0.863 0.951 0.931 0.913 0.924 
   1   (0.129) 0.025 0.137 0.049 0.069 0.087 0.076 

Locus 1035 : 
2 alleles
0.7% missing data
   3   (0.887) 0.985 0.914 0.989 0.917 0.907 0.861 
   4   (0.113) 0.015 0.086 0.011 0.083 0.093 0.139 

Locus 1036 : 
2 alleles
5.1% missing data
   1   (0.861) 0.982 0.840 0.958 0.915 0.920 0.871 
   3   (0.139) 0.018 0.160 0.042 0.085 0.080 0.129 

Locus 1037 : 
2 alleles
12.3% missing data
   4   (0.831) 0.755 0.793 0.806 0.866 0.921 0.911 
   2   (0.169) 0.245 0.207 0.194 0.134 0.079 0.089 

Locus 1038 : 
2 alleles
5.8% missing data
   1   (0.654) 0.303 0.555 0.772 0.833 0.788 0.577 
   3   (0.346) 0.697 0.445 0.228 0.167 0.212 0.423 

Locus 1039 : 
2 alleles
6.5% missing data
   3   (0.803) 0.974 0.820 0.969 0.878 0.803 0.721 
   1   (0.197) 0.026 0.180 0.031 0.122 0.197 0.279 

Locus 1040 : 
2 alleles
2.9% missing data
   4   (0.858) 0.987 0.898 0.980 0.913 0.872 0.651 
   2   (0.142) 0.013 0.102 0.020 0.087 0.128 0.349 

Locus 1041 : 
2 alleles
1.4% missing data
   2   (0.888) 0.987 0.902 0.991 0.769 0.926 0.948 
   4   (0.112) 0.013 0.098 0.009 0.231 0.074 0.052 

Locus 1042 : 
2 alleles
1.4% missing data
   2   (0.871) 0.987 0.901 0.982 0.943 0.848 0.903 
   1   (0.129) 0.013 0.099 0.018 0.057 0.152 0.097 

Locus 1043 : 
2 alleles
2.2% missing data
   1   (0.893) 0.179 0.894 0.970 0.939 0.967 0.936 
   3   (0.107) 0.821 0.106 0.030 0.061 0.033 0.064 

Locus 1044 : 
2 alleles
1.4% missing data
   2   (0.601) 0.907 0.537 0.360 0.773 0.711 0.464 
   4   (0.399) 0.093 0.463 0.640 0.227 0.289 0.536 

Locus 1045 : 
2 alleles
17.4% missing data
   1   (0.880) 0.828 0.860 0.980 0.952 0.925 0.946 
   3   (0.120) 0.172 0.140 0.020 0.048 0.075 0.054 

Locus 1046 : 
2 alleles
18.1% missing data
   3   (0.877) 0.985 0.855 0.849 0.947 0.934 0.945 
   1   (0.123) 0.015 0.145 0.151 0.053 0.066 0.055 

Locus 1047 : 
2 alleles
3.6% missing data
   1   (0.282) 0.040 0.339 0.178 0.139 0.239 0.264 
   4   (0.718) 0.960 0.661 0.822 0.861 0.761 0.736 

Locus 1048 : 
2 alleles
15.2% missing data
   3   (0.874) 0.979 0.934 0.978 0.880 0.827 0.815 
   1   (0.126) 0.021 0.066 0.022 0.120 0.173 0.185 

Locus 1049 : 
2 alleles
2.2% missing data
   4   (0.922) 0.993 0.963 0.995 0.855 0.914 0.975 
   2   (0.078) 0.007 0.037 0.005 0.145 0.086 0.025 

Locus 1050 : 
2 alleles
0.0% missing data
   4   (0.895) 0.142 0.954 0.989 0.938 0.920 0.821 
   2   (0.105) 0.858 0.046 0.011 0.062 0.080 0.179 

Locus 1051 : 
2 alleles
4.3% missing data
   2   (0.915) 0.989 0.912 0.915 0.899 0.974 0.972 
   4   (0.085) 0.011 0.088 0.085 0.101 0.026 0.028 

Locus 1052 : 
2 alleles
13.8% missing data
   2   (0.408) 0.403 0.463 0.372 0.272 0.332 0.470 
   4   (0.592) 0.597 0.537 0.628 0.728 0.668 0.530 

Locus 1053 : 
2 alleles
7.2% missing data
   2   (0.810) 0.982 0.805 0.869 0.656 0.869 0.891 
   4   (0.190) 0.018 0.195 0.131 0.344 0.131 0.109 

Locus 1054 : 
2 alleles
2.2% missing data
   2   (0.902) 0.989 0.895 0.962 0.964 0.956 0.895 
   4   (0.098) 0.011 0.105 0.038 0.036 0.044 0.105 

Locus 1055 : 
2 alleles
11.6% missing data
   1   (0.922) 0.949 0.959 0.988 0.970 0.931 0.918 
   3   (0.078) 0.051 0.041 0.012 0.030 0.069 0.082 

Locus 1056 : 
2 alleles
13.0% missing data
   4   (0.909) 0.874 0.913 0.983 0.975 0.944 0.967 
   2   (0.091) 0.126 0.087 0.017 0.025 0.056 0.033 

Locus 1057 : 
2 alleles
3.6% missing data
   3   (0.914) 0.986 0.871 0.963 0.963 0.974 0.977 
   1   (0.086) 0.014 0.129 0.037 0.037 0.026 0.023 

Locus 1058 : 
2 alleles
12.3% missing data
   4   (0.293) 0.039 0.375 0.158 0.421 0.186 0.236 
   2   (0.707) 0.961 0.625 0.842 0.579 0.814 0.764 

Locus 1059 : 
2 alleles
15.2% missing data
   1   (0.721) 0.969 0.666 0.863 0.584 0.843 0.587 
   4   (0.279) 0.031 0.334 0.137 0.416 0.157 0.413 

Locus 1060 : 
2 alleles
12.3% missing data
   4   (0.909) 0.991 0.954 0.992 0.969 0.915 0.706 
   2   (0.091) 0.009 0.046 0.008 0.031 0.085 0.294 

Locus 1061 : 
2 alleles
10.9% missing data
   1   (0.106) 0.012 0.049 0.010 0.207 0.150 0.073 
   3   (0.894) 0.988 0.951 0.990 0.793 0.850 0.927 

Locus 1062 : 
2 alleles
17.4% missing data
   4   (0.750) 0.369 0.740 0.784 0.841 0.798 0.848 
   2   (0.250) 0.631 0.260 0.216 0.159 0.202 0.152 

Locus 1063 : 
2 alleles
11.6% missing data
   1   (0.914) 0.991 0.959 0.987 0.929 0.902 0.923 
   2   (0.086) 0.009 0.041 0.013 0.071 0.098 0.077 

Locus 1064 : 
2 alleles
13.8% missing data
   2   (0.869) 0.983 0.878 0.969 0.817 0.901 0.937 
   4   (0.131) 0.017 0.122 0.031 0.183 0.099 0.063 

Locus 1065 : 
2 alleles
2.2% missing data
   4   (0.822) 0.423 0.870 0.934 0.847 0.858 0.755 
   2   (0.178) 0.577 0.130 0.066 0.153 0.142 0.245 

Locus 1066 : 
2 alleles
2.9% missing data
   3   (0.924) 0.985 0.976 0.995 0.938 0.891 0.891 
   1   (0.076) 0.015 0.024 0.005 0.062 0.109 0.109 

Locus 1067 : 
2 alleles
10.1% missing data
   2   (0.947) 0.995 0.987 0.998 0.968 0.898 0.963 
   4   (0.053) 0.005 0.013 0.002 0.032 0.102 0.037 

Locus 1068 : 
2 alleles
4.3% missing data
   3   (0.907) 0.989 0.881 0.981 0.934 0.969 0.936 
   2   (0.093) 0.011 0.119 0.019 0.066 0.031 0.064 

Locus 1069 : 
2 alleles
5.1% missing data
   4   (0.736) 0.154 0.307 0.046 0.965 0.974 0.962 
   1   (0.264) 0.846 0.693 0.954 0.035 0.026 0.038 

Locus 1070 : 
2 alleles
13.0% missing data
   3   (0.895) 0.986 0.858 0.975 0.966 0.960 0.903 
   4   (0.105) 0.014 0.142 0.025 0.034 0.040 0.097 

Locus 1071 : 
2 alleles
9.4% missing data
   2   (0.670) 0.958 0.644 0.739 0.808 0.651 0.752 
   4   (0.330) 0.042 0.356 0.261 0.192 0.349 0.248 

Locus 1072 : 
2 alleles
1.4% missing data
   2   (0.870) 0.986 0.933 0.989 0.715 0.838 0.847 
   3   (0.130) 0.014 0.067 0.011 0.285 0.162 0.153 

Locus 1073 : 
2 alleles
3.6% missing data
   2   (0.909) 0.992 0.971 0.996 0.784 0.850 0.892 
   1   (0.091) 0.008 0.029 0.004 0.216 0.150 0.108 

Locus 1074 : 
2 alleles
4.3% missing data
   2   (0.105) 0.028 0.133 0.020 0.123 0.043 0.050 
   4   (0.895) 0.972 0.867 0.980 0.877 0.957 0.950 

Locus 1075 : 
2 alleles
20.3% missing data
   3   (0.885) 0.286 0.934 0.983 0.885 0.894 0.960 
   2   (0.115) 0.714 0.066 0.017 0.115 0.106 0.040 

Locus 1076 : 
2 alleles
2.9% missing data
   2   (0.831) 0.979 0.823 0.960 0.683 0.887 0.890 
   4   (0.169) 0.021 0.177 0.040 0.317 0.113 0.110 

Locus 1077 : 
2 alleles
4.3% missing data
   1   (0.865) 0.981 0.856 0.981 0.951 0.901 0.852 
   3   (0.135) 0.019 0.144 0.019 0.049 0.099 0.148 

Locus 1078 : 
2 alleles
5.1% missing data
   3   (0.898) 0.988 0.874 0.964 0.938 0.960 0.935 
   1   (0.102) 0.012 0.126 0.036 0.062 0.040 0.065 

Locus 1079 : 
2 alleles
14.5% missing data
   2   (0.663) 0.889 0.617 0.890 0.740 0.695 0.620 
   1   (0.337) 0.111 0.383 0.110 0.260 0.305 0.380 

Locus 1080 : 
2 alleles
15.2% missing data
   3   (0.739) 0.106 0.735 0.358 0.808 0.830 0.876 
   1   (0.261) 0.894 0.265 0.642 0.192 0.170 0.124 

Locus 1081 : 
2 alleles
12.3% missing data
   4   (0.903) 0.897 0.876 0.973 0.933 0.964 0.962 
   2   (0.097) 0.103 0.124 0.027 0.067 0.036 0.038 

Locus 1082 : 
2 alleles
3.6% missing data
   4   (0.899) 0.986 0.927 0.988 0.924 0.906 0.939 
   1   (0.101) 0.014 0.073 0.012 0.076 0.094 0.061 

Locus 1083 : 
2 alleles
4.3% missing data
   3   (0.867) 0.878 0.902 0.980 0.873 0.858 0.884 
   4   (0.133) 0.122 0.098 0.020 0.127 0.142 0.116 

Locus 1084 : 
2 alleles
5.1% missing data
   4   (0.857) 0.670 0.855 0.892 0.934 0.944 0.714 
   2   (0.143) 0.330 0.145 0.108 0.066 0.056 0.286 

Locus 1085 : 
2 alleles
1.4% missing data
   4   (0.904) 0.990 0.950 0.993 0.852 0.898 0.922 
   1   (0.096) 0.010 0.050 0.007 0.148 0.102 0.078 

Locus 1086 : 
2 alleles
13.8% missing data
   3   (0.071) 0.007 0.018 0.003 0.097 0.147 0.116 
   4   (0.929) 0.993 0.982 0.997 0.903 0.853 0.884 

Locus 1087 : 
2 alleles
12.3% missing data
   2   (0.146) 0.636 0.091 0.033 0.256 0.102 0.169 
   4   (0.854) 0.364 0.909 0.967 0.744 0.898 0.831 

Locus 1088 : 
2 alleles
5.8% missing data
   1   (0.884) 0.989 0.858 0.952 0.952 0.936 0.942 
   4   (0.116) 0.011 0.142 0.048 0.048 0.064 0.058 

Locus 1089 : 
2 alleles
17.4% missing data
   1   (0.674) 0.916 0.612 0.655 0.676 0.745 0.785 
   4   (0.326) 0.084 0.388 0.345 0.324 0.255 0.215 

Locus 1090 : 
2 alleles
8.7% missing data
   3   (0.876) 0.988 0.879 0.981 0.771 0.928 0.911 
   1   (0.124) 0.012 0.121 0.019 0.229 0.072 0.089 

Locus 1091 : 
2 alleles
17.4% missing data
   1   (0.863) 0.954 0.871 0.983 0.905 0.882 0.883 
   3   (0.137) 0.046 0.129 0.017 0.095 0.118 0.117 

Locus 1092 : 
2 alleles
19.6% missing data
   3   (0.872) 0.124 0.915 0.979 0.935 0.935 0.637 
   1   (0.128) 0.876 0.085 0.021 0.065 0.065 0.363 

Locus 1093 : 
2 alleles
13.8% missing data
   3   (0.830) 0.951 0.741 0.955 0.864 0.915 0.910 
   1   (0.170) 0.049 0.259 0.045 0.136 0.085 0.090 

Locus 1094 : 
2 alleles
8.7% missing data
   3   (0.946) 0.995 0.988 0.998 0.948 0.893 0.941 
   1   (0.054) 0.005 0.012 0.002 0.052 0.107 0.059 

Locus 1095 : 
2 alleles
3.6% missing data
   2   (0.774) 0.974 0.780 0.939 0.836 0.782 0.717 
   4   (0.226) 0.026 0.220 0.061 0.164 0.218 0.283 

Locus 1096 : 
2 alleles
13.8% missing data
   2   (0.759) 0.555 0.778 0.765 0.655 0.816 0.837 
   4   (0.241) 0.445 0.222 0.235 0.345 0.184 0.163 

Locus 1097 : 
2 alleles
3.6% missing data
   3   (0.752) 0.470 0.742 0.822 0.536 0.868 0.720 
   2   (0.248) 0.530 0.258 0.178 0.464 0.132 0.280 

Locus 1098 : 
2 alleles
3.6% missing data
   4   (0.885) 0.988 0.836 0.975 0.938 0.948 0.944 
   2   (0.115) 0.012 0.164 0.025 0.062 0.052 0.056 

Locus 1099 : 
2 alleles
13.0% missing data
   2   (0.909) 0.989 0.926 0.987 0.954 0.933 0.946 
   4   (0.091) 0.011 0.074 0.013 0.046 0.067 0.054 

Locus 1100 : 
2 alleles
7.2% missing data
   3   (0.902) 0.980 0.933 0.948 0.907 0.930 0.935 
   1   (0.098) 0.020 0.067 0.052 0.093 0.070 0.065 

Locus 1101 : 
2 alleles
10.1% missing data
   3   (0.942) 0.995 0.986 0.998 0.954 0.876 0.948 
   1   (0.058) 0.005 0.014 0.002 0.046 0.124 0.052 

Locus 1102 : 
2 alleles
14.5% missing data
   2   (0.086) 0.015 0.051 0.009 0.169 0.084 0.027 
   3   (0.914) 0.985 0.949 0.991 0.831 0.916 0.973 

Locus 1103 : 
2 alleles
4.3% missing data
   2   (0.879) 0.965 0.918 0.972 0.918 0.863 0.917 
   4   (0.121) 0.035 0.082 0.028 0.082 0.137 0.083 

Locus 1104 : 
2 alleles
14.5% missing data
   2   (0.874) 0.924 0.929 0.741 0.924 0.884 0.885 
   1   (0.126) 0.076 0.071 0.259 0.076 0.116 0.115 

Locus 1105 : 
2 alleles
11.6% missing data
   4   (0.916) 0.993 0.890 0.725 0.961 0.982 0.976 
   2   (0.084) 0.007 0.110 0.275 0.039 0.018 0.024 

Locus 1106 : 
2 alleles
18.8% missing data
   2   (0.805) 0.858 0.831 0.979 0.855 0.777 0.803 
   4   (0.195) 0.142 0.169 0.021 0.145 0.223 0.197 

Locus 1107 : 
2 alleles
12.3% missing data
   4   (0.943) 0.994 0.872 0.792 0.993 0.994 0.992 
   2   (0.057) 0.006 0.128 0.208 0.007 0.006 0.008 

Locus 1108 : 
2 alleles
3.6% missing data
   1   (0.106) 0.949 0.033 0.006 0.053 0.190 0.080 
   4   (0.894) 0.051 0.967 0.994 0.947 0.810 0.920 

Locus 1109 : 
2 alleles
2.9% missing data
   3   (0.908) 0.988 0.887 0.980 0.958 0.963 0.952 
   2   (0.092) 0.012 0.113 0.020 0.042 0.037 0.048 

Locus 1110 : 
2 alleles
5.8% missing data
   3   (0.825) 0.983 0.737 0.947 0.910 0.917 0.829 
   4   (0.175) 0.017 0.263 0.053 0.090 0.083 0.171 

Locus 1111 : 
2 alleles
7.2% missing data
   2   (0.138) 0.946 0.091 0.035 0.086 0.106 0.115 
   4   (0.862) 0.054 0.909 0.965 0.914 0.894 0.885 

Locus 1112 : 
2 alleles
2.9% missing data
   2   (0.897) 0.989 0.838 0.909 0.968 0.965 0.970 
   4   (0.103) 0.011 0.162 0.091 0.032 0.035 0.030 

Locus 1113 : 
2 alleles
2.9% missing data
   3   (0.899) 0.990 0.947 0.990 0.921 0.859 0.929 
   1   (0.101) 0.010 0.053 0.010 0.079 0.141 0.071 

Locus 1114 : 
2 alleles
4.3% missing data
   2   (0.847) 0.978 0.841 0.968 0.905 0.895 0.796 
   4   (0.153) 0.022 0.159 0.032 0.095 0.105 0.204 

Locus 1115 : 
2 alleles
10.9% missing data
   4   (0.869) 0.872 0.885 0.932 0.877 0.919 0.872 
   2   (0.131) 0.128 0.115 0.068 0.123 0.081 0.128 

Locus 1116 : 
2 alleles
12.3% missing data
   1   (0.860) 0.734 0.847 0.857 0.926 0.941 0.880 
   2   (0.140) 0.266 0.153 0.143 0.074 0.059 0.120 

Locus 1117 : 
2 alleles
13.0% missing data
   4   (0.918) 0.520 0.883 0.757 0.986 0.986 0.980 
   1   (0.082) 0.480 0.117 0.243 0.014 0.014 0.020 

Locus 1118 : 
2 alleles
13.0% missing data
   2   (0.292) 0.041 0.350 0.102 0.302 0.245 0.233 
   4   (0.708) 0.959 0.650 0.898 0.698 0.755 0.767 

Locus 1119 : 
2 alleles
6.5% missing data
   4   (0.841) 0.982 0.847 0.966 0.904 0.863 0.833 
   2   (0.159) 0.018 0.153 0.034 0.096 0.137 0.167 

Locus 1120 : 
2 alleles
3.6% missing data
   2   (0.937) 0.995 0.987 0.998 0.879 0.861 0.949 
   1   (0.063) 0.005 0.013 0.002 0.121 0.139 0.051 

Locus 1121 : 
2 alleles
8.7% missing data
   1   (0.834) 0.983 0.886 0.979 0.488 0.863 0.772 
   2   (0.166) 0.017 0.114 0.021 0.512 0.137 0.228 

Locus 1122 : 
2 alleles
11.6% missing data
   1   (0.759) 0.927 0.734 0.865 0.660 0.826 0.812 
   3   (0.241) 0.073 0.266 0.135 0.340 0.174 0.188 

Locus 1123 : 
2 alleles
4.3% missing data
   3   (0.859) 0.983 0.889 0.922 0.927 0.842 0.925 
   4   (0.141) 0.017 0.111 0.078 0.073 0.158 0.075 

Locus 1124 : 
2 alleles
16.7% missing data
   2   (0.852) 0.984 0.737 0.905 0.913 0.950 0.925 
   4   (0.148) 0.016 0.263 0.095 0.087 0.050 0.075 

Locus 1125 : 
2 alleles
5.8% missing data
   2   (0.902) 0.591 0.891 0.736 0.971 0.975 0.956 
   1   (0.098) 0.409 0.109 0.264 0.029 0.025 0.044 

Locus 1126 : 
2 alleles
9.4% missing data
   4   (0.916) 0.992 0.961 0.987 0.861 0.922 0.919 
   3   (0.084) 0.008 0.039 0.013 0.139 0.078 0.081 

Locus 1127 : 
2 alleles
3.6% missing data
   4   (0.819) 0.972 0.827 0.971 0.670 0.878 0.750 
   2   (0.181) 0.028 0.173 0.029 0.330 0.122 0.250 

Locus 1128 : 
2 alleles
5.1% missing data
   1   (0.313) 0.971 0.245 0.090 0.472 0.340 0.238 
   3   (0.687) 0.029 0.755 0.910 0.528 0.660 0.762 

Locus 1129 : 
2 alleles
15.2% missing data
   1   (0.702) 0.888 0.689 0.930 0.644 0.717 0.707 
   4   (0.298) 0.112 0.311 0.070 0.356 0.283 0.293 

Locus 1130 : 
2 alleles
5.8% missing data
   2   (0.877) 0.958 0.888 0.983 0.912 0.899 0.917 
   4   (0.123) 0.042 0.112 0.017 0.088 0.101 0.083 

Locus 1131 : 
2 alleles
2.9% missing data
   4   (0.212) 0.053 0.093 0.021 0.306 0.479 0.183 
   2   (0.788) 0.947 0.907 0.979 0.694 0.521 0.817 

Locus 1132 : 
2 alleles
2.9% missing data
   3   (0.939) 0.592 0.893 0.882 0.992 0.994 0.991 
   1   (0.061) 0.408 0.107 0.118 0.008 0.006 0.009 

Locus 1133 : 
2 alleles
2.9% missing data
   4   (0.907) 0.987 0.878 0.975 0.919 0.964 0.971 
   1   (0.093) 0.013 0.122 0.025 0.081 0.036 0.029 

Locus 1134 : 
2 alleles
13.8% missing data
   3   (0.791) 0.943 0.837 0.959 0.864 0.732 0.749 
   1   (0.209) 0.057 0.163 0.041 0.136 0.268 0.251 

Locus 1135 : 
2 alleles
3.6% missing data
   3   (0.794) 0.311 0.717 0.819 0.904 0.910 0.845 
   2   (0.206) 0.689 0.283 0.181 0.096 0.090 0.155 

Locus 1136 : 
2 alleles
2.9% missing data
   1   (0.918) 0.993 0.954 0.988 0.908 0.946 0.876 
   4   (0.082) 0.007 0.046 0.012 0.092 0.054 0.124 

Locus 1137 : 
2 alleles
10.9% missing data
   3   (0.889) 0.984 0.882 0.957 0.946 0.941 0.901 
   1   (0.111) 0.016 0.118 0.043 0.054 0.059 0.099 

Locus 1138 : 
2 alleles
5.8% missing data
   2   (0.714) 0.910 0.697 0.813 0.729 0.734 0.784 
   4   (0.286) 0.090 0.303 0.187 0.271 0.266 0.216 

Locus 1139 : 
2 alleles
10.1% missing data
   2   (0.903) 0.990 0.957 0.992 0.557 0.912 0.919 
   4   (0.097) 0.010 0.043 0.008 0.443 0.088 0.081 

Locus 1140 : 
2 alleles
6.5% missing data
   2   (0.450) 0.589 0.326 0.290 0.625 0.593 0.435 
   4   (0.550) 0.411 0.674 0.710 0.375 0.407 0.565 

Locus 1141 : 
2 alleles
2.9% missing data
   4   (0.838) 0.849 0.707 0.776 0.863 0.961 0.931 
   3   (0.162) 0.151 0.293 0.224 0.137 0.039 0.069 

Locus 1142 : 
2 alleles
12.3% missing data
   4   (0.798) 0.785 0.857 0.955 0.786 0.726 0.851 
   2   (0.202) 0.215 0.143 0.045 0.214 0.274 0.149 

Locus 1143 : 
2 alleles
4.3% missing data
   1   (0.863) 0.979 0.910 0.985 0.638 0.864 0.895 
   3   (0.137) 0.021 0.090 0.015 0.362 0.136 0.105 

Locus 1144 : 
2 alleles
8.0% missing data
   2   (0.911) 0.105 0.965 0.985 0.925 0.937 0.898 
   4   (0.089) 0.895 0.035 0.015 0.075 0.063 0.102 

Locus 1145 : 
2 alleles
5.1% missing data
   1   (0.180) 0.066 0.186 0.035 0.081 0.155 0.217 
   3   (0.820) 0.934 0.814 0.965 0.919 0.845 0.783 

Locus 1146 : 
2 alleles
10.9% missing data
   1   (0.915) 0.756 0.913 0.639 0.955 0.982 0.971 
   3   (0.085) 0.244 0.087 0.361 0.045 0.018 0.029 

Locus 1147 : 
2 alleles
2.9% missing data
   1   (0.909) 0.991 0.949 0.993 0.954 0.889 0.934 
   3   (0.091) 0.009 0.051 0.007 0.046 0.111 0.066 

Locus 1148 : 
2 alleles
3.6% missing data
   1   (0.899) 0.989 0.948 0.992 0.868 0.903 0.838 
   3   (0.101) 0.011 0.052 0.008 0.132 0.097 0.162 

Locus 1149 : 
2 alleles
15.2% missing data
   2   (0.486) 0.069 0.455 0.215 0.637 0.582 0.457 
   4   (0.514) 0.931 0.545 0.785 0.363 0.418 0.543 

Locus 1150 : 
2 alleles
4.3% missing data
   2   (0.931) 0.994 0.969 0.994 0.576 0.963 0.959 
   3   (0.069) 0.006 0.031 0.006 0.424 0.037 0.041 

Locus 1151 : 
2 alleles
15.2% missing data
   4   (0.951) 0.970 0.987 0.998 0.869 0.947 0.969 
   2   (0.049) 0.030 0.013 0.002 0.131 0.053 0.031 

Locus 1152 : 
2 alleles
13.0% missing data
   4   (0.902) 0.988 0.949 0.993 0.941 0.911 0.686 
   3   (0.098) 0.012 0.051 0.007 0.059 0.089 0.314 

Locus 1153 : 
2 alleles
13.8% missing data
   3   (0.888) 0.891 0.910 0.982 0.789 0.918 0.961 
   4   (0.112) 0.109 0.090 0.018 0.211 0.082 0.039 

Locus 1154 : 
2 alleles
6.5% missing data
   1   (0.923) 0.971 0.963 0.994 0.956 0.953 0.688 
   3   (0.077) 0.029 0.037 0.006 0.044 0.047 0.312 

Locus 1155 : 
2 alleles
13.8% missing data
   3   (0.800) 0.134 0.841 0.953 0.874 0.793 0.873 
   1   (0.200) 0.866 0.159 0.047 0.126 0.207 0.127 

Locus 1156 : 
2 alleles
10.9% missing data
   3   (0.807) 0.974 0.706 0.906 0.857 0.917 0.806 
   1   (0.193) 0.026 0.294 0.094 0.143 0.083 0.194 

Locus 1157 : 
2 alleles
6.5% missing data
   1   (0.834) 0.863 0.897 0.967 0.770 0.792 0.841 
   3   (0.166) 0.137 0.103 0.033 0.230 0.208 0.159 

Locus 1158 : 
2 alleles
1.4% missing data
   1   (0.779) 0.973 0.822 0.930 0.880 0.701 0.786 
   2   (0.221) 0.027 0.178 0.070 0.120 0.299 0.214 

Locus 1159 : 
2 alleles
5.1% missing data
   1   (0.758) 0.973 0.713 0.948 0.823 0.779 0.832 
   3   (0.242) 0.027 0.287 0.052 0.177 0.221 0.168 

Locus 1160 : 
2 alleles
7.2% missing data
   4   (0.845) 0.976 0.850 0.969 0.873 0.886 0.799 
   2   (0.155) 0.024 0.150 0.031 0.127 0.114 0.201 

Locus 1161 : 
2 alleles
21.0% missing data
   1   (0.680) 0.972 0.697 0.496 0.733 0.657 0.776 
   3   (0.320) 0.028 0.303 0.504 0.267 0.343 0.224 

Locus 1162 : 
2 alleles
3.6% missing data
   2   (0.160) 0.019 0.138 0.029 0.108 0.164 0.155 
   3   (0.840) 0.981 0.862 0.971 0.892 0.836 0.845 

Locus 1163 : 
2 alleles
17.4% missing data
   2   (0.926) 0.982 0.969 0.995 0.958 0.905 0.931 
   4   (0.074) 0.018 0.031 0.005 0.042 0.095 0.069 

Locus 1164 : 
2 alleles
5.8% missing data
   2   (0.583) 0.682 0.681 0.264 0.457 0.498 0.661 
   4   (0.417) 0.318 0.319 0.736 0.543 0.502 0.339 

Locus 1165 : 
2 alleles
5.1% missing data
   3   (0.761) 0.971 0.738 0.879 0.824 0.808 0.743 
   1   (0.239) 0.029 0.262 0.121 0.176 0.192 0.257 

Locus 1166 : 
2 alleles
5.8% missing data
   1   (0.840) 0.950 0.899 0.860 0.879 0.826 0.816 
   3   (0.160) 0.050 0.101 0.140 0.121 0.174 0.184 

Locus 1167 : 
2 alleles
3.6% missing data
   3   (0.890) 0.988 0.880 0.930 0.958 0.947 0.899 
   1   (0.110) 0.012 0.120 0.070 0.042 0.053 0.101 

Locus 1168 : 
2 alleles
9.4% missing data
   1   (0.887) 0.182 0.943 0.987 0.937 0.894 0.911 
   3   (0.113) 0.818 0.057 0.013 0.063 0.106 0.089 

Locus 1169 : 
2 alleles
12.3% missing data
   1   (0.902) 0.983 0.899 0.984 0.965 0.944 0.915 
   3   (0.098) 0.017 0.101 0.016 0.035 0.056 0.085 

Locus 1170 : 
2 alleles
5.8% missing data
   1   (0.889) 0.985 0.905 0.856 0.940 0.933 0.928 
   4   (0.111) 0.015 0.095 0.144 0.060 0.067 0.072 

Locus 1171 : 
2 alleles
5.8% missing data
   3   (0.411) 0.964 0.439 0.249 0.393 0.319 0.458 
   4   (0.589) 0.036 0.561 0.751 0.607 0.681 0.542 

Locus 1172 : 
2 alleles
13.8% missing data
   2   (0.919) 0.919 0.890 0.981 0.978 0.971 0.982 
   3   (0.081) 0.081 0.110 0.019 0.022 0.029 0.018 

Locus 1173 : 
2 alleles
3.6% missing data
   1   (0.600) 0.139 0.615 0.933 0.613 0.615 0.446 
   2   (0.400) 0.861 0.385 0.067 0.387 0.385 0.554 

Locus 1174 : 
2 alleles
13.0% missing data
   3   (0.867) 0.986 0.931 0.989 0.911 0.741 0.895 
   1   (0.133) 0.014 0.069 0.011 0.089 0.259 0.105 

Locus 1175 : 
2 alleles
2.2% missing data
   1   (0.848) 0.986 0.790 0.825 0.931 0.926 0.927 
   3   (0.152) 0.014 0.210 0.175 0.069 0.074 0.073 

Locus 1176 : 
2 alleles
7.2% missing data
   1   (0.867) 0.984 0.865 0.961 0.893 0.913 0.890 
   3   (0.133) 0.016 0.135 0.039 0.107 0.087 0.110 

Locus 1177 : 
2 alleles
13.0% missing data
   3   (0.919) 0.974 0.942 0.989 0.970 0.949 0.897 
   1   (0.081) 0.026 0.058 0.011 0.030 0.051 0.103 

Locus 1178 : 
2 alleles
2.9% missing data
   3   (0.867) 0.955 0.882 0.969 0.925 0.867 0.938 
   1   (0.133) 0.045 0.118 0.031 0.075 0.133 0.062 

Locus 1179 : 
2 alleles
10.9% missing data
   2   (0.822) 0.975 0.854 0.960 0.839 0.821 0.783 
   4   (0.178) 0.025 0.146 0.040 0.161 0.179 0.217 

Locus 1180 : 
2 alleles
7.2% missing data
   1   (0.187) 0.025 0.240 0.038 0.145 0.124 0.148 
   3   (0.813) 0.975 0.760 0.962 0.855 0.876 0.852 

Locus 1181 : 
2 alleles
11.6% missing data
   3   (0.917) 0.976 0.968 0.995 0.892 0.866 0.953 
   1   (0.083) 0.024 0.032 0.005 0.108 0.134 0.047 

Locus 1182 : 
2 alleles
11.6% missing data
   2   (0.887) 0.986 0.883 0.983 0.953 0.916 0.945 
   4   (0.113) 0.014 0.117 0.017 0.047 0.084 0.055 

Locus 1183 : 
2 alleles
2.9% missing data
   4   (0.906) 0.991 0.947 0.994 0.896 0.900 0.931 
   3   (0.094) 0.009 0.053 0.006 0.104 0.100 0.069 

Locus 1184 : 
2 alleles
10.9% missing data
   4   (0.714) 0.742 0.692 0.925 0.647 0.764 0.708 
   2   (0.286) 0.258 0.308 0.075 0.353 0.236 0.292 

Locus 1185 : 
2 alleles
13.8% missing data
   4   (0.907) 0.989 0.950 0.991 0.927 0.929 0.770 
   2   (0.093) 0.011 0.050 0.009 0.073 0.071 0.230 

Locus 1186 : 
2 alleles
0.7% missing data
   4   (0.836) 0.976 0.786 0.942 0.930 0.889 0.901 
   2   (0.164) 0.024 0.214 0.058 0.070 0.111 0.099 

Locus 1187 : 
2 alleles
12.3% missing data
   3   (0.877) 0.984 0.832 0.964 0.960 0.927 0.956 
   1   (0.123) 0.016 0.168 0.036 0.040 0.073 0.044 

Locus 1188 : 
2 alleles
11.6% missing data
   2   (0.857) 0.886 0.919 0.981 0.770 0.782 0.932 
   3   (0.143) 0.114 0.081 0.019 0.230 0.218 0.068 

Locus 1189 : 
2 alleles
5.1% missing data
   2   (0.791) 0.041 0.848 0.842 0.721 0.835 0.826 
   1   (0.209) 0.959 0.152 0.158 0.279 0.165 0.174 

Locus 1190 : 
2 alleles
13.8% missing data
   2   (0.586) 0.244 0.602 0.295 0.662 0.626 0.624 
   4   (0.414) 0.756 0.398 0.705 0.338 0.374 0.376 

Locus 1191 : 
2 alleles
5.8% missing data
   3   (0.893) 0.985 0.912 0.955 0.922 0.944 0.812 
   4   (0.107) 0.015 0.088 0.045 0.078 0.056 0.188 

Locus 1192 : 
2 alleles
3.6% missing data
   2   (0.914) 0.987 0.844 0.930 0.968 0.980 0.979 
   4   (0.086) 0.013 0.156 0.070 0.032 0.020 0.021 

Locus 1193 : 
2 alleles
2.9% missing data
   3   (0.877) 0.963 0.890 0.988 0.923 0.906 0.840 
   1   (0.123) 0.037 0.110 0.012 0.077 0.094 0.160 

Locus 1194 : 
2 alleles
2.9% missing data
   2   (0.115) 0.124 0.157 0.342 0.048 0.029 0.053 
   4   (0.885) 0.876 0.843 0.658 0.952 0.971 0.947 

Locus 1195 : 
2 alleles
14.5% missing data
   2   (0.865) 0.975 0.853 0.973 0.755 0.924 0.929 
   4   (0.135) 0.025 0.147 0.027 0.245 0.076 0.071 

Locus 1196 : 
2 alleles
13.0% missing data
   4   (0.594) 0.205 0.646 0.361 0.755 0.567 0.589 
   2   (0.406) 0.795 0.354 0.639 0.245 0.433 0.411 

Locus 1197 : 
2 alleles
3.6% missing data
   2   (0.890) 0.231 0.946 0.984 0.882 0.922 0.846 
   4   (0.110) 0.769 0.054 0.016 0.118 0.078 0.154 

Locus 1198 : 
2 alleles
4.3% missing data
   3   (0.946) 0.996 0.989 0.998 0.922 0.892 0.967 
   4   (0.054) 0.004 0.011 0.002 0.078 0.108 0.033 

Locus 1199 : 
2 alleles
5.8% missing data
   3   (0.773) 0.910 0.741 0.945 0.851 0.806 0.805 
   1   (0.227) 0.090 0.259 0.055 0.149 0.194 0.195 

Locus 1200 : 
2 alleles
5.1% missing data
   3   (0.520) 0.473 0.423 0.534 0.733 0.641 0.420 
   1   (0.480) 0.527 0.577 0.466 0.267 0.359 0.580 

Locus 1201 : 
2 alleles
2.9% missing data
   1   (0.810) 0.977 0.840 0.931 0.623 0.839 0.826 
   2   (0.190) 0.023 0.160 0.069 0.377 0.161 0.174 

Locus 1202 : 
2 alleles
5.8% missing data
   4   (0.558) 0.300 0.598 0.718 0.561 0.477 0.677 
   2   (0.442) 0.700 0.402 0.282 0.439 0.523 0.323 

Locus 1203 : 
2 alleles
3.6% missing data
   2   (0.912) 0.985 0.882 0.961 0.976 0.966 0.968 
   4   (0.088) 0.015 0.118 0.039 0.024 0.034 0.032 

Locus 1204 : 
2 alleles
0.7% missing data
   1   (0.828) 0.983 0.848 0.947 0.808 0.839 0.851 
   3   (0.172) 0.017 0.152 0.053 0.192 0.161 0.149 

Locus 1205 : 
2 alleles
1.4% missing data
   3   (0.893) 0.973 0.890 0.976 0.920 0.941 0.922 
   1   (0.107) 0.027 0.110 0.024 0.080 0.059 0.078 

Locus 1206 : 
2 alleles
2.9% missing data
   3   (0.944) 0.995 0.838 0.956 0.993 0.994 0.992 
   1   (0.056) 0.005 0.162 0.044 0.007 0.006 0.008 

Locus 1207 : 
2 alleles
5.8% missing data
   2   (0.812) 0.922 0.762 0.912 0.859 0.873 0.900 
   4   (0.188) 0.078 0.238 0.088 0.141 0.127 0.100 

Locus 1208 : 
2 alleles
3.6% missing data
   1   (0.839) 0.969 0.802 0.926 0.895 0.910 0.860 
   3   (0.161) 0.031 0.198 0.074 0.105 0.090 0.140 

Locus 1209 : 
2 alleles
10.1% missing data
   1   (0.898) 0.989 0.939 0.988 0.939 0.870 0.933 
   4   (0.102) 0.011 0.061 0.012 0.061 0.130 0.067 

Locus 1210 : 
2 alleles
3.6% missing data
   3   (0.887) 0.988 0.891 0.982 0.865 0.931 0.928 
   2   (0.113) 0.012 0.109 0.018 0.135 0.069 0.072 

Locus 1211 : 
2 alleles
4.3% missing data
   4   (0.815) 0.942 0.807 0.925 0.903 0.839 0.852 
   2   (0.185) 0.058 0.193 0.075 0.097 0.161 0.148 

Locus 1212 : 
2 alleles
12.3% missing data
   1   (0.877) 0.726 0.925 0.927 0.823 0.904 0.926 
   3   (0.123) 0.274 0.075 0.073 0.177 0.096 0.074 

Locus 1213 : 
2 alleles
0.7% missing data
   4   (0.911) 0.992 0.939 0.994 0.950 0.920 0.949 
   2   (0.089) 0.008 0.061 0.006 0.050 0.080 0.051 

Locus 1214 : 
2 alleles
5.1% missing data
   1   (0.898) 0.790 0.936 0.895 0.945 0.922 0.967 
   2   (0.102) 0.210 0.064 0.105 0.055 0.078 0.033 

Locus 1215 : 
2 alleles
5.1% missing data
   2   (0.820) 0.232 0.515 0.086 0.975 0.982 0.973 
   4   (0.180) 0.768 0.485 0.914 0.025 0.018 0.027 

Locus 1216 : 
2 alleles
4.3% missing data
   3   (0.906) 0.968 0.840 0.958 0.969 0.974 0.965 
   4   (0.094) 0.032 0.160 0.042 0.031 0.026 0.035 

Locus 1217 : 
2 alleles
5.1% missing data
   1   (0.769) 0.970 0.787 0.963 0.704 0.757 0.779 
   4   (0.231) 0.030 0.213 0.037 0.296 0.243 0.221 

Locus 1218 : 
2 alleles
5.1% missing data
   4   (0.560) 0.034 0.552 0.672 0.716 0.549 0.652 
   2   (0.440) 0.966 0.448 0.328 0.284 0.451 0.348 

Locus 1219 : 
2 alleles
2.9% missing data
   1   (0.874) 0.981 0.863 0.941 0.945 0.917 0.937 
   2   (0.126) 0.019 0.137 0.059 0.055 0.083 0.063 

Locus 1220 : 
2 alleles
13.0% missing data
   1   (0.885) 0.985 0.883 0.968 0.801 0.938 0.943 
   3   (0.115) 0.015 0.117 0.032 0.199 0.062 0.057 

Locus 1221 : 
2 alleles
4.3% missing data
   2   (0.908) 0.991 0.947 0.992 0.903 0.914 0.926 
   4   (0.092) 0.009 0.053 0.008 0.097 0.086 0.074 

Locus 1222 : 
2 alleles
13.0% missing data
   2   (0.383) 0.766 0.330 0.456 0.512 0.358 0.378 
   4   (0.617) 0.234 0.670 0.544 0.488 0.642 0.622 

Locus 1223 : 
2 alleles
1.4% missing data
   1   (0.851) 0.984 0.711 0.965 0.954 0.947 0.908 
   3   (0.149) 0.016 0.289 0.035 0.046 0.053 0.092 

Locus 1224 : 
2 alleles
2.9% missing data
   4   (0.886) 0.988 0.895 0.953 0.941 0.923 0.915 
   2   (0.114) 0.012 0.105 0.047 0.059 0.077 0.085 

Locus 1225 : 
2 alleles
12.3% missing data
   1   (0.879) 0.981 0.911 0.985 0.873 0.923 0.668 
   3   (0.121) 0.019 0.089 0.015 0.127 0.077 0.332 

Locus 1226 : 
2 alleles
3.6% missing data
   3   (0.877) 0.984 0.806 0.965 0.858 0.961 0.923 
   4   (0.123) 0.016 0.194 0.035 0.142 0.039 0.077 

Locus 1227 : 
2 alleles
14.5% missing data
   1   (0.345) 0.566 0.318 0.205 0.246 0.314 0.542 
   3   (0.655) 0.434 0.682 0.795 0.754 0.686 0.458 

Locus 1228 : 
2 alleles
10.9% missing data
   3   (0.946) 0.995 0.987 0.998 0.836 0.932 0.953 
   4   (0.054) 0.005 0.013 0.002 0.164 0.068 0.047 

Locus 1229 : 
2 alleles
3.6% missing data
   1   (0.840) 0.983 0.842 0.861 0.872 0.878 0.909 
   2   (0.160) 0.017 0.158 0.139 0.128 0.122 0.091 

Locus 1230 : 
2 alleles
11.6% missing data
   1   (0.684) 0.968 0.596 0.753 0.755 0.748 0.817 
   2   (0.316) 0.032 0.404 0.247 0.245 0.252 0.183 

Locus 1231 : 
2 alleles
3.6% missing data
   1   (0.579) 0.843 0.584 0.183 0.562 0.674 0.432 
   3   (0.421) 0.157 0.416 0.817 0.438 0.326 0.568 

Locus 1232 : 
2 alleles
13.0% missing data
   1   (0.151) 0.016 0.120 0.028 0.108 0.180 0.103 
   3   (0.849) 0.984 0.880 0.972 0.892 0.820 0.897 

Locus 1233 : 
2 alleles
3.6% missing data
   4   (0.901) 0.107 0.942 0.982 0.902 0.949 0.946 
   2   (0.099) 0.893 0.058 0.018 0.098 0.051 0.054 

Locus 1234 : 
2 alleles
4.3% missing data
   2   (0.256) 0.023 0.331 0.301 0.132 0.158 0.257 
   4   (0.744) 0.977 0.669 0.699 0.868 0.842 0.743 

Locus 1235 : 
2 alleles
10.9% missing data
   4   (0.894) 0.956 0.937 0.982 0.936 0.900 0.817 
   2   (0.106) 0.044 0.063 0.018 0.064 0.100 0.183 

Locus 1236 : 
2 alleles
11.6% missing data
   2   (0.123) 0.017 0.090 0.019 0.165 0.118 0.087 
   4   (0.877) 0.983 0.910 0.981 0.835 0.882 0.913 

Locus 1237 : 
2 alleles
13.0% missing data
   3   (0.908) 0.988 0.953 0.989 0.927 0.914 0.815 
   2   (0.092) 0.012 0.047 0.011 0.073 0.086 0.185 

Locus 1238 : 
2 alleles
4.3% missing data
   2   (0.723) 0.403 0.777 0.876 0.596 0.757 0.638 
   4   (0.277) 0.597 0.223 0.124 0.404 0.243 0.362 

Locus 1239 : 
2 alleles
2.9% missing data
   2   (0.866) 0.983 0.858 0.951 0.906 0.908 0.925 
   4   (0.134) 0.017 0.142 0.049 0.094 0.092 0.075 

Locus 1240 : 
2 alleles
2.9% missing data
   1   (0.885) 0.981 0.905 0.982 0.938 0.906 0.872 
   3   (0.115) 0.019 0.095 0.018 0.062 0.094 0.128 

Locus 1241 : 
2 alleles
5.8% missing data
   4   (0.626) 0.858 0.696 0.923 0.685 0.475 0.554 
   1   (0.374) 0.142 0.304 0.077 0.315 0.525 0.446 

Locus 1242 : 
2 alleles
5.8% missing data
   1   (0.927) 0.981 0.975 0.995 0.954 0.891 0.916 
   2   (0.073) 0.019 0.025 0.005 0.046 0.109 0.084 

Locus 1243 : 
2 alleles
3.6% missing data
   2   (0.196) 0.029 0.151 0.032 0.180 0.185 0.444 
   4   (0.804) 0.971 0.849 0.968 0.820 0.815 0.556 

Locus 1244 : 
2 alleles
2.2% missing data
   3   (0.861) 0.983 0.833 0.981 0.899 0.893 0.957 
   1   (0.139) 0.017 0.167 0.019 0.101 0.107 0.043 

Locus 1245 : 
2 alleles
10.1% missing data
   3   (0.156) 0.017 0.086 0.012 0.229 0.267 0.122 
   1   (0.844) 0.983 0.914 0.988 0.771 0.733 0.878 

Locus 1246 : 
2 alleles
13.8% missing data
   4   (0.890) 0.991 0.835 0.733 0.966 0.968 0.954 
   2   (0.110) 0.009 0.165 0.267 0.034 0.032 0.046 

Locus 1247 : 
2 alleles
4.3% missing data
   1   (0.771) 0.639 0.857 0.926 0.701 0.727 0.688 
   3   (0.229) 0.361 0.143 0.074 0.299 0.273 0.312 

Locus 1248 : 
2 alleles
10.9% missing data
   3   (0.804) 0.509 0.859 0.860 0.804 0.806 0.859 
   1   (0.196) 0.491 0.141 0.140 0.196 0.194 0.141 

Locus 1249 : 
2 alleles
6.5% missing data
   1   (0.795) 0.856 0.692 0.667 0.933 0.911 0.870 
   3   (0.205) 0.144 0.308 0.333 0.067 0.089 0.130 

Locus 1250 : 
2 alleles
4.3% missing data
   3   (0.899) 0.983 0.920 0.991 0.938 0.920 0.907 
   1   (0.101) 0.017 0.080 0.009 0.062 0.080 0.093 

Locus 1251 : 
2 alleles
19.6% missing data
   2   (0.631) 0.966 0.769 0.669 0.562 0.475 0.448 
   4   (0.369) 0.034 0.231 0.331 0.438 0.525 0.552 

Locus 1252 : 
2 alleles
13.0% missing data
   4   (0.855) 0.362 0.892 0.876 0.916 0.888 0.914 
   1   (0.145) 0.638 0.108 0.124 0.084 0.112 0.086 

Locus 1253 : 
2 alleles
11.6% missing data
   2   (0.849) 0.942 0.814 0.941 0.951 0.893 0.916 
   4   (0.151) 0.058 0.186 0.059 0.049 0.107 0.084 

Locus 1254 : 
2 alleles
1.4% missing data
   1   (0.930) 0.994 0.976 0.996 0.742 0.932 0.952 
   3   (0.070) 0.006 0.024 0.004 0.258 0.068 0.048 

Locus 1255 : 
2 alleles
10.1% missing data
   2   (0.420) 0.769 0.431 0.728 0.311 0.330 0.450 
   4   (0.580) 0.231 0.569 0.272 0.689 0.670 0.550 

Locus 1256 : 
2 alleles
5.1% missing data
   3   (0.765) 0.455 0.757 0.744 0.893 0.834 0.759 
   1   (0.235) 0.545 0.243 0.256 0.107 0.166 0.241 

Locus 1257 : 
2 alleles
2.9% missing data
   2   (0.608) 0.558 0.444 0.106 0.814 0.800 0.782 
   4   (0.392) 0.442 0.556 0.894 0.186 0.200 0.218 

Locus 1258 : 
2 alleles
12.3% missing data
   1   (0.886) 0.986 0.932 0.987 0.872 0.867 0.898 
   3   (0.114) 0.014 0.068 0.013 0.128 0.133 0.102 

Locus 1259 : 
2 alleles
14.5% missing data
   1   (0.113) 0.018 0.065 0.016 0.133 0.129 0.108 
   2   (0.887) 0.982 0.935 0.984 0.867 0.871 0.892 

Locus 1260 : 
2 alleles
2.2% missing data
   3   (0.901) 0.990 0.749 0.777 0.980 0.986 0.975 
   1   (0.099) 0.010 0.251 0.223 0.020 0.014 0.025 

Locus 1261 : 
2 alleles
13.0% missing data
   4   (0.818) 0.978 0.770 0.828 0.905 0.877 0.929 
   3   (0.182) 0.022 0.230 0.172 0.095 0.123 0.071 

Locus 1262 : 
2 alleles
15.9% missing data
   2   (0.791) 0.109 0.770 0.910 0.692 0.882 0.907 
   4   (0.209) 0.891 0.230 0.090 0.308 0.118 0.093 

Locus 1263 : 
2 alleles
15.2% missing data
   2   (0.892) 0.988 0.910 0.987 0.744 0.933 0.937 
   4   (0.108) 0.012 0.090 0.013 0.256 0.067 0.063 

Locus 1264 : 
2 alleles
8.7% missing data
   1   (0.813) 0.034 0.780 0.912 0.876 0.914 0.872 
   3   (0.187) 0.966 0.220 0.088 0.124 0.086 0.128 

Locus 1265 : 
2 alleles
15.9% missing data
   1   (0.603) 0.352 0.625 0.826 0.518 0.653 0.434 
   3   (0.397) 0.648 0.375 0.174 0.482 0.347 0.566 

Locus 1266 : 
2 alleles
8.0% missing data
   4   (0.486) 0.494 0.555 0.498 0.434 0.400 0.476 
   2   (0.514) 0.506 0.445 0.502 0.566 0.600 0.524 

Locus 1267 : 
2 alleles
0.7% missing data
   2   (0.908) 0.991 0.953 0.990 0.950 0.898 0.894 
   1   (0.092) 0.009 0.047 0.010 0.050 0.102 0.106 

Locus 1268 : 
2 alleles
3.6% missing data
   2   (0.896) 0.531 0.837 0.764 0.977 0.979 0.970 
   3   (0.104) 0.469 0.163 0.236 0.023 0.021 0.030 

Locus 1269 : 
2 alleles
3.6% missing data
   1   (0.898) 0.986 0.914 0.974 0.946 0.924 0.937 
   4   (0.102) 0.014 0.086 0.026 0.054 0.076 0.063 

Locus 1270 : 
2 alleles
12.3% missing data
   1   (0.748) 0.071 0.856 0.956 0.671 0.668 0.687 
   3   (0.252) 0.929 0.144 0.044 0.329 0.332 0.313 

Locus 1271 : 
2 alleles
7.2% missing data
   1   (0.135) 0.842 0.128 0.040 0.122 0.064 0.075 
   3   (0.865) 0.158 0.872 0.960 0.878 0.936 0.925 

Locus 1272 : 
2 alleles
1.4% missing data
   2   (0.799) 0.754 0.836 0.857 0.866 0.807 0.812 
   4   (0.201) 0.246 0.164 0.143 0.134 0.193 0.188 

Locus 1273 : 
2 alleles
9.4% missing data
   2   (0.146) 0.021 0.192 0.078 0.112 0.079 0.067 
   4   (0.854) 0.979 0.808 0.922 0.888 0.921 0.933 

Locus 1274 : 
2 alleles
4.3% missing data
   2   (0.861) 0.252 0.923 0.985 0.873 0.861 0.874 
   4   (0.139) 0.748 0.077 0.015 0.127 0.139 0.126 

Locus 1275 : 
2 alleles
5.1% missing data
   1   (0.926) 0.992 0.955 0.993 0.646 0.970 0.940 
   2   (0.074) 0.008 0.045 0.007 0.354 0.030 0.060 

Locus 1276 : 
2 alleles
5.8% missing data
   2   (0.557) 0.049 0.538 0.866 0.584 0.575 0.581 
   4   (0.443) 0.951 0.462 0.134 0.416 0.425 0.419 

Locus 1277 : 
2 alleles
16.7% missing data
   1   (0.815) 0.969 0.730 0.931 0.894 0.898 0.864 
   2   (0.185) 0.031 0.270 0.069 0.106 0.102 0.136 

Locus 1278 : 
2 alleles
11.6% missing data
   4   (0.867) 0.962 0.857 0.940 0.704 0.932 0.953 
   3   (0.133) 0.038 0.143 0.060 0.296 0.068 0.047 

Locus 1279 : 
2 alleles
5.1% missing data
   3   (0.592) 0.854 0.607 0.810 0.684 0.495 0.631 
   1   (0.408) 0.146 0.393 0.190 0.316 0.505 0.369 

Locus 1280 : 
2 alleles
13.0% missing data
   3   (0.899) 0.990 0.899 0.982 0.962 0.928 0.951 
   1   (0.101) 0.010 0.101 0.018 0.038 0.072 0.049 

Locus 1281 : 
2 alleles
16.7% missing data
   3   (0.900) 0.987 0.910 0.981 0.870 0.950 0.886 
   4   (0.100) 0.013 0.090 0.019 0.130 0.050 0.114 

Locus 1282 : 
2 alleles
1.4% missing data
   1   (0.902) 0.986 0.938 0.992 0.925 0.904 0.915 
   3   (0.098) 0.014 0.062 0.008 0.075 0.096 0.085 

Locus 1283 : 
2 alleles
3.6% missing data
   3   (0.772) 0.701 0.766 0.576 0.904 0.834 0.798 
   1   (0.228) 0.299 0.234 0.424 0.096 0.166 0.202 

Locus 1284 : 
2 alleles
13.8% missing data
   4   (0.903) 0.967 0.915 0.979 0.975 0.946 0.842 
   2   (0.097) 0.033 0.085 0.021 0.025 0.054 0.158 

Locus 1285 : 
2 alleles
5.8% missing data
   1   (0.836) 0.310 0.872 0.952 0.875 0.874 0.852 
   3   (0.164) 0.690 0.128 0.048 0.125 0.126 0.148 

Locus 1286 : 
2 alleles
2.9% missing data
   2   (0.893) 0.970 0.833 0.871 0.967 0.967 0.956 
   4   (0.107) 0.030 0.167 0.129 0.033 0.033 0.044 

Locus 1287 : 
2 alleles
3.6% missing data
   1   (0.115) 0.309 0.177 0.243 0.033 0.028 0.040 
   3   (0.885) 0.691 0.823 0.757 0.967 0.972 0.960 

Locus 1288 : 
2 alleles
0.7% missing data
   4   (0.942) 0.438 0.915 0.892 0.992 0.994 0.992 
   3   (0.058) 0.562 0.085 0.108 0.008 0.006 0.008 

Locus 1289 : 
2 alleles
5.8% missing data
   3   (0.843) 0.562 0.789 0.845 0.882 0.940 0.937 
   1   (0.157) 0.438 0.211 0.155 0.118 0.060 0.063 

Locus 1290 : 
2 alleles
13.8% missing data
   1   (0.848) 0.982 0.873 0.946 0.882 0.838 0.904 
   4   (0.152) 0.018 0.127 0.054 0.118 0.162 0.096 

Locus 1291 : 
2 alleles
5.8% missing data
   1   (0.820) 0.952 0.717 0.621 0.949 0.935 0.854 
   3   (0.180) 0.048 0.283 0.379 0.051 0.065 0.146 

Locus 1292 : 
2 alleles
3.6% missing data
   3   (0.897) 0.931 0.878 0.978 0.728 0.968 0.949 
   2   (0.103) 0.069 0.122 0.022 0.272 0.032 0.051 

Locus 1293 : 
2 alleles
9.4% missing data
   2   (0.896) 0.897 0.877 0.981 0.914 0.951 0.961 
   4   (0.104) 0.103 0.123 0.019 0.086 0.049 0.039 

Locus 1294 : 
2 alleles
4.3% missing data
   3   (0.917) 0.982 0.983 0.997 0.936 0.695 0.902 
   4   (0.083) 0.018 0.017 0.003 0.064 0.305 0.098 

Locus 1295 : 
2 alleles
13.8% missing data
   1   (0.457) 0.290 0.476 0.701 0.440 0.414 0.413 
   4   (0.543) 0.710 0.524 0.299 0.560 0.586 0.587 

Locus 1296 : 
2 alleles
4.3% missing data
   2   (0.856) 0.985 0.872 0.968 0.729 0.880 0.937 
   3   (0.144) 0.015 0.128 0.032 0.271 0.120 0.063 

Locus 1297 : 
2 alleles
2.9% missing data
   4   (0.814) 0.981 0.619 0.876 0.920 0.939 0.922 
   3   (0.186) 0.019 0.381 0.124 0.080 0.061 0.078 

Locus 1298 : 
2 alleles
3.6% missing data
   1   (0.110) 0.015 0.075 0.035 0.072 0.090 0.140 
   3   (0.890) 0.985 0.925 0.965 0.928 0.910 0.860 

Locus 1299 : 
2 alleles
3.6% missing data
   2   (0.888) 0.953 0.915 0.983 0.919 0.895 0.930 
   4   (0.112) 0.047 0.085 0.017 0.081 0.105 0.070 

Locus 1300 : 
2 alleles
5.1% missing data
   3   (0.873) 0.984 0.873 0.964 0.921 0.908 0.903 
   1   (0.127) 0.016 0.127 0.036 0.079 0.092 0.097 

Locus 1301 : 
2 alleles
5.8% missing data
   3   (0.446) 0.138 0.477 0.385 0.563 0.404 0.421 
   4   (0.554) 0.862 0.523 0.615 0.437 0.596 0.579 

Locus 1302 : 
2 alleles
5.1% missing data
   2   (0.575) 0.070 0.679 0.349 0.368 0.569 0.567 
   4   (0.425) 0.930 0.321 0.651 0.632 0.431 0.433 

Locus 1303 : 
2 alleles
15.9% missing data
   1   (0.719) 0.715 0.707 0.896 0.824 0.726 0.731 
   2   (0.281) 0.285 0.293 0.104 0.176 0.274 0.269 

Locus 1304 : 
2 alleles
1.4% missing data
   1   (0.910) 0.992 0.941 0.988 0.960 0.932 0.866 
   3   (0.090) 0.008 0.059 0.012 0.040 0.068 0.134 

Locus 1305 : 
2 alleles
10.1% missing data
   2   (0.648) 0.484 0.631 0.732 0.760 0.666 0.717 
   4   (0.352) 0.516 0.369 0.268 0.240 0.334 0.283 

Locus 1306 : 
2 alleles
12.3% missing data
   1   (0.885) 0.984 0.905 0.985 0.939 0.909 0.865 
   3   (0.115) 0.016 0.095 0.015 0.061 0.091 0.135 

Locus 1307 : 
2 alleles
3.6% missing data
   2   (0.914) 0.990 0.963 0.993 0.934 0.878 0.923 
   4   (0.086) 0.010 0.037 0.007 0.066 0.122 0.077 

Locus 1308 : 
2 alleles
13.8% missing data
   4   (0.824) 0.975 0.820 0.958 0.859 0.830 0.905 
   1   (0.176) 0.025 0.180 0.042 0.141 0.170 0.095 

Locus 1309 : 
2 alleles
10.9% missing data
   1   (0.808) 0.976 0.758 0.881 0.916 0.872 0.843 
   2   (0.192) 0.024 0.242 0.119 0.084 0.128 0.157 

Locus 1310 : 
2 alleles
10.1% missing data
   1   (0.894) 0.986 0.926 0.989 0.936 0.920 0.759 
   3   (0.106) 0.014 0.074 0.011 0.064 0.080 0.241 

Locus 1311 : 
2 alleles
10.9% missing data
   2   (0.193) 0.952 0.224 0.165 0.194 0.071 0.196 
   4   (0.807) 0.048 0.776 0.835 0.806 0.929 0.804 

Locus 1312 : 
2 alleles
8.0% missing data
   2   (0.931) 0.993 0.973 0.996 0.911 0.924 0.954 
   3   (0.069) 0.007 0.027 0.004 0.089 0.076 0.046 

Locus 1313 : 
2 alleles
4.3% missing data
   3   (0.821) 0.416 0.858 0.871 0.715 0.855 0.930 
   1   (0.179) 0.584 0.142 0.129 0.285 0.145 0.070 

Locus 1314 : 
2 alleles
13.0% missing data
   3   (0.270) 0.035 0.196 0.047 0.205 0.403 0.376 
   1   (0.730) 0.965 0.804 0.953 0.795 0.597 0.624 

Locus 1315 : 
2 alleles
8.0% missing data
   3   (0.883) 0.984 0.875 0.865 0.942 0.937 0.938 
   4   (0.117) 0.016 0.125 0.135 0.058 0.063 0.062 

Locus 1316 : 
2 alleles
12.3% missing data
   4   (0.838) 0.982 0.890 0.972 0.785 0.822 0.779 
   1   (0.162) 0.018 0.110 0.028 0.215 0.178 0.221 

Locus 1317 : 
2 alleles
13.0% missing data
   3   (0.880) 0.838 0.864 0.958 0.958 0.939 0.892 
   1   (0.120) 0.162 0.136 0.042 0.042 0.061 0.108 

Locus 1318 : 
2 alleles
3.6% missing data
   2   (0.912) 0.989 0.939 0.992 0.903 0.942 0.933 
   4   (0.088) 0.011 0.061 0.008 0.097 0.058 0.067 

Locus 1319 : 
2 alleles
4.3% missing data
   1   (0.320) 0.420 0.203 0.320 0.314 0.448 0.358 
   2   (0.680) 0.580 0.797 0.680 0.686 0.552 0.642 

Locus 1320 : 
2 alleles
15.2% missing data
   1   (0.625) 0.956 0.578 0.725 0.600 0.668 0.674 
   3   (0.375) 0.044 0.422 0.275 0.400 0.332 0.326 

Locus 1321 : 
2 alleles
15.2% missing data
   3   (0.844) 0.984 0.949 0.992 0.517 0.632 0.854 
   4   (0.156) 0.016 0.051 0.008 0.483 0.368 0.146 

Locus 1322 : 
2 alleles
3.6% missing data
   1   (0.567) 0.239 0.508 0.769 0.611 0.660 0.523 
   3   (0.433) 0.761 0.492 0.231 0.389 0.340 0.477 

Locus 1323 : 
2 alleles
9.4% missing data
   2   (0.865) 0.984 0.883 0.931 0.877 0.897 0.909 
   4   (0.135) 0.016 0.117 0.069 0.123 0.103 0.091 

Locus 1324 : 
2 alleles
6.5% missing data
   2   (0.475) 0.791 0.421 0.819 0.458 0.426 0.609 
   1   (0.525) 0.209 0.579 0.181 0.542 0.574 0.391 

Locus 1325 : 
2 alleles
6.5% missing data
   2   (0.223) 0.029 0.216 0.313 0.216 0.186 0.173 
   4   (0.777) 0.971 0.784 0.687 0.784 0.814 0.827 

Locus 1326 : 
2 alleles
13.0% missing data
   3   (0.859) 0.870 0.909 0.952 0.896 0.905 0.517 
   1   (0.141) 0.130 0.091 0.048 0.104 0.095 0.483 

Locus 1327 : 
2 alleles
10.9% missing data
   2   (0.930) 0.993 0.957 0.993 0.957 0.948 0.972 
   1   (0.070) 0.007 0.043 0.007 0.043 0.052 0.028 

Locus 1328 : 
2 alleles
5.8% missing data
   2   (0.541) 0.929 0.437 0.894 0.672 0.590 0.446 
   4   (0.459) 0.071 0.563 0.106 0.328 0.410 0.554 

Locus 1329 : 
2 alleles
2.2% missing data
   2   (0.893) 0.989 0.895 0.983 0.936 0.928 0.935 
   4   (0.107) 0.011 0.105 0.017 0.064 0.072 0.065 

Locus 1330 : 
2 alleles
11.6% missing data
   1   (0.881) 0.621 0.915 0.956 0.897 0.916 0.947 
   3   (0.119) 0.379 0.085 0.044 0.103 0.084 0.053 

Locus 1331 : 
2 alleles
11.6% missing data
   1   (0.841) 0.970 0.872 0.956 0.890 0.825 0.861 
   4   (0.159) 0.030 0.128 0.044 0.110 0.175 0.139 

Locus 1332 : 
2 alleles
13.0% missing data
   2   (0.888) 0.907 0.915 0.977 0.917 0.923 0.833 
   4   (0.112) 0.093 0.085 0.023 0.083 0.077 0.167 

Locus 1333 : 
2 alleles
15.9% missing data
   1   (0.078) 0.008 0.083 0.015 0.038 0.035 0.026 
   4   (0.922) 0.992 0.917 0.985 0.962 0.965 0.974 

Locus 1334 : 
2 alleles
1.4% missing data
   1   (0.887) 0.153 0.923 0.979 0.883 0.936 0.936 
   2   (0.113) 0.847 0.077 0.021 0.117 0.064 0.064 

Locus 1335 : 
2 alleles
12.3% missing data
   1   (0.945) 0.994 0.986 0.998 0.974 0.901 0.933 
   4   (0.055) 0.006 0.014 0.002 0.026 0.099 0.067 

Locus 1336 : 
2 alleles
5.1% missing data
   3   (0.857) 0.953 0.882 0.979 0.854 0.872 0.866 
   1   (0.143) 0.047 0.118 0.021 0.146 0.128 0.134 

Locus 1337 : 
2 alleles
17.4% missing data
   2   (0.917) 0.991 0.894 0.910 0.934 0.981 0.945 
   4   (0.083) 0.009 0.106 0.090 0.066 0.019 0.055 

Locus 1338 : 
2 alleles
5.1% missing data
   2   (0.905) 0.968 0.923 0.992 0.925 0.934 0.921 
   1   (0.095) 0.032 0.077 0.008 0.075 0.066 0.079 

Locus 1339 : 
2 alleles
1.4% missing data
   2   (0.901) 0.990 0.904 0.990 0.956 0.944 0.884 
   3   (0.099) 0.010 0.096 0.010 0.044 0.056 0.116 

Locus 1340 : 
2 alleles
2.2% missing data
   1   (0.867) 0.982 0.879 0.959 0.749 0.904 0.947 
   3   (0.133) 0.018 0.121 0.041 0.251 0.096 0.053 

Locus 1341 : 
2 alleles
4.3% missing data
   1   (0.894) 0.987 0.924 0.990 0.799 0.927 0.916 
   3   (0.106) 0.013 0.076 0.010 0.201 0.073 0.084 

Locus 1342 : 
2 alleles
1.4% missing data
   3   (0.886) 0.988 0.941 0.982 0.930 0.815 0.919 
   1   (0.114) 0.012 0.059 0.018 0.070 0.185 0.081 

Locus 1343 : 
2 alleles
10.9% missing data
   2   (0.824) 0.646 0.835 0.916 0.824 0.884 0.848 
   4   (0.176) 0.354 0.165 0.084 0.176 0.116 0.152 

Locus 1344 : 
2 alleles
3.6% missing data
   2   (0.881) 0.987 0.877 0.984 0.939 0.912 0.929 
   4   (0.119) 0.013 0.123 0.016 0.061 0.088 0.071 

Locus 1345 : 
2 alleles
10.9% missing data
   2   (0.487) 0.054 0.384 0.268 0.748 0.663 0.382 
   4   (0.513) 0.946 0.616 0.732 0.252 0.337 0.618 

Locus 1346 : 
2 alleles
10.9% missing data
   4   (0.876) 0.889 0.830 0.974 0.974 0.927 0.948 
   2   (0.124) 0.111 0.170 0.026 0.026 0.073 0.052 

Locus 1347 : 
2 alleles
0.0% missing data
   3   (0.698) 0.964 0.730 0.969 0.614 0.662 0.590 
   1   (0.302) 0.036 0.270 0.031 0.386 0.338 0.410 

Locus 1348 : 
2 alleles
4.3% missing data
   3   (0.911) 0.990 0.929 0.981 0.949 0.943 0.947 
   1   (0.089) 0.010 0.071 0.019 0.051 0.057 0.053 

Locus 1349 : 
2 alleles
13.8% missing data
   1   (0.529) 0.068 0.616 0.237 0.415 0.554 0.429 
   3   (0.471) 0.932 0.384 0.763 0.585 0.446 0.571 

Locus 1350 : 
2 alleles
10.9% missing data
   1   (0.932) 0.994 0.974 0.992 0.933 0.923 0.956 
   3   (0.068) 0.006 0.026 0.008 0.067 0.077 0.044 

Locus 1351 : 
2 alleles
17.4% missing data
   2   (0.640) 0.518 0.690 0.600 0.685 0.590 0.703 
   4   (0.360) 0.482 0.310 0.400 0.315 0.410 0.297 

Locus 1352 : 
2 alleles
14.5% missing data
   1   (0.529) 0.537 0.477 0.753 0.549 0.497 0.757 
   4   (0.471) 0.463 0.523 0.247 0.451 0.503 0.243 

Locus 1353 : 
2 alleles
12.3% missing data
   2   (0.885) 0.568 0.843 0.835 0.967 0.968 0.948 
   4   (0.115) 0.432 0.157 0.165 0.033 0.032 0.052 

Locus 1354 : 
2 alleles
4.3% missing data
   4   (0.915) 0.975 0.916 0.971 0.927 0.969 0.942 
   2   (0.085) 0.025 0.084 0.029 0.073 0.031 0.058 

Locus 1355 : 
2 alleles
10.9% missing data
   3   (0.451) 0.462 0.392 0.450 0.504 0.467 0.597 
   1   (0.549) 0.538 0.608 0.550 0.496 0.533 0.403 

Locus 1356 : 
2 alleles
6.5% missing data
   2   (0.834) 0.384 0.856 0.849 0.853 0.901 0.870 
   4   (0.166) 0.616 0.144 0.151 0.147 0.099 0.130 

Locus 1357 : 
2 alleles
7.2% missing data
   4   (0.769) 0.971 0.735 0.903 0.905 0.797 0.767 
   2   (0.231) 0.029 0.265 0.097 0.095 0.203 0.233 

Locus 1358 : 
2 alleles
4.3% missing data
   3   (0.875) 0.987 0.876 0.962 0.717 0.934 0.936 
   1   (0.125) 0.013 0.124 0.038 0.283 0.066 0.064 

Locus 1359 : 
2 alleles
5.8% missing data
   3   (0.511) 0.176 0.249 0.038 0.815 0.823 0.766 
   1   (0.489) 0.824 0.751 0.962 0.185 0.177 0.234 

Locus 1360 : 
2 alleles
5.1% missing data
   1   (0.296) 0.035 0.335 0.099 0.262 0.235 0.401 
   3   (0.704) 0.965 0.665 0.901 0.738 0.765 0.599 

Locus 1361 : 
2 alleles
5.1% missing data
   1   (0.128) 0.013 0.118 0.037 0.180 0.084 0.099 
   3   (0.872) 0.987 0.882 0.963 0.820 0.916 0.901 

Locus 1362 : 
2 alleles
12.3% missing data
   4   (0.813) 0.925 0.799 0.887 0.859 0.841 0.906 
   1   (0.187) 0.075 0.201 0.113 0.141 0.159 0.094 

Locus 1363 : 
2 alleles
2.9% missing data
   3   (0.866) 0.132 0.905 0.980 0.901 0.911 0.874 
   1   (0.134) 0.868 0.095 0.020 0.099 0.089 0.126 

Locus 1364 : 
2 alleles
13.8% missing data
   4   (0.914) 0.991 0.867 0.969 0.977 0.977 0.946 
   2   (0.086) 0.009 0.133 0.031 0.023 0.023 0.054 

Locus 1365 : 
2 alleles
14.5% missing data
   2   (0.179) 0.020 0.107 0.018 0.256 0.245 0.265 
   3   (0.821) 0.980 0.893 0.982 0.744 0.755 0.735 

Locus 1366 : 
2 alleles
10.9% missing data
   2   (0.392) 0.054 0.430 0.056 0.274 0.471 0.331 
   4   (0.608) 0.946 0.570 0.944 0.726 0.529 0.669 

Locus 1367 : 
2 alleles
0.7% missing data
   1   (0.895) 0.985 0.906 0.985 0.900 0.924 0.949 
   3   (0.105) 0.015 0.094 0.015 0.100 0.076 0.051 

Locus 1368 : 
2 alleles
10.1% missing data
   2   (0.641) 0.958 0.641 0.940 0.483 0.625 0.619 
   4   (0.359) 0.042 0.359 0.060 0.517 0.375 0.381 

Locus 1369 : 
2 alleles
4.3% missing data
   1   (0.463) 0.930 0.449 0.716 0.335 0.407 0.531 
   3   (0.537) 0.070 0.551 0.284 0.665 0.593 0.469 

Locus 1370 : 
2 alleles
14.5% missing data
   3   (0.891) 0.317 0.960 0.986 0.924 0.849 0.923 
   1   (0.109) 0.683 0.040 0.014 0.076 0.151 0.077 

Locus 1371 : 
2 alleles
12.3% missing data
   1   (0.121) 0.019 0.101 0.022 0.400 0.075 0.056 
   3   (0.879) 0.981 0.899 0.978 0.600 0.925 0.944 

Locus 1372 : 
2 alleles
3.6% missing data
   1   (0.838) 0.583 0.881 0.847 0.837 0.894 0.794 
   4   (0.162) 0.417 0.119 0.153 0.163 0.106 0.206 

Locus 1373 : 
2 alleles
5.8% missing data
   3   (0.836) 0.977 0.820 0.937 0.873 0.879 0.889 
   4   (0.164) 0.023 0.180 0.063 0.127 0.121 0.111 

Locus 1374 : 
2 alleles
4.3% missing data
   3   (0.878) 0.987 0.915 0.984 0.775 0.884 0.918 
   1   (0.122) 0.013 0.085 0.016 0.225 0.116 0.082 

Locus 1375 : 
2 alleles
3.6% missing data
   1   (0.821) 0.979 0.849 0.953 0.892 0.803 0.808 
   2   (0.179) 0.021 0.151 0.047 0.108 0.197 0.192 

Locus 1376 : 
2 alleles
1.4% missing data
   2   (0.935) 0.993 0.978 0.995 0.941 0.915 0.961 
   4   (0.065) 0.007 0.022 0.005 0.059 0.085 0.039 

Locus 1377 : 
2 alleles
1.4% missing data
   2   (0.903) 0.981 0.893 0.971 0.967 0.943 0.968 
   3   (0.097) 0.019 0.107 0.029 0.033 0.057 0.032 

Locus 1378 : 
2 alleles
10.1% missing data
   1   (0.712) 0.659 0.648 0.860 0.663 0.792 0.825 
   3   (0.288) 0.341 0.352 0.140 0.337 0.208 0.175 

Locus 1379 : 
2 alleles
16.7% missing data
   3   (0.611) 0.914 0.273 0.058 0.894 0.894 0.868 
   1   (0.389) 0.086 0.727 0.942 0.106 0.106 0.132 

Locus 1380 : 
2 alleles
3.6% missing data
   3   (0.785) 0.970 0.784 0.908 0.821 0.818 0.767 
   1   (0.215) 0.030 0.216 0.092 0.179 0.182 0.233 

Locus 1381 : 
2 alleles
10.9% missing data
   1   (0.864) 0.983 0.942 0.992 0.918 0.717 0.786 
   4   (0.136) 0.017 0.058 0.008 0.082 0.283 0.214 

Locus 1382 : 
2 alleles
7.2% missing data
   3   (0.860) 0.534 0.891 0.895 0.940 0.926 0.695 
   1   (0.140) 0.466 0.109 0.105 0.060 0.074 0.305 

Locus 1383 : 
2 alleles
15.2% missing data
   3   (0.911) 0.920 0.903 0.921 0.949 0.970 0.952 
   4   (0.089) 0.080 0.097 0.079 0.051 0.030 0.048 

Locus 1384 : 
2 alleles
13.0% missing data
   2   (0.849) 0.985 0.880 0.957 0.833 0.886 0.745 
   1   (0.151) 0.015 0.120 0.043 0.167 0.114 0.255 

Locus 1385 : 
2 alleles
2.9% missing data
   2   (0.732) 0.964 0.665 0.932 0.809 0.771 0.798 
   4   (0.268) 0.036 0.335 0.068 0.191 0.229 0.202 

Locus 1386 : 
2 alleles
14.5% missing data
   2   (0.869) 0.985 0.848 0.976 0.904 0.933 0.856 
   4   (0.131) 0.015 0.152 0.024 0.096 0.067 0.144 

Locus 1387 : 
2 alleles
4.3% missing data
   1   (0.733) 0.292 0.789 0.500 0.811 0.789 0.598 
   3   (0.267) 0.708 0.211 0.500 0.189 0.211 0.402 

Locus 1388 : 
2 alleles
15.2% missing data
   1   (0.243) 0.382 0.169 0.265 0.426 0.233 0.238 
   3   (0.757) 0.618 0.831 0.735 0.574 0.767 0.762 

Locus 1389 : 
2 alleles
4.3% missing data
   4   (0.850) 0.269 0.865 0.919 0.907 0.909 0.902 
   1   (0.150) 0.731 0.135 0.081 0.093 0.091 0.098 

Locus 1390 : 
2 alleles
12.3% missing data
   2   (0.868) 0.849 0.857 0.782 0.947 0.932 0.922 
   4   (0.132) 0.151 0.143 0.218 0.053 0.068 0.078 

Locus 1391 : 
2 alleles
6.5% missing data
   2   (0.103) 0.014 0.110 0.025 0.152 0.048 0.045 
   4   (0.897) 0.986 0.890 0.975 0.848 0.952 0.955 

Locus 1392 : 
2 alleles
10.9% missing data
   1   (0.176) 0.021 0.162 0.030 0.126 0.162 0.235 
   2   (0.824) 0.979 0.838 0.970 0.874 0.838 0.765 

Locus 1393 : 
2 alleles
3.6% missing data
   1   (0.905) 0.989 0.894 0.963 0.950 0.955 0.956 
   3   (0.095) 0.011 0.106 0.037 0.050 0.045 0.044 

Locus 1394 : 
2 alleles
14.5% missing data
   3   (0.890) 0.847 0.848 0.929 0.962 0.955 0.964 
   4   (0.110) 0.153 0.152 0.071 0.038 0.045 0.036 

Locus 1395 : 
2 alleles
13.0% missing data
   2   (0.892) 0.984 0.894 0.957 0.843 0.955 0.891 
   3   (0.108) 0.016 0.106 0.043 0.157 0.045 0.109 

Locus 1396 : 
2 alleles
12.3% missing data
   3   (0.871) 0.069 0.880 0.959 0.946 0.928 0.956 
   1   (0.129) 0.931 0.120 0.041 0.054 0.072 0.044 

Locus 1397 : 
2 alleles
15.9% missing data
   2   (0.879) 0.984 0.890 0.980 0.933 0.910 0.872 
   4   (0.121) 0.016 0.110 0.020 0.067 0.090 0.128 

Locus 1398 : 
2 alleles
2.2% missing data
   1   (0.947) 0.989 0.989 0.998 0.955 0.885 0.960 
   2   (0.053) 0.011 0.011 0.002 0.045 0.115 0.040 

Locus 1399 : 
2 alleles
3.6% missing data
   1   (0.883) 0.986 0.884 0.986 0.952 0.916 0.897 
   4   (0.117) 0.014 0.116 0.014 0.048 0.084 0.103 

Locus 1400 : 
2 alleles
3.6% missing data
   4   (0.847) 0.974 0.801 0.948 0.863 0.914 0.921 
   2   (0.153) 0.026 0.199 0.052 0.137 0.086 0.079 

Locus 1401 : 
2 alleles
15.2% missing data
   4   (0.821) 0.977 0.840 0.963 0.773 0.861 0.712 
   3   (0.179) 0.023 0.160 0.037 0.227 0.139 0.288 

Locus 1402 : 
2 alleles
14.5% missing data
   2   (0.833) 0.838 0.802 0.930 0.899 0.893 0.891 
   1   (0.167) 0.162 0.198 0.070 0.101 0.107 0.109 

Locus 1403 : 
2 alleles
1.4% missing data
   3   (0.919) 0.992 0.962 0.995 0.928 0.924 0.864 
   4   (0.081) 0.008 0.038 0.005 0.072 0.076 0.136 

Locus 1404 : 
2 alleles
4.3% missing data
   1   (0.668) 0.969 0.603 0.673 0.666 0.761 0.674 
   4   (0.332) 0.031 0.397 0.327 0.334 0.239 0.326 

Locus 1405 : 
2 alleles
13.8% missing data
   4   (0.429) 0.456 0.376 0.482 0.690 0.429 0.393 
   3   (0.571) 0.544 0.624 0.518 0.310 0.571 0.607 

Locus 1406 : 
2 alleles
2.9% missing data
   1   (0.858) 0.945 0.803 0.944 0.908 0.932 0.916 
   3   (0.142) 0.055 0.197 0.056 0.092 0.068 0.084 

Locus 1407 : 
2 alleles
3.6% missing data
   1   (0.878) 0.983 0.816 0.969 0.951 0.950 0.916 
   2   (0.122) 0.017 0.184 0.031 0.049 0.050 0.084 

Locus 1408 : 
2 alleles
13.0% missing data
   1   (0.552) 0.777 0.580 0.605 0.490 0.513 0.564 
   3   (0.448) 0.223 0.420 0.395 0.510 0.487 0.436 

Locus 1409 : 
2 alleles
7.2% missing data
   3   (0.896) 0.983 0.936 0.987 0.910 0.895 0.890 
   2   (0.104) 0.017 0.064 0.013 0.090 0.105 0.110 

Locus 1410 : 
2 alleles
13.0% missing data
   2   (0.762) 0.931 0.709 0.492 0.876 0.860 0.796 
   1   (0.238) 0.069 0.291 0.508 0.124 0.140 0.204 

Locus 1411 : 
2 alleles
5.8% missing data
   1   (0.453) 0.735 0.464 0.189 0.400 0.449 0.486 
   2   (0.547) 0.265 0.536 0.811 0.600 0.551 0.514 

Locus 1412 : 
2 alleles
2.9% missing data
   1   (0.430) 0.955 0.282 0.098 0.597 0.603 0.477 
   3   (0.570) 0.045 0.718 0.902 0.403 0.397 0.523 

Locus 1413 : 
2 alleles
7.2% missing data
   1   (0.880) 0.987 0.842 0.980 0.909 0.942 0.929 
   3   (0.120) 0.013 0.158 0.020 0.091 0.058 0.071 

Locus 1414 : 
2 alleles
9.4% missing data
   2   (0.806) 0.975 0.668 0.847 0.824 0.928 0.905 
   3   (0.194) 0.025 0.332 0.153 0.176 0.072 0.095 

Locus 1415 : 
2 alleles
6.5% missing data
   1   (0.838) 0.980 0.850 0.933 0.917 0.853 0.841 
   4   (0.162) 0.020 0.150 0.067 0.083 0.147 0.159 

Locus 1416 : 
2 alleles
3.6% missing data
   3   (0.687) 0.957 0.666 0.917 0.615 0.725 0.638 
   1   (0.313) 0.043 0.334 0.083 0.385 0.275 0.362 

Locus 1417 : 
2 alleles
13.0% missing data
   2   (0.851) 0.983 0.862 0.974 0.895 0.896 0.718 
   4   (0.149) 0.017 0.138 0.026 0.105 0.104 0.282 

Locus 1418 : 
2 alleles
5.1% missing data
   2   (0.888) 0.987 0.850 0.967 0.881 0.955 0.948 
   3   (0.112) 0.013 0.150 0.033 0.119 0.045 0.052 

Locus 1419 : 
2 alleles
13.0% missing data
   3   (0.828) 0.792 0.800 0.395 0.932 0.922 0.894 
   1   (0.172) 0.208 0.200 0.605 0.068 0.078 0.106 

Locus 1420 : 
2 alleles
4.3% missing data
   3   (0.880) 0.987 0.873 0.970 0.940 0.917 0.929 
   1   (0.120) 0.013 0.127 0.030 0.060 0.083 0.071 

Locus 1421 : 
2 alleles
12.3% missing data
   1   (0.386) 0.517 0.324 0.324 0.666 0.344 0.501 
   3   (0.614) 0.483 0.676 0.676 0.334 0.656 0.499 

Locus 1422 : 
2 alleles
10.1% missing data
   1   (0.081) 0.012 0.032 0.006 0.052 0.128 0.071 
   3   (0.919) 0.988 0.968 0.994 0.948 0.872 0.929 

Locus 1423 : 
2 alleles
12.3% missing data
   3   (0.701) 0.680 0.708 0.801 0.654 0.708 0.806 
   1   (0.299) 0.320 0.292 0.199 0.346 0.292 0.194 

Locus 1424 : 
2 alleles
12.3% missing data
   4   (0.858) 0.986 0.841 0.837 0.954 0.897 0.941 
   2   (0.142) 0.014 0.159 0.163 0.046 0.103 0.059 

Locus 1425 : 
2 alleles
5.8% missing data
   4   (0.659) 0.560 0.501 0.546 0.876 0.800 0.817 
   2   (0.341) 0.440 0.499 0.454 0.124 0.200 0.183 

Locus 1426 : 
2 alleles
8.7% missing data
   2   (0.915) 0.135 0.970 0.994 0.785 0.937 0.962 
   3   (0.085) 0.865 0.030 0.006 0.215 0.063 0.038 

Locus 1427 : 
2 alleles
17.4% missing data
   2   (0.654) 0.651 0.639 0.857 0.765 0.627 0.717 
   3   (0.346) 0.349 0.361 0.143 0.235 0.373 0.283 

Locus 1428 : 
2 alleles
3.6% missing data
   1   (0.894) 0.959 0.854 0.978 0.953 0.951 0.964 
   3   (0.106) 0.041 0.146 0.022 0.047 0.049 0.036 

Locus 1429 : 
2 alleles
19.6% missing data
   1   (0.892) 0.989 0.926 0.976 0.838 0.907 0.926 
   4   (0.108) 0.011 0.074 0.024 0.162 0.093 0.074 

Locus 1430 : 
2 alleles
3.6% missing data
   1   (0.808) 0.297 0.780 0.840 0.899 0.879 0.928 
   2   (0.192) 0.703 0.220 0.160 0.101 0.121 0.072 

Locus 1431 : 
2 alleles
6.5% missing data
   3   (0.831) 0.985 0.837 0.709 0.813 0.905 0.833 
   2   (0.169) 0.015 0.163 0.291 0.187 0.095 0.167 

Locus 1432 : 
2 alleles
7.2% missing data
   1   (0.529) 0.863 0.552 0.529 0.652 0.452 0.499 
   3   (0.471) 0.137 0.448 0.471 0.348 0.548 0.501 

Locus 1433 : 
2 alleles
7.2% missing data
   3   (0.821) 0.977 0.822 0.966 0.759 0.838 0.902 
   1   (0.179) 0.023 0.178 0.034 0.241 0.162 0.098 

Locus 1434 : 
2 alleles
12.3% missing data
   1   (0.909) 0.908 0.919 0.978 0.907 0.958 0.927 
   3   (0.091) 0.092 0.081 0.022 0.093 0.042 0.073 

Locus 1435 : 
2 alleles
5.1% missing data
   1   (0.879) 0.985 0.854 0.974 0.788 0.944 0.947 
   3   (0.121) 0.015 0.146 0.026 0.212 0.056 0.053 

Locus 1436 : 
2 alleles
12.3% missing data
   4   (0.902) 0.990 0.926 0.972 0.834 0.947 0.889 
   2   (0.098) 0.010 0.074 0.028 0.166 0.053 0.111 

Locus 1437 : 
2 alleles
2.9% missing data
   1   (0.909) 0.992 0.949 0.994 0.808 0.921 0.930 
   3   (0.091) 0.008 0.051 0.006 0.192 0.079 0.070 

Locus 1438 : 
2 alleles
10.1% missing data
   2   (0.720) 0.180 0.781 0.934 0.725 0.747 0.486 
   4   (0.280) 0.820 0.219 0.066 0.275 0.253 0.514 

Locus 1439 : 
2 alleles
3.6% missing data
   1   (0.903) 0.988 0.903 0.987 0.954 0.950 0.894 
   3   (0.097) 0.012 0.097 0.013 0.046 0.050 0.106 

Locus 1440 : 
2 alleles
5.1% missing data
   3   (0.854) 0.983 0.783 0.840 0.904 0.943 0.920 
   1   (0.146) 0.017 0.217 0.160 0.096 0.057 0.080 

Locus 1441 : 
2 alleles
4.3% missing data
   1   (0.615) 0.372 0.574 0.690 0.556 0.677 0.762 
   4   (0.385) 0.628 0.426 0.310 0.444 0.323 0.238 

Locus 1442 : 
2 alleles
13.0% missing data
   4   (0.769) 0.977 0.746 0.838 0.769 0.867 0.569 
   2   (0.231) 0.023 0.254 0.162 0.231 0.133 0.431 

Locus 1443 : 
2 alleles
17.4% missing data
   1   (0.886) 0.883 0.825 0.859 0.946 0.966 0.956 
   4   (0.114) 0.117 0.175 0.141 0.054 0.034 0.044 

Locus 1444 : 
2 alleles
13.0% missing data
   2   (0.905) 0.988 0.924 0.981 0.924 0.930 0.955 
   4   (0.095) 0.012 0.076 0.019 0.076 0.070 0.045 

Locus 1445 : 
2 alleles
13.0% missing data
   2   (0.749) 0.746 0.720 0.904 0.718 0.796 0.828 
   1   (0.251) 0.254 0.280 0.096 0.282 0.204 0.172 

Locus 1446 : 
2 alleles
17.4% missing data
   2   (0.900) 0.850 0.745 0.401 0.986 0.989 0.984 
   3   (0.100) 0.150 0.255 0.599 0.014 0.011 0.016 

Locus 1447 : 
2 alleles
10.1% missing data
   2   (0.333) 0.108 0.387 0.096 0.324 0.337 0.189 
   4   (0.667) 0.892 0.613 0.904 0.676 0.663 0.811 

Locus 1448 : 
2 alleles
5.1% missing data
   1   (0.904) 0.989 0.923 0.986 0.928 0.933 0.924 
   4   (0.096) 0.011 0.077 0.014 0.072 0.067 0.076 

Locus 1449 : 
2 alleles
10.9% missing data
   3   (0.906) 0.974 0.913 0.985 0.948 0.949 0.917 
   4   (0.094) 0.026 0.087 0.015 0.052 0.051 0.083 

Locus 1450 : 
2 alleles
10.9% missing data
   1   (0.576) 0.896 0.627 0.570 0.540 0.517 0.526 
   3   (0.424) 0.104 0.373 0.430 0.460 0.483 0.474 

Locus 1451 : 
2 alleles
14.5% missing data
   4   (0.855) 0.166 0.872 0.953 0.947 0.901 0.922 
   1   (0.145) 0.834 0.128 0.047 0.053 0.099 0.078 

Locus 1452 : 
2 alleles
4.3% missing data
   1   (0.489) 0.204 0.531 0.142 0.456 0.512 0.510 
   3   (0.511) 0.796 0.469 0.858 0.544 0.488 0.490 

Locus 1453 : 
2 alleles
5.8% missing data
   3   (0.558) 0.081 0.416 0.270 0.620 0.770 0.694 
   1   (0.442) 0.919 0.584 0.730 0.380 0.230 0.306 

Locus 1454 : 
2 alleles
13.0% missing data
   2   (0.843) 0.854 0.803 0.912 0.896 0.922 0.874 
   4   (0.157) 0.146 0.197 0.088 0.104 0.078 0.126 

Locus 1455 : 
2 alleles
0.7% missing data
   1   (0.911) 0.147 0.963 0.995 0.965 0.937 0.887 
   3   (0.089) 0.853 0.037 0.005 0.035 0.063 0.113 

Locus 1456 : 
2 alleles
2.9% missing data
   2   (0.895) 0.958 0.895 0.986 0.937 0.934 0.942 
   4   (0.105) 0.042 0.105 0.014 0.063 0.066 0.058 

Locus 1457 : 
2 alleles
13.8% missing data
   2   (0.917) 0.991 0.940 0.987 0.894 0.950 0.955 
   4   (0.083) 0.009 0.060 0.013 0.106 0.050 0.045 

Locus 1458 : 
2 alleles
5.1% missing data
   3   (0.919) 0.993 0.963 0.994 0.901 0.895 0.966 
   1   (0.081) 0.007 0.037 0.006 0.099 0.105 0.034 

Locus 1459 : 
2 alleles
13.0% missing data
   4   (0.906) 0.990 0.939 0.990 0.955 0.933 0.801 
   2   (0.094) 0.010 0.061 0.010 0.045 0.067 0.199 

Locus 1460 : 
2 alleles
12.3% missing data
   2   (0.090) 0.245 0.146 0.419 0.023 0.014 0.018 
   4   (0.910) 0.755 0.854 0.581 0.977 0.986 0.982 

Locus 1461 : 
2 alleles
2.2% missing data
   2   (0.143) 0.259 0.088 0.250 0.077 0.099 0.273 
   4   (0.857) 0.741 0.912 0.750 0.923 0.901 0.727 

Locus 1462 : 
2 alleles
18.1% missing data
   3   (0.854) 0.954 0.878 0.975 0.909 0.854 0.850 
   1   (0.146) 0.046 0.122 0.025 0.091 0.146 0.150 

Locus 1463 : 
2 alleles
10.1% missing data
   2   (0.120) 0.011 0.029 0.005 0.146 0.417 0.165 
   3   (0.880) 0.989 0.971 0.995 0.854 0.583 0.835 

Locus 1464 : 
2 alleles
16.7% missing data
   1   (0.840) 0.982 0.734 0.889 0.801 0.949 0.907 
   3   (0.160) 0.018 0.266 0.111 0.199 0.051 0.093 

Locus 1465 : 
2 alleles
2.2% missing data
   2   (0.880) 0.987 0.903 0.962 0.945 0.878 0.938 
   4   (0.120) 0.013 0.097 0.038 0.055 0.122 0.062 

Locus 1466 : 
2 alleles
10.9% missing data
   2   (0.782) 0.930 0.760 0.838 0.728 0.845 0.853 
   4   (0.218) 0.070 0.240 0.162 0.272 0.155 0.147 

Locus 1467 : 
2 alleles
2.9% missing data
   1   (0.874) 0.984 0.865 0.981 0.928 0.909 0.913 
   2   (0.126) 0.016 0.135 0.019 0.072 0.091 0.087 

Locus 1468 : 
2 alleles
5.8% missing data
   2   (0.104) 0.713 0.101 0.072 0.055 0.036 0.049 
   4   (0.896) 0.287 0.899 0.928 0.945 0.964 0.951 

Locus 1469 : 
2 alleles
13.8% missing data
   4   (0.604) 0.424 0.542 0.755 0.600 0.645 0.793 
   2   (0.396) 0.576 0.458 0.245 0.400 0.355 0.207 

Locus 1470 : 
2 alleles
2.9% missing data
   2   (0.875) 0.984 0.818 0.923 0.951 0.948 0.931 
   4   (0.125) 0.016 0.182 0.077 0.049 0.052 0.069 

Locus 1471 : 
2 alleles
2.9% missing data
   1   (0.881) 0.984 0.920 0.991 0.912 0.876 0.850 
   3   (0.119) 0.016 0.080 0.009 0.088 0.124 0.150 

Locus 1472 : 
2 alleles
7.2% missing data
   3   (0.706) 0.222 0.706 0.885 0.487 0.768 0.828 
   1   (0.294) 0.778 0.294 0.115 0.513 0.232 0.172 

Locus 1473 : 
2 alleles
5.8% missing data
   1   (0.739) 0.500 0.771 0.819 0.554 0.793 0.774 
   3   (0.261) 0.500 0.229 0.181 0.446 0.207 0.226 

Locus 1474 : 
2 alleles
10.9% missing data
   2   (0.876) 0.365 0.921 0.963 0.918 0.897 0.934 
   4   (0.124) 0.635 0.079 0.037 0.082 0.103 0.066 

Locus 1475 : 
2 alleles
2.9% missing data
   3   (0.945) 0.995 0.989 0.998 0.950 0.867 0.964 
   1   (0.055) 0.005 0.011 0.002 0.050 0.133 0.036 

Locus 1476 : 
2 alleles
2.2% missing data
   2   (0.814) 0.979 0.872 0.947 0.647 0.800 0.810 
   4   (0.186) 0.021 0.128 0.053 0.353 0.200 0.190 

Locus 1477 : 
2 alleles
9.4% missing data
   4   (0.943) 0.994 0.986 0.998 0.958 0.888 0.939 
   2   (0.057) 0.006 0.014 0.002 0.042 0.112 0.061 

Locus 1478 : 
2 alleles
12.3% missing data
   3   (0.772) 0.928 0.830 0.946 0.656 0.706 0.810 
   1   (0.228) 0.072 0.170 0.054 0.344 0.294 0.190 

Locus 1479 : 
2 alleles
12.3% missing data
   1   (0.824) 0.980 0.788 0.938 0.912 0.860 0.899 
   3   (0.176) 0.020 0.212 0.062 0.088 0.140 0.101 

Locus 1480 : 
2 alleles
13.8% missing data
   2   (0.922) 0.885 0.930 0.787 0.972 0.978 0.979 
   4   (0.078) 0.115 0.070 0.213 0.028 0.022 0.021 

Locus 1481 : 
2 alleles
18.8% missing data
   1   (0.122) 0.014 0.091 0.022 0.075 0.111 0.145 
   3   (0.878) 0.986 0.909 0.978 0.925 0.889 0.855 

Locus 1482 : 
2 alleles
16.7% missing data
   3   (0.635) 0.089 0.687 0.333 0.370 0.731 0.663 
   1   (0.365) 0.911 0.313 0.667 0.630 0.269 0.337 

Locus 1483 : 
2 alleles
11.6% missing data
   4   (0.893) 0.986 0.937 0.989 0.947 0.851 0.916 
   2   (0.107) 0.014 0.063 0.011 0.053 0.149 0.084 

Locus 1484 : 
2 alleles
0.7% missing data
   3   (0.857) 0.956 0.842 0.969 0.945 0.879 0.929 
   1   (0.143) 0.044 0.158 0.031 0.055 0.121 0.071 

Locus 1485 : 
2 alleles
13.0% missing data
   4   (0.409) 0.870 0.368 0.296 0.380 0.473 0.284 
   2   (0.591) 0.130 0.632 0.704 0.620 0.527 0.716 

Locus 1486 : 
2 alleles
11.6% missing data
   1   (0.906) 0.991 0.929 0.982 0.876 0.936 0.950 
   2   (0.094) 0.009 0.071 0.018 0.124 0.064 0.050 

Locus 1487 : 
2 alleles
3.6% missing data
   2   (0.845) 0.983 0.865 0.964 0.913 0.826 0.900 
   3   (0.155) 0.017 0.135 0.036 0.087 0.174 0.100 

Locus 1488 : 
2 alleles
10.9% missing data
   1   (0.209) 0.028 0.222 0.035 0.106 0.232 0.138 
   3   (0.791) 0.972 0.778 0.965 0.894 0.768 0.862 

Locus 1489 : 
2 alleles
5.1% missing data
   1   (0.902) 0.990 0.898 0.699 0.946 0.972 0.907 
   3   (0.098) 0.010 0.102 0.301 0.054 0.028 0.093 

Locus 1490 : 
2 alleles
10.9% missing data
   4   (0.907) 0.992 0.940 0.991 0.900 0.934 0.857 
   1   (0.093) 0.008 0.060 0.009 0.100 0.066 0.143 

Locus 1491 : 
2 alleles
11.6% missing data
   1   (0.828) 0.981 0.830 0.947 0.898 0.821 0.912 
   4   (0.172) 0.019 0.170 0.053 0.102 0.179 0.088 

Locus 1492 : 
2 alleles
2.9% missing data
   4   (0.726) 0.903 0.733 0.878 0.774 0.720 0.714 
   2   (0.274) 0.097 0.267 0.122 0.226 0.280 0.286 

Locus 1493 : 
2 alleles
9.4% missing data
   1   (0.919) 0.990 0.957 0.992 0.923 0.929 0.928 
   3   (0.081) 0.010 0.043 0.008 0.077 0.071 0.072 

Locus 1494 : 
2 alleles
15.9% missing data
   4   (0.903) 0.988 0.903 0.946 0.953 0.957 0.906 
   2   (0.097) 0.012 0.097 0.054 0.047 0.043 0.094 

Locus 1495 : 
2 alleles
14.5% missing data
   1   (0.817) 0.770 0.849 0.944 0.755 0.868 0.693 
   3   (0.183) 0.230 0.151 0.056 0.245 0.132 0.307 

Locus 1496 : 
2 alleles
4.3% missing data
   3   (0.766) 0.940 0.742 0.804 0.847 0.840 0.672 
   1   (0.234) 0.060 0.258 0.196 0.153 0.160 0.328 

Locus 1497 : 
2 alleles
3.6% missing data
   2   (0.848) 0.978 0.928 0.988 0.896 0.729 0.738 
   4   (0.152) 0.022 0.072 0.012 0.104 0.271 0.262 

Locus 1498 : 
2 alleles
11.6% missing data
   2   (0.901) 0.988 0.899 0.950 0.958 0.953 0.921 
   4   (0.099) 0.012 0.101 0.050 0.042 0.047 0.079 

Locus 1499 : 
2 alleles
13.0% missing data
   4   (0.872) 0.982 0.799 0.931 0.968 0.947 0.919 
   2   (0.128) 0.018 0.201 0.069 0.032 0.053 0.081 

Locus 1500 : 
2 alleles
5.1% missing data
   1   (0.176) 0.048 0.119 0.043 0.210 0.245 0.115 
   3   (0.824) 0.952 0.881 0.957 0.790 0.755 0.885 

Locus 1501 : 
2 alleles
1.4% missing data
   1   (0.868) 0.983 0.897 0.949 0.825 0.891 0.916 
   2   (0.132) 0.017 0.103 0.051 0.175 0.109 0.084 

Locus 1502 : 
2 alleles
10.9% missing data
   4   (0.839) 0.980 0.821 0.886 0.856 0.890 0.918 
   1   (0.161) 0.020 0.179 0.114 0.144 0.110 0.082 

Locus 1503 : 
2 alleles
2.2% missing data
   1   (0.906) 0.990 0.899 0.959 0.949 0.955 0.955 
   3   (0.094) 0.010 0.101 0.041 0.051 0.045 0.045 

Locus 1504 : 
2 alleles
3.6% missing data
   1   (0.892) 0.990 0.932 0.994 0.933 0.863 0.918 
   3   (0.108) 0.010 0.068 0.006 0.067 0.137 0.082 

Locus 1505 : 
2 alleles
10.1% missing data
   1   (0.438) 0.135 0.364 0.598 0.345 0.540 0.489 
   4   (0.562) 0.865 0.636 0.402 0.655 0.460 0.511 

Locus 1506 : 
2 alleles
1.4% missing data
   1   (0.563) 0.860 0.476 0.136 0.536 0.713 0.654 
   4   (0.437) 0.140 0.524 0.864 0.464 0.287 0.346 

Locus 1507 : 
2 alleles
2.9% missing data
   4   (0.847) 0.985 0.842 0.970 0.944 0.852 0.901 
   3   (0.153) 0.015 0.158 0.030 0.056 0.148 0.099 

Locus 1508 : 
2 alleles
10.9% missing data
   1   (0.884) 0.985 0.860 0.972 0.945 0.944 0.879 
   3   (0.116) 0.015 0.140 0.028 0.055 0.056 0.121 

Locus 1509 : 
2 alleles
10.9% missing data
   1   (0.271) 0.276 0.268 0.360 0.399 0.177 0.308 
   3   (0.729) 0.724 0.732 0.640 0.601 0.823 0.692 

Locus 1510 : 
2 alleles
12.3% missing data
   4   (0.893) 0.870 0.878 0.964 0.937 0.951 0.938 
   3   (0.107) 0.130 0.122 0.036 0.063 0.049 0.062 

Locus 1511 : 
2 alleles
0.7% missing data
   1   (0.940) 0.995 0.988 0.998 0.961 0.822 0.952 
   2   (0.060) 0.005 0.012 0.002 0.039 0.178 0.048 

Locus 1512 : 
2 alleles
3.6% missing data
   2   (0.773) 0.984 0.780 0.424 0.737 0.848 0.812 
   3   (0.227) 0.016 0.220 0.576 0.263 0.152 0.188 

Locus 1513 : 
2 alleles
13.0% missing data
   4   (0.875) 0.987 0.934 0.989 0.895 0.804 0.864 
   2   (0.125) 0.013 0.066 0.011 0.105 0.196 0.136 

Locus 1514 : 
2 alleles
1.4% missing data
   2   (0.871) 0.984 0.871 0.976 0.951 0.890 0.916 
   3   (0.129) 0.016 0.129 0.024 0.049 0.110 0.084 

Locus 1515 : 
2 alleles
2.9% missing data
   4   (0.808) 0.519 0.830 0.837 0.859 0.899 0.578 
   2   (0.192) 0.481 0.170 0.163 0.141 0.101 0.422 

Locus 1516 : 
2 alleles
12.3% missing data
   4   (0.686) 0.961 0.698 0.919 0.509 0.675 0.713 
   1   (0.314) 0.039 0.302 0.081 0.491 0.325 0.287 

Locus 1517 : 
2 alleles
5.8% missing data
   1   (0.381) 0.056 0.322 0.086 0.476 0.457 0.523 
   4   (0.619) 0.944 0.678 0.914 0.524 0.543 0.477 

Locus 1518 : 
2 alleles
15.2% missing data
   4   (0.646) 0.958 0.639 0.935 0.742 0.637 0.440 
   2   (0.354) 0.042 0.361 0.065 0.258 0.363 0.560 

Locus 1519 : 
2 alleles
17.4% missing data
   2   (0.732) 0.729 0.742 0.945 0.770 0.720 0.733 
   4   (0.268) 0.271 0.258 0.055 0.230 0.280 0.267 

Locus 1520 : 
2 alleles
2.2% missing data
   1   (0.148) 0.045 0.172 0.059 0.130 0.097 0.061 
   3   (0.852) 0.955 0.828 0.941 0.870 0.903 0.939 

Locus 1521 : 
2 alleles
12.3% missing data
   1   (0.097) 0.099 0.068 0.022 0.203 0.051 0.110 
   3   (0.903) 0.901 0.932 0.978 0.797 0.949 0.890 

Locus 1522 : 
2 alleles
2.9% missing data
   2   (0.911) 0.977 0.949 0.994 0.944 0.913 0.907 
   3   (0.089) 0.023 0.051 0.006 0.056 0.087 0.093 

Locus 1523 : 
2 alleles
10.9% missing data
   2   (0.910) 0.992 0.955 0.990 0.947 0.870 0.957 
   4   (0.090) 0.008 0.045 0.010 0.053 0.130 0.043 

Locus 1524 : 
2 alleles
15.9% missing data
   4   (0.700) 0.718 0.739 0.813 0.660 0.716 0.589 
   2   (0.300) 0.282 0.261 0.187 0.340 0.284 0.411 

Locus 1525 : 
2 alleles
4.3% missing data
   4   (0.880) 0.964 0.885 0.989 0.925 0.898 0.937 
   1   (0.120) 0.036 0.115 0.011 0.075 0.102 0.063 

Locus 1526 : 
2 alleles
13.0% missing data
   2   (0.677) 0.697 0.817 0.961 0.427 0.477 0.612 
   4   (0.323) 0.303 0.183 0.039 0.573 0.523 0.388 

Locus 1527 : 
2 alleles
7.2% missing data
   3   (0.892) 0.078 0.926 0.985 0.967 0.928 0.951 
   1   (0.108) 0.922 0.074 0.015 0.033 0.072 0.049 

Locus 1528 : 
2 alleles
3.6% missing data
   1   (0.682) 0.961 0.554 0.824 0.733 0.793 0.766 
   4   (0.318) 0.039 0.446 0.176 0.267 0.207 0.234 

Locus 1529 : 
2 alleles
15.2% missing data
   4   (0.655) 0.633 0.662 0.689 0.534 0.721 0.615 
   2   (0.345) 0.367 0.338 0.311 0.466 0.279 0.385 

Locus 1530 : 
2 alleles
6.5% missing data
   2   (0.833) 0.980 0.822 0.974 0.942 0.876 0.703 
   4   (0.167) 0.020 0.178 0.026 0.058 0.124 0.297 

Locus 1531 : 
2 alleles
5.1% missing data
   1   (0.856) 0.251 0.898 0.936 0.906 0.913 0.773 
   3   (0.144) 0.749 0.102 0.064 0.094 0.087 0.227 

Locus 1532 : 
2 alleles
18.1% missing data
   1   (0.900) 0.987 0.883 0.973 0.907 0.955 0.964 
   3   (0.100) 0.013 0.117 0.027 0.093 0.045 0.036 

Locus 1533 : 
2 alleles
0.7% missing data
   2   (0.915) 0.993 0.975 0.996 0.916 0.822 0.878 
   4   (0.085) 0.007 0.025 0.004 0.084 0.178 0.122 

Locus 1534 : 
2 alleles
1.4% missing data
   2   (0.817) 0.344 0.787 0.865 0.944 0.886 0.902 
   4   (0.183) 0.656 0.213 0.135 0.056 0.114 0.098 

Locus 1535 : 
2 alleles
2.9% missing data
   4   (0.897) 0.987 0.959 0.993 0.837 0.832 0.912 
   2   (0.103) 0.013 0.041 0.007 0.163 0.168 0.088 

Locus 1536 : 
2 alleles
3.6% missing data
   4   (0.916) 0.971 0.909 0.984 0.973 0.959 0.967 
   3   (0.084) 0.029 0.091 0.016 0.027 0.041 0.033 

Locus 1537 : 
2 alleles
1.4% missing data
   2   (0.944) 0.995 0.988 0.998 0.897 0.910 0.911 
   1   (0.056) 0.005 0.012 0.002 0.103 0.090 0.089 

Locus 1538 : 
2 alleles
3.6% missing data
   2   (0.173) 0.055 0.208 0.051 0.134 0.125 0.107 
   3   (0.827) 0.945 0.792 0.949 0.866 0.875 0.893 

Locus 1539 : 
2 alleles
13.0% missing data
   1   (0.848) 0.261 0.845 0.907 0.918 0.910 0.939 
   3   (0.152) 0.739 0.155 0.093 0.082 0.090 0.061 

Locus 1540 : 
2 alleles
2.2% missing data
   2   (0.904) 0.990 0.865 0.979 0.958 0.959 0.971 
   4   (0.096) 0.010 0.135 0.021 0.042 0.041 0.029 

Locus 1541 : 
2 alleles
2.2% missing data
   1   (0.750) 0.399 0.756 0.903 0.825 0.761 0.835 
   4   (0.250) 0.601 0.244 0.097 0.175 0.239 0.165 

Locus 1542 : 
2 alleles
14.5% missing data
   2   (0.838) 0.984 0.797 0.739 0.862 0.925 0.885 
   4   (0.162) 0.016 0.203 0.261 0.138 0.075 0.115 

Locus 1543 : 
2 alleles
4.3% missing data
   3   (0.841) 0.952 0.855 0.964 0.928 0.833 0.873 
   1   (0.159) 0.048 0.145 0.036 0.072 0.167 0.127 

Locus 1544 : 
2 alleles
7.2% missing data
   1   (0.859) 0.944 0.815 0.936 0.890 0.947 0.789 
   3   (0.141) 0.056 0.185 0.064 0.110 0.053 0.211 

Locus 1545 : 
2 alleles
4.3% missing data
   1   (0.783) 0.412 0.786 0.795 0.758 0.849 0.884 
   2   (0.217) 0.588 0.214 0.205 0.242 0.151 0.116 

Locus 1546 : 
2 alleles
11.6% missing data
   4   (0.936) 0.994 0.984 0.997 0.970 0.846 0.930 
   2   (0.064) 0.006 0.016 0.003 0.030 0.154 0.070 

Locus 1547 : 
2 alleles
5.1% missing data
   4   (0.878) 0.979 0.881 0.886 0.901 0.930 0.926 
   1   (0.122) 0.021 0.119 0.114 0.099 0.070 0.074 

Locus 1548 : 
2 alleles
13.0% missing data
   1   (0.857) 0.983 0.869 0.960 0.859 0.901 0.808 
   2   (0.143) 0.017 0.131 0.040 0.141 0.099 0.192 

Locus 1549 : 
2 alleles
13.0% missing data
   1   (0.938) 0.962 0.985 0.998 0.953 0.881 0.901 
   4   (0.062) 0.038 0.015 0.002 0.047 0.119 0.099 

Locus 1550 : 
2 alleles
5.1% missing data
   2   (0.791) 0.976 0.824 0.974 0.855 0.768 0.666 
   3   (0.209) 0.024 0.176 0.026 0.145 0.232 0.334 

Locus 1551 : 
2 alleles
14.5% missing data
   1   (0.807) 0.985 0.665 0.593 0.891 0.937 0.909 
   3   (0.193) 0.015 0.335 0.407 0.109 0.063 0.091 

Locus 1552 : 
2 alleles
3.6% missing data
   1   (0.883) 0.958 0.879 0.981 0.936 0.910 0.953 
   3   (0.117) 0.042 0.121 0.019 0.064 0.090 0.047 

Locus 1553 : 
2 alleles
1.4% missing data
   4   (0.906) 0.989 0.850 0.967 0.978 0.978 0.886 
   2   (0.094) 0.011 0.150 0.033 0.022 0.022 0.114 

Locus 1554 : 
2 alleles
11.6% missing data
   1   (0.779) 0.071 0.721 0.921 0.806 0.887 0.874 
   3   (0.221) 0.929 0.279 0.079 0.194 0.113 0.126 

Locus 1555 : 
2 alleles
10.1% missing data
   2   (0.313) 0.039 0.315 0.109 0.366 0.358 0.196 
   4   (0.687) 0.961 0.685 0.891 0.634 0.642 0.804 

Locus 1556 : 
2 alleles
4.3% missing data
   3   (0.771) 0.972 0.724 0.951 0.844 0.850 0.616 
   1   (0.229) 0.028 0.276 0.049 0.156 0.150 0.384 

Locus 1557 : 
2 alleles
2.9% missing data
   2   (0.434) 0.060 0.443 0.082 0.377 0.482 0.580 
   3   (0.566) 0.940 0.557 0.918 0.623 0.518 0.420 

Locus 1558 : 
2 alleles
15.2% missing data
   4   (0.158) 0.154 0.194 0.026 0.108 0.107 0.084 
   2   (0.842) 0.846 0.806 0.974 0.892 0.893 0.916 

Locus 1559 : 
2 alleles
5.1% missing data
   1   (0.796) 0.652 0.820 0.593 0.802 0.854 0.858 
   4   (0.204) 0.348 0.180 0.407 0.198 0.146 0.142 

Locus 1560 : 
2 alleles
10.9% missing data
   1   (0.898) 0.914 0.914 0.984 0.943 0.933 0.908 
   4   (0.102) 0.086 0.086 0.016 0.057 0.067 0.092 

Locus 1561 : 
2 alleles
2.9% missing data
   3   (0.857) 0.981 0.788 0.933 0.950 0.939 0.874 
   1   (0.143) 0.019 0.212 0.067 0.050 0.061 0.126 

Locus 1562 : 
2 alleles
15.2% missing data
   2   (0.916) 0.990 0.946 0.979 0.890 0.952 0.925 
   4   (0.084) 0.010 0.054 0.021 0.110 0.048 0.075 

Locus 1563 : 
2 alleles
15.9% missing data
   1   (0.599) 0.954 0.546 0.769 0.637 0.645 0.544 
   4   (0.401) 0.046 0.454 0.231 0.363 0.355 0.456 

Locus 1564 : 
2 alleles
12.3% missing data
   2   (0.844) 0.193 0.737 0.236 0.969 0.968 0.969 
   4   (0.156) 0.807 0.263 0.764 0.031 0.032 0.031 

Locus 1565 : 
2 alleles
2.9% missing data
   3   (0.805) 0.956 0.809 0.928 0.879 0.829 0.785 
   1   (0.195) 0.044 0.191 0.072 0.121 0.171 0.215 

Locus 1566 : 
2 alleles
13.8% missing data
   2   (0.890) 0.987 0.870 0.955 0.953 0.949 0.915 
   4   (0.110) 0.013 0.130 0.045 0.047 0.051 0.085 

Locus 1567 : 
2 alleles
5.8% missing data
   2   (0.884) 0.986 0.898 0.985 0.798 0.925 0.923 
   4   (0.116) 0.014 0.102 0.015 0.202 0.075 0.077 

Locus 1568 : 
2 alleles
11.6% missing data
   1   (0.768) 0.976 0.749 0.785 0.826 0.823 0.783 
   3   (0.232) 0.024 0.251 0.215 0.174 0.177 0.217 

Locus 1569 : 
2 alleles
3.6% missing data
   2   (0.595) 0.101 0.589 0.752 0.516 0.627 0.718 
   4   (0.405) 0.899 0.411 0.248 0.484 0.373 0.282 

Locus 1570 : 
2 alleles
16.7% missing data
   1   (0.391) 0.312 0.369 0.132 0.505 0.380 0.533 
   4   (0.609) 0.688 0.631 0.868 0.495 0.620 0.467 

Locus 1571 : 
2 alleles
10.9% missing data
   3   (0.870) 0.961 0.862 0.966 0.954 0.911 0.877 
   2   (0.130) 0.039 0.138 0.034 0.046 0.089 0.123 

Locus 1572 : 
2 alleles
12.3% missing data
   1   (0.122) 0.102 0.105 0.050 0.123 0.088 0.064 
   3   (0.878) 0.898 0.895 0.950 0.877 0.912 0.936 

Locus 1573 : 
2 alleles
13.8% missing data
   1   (0.591) 0.956 0.536 0.731 0.647 0.650 0.492 
   3   (0.409) 0.044 0.464 0.269 0.353 0.350 0.508 

Locus 1574 : 
2 alleles
11.6% missing data
   2   (0.570) 0.933 0.575 0.943 0.459 0.484 0.597 
   4   (0.430) 0.067 0.425 0.057 0.541 0.516 0.403 

Locus 1575 : 
2 alleles
18.1% missing data
   3   (0.930) 0.990 0.878 0.250 0.990 0.992 0.989 
   1   (0.070) 0.010 0.122 0.750 0.010 0.008 0.011 

Locus 1576 : 
2 alleles
3.6% missing data
   3   (0.921) 0.985 0.963 0.993 0.937 0.926 0.889 
   1   (0.079) 0.015 0.037 0.007 0.063 0.074 0.111 

Locus 1577 : 
2 alleles
9.4% missing data
   2   (0.903) 0.990 0.926 0.989 0.930 0.924 0.923 
   4   (0.097) 0.010 0.074 0.011 0.070 0.076 0.077 

Locus 1578 : 
2 alleles
11.6% missing data
   1   (0.722) 0.973 0.753 0.607 0.699 0.737 0.705 
   3   (0.278) 0.027 0.247 0.393 0.301 0.263 0.295 

Locus 1579 : 
2 alleles
11.6% missing data
   3   (0.889) 0.139 0.891 0.978 0.911 0.958 0.962 
   1   (0.111) 0.861 0.109 0.022 0.089 0.042 0.038 

Locus 1580 : 
2 alleles
8.7% missing data
   2   (0.907) 0.990 0.929 0.990 0.965 0.918 0.944 
   4   (0.093) 0.010 0.071 0.010 0.035 0.082 0.056 

Locus 1581 : 
2 alleles
14.5% missing data
   2   (0.863) 0.810 0.903 0.581 0.890 0.905 0.915 
   4   (0.137) 0.190 0.097 0.419 0.110 0.095 0.085 

Locus 1582 : 
2 alleles
5.8% missing data
   4   (0.879) 0.987 0.857 0.899 0.910 0.946 0.923 
   1   (0.121) 0.013 0.143 0.101 0.090 0.054 0.077 

Locus 1583 : 
2 alleles
1.4% missing data
   2   (0.907) 0.990 0.944 0.982 0.920 0.907 0.960 
   3   (0.093) 0.010 0.056 0.018 0.080 0.093 0.040 

Locus 1584 : 
2 alleles
2.2% missing data
   1   (0.691) 0.777 0.753 0.732 0.728 0.587 0.804 
   2   (0.309) 0.223 0.247 0.268 0.272 0.413 0.196 

Locus 1585 : 
2 alleles
3.6% missing data
   1   (0.901) 0.990 0.880 0.967 0.942 0.955 0.958 
   3   (0.099) 0.010 0.120 0.033 0.058 0.045 0.042 

Locus 1586 : 
2 alleles
13.0% missing data
   2   (0.321) 0.039 0.260 0.069 0.408 0.343 0.626 
   3   (0.679) 0.961 0.740 0.931 0.592 0.657 0.374 

Locus 1587 : 
2 alleles
4.3% missing data
   3   (0.247) 0.795 0.219 0.117 0.193 0.217 0.244 
   4   (0.753) 0.205 0.781 0.883 0.807 0.783 0.756 

Locus 1588 : 
2 alleles
5.1% missing data
   1   (0.947) 0.995 0.988 0.998 0.953 0.890 0.970 
   3   (0.053) 0.005 0.012 0.002 0.047 0.110 0.030 

Locus 1589 : 
2 alleles
3.6% missing data
   3   (0.787) 0.166 0.812 0.954 0.617 0.831 0.896 
   2   (0.213) 0.834 0.188 0.046 0.383 0.169 0.104 

Locus 1590 : 
2 alleles
4.3% missing data
   4   (0.922) 0.990 0.943 0.983 0.963 0.962 0.874 
   2   (0.078) 0.010 0.057 0.017 0.037 0.038 0.126 

Locus 1591 : 
2 alleles
6.5% missing data
   1   (0.856) 0.139 0.795 0.962 0.964 0.958 0.838 
   4   (0.144) 0.861 0.205 0.038 0.036 0.042 0.162 

Locus 1592 : 
2 alleles
5.1% missing data
   4   (0.861) 0.982 0.883 0.956 0.751 0.911 0.845 
   2   (0.139) 0.018 0.117 0.044 0.249 0.089 0.155 

Locus 1593 : 
2 alleles
2.2% missing data
   3   (0.891) 0.130 0.951 0.992 0.939 0.904 0.858 
   1   (0.109) 0.870 0.049 0.008 0.061 0.096 0.142 

Locus 1594 : 
2 alleles
12.3% missing data
   2   (0.621) 0.226 0.646 0.844 0.669 0.567 0.717 
   4   (0.379) 0.774 0.354 0.156 0.331 0.433 0.283 

Locus 1595 : 
2 alleles
3.6% missing data
   2   (0.856) 0.984 0.906 0.986 0.909 0.847 0.658 
   3   (0.144) 0.016 0.094 0.014 0.091 0.153 0.342 

Locus 1596 : 
2 alleles
14.5% missing data
   2   (0.818) 0.033 0.874 0.953 0.788 0.847 0.834 
   4   (0.182) 0.967 0.126 0.047 0.212 0.153 0.166 

Locus 1597 : 
2 alleles
18.1% missing data
   2   (0.807) 0.081 0.822 0.643 0.882 0.889 0.873 
   3   (0.193) 0.919 0.178 0.357 0.118 0.111 0.127 

Locus 1598 : 
2 alleles
4.3% missing data
   1   (0.899) 0.387 0.952 0.979 0.914 0.918 0.933 
   3   (0.101) 0.613 0.048 0.021 0.086 0.082 0.067 

Locus 1599 : 
2 alleles
5.1% missing data
   1   (0.258) 0.029 0.305 0.150 0.170 0.217 0.193 
   3   (0.742) 0.971 0.695 0.850 0.830 0.783 0.807 

Locus 1600 : 
2 alleles
4.3% missing data
   1   (0.771) 0.165 0.788 0.936 0.767 0.816 0.830 
   3   (0.229) 0.835 0.212 0.064 0.233 0.184 0.170 

Locus 1601 : 
2 alleles
4.3% missing data
   2   (0.909) 0.967 0.875 0.966 0.973 0.963 0.975 
   3   (0.091) 0.033 0.125 0.034 0.027 0.037 0.025 

Locus 1602 : 
2 alleles
3.6% missing data
   1   (0.098) 0.869 0.054 0.013 0.045 0.067 0.059 
   3   (0.902) 0.131 0.946 0.987 0.955 0.933 0.941 

Locus 1603 : 
2 alleles
2.9% missing data
   1   (0.874) 0.979 0.839 0.970 0.845 0.937 0.949 
   3   (0.126) 0.021 0.161 0.030 0.155 0.063 0.051 

Locus 1604 : 
2 alleles
2.2% missing data
   1   (0.214) 0.034 0.181 0.044 0.166 0.290 0.136 
   3   (0.786) 0.966 0.819 0.956 0.834 0.710 0.864 

Locus 1605 : 
2 alleles
15.9% missing data
   4   (0.888) 0.988 0.959 0.993 0.916 0.723 0.891 
   2   (0.112) 0.012 0.041 0.007 0.084 0.277 0.109 

Locus 1606 : 
2 alleles
13.8% missing data
   2   (0.132) 0.438 0.179 0.284 0.053 0.041 0.060 
   3   (0.868) 0.562 0.821 0.716 0.947 0.959 0.940 

Locus 1607 : 
2 alleles
18.8% missing data
   2   (0.246) 0.506 0.226 0.335 0.446 0.168 0.150 
   4   (0.754) 0.494 0.774 0.665 0.554 0.832 0.850 

Locus 1608 : 
2 alleles
15.2% missing data
   2   (0.845) 0.649 0.824 0.738 0.925 0.930 0.899 
   4   (0.155) 0.351 0.176 0.262 0.075 0.070 0.101 

Locus 1609 : 
2 alleles
14.5% missing data
   4   (0.854) 0.863 0.882 0.936 0.911 0.905 0.679 
   2   (0.146) 0.137 0.118 0.064 0.089 0.095 0.321 

Locus 1610 : 
2 alleles
4.3% missing data
   1   (0.855) 0.075 0.862 0.949 0.918 0.920 0.934 
   4   (0.145) 0.925 0.138 0.051 0.082 0.080 0.066 

Locus 1611 : 
2 alleles
8.0% missing data
   4   (0.910) 0.990 0.925 0.991 0.964 0.948 0.869 
   2   (0.090) 0.010 0.075 0.009 0.036 0.052 0.131 

Locus 1612 : 
2 alleles
2.9% missing data
   1   (0.894) 0.989 0.882 0.958 0.945 0.945 0.921 
   3   (0.106) 0.011 0.118 0.042 0.055 0.055 0.079 

Locus 1613 : 
2 alleles
3.6% missing data
   1   (0.829) 0.976 0.827 0.957 0.913 0.866 0.753 
   3   (0.171) 0.024 0.173 0.043 0.087 0.134 0.247 

Locus 1614 : 
2 alleles
4.3% missing data
   3   (0.840) 0.984 0.868 0.935 0.788 0.873 0.831 
   1   (0.160) 0.016 0.132 0.065 0.212 0.127 0.169 

Locus 1615 : 
2 alleles
15.2% missing data
   1   (0.850) 0.954 0.897 0.987 0.917 0.859 0.563 
   2   (0.150) 0.046 0.103 0.013 0.083 0.141 0.437 

Locus 1616 : 
2 alleles
5.1% missing data
   1   (0.900) 0.954 0.908 0.977 0.968 0.935 0.914 
   3   (0.100) 0.046 0.092 0.023 0.032 0.065 0.086 

Locus 1617 : 
2 alleles
14.5% missing data
   3   (0.667) 0.600 0.627 0.528 0.720 0.745 0.760 
   1   (0.333) 0.400 0.373 0.472 0.280 0.255 0.240 

Locus 1618 : 
2 alleles
9.4% missing data
   2   (0.879) 0.964 0.864 0.973 0.953 0.922 0.920 
   1   (0.121) 0.036 0.136 0.027 0.047 0.078 0.080 

Locus 1619 : 
2 alleles
10.9% missing data
   1   (0.321) 0.117 0.397 0.153 0.347 0.246 0.242 
   3   (0.679) 0.883 0.603 0.847 0.653 0.754 0.758 

Locus 1620 : 
2 alleles
1.4% missing data
   1   (0.809) 0.977 0.807 0.962 0.853 0.821 0.827 
   4   (0.191) 0.023 0.193 0.038 0.147 0.179 0.173 

Locus 1621 : 
2 alleles
7.2% missing data
   1   (0.888) 0.989 0.864 0.976 0.958 0.939 0.924 
   3   (0.112) 0.011 0.136 0.024 0.042 0.061 0.076 

Locus 1622 : 
2 alleles
5.8% missing data
   1   (0.492) 0.627 0.515 0.381 0.529 0.463 0.462 
   4   (0.508) 0.373 0.485 0.619 0.471 0.537 0.538 

Locus 1623 : 
2 alleles
15.9% missing data
   1   (0.111) 0.099 0.065 0.009 0.164 0.128 0.074 
   3   (0.889) 0.901 0.935 0.991 0.836 0.872 0.926 

Locus 1624 : 
2 alleles
18.1% missing data
   4   (0.737) 0.968 0.771 0.953 0.662 0.670 0.804 
   2   (0.263) 0.032 0.229 0.047 0.338 0.330 0.196 

Locus 1625 : 
2 alleles
10.9% missing data
   1   (0.132) 0.035 0.088 0.020 0.294 0.129 0.086 
   3   (0.868) 0.965 0.912 0.980 0.706 0.871 0.914 

Locus 1626 : 
2 alleles
3.6% missing data
   4   (0.880) 0.717 0.782 0.862 0.972 0.970 0.973 
   3   (0.120) 0.283 0.218 0.138 0.028 0.030 0.027 

Locus 1627 : 
2 alleles
2.9% missing data
   2   (0.880) 0.985 0.905 0.981 0.892 0.888 0.926 
   4   (0.120) 0.015 0.095 0.019 0.108 0.112 0.074 

Locus 1628 : 
2 alleles
10.9% missing data
   4   (0.872) 0.826 0.794 0.946 0.950 0.951 0.954 
   2   (0.128) 0.174 0.206 0.054 0.050 0.049 0.046 

Locus 1629 : 
2 alleles
0.7% missing data
   1   (0.877) 0.181 0.904 0.967 0.942 0.916 0.959 
   3   (0.123) 0.819 0.096 0.033 0.058 0.084 0.041 

Locus 1630 : 
2 alleles
4.3% missing data
   2   (0.648) 0.767 0.698 0.735 0.690 0.595 0.609 
   4   (0.352) 0.233 0.302 0.265 0.310 0.405 0.391 

Locus 1631 : 
2 alleles
5.1% missing data
   3   (0.764) 0.125 0.870 0.839 0.813 0.664 0.790 
   1   (0.236) 0.875 0.130 0.161 0.187 0.336 0.210 

Locus 1632 : 
2 alleles
3.6% missing data
   1   (0.777) 0.975 0.811 0.939 0.781 0.744 0.774 
   3   (0.223) 0.025 0.189 0.061 0.219 0.256 0.226 

Locus 1633 : 
2 alleles
4.3% missing data
   1   (0.305) 0.780 0.327 0.117 0.176 0.276 0.235 
   3   (0.695) 0.220 0.673 0.883 0.824 0.724 0.765 

Locus 1634 : 
2 alleles
15.2% missing data
   2   (0.451) 0.729 0.386 0.230 0.429 0.544 0.473 
   4   (0.549) 0.271 0.614 0.770 0.571 0.456 0.527 

Locus 1635 : 
2 alleles
10.1% missing data
   3   (0.846) 0.983 0.792 0.930 0.925 0.924 0.847 
   2   (0.154) 0.017 0.208 0.070 0.075 0.076 0.153 

Locus 1636 : 
2 alleles
2.9% missing data
   1   (0.829) 0.981 0.745 0.830 0.884 0.923 0.901 
   3   (0.171) 0.019 0.255 0.170 0.116 0.077 0.099 

Locus 1637 : 
2 alleles
6.5% missing data
   1   (0.722) 0.575 0.767 0.932 0.599 0.749 0.612 
   2   (0.278) 0.425 0.233 0.068 0.401 0.251 0.388 

Locus 1638 : 
2 alleles
9.4% missing data
   3   (0.933) 0.989 0.974 0.996 0.970 0.914 0.950 
   4   (0.067) 0.011 0.026 0.004 0.030 0.086 0.050 

Locus 1639 : 
2 alleles
2.9% missing data
   1   (0.899) 0.991 0.930 0.983 0.947 0.896 0.939 
   3   (0.101) 0.009 0.070 0.017 0.053 0.104 0.061 

Locus 1640 : 
2 alleles
7.2% missing data
   1   (0.774) 0.969 0.702 0.877 0.825 0.849 0.856 
   4   (0.226) 0.031 0.298 0.123 0.175 0.151 0.144 

Locus 1641 : 
2 alleles
3.6% missing data
   2   (0.709) 0.350 0.689 0.871 0.829 0.761 0.705 
   4   (0.291) 0.650 0.311 0.129 0.171 0.239 0.295 

Locus 1642 : 
2 alleles
13.0% missing data
   4   (0.713) 0.951 0.686 0.877 0.762 0.713 0.809 
   3   (0.287) 0.049 0.314 0.123 0.238 0.287 0.191 

Locus 1643 : 
2 alleles
4.3% missing data
   2   (0.909) 0.940 0.952 0.990 0.722 0.935 0.943 
   4   (0.091) 0.060 0.048 0.010 0.278 0.065 0.057 

Locus 1644 : 
2 alleles
3.6% missing data
   2   (0.485) 0.045 0.497 0.469 0.416 0.483 0.610 
   4   (0.515) 0.955 0.503 0.531 0.584 0.517 0.390 

Locus 1645 : 
2 alleles
3.6% missing data
   1   (0.835) 0.953 0.861 0.925 0.883 0.838 0.848 
   2   (0.165) 0.047 0.139 0.075 0.117 0.162 0.152 

Locus 1646 : 
2 alleles
8.0% missing data
   1   (0.106) 0.045 0.094 0.013 0.051 0.078 0.083 
   2   (0.894) 0.955 0.906 0.987 0.949 0.922 0.917 

Locus 1647 : 
2 alleles
9.4% missing data
   1   (0.688) 0.878 0.646 0.912 0.804 0.732 0.576 
   3   (0.312) 0.122 0.354 0.088 0.196 0.268 0.424 

Locus 1648 : 
2 alleles
4.3% missing data
   2   (0.921) 0.990 0.964 0.995 0.958 0.900 0.942 
   4   (0.079) 0.010 0.036 0.005 0.042 0.100 0.058 

Locus 1649 : 
2 alleles
15.2% missing data
   4   (0.882) 0.987 0.920 0.987 0.754 0.887 0.929 
   2   (0.118) 0.013 0.080 0.013 0.246 0.113 0.071 

Locus 1650 : 
2 alleles
6.5% missing data
   4   (0.222) 0.031 0.226 0.040 0.139 0.229 0.227 
   2   (0.778) 0.969 0.774 0.960 0.861 0.771 0.773 

Locus 1651 : 
2 alleles
0.7% missing data
   1   (0.755) 0.973 0.759 0.845 0.581 0.795 0.816 
   4   (0.245) 0.027 0.241 0.155 0.419 0.205 0.184 

Locus 1652 : 
2 alleles
1.4% missing data
   3   (0.910) 0.988 0.905 0.990 0.969 0.945 0.964 
   2   (0.090) 0.012 0.095 0.010 0.031 0.055 0.036 

Locus 1653 : 
2 alleles
5.1% missing data
   3   (0.595) 0.203 0.526 0.345 0.813 0.689 0.717 
   1   (0.405) 0.797 0.474 0.655 0.187 0.311 0.283 

Locus 1654 : 
2 alleles
15.2% missing data
   3   (0.775) 0.779 0.738 0.821 0.864 0.807 0.911 
   1   (0.225) 0.221 0.262 0.179 0.136 0.193 0.089 

Locus 1655 : 
2 alleles
2.9% missing data
   4   (0.889) 0.943 0.926 0.989 0.932 0.881 0.898 
   3   (0.111) 0.057 0.074 0.011 0.068 0.119 0.102 

Locus 1656 : 
2 alleles
2.9% missing data
   2   (0.910) 0.993 0.913 0.530 0.972 0.975 0.937 
   3   (0.090) 0.007 0.087 0.470 0.028 0.025 0.063 

Locus 1657 : 
2 alleles
10.1% missing data
   2   (0.908) 0.980 0.966 0.994 0.902 0.838 0.904 
   4   (0.092) 0.020 0.034 0.006 0.098 0.162 0.096 

Locus 1658 : 
2 alleles
4.3% missing data
   3   (0.912) 0.377 0.917 0.903 0.954 0.975 0.979 
   1   (0.088) 0.623 0.083 0.097 0.046 0.025 0.021 

Locus 1659 : 
2 alleles
13.8% missing data
   2   (0.904) 0.989 0.920 0.991 0.958 0.915 0.953 
   4   (0.096) 0.011 0.080 0.009 0.042 0.085 0.047 

Locus 1660 : 
2 alleles
13.8% missing data
   3   (0.220) 0.030 0.177 0.034 0.347 0.283 0.136 
   1   (0.780) 0.970 0.823 0.966 0.653 0.717 0.864 

Locus 1661 : 
2 alleles
5.1% missing data
   2   (0.149) 0.016 0.143 0.062 0.137 0.095 0.183 
   4   (0.851) 0.984 0.857 0.938 0.863 0.905 0.817 

Locus 1662 : 
2 alleles
2.9% missing data
   4   (0.808) 0.981 0.687 0.921 0.880 0.895 0.936 
   2   (0.192) 0.019 0.313 0.079 0.120 0.105 0.064 

Locus 1663 : 
2 alleles
1.4% missing data
   4   (0.890) 0.985 0.839 0.959 0.975 0.953 0.945 
   2   (0.110) 0.015 0.161 0.041 0.025 0.047 0.055 

Locus 1664 : 
2 alleles
2.2% missing data
   3   (0.915) 0.991 0.953 0.992 0.684 0.940 0.961 
   1   (0.085) 0.009 0.047 0.008 0.316 0.060 0.039 

Locus 1665 : 
2 alleles
5.8% missing data
   2   (0.710) 0.452 0.674 0.687 0.780 0.768 0.852 
   4   (0.290) 0.548 0.326 0.313 0.220 0.232 0.148 

Locus 1666 : 
2 alleles
3.6% missing data
   3   (0.874) 0.984 0.894 0.968 0.890 0.917 0.806 
   4   (0.126) 0.016 0.106 0.032 0.110 0.083 0.194 

Locus 1667 : 
2 alleles
4.3% missing data
   2   (0.910) 0.931 0.899 0.956 0.970 0.957 0.978 
   4   (0.090) 0.069 0.101 0.044 0.030 0.043 0.022 

Locus 1668 : 
2 alleles
3.6% missing data
   1   (0.909) 0.990 0.937 0.992 0.945 0.910 0.963 
   4   (0.091) 0.010 0.063 0.008 0.055 0.090 0.037 

Locus 1669 : 
2 alleles
2.2% missing data
   4   (0.898) 0.990 0.909 0.980 0.955 0.934 0.889 
   1   (0.102) 0.010 0.091 0.020 0.045 0.066 0.111 

Locus 1670 : 
2 alleles
5.8% missing data
   2   (0.509) 0.078 0.452 0.161 0.758 0.628 0.477 
   4   (0.491) 0.922 0.548 0.839 0.242 0.372 0.523 

Locus 1671 : 
2 alleles
13.8% missing data
   2   (0.924) 0.991 0.970 0.994 0.889 0.896 0.951 
   4   (0.076) 0.009 0.030 0.006 0.111 0.104 0.049 

Locus 1672 : 
2 alleles
1.4% missing data
   2   (0.664) 0.160 0.621 0.936 0.728 0.689 0.788 
   4   (0.336) 0.840 0.379 0.064 0.272 0.311 0.212 

Locus 1673 : 
2 alleles
2.2% missing data
   1   (0.675) 0.957 0.714 0.935 0.642 0.593 0.644 
   3   (0.325) 0.043 0.286 0.065 0.358 0.407 0.356 

Locus 1674 : 
2 alleles
10.9% missing data
   4   (0.906) 0.988 0.893 0.975 0.956 0.960 0.929 
   2   (0.094) 0.012 0.107 0.025 0.044 0.040 0.071 

Locus 1675 : 
2 alleles
7.2% missing data
   2   (0.611) 0.234 0.670 0.460 0.559 0.609 0.652 
   4   (0.389) 0.766 0.330 0.540 0.441 0.391 0.348 

Locus 1676 : 
2 alleles
14.5% missing data
   3   (0.364) 0.931 0.289 0.089 0.462 0.443 0.311 
   4   (0.636) 0.069 0.711 0.911 0.538 0.557 0.689 

Locus 1677 : 
2 alleles
6.5% missing data
   1   (0.865) 0.983 0.809 0.959 0.781 0.945 0.924 
   3   (0.135) 0.017 0.191 0.041 0.219 0.055 0.076 

Locus 1678 : 
2 alleles
10.1% missing data
   3   (0.759) 0.798 0.766 0.304 0.888 0.827 0.758 
   1   (0.241) 0.202 0.234 0.696 0.112 0.173 0.242 

Locus 1679 : 
2 alleles
2.9% missing data
   3   (0.951) 0.996 0.925 0.677 0.994 0.995 0.993 
   4   (0.049) 0.004 0.075 0.323 0.006 0.005 0.007 

Locus 1680 : 
2 alleles
2.9% missing data
   3   (0.887) 0.988 0.905 0.979 0.854 0.917 0.938 
   1   (0.113) 0.012 0.095 0.021 0.146 0.083 0.062 

Locus 1681 : 
2 alleles
10.9% missing data
   4   (0.951) 0.996 0.988 0.998 0.690 0.961 0.962 
   2   (0.049) 0.004 0.012 0.002 0.310 0.039 0.038 

Locus 1682 : 
2 alleles
3.6% missing data
   3   (0.947) 0.995 0.989 0.998 0.955 0.908 0.912 
   2   (0.053) 0.005 0.011 0.002 0.045 0.092 0.088 

Locus 1683 : 
2 alleles
0.7% missing data
   3   (0.945) 0.995 0.989 0.998 0.916 0.892 0.954 
   1   (0.055) 0.005 0.011 0.002 0.084 0.108 0.046 

Locus 1684 : 
2 alleles
5.1% missing data
   1   (0.910) 0.990 0.862 0.960 0.957 0.975 0.963 
   4   (0.090) 0.010 0.138 0.040 0.043 0.025 0.037 

Locus 1685 : 
2 alleles
15.9% missing data
   1   (0.923) 0.986 0.930 0.985 0.969 0.958 0.975 
   3   (0.077) 0.014 0.070 0.015 0.031 0.042 0.025 

Locus 1686 : 
2 alleles
13.0% missing data
   3   (0.899) 0.326 0.943 0.975 0.968 0.935 0.876 
   1   (0.101) 0.674 0.057 0.025 0.032 0.065 0.124 

Locus 1687 : 
2 alleles
3.6% missing data
   1   (0.875) 0.393 0.848 0.946 0.935 0.954 0.954 
   3   (0.125) 0.607 0.152 0.054 0.065 0.046 0.046 

Locus 1688 : 
2 alleles
1.4% missing data
   1   (0.908) 0.988 0.865 0.982 0.969 0.972 0.932 
   2   (0.092) 0.012 0.135 0.018 0.031 0.028 0.068 

Locus 1689 : 
2 alleles
7.2% missing data
   3   (0.758) 0.255 0.717 0.880 0.885 0.823 0.863 
   4   (0.242) 0.745 0.283 0.120 0.115 0.177 0.137 

Locus 1690 : 
2 alleles
3.6% missing data
   1   (0.876) 0.976 0.909 0.988 0.854 0.915 0.719 
   3   (0.124) 0.024 0.091 0.012 0.146 0.085 0.281 

Locus 1691 : 
2 alleles
5.8% missing data
   3   (0.844) 0.981 0.891 0.957 0.877 0.807 0.867 
   1   (0.156) 0.019 0.109 0.043 0.123 0.193 0.133 

Locus 1692 : 
2 alleles
3.6% missing data
   4   (0.920) 0.982 0.974 0.996 0.802 0.917 0.832 
   3   (0.080) 0.018 0.026 0.004 0.198 0.083 0.168 

Locus 1693 : 
2 alleles
10.9% missing data
   3   (0.905) 0.986 0.926 0.988 0.853 0.930 0.965 
   4   (0.095) 0.014 0.074 0.012 0.147 0.070 0.035 

Locus 1694 : 
2 alleles
6.5% missing data
   1   (0.892) 0.363 0.933 0.967 0.947 0.926 0.932 
   3   (0.108) 0.637 0.067 0.033 0.053 0.074 0.068 

Locus 1695 : 
2 alleles
5.8% missing data
   1   (0.870) 0.962 0.884 0.982 0.899 0.894 0.872 
   3   (0.130) 0.038 0.116 0.018 0.101 0.106 0.128 

Locus 1696 : 
2 alleles
2.9% missing data
   4   (0.914) 0.991 0.884 0.986 0.962 0.967 0.977 
   2   (0.086) 0.009 0.116 0.014 0.038 0.033 0.023 

Locus 1697 : 
2 alleles
5.1% missing data
   2   (0.150) 0.018 0.135 0.025 0.147 0.143 0.091 
   3   (0.850) 0.982 0.865 0.975 0.853 0.857 0.909 

Locus 1698 : 
2 alleles
10.9% missing data
   1   (0.733) 0.307 0.801 0.826 0.746 0.702 0.756 
   3   (0.267) 0.693 0.199 0.174 0.254 0.298 0.244 

Locus 1699 : 
2 alleles
11.6% missing data
   1   (0.863) 0.982 0.894 0.973 0.936 0.857 0.842 
   3   (0.137) 0.018 0.106 0.027 0.064 0.143 0.158 

Locus 1700 : 
2 alleles
1.4% missing data
   3   (0.922) 0.993 0.975 0.995 0.916 0.909 0.752 
   1   (0.078) 0.007 0.025 0.005 0.084 0.091 0.248 

Locus 1701 : 
2 alleles
9.4% missing data
   3   (0.909) 0.280 0.906 0.771 0.981 0.981 0.960 
   1   (0.091) 0.720 0.094 0.229 0.019 0.019 0.040 

Locus 1702 : 
2 alleles
4.3% missing data
   4   (0.621) 0.338 0.587 0.736 0.554 0.712 0.642 
   1   (0.379) 0.662 0.413 0.264 0.446 0.288 0.358 

Locus 1703 : 
2 alleles
18.1% missing data
   4   (0.753) 0.896 0.793 0.973 0.863 0.689 0.611 
   2   (0.247) 0.104 0.207 0.027 0.137 0.311 0.389 

Locus 1704 : 
2 alleles
13.0% missing data
   2   (0.892) 0.989 0.910 0.980 0.938 0.919 0.897 
   4   (0.108) 0.011 0.090 0.020 0.062 0.081 0.103 

Locus 1705 : 
2 alleles
1.4% missing data
   3   (0.897) 0.987 0.880 0.972 0.930 0.950 0.951 
   4   (0.103) 0.013 0.120 0.028 0.070 0.050 0.049 

Locus 1706 : 
2 alleles
10.1% missing data
   2   (0.890) 0.160 0.929 0.981 0.946 0.932 0.914 
   4   (0.110) 0.840 0.071 0.019 0.054 0.068 0.086 

Locus 1707 : 
2 alleles
11.6% missing data
   4   (0.799) 0.978 0.793 0.923 0.864 0.833 0.760 
   3   (0.201) 0.022 0.207 0.077 0.136 0.167 0.240 

Locus 1708 : 
2 alleles
4.3% missing data
   4   (0.841) 0.928 0.822 0.978 0.922 0.877 0.863 
   3   (0.159) 0.072 0.178 0.022 0.078 0.123 0.137 

Locus 1709 : 
2 alleles
7.2% missing data
   3   (0.918) 0.981 0.949 0.994 0.972 0.922 0.943 
   1   (0.082) 0.019 0.051 0.006 0.028 0.078 0.057 

Locus 1710 : 
2 alleles
4.3% missing data
   1   (0.888) 0.986 0.932 0.990 0.886 0.864 0.912 
   3   (0.112) 0.014 0.068 0.010 0.114 0.136 0.088 

Locus 1711 : 
2 alleles
2.9% missing data
   2   (0.803) 0.979 0.766 0.968 0.634 0.874 0.852 
   4   (0.197) 0.021 0.234 0.032 0.366 0.126 0.148 

Locus 1712 : 
2 alleles
1.4% missing data
   1   (0.752) 0.968 0.670 0.862 0.873 0.831 0.784 
   3   (0.248) 0.032 0.330 0.138 0.127 0.169 0.216 

Locus 1713 : 
2 alleles
14.5% missing data
   3   (0.867) 0.794 0.822 0.525 0.959 0.956 0.951 
   4   (0.133) 0.206 0.178 0.475 0.041 0.044 0.049 

Locus 1714 : 
2 alleles
5.8% missing data
   2   (0.574) 0.216 0.583 0.826 0.794 0.530 0.510 
   4   (0.426) 0.784 0.417 0.174 0.206 0.470 0.490 

Locus 1715 : 
2 alleles
13.8% missing data
   3   (0.894) 0.987 0.889 0.971 0.928 0.946 0.915 
   2   (0.106) 0.013 0.111 0.029 0.072 0.054 0.085 

Locus 1716 : 
2 alleles
5.1% missing data
   1   (0.861) 0.985 0.854 0.929 0.902 0.894 0.944 
   3   (0.139) 0.015 0.146 0.071 0.098 0.106 0.056 

Locus 1717 : 
2 alleles
2.9% missing data
   3   (0.771) 0.657 0.779 0.550 0.883 0.859 0.640 
   1   (0.229) 0.343 0.221 0.450 0.117 0.141 0.360 

Locus 1718 : 
2 alleles
5.1% missing data
   2   (0.864) 0.961 0.826 0.974 0.932 0.912 0.937 
   4   (0.136) 0.039 0.174 0.026 0.068 0.088 0.063 

Locus 1719 : 
2 alleles
2.9% missing data
   1   (0.918) 0.991 0.962 0.995 0.915 0.903 0.942 
   3   (0.082) 0.009 0.038 0.005 0.085 0.097 0.058 

Locus 1720 : 
2 alleles
11.6% missing data
   2   (0.912) 0.991 0.938 0.979 0.915 0.942 0.911 
   3   (0.088) 0.009 0.062 0.021 0.085 0.058 0.089 

Locus 1721 : 
2 alleles
2.9% missing data
   1   (0.895) 0.989 0.894 0.982 0.892 0.940 0.950 
   3   (0.105) 0.011 0.106 0.018 0.108 0.060 0.050 

Locus 1722 : 
2 alleles
3.6% missing data
   2   (0.867) 0.985 0.907 0.964 0.939 0.864 0.798 
   1   (0.133) 0.015 0.093 0.036 0.061 0.136 0.202 

Locus 1723 : 
2 alleles
2.2% missing data
   1   (0.107) 0.011 0.073 0.014 0.247 0.091 0.050 
   2   (0.893) 0.989 0.927 0.986 0.753 0.909 0.950 

Locus 1724 : 
2 alleles
15.2% missing data
   2   (0.454) 0.853 0.480 0.412 0.503 0.398 0.343 
   4   (0.546) 0.147 0.520 0.588 0.497 0.602 0.657 

Locus 1725 : 
2 alleles
1.4% missing data
   3   (0.894) 0.728 0.877 0.594 0.942 0.974 0.954 
   4   (0.106) 0.272 0.123 0.406 0.058 0.026 0.046 

Locus 1726 : 
2 alleles
5.1% missing data
   4   (0.902) 0.988 0.905 0.984 0.932 0.944 0.936 
   2   (0.098) 0.012 0.095 0.016 0.068 0.056 0.064 

Locus 1727 : 
2 alleles
8.0% missing data
   2   (0.852) 0.181 0.898 0.956 0.865 0.895 0.852 
   3   (0.148) 0.819 0.102 0.044 0.135 0.105 0.148 

Locus 1728 : 
2 alleles
10.1% missing data
   3   (0.794) 0.222 0.860 0.943 0.873 0.737 0.852 
   1   (0.206) 0.778 0.140 0.057 0.127 0.263 0.148 

Locus 1729 : 
2 alleles
13.8% missing data
   1   (0.858) 0.931 0.838 0.889 0.854 0.928 0.913 
   4   (0.142) 0.069 0.162 0.111 0.146 0.072 0.087 

Locus 1730 : 
2 alleles
4.3% missing data
   3   (0.871) 0.988 0.880 0.952 0.801 0.909 0.950 
   4   (0.129) 0.012 0.120 0.048 0.199 0.091 0.050 

Locus 1731 : 
2 alleles
15.2% missing data
   3   (0.703) 0.736 0.758 0.731 0.824 0.702 0.453 
   1   (0.297) 0.264 0.242 0.269 0.176 0.298 0.547 

Locus 1732 : 
2 alleles
4.3% missing data
   1   (0.909) 0.971 0.913 0.949 0.942 0.957 0.955 
   3   (0.091) 0.029 0.087 0.051 0.058 0.043 0.045 

Locus 1733 : 
2 alleles
3.6% missing data
   2   (0.783) 0.970 0.784 0.954 0.843 0.774 0.807 
   4   (0.217) 0.030 0.216 0.046 0.157 0.226 0.193 

Locus 1734 : 
2 alleles
3.6% missing data
   1   (0.153) 0.017 0.128 0.022 0.324 0.118 0.147 
   3   (0.847) 0.983 0.872 0.978 0.676 0.882 0.853 

Locus 1735 : 
2 alleles
14.5% missing data
   4   (0.539) 0.828 0.579 0.621 0.529 0.438 0.595 
   1   (0.461) 0.172 0.421 0.379 0.471 0.562 0.405 

Locus 1736 : 
2 alleles
7.2% missing data
   1   (0.826) 0.272 0.865 0.972 0.819 0.855 0.855 
   2   (0.174) 0.728 0.135 0.028 0.181 0.145 0.145 

Locus 1737 : 
2 alleles
15.2% missing data
   4   (0.508) 0.569 0.488 0.827 0.693 0.406 0.604 
   2   (0.492) 0.431 0.512 0.173 0.307 0.594 0.396 

Locus 1738 : 
2 alleles
5.1% missing data
   1   (0.898) 0.987 0.897 0.978 0.924 0.941 0.949 
   3   (0.102) 0.013 0.103 0.022 0.076 0.059 0.051 

Locus 1739 : 
2 alleles
2.2% missing data
   2   (0.920) 0.990 0.953 0.991 0.922 0.944 0.929 
   4   (0.080) 0.010 0.047 0.009 0.078 0.056 0.071 

Locus 1740 : 
2 alleles
3.6% missing data
   2   (0.909) 0.970 0.922 0.955 0.962 0.948 0.947 
   4   (0.091) 0.030 0.078 0.045 0.038 0.052 0.053 

Locus 1741 : 
2 alleles
16.7% missing data
   4   (0.852) 0.983 0.878 0.976 0.896 0.888 0.635 
   2   (0.148) 0.017 0.122 0.024 0.104 0.112 0.365 

Locus 1742 : 
2 alleles
10.9% missing data
   2   (0.871) 0.986 0.843 0.892 0.938 0.939 0.900 
   4   (0.129) 0.014 0.157 0.108 0.062 0.061 0.100 

Locus 1743 : 
2 alleles
1.4% missing data
   3   (0.902) 0.989 0.881 0.989 0.970 0.946 0.950 
   2   (0.098) 0.011 0.119 0.011 0.030 0.054 0.050 

Locus 1744 : 
2 alleles
3.6% missing data
   4   (0.089) 0.025 0.048 0.010 0.094 0.100 0.046 
   2   (0.911) 0.975 0.952 0.990 0.906 0.900 0.954 

Locus 1745 : 
2 alleles
3.6% missing data
   2   (0.917) 0.990 0.916 0.864 0.949 0.970 0.976 
   4   (0.083) 0.010 0.084 0.136 0.051 0.030 0.024 

Locus 1746 : 
2 alleles
10.1% missing data
   4   (0.913) 0.988 0.884 0.969 0.967 0.969 0.962 
   2   (0.087) 0.012 0.116 0.031 0.033 0.031 0.038 

Locus 1747 : 
2 alleles
2.9% missing data
   1   (0.742) 0.972 0.734 0.925 0.738 0.743 0.784 
   4   (0.258) 0.028 0.266 0.075 0.262 0.257 0.216 

Locus 1748 : 
2 alleles
6.5% missing data
   1   (0.831) 0.984 0.856 0.968 0.861 0.795 0.907 
   3   (0.169) 0.016 0.144 0.032 0.139 0.205 0.093 

Locus 1749 : 
2 alleles
3.6% missing data
   3   (0.892) 0.976 0.904 0.984 0.956 0.910 0.930 
   1   (0.108) 0.024 0.096 0.016 0.044 0.090 0.070 

Locus 1750 : 
2 alleles
5.8% missing data
   1   (0.916) 0.975 0.933 0.977 0.965 0.949 0.940 
   3   (0.084) 0.025 0.067 0.023 0.035 0.051 0.060 

Locus 1751 : 
2 alleles
4.3% missing data
   1   (0.625) 0.907 0.673 0.439 0.685 0.589 0.564 
   4   (0.375) 0.093 0.327 0.561 0.315 0.411 0.436 

Locus 1752 : 
2 alleles
3.6% missing data
   1   (0.862) 0.063 0.830 0.971 0.933 0.951 0.909 
   3   (0.138) 0.937 0.170 0.029 0.067 0.049 0.091 

Locus 1753 : 
2 alleles
11.6% missing data
   1   (0.504) 0.215 0.612 0.893 0.534 0.321 0.449 
   3   (0.496) 0.785 0.388 0.107 0.466 0.679 0.551 

Locus 1754 : 
2 alleles
15.2% missing data
   1   (0.467) 0.051 0.488 0.299 0.548 0.471 0.468 
   4   (0.533) 0.949 0.512 0.701 0.452 0.529 0.532 

Locus 1755 : 
2 alleles
8.7% missing data
   2   (0.638) 0.905 0.650 0.568 0.472 0.691 0.591 
   4   (0.362) 0.095 0.350 0.432 0.528 0.309 0.409 

Locus 1756 : 
2 alleles
3.6% missing data
   2   (0.736) 0.934 0.655 0.642 0.693 0.876 0.718 
   4   (0.264) 0.066 0.345 0.358 0.307 0.124 0.282 

Locus 1757 : 
2 alleles
10.9% missing data
   3   (0.907) 0.987 0.943 0.984 0.924 0.928 0.876 
   2   (0.093) 0.013 0.057 0.016 0.076 0.072 0.124 

Locus 1758 : 
2 alleles
1.4% missing data
   4   (0.840) 0.981 0.833 0.954 0.863 0.894 0.795 
   1   (0.160) 0.019 0.167 0.046 0.137 0.106 0.205 

Locus 1759 : 
2 alleles
10.1% missing data
   4   (0.805) 0.183 0.834 0.950 0.891 0.802 0.902 
   2   (0.195) 0.817 0.166 0.050 0.109 0.198 0.098 

Locus 1760 : 
2 alleles
13.0% missing data
   2   (0.647) 0.431 0.657 0.810 0.670 0.614 0.782 
   3   (0.353) 0.569 0.343 0.190 0.330 0.386 0.218 

Locus 1761 : 
2 alleles
13.0% missing data
   4   (0.788) 0.936 0.748 0.912 0.859 0.817 0.893 
   2   (0.212) 0.064 0.252 0.088 0.141 0.183 0.107 

Locus 1762 : 
2 alleles
2.2% missing data
   3   (0.744) 0.163 0.761 0.706 0.807 0.785 0.860 
   1   (0.256) 0.837 0.239 0.294 0.193 0.215 0.140 

Locus 1763 : 
2 alleles
5.1% missing data
   2   (0.363) 0.553 0.363 0.356 0.234 0.338 0.386 
   1   (0.637) 0.447 0.637 0.644 0.766 0.662 0.614 

Locus 1764 : 
2 alleles
2.2% missing data
   3   (0.863) 0.983 0.870 0.952 0.906 0.884 0.931 
   1   (0.137) 0.017 0.130 0.048 0.094 0.116 0.069 

Locus 1765 : 
2 alleles
5.1% missing data
   3   (0.693) 0.958 0.655 0.875 0.747 0.699 0.776 
   1   (0.307) 0.042 0.345 0.125 0.253 0.301 0.224 

Locus 1766 : 
2 alleles
2.2% missing data
   3   (0.604) 0.048 0.614 0.898 0.751 0.566 0.620 
   4   (0.396) 0.952 0.386 0.102 0.249 0.434 0.380 

Locus 1767 : 
2 alleles
11.6% missing data
   2   (0.873) 0.824 0.885 0.981 0.943 0.903 0.876 
   4   (0.127) 0.176 0.115 0.019 0.057 0.097 0.124 

Locus 1768 : 
2 alleles
2.2% missing data
   4   (0.892) 0.987 0.910 0.958 0.858 0.948 0.874 
   2   (0.108) 0.013 0.090 0.042 0.142 0.052 0.126 

Locus 1769 : 
2 alleles
2.9% missing data
   2   (0.907) 0.455 0.962 0.987 0.922 0.910 0.951 
   3   (0.093) 0.545 0.038 0.013 0.078 0.090 0.049 

Locus 1770 : 
2 alleles
6.5% missing data
   4   (0.900) 0.987 0.946 0.992 0.948 0.881 0.869 
   2   (0.100) 0.013 0.054 0.008 0.052 0.119 0.131 

Locus 1771 : 
2 alleles
10.1% missing data
   1   (0.133) 0.016 0.152 0.035 0.067 0.098 0.053 
   4   (0.867) 0.984 0.848 0.965 0.933 0.902 0.947 

Locus 1772 : 
2 alleles
3.6% missing data
   2   (0.914) 0.991 0.961 0.994 0.865 0.884 0.961 
   3   (0.086) 0.009 0.039 0.006 0.135 0.116 0.039 

Locus 1773 : 
2 alleles
1.4% missing data
   1   (0.846) 0.224 0.819 0.954 0.885 0.932 0.925 
   3   (0.154) 0.776 0.181 0.046 0.115 0.068 0.075 

Locus 1774 : 
2 alleles
5.8% missing data
   4   (0.932) 0.983 0.975 0.995 0.965 0.901 0.958 
   3   (0.068) 0.017 0.025 0.005 0.035 0.099 0.042 

Locus 1775 : 
2 alleles
4.3% missing data
   1   (0.543) 0.968 0.560 0.425 0.658 0.505 0.458 
   4   (0.457) 0.032 0.440 0.575 0.342 0.495 0.542 

Locus 1776 : 
2 alleles
2.9% missing data
   1   (0.912) 0.992 0.940 0.990 0.964 0.906 0.968 
   3   (0.088) 0.008 0.060 0.010 0.036 0.094 0.032 

Locus 1777 : 
2 alleles
5.1% missing data
   3   (0.909) 0.984 0.933 0.986 0.935 0.921 0.961 
   2   (0.091) 0.016 0.067 0.014 0.065 0.079 0.039 

Locus 1778 : 
2 alleles
2.2% missing data
   3   (0.930) 0.991 0.975 0.996 0.941 0.908 0.914 
   2   (0.070) 0.009 0.025 0.004 0.059 0.092 0.086 

Locus 1779 : 
2 alleles
11.6% missing data
   3   (0.858) 0.978 0.794 0.956 0.948 0.927 0.905 
   1   (0.142) 0.022 0.206 0.044 0.052 0.073 0.095 

Locus 1780 : 
2 alleles
4.3% missing data
   4   (0.900) 0.973 0.904 0.986 0.945 0.935 0.938 
   2   (0.100) 0.027 0.096 0.014 0.055 0.065 0.062 

Locus 1781 : 
2 alleles
9.4% missing data
   3   (0.467) 0.301 0.503 0.697 0.246 0.475 0.374 
   1   (0.533) 0.699 0.497 0.303 0.754 0.525 0.626 

Locus 1782 : 
2 alleles
1.4% missing data
   4   (0.930) 0.993 0.978 0.996 0.880 0.935 0.757 
   1   (0.070) 0.007 0.022 0.004 0.120 0.065 0.243 

Locus 1783 : 
2 alleles
2.9% missing data
   4   (0.894) 0.037 0.886 0.963 0.963 0.972 0.930 
   2   (0.106) 0.963 0.114 0.037 0.037 0.028 0.070 

Locus 1784 : 
2 alleles
7.2% missing data
   1   (0.622) 0.946 0.569 0.856 0.687 0.656 0.571 
   3   (0.378) 0.054 0.431 0.144 0.313 0.344 0.429 

Locus 1785 : 
2 alleles
13.8% missing data
   4   (0.548) 0.822 0.579 0.820 0.647 0.444 0.467 
   3   (0.452) 0.178 0.421 0.180 0.353 0.556 0.533 

Locus 1786 : 
2 alleles
3.6% missing data
   4   (0.234) 0.284 0.235 0.156 0.393 0.154 0.202 
   2   (0.766) 0.716 0.765 0.844 0.607 0.846 0.798 

Locus 1787 : 
2 alleles
2.2% missing data
   1   (0.918) 0.992 0.962 0.995 0.971 0.893 0.911 
   3   (0.082) 0.008 0.038 0.005 0.029 0.107 0.089 

Locus 1788 : 
2 alleles
6.5% missing data
   1   (0.698) 0.702 0.709 0.801 0.694 0.697 0.789 
   3   (0.302) 0.298 0.291 0.199 0.306 0.303 0.211 

Locus 1789 : 
2 alleles
9.4% missing data
   4   (0.891) 0.987 0.847 0.961 0.933 0.958 0.945 
   3   (0.109) 0.013 0.153 0.039 0.067 0.042 0.055 

Locus 1790 : 
2 alleles
15.9% missing data
   3   (0.917) 0.928 0.892 0.284 0.983 0.985 0.977 
   1   (0.083) 0.072 0.108 0.716 0.017 0.015 0.023 

Locus 1791 : 
2 alleles
2.2% missing data
   4   (0.887) 0.987 0.902 0.988 0.851 0.927 0.879 
   2   (0.113) 0.013 0.098 0.012 0.149 0.073 0.121 

Locus 1792 : 
2 alleles
6.5% missing data
   2   (0.881) 0.986 0.893 0.956 0.930 0.921 0.851 
   1   (0.119) 0.014 0.107 0.044 0.070 0.079 0.149 

Locus 1793 : 
2 alleles
2.9% missing data
   1   (0.765) 0.972 0.782 0.954 0.595 0.772 0.802 
   4   (0.235) 0.028 0.218 0.046 0.405 0.228 0.198 

Locus 1794 : 
2 alleles
1.4% missing data
   2   (0.906) 0.991 0.950 0.993 0.954 0.904 0.814 
   4   (0.094) 0.009 0.050 0.007 0.046 0.096 0.186 

Locus 1795 : 
2 alleles
11.6% missing data
   2   (0.893) 0.628 0.858 0.911 0.971 0.965 0.968 
   3   (0.107) 0.372 0.142 0.089 0.029 0.035 0.032 

Locus 1796 : 
2 alleles
2.9% missing data
   1   (0.756) 0.971 0.772 0.869 0.760 0.740 0.821 
   2   (0.244) 0.029 0.228 0.131 0.240 0.260 0.179 

Locus 1797 : 
2 alleles
0.7% missing data
   2   (0.878) 0.983 0.900 0.978 0.823 0.909 0.909 
   4   (0.122) 0.017 0.100 0.022 0.177 0.091 0.091 

Locus 1798 : 
2 alleles
8.0% missing data
   3   (0.900) 0.986 0.922 0.990 0.951 0.920 0.895 
   1   (0.100) 0.014 0.078 0.010 0.049 0.080 0.105 

Locus 1799 : 
2 alleles
11.6% missing data
   4   (0.871) 0.315 0.923 0.974 0.763 0.897 0.944 
   2   (0.129) 0.685 0.077 0.026 0.237 0.103 0.056 

Locus 1800 : 
2 alleles
4.3% missing data
   2   (0.646) 0.481 0.599 0.752 0.735 0.752 0.516 
   1   (0.354) 0.519 0.401 0.248 0.265 0.248 0.484 

Locus 1801 : 
2 alleles
6.5% missing data
   2   (0.916) 0.978 0.964 0.991 0.950 0.923 0.726 
   3   (0.084) 0.022 0.036 0.009 0.050 0.077 0.274 

Locus 1802 : 
2 alleles
12.3% missing data
   4   (0.795) 0.976 0.771 0.898 0.888 0.840 0.786 
   2   (0.205) 0.024 0.229 0.102 0.112 0.160 0.214 

Locus 1803 : 
2 alleles
4.3% missing data
   4   (0.913) 0.989 0.872 0.939 0.974 0.972 0.979 
   2   (0.087) 0.011 0.128 0.061 0.026 0.028 0.021 

Locus 1804 : 
2 alleles
10.1% missing data
   3   (0.745) 0.968 0.726 0.941 0.719 0.767 0.776 
   4   (0.255) 0.032 0.274 0.059 0.281 0.233 0.224 

Locus 1805 : 
2 alleles
11.6% missing data
   3   (0.893) 0.989 0.923 0.988 0.810 0.927 0.872 
   1   (0.107) 0.011 0.077 0.012 0.190 0.073 0.128 

Locus 1806 : 
2 alleles
11.6% missing data
   1   (0.853) 0.985 0.867 0.975 0.905 0.856 0.890 
   3   (0.147) 0.015 0.133 0.025 0.095 0.144 0.110 

Locus 1807 : 
2 alleles
15.2% missing data
   1   (0.916) 0.991 0.864 0.973 0.958 0.977 0.979 
   3   (0.084) 0.009 0.136 0.027 0.042 0.023 0.021 

Locus 1808 : 
2 alleles
4.3% missing data
   2   (0.256) 0.027 0.250 0.098 0.197 0.299 0.165 
   4   (0.744) 0.973 0.750 0.902 0.803 0.701 0.835 

Locus 1809 : 
2 alleles
3.6% missing data
   4   (0.712) 0.496 0.723 0.619 0.839 0.742 0.740 
   2   (0.288) 0.504 0.277 0.381 0.161 0.258 0.260 

Locus 1810 : 
2 alleles
8.0% missing data
   1   (0.730) 0.966 0.663 0.836 0.793 0.802 0.778 
   3   (0.270) 0.034 0.337 0.164 0.207 0.198 0.222 

Locus 1811 : 
2 alleles
2.9% missing data
   3   (0.908) 0.985 0.939 0.988 0.941 0.914 0.945 
   2   (0.092) 0.015 0.061 0.012 0.059 0.086 0.055 

Locus 1812 : 
2 alleles
10.1% missing data
   2   (0.906) 0.849 0.876 0.932 0.975 0.965 0.977 
   1   (0.094) 0.151 0.124 0.068 0.025 0.035 0.023 

Locus 1813 : 
2 alleles
2.9% missing data
   1   (0.644) 0.889 0.641 0.815 0.819 0.614 0.567 
   4   (0.356) 0.111 0.359 0.185 0.181 0.386 0.433 

Locus 1814 : 
2 alleles
2.9% missing data
   1   (0.827) 0.282 0.821 0.891 0.912 0.887 0.925 
   3   (0.173) 0.718 0.179 0.109 0.088 0.113 0.075 

Locus 1815 : 
2 alleles
13.0% missing data
   1   (0.604) 0.948 0.513 0.829 0.566 0.669 0.684 
   4   (0.396) 0.052 0.487 0.171 0.434 0.331 0.316 

Locus 1816 : 
2 alleles
3.6% missing data
   2   (0.809) 0.934 0.783 0.908 0.732 0.868 0.910 
   4   (0.191) 0.066 0.217 0.092 0.268 0.132 0.090 

Locus 1817 : 
2 alleles
2.9% missing data
   1   (0.803) 0.980 0.758 0.869 0.909 0.871 0.820 
   4   (0.197) 0.020 0.242 0.131 0.091 0.129 0.180 

Locus 1818 : 
2 alleles
2.2% missing data
   1   (0.824) 0.980 0.785 0.919 0.915 0.902 0.752 
   3   (0.176) 0.020 0.215 0.081 0.085 0.098 0.248 

Locus 1819 : 
2 alleles
15.9% missing data
   3   (0.911) 0.987 0.936 0.988 0.947 0.934 0.923 
   1   (0.089) 0.013 0.064 0.012 0.053 0.066 0.077 

Locus 1820 : 
2 alleles
11.6% missing data
   1   (0.536) 0.811 0.516 0.896 0.724 0.448 0.486 
   3   (0.464) 0.189 0.484 0.104 0.276 0.552 0.514 

Locus 1821 : 
2 alleles
5.8% missing data
   2   (0.797) 0.976 0.785 0.922 0.859 0.845 0.740 
   4   (0.203) 0.024 0.215 0.078 0.141 0.155 0.260 

Locus 1822 : 
2 alleles
15.2% missing data
   2   (0.440) 0.033 0.411 0.602 0.438 0.435 0.600 
   3   (0.560) 0.967 0.589 0.398 0.562 0.565 0.400 

Locus 1823 : 
2 alleles
0.7% missing data
   3   (0.944) 0.995 0.989 0.998 0.889 0.877 0.965 
   1   (0.056) 0.005 0.011 0.002 0.111 0.123 0.035 

Locus 1824 : 
2 alleles
10.9% missing data
   1   (0.183) 0.061 0.198 0.080 0.121 0.157 0.103 
   2   (0.817) 0.939 0.802 0.920 0.879 0.843 0.897 

Locus 1825 : 
2 alleles
14.5% missing data
   4   (0.433) 0.054 0.422 0.113 0.555 0.494 0.452 
   2   (0.567) 0.946 0.578 0.887 0.445 0.506 0.548 

Locus 1826 : 
2 alleles
13.0% missing data
   2   (0.730) 0.244 0.749 0.876 0.804 0.753 0.746 
   4   (0.270) 0.756 0.251 0.124 0.196 0.247 0.254 

Locus 1827 : 
2 alleles
3.6% missing data
   1   (0.839) 0.982 0.845 0.965 0.917 0.854 0.836 
   3   (0.161) 0.018 0.155 0.035 0.083 0.146 0.164 

Locus 1828 : 
2 alleles
4.3% missing data
   3   (0.898) 0.831 0.898 0.514 0.972 0.971 0.926 
   1   (0.102) 0.169 0.102 0.486 0.028 0.029 0.074 

Locus 1829 : 
2 alleles
11.6% missing data
   3   (0.898) 0.989 0.941 0.986 0.923 0.884 0.886 
   4   (0.102) 0.011 0.059 0.014 0.077 0.116 0.114 

Locus 1830 : 
2 alleles
2.9% missing data
   3   (0.935) 0.994 0.987 0.998 0.943 0.831 0.905 
   1   (0.065) 0.006 0.013 0.002 0.057 0.169 0.095 

Locus 1831 : 
2 alleles
5.1% missing data
   1   (0.878) 0.984 0.857 0.983 0.936 0.930 0.887 
   2   (0.122) 0.016 0.143 0.017 0.064 0.070 0.113 

Locus 1832 : 
2 alleles
8.0% missing data
   4   (0.796) 0.979 0.772 0.964 0.818 0.833 0.814 
   2   (0.204) 0.021 0.228 0.036 0.182 0.167 0.186 

Locus 1833 : 
2 alleles
10.9% missing data
   2   (0.879) 0.987 0.872 0.910 0.908 0.929 0.956 
   4   (0.121) 0.013 0.128 0.090 0.092 0.071 0.044 

Locus 1834 : 
2 alleles
13.0% missing data
   1   (0.911) 0.988 0.881 0.969 0.958 0.971 0.945 
   3   (0.089) 0.012 0.119 0.031 0.042 0.029 0.055 

Locus 1835 : 
2 alleles
10.9% missing data
   3   (0.895) 0.985 0.895 0.965 0.941 0.931 0.962 
   1   (0.105) 0.015 0.105 0.035 0.059 0.069 0.038 

Locus 1836 : 
2 alleles
2.2% missing data
   1   (0.901) 0.990 0.895 0.984 0.958 0.940 0.948 
   3   (0.099) 0.010 0.105 0.016 0.042 0.060 0.052 

Locus 1837 : 
2 alleles
5.1% missing data
   2   (0.816) 0.952 0.789 0.927 0.883 0.854 0.888 
   4   (0.184) 0.048 0.211 0.073 0.117 0.146 0.112 

Locus 1838 : 
2 alleles
5.8% missing data
   4   (0.900) 0.206 0.885 0.964 0.958 0.974 0.960 
   1   (0.100) 0.794 0.115 0.036 0.042 0.026 0.040 

Locus 1839 : 
2 alleles
3.6% missing data
   1   (0.838) 0.972 0.895 0.980 0.675 0.832 0.774 
   4   (0.162) 0.028 0.105 0.020 0.325 0.168 0.226 

Locus 1840 : 
2 alleles
5.1% missing data
   4   (0.853) 0.315 0.911 0.894 0.904 0.883 0.833 
   1   (0.147) 0.685 0.089 0.106 0.096 0.117 0.167 

Locus 1841 : 
2 alleles
2.9% missing data
   3   (0.905) 0.991 0.911 0.974 0.971 0.948 0.893 
   1   (0.095) 0.009 0.089 0.026 0.029 0.052 0.107 

Locus 1842 : 
2 alleles
12.3% missing data
   1   (0.768) 0.706 0.723 0.818 0.863 0.866 0.700 
   3   (0.232) 0.294 0.277 0.182 0.137 0.134 0.300 

Locus 1843 : 
2 alleles
4.3% missing data
   1   (0.900) 0.141 0.958 0.987 0.863 0.930 0.887 
   4   (0.100) 0.859 0.042 0.013 0.137 0.070 0.113 

Locus 1844 : 
2 alleles
2.2% missing data
   4   (0.904) 0.984 0.908 0.985 0.876 0.947 0.968 
   2   (0.096) 0.016 0.092 0.015 0.124 0.053 0.032 

Locus 1845 : 
2 alleles
13.0% missing data
   4   (0.877) 0.847 0.893 0.978 0.920 0.889 0.943 
   2   (0.123) 0.153 0.107 0.022 0.080 0.111 0.057 

Locus 1846 : 
2 alleles
4.3% missing data
   2   (0.923) 0.991 0.974 0.995 0.853 0.915 0.845 
   3   (0.077) 0.009 0.026 0.005 0.147 0.085 0.155 

Locus 1847 : 
2 alleles
1.4% missing data
   2   (0.885) 0.133 0.923 0.983 0.948 0.928 0.888 
   4   (0.115) 0.867 0.077 0.017 0.052 0.072 0.112 

Locus 1848 : 
2 alleles
3.6% missing data
   4   (0.903) 0.987 0.936 0.992 0.939 0.912 0.908 
   3   (0.097) 0.013 0.064 0.008 0.061 0.088 0.092 

Locus 1849 : 
2 alleles
3.6% missing data
   1   (0.764) 0.973 0.785 0.932 0.506 0.818 0.694 
   4   (0.236) 0.027 0.215 0.068 0.494 0.182 0.306 

Locus 1850 : 
2 alleles
2.2% missing data
   2   (0.174) 0.019 0.175 0.260 0.111 0.124 0.120 
   4   (0.826) 0.981 0.825 0.740 0.889 0.876 0.880 

Locus 1851 : 
2 alleles
4.3% missing data
   4   (0.912) 0.062 0.921 0.984 0.980 0.973 0.967 
   1   (0.088) 0.938 0.079 0.016 0.020 0.027 0.033 

Locus 1852 : 
2 alleles
3.6% missing data
   4   (0.885) 0.987 0.914 0.937 0.902 0.911 0.916 
   2   (0.115) 0.013 0.086 0.063 0.098 0.089 0.084 

Locus 1853 : 
2 alleles
11.6% missing data
   3   (0.880) 0.982 0.899 0.969 0.855 0.902 0.938 
   1   (0.120) 0.018 0.101 0.031 0.145 0.098 0.062 

Locus 1854 : 
2 alleles
10.9% missing data
   2   (0.911) 0.990 0.920 0.977 0.953 0.950 0.942 
   3   (0.089) 0.010 0.080 0.023 0.047 0.050 0.058 

Locus 1855 : 
2 alleles
8.7% missing data
   1   (0.523) 0.447 0.446 0.586 0.357 0.621 0.708 
   4   (0.477) 0.553 0.554 0.414 0.643 0.379 0.292 

Locus 1856 : 
2 alleles
8.7% missing data
   3   (0.769) 0.970 0.767 0.957 0.856 0.758 0.757 
   1   (0.231) 0.030 0.233 0.043 0.144 0.242 0.243 

Locus 1857 : 
2 alleles
13.8% missing data
   4   (0.083) 0.013 0.034 0.006 0.085 0.133 0.045 
   2   (0.917) 0.987 0.966 0.994 0.915 0.867 0.955 

Locus 1858 : 
2 alleles
11.6% missing data
   2   (0.898) 0.981 0.937 0.905 0.935 0.925 0.910 
   4   (0.102) 0.019 0.063 0.095 0.065 0.075 0.090 

Locus 1859 : 
2 alleles
8.7% missing data
   2   (0.909) 0.991 0.980 0.997 0.943 0.764 0.683 
   1   (0.091) 0.009 0.020 0.003 0.057 0.236 0.317 

Locus 1860 : 
2 alleles
9.4% missing data
   2   (0.735) 0.432 0.759 0.693 0.761 0.767 0.805 
   3   (0.265) 0.568 0.241 0.307 0.239 0.233 0.195 

Locus 1861 : 
2 alleles
3.6% missing data
   2   (0.696) 0.962 0.736 0.947 0.825 0.640 0.447 
   4   (0.304) 0.038 0.264 0.053 0.175 0.360 0.553 

Locus 1862 : 
2 alleles
1.4% missing data
   4   (0.921) 0.992 0.971 0.994 0.913 0.936 0.623 
   2   (0.079) 0.008 0.029 0.006 0.087 0.064 0.377 

Locus 1863 : 
2 alleles
13.8% missing data
   2   (0.263) 0.074 0.245 0.331 0.384 0.235 0.185 
   4   (0.737) 0.926 0.755 0.669 0.616 0.765 0.815 

Locus 1864 : 
2 alleles
4.3% missing data
   3   (0.777) 0.276 0.821 0.885 0.855 0.822 0.628 
   1   (0.223) 0.724 0.179 0.115 0.145 0.178 0.372 

Locus 1865 : 
2 alleles
1.4% missing data
   3   (0.949) 0.994 0.869 0.970 0.993 0.995 0.993 
   1   (0.051) 0.006 0.131 0.030 0.007 0.005 0.007 

Locus 1866 : 
2 alleles
13.8% missing data
   4   (0.908) 0.990 0.921 0.988 0.973 0.932 0.937 
   2   (0.092) 0.010 0.079 0.012 0.027 0.068 0.063 

Locus 1867 : 
2 alleles
12.3% missing data
   1   (0.631) 0.958 0.594 0.686 0.728 0.696 0.469 
   3   (0.369) 0.042 0.406 0.314 0.272 0.304 0.531 

Locus 1868 : 
2 alleles
13.8% missing data
   1   (0.301) 0.288 0.312 0.103 0.495 0.261 0.213 
   3   (0.699) 0.712 0.688 0.897 0.505 0.739 0.787 

Locus 1869 : 
2 alleles
2.2% missing data
   3   (0.864) 0.986 0.889 0.984 0.714 0.894 0.895 
   1   (0.136) 0.014 0.111 0.016 0.286 0.106 0.105 

Locus 1870 : 
2 alleles
3.6% missing data
   4   (0.682) 0.889 0.582 0.840 0.799 0.774 0.690 
   2   (0.318) 0.111 0.418 0.160 0.201 0.226 0.310 

Locus 1871 : 
2 alleles
11.6% missing data
   3   (0.855) 0.985 0.917 0.985 0.927 0.786 0.737 
   1   (0.145) 0.015 0.083 0.015 0.073 0.214 0.263 

Locus 1872 : 
2 alleles
4.3% missing data
   4   (0.506) 0.197 0.348 0.077 0.744 0.734 0.617 
   1   (0.494) 0.803 0.652 0.923 0.256 0.266 0.383 

Locus 1873 : 
2 alleles
5.8% missing data
   4   (0.915) 0.985 0.947 0.994 0.932 0.942 0.873 
   1   (0.085) 0.015 0.053 0.006 0.068 0.058 0.127 

Locus 1874 : 
2 alleles
13.0% missing data
   2   (0.635) 0.316 0.622 0.769 0.742 0.662 0.649 
   1   (0.365) 0.684 0.378 0.231 0.258 0.338 0.351 

Locus 1875 : 
2 alleles
5.8% missing data
   2   (0.513) 0.771 0.466 0.583 0.487 0.534 0.598 
   3   (0.487) 0.229 0.534 0.417 0.513 0.466 0.402 

Locus 1876 : 
2 alleles
13.8% missing data
   2   (0.848) 0.842 0.849 0.964 0.815 0.906 0.850 
   4   (0.152) 0.158 0.151 0.036 0.185 0.094 0.150 

Locus 1877 : 
2 alleles
2.2% missing data
   1   (0.874) 0.984 0.915 0.982 0.934 0.875 0.781 
   3   (0.126) 0.016 0.085 0.018 0.066 0.125 0.219 

Locus 1878 : 
2 alleles
15.9% missing data
   2   (0.907) 0.976 0.888 0.860 0.891 0.973 0.972 
   4   (0.093) 0.024 0.112 0.140 0.109 0.027 0.028 

Locus 1879 : 
2 alleles
0.0% missing data
   4   (0.916) 0.992 0.964 0.994 0.925 0.912 0.840 
   2   (0.084) 0.008 0.036 0.006 0.075 0.088 0.160 

Locus 1880 : 
2 alleles
9.4% missing data
   2   (0.735) 0.604 0.731 0.655 0.737 0.802 0.801 
   4   (0.265) 0.396 0.269 0.345 0.263 0.198 0.199 

Locus 1881 : 
2 alleles
10.9% missing data
   4   (0.884) 0.962 0.902 0.973 0.892 0.903 0.946 
   2   (0.116) 0.038 0.098 0.027 0.108 0.097 0.054 

Locus 1882 : 
2 alleles
0.7% missing data
   2   (0.946) 0.995 0.989 0.998 0.887 0.885 0.973 
   4   (0.054) 0.005 0.011 0.002 0.113 0.115 0.027 

Locus 1883 : 
2 alleles
12.3% missing data
   2   (0.676) 0.591 0.650 0.534 0.796 0.769 0.592 
   4   (0.324) 0.409 0.350 0.466 0.204 0.231 0.408 

Locus 1884 : 
2 alleles
2.9% missing data
   4   (0.931) 0.992 0.935 0.838 0.986 0.981 0.979 
   1   (0.069) 0.008 0.065 0.162 0.014 0.019 0.021 

Locus 1885 : 
2 alleles
12.3% missing data
   4   (0.927) 0.952 0.969 0.995 0.902 0.919 0.957 
   2   (0.073) 0.048 0.031 0.005 0.098 0.081 0.043 

Locus 1886 : 
2 alleles
3.6% missing data
   3   (0.868) 0.985 0.806 0.731 0.929 0.959 0.927 
   4   (0.132) 0.015 0.194 0.269 0.071 0.041 0.073 

Locus 1887 : 
2 alleles
7.2% missing data
   1   (0.505) 0.588 0.515 0.413 0.505 0.501 0.498 
   3   (0.495) 0.412 0.485 0.587 0.495 0.499 0.502 

Locus 1888 : 
2 alleles
10.9% missing data
   4   (0.800) 0.972 0.814 0.965 0.715 0.801 0.868 
   2   (0.200) 0.028 0.186 0.035 0.285 0.199 0.132 

Locus 1889 : 
2 alleles
15.2% missing data
   1   (0.913) 0.878 0.807 0.795 0.983 0.987 0.980 
   2   (0.087) 0.122 0.193 0.205 0.017 0.013 0.020 

Locus 1890 : 
2 alleles
2.2% missing data
   1   (0.908) 0.987 0.961 0.994 0.858 0.892 0.884 
   2   (0.092) 0.013 0.039 0.006 0.142 0.108 0.116 

Locus 1891 : 
2 alleles
11.6% missing data
   1   (0.834) 0.633 0.862 0.929 0.892 0.859 0.881 
   3   (0.166) 0.367 0.138 0.071 0.108 0.141 0.119 

Locus 1892 : 
2 alleles
5.1% missing data
   2   (0.606) 0.451 0.670 0.922 0.670 0.510 0.481 
   4   (0.394) 0.549 0.330 0.078 0.330 0.490 0.519 

Locus 1893 : 
2 alleles
2.9% missing data
   1   (0.899) 0.403 0.947 0.970 0.957 0.937 0.834 
   4   (0.101) 0.597 0.053 0.030 0.043 0.063 0.166 

Locus 1894 : 
2 alleles
2.2% missing data
   1   (0.938) 0.995 0.987 0.998 0.968 0.890 0.787 
   3   (0.062) 0.005 0.013 0.002 0.032 0.110 0.213 

Locus 1895 : 
2 alleles
10.9% missing data
   1   (0.235) 0.968 0.140 0.077 0.431 0.296 0.133 
   3   (0.765) 0.032 0.860 0.923 0.569 0.704 0.867 

Locus 1896 : 
2 alleles
1.4% missing data
   3   (0.904) 0.194 0.891 0.942 0.966 0.975 0.969 
   1   (0.096) 0.806 0.109 0.058 0.034 0.025 0.031 

Locus 1897 : 
2 alleles
8.7% missing data
   1   (0.556) 0.929 0.532 0.843 0.475 0.581 0.431 
   3   (0.444) 0.071 0.468 0.157 0.525 0.419 0.569 

Locus 1898 : 
2 alleles
12.3% missing data
   2   (0.678) 0.073 0.624 0.407 0.783 0.806 0.789 
   4   (0.322) 0.927 0.376 0.593 0.217 0.194 0.211 

Locus 1899 : 
2 alleles
5.1% missing data
   1   (0.586) 0.601 0.597 0.455 0.661 0.590 0.585 
   2   (0.414) 0.399 0.403 0.545 0.339 0.410 0.415 

Locus 1900 : 
2 alleles
17.4% missing data
   2   (0.231) 0.026 0.366 0.147 0.185 0.129 0.083 
   3   (0.769) 0.974 0.634 0.853 0.815 0.871 0.917 

Locus 1901 : 
2 alleles
2.2% missing data
   3   (0.904) 0.989 0.936 0.994 0.892 0.917 0.923 
   2   (0.096) 0.011 0.064 0.006 0.108 0.083 0.077 

Locus 1902 : 
2 alleles
15.9% missing data
   2   (0.829) 0.979 0.824 0.976 0.872 0.857 0.813 
   4   (0.171) 0.021 0.176 0.024 0.128 0.143 0.187 

Locus 1903 : 
2 alleles
2.9% missing data
   3   (0.897) 0.989 0.969 0.996 0.776 0.801 0.841 
   1   (0.103) 0.011 0.031 0.004 0.224 0.199 0.159 

Locus 1904 : 
2 alleles
15.2% missing data
   2   (0.687) 0.594 0.719 0.542 0.824 0.629 0.835 
   4   (0.313) 0.406 0.281 0.458 0.176 0.371 0.165 

Locus 1905 : 
2 alleles
8.7% missing data
   2   (0.416) 0.049 0.490 0.215 0.520 0.377 0.279 
   4   (0.584) 0.951 0.510 0.785 0.480 0.623 0.721 

Locus 1906 : 
2 alleles
13.0% missing data
   2   (0.910) 0.974 0.953 0.991 0.960 0.878 0.934 
   1   (0.090) 0.026 0.047 0.009 0.040 0.122 0.066 

Locus 1907 : 
2 alleles
4.3% missing data
   4   (0.807) 0.976 0.840 0.956 0.786 0.789 0.831 
   1   (0.193) 0.024 0.160 0.044 0.214 0.211 0.169 

Locus 1908 : 
2 alleles
10.9% missing data
   4   (0.905) 0.990 0.928 0.985 0.960 0.925 0.900 
   1   (0.095) 0.010 0.072 0.015 0.040 0.075 0.100 

Locus 1909 : 
2 alleles
7.2% missing data
   1   (0.700) 0.902 0.734 0.398 0.772 0.704 0.705 
   3   (0.300) 0.098 0.266 0.602 0.228 0.296 0.295 

Locus 1910 : 
2 alleles
3.6% missing data
   2   (0.847) 0.983 0.807 0.970 0.898 0.905 0.886 
   4   (0.153) 0.017 0.193 0.030 0.102 0.095 0.114 

Locus 1911 : 
2 alleles
12.3% missing data
   4   (0.763) 0.970 0.745 0.946 0.764 0.819 0.654 
   2   (0.237) 0.030 0.255 0.054 0.236 0.181 0.346 

Locus 1912 : 
2 alleles
10.1% missing data
   1   (0.059) 0.005 0.015 0.002 0.050 0.119 0.059 
   3   (0.941) 0.995 0.985 0.998 0.950 0.881 0.941 

Locus 1913 : 
2 alleles
2.2% missing data
   4   (0.753) 0.961 0.763 0.963 0.812 0.704 0.788 
   2   (0.247) 0.039 0.237 0.037 0.188 0.296 0.212 

Locus 1914 : 
2 alleles
10.9% missing data
   3   (0.929) 0.993 0.976 0.997 0.893 0.916 0.896 
   4   (0.071) 0.007 0.024 0.003 0.107 0.084 0.104 

Locus 1915 : 
2 alleles
13.8% missing data
   3   (0.855) 0.948 0.806 0.956 0.742 0.949 0.827 
   1   (0.145) 0.052 0.194 0.044 0.258 0.051 0.173 

Locus 1916 : 
2 alleles
6.5% missing data
   3   (0.902) 0.985 0.896 0.978 0.966 0.943 0.943 
   4   (0.098) 0.015 0.104 0.022 0.034 0.057 0.057 

Locus 1917 : 
2 alleles
4.3% missing data
   1   (0.830) 0.974 0.877 0.957 0.893 0.792 0.792 
   3   (0.170) 0.026 0.123 0.043 0.107 0.208 0.208 

Locus 1918 : 
2 alleles
12.3% missing data
   4   (0.772) 0.627 0.722 0.589 0.893 0.885 0.771 
   2   (0.228) 0.373 0.278 0.411 0.107 0.115 0.229 

Locus 1919 : 
2 alleles
8.0% missing data
   1   (0.742) 0.972 0.702 0.903 0.828 0.800 0.657 
   3   (0.258) 0.028 0.298 0.097 0.172 0.200 0.343 

Locus 1920 : 
2 alleles
3.6% missing data
   3   (0.841) 0.978 0.873 0.974 0.859 0.847 0.784 
   2   (0.159) 0.022 0.127 0.026 0.141 0.153 0.216 

Locus 1921 : 
2 alleles
3.6% missing data
   2   (0.835) 0.330 0.842 0.959 0.857 0.917 0.778 
   4   (0.165) 0.670 0.158 0.041 0.143 0.083 0.222 

Locus 1922 : 
2 alleles
4.3% missing data
   4   (0.749) 0.520 0.759 0.789 0.786 0.823 0.656 
   1   (0.251) 0.480 0.241 0.211 0.214 0.177 0.344 

Locus 1923 : 
2 alleles
9.4% missing data
   2   (0.454) 0.193 0.418 0.473 0.588 0.460 0.519 
   4   (0.546) 0.807 0.582 0.527 0.412 0.540 0.481 

Locus 1924 : 
2 alleles
12.3% missing data
   2   (0.828) 0.981 0.781 0.963 0.849 0.895 0.868 
   3   (0.172) 0.019 0.219 0.037 0.151 0.105 0.132 

Locus 1925 : 
2 alleles
13.8% missing data
   4   (0.901) 0.969 0.867 0.954 0.962 0.961 0.955 
   2   (0.099) 0.031 0.133 0.046 0.038 0.039 0.045 

Locus 1926 : 
2 alleles
6.5% missing data
   1   (0.904) 0.991 0.942 0.983 0.907 0.919 0.899 
   3   (0.096) 0.009 0.058 0.017 0.093 0.081 0.101 

Locus 1927 : 
2 alleles
4.3% missing data
   2   (0.900) 0.587 0.908 0.849 0.976 0.965 0.917 
   3   (0.100) 0.413 0.092 0.151 0.024 0.035 0.083 

Locus 1928 : 
2 alleles
10.1% missing data
   4   (0.786) 0.969 0.732 0.869 0.774 0.862 0.873 
   2   (0.214) 0.031 0.268 0.131 0.226 0.138 0.127 

Locus 1929 : 
2 alleles
5.1% missing data
   1   (0.924) 0.990 0.869 0.985 0.980 0.981 0.979 
   4   (0.076) 0.010 0.131 0.015 0.020 0.019 0.021 

Locus 1930 : 
2 alleles
5.1% missing data
   3   (0.891) 0.988 0.910 0.990 0.883 0.931 0.861 
   4   (0.109) 0.012 0.090 0.010 0.117 0.069 0.139 

Locus 1931 : 
2 alleles
11.6% missing data
   4   (0.912) 0.991 0.954 0.991 0.855 0.903 0.950 
   2   (0.088) 0.009 0.046 0.009 0.145 0.097 0.050 

Locus 1932 : 
2 alleles
2.9% missing data
   2   (0.754) 0.973 0.818 0.975 0.751 0.632 0.739 
   1   (0.246) 0.027 0.182 0.025 0.249 0.368 0.261 

Locus 1933 : 
2 alleles
15.9% missing data
   3   (0.577) 0.560 0.558 0.774 0.630 0.562 0.636 
   4   (0.423) 0.440 0.442 0.226 0.370 0.438 0.364 

Locus 1934 : 
2 alleles
3.6% missing data
   2   (0.097) 0.011 0.100 0.011 0.048 0.057 0.060 
   4   (0.903) 0.989 0.900 0.989 0.952 0.943 0.940 

Locus 1935 : 
2 alleles
10.9% missing data
   4   (0.835) 0.981 0.727 0.863 0.905 0.942 0.880 
   2   (0.165) 0.019 0.273 0.137 0.095 0.058 0.120 

Locus 1936 : 
2 alleles
10.9% missing data
   1   (0.943) 0.995 0.986 0.998 0.978 0.900 0.890 
   2   (0.057) 0.005 0.014 0.002 0.022 0.100 0.110 

Locus 1937 : 
2 alleles
2.9% missing data
   1   (0.829) 0.981 0.852 0.972 0.833 0.870 0.640 
   3   (0.171) 0.019 0.148 0.028 0.167 0.130 0.360 

Locus 1938 : 
2 alleles
5.1% missing data
   4   (0.930) 0.990 0.861 0.962 0.988 0.988 0.981 
   2   (0.070) 0.010 0.139 0.038 0.012 0.012 0.019 

Locus 1939 : 
2 alleles
1.4% missing data
   2   (0.106) 0.011 0.040 0.011 0.134 0.166 0.148 
   4   (0.894) 0.989 0.960 0.989 0.866 0.834 0.852 

Locus 1940 : 
2 alleles
2.2% missing data
   1   (0.915) 0.990 0.941 0.991 0.939 0.943 0.911 
   3   (0.085) 0.010 0.059 0.009 0.061 0.057 0.089 

Locus 1941 : 
2 alleles
5.1% missing data
   2   (0.905) 0.989 0.928 0.987 0.951 0.940 0.841 
   4   (0.095) 0.011 0.072 0.013 0.049 0.060 0.159 

Locus 1942 : 
2 alleles
4.3% missing data
   3   (0.900) 0.988 0.923 0.990 0.929 0.914 0.946 
   2   (0.100) 0.012 0.077 0.010 0.071 0.086 0.054 

Locus 1943 : 
2 alleles
2.2% missing data
   1   (0.863) 0.946 0.868 0.961 0.888 0.885 0.935 
   3   (0.137) 0.054 0.132 0.039 0.112 0.115 0.065 

Locus 1944 : 
2 alleles
6.5% missing data
   3   (0.776) 0.981 0.715 0.641 0.751 0.862 0.918 
   1   (0.224) 0.019 0.285 0.359 0.249 0.138 0.082 

Locus 1945 : 
2 alleles
8.7% missing data
   1   (0.408) 0.408 0.374 0.558 0.443 0.403 0.410 
   3   (0.592) 0.592 0.626 0.442 0.557 0.597 0.590 

Locus 1946 : 
2 alleles
10.9% missing data
   3   (0.877) 0.969 0.899 0.975 0.920 0.890 0.904 
   2   (0.123) 0.031 0.101 0.025 0.080 0.110 0.096 

Locus 1947 : 
2 alleles
13.0% missing data
   3   (0.904) 0.990 0.941 0.988 0.893 0.898 0.956 
   1   (0.096) 0.010 0.059 0.012 0.107 0.102 0.044 

Locus 1948 : 
2 alleles
0.7% missing data
   3   (0.810) 0.817 0.848 0.808 0.637 0.877 0.807 
   4   (0.190) 0.183 0.152 0.192 0.363 0.123 0.193 

Locus 1949 : 
2 alleles
15.2% missing data
   4   (0.802) 0.945 0.757 0.950 0.801 0.878 0.784 
   2   (0.198) 0.055 0.243 0.050 0.199 0.122 0.216 

Locus 1950 : 
2 alleles
0.0% missing data
   1   (0.909) 0.989 0.913 0.939 0.887 0.964 0.959 
   3   (0.091) 0.011 0.087 0.061 0.113 0.036 0.041 

Locus 1951 : 
2 alleles
11.6% missing data
   1   (0.752) 0.353 0.762 0.910 0.835 0.770 0.806 
   4   (0.248) 0.647 0.238 0.090 0.165 0.230 0.194 

Locus 1952 : 
2 alleles
12.3% missing data
   3   (0.152) 0.023 0.133 0.034 0.180 0.139 0.103 
   4   (0.848) 0.977 0.867 0.966 0.820 0.861 0.897 

Locus 1953 : 
2 alleles
2.9% missing data
   3   (0.909) 0.990 0.888 0.982 0.966 0.965 0.930 
   2   (0.091) 0.010 0.112 0.018 0.034 0.035 0.070 

Locus 1954 : 
2 alleles
13.0% missing data
   1   (0.698) 0.465 0.667 0.690 0.849 0.784 0.624 
   3   (0.302) 0.535 0.333 0.310 0.151 0.216 0.376 

Locus 1955 : 
2 alleles
16.7% missing data
   1   (0.868) 0.733 0.881 0.904 0.676 0.940 0.942 
   4   (0.132) 0.267 0.119 0.096 0.324 0.060 0.058 

Locus 1956 : 
2 alleles
8.7% missing data
   2   (0.901) 0.916 0.943 0.787 0.810 0.950 0.942 
   4   (0.099) 0.084 0.057 0.213 0.190 0.050 0.058 

Locus 1957 : 
2 alleles
12.3% missing data
   2   (0.890) 0.959 0.868 0.981 0.963 0.930 0.954 
   4   (0.110) 0.041 0.132 0.019 0.037 0.070 0.046 

Locus 1958 : 
2 alleles
5.8% missing data
   1   (0.141) 0.014 0.230 0.055 0.169 0.049 0.065 
   4   (0.859) 0.986 0.770 0.945 0.831 0.951 0.935 

Locus 1959 : 
2 alleles
6.5% missing data
   2   (0.901) 0.969 0.947 0.991 0.925 0.867 0.944 
   4   (0.099) 0.031 0.053 0.009 0.075 0.133 0.056 

Locus 1960 : 
2 alleles
12.3% missing data
   2   (0.820) 0.198 0.846 0.947 0.844 0.893 0.732 
   4   (0.180) 0.802 0.154 0.053 0.156 0.107 0.268 

Locus 1961 : 
2 alleles
2.9% missing data
   2   (0.888) 0.978 0.935 0.967 0.934 0.851 0.943 
   3   (0.112) 0.022 0.065 0.033 0.066 0.149 0.057 

Locus 1962 : 
2 alleles
4.3% missing data
   3   (0.897) 0.989 0.901 0.985 0.934 0.926 0.955 
   1   (0.103) 0.011 0.099 0.015 0.066 0.074 0.045 

Locus 1963 : 
2 alleles
13.8% missing data
   3   (0.905) 0.990 0.785 0.962 0.965 0.981 0.973 
   1   (0.095) 0.010 0.215 0.038 0.035 0.019 0.027 

Locus 1964 : 
2 alleles
0.7% missing data
   1   (0.091) 0.013 0.079 0.015 0.057 0.053 0.072 
   3   (0.909) 0.987 0.921 0.985 0.943 0.947 0.928 

Locus 1965 : 
2 alleles
15.2% missing data
   2   (0.434) 0.798 0.309 0.490 0.654 0.485 0.535 
   4   (0.566) 0.202 0.691 0.510 0.346 0.515 0.465 

Locus 1966 : 
2 alleles
5.1% missing data
   1   (0.785) 0.275 0.816 0.892 0.841 0.817 0.808 
   2   (0.215) 0.725 0.184 0.108 0.159 0.183 0.192 

Locus 1967 : 
2 alleles
2.2% missing data
   2   (0.120) 0.015 0.078 0.012 0.067 0.143 0.135 
   4   (0.880) 0.985 0.922 0.988 0.933 0.857 0.865 

Locus 1968 : 
2 alleles
5.1% missing data
   2   (0.907) 0.988 0.869 0.959 0.977 0.965 0.962 
   4   (0.093) 0.012 0.131 0.041 0.023 0.035 0.038 

Locus 1969 : 
2 alleles
5.8% missing data
   3   (0.136) 0.042 0.120 0.056 0.077 0.116 0.105 
   4   (0.864) 0.958 0.880 0.944 0.923 0.884 0.895 

Locus 1970 : 
2 alleles
7.2% missing data
   2   (0.626) 0.125 0.488 0.709 0.725 0.794 0.724 
   4   (0.374) 0.875 0.512 0.291 0.275 0.206 0.276 

Locus 1971 : 
2 alleles
5.1% missing data
   4   (0.621) 0.814 0.650 0.235 0.501 0.686 0.603 
   2   (0.379) 0.186 0.350 0.765 0.499 0.314 0.397 

Locus 1972 : 
2 alleles
3.6% missing data
   2   (0.797) 0.419 0.779 0.885 0.829 0.892 0.768 
   4   (0.203) 0.581 0.221 0.115 0.171 0.108 0.232 

Locus 1973 : 
2 alleles
18.8% missing data
   2   (0.804) 0.832 0.795 0.916 0.851 0.862 0.759 
   4   (0.196) 0.168 0.205 0.084 0.149 0.138 0.241 

Locus 1974 : 
2 alleles
5.8% missing data
   1   (0.185) 0.591 0.080 0.055 0.373 0.288 0.133 
   3   (0.815) 0.409 0.920 0.945 0.627 0.712 0.867 

Locus 1975 : 
2 alleles
12.3% missing data
   3   (0.882) 0.688 0.891 0.830 0.962 0.932 0.967 
   1   (0.118) 0.312 0.109 0.170 0.038 0.068 0.033 

Locus 1976 : 
2 alleles
2.2% missing data
   2   (0.895) 0.976 0.895 0.984 0.870 0.952 0.898 
   4   (0.105) 0.024 0.105 0.016 0.130 0.048 0.102 

Locus 1977 : 
2 alleles
11.6% missing data
   4   (0.922) 0.991 0.876 0.956 0.963 0.982 0.977 
   2   (0.078) 0.009 0.124 0.044 0.037 0.018 0.023 

Locus 1978 : 
2 alleles
18.8% missing data
   1   (0.862) 0.984 0.823 0.956 0.708 0.940 0.935 
   3   (0.138) 0.016 0.177 0.044 0.292 0.060 0.065 

Locus 1979 : 
2 alleles
4.3% missing data
   1   (0.830) 0.979 0.845 0.976 0.827 0.829 0.868 
   3   (0.170) 0.021 0.155 0.024 0.173 0.171 0.132 

Locus 1980 : 
2 alleles
13.0% missing data
   1   (0.866) 0.983 0.905 0.959 0.772 0.885 0.880 
   3   (0.134) 0.017 0.095 0.041 0.228 0.115 0.120 

Locus 1981 : 
2 alleles
12.3% missing data
   1   (0.750) 0.962 0.790 0.946 0.786 0.687 0.722 
   3   (0.250) 0.038 0.210 0.054 0.214 0.313 0.278 

Locus 1982 : 
2 alleles
2.2% missing data
   3   (0.712) 0.238 0.688 0.643 0.830 0.828 0.621 
   4   (0.288) 0.762 0.312 0.357 0.170 0.172 0.379 

Locus 1983 : 
2 alleles
1.4% missing data
   2   (0.619) 0.739 0.624 0.693 0.621 0.617 0.650 
   4   (0.381) 0.261 0.376 0.307 0.379 0.383 0.350 

Locus 1984 : 
2 alleles
13.0% missing data
   3   (0.332) 0.259 0.144 0.023 0.494 0.629 0.605 
   4   (0.668) 0.741 0.856 0.977 0.506 0.371 0.395 

Locus 1985 : 
2 alleles
14.5% missing data
   3   (0.440) 0.930 0.387 0.689 0.564 0.433 0.309 
   1   (0.560) 0.070 0.613 0.311 0.436 0.567 0.691 

Locus 1986 : 
2 alleles
12.3% missing data
   4   (0.925) 0.989 0.969 0.994 0.875 0.919 0.933 
   2   (0.075) 0.011 0.031 0.006 0.125 0.081 0.067 

Locus 1987 : 
2 alleles
2.2% missing data
   2   (0.931) 0.772 0.918 0.743 0.982 0.989 0.986 
   4   (0.069) 0.228 0.082 0.257 0.018 0.011 0.014 

Locus 1988 : 
2 alleles
2.9% missing data
   1   (0.752) 0.730 0.793 0.471 0.776 0.776 0.804 
   3   (0.248) 0.270 0.207 0.529 0.224 0.224 0.196 

Locus 1989 : 
2 alleles
3.6% missing data
   4   (0.875) 0.981 0.826 0.965 0.925 0.948 0.904 
   1   (0.125) 0.019 0.174 0.035 0.075 0.052 0.096 

Locus 1990 : 
2 alleles
11.6% missing data
   3   (0.713) 0.970 0.690 0.723 0.774 0.800 0.536 
   1   (0.287) 0.030 0.310 0.277 0.226 0.200 0.464 

Locus 1991 : 
2 alleles
3.6% missing data
   2   (0.599) 0.470 0.585 0.587 0.589 0.663 0.578 
   4   (0.401) 0.530 0.415 0.413 0.411 0.337 0.422 

Locus 1992 : 
2 alleles
7.2% missing data
   3   (0.531) 0.947 0.562 0.180 0.692 0.462 0.581 
   1   (0.469) 0.053 0.438 0.820 0.308 0.538 0.419 

Locus 1993 : 
2 alleles
5.1% missing data
   3   (0.852) 0.981 0.831 0.959 0.913 0.891 0.919 
   1   (0.148) 0.019 0.169 0.041 0.087 0.109 0.081 

Locus 1994 : 
2 alleles
2.9% missing data
   3   (0.850) 0.981 0.820 0.950 0.925 0.898 0.905 
   1   (0.150) 0.019 0.180 0.050 0.075 0.102 0.095 

Locus 1995 : 
2 alleles
6.5% missing data
   1   (0.905) 0.985 0.936 0.987 0.950 0.911 0.933 
   3   (0.095) 0.015 0.064 0.013 0.050 0.089 0.067 

Locus 1996 : 
2 alleles
5.1% missing data
   3   (0.897) 0.971 0.907 0.977 0.935 0.948 0.815 
   1   (0.103) 0.029 0.093 0.023 0.065 0.052 0.185 

Locus 1997 : 
2 alleles
10.9% missing data
   3   (0.887) 0.987 0.909 0.983 0.948 0.894 0.911 
   1   (0.113) 0.013 0.091 0.017 0.052 0.106 0.089 

Locus 1998 : 
2 alleles
10.1% missing data
   1   (0.661) 0.963 0.546 0.791 0.608 0.784 0.721 
   3   (0.339) 0.037 0.454 0.209 0.392 0.216 0.279 

Locus 1999 : 
2 alleles
11.6% missing data
   3   (0.899) 0.892 0.926 0.990 0.943 0.930 0.832 
   1   (0.101) 0.108 0.074 0.010 0.057 0.070 0.168 

Locus 2000 : 
2 alleles
0.0% missing data
   4   (0.909) 0.991 0.923 0.984 0.948 0.944 0.939 
   1   (0.091) 0.009 0.077 0.016 0.052 0.056 0.061 

Locus 2001 : 
2 alleles
1.4% missing data
   4   (0.821) 0.774 0.884 0.828 0.869 0.785 0.882 
   2   (0.179) 0.226 0.116 0.172 0.131 0.215 0.118 

Locus 2002 : 
2 alleles
15.9% missing data
   4   (0.945) 0.702 0.922 0.842 0.993 0.994 0.992 
   1   (0.055) 0.298 0.078 0.158 0.007 0.006 0.008 

Locus 2003 : 
2 alleles
13.0% missing data
   4   (0.131) 0.111 0.071 0.009 0.303 0.145 0.166 
   2   (0.869) 0.889 0.929 0.991 0.697 0.855 0.834 

Locus 2004 : 
2 alleles
7.2% missing data
   2   (0.820) 0.158 0.836 0.956 0.898 0.912 0.527 
   4   (0.180) 0.842 0.164 0.044 0.102 0.088 0.473 

Locus 2005 : 
2 alleles
10.9% missing data
   4   (0.888) 0.989 0.876 0.970 0.919 0.939 0.932 
   2   (0.112) 0.011 0.124 0.030 0.081 0.061 0.068 

Locus 2006 : 
2 alleles
2.2% missing data
   4   (0.620) 0.958 0.590 0.688 0.568 0.648 0.685 
   1   (0.380) 0.042 0.410 0.312 0.432 0.352 0.315 

Locus 2007 : 
2 alleles
2.2% missing data
   1   (0.841) 0.302 0.892 0.915 0.874 0.872 0.836 
   4   (0.159) 0.698 0.108 0.085 0.126 0.128 0.164 

Locus 2008 : 
2 alleles
10.1% missing data
   1   (0.878) 0.987 0.897 0.983 0.884 0.917 0.816 
   2   (0.122) 0.013 0.103 0.017 0.116 0.083 0.184 

Locus 2009 : 
2 alleles
18.1% missing data
   2   (0.888) 0.689 0.895 0.898 0.966 0.936 0.965 
   1   (0.112) 0.311 0.105 0.102 0.034 0.064 0.035 

Locus 2010 : 
2 alleles
2.9% missing data
   2   (0.222) 0.773 0.173 0.088 0.213 0.210 0.205 
   4   (0.778) 0.227 0.827 0.912 0.787 0.790 0.795 

Locus 2011 : 
2 alleles
13.8% missing data
   2   (0.832) 0.599 0.876 0.835 0.919 0.853 0.812 
   4   (0.168) 0.401 0.124 0.165 0.081 0.147 0.188 

Locus 2012 : 
2 alleles
11.6% missing data
   1   (0.915) 0.981 0.953 0.994 0.970 0.896 0.943 
   3   (0.085) 0.019 0.047 0.006 0.030 0.104 0.057 

Locus 2013 : 
2 alleles
14.5% missing data
   2   (0.428) 0.365 0.310 0.181 0.545 0.566 0.550 
   3   (0.572) 0.635 0.690 0.819 0.455 0.434 0.450 

Locus 2014 : 
2 alleles
10.9% missing data
   1   (0.887) 0.985 0.915 0.981 0.774 0.950 0.700 
   4   (0.113) 0.015 0.085 0.019 0.226 0.050 0.300 

Locus 2015 : 
2 alleles
5.1% missing data
   2   (0.724) 0.533 0.791 0.656 0.776 0.670 0.790 
   1   (0.276) 0.467 0.209 0.344 0.224 0.330 0.210 

Locus 2016 : 
2 alleles
2.9% missing data
   4   (0.898) 0.982 0.885 0.978 0.949 0.953 0.918 
   2   (0.102) 0.018 0.115 0.022 0.051 0.047 0.082 

Locus 2017 : 
2 alleles
2.2% missing data
   2   (0.887) 0.312 0.921 0.977 0.919 0.939 0.893 
   1   (0.113) 0.688 0.079 0.023 0.081 0.061 0.107 

Locus 2018 : 
2 alleles
3.6% missing data
   4   (0.795) 0.362 0.729 0.380 0.932 0.925 0.856 
   2   (0.205) 0.638 0.271 0.620 0.068 0.075 0.144 

Locus 2019 : 
2 alleles
4.3% missing data
   1   (0.849) 0.571 0.901 0.877 0.875 0.852 0.929 
   3   (0.151) 0.429 0.099 0.123 0.125 0.148 0.071 

Locus 2020 : 
2 alleles
5.1% missing data
   2   (0.878) 0.297 0.951 0.983 0.911 0.847 0.863 
   3   (0.122) 0.703 0.049 0.017 0.089 0.153 0.137 

Locus 2021 : 
2 alleles
13.0% missing data
   1   (0.833) 0.980 0.890 0.970 0.601 0.817 0.847 
   3   (0.167) 0.020 0.110 0.030 0.399 0.183 0.153 

Locus 2022 : 
2 alleles
2.2% missing data
   4   (0.915) 0.990 0.951 0.993 0.954 0.925 0.879 
   2   (0.085) 0.010 0.049 0.007 0.046 0.075 0.121 

Locus 2023 : 
2 alleles
15.9% missing data
   4   (0.699) 0.961 0.657 0.915 0.662 0.748 0.695 
   2   (0.301) 0.039 0.343 0.085 0.338 0.252 0.305 

Locus 2024 : 
2 alleles
5.1% missing data
   4   (0.924) 0.992 0.975 0.996 0.928 0.873 0.934 
   1   (0.076) 0.008 0.025 0.004 0.072 0.127 0.066 

Locus 2025 : 
2 alleles
4.3% missing data
   1   (0.095) 0.028 0.072 0.014 0.094 0.065 0.069 
   2   (0.905) 0.972 0.928 0.986 0.906 0.935 0.931 

Locus 2026 : 
2 alleles
6.5% missing data
   2   (0.833) 0.961 0.829 0.972 0.866 0.843 0.909 
   4   (0.167) 0.039 0.171 0.028 0.134 0.157 0.091 

Locus 2027 : 
2 alleles
15.9% missing data
   4   (0.890) 0.198 0.912 0.951 0.958 0.950 0.911 
   2   (0.110) 0.802 0.088 0.049 0.042 0.050 0.089 

Locus 2028 : 
2 alleles
0.7% missing data
   2   (0.910) 0.990 0.878 0.960 0.971 0.971 0.943 
   4   (0.090) 0.010 0.122 0.040 0.029 0.029 0.057 

Locus 2029 : 
2 alleles
14.5% missing data
   4   (0.944) 0.994 0.986 0.998 0.970 0.884 0.965 
   2   (0.056) 0.006 0.014 0.002 0.030 0.116 0.035 

Locus 2030 : 
2 alleles
13.0% missing data
   3   (0.509) 0.173 0.511 0.278 0.394 0.596 0.528 
   1   (0.491) 0.827 0.489 0.722 0.606 0.404 0.472 

Locus 2031 : 
2 alleles
11.6% missing data
   2   (0.735) 0.251 0.780 0.871 0.846 0.727 0.705 
   4   (0.265) 0.749 0.220 0.129 0.154 0.273 0.295 

Locus 2032 : 
2 alleles
2.9% missing data
   2   (0.921) 0.992 0.963 0.994 0.897 0.926 0.922 
   4   (0.079) 0.008 0.037 0.006 0.103 0.074 0.078 

Locus 2033 : 
2 alleles
4.3% missing data
   2   (0.496) 0.174 0.444 0.225 0.631 0.595 0.527 
   4   (0.504) 0.826 0.556 0.775 0.369 0.405 0.473 

Locus 2034 : 
2 alleles
1.4% missing data
   2   (0.927) 0.993 0.975 0.996 0.943 0.887 0.942 
   1   (0.073) 0.007 0.025 0.004 0.057 0.113 0.058 

Locus 2035 : 
2 alleles
13.0% missing data
   3   (0.885) 0.985 0.783 0.928 0.942 0.970 0.943 
   1   (0.115) 0.015 0.217 0.072 0.058 0.030 0.057 

Locus 2036 : 
2 alleles
5.8% missing data
   2   (0.901) 0.989 0.928 0.986 0.835 0.934 0.930 
   4   (0.099) 0.011 0.072 0.014 0.165 0.066 0.070 

Locus 2037 : 
2 alleles
11.6% missing data
   2   (0.882) 0.987 0.921 0.985 0.940 0.876 0.833 
   4   (0.118) 0.013 0.079 0.015 0.060 0.124 0.167 

Locus 2038 : 
2 alleles
2.9% missing data
   2   (0.891) 0.110 0.918 0.962 0.955 0.936 0.971 
   4   (0.109) 0.890 0.082 0.038 0.045 0.064 0.029 

Locus 2039 : 
2 alleles
2.9% missing data
   2   (0.695) 0.958 0.635 0.863 0.640 0.754 0.794 
   4   (0.305) 0.042 0.365 0.137 0.360 0.246 0.206 

Locus 2040 : 
2 alleles
3.6% missing data
   4   (0.942) 0.988 0.988 0.998 0.907 0.902 0.906 
   2   (0.058) 0.012 0.012 0.002 0.093 0.098 0.094 

Locus 2041 : 
2 alleles
2.2% missing data
   3   (0.771) 0.971 0.764 0.922 0.827 0.789 0.761 
   1   (0.229) 0.029 0.236 0.078 0.173 0.211 0.239 

Locus 2042 : 
2 alleles
5.8% missing data
   1   (0.917) 0.991 0.929 0.993 0.960 0.964 0.832 
   4   (0.083) 0.009 0.071 0.007 0.040 0.036 0.168 

Locus 2043 : 
2 alleles
14.5% missing data
   1   (0.703) 0.864 0.617 0.181 0.772 0.838 0.839 
   3   (0.297) 0.136 0.383 0.819 0.228 0.162 0.161 

Locus 2044 : 
2 alleles
4.3% missing data
   4   (0.892) 0.987 0.946 0.990 0.776 0.895 0.833 
   2   (0.108) 0.013 0.054 0.010 0.224 0.105 0.167 

Locus 2045 : 
2 alleles
5.8% missing data
   4   (0.509) 0.228 0.539 0.201 0.574 0.566 0.385 
   3   (0.491) 0.772 0.461 0.799 0.426 0.434 0.615 

Locus 2046 : 
2 alleles
5.1% missing data
   1   (0.905) 0.986 0.901 0.989 0.946 0.958 0.890 
   3   (0.095) 0.014 0.099 0.011 0.054 0.042 0.110 

Locus 2047 : 
2 alleles
2.9% missing data
   1   (0.886) 0.312 0.758 0.141 0.985 0.989 0.984 
   4   (0.114) 0.688 0.242 0.859 0.015 0.011 0.016 

Locus 2048 : 
2 alleles
2.9% missing data
   3   (0.896) 0.990 0.865 0.980 0.909 0.958 0.955 
   1   (0.104) 0.010 0.135 0.020 0.091 0.042 0.045 

Locus 2049 : 
2 alleles
12.3% missing data
   1   (0.887) 0.978 0.870 0.981 0.938 0.933 0.941 
   3   (0.113) 0.022 0.130 0.019 0.062 0.067 0.059 

Locus 2050 : 
2 alleles
12.3% missing data
   3   (0.801) 0.808 0.789 0.514 0.794 0.884 0.895 
   2   (0.199) 0.192 0.211 0.486 0.206 0.116 0.105 

Locus 2051 : 
2 alleles
8.0% missing data
   2   (0.918) 0.991 0.951 0.992 0.838 0.967 0.694 
   4   (0.082) 0.009 0.049 0.008 0.162 0.033 0.306 

Locus 2052 : 
2 alleles
5.1% missing data
   1   (0.711) 0.961 0.720 0.909 0.406 0.765 0.668 
   3   (0.289) 0.039 0.280 0.091 0.594 0.235 0.332 

Locus 2053 : 
2 alleles
15.2% missing data
   3   (0.832) 0.513 0.855 0.751 0.910 0.886 0.867 
   1   (0.168) 0.487 0.145 0.249 0.090 0.114 0.133 

Locus 2054 : 
2 alleles
5.8% missing data
   3   (0.777) 0.617 0.778 0.913 0.902 0.778 0.863 
   1   (0.223) 0.383 0.222 0.087 0.098 0.222 0.137 

Locus 2055 : 
2 alleles
5.1% missing data
   4   (0.874) 0.983 0.869 0.969 0.886 0.904 0.961 
   1   (0.126) 0.017 0.131 0.031 0.114 0.096 0.039 

Locus 2056 : 
2 alleles
14.5% missing data
   4   (0.906) 0.893 0.850 0.929 0.981 0.973 0.961 
   2   (0.094) 0.107 0.150 0.071 0.019 0.027 0.039 

Locus 2057 : 
2 alleles
13.8% missing data
   2   (0.896) 0.971 0.827 0.955 0.960 0.966 0.963 
   4   (0.104) 0.029 0.173 0.045 0.040 0.034 0.037 

Locus 2058 : 
2 alleles
5.8% missing data
   4   (0.139) 0.017 0.107 0.018 0.073 0.151 0.163 
   2   (0.861) 0.983 0.893 0.982 0.927 0.849 0.837 

Locus 2059 : 
2 alleles
5.1% missing data
   2   (0.881) 0.983 0.884 0.943 0.885 0.924 0.939 
   4   (0.119) 0.017 0.116 0.057 0.115 0.076 0.061 

Locus 2060 : 
2 alleles
12.3% missing data
   1   (0.895) 0.987 0.935 0.990 0.919 0.884 0.892 
   4   (0.105) 0.013 0.065 0.010 0.081 0.116 0.108 

Locus 2061 : 
2 alleles
6.5% missing data
   1   (0.811) 0.978 0.863 0.946 0.854 0.774 0.744 
   3   (0.189) 0.022 0.137 0.054 0.146 0.226 0.256 

Locus 2062 : 
2 alleles
11.6% missing data
   2   (0.883) 0.966 0.858 0.974 0.962 0.920 0.962 
   4   (0.117) 0.034 0.142 0.026 0.038 0.080 0.038 

Locus 2063 : 
2 alleles
14.5% missing data
   3   (0.875) 0.889 0.883 0.974 0.889 0.925 0.872 
   4   (0.125) 0.111 0.117 0.026 0.111 0.075 0.128 

Locus 2064 : 
2 alleles
13.0% missing data
   4   (0.901) 0.990 0.926 0.983 0.859 0.932 0.931 
   2   (0.099) 0.010 0.074 0.017 0.141 0.068 0.069 

Locus 2065 : 
2 alleles
12.3% missing data
   4   (0.122) 0.016 0.047 0.007 0.198 0.250 0.116 
   2   (0.878) 0.984 0.953 0.993 0.802 0.750 0.884 

Locus 2066 : 
2 alleles
4.3% missing data
   4   (0.888) 0.989 0.871 0.984 0.960 0.937 0.887 
   2   (0.112) 0.011 0.129 0.016 0.040 0.063 0.113 

Locus 2067 : 
2 alleles
8.0% missing data
   3   (0.915) 0.990 0.907 0.936 0.968 0.964 0.970 
   1   (0.085) 0.010 0.093 0.064 0.032 0.036 0.030 

Locus 2068 : 
2 alleles
12.3% missing data
   1   (0.905) 0.903 0.916 0.984 0.971 0.942 0.919 
   3   (0.095) 0.097 0.084 0.016 0.029 0.058 0.081 

Locus 2069 : 
2 alleles
8.0% missing data
   4   (0.860) 0.985 0.861 0.908 0.940 0.914 0.817 
   2   (0.140) 0.015 0.139 0.092 0.060 0.086 0.183 

Locus 2070 : 
2 alleles
0.0% missing data
   3   (0.912) 0.990 0.944 0.965 0.969 0.926 0.946 
   4   (0.088) 0.010 0.056 0.035 0.031 0.074 0.054 

Locus 2071 : 
2 alleles
9.4% missing data
   1   (0.155) 0.016 0.166 0.034 0.159 0.110 0.108 
   3   (0.845) 0.984 0.834 0.966 0.841 0.890 0.892 

Locus 2072 : 
2 alleles
3.6% missing data
   2   (0.827) 0.465 0.757 0.731 0.918 0.939 0.892 
   4   (0.173) 0.535 0.243 0.269 0.082 0.061 0.108 

Locus 2073 : 
2 alleles
10.9% missing data
   2   (0.871) 0.884 0.899 0.891 0.944 0.913 0.821 
   4   (0.129) 0.116 0.101 0.109 0.056 0.087 0.179 

Locus 2074 : 
2 alleles
6.5% missing data
   4   (0.852) 0.983 0.731 0.924 0.943 0.940 0.950 
   2   (0.148) 0.017 0.269 0.076 0.057 0.060 0.050 

Locus 2075 : 
2 alleles
2.9% missing data
   4   (0.866) 0.727 0.871 0.889 0.950 0.914 0.941 
   1   (0.134) 0.273 0.129 0.111 0.050 0.086 0.059 

Locus 2076 : 
2 alleles
13.0% missing data
   4   (0.780) 0.445 0.838 0.768 0.716 0.813 0.760 
   2   (0.220) 0.555 0.162 0.232 0.284 0.187 0.240 

Locus 2077 : 
2 alleles
2.2% missing data
   1   (0.858) 0.982 0.922 0.986 0.880 0.806 0.762 
   3   (0.142) 0.018 0.078 0.014 0.120 0.194 0.238 

Locus 2078 : 
2 alleles
11.6% missing data
   1   (0.619) 0.763 0.599 0.296 0.634 0.685 0.695 
   3   (0.381) 0.237 0.401 0.704 0.366 0.315 0.305 

Locus 2079 : 
2 alleles
1.4% missing data
   3   (0.909) 0.253 0.966 0.991 0.959 0.896 0.953 
   1   (0.091) 0.747 0.034 0.009 0.041 0.104 0.047 

Locus 2080 : 
2 alleles
17.4% missing data
   3   (0.698) 0.535 0.673 0.591 0.869 0.746 0.751 
   1   (0.302) 0.465 0.327 0.409 0.131 0.254 0.249 

Locus 2081 : 
2 alleles
12.3% missing data
   3   (0.879) 0.970 0.921 0.977 0.857 0.895 0.835 
   1   (0.121) 0.030 0.079 0.023 0.143 0.105 0.165 

Locus 2082 : 
2 alleles
5.8% missing data
   1   (0.347) 0.108 0.386 0.251 0.310 0.348 0.194 
   3   (0.653) 0.892 0.614 0.749 0.690 0.652 0.806 

Locus 2083 : 
2 alleles
4.3% missing data
   3   (0.804) 0.975 0.771 0.899 0.915 0.841 0.854 
   2   (0.196) 0.025 0.229 0.101 0.085 0.159 0.146 

Locus 2084 : 
2 alleles
5.8% missing data
   2   (0.617) 0.892 0.597 0.843 0.554 0.589 0.734 
   4   (0.383) 0.108 0.403 0.157 0.446 0.411 0.266 

Locus 2085 : 
2 alleles
5.8% missing data
   1   (0.532) 0.157 0.559 0.317 0.705 0.541 0.488 
   3   (0.468) 0.843 0.441 0.683 0.295 0.459 0.512 

Locus 2086 : 
2 alleles
5.8% missing data
   4   (0.876) 0.469 0.908 0.928 0.947 0.897 0.963 
   2   (0.124) 0.531 0.092 0.072 0.053 0.103 0.037 

Locus 2087 : 
2 alleles
12.3% missing data
   4   (0.606) 0.111 0.246 0.054 0.885 0.925 0.889 
   1   (0.394) 0.889 0.754 0.946 0.115 0.075 0.111 

Locus 2088 : 
2 alleles
4.3% missing data
   3   (0.696) 0.587 0.683 0.492 0.771 0.745 0.810 
   2   (0.304) 0.413 0.317 0.508 0.229 0.255 0.190 

Locus 2089 : 
2 alleles
5.8% missing data
   3   (0.900) 0.963 0.915 0.964 0.953 0.942 0.881 
   1   (0.100) 0.037 0.085 0.036 0.047 0.058 0.119 

Locus 2090 : 
2 alleles
11.6% missing data
   4   (0.915) 0.989 0.954 0.992 0.937 0.922 0.895 
   3   (0.085) 0.011 0.046 0.008 0.063 0.078 0.105 

Locus 2091 : 
2 alleles
11.6% missing data
   2   (0.822) 0.978 0.785 0.923 0.874 0.865 0.917 
   4   (0.178) 0.022 0.215 0.077 0.126 0.135 0.083 

Locus 2092 : 
2 alleles
1.4% missing data
   3   (0.818) 0.979 0.833 0.963 0.811 0.857 0.700 
   1   (0.182) 0.021 0.167 0.037 0.189 0.143 0.300 

Locus 2093 : 
2 alleles
1.4% missing data
   2   (0.818) 0.948 0.841 0.882 0.879 0.820 0.856 
   4   (0.182) 0.052 0.159 0.118 0.121 0.180 0.144 

Locus 2094 : 
2 alleles
5.1% missing data
   1   (0.895) 0.466 0.889 0.954 0.937 0.960 0.976 
   3   (0.105) 0.534 0.111 0.046 0.063 0.040 0.024 

Locus 2095 : 
2 alleles
2.9% missing data
   3   (0.877) 0.985 0.877 0.936 0.900 0.935 0.877 
   1   (0.123) 0.015 0.123 0.064 0.100 0.065 0.123 

Locus 2096 : 
2 alleles
8.7% missing data
   1   (0.333) 0.042 0.375 0.055 0.425 0.300 0.340 
   3   (0.667) 0.958 0.625 0.945 0.575 0.700 0.660 

Locus 2097 : 
2 alleles
12.3% missing data
   2   (0.776) 0.971 0.694 0.893 0.853 0.854 0.846 
   4   (0.224) 0.029 0.306 0.107 0.147 0.146 0.154 

Locus 2098 : 
2 alleles
11.6% missing data
   2   (0.884) 0.984 0.858 0.948 0.857 0.951 0.950 
   4   (0.116) 0.016 0.142 0.052 0.143 0.049 0.050 

Locus 2099 : 
2 alleles
6.5% missing data
   2   (0.913) 0.073 0.974 0.995 0.846 0.921 0.902 
   4   (0.087) 0.927 0.026 0.005 0.154 0.079 0.098 

Locus 2100 : 
2 alleles
17.4% missing data
   2   (0.896) 0.913 0.883 0.981 0.832 0.960 0.942 
   1   (0.104) 0.087 0.117 0.019 0.168 0.040 0.058 

Locus 2101 : 
2 alleles
1.4% missing data
   3   (0.856) 0.979 0.880 0.979 0.882 0.884 0.769 
   1   (0.144) 0.021 0.120 0.021 0.118 0.116 0.231 

Locus 2102 : 
2 alleles
3.6% missing data
   4   (0.645) 0.518 0.630 0.554 0.739 0.696 0.676 
   2   (0.355) 0.482 0.370 0.446 0.261 0.304 0.324 

Locus 2103 : 
2 alleles
2.9% missing data
   4   (0.867) 0.140 0.909 0.974 0.919 0.909 0.875 
   2   (0.133) 0.860 0.091 0.026 0.081 0.091 0.125 

Locus 2104 : 
2 alleles
2.9% missing data
   3   (0.895) 0.989 0.845 0.843 0.936 0.969 0.968 
   1   (0.105) 0.011 0.155 0.157 0.064 0.031 0.032 

Locus 2105 : 
2 alleles
4.3% missing data
   4   (0.861) 0.979 0.795 0.944 0.929 0.931 0.946 
   1   (0.139) 0.021 0.205 0.056 0.071 0.069 0.054 

Locus 2106 : 
2 alleles
6.5% missing data
   1   (0.917) 0.978 0.896 0.913 0.972 0.972 0.974 
   3   (0.083) 0.022 0.104 0.087 0.028 0.028 0.026 

Locus 2107 : 
2 alleles
11.6% missing data
   3   (0.073) 0.007 0.031 0.004 0.170 0.065 0.080 
   4   (0.927) 0.993 0.969 0.996 0.830 0.935 0.920 

Locus 2108 : 
2 alleles
4.3% missing data
   1   (0.555) 0.432 0.541 0.721 0.451 0.570 0.664 
   3   (0.445) 0.568 0.459 0.279 0.549 0.430 0.336 

Locus 2109 : 
2 alleles
7.2% missing data
   4   (0.729) 0.978 0.537 0.548 0.782 0.905 0.829 
   1   (0.271) 0.022 0.463 0.452 0.218 0.095 0.171 

Locus 2110 : 
2 alleles
0.7% missing data
   1   (0.898) 0.988 0.962 0.994 0.813 0.831 0.905 
   3   (0.102) 0.012 0.038 0.006 0.187 0.169 0.095 

Locus 2111 : 
2 alleles
4.3% missing data
   2   (0.613) 0.873 0.688 0.818 0.519 0.488 0.639 
   4   (0.387) 0.127 0.312 0.182 0.481 0.512 0.361 

Locus 2112 : 
2 alleles
11.6% missing data
   1   (0.943) 0.995 0.986 0.998 0.980 0.894 0.921 
   3   (0.057) 0.005 0.014 0.002 0.020 0.106 0.079 

Locus 2113 : 
2 alleles
4.3% missing data
   2   (0.466) 0.164 0.522 0.428 0.396 0.402 0.546 
   4   (0.534) 0.836 0.478 0.572 0.604 0.598 0.454 

Locus 2114 : 
2 alleles
5.1% missing data
   1   (0.226) 0.026 0.169 0.026 0.155 0.331 0.292 
   2   (0.774) 0.974 0.831 0.974 0.845 0.669 0.708 

Locus 2115 : 
2 alleles
5.1% missing data
   3   (0.920) 0.990 0.872 0.946 0.981 0.983 0.955 
   1   (0.080) 0.010 0.128 0.054 0.019 0.017 0.045 

Locus 2116 : 
2 alleles
3.6% missing data
   4   (0.769) 0.473 0.775 0.713 0.821 0.815 0.867 
   3   (0.231) 0.527 0.225 0.287 0.179 0.185 0.133 

Locus 2117 : 
2 alleles
13.0% missing data
   3   (0.917) 0.992 0.968 0.995 0.874 0.885 0.929 
   1   (0.083) 0.008 0.032 0.005 0.126 0.115 0.071 

Locus 2118 : 
2 alleles
15.9% missing data
   3   (0.927) 0.983 0.914 0.887 0.980 0.980 0.980 
   1   (0.073) 0.017 0.086 0.113 0.020 0.020 0.020 

Locus 2119 : 
2 alleles
2.9% missing data
   1   (0.163) 0.028 0.108 0.017 0.166 0.216 0.205 
   3   (0.837) 0.972 0.892 0.983 0.834 0.784 0.795 

Locus 2120 : 
2 alleles
13.0% missing data
   4   (0.436) 0.020 0.503 0.806 0.350 0.349 0.372 
   2   (0.564) 0.980 0.497 0.194 0.650 0.651 0.628 

Locus 2121 : 
2 alleles
12.3% missing data
   3   (0.868) 0.806 0.893 0.930 0.842 0.912 0.898 
   1   (0.132) 0.194 0.107 0.070 0.158 0.088 0.102 

Locus 2122 : 
2 alleles
18.1% missing data
   2   (0.075) 0.010 0.032 0.005 0.087 0.090 0.054 
   4   (0.925) 0.990 0.968 0.995 0.913 0.910 0.946 

Locus 2123 : 
2 alleles
6.5% missing data
   1   (0.530) 0.873 0.440 0.093 0.635 0.669 0.575 
   4   (0.470) 0.127 0.560 0.907 0.365 0.331 0.425 

Locus 2124 : 
2 alleles
4.3% missing data
   4   (0.942) 0.995 0.988 0.998 0.857 0.887 0.963 
   2   (0.058) 0.005 0.012 0.002 0.143 0.113 0.037 

Locus 2125 : 
2 alleles
11.6% missing data
   4   (0.853) 0.983 0.898 0.988 0.895 0.773 0.907 
   2   (0.147) 0.017 0.102 0.012 0.105 0.227 0.093 

Locus 2126 : 
2 alleles
6.5% missing data
   2   (0.662) 0.909 0.631 0.872 0.413 0.703 0.775 
   4   (0.338) 0.091 0.369 0.128 0.587 0.297 0.225 

Locus 2127 : 
2 alleles
2.9% missing data
   2   (0.884) 0.986 0.911 0.896 0.958 0.901 0.940 
   4   (0.116) 0.014 0.089 0.104 0.042 0.099 0.060 

Locus 2128 : 
2 alleles
10.9% missing data
   2   (0.927) 0.349 0.849 0.902 0.991 0.993 0.989 
   4   (0.073) 0.651 0.151 0.098 0.009 0.007 0.011 

Locus 2129 : 
2 alleles
2.2% missing data
   2   (0.813) 0.980 0.730 0.933 0.913 0.886 0.881 
   4   (0.187) 0.020 0.270 0.067 0.087 0.114 0.119 

Locus 2130 : 
2 alleles
2.9% missing data
   3   (0.704) 0.037 0.663 0.811 0.801 0.783 0.809 
   1   (0.296) 0.963 0.337 0.189 0.199 0.217 0.191 

Locus 2131 : 
2 alleles
12.3% missing data
   4   (0.892) 0.980 0.922 0.987 0.871 0.899 0.940 
   3   (0.108) 0.020 0.078 0.013 0.129 0.101 0.060 

Locus 2132 : 
2 alleles
2.9% missing data
   2   (0.903) 0.989 0.893 0.987 0.952 0.949 0.946 
   3   (0.097) 0.011 0.107 0.013 0.048 0.051 0.054 

Locus 2133 : 
2 alleles
5.8% missing data
   1   (0.763) 0.893 0.775 0.948 0.566 0.771 0.859 
   3   (0.237) 0.107 0.225 0.052 0.434 0.229 0.141 

Locus 2134 : 
2 alleles
13.0% missing data
   4   (0.874) 0.972 0.861 0.974 0.940 0.901 0.953 
   2   (0.126) 0.028 0.139 0.026 0.060 0.099 0.047 

Locus 2135 : 
2 alleles
6.5% missing data
   1   (0.738) 0.967 0.710 0.905 0.818 0.738 0.816 
   3   (0.262) 0.033 0.290 0.095 0.182 0.262 0.184 

Locus 2136 : 
2 alleles
2.2% missing data
   3   (0.814) 0.084 0.801 0.964 0.712 0.923 0.780 
   1   (0.186) 0.916 0.199 0.036 0.288 0.077 0.220 

Locus 2137 : 
2 alleles
10.1% missing data
   3   (0.934) 0.623 0.868 0.865 0.991 0.993 0.991 
   4   (0.066) 0.377 0.132 0.135 0.009 0.007 0.009 

Locus 2138 : 
2 alleles
18.1% missing data
   1   (0.142) 0.016 0.091 0.123 0.114 0.129 0.209 
   3   (0.858) 0.984 0.909 0.877 0.886 0.871 0.791 

Locus 2139 : 
2 alleles
10.1% missing data
   1   (0.883) 0.984 0.923 0.986 0.923 0.849 0.928 
   3   (0.117) 0.016 0.077 0.014 0.077 0.151 0.072 

Locus 2140 : 
2 alleles
2.2% missing data
   1   (0.126) 0.848 0.106 0.020 0.072 0.063 0.113 
   2   (0.874) 0.152 0.894 0.980 0.928 0.937 0.887 

Locus 2141 : 
2 alleles
13.0% missing data
   1   (0.800) 0.777 0.807 0.962 0.842 0.833 0.744 
   2   (0.200) 0.223 0.193 0.038 0.158 0.167 0.256 

Locus 2142 : 
2 alleles
3.6% missing data
   3   (0.893) 0.974 0.853 0.896 0.962 0.964 0.930 
   1   (0.107) 0.026 0.147 0.104 0.038 0.036 0.070 

Locus 2143 : 
2 alleles
13.0% missing data
   1   (0.538) 0.661 0.509 0.367 0.551 0.637 0.415 
   3   (0.462) 0.339 0.491 0.633 0.449 0.363 0.585 

Locus 2144 : 
2 alleles
6.5% missing data
   2   (0.881) 0.901 0.881 0.975 0.878 0.927 0.929 
   4   (0.119) 0.099 0.119 0.025 0.122 0.073 0.071 

Locus 2145 : 
2 alleles
2.9% missing data
   2   (0.944) 0.995 0.988 0.998 0.959 0.850 0.968 
   4   (0.056) 0.005 0.012 0.002 0.041 0.150 0.032 

Locus 2146 : 
2 alleles
10.1% missing data
   2   (0.813) 0.979 0.921 0.983 0.739 0.622 0.695 
   1   (0.187) 0.021 0.079 0.017 0.261 0.378 0.305 

Locus 2147 : 
2 alleles
3.6% missing data
   3   (0.626) 0.853 0.648 0.898 0.493 0.595 0.602 
   4   (0.374) 0.147 0.352 0.102 0.507 0.405 0.398 

Locus 2148 : 
2 alleles
13.0% missing data
   1   (0.892) 0.987 0.894 0.986 0.853 0.944 0.898 
   3   (0.108) 0.013 0.106 0.014 0.147 0.056 0.102 

Locus 2149 : 
2 alleles
13.8% missing data
   3   (0.630) 0.133 0.724 0.910 0.654 0.541 0.480 
   2   (0.370) 0.867 0.276 0.090 0.346 0.459 0.520 

Locus 2150 : 
2 alleles
2.2% missing data
   3   (0.926) 0.994 0.974 0.997 0.903 0.887 0.961 
   4   (0.074) 0.006 0.026 0.003 0.097 0.113 0.039 

Locus 2151 : 
2 alleles
13.8% missing data
   3   (0.899) 0.350 0.923 0.962 0.968 0.942 0.970 
   4   (0.101) 0.650 0.077 0.038 0.032 0.058 0.030 

Locus 2152 : 
2 alleles
12.3% missing data
   1   (0.764) 0.972 0.762 0.957 0.736 0.749 0.843 
   3   (0.236) 0.028 0.238 0.043 0.264 0.251 0.157 

Locus 2153 : 
2 alleles
11.6% missing data
   2   (0.730) 0.358 0.728 0.912 0.637 0.821 0.652 
   4   (0.270) 0.642 0.272 0.088 0.363 0.179 0.348 

Locus 2154 : 
2 alleles
4.3% missing data
   3   (0.509) 0.271 0.544 0.334 0.470 0.505 0.552 
   2   (0.491) 0.729 0.456 0.666 0.530 0.495 0.448 

Locus 2155 : 
2 alleles
16.7% missing data
   2   (0.278) 0.735 0.259 0.535 0.361 0.149 0.412 
   4   (0.722) 0.265 0.741 0.465 0.639 0.851 0.588 

Locus 2156 : 
2 alleles
13.8% missing data
   4   (0.683) 0.962 0.643 0.906 0.550 0.753 0.635 
   3   (0.317) 0.038 0.357 0.094 0.450 0.247 0.365 

Locus 2157 : 
2 alleles
1.4% missing data
   3   (0.944) 0.702 0.916 0.819 0.993 0.994 0.992 
   1   (0.056) 0.298 0.084 0.181 0.007 0.006 0.008 

Locus 2158 : 
2 alleles
10.1% missing data
   2   (0.946) 0.995 0.987 0.998 0.951 0.898 0.970 
   4   (0.054) 0.005 0.013 0.002 0.049 0.102 0.030 

Locus 2159 : 
2 alleles
13.0% missing data
   1   (0.817) 0.791 0.828 0.972 0.860 0.845 0.773 
   3   (0.183) 0.209 0.172 0.028 0.140 0.155 0.227 

Locus 2160 : 
2 alleles
2.9% missing data
   3   (0.904) 0.990 0.935 0.994 0.951 0.910 0.909 
   1   (0.096) 0.010 0.065 0.006 0.049 0.090 0.091 

Locus 2161 : 
2 alleles
7.2% missing data
   4   (0.888) 0.984 0.893 0.987 0.910 0.928 0.894 
   2   (0.112) 0.016 0.107 0.013 0.090 0.072 0.106 

Locus 2162 : 
2 alleles
5.8% missing data
   2   (0.339) 0.775 0.316 0.490 0.272 0.300 0.302 
   4   (0.661) 0.225 0.684 0.510 0.728 0.700 0.698 

Locus 2163 : 
2 alleles
2.2% missing data
   2   (0.867) 0.985 0.881 0.979 0.905 0.904 0.805 
   4   (0.133) 0.015 0.119 0.021 0.095 0.096 0.195 

Locus 2164 : 
2 alleles
8.0% missing data
   2   (0.464) 0.039 0.471 0.488 0.438 0.473 0.492 
   4   (0.536) 0.961 0.529 0.512 0.562 0.527 0.508 

Locus 2165 : 
2 alleles
5.8% missing data
   2   (0.510) 0.946 0.548 0.714 0.618 0.355 0.557 
   3   (0.490) 0.054 0.452 0.286 0.382 0.645 0.443 

Locus 2166 : 
2 alleles
10.1% missing data
   4   (0.902) 0.988 0.877 0.983 0.968 0.951 0.952 
   2   (0.098) 0.012 0.123 0.017 0.032 0.049 0.048 

Locus 2167 : 
2 alleles
5.1% missing data
   3   (0.905) 0.974 0.900 0.972 0.968 0.942 0.968 
   1   (0.095) 0.026 0.100 0.028 0.032 0.058 0.032 

Locus 2168 : 
2 alleles
12.3% missing data
   4   (0.897) 0.965 0.931 0.981 0.885 0.939 0.775 
   2   (0.103) 0.035 0.069 0.019 0.115 0.061 0.225 

Locus 2169 : 
2 alleles
17.4% missing data
   1   (0.800) 0.977 0.860 0.969 0.765 0.701 0.848 
   4   (0.200) 0.023 0.140 0.031 0.235 0.299 0.152 

Locus 2170 : 
2 alleles
8.7% missing data
   2   (0.286) 0.577 0.320 0.191 0.228 0.225 0.188 
   3   (0.714) 0.423 0.680 0.809 0.772 0.775 0.812 

Locus 2171 : 
2 alleles
13.8% missing data
   1   (0.869) 0.954 0.883 0.938 0.898 0.910 0.872 
   3   (0.131) 0.046 0.117 0.062 0.102 0.090 0.128 

Locus 2172 : 
2 alleles
13.8% missing data
   1   (0.857) 0.976 0.848 0.943 0.915 0.888 0.927 
   3   (0.143) 0.024 0.152 0.057 0.085 0.112 0.073 

Locus 2173 : 
2 alleles
5.8% missing data
   1   (0.834) 0.936 0.861 0.891 0.753 0.881 0.823 
   3   (0.166) 0.064 0.139 0.109 0.247 0.119 0.177 

Locus 2174 : 
2 alleles
13.0% missing data
   4   (0.643) 0.860 0.580 0.813 0.496 0.755 0.591 
   2   (0.357) 0.140 0.420 0.187 0.504 0.245 0.409 

Locus 2175 : 
2 alleles
7.2% missing data
   3   (0.799) 0.936 0.774 0.719 0.882 0.866 0.842 
   1   (0.201) 0.064 0.226 0.281 0.118 0.134 0.158 

Locus 2176 : 
2 alleles
11.6% missing data
   3   (0.831) 0.978 0.828 0.962 0.911 0.837 0.887 
   1   (0.169) 0.022 0.172 0.038 0.089 0.163 0.113 

Locus 2177 : 
2 alleles
13.8% missing data
   4   (0.357) 0.718 0.267 0.177 0.474 0.384 0.514 
   2   (0.643) 0.282 0.733 0.823 0.526 0.616 0.486 

Locus 2178 : 
2 alleles
4.3% missing data
   1   (0.848) 0.980 0.840 0.971 0.883 0.870 0.916 
   3   (0.152) 0.020 0.160 0.029 0.117 0.130 0.084 

Locus 2179 : 
2 alleles
13.0% missing data
   3   (0.905) 0.971 0.939 0.989 0.725 0.925 0.962 
   1   (0.095) 0.029 0.061 0.011 0.275 0.075 0.038 

Locus 2180 : 
2 alleles
2.9% missing data
   1   (0.848) 0.280 0.799 0.906 0.917 0.938 0.953 
   4   (0.152) 0.720 0.201 0.094 0.083 0.062 0.047 

Locus 2181 : 
2 alleles
14.5% missing data
   2   (0.828) 0.981 0.909 0.983 0.527 0.723 0.902 
   4   (0.172) 0.019 0.091 0.017 0.473 0.277 0.098 

Locus 2182 : 
2 alleles
15.9% missing data
   2   (0.563) 0.050 0.531 0.498 0.552 0.633 0.709 
   4   (0.437) 0.950 0.469 0.502 0.448 0.367 0.291 

Locus 2183 : 
2 alleles
13.0% missing data
   4   (0.912) 0.991 0.927 0.987 0.860 0.962 0.897 
   2   (0.088) 0.009 0.073 0.013 0.140 0.038 0.103 

Locus 2184 : 
2 alleles
12.3% missing data
   3   (0.180) 0.020 0.191 0.040 0.318 0.141 0.078 
   1   (0.820) 0.980 0.809 0.960 0.682 0.859 0.922 

Locus 2185 : 
2 alleles
2.9% missing data
   4   (0.893) 0.989 0.958 0.993 0.870 0.835 0.815 
   3   (0.107) 0.011 0.042 0.007 0.130 0.165 0.185 

Locus 2186 : 
2 alleles
12.3% missing data
   3   (0.949) 0.989 0.989 0.998 0.982 0.903 0.912 
   1   (0.051) 0.011 0.011 0.002 0.018 0.097 0.088 

Locus 2187 : 
2 alleles
0.7% missing data
   1   (0.129) 0.014 0.072 0.042 0.084 0.177 0.111 
   3   (0.871) 0.986 0.928 0.958 0.916 0.823 0.889 

Locus 2188 : 
2 alleles
13.8% missing data
   3   (0.872) 0.889 0.918 0.979 0.835 0.861 0.903 
   1   (0.128) 0.111 0.082 0.021 0.165 0.139 0.097 

Locus 2189 : 
2 alleles
11.6% missing data
   1   (0.094) 0.009 0.084 0.016 0.085 0.046 0.108 
   3   (0.906) 0.991 0.916 0.984 0.915 0.954 0.892 

Locus 2190 : 
2 alleles
5.1% missing data
   3   (0.626) 0.493 0.519 0.602 0.762 0.743 0.723 
   4   (0.374) 0.507 0.481 0.398 0.238 0.257 0.277 

Locus 2191 : 
2 alleles
5.8% missing data
   1   (0.737) 0.361 0.736 0.926 0.715 0.772 0.822 
   3   (0.263) 0.639 0.264 0.074 0.285 0.228 0.178 

Locus 2192 : 
2 alleles
12.3% missing data
   3   (0.832) 0.983 0.836 0.952 0.789 0.874 0.824 
   1   (0.168) 0.017 0.164 0.048 0.211 0.126 0.176 

Locus 2193 : 
2 alleles
13.0% missing data
   3   (0.629) 0.884 0.623 0.890 0.729 0.647 0.355 
   1   (0.371) 0.116 0.377 0.110 0.271 0.353 0.645 

Locus 2194 : 
2 alleles
5.1% missing data
   2   (0.852) 0.984 0.865 0.971 0.923 0.850 0.886 
   4   (0.148) 0.016 0.135 0.029 0.077 0.150 0.114 

Locus 2195 : 
2 alleles
16.7% missing data
   4   (0.908) 0.904 0.926 0.989 0.953 0.939 0.921 
   1   (0.092) 0.096 0.074 0.011 0.047 0.061 0.079 

Locus 2196 : 
2 alleles
10.9% missing data
   4   (0.893) 0.989 0.869 0.985 0.927 0.943 0.955 
   2   (0.107) 0.011 0.131 0.015 0.073 0.057 0.045 

Locus 2197 : 
2 alleles
15.2% missing data
   2   (0.832) 0.387 0.806 0.938 0.862 0.926 0.839 
   4   (0.168) 0.613 0.194 0.062 0.138 0.074 0.161 

Locus 2198 : 
2 alleles
3.6% missing data
   4   (0.848) 0.545 0.826 0.828 0.952 0.927 0.901 
   2   (0.152) 0.455 0.174 0.172 0.048 0.073 0.099 

Locus 2199 : 
2 alleles
3.6% missing data
   2   (0.102) 0.022 0.098 0.012 0.069 0.070 0.056 
   4   (0.898) 0.978 0.902 0.988 0.931 0.930 0.944 

Locus 2200 : 
2 alleles
16.7% missing data
   4   (0.444) 0.930 0.388 0.745 0.336 0.404 0.597 
   2   (0.556) 0.070 0.612 0.255 0.664 0.596 0.403 

Locus 2201 : 
2 alleles
1.4% missing data
   4   (0.927) 0.987 0.912 0.985 0.976 0.979 0.953 
   2   (0.073) 0.013 0.088 0.015 0.024 0.021 0.047 

Locus 2202 : 
2 alleles
2.2% missing data
   2   (0.398) 0.830 0.489 0.121 0.297 0.307 0.353 
   4   (0.602) 0.170 0.511 0.879 0.703 0.693 0.647 

Locus 2203 : 
2 alleles
10.9% missing data
   1   (0.903) 0.285 0.860 0.929 0.980 0.978 0.975 
   3   (0.097) 0.715 0.140 0.071 0.020 0.022 0.025 

Locus 2204 : 
2 alleles
11.6% missing data
   2   (0.752) 0.966 0.801 0.969 0.759 0.680 0.681 
   3   (0.248) 0.034 0.199 0.031 0.241 0.320 0.319 

Locus 2205 : 
2 alleles
6.5% missing data
   1   (0.686) 0.959 0.711 0.863 0.638 0.698 0.527 
   3   (0.314) 0.041 0.289 0.137 0.362 0.302 0.473 

Locus 2206 : 
2 alleles
16.7% missing data
   3   (0.772) 0.812 0.739 0.393 0.875 0.878 0.773 
   2   (0.228) 0.188 0.261 0.607 0.125 0.122 0.227 

Locus 2207 : 
2 alleles
12.3% missing data
   3   (0.861) 0.987 0.941 0.989 0.843 0.696 0.870 
   4   (0.139) 0.013 0.059 0.011 0.157 0.304 0.130 

Locus 2208 : 
2 alleles
0.7% missing data
   3   (0.887) 0.986 0.902 0.901 0.905 0.932 0.940 
   1   (0.113) 0.014 0.098 0.099 0.095 0.068 0.060 

Locus 2209 : 
2 alleles
4.3% missing data
   1   (0.884) 0.971 0.862 0.689 0.940 0.956 0.948 
   3   (0.116) 0.029 0.138 0.311 0.060 0.044 0.052 

Locus 2210 : 
2 alleles
13.8% missing data
   3   (0.859) 0.788 0.865 0.970 0.917 0.901 0.849 
   1   (0.141) 0.212 0.135 0.030 0.083 0.099 0.151 

Locus 2211 : 
2 alleles
10.1% missing data
   3   (0.854) 0.851 0.868 0.979 0.936 0.868 0.854 
   1   (0.146) 0.149 0.132 0.021 0.064 0.132 0.146 

Locus 2212 : 
2 alleles
13.8% missing data
   2   (0.806) 0.933 0.790 0.913 0.791 0.863 0.834 
   4   (0.194) 0.067 0.210 0.087 0.209 0.137 0.166 

Locus 2213 : 
2 alleles
7.2% missing data
   2   (0.816) 0.980 0.885 0.834 0.843 0.778 0.773 
   4   (0.184) 0.020 0.115 0.166 0.157 0.222 0.227 

Locus 2214 : 
2 alleles
13.8% missing data
   3   (0.877) 0.980 0.859 0.952 0.947 0.928 0.914 
   2   (0.123) 0.020 0.141 0.048 0.053 0.072 0.086 

Locus 2215 : 
2 alleles
12.3% missing data
   4   (0.931) 0.993 0.983 0.997 0.949 0.825 0.928 
   2   (0.069) 0.007 0.017 0.003 0.051 0.175 0.072 

Locus 2216 : 
2 alleles
4.3% missing data
   2   (0.868) 0.987 0.898 0.955 0.876 0.903 0.802 
   4   (0.132) 0.013 0.102 0.045 0.124 0.097 0.198 

Locus 2217 : 
2 alleles
3.6% missing data
   4   (0.912) 0.991 0.950 0.992 0.959 0.887 0.951 
   2   (0.088) 0.009 0.050 0.008 0.041 0.113 0.049 

Locus 2218 : 
2 alleles
11.6% missing data
   2   (0.789) 0.370 0.767 0.829 0.894 0.864 0.839 
   1   (0.211) 0.630 0.233 0.171 0.106 0.136 0.161 

Locus 2219 : 
2 alleles
12.3% missing data
   2   (0.917) 0.975 0.955 0.991 0.953 0.939 0.835 
   4   (0.083) 0.025 0.045 0.009 0.047 0.061 0.165 

Locus 2220 : 
2 alleles
13.8% missing data
   3   (0.920) 0.992 0.880 0.956 0.963 0.980 0.971 
   1   (0.080) 0.008 0.120 0.044 0.037 0.020 0.029 

Locus 2221 : 
2 alleles
2.2% missing data
   1   (0.847) 0.977 0.801 0.942 0.932 0.906 0.909 
   3   (0.153) 0.023 0.199 0.058 0.068 0.094 0.091 

Locus 2222 : 
2 alleles
3.6% missing data
   1   (0.401) 0.448 0.447 0.394 0.606 0.301 0.288 
   3   (0.599) 0.552 0.553 0.606 0.394 0.699 0.712 

Locus 2223 : 
2 alleles
1.4% missing data
   1   (0.822) 0.983 0.839 0.690 0.860 0.845 0.913 
   4   (0.178) 0.017 0.161 0.310 0.140 0.155 0.087 

Locus 2224 : 
2 alleles
4.3% missing data
   1   (0.883) 0.981 0.916 0.983 0.917 0.894 0.850 
   3   (0.117) 0.019 0.084 0.017 0.083 0.106 0.150 

Locus 2225 : 
2 alleles
3.6% missing data
   1   (0.858) 0.959 0.808 0.874 0.914 0.942 0.901 
   4   (0.142) 0.041 0.192 0.126 0.086 0.058 0.099 

Locus 2226 : 
2 alleles
11.6% missing data
   1   (0.176) 0.338 0.177 0.265 0.122 0.115 0.087 
   3   (0.824) 0.662 0.823 0.735 0.878 0.885 0.913 

Locus 2227 : 
2 alleles
2.9% missing data
   4   (0.818) 0.981 0.792 0.965 0.874 0.845 0.879 
   1   (0.182) 0.019 0.208 0.035 0.126 0.155 0.121 

Locus 2228 : 
2 alleles
4.3% missing data
   2   (0.834) 0.981 0.865 0.980 0.779 0.827 0.854 
   4   (0.166) 0.019 0.135 0.020 0.221 0.173 0.146 

Locus 2229 : 
2 alleles
3.6% missing data
   2   (0.940) 0.989 0.987 0.998 0.910 0.885 0.911 
   4   (0.060) 0.011 0.013 0.002 0.090 0.115 0.089 

Locus 2230 : 
2 alleles
13.8% missing data
   4   (0.903) 0.959 0.925 0.990 0.795 0.943 0.952 
   2   (0.097) 0.041 0.075 0.010 0.205 0.057 0.048 

Locus 2231 : 
2 alleles
5.1% missing data
   2   (0.695) 0.480 0.753 0.694 0.601 0.692 0.720 
   1   (0.305) 0.520 0.247 0.306 0.399 0.308 0.280 

Locus 2232 : 
2 alleles
2.9% missing data
   1   (0.904) 0.982 0.887 0.984 0.950 0.961 0.917 
   2   (0.096) 0.018 0.113 0.016 0.050 0.039 0.083 

Locus 2233 : 
2 alleles
2.9% missing data
   2   (0.907) 0.035 0.962 0.991 0.962 0.914 0.946 
   4   (0.093) 0.965 0.038 0.009 0.038 0.086 0.054 

Locus 2234 : 
2 alleles
6.5% missing data
   4   (0.861) 0.985 0.835 0.974 0.908 0.902 0.934 
   2   (0.139) 0.015 0.165 0.026 0.092 0.098 0.066 

Locus 2235 : 
2 alleles
11.6% missing data
   1   (0.924) 0.975 0.957 0.991 0.968 0.939 0.923 
   2   (0.076) 0.025 0.043 0.009 0.032 0.061 0.077 

Locus 2236 : 
2 alleles
10.9% missing data
   2   (0.899) 0.990 0.881 0.970 0.956 0.944 0.963 
   4   (0.101) 0.010 0.119 0.030 0.044 0.056 0.037 

Locus 2237 : 
2 alleles
10.9% missing data
   1   (0.915) 0.987 0.870 0.969 0.941 0.979 0.969 
   3   (0.085) 0.013 0.130 0.031 0.059 0.021 0.031 

Locus 2238 : 
2 alleles
17.4% missing data
   2   (0.938) 0.934 0.831 0.938 0.991 0.993 0.990 
   4   (0.062) 0.066 0.169 0.062 0.009 0.007 0.010 

Locus 2239 : 
2 alleles
3.6% missing data
   1   (0.934) 0.862 0.922 0.806 0.986 0.989 0.984 
   3   (0.066) 0.138 0.078 0.194 0.014 0.011 0.016 

Locus 2240 : 
2 alleles
10.9% missing data
   1   (0.901) 0.338 0.943 0.981 0.952 0.941 0.902 
   3   (0.099) 0.662 0.057 0.019 0.048 0.059 0.098 

Locus 2241 : 
2 alleles
10.9% missing data
   3   (0.887) 0.987 0.922 0.986 0.864 0.912 0.830 
   1   (0.113) 0.013 0.078 0.014 0.136 0.088 0.170 

Locus 2242 : 
2 alleles
5.1% missing data
   1   (0.886) 0.986 0.868 0.982 0.956 0.936 0.899 
   4   (0.114) 0.014 0.132 0.018 0.044 0.064 0.101 

Locus 2243 : 
2 alleles
14.5% missing data
   1   (0.906) 0.972 0.914 0.982 0.958 0.937 0.954 
   4   (0.094) 0.028 0.086 0.018 0.042 0.063 0.046 

Locus 2244 : 
2 alleles
9.4% missing data
   2   (0.863) 0.986 0.873 0.976 0.866 0.906 0.838 
   4   (0.137) 0.014 0.127 0.024 0.134 0.094 0.162 

Locus 2245 : 
2 alleles
11.6% missing data
   3   (0.893) 0.989 0.936 0.990 0.784 0.898 0.924 
   1   (0.107) 0.011 0.064 0.010 0.216 0.102 0.076 

Locus 2246 : 
2 alleles
3.6% missing data
   3   (0.502) 0.622 0.520 0.406 0.704 0.435 0.469 
   4   (0.498) 0.378 0.480 0.594 0.296 0.565 0.531 

Locus 2247 : 
2 alleles
2.9% missing data
   2   (0.826) 0.981 0.877 0.974 0.697 0.791 0.865 
   4   (0.174) 0.019 0.123 0.026 0.303 0.209 0.135 

Locus 2248 : 
2 alleles
15.2% missing data
   1   (0.753) 0.960 0.801 0.957 0.778 0.633 0.824 
   4   (0.247) 0.040 0.199 0.043 0.222 0.367 0.176 

Locus 2249 : 
2 alleles
13.8% missing data
   4   (0.899) 0.919 0.912 0.982 0.963 0.935 0.866 
   3   (0.101) 0.081 0.088 0.018 0.037 0.065 0.134 

Locus 2250 : 
2 alleles
12.3% missing data
   4   (0.738) 0.058 0.730 0.942 0.788 0.758 0.879 
   2   (0.262) 0.942 0.270 0.058 0.212 0.242 0.121 

Locus 2251 : 
2 alleles
4.3% missing data
   4   (0.913) 0.991 0.966 0.988 0.842 0.898 0.921 
   1   (0.087) 0.009 0.034 0.012 0.158 0.102 0.079 

Locus 2252 : 
2 alleles
15.2% missing data
   2   (0.425) 0.252 0.421 0.319 0.442 0.480 0.291 
   4   (0.575) 0.748 0.579 0.681 0.558 0.520 0.709 

Locus 2253 : 
2 alleles
3.6% missing data
   4   (0.831) 0.627 0.863 0.659 0.838 0.914 0.726 
   2   (0.169) 0.373 0.137 0.341 0.162 0.086 0.274 

Locus 2254 : 
2 alleles
3.6% missing data
   4   (0.925) 0.992 0.854 0.883 0.983 0.988 0.984 
   3   (0.075) 0.008 0.146 0.117 0.017 0.012 0.016 

Locus 2255 : 
2 alleles
2.2% missing data
   4   (0.894) 0.988 0.916 0.988 0.956 0.910 0.897 
   2   (0.106) 0.012 0.084 0.012 0.044 0.090 0.103 

Locus 2256 : 
2 alleles
13.0% missing data
   2   (0.916) 0.916 0.959 0.984 0.971 0.896 0.956 
   1   (0.084) 0.084 0.041 0.016 0.029 0.104 0.044 

Locus 2257 : 
2 alleles
11.6% missing data
   1   (0.928) 0.589 0.838 0.854 0.991 0.993 0.989 
   3   (0.072) 0.411 0.162 0.146 0.009 0.007 0.011 

Locus 2258 : 
2 alleles
2.9% missing data
   4   (0.214) 0.026 0.188 0.032 0.214 0.258 0.164 
   2   (0.786) 0.974 0.812 0.968 0.786 0.742 0.836 

Locus 2259 : 
2 alleles
13.0% missing data
   1   (0.380) 0.928 0.335 0.122 0.425 0.368 0.494 
   3   (0.620) 0.072 0.665 0.878 0.575 0.632 0.506 

Locus 2260 : 
2 alleles
8.7% missing data
   2   (0.893) 0.826 0.857 0.536 0.981 0.974 0.941 
   4   (0.107) 0.174 0.143 0.464 0.019 0.026 0.059 

Locus 2261 : 
2 alleles
10.9% missing data
   1   (0.607) 0.576 0.569 0.525 0.669 0.682 0.619 
   4   (0.393) 0.424 0.431 0.475 0.331 0.318 0.381 

Locus 2262 : 
2 alleles
13.0% missing data
   1   (0.821) 0.978 0.830 0.949 0.895 0.805 0.883 
   3   (0.179) 0.022 0.170 0.051 0.105 0.195 0.117 

Locus 2263 : 
2 alleles
10.1% missing data
   2   (0.567) 0.615 0.490 0.437 0.573 0.659 0.710 
   3   (0.433) 0.385 0.510 0.563 0.427 0.341 0.290 

Locus 2264 : 
2 alleles
7.2% missing data
   2   (0.875) 0.982 0.880 0.955 0.908 0.896 0.954 
   4   (0.125) 0.018 0.120 0.045 0.092 0.104 0.046 

Locus 2265 : 
2 alleles
10.9% missing data
   2   (0.053) 0.006 0.013 0.002 0.034 0.104 0.027 
   4   (0.947) 0.994 0.987 0.998 0.966 0.896 0.973 

Locus 2266 : 
2 alleles
13.0% missing data
   2   (0.791) 0.976 0.794 0.909 0.676 0.841 0.796 
   3   (0.209) 0.024 0.206 0.091 0.324 0.159 0.204 

Locus 2267 : 
2 alleles
13.0% missing data
   1   (0.492) 0.055 0.594 0.343 0.271 0.447 0.538 
   2   (0.508) 0.945 0.406 0.657 0.729 0.553 0.462 

Locus 2268 : 
2 alleles
4.3% missing data
   1   (0.884) 0.986 0.897 0.965 0.854 0.921 0.947 
   3   (0.116) 0.014 0.103 0.035 0.146 0.079 0.053 

Locus 2269 : 
2 alleles
10.9% missing data
   3   (0.835) 0.645 0.837 0.899 0.940 0.901 0.781 
   4   (0.165) 0.355 0.163 0.101 0.060 0.099 0.219 

Locus 2270 : 
2 alleles
9.4% missing data
   2   (0.157) 0.427 0.201 0.204 0.052 0.068 0.073 
   4   (0.843) 0.573 0.799 0.796 0.948 0.932 0.927 

Locus 2271 : 
2 alleles
2.2% missing data
   1   (0.286) 0.362 0.261 0.443 0.223 0.288 0.165 
   3   (0.714) 0.638 0.739 0.557 0.777 0.712 0.835 

Locus 2272 : 
2 alleles
12.3% missing data
   2   (0.832) 0.980 0.863 0.928 0.816 0.840 0.841 
   4   (0.168) 0.020 0.137 0.072 0.184 0.160 0.159 

Locus 2273 : 
2 alleles
10.1% missing data
   2   (0.138) 0.166 0.133 0.213 0.071 0.078 0.084 
   4   (0.862) 0.834 0.867 0.787 0.929 0.922 0.916 

Locus 2274 : 
2 alleles
5.1% missing data
   4   (0.812) 0.948 0.820 0.795 0.832 0.860 0.821 
   2   (0.188) 0.052 0.180 0.205 0.168 0.140 0.179 

Locus 2275 : 
2 alleles
13.8% missing data
   3   (0.905) 0.940 0.942 0.983 0.731 0.942 0.891 
   1   (0.095) 0.060 0.058 0.017 0.269 0.058 0.109 

Locus 2276 : 
2 alleles
5.8% missing data
   3   (0.894) 0.981 0.855 0.969 0.958 0.955 0.946 
   1   (0.106) 0.019 0.145 0.031 0.042 0.045 0.054 

Locus 2277 : 
2 alleles
2.2% missing data
   1   (0.891) 0.985 0.887 0.977 0.921 0.942 0.915 
   3   (0.109) 0.015 0.113 0.023 0.079 0.058 0.085 

Locus 2278 : 
2 alleles
12.3% missing data
   2   (0.868) 0.936 0.880 0.925 0.856 0.905 0.936 
   4   (0.132) 0.064 0.120 0.075 0.144 0.095 0.064 

Locus 2279 : 
2 alleles
15.9% missing data
   2   (0.725) 0.366 0.741 0.772 0.748 0.787 0.673 
   4   (0.275) 0.634 0.259 0.228 0.252 0.213 0.327 

Locus 2280 : 
2 alleles
6.5% missing data
   2   (0.904) 0.299 0.868 0.919 0.980 0.980 0.963 
   4   (0.096) 0.701 0.132 0.081 0.020 0.020 0.037 

Locus 2281 : 
2 alleles
5.8% missing data
   3   (0.867) 0.950 0.810 0.902 0.886 0.952 0.932 
   1   (0.133) 0.050 0.190 0.098 0.114 0.048 0.068 

Locus 2282 : 
2 alleles
11.6% missing data
   3   (0.919) 0.987 0.851 0.974 0.973 0.982 0.977 
   1   (0.081) 0.013 0.149 0.026 0.027 0.018 0.023 

Locus 2283 : 
2 alleles
16.7% missing data
   1   (0.103) 0.094 0.133 0.041 0.048 0.041 0.053 
   2   (0.897) 0.906 0.867 0.959 0.952 0.959 0.947 

Locus 2284 : 
2 alleles
0.0% missing data
   4   (0.921) 0.993 0.925 0.919 0.976 0.968 0.965 
   2   (0.079) 0.007 0.075 0.081 0.024 0.032 0.035 

Locus 2285 : 
2 alleles
13.0% missing data
   2   (0.904) 0.974 0.924 0.988 0.941 0.946 0.838 
   4   (0.096) 0.026 0.076 0.012 0.059 0.054 0.162 

Locus 2286 : 
2 alleles
10.9% missing data
   1   (0.283) 0.835 0.267 0.059 0.208 0.282 0.248 
   4   (0.717) 0.165 0.733 0.941 0.792 0.718 0.752 

Locus 2287 : 
2 alleles
10.9% missing data
   3   (0.834) 0.982 0.800 0.927 0.826 0.894 0.922 
   1   (0.166) 0.018 0.200 0.073 0.174 0.106 0.078 

Locus 2288 : 
2 alleles
10.9% missing data
   2   (0.747) 0.973 0.680 0.802 0.823 0.837 0.733 
   4   (0.253) 0.027 0.320 0.198 0.177 0.163 0.267 

Locus 2289 : 
2 alleles
16.7% missing data
   4   (0.884) 0.568 0.900 0.900 0.960 0.951 0.821 
   2   (0.116) 0.432 0.100 0.100 0.040 0.049 0.179 

Locus 2290 : 
2 alleles
5.1% missing data
   4   (0.908) 0.425 0.956 0.981 0.946 0.929 0.945 
   2   (0.092) 0.575 0.044 0.019 0.054 0.071 0.055 

Locus 2291 : 
2 alleles
0.7% missing data
   4   (0.921) 0.993 0.984 0.997 0.811 0.769 0.921 
   2   (0.079) 0.007 0.016 0.003 0.189 0.231 0.079 

Locus 2292 : 
2 alleles
0.7% missing data
   1   (0.104) 0.013 0.121 0.020 0.203 0.039 0.061 
   4   (0.896) 0.987 0.879 0.980 0.797 0.961 0.939 

Locus 2293 : 
2 alleles
1.4% missing data
   4   (0.925) 0.992 0.922 0.989 0.975 0.975 0.920 
   2   (0.075) 0.008 0.078 0.011 0.025 0.025 0.080 

Locus 2294 : 
2 alleles
3.6% missing data
   2   (0.863) 0.986 0.873 0.981 0.939 0.860 0.913 
   1   (0.137) 0.014 0.127 0.019 0.061 0.140 0.087 

Locus 2295 : 
2 alleles
18.1% missing data
   4   (0.760) 0.083 0.773 0.878 0.625 0.852 0.774 
   2   (0.240) 0.917 0.227 0.122 0.375 0.148 0.226 

Locus 2296 : 
2 alleles
16.7% missing data
   3   (0.921) 0.945 0.965 0.995 0.877 0.927 0.915 
   4   (0.079) 0.055 0.035 0.005 0.123 0.073 0.085 

Locus 2297 : 
2 alleles
11.6% missing data
   2   (0.280) 0.503 0.278 0.308 0.199 0.262 0.164 
   4   (0.720) 0.497 0.722 0.692 0.801 0.738 0.836 

Locus 2298 : 
2 alleles
16.7% missing data
   2   (0.844) 0.951 0.805 0.937 0.905 0.899 0.916 
   4   (0.156) 0.049 0.195 0.063 0.095 0.101 0.084 

Locus 2299 : 
2 alleles
9.4% missing data
   4   (0.926) 0.993 0.971 0.995 0.908 0.904 0.958 
   2   (0.074) 0.007 0.029 0.005 0.092 0.096 0.042 

Locus 2300 : 
2 alleles
5.1% missing data
   3   (0.743) 0.768 0.739 0.376 0.706 0.829 0.814 
   2   (0.257) 0.232 0.261 0.624 0.294 0.171 0.186 

Locus 2301 : 
2 alleles
2.2% missing data
   1   (0.836) 0.982 0.806 0.940 0.914 0.914 0.713 
   4   (0.164) 0.018 0.194 0.060 0.086 0.086 0.287 

Locus 2302 : 
2 alleles
5.1% missing data
   1   (0.348) 0.048 0.538 0.140 0.359 0.171 0.319 
   3   (0.652) 0.952 0.462 0.860 0.641 0.829 0.681 

Locus 2303 : 
2 alleles
2.9% missing data
   4   (0.828) 0.758 0.821 0.651 0.685 0.924 0.900 
   2   (0.172) 0.242 0.179 0.349 0.315 0.076 0.100 

Locus 2304 : 
2 alleles
14.5% missing data
   2   (0.862) 0.138 0.900 0.977 0.930 0.894 0.891 
   4   (0.138) 0.862 0.100 0.023 0.070 0.106 0.109 

Locus 2305 : 
2 alleles
2.9% missing data
   1   (0.900) 0.988 0.883 0.982 0.952 0.949 0.949 
   3   (0.100) 0.012 0.117 0.018 0.048 0.051 0.051 

Locus 2306 : 
2 alleles
2.2% missing data
   2   (0.910) 0.402 0.924 0.938 0.966 0.974 0.927 
   4   (0.090) 0.598 0.076 0.062 0.034 0.026 0.073 

Locus 2307 : 
2 alleles
8.7% missing data
   1   (0.810) 0.954 0.642 0.928 0.936 0.914 0.925 
   4   (0.190) 0.046 0.358 0.072 0.064 0.086 0.075 

Locus 2308 : 
2 alleles
15.2% missing data
   1   (0.613) 0.075 0.596 0.866 0.628 0.653 0.640 
   3   (0.387) 0.925 0.404 0.134 0.372 0.347 0.360 

Locus 2309 : 
2 alleles
4.3% missing data
   1   (0.441) 0.926 0.396 0.667 0.386 0.413 0.490 
   4   (0.559) 0.074 0.604 0.333 0.614 0.587 0.510 

Locus 2310 : 
2 alleles
3.6% missing data
   1   (0.916) 0.991 0.973 0.995 0.958 0.831 0.884 
   3   (0.084) 0.009 0.027 0.005 0.042 0.169 0.116 

Locus 2311 : 
2 alleles
3.6% missing data
   2   (0.057) 0.005 0.012 0.002 0.026 0.152 0.050 
   4   (0.943) 0.995 0.988 0.998 0.974 0.848 0.950 

Locus 2312 : 
2 alleles
10.1% missing data
   3   (0.339) 0.965 0.227 0.222 0.366 0.377 0.523 
   4   (0.661) 0.035 0.773 0.778 0.634 0.623 0.477 

Locus 2313 : 
2 alleles
13.8% missing data
   1   (0.930) 0.978 0.972 0.995 0.822 0.941 0.915 
   3   (0.070) 0.022 0.028 0.005 0.178 0.059 0.085 

Locus 2314 : 
2 alleles
11.6% missing data
   4   (0.917) 0.990 0.956 0.991 0.956 0.914 0.929 
   2   (0.083) 0.010 0.044 0.009 0.044 0.086 0.071 

Locus 2315 : 
2 alleles
13.8% missing data
   3   (0.888) 0.965 0.914 0.944 0.879 0.921 0.913 
   1   (0.112) 0.035 0.086 0.056 0.121 0.079 0.087 

Locus 2316 : 
2 alleles
8.7% missing data
   1   (0.930) 0.994 0.985 0.998 0.963 0.852 0.728 
   3   (0.070) 0.006 0.015 0.002 0.037 0.148 0.272 

Locus 2317 : 
2 alleles
4.3% missing data
   2   (0.881) 0.984 0.820 0.944 0.959 0.950 0.944 
   4   (0.119) 0.016 0.180 0.056 0.041 0.050 0.056 

Locus 2318 : 
2 alleles
11.6% missing data
   2   (0.087) 0.009 0.033 0.006 0.202 0.100 0.117 
   4   (0.913) 0.991 0.967 0.994 0.798 0.900 0.883 

Locus 2319 : 
2 alleles
5.1% missing data
   2   (0.923) 0.967 0.962 0.994 0.943 0.923 0.950 
   4   (0.077) 0.033 0.038 0.006 0.057 0.077 0.050 

Locus 2320 : 
2 alleles
12.3% missing data
   1   (0.879) 0.987 0.893 0.984 0.953 0.880 0.923 
   3   (0.121) 0.013 0.107 0.016 0.047 0.120 0.077 

Locus 2321 : 
2 alleles
1.4% missing data
   3   (0.928) 0.986 0.911 0.835 0.980 0.984 0.970 
   1   (0.072) 0.014 0.089 0.165 0.020 0.016 0.030 

Locus 2322 : 
2 alleles
10.1% missing data
   3   (0.899) 0.990 0.941 0.988 0.773 0.910 0.924 
   1   (0.101) 0.010 0.059 0.012 0.227 0.090 0.076 

Locus 2323 : 
2 alleles
4.3% missing data
   4   (0.891) 0.985 0.891 0.981 0.771 0.939 0.963 
   3   (0.109) 0.015 0.109 0.019 0.229 0.061 0.037 

Locus 2324 : 
2 alleles
21.7% missing data
   3   (0.720) 0.412 0.691 0.730 0.776 0.829 0.653 
   1   (0.280) 0.588 0.309 0.270 0.224 0.171 0.347 

Locus 2325 : 
2 alleles
13.8% missing data
   3   (0.940) 0.995 0.985 0.997 0.945 0.874 0.954 
   1   (0.060) 0.005 0.015 0.003 0.055 0.126 0.046 

Locus 2326 : 
2 alleles
2.9% missing data
   3   (0.798) 0.555 0.902 0.870 0.607 0.753 0.783 
   4   (0.202) 0.445 0.098 0.130 0.393 0.247 0.217 

Locus 2327 : 
2 alleles
3.6% missing data
   4   (0.708) 0.957 0.648 0.786 0.863 0.742 0.773 
   1   (0.292) 0.043 0.352 0.214 0.137 0.258 0.227 

Locus 2328 : 
2 alleles
12.3% missing data
   2   (0.706) 0.960 0.699 0.926 0.650 0.682 0.793 
   4   (0.294) 0.040 0.301 0.074 0.350 0.318 0.207 

Locus 2329 : 
2 alleles
2.9% missing data
   1   (0.329) 0.752 0.303 0.152 0.366 0.320 0.285 
   3   (0.671) 0.248 0.697 0.848 0.634 0.680 0.715 

Locus 2330 : 
2 alleles
13.0% missing data
   1   (0.877) 0.985 0.879 0.982 0.903 0.905 0.933 
   3   (0.123) 0.015 0.121 0.018 0.097 0.095 0.067 

Locus 2331 : 
2 alleles
10.9% missing data
   4   (0.817) 0.387 0.832 0.813 0.873 0.877 0.876 
   3   (0.183) 0.613 0.168 0.187 0.127 0.123 0.124 

Locus 2332 : 
2 alleles
15.2% missing data
   2   (0.888) 0.901 0.885 0.896 0.950 0.948 0.914 
   4   (0.112) 0.099 0.115 0.104 0.050 0.052 0.086 

Locus 2333 : 
2 alleles
3.6% missing data
   4   (0.890) 0.972 0.901 0.987 0.954 0.925 0.849 
   2   (0.110) 0.028 0.099 0.013 0.046 0.075 0.151 

Locus 2334 : 
2 alleles
2.2% missing data
   1   (0.904) 0.989 0.929 0.987 0.919 0.944 0.865 
   3   (0.096) 0.011 0.071 0.013 0.081 0.056 0.135 

Locus 2335 : 
2 alleles
13.8% missing data
   1   (0.664) 0.894 0.684 0.604 0.613 0.695 0.603 
   4   (0.336) 0.106 0.316 0.396 0.387 0.305 0.397 

Locus 2336 : 
2 alleles
16.7% missing data
   2   (0.473) 0.058 0.421 0.202 0.517 0.570 0.595 
   4   (0.527) 0.942 0.579 0.798 0.483 0.430 0.405 

Locus 2337 : 
2 alleles
5.1% missing data
   4   (0.870) 0.963 0.848 0.913 0.948 0.936 0.864 
   2   (0.130) 0.037 0.152 0.087 0.052 0.064 0.136 

Locus 2338 : 
2 alleles
12.3% missing data
   3   (0.589) 0.259 0.551 0.798 0.651 0.641 0.600 
   1   (0.411) 0.741 0.449 0.202 0.349 0.359 0.400 

Locus 2339 : 
2 alleles
12.3% missing data
   1   (0.092) 0.010 0.149 0.093 0.047 0.022 0.041 
   3   (0.908) 0.990 0.851 0.907 0.953 0.978 0.959 

Locus 2340 : 
2 alleles
2.2% missing data
   2   (0.879) 0.986 0.891 0.985 0.906 0.891 0.943 
   4   (0.121) 0.014 0.109 0.015 0.094 0.109 0.057 

Locus 2341 : 
2 alleles
4.3% missing data
   3   (0.703) 0.897 0.599 0.909 0.804 0.755 0.834 
   1   (0.297) 0.103 0.401 0.091 0.196 0.245 0.166 

Locus 2342 : 
2 alleles
5.1% missing data
   2   (0.610) 0.950 0.550 0.834 0.727 0.594 0.700 
   1   (0.390) 0.050 0.450 0.166 0.273 0.406 0.300 

Locus 2343 : 
2 alleles
5.1% missing data
   1   (0.948) 0.991 0.989 0.998 0.969 0.890 0.963 
   3   (0.052) 0.009 0.011 0.002 0.031 0.110 0.037 

Locus 2344 : 
2 alleles
2.9% missing data
   1   (0.903) 0.432 0.902 0.948 0.969 0.970 0.940 
   3   (0.097) 0.568 0.098 0.052 0.031 0.030 0.060 

Locus 2345 : 
2 alleles
10.1% missing data
   4   (0.897) 0.342 0.899 0.938 0.964 0.963 0.950 
   2   (0.103) 0.658 0.101 0.062 0.036 0.037 0.050 

Locus 2346 : 
2 alleles
15.2% missing data
   1   (0.910) 0.986 0.886 0.929 0.980 0.964 0.961 
   3   (0.090) 0.014 0.114 0.071 0.020 0.036 0.039 

Locus 2347 : 
2 alleles
13.0% missing data
   3   (0.323) 0.026 0.344 0.454 0.168 0.328 0.223 
   1   (0.677) 0.974 0.656 0.546 0.832 0.672 0.777 

Locus 2348 : 
2 alleles
15.2% missing data
   3   (0.893) 0.989 0.854 0.972 0.949 0.956 0.935 
   4   (0.107) 0.011 0.146 0.028 0.051 0.044 0.065 

Locus 2349 : 
2 alleles
14.5% missing data
   3   (0.875) 0.969 0.850 0.809 0.902 0.953 0.936 
   1   (0.125) 0.031 0.150 0.191 0.098 0.047 0.064 

Locus 2350 : 
2 alleles
13.0% missing data
   2   (0.898) 0.907 0.833 0.968 0.969 0.965 0.967 
   4   (0.102) 0.093 0.167 0.032 0.031 0.035 0.033 

Locus 2351 : 
2 alleles
4.3% missing data
   2   (0.773) 0.968 0.717 0.902 0.751 0.844 0.852 
   4   (0.227) 0.032 0.283 0.098 0.249 0.156 0.148 

Locus 2352 : 
2 alleles
15.2% missing data
   3   (0.905) 0.987 0.944 0.981 0.921 0.911 0.925 
   1   (0.095) 0.013 0.056 0.019 0.079 0.089 0.075 

Locus 2353 : 
2 alleles
7.2% missing data
   1   (0.714) 0.965 0.595 0.830 0.774 0.820 0.805 
   3   (0.286) 0.035 0.405 0.170 0.226 0.180 0.195 

Locus 2354 : 
2 alleles
12.3% missing data
   3   (0.560) 0.901 0.606 0.384 0.640 0.472 0.595 
   1   (0.440) 0.099 0.394 0.616 0.360 0.528 0.405 

Locus 2355 : 
2 alleles
11.6% missing data
   3   (0.814) 0.983 0.719 0.522 0.887 0.933 0.893 
   1   (0.186) 0.017 0.281 0.478 0.113 0.067 0.107 

Locus 2356 : 
2 alleles
13.0% missing data
   1   (0.242) 0.272 0.268 0.104 0.131 0.177 0.338 
   4   (0.758) 0.728 0.732 0.896 0.869 0.823 0.662 

Locus 2357 : 
2 alleles
11.6% missing data
   1   (0.846) 0.136 0.912 0.932 0.826 0.867 0.851 
   4   (0.154) 0.864 0.088 0.068 0.174 0.133 0.149 

Locus 2358 : 
2 alleles
10.1% missing data
   1   (0.812) 0.977 0.870 0.978 0.671 0.793 0.726 
   3   (0.188) 0.023 0.130 0.022 0.329 0.207 0.274 

Locus 2359 : 
2 alleles
2.9% missing data
   1   (0.855) 0.983 0.894 0.936 0.852 0.852 0.900 
   4   (0.145) 0.017 0.106 0.064 0.148 0.148 0.100 

Locus 2360 : 
2 alleles
5.1% missing data
   2   (0.652) 0.155 0.712 0.662 0.752 0.639 0.588 
   4   (0.348) 0.845 0.288 0.338 0.248 0.361 0.412 

Locus 2361 : 
2 alleles
6.5% missing data
   2   (0.381) 0.794 0.307 0.122 0.391 0.410 0.578 
   4   (0.619) 0.206 0.693 0.878 0.609 0.590 0.422 

Locus 2362 : 
2 alleles
10.9% missing data
   2   (0.861) 0.366 0.827 0.857 0.953 0.948 0.916 
   4   (0.139) 0.634 0.173 0.143 0.047 0.052 0.084 

Locus 2363 : 
2 alleles
8.0% missing data
   1   (0.583) 0.938 0.524 0.890 0.724 0.578 0.515 
   3   (0.417) 0.062 0.476 0.110 0.276 0.422 0.485 

Locus 2364 : 
2 alleles
3.6% missing data
   2   (0.622) 0.283 0.626 0.808 0.520 0.657 0.653 
   4   (0.378) 0.717 0.374 0.192 0.480 0.343 0.347 

Locus 2365 : 
2 alleles
15.2% missing data
   2   (0.649) 0.492 0.630 0.600 0.707 0.680 0.777 
   4   (0.351) 0.508 0.370 0.400 0.293 0.320 0.223 

Locus 2366 : 
2 alleles
7.2% missing data
   1   (0.127) 0.040 0.140 0.057 0.085 0.069 0.102 
   3   (0.873) 0.960 0.860 0.943 0.915 0.931 0.898 

Locus 2367 : 
2 alleles
4.3% missing data
   4   (0.876) 0.987 0.866 0.966 0.954 0.901 0.952 
   2   (0.124) 0.013 0.134 0.034 0.046 0.099 0.048 

Locus 2368 : 
2 alleles
3.6% missing data
   2   (0.479) 0.189 0.547 0.324 0.409 0.451 0.454 
   3   (0.521) 0.811 0.453 0.676 0.591 0.549 0.546 

Locus 2369 : 
2 alleles
8.0% missing data
   3   (0.641) 0.707 0.707 0.787 0.548 0.554 0.709 
   1   (0.359) 0.293 0.293 0.213 0.452 0.446 0.291 

Locus 2370 : 
2 alleles
6.5% missing data
   4   (0.871) 0.978 0.852 0.974 0.941 0.925 0.876 
   1   (0.129) 0.022 0.148 0.026 0.059 0.075 0.124 

Locus 2371 : 
2 alleles
5.1% missing data
   2   (0.835) 0.981 0.808 0.982 0.650 0.902 0.900 
   4   (0.165) 0.019 0.192 0.018 0.350 0.098 0.100 

Locus 2372 : 
2 alleles
5.8% missing data
   3   (0.785) 0.048 0.830 0.781 0.790 0.861 0.723 
   4   (0.215) 0.952 0.170 0.219 0.210 0.139 0.277 

Locus 2373 : 
2 alleles
2.9% missing data
   3   (0.903) 0.984 0.914 0.970 0.936 0.949 0.909 
   1   (0.097) 0.016 0.086 0.030 0.064 0.051 0.091 

Locus 2374 : 
2 alleles
3.6% missing data
   2   (0.937) 0.995 0.987 0.998 0.943 0.850 0.888 
   4   (0.063) 0.005 0.013 0.002 0.057 0.150 0.112 

Locus 2375 : 
2 alleles
10.1% missing data
   3   (0.721) 0.222 0.770 0.960 0.751 0.674 0.752 
   1   (0.279) 0.778 0.230 0.040 0.249 0.326 0.248 

Locus 2376 : 
2 alleles
4.3% missing data
   1   (0.825) 0.975 0.732 0.931 0.844 0.918 0.912 
   2   (0.175) 0.025 0.268 0.069 0.156 0.082 0.088 

Locus 2377 : 
2 alleles
3.6% missing data
   2   (0.872) 0.985 0.792 0.936 0.950 0.958 0.864 
   4   (0.128) 0.015 0.208 0.064 0.050 0.042 0.136 

Locus 2378 : 
2 alleles
6.5% missing data
   4   (0.882) 0.959 0.912 0.960 0.957 0.876 0.918 
   2   (0.118) 0.041 0.088 0.040 0.043 0.124 0.082 

Locus 2379 : 
2 alleles
8.0% missing data
   2   (0.896) 0.989 0.898 0.886 0.935 0.946 0.955 
   4   (0.104) 0.011 0.102 0.114 0.065 0.054 0.045 

Locus 2380 : 
2 alleles
3.6% missing data
   2   (0.684) 0.966 0.595 0.857 0.784 0.746 0.747 
   3   (0.316) 0.034 0.405 0.143 0.216 0.254 0.253 

Locus 2381 : 
2 alleles
13.0% missing data
   1   (0.902) 0.990 0.918 0.976 0.949 0.943 0.876 
   3   (0.098) 0.010 0.082 0.024 0.051 0.057 0.124 

Locus 2382 : 
2 alleles
11.6% missing data
   2   (0.907) 0.931 0.927 0.988 0.959 0.923 0.959 
   4   (0.093) 0.069 0.073 0.012 0.041 0.077 0.041 

Locus 2383 : 
2 alleles
5.8% missing data
   1   (0.087) 0.022 0.039 0.006 0.182 0.090 0.078 
   3   (0.913) 0.978 0.961 0.994 0.818 0.910 0.922 

Locus 2384 : 
2 alleles
1.4% missing data
   2   (0.892) 0.989 0.916 0.986 0.933 0.916 0.879 
   4   (0.108) 0.011 0.084 0.014 0.067 0.084 0.121 

Locus 2385 : 
2 alleles
3.6% missing data
   4   (0.829) 0.946 0.871 0.980 0.919 0.820 0.639 
   3   (0.171) 0.054 0.129 0.020 0.081 0.180 0.361 

Locus 2386 : 
2 alleles
12.3% missing data
   3   (0.087) 0.012 0.070 0.017 0.036 0.055 0.081 
   4   (0.913) 0.988 0.930 0.983 0.964 0.945 0.919 

Locus 2387 : 
2 alleles
4.3% missing data
   1   (0.121) 0.038 0.101 0.014 0.068 0.104 0.116 
   3   (0.879) 0.962 0.899 0.986 0.932 0.896 0.884 

Locus 2388 : 
2 alleles
12.3% missing data
   1   (0.876) 0.986 0.869 0.972 0.953 0.901 0.936 
   3   (0.124) 0.014 0.131 0.028 0.047 0.099 0.064 

Locus 2389 : 
2 alleles
5.1% missing data
   1   (0.773) 0.971 0.765 0.939 0.713 0.820 0.747 
   3   (0.227) 0.029 0.235 0.061 0.287 0.180 0.253 

Locus 2390 : 
2 alleles
5.1% missing data
   1   (0.851) 0.949 0.807 0.956 0.826 0.928 0.888 
   3   (0.149) 0.051 0.193 0.044 0.174 0.072 0.112 

Locus 2391 : 
2 alleles
4.3% missing data
   4   (0.536) 0.238 0.558 0.129 0.601 0.550 0.686 
   1   (0.464) 0.762 0.442 0.871 0.399 0.450 0.314 

Locus 2392 : 
2 alleles
7.2% missing data
   4   (0.822) 0.497 0.852 0.873 0.923 0.874 0.734 
   2   (0.178) 0.503 0.148 0.127 0.077 0.126 0.266 

Locus 2393 : 
2 alleles
1.4% missing data
   3   (0.899) 0.975 0.914 0.993 0.937 0.928 0.905 
   1   (0.101) 0.025 0.086 0.007 0.063 0.072 0.095 

Locus 2394 : 
2 alleles
3.6% missing data
   3   (0.380) 0.045 0.457 0.265 0.466 0.291 0.329 
   2   (0.620) 0.955 0.543 0.735 0.534 0.709 0.671 

Locus 2395 : 
2 alleles
2.9% missing data
   3   (0.608) 0.384 0.591 0.320 0.588 0.680 0.745 
   1   (0.392) 0.616 0.409 0.680 0.412 0.320 0.255 

Locus 2396 : 
2 alleles
2.2% missing data
   4   (0.944) 0.994 0.835 0.970 0.993 0.994 0.992 
   1   (0.056) 0.006 0.165 0.030 0.007 0.006 0.008 

Locus 2397 : 
2 alleles
13.0% missing data
   2   (0.159) 0.680 0.177 0.374 0.081 0.064 0.083 
   4   (0.841) 0.320 0.823 0.626 0.919 0.936 0.917 

Locus 2398 : 
2 alleles
4.3% missing data
   3   (0.814) 0.831 0.804 0.972 0.814 0.844 0.875 
   1   (0.186) 0.169 0.196 0.028 0.186 0.156 0.125 

Locus 2399 : 
2 alleles
3.6% missing data
   3   (0.788) 0.055 0.830 0.948 0.798 0.811 0.825 
   1   (0.212) 0.945 0.170 0.052 0.202 0.189 0.175 

Locus 2400 : 
2 alleles
10.9% missing data
   3   (0.440) 0.061 0.461 0.283 0.589 0.429 0.403 
   4   (0.560) 0.939 0.539 0.717 0.411 0.571 0.597 

Locus 2401 : 
2 alleles
16.7% missing data
   3   (0.796) 0.974 0.768 0.941 0.880 0.843 0.769 
   1   (0.204) 0.026 0.232 0.059 0.120 0.157 0.231 

Locus 2402 : 
2 alleles
1.4% missing data
   4   (0.893) 0.523 0.886 0.888 0.964 0.957 0.973 
   2   (0.107) 0.477 0.114 0.112 0.036 0.043 0.027 

Locus 2403 : 
2 alleles
8.0% missing data
   1   (0.841) 0.947 0.747 0.942 0.782 0.939 0.924 
   3   (0.159) 0.053 0.253 0.058 0.218 0.061 0.076 

Locus 2404 : 
2 alleles
4.3% missing data
   1   (0.380) 0.047 0.473 0.165 0.407 0.260 0.501 
   3   (0.620) 0.953 0.527 0.835 0.593 0.740 0.499 

Locus 2405 : 
2 alleles
5.1% missing data
   3   (0.880) 0.988 0.952 0.993 0.861 0.768 0.861 
   1   (0.120) 0.012 0.048 0.007 0.139 0.232 0.139 

Locus 2406 : 
2 alleles
6.5% missing data
   4   (0.842) 0.574 0.744 0.782 0.949 0.947 0.951 
   2   (0.158) 0.426 0.256 0.218 0.051 0.053 0.049 

Locus 2407 : 
2 alleles
0.7% missing data
   4   (0.940) 0.994 0.834 0.888 0.992 0.994 0.991 
   2   (0.060) 0.006 0.166 0.112 0.008 0.006 0.009 

Locus 2408 : 
2 alleles
5.1% missing data
   1   (0.290) 0.097 0.315 0.083 0.292 0.239 0.380 
   3   (0.710) 0.903 0.685 0.917 0.708 0.761 0.620 

Locus 2409 : 
2 alleles
13.8% missing data
   1   (0.896) 0.981 0.923 0.960 0.944 0.909 0.935 
   3   (0.104) 0.019 0.077 0.040 0.056 0.091 0.065 

Locus 2410 : 
2 alleles
2.2% missing data
   1   (0.134) 0.126 0.186 0.630 0.042 0.040 0.048 
   4   (0.866) 0.874 0.814 0.370 0.958 0.960 0.952 

Locus 2411 : 
2 alleles
10.1% missing data
   2   (0.874) 0.985 0.878 0.986 0.869 0.898 0.937 
   4   (0.126) 0.015 0.122 0.014 0.131 0.102 0.063 

Locus 2412 : 
2 alleles
13.0% missing data
   2   (0.914) 0.764 0.927 0.906 0.981 0.964 0.976 
   4   (0.086) 0.236 0.073 0.094 0.019 0.036 0.024 

Locus 2413 : 
2 alleles
0.7% missing data
   2   (0.908) 0.990 0.920 0.986 0.967 0.930 0.962 
   4   (0.092) 0.010 0.080 0.014 0.033 0.070 0.038 

Locus 2414 : 
2 alleles
3.6% missing data
   3   (0.906) 0.985 0.868 0.969 0.963 0.971 0.937 
   1   (0.094) 0.015 0.132 0.031 0.037 0.029 0.063 

Locus 2415 : 
2 alleles
10.9% missing data
   3   (0.891) 0.986 0.919 0.966 0.928 0.900 0.939 
   2   (0.109) 0.014 0.081 0.034 0.072 0.100 0.061 

Locus 2416 : 
2 alleles
16.7% missing data
   4   (0.814) 0.931 0.795 0.973 0.868 0.810 0.917 
   1   (0.186) 0.069 0.205 0.027 0.132 0.190 0.083 

Locus 2417 : 
2 alleles
10.9% missing data
   2   (0.893) 0.457 0.924 0.932 0.945 0.946 0.919 
   4   (0.107) 0.543 0.076 0.068 0.055 0.054 0.081 

Locus 2418 : 
2 alleles
5.1% missing data
   2   (0.869) 0.984 0.873 0.982 0.931 0.881 0.921 
   4   (0.131) 0.016 0.127 0.018 0.069 0.119 0.079 

Locus 2419 : 
2 alleles
3.6% missing data
   1   (0.329) 0.499 0.368 0.280 0.251 0.252 0.306 
   3   (0.671) 0.501 0.632 0.720 0.749 0.748 0.694 

Locus 2420 : 
2 alleles
1.4% missing data
   2   (0.918) 0.985 0.962 0.995 0.866 0.902 0.961 
   4   (0.082) 0.015 0.038 0.005 0.134 0.098 0.039 

Locus 2421 : 
2 alleles
11.6% missing data
   2   (0.116) 0.012 0.029 0.005 0.143 0.448 0.095 
   4   (0.884) 0.988 0.971 0.995 0.857 0.552 0.905 

Locus 2422 : 
2 alleles
3.6% missing data
   3   (0.891) 0.303 0.940 0.986 0.929 0.923 0.886 
   2   (0.109) 0.697 0.060 0.014 0.071 0.077 0.114 

Locus 2423 : 
2 alleles
2.2% missing data
   4   (0.873) 0.156 0.935 0.986 0.880 0.885 0.880 
   2   (0.127) 0.844 0.065 0.014 0.120 0.115 0.120 

Locus 2424 : 
2 alleles
3.6% missing data
   1   (0.676) 0.463 0.559 0.258 0.886 0.848 0.675 
   4   (0.324) 0.537 0.441 0.742 0.114 0.152 0.325 

Locus 2425 : 
2 alleles
1.4% missing data
   1   (0.887) 0.985 0.874 0.954 0.944 0.948 0.858 
   3   (0.113) 0.015 0.126 0.046 0.056 0.052 0.142 

Locus 2426 : 
2 alleles
11.6% missing data
   3   (0.851) 0.854 0.872 0.960 0.908 0.891 0.745 
   1   (0.149) 0.146 0.128 0.040 0.092 0.109 0.255 

Locus 2427 : 
2 alleles
10.1% missing data
   1   (0.559) 0.312 0.700 0.755 0.332 0.395 0.613 
   3   (0.441) 0.688 0.300 0.245 0.668 0.605 0.387 

Locus 2428 : 
2 alleles
1.4% missing data
   1   (0.945) 0.995 0.989 0.998 0.831 0.935 0.838 
   3   (0.055) 0.005 0.011 0.002 0.169 0.065 0.162 

Locus 2429 : 
2 alleles
13.8% missing data
   2   (0.891) 0.379 0.899 0.897 0.972 0.950 0.952 
   4   (0.109) 0.621 0.101 0.103 0.028 0.050 0.048 

Locus 2430 : 
2 alleles
14.5% missing data
   2   (0.900) 0.990 0.939 0.991 0.872 0.916 0.872 
   4   (0.100) 0.010 0.061 0.009 0.128 0.084 0.128 

Locus 2431 : 
2 alleles
5.8% missing data
   3   (0.774) 0.970 0.735 0.927 0.795 0.853 0.669 
   1   (0.226) 0.030 0.265 0.073 0.205 0.147 0.331 

Locus 2432 : 
2 alleles
2.2% missing data
   2   (0.830) 0.162 0.880 0.957 0.808 0.886 0.735 
   4   (0.170) 0.838 0.120 0.043 0.192 0.114 0.265 

Locus 2433 : 
2 alleles
2.9% missing data
   4   (0.728) 0.337 0.769 0.819 0.747 0.767 0.643 
   2   (0.272) 0.663 0.231 0.181 0.253 0.233 0.357 

Locus 2434 : 
2 alleles
5.1% missing data
   1   (0.924) 0.991 0.887 0.932 0.981 0.981 0.974 
   2   (0.076) 0.009 0.113 0.068 0.019 0.019 0.026 

Locus 2435 : 
2 alleles
11.6% missing data
   1   (0.897) 0.966 0.893 0.974 0.942 0.941 0.945 
   3   (0.103) 0.034 0.107 0.026 0.058 0.059 0.055 

Locus 2436 : 
2 alleles
15.2% missing data
   2   (0.641) 0.349 0.624 0.872 0.689 0.628 0.774 
   4   (0.359) 0.651 0.376 0.128 0.311 0.372 0.226 

Locus 2437 : 
2 alleles
5.1% missing data
   3   (0.913) 0.942 0.944 0.978 0.972 0.927 0.936 
   1   (0.087) 0.058 0.056 0.022 0.028 0.073 0.064 

Locus 2438 : 
2 alleles
4.3% missing data
   1   (0.794) 0.977 0.820 0.791 0.909 0.810 0.715 
   2   (0.206) 0.023 0.180 0.209 0.091 0.190 0.285 

Locus 2439 : 
2 alleles
2.9% missing data
   1   (0.816) 0.256 0.849 0.920 0.852 0.850 0.876 
   4   (0.184) 0.744 0.151 0.080 0.148 0.150 0.124 

Locus 2440 : 
2 alleles
5.1% missing data
   1   (0.266) 0.037 0.258 0.051 0.340 0.272 0.265 
   3   (0.734) 0.963 0.742 0.949 0.660 0.728 0.735 

Locus 2441 : 
2 alleles
18.1% missing data
   2   (0.375) 0.452 0.437 0.446 0.533 0.256 0.238 
   1   (0.625) 0.548 0.563 0.554 0.467 0.744 0.762 

Locus 2442 : 
2 alleles
2.9% missing data
   1   (0.900) 0.990 0.898 0.973 0.967 0.942 0.926 
   4   (0.100) 0.010 0.102 0.027 0.033 0.058 0.074 

Locus 2443 : 
2 alleles
1.4% missing data
   2   (0.867) 0.986 0.901 0.964 0.936 0.845 0.909 
   4   (0.133) 0.014 0.099 0.036 0.064 0.155 0.091 

Locus 2444 : 
2 alleles
2.9% missing data
   4   (0.427) 0.050 0.390 0.197 0.576 0.472 0.503 
   2   (0.573) 0.950 0.610 0.803 0.424 0.528 0.497 

Locus 2445 : 
2 alleles
17.4% missing data
   4   (0.637) 0.716 0.677 0.756 0.425 0.688 0.470 
   2   (0.363) 0.284 0.323 0.244 0.575 0.312 0.530 

Locus 2446 : 
2 alleles
2.9% missing data
   4   (0.867) 0.981 0.934 0.985 0.738 0.868 0.678 
   2   (0.133) 0.019 0.066 0.015 0.262 0.132 0.322 

Locus 2447 : 
2 alleles
5.8% missing data
   3   (0.911) 0.990 0.940 0.990 0.947 0.925 0.930 
   1   (0.089) 0.010 0.060 0.010 0.053 0.075 0.070 

Locus 2448 : 
2 alleles
5.8% missing data
   1   (0.738) 0.961 0.684 0.940 0.670 0.824 0.682 
   4   (0.262) 0.039 0.316 0.060 0.330 0.176 0.318 

Locus 2449 : 
2 alleles
2.9% missing data
   4   (0.585) 0.943 0.538 0.873 0.606 0.564 0.648 
   1   (0.415) 0.057 0.462 0.127 0.394 0.436 0.352 

Locus 2450 : 
2 alleles
2.2% missing data
   3   (0.459) 0.055 0.097 0.014 0.878 0.904 0.893 
   1   (0.541) 0.945 0.903 0.986 0.122 0.096 0.107 

Locus 2451 : 
2 alleles
14.5% missing data
   2   (0.888) 0.881 0.895 0.808 0.944 0.949 0.929 
   4   (0.112) 0.119 0.105 0.192 0.056 0.051 0.071 

Locus 2452 : 
2 alleles
11.6% missing data
   1   (0.888) 0.985 0.859 0.980 0.955 0.938 0.941 
   3   (0.112) 0.015 0.141 0.020 0.045 0.062 0.059 

Locus 2453 : 
2 alleles
2.2% missing data
   4   (0.907) 0.606 0.964 0.979 0.944 0.924 0.840 
   2   (0.093) 0.394 0.036 0.021 0.056 0.076 0.160 

Locus 2454 : 
2 alleles
8.0% missing data
   1   (0.909) 0.986 0.924 0.994 0.933 0.939 0.945 
   4   (0.091) 0.014 0.076 0.006 0.067 0.061 0.055 

Locus 2455 : 
2 alleles
3.6% missing data
   2   (0.368) 0.287 0.368 0.663 0.431 0.257 0.494 
   1   (0.632) 0.713 0.632 0.337 0.569 0.743 0.506 

Locus 2456 : 
2 alleles
4.3% missing data
   3   (0.817) 0.983 0.828 0.722 0.870 0.840 0.918 
   4   (0.183) 0.017 0.172 0.278 0.130 0.160 0.082 

Locus 2457 : 
2 alleles
9.4% missing data
   2   (0.913) 0.991 0.887 0.969 0.976 0.967 0.966 
   4   (0.087) 0.009 0.113 0.031 0.024 0.033 0.034 

Locus 2458 : 
2 alleles
6.5% missing data
   3   (0.896) 0.986 0.879 0.968 0.951 0.940 0.965 
   4   (0.104) 0.014 0.121 0.032 0.049 0.060 0.035 

Locus 2459 : 
2 alleles
12.3% missing data
   1   (0.202) 0.029 0.200 0.059 0.205 0.174 0.203 
   3   (0.798) 0.971 0.800 0.941 0.795 0.826 0.797 

Locus 2460 : 
2 alleles
3.6% missing data
   2   (0.249) 0.020 0.214 0.388 0.269 0.243 0.211 
   4   (0.751) 0.980 0.786 0.612 0.731 0.757 0.789 

Locus 2461 : 
2 alleles
7.2% missing data
   1   (0.871) 0.351 0.814 0.854 0.956 0.964 0.957 
   3   (0.129) 0.649 0.186 0.146 0.044 0.036 0.043 

Locus 2462 : 
2 alleles
12.3% missing data
   1   (0.946) 0.931 0.867 0.967 0.993 0.994 0.992 
   2   (0.054) 0.069 0.133 0.033 0.007 0.006 0.008 

Locus 2463 : 
2 alleles
4.3% missing data
   3   (0.883) 0.988 0.854 0.860 0.958 0.944 0.952 
   1   (0.117) 0.012 0.146 0.140 0.042 0.056 0.048 

Locus 2464 : 
2 alleles
6.5% missing data
   4   (0.788) 0.943 0.808 0.939 0.540 0.862 0.647 
   2   (0.212) 0.057 0.192 0.061 0.460 0.138 0.353 

Locus 2465 : 
2 alleles
10.9% missing data
   2   (0.645) 0.819 0.621 0.239 0.530 0.746 0.747 
   4   (0.355) 0.181 0.379 0.761 0.470 0.254 0.253 

Locus 2466 : 
2 alleles
8.0% missing data
   4   (0.858) 0.952 0.829 0.971 0.947 0.899 0.903 
   2   (0.142) 0.048 0.171 0.029 0.053 0.101 0.097 

Locus 2467 : 
2 alleles
15.2% missing data
   3   (0.875) 0.898 0.888 0.825 0.891 0.929 0.918 
   1   (0.125) 0.102 0.112 0.175 0.109 0.071 0.082 

Locus 2468 : 
2 alleles
18.1% missing data
   4   (0.681) 0.982 0.576 0.257 0.774 0.814 0.802 
   2   (0.319) 0.018 0.424 0.743 0.226 0.186 0.198 

Locus 2469 : 
2 alleles
19.6% missing data
   1   (0.195) 0.250 0.210 0.052 0.102 0.133 0.305 
   3   (0.805) 0.750 0.790 0.948 0.898 0.867 0.695 

Locus 2470 : 
2 alleles
11.6% missing data
   2   (0.160) 0.759 0.135 0.072 0.088 0.117 0.119 
   4   (0.840) 0.241 0.865 0.928 0.912 0.883 0.881 

Locus 2471 : 
2 alleles
10.9% missing data
   1   (0.861) 0.981 0.898 0.974 0.907 0.882 0.693 
   3   (0.139) 0.019 0.102 0.026 0.093 0.118 0.307 

Locus 2472 : 
2 alleles
15.2% missing data
   1   (0.908) 0.990 0.922 0.981 0.971 0.930 0.953 
   3   (0.092) 0.010 0.078 0.019 0.029 0.070 0.047 

Locus 2473 : 
2 alleles
2.9% missing data
   3   (0.815) 0.117 0.841 0.975 0.906 0.837 0.851 
   2   (0.185) 0.883 0.159 0.025 0.094 0.163 0.149 

Locus 2474 : 
2 alleles
10.1% missing data
   4   (0.316) 0.024 0.298 0.572 0.343 0.297 0.257 
   1   (0.684) 0.976 0.702 0.428 0.657 0.703 0.743 

Locus 2475 : 
2 alleles
1.4% missing data
   3   (0.651) 0.028 0.727 0.903 0.673 0.615 0.517 
   1   (0.349) 0.972 0.273 0.097 0.327 0.385 0.483 

Locus 2476 : 
2 alleles
2.9% missing data
   1   (0.893) 0.990 0.878 0.986 0.942 0.932 0.961 
   2   (0.107) 0.010 0.122 0.014 0.058 0.068 0.039 

Locus 2477 : 
2 alleles
2.9% missing data
   1   (0.336) 0.042 0.373 0.184 0.333 0.338 0.201 
   3   (0.664) 0.958 0.627 0.816 0.667 0.662 0.799 

Locus 2478 : 
2 alleles
5.1% missing data
   4   (0.755) 0.964 0.705 0.962 0.733 0.789 0.843 
   1   (0.245) 0.036 0.295 0.038 0.267 0.211 0.157 

Locus 2479 : 
2 alleles
0.7% missing data
   4   (0.918) 0.991 0.900 0.988 0.952 0.977 0.927 
   2   (0.082) 0.009 0.100 0.012 0.048 0.023 0.073 

Locus 2480 : 
2 alleles
5.8% missing data
   2   (0.557) 0.153 0.484 0.638 0.406 0.706 0.621 
   4   (0.443) 0.847 0.516 0.362 0.594 0.294 0.379 

Locus 2481 : 
2 alleles
4.3% missing data
   1   (0.088) 0.022 0.038 0.011 0.121 0.125 0.043 
   3   (0.912) 0.978 0.962 0.989 0.879 0.875 0.957 

Locus 2482 : 
2 alleles
10.9% missing data
   2   (0.893) 0.990 0.948 0.993 0.908 0.847 0.866 
   4   (0.107) 0.010 0.052 0.007 0.092 0.153 0.134 

Locus 2483 : 
2 alleles
3.6% missing data
   2   (0.904) 0.981 0.885 0.970 0.964 0.958 0.936 
   1   (0.096) 0.019 0.115 0.030 0.036 0.042 0.064 

Locus 2484 : 
2 alleles
1.4% missing data
   1   (0.233) 0.031 0.238 0.029 0.237 0.221 0.265 
   4   (0.767) 0.969 0.762 0.971 0.763 0.779 0.735 

Locus 2485 : 
2 alleles
4.3% missing data
   2   (0.926) 0.974 0.848 0.951 0.982 0.987 0.985 
   4   (0.074) 0.026 0.152 0.049 0.018 0.013 0.015 

Locus 2486 : 
2 alleles
14.5% missing data
   2   (0.780) 0.401 0.794 0.923 0.777 0.823 0.832 
   4   (0.220) 0.599 0.206 0.077 0.223 0.177 0.168 

Locus 2487 : 
2 alleles
11.6% missing data
   3   (0.890) 0.987 0.882 0.959 0.952 0.930 0.947 
   1   (0.110) 0.013 0.118 0.041 0.048 0.070 0.053 

Locus 2488 : 
2 alleles
13.0% missing data
   3   (0.919) 0.979 0.969 0.995 0.932 0.914 0.807 
   1   (0.081) 0.021 0.031 0.005 0.068 0.086 0.193 

Locus 2489 : 
2 alleles
3.6% missing data
   1   (0.730) 0.712 0.719 0.815 0.871 0.770 0.689 
   4   (0.270) 0.288 0.281 0.185 0.129 0.230 0.311 

Locus 2490 : 
2 alleles
11.6% missing data
   1   (0.942) 0.995 0.985 0.997 0.844 0.919 0.944 
   4   (0.058) 0.005 0.015 0.003 0.156 0.081 0.056 

Locus 2491 : 
2 alleles
1.4% missing data
   3   (0.918) 0.988 0.953 0.994 0.842 0.937 0.937 
   4   (0.082) 0.012 0.047 0.006 0.158 0.063 0.063 

Locus 2492 : 
2 alleles
2.2% missing data
   1   (0.901) 0.956 0.898 0.981 0.960 0.940 0.953 
   3   (0.099) 0.044 0.102 0.019 0.040 0.060 0.047 

Locus 2493 : 
2 alleles
14.5% missing data
   3   (0.814) 0.973 0.718 0.961 0.905 0.890 0.891 
   1   (0.186) 0.027 0.282 0.039 0.095 0.110 0.109 

Locus 2494 : 
2 alleles
14.5% missing data
   1   (0.871) 0.969 0.869 0.965 0.925 0.934 0.746 
   2   (0.129) 0.031 0.131 0.035 0.075 0.066 0.254 

Locus 2495 : 
2 alleles
2.2% missing data
   4   (0.902) 0.991 0.878 0.931 0.941 0.961 0.972 
   1   (0.098) 0.009 0.122 0.069 0.059 0.039 0.028 

Locus 2496 : 
2 alleles
6.5% missing data
   1   (0.136) 0.015 0.095 0.033 0.240 0.123 0.129 
   3   (0.864) 0.985 0.905 0.967 0.760 0.877 0.871 

Locus 2497 : 
2 alleles
14.5% missing data
   4   (0.862) 0.357 0.851 0.949 0.954 0.929 0.917 
   2   (0.138) 0.643 0.149 0.051 0.046 0.071 0.083 

Locus 2498 : 
2 alleles
3.6% missing data
   3   (0.934) 0.985 0.976 0.996 0.968 0.899 0.975 
   1   (0.066) 0.015 0.024 0.004 0.032 0.101 0.025 

Locus 2499 : 
2 alleles
0.0% missing data
   2   (0.915) 0.989 0.836 0.963 0.962 0.982 0.979 
   3   (0.085) 0.011 0.164 0.037 0.038 0.018 0.021 

Locus 2500 : 
2 alleles
15.2% missing data
   4   (0.722) 0.924 0.657 0.405 0.857 0.834 0.723 
   1   (0.278) 0.076 0.343 0.595 0.143 0.166 0.277 

Locus 2501 : 
2 alleles
10.9% missing data
   2   (0.890) 0.976 0.913 0.981 0.915 0.917 0.884 
   4   (0.110) 0.024 0.087 0.019 0.085 0.083 0.116 

Locus 2502 : 
2 alleles
15.2% missing data
   2   (0.907) 0.970 0.938 0.961 0.909 0.942 0.912 
   4   (0.093) 0.030 0.062 0.039 0.091 0.058 0.088 

Locus 2503 : 
2 alleles
2.2% missing data
   2   (0.802) 0.247 0.815 0.548 0.842 0.877 0.911 
   4   (0.198) 0.753 0.185 0.452 0.158 0.123 0.089 

Locus 2504 : 
2 alleles
11.6% missing data
   4   (0.912) 0.977 0.952 0.973 0.930 0.927 0.909 
   2   (0.088) 0.023 0.048 0.027 0.070 0.073 0.091 

Locus 2505 : 
2 alleles
2.9% missing data
   2   (0.800) 0.981 0.800 0.891 0.692 0.851 0.863 
   1   (0.200) 0.019 0.200 0.109 0.308 0.149 0.137 

Locus 2506 : 
2 alleles
6.5% missing data
   3   (0.852) 0.976 0.869 0.958 0.858 0.867 0.890 
   1   (0.148) 0.024 0.131 0.042 0.142 0.133 0.110 

Locus 2507 : 
2 alleles
2.2% missing data
   2   (0.835) 0.984 0.719 0.782 0.928 0.945 0.896 
   4   (0.165) 0.016 0.281 0.218 0.072 0.055 0.104 

Locus 2508 : 
2 alleles
2.9% missing data
   4   (0.901) 0.988 0.918 0.987 0.938 0.944 0.839 
   2   (0.099) 0.012 0.082 0.013 0.062 0.056 0.161 

Locus 2509 : 
2 alleles
4.3% missing data
   4   (0.891) 0.492 0.901 0.789 0.970 0.950 0.968 
   2   (0.109) 0.508 0.099 0.211 0.030 0.050 0.032 

Locus 2510 : 
2 alleles
14.5% missing data
   3   (0.420) 0.050 0.416 0.310 0.410 0.439 0.476 
   2   (0.580) 0.950 0.584 0.690 0.590 0.561 0.524 

Locus 2511 : 
2 alleles
15.2% missing data
   1   (0.867) 0.981 0.861 0.971 0.805 0.920 0.919 
   3   (0.133) 0.019 0.139 0.029 0.195 0.080 0.081 

Locus 2512 : 
2 alleles
4.3% missing data
   2   (0.768) 0.974 0.762 0.965 0.724 0.761 0.844 
   4   (0.232) 0.026 0.238 0.035 0.276 0.239 0.156 

Locus 2513 : 
2 alleles
2.9% missing data
   1   (0.130) 0.014 0.091 0.014 0.074 0.178 0.078 
   3   (0.870) 0.986 0.909 0.986 0.926 0.822 0.922 

Locus 2514 : 
2 alleles
6.5% missing data
   1   (0.171) 0.021 0.162 0.016 0.193 0.151 0.180 
   3   (0.829) 0.979 0.838 0.984 0.807 0.849 0.820 

Locus 2515 : 
2 alleles
12.3% missing data
   3   (0.497) 0.069 0.414 0.101 0.669 0.636 0.641 
   2   (0.503) 0.931 0.586 0.899 0.331 0.364 0.359 

Locus 2516 : 
2 alleles
7.2% missing data
   2   (0.690) 0.800 0.638 0.300 0.721 0.824 0.681 
   4   (0.310) 0.200 0.362 0.700 0.279 0.176 0.319 

Locus 2517 : 
2 alleles
13.8% missing data
   4   (0.560) 0.507 0.495 0.525 0.477 0.626 0.777 
   3   (0.440) 0.493 0.505 0.475 0.523 0.374 0.223 

Locus 2518 : 
2 alleles
5.1% missing data
   2   (0.665) 0.408 0.639 0.813 0.833 0.696 0.678 
   4   (0.335) 0.592 0.361 0.187 0.167 0.304 0.322 

Locus 2519 : 
2 alleles
10.1% missing data
   4   (0.428) 0.827 0.411 0.448 0.393 0.448 0.292 
   2   (0.572) 0.173 0.589 0.552 0.607 0.552 0.708 

Locus 2520 : 
2 alleles
11.6% missing data
   1   (0.879) 0.988 0.837 0.776 0.941 0.954 0.947 
   3   (0.121) 0.012 0.163 0.224 0.059 0.046 0.053 

Locus 2521 : 
2 alleles
4.3% missing data
   2   (0.896) 0.988 0.920 0.978 0.849 0.921 0.955 
   4   (0.104) 0.012 0.080 0.022 0.151 0.079 0.045 

Locus 2522 : 
2 alleles
4.3% missing data
   4   (0.832) 0.194 0.864 0.950 0.923 0.845 0.906 
   2   (0.168) 0.806 0.136 0.050 0.077 0.155 0.094 

Locus 2523 : 
2 alleles
13.8% missing data
   4   (0.897) 0.966 0.909 0.981 0.954 0.918 0.940 
   3   (0.103) 0.034 0.091 0.019 0.046 0.082 0.060 

Locus 2524 : 
2 alleles
13.0% missing data
   1   (0.053) 0.011 0.012 0.002 0.028 0.106 0.044 
   3   (0.947) 0.989 0.988 0.998 0.972 0.894 0.956 

Locus 2525 : 
2 alleles
12.3% missing data
   2   (0.877) 0.986 0.905 0.985 0.872 0.878 0.917 
   4   (0.123) 0.014 0.095 0.015 0.128 0.122 0.083 

Locus 2526 : 
2 alleles
6.5% missing data
   2   (0.794) 0.976 0.796 0.958 0.756 0.822 0.789 
   3   (0.206) 0.024 0.204 0.042 0.244 0.178 0.211 

Locus 2527 : 
2 alleles
15.9% missing data
   1   (0.912) 0.933 0.920 0.989 0.946 0.949 0.948 
   4   (0.088) 0.067 0.080 0.011 0.054 0.051 0.052 

Locus 2528 : 
2 alleles
3.6% missing data
   3   (0.915) 0.992 0.962 0.994 0.729 0.922 0.934 
   1   (0.085) 0.008 0.038 0.006 0.271 0.078 0.066 

Locus 2529 : 
2 alleles
5.1% missing data
   1   (0.700) 0.963 0.681 0.959 0.808 0.653 0.728 
   2   (0.300) 0.037 0.319 0.041 0.192 0.347 0.272 

Locus 2530 : 
2 alleles
5.8% missing data
   2   (0.790) 0.973 0.803 0.957 0.797 0.771 0.827 
   4   (0.210) 0.027 0.197 0.043 0.203 0.229 0.173 

Locus 2531 : 
2 alleles
8.0% missing data
   1   (0.675) 0.517 0.576 0.602 0.656 0.828 0.756 
   3   (0.325) 0.483 0.424 0.398 0.344 0.172 0.244 

Locus 2532 : 
2 alleles
17.4% missing data
   3   (0.885) 0.989 0.902 0.861 0.808 0.937 0.952 
   4   (0.115) 0.011 0.098 0.139 0.192 0.063 0.048 

Locus 2533 : 
2 alleles
13.8% missing data
   3   (0.418) 0.242 0.449 0.711 0.393 0.315 0.491 
   1   (0.582) 0.758 0.551 0.289 0.607 0.685 0.509 

Locus 2534 : 
2 alleles
14.5% missing data
   4   (0.876) 0.987 0.796 0.952 0.942 0.955 0.933 
   2   (0.124) 0.013 0.204 0.048 0.058 0.045 0.067 

Locus 2535 : 
2 alleles
2.9% missing data
   3   (0.800) 0.145 0.819 0.952 0.854 0.843 0.834 
   2   (0.200) 0.855 0.181 0.048 0.146 0.157 0.166 

Locus 2536 : 
2 alleles
15.2% missing data
   4   (0.772) 0.785 0.714 0.781 0.812 0.877 0.768 
   2   (0.228) 0.215 0.286 0.219 0.188 0.123 0.232 

Locus 2537 : 
2 alleles
10.9% missing data
   4   (0.662) 0.550 0.697 0.585 0.675 0.675 0.656 
   2   (0.338) 0.450 0.303 0.415 0.325 0.325 0.344 

Locus 2538 : 
2 alleles
3.6% missing data
   2   (0.793) 0.972 0.777 0.949 0.796 0.839 0.785 
   4   (0.207) 0.028 0.223 0.051 0.204 0.161 0.215 

Locus 2539 : 
2 alleles
2.9% missing data
   3   (0.862) 0.983 0.856 0.929 0.945 0.899 0.901 
   1   (0.138) 0.017 0.144 0.071 0.055 0.101 0.099 

Locus 2540 : 
2 alleles
14.5% missing data
   4   (0.182) 0.021 0.178 0.064 0.130 0.194 0.087 
   3   (0.818) 0.979 0.822 0.936 0.870 0.806 0.913 

Locus 2541 : 
2 alleles
0.7% missing data
   3   (0.152) 0.030 0.127 0.029 0.127 0.135 0.208 
   4   (0.848) 0.970 0.873 0.971 0.873 0.865 0.792 

Locus 2542 : 
2 alleles
2.9% missing data
   1   (0.922) 0.991 0.965 0.993 0.939 0.938 0.843 
   3   (0.078) 0.009 0.035 0.007 0.061 0.062 0.157 

Locus 2543 : 
2 alleles
18.8% missing data
   3   (0.749) 0.669 0.727 0.906 0.837 0.792 0.748 
   1   (0.251) 0.331 0.273 0.094 0.163 0.208 0.252 

Locus 2544 : 
2 alleles
11.6% missing data
   4   (0.911) 0.989 0.917 0.982 0.923 0.950 0.969 
   2   (0.089) 0.011 0.083 0.018 0.077 0.050 0.031 

Locus 2545 : 
2 alleles
12.3% missing data
   4   (0.259) 0.204 0.169 0.035 0.436 0.369 0.274 
   2   (0.741) 0.796 0.831 0.965 0.564 0.631 0.726 

Locus 2546 : 
2 alleles
13.8% missing data
   2   (0.506) 0.071 0.315 0.042 0.712 0.755 0.796 
   3   (0.494) 0.929 0.685 0.958 0.288 0.245 0.204 

Locus 2547 : 
2 alleles
9.4% missing data
   1   (0.462) 0.511 0.458 0.416 0.493 0.434 0.526 
   4   (0.538) 0.489 0.542 0.584 0.507 0.566 0.474 

Locus 2548 : 
2 alleles
10.9% missing data
   4   (0.260) 0.030 0.327 0.151 0.367 0.190 0.114 
   2   (0.740) 0.970 0.673 0.849 0.633 0.810 0.886 

Locus 2549 : 
2 alleles
2.9% missing data
   4   (0.862) 0.968 0.859 0.972 0.848 0.899 0.930 
   1   (0.138) 0.032 0.141 0.028 0.152 0.101 0.070 

Locus 2550 : 
2 alleles
5.8% missing data
   4   (0.668) 0.198 0.665 0.914 0.797 0.687 0.614 
   1   (0.332) 0.802 0.335 0.086 0.203 0.313 0.386 

Locus 2551 : 
2 alleles
11.6% missing data
   1   (0.934) 0.963 0.983 0.998 0.911 0.945 0.472 
   3   (0.066) 0.037 0.017 0.002 0.089 0.055 0.528 

Locus 2552 : 
2 alleles
3.6% missing data
   4   (0.659) 0.963 0.580 0.716 0.630 0.741 0.751 
   3   (0.341) 0.037 0.420 0.284 0.370 0.259 0.249 

Locus 2553 : 
2 alleles
8.0% missing data
   2   (0.893) 0.079 0.957 0.983 0.860 0.906 0.905 
   4   (0.107) 0.921 0.043 0.017 0.140 0.094 0.095 

Locus 2554 : 
2 alleles
7.2% missing data
   3   (0.777) 0.314 0.765 0.868 0.768 0.857 0.854 
   2   (0.223) 0.686 0.235 0.132 0.232 0.143 0.146 

Locus 2555 : 
2 alleles
1.4% missing data
   3   (0.890) 0.174 0.890 0.971 0.969 0.955 0.945 
   1   (0.110) 0.826 0.110 0.029 0.031 0.045 0.055 

Locus 2556 : 
2 alleles
2.9% missing data
   3   (0.890) 0.989 0.850 0.955 0.935 0.958 0.940 
   1   (0.110) 0.011 0.150 0.045 0.065 0.042 0.060 

Locus 2557 : 
2 alleles
13.8% missing data
   2   (0.401) 0.128 0.313 0.139 0.641 0.487 0.514 
   3   (0.599) 0.872 0.687 0.861 0.359 0.513 0.486 

Locus 2558 : 
2 alleles
11.6% missing data
   4   (0.933) 0.992 0.972 0.994 0.757 0.946 0.969 
   2   (0.067) 0.008 0.028 0.006 0.243 0.054 0.031 

Locus 2559 : 
2 alleles
12.3% missing data
   1   (0.920) 0.942 0.971 0.996 0.913 0.940 0.565 
   3   (0.080) 0.058 0.029 0.004 0.087 0.060 0.435 

Locus 2560 : 
2 alleles
13.0% missing data
   1   (0.874) 0.985 0.905 0.981 0.914 0.865 0.898 
   3   (0.126) 0.015 0.095 0.019 0.086 0.135 0.102 

Locus 2561 : 
2 alleles
13.0% missing data
   3   (0.614) 0.969 0.667 0.515 0.659 0.517 0.672 
   1   (0.386) 0.031 0.333 0.485 0.341 0.483 0.328 

Locus 2562 : 
2 alleles
3.6% missing data
   2   (0.905) 0.969 0.928 0.992 0.968 0.939 0.803 
   4   (0.095) 0.031 0.072 0.008 0.032 0.061 0.197 

Locus 2563 : 
2 alleles
13.8% missing data
   3   (0.667) 0.692 0.677 0.875 0.703 0.667 0.597 
   1   (0.333) 0.308 0.323 0.125 0.297 0.333 0.403 

Locus 2564 : 
2 alleles
12.3% missing data
   4   (0.746) 0.199 0.745 0.922 0.788 0.832 0.622 
   2   (0.254) 0.801 0.255 0.078 0.212 0.168 0.378 

Locus 2565 : 
2 alleles
7.2% missing data
   2   (0.907) 0.989 0.909 0.977 0.964 0.958 0.862 
   4   (0.093) 0.011 0.091 0.023 0.036 0.042 0.138 

Locus 2566 : 
2 alleles
14.5% missing data
   1   (0.884) 0.987 0.884 0.976 0.948 0.915 0.928 
   3   (0.116) 0.013 0.116 0.024 0.052 0.085 0.072 

Locus 2567 : 
2 alleles
15.9% missing data
   1   (0.193) 0.527 0.198 0.104 0.429 0.099 0.121 
   3   (0.807) 0.473 0.802 0.896 0.571 0.901 0.879 

Locus 2568 : 
2 alleles
2.9% missing data
   3   (0.920) 0.992 0.952 0.992 0.969 0.915 0.964 
   1   (0.080) 0.008 0.048 0.008 0.031 0.085 0.036 

Locus 2569 : 
2 alleles
12.3% missing data
   4   (0.806) 0.394 0.813 0.925 0.930 0.880 0.633 
   2   (0.194) 0.606 0.187 0.075 0.070 0.120 0.367 

Locus 2570 : 
2 alleles
1.4% missing data
   2   (0.917) 0.991 0.963 0.995 0.877 0.920 0.877 
   1   (0.083) 0.009 0.037 0.005 0.123 0.080 0.123 

Locus 2571 : 
2 alleles
15.2% missing data
   4   (0.886) 0.984 0.859 0.971 0.956 0.935 0.940 
   2   (0.114) 0.016 0.141 0.029 0.044 0.065 0.060 

Locus 2572 : 
2 alleles
2.9% missing data
   4   (0.859) 0.987 0.788 0.954 0.947 0.936 0.899 
   2   (0.141) 0.013 0.212 0.046 0.053 0.064 0.101 

Locus 2573 : 
2 alleles
13.8% missing data
   4   (0.905) 0.980 0.963 0.993 0.906 0.879 0.771 
   2   (0.095) 0.020 0.037 0.007 0.094 0.121 0.229 

Locus 2574 : 
2 alleles
1.4% missing data
   3   (0.911) 0.990 0.943 0.988 0.936 0.923 0.939 
   1   (0.089) 0.010 0.057 0.012 0.064 0.077 0.061 

Locus 2575 : 
2 alleles
5.8% missing data
   1   (0.569) 0.936 0.519 0.911 0.409 0.545 0.733 
   3   (0.431) 0.064 0.481 0.089 0.591 0.455 0.267 

Locus 2576 : 
2 alleles
14.5% missing data
   1   (0.891) 0.987 0.825 0.855 0.982 0.964 0.948 
   3   (0.109) 0.013 0.175 0.145 0.018 0.036 0.052 

Locus 2577 : 
2 alleles
15.2% missing data
   1   (0.667) 0.889 0.598 0.881 0.678 0.759 0.567 
   3   (0.333) 0.111 0.402 0.119 0.322 0.241 0.433 

Locus 2578 : 
2 alleles
12.3% missing data
   3   (0.915) 0.942 0.943 0.990 0.935 0.934 0.952 
   1   (0.085) 0.058 0.057 0.010 0.065 0.066 0.048 

Locus 2579 : 
2 alleles
8.7% missing data
   2   (0.864) 0.984 0.809 0.945 0.942 0.934 0.898 
   4   (0.136) 0.016 0.191 0.055 0.058 0.066 0.102 

Locus 2580 : 
2 alleles
11.6% missing data
   2   (0.914) 0.991 0.942 0.990 0.929 0.929 0.955 
   3   (0.086) 0.009 0.058 0.010 0.071 0.071 0.045 

Locus 2581 : 
2 alleles
18.1% missing data
   2   (0.721) 0.682 0.765 0.492 0.760 0.748 0.686 
   4   (0.279) 0.318 0.235 0.508 0.240 0.252 0.314 

Locus 2582 : 
2 alleles
14.5% missing data
   2   (0.377) 0.709 0.326 0.266 0.496 0.390 0.350 
   4   (0.623) 0.291 0.674 0.734 0.504 0.610 0.650 

Locus 2583 : 
2 alleles
10.9% missing data
   3   (0.861) 0.985 0.819 0.960 0.920 0.924 0.914 
   4   (0.139) 0.015 0.181 0.040 0.080 0.076 0.086 

Locus 2584 : 
2 alleles
2.2% missing data
   4   (0.904) 0.990 0.892 0.991 0.959 0.946 0.958 
   2   (0.096) 0.010 0.108 0.009 0.041 0.054 0.042 

Locus 2585 : 
2 alleles
13.0% missing data
   2   (0.907) 0.987 0.940 0.988 0.914 0.915 0.945 
   4   (0.093) 0.013 0.060 0.012 0.086 0.085 0.055 

Locus 2586 : 
2 alleles
10.9% missing data
   2   (0.843) 0.976 0.823 0.973 0.928 0.868 0.895 
   4   (0.157) 0.024 0.177 0.027 0.072 0.132 0.105 

Locus 2587 : 
2 alleles
5.8% missing data
   1   (0.828) 0.936 0.836 0.870 0.869 0.868 0.838 
   4   (0.172) 0.064 0.164 0.130 0.131 0.132 0.162 

Locus 2588 : 
2 alleles
6.5% missing data
   2   (0.874) 0.986 0.861 0.982 0.922 0.930 0.858 
   3   (0.126) 0.014 0.139 0.018 0.078 0.070 0.142 

Locus 2589 : 
2 alleles
6.5% missing data
   4   (0.740) 0.965 0.730 0.954 0.779 0.737 0.735 
   2   (0.260) 0.035 0.270 0.046 0.221 0.263 0.265 

Locus 2590 : 
2 alleles
4.3% missing data
   1   (0.842) 0.442 0.863 0.832 0.891 0.895 0.903 
   4   (0.158) 0.558 0.137 0.168 0.109 0.105 0.097 

Locus 2591 : 
2 alleles
13.8% missing data
   2   (0.796) 0.848 0.772 0.911 0.865 0.852 0.784 
   4   (0.204) 0.152 0.228 0.089 0.135 0.148 0.216 

Locus 2592 : 
2 alleles
12.3% missing data
   2   (0.909) 0.989 0.941 0.987 0.935 0.917 0.926 
   3   (0.091) 0.011 0.059 0.013 0.065 0.083 0.074 

Locus 2593 : 
2 alleles
15.9% missing data
   1   (0.774) 0.491 0.857 0.849 0.693 0.732 0.811 
   2   (0.226) 0.509 0.143 0.151 0.307 0.268 0.189 

Locus 2594 : 
2 alleles
13.0% missing data
   3   (0.902) 0.927 0.914 0.984 0.839 0.946 0.951 
   1   (0.098) 0.073 0.086 0.016 0.161 0.054 0.049 

Locus 2595 : 
2 alleles
3.6% missing data
   1   (0.893) 0.957 0.928 0.985 0.895 0.935 0.708 
   4   (0.107) 0.043 0.072 0.015 0.105 0.065 0.292 

Locus 2596 : 
2 alleles
13.0% missing data
   4   (0.886) 0.987 0.879 0.980 0.915 0.932 0.920 
   2   (0.114) 0.013 0.121 0.020 0.085 0.068 0.080 

Locus 2597 : 
2 alleles
12.3% missing data
   3   (0.945) 0.988 0.987 0.998 0.964 0.896 0.961 
   2   (0.055) 0.012 0.013 0.002 0.036 0.104 0.039 

Locus 2598 : 
2 alleles
4.3% missing data
   4   (0.835) 0.361 0.767 0.938 0.892 0.937 0.916 
   2   (0.165) 0.639 0.233 0.062 0.108 0.063 0.084 

Locus 2599 : 
2 alleles
3.6% missing data
   4   (0.923) 0.992 0.974 0.996 0.840 0.896 0.924 
   3   (0.077) 0.008 0.026 0.004 0.160 0.104 0.076 

Locus 2600 : 
2 alleles
14.5% missing data
   1   (0.899) 0.991 0.921 0.984 0.953 0.913 0.918 
   3   (0.101) 0.009 0.079 0.016 0.047 0.087 0.082 

Locus 2601 : 
2 alleles
1.4% missing data
   1   (0.108) 0.743 0.064 0.053 0.052 0.050 0.195 
   3   (0.892) 0.257 0.936 0.947 0.948 0.950 0.805 

Locus 2602 : 
2 alleles
0.7% missing data
   4   (0.093) 0.008 0.019 0.003 0.167 0.323 0.104 
   2   (0.907) 0.992 0.981 0.997 0.833 0.677 0.896 

Locus 2603 : 
2 alleles
10.9% missing data
   4   (0.887) 0.839 0.925 0.989 0.761 0.931 0.759 
   2   (0.113) 0.161 0.075 0.011 0.239 0.069 0.241 

Locus 2604 : 
2 alleles
4.3% missing data
   3   (0.882) 0.038 0.882 0.954 0.953 0.954 0.949 
   1   (0.118) 0.962 0.118 0.046 0.047 0.046 0.051 

Locus 2605 : 
2 alleles
4.3% missing data
   2   (0.072) 0.006 0.026 0.004 0.116 0.064 0.169 
   4   (0.928) 0.994 0.974 0.996 0.884 0.936 0.831 

Locus 2606 : 
2 alleles
4.3% missing data
   4   (0.243) 0.039 0.196 0.033 0.301 0.248 0.458 
   2   (0.757) 0.961 0.804 0.967 0.699 0.752 0.542 

Locus 2607 : 
2 alleles
11.6% missing data
   1   (0.739) 0.980 0.749 0.546 0.646 0.808 0.732 
   4   (0.261) 0.020 0.251 0.454 0.354 0.192 0.268 

Locus 2608 : 
2 alleles
3.6% missing data
   2   (0.900) 0.976 0.888 0.968 0.883 0.960 0.940 
   3   (0.100) 0.024 0.112 0.032 0.117 0.040 0.060 

Locus 2609 : 
2 alleles
5.1% missing data
   3   (0.923) 0.992 0.967 0.995 0.955 0.945 0.640 
   1   (0.077) 0.008 0.033 0.005 0.045 0.055 0.360 

Locus 2610 : 
2 alleles
3.6% missing data
   4   (0.765) 0.970 0.793 0.924 0.816 0.720 0.785 
   1   (0.235) 0.030 0.207 0.076 0.184 0.280 0.215 

Locus 2611 : 
2 alleles
18.1% missing data
   1   (0.716) 0.908 0.695 0.821 0.431 0.806 0.752 
   2   (0.284) 0.092 0.305 0.179 0.569 0.194 0.248 

Locus 2612 : 
2 alleles
5.1% missing data
   2   (0.887) 0.987 0.808 0.874 0.974 0.967 0.939 
   1   (0.113) 0.013 0.192 0.126 0.026 0.033 0.061 

Locus 2613 : 
2 alleles
5.1% missing data
   1   (0.788) 0.432 0.798 0.877 0.837 0.839 0.836 
   4   (0.212) 0.568 0.202 0.123 0.163 0.161 0.164 

Locus 2614 : 
2 alleles
5.1% missing data
   1   (0.494) 0.950 0.445 0.532 0.644 0.457 0.573 
   2   (0.506) 0.050 0.555 0.468 0.356 0.543 0.427 

Locus 2615 : 
2 alleles
5.8% missing data
   2   (0.720) 0.909 0.626 0.800 0.749 0.817 0.818 
   4   (0.280) 0.091 0.374 0.200 0.251 0.183 0.182 

Locus 2616 : 
2 alleles
13.8% missing data
   3   (0.899) 0.967 0.934 0.990 0.914 0.900 0.904 
   1   (0.101) 0.033 0.066 0.010 0.086 0.100 0.096 

Locus 2617 : 
2 alleles
2.2% missing data
   4   (0.871) 0.986 0.911 0.986 0.931 0.838 0.869 
   1   (0.129) 0.014 0.089 0.014 0.069 0.162 0.131 

Locus 2618 : 
2 alleles
10.9% missing data
   2   (0.917) 0.977 0.956 0.991 0.869 0.925 0.950 
   3   (0.083) 0.023 0.044 0.009 0.131 0.075 0.050 

Locus 2619 : 
2 alleles
3.6% missing data
   2   (0.800) 0.972 0.742 0.918 0.904 0.840 0.910 
   4   (0.200) 0.028 0.258 0.082 0.096 0.160 0.090 

Locus 2620 : 
2 alleles
4.3% missing data
   1   (0.856) 0.984 0.849 0.981 0.945 0.860 0.924 
   3   (0.144) 0.016 0.151 0.019 0.055 0.140 0.076 

Locus 2621 : 
2 alleles
3.6% missing data
   3   (0.923) 0.983 0.966 0.991 0.955 0.912 0.941 
   1   (0.077) 0.017 0.034 0.009 0.045 0.088 0.059 

Locus 2622 : 
2 alleles
2.9% missing data
   1   (0.874) 0.989 0.926 0.918 0.905 0.854 0.903 
   2   (0.126) 0.011 0.074 0.082 0.095 0.146 0.097 

Locus 2623 : 
2 alleles
11.6% missing data
   4   (0.878) 0.985 0.862 0.903 0.863 0.950 0.900 
   2   (0.122) 0.015 0.138 0.097 0.137 0.050 0.100 

Locus 2624 : 
2 alleles
11.6% missing data
   2   (0.903) 0.989 0.941 0.985 0.918 0.902 0.937 
   4   (0.097) 0.011 0.059 0.015 0.082 0.098 0.063 

Locus 2625 : 
2 alleles
3.6% missing data
   2   (0.846) 0.987 0.849 0.590 0.923 0.916 0.841 
   4   (0.154) 0.013 0.151 0.410 0.077 0.084 0.159 

Locus 2626 : 
2 alleles
12.3% missing data
   4   (0.841) 0.983 0.837 0.962 0.938 0.830 0.930 
   2   (0.159) 0.017 0.163 0.038 0.062 0.170 0.070 

Locus 2627 : 
2 alleles
2.2% missing data
   4   (0.838) 0.975 0.882 0.983 0.873 0.801 0.805 
   2   (0.162) 0.025 0.118 0.017 0.127 0.199 0.195 

Locus 2628 : 
2 alleles
16.7% missing data
   2   (0.914) 0.990 0.907 0.964 0.838 0.973 0.963 
   4   (0.086) 0.010 0.093 0.036 0.162 0.027 0.037 

Locus 2629 : 
2 alleles
2.9% missing data
   4   (0.907) 0.991 0.936 0.947 0.950 0.923 0.969 
   2   (0.093) 0.009 0.064 0.053 0.050 0.077 0.031 

Locus 2630 : 
2 alleles
1.4% missing data
   2   (0.902) 0.988 0.929 0.986 0.939 0.904 0.956 
   1   (0.098) 0.012 0.071 0.014 0.061 0.096 0.044 

Locus 2631 : 
2 alleles
11.6% missing data
   2   (0.088) 0.010 0.069 0.015 0.034 0.072 0.035 
   4   (0.912) 0.990 0.931 0.985 0.966 0.928 0.965 

Locus 2632 : 
2 alleles
4.3% missing data
   2   (0.862) 0.985 0.962 0.994 0.643 0.665 0.792
[truncated: 23,373 more chars]
