# Supplementary material for: Population genomic response to geographic gradients by widespread and endemic fishes of the Arabian Peninsula
Source: Ecol Evol. 2020 Apr 12;10(10):4314–30. doi: 10.1002/ece3.6199 (PMC7246217; doi:10.1002/ece3.6199)
Supplement: Supplementary file 6 — Appendix S1 [file ECE3-10-4314-s006.zip › Appendix S1, STRUCTURE and PCA Plots, Dryad/STRUCTURE/C. austriacus & C. melapterus/results_job_T26_q]

 C_aust_RS25  1 0.0003 0.0018 0.0036 0.1815 0.7208 0.0921 
 C_aust_RS25  1 0.0006 0.0007 0.0018 0.0413 0.7350 0.2206 
 C_aust_RS26  1 0.0002 0.0006 0.0015 0.0897 0.5863 0.3217 
 C_aust_RS26  1 0.0001 0.0049 0.0012 0.1375 0.7660 0.0903 
 C_aust_RS26  1 0.0002 0.0045 0.0021 0.1329 0.7743 0.0860 
 C_aust_RS26  1 0.0001 0.0013 0.0020 0.0684 0.7752 0.1529 
 C_aust_RS26  1 0.0002 0.0014 0.0008 0.1361 0.6507 0.2108 
 C_aust_RS26  1 0.0001 0.0071 0.0077 0.0550 0.7771 0.1529 
 C_aust_RS26  1 0.0001 0.0017 0.0006 0.1093 0.7095 0.1788 
 C_aust_RS26  1 0.0002 0.0012 0.0008 0.3231 0.5712 0.1035 
 C_aust_RS26  1 0.0002 0.0025 0.0006 0.0548 0.7663 0.1757 
 C_aust_RS26  1 0.0002 0.0015 0.0017 0.0649 0.8126 0.1191 
 C_aust_RS27  2 0.0028 0.0016 0.0022 0.1234 0.7153 0.1547 
 C_aust_RS27  2 0.0058 0.0023 0.0040 0.0951 0.7855 0.1073 
 C_aust_RS27  2 0.0021 0.0042 0.0096 0.0891 0.7975 0.0975 
 C_aust_RS27  2 0.0033 0.0086 0.0046 0.1512 0.7248 0.1075 
 C_aust_RS27  2 0.0077 0.0115 0.0167 0.1198 0.6934 0.1509 
 C_aust_RS27  2 0.0027 0.0022 0.0024 0.0823 0.7703 0.1400 
 C_aust_RS27  2 0.0022 0.0015 0.0035 0.0703 0.8282 0.0942 
 C_aust_RS27  2 0.0024 0.0047 0.0195 0.0869 0.6973 0.1892 
 C_aust_RS27  2 0.0121 0.0026 0.0133 0.0765 0.7459 0.1495 
 C_aust_RS27  2 0.0026 0.0029 0.0056 0.1085 0.6436 0.2368 
 C_aust_RS27  2 0.0063 0.0046 0.0072 0.0865 0.7617 0.1336 
 C_aust_RS27  2 0.0013 0.0025 0.0030 0.1550 0.6733 0.1649 
 C_aust_RS46  4 0.0020 0.0030 0.0056 0.0943 0.7942 0.1008 
 C_aust_RS48  4 0.0002 0.0007 0.0028 0.3162 0.6339 0.0462 
 C_aust_RS51  4 0.0005 0.0011 0.0113 0.1242 0.7726 0.0903 
 C_aust_RS53  4 0.0004 0.0014 0.0013 0.1661 0.6859 0.1449 
 C_aust_RS54  4 0.0005 0.0006 0.0017 0.0944 0.7932 0.1097 
 C_aust_RS55  4 0.0003 0.0010 0.0071 0.0412 0.9062 0.0443 
 C_aust_RS57  4 0.0019 0.0007 0.0018 0.0761 0.8816 0.0379 
 C_aust_RS58  4 0.0003 0.0006 0.0019 0.1732 0.7363 0.0876 
 C_aust_RS59  4 0.0023 0.0015 0.0184 0.0979 0.6944 0.1856 
 C_aust_RS97  4 0.0004 0.0014 0.0045 0.1111 0.8023 0.0804 
 C_aust_RS98  4 0.0007 0.0006 0.0013 0.1600 0.7676 0.0698 
 C_aust_RS52  9 0.0004 0.0012 0.0006 0.1136 0.7891 0.0950 
 C_aust_RS53  9 0.0009 0.0019 0.0023 0.0507 0.8063 0.1379 
 C_aust_RS53  9 0.0003 0.0006 0.0014 0.1576 0.8036 0.0365 
 C_aust_RS53  9 0.0011 0.0008 0.0006 0.0656 0.8566 0.0752 
 C_aust_RS53  9 0.0005 0.0005 0.0020 0.0397 0.5913 0.3660 
 C_aust_RS53  9 0.0002 0.0009 0.0010 0.1950 0.6026 0.2003 
 C_aust_RS53  9 0.0125 0.0021 0.0015 0.0333 0.9010 0.0496 
 C_aust_RS53  9 0.0001 0.0008 0.0010 0.0314 0.8950 0.0717 
 C_aust_RS53  9 0.0007 0.0010 0.0006 0.0208 0.8885 0.0884 
 C_aust_RS53  9 0.0002 0.0012 0.0010 0.0966 0.7608 0.1402 
 C_aust_RS53  9 0.0002 0.0009 0.0010 0.0900 0.8581 0.0498 
 C_aust_RS53  9 0.0007 0.0018 0.0005 0.0707 0.8295 0.0969 
 C_aust_RS14 10 0.0000 0.0017 0.0003 0.1544 0.8029 0.0407 
 C_aust_RS14 10 0.0000 0.0055 0.0004 0.0878 0.8427 0.0637 
 C_aust_RS14 10 0.0000 0.0014 0.0001 0.2246 0.7510 0.0228 
 C_aust_RS14 10 0.0000 0.0014 0.0001 0.2824 0.6415 0.0744 
 C_aust_RS15 10 0.0000 0.0018 0.0001 0.0787 0.8008 0.1184 
 C_aust_RS17 10 0.0000 0.0184 0.0001 0.0813 0.6525 0.2477 
 C_aust_RS26 10 0.0000 0.0149 0.0003 0.0452 0.8737 0.0659 
 C_aust_RS26 10 0.0000 0.0013 0.0001 0.1726 0.7373 0.0887 
 C_aust_RS26 10 0.0000 0.0072 0.0006 0.1204 0.6778 0.1940 
 C_aust_RS27 10 0.0000 0.0020 0.0001 0.0373 0.8813 0.0793 
 C_aust_RS27 10 0.0000 0.0007 0.0001 0.0503 0.9237 0.0252 
 C_aust_RS27 10 0.0000 0.0024 0.0002 0.0708 0.8813 0.0453 
 C_aust_RS35 20 0.0004 0.0011 0.0010 0.0717 0.7119 0.2138 
 C_aust_RS36 20 0.0003 0.0015 0.0037 0.0465 0.8093 0.1387 
 C_aust_RS36 20 0.0007 0.0019 0.0051 0.0426 0.7672 0.1825 
 C_aust_RS37 20 0.0005 0.0023 0.0020 0.0955 0.7759 0.1238 
 C_aust_RS37 20 0.0003 0.0038 0.0020 0.1734 0.7081 0.1124 
 C_aust_RS37 20 0.0009 0.0016 0.0024 0.0382 0.7810 0.1759 
 C_aust_RS37 20 0.0043 0.0015 0.0016 0.0431 0.7764 0.1731 
 C_aust_RS37 20 0.0003 0.0016 0.0034 0.0429 0.7880 0.1638 
 C_aust_RS37 20 0.0004 0.0029 0.0033 0.1313 0.7001 0.1620 
 C_aust_RS37 20 0.0012 0.0020 0.0013 0.0653 0.7285 0.2016 
 C_aust_RS37 20 0.0003 0.0027 0.0019 0.1191 0.6850 0.1911 
 C_aust_RS37 20 0.0003 0.0054 0.0013 0.0879 0.8005 0.1048 
  C_aust_A1b 22 0.0004 0.0008 0.0016 0.1354 0.8093 0.0525 
   C_aust_A2 22 0.0021 0.0044 0.0103 0.1801 0.6819 0.1213 
   C_aust_A3 22 0.0004 0.0017 0.0211 0.0688 0.7676 0.1404 
   C_aust_A4 22 0.0004 0.0016 0.0049 0.1165 0.8004 0.0762 
   C_aust_A5 22 0.0005 0.0017 0.0065 0.0630 0.9043 0.0241 
   C_aust_A6 22 0.0027 0.0011 0.0021 0.1284 0.7997 0.0660 
   C_aust_A7 22 0.0011 0.0011 0.0037 0.0541 0.8735 0.0664 
 C_melap_RS4 12 0.0147 0.6382 0.3395 0.0017 0.0031 0.0028 
 C_melap_RS4 12 0.0026 0.6506 0.3429 0.0015 0.0013 0.0012 
 C_melap_RS4 12 0.0106 0.5948 0.3824 0.0033 0.0032 0.0057 
 C_melap_RS4 12 0.0076 0.5624 0.4243 0.0020 0.0017 0.0019 
 C_melap_RS4 12 0.0059 0.5412 0.4365 0.0099 0.0043 0.0023 
 C_melap_RS4 12 0.0036 0.4926 0.4908 0.0037 0.0033 0.0059 
 C_melap_RS4 12 0.0033 0.5023 0.4856 0.0025 0.0033 0.0031 
 C_melap_RS4 12 0.0054 0.5366 0.4500 0.0029 0.0024 0.0027 
 C_melap_RS4 12 0.0074 0.6283 0.3530 0.0033 0.0051 0.0029 
 C_melap_RS4 12 0.0060 0.4438 0.5442 0.0014 0.0021 0.0025 
 C_melap_RS4 12 0.0055 0.7108 0.2751 0.0044 0.0018 0.0024 
 C_melap_RS4 12 0.0055 0.5952 0.3912 0.0029 0.0024 0.0028 
 C_melap_RS4 13 0.5258 0.0040 0.4700 0.0001 0.0001 0.0001 
 C_melap_RS4 13 0.5275 0.0106 0.4614 0.0002 0.0001 0.0001 
 C_melap_RS4 13 0.0026 0.6920 0.3041 0.0006 0.0004 0.0002 
 C_melap_RS4 13 0.0142 0.7237 0.2583 0.0021 0.0004 0.0014 
 C_melap_RS4 13 0.0019 0.7204 0.2748 0.0022 0.0003 0.0003 
 C_melap_RS4 13 0.0026 0.8310 0.1619 0.0018 0.0015 0.0013 
 C_melap_RS4 13 0.0045 0.7275 0.2664 0.0006 0.0004 0.0006 
 C_melap_RS4 13 0.0010 0.6882 0.3046 0.0015 0.0014 0.0032 
 C_melap_RS4 13 0.0019 0.6517 0.3428 0.0013 0.0017 0.0005 
 C_melap_RS4 13 0.0006 0.7601 0.2378 0.0011 0.0002 0.0002 
 C_melap_RS4 13 0.0008 0.3885 0.5552 0.0462 0.0010 0.0082 
 C_melap_RS4 13 0.0022 0.6746 0.3172 0.0049 0.0006 0.0004 
 C_melap_RS1 14 0.0017 0.5303 0.4592 0.0048 0.0025 0.0015 
 C_melap_RS1 14 0.0022 0.2517 0.7406 0.0023 0.0013 0.0020 
 C_melap_RS1 14 0.0106 0.6516 0.3285 0.0044 0.0012 0.0036 
 C_melap_RS1 14 0.0438 0.6399 0.3100 0.0030 0.0016 0.0017 
 C_melap_RS1 14 0.0136 0.6466 0.3307 0.0032 0.0017 0.0042 
 C_melap_RS1 14 0.0023 0.5677 0.4050 0.0167 0.0048 0.0036 
 C_melap_RS1 14 0.0284 0.4172 0.5497 0.0019 0.0010 0.0018 
 C_melap_RS1 14 0.0178 0.6705 0.3074 0.0025 0.0010 0.0009 
 C_melap_RS1 14 0.0042 0.6344 0.3565 0.0013 0.0018 0.0017 
 C_melap_RS1 14 0.0212 0.6655 0.3093 0.0014 0.0012 0.0014 
 C_melap_RS1 14 0.0036 0.6760 0.3163 0.0022 0.0009 0.0010 
 C_melap_RS1 14 0.0024 0.4601 0.5314 0.0025 0.0012 0.0024 
 C_melap_RS4 16 0.0047 0.6907 0.2961 0.0035 0.0030 0.0019 
 C_melap_RS4 16 0.0024 0.6615 0.3260 0.0065 0.0026 0.0011 
 C_melap_RS4 16 0.0034 0.7079 0.2807 0.0058 0.0013 0.0009 
 C_melap_RS4 16 0.0058 0.7496 0.2248 0.0139 0.0033 0.0026 
 C_melap_RS4 16 0.0098 0.6964 0.2827 0.0064 0.0034 0.0014 
 C_melap_RS4 16 0.0037 0.6018 0.3867 0.0053 0.0017 0.0008 
 C_melap_RS4 16 0.0023 0.6243 0.3655 0.0043 0.0026 0.0009 
 C_melap_RS4 16 0.0021 0.6422 0.3321 0.0192 0.0033 0.0011 
 C_melap_RS4 16 0.0013 0.6427 0.3433 0.0086 0.0026 0.0014 
 C_melap_RS4 16 0.0046 0.5382 0.4075 0.0349 0.0085 0.0063 
 C_melap_RS4 16 0.0008 0.4963 0.4886 0.0098 0.0029 0.0016 
 C_melap_RS4 16 0.0019 0.6449 0.3353 0.0122 0.0035 0.0022 
 C_melap_RS5 19 0.0037 0.6944 0.2924 0.0026 0.0014 0.0054 
 C_melap_RS5 19 0.0191 0.6709 0.2958 0.0034 0.0026 0.0082 
 C_melap_RS5 19 0.0034 0.7675 0.2177 0.0025 0.0016 0.0072 
 C_melap_RS5 19 0.0042 0.7318 0.2509 0.0021 0.0014 0.0095 
 C_melap_RS5 19 0.0050 0.5861 0.4002 0.0022 0.0013 0.0051 
 C_melap_RS5 19 0.0086 0.5894 0.3944 0.0016 0.0015 0.0045 
 C_melap_RS5 19 0.0038 0.7162 0.2654 0.0075 0.0019 0.0053 
 C_melap_RS5 19 0.0027 0.5535 0.4085 0.0040 0.0029 0.0285 
 C_melap_RS5 19 0.0024 0.6937 0.2915 0.0026 0.0016 0.0082 
 C_melap_RS5 19 0.0026 0.6332 0.3484 0.0024 0.0019 0.0115 
 C_melap_RS5 19 0.0071 0.6807 0.2853 0.0043 0.0048 0.0178 
 C_melap_RS5 19 0.0038 0.6509 0.3364 0.0014 0.0013 0.0061 
