# Supplementary material for: Population genomic response to geographic gradients by widespread and endemic fishes of the Arabian Peninsula
Source: Ecol Evol. 2020 Apr 12;10(10):4314–30. doi: 10.1002/ece3.6199 (PMC7246217; doi:10.1002/ece3.6199)
Supplement: Supplementary file 6 — Appendix S1 [file ECE3-10-4314-s006.zip › Appendix S1, STRUCTURE and PCA Plots, Dryad/STRUCTURE/C. austriacus & C. melapterus/results_job_T27_f]

----------------------------------------------------
STRUCTURE by Pritchard, Stephens and Donnelly (2000)
     and Falush, Stephens and Pritchard (2003)
       Code by Pritchard, Falush and Hubisz
             Version 2.3.4 (Jul 2012)
----------------------------------------------------


Command line arguments:   /home/compartido2/pablo_saenz/Structure/structure_kernel_src/structure -m parameter_job_T27 
Input File:    /home/compartido2/pablo_saenz/joey/structure/C_aus_x_C_mel/data_job_T27

Run parameters:
   138 individuals
   2782 loci
   6 populations assumed
   200000 Burn-in period
   300000 Reps
LOCPRIOR model used


--------------------------------------------
Proportion of membership of each pre-defined
 population in each of the 6 clusters

Given    Inferred Clusters                            Number of
 Pop       1      2      3      4      5      6      Individuals

  1:     0.004  0.002  0.001  0.757  0.054  0.183       12
  2:     0.003  0.005  0.007  0.773  0.060  0.152       12
  4:     0.001  0.002  0.002  0.844  0.053  0.097       11
  9:     0.001  0.001  0.002  0.807  0.060  0.129       12
 10:     0.012  0.002  0.001  0.826  0.050  0.109       12
 12:     0.312  0.544  0.137  0.003  0.002  0.002       12
 13:     0.414  0.342  0.240  0.001  0.001  0.001       12
 14:     0.359  0.501  0.135  0.001  0.001  0.002       12
 16:     0.441  0.433  0.116  0.002  0.006  0.002       12
 19:     0.466  0.400  0.116  0.002  0.003  0.013       12
 20:     0.001  0.002  0.001  0.752  0.075  0.169       12
 22:     0.001  0.004  0.001  0.825  0.124  0.044        7
--------------------------------------------

Allele-freq. divergence among pops (Net nucleotide distance),
computed using point estimates of P.

      1       2       3       4       5       6      
 1      -    0.0099  0.0283  0.0104  0.0187  0.0106  
 2   0.0099     -    0.0314  0.0176  0.0256  0.0179  
 3   0.0283  0.0314     -    0.0341  0.0427  0.0339  
 4   0.0104  0.0176  0.0341     -    0.0130  0.0052  
 5   0.0187  0.0256  0.0427  0.0130     -    0.0143  
 6   0.0106  0.0179  0.0339  0.0052  0.0143     -    

Average distances (expected heterozygosity) between individuals in same cluster:
cluster  1  : 0.2548 
cluster  2  : 0.2010 
cluster  3  : 0.1863 
cluster  4  : 0.2373 
cluster  5  : 0.2202 
cluster  6  : 0.2450 

--------------------------------------------
Estimated Ln Prob of Data   = -269902.5
Mean value of ln likelihood = -265142.0
Variance of ln likelihood   = 9521.0
Mean value of alpha         = 2.8843

Mean value of alpha_local for each location:
	location  1:  0.0719  0.0450  0.0236  8.4132  0.7136  2.1857
	location  2:  0.0507  0.0790  0.1314  8.4460  0.7349  1.7244
	location  4:  0.0443  0.0514  0.0522  11.2206  0.8399  1.4583
	location  9:  0.0327  0.0433  0.0356  8.2493  0.6991  1.3020
	location 10:  0.2588  0.0693  0.0303  15.0587  0.9024  2.0089
	location 12:  7.5353  12.3058  3.5289  0.1141  0.0599  0.0744
	location 13:  0.5409  0.6413  0.5092  0.0145  0.0134  0.0145
	location 14:  5.4611  8.6114  2.4229  0.0458  0.0395  0.0700
	location 16:  10.0957  9.6126  2.9919  0.0827  0.1434  0.0596
	location 19:  9.6706  8.3936  2.7274  0.0710  0.0873  0.3101
	location 20:  0.0410  0.0606  0.0249  11.5777  1.2318  2.7742
	location 22:  0.0291  0.0503  0.0244  3.5025  0.4410  0.3081

Mean value of Fst_1         = 0.0837
Mean value of Fst_2         = 0.2014
Mean value of Fst_3         = 0.3986
Mean value of Fst_4         = 0.0549
Mean value of Fst_5         = 0.4402
Mean value of Fst_6         = 0.2019

Mean value of r = 0.1048

Inferred ancestry of individuals:
        Label (%Miss) Pop:  Inferred clusters
  1 C_aust_RS25    (1)    1 :  0.003 0.003 0.001 0.800 0.065 0.128 
  2 C_aust_RS25    (2)    1 :  0.001 0.001 0.001 0.683 0.106 0.207 
  3 C_aust_RS26    (1)    1 :  0.001 0.001 0.000 0.605 0.078 0.314 
  4 C_aust_RS26    (0)    1 :  0.007 0.002 0.000 0.829 0.043 0.119 
  5 C_aust_RS26    (1)    1 :  0.007 0.002 0.000 0.843 0.025 0.122 
  6 C_aust_RS26    (1)    1 :  0.002 0.001 0.001 0.793 0.038 0.164 
  7 C_aust_RS26    (0)    1 :  0.002 0.001 0.000 0.636 0.112 0.249 
  8 C_aust_RS26    (0)    1 :  0.009 0.009 0.000 0.750 0.073 0.159 
  9 C_aust_RS26    (1)    1 :  0.003 0.001 0.000 0.788 0.039 0.168 
 10 C_aust_RS26    (0)    1 :  0.003 0.001 0.001 0.814 0.024 0.157 
 11 C_aust_RS26    (2)    1 :  0.003 0.001 0.000 0.700 0.025 0.271 
 12 C_aust_RS26    (0)    1 :  0.002 0.002 0.000 0.841 0.015 0.140 
 13 C_aust_RS27    (4)    2 :  0.001 0.001 0.002 0.743 0.117 0.137 
 14 C_aust_RS27    (1)    2 :  0.001 0.002 0.005 0.845 0.045 0.102 
 15 C_aust_RS27    (1)    2 :  0.002 0.010 0.004 0.884 0.019 0.081 
 16 C_aust_RS27    (2)    2 :  0.011 0.002 0.011 0.820 0.036 0.120 
 17 C_aust_RS27    (4)    2 :  0.007 0.013 0.023 0.709 0.082 0.166 
 18 C_aust_RS27    (1)    2 :  0.001 0.001 0.003 0.770 0.049 0.176 
 19 C_aust_RS27   (10)    2 :  0.001 0.001 0.002 0.821 0.111 0.064 
 20 C_aust_RS27    (2)    2 :  0.002 0.021 0.005 0.673 0.121 0.178 
 21 C_aust_RS27    (4)    2 :  0.002 0.003 0.017 0.795 0.027 0.156 
 22 C_aust_RS27    (1)    2 :  0.001 0.003 0.003 0.671 0.033 0.289 
 23 C_aust_RS27    (1)    2 :  0.003 0.003 0.013 0.818 0.046 0.118 
 24 C_aust_RS27    (0)    2 :  0.001 0.002 0.001 0.733 0.029 0.234 
 25 C_aust_RS46    (5)    4 :  0.003 0.002 0.005 0.798 0.055 0.137 
 26 C_aust_RS48    (8)    4 :  0.001 0.002 0.001 0.889 0.043 0.065 
 27 C_aust_RS51    (4)    4 :  0.002 0.005 0.002 0.856 0.047 0.088 
 28 C_aust_RS53    (1)    4 :  0.002 0.001 0.000 0.718 0.118 0.160 
 29 C_aust_RS54    (2)    4 :  0.001 0.001 0.001 0.855 0.027 0.116 
 30 C_aust_RS55   (14)    4 :  0.001 0.003 0.001 0.852 0.088 0.055 
 31 C_aust_RS57    (3)    4 :  0.001 0.001 0.001 0.937 0.023 0.038 
 32 C_aust_RS58    (1)    4 :  0.001 0.001 0.001 0.859 0.056 0.083 
 33 C_aust_RS59    (2)    4 :  0.002 0.003 0.011 0.740 0.067 0.177 
 34 C_aust_RS97    (2)    4 :  0.001 0.004 0.001 0.897 0.015 0.082 
 35 C_aust_RS98    (1)    4 :  0.001 0.001 0.001 0.886 0.041 0.071 
 36 C_aust_RS52    (2)    9 :  0.001 0.001 0.001 0.847 0.038 0.112 
 37 C_aust_RS53    (4)    9 :  0.002 0.002 0.003 0.802 0.060 0.132 
 38 C_aust_RS53    (6)    9 :  0.001 0.002 0.001 0.924 0.024 0.050 
 39 C_aust_RS53    (3)    9 :  0.001 0.001 0.001 0.885 0.027 0.085 
 40 C_aust_RS53    (9)    9 :  0.001 0.001 0.001 0.519 0.069 0.409 
 41 C_aust_RS53    (4)    9 :  0.001 0.003 0.000 0.720 0.074 0.202 
 42 C_aust_RS53    (4)    9 :  0.002 0.001 0.012 0.793 0.143 0.049 
 43 C_aust_RS53    (3)    9 :  0.001 0.001 0.000 0.839 0.043 0.115 
 44 C_aust_RS53    (8)    9 :  0.001 0.001 0.001 0.792 0.105 0.100 
 45 C_aust_RS53    (2)    9 :  0.001 0.002 0.000 0.817 0.036 0.144 
 46 C_aust_RS53    (6)    9 :  0.001 0.001 0.000 0.916 0.027 0.054 
 47 C_aust_RS53    (2)    9 :  0.001 0.001 0.001 0.833 0.072 0.092 
 48 C_aust_RS14    (2)   10 :  0.007 0.003 0.000 0.893 0.019 0.077 
 49 C_aust_RS14    (3)   10 :  0.018 0.002 0.001 0.831 0.046 0.103 
 50 C_aust_RS14    (1)   10 :  0.009 0.001 0.001 0.894 0.040 0.055 
 51 C_aust_RS14    (1)   10 :  0.009 0.002 0.000 0.866 0.028 0.094 
 52 C_aust_RS15    (1)   10 :  0.006 0.002 0.001 0.828 0.023 0.140 
 53 C_aust_RS17    (1)   10 :  0.029 0.004 0.001 0.662 0.094 0.210 
 54 C_aust_RS26    (3)   10 :  0.027 0.002 0.001 0.833 0.024 0.112 
 55 C_aust_RS26    (1)   10 :  0.007 0.001 0.000 0.799 0.090 0.102 
 56 C_aust_RS26    (1)   10 :  0.018 0.007 0.000 0.746 0.038 0.191 
 57 C_aust_RS27    (0)   10 :  0.007 0.001 0.000 0.770 0.135 0.087 
 58 C_aust_RS27    (8)   10 :  0.004 0.001 0.000 0.901 0.035 0.059 
 59 C_aust_RS27    (1)   10 :  0.009 0.002 0.001 0.888 0.026 0.076 
 60 C_aust_RS35    (1)   20 :  0.001 0.001 0.000 0.727 0.056 0.215 
 61 C_aust_RS36   (11)   20 :  0.001 0.002 0.000 0.765 0.037 0.195 
 62 C_aust_RS36    (4)   20 :  0.001 0.003 0.000 0.709 0.121 0.165 
 63 C_aust_RS37    (2)   20 :  0.001 0.002 0.000 0.816 0.047 0.133 
 64 C_aust_RS37    (1)   20 :  0.003 0.004 0.000 0.815 0.038 0.139 
 65 C_aust_RS37    (1)   20 :  0.001 0.002 0.001 0.761 0.038 0.198 
 66 C_aust_RS37    (2)   20 :  0.001 0.001 0.002 0.738 0.110 0.148 
 67 C_aust_RS37    (1)   20 :  0.001 0.003 0.000 0.734 0.132 0.130 
 68 C_aust_RS37    (1)   20 :  0.002 0.003 0.001 0.707 0.117 0.171 
 69 C_aust_RS37    (0)   20 :  0.001 0.001 0.001 0.759 0.039 0.199 
 70 C_aust_RS37    (0)   20 :  0.002 0.002 0.000 0.707 0.062 0.227 
 71 C_aust_RS37    (0)   20 :  0.002 0.002 0.000 0.791 0.101 0.104 
 72 C_aust_A1b    (6)   22 :  0.001 0.001 0.000 0.937 0.019 0.042 
 73 C_aust_A2    (4)   22 :  0.004 0.020 0.001 0.830 0.032 0.113 
 74 C_aust_A3   (21)   22 :  0.001 0.003 0.000 0.387 0.586 0.022 
 75 C_aust_A4    (7)   22 :  0.001 0.003 0.000 0.894 0.050 0.051 
 76 C_aust_A5   (13)   22 :  0.001 0.003 0.001 0.966 0.019 0.011 
 77 C_aust_A6    (8)   22 :  0.001 0.001 0.002 0.851 0.114 0.032 
 78 C_aust_A7    (2)   22 :  0.001 0.001 0.001 0.909 0.050 0.039 
 79 C_melap_RS4   (19)   12 :  0.403 0.430 0.158 0.004 0.003 0.002 
 80 C_melap_RS4   (20)   12 :  0.416 0.487 0.094 0.001 0.001 0.001 
 81 C_melap_RS4   (19)   12 :  0.332 0.502 0.157 0.004 0.001 0.004 
 82 C_melap_RS4   (27)   12 :  0.284 0.533 0.178 0.002 0.001 0.001 
 83 C_melap_RS4   (20)   12 :  0.258 0.575 0.156 0.007 0.001 0.002 
 84 C_melap_RS4   (22)   12 :  0.215 0.651 0.126 0.004 0.001 0.004 
 85 C_melap_RS4   (24)   12 :  0.234 0.657 0.101 0.003 0.002 0.003 
 86 C_melap_RS4   (34)   12 :  0.258 0.606 0.131 0.003 0.001 0.002 
 87 C_melap_RS4   (20)   12 :  0.366 0.488 0.134 0.006 0.003 0.003 
 88 C_melap_RS4   (29)   12 :  0.221 0.642 0.133 0.002 0.001 0.001 
 89 C_melap_RS4   (22)   12 :  0.457 0.416 0.120 0.003 0.002 0.002 
 90 C_melap_RS4   (23)   12 :  0.295 0.538 0.160 0.003 0.001 0.002 
 91 C_melap_RS4   (29)   13 :  0.003 0.009 0.987 0.000 0.000 0.000 
 92 C_melap_RS4    (7)   13 :  0.007 0.016 0.976 0.000 0.000 0.000 
 93 C_melap_RS4   (12)   13 :  0.569 0.293 0.138 0.000 0.001 0.000 
 94 C_melap_RS4   (14)   13 :  0.517 0.362 0.119 0.001 0.000 0.001 
 95 C_melap_RS4   (11)   13 :  0.487 0.441 0.071 0.000 0.000 0.001 
 96 C_melap_RS4   (15)   13 :  0.663 0.263 0.067 0.002 0.001 0.004 
 97 C_melap_RS4    (9)   13 :  0.569 0.304 0.127 0.000 0.000 0.001 
 98 C_melap_RS4    (8)   13 :  0.565 0.359 0.069 0.000 0.001 0.005 
 99 C_melap_RS4    (8)   13 :  0.476 0.400 0.121 0.001 0.001 0.001 
100 C_melap_RS4    (8)   13 :  0.544 0.423 0.032 0.000 0.000 0.000 
101 C_melap_RS4   (23)   13 :  0.027 0.902 0.059 0.001 0.008 0.003 
102 C_melap_RS4    (7)   13 :  0.546 0.332 0.120 0.000 0.001 0.001 
103 C_melap_RS1   (23)   14 :  0.291 0.639 0.063 0.002 0.002 0.002 
104 C_melap_RS1   (41)   14 :  0.110 0.753 0.135 0.001 0.000 0.002 
105 C_melap_RS1   (14)   14 :  0.439 0.441 0.114 0.001 0.001 0.004 
106 C_melap_RS1   (13)   14 :  0.430 0.382 0.184 0.002 0.001 0.002 
107 C_melap_RS1   (12)   14 :  0.402 0.440 0.151 0.002 0.001 0.004 
108 C_melap_RS1   (13)   14 :  0.421 0.478 0.090 0.004 0.002 0.005 
109 C_melap_RS1   (18)   14 :  0.233 0.534 0.231 0.001 0.001 0.001 
110 C_melap_RS1   (14)   14 :  0.461 0.376 0.160 0.001 0.001 0.001 
111 C_melap_RS1   (12)   14 :  0.439 0.414 0.142 0.001 0.001 0.002 
112 C_melap_RS1   (13)   14 :  0.390 0.470 0.134 0.001 0.001 0.002 
113 C_melap_RS1   (12)   14 :  0.479 0.417 0.101 0.001 0.001 0.002 
114 C_melap_RS1   (24)   14 :  0.213 0.670 0.111 0.001 0.003 0.002 
115 C_melap_RS4    (3)   16 :  0.528 0.332 0.133 0.002 0.004 0.002 
116 C_melap_RS4    (4)   16 :  0.474 0.414 0.107 0.002 0.002 0.001 
117 C_melap_RS4   (13)   16 :  0.444 0.437 0.114 0.001 0.003 0.001 
118 C_melap_RS4   (10)   16 :  0.583 0.292 0.114 0.003 0.003 0.004 
119 C_melap_RS4    (3)   16 :  0.540 0.301 0.152 0.002 0.004 0.001 
120 C_melap_RS4    (5)   16 :  0.365 0.495 0.135 0.001 0.003 0.001 
121 C_melap_RS4    (3)   16 :  0.392 0.485 0.117 0.002 0.003 0.001 
122 C_melap_RS4    (2)   16 :  0.423 0.457 0.113 0.004 0.003 0.001 
123 C_melap_RS4    (6)   16 :  0.437 0.454 0.097 0.002 0.008 0.001 
124 C_melap_RS4    (8)   16 :  0.384 0.451 0.139 0.006 0.018 0.002 
125 C_melap_RS4   (16)   16 :  0.289 0.630 0.072 0.002 0.006 0.001 
126 C_melap_RS4    (4)   16 :  0.432 0.452 0.100 0.003 0.012 0.002 
127 C_melap_RS5    (2)   19 :  0.476 0.410 0.104 0.001 0.002 0.007 
128 C_melap_RS5    (2)   19 :  0.479 0.355 0.144 0.002 0.011 0.009 
129 C_melap_RS5   (14)   19 :  0.595 0.306 0.086 0.002 0.003 0.009 
130 C_melap_RS5   (11)   19 :  0.504 0.379 0.100 0.001 0.001 0.015 
131 C_melap_RS5    (2)   19 :  0.358 0.490 0.143 0.001 0.001 0.006 
132 C_melap_RS5    (6)   19 :  0.386 0.444 0.162 0.001 0.001 0.004 
133 C_melap_RS5    (3)   19 :  0.567 0.320 0.102 0.002 0.004 0.006 
134 C_melap_RS5    (8)   19 :  0.311 0.513 0.128 0.003 0.004 0.042 
135 C_melap_RS5    (2)   19 :  0.489 0.407 0.090 0.001 0.001 0.011 
136 C_melap_RS5    (4)   19 :  0.420 0.461 0.099 0.002 0.001 0.018 
137 C_melap_RS5    (2)   19 :  0.525 0.333 0.109 0.005 0.003 0.026 
138 C_melap_RS5    (7)   19 :  0.485 0.379 0.126 0.001 0.003 0.006 


Estimated Allele Frequencies in each cluster
First column gives estimated ancestral frequencies


Locus 1 : 
2 alleles
14.5% missing data
   1   (0.888) 0.944 0.936 0.976 0.896 0.727 0.925 
   3   (0.112) 0.056 0.064 0.024 0.104 0.273 0.075 

Locus 2 : 
2 alleles
14.5% missing data
   2   (0.433) 0.440 0.441 0.109 0.415 0.686 0.501 
   4   (0.567) 0.560 0.559 0.891 0.585 0.314 0.499 

Locus 3 : 
2 alleles
5.1% missing data
   1   (0.893) 0.946 0.956 0.978 0.849 0.941 0.951 
   4   (0.107) 0.054 0.044 0.022 0.151 0.059 0.049 

Locus 4 : 
2 alleles
10.1% missing data
   1   (0.087) 0.060 0.200 0.022 0.043 0.057 0.044 
   4   (0.913) 0.940 0.800 0.978 0.957 0.943 0.956 

Locus 5 : 
2 alleles
2.2% missing data
   2   (0.888) 0.908 0.913 0.714 0.940 0.965 0.935 
   4   (0.112) 0.092 0.087 0.286 0.060 0.035 0.065 

Locus 6 : 
2 alleles
5.1% missing data
   3   (0.898) 0.963 0.978 0.839 0.886 0.954 0.926 
   2   (0.102) 0.037 0.022 0.161 0.114 0.046 0.074 

Locus 7 : 
2 alleles
10.1% missing data
   1   (0.569) 0.710 0.881 0.628 0.426 0.263 0.508 
   3   (0.431) 0.290 0.119 0.372 0.574 0.737 0.492 

Locus 8 : 
2 alleles
15.9% missing data
   2   (0.793) 0.841 0.745 0.392 0.859 0.793 0.830 
   4   (0.207) 0.159 0.255 0.608 0.141 0.207 0.170 

Locus 9 : 
2 alleles
2.2% missing data
   3   (0.912) 0.900 0.960 0.978 0.952 0.938 0.936 
   1   (0.088) 0.100 0.040 0.022 0.048 0.062 0.064 

Locus 10 : 
2 alleles
7.2% missing data
   1   (0.560) 0.398 0.637 0.344 0.670 0.800 0.495 
   3   (0.440) 0.602 0.363 0.656 0.330 0.200 0.505 

Locus 11 : 
2 alleles
6.5% missing data
   4   (0.762) 0.813 0.809 0.185 0.770 0.885 0.888 
   1   (0.238) 0.187 0.191 0.815 0.230 0.115 0.112 

Locus 12 : 
2 alleles
5.8% missing data
   1   (0.308) 0.242 0.142 0.067 0.375 0.445 0.384 
   3   (0.692) 0.758 0.858 0.933 0.625 0.555 0.616 

Locus 13 : 
2 alleles
1.4% missing data
   3   (0.912) 0.891 0.878 0.974 0.966 0.969 0.931 
   4   (0.088) 0.109 0.122 0.026 0.034 0.031 0.069 

Locus 14 : 
2 alleles
18.1% missing data
   1   (0.882) 0.915 0.835 0.969 0.933 0.748 0.877 
   4   (0.118) 0.085 0.165 0.031 0.067 0.252 0.123 

Locus 15 : 
2 alleles
14.5% missing data
   2   (0.110) 0.073 0.034 0.232 0.071 0.173 0.079 
   4   (0.890) 0.927 0.966 0.768 0.929 0.827 0.921 

Locus 16 : 
2 alleles
19.6% missing data
   1   (0.906) 0.934 0.985 0.983 0.911 0.854 0.899 
   4   (0.094) 0.066 0.015 0.017 0.089 0.146 0.101 

Locus 17 : 
2 alleles
9.4% missing data
   1   (0.918) 0.918 0.957 0.670 0.971 0.963 0.973 
   3   (0.082) 0.082 0.043 0.330 0.029 0.037 0.027 

Locus 18 : 
2 alleles
6.5% missing data
   4   (0.782) 0.764 0.836 0.803 0.833 0.841 0.795 
   2   (0.218) 0.236 0.164 0.197 0.167 0.159 0.205 

Locus 19 : 
2 alleles
2.2% missing data
   2   (0.880) 0.889 0.933 0.949 0.904 0.973 0.885 
   1   (0.120) 0.111 0.067 0.051 0.096 0.027 0.115 

Locus 20 : 
2 alleles
17.4% missing data
   1   (0.925) 0.981 0.993 0.990 0.830 0.963 0.925 
   3   (0.075) 0.019 0.007 0.010 0.170 0.037 0.075 

Locus 21 : 
2 alleles
17.4% missing data
   3   (0.258) 0.269 0.187 0.070 0.252 0.315 0.235 
   4   (0.742) 0.731 0.813 0.930 0.748 0.685 0.765 

Locus 22 : 
2 alleles
3.6% missing data
   2   (0.139) 0.123 0.176 0.220 0.068 0.061 0.153 
   4   (0.861) 0.877 0.824 0.780 0.932 0.939 0.847 

Locus 23 : 
2 alleles
4.3% missing data
   2   (0.894) 0.854 0.965 0.969 0.939 0.822 0.918 
   1   (0.106) 0.146 0.035 0.031 0.061 0.178 0.082 

Locus 24 : 
2 alleles
12.3% missing data
   4   (0.735) 0.772 0.822 0.570 0.759 0.845 0.674 
   2   (0.265) 0.228 0.178 0.430 0.241 0.155 0.326 

Locus 25 : 
2 alleles
6.5% missing data
   2   (0.404) 0.478 0.507 0.463 0.325 0.335 0.361 
   4   (0.596) 0.522 0.493 0.537 0.675 0.665 0.639 

Locus 26 : 
2 alleles
8.0% missing data
   1   (0.841) 0.921 0.937 0.961 0.833 0.444 0.828 
   3   (0.159) 0.079 0.063 0.039 0.167 0.556 0.172 

Locus 27 : 
2 alleles
10.1% missing data
   2   (0.311) 0.346 0.326 0.249 0.223 0.408 0.361 
   3   (0.689) 0.654 0.674 0.751 0.777 0.592 0.639 

Locus 28 : 
2 alleles
3.6% missing data
   2   (0.354) 0.410 0.342 0.130 0.377 0.158 0.276 
   3   (0.646) 0.590 0.658 0.870 0.623 0.842 0.724 

Locus 29 : 
2 alleles
13.8% missing data
   4   (0.251) 0.240 0.145 0.058 0.295 0.157 0.246 
   2   (0.749) 0.760 0.855 0.942 0.705 0.843 0.754 

Locus 30 : 
2 alleles
10.9% missing data
   3   (0.868) 0.839 0.753 0.876 0.935 0.941 0.922 
   1   (0.132) 0.161 0.247 0.124 0.065 0.059 0.078 

Locus 31 : 
2 alleles
12.3% missing data
   2   (0.926) 0.972 0.986 0.988 0.916 0.950 0.935 
   4   (0.074) 0.028 0.014 0.012 0.084 0.050 0.065 

Locus 32 : 
2 alleles
8.0% missing data
   3   (0.811) 0.795 0.762 0.573 0.896 0.766 0.882 
   1   (0.189) 0.205 0.238 0.427 0.104 0.234 0.118 

Locus 33 : 
2 alleles
6.5% missing data
   4   (0.891) 0.880 0.966 0.970 0.928 0.945 0.830 
   2   (0.109) 0.120 0.034 0.030 0.072 0.055 0.170 

Locus 34 : 
2 alleles
5.1% missing data
   3   (0.764) 0.792 0.925 0.944 0.738 0.629 0.705 
   1   (0.236) 0.208 0.075 0.056 0.262 0.371 0.295 

Locus 35 : 
2 alleles
2.2% missing data
   2   (0.901) 0.920 0.943 0.965 0.937 0.963 0.867 
   4   (0.099) 0.080 0.057 0.035 0.063 0.037 0.133 

Locus 36 : 
2 alleles
13.8% missing data
   4   (0.196) 0.187 0.216 0.425 0.161 0.077 0.086 
   2   (0.804) 0.813 0.784 0.575 0.839 0.923 0.914 

Locus 37 : 
2 alleles
2.9% missing data
   1   (0.091) 0.062 0.046 0.024 0.048 0.044 0.249 
   3   (0.909) 0.938 0.954 0.976 0.952 0.956 0.751 

Locus 38 : 
2 alleles
2.2% missing data
   1   (0.187) 0.162 0.129 0.071 0.150 0.127 0.314 
   3   (0.813) 0.838 0.871 0.929 0.850 0.873 0.686 

Locus 39 : 
2 alleles
2.2% missing data
   3   (0.904) 0.940 0.940 0.756 0.950 0.964 0.927 
   1   (0.096) 0.060 0.060 0.244 0.050 0.036 0.073 

Locus 40 : 
2 alleles
19.6% missing data
   1   (0.884) 0.911 0.890 0.969 0.906 0.941 0.914 
   2   (0.116) 0.089 0.110 0.031 0.094 0.059 0.086 

Locus 41 : 
2 alleles
1.4% missing data
   1   (0.745) 0.704 0.875 0.525 0.782 0.747 0.840 
   4   (0.255) 0.296 0.125 0.475 0.218 0.253 0.160 

Locus 42 : 
2 alleles
2.2% missing data
   2   (0.835) 0.741 0.950 0.949 0.846 0.937 0.903 
   4   (0.165) 0.259 0.050 0.051 0.154 0.063 0.097 

Locus 43 : 
2 alleles
13.8% missing data
   1   (0.115) 0.145 0.092 0.057 0.065 0.043 0.099 
   3   (0.885) 0.855 0.908 0.943 0.935 0.957 0.901 

Locus 44 : 
2 alleles
2.2% missing data
   3   (0.917) 0.984 0.994 0.873 0.893 0.957 0.866 
   1   (0.083) 0.016 0.006 0.127 0.107 0.043 0.134 

Locus 45 : 
2 alleles
8.0% missing data
   1   (0.907) 0.917 0.923 0.969 0.970 0.882 0.683 
   3   (0.093) 0.083 0.077 0.031 0.030 0.118 0.317 

Locus 46 : 
2 alleles
10.1% missing data
   2   (0.886) 0.944 0.979 0.985 0.813 0.958 0.892 
   4   (0.114) 0.056 0.021 0.015 0.187 0.042 0.108 

Locus 47 : 
2 alleles
10.9% missing data
   1   (0.327) 0.279 0.329 0.072 0.385 0.245 0.310 
   3   (0.673) 0.721 0.671 0.928 0.615 0.755 0.690 

Locus 48 : 
2 alleles
10.1% missing data
   2   (0.837) 0.922 0.851 0.958 0.830 0.828 0.752 
   3   (0.163) 0.078 0.149 0.042 0.170 0.172 0.248 

Locus 49 : 
2 alleles
6.5% missing data
   2   (0.859) 0.881 0.960 0.957 0.845 0.930 0.860 
   4   (0.141) 0.119 0.040 0.043 0.155 0.070 0.140 

Locus 50 : 
2 alleles
5.1% missing data
   2   (0.897) 0.919 0.908 0.911 0.944 0.929 0.896 
   1   (0.103) 0.081 0.092 0.089 0.056 0.071 0.104 

Locus 51 : 
2 alleles
12.3% missing data
   2   (0.845) 0.835 0.851 0.949 0.877 0.923 0.875 
   4   (0.155) 0.165 0.149 0.051 0.123 0.077 0.125 

Locus 52 : 
2 alleles
5.1% missing data
   1   (0.853) 0.932 0.975 0.975 0.699 0.913 0.903 
   3   (0.147) 0.068 0.025 0.025 0.301 0.087 0.097 

Locus 53 : 
2 alleles
5.8% missing data
   2   (0.637) 0.522 0.763 0.897 0.630 0.861 0.627 
   4   (0.363) 0.478 0.237 0.103 0.370 0.139 0.373 

Locus 54 : 
2 alleles
2.9% missing data
   3   (0.914) 0.925 0.938 0.951 0.950 0.977 0.937 
   1   (0.086) 0.075 0.062 0.049 0.050 0.023 0.063 

Locus 55 : 
2 alleles
4.3% missing data
   2   (0.911) 0.931 0.977 0.981 0.918 0.963 0.942 
   4   (0.089) 0.069 0.023 0.019 0.082 0.037 0.058 

Locus 56 : 
2 alleles
3.6% missing data
   2   (0.845) 0.919 0.955 0.964 0.751 0.885 0.872 
   4   (0.155) 0.081 0.045 0.036 0.249 0.115 0.128 

Locus 57 : 
2 alleles
13.8% missing data
   2   (0.902) 0.887 0.949 0.619 0.958 0.978 0.962 
   4   (0.098) 0.113 0.051 0.381 0.042 0.022 0.038 

Locus 58 : 
2 alleles
9.4% missing data
   3   (0.869) 0.908 0.974 0.749 0.898 0.936 0.795 
   1   (0.131) 0.092 0.026 0.251 0.102 0.064 0.205 

Locus 59 : 
2 alleles
4.3% missing data
   2   (0.778) 0.754 0.694 0.210 0.861 0.921 0.895 
   4   (0.222) 0.246 0.306 0.790 0.139 0.079 0.105 

Locus 60 : 
2 alleles
6.5% missing data
   2   (0.431) 0.302 0.340 0.108 0.556 0.512 0.491 
   4   (0.569) 0.698 0.660 0.892 0.444 0.488 0.509 

Locus 61 : 
2 alleles
5.1% missing data
   4   (0.284) 0.220 0.152 0.068 0.356 0.286 0.319 
   2   (0.716) 0.780 0.848 0.932 0.644 0.714 0.681 

Locus 62 : 
2 alleles
11.6% missing data
   1   (0.913) 0.930 0.960 0.976 0.937 0.927 0.947 
   3   (0.087) 0.070 0.040 0.024 0.063 0.073 0.053 

Locus 63 : 
2 alleles
9.4% missing data
   1   (0.279) 0.290 0.315 0.764 0.174 0.278 0.277 
   3   (0.721) 0.710 0.685 0.236 0.826 0.722 0.723 

Locus 64 : 
2 alleles
2.9% missing data
   3   (0.872) 0.927 0.961 0.957 0.869 0.825 0.812 
   4   (0.128) 0.073 0.039 0.043 0.131 0.175 0.188 

Locus 65 : 
2 alleles
4.3% missing data
   4   (0.871) 0.854 0.972 0.978 0.911 0.907 0.679 
   2   (0.129) 0.146 0.028 0.022 0.089 0.093 0.321 

Locus 66 : 
2 alleles
13.8% missing data
   2   (0.655) 0.615 0.723 0.706 0.728 0.856 0.425 
   4   (0.345) 0.385 0.277 0.294 0.272 0.144 0.575 

Locus 67 : 
2 alleles
13.0% missing data
   1   (0.186) 0.084 0.209 0.110 0.192 0.229 0.242 
   3   (0.814) 0.916 0.791 0.890 0.808 0.771 0.758 

Locus 68 : 
2 alleles
4.3% missing data
   3   (0.836) 0.807 0.887 0.950 0.874 0.882 0.847 
   1   (0.164) 0.193 0.113 0.050 0.126 0.118 0.153 

Locus 69 : 
2 alleles
11.6% missing data
   1   (0.766) 0.918 0.953 0.745 0.689 0.312 0.637 
   2   (0.234) 0.082 0.047 0.255 0.311 0.688 0.363 

Locus 70 : 
2 alleles
13.0% missing data
   2   (0.856) 0.903 0.933 0.950 0.846 0.723 0.917 
   4   (0.144) 0.097 0.067 0.050 0.154 0.277 0.083 

Locus 71 : 
2 alleles
14.5% missing data
   2   (0.934) 0.921 0.920 0.892 0.981 0.988 0.970 
   4   (0.066) 0.079 0.080 0.108 0.019 0.012 0.030 

Locus 72 : 
2 alleles
7.2% missing data
   2   (0.220) 0.244 0.118 0.056 0.254 0.149 0.130 
   3   (0.780) 0.756 0.882 0.944 0.746 0.851 0.870 

Locus 73 : 
2 alleles
14.5% missing data
   1   (0.879) 0.889 0.945 0.969 0.893 0.914 0.901 
   3   (0.121) 0.111 0.055 0.031 0.107 0.086 0.099 

Locus 74 : 
2 alleles
13.0% missing data
   1   (0.622) 0.576 0.484 0.491 0.699 0.687 0.684 
   4   (0.378) 0.424 0.516 0.509 0.301 0.313 0.316 

Locus 75 : 
2 alleles
13.8% missing data
   2   (0.822) 0.809 0.856 0.944 0.868 0.727 0.841 
   4   (0.178) 0.191 0.144 0.056 0.132 0.273 0.159 

Locus 76 : 
2 alleles
13.8% missing data
   1   (0.880) 0.891 0.916 0.973 0.922 0.955 0.770 
   3   (0.120) 0.109 0.084 0.027 0.078 0.045 0.230 

Locus 77 : 
2 alleles
13.0% missing data
   1   (0.424) 0.450 0.548 0.420 0.396 0.277 0.387 
   2   (0.576) 0.550 0.452 0.580 0.604 0.723 0.613 

Locus 78 : 
2 alleles
10.9% missing data
   2   (0.880) 0.918 0.964 0.980 0.850 0.944 0.910 
   4   (0.120) 0.082 0.036 0.020 0.150 0.056 0.090 

Locus 79 : 
2 alleles
13.8% missing data
   4   (0.245) 0.179 0.157 0.052 0.313 0.222 0.234 
   2   (0.755) 0.821 0.843 0.948 0.687 0.778 0.766 

Locus 80 : 
2 alleles
5.1% missing data
   2   (0.898) 0.931 0.924 0.942 0.934 0.951 0.860 
   4   (0.102) 0.069 0.076 0.058 0.066 0.049 0.140 

Locus 81 : 
2 alleles
14.5% missing data
   2   (0.860) 0.801 0.908 0.953 0.909 0.794 0.925 
   4   (0.140) 0.199 0.092 0.047 0.091 0.206 0.075 

Locus 82 : 
2 alleles
1.4% missing data
   1   (0.913) 0.934 0.964 0.969 0.944 0.935 0.904 
   3   (0.087) 0.066 0.036 0.031 0.056 0.065 0.096 

Locus 83 : 
2 alleles
4.3% missing data
   2   (0.290) 0.264 0.102 0.594 0.237 0.424 0.463 
   4   (0.710) 0.736 0.898 0.406 0.763 0.576 0.537 

Locus 84 : 
2 alleles
10.1% missing data
   3   (0.916) 0.957 0.981 0.983 0.922 0.930 0.901 
   1   (0.084) 0.043 0.019 0.017 0.078 0.070 0.099 

Locus 85 : 
2 alleles
11.6% missing data
   4   (0.796) 0.862 0.900 0.254 0.791 0.889 0.873 
   3   (0.204) 0.138 0.100 0.746 0.209 0.111 0.127 

Locus 86 : 
2 alleles
2.9% missing data
   2   (0.909) 0.913 0.883 0.975 0.954 0.955 0.957 
   1   (0.091) 0.087 0.117 0.025 0.046 0.045 0.043 

Locus 87 : 
2 alleles
12.3% missing data
   3   (0.874) 0.876 0.694 0.966 0.931 0.929 0.909 
   1   (0.126) 0.124 0.306 0.034 0.069 0.071 0.091 

Locus 88 : 
2 alleles
5.8% missing data
   4   (0.915) 0.854 0.379 0.517 0.989 0.989 0.984 
   2   (0.085) 0.146 0.621 0.483 0.011 0.011 0.016 

Locus 89 : 
2 alleles
5.8% missing data
   2   (0.259) 0.283 0.235 0.095 0.256 0.107 0.234 
   4   (0.741) 0.717 0.765 0.905 0.744 0.893 0.766 

Locus 90 : 
2 alleles
8.0% missing data
   4   (0.256) 0.238 0.097 0.088 0.295 0.500 0.198 
   2   (0.744) 0.762 0.903 0.912 0.705 0.500 0.802 

Locus 91 : 
2 alleles
3.6% missing data
   2   (0.889) 0.901 0.938 0.647 0.951 0.945 0.886 
   4   (0.111) 0.099 0.062 0.353 0.049 0.055 0.114 

Locus 92 : 
2 alleles
10.9% missing data
   4   (0.788) 0.732 0.879 0.945 0.817 0.876 0.754 
   3   (0.212) 0.268 0.121 0.055 0.183 0.124 0.246 

Locus 93 : 
2 alleles
4.3% missing data
   1   (0.876) 0.918 0.929 0.606 0.924 0.895 0.874 
   3   (0.124) 0.082 0.071 0.394 0.076 0.105 0.126 

Locus 94 : 
2 alleles
9.4% missing data
   2   (0.956) 0.921 0.781 0.985 0.995 0.994 0.992 
   1   (0.044) 0.079 0.219 0.015 0.005 0.006 0.008 

Locus 95 : 
2 alleles
2.9% missing data
   2   (0.866) 0.886 0.785 0.947 0.912 0.889 0.901 
   4   (0.134) 0.114 0.215 0.053 0.088 0.111 0.099 

Locus 96 : 
2 alleles
2.9% missing data
   3   (0.911) 0.881 0.945 0.966 0.962 0.946 0.916 
   2   (0.089) 0.119 0.055 0.034 0.038 0.054 0.084 

Locus 97 : 
2 alleles
1.4% missing data
   1   (0.937) 0.988 0.996 0.995 0.922 0.705 0.914 
   3   (0.063) 0.012 0.004 0.005 0.078 0.295 0.086 

Locus 98 : 
2 alleles
13.0% missing data
   4   (0.909) 0.936 0.948 0.920 0.928 0.968 0.960 
   3   (0.091) 0.064 0.052 0.080 0.072 0.032 0.040 

Locus 99 : 
2 alleles
4.3% missing data
   4   (0.913) 0.921 0.941 0.961 0.945 0.970 0.956 
   2   (0.087) 0.079 0.059 0.039 0.055 0.030 0.044 

Locus 100 : 
2 alleles
13.0% missing data
   1   (0.748) 0.707 0.779 0.204 0.805 0.937 0.865 
   3   (0.252) 0.293 0.221 0.796 0.195 0.063 0.135 

Locus 101 : 
2 alleles
10.9% missing data
   4   (0.900) 0.884 0.928 0.945 0.938 0.974 0.951 
   2   (0.100) 0.116 0.072 0.055 0.062 0.026 0.049 

Locus 102 : 
2 alleles
16.7% missing data
   3   (0.864) 0.897 0.922 0.957 0.874 0.908 0.873 
   1   (0.136) 0.103 0.078 0.043 0.126 0.092 0.127 

Locus 103 : 
2 alleles
5.1% missing data
   2   (0.728) 0.642 0.741 0.879 0.770 0.876 0.761 
   4   (0.272) 0.358 0.259 0.121 0.230 0.124 0.239 

Locus 104 : 
2 alleles
14.5% missing data
   2   (0.414) 0.500 0.424 0.132 0.410 0.196 0.405 
   4   (0.586) 0.500 0.576 0.868 0.590 0.804 0.595 

Locus 105 : 
2 alleles
8.0% missing data
   2   (0.456) 0.567 0.445 0.577 0.402 0.311 0.373 
   4   (0.544) 0.433 0.555 0.423 0.598 0.689 0.627 

Locus 106 : 
2 alleles
5.1% missing data
   4   (0.886) 0.831 0.963 0.972 0.922 0.925 0.923 
   3   (0.114) 0.169 0.037 0.028 0.078 0.075 0.077 

Locus 107 : 
2 alleles
13.0% missing data
   1   (0.843) 0.836 0.948 0.969 0.804 0.927 0.919 
   2   (0.157) 0.164 0.052 0.031 0.196 0.073 0.081 

Locus 108 : 
2 alleles
11.6% missing data
   1   (0.780) 0.839 0.922 0.669 0.749 0.800 0.825 
   3   (0.220) 0.161 0.078 0.331 0.251 0.200 0.175 

Locus 109 : 
2 alleles
5.1% missing data
   3   (0.777) 0.765 0.836 0.907 0.760 0.879 0.855 
   1   (0.223) 0.235 0.164 0.093 0.240 0.121 0.145 

Locus 110 : 
2 alleles
10.9% missing data
   1   (0.884) 0.860 0.966 0.962 0.919 0.865 0.896 
   3   (0.116) 0.140 0.034 0.038 0.081 0.135 0.104 

Locus 111 : 
2 alleles
13.8% missing data
   1   (0.459) 0.444 0.596 0.560 0.419 0.546 0.385 
   3   (0.541) 0.556 0.404 0.440 0.581 0.454 0.615 

Locus 112 : 
2 alleles
13.0% missing data
   2   (0.637) 0.584 0.699 0.919 0.631 0.375 0.748 
   4   (0.363) 0.416 0.301 0.081 0.369 0.625 0.252 

Locus 113 : 
2 alleles
3.6% missing data
   3   (0.898) 0.801 0.936 0.958 0.952 0.968 0.950 
   1   (0.102) 0.199 0.064 0.042 0.048 0.032 0.050 

Locus 114 : 
2 alleles
10.1% missing data
   4   (0.912) 0.969 0.992 0.991 0.875 0.911 0.856 
   2   (0.088) 0.031 0.008 0.009 0.125 0.089 0.144 

Locus 115 : 
2 alleles
13.8% missing data
   2   (0.703) 0.754 0.634 0.667 0.719 0.750 0.723 
   4   (0.297) 0.246 0.366 0.333 0.281 0.250 0.277 

Locus 116 : 
2 alleles
5.1% missing data
   1   (0.655) 0.588 0.688 0.881 0.667 0.653 0.729 
   3   (0.345) 0.412 0.312 0.119 0.333 0.347 0.271 

Locus 117 : 
2 alleles
2.9% missing data
   1   (0.741) 0.779 0.718 0.894 0.750 0.782 0.719 
   4   (0.259) 0.221 0.282 0.106 0.250 0.218 0.281 

Locus 118 : 
2 alleles
5.1% missing data
   2   (0.373) 0.368 0.236 0.133 0.466 0.307 0.275 
   4   (0.627) 0.632 0.764 0.867 0.534 0.693 0.725 

Locus 119 : 
2 alleles
6.5% missing data
   2   (0.617) 0.773 0.690 0.295 0.558 0.566 0.604 
   4   (0.383) 0.227 0.310 0.705 0.442 0.434 0.396 

Locus 120 : 
2 alleles
9.4% missing data
   3   (0.809) 0.821 0.763 0.937 0.848 0.934 0.756 
   4   (0.191) 0.179 0.237 0.063 0.152 0.066 0.244 

Locus 121 : 
2 alleles
13.8% missing data
   4   (0.898) 0.899 0.962 0.984 0.909 0.957 0.945 
   2   (0.102) 0.101 0.038 0.016 0.091 0.043 0.055 

Locus 122 : 
2 alleles
3.6% missing data
   3   (0.811) 0.845 0.786 0.628 0.878 0.678 0.883 
   2   (0.189) 0.155 0.214 0.372 0.122 0.322 0.117 

Locus 123 : 
2 alleles
13.0% missing data
   3   (0.913) 0.956 0.976 0.977 0.914 0.950 0.907 
   1   (0.087) 0.044 0.024 0.023 0.086 0.050 0.093 

Locus 124 : 
2 alleles
10.1% missing data
   1   (0.178) 0.123 0.056 0.230 0.193 0.093 0.185 
   3   (0.822) 0.877 0.944 0.770 0.807 0.907 0.815 

Locus 125 : 
2 alleles
5.1% missing data
   3   (0.811) 0.721 0.888 0.896 0.853 0.895 0.868 
   1   (0.189) 0.279 0.112 0.104 0.147 0.105 0.132 

Locus 126 : 
2 alleles
5.1% missing data
   1   (0.813) 0.797 0.874 0.956 0.810 0.915 0.860 
   3   (0.187) 0.203 0.126 0.044 0.190 0.085 0.140 

Locus 127 : 
2 alleles
13.8% missing data
   3   (0.712) 0.715 0.743 0.821 0.717 0.630 0.795 
   1   (0.288) 0.285 0.257 0.179 0.283 0.370 0.205 

Locus 128 : 
2 alleles
13.0% missing data
   1   (0.525) 0.571 0.542 0.518 0.473 0.553 0.599 
   3   (0.475) 0.429 0.458 0.482 0.527 0.447 0.401 

Locus 129 : 
2 alleles
8.0% missing data
   2   (0.820) 0.901 0.932 0.950 0.829 0.272 0.753 
   4   (0.180) 0.099 0.068 0.050 0.171 0.728 0.247 

Locus 130 : 
2 alleles
14.5% missing data
   3   (0.901) 0.910 0.946 0.968 0.942 0.950 0.860 
   1   (0.099) 0.090 0.054 0.032 0.058 0.050 0.140 

Locus 131 : 
2 alleles
18.1% missing data
   1   (0.918) 0.932 0.978 0.974 0.955 0.668 0.927 
   4   (0.082) 0.068 0.022 0.026 0.045 0.332 0.073 

Locus 132 : 
2 alleles
3.6% missing data
   2   (0.929) 0.970 0.992 0.990 0.910 0.949 0.951 
   4   (0.071) 0.030 0.008 0.010 0.090 0.051 0.049 

Locus 133 : 
2 alleles
5.8% missing data
   3   (0.790) 0.768 0.875 0.879 0.827 0.871 0.742 
   1   (0.210) 0.232 0.125 0.121 0.173 0.129 0.258 

Locus 134 : 
2 alleles
12.3% missing data
   2   (0.896) 0.931 0.976 0.979 0.901 0.889 0.864 
   4   (0.104) 0.069 0.024 0.021 0.099 0.111 0.136 

Locus 135 : 
2 alleles
5.1% missing data
   2   (0.884) 0.881 0.961 0.727 0.922 0.946 0.956 
   4   (0.116) 0.119 0.039 0.273 0.078 0.054 0.044 

Locus 136 : 
2 alleles
5.1% missing data
   2   (0.833) 0.750 0.898 0.669 0.902 0.932 0.864 
   1   (0.167) 0.250 0.102 0.331 0.098 0.068 0.136 

Locus 137 : 
2 alleles
12.3% missing data
   3   (0.894) 0.920 0.941 0.969 0.920 0.838 0.916 
   1   (0.106) 0.080 0.059 0.031 0.080 0.162 0.084 

Locus 138 : 
2 alleles
13.0% missing data
   2   (0.333) 0.237 0.303 0.259 0.403 0.517 0.219 
   4   (0.667) 0.763 0.697 0.741 0.597 0.483 0.781 

Locus 139 : 
2 alleles
11.6% missing data
   1   (0.892) 0.908 0.959 0.969 0.901 0.921 0.931 
   2   (0.108) 0.092 0.041 0.031 0.099 0.079 0.069 

Locus 140 : 
2 alleles
2.2% missing data
   3   (0.833) 0.876 0.791 0.645 0.869 0.940 0.917 
   1   (0.167) 0.124 0.209 0.355 0.131 0.060 0.083 

Locus 141 : 
2 alleles
5.1% missing data
   2   (0.892) 0.932 0.957 0.978 0.930 0.930 0.653 
   4   (0.108) 0.068 0.043 0.022 0.070 0.070 0.347 

Locus 142 : 
2 alleles
9.4% missing data
   1   (0.073) 0.016 0.007 0.007 0.157 0.078 0.069 
   3   (0.927) 0.984 0.993 0.993 0.843 0.922 0.931 

Locus 143 : 
2 alleles
4.3% missing data
   1   (0.388) 0.387 0.635 0.433 0.352 0.213 0.269 
   3   (0.612) 0.613 0.365 0.567 0.648 0.787 0.731 

Locus 144 : 
2 alleles
16.7% missing data
   2   (0.143) 0.140 0.126 0.031 0.105 0.054 0.215 
   4   (0.857) 0.860 0.874 0.969 0.895 0.946 0.785 

Locus 145 : 
2 alleles
16.7% missing data
   3   (0.874) 0.910 0.825 0.965 0.910 0.923 0.856 
   1   (0.126) 0.090 0.175 0.035 0.090 0.077 0.144 

Locus 146 : 
2 alleles
3.6% missing data
   4   (0.853) 0.819 0.874 0.965 0.885 0.943 0.902 
   2   (0.147) 0.181 0.126 0.035 0.115 0.057 0.098 

Locus 147 : 
2 alleles
12.3% missing data
   2   (0.454) 0.400 0.308 0.835 0.497 0.183 0.484 
   1   (0.546) 0.600 0.692 0.165 0.503 0.817 0.516 

Locus 148 : 
2 alleles
12.3% missing data
   4   (0.901) 0.954 0.948 0.833 0.946 0.913 0.883 
   2   (0.099) 0.046 0.052 0.167 0.054 0.087 0.117 

Locus 149 : 
2 alleles
3.6% missing data
   1   (0.865) 0.870 0.946 0.963 0.877 0.858 0.894 
   4   (0.135) 0.130 0.054 0.037 0.123 0.142 0.106 

Locus 150 : 
2 alleles
4.3% missing data
   1   (0.894) 0.903 0.916 0.964 0.925 0.957 0.939 
   3   (0.106) 0.097 0.084 0.036 0.075 0.043 0.061 

Locus 151 : 
2 alleles
7.2% missing data
   3   (0.912) 0.950 0.794 0.967 0.958 0.964 0.900 
   1   (0.088) 0.050 0.206 0.033 0.042 0.036 0.100 

Locus 152 : 
2 alleles
2.9% missing data
   4   (0.922) 0.943 0.985 0.981 0.927 0.958 0.962 
   3   (0.078) 0.057 0.015 0.019 0.073 0.042 0.038 

Locus 153 : 
2 alleles
13.0% missing data
   3   (0.902) 0.934 0.951 0.971 0.915 0.952 0.916 
   1   (0.098) 0.066 0.049 0.029 0.085 0.048 0.084 

Locus 154 : 
2 alleles
10.9% missing data
   1   (0.860) 0.907 0.960 0.909 0.832 0.915 0.858 
   4   (0.140) 0.093 0.040 0.091 0.168 0.085 0.142 

Locus 155 : 
2 alleles
5.1% missing data
   2   (0.486) 0.433 0.403 0.828 0.475 0.744 0.433 
   4   (0.514) 0.567 0.597 0.172 0.525 0.256 0.567 

Locus 156 : 
2 alleles
12.3% missing data
   1   (0.787) 0.766 0.904 0.926 0.777 0.884 0.785 
   3   (0.213) 0.234 0.096 0.074 0.223 0.116 0.215 

Locus 157 : 
2 alleles
6.5% missing data
   2   (0.812) 0.904 0.686 0.962 0.782 0.931 0.784 
   1   (0.188) 0.096 0.314 0.038 0.218 0.069 0.216 

Locus 158 : 
2 alleles
15.9% missing data
   2   (0.866) 0.943 0.974 0.974 0.838 0.571 0.801 
   3   (0.134) 0.057 0.026 0.026 0.162 0.429 0.199 

Locus 159 : 
2 alleles
5.1% missing data
   1   (0.216) 0.270 0.198 0.069 0.173 0.284 0.141 
   3   (0.784) 0.730 0.802 0.931 0.827 0.716 0.859 

Locus 160 : 
2 alleles
14.5% missing data
   3   (0.880) 0.868 0.957 0.901 0.914 0.914 0.894 
   1   (0.120) 0.132 0.043 0.099 0.086 0.086 0.106 

Locus 161 : 
2 alleles
13.0% missing data
   3   (0.627) 0.612 0.748 0.893 0.594 0.561 0.624 
   1   (0.373) 0.388 0.252 0.107 0.406 0.439 0.376 

Locus 162 : 
2 alleles
2.2% missing data
   2   (0.912) 0.939 0.953 0.977 0.928 0.948 0.952 
   4   (0.088) 0.061 0.047 0.023 0.072 0.052 0.048 

Locus 163 : 
2 alleles
1.4% missing data
   2   (0.922) 0.962 0.986 0.984 0.925 0.960 0.901 
   1   (0.078) 0.038 0.014 0.016 0.075 0.040 0.099 

Locus 164 : 
2 alleles
18.8% missing data
   3   (0.374) 0.377 0.538 0.093 0.307 0.397 0.556 
   1   (0.626) 0.623 0.462 0.907 0.693 0.603 0.444 

Locus 165 : 
2 alleles
11.6% missing data
   2   (0.757) 0.730 0.662 0.296 0.846 0.880 0.838 
   4   (0.243) 0.270 0.338 0.704 0.154 0.120 0.162 

Locus 166 : 
2 alleles
3.6% missing data
   4   (0.893) 0.760 0.937 0.955 0.963 0.845 0.937 
   2   (0.107) 0.240 0.063 0.045 0.037 0.155 0.063 

Locus 167 : 
2 alleles
2.2% missing data
   2   (0.933) 0.987 0.995 0.995 0.890 0.885 0.854 
   4   (0.067) 0.013 0.005 0.005 0.110 0.115 0.146 

Locus 168 : 
2 alleles
13.8% missing data
   2   (0.921) 0.909 0.780 0.975 0.977 0.907 0.975 
   4   (0.079) 0.091 0.220 0.025 0.023 0.093 0.025 

Locus 169 : 
2 alleles
4.3% missing data
   2   (0.905) 0.888 0.882 0.955 0.951 0.964 0.962 
   4   (0.095) 0.112 0.118 0.045 0.049 0.036 0.038 

Locus 170 : 
2 alleles
4.3% missing data
   1   (0.450) 0.560 0.258 0.142 0.433 0.650 0.486 
   2   (0.550) 0.440 0.742 0.858 0.567 0.350 0.514 

Locus 171 : 
2 alleles
2.9% missing data
   2   (0.764) 0.794 0.671 0.605 0.823 0.825 0.820 
   3   (0.236) 0.206 0.329 0.395 0.177 0.175 0.180 

Locus 172 : 
2 alleles
8.0% missing data
   2   (0.843) 0.902 0.949 0.968 0.813 0.740 0.844 
   4   (0.157) 0.098 0.051 0.032 0.187 0.260 0.156 

Locus 173 : 
2 alleles
5.1% missing data
   2   (0.690) 0.674 0.718 0.570 0.713 0.866 0.742 
   4   (0.310) 0.326 0.282 0.430 0.287 0.134 0.258 

Locus 174 : 
2 alleles
4.3% missing data
   4   (0.909) 0.913 0.972 0.984 0.928 0.939 0.951 
   2   (0.091) 0.087 0.028 0.016 0.072 0.061 0.049 

Locus 175 : 
2 alleles
13.0% missing data
   3   (0.928) 0.969 0.988 0.982 0.912 0.960 0.965 
   1   (0.072) 0.031 0.012 0.018 0.088 0.040 0.035 

Locus 176 : 
2 alleles
10.1% missing data
   1   (0.534) 0.463 0.537 0.138 0.634 0.639 0.518 
   3   (0.466) 0.537 0.463 0.862 0.366 0.361 0.482 

Locus 177 : 
2 alleles
4.3% missing data
   2   (0.732) 0.736 0.637 0.594 0.810 0.827 0.725 
   1   (0.268) 0.264 0.363 0.406 0.190 0.173 0.275 

Locus 178 : 
2 alleles
1.4% missing data
   1   (0.730) 0.757 0.828 0.504 0.808 0.621 0.587 
   4   (0.270) 0.243 0.172 0.496 0.192 0.379 0.413 

Locus 179 : 
2 alleles
10.9% missing data
   3   (0.896) 0.920 0.944 0.972 0.920 0.826 0.950 
   1   (0.104) 0.080 0.056 0.028 0.080 0.174 0.050 

Locus 180 : 
2 alleles
2.2% missing data
   1   (0.894) 0.906 0.966 0.971 0.890 0.952 0.943 
   4   (0.106) 0.094 0.034 0.029 0.110 0.048 0.057 

Locus 181 : 
2 alleles
15.9% missing data
   2   (0.887) 0.913 0.968 0.973 0.886 0.907 0.897 
   3   (0.113) 0.087 0.032 0.027 0.114 0.093 0.103 

Locus 182 : 
2 alleles
1.4% missing data
   1   (0.899) 0.947 0.933 0.948 0.909 0.942 0.926 
   3   (0.101) 0.053 0.067 0.052 0.091 0.058 0.074 

Locus 183 : 
2 alleles
10.1% missing data
   1   (0.886) 0.894 0.908 0.963 0.916 0.951 0.911 
   3   (0.114) 0.106 0.092 0.037 0.084 0.049 0.089 

Locus 184 : 
2 alleles
2.2% missing data
   4   (0.850) 0.927 0.972 0.971 0.746 0.936 0.804 
   2   (0.150) 0.073 0.028 0.029 0.254 0.064 0.196 

Locus 185 : 
2 alleles
12.3% missing data
   2   (0.832) 0.869 0.926 0.960 0.808 0.894 0.814 
   4   (0.168) 0.131 0.074 0.040 0.192 0.106 0.186 

Locus 186 : 
2 alleles
9.4% missing data
   2   (0.906) 0.882 0.895 0.962 0.957 0.975 0.928 
   4   (0.094) 0.118 0.105 0.038 0.043 0.025 0.072 

Locus 187 : 
2 alleles
9.4% missing data
   2   (0.882) 0.847 0.813 0.762 0.963 0.725 0.943 
   4   (0.118) 0.153 0.187 0.238 0.037 0.275 0.057 

Locus 188 : 
2 alleles
3.6% missing data
   3   (0.724) 0.651 0.591 0.879 0.779 0.708 0.858 
   4   (0.276) 0.349 0.409 0.121 0.221 0.292 0.142 

Locus 189 : 
2 alleles
5.1% missing data
   2   (0.805) 0.740 0.871 0.950 0.829 0.795 0.893 
   4   (0.195) 0.260 0.129 0.050 0.171 0.205 0.107 

Locus 190 : 
2 alleles
3.6% missing data
   2   (0.685) 0.697 0.850 0.640 0.650 0.528 0.812 
   4   (0.315) 0.303 0.150 0.360 0.350 0.472 0.188 

Locus 191 : 
2 alleles
4.3% missing data
   2   (0.911) 0.936 0.919 0.964 0.948 0.966 0.901 
   4   (0.089) 0.064 0.081 0.036 0.052 0.034 0.099 

Locus 192 : 
2 alleles
12.3% missing data
   1   (0.766) 0.786 0.906 0.624 0.815 0.833 0.577 
   3   (0.234) 0.214 0.094 0.376 0.185 0.167 0.423 

Locus 193 : 
2 alleles
8.0% missing data
   4   (0.510) 0.584 0.412 0.130 0.530 0.569 0.530 
   2   (0.490) 0.416 0.588 0.870 0.470 0.431 0.470 

Locus 194 : 
2 alleles
13.0% missing data
   1   (0.903) 0.890 0.978 0.980 0.957 0.398 0.921 
   4   (0.097) 0.110 0.022 0.020 0.043 0.602 0.079 

Locus 195 : 
2 alleles
4.3% missing data
   4   (0.908) 0.937 0.949 0.597 0.952 0.977 0.958 
   2   (0.092) 0.063 0.051 0.403 0.048 0.023 0.042 

Locus 196 : 
2 alleles
15.9% missing data
   3   (0.725) 0.663 0.707 0.891 0.752 0.781 0.818 
   1   (0.275) 0.337 0.293 0.109 0.248 0.219 0.182 

Locus 197 : 
2 alleles
13.0% missing data
   4   (0.732) 0.752 0.578 0.886 0.764 0.861 0.713 
   2   (0.268) 0.248 0.422 0.114 0.236 0.139 0.287 

Locus 198 : 
2 alleles
12.3% missing data
   1   (0.901) 0.939 0.947 0.976 0.904 0.967 0.926 
   4   (0.099) 0.061 0.053 0.024 0.096 0.033 0.074 

Locus 199 : 
2 alleles
13.0% missing data
   1   (0.786) 0.803 0.749 0.727 0.830 0.914 0.768 
   3   (0.214) 0.197 0.251 0.273 0.170 0.086 0.232 

Locus 200 : 
2 alleles
2.9% missing data
   4   (0.883) 0.946 0.939 0.965 0.858 0.952 0.875 
   2   (0.117) 0.054 0.061 0.035 0.142 0.048 0.125 

Locus 201 : 
2 alleles
3.6% missing data
   4   (0.199) 0.175 0.228 0.053 0.188 0.083 0.180 
   3   (0.801) 0.825 0.772 0.947 0.812 0.917 0.820 

Locus 202 : 
2 alleles
15.2% missing data
   1   (0.524) 0.605 0.738 0.772 0.431 0.375 0.421 
   3   (0.476) 0.395 0.262 0.228 0.569 0.625 0.579 

Locus 203 : 
2 alleles
14.5% missing data
   2   (0.675) 0.686 0.698 0.920 0.670 0.593 0.664 
   1   (0.325) 0.314 0.302 0.080 0.330 0.407 0.336 

Locus 204 : 
2 alleles
0.7% missing data
   4   (0.874) 0.915 0.938 0.795 0.900 0.955 0.912 
   1   (0.126) 0.085 0.062 0.205 0.100 0.045 0.088 

Locus 205 : 
2 alleles
2.9% missing data
   4   (0.110) 0.021 0.008 0.009 0.276 0.161 0.203 
   2   (0.890) 0.979 0.992 0.991 0.724 0.839 0.797 

Locus 206 : 
2 alleles
3.6% missing data
   4   (0.875) 0.936 0.976 0.662 0.880 0.908 0.872 
   2   (0.125) 0.064 0.024 0.338 0.120 0.092 0.128 

Locus 207 : 
2 alleles
13.8% missing data
   2   (0.922) 0.971 0.984 0.982 0.888 0.964 0.960 
   4   (0.078) 0.029 0.016 0.018 0.112 0.036 0.040 

Locus 208 : 
2 alleles
5.1% missing data
   3   (0.349) 0.390 0.239 0.138 0.400 0.357 0.206 
   4   (0.651) 0.610 0.761 0.862 0.600 0.643 0.794 

Locus 209 : 
2 alleles
16.7% missing data
   4   (0.744) 0.756 0.715 0.938 0.743 0.817 0.776 
   2   (0.256) 0.244 0.285 0.062 0.257 0.183 0.224 

Locus 210 : 
2 alleles
9.4% missing data
   1   (0.342) 0.386 0.471 0.143 0.319 0.196 0.282 
   3   (0.658) 0.614 0.529 0.857 0.681 0.804 0.718 

Locus 211 : 
2 alleles
11.6% missing data
   1   (0.917) 0.919 0.953 0.968 0.946 0.982 0.956 
   3   (0.083) 0.081 0.047 0.032 0.054 0.018 0.044 

Locus 212 : 
2 alleles
7.2% missing data
   3   (0.449) 0.464 0.117 0.381 0.565 0.515 0.380 
   4   (0.551) 0.536 0.883 0.619 0.435 0.485 0.620 

Locus 213 : 
2 alleles
3.6% missing data
   2   (0.561) 0.599 0.469 0.862 0.520 0.748 0.506 
   4   (0.439) 0.401 0.531 0.138 0.480 0.252 0.494 

Locus 214 : 
2 alleles
6.5% missing data
   1   (0.819) 0.856 0.789 0.607 0.859 0.932 0.886 
   3   (0.181) 0.144 0.211 0.393 0.141 0.068 0.114 

Locus 215 : 
2 alleles
5.8% missing data
   4   (0.845) 0.957 0.984 0.983 0.685 0.689 0.722 
   2   (0.155) 0.043 0.016 0.017 0.315 0.311 0.278 

Locus 216 : 
2 alleles
2.2% missing data
   2   (0.945) 0.989 0.996 0.995 0.899 0.944 0.955 
   4   (0.055) 0.011 0.004 0.005 0.101 0.056 0.045 

Locus 217 : 
2 alleles
4.3% missing data
   2   (0.782) 0.817 0.768 0.922 0.789 0.815 0.791 
   4   (0.218) 0.183 0.232 0.078 0.211 0.185 0.209 

Locus 218 : 
2 alleles
10.1% missing data
   2   (0.585) 0.559 0.636 0.883 0.562 0.547 0.600 
   4   (0.415) 0.441 0.364 0.117 0.438 0.453 0.400 

Locus 219 : 
2 alleles
14.5% missing data
   2   (0.795) 0.742 0.710 0.938 0.863 0.916 0.759 
   4   (0.205) 0.258 0.290 0.062 0.137 0.084 0.241 

Locus 220 : 
2 alleles
17.4% missing data
   4   (0.857) 0.959 0.983 0.982 0.647 0.920 0.818 
   3   (0.143) 0.041 0.017 0.018 0.353 0.080 0.182 

Locus 221 : 
2 alleles
2.9% missing data
   2   (0.095) 0.059 0.032 0.020 0.102 0.047 0.057 
   4   (0.905) 0.941 0.968 0.980 0.898 0.953 0.943 

Locus 222 : 
2 alleles
4.3% missing data
   2   (0.925) 0.958 0.988 0.985 0.938 0.944 0.906 
   4   (0.075) 0.042 0.012 0.015 0.062 0.056 0.094 

Locus 223 : 
2 alleles
13.0% missing data
   2   (0.887) 0.917 0.929 0.894 0.916 0.940 0.891 
   4   (0.113) 0.083 0.071 0.106 0.084 0.060 0.109 

Locus 224 : 
2 alleles
12.3% missing data
   1   (0.875) 0.776 0.837 0.959 0.941 0.961 0.923 
   3   (0.125) 0.224 0.163 0.041 0.059 0.039 0.077 

Locus 225 : 
2 alleles
10.9% missing data
   3   (0.700) 0.724 0.804 0.886 0.726 0.698 0.460 
   1   (0.300) 0.276 0.196 0.114 0.274 0.302 0.540 

Locus 226 : 
2 alleles
11.6% missing data
   3   (0.831) 0.787 0.915 0.955 0.832 0.929 0.899 
   1   (0.169) 0.213 0.085 0.045 0.168 0.071 0.101 

Locus 227 : 
2 alleles
6.5% missing data
   1   (0.843) 0.851 0.822 0.939 0.892 0.882 0.813 
   3   (0.157) 0.149 0.178 0.061 0.108 0.118 0.187 

Locus 228 : 
2 alleles
18.1% missing data
   2   (0.925) 0.914 0.969 0.979 0.962 0.935 0.956 
   4   (0.075) 0.086 0.031 0.021 0.038 0.065 0.044 

Locus 229 : 
2 alleles
3.6% missing data
   2   (0.800) 0.817 0.543 0.936 0.847 0.829 0.884 
   4   (0.200) 0.183 0.457 0.064 0.153 0.171 0.116 

Locus 230 : 
2 alleles
12.3% missing data
   4   (0.813) 0.669 0.778 0.944 0.898 0.924 0.826 
   2   (0.187) 0.331 0.222 0.056 0.102 0.076 0.174 

Locus 231 : 
2 alleles
2.2% missing data
   2   (0.664) 0.569 0.861 0.881 0.642 0.832 0.635 
   4   (0.336) 0.431 0.139 0.119 0.358 0.168 0.365 

Locus 232 : 
2 alleles
4.3% missing data
   3   (0.459) 0.516 0.411 0.507 0.399 0.435 0.543 
   4   (0.541) 0.484 0.589 0.493 0.601 0.565 0.457 

Locus 233 : 
2 alleles
7.2% missing data
   3   (0.881) 0.879 0.624 0.954 0.940 0.953 0.946 
   4   (0.119) 0.121 0.376 0.046 0.060 0.047 0.054 

Locus 234 : 
2 alleles
2.9% missing data
   4   (0.859) 0.853 0.957 0.966 0.842 0.943 0.912 
   2   (0.141) 0.147 0.043 0.034 0.158 0.057 0.088 

Locus 235 : 
2 alleles
6.5% missing data
   2   (0.699) 0.647 0.801 0.556 0.741 0.832 0.727 
   1   (0.301) 0.353 0.199 0.444 0.259 0.168 0.273 

Locus 236 : 
2 alleles
6.5% missing data
   4   (0.533) 0.538 0.445 0.852 0.473 0.464 0.691 
   1   (0.467) 0.462 0.555 0.148 0.527 0.536 0.309 

Locus 237 : 
2 alleles
3.6% missing data
   4   (0.726) 0.763 0.808 0.914 0.690 0.793 0.695 
   1   (0.274) 0.237 0.192 0.086 0.310 0.207 0.305 

Locus 238 : 
2 alleles
18.8% missing data
   1   (0.207) 0.216 0.122 0.076 0.196 0.102 0.238 
   3   (0.793) 0.784 0.878 0.924 0.804 0.898 0.762 

Locus 239 : 
2 alleles
4.3% missing data
   3   (0.890) 0.887 0.926 0.975 0.922 0.928 0.923 
   4   (0.110) 0.113 0.074 0.025 0.078 0.072 0.077 

Locus 240 : 
2 alleles
1.4% missing data
   2   (0.736) 0.630 0.440 0.910 0.818 0.892 0.843 
   3   (0.264) 0.370 0.560 0.090 0.182 0.108 0.157 

Locus 241 : 
2 alleles
8.7% missing data
   1   (0.878) 0.904 0.896 0.972 0.912 0.919 0.873 
   3   (0.122) 0.096 0.104 0.028 0.088 0.081 0.127 

Locus 242 : 
2 alleles
2.2% missing data
   3   (0.845) 0.882 0.758 0.961 0.892 0.739 0.859 
   1   (0.155) 0.118 0.242 0.039 0.108 0.261 0.141 

Locus 243 : 
2 alleles
10.9% missing data
   3   (0.496) 0.313 0.273 0.781 0.656 0.292 0.539 
   1   (0.504) 0.687 0.727 0.219 0.344 0.708 0.461 

Locus 244 : 
2 alleles
5.8% missing data
   2   (0.864) 0.908 0.955 0.963 0.848 0.911 0.854 
   4   (0.136) 0.092 0.045 0.037 0.152 0.089 0.146 

Locus 245 : 
2 alleles
2.9% missing data
   2   (0.839) 0.777 0.910 0.964 0.885 0.911 0.812 
   4   (0.161) 0.223 0.090 0.036 0.115 0.089 0.188 

Locus 246 : 
2 alleles
4.3% missing data
   4   (0.779) 0.720 0.909 0.762 0.826 0.832 0.810 
   2   (0.221) 0.280 0.091 0.238 0.174 0.168 0.190 

Locus 247 : 
2 alleles
14.5% missing data
   2   (0.687) 0.727 0.516 0.906 0.690 0.745 0.699 
   4   (0.313) 0.273 0.484 0.094 0.310 0.255 0.301 

Locus 248 : 
2 alleles
8.0% missing data
   2   (0.159) 0.117 0.144 0.383 0.114 0.102 0.103 
   3   (0.841) 0.883 0.856 0.617 0.886 0.898 0.897 

Locus 249 : 
2 alleles
13.8% missing data
   2   (0.936) 0.983 0.994 0.993 0.881 0.950 0.953 
   1   (0.064) 0.017 0.006 0.007 0.119 0.050 0.047 

Locus 250 : 
2 alleles
1.4% missing data
   2   (0.786) 0.820 0.793 0.708 0.817 0.836 0.847 
   3   (0.214) 0.180 0.207 0.292 0.183 0.164 0.153 

Locus 251 : 
2 alleles
5.1% missing data
   3   (0.351) 0.300 0.148 0.784 0.359 0.174 0.470 
   4   (0.649) 0.700 0.852 0.216 0.641 0.826 0.530 

Locus 252 : 
2 alleles
15.9% missing data
   2   (0.263) 0.255 0.242 0.200 0.255 0.280 0.193 
   4   (0.737) 0.745 0.758 0.800 0.745 0.720 0.807 

Locus 253 : 
2 alleles
15.2% missing data
   4   (0.875) 0.796 0.941 0.953 0.922 0.960 0.911 
   2   (0.125) 0.204 0.059 0.047 0.078 0.040 0.089 

Locus 254 : 
2 alleles
8.0% missing data
   1   (0.318) 0.325 0.233 0.123 0.385 0.234 0.206 
   2   (0.682) 0.675 0.767 0.877 0.615 0.766 0.794 

Locus 255 : 
2 alleles
16.7% missing data
   1   (0.647) 0.747 0.421 0.653 0.685 0.358 0.668 
   2   (0.353) 0.253 0.579 0.347 0.315 0.642 0.332 

Locus 256 : 
2 alleles
7.2% missing data
   1   (0.669) 0.626 0.722 0.188 0.742 0.788 0.734 
   2   (0.331) 0.374 0.278 0.812 0.258 0.212 0.266 

Locus 257 : 
2 alleles
10.9% missing data
   1   (0.921) 0.929 0.965 0.977 0.947 0.965 0.963 
   2   (0.079) 0.071 0.035 0.023 0.053 0.035 0.037 

Locus 258 : 
2 alleles
15.9% missing data
   3   (0.918) 0.900 0.911 0.940 0.969 0.976 0.940 
   1   (0.082) 0.100 0.089 0.060 0.031 0.024 0.060 

Locus 259 : 
2 alleles
10.9% missing data
   2   (0.854) 0.923 0.974 0.744 0.802 0.871 0.926 
   4   (0.146) 0.077 0.026 0.256 0.198 0.129 0.074 

Locus 260 : 
2 alleles
11.6% missing data
   1   (0.856) 0.907 0.946 0.963 0.854 0.922 0.732 
   3   (0.144) 0.093 0.054 0.037 0.146 0.078 0.268 

Locus 261 : 
2 alleles
15.9% missing data
   1   (0.491) 0.508 0.463 0.557 0.503 0.212 0.529 
   3   (0.509) 0.492 0.537 0.443 0.497 0.788 0.471 

Locus 262 : 
2 alleles
13.8% missing data
   4   (0.125) 0.086 0.060 0.033 0.146 0.048 0.094 
   2   (0.875) 0.914 0.940 0.967 0.854 0.952 0.906 

Locus 263 : 
2 alleles
1.4% missing data
   1   (0.907) 0.922 0.900 0.974 0.942 0.975 0.937 
   2   (0.093) 0.078 0.100 0.026 0.058 0.025 0.063 

Locus 264 : 
2 alleles
3.6% missing data
   2   (0.963) 0.976 0.684 0.989 0.996 0.995 0.993 
   4   (0.037) 0.024 0.316 0.011 0.004 0.005 0.007 

Locus 265 : 
2 alleles
7.2% missing data
   3   (0.711) 0.755 0.863 0.606 0.775 0.528 0.475 
   2   (0.289) 0.245 0.137 0.394 0.225 0.472 0.525 

Locus 266 : 
2 alleles
5.1% missing data
   2   (0.501) 0.540 0.516 0.765 0.510 0.261 0.353 
   4   (0.499) 0.460 0.484 0.235 0.490 0.739 0.647 

Locus 267 : 
2 alleles
2.9% missing data
   2   (0.913) 0.951 0.978 0.982 0.926 0.721 0.948 
   4   (0.087) 0.049 0.022 0.018 0.074 0.279 0.052 

Locus 268 : 
2 alleles
15.2% missing data
   1   (0.201) 0.222 0.083 0.089 0.207 0.093 0.214 
   3   (0.799) 0.778 0.917 0.911 0.793 0.907 0.786 

Locus 269 : 
2 alleles
4.3% missing data
   1   (0.891) 0.944 0.977 0.981 0.813 0.955 0.943 
   3   (0.109) 0.056 0.023 0.019 0.187 0.045 0.057 

Locus 270 : 
2 alleles
6.5% missing data
   4   (0.912) 0.939 0.905 0.971 0.946 0.912 0.957 
   1   (0.088) 0.061 0.095 0.029 0.054 0.088 0.043 

Locus 271 : 
2 alleles
2.2% missing data
   2   (0.894) 0.814 0.862 0.968 0.959 0.976 0.914 
   4   (0.106) 0.186 0.138 0.032 0.041 0.024 0.086 

Locus 272 : 
2 alleles
2.9% missing data
   4   (0.850) 0.819 0.930 0.933 0.876 0.919 0.866 
   2   (0.150) 0.181 0.070 0.067 0.124 0.081 0.134 

Locus 273 : 
2 alleles
1.4% missing data
   2   (0.863) 0.859 0.953 0.969 0.903 0.520 0.911 
   4   (0.137) 0.141 0.047 0.031 0.097 0.480 0.089 

Locus 274 : 
2 alleles
8.0% missing data
   1   (0.138) 0.099 0.114 0.068 0.131 0.091 0.107 
   3   (0.862) 0.901 0.886 0.932 0.869 0.909 0.893 

Locus 275 : 
2 alleles
2.9% missing data
   1   (0.605) 0.644 0.667 0.186 0.590 0.609 0.756 
   4   (0.395) 0.356 0.333 0.814 0.410 0.391 0.244 

Locus 276 : 
2 alleles
18.1% missing data
   2   (0.337) 0.291 0.358 0.120 0.329 0.224 0.511 
   3   (0.663) 0.709 0.642 0.880 0.671 0.776 0.489 

Locus 277 : 
2 alleles
10.9% missing data
   1   (0.908) 0.917 0.975 0.980 0.942 0.968 0.813 
   4   (0.092) 0.083 0.025 0.020 0.058 0.032 0.187 

Locus 278 : 
2 alleles
3.6% missing data
   3   (0.787) 0.729 0.933 0.957 0.765 0.879 0.817 
   1   (0.213) 0.271 0.067 0.043 0.235 0.121 0.183 

Locus 279 : 
2 alleles
3.6% missing data
   1   (0.874) 0.866 0.969 0.954 0.902 0.870 0.851 
   3   (0.126) 0.134 0.031 0.046 0.098 0.130 0.149 

Locus 280 : 
2 alleles
2.2% missing data
   3   (0.160) 0.130 0.292 0.072 0.120 0.052 0.158 
   4   (0.840) 0.870 0.708 0.928 0.880 0.948 0.842 

Locus 281 : 
2 alleles
14.5% missing data
   1   (0.743) 0.750 0.814 0.851 0.728 0.864 0.765 
   2   (0.257) 0.250 0.186 0.149 0.272 0.136 0.235 

Locus 282 : 
2 alleles
18.1% missing data
   3   (0.825) 0.799 0.919 0.820 0.848 0.885 0.864 
   4   (0.175) 0.201 0.081 0.180 0.152 0.115 0.136 

Locus 283 : 
2 alleles
5.1% missing data
   1   (0.899) 0.872 0.961 0.968 0.922 0.966 0.954 
   2   (0.101) 0.128 0.039 0.032 0.078 0.034 0.046 

Locus 284 : 
2 alleles
5.1% missing data
   1   (0.886) 0.946 0.976 0.835 0.880 0.923 0.913 
   2   (0.114) 0.054 0.024 0.165 0.120 0.077 0.087 

Locus 285 : 
2 alleles
10.9% missing data
   4   (0.914) 0.836 0.963 0.972 0.962 0.965 0.956 
   2   (0.086) 0.164 0.037 0.028 0.038 0.035 0.044 

Locus 286 : 
2 alleles
8.0% missing data
   4   (0.349) 0.359 0.522 0.188 0.287 0.225 0.438 
   2   (0.651) 0.641 0.478 0.812 0.713 0.775 0.562 

Locus 287 : 
2 alleles
14.5% missing data
   1   (0.374) 0.251 0.604 0.100 0.448 0.320 0.342 
   3   (0.626) 0.749 0.396 0.900 0.552 0.680 0.658 

Locus 288 : 
2 alleles
2.2% missing data
   2   (0.056) 0.011 0.004 0.005 0.102 0.040 0.054 
   3   (0.944) 0.989 0.996 0.995 0.898 0.960 0.946 

Locus 289 : 
2 alleles
15.9% missing data
   4   (0.917) 0.982 0.994 0.863 0.870 0.961 0.944 
   2   (0.083) 0.018 0.006 0.137 0.130 0.039 0.056 

Locus 290 : 
2 alleles
6.5% missing data
   2   (0.875) 0.806 0.740 0.959 0.941 0.961 0.949 
   4   (0.125) 0.194 0.260 0.041 0.059 0.039 0.051 

Locus 291 : 
2 alleles
18.1% missing data
   4   (0.895) 0.937 0.964 0.962 0.875 0.952 0.939 
   2   (0.105) 0.063 0.036 0.038 0.125 0.048 0.061 

Locus 292 : 
2 alleles
7.2% missing data
   2   (0.718) 0.786 0.832 0.927 0.600 0.887 0.737 
   4   (0.282) 0.214 0.168 0.073 0.400 0.113 0.263 

Locus 293 : 
2 alleles
3.6% missing data
   1   (0.909) 0.982 0.993 0.991 0.743 0.944 0.892 
   3   (0.091) 0.018 0.007 0.009 0.257 0.056 0.108 

Locus 294 : 
2 alleles
10.9% missing data
   2   (0.850) 0.828 0.914 0.697 0.912 0.913 0.881 
   1   (0.150) 0.172 0.086 0.303 0.088 0.087 0.119 

Locus 295 : 
2 alleles
5.1% missing data
   1   (0.795) 0.828 0.908 0.938 0.747 0.925 0.776 
   2   (0.205) 0.172 0.092 0.062 0.253 0.075 0.224 

Locus 296 : 
2 alleles
5.8% missing data
   1   (0.638) 0.581 0.192 0.431 0.802 0.544 0.746 
   3   (0.362) 0.419 0.808 0.569 0.198 0.456 0.254 

Locus 297 : 
2 alleles
4.3% missing data
   4   (0.923) 0.902 0.922 0.975 0.973 0.892 0.956 
   2   (0.077) 0.098 0.078 0.025 0.027 0.108 0.044 

Locus 298 : 
2 alleles
11.6% missing data
   2   (0.649) 0.571 0.538 0.907 0.722 0.454 0.704 
   4   (0.351) 0.429 0.462 0.093 0.278 0.546 0.296 

Locus 299 : 
2 alleles
8.0% missing data
   2   (0.217) 0.168 0.076 0.240 0.260 0.165 0.165 
   4   (0.783) 0.832 0.924 0.760 0.740 0.835 0.835 

Locus 300 : 
2 alleles
3.6% missing data
   2   (0.807) 0.761 0.930 0.943 0.797 0.813 0.884 
   4   (0.193) 0.239 0.070 0.057 0.203 0.187 0.116 

Locus 301 : 
2 alleles
5.8% missing data
   2   (0.508) 0.506 0.387 0.667 0.533 0.537 0.475 
   4   (0.492) 0.494 0.613 0.333 0.467 0.463 0.525 

Locus 302 : 
2 alleles
13.8% missing data
   4   (0.473) 0.397 0.540 0.734 0.502 0.543 0.318 
   3   (0.527) 0.603 0.460 0.266 0.498 0.457 0.682 

Locus 303 : 
2 alleles
6.5% missing data
   4   (0.899) 0.907 0.915 0.945 0.927 0.970 0.952 
   2   (0.101) 0.093 0.085 0.055 0.073 0.030 0.048 

Locus 304 : 
2 alleles
14.5% missing data
   3   (0.920) 0.904 0.969 0.979 0.951 0.982 0.955 
   1   (0.080) 0.096 0.031 0.021 0.049 0.018 0.045 

Locus 305 : 
2 alleles
2.2% missing data
   4   (0.832) 0.888 0.963 0.740 0.796 0.935 0.856 
   3   (0.168) 0.112 0.037 0.260 0.204 0.065 0.144 

Locus 306 : 
2 alleles
5.1% missing data
   2   (0.914) 0.867 0.931 0.967 0.957 0.972 0.977 
   3   (0.086) 0.133 0.069 0.033 0.043 0.028 0.023 

Locus 307 : 
2 alleles
13.0% missing data
   3   (0.754) 0.806 0.739 0.932 0.758 0.603 0.776 
   1   (0.246) 0.194 0.261 0.068 0.242 0.397 0.224 

Locus 308 : 
2 alleles
5.1% missing data
   3   (0.917) 0.965 0.905 0.976 0.949 0.889 0.934 
   1   (0.083) 0.035 0.095 0.024 0.051 0.111 0.066 

Locus 309 : 
2 alleles
2.2% missing data
   2   (0.800) 0.678 0.861 0.940 0.827 0.933 0.906 
   3   (0.200) 0.322 0.139 0.060 0.173 0.067 0.094 

Locus 310 : 
2 alleles
5.8% missing data
   4   (0.880) 0.900 0.811 0.927 0.932 0.934 0.887 
   2   (0.120) 0.100 0.189 0.073 0.068 0.066 0.113 

Locus 311 : 
2 alleles
15.2% missing data
   3   (0.842) 0.783 0.851 0.941 0.920 0.609 0.883 
   1   (0.158) 0.217 0.149 0.059 0.080 0.391 0.117 

Locus 312 : 
2 alleles
5.1% missing data
   2   (0.887) 0.911 0.977 0.973 0.925 0.496 0.873 
   3   (0.113) 0.089 0.023 0.027 0.075 0.504 0.127 

Locus 313 : 
2 alleles
2.2% missing data
   3   (0.098) 0.104 0.038 0.024 0.076 0.051 0.045 
   4   (0.902) 0.896 0.962 0.976 0.924 0.949 0.955 

Locus 314 : 
2 alleles
9.4% missing data
   2   (0.922) 0.952 0.985 0.987 0.941 0.975 0.827 
   4   (0.078) 0.048 0.015 0.013 0.059 0.025 0.173 

Locus 315 : 
2 alleles
2.2% missing data
   2   (0.625) 0.713 0.820 0.599 0.537 0.778 0.551 
   4   (0.375) 0.287 0.180 0.401 0.463 0.222 0.449 

Locus 316 : 
2 alleles
2.9% missing data
   1   (0.925) 0.974 0.990 0.988 0.933 0.947 0.776 
   3   (0.075) 0.026 0.010 0.012 0.067 0.053 0.224 

Locus 317 : 
2 alleles
5.8% missing data
   4   (0.912) 0.873 0.945 0.957 0.965 0.967 0.927 
   2   (0.088) 0.127 0.055 0.043 0.035 0.033 0.073 

Locus 318 : 
2 alleles
6.5% missing data
   2   (0.896) 0.947 0.983 0.843 0.916 0.805 0.917 
   4   (0.104) 0.053 0.017 0.157 0.084 0.195 0.083 

Locus 319 : 
2 alleles
4.3% missing data
   2   (0.644) 0.566 0.589 0.847 0.712 0.491 0.688 
   4   (0.356) 0.434 0.411 0.153 0.288 0.509 0.312 

Locus 320 : 
2 alleles
5.1% missing data
   2   (0.385) 0.388 0.169 0.399 0.449 0.574 0.237 
   4   (0.615) 0.612 0.831 0.601 0.551 0.426 0.763 

Locus 321 : 
2 alleles
10.9% missing data
   2   (0.842) 0.840 0.765 0.942 0.867 0.947 0.924 
   4   (0.158) 0.160 0.235 0.058 0.133 0.053 0.076 

Locus 322 : 
2 alleles
6.5% missing data
   1   (0.263) 0.333 0.284 0.098 0.223 0.148 0.220 
   3   (0.737) 0.667 0.716 0.902 0.777 0.852 0.780 

Locus 323 : 
2 alleles
18.8% missing data
   3   (0.931) 0.873 0.893 0.978 0.982 0.985 0.977 
   1   (0.069) 0.127 0.107 0.022 0.018 0.015 0.023 

Locus 324 : 
2 alleles
3.6% missing data
   3   (0.802) 0.892 0.936 0.705 0.750 0.889 0.779 
   1   (0.198) 0.108 0.064 0.295 0.250 0.111 0.221 

Locus 325 : 
2 alleles
14.5% missing data
   1   (0.861) 0.839 0.900 0.896 0.892 0.927 0.932 
   3   (0.139) 0.161 0.100 0.104 0.108 0.073 0.068 

Locus 326 : 
2 alleles
13.8% missing data
   4   (0.602) 0.603 0.581 0.156 0.688 0.361 0.695 
   2   (0.398) 0.397 0.419 0.844 0.312 0.639 0.305 

Locus 327 : 
2 alleles
5.8% missing data
   1   (0.148) 0.139 0.042 0.365 0.114 0.088 0.118 
   3   (0.852) 0.861 0.958 0.635 0.886 0.912 0.882 

Locus 328 : 
2 alleles
0.7% missing data
   4   (0.877) 0.769 0.962 0.976 0.924 0.839 0.947 
   2   (0.123) 0.231 0.038 0.024 0.076 0.161 0.053 

Locus 329 : 
2 alleles
5.1% missing data
   4   (0.352) 0.326 0.249 0.100 0.380 0.395 0.437 
   2   (0.648) 0.674 0.751 0.900 0.620 0.605 0.563 

Locus 330 : 
2 alleles
3.6% missing data
   3   (0.908) 0.717 0.908 0.972 0.971 0.982 0.971 
   1   (0.092) 0.283 0.092 0.028 0.029 0.018 0.029 

Locus 331 : 
2 alleles
15.2% missing data
   4   (0.911) 0.787 0.778 0.965 0.979 0.977 0.960 
   2   (0.089) 0.213 0.222 0.035 0.021 0.023 0.040 

Locus 332 : 
2 alleles
6.5% missing data
   1   (0.277) 0.267 0.578 0.081 0.202 0.154 0.394 
   3   (0.723) 0.733 0.422 0.919 0.798 0.846 0.606 

Locus 333 : 
2 alleles
5.1% missing data
   4   (0.911) 0.968 0.963 0.971 0.930 0.911 0.813 
   1   (0.089) 0.032 0.037 0.029 0.070 0.089 0.187 

Locus 334 : 
2 alleles
2.2% missing data
   1   (0.911) 0.964 0.826 0.979 0.937 0.968 0.930 
   3   (0.089) 0.036 0.174 0.021 0.063 0.032 0.070 

Locus 335 : 
2 alleles
15.9% missing data
   1   (0.893) 0.958 0.976 0.874 0.881 0.962 0.901 
   2   (0.107) 0.042 0.024 0.126 0.119 0.038 0.099 

Locus 336 : 
2 alleles
15.9% missing data
   4   (0.920) 0.960 0.975 0.977 0.936 0.956 0.872 
   1   (0.080) 0.040 0.025 0.023 0.064 0.044 0.128 

Locus 337 : 
2 alleles
13.0% missing data
   2   (0.564) 0.548 0.643 0.740 0.575 0.453 0.534 
   4   (0.436) 0.452 0.357 0.260 0.425 0.547 0.466 

Locus 338 : 
2 alleles
13.8% missing data
   3   (0.851) 0.830 0.842 0.861 0.913 0.937 0.839 
   1   (0.149) 0.170 0.158 0.139 0.087 0.063 0.161 

Locus 339 : 
2 alleles
5.1% missing data
   1   (0.669) 0.594 0.646 0.296 0.784 0.380 0.804 
   3   (0.331) 0.406 0.354 0.704 0.216 0.620 0.196 

Locus 340 : 
2 alleles
1.4% missing data
   4   (0.904) 0.902 0.974 0.975 0.940 0.821 0.932 
   2   (0.096) 0.098 0.026 0.025 0.060 0.179 0.068 

Locus 341 : 
2 alleles
13.0% missing data
   4   (0.885) 0.890 0.965 0.975 0.898 0.838 0.939 
   1   (0.115) 0.110 0.035 0.025 0.102 0.162 0.061 

Locus 342 : 
2 alleles
6.5% missing data
   2   (0.752) 0.760 0.849 0.558 0.802 0.815 0.708 
   3   (0.248) 0.240 0.151 0.442 0.198 0.185 0.292 

Locus 343 : 
2 alleles
10.1% missing data
   2   (0.827) 0.801 0.929 0.954 0.831 0.866 0.862 
   4   (0.173) 0.199 0.071 0.046 0.169 0.134 0.138 

Locus 344 : 
2 alleles
11.6% missing data
   1   (0.911) 0.894 0.956 0.973 0.954 0.949 0.921 
   3   (0.089) 0.106 0.044 0.027 0.046 0.051 0.079 

Locus 345 : 
2 alleles
15.9% missing data
   4   (0.846) 0.849 0.848 0.800 0.885 0.911 0.903 
   2   (0.154) 0.151 0.152 0.200 0.115 0.089 0.097 

Locus 346 : 
2 alleles
5.8% missing data
   2   (0.897) 0.934 0.960 0.948 0.915 0.933 0.874 
   4   (0.103) 0.066 0.040 0.052 0.085 0.067 0.126 

Locus 347 : 
2 alleles
5.8% missing data
   2   (0.911) 0.923 0.967 0.979 0.920 0.958 0.964 
   4   (0.089) 0.077 0.033 0.021 0.080 0.042 0.036 

Locus 348 : 
2 alleles
1.4% missing data
   3   (0.884) 0.956 0.892 0.974 0.886 0.878 0.875 
   2   (0.116) 0.044 0.108 0.026 0.114 0.122 0.125 

Locus 349 : 
2 alleles
4.3% missing data
   4   (0.932) 0.906 0.897 0.941 0.984 0.983 0.948 
   2   (0.068) 0.094 0.103 0.059 0.016 0.017 0.052 

Locus 350 : 
2 alleles
5.1% missing data
   1   (0.909) 0.959 0.983 0.982 0.905 0.955 0.829 
   3   (0.091) 0.041 0.017 0.018 0.095 0.045 0.171 

Locus 351 : 
2 alleles
14.5% missing data
   1   (0.582) 0.558 0.674 0.224 0.608 0.665 0.660 
   3   (0.418) 0.442 0.326 0.776 0.392 0.335 0.340 

Locus 352 : 
2 alleles
2.2% missing data
   3   (0.910) 0.939 0.974 0.975 0.928 0.910 0.919 
   1   (0.090) 0.061 0.026 0.025 0.072 0.090 0.081 

Locus 353 : 
2 alleles
2.2% missing data
   3   (0.858) 0.885 0.964 0.974 0.839 0.899 0.839 
   1   (0.142) 0.115 0.036 0.026 0.161 0.101 0.161 

Locus 354 : 
2 alleles
0.7% missing data
   2   (0.896) 0.917 0.972 0.982 0.885 0.961 0.935 
   4   (0.104) 0.083 0.028 0.018 0.115 0.039 0.065 

Locus 355 : 
2 alleles
13.8% missing data
   3   (0.890) 0.868 0.954 0.969 0.918 0.915 0.939 
   1   (0.110) 0.132 0.046 0.031 0.082 0.085 0.061 

Locus 356 : 
2 alleles
11.6% missing data
   2   (0.924) 0.954 0.986 0.969 0.943 0.889 0.943 
   4   (0.076) 0.046 0.014 0.031 0.057 0.111 0.057 

Locus 357 : 
2 alleles
3.6% missing data
   4   (0.887) 0.759 0.807 0.956 0.969 0.941 0.894 
   2   (0.113) 0.241 0.193 0.044 0.031 0.059 0.106 

Locus 358 : 
2 alleles
5.8% missing data
   2   (0.748) 0.637 0.764 0.864 0.827 0.853 0.720 
   4   (0.252) 0.363 0.236 0.136 0.173 0.147 0.280 

Locus 359 : 
2 alleles
1.4% missing data
   3   (0.913) 0.971 0.976 0.975 0.918 0.927 0.822 
   1   (0.087) 0.029 0.024 0.025 0.082 0.073 0.178 

Locus 360 : 
2 alleles
2.9% missing data
   3   (0.901) 0.944 0.925 0.967 0.930 0.968 0.827 
   1   (0.099) 0.056 0.075 0.033 0.070 0.032 0.173 

Locus 361 : 
2 alleles
5.1% missing data
   1   (0.397) 0.329 0.239 0.826 0.380 0.543 0.437 
   3   (0.603) 0.671 0.761 0.174 0.620 0.457 0.563 

Locus 362 : 
2 alleles
4.3% missing data
   1   (0.880) 0.869 0.967 0.757 0.944 0.898 0.837 
   2   (0.120) 0.131 0.033 0.243 0.056 0.102 0.163 

Locus 363 : 
2 alleles
4.3% missing data
   3   (0.921) 0.848 0.920 0.958 0.973 0.975 0.973 
   1   (0.079) 0.152 0.080 0.042 0.027 0.025 0.027 

Locus 364 : 
2 alleles
11.6% missing data
   2   (0.894) 0.906 0.904 0.843 0.931 0.962 0.947 
   4   (0.106) 0.094 0.096 0.157 0.069 0.038 0.053 

Locus 365 : 
2 alleles
2.9% missing data
   1   (0.816) 0.807 0.868 0.959 0.836 0.715 0.880 
   3   (0.184) 0.193 0.132 0.041 0.164 0.285 0.120 

Locus 366 : 
2 alleles
5.1% missing data
   4   (0.485) 0.540 0.350 0.499 0.484 0.343 0.535 
   2   (0.515) 0.460 0.650 0.501 0.516 0.657 0.465 

Locus 367 : 
2 alleles
9.4% missing data
   2   (0.921) 0.956 0.988 0.989 0.918 0.952 0.917 
   3   (0.079) 0.044 0.012 0.011 0.082 0.048 0.083 

Locus 368 : 
2 alleles
6.5% missing data
   2   (0.486) 0.413 0.557 0.828 0.463 0.507 0.482 
   4   (0.514) 0.587 0.443 0.172 0.537 0.493 0.518 

Locus 369 : 
2 alleles
5.8% missing data
   4   (0.913) 0.905 0.830 0.965 0.970 0.959 0.947 
   1   (0.087) 0.095 0.170 0.035 0.030 0.041 0.053 

Locus 370 : 
2 alleles
5.8% missing data
   2   (0.246) 0.362 0.150 0.070 0.223 0.129 0.194 
   4   (0.754) 0.638 0.850 0.930 0.777 0.871 0.806 

Locus 371 : 
2 alleles
1.4% missing data
   1   (0.866) 0.904 0.863 0.955 0.882 0.856 0.924 
   3   (0.134) 0.096 0.137 0.045 0.118 0.144 0.076 

Locus 372 : 
2 alleles
0.7% missing data
   1   (0.320) 0.339 0.184 0.093 0.366 0.204 0.324 
   3   (0.680) 0.661 0.816 0.907 0.634 0.796 0.676 

Locus 373 : 
2 alleles
2.2% missing data
   4   (0.932) 0.976 0.992 0.992 0.928 0.967 0.870 
   2   (0.068) 0.024 0.008 0.008 0.072 0.033 0.130 

Locus 374 : 
2 alleles
19.6% missing data
   2   (0.640) 0.775 0.647 0.782 0.597 0.523 0.535 
   4   (0.360) 0.225 0.353 0.218 0.403 0.477 0.465 

Locus 375 : 
2 alleles
15.9% missing data
   2   (0.911) 0.942 0.973 0.938 0.921 0.889 0.959 
   4   (0.089) 0.058 0.027 0.062 0.079 0.111 0.041 

Locus 376 : 
2 alleles
2.2% missing data
   2   (0.889) 0.906 0.710 0.966 0.944 0.921 0.931 
   3   (0.111) 0.094 0.290 0.034 0.056 0.079 0.069 

Locus 377 : 
2 alleles
4.3% missing data
   1   (0.588) 0.683 0.365 0.789 0.600 0.222 0.633 
   3   (0.412) 0.317 0.635 0.211 0.400 0.778 0.367 

Locus 378 : 
2 alleles
15.9% missing data
   2   (0.201) 0.091 0.044 0.036 0.342 0.332 0.254 
   4   (0.799) 0.909 0.956 0.964 0.658 0.668 0.746 

Locus 379 : 
2 alleles
14.5% missing data
   2   (0.652) 0.651 0.698 0.535 0.674 0.632 0.720 
   4   (0.348) 0.349 0.302 0.465 0.326 0.368 0.280 

Locus 380 : 
2 alleles
2.9% missing data
   2   (0.896) 0.881 0.824 0.966 0.946 0.970 0.946 
   4   (0.104) 0.119 0.176 0.034 0.054 0.030 0.054 

Locus 381 : 
2 alleles
7.2% missing data
   4   (0.869) 0.916 0.873 0.890 0.912 0.933 0.775 
   2   (0.131) 0.084 0.127 0.110 0.088 0.067 0.225 

Locus 382 : 
2 alleles
5.8% missing data
   4   (0.894) 0.932 0.956 0.670 0.944 0.937 0.873 
   2   (0.106) 0.068 0.044 0.330 0.056 0.063 0.127 

Locus 383 : 
2 alleles
14.5% missing data
   1   (0.284) 0.214 0.133 0.079 0.416 0.274 0.205 
   3   (0.716) 0.786 0.867 0.921 0.584 0.726 0.795 

Locus 384 : 
2 alleles
8.7% missing data
   1   (0.873) 0.896 0.885 0.958 0.899 0.921 0.898 
   3   (0.127) 0.104 0.115 0.042 0.101 0.079 0.102 

Locus 385 : 
2 alleles
10.9% missing data
   2   (0.895) 0.889 0.943 0.916 0.924 0.956 0.957 
   4   (0.105) 0.111 0.057 0.084 0.076 0.044 0.043 

Locus 386 : 
2 alleles
11.6% missing data
   2   (0.863) 0.817 0.925 0.919 0.895 0.945 0.922 
   1   (0.137) 0.183 0.075 0.081 0.105 0.055 0.078 

Locus 387 : 
2 alleles
7.2% missing data
   2   (0.809) 0.727 0.741 0.871 0.887 0.861 0.872 
   3   (0.191) 0.273 0.259 0.129 0.113 0.139 0.128 

Locus 388 : 
2 alleles
6.5% missing data
   3   (0.813) 0.868 0.887 0.689 0.845 0.861 0.748 
   1   (0.187) 0.132 0.113 0.311 0.155 0.139 0.252 

Locus 389 : 
2 alleles
4.3% missing data
   1   (0.795) 0.853 0.830 0.907 0.793 0.811 0.759 
   3   (0.205) 0.147 0.170 0.093 0.207 0.189 0.241 

Locus 390 : 
2 alleles
15.9% missing data
   1   (0.686) 0.775 0.789 0.756 0.637 0.714 0.591 
   3   (0.314) 0.225 0.211 0.244 0.363 0.286 0.409 

Locus 391 : 
2 alleles
4.3% missing data
   4   (0.737) 0.656 0.855 0.557 0.790 0.835 0.806 
   2   (0.263) 0.344 0.145 0.443 0.210 0.165 0.194 

Locus 392 : 
2 alleles
15.9% missing data
   3   (0.945) 0.940 0.926 0.723 0.988 0.979 0.987 
   1   (0.055) 0.060 0.074 0.277 0.012 0.021 0.013 

Locus 393 : 
2 alleles
15.2% missing data
   3   (0.891) 0.896 0.909 0.965 0.932 0.941 0.901 
   1   (0.109) 0.104 0.091 0.035 0.068 0.059 0.099 

Locus 394 : 
2 alleles
10.1% missing data
   2   (0.879) 0.856 0.935 0.955 0.924 0.921 0.872 
   4   (0.121) 0.144 0.065 0.045 0.076 0.079 0.128 

Locus 395 : 
2 alleles
11.6% missing data
   2   (0.304) 0.325 0.158 0.597 0.242 0.355 0.362 
   4   (0.696) 0.675 0.842 0.403 0.758 0.645 0.638 

Locus 396 : 
2 alleles
12.3% missing data
   3   (0.788) 0.656 0.887 0.546 0.876 0.870 0.845 
   1   (0.212) 0.344 0.113 0.454 0.124 0.130 0.155 

Locus 397 : 
2 alleles
6.5% missing data
   2   (0.520) 0.424 0.520 0.475 0.600 0.473 0.512 
   3   (0.480) 0.576 0.480 0.525 0.400 0.527 0.488 

Locus 398 : 
2 alleles
11.6% missing data
   2   (0.510) 0.539 0.651 0.876 0.452 0.210 0.456 
   4   (0.490) 0.461 0.349 0.124 0.548 0.790 0.544 

Locus 399 : 
2 alleles
2.9% missing data
   3   (0.909) 0.947 0.968 0.967 0.916 0.938 0.931 
   1   (0.091) 0.053 0.032 0.033 0.084 0.062 0.069 

Locus 400 : 
2 alleles
5.1% missing data
   1   (0.716) 0.708 0.711 0.924 0.759 0.399 0.749 
   3   (0.284) 0.292 0.289 0.076 0.241 0.601 0.251 

Locus 401 : 
2 alleles
13.0% missing data
   1   (0.839) 0.880 0.923 0.962 0.829 0.759 0.854 
   2   (0.161) 0.120 0.077 0.038 0.171 0.241 0.146 

Locus 402 : 
2 alleles
5.1% missing data
   2   (0.786) 0.691 0.845 0.484 0.901 0.751 0.778 
   4   (0.214) 0.309 0.155 0.516 0.099 0.249 0.222 

Locus 403 : 
2 alleles
3.6% missing data
   4   (0.846) 0.870 0.721 0.953 0.897 0.812 0.882 
   2   (0.154) 0.130 0.279 0.047 0.103 0.188 0.118 

Locus 404 : 
2 alleles
12.3% missing data
   2   (0.851) 0.879 0.847 0.667 0.901 0.925 0.895 
   4   (0.149) 0.121 0.153 0.333 0.099 0.075 0.105 

Locus 405 : 
2 alleles
2.2% missing data
   2   (0.741) 0.721 0.848 0.534 0.798 0.853 0.679 
   3   (0.259) 0.279 0.152 0.466 0.202 0.147 0.321 

Locus 406 : 
2 alleles
11.6% missing data
   2   (0.906) 0.864 0.873 0.954 0.962 0.977 0.944 
   4   (0.094) 0.136 0.127 0.046 0.038 0.023 0.056 

Locus 407 : 
2 alleles
3.6% missing data
   2   (0.816) 0.885 0.937 0.962 0.795 0.641 0.732 
   4   (0.184) 0.115 0.063 0.038 0.205 0.359 0.268 

Locus 408 : 
2 alleles
13.0% missing data
   2   (0.865) 0.808 0.896 0.960 0.923 0.944 0.843 
   4   (0.135) 0.192 0.104 0.040 0.077 0.056 0.157 

Locus 409 : 
2 alleles
2.2% missing data
   2   (0.115) 0.045 0.017 0.015 0.205 0.085 0.117 
   4   (0.885) 0.955 0.983 0.985 0.795 0.915 0.883 

Locus 410 : 
2 alleles
5.1% missing data
   2   (0.913) 0.895 0.944 0.973 0.958 0.974 0.921 
   4   (0.087) 0.105 0.056 0.027 0.042 0.026 0.079 

Locus 411 : 
2 alleles
18.1% missing data
   2   (0.865) 0.881 0.924 0.959 0.887 0.845 0.884 
   4   (0.135) 0.119 0.076 0.041 0.113 0.155 0.116 

Locus 412 : 
2 alleles
14.5% missing data
   1   (0.892) 0.948 0.964 0.921 0.872 0.922 0.916 
   2   (0.108) 0.052 0.036 0.079 0.128 0.078 0.084 

Locus 413 : 
2 alleles
14.5% missing data
   1   (0.936) 0.984 0.994 0.993 0.896 0.877 0.958 
   3   (0.064) 0.016 0.006 0.007 0.104 0.123 0.042 

Locus 414 : 
2 alleles
13.0% missing data
   4   (0.902) 0.929 0.980 0.977 0.891 0.944 0.937 
   2   (0.098) 0.071 0.020 0.023 0.109 0.056 0.063 

Locus 415 : 
2 alleles
3.6% missing data
   1   (0.134) 0.116 0.061 0.031 0.114 0.209 0.104 
   3   (0.866) 0.884 0.939 0.969 0.886 0.791 0.896 

Locus 416 : 
2 alleles
3.6% missing data
   3   (0.855) 0.874 0.942 0.951 0.849 0.948 0.870 
   1   (0.145) 0.126 0.058 0.049 0.151 0.052 0.130 

Locus 417 : 
2 alleles
10.1% missing data
   3   (0.907) 0.920 0.968 0.982 0.924 0.967 0.919 
   4   (0.093) 0.080 0.032 0.018 0.076 0.033 0.081 

Locus 418 : 
2 alleles
5.1% missing data
   2   (0.775) 0.700 0.912 0.917 0.807 0.804 0.741 
   4   (0.225) 0.300 0.088 0.083 0.193 0.196 0.259 

Locus 419 : 
2 alleles
2.9% missing data
   3   (0.728) 0.720 0.816 0.911 0.720 0.741 0.744 
   4   (0.272) 0.280 0.184 0.089 0.280 0.259 0.256 

Locus 420 : 
2 alleles
13.8% missing data
   1   (0.254) 0.211 0.288 0.283 0.196 0.406 0.291 
   4   (0.746) 0.789 0.712 0.717 0.804 0.594 0.709 

Locus 421 : 
2 alleles
11.6% missing data
   2   (0.931) 0.984 0.993 0.993 0.907 0.814 0.871 
   4   (0.069) 0.016 0.007 0.007 0.093 0.186 0.129 

Locus 422 : 
2 alleles
5.1% missing data
   2   (0.863) 0.942 0.971 0.471 0.857 0.919 0.807 
   4   (0.137) 0.058 0.029 0.529 0.143 0.081 0.193 

Locus 423 : 
2 alleles
14.5% missing data
   3   (0.640) 0.645 0.453 0.293 0.724 0.563 0.766 
   2   (0.360) 0.355 0.547 0.707 0.276 0.437 0.234 

Locus 424 : 
2 alleles
13.0% missing data
   2   (0.881) 0.875 0.890 0.969 0.932 0.913 0.901 
   4   (0.119) 0.125 0.110 0.031 0.068 0.087 0.099 

Locus 425 : 
2 alleles
2.9% missing data
   2   (0.888) 0.851 0.711 0.951 0.953 0.942 0.950 
   4   (0.112) 0.149 0.289 0.049 0.047 0.058 0.050 

Locus 426 : 
2 alleles
5.8% missing data
   3   (0.824) 0.906 0.962 0.968 0.776 0.550 0.756 
   2   (0.176) 0.094 0.038 0.032 0.224 0.450 0.244 

Locus 427 : 
2 alleles
18.8% missing data
   4   (0.889) 0.891 0.964 0.976 0.897 0.965 0.910 
   2   (0.111) 0.109 0.036 0.024 0.103 0.035 0.090 

Locus 428 : 
2 alleles
5.8% missing data
   2   (0.923) 0.911 0.932 0.972 0.971 0.962 0.941 
   4   (0.077) 0.089 0.068 0.028 0.029 0.038 0.059 

Locus 429 : 
2 alleles
15.2% missing data
   2   (0.742) 0.779 0.745 0.840 0.704 0.857 0.821 
   3   (0.258) 0.221 0.255 0.160 0.296 0.143 0.179 

Locus 430 : 
2 alleles
4.3% missing data
   4   (0.791) 0.827 0.875 0.622 0.820 0.912 0.752 
   2   (0.209) 0.173 0.125 0.378 0.180 0.088 0.248 

Locus 431 : 
2 alleles
2.9% missing data
   1   (0.343) 0.319 0.564 0.433 0.320 0.170 0.226 
   3   (0.657) 0.681 0.436 0.567 0.680 0.830 0.774 

Locus 432 : 
2 alleles
0.7% missing data
   1   (0.502) 0.538 0.315 0.831 0.477 0.471 0.540 
   4   (0.498) 0.462 0.685 0.169 0.523 0.529 0.460 

Locus 433 : 
2 alleles
13.8% missing data
   2   (0.831) 0.886 0.911 0.947 0.819 0.919 0.731 
   4   (0.169) 0.114 0.089 0.053 0.181 0.081 0.269 

Locus 434 : 
2 alleles
14.5% missing data
   3   (0.747) 0.729 0.894 0.554 0.790 0.756 0.725 
   2   (0.253) 0.271 0.106 0.446 0.210 0.244 0.275 

Locus 435 : 
2 alleles
3.6% missing data
   4   (0.809) 0.843 0.913 0.930 0.807 0.829 0.726 
   2   (0.191) 0.157 0.087 0.070 0.193 0.171 0.274 

Locus 436 : 
2 alleles
8.0% missing data
   4   (0.761) 0.721 0.828 0.945 0.772 0.866 0.745 
   2   (0.239) 0.279 0.172 0.055 0.228 0.134 0.255 

Locus 437 : 
2 alleles
2.9% missing data
   1   (0.919) 0.951 0.888 0.967 0.955 0.977 0.952 
   3   (0.081) 0.049 0.112 0.033 0.045 0.023 0.048 

Locus 438 : 
2 alleles
5.1% missing data
   2   (0.935) 0.987 0.995 0.993 0.863 0.940 0.929 
   4   (0.065) 0.013 0.005 0.007 0.137 0.060 0.071 

Locus 439 : 
2 alleles
2.2% missing data
   3   (0.906) 0.940 0.970 0.984 0.910 0.943 0.919 
   4   (0.094) 0.060 0.030 0.016 0.090 0.057 0.081 

Locus 440 : 
2 alleles
3.6% missing data
   3   (0.818) 0.820 0.951 0.935 0.776 0.892 0.855 
   1   (0.182) 0.180 0.049 0.065 0.224 0.108 0.145 

Locus 441 : 
2 alleles
1.4% missing data
   2   (0.891) 0.903 0.966 0.608 0.934 0.952 0.946 
   4   (0.109) 0.097 0.034 0.392 0.066 0.048 0.054 

Locus 442 : 
2 alleles
6.5% missing data
   3   (0.867) 0.906 0.969 0.979 0.815 0.949 0.884 
   1   (0.133) 0.094 0.031 0.021 0.185 0.051 0.116 

Locus 443 : 
2 alleles
2.2% missing data
   4   (0.684) 0.609 0.833 0.838 0.691 0.864 0.622 
   2   (0.316) 0.391 0.167 0.162 0.309 0.136 0.378 

Locus 444 : 
2 alleles
3.6% missing data
   3   (0.870) 0.894 0.927 0.927 0.893 0.899 0.894 
   2   (0.130) 0.106 0.073 0.073 0.107 0.101 0.106 

Locus 445 : 
2 alleles
13.8% missing data
   3   (0.419) 0.439 0.375 0.127 0.405 0.643 0.456 
   1   (0.581) 0.561 0.625 0.873 0.595 0.357 0.544 

Locus 446 : 
2 alleles
4.3% missing data
   1   (0.246) 0.256 0.126 0.065 0.245 0.590 0.174 
   3   (0.754) 0.744 0.874 0.935 0.755 0.410 0.826 

Locus 447 : 
2 alleles
5.1% missing data
   3   (0.714) 0.741 0.651 0.794 0.712 0.840 0.769 
   2   (0.286) 0.259 0.349 0.206 0.288 0.160 0.231 

Locus 448 : 
2 alleles
12.3% missing data
   1   (0.083) 0.030 0.015 0.017 0.085 0.071 0.171 
   3   (0.917) 0.970 0.985 0.983 0.915 0.929 0.829 

Locus 449 : 
2 alleles
5.1% missing data
   2   (0.404) 0.470 0.574 0.509 0.289 0.255 0.480 
   4   (0.596) 0.530 0.426 0.491 0.711 0.745 0.520 

Locus 450 : 
2 alleles
13.0% missing data
   2   (0.862) 0.882 0.502 0.962 0.921 0.956 0.897 
   4   (0.138) 0.118 0.498 0.038 0.079 0.044 0.103 

Locus 451 : 
2 alleles
2.9% missing data
   2   (0.814) 0.800 0.800 0.900 0.869 0.902 0.770 
   4   (0.186) 0.200 0.200 0.100 0.131 0.098 0.230 

Locus 452 : 
2 alleles
2.2% missing data
   2   (0.616) 0.623 0.619 0.713 0.635 0.461 0.666 
   4   (0.384) 0.377 0.381 0.287 0.365 0.539 0.334 

Locus 453 : 
2 alleles
8.0% missing data
   4   (0.338) 0.368 0.177 0.088 0.396 0.400 0.257 
   2   (0.662) 0.632 0.823 0.912 0.604 0.600 0.743 

Locus 454 : 
2 alleles
2.9% missing data
   4   (0.922) 0.950 0.982 0.981 0.923 0.967 0.961 
   2   (0.078) 0.050 0.018 0.019 0.077 0.033 0.039 

Locus 455 : 
2 alleles
11.6% missing data
   1   (0.909) 0.940 0.976 0.951 0.915 0.914 0.949 
   3   (0.091) 0.060 0.024 0.049 0.085 0.086 0.051 

Locus 456 : 
2 alleles
2.9% missing data
   4   (0.879) 0.915 0.857 0.937 0.927 0.864 0.842 
   2   (0.121) 0.085 0.143 0.063 0.073 0.136 0.158 

Locus 457 : 
2 alleles
11.6% missing data
   3   (0.911) 0.875 0.925 0.971 0.956 0.980 0.961 
   2   (0.089) 0.125 0.075 0.029 0.044 0.020 0.039 

Locus 458 : 
2 alleles
13.0% missing data
   1   (0.855) 0.902 0.944 0.717 0.861 0.947 0.886 
   3   (0.145) 0.098 0.056 0.283 0.139 0.053 0.114 

Locus 459 : 
2 alleles
12.3% missing data
   3   (0.935) 0.985 0.994 0.993 0.911 0.954 0.822 
   4   (0.065) 0.015 0.006 0.007 0.089 0.046 0.178 

Locus 460 : 
2 alleles
6.5% missing data
   1   (0.858) 0.873 0.851 0.801 0.905 0.928 0.876 
   3   (0.142) 0.127 0.149 0.199 0.095 0.072 0.124 

Locus 461 : 
2 alleles
7.2% missing data
   2   (0.779) 0.845 0.699 0.833 0.803 0.751 0.826 
   4   (0.221) 0.155 0.301 0.167 0.197 0.249 0.174 

Locus 462 : 
2 alleles
3.6% missing data
   2   (0.655) 0.566 0.776 0.897 0.650 0.662 0.719 
   4   (0.345) 0.434 0.224 0.103 0.350 0.338 0.281 

Locus 463 : 
2 alleles
8.0% missing data
   1   (0.680) 0.618 0.641 0.914 0.717 0.665 0.719 
   3   (0.320) 0.382 0.359 0.086 0.283 0.335 0.281 

Locus 464 : 
2 alleles
4.3% missing data
   3   (0.914) 0.946 0.906 0.979 0.949 0.962 0.939 
   1   (0.086) 0.054 0.094 0.021 0.051 0.038 0.061 

Locus 465 : 
2 alleles
15.9% missing data
   1   (0.912) 0.927 0.962 0.967 0.931 0.936 0.956 
   3   (0.088) 0.073 0.038 0.033 0.069 0.064 0.044 

Locus 466 : 
2 alleles
13.0% missing data
   3   (0.798) 0.787 0.898 0.893 0.794 0.887 0.828 
   1   (0.202) 0.213 0.102 0.107 0.206 0.113 0.172 

Locus 467 : 
2 alleles
11.6% missing data
   1   (0.824) 0.882 0.928 0.951 0.848 0.323 0.770 
   3   (0.176) 0.118 0.072 0.049 0.152 0.677 0.230 

Locus 468 : 
2 alleles
3.6% missing data
   1   (0.181) 0.129 0.129 0.052 0.171 0.217 0.246 
   3   (0.819) 0.871 0.871 0.948 0.829 0.783 0.754 

Locus 469 : 
2 alleles
5.8% missing data
   2   (0.915) 0.912 0.963 0.966 0.948 0.925 0.962 
   4   (0.085) 0.088 0.037 0.034 0.052 0.075 0.038 

Locus 470 : 
2 alleles
5.1% missing data
   2   (0.377) 0.336 0.328 0.636 0.357 0.215 0.459 
   4   (0.623) 0.664 0.672 0.364 0.643 0.785 0.541 

Locus 471 : 
2 alleles
5.8% missing data
   2   (0.524) 0.537 0.511 0.275 0.520 0.691 0.579 
   4   (0.476) 0.463 0.489 0.725 0.480 0.309 0.421 

Locus 472 : 
2 alleles
3.6% missing data
   3   (0.854) 0.872 0.922 0.961 0.866 0.899 0.849 
   4   (0.146) 0.128 0.078 0.039 0.134 0.101 0.151 

Locus 473 : 
2 alleles
2.9% missing data
   4   (0.886) 0.867 0.947 0.963 0.915 0.959 0.921 
   2   (0.114) 0.133 0.053 0.037 0.085 0.041 0.079 

Locus 474 : 
2 alleles
15.2% missing data
   1   (0.478) 0.408 0.436 0.431 0.479 0.659 0.607 
   3   (0.522) 0.592 0.564 0.569 0.521 0.341 0.393 

Locus 475 : 
2 alleles
11.6% missing data
   3   (0.885) 0.864 0.888 0.969 0.929 0.881 0.944 
   1   (0.115) 0.136 0.112 0.031 0.071 0.119 0.056 

Locus 476 : 
2 alleles
13.0% missing data
   4   (0.910) 0.979 0.991 0.991 0.836 0.828 0.835 
   2   (0.090) 0.021 0.009 0.009 0.164 0.172 0.165 

Locus 477 : 
2 alleles
15.2% missing data
   2   (0.192) 0.235 0.230 0.060 0.149 0.081 0.143 
   4   (0.808) 0.765 0.770 0.940 0.851 0.919 0.857 

Locus 478 : 
2 alleles
6.5% missing data
   4   (0.944) 0.989 0.996 0.995 0.889 0.964 0.958 
   2   (0.056) 0.011 0.004 0.005 0.111 0.036 0.042 

Locus 479 : 
2 alleles
11.6% missing data
   1   (0.869) 0.835 0.954 0.970 0.890 0.889 0.920 
   4   (0.131) 0.165 0.046 0.030 0.110 0.111 0.080 

Locus 480 : 
2 alleles
4.3% missing data
   1   (0.294) 0.131 0.096 0.253 0.474 0.197 0.361 
   3   (0.706) 0.869 0.904 0.747 0.526 0.803 0.639 

Locus 481 : 
2 alleles
2.2% missing data
   3   (0.890) 0.887 0.893 0.981 0.931 0.927 0.919 
   4   (0.110) 0.113 0.107 0.019 0.069 0.073 0.081 

Locus 482 : 
2 alleles
0.7% missing data
   2   (0.150) 0.181 0.170 0.069 0.100 0.048 0.108 
   4   (0.850) 0.819 0.830 0.931 0.900 0.952 0.892 

Locus 483 : 
2 alleles
13.0% missing data
   4   (0.747) 0.739 0.785 0.548 0.778 0.854 0.837 
   2   (0.253) 0.261 0.215 0.452 0.222 0.146 0.163 

Locus 484 : 
2 alleles
12.3% missing data
   3   (0.910) 0.926 0.966 0.959 0.927 0.965 0.949 
   1   (0.090) 0.074 0.034 0.041 0.073 0.035 0.051 

Locus 485 : 
2 alleles
13.0% missing data
   3   (0.851) 0.794 0.936 0.952 0.866 0.950 0.915 
   1   (0.149) 0.206 0.064 0.048 0.134 0.050 0.085 

Locus 486 : 
2 alleles
3.6% missing data
   4   (0.919) 0.966 0.984 0.684 0.942 0.953 0.954 
   2   (0.081) 0.034 0.016 0.316 0.058 0.047 0.046 

Locus 487 : 
2 alleles
2.9% missing data
   2   (0.142) 0.143 0.334 0.042 0.080 0.052 0.124 
   3   (0.858) 0.857 0.666 0.958 0.920 0.948 0.876 

Locus 488 : 
2 alleles
5.8% missing data
   2   (0.828) 0.841 0.910 0.957 0.812 0.898 0.862 
   4   (0.172) 0.159 0.090 0.043 0.188 0.102 0.138 

Locus 489 : 
2 alleles
12.3% missing data
   1   (0.486) 0.483 0.758 0.535 0.449 0.311 0.418 
   3   (0.514) 0.517 0.242 0.465 0.551 0.689 0.582 

Locus 490 : 
2 alleles
3.6% missing data
   2   (0.895) 0.886 0.912 0.964 0.935 0.973 0.928 
   4   (0.105) 0.114 0.088 0.036 0.065 0.027 0.072 

Locus 491 : 
2 alleles
5.1% missing data
   3   (0.072) 0.024 0.009 0.010 0.072 0.049 0.183 
   1   (0.928) 0.976 0.991 0.990 0.928 0.951 0.817 

Locus 492 : 
2 alleles
1.4% missing data
   1   (0.909) 0.902 0.974 0.976 0.950 0.952 0.866 
   3   (0.091) 0.098 0.026 0.024 0.050 0.048 0.134 

Locus 493 : 
2 alleles
10.9% missing data
   2   (0.860) 0.855 0.957 0.934 0.875 0.872 0.876 
   4   (0.140) 0.145 0.043 0.066 0.125 0.128 0.124 

Locus 494 : 
2 alleles
2.9% missing data
   4   (0.851) 0.854 0.756 0.953 0.930 0.873 0.693 
   3   (0.149) 0.146 0.244 0.047 0.070 0.127 0.307 

Locus 495 : 
2 alleles
14.5% missing data
   2   (0.807) 0.794 0.821 0.250 0.881 0.907 0.884 
   4   (0.193) 0.206 0.179 0.750 0.119 0.093 0.116 

Locus 496 : 
2 alleles
2.9% missing data
   4   (0.865) 0.867 0.905 0.965 0.895 0.924 0.873 
   2   (0.135) 0.133 0.095 0.035 0.105 0.076 0.127 

Locus 497 : 
2 alleles
4.3% missing data
   1   (0.851) 0.882 0.940 0.963 0.839 0.876 0.862 
   3   (0.149) 0.118 0.060 0.037 0.161 0.124 0.138 

Locus 498 : 
2 alleles
12.3% missing data
   3   (0.888) 0.942 0.909 0.975 0.903 0.938 0.867 
   2   (0.112) 0.058 0.091 0.025 0.097 0.062 0.133 

Locus 499 : 
2 alleles
4.3% missing data
   4   (0.920) 0.914 0.903 0.967 0.965 0.978 0.955 
   2   (0.080) 0.086 0.097 0.033 0.035 0.022 0.045 

Locus 500 : 
2 alleles
15.2% missing data
   1   (0.845) 0.753 0.919 0.957 0.887 0.919 0.888 
   3   (0.155) 0.247 0.081 0.043 0.113 0.081 0.112 

Locus 501 : 
2 alleles
1.4% missing data
   1   (0.701) 0.648 0.753 0.917 0.683 0.850 0.767 
   2   (0.299) 0.352 0.247 0.083 0.317 0.150 0.233 

Locus 502 : 
2 alleles
10.9% missing data
   2   (0.945) 0.987 0.995 0.994 0.909 0.972 0.955 
   4   (0.055) 0.013 0.005 0.006 0.091 0.028 0.045 

Locus 503 : 
2 alleles
16.7% missing data
   4   (0.828) 0.712 0.918 0.944 0.886 0.826 0.850 
   3   (0.172) 0.288 0.082 0.056 0.114 0.174 0.150 

Locus 504 : 
2 alleles
6.5% missing data
   1   (0.785) 0.733 0.903 0.886 0.785 0.841 0.857 
   3   (0.215) 0.267 0.097 0.114 0.215 0.159 0.143 

Locus 505 : 
2 alleles
11.6% missing data
   1   (0.391) 0.261 0.296 0.448 0.463 0.424 0.430 
   3   (0.609) 0.739 0.704 0.552 0.537 0.576 0.570 

Locus 506 : 
2 alleles
3.6% missing data
   4   (0.908) 0.927 0.977 0.982 0.935 0.788 0.936 
   2   (0.092) 0.073 0.023 0.018 0.065 0.212 0.064 

Locus 507 : 
2 alleles
5.8% missing data
   4   (0.605) 0.628 0.650 0.238 0.683 0.541 0.508 
   1   (0.395) 0.372 0.350 0.762 0.317 0.459 0.492 

Locus 508 : 
2 alleles
18.1% missing data
   3   (0.912) 0.947 0.980 0.986 0.896 0.957 0.947 
   4   (0.088) 0.053 0.020 0.014 0.104 0.043 0.053 

Locus 509 : 
2 alleles
17.4% missing data
   1   (0.839) 0.821 0.920 0.967 0.847 0.902 0.866 
   3   (0.161) 0.179 0.080 0.033 0.153 0.098 0.134 

Locus 510 : 
2 alleles
4.3% missing data
   1   (0.722) 0.651 0.760 0.932 0.731 0.738 0.827 
   4   (0.278) 0.349 0.240 0.068 0.269 0.262 0.173 

Locus 511 : 
2 alleles
15.9% missing data
   1   (0.908) 0.906 0.830 0.972 0.962 0.962 0.926 
   3   (0.092) 0.094 0.170 0.028 0.038 0.038 0.074 

Locus 512 : 
2 alleles
15.9% missing data
   3   (0.908) 0.948 0.969 0.766 0.940 0.970 0.933 
   1   (0.092) 0.052 0.031 0.234 0.060 0.030 0.067 

Locus 513 : 
2 alleles
3.6% missing data
   2   (0.762) 0.713 0.741 0.749 0.820 0.886 0.846 
   4   (0.238) 0.287 0.259 0.251 0.180 0.114 0.154 

Locus 514 : 
2 alleles
10.1% missing data
   1   (0.776) 0.686 0.917 0.944 0.801 0.921 0.686 
   3   (0.224) 0.314 0.083 0.056 0.199 0.079 0.314 

Locus 515 : 
2 alleles
3.6% missing data
   4   (0.875) 0.818 0.944 0.964 0.931 0.950 0.810 
   1   (0.125) 0.182 0.056 0.036 0.069 0.050 0.190 

Locus 516 : 
2 alleles
13.8% missing data
   2   (0.868) 0.889 0.954 0.977 0.876 0.689 0.907 
   4   (0.132) 0.111 0.046 0.023 0.124 0.311 0.093 

Locus 517 : 
2 alleles
3.6% missing data
   1   (0.744) 0.715 0.865 0.945 0.743 0.870 0.629 
   4   (0.256) 0.285 0.135 0.055 0.257 0.130 0.371 

Locus 518 : 
2 alleles
6.5% missing data
   4   (0.779) 0.770 0.782 0.928 0.777 0.893 0.851 
   3   (0.221) 0.230 0.218 0.072 0.223 0.107 0.149 

Locus 519 : 
2 alleles
2.9% missing data
   3   (0.729) 0.642 0.676 0.876 0.748 0.911 0.861 
   1   (0.271) 0.358 0.324 0.124 0.252 0.089 0.139 

Locus 520 : 
2 alleles
5.1% missing data
   3   (0.736) 0.556 0.383 0.177 0.887 0.920 0.908 
   4   (0.264) 0.444 0.617 0.823 0.113 0.080 0.092 

Locus 521 : 
2 alleles
3.6% missing data
   2   (0.905) 0.898 0.708 0.974 0.957 0.975 0.970 
   4   (0.095) 0.102 0.292 0.026 0.043 0.025 0.030 

Locus 522 : 
2 alleles
13.8% missing data
   2   (0.899) 0.965 0.983 0.985 0.859 0.862 0.842 
   4   (0.101) 0.035 0.017 0.015 0.141 0.138 0.158 

Locus 523 : 
2 alleles
7.2% missing data
   4   (0.869) 0.888 0.942 0.969 0.903 0.549 0.877 
   3   (0.131) 0.112 0.058 0.031 0.097 0.451 0.123 

Locus 524 : 
2 alleles
13.0% missing data
   1   (0.902) 0.861 0.935 0.974 0.947 0.956 0.945 
   3   (0.098) 0.139 0.065 0.026 0.053 0.044 0.055 

Locus 525 : 
2 alleles
8.0% missing data
   2   (0.925) 0.911 0.859 0.974 0.978 0.947 0.952 
   4   (0.075) 0.089 0.141 0.026 0.022 0.053 0.048 

Locus 526 : 
2 alleles
5.1% missing data
   2   (0.418) 0.411 0.324 0.495 0.399 0.522 0.439 
   3   (0.582) 0.589 0.676 0.505 0.601 0.478 0.561 

Locus 527 : 
2 alleles
5.1% missing data
   2   (0.874) 0.899 0.971 0.617 0.897 0.915 0.933 
   4   (0.126) 0.101 0.029 0.383 0.103 0.085 0.067 

Locus 528 : 
2 alleles
12.3% missing data
   4   (0.890) 0.955 0.894 0.974 0.915 0.944 0.755 
   1   (0.110) 0.045 0.106 0.026 0.085 0.056 0.245 

Locus 529 : 
2 alleles
12.3% missing data
   2   (0.890) 0.871 0.934 0.958 0.931 0.768 0.951 
   4   (0.110) 0.129 0.066 0.042 0.069 0.232 0.049 

Locus 530 : 
2 alleles
2.9% missing data
   1   (0.908) 0.935 0.972 0.981 0.915 0.976 0.916 
   4   (0.092) 0.065 0.028 0.019 0.085 0.024 0.084 

Locus 531 : 
2 alleles
4.3% missing data
   1   (0.745) 0.834 0.866 0.913 0.702 0.636 0.644 
   3   (0.255) 0.166 0.134 0.087 0.298 0.364 0.356 

Locus 532 : 
2 alleles
12.3% missing data
   1   (0.551) 0.685 0.850 0.897 0.382 0.411 0.387 
   4   (0.449) 0.315 0.150 0.103 0.618 0.589 0.613 

Locus 533 : 
2 alleles
5.1% missing data
   1   (0.881) 0.887 0.975 0.970 0.887 0.916 0.887 
   4   (0.119) 0.113 0.025 0.030 0.113 0.084 0.113 

Locus 534 : 
2 alleles
12.3% missing data
   2   (0.858) 0.910 0.960 0.968 0.872 0.507 0.832 
   4   (0.142) 0.090 0.040 0.032 0.128 0.493 0.168 

Locus 535 : 
2 alleles
17.4% missing data
   3   (0.695) 0.690 0.751 0.918 0.691 0.902 0.546 
   1   (0.305) 0.310 0.249 0.082 0.309 0.098 0.454 

Locus 536 : 
2 alleles
2.9% missing data
   1   (0.872) 0.876 0.905 0.951 0.890 0.936 0.931 
   3   (0.128) 0.124 0.095 0.049 0.110 0.064 0.069 

Locus 537 : 
2 alleles
3.6% missing data
   2   (0.424) 0.360 0.549 0.100 0.487 0.493 0.348 
   4   (0.576) 0.640 0.451 0.900 0.513 0.507 0.652 

Locus 538 : 
2 alleles
15.9% missing data
   3   (0.815) 0.722 0.852 0.911 0.882 0.898 0.814 
   1   (0.185) 0.278 0.148 0.089 0.118 0.102 0.186 

Locus 539 : 
2 alleles
13.8% missing data
   2   (0.806) 0.800 0.732 0.899 0.814 0.943 0.913 
   4   (0.194) 0.200 0.268 0.101 0.186 0.057 0.087 

Locus 540 : 
2 alleles
10.1% missing data
   2   (0.782) 0.713 0.898 0.561 0.855 0.672 0.857 
   4   (0.218) 0.287 0.102 0.439 0.145 0.328 0.143 

Locus 541 : 
2 alleles
11.6% missing data
   3   (0.627) 0.676 0.675 0.644 0.582 0.792 0.619 
   4   (0.373) 0.324 0.325 0.356 0.418 0.208 0.381 

Locus 542 : 
2 alleles
3.6% missing data
   1   (0.919) 0.893 0.801 0.976 0.975 0.982 0.956 
   3   (0.081) 0.107 0.199 0.024 0.025 0.018 0.044 

Locus 543 : 
2 alleles
10.1% missing data
   1   (0.921) 0.967 0.989 0.990 0.929 0.766 0.914 
   3   (0.079) 0.033 0.011 0.010 0.071 0.234 0.086 

Locus 544 : 
2 alleles
5.1% missing data
   1   (0.916) 0.910 0.965 0.972 0.946 0.964 0.960 
   3   (0.084) 0.090 0.035 0.028 0.054 0.036 0.040 

Locus 545 : 
2 alleles
2.9% missing data
   2   (0.834) 0.866 0.939 0.971 0.800 0.897 0.837 
   1   (0.166) 0.134 0.061 0.029 0.200 0.103 0.163 

Locus 546 : 
2 alleles
4.3% missing data
   2   (0.890) 0.916 0.964 0.928 0.908 0.949 0.880 
   4   (0.110) 0.084 0.036 0.072 0.092 0.051 0.120 

Locus 547 : 
2 alleles
5.8% missing data
   4   (0.748) 0.785 0.897 0.866 0.683 0.834 0.749 
   2   (0.252) 0.215 0.103 0.134 0.317 0.166 0.251 

Locus 548 : 
2 alleles
5.8% missing data
   3   (0.888) 0.867 0.910 0.953 0.938 0.884 0.929 
   1   (0.112) 0.133 0.090 0.047 0.062 0.116 0.071 

Locus 549 : 
2 alleles
2.9% missing data
   1   (0.109) 0.107 0.042 0.022 0.078 0.229 0.081 
   3   (0.891) 0.893 0.958 0.978 0.922 0.771 0.919 

Locus 550 : 
2 alleles
2.2% missing data
   1   (0.646) 0.667 0.557 0.897 0.622 0.737 0.676 
   4   (0.354) 0.333 0.443 0.103 0.378 0.263 0.324 

Locus 551 : 
2 alleles
2.9% missing data
   4   (0.904) 0.915 0.975 0.970 0.934 0.890 0.898 
   1   (0.096) 0.085 0.025 0.030 0.066 0.110 0.102 

Locus 552 : 
2 alleles
8.0% missing data
   2   (0.886) 0.951 0.981 0.983 0.845 0.878 0.818 
   4   (0.114) 0.049 0.019 0.017 0.155 0.122 0.182 

Locus 553 : 
2 alleles
10.1% missing data
   2   (0.837) 0.894 0.727 0.961 0.845 0.899 0.875 
   1   (0.163) 0.106 0.273 0.039 0.155 0.101 0.125 

Locus 554 : 
2 alleles
4.3% missing data
   1   (0.860) 0.768 0.820 0.943 0.933 0.943 0.878 
   3   (0.140) 0.232 0.180 0.057 0.067 0.057 0.122 

Locus 555 : 
2 alleles
11.6% missing data
   2   (0.868) 0.887 0.935 0.971 0.903 0.547 0.912 
   4   (0.132) 0.113 0.065 0.029 0.097 0.453 0.088 

Locus 556 : 
2 alleles
5.8% missing data
   4   (0.582) 0.371 0.136 0.454 0.783 0.822 0.718 
   2   (0.418) 0.629 0.864 0.546 0.217 0.178 0.282 

Locus 557 : 
2 alleles
14.5% missing data
   1   (0.825) 0.842 0.916 0.948 0.838 0.604 0.868 
   3   (0.175) 0.158 0.084 0.052 0.162 0.396 0.132 

Locus 558 : 
2 alleles
10.9% missing data
   1   (0.898) 0.926 0.870 0.682 0.952 0.943 0.962 
   2   (0.102) 0.074 0.130 0.318 0.048 0.057 0.038 

Locus 559 : 
2 alleles
2.2% missing data
   1   (0.915) 0.936 0.976 0.982 0.930 0.909 0.953 
   4   (0.085) 0.064 0.024 0.018 0.070 0.091 0.047 

Locus 560 : 
2 alleles
13.8% missing data
   2   (0.733) 0.776 0.618 0.589 0.813 0.844 0.595 
   4   (0.267) 0.224 0.382 0.411 0.187 0.156 0.405 

Locus 561 : 
2 alleles
5.8% missing data
   1   (0.500) 0.500 0.500 0.500 0.500 0.496 0.500 
   3   (0.500) 0.500 0.500 0.500 0.500 0.504 0.500 

Locus 562 : 
2 alleles
2.2% missing data
   2   (0.923) 0.942 0.973 0.976 0.959 0.956 0.899 
   4   (0.077) 0.058 0.027 0.024 0.041 0.044 0.101 

Locus 563 : 
2 alleles
1.4% missing data
   1   (0.888) 0.919 0.984 0.980 0.894 0.876 0.803 
   4   (0.112) 0.081 0.016 0.020 0.106 0.124 0.197 

Locus 564 : 
2 alleles
13.0% missing data
   4   (0.940) 0.985 0.994 0.994 0.913 0.933 0.906 
   3   (0.060) 0.015 0.006 0.006 0.087 0.067 0.094 

Locus 565 : 
2 alleles
1.4% missing data
   3   (0.887) 0.950 0.987 0.982 0.807 0.871 0.901 
   1   (0.113) 0.050 0.013 0.018 0.193 0.129 0.099 

Locus 566 : 
2 alleles
7.2% missing data
   1   (0.889) 0.874 0.960 0.948 0.926 0.901 0.894 
   3   (0.111) 0.126 0.040 0.052 0.074 0.099 0.106 

Locus 567 : 
2 alleles
10.9% missing data
   2   (0.708) 0.736 0.821 0.658 0.760 0.310 0.693 
   4   (0.292) 0.264 0.179 0.342 0.240 0.690 0.307 

Locus 568 : 
2 alleles
10.1% missing data
   3   (0.572) 0.578 0.566 0.507 0.583 0.700 0.548 
   4   (0.428) 0.422 0.434 0.493 0.417 0.300 0.452 

Locus 569 : 
2 alleles
12.3% missing data
   4   (0.851) 0.865 0.894 0.960 0.902 0.600 0.842 
   1   (0.149) 0.135 0.106 0.040 0.098 0.400 0.158 

Locus 570 : 
2 alleles
1.4% missing data
   2   (0.858) 0.842 0.951 0.619 0.909 0.858 0.925 
   3   (0.142) 0.158 0.049 0.381 0.091 0.142 0.075 

Locus 571 : 
2 alleles
16.7% missing data
   3   (0.921) 0.954 0.936 0.671 0.969 0.971 0.954 
   2   (0.079) 0.046 0.064 0.329 0.031 0.029 0.046 

Locus 572 : 
2 alleles
10.1% missing data
   2   (0.617) 0.507 0.712 0.436 0.705 0.591 0.639 
   1   (0.383) 0.493 0.288 0.564 0.295 0.409 0.361 

Locus 573 : 
2 alleles
13.8% missing data
   2   (0.732) 0.887 0.928 0.955 0.588 0.362 0.581 
   4   (0.268) 0.113 0.072 0.045 0.412 0.638 0.419 

Locus 574 : 
2 alleles
3.6% missing data
   3   (0.903) 0.869 0.931 0.971 0.965 0.762 0.922 
   1   (0.097) 0.131 0.069 0.029 0.035 0.238 0.078 

Locus 575 : 
2 alleles
12.3% missing data
   1   (0.905) 0.839 0.952 0.963 0.956 0.973 0.929 
   3   (0.095) 0.161 0.048 0.037 0.044 0.027 0.071 

Locus 576 : 
2 alleles
10.9% missing data
   1   (0.801) 0.861 0.951 0.760 0.794 0.697 0.768 
   4   (0.199) 0.139 0.049 0.240 0.206 0.303 0.232 

Locus 577 : 
2 alleles
4.3% missing data
   1   (0.913) 0.893 0.977 0.980 0.938 0.970 0.954 
   2   (0.087) 0.107 0.023 0.020 0.062 0.030 0.046 

Locus 578 : 
2 alleles
14.5% missing data
   2   (0.145) 0.172 0.067 0.047 0.134 0.065 0.092 
   4   (0.855) 0.828 0.933 0.953 0.866 0.935 0.908 

Locus 579 : 
2 alleles
15.2% missing data
   1   (0.918) 0.945 0.978 0.672 0.958 0.959 0.965 
   4   (0.082) 0.055 0.022 0.328 0.042 0.041 0.035 

Locus 580 : 
2 alleles
9.4% missing data
   2   (0.910) 0.880 0.817 0.964 0.968 0.976 0.954 
   4   (0.090) 0.120 0.183 0.036 0.032 0.024 0.046 

Locus 581 : 
2 alleles
5.1% missing data
   1   (0.832) 0.827 0.915 0.584 0.878 0.852 0.906 
   3   (0.168) 0.173 0.085 0.416 0.122 0.148 0.094 

Locus 582 : 
2 alleles
2.9% missing data
   3   (0.922) 0.890 0.976 0.963 0.964 0.969 0.942 
   1   (0.078) 0.110 0.024 0.037 0.036 0.031 0.058 

Locus 583 : 
2 alleles
4.3% missing data
   3   (0.094) 0.054 0.021 0.033 0.072 0.108 0.188 
   4   (0.906) 0.946 0.979 0.967 0.928 0.892 0.812 

Locus 584 : 
2 alleles
4.3% missing data
   3   (0.900) 0.891 0.906 0.268 0.967 0.966 0.968 
   2   (0.100) 0.109 0.094 0.732 0.033 0.034 0.032 

Locus 585 : 
2 alleles
6.5% missing data
   2   (0.410) 0.159 0.076 0.068 0.694 0.565 0.656 
   4   (0.590) 0.841 0.924 0.932 0.306 0.435 0.344 

Locus 586 : 
2 alleles
12.3% missing data
   1   (0.258) 0.299 0.252 0.087 0.243 0.105 0.238 
   3   (0.742) 0.701 0.748 0.913 0.757 0.895 0.762 

Locus 587 : 
2 alleles
1.4% missing data
   2   (0.851) 0.791 0.888 0.567 0.935 0.872 0.894 
   4   (0.149) 0.209 0.112 0.433 0.065 0.128 0.106 

Locus 588 : 
2 alleles
13.0% missing data
   2   (0.920) 0.924 0.845 0.977 0.964 0.982 0.974 
   1   (0.080) 0.076 0.155 0.023 0.036 0.018 0.026 

Locus 589 : 
2 alleles
16.7% missing data
   1   (0.656) 0.603 0.619 0.555 0.755 0.432 0.690 
   3   (0.344) 0.397 0.381 0.445 0.245 0.568 0.310 

Locus 590 : 
2 alleles
5.8% missing data
   3   (0.912) 0.892 0.956 0.982 0.945 0.974 0.957 
   2   (0.088) 0.108 0.044 0.018 0.055 0.026 0.043 

Locus 591 : 
2 alleles
1.4% missing data
   2   (0.919) 0.821 0.970 0.974 0.969 0.981 0.956 
   4   (0.081) 0.179 0.030 0.026 0.031 0.019 0.044 

Locus 592 : 
2 alleles
10.9% missing data
   4   (0.892) 0.935 0.972 0.974 0.890 0.919 0.848 
   2   (0.108) 0.065 0.028 0.026 0.110 0.081 0.152 

Locus 593 : 
2 alleles
13.8% missing data
   1   (0.844) 0.834 0.769 0.925 0.887 0.964 0.891 
   3   (0.156) 0.166 0.231 0.075 0.113 0.036 0.109 

Locus 594 : 
2 alleles
18.8% missing data
   1   (0.093) 0.043 0.017 0.017 0.126 0.062 0.083 
   4   (0.907) 0.957 0.983 0.983 0.874 0.938 0.917 

Locus 595 : 
2 alleles
10.1% missing data
   4   (0.899) 0.863 0.818 0.962 0.965 0.802 0.970 
   2   (0.101) 0.137 0.182 0.038 0.035 0.198 0.030 

Locus 596 : 
2 alleles
14.5% missing data
   2   (0.833) 0.833 0.914 0.603 0.890 0.931 0.816 
   4   (0.167) 0.167 0.086 0.397 0.110 0.069 0.184 

Locus 597 : 
2 alleles
12.3% missing data
   1   (0.262) 0.214 0.221 0.279 0.295 0.108 0.223 
   4   (0.738) 0.786 0.779 0.721 0.705 0.892 0.777 

Locus 598 : 
2 alleles
14.5% missing data
   1   (0.780) 0.783 0.772 0.637 0.863 0.809 0.728 
   3   (0.220) 0.217 0.228 0.363 0.137 0.191 0.272 

Locus 599 : 
2 alleles
13.0% missing data
   3   (0.675) 0.734 0.687 0.648 0.702 0.562 0.651 
   1   (0.325) 0.266 0.313 0.352 0.298 0.438 0.349 

Locus 600 : 
2 alleles
2.9% missing data
   3   (0.838) 0.884 0.935 0.672 0.854 0.879 0.859 
   4   (0.162) 0.116 0.065 0.328 0.146 0.121 0.141 

Locus 601 : 
2 alleles
14.5% missing data
   3   (0.206) 0.193 0.091 0.062 0.203 0.124 0.327 
   1   (0.794) 0.807 0.909 0.938 0.797 0.876 0.673 

Locus 602 : 
2 alleles
8.0% missing data
   1   (0.099) 0.024 0.009 0.168 0.128 0.096 0.132 
   3   (0.901) 0.976 0.991 0.832 0.872 0.904 0.868 

Locus 603 : 
2 alleles
5.1% missing data
   1   (0.852) 0.755 0.660 0.954 0.936 0.939 0.907 
   2   (0.148) 0.245 0.340 0.046 0.064 0.061 0.093 

Locus 604 : 
2 alleles
5.8% missing data
   3   (0.719) 0.646 0.814 0.558 0.775 0.867 0.742 
   1   (0.281) 0.354 0.186 0.442 0.225 0.133 0.258 

Locus 605 : 
2 alleles
7.2% missing data
   4   (0.842) 0.871 0.888 0.957 0.851 0.809 0.886 
   2   (0.158) 0.129 0.112 0.043 0.149 0.191 0.114 

Locus 606 : 
2 alleles
10.9% missing data
   1   (0.737) 0.721 0.752 0.533 0.790 0.707 0.850 
   2   (0.263) 0.279 0.248 0.467 0.210 0.293 0.150 

Locus 607 : 
2 alleles
5.1% missing data
   3   (0.829) 0.754 0.850 0.911 0.885 0.899 0.882 
   1   (0.171) 0.246 0.150 0.089 0.115 0.101 0.118 

Locus 608 : 
2 alleles
2.9% missing data
   3   (0.940) 0.988 0.996 0.994 0.910 0.933 0.890 
   4   (0.060) 0.012 0.004 0.006 0.090 0.067 0.110 

Locus 609 : 
2 alleles
6.5% missing data
   3   (0.928) 0.902 0.830 0.976 0.979 0.987 0.978 
   1   (0.072) 0.098 0.170 0.024 0.021 0.013 0.022 

Locus 610 : 
2 alleles
0.7% missing data
   1   (0.609) 0.669 0.747 0.506 0.589 0.498 0.583 
   3   (0.391) 0.331 0.253 0.494 0.411 0.502 0.417 

Locus 611 : 
2 alleles
3.6% missing data
   4   (0.821) 0.768 0.899 0.939 0.839 0.933 0.874 
   3   (0.179) 0.232 0.101 0.061 0.161 0.067 0.126 

Locus 612 : 
2 alleles
2.9% missing data
   2   (0.948) 0.990 0.996 0.995 0.913 0.985 0.936 
   4   (0.052) 0.010 0.004 0.005 0.087 0.015 0.064 

Locus 613 : 
2 alleles
8.0% missing data
   3   (0.082) 0.030 0.011 0.008 0.106 0.054 0.128 
   4   (0.918) 0.970 0.989 0.992 0.894 0.946 0.872 

Locus 614 : 
2 alleles
13.8% missing data
   3   (0.915) 0.910 0.780 0.965 0.968 0.965 0.962 
   1   (0.085) 0.090 0.220 0.035 0.032 0.035 0.038 

Locus 615 : 
2 alleles
2.9% missing data
   2   (0.805) 0.761 0.727 0.939 0.843 0.892 0.896 
   4   (0.195) 0.239 0.273 0.061 0.157 0.108 0.104 

Locus 616 : 
2 alleles
11.6% missing data
   3   (0.856) 0.881 0.876 0.962 0.913 0.714 0.803 
   4   (0.144) 0.119 0.124 0.038 0.087 0.286 0.197 

Locus 617 : 
2 alleles
0.7% missing data
   2   (0.917) 0.906 0.974 0.981 0.956 0.959 0.912 
   4   (0.083) 0.094 0.026 0.019 0.044 0.041 0.088 

Locus 618 : 
2 alleles
13.8% missing data
   1   (0.064) 0.015 0.006 0.009 0.098 0.147 0.041 
   3   (0.936) 0.985 0.994 0.991 0.902 0.853 0.959 

Locus 619 : 
2 alleles
0.7% missing data
   2   (0.844) 0.887 0.861 0.956 0.877 0.658 0.860 
   4   (0.156) 0.113 0.139 0.044 0.123 0.342 0.140 

Locus 620 : 
2 alleles
11.6% missing data
   1   (0.804) 0.755 0.894 0.948 0.835 0.866 0.769 
   4   (0.196) 0.245 0.106 0.052 0.165 0.134 0.231 

Locus 621 : 
2 alleles
15.2% missing data
   1   (0.889) 0.863 0.903 0.916 0.951 0.934 0.855 
   3   (0.111) 0.137 0.097 0.084 0.049 0.066 0.145 

Locus 622 : 
2 alleles
4.3% missing data
   3   (0.609) 0.510 0.768 0.828 0.625 0.399 0.674 
   1   (0.391) 0.490 0.232 0.172 0.375 0.601 0.326 

Locus 623 : 
2 alleles
6.5% missing data
   1   (0.905) 0.895 0.931 0.968 0.957 0.831 0.946 
   3   (0.095) 0.105 0.069 0.032 0.043 0.169 0.054 

Locus 624 : 
2 alleles
13.0% missing data
   3   (0.797) 0.876 0.697 0.817 0.812 0.875 0.764 
   4   (0.203) 0.124 0.303 0.183 0.188 0.125 0.236 

Locus 625 : 
2 alleles
11.6% missing data
   1   (0.776) 0.748 0.909 0.856 0.775 0.671 0.859 
   3   (0.224) 0.252 0.091 0.144 0.225 0.329 0.141 

Locus 626 : 
2 alleles
7.2% missing data
   1   (0.890) 0.850 0.963 0.956 0.927 0.949 0.914 
   2   (0.110) 0.150 0.037 0.044 0.073 0.051 0.086 

Locus 627 : 
2 alleles
16.7% missing data
   2   (0.292) 0.272 0.186 0.070 0.315 0.287 0.349 
   4   (0.708) 0.728 0.814 0.930 0.685 0.713 0.651 

Locus 628 : 
2 alleles
3.6% missing data
   1   (0.426) 0.428 0.272 0.152 0.494 0.290 0.497 
   3   (0.574) 0.572 0.728 0.848 0.506 0.710 0.503 

Locus 629 : 
2 alleles
10.9% missing data
   1   (0.879) 0.883 0.861 0.927 0.907 0.963 0.949 
   3   (0.121) 0.117 0.139 0.073 0.093 0.037 0.051 

Locus 630 : 
2 alleles
1.4% missing data
   2   (0.076) 0.061 0.026 0.019 0.047 0.050 0.055 
   4   (0.924) 0.939 0.974 0.981 0.953 0.950 0.945 

Locus 631 : 
2 alleles
15.2% missing data
   2   (0.871) 0.809 0.746 0.958 0.936 0.972 0.922 
   4   (0.129) 0.191 0.254 0.042 0.064 0.028 0.078 

Locus 632 : 
2 alleles
4.3% missing data
   4   (0.808) 0.867 0.951 0.961 0.777 0.875 0.579 
   1   (0.192) 0.133 0.049 0.039 0.223 0.125 0.421 

Locus 633 : 
2 alleles
6.5% missing data
   1   (0.905) 0.943 0.925 0.924 0.934 0.944 0.929 
   3   (0.095) 0.057 0.075 0.076 0.066 0.056 0.071 

Locus 634 : 
2 alleles
1.4% missing data
   4   (0.915) 0.950 0.945 0.822 0.965 0.974 0.931 
   2   (0.085) 0.050 0.055 0.178 0.035 0.026 0.069 

Locus 635 : 
2 alleles
11.6% missing data
   2   (0.124) 0.089 0.051 0.026 0.128 0.143 0.102 
   4   (0.876) 0.911 0.949 0.974 0.872 0.857 0.898 

Locus 636 : 
2 alleles
15.9% missing data
   1   (0.896) 0.931 0.955 0.968 0.892 0.958 0.923 
   3   (0.104) 0.069 0.045 0.032 0.108 0.042 0.077 

Locus 637 : 
2 alleles
10.9% missing data
   3   (0.896) 0.865 0.867 0.883 0.950 0.972 0.958 
   1   (0.104) 0.135 0.133 0.117 0.050 0.028 0.042 

Locus 638 : 
2 alleles
4.3% missing data
   4   (0.897) 0.972 0.985 0.985 0.789 0.916 0.874 
   2   (0.103) 0.028 0.015 0.015 0.211 0.084 0.126 

Locus 639 : 
2 alleles
10.9% missing data
   3   (0.736) 0.722 0.849 0.856 0.732 0.615 0.801 
   1   (0.264) 0.278 0.151 0.144 0.268 0.385 0.199 

Locus 640 : 
2 alleles
9.4% missing data
   2   (0.831) 0.753 0.812 0.938 0.887 0.876 0.909 
   1   (0.169) 0.247 0.188 0.062 0.113 0.124 0.091 

Locus 641 : 
2 alleles
6.5% missing data
   1   (0.903) 0.946 0.977 0.968 0.886 0.913 0.944 
   3   (0.097) 0.054 0.023 0.032 0.114 0.087 0.056 

Locus 642 : 
2 alleles
13.0% missing data
   1   (0.896) 0.927 0.978 0.983 0.908 0.935 0.822 
   4   (0.104) 0.073 0.022 0.017 0.092 0.065 0.178 

Locus 643 : 
2 alleles
1.4% missing data
   2   (0.663) 0.653 0.444 0.496 0.737 0.701 0.782 
   4   (0.337) 0.347 0.556 0.504 0.263 0.299 0.218 

Locus 644 : 
2 alleles
5.8% missing data
   3   (0.886) 0.874 0.904 0.972 0.927 0.946 0.932 
   4   (0.114) 0.126 0.096 0.028 0.073 0.054 0.068 

Locus 645 : 
2 alleles
2.2% missing data
   3   (0.896) 0.925 0.918 0.962 0.912 0.904 0.955 
   2   (0.104) 0.075 0.082 0.038 0.088 0.096 0.045 

Locus 646 : 
2 alleles
16.7% missing data
   3   (0.894) 0.877 0.797 0.940 0.944 0.969 0.964 
   2   (0.106) 0.123 0.203 0.060 0.056 0.031 0.036 

Locus 647 : 
2 alleles
1.4% missing data
   1   (0.843) 0.854 0.943 0.804 0.887 0.888 0.812 
   2   (0.157) 0.146 0.057 0.196 0.113 0.112 0.188 

Locus 648 : 
2 alleles
11.6% missing data
   4   (0.923) 0.971 0.986 0.987 0.900 0.952 0.937 
   2   (0.077) 0.029 0.014 0.013 0.100 0.048 0.063 

Locus 649 : 
2 alleles
8.7% missing data
   2   (0.361) 0.318 0.479 0.467 0.347 0.256 0.304 
   4   (0.639) 0.682 0.521 0.533 0.653 0.744 0.696 

Locus 650 : 
2 alleles
15.2% missing data
   2   (0.812) 0.767 0.865 0.556 0.896 0.876 0.807 
   3   (0.188) 0.233 0.135 0.444 0.104 0.124 0.193 

Locus 651 : 
2 alleles
9.4% missing data
   1   (0.123) 0.066 0.030 0.021 0.153 0.085 0.177 
   4   (0.877) 0.934 0.970 0.979 0.847 0.915 0.823 

Locus 652 : 
2 alleles
10.1% missing data
   2   (0.946) 0.988 0.995 0.995 0.931 0.974 0.909 
   4   (0.054) 0.012 0.005 0.005 0.069 0.026 0.091 

Locus 653 : 
2 alleles
13.0% missing data
   1   (0.895) 0.861 0.941 0.959 0.935 0.944 0.933 
   3   (0.105) 0.139 0.059 0.041 0.065 0.056 0.067 

Locus 654 : 
2 alleles
10.1% missing data
   3   (0.851) 0.847 0.896 0.967 0.869 0.893 0.904 
   1   (0.149) 0.153 0.104 0.033 0.131 0.107 0.096 

Locus 655 : 
2 alleles
1.4% missing data
   3   (0.941) 0.989 0.996 0.995 0.915 0.965 0.840 
   2   (0.059) 0.011 0.004 0.005 0.085 0.035 0.160 

Locus 656 : 
2 alleles
2.2% missing data
   3   (0.765) 0.853 0.946 0.388 0.797 0.504 0.572 
   4   (0.235) 0.147 0.054 0.612 0.203 0.496 0.428 

Locus 657 : 
2 alleles
13.8% missing data
   4   (0.627) 0.552 0.734 0.540 0.660 0.793 0.637 
   2   (0.373) 0.448 0.266 0.460 0.340 0.207 0.363 

Locus 658 : 
2 alleles
18.1% missing data
   4   (0.892) 0.885 0.926 0.966 0.947 0.955 0.817 
   2   (0.108) 0.115 0.074 0.034 0.053 0.045 0.183 

Locus 659 : 
2 alleles
5.1% missing data
   2   (0.849) 0.881 0.917 0.552 0.881 0.940 0.900 
   4   (0.151) 0.119 0.083 0.448 0.119 0.060 0.100 

Locus 660 : 
2 alleles
4.3% missing data
   4   (0.904) 0.958 0.929 0.974 0.904 0.931 0.948 
   2   (0.096) 0.042 0.071 0.026 0.096 0.069 0.052 

Locus 661 : 
2 alleles
13.8% missing data
   1   (0.829) 0.857 0.727 0.558 0.892 0.864 0.913 
   3   (0.171) 0.143 0.273 0.442 0.108 0.136 0.087 

Locus 662 : 
2 alleles
2.2% missing data
   2   (0.906) 0.943 0.971 0.791 0.966 0.522 0.914 
   4   (0.094) 0.057 0.029 0.209 0.034 0.478 0.086 

Locus 663 : 
2 alleles
2.9% missing data
   3   (0.898) 0.861 0.974 0.978 0.918 0.969 0.942 
   1   (0.102) 0.139 0.026 0.022 0.082 0.031 0.058 

Locus 664 : 
2 alleles
15.9% missing data
   2   (0.880) 0.934 0.967 0.978 0.874 0.592 0.915 
   4   (0.120) 0.066 0.033 0.022 0.126 0.408 0.085 

Locus 665 : 
2 alleles
5.8% missing data
   1   (0.848) 0.869 0.714 0.933 0.876 0.941 0.921 
   3   (0.152) 0.131 0.286 0.067 0.124 0.059 0.079 

Locus 666 : 
2 alleles
5.1% missing data
   2   (0.888) 0.879 0.955 0.947 0.929 0.938 0.845 
   4   (0.112) 0.121 0.045 0.053 0.071 0.062 0.155 

Locus 667 : 
2 alleles
2.9% missing data
   3   (0.873) 0.733 0.890 0.950 0.939 0.915 0.947 
   1   (0.127) 0.267 0.110 0.050 0.061 0.085 0.053 

Locus 668 : 
2 alleles
5.1% missing data
   2   (0.805) 0.815 0.773 0.938 0.832 0.872 0.831 
   4   (0.195) 0.185 0.227 0.062 0.168 0.128 0.169 

Locus 669 : 
2 alleles
5.8% missing data
   1   (0.700) 0.762 0.928 0.721 0.645 0.578 0.632 
   3   (0.300) 0.238 0.072 0.279 0.355 0.422 0.368 

Locus 670 : 
2 alleles
3.6% missing data
   1   (0.838) 0.890 0.966 0.967 0.792 0.881 0.757 
   3   (0.162) 0.110 0.034 0.033 0.208 0.119 0.243 

Locus 671 : 
2 alleles
12.3% missing data
   2   (0.732) 0.767 0.772 0.529 0.752 0.865 0.742 
   4   (0.268) 0.233 0.228 0.471 0.248 0.135 0.258 

Locus 672 : 
2 alleles
16.7% missing data
   3   (0.876) 0.839 0.948 0.906 0.916 0.938 0.896 
   4   (0.124) 0.161 0.052 0.094 0.084 0.062 0.104 

Locus 673 : 
2 alleles
3.6% missing data
   1   (0.235) 0.252 0.082 0.397 0.169 0.545 0.229 
   4   (0.765) 0.748 0.918 0.603 0.831 0.455 0.771 

Locus 674 : 
2 alleles
13.0% missing data
   2   (0.723) 0.776 0.905 0.685 0.698 0.845 0.582 
   4   (0.277) 0.224 0.095 0.315 0.302 0.155 0.418 

Locus 675 : 
2 alleles
2.9% missing data
   1   (0.910) 0.856 0.964 0.972 0.956 0.963 0.946 
   3   (0.090) 0.144 0.036 0.028 0.044 0.037 0.054 

Locus 676 : 
2 alleles
11.6% missing data
   1   (0.645) 0.644 0.810 0.493 0.634 0.720 0.657 
   3   (0.355) 0.356 0.190 0.507 0.366 0.280 0.343 

Locus 677 : 
2 alleles
1.4% missing data
   3   (0.809) 0.874 0.943 0.548 0.810 0.918 0.711 
   1   (0.191) 0.126 0.057 0.452 0.190 0.082 0.289 

Locus 678 : 
2 alleles
2.2% missing data
   2   (0.916) 0.895 0.953 0.663 0.974 0.956 0.972 
   4   (0.084) 0.105 0.047 0.337 0.026 0.044 0.028 

Locus 679 : 
2 alleles
9.4% missing data
   1   (0.561) 0.517 0.470 0.793 0.642 0.278 0.507 
   3   (0.439) 0.483 0.530 0.207 0.358 0.722 0.493 

Locus 680 : 
2 alleles
4.3% missing data
   4   (0.905) 0.857 0.895 0.962 0.959 0.968 0.951 
   2   (0.095) 0.143 0.105 0.038 0.041 0.032 0.049 

Locus 681 : 
2 alleles
13.0% missing data
   1   (0.477) 0.535 0.377 0.120 0.563 0.238 0.426 
   4   (0.523) 0.465 0.623 0.880 0.437 0.762 0.574 

Locus 682 : 
2 alleles
16.7% missing data
   1   (0.814) 0.888 0.927 0.835 0.759 0.838 0.819 
   3   (0.186) 0.112 0.073 0.165 0.241 0.162 0.181 

Locus 683 : 
2 alleles
11.6% missing data
   4   (0.878) 0.897 0.964 0.631 0.928 0.955 0.841 
   2   (0.122) 0.103 0.036 0.369 0.072 0.045 0.159 

Locus 684 : 
2 alleles
12.3% missing data
   2   (0.860) 0.853 0.917 0.848 0.909 0.826 0.890 
   4   (0.140) 0.147 0.083 0.152 0.091 0.174 0.110 

Locus 685 : 
2 alleles
17.4% missing data
   1   (0.426) 0.444 0.730 0.421 0.314 0.430 0.458 
   4   (0.574) 0.556 0.270 0.579 0.686 0.570 0.542 

Locus 686 : 
2 alleles
17.4% missing data
   3   (0.100) 0.087 0.081 0.029 0.064 0.097 0.071 
   4   (0.900) 0.913 0.919 0.971 0.936 0.903 0.929 

Locus 687 : 
2 alleles
18.1% missing data
   1   (0.060) 0.012 0.005 0.005 0.129 0.026 0.046 
   3   (0.940) 0.988 0.995 0.995 0.871 0.974 0.954 

Locus 688 : 
2 alleles
3.6% missing data
   1   (0.518) 0.467 0.444 0.798 0.554 0.310 0.547 
   4   (0.482) 0.533 0.556 0.202 0.446 0.690 0.453 

Locus 689 : 
2 alleles
2.2% missing data
   1   (0.100) 0.074 0.018 0.016 0.077 0.140 0.168 
   3   (0.900) 0.926 0.982 0.984 0.923 0.860 0.832 

Locus 690 : 
2 alleles
5.1% missing data
   4   (0.847) 0.855 0.945 0.965 0.830 0.907 0.890 
   1   (0.153) 0.145 0.055 0.035 0.170 0.093 0.110 

Locus 691 : 
2 alleles
10.1% missing data
   3   (0.776) 0.804 0.859 0.890 0.760 0.754 0.829 
   1   (0.224) 0.196 0.141 0.110 0.240 0.246 0.171 

Locus 692 : 
2 alleles
13.0% missing data
   2   (0.891) 0.912 0.956 0.935 0.942 0.914 0.696 
   3   (0.109) 0.088 0.044 0.065 0.058 0.086 0.304 

Locus 693 : 
2 alleles
1.4% missing data
   3   (0.207) 0.220 0.079 0.053 0.185 0.350 0.235 
   2   (0.793) 0.780 0.921 0.947 0.815 0.650 0.765 

Locus 694 : 
2 alleles
4.3% missing data
   4   (0.870) 0.944 0.958 0.751 0.859 0.950 0.870 
   2   (0.130) 0.056 0.042 0.249 0.141 0.050 0.130 

Locus 695 : 
2 alleles
12.3% missing data
   4   (0.926) 0.968 0.989 0.983 0.906 0.964 0.953 
   1   (0.074) 0.032 0.011 0.017 0.094 0.036 0.047 

Locus 696 : 
2 alleles
3.6% missing data
   2   (0.920) 0.947 0.980 0.978 0.928 0.970 0.947 
   4   (0.080) 0.053 0.020 0.022 0.072 0.030 0.053 

Locus 697 : 
2 alleles
10.9% missing data
   3   (0.773) 0.822 0.728 0.946 0.807 0.813 0.627 
   4   (0.227) 0.178 0.272 0.054 0.193 0.187 0.373 

Locus 698 : 
2 alleles
5.8% missing data
   3   (0.919) 0.970 0.991 0.990 0.908 0.897 0.842 
   1   (0.081) 0.030 0.009 0.010 0.092 0.103 0.158 

Locus 699 : 
2 alleles
10.9% missing data
   1   (0.109) 0.137 0.037 0.350 0.059 0.033 0.034 
   3   (0.891) 0.863 0.963 0.650 0.941 0.967 0.966 

Locus 700 : 
2 alleles
7.2% missing data
   2   (0.204) 0.243 0.100 0.353 0.176 0.094 0.118 
   3   (0.796) 0.757 0.900 0.647 0.824 0.906 0.882 

Locus 701 : 
2 alleles
1.4% missing data
   4   (0.119) 0.091 0.037 0.030 0.143 0.075 0.071 
   2   (0.881) 0.909 0.963 0.970 0.857 0.925 0.929 

Locus 702 : 
2 alleles
6.5% missing data
   1   (0.519) 0.562 0.258 0.506 0.541 0.582 0.591 
   3   (0.481) 0.438 0.742 0.494 0.459 0.418 0.409 

Locus 703 : 
2 alleles
1.4% missing data
   3   (0.884) 0.936 0.979 0.718 0.865 0.959 0.948 
   2   (0.116) 0.064 0.021 0.282 0.135 0.041 0.052 

Locus 704 : 
2 alleles
4.3% missing data
   3   (0.948) 0.781 0.897 0.969 0.994 0.993 0.991 
   2   (0.052) 0.219 0.103 0.031 0.006 0.007 0.009 

Locus 705 : 
2 alleles
6.5% missing data
   3   (0.720) 0.707 0.694 0.499 0.806 0.738 0.713 
   4   (0.280) 0.293 0.306 0.501 0.194 0.262 0.287 

Locus 706 : 
2 alleles
1.4% missing data
   3   (0.913) 0.913 0.950 0.961 0.949 0.970 0.948 
   4   (0.087) 0.087 0.050 0.039 0.051 0.030 0.052 

Locus 707 : 
2 alleles
9.4% missing data
   2   (0.667) 0.645 0.726 0.493 0.708 0.638 0.743 
   4   (0.333) 0.355 0.274 0.507 0.292 0.362 0.257 

Locus 708 : 
2 alleles
13.0% missing data
   1   (0.216) 0.215 0.218 0.362 0.127 0.320 0.239 
   3   (0.784) 0.785 0.782 0.638 0.873 0.680 0.761 

Locus 709 : 
2 alleles
15.9% missing data
   4   (0.900) 0.857 0.909 0.792 0.954 0.977 0.957 
   3   (0.100) 0.143 0.091 0.208 0.046 0.023 0.043 

Locus 710 : 
2 alleles
8.0% missing data
   2   (0.790) 0.773 0.736 0.943 0.843 0.785 0.795 
   4   (0.210) 0.227 0.264 0.057 0.157 0.215 0.205 

Locus 711 : 
2 alleles
12.3% missing data
   4   (0.901) 0.956 0.974 0.978 0.900 0.921 0.814 
   2   (0.099) 0.044 0.026 0.022 0.100 0.079 0.186 

Locus 712 : 
2 alleles
14.5% missing data
   1   (0.370) 0.331 0.320 0.118 0.366 0.441 0.549 
   3   (0.630) 0.669 0.680 0.882 0.634 0.559 0.451 

Locus 713 : 
2 alleles
5.8% missing data
   2   (0.774) 0.855 0.921 0.947 0.654 0.819 0.782 
   4   (0.226) 0.145 0.079 0.053 0.346 0.181 0.218 

Locus 714 : 
2 alleles
13.0% missing data
   3   (0.442) 0.415 0.483 0.865 0.348 0.328 0.601 
   1   (0.558) 0.585 0.517 0.135 0.652 0.672 0.399 

Locus 715 : 
2 alleles
3.6% missing data
   2   (0.837) 0.938 0.955 0.964 0.760 0.646 0.796 
   4   (0.163) 0.062 0.045 0.036 0.240 0.354 0.204 

Locus 716 : 
2 alleles
2.9% missing data
   2   (0.875) 0.887 0.899 0.955 0.916 0.755 0.930 
   4   (0.125) 0.113 0.101 0.045 0.084 0.245 0.070 

Locus 717 : 
2 alleles
3.6% missing data
   2   (0.887) 0.825 0.936 0.958 0.936 0.911 0.940 
   4   (0.113) 0.175 0.064 0.042 0.064 0.089 0.060 

Locus 718 : 
2 alleles
10.1% missing data
   3   (0.703) 0.713 0.715 0.627 0.698 0.813 0.824 
   4   (0.297) 0.287 0.285 0.373 0.302 0.187 0.176 

Locus 719 : 
2 alleles
4.3% missing data
   2   (0.143) 0.078 0.080 0.035 0.169 0.176 0.115 
   4   (0.857) 0.922 0.920 0.965 0.831 0.824 0.885 

Locus 720 : 
2 alleles
3.6% missing data
   3   (0.897) 0.907 0.978 0.982 0.892 0.909 0.949 
   4   (0.103) 0.093 0.022 0.018 0.108 0.091 0.051 

Locus 721 : 
2 alleles
13.0% missing data
   4   (0.868) 0.827 0.790 0.759 0.934 0.965 0.937 
   2   (0.132) 0.173 0.210 0.241 0.066 0.035 0.063 

Locus 722 : 
2 alleles
14.5% missing data
   3   (0.917) 0.946 0.964 0.981 0.944 0.826 0.938 
   4   (0.083) 0.054 0.036 0.019 0.056 0.174 0.062 

Locus 723 : 
2 alleles
2.9% missing data
   3   (0.921) 0.964 0.916 0.697 0.971 0.874 0.973 
   1   (0.079) 0.036 0.084 0.303 0.029 0.126 0.027 

Locus 724 : 
2 alleles
10.1% missing data
   1   (0.292) 0.183 0.069 0.049 0.450 0.377 0.397 
   3   (0.708) 0.817 0.931 0.951 0.550 0.623 0.603 

Locus 725 : 
2 alleles
13.8% missing data
   1   (0.794) 0.724 0.868 0.932 0.880 0.749 0.595 
   3   (0.206) 0.276 0.132 0.068 0.120 0.251 0.405 

Locus 726 : 
2 alleles
12.3% missing data
   3   (0.916) 0.951 0.982 0.973 0.922 0.868 0.946 
   1   (0.084) 0.049 0.018 0.027 0.078 0.132 0.054 

Locus 727 : 
2 alleles
11.6% missing data
   3   (0.709) 0.656 0.256 0.499 0.868 0.704 0.748 
   1   (0.291) 0.344 0.744 0.501 0.132 0.296 0.252 

Locus 728 : 
2 alleles
13.8% missing data
   4   (0.753) 0.736 0.596 0.791 0.834 0.840 0.686 
   3   (0.247) 0.264 0.404 0.209 0.166 0.160 0.314 

Locus 729 : 
2 alleles
17.4% missing data
   3   (0.906) 0.886 0.906 0.965 0.960 0.963 0.894 
   4   (0.094) 0.114 0.094 0.035 0.040 0.037 0.106 

Locus 730 : 
2 alleles
10.1% missing data
   3   (0.874) 0.883 0.956 0.972 0.877 0.915 0.904 
   1   (0.126) 0.117 0.044 0.028 0.123 0.085 0.096 

Locus 731 : 
2 alleles
5.1% missing data
   2   (0.677) 0.623 0.683 0.551 0.763 0.837 0.588 
   4   (0.323) 0.377 0.317 0.449 0.237 0.163 0.412 

Locus 732 : 
2 alleles
10.1% missing data
   4   (0.898) 0.924 0.968 0.975 0.935 0.942 0.735 
   1   (0.102) 0.076 0.032 0.025 0.065 0.058 0.265 

Locus 733 : 
2 alleles
2.2% missing data
   3   (0.707) 0.760 0.795 0.597 0.689 0.856 0.705 
   1   (0.293) 0.240 0.205 0.403 0.311 0.144 0.295 

Locus 734 : 
2 alleles
2.2% missing data
   3   (0.632) 0.521 0.519 0.894 0.647 0.867 0.733 
   1   (0.368) 0.479 0.481 0.106 0.353 0.133 0.267 

Locus 735 : 
2 alleles
11.6% missing data
   3   (0.911) 0.944 0.980 0.661 0.951 0.947 0.924 
   1   (0.089) 0.056 0.020 0.339 0.049 0.053 0.076 

Locus 736 : 
2 alleles
5.1% missing data
   2   (0.106) 0.037 0.035 0.126 0.102 0.049 0.104 
   4   (0.894) 0.963 0.965 0.874 0.898 0.951 0.896 

Locus 737 : 
2 alleles
13.8% missing data
   1   (0.485) 0.480 0.330 0.437 0.540 0.280 0.555 
   4   (0.515) 0.520 0.670 0.563 0.460 0.720 0.445 

Locus 738 : 
2 alleles
5.8% missing data
   4   (0.524) 0.446 0.717 0.861 0.527 0.327 0.442 
   2   (0.476) 0.554 0.283 0.139 0.473 0.673 0.558 

Locus 739 : 
2 alleles
10.9% missing data
   3   (0.912) 0.931 0.980 0.982 0.934 0.964 0.876 
   1   (0.088) 0.069 0.020 0.018 0.066 0.036 0.124 

Locus 740 : 
2 alleles
2.2% missing data
   2   (0.914) 0.958 0.986 0.986 0.885 0.955 0.942 
   4   (0.086) 0.042 0.014 0.014 0.115 0.045 0.058 

Locus 741 : 
2 alleles
5.8% missing data
   2   (0.850) 0.804 0.897 0.959 0.885 0.950 0.890 
   4   (0.150) 0.196 0.103 0.041 0.115 0.050 0.110 

Locus 742 : 
2 alleles
6.5% missing data
   4   (0.925) 0.822 0.936 0.972 0.980 0.985 0.964 
   2   (0.075) 0.178 0.064 0.028 0.020 0.015 0.036 

Locus 743 : 
2 alleles
2.9% missing data
   2   (0.165) 0.211 0.055 0.059 0.140 0.326 0.092 
   4   (0.835) 0.789 0.945 0.941 0.860 0.674 0.908 

Locus 744 : 
2 alleles
3.6% missing data
   1   (0.704) 0.440 0.727 0.905 0.802 0.824 0.801 
   3   (0.296) 0.560 0.273 0.095 0.198 0.176 0.199 

Locus 745 : 
2 alleles
4.3% missing data
   3   (0.828) 0.881 0.948 0.941 0.802 0.495 0.894 
   1   (0.172) 0.119 0.052 0.059 0.198 0.505 0.106 

Locus 746 : 
2 alleles
2.9% missing data
   3   (0.857) 0.901 0.950 0.957 0.856 0.727 0.869 
   1   (0.143) 0.099 0.050 0.043 0.144 0.273 0.131 

Locus 747 : 
2 alleles
2.9% missing data
   2   (0.076) 0.027 0.009 0.010 0.086 0.052 0.163 
   4   (0.924) 0.973 0.991 0.990 0.914 0.948 0.837 

Locus 748 : 
2 alleles
1.4% missing data
   2   (0.914) 0.924 0.955 0.974 0.942 0.931 0.960 
   4   (0.086) 0.076 0.045 0.026 0.058 0.069 0.040 

Locus 749 : 
2 alleles
8.0% missing data
   3   (0.278) 0.229 0.198 0.070 0.317 0.193 0.357 
   1   (0.722) 0.771 0.802 0.930 0.683 0.807 0.643 

Locus 750 : 
2 alleles
11.6% missing data
   3   (0.915) 0.949 0.962 0.979 0.933 0.963 0.916 
   1   (0.085) 0.051 0.038 0.021 0.067 0.037 0.084 

Locus 751 : 
2 alleles
13.8% missing data
   1   (0.223) 0.196 0.361 0.088 0.194 0.312 0.138 
   4   (0.777) 0.804 0.639 0.912 0.806 0.688 0.862 

Locus 752 : 
2 alleles
7.2% missing data
   3   (0.723) 0.776 0.845 0.937 0.647 0.764 0.726 
   4   (0.277) 0.224 0.155 0.063 0.353 0.236 0.274 

Locus 753 : 
2 alleles
3.6% missing data
   2   (0.796) 0.846 0.797 0.581 0.836 0.844 0.835 
   4   (0.204) 0.154 0.203 0.419 0.164 0.156 0.165 

Locus 754 : 
2 alleles
10.9% missing data
   1   (0.857) 0.903 0.931 0.960 0.874 0.673 0.867 
   3   (0.143) 0.097 0.069 0.040 0.126 0.327 0.133 

Locus 755 : 
2 alleles
2.2% missing data
   2   (0.792) 0.817 0.883 0.567 0.828 0.865 0.804 
   4   (0.208) 0.183 0.117 0.433 0.172 0.135 0.196 

Locus 756 : 
2 alleles
2.9% missing data
   4   (0.940) 0.897 0.853 0.973 0.987 0.990 0.985 
   2   (0.060) 0.103 0.147 0.027 0.013 0.010 0.015 

Locus 757 : 
2 alleles
5.8% missing data
   1   (0.570) 0.575 0.445 0.545 0.587 0.394 0.732 
   3   (0.430) 0.425 0.555 0.455 0.413 0.606 0.268 

Locus 758 : 
2 alleles
5.8% missing data
   4   (0.818) 0.881 0.851 0.903 0.815 0.781 0.838 
   1   (0.182) 0.119 0.149 0.097 0.185 0.219 0.162 

Locus 759 : 
2 alleles
14.5% missing data
   4   (0.547) 0.500 0.749 0.672 0.509 0.638 0.507 
   2   (0.453) 0.500 0.251 0.328 0.491 0.362 0.493 

Locus 760 : 
2 alleles
5.1% missing data
   2   (0.808) 0.796 0.861 0.939 0.863 0.470 0.818 
   3   (0.192) 0.204 0.139 0.061 0.137 0.530 0.182 

Locus 761 : 
2 alleles
10.1% missing data
   2   (0.892) 0.834 0.962 0.961 0.923 0.973 0.944 
   4   (0.108) 0.166 0.038 0.039 0.077 0.027 0.056 

Locus 762 : 
2 alleles
7.2% missing data
   1   (0.850) 0.883 0.947 0.959 0.818 0.845 0.908 
   2   (0.150) 0.117 0.053 0.041 0.182 0.155 0.092 

Locus 763 : 
2 alleles
3.6% missing data
   4   (0.910) 0.965 0.987 0.649 0.905 0.975 0.952 
   2   (0.090) 0.035 0.013 0.351 0.095 0.025 0.048 

Locus 764 : 
2 alleles
5.1% missing data
   2   (0.838) 0.804 0.898 0.941 0.888 0.795 0.861 
   4   (0.162) 0.196 0.102 0.059 0.112 0.205 0.139 

Locus 765 : 
2 alleles
17.4% missing data
   4   (0.516) 0.475 0.421 0.337 0.617 0.268 0.562 
   2   (0.484) 0.525 0.579 0.663 0.383 0.732 0.438 

Locus 766 : 
2 alleles
9.4% missing data
   2   (0.904) 0.944 0.965 0.985 0.894 0.938 0.944 
   4   (0.096) 0.056 0.035 0.015 0.106 0.062 0.056 

Locus 767 : 
2 alleles
5.1% missing data
   4   (0.368) 0.459 0.213 0.110 0.350 0.593 0.337 
   2   (0.632) 0.541 0.787 0.890 0.650 0.407 0.663 

Locus 768 : 
2 alleles
2.9% missing data
   2   (0.902) 0.888 0.967 0.968 0.927 0.957 0.947 
   1   (0.098) 0.112 0.033 0.032 0.073 0.043 0.053 

Locus 769 : 
2 alleles
3.6% missing data
   3   (0.740) 0.716 0.832 0.857 0.754 0.710 0.773 
   1   (0.260) 0.284 0.168 0.143 0.246 0.290 0.227 

Locus 770 : 
2 alleles
6.5% missing data
   1   (0.810) 0.869 0.913 0.927 0.773 0.894 0.772 
   3   (0.190) 0.131 0.087 0.073 0.227 0.106 0.228 

Locus 771 : 
2 alleles
7.2% missing data
   3   (0.916) 0.851 0.939 0.976 0.968 0.963 0.959 
   1   (0.084) 0.149 0.061 0.024 0.032 0.037 0.041 

Locus 772 : 
2 alleles
13.0% missing data
   2   (0.847) 0.833 0.947 0.961 0.851 0.860 0.879 
   4   (0.153) 0.167 0.053 0.039 0.149 0.140 0.121 

Locus 773 : 
2 alleles
15.9% missing data
   2   (0.423) 0.305 0.270 0.433 0.461 0.722 0.528 
   4   (0.577) 0.695 0.730 0.567 0.539 0.278 0.472 

Locus 774 : 
2 alleles
10.9% missing data
   3   (0.917) 0.967 0.986 0.986 0.916 0.948 0.836 
   1   (0.083) 0.033 0.014 0.014 0.084 0.052 0.164 

Locus 775 : 
2 alleles
15.9% missing data
   3   (0.918) 0.944 0.985 0.981 0.929 0.882 0.944 
   1   (0.082) 0.056 0.015 0.019 0.071 0.118 0.056 

Locus 776 : 
2 alleles
13.0% missing data
   4   (0.592) 0.639 0.778 0.912 0.454 0.734 0.579 
   2   (0.408) 0.361 0.222 0.088 0.546 0.266 0.421 

Locus 777 : 
2 alleles
6.5% missing data
   1   (0.429) 0.487 0.352 0.437 0.361 0.626 0.455 
   4   (0.571) 0.513 0.648 0.563 0.639 0.374 0.545 

Locus 778 : 
2 alleles
5.8% missing data
   1   (0.913) 0.856 0.951 0.967 0.967 0.891 0.945 
   4   (0.087) 0.144 0.049 0.033 0.033 0.109 0.055 

Locus 779 : 
2 alleles
13.0% missing data
   2   (0.298) 0.445 0.163 0.115 0.244 0.204 0.340 
   4   (0.702) 0.555 0.837 0.885 0.756 0.796 0.660 

Locus 780 : 
2 alleles
6.5% missing data
   1   (0.668) 0.635 0.644 0.802 0.706 0.791 0.630 
   3   (0.332) 0.365 0.356 0.198 0.294 0.209 0.370 

Locus 781 : 
2 alleles
5.8% missing data
   3   (0.687) 0.710 0.746 0.902 0.643 0.666 0.761 
   1   (0.313) 0.290 0.254 0.098 0.357 0.334 0.239 

Locus 782 : 
2 alleles
12.3% missing data
   3   (0.859) 0.729 0.681 0.945 0.947 0.950 0.913 
   1   (0.141) 0.271 0.319 0.055 0.053 0.050 0.087 

Locus 783 : 
2 alleles
14.5% missing data
   3   (0.857) 0.875 0.927 0.964 0.915 0.492 0.802 
   1   (0.143) 0.125 0.073 0.036 0.085 0.508 0.198 

Locus 784 : 
2 alleles
12.3% missing data
   4   (0.770) 0.779 0.939 0.433 0.785 0.730 0.798 
   3   (0.230) 0.221 0.061 0.567 0.215 0.270 0.202 

Locus 785 : 
2 alleles
1.4% missing data
   2   (0.672) 0.608 0.800 0.726 0.712 0.363 0.790 
   4   (0.328) 0.392 0.200 0.274 0.288 0.637 0.210 

Locus 786 : 
2 alleles
13.8% missing data
   3   (0.878) 0.863 0.967 0.973 0.896 0.810 0.926 
   1   (0.122) 0.137 0.033 0.027 0.104 0.190 0.074 

Locus 787 : 
2 alleles
5.8% missing data
   3   (0.915) 0.973 0.989 0.987 0.873 0.943 0.885 
   4   (0.085) 0.027 0.011 0.013 0.127 0.057 0.115 

Locus 788 : 
2 alleles
13.0% missing data
   1   (0.916) 0.926 0.979 0.983 0.947 0.935 0.892 
   2   (0.084) 0.074 0.021 0.017 0.053 0.065 0.108 

Locus 789 : 
2 alleles
1.4% missing data
   3   (0.868) 0.915 0.886 0.963 0.895 0.851 0.824 
   1   (0.132) 0.085 0.114 0.037 0.105 0.149 0.176 

Locus 790 : 
2 alleles
10.9% missing data
   3   (0.888) 0.939 0.965 0.979 0.850 0.930 0.920 
   1   (0.112) 0.061 0.035 0.021 0.150 0.070 0.080 

Locus 791 : 
2 alleles
4.3% missing data
   1   (0.696) 0.678 0.417 0.830 0.754 0.851 0.737 
   3   (0.304) 0.322 0.583 0.170 0.246 0.149 0.263 

Locus 792 : 
2 alleles
12.3% missing data
   1   (0.896) 0.892 0.968 0.979 0.906 0.971 0.933 
   3   (0.104) 0.108 0.032 0.021 0.094 0.029 0.067 

Locus 793 : 
2 alleles
0.0% missing data
   1   (0.073) 0.025 0.010 0.010 0.113 0.057 0.044 
   3   (0.927) 0.975 0.990 0.990 0.887 0.943 0.956 

Locus 794 : 
2 alleles
13.8% missing data
   2   (0.561) 0.644 0.456 0.536 0.566 0.274 0.624 
   4   (0.439) 0.356 0.544 0.464 0.434 0.726 0.376 

Locus 795 : 
2 alleles
0.7% missing data
   2   (0.846) 0.882 0.946 0.969 0.849 0.929 0.713 
   3   (0.154) 0.118 0.054 0.031 0.151 0.071 0.287 

Locus 796 : 
2 alleles
13.0% missing data
   1   (0.736) 0.698 0.587 0.584 0.808 0.880 0.818 
   2   (0.264) 0.302 0.413 0.416 0.192 0.120 0.182 

Locus 797 : 
2 alleles
5.1% missing data
   3   (0.887) 0.874 0.887 0.969 0.936 0.964 0.888 
   4   (0.113) 0.126 0.113 0.031 0.064 0.036 0.112 

Locus 798 : 
2 alleles
5.1% missing data
   3   (0.889) 0.920 0.944 0.974 0.928 0.853 0.830 
   1   (0.111) 0.080 0.056 0.026 0.072 0.147 0.170 

Locus 799 : 
2 alleles
11.6% missing data
   2   (0.858) 0.889 0.940 0.965 0.857 0.818 0.885 
   4   (0.142) 0.111 0.060 0.035 0.143 0.182 0.115 

Locus 800 : 
2 alleles
5.1% missing data
   3   (0.904) 0.898 0.953 0.972 0.936 0.928 0.936 
   1   (0.096) 0.102 0.047 0.028 0.064 0.072 0.064 

Locus 801 : 
2 alleles
0.0% missing data
   1   (0.908) 0.922 0.975 0.973 0.929 0.970 0.900 
   2   (0.092) 0.078 0.025 0.027 0.071 0.030 0.100 

Locus 802 : 
2 alleles
8.0% missing data
   1   (0.885) 0.898 0.971 0.658 0.927 0.967 0.898 
   3   (0.115) 0.102 0.029 0.342 0.073 0.033 0.102 

Locus 803 : 
2 alleles
11.6% missing data
   1   (0.892) 0.935 0.954 0.968 0.889 0.927 0.902 
   3   (0.108) 0.065 0.046 0.032 0.111 0.073 0.098 

Locus 804 : 
2 alleles
2.9% missing data
   3   (0.937) 0.910 0.768 0.968 0.987 0.988 0.982 
   4   (0.063) 0.090 0.232 0.032 0.013 0.012 0.018 

Locus 805 : 
2 alleles
12.3% missing data
   1   (0.800) 0.822 0.876 0.408 0.818 0.942 0.878 
   3   (0.200) 0.178 0.124 0.592 0.182 0.058 0.122 

Locus 806 : 
2 alleles
4.3% missing data
   1   (0.090) 0.145 0.022 0.018 0.042 0.043 0.116 
   2   (0.910) 0.855 0.978 0.982 0.958 0.957 0.884 

Locus 807 : 
2 alleles
3.6% missing data
   1   (0.701) 0.739 0.822 0.915 0.617 0.837 0.710 
   3   (0.299) 0.261 0.178 0.085 0.383 0.163 0.290 

Locus 808 : 
2 alleles
14.5% missing data
   4   (0.912) 0.962 0.968 0.269 0.956 0.938 0.915 
   2   (0.088) 0.038 0.032 0.731 0.044 0.062 0.085 

Locus 809 : 
2 alleles
4.3% missing data
   2   (0.863) 0.921 0.948 0.961 0.876 0.768 0.764 
   3   (0.137) 0.079 0.052 0.039 0.124 0.232 0.236 

Locus 810 : 
2 alleles
5.8% missing data
   3   (0.934) 0.748 0.918 0.963 0.988 0.990 0.983 
   2   (0.066) 0.252 0.082 0.037 0.012 0.010 0.017 

Locus 811 : 
2 alleles
14.5% missing data
   3   (0.585) 0.550 0.505 0.509 0.640 0.699 0.602 
   1   (0.415) 0.450 0.495 0.491 0.360 0.301 0.398 

Locus 812 : 
2 alleles
5.1% missing data
   3   (0.933) 0.960 0.981 0.490 0.977 0.978 0.959 
   1   (0.067) 0.040 0.019 0.510 0.023 0.022 0.041 

Locus 813 : 
2 alleles
10.9% missing data
   2   (0.900) 0.966 0.983 0.983 0.824 0.931 0.901 
   3   (0.100) 0.034 0.017 0.017 0.176 0.069 0.099 

Locus 814 : 
2 alleles
3.6% missing data
   1   (0.219) 0.242 0.199 0.497 0.126 0.521 0.125 
   4   (0.781) 0.758 0.801 0.503 0.874 0.479 0.875 

Locus 815 : 
2 alleles
2.9% missing data
   1   (0.829) 0.926 0.931 0.954 0.738 0.870 0.805 
   2   (0.171) 0.074 0.069 0.046 0.262 0.130 0.195 

Locus 816 : 
2 alleles
7.2% missing data
   2   (0.896) 0.909 0.974 0.980 0.895 0.957 0.916 
   1   (0.104) 0.091 0.026 0.020 0.105 0.043 0.084 

Locus 817 : 
2 alleles
13.0% missing data
   4   (0.675) 0.633 0.529 0.914 0.707 0.820 0.697 
   1   (0.325) 0.367 0.471 0.086 0.293 0.180 0.303 

Locus 818 : 
2 alleles
14.5% missing data
   1   (0.169) 0.081 0.163 0.032 0.229 0.106 0.150 
   2   (0.831) 0.919 0.837 0.968 0.771 0.894 0.850 

Locus 819 : 
2 alleles
12.3% missing data
   1   (0.882) 0.826 0.948 0.968 0.926 0.962 0.880 
   3   (0.118) 0.174 0.052 0.032 0.074 0.038 0.120 

Locus 820 : 
2 alleles
3.6% missing data
   3   (0.521) 0.506 0.360 0.164 0.650 0.537 0.429 
   1   (0.479) 0.494 0.640 0.836 0.350 0.463 0.571 

Locus 821 : 
2 alleles
3.6% missing data
   3   (0.814) 0.726 0.850 0.916 0.894 0.908 0.716 
   1   (0.186) 0.274 0.150 0.084 0.106 0.092 0.284 

Locus 822 : 
2 alleles
13.0% missing data
   2   (0.106) 0.099 0.236 0.050 0.048 0.047 0.082 
   4   (0.894) 0.901 0.764 0.950 0.952 0.953 0.918 

Locus 823 : 
2 alleles
12.3% missing data
   2   (0.906) 0.936 0.928 0.916 0.931 0.968 0.942 
   4   (0.094) 0.064 0.072 0.084 0.069 0.032 0.058 

Locus 824 : 
2 alleles
11.6% missing data
   2   (0.919) 0.982 0.992 0.992 0.817 0.905 0.918 
   3   (0.081) 0.018 0.008 0.008 0.183 0.095 0.082 

Locus 825 : 
2 alleles
1.4% missing data
   1   (0.877) 0.929 0.894 0.954 0.885 0.916 0.895 
   3   (0.123) 0.071 0.106 0.046 0.115 0.084 0.105 

Locus 826 : 
2 alleles
2.9% missing data
   2   (0.909) 0.888 0.969 0.969 0.942 0.962 0.945 
   1   (0.091) 0.112 0.031 0.031 0.058 0.038 0.055 

Locus 827 : 
2 alleles
5.1% missing data
   1   (0.901) 0.951 0.860 0.983 0.921 0.933 0.925 
   4   (0.099) 0.049 0.140 0.017 0.079 0.067 0.075 

Locus 828 : 
2 alleles
7.2% missing data
   4   (0.676) 0.696 0.692 0.542 0.718 0.810 0.596 
   3   (0.324) 0.304 0.308 0.458 0.282 0.190 0.404 

Locus 829 : 
2 alleles
10.9% missing data
   3   (0.811) 0.852 0.949 0.956 0.765 0.761 0.793 
   1   (0.189) 0.148 0.051 0.044 0.235 0.239 0.207 

Locus 830 : 
2 alleles
2.9% missing data
   2   (0.759) 0.740 0.864 0.943 0.747 0.869 0.757 
   3   (0.241) 0.260 0.136 0.057 0.253 0.131 0.243 

Locus 831 : 
2 alleles
1.4% missing data
   2   (0.910) 0.968 0.958 0.987 0.921 0.811 0.926 
   4   (0.090) 0.032 0.042 0.013 0.079 0.189 0.074 

Locus 832 : 
2 alleles
10.9% missing data
   2   (0.684) 0.703 0.637 0.544 0.717 0.860 0.686 
   4   (0.316) 0.297 0.363 0.456 0.283 0.140 0.314 

Locus 833 : 
2 alleles
15.2% missing data
   4   (0.887) 0.930 0.952 0.959 0.892 0.901 0.883 
   2   (0.113) 0.070 0.048 0.041 0.108 0.099 0.117 

Locus 834 : 
2 alleles
14.5% missing data
   2   (0.754) 0.760 0.921 0.936 0.705 0.608 0.799 
   4   (0.246) 0.240 0.079 0.064 0.295 0.392 0.201 

Locus 835 : 
2 alleles
10.9% missing data
   4   (0.910) 0.901 0.969 0.977 0.933 0.978 0.947 
   2   (0.090) 0.099 0.031 0.023 0.067 0.022 0.053 

Locus 836 : 
2 alleles
5.1% missing data
   2   (0.465) 0.429 0.385 0.487 0.529 0.526 0.336 
   4   (0.535) 0.571 0.615 0.513 0.471 0.474 0.664 

Locus 837 : 
2 alleles
7.2% missing data
   2   (0.882) 0.887 0.941 0.940 0.907 0.926 0.918 
   4   (0.118) 0.113 0.059 0.060 0.093 0.074 0.082 

Locus 838 : 
2 alleles
5.1% missing data
   1   (0.891) 0.817 0.686 0.949 0.964 0.967 0.953 
   2   (0.109) 0.183 0.314 0.051 0.036 0.033 0.047 

Locus 839 : 
2 alleles
5.1% missing data
   1   (0.875) 0.835 0.824 0.951 0.937 0.882 0.930 
   4   (0.125) 0.165 0.176 0.049 0.063 0.118 0.070 

Locus 840 : 
2 alleles
2.9% missing data
   3   (0.900) 0.981 0.992 0.992 0.773 0.862 0.788 
   1   (0.100) 0.019 0.008 0.008 0.227 0.138 0.212 

Locus 841 : 
2 alleles
10.9% missing data
   2   (0.920) 0.927 0.875 0.967 0.969 0.983 0.946 
   4   (0.080) 0.073 0.125 0.033 0.031 0.017 0.054 

Locus 842 : 
2 alleles
5.1% missing data
   2   (0.910) 0.894 0.960 0.970 0.935 0.970 0.972 
   4   (0.090) 0.106 0.040 0.030 0.065 0.030 0.028 

Locus 843 : 
2 alleles
12.3% missing data
   2   (0.798) 0.829 0.920 0.952 0.763 0.838 0.779 
   4   (0.202) 0.171 0.080 0.048 0.237 0.162 0.221 

Locus 844 : 
2 alleles
2.9% missing data
   3   (0.911) 0.921 0.959 0.707 0.962 0.963 0.955 
   1   (0.089) 0.079 0.041 0.293 0.038 0.037 0.045 

Locus 845 : 
2 alleles
13.8% missing data
   1   (0.812) 0.872 0.934 0.948 0.740 0.902 0.785 
   3   (0.188) 0.128 0.066 0.052 0.260 0.098 0.215 

Locus 846 : 
2 alleles
12.3% missing data
   1   (0.859) 0.890 0.964 0.626 0.894 0.779 0.889 
   4   (0.141) 0.110 0.036 0.374 0.106 0.221 0.111 

Locus 847 : 
2 alleles
4.3% missing data
   1   (0.754) 0.830 0.806 0.933 0.682 0.726 0.815 
   3   (0.246) 0.170 0.194 0.067 0.318 0.274 0.185 

Locus 848 : 
2 alleles
8.0% missing data
   1   (0.508) 0.471 0.553 0.510 0.543 0.377 0.502 
   3   (0.492) 0.529 0.447 0.490 0.457 0.623 0.498 

Locus 849 : 
2 alleles
8.7% missing data
   3   (0.935) 0.986 0.994 0.994 0.882 0.962 0.910 
   2   (0.065) 0.014 0.006 0.006 0.118 0.038 0.090 

Locus 850 : 
2 alleles
10.9% missing data
   1   (0.756) 0.736 0.833 0.544 0.799 0.920 0.765 
   3   (0.244) 0.264 0.167 0.456 0.201 0.080 0.235 

Locus 851 : 
2 alleles
5.8% missing data
   2   (0.899) 0.899 0.970 0.978 0.909 0.963 0.944 
   4   (0.101) 0.101 0.030 0.022 0.091 0.037 0.056 

Locus 852 : 
2 alleles
4.3% missing data
   4   (0.903) 0.871 0.971 0.974 0.945 0.955 0.895 
   2   (0.097) 0.129 0.029 0.026 0.055 0.045 0.105 

Locus 853 : 
2 alleles
2.9% missing data
   1   (0.225) 0.383 0.121 0.056 0.164 0.185 0.201 
   3   (0.775) 0.617 0.879 0.944 0.836 0.815 0.799 

Locus 854 : 
2 alleles
5.8% missing data
   1   (0.891) 0.935 0.945 0.974 0.909 0.885 0.897 
   3   (0.109) 0.065 0.055 0.026 0.091 0.115 0.103 

Locus 855 : 
2 alleles
10.9% missing data
   1   (0.122) 0.123 0.059 0.031 0.097 0.154 0.085 
   3   (0.878) 0.877 0.941 0.969 0.903 0.846 0.915 

Locus 856 : 
2 alleles
1.4% missing data
   1   (0.677) 0.676 0.908 0.932 0.575 0.883 0.550 
   3   (0.323) 0.324 0.092 0.068 0.425 0.117 0.450 

Locus 857 : 
2 alleles
3.6% missing data
   1   (0.194) 0.219 0.100 0.051 0.191 0.214 0.126 
   3   (0.806) 0.781 0.900 0.949 0.809 0.786 0.874 

Locus 858 : 
2 alleles
13.0% missing data
   3   (0.207) 0.209 0.114 0.080 0.170 0.571 0.176 
   4   (0.793) 0.791 0.886 0.920 0.830 0.429 0.824 

Locus 859 : 
2 alleles
12.3% missing data
   4   (0.885) 0.896 0.872 0.968 0.942 0.936 0.802 
   2   (0.115) 0.104 0.128 0.032 0.058 0.064 0.198 

Locus 860 : 
2 alleles
8.0% missing data
   3   (0.831) 0.865 0.876 0.956 0.846 0.907 0.758 
   1   (0.169) 0.135 0.124 0.044 0.154 0.093 0.242 

Locus 861 : 
2 alleles
5.1% missing data
   2   (0.160) 0.164 0.320 0.064 0.116 0.056 0.086 
   4   (0.840) 0.836 0.680 0.936 0.884 0.944 0.914 

Locus 862 : 
2 alleles
5.8% missing data
   4   (0.293) 0.265 0.129 0.358 0.359 0.125 0.216 
   1   (0.707) 0.735 0.871 0.642 0.641 0.875 0.784 

Locus 863 : 
2 alleles
4.3% missing data
   3   (0.935) 0.806 0.646 0.959 0.992 0.991 0.988 
   1   (0.065) 0.194 0.354 0.041 0.008 0.009 0.012 

Locus 864 : 
2 alleles
4.3% missing data
   4   (0.885) 0.940 0.925 0.976 0.867 0.936 0.931 
   3   (0.115) 0.060 0.075 0.024 0.133 0.064 0.069 

Locus 865 : 
2 alleles
1.4% missing data
   1   (0.147) 0.089 0.131 0.049 0.143 0.112 0.155 
   3   (0.853) 0.911 0.869 0.951 0.857 0.888 0.845 

Locus 866 : 
2 alleles
9.4% missing data
   2   (0.916) 0.864 0.885 0.968 0.973 0.936 0.957 
   1   (0.084) 0.136 0.115 0.032 0.027 0.064 0.043 

Locus 867 : 
2 alleles
2.2% missing data
   1   (0.088) 0.059 0.063 0.030 0.067 0.047 0.041 
   2   (0.912) 0.941 0.937 0.970 0.933 0.953 0.959 

Locus 868 : 
2 alleles
3.6% missing data
   3   (0.844) 0.795 0.781 0.740 0.933 0.929 0.876 
   4   (0.156) 0.205 0.219 0.260 0.067 0.071 0.124 

Locus 869 : 
2 alleles
4.3% missing data
   4   (0.902) 0.908 0.972 0.747 0.952 0.971 0.911 
   2   (0.098) 0.092 0.028 0.253 0.048 0.029 0.089 

Locus 870 : 
2 alleles
5.1% missing data
   2   (0.896) 0.923 0.924 0.969 0.931 0.948 0.870 
   4   (0.104) 0.077 0.076 0.031 0.069 0.052 0.130 

Locus 871 : 
2 alleles
14.5% missing data
   1   (0.667) 0.694 0.795 0.563 0.650 0.775 0.674 
   4   (0.333) 0.306 0.205 0.437 0.350 0.225 0.326 

Locus 872 : 
2 alleles
6.5% missing data
   4   (0.898) 0.935 0.846 0.726 0.952 0.967 0.949 
   2   (0.102) 0.065 0.154 0.274 0.048 0.033 0.051 

Locus 873 : 
2 alleles
12.3% missing data
   1   (0.891) 0.868 0.936 0.964 0.928 0.921 0.937 
   2   (0.109) 0.132 0.064 0.036 0.072 0.079 0.063 

Locus 874 : 
2 alleles
1.4% missing data
   1   (0.865) 0.876 0.929 0.964 0.915 0.888 0.706 
   3   (0.135) 0.124 0.071 0.036 0.085 0.112 0.294 

Locus 875 : 
2 alleles
8.7% missing data
   2   (0.878) 0.903 0.944 0.973 0.911 0.875 0.800 
   4   (0.122) 0.097 0.056 0.027 0.089 0.125 0.200 

Locus 876 : 
2 alleles
2.9% missing data
   3   (0.901) 0.874 0.779 0.970 0.966 0.959 0.916 
   1   (0.099) 0.126 0.221 0.030 0.034 0.041 0.084 

Locus 877 : 
2 alleles
0.7% missing data
   1   (0.057) 0.011 0.004 0.005 0.098 0.058 0.061 
   2   (0.943) 0.989 0.996 0.995 0.902 0.942 0.939 

Locus 878 : 
2 alleles
12.3% missing data
   3   (0.731) 0.823 0.736 0.677 0.679 0.839 0.815 
   2   (0.269) 0.177 0.264 0.323 0.321 0.161 0.185 

Locus 879 : 
2 alleles
2.9% missing data
   1   (0.927) 0.940 0.974 0.604 0.972 0.977 0.981 
   3   (0.073) 0.060 0.026 0.396 0.028 0.023 0.019 

Locus 880 : 
2 alleles
9.4% missing data
   1   (0.717) 0.710 0.623 0.918 0.745 0.818 0.701 
   4   (0.283) 0.290 0.377 0.082 0.255 0.182 0.299 

Locus 881 : 
2 alleles
13.0% missing data
   2   (0.909) 0.964 0.986 0.983 0.903 0.833 0.853 
   4   (0.091) 0.036 0.014 0.017 0.097 0.167 0.147 

Locus 882 : 
2 alleles
15.9% missing data
   3   (0.881) 0.927 0.970 0.966 0.852 0.917 0.891 
   1   (0.119) 0.073 0.030 0.034 0.148 0.083 0.109 

Locus 883 : 
2 alleles
2.9% missing data
   3   (0.918) 0.914 0.910 0.976 0.961 0.973 0.958 
   1   (0.082) 0.086 0.090 0.024 0.039 0.027 0.042 

Locus 884 : 
2 alleles
3.6% missing data
   1   (0.796) 0.729 0.899 0.549 0.828 0.944 0.912 
   3   (0.204) 0.271 0.101 0.451 0.172 0.056 0.088 

Locus 885 : 
2 alleles
13.0% missing data
   2   (0.876) 0.931 0.970 0.960 0.861 0.905 0.824 
   4   (0.124) 0.069 0.030 0.040 0.139 0.095 0.176 

Locus 886 : 
2 alleles
11.6% missing data
   2   (0.912) 0.940 0.936 0.981 0.937 0.968 0.936 
   4   (0.088) 0.060 0.064 0.019 0.063 0.032 0.064 

Locus 887 : 
2 alleles
13.0% missing data
   1   (0.921) 0.939 0.975 0.979 0.941 0.954 0.956 
   2   (0.079) 0.061 0.025 0.021 0.059 0.046 0.044 

Locus 888 : 
2 alleles
17.4% missing data
   1   (0.717) 0.628 0.577 0.862 0.812 0.854 0.663 
   3   (0.283) 0.372 0.423 0.138 0.188 0.146 0.337 

Locus 889 : 
2 alleles
3.6% missing data
   3   (0.879) 0.893 0.942 0.954 0.909 0.772 0.909 
   1   (0.121) 0.107 0.058 0.046 0.091 0.228 0.091 

Locus 890 : 
2 alleles
6.5% missing data
   4   (0.674) 0.699 0.437 0.888 0.742 0.656 0.555 
   2   (0.326) 0.301 0.563 0.112 0.258 0.344 0.445 

Locus 891 : 
2 alleles
5.8% missing data
   2   (0.449) 0.370 0.337 0.486 0.493 0.517 0.492 
   4   (0.551) 0.630 0.663 0.514 0.507 0.483 0.508 

Locus 892 : 
2 alleles
5.8% missing data
   2   (0.845) 0.797 0.815 0.954 0.887 0.935 0.927 
   1   (0.155) 0.203 0.185 0.046 0.113 0.065 0.073 

Locus 893 : 
2 alleles
13.8% missing data
   4   (0.713) 0.761 0.873 0.831 0.704 0.631 0.540 
   2   (0.287) 0.239 0.127 0.169 0.296 0.369 0.460 

Locus 894 : 
2 alleles
13.0% missing data
   3   (0.550) 0.587 0.538 0.581 0.526 0.473 0.611 
   4   (0.450) 0.413 0.462 0.419 0.474 0.527 0.389 

Locus 895 : 
2 alleles
3.6% missing data
   1   (0.939) 0.987 0.995 0.995 0.901 0.947 0.902 
   3   (0.061) 0.013 0.005 0.005 0.099 0.053 0.098 

Locus 896 : 
2 alleles
13.0% missing data
   2   (0.747) 0.770 0.913 0.638 0.739 0.838 0.711 
   3   (0.253) 0.230 0.087 0.362 0.261 0.162 0.289 

Locus 897 : 
2 alleles
15.2% missing data
   3   (0.773) 0.761 0.801 0.930 0.789 0.856 0.772 
   4   (0.227) 0.239 0.199 0.070 0.211 0.144 0.228 

Locus 898 : 
2 alleles
1.4% missing data
   1   (0.896) 0.917 0.694 0.962 0.949 0.955 0.932 
   3   (0.104) 0.083 0.306 0.038 0.051 0.045 0.068 

Locus 899 : 
2 alleles
13.8% missing data
   1   (0.869) 0.922 0.930 0.895 0.855 0.925 0.897 
   3   (0.131) 0.078 0.070 0.105 0.145 0.075 0.103 

Locus 900 : 
2 alleles
2.9% missing data
   3   (0.927) 0.974 0.992 0.991 0.898 0.888 0.952 
   1   (0.073) 0.026 0.008 0.009 0.102 0.112 0.048 

Locus 901 : 
2 alleles
4.3% missing data
   3   (0.887) 0.922 0.943 0.972 0.908 0.960 0.825 
   2   (0.113) 0.078 0.057 0.028 0.092 0.040 0.175 

Locus 902 : 
2 alleles
12.3% missing data
   4   (0.922) 0.968 0.988 0.988 0.901 0.971 0.916 
   1   (0.078) 0.032 0.012 0.012 0.099 0.029 0.084 

Locus 903 : 
2 alleles
13.0% missing data
   4   (0.643) 0.665 0.782 0.616 0.635 0.585 0.644 
   2   (0.357) 0.335 0.218 0.384 0.365 0.415 0.356 

Locus 904 : 
2 alleles
8.7% missing data
   4   (0.479) 0.404 0.559 0.641 0.481 0.348 0.556 
   2   (0.521) 0.596 0.441 0.359 0.519 0.652 0.444 

Locus 905 : 
2 alleles
6.5% missing data
   1   (0.885) 0.938 0.965 0.973 0.840 0.945 0.922 
   3   (0.115) 0.062 0.035 0.027 0.160 0.055 0.078 

Locus 906 : 
2 alleles
12.3% missing data
   2   (0.918) 0.942 0.970 0.663 0.964 0.974 0.946 
   4   (0.082) 0.058 0.030 0.337 0.036 0.026 0.054 

Locus 907 : 
2 alleles
1.4% missing data
   1   (0.906) 0.924 0.971 0.979 0.923 0.926 0.937 
   2   (0.094) 0.076 0.029 0.021 0.077 0.074 0.063 

Locus 908 : 
2 alleles
12.3% missing data
   3   (0.793) 0.834 0.842 0.878 0.786 0.825 0.805 
   1   (0.207) 0.166 0.158 0.122 0.214 0.175 0.195 

Locus 909 : 
2 alleles
3.6% missing data
   1   (0.731) 0.666 0.797 0.195 0.843 0.455 0.834 
   4   (0.269) 0.334 0.203 0.805 0.157 0.545 0.166 

Locus 910 : 
2 alleles
12.3% missing data
   4   (0.594) 0.646 0.453 0.511 0.636 0.254 0.700 
   1   (0.406) 0.354 0.547 0.489 0.364 0.746 0.300 

Locus 911 : 
2 alleles
15.9% missing data
   3   (0.859) 0.951 0.982 0.968 0.701 0.897 0.845 
   1   (0.141) 0.049 0.018 0.032 0.299 0.103 0.155 

Locus 912 : 
2 alleles
2.9% missing data
   1   (0.922) 0.982 0.992 0.829 0.931 0.965 0.867 
   3   (0.078) 0.018 0.008 0.171 0.069 0.035 0.133 

Locus 913 : 
2 alleles
18.8% missing data
   1   (0.856) 0.816 0.918 0.827 0.887 0.966 0.921 
   3   (0.144) 0.184 0.082 0.173 0.113 0.034 0.079 

Locus 914 : 
2 alleles
10.1% missing data
   3   (0.812) 0.861 0.877 0.954 0.801 0.895 0.750 
   1   (0.188) 0.139 0.123 0.046 0.199 0.105 0.250 

Locus 915 : 
2 alleles
5.1% missing data
   1   (0.847) 0.781 0.881 0.925 0.889 0.945 0.921 
   3   (0.153) 0.219 0.119 0.075 0.111 0.055 0.079 

Locus 916 : 
2 alleles
4.3% missing data
   2   (0.731) 0.738 0.558 0.909 0.760 0.800 0.774 
   4   (0.269) 0.262 0.442 0.091 0.240 0.200 0.226 

Locus 917 : 
2 alleles
1.4% missing data
   2   (0.797) 0.869 0.918 0.648 0.800 0.920 0.670 
   4   (0.203) 0.131 0.082 0.352 0.200 0.080 0.330 

Locus 918 : 
2 alleles
2.9% missing data
   2   (0.857) 0.804 0.874 0.950 0.907 0.927 0.903 
   4   (0.143) 0.196 0.126 0.050 0.093 0.073 0.097 

Locus 919 : 
2 alleles
2.9% missing data
   4   (0.657) 0.566 0.769 0.885 0.637 0.749 0.767 
   1   (0.343) 0.434 0.231 0.115 0.363 0.251 0.233 

Locus 920 : 
2 alleles
12.3% missing data
   3   (0.906) 0.899 0.945 0.968 0.949 0.934 0.912 
   1   (0.094) 0.101 0.055 0.032 0.051 0.066 0.088 

Locus 921 : 
2 alleles
13.0% missing data
   3   (0.834) 0.890 0.640 0.951 0.878 0.695 0.858 
   1   (0.166) 0.110 0.360 0.049 0.122 0.305 0.142 

Locus 922 : 
2 alleles
9.4% missing data
   2   (0.901) 0.936 0.976 0.980 0.900 0.951 0.897 
   4   (0.099) 0.064 0.024 0.020 0.100 0.049 0.103 

Locus 923 : 
2 alleles
5.1% missing data
   4   (0.697) 0.666 0.877 0.848 0.676 0.741 0.661 
   3   (0.303) 0.334 0.123 0.152 0.324 0.259 0.339 

Locus 924 : 
2 alleles
13.8% missing data
   3   (0.874) 0.865 0.964 0.923 0.874 0.955 0.927 
   1   (0.126) 0.135 0.036 0.077 0.126 0.045 0.073 

Locus 925 : 
2 alleles
2.9% missing data
   3   (0.803) 0.808 0.901 0.604 0.810 0.920 0.902 
   1   (0.197) 0.192 0.099 0.396 0.190 0.080 0.098 

Locus 926 : 
2 alleles
5.1% missing data
   4   (0.748) 0.638 0.845 0.924 0.781 0.757 0.811 
   2   (0.252) 0.362 0.155 0.076 0.219 0.243 0.189 

Locus 927 : 
2 alleles
8.0% missing data
   1   (0.447) 0.433 0.641 0.295 0.472 0.306 0.303 
   3   (0.553) 0.567 0.359 0.705 0.528 0.694 0.697 

Locus 928 : 
2 alleles
3.6% missing data
   3   (0.840) 0.929 0.972 0.719 0.807 0.817 0.782 
   4   (0.160) 0.071 0.028 0.281 0.193 0.183 0.218 

Locus 929 : 
2 alleles
1.4% missing data
   2   (0.888) 0.892 0.874 0.976 0.926 0.939 0.941 
   4   (0.112) 0.108 0.126 0.024 0.074 0.061 0.059 

Locus 930 : 
2 alleles
14.5% missing data
   3   (0.920) 0.952 0.979 0.649 0.977 0.721 0.921 
   4   (0.080) 0.048 0.021 0.351 0.023 0.279 0.079 

Locus 931 : 
2 alleles
2.9% missing data
   2   (0.889) 0.932 0.973 0.977 0.878 0.806 0.932 
   4   (0.111) 0.068 0.027 0.023 0.122 0.194 0.068 

Locus 932 : 
2 alleles
3.6% missing data
   1   (0.135) 0.078 0.033 0.172 0.154 0.094 0.083 
   3   (0.865) 0.922 0.967 0.828 0.846 0.906 0.917 

Locus 933 : 
2 alleles
12.3% missing data
   1   (0.844) 0.883 0.899 0.798 0.865 0.939 0.881 
   4   (0.156) 0.117 0.101 0.202 0.135 0.061 0.119 

Locus 934 : 
2 alleles
11.6% missing data
   2   (0.902) 0.816 0.744 0.661 0.981 0.902 0.977 
   3   (0.098) 0.184 0.256 0.339 0.019 0.098 0.023 

Locus 935 : 
2 alleles
10.1% missing data
   1   (0.564) 0.690 0.577 0.159 0.546 0.499 0.595 
   4   (0.436) 0.310 0.423 0.841 0.454 0.501 0.405 

Locus 936 : 
2 alleles
8.7% missing data
   2   (0.629) 0.668 0.313 0.475 0.707 0.662 0.675 
   3   (0.371) 0.332 0.687 0.525 0.293 0.338 0.325 

Locus 937 : 
2 alleles
12.3% missing data
   1   (0.911) 0.979 0.992 0.991 0.745 0.912 0.953 
   4   (0.089) 0.021 0.008 0.009 0.255 0.088 0.047 

Locus 938 : 
2 alleles
5.1% missing data
   1   (0.803) 0.803 0.899 0.704 0.868 0.481 0.858 
   4   (0.197) 0.197 0.101 0.296 0.132 0.519 0.142 

Locus 939 : 
2 alleles
5.1% missing data
   1   (0.744) 0.592 0.743 0.919 0.818 0.871 0.781 
   2   (0.256) 0.408 0.257 0.081 0.182 0.129 0.219 

Locus 940 : 
2 alleles
0.7% missing data
   3   (0.898) 0.869 0.959 0.970 0.935 0.969 0.925 
   1   (0.102) 0.131 0.041 0.030 0.065 0.031 0.075 

Locus 941 : 
2 alleles
6.5% missing data
   3   (0.471) 0.416 0.171 0.778 0.582 0.238 0.472 
   4   (0.529) 0.584 0.829 0.222 0.418 0.762 0.528 

Locus 942 : 
2 alleles
5.8% missing data
   2   (0.855) 0.916 0.942 0.698 0.866 0.894 0.870 
   4   (0.145) 0.084 0.058 0.302 0.134 0.106 0.130 

Locus 943 : 
2 alleles
3.6% missing data
   2   (0.924) 0.958 0.953 0.637 0.967 0.976 0.967 
   4   (0.076) 0.042 0.047 0.363 0.033 0.024 0.033 

Locus 944 : 
2 alleles
2.9% missing data
   4   (0.649) 0.562 0.754 0.875 0.697 0.596 0.580 
   1   (0.351) 0.438 0.246 0.125 0.303 0.404 0.420 

Locus 945 : 
2 alleles
3.6% missing data
   3   (0.893) 0.880 0.873 0.969 0.955 0.934 0.867 
   1   (0.107) 0.120 0.127 0.031 0.045 0.066 0.133 

Locus 946 : 
2 alleles
12.3% missing data
   2   (0.952) 0.793 0.928 0.989 0.994 0.994 0.991 
   1   (0.048) 0.207 0.072 0.011 0.006 0.006 0.009 

Locus 947 : 
2 alleles
3.6% missing data
   2   (0.902) 0.956 0.964 0.690 0.934 0.950 0.906 
   4   (0.098) 0.044 0.036 0.310 0.066 0.050 0.094 

Locus 948 : 
2 alleles
15.2% missing data
   3   (0.340) 0.342 0.308 0.150 0.373 0.168 0.321 
   4   (0.660) 0.658 0.692 0.850 0.627 0.832 0.679 

Locus 949 : 
2 alleles
5.1% missing data
   1   (0.802) 0.809 0.913 0.946 0.781 0.899 0.802 
   3   (0.198) 0.191 0.087 0.054 0.219 0.101 0.198 

Locus 950 : 
2 alleles
10.1% missing data
   1   (0.875) 0.959 0.983 0.983 0.725 0.882 0.887 
   3   (0.125) 0.041 0.017 0.017 0.275 0.118 0.113 

Locus 951 : 
2 alleles
2.2% missing data
   1   (0.892) 0.893 0.982 0.974 0.931 0.697 0.885 
   3   (0.108) 0.107 0.018 0.026 0.069 0.303 0.115 

Locus 952 : 
2 alleles
12.3% missing data
   1   (0.941) 0.987 0.994 0.994 0.904 0.953 0.944 
   3   (0.059) 0.013 0.006 0.006 0.096 0.047 0.056 

Locus 953 : 
2 alleles
3.6% missing data
   4   (0.766) 0.749 0.729 0.912 0.771 0.896 0.848 
   2   (0.234) 0.251 0.271 0.088 0.229 0.104 0.152 

Locus 954 : 
2 alleles
12.3% missing data
   1   (0.179) 0.068 0.030 0.022 0.313 0.178 0.375 
   2   (0.821) 0.932 0.970 0.978 0.687 0.822 0.625 

Locus 955 : 
2 alleles
2.9% missing data
   1   (0.331) 0.324 0.388 0.429 0.283 0.423 0.239 
   3   (0.669) 0.676 0.612 0.571 0.717 0.577 0.761 

Locus 956 : 
2 alleles
7.2% missing data
   2   (0.888) 0.907 0.962 0.937 0.907 0.926 0.891 
   4   (0.112) 0.093 0.038 0.063 0.093 0.074 0.109 

Locus 957 : 
2 alleles
4.3% missing data
   4   (0.899) 0.926 0.963 0.980 0.907 0.947 0.914 
   2   (0.101) 0.074 0.037 0.020 0.093 0.053 0.086 

Locus 958 : 
2 alleles
9.4% missing data
   3   (0.511) 0.550 0.684 0.883 0.398 0.395 0.525 
   1   (0.489) 0.450 0.316 0.117 0.602 0.605 0.475 

Locus 959 : 
2 alleles
1.4% missing data
   3   (0.922) 0.960 0.988 0.985 0.906 0.948 0.963 
   4   (0.078) 0.040 0.012 0.015 0.094 0.052 0.037 

Locus 960 : 
2 alleles
4.3% missing data
   3   (0.617) 0.677 0.612 0.905 0.604 0.490 0.498 
   1   (0.383) 0.323 0.388 0.095 0.396 0.510 0.502 

Locus 961 : 
2 alleles
6.5% missing data
   2   (0.830) 0.785 0.937 0.948 0.868 0.946 0.718 
   3   (0.170) 0.215 0.063 0.052 0.132 0.054 0.282 

Locus 962 : 
2 alleles
12.3% missing data
   3   (0.881) 0.897 0.958 0.422 0.950 0.863 0.816 
   1   (0.119) 0.103 0.042 0.578 0.050 0.137 0.184 

Locus 963 : 
2 alleles
5.8% missing data
   1   (0.641) 0.543 0.588 0.866 0.688 0.544 0.755 
   3   (0.359) 0.457 0.412 0.134 0.312 0.456 0.245 

Locus 964 : 
2 alleles
3.6% missing data
   3   (0.885) 0.906 0.930 0.959 0.932 0.930 0.782 
   4   (0.115) 0.094 0.070 0.041 0.068 0.070 0.218 

Locus 965 : 
2 alleles
7.2% missing data
   4   (0.373) 0.255 0.212 0.086 0.443 0.552 0.593 
   1   (0.627) 0.745 0.788 0.914 0.557 0.448 0.407 

Locus 966 : 
2 alleles
11.6% missing data
   3   (0.920) 0.916 0.905 0.973 0.959 0.976 0.973 
   1   (0.080) 0.084 0.095 0.027 0.041 0.024 0.027 

Locus 967 : 
2 alleles
3.6% missing data
   1   (0.337) 0.355 0.262 0.168 0.317 0.194 0.472 
   4   (0.663) 0.645 0.738 0.832 0.683 0.806 0.528 

Locus 968 : 
2 alleles
2.2% missing data
   3   (0.859) 0.920 0.953 0.531 0.909 0.805 0.738 
   1   (0.141) 0.080 0.047 0.469 0.091 0.195 0.262 

Locus 969 : 
2 alleles
8.0% missing data
   1   (0.915) 0.950 0.950 0.965 0.940 0.973 0.908 
   3   (0.085) 0.050 0.050 0.035 0.060 0.027 0.092 

Locus 970 : 
2 alleles
10.9% missing data
   1   (0.117) 0.063 0.030 0.027 0.133 0.071 0.197 
   2   (0.883) 0.937 0.970 0.973 0.867 0.929 0.803 

Locus 971 : 
2 alleles
13.0% missing data
   4   (0.901) 0.871 0.943 0.970 0.946 0.952 0.919 
   2   (0.099) 0.129 0.057 0.030 0.054 0.048 0.081 

Locus 972 : 
2 alleles
5.1% missing data
   4   (0.916) 0.944 0.975 0.598 0.955 0.951 0.964 
   3   (0.084) 0.056 0.025 0.402 0.045 0.049 0.036 

Locus 973 : 
2 alleles
12.3% missing data
   4   (0.833) 0.751 0.832 0.891 0.903 0.921 0.841 
   1   (0.167) 0.249 0.168 0.109 0.097 0.079 0.159 

Locus 974 : 
2 alleles
1.4% missing data
   2   (0.934) 0.987 0.995 0.994 0.887 0.944 0.859 
   3   (0.066) 0.013 0.005 0.006 0.113 0.056 0.141 

Locus 975 : 
2 alleles
9.4% missing data
   1   (0.899) 0.868 0.864 0.627 0.970 0.975 0.957 
   3   (0.101) 0.132 0.136 0.373 0.030 0.025 0.043 

Locus 976 : 
2 alleles
2.2% missing data
   2   (0.912) 0.900 0.876 0.955 0.962 0.980 0.945 
   4   (0.088) 0.100 0.124 0.045 0.038 0.020 0.055 

Locus 977 : 
2 alleles
1.4% missing data
   2   (0.785) 0.909 0.966 0.751 0.678 0.546 0.779 
   3   (0.215) 0.091 0.034 0.249 0.322 0.454 0.221 

Locus 978 : 
2 alleles
5.1% missing data
   4   (0.778) 0.731 0.700 0.937 0.830 0.870 0.810 
   2   (0.222) 0.269 0.300 0.063 0.170 0.130 0.190 

Locus 979 : 
2 alleles
15.2% missing data
   4   (0.782) 0.830 0.836 0.945 0.760 0.829 0.771 
   2   (0.218) 0.170 0.164 0.055 0.240 0.171 0.229 

Locus 980 : 
2 alleles
11.6% missing data
   2   (0.894) 0.888 0.908 0.961 0.940 0.837 0.953 
   4   (0.106) 0.112 0.092 0.039 0.060 0.163 0.047 

Locus 981 : 
2 alleles
4.3% missing data
   2   (0.156) 0.132 0.067 0.037 0.149 0.256 0.153 
   4   (0.844) 0.868 0.933 0.963 0.851 0.744 0.847 

Locus 982 : 
2 alleles
19.6% missing data
   2   (0.890) 0.805 0.839 0.956 0.950 0.967 0.959 
   1   (0.110) 0.195 0.161 0.044 0.050 0.033 0.041 

Locus 983 : 
2 alleles
2.2% missing data
   3   (0.902) 0.844 0.931 0.953 0.954 0.963 0.949 
   1   (0.098) 0.156 0.069 0.047 0.046 0.037 0.051 

Locus 984 : 
2 alleles
9.4% missing data
   4   (0.852) 0.893 0.894 0.948 0.858 0.898 0.868 
   1   (0.148) 0.107 0.106 0.052 0.142 0.102 0.132 

Locus 985 : 
2 alleles
3.6% missing data
   2   (0.150) 0.152 0.052 0.042 0.129 0.047 0.260 
   4   (0.850) 0.848 0.948 0.958 0.871 0.953 0.740 

Locus 986 : 
2 alleles
2.9% missing data
   1   (0.903) 0.960 0.982 0.987 0.844 0.913 0.934 
   2   (0.097) 0.040 0.018 0.013 0.156 0.087 0.066 

Locus 987 : 
2 alleles
10.1% missing data
   1   (0.908) 0.917 0.929 0.908 0.955 0.917 0.929 
   3   (0.092) 0.083 0.071 0.092 0.045 0.083 0.071 

Locus 988 : 
2 alleles
4.3% missing data
   1   (0.154) 0.064 0.024 0.023 0.209 0.193 0.412 
   4   (0.846) 0.936 0.976 0.977 0.791 0.807 0.588 

Locus 989 : 
2 alleles
2.9% missing data
   2   (0.760) 0.746 0.832 0.575 0.824 0.710 0.797 
   4   (0.240) 0.254 0.168 0.425 0.176 0.290 0.203 

Locus 990 : 
2 alleles
5.1% missing data
   1   (0.152) 0.120 0.104 0.340 0.105 0.075 0.130 
   3   (0.848) 0.880 0.896 0.660 0.895 0.925 0.870 

Locus 991 : 
2 alleles
15.9% missing data
   1   (0.951) 0.988 0.995 0.994 0.951 0.965 0.881 
   2   (0.049) 0.012 0.005 0.006 0.049 0.035 0.119 

Locus 992 : 
2 alleles
5.8% missing data
   1   (0.818) 0.849 0.862 0.947 0.803 0.824 0.888 
   3   (0.182) 0.151 0.138 0.053 0.197 0.176 0.112 

Locus 993 : 
2 alleles
0.7% missing data
   1   (0.928) 0.898 0.966 0.984 0.974 0.980 0.932 
   2   (0.072) 0.102 0.034 0.016 0.026 0.020 0.068 

Locus 994 : 
2 alleles
10.9% missing data
   1   (0.871) 0.781 0.809 0.803 0.953 0.949 0.886 
   3   (0.129) 0.219 0.191 0.197 0.047 0.051 0.114 

Locus 995 : 
2 alleles
5.8% missing data
   3   (0.754) 0.659 0.743 0.920 0.841 0.857 0.629 
   1   (0.246) 0.341 0.257 0.080 0.159 0.143 0.371 

Locus 996 : 
2 alleles
12.3% missing data
   1   (0.886) 0.934 0.974 0.955 0.864 0.897 0.886 
   4   (0.114) 0.066 0.026 0.045 0.136 0.103 0.114 

Locus 997 : 
2 alleles
9.4% missing data
   1   (0.202) 0.304 0.162 0.336 0.139 0.089 0.105 
   4   (0.798) 0.696 0.838 0.664 0.861 0.911 0.895 

Locus 998 : 
2 alleles
2.2% missing data
   4   (0.907) 0.900 0.931 0.959 0.947 0.970 0.944 
   3   (0.093) 0.100 0.069 0.041 0.053 0.030 0.056 

Locus 999 : 
2 alleles
18.1% missing data
   3   (0.803) 0.836 0.586 0.910 0.858 0.852 0.793 
   2   (0.197) 0.164 0.414 0.090 0.142 0.148 0.207 

Locus 1000 : 
2 alleles
10.9% missing data
   4   (0.865) 0.903 0.959 0.974 0.852 0.937 0.819 
   3   (0.135) 0.097 0.041 0.026 0.148 0.063 0.181 

Locus 1001 : 
2 alleles
5.1% missing data
   3   (0.710) 0.645 0.633 0.887 0.722 0.886 0.829 
   4   (0.290) 0.355 0.367 0.113 0.278 0.114 0.171 

Locus 1002 : 
2 alleles
2.2% missing data
   1   (0.851) 0.722 0.544 0.935 0.940 0.946 0.952 
   3   (0.149) 0.278 0.456 0.065 0.060 0.054 0.048 

Locus 1003 : 
2 alleles
7.2% missing data
   2   (0.795) 0.814 0.892 0.951 0.834 0.579 0.676 
   3   (0.205) 0.186 0.108 0.049 0.166 0.421 0.324 

Locus 1004 : 
2 alleles
11.6% missing data
   1   (0.309) 0.312 0.224 0.094 0.318 0.220 0.378 
   3   (0.691) 0.688 0.776 0.906 0.682 0.780 0.622 

Locus 1005 : 
2 alleles
2.9% missing data
   1   (0.845) 0.769 0.862 0.957 0.909 0.909 0.853 
   3   (0.155) 0.231 0.138 0.043 0.091 0.091 0.147 

Locus 1006 : 
2 alleles
4.3% missing data
   3   (0.917) 0.962 0.977 0.661 0.950 0.969 0.936 
   1   (0.083) 0.038 0.023 0.339 0.050 0.031 0.064 

Locus 1007 : 
2 alleles
4.3% missing data
   1   (0.079) 0.055 0.017 0.014 0.046 0.387 0.052 
   3   (0.921) 0.945 0.983 0.986 0.954 0.613 0.948 

Locus 1008 : 
2 alleles
3.6% missing data
   4   (0.940) 0.851 0.924 0.987 0.987 0.988 0.983 
   1   (0.060) 0.149 0.076 0.013 0.013 0.012 0.017 

Locus 1009 : 
2 alleles
5.1% missing data
   1   (0.854) 0.844 0.945 0.486 0.913 0.906 0.873 
   4   (0.146) 0.156 0.055 0.514 0.087 0.094 0.127 

Locus 1010 : 
2 alleles
6.5% missing data
   2   (0.732) 0.717 0.778 0.628 0.784 0.780 0.762 
   4   (0.268) 0.283 0.222 0.372 0.216 0.220 0.238 

Locus 1011 : 
2 alleles
12.3% missing data
   4   (0.892) 0.867 0.781 0.958 0.945 0.970 0.963 
   2   (0.108) 0.133 0.219 0.042 0.055 0.030 0.037 

Locus 1012 : 
2 alleles
19.6% missing data
   2   (0.873) 0.887 0.909 0.936 0.897 0.916 0.909 
   4   (0.127) 0.113 0.091 0.064 0.103 0.084 0.091 

Locus 1013 : 
2 alleles
10.9% missing data
   2   (0.698) 0.752 0.804 0.924 0.687 0.526 0.566 
   4   (0.302) 0.248 0.196 0.076 0.313 0.474 0.434 

Locus 1014 : 
2 alleles
2.9% missing data
   3   (0.914) 0.889 0.890 0.622 0.977 0.985 0.979 
   2   (0.086) 0.111 0.110 0.378 0.023 0.015 0.021 

Locus 1015 : 
2 alleles
11.6% missing data
   4   (0.907) 0.868 0.913 0.975 0.953 0.947 0.962 
   2   (0.093) 0.132 0.087 0.025 0.047 0.053 0.038 

Locus 1016 : 
2 alleles
10.1% missing data
   2   (0.872) 0.890 0.954 0.964 0.867 0.940 0.899 
   4   (0.128) 0.110 0.046 0.036 0.133 0.060 0.101 

Locus 1017 : 
2 alleles
3.6% missing data
   3   (0.784) 0.785 0.604 0.762 0.849 0.915 0.853 
   2   (0.216) 0.215 0.396 0.238 0.151 0.085 0.147 

Locus 1018 : 
2 alleles
4.3% missing data
   2   (0.483) 0.495 0.624 0.488 0.430 0.621 0.437 
   4   (0.517) 0.505 0.376 0.512 0.570 0.379 0.563 

Locus 1019 : 
2 alleles
12.3% missing data
   2   (0.864) 0.862 0.819 0.952 0.906 0.963 0.881 
   1   (0.136) 0.138 0.181 0.048 0.094 0.037 0.119 

Locus 1020 : 
2 alleles
15.9% missing data
   2   (0.755) 0.871 0.797 0.945 0.675 0.634 0.746 
   4   (0.245) 0.129 0.203 0.055 0.325 0.366 0.254 

Locus 1021 : 
2 alleles
2.2% missing data
   4   (0.906) 0.960 0.984 0.985 0.884 0.918 0.889 
   2   (0.094) 0.040 0.016 0.015 0.116 0.082 0.111 

Locus 1022 : 
2 alleles
15.2% missing data
   3   (0.913) 0.943 0.964 0.974 0.927 0.914 0.952 
   1   (0.087) 0.057 0.036 0.026 0.073 0.086 0.048 

Locus 1023 : 
2 alleles
9.4% missing data
   4   (0.682) 0.752 0.722 0.899 0.649 0.480 0.692 
   1   (0.318) 0.248 0.278 0.101 0.351 0.520 0.308 

Locus 1024 : 
2 alleles
8.0% missing data
   1   (0.914) 0.956 0.864 0.986 0.936 0.959 0.964 
   2   (0.086) 0.044 0.136 0.014 0.064 0.041 0.036 

Locus 1025 : 
2 alleles
5.1% missing data
   1   (0.905) 0.805 0.937 0.967 0.963 0.963 0.942 
   3   (0.095) 0.195 0.063 0.033 0.037 0.037 0.058 

Locus 1026 : 
2 alleles
4.3% missing data
   4   (0.909) 0.914 0.767 0.974 0.958 0.973 0.964 
   2   (0.091) 0.086 0.233 0.026 0.042 0.027 0.036 

Locus 1027 : 
2 alleles
13.8% missing data
   1   (0.749) 0.750 0.841 0.941 0.723 0.820 0.756 
   4   (0.251) 0.250 0.159 0.059 0.277 0.180 0.244 

Locus 1028 : 
2 alleles
1.4% missing data
   2   (0.889) 0.875 0.950 0.969 0.959 0.367 0.856 
   4   (0.111) 0.125 0.050 0.031 0.041 0.633 0.144 

Locus 1029 : 
2 alleles
2.2% missing data
   2   (0.474) 0.389 0.544 0.489 0.513 0.435 0.469 
   4   (0.526) 0.611 0.456 0.511 0.487 0.565 0.531 

Locus 1030 : 
2 alleles
11.6% missing data
   4   (0.908) 0.919 0.972 0.975 0.918 0.971 0.947 
   1   (0.092) 0.081 0.028 0.025 0.082 0.029 0.053 

Locus 1031 : 
2 alleles
0.7% missing data
   2   (0.918) 0.967 0.840 0.980 0.972 0.413 0.942 
   4   (0.082) 0.033 0.160 0.020 0.028 0.587 0.058 

Locus 1032 : 
2 alleles
5.8% missing data
   3   (0.802) 0.863 0.902 0.358 0.828 0.849 0.804 
   2   (0.198) 0.137 0.098 0.642 0.172 0.151 0.196 

Locus 1033 : 
2 alleles
3.6% missing data
   3   (0.940) 0.941 0.965 0.595 0.989 0.989 0.974 
   1   (0.060) 0.059 0.035 0.405 0.011 0.011 0.026 

Locus 1034 : 
2 alleles
12.3% missing data
   2   (0.878) 0.873 0.898 0.953 0.918 0.920 0.901 
   1   (0.122) 0.127 0.102 0.047 0.082 0.080 0.099 

Locus 1035 : 
2 alleles
0.7% missing data
   3   (0.889) 0.902 0.971 0.976 0.909 0.942 0.844 
   4   (0.111) 0.098 0.029 0.024 0.091 0.058 0.156 

Locus 1036 : 
2 alleles
5.1% missing data
   1   (0.869) 0.834 0.910 0.956 0.918 0.905 0.887 
   3   (0.131) 0.166 0.090 0.044 0.082 0.095 0.113 

Locus 1037 : 
2 alleles
12.3% missing data
   4   (0.841) 0.793 0.826 0.750 0.910 0.961 0.909 
   2   (0.159) 0.207 0.174 0.250 0.090 0.039 0.091 

Locus 1038 : 
2 alleles
5.8% missing data
   1   (0.673) 0.543 0.722 0.547 0.803 0.603 0.618 
   3   (0.327) 0.457 0.278 0.453 0.197 0.397 0.382 

Locus 1039 : 
2 alleles
6.5% missing data
   3   (0.803) 0.809 0.915 0.950 0.815 0.690 0.771 
   1   (0.197) 0.191 0.085 0.050 0.185 0.310 0.229 

Locus 1040 : 
2 alleles
2.9% missing data
   4   (0.854) 0.892 0.948 0.973 0.892 0.403 0.800 
   2   (0.146) 0.108 0.052 0.027 0.108 0.597 0.200 

Locus 1041 : 
2 alleles
1.4% missing data
   2   (0.896) 0.878 0.976 0.979 0.904 0.950 0.945 
   4   (0.104) 0.122 0.024 0.021 0.096 0.050 0.055 

Locus 1042 : 
2 alleles
1.4% missing data
   2   (0.869) 0.900 0.948 0.974 0.857 0.891 0.909 
   1   (0.131) 0.100 0.052 0.026 0.143 0.109 0.091 

Locus 1043 : 
2 alleles
2.2% missing data
   1   (0.912) 0.921 0.974 0.652 0.965 0.955 0.933 
   3   (0.088) 0.079 0.026 0.348 0.035 0.045 0.067 

Locus 1044 : 
2 alleles
1.4% missing data
   2   (0.589) 0.481 0.421 0.704 0.716 0.675 0.478 
   4   (0.411) 0.519 0.579 0.296 0.284 0.325 0.522 

Locus 1045 : 
2 alleles
17.4% missing data
   1   (0.890) 0.837 0.963 0.895 0.935 0.855 0.944 
   3   (0.110) 0.163 0.037 0.105 0.065 0.145 0.056 

Locus 1046 : 
2 alleles
18.1% missing data
   3   (0.884) 0.866 0.814 0.957 0.936 0.913 0.947 
   1   (0.116) 0.134 0.186 0.043 0.064 0.087 0.053 

Locus 1047 : 
2 alleles
3.6% missing data
   1   (0.274) 0.327 0.292 0.090 0.212 0.448 0.237 
   4   (0.726) 0.673 0.708 0.910 0.788 0.552 0.763 

Locus 1048 : 
2 alleles
15.2% missing data
   3   (0.869) 0.941 0.955 0.962 0.836 0.717 0.872 
   1   (0.131) 0.059 0.045 0.038 0.164 0.283 0.128 

Locus 1049 : 
2 alleles
2.2% missing data
   4   (0.922) 0.957 0.989 0.989 0.904 0.937 0.971 
   2   (0.078) 0.043 0.011 0.011 0.096 0.063 0.029 

Locus 1050 : 
2 alleles
0.0% missing data
   4   (0.906) 0.968 0.988 0.782 0.918 0.960 0.834 
   2   (0.094) 0.032 0.012 0.218 0.082 0.040 0.166 

Locus 1051 : 
2 alleles
4.3% missing data
   2   (0.924) 0.947 0.856 0.976 0.965 0.983 0.966 
   4   (0.076) 0.053 0.144 0.024 0.035 0.017 0.034 

Locus 1052 : 
2 alleles
13.8% missing data
   2   (0.395) 0.445 0.460 0.317 0.314 0.558 0.421 
   4   (0.605) 0.555 0.540 0.683 0.686 0.442 0.579 

Locus 1053 : 
2 alleles
7.2% missing data
   2   (0.836) 0.889 0.716 0.968 0.843 0.882 0.888 
   4   (0.164) 0.111 0.284 0.032 0.157 0.118 0.112 

Locus 1054 : 
2 alleles
2.2% missing data
   2   (0.909) 0.909 0.915 0.967 0.961 0.888 0.910 
   4   (0.091) 0.091 0.085 0.033 0.039 0.112 0.090 

Locus 1055 : 
2 alleles
11.6% missing data
   1   (0.922) 0.965 0.972 0.974 0.932 0.972 0.924 
   3   (0.078) 0.035 0.028 0.026 0.068 0.028 0.076 

Locus 1056 : 
2 alleles
13.0% missing data
   4   (0.913) 0.911 0.966 0.918 0.949 0.908 0.969 
   2   (0.087) 0.089 0.034 0.082 0.051 0.092 0.031 

Locus 1057 : 
2 alleles
3.6% missing data
   3   (0.924) 0.878 0.907 0.967 0.975 0.952 0.972 
   1   (0.076) 0.122 0.093 0.033 0.025 0.048 0.028 

Locus 1058 : 
2 alleles
12.3% missing data
   4   (0.267) 0.336 0.333 0.085 0.219 0.176 0.218 
   2   (0.733) 0.664 0.667 0.915 0.781 0.824 0.782 

Locus 1059 : 
2 alleles
15.2% missing data
   1   (0.738) 0.669 0.740 0.927 0.811 0.685 0.670 
   4   (0.262) 0.331 0.260 0.073 0.189 0.315 0.330 

Locus 1060 : 
2 alleles
12.3% missing data
   4   (0.906) 0.951 0.981 0.986 0.923 0.954 0.706 
   2   (0.094) 0.049 0.019 0.014 0.077 0.046 0.294 

Locus 1061 : 
2 alleles
10.9% missing data
   1   (0.105) 0.048 0.023 0.020 0.163 0.045 0.089 
   3   (0.895) 0.952 0.977 0.980 0.837 0.955 0.911 

Locus 1062 : 
2 alleles
17.4% missing data
   4   (0.763) 0.768 0.796 0.556 0.809 0.748 0.849 
   2   (0.237) 0.232 0.204 0.444 0.191 0.252 0.151 

Locus 1063 : 
2 alleles
11.6% missing data
   1   (0.912) 0.971 0.958 0.985 0.908 0.864 0.938 
   2   (0.088) 0.029 0.042 0.015 0.092 0.136 0.062 

Locus 1064 : 
2 alleles
13.8% missing data
   2   (0.876) 0.879 0.927 0.967 0.888 0.950 0.928 
   4   (0.124) 0.121 0.073 0.033 0.112 0.050 0.072 

Locus 1065 : 
2 alleles
2.2% missing data
   4   (0.832) 0.880 0.940 0.727 0.853 0.901 0.773 
   2   (0.168) 0.120 0.060 0.273 0.147 0.099 0.227 

Locus 1066 : 
2 alleles
2.9% missing data
   3   (0.920) 0.976 0.987 0.990 0.903 0.907 0.865 
   1   (0.080) 0.024 0.013 0.010 0.097 0.093 0.135 

Locus 1067 : 
2 alleles
10.1% missing data
   2   (0.943) 0.987 0.994 0.994 0.906 0.943 0.953 
   4   (0.057) 0.013 0.006 0.006 0.094 0.057 0.047 

Locus 1068 : 
2 alleles
4.3% missing data
   3   (0.913) 0.858 0.957 0.976 0.968 0.866 0.954 
   2   (0.087) 0.142 0.043 0.024 0.032 0.134 0.046 

Locus 1069 : 
2 alleles
5.1% missing data
   4   (0.797) 0.330 0.128 0.111 0.975 0.973 0.963 
   1   (0.203) 0.670 0.872 0.889 0.025 0.027 0.037 

Locus 1070 : 
2 alleles
13.0% missing data
   3   (0.903) 0.839 0.939 0.971 0.961 0.958 0.908 
   4   (0.097) 0.161 0.061 0.029 0.039 0.042 0.092 

Locus 1071 : 
2 alleles
9.4% missing data
   2   (0.667) 0.659 0.645 0.871 0.695 0.387 0.736 
   4   (0.333) 0.341 0.355 0.129 0.305 0.613 0.264 

Locus 1072 : 
2 alleles
1.4% missing data
   2   (0.867) 0.928 0.972 0.977 0.826 0.859 0.816 
   3   (0.133) 0.072 0.028 0.023 0.174 0.141 0.184 

Locus 1073 : 
2 alleles
3.6% missing data
   2   (0.904) 0.969 0.990 0.990 0.840 0.833 0.900 
   1   (0.096) 0.031 0.010 0.010 0.160 0.167 0.100 

Locus 1074 : 
2 alleles
4.3% missing data
   2   (0.096) 0.164 0.038 0.034 0.050 0.082 0.045 
   4   (0.904) 0.836 0.962 0.966 0.950 0.918 0.955 

Locus 1075 : 
2 alleles
20.3% missing data
   3   (0.893) 0.936 0.981 0.825 0.890 0.949 0.946 
   2   (0.107) 0.064 0.019 0.175 0.110 0.051 0.054 

Locus 1076 : 
2 alleles
2.9% missing data
   2   (0.840) 0.819 0.902 0.948 0.859 0.921 0.885 
   4   (0.160) 0.181 0.098 0.052 0.141 0.079 0.115 

Locus 1077 : 
2 alleles
4.3% missing data
   1   (0.871) 0.817 0.965 0.962 0.904 0.948 0.861 
   3   (0.129) 0.183 0.035 0.038 0.096 0.052 0.139 

Locus 1078 : 
2 alleles
5.1% missing data
   3   (0.906) 0.872 0.921 0.967 0.955 0.973 0.941 
   1   (0.094) 0.128 0.079 0.033 0.045 0.027 0.059 

Locus 1079 : 
2 alleles
14.5% missing data
   2   (0.678) 0.624 0.751 0.880 0.699 0.755 0.630 
   1   (0.322) 0.376 0.249 0.120 0.301 0.245 0.370 

Locus 1080 : 
2 alleles
15.2% missing data
   3   (0.737) 0.713 0.640 0.182 0.824 0.873 0.849 
   1   (0.263) 0.287 0.360 0.818 0.176 0.127 0.151 

Locus 1081 : 
2 alleles
12.3% missing data
   4   (0.912) 0.865 0.952 0.913 0.959 0.981 0.959 
   2   (0.088) 0.135 0.048 0.087 0.041 0.019 0.041 

Locus 1082 : 
2 alleles
3.6% missing data
   4   (0.901) 0.921 0.970 0.974 0.907 0.911 0.940 
   1   (0.099) 0.079 0.030 0.026 0.093 0.089 0.060 

Locus 1083 : 
2 alleles
4.3% missing data
   3   (0.865) 0.894 0.965 0.924 0.888 0.436 0.917 
   4   (0.135) 0.106 0.035 0.076 0.112 0.564 0.083 

Locus 1084 : 
2 alleles
5.1% missing data
   4   (0.861) 0.840 0.924 0.770 0.935 0.921 0.791 
   2   (0.139) 0.160 0.076 0.230 0.065 0.079 0.209 

Locus 1085 : 
2 alleles
1.4% missing data
   4   (0.906) 0.942 0.985 0.982 0.888 0.963 0.916 
   1   (0.094) 0.058 0.015 0.018 0.112 0.037 0.084 

Locus 1086 : 
2 alleles
13.8% missing data
   3   (0.083) 0.019 0.008 0.008 0.123 0.455 0.080 
   4   (0.917) 0.981 0.992 0.992 0.877 0.545 0.920 

Locus 1087 : 
2 alleles
12.3% missing data
   2   (0.139) 0.088 0.039 0.177 0.122 0.065 0.187 
   4   (0.861) 0.912 0.961 0.823 0.878 0.935 0.813 

Locus 1088 : 
2 alleles
5.8% missing data
   1   (0.894) 0.892 0.869 0.968 0.942 0.904 0.940 
   4   (0.106) 0.108 0.131 0.032 0.058 0.096 0.060 

Locus 1089 : 
2 alleles
17.4% missing data
   1   (0.679) 0.549 0.670 0.793 0.729 0.887 0.746 
   4   (0.321) 0.451 0.330 0.207 0.271 0.113 0.254 

Locus 1090 : 
2 alleles
8.7% missing data
   3   (0.881) 0.859 0.956 0.970 0.910 0.934 0.890 
   1   (0.119) 0.141 0.044 0.030 0.090 0.066 0.110 

Locus 1091 : 
2 alleles
17.4% missing data
   1   (0.866) 0.852 0.961 0.953 0.893 0.849 0.845 
   3   (0.134) 0.148 0.039 0.047 0.107 0.151 0.155 

Locus 1092 : 
2 alleles
19.6% missing data
   3   (0.889) 0.941 0.977 0.662 0.935 0.914 0.680 
   1   (0.111) 0.059 0.023 0.338 0.065 0.086 0.320 

Locus 1093 : 
2 alleles
13.8% missing data
   3   (0.848) 0.686 0.915 0.936 0.917 0.785 0.925 
   1   (0.152) 0.314 0.085 0.064 0.083 0.215 0.075 

Locus 1094 : 
2 alleles
8.7% missing data
   3   (0.942) 0.988 0.996 0.995 0.899 0.964 0.926 
   1   (0.058) 0.012 0.004 0.005 0.101 0.036 0.074 

Locus 1095 : 
2 alleles
3.6% missing data
   2   (0.778) 0.799 0.839 0.950 0.811 0.376 0.794 
   4   (0.222) 0.201 0.161 0.050 0.189 0.624 0.206 

Locus 1096 : 
2 alleles
13.8% missing data
   2   (0.770) 0.815 0.766 0.634 0.792 0.843 0.831 
   4   (0.230) 0.185 0.234 0.366 0.208 0.157 0.169 

Locus 1097 : 
2 alleles
3.6% missing data
   3   (0.762) 0.762 0.813 0.613 0.843 0.456 0.800 
   2   (0.238) 0.238 0.187 0.387 0.157 0.544 0.200 

Locus 1098 : 
2 alleles
3.6% missing data
   4   (0.895) 0.795 0.949 0.973 0.948 0.937 0.944 
   2   (0.105) 0.205 0.051 0.027 0.052 0.063 0.056 

Locus 1099 : 
2 alleles
13.0% missing data
   2   (0.913) 0.926 0.960 0.982 0.932 0.953 0.956 
   4   (0.087) 0.074 0.040 0.018 0.068 0.047 0.044 

Locus 1100 : 
2 alleles
7.2% missing data
   3   (0.907) 0.949 0.928 0.948 0.925 0.950 0.939 
   1   (0.093) 0.051 0.072 0.052 0.075 0.050 0.061 

Locus 1101 : 
2 alleles
10.1% missing data
   3   (0.936) 0.986 0.994 0.994 0.888 0.868 0.944 
   1   (0.064) 0.014 0.006 0.006 0.112 0.132 0.056 

Locus 1102 : 
2 alleles
14.5% missing data
   2   (0.086) 0.051 0.023 0.024 0.101 0.043 0.032 
   3   (0.914) 0.949 0.977 0.976 0.899 0.957 0.968 

Locus 1103 : 
2 alleles
4.3% missing data
   2   (0.876) 0.914 0.952 0.967 0.875 0.817 0.906 
   4   (0.124) 0.086 0.048 0.033 0.125 0.183 0.094 

Locus 1104 : 
2 alleles
14.5% missing data
   2   (0.853) 0.916 0.866 0.754 0.893 0.881 0.839 
   1   (0.147) 0.084 0.134 0.246 0.107 0.119 0.161 

Locus 1105 : 
2 alleles
11.6% missing data
   4   (0.928) 0.921 0.694 0.977 0.981 0.984 0.972 
   2   (0.072) 0.079 0.306 0.023 0.019 0.016 0.028 

Locus 1106 : 
2 alleles
18.8% missing data
   2   (0.808) 0.783 0.960 0.952 0.791 0.870 0.747 
   4   (0.192) 0.217 0.040 0.048 0.209 0.130 0.253 

Locus 1107 : 
2 alleles
12.3% missing data
   4   (0.952) 0.909 0.743 0.979 0.994 0.994 0.991 
   2   (0.048) 0.091 0.257 0.021 0.006 0.006 0.009 

Locus 1108 : 
2 alleles
3.6% missing data
   1   (0.113) 0.031 0.011 0.255 0.172 0.172 0.092 
   4   (0.887) 0.969 0.989 0.745 0.828 0.828 0.908 

Locus 1109 : 
2 alleles
2.9% missing data
   3   (0.915) 0.876 0.950 0.972 0.962 0.965 0.946 
   2   (0.085) 0.124 0.050 0.028 0.038 0.035 0.054 

Locus 1110 : 
2 alleles
5.8% missing data
   3   (0.843) 0.719 0.858 0.964 0.918 0.933 0.823 
   4   (0.157) 0.281 0.142 0.036 0.082 0.067 0.177 

Locus 1111 : 
2 alleles
7.2% missing data
   2   (0.110) 0.048 0.022 0.487 0.106 0.043 0.110 
   4   (0.890) 0.952 0.978 0.513 0.894 0.957 0.890 

Locus 1112 : 
2 alleles
2.9% missing data
   2   (0.914) 0.910 0.775 0.977 0.967 0.971 0.962 
   4   (0.086) 0.090 0.225 0.023 0.033 0.029 0.038 

Locus 1113 : 
2 alleles
2.9% missing data
   3   (0.896) 0.944 0.976 0.983 0.861 0.938 0.922 
   1   (0.104) 0.056 0.024 0.017 0.139 0.062 0.078 

Locus 1114 : 
2 alleles
4.3% missing data
   2   (0.854) 0.838 0.921 0.944 0.898 0.944 0.765 
   4   (0.146) 0.162 0.079 0.056 0.102 0.056 0.235 

Locus 1115 : 
2 alleles
10.9% missing data
   4   (0.878) 0.902 0.909 0.868 0.908 0.959 0.894 
   2   (0.122) 0.098 0.091 0.132 0.092 0.041 0.106 

Locus 1116 : 
2 alleles
12.3% missing data
   1   (0.866) 0.821 0.925 0.738 0.936 0.946 0.894 
   2   (0.134) 0.179 0.075 0.262 0.064 0.054 0.106 

Locus 1117 : 
2 alleles
13.0% missing data
   4   (0.927) 0.880 0.940 0.469 0.986 0.983 0.980 
   1   (0.073) 0.120 0.060 0.531 0.014 0.017 0.020 

Locus 1118 : 
2 alleles
13.0% missing data
   2   (0.280) 0.353 0.231 0.084 0.226 0.673 0.172 
   4   (0.720) 0.647 0.769 0.916 0.774 0.327 0.828 

Locus 1119 : 
2 alleles
6.5% missing data
   4   (0.846) 0.849 0.911 0.958 0.864 0.923 0.832 
   2   (0.154) 0.151 0.089 0.042 0.136 0.077 0.168 

Locus 1120 : 
2 alleles
3.6% missing data
   2   (0.934) 0.987 0.995 0.995 0.861 0.920 0.936 
   1   (0.066) 0.013 0.005 0.005 0.139 0.080 0.064 

Locus 1121 : 
2 alleles
8.7% missing data
   1   (0.835) 0.878 0.946 0.963 0.811 0.863 0.780 
   2   (0.165) 0.122 0.054 0.037 0.189 0.137 0.220 

Locus 1122 : 
2 alleles
11.6% missing data
   1   (0.776) 0.775 0.734 0.915 0.803 0.814 0.825 
   3   (0.224) 0.225 0.266 0.085 0.197 0.186 0.175 

Locus 1123 : 
2 alleles
4.3% missing data
   3   (0.860) 0.924 0.852 0.969 0.863 0.729 0.922 
   4   (0.140) 0.076 0.148 0.031 0.137 0.271 0.078 

Locus 1124 : 
2 alleles
16.7% missing data
   2   (0.869) 0.715 0.833 0.953 0.948 0.910 0.926 
   4   (0.131) 0.285 0.167 0.047 0.052 0.090 0.074 

Locus 1125 : 
2 alleles
5.8% missing data
   2   (0.906) 0.912 0.832 0.606 0.974 0.976 0.945 
   1   (0.094) 0.088 0.168 0.394 0.026 0.024 0.055 

Locus 1126 : 
2 alleles
9.4% missing data
   4   (0.916) 0.974 0.959 0.985 0.915 0.891 0.935 
   3   (0.084) 0.026 0.041 0.015 0.085 0.109 0.065 

Locus 1127 : 
2 alleles
3.6% missing data
   4   (0.826) 0.834 0.905 0.941 0.851 0.886 0.761 
   2   (0.174) 0.166 0.095 0.059 0.149 0.114 0.239 

Locus 1128 : 
2 alleles
5.1% missing data
   1   (0.281) 0.170 0.101 0.729 0.366 0.186 0.239 
   3   (0.719) 0.830 0.899 0.271 0.634 0.814 0.761 

Locus 1129 : 
2 alleles
15.2% missing data
   1   (0.709) 0.663 0.856 0.869 0.712 0.728 0.674 
   4   (0.291) 0.337 0.144 0.131 0.288 0.272 0.326 

Locus 1130 : 
2 alleles
5.8% missing data
   2   (0.882) 0.875 0.958 0.958 0.895 0.954 0.928 
   4   (0.118) 0.125 0.042 0.042 0.105 0.046 0.072 

Locus 1131 : 
2 alleles
2.9% missing data
   4   (0.238) 0.096 0.048 0.051 0.463 0.404 0.202 
   2   (0.762) 0.904 0.952 0.949 0.537 0.596 0.798 

Locus 1132 : 
2 alleles
2.9% missing data
   3   (0.946) 0.896 0.949 0.655 0.993 0.993 0.990 
   1   (0.054) 0.104 0.051 0.345 0.007 0.007 0.010 

Locus 1133 : 
2 alleles
2.9% missing data
   4   (0.914) 0.877 0.934 0.962 0.959 0.969 0.960 
   1   (0.086) 0.123 0.066 0.038 0.041 0.031 0.040 

Locus 1134 : 
2 alleles
13.8% missing data
   3   (0.787) 0.838 0.904 0.933 0.745 0.860 0.726 
   1   (0.213) 0.162 0.096 0.067 0.255 0.140 0.274 

Locus 1135 : 
2 alleles
3.6% missing data
   3   (0.820) 0.719 0.838 0.557 0.934 0.465 0.907 
   2   (0.180) 0.281 0.162 0.443 0.066 0.535 0.093 

Locus 1136 : 
2 alleles
2.9% missing data
   1   (0.920) 0.957 0.970 0.986 0.948 0.903 0.870 
   4   (0.080) 0.043 0.030 0.014 0.052 0.097 0.130 

Locus 1137 : 
2 alleles
10.9% missing data
   3   (0.896) 0.891 0.910 0.965 0.940 0.961 0.903 
   1   (0.104) 0.109 0.090 0.035 0.060 0.039 0.097 

Locus 1138 : 
2 alleles
5.8% missing data
   2   (0.728) 0.726 0.711 0.877 0.726 0.853 0.782 
   4   (0.272) 0.274 0.289 0.123 0.274 0.147 0.218 

Locus 1139 : 
2 alleles
10.1% missing data
   2   (0.899) 0.952 0.980 0.981 0.863 0.950 0.895 
   4   (0.101) 0.048 0.020 0.019 0.137 0.050 0.105 

Locus 1140 : 
2 alleles
6.5% missing data
   2   (0.455) 0.274 0.333 0.427 0.591 0.490 0.508 
   4   (0.545) 0.726 0.667 0.573 0.409 0.510 0.492 

Locus 1141 : 
2 alleles
2.9% missing data
   4   (0.847) 0.616 0.852 0.755 0.951 0.956 0.920 
   3   (0.153) 0.384 0.148 0.245 0.049 0.044 0.080 

Locus 1142 : 
2 alleles
12.3% missing data
   4   (0.800) 0.868 0.924 0.835 0.726 0.802 0.864 
   2   (0.200) 0.132 0.076 0.165 0.274 0.198 0.136 

Locus 1143 : 
2 alleles
4.3% missing data
   1   (0.864) 0.906 0.958 0.971 0.832 0.899 0.886 
   3   (0.136) 0.094 0.042 0.029 0.168 0.101 0.114 

Locus 1144 : 
2 alleles
8.0% missing data
   2   (0.920) 0.977 0.988 0.721 0.933 0.948 0.911 
   4   (0.080) 0.023 0.012 0.279 0.067 0.052 0.089 

Locus 1145 : 
2 alleles
5.1% missing data
   1   (0.178) 0.216 0.068 0.072 0.139 0.300 0.171 
   3   (0.822) 0.784 0.932 0.928 0.861 0.700 0.829 

Locus 1146 : 
2 alleles
10.9% missing data
   1   (0.910) 0.912 0.801 0.614 0.977 0.975 0.965 
   3   (0.090) 0.088 0.199 0.386 0.023 0.025 0.035 

Locus 1147 : 
2 alleles
2.9% missing data
   1   (0.906) 0.944 0.981 0.984 0.897 0.909 0.922 
   3   (0.094) 0.056 0.019 0.016 0.103 0.091 0.078 

Locus 1148 : 
2 alleles
3.6% missing data
   1   (0.899) 0.943 0.979 0.982 0.900 0.925 0.822 
   3   (0.101) 0.057 0.021 0.018 0.100 0.075 0.178 

Locus 1149 : 
2 alleles
15.2% missing data
   2   (0.478) 0.423 0.398 0.129 0.604 0.332 0.478 
   4   (0.522) 0.577 0.602 0.871 0.396 0.668 0.522 

Locus 1150 : 
2 alleles
4.3% missing data
   2   (0.921) 0.961 0.984 0.987 0.915 0.971 0.928 
   3   (0.079) 0.039 0.016 0.013 0.085 0.029 0.072 

Locus 1151 : 
2 alleles
15.2% missing data
   4   (0.952) 0.988 0.996 0.993 0.934 0.975 0.967 
   2   (0.048) 0.012 0.004 0.007 0.066 0.025 0.033 

Locus 1152 : 
2 alleles
13.0% missing data
   4   (0.899) 0.945 0.981 0.983 0.910 0.842 0.769 
   3   (0.101) 0.055 0.019 0.017 0.090 0.158 0.231 

Locus 1153 : 
2 alleles
13.8% missing data
   3   (0.894) 0.917 0.953 0.935 0.901 0.944 0.945 
   4   (0.106) 0.083 0.047 0.065 0.099 0.056 0.055 

Locus 1154 : 
2 alleles
6.5% missing data
   1   (0.919) 0.962 0.984 0.981 0.943 0.945 0.773 
   3   (0.081) 0.038 0.016 0.019 0.057 0.055 0.227 

Locus 1155 : 
2 alleles
13.8% missing data
   3   (0.817) 0.870 0.947 0.575 0.803 0.894 0.840 
   1   (0.183) 0.130 0.053 0.425 0.197 0.106 0.160 

Locus 1156 : 
2 alleles
10.9% missing data
   3   (0.826) 0.702 0.805 0.941 0.908 0.898 0.843 
   1   (0.174) 0.298 0.195 0.059 0.092 0.102 0.157 

Locus 1157 : 
2 alleles
6.5% missing data
   1   (0.837) 0.902 0.938 0.918 0.780 0.913 0.847 
   3   (0.163) 0.098 0.062 0.082 0.220 0.087 0.153 

Locus 1158 : 
2 alleles
1.4% missing data
   1   (0.773) 0.838 0.859 0.937 0.722 0.748 0.787 
   2   (0.227) 0.162 0.141 0.063 0.278 0.252 0.213 

Locus 1159 : 
2 alleles
5.1% missing data
   1   (0.770) 0.711 0.844 0.933 0.779 0.912 0.807 
   3   (0.230) 0.289 0.156 0.067 0.221 0.088 0.193 

Locus 1160 : 
2 alleles
7.2% missing data
   4   (0.850) 0.831 0.936 0.953 0.883 0.812 0.847 
   2   (0.150) 0.169 0.064 0.047 0.117 0.188 0.153 

Locus 1161 : 
2 alleles
21.0% missing data
   1   (0.682) 0.733 0.443 0.906 0.659 0.756 0.776 
   3   (0.318) 0.267 0.557 0.094 0.341 0.244 0.224 

Locus 1162 : 
2 alleles
3.6% missing data
   2   (0.161) 0.142 0.073 0.043 0.149 0.167 0.193 
   3   (0.839) 0.858 0.927 0.957 0.851 0.833 0.807 

Locus 1163 : 
2 alleles
17.4% missing data
   2   (0.923) 0.968 0.988 0.985 0.916 0.849 0.940 
   4   (0.077) 0.032 0.012 0.015 0.084 0.151 0.060 

Locus 1164 : 
2 alleles
5.8% missing data
   2   (0.543) 0.656 0.430 0.512 0.501 0.330 0.645 
   4   (0.457) 0.344 0.570 0.488 0.499 0.670 0.355 

Locus 1165 : 
2 alleles
5.1% missing data
   3   (0.773) 0.763 0.773 0.933 0.817 0.778 0.723 
   1   (0.227) 0.237 0.227 0.067 0.183 0.222 0.277 

Locus 1166 : 
2 alleles
5.8% missing data
   1   (0.839) 0.919 0.845 0.923 0.828 0.863 0.835 
   3   (0.161) 0.081 0.155 0.077 0.172 0.137 0.165 

Locus 1167 : 
2 alleles
3.6% missing data
   3   (0.900) 0.916 0.858 0.968 0.949 0.956 0.891 
   1   (0.100) 0.084 0.142 0.032 0.051 0.044 0.109 

Locus 1168 : 
2 alleles
9.4% missing data
   1   (0.893) 0.949 0.983 0.785 0.900 0.851 0.932 
   3   (0.107) 0.051 0.017 0.215 0.100 0.149 0.068 

Locus 1169 : 
2 alleles
12.3% missing data
   1   (0.907) 0.889 0.960 0.972 0.945 0.943 0.927 
   3   (0.093) 0.111 0.040 0.028 0.055 0.057 0.073 

Locus 1170 : 
2 alleles
5.8% missing data
   1   (0.895) 0.928 0.830 0.960 0.931 0.956 0.936 
   4   (0.105) 0.072 0.170 0.040 0.069 0.044 0.064 

Locus 1171 : 
2 alleles
5.8% missing data
   3   (0.395) 0.475 0.168 0.819 0.325 0.586 0.351 
   4   (0.605) 0.525 0.832 0.181 0.675 0.414 0.649 

Locus 1172 : 
2 alleles
13.8% missing data
   2   (0.927) 0.876 0.960 0.934 0.971 0.985 0.978 
   3   (0.073) 0.124 0.040 0.066 0.029 0.015 0.022 

Locus 1173 : 
2 alleles
3.6% missing data
   1   (0.614) 0.605 0.862 0.612 0.631 0.446 0.451 
   2   (0.386) 0.395 0.138 0.388 0.369 0.554 0.549 

Locus 1174 : 
2 alleles
13.0% missing data
   3   (0.853) 0.926 0.970 0.976 0.768 0.711 0.883 
   1   (0.147) 0.074 0.030 0.024 0.232 0.289 0.117 

Locus 1175 : 
2 alleles
2.2% missing data
   1   (0.864) 0.819 0.741 0.954 0.925 0.965 0.924 
   3   (0.136) 0.181 0.259 0.046 0.075 0.035 0.076 

Locus 1176 : 
2 alleles
7.2% missing data
   1   (0.880) 0.902 0.878 0.971 0.909 0.960 0.879 
   3   (0.120) 0.098 0.122 0.029 0.091 0.040 0.121 

Locus 1177 : 
2 alleles
13.0% missing data
   3   (0.920) 0.945 0.966 0.980 0.949 0.943 0.917 
   1   (0.080) 0.055 0.034 0.020 0.051 0.057 0.083 

Locus 1178 : 
2 alleles
2.9% missing data
   3   (0.864) 0.870 0.947 0.935 0.881 0.784 0.932 
   1   (0.136) 0.130 0.053 0.065 0.119 0.216 0.068 

Locus 1179 : 
2 alleles
10.9% missing data
   2   (0.824) 0.849 0.921 0.940 0.819 0.852 0.810 
   4   (0.176) 0.151 0.079 0.060 0.181 0.148 0.190 

Locus 1180 : 
2 alleles
7.2% missing data
   1   (0.177) 0.261 0.110 0.046 0.120 0.176 0.170 
   3   (0.823) 0.739 0.890 0.954 0.880 0.824 0.830 

Locus 1181 : 
2 alleles
11.6% missing data
   3   (0.916) 0.968 0.988 0.985 0.864 0.942 0.943 
   1   (0.084) 0.032 0.012 0.015 0.136 0.058 0.057 

Locus 1182 : 
2 alleles
11.6% missing data
   2   (0.892) 0.864 0.958 0.977 0.923 0.926 0.924 
   4   (0.108) 0.136 0.042 0.023 0.077 0.074 0.076 

Locus 1183 : 
2 alleles
2.9% missing data
   4   (0.908) 0.939 0.984 0.988 0.894 0.968 0.925 
   3   (0.092) 0.061 0.016 0.012 0.106 0.032 0.075 

Locus 1184 : 
2 alleles
10.9% missing data
   4   (0.724) 0.658 0.873 0.804 0.758 0.627 0.727 
   2   (0.276) 0.342 0.127 0.196 0.242 0.373 0.273 

Locus 1185 : 
2 alleles
13.8% missing data
   4   (0.906) 0.947 0.979 0.980 0.926 0.930 0.799 
   2   (0.094) 0.053 0.021 0.020 0.074 0.070 0.201 

Locus 1186 : 
2 alleles
0.7% missing data
   4   (0.845) 0.763 0.890 0.947 0.897 0.819 0.916 
   2   (0.155) 0.237 0.110 0.053 0.103 0.181 0.084 

Locus 1187 : 
2 alleles
12.3% missing data
   3   (0.885) 0.814 0.918 0.963 0.930 0.951 0.954 
   1   (0.115) 0.186 0.082 0.037 0.070 0.049 0.046 

Locus 1188 : 
2 alleles
11.6% missing data
   2   (0.857) 0.917 0.964 0.939 0.771 0.925 0.917 
   3   (0.143) 0.083 0.036 0.061 0.229 0.075 0.083 

Locus 1189 : 
2 alleles
5.1% missing data
   2   (0.817) 0.909 0.911 0.273 0.822 0.854 0.823 
   1   (0.183) 0.091 0.089 0.727 0.178 0.146 0.177 

Locus 1190 : 
2 alleles
13.8% missing data
   2   (0.581) 0.626 0.419 0.312 0.632 0.503 0.665 
   4   (0.419) 0.374 0.581 0.688 0.368 0.497 0.335 

Locus 1191 : 
2 alleles
5.8% missing data
   3   (0.897) 0.921 0.924 0.969 0.938 0.943 0.840 
   4   (0.103) 0.079 0.076 0.031 0.062 0.057 0.160 

Locus 1192 : 
2 alleles
3.6% missing data
   2   (0.924) 0.863 0.861 0.963 0.979 0.986 0.976 
   4   (0.076) 0.137 0.139 0.037 0.021 0.014 0.024 

Locus 1193 : 
2 alleles
2.9% missing data
   3   (0.878) 0.869 0.969 0.964 0.911 0.726 0.908 
   1   (0.122) 0.131 0.031 0.036 0.089 0.274 0.092 

Locus 1194 : 
2 alleles
2.9% missing data
   2   (0.110) 0.126 0.292 0.266 0.030 0.047 0.059 
   4   (0.890) 0.874 0.708 0.734 0.970 0.953 0.941 

Locus 1195 : 
2 alleles
14.5% missing data
   2   (0.875) 0.830 0.948 0.952 0.900 0.964 0.926 
   4   (0.125) 0.170 0.052 0.048 0.100 0.036 0.074 

Locus 1196 : 
2 alleles
13.0% missing data
   4   (0.570) 0.636 0.559 0.222 0.597 0.418 0.612 
   2   (0.430) 0.364 0.441 0.778 0.403 0.582 0.388 

Locus 1197 : 
2 alleles
3.6% missing data
   2   (0.899) 0.957 0.982 0.793 0.916 0.907 0.860 
   4   (0.101) 0.043 0.018 0.207 0.084 0.093 0.140 

Locus 1198 : 
2 alleles
4.3% missing data
   3   (0.944) 0.989 0.996 0.995 0.893 0.975 0.943 
   4   (0.056) 0.011 0.004 0.005 0.107 0.025 0.057 

Locus 1199 : 
2 alleles
5.8% missing data
   3   (0.785) 0.736 0.871 0.885 0.805 0.925 0.792 
   1   (0.215) 0.264 0.129 0.115 0.195 0.075 0.208 

Locus 1200 : 
2 alleles
5.1% missing data
   3   (0.538) 0.403 0.490 0.543 0.642 0.774 0.442 
   1   (0.462) 0.597 0.510 0.457 0.358 0.226 0.558 

Locus 1201 : 
2 alleles
2.9% missing data
   1   (0.821) 0.877 0.837 0.952 0.806 0.912 0.829 
   2   (0.179) 0.123 0.163 0.048 0.194 0.088 0.171 

Locus 1202 : 
2 alleles
5.8% missing data
   4   (0.557) 0.604 0.714 0.480 0.499 0.304 0.685 
   2   (0.443) 0.396 0.286 0.520 0.501 0.696 0.315 

Locus 1203 : 
2 alleles
3.6% missing data
   2   (0.919) 0.896 0.910 0.957 0.967 0.975 0.966 
   4   (0.081) 0.104 0.090 0.043 0.033 0.025 0.034 

Locus 1204 : 
2 alleles
0.7% missing data
   1   (0.830) 0.869 0.871 0.963 0.859 0.477 0.871 
   3   (0.170) 0.131 0.129 0.037 0.141 0.523 0.129 

Locus 1205 : 
2 alleles
1.4% missing data
   3   (0.895) 0.896 0.925 0.973 0.938 0.947 0.915 
   1   (0.105) 0.104 0.075 0.027 0.062 0.053 0.085 

Locus 1206 : 
2 alleles
2.9% missing data
   3   (0.952) 0.842 0.885 0.983 0.994 0.994 0.992 
   1   (0.048) 0.158 0.115 0.017 0.006 0.006 0.008 

Locus 1207 : 
2 alleles
5.8% missing data
   2   (0.824) 0.757 0.861 0.871 0.874 0.816 0.913 
   4   (0.176) 0.243 0.139 0.129 0.126 0.184 0.087 

Locus 1208 : 
2 alleles
3.6% missing data
   1   (0.849) 0.790 0.882 0.921 0.905 0.917 0.883 
   3   (0.151) 0.210 0.118 0.079 0.095 0.083 0.117 

Locus 1209 : 
2 alleles
10.1% missing data
   1   (0.890) 0.933 0.972 0.979 0.894 0.671 0.934 
   4   (0.110) 0.067 0.028 0.021 0.106 0.329 0.066 

Locus 1210 : 
2 alleles
3.6% missing data
   3   (0.893) 0.892 0.941 0.973 0.922 0.937 0.925 
   2   (0.107) 0.108 0.059 0.027 0.078 0.063 0.075 

Locus 1211 : 
2 alleles
4.3% missing data
   4   (0.819) 0.804 0.875 0.915 0.846 0.910 0.830 
   2   (0.181) 0.196 0.125 0.085 0.154 0.090 0.170 

Locus 1212 : 
2 alleles
12.3% missing data
   1   (0.881) 0.929 0.956 0.827 0.890 0.962 0.916 
   3   (0.119) 0.071 0.044 0.173 0.110 0.038 0.084 

Locus 1213 : 
2 alleles
0.7% missing data
   4   (0.914) 0.928 0.982 0.988 0.920 0.974 0.947 
   2   (0.086) 0.072 0.018 0.012 0.080 0.026 0.053 

Locus 1214 : 
2 alleles
5.1% missing data
   1   (0.896) 0.944 0.943 0.798 0.924 0.913 0.963 
   2   (0.104) 0.056 0.057 0.202 0.076 0.087 0.037 

Locus 1215 : 
2 alleles
5.1% missing data
   2   (0.850) 0.512 0.275 0.148 0.981 0.979 0.972 
   4   (0.150) 0.488 0.725 0.852 0.019 0.021 0.028 

Locus 1216 : 
2 alleles
4.3% missing data
   3   (0.918) 0.856 0.887 0.958 0.977 0.916 0.965 
   4   (0.082) 0.144 0.113 0.042 0.023 0.084 0.035 

Locus 1217 : 
2 alleles
5.1% missing data
   1   (0.773) 0.768 0.906 0.941 0.747 0.777 0.784 
   4   (0.227) 0.232 0.094 0.059 0.253 0.223 0.216 

Locus 1218 : 
2 alleles
5.1% missing data
   4   (0.562) 0.531 0.772 0.137 0.566 0.629 0.640 
   2   (0.438) 0.469 0.228 0.863 0.434 0.371 0.360 

Locus 1219 : 
2 alleles
2.9% missing data
   1   (0.877) 0.845 0.919 0.949 0.920 0.919 0.932 
   2   (0.123) 0.155 0.081 0.051 0.080 0.081 0.068 

Locus 1220 : 
2 alleles
13.0% missing data
   1   (0.890) 0.873 0.943 0.950 0.923 0.928 0.930 
   3   (0.110) 0.127 0.057 0.050 0.077 0.072 0.070 

Locus 1221 : 
2 alleles
4.3% missing data
   2   (0.911) 0.942 0.980 0.984 0.910 0.965 0.924 
   4   (0.089) 0.058 0.020 0.016 0.090 0.035 0.076 

Locus 1222 : 
2 alleles
13.0% missing data
   2   (0.383) 0.303 0.378 0.635 0.366 0.542 0.360 
   4   (0.617) 0.697 0.622 0.365 0.634 0.458 0.640 

Locus 1223 : 
2 alleles
1.4% missing data
   1   (0.870) 0.629 0.927 0.963 0.948 0.932 0.924 
   3   (0.130) 0.371 0.073 0.037 0.052 0.068 0.076 

Locus 1224 : 
2 alleles
2.9% missing data
   4   (0.892) 0.913 0.904 0.968 0.926 0.929 0.909 
   2   (0.108) 0.087 0.096 0.032 0.074 0.071 0.091 

Locus 1225 : 
2 alleles
12.3% missing data
   1   (0.879) 0.902 0.963 0.968 0.906 0.846 0.785 
   3   (0.121) 0.098 0.037 0.032 0.094 0.154 0.215 

Locus 1226 : 
2 alleles
3.6% missing data
   3   (0.887) 0.781 0.908 0.972 0.952 0.960 0.906 
   4   (0.113) 0.219 0.092 0.028 0.048 0.040 0.094 

Locus 1227 : 
2 alleles
14.5% missing data
   1   (0.337) 0.295 0.236 0.384 0.312 0.213 0.526 
   3   (0.663) 0.705 0.764 0.616 0.688 0.787 0.474 

Locus 1228 : 
2 alleles
10.9% missing data
   3   (0.947) 0.988 0.995 0.995 0.916 0.971 0.960 
   4   (0.053) 0.012 0.005 0.005 0.084 0.029 0.040 

Locus 1229 : 
2 alleles
3.6% missing data
   1   (0.855) 0.899 0.761 0.965 0.883 0.772 0.927 
   2   (0.145) 0.101 0.239 0.035 0.117 0.228 0.073 

Locus 1230 : 
2 alleles
11.6% missing data
   1   (0.711) 0.649 0.570 0.929 0.750 0.832 0.780 
   2   (0.289) 0.351 0.430 0.071 0.250 0.168 0.220 

Locus 1231 : 
2 alleles
3.6% missing data
   1   (0.565) 0.604 0.269 0.535 0.664 0.520 0.482 
   3   (0.435) 0.396 0.731 0.465 0.336 0.480 0.518 

Locus 1232 : 
2 alleles
13.0% missing data
   1   (0.156) 0.123 0.067 0.037 0.159 0.323 0.102 
   3   (0.844) 0.877 0.933 0.963 0.841 0.677 0.898 

Locus 1233 : 
2 alleles
3.6% missing data
   4   (0.916) 0.967 0.977 0.692 0.945 0.937 0.945 
   2   (0.084) 0.033 0.023 0.308 0.055 0.063 0.055 

Locus 1234 : 
2 alleles
4.3% missing data
   2   (0.227) 0.248 0.472 0.059 0.149 0.155 0.265 
   4   (0.773) 0.752 0.528 0.941 0.851 0.845 0.735 

Locus 1235 : 
2 alleles
10.9% missing data
   4   (0.894) 0.945 0.963 0.947 0.897 0.877 0.885 
   2   (0.106) 0.055 0.037 0.053 0.103 0.123 0.115 

Locus 1236 : 
2 alleles
11.6% missing data
   2   (0.120) 0.093 0.044 0.031 0.129 0.064 0.088 
   4   (0.880) 0.907 0.956 0.969 0.871 0.936 0.912 

Locus 1237 : 
2 alleles
13.0% missing data
   3   (0.907) 0.955 0.973 0.983 0.903 0.933 0.886 
   2   (0.093) 0.045 0.027 0.017 0.097 0.067 0.114 

Locus 1238 : 
2 alleles
4.3% missing data
   2   (0.738) 0.828 0.797 0.733 0.737 0.772 0.664 
   4   (0.262) 0.172 0.203 0.267 0.263 0.228 0.336 

Locus 1239 : 
2 alleles
2.9% missing data
   2   (0.872) 0.865 0.899 0.961 0.921 0.711 0.932 
   4   (0.128) 0.135 0.101 0.039 0.079 0.289 0.068 

Locus 1240 : 
2 alleles
2.9% missing data
   1   (0.887) 0.909 0.951 0.963 0.927 0.574 0.927 
   3   (0.113) 0.091 0.049 0.037 0.073 0.426 0.073 

Locus 1241 : 
2 alleles
5.8% missing data
   4   (0.617) 0.707 0.815 0.866 0.497 0.599 0.547 
   1   (0.383) 0.293 0.185 0.134 0.503 0.401 0.453 

Locus 1242 : 
2 alleles
5.8% missing data
   1   (0.922) 0.974 0.989 0.989 0.907 0.799 0.932 
   2   (0.078) 0.026 0.011 0.011 0.093 0.201 0.068 

Locus 1243 : 
2 alleles
3.6% missing data
   2   (0.195) 0.147 0.085 0.057 0.196 0.108 0.395 
   4   (0.805) 0.853 0.915 0.943 0.804 0.892 0.605 

Locus 1244 : 
2 alleles
2.2% missing data
   3   (0.871) 0.795 0.956 0.960 0.889 0.965 0.948 
   1   (0.129) 0.205 0.044 0.040 0.111 0.035 0.052 

Locus 1245 : 
2 alleles
10.1% missing data
   3   (0.167) 0.093 0.035 0.029 0.248 0.429 0.129 
   1   (0.833) 0.907 0.965 0.971 0.752 0.571 0.871 

Locus 1246 : 
2 alleles
13.8% missing data
   4   (0.902) 0.859 0.690 0.974 0.967 0.968 0.953 
   2   (0.098) 0.141 0.310 0.026 0.033 0.032 0.047 

Locus 1247 : 
2 alleles
4.3% missing data
   1   (0.766) 0.855 0.924 0.817 0.730 0.762 0.644 
   3   (0.234) 0.145 0.076 0.183 0.270 0.238 0.356 

Locus 1248 : 
2 alleles
10.9% missing data
   3   (0.806) 0.871 0.892 0.687 0.809 0.874 0.806 
   1   (0.194) 0.129 0.108 0.313 0.191 0.126 0.194 

Locus 1249 : 
2 alleles
6.5% missing data
   1   (0.801) 0.650 0.713 0.740 0.911 0.917 0.879 
   3   (0.199) 0.350 0.287 0.260 0.089 0.083 0.121 

Locus 1250 : 
2 alleles
4.3% missing data
   3   (0.902) 0.910 0.973 0.975 0.918 0.956 0.918 
   1   (0.098) 0.090 0.027 0.025 0.082 0.044 0.082 

Locus 1251 : 
2 alleles
19.6% missing data
   2   (0.607) 0.791 0.625 0.918 0.490 0.390 0.477 
   4   (0.393) 0.209 0.375 0.082 0.510 0.610 0.523 

Locus 1252 : 
2 alleles
13.0% missing data
   4   (0.867) 0.919 0.934 0.594 0.890 0.865 0.929 
   1   (0.133) 0.081 0.066 0.406 0.110 0.135 0.071 

Locus 1253 : 
2 alleles
11.6% missing data
   2   (0.856) 0.799 0.906 0.911 0.899 0.912 0.909 
   4   (0.144) 0.201 0.094 0.089 0.101 0.088 0.091 

Locus 1254 : 
2 alleles
1.4% missing data
   1   (0.927) 0.972 0.991 0.990 0.902 0.930 0.959 
   3   (0.073) 0.028 0.009 0.010 0.098 0.070 0.041 

Locus 1255 : 
2 alleles
10.1% missing data
   2   (0.424) 0.442 0.563 0.734 0.331 0.250 0.474 
   4   (0.576) 0.558 0.437 0.266 0.669 0.750 0.526 

Locus 1256 : 
2 alleles
5.1% missing data
   3   (0.768) 0.771 0.766 0.624 0.850 0.628 0.800 
   1   (0.232) 0.229 0.234 0.376 0.150 0.372 0.200 

Locus 1257 : 
2 alleles
2.9% missing data
   2   (0.623) 0.470 0.200 0.280 0.807 0.861 0.704 
   4   (0.377) 0.530 0.800 0.720 0.193 0.139 0.296 

Locus 1258 : 
2 alleles
12.3% missing data
   1   (0.883) 0.931 0.965 0.978 0.882 0.672 0.916 
   3   (0.117) 0.069 0.035 0.022 0.118 0.328 0.084 

Locus 1259 : 
2 alleles
14.5% missing data
   1   (0.114) 0.066 0.031 0.032 0.129 0.104 0.119 
   2   (0.886) 0.934 0.969 0.968 0.871 0.896 0.881 

Locus 1260 : 
2 alleles
2.2% missing data
   3   (0.923) 0.803 0.650 0.969 0.987 0.988 0.978 
   1   (0.077) 0.197 0.350 0.031 0.013 0.012 0.022 

Locus 1261 : 
2 alleles
13.0% missing data
   4   (0.834) 0.808 0.728 0.945 0.883 0.877 0.920 
   3   (0.166) 0.192 0.272 0.055 0.117 0.123 0.080 

Locus 1262 : 
2 alleles
15.9% missing data
   2   (0.819) 0.822 0.909 0.387 0.875 0.664 0.917 
   4   (0.181) 0.178 0.091 0.613 0.125 0.336 0.083 

Locus 1263 : 
2 alleles
15.2% missing data
   2   (0.895) 0.895 0.967 0.977 0.912 0.938 0.915 
   4   (0.105) 0.105 0.033 0.023 0.088 0.062 0.085 

Locus 1264 : 
2 alleles
8.7% missing data
   1   (0.851) 0.842 0.953 0.220 0.909 0.943 0.887 
   3   (0.149) 0.158 0.047 0.780 0.091 0.057 0.113 

Locus 1265 : 
2 alleles
15.9% missing data
   1   (0.616) 0.627 0.778 0.582 0.638 0.620 0.459 
   3   (0.384) 0.373 0.222 0.418 0.362 0.380 0.541 

Locus 1266 : 
2 alleles
8.0% missing data
   4   (0.492) 0.635 0.412 0.594 0.385 0.688 0.471 
   2   (0.508) 0.365 0.588 0.406 0.615 0.312 0.529 

Locus 1267 : 
2 alleles
0.7% missing data
   2   (0.905) 0.964 0.963 0.985 0.903 0.921 0.897 
   1   (0.095) 0.036 0.037 0.015 0.097 0.079 0.103 

Locus 1268 : 
2 alleles
3.6% missing data
   2   (0.904) 0.836 0.873 0.550 0.978 0.961 0.973 
   3   (0.096) 0.164 0.127 0.450 0.022 0.039 0.027 

Locus 1269 : 
2 alleles
3.6% missing data
   1   (0.904) 0.933 0.930 0.965 0.925 0.954 0.937 
   4   (0.096) 0.067 0.070 0.035 0.075 0.046 0.063 

Locus 1270 : 
2 alleles
12.3% missing data
   1   (0.760) 0.884 0.947 0.546 0.662 0.824 0.665 
   3   (0.240) 0.116 0.053 0.454 0.338 0.176 0.335 

Locus 1271 : 
2 alleles
7.2% missing data
   1   (0.113) 0.094 0.036 0.400 0.072 0.038 0.071 
   3   (0.887) 0.906 0.964 0.600 0.928 0.962 0.929 

Locus 1272 : 
2 alleles
1.4% missing data
   2   (0.794) 0.828 0.882 0.777 0.817 0.804 0.801 
   4   (0.206) 0.172 0.118 0.223 0.183 0.196 0.199 

Locus 1273 : 
2 alleles
9.4% missing data
   2   (0.129) 0.129 0.223 0.038 0.075 0.155 0.069 
   4   (0.871) 0.871 0.777 0.962 0.925 0.845 0.931 

Locus 1274 : 
2 alleles
4.3% missing data
   2   (0.868) 0.925 0.976 0.823 0.858 0.869 0.895 
   4   (0.132) 0.075 0.024 0.177 0.142 0.131 0.105 

Locus 1275 : 
2 alleles
5.1% missing data
   1   (0.918) 0.948 0.981 0.982 0.937 0.913 0.900 
   2   (0.082) 0.052 0.019 0.018 0.063 0.087 0.100 

Locus 1276 : 
2 alleles
5.8% missing data
   2   (0.581) 0.544 0.822 0.348 0.581 0.509 0.600 
   4   (0.419) 0.456 0.178 0.652 0.419 0.491 0.400 

Locus 1277 : 
2 alleles
16.7% missing data
   1   (0.828) 0.718 0.850 0.933 0.899 0.851 0.876 
   2   (0.172) 0.282 0.150 0.067 0.101 0.149 0.124 

Locus 1278 : 
2 alleles
11.6% missing data
   4   (0.873) 0.855 0.900 0.932 0.903 0.952 0.939 
   3   (0.127) 0.145 0.100 0.068 0.097 0.048 0.061 

Locus 1279 : 
2 alleles
5.1% missing data
   3   (0.597) 0.658 0.644 0.857 0.521 0.374 0.690 
   1   (0.403) 0.342 0.356 0.143 0.479 0.626 0.310 

Locus 1280 : 
2 alleles
13.0% missing data
   3   (0.901) 0.893 0.952 0.975 0.942 0.768 0.949 
   1   (0.099) 0.107 0.048 0.025 0.058 0.232 0.051 

Locus 1281 : 
2 alleles
16.7% missing data
   3   (0.902) 0.915 0.943 0.975 0.938 0.944 0.898 
   4   (0.098) 0.085 0.057 0.025 0.062 0.056 0.102 

Locus 1282 : 
2 alleles
1.4% missing data
   1   (0.901) 0.929 0.980 0.979 0.911 0.935 0.874 
   3   (0.099) 0.071 0.020 0.021 0.089 0.065 0.126 

Locus 1283 : 
2 alleles
3.6% missing data
   3   (0.769) 0.788 0.624 0.671 0.840 0.885 0.776 
   1   (0.231) 0.212 0.376 0.329 0.160 0.115 0.224 

Locus 1284 : 
2 alleles
13.8% missing data
   4   (0.907) 0.912 0.957 0.958 0.955 0.791 0.901 
   2   (0.093) 0.088 0.043 0.042 0.045 0.209 0.099 

Locus 1285 : 
2 alleles
5.8% missing data
   1   (0.847) 0.886 0.947 0.729 0.874 0.871 0.848 
   3   (0.153) 0.114 0.053 0.271 0.126 0.129 0.152 

Locus 1286 : 
2 alleles
2.9% missing data
   2   (0.905) 0.851 0.817 0.947 0.966 0.979 0.956 
   4   (0.095) 0.149 0.183 0.053 0.034 0.021 0.044 

Locus 1287 : 
2 alleles
3.6% missing data
   1   (0.107) 0.163 0.202 0.311 0.029 0.030 0.043 
   3   (0.893) 0.837 0.798 0.689 0.971 0.970 0.957 

Locus 1288 : 
2 alleles
0.7% missing data
   4   (0.954) 0.942 0.972 0.561 0.994 0.994 0.992 
   3   (0.046) 0.058 0.028 0.439 0.006 0.006 0.008 

Locus 1289 : 
2 alleles
5.8% missing data
   3   (0.851) 0.786 0.858 0.689 0.934 0.895 0.936 
   1   (0.149) 0.214 0.142 0.311 0.066 0.105 0.064 

Locus 1290 : 
2 alleles
13.8% missing data
   1   (0.854) 0.913 0.861 0.969 0.844 0.806 0.922 
   4   (0.146) 0.087 0.139 0.031 0.156 0.194 0.078 

Locus 1291 : 
2 alleles
5.8% missing data
   1   (0.831) 0.685 0.634 0.890 0.938 0.922 0.848 
   3   (0.169) 0.315 0.366 0.110 0.062 0.078 0.152 

Locus 1292 : 
2 alleles
3.6% missing data
   3   (0.898) 0.857 0.964 0.916 0.942 0.944 0.935 
   2   (0.102) 0.143 0.036 0.084 0.058 0.056 0.065 

Locus 1293 : 
2 alleles
9.4% missing data
   2   (0.904) 0.871 0.952 0.913 0.948 0.942 0.958 
   4   (0.096) 0.129 0.048 0.087 0.052 0.058 0.042 

Locus 1294 : 
2 alleles
4.3% missing data
   3   (0.897) 0.980 0.992 0.990 0.719 0.834 0.889 
   4   (0.103) 0.020 0.008 0.010 0.281 0.166 0.111 

Locus 1295 : 
2 alleles
13.8% missing data
   1   (0.465) 0.477 0.616 0.532 0.417 0.348 0.467 
   4   (0.535) 0.523 0.384 0.468 0.583 0.652 0.533 

Locus 1296 : 
2 alleles
4.3% missing data
   2   (0.863) 0.862 0.933 0.966 0.855 0.948 0.929 
   3   (0.137) 0.138 0.067 0.034 0.145 0.052 0.071 

Locus 1297 : 
2 alleles
2.9% missing data
   4   (0.838) 0.556 0.801 0.946 0.937 0.950 0.916 
   3   (0.162) 0.444 0.199 0.054 0.063 0.050 0.084 

Locus 1298 : 
2 alleles
3.6% missing data
   1   (0.110) 0.065 0.063 0.041 0.080 0.238 0.109 
   3   (0.890) 0.935 0.937 0.959 0.920 0.762 0.891 

Locus 1299 : 
2 alleles
3.6% missing data
   2   (0.890) 0.916 0.956 0.957 0.895 0.936 0.922 
   4   (0.110) 0.084 0.044 0.043 0.105 0.064 0.078 

Locus 1300 : 
2 alleles
5.1% missing data
   3   (0.882) 0.895 0.900 0.968 0.903 0.950 0.925 
   1   (0.118) 0.105 0.100 0.032 0.097 0.050 0.075 

Locus 1301 : 
2 alleles
5.8% missing data
   3   (0.419) 0.403 0.583 0.155 0.428 0.253 0.452 
   4   (0.581) 0.597 0.417 0.845 0.572 0.747 0.548 

Locus 1302 : 
2 alleles
5.1% missing data
   2   (0.572) 0.714 0.506 0.217 0.530 0.720 0.559 
   4   (0.428) 0.286 0.494 0.783 0.470 0.280 0.441 

Locus 1303 : 
2 alleles
15.9% missing data
   1   (0.729) 0.729 0.804 0.796 0.739 0.749 0.740 
   2   (0.271) 0.271 0.196 0.204 0.261 0.251 0.260 

Locus 1304 : 
2 alleles
1.4% missing data
   1   (0.910) 0.935 0.974 0.984 0.938 0.933 0.858 
   3   (0.090) 0.065 0.026 0.016 0.062 0.067 0.142 

Locus 1305 : 
2 alleles
10.1% missing data
   2   (0.647) 0.606 0.747 0.585 0.691 0.585 0.667 
   4   (0.353) 0.394 0.253 0.415 0.309 0.415 0.333 

Locus 1306 : 
2 alleles
12.3% missing data
   1   (0.888) 0.900 0.960 0.963 0.908 0.958 0.876 
   3   (0.112) 0.100 0.040 0.037 0.092 0.042 0.124 

Locus 1307 : 
2 alleles
3.6% missing data
   2   (0.907) 0.961 0.983 0.984 0.888 0.822 0.931 
   4   (0.093) 0.039 0.017 0.016 0.112 0.178 0.069 

Locus 1308 : 
2 alleles
13.8% missing data
   4   (0.828) 0.798 0.915 0.949 0.836 0.809 0.906 
   1   (0.172) 0.202 0.085 0.051 0.164 0.191 0.094 

Locus 1309 : 
2 alleles
10.9% missing data
   1   (0.827) 0.831 0.722 0.942 0.888 0.707 0.864 
   2   (0.173) 0.169 0.278 0.058 0.112 0.293 0.136 

Locus 1310 : 
2 alleles
10.1% missing data
   1   (0.895) 0.916 0.972 0.977 0.917 0.934 0.810 
   3   (0.105) 0.084 0.028 0.023 0.083 0.066 0.190 

Locus 1311 : 
2 alleles
10.9% missing data
   2   (0.166) 0.190 0.079 0.773 0.081 0.096 0.206 
   4   (0.834) 0.810 0.921 0.227 0.919 0.904 0.794 

Locus 1312 : 
2 alleles
8.0% missing data
   2   (0.931) 0.971 0.990 0.990 0.920 0.968 0.941 
   3   (0.069) 0.029 0.010 0.010 0.080 0.032 0.059 

Locus 1313 : 
2 alleles
4.3% missing data
   3   (0.834) 0.886 0.890 0.648 0.830 0.953 0.916 
   1   (0.166) 0.114 0.110 0.352 0.170 0.047 0.084 

Locus 1314 : 
2 alleles
13.0% missing data
   3   (0.280) 0.198 0.111 0.065 0.394 0.252 0.330 
   1   (0.720) 0.802 0.889 0.935 0.606 0.748 0.670 

Locus 1315 : 
2 alleles
8.0% missing data
   3   (0.893) 0.904 0.812 0.965 0.935 0.955 0.945 
   4   (0.107) 0.096 0.188 0.035 0.065 0.045 0.055 

Locus 1316 : 
2 alleles
12.3% missing data
   4   (0.841) 0.897 0.927 0.967 0.808 0.941 0.785 
   1   (0.159) 0.103 0.073 0.033 0.192 0.059 0.215 

Locus 1317 : 
2 alleles
13.0% missing data
   3   (0.889) 0.875 0.929 0.840 0.939 0.938 0.909 
   1   (0.111) 0.125 0.071 0.160 0.061 0.062 0.091 

Locus 1318 : 
2 alleles
3.6% missing data
   2   (0.916) 0.936 0.974 0.983 0.936 0.957 0.938 
   4   (0.084) 0.064 0.026 0.017 0.064 0.043 0.062 

Locus 1319 : 
2 alleles
4.3% missing data
   1   (0.339) 0.171 0.293 0.342 0.428 0.359 0.413 
   2   (0.661) 0.829 0.707 0.658 0.572 0.641 0.587 

Locus 1320 : 
2 alleles
15.2% missing data
   1   (0.659) 0.679 0.463 0.918 0.652 0.829 0.677 
   3   (0.341) 0.321 0.537 0.082 0.348 0.171 0.323 

Locus 1321 : 
2 alleles
15.2% missing data
   3   (0.836) 0.946 0.979 0.978 0.598 0.830 0.858 
   4   (0.164) 0.054 0.021 0.022 0.402 0.170 0.142 

Locus 1322 : 
2 alleles
3.6% missing data
   1   (0.592) 0.536 0.686 0.463 0.668 0.374 0.586 
   3   (0.408) 0.464 0.314 0.537 0.332 0.626 0.414 

Locus 1323 : 
2 alleles
9.4% missing data
   2   (0.874) 0.917 0.865 0.967 0.901 0.751 0.937 
   4   (0.126) 0.083 0.135 0.033 0.099 0.249 0.063 

Locus 1324 : 
2 alleles
6.5% missing data
   2   (0.493) 0.446 0.608 0.779 0.434 0.521 0.555 
   1   (0.507) 0.554 0.392 0.221 0.566 0.479 0.445 

Locus 1325 : 
2 alleles
6.5% missing data
   2   (0.213) 0.164 0.381 0.076 0.157 0.637 0.144 
   4   (0.787) 0.836 0.619 0.924 0.843 0.363 0.856 

Locus 1326 : 
2 alleles
13.0% missing data
   3   (0.864) 0.919 0.933 0.909 0.909 0.925 0.516 
   1   (0.136) 0.081 0.067 0.091 0.091 0.075 0.484 

Locus 1327 : 
2 alleles
10.9% missing data
   2   (0.933) 0.953 0.984 0.986 0.947 0.979 0.972 
   1   (0.067) 0.047 0.016 0.014 0.053 0.021 0.028 

Locus 1328 : 
2 alleles
5.8% missing data
   2   (0.563) 0.441 0.677 0.875 0.601 0.462 0.536 
   4   (0.437) 0.559 0.323 0.125 0.399 0.538 0.464 

Locus 1329 : 
2 alleles
2.2% missing data
   2   (0.899) 0.865 0.973 0.974 0.929 0.951 0.929 
   4   (0.101) 0.135 0.027 0.026 0.071 0.049 0.071 

Locus 1330 : 
2 alleles
11.6% missing data
   1   (0.889) 0.917 0.970 0.827 0.913 0.929 0.941 
   3   (0.111) 0.083 0.030 0.173 0.087 0.071 0.059 

Locus 1331 : 
2 alleles
11.6% missing data
   1   (0.839) 0.898 0.882 0.952 0.842 0.672 0.884 
   4   (0.161) 0.102 0.118 0.048 0.158 0.328 0.116 

Locus 1332 : 
2 alleles
13.0% missing data
   2   (0.892) 0.918 0.952 0.949 0.918 0.947 0.856 
   4   (0.108) 0.082 0.048 0.051 0.082 0.053 0.144 

Locus 1333 : 
2 alleles
15.9% missing data
   1   (0.072) 0.090 0.038 0.016 0.036 0.029 0.028 
   4   (0.928) 0.910 0.962 0.984 0.964 0.971 0.972 

Locus 1334 : 
2 alleles
1.4% missing data
   1   (0.903) 0.946 0.981 0.699 0.937 0.872 0.927 
   2   (0.097) 0.054 0.019 0.301 0.063 0.128 0.073 

Locus 1335 : 
2 alleles
12.3% missing data
   1   (0.938) 0.985 0.994 0.993 0.936 0.571 0.951 
   4   (0.062) 0.015 0.006 0.007 0.064 0.429 0.049 

Locus 1336 : 
2 alleles
5.1% missing data
   3   (0.862) 0.879 0.946 0.952 0.865 0.929 0.866 
   1   (0.138) 0.121 0.054 0.048 0.135 0.071 0.134 

Locus 1337 : 
2 alleles
17.4% missing data
   2   (0.925) 0.920 0.857 0.970 0.977 0.973 0.935 
   4   (0.075) 0.080 0.143 0.030 0.023 0.027 0.065 

Locus 1338 : 
2 alleles
5.1% missing data
   2   (0.909) 0.913 0.976 0.974 0.936 0.842 0.944 
   1   (0.091) 0.087 0.024 0.026 0.064 0.158 0.056 

Locus 1339 : 
2 alleles
1.4% missing data
   2   (0.905) 0.882 0.974 0.981 0.945 0.903 0.913 
   3   (0.095) 0.118 0.026 0.019 0.055 0.097 0.087 

Locus 1340 : 
2 alleles
2.2% missing data
   1   (0.875) 0.906 0.889 0.960 0.881 0.959 0.937 
   3   (0.125) 0.094 0.111 0.040 0.119 0.041 0.063 

Locus 1341 : 
2 alleles
4.3% missing data
   1   (0.899) 0.912 0.975 0.979 0.910 0.964 0.896 
   3   (0.101) 0.088 0.025 0.021 0.090 0.036 0.104 

Locus 1342 : 
2 alleles
1.4% missing data
   3   (0.881) 0.955 0.948 0.978 0.823 0.927 0.914 
   1   (0.119) 0.045 0.052 0.022 0.177 0.073 0.086 

Locus 1343 : 
2 alleles
10.9% missing data
   2   (0.833) 0.821 0.934 0.778 0.871 0.936 0.845 
   4   (0.167) 0.179 0.066 0.222 0.129 0.064 0.155 

Locus 1344 : 
2 alleles
3.6% missing data
   2   (0.887) 0.842 0.970 0.978 0.917 0.897 0.932 
   4   (0.113) 0.158 0.030 0.022 0.083 0.103 0.068 

Locus 1345 : 
2 alleles
10.9% missing data
   2   (0.488) 0.309 0.462 0.099 0.659 0.692 0.464 
   4   (0.512) 0.691 0.538 0.901 0.341 0.308 0.536 

Locus 1346 : 
2 alleles
10.9% missing data
   4   (0.883) 0.800 0.952 0.889 0.935 0.934 0.934 
   2   (0.117) 0.200 0.048 0.111 0.065 0.066 0.066 

Locus 1347 : 
2 alleles
0.0% missing data
   3   (0.704) 0.687 0.909 0.942 0.647 0.874 0.552 
   1   (0.296) 0.313 0.091 0.058 0.353 0.126 0.448 

Locus 1348 : 
2 alleles
4.3% missing data
   3   (0.914) 0.937 0.952 0.974 0.943 0.962 0.938 
   1   (0.086) 0.063 0.048 0.026 0.057 0.038 0.062 

Locus 1349 : 
2 alleles
13.8% missing data
   1   (0.513) 0.605 0.472 0.140 0.528 0.623 0.424 
   3   (0.487) 0.395 0.528 0.860 0.472 0.377 0.576 

Locus 1350 : 
2 alleles
10.9% missing data
   1   (0.930) 0.983 0.972 0.989 0.925 0.943 0.948 
   3   (0.070) 0.017 0.028 0.011 0.075 0.057 0.052 

Locus 1351 : 
2 alleles
17.4% missing data
   2   (0.635) 0.697 0.639 0.584 0.581 0.821 0.712 
   4   (0.365) 0.303 0.361 0.416 0.419 0.179 0.288 

Locus 1352 : 
2 alleles
14.5% missing data
   1   (0.547) 0.493 0.669 0.482 0.490 0.766 0.712 
   4   (0.453) 0.507 0.331 0.518 0.510 0.234 0.288 

Locus 1353 : 
2 alleles
12.3% missing data
   2   (0.896) 0.844 0.911 0.608 0.968 0.961 0.952 
   4   (0.104) 0.156 0.089 0.392 0.032 0.039 0.048 

Locus 1354 : 
2 alleles
4.3% missing data
   4   (0.924) 0.943 0.915 0.979 0.965 0.971 0.932 
   2   (0.076) 0.057 0.085 0.021 0.035 0.029 0.068 

Locus 1355 : 
2 alleles
10.9% missing data
   3   (0.456) 0.367 0.459 0.402 0.467 0.660 0.539 
   1   (0.544) 0.633 0.541 0.598 0.533 0.340 0.461 

Locus 1356 : 
2 alleles
6.5% missing data
   2   (0.846) 0.893 0.873 0.619 0.896 0.899 0.868 
   4   (0.154) 0.107 0.127 0.381 0.104 0.101 0.132 

Locus 1357 : 
2 alleles
7.2% missing data
   4   (0.775) 0.735 0.817 0.919 0.809 0.865 0.761 
   2   (0.225) 0.265 0.183 0.081 0.191 0.135 0.239 

Locus 1358 : 
2 alleles
4.3% missing data
   3   (0.882) 0.894 0.896 0.974 0.903 0.958 0.928 
   1   (0.118) 0.106 0.104 0.026 0.097 0.042 0.072 

Locus 1359 : 
2 alleles
5.8% missing data
   3   (0.554) 0.278 0.095 0.108 0.822 0.742 0.788 
   1   (0.446) 0.722 0.905 0.892 0.178 0.258 0.212 

Locus 1360 : 
2 alleles
5.1% missing data
   1   (0.282) 0.310 0.262 0.068 0.231 0.336 0.374 
   3   (0.718) 0.690 0.738 0.932 0.769 0.664 0.626 

Locus 1361 : 
2 alleles
5.1% missing data
   1   (0.122) 0.102 0.091 0.031 0.082 0.240 0.113 
   3   (0.878) 0.898 0.909 0.969 0.918 0.760 0.887 

Locus 1362 : 
2 alleles
12.3% missing data
   4   (0.822) 0.835 0.788 0.922 0.845 0.838 0.892 
   1   (0.178) 0.165 0.212 0.078 0.155 0.162 0.108 

Locus 1363 : 
2 alleles
2.9% missing data
   3   (0.883) 0.926 0.975 0.691 0.911 0.947 0.859 
   1   (0.117) 0.074 0.025 0.309 0.089 0.053 0.141 

Locus 1364 : 
2 alleles
13.8% missing data
   4   (0.924) 0.864 0.918 0.976 0.977 0.970 0.955 
   2   (0.076) 0.136 0.082 0.024 0.023 0.030 0.045 

Locus 1365 : 
2 alleles
14.5% missing data
   2   (0.182) 0.108 0.055 0.031 0.247 0.113 0.315 
   3   (0.818) 0.892 0.945 0.969 0.753 0.887 0.685 

Locus 1366 : 
2 alleles
10.9% missing data
   2   (0.396) 0.495 0.151 0.089 0.429 0.597 0.365 
   4   (0.604) 0.505 0.849 0.911 0.571 0.403 0.635 

Locus 1367 : 
2 alleles
0.7% missing data
   1   (0.900) 0.906 0.956 0.964 0.920 0.956 0.942 
   3   (0.100) 0.094 0.044 0.036 0.080 0.044 0.058 

Locus 1368 : 
2 alleles
10.1% missing data
   2   (0.641) 0.566 0.876 0.916 0.625 0.410 0.614 
   4   (0.359) 0.434 0.124 0.084 0.375 0.590 0.386 

Locus 1369 : 
2 alleles
4.3% missing data
   1   (0.478) 0.464 0.526 0.850 0.378 0.724 0.513 
   3   (0.522) 0.536 0.474 0.150 0.622 0.276 0.487 

Locus 1370 : 
2 alleles
14.5% missing data
   3   (0.894) 0.967 0.985 0.864 0.854 0.939 0.906 
   1   (0.106) 0.033 0.015 0.136 0.146 0.061 0.094 

Locus 1371 : 
2 alleles
12.3% missing data
   1   (0.121) 0.105 0.057 0.039 0.113 0.069 0.089 
   3   (0.879) 0.895 0.943 0.961 0.887 0.931 0.911 

Locus 1372 : 
2 alleles
3.6% missing data
   1   (0.845) 0.898 0.900 0.653 0.879 0.944 0.827 
   4   (0.155) 0.102 0.100 0.347 0.121 0.056 0.173 

Locus 1373 : 
2 alleles
5.8% missing data
   3   (0.847) 0.834 0.861 0.950 0.873 0.918 0.906 
   4   (0.153) 0.166 0.139 0.050 0.127 0.082 0.094 

Locus 1374 : 
2 alleles
4.3% missing data
   3   (0.878) 0.910 0.961 0.975 0.870 0.877 0.900 
   1   (0.122) 0.090 0.039 0.025 0.130 0.123 0.100 

Locus 1375 : 
2 alleles
3.6% missing data
   1   (0.827) 0.879 0.877 0.950 0.804 0.916 0.831 
   2   (0.173) 0.121 0.123 0.050 0.196 0.084 0.169 

Locus 1376 : 
2 alleles
1.4% missing data
   2   (0.933) 0.981 0.987 0.989 0.918 0.921 0.964 
   4   (0.067) 0.019 0.013 0.011 0.082 0.079 0.036 

Locus 1377 : 
2 alleles
1.4% missing data
   2   (0.908) 0.899 0.933 0.966 0.957 0.770 0.973 
   3   (0.092) 0.101 0.067 0.034 0.043 0.230 0.027 

Locus 1378 : 
2 alleles
10.1% missing data
   1   (0.731) 0.652 0.812 0.626 0.774 0.835 0.810 
   3   (0.269) 0.348 0.188 0.374 0.226 0.165 0.190 

Locus 1379 : 
2 alleles
16.7% missing data
   3   (0.648) 0.275 0.118 0.306 0.895 0.873 0.868 
   1   (0.352) 0.725 0.882 0.694 0.105 0.127 0.132 

Locus 1380 : 
2 alleles
3.6% missing data
   3   (0.792) 0.771 0.856 0.928 0.812 0.876 0.784 
   1   (0.208) 0.229 0.144 0.072 0.188 0.124 0.216 

Locus 1381 : 
2 alleles
10.9% missing data
   1   (0.844) 0.935 0.976 0.978 0.758 0.605 0.784 
   4   (0.156) 0.065 0.024 0.022 0.242 0.395 0.216 

Locus 1382 : 
2 alleles
7.2% missing data
   3   (0.864) 0.906 0.931 0.695 0.935 0.629 0.800 
   1   (0.136) 0.094 0.069 0.305 0.065 0.371 0.200 

Locus 1383 : 
2 alleles
15.2% missing data
   3   (0.921) 0.926 0.897 0.876 0.969 0.954 0.949 
   4   (0.079) 0.074 0.103 0.124 0.031 0.046 0.051 

Locus 1384 : 
2 alleles
13.0% missing data
   2   (0.853) 0.888 0.913 0.954 0.878 0.897 0.753 
   1   (0.147) 0.112 0.087 0.046 0.122 0.103 0.247 

Locus 1385 : 
2 alleles
2.9% missing data
   2   (0.747) 0.671 0.800 0.924 0.769 0.884 0.793 
   4   (0.253) 0.329 0.200 0.076 0.231 0.116 0.207 

Locus 1386 : 
2 alleles
14.5% missing data
   2   (0.879) 0.823 0.947 0.966 0.934 0.927 0.835 
   4   (0.121) 0.177 0.053 0.034 0.066 0.073 0.165 

Locus 1387 : 
2 alleles
4.3% missing data
   1   (0.723) 0.795 0.689 0.329 0.787 0.831 0.611 
   3   (0.277) 0.205 0.311 0.671 0.213 0.169 0.389 

Locus 1388 : 
2 alleles
15.2% missing data
   1   (0.253) 0.176 0.176 0.374 0.259 0.253 0.247 
   3   (0.747) 0.824 0.824 0.626 0.741 0.747 0.753 

Locus 1389 : 
2 alleles
4.3% missing data
   4   (0.868) 0.897 0.936 0.620 0.928 0.612 0.927 
   1   (0.132) 0.103 0.064 0.380 0.072 0.388 0.073 

Locus 1390 : 
2 alleles
12.3% missing data
   2   (0.879) 0.899 0.807 0.713 0.929 0.972 0.930 
   4   (0.121) 0.101 0.193 0.287 0.071 0.028 0.070 

Locus 1391 : 
2 alleles
6.5% missing data
   2   (0.096) 0.096 0.076 0.032 0.061 0.033 0.054 
   4   (0.904) 0.904 0.924 0.968 0.939 0.967 0.946 

Locus 1392 : 
2 alleles
10.9% missing data
   1   (0.172) 0.147 0.103 0.045 0.160 0.203 0.193 
   2   (0.828) 0.853 0.897 0.955 0.840 0.797 0.807 

Locus 1393 : 
2 alleles
3.6% missing data
   1   (0.914) 0.923 0.898 0.974 0.953 0.965 0.956 
   3   (0.086) 0.077 0.102 0.026 0.047 0.035 0.044 

Locus 1394 : 
2 alleles
14.5% missing data
   3   (0.900) 0.860 0.912 0.798 0.957 0.932 0.962 
   4   (0.100) 0.140 0.088 0.202 0.043 0.068 0.038 

Locus 1395 : 
2 alleles
13.0% missing data
   2   (0.899) 0.905 0.913 0.962 0.941 0.964 0.892 
   3   (0.101) 0.095 0.087 0.038 0.059 0.036 0.108 

Locus 1396 : 
2 alleles
12.3% missing data
   3   (0.897) 0.928 0.967 0.468 0.930 0.964 0.951 
   1   (0.103) 0.072 0.033 0.532 0.070 0.036 0.049 

Locus 1397 : 
2 alleles
15.9% missing data
   2   (0.884) 0.874 0.958 0.966 0.907 0.952 0.891 
   4   (0.116) 0.126 0.042 0.034 0.093 0.048 0.109 

Locus 1398 : 
2 alleles
2.2% missing data
   1   (0.944) 0.989 0.996 0.995 0.888 0.972 0.958 
   2   (0.056) 0.011 0.004 0.005 0.112 0.028 0.042 

Locus 1399 : 
2 alleles
3.6% missing data
   1   (0.888) 0.865 0.963 0.970 0.925 0.963 0.845 
   4   (0.112) 0.135 0.037 0.030 0.075 0.037 0.155 

Locus 1400 : 
2 alleles
3.6% missing data
   4   (0.862) 0.834 0.849 0.944 0.907 0.944 0.912 
   2   (0.138) 0.166 0.151 0.056 0.093 0.056 0.088 

Locus 1401 : 
2 alleles
15.2% missing data
   4   (0.827) 0.827 0.922 0.956 0.863 0.878 0.642 
   3   (0.173) 0.173 0.078 0.044 0.137 0.122 0.358 

Locus 1402 : 
2 alleles
14.5% missing data
   2   (0.846) 0.802 0.909 0.773 0.893 0.925 0.888 
   1   (0.154) 0.198 0.091 0.227 0.107 0.075 0.112 

Locus 1403 : 
2 alleles
1.4% missing data
   3   (0.918) 0.960 0.985 0.986 0.919 0.920 0.902 
   4   (0.082) 0.040 0.015 0.014 0.081 0.080 0.098 

Locus 1404 : 
2 alleles
4.3% missing data
   1   (0.698) 0.671 0.492 0.913 0.743 0.788 0.727 
   4   (0.302) 0.329 0.508 0.087 0.257 0.212 0.273 

Locus 1405 : 
2 alleles
13.8% missing data
   4   (0.433) 0.349 0.480 0.404 0.455 0.641 0.379 
   3   (0.567) 0.651 0.520 0.596 0.545 0.359 0.621 

Locus 1406 : 
2 alleles
2.9% missing data
   1   (0.871) 0.803 0.886 0.905 0.930 0.964 0.904 
   3   (0.129) 0.197 0.114 0.095 0.070 0.036 0.096 

Locus 1407 : 
2 alleles
3.6% missing data
   1   (0.889) 0.785 0.929 0.961 0.950 0.973 0.908 
   2   (0.111) 0.215 0.071 0.039 0.050 0.027 0.092 

Locus 1408 : 
2 alleles
13.0% missing data
   1   (0.543) 0.574 0.573 0.708 0.517 0.502 0.517 
   3   (0.457) 0.426 0.427 0.292 0.483 0.498 0.483 

Locus 1409 : 
2 alleles
7.2% missing data
   3   (0.897) 0.942 0.961 0.975 0.891 0.953 0.901 
   2   (0.103) 0.058 0.039 0.025 0.109 0.047 0.099 

Locus 1410 : 
2 alleles
13.0% missing data
   2   (0.765) 0.697 0.533 0.838 0.855 0.877 0.818 
   1   (0.235) 0.303 0.467 0.162 0.145 0.123 0.182 

Locus 1411 : 
2 alleles
5.8% missing data
   1   (0.435) 0.417 0.325 0.408 0.426 0.571 0.497 
   2   (0.565) 0.583 0.675 0.592 0.574 0.429 0.503 

Locus 1412 : 
2 alleles
2.9% missing data
   1   (0.430) 0.233 0.131 0.592 0.585 0.763 0.483 
   3   (0.570) 0.767 0.869 0.408 0.415 0.237 0.517 

Locus 1413 : 
2 alleles
7.2% missing data
   1   (0.890) 0.812 0.948 0.969 0.938 0.964 0.917 
   3   (0.110) 0.188 0.052 0.031 0.062 0.036 0.083 

Locus 1414 : 
2 alleles
9.4% missing data
   2   (0.826) 0.673 0.736 0.919 0.917 0.911 0.899 
   3   (0.174) 0.327 0.264 0.081 0.083 0.089 0.101 

Locus 1415 : 
2 alleles
6.5% missing data
   1   (0.843) 0.867 0.868 0.958 0.856 0.926 0.852 
   4   (0.157) 0.133 0.132 0.042 0.144 0.074 0.148 

Locus 1416 : 
2 alleles
3.6% missing data
   3   (0.705) 0.690 0.773 0.917 0.707 0.810 0.650 
   1   (0.295) 0.310 0.227 0.083 0.293 0.190 0.350 

Locus 1417 : 
2 alleles
13.0% missing data
   2   (0.855) 0.844 0.943 0.962 0.890 0.877 0.781 
   4   (0.145) 0.156 0.057 0.038 0.110 0.123 0.219 

Locus 1418 : 
2 alleles
5.1% missing data
   2   (0.897) 0.864 0.900 0.958 0.947 0.955 0.944 
   3   (0.103) 0.136 0.100 0.042 0.053 0.045 0.056 

Locus 1419 : 
2 alleles
13.0% missing data
   3   (0.817) 0.755 0.644 0.493 0.919 0.955 0.883 
   1   (0.183) 0.245 0.356 0.507 0.081 0.045 0.117 

Locus 1420 : 
2 alleles
4.3% missing data
   3   (0.886) 0.876 0.925 0.964 0.918 0.948 0.928 
   1   (0.114) 0.124 0.075 0.036 0.082 0.052 0.072 

Locus 1421 : 
2 alleles
12.3% missing data
   1   (0.373) 0.275 0.360 0.391 0.395 0.209 0.511 
   3   (0.627) 0.725 0.640 0.609 0.605 0.791 0.489 

Locus 1422 : 
2 alleles
10.1% missing data
   1   (0.085) 0.033 0.014 0.015 0.120 0.054 0.092 
   3   (0.915) 0.967 0.986 0.985 0.880 0.946 0.908 

Locus 1423 : 
2 alleles
12.3% missing data
   3   (0.711) 0.706 0.789 0.718 0.687 0.889 0.801 
   1   (0.289) 0.294 0.211 0.282 0.313 0.111 0.199 

Locus 1424 : 
2 alleles
12.3% missing data
   4   (0.864) 0.865 0.776 0.958 0.906 0.869 0.939 
   2   (0.136) 0.135 0.224 0.042 0.094 0.131 0.061 

Locus 1425 : 
2 alleles
5.8% missing data
   4   (0.675) 0.462 0.591 0.477 0.811 0.793 0.810 
   2   (0.325) 0.538 0.409 0.523 0.189 0.207 0.190 

Locus 1426 : 
2 alleles
8.7% missing data
   2   (0.918) 0.975 0.991 0.811 0.916 0.910 0.962 
   3   (0.082) 0.025 0.009 0.189 0.084 0.090 0.038 

Locus 1427 : 
2 alleles
17.4% missing data
   2   (0.658) 0.660 0.765 0.697 0.664 0.355 0.747 
   3   (0.342) 0.340 0.235 0.303 0.336 0.645 0.253 

Locus 1428 : 
2 alleles
3.6% missing data
   1   (0.903) 0.817 0.959 0.959 0.950 0.977 0.953 
   3   (0.097) 0.183 0.041 0.041 0.050 0.023 0.047 

Locus 1429 : 
2 alleles
19.6% missing data
   1   (0.897) 0.940 0.935 0.983 0.895 0.957 0.924 
   4   (0.103) 0.060 0.065 0.017 0.105 0.043 0.076 

Locus 1430 : 
2 alleles
3.6% missing data
   1   (0.824) 0.786 0.883 0.539 0.877 0.924 0.927 
   2   (0.176) 0.214 0.117 0.461 0.123 0.076 0.073 

Locus 1431 : 
2 alleles
6.5% missing data
   3   (0.836) 0.855 0.692 0.950 0.902 0.705 0.857 
   2   (0.164) 0.145 0.308 0.050 0.098 0.295 0.143 

Locus 1432 : 
2 alleles
7.2% missing data
   1   (0.512) 0.542 0.498 0.749 0.480 0.293 0.559 
   3   (0.488) 0.458 0.502 0.251 0.520 0.707 0.441 

Locus 1433 : 
2 alleles
7.2% missing data
   3   (0.831) 0.844 0.869 0.962 0.822 0.909 0.909 
   1   (0.169) 0.156 0.131 0.038 0.178 0.091 0.091 

Locus 1434 : 
2 alleles
12.3% missing data
   1   (0.913) 0.920 0.958 0.938 0.960 0.793 0.949 
   3   (0.087) 0.080 0.042 0.062 0.040 0.207 0.051 

Locus 1435 : 
2 alleles
5.1% missing data
   1   (0.885) 0.833 0.942 0.959 0.927 0.946 0.928 
   3   (0.115) 0.167 0.058 0.041 0.073 0.054 0.072 

Locus 1436 : 
2 alleles
12.3% missing data
   4   (0.909) 0.958 0.902 0.981 0.935 0.954 0.891 
   2   (0.091) 0.042 0.098 0.019 0.065 0.046 0.109 

Locus 1437 : 
2 alleles
2.9% missing data
   1   (0.906) 0.940 0.985 0.988 0.922 0.618 0.947 
   3   (0.094) 0.060 0.015 0.012 0.078 0.382 0.053 

Locus 1438 : 
2 alleles
10.1% missing data
   2   (0.734) 0.801 0.911 0.628 0.741 0.679 0.566 
   4   (0.266) 0.199 0.089 0.372 0.259 0.321 0.434 

Locus 1439 : 
2 alleles
3.6% missing data
   1   (0.909) 0.889 0.963 0.980 0.950 0.949 0.903 
   3   (0.091) 0.111 0.037 0.020 0.050 0.051 0.097 

Locus 1440 : 
2 alleles
5.1% missing data
   3   (0.880) 0.830 0.732 0.963 0.964 0.512 0.952 
   1   (0.120) 0.170 0.268 0.037 0.036 0.488 0.048 

Locus 1441 : 
2 alleles
4.3% missing data
   1   (0.634) 0.588 0.661 0.518 0.662 0.694 0.747 
   4   (0.366) 0.412 0.339 0.482 0.338 0.306 0.253 

Locus 1442 : 
2 alleles
13.0% missing data
   4   (0.786) 0.778 0.724 0.940 0.862 0.901 0.541 
   2   (0.214) 0.222 0.276 0.060 0.138 0.099 0.459 

Locus 1443 : 
2 alleles
17.4% missing data
   1   (0.900) 0.854 0.806 0.888 0.962 0.975 0.961 
   4   (0.100) 0.146 0.194 0.112 0.038 0.025 0.039 

Locus 1444 : 
2 alleles
13.0% missing data
   2   (0.910) 0.932 0.952 0.969 0.925 0.974 0.954 
   4   (0.090) 0.068 0.048 0.031 0.075 0.026 0.046 

Locus 1445 : 
2 alleles
13.0% missing data
   2   (0.763) 0.713 0.871 0.715 0.785 0.915 0.780 
   1   (0.237) 0.287 0.129 0.285 0.215 0.085 0.220 

Locus 1446 : 
2 alleles
17.4% missing data
   2   (0.898) 0.688 0.631 0.499 0.987 0.983 0.980 
   3   (0.102) 0.312 0.369 0.501 0.013 0.017 0.020 

Locus 1447 : 
2 alleles
10.1% missing data
   2   (0.323) 0.431 0.189 0.109 0.330 0.425 0.181 
   4   (0.677) 0.569 0.811 0.891 0.670 0.575 0.819 

Locus 1448 : 
2 alleles
5.1% missing data
   1   (0.907) 0.912 0.971 0.979 0.937 0.857 0.930 
   4   (0.093) 0.088 0.029 0.021 0.063 0.143 0.070 

Locus 1449 : 
2 alleles
10.9% missing data
   3   (0.911) 0.896 0.973 0.962 0.952 0.922 0.917 
   4   (0.089) 0.104 0.027 0.038 0.048 0.078 0.083 

Locus 1450 : 
2 alleles
10.9% missing data
   1   (0.571) 0.669 0.467 0.864 0.531 0.377 0.530 
   3   (0.429) 0.331 0.533 0.136 0.469 0.623 0.470 

Locus 1451 : 
2 alleles
14.5% missing data
   4   (0.878) 0.913 0.961 0.567 0.909 0.894 0.927 
   1   (0.122) 0.087 0.039 0.433 0.091 0.106 0.073 

Locus 1452 : 
2 alleles
4.3% missing data
   1   (0.476) 0.528 0.326 0.196 0.501 0.487 0.516 
   3   (0.524) 0.472 0.674 0.804 0.499 0.513 0.484 

Locus 1453 : 
2 alleles
5.8% missing data
   3   (0.568) 0.326 0.483 0.130 0.748 0.711 0.712 
   1   (0.432) 0.674 0.517 0.870 0.252 0.289 0.288 

Locus 1454 : 
2 alleles
13.0% missing data
   2   (0.860) 0.848 0.857 0.771 0.915 0.946 0.895 
   4   (0.140) 0.152 0.143 0.229 0.085 0.054 0.105 

Locus 1455 : 
2 alleles
0.7% missing data
   1   (0.917) 0.967 0.992 0.829 0.939 0.934 0.905 
   3   (0.083) 0.033 0.008 0.171 0.061 0.066 0.095 

Locus 1456 : 
2 alleles
2.9% missing data
   2   (0.903) 0.869 0.976 0.956 0.933 0.955 0.945 
   4   (0.097) 0.131 0.024 0.044 0.067 0.045 0.055 

Locus 1457 : 
2 alleles
13.8% missing data
   2   (0.921) 0.945 0.963 0.981 0.943 0.955 0.947 
   4   (0.079) 0.055 0.037 0.019 0.057 0.045 0.053 

Locus 1458 : 
2 alleles
5.1% missing data
   3   (0.918) 0.963 0.983 0.986 0.894 0.949 0.950 
   1   (0.082) 0.037 0.017 0.014 0.106 0.051 0.050 

Locus 1459 : 
2 alleles
13.0% missing data
   4   (0.907) 0.936 0.973 0.981 0.936 0.956 0.792 
   2   (0.093) 0.064 0.027 0.019 0.064 0.044 0.208 

Locus 1460 : 
2 alleles
12.3% missing data
   2   (0.093) 0.199 0.175 0.472 0.017 0.018 0.024 
   4   (0.907) 0.801 0.825 0.528 0.983 0.982 0.976 

Locus 1461 : 
2 alleles
2.2% missing data
   2   (0.155) 0.089 0.139 0.332 0.105 0.096 0.226 
   4   (0.845) 0.911 0.861 0.668 0.895 0.904 0.774 

Locus 1462 : 
2 alleles
18.1% missing data
   3   (0.855) 0.860 0.955 0.948 0.866 0.932 0.795 
   1   (0.145) 0.140 0.045 0.052 0.134 0.068 0.205 

Locus 1463 : 
2 alleles
10.1% missing data
   2   (0.149) 0.033 0.014 0.015 0.385 0.361 0.156 
   3   (0.851) 0.967 0.986 0.985 0.615 0.639 0.844 

Locus 1464 : 
2 alleles
16.7% missing data
   1   (0.859) 0.775 0.753 0.954 0.937 0.929 0.881 
   3   (0.141) 0.225 0.247 0.046 0.063 0.071 0.119 

Locus 1465 : 
2 alleles
2.2% missing data
   2   (0.881) 0.926 0.907 0.967 0.888 0.921 0.916 
   4   (0.119) 0.074 0.093 0.033 0.112 0.079 0.084 

Locus 1466 : 
2 alleles
10.9% missing data
   2   (0.797) 0.798 0.755 0.878 0.830 0.891 0.839 
   4   (0.203) 0.202 0.245 0.122 0.170 0.109 0.161 

Locus 1467 : 
2 alleles
2.9% missing data
   1   (0.879) 0.843 0.954 0.962 0.910 0.944 0.912 
   2   (0.121) 0.157 0.046 0.038 0.090 0.056 0.088 

Locus 1468 : 
2 alleles
5.8% missing data
   2   (0.083) 0.059 0.032 0.429 0.036 0.028 0.062 
   4   (0.917) 0.941 0.968 0.571 0.964 0.972 0.938 

Locus 1469 : 
2 alleles
13.8% missing data
   4   (0.624) 0.537 0.712 0.537 0.635 0.733 0.776 
   2   (0.376) 0.463 0.288 0.463 0.365 0.267 0.224 

Locus 1470 : 
2 alleles
2.9% missing data
   2   (0.898) 0.905 0.762 0.970 0.947 0.966 0.942 
   4   (0.102) 0.095 0.238 0.030 0.053 0.034 0.058 

Locus 1471 : 
2 alleles
2.9% missing data
   1   (0.882) 0.905 0.976 0.977 0.884 0.927 0.825 
   3   (0.118) 0.095 0.024 0.023 0.116 0.073 0.175 

Locus 1472 : 
2 alleles
7.2% missing data
   3   (0.733) 0.733 0.852 0.560 0.723 0.875 0.822 
   1   (0.267) 0.267 0.148 0.440 0.277 0.125 0.178 

Locus 1473 : 
2 alleles
5.8% missing data
   1   (0.752) 0.801 0.803 0.668 0.757 0.855 0.766 
   3   (0.248) 0.199 0.197 0.332 0.243 0.145 0.234 

Locus 1474 : 
2 alleles
10.9% missing data
   2   (0.888) 0.936 0.970 0.755 0.898 0.933 0.934 
   4   (0.112) 0.064 0.030 0.245 0.102 0.067 0.066 

Locus 1475 : 
2 alleles
2.9% missing data
   3   (0.941) 0.988 0.996 0.995 0.870 0.967 0.958 
   1   (0.059) 0.012 0.004 0.005 0.130 0.033 0.042 

Locus 1476 : 
2 alleles
2.2% missing data
   2   (0.815) 0.882 0.897 0.960 0.784 0.867 0.761 
   4   (0.185) 0.118 0.103 0.040 0.216 0.133 0.239 

Locus 1477 : 
2 alleles
9.4% missing data
   4   (0.939) 0.986 0.994 0.994 0.892 0.978 0.927 
   2   (0.061) 0.014 0.006 0.006 0.108 0.022 0.073 

Locus 1478 : 
2 alleles
12.3% missing data
   3   (0.778) 0.845 0.885 0.914 0.685 0.931 0.778 
   1   (0.222) 0.155 0.115 0.086 0.315 0.069 0.222 

Locus 1479 : 
2 alleles
12.3% missing data
   1   (0.838) 0.814 0.824 0.961 0.862 0.924 0.906 
   3   (0.162) 0.186 0.176 0.039 0.138 0.076 0.094 

Locus 1480 : 
2 alleles
13.8% missing data
   2   (0.915) 0.907 0.898 0.785 0.974 0.975 0.976 
   4   (0.085) 0.093 0.102 0.215 0.026 0.025 0.024 

Locus 1481 : 
2 alleles
18.8% missing data
   1   (0.121) 0.090 0.053 0.031 0.103 0.059 0.190 
   3   (0.879) 0.910 0.947 0.969 0.897 0.941 0.810 

Locus 1482 : 
2 alleles
16.7% missing data
   3   (0.631) 0.685 0.552 0.183 0.681 0.605 0.707 
   1   (0.369) 0.315 0.448 0.817 0.319 0.395 0.293 

Locus 1483 : 
2 alleles
11.6% missing data
   4   (0.887) 0.934 0.973 0.974 0.862 0.934 0.881 
   2   (0.113) 0.066 0.027 0.026 0.138 0.066 0.119 

Locus 1484 : 
2 alleles
0.7% missing data
   3   (0.862) 0.807 0.952 0.929 0.884 0.952 0.914 
   1   (0.138) 0.193 0.048 0.071 0.116 0.048 0.086 

Locus 1485 : 
2 alleles
13.0% missing data
   4   (0.403) 0.334 0.287 0.660 0.468 0.204 0.365 
   2   (0.597) 0.666 0.713 0.340 0.532 0.796 0.635 

Locus 1486 : 
2 alleles
11.6% missing data
   1   (0.911) 0.935 0.955 0.978 0.926 0.965 0.942 
   2   (0.089) 0.065 0.045 0.022 0.074 0.035 0.058 

Locus 1487 : 
2 alleles
3.6% missing data
   2   (0.842) 0.857 0.924 0.962 0.840 0.839 0.876 
   3   (0.158) 0.143 0.076 0.038 0.160 0.161 0.124 

Locus 1488 : 
2 alleles
10.9% missing data
   1   (0.209) 0.241 0.099 0.054 0.211 0.245 0.145 
   3   (0.791) 0.759 0.901 0.946 0.789 0.755 0.855 

Locus 1489 : 
2 alleles
5.1% missing data
   1   (0.912) 0.931 0.686 0.977 0.969 0.975 0.915 
   3   (0.088) 0.069 0.314 0.023 0.031 0.025 0.085 

Locus 1490 : 
2 alleles
10.9% missing data
   4   (0.908) 0.930 0.979 0.984 0.935 0.905 0.843 
   1   (0.092) 0.070 0.021 0.016 0.065 0.095 0.157 

Locus 1491 : 
2 alleles
11.6% missing data
   1   (0.834) 0.845 0.866 0.961 0.827 0.905 0.904 
   4   (0.166) 0.155 0.134 0.039 0.173 0.095 0.096 

Locus 1492 : 
2 alleles
2.9% missing data
   4   (0.730) 0.736 0.801 0.883 0.726 0.817 0.693 
   2   (0.270) 0.264 0.199 0.117 0.274 0.183 0.307 

Locus 1493 : 
2 alleles
9.4% missing data
   1   (0.920) 0.957 0.980 0.983 0.925 0.938 0.939 
   3   (0.080) 0.043 0.020 0.017 0.075 0.062 0.061 

Locus 1494 : 
2 alleles
15.9% missing data
   4   (0.914) 0.948 0.871 0.973 0.955 0.968 0.915 
   2   (0.086) 0.052 0.129 0.027 0.045 0.032 0.085 

Locus 1495 : 
2 alleles
14.5% missing data
   1   (0.824) 0.863 0.920 0.799 0.868 0.557 0.776 
   3   (0.176) 0.137 0.080 0.201 0.132 0.443 0.224 

Locus 1496 : 
2 alleles
4.3% missing data
   3   (0.778) 0.788 0.694 0.914 0.864 0.422 0.731 
   1   (0.222) 0.212 0.306 0.086 0.136 0.578 0.269 

Locus 1497 : 
2 alleles
3.6% missing data
   2   (0.834) 0.927 0.967 0.963 0.751 0.729 0.747 
   4   (0.166) 0.073 0.033 0.037 0.249 0.271 0.253 

Locus 1498 : 
2 alleles
11.6% missing data
   2   (0.909) 0.919 0.900 0.966 0.950 0.969 0.933 
   4   (0.091) 0.081 0.100 0.034 0.050 0.031 0.067 

Locus 1499 : 
2 alleles
13.0% missing data
   4   (0.885) 0.824 0.832 0.952 0.948 0.943 0.927 
   2   (0.115) 0.176 0.168 0.048 0.052 0.057 0.073 

Locus 1500 : 
2 alleles
5.1% missing data
   1   (0.174) 0.103 0.090 0.058 0.253 0.069 0.127 
   3   (0.826) 0.897 0.910 0.942 0.747 0.931 0.873 

Locus 1501 : 
2 alleles
1.4% missing data
   1   (0.873) 0.911 0.910 0.955 0.882 0.917 0.905 
   2   (0.127) 0.089 0.090 0.045 0.118 0.083 0.095 

Locus 1502 : 
2 alleles
10.9% missing data
   4   (0.848) 0.827 0.826 0.943 0.881 0.935 0.926 
   1   (0.152) 0.173 0.174 0.057 0.119 0.065 0.074 

Locus 1503 : 
2 alleles
2.2% missing data
   1   (0.913) 0.919 0.908 0.969 0.955 0.941 0.958 
   3   (0.087) 0.081 0.092 0.031 0.045 0.059 0.042 

Locus 1504 : 
2 alleles
3.6% missing data
   1   (0.890) 0.917 0.982 0.986 0.870 0.902 0.913 
   3   (0.110) 0.083 0.018 0.014 0.130 0.098 0.087 

Locus 1505 : 
2 alleles
10.1% missing data
   1   (0.469) 0.380 0.535 0.299 0.528 0.331 0.519 
   4   (0.531) 0.620 0.465 0.701 0.472 0.669 0.481 

Locus 1506 : 
2 alleles
1.4% missing data
   1   (0.568) 0.493 0.222 0.433 0.678 0.793 0.664 
   4   (0.432) 0.507 0.778 0.567 0.322 0.207 0.336 

Locus 1507 : 
2 alleles
2.9% missing data
   4   (0.850) 0.828 0.922 0.971 0.863 0.924 0.874 
   3   (0.150) 0.172 0.078 0.029 0.137 0.076 0.126 

Locus 1508 : 
2 alleles
10.9% missing data
   1   (0.892) 0.833 0.950 0.963 0.942 0.944 0.901 
   3   (0.108) 0.167 0.050 0.037 0.058 0.056 0.099 

Locus 1509 : 
2 alleles
10.9% missing data
   1   (0.268) 0.266 0.326 0.299 0.200 0.249 0.316 
   3   (0.732) 0.734 0.674 0.701 0.800 0.751 0.684 

Locus 1510 : 
2 alleles
12.3% missing data
   4   (0.901) 0.870 0.941 0.916 0.949 0.956 0.939 
   3   (0.099) 0.130 0.059 0.084 0.051 0.044 0.061 

Locus 1511 : 
2 alleles
0.7% missing data
   1   (0.932) 0.987 0.995 0.995 0.832 0.977 0.929 
   2   (0.068) 0.013 0.005 0.005 0.168 0.023 0.071 

Locus 1512 : 
2 alleles
3.6% missing data
   2   (0.771) 0.785 0.475 0.906 0.835 0.823 0.798 
   3   (0.229) 0.215 0.525 0.094 0.165 0.177 0.202 

Locus 1513 : 
2 alleles
13.0% missing data
   4   (0.868) 0.930 0.973 0.975 0.812 0.851 0.862 
   2   (0.132) 0.070 0.027 0.025 0.188 0.149 0.138 

Locus 1514 : 
2 alleles
1.4% missing data
   2   (0.872) 0.852 0.947 0.965 0.897 0.923 0.899 
   3   (0.128) 0.148 0.053 0.035 0.103 0.077 0.101 

Locus 1515 : 
2 alleles
2.9% missing data
   4   (0.814) 0.862 0.856 0.627 0.894 0.708 0.678 
   2   (0.186) 0.138 0.144 0.373 0.106 0.292 0.322 

Locus 1516 : 
2 alleles
12.3% missing data
   4   (0.694) 0.696 0.820 0.911 0.652 0.611 0.744 
   1   (0.306) 0.304 0.180 0.089 0.348 0.389 0.256 

Locus 1517 : 
2 alleles
5.8% missing data
   1   (0.376) 0.305 0.215 0.095 0.470 0.291 0.500 
   4   (0.624) 0.695 0.785 0.905 0.530 0.709 0.500 

Locus 1518 : 
2 alleles
15.2% missing data
   4   (0.648) 0.599 0.841 0.911 0.645 0.711 0.468 
   2   (0.352) 0.401 0.159 0.089 0.355 0.289 0.532 

Locus 1519 : 
2 alleles
17.4% missing data
   2   (0.740) 0.754 0.880 0.773 0.726 0.829 0.694 
   4   (0.260) 0.246 0.120 0.227 0.274 0.171 0.306 

Locus 1520 : 
2 alleles
2.2% missing data
   1   (0.138) 0.167 0.115 0.068 0.106 0.045 0.065 
   3   (0.862) 0.833 0.885 0.932 0.894 0.955 0.935 

Locus 1521 : 
2 alleles
12.3% missing data
   1   (0.093) 0.054 0.049 0.072 0.064 0.046 0.139 
   3   (0.907) 0.946 0.951 0.928 0.936 0.954 0.861 

Locus 1522 : 
2 alleles
2.9% missing data
   2   (0.911) 0.938 0.988 0.983 0.920 0.952 0.873 
   3   (0.089) 0.062 0.012 0.017 0.080 0.048 0.127 

Locus 1523 : 
2 alleles
10.9% missing data
   2   (0.908) 0.957 0.975 0.983 0.874 0.958 0.949 
   4   (0.092) 0.043 0.025 0.017 0.126 0.042 0.051 

Locus 1524 : 
2 alleles
15.9% missing data
   4   (0.709) 0.773 0.771 0.725 0.698 0.573 0.732 
   2   (0.291) 0.227 0.229 0.275 0.302 0.427 0.268 

Locus 1525 : 
2 alleles
4.3% missing data
   4   (0.888) 0.852 0.977 0.973 0.895 0.966 0.939 
   1   (0.112) 0.148 0.023 0.027 0.105 0.034 0.061 

Locus 1526 : 
2 alleles
13.0% missing data
   2   (0.663) 0.809 0.913 0.881 0.466 0.631 0.573 
   4   (0.337) 0.191 0.087 0.119 0.534 0.369 0.427 

Locus 1527 : 
2 alleles
7.2% missing data
   3   (0.911) 0.954 0.985 0.634 0.935 0.896 0.962 
   1   (0.089) 0.046 0.015 0.366 0.065 0.104 0.038 

Locus 1528 : 
2 alleles
3.6% missing data
   1   (0.708) 0.555 0.670 0.892 0.784 0.808 0.774 
   4   (0.292) 0.445 0.330 0.108 0.216 0.192 0.226 

Locus 1529 : 
2 alleles
15.2% missing data
   4   (0.659) 0.666 0.687 0.631 0.711 0.472 0.639 
   2   (0.341) 0.334 0.313 0.369 0.289 0.528 0.361 

Locus 1530 : 
2 alleles
6.5% missing data
   2   (0.835) 0.792 0.936 0.958 0.887 0.753 0.765 
   4   (0.165) 0.208 0.064 0.042 0.113 0.247 0.235 

Locus 1531 : 
2 alleles
5.1% missing data
   1   (0.869) 0.937 0.938 0.664 0.919 0.761 0.813 
   3   (0.131) 0.063 0.062 0.336 0.081 0.239 0.187 

Locus 1532 : 
2 alleles
18.1% missing data
   1   (0.909) 0.893 0.920 0.971 0.948 0.971 0.959 
   3   (0.091) 0.107 0.080 0.029 0.052 0.029 0.041 

Locus 1533 : 
2 alleles
0.7% missing data
   2   (0.907) 0.975 0.989 0.989 0.830 0.866 0.880 
   4   (0.093) 0.025 0.011 0.011 0.170 0.134 0.120 

Locus 1534 : 
2 alleles
1.4% missing data
   2   (0.827) 0.791 0.881 0.624 0.900 0.758 0.918 
   4   (0.173) 0.209 0.119 0.376 0.100 0.242 0.082 

Locus 1535 : 
2 alleles
2.9% missing data
   4   (0.896) 0.959 0.982 0.980 0.822 0.959 0.904 
   2   (0.104) 0.041 0.018 0.020 0.178 0.041 0.096 

Locus 1536 : 
2 alleles
3.6% missing data
   4   (0.921) 0.911 0.954 0.962 0.962 0.955 0.958 
   3   (0.079) 0.089 0.046 0.038 0.038 0.045 0.042 

Locus 1537 : 
2 alleles
1.4% missing data
   2   (0.941) 0.988 0.996 0.995 0.907 0.912 0.924 
   1   (0.059) 0.012 0.004 0.005 0.093 0.088 0.076 

Locus 1538 : 
2 alleles
3.6% missing data
   2   (0.166) 0.217 0.111 0.070 0.106 0.465 0.081 
   3   (0.834) 0.783 0.889 0.930 0.894 0.535 0.919 

Locus 1539 : 
2 alleles
13.0% missing data
   1   (0.866) 0.870 0.931 0.578 0.909 0.952 0.932 
   3   (0.134) 0.130 0.069 0.422 0.091 0.048 0.068 

Locus 1540 : 
2 alleles
2.2% missing data
   2   (0.912) 0.857 0.933 0.978 0.959 0.957 0.970 
   4   (0.088) 0.143 0.067 0.022 0.041 0.043 0.030 

Locus 1541 : 
2 alleles
2.2% missing data
   1   (0.754) 0.765 0.866 0.708 0.797 0.434 0.818 
   4   (0.246) 0.235 0.134 0.292 0.203 0.566 0.182 

Locus 1542 : 
2 alleles
14.5% missing data
   2   (0.854) 0.841 0.665 0.953 0.921 0.922 0.871 
   4   (0.146) 0.159 0.335 0.047 0.079 0.078 0.129 

Locus 1543 : 
2 alleles
4.3% missing data
   3   (0.840) 0.850 0.927 0.924 0.844 0.905 0.853 
   1   (0.160) 0.150 0.073 0.076 0.156 0.095 0.147 

Locus 1544 : 
2 alleles
7.2% missing data
   1   (0.875) 0.860 0.821 0.945 0.940 0.875 0.842 
   3   (0.125) 0.140 0.179 0.055 0.060 0.125 0.158 

Locus 1545 : 
2 alleles
4.3% missing data
   1   (0.797) 0.810 0.830 0.577 0.834 0.912 0.865 
   2   (0.203) 0.190 0.170 0.423 0.166 0.088 0.135 

Locus 1546 : 
2 alleles
11.6% missing data
   4   (0.930) 0.984 0.993 0.993 0.857 0.969 0.915 
   2   (0.070) 0.016 0.007 0.007 0.143 0.031 0.085 

Locus 1547 : 
2 alleles
5.1% missing data
   4   (0.888) 0.914 0.830 0.955 0.929 0.912 0.923 
   1   (0.112) 0.086 0.170 0.045 0.071 0.088 0.077 

Locus 1548 : 
2 alleles
13.0% missing data
   1   (0.867) 0.896 0.882 0.971 0.891 0.923 0.843 
   2   (0.133) 0.104 0.118 0.029 0.109 0.077 0.157 

Locus 1549 : 
2 alleles
13.0% missing data
   1   (0.932) 0.984 0.994 0.992 0.896 0.787 0.923 
   4   (0.068) 0.016 0.006 0.008 0.104 0.213 0.077 

Locus 1550 : 
2 alleles
5.1% missing data
   2   (0.787) 0.803 0.931 0.953 0.779 0.766 0.685 
   3   (0.213) 0.197 0.069 0.047 0.221 0.234 0.315 

Locus 1551 : 
2 alleles
14.5% missing data
   1   (0.837) 0.721 0.454 0.958 0.931 0.942 0.923 
   3   (0.163) 0.279 0.546 0.042 0.069 0.058 0.077 

Locus 1552 : 
2 alleles
3.6% missing data
   1   (0.888) 0.862 0.957 0.957 0.910 0.968 0.941 
   3   (0.112) 0.138 0.043 0.043 0.090 0.032 0.059 

Locus 1553 : 
2 alleles
1.4% missing data
   4   (0.917) 0.862 0.897 0.975 0.979 0.973 0.886 
   2   (0.083) 0.138 0.103 0.025 0.021 0.027 0.114 

Locus 1554 : 
2 alleles
11.6% missing data
   1   (0.810) 0.763 0.888 0.434 0.879 0.861 0.884 
   3   (0.190) 0.237 0.112 0.566 0.121 0.139 0.116 

Locus 1555 : 
2 alleles
10.1% missing data
   2   (0.310) 0.322 0.205 0.093 0.355 0.291 0.252 
   4   (0.690) 0.678 0.795 0.907 0.645 0.709 0.748 

Locus 1556 : 
2 alleles
4.3% missing data
   3   (0.783) 0.705 0.865 0.943 0.853 0.868 0.609 
   1   (0.217) 0.295 0.135 0.057 0.147 0.132 0.391 

Locus 1557 : 
2 alleles
2.9% missing data
   2   (0.437) 0.476 0.214 0.112 0.453 0.578 0.603 
   3   (0.563) 0.524 0.786 0.888 0.547 0.422 0.397 

Locus 1558 : 
2 alleles
15.2% missing data
   4   (0.147) 0.235 0.052 0.096 0.103 0.145 0.088 
   2   (0.853) 0.765 0.948 0.904 0.897 0.855 0.912 

Locus 1559 : 
2 alleles
5.1% missing data
   1   (0.792) 0.839 0.678 0.625 0.848 0.902 0.814 
   4   (0.208) 0.161 0.322 0.375 0.152 0.098 0.186 

Locus 1560 : 
2 alleles
10.9% missing data
   1   (0.902) 0.906 0.969 0.943 0.936 0.890 0.915 
   4   (0.098) 0.094 0.031 0.057 0.064 0.110 0.085 

Locus 1561 : 
2 alleles
2.9% missing data
   3   (0.870) 0.803 0.845 0.951 0.939 0.933 0.896 
   1   (0.130) 0.197 0.155 0.049 0.061 0.067 0.104 

Locus 1562 : 
2 alleles
15.2% missing data
   2   (0.921) 0.966 0.940 0.980 0.944 0.966 0.922 
   4   (0.079) 0.034 0.060 0.020 0.056 0.034 0.078 

Locus 1563 : 
2 alleles
15.9% missing data
   1   (0.630) 0.638 0.511 0.907 0.645 0.771 0.515 
   4   (0.370) 0.362 0.489 0.093 0.355 0.229 0.485 

Locus 1564 : 
2 alleles
12.3% missing data
   2   (0.849) 0.673 0.583 0.190 0.966 0.963 0.964 
   4   (0.151) 0.327 0.417 0.810 0.034 0.037 0.036 

Locus 1565 : 
2 alleles
2.9% missing data
   3   (0.808) 0.788 0.893 0.918 0.833 0.915 0.766 
   1   (0.192) 0.212 0.107 0.082 0.167 0.085 0.234 

Locus 1566 : 
2 alleles
13.8% missing data
   2   (0.898) 0.864 0.916 0.975 0.949 0.938 0.924 
   4   (0.102) 0.136 0.084 0.025 0.051 0.062 0.076 

Locus 1567 : 
2 alleles
5.8% missing data
   2   (0.890) 0.901 0.946 0.971 0.908 0.964 0.904 
   4   (0.110) 0.099 0.054 0.029 0.092 0.036 0.096 

Locus 1568 : 
2 alleles
11.6% missing data
   1   (0.776) 0.745 0.732 0.931 0.820 0.851 0.797 
   3   (0.224) 0.255 0.268 0.069 0.180 0.149 0.203 

Locus 1569 : 
2 alleles
3.6% missing data
   2   (0.612) 0.594 0.788 0.265 0.616 0.598 0.699 
   4   (0.388) 0.406 0.212 0.735 0.384 0.402 0.301 

Locus 1570 : 
2 alleles
16.7% missing data
   1   (0.380) 0.363 0.232 0.229 0.393 0.450 0.495 
   4   (0.620) 0.637 0.768 0.771 0.607 0.550 0.505 

Locus 1571 : 
2 alleles
10.9% missing data
   3   (0.874) 0.852 0.938 0.932 0.916 0.903 0.881 
   2   (0.126) 0.148 0.062 0.068 0.084 0.097 0.119 

Locus 1572 : 
2 alleles
12.3% missing data
   1   (0.114) 0.083 0.078 0.128 0.090 0.071 0.081 
   3   (0.886) 0.917 0.922 0.872 0.910 0.929 0.919 

Locus 1573 : 
2 alleles
13.8% missing data
   1   (0.612) 0.572 0.543 0.895 0.649 0.591 0.551 
   3   (0.388) 0.428 0.457 0.105 0.351 0.409 0.449 

Locus 1574 : 
2 alleles
11.6% missing data
   2   (0.572) 0.533 0.829 0.904 0.484 0.490 0.582 
   4   (0.428) 0.467 0.171 0.096 0.516 0.510 0.418 

Locus 1575 : 
2 alleles
18.1% missing data
   3   (0.916) 0.841 0.469 0.756 0.989 0.987 0.983 
   1   (0.084) 0.159 0.531 0.244 0.011 0.013 0.017 

Locus 1576 : 
2 alleles
3.6% missing data
   3   (0.920) 0.962 0.984 0.982 0.919 0.947 0.926 
   1   (0.080) 0.038 0.016 0.018 0.081 0.053 0.074 

Locus 1577 : 
2 alleles
9.4% missing data
   2   (0.905) 0.914 0.974 0.980 0.922 0.949 0.924 
   4   (0.095) 0.086 0.026 0.020 0.078 0.051 0.076 

Locus 1578 : 
2 alleles
11.6% missing data
   1   (0.718) 0.780 0.564 0.915 0.763 0.345 0.714 
   3   (0.282) 0.220 0.436 0.085 0.237 0.655 0.286 

Locus 1579 : 
2 alleles
11.6% missing data
   3   (0.906) 0.908 0.972 0.660 0.954 0.963 0.958 
   1   (0.094) 0.092 0.028 0.340 0.046 0.037 0.042 

Locus 1580 : 
2 alleles
8.7% missing data
   2   (0.908) 0.921 0.972 0.983 0.925 0.940 0.930 
   4   (0.092) 0.079 0.028 0.017 0.075 0.060 0.070 

Locus 1581 : 
2 alleles
14.5% missing data
   2   (0.841) 0.877 0.776 0.667 0.914 0.687 0.909 
   4   (0.159) 0.123 0.224 0.333 0.086 0.313 0.091 

Locus 1582 : 
2 alleles
5.8% missing data
   4   (0.894) 0.908 0.811 0.968 0.942 0.975 0.909 
   1   (0.106) 0.092 0.189 0.032 0.058 0.025 0.091 

Locus 1583 : 
2 alleles
1.4% missing data
   2   (0.909) 0.950 0.961 0.977 0.904 0.958 0.958 
   3   (0.091) 0.050 0.039 0.023 0.096 0.042 0.042 

Locus 1584 : 
2 alleles
2.2% missing data
   1   (0.673) 0.753 0.752 0.719 0.597 0.699 0.771 
   2   (0.327) 0.247 0.248 0.281 0.403 0.301 0.229 

Locus 1585 : 
2 alleles
3.6% missing data
   1   (0.909) 0.889 0.919 0.963 0.963 0.793 0.963 
   3   (0.091) 0.111 0.081 0.037 0.037 0.207 0.037 

Locus 1586 : 
2 alleles
13.0% missing data
   2   (0.326) 0.247 0.177 0.078 0.329 0.613 0.583 
   3   (0.674) 0.753 0.823 0.922 0.671 0.387 0.417 

Locus 1587 : 
2 alleles
4.3% missing data
   3   (0.231) 0.166 0.132 0.467 0.195 0.352 0.279 
   4   (0.769) 0.834 0.868 0.533 0.805 0.648 0.721 

Locus 1588 : 
2 alleles
5.1% missing data
   1   (0.945) 0.988 0.996 0.995 0.892 0.974 0.964 
   3   (0.055) 0.012 0.004 0.005 0.108 0.026 0.036 

Locus 1589 : 
2 alleles
3.6% missing data
   3   (0.807) 0.813 0.935 0.677 0.795 0.924 0.896 
   2   (0.193) 0.187 0.065 0.323 0.205 0.076 0.104 

Locus 1590 : 
2 alleles
4.3% missing data
   4   (0.924) 0.954 0.956 0.975 0.957 0.958 0.915 
   2   (0.076) 0.046 0.044 0.025 0.043 0.042 0.085 

Locus 1591 : 
2 alleles
6.5% missing data
   1   (0.880) 0.827 0.950 0.546 0.959 0.934 0.860 
   4   (0.120) 0.173 0.050 0.454 0.041 0.066 0.140 

Locus 1592 : 
2 alleles
5.1% missing data
   4   (0.870) 0.920 0.878 0.971 0.894 0.904 0.841 
   2   (0.130) 0.080 0.122 0.029 0.106 0.096 0.159 

Locus 1593 : 
2 alleles
2.2% missing data
   3   (0.896) 0.959 0.985 0.796 0.910 0.894 0.861 
   1   (0.104) 0.041 0.015 0.204 0.090 0.106 0.139 

Locus 1594 : 
2 alleles
12.3% missing data
   2   (0.628) 0.640 0.830 0.531 0.580 0.624 0.694 
   4   (0.372) 0.360 0.170 0.469 0.420 0.376 0.306 

Locus 1595 : 
2 alleles
3.6% missing data
   2   (0.853) 0.898 0.964 0.972 0.874 0.834 0.577 
   3   (0.147) 0.102 0.036 0.028 0.126 0.166 0.423 

Locus 1596 : 
2 alleles
14.5% missing data
   2   (0.849) 0.928 0.961 0.334 0.833 0.942 0.846 
   4   (0.151) 0.072 0.039 0.666 0.167 0.058 0.154 

Locus 1597 : 
2 alleles
18.1% missing data
   2   (0.818) 0.827 0.854 0.210 0.883 0.911 0.885 
   3   (0.182) 0.173 0.146 0.790 0.117 0.089 0.115 

Locus 1598 : 
2 alleles
4.3% missing data
   1   (0.909) 0.962 0.986 0.833 0.914 0.946 0.942 
   3   (0.091) 0.038 0.014 0.167 0.086 0.054 0.058 

Locus 1599 : 
2 alleles
5.1% missing data
   1   (0.233) 0.238 0.330 0.054 0.219 0.107 0.180 
   3   (0.767) 0.762 0.670 0.946 0.781 0.893 0.820 

Locus 1600 : 
2 alleles
4.3% missing data
   1   (0.795) 0.824 0.925 0.538 0.818 0.761 0.832 
   3   (0.205) 0.176 0.075 0.462 0.182 0.239 0.168 

Locus 1601 : 
2 alleles
4.3% missing data
   2   (0.916) 0.867 0.934 0.955 0.962 0.977 0.974 
   3   (0.084) 0.133 0.066 0.045 0.038 0.023 0.026 

Locus 1602 : 
2 alleles
3.6% missing data
   1   (0.081) 0.031 0.013 0.280 0.064 0.034 0.062 
   3   (0.919) 0.969 0.987 0.720 0.936 0.966 0.938 

Locus 1603 : 
2 alleles
2.9% missing data
   1   (0.883) 0.834 0.918 0.953 0.925 0.966 0.933 
   3   (0.117) 0.166 0.082 0.047 0.075 0.034 0.067 

Locus 1604 : 
2 alleles
2.2% missing data
   1   (0.219) 0.190 0.095 0.061 0.278 0.106 0.205 
   3   (0.781) 0.810 0.905 0.939 0.722 0.894 0.795 

Locus 1605 : 
2 alleles
15.9% missing data
   4   (0.873) 0.956 0.981 0.982 0.744 0.797 0.887 
   2   (0.127) 0.044 0.019 0.018 0.256 0.203 0.113 

Locus 1606 : 
2 alleles
13.8% missing data
   2   (0.127) 0.256 0.084 0.454 0.040 0.114 0.053 
   3   (0.873) 0.744 0.916 0.546 0.960 0.886 0.947 

Locus 1607 : 
2 alleles
18.8% missing data
   2   (0.246) 0.244 0.216 0.461 0.199 0.229 0.174 
   4   (0.754) 0.756 0.784 0.539 0.801 0.771 0.826 

Locus 1608 : 
2 alleles
15.2% missing data
   2   (0.847) 0.802 0.868 0.582 0.935 0.786 0.908 
   4   (0.153) 0.198 0.132 0.418 0.065 0.214 0.092 

Locus 1609 : 
2 alleles
14.5% missing data
   4   (0.862) 0.910 0.899 0.873 0.899 0.933 0.725 
   2   (0.138) 0.090 0.101 0.127 0.101 0.067 0.275 

Locus 1610 : 
2 alleles
4.3% missing data
   1   (0.884) 0.920 0.960 0.416 0.925 0.875 0.935 
   4   (0.116) 0.080 0.040 0.584 0.075 0.125 0.065 

Locus 1611 : 
2 alleles
8.0% missing data
   4   (0.914) 0.906 0.981 0.986 0.948 0.967 0.874 
   2   (0.086) 0.094 0.019 0.014 0.052 0.033 0.126 

Locus 1612 : 
2 alleles
2.9% missing data
   1   (0.903) 0.893 0.911 0.972 0.964 0.580 0.954 
   3   (0.097) 0.107 0.089 0.028 0.036 0.420 0.046 

Locus 1613 : 
2 alleles
3.6% missing data
   1   (0.834) 0.850 0.879 0.941 0.874 0.775 0.801 
   3   (0.166) 0.150 0.121 0.059 0.126 0.225 0.199 

Locus 1614 : 
2 alleles
4.3% missing data
   3   (0.847) 0.875 0.890 0.958 0.861 0.935 0.825 
   1   (0.153) 0.125 0.110 0.042 0.139 0.065 0.175 

Locus 1615 : 
2 alleles
15.2% missing data
   1   (0.848) 0.878 0.970 0.965 0.861 0.895 0.602 
   2   (0.152) 0.122 0.030 0.035 0.139 0.105 0.398 

Locus 1616 : 
2 alleles
5.1% missing data
   1   (0.903) 0.913 0.948 0.950 0.937 0.958 0.919 
   3   (0.097) 0.087 0.052 0.050 0.063 0.042 0.081 

Locus 1617 : 
2 alleles
14.5% missing data
   3   (0.671) 0.610 0.592 0.550 0.727 0.849 0.780 
   1   (0.329) 0.390 0.408 0.450 0.273 0.151 0.220 

Locus 1618 : 
2 alleles
9.4% missing data
   2   (0.886) 0.847 0.941 0.957 0.927 0.940 0.909 
   1   (0.114) 0.153 0.059 0.043 0.073 0.060 0.091 

Locus 1619 : 
2 alleles
10.9% missing data
   1   (0.295) 0.362 0.320 0.123 0.255 0.138 0.292 
   3   (0.705) 0.638 0.680 0.877 0.745 0.862 0.708 

Locus 1620 : 
2 alleles
1.4% missing data
   1   (0.812) 0.792 0.903 0.958 0.837 0.576 0.875 
   4   (0.188) 0.208 0.097 0.042 0.163 0.424 0.125 

Locus 1621 : 
2 alleles
7.2% missing data
   1   (0.895) 0.851 0.939 0.971 0.939 0.962 0.929 
   3   (0.105) 0.149 0.061 0.029 0.061 0.038 0.071 

Locus 1622 : 
2 alleles
5.8% missing data
   1   (0.484) 0.536 0.387 0.531 0.468 0.395 0.509 
   4   (0.516) 0.464 0.613 0.469 0.532 0.605 0.491 

Locus 1623 : 
2 alleles
15.9% missing data
   1   (0.110) 0.077 0.019 0.031 0.135 0.047 0.107 
   3   (0.890) 0.923 0.981 0.969 0.865 0.953 0.893 

Locus 1624 : 
2 alleles
18.1% missing data
   4   (0.740) 0.732 0.909 0.938 0.658 0.800 0.801 
   2   (0.260) 0.268 0.091 0.062 0.342 0.200 0.199 

Locus 1625 : 
2 alleles
10.9% missing data
   1   (0.129) 0.093 0.041 0.044 0.156 0.058 0.099 
   3   (0.871) 0.907 0.959 0.956 0.844 0.942 0.901 

Locus 1626 : 
2 alleles
3.6% missing data
   4   (0.891) 0.699 0.926 0.810 0.969 0.957 0.973 
   3   (0.109) 0.301 0.074 0.190 0.031 0.043 0.027 

Locus 1627 : 
2 alleles
2.9% missing data
   2   (0.880) 0.890 0.963 0.964 0.901 0.751 0.906 
   4   (0.120) 0.110 0.037 0.036 0.099 0.249 0.094 

Locus 1628 : 
2 alleles
10.9% missing data
   4   (0.889) 0.826 0.913 0.687 0.951 0.941 0.960 
   2   (0.111) 0.174 0.087 0.313 0.049 0.059 0.040 

Locus 1629 : 
2 alleles
0.7% missing data
   1   (0.893) 0.929 0.963 0.696 0.915 0.973 0.959 
   3   (0.107) 0.071 0.037 0.304 0.085 0.027 0.041 

Locus 1630 : 
2 alleles
4.3% missing data
   2   (0.628) 0.682 0.730 0.746 0.632 0.310 0.608 
   4   (0.372) 0.318 0.270 0.254 0.368 0.690 0.392 

Locus 1631 : 
2 alleles
5.1% missing data
   3   (0.766) 0.899 0.910 0.430 0.684 0.847 0.701 
   1   (0.234) 0.101 0.090 0.570 0.316 0.153 0.299 

Locus 1632 : 
2 alleles
3.6% missing data
   1   (0.780) 0.826 0.859 0.948 0.746 0.790 0.772 
   3   (0.220) 0.174 0.141 0.052 0.254 0.210 0.228 

Locus 1633 : 
2 alleles
4.3% missing data
   1   (0.286) 0.290 0.194 0.409 0.267 0.195 0.232 
   3   (0.714) 0.710 0.806 0.591 0.733 0.805 0.768 

Locus 1634 : 
2 alleles
15.2% missing data
   2   (0.448) 0.371 0.260 0.475 0.536 0.432 0.453 
   4   (0.552) 0.629 0.740 0.525 0.464 0.568 0.547 

Locus 1635 : 
2 alleles
10.1% missing data
   3   (0.860) 0.791 0.857 0.956 0.927 0.943 0.832 
   2   (0.140) 0.209 0.143 0.044 0.073 0.057 0.168 

Locus 1636 : 
2 alleles
2.9% missing data
   1   (0.852) 0.788 0.702 0.957 0.930 0.757 0.926 
   3   (0.148) 0.212 0.298 0.043 0.070 0.243 0.074 

Locus 1637 : 
2 alleles
6.5% missing data
   1   (0.728) 0.739 0.917 0.790 0.742 0.685 0.580 
   2   (0.272) 0.261 0.083 0.210 0.258 0.315 0.420 

Locus 1638 : 
2 alleles
9.4% missing data
   3   (0.929) 0.974 0.988 0.987 0.923 0.921 0.936 
   4   (0.071) 0.026 0.012 0.013 0.077 0.079 0.064 

Locus 1639 : 
2 alleles
2.9% missing data
   1   (0.896) 0.932 0.957 0.976 0.908 0.804 0.938 
   3   (0.104) 0.068 0.043 0.024 0.092 0.196 0.062 

Locus 1640 : 
2 alleles
7.2% missing data
   1   (0.794) 0.751 0.714 0.936 0.849 0.871 0.844 
   4   (0.206) 0.249 0.286 0.064 0.151 0.129 0.156 

Locus 1641 : 
2 alleles
3.6% missing data
   2   (0.723) 0.683 0.849 0.612 0.772 0.810 0.680 
   4   (0.277) 0.317 0.151 0.388 0.228 0.190 0.320 

Locus 1642 : 
2 alleles
13.0% missing data
   4   (0.728) 0.729 0.717 0.908 0.717 0.767 0.814 
   3   (0.272) 0.271 0.283 0.092 0.283 0.233 0.186 

Locus 1643 : 
2 alleles
4.3% missing data
   2   (0.912) 0.956 0.976 0.963 0.906 0.957 0.935 
   4   (0.088) 0.044 0.024 0.037 0.094 0.043 0.065 

Locus 1644 : 
2 alleles
3.6% missing data
   2   (0.484) 0.472 0.605 0.125 0.466 0.689 0.553 
   4   (0.516) 0.528 0.395 0.875 0.534 0.311 0.447 

Locus 1645 : 
2 alleles
3.6% missing data
   1   (0.842) 0.895 0.862 0.919 0.837 0.926 0.858 
   2   (0.158) 0.105 0.138 0.081 0.163 0.074 0.142 

Locus 1646 : 
2 alleles
8.0% missing data
   1   (0.101) 0.117 0.024 0.029 0.072 0.145 0.067 
   2   (0.899) 0.883 0.976 0.971 0.928 0.855 0.933 

Locus 1647 : 
2 alleles
9.4% missing data
   1   (0.698) 0.644 0.786 0.884 0.743 0.775 0.569 
   3   (0.302) 0.356 0.214 0.116 0.257 0.225 0.431 

Locus 1648 : 
2 alleles
4.3% missing data
   2   (0.917) 0.959 0.987 0.986 0.908 0.858 0.947 
   4   (0.083) 0.041 0.013 0.014 0.092 0.142 0.053 

Locus 1649 : 
2 alleles
15.2% missing data
   4   (0.884) 0.912 0.968 0.976 0.866 0.916 0.924 
   2   (0.116) 0.088 0.032 0.024 0.134 0.084 0.076 

Locus 1650 : 
2 alleles
6.5% missing data
   4   (0.218) 0.253 0.094 0.061 0.223 0.235 0.171 
   2   (0.782) 0.747 0.906 0.939 0.777 0.765 0.829 

Locus 1651 : 
2 alleles
0.7% missing data
   1   (0.775) 0.815 0.724 0.933 0.760 0.844 0.829 
   4   (0.225) 0.185 0.276 0.067 0.240 0.156 0.171 

Locus 1652 : 
2 alleles
1.4% missing data
   3   (0.914) 0.880 0.979 0.976 0.950 0.939 0.956 
   2   (0.086) 0.120 0.021 0.024 0.050 0.061 0.044 

Locus 1653 : 
2 alleles
5.1% missing data
   3   (0.590) 0.452 0.566 0.200 0.699 0.753 0.703 
   1   (0.410) 0.548 0.434 0.800 0.301 0.247 0.297 

Locus 1654 : 
2 alleles
15.2% missing data
   3   (0.786) 0.762 0.786 0.716 0.809 0.898 0.899 
   1   (0.214) 0.238 0.214 0.284 0.191 0.102 0.101 

Locus 1655 : 
2 alleles
2.9% missing data
   4   (0.886) 0.915 0.979 0.962 0.904 0.646 0.907 
   3   (0.114) 0.085 0.021 0.038 0.096 0.354 0.093 

Locus 1656 : 
2 alleles
2.9% missing data
   2   (0.918) 0.940 0.579 0.970 0.975 0.925 0.942 
   3   (0.082) 0.060 0.421 0.030 0.025 0.075 0.058 

Locus 1657 : 
2 alleles
10.1% missing data
   2   (0.905) 0.967 0.985 0.983 0.836 0.937 0.917 
   4   (0.095) 0.033 0.015 0.017 0.164 0.063 0.083 

Locus 1658 : 
2 alleles
4.3% missing data
   3   (0.925) 0.945 0.955 0.628 0.972 0.984 0.978 
   1   (0.075) 0.055 0.045 0.372 0.028 0.016 0.022 

Locus 1659 : 
2 alleles
13.8% missing data
   2   (0.907) 0.903 0.980 0.983 0.919 0.941 0.944 
   4   (0.093) 0.097 0.020 0.017 0.081 0.059 0.056 

Locus 1660 : 
2 alleles
13.8% missing data
   3   (0.220) 0.190 0.082 0.054 0.294 0.219 0.160 
   1   (0.780) 0.810 0.918 0.946 0.706 0.781 0.840 

Locus 1661 : 
2 alleles
5.1% missing data
   2   (0.141) 0.137 0.117 0.032 0.099 0.080 0.185 
   4   (0.859) 0.863 0.883 0.968 0.901 0.920 0.815 

Locus 1662 : 
2 alleles
2.9% missing data
   4   (0.826) 0.672 0.804 0.955 0.893 0.905 0.931 
   2   (0.174) 0.328 0.196 0.045 0.107 0.095 0.069 

Locus 1663 : 
2 alleles
1.4% missing data
   4   (0.899) 0.836 0.904 0.963 0.955 0.937 0.953 
   2   (0.101) 0.164 0.096 0.037 0.045 0.063 0.047 

Locus 1664 : 
2 alleles
2.2% missing data
   3   (0.914) 0.948 0.982 0.982 0.903 0.970 0.949 
   1   (0.086) 0.052 0.018 0.018 0.097 0.030 0.051 

Locus 1665 : 
2 alleles
5.8% missing data
   2   (0.716) 0.635 0.774 0.523 0.767 0.814 0.835 
   4   (0.284) 0.365 0.226 0.477 0.233 0.186 0.165 

Locus 1666 : 
2 alleles
3.6% missing data
   3   (0.879) 0.911 0.922 0.951 0.911 0.941 0.820 
   4   (0.121) 0.089 0.078 0.049 0.089 0.059 0.180 

Locus 1667 : 
2 alleles
4.3% missing data
   2   (0.917) 0.906 0.926 0.936 0.958 0.971 0.973 
   4   (0.083) 0.094 0.074 0.064 0.042 0.029 0.027 

Locus 1668 : 
2 alleles
3.6% missing data
   1   (0.911) 0.926 0.980 0.984 0.913 0.965 0.946 
   4   (0.089) 0.074 0.020 0.016 0.087 0.035 0.054 

Locus 1669 : 
2 alleles
2.2% missing data
   4   (0.901) 0.911 0.946 0.976 0.938 0.858 0.924 
   1   (0.099) 0.089 0.054 0.024 0.062 0.142 0.076 

Locus 1670 : 
2 alleles
5.8% missing data
   2   (0.506) 0.420 0.341 0.137 0.640 0.750 0.454 
   4   (0.494) 0.580 0.659 0.863 0.360 0.250 0.546 

Locus 1671 : 
2 alleles
13.8% missing data
   2   (0.921) 0.969 0.986 0.986 0.891 0.943 0.951 
   4   (0.079) 0.031 0.014 0.014 0.109 0.057 0.049 

Locus 1672 : 
2 alleles
1.4% missing data
   2   (0.682) 0.584 0.887 0.634 0.699 0.628 0.785 
   4   (0.318) 0.416 0.113 0.366 0.301 0.372 0.215 

Locus 1673 : 
2 alleles
2.2% missing data
   1   (0.671) 0.710 0.841 0.912 0.601 0.514 0.687 
   3   (0.329) 0.290 0.159 0.088 0.399 0.486 0.313 

Locus 1674 : 
2 alleles
10.9% missing data
   4   (0.914) 0.894 0.940 0.968 0.963 0.973 0.893 
   2   (0.086) 0.106 0.060 0.032 0.037 0.027 0.107 

Locus 1675 : 
2 alleles
7.2% missing data
   2   (0.616) 0.727 0.533 0.334 0.593 0.735 0.652 
   4   (0.384) 0.273 0.467 0.666 0.407 0.265 0.348 

Locus 1676 : 
2 alleles
14.5% missing data
   3   (0.353) 0.267 0.110 0.600 0.442 0.307 0.374 
   4   (0.647) 0.733 0.890 0.400 0.558 0.693 0.626 

Locus 1677 : 
2 alleles
6.5% missing data
   1   (0.873) 0.803 0.892 0.962 0.935 0.768 0.942 
   3   (0.127) 0.197 0.108 0.038 0.065 0.232 0.058 

Locus 1678 : 
2 alleles
10.1% missing data
   3   (0.736) 0.736 0.542 0.485 0.829 0.829 0.767 
   1   (0.264) 0.264 0.458 0.515 0.171 0.171 0.233 

Locus 1679 : 
2 alleles
2.9% missing data
   3   (0.958) 0.952 0.689 0.987 0.995 0.994 0.992 
   4   (0.042) 0.048 0.311 0.013 0.005 0.006 0.008 

Locus 1680 : 
2 alleles
2.9% missing data
   3   (0.893) 0.914 0.937 0.973 0.906 0.951 0.934 
   1   (0.107) 0.086 0.063 0.027 0.094 0.049 0.066 

Locus 1681 : 
2 alleles
10.9% missing data
   4   (0.948) 0.988 0.995 0.995 0.928 0.976 0.939 
   2   (0.052) 0.012 0.005 0.005 0.072 0.024 0.061 

Locus 1682 : 
2 alleles
3.6% missing data
   3   (0.945) 0.989 0.996 0.995 0.907 0.961 0.935 
   2   (0.055) 0.011 0.004 0.005 0.093 0.039 0.065 

Locus 1683 : 
2 alleles
0.7% missing data
   3   (0.943) 0.989 0.996 0.995 0.890 0.965 0.948 
   1   (0.057) 0.011 0.004 0.005 0.110 0.035 0.052 

Locus 1684 : 
2 alleles
5.1% missing data
   1   (0.920) 0.872 0.899 0.975 0.973 0.980 0.959 
   4   (0.080) 0.128 0.101 0.025 0.027 0.020 0.041 

Locus 1685 : 
2 alleles
15.9% missing data
   1   (0.927) 0.919 0.975 0.974 0.956 0.973 0.978 
   3   (0.073) 0.081 0.025 0.026 0.044 0.027 0.022 

Locus 1686 : 
2 alleles
13.0% missing data
   3   (0.908) 0.956 0.978 0.803 0.936 0.950 0.892 
   1   (0.092) 0.044 0.022 0.197 0.064 0.050 0.108 

Locus 1687 : 
2 alleles
3.6% missing data
   1   (0.894) 0.855 0.962 0.660 0.953 0.966 0.949 
   3   (0.106) 0.145 0.038 0.340 0.047 0.034 0.051 

Locus 1688 : 
2 alleles
1.4% missing data
   1   (0.917) 0.858 0.938 0.972 0.970 0.963 0.948 
   2   (0.083) 0.142 0.062 0.028 0.030 0.037 0.052 

Locus 1689 : 
2 alleles
7.2% missing data
   3   (0.779) 0.721 0.872 0.576 0.826 0.908 0.864 
   4   (0.221) 0.279 0.128 0.424 0.174 0.092 0.136 

Locus 1690 : 
2 alleles
3.6% missing data
   1   (0.878) 0.898 0.968 0.967 0.907 0.928 0.728 
   3   (0.122) 0.102 0.032 0.033 0.093 0.072 0.272 

Locus 1691 : 
2 alleles
5.8% missing data
   3   (0.845) 0.897 0.919 0.964 0.808 0.916 0.871 
   1   (0.155) 0.103 0.081 0.036 0.192 0.084 0.129 

Locus 1692 : 
2 alleles
3.6% missing data
   4   (0.920) 0.974 0.990 0.988 0.898 0.953 0.839 
   3   (0.080) 0.026 0.010 0.012 0.102 0.047 0.161 

Locus 1693 : 
2 alleles
10.9% missing data
   3   (0.909) 0.919 0.971 0.977 0.917 0.974 0.955 
   4   (0.091) 0.081 0.029 0.023 0.083 0.026 0.045 

Locus 1694 : 
2 alleles
6.5% missing data
   1   (0.903) 0.946 0.975 0.783 0.933 0.864 0.940 
   3   (0.097) 0.054 0.025 0.217 0.067 0.136 0.060 

Locus 1695 : 
2 alleles
5.8% missing data
   1   (0.873) 0.870 0.958 0.951 0.894 0.883 0.888 
   3   (0.127) 0.130 0.042 0.049 0.106 0.117 0.112 

Locus 1696 : 
2 alleles
2.9% missing data
   4   (0.923) 0.853 0.968 0.982 0.966 0.983 0.969 
   2   (0.077) 0.147 0.032 0.018 0.034 0.017 0.031 

Locus 1697 : 
2 alleles
5.1% missing data
   2   (0.146) 0.157 0.055 0.029 0.142 0.137 0.104 
   3   (0.854) 0.843 0.945 0.971 0.858 0.863 0.896 

Locus 1698 : 
2 alleles
10.9% missing data
   1   (0.743) 0.845 0.808 0.627 0.696 0.827 0.783 
   3   (0.257) 0.155 0.192 0.373 0.304 0.173 0.217 

Locus 1699 : 
2 alleles
11.6% missing data
   1   (0.861) 0.903 0.932 0.955 0.870 0.853 0.833 
   3   (0.139) 0.097 0.068 0.045 0.130 0.147 0.167 

Locus 1700 : 
2 alleles
1.4% missing data
   3   (0.917) 0.974 0.989 0.990 0.899 0.943 0.819 
   1   (0.083) 0.026 0.011 0.010 0.101 0.057 0.181 

Locus 1701 : 
2 alleles
9.4% missing data
   3   (0.923) 0.935 0.926 0.378 0.981 0.950 0.965 
   1   (0.077) 0.065 0.074 0.622 0.019 0.050 0.035 

Locus 1702 : 
2 alleles
4.3% missing data
   4   (0.639) 0.573 0.737 0.498 0.694 0.740 0.622 
   1   (0.361) 0.427 0.263 0.502 0.306 0.260 0.378 

Locus 1703 : 
2 alleles
18.1% missing data
   4   (0.743) 0.743 0.943 0.919 0.714 0.554 0.686 
   2   (0.257) 0.257 0.057 0.081 0.286 0.446 0.314 

Locus 1704 : 
2 alleles
13.0% missing data
   2   (0.894) 0.905 0.954 0.975 0.925 0.845 0.908 
   4   (0.106) 0.095 0.046 0.025 0.075 0.155 0.092 

Locus 1705 : 
2 alleles
1.4% missing data
   3   (0.908) 0.913 0.900 0.965 0.945 0.969 0.958 
   4   (0.092) 0.087 0.100 0.035 0.055 0.031 0.042 

Locus 1706 : 
2 alleles
10.1% missing data
   2   (0.906) 0.949 0.982 0.717 0.930 0.953 0.936 
   4   (0.094) 0.051 0.018 0.283 0.070 0.047 0.064 

Locus 1707 : 
2 alleles
11.6% missing data
   4   (0.805) 0.793 0.853 0.948 0.870 0.338 0.821 
   3   (0.195) 0.207 0.147 0.052 0.130 0.662 0.179 

Locus 1708 : 
2 alleles
4.3% missing data
   4   (0.846) 0.777 0.956 0.947 0.892 0.704 0.884 
   3   (0.154) 0.223 0.044 0.053 0.108 0.296 0.116 

Locus 1709 : 
2 alleles
7.2% missing data
   3   (0.917) 0.940 0.985 0.985 0.930 0.948 0.920 
   1   (0.083) 0.060 0.015 0.015 0.070 0.052 0.080 

Locus 1710 : 
2 alleles
4.3% missing data
   1   (0.886) 0.922 0.976 0.979 0.867 0.873 0.912 
   3   (0.114) 0.078 0.024 0.021 0.133 0.127 0.088 

Locus 1711 : 
2 alleles
2.9% missing data
   2   (0.815) 0.730 0.908 0.960 0.843 0.900 0.836 
   4   (0.185) 0.270 0.092 0.040 0.157 0.100 0.164 

Locus 1712 : 
2 alleles
1.4% missing data
   1   (0.769) 0.671 0.741 0.939 0.837 0.894 0.759 
   3   (0.231) 0.329 0.259 0.061 0.163 0.106 0.241 

Locus 1713 : 
2 alleles
14.5% missing data
   3   (0.857) 0.783 0.705 0.586 0.950 0.961 0.945 
   4   (0.143) 0.217 0.295 0.414 0.050 0.039 0.055 

Locus 1714 : 
2 alleles
5.8% missing data
   2   (0.576) 0.594 0.762 0.533 0.585 0.273 0.541 
   4   (0.424) 0.406 0.238 0.467 0.415 0.727 0.459 

Locus 1715 : 
2 alleles
13.8% missing data
   3   (0.902) 0.903 0.921 0.968 0.942 0.966 0.913 
   2   (0.098) 0.097 0.079 0.032 0.058 0.034 0.087 

Locus 1716 : 
2 alleles
5.1% missing data
   1   (0.872) 0.891 0.848 0.947 0.895 0.942 0.924 
   3   (0.128) 0.109 0.152 0.053 0.105 0.058 0.076 

Locus 1717 : 
2 alleles
2.9% missing data
   3   (0.755) 0.740 0.715 0.558 0.863 0.675 0.702 
   1   (0.245) 0.260 0.285 0.442 0.137 0.325 0.298 

Locus 1718 : 
2 alleles
5.1% missing data
   2   (0.873) 0.813 0.925 0.947 0.914 0.934 0.932 
   4   (0.127) 0.187 0.075 0.053 0.086 0.066 0.068 

Locus 1719 : 
2 alleles
2.9% missing data
   1   (0.917) 0.957 0.987 0.987 0.905 0.892 0.944 
   3   (0.083) 0.043 0.013 0.013 0.095 0.108 0.056 

Locus 1720 : 
2 alleles
11.6% missing data
   2   (0.914) 0.944 0.954 0.973 0.938 0.925 0.921 
   3   (0.086) 0.056 0.046 0.027 0.062 0.075 0.079 

Locus 1721 : 
2 alleles
2.9% missing data
   1   (0.902) 0.885 0.955 0.966 0.932 0.970 0.944 
   3   (0.098) 0.115 0.045 0.034 0.068 0.030 0.056 

Locus 1722 : 
2 alleles
3.6% missing data
   2   (0.868) 0.932 0.913 0.963 0.873 0.882 0.814 
   1   (0.132) 0.068 0.087 0.037 0.127 0.118 0.186 

Locus 1723 : 
2 alleles
2.2% missing data
   1   (0.104) 0.077 0.034 0.027 0.118 0.035 0.053 
   2   (0.896) 0.923 0.966 0.973 0.882 0.965 0.947 

Locus 1724 : 
2 alleles
15.2% missing data
   2   (0.433) 0.438 0.428 0.702 0.410 0.411 0.344 
   4   (0.567) 0.562 0.572 0.298 0.590 0.589 0.656 

Locus 1725 : 
2 alleles
1.4% missing data
   3   (0.891) 0.889 0.715 0.633 0.967 0.974 0.954 
   4   (0.109) 0.111 0.285 0.367 0.033 0.026 0.046 

Locus 1726 : 
2 alleles
5.1% missing data
   4   (0.907) 0.904 0.953 0.973 0.941 0.964 0.934 
   2   (0.093) 0.096 0.047 0.027 0.059 0.036 0.066 

Locus 1727 : 
2 alleles
8.0% missing data
   2   (0.871) 0.927 0.965 0.639 0.892 0.847 0.880 
   3   (0.129) 0.073 0.035 0.361 0.108 0.153 0.120 

Locus 1728 : 
2 alleles
10.1% missing data
   3   (0.799) 0.880 0.931 0.697 0.757 0.725 0.856 
   1   (0.201) 0.120 0.069 0.303 0.243 0.275 0.144 

Locus 1729 : 
2 alleles
13.8% missing data
   1   (0.868) 0.862 0.850 0.881 0.920 0.950 0.891 
   4   (0.132) 0.138 0.150 0.119 0.080 0.050 0.109 

Locus 1730 : 
2 alleles
4.3% missing data
   3   (0.883) 0.905 0.882 0.974 0.894 0.963 0.939 
   4   (0.117) 0.095 0.118 0.026 0.106 0.037 0.061 

Locus 1731 : 
2 alleles
15.2% missing data
   3   (0.700) 0.785 0.703 0.774 0.707 0.699 0.546 
   1   (0.300) 0.215 0.297 0.226 0.293 0.301 0.454 

Locus 1732 : 
2 alleles
4.3% missing data
   1   (0.916) 0.933 0.914 0.941 0.954 0.960 0.956 
   3   (0.084) 0.067 0.086 0.059 0.046 0.040 0.044 

Locus 1733 : 
2 alleles
3.6% missing data
   2   (0.783) 0.744 0.922 0.924 0.785 0.732 0.818 
   4   (0.217) 0.256 0.078 0.076 0.215 0.268 0.182 

Locus 1734 : 
2 alleles
3.6% missing data
   1   (0.148) 0.154 0.044 0.034 0.144 0.105 0.150 
   3   (0.852) 0.846 0.956 0.966 0.856 0.895 0.850 

Locus 1735 : 
2 alleles
14.5% missing data
   4   (0.536) 0.628 0.487 0.793 0.445 0.601 0.538 
   1   (0.464) 0.372 0.513 0.207 0.555 0.399 0.462 

Locus 1736 : 
2 alleles
7.2% missing data
   1   (0.840) 0.856 0.965 0.775 0.846 0.953 0.842 
   2   (0.160) 0.144 0.035 0.225 0.154 0.047 0.158 

Locus 1737 : 
2 alleles
15.2% missing data
   4   (0.508) 0.443 0.744 0.703 0.440 0.479 0.614 
   2   (0.492) 0.557 0.256 0.297 0.560 0.521 0.386 

Locus 1738 : 
2 alleles
5.1% missing data
   1   (0.902) 0.889 0.952 0.970 0.942 0.878 0.948 
   3   (0.098) 0.111 0.048 0.030 0.058 0.122 0.052 

Locus 1739 : 
2 alleles
2.2% missing data
   2   (0.922) 0.954 0.976 0.981 0.939 0.966 0.932 
   4   (0.078) 0.046 0.024 0.019 0.061 0.034 0.068 

Locus 1740 : 
2 alleles
3.6% missing data
   2   (0.914) 0.938 0.925 0.950 0.950 0.939 0.945 
   4   (0.086) 0.062 0.075 0.050 0.050 0.061 0.055 

Locus 1741 : 
2 alleles
16.7% missing data
   4   (0.852) 0.858 0.952 0.969 0.883 0.835 0.716 
   2   (0.148) 0.142 0.048 0.031 0.117 0.165 0.284 

Locus 1742 : 
2 alleles
10.9% missing data
   2   (0.882) 0.862 0.828 0.957 0.936 0.963 0.905 
   4   (0.118) 0.138 0.172 0.043 0.064 0.037 0.095 

Locus 1743 : 
2 alleles
1.4% missing data
   3   (0.909) 0.843 0.976 0.979 0.950 0.936 0.955 
   2   (0.091) 0.157 0.024 0.021 0.050 0.064 0.045 

Locus 1744 : 
2 alleles
3.6% missing data
   4   (0.089) 0.049 0.021 0.027 0.103 0.036 0.057 
   2   (0.911) 0.951 0.979 0.973 0.897 0.964 0.943 

Locus 1745 : 
2 alleles
3.6% missing data
   2   (0.925) 0.944 0.830 0.971 0.966 0.970 0.976 
   4   (0.075) 0.056 0.170 0.029 0.034 0.030 0.024 

Locus 1746 : 
2 alleles
10.1% missing data
   4   (0.921) 0.882 0.931 0.972 0.971 0.916 0.971 
   2   (0.079) 0.118 0.069 0.028 0.029 0.084 0.029 

Locus 1747 : 
2 alleles
2.9% missing data
   1   (0.749) 0.704 0.863 0.929 0.736 0.894 0.753 
   4   (0.251) 0.296 0.137 0.071 0.264 0.106 0.247 

Locus 1748 : 
2 alleles
6.5% missing data
   1   (0.832) 0.834 0.935 0.965 0.798 0.902 0.890 
   3   (0.168) 0.166 0.065 0.035 0.202 0.098 0.110 

Locus 1749 : 
2 alleles
3.6% missing data
   3   (0.895) 0.906 0.952 0.962 0.913 0.928 0.939 
   1   (0.105) 0.094 0.048 0.038 0.087 0.072 0.061 

Locus 1750 : 
2 alleles
5.8% missing data
   1   (0.918) 0.935 0.955 0.974 0.952 0.933 0.937 
   3   (0.082) 0.065 0.045 0.026 0.048 0.067 0.063 

Locus 1751 : 
2 alleles
4.3% missing data
   1   (0.597) 0.676 0.468 0.775 0.626 0.239 0.574 
   4   (0.403) 0.324 0.532 0.225 0.374 0.761 0.426 

Locus 1752 : 
2 alleles
3.6% missing data
   1   (0.890) 0.875 0.970 0.457 0.950 0.956 0.913 
   3   (0.110) 0.125 0.030 0.543 0.050 0.044 0.087 

Locus 1753 : 
2 alleles
11.6% missing data
   1   (0.498) 0.607 0.837 0.568 0.354 0.342 0.430 
   3   (0.502) 0.393 0.163 0.432 0.646 0.658 0.570 

Locus 1754 : 
2 alleles
15.2% missing data
   1   (0.454) 0.474 0.465 0.125 0.485 0.292 0.515 
   4   (0.546) 0.526 0.535 0.875 0.515 0.708 0.485 

Locus 1755 : 
2 alleles
8.7% missing data
   2   (0.643) 0.673 0.530 0.813 0.654 0.625 0.660 
   4   (0.357) 0.327 0.470 0.187 0.346 0.375 0.340 

Locus 1756 : 
2 alleles
3.6% missing data
   2   (0.752) 0.666 0.587 0.864 0.858 0.867 0.692 
   4   (0.248) 0.334 0.413 0.136 0.142 0.133 0.308 

Locus 1757 : 
2 alleles
10.9% missing data
   3   (0.909) 0.947 0.965 0.971 0.931 0.929 0.855 
   2   (0.091) 0.053 0.035 0.029 0.069 0.071 0.145 

Locus 1758 : 
2 alleles
1.4% missing data
   4   (0.842) 0.842 0.882 0.960 0.897 0.629 0.865 
   1   (0.158) 0.158 0.118 0.040 0.103 0.371 0.135 

Locus 1759 : 
2 alleles
10.1% missing data
   4   (0.820) 0.855 0.948 0.621 0.813 0.880 0.873 
   2   (0.180) 0.145 0.052 0.379 0.187 0.120 0.127 

Locus 1760 : 
2 alleles
13.0% missing data
   2   (0.658) 0.672 0.782 0.573 0.613 0.814 0.744 
   3   (0.342) 0.328 0.218 0.427 0.387 0.186 0.256 

Locus 1761 : 
2 alleles
13.0% missing data
   4   (0.798) 0.736 0.846 0.906 0.818 0.908 0.874 
   2   (0.202) 0.264 0.154 0.094 0.182 0.092 0.126 

Locus 1762 : 
2 alleles
2.2% missing data
   3   (0.754) 0.784 0.794 0.385 0.796 0.587 0.875 
   1   (0.246) 0.216 0.206 0.615 0.204 0.413 0.125 

Locus 1763 : 
2 alleles
5.1% missing data
   2   (0.365) 0.373 0.313 0.477 0.319 0.282 0.433 
   1   (0.635) 0.627 0.687 0.523 0.681 0.718 0.567 

Locus 1764 : 
2 alleles
2.2% missing data
   3   (0.867) 0.860 0.928 0.943 0.882 0.925 0.931 
   1   (0.133) 0.140 0.072 0.057 0.118 0.075 0.069 

Locus 1765 : 
2 alleles
5.1% missing data
   3   (0.706) 0.668 0.746 0.903 0.698 0.800 0.773 
   1   (0.294) 0.332 0.254 0.097 0.302 0.200 0.227 

Locus 1766 : 
2 alleles
2.2% missing data
   3   (0.618) 0.644 0.835 0.418 0.596 0.558 0.611 
   4   (0.382) 0.356 0.165 0.582 0.404 0.442 0.389 

Locus 1767 : 
2 alleles
11.6% missing data
   2   (0.878) 0.868 0.963 0.924 0.908 0.878 0.893 
   4   (0.122) 0.132 0.037 0.076 0.092 0.122 0.107 

Locus 1768 : 
2 alleles
2.2% missing data
   4   (0.894) 0.898 0.944 0.964 0.937 0.907 0.889 
   2   (0.106) 0.102 0.056 0.036 0.063 0.093 0.111 

Locus 1769 : 
2 alleles
2.9% missing data
   2   (0.911) 0.967 0.987 0.888 0.908 0.951 0.944 
   3   (0.089) 0.033 0.013 0.112 0.092 0.049 0.056 

Locus 1770 : 
2 alleles
6.5% missing data
   4   (0.897) 0.938 0.982 0.979 0.908 0.652 0.885 
   2   (0.103) 0.062 0.018 0.021 0.092 0.348 0.115 

Locus 1771 : 
2 alleles
10.1% missing data
   1   (0.127) 0.164 0.079 0.040 0.094 0.080 0.067 
   4   (0.873) 0.836 0.921 0.960 0.906 0.920 0.933 

Locus 1772 : 
2 alleles
3.6% missing data
   2   (0.913) 0.959 0.984 0.985 0.875 0.952 0.957 
   3   (0.087) 0.041 0.016 0.015 0.125 0.048 0.043 

Locus 1773 : 
2 alleles
1.4% missing data
   1   (0.864) 0.799 0.960 0.691 0.932 0.818 0.942 
   3   (0.136) 0.201 0.040 0.309 0.068 0.182 0.058 

Locus 1774 : 
2 alleles
5.8% missing data
   4   (0.928) 0.974 0.990 0.987 0.906 0.960 0.943 
   3   (0.072) 0.026 0.010 0.013 0.094 0.040 0.057 

Locus 1775 : 
2 alleles
4.3% missing data
   1   (0.534) 0.569 0.364 0.878 0.519 0.567 0.475 
   4   (0.466) 0.431 0.636 0.122 0.481 0.433 0.525 

Locus 1776 : 
2 alleles
2.9% missing data
   1   (0.912) 0.938 0.970 0.986 0.909 0.971 0.963 
   3   (0.088) 0.062 0.030 0.014 0.091 0.029 0.037 

Locus 1777 : 
2 alleles
5.1% missing data
   3   (0.912) 0.928 0.972 0.977 0.945 0.616 0.969 
   2   (0.088) 0.072 0.028 0.023 0.055 0.384 0.031 

Locus 1778 : 
2 alleles
2.2% missing data
   3   (0.928) 0.975 0.990 0.989 0.910 0.902 0.941 
   2   (0.072) 0.025 0.010 0.011 0.090 0.098 0.059 

Locus 1779 : 
2 alleles
11.6% missing data
   3   (0.871) 0.797 0.875 0.951 0.927 0.953 0.915 
   1   (0.129) 0.203 0.125 0.049 0.073 0.047 0.085 

Locus 1780 : 
2 alleles
4.3% missing data
   4   (0.899) 0.902 0.951 0.969 0.946 0.764 0.948 
   2   (0.101) 0.098 0.049 0.031 0.054 0.236 0.052 

Locus 1781 : 
2 alleles
9.4% missing data
   3   (0.477) 0.489 0.690 0.423 0.446 0.334 0.436 
   1   (0.523) 0.511 0.310 0.577 0.554 0.666 0.564 

Locus 1782 : 
2 alleles
1.4% missing data
   4   (0.929) 0.979 0.991 0.991 0.921 0.961 0.797 
   1   (0.071) 0.021 0.009 0.009 0.079 0.039 0.203 

Locus 1783 : 
2 alleles
2.9% missing data
   4   (0.924) 0.951 0.983 0.327 0.973 0.950 0.946 
   2   (0.076) 0.049 0.017 0.673 0.027 0.050 0.054 

Locus 1784 : 
2 alleles
7.2% missing data
   1   (0.640) 0.563 0.712 0.890 0.648 0.843 0.587 
   3   (0.360) 0.437 0.288 0.110 0.352 0.157 0.413 

Locus 1785 : 
2 alleles
13.8% missing data
   4   (0.546) 0.623 0.651 0.829 0.484 0.247 0.499 
   3   (0.454) 0.377 0.349 0.171 0.516 0.753 0.501 

Locus 1786 : 
2 alleles
3.6% missing data
   4   (0.227) 0.229 0.170 0.245 0.185 0.193 0.196 
   2   (0.773) 0.771 0.830 0.755 0.815 0.807 0.804 

Locus 1787 : 
2 alleles
2.2% missing data
   1   (0.913) 0.957 0.987 0.987 0.927 0.577 0.935 
   3   (0.087) 0.043 0.013 0.013 0.073 0.423 0.065 

Locus 1788 : 
2 alleles
6.5% missing data
   1   (0.693) 0.670 0.815 0.741 0.699 0.664 0.764 
   3   (0.307) 0.330 0.185 0.259 0.301 0.336 0.236 

Locus 1789 : 
2 alleles
9.4% missing data
   4   (0.902) 0.848 0.902 0.972 0.955 0.947 0.946 
   3   (0.098) 0.152 0.098 0.028 0.045 0.053 0.054 

Locus 1790 : 
2 alleles
15.9% missing data
   3   (0.891) 0.806 0.620 0.533 0.978 0.974 0.967 
   1   (0.109) 0.194 0.380 0.467 0.022 0.026 0.033 

Locus 1791 : 
2 alleles
2.2% missing data
   4   (0.893) 0.877 0.974 0.979 0.917 0.976 0.854 
   2   (0.107) 0.123 0.026 0.021 0.083 0.024 0.146 

Locus 1792 : 
2 alleles
6.5% missing data
   2   (0.885) 0.894 0.924 0.962 0.920 0.938 0.871 
   1   (0.115) 0.106 0.076 0.038 0.080 0.062 0.129 

Locus 1793 : 
2 alleles
2.9% missing data
   1   (0.771) 0.782 0.876 0.942 0.750 0.774 0.784 
   4   (0.229) 0.218 0.124 0.058 0.250 0.226 0.216 

Locus 1794 : 
2 alleles
1.4% missing data
   2   (0.904) 0.945 0.982 0.983 0.907 0.957 0.815 
   4   (0.096) 0.055 0.018 0.017 0.093 0.043 0.185 

Locus 1795 : 
2 alleles
11.6% missing data
   2   (0.904) 0.839 0.954 0.753 0.967 0.981 0.956 
   3   (0.096) 0.161 0.046 0.247 0.033 0.019 0.044 

Locus 1796 : 
2 alleles
2.9% missing data
   1   (0.758) 0.788 0.790 0.928 0.744 0.743 0.803 
   2   (0.242) 0.212 0.210 0.072 0.256 0.257 0.197 

Locus 1797 : 
2 alleles
0.7% missing data
   2   (0.881) 0.908 0.929 0.967 0.893 0.948 0.917 
   4   (0.119) 0.092 0.071 0.033 0.107 0.052 0.083 

Locus 1798 : 
2 alleles
8.0% missing data
   3   (0.902) 0.903 0.981 0.977 0.926 0.903 0.900 
   1   (0.098) 0.097 0.019 0.023 0.074 0.097 0.100 

Locus 1799 : 
2 alleles
11.6% missing data
   4   (0.883) 0.931 0.975 0.785 0.876 0.961 0.936 
   2   (0.117) 0.069 0.025 0.215 0.124 0.039 0.064 

Locus 1800 : 
2 alleles
4.3% missing data
   2   (0.658) 0.568 0.743 0.607 0.757 0.621 0.561 
   1   (0.342) 0.432 0.257 0.393 0.243 0.379 0.439 

Locus 1801 : 
2 alleles
6.5% missing data
   2   (0.914) 0.968 0.978 0.982 0.925 0.966 0.722 
   3   (0.086) 0.032 0.022 0.018 0.075 0.034 0.278 

Locus 1802 : 
2 alleles
12.3% missing data
   4   (0.802) 0.767 0.833 0.931 0.845 0.846 0.794 
   2   (0.198) 0.233 0.167 0.069 0.155 0.154 0.206 

Locus 1803 : 
2 alleles
4.3% missing data
   4   (0.923) 0.891 0.878 0.971 0.973 0.964 0.976 
   2   (0.077) 0.109 0.122 0.029 0.027 0.036 0.024 

Locus 1804 : 
2 alleles
10.1% missing data
   3   (0.752) 0.713 0.850 0.936 0.766 0.707 0.774 
   4   (0.248) 0.287 0.150 0.064 0.234 0.293 0.226 

Locus 1805 : 
2 alleles
11.6% missing data
   3   (0.895) 0.917 0.967 0.980 0.915 0.915 0.863 
   1   (0.105) 0.083 0.033 0.020 0.085 0.085 0.137 

Locus 1806 : 
2 alleles
11.6% missing data
   1   (0.855) 0.855 0.940 0.967 0.872 0.701 0.902 
   3   (0.145) 0.145 0.060 0.033 0.128 0.299 0.098 

Locus 1807 : 
2 alleles
15.2% missing data
   1   (0.925) 0.837 0.947 0.973 0.975 0.972 0.974 
   3   (0.075) 0.163 0.053 0.027 0.025 0.028 0.026 

Locus 1808 : 
2 alleles
4.3% missing data
   2   (0.248) 0.205 0.231 0.066 0.288 0.156 0.207 
   4   (0.752) 0.795 0.769 0.934 0.712 0.844 0.793 

Locus 1809 : 
2 alleles
3.6% missing data
   4   (0.700) 0.675 0.775 0.477 0.758 0.618 0.751 
   2   (0.300) 0.325 0.225 0.523 0.242 0.382 0.249 

Locus 1810 : 
2 alleles
8.0% missing data
   1   (0.744) 0.664 0.721 0.925 0.814 0.694 0.748 
   3   (0.256) 0.336 0.279 0.075 0.186 0.306 0.252 

Locus 1811 : 
2 alleles
2.9% missing data
   3   (0.909) 0.940 0.967 0.981 0.917 0.918 0.947 
   2   (0.091) 0.060 0.033 0.019 0.083 0.082 0.053 

Locus 1812 : 
2 alleles
10.1% missing data
   2   (0.918) 0.906 0.879 0.913 0.965 0.972 0.976 
   1   (0.082) 0.094 0.121 0.087 0.035 0.028 0.024 

Locus 1813 : 
2 alleles
2.9% missing data
   1   (0.645) 0.621 0.739 0.854 0.624 0.810 0.594 
   4   (0.355) 0.379 0.261 0.146 0.376 0.190 0.406 

Locus 1814 : 
2 alleles
2.9% missing data
   1   (0.845) 0.846 0.905 0.599 0.887 0.942 0.920 
   3   (0.155) 0.154 0.095 0.401 0.113 0.058 0.080 

Locus 1815 : 
2 alleles
13.0% missing data
   1   (0.626) 0.498 0.670 0.888 0.654 0.636 0.723 
   4   (0.374) 0.502 0.330 0.112 0.346 0.364 0.277 

Locus 1816 : 
2 alleles
3.6% missing data
   2   (0.821) 0.786 0.843 0.915 0.850 0.881 0.909 
   4   (0.179) 0.214 0.157 0.085 0.150 0.119 0.091 

Locus 1817 : 
2 alleles
2.9% missing data
   1   (0.822) 0.808 0.740 0.956 0.878 0.870 0.826 
   4   (0.178) 0.192 0.260 0.044 0.122 0.130 0.174 

Locus 1818 : 
2 alleles
2.2% missing data
   1   (0.837) 0.809 0.818 0.961 0.901 0.901 0.785 
   3   (0.163) 0.191 0.182 0.039 0.099 0.099 0.215 

Locus 1819 : 
2 alleles
15.9% missing data
   3   (0.913) 0.926 0.976 0.978 0.935 0.921 0.932 
   1   (0.087) 0.074 0.024 0.022 0.065 0.079 0.068 

Locus 1820 : 
2 alleles
11.6% missing data
   1   (0.536) 0.459 0.788 0.822 0.478 0.590 0.502 
   3   (0.464) 0.541 0.212 0.178 0.522 0.410 0.498 

Locus 1821 : 
2 alleles
5.8% missing data
   2   (0.805) 0.798 0.838 0.944 0.845 0.712 0.814 
   4   (0.195) 0.202 0.162 0.056 0.155 0.288 0.186 

Locus 1822 : 
2 alleles
15.2% missing data
   2   (0.450) 0.396 0.636 0.156 0.435 0.491 0.575 
   3   (0.550) 0.604 0.364 0.844 0.565 0.509 0.425 

Locus 1823 : 
2 alleles
0.7% missing data
   3   (0.942) 0.989 0.996 0.995 0.871 0.971 0.957 
   1   (0.058) 0.011 0.004 0.005 0.129 0.029 0.043 

Locus 1824 : 
2 alleles
10.9% missing data
   1   (0.177) 0.199 0.136 0.083 0.154 0.096 0.119 
   2   (0.823) 0.801 0.864 0.917 0.846 0.904 0.881 

Locus 1825 : 
2 alleles
14.5% missing data
   4   (0.424) 0.389 0.314 0.094 0.498 0.536 0.436 
   2   (0.576) 0.611 0.686 0.906 0.502 0.464 0.564 

Locus 1826 : 
2 alleles
13.0% missing data
   2   (0.740) 0.799 0.816 0.590 0.784 0.502 0.728 
   4   (0.260) 0.201 0.184 0.410 0.216 0.498 0.272 

Locus 1827 : 
2 alleles
3.6% missing data
   1   (0.841) 0.846 0.910 0.957 0.864 0.878 0.820 
   3   (0.159) 0.154 0.090 0.043 0.136 0.122 0.180 

Locus 1828 : 
2 alleles
4.3% missing data
   3   (0.881) 0.840 0.775 0.558 0.970 0.946 0.910 
   1   (0.119) 0.160 0.225 0.442 0.030 0.054 0.090 

Locus 1829 : 
2 alleles
11.6% missing data
   3   (0.896) 0.944 0.967 0.981 0.919 0.409 0.937 
   4   (0.104) 0.056 0.033 0.019 0.081 0.591 0.063 

Locus 1830 : 
2 alleles
2.9% missing data
   3   (0.928) 0.986 0.995 0.994 0.838 0.956 0.895 
   1   (0.072) 0.014 0.005 0.006 0.162 0.044 0.105 

Locus 1831 : 
2 alleles
5.1% missing data
   1   (0.885) 0.831 0.956 0.963 0.927 0.956 0.894 
   2   (0.115) 0.169 0.044 0.037 0.073 0.044 0.106 

Locus 1832 : 
2 alleles
8.0% missing data
   4   (0.807) 0.752 0.898 0.951 0.820 0.932 0.828 
   2   (0.193) 0.248 0.102 0.049 0.180 0.068 0.172 

Locus 1833 : 
2 alleles
10.9% missing data
   2   (0.891) 0.907 0.838 0.972 0.926 0.958 0.941 
   4   (0.109) 0.093 0.162 0.028 0.074 0.042 0.059 

Locus 1834 : 
2 alleles
13.0% missing data
   1   (0.920) 0.879 0.930 0.970 0.971 0.975 0.937 
   3   (0.080) 0.121 0.070 0.030 0.029 0.025 0.063 

Locus 1835 : 
2 alleles
10.9% missing data
   3   (0.901) 0.886 0.939 0.972 0.930 0.962 0.959 
   1   (0.099) 0.114 0.061 0.028 0.070 0.038 0.041 

Locus 1836 : 
2 alleles
2.2% missing data
   1   (0.906) 0.869 0.968 0.979 0.947 0.924 0.930 
   3   (0.094) 0.131 0.032 0.021 0.053 0.076 0.070 

Locus 1837 : 
2 alleles
5.1% missing data
   2   (0.828) 0.810 0.825 0.943 0.853 0.949 0.877 
   4   (0.172) 0.190 0.175 0.057 0.147 0.051 0.123 

Locus 1838 : 
2 alleles
5.8% missing data
   4   (0.919) 0.913 0.975 0.630 0.973 0.965 0.962 
   1   (0.081) 0.087 0.025 0.370 0.027 0.035 0.038 

Locus 1839 : 
2 alleles
3.6% missing data
   1   (0.839) 0.894 0.950 0.950 0.807 0.887 0.782 
   4   (0.161) 0.106 0.050 0.050 0.193 0.113 0.218 

Locus 1840 : 
2 alleles
5.1% missing data
   4   (0.864) 0.933 0.948 0.623 0.890 0.872 0.822 
   1   (0.136) 0.067 0.052 0.377 0.110 0.128 0.178 

Locus 1841 : 
2 alleles
2.9% missing data
   3   (0.910) 0.914 0.939 0.980 0.953 0.959 0.876 
   1   (0.090) 0.086 0.061 0.020 0.047 0.041 0.124 

Locus 1842 : 
2 alleles
12.3% missing data
   1   (0.784) 0.760 0.784 0.649 0.875 0.836 0.666 
   3   (0.216) 0.240 0.216 0.351 0.125 0.164 0.334 

Locus 1843 : 
2 alleles
4.3% missing data
   1   (0.911) 0.971 0.987 0.763 0.928 0.823 0.916 
   4   (0.089) 0.029 0.013 0.237 0.072 0.177 0.084 

Locus 1844 : 
2 alleles
2.2% missing data
   4   (0.910) 0.899 0.961 0.975 0.938 0.951 0.961 
   2   (0.090) 0.101 0.039 0.025 0.062 0.049 0.039 

Locus 1845 : 
2 alleles
13.0% missing data
   4   (0.883) 0.894 0.957 0.895 0.889 0.962 0.933 
   2   (0.117) 0.106 0.043 0.105 0.111 0.038 0.067 

Locus 1846 : 
2 alleles
4.3% missing data
   2   (0.921) 0.973 0.988 0.989 0.908 0.964 0.814 
   3   (0.079) 0.027 0.012 0.011 0.092 0.036 0.186 

Locus 1847 : 
2 alleles
1.4% missing data
   2   (0.900) 0.945 0.983 0.694 0.936 0.799 0.929 
   4   (0.100) 0.055 0.017 0.306 0.064 0.201 0.071 

Locus 1848 : 
2 alleles
3.6% missing data
   4   (0.905) 0.924 0.981 0.978 0.911 0.944 0.922 
   3   (0.095) 0.076 0.019 0.022 0.089 0.056 0.078 

Locus 1849 : 
2 alleles
3.6% missing data
   1   (0.773) 0.809 0.830 0.945 0.788 0.629 0.730 
   4   (0.227) 0.191 0.170 0.055 0.212 0.371 0.270 

Locus 1850 : 
2 alleles
2.2% missing data
   2   (0.164) 0.144 0.298 0.060 0.123 0.122 0.113 
   4   (0.836) 0.856 0.702 0.940 0.877 0.878 0.887 

Locus 1851 : 
2 alleles
4.3% missing data
   4   (0.930) 0.950 0.982 0.608 0.974 0.985 0.965 
   1   (0.070) 0.050 0.018 0.392 0.026 0.015 0.035 

Locus 1852 : 
2 alleles
3.6% missing data
   4   (0.893) 0.941 0.893 0.970 0.908 0.935 0.917 
   2   (0.107) 0.059 0.107 0.030 0.092 0.065 0.083 

Locus 1853 : 
2 alleles
11.6% missing data
   3   (0.885) 0.900 0.938 0.963 0.889 0.961 0.943 
   1   (0.115) 0.100 0.062 0.037 0.111 0.039 0.057 

Locus 1854 : 
2 alleles
10.9% missing data
   2   (0.915) 0.924 0.953 0.963 0.952 0.970 0.920 
   3   (0.085) 0.076 0.047 0.037 0.048 0.030 0.080 

Locus 1855 : 
2 alleles
8.7% missing data
   1   (0.546) 0.434 0.562 0.471 0.593 0.664 0.632 
   4   (0.454) 0.566 0.438 0.529 0.407 0.336 0.368 

Locus 1856 : 
2 alleles
8.7% missing data
   3   (0.771) 0.776 0.860 0.939 0.781 0.686 0.759 
   1   (0.229) 0.224 0.140 0.061 0.219 0.314 0.241 

Locus 1857 : 
2 alleles
13.8% missing data
   4   (0.086) 0.033 0.016 0.015 0.128 0.087 0.059 
   2   (0.914) 0.967 0.984 0.985 0.872 0.913 0.941 

Locus 1858 : 
2 alleles
11.6% missing data
   2   (0.902) 0.954 0.885 0.971 0.923 0.953 0.918 
   4   (0.098) 0.046 0.115 0.029 0.077 0.047 0.082 

Locus 1859 : 
2 alleles
8.7% missing data
   2   (0.887) 0.976 0.991 0.990 0.796 0.589 0.751 
   1   (0.113) 0.024 0.009 0.010 0.204 0.411 0.249 

Locus 1860 : 
2 alleles
9.4% missing data
   2   (0.734) 0.721 0.847 0.446 0.759 0.860 0.780 
   3   (0.266) 0.279 0.153 0.554 0.241 0.140 0.220 

Locus 1861 : 
2 alleles
3.6% missing data
   2   (0.692) 0.753 0.828 0.936 0.668 0.661 0.465 
   4   (0.308) 0.247 0.172 0.064 0.332 0.339 0.535 

Locus 1862 : 
2 alleles
1.4% missing data
   4   (0.917) 0.973 0.985 0.987 0.924 0.915 0.690 
   2   (0.083) 0.027 0.015 0.013 0.076 0.085 0.310 

Locus 1863 : 
2 alleles
13.8% missing data
   2   (0.256) 0.201 0.388 0.125 0.254 0.227 0.206 
   4   (0.744) 0.799 0.612 0.875 0.746 0.773 0.794 

Locus 1864 : 
2 alleles
4.3% missing data
   3   (0.787) 0.848 0.880 0.632 0.813 0.807 0.740 
   1   (0.213) 0.152 0.120 0.368 0.187 0.193 0.260 

Locus 1865 : 
2 alleles
1.4% missing data
   3   (0.955) 0.873 0.917 0.973 0.995 0.994 0.992 
   1   (0.045) 0.127 0.083 0.027 0.005 0.006 0.008 

Locus 1866 : 
2 alleles
13.8% missing data
   4   (0.911) 0.917 0.963 0.983 0.944 0.852 0.935 
   2   (0.089) 0.083 0.037 0.017 0.056 0.148 0.065 

Locus 1867 : 
2 alleles
12.3% missing data
   1   (0.639) 0.621 0.562 0.876 0.715 0.434 0.530 
   3   (0.361) 0.379 0.438 0.124 0.285 0.566 0.470 

Locus 1868 : 
2 alleles
13.8% missing data
   1   (0.285) 0.324 0.156 0.261 0.299 0.185 0.210 
   3   (0.715) 0.676 0.844 0.739 0.701 0.815 0.790 

Locus 1869 : 
2 alleles
2.2% missing data
   3   (0.870) 0.867 0.963 0.977 0.867 0.950 0.889 
   1   (0.130) 0.133 0.037 0.023 0.133 0.050 0.111 

Locus 1870 : 
2 alleles
3.6% missing data
   4   (0.703) 0.559 0.727 0.876 0.766 0.854 0.734 
   2   (0.297) 0.441 0.273 0.124 0.234 0.146 0.266 

Locus 1871 : 
2 alleles
11.6% missing data
   3   (0.846) 0.916 0.962 0.971 0.815 0.838 0.680 
   1   (0.154) 0.084 0.038 0.029 0.185 0.162 0.320 

Locus 1872 : 
2 alleles
4.3% missing data
   4   (0.522) 0.335 0.204 0.141 0.742 0.546 0.649 
   1   (0.478) 0.665 0.796 0.859 0.258 0.454 0.351 

Locus 1873 : 
2 alleles
5.8% missing data
   4   (0.918) 0.942 0.980 0.981 0.935 0.934 0.922 
   1   (0.082) 0.058 0.020 0.019 0.065 0.066 0.078 

Locus 1874 : 
2 alleles
13.0% missing data
   2   (0.653) 0.647 0.731 0.539 0.660 0.847 0.650 
   1   (0.347) 0.353 0.269 0.461 0.340 0.153 0.350 

Locus 1875 : 
2 alleles
5.8% missing data
   2   (0.531) 0.509 0.461 0.670 0.515 0.756 0.573 
   3   (0.469) 0.491 0.539 0.330 0.485 0.244 0.427 

Locus 1876 : 
2 alleles
13.8% missing data
   2   (0.859) 0.865 0.913 0.885 0.894 0.938 0.846 
   4   (0.141) 0.135 0.087 0.115 0.106 0.062 0.154 

Locus 1877 : 
2 alleles
2.2% missing data
   1   (0.869) 0.913 0.958 0.970 0.901 0.686 0.763 
   3   (0.131) 0.087 0.042 0.030 0.099 0.314 0.237 

Locus 1878 : 
2 alleles
15.9% missing data
   2   (0.913) 0.894 0.848 0.947 0.962 0.972 0.966 
   4   (0.087) 0.106 0.152 0.053 0.038 0.028 0.034 

Locus 1879 : 
2 alleles
0.0% missing data
   4   (0.915) 0.962 0.986 0.988 0.916 0.957 0.818 
   2   (0.085) 0.038 0.014 0.012 0.084 0.043 0.182 

Locus 1880 : 
2 alleles
9.4% missing data
   2   (0.733) 0.711 0.766 0.523 0.801 0.679 0.798 
   4   (0.267) 0.289 0.234 0.477 0.199 0.321 0.202 

Locus 1881 : 
2 alleles
10.9% missing data
   4   (0.888) 0.895 0.954 0.948 0.899 0.943 0.936 
   2   (0.112) 0.105 0.046 0.052 0.101 0.057 0.064 

Locus 1882 : 
2 alleles
0.7% missing data
   2   (0.945) 0.989 0.996 0.995 0.877 0.978 0.971 
   4   (0.055) 0.011 0.004 0.005 0.123 0.022 0.029 

Locus 1883 : 
2 alleles
12.3% missing data
   2   (0.677) 0.643 0.628 0.473 0.769 0.808 0.592 
   4   (0.323) 0.357 0.372 0.527 0.231 0.192 0.408 

Locus 1884 : 
2 alleles
2.9% missing data
   4   (0.933) 0.919 0.875 0.949 0.982 0.984 0.975 
   1   (0.067) 0.081 0.125 0.051 0.018 0.016 0.025 

Locus 1885 : 
2 alleles
12.3% missing data
   4   (0.927) 0.968 0.988 0.984 0.915 0.950 0.951 
   2   (0.073) 0.032 0.012 0.016 0.085 0.050 0.049 

Locus 1886 : 
2 alleles
3.6% missing data
   3   (0.885) 0.853 0.659 0.944 0.957 0.946 0.928 
   4   (0.115) 0.147 0.341 0.056 0.043 0.054 0.072 

Locus 1887 : 
2 alleles
7.2% missing data
   1   (0.497) 0.509 0.449 0.505 0.501 0.496 0.492 
   3   (0.503) 0.491 0.551 0.495 0.499 0.504 0.508 

Locus 1888 : 
2 alleles
10.9% missing data
   4   (0.808) 0.796 0.920 0.939 0.783 0.896 0.866 
   2   (0.192) 0.204 0.080 0.061 0.217 0.104 0.134 

Locus 1889 : 
2 alleles
15.2% missing data
   1   (0.922) 0.789 0.841 0.733 0.987 0.983 0.979 
   2   (0.078) 0.211 0.159 0.267 0.013 0.017 0.021 

Locus 1890 : 
2 alleles
2.2% missing data
   1   (0.907) 0.956 0.988 0.983 0.883 0.931 0.895 
   2   (0.093) 0.044 0.012 0.017 0.117 0.069 0.105 

Locus 1891 : 
2 alleles
11.6% missing data
   1   (0.839) 0.857 0.945 0.783 0.867 0.802 0.880 
   3   (0.161) 0.143 0.055 0.217 0.133 0.198 0.120 

Locus 1892 : 
2 alleles
5.1% missing data
   2   (0.602) 0.654 0.854 0.765 0.533 0.427 0.543 
   4   (0.398) 0.346 0.146 0.235 0.467 0.573 0.457 

Locus 1893 : 
2 alleles
2.9% missing data
   1   (0.906) 0.959 0.977 0.813 0.939 0.889 0.879 
   4   (0.094) 0.041 0.023 0.187 0.061 0.111 0.121 

Locus 1894 : 
2 alleles
2.2% missing data
   1   (0.932) 0.987 0.995 0.994 0.888 0.927 0.860 
   3   (0.068) 0.013 0.005 0.006 0.112 0.073 0.140 

Locus 1895 : 
2 alleles
10.9% missing data
   1   (0.213) 0.091 0.055 0.675 0.312 0.274 0.144 
   3   (0.787) 0.909 0.945 0.325 0.688 0.726 0.856 

Locus 1896 : 
2 alleles
1.4% missing data
   3   (0.924) 0.928 0.973 0.548 0.975 0.968 0.968 
   1   (0.076) 0.072 0.027 0.452 0.025 0.032 0.032 

Locus 1897 : 
2 alleles
8.7% missing data
   1   (0.576) 0.561 0.657 0.866 0.564 0.721 0.432 
   3   (0.424) 0.439 0.343 0.134 0.436 0.279 0.568 

Locus 1898 : 
2 alleles
12.3% missing data
   2   (0.683) 0.578 0.640 0.168 0.803 0.789 0.783 
   4   (0.317) 0.422 0.360 0.832 0.197 0.211 0.217 

Locus 1899 : 
2 alleles
5.1% missing data
   1   (0.571) 0.587 0.522 0.504 0.607 0.484 0.572 
   2   (0.429) 0.413 0.478 0.496 0.393 0.516 0.428 

Locus 1900 : 
2 alleles
17.4% missing data
   2   (0.209) 0.412 0.226 0.072 0.139 0.064 0.100 
   3   (0.791) 0.588 0.774 0.928 0.861 0.936 0.900 

Locus 1901 : 
2 alleles
2.2% missing data
   3   (0.903) 0.925 0.981 0.985 0.914 0.885 0.929 
   2   (0.097) 0.075 0.019 0.015 0.086 0.115 0.071 

Locus 1902 : 
2 alleles
15.9% missing data
   2   (0.836) 0.797 0.937 0.962 0.857 0.877 0.826 
   4   (0.164) 0.203 0.063 0.038 0.143 0.123 0.174 

Locus 1903 : 
2 alleles
2.9% missing data
   3   (0.890) 0.967 0.989 0.988 0.801 0.888 0.781 
   1   (0.110) 0.033 0.011 0.012 0.199 0.112 0.219 

Locus 1904 : 
2 alleles
15.2% missing data
   2   (0.676) 0.735 0.608 0.557 0.637 0.852 0.809 
   4   (0.324) 0.265 0.392 0.443 0.363 0.148 0.191 

Locus 1905 : 
2 alleles
8.7% missing data
   2   (0.395) 0.488 0.383 0.121 0.390 0.356 0.312 
   4   (0.605) 0.512 0.617 0.879 0.610 0.644 0.688 

Locus 1906 : 
2 alleles
13.0% missing data
   2   (0.906) 0.951 0.981 0.979 0.886 0.940 0.920 
   1   (0.094) 0.049 0.019 0.021 0.114 0.060 0.080 

Locus 1907 : 
2 alleles
4.3% missing data
   4   (0.806) 0.822 0.919 0.952 0.792 0.830 0.802 
   1   (0.194) 0.178 0.081 0.048 0.208 0.170 0.198 

Locus 1908 : 
2 alleles
10.9% missing data
   4   (0.906) 0.929 0.960 0.978 0.930 0.900 0.914 
   1   (0.094) 0.071 0.040 0.022 0.070 0.100 0.086 

Locus 1909 : 
2 alleles
7.2% missing data
   1   (0.684) 0.748 0.497 0.661 0.693 0.853 0.729 
   3   (0.316) 0.252 0.503 0.339 0.307 0.147 0.271 

Locus 1910 : 
2 alleles
3.6% missing data
   2   (0.859) 0.768 0.935 0.961 0.906 0.967 0.852 
   4   (0.141) 0.232 0.065 0.039 0.094 0.033 0.148 

Locus 1911 : 
2 alleles
12.3% missing data
   4   (0.771) 0.740 0.857 0.934 0.810 0.675 0.746 
   2   (0.229) 0.260 0.143 0.066 0.190 0.325 0.254 

Locus 1912 : 
2 alleles
10.1% missing data
   1   (0.063) 0.015 0.006 0.007 0.110 0.039 0.089 
   3   (0.937) 0.985 0.994 0.993 0.890 0.961 0.911 

Locus 1913 : 
2 alleles
2.2% missing data
   4   (0.755) 0.753 0.884 0.941 0.709 0.859 0.782 
   2   (0.245) 0.247 0.116 0.059 0.291 0.141 0.218 

Locus 1914 : 
2 alleles
10.9% missing data
   3   (0.926) 0.972 0.992 0.991 0.910 0.914 0.910 
   4   (0.074) 0.028 0.008 0.009 0.090 0.086 0.090 

Locus 1915 : 
2 alleles
13.8% missing data
   3   (0.862) 0.816 0.878 0.931 0.929 0.921 0.804 
   1   (0.138) 0.184 0.122 0.069 0.071 0.079 0.196 

Locus 1916 : 
2 alleles
6.5% missing data
   3   (0.907) 0.905 0.934 0.974 0.949 0.919 0.934 
   4   (0.093) 0.095 0.066 0.026 0.051 0.081 0.066 

Locus 1917 : 
2 alleles
4.3% missing data
   1   (0.825) 0.881 0.916 0.946 0.802 0.858 0.790 
   3   (0.175) 0.119 0.084 0.054 0.198 0.142 0.210 

Locus 1918 : 
2 alleles
12.3% missing data
   4   (0.773) 0.702 0.696 0.554 0.884 0.824 0.799 
   2   (0.227) 0.298 0.304 0.446 0.116 0.176 0.201 

Locus 1919 : 
2 alleles
8.0% missing data
   1   (0.749) 0.666 0.835 0.927 0.807 0.760 0.659 
   3   (0.251) 0.334 0.165 0.073 0.193 0.240 0.341 

Locus 1920 : 
2 alleles
3.6% missing data
   3   (0.847) 0.881 0.922 0.958 0.834 0.924 0.850 
   2   (0.153) 0.119 0.078 0.042 0.166 0.076 0.150 

Locus 1921 : 
2 alleles
3.6% missing data
   2   (0.854) 0.844 0.958 0.706 0.916 0.947 0.740 
   4   (0.146) 0.156 0.042 0.294 0.084 0.053 0.260 

Locus 1922 : 
2 alleles
4.3% missing data
   4   (0.756) 0.762 0.850 0.534 0.815 0.821 0.687 
   1   (0.244) 0.238 0.150 0.466 0.185 0.179 0.313 

Locus 1923 : 
2 alleles
9.4% missing data
   2   (0.463) 0.409 0.495 0.311 0.469 0.563 0.510 
   4   (0.537) 0.591 0.505 0.689 0.531 0.437 0.490 

Locus 1924 : 
2 alleles
12.3% missing data
   2   (0.840) 0.741 0.920 0.953 0.894 0.941 0.820 
   3   (0.160) 0.259 0.080 0.047 0.106 0.059 0.180 

Locus 1925 : 
2 alleles
13.8% missing data
   4   (0.910) 0.860 0.924 0.943 0.961 0.962 0.953 
   2   (0.090) 0.140 0.076 0.057 0.039 0.038 0.047 

Locus 1926 : 
2 alleles
6.5% missing data
   1   (0.905) 0.957 0.948 0.981 0.919 0.937 0.887 
   3   (0.095) 0.043 0.052 0.019 0.081 0.063 0.113 

Locus 1927 : 
2 alleles
4.3% missing data
   2   (0.910) 0.925 0.957 0.534 0.967 0.956 0.925 
   3   (0.090) 0.075 0.043 0.466 0.033 0.044 0.075 

Locus 1928 : 
2 alleles
10.1% missing data
   4   (0.808) 0.772 0.740 0.930 0.849 0.937 0.855 
   2   (0.192) 0.228 0.260 0.070 0.151 0.063 0.145 

Locus 1929 : 
2 alleles
5.1% missing data
   1   (0.934) 0.826 0.975 0.977 0.982 0.969 0.978 
   4   (0.066) 0.174 0.025 0.023 0.018 0.031 0.022 

Locus 1930 : 
2 alleles
5.1% missing data
   3   (0.896) 0.889 0.976 0.980 0.923 0.941 0.880 
   4   (0.104) 0.111 0.024 0.020 0.077 0.059 0.120 

Locus 1931 : 
2 alleles
11.6% missing data
   4   (0.912) 0.952 0.977 0.985 0.892 0.964 0.947 
   2   (0.088) 0.048 0.023 0.015 0.108 0.036 0.053 

Locus 1932 : 
2 alleles
2.9% missing data
   2   (0.740) 0.796 0.925 0.958 0.661 0.413 0.756 
   1   (0.260) 0.204 0.075 0.042 0.339 0.587 0.244 

Locus 1933 : 
2 alleles
15.9% missing data
   3   (0.588) 0.591 0.682 0.573 0.573 0.614 0.607 
   4   (0.412) 0.409 0.318 0.427 0.427 0.386 0.393 

Locus 1934 : 
2 alleles
3.6% missing data
   2   (0.090) 0.130 0.020 0.024 0.051 0.033 0.101 
   4   (0.910) 0.870 0.980 0.976 0.949 0.967 0.899 

Locus 1935 : 
2 alleles
10.9% missing data
   4   (0.854) 0.733 0.762 0.951 0.936 0.957 0.892 
   2   (0.146) 0.267 0.238 0.049 0.064 0.043 0.108 

Locus 1936 : 
2 alleles
10.9% missing data
   1   (0.937) 0.986 0.994 0.994 0.919 0.770 0.920 
   2   (0.063) 0.014 0.006 0.006 0.081 0.230 0.080 

Locus 1937 : 
2 alleles
2.9% missing data
   1   (0.832) 0.844 0.926 0.962 0.856 0.876 0.715 
   3   (0.168) 0.156 0.074 0.038 0.144 0.124 0.285 

Locus 1938 : 
2 alleles
5.1% missing data
   4   (0.940) 0.854 0.919 0.965 0.988 0.986 0.981 
   2   (0.060) 0.146 0.081 0.035 0.012 0.014 0.019 

Locus 1939 : 
2 alleles
1.4% missing data
   2   (0.113) 0.034 0.027 0.020 0.161 0.205 0.132 
   4   (0.887) 0.966 0.973 0.980 0.839 0.795 0.868 

Locus 1940 : 
2 alleles
2.2% missing data
   1   (0.919) 0.930 0.982 0.984 0.942 0.976 0.897 
   3   (0.081) 0.070 0.018 0.016 0.058 0.024 0.103 

Locus 1941 : 
2 alleles
5.1% missing data
   2   (0.907) 0.922 0.969 0.974 0.940 0.954 0.850 
   4   (0.093) 0.078 0.031 0.026 0.060 0.046 0.150 

Locus 1942 : 
2 alleles
4.3% missing data
   3   (0.902) 0.911 0.974 0.980 0.917 0.940 0.925 
   2   (0.098) 0.089 0.026 0.020 0.083 0.060 0.075 

Locus 1943 : 
2 alleles
2.2% missing data
   1   (0.867) 0.888 0.902 0.932 0.884 0.897 0.936 
   3   (0.133) 0.112 0.098 0.068 0.116 0.103 0.064 

Locus 1944 : 
2 alleles
6.5% missing data
   3   (0.784) 0.697 0.620 0.936 0.857 0.711 0.910 
   1   (0.216) 0.303 0.380 0.064 0.143 0.289 0.090 

Locus 1945 : 
2 alleles
8.7% missing data
   1   (0.414) 0.357 0.509 0.458 0.417 0.290 0.420 
   3   (0.586) 0.643 0.491 0.542 0.583 0.710 0.580 

Locus 1946 : 
2 alleles
10.9% missing data
   3   (0.877) 0.904 0.940 0.955 0.897 0.866 0.879 
   2   (0.123) 0.096 0.060 0.045 0.103 0.134 0.121 

Locus 1947 : 
2 alleles
13.0% missing data
   3   (0.906) 0.942 0.968 0.982 0.894 0.956 0.946 
   1   (0.094) 0.058 0.032 0.018 0.106 0.044 0.054 

Locus 1948 : 
2 alleles
0.7% missing data
   3   (0.809) 0.851 0.823 0.823 0.842 0.908 0.802 
   4   (0.191) 0.149 0.177 0.177 0.158 0.092 0.198 

Locus 1949 : 
2 alleles
15.2% missing data
   4   (0.813) 0.741 0.878 0.934 0.889 0.470 0.853 
   2   (0.187) 0.259 0.122 0.066 0.111 0.530 0.147 

Locus 1950 : 
2 alleles
0.0% missing data
   1   (0.916) 0.930 0.903 0.964 0.955 0.966 0.951 
   3   (0.084) 0.070 0.097 0.036 0.045 0.034 0.049 

Locus 1951 : 
2 alleles
11.6% missing data
   1   (0.766) 0.753 0.911 0.646 0.772 0.902 0.789 
   4   (0.234) 0.247 0.089 0.354 0.228 0.098 0.211 

Locus 1952 : 
2 alleles
12.3% missing data
   3   (0.146) 0.137 0.076 0.039 0.148 0.040 0.131 
   4   (0.854) 0.863 0.924 0.961 0.852 0.960 0.869 

Locus 1953 : 
2 alleles
2.9% missing data
   3   (0.917) 0.860 0.966 0.974 0.967 0.976 0.912 
   2   (0.083) 0.140 0.034 0.026 0.033 0.024 0.088 

Locus 1954 : 
2 alleles
13.0% missing data
   1   (0.709) 0.678 0.730 0.481 0.781 0.832 0.693 
   3   (0.291) 0.322 0.270 0.519 0.219 0.168 0.307 

Locus 1955 : 
2 alleles
16.7% missing data
   1   (0.869) 0.868 0.946 0.786 0.909 0.924 0.921 
   4   (0.131) 0.132 0.054 0.214 0.091 0.076 0.079 

Locus 1956 : 
2 alleles
8.7% missing data
   2   (0.888) 0.932 0.905 0.742 0.937 0.937 0.904 
   4   (0.112) 0.068 0.095 0.258 0.063 0.063 0.096 

Locus 1957 : 
2 alleles
12.3% missing data
   2   (0.896) 0.843 0.958 0.960 0.936 0.911 0.952 
   4   (0.104) 0.157 0.042 0.040 0.064 0.089 0.048 

Locus 1958 : 
2 alleles
5.8% missing data
   1   (0.128) 0.256 0.120 0.036 0.058 0.115 0.070 
   4   (0.872) 0.744 0.880 0.964 0.942 0.885 0.930 

Locus 1959 : 
2 alleles
6.5% missing data
   2   (0.900) 0.939 0.982 0.980 0.870 0.956 0.925 
   4   (0.100) 0.061 0.018 0.020 0.130 0.044 0.075 

Locus 1960 : 
2 alleles
12.3% missing data
   2   (0.836) 0.868 0.934 0.656 0.901 0.736 0.729 
   4   (0.164) 0.132 0.066 0.344 0.099 0.264 0.271 

Locus 1961 : 
2 alleles
2.9% missing data
   2   (0.889) 0.949 0.939 0.967 0.855 0.933 0.941 
   3   (0.111) 0.051 0.061 0.033 0.145 0.067 0.059 

Locus 1962 : 
2 alleles
4.3% missing data
   3   (0.901) 0.891 0.958 0.976 0.929 0.921 0.946 
   1   (0.099) 0.109 0.042 0.024 0.071 0.079 0.054 

Locus 1963 : 
2 alleles
13.8% missing data
   3   (0.920) 0.731 0.934 0.975 0.981 0.966 0.972 
   1   (0.080) 0.269 0.066 0.025 0.019 0.034 0.028 

Locus 1964 : 
2 alleles
0.7% missing data
   1   (0.087) 0.088 0.031 0.029 0.057 0.038 0.062 
   3   (0.913) 0.912 0.969 0.971 0.943 0.962 0.938 

Locus 1965 : 
2 alleles
15.2% missing data
   2   (0.446) 0.286 0.379 0.653 0.509 0.420 0.578 
   4   (0.554) 0.714 0.621 0.347 0.491 0.580 0.422 

Locus 1966 : 
2 alleles
5.1% missing data
   1   (0.795) 0.836 0.893 0.639 0.832 0.656 0.807 
   2   (0.205) 0.164 0.107 0.361 0.168 0.344 0.193 

Locus 1967 : 
2 alleles
2.2% missing data
   2   (0.124) 0.089 0.028 0.026 0.128 0.099 0.183 
   4   (0.876) 0.911 0.972 0.974 0.872 0.901 0.817 

Locus 1968 : 
2 alleles
5.1% missing data
   2   (0.913) 0.853 0.930 0.966 0.965 0.968 0.966 
   4   (0.087) 0.147 0.070 0.034 0.035 0.032 0.034 

Locus 1969 : 
2 alleles
5.8% missing data
   3   (0.131) 0.091 0.110 0.069 0.110 0.122 0.105 
   4   (0.869) 0.909 0.890 0.931 0.890 0.878 0.895 

Locus 1970 : 
2 alleles
7.2% missing data
   2   (0.665) 0.505 0.707 0.227 0.780 0.873 0.728 
   4   (0.335) 0.495 0.293 0.773 0.220 0.127 0.272 

Locus 1971 : 
2 alleles
5.1% missing data
   4   (0.614) 0.688 0.331 0.526 0.654 0.690 0.634 
   2   (0.386) 0.312 0.669 0.474 0.346 0.310 0.366 

Locus 1972 : 
2 alleles
3.6% missing data
   2   (0.812) 0.769 0.909 0.626 0.884 0.825 0.813 
   4   (0.188) 0.231 0.091 0.374 0.116 0.175 0.187 

Locus 1973 : 
2 alleles
18.8% missing data
   2   (0.813) 0.793 0.871 0.858 0.860 0.874 0.768 
   4   (0.187) 0.207 0.129 0.142 0.140 0.126 0.232 

Locus 1974 : 
2 alleles
5.8% missing data
   1   (0.182) 0.058 0.067 0.200 0.310 0.146 0.136 
   3   (0.818) 0.942 0.933 0.800 0.690 0.854 0.864 

Locus 1975 : 
2 alleles
12.3% missing data
   3   (0.884) 0.893 0.903 0.681 0.935 0.947 0.957 
   1   (0.116) 0.107 0.097 0.319 0.065 0.053 0.043 

Locus 1976 : 
2 alleles
2.2% missing data
   2   (0.900) 0.886 0.957 0.963 0.943 0.950 0.890 
   4   (0.100) 0.114 0.043 0.037 0.057 0.050 0.110 

Locus 1977 : 
2 alleles
11.6% missing data
   4   (0.932) 0.891 0.895 0.974 0.981 0.987 0.976 
   2   (0.068) 0.109 0.105 0.026 0.019 0.013 0.024 

Locus 1978 : 
2 alleles
18.8% missing data
   1   (0.870) 0.777 0.943 0.959 0.914 0.896 0.929 
   3   (0.130) 0.223 0.057 0.041 0.086 0.104 0.071 

Locus 1979 : 
2 alleles
4.3% missing data
   1   (0.830) 0.812 0.949 0.961 0.832 0.803 0.856 
   3   (0.170) 0.188 0.051 0.039 0.168 0.197 0.144 

Locus 1980 : 
2 alleles
13.0% missing data
   1   (0.873) 0.929 0.905 0.963 0.868 0.958 0.846 
   3   (0.127) 0.071 0.095 0.037 0.132 0.042 0.154 

Locus 1981 : 
2 alleles
12.3% missing data
   1   (0.744) 0.795 0.873 0.923 0.708 0.577 0.741 
   3   (0.256) 0.205 0.127 0.077 0.292 0.423 0.259 

Locus 1982 : 
2 alleles
2.2% missing data
   3   (0.719) 0.669 0.761 0.371 0.828 0.654 0.698 
   4   (0.281) 0.331 0.239 0.629 0.172 0.346 0.302 

Locus 1983 : 
2 alleles
1.4% missing data
   2   (0.621) 0.651 0.648 0.675 0.620 0.650 0.614 
   4   (0.379) 0.349 0.352 0.325 0.380 0.350 0.386 

Locus 1984 : 
2 alleles
13.0% missing data
   3   (0.368) 0.158 0.056 0.091 0.605 0.742 0.575 
   4   (0.632) 0.842 0.944 0.909 0.395 0.258 0.425 

Locus 1985 : 
2 alleles
14.5% missing data
   3   (0.447) 0.387 0.489 0.836 0.456 0.382 0.324 
   1   (0.553) 0.613 0.511 0.164 0.544 0.618 0.676 

Locus 1986 : 
2 alleles
12.3% missing data
   4   (0.926) 0.970 0.987 0.986 0.908 0.969 0.937 
   2   (0.074) 0.030 0.013 0.014 0.092 0.031 0.063 

Locus 1987 : 
2 alleles
2.2% missing data
   2   (0.930) 0.926 0.878 0.602 0.986 0.986 0.983 
   4   (0.070) 0.074 0.122 0.398 0.014 0.014 0.017 

Locus 1988 : 
2 alleles
2.9% missing data
   1   (0.733) 0.782 0.623 0.580 0.776 0.844 0.750 
   3   (0.267) 0.218 0.377 0.420 0.224 0.156 0.250 

Locus 1989 : 
2 alleles
3.6% missing data
   4   (0.886) 0.805 0.926 0.945 0.946 0.928 0.914 
   1   (0.114) 0.195 0.074 0.055 0.054 0.072 0.086 

Locus 1990 : 
2 alleles
11.6% missing data
   3   (0.730) 0.736 0.596 0.920 0.796 0.836 0.554 
   1   (0.270) 0.264 0.404 0.080 0.204 0.164 0.446 

Locus 1991 : 
2 alleles
3.6% missing data
   2   (0.610) 0.602 0.596 0.513 0.648 0.722 0.598 
   4   (0.390) 0.398 0.404 0.487 0.352 0.278 0.402 

Locus 1992 : 
2 alleles
7.2% missing data
   3   (0.492) 0.536 0.265 0.694 0.502 0.298 0.574 
   1   (0.508) 0.464 0.735 0.306 0.498 0.702 0.426 

Locus 1993 : 
2 alleles
5.1% missing data
   3   (0.862) 0.845 0.885 0.955 0.891 0.932 0.921 
   1   (0.138) 0.155 0.115 0.045 0.109 0.068 0.079 

Locus 1994 : 
2 alleles
2.9% missing data
   3   (0.857) 0.842 0.865 0.958 0.907 0.829 0.902 
   1   (0.143) 0.158 0.135 0.042 0.093 0.171 0.098 

Locus 1995 : 
2 alleles
6.5% missing data
   1   (0.903) 0.929 0.975 0.972 0.922 0.779 0.950 
   3   (0.097) 0.071 0.025 0.028 0.078 0.221 0.050 

Locus 1996 : 
2 alleles
5.1% missing data
   3   (0.901) 0.905 0.951 0.967 0.947 0.768 0.902 
   1   (0.099) 0.095 0.049 0.033 0.053 0.232 0.098 

Locus 1997 : 
2 alleles
10.9% missing data
   3   (0.887) 0.908 0.954 0.971 0.911 0.869 0.864 
   1   (0.113) 0.092 0.046 0.029 0.089 0.131 0.136 

Locus 1998 : 
2 alleles
10.1% missing data
   1   (0.696) 0.606 0.554 0.916 0.763 0.787 0.741 
   3   (0.304) 0.394 0.446 0.084 0.237 0.213 0.259 

Locus 1999 : 
2 alleles
11.6% missing data
   3   (0.902) 0.915 0.976 0.959 0.928 0.953 0.846 
   1   (0.098) 0.085 0.024 0.041 0.072 0.047 0.154 

Locus 2000 : 
2 alleles
0.0% missing data
   4   (0.913) 0.925 0.957 0.978 0.948 0.932 0.923 
   1   (0.087) 0.075 0.043 0.022 0.052 0.068 0.077 

Locus 2001 : 
2 alleles
1.4% missing data
   4   (0.807) 0.874 0.891 0.756 0.793 0.887 0.833 
   2   (0.193) 0.126 0.109 0.244 0.207 0.113 0.167 

Locus 2002 : 
2 alleles
15.9% missing data
   4   (0.949) 0.910 0.964 0.638 0.993 0.993 0.990 
   1   (0.051) 0.090 0.036 0.362 0.007 0.007 0.010 

Locus 2003 : 
2 alleles
13.0% missing data
   4   (0.130) 0.086 0.019 0.035 0.168 0.104 0.167 
   2   (0.870) 0.914 0.981 0.965 0.832 0.896 0.833 

Locus 2004 : 
2 alleles
7.2% missing data
   2   (0.835) 0.858 0.951 0.614 0.897 0.878 0.639 
   4   (0.165) 0.142 0.049 0.386 0.103 0.122 0.361 

Locus 2005 : 
2 alleles
10.9% missing data
   4   (0.896) 0.876 0.922 0.977 0.938 0.965 0.909 
   2   (0.104) 0.124 0.078 0.023 0.062 0.035 0.091 

Locus 2006 : 
2 alleles
2.2% missing data
   4   (0.625) 0.545 0.644 0.859 0.629 0.790 0.671 
   1   (0.375) 0.455 0.356 0.141 0.371 0.210 0.329 

Locus 2007 : 
2 alleles
2.2% missing data
   1   (0.850) 0.927 0.908 0.710 0.872 0.860 0.857 
   4   (0.150) 0.073 0.092 0.290 0.128 0.140 0.143 

Locus 2008 : 
2 alleles
10.1% missing data
   1   (0.881) 0.883 0.961 0.974 0.924 0.651 0.877 
   2   (0.119) 0.117 0.039 0.026 0.076 0.349 0.123 

Locus 2009 : 
2 alleles
18.1% missing data
   2   (0.891) 0.891 0.936 0.793 0.938 0.935 0.962 
   1   (0.109) 0.109 0.064 0.207 0.062 0.065 0.038 

Locus 2010 : 
2 alleles
2.9% missing data
   2   (0.204) 0.132 0.096 0.402 0.215 0.136 0.194 
   4   (0.796) 0.868 0.904 0.598 0.785 0.864 0.806 

Locus 2011 : 
2 alleles
13.8% missing data
   2   (0.828) 0.885 0.882 0.711 0.860 0.850 0.815 
   4   (0.172) 0.115 0.118 0.289 0.140 0.150 0.185 

Locus 2012 : 
2 alleles
11.6% missing data
   1   (0.912) 0.946 0.985 0.984 0.904 0.948 0.925 
   3   (0.088) 0.054 0.015 0.016 0.096 0.052 0.075 

Locus 2013 : 
2 alleles
14.5% missing data
   2   (0.440) 0.304 0.231 0.256 0.568 0.564 0.507 
   3   (0.560) 0.696 0.769 0.744 0.432 0.436 0.493 

Locus 2014 : 
2 alleles
10.9% missing data
   1   (0.887) 0.911 0.957 0.969 0.928 0.861 0.755 
   4   (0.113) 0.089 0.043 0.031 0.072 0.139 0.245 

Locus 2015 : 
2 alleles
5.1% missing data
   2   (0.705) 0.793 0.770 0.530 0.695 0.527 0.776 
   1   (0.295) 0.207 0.230 0.470 0.305 0.473 0.224 

Locus 2016 : 
2 alleles
2.9% missing data
   4   (0.906) 0.895 0.931 0.960 0.950 0.969 0.929 
   2   (0.094) 0.105 0.069 0.040 0.050 0.031 0.071 

Locus 2017 : 
2 alleles
2.2% missing data
   2   (0.901) 0.934 0.978 0.773 0.933 0.962 0.914 
   1   (0.099) 0.066 0.022 0.227 0.067 0.038 0.086 

Locus 2018 : 
2 alleles
3.6% missing data
   4   (0.801) 0.724 0.594 0.290 0.929 0.839 0.861 
   2   (0.199) 0.276 0.406 0.710 0.071 0.161 0.139 

Locus 2019 : 
2 alleles
4.3% missing data
   1   (0.852) 0.915 0.909 0.737 0.850 0.920 0.920 
   3   (0.148) 0.085 0.091 0.263 0.150 0.080 0.080 

Locus 2020 : 
2 alleles
5.1% missing data
   2   (0.881) 0.959 0.979 0.848 0.849 0.894 0.881 
   3   (0.119) 0.041 0.021 0.152 0.151 0.106 0.119 

Locus 2021 : 
2 alleles
13.0% missing data
   1   (0.836) 0.904 0.923 0.956 0.780 0.906 0.835 
   3   (0.164) 0.096 0.077 0.044 0.220 0.094 0.165 

Locus 2022 : 
2 alleles
2.2% missing data
   4   (0.913) 0.946 0.982 0.984 0.938 0.829 0.868 
   2   (0.087) 0.054 0.018 0.016 0.062 0.171 0.132 

Locus 2023 : 
2 alleles
15.9% missing data
   4   (0.719) 0.675 0.758 0.934 0.732 0.869 0.676 
   2   (0.281) 0.325 0.242 0.066 0.268 0.131 0.324 

Locus 2024 : 
2 alleles
5.1% missing data
   4   (0.919) 0.972 0.989 0.988 0.876 0.936 0.930 
   1   (0.081) 0.028 0.011 0.012 0.124 0.064 0.070 

Locus 2025 : 
2 alleles
4.3% missing data
   1   (0.091) 0.073 0.036 0.034 0.069 0.042 0.072 
   2   (0.909) 0.927 0.964 0.966 0.931 0.958 0.928 

Locus 2026 : 
2 alleles
6.5% missing data
   2   (0.839) 0.796 0.940 0.957 0.843 0.892 0.905 
   4   (0.161) 0.204 0.060 0.043 0.157 0.108 0.095 

Locus 2027 : 
2 alleles
15.9% missing data
   4   (0.911) 0.945 0.977 0.593 0.953 0.915 0.926 
   2   (0.089) 0.055 0.023 0.407 0.047 0.085 0.074 

Locus 2028 : 
2 alleles
0.7% missing data
   2   (0.917) 0.884 0.914 0.967 0.971 0.972 0.944 
   4   (0.083) 0.116 0.086 0.033 0.029 0.028 0.056 

Locus 2029 : 
2 alleles
14.5% missing data
   4   (0.940) 0.986 0.994 0.994 0.891 0.942 0.962 
   2   (0.060) 0.014 0.006 0.006 0.109 0.058 0.038 

Locus 2030 : 
2 alleles
13.0% missing data
   3   (0.518) 0.536 0.382 0.216 0.561 0.732 0.515 
   1   (0.482) 0.464 0.618 0.784 0.439 0.268 0.485 

Locus 2031 : 
2 alleles
11.6% missing data
   2   (0.744) 0.812 0.841 0.617 0.731 0.770 0.773 
   4   (0.256) 0.188 0.159 0.383 0.269 0.230 0.227 

Locus 2032 : 
2 alleles
2.9% missing data
   2   (0.918) 0.961 0.985 0.986 0.933 0.754 0.926 
   4   (0.082) 0.039 0.015 0.014 0.067 0.246 0.074 

Locus 2033 : 
2 alleles
4.3% missing data
   2   (0.489) 0.402 0.397 0.167 0.604 0.511 0.527 
   4   (0.511) 0.598 0.603 0.833 0.396 0.489 0.473 

Locus 2034 : 
2 alleles
1.4% missing data
   2   (0.924) 0.974 0.990 0.989 0.892 0.913 0.948 
   1   (0.076) 0.026 0.010 0.011 0.108 0.087 0.052 

Locus 2035 : 
2 alleles
13.0% missing data
   3   (0.897) 0.738 0.897 0.961 0.971 0.861 0.958 
   1   (0.103) 0.262 0.103 0.039 0.029 0.139 0.042 

Locus 2036 : 
2 alleles
5.8% missing data
   2   (0.905) 0.923 0.968 0.971 0.919 0.970 0.924 
   4   (0.095) 0.077 0.032 0.029 0.081 0.030 0.076 

Locus 2037 : 
2 alleles
11.6% missing data
   2   (0.882) 0.919 0.964 0.969 0.891 0.928 0.786 
   4   (0.118) 0.081 0.036 0.031 0.109 0.072 0.214 

Locus 2038 : 
2 alleles
2.9% missing data
   2   (0.917) 0.960 0.979 0.538 0.937 0.971 0.973 
   4   (0.083) 0.040 0.021 0.462 0.063 0.029 0.027 

Locus 2039 : 
2 alleles
2.9% missing data
   2   (0.715) 0.617 0.764 0.896 0.729 0.861 0.810 
   4   (0.285) 0.383 0.236 0.104 0.271 0.139 0.190 

Locus 2040 : 
2 alleles
3.6% missing data
   4   (0.941) 0.988 0.995 0.994 0.896 0.971 0.913 
   2   (0.059) 0.012 0.005 0.006 0.104 0.029 0.087 

Locus 2041 : 
2 alleles
2.2% missing data
   3   (0.774) 0.772 0.839 0.930 0.806 0.643 0.765 
   1   (0.226) 0.228 0.161 0.070 0.194 0.357 0.235 

Locus 2042 : 
2 alleles
5.8% missing data
   1   (0.921) 0.911 0.984 0.986 0.963 0.948 0.847 
   4   (0.079) 0.089 0.016 0.014 0.037 0.052 0.153 

Locus 2043 : 
2 alleles
14.5% missing data
   1   (0.698) 0.583 0.338 0.551 0.822 0.897 0.826 
   3   (0.302) 0.417 0.662 0.449 0.178 0.103 0.174 

Locus 2044 : 
2 alleles
4.3% missing data
   4   (0.892) 0.944 0.977 0.977 0.877 0.938 0.827 
   2   (0.108) 0.056 0.023 0.023 0.123 0.062 0.173 

Locus 2045 : 
2 alleles
5.8% missing data
   4   (0.498) 0.540 0.364 0.225 0.562 0.470 0.457 
   3   (0.502) 0.460 0.636 0.775 0.438 0.530 0.543 

Locus 2046 : 
2 alleles
5.1% missing data
   1   (0.912) 0.880 0.972 0.976 0.955 0.963 0.903 
   3   (0.088) 0.120 0.028 0.024 0.045 0.037 0.097 

Locus 2047 : 
2 alleles
2.9% missing data
   1   (0.893) 0.732 0.457 0.183 0.987 0.986 0.981 
   4   (0.107) 0.268 0.543 0.817 0.013 0.014 0.019 

Locus 2048 : 
2 alleles
2.9% missing data
   3   (0.900) 0.870 0.917 0.978 0.956 0.868 0.962 
   1   (0.100) 0.130 0.083 0.022 0.044 0.132 0.038 

Locus 2049 : 
2 alleles
12.3% missing data
   1   (0.895) 0.848 0.957 0.968 0.933 0.931 0.947 
   3   (0.105) 0.152 0.043 0.032 0.067 0.069 0.053 

Locus 2050 : 
2 alleles
12.3% missing data
   3   (0.797) 0.759 0.648 0.687 0.875 0.911 0.855 
   2   (0.203) 0.241 0.352 0.313 0.125 0.089 0.145 

Locus 2051 : 
2 alleles
8.0% missing data
   2   (0.919) 0.945 0.982 0.981 0.964 0.697 0.764 
   4   (0.081) 0.055 0.018 0.019 0.036 0.303 0.236 

Locus 2052 : 
2 alleles
5.1% missing data
   1   (0.730) 0.760 0.769 0.929 0.714 0.829 0.666 
   3   (0.270) 0.240 0.231 0.071 0.286 0.171 0.334 

Locus 2053 : 
2 alleles
15.2% missing data
   3   (0.829) 0.844 0.885 0.549 0.894 0.787 0.864 
   1   (0.171) 0.156 0.115 0.451 0.106 0.213 0.136 

Locus 2054 : 
2 alleles
5.8% missing data
   3   (0.779) 0.763 0.902 0.773 0.797 0.755 0.857 
   1   (0.221) 0.237 0.098 0.227 0.203 0.245 0.143 

Locus 2055 : 
2 alleles
5.1% missing data
   4   (0.880) 0.869 0.924 0.962 0.898 0.954 0.953 
   1   (0.120) 0.131 0.076 0.038 0.102 0.046 0.047 

Locus 2056 : 
2 alleles
14.5% missing data
   4   (0.918) 0.889 0.871 0.872 0.976 0.960 0.956 
   2   (0.082) 0.111 0.129 0.128 0.024 0.040 0.044 

Locus 2057 : 
2 alleles
13.8% missing data
   2   (0.908) 0.816 0.906 0.951 0.965 0.977 0.960 
   4   (0.092) 0.184 0.094 0.049 0.035 0.023 0.040 

Locus 2058 : 
2 alleles
5.8% missing data
   4   (0.145) 0.123 0.040 0.034 0.123 0.292 0.204 
   2   (0.855) 0.877 0.960 0.966 0.877 0.708 0.796 

Locus 2059 : 
2 alleles
5.1% missing data
   2   (0.888) 0.917 0.876 0.960 0.935 0.704 0.937 
   4   (0.112) 0.083 0.124 0.040 0.065 0.296 0.063 

Locus 2060 : 
2 alleles
12.3% missing data
   1   (0.894) 0.928 0.978 0.975 0.889 0.915 0.875 
   4   (0.106) 0.072 0.022 0.025 0.111 0.085 0.125 

Locus 2061 : 
2 alleles
6.5% missing data
   1   (0.809) 0.884 0.879 0.951 0.782 0.875 0.727 
   3   (0.191) 0.116 0.121 0.049 0.218 0.125 0.273 

Locus 2062 : 
2 alleles
11.6% missing data
   2   (0.890) 0.835 0.946 0.961 0.921 0.963 0.961 
   4   (0.110) 0.165 0.054 0.039 0.079 0.037 0.039 

Locus 2063 : 
2 alleles
14.5% missing data
   3   (0.884) 0.883 0.946 0.906 0.921 0.959 0.856 
   4   (0.116) 0.117 0.054 0.094 0.079 0.041 0.144 

Locus 2064 : 
2 alleles
13.0% missing data
   4   (0.905) 0.928 0.954 0.980 0.922 0.944 0.934 
   2   (0.095) 0.072 0.046 0.020 0.078 0.056 0.066 

Locus 2065 : 
2 alleles
12.3% missing data
   4   (0.130) 0.052 0.017 0.019 0.253 0.107 0.134 
   2   (0.870) 0.948 0.983 0.981 0.747 0.893 0.866 

Locus 2066 : 
2 alleles
4.3% missing data
   4   (0.894) 0.844 0.958 0.978 0.938 0.961 0.884 
   2   (0.106) 0.156 0.042 0.022 0.062 0.039 0.116 

Locus 2067 : 
2 alleles
8.0% missing data
   3   (0.924) 0.947 0.869 0.968 0.967 0.935 0.968 
   1   (0.076) 0.053 0.131 0.032 0.033 0.065 0.032 

Locus 2068 : 
2 alleles
12.3% missing data
   1   (0.910) 0.914 0.964 0.941 0.945 0.926 0.931 
   3   (0.090) 0.086 0.036 0.059 0.055 0.074 0.069 

Locus 2069 : 
2 alleles
8.0% missing data
   4   (0.872) 0.907 0.819 0.968 0.918 0.856 0.861 
   2   (0.128) 0.093 0.181 0.032 0.082 0.144 0.139 

Locus 2070 : 
2 alleles
0.0% missing data
   3   (0.917) 0.966 0.928 0.984 0.931 0.965 0.933 
   4   (0.083) 0.034 0.072 0.016 0.069 0.035 0.067 

Locus 2071 : 
2 alleles
9.4% missing data
   1   (0.144) 0.155 0.107 0.038 0.117 0.093 0.112 
   3   (0.856) 0.845 0.893 0.962 0.883 0.907 0.888 

Locus 2072 : 
2 alleles
3.6% missing data
   2   (0.838) 0.735 0.814 0.567 0.934 0.957 0.892 
   4   (0.162) 0.265 0.186 0.433 0.066 0.043 0.108 

Locus 2073 : 
2 alleles
10.9% missing data
   2   (0.873) 0.920 0.875 0.888 0.914 0.877 0.856 
   4   (0.127) 0.080 0.125 0.112 0.086 0.123 0.144 

Locus 2074 : 
2 alleles
6.5% missing data
   4   (0.868) 0.712 0.841 0.952 0.939 0.974 0.945 
   2   (0.132) 0.288 0.159 0.048 0.061 0.026 0.055 

Locus 2075 : 
2 alleles
2.9% missing data
   4   (0.868) 0.851 0.937 0.777 0.923 0.889 0.920 
   1   (0.132) 0.149 0.063 0.223 0.077 0.111 0.080 

Locus 2076 : 
2 alleles
13.0% missing data
   4   (0.790) 0.886 0.774 0.648 0.791 0.936 0.760 
   2   (0.210) 0.114 0.226 0.352 0.209 0.064 0.240 

Locus 2077 : 
2 alleles
2.2% missing data
   1   (0.852) 0.920 0.965 0.965 0.810 0.856 0.775 
   3   (0.148) 0.080 0.035 0.035 0.190 0.144 0.225 

Locus 2078 : 
2 alleles
11.6% missing data
   1   (0.609) 0.593 0.400 0.523 0.679 0.731 0.651 
   3   (0.391) 0.407 0.600 0.477 0.321 0.269 0.349 

Locus 2079 : 
2 alleles
1.4% missing data
   3   (0.912) 0.968 0.989 0.874 0.898 0.952 0.959 
   1   (0.088) 0.032 0.011 0.126 0.102 0.048 0.041 

Locus 2080 : 
2 alleles
17.4% missing data
   3   (0.695) 0.661 0.670 0.524 0.762 0.817 0.713 
   1   (0.305) 0.339 0.330 0.476 0.238 0.183 0.287 

Locus 2081 : 
2 alleles
12.3% missing data
   3   (0.883) 0.930 0.948 0.963 0.892 0.923 0.824 
   1   (0.117) 0.070 0.052 0.037 0.108 0.077 0.176 

Locus 2082 : 
2 alleles
5.8% missing data
   1   (0.336) 0.363 0.358 0.172 0.335 0.413 0.204 
   3   (0.664) 0.637 0.642 0.828 0.665 0.587 0.796 

Locus 2083 : 
2 alleles
4.3% missing data
   3   (0.812) 0.803 0.798 0.920 0.855 0.870 0.816 
   2   (0.188) 0.197 0.202 0.080 0.145 0.130 0.184 

Locus 2084 : 
2 alleles
5.8% missing data
   2   (0.620) 0.568 0.741 0.864 0.600 0.414 0.723 
   4   (0.380) 0.432 0.259 0.136 0.400 0.586 0.277 

Locus 2085 : 
2 alleles
5.8% missing data
   1   (0.511) 0.502 0.537 0.203 0.561 0.515 0.498 
   3   (0.489) 0.498 0.463 0.797 0.439 0.485 0.502 

Locus 2086 : 
2 alleles
5.8% missing data
   4   (0.884) 0.915 0.961 0.723 0.900 0.955 0.957 
   2   (0.116) 0.085 0.039 0.277 0.100 0.045 0.043 

Locus 2087 : 
2 alleles
12.3% missing data
   4   (0.667) 0.249 0.127 0.116 0.925 0.896 0.875 
   1   (0.333) 0.751 0.873 0.884 0.075 0.104 0.125 

Locus 2088 : 
2 alleles
4.3% missing data
   3   (0.697) 0.714 0.552 0.512 0.750 0.758 0.791 
   2   (0.303) 0.286 0.448 0.488 0.250 0.242 0.209 

Locus 2089 : 
2 alleles
5.8% missing data
   3   (0.905) 0.926 0.932 0.955 0.938 0.952 0.912 
   1   (0.095) 0.074 0.068 0.045 0.062 0.048 0.088 

Locus 2090 : 
2 alleles
11.6% missing data
   4   (0.915) 0.952 0.981 0.982 0.930 0.900 0.877 
   3   (0.085) 0.048 0.019 0.018 0.070 0.100 0.123 

Locus 2091 : 
2 alleles
11.6% missing data
   2   (0.834) 0.805 0.836 0.938 0.866 0.855 0.918 
   4   (0.166) 0.195 0.164 0.062 0.134 0.145 0.082 

Locus 2092 : 
2 alleles
1.4% missing data
   3   (0.822) 0.848 0.889 0.959 0.856 0.618 0.790 
   1   (0.178) 0.152 0.111 0.041 0.144 0.382 0.210 

Locus 2093 : 
2 alleles
1.4% missing data
   2   (0.817) 0.850 0.845 0.919 0.829 0.772 0.865 
   4   (0.183) 0.150 0.155 0.081 0.171 0.228 0.135 

Locus 2094 : 
2 alleles
5.1% missing data
   1   (0.909) 0.884 0.971 0.763 0.957 0.976 0.973 
   3   (0.091) 0.116 0.029 0.237 0.043 0.024 0.027 

Locus 2095 : 
2 alleles
2.9% missing data
   3   (0.887) 0.907 0.876 0.952 0.935 0.916 0.861 
   1   (0.113) 0.093 0.124 0.048 0.065 0.084 0.139 

Locus 2096 : 
2 alleles
8.7% missing data
   1   (0.322) 0.428 0.147 0.077 0.315 0.321 0.333 
   3   (0.678) 0.572 0.853 0.923 0.685 0.679 0.667 

Locus 2097 : 
2 alleles
12.3% missing data
   2   (0.792) 0.711 0.776 0.915 0.860 0.861 0.822 
   4   (0.208) 0.289 0.224 0.085 0.140 0.139 0.178 

Locus 2098 : 
2 alleles
11.6% missing data
   2   (0.896) 0.883 0.870 0.967 0.938 0.973 0.947 
   4   (0.104) 0.117 0.130 0.033 0.062 0.027 0.053 

Locus 2099 : 
2 alleles
6.5% missing data
   2   (0.916) 0.978 0.991 0.801 0.904 0.973 0.912 
   4   (0.084) 0.022 0.009 0.199 0.096 0.027 0.088 

Locus 2100 : 
2 alleles
17.4% missing data
   2   (0.903) 0.864 0.959 0.938 0.944 0.967 0.940 
   1   (0.097) 0.136 0.041 0.062 0.056 0.033 0.060 

Locus 2101 : 
2 alleles
1.4% missing data
   3   (0.858) 0.878 0.944 0.951 0.877 0.901 0.804 
   1   (0.142) 0.122 0.056 0.049 0.123 0.099 0.196 

Locus 2102 : 
2 alleles
3.6% missing data
   4   (0.644) 0.603 0.661 0.447 0.691 0.855 0.653 
   2   (0.356) 0.397 0.339 0.553 0.309 0.145 0.347 

Locus 2103 : 
2 alleles
2.9% missing data
   4   (0.886) 0.943 0.969 0.663 0.912 0.881 0.884 
   2   (0.114) 0.057 0.031 0.337 0.088 0.119 0.116 

Locus 2104 : 
2 alleles
2.9% missing data
   3   (0.911) 0.892 0.754 0.975 0.966 0.963 0.970 
   1   (0.089) 0.108 0.246 0.025 0.034 0.037 0.030 

Locus 2105 : 
2 alleles
4.3% missing data
   4   (0.873) 0.780 0.887 0.953 0.932 0.919 0.939 
   1   (0.127) 0.220 0.113 0.047 0.068 0.081 0.061 

Locus 2106 : 
2 alleles
6.5% missing data
   1   (0.927) 0.938 0.849 0.962 0.973 0.955 0.979 
   3   (0.073) 0.062 0.151 0.038 0.027 0.045 0.021 

Locus 2107 : 
2 alleles
11.6% missing data
   3   (0.074) 0.034 0.010 0.010 0.077 0.034 0.105 
   4   (0.926) 0.966 0.990 0.990 0.923 0.966 0.895 

Locus 2108 : 
2 alleles
4.3% missing data
   1   (0.573) 0.536 0.688 0.529 0.541 0.779 0.649 
   3   (0.427) 0.464 0.312 0.471 0.459 0.221 0.351 

Locus 2109 : 
2 alleles
7.2% missing data
   4   (0.758) 0.537 0.451 0.903 0.898 0.837 0.809 
   1   (0.242) 0.463 0.549 0.097 0.102 0.163 0.191 

Locus 2110 : 
2 alleles
0.7% missing data
   1   (0.897) 0.962 0.984 0.983 0.818 0.970 0.886 
   3   (0.103) 0.038 0.016 0.017 0.182 0.030 0.114 

Locus 2111 : 
2 alleles
4.3% missing data
   2   (0.615) 0.732 0.690 0.865 0.486 0.604 0.643 
   4   (0.385) 0.268 0.310 0.135 0.514 0.396 0.357 

Locus 2112 : 
2 alleles
11.6% missing data
   1   (0.938) 0.985 0.994 0.994 0.902 0.970 0.906 
   3   (0.062) 0.015 0.006 0.006 0.098 0.030 0.094 

Locus 2113 : 
2 alleles
4.3% missing data
   2   (0.460) 0.535 0.490 0.282 0.399 0.565 0.480 
   4   (0.540) 0.465 0.510 0.718 0.601 0.435 0.520 

Locus 2114 : 
2 alleles
5.1% missing data
   1   (0.241) 0.198 0.060 0.051 0.303 0.348 0.302 
   2   (0.759) 0.802 0.940 0.949 0.697 0.652 0.698 

Locus 2115 : 
2 alleles
5.1% missing data
   3   (0.933) 0.918 0.857 0.971 0.983 0.974 0.962 
   1   (0.067) 0.082 0.143 0.029 0.017 0.026 0.038 

Locus 2116 : 
2 alleles
3.6% missing data
   4   (0.776) 0.806 0.764 0.544 0.815 0.850 0.855 
   3   (0.224) 0.194 0.236 0.456 0.185 0.150 0.145 

Locus 2117 : 
2 alleles
13.0% missing data
   3   (0.915) 0.965 0.988 0.987 0.881 0.939 0.918 
   1   (0.085) 0.035 0.012 0.013 0.119 0.061 0.082 

Locus 2118 : 
2 alleles
15.9% missing data
   3   (0.937) 0.950 0.842 0.961 0.980 0.984 0.978 
   1   (0.063) 0.050 0.158 0.039 0.020 0.016 0.022 

Locus 2119 : 
2 alleles
2.9% missing data
   1   (0.167) 0.111 0.049 0.044 0.212 0.068 0.249 
   3   (0.833) 0.889 0.951 0.956 0.788 0.932 0.751 

Locus 2120 : 
2 alleles
13.0% missing data
   4   (0.444) 0.519 0.800 0.141 0.335 0.585 0.376 
   2   (0.556) 0.481 0.200 0.859 0.665 0.415 0.624 

Locus 2121 : 
2 alleles
12.3% missing data
   3   (0.878) 0.918 0.906 0.855 0.905 0.955 0.877 
   1   (0.122) 0.082 0.094 0.145 0.095 0.045 0.123 

Locus 2122 : 
2 alleles
18.1% missing data
   2   (0.077) 0.034 0.012 0.014 0.081 0.165 0.076 
   4   (0.923) 0.966 0.988 0.986 0.919 0.835 0.924 

Locus 2123 : 
2 alleles
6.5% missing data
   1   (0.522) 0.426 0.191 0.440 0.665 0.635 0.558 
   4   (0.478) 0.574 0.809 0.560 0.335 0.365 0.442 

Locus 2124 : 
2 alleles
4.3% missing data
   4   (0.942) 0.988 0.996 0.995 0.875 0.960 0.966 
   2   (0.058) 0.012 0.004 0.005 0.125 0.040 0.034 

Locus 2125 : 
2 alleles
11.6% missing data
   4   (0.848) 0.879 0.970 0.971 0.782 0.898 0.891 
   2   (0.152) 0.121 0.030 0.029 0.218 0.102 0.109 

Locus 2126 : 
2 alleles
6.5% missing data
   2   (0.683) 0.632 0.743 0.904 0.653 0.817 0.777 
   4   (0.317) 0.368 0.257 0.096 0.347 0.183 0.223 

Locus 2127 : 
2 alleles
2.9% missing data
   2   (0.887) 0.928 0.870 0.962 0.906 0.929 0.936 
   4   (0.113) 0.072 0.130 0.038 0.094 0.071 0.064 

Locus 2128 : 
2 alleles
10.9% missing data
   2   (0.939) 0.854 0.950 0.598 0.993 0.991 0.989 
   4   (0.061) 0.146 0.050 0.402 0.007 0.009 0.011 

Locus 2129 : 
2 alleles
2.2% missing data
   2   (0.825) 0.741 0.817 0.955 0.894 0.864 0.857 
   4   (0.175) 0.259 0.183 0.045 0.106 0.136 0.143 

Locus 2130 : 
2 alleles
2.9% missing data
   3   (0.727) 0.674 0.867 0.223 0.792 0.878 0.721 
   1   (0.273) 0.326 0.133 0.777 0.208 0.122 0.279 

Locus 2131 : 
2 alleles
12.3% missing data
   4   (0.894) 0.919 0.965 0.977 0.897 0.883 0.935 
   3   (0.106) 0.081 0.035 0.023 0.103 0.117 0.065 

Locus 2132 : 
2 alleles
2.9% missing data
   2   (0.909) 0.877 0.962 0.976 0.947 0.974 0.945 
   3   (0.091) 0.123 0.038 0.024 0.053 0.026 0.055 

Locus 2133 : 
2 alleles
5.8% missing data
   1   (0.773) 0.761 0.894 0.889 0.737 0.859 0.847 
   3   (0.227) 0.239 0.106 0.111 0.263 0.141 0.153 

Locus 2134 : 
2 alleles
13.0% missing data
   4   (0.880) 0.870 0.918 0.950 0.905 0.929 0.946 
   2   (0.120) 0.130 0.082 0.050 0.095 0.071 0.054 

Locus 2135 : 
2 alleles
6.5% missing data
   1   (0.749) 0.729 0.789 0.922 0.747 0.764 0.828 
   3   (0.251) 0.271 0.211 0.078 0.253 0.236 0.172 

Locus 2136 : 
2 alleles
2.2% missing data
   3   (0.837) 0.815 0.957 0.519 0.893 0.910 0.824 
   1   (0.163) 0.185 0.043 0.481 0.107 0.090 0.176 

Locus 2137 : 
2 alleles
10.1% missing data
   3   (0.940) 0.858 0.924 0.700 0.993 0.992 0.989 
   4   (0.060) 0.142 0.076 0.300 0.007 0.008 0.011 

Locus 2138 : 
2 alleles
18.1% missing data
   1   (0.143) 0.075 0.143 0.043 0.112 0.384 0.190 
   3   (0.857) 0.925 0.857 0.957 0.888 0.616 0.810 

Locus 2139 : 
2 alleles
10.1% missing data
   1   (0.880) 0.919 0.966 0.970 0.860 0.864 0.912 
   3   (0.120) 0.081 0.034 0.030 0.140 0.136 0.088 

Locus 2140 : 
2 alleles
2.2% missing data
   1   (0.107) 0.082 0.026 0.317 0.065 0.045 0.105 
   2   (0.893) 0.918 0.974 0.683 0.935 0.955 0.895 

Locus 2141 : 
2 alleles
13.0% missing data
   1   (0.808) 0.806 0.908 0.877 0.831 0.826 0.782 
   2   (0.192) 0.194 0.092 0.123 0.169 0.174 0.218 

Locus 2142 : 
2 alleles
3.6% missing data
   3   (0.900) 0.864 0.855 0.928 0.962 0.970 0.935 
   1   (0.100) 0.136 0.145 0.072 0.038 0.030 0.065 

Locus 2143 : 
2 alleles
13.0% missing data
   1   (0.533) 0.469 0.450 0.503 0.625 0.547 0.459 
   3   (0.467) 0.531 0.550 0.497 0.375 0.453 0.541 

Locus 2144 : 
2 alleles
6.5% missing data
   2   (0.888) 0.878 0.947 0.910 0.919 0.967 0.919 
   4   (0.112) 0.122 0.053 0.090 0.081 0.033 0.081 

Locus 2145 : 
2 alleles
2.9% missing data
   2   (0.933) 0.987 0.995 0.994 0.864 0.884 0.953 
   4   (0.067) 0.013 0.005 0.006 0.136 0.116 0.047 

Locus 2146 : 
2 alleles
10.1% missing data
   2   (0.798) 0.922 0.959 0.963 0.630 0.888 0.623 
   1   (0.202) 0.078 0.041 0.037 0.370 0.112 0.377 

Locus 2147 : 
2 alleles
3.6% missing data
   3   (0.635) 0.655 0.793 0.823 0.575 0.738 0.600 
   4   (0.365) 0.345 0.207 0.177 0.425 0.262 0.400 

Locus 2148 : 
2 alleles
13.0% missing data
   1   (0.896) 0.875 0.965 0.973 0.935 0.916 0.895 
   3   (0.104) 0.125 0.035 0.027 0.065 0.084 0.105 

Locus 2149 : 
2 alleles
13.8% missing data
   3   (0.634) 0.749 0.885 0.519 0.566 0.299 0.561 
   2   (0.366) 0.251 0.115 0.481 0.434 0.701 0.439 

Locus 2150 : 
2 alleles
2.2% missing data
   3   (0.925) 0.972 0.991 0.993 0.883 0.964 0.954 
   4   (0.075) 0.028 0.009 0.007 0.117 0.036 0.046 

Locus 2151 : 
2 alleles
13.8% missing data
   3   (0.914) 0.942 0.976 0.703 0.944 0.971 0.968 
   4   (0.086) 0.058 0.024 0.297 0.056 0.029 0.032 

Locus 2152 : 
2 alleles
12.3% missing data
   1   (0.774) 0.731 0.898 0.946 0.736 0.903 0.836 
   3   (0.226) 0.269 0.102 0.054 0.264 0.097 0.164 

Locus 2153 : 
2 alleles
11.6% missing data
   2   (0.749) 0.724 0.882 0.681 0.802 0.846 0.635 
   4   (0.251) 0.276 0.118 0.319 0.198 0.154 0.365 

Locus 2154 : 
2 alleles
4.3% missing data
   3   (0.512) 0.584 0.404 0.304 0.496 0.620 0.525 
   2   (0.488) 0.416 0.596 0.696 0.504 0.380 0.475 

Locus 2155 : 
2 alleles
16.7% missing data
   2   (0.278) 0.259 0.330 0.727 0.177 0.127 0.416 
   4   (0.722) 0.741 0.670 0.273 0.823 0.873 0.584 

Locus 2156 : 
2 alleles
13.8% missing data
   4   (0.701) 0.644 0.768 0.920 0.731 0.785 0.619 
   3   (0.299) 0.356 0.232 0.080 0.269 0.215 0.381 

Locus 2157 : 
2 alleles
1.4% missing data
   3   (0.946) 0.905 0.942 0.620 0.993 0.993 0.990 
   1   (0.054) 0.095 0.058 0.380 0.007 0.007 0.010 

Locus 2158 : 
2 alleles
10.1% missing data
   2   (0.944) 0.988 0.995 0.994 0.901 0.963 0.960 
   4   (0.056) 0.012 0.005 0.006 0.099 0.037 0.040 

Locus 2159 : 
2 alleles
13.0% missing data
   1   (0.823) 0.816 0.941 0.857 0.855 0.854 0.734 
   3   (0.177) 0.184 0.059 0.143 0.145 0.146 0.266 

Locus 2160 : 
2 alleles
2.9% missing data
   3   (0.905) 0.919 0.986 0.985 0.912 0.961 0.903 
   1   (0.095) 0.081 0.014 0.015 0.088 0.039 0.097 

Locus 2161 : 
2 alleles
7.2% missing data
   4   (0.894) 0.865 0.973 0.978 0.924 0.930 0.917 
   2   (0.106) 0.135 0.027 0.022 0.076 0.070 0.083 

Locus 2162 : 
2 alleles
5.8% missing data
   2   (0.347) 0.326 0.318 0.744 0.289 0.465 0.291 
   4   (0.653) 0.674 0.682 0.256 0.711 0.535 0.709 

Locus 2163 : 
2 alleles
2.2% missing data
   2   (0.871) 0.867 0.951 0.967 0.913 0.888 0.766 
   4   (0.129) 0.133 0.049 0.033 0.087 0.112 0.234 

Locus 2164 : 
2 alleles
8.0% missing data
   2   (0.460) 0.455 0.589 0.143 0.480 0.251 0.522 
   4   (0.540) 0.545 0.411 0.857 0.520 0.749 0.478 

Locus 2165 : 
2 alleles
5.8% missing data
   2   (0.518) 0.625 0.481 0.900 0.363 0.778 0.520 
   3   (0.482) 0.375 0.519 0.100 0.637 0.222 0.480 

Locus 2166 : 
2 alleles
10.1% missing data
   4   (0.908) 0.861 0.951 0.978 0.954 0.933 0.951 
   2   (0.092) 0.139 0.049 0.022 0.046 0.067 0.049 

Locus 2167 : 
2 alleles
5.1% missing data
   3   (0.910) 0.902 0.941 0.957 0.943 0.979 0.960 
   1   (0.090) 0.098 0.059 0.043 0.057 0.021 0.040 

Locus 2168 : 
2 alleles
12.3% missing data
   4   (0.898) 0.931 0.962 0.966 0.932 0.941 0.781 
   2   (0.102) 0.069 0.038 0.034 0.068 0.059 0.219 

Locus 2169 : 
2 alleles
17.4% missing data
   1   (0.796) 0.855 0.925 0.955 0.700 0.871 0.815 
   4   (0.204) 0.145 0.075 0.045 0.300 0.129 0.185 

Locus 2170 : 
2 alleles
8.7% missing data
   2   (0.271) 0.317 0.208 0.387 0.226 0.181 0.198 
   3   (0.729) 0.683 0.792 0.613 0.774 0.819 0.802 

Locus 2171 : 
2 alleles
13.8% missing data
   1   (0.875) 0.903 0.886 0.932 0.906 0.916 0.888 
   3   (0.125) 0.097 0.114 0.068 0.094 0.084 0.112 

Locus 2172 : 
2 alleles
13.8% missing data
   1   (0.867) 0.859 0.890 0.942 0.884 0.970 0.930 
   3   (0.133) 0.141 0.110 0.058 0.116 0.030 0.070 

Locus 2173 : 
2 alleles
5.8% missing data
   1   (0.843) 0.901 0.824 0.920 0.867 0.781 0.862 
   3   (0.157) 0.099 0.176 0.080 0.133 0.219 0.138 

Locus 2174 : 
2 alleles
13.0% missing data
   4   (0.659) 0.568 0.716 0.817 0.739 0.534 0.604 
   2   (0.341) 0.432 0.284 0.183 0.261 0.466 0.396 

Locus 2175 : 
2 alleles
7.2% missing data
   3   (0.798) 0.753 0.754 0.819 0.872 0.811 0.828 
   1   (0.202) 0.247 0.246 0.181 0.128 0.189 0.172 

Locus 2176 : 
2 alleles
11.6% missing data
   3   (0.837) 0.816 0.913 0.954 0.841 0.902 0.895 
   1   (0.163) 0.184 0.087 0.046 0.159 0.098 0.105 

Locus 2177 : 
2 alleles
13.8% missing data
   4   (0.359) 0.257 0.182 0.395 0.379 0.635 0.480 
   2   (0.641) 0.743 0.818 0.605 0.621 0.365 0.520 

Locus 2178 : 
2 alleles
4.3% missing data
   1   (0.854) 0.840 0.910 0.963 0.871 0.948 0.886 
   3   (0.146) 0.160 0.090 0.037 0.129 0.052 0.114 

Locus 2179 : 
2 alleles
13.0% missing data
   3   (0.907) 0.936 0.973 0.977 0.894 0.964 0.954 
   1   (0.093) 0.064 0.027 0.023 0.106 0.036 0.046 

Locus 2180 : 
2 alleles
2.9% missing data
   1   (0.866) 0.782 0.933 0.630 0.935 0.947 0.951 
   4   (0.134) 0.218 0.067 0.370 0.065 0.053 0.049 

Locus 2181 : 
2 alleles
14.5% missing data
   2   (0.826) 0.906 0.953 0.966 0.688 0.875 0.878 
   4   (0.174) 0.094 0.047 0.034 0.312 0.125 0.122 

Locus 2182 : 
2 alleles
15.9% missing data
   2   (0.561) 0.475 0.679 0.132 0.628 0.444 0.719 
   4   (0.439) 0.525 0.321 0.868 0.372 0.556 0.281 

Locus 2183 : 
2 alleles
13.0% missing data
   4   (0.916) 0.918 0.970 0.979 0.951 0.955 0.887 
   2   (0.084) 0.082 0.030 0.021 0.049 0.045 0.113 

Locus 2184 : 
2 alleles
12.3% missing data
   3   (0.167) 0.163 0.146 0.040 0.168 0.081 0.089 
   1   (0.833) 0.837 0.854 0.960 0.832 0.919 0.911 

Locus 2185 : 
2 alleles
2.9% missing data
   4   (0.886) 0.953 0.984 0.984 0.838 0.909 0.803 
   3   (0.114) 0.047 0.016 0.016 0.162 0.091 0.197 

Locus 2186 : 
2 alleles
12.3% missing data
   3   (0.943) 0.989 0.996 0.994 0.918 0.944 0.886 
   1   (0.057) 0.011 0.004 0.006 0.082 0.056 0.114 

Locus 2187 : 
2 alleles
0.7% missing data
   1   (0.132) 0.060 0.072 0.031 0.165 0.090 0.143 
   3   (0.868) 0.940 0.928 0.969 0.835 0.910 0.857 

Locus 2188 : 
2 alleles
13.8% missing data
   3   (0.875) 0.922 0.955 0.945 0.856 0.932 0.886 
   1   (0.125) 0.078 0.045 0.055 0.144 0.068 0.114 

Locus 2189 : 
2 alleles
11.6% missing data
   1   (0.088) 0.082 0.047 0.019 0.046 0.173 0.073 
   3   (0.912) 0.918 0.953 0.981 0.954 0.827 0.927 

Locus 2190 : 
2 alleles
5.1% missing data
   3   (0.639) 0.494 0.641 0.445 0.761 0.422 0.770 
   4   (0.361) 0.506 0.359 0.555 0.239 0.578 0.230 

Locus 2191 : 
2 alleles
5.8% missing data
   1   (0.758) 0.739 0.898 0.658 0.756 0.874 0.834 
   3   (0.242) 0.261 0.102 0.342 0.244 0.126 0.166 

Locus 2192 : 
2 alleles
12.3% missing data
   3   (0.838) 0.849 0.885 0.954 0.867 0.811 0.831 
   1   (0.162) 0.151 0.115 0.046 0.133 0.189 0.169 

Locus 2193 : 
2 alleles
13.0% missing data
   3   (0.629) 0.591 0.811 0.839 0.669 0.528 0.379 
   1   (0.371) 0.409 0.189 0.161 0.331 0.472 0.621 

Locus 2194 : 
2 alleles
5.1% missing data
   2   (0.855) 0.856 0.939 0.950 0.852 0.945 0.890 
   4   (0.145) 0.144 0.061 0.050 0.148 0.055 0.110 

Locus 2195 : 
2 alleles
16.7% missing data
   4   (0.912) 0.920 0.973 0.955 0.943 0.940 0.915 
   1   (0.088) 0.080 0.027 0.045 0.057 0.060 0.085 

Locus 2196 : 
2 alleles
10.9% missing data
   4   (0.902) 0.848 0.954 0.978 0.942 0.956 0.947 
   2   (0.098) 0.152 0.046 0.022 0.058 0.044 0.053 

Locus 2197 : 
2 alleles
15.2% missing data
   2   (0.847) 0.795 0.937 0.713 0.923 0.879 0.831 
   4   (0.153) 0.205 0.063 0.287 0.077 0.121 0.169 

Locus 2198 : 
2 alleles
3.6% missing data
   4   (0.860) 0.829 0.907 0.558 0.926 0.963 0.905 
   2   (0.140) 0.171 0.093 0.442 0.074 0.037 0.095 

Locus 2199 : 
2 alleles
3.6% missing data
   2   (0.100) 0.124 0.023 0.025 0.067 0.155 0.050 
   4   (0.900) 0.876 0.977 0.975 0.933 0.845 0.950 

Locus 2200 : 
2 alleles
16.7% missing data
   4   (0.464) 0.409 0.497 0.865 0.396 0.443 0.589 
   2   (0.536) 0.591 0.503 0.135 0.604 0.557 0.411 

Locus 2201 : 
2 alleles
1.4% missing data
   4   (0.933) 0.903 0.965 0.969 0.979 0.969 0.955 
   2   (0.067) 0.097 0.035 0.031 0.021 0.031 0.045 

Locus 2202 : 
2 alleles
2.2% missing data
   2   (0.367) 0.532 0.155 0.517 0.312 0.215 0.342 
   4   (0.633) 0.468 0.845 0.483 0.688 0.785 0.658 

Locus 2203 : 
2 alleles
10.9% missing data
   1   (0.920) 0.868 0.963 0.611 0.980 0.986 0.972 
   3   (0.080) 0.132 0.037 0.389 0.020 0.014 0.028 

Locus 2204 : 
2 alleles
11.6% missing data
   2   (0.748) 0.781 0.919 0.945 0.688 0.799 0.651 
   3   (0.252) 0.219 0.081 0.055 0.312 0.201 0.349 

Locus 2205 : 
2 alleles
6.5% missing data
   1   (0.698) 0.746 0.734 0.922 0.685 0.760 0.571 
   3   (0.302) 0.254 0.266 0.078 0.315 0.240 0.429 

Locus 2206 : 
2 alleles
16.7% missing data
   3   (0.774) 0.740 0.466 0.798 0.884 0.713 0.792 
   2   (0.226) 0.260 0.534 0.202 0.116 0.287 0.208 

Locus 2207 : 
2 alleles
12.3% missing data
   3   (0.849) 0.941 0.969 0.977 0.704 0.924 0.829 
   4   (0.151) 0.059 0.031 0.023 0.296 0.076 0.171 

Locus 2208 : 
2 alleles
0.7% missing data
   3   (0.892) 0.897 0.887 0.968 0.925 0.950 0.949 
   1   (0.108) 0.103 0.113 0.032 0.075 0.050 0.051 

Locus 2209 : 
2 alleles
4.3% missing data
   1   (0.894) 0.888 0.679 0.949 0.954 0.966 0.943 
   3   (0.106) 0.112 0.321 0.051 0.046 0.034 0.057 

Locus 2210 : 
2 alleles
13.8% missing data
   3   (0.867) 0.865 0.947 0.848 0.903 0.863 0.878 
   1   (0.133) 0.135 0.053 0.152 0.097 0.137 0.122 

Locus 2211 : 
2 alleles
10.1% missing data
   3   (0.858) 0.849 0.957 0.921 0.869 0.909 0.887 
   1   (0.142) 0.151 0.043 0.079 0.131 0.091 0.113 

Locus 2212 : 
2 alleles
13.8% missing data
   2   (0.817) 0.794 0.849 0.910 0.849 0.910 0.838 
   4   (0.183) 0.206 0.151 0.090 0.151 0.090 0.162 

Locus 2213 : 
2 alleles
7.2% missing data
   2   (0.812) 0.902 0.816 0.949 0.781 0.865 0.770 
   4   (0.188) 0.098 0.184 0.051 0.219 0.135 0.230 

Locus 2214 : 
2 alleles
13.8% missing data
   3   (0.885) 0.845 0.924 0.955 0.931 0.958 0.895 
   2   (0.115) 0.155 0.076 0.045 0.069 0.042 0.105 

Locus 2215 : 
2 alleles
12.3% missing data
   4   (0.923) 0.982 0.992 0.992 0.837 0.919 0.911 
   2   (0.077) 0.018 0.008 0.008 0.163 0.081 0.089 

Locus 2216 : 
2 alleles
4.3% missing data
   2   (0.877) 0.930 0.888 0.972 0.903 0.911 0.800 
   4   (0.123) 0.070 0.112 0.028 0.097 0.089 0.200 

Locus 2217 : 
2 alleles
3.6% missing data
   4   (0.908) 0.943 0.982 0.982 0.897 0.893 0.947 
   2   (0.092) 0.057 0.018 0.018 0.103 0.107 0.053 

Locus 2218 : 
2 alleles
11.6% missing data
   2   (0.800) 0.771 0.857 0.596 0.876 0.744 0.848 
   1   (0.200) 0.229 0.143 0.404 0.124 0.256 0.152 

Locus 2219 : 
2 alleles
12.3% missing data
   2   (0.916) 0.953 0.980 0.977 0.944 0.896 0.851 
   4   (0.084) 0.047 0.020 0.023 0.056 0.104 0.149 

Locus 2220 : 
2 alleles
13.8% missing data
   3   (0.931) 0.910 0.883 0.981 0.978 0.978 0.975 
   1   (0.069) 0.090 0.117 0.019 0.022 0.022 0.025 

Locus 2221 : 
2 alleles
2.2% missing data
   1   (0.858) 0.824 0.843 0.959 0.908 0.923 0.916 
   3   (0.142) 0.176 0.157 0.041 0.092 0.077 0.084 

Locus 2222 : 
2 alleles
3.6% missing data
   1   (0.386) 0.453 0.394 0.469 0.344 0.314 0.277 
   3   (0.614) 0.547 0.606 0.531 0.656 0.686 0.723 

Locus 2223 : 
2 alleles
1.4% missing data
   1   (0.835) 0.883 0.651 0.945 0.840 0.931 0.917 
   4   (0.165) 0.117 0.349 0.055 0.160 0.069 0.083 

Locus 2224 : 
2 alleles
4.3% missing data
   1   (0.884) 0.913 0.962 0.963 0.902 0.753 0.898 
   3   (0.116) 0.087 0.038 0.037 0.098 0.247 0.102 

Locus 2225 : 
2 alleles
3.6% missing data
   1   (0.875) 0.847 0.781 0.949 0.937 0.949 0.919 
   4   (0.125) 0.153 0.219 0.051 0.063 0.051 0.081 

Locus 2226 : 
2 alleles
11.6% missing data
   1   (0.173) 0.157 0.231 0.322 0.113 0.120 0.096 
   3   (0.827) 0.843 0.769 0.678 0.887 0.880 0.904 

Locus 2227 : 
2 alleles
2.9% missing data
   4   (0.824) 0.759 0.921 0.953 0.859 0.639 0.906 
   1   (0.176) 0.241 0.079 0.047 0.141 0.361 0.094 

Locus 2228 : 
2 alleles
4.3% missing data
   2   (0.837) 0.840 0.955 0.963 0.821 0.913 0.813 
   4   (0.163) 0.160 0.045 0.037 0.179 0.087 0.187 

Locus 2229 : 
2 alleles
3.6% missing data
   2   (0.935) 0.987 0.995 0.994 0.888 0.811 0.950 
   4   (0.065) 0.013 0.005 0.006 0.112 0.189 0.050 

Locus 2230 : 
2 alleles
13.8% missing data
   4   (0.908) 0.916 0.976 0.964 0.924 0.952 0.945 
   2   (0.092) 0.084 0.024 0.036 0.076 0.048 0.055 

Locus 2231 : 
2 alleles
5.1% missing data
   2   (0.697) 0.773 0.726 0.599 0.672 0.833 0.708 
   1   (0.303) 0.227 0.274 0.401 0.328 0.167 0.292 

Locus 2232 : 
2 alleles
2.9% missing data
   1   (0.911) 0.858 0.973 0.958 0.958 0.960 0.934 
   2   (0.089) 0.142 0.027 0.042 0.042 0.040 0.066 

Locus 2233 : 
2 alleles
2.9% missing data
   2   (0.918) 0.978 0.991 0.610 0.920 0.912 0.951 
   4   (0.082) 0.022 0.009 0.390 0.080 0.088 0.049 

Locus 2234 : 
2 alleles
6.5% missing data
   4   (0.870) 0.804 0.941 0.968 0.903 0.894 0.935 
   2   (0.130) 0.196 0.059 0.032 0.097 0.106 0.065 

Locus 2235 : 
2 alleles
11.6% missing data
   1   (0.924) 0.956 0.981 0.977 0.942 0.973 0.904 
   2   (0.076) 0.044 0.019 0.023 0.058 0.027 0.096 

Locus 2236 : 
2 alleles
10.9% missing data
   2   (0.907) 0.893 0.912 0.978 0.945 0.963 0.955 
   4   (0.093) 0.107 0.088 0.022 0.055 0.037 0.045 

Locus 2237 : 
2 alleles
10.9% missing data
   1   (0.924) 0.872 0.921 0.963 0.975 0.980 0.964 
   3   (0.076) 0.128 0.079 0.037 0.025 0.020 0.036 

Locus 2238 : 
2 alleles
17.4% missing data
   2   (0.947) 0.815 0.912 0.899 0.993 0.992 0.990 
   4   (0.053) 0.185 0.088 0.101 0.007 0.008 0.010 

Locus 2239 : 
2 alleles
3.6% missing data
   1   (0.930) 0.891 0.914 0.776 0.987 0.987 0.981 
   3   (0.070) 0.109 0.086 0.224 0.013 0.013 0.019 

Locus 2240 : 
2 alleles
10.9% missing data
   1   (0.909) 0.949 0.982 0.828 0.939 0.968 0.913 
   3   (0.091) 0.051 0.018 0.172 0.061 0.032 0.087 

Locus 2241 : 
2 alleles
10.9% missing data
   3   (0.890) 0.924 0.960 0.976 0.908 0.917 0.825 
   1   (0.110) 0.076 0.040 0.024 0.092 0.083 0.175 

Locus 2242 : 
2 alleles
5.1% missing data
   1   (0.892) 0.839 0.959 0.968 0.937 0.907 0.921 
   4   (0.108) 0.161 0.041 0.032 0.063 0.093 0.079 

Locus 2243 : 
2 alleles
14.5% missing data
   1   (0.910) 0.903 0.965 0.967 0.936 0.981 0.952 
   4   (0.090) 0.097 0.035 0.033 0.064 0.019 0.048 

Locus 2244 : 
2 alleles
9.4% missing data
   2   (0.871) 0.857 0.950 0.965 0.902 0.949 0.818 
   4   (0.129) 0.143 0.050 0.035 0.098 0.051 0.182 

Locus 2245 : 
2 alleles
11.6% missing data
   3   (0.895) 0.930 0.975 0.984 0.884 0.926 0.906 
   1   (0.105) 0.070 0.025 0.016 0.116 0.074 0.094 

Locus 2246 : 
2 alleles
3.6% missing data
   3   (0.482) 0.533 0.414 0.530 0.481 0.266 0.486 
   4   (0.518) 0.467 0.586 0.470 0.519 0.734 0.514 

Locus 2247 : 
2 alleles
2.9% missing data
   2   (0.831) 0.875 0.935 0.962 0.768 0.946 0.846 
   4   (0.169) 0.125 0.065 0.038 0.232 0.054 0.154 

Locus 2248 : 
2 alleles
15.2% missing data
   1   (0.744) 0.788 0.910 0.921 0.657 0.545 0.834 
   4   (0.256) 0.212 0.090 0.079 0.343 0.455 0.166 

Locus 2249 : 
2 alleles
13.8% missing data
   4   (0.904) 0.910 0.963 0.940 0.945 0.961 0.811 
   3   (0.096) 0.090 0.037 0.060 0.055 0.039 0.189 

Locus 2250 : 
2 alleles
12.3% missing data
   4   (0.766) 0.755 0.923 0.433 0.757 0.847 0.879 
   2   (0.234) 0.245 0.077 0.567 0.243 0.153 0.121 

Locus 2251 : 
2 alleles
4.3% missing data
   4   (0.913) 0.979 0.963 0.987 0.893 0.935 0.903 
   1   (0.087) 0.021 0.037 0.013 0.107 0.065 0.097 

Locus 2252 : 
2 alleles
15.2% missing data
   2   (0.420) 0.385 0.423 0.260 0.480 0.461 0.286 
   4   (0.580) 0.615 0.577 0.740 0.520 0.539 0.714 

Locus 2253 : 
2 alleles
3.6% missing data
   4   (0.822) 0.857 0.792 0.594 0.898 0.928 0.749 
   2   (0.178) 0.143 0.208 0.406 0.102 0.072 0.251 

Locus 2254 : 
2 alleles
3.6% missing data
   4   (0.939) 0.925 0.758 0.982 0.988 0.987 0.982 
   3   (0.061) 0.075 0.242 0.018 0.012 0.013 0.018 

Locus 2255 : 
2 alleles
2.2% missing data
   4   (0.895) 0.907 0.968 0.978 0.915 0.924 0.883 
   2   (0.105) 0.093 0.032 0.022 0.085 0.076 0.117 

Locus 2256 : 
2 alleles
13.0% missing data
   2   (0.913) 0.964 0.972 0.966 0.906 0.922 0.941 
   1   (0.087) 0.036 0.028 0.034 0.094 0.078 0.059 

Locus 2257 : 
2 alleles
11.6% missing data
   1   (0.938) 0.811 0.954 0.610 0.992 0.992 0.989 
   3   (0.062) 0.189 0.046 0.390 0.008 0.008 0.011 

Locus 2258 : 
2 alleles
2.9% missing data
   4   (0.214) 0.214 0.075 0.051 0.252 0.181 0.204 
   2   (0.786) 0.786 0.925 0.949 0.748 0.819 0.796 

Locus 2259 : 
2 alleles
13.0% missing data
   1   (0.359) 0.306 0.141 0.647 0.382 0.209 0.508 
   3   (0.641) 0.694 0.859 0.353 0.618 0.791 0.492 

Locus 2260 : 
2 alleles
8.7% missing data
   2   (0.886) 0.833 0.722 0.617 0.972 0.958 0.942 
   4   (0.114) 0.167 0.278 0.383 0.028 0.042 0.058 

Locus 2261 : 
2 alleles
10.9% missing data
   1   (0.605) 0.544 0.595 0.490 0.693 0.392 0.657 
   4   (0.395) 0.456 0.405 0.510 0.307 0.608 0.343 

Locus 2262 : 
2 alleles
13.0% missing data
   1   (0.821) 0.843 0.880 0.941 0.819 0.788 0.877 
   3   (0.179) 0.157 0.120 0.059 0.181 0.212 0.123 

Locus 2263 : 
2 alleles
10.1% missing data
   2   (0.584) 0.512 0.414 0.516 0.638 0.811 0.693 
   3   (0.416) 0.488 0.586 0.484 0.362 0.189 0.307 

Locus 2264 : 
2 alleles
7.2% missing data
   2   (0.882) 0.896 0.902 0.963 0.893 0.956 0.947 
   4   (0.118) 0.104 0.098 0.037 0.107 0.044 0.053 

Locus 2265 : 
2 alleles
10.9% missing data
   2   (0.057) 0.013 0.006 0.006 0.096 0.059 0.039 
   4   (0.943) 0.987 0.994 0.994 0.904 0.941 0.961 

Locus 2266 : 
2 alleles
13.0% missing data
   2   (0.804) 0.835 0.785 0.949 0.821 0.814 0.814 
   3   (0.196) 0.165 0.215 0.051 0.179 0.186 0.186 

Locus 2267 : 
2 alleles
13.0% missing data
   1   (0.484) 0.645 0.467 0.165 0.434 0.276 0.542 
   2   (0.516) 0.355 0.533 0.835 0.566 0.724 0.458 

Locus 2268 : 
2 alleles
4.3% missing data
   1   (0.888) 0.888 0.942 0.964 0.912 0.945 0.933 
   3   (0.112) 0.112 0.058 0.036 0.088 0.055 0.067 

Locus 2269 : 
2 alleles
10.9% missing data
   3   (0.841) 0.839 0.914 0.750 0.897 0.911 0.839 
   4   (0.159) 0.161 0.086 0.250 0.103 0.089 0.161 

Locus 2270 : 
2 alleles
9.4% missing data
   2   (0.146) 0.242 0.088 0.462 0.065 0.076 0.079 
   4   (0.854) 0.758 0.912 0.538 0.935 0.924 0.921 

Locus 2271 : 
2 alleles
2.2% missing data
   1   (0.303) 0.298 0.307 0.444 0.285 0.148 0.229 
   3   (0.697) 0.702 0.693 0.556 0.715 0.852 0.771 

Locus 2272 : 
2 alleles
12.3% missing data
   2   (0.843) 0.908 0.829 0.965 0.831 0.947 0.831 
   4   (0.157) 0.092 0.171 0.035 0.169 0.053 0.169 

Locus 2273 : 
2 alleles
10.1% missing data
   2   (0.141) 0.148 0.142 0.224 0.083 0.056 0.074 
   4   (0.859) 0.852 0.858 0.776 0.917 0.944 0.926 

Locus 2274 : 
2 alleles
5.1% missing data
   4   (0.824) 0.872 0.727 0.902 0.861 0.922 0.772 
   2   (0.176) 0.128 0.273 0.098 0.139 0.078 0.228 

Locus 2275 : 
2 alleles
13.8% missing data
   3   (0.903) 0.944 0.964 0.966 0.922 0.865 0.880 
   1   (0.097) 0.056 0.036 0.034 0.078 0.135 0.120 

Locus 2276 : 
2 alleles
5.8% missing data
   3   (0.903) 0.849 0.931 0.945 0.962 0.881 0.941 
   1   (0.097) 0.151 0.069 0.055 0.038 0.119 0.059 

Locus 2277 : 
2 alleles
2.2% missing data
   1   (0.898) 0.879 0.951 0.953 0.935 0.954 0.936 
   3   (0.102) 0.121 0.049 0.047 0.065 0.046 0.064 

Locus 2278 : 
2 alleles
12.3% missing data
   2   (0.876) 0.905 0.877 0.916 0.898 0.904 0.936 
   4   (0.124) 0.095 0.123 0.084 0.102 0.096 0.064 

Locus 2279 : 
2 alleles
15.9% missing data
   2   (0.733) 0.744 0.805 0.583 0.782 0.886 0.633 
   4   (0.267) 0.256 0.195 0.417 0.218 0.114 0.367 

Locus 2280 : 
2 alleles
6.5% missing data
   2   (0.922) 0.911 0.948 0.563 0.980 0.971 0.967 
   4   (0.078) 0.089 0.052 0.437 0.020 0.029 0.033 

Locus 2281 : 
2 alleles
5.8% missing data
   3   (0.883) 0.867 0.780 0.930 0.945 0.957 0.929 
   1   (0.117) 0.133 0.220 0.070 0.055 0.043 0.071 

Locus 2282 : 
2 alleles
11.6% missing data
   3   (0.929) 0.820 0.954 0.959 0.981 0.983 0.974 
   1   (0.071) 0.180 0.046 0.041 0.019 0.017 0.026 

Locus 2283 : 
2 alleles
16.7% missing data
   1   (0.094) 0.134 0.074 0.082 0.043 0.034 0.051 
   2   (0.906) 0.866 0.926 0.918 0.957 0.966 0.949 

Locus 2284 : 
2 alleles
0.0% missing data
   4   (0.935) 0.972 0.853 0.988 0.972 0.931 0.972 
   2   (0.065) 0.028 0.147 0.012 0.028 0.069 0.028 

Locus 2285 : 
2 alleles
13.0% missing data
   2   (0.907) 0.910 0.977 0.973 0.944 0.896 0.875 
   4   (0.093) 0.090 0.023 0.027 0.056 0.104 0.125 

Locus 2286 : 
2 alleles
10.9% missing data
   1   (0.264) 0.264 0.085 0.392 0.283 0.115 0.260 
   4   (0.736) 0.736 0.915 0.608 0.717 0.885 0.740 

Locus 2287 : 
2 alleles
10.9% missing data
   3   (0.848) 0.824 0.825 0.969 0.887 0.866 0.913 
   1   (0.152) 0.176 0.175 0.031 0.113 0.134 0.087 

Locus 2288 : 
2 alleles
10.9% missing data
   2   (0.764) 0.692 0.693 0.925 0.828 0.848 0.786 
   4   (0.236) 0.308 0.307 0.075 0.172 0.152 0.214 

Locus 2289 : 
2 alleles
16.7% missing data
   4   (0.891) 0.925 0.901 0.777 0.956 0.953 0.798 
   2   (0.109) 0.075 0.099 0.223 0.044 0.047 0.202 

Locus 2290 : 
2 alleles
5.1% missing data
   4   (0.914) 0.961 0.985 0.849 0.930 0.963 0.936 
   2   (0.086) 0.039 0.015 0.151 0.070 0.037 0.064 

Locus 2291 : 
2 alleles
0.7% missing data
   4   (0.916) 0.984 0.994 0.993 0.760 0.949 0.916 
   2   (0.084) 0.016 0.006 0.007 0.240 0.051 0.084 

Locus 2292 : 
2 alleles
0.7% missing data
   1   (0.101) 0.094 0.104 0.021 0.056 0.032 0.083 
   4   (0.899) 0.906 0.896 0.979 0.944 0.968 0.917 

Locus 2293 : 
2 alleles
1.4% missing data
   4   (0.931) 0.905 0.977 0.982 0.978 0.980 0.904 
   2   (0.069) 0.095 0.023 0.018 0.022 0.020 0.096 

Locus 2294 : 
2 alleles
3.6% missing data
   2   (0.862) 0.859 0.946 0.973 0.875 0.891 0.866 
   1   (0.138) 0.141 0.054 0.027 0.125 0.109 0.134 

Locus 2295 : 
2 alleles
18.1% missing data
   4   (0.784) 0.809 0.893 0.404 0.828 0.866 0.759 
   2   (0.216) 0.191 0.107 0.596 0.172 0.134 0.241 

Locus 2296 : 
2 alleles
16.7% missing data
   3   (0.922) 0.961 0.988 0.982 0.921 0.953 0.904 
   4   (0.078) 0.039 0.012 0.018 0.079 0.047 0.096 

Locus 2297 : 
2 alleles
11.6% missing data
   2   (0.278) 0.254 0.292 0.414 0.257 0.136 0.220 
   4   (0.722) 0.746 0.708 0.586 0.743 0.864 0.780 

Locus 2298 : 
2 alleles
16.7% missing data
   2   (0.852) 0.804 0.883 0.909 0.903 0.898 0.889 
   4   (0.148) 0.196 0.117 0.091 0.097 0.102 0.111 

Locus 2299 : 
2 alleles
9.4% missing data
   4   (0.925) 0.971 0.987 0.988 0.901 0.968 0.948 
   2   (0.075) 0.029 0.013 0.012 0.099 0.032 0.052 

Locus 2300 : 
2 alleles
5.1% missing data
   3   (0.739) 0.769 0.481 0.568 0.806 0.909 0.791 
   2   (0.261) 0.231 0.519 0.432 0.194 0.091 0.209 

Locus 2301 : 
2 alleles
2.2% missing data
   1   (0.849) 0.854 0.811 0.966 0.916 0.863 0.758 
   4   (0.151) 0.146 0.189 0.034 0.084 0.137 0.242 

Locus 2302 : 
2 alleles
5.1% missing data
   1   (0.306) 0.519 0.369 0.105 0.194 0.218 0.266 
   3   (0.694) 0.481 0.631 0.895 0.806 0.782 0.734 

Locus 2303 : 
2 alleles
2.9% missing data
   4   (0.820) 0.815 0.743 0.680 0.905 0.729 0.887 
   2   (0.180) 0.185 0.257 0.320 0.095 0.271 0.113 

Locus 2304 : 
2 alleles
14.5% missing data
   2   (0.881) 0.925 0.975 0.667 0.894 0.921 0.915 
   4   (0.119) 0.075 0.025 0.333 0.106 0.079 0.085 

Locus 2305 : 
2 alleles
2.9% missing data
   1   (0.908) 0.863 0.956 0.978 0.946 0.977 0.953 
   3   (0.092) 0.137 0.044 0.022 0.054 0.023 0.047 

Locus 2306 : 
2 alleles
2.2% missing data
   2   (0.924) 0.955 0.962 0.667 0.975 0.975 0.917 
   4   (0.076) 0.045 0.038 0.333 0.025 0.025 0.083 

Locus 2307 : 
2 alleles
8.7% missing data
   1   (0.832) 0.643 0.782 0.936 0.918 0.947 0.909 
   4   (0.168) 0.357 0.218 0.064 0.082 0.053 0.091 

Locus 2308 : 
2 alleles
15.2% missing data
   1   (0.639) 0.618 0.853 0.279 0.648 0.610 0.688 
   3   (0.361) 0.382 0.147 0.721 0.352 0.390 0.312 

Locus 2309 : 
2 alleles
4.3% missing data
   1   (0.458) 0.447 0.426 0.842 0.420 0.192 0.557 
   4   (0.542) 0.553 0.574 0.158 0.580 0.808 0.443 

Locus 2310 : 
2 alleles
3.6% missing data
   1   (0.906) 0.974 0.987 0.986 0.846 0.915 0.861 
   3   (0.094) 0.026 0.013 0.014 0.154 0.085 0.139 

Locus 2311 : 
2 alleles
3.6% missing data
   2   (0.064) 0.013 0.005 0.005 0.139 0.085 0.057 
   4   (0.936) 0.987 0.995 0.995 0.861 0.915 0.943 

Locus 2312 : 
2 alleles
10.1% missing data
   3   (0.325) 0.161 0.150 0.807 0.386 0.138 0.549 
   4   (0.675) 0.839 0.850 0.193 0.614 0.862 0.451 

Locus 2313 : 
2 alleles
13.8% missing data
   1   (0.929) 0.971 0.990 0.987 0.927 0.947 0.902 
   3   (0.071) 0.029 0.010 0.013 0.073 0.053 0.098 

Locus 2314 : 
2 alleles
11.6% missing data
   4   (0.915) 0.956 0.979 0.982 0.924 0.893 0.905 
   2   (0.085) 0.044 0.021 0.018 0.076 0.107 0.095 

Locus 2315 : 
2 alleles
13.8% missing data
   3   (0.894) 0.940 0.899 0.952 0.916 0.926 0.915 
   1   (0.106) 0.060 0.101 0.048 0.084 0.074 0.085 

Locus 2316 : 
2 alleles
8.7% missing data
   1   (0.921) 0.984 0.994 0.993 0.869 0.893 0.731 
   3   (0.079) 0.016 0.006 0.007 0.131 0.107 0.269 

Locus 2317 : 
2 alleles
4.3% missing data
   2   (0.890) 0.796 0.907 0.952 0.955 0.966 0.904 
   4   (0.110) 0.204 0.093 0.048 0.045 0.034 0.096 

Locus 2318 : 
2 alleles
11.6% missing data
   2   (0.088) 0.034 0.015 0.013 0.117 0.086 0.103 
   4   (0.912) 0.966 0.985 0.987 0.883 0.914 0.897 

Locus 2319 : 
2 alleles
5.1% missing data
   2   (0.924) 0.957 0.988 0.982 0.923 0.949 0.948 
   4   (0.076) 0.043 0.012 0.018 0.077 0.051 0.052 

Locus 2320 : 
2 alleles
12.3% missing data
   1   (0.880) 0.885 0.952 0.974 0.886 0.940 0.913 
   3   (0.120) 0.115 0.048 0.026 0.114 0.060 0.087 

Locus 2321 : 
2 alleles
1.4% missing data
   3   (0.935) 0.945 0.800 0.972 0.982 0.984 0.969 
   1   (0.065) 0.055 0.200 0.028 0.018 0.016 0.031 

Locus 2322 : 
2 alleles
10.1% missing data
   3   (0.900) 0.946 0.965 0.977 0.892 0.958 0.889 
   1   (0.100) 0.054 0.035 0.023 0.108 0.042 0.111 

Locus 2323 : 
2 alleles
4.3% missing data
   4   (0.896) 0.875 0.957 0.972 0.915 0.967 0.955 
   3   (0.104) 0.125 0.043 0.028 0.085 0.033 0.045 

Locus 2324 : 
2 alleles
21.7% missing data
   3   (0.745) 0.757 0.706 0.536 0.817 0.873 0.690 
   1   (0.255) 0.243 0.294 0.464 0.183 0.127 0.310 

Locus 2325 : 
2 alleles
13.8% missing data
   3   (0.937) 0.985 0.994 0.993 0.877 0.970 0.949 
   1   (0.063) 0.015 0.006 0.007 0.123 0.030 0.051 

Locus 2326 : 
2 alleles
2.9% missing data
   3   (0.792) 0.913 0.887 0.797 0.734 0.810 0.759 
   4   (0.208) 0.087 0.113 0.203 0.266 0.190 0.241 

Locus 2327 : 
2 alleles
3.6% missing data
   4   (0.718) 0.669 0.657 0.914 0.766 0.625 0.787 
   1   (0.282) 0.331 0.343 0.086 0.234 0.375 0.213 

Locus 2328 : 
2 alleles
12.3% missing data
   2   (0.706) 0.674 0.844 0.916 0.693 0.449 0.796 
   4   (0.294) 0.326 0.156 0.084 0.307 0.551 0.204 

Locus 2329 : 
2 alleles
2.9% missing data
   1   (0.305) 0.250 0.212 0.442 0.338 0.132 0.276 
   3   (0.695) 0.750 0.788 0.558 0.662 0.868 0.724 

Locus 2330 : 
2 alleles
13.0% missing data
   1   (0.882) 0.858 0.956 0.977 0.908 0.912 0.918 
   3   (0.118) 0.142 0.044 0.023 0.092 0.088 0.082 

Locus 2331 : 
2 alleles
10.9% missing data
   4   (0.825) 0.858 0.838 0.628 0.879 0.832 0.872 
   3   (0.175) 0.142 0.162 0.372 0.121 0.168 0.128 

Locus 2332 : 
2 alleles
15.2% missing data
   2   (0.898) 0.908 0.859 0.928 0.949 0.952 0.914 
   4   (0.102) 0.092 0.141 0.072 0.051 0.048 0.086 

Locus 2333 : 
2 alleles
3.6% missing data
   4   (0.893) 0.883 0.968 0.978 0.932 0.907 0.842 
   2   (0.107) 0.117 0.032 0.022 0.068 0.093 0.158 

Locus 2334 : 
2 alleles
2.2% missing data
   1   (0.907) 0.924 0.970 0.970 0.944 0.896 0.872 
   3   (0.093) 0.076 0.030 0.030 0.056 0.104 0.128 

Locus 2335 : 
2 alleles
13.8% missing data
   1   (0.675) 0.748 0.506 0.866 0.686 0.650 0.634 
   4   (0.325) 0.252 0.494 0.134 0.314 0.350 0.366 

Locus 2336 : 
2 alleles
16.7% missing data
   2   (0.483) 0.434 0.315 0.140 0.554 0.761 0.548 
   4   (0.517) 0.566 0.685 0.860 0.446 0.239 0.452 

Locus 2337 : 
2 alleles
5.1% missing data
   4   (0.884) 0.894 0.828 0.934 0.932 0.962 0.903 
   2   (0.116) 0.106 0.172 0.066 0.068 0.038 0.097 

Locus 2338 : 
2 alleles
12.3% missing data
   3   (0.617) 0.576 0.720 0.531 0.629 0.804 0.622 
   1   (0.383) 0.424 0.280 0.469 0.371 0.196 0.378 

Locus 2339 : 
2 alleles
12.3% missing data
   1   (0.079) 0.108 0.190 0.024 0.024 0.042 0.038 
   3   (0.921) 0.892 0.810 0.976 0.976 0.958 0.962 

Locus 2340 : 
2 alleles
2.2% missing data
   2   (0.882) 0.876 0.959 0.975 0.893 0.899 0.930 
   4   (0.118) 0.124 0.041 0.025 0.107 0.101 0.070 

Locus 2341 : 
2 alleles
4.3% missing data
   3   (0.717) 0.515 0.857 0.869 0.762 0.740 0.838 
   1   (0.283) 0.485 0.143 0.131 0.238 0.260 0.162 

Locus 2342 : 
2 alleles
5.1% missing data
   2   (0.639) 0.639 0.560 0.918 0.603 0.708 0.726 
   1   (0.361) 0.361 0.440 0.082 0.397 0.292 0.274 

Locus 2343 : 
2 alleles
5.1% missing data
   1   (0.942) 0.988 0.995 0.994 0.900 0.979 0.917 
   3   (0.058) 0.012 0.005 0.006 0.100 0.021 0.083 

Locus 2344 : 
2 alleles
2.9% missing data
   1   (0.919) 0.919 0.975 0.681 0.971 0.981 0.938 
   3   (0.081) 0.081 0.025 0.319 0.029 0.019 0.062 

Locus 2345 : 
2 alleles
10.1% missing data
   4   (0.917) 0.938 0.967 0.573 0.966 0.940 0.954 
   2   (0.083) 0.062 0.033 0.427 0.034 0.060 0.046 

Locus 2346 : 
2 alleles
15.2% missing data
   1   (0.922) 0.935 0.837 0.975 0.967 0.937 0.971 
   3   (0.078) 0.065 0.163 0.025 0.033 0.063 0.029 

Locus 2347 : 
2 alleles
13.0% missing data
   3   (0.322) 0.300 0.560 0.081 0.292 0.416 0.282 
   1   (0.678) 0.700 0.440 0.919 0.708 0.584 0.718 

Locus 2348 : 
2 alleles
15.2% missing data
   3   (0.903) 0.842 0.931 0.974 0.954 0.961 0.939 
   4   (0.097) 0.158 0.069 0.026 0.046 0.039 0.061 

Locus 2349 : 
2 alleles
14.5% missing data
   3   (0.888) 0.875 0.771 0.945 0.948 0.960 0.928 
   1   (0.112) 0.125 0.229 0.055 0.052 0.040 0.072 

Locus 2350 : 
2 alleles
13.0% missing data
   2   (0.910) 0.801 0.945 0.917 0.964 0.965 0.970 
   4   (0.090) 0.199 0.055 0.083 0.036 0.035 0.030 

Locus 2351 : 
2 alleles
4.3% missing data
   2   (0.783) 0.676 0.844 0.933 0.841 0.658 0.874 
   4   (0.217) 0.324 0.156 0.067 0.159 0.342 0.126 

Locus 2352 : 
2 alleles
15.2% missing data
   3   (0.908) 0.957 0.956 0.969 0.911 0.938 0.925 
   1   (0.092) 0.043 0.044 0.031 0.089 0.062 0.075 

Locus 2353 : 
2 alleles
7.2% missing data
   1   (0.738) 0.589 0.695 0.915 0.816 0.835 0.798 
   3   (0.262) 0.411 0.305 0.085 0.184 0.165 0.202 

Locus 2354 : 
2 alleles
12.3% missing data
   3   (0.525) 0.579 0.456 0.688 0.502 0.346 0.579 
   1   (0.475) 0.421 0.544 0.312 0.498 0.654 0.421 

Locus 2355 : 
2 alleles
11.6% missing data
   3   (0.821) 0.650 0.605 0.911 0.926 0.910 0.903 
   1   (0.179) 0.350 0.395 0.089 0.074 0.090 0.097 

Locus 2356 : 
2 alleles
13.0% missing data
   1   (0.230) 0.259 0.160 0.238 0.174 0.115 0.335 
   4   (0.770) 0.741 0.840 0.762 0.826 0.885 0.665 

Locus 2357 : 
2 alleles
11.6% missing data
   1   (0.862) 0.943 0.946 0.583 0.862 0.828 0.881 
   4   (0.138) 0.057 0.054 0.417 0.138 0.172 0.119 

Locus 2358 : 
2 alleles
10.1% missing data
   1   (0.809) 0.856 0.950 0.956 0.794 0.586 0.738 
   3   (0.191) 0.144 0.050 0.044 0.206 0.414 0.262 

Locus 2359 : 
2 alleles
2.9% missing data
   1   (0.858) 0.905 0.901 0.960 0.846 0.933 0.892 
   4   (0.142) 0.095 0.099 0.040 0.154 0.067 0.108 

Locus 2360 : 
2 alleles
5.1% missing data
   2   (0.650) 0.706 0.786 0.306 0.637 0.789 0.620 
   4   (0.350) 0.294 0.214 0.694 0.363 0.211 0.380 

Locus 2361 : 
2 alleles
6.5% missing data
   2   (0.373) 0.282 0.165 0.429 0.402 0.458 0.557 
   4   (0.627) 0.718 0.835 0.571 0.598 0.542 0.443 

Locus 2362 : 
2 alleles
10.9% missing data
   2   (0.877) 0.855 0.895 0.571 0.959 0.746 0.939 
   4   (0.123) 0.145 0.105 0.429 0.041 0.254 0.061 

Locus 2363 : 
2 alleles
8.0% missing data
   1   (0.591) 0.525 0.709 0.886 0.606 0.519 0.519 
   3   (0.409) 0.475 0.291 0.114 0.394 0.481 0.481 

Locus 2364 : 
2 alleles
3.6% missing data
   2   (0.640) 0.619 0.796 0.532 0.632 0.781 0.651 
   4   (0.360) 0.381 0.204 0.468 0.368 0.219 0.349 

Locus 2365 : 
2 alleles
15.2% missing data
   2   (0.654) 0.628 0.659 0.491 0.674 0.877 0.712 
   4   (0.346) 0.372 0.341 0.509 0.326 0.123 0.288 

Locus 2366 : 
2 alleles
7.2% missing data
   1   (0.118) 0.125 0.114 0.052 0.072 0.054 0.100 
   3   (0.882) 0.875 0.886 0.948 0.928 0.946 0.900 

Locus 2367 : 
2 alleles
4.3% missing data
   4   (0.883) 0.873 0.909 0.967 0.904 0.961 0.950 
   2   (0.117) 0.127 0.091 0.033 0.096 0.039 0.050 

Locus 2368 : 
2 alleles
3.6% missing data
   2   (0.460) 0.534 0.480 0.227 0.454 0.267 0.473 
   3   (0.540) 0.466 0.520 0.773 0.546 0.733 0.527 

Locus 2369 : 
2 alleles
8.0% missing data
   3   (0.635) 0.726 0.761 0.699 0.558 0.605 0.648 
   1   (0.365) 0.274 0.239 0.301 0.442 0.395 0.352 

Locus 2370 : 
2 alleles
6.5% missing data
   4   (0.878) 0.850 0.925 0.955 0.933 0.898 0.857 
   1   (0.122) 0.150 0.075 0.045 0.067 0.102 0.143 

Locus 2371 : 
2 alleles
5.1% missing data
   2   (0.847) 0.751 0.959 0.970 0.870 0.921 0.884 
   4   (0.153) 0.249 0.041 0.030 0.130 0.079 0.116 

Locus 2372 : 
2 alleles
5.8% missing data
   3   (0.812) 0.880 0.916 0.199 0.844 0.935 0.756 
   4   (0.188) 0.120 0.084 0.801 0.156 0.065 0.244 

Locus 2373 : 
2 alleles
2.9% missing data
   3   (0.909) 0.925 0.935 0.963 0.949 0.935 0.910 
   1   (0.091) 0.075 0.065 0.037 0.051 0.065 0.090 

Locus 2374 : 
2 alleles
3.6% missing data
   2   (0.927) 0.985 0.995 0.994 0.876 0.684 0.909 
   4   (0.073) 0.015 0.005 0.006 0.124 0.316 0.091 

Locus 2375 : 
2 alleles
10.1% missing data
   3   (0.728) 0.769 0.927 0.681 0.687 0.591 0.761 
   1   (0.272) 0.231 0.073 0.319 0.313 0.409 0.239 

Locus 2376 : 
2 alleles
4.3% missing data
   1   (0.847) 0.771 0.784 0.959 0.906 0.959 0.916 
   2   (0.153) 0.229 0.216 0.041 0.094 0.041 0.084 

Locus 2377 : 
2 alleles
3.6% missing data
   2   (0.884) 0.811 0.838 0.959 0.966 0.699 0.925 
   4   (0.116) 0.189 0.162 0.041 0.034 0.301 0.075 

Locus 2378 : 
2 alleles
6.5% missing data
   4   (0.885) 0.939 0.923 0.919 0.884 0.932 0.913 
   2   (0.115) 0.061 0.077 0.081 0.116 0.068 0.087 

Locus 2379 : 
2 alleles
8.0% missing data
   2   (0.906) 0.934 0.828 0.971 0.947 0.929 0.954 
   4   (0.094) 0.066 0.172 0.029 0.053 0.071 0.046 

Locus 2380 : 
2 alleles
3.6% missing data
   2   (0.711) 0.646 0.663 0.915 0.749 0.867 0.727 
   3   (0.289) 0.354 0.337 0.085 0.251 0.133 0.273 

Locus 2381 : 
2 alleles
13.0% missing data
   1   (0.908) 0.928 0.939 0.976 0.950 0.891 0.868 
   3   (0.092) 0.072 0.061 0.024 0.050 0.109 0.132 

Locus 2382 : 
2 alleles
11.6% missing data
   2   (0.909) 0.914 0.976 0.963 0.929 0.936 0.943 
   4   (0.091) 0.086 0.024 0.037 0.071 0.064 0.057 

Locus 2383 : 
2 alleles
5.8% missing data
   1   (0.088) 0.043 0.014 0.015 0.096 0.119 0.101 
   3   (0.912) 0.957 0.986 0.985 0.904 0.881 0.899 

Locus 2384 : 
2 alleles
1.4% missing data
   2   (0.894) 0.909 0.964 0.978 0.922 0.837 0.897 
   4   (0.106) 0.091 0.036 0.022 0.078 0.163 0.103 

Locus 2385 : 
2 alleles
3.6% missing data
   4   (0.825) 0.868 0.937 0.957 0.835 0.855 0.631 
   3   (0.175) 0.132 0.063 0.043 0.165 0.145 0.369 

Locus 2386 : 
2 alleles
12.3% missing data
   3   (0.084) 0.065 0.043 0.028 0.052 0.071 0.079 
   4   (0.916) 0.935 0.957 0.972 0.948 0.929 0.921 

Locus 2387 : 
2 alleles
4.3% missing data
   1   (0.119) 0.111 0.036 0.041 0.098 0.038 0.160 
   3   (0.881) 0.889 0.964 0.959 0.902 0.962 0.840 

Locus 2388 : 
2 alleles
12.3% missing data
   1   (0.881) 0.865 0.928 0.968 0.903 0.950 0.937 
   3   (0.119) 0.135 0.072 0.032 0.097 0.050 0.063 

Locus 2389 : 
2 alleles
5.1% missing data
   1   (0.781) 0.761 0.855 0.945 0.818 0.727 0.739 
   3   (0.219) 0.239 0.145 0.055 0.182 0.273 0.261 

Locus 2390 : 
2 alleles
5.1% missing data
   1   (0.861) 0.798 0.897 0.934 0.916 0.944 0.881 
   3   (0.139) 0.202 0.103 0.066 0.084 0.056 0.119 

Locus 2391 : 
2 alleles
4.3% missing data
   4   (0.522) 0.548 0.330 0.203 0.549 0.697 0.632 
   1   (0.478) 0.452 0.670 0.797 0.451 0.303 0.368 

Locus 2392 : 
2 alleles
7.2% missing data
   4   (0.826) 0.856 0.906 0.691 0.881 0.901 0.726 
   2   (0.174) 0.144 0.094 0.309 0.119 0.099 0.274 

Locus 2393 : 
2 alleles
1.4% missing data
   3   (0.904) 0.893 0.981 0.979 0.926 0.966 0.909 
   1   (0.096) 0.107 0.019 0.021 0.074 0.034 0.091 

Locus 2394 : 
2 alleles
3.6% missing data
   3   (0.352) 0.404 0.471 0.103 0.302 0.326 0.355 
   2   (0.648) 0.596 0.529 0.897 0.698 0.674 0.645 

Locus 2395 : 
2 alleles
2.9% missing data
   3   (0.615) 0.594 0.452 0.336 0.651 0.805 0.770 
   1   (0.385) 0.406 0.548 0.664 0.349 0.195 0.230 

Locus 2396 : 
2 alleles
2.2% missing data
   4   (0.952) 0.829 0.908 0.983 0.994 0.994 0.991 
   1   (0.048) 0.171 0.092 0.017 0.006 0.006 0.009 

Locus 2397 : 
2 alleles
13.0% missing data
   2   (0.151) 0.162 0.203 0.664 0.066 0.067 0.089 
   4   (0.849) 0.838 0.797 0.336 0.934 0.933 0.911 

Locus 2398 : 
2 alleles
4.3% missing data
   3   (0.825) 0.784 0.931 0.897 0.836 0.916 0.868 
   1   (0.175) 0.216 0.069 0.103 0.164 0.084 0.132 

Locus 2399 : 
2 alleles
3.6% missing data
   3   (0.821) 0.886 0.956 0.413 0.807 0.870 0.848 
   1   (0.179) 0.114 0.044 0.587 0.193 0.130 0.152 

Locus 2400 : 
2 alleles
10.9% missing data
   3   (0.411) 0.374 0.525 0.121 0.456 0.369 0.360 
   4   (0.589) 0.626 0.475 0.879 0.544 0.631 0.640 

Locus 2401 : 
2 alleles
16.7% missing data
   3   (0.804) 0.756 0.869 0.942 0.852 0.855 0.749 
   1   (0.196) 0.244 0.131 0.058 0.148 0.145 0.251 

Locus 2402 : 
2 alleles
1.4% missing data
   4   (0.906) 0.911 0.934 0.620 0.958 0.970 0.969 
   2   (0.094) 0.089 0.066 0.380 0.042 0.030 0.031 

Locus 2403 : 
2 alleles
8.0% missing data
   1   (0.854) 0.737 0.857 0.930 0.924 0.945 0.892 
   3   (0.146) 0.263 0.143 0.070 0.076 0.055 0.108 

Locus 2404 : 
2 alleles
4.3% missing data
   1   (0.360) 0.492 0.310 0.116 0.263 0.279 0.553 
   3   (0.640) 0.508 0.690 0.884 0.737 0.721 0.447 

Locus 2405 : 
2 alleles
5.1% missing data
   3   (0.871) 0.946 0.983 0.982 0.775 0.929 0.819 
   1   (0.129) 0.054 0.017 0.018 0.225 0.071 0.181 

Locus 2406 : 
2 alleles
6.5% missing data
   4   (0.858) 0.729 0.840 0.571 0.949 0.947 0.944 
   2   (0.142) 0.271 0.160 0.429 0.051 0.053 0.056 

Locus 2407 : 
2 alleles
0.7% missing data
   4   (0.946) 0.861 0.804 0.977 0.993 0.993 0.990 
   2   (0.054) 0.139 0.196 0.023 0.007 0.007 0.010 

Locus 2408 : 
2 alleles
5.1% missing data
   1   (0.279) 0.303 0.205 0.104 0.231 0.606 0.277 
   3   (0.721) 0.697 0.795 0.896 0.769 0.394 0.723 

Locus 2409 : 
2 alleles
13.8% missing data
   1   (0.900) 0.948 0.918 0.960 0.917 0.851 0.946 
   3   (0.100) 0.052 0.082 0.040 0.083 0.149 0.054 

Locus 2410 : 
2 alleles
2.2% missing data
   1   (0.140) 0.194 0.434 0.448 0.045 0.040 0.044 
   4   (0.860) 0.806 0.566 0.552 0.955 0.960 0.956 

Locus 2411 : 
2 alleles
10.1% missing data
   2   (0.882) 0.849 0.966 0.974 0.887 0.968 0.940 
   4   (0.118) 0.151 0.034 0.026 0.113 0.032 0.060 

Locus 2412 : 
2 alleles
13.0% missing data
   2   (0.918) 0.918 0.965 0.782 0.967 0.973 0.966 
   4   (0.082) 0.082 0.035 0.218 0.033 0.027 0.034 

Locus 2413 : 
2 alleles
0.7% missing data
   2   (0.907) 0.913 0.964 0.978 0.939 0.875 0.954 
   4   (0.093) 0.087 0.036 0.022 0.061 0.125 0.046 

Locus 2414 : 
2 alleles
3.6% missing data
   3   (0.915) 0.872 0.921 0.965 0.971 0.971 0.930 
   1   (0.085) 0.128 0.079 0.035 0.029 0.029 0.070 

Locus 2415 : 
2 alleles
10.9% missing data
   3   (0.894) 0.937 0.928 0.957 0.903 0.940 0.914 
   2   (0.106) 0.063 0.072 0.043 0.097 0.060 0.086 

Locus 2416 : 
2 alleles
16.7% missing data
   4   (0.824) 0.762 0.929 0.947 0.806 0.946 0.916 
   1   (0.176) 0.238 0.071 0.053 0.194 0.054 0.084 

Locus 2417 : 
2 alleles
10.9% missing data
   2   (0.905) 0.946 0.959 0.713 0.943 0.953 0.927 
   4   (0.095) 0.054 0.041 0.287 0.057 0.047 0.073 

Locus 2418 : 
2 alleles
5.1% missing data
   2   (0.873) 0.853 0.955 0.971 0.881 0.940 0.931 
   4   (0.127) 0.147 0.045 0.029 0.119 0.060 0.069 

Locus 2419 : 
2 alleles
3.6% missing data
   1   (0.319) 0.390 0.267 0.418 0.258 0.203 0.293 
   3   (0.681) 0.610 0.733 0.582 0.742 0.797 0.707 

Locus 2420 : 
2 alleles
1.4% missing data
   2   (0.918) 0.958 0.988 0.985 0.891 0.969 0.955 
   4   (0.082) 0.042 0.012 0.015 0.109 0.031 0.045 

Locus 2421 : 
2 alleles
11.6% missing data
   2   (0.145) 0.033 0.014 0.015 0.420 0.238 0.123 
   4   (0.855) 0.967 0.986 0.985 0.580 0.762 0.877 

Locus 2422 : 
2 alleles
3.6% missing data
   3   (0.900) 0.942 0.984 0.841 0.924 0.906 0.902 
   2   (0.100) 0.058 0.016 0.159 0.076 0.094 0.098 

Locus 2423 : 
2 alleles
2.2% missing data
   4   (0.885) 0.951 0.979 0.772 0.882 0.881 0.905 
   2   (0.115) 0.049 0.021 0.228 0.118 0.119 0.095 

Locus 2424 : 
2 alleles
3.6% missing data
   1   (0.684) 0.551 0.395 0.338 0.854 0.753 0.705 
   4   (0.316) 0.449 0.605 0.662 0.146 0.247 0.295 

Locus 2425 : 
2 alleles
1.4% missing data
   1   (0.890) 0.871 0.922 0.952 0.953 0.755 0.906 
   3   (0.110) 0.129 0.078 0.048 0.047 0.245 0.094 

Locus 2426 : 
2 alleles
11.6% missing data
   3   (0.856) 0.880 0.925 0.893 0.894 0.871 0.769 
   1   (0.144) 0.120 0.075 0.107 0.106 0.129 0.231 

Locus 2427 : 
2 alleles
10.1% missing data
   1   (0.547) 0.703 0.773 0.557 0.386 0.542 0.541 
   3   (0.453) 0.297 0.227 0.443 0.614 0.458 0.459 

Locus 2428 : 
2 alleles
1.4% missing data
   1   (0.943) 0.989 0.996 0.995 0.912 0.973 0.874 
   3   (0.057) 0.011 0.004 0.005 0.088 0.027 0.126 

Locus 2429 : 
2 alleles
13.8% missing data
   2   (0.904) 0.921 0.955 0.611 0.956 0.916 0.952 
   4   (0.096) 0.079 0.045 0.389 0.044 0.084 0.048 

Locus 2430 : 
2 alleles
14.5% missing data
   2   (0.902) 0.935 0.974 0.980 0.911 0.955 0.856 
   4   (0.098) 0.065 0.026 0.020 0.089 0.045 0.144 

Locus 2431 : 
2 alleles
5.8% missing data
   3   (0.784) 0.710 0.862 0.927 0.871 0.335 0.778 
   1   (0.216) 0.290 0.138 0.073 0.129 0.665 0.222 

Locus 2432 : 
2 alleles
2.2% missing data
   2   (0.853) 0.916 0.964 0.597 0.870 0.899 0.791 
   4   (0.147) 0.084 0.036 0.403 0.130 0.101 0.209 

Locus 2433 : 
2 alleles
2.9% missing data
   4   (0.738) 0.799 0.826 0.586 0.765 0.794 0.644 
   2   (0.262) 0.201 0.174 0.414 0.235 0.206 0.356 

Locus 2434 : 
2 alleles
5.1% missing data
   1   (0.933) 0.917 0.867 0.974 0.980 0.985 0.975 
   2   (0.067) 0.083 0.133 0.026 0.020 0.015 0.025 

Locus 2435 : 
2 alleles
11.6% missing data
   1   (0.903) 0.886 0.949 0.950 0.940 0.950 0.946 
   3   (0.097) 0.114 0.051 0.050 0.060 0.050 0.054 

Locus 2436 : 
2 alleles
15.2% missing data
   2   (0.651) 0.621 0.808 0.644 0.662 0.324 0.777 
   4   (0.349) 0.379 0.192 0.356 0.338 0.676 0.223 

Locus 2437 : 
2 alleles
5.1% missing data
   3   (0.916) 0.956 0.958 0.948 0.937 0.848 0.952 
   1   (0.084) 0.044 0.042 0.052 0.063 0.152 0.048 

Locus 2438 : 
2 alleles
4.3% missing data
   1   (0.798) 0.851 0.736 0.939 0.821 0.871 0.719 
   2   (0.202) 0.149 0.264 0.061 0.179 0.129 0.281 

Locus 2439 : 
2 alleles
2.9% missing data
   1   (0.831) 0.880 0.917 0.650 0.849 0.869 0.881 
   4   (0.169) 0.120 0.083 0.350 0.151 0.131 0.119 

Locus 2440 : 
2 alleles
5.1% missing data
   1   (0.261) 0.261 0.141 0.070 0.278 0.378 0.227 
   3   (0.739) 0.739 0.859 0.930 0.722 0.622 0.773 

Locus 2441 : 
2 alleles
18.1% missing data
   2   (0.356) 0.411 0.461 0.488 0.292 0.181 0.280 
   1   (0.644) 0.589 0.539 0.512 0.708 0.819 0.720 

Locus 2442 : 
2 alleles
2.9% missing data
   1   (0.905) 0.907 0.931 0.972 0.946 0.970 0.908 
   4   (0.095) 0.093 0.069 0.028 0.054 0.030 0.092 

Locus 2443 : 
2 alleles
1.4% missing data
   2   (0.868) 0.922 0.909 0.972 0.856 0.936 0.874 
   4   (0.132) 0.078 0.091 0.028 0.144 0.064 0.126 

Locus 2444 : 
2 alleles
2.9% missing data
   4   (0.407) 0.312 0.409 0.100 0.492 0.317 0.493 
   2   (0.593) 0.688 0.591 0.900 0.508 0.683 0.507 

Locus 2445 : 
2 alleles
17.4% missing data
   4   (0.638) 0.689 0.707 0.741 0.659 0.495 0.532 
   2   (0.362) 0.311 0.293 0.259 0.341 0.505 0.468 

Locus 2446 : 
2 alleles
2.9% missing data
   4   (0.862) 0.933 0.966 0.972 0.863 0.712 0.703 
   2   (0.138) 0.067 0.034 0.028 0.137 0.288 0.297 

Locus 2447 : 
2 alleles
5.8% missing data
   3   (0.910) 0.930 0.980 0.979 0.935 0.785 0.943 
   1   (0.090) 0.070 0.020 0.021 0.065 0.215 0.057 

Locus 2448 : 
2 alleles
5.8% missing data
   1   (0.759) 0.714 0.788 0.936 0.805 0.853 0.688 
   4   (0.241) 0.286 0.212 0.064 0.195 0.147 0.312 

Locus 2449 : 
2 alleles
2.9% missing data
   4   (0.599) 0.536 0.718 0.863 0.557 0.797 0.606 
   1   (0.401) 0.464 0.282 0.137 0.443 0.203 0.394 

Locus 2450 : 
2 alleles
2.2% missing data
   3   (0.553) 0.111 0.040 0.046 0.907 0.855 0.891 
   1   (0.447) 0.889 0.960 0.954 0.093 0.145 0.109 

Locus 2451 : 
2 alleles
14.5% missing data
   2   (0.895) 0.910 0.824 0.869 0.945 0.972 0.932 
   4   (0.105) 0.090 0.176 0.131 0.055 0.028 0.068 

Locus 2452 : 
2 alleles
11.6% missing data
   1   (0.897) 0.823 0.966 0.970 0.940 0.962 0.937 
   3   (0.103) 0.177 0.034 0.030 0.060 0.038 0.063 

Locus 2453 : 
2 alleles
2.2% missing data
   4   (0.909) 0.968 0.987 0.892 0.926 0.941 0.846 
   2   (0.091) 0.032 0.013 0.108 0.074 0.059 0.154 

Locus 2454 : 
2 alleles
8.0% missing data
   1   (0.915) 0.904 0.985 0.984 0.934 0.978 0.949 
   4   (0.085) 0.096 0.015 0.016 0.066 0.022 0.051 

Locus 2455 : 
2 alleles
3.6% missing data
   2   (0.384) 0.404 0.504 0.519 0.265 0.631 0.427 
   1   (0.616) 0.596 0.496 0.481 0.735 0.369 0.573 

Locus 2456 : 
2 alleles
4.3% missing data
   3   (0.830) 0.867 0.666 0.956 0.839 0.938 0.907 
   4   (0.170) 0.133 0.334 0.044 0.161 0.062 0.093 

Locus 2457 : 
2 alleles
9.4% missing data
   2   (0.921) 0.880 0.938 0.973 0.968 0.968 0.966 
   4   (0.079) 0.120 0.062 0.027 0.032 0.032 0.034 

Locus 2458 : 
2 alleles
6.5% missing data
   3   (0.904) 0.897 0.911 0.967 0.938 0.972 0.967 
   4   (0.096) 0.103 0.089 0.033 0.062 0.028 0.033 

Locus 2459 : 
2 alleles
12.3% missing data
   1   (0.195) 0.213 0.109 0.064 0.181 0.141 0.196 
   3   (0.805) 0.787 0.891 0.936 0.819 0.859 0.804 

Locus 2460 : 
2 alleles
3.6% missing data
   2   (0.241) 0.167 0.438 0.061 0.247 0.105 0.270 
   4   (0.759) 0.833 0.562 0.939 0.753 0.895 0.730 

Locus 2461 : 
2 alleles
7.2% missing data
   1   (0.885) 0.830 0.883 0.582 0.962 0.968 0.956 
   3   (0.115) 0.170 0.117 0.418 0.038 0.032 0.044 

Locus 2462 : 
2 alleles
12.3% missing data
   1   (0.954) 0.838 0.955 0.921 0.994 0.994 0.992 
   2   (0.046) 0.162 0.045 0.079 0.006 0.006 0.008 

Locus 2463 : 
2 alleles
4.3% missing data
   3   (0.890) 0.862 0.825 0.960 0.954 0.804 0.959 
   1   (0.110) 0.138 0.175 0.040 0.046 0.196 0.041 

Locus 2464 : 
2 alleles
6.5% missing data
   4   (0.799) 0.851 0.824 0.931 0.819 0.813 0.699 
   2   (0.201) 0.149 0.176 0.069 0.181 0.187 0.301 

Locus 2465 : 
2 alleles
10.9% missing data
   2   (0.625) 0.568 0.425 0.508 0.734 0.388 0.758 
   4   (0.375) 0.432 0.575 0.492 0.266 0.612 0.242 

Locus 2466 : 
2 alleles
8.0% missing data
   4   (0.868) 0.814 0.930 0.939 0.939 0.414 0.924 
   2   (0.132) 0.186 0.070 0.061 0.061 0.586 0.076 

Locus 2467 : 
2 alleles
15.2% missing data
   3   (0.879) 0.900 0.834 0.876 0.925 0.933 0.906 
   1   (0.121) 0.100 0.166 0.124 0.075 0.067 0.094 

Locus 2468 : 
2 alleles
18.1% missing data
   4   (0.693) 0.564 0.278 0.887 0.804 0.872 0.791 
   2   (0.307) 0.436 0.722 0.113 0.196 0.128 0.209 

Locus 2469 : 
2 alleles
19.6% missing data
   1   (0.184) 0.203 0.091 0.231 0.137 0.136 0.234 
   3   (0.816) 0.797 0.909 0.769 0.863 0.864 0.766 

Locus 2470 : 
2 alleles
11.6% missing data
   2   (0.145) 0.112 0.057 0.373 0.117 0.102 0.100 
   4   (0.855) 0.888 0.943 0.627 0.883 0.898 0.900 

Locus 2471 : 
2 alleles
10.9% missing data
   1   (0.857) 0.903 0.936 0.964 0.888 0.807 0.722 
   3   (0.143) 0.097 0.064 0.036 0.112 0.193 0.278 

Locus 2472 : 
2 alleles
15.2% missing data
   1   (0.910) 0.926 0.953 0.975 0.936 0.920 0.948 
   3   (0.090) 0.074 0.047 0.025 0.064 0.080 0.052 

Locus 2473 : 
2 alleles
2.9% missing data
   3   (0.834) 0.860 0.961 0.629 0.839 0.925 0.866 
   2   (0.166) 0.140 0.039 0.371 0.161 0.075 0.134 

Locus 2474 : 
2 alleles
10.1% missing data
   4   (0.320) 0.298 0.541 0.119 0.312 0.212 0.262 
   1   (0.680) 0.702 0.459 0.881 0.688 0.788 0.738 

Locus 2475 : 
2 alleles
1.4% missing data
   3   (0.667) 0.774 0.918 0.233 0.632 0.462 0.563 
   1   (0.333) 0.226 0.082 0.767 0.368 0.538 0.437 

Locus 2476 : 
2 alleles
2.9% missing data
   1   (0.900) 0.866 0.950 0.979 0.931 0.963 0.958 
   2   (0.100) 0.134 0.050 0.021 0.069 0.037 0.042 

Locus 2477 : 
2 alleles
2.9% missing data
   1   (0.323) 0.348 0.326 0.101 0.336 0.289 0.236 
   3   (0.677) 0.652 0.674 0.899 0.664 0.711 0.764 

Locus 2478 : 
2 alleles
5.1% missing data
   4   (0.765) 0.643 0.910 0.936 0.787 0.726 0.840 
   1   (0.235) 0.357 0.090 0.064 0.213 0.274 0.160 

Locus 2479 : 
2 alleles
0.7% missing data
   4   (0.925) 0.895 0.955 0.982 0.974 0.976 0.928 
   2   (0.075) 0.105 0.045 0.018 0.026 0.024 0.072 

Locus 2480 : 
2 alleles
5.8% missing data
   2   (0.590) 0.500 0.639 0.273 0.659 0.769 0.636 
   4   (0.410) 0.500 0.361 0.727 0.341 0.231 0.364 

Locus 2481 : 
2 alleles
4.3% missing data
   1   (0.089) 0.033 0.024 0.023 0.131 0.044 0.054 
   3   (0.911) 0.967 0.976 0.977 0.869 0.956 0.946 

Locus 2482 : 
2 alleles
10.9% missing data
   2   (0.888) 0.944 0.981 0.984 0.862 0.893 0.804 
   4   (0.112) 0.056 0.019 0.016 0.138 0.107 0.196 

Locus 2483 : 
2 alleles
3.6% missing data
   2   (0.912) 0.895 0.929 0.949 0.963 0.904 0.939 
   1   (0.088) 0.105 0.071 0.051 0.037 0.096 0.061 

Locus 2484 : 
2 alleles
1.4% missing data
   1   (0.226) 0.287 0.071 0.059 0.230 0.099 0.283 
   4   (0.774) 0.713 0.929 0.941 0.770 0.901 0.717 

Locus 2485 : 
2 alleles
4.3% missing data
   2   (0.934) 0.857 0.900 0.928 0.986 0.990 0.984 
   4   (0.066) 0.143 0.100 0.072 0.014 0.010 0.016 

Locus 2486 : 
2 alleles
14.5% missing data
   2   (0.793) 0.784 0.912 0.732 0.814 0.882 0.827 
   4   (0.207) 0.216 0.088 0.268 0.186 0.118 0.173 

Locus 2487 : 
2 alleles
11.6% missing data
   3   (0.897) 0.899 0.905 0.961 0.932 0.968 0.936 
   1   (0.103) 0.101 0.095 0.039 0.068 0.032 0.064 

Locus 2488 : 
2 alleles
13.0% missing data
   3   (0.917) 0.967 0.988 0.986 0.909 0.859 0.884 
   1   (0.083) 0.033 0.012 0.014 0.091 0.141 0.116 

Locus 2489 : 
2 alleles
3.6% missing data
   1   (0.732) 0.698 0.816 0.744 0.778 0.890 0.676 
   4   (0.268) 0.302 0.184 0.256 0.222 0.110 0.324 

Locus 2490 : 
2 alleles
11.6% missing data
   1   (0.943) 0.987 0.994 0.994 0.904 0.968 0.951 
   4   (0.057) 0.013 0.006 0.006 0.096 0.032 0.049 

Locus 2491 : 
2 alleles
1.4% missing data
   3   (0.918) 0.943 0.987 0.981 0.926 0.923 0.936 
   4   (0.082) 0.057 0.013 0.019 0.074 0.077 0.064 

Locus 2492 : 
2 alleles
2.2% missing data
   1   (0.906) 0.883 0.964 0.953 0.943 0.911 0.957 
   3   (0.094) 0.117 0.036 0.047 0.057 0.089 0.043 

Locus 2493 : 
2 alleles
14.5% missing data
   3   (0.831) 0.644 0.925 0.947 0.892 0.905 0.887 
   1   (0.169) 0.356 0.075 0.053 0.108 0.095 0.113 

Locus 2494 : 
2 alleles
14.5% missing data
   1   (0.877) 0.862 0.927 0.958 0.933 0.938 0.754 
   2   (0.123) 0.138 0.073 0.042 0.067 0.062 0.246 

Locus 2495 : 
2 alleles
2.2% missing data
   4   (0.914) 0.921 0.838 0.980 0.958 0.974 0.971 
   1   (0.086) 0.079 0.162 0.020 0.042 0.026 0.029 

Locus 2496 : 
2 alleles
6.5% missing data
   1   (0.132) 0.081 0.077 0.027 0.135 0.183 0.119 
   3   (0.868) 0.919 0.923 0.973 0.865 0.817 0.881 

Locus 2497 : 
2 alleles
14.5% missing data
   4   (0.877) 0.858 0.953 0.688 0.935 0.936 0.904 
   2   (0.123) 0.142 0.047 0.312 0.065 0.064 0.096 

Locus 2498 : 
2 alleles
3.6% missing data
   3   (0.931) 0.974 0.992 0.988 0.903 0.961 0.967 
   1   (0.069) 0.026 0.008 0.012 0.097 0.039 0.033 

Locus 2499 : 
2 alleles
0.0% missing data
   2   (0.924) 0.803 0.936 0.966 0.979 0.977 0.976 
   3   (0.076) 0.197 0.064 0.034 0.021 0.023 0.024 

Locus 2500 : 
2 alleles
15.2% missing data
   4   (0.712) 0.618 0.493 0.714 0.841 0.705 0.730 
   1   (0.288) 0.382 0.507 0.286 0.159 0.295 0.270 

Locus 2501 : 
2 alleles
10.9% missing data
   2   (0.894) 0.913 0.959 0.956 0.926 0.718 0.920 
   4   (0.106) 0.087 0.041 0.044 0.074 0.282 0.080 

Locus 2502 : 
2 alleles
15.2% missing data
   2   (0.911) 0.947 0.947 0.943 0.937 0.932 0.928 
   4   (0.089) 0.053 0.053 0.057 0.063 0.068 0.072 

Locus 2503 : 
2 alleles
2.2% missing data
   2   (0.803) 0.810 0.785 0.250 0.868 0.906 0.906 
   4   (0.197) 0.190 0.215 0.750 0.132 0.094 0.094 

Locus 2504 : 
2 alleles
11.6% missing data
   4   (0.915) 0.972 0.936 0.978 0.931 0.920 0.888 
   2   (0.085) 0.028 0.064 0.022 0.069 0.080 0.112 

Locus 2505 : 
2 alleles
2.9% missing data
   2   (0.818) 0.828 0.797 0.962 0.823 0.924 0.871 
   1   (0.182) 0.172 0.203 0.038 0.177 0.076 0.129 

Locus 2506 : 
2 alleles
6.5% missing data
   3   (0.856) 0.883 0.908 0.944 0.871 0.722 0.921 
   1   (0.144) 0.117 0.092 0.056 0.129 0.278 0.079 

Locus 2507 : 
2 alleles
2.2% missing data
   2   (0.858) 0.772 0.648 0.950 0.945 0.940 0.890 
   4   (0.142) 0.228 0.352 0.050 0.055 0.060 0.110 

Locus 2508 : 
2 alleles
2.9% missing data
   4   (0.904) 0.910 0.969 0.973 0.941 0.969 0.835 
   2   (0.096) 0.090 0.031 0.027 0.059 0.031 0.165 

Locus 2509 : 
2 alleles
4.3% missing data
   4   (0.896) 0.918 0.893 0.578 0.952 0.941 0.965 
   2   (0.104) 0.082 0.107 0.422 0.048 0.059 0.035 

Locus 2510 : 
2 alleles
14.5% missing data
   3   (0.420) 0.446 0.367 0.158 0.455 0.185 0.470 
   2   (0.580) 0.554 0.633 0.842 0.545 0.815 0.530 

Locus 2511 : 
2 alleles
15.2% missing data
   1   (0.875) 0.856 0.930 0.957 0.908 0.885 0.918 
   3   (0.125) 0.144 0.070 0.043 0.092 0.115 0.082 

Locus 2512 : 
2 alleles
4.3% missing data
   2   (0.773) 0.716 0.917 0.948 0.759 0.841 0.787 
   4   (0.227) 0.284 0.083 0.052 0.241 0.159 0.213 

Locus 2513 : 
2 alleles
2.9% missing data
   1   (0.133) 0.104 0.033 0.029 0.172 0.051 0.100 
   3   (0.867) 0.896 0.967 0.971 0.828 0.949 0.900 

Locus 2514 : 
2 alleles
6.5% missing data
   1   (0.164) 0.209 0.036 0.034 0.151 0.078 0.240 
   3   (0.836) 0.791 0.964 0.966 0.849 0.922 0.760 

Locus 2515 : 
2 alleles
12.3% missing data
   3   (0.506) 0.416 0.253 0.112 0.634 0.728 0.622 
   2   (0.494) 0.584 0.747 0.888 0.366 0.272 0.378 

Locus 2516 : 
2 alleles
7.2% missing data
   2   (0.680) 0.589 0.470 0.523 0.807 0.730 0.733 
   4   (0.320) 0.411 0.530 0.477 0.193 0.270 0.267 

Locus 2517 : 
2 alleles
13.8% missing data
   4   (0.571) 0.471 0.558 0.461 0.604 0.643 0.748 
   3   (0.429) 0.529 0.442 0.539 0.396 0.357 0.252 

Locus 2518 : 
2 alleles
5.1% missing data
   2   (0.675) 0.632 0.794 0.567 0.710 0.773 0.672 
   4   (0.325) 0.368 0.206 0.433 0.290 0.227 0.328 

Locus 2519 : 
2 alleles
10.1% missing data
   4   (0.431) 0.410 0.351 0.754 0.438 0.419 0.336 
   2   (0.569) 0.590 0.649 0.246 0.562 0.581 0.664 

Locus 2520 : 
2 alleles
11.6% missing data
   1   (0.888) 0.839 0.752 0.965 0.953 0.938 0.945 
   3   (0.112) 0.161 0.248 0.035 0.047 0.062 0.055 

Locus 2521 : 
2 alleles
4.3% missing data
   2   (0.900) 0.940 0.925 0.975 0.912 0.936 0.950 
   4   (0.100) 0.060 0.075 0.025 0.088 0.064 0.050 

Locus 2522 : 
2 alleles
4.3% missing data
   4   (0.841) 0.884 0.947 0.671 0.861 0.771 0.897 
   2   (0.159) 0.116 0.053 0.329 0.139 0.229 0.103 

Locus 2523 : 
2 alleles
13.8% missing data
   4   (0.900) 0.908 0.955 0.957 0.920 0.963 0.931 
   3   (0.100) 0.092 0.045 0.043 0.080 0.037 0.069 

Locus 2524 : 
2 alleles
13.0% missing data
   1   (0.061) 0.013 0.005 0.006 0.086 0.233 0.045 
   3   (0.939) 0.987 0.995 0.994 0.914 0.767 0.955 

Locus 2525 : 
2 alleles
12.3% missing data
   2   (0.880) 0.897 0.960 0.974 0.871 0.957 0.907 
   4   (0.120) 0.103 0.040 0.026 0.129 0.043 0.093 

Locus 2526 : 
2 alleles
6.5% missing data
   2   (0.801) 0.785 0.897 0.941 0.813 0.776 0.816 
   3   (0.199) 0.215 0.103 0.059 0.187 0.224 0.184 

Locus 2527 : 
2 alleles
15.9% missing data
   1   (0.917) 0.909 0.975 0.959 0.946 0.968 0.955 
   4   (0.083) 0.091 0.025 0.041 0.054 0.032 0.045 

Locus 2528 : 
2 alleles
3.6% missing data
   3   (0.914) 0.959 0.984 0.986 0.897 0.956 0.904 
   1   (0.086) 0.041 0.016 0.014 0.103 0.044 0.096 

Locus 2529 : 
2 alleles
5.1% missing data
   1   (0.700) 0.623 0.893 0.929 0.673 0.636 0.744 
   2   (0.300) 0.377 0.107 0.071 0.327 0.364 0.256 

Locus 2530 : 
2 alleles
5.8% missing data
   2   (0.791) 0.820 0.873 0.940 0.785 0.638 0.830 
   4   (0.209) 0.180 0.127 0.060 0.215 0.362 0.170 

Locus 2531 : 
2 alleles
8.0% missing data
   1   (0.692) 0.542 0.666 0.466 0.802 0.842 0.772 
   3   (0.308) 0.458 0.334 0.534 0.198 0.158 0.228 

Locus 2532 : 
2 alleles
17.4% missing data
   3   (0.895) 0.938 0.810 0.975 0.923 0.921 0.941 
   4   (0.105) 0.062 0.190 0.025 0.077 0.079 0.059 

Locus 2533 : 
2 alleles
13.8% missing data
   3   (0.424) 0.455 0.634 0.469 0.328 0.432 0.431 
   1   (0.576) 0.545 0.366 0.531 0.672 0.568 0.569 

Locus 2534 : 
2 alleles
14.5% missing data
   4   (0.890) 0.826 0.835 0.972 0.954 0.968 0.931 
   2   (0.110) 0.174 0.165 0.028 0.046 0.032 0.069 

Locus 2535 : 
2 alleles
2.9% missing data
   3   (0.821) 0.856 0.922 0.620 0.838 0.909 0.854 
   2   (0.179) 0.144 0.078 0.380 0.162 0.091 0.146 

Locus 2536 : 
2 alleles
15.2% missing data
   4   (0.786) 0.695 0.762 0.806 0.868 0.897 0.775 
   2   (0.214) 0.305 0.238 0.194 0.132 0.103 0.225 

Locus 2537 : 
2 alleles
10.9% missing data
   4   (0.655) 0.691 0.673 0.522 0.670 0.708 0.667 
   2   (0.345) 0.309 0.327 0.478 0.330 0.292 0.333 

Locus 2538 : 
2 alleles
3.6% missing data
   2   (0.803) 0.749 0.897 0.942 0.827 0.926 0.794 
   4   (0.197) 0.251 0.103 0.058 0.173 0.074 0.206 

Locus 2539 : 
2 alleles
2.9% missing data
   3   (0.870) 0.877 0.864 0.963 0.902 0.912 0.914 
   1   (0.130) 0.123 0.136 0.037 0.098 0.088 0.086 

Locus 2540 : 
2 alleles
14.5% missing data
   4   (0.179) 0.176 0.128 0.051 0.185 0.195 0.091 
   3   (0.821) 0.824 0.872 0.949 0.815 0.805 0.909 

Locus 2541 : 
2 alleles
0.7% missing data
   3   (0.151) 0.122 0.069 0.055 0.106 0.567 0.160 
   4   (0.849) 0.878 0.931 0.945 0.894 0.433 0.840 

Locus 2542 : 
2 alleles
2.9% missing data
   1   (0.922) 0.966 0.982 0.984 0.940 0.962 0.833 
   3   (0.078) 0.034 0.018 0.016 0.060 0.038 0.167 

Locus 2543 : 
2 alleles
18.8% missing data
   3   (0.763) 0.756 0.848 0.684 0.792 0.818 0.777 
   1   (0.237) 0.244 0.152 0.316 0.208 0.182 0.223 

Locus 2544 : 
2 alleles
11.6% missing data
   4   (0.917) 0.912 0.959 0.975 0.946 0.961 0.966 
   2   (0.083) 0.088 0.041 0.025 0.054 0.039 0.034 

Locus 2545 : 
2 alleles
12.3% missing data
   4   (0.264) 0.175 0.080 0.111 0.379 0.359 0.264 
   2   (0.736) 0.825 0.920 0.889 0.621 0.641 0.736 

Locus 2546 : 
2 alleles
13.8% missing data
   2   (0.538) 0.347 0.130 0.083 0.760 0.545 0.807 
   3   (0.462) 0.653 0.870 0.917 0.240 0.455 0.193 

Locus 2547 : 
2 alleles
9.4% missing data
   1   (0.456) 0.436 0.453 0.465 0.442 0.436 0.520 
   4   (0.544) 0.564 0.547 0.535 0.558 0.564 0.480 

Locus 2548 : 
2 alleles
10.9% missing data
   4   (0.237) 0.304 0.287 0.077 0.218 0.100 0.123 
   2   (0.763) 0.696 0.713 0.923 0.782 0.900 0.877 

Locus 2549 : 
2 alleles
2.9% missing data
   4   (0.869) 0.835 0.944 0.959 0.893 0.929 0.917 
   1   (0.131) 0.165 0.056 0.041 0.107 0.071 0.083 

Locus 2550 : 
2 alleles
5.8% missing data
   4   (0.683) 0.651 0.869 0.629 0.700 0.841 0.564 
   1   (0.317) 0.349 0.131 0.371 0.300 0.159 0.436 

Locus 2551 : 
2 alleles
11.6% missing data
   1   (0.927) 0.982 0.994 0.991 0.925 0.886 0.613 
   3   (0.073) 0.018 0.006 0.009 0.075 0.114 0.387 

Locus 2552 : 
2 alleles
3.6% missing data
   4   (0.683) 0.628 0.547 0.899 0.736 0.562 0.785 
   3   (0.317) 0.372 0.453 0.101 0.264 0.438 0.215 

Locus 2553 : 
2 alleles
8.0% missing data
   2   (0.907) 0.973 0.986 0.696 0.901 0.931 0.912 
   4   (0.093) 0.027 0.014 0.304 0.099 0.069 0.088 

Locus 2554 : 
2 alleles
7.2% missing data
   3   (0.793) 0.775 0.861 0.637 0.848 0.885 0.823 
   2   (0.207) 0.225 0.139 0.363 0.152 0.115 0.177 

Locus 2555 : 
2 alleles
1.4% missing data
   3   (0.903) 0.895 0.972 0.718 0.955 0.964 0.946 
   1   (0.097) 0.105 0.028 0.282 0.045 0.036 0.054 

Locus 2556 : 
2 alleles
2.9% missing data
   3   (0.898) 0.818 0.931 0.967 0.955 0.968 0.935 
   1   (0.102) 0.182 0.069 0.033 0.045 0.032 0.065 

Locus 2557 : 
2 alleles
13.8% missing data
   2   (0.399) 0.275 0.276 0.129 0.500 0.728 0.415 
   3   (0.601) 0.725 0.724 0.871 0.500 0.272 0.585 

Locus 2558 : 
2 alleles
11.6% missing data
   4   (0.931) 0.973 0.985 0.987 0.919 0.975 0.962 
   2   (0.069) 0.027 0.015 0.013 0.081 0.025 0.038 

Locus 2559 : 
2 alleles
12.3% missing data
   1   (0.915) 0.968 0.990 0.985 0.926 0.850 0.692 
   3   (0.085) 0.032 0.010 0.015 0.074 0.150 0.308 

Locus 2560 : 
2 alleles
13.0% missing data
   1   (0.872) 0.902 0.953 0.969 0.883 0.761 0.872 
   3   (0.128) 0.098 0.047 0.031 0.117 0.239 0.128 

Locus 2561 : 
2 alleles
13.0% missing data
   3   (0.604) 0.714 0.419 0.909 0.543 0.392 0.675 
   1   (0.396) 0.286 0.581 0.091 0.457 0.608 0.325 

Locus 2562 : 
2 alleles
3.6% missing data
   2   (0.907) 0.914 0.980 0.978 0.944 0.793 0.877 
   4   (0.093) 0.086 0.020 0.022 0.056 0.207 0.123 

Locus 2563 : 
2 alleles
13.8% missing data
   3   (0.684) 0.729 0.754 0.765 0.667 0.799 0.593 
   1   (0.316) 0.271 0.246 0.235 0.333 0.201 0.407 

Locus 2564 : 
2 alleles
12.3% missing data
   4   (0.765) 0.760 0.889 0.610 0.834 0.761 0.621 
   2   (0.235) 0.240 0.111 0.390 0.166 0.239 0.379 

Locus 2565 : 
2 alleles
7.2% missing data
   2   (0.910) 0.902 0.957 0.965 0.956 0.931 0.895 
   4   (0.090) 0.098 0.043 0.035 0.044 0.069 0.105 

Locus 2566 : 
2 alleles
14.5% missing data
   1   (0.890) 0.887 0.927 0.974 0.918 0.969 0.914 
   3   (0.110) 0.113 0.073 0.026 0.082 0.031 0.086 

Locus 2567 : 
2 alleles
15.9% missing data
   1   (0.185) 0.210 0.091 0.315 0.145 0.075 0.139 
   3   (0.815) 0.790 0.909 0.685 0.855 0.925 0.861 

Locus 2568 : 
2 alleles
2.9% missing data
   3   (0.918) 0.946 0.981 0.986 0.922 0.946 0.952 
   1   (0.082) 0.054 0.019 0.014 0.078 0.054 0.048 

Locus 2569 : 
2 alleles
12.3% missing data
   4   (0.817) 0.802 0.933 0.705 0.886 0.910 0.641 
   2   (0.183) 0.198 0.067 0.295 0.114 0.090 0.359 

Locus 2570 : 
2 alleles
1.4% missing data
   2   (0.917) 0.959 0.988 0.986 0.914 0.965 0.862 
   1   (0.083) 0.041 0.012 0.014 0.086 0.035 0.138 

Locus 2571 : 
2 alleles
15.2% missing data
   4   (0.893) 0.845 0.935 0.966 0.939 0.951 0.923 
   2   (0.107) 0.155 0.065 0.034 0.061 0.049 0.077 

Locus 2572 : 
2 alleles
2.9% missing data
   4   (0.872) 0.766 0.889 0.973 0.941 0.928 0.883 
   2   (0.128) 0.234 0.111 0.027 0.059 0.072 0.117 

Locus 2573 : 
2 alleles
13.8% missing data
   4   (0.897) 0.962 0.984 0.984 0.888 0.801 0.779 
   2   (0.103) 0.038 0.016 0.016 0.112 0.199 0.221 

Locus 2574 : 
2 alleles
1.4% missing data
   3   (0.914) 0.953 0.961 0.975 0.921 0.940 0.953 
   1   (0.086) 0.047 0.039 0.025 0.079 0.060 0.047 

Locus 2575 : 
2 alleles
5.8% missing data
   1   (0.588) 0.484 0.776 0.875 0.512 0.808 0.695 
   3   (0.412) 0.516 0.224 0.125 0.488 0.192 0.305 

Locus 2576 : 
2 alleles
14.5% missing data
   1   (0.904) 0.858 0.778 0.957 0.968 0.953 0.941 
   3   (0.096) 0.142 0.222 0.043 0.032 0.047 0.059 

Locus 2577 : 
2 alleles
15.2% missing data
   1   (0.685) 0.617 0.740 0.844 0.766 0.521 0.593 
   3   (0.315) 0.383 0.260 0.156 0.234 0.479 0.407 

Locus 2578 : 
2 alleles
12.3% missing data
   3   (0.917) 0.935 0.979 0.975 0.936 0.949 0.934 
   1   (0.083) 0.065 0.021 0.025 0.064 0.051 0.066 

Locus 2579 : 
2 alleles
8.7% missing data
   2   (0.875) 0.821 0.866 0.955 0.934 0.929 0.916 
   4   (0.125) 0.179 0.134 0.045 0.066 0.071 0.084 

Locus 2580 : 
2 alleles
11.6% missing data
   2   (0.917) 0.937 0.977 0.982 0.925 0.963 0.958 
   3   (0.083) 0.063 0.023 0.018 0.075 0.037 0.042 

Locus 2581 : 
2 alleles
18.1% missing data
   2   (0.703) 0.767 0.609 0.578 0.753 0.613 0.706 
   4   (0.297) 0.233 0.391 0.422 0.247 0.387 0.294 

Locus 2582 : 
2 alleles
14.5% missing data
   2   (0.362) 0.268 0.292 0.518 0.409 0.287 0.367 
   4   (0.638) 0.732 0.708 0.482 0.591 0.713 0.633 

Locus 2583 : 
2 alleles
10.9% missing data
   3   (0.873) 0.816 0.894 0.967 0.921 0.942 0.923 
   4   (0.127) 0.184 0.106 0.033 0.079 0.058 0.077 

Locus 2584 : 
2 alleles
2.2% missing data
   4   (0.913) 0.857 0.980 0.982 0.946 0.967 0.958 
   2   (0.087) 0.143 0.020 0.018 0.054 0.033 0.042 

Locus 2585 : 
2 alleles
13.0% missing data
   2   (0.909) 0.935 0.976 0.977 0.915 0.918 0.942 
   4   (0.091) 0.065 0.024 0.023 0.085 0.082 0.058 

Locus 2586 : 
2 alleles
10.9% missing data
   2   (0.848) 0.792 0.936 0.960 0.877 0.902 0.878 
   4   (0.152) 0.208 0.064 0.040 0.123 0.098 0.122 

Locus 2587 : 
2 alleles
5.8% missing data
   1   (0.840) 0.886 0.797 0.902 0.868 0.892 0.842 
   4   (0.160) 0.114 0.203 0.098 0.132 0.108 0.158 

Locus 2588 : 
2 alleles
6.5% missing data
   2   (0.881) 0.838 0.949 0.973 0.930 0.880 0.875 
   3   (0.119) 0.162 0.051 0.027 0.070 0.120 0.125 

Locus 2589 : 
2 alleles
6.5% missing data
   4   (0.743) 0.689 0.895 0.933 0.740 0.758 0.737 
   2   (0.257) 0.311 0.105 0.067 0.260 0.242 0.263 

Locus 2590 : 
2 alleles
4.3% missing data
   1   (0.846) 0.865 0.898 0.633 0.899 0.909 0.861 
   4   (0.154) 0.135 0.102 0.367 0.101 0.091 0.139 

Locus 2591 : 
2 alleles
13.8% missing data
   2   (0.811) 0.801 0.820 0.889 0.845 0.865 0.848 
   4   (0.189) 0.199 0.180 0.111 0.155 0.135 0.152 

Locus 2592 : 
2 alleles
12.3% missing data
   2   (0.909) 0.938 0.973 0.979 0.919 0.971 0.891 
   3   (0.091) 0.062 0.027 0.021 0.081 0.029 0.109 

Locus 2593 : 
2 alleles
15.9% missing data
   1   (0.779) 0.888 0.871 0.650 0.720 0.872 0.789 
   2   (0.221) 0.112 0.129 0.350 0.280 0.128 0.211 

Locus 2594 : 
2 alleles
13.0% missing data
   3   (0.906) 0.908 0.963 0.958 0.933 0.973 0.929 
   1   (0.094) 0.092 0.037 0.042 0.067 0.027 0.071 

Locus 2595 : 
2 alleles
3.6% missing data
   1   (0.894) 0.929 0.967 0.954 0.933 0.868 0.735 
   4   (0.106) 0.071 0.033 0.046 0.067 0.132 0.265 

Locus 2596 : 
2 alleles
13.0% missing data
   4   (0.892) 0.861 0.955 0.968 0.931 0.901 0.924 
   2   (0.108) 0.139 0.045 0.032 0.069 0.099 0.076 

Locus 2597 : 
2 alleles
12.3% missing data
   3   (0.941) 0.987 0.994 0.993 0.904 0.975 0.925 
   2   (0.059) 0.013 0.006 0.007 0.096 0.025 0.075 

Locus 2598 : 
2 alleles
4.3% missing data
   4   (0.860) 0.754 0.946 0.620 0.931 0.959 0.924 
   2   (0.140) 0.246 0.054 0.380 0.069 0.041 0.076 

Locus 2599 : 
2 alleles
3.6% missing data
   4   (0.921) 0.971 0.991 0.990 0.884 0.962 0.913 
   3   (0.079) 0.029 0.009 0.010 0.116 0.038 0.087 

Locus 2600 : 
2 alleles
14.5% missing data
   1   (0.900) 0.914 0.965 0.981 0.923 0.945 0.865 
   3   (0.100) 0.086 0.035 0.019 0.077 0.055 0.135 

Locus 2601 : 
2 alleles
1.4% missing data
   1   (0.094) 0.033 0.040 0.301 0.050 0.078 0.169 
   3   (0.906) 0.967 0.960 0.699 0.950 0.922 0.831 

Locus 2602 : 
2 alleles
0.7% missing data
   4   (0.111) 0.021 0.008 0.009 0.305 0.202 0.145 
   2   (0.889) 0.979 0.992 0.991 0.695 0.798 0.855 

Locus 2603 : 
2 alleles
10.9% missing data
   4   (0.888) 0.914 0.976 0.950 0.919 0.763 0.796 
   2   (0.112) 0.086 0.024 0.050 0.081 0.237 0.204 

Locus 2604 : 
2 alleles
4.3% missing data
   3   (0.912) 0.940 0.976 0.346 0.956 0.948 0.955 
   1   (0.088) 0.060 0.024 0.654 0.044 0.052 0.045 

Locus 2605 : 
2 alleles
4.3% missing data
   2   (0.074) 0.028 0.010 0.009 0.074 0.053 0.142 
   4   (0.926) 0.972 0.990 0.991 0.926 0.947 0.858 

Locus 2606 : 
2 alleles
4.3% missing data
   4   (0.246) 0.225 0.072 0.066 0.255 0.463 0.347 
   2   (0.754) 0.775 0.928 0.934 0.745 0.537 0.653 

Locus 2607 : 
2 alleles
11.6% missing data
   1   (0.751) 0.782 0.512 0.937 0.775 0.859 0.776 
   4   (0.249) 0.218 0.488 0.063 0.225 0.141 0.224 

Locus 2608 : 
2 alleles
3.6% missing data
   2   (0.905) 0.883 0.935 0.965 0.950 0.967 0.936 
   3   (0.095) 0.117 0.065 0.035 0.050 0.033 0.064 

Locus 2609 : 
2 alleles
5.1% missing data
   3   (0.915) 0.964 0.987 0.988 0.949 0.711 0.731 
   1   (0.085) 0.036 0.013 0.012 0.051 0.289 0.269 

Locus 2610 : 
2 alleles
3.6% missing data
   4   (0.771) 0.837 0.811 0.939 0.725 0.728 0.828 
   1   (0.229) 0.163 0.189 0.061 0.275 0.272 0.172 

Locus 2611 : 
2 alleles
18.1% missing data
   1   (0.730) 0.704 0.732 0.852 0.751 0.882 0.745 
   2   (0.270) 0.296 0.268 0.148 0.249 0.118 0.255 

Locus 2612 : 
2 alleles
5.1% missing data
   2   (0.901) 0.836 0.794 0.954 0.968 0.979 0.940 
   1   (0.099) 0.164 0.206 0.046 0.032 0.021 0.060 

Locus 2613 : 
2 alleles
5.1% missing data
   1   (0.805) 0.808 0.913 0.573 0.832 0.917 0.849 
   4   (0.195) 0.192 0.087 0.427 0.168 0.083 0.151 

Locus 2614 : 
2 alleles
5.1% missing data
   1   (0.504) 0.516 0.323 0.856 0.488 0.440 0.556 
   2   (0.496) 0.484 0.677 0.144 0.512 0.560 0.444 

Locus 2615 : 
2 alleles
5.8% missing data
   2   (0.752) 0.700 0.602 0.900 0.809 0.854 0.819 
   4   (0.248) 0.300 0.398 0.100 0.191 0.146 0.181 

Locus 2616 : 
2 alleles
13.8% missing data
   3   (0.901) 0.925 0.978 0.975 0.894 0.953 0.928 
   1   (0.099) 0.075 0.022 0.025 0.106 0.047 0.072 

Locus 2617 : 
2 alleles
2.2% missing data
   4   (0.862) 0.913 0.954 0.967 0.862 0.717 0.854 
   1   (0.138) 0.087 0.046 0.033 0.138 0.283 0.146 

Locus 2618 : 
2 alleles
10.9% missing data
   2   (0.918) 0.957 0.980 0.976 0.915 0.955 0.945 
   3   (0.082) 0.043 0.020 0.024 0.085 0.045 0.055 

Locus 2619 : 
2 alleles
3.6% missing data
   2   (0.811) 0.752 0.828 0.916 0.847 0.901 0.886 
   4   (0.189) 0.248 0.172 0.084 0.153 0.099 0.114 

Locus 2620 : 
2 alleles
4.3% missing data
   1   (0.857) 0.819 0.950 0.966 0.879 0.817 0.908 
   3   (0.143) 0.181 0.050 0.034 0.121 0.183 0.092 

Locus 2621 : 
2 alleles
3.6% missing data
   3   (0.919) 0.974 0.971 0.986 0.917 0.938 0.930 
   1   (0.081) 0.026 0.029 0.014 0.083 0.062 0.070 

Locus 2622 : 
2 alleles
2.9% missing data
   1   (0.877) 0.953 0.873 0.983 0.867 0.835 0.886 
   2   (0.123) 0.047 0.127 0.017 0.133 0.165 0.114 

Locus 2623 : 
2 alleles
11.6% missing data
   4   (0.887) 0.875 0.850 0.961 0.941 0.924 0.911 
   2   (0.113) 0.125 0.150 0.039 0.059 0.076 0.089 

Locus 2624 : 
2 alleles
11.6% missing data
   2   (0.905) 0.946 0.963 0.976 0.901 0.955 0.931 
   4   (0.095) 0.054 0.037 0.024 0.099 0.045 0.069 

Locus 2625 : 
2 alleles
3.6% missing data
   2   (0.848) 0.854 0.620 0.957 0.913 0.900 0.859 
   4   (0.152) 0.146 0.380 0.043 0.087 0.100 0.141 

Locus 2626 : 
2 alleles
12.3% missing data
   4   (0.841) 0.822 0.920 0.954 0.840 0.929 0.899 
   2   (0.159) 0.178 0.080 0.046 0.160 0.071 0.101 

Locus 2627 : 
2 alleles
2.2% missing data
   4   (0.833) 0.870 0.955 0.959 0.818 0.866 0.736 
   2   (0.167) 0.130 0.045 0.041 0.182 0.134 0.264 

Locus 2628 : 
2 alleles
16.7% missing data
   2   (0.918) 0.938 0.899 0.973 0.959 0.955 0.951 
   4   (0.082) 0.062 0.101 0.027 0.041 0.045 0.049 

Locus 2629 : 
2 alleles
2.9% missing data
   4   (0.912) 0.954 0.916 0.979 0.924 0.974 0.959 
   2   (0.088) 0.046 0.084 0.021 0.076 0.026 0.041 

Locus 2630 : 
2 alleles
1.4% missing data
   2   (0.903) 0.928 0.965 0.975 0.906 0.933 0.953 
   1   (0.097) 0.072 0.035 0.025 0.094 0.067 0.047 

Locus 2631 : 
2 alleles
11.6% missing data
   2   (0.086) 0.072 0.030 0.029 0.070 0.039 0.044 
   4   (0.914) 0.928 0.970 0.971 0.930 0.961 0.956 

Locus 2632 : 
2 alleles
4.3% missing data
   2   (0.850) 0.960 0.984 0.982 0.652 0.836 0.774
[truncated: 23,373 more chars]
