# Supplementary material for: Population genomic response to geographic gradients by widespread and endemic fishes of the Arabian Peninsula
Source: Ecol Evol. 2020 Apr 12;10(10):4314–30. doi: 10.1002/ece3.6199 (PMC7246217; doi:10.1002/ece3.6199)
Supplement: Supplementary file 6 — Appendix S1 [file ECE3-10-4314-s006.zip › Appendix S1, STRUCTURE and PCA Plots, Dryad/STRUCTURE/C. austriacus & C. melapterus/results_job_T27_q]

 C_aust_RS25  1 0.0027 0.0034 0.0007 0.8004 0.0647 0.1281 
 C_aust_RS25  1 0.0012 0.0008 0.0014 0.6831 0.1064 0.2071 
 C_aust_RS26  1 0.0008 0.0010 0.0004 0.6052 0.0782 0.3144 
 C_aust_RS26  1 0.0071 0.0021 0.0004 0.8286 0.0427 0.1192 
 C_aust_RS26  1 0.0070 0.0022 0.0004 0.8426 0.0254 0.1224 
 C_aust_RS26  1 0.0025 0.0012 0.0005 0.7932 0.0385 0.1641 
 C_aust_RS26  1 0.0020 0.0009 0.0003 0.6358 0.1120 0.2489 
 C_aust_RS26  1 0.0095 0.0089 0.0004 0.7498 0.0727 0.1587 
 C_aust_RS26  1 0.0031 0.0009 0.0002 0.7882 0.0395 0.1681 
 C_aust_RS26  1 0.0027 0.0012 0.0005 0.8143 0.0240 0.1572 
 C_aust_RS26  1 0.0034 0.0008 0.0004 0.7002 0.0246 0.2706 
 C_aust_RS26  1 0.0019 0.0018 0.0005 0.8407 0.0149 0.1402 
 C_aust_RS27  2 0.0009 0.0009 0.0020 0.7425 0.1169 0.1368 
 C_aust_RS27  2 0.0011 0.0017 0.0046 0.8450 0.0451 0.1025 
 C_aust_RS27  2 0.0019 0.0100 0.0037 0.8838 0.0192 0.0814 
 C_aust_RS27  2 0.0106 0.0023 0.0112 0.8197 0.0359 0.1203 
 C_aust_RS27  2 0.0074 0.0127 0.0233 0.7088 0.0818 0.1659 
 C_aust_RS27  2 0.0011 0.0009 0.0029 0.7699 0.0491 0.1761 
 C_aust_RS27  2 0.0007 0.0015 0.0018 0.8211 0.1110 0.0639 
 C_aust_RS27  2 0.0018 0.0207 0.0048 0.6731 0.1214 0.1782 
 C_aust_RS27  2 0.0015 0.0034 0.0175 0.7947 0.0269 0.1560 
 C_aust_RS27  2 0.0015 0.0032 0.0026 0.6709 0.0325 0.2893 
 C_aust_RS27  2 0.0027 0.0028 0.0129 0.8175 0.0460 0.1181 
 C_aust_RS27  2 0.0013 0.0015 0.0014 0.7331 0.0290 0.2336 
 C_aust_RS46  4 0.0028 0.0024 0.0046 0.7982 0.0555 0.1367 
 C_aust_RS48  4 0.0009 0.0015 0.0005 0.8888 0.0429 0.0653 
 C_aust_RS51  4 0.0016 0.0054 0.0024 0.8561 0.0469 0.0876 
 C_aust_RS53  4 0.0018 0.0010 0.0005 0.7184 0.1179 0.1605 
 C_aust_RS54  4 0.0008 0.0007 0.0009 0.8552 0.0268 0.1156 
 C_aust_RS55  4 0.0010 0.0028 0.0007 0.8525 0.0877 0.0553 
 C_aust_RS57  4 0.0007 0.0007 0.0013 0.9369 0.0225 0.0379 
 C_aust_RS58  4 0.0008 0.0011 0.0006 0.8589 0.0556 0.0831 
 C_aust_RS59  4 0.0017 0.0030 0.0106 0.7404 0.0674 0.1769 
 C_aust_RS97  4 0.0014 0.0036 0.0008 0.8972 0.0148 0.0821 
 C_aust_RS98  4 0.0009 0.0006 0.0010 0.8855 0.0408 0.0712 
 C_aust_RS52  9 0.0010 0.0009 0.0005 0.8472 0.0380 0.1124 
 C_aust_RS53  9 0.0022 0.0018 0.0027 0.8018 0.0595 0.1320 
 C_aust_RS53  9 0.0006 0.0015 0.0007 0.9236 0.0238 0.0497 
 C_aust_RS53  9 0.0008 0.0008 0.0008 0.8853 0.0272 0.0851 
 C_aust_RS53  9 0.0007 0.0014 0.0008 0.5194 0.0687 0.4090 
 C_aust_RS53  9 0.0009 0.0028 0.0004 0.7195 0.0741 0.2023 
 C_aust_RS53  9 0.0015 0.0011 0.0121 0.7931 0.1430 0.0492 
 C_aust_RS53  9 0.0011 0.0011 0.0004 0.8387 0.0433 0.1153 
 C_aust_RS53  9 0.0009 0.0008 0.0009 0.7918 0.1054 0.1002 
 C_aust_RS53  9 0.0011 0.0018 0.0003 0.8170 0.0360 0.1438 
 C_aust_RS53  9 0.0010 0.0012 0.0004 0.9160 0.0272 0.0542 
 C_aust_RS53  9 0.0014 0.0008 0.0006 0.8331 0.0717 0.0924 
 C_aust_RS14 10 0.0066 0.0033 0.0004 0.8932 0.0195 0.0770 
 C_aust_RS14 10 0.0175 0.0022 0.0006 0.8308 0.0461 0.1028 
 C_aust_RS14 10 0.0090 0.0012 0.0005 0.8938 0.0404 0.0551 
 C_aust_RS14 10 0.0094 0.0023 0.0004 0.8655 0.0279 0.0944 
 C_aust_RS15 10 0.0061 0.0016 0.0009 0.8280 0.0232 0.1402 
 C_aust_RS17 10 0.0294 0.0036 0.0006 0.6623 0.0942 0.2099 
 C_aust_RS26 10 0.0271 0.0020 0.0006 0.8335 0.0244 0.1124 
 C_aust_RS26 10 0.0066 0.0015 0.0003 0.7988 0.0905 0.1023 
 C_aust_RS26 10 0.0180 0.0070 0.0004 0.7459 0.0376 0.1911 
 C_aust_RS27 10 0.0069 0.0008 0.0004 0.7702 0.1351 0.0866 
 C_aust_RS27 10 0.0036 0.0009 0.0004 0.9006 0.0353 0.0593 
 C_aust_RS27 10 0.0086 0.0016 0.0007 0.8877 0.0257 0.0758 
 C_aust_RS35 20 0.0008 0.0010 0.0005 0.7265 0.0563 0.2150 
 C_aust_RS36 20 0.0009 0.0021 0.0004 0.7654 0.0365 0.1947 
 C_aust_RS36 20 0.0012 0.0031 0.0004 0.7090 0.1209 0.1654 
 C_aust_RS37 20 0.0012 0.0023 0.0004 0.8158 0.0474 0.1329 
 C_aust_RS37 20 0.0031 0.0045 0.0003 0.8153 0.0382 0.1387 
 C_aust_RS37 20 0.0010 0.0016 0.0007 0.7607 0.0375 0.1985 
 C_aust_RS37 20 0.0009 0.0009 0.0021 0.7385 0.1095 0.1480 
 C_aust_RS37 20 0.0009 0.0027 0.0004 0.7341 0.1322 0.1298 
 C_aust_RS37 20 0.0018 0.0026 0.0005 0.7068 0.1168 0.1715 
 C_aust_RS37 20 0.0012 0.0014 0.0010 0.7586 0.0385 0.1993 
 C_aust_RS37 20 0.0015 0.0019 0.0003 0.7071 0.0624 0.2268 
 C_aust_RS37 20 0.0020 0.0020 0.0003 0.7907 0.1014 0.1035 
  C_aust_A1b 22 0.0005 0.0008 0.0003 0.9370 0.0193 0.0420 
   C_aust_A2 22 0.0044 0.0195 0.0011 0.8297 0.0322 0.1131 
   C_aust_A3 22 0.0008 0.0027 0.0004 0.3874 0.5863 0.0224 
   C_aust_A4 22 0.0015 0.0029 0.0004 0.8941 0.0499 0.0513 
   C_aust_A5 22 0.0011 0.0028 0.0007 0.9659 0.0191 0.0105 
   C_aust_A6 22 0.0008 0.0006 0.0017 0.8509 0.1143 0.0317 
   C_aust_A7 22 0.0007 0.0013 0.0006 0.9086 0.0497 0.0392 
 C_melap_RS4 12 0.4032 0.4300 0.1581 0.0037 0.0031 0.0019 
 C_melap_RS4 12 0.4155 0.4866 0.0944 0.0015 0.0011 0.0009 
 C_melap_RS4 12 0.3316 0.5019 0.1571 0.0039 0.0011 0.0042 
 C_melap_RS4 12 0.2839 0.5332 0.1784 0.0022 0.0010 0.0013 
 C_melap_RS4 12 0.2578 0.5751 0.1562 0.0074 0.0012 0.0022 
 C_melap_RS4 12 0.2150 0.6507 0.1260 0.0038 0.0011 0.0035 
 C_melap_RS4 12 0.2344 0.6573 0.1008 0.0033 0.0016 0.0026 
 C_melap_RS4 12 0.2583 0.6059 0.1307 0.0027 0.0009 0.0016 
 C_melap_RS4 12 0.3660 0.4882 0.1343 0.0058 0.0030 0.0028 
 C_melap_RS4 12 0.2207 0.6422 0.1328 0.0018 0.0011 0.0014 
 C_melap_RS4 12 0.4572 0.4155 0.1200 0.0030 0.0020 0.0021 
 C_melap_RS4 12 0.2953 0.5385 0.1596 0.0028 0.0015 0.0023 
 C_melap_RS4 13 0.0034 0.0091 0.9874 0.0001 0.0001 0.0001 
 C_melap_RS4 13 0.0070 0.0161 0.9765 0.0002 0.0001 0.0002 
 C_melap_RS4 13 0.5686 0.2926 0.1377 0.0003 0.0006 0.0002 
 C_melap_RS4 13 0.5167 0.3620 0.1190 0.0010 0.0003 0.0011 
 C_melap_RS4 13 0.4871 0.4405 0.0712 0.0003 0.0003 0.0006 
 C_melap_RS4 13 0.6633 0.2631 0.0670 0.0020 0.0009 0.0037 
 C_melap_RS4 13 0.5687 0.3036 0.1265 0.0003 0.0003 0.0006 
 C_melap_RS4 13 0.5654 0.3592 0.0688 0.0004 0.0012 0.0051 
 C_melap_RS4 13 0.4756 0.4003 0.1212 0.0010 0.0007 0.0011 
 C_melap_RS4 13 0.5440 0.4230 0.0321 0.0004 0.0002 0.0003 
 C_melap_RS4 13 0.0275 0.9020 0.0586 0.0010 0.0083 0.0026 
 C_melap_RS4 13 0.5458 0.3320 0.1197 0.0005 0.0015 0.0005 
 C_melap_RS1 14 0.2906 0.6394 0.0635 0.0019 0.0024 0.0023 
 C_melap_RS1 14 0.1100 0.7527 0.1346 0.0008 0.0004 0.0015 
 C_melap_RS1 14 0.4392 0.4410 0.1139 0.0012 0.0009 0.0038 
 C_melap_RS1 14 0.4296 0.3822 0.1839 0.0016 0.0009 0.0019 
 C_melap_RS1 14 0.4019 0.4397 0.1515 0.0015 0.0009 0.0044 
 C_melap_RS1 14 0.4212 0.4785 0.0901 0.0036 0.0019 0.0047 
 C_melap_RS1 14 0.2326 0.5341 0.2308 0.0006 0.0008 0.0011 
 C_melap_RS1 14 0.4608 0.3759 0.1600 0.0011 0.0008 0.0014 
 C_melap_RS1 14 0.4390 0.4142 0.1422 0.0015 0.0012 0.0019 
 C_melap_RS1 14 0.3904 0.4702 0.1345 0.0014 0.0010 0.0024 
 C_melap_RS1 14 0.4786 0.4170 0.1012 0.0008 0.0005 0.0018 
 C_melap_RS1 14 0.2131 0.6698 0.1109 0.0008 0.0034 0.0021 
 C_melap_RS4 16 0.5283 0.3321 0.1326 0.0016 0.0038 0.0017 
 C_melap_RS4 16 0.4738 0.4137 0.1073 0.0019 0.0019 0.0013 
 C_melap_RS4 16 0.4436 0.4370 0.1144 0.0010 0.0030 0.0009 
 C_melap_RS4 16 0.5834 0.2919 0.1138 0.0034 0.0032 0.0042 
 C_melap_RS4 16 0.5400 0.3005 0.1520 0.0021 0.0039 0.0015 
 C_melap_RS4 16 0.3646 0.4953 0.1352 0.0011 0.0029 0.0008 
 C_melap_RS4 16 0.3919 0.4852 0.1172 0.0018 0.0026 0.0012 
 C_melap_RS4 16 0.4226 0.4568 0.1130 0.0036 0.0027 0.0013 
 C_melap_RS4 16 0.4372 0.4541 0.0973 0.0018 0.0081 0.0015 
 C_melap_RS4 16 0.3841 0.4513 0.1387 0.0058 0.0179 0.0022 
 C_melap_RS4 16 0.2892 0.6301 0.0720 0.0017 0.0060 0.0010 
 C_melap_RS4 16 0.4316 0.4517 0.0997 0.0026 0.0124 0.0019 
 C_melap_RS5 19 0.4756 0.4098 0.1040 0.0013 0.0021 0.0072 
 C_melap_RS5 19 0.4790 0.3554 0.1437 0.0022 0.0110 0.0086 
 C_melap_RS5 19 0.5948 0.3063 0.0856 0.0016 0.0031 0.0087 
 C_melap_RS5 19 0.5035 0.3793 0.1001 0.0013 0.0013 0.0145 
 C_melap_RS5 19 0.3584 0.4897 0.1432 0.0011 0.0011 0.0064 
 C_melap_RS5 19 0.3858 0.4443 0.1625 0.0014 0.0015 0.0045 
 C_melap_RS5 19 0.5666 0.3196 0.1024 0.0017 0.0040 0.0057 
 C_melap_RS5 19 0.3109 0.5130 0.1278 0.0028 0.0036 0.0419 
 C_melap_RS5 19 0.4889 0.4071 0.0897 0.0014 0.0014 0.0115 
 C_melap_RS5 19 0.4202 0.4605 0.0986 0.0017 0.0012 0.0179 
 C_melap_RS5 19 0.5246 0.3329 0.1085 0.0048 0.0033 0.0259 
 C_melap_RS5 19 0.4850 0.3788 0.1264 0.0008 0.0028 0.0063 
