# Supplementary material for: Population genomic response to geographic gradients by widespread and endemic fishes of the Arabian Peninsula
Source: Ecol Evol. 2020 Apr 12;10(10):4314–30. doi: 10.1002/ece3.6199 (PMC7246217; doi:10.1002/ece3.6199)
Supplement: Supplementary file 6 — Appendix S1 [file ECE3-10-4314-s006.zip › Appendix S1, STRUCTURE and PCA Plots, Dryad/STRUCTURE/C. austriacus & C. melapterus/results_job_T28_f]

----------------------------------------------------
STRUCTURE by Pritchard, Stephens and Donnelly (2000)
     and Falush, Stephens and Pritchard (2003)
       Code by Pritchard, Falush and Hubisz
             Version 2.3.4 (Jul 2012)
----------------------------------------------------


Command line arguments:   /home/compartido2/pablo_saenz/Structure/structure_kernel_src/structure -m parameter_job_T28 
Input File:    /home/compartido2/pablo_saenz/joey/structure/C_aus_x_C_mel/data_job_T28

Run parameters:
   138 individuals
   2782 loci
   6 populations assumed
   200000 Burn-in period
   300000 Reps
LOCPRIOR model used


--------------------------------------------
Proportion of membership of each pre-defined
 population in each of the 6 clusters

Given    Inferred Clusters                            Number of
 Pop       1      2      3      4      5      6      Individuals

  1:     0.204  0.001  0.656  0.134  0.003  0.004       12
  2:     0.186  0.008  0.682  0.116  0.006  0.002       12
  4:     0.112  0.002  0.731  0.152  0.001  0.001       11
  9:     0.153  0.002  0.751  0.092  0.001  0.001       12
 10:     0.115  0.000  0.739  0.132  0.002  0.011       12
 12:     0.002  0.126  0.003  0.003  0.489  0.377       12
 13:     0.001  0.231  0.001  0.003  0.308  0.457       12
 14:     0.002  0.124  0.002  0.002  0.459  0.411       12
 16:     0.002  0.105  0.002  0.004  0.380  0.506       12
 19:     0.009  0.106  0.002  0.004  0.362  0.517       12
 20:     0.203  0.001  0.694  0.095  0.003  0.004       12
 22:     0.100  0.001  0.758  0.134  0.005  0.002        7
--------------------------------------------

Allele-freq. divergence among pops (Net nucleotide distance),
computed using point estimates of P.

      1       2       3       4       5       6      
 1      -    0.0340  0.0055  0.0072  0.0192  0.0107  
 2   0.0340     -    0.0350  0.0360  0.0327  0.0282  
 3   0.0055  0.0350     -    0.0058  0.0194  0.0109  
 4   0.0072  0.0360  0.0058     -    0.0204  0.0117  
 5   0.0192  0.0327  0.0194  0.0204     -    0.0108  
 6   0.0107  0.0282  0.0109  0.0117  0.0108     -    

Average distances (expected heterozygosity) between individuals in same cluster:
cluster  1  : 0.2451 
cluster  2  : 0.1866 
cluster  3  : 0.2351 
cluster  4  : 0.2403 
cluster  5  : 0.1942 
cluster  6  : 0.2539 

--------------------------------------------
Estimated Ln Prob of Data   = -269988.3
Mean value of ln likelihood = -265138.8
Variance of ln likelihood   = 9699.0
Mean value of alpha         = 4.0206

Mean value of alpha_local for each location:
	location  1:  3.0105  0.0301  9.2788  1.7630  0.0689  0.0868
	location  2:  3.6866  0.1872  13.1544  2.2168  0.1322  0.0565
	location  4:  1.0280  0.0303  6.7351  1.4218  0.0294  0.0345
	location  9:  1.8174  0.0458  8.5073  1.0286  0.0377  0.0367
	location 10:  1.0532  0.0259  6.7203  1.2586  0.0403  0.1421
	location 12:  0.0680  3.3019  0.1112  0.0956  10.9229  9.5275
	location 13:  0.0130  0.4554  0.0111  0.0194  0.6656  0.6008
	location 14:  0.0520  2.0743  0.0524  0.0575  6.8587  5.6644
	location 16:  0.1015  3.2012  0.0968  0.1301  10.0186  14.6919
	location 19:  0.2474  2.8478  0.0716  0.1332  9.0009  12.3753
	location 20:  7.9687  0.0644  26.1218  3.5059  0.1335  0.1906
	location 22:  2.0618  0.0616  14.5941  3.1187  0.1209  0.0665

Mean value of Fst_1         = 0.1840
Mean value of Fst_2         = 0.4018
Mean value of Fst_3         = 0.0671
Mean value of Fst_4         = 0.3016
Mean value of Fst_5         = 0.2382
Mean value of Fst_6         = 0.0750

Mean value of r = 0.0798

Inferred ancestry of individuals:
        Label (%Miss) Pop:  Inferred clusters
  1 C_aust_RS25    (1)    1 :  0.128 0.001 0.673 0.191 0.004 0.003 
  2 C_aust_RS25    (2)    1 :  0.262 0.002 0.656 0.078 0.001 0.001 
  3 C_aust_RS26    (1)    1 :  0.382 0.001 0.514 0.100 0.001 0.001 
  4 C_aust_RS26    (0)    1 :  0.137 0.000 0.732 0.121 0.003 0.007 
  5 C_aust_RS26    (1)    1 :  0.124 0.001 0.701 0.165 0.003 0.006 
  6 C_aust_RS26    (1)    1 :  0.188 0.001 0.698 0.108 0.002 0.003 
  7 C_aust_RS26    (0)    1 :  0.264 0.000 0.595 0.137 0.001 0.002 
  8 C_aust_RS26    (0)    1 :  0.203 0.001 0.688 0.087 0.011 0.009 
  9 C_aust_RS26    (1)    1 :  0.217 0.000 0.638 0.141 0.001 0.003 
 10 C_aust_RS26    (0)    1 :  0.154 0.001 0.529 0.313 0.001 0.002 
 11 C_aust_RS26    (2)    1 :  0.222 0.000 0.698 0.075 0.001 0.004 
 12 C_aust_RS26    (0)    1 :  0.161 0.001 0.747 0.087 0.003 0.002 
 13 C_aust_RS27    (4)    2 :  0.198 0.002 0.629 0.168 0.001 0.001 
 14 C_aust_RS27    (1)    2 :  0.144 0.006 0.747 0.101 0.002 0.001 
 15 C_aust_RS27    (1)    2 :  0.119 0.005 0.767 0.096 0.011 0.002 
 16 C_aust_RS27    (2)    2 :  0.130 0.012 0.683 0.166 0.003 0.006 
 17 C_aust_RS27    (4)    2 :  0.193 0.023 0.640 0.124 0.014 0.006 
 18 C_aust_RS27    (1)    2 :  0.192 0.004 0.709 0.093 0.001 0.001 
 19 C_aust_RS27   (10)    2 :  0.121 0.002 0.809 0.064 0.002 0.001 
 20 C_aust_RS27    (2)    2 :  0.235 0.005 0.635 0.099 0.025 0.002 
 21 C_aust_RS27    (4)    2 :  0.209 0.018 0.680 0.088 0.004 0.001 
 22 C_aust_RS27    (1)    2 :  0.295 0.003 0.565 0.132 0.004 0.001 
 23 C_aust_RS27    (1)    2 :  0.169 0.013 0.719 0.094 0.004 0.003 
 24 C_aust_RS27    (0)    2 :  0.223 0.002 0.605 0.167 0.002 0.001 
 25 C_aust_RS46    (5)    4 :  0.122 0.003 0.743 0.127 0.001 0.003 
 26 C_aust_RS48    (8)    4 :  0.063 0.000 0.600 0.336 0.001 0.001 
 27 C_aust_RS51    (4)    4 :  0.124 0.002 0.733 0.136 0.004 0.001 
 28 C_aust_RS53    (1)    4 :  0.186 0.000 0.624 0.187 0.001 0.002 
 29 C_aust_RS54    (2)    4 :  0.139 0.001 0.728 0.132 0.000 0.001 
 30 C_aust_RS55   (14)    4 :  0.044 0.000 0.902 0.051 0.002 0.001 
 31 C_aust_RS57    (3)    4 :  0.037 0.001 0.887 0.074 0.000 0.001 
 32 C_aust_RS58    (1)    4 :  0.099 0.000 0.685 0.214 0.001 0.001 
 33 C_aust_RS59    (2)    4 :  0.242 0.008 0.650 0.096 0.002 0.001 
 34 C_aust_RS97    (2)    4 :  0.079 0.001 0.762 0.155 0.002 0.002 
 35 C_aust_RS98    (1)    4 :  0.102 0.001 0.730 0.167 0.000 0.001 
 36 C_aust_RS52    (2)    9 :  0.130 0.001 0.741 0.126 0.001 0.001 
 37 C_aust_RS53    (4)    9 :  0.182 0.003 0.753 0.059 0.001 0.002 
 38 C_aust_RS53    (6)    9 :  0.062 0.001 0.785 0.149 0.001 0.001 
 39 C_aust_RS53    (3)    9 :  0.115 0.001 0.797 0.086 0.001 0.001 
 40 C_aust_RS53    (9)    9 :  0.390 0.001 0.510 0.097 0.001 0.001 
 41 C_aust_RS53    (4)    9 :  0.258 0.001 0.579 0.159 0.003 0.001 
 42 C_aust_RS53    (4)    9 :  0.080 0.017 0.865 0.035 0.001 0.002 
 43 C_aust_RS53    (3)    9 :  0.109 0.000 0.828 0.060 0.001 0.001 
 44 C_aust_RS53    (8)    9 :  0.111 0.001 0.844 0.041 0.001 0.001 
 45 C_aust_RS53    (2)    9 :  0.183 0.000 0.699 0.115 0.001 0.001 
 46 C_aust_RS53    (6)    9 :  0.082 0.000 0.824 0.092 0.001 0.001 
 47 C_aust_RS53    (2)    9 :  0.131 0.001 0.786 0.080 0.001 0.002 
 48 C_aust_RS14    (2)   10 :  0.064 0.000 0.753 0.176 0.002 0.005 
 49 C_aust_RS14    (3)   10 :  0.090 0.001 0.792 0.098 0.002 0.018 
 50 C_aust_RS14    (1)   10 :  0.047 0.000 0.727 0.220 0.001 0.005 
 51 C_aust_RS14    (1)   10 :  0.122 0.000 0.606 0.265 0.002 0.005 
 52 C_aust_RS15    (1)   10 :  0.153 0.001 0.731 0.110 0.001 0.004 
 53 C_aust_RS17    (1)   10 :  0.279 0.001 0.569 0.121 0.003 0.027 
 54 C_aust_RS26    (3)   10 :  0.085 0.001 0.814 0.065 0.002 0.034 
 55 C_aust_RS26    (1)   10 :  0.114 0.000 0.694 0.187 0.001 0.004 
 56 C_aust_RS26    (1)   10 :  0.242 0.000 0.617 0.118 0.007 0.015 
 57 C_aust_RS27    (0)   10 :  0.095 0.000 0.844 0.054 0.000 0.006 
 58 C_aust_RS27    (8)   10 :  0.040 0.000 0.886 0.071 0.001 0.002 
 59 C_aust_RS27    (1)   10 :  0.053 0.001 0.839 0.100 0.001 0.007 
 60 C_aust_RS35    (1)   20 :  0.245 0.001 0.671 0.079 0.001 0.003 
 61 C_aust_RS36   (11)   20 :  0.201 0.001 0.725 0.067 0.003 0.003 
 62 C_aust_RS36    (4)   20 :  0.209 0.001 0.702 0.080 0.004 0.004 
 63 C_aust_RS37    (2)   20 :  0.176 0.001 0.704 0.112 0.003 0.004 
 64 C_aust_RS37    (1)   20 :  0.172 0.001 0.669 0.148 0.004 0.006 
 65 C_aust_RS37    (1)   20 :  0.218 0.001 0.696 0.079 0.002 0.003 
 66 C_aust_RS37    (2)   20 :  0.195 0.003 0.710 0.087 0.002 0.003 
 67 C_aust_RS37    (1)   20 :  0.206 0.001 0.716 0.071 0.004 0.003 
 68 C_aust_RS37    (1)   20 :  0.209 0.001 0.669 0.112 0.003 0.005 
 69 C_aust_RS37    (0)   20 :  0.229 0.002 0.665 0.098 0.002 0.004 
 70 C_aust_RS37    (0)   20 :  0.225 0.001 0.663 0.105 0.003 0.004 
 71 C_aust_RS37    (0)   20 :  0.154 0.001 0.739 0.098 0.003 0.006 
 72 C_aust_A1b    (6)   22 :  0.088 0.001 0.749 0.160 0.002 0.001 
 73 C_aust_A2    (4)   22 :  0.170 0.002 0.648 0.166 0.011 0.003 
 74 C_aust_A3   (21)   22 :  0.135 0.001 0.741 0.110 0.011 0.002 
 75 C_aust_A4    (7)   22 :  0.099 0.001 0.738 0.157 0.004 0.002 
 76 C_aust_A5   (13)   22 :  0.046 0.001 0.854 0.093 0.004 0.002 
 77 C_aust_A6    (8)   22 :  0.082 0.002 0.759 0.154 0.002 0.001 
 78 C_aust_A7    (2)   22 :  0.084 0.001 0.815 0.096 0.003 0.001 
 79 C_melap_RS4   (19)   12 :  0.002 0.146 0.004 0.002 0.380 0.466 
 80 C_melap_RS4   (20)   12 :  0.001 0.084 0.002 0.001 0.430 0.483 
 81 C_melap_RS4   (19)   12 :  0.003 0.147 0.004 0.003 0.451 0.392 
 82 C_melap_RS4   (27)   12 :  0.001 0.166 0.002 0.002 0.469 0.359 
 83 C_melap_RS4   (20)   12 :  0.002 0.143 0.005 0.007 0.514 0.330 
 84 C_melap_RS4   (22)   12 :  0.003 0.114 0.004 0.003 0.598 0.278 
 85 C_melap_RS4   (24)   12 :  0.002 0.093 0.003 0.002 0.609 0.290 
 86 C_melap_RS4   (34)   12 :  0.002 0.118 0.003 0.003 0.549 0.325 
 87 C_melap_RS4   (20)   12 :  0.002 0.124 0.006 0.003 0.423 0.441 
 88 C_melap_RS4   (29)   12 :  0.001 0.121 0.002 0.001 0.599 0.275 
 89 C_melap_RS4   (22)   12 :  0.002 0.111 0.002 0.004 0.365 0.515 
 90 C_melap_RS4   (23)   12 :  0.002 0.147 0.003 0.002 0.474 0.371 
 91 C_melap_RS4   (29)   13 :  0.000 0.983 0.000 0.000 0.013 0.004 
 92 C_melap_RS4    (7)   13 :  0.000 0.970 0.000 0.000 0.021 0.008 
 93 C_melap_RS4   (12)   13 :  0.000 0.127 0.000 0.000 0.268 0.604 
 94 C_melap_RS4   (14)   13 :  0.001 0.112 0.001 0.003 0.317 0.567 
 95 C_melap_RS4   (11)   13 :  0.000 0.058 0.000 0.003 0.387 0.551 
 96 C_melap_RS4   (15)   13 :  0.004 0.056 0.001 0.003 0.214 0.722 
 97 C_melap_RS4    (9)   13 :  0.000 0.116 0.000 0.000 0.271 0.611 
 98 C_melap_RS4    (8)   13 :  0.001 0.057 0.001 0.001 0.307 0.633 
 99 C_melap_RS4    (8)   13 :  0.001 0.109 0.001 0.001 0.363 0.526 
100 C_melap_RS4    (8)   13 :  0.000 0.023 0.000 0.001 0.364 0.611 
101 C_melap_RS4   (23)   13 :  0.006 0.052 0.001 0.020 0.875 0.046 
102 C_melap_RS4    (7)   13 :  0.000 0.106 0.000 0.001 0.297 0.595 
103 C_melap_RS1   (23)   14 :  0.001 0.055 0.003 0.002 0.586 0.353 
104 C_melap_RS1   (41)   14 :  0.001 0.119 0.001 0.001 0.756 0.121 
105 C_melap_RS1   (14)   14 :  0.003 0.105 0.001 0.003 0.391 0.497 
106 C_melap_RS1   (13)   14 :  0.001 0.176 0.002 0.002 0.336 0.483 
107 C_melap_RS1   (12)   14 :  0.004 0.142 0.002 0.004 0.390 0.459 
108 C_melap_RS1   (13)   14 :  0.004 0.080 0.004 0.007 0.430 0.475 
109 C_melap_RS1   (18)   14 :  0.001 0.217 0.001 0.001 0.505 0.275 
110 C_melap_RS1   (14)   14 :  0.001 0.150 0.001 0.002 0.329 0.518 
111 C_melap_RS1   (12)   14 :  0.002 0.130 0.002 0.001 0.370 0.495 
112 C_melap_RS1   (13)   14 :  0.002 0.126 0.002 0.001 0.421 0.447 
113 C_melap_RS1   (12)   14 :  0.001 0.092 0.001 0.001 0.365 0.540 
114 C_melap_RS1   (24)   14 :  0.002 0.100 0.001 0.002 0.631 0.264 
115 C_melap_RS4    (3)   16 :  0.002 0.119 0.002 0.002 0.300 0.575 
116 C_melap_RS4    (4)   16 :  0.002 0.097 0.002 0.003 0.363 0.533 
117 C_melap_RS4   (13)   16 :  0.001 0.105 0.001 0.002 0.376 0.515 
118 C_melap_RS4   (10)   16 :  0.005 0.103 0.003 0.008 0.255 0.627 
119 C_melap_RS4    (3)   16 :  0.002 0.139 0.002 0.003 0.267 0.588 
120 C_melap_RS4    (5)   16 :  0.001 0.123 0.001 0.002 0.437 0.435 
121 C_melap_RS4    (3)   16 :  0.002 0.106 0.002 0.002 0.426 0.462 
122 C_melap_RS4    (2)   16 :  0.002 0.103 0.003 0.007 0.389 0.496 
123 C_melap_RS4    (6)   16 :  0.002 0.088 0.002 0.004 0.399 0.505 
124 C_melap_RS4    (8)   16 :  0.005 0.126 0.005 0.008 0.402 0.456 
125 C_melap_RS4   (16)   16 :  0.002 0.065 0.002 0.003 0.555 0.373 
126 C_melap_RS4    (4)   16 :  0.003 0.091 0.003 0.004 0.396 0.503 
127 C_melap_RS5    (2)   19 :  0.005 0.094 0.001 0.003 0.374 0.523 
128 C_melap_RS5    (2)   19 :  0.007 0.135 0.002 0.004 0.324 0.527 
129 C_melap_RS5   (14)   19 :  0.007 0.076 0.002 0.003 0.270 0.642 
130 C_melap_RS5   (11)   19 :  0.010 0.090 0.001 0.004 0.338 0.556 
131 C_melap_RS5    (2)   19 :  0.004 0.130 0.001 0.002 0.449 0.412 
132 C_melap_RS5    (6)   19 :  0.004 0.150 0.001 0.002 0.407 0.436 
133 C_melap_RS5    (3)   19 :  0.004 0.094 0.002 0.005 0.282 0.613 
134 C_melap_RS5    (8)   19 :  0.027 0.115 0.003 0.006 0.467 0.383 
135 C_melap_RS5    (2)   19 :  0.008 0.080 0.001 0.003 0.367 0.541 
136 C_melap_RS5    (4)   19 :  0.011 0.090 0.002 0.004 0.420 0.474 
137 C_melap_RS5    (2)   19 :  0.020 0.099 0.004 0.008 0.303 0.566 
138 C_melap_RS5    (7)   19 :  0.004 0.115 0.001 0.002 0.344 0.533 


Estimated Allele Frequencies in each cluster
First column gives estimated ancestral frequencies


Locus 1 : 
2 alleles
14.5% missing data
   1   (0.890) 0.921 0.975 0.881 0.876 0.935 0.944 
   3   (0.110) 0.079 0.025 0.119 0.124 0.065 0.056 

Locus 2 : 
2 alleles
14.5% missing data
   2   (0.426) 0.502 0.107 0.437 0.418 0.445 0.431 
   4   (0.574) 0.498 0.893 0.563 0.582 0.555 0.569 

Locus 3 : 
2 alleles
5.1% missing data
   1   (0.893) 0.952 0.978 0.847 0.895 0.960 0.945 
   4   (0.107) 0.048 0.022 0.153 0.105 0.040 0.055 

Locus 4 : 
2 alleles
10.1% missing data
   1   (0.088) 0.047 0.022 0.042 0.053 0.217 0.061 
   4   (0.912) 0.953 0.978 0.958 0.947 0.783 0.939 

Locus 5 : 
2 alleles
2.2% missing data
   2   (0.885) 0.932 0.720 0.941 0.955 0.916 0.901 
   4   (0.115) 0.068 0.280 0.059 0.045 0.084 0.099 

Locus 6 : 
2 alleles
5.1% missing data
   3   (0.898) 0.935 0.830 0.884 0.919 0.979 0.963 
   2   (0.102) 0.065 0.170 0.116 0.081 0.021 0.037 

Locus 7 : 
2 alleles
10.1% missing data
   1   (0.580) 0.502 0.617 0.406 0.465 0.890 0.720 
   3   (0.420) 0.498 0.383 0.594 0.535 0.110 0.280 

Locus 8 : 
2 alleles
15.9% missing data
   2   (0.791) 0.827 0.384 0.848 0.898 0.746 0.826 
   4   (0.209) 0.173 0.616 0.152 0.102 0.254 0.174 

Locus 9 : 
2 alleles
2.2% missing data
   3   (0.912) 0.936 0.978 0.951 0.960 0.967 0.901 
   1   (0.088) 0.064 0.022 0.049 0.040 0.033 0.099 

Locus 10 : 
2 alleles
7.2% missing data
   1   (0.547) 0.519 0.339 0.721 0.440 0.669 0.395 
   3   (0.453) 0.481 0.661 0.279 0.560 0.331 0.605 

Locus 11 : 
2 alleles
6.5% missing data
   4   (0.756) 0.884 0.181 0.768 0.828 0.814 0.797 
   1   (0.244) 0.116 0.819 0.232 0.172 0.186 0.203 

Locus 12 : 
2 alleles
5.8% missing data
   1   (0.300) 0.356 0.066 0.393 0.340 0.128 0.239 
   3   (0.700) 0.644 0.934 0.607 0.660 0.872 0.761 

Locus 13 : 
2 alleles
1.4% missing data
   3   (0.909) 0.942 0.974 0.965 0.961 0.882 0.889 
   4   (0.091) 0.058 0.026 0.035 0.039 0.118 0.111 

Locus 14 : 
2 alleles
18.1% missing data
   1   (0.881) 0.863 0.969 0.931 0.883 0.819 0.917 
   4   (0.119) 0.137 0.031 0.069 0.117 0.181 0.083 

Locus 15 : 
2 alleles
14.5% missing data
   2   (0.111) 0.092 0.237 0.072 0.095 0.032 0.073 
   4   (0.889) 0.908 0.763 0.928 0.905 0.968 0.927 

Locus 16 : 
2 alleles
19.6% missing data
   1   (0.905) 0.922 0.983 0.905 0.871 0.986 0.938 
   4   (0.095) 0.078 0.017 0.095 0.129 0.014 0.062 

Locus 17 : 
2 alleles
9.4% missing data
   1   (0.914) 0.969 0.679 0.971 0.973 0.961 0.911 
   3   (0.086) 0.031 0.321 0.029 0.027 0.039 0.089 

Locus 18 : 
2 alleles
6.5% missing data
   4   (0.782) 0.812 0.803 0.824 0.883 0.842 0.766 
   2   (0.218) 0.188 0.197 0.176 0.117 0.158 0.234 

Locus 19 : 
2 alleles
2.2% missing data
   2   (0.878) 0.907 0.951 0.911 0.883 0.941 0.887 
   1   (0.122) 0.093 0.049 0.089 0.117 0.059 0.113 

Locus 20 : 
2 alleles
17.4% missing data
   1   (0.921) 0.884 0.989 0.845 0.867 0.994 0.981 
   3   (0.079) 0.116 0.011 0.155 0.133 0.006 0.019 

Locus 21 : 
2 alleles
17.4% missing data
   3   (0.260) 0.251 0.072 0.233 0.404 0.167 0.272 
   4   (0.740) 0.749 0.928 0.767 0.596 0.833 0.728 

Locus 22 : 
2 alleles
3.6% missing data
   2   (0.141) 0.141 0.217 0.059 0.117 0.189 0.121 
   4   (0.859) 0.859 0.783 0.941 0.883 0.811 0.879 

Locus 23 : 
2 alleles
4.3% missing data
   2   (0.893) 0.895 0.969 0.931 0.963 0.969 0.862 
   1   (0.107) 0.105 0.031 0.069 0.037 0.031 0.138 

Locus 24 : 
2 alleles
12.3% missing data
   4   (0.736) 0.732 0.568 0.749 0.813 0.816 0.777 
   2   (0.264) 0.268 0.432 0.251 0.187 0.184 0.223 

Locus 25 : 
2 alleles
6.5% missing data
   2   (0.407) 0.369 0.457 0.326 0.286 0.511 0.480 
   4   (0.593) 0.631 0.543 0.674 0.714 0.489 0.520 

Locus 26 : 
2 alleles
8.0% missing data
   1   (0.849) 0.788 0.961 0.799 0.894 0.939 0.921 
   3   (0.151) 0.212 0.039 0.201 0.106 0.061 0.079 

Locus 27 : 
2 alleles
10.1% missing data
   2   (0.311) 0.419 0.251 0.228 0.192 0.307 0.355 
   3   (0.689) 0.581 0.749 0.772 0.808 0.693 0.645 

Locus 28 : 
2 alleles
3.6% missing data
   2   (0.361) 0.262 0.132 0.357 0.409 0.309 0.421 
   3   (0.639) 0.738 0.868 0.643 0.591 0.691 0.579 

Locus 29 : 
2 alleles
13.8% missing data
   4   (0.253) 0.242 0.058 0.279 0.327 0.131 0.239 
   2   (0.747) 0.758 0.942 0.721 0.673 0.869 0.761 

Locus 30 : 
2 alleles
10.9% missing data
   3   (0.866) 0.904 0.879 0.948 0.879 0.738 0.842 
   1   (0.134) 0.096 0.121 0.052 0.121 0.262 0.158 

Locus 31 : 
2 alleles
12.3% missing data
   2   (0.925) 0.929 0.987 0.924 0.888 0.987 0.971 
   4   (0.075) 0.071 0.013 0.076 0.112 0.013 0.029 

Locus 32 : 
2 alleles
8.0% missing data
   3   (0.810) 0.887 0.570 0.880 0.925 0.752 0.794 
   1   (0.190) 0.113 0.430 0.120 0.075 0.248 0.206 

Locus 33 : 
2 alleles
6.5% missing data
   4   (0.891) 0.845 0.969 0.942 0.848 0.970 0.888 
   2   (0.109) 0.155 0.031 0.058 0.152 0.030 0.112 

Locus 34 : 
2 alleles
5.1% missing data
   3   (0.770) 0.707 0.944 0.719 0.789 0.932 0.801 
   1   (0.230) 0.293 0.056 0.281 0.211 0.068 0.199 

Locus 35 : 
2 alleles
2.2% missing data
   2   (0.901) 0.890 0.966 0.939 0.940 0.946 0.919 
   4   (0.099) 0.110 0.034 0.061 0.060 0.054 0.081 

Locus 36 : 
2 alleles
13.8% missing data
   4   (0.199) 0.081 0.424 0.157 0.155 0.217 0.193 
   2   (0.801) 0.919 0.576 0.843 0.845 0.783 0.807 

Locus 37 : 
2 alleles
2.9% missing data
   1   (0.095) 0.169 0.024 0.053 0.073 0.042 0.065 
   3   (0.905) 0.831 0.976 0.947 0.927 0.958 0.935 

Locus 38 : 
2 alleles
2.2% missing data
   1   (0.189) 0.321 0.073 0.130 0.246 0.121 0.163 
   3   (0.811) 0.679 0.927 0.870 0.754 0.879 0.837 

Locus 39 : 
2 alleles
2.2% missing data
   3   (0.901) 0.924 0.752 0.953 0.953 0.943 0.934 
   1   (0.099) 0.076 0.248 0.047 0.047 0.057 0.066 

Locus 40 : 
2 alleles
19.6% missing data
   1   (0.881) 0.918 0.968 0.905 0.916 0.896 0.906 
   2   (0.119) 0.082 0.032 0.095 0.084 0.104 0.094 

Locus 41 : 
2 alleles
1.4% missing data
   1   (0.745) 0.840 0.523 0.786 0.752 0.891 0.704 
   4   (0.255) 0.160 0.477 0.214 0.248 0.109 0.296 

Locus 42 : 
2 alleles
2.2% missing data
   2   (0.835) 0.907 0.948 0.891 0.603 0.957 0.761 
   4   (0.165) 0.093 0.052 0.109 0.397 0.043 0.239 

Locus 43 : 
2 alleles
13.8% missing data
   1   (0.117) 0.079 0.055 0.063 0.074 0.080 0.148 
   3   (0.883) 0.921 0.945 0.937 0.926 0.920 0.852 

Locus 44 : 
2 alleles
2.2% missing data
   3   (0.918) 0.894 0.864 0.889 0.918 0.994 0.984 
   1   (0.082) 0.106 0.136 0.111 0.082 0.006 0.016 

Locus 45 : 
2 alleles
8.0% missing data
   1   (0.907) 0.703 0.971 0.973 0.937 0.929 0.912 
   3   (0.093) 0.297 0.029 0.027 0.063 0.071 0.088 

Locus 46 : 
2 alleles
10.1% missing data
   2   (0.886) 0.873 0.984 0.812 0.906 0.981 0.946 
   4   (0.114) 0.127 0.016 0.188 0.094 0.019 0.054 

Locus 47 : 
2 alleles
10.9% missing data
   1   (0.322) 0.298 0.072 0.406 0.231 0.325 0.281 
   3   (0.678) 0.702 0.928 0.594 0.769 0.675 0.719 

Locus 48 : 
2 alleles
10.1% missing data
   2   (0.839) 0.780 0.960 0.825 0.830 0.844 0.920 
   3   (0.161) 0.220 0.040 0.175 0.170 0.156 0.080 

Locus 49 : 
2 alleles
6.5% missing data
   2   (0.856) 0.849 0.956 0.866 0.763 0.963 0.887 
   4   (0.144) 0.151 0.044 0.134 0.237 0.037 0.113 

Locus 50 : 
2 alleles
5.1% missing data
   2   (0.898) 0.851 0.910 0.955 0.937 0.908 0.919 
   1   (0.102) 0.149 0.090 0.045 0.063 0.092 0.081 

Locus 51 : 
2 alleles
12.3% missing data
   2   (0.844) 0.887 0.950 0.875 0.899 0.860 0.831 
   4   (0.156) 0.113 0.050 0.125 0.101 0.140 0.169 

Locus 52 : 
2 alleles
5.1% missing data
   1   (0.855) 0.918 0.975 0.710 0.711 0.978 0.935 
   3   (0.145) 0.082 0.025 0.290 0.289 0.022 0.065 

Locus 53 : 
2 alleles
5.8% missing data
   2   (0.627) 0.616 0.896 0.668 0.539 0.788 0.532 
   4   (0.373) 0.384 0.104 0.332 0.461 0.212 0.468 

Locus 54 : 
2 alleles
2.9% missing data
   3   (0.912) 0.949 0.954 0.950 0.951 0.945 0.921 
   1   (0.088) 0.051 0.046 0.050 0.049 0.055 0.079 

Locus 55 : 
2 alleles
4.3% missing data
   2   (0.910) 0.943 0.980 0.932 0.859 0.979 0.934 
   4   (0.090) 0.057 0.020 0.068 0.141 0.021 0.066 

Locus 56 : 
2 alleles
3.6% missing data
   2   (0.849) 0.876 0.964 0.732 0.889 0.958 0.921 
   4   (0.151) 0.124 0.036 0.268 0.111 0.042 0.079 

Locus 57 : 
2 alleles
13.8% missing data
   2   (0.899) 0.962 0.617 0.960 0.958 0.950 0.887 
   4   (0.101) 0.038 0.383 0.040 0.042 0.050 0.113 

Locus 58 : 
2 alleles
9.4% missing data
   3   (0.868) 0.860 0.740 0.890 0.904 0.976 0.910 
   1   (0.132) 0.140 0.260 0.110 0.096 0.024 0.090 

Locus 59 : 
2 alleles
4.3% missing data
   2   (0.772) 0.881 0.212 0.865 0.881 0.670 0.753 
   4   (0.228) 0.119 0.788 0.135 0.119 0.330 0.247 

Locus 60 : 
2 alleles
6.5% missing data
   2   (0.432) 0.566 0.107 0.530 0.602 0.334 0.307 
   4   (0.568) 0.434 0.893 0.470 0.398 0.666 0.693 

Locus 61 : 
2 alleles
5.1% missing data
   4   (0.276) 0.251 0.067 0.372 0.306 0.140 0.217 
   2   (0.724) 0.749 0.933 0.628 0.694 0.860 0.783 

Locus 62 : 
2 alleles
11.6% missing data
   1   (0.912) 0.949 0.976 0.937 0.925 0.963 0.931 
   3   (0.088) 0.051 0.024 0.063 0.075 0.037 0.069 

Locus 63 : 
2 alleles
9.4% missing data
   1   (0.282) 0.271 0.770 0.181 0.174 0.327 0.293 
   3   (0.718) 0.729 0.230 0.819 0.826 0.673 0.707 

Locus 64 : 
2 alleles
2.9% missing data
   3   (0.872) 0.835 0.955 0.871 0.823 0.965 0.929 
   4   (0.128) 0.165 0.045 0.129 0.177 0.035 0.071 

Locus 65 : 
2 alleles
4.3% missing data
   4   (0.870) 0.719 0.977 0.917 0.876 0.975 0.864 
   2   (0.130) 0.281 0.023 0.083 0.124 0.025 0.136 

Locus 66 : 
2 alleles
13.8% missing data
   2   (0.649) 0.461 0.708 0.741 0.709 0.748 0.606 
   4   (0.351) 0.539 0.292 0.259 0.291 0.252 0.394 

Locus 67 : 
2 alleles
13.0% missing data
   1   (0.182) 0.284 0.105 0.174 0.258 0.232 0.082 
   3   (0.818) 0.716 0.895 0.826 0.742 0.768 0.918 

Locus 68 : 
2 alleles
4.3% missing data
   3   (0.835) 0.859 0.951 0.873 0.874 0.894 0.812 
   1   (0.165) 0.141 0.049 0.127 0.126 0.106 0.188 

Locus 69 : 
2 alleles
11.6% missing data
   1   (0.780) 0.596 0.731 0.648 0.749 0.955 0.922 
   2   (0.220) 0.404 0.269 0.352 0.251 0.045 0.078 

Locus 70 : 
2 alleles
13.0% missing data
   2   (0.859) 0.908 0.950 0.837 0.821 0.937 0.904 
   4   (0.141) 0.092 0.050 0.163 0.179 0.063 0.096 

Locus 71 : 
2 alleles
14.5% missing data
   2   (0.932) 0.979 0.888 0.980 0.983 0.917 0.923 
   4   (0.068) 0.021 0.112 0.020 0.017 0.083 0.077 

Locus 72 : 
2 alleles
7.2% missing data
   2   (0.221) 0.121 0.055 0.220 0.416 0.100 0.243 
   3   (0.779) 0.879 0.945 0.780 0.584 0.900 0.757 

Locus 73 : 
2 alleles
14.5% missing data
   1   (0.880) 0.920 0.970 0.887 0.908 0.952 0.890 
   3   (0.120) 0.080 0.030 0.113 0.092 0.048 0.110 

Locus 74 : 
2 alleles
13.0% missing data
   1   (0.622) 0.678 0.494 0.695 0.741 0.460 0.581 
   4   (0.378) 0.322 0.506 0.305 0.259 0.540 0.419 

Locus 75 : 
2 alleles
13.8% missing data
   2   (0.823) 0.828 0.944 0.858 0.872 0.865 0.809 
   4   (0.177) 0.172 0.056 0.142 0.128 0.135 0.191 

Locus 76 : 
2 alleles
13.8% missing data
   1   (0.879) 0.796 0.974 0.927 0.919 0.927 0.887 
   3   (0.121) 0.204 0.026 0.073 0.081 0.073 0.113 

Locus 77 : 
2 alleles
13.0% missing data
   1   (0.421) 0.315 0.408 0.404 0.367 0.575 0.442 
   2   (0.579) 0.685 0.592 0.596 0.633 0.425 0.558 

Locus 78 : 
2 alleles
10.9% missing data
   2   (0.881) 0.921 0.980 0.846 0.904 0.968 0.920 
   4   (0.119) 0.079 0.020 0.154 0.096 0.032 0.080 

Locus 79 : 
2 alleles
13.8% missing data
   4   (0.247) 0.246 0.053 0.262 0.549 0.150 0.176 
   2   (0.753) 0.754 0.947 0.738 0.451 0.850 0.824 

Locus 80 : 
2 alleles
5.1% missing data
   2   (0.897) 0.878 0.941 0.933 0.933 0.924 0.931 
   4   (0.103) 0.122 0.059 0.067 0.067 0.076 0.069 

Locus 81 : 
2 alleles
14.5% missing data
   2   (0.860) 0.916 0.953 0.895 0.945 0.910 0.812 
   4   (0.140) 0.084 0.047 0.105 0.055 0.090 0.188 

Locus 82 : 
2 alleles
1.4% missing data
   1   (0.913) 0.908 0.969 0.948 0.927 0.967 0.935 
   3   (0.087) 0.092 0.031 0.052 0.073 0.033 0.065 

Locus 83 : 
2 alleles
4.3% missing data
   2   (0.289) 0.473 0.605 0.240 0.250 0.095 0.259 
   4   (0.711) 0.527 0.395 0.760 0.750 0.905 0.741 

Locus 84 : 
2 alleles
10.1% missing data
   3   (0.917) 0.900 0.983 0.925 0.918 0.983 0.958 
   1   (0.083) 0.100 0.017 0.075 0.082 0.017 0.042 

Locus 85 : 
2 alleles
11.6% missing data
   4   (0.791) 0.861 0.246 0.790 0.836 0.906 0.853 
   3   (0.209) 0.139 0.754 0.210 0.164 0.094 0.147 

Locus 86 : 
2 alleles
2.9% missing data
   2   (0.908) 0.955 0.976 0.955 0.956 0.878 0.914 
   1   (0.092) 0.045 0.024 0.045 0.044 0.122 0.086 

Locus 87 : 
2 alleles
12.3% missing data
   3   (0.872) 0.900 0.966 0.941 0.880 0.679 0.871 
   1   (0.128) 0.100 0.034 0.059 0.120 0.321 0.129 

Locus 88 : 
2 alleles
5.8% missing data
   4   (0.909) 0.985 0.528 0.990 0.987 0.339 0.835 
   2   (0.091) 0.015 0.472 0.010 0.013 0.661 0.165 

Locus 89 : 
2 alleles
5.8% missing data
   2   (0.263) 0.196 0.099 0.236 0.344 0.217 0.287 
   4   (0.737) 0.804 0.901 0.764 0.656 0.783 0.713 

Locus 90 : 
2 alleles
8.0% missing data
   4   (0.249) 0.203 0.088 0.306 0.325 0.086 0.229 
   2   (0.751) 0.797 0.912 0.694 0.675 0.914 0.771 

Locus 91 : 
2 alleles
3.6% missing data
   2   (0.886) 0.885 0.650 0.957 0.920 0.940 0.898 
   4   (0.114) 0.115 0.350 0.043 0.080 0.060 0.102 

Locus 92 : 
2 alleles
10.9% missing data
   4   (0.784) 0.738 0.946 0.832 0.793 0.896 0.735 
   3   (0.216) 0.262 0.054 0.168 0.207 0.104 0.265 

Locus 93 : 
2 alleles
4.3% missing data
   1   (0.875) 0.850 0.603 0.926 0.945 0.922 0.919 
   3   (0.125) 0.150 0.397 0.074 0.055 0.078 0.081 

Locus 94 : 
2 alleles
9.4% missing data
   2   (0.955) 0.992 0.985 0.995 0.994 0.766 0.920 
   1   (0.045) 0.008 0.015 0.005 0.006 0.234 0.080 

Locus 95 : 
2 alleles
2.9% missing data
   2   (0.863) 0.896 0.946 0.916 0.883 0.788 0.877 
   4   (0.137) 0.104 0.054 0.084 0.117 0.212 0.123 

Locus 96 : 
2 alleles
2.9% missing data
   3   (0.910) 0.917 0.967 0.964 0.953 0.954 0.881 
   2   (0.090) 0.083 0.033 0.036 0.047 0.046 0.119 

Locus 97 : 
2 alleles
1.4% missing data
   1   (0.942) 0.905 0.995 0.904 0.921 0.996 0.989 
   3   (0.058) 0.095 0.005 0.096 0.079 0.004 0.011 

Locus 98 : 
2 alleles
13.0% missing data
   4   (0.907) 0.961 0.913 0.930 0.925 0.953 0.934 
   3   (0.093) 0.039 0.087 0.070 0.075 0.047 0.066 

Locus 99 : 
2 alleles
4.3% missing data
   4   (0.911) 0.961 0.964 0.950 0.918 0.947 0.917 
   2   (0.089) 0.039 0.036 0.050 0.082 0.053 0.083 

Locus 100 : 
2 alleles
13.0% missing data
   1   (0.739) 0.865 0.201 0.817 0.810 0.792 0.695 
   3   (0.261) 0.135 0.799 0.183 0.190 0.208 0.305 

Locus 101 : 
2 alleles
10.9% missing data
   4   (0.898) 0.952 0.947 0.939 0.950 0.936 0.882 
   2   (0.102) 0.048 0.053 0.061 0.050 0.064 0.118 

Locus 102 : 
2 alleles
16.7% missing data
   3   (0.862) 0.878 0.955 0.877 0.852 0.925 0.899 
   1   (0.138) 0.122 0.045 0.123 0.148 0.075 0.101 

Locus 103 : 
2 alleles
5.1% missing data
   2   (0.725) 0.772 0.882 0.770 0.816 0.762 0.639 
   4   (0.275) 0.228 0.118 0.230 0.184 0.238 0.361 

Locus 104 : 
2 alleles
14.5% missing data
   2   (0.421) 0.407 0.133 0.381 0.450 0.403 0.501 
   4   (0.579) 0.593 0.867 0.619 0.550 0.597 0.499 

Locus 105 : 
2 alleles
8.0% missing data
   2   (0.466) 0.402 0.572 0.356 0.595 0.438 0.561 
   4   (0.534) 0.598 0.428 0.644 0.405 0.562 0.439 

Locus 106 : 
2 alleles
5.1% missing data
   4   (0.884) 0.905 0.971 0.929 0.909 0.966 0.843 
   3   (0.116) 0.095 0.029 0.071 0.091 0.034 0.157 

Locus 107 : 
2 alleles
13.0% missing data
   1   (0.843) 0.921 0.969 0.804 0.855 0.955 0.843 
   2   (0.157) 0.079 0.031 0.196 0.145 0.045 0.157 

Locus 108 : 
2 alleles
11.6% missing data
   1   (0.782) 0.816 0.664 0.744 0.820 0.927 0.841 
   3   (0.218) 0.184 0.336 0.256 0.180 0.073 0.159 

Locus 109 : 
2 alleles
5.1% missing data
   3   (0.773) 0.870 0.908 0.778 0.668 0.854 0.761 
   1   (0.227) 0.130 0.092 0.222 0.332 0.146 0.239 

Locus 110 : 
2 alleles
10.9% missing data
   1   (0.884) 0.893 0.960 0.911 0.948 0.969 0.869 
   3   (0.116) 0.107 0.040 0.089 0.052 0.031 0.131 

Locus 111 : 
2 alleles
13.8% missing data
   1   (0.464) 0.445 0.564 0.400 0.518 0.590 0.461 
   3   (0.536) 0.555 0.436 0.600 0.482 0.410 0.539 

Locus 112 : 
2 alleles
13.0% missing data
   2   (0.641) 0.712 0.920 0.623 0.598 0.700 0.600 
   4   (0.359) 0.288 0.080 0.377 0.402 0.300 0.400 

Locus 113 : 
2 alleles
3.6% missing data
   3   (0.895) 0.950 0.960 0.953 0.951 0.944 0.810 
   1   (0.105) 0.050 0.040 0.047 0.049 0.056 0.190 

Locus 114 : 
2 alleles
10.1% missing data
   4   (0.913) 0.857 0.991 0.873 0.897 0.993 0.971 
   2   (0.087) 0.143 0.009 0.127 0.103 0.007 0.029 

Locus 115 : 
2 alleles
13.8% missing data
   2   (0.696) 0.688 0.650 0.739 0.634 0.644 0.738 
   4   (0.304) 0.312 0.350 0.261 0.366 0.356 0.262 

Locus 116 : 
2 alleles
5.1% missing data
   1   (0.654) 0.693 0.884 0.669 0.690 0.694 0.597 
   3   (0.346) 0.307 0.116 0.331 0.310 0.306 0.403 

Locus 117 : 
2 alleles
2.9% missing data
   1   (0.737) 0.706 0.892 0.764 0.681 0.726 0.769 
   4   (0.263) 0.294 0.108 0.236 0.319 0.274 0.231 

Locus 118 : 
2 alleles
5.1% missing data
   2   (0.374) 0.277 0.135 0.450 0.514 0.217 0.365 
   4   (0.626) 0.723 0.865 0.550 0.486 0.783 0.635 

Locus 119 : 
2 alleles
6.5% missing data
   2   (0.618) 0.596 0.288 0.573 0.467 0.666 0.774 
   4   (0.382) 0.404 0.712 0.427 0.533 0.334 0.226 

Locus 120 : 
2 alleles
9.4% missing data
   3   (0.806) 0.792 0.939 0.871 0.723 0.746 0.828 
   4   (0.194) 0.208 0.061 0.129 0.277 0.254 0.172 

Locus 121 : 
2 alleles
13.8% missing data
   4   (0.899) 0.949 0.984 0.904 0.952 0.967 0.902 
   2   (0.101) 0.051 0.016 0.096 0.048 0.033 0.098 

Locus 122 : 
2 alleles
3.6% missing data
   3   (0.810) 0.862 0.629 0.883 0.766 0.775 0.843 
   2   (0.190) 0.138 0.371 0.117 0.234 0.225 0.157 

Locus 123 : 
2 alleles
13.0% missing data
   3   (0.913) 0.902 0.976 0.918 0.913 0.978 0.956 
   1   (0.087) 0.098 0.024 0.082 0.087 0.022 0.044 

Locus 124 : 
2 alleles
10.1% missing data
   1   (0.181) 0.163 0.230 0.171 0.305 0.052 0.122 
   3   (0.819) 0.837 0.770 0.829 0.695 0.948 0.878 

Locus 125 : 
2 alleles
5.1% missing data
   3   (0.808) 0.871 0.896 0.862 0.802 0.903 0.728 
   1   (0.192) 0.129 0.104 0.138 0.198 0.097 0.272 

Locus 126 : 
2 alleles
5.1% missing data
   1   (0.813) 0.896 0.956 0.807 0.825 0.887 0.798 
   3   (0.187) 0.104 0.044 0.193 0.175 0.113 0.202 

Locus 127 : 
2 alleles
13.8% missing data
   3   (0.716) 0.785 0.820 0.690 0.808 0.758 0.712 
   1   (0.284) 0.215 0.180 0.310 0.192 0.242 0.288 

Locus 128 : 
2 alleles
13.0% missing data
   1   (0.527) 0.577 0.512 0.467 0.565 0.544 0.568 
   3   (0.473) 0.423 0.488 0.533 0.435 0.456 0.432 

Locus 129 : 
2 alleles
8.0% missing data
   2   (0.826) 0.686 0.950 0.782 0.864 0.937 0.900 
   4   (0.174) 0.314 0.050 0.218 0.136 0.063 0.100 

Locus 130 : 
2 alleles
14.5% missing data
   3   (0.904) 0.829 0.968 0.954 0.919 0.949 0.913 
   1   (0.096) 0.171 0.032 0.046 0.081 0.051 0.087 

Locus 131 : 
2 alleles
18.1% missing data
   1   (0.914) 0.893 0.973 0.932 0.966 0.980 0.934 
   4   (0.086) 0.107 0.027 0.068 0.034 0.020 0.066 

Locus 132 : 
2 alleles
3.6% missing data
   2   (0.928) 0.957 0.989 0.915 0.889 0.992 0.972 
   4   (0.072) 0.043 0.011 0.085 0.111 0.008 0.028 

Locus 133 : 
2 alleles
5.8% missing data
   3   (0.790) 0.772 0.877 0.827 0.829 0.882 0.774 
   1   (0.210) 0.228 0.123 0.173 0.171 0.118 0.226 

Locus 134 : 
2 alleles
12.3% missing data
   2   (0.898) 0.856 0.979 0.897 0.944 0.978 0.933 
   4   (0.102) 0.144 0.021 0.103 0.056 0.022 0.067 

Locus 135 : 
2 alleles
5.1% missing data
   2   (0.882) 0.959 0.723 0.921 0.932 0.963 0.884 
   4   (0.118) 0.041 0.277 0.079 0.068 0.037 0.116 

Locus 136 : 
2 alleles
5.1% missing data
   2   (0.830) 0.888 0.688 0.901 0.908 0.900 0.755 
   1   (0.170) 0.112 0.312 0.099 0.092 0.100 0.245 

Locus 137 : 
2 alleles
12.3% missing data
   3   (0.892) 0.881 0.968 0.918 0.921 0.945 0.919 
   1   (0.108) 0.119 0.032 0.082 0.079 0.055 0.081 

Locus 138 : 
2 alleles
13.0% missing data
   2   (0.324) 0.252 0.259 0.435 0.284 0.325 0.229 
   4   (0.676) 0.748 0.741 0.565 0.716 0.675 0.771 

Locus 139 : 
2 alleles
11.6% missing data
   1   (0.891) 0.929 0.968 0.898 0.926 0.962 0.911 
   2   (0.109) 0.071 0.032 0.102 0.074 0.038 0.089 

Locus 140 : 
2 alleles
2.2% missing data
   3   (0.826) 0.900 0.637 0.878 0.881 0.793 0.863 
   1   (0.174) 0.100 0.363 0.122 0.119 0.207 0.137 

Locus 141 : 
2 alleles
5.1% missing data
   2   (0.891) 0.709 0.978 0.929 0.907 0.961 0.931 
   4   (0.109) 0.291 0.022 0.071 0.093 0.039 0.069 

Locus 142 : 
2 alleles
9.4% missing data
   1   (0.070) 0.073 0.007 0.165 0.073 0.006 0.015 
   3   (0.930) 0.927 0.993 0.835 0.927 0.994 0.985 

Locus 143 : 
2 alleles
4.3% missing data
   1   (0.393) 0.304 0.432 0.344 0.306 0.662 0.392 
   3   (0.607) 0.696 0.568 0.656 0.694 0.338 0.608 

Locus 144 : 
2 alleles
16.7% missing data
   2   (0.147) 0.153 0.031 0.091 0.243 0.116 0.145 
   4   (0.853) 0.847 0.969 0.909 0.757 0.884 0.855 

Locus 145 : 
2 alleles
16.7% missing data
   3   (0.887) 0.901 0.967 0.958 0.570 0.819 0.914 
   1   (0.113) 0.099 0.033 0.042 0.430 0.181 0.086 

Locus 146 : 
2 alleles
3.6% missing data
   4   (0.851) 0.912 0.965 0.889 0.888 0.891 0.814 
   2   (0.149) 0.088 0.035 0.111 0.112 0.109 0.186 

Locus 147 : 
2 alleles
12.3% missing data
   2   (0.458) 0.440 0.840 0.480 0.472 0.307 0.399 
   1   (0.542) 0.560 0.160 0.520 0.528 0.693 0.601 

Locus 148 : 
2 alleles
12.3% missing data
   4   (0.902) 0.918 0.826 0.936 0.958 0.945 0.953 
   2   (0.098) 0.082 0.174 0.064 0.042 0.055 0.047 

Locus 149 : 
2 alleles
3.6% missing data
   1   (0.864) 0.878 0.963 0.891 0.800 0.952 0.874 
   4   (0.136) 0.122 0.037 0.109 0.200 0.048 0.126 

Locus 150 : 
2 alleles
4.3% missing data
   1   (0.893) 0.942 0.966 0.932 0.891 0.928 0.896 
   3   (0.107) 0.058 0.034 0.068 0.109 0.072 0.104 

Locus 151 : 
2 alleles
7.2% missing data
   3   (0.911) 0.926 0.967 0.958 0.948 0.776 0.947 
   1   (0.089) 0.074 0.033 0.042 0.052 0.224 0.053 

Locus 152 : 
2 alleles
2.9% missing data
   4   (0.924) 0.970 0.981 0.919 0.974 0.987 0.947 
   3   (0.076) 0.030 0.019 0.081 0.026 0.013 0.053 

Locus 153 : 
2 alleles
13.0% missing data
   3   (0.901) 0.927 0.971 0.914 0.929 0.956 0.932 
   1   (0.099) 0.073 0.029 0.086 0.071 0.044 0.068 

Locus 154 : 
2 alleles
10.9% missing data
   1   (0.860) 0.861 0.902 0.828 0.891 0.965 0.910 
   4   (0.140) 0.139 0.098 0.172 0.109 0.035 0.090 

Locus 155 : 
2 alleles
5.1% missing data
   2   (0.485) 0.476 0.830 0.463 0.635 0.422 0.424 
   4   (0.515) 0.524 0.170 0.537 0.365 0.578 0.576 

Locus 156 : 
2 alleles
12.3% missing data
   1   (0.790) 0.843 0.926 0.763 0.843 0.912 0.775 
   3   (0.210) 0.157 0.074 0.237 0.157 0.088 0.225 

Locus 157 : 
2 alleles
6.5% missing data
   2   (0.812) 0.804 0.962 0.839 0.529 0.666 0.901 
   1   (0.188) 0.196 0.038 0.161 0.471 0.334 0.099 

Locus 158 : 
2 alleles
15.9% missing data
   2   (0.875) 0.798 0.974 0.806 0.892 0.978 0.945 
   3   (0.125) 0.202 0.026 0.194 0.108 0.022 0.055 

Locus 159 : 
2 alleles
5.1% missing data
   1   (0.216) 0.158 0.067 0.135 0.445 0.188 0.265 
   3   (0.784) 0.842 0.933 0.865 0.555 0.812 0.735 

Locus 160 : 
2 alleles
14.5% missing data
   3   (0.879) 0.896 0.899 0.909 0.937 0.961 0.874 
   1   (0.121) 0.104 0.101 0.091 0.063 0.039 0.126 

Locus 161 : 
2 alleles
13.0% missing data
   3   (0.632) 0.597 0.894 0.568 0.749 0.771 0.615 
   1   (0.368) 0.403 0.106 0.432 0.251 0.229 0.385 

Locus 162 : 
2 alleles
2.2% missing data
   2   (0.910) 0.945 0.977 0.932 0.929 0.957 0.938 
   4   (0.090) 0.055 0.023 0.068 0.071 0.043 0.062 

Locus 163 : 
2 alleles
1.4% missing data
   2   (0.922) 0.881 0.984 0.932 0.913 0.987 0.963 
   1   (0.078) 0.119 0.016 0.068 0.087 0.013 0.037 

Locus 164 : 
2 alleles
18.8% missing data
   3   (0.371) 0.487 0.091 0.307 0.396 0.564 0.369 
   1   (0.629) 0.513 0.909 0.693 0.604 0.436 0.631 

Locus 165 : 
2 alleles
11.6% missing data
   2   (0.754) 0.856 0.295 0.838 0.891 0.648 0.727 
   4   (0.246) 0.144 0.705 0.162 0.109 0.352 0.273 

Locus 166 : 
2 alleles
3.6% missing data
   4   (0.890) 0.936 0.954 0.954 0.966 0.942 0.776 
   2   (0.110) 0.064 0.046 0.046 0.034 0.058 0.224 

Locus 167 : 
2 alleles
2.2% missing data
   2   (0.933) 0.809 0.994 0.901 0.877 0.996 0.987 
   4   (0.067) 0.191 0.006 0.099 0.123 0.004 0.013 

Locus 168 : 
2 alleles
13.8% missing data
   2   (0.918) 0.974 0.974 0.972 0.982 0.768 0.905 
   4   (0.082) 0.026 0.026 0.028 0.018 0.232 0.095 

Locus 169 : 
2 alleles
4.3% missing data
   2   (0.902) 0.965 0.956 0.951 0.955 0.894 0.880 
   4   (0.098) 0.035 0.044 0.049 0.045 0.106 0.120 

Locus 170 : 
2 alleles
4.3% missing data
   1   (0.450) 0.492 0.140 0.398 0.715 0.245 0.536 
   2   (0.550) 0.508 0.860 0.602 0.285 0.755 0.464 

Locus 171 : 
2 alleles
2.9% missing data
   2   (0.763) 0.838 0.603 0.851 0.639 0.663 0.786 
   3   (0.237) 0.162 0.397 0.149 0.361 0.337 0.214 

Locus 172 : 
2 alleles
8.0% missing data
   2   (0.852) 0.841 0.969 0.789 0.909 0.954 0.906 
   4   (0.148) 0.159 0.031 0.211 0.091 0.046 0.094 

Locus 173 : 
2 alleles
5.1% missing data
   2   (0.689) 0.767 0.570 0.709 0.786 0.708 0.683 
   4   (0.311) 0.233 0.430 0.291 0.214 0.292 0.317 

Locus 174 : 
2 alleles
4.3% missing data
   4   (0.909) 0.942 0.984 0.926 0.949 0.976 0.917 
   2   (0.091) 0.058 0.016 0.074 0.051 0.024 0.083 

Locus 175 : 
2 alleles
13.0% missing data
   3   (0.928) 0.947 0.981 0.918 0.927 0.989 0.970 
   1   (0.072) 0.053 0.019 0.082 0.073 0.011 0.030 

Locus 176 : 
2 alleles
10.1% missing data
   1   (0.524) 0.538 0.133 0.644 0.565 0.564 0.447 
   3   (0.476) 0.462 0.867 0.356 0.435 0.436 0.553 

Locus 177 : 
2 alleles
4.3% missing data
   2   (0.727) 0.711 0.590 0.825 0.761 0.631 0.728 
   1   (0.273) 0.289 0.410 0.175 0.239 0.369 0.272 

Locus 178 : 
2 alleles
1.4% missing data
   1   (0.730) 0.540 0.506 0.813 0.783 0.838 0.750 
   4   (0.270) 0.460 0.494 0.187 0.217 0.162 0.250 

Locus 179 : 
2 alleles
10.9% missing data
   3   (0.898) 0.944 0.972 0.916 0.915 0.949 0.919 
   1   (0.102) 0.056 0.028 0.084 0.085 0.051 0.081 

Locus 180 : 
2 alleles
2.2% missing data
   1   (0.895) 0.953 0.970 0.882 0.950 0.969 0.911 
   4   (0.105) 0.047 0.030 0.118 0.050 0.031 0.089 

Locus 181 : 
2 alleles
15.9% missing data
   2   (0.887) 0.908 0.973 0.885 0.888 0.969 0.918 
   3   (0.113) 0.092 0.027 0.115 0.112 0.031 0.082 

Locus 182 : 
2 alleles
1.4% missing data
   1   (0.900) 0.933 0.950 0.904 0.949 0.927 0.950 
   3   (0.100) 0.067 0.050 0.096 0.051 0.073 0.050 

Locus 183 : 
2 alleles
10.1% missing data
   1   (0.883) 0.914 0.962 0.920 0.911 0.920 0.888 
   3   (0.117) 0.086 0.038 0.080 0.089 0.080 0.112 

Locus 184 : 
2 alleles
2.2% missing data
   4   (0.858) 0.860 0.971 0.721 0.914 0.975 0.930 
   2   (0.142) 0.140 0.029 0.279 0.086 0.025 0.070 

Locus 185 : 
2 alleles
12.3% missing data
   2   (0.830) 0.828 0.960 0.849 0.591 0.933 0.871 
   4   (0.170) 0.172 0.040 0.151 0.409 0.067 0.129 

Locus 186 : 
2 alleles
9.4% missing data
   2   (0.903) 0.939 0.961 0.960 0.941 0.900 0.881 
   4   (0.097) 0.061 0.039 0.040 0.059 0.100 0.119 

Locus 187 : 
2 alleles
9.4% missing data
   2   (0.877) 0.920 0.761 0.958 0.903 0.823 0.834 
   4   (0.123) 0.080 0.239 0.042 0.097 0.177 0.166 

Locus 188 : 
2 alleles
3.6% missing data
   3   (0.719) 0.832 0.877 0.797 0.656 0.604 0.642 
   4   (0.281) 0.168 0.123 0.203 0.344 0.396 0.358 

Locus 189 : 
2 alleles
5.1% missing data
   2   (0.804) 0.885 0.949 0.841 0.752 0.879 0.751 
   4   (0.196) 0.115 0.051 0.159 0.248 0.121 0.249 

Locus 190 : 
2 alleles
3.6% missing data
   2   (0.697) 0.826 0.636 0.607 0.822 0.862 0.703 
   4   (0.303) 0.174 0.364 0.393 0.178 0.138 0.297 

Locus 191 : 
2 alleles
4.3% missing data
   2   (0.909) 0.930 0.964 0.945 0.951 0.925 0.930 
   4   (0.091) 0.070 0.036 0.055 0.049 0.075 0.070 

Locus 192 : 
2 alleles
12.3% missing data
   1   (0.763) 0.608 0.620 0.824 0.788 0.917 0.784 
   3   (0.237) 0.392 0.380 0.176 0.212 0.083 0.216 

Locus 193 : 
2 alleles
8.0% missing data
   4   (0.509) 0.539 0.130 0.528 0.556 0.393 0.574 
   2   (0.491) 0.461 0.870 0.472 0.444 0.607 0.426 

Locus 194 : 
2 alleles
13.0% missing data
   1   (0.897) 0.848 0.979 0.928 0.928 0.978 0.898 
   4   (0.103) 0.152 0.021 0.072 0.072 0.022 0.102 

Locus 195 : 
2 alleles
4.3% missing data
   4   (0.905) 0.962 0.591 0.957 0.929 0.950 0.934 
   2   (0.095) 0.038 0.409 0.043 0.071 0.050 0.066 

Locus 196 : 
2 alleles
15.9% missing data
   3   (0.723) 0.813 0.892 0.752 0.769 0.729 0.656 
   1   (0.277) 0.187 0.108 0.248 0.231 0.271 0.344 

Locus 197 : 
2 alleles
13.0% missing data
   4   (0.727) 0.682 0.889 0.789 0.688 0.556 0.751 
   2   (0.273) 0.318 0.111 0.211 0.312 0.444 0.249 

Locus 198 : 
2 alleles
12.3% missing data
   1   (0.899) 0.934 0.975 0.910 0.885 0.951 0.938 
   4   (0.101) 0.066 0.025 0.090 0.115 0.049 0.062 

Locus 199 : 
2 alleles
13.0% missing data
   1   (0.779) 0.784 0.719 0.859 0.669 0.758 0.792 
   3   (0.221) 0.216 0.281 0.141 0.331 0.242 0.208 

Locus 200 : 
2 alleles
2.9% missing data
   4   (0.882) 0.866 0.965 0.858 0.917 0.942 0.944 
   2   (0.118) 0.134 0.035 0.142 0.083 0.058 0.056 

Locus 201 : 
2 alleles
3.6% missing data
   4   (0.204) 0.170 0.055 0.168 0.294 0.226 0.178 
   3   (0.796) 0.830 0.945 0.832 0.706 0.774 0.822 

Locus 202 : 
2 alleles
15.2% missing data
   1   (0.528) 0.397 0.772 0.424 0.467 0.768 0.597 
   3   (0.472) 0.603 0.228 0.576 0.533 0.232 0.403 

Locus 203 : 
2 alleles
14.5% missing data
   2   (0.679) 0.646 0.922 0.651 0.755 0.708 0.686 
   1   (0.321) 0.354 0.078 0.349 0.245 0.292 0.314 

Locus 204 : 
2 alleles
0.7% missing data
   4   (0.879) 0.930 0.792 0.942 0.634 0.942 0.915 
   1   (0.121) 0.070 0.208 0.058 0.366 0.058 0.085 

Locus 205 : 
2 alleles
2.9% missing data
   4   (0.104) 0.205 0.009 0.292 0.145 0.007 0.020 
   2   (0.896) 0.795 0.991 0.708 0.855 0.993 0.980 

Locus 206 : 
2 alleles
3.6% missing data
   4   (0.874) 0.874 0.643 0.879 0.899 0.978 0.936 
   2   (0.126) 0.126 0.357 0.121 0.101 0.022 0.064 

Locus 207 : 
2 alleles
13.8% missing data
   2   (0.924) 0.957 0.981 0.881 0.960 0.986 0.971 
   4   (0.076) 0.043 0.019 0.119 0.040 0.014 0.029 

Locus 208 : 
2 alleles
5.1% missing data
   3   (0.348) 0.208 0.137 0.389 0.454 0.213 0.390 
   4   (0.652) 0.792 0.863 0.611 0.546 0.787 0.610 

Locus 209 : 
2 alleles
16.7% missing data
   4   (0.742) 0.773 0.938 0.752 0.721 0.713 0.757 
   2   (0.258) 0.227 0.062 0.248 0.279 0.287 0.243 

Locus 210 : 
2 alleles
9.4% missing data
   1   (0.350) 0.316 0.143 0.294 0.364 0.465 0.394 
   3   (0.650) 0.684 0.857 0.706 0.636 0.535 0.606 

Locus 211 : 
2 alleles
11.6% missing data
   1   (0.915) 0.963 0.968 0.951 0.931 0.957 0.919 
   3   (0.085) 0.037 0.032 0.049 0.069 0.043 0.081 

Locus 212 : 
2 alleles
7.2% missing data
   3   (0.447) 0.394 0.389 0.548 0.623 0.105 0.438 
   4   (0.553) 0.606 0.611 0.452 0.377 0.895 0.562 

Locus 213 : 
2 alleles
3.6% missing data
   2   (0.564) 0.490 0.865 0.516 0.669 0.447 0.607 
   4   (0.436) 0.510 0.135 0.484 0.331 0.553 0.393 

Locus 214 : 
2 alleles
6.5% missing data
   1   (0.814) 0.870 0.612 0.871 0.852 0.776 0.852 
   3   (0.186) 0.130 0.388 0.129 0.148 0.224 0.148 

Locus 215 : 
2 alleles
5.8% missing data
   4   (0.850) 0.662 0.982 0.678 0.775 0.986 0.959 
   2   (0.150) 0.338 0.018 0.322 0.225 0.014 0.041 

Locus 216 : 
2 alleles
2.2% missing data
   2   (0.946) 0.955 0.995 0.889 0.963 0.996 0.989 
   4   (0.054) 0.045 0.005 0.111 0.037 0.004 0.011 

Locus 217 : 
2 alleles
4.3% missing data
   2   (0.781) 0.783 0.925 0.786 0.830 0.775 0.810 
   4   (0.219) 0.217 0.075 0.214 0.170 0.225 0.190 

Locus 218 : 
2 alleles
10.1% missing data
   2   (0.591) 0.610 0.887 0.545 0.642 0.642 0.569 
   4   (0.409) 0.390 0.113 0.455 0.358 0.358 0.431 

Locus 219 : 
2 alleles
14.5% missing data
   2   (0.789) 0.777 0.937 0.872 0.837 0.734 0.726 
   4   (0.211) 0.223 0.063 0.128 0.163 0.266 0.274 

Locus 220 : 
2 alleles
17.4% missing data
   4   (0.860) 0.817 0.981 0.636 0.821 0.985 0.961 
   3   (0.140) 0.183 0.019 0.364 0.179 0.015 0.039 

Locus 221 : 
2 alleles
2.9% missing data
   2   (0.090) 0.055 0.019 0.058 0.357 0.028 0.057 
   4   (0.910) 0.945 0.981 0.942 0.643 0.972 0.943 

Locus 222 : 
2 alleles
4.3% missing data
   2   (0.928) 0.931 0.986 0.956 0.791 0.989 0.961 
   4   (0.072) 0.069 0.014 0.044 0.209 0.011 0.039 

Locus 223 : 
2 alleles
13.0% missing data
   2   (0.885) 0.902 0.888 0.913 0.931 0.936 0.913 
   4   (0.115) 0.098 0.112 0.087 0.069 0.064 0.087 

Locus 224 : 
2 alleles
12.3% missing data
   1   (0.871) 0.929 0.959 0.946 0.911 0.845 0.779 
   3   (0.129) 0.071 0.041 0.054 0.089 0.155 0.221 

Locus 225 : 
2 alleles
10.9% missing data
   3   (0.701) 0.496 0.887 0.733 0.682 0.815 0.725 
   1   (0.299) 0.504 0.113 0.267 0.318 0.185 0.275 

Locus 226 : 
2 alleles
11.6% missing data
   3   (0.832) 0.916 0.956 0.826 0.889 0.926 0.794 
   1   (0.168) 0.084 0.044 0.174 0.111 0.074 0.206 

Locus 227 : 
2 alleles
6.5% missing data
   1   (0.840) 0.853 0.938 0.905 0.768 0.840 0.838 
   3   (0.160) 0.147 0.062 0.095 0.232 0.160 0.162 

Locus 228 : 
2 alleles
18.1% missing data
   2   (0.925) 0.963 0.979 0.957 0.974 0.972 0.918 
   4   (0.075) 0.037 0.021 0.043 0.026 0.028 0.082 

Locus 229 : 
2 alleles
3.6% missing data
   2   (0.800) 0.866 0.938 0.861 0.790 0.520 0.812 
   4   (0.200) 0.134 0.062 0.139 0.210 0.480 0.188 

Locus 230 : 
2 alleles
12.3% missing data
   4   (0.809) 0.875 0.944 0.895 0.889 0.801 0.666 
   2   (0.191) 0.125 0.056 0.105 0.111 0.199 0.334 

Locus 231 : 
2 alleles
2.2% missing data
   2   (0.661) 0.628 0.882 0.658 0.646 0.870 0.594 
   4   (0.339) 0.372 0.118 0.342 0.354 0.130 0.406 

Locus 232 : 
2 alleles
4.3% missing data
   3   (0.462) 0.585 0.506 0.369 0.511 0.419 0.501 
   4   (0.538) 0.415 0.494 0.631 0.489 0.581 0.499 

Locus 233 : 
2 alleles
7.2% missing data
   3   (0.879) 0.952 0.956 0.942 0.929 0.603 0.872 
   4   (0.121) 0.048 0.044 0.058 0.071 0.397 0.128 

Locus 234 : 
2 alleles
2.9% missing data
   4   (0.857) 0.903 0.964 0.869 0.749 0.961 0.862 
   2   (0.143) 0.097 0.036 0.131 0.251 0.039 0.138 

Locus 235 : 
2 alleles
6.5% missing data
   2   (0.691) 0.727 0.556 0.762 0.647 0.820 0.644 
   1   (0.309) 0.273 0.444 0.238 0.353 0.180 0.356 

Locus 236 : 
2 alleles
6.5% missing data
   4   (0.538) 0.666 0.857 0.458 0.556 0.439 0.541 
   1   (0.462) 0.334 0.143 0.542 0.444 0.561 0.459 

Locus 237 : 
2 alleles
3.6% missing data
   4   (0.726) 0.692 0.914 0.694 0.727 0.817 0.764 
   1   (0.274) 0.308 0.086 0.306 0.273 0.183 0.236 

Locus 238 : 
2 alleles
18.8% missing data
   1   (0.209) 0.216 0.077 0.190 0.214 0.102 0.221 
   3   (0.791) 0.784 0.923 0.810 0.786 0.898 0.779 

Locus 239 : 
2 alleles
4.3% missing data
   3   (0.889) 0.921 0.975 0.930 0.878 0.935 0.886 
   4   (0.111) 0.079 0.025 0.070 0.122 0.065 0.114 

Locus 240 : 
2 alleles
1.4% missing data
   2   (0.733) 0.845 0.911 0.817 0.862 0.427 0.626 
   3   (0.267) 0.155 0.089 0.183 0.138 0.573 0.374 

Locus 241 : 
2 alleles
8.7% missing data
   1   (0.876) 0.850 0.972 0.927 0.847 0.904 0.901 
   3   (0.124) 0.150 0.028 0.073 0.153 0.096 0.099 

Locus 242 : 
2 alleles
2.2% missing data
   3   (0.852) 0.886 0.963 0.869 0.935 0.743 0.882 
   1   (0.148) 0.114 0.037 0.131 0.065 0.257 0.118 

Locus 243 : 
2 alleles
10.9% missing data
   3   (0.496) 0.507 0.787 0.639 0.645 0.281 0.310 
   1   (0.504) 0.493 0.213 0.361 0.355 0.719 0.690 

Locus 244 : 
2 alleles
5.8% missing data
   2   (0.863) 0.853 0.963 0.857 0.827 0.959 0.910 
   4   (0.137) 0.147 0.037 0.143 0.173 0.041 0.090 

Locus 245 : 
2 alleles
2.9% missing data
   2   (0.837) 0.811 0.965 0.911 0.741 0.925 0.781 
   4   (0.163) 0.189 0.035 0.089 0.259 0.075 0.219 

Locus 246 : 
2 alleles
4.3% missing data
   4   (0.781) 0.818 0.760 0.820 0.867 0.919 0.731 
   2   (0.219) 0.182 0.240 0.180 0.133 0.081 0.269 

Locus 247 : 
2 alleles
14.5% missing data
   2   (0.687) 0.682 0.907 0.691 0.723 0.494 0.726 
   4   (0.313) 0.318 0.093 0.309 0.277 0.506 0.274 

Locus 248 : 
2 alleles
8.0% missing data
   2   (0.162) 0.105 0.385 0.098 0.204 0.139 0.127 
   3   (0.838) 0.895 0.615 0.902 0.796 0.861 0.873 

Locus 249 : 
2 alleles
13.8% missing data
   2   (0.938) 0.954 0.993 0.872 0.952 0.994 0.984 
   1   (0.062) 0.046 0.007 0.128 0.048 0.006 0.016 

Locus 250 : 
2 alleles
1.4% missing data
   2   (0.784) 0.833 0.705 0.815 0.850 0.798 0.813 
   3   (0.216) 0.167 0.295 0.185 0.150 0.202 0.187 

Locus 251 : 
2 alleles
5.1% missing data
   3   (0.355) 0.423 0.789 0.348 0.360 0.144 0.298 
   4   (0.645) 0.577 0.211 0.652 0.640 0.856 0.702 

Locus 252 : 
2 alleles
15.9% missing data
   2   (0.261) 0.172 0.207 0.262 0.259 0.229 0.261 
   4   (0.739) 0.828 0.793 0.738 0.741 0.771 0.739 

Locus 253 : 
2 alleles
15.2% missing data
   4   (0.875) 0.925 0.954 0.919 0.945 0.947 0.807 
   2   (0.125) 0.075 0.046 0.081 0.055 0.053 0.193 

Locus 254 : 
2 alleles
8.0% missing data
   1   (0.324) 0.209 0.125 0.341 0.566 0.218 0.323 
   2   (0.676) 0.791 0.875 0.659 0.434 0.782 0.677 

Locus 255 : 
2 alleles
16.7% missing data
   1   (0.655) 0.614 0.655 0.654 0.766 0.386 0.742 
   2   (0.345) 0.386 0.345 0.346 0.234 0.614 0.258 

Locus 256 : 
2 alleles
7.2% missing data
   1   (0.663) 0.727 0.186 0.746 0.744 0.727 0.623 
   2   (0.337) 0.273 0.814 0.254 0.256 0.273 0.377 

Locus 257 : 
2 alleles
10.9% missing data
   1   (0.920) 0.961 0.977 0.945 0.968 0.968 0.930 
   2   (0.080) 0.039 0.023 0.055 0.032 0.032 0.070 

Locus 258 : 
2 alleles
15.9% missing data
   3   (0.916) 0.937 0.941 0.972 0.955 0.919 0.896 
   1   (0.084) 0.063 0.059 0.028 0.045 0.081 0.104 

Locus 259 : 
2 alleles
10.9% missing data
   2   (0.855) 0.920 0.735 0.794 0.868 0.976 0.925 
   4   (0.145) 0.080 0.265 0.206 0.132 0.024 0.075 

Locus 260 : 
2 alleles
11.6% missing data
   1   (0.857) 0.675 0.963 0.877 0.857 0.951 0.908 
   3   (0.143) 0.325 0.037 0.123 0.143 0.049 0.092 

Locus 261 : 
2 alleles
15.9% missing data
   1   (0.499) 0.495 0.562 0.479 0.512 0.440 0.520 
   3   (0.501) 0.505 0.438 0.521 0.488 0.560 0.480 

Locus 262 : 
2 alleles
13.8% missing data
   4   (0.124) 0.079 0.033 0.102 0.375 0.055 0.086 
   2   (0.876) 0.921 0.967 0.898 0.625 0.945 0.914 

Locus 263 : 
2 alleles
1.4% missing data
   1   (0.904) 0.941 0.974 0.943 0.950 0.909 0.914 
   2   (0.096) 0.059 0.026 0.057 0.050 0.091 0.086 

Locus 264 : 
2 alleles
3.6% missing data
   2   (0.962) 0.994 0.989 0.996 0.995 0.646 0.975 
   4   (0.038) 0.006 0.011 0.004 0.005 0.354 0.025 

Locus 265 : 
2 alleles
7.2% missing data
   3   (0.716) 0.470 0.600 0.763 0.761 0.871 0.758 
   2   (0.284) 0.530 0.400 0.237 0.239 0.129 0.242 

Locus 266 : 
2 alleles
5.1% missing data
   2   (0.508) 0.341 0.767 0.499 0.497 0.514 0.543 
   4   (0.492) 0.659 0.233 0.501 0.503 0.486 0.457 

Locus 267 : 
2 alleles
2.9% missing data
   2   (0.914) 0.923 0.982 0.905 0.961 0.980 0.952 
   4   (0.086) 0.077 0.018 0.095 0.039 0.020 0.048 

Locus 268 : 
2 alleles
15.2% missing data
   1   (0.198) 0.152 0.089 0.219 0.144 0.077 0.210 
   3   (0.802) 0.848 0.911 0.781 0.856 0.923 0.790 

Locus 269 : 
2 alleles
4.3% missing data
   1   (0.892) 0.947 0.981 0.807 0.911 0.979 0.946 
   3   (0.108) 0.053 0.019 0.193 0.089 0.021 0.054 

Locus 270 : 
2 alleles
6.5% missing data
   4   (0.911) 0.952 0.970 0.943 0.952 0.911 0.931 
   1   (0.089) 0.048 0.030 0.057 0.048 0.089 0.069 

Locus 271 : 
2 alleles
2.2% missing data
   2   (0.892) 0.918 0.968 0.961 0.956 0.866 0.818 
   4   (0.108) 0.082 0.032 0.039 0.044 0.134 0.182 

Locus 272 : 
2 alleles
2.9% missing data
   4   (0.847) 0.879 0.934 0.882 0.864 0.940 0.823 
   2   (0.153) 0.121 0.066 0.118 0.136 0.060 0.177 

Locus 273 : 
2 alleles
1.4% missing data
   2   (0.866) 0.895 0.970 0.876 0.902 0.958 0.865 
   4   (0.134) 0.105 0.030 0.124 0.098 0.042 0.135 

Locus 274 : 
2 alleles
8.0% missing data
   1   (0.134) 0.086 0.067 0.094 0.342 0.107 0.103 
   3   (0.866) 0.914 0.933 0.906 0.658 0.893 0.897 

Locus 275 : 
2 alleles
2.9% missing data
   1   (0.606) 0.750 0.185 0.572 0.704 0.660 0.642 
   4   (0.394) 0.250 0.815 0.428 0.296 0.340 0.358 

Locus 276 : 
2 alleles
18.1% missing data
   2   (0.341) 0.554 0.124 0.311 0.300 0.347 0.302 
   3   (0.659) 0.446 0.876 0.689 0.700 0.653 0.698 

Locus 277 : 
2 alleles
10.9% missing data
   1   (0.907) 0.866 0.979 0.939 0.926 0.977 0.921 
   4   (0.093) 0.134 0.021 0.061 0.074 0.023 0.079 

Locus 278 : 
2 alleles
3.6% missing data
   3   (0.785) 0.828 0.957 0.804 0.579 0.941 0.747 
   1   (0.215) 0.172 0.043 0.196 0.421 0.059 0.253 

Locus 279 : 
2 alleles
3.6% missing data
   1   (0.874) 0.802 0.954 0.908 0.911 0.971 0.876 
   3   (0.126) 0.198 0.046 0.092 0.089 0.029 0.124 

Locus 280 : 
2 alleles
2.2% missing data
   3   (0.164) 0.158 0.073 0.108 0.142 0.302 0.137 
   4   (0.836) 0.842 0.927 0.892 0.858 0.698 0.863 

Locus 281 : 
2 alleles
14.5% missing data
   1   (0.736) 0.717 0.853 0.753 0.714 0.834 0.743 
   2   (0.264) 0.283 0.147 0.247 0.286 0.166 0.257 

Locus 282 : 
2 alleles
18.1% missing data
   3   (0.824) 0.843 0.815 0.845 0.910 0.925 0.806 
   4   (0.176) 0.157 0.185 0.155 0.090 0.075 0.194 

Locus 283 : 
2 alleles
5.1% missing data
   1   (0.897) 0.960 0.969 0.926 0.911 0.965 0.878 
   2   (0.103) 0.040 0.031 0.074 0.089 0.035 0.122 

Locus 284 : 
2 alleles
5.1% missing data
   1   (0.885) 0.893 0.828 0.883 0.908 0.978 0.947 
   2   (0.115) 0.107 0.172 0.117 0.092 0.022 0.053 

Locus 285 : 
2 alleles
10.9% missing data
   4   (0.912) 0.950 0.971 0.965 0.960 0.967 0.848 
   2   (0.088) 0.050 0.029 0.035 0.040 0.033 0.152 

Locus 286 : 
2 alleles
8.0% missing data
   4   (0.353) 0.391 0.188 0.270 0.391 0.529 0.366 
   2   (0.647) 0.609 0.812 0.730 0.609 0.471 0.634 

Locus 287 : 
2 alleles
14.5% missing data
   1   (0.374) 0.352 0.098 0.433 0.481 0.642 0.254 
   3   (0.626) 0.648 0.902 0.567 0.519 0.358 0.746 

Locus 288 : 
2 alleles
2.2% missing data
   2   (0.055) 0.063 0.005 0.104 0.050 0.004 0.011 
   3   (0.945) 0.937 0.995 0.896 0.950 0.996 0.989 

Locus 289 : 
2 alleles
15.9% missing data
   4   (0.915) 0.932 0.851 0.878 0.885 0.994 0.982 
   2   (0.085) 0.068 0.149 0.122 0.115 0.006 0.018 

Locus 290 : 
2 alleles
6.5% missing data
   2   (0.871) 0.952 0.957 0.940 0.955 0.753 0.795 
   4   (0.129) 0.048 0.043 0.060 0.045 0.247 0.205 

Locus 291 : 
2 alleles
18.1% missing data
   4   (0.893) 0.924 0.961 0.881 0.898 0.967 0.937 
   2   (0.107) 0.076 0.039 0.119 0.102 0.033 0.063 

Locus 292 : 
2 alleles
7.2% missing data
   2   (0.713) 0.741 0.926 0.619 0.610 0.846 0.783 
   4   (0.287) 0.259 0.074 0.381 0.390 0.154 0.217 

Locus 293 : 
2 alleles
3.6% missing data
   1   (0.903) 0.873 0.990 0.773 0.688 0.993 0.981 
   3   (0.097) 0.127 0.010 0.227 0.312 0.007 0.019 

Locus 294 : 
2 alleles
10.9% missing data
   2   (0.847) 0.892 0.703 0.918 0.873 0.922 0.824 
   1   (0.153) 0.108 0.297 0.082 0.127 0.078 0.176 

Locus 295 : 
2 alleles
5.1% missing data
   1   (0.791) 0.781 0.937 0.766 0.735 0.914 0.832 
   2   (0.209) 0.219 0.063 0.234 0.265 0.086 0.168 

Locus 296 : 
2 alleles
5.8% missing data
   1   (0.633) 0.756 0.439 0.814 0.599 0.169 0.561 
   3   (0.367) 0.244 0.561 0.186 0.401 0.831 0.439 

Locus 297 : 
2 alleles
4.3% missing data
   4   (0.920) 0.949 0.975 0.973 0.949 0.931 0.897 
   2   (0.080) 0.051 0.025 0.027 0.051 0.069 0.103 

Locus 298 : 
2 alleles
11.6% missing data
   2   (0.651) 0.690 0.908 0.703 0.717 0.549 0.567 
   4   (0.349) 0.310 0.092 0.297 0.283 0.451 0.433 

Locus 299 : 
2 alleles
8.0% missing data
   2   (0.216) 0.152 0.247 0.263 0.220 0.074 0.160 
   4   (0.784) 0.848 0.753 0.737 0.780 0.926 0.840 

Locus 300 : 
2 alleles
3.6% missing data
   2   (0.808) 0.885 0.943 0.794 0.805 0.940 0.772 
   4   (0.192) 0.115 0.057 0.206 0.195 0.060 0.228 

Locus 301 : 
2 alleles
5.8% missing data
   2   (0.503) 0.414 0.671 0.555 0.497 0.391 0.493 
   4   (0.497) 0.586 0.329 0.445 0.503 0.609 0.507 

Locus 302 : 
2 alleles
13.8% missing data
   4   (0.468) 0.336 0.734 0.523 0.403 0.570 0.396 
   3   (0.532) 0.664 0.266 0.477 0.597 0.430 0.604 

Locus 303 : 
2 alleles
6.5% missing data
   4   (0.898) 0.953 0.945 0.926 0.956 0.917 0.907 
   2   (0.102) 0.047 0.055 0.074 0.044 0.083 0.093 

Locus 304 : 
2 alleles
14.5% missing data
   3   (0.918) 0.963 0.979 0.952 0.953 0.971 0.909 
   1   (0.082) 0.037 0.021 0.048 0.047 0.029 0.091 

Locus 305 : 
2 alleles
2.2% missing data
   4   (0.832) 0.874 0.734 0.790 0.869 0.967 0.891 
   3   (0.168) 0.126 0.266 0.210 0.131 0.033 0.109 

Locus 306 : 
2 alleles
5.1% missing data
   2   (0.911) 0.969 0.968 0.959 0.959 0.945 0.864 
   3   (0.089) 0.031 0.032 0.041 0.041 0.055 0.136 

Locus 307 : 
2 alleles
13.0% missing data
   3   (0.755) 0.730 0.933 0.777 0.612 0.736 0.804 
   1   (0.245) 0.270 0.067 0.223 0.388 0.264 0.196 

Locus 308 : 
2 alleles
5.1% missing data
   3   (0.918) 0.905 0.976 0.953 0.926 0.896 0.965 
   1   (0.082) 0.095 0.024 0.047 0.074 0.104 0.035 

Locus 309 : 
2 alleles
2.2% missing data
   2   (0.796) 0.900 0.942 0.850 0.751 0.881 0.684 
   3   (0.204) 0.100 0.058 0.150 0.249 0.119 0.316 

Locus 310 : 
2 alleles
5.8% missing data
   4   (0.880) 0.857 0.930 0.941 0.923 0.801 0.899 
   2   (0.120) 0.143 0.070 0.059 0.077 0.199 0.101 

Locus 311 : 
2 alleles
15.2% missing data
   3   (0.840) 0.867 0.941 0.900 0.907 0.863 0.781 
   1   (0.160) 0.133 0.059 0.100 0.093 0.137 0.219 

Locus 312 : 
2 alleles
5.1% missing data
   2   (0.890) 0.844 0.972 0.904 0.895 0.979 0.915 
   3   (0.110) 0.156 0.028 0.096 0.105 0.021 0.085 

Locus 313 : 
2 alleles
2.2% missing data
   3   (0.098) 0.045 0.024 0.075 0.069 0.034 0.100 
   4   (0.902) 0.955 0.976 0.925 0.931 0.966 0.900 

Locus 314 : 
2 alleles
9.4% missing data
   2   (0.921) 0.868 0.987 0.942 0.935 0.987 0.953 
   4   (0.079) 0.132 0.013 0.058 0.065 0.013 0.047 

Locus 315 : 
2 alleles
2.2% missing data
   2   (0.622) 0.537 0.591 0.562 0.505 0.826 0.718 
   4   (0.378) 0.463 0.409 0.438 0.495 0.174 0.282 

Locus 316 : 
2 alleles
2.9% missing data
   1   (0.926) 0.769 0.988 0.943 0.910 0.991 0.975 
   3   (0.074) 0.231 0.012 0.057 0.090 0.009 0.025 

Locus 317 : 
2 alleles
5.8% missing data
   4   (0.910) 0.935 0.957 0.966 0.958 0.944 0.882 
   2   (0.090) 0.065 0.043 0.034 0.042 0.056 0.118 

Locus 318 : 
2 alleles
6.5% missing data
   2   (0.894) 0.910 0.834 0.914 0.867 0.984 0.948 
   4   (0.106) 0.090 0.166 0.086 0.133 0.016 0.052 

Locus 319 : 
2 alleles
4.3% missing data
   2   (0.642) 0.694 0.847 0.721 0.516 0.602 0.564 
   4   (0.358) 0.306 0.153 0.279 0.484 0.398 0.436 

Locus 320 : 
2 alleles
5.1% missing data
   2   (0.382) 0.246 0.405 0.448 0.502 0.159 0.374 
   4   (0.618) 0.754 0.595 0.552 0.498 0.841 0.626 

Locus 321 : 
2 alleles
10.9% missing data
   2   (0.840) 0.932 0.944 0.870 0.884 0.753 0.843 
   4   (0.160) 0.068 0.056 0.130 0.116 0.247 0.157 

Locus 322 : 
2 alleles
6.5% missing data
   1   (0.265) 0.211 0.094 0.226 0.172 0.273 0.333 
   3   (0.735) 0.789 0.906 0.774 0.828 0.727 0.667 

Locus 323 : 
2 alleles
18.8% missing data
   3   (0.929) 0.976 0.978 0.983 0.979 0.895 0.876 
   1   (0.071) 0.024 0.022 0.017 0.021 0.105 0.124 

Locus 324 : 
2 alleles
3.6% missing data
   3   (0.801) 0.768 0.694 0.751 0.817 0.939 0.892 
   1   (0.199) 0.232 0.306 0.249 0.183 0.061 0.108 

Locus 325 : 
2 alleles
14.5% missing data
   1   (0.859) 0.928 0.893 0.890 0.912 0.911 0.837 
   3   (0.141) 0.072 0.107 0.110 0.088 0.089 0.163 

Locus 326 : 
2 alleles
13.8% missing data
   4   (0.601) 0.667 0.157 0.693 0.527 0.555 0.606 
   2   (0.399) 0.333 0.843 0.307 0.473 0.445 0.394 

Locus 327 : 
2 alleles
5.8% missing data
   1   (0.151) 0.118 0.369 0.108 0.149 0.039 0.136 
   3   (0.849) 0.882 0.631 0.892 0.851 0.961 0.864 

Locus 328 : 
2 alleles
0.7% missing data
   4   (0.879) 0.933 0.977 0.915 0.959 0.966 0.787 
   2   (0.121) 0.067 0.023 0.085 0.041 0.034 0.213 

Locus 329 : 
2 alleles
5.1% missing data
   4   (0.353) 0.425 0.098 0.351 0.558 0.243 0.321 
   2   (0.647) 0.575 0.902 0.649 0.442 0.757 0.679 

Locus 330 : 
2 alleles
3.6% missing data
   3   (0.904) 0.976 0.971 0.971 0.972 0.926 0.726 
   1   (0.096) 0.024 0.029 0.029 0.028 0.074 0.274 

Locus 331 : 
2 alleles
15.2% missing data
   4   (0.908) 0.964 0.964 0.979 0.978 0.788 0.782 
   2   (0.092) 0.036 0.036 0.021 0.022 0.212 0.218 

Locus 332 : 
2 alleles
6.5% missing data
   1   (0.282) 0.329 0.080 0.181 0.369 0.596 0.279 
   3   (0.718) 0.671 0.920 0.819 0.631 0.404 0.721 

Locus 333 : 
2 alleles
5.1% missing data
   4   (0.912) 0.792 0.971 0.941 0.904 0.965 0.967 
   1   (0.088) 0.208 0.029 0.059 0.096 0.035 0.033 

Locus 334 : 
2 alleles
2.2% missing data
   1   (0.910) 0.935 0.980 0.949 0.860 0.806 0.964 
   3   (0.090) 0.065 0.020 0.051 0.140 0.194 0.036 

Locus 335 : 
2 alleles
15.9% missing data
   1   (0.892) 0.911 0.871 0.881 0.897 0.978 0.957 
   2   (0.108) 0.089 0.129 0.119 0.103 0.022 0.043 

Locus 336 : 
2 alleles
15.9% missing data
   4   (0.920) 0.893 0.976 0.950 0.845 0.977 0.960 
   1   (0.080) 0.107 0.024 0.050 0.155 0.023 0.040 

Locus 337 : 
2 alleles
13.0% missing data
   2   (0.568) 0.583 0.741 0.560 0.524 0.661 0.548 
   4   (0.432) 0.417 0.259 0.440 0.476 0.339 0.452 

Locus 338 : 
2 alleles
13.8% missing data
   3   (0.850) 0.800 0.857 0.925 0.923 0.859 0.820 
   1   (0.150) 0.200 0.143 0.075 0.077 0.141 0.180 

Locus 339 : 
2 alleles
5.1% missing data
   1   (0.665) 0.794 0.294 0.775 0.634 0.652 0.589 
   3   (0.335) 0.206 0.706 0.225 0.366 0.348 0.411 

Locus 340 : 
2 alleles
1.4% missing data
   4   (0.906) 0.899 0.976 0.936 0.957 0.978 0.907 
   2   (0.094) 0.101 0.024 0.064 0.043 0.022 0.093 

Locus 341 : 
2 alleles
13.0% missing data
   4   (0.888) 0.928 0.976 0.888 0.941 0.968 0.896 
   1   (0.112) 0.072 0.024 0.112 0.059 0.032 0.104 

Locus 342 : 
2 alleles
6.5% missing data
   2   (0.749) 0.725 0.554 0.803 0.790 0.868 0.750 
   3   (0.251) 0.275 0.446 0.197 0.210 0.132 0.250 

Locus 343 : 
2 alleles
10.1% missing data
   2   (0.827) 0.846 0.953 0.825 0.889 0.935 0.811 
   4   (0.173) 0.154 0.047 0.175 0.111 0.065 0.189 

Locus 344 : 
2 alleles
11.6% missing data
   1   (0.910) 0.927 0.974 0.952 0.963 0.957 0.899 
   3   (0.090) 0.073 0.026 0.048 0.037 0.043 0.101 

Locus 345 : 
2 alleles
15.9% missing data
   4   (0.844) 0.899 0.792 0.880 0.927 0.858 0.842 
   2   (0.156) 0.101 0.208 0.120 0.073 0.142 0.158 

Locus 346 : 
2 alleles
5.8% missing data
   2   (0.895) 0.873 0.948 0.922 0.885 0.964 0.933 
   4   (0.105) 0.127 0.052 0.078 0.115 0.036 0.067 

Locus 347 : 
2 alleles
5.8% missing data
   2   (0.911) 0.961 0.980 0.926 0.917 0.971 0.926 
   4   (0.089) 0.039 0.020 0.074 0.083 0.029 0.074 

Locus 348 : 
2 alleles
1.4% missing data
   3   (0.885) 0.881 0.972 0.878 0.913 0.889 0.953 
   2   (0.115) 0.119 0.028 0.122 0.087 0.111 0.047 

Locus 349 : 
2 alleles
4.3% missing data
   4   (0.930) 0.955 0.945 0.985 0.975 0.903 0.901 
   2   (0.070) 0.045 0.055 0.015 0.025 0.097 0.099 

Locus 350 : 
2 alleles
5.1% missing data
   1   (0.909) 0.829 0.981 0.909 0.929 0.985 0.960 
   3   (0.091) 0.171 0.019 0.091 0.071 0.015 0.040 

Locus 351 : 
2 alleles
14.5% missing data
   1   (0.569) 0.587 0.216 0.658 0.428 0.699 0.545 
   3   (0.431) 0.413 0.784 0.342 0.572 0.301 0.455 

Locus 352 : 
2 alleles
2.2% missing data
   3   (0.910) 0.905 0.975 0.927 0.944 0.977 0.941 
   1   (0.090) 0.095 0.025 0.073 0.056 0.023 0.059 

Locus 353 : 
2 alleles
2.2% missing data
   3   (0.857) 0.838 0.973 0.854 0.798 0.968 0.890 
   1   (0.143) 0.162 0.027 0.146 0.202 0.032 0.110 

Locus 354 : 
2 alleles
0.7% missing data
   2   (0.894) 0.940 0.982 0.887 0.896 0.975 0.921 
   4   (0.106) 0.060 0.018 0.113 0.104 0.025 0.079 

Locus 355 : 
2 alleles
13.8% missing data
   3   (0.890) 0.932 0.969 0.936 0.808 0.959 0.874 
   1   (0.110) 0.068 0.031 0.064 0.192 0.041 0.126 

Locus 356 : 
2 alleles
11.6% missing data
   2   (0.924) 0.938 0.967 0.935 0.965 0.987 0.956 
   4   (0.076) 0.062 0.033 0.065 0.035 0.013 0.044 

Locus 357 : 
2 alleles
3.6% missing data
   4   (0.885) 0.892 0.958 0.972 0.965 0.808 0.767 
   2   (0.115) 0.108 0.042 0.028 0.035 0.192 0.233 

Locus 358 : 
2 alleles
5.8% missing data
   2   (0.743) 0.727 0.863 0.839 0.770 0.775 0.644 
   4   (0.257) 0.273 0.137 0.161 0.230 0.225 0.356 

Locus 359 : 
2 alleles
1.4% missing data
   3   (0.914) 0.864 0.974 0.910 0.912 0.976 0.972 
   1   (0.086) 0.136 0.026 0.090 0.088 0.024 0.028 

Locus 360 : 
2 alleles
2.9% missing data
   3   (0.901) 0.880 0.968 0.929 0.929 0.917 0.947 
   1   (0.099) 0.120 0.032 0.071 0.071 0.083 0.053 

Locus 361 : 
2 alleles
5.1% missing data
   1   (0.399) 0.443 0.831 0.377 0.444 0.224 0.340 
   3   (0.601) 0.557 0.169 0.623 0.556 0.776 0.660 

Locus 362 : 
2 alleles
4.3% missing data
   1   (0.879) 0.837 0.754 0.951 0.895 0.971 0.874 
   2   (0.121) 0.163 0.246 0.049 0.105 0.029 0.126 

Locus 363 : 
2 alleles
4.3% missing data
   3   (0.918) 0.971 0.959 0.975 0.968 0.930 0.849 
   1   (0.082) 0.029 0.041 0.025 0.032 0.070 0.151 

Locus 364 : 
2 alleles
11.6% missing data
   2   (0.893) 0.952 0.841 0.930 0.952 0.897 0.911 
   4   (0.107) 0.048 0.159 0.070 0.048 0.103 0.089 

Locus 365 : 
2 alleles
2.9% missing data
   1   (0.816) 0.853 0.960 0.824 0.876 0.883 0.803 
   3   (0.184) 0.147 0.040 0.176 0.124 0.117 0.197 

Locus 366 : 
2 alleles
5.1% missing data
   4   (0.489) 0.494 0.501 0.471 0.543 0.326 0.537 
   2   (0.511) 0.506 0.499 0.529 0.457 0.674 0.463 

Locus 367 : 
2 alleles
9.4% missing data
   2   (0.922) 0.933 0.989 0.917 0.920 0.990 0.958 
   3   (0.078) 0.067 0.011 0.083 0.080 0.010 0.042 

Locus 368 : 
2 alleles
6.5% missing data
   2   (0.486) 0.473 0.830 0.456 0.534 0.583 0.417 
   4   (0.514) 0.527 0.170 0.544 0.466 0.417 0.583 

Locus 369 : 
2 alleles
5.8% missing data
   4   (0.912) 0.943 0.966 0.974 0.934 0.820 0.906 
   1   (0.088) 0.057 0.034 0.026 0.066 0.180 0.094 

Locus 370 : 
2 alleles
5.8% missing data
   2   (0.249) 0.166 0.068 0.217 0.251 0.132 0.350 
   4   (0.751) 0.834 0.932 0.783 0.749 0.868 0.650 

Locus 371 : 
2 alleles
1.4% missing data
   1   (0.868) 0.918 0.955 0.870 0.938 0.865 0.900 
   3   (0.132) 0.082 0.045 0.130 0.062 0.135 0.100 

Locus 372 : 
2 alleles
0.7% missing data
   1   (0.321) 0.309 0.092 0.359 0.354 0.166 0.335 
   3   (0.679) 0.691 0.908 0.641 0.646 0.834 0.665 

Locus 373 : 
2 alleles
2.2% missing data
   4   (0.932) 0.894 0.991 0.927 0.922 0.993 0.977 
   2   (0.068) 0.106 0.009 0.073 0.078 0.007 0.023 

Locus 374 : 
2 alleles
19.6% missing data
   2   (0.640) 0.460 0.784 0.616 0.551 0.636 0.770 
   4   (0.360) 0.540 0.216 0.384 0.449 0.364 0.230 

Locus 375 : 
2 alleles
15.9% missing data
   2   (0.911) 0.954 0.934 0.912 0.949 0.976 0.942 
   4   (0.089) 0.046 0.066 0.088 0.051 0.024 0.058 

Locus 376 : 
2 alleles
2.2% missing data
   2   (0.889) 0.932 0.967 0.941 0.960 0.686 0.906 
   3   (0.111) 0.068 0.033 0.059 0.040 0.314 0.094 

Locus 377 : 
2 alleles
4.3% missing data
   1   (0.596) 0.597 0.791 0.560 0.649 0.333 0.679 
   3   (0.404) 0.403 0.209 0.440 0.351 0.667 0.321 

Locus 378 : 
2 alleles
15.9% missing data
   2   (0.198) 0.254 0.035 0.328 0.410 0.040 0.089 
   4   (0.802) 0.746 0.965 0.672 0.590 0.960 0.911 

Locus 379 : 
2 alleles
14.5% missing data
   2   (0.656) 0.746 0.533 0.649 0.757 0.703 0.650 
   4   (0.344) 0.254 0.467 0.351 0.243 0.297 0.350 

Locus 380 : 
2 alleles
2.9% missing data
   2   (0.892) 0.947 0.964 0.946 0.960 0.842 0.866 
   4   (0.108) 0.053 0.036 0.054 0.040 0.158 0.134 

Locus 381 : 
2 alleles
7.2% missing data
   4   (0.868) 0.787 0.892 0.915 0.920 0.873 0.911 
   2   (0.132) 0.213 0.108 0.085 0.080 0.127 0.089 

Locus 382 : 
2 alleles
5.8% missing data
   4   (0.893) 0.881 0.660 0.947 0.924 0.956 0.932 
   2   (0.107) 0.119 0.340 0.053 0.076 0.044 0.068 

Locus 383 : 
2 alleles
14.5% missing data
   1   (0.279) 0.194 0.077 0.430 0.312 0.119 0.215 
   3   (0.721) 0.806 0.923 0.570 0.688 0.881 0.785 

Locus 384 : 
2 alleles
8.7% missing data
   1   (0.872) 0.893 0.958 0.904 0.889 0.887 0.894 
   3   (0.128) 0.107 0.042 0.096 0.111 0.113 0.106 

Locus 385 : 
2 alleles
10.9% missing data
   2   (0.898) 0.961 0.905 0.953 0.728 0.944 0.898 
   4   (0.102) 0.039 0.095 0.047 0.272 0.056 0.102 

Locus 386 : 
2 alleles
11.6% missing data
   2   (0.861) 0.924 0.918 0.920 0.740 0.930 0.826 
   1   (0.139) 0.076 0.082 0.080 0.260 0.070 0.174 

Locus 387 : 
2 alleles
7.2% missing data
   2   (0.807) 0.874 0.876 0.882 0.908 0.753 0.723 
   3   (0.193) 0.126 0.124 0.118 0.092 0.247 0.277 

Locus 388 : 
2 alleles
6.5% missing data
   3   (0.811) 0.736 0.685 0.862 0.782 0.891 0.864 
   1   (0.189) 0.264 0.315 0.138 0.218 0.109 0.136 

Locus 389 : 
2 alleles
4.3% missing data
   1   (0.799) 0.793 0.907 0.774 0.874 0.839 0.846 
   3   (0.201) 0.207 0.093 0.226 0.126 0.161 0.154 

Locus 390 : 
2 alleles
15.9% missing data
   1   (0.692) 0.579 0.757 0.623 0.791 0.782 0.781 
   3   (0.308) 0.421 0.243 0.377 0.209 0.218 0.219 

Locus 391 : 
2 alleles
4.3% missing data
   4   (0.732) 0.792 0.557 0.792 0.816 0.874 0.657 
   2   (0.268) 0.208 0.443 0.208 0.184 0.126 0.343 

Locus 392 : 
2 alleles
15.9% missing data
   3   (0.944) 0.987 0.685 0.988 0.991 0.931 0.939 
   1   (0.056) 0.013 0.315 0.012 0.009 0.069 0.061 

Locus 393 : 
2 alleles
15.2% missing data
   3   (0.889) 0.913 0.965 0.934 0.920 0.915 0.893 
   1   (0.111) 0.087 0.035 0.066 0.080 0.085 0.107 

Locus 394 : 
2 alleles
10.1% missing data
   2   (0.878) 0.878 0.956 0.937 0.839 0.939 0.861 
   4   (0.122) 0.122 0.044 0.063 0.161 0.061 0.139 

Locus 395 : 
2 alleles
11.6% missing data
   2   (0.302) 0.370 0.603 0.255 0.192 0.155 0.317 
   4   (0.698) 0.630 0.397 0.745 0.808 0.845 0.683 

Locus 396 : 
2 alleles
12.3% missing data
   3   (0.782) 0.815 0.541 0.883 0.883 0.897 0.665 
   1   (0.218) 0.185 0.459 0.117 0.117 0.103 0.335 

Locus 397 : 
2 alleles
6.5% missing data
   2   (0.526) 0.527 0.476 0.560 0.761 0.521 0.434 
   3   (0.474) 0.473 0.524 0.440 0.239 0.479 0.566 

Locus 398 : 
2 alleles
11.6% missing data
   2   (0.523) 0.462 0.879 0.424 0.504 0.642 0.561 
   4   (0.477) 0.538 0.121 0.576 0.496 0.358 0.439 

Locus 399 : 
2 alleles
2.9% missing data
   3   (0.910) 0.935 0.968 0.909 0.959 0.970 0.947 
   1   (0.090) 0.065 0.032 0.091 0.041 0.030 0.053 

Locus 400 : 
2 alleles
5.1% missing data
   1   (0.724) 0.759 0.927 0.718 0.807 0.710 0.712 
   3   (0.276) 0.241 0.073 0.282 0.193 0.290 0.288 

Locus 401 : 
2 alleles
13.0% missing data
   1   (0.841) 0.828 0.963 0.824 0.853 0.931 0.880 
   2   (0.159) 0.172 0.037 0.176 0.147 0.069 0.120 

Locus 402 : 
2 alleles
5.1% missing data
   2   (0.784) 0.808 0.485 0.898 0.838 0.851 0.695 
   4   (0.216) 0.192 0.515 0.102 0.162 0.149 0.305 

Locus 403 : 
2 alleles
3.6% missing data
   4   (0.847) 0.879 0.955 0.913 0.757 0.704 0.870 
   2   (0.153) 0.121 0.045 0.087 0.243 0.296 0.130 

Locus 404 : 
2 alleles
12.3% missing data
   2   (0.850) 0.905 0.673 0.898 0.925 0.834 0.879 
   4   (0.150) 0.095 0.327 0.102 0.075 0.166 0.121 

Locus 405 : 
2 alleles
2.2% missing data
   2   (0.735) 0.641 0.532 0.825 0.751 0.856 0.722 
   3   (0.265) 0.359 0.468 0.175 0.249 0.144 0.278 

Locus 406 : 
2 alleles
11.6% missing data
   2   (0.904) 0.943 0.953 0.963 0.970 0.887 0.858 
   4   (0.096) 0.057 0.047 0.037 0.030 0.113 0.142 

Locus 407 : 
2 alleles
3.6% missing data
   2   (0.824) 0.770 0.963 0.768 0.848 0.940 0.889 
   4   (0.176) 0.230 0.037 0.232 0.152 0.060 0.111 

Locus 408 : 
2 alleles
13.0% missing data
   2   (0.862) 0.867 0.959 0.932 0.862 0.904 0.812 
   4   (0.138) 0.133 0.041 0.068 0.138 0.096 0.188 

Locus 409 : 
2 alleles
2.2% missing data
   2   (0.115) 0.140 0.015 0.201 0.144 0.015 0.044 
   4   (0.885) 0.860 0.985 0.799 0.856 0.985 0.956 

Locus 410 : 
2 alleles
5.1% missing data
   2   (0.911) 0.932 0.974 0.960 0.948 0.950 0.896 
   4   (0.089) 0.068 0.026 0.040 0.052 0.050 0.104 

Locus 411 : 
2 alleles
18.1% missing data
   2   (0.865) 0.873 0.959 0.886 0.878 0.935 0.878 
   4   (0.135) 0.127 0.041 0.114 0.122 0.065 0.122 

Locus 412 : 
2 alleles
14.5% missing data
   1   (0.891) 0.900 0.915 0.873 0.903 0.966 0.949 
   2   (0.109) 0.100 0.085 0.127 0.097 0.034 0.051 

Locus 413 : 
2 alleles
14.5% missing data
   1   (0.940) 0.953 0.994 0.884 0.950 0.995 0.986 
   3   (0.060) 0.047 0.006 0.116 0.050 0.005 0.014 

Locus 414 : 
2 alleles
13.0% missing data
   4   (0.901) 0.927 0.976 0.904 0.859 0.982 0.933 
   2   (0.099) 0.073 0.024 0.096 0.141 0.018 0.067 

Locus 415 : 
2 alleles
3.6% missing data
   1   (0.127) 0.091 0.030 0.133 0.065 0.056 0.112 
   3   (0.873) 0.909 0.970 0.867 0.935 0.944 0.888 

Locus 416 : 
2 alleles
3.6% missing data
   3   (0.857) 0.897 0.953 0.842 0.915 0.949 0.876 
   1   (0.143) 0.103 0.047 0.158 0.085 0.051 0.124 

Locus 417 : 
2 alleles
10.1% missing data
   3   (0.911) 0.937 0.983 0.958 0.695 0.974 0.922 
   4   (0.089) 0.063 0.017 0.042 0.305 0.026 0.078 

Locus 418 : 
2 alleles
5.1% missing data
   2   (0.775) 0.749 0.918 0.817 0.779 0.918 0.719 
   4   (0.225) 0.251 0.082 0.183 0.221 0.082 0.281 

Locus 419 : 
2 alleles
2.9% missing data
   3   (0.725) 0.687 0.910 0.743 0.678 0.829 0.723 
   4   (0.275) 0.313 0.090 0.257 0.322 0.171 0.277 

Locus 420 : 
2 alleles
13.8% missing data
   1   (0.255) 0.286 0.286 0.192 0.304 0.281 0.224 
   4   (0.745) 0.714 0.714 0.808 0.696 0.719 0.776 

Locus 421 : 
2 alleles
11.6% missing data
   2   (0.936) 0.897 0.993 0.884 0.956 0.994 0.985 
   4   (0.064) 0.103 0.007 0.116 0.044 0.006 0.015 

Locus 422 : 
2 alleles
5.1% missing data
   2   (0.861) 0.841 0.451 0.860 0.805 0.972 0.941 
   4   (0.139) 0.159 0.549 0.140 0.195 0.028 0.059 

Locus 423 : 
2 alleles
14.5% missing data
   3   (0.637) 0.744 0.289 0.726 0.649 0.428 0.638 
   2   (0.363) 0.256 0.711 0.274 0.351 0.572 0.362 

Locus 424 : 
2 alleles
13.0% missing data
   2   (0.879) 0.890 0.969 0.941 0.875 0.895 0.875 
   4   (0.121) 0.110 0.031 0.059 0.125 0.105 0.125 

Locus 425 : 
2 alleles
2.9% missing data
   2   (0.886) 0.949 0.953 0.956 0.936 0.688 0.855 
   4   (0.114) 0.051 0.047 0.044 0.064 0.312 0.145 

Locus 426 : 
2 alleles
5.8% missing data
   3   (0.838) 0.809 0.968 0.735 0.837 0.966 0.911 
   2   (0.162) 0.191 0.032 0.265 0.163 0.034 0.089 

Locus 427 : 
2 alleles
18.8% missing data
   4   (0.888) 0.914 0.976 0.904 0.886 0.967 0.896 
   2   (0.112) 0.086 0.024 0.096 0.114 0.033 0.104 

Locus 428 : 
2 alleles
5.8% missing data
   2   (0.921) 0.941 0.974 0.972 0.969 0.940 0.907 
   4   (0.079) 0.059 0.026 0.028 0.031 0.060 0.093 

Locus 429 : 
2 alleles
15.2% missing data
   2   (0.740) 0.834 0.834 0.701 0.757 0.749 0.774 
   3   (0.260) 0.166 0.166 0.299 0.243 0.251 0.226 

Locus 430 : 
2 alleles
4.3% missing data
   4   (0.788) 0.802 0.621 0.819 0.822 0.880 0.823 
   2   (0.212) 0.198 0.379 0.181 0.178 0.120 0.177 

Locus 431 : 
2 alleles
2.9% missing data
   1   (0.347) 0.224 0.427 0.302 0.366 0.601 0.319 
   3   (0.653) 0.776 0.573 0.698 0.634 0.399 0.681 

Locus 432 : 
2 alleles
0.7% missing data
   1   (0.505) 0.505 0.833 0.467 0.562 0.303 0.531 
   4   (0.495) 0.495 0.167 0.533 0.438 0.697 0.469 

Locus 433 : 
2 alleles
13.8% missing data
   2   (0.831) 0.674 0.947 0.833 0.888 0.917 0.885 
   4   (0.169) 0.326 0.053 0.167 0.112 0.083 0.115 

Locus 434 : 
2 alleles
14.5% missing data
   3   (0.746) 0.716 0.554 0.786 0.823 0.903 0.733 
   2   (0.254) 0.284 0.446 0.214 0.177 0.097 0.267 

Locus 435 : 
2 alleles
3.6% missing data
   4   (0.814) 0.762 0.931 0.789 0.878 0.923 0.844 
   2   (0.186) 0.238 0.069 0.211 0.122 0.077 0.156 

Locus 436 : 
2 alleles
8.0% missing data
   4   (0.760) 0.779 0.946 0.766 0.812 0.846 0.722 
   2   (0.240) 0.221 0.054 0.234 0.188 0.154 0.278 

Locus 437 : 
2 alleles
2.9% missing data
   1   (0.917) 0.947 0.965 0.958 0.960 0.882 0.949 
   3   (0.083) 0.053 0.035 0.042 0.040 0.118 0.051 

Locus 438 : 
2 alleles
5.1% missing data
   2   (0.937) 0.929 0.993 0.851 0.955 0.995 0.988 
   4   (0.063) 0.071 0.007 0.149 0.045 0.005 0.012 

Locus 439 : 
2 alleles
2.2% missing data
   3   (0.906) 0.917 0.984 0.911 0.923 0.972 0.941 
   4   (0.094) 0.083 0.016 0.089 0.077 0.028 0.059 

Locus 440 : 
2 alleles
3.6% missing data
   3   (0.818) 0.844 0.935 0.779 0.840 0.955 0.832 
   1   (0.182) 0.156 0.065 0.221 0.160 0.045 0.168 

Locus 441 : 
2 alleles
1.4% missing data
   2   (0.888) 0.933 0.608 0.936 0.950 0.967 0.902 
   4   (0.112) 0.067 0.392 0.064 0.050 0.033 0.098 

Locus 442 : 
2 alleles
6.5% missing data
   3   (0.870) 0.909 0.979 0.805 0.892 0.973 0.911 
   1   (0.130) 0.091 0.021 0.195 0.108 0.027 0.089 

Locus 443 : 
2 alleles
2.2% missing data
   4   (0.683) 0.619 0.838 0.695 0.782 0.844 0.626 
   2   (0.317) 0.381 0.162 0.305 0.218 0.156 0.374 

Locus 444 : 
2 alleles
3.6% missing data
   3   (0.872) 0.881 0.924 0.897 0.898 0.931 0.895 
   2   (0.128) 0.119 0.076 0.103 0.102 0.069 0.105 

Locus 445 : 
2 alleles
13.8% missing data
   3   (0.419) 0.446 0.127 0.391 0.626 0.360 0.437 
   1   (0.581) 0.554 0.873 0.609 0.374 0.640 0.563 

Locus 446 : 
2 alleles
4.3% missing data
   1   (0.243) 0.216 0.065 0.266 0.243 0.115 0.251 
   3   (0.757) 0.784 0.935 0.734 0.757 0.885 0.749 

Locus 447 : 
2 alleles
5.1% missing data
   3   (0.720) 0.797 0.795 0.694 0.836 0.640 0.742 
   2   (0.280) 0.203 0.205 0.306 0.164 0.360 0.258 

Locus 448 : 
2 alleles
12.3% missing data
   1   (0.082) 0.153 0.018 0.077 0.126 0.014 0.029 
   3   (0.918) 0.847 0.982 0.923 0.874 0.986 0.971 

Locus 449 : 
2 alleles
5.1% missing data
   2   (0.412) 0.435 0.503 0.273 0.410 0.574 0.481 
   4   (0.588) 0.565 0.497 0.727 0.590 0.426 0.519 

Locus 450 : 
2 alleles
13.0% missing data
   2   (0.861) 0.895 0.962 0.923 0.941 0.459 0.878 
   4   (0.139) 0.105 0.038 0.077 0.059 0.541 0.122 

Locus 451 : 
2 alleles
2.9% missing data
   2   (0.815) 0.820 0.902 0.862 0.899 0.795 0.805 
   4   (0.185) 0.180 0.098 0.138 0.101 0.205 0.195 

Locus 452 : 
2 alleles
2.2% missing data
   2   (0.619) 0.634 0.713 0.633 0.595 0.606 0.635 
   4   (0.381) 0.366 0.287 0.367 0.405 0.394 0.365 

Locus 453 : 
2 alleles
8.0% missing data
   4   (0.334) 0.262 0.088 0.404 0.363 0.162 0.355 
   2   (0.666) 0.738 0.912 0.596 0.637 0.838 0.645 

Locus 454 : 
2 alleles
2.9% missing data
   4   (0.922) 0.965 0.980 0.922 0.946 0.984 0.952 
   2   (0.078) 0.035 0.020 0.078 0.054 0.016 0.048 

Locus 455 : 
2 alleles
11.6% missing data
   1   (0.908) 0.936 0.947 0.928 0.851 0.978 0.942 
   3   (0.092) 0.064 0.053 0.072 0.149 0.022 0.058 

Locus 456 : 
2 alleles
2.9% missing data
   4   (0.877) 0.828 0.934 0.935 0.874 0.861 0.908 
   2   (0.123) 0.172 0.066 0.065 0.126 0.139 0.092 

Locus 457 : 
2 alleles
11.6% missing data
   3   (0.909) 0.959 0.971 0.957 0.965 0.937 0.872 
   2   (0.091) 0.041 0.029 0.043 0.035 0.063 0.128 

Locus 458 : 
2 alleles
13.0% missing data
   1   (0.854) 0.903 0.709 0.857 0.907 0.948 0.901 
   3   (0.146) 0.097 0.291 0.143 0.093 0.052 0.099 

Locus 459 : 
2 alleles
12.3% missing data
   3   (0.936) 0.813 0.993 0.944 0.761 0.994 0.986 
   4   (0.064) 0.187 0.007 0.056 0.239 0.006 0.014 

Locus 460 : 
2 alleles
6.5% missing data
   1   (0.856) 0.900 0.806 0.904 0.903 0.841 0.876 
   3   (0.144) 0.100 0.194 0.096 0.097 0.159 0.124 

Locus 461 : 
2 alleles
7.2% missing data
   2   (0.780) 0.795 0.836 0.793 0.849 0.677 0.845 
   4   (0.220) 0.205 0.164 0.207 0.151 0.323 0.155 

Locus 462 : 
2 alleles
3.6% missing data
   2   (0.652) 0.708 0.898 0.679 0.508 0.801 0.573 
   4   (0.348) 0.292 0.102 0.321 0.492 0.199 0.427 

Locus 463 : 
2 alleles
8.0% missing data
   1   (0.676) 0.704 0.913 0.721 0.672 0.668 0.609 
   3   (0.324) 0.296 0.087 0.279 0.328 0.332 0.391 

Locus 464 : 
2 alleles
4.3% missing data
   3   (0.913) 0.948 0.978 0.950 0.934 0.901 0.946 
   1   (0.087) 0.052 0.022 0.050 0.066 0.099 0.054 

Locus 465 : 
2 alleles
15.9% missing data
   1   (0.912) 0.963 0.967 0.934 0.904 0.963 0.930 
   3   (0.088) 0.037 0.033 0.066 0.096 0.037 0.070 

Locus 466 : 
2 alleles
13.0% missing data
   3   (0.796) 0.806 0.893 0.798 0.853 0.908 0.791 
   1   (0.204) 0.194 0.107 0.202 0.147 0.092 0.209 

Locus 467 : 
2 alleles
11.6% missing data
   1   (0.827) 0.755 0.951 0.817 0.774 0.932 0.882 
   3   (0.173) 0.245 0.049 0.183 0.226 0.068 0.118 

Locus 468 : 
2 alleles
3.6% missing data
   1   (0.182) 0.255 0.052 0.169 0.192 0.122 0.133 
   3   (0.818) 0.745 0.948 0.831 0.808 0.878 0.867 

Locus 469 : 
2 alleles
5.8% missing data
   2   (0.914) 0.956 0.967 0.947 0.953 0.966 0.914 
   4   (0.086) 0.044 0.033 0.053 0.047 0.034 0.086 

Locus 470 : 
2 alleles
5.1% missing data
   2   (0.378) 0.457 0.639 0.355 0.280 0.338 0.334 
   4   (0.622) 0.543 0.361 0.645 0.720 0.662 0.666 

Locus 471 : 
2 alleles
5.8% missing data
   2   (0.522) 0.569 0.277 0.535 0.522 0.482 0.548 
   4   (0.478) 0.431 0.723 0.465 0.478 0.518 0.452 

Locus 472 : 
2 alleles
3.6% missing data
   3   (0.856) 0.860 0.961 0.858 0.926 0.931 0.872 
   4   (0.144) 0.140 0.039 0.142 0.074 0.069 0.128 

Locus 473 : 
2 alleles
2.9% missing data
   4   (0.883) 0.917 0.963 0.923 0.895 0.951 0.873 
   2   (0.117) 0.083 0.037 0.077 0.105 0.049 0.127 

Locus 474 : 
2 alleles
15.2% missing data
   1   (0.470) 0.590 0.436 0.505 0.424 0.442 0.405 
   3   (0.530) 0.410 0.564 0.495 0.576 0.558 0.595 

Locus 475 : 
2 alleles
11.6% missing data
   3   (0.883) 0.933 0.968 0.928 0.928 0.899 0.860 
   1   (0.117) 0.067 0.032 0.072 0.072 0.101 0.140 

Locus 476 : 
2 alleles
13.0% missing data
   4   (0.914) 0.780 0.991 0.832 0.909 0.992 0.980 
   2   (0.086) 0.220 0.009 0.168 0.091 0.008 0.020 

Locus 477 : 
2 alleles
15.2% missing data
   2   (0.197) 0.149 0.060 0.129 0.220 0.223 0.237 
   4   (0.803) 0.851 0.940 0.871 0.780 0.777 0.763 

Locus 478 : 
2 alleles
6.5% missing data
   4   (0.943) 0.942 0.995 0.903 0.866 0.996 0.989 
   2   (0.057) 0.058 0.005 0.097 0.134 0.004 0.011 

Locus 479 : 
2 alleles
11.6% missing data
   1   (0.869) 0.908 0.970 0.887 0.916 0.961 0.843 
   4   (0.131) 0.092 0.030 0.113 0.084 0.039 0.157 

Locus 480 : 
2 alleles
4.3% missing data
   1   (0.289) 0.310 0.260 0.482 0.358 0.093 0.130 
   3   (0.711) 0.690 0.740 0.518 0.642 0.907 0.870 

Locus 481 : 
2 alleles
2.2% missing data
   3   (0.890) 0.934 0.981 0.924 0.954 0.899 0.884 
   4   (0.110) 0.066 0.019 0.076 0.046 0.101 0.116 

Locus 482 : 
2 alleles
0.7% missing data
   2   (0.152) 0.093 0.067 0.092 0.141 0.172 0.177 
   4   (0.848) 0.907 0.933 0.908 0.859 0.828 0.823 

Locus 483 : 
2 alleles
13.0% missing data
   4   (0.740) 0.825 0.546 0.799 0.697 0.800 0.729 
   2   (0.260) 0.175 0.454 0.201 0.303 0.200 0.271 

Locus 484 : 
2 alleles
12.3% missing data
   3   (0.909) 0.952 0.959 0.932 0.908 0.968 0.928 
   1   (0.091) 0.048 0.041 0.068 0.092 0.032 0.072 

Locus 485 : 
2 alleles
13.0% missing data
   3   (0.848) 0.914 0.951 0.878 0.845 0.941 0.806 
   1   (0.152) 0.086 0.049 0.122 0.155 0.059 0.194 

Locus 486 : 
2 alleles
3.6% missing data
   4   (0.919) 0.962 0.667 0.937 0.967 0.985 0.966 
   2   (0.081) 0.038 0.333 0.063 0.033 0.015 0.034 

Locus 487 : 
2 alleles
2.9% missing data
   2   (0.143) 0.149 0.041 0.071 0.086 0.355 0.144 
   3   (0.857) 0.851 0.959 0.929 0.914 0.645 0.856 

Locus 488 : 
2 alleles
5.8% missing data
   2   (0.826) 0.867 0.956 0.811 0.845 0.925 0.838 
   4   (0.174) 0.133 0.044 0.189 0.155 0.075 0.162 

Locus 489 : 
2 alleles
12.3% missing data
   1   (0.488) 0.388 0.529 0.457 0.363 0.785 0.489 
   3   (0.512) 0.612 0.471 0.543 0.637 0.215 0.511 

Locus 490 : 
2 alleles
3.6% missing data
   2   (0.893) 0.925 0.965 0.939 0.943 0.923 0.881 
   4   (0.107) 0.075 0.035 0.061 0.057 0.077 0.119 

Locus 491 : 
2 alleles
5.1% missing data
   3   (0.073) 0.122 0.011 0.076 0.096 0.009 0.024 
   1   (0.927) 0.878 0.989 0.924 0.904 0.991 0.976 

Locus 492 : 
2 alleles
1.4% missing data
   1   (0.909) 0.886 0.976 0.948 0.950 0.978 0.906 
   3   (0.091) 0.114 0.024 0.052 0.050 0.022 0.094 

Locus 493 : 
2 alleles
10.9% missing data
   2   (0.859) 0.858 0.933 0.874 0.902 0.960 0.863 
   4   (0.141) 0.142 0.067 0.126 0.098 0.040 0.137 

Locus 494 : 
2 alleles
2.9% missing data
   4   (0.849) 0.750 0.953 0.925 0.915 0.751 0.849 
   3   (0.151) 0.250 0.047 0.075 0.085 0.249 0.151 

Locus 495 : 
2 alleles
14.5% missing data
   2   (0.800) 0.894 0.251 0.882 0.863 0.821 0.785 
   4   (0.200) 0.106 0.749 0.118 0.137 0.179 0.215 

Locus 496 : 
2 alleles
2.9% missing data
   4   (0.862) 0.858 0.965 0.904 0.870 0.915 0.865 
   2   (0.138) 0.142 0.035 0.096 0.130 0.085 0.135 

Locus 497 : 
2 alleles
4.3% missing data
   1   (0.851) 0.873 0.963 0.837 0.838 0.946 0.884 
   3   (0.149) 0.127 0.037 0.163 0.162 0.054 0.116 

Locus 498 : 
2 alleles
12.3% missing data
   3   (0.888) 0.893 0.974 0.898 0.925 0.910 0.939 
   2   (0.112) 0.107 0.026 0.102 0.075 0.090 0.061 

Locus 499 : 
2 alleles
4.3% missing data
   4   (0.918) 0.962 0.967 0.965 0.975 0.914 0.906 
   2   (0.082) 0.038 0.033 0.035 0.025 0.086 0.094 

Locus 500 : 
2 alleles
15.2% missing data
   1   (0.847) 0.912 0.958 0.878 0.932 0.927 0.766 
   3   (0.153) 0.088 0.042 0.122 0.068 0.073 0.234 

Locus 501 : 
2 alleles
1.4% missing data
   1   (0.705) 0.826 0.919 0.668 0.767 0.746 0.668 
   2   (0.295) 0.174 0.081 0.332 0.233 0.254 0.332 

Locus 502 : 
2 alleles
10.9% missing data
   2   (0.947) 0.967 0.994 0.901 0.966 0.995 0.988 
   4   (0.053) 0.033 0.006 0.099 0.034 0.005 0.012 

Locus 503 : 
2 alleles
16.7% missing data
   4   (0.829) 0.862 0.944 0.873 0.925 0.928 0.726 
   3   (0.171) 0.138 0.056 0.127 0.075 0.072 0.274 

Locus 504 : 
2 alleles
6.5% missing data
   1   (0.790) 0.880 0.889 0.766 0.888 0.912 0.745 
   3   (0.210) 0.120 0.111 0.234 0.112 0.088 0.255 

Locus 505 : 
2 alleles
11.6% missing data
   1   (0.380) 0.412 0.451 0.502 0.259 0.310 0.257 
   3   (0.620) 0.588 0.549 0.498 0.741 0.690 0.743 

Locus 506 : 
2 alleles
3.6% missing data
   4   (0.909) 0.923 0.982 0.931 0.908 0.980 0.931 
   2   (0.091) 0.077 0.018 0.069 0.092 0.020 0.069 

Locus 507 : 
2 alleles
5.8% missing data
   4   (0.605) 0.483 0.236 0.689 0.641 0.633 0.634 
   1   (0.395) 0.517 0.764 0.311 0.359 0.367 0.366 

Locus 508 : 
2 alleles
18.1% missing data
   3   (0.915) 0.961 0.986 0.886 0.958 0.983 0.949 
   4   (0.085) 0.039 0.014 0.114 0.042 0.017 0.051 

Locus 509 : 
2 alleles
17.4% missing data
   1   (0.837) 0.858 0.967 0.848 0.882 0.934 0.822 
   3   (0.163) 0.142 0.033 0.152 0.118 0.066 0.178 

Locus 510 : 
2 alleles
4.3% missing data
   1   (0.720) 0.818 0.932 0.762 0.552 0.769 0.662 
   4   (0.280) 0.182 0.068 0.238 0.448 0.231 0.338 

Locus 511 : 
2 alleles
15.9% missing data
   1   (0.906) 0.919 0.973 0.964 0.963 0.833 0.898 
   3   (0.094) 0.081 0.027 0.036 0.037 0.167 0.102 

Locus 512 : 
2 alleles
15.9% missing data
   3   (0.906) 0.923 0.757 0.950 0.921 0.970 0.947 
   1   (0.094) 0.077 0.243 0.050 0.079 0.030 0.053 

Locus 513 : 
2 alleles
3.6% missing data
   2   (0.758) 0.825 0.749 0.824 0.860 0.756 0.706 
   4   (0.242) 0.175 0.251 0.176 0.140 0.244 0.294 

Locus 514 : 
2 alleles
10.1% missing data
   1   (0.772) 0.748 0.944 0.807 0.750 0.927 0.704 
   3   (0.228) 0.252 0.056 0.193 0.250 0.073 0.296 

Locus 515 : 
2 alleles
3.6% missing data
   4   (0.872) 0.851 0.964 0.936 0.875 0.950 0.826 
   1   (0.128) 0.149 0.036 0.064 0.125 0.050 0.174 

Locus 516 : 
2 alleles
13.8% missing data
   2   (0.872) 0.891 0.978 0.854 0.924 0.959 0.893 
   4   (0.128) 0.109 0.022 0.146 0.076 0.041 0.107 

Locus 517 : 
2 alleles
3.6% missing data
   1   (0.741) 0.697 0.945 0.778 0.554 0.877 0.723 
   4   (0.259) 0.303 0.055 0.222 0.446 0.123 0.277 

Locus 518 : 
2 alleles
6.5% missing data
   4   (0.774) 0.847 0.928 0.801 0.708 0.806 0.760 
   3   (0.226) 0.153 0.072 0.199 0.292 0.194 0.240 

Locus 519 : 
2 alleles
2.9% missing data
   3   (0.722) 0.860 0.876 0.764 0.731 0.692 0.638 
   1   (0.278) 0.140 0.124 0.236 0.269 0.308 0.362 

Locus 520 : 
2 alleles
5.1% missing data
   3   (0.726) 0.913 0.176 0.890 0.880 0.350 0.556 
   4   (0.274) 0.087 0.824 0.110 0.120 0.650 0.444 

Locus 521 : 
2 alleles
3.6% missing data
   2   (0.902) 0.969 0.973 0.961 0.947 0.689 0.895 
   4   (0.098) 0.031 0.027 0.039 0.053 0.311 0.105 

Locus 522 : 
2 alleles
13.8% missing data
   2   (0.900) 0.823 0.985 0.861 0.872 0.985 0.965 
   4   (0.100) 0.177 0.015 0.139 0.128 0.015 0.035 

Locus 523 : 
2 alleles
7.2% missing data
   4   (0.868) 0.846 0.969 0.872 0.917 0.947 0.890 
   3   (0.132) 0.154 0.031 0.128 0.083 0.053 0.110 

Locus 524 : 
2 alleles
13.0% missing data
   1   (0.901) 0.952 0.975 0.945 0.957 0.944 0.863 
   3   (0.099) 0.048 0.025 0.055 0.043 0.056 0.137 

Locus 525 : 
2 alleles
8.0% missing data
   2   (0.923) 0.948 0.973 0.979 0.972 0.867 0.902 
   4   (0.077) 0.052 0.027 0.021 0.028 0.133 0.098 

Locus 526 : 
2 alleles
5.1% missing data
   2   (0.418) 0.452 0.496 0.409 0.397 0.313 0.411 
   3   (0.582) 0.548 0.504 0.591 0.603 0.687 0.589 

Locus 527 : 
2 alleles
5.1% missing data
   2   (0.872) 0.927 0.607 0.892 0.933 0.973 0.901 
   4   (0.128) 0.073 0.393 0.108 0.067 0.027 0.099 

Locus 528 : 
2 alleles
12.3% missing data
   4   (0.893) 0.757 0.974 0.920 0.937 0.886 0.955 
   1   (0.107) 0.243 0.026 0.080 0.063 0.114 0.045 

Locus 529 : 
2 alleles
12.3% missing data
   2   (0.887) 0.938 0.959 0.914 0.952 0.944 0.869 
   4   (0.113) 0.062 0.041 0.086 0.048 0.056 0.131 

Locus 530 : 
2 alleles
2.9% missing data
   1   (0.907) 0.927 0.981 0.918 0.929 0.975 0.936 
   4   (0.093) 0.073 0.019 0.082 0.071 0.025 0.064 

Locus 531 : 
2 alleles
4.3% missing data
   1   (0.751) 0.577 0.911 0.693 0.820 0.878 0.831 
   3   (0.249) 0.423 0.089 0.307 0.180 0.122 0.169 

Locus 532 : 
2 alleles
12.3% missing data
   1   (0.560) 0.397 0.897 0.378 0.390 0.863 0.695 
   4   (0.440) 0.603 0.103 0.622 0.610 0.137 0.305 

Locus 533 : 
2 alleles
5.1% missing data
   1   (0.881) 0.872 0.968 0.889 0.915 0.978 0.895 
   4   (0.119) 0.128 0.032 0.111 0.085 0.022 0.105 

Locus 534 : 
2 alleles
12.3% missing data
   2   (0.864) 0.829 0.969 0.846 0.868 0.963 0.913 
   4   (0.136) 0.171 0.031 0.154 0.132 0.037 0.087 

Locus 535 : 
2 alleles
17.4% missing data
   3   (0.689) 0.569 0.917 0.722 0.634 0.769 0.687 
   1   (0.311) 0.431 0.083 0.278 0.366 0.231 0.313 

Locus 536 : 
2 alleles
2.9% missing data
   1   (0.869) 0.931 0.952 0.904 0.825 0.913 0.873 
   3   (0.131) 0.069 0.048 0.096 0.175 0.087 0.127 

Locus 537 : 
2 alleles
3.6% missing data
   2   (0.422) 0.399 0.098 0.476 0.512 0.571 0.358 
   4   (0.578) 0.601 0.902 0.524 0.488 0.429 0.642 

Locus 538 : 
2 alleles
15.9% missing data
   3   (0.814) 0.856 0.911 0.873 0.904 0.869 0.725 
   1   (0.186) 0.144 0.089 0.127 0.096 0.131 0.275 

Locus 539 : 
2 alleles
13.8% missing data
   2   (0.800) 0.906 0.897 0.847 0.689 0.741 0.791 
   4   (0.200) 0.094 0.103 0.153 0.311 0.259 0.209 

Locus 540 : 
2 alleles
10.1% missing data
   2   (0.781) 0.846 0.558 0.856 0.772 0.904 0.723 
   4   (0.219) 0.154 0.442 0.144 0.228 0.096 0.277 

Locus 541 : 
2 alleles
11.6% missing data
   3   (0.628) 0.651 0.632 0.567 0.713 0.683 0.672 
   4   (0.372) 0.349 0.368 0.433 0.287 0.317 0.328 

Locus 542 : 
2 alleles
3.6% missing data
   1   (0.914) 0.962 0.976 0.976 0.965 0.822 0.874 
   3   (0.086) 0.038 0.024 0.024 0.035 0.178 0.126 

Locus 543 : 
2 alleles
10.1% missing data
   1   (0.926) 0.926 0.990 0.908 0.959 0.990 0.969 
   3   (0.074) 0.074 0.010 0.092 0.041 0.010 0.031 

Locus 544 : 
2 alleles
5.1% missing data
   1   (0.916) 0.965 0.972 0.945 0.955 0.968 0.913 
   3   (0.084) 0.035 0.028 0.055 0.045 0.032 0.087 

Locus 545 : 
2 alleles
2.9% missing data
   2   (0.833) 0.846 0.970 0.814 0.763 0.947 0.868 
   1   (0.167) 0.154 0.030 0.186 0.237 0.053 0.132 

Locus 546 : 
2 alleles
4.3% missing data
   2   (0.890) 0.895 0.923 0.907 0.915 0.968 0.918 
   4   (0.110) 0.105 0.077 0.093 0.085 0.032 0.082 

Locus 547 : 
2 alleles
5.8% missing data
   4   (0.746) 0.743 0.865 0.692 0.709 0.903 0.793 
   2   (0.254) 0.257 0.135 0.308 0.291 0.097 0.207 

Locus 548 : 
2 alleles
5.8% missing data
   3   (0.887) 0.920 0.953 0.936 0.947 0.918 0.866 
   1   (0.113) 0.080 0.047 0.064 0.053 0.082 0.134 

Locus 549 : 
2 alleles
2.9% missing data
   1   (0.108) 0.075 0.021 0.094 0.065 0.036 0.104 
   3   (0.892) 0.925 0.979 0.906 0.935 0.964 0.896 

Locus 550 : 
2 alleles
2.2% missing data
   1   (0.645) 0.645 0.899 0.625 0.690 0.549 0.667 
   4   (0.355) 0.355 0.101 0.375 0.310 0.451 0.333 

Locus 551 : 
2 alleles
2.9% missing data
   4   (0.904) 0.911 0.970 0.926 0.948 0.977 0.920 
   1   (0.096) 0.089 0.030 0.074 0.052 0.023 0.080 

Locus 552 : 
2 alleles
8.0% missing data
   2   (0.887) 0.818 0.983 0.846 0.854 0.983 0.953 
   4   (0.113) 0.182 0.017 0.154 0.146 0.017 0.047 

Locus 553 : 
2 alleles
10.1% missing data
   2   (0.838) 0.867 0.961 0.847 0.868 0.705 0.894 
   1   (0.162) 0.133 0.039 0.153 0.132 0.295 0.106 

Locus 554 : 
2 alleles
4.3% missing data
   1   (0.858) 0.897 0.945 0.930 0.947 0.831 0.767 
   3   (0.142) 0.103 0.055 0.070 0.053 0.169 0.233 

Locus 555 : 
2 alleles
11.6% missing data
   2   (0.870) 0.876 0.972 0.887 0.879 0.942 0.887 
   4   (0.130) 0.124 0.028 0.113 0.121 0.058 0.113 

Locus 556 : 
2 alleles
5.8% missing data
   4   (0.570) 0.740 0.467 0.792 0.736 0.125 0.354 
   2   (0.430) 0.260 0.533 0.208 0.264 0.875 0.646 

Locus 557 : 
2 alleles
14.5% missing data
   1   (0.828) 0.818 0.947 0.816 0.884 0.927 0.843 
   3   (0.172) 0.182 0.053 0.184 0.116 0.073 0.157 

Locus 558 : 
2 alleles
10.9% missing data
   1   (0.896) 0.961 0.695 0.953 0.941 0.848 0.927 
   2   (0.104) 0.039 0.305 0.047 0.059 0.152 0.073 

Locus 559 : 
2 alleles
2.2% missing data
   1   (0.914) 0.941 0.981 0.926 0.956 0.979 0.937 
   4   (0.086) 0.059 0.019 0.074 0.044 0.021 0.063 

Locus 560 : 
2 alleles
13.8% missing data
   2   (0.732) 0.598 0.597 0.838 0.703 0.583 0.780 
   4   (0.268) 0.402 0.403 0.162 0.297 0.417 0.220 

Locus 561 : 
2 alleles
5.8% missing data
   1   (0.501) 0.503 0.502 0.500 0.500 0.498 0.501 
   3   (0.499) 0.497 0.498 0.500 0.500 0.502 0.499 

Locus 562 : 
2 alleles
2.2% missing data
   2   (0.922) 0.901 0.976 0.961 0.956 0.975 0.943 
   4   (0.078) 0.099 0.024 0.039 0.044 0.025 0.057 

Locus 563 : 
2 alleles
1.4% missing data
   1   (0.890) 0.768 0.980 0.900 0.919 0.985 0.926 
   4   (0.110) 0.232 0.020 0.100 0.081 0.015 0.074 

Locus 564 : 
2 alleles
13.0% missing data
   4   (0.942) 0.879 0.994 0.911 0.968 0.995 0.986 
   3   (0.058) 0.121 0.006 0.089 0.032 0.005 0.014 

Locus 565 : 
2 alleles
1.4% missing data
   3   (0.887) 0.868 0.981 0.807 0.862 0.988 0.953 
   1   (0.113) 0.132 0.019 0.193 0.138 0.012 0.047 

Locus 566 : 
2 alleles
7.2% missing data
   1   (0.888) 0.900 0.946 0.924 0.935 0.964 0.880 
   3   (0.112) 0.100 0.054 0.076 0.065 0.036 0.120 

Locus 567 : 
2 alleles
10.9% missing data
   2   (0.710) 0.642 0.653 0.732 0.766 0.836 0.731 
   4   (0.290) 0.358 0.347 0.268 0.234 0.164 0.269 

Locus 568 : 
2 alleles
10.1% missing data
   3   (0.566) 0.572 0.506 0.610 0.471 0.568 0.573 
   4   (0.434) 0.428 0.494 0.390 0.529 0.432 0.427 

Locus 569 : 
2 alleles
12.3% missing data
   4   (0.852) 0.781 0.960 0.897 0.855 0.899 0.865 
   1   (0.148) 0.219 0.040 0.103 0.145 0.101 0.135 

Locus 570 : 
2 alleles
1.4% missing data
   2   (0.856) 0.927 0.610 0.899 0.936 0.956 0.845 
   3   (0.144) 0.073 0.390 0.101 0.064 0.044 0.155 

Locus 571 : 
2 alleles
16.7% missing data
   3   (0.919) 0.956 0.666 0.971 0.960 0.931 0.952 
   2   (0.081) 0.044 0.334 0.029 0.040 0.069 0.048 

Locus 572 : 
2 alleles
10.1% missing data
   2   (0.614) 0.596 0.435 0.706 0.713 0.735 0.507 
   1   (0.386) 0.404 0.565 0.294 0.287 0.265 0.493 

Locus 573 : 
2 alleles
13.8% missing data
   2   (0.746) 0.564 0.955 0.556 0.679 0.935 0.888 
   4   (0.254) 0.436 0.045 0.444 0.321 0.065 0.112 

Locus 574 : 
2 alleles
3.6% missing data
   3   (0.900) 0.910 0.971 0.958 0.932 0.935 0.872 
   1   (0.100) 0.090 0.029 0.042 0.068 0.065 0.128 

Locus 575 : 
2 alleles
12.3% missing data
   1   (0.903) 0.942 0.962 0.955 0.959 0.954 0.849 
   3   (0.097) 0.058 0.038 0.045 0.041 0.046 0.151 

Locus 576 : 
2 alleles
10.9% missing data
   1   (0.804) 0.746 0.748 0.783 0.833 0.955 0.867 
   4   (0.196) 0.254 0.252 0.217 0.167 0.045 0.133 

Locus 577 : 
2 alleles
4.3% missing data
   1   (0.911) 0.949 0.979 0.940 0.949 0.980 0.900 
   2   (0.089) 0.051 0.021 0.060 0.051 0.020 0.100 

Locus 578 : 
2 alleles
14.5% missing data
   2   (0.145) 0.078 0.046 0.102 0.336 0.060 0.165 
   4   (0.855) 0.922 0.954 0.898 0.664 0.940 0.835 

Locus 579 : 
2 alleles
15.2% missing data
   1   (0.917) 0.969 0.664 0.954 0.974 0.979 0.944 
   4   (0.083) 0.031 0.336 0.046 0.026 0.021 0.056 

Locus 580 : 
2 alleles
9.4% missing data
   2   (0.908) 0.960 0.965 0.969 0.961 0.801 0.886 
   4   (0.092) 0.040 0.035 0.031 0.039 0.199 0.114 

Locus 581 : 
2 alleles
5.1% missing data
   1   (0.828) 0.896 0.582 0.887 0.827 0.923 0.823 
   3   (0.172) 0.104 0.418 0.113 0.173 0.077 0.177 

Locus 582 : 
2 alleles
2.9% missing data
   3   (0.920) 0.943 0.963 0.971 0.927 0.978 0.898 
   1   (0.080) 0.057 0.037 0.029 0.073 0.022 0.102 

Locus 583 : 
2 alleles
4.3% missing data
   3   (0.094) 0.178 0.034 0.074 0.081 0.019 0.051 
   4   (0.906) 0.822 0.966 0.926 0.919 0.981 0.949 

Locus 584 : 
2 alleles
4.3% missing data
   3   (0.896) 0.967 0.264 0.967 0.969 0.895 0.888 
   2   (0.104) 0.033 0.736 0.033 0.031 0.105 0.112 

Locus 585 : 
2 alleles
6.5% missing data
   2   (0.399) 0.657 0.069 0.683 0.722 0.067 0.155 
   4   (0.601) 0.343 0.931 0.317 0.278 0.933 0.845 

Locus 586 : 
2 alleles
12.3% missing data
   1   (0.260) 0.197 0.086 0.249 0.175 0.230 0.306 
   3   (0.740) 0.803 0.914 0.751 0.825 0.770 0.694 

Locus 587 : 
2 alleles
1.4% missing data
   2   (0.846) 0.882 0.576 0.932 0.941 0.894 0.788 
   4   (0.154) 0.118 0.424 0.068 0.059 0.106 0.212 

Locus 588 : 
2 alleles
13.0% missing data
   2   (0.918) 0.973 0.977 0.970 0.932 0.841 0.921 
   1   (0.082) 0.027 0.023 0.030 0.068 0.159 0.079 

Locus 589 : 
2 alleles
16.7% missing data
   1   (0.659) 0.695 0.557 0.733 0.743 0.608 0.609 
   3   (0.341) 0.305 0.443 0.267 0.257 0.392 0.391 

Locus 590 : 
2 alleles
5.8% missing data
   3   (0.911) 0.963 0.982 0.953 0.895 0.963 0.895 
   2   (0.089) 0.037 0.018 0.047 0.105 0.037 0.105 

Locus 591 : 
2 alleles
1.4% missing data
   2   (0.917) 0.951 0.972 0.972 0.966 0.972 0.838 
   4   (0.083) 0.049 0.028 0.028 0.034 0.028 0.162 

Locus 592 : 
2 alleles
10.9% missing data
   4   (0.891) 0.856 0.974 0.898 0.836 0.974 0.937 
   2   (0.109) 0.144 0.026 0.102 0.164 0.026 0.063 

Locus 593 : 
2 alleles
13.8% missing data
   1   (0.843) 0.897 0.929 0.898 0.874 0.748 0.841 
   3   (0.157) 0.103 0.071 0.102 0.126 0.252 0.159 

Locus 594 : 
2 alleles
18.8% missing data
   1   (0.094) 0.096 0.018 0.111 0.162 0.016 0.042 
   4   (0.906) 0.904 0.982 0.889 0.838 0.984 0.958 

Locus 595 : 
2 alleles
10.1% missing data
   4   (0.896) 0.963 0.958 0.956 0.958 0.806 0.868 
   2   (0.104) 0.037 0.042 0.044 0.042 0.194 0.132 

Locus 596 : 
2 alleles
14.5% missing data
   2   (0.829) 0.816 0.600 0.903 0.844 0.922 0.831 
   4   (0.171) 0.184 0.400 0.097 0.156 0.078 0.169 

Locus 597 : 
2 alleles
12.3% missing data
   1   (0.267) 0.231 0.288 0.276 0.294 0.215 0.219 
   4   (0.733) 0.769 0.712 0.724 0.706 0.785 0.781 

Locus 598 : 
2 alleles
14.5% missing data
   1   (0.776) 0.738 0.635 0.870 0.803 0.773 0.778 
   3   (0.224) 0.262 0.365 0.130 0.197 0.227 0.222 

Locus 599 : 
2 alleles
13.0% missing data
   3   (0.675) 0.629 0.644 0.703 0.638 0.688 0.730 
   1   (0.325) 0.371 0.356 0.297 0.362 0.312 0.270 

Locus 600 : 
2 alleles
2.9% missing data
   3   (0.834) 0.834 0.673 0.869 0.811 0.939 0.880 
   4   (0.166) 0.166 0.327 0.131 0.189 0.061 0.120 

Locus 601 : 
2 alleles
14.5% missing data
   3   (0.207) 0.267 0.062 0.203 0.223 0.084 0.187 
   1   (0.793) 0.733 0.938 0.797 0.777 0.916 0.813 

Locus 602 : 
2 alleles
8.0% missing data
   1   (0.098) 0.144 0.182 0.127 0.107 0.009 0.024 
   3   (0.902) 0.856 0.818 0.873 0.893 0.991 0.976 

Locus 603 : 
2 alleles
5.1% missing data
   1   (0.845) 0.907 0.953 0.945 0.877 0.693 0.729 
   2   (0.155) 0.093 0.047 0.055 0.123 0.307 0.271 

Locus 604 : 
2 alleles
5.8% missing data
   3   (0.719) 0.776 0.557 0.763 0.860 0.820 0.656 
   1   (0.281) 0.224 0.443 0.237 0.140 0.180 0.344 

Locus 605 : 
2 alleles
7.2% missing data
   4   (0.844) 0.897 0.956 0.851 0.825 0.898 0.867 
   2   (0.156) 0.103 0.044 0.149 0.175 0.102 0.133 

Locus 606 : 
2 alleles
10.9% missing data
   1   (0.736) 0.826 0.535 0.780 0.835 0.752 0.719 
   2   (0.264) 0.174 0.465 0.220 0.165 0.248 0.281 

Locus 607 : 
2 alleles
5.1% missing data
   3   (0.829) 0.893 0.910 0.915 0.681 0.857 0.761 
   1   (0.171) 0.107 0.090 0.085 0.319 0.143 0.239 

Locus 608 : 
2 alleles
2.9% missing data
   3   (0.942) 0.878 0.994 0.910 0.937 0.996 0.989 
   4   (0.058) 0.122 0.006 0.090 0.063 0.004 0.011 

Locus 609 : 
2 alleles
6.5% missing data
   3   (0.925) 0.981 0.976 0.980 0.974 0.829 0.898 
   1   (0.075) 0.019 0.024 0.020 0.026 0.171 0.102 

Locus 610 : 
2 alleles
0.7% missing data
   1   (0.609) 0.548 0.500 0.589 0.575 0.757 0.667 
   3   (0.391) 0.452 0.500 0.411 0.425 0.243 0.333 

Locus 611 : 
2 alleles
3.6% missing data
   4   (0.821) 0.884 0.937 0.834 0.904 0.906 0.779 
   3   (0.179) 0.116 0.063 0.166 0.096 0.094 0.221 

Locus 612 : 
2 alleles
2.9% missing data
   2   (0.946) 0.933 0.995 0.920 0.910 0.996 0.989 
   4   (0.054) 0.067 0.005 0.080 0.090 0.004 0.011 

Locus 613 : 
2 alleles
8.0% missing data
   3   (0.081) 0.151 0.008 0.072 0.249 0.010 0.029 
   4   (0.919) 0.849 0.992 0.928 0.751 0.990 0.971 

Locus 614 : 
2 alleles
13.8% missing data
   3   (0.912) 0.956 0.963 0.969 0.965 0.780 0.901 
   1   (0.088) 0.044 0.037 0.031 0.035 0.220 0.099 

Locus 615 : 
2 alleles
2.9% missing data
   2   (0.800) 0.890 0.938 0.844 0.863 0.738 0.754 
   4   (0.200) 0.110 0.062 0.156 0.137 0.262 0.246 

Locus 616 : 
2 alleles
11.6% missing data
   3   (0.858) 0.772 0.963 0.910 0.911 0.874 0.882 
   4   (0.142) 0.228 0.037 0.090 0.089 0.126 0.118 

Locus 617 : 
2 alleles
0.7% missing data
   2   (0.916) 0.933 0.980 0.962 0.893 0.976 0.911 
   4   (0.084) 0.067 0.020 0.038 0.107 0.024 0.089 

Locus 618 : 
2 alleles
13.8% missing data
   1   (0.058) 0.045 0.009 0.112 0.043 0.005 0.014 
   3   (0.942) 0.955 0.991 0.888 0.957 0.995 0.986 

Locus 619 : 
2 alleles
0.7% missing data
   2   (0.846) 0.830 0.956 0.866 0.881 0.865 0.883 
   4   (0.154) 0.170 0.044 0.134 0.119 0.135 0.117 

Locus 620 : 
2 alleles
11.6% missing data
   1   (0.807) 0.799 0.949 0.821 0.909 0.905 0.764 
   4   (0.193) 0.201 0.051 0.179 0.091 0.095 0.236 

Locus 621 : 
2 alleles
15.2% missing data
   1   (0.888) 0.873 0.913 0.950 0.951 0.902 0.868 
   3   (0.112) 0.127 0.087 0.050 0.049 0.098 0.132 

Locus 622 : 
2 alleles
4.3% missing data
   3   (0.611) 0.658 0.829 0.634 0.480 0.784 0.527 
   1   (0.389) 0.342 0.171 0.366 0.520 0.216 0.473 

Locus 623 : 
2 alleles
6.5% missing data
   1   (0.906) 0.939 0.969 0.951 0.949 0.936 0.895 
   3   (0.094) 0.061 0.031 0.049 0.051 0.064 0.105 

Locus 624 : 
2 alleles
13.0% missing data
   3   (0.796) 0.757 0.815 0.814 0.838 0.679 0.870 
   4   (0.204) 0.243 0.185 0.186 0.162 0.321 0.130 

Locus 625 : 
2 alleles
11.6% missing data
   1   (0.784) 0.869 0.853 0.750 0.844 0.920 0.758 
   3   (0.216) 0.131 0.147 0.250 0.156 0.080 0.242 

Locus 626 : 
2 alleles
7.2% missing data
   1   (0.889) 0.921 0.955 0.927 0.937 0.967 0.860 
   2   (0.111) 0.079 0.045 0.073 0.063 0.033 0.140 

Locus 627 : 
2 alleles
16.7% missing data
   2   (0.293) 0.410 0.071 0.301 0.318 0.170 0.272 
   4   (0.707) 0.590 0.929 0.699 0.682 0.830 0.728 

Locus 628 : 
2 alleles
3.6% missing data
   1   (0.429) 0.497 0.151 0.468 0.533 0.254 0.422 
   3   (0.571) 0.503 0.849 0.532 0.467 0.746 0.578 

Locus 629 : 
2 alleles
10.9% missing data
   1   (0.875) 0.946 0.927 0.908 0.924 0.868 0.878 
   3   (0.125) 0.054 0.073 0.092 0.076 0.132 0.122 

Locus 630 : 
2 alleles
1.4% missing data
   2   (0.077) 0.058 0.019 0.047 0.052 0.023 0.059 
   4   (0.923) 0.942 0.981 0.953 0.948 0.977 0.941 

Locus 631 : 
2 alleles
15.2% missing data
   2   (0.866) 0.928 0.957 0.942 0.923 0.751 0.802 
   4   (0.134) 0.072 0.043 0.058 0.077 0.249 0.198 

Locus 632 : 
2 alleles
4.3% missing data
   4   (0.809) 0.611 0.960 0.780 0.804 0.953 0.874 
   1   (0.191) 0.389 0.040 0.220 0.196 0.047 0.126 

Locus 633 : 
2 alleles
6.5% missing data
   1   (0.905) 0.933 0.921 0.930 0.960 0.927 0.939 
   3   (0.095) 0.067 0.079 0.070 0.040 0.073 0.061 

Locus 634 : 
2 alleles
1.4% missing data
   4   (0.913) 0.941 0.821 0.969 0.924 0.944 0.948 
   2   (0.087) 0.059 0.179 0.031 0.076 0.056 0.052 

Locus 635 : 
2 alleles
11.6% missing data
   2   (0.124) 0.111 0.027 0.128 0.130 0.046 0.089 
   4   (0.876) 0.889 0.973 0.872 0.870 0.954 0.911 

Locus 636 : 
2 alleles
15.9% missing data
   1   (0.895) 0.919 0.967 0.893 0.931 0.958 0.932 
   3   (0.105) 0.081 0.033 0.107 0.069 0.042 0.068 

Locus 637 : 
2 alleles
10.9% missing data
   3   (0.895) 0.962 0.886 0.961 0.882 0.872 0.864 
   1   (0.105) 0.038 0.114 0.039 0.118 0.128 0.136 

Locus 638 : 
2 alleles
4.3% missing data
   4   (0.896) 0.895 0.985 0.853 0.462 0.987 0.973 
   2   (0.104) 0.105 0.015 0.147 0.538 0.013 0.027 

Locus 639 : 
2 alleles
10.9% missing data
   3   (0.740) 0.800 0.859 0.711 0.770 0.865 0.723 
   1   (0.260) 0.200 0.141 0.289 0.230 0.135 0.277 

Locus 640 : 
2 alleles
9.4% missing data
   2   (0.828) 0.916 0.939 0.882 0.896 0.830 0.749 
   1   (0.172) 0.084 0.061 0.118 0.104 0.170 0.251 

Locus 641 : 
2 alleles
6.5% missing data
   1   (0.906) 0.946 0.967 0.876 0.942 0.979 0.948 
   3   (0.094) 0.054 0.033 0.124 0.058 0.021 0.052 

Locus 642 : 
2 alleles
13.0% missing data
   1   (0.895) 0.836 0.983 0.915 0.879 0.980 0.930 
   4   (0.105) 0.164 0.017 0.085 0.121 0.020 0.070 

Locus 643 : 
2 alleles
1.4% missing data
   2   (0.658) 0.779 0.495 0.731 0.738 0.447 0.631 
   4   (0.342) 0.221 0.505 0.269 0.262 0.553 0.369 

Locus 644 : 
2 alleles
5.8% missing data
   3   (0.884) 0.925 0.972 0.935 0.886 0.906 0.878 
   4   (0.116) 0.075 0.028 0.065 0.114 0.094 0.122 

Locus 645 : 
2 alleles
2.2% missing data
   3   (0.897) 0.954 0.962 0.903 0.961 0.929 0.918 
   2   (0.103) 0.046 0.038 0.097 0.039 0.071 0.082 

Locus 646 : 
2 alleles
16.7% missing data
   3   (0.892) 0.966 0.940 0.942 0.962 0.806 0.866 
   2   (0.108) 0.034 0.060 0.058 0.038 0.194 0.134 

Locus 647 : 
2 alleles
1.4% missing data
   1   (0.843) 0.843 0.802 0.882 0.899 0.945 0.859 
   2   (0.157) 0.157 0.198 0.118 0.101 0.055 0.141 

Locus 648 : 
2 alleles
11.6% missing data
   4   (0.925) 0.941 0.987 0.895 0.947 0.987 0.972 
   2   (0.075) 0.059 0.013 0.105 0.053 0.013 0.028 

Locus 649 : 
2 alleles
8.7% missing data
   2   (0.360) 0.269 0.464 0.360 0.273 0.498 0.322 
   4   (0.640) 0.731 0.536 0.640 0.727 0.502 0.678 

Locus 650 : 
2 alleles
15.2% missing data
   2   (0.808) 0.802 0.559 0.898 0.883 0.866 0.770 
   3   (0.192) 0.198 0.441 0.102 0.117 0.134 0.230 

Locus 651 : 
2 alleles
9.4% missing data
   1   (0.120) 0.149 0.021 0.160 0.092 0.026 0.064 
   4   (0.880) 0.851 0.979 0.840 0.908 0.974 0.936 

Locus 652 : 
2 alleles
10.1% missing data
   2   (0.947) 0.935 0.994 0.927 0.944 0.995 0.988 
   4   (0.053) 0.065 0.006 0.073 0.056 0.005 0.012 

Locus 653 : 
2 alleles
13.0% missing data
   1   (0.893) 0.928 0.959 0.937 0.928 0.944 0.867 
   3   (0.107) 0.072 0.041 0.063 0.072 0.056 0.133 

Locus 654 : 
2 alleles
10.1% missing data
   3   (0.848) 0.886 0.966 0.875 0.857 0.903 0.848 
   1   (0.152) 0.114 0.034 0.125 0.143 0.097 0.152 

Locus 655 : 
2 alleles
1.4% missing data
   3   (0.942) 0.886 0.995 0.908 0.938 0.996 0.989 
   2   (0.058) 0.114 0.005 0.092 0.062 0.004 0.011 

Locus 656 : 
2 alleles
2.2% missing data
   3   (0.768) 0.505 0.371 0.798 0.758 0.950 0.855 
   4   (0.232) 0.495 0.629 0.202 0.242 0.050 0.145 

Locus 657 : 
2 alleles
13.8% missing data
   4   (0.625) 0.674 0.542 0.654 0.727 0.752 0.555 
   2   (0.375) 0.326 0.458 0.346 0.273 0.248 0.445 

Locus 658 : 
2 alleles
18.1% missing data
   4   (0.890) 0.857 0.967 0.947 0.918 0.931 0.886 
   2   (0.110) 0.143 0.033 0.053 0.082 0.069 0.114 

Locus 659 : 
2 alleles
5.1% missing data
   2   (0.845) 0.908 0.547 0.885 0.878 0.917 0.879 
   4   (0.155) 0.092 0.453 0.115 0.122 0.083 0.121 

Locus 660 : 
2 alleles
4.3% missing data
   4   (0.903) 0.944 0.974 0.906 0.896 0.930 0.955 
   2   (0.097) 0.056 0.026 0.094 0.104 0.070 0.045 

Locus 661 : 
2 alleles
13.8% missing data
   1   (0.825) 0.884 0.558 0.901 0.860 0.704 0.854 
   3   (0.175) 0.116 0.442 0.099 0.140 0.296 0.146 

Locus 662 : 
2 alleles
2.2% missing data
   2   (0.898) 0.863 0.787 0.943 0.940 0.971 0.939 
   4   (0.102) 0.137 0.213 0.057 0.060 0.029 0.061 

Locus 663 : 
2 alleles
2.9% missing data
   3   (0.901) 0.950 0.979 0.953 0.687 0.977 0.874 
   1   (0.099) 0.050 0.021 0.047 0.313 0.023 0.126 

Locus 664 : 
2 alleles
15.9% missing data
   2   (0.887) 0.904 0.979 0.837 0.937 0.970 0.935 
   4   (0.113) 0.096 0.021 0.163 0.063 0.030 0.065 

Locus 665 : 
2 alleles
5.8% missing data
   1   (0.844) 0.905 0.935 0.893 0.825 0.697 0.866 
   3   (0.156) 0.095 0.065 0.107 0.175 0.303 0.134 

Locus 666 : 
2 alleles
5.1% missing data
   2   (0.889) 0.860 0.948 0.926 0.959 0.957 0.885 
   4   (0.111) 0.140 0.052 0.074 0.041 0.043 0.115 

Locus 667 : 
2 alleles
2.9% missing data
   3   (0.870) 0.942 0.952 0.943 0.917 0.907 0.738 
   1   (0.130) 0.058 0.048 0.057 0.083 0.093 0.262 

Locus 668 : 
2 alleles
5.1% missing data
   2   (0.801) 0.783 0.938 0.846 0.837 0.783 0.805 
   4   (0.199) 0.217 0.062 0.154 0.163 0.217 0.195 

Locus 669 : 
2 alleles
5.8% missing data
   1   (0.700) 0.593 0.715 0.678 0.479 0.936 0.771 
   3   (0.300) 0.407 0.285 0.322 0.521 0.064 0.229 

Locus 670 : 
2 alleles
3.6% missing data
   1   (0.840) 0.801 0.967 0.785 0.822 0.969 0.897 
   3   (0.160) 0.199 0.033 0.215 0.178 0.031 0.103 

Locus 671 : 
2 alleles
12.3% missing data
   2   (0.728) 0.770 0.528 0.751 0.789 0.788 0.752 
   4   (0.272) 0.230 0.472 0.249 0.211 0.212 0.248 

Locus 672 : 
2 alleles
16.7% missing data
   3   (0.874) 0.909 0.902 0.917 0.910 0.954 0.847 
   4   (0.126) 0.091 0.098 0.083 0.090 0.046 0.153 

Locus 673 : 
2 alleles
3.6% missing data
   1   (0.235) 0.260 0.401 0.176 0.256 0.077 0.243 
   4   (0.765) 0.740 0.599 0.824 0.744 0.923 0.757 

Locus 674 : 
2 alleles
13.0% missing data
   2   (0.721) 0.527 0.677 0.714 0.769 0.914 0.780 
   4   (0.279) 0.473 0.323 0.286 0.231 0.086 0.220 

Locus 675 : 
2 alleles
2.9% missing data
   1   (0.909) 0.947 0.972 0.959 0.943 0.968 0.864 
   3   (0.091) 0.053 0.028 0.041 0.057 0.032 0.136 

Locus 676 : 
2 alleles
11.6% missing data
   1   (0.646) 0.651 0.488 0.614 0.789 0.827 0.645 
   3   (0.354) 0.349 0.512 0.386 0.211 0.173 0.355 

Locus 677 : 
2 alleles
1.4% missing data
   3   (0.809) 0.730 0.541 0.804 0.899 0.948 0.871 
   1   (0.191) 0.270 0.459 0.196 0.101 0.052 0.129 

Locus 678 : 
2 alleles
2.2% missing data
   2   (0.914) 0.969 0.661 0.974 0.980 0.954 0.893 
   4   (0.086) 0.031 0.339 0.026 0.020 0.046 0.107 

Locus 679 : 
2 alleles
9.4% missing data
   1   (0.564) 0.472 0.798 0.629 0.591 0.463 0.520 
   3   (0.436) 0.528 0.202 0.371 0.409 0.537 0.480 

Locus 680 : 
2 alleles
4.3% missing data
   4   (0.903) 0.956 0.963 0.962 0.952 0.907 0.853 
   2   (0.097) 0.044 0.037 0.038 0.048 0.093 0.147 

Locus 681 : 
2 alleles
13.0% missing data
   1   (0.479) 0.370 0.121 0.548 0.580 0.355 0.527 
   4   (0.521) 0.630 0.879 0.452 0.420 0.645 0.473 

Locus 682 : 
2 alleles
16.7% missing data
   1   (0.815) 0.821 0.826 0.755 0.818 0.935 0.887 
   3   (0.185) 0.179 0.174 0.245 0.182 0.065 0.113 

Locus 683 : 
2 alleles
11.6% missing data
   4   (0.876) 0.859 0.624 0.934 0.885 0.965 0.899 
   2   (0.124) 0.141 0.376 0.066 0.115 0.035 0.101 

Locus 684 : 
2 alleles
12.3% missing data
   2   (0.863) 0.908 0.841 0.913 0.830 0.914 0.864 
   4   (0.137) 0.092 0.159 0.087 0.170 0.086 0.136 

Locus 685 : 
2 alleles
17.4% missing data
   1   (0.429) 0.458 0.419 0.319 0.321 0.748 0.457 
   4   (0.571) 0.542 0.581 0.681 0.679 0.252 0.543 

Locus 686 : 
2 alleles
17.4% missing data
   3   (0.101) 0.059 0.029 0.066 0.080 0.073 0.091 
   4   (0.899) 0.941 0.971 0.934 0.920 0.927 0.909 

Locus 687 : 
2 alleles
18.1% missing data
   1   (0.060) 0.051 0.006 0.106 0.194 0.005 0.012 
   3   (0.940) 0.949 0.994 0.894 0.806 0.995 0.988 

Locus 688 : 
2 alleles
3.6% missing data
   1   (0.518) 0.532 0.800 0.564 0.389 0.445 0.470 
   4   (0.482) 0.468 0.200 0.436 0.611 0.555 0.530 

Locus 689 : 
2 alleles
2.2% missing data
   1   (0.099) 0.158 0.017 0.083 0.072 0.016 0.070 
   3   (0.901) 0.842 0.983 0.917 0.928 0.984 0.930 

Locus 690 : 
2 alleles
5.1% missing data
   4   (0.844) 0.882 0.964 0.838 0.795 0.949 0.862 
   1   (0.156) 0.118 0.036 0.162 0.205 0.051 0.138 

Locus 691 : 
2 alleles
10.1% missing data
   3   (0.780) 0.822 0.888 0.747 0.825 0.866 0.807 
   1   (0.220) 0.178 0.112 0.253 0.175 0.134 0.193 

Locus 692 : 
2 alleles
13.0% missing data
   2   (0.894) 0.711 0.935 0.947 0.929 0.960 0.915 
   3   (0.106) 0.289 0.065 0.053 0.071 0.040 0.085 

Locus 693 : 
2 alleles
1.4% missing data
   3   (0.205) 0.236 0.052 0.172 0.335 0.073 0.209 
   2   (0.795) 0.764 0.948 0.828 0.665 0.927 0.791 

Locus 694 : 
2 alleles
4.3% missing data
   4   (0.866) 0.831 0.739 0.882 0.814 0.959 0.943 
   2   (0.134) 0.169 0.261 0.118 0.186 0.041 0.057 

Locus 695 : 
2 alleles
12.3% missing data
   4   (0.924) 0.949 0.982 0.908 0.919 0.990 0.969 
   1   (0.076) 0.051 0.018 0.092 0.081 0.010 0.031 

Locus 696 : 
2 alleles
3.6% missing data
   2   (0.920) 0.959 0.978 0.927 0.936 0.982 0.949 
   4   (0.080) 0.041 0.022 0.073 0.064 0.018 0.051 

Locus 697 : 
2 alleles
10.9% missing data
   3   (0.770) 0.600 0.945 0.830 0.722 0.732 0.815 
   4   (0.230) 0.400 0.055 0.170 0.278 0.268 0.185 

Locus 698 : 
2 alleles
5.8% missing data
   3   (0.919) 0.837 0.990 0.930 0.766 0.992 0.971 
   1   (0.081) 0.163 0.010 0.070 0.234 0.008 0.029 

Locus 699 : 
2 alleles
10.9% missing data
   1   (0.112) 0.034 0.354 0.052 0.088 0.035 0.133 
   3   (0.888) 0.966 0.646 0.948 0.912 0.965 0.867 

Locus 700 : 
2 alleles
7.2% missing data
   2   (0.207) 0.104 0.357 0.173 0.181 0.095 0.235 
   3   (0.793) 0.896 0.643 0.827 0.819 0.905 0.765 

Locus 701 : 
2 alleles
1.4% missing data
   4   (0.120) 0.064 0.030 0.129 0.209 0.033 0.087 
   2   (0.880) 0.936 0.970 0.871 0.791 0.967 0.913 

Locus 702 : 
2 alleles
6.5% missing data
   1   (0.515) 0.518 0.510 0.549 0.606 0.237 0.548 
   3   (0.485) 0.482 0.490 0.451 0.394 0.763 0.452 

Locus 703 : 
2 alleles
1.4% missing data
   3   (0.881) 0.939 0.705 0.875 0.867 0.981 0.937 
   2   (0.119) 0.061 0.295 0.125 0.133 0.019 0.063 

Locus 704 : 
2 alleles
4.3% missing data
   3   (0.946) 0.991 0.968 0.994 0.993 0.923 0.775 
   2   (0.054) 0.009 0.032 0.006 0.007 0.077 0.225 

Locus 705 : 
2 alleles
6.5% missing data
   3   (0.718) 0.720 0.501 0.800 0.810 0.682 0.708 
   4   (0.282) 0.280 0.499 0.200 0.190 0.318 0.292 

Locus 706 : 
2 alleles
1.4% missing data
   3   (0.911) 0.941 0.961 0.950 0.960 0.949 0.918 
   4   (0.089) 0.059 0.039 0.050 0.040 0.051 0.082 

Locus 707 : 
2 alleles
9.4% missing data
   2   (0.665) 0.698 0.490 0.707 0.721 0.726 0.650 
   4   (0.335) 0.302 0.510 0.293 0.279 0.274 0.350 

Locus 708 : 
2 alleles
13.0% missing data
   1   (0.214) 0.209 0.360 0.147 0.122 0.225 0.215 
   3   (0.786) 0.791 0.640 0.853 0.878 0.775 0.785 

Locus 709 : 
2 alleles
15.9% missing data
   4   (0.898) 0.964 0.801 0.953 0.969 0.909 0.858 
   3   (0.102) 0.036 0.199 0.047 0.031 0.091 0.142 

Locus 710 : 
2 alleles
8.0% missing data
   2   (0.787) 0.797 0.943 0.858 0.731 0.743 0.768 
   4   (0.213) 0.203 0.057 0.142 0.269 0.257 0.232 

Locus 711 : 
2 alleles
12.3% missing data
   4   (0.903) 0.841 0.978 0.892 0.933 0.977 0.956 
   2   (0.097) 0.159 0.022 0.108 0.067 0.023 0.044 

Locus 712 : 
2 alleles
14.5% missing data
   1   (0.362) 0.528 0.116 0.380 0.308 0.335 0.317 
   3   (0.638) 0.472 0.884 0.620 0.692 0.665 0.683 

Locus 713 : 
2 alleles
5.8% missing data
   2   (0.771) 0.779 0.946 0.692 0.505 0.926 0.859 
   4   (0.229) 0.221 0.054 0.308 0.495 0.074 0.141 

Locus 714 : 
2 alleles
13.0% missing data
   3   (0.450) 0.591 0.866 0.316 0.521 0.491 0.426 
   1   (0.550) 0.409 0.134 0.684 0.479 0.509 0.574 

Locus 715 : 
2 alleles
3.6% missing data
   2   (0.842) 0.730 0.963 0.750 0.824 0.956 0.939 
   4   (0.158) 0.270 0.037 0.250 0.176 0.044 0.061 

Locus 716 : 
2 alleles
2.9% missing data
   2   (0.876) 0.923 0.958 0.912 0.866 0.900 0.888 
   4   (0.124) 0.077 0.042 0.088 0.134 0.100 0.112 

Locus 717 : 
2 alleles
3.6% missing data
   2   (0.886) 0.947 0.960 0.932 0.943 0.945 0.829 
   4   (0.114) 0.053 0.040 0.068 0.057 0.055 0.171 

Locus 718 : 
2 alleles
10.1% missing data
   3   (0.697) 0.833 0.621 0.736 0.517 0.729 0.704 
   4   (0.303) 0.167 0.379 0.264 0.483 0.271 0.296 

Locus 719 : 
2 alleles
4.3% missing data
   2   (0.142) 0.138 0.035 0.172 0.136 0.077 0.080 
   4   (0.858) 0.862 0.965 0.828 0.864 0.923 0.920 

Locus 720 : 
2 alleles
3.6% missing data
   3   (0.896) 0.948 0.982 0.900 0.848 0.981 0.913 
   4   (0.104) 0.052 0.018 0.100 0.152 0.019 0.087 

Locus 721 : 
2 alleles
13.0% missing data
   4   (0.864) 0.927 0.774 0.938 0.944 0.777 0.828 
   2   (0.136) 0.073 0.226 0.062 0.056 0.223 0.172 

Locus 722 : 
2 alleles
14.5% missing data
   3   (0.917) 0.937 0.981 0.931 0.966 0.968 0.944 
   4   (0.083) 0.063 0.019 0.069 0.034 0.032 0.056 

Locus 723 : 
2 alleles
2.9% missing data
   3   (0.918) 0.970 0.693 0.964 0.981 0.908 0.961 
   1   (0.082) 0.030 0.307 0.036 0.019 0.092 0.039 

Locus 724 : 
2 alleles
10.1% missing data
   1   (0.284) 0.373 0.048 0.463 0.366 0.060 0.177 
   3   (0.716) 0.627 0.952 0.537 0.634 0.940 0.823 

Locus 725 : 
2 alleles
13.8% missing data
   1   (0.796) 0.602 0.934 0.874 0.893 0.882 0.729 
   3   (0.204) 0.398 0.066 0.126 0.107 0.118 0.271 

Locus 726 : 
2 alleles
12.3% missing data
   3   (0.914) 0.927 0.970 0.924 0.892 0.983 0.952 
   1   (0.086) 0.073 0.030 0.076 0.108 0.017 0.048 

Locus 727 : 
2 alleles
11.6% missing data
   3   (0.705) 0.735 0.509 0.867 0.837 0.215 0.646 
   1   (0.295) 0.265 0.491 0.133 0.163 0.785 0.354 

Locus 728 : 
2 alleles
13.8% missing data
   4   (0.750) 0.725 0.798 0.837 0.785 0.573 0.736 
   3   (0.250) 0.275 0.202 0.163 0.215 0.427 0.264 

Locus 729 : 
2 alleles
17.4% missing data
   3   (0.903) 0.917 0.965 0.958 0.951 0.917 0.881 
   4   (0.097) 0.083 0.035 0.042 0.049 0.083 0.119 

Locus 730 : 
2 alleles
10.1% missing data
   3   (0.876) 0.907 0.973 0.912 0.683 0.962 0.888 
   1   (0.124) 0.093 0.027 0.088 0.317 0.038 0.112 

Locus 731 : 
2 alleles
5.1% missing data
   2   (0.672) 0.628 0.550 0.764 0.779 0.697 0.617 
   4   (0.328) 0.372 0.450 0.236 0.221 0.303 0.383 

Locus 732 : 
2 alleles
10.1% missing data
   4   (0.896) 0.803 0.975 0.929 0.917 0.971 0.925 
   1   (0.104) 0.197 0.025 0.071 0.083 0.029 0.075 

Locus 733 : 
2 alleles
2.2% missing data
   3   (0.703) 0.747 0.592 0.693 0.694 0.804 0.754 
   1   (0.297) 0.253 0.408 0.307 0.306 0.196 0.246 

Locus 734 : 
2 alleles
2.2% missing data
   3   (0.631) 0.772 0.895 0.649 0.715 0.512 0.531 
   1   (0.369) 0.228 0.105 0.351 0.285 0.488 0.469 

Locus 735 : 
2 alleles
11.6% missing data
   3   (0.910) 0.932 0.649 0.956 0.915 0.981 0.944 
   1   (0.090) 0.068 0.351 0.044 0.085 0.019 0.056 

Locus 736 : 
2 alleles
5.1% missing data
   2   (0.107) 0.090 0.130 0.101 0.113 0.034 0.037 
   4   (0.893) 0.910 0.870 0.899 0.887 0.966 0.963 

Locus 737 : 
2 alleles
13.8% missing data
   1   (0.492) 0.527 0.446 0.506 0.658 0.308 0.480 
   4   (0.508) 0.473 0.554 0.494 0.342 0.692 0.520 

Locus 738 : 
2 alleles
5.8% missing data
   4   (0.533) 0.429 0.863 0.494 0.644 0.746 0.459 
   2   (0.467) 0.571 0.137 0.506 0.356 0.254 0.541 

Locus 739 : 
2 alleles
10.9% missing data
   3   (0.912) 0.848 0.981 0.949 0.910 0.983 0.935 
   1   (0.088) 0.152 0.019 0.051 0.090 0.017 0.065 

Locus 740 : 
2 alleles
2.2% missing data
   2   (0.915) 0.940 0.986 0.891 0.895 0.988 0.960 
   4   (0.085) 0.060 0.014 0.109 0.105 0.012 0.040 

Locus 741 : 
2 alleles
5.8% missing data
   2   (0.846) 0.871 0.959 0.906 0.815 0.903 0.811 
   4   (0.154) 0.129 0.041 0.094 0.185 0.097 0.189 

Locus 742 : 
2 alleles
6.5% missing data
   4   (0.923) 0.969 0.973 0.980 0.982 0.944 0.828 
   2   (0.077) 0.031 0.027 0.020 0.018 0.056 0.172 

Locus 743 : 
2 alleles
2.9% missing data
   2   (0.165) 0.104 0.060 0.145 0.196 0.050 0.197 
   4   (0.835) 0.896 0.940 0.855 0.804 0.950 0.803 

Locus 744 : 
2 alleles
3.6% missing data
   1   (0.702) 0.812 0.908 0.794 0.846 0.753 0.455 
   3   (0.298) 0.188 0.092 0.206 0.154 0.247 0.545 

Locus 745 : 
2 alleles
4.3% missing data
   3   (0.835) 0.877 0.938 0.783 0.795 0.952 0.886 
   1   (0.165) 0.123 0.062 0.217 0.205 0.048 0.114 

Locus 746 : 
2 alleles
2.9% missing data
   3   (0.858) 0.850 0.957 0.859 0.805 0.956 0.901 
   1   (0.142) 0.150 0.043 0.141 0.195 0.044 0.099 

Locus 747 : 
2 alleles
2.9% missing data
   2   (0.077) 0.152 0.011 0.075 0.131 0.008 0.026 
   4   (0.923) 0.848 0.989 0.925 0.869 0.992 0.974 

Locus 748 : 
2 alleles
1.4% missing data
   2   (0.913) 0.955 0.974 0.939 0.961 0.962 0.921 
   4   (0.087) 0.045 0.026 0.061 0.039 0.038 0.079 

Locus 749 : 
2 alleles
8.0% missing data
   3   (0.274) 0.327 0.069 0.330 0.201 0.189 0.229 
   1   (0.726) 0.673 0.931 0.670 0.799 0.811 0.771 

Locus 750 : 
2 alleles
11.6% missing data
   3   (0.915) 0.939 0.980 0.929 0.946 0.965 0.948 
   1   (0.085) 0.061 0.020 0.071 0.054 0.035 0.052 

Locus 751 : 
2 alleles
13.8% missing data
   1   (0.215) 0.141 0.085 0.219 0.102 0.384 0.195 
   4   (0.785) 0.859 0.915 0.781 0.898 0.616 0.805 

Locus 752 : 
2 alleles
7.2% missing data
   3   (0.721) 0.695 0.937 0.664 0.611 0.859 0.774 
   4   (0.279) 0.305 0.063 0.336 0.389 0.141 0.226 

Locus 753 : 
2 alleles
3.6% missing data
   2   (0.795) 0.818 0.584 0.830 0.885 0.786 0.843 
   4   (0.205) 0.182 0.416 0.170 0.115 0.214 0.157 

Locus 754 : 
2 alleles
10.9% missing data
   1   (0.860) 0.871 0.960 0.846 0.902 0.931 0.905 
   3   (0.140) 0.129 0.040 0.154 0.098 0.069 0.095 

Locus 755 : 
2 alleles
2.2% missing data
   2   (0.788) 0.774 0.560 0.836 0.846 0.890 0.813 
   4   (0.212) 0.226 0.440 0.164 0.154 0.110 0.187 

Locus 756 : 
2 alleles
2.9% missing data
   4   (0.938) 0.988 0.975 0.987 0.987 0.851 0.898 
   2   (0.062) 0.012 0.025 0.013 0.013 0.149 0.102 

Locus 757 : 
2 alleles
5.8% missing data
   1   (0.573) 0.717 0.550 0.583 0.534 0.424 0.577 
   3   (0.427) 0.283 0.450 0.417 0.466 0.576 0.423 

Locus 758 : 
2 alleles
5.8% missing data
   4   (0.821) 0.840 0.903 0.802 0.865 0.855 0.877 
   1   (0.179) 0.160 0.097 0.198 0.135 0.145 0.123 

Locus 759 : 
2 alleles
14.5% missing data
   4   (0.550) 0.575 0.674 0.493 0.582 0.772 0.510 
   2   (0.450) 0.425 0.326 0.507 0.418 0.228 0.490 

Locus 760 : 
2 alleles
5.1% missing data
   2   (0.807) 0.797 0.938 0.834 0.840 0.876 0.792 
   3   (0.193) 0.203 0.062 0.166 0.160 0.124 0.208 

Locus 761 : 
2 alleles
10.1% missing data
   2   (0.891) 0.949 0.960 0.933 0.884 0.968 0.844 
   4   (0.109) 0.051 0.040 0.067 0.116 0.032 0.156 

Locus 762 : 
2 alleles
7.2% missing data
   1   (0.856) 0.906 0.960 0.797 0.930 0.954 0.887 
   2   (0.144) 0.094 0.040 0.203 0.070 0.046 0.113 

Locus 763 : 
2 alleles
3.6% missing data
   4   (0.907) 0.941 0.622 0.914 0.905 0.988 0.965 
   2   (0.093) 0.059 0.378 0.086 0.095 0.012 0.035 

Locus 764 : 
2 alleles
5.1% missing data
   2   (0.841) 0.833 0.943 0.890 0.896 0.908 0.806 
   4   (0.159) 0.167 0.057 0.110 0.104 0.092 0.194 

Locus 765 : 
2 alleles
17.4% missing data
   4   (0.521) 0.532 0.343 0.581 0.676 0.408 0.475 
   2   (0.479) 0.468 0.657 0.419 0.324 0.592 0.525 

Locus 766 : 
2 alleles
9.4% missing data
   2   (0.903) 0.922 0.985 0.895 0.925 0.970 0.943 
   4   (0.097) 0.078 0.015 0.105 0.075 0.030 0.057 

Locus 767 : 
2 alleles
5.1% missing data
   4   (0.366) 0.347 0.109 0.343 0.501 0.190 0.447 
   2   (0.634) 0.653 0.891 0.657 0.499 0.810 0.553 

Locus 768 : 
2 alleles
2.9% missing data
   2   (0.901) 0.945 0.968 0.939 0.873 0.968 0.896 
   1   (0.099) 0.055 0.032 0.061 0.127 0.032 0.104 

Locus 769 : 
2 alleles
3.6% missing data
   3   (0.742) 0.786 0.861 0.746 0.765 0.842 0.722 
   1   (0.258) 0.214 0.139 0.254 0.235 0.158 0.278 

Locus 770 : 
2 alleles
6.5% missing data
   1   (0.809) 0.772 0.925 0.783 0.787 0.915 0.874 
   3   (0.191) 0.228 0.075 0.217 0.213 0.085 0.126 

Locus 771 : 
2 alleles
7.2% missing data
   3   (0.914) 0.954 0.976 0.972 0.946 0.948 0.854 
   1   (0.086) 0.046 0.024 0.028 0.054 0.052 0.146 

Locus 772 : 
2 alleles
13.0% missing data
   2   (0.844) 0.843 0.961 0.868 0.805 0.951 0.842 
   4   (0.156) 0.157 0.039 0.132 0.195 0.049 0.158 

Locus 773 : 
2 alleles
15.9% missing data
   2   (0.414) 0.529 0.439 0.503 0.364 0.259 0.310 
   4   (0.586) 0.471 0.561 0.497 0.636 0.741 0.690 

Locus 774 : 
2 alleles
10.9% missing data
   3   (0.918) 0.819 0.986 0.923 0.905 0.987 0.968 
   1   (0.082) 0.181 0.014 0.077 0.095 0.013 0.032 

Locus 775 : 
2 alleles
15.9% missing data
   3   (0.918) 0.922 0.981 0.931 0.929 0.986 0.947 
   1   (0.082) 0.078 0.019 0.069 0.071 0.014 0.053 

Locus 776 : 
2 alleles
13.0% missing data
   4   (0.589) 0.551 0.911 0.486 0.433 0.803 0.639 
   2   (0.411) 0.449 0.089 0.514 0.567 0.197 0.361 

Locus 777 : 
2 alleles
6.5% missing data
   1   (0.427) 0.471 0.438 0.366 0.421 0.346 0.479 
   4   (0.573) 0.529 0.562 0.634 0.579 0.654 0.521 

Locus 778 : 
2 alleles
5.8% missing data
   1   (0.911) 0.944 0.967 0.960 0.970 0.957 0.860 
   4   (0.089) 0.056 0.033 0.040 0.030 0.043 0.140 

Locus 779 : 
2 alleles
13.0% missing data
   2   (0.303) 0.396 0.113 0.210 0.348 0.146 0.427 
   4   (0.697) 0.604 0.887 0.790 0.652 0.854 0.573 

Locus 780 : 
2 alleles
6.5% missing data
   1   (0.665) 0.640 0.805 0.718 0.696 0.655 0.631 
   3   (0.335) 0.360 0.195 0.282 0.304 0.345 0.369 

Locus 781 : 
2 alleles
5.8% missing data
   3   (0.694) 0.745 0.905 0.626 0.756 0.742 0.721 
   1   (0.306) 0.255 0.095 0.374 0.244 0.258 0.279 

Locus 782 : 
2 alleles
12.3% missing data
   3   (0.853) 0.914 0.945 0.949 0.947 0.692 0.721 
   1   (0.147) 0.086 0.055 0.051 0.053 0.308 0.279 

Locus 783 : 
2 alleles
14.5% missing data
   3   (0.860) 0.826 0.965 0.884 0.892 0.934 0.875 
   1   (0.140) 0.174 0.035 0.116 0.108 0.066 0.125 

Locus 784 : 
2 alleles
12.3% missing data
   4   (0.766) 0.769 0.423 0.798 0.726 0.942 0.787 
   3   (0.234) 0.231 0.577 0.202 0.274 0.058 0.213 

Locus 785 : 
2 alleles
1.4% missing data
   2   (0.678) 0.779 0.724 0.671 0.769 0.814 0.616 
   4   (0.322) 0.221 0.276 0.329 0.231 0.186 0.384 

Locus 786 : 
2 alleles
13.8% missing data
   3   (0.880) 0.925 0.973 0.882 0.927 0.971 0.873 
   1   (0.120) 0.075 0.027 0.118 0.073 0.029 0.127 

Locus 787 : 
2 alleles
5.8% missing data
   3   (0.914) 0.847 0.986 0.887 0.882 0.990 0.973 
   4   (0.086) 0.153 0.014 0.113 0.118 0.010 0.027 

Locus 788 : 
2 alleles
13.0% missing data
   1   (0.916) 0.905 0.983 0.948 0.923 0.981 0.930 
   2   (0.084) 0.095 0.017 0.052 0.077 0.019 0.070 

Locus 789 : 
2 alleles
1.4% missing data
   3   (0.870) 0.846 0.963 0.880 0.936 0.892 0.909 
   1   (0.130) 0.154 0.037 0.120 0.064 0.108 0.091 

Locus 790 : 
2 alleles
10.9% missing data
   3   (0.887) 0.927 0.978 0.866 0.784 0.969 0.940 
   1   (0.113) 0.073 0.022 0.134 0.216 0.031 0.060 

Locus 791 : 
2 alleles
4.3% missing data
   1   (0.691) 0.742 0.837 0.773 0.687 0.390 0.674 
   3   (0.309) 0.258 0.163 0.227 0.313 0.610 0.326 

Locus 792 : 
2 alleles
12.3% missing data
   1   (0.894) 0.935 0.979 0.912 0.901 0.972 0.897 
   3   (0.106) 0.065 0.021 0.088 0.099 0.028 0.103 

Locus 793 : 
2 alleles
0.0% missing data
   1   (0.073) 0.054 0.010 0.115 0.069 0.008 0.024 
   3   (0.927) 0.946 0.990 0.885 0.931 0.992 0.976 

Locus 794 : 
2 alleles
13.8% missing data
   2   (0.569) 0.599 0.524 0.519 0.707 0.459 0.628 
   4   (0.431) 0.401 0.476 0.481 0.293 0.541 0.372 

Locus 795 : 
2 alleles
0.7% missing data
   2   (0.846) 0.760 0.970 0.850 0.850 0.954 0.884 
   3   (0.154) 0.240 0.030 0.150 0.150 0.046 0.116 

Locus 796 : 
2 alleles
13.0% missing data
   1   (0.731) 0.829 0.595 0.812 0.815 0.572 0.694 
   2   (0.269) 0.171 0.405 0.188 0.185 0.428 0.306 

Locus 797 : 
2 alleles
5.1% missing data
   3   (0.886) 0.927 0.970 0.932 0.937 0.886 0.878 
   4   (0.114) 0.073 0.030 0.068 0.063 0.114 0.122 

Locus 798 : 
2 alleles
5.1% missing data
   3   (0.891) 0.840 0.974 0.921 0.945 0.946 0.921 
   1   (0.109) 0.160 0.026 0.079 0.055 0.054 0.079 

Locus 799 : 
2 alleles
11.6% missing data
   2   (0.858) 0.868 0.964 0.877 0.732 0.947 0.890 
   4   (0.142) 0.132 0.036 0.123 0.268 0.053 0.110 

Locus 800 : 
2 alleles
5.1% missing data
   3   (0.904) 0.954 0.973 0.928 0.958 0.959 0.900 
   1   (0.096) 0.046 0.027 0.072 0.042 0.041 0.100 

Locus 801 : 
2 alleles
0.0% missing data
   1   (0.907) 0.909 0.973 0.929 0.938 0.977 0.925 
   2   (0.093) 0.091 0.027 0.071 0.062 0.023 0.075 

Locus 802 : 
2 alleles
8.0% missing data
   1   (0.883) 0.908 0.650 0.942 0.850 0.974 0.900 
   3   (0.117) 0.092 0.350 0.058 0.150 0.026 0.100 

Locus 803 : 
2 alleles
11.6% missing data
   1   (0.891) 0.888 0.968 0.890 0.921 0.958 0.934 
   3   (0.109) 0.112 0.032 0.110 0.079 0.042 0.066 

Locus 804 : 
2 alleles
2.9% missing data
   3   (0.935) 0.983 0.967 0.988 0.985 0.772 0.898 
   4   (0.065) 0.017 0.033 0.012 0.015 0.228 0.102 

Locus 805 : 
2 alleles
12.3% missing data
   1   (0.792) 0.872 0.405 0.829 0.818 0.880 0.815 
   3   (0.208) 0.128 0.595 0.171 0.182 0.120 0.185 

Locus 806 : 
2 alleles
4.3% missing data
   1   (0.091) 0.109 0.019 0.039 0.049 0.021 0.133 
   2   (0.909) 0.891 0.981 0.961 0.951 0.979 0.867 

Locus 807 : 
2 alleles
3.6% missing data
   1   (0.698) 0.709 0.915 0.636 0.628 0.840 0.737 
   3   (0.302) 0.291 0.085 0.364 0.372 0.160 0.263 

Locus 808 : 
2 alleles
14.5% missing data
   4   (0.911) 0.924 0.255 0.954 0.961 0.963 0.960 
   2   (0.089) 0.076 0.745 0.046 0.039 0.037 0.040 

Locus 809 : 
2 alleles
4.3% missing data
   2   (0.866) 0.798 0.961 0.861 0.871 0.955 0.919 
   3   (0.134) 0.202 0.039 0.139 0.129 0.045 0.081 

Locus 810 : 
2 alleles
5.8% missing data
   3   (0.931) 0.985 0.966 0.988 0.988 0.926 0.761 
   2   (0.069) 0.015 0.034 0.012 0.012 0.074 0.239 

Locus 811 : 
2 alleles
14.5% missing data
   3   (0.582) 0.597 0.507 0.630 0.721 0.517 0.538 
   1   (0.418) 0.403 0.493 0.370 0.279 0.483 0.462 

Locus 812 : 
2 alleles
5.1% missing data
   3   (0.931) 0.964 0.474 0.976 0.981 0.981 0.957 
   1   (0.069) 0.036 0.526 0.024 0.019 0.019 0.043 

Locus 813 : 
2 alleles
10.9% missing data
   2   (0.901) 0.913 0.982 0.822 0.865 0.985 0.967 
   3   (0.099) 0.087 0.018 0.178 0.135 0.015 0.033 

Locus 814 : 
2 alleles
3.6% missing data
   1   (0.219) 0.161 0.490 0.155 0.102 0.221 0.231 
   4   (0.781) 0.839 0.510 0.845 0.898 0.779 0.769 

Locus 815 : 
2 alleles
2.9% missing data
   1   (0.832) 0.817 0.954 0.730 0.811 0.929 0.930 
   2   (0.168) 0.183 0.046 0.270 0.189 0.071 0.070 

Locus 816 : 
2 alleles
7.2% missing data
   2   (0.896) 0.921 0.979 0.892 0.944 0.976 0.914 
   1   (0.104) 0.079 0.021 0.108 0.056 0.024 0.086 

Locus 817 : 
2 alleles
13.0% missing data
   4   (0.670) 0.694 0.914 0.713 0.728 0.531 0.627 
   1   (0.330) 0.306 0.086 0.287 0.272 0.469 0.373 

Locus 818 : 
2 alleles
14.5% missing data
   1   (0.168) 0.140 0.032 0.239 0.136 0.167 0.084 
   2   (0.832) 0.860 0.968 0.761 0.864 0.833 0.916 

Locus 819 : 
2 alleles
12.3% missing data
   1   (0.880) 0.874 0.968 0.932 0.923 0.952 0.837 
   3   (0.120) 0.126 0.032 0.068 0.077 0.048 0.163 

Locus 820 : 
2 alleles
3.6% missing data
   3   (0.513) 0.392 0.163 0.667 0.538 0.342 0.498 
   1   (0.487) 0.608 0.837 0.333 0.462 0.658 0.502 

Locus 821 : 
2 alleles
3.6% missing data
   3   (0.811) 0.759 0.915 0.891 0.881 0.871 0.725 
   1   (0.189) 0.241 0.085 0.109 0.119 0.129 0.275 

Locus 822 : 
2 alleles
13.0% missing data
   2   (0.108) 0.071 0.050 0.047 0.055 0.250 0.102 
   4   (0.892) 0.929 0.950 0.953 0.945 0.750 0.898 

Locus 823 : 
2 alleles
12.3% missing data
   2   (0.905) 0.943 0.915 0.944 0.869 0.932 0.932 
   4   (0.095) 0.057 0.085 0.056 0.131 0.068 0.068 

Locus 824 : 
2 alleles
11.6% missing data
   2   (0.924) 0.935 0.992 0.801 0.918 0.993 0.983 
   3   (0.076) 0.065 0.008 0.199 0.082 0.007 0.017 

Locus 825 : 
2 alleles
1.4% missing data
   1   (0.876) 0.879 0.954 0.882 0.938 0.901 0.922 
   3   (0.124) 0.121 0.046 0.118 0.062 0.099 0.078 

Locus 826 : 
2 alleles
2.9% missing data
   2   (0.908) 0.952 0.970 0.941 0.945 0.972 0.895 
   1   (0.092) 0.048 0.030 0.059 0.055 0.028 0.105 

Locus 827 : 
2 alleles
5.1% missing data
   1   (0.904) 0.940 0.983 0.952 0.683 0.857 0.947 
   4   (0.096) 0.060 0.017 0.048 0.317 0.143 0.053 

Locus 828 : 
2 alleles
7.2% missing data
   4   (0.674) 0.600 0.542 0.723 0.746 0.692 0.693 
   3   (0.326) 0.400 0.458 0.277 0.254 0.308 0.307 

Locus 829 : 
2 alleles
10.9% missing data
   3   (0.812) 0.719 0.956 0.770 0.826 0.954 0.859 
   1   (0.188) 0.281 0.044 0.230 0.174 0.046 0.141 

Locus 830 : 
2 alleles
2.9% missing data
   2   (0.756) 0.743 0.943 0.769 0.689 0.874 0.749 
   3   (0.244) 0.257 0.057 0.231 0.311 0.126 0.251 

Locus 831 : 
2 alleles
1.4% missing data
   2   (0.913) 0.924 0.987 0.914 0.907 0.958 0.967 
   4   (0.087) 0.076 0.013 0.086 0.093 0.042 0.033 

Locus 832 : 
2 alleles
10.9% missing data
   2   (0.679) 0.723 0.550 0.752 0.523 0.610 0.710 
   4   (0.321) 0.277 0.450 0.248 0.477 0.390 0.290 

Locus 833 : 
2 alleles
15.2% missing data
   4   (0.887) 0.850 0.959 0.896 0.926 0.956 0.929 
   2   (0.113) 0.150 0.041 0.104 0.074 0.044 0.071 

Locus 834 : 
2 alleles
14.5% missing data
   2   (0.759) 0.765 0.938 0.684 0.804 0.930 0.770 
   4   (0.241) 0.235 0.062 0.316 0.196 0.070 0.230 

Locus 835 : 
2 alleles
10.9% missing data
   4   (0.909) 0.954 0.977 0.948 0.843 0.971 0.907 
   2   (0.091) 0.046 0.023 0.052 0.157 0.029 0.093 

Locus 836 : 
2 alleles
5.1% missing data
   2   (0.461) 0.379 0.484 0.548 0.403 0.385 0.425 
   4   (0.539) 0.621 0.516 0.452 0.597 0.615 0.575 

Locus 837 : 
2 alleles
7.2% missing data
   2   (0.882) 0.933 0.941 0.910 0.879 0.944 0.890 
   4   (0.118) 0.067 0.059 0.090 0.121 0.056 0.110 

Locus 838 : 
2 alleles
5.1% missing data
   1   (0.887) 0.948 0.949 0.966 0.966 0.686 0.808 
   2   (0.113) 0.052 0.051 0.034 0.034 0.314 0.192 

Locus 839 : 
2 alleles
5.1% missing data
   1   (0.874) 0.931 0.953 0.944 0.867 0.825 0.836 
   4   (0.126) 0.069 0.047 0.056 0.133 0.175 0.164 

Locus 840 : 
2 alleles
2.9% missing data
   3   (0.903) 0.745 0.991 0.770 0.875 0.993 0.981 
   1   (0.097) 0.255 0.009 0.230 0.125 0.007 0.019 

Locus 841 : 
2 alleles
10.9% missing data
   2   (0.919) 0.962 0.967 0.968 0.974 0.870 0.925 
   4   (0.081) 0.038 0.033 0.032 0.026 0.130 0.075 

Locus 842 : 
2 alleles
5.1% missing data
   2   (0.907) 0.970 0.970 0.938 0.928 0.964 0.898 
   4   (0.093) 0.030 0.030 0.062 0.072 0.036 0.102 

Locus 843 : 
2 alleles
12.3% missing data
   2   (0.798) 0.785 0.953 0.766 0.764 0.930 0.831 
   4   (0.202) 0.215 0.047 0.234 0.236 0.070 0.169 

Locus 844 : 
2 alleles
2.9% missing data
   3   (0.909) 0.966 0.706 0.959 0.969 0.962 0.919 
   1   (0.091) 0.034 0.294 0.041 0.031 0.038 0.081 

Locus 845 : 
2 alleles
13.8% missing data
   1   (0.810) 0.817 0.947 0.747 0.723 0.940 0.874 
   3   (0.190) 0.183 0.053 0.253 0.277 0.060 0.126 

Locus 846 : 
2 alleles
12.3% missing data
   1   (0.858) 0.835 0.617 0.894 0.903 0.965 0.893 
   4   (0.142) 0.165 0.383 0.106 0.097 0.035 0.107 

Locus 847 : 
2 alleles
4.3% missing data
   1   (0.766) 0.838 0.935 0.644 0.865 0.799 0.836 
   3   (0.234) 0.162 0.065 0.356 0.135 0.201 0.164 

Locus 848 : 
2 alleles
8.0% missing data
   1   (0.504) 0.481 0.509 0.555 0.404 0.570 0.468 
   3   (0.496) 0.519 0.491 0.445 0.596 0.430 0.532 

Locus 849 : 
2 alleles
8.7% missing data
   3   (0.936) 0.908 0.993 0.879 0.942 0.995 0.986 
   2   (0.064) 0.092 0.007 0.121 0.058 0.005 0.014 

Locus 850 : 
2 alleles
10.9% missing data
   1   (0.752) 0.799 0.544 0.849 0.523 0.839 0.737 
   3   (0.248) 0.201 0.456 0.151 0.477 0.161 0.263 

Locus 851 : 
2 alleles
5.8% missing data
   2   (0.897) 0.939 0.978 0.919 0.885 0.973 0.904 
   4   (0.103) 0.061 0.022 0.081 0.115 0.027 0.096 

Locus 852 : 
2 alleles
4.3% missing data
   4   (0.901) 0.905 0.974 0.947 0.938 0.973 0.880 
   2   (0.099) 0.095 0.026 0.053 0.062 0.027 0.120 

Locus 853 : 
2 alleles
2.9% missing data
   1   (0.226) 0.208 0.055 0.168 0.134 0.103 0.367 
   3   (0.774) 0.792 0.945 0.832 0.866 0.897 0.633 

Locus 854 : 
2 alleles
5.8% missing data
   1   (0.891) 0.898 0.973 0.911 0.868 0.948 0.935 
   3   (0.109) 0.102 0.027 0.089 0.132 0.052 0.065 

Locus 855 : 
2 alleles
10.9% missing data
   1   (0.123) 0.083 0.031 0.107 0.082 0.049 0.124 
   3   (0.877) 0.917 0.969 0.893 0.918 0.951 0.876 

Locus 856 : 
2 alleles
1.4% missing data
   1   (0.675) 0.624 0.931 0.592 0.555 0.920 0.692 
   3   (0.325) 0.376 0.069 0.408 0.445 0.080 0.308 

Locus 857 : 
2 alleles
3.6% missing data
   1   (0.193) 0.122 0.051 0.183 0.260 0.088 0.214 
   3   (0.807) 0.878 0.949 0.817 0.740 0.912 0.786 

Locus 858 : 
2 alleles
13.0% missing data
   3   (0.202) 0.161 0.078 0.205 0.170 0.104 0.206 
   4   (0.798) 0.839 0.922 0.795 0.830 0.896 0.794 

Locus 859 : 
2 alleles
12.3% missing data
   4   (0.885) 0.791 0.967 0.951 0.919 0.876 0.894 
   2   (0.115) 0.209 0.033 0.049 0.081 0.124 0.106 

Locus 860 : 
2 alleles
8.0% missing data
   3   (0.829) 0.776 0.956 0.856 0.817 0.877 0.866 
   1   (0.171) 0.224 0.044 0.144 0.183 0.123 0.134 

Locus 861 : 
2 alleles
5.1% missing data
   2   (0.165) 0.090 0.065 0.097 0.200 0.324 0.173 
   4   (0.835) 0.910 0.935 0.903 0.800 0.676 0.827 

Locus 862 : 
2 alleles
5.8% missing data
   4   (0.294) 0.199 0.362 0.355 0.286 0.117 0.262 
   1   (0.706) 0.801 0.638 0.645 0.714 0.883 0.738 

Locus 863 : 
2 alleles
4.3% missing data
   3   (0.932) 0.989 0.961 0.992 0.991 0.658 0.788 
   1   (0.068) 0.011 0.039 0.008 0.009 0.342 0.212 

Locus 864 : 
2 alleles
4.3% missing data
   4   (0.880) 0.907 0.975 0.883 0.820 0.930 0.936 
   3   (0.120) 0.093 0.025 0.117 0.180 0.070 0.064 

Locus 865 : 
2 alleles
1.4% missing data
   1   (0.148) 0.136 0.050 0.147 0.117 0.121 0.099 
   3   (0.852) 0.864 0.950 0.853 0.883 0.879 0.901 

Locus 866 : 
2 alleles
9.4% missing data
   2   (0.913) 0.948 0.969 0.972 0.964 0.894 0.861 
   1   (0.087) 0.052 0.031 0.028 0.036 0.106 0.139 

Locus 867 : 
2 alleles
2.2% missing data
   1   (0.090) 0.039 0.030 0.060 0.104 0.058 0.063 
   2   (0.910) 0.961 0.970 0.940 0.896 0.942 0.937 

Locus 868 : 
2 alleles
3.6% missing data
   3   (0.840) 0.890 0.746 0.933 0.932 0.786 0.789 
   4   (0.160) 0.110 0.254 0.067 0.068 0.214 0.211 

Locus 869 : 
2 alleles
4.3% missing data
   4   (0.898) 0.930 0.744 0.954 0.929 0.973 0.910 
   2   (0.102) 0.070 0.256 0.046 0.071 0.027 0.090 

Locus 870 : 
2 alleles
5.1% missing data
   2   (0.895) 0.888 0.969 0.934 0.910 0.929 0.919 
   4   (0.105) 0.112 0.031 0.066 0.090 0.071 0.081 

Locus 871 : 
2 alleles
14.5% missing data
   1   (0.663) 0.633 0.561 0.657 0.705 0.810 0.690 
   4   (0.337) 0.367 0.439 0.343 0.295 0.190 0.310 

Locus 872 : 
2 alleles
6.5% missing data
   4   (0.897) 0.956 0.728 0.950 0.969 0.837 0.929 
   2   (0.103) 0.044 0.272 0.050 0.031 0.163 0.071 

Locus 873 : 
2 alleles
12.3% missing data
   1   (0.889) 0.915 0.963 0.931 0.935 0.941 0.871 
   2   (0.111) 0.085 0.037 0.069 0.065 0.059 0.129 

Locus 874 : 
2 alleles
1.4% missing data
   1   (0.865) 0.733 0.965 0.921 0.873 0.935 0.877 
   3   (0.135) 0.267 0.035 0.079 0.127 0.065 0.123 

Locus 875 : 
2 alleles
8.7% missing data
   2   (0.878) 0.818 0.973 0.912 0.881 0.950 0.902 
   4   (0.122) 0.182 0.027 0.088 0.119 0.050 0.098 

Locus 876 : 
2 alleles
2.9% missing data
   3   (0.899) 0.918 0.969 0.968 0.964 0.777 0.869 
   1   (0.101) 0.082 0.031 0.032 0.036 0.223 0.131 

Locus 877 : 
2 alleles
0.7% missing data
   1   (0.056) 0.054 0.005 0.106 0.065 0.004 0.011 
   2   (0.944) 0.946 0.995 0.894 0.935 0.996 0.989 

Locus 878 : 
2 alleles
12.3% missing data
   3   (0.731) 0.788 0.671 0.669 0.828 0.731 0.816 
   2   (0.269) 0.212 0.329 0.331 0.172 0.269 0.184 

Locus 879 : 
2 alleles
2.9% missing data
   1   (0.924) 0.977 0.597 0.973 0.973 0.975 0.938 
   3   (0.076) 0.023 0.403 0.027 0.027 0.025 0.062 

Locus 880 : 
2 alleles
9.4% missing data
   1   (0.714) 0.711 0.918 0.769 0.621 0.605 0.718 
   4   (0.286) 0.289 0.082 0.231 0.379 0.395 0.282 

Locus 881 : 
2 alleles
13.0% missing data
   2   (0.913) 0.867 0.982 0.894 0.918 0.987 0.966 
   4   (0.087) 0.133 0.018 0.106 0.082 0.013 0.034 

Locus 882 : 
2 alleles
15.9% missing data
   3   (0.880) 0.887 0.965 0.859 0.833 0.973 0.929 
   1   (0.120) 0.113 0.035 0.141 0.167 0.027 0.071 

Locus 883 : 
2 alleles
2.9% missing data
   3   (0.916) 0.959 0.975 0.961 0.969 0.922 0.905 
   1   (0.084) 0.041 0.025 0.039 0.031 0.078 0.095 

Locus 884 : 
2 alleles
3.6% missing data
   1   (0.789) 0.910 0.551 0.846 0.786 0.905 0.735 
   3   (0.211) 0.090 0.449 0.154 0.214 0.095 0.265 

Locus 885 : 
2 alleles
13.0% missing data
   2   (0.880) 0.826 0.960 0.852 0.931 0.973 0.933 
   4   (0.120) 0.174 0.040 0.148 0.069 0.027 0.067 

Locus 886 : 
2 alleles
11.6% missing data
   2   (0.911) 0.950 0.981 0.946 0.882 0.940 0.937 
   4   (0.089) 0.050 0.019 0.054 0.118 0.060 0.063 

Locus 887 : 
2 alleles
13.0% missing data
   1   (0.921) 0.959 0.979 0.951 0.869 0.977 0.941 
   2   (0.079) 0.041 0.021 0.049 0.131 0.023 0.059 

Locus 888 : 
2 alleles
17.4% missing data
   1   (0.712) 0.664 0.861 0.813 0.849 0.600 0.613 
   3   (0.288) 0.336 0.139 0.187 0.151 0.400 0.387 

Locus 889 : 
2 alleles
3.6% missing data
   3   (0.878) 0.884 0.952 0.910 0.867 0.946 0.896 
   1   (0.122) 0.116 0.048 0.090 0.133 0.054 0.104 

Locus 890 : 
2 alleles
6.5% missing data
   4   (0.676) 0.574 0.890 0.737 0.729 0.408 0.697 
   2   (0.324) 0.426 0.110 0.263 0.271 0.592 0.303 

Locus 891 : 
2 alleles
5.8% missing data
   2   (0.449) 0.502 0.491 0.495 0.493 0.319 0.380 
   4   (0.551) 0.498 0.509 0.505 0.507 0.681 0.620 

Locus 892 : 
2 alleles
5.8% missing data
   2   (0.842) 0.923 0.954 0.892 0.888 0.819 0.798 
   1   (0.158) 0.077 0.046 0.108 0.112 0.181 0.202 

Locus 893 : 
2 alleles
13.8% missing data
   4   (0.716) 0.536 0.830 0.710 0.650 0.877 0.769 
   2   (0.284) 0.464 0.170 0.290 0.350 0.123 0.231 

Locus 894 : 
2 alleles
13.0% missing data
   3   (0.556) 0.602 0.592 0.517 0.566 0.512 0.597 
   4   (0.444) 0.398 0.408 0.483 0.434 0.488 0.403 

Locus 895 : 
2 alleles
3.6% missing data
   1   (0.939) 0.870 0.994 0.907 0.922 0.996 0.988 
   3   (0.061) 0.130 0.006 0.093 0.078 0.004 0.012 

Locus 896 : 
2 alleles
13.0% missing data
   2   (0.743) 0.696 0.633 0.750 0.745 0.917 0.777 
   3   (0.257) 0.304 0.367 0.250 0.255 0.083 0.223 

Locus 897 : 
2 alleles
15.2% missing data
   3   (0.775) 0.790 0.931 0.779 0.867 0.808 0.764 
   4   (0.225) 0.210 0.069 0.221 0.133 0.192 0.236 

Locus 898 : 
2 alleles
1.4% missing data
   1   (0.895) 0.925 0.962 0.954 0.939 0.665 0.917 
   3   (0.105) 0.075 0.038 0.046 0.061 0.335 0.083 

Locus 899 : 
2 alleles
13.8% missing data
   1   (0.865) 0.900 0.890 0.863 0.828 0.936 0.918 
   3   (0.135) 0.100 0.110 0.137 0.172 0.064 0.082 

Locus 900 : 
2 alleles
2.9% missing data
   3   (0.931) 0.963 0.991 0.881 0.962 0.992 0.976 
   1   (0.069) 0.037 0.009 0.119 0.038 0.008 0.024 

Locus 901 : 
2 alleles
4.3% missing data
   3   (0.887) 0.802 0.971 0.920 0.921 0.950 0.920 
   2   (0.113) 0.198 0.029 0.080 0.079 0.050 0.080 

Locus 902 : 
2 alleles
12.3% missing data
   4   (0.921) 0.916 0.987 0.904 0.919 0.989 0.969 
   1   (0.079) 0.084 0.013 0.096 0.081 0.011 0.031 

Locus 903 : 
2 alleles
13.0% missing data
   4   (0.640) 0.590 0.612 0.663 0.524 0.802 0.661 
   2   (0.360) 0.410 0.388 0.337 0.476 0.198 0.339 

Locus 904 : 
2 alleles
8.7% missing data
   4   (0.481) 0.528 0.648 0.479 0.469 0.572 0.413 
   2   (0.519) 0.472 0.352 0.521 0.531 0.428 0.587 

Locus 905 : 
2 alleles
6.5% missing data
   1   (0.885) 0.915 0.974 0.841 0.898 0.970 0.937 
   3   (0.115) 0.085 0.026 0.159 0.102 0.030 0.063 

Locus 906 : 
2 alleles
12.3% missing data
   2   (0.916) 0.950 0.651 0.965 0.965 0.973 0.940 
   4   (0.084) 0.050 0.349 0.035 0.035 0.027 0.060 

Locus 907 : 
2 alleles
1.4% missing data
   1   (0.907) 0.929 0.980 0.920 0.948 0.975 0.926 
   2   (0.093) 0.071 0.020 0.080 0.052 0.025 0.074 

Locus 908 : 
2 alleles
12.3% missing data
   3   (0.794) 0.820 0.875 0.779 0.833 0.855 0.827 
   1   (0.206) 0.180 0.125 0.221 0.167 0.145 0.173 

Locus 909 : 
2 alleles
3.6% missing data
   1   (0.724) 0.785 0.193 0.819 0.841 0.810 0.657 
   4   (0.276) 0.215 0.807 0.181 0.159 0.190 0.343 

Locus 910 : 
2 alleles
12.3% missing data
   4   (0.596) 0.630 0.508 0.612 0.653 0.434 0.639 
   1   (0.404) 0.370 0.492 0.388 0.347 0.566 0.361 

Locus 911 : 
2 alleles
15.9% missing data
   3   (0.858) 0.805 0.965 0.707 0.797 0.984 0.953 
   1   (0.142) 0.195 0.035 0.293 0.203 0.016 0.047 

Locus 912 : 
2 alleles
2.9% missing data
   1   (0.924) 0.821 0.818 0.943 0.949 0.993 0.982 
   3   (0.076) 0.179 0.182 0.057 0.051 0.007 0.018 

Locus 913 : 
2 alleles
18.8% missing data
   1   (0.853) 0.923 0.826 0.891 0.905 0.928 0.818 
   3   (0.147) 0.077 0.174 0.109 0.095 0.072 0.182 

Locus 914 : 
2 alleles
10.1% missing data
   3   (0.812) 0.786 0.953 0.799 0.819 0.880 0.862 
   1   (0.188) 0.214 0.047 0.201 0.181 0.120 0.138 

Locus 915 : 
2 alleles
5.1% missing data
   1   (0.847) 0.921 0.924 0.883 0.945 0.891 0.785 
   3   (0.153) 0.079 0.076 0.117 0.055 0.109 0.215 

Locus 916 : 
2 alleles
4.3% missing data
   2   (0.731) 0.791 0.911 0.758 0.773 0.535 0.739 
   4   (0.269) 0.209 0.089 0.242 0.227 0.465 0.261 

Locus 917 : 
2 alleles
1.4% missing data
   2   (0.793) 0.685 0.641 0.819 0.759 0.922 0.867 
   4   (0.207) 0.315 0.359 0.181 0.241 0.078 0.133 

Locus 918 : 
2 alleles
2.9% missing data
   2   (0.855) 0.893 0.950 0.909 0.916 0.885 0.804 
   4   (0.145) 0.107 0.050 0.091 0.084 0.115 0.196 

Locus 919 : 
2 alleles
2.9% missing data
   4   (0.653) 0.766 0.888 0.663 0.545 0.803 0.565 
   1   (0.347) 0.234 0.112 0.337 0.455 0.197 0.435 

Locus 920 : 
2 alleles
12.3% missing data
   3   (0.905) 0.918 0.968 0.946 0.958 0.949 0.902 
   1   (0.095) 0.082 0.032 0.054 0.042 0.051 0.098 

Locus 921 : 
2 alleles
13.0% missing data
   3   (0.838) 0.847 0.954 0.864 0.897 0.607 0.891 
   1   (0.162) 0.153 0.046 0.136 0.103 0.393 0.109 

Locus 922 : 
2 alleles
9.4% missing data
   2   (0.902) 0.895 0.979 0.902 0.924 0.979 0.938 
   4   (0.098) 0.105 0.021 0.098 0.076 0.021 0.062 

Locus 923 : 
2 alleles
5.1% missing data
   4   (0.694) 0.668 0.852 0.703 0.538 0.890 0.676 
   3   (0.306) 0.332 0.148 0.297 0.462 0.110 0.324 

Locus 924 : 
2 alleles
13.8% missing data
   3   (0.874) 0.942 0.918 0.871 0.912 0.968 0.874 
   1   (0.126) 0.058 0.082 0.129 0.088 0.032 0.126 

Locus 925 : 
2 alleles
2.9% missing data
   3   (0.798) 0.903 0.602 0.825 0.748 0.908 0.808 
   1   (0.202) 0.097 0.398 0.175 0.252 0.092 0.192 

Locus 926 : 
2 alleles
5.1% missing data
   4   (0.746) 0.797 0.926 0.780 0.794 0.870 0.643 
   2   (0.254) 0.203 0.074 0.220 0.206 0.130 0.357 

Locus 927 : 
2 alleles
8.0% missing data
   1   (0.456) 0.329 0.296 0.442 0.567 0.636 0.454 
   3   (0.544) 0.671 0.704 0.558 0.433 0.364 0.546 

Locus 928 : 
2 alleles
3.6% missing data
   3   (0.840) 0.771 0.706 0.808 0.800 0.973 0.931 
   4   (0.160) 0.229 0.294 0.192 0.200 0.027 0.069 

Locus 929 : 
2 alleles
1.4% missing data
   2   (0.886) 0.929 0.976 0.929 0.927 0.876 0.891 
   4   (0.114) 0.071 0.024 0.071 0.073 0.124 0.109 

Locus 930 : 
2 alleles
14.5% missing data
   3   (0.919) 0.872 0.636 0.971 0.956 0.980 0.952 
   4   (0.081) 0.128 0.364 0.029 0.044 0.020 0.048 

Locus 931 : 
2 alleles
2.9% missing data
   2   (0.894) 0.935 0.978 0.865 0.914 0.977 0.934 
   4   (0.106) 0.065 0.022 0.135 0.086 0.023 0.066 

Locus 932 : 
2 alleles
3.6% missing data
   1   (0.136) 0.082 0.179 0.152 0.151 0.031 0.076 
   3   (0.864) 0.918 0.821 0.848 0.849 0.969 0.924 

Locus 933 : 
2 alleles
12.3% missing data
   1   (0.841) 0.894 0.797 0.879 0.793 0.905 0.879 
   4   (0.159) 0.106 0.203 0.121 0.207 0.095 0.121 

Locus 934 : 
2 alleles
11.6% missing data
   2   (0.900) 0.971 0.674 0.979 0.978 0.731 0.809 
   3   (0.100) 0.029 0.326 0.021 0.022 0.269 0.191 

Locus 935 : 
2 alleles
10.1% missing data
   1   (0.560) 0.551 0.156 0.572 0.412 0.564 0.680 
   4   (0.440) 0.449 0.844 0.428 0.588 0.436 0.320 

Locus 936 : 
2 alleles
8.7% missing data
   2   (0.623) 0.640 0.479 0.726 0.620 0.285 0.654 
   3   (0.377) 0.360 0.521 0.274 0.380 0.715 0.346 

Locus 937 : 
2 alleles
12.3% missing data
   1   (0.919) 0.960 0.991 0.718 0.928 0.993 0.981 
   4   (0.081) 0.040 0.009 0.282 0.072 0.007 0.019 

Locus 938 : 
2 alleles
5.1% missing data
   1   (0.804) 0.837 0.699 0.839 0.886 0.906 0.804 
   4   (0.196) 0.163 0.301 0.161 0.114 0.094 0.196 

Locus 939 : 
2 alleles
5.1% missing data
   1   (0.739) 0.816 0.920 0.823 0.765 0.780 0.585 
   2   (0.261) 0.184 0.080 0.177 0.235 0.220 0.415 

Locus 940 : 
2 alleles
0.7% missing data
   3   (0.897) 0.932 0.970 0.934 0.952 0.963 0.876 
   1   (0.103) 0.068 0.030 0.066 0.048 0.037 0.124 

Locus 941 : 
2 alleles
6.5% missing data
   3   (0.471) 0.463 0.780 0.590 0.391 0.157 0.411 
   4   (0.529) 0.537 0.220 0.410 0.609 0.843 0.589 

Locus 942 : 
2 alleles
5.8% missing data
   2   (0.853) 0.848 0.694 0.868 0.890 0.945 0.912 
   4   (0.147) 0.152 0.306 0.132 0.110 0.055 0.088 

Locus 943 : 
2 alleles
3.6% missing data
   2   (0.922) 0.970 0.627 0.971 0.948 0.954 0.955 
   4   (0.078) 0.030 0.373 0.029 0.052 0.046 0.045 

Locus 944 : 
2 alleles
2.9% missing data
   4   (0.656) 0.609 0.876 0.673 0.780 0.768 0.575 
   1   (0.344) 0.391 0.124 0.327 0.220 0.232 0.425 

Locus 945 : 
2 alleles
3.6% missing data
   3   (0.891) 0.902 0.968 0.949 0.953 0.877 0.877 
   1   (0.109) 0.098 0.032 0.051 0.047 0.123 0.123 

Locus 946 : 
2 alleles
12.3% missing data
   2   (0.951) 0.992 0.989 0.995 0.993 0.942 0.799 
   1   (0.049) 0.008 0.011 0.005 0.007 0.058 0.201 

Locus 947 : 
2 alleles
3.6% missing data
   2   (0.901) 0.919 0.678 0.942 0.860 0.966 0.956 
   4   (0.099) 0.081 0.322 0.058 0.140 0.034 0.044 

Locus 948 : 
2 alleles
15.2% missing data
   3   (0.347) 0.311 0.150 0.336 0.484 0.293 0.348 
   4   (0.653) 0.689 0.850 0.664 0.516 0.707 0.652 

Locus 949 : 
2 alleles
5.1% missing data
   1   (0.798) 0.767 0.945 0.798 0.771 0.926 0.812 
   3   (0.202) 0.233 0.055 0.202 0.229 0.074 0.188 

Locus 950 : 
2 alleles
10.1% missing data
   1   (0.876) 0.881 0.982 0.721 0.818 0.984 0.961 
   3   (0.124) 0.119 0.018 0.279 0.182 0.016 0.039 

Locus 951 : 
2 alleles
2.2% missing data
   1   (0.895) 0.857 0.973 0.919 0.937 0.983 0.902 
   3   (0.105) 0.143 0.027 0.081 0.063 0.017 0.098 

Locus 952 : 
2 alleles
12.3% missing data
   1   (0.943) 0.944 0.994 0.896 0.961 0.995 0.987 
   3   (0.057) 0.056 0.006 0.104 0.039 0.005 0.013 

Locus 953 : 
2 alleles
3.6% missing data
   4   (0.763) 0.870 0.912 0.813 0.547 0.744 0.742 
   2   (0.237) 0.130 0.088 0.187 0.453 0.256 0.258 

Locus 954 : 
2 alleles
12.3% missing data
   1   (0.175) 0.323 0.023 0.326 0.261 0.027 0.066 
   2   (0.825) 0.677 0.977 0.674 0.739 0.973 0.934 

Locus 955 : 
2 alleles
2.9% missing data
   1   (0.328) 0.271 0.428 0.292 0.267 0.412 0.317 
   3   (0.672) 0.729 0.572 0.708 0.733 0.588 0.683 

Locus 956 : 
2 alleles
7.2% missing data
   2   (0.888) 0.893 0.935 0.908 0.910 0.966 0.910 
   4   (0.112) 0.107 0.065 0.092 0.090 0.034 0.090 

Locus 957 : 
2 alleles
4.3% missing data
   4   (0.898) 0.918 0.980 0.912 0.900 0.967 0.926 
   2   (0.102) 0.082 0.020 0.088 0.100 0.033 0.074 

Locus 958 : 
2 alleles
9.4% missing data
   3   (0.521) 0.532 0.884 0.364 0.586 0.706 0.555 
   1   (0.479) 0.468 0.116 0.636 0.414 0.294 0.445 

Locus 959 : 
2 alleles
1.4% missing data
   3   (0.922) 0.952 0.984 0.908 0.929 0.988 0.962 
   4   (0.078) 0.048 0.016 0.092 0.071 0.012 0.038 

Locus 960 : 
2 alleles
4.3% missing data
   3   (0.626) 0.491 0.906 0.581 0.694 0.599 0.683 
   1   (0.374) 0.509 0.094 0.419 0.306 0.401 0.317 

Locus 961 : 
2 alleles
6.5% missing data
   2   (0.828) 0.720 0.948 0.885 0.840 0.942 0.799 
   3   (0.172) 0.280 0.052 0.115 0.160 0.058 0.201 

Locus 962 : 
2 alleles
12.3% missing data
   3   (0.881) 0.792 0.414 0.956 0.919 0.960 0.895 
   1   (0.119) 0.208 0.586 0.044 0.081 0.040 0.105 

Locus 963 : 
2 alleles
5.8% missing data
   1   (0.650) 0.774 0.873 0.664 0.750 0.570 0.564 
   3   (0.350) 0.226 0.127 0.336 0.250 0.430 0.436 

Locus 964 : 
2 alleles
3.6% missing data
   3   (0.883) 0.819 0.961 0.936 0.872 0.936 0.904 
   4   (0.117) 0.181 0.039 0.064 0.128 0.064 0.096 

Locus 965 : 
2 alleles
7.2% missing data
   4   (0.364) 0.584 0.085 0.462 0.395 0.202 0.254 
   1   (0.636) 0.416 0.915 0.538 0.605 0.798 0.746 

Locus 966 : 
2 alleles
11.6% missing data
   3   (0.920) 0.974 0.973 0.971 0.875 0.911 0.914 
   1   (0.080) 0.026 0.027 0.029 0.125 0.089 0.086 

Locus 967 : 
2 alleles
3.6% missing data
   1   (0.343) 0.476 0.172 0.279 0.461 0.244 0.355 
   4   (0.657) 0.524 0.828 0.721 0.539 0.756 0.645 

Locus 968 : 
2 alleles
2.2% missing data
   3   (0.859) 0.719 0.520 0.910 0.918 0.955 0.917 
   1   (0.141) 0.281 0.480 0.090 0.082 0.045 0.083 

Locus 969 : 
2 alleles
8.0% missing data
   1   (0.919) 0.935 0.965 0.965 0.763 0.957 0.947 
   3   (0.081) 0.065 0.035 0.035 0.237 0.043 0.053 

Locus 970 : 
2 alleles
10.9% missing data
   1   (0.117) 0.193 0.027 0.096 0.330 0.026 0.062 
   2   (0.883) 0.807 0.973 0.904 0.670 0.974 0.938 

Locus 971 : 
2 alleles
13.0% missing data
   4   (0.899) 0.925 0.969 0.947 0.939 0.947 0.876 
   2   (0.101) 0.075 0.031 0.053 0.061 0.053 0.124 

Locus 972 : 
2 alleles
5.1% missing data
   4   (0.914) 0.962 0.584 0.954 0.966 0.977 0.943 
   3   (0.086) 0.038 0.416 0.046 0.034 0.023 0.057 

Locus 973 : 
2 alleles
12.3% missing data
   4   (0.830) 0.862 0.889 0.900 0.922 0.839 0.755 
   1   (0.170) 0.138 0.111 0.100 0.078 0.161 0.245 

Locus 974 : 
2 alleles
1.4% missing data
   2   (0.934) 0.803 0.994 0.897 0.935 0.995 0.987 
   3   (0.066) 0.197 0.006 0.103 0.065 0.005 0.013 

Locus 975 : 
2 alleles
9.4% missing data
   1   (0.895) 0.964 0.632 0.971 0.967 0.861 0.863 
   3   (0.105) 0.036 0.368 0.029 0.033 0.139 0.137 

Locus 976 : 
2 alleles
2.2% missing data
   2   (0.909) 0.959 0.956 0.961 0.966 0.888 0.890 
   4   (0.091) 0.041 0.044 0.039 0.034 0.112 0.110 

Locus 977 : 
2 alleles
1.4% missing data
   2   (0.792) 0.766 0.738 0.657 0.719 0.971 0.911 
   3   (0.208) 0.234 0.262 0.343 0.281 0.029 0.089 

Locus 978 : 
2 alleles
5.1% missing data
   4   (0.771) 0.795 0.935 0.846 0.755 0.709 0.726 
   2   (0.229) 0.205 0.065 0.154 0.245 0.291 0.274 

Locus 979 : 
2 alleles
15.2% missing data
   4   (0.782) 0.754 0.946 0.762 0.795 0.840 0.829 
   2   (0.218) 0.246 0.054 0.238 0.205 0.160 0.171 

Locus 980 : 
2 alleles
11.6% missing data
   2   (0.895) 0.956 0.961 0.930 0.951 0.912 0.888 
   4   (0.105) 0.044 0.039 0.070 0.049 0.088 0.112 

Locus 981 : 
2 alleles
4.3% missing data
   2   (0.153) 0.160 0.038 0.167 0.088 0.062 0.128 
   4   (0.847) 0.840 0.962 0.833 0.912 0.938 0.872 

Locus 982 : 
2 alleles
19.6% missing data
   2   (0.887) 0.959 0.957 0.951 0.959 0.853 0.801 
   1   (0.113) 0.041 0.043 0.049 0.041 0.147 0.199 

Locus 983 : 
2 alleles
2.2% missing data
   3   (0.901) 0.951 0.956 0.953 0.964 0.938 0.848 
   1   (0.099) 0.049 0.044 0.047 0.036 0.062 0.152 

Locus 984 : 
2 alleles
9.4% missing data
   4   (0.851) 0.839 0.949 0.863 0.897 0.900 0.889 
   1   (0.149) 0.161 0.051 0.137 0.103 0.100 0.111 

Locus 985 : 
2 alleles
3.6% missing data
   2   (0.152) 0.219 0.042 0.120 0.150 0.048 0.145 
   4   (0.848) 0.781 0.958 0.880 0.850 0.952 0.855 

Locus 986 : 
2 alleles
2.9% missing data
   1   (0.905) 0.933 0.987 0.845 0.873 0.984 0.962 
   2   (0.095) 0.067 0.013 0.155 0.127 0.016 0.038 

Locus 987 : 
2 alleles
10.1% missing data
   1   (0.907) 0.910 0.903 0.957 0.955 0.931 0.917 
   3   (0.093) 0.090 0.097 0.043 0.045 0.069 0.083 

Locus 988 : 
2 alleles
4.3% missing data
   1   (0.149) 0.373 0.023 0.214 0.194 0.021 0.061 
   4   (0.851) 0.627 0.977 0.786 0.806 0.979 0.939 

Locus 989 : 
2 alleles
2.9% missing data
   2   (0.759) 0.779 0.579 0.823 0.809 0.832 0.750 
   4   (0.241) 0.221 0.421 0.177 0.191 0.168 0.250 

Locus 990 : 
2 alleles
5.1% missing data
   1   (0.155) 0.115 0.342 0.108 0.091 0.100 0.126 
   3   (0.845) 0.885 0.658 0.892 0.909 0.900 0.874 

Locus 991 : 
2 alleles
15.9% missing data
   1   (0.953) 0.845 0.994 0.963 0.925 0.995 0.989 
   2   (0.047) 0.155 0.006 0.037 0.075 0.005 0.011 

Locus 992 : 
2 alleles
5.8% missing data
   1   (0.818) 0.884 0.947 0.806 0.804 0.875 0.843 
   3   (0.182) 0.116 0.053 0.194 0.196 0.125 0.157 

Locus 993 : 
2 alleles
0.7% missing data
   1   (0.927) 0.939 0.984 0.977 0.958 0.969 0.903 
   2   (0.073) 0.061 0.016 0.023 0.042 0.031 0.097 

Locus 994 : 
2 alleles
10.9% missing data
   1   (0.866) 0.907 0.818 0.953 0.950 0.824 0.768 
   3   (0.134) 0.093 0.182 0.047 0.050 0.176 0.232 

Locus 995 : 
2 alleles
5.8% missing data
   3   (0.752) 0.672 0.920 0.839 0.830 0.752 0.665 
   1   (0.248) 0.328 0.080 0.161 0.170 0.248 0.335 

Locus 996 : 
2 alleles
12.3% missing data
   1   (0.885) 0.843 0.953 0.871 0.893 0.977 0.936 
   4   (0.115) 0.157 0.047 0.129 0.107 0.023 0.064 

Locus 997 : 
2 alleles
9.4% missing data
   1   (0.208) 0.109 0.334 0.124 0.221 0.157 0.296 
   4   (0.792) 0.891 0.666 0.876 0.779 0.843 0.704 

Locus 998 : 
2 alleles
2.2% missing data
   4   (0.906) 0.951 0.961 0.948 0.948 0.937 0.898 
   3   (0.094) 0.049 0.039 0.052 0.052 0.063 0.102 

Locus 999 : 
2 alleles
18.1% missing data
   3   (0.801) 0.779 0.911 0.864 0.848 0.568 0.826 
   2   (0.199) 0.221 0.089 0.136 0.152 0.432 0.174 

Locus 1000 : 
2 alleles
10.9% missing data
   4   (0.864) 0.840 0.973 0.857 0.856 0.961 0.907 
   3   (0.136) 0.160 0.027 0.143 0.144 0.039 0.093 

Locus 1001 : 
2 alleles
5.1% missing data
   3   (0.702) 0.809 0.886 0.747 0.666 0.637 0.646 
   4   (0.298) 0.191 0.114 0.253 0.334 0.363 0.354 

Locus 1002 : 
2 alleles
2.2% missing data
   1   (0.846) 0.950 0.934 0.938 0.960 0.543 0.712 
   3   (0.154) 0.050 0.066 0.062 0.040 0.457 0.288 

Locus 1003 : 
2 alleles
7.2% missing data
   2   (0.800) 0.663 0.951 0.848 0.709 0.893 0.822 
   3   (0.200) 0.337 0.049 0.152 0.291 0.107 0.178 

Locus 1004 : 
2 alleles
11.6% missing data
   1   (0.304) 0.373 0.092 0.334 0.188 0.214 0.306 
   3   (0.696) 0.627 0.908 0.666 0.812 0.786 0.694 

Locus 1005 : 
2 alleles
2.9% missing data
   1   (0.844) 0.835 0.958 0.912 0.926 0.871 0.776 
   3   (0.156) 0.165 0.042 0.088 0.074 0.129 0.224 

Locus 1006 : 
2 alleles
4.3% missing data
   3   (0.916) 0.935 0.646 0.952 0.952 0.978 0.961 
   1   (0.084) 0.065 0.354 0.048 0.048 0.022 0.039 

Locus 1007 : 
2 alleles
4.3% missing data
   1   (0.082) 0.073 0.014 0.064 0.082 0.015 0.054 
   3   (0.918) 0.927 0.986 0.936 0.918 0.985 0.946 

Locus 1008 : 
2 alleles
3.6% missing data
   4   (0.938) 0.984 0.987 0.988 0.985 0.930 0.855 
   1   (0.062) 0.016 0.013 0.012 0.015 0.070 0.145 

Locus 1009 : 
2 alleles
5.1% missing data
   1   (0.852) 0.874 0.488 0.910 0.940 0.949 0.843 
   4   (0.148) 0.126 0.512 0.090 0.060 0.051 0.157 

Locus 1010 : 
2 alleles
6.5% missing data
   2   (0.731) 0.748 0.626 0.779 0.834 0.778 0.722 
   4   (0.269) 0.252 0.374 0.221 0.166 0.222 0.278 

Locus 1011 : 
2 alleles
12.3% missing data
   4   (0.888) 0.960 0.956 0.947 0.951 0.775 0.864 
   2   (0.112) 0.040 0.044 0.053 0.049 0.225 0.136 

Locus 1012 : 
2 alleles
19.6% missing data
   2   (0.870) 0.887 0.931 0.902 0.896 0.920 0.881 
   4   (0.130) 0.113 0.069 0.098 0.104 0.080 0.119 

Locus 1013 : 
2 alleles
10.9% missing data
   2   (0.702) 0.552 0.926 0.676 0.699 0.817 0.750 
   4   (0.298) 0.448 0.074 0.324 0.301 0.183 0.250 

Locus 1014 : 
2 alleles
2.9% missing data
   3   (0.910) 0.980 0.628 0.978 0.977 0.896 0.878 
   2   (0.090) 0.020 0.372 0.022 0.023 0.104 0.122 

Locus 1015 : 
2 alleles
11.6% missing data
   4   (0.905) 0.960 0.976 0.953 0.954 0.923 0.867 
   2   (0.095) 0.040 0.024 0.047 0.046 0.077 0.133 

Locus 1016 : 
2 alleles
10.1% missing data
   2   (0.872) 0.914 0.964 0.862 0.903 0.959 0.893 
   4   (0.128) 0.086 0.036 0.138 0.097 0.041 0.107 

Locus 1017 : 
2 alleles
3.6% missing data
   3   (0.778) 0.836 0.765 0.859 0.859 0.596 0.773 
   2   (0.222) 0.164 0.235 0.141 0.141 0.404 0.227 

Locus 1018 : 
2 alleles
4.3% missing data
   2   (0.478) 0.406 0.485 0.452 0.428 0.641 0.494 
   4   (0.522) 0.594 0.515 0.548 0.572 0.359 0.506 

Locus 1019 : 
2 alleles
12.3% missing data
   2   (0.862) 0.904 0.952 0.902 0.941 0.827 0.854 
   1   (0.138) 0.096 0.048 0.098 0.059 0.173 0.146 

Locus 1020 : 
2 alleles
15.9% missing data
   2   (0.761) 0.716 0.945 0.661 0.753 0.791 0.870 
   4   (0.239) 0.284 0.055 0.339 0.247 0.209 0.130 

Locus 1021 : 
2 alleles
2.2% missing data
   4   (0.906) 0.861 0.985 0.892 0.882 0.986 0.960 
   2   (0.094) 0.139 0.015 0.108 0.118 0.014 0.040 

Locus 1022 : 
2 alleles
15.2% missing data
   3   (0.913) 0.933 0.974 0.928 0.945 0.966 0.944 
   1   (0.087) 0.067 0.026 0.072 0.055 0.034 0.056 

Locus 1023 : 
2 alleles
9.4% missing data
   4   (0.687) 0.693 0.900 0.622 0.678 0.733 0.746 
   1   (0.313) 0.307 0.100 0.378 0.322 0.267 0.254 

Locus 1024 : 
2 alleles
8.0% missing data
   1   (0.913) 0.955 0.986 0.941 0.920 0.854 0.955 
   2   (0.087) 0.045 0.014 0.059 0.080 0.146 0.045 

Locus 1025 : 
2 alleles
5.1% missing data
   1   (0.903) 0.943 0.968 0.964 0.957 0.946 0.813 
   3   (0.097) 0.057 0.032 0.036 0.043 0.054 0.187 

Locus 1026 : 
2 alleles
4.3% missing data
   4   (0.908) 0.963 0.975 0.966 0.912 0.755 0.910 
   2   (0.092) 0.037 0.025 0.034 0.088 0.245 0.090 

Locus 1027 : 
2 alleles
13.8% missing data
   1   (0.746) 0.769 0.940 0.730 0.688 0.865 0.744 
   4   (0.254) 0.231 0.060 0.270 0.312 0.135 0.256 

Locus 1028 : 
2 alleles
1.4% missing data
   2   (0.884) 0.758 0.968 0.932 0.952 0.951 0.879 
   4   (0.116) 0.242 0.032 0.068 0.048 0.049 0.121 

Locus 1029 : 
2 alleles
2.2% missing data
   2   (0.474) 0.478 0.488 0.510 0.487 0.557 0.396 
   4   (0.526) 0.522 0.512 0.490 0.513 0.443 0.604 

Locus 1030 : 
2 alleles
11.6% missing data
   4   (0.906) 0.950 0.975 0.921 0.922 0.976 0.921 
   1   (0.094) 0.050 0.025 0.079 0.078 0.024 0.079 

Locus 1031 : 
2 alleles
0.7% missing data
   2   (0.909) 0.860 0.979 0.948 0.932 0.824 0.961 
   4   (0.091) 0.140 0.021 0.052 0.068 0.176 0.039 

Locus 1032 : 
2 alleles
5.8% missing data
   3   (0.800) 0.801 0.351 0.821 0.874 0.905 0.858 
   2   (0.200) 0.199 0.649 0.179 0.126 0.095 0.142 

Locus 1033 : 
2 alleles
3.6% missing data
   3   (0.937) 0.978 0.597 0.989 0.985 0.965 0.935 
   1   (0.063) 0.022 0.403 0.011 0.015 0.035 0.065 

Locus 1034 : 
2 alleles
12.3% missing data
   2   (0.878) 0.921 0.955 0.911 0.947 0.904 0.873 
   1   (0.122) 0.079 0.045 0.089 0.053 0.096 0.127 

Locus 1035 : 
2 alleles
0.7% missing data
   3   (0.888) 0.862 0.976 0.909 0.917 0.975 0.907 
   4   (0.112) 0.138 0.024 0.091 0.083 0.025 0.093 

Locus 1036 : 
2 alleles
5.1% missing data
   1   (0.868) 0.863 0.957 0.923 0.925 0.923 0.832 
   3   (0.132) 0.137 0.043 0.077 0.075 0.077 0.168 

Locus 1037 : 
2 alleles
12.3% missing data
   4   (0.835) 0.897 0.752 0.922 0.888 0.839 0.785 
   2   (0.165) 0.103 0.248 0.078 0.112 0.161 0.215 

Locus 1038 : 
2 alleles
5.8% missing data
   1   (0.674) 0.631 0.542 0.789 0.815 0.713 0.565 
   3   (0.326) 0.369 0.458 0.211 0.185 0.287 0.435 

Locus 1039 : 
2 alleles
6.5% missing data
   3   (0.806) 0.734 0.951 0.805 0.867 0.928 0.811 
   1   (0.194) 0.266 0.049 0.195 0.133 0.072 0.189 

Locus 1040 : 
2 alleles
2.9% missing data
   4   (0.857) 0.713 0.974 0.872 0.883 0.951 0.896 
   2   (0.143) 0.287 0.026 0.128 0.117 0.049 0.104 

Locus 1041 : 
2 alleles
1.4% missing data
   2   (0.892) 0.940 0.978 0.920 0.817 0.978 0.887 
   4   (0.108) 0.060 0.022 0.080 0.183 0.022 0.113 

Locus 1042 : 
2 alleles
1.4% missing data
   2   (0.872) 0.898 0.974 0.845 0.942 0.955 0.901 
   1   (0.128) 0.102 0.026 0.155 0.058 0.045 0.099 

Locus 1043 : 
2 alleles
2.2% missing data
   1   (0.910) 0.936 0.644 0.968 0.948 0.975 0.921 
   3   (0.090) 0.064 0.356 0.032 0.052 0.025 0.079 

Locus 1044 : 
2 alleles
1.4% missing data
   2   (0.588) 0.530 0.711 0.707 0.725 0.410 0.486 
   4   (0.412) 0.470 0.289 0.293 0.275 0.590 0.514 

Locus 1045 : 
2 alleles
17.4% missing data
   1   (0.889) 0.944 0.884 0.925 0.955 0.967 0.849 
   3   (0.111) 0.056 0.116 0.075 0.045 0.033 0.151 

Locus 1046 : 
2 alleles
18.1% missing data
   3   (0.884) 0.947 0.959 0.931 0.957 0.810 0.864 
   1   (0.116) 0.053 0.041 0.069 0.043 0.190 0.136 

Locus 1047 : 
2 alleles
3.6% missing data
   1   (0.272) 0.261 0.089 0.238 0.162 0.272 0.333 
   4   (0.728) 0.739 0.911 0.762 0.838 0.728 0.667 

Locus 1048 : 
2 alleles
15.2% missing data
   3   (0.870) 0.840 0.962 0.827 0.841 0.957 0.941 
   1   (0.130) 0.160 0.038 0.173 0.159 0.043 0.059 

Locus 1049 : 
2 alleles
2.2% missing data
   4   (0.923) 0.974 0.989 0.916 0.835 0.990 0.959 
   2   (0.077) 0.026 0.011 0.084 0.165 0.010 0.041 

Locus 1050 : 
2 alleles
0.0% missing data
   4   (0.905) 0.844 0.769 0.923 0.920 0.988 0.968 
   2   (0.095) 0.156 0.231 0.077 0.080 0.012 0.032 

Locus 1051 : 
2 alleles
4.3% missing data
   2   (0.923) 0.970 0.976 0.973 0.918 0.848 0.945 
   4   (0.077) 0.030 0.024 0.027 0.082 0.152 0.055 

Locus 1052 : 
2 alleles
13.8% missing data
   2   (0.393) 0.432 0.324 0.330 0.285 0.459 0.445 
   4   (0.607) 0.568 0.676 0.670 0.715 0.541 0.555 

Locus 1053 : 
2 alleles
7.2% missing data
   2   (0.835) 0.874 0.968 0.863 0.764 0.698 0.888 
   4   (0.165) 0.126 0.032 0.137 0.236 0.302 0.112 

Locus 1054 : 
2 alleles
2.2% missing data
   2   (0.907) 0.907 0.969 0.957 0.961 0.923 0.904 
   4   (0.093) 0.093 0.031 0.043 0.039 0.077 0.096 

Locus 1055 : 
2 alleles
11.6% missing data
   1   (0.922) 0.924 0.973 0.932 0.951 0.974 0.964 
   3   (0.078) 0.076 0.027 0.068 0.049 0.026 0.036 

Locus 1056 : 
2 alleles
13.0% missing data
   4   (0.915) 0.968 0.912 0.942 0.973 0.970 0.914 
   2   (0.085) 0.032 0.088 0.058 0.027 0.030 0.086 

Locus 1057 : 
2 alleles
3.6% missing data
   3   (0.921) 0.975 0.966 0.974 0.971 0.910 0.880 
   1   (0.079) 0.025 0.034 0.026 0.029 0.090 0.120 

Locus 1058 : 
2 alleles
12.3% missing data
   4   (0.274) 0.244 0.086 0.192 0.331 0.308 0.348 
   2   (0.726) 0.756 0.914 0.808 0.669 0.692 0.652 

Locus 1059 : 
2 alleles
15.2% missing data
   1   (0.736) 0.623 0.929 0.845 0.615 0.750 0.672 
   4   (0.264) 0.377 0.071 0.155 0.385 0.250 0.328 

Locus 1060 : 
2 alleles
12.3% missing data
   4   (0.909) 0.747 0.986 0.924 0.906 0.983 0.952 
   2   (0.091) 0.253 0.014 0.076 0.094 0.017 0.048 

Locus 1061 : 
2 alleles
10.9% missing data
   1   (0.108) 0.087 0.021 0.157 0.172 0.021 0.048 
   3   (0.892) 0.913 0.979 0.843 0.828 0.979 0.952 

Locus 1062 : 
2 alleles
17.4% missing data
   4   (0.761) 0.840 0.552 0.795 0.858 0.802 0.763 
   2   (0.239) 0.160 0.448 0.205 0.142 0.198 0.237 

Locus 1063 : 
2 alleles
11.6% missing data
   1   (0.913) 0.927 0.984 0.900 0.932 0.958 0.970 
   2   (0.087) 0.073 0.016 0.100 0.068 0.042 0.030 

Locus 1064 : 
2 alleles
13.8% missing data
   2   (0.874) 0.933 0.967 0.902 0.822 0.934 0.879 
   4   (0.126) 0.067 0.033 0.098 0.178 0.066 0.121 

Locus 1065 : 
2 alleles
2.2% missing data
   4   (0.831) 0.744 0.724 0.865 0.868 0.943 0.881 
   2   (0.169) 0.256 0.276 0.135 0.132 0.057 0.119 

Locus 1066 : 
2 alleles
2.9% missing data
   3   (0.921) 0.892 0.989 0.894 0.913 0.988 0.977 
   1   (0.079) 0.108 0.011 0.106 0.087 0.012 0.023 

Locus 1067 : 
2 alleles
10.1% missing data
   2   (0.945) 0.961 0.994 0.895 0.964 0.995 0.988 
   4   (0.055) 0.039 0.006 0.105 0.036 0.005 0.012 

Locus 1068 : 
2 alleles
4.3% missing data
   3   (0.914) 0.935 0.976 0.969 0.952 0.960 0.867 
   2   (0.086) 0.065 0.024 0.031 0.048 0.040 0.133 

Locus 1069 : 
2 alleles
5.1% missing data
   4   (0.779) 0.964 0.112 0.975 0.970 0.113 0.318 
   1   (0.221) 0.036 0.888 0.025 0.030 0.887 0.682 

Locus 1070 : 
2 alleles
13.0% missing data
   3   (0.902) 0.914 0.971 0.961 0.965 0.943 0.847 
   4   (0.098) 0.086 0.029 0.039 0.035 0.057 0.153 

Locus 1071 : 
2 alleles
9.4% missing data
   2   (0.675) 0.747 0.875 0.652 0.782 0.658 0.655 
   4   (0.325) 0.253 0.125 0.348 0.218 0.342 0.345 

Locus 1072 : 
2 alleles
1.4% missing data
   2   (0.867) 0.822 0.976 0.840 0.748 0.975 0.931 
   3   (0.133) 0.178 0.024 0.160 0.252 0.025 0.069 

Locus 1073 : 
2 alleles
3.6% missing data
   2   (0.906) 0.889 0.989 0.857 0.766 0.991 0.970 
   1   (0.094) 0.111 0.011 0.143 0.234 0.009 0.030 

Locus 1074 : 
2 alleles
4.3% missing data
   2   (0.099) 0.054 0.034 0.045 0.097 0.033 0.154 
   4   (0.901) 0.946 0.966 0.955 0.903 0.967 0.846 

Locus 1075 : 
2 alleles
20.3% missing data
   3   (0.892) 0.956 0.816 0.892 0.895 0.983 0.939 
   2   (0.108) 0.044 0.184 0.108 0.105 0.017 0.061 

Locus 1076 : 
2 alleles
2.9% missing data
   2   (0.837) 0.875 0.949 0.882 0.768 0.912 0.821 
   4   (0.163) 0.125 0.051 0.118 0.232 0.088 0.179 

Locus 1077 : 
2 alleles
4.3% missing data
   1   (0.871) 0.859 0.961 0.903 0.948 0.968 0.832 
   3   (0.129) 0.141 0.039 0.097 0.052 0.032 0.168 

Locus 1078 : 
2 alleles
5.1% missing data
   3   (0.904) 0.931 0.967 0.960 0.952 0.928 0.873 
   1   (0.096) 0.069 0.033 0.040 0.048 0.072 0.127 

Locus 1079 : 
2 alleles
14.5% missing data
   2   (0.677) 0.629 0.879 0.695 0.757 0.782 0.619 
   1   (0.323) 0.371 0.121 0.305 0.243 0.218 0.381 

Locus 1080 : 
2 alleles
15.2% missing data
   3   (0.729) 0.856 0.179 0.823 0.838 0.648 0.692 
   1   (0.271) 0.144 0.821 0.177 0.162 0.352 0.308 

Locus 1081 : 
2 alleles
12.3% missing data
   4   (0.910) 0.962 0.914 0.963 0.941 0.955 0.871 
   2   (0.090) 0.038 0.086 0.037 0.059 0.045 0.129 

Locus 1082 : 
2 alleles
3.6% missing data
   4   (0.899) 0.930 0.974 0.907 0.918 0.971 0.925 
   1   (0.101) 0.070 0.026 0.093 0.082 0.029 0.075 

Locus 1083 : 
2 alleles
4.3% missing data
   3   (0.868) 0.894 0.917 0.856 0.871 0.968 0.899 
   4   (0.132) 0.106 0.083 0.144 0.129 0.032 0.101 

Locus 1084 : 
2 alleles
5.1% missing data
   4   (0.863) 0.764 0.769 0.948 0.895 0.928 0.845 
   2   (0.137) 0.236 0.231 0.052 0.105 0.072 0.155 

Locus 1085 : 
2 alleles
1.4% missing data
   4   (0.904) 0.907 0.981 0.902 0.863 0.987 0.945 
   1   (0.096) 0.093 0.019 0.098 0.137 0.013 0.055 

Locus 1086 : 
2 alleles
13.8% missing data
   3   (0.076) 0.108 0.008 0.143 0.131 0.007 0.017 
   4   (0.924) 0.892 0.992 0.857 0.869 0.993 0.983 

Locus 1087 : 
2 alleles
12.3% missing data
   2   (0.141) 0.166 0.183 0.103 0.215 0.036 0.088 
   4   (0.859) 0.834 0.817 0.897 0.785 0.964 0.912 

Locus 1088 : 
2 alleles
5.8% missing data
   1   (0.892) 0.939 0.968 0.936 0.958 0.884 0.881 
   4   (0.108) 0.061 0.032 0.064 0.042 0.116 0.119 

Locus 1089 : 
2 alleles
17.4% missing data
   1   (0.674) 0.773 0.802 0.745 0.694 0.672 0.559 
   4   (0.326) 0.227 0.198 0.255 0.306 0.328 0.441 

Locus 1090 : 
2 alleles
8.7% missing data
   3   (0.880) 0.896 0.971 0.923 0.838 0.962 0.865 
   1   (0.120) 0.104 0.029 0.077 0.162 0.038 0.135 

Locus 1091 : 
2 alleles
17.4% missing data
   1   (0.867) 0.878 0.953 0.881 0.920 0.965 0.860 
   3   (0.133) 0.122 0.047 0.119 0.080 0.035 0.140 

Locus 1092 : 
2 alleles
19.6% missing data
   3   (0.891) 0.684 0.643 0.942 0.923 0.979 0.944 
   1   (0.109) 0.316 0.357 0.058 0.077 0.021 0.056 

Locus 1093 : 
2 alleles
13.8% missing data
   3   (0.843) 0.911 0.936 0.916 0.872 0.926 0.700 
   1   (0.157) 0.089 0.064 0.084 0.128 0.074 0.300 

Locus 1094 : 
2 alleles
8.7% missing data
   3   (0.943) 0.929 0.995 0.893 0.945 0.996 0.988 
   1   (0.057) 0.071 0.005 0.107 0.055 0.004 0.012 

Locus 1095 : 
2 alleles
3.6% missing data
   2   (0.783) 0.727 0.951 0.784 0.821 0.848 0.798 
   4   (0.217) 0.273 0.049 0.216 0.179 0.152 0.202 

Locus 1096 : 
2 alleles
13.8% missing data
   2   (0.765) 0.824 0.629 0.816 0.680 0.767 0.808 
   4   (0.235) 0.176 0.371 0.184 0.320 0.233 0.192 

Locus 1097 : 
2 alleles
3.6% missing data
   3   (0.763) 0.762 0.613 0.866 0.554 0.815 0.762 
   2   (0.237) 0.238 0.387 0.134 0.446 0.185 0.238 

Locus 1098 : 
2 alleles
3.6% missing data
   4   (0.893) 0.946 0.974 0.947 0.950 0.954 0.809 
   2   (0.107) 0.054 0.026 0.053 0.050 0.046 0.191 

Locus 1099 : 
2 alleles
13.0% missing data
   2   (0.912) 0.942 0.982 0.934 0.955 0.964 0.926 
   4   (0.088) 0.058 0.018 0.066 0.045 0.036 0.074 

Locus 1100 : 
2 alleles
7.2% missing data
   3   (0.905) 0.926 0.948 0.930 0.918 0.928 0.946 
   1   (0.095) 0.074 0.052 0.070 0.082 0.072 0.054 

Locus 1101 : 
2 alleles
10.1% missing data
   3   (0.939) 0.942 0.994 0.876 0.938 0.995 0.987 
   1   (0.061) 0.058 0.006 0.124 0.062 0.005 0.013 

Locus 1102 : 
2 alleles
14.5% missing data
   2   (0.084) 0.029 0.024 0.086 0.157 0.020 0.049 
   3   (0.916) 0.971 0.976 0.914 0.843 0.980 0.951 

Locus 1103 : 
2 alleles
4.3% missing data
   2   (0.879) 0.903 0.968 0.861 0.931 0.957 0.914 
   4   (0.121) 0.097 0.032 0.139 0.069 0.043 0.086 

Locus 1104 : 
2 alleles
14.5% missing data
   2   (0.854) 0.869 0.762 0.886 0.901 0.852 0.916 
   1   (0.146) 0.131 0.238 0.114 0.099 0.148 0.084 

Locus 1105 : 
2 alleles
11.6% missing data
   4   (0.926) 0.975 0.978 0.982 0.972 0.662 0.922 
   2   (0.074) 0.025 0.022 0.018 0.028 0.338 0.078 

Locus 1106 : 
2 alleles
18.8% missing data
   2   (0.810) 0.803 0.950 0.784 0.798 0.964 0.800 
   4   (0.190) 0.197 0.050 0.216 0.202 0.036 0.200 

Locus 1107 : 
2 alleles
12.3% missing data
   4   (0.950) 0.992 0.978 0.994 0.993 0.739 0.899 
   2   (0.050) 0.008 0.022 0.006 0.007 0.261 0.101 

Locus 1108 : 
2 alleles
3.6% missing data
   1   (0.106) 0.088 0.282 0.195 0.061 0.010 0.028 
   4   (0.894) 0.912 0.718 0.805 0.939 0.990 0.972 

Locus 1109 : 
2 alleles
2.9% missing data
   3   (0.914) 0.947 0.973 0.964 0.966 0.954 0.880 
   2   (0.086) 0.053 0.027 0.036 0.034 0.046 0.120 

Locus 1110 : 
2 alleles
5.8% missing data
   3   (0.839) 0.836 0.965 0.924 0.887 0.873 0.725 
   4   (0.161) 0.164 0.035 0.076 0.113 0.127 0.275 

Locus 1111 : 
2 alleles
7.2% missing data
   2   (0.112) 0.103 0.508 0.102 0.099 0.021 0.049 
   4   (0.888) 0.897 0.492 0.898 0.901 0.979 0.951 

Locus 1112 : 
2 alleles
2.9% missing data
   2   (0.913) 0.969 0.976 0.966 0.972 0.762 0.907 
   4   (0.087) 0.031 0.024 0.034 0.028 0.238 0.093 

Locus 1113 : 
2 alleles
2.9% missing data
   3   (0.897) 0.920 0.982 0.856 0.926 0.977 0.946 
   1   (0.103) 0.080 0.018 0.144 0.074 0.023 0.054 

Locus 1114 : 
2 alleles
4.3% missing data
   2   (0.852) 0.817 0.945 0.896 0.903 0.931 0.838 
   4   (0.148) 0.183 0.055 0.104 0.097 0.069 0.162 

Locus 1115 : 
2 alleles
10.9% missing data
   4   (0.874) 0.883 0.866 0.919 0.885 0.912 0.900 
   2   (0.126) 0.117 0.134 0.081 0.115 0.088 0.100 

Locus 1116 : 
2 alleles
12.3% missing data
   1   (0.863) 0.895 0.744 0.940 0.926 0.931 0.822 
   2   (0.137) 0.105 0.256 0.060 0.074 0.069 0.178 

Locus 1117 : 
2 alleles
13.0% missing data
   4   (0.923) 0.979 0.471 0.986 0.987 0.935 0.880 
   1   (0.077) 0.021 0.529 0.014 0.013 0.065 0.120 

Locus 1118 : 
2 alleles
13.0% missing data
   2   (0.280) 0.220 0.083 0.243 0.312 0.225 0.344 
   4   (0.720) 0.780 0.917 0.757 0.688 0.775 0.656 

Locus 1119 : 
2 alleles
6.5% missing data
   4   (0.845) 0.834 0.959 0.864 0.905 0.921 0.849 
   2   (0.155) 0.166 0.041 0.136 0.095 0.079 0.151 

Locus 1120 : 
2 alleles
3.6% missing data
   2   (0.934) 0.928 0.994 0.861 0.881 0.996 0.987 
   1   (0.066) 0.072 0.006 0.139 0.119 0.004 0.013 

Locus 1121 : 
2 alleles
8.7% missing data
   1   (0.834) 0.781 0.964 0.860 0.550 0.952 0.881 
   2   (0.166) 0.219 0.036 0.140 0.450 0.048 0.119 

Locus 1122 : 
2 alleles
11.6% missing data
   1   (0.774) 0.810 0.913 0.829 0.685 0.733 0.775 
   3   (0.226) 0.190 0.087 0.171 0.315 0.267 0.225 

Locus 1123 : 
2 alleles
4.3% missing data
   3   (0.867) 0.918 0.969 0.839 0.933 0.844 0.925 
   4   (0.133) 0.082 0.031 0.161 0.067 0.156 0.075 

Locus 1124 : 
2 alleles
16.7% missing data
   2   (0.866) 0.921 0.955 0.950 0.933 0.847 0.719 
   4   (0.134) 0.079 0.045 0.050 0.067 0.153 0.281 

Locus 1125 : 
2 alleles
5.8% missing data
   2   (0.902) 0.955 0.601 0.975 0.971 0.824 0.906 
   1   (0.098) 0.045 0.399 0.025 0.029 0.176 0.094 

Locus 1126 : 
2 alleles
9.4% missing data
   4   (0.916) 0.910 0.985 0.924 0.868 0.960 0.973 
   3   (0.084) 0.090 0.015 0.076 0.132 0.040 0.027 

Locus 1127 : 
2 alleles
3.6% missing data
   4   (0.824) 0.777 0.942 0.880 0.668 0.919 0.832 
   2   (0.176) 0.223 0.058 0.120 0.332 0.081 0.168 

Locus 1128 : 
2 alleles
5.1% missing data
   1   (0.288) 0.236 0.742 0.337 0.479 0.095 0.176 
   3   (0.712) 0.764 0.258 0.663 0.521 0.905 0.824 

Locus 1129 : 
2 alleles
15.2% missing data
   1   (0.710) 0.700 0.869 0.717 0.674 0.870 0.674 
   4   (0.290) 0.300 0.131 0.283 0.326 0.130 0.326 

Locus 1130 : 
2 alleles
5.8% missing data
   2   (0.880) 0.919 0.958 0.899 0.909 0.963 0.880 
   4   (0.120) 0.081 0.042 0.101 0.091 0.037 0.120 

Locus 1131 : 
2 alleles
2.9% missing data
   4   (0.228) 0.223 0.052 0.469 0.378 0.044 0.092 
   2   (0.772) 0.777 0.948 0.531 0.622 0.956 0.908 

Locus 1132 : 
2 alleles
2.9% missing data
   3   (0.943) 0.991 0.667 0.994 0.992 0.955 0.888 
   1   (0.057) 0.009 0.333 0.006 0.008 0.045 0.112 

Locus 1133 : 
2 alleles
2.9% missing data
   4   (0.912) 0.966 0.961 0.964 0.936 0.944 0.877 
   1   (0.088) 0.034 0.039 0.036 0.064 0.056 0.123 

Locus 1134 : 
2 alleles
13.8% missing data
   3   (0.790) 0.748 0.933 0.735 0.837 0.911 0.841 
   1   (0.210) 0.252 0.067 0.265 0.163 0.089 0.159 

Locus 1135 : 
2 alleles
3.6% missing data
   3   (0.808) 0.865 0.556 0.906 0.907 0.845 0.718 
   2   (0.192) 0.135 0.444 0.094 0.093 0.155 0.282 

Locus 1136 : 
2 alleles
2.9% missing data
   1   (0.919) 0.886 0.985 0.945 0.920 0.972 0.956 
   4   (0.081) 0.114 0.015 0.055 0.080 0.028 0.044 

Locus 1137 : 
2 alleles
10.9% missing data
   3   (0.894) 0.913 0.965 0.942 0.938 0.919 0.887 
   1   (0.106) 0.087 0.035 0.058 0.062 0.081 0.113 

Locus 1138 : 
2 alleles
5.8% missing data
   2   (0.724) 0.794 0.878 0.732 0.733 0.730 0.715 
   4   (0.276) 0.206 0.122 0.268 0.267 0.270 0.285 

Locus 1139 : 
2 alleles
10.1% missing data
   2   (0.900) 0.908 0.981 0.898 0.680 0.982 0.953 
   4   (0.100) 0.092 0.019 0.102 0.320 0.018 0.047 

Locus 1140 : 
2 alleles
6.5% missing data
   2   (0.450) 0.479 0.435 0.591 0.603 0.338 0.275 
   4   (0.550) 0.521 0.565 0.409 0.397 0.662 0.725 

Locus 1141 : 
2 alleles
2.9% missing data
   4   (0.842) 0.925 0.763 0.958 0.907 0.874 0.622 
   3   (0.158) 0.075 0.237 0.042 0.093 0.126 0.378 

Locus 1142 : 
2 alleles
12.3% missing data
   4   (0.802) 0.852 0.831 0.727 0.759 0.931 0.869 
   2   (0.198) 0.148 0.169 0.273 0.241 0.069 0.131 

Locus 1143 : 
2 alleles
4.3% missing data
   1   (0.863) 0.883 0.970 0.865 0.657 0.964 0.908 
   3   (0.137) 0.117 0.030 0.135 0.343 0.036 0.092 

Locus 1144 : 
2 alleles
8.0% missing data
   2   (0.919) 0.900 0.702 0.937 0.938 0.989 0.977 
   4   (0.081) 0.100 0.298 0.063 0.062 0.011 0.023 

Locus 1145 : 
2 alleles
5.1% missing data
   1   (0.176) 0.183 0.073 0.159 0.099 0.063 0.203 
   3   (0.824) 0.817 0.927 0.841 0.901 0.937 0.797 

Locus 1146 : 
2 alleles
10.9% missing data
   1   (0.905) 0.965 0.618 0.979 0.958 0.789 0.904 
   3   (0.095) 0.035 0.382 0.021 0.042 0.211 0.096 

Locus 1147 : 
2 alleles
2.9% missing data
   1   (0.909) 0.939 0.984 0.886 0.946 0.983 0.946 
   3   (0.091) 0.061 0.016 0.114 0.054 0.017 0.054 

Locus 1148 : 
2 alleles
3.6% missing data
   1   (0.900) 0.818 0.982 0.908 0.897 0.982 0.946 
   3   (0.100) 0.182 0.018 0.092 0.103 0.018 0.054 

Locus 1149 : 
2 alleles
15.2% missing data
   2   (0.479) 0.472 0.128 0.583 0.604 0.380 0.426 
   4   (0.521) 0.528 0.872 0.417 0.396 0.620 0.574 

Locus 1150 : 
2 alleles
4.3% missing data
   2   (0.925) 0.945 0.988 0.951 0.681 0.987 0.965 
   3   (0.075) 0.055 0.012 0.049 0.319 0.013 0.035 

Locus 1151 : 
2 alleles
15.2% missing data
   4   (0.952) 0.961 0.993 0.947 0.884 0.996 0.988 
   2   (0.048) 0.039 0.007 0.053 0.116 0.004 0.012 

Locus 1152 : 
2 alleles
13.0% missing data
   4   (0.900) 0.778 0.983 0.906 0.898 0.983 0.948 
   3   (0.100) 0.222 0.017 0.094 0.102 0.017 0.052 

Locus 1153 : 
2 alleles
13.8% missing data
   3   (0.894) 0.956 0.933 0.916 0.813 0.957 0.917 
   4   (0.106) 0.044 0.067 0.084 0.187 0.043 0.083 

Locus 1154 : 
2 alleles
6.5% missing data
   1   (0.923) 0.741 0.980 0.956 0.935 0.986 0.964 
   3   (0.077) 0.259 0.020 0.044 0.065 0.014 0.036 

Locus 1155 : 
2 alleles
13.8% missing data
   3   (0.820) 0.880 0.564 0.788 0.884 0.952 0.872 
   1   (0.180) 0.120 0.436 0.212 0.116 0.048 0.128 

Locus 1156 : 
2 alleles
10.9% missing data
   3   (0.822) 0.810 0.942 0.918 0.891 0.829 0.699 
   1   (0.178) 0.190 0.058 0.082 0.109 0.171 0.301 

Locus 1157 : 
2 alleles
6.5% missing data
   1   (0.835) 0.837 0.916 0.784 0.816 0.945 0.901 
   3   (0.165) 0.163 0.084 0.216 0.184 0.055 0.099 

Locus 1158 : 
2 alleles
1.4% missing data
   1   (0.779) 0.784 0.939 0.701 0.849 0.868 0.836 
   2   (0.221) 0.216 0.061 0.299 0.151 0.132 0.164 

Locus 1159 : 
2 alleles
5.1% missing data
   1   (0.768) 0.823 0.934 0.776 0.847 0.863 0.712 
   3   (0.232) 0.177 0.066 0.224 0.153 0.137 0.288 

Locus 1160 : 
2 alleles
7.2% missing data
   4   (0.850) 0.809 0.953 0.888 0.866 0.941 0.839 
   2   (0.150) 0.191 0.047 0.112 0.134 0.059 0.161 

Locus 1161 : 
2 alleles
21.0% missing data
   1   (0.681) 0.759 0.907 0.658 0.708 0.419 0.727 
   3   (0.319) 0.241 0.093 0.342 0.292 0.581 0.273 

Locus 1162 : 
2 alleles
3.6% missing data
   2   (0.158) 0.169 0.042 0.161 0.104 0.066 0.139 
   3   (0.842) 0.831 0.958 0.839 0.896 0.934 0.861 

Locus 1163 : 
2 alleles
17.4% missing data
   2   (0.925) 0.937 0.985 0.905 0.939 0.989 0.969 
   4   (0.075) 0.063 0.015 0.095 0.061 0.011 0.031 

Locus 1164 : 
2 alleles
5.8% missing data
   2   (0.551) 0.646 0.514 0.480 0.499 0.390 0.660 
   4   (0.449) 0.354 0.486 0.520 0.501 0.610 0.340 

Locus 1165 : 
2 alleles
5.1% missing data
   3   (0.773) 0.765 0.934 0.807 0.826 0.778 0.764 
   1   (0.227) 0.235 0.066 0.193 0.174 0.222 0.236 

Locus 1166 : 
2 alleles
5.8% missing data
   1   (0.840) 0.806 0.926 0.831 0.865 0.835 0.919 
   3   (0.160) 0.194 0.074 0.169 0.135 0.165 0.081 

Locus 1167 : 
2 alleles
3.6% missing data
   3   (0.899) 0.900 0.968 0.950 0.957 0.858 0.911 
   1   (0.101) 0.100 0.032 0.050 0.043 0.142 0.089 

Locus 1168 : 
2 alleles
9.4% missing data
   1   (0.895) 0.912 0.772 0.897 0.917 0.985 0.951 
   3   (0.105) 0.088 0.228 0.103 0.083 0.015 0.049 

Locus 1169 : 
2 alleles
12.3% missing data
   1   (0.906) 0.927 0.973 0.944 0.955 0.963 0.894 
   3   (0.094) 0.073 0.027 0.056 0.045 0.037 0.106 

Locus 1170 : 
2 alleles
5.8% missing data
   1   (0.893) 0.927 0.959 0.935 0.937 0.822 0.925 
   4   (0.107) 0.073 0.041 0.065 0.063 0.178 0.075 

Locus 1171 : 
2 alleles
5.8% missing data
   3   (0.397) 0.431 0.821 0.318 0.362 0.157 0.463 
   4   (0.603) 0.569 0.179 0.682 0.638 0.843 0.537 

Locus 1172 : 
2 alleles
13.8% missing data
   2   (0.926) 0.981 0.930 0.971 0.981 0.962 0.885 
   3   (0.074) 0.019 0.070 0.029 0.019 0.038 0.115 

Locus 1173 : 
2 alleles
3.6% missing data
   1   (0.618) 0.479 0.607 0.624 0.580 0.878 0.617 
   2   (0.382) 0.521 0.393 0.376 0.420 0.122 0.383 

Locus 1174 : 
2 alleles
13.0% missing data
   3   (0.861) 0.886 0.977 0.737 0.888 0.973 0.928 
   1   (0.139) 0.114 0.023 0.263 0.112 0.027 0.072 

Locus 1175 : 
2 alleles
2.2% missing data
   1   (0.861) 0.928 0.955 0.926 0.939 0.743 0.813 
   3   (0.139) 0.072 0.045 0.074 0.061 0.257 0.187 

Locus 1176 : 
2 alleles
7.2% missing data
   1   (0.876) 0.892 0.971 0.913 0.901 0.892 0.891 
   3   (0.124) 0.108 0.029 0.087 0.099 0.108 0.109 

Locus 1177 : 
2 alleles
13.0% missing data
   3   (0.921) 0.894 0.980 0.954 0.955 0.969 0.945 
   1   (0.079) 0.106 0.020 0.046 0.045 0.031 0.055 

Locus 1178 : 
2 alleles
2.9% missing data
   3   (0.870) 0.937 0.936 0.863 0.920 0.951 0.877 
   1   (0.130) 0.063 0.064 0.137 0.080 0.049 0.123 

Locus 1179 : 
2 alleles
10.9% missing data
   2   (0.823) 0.770 0.941 0.827 0.828 0.929 0.850 
   4   (0.177) 0.230 0.059 0.173 0.172 0.071 0.150 

Locus 1180 : 
2 alleles
7.2% missing data
   1   (0.178) 0.149 0.045 0.123 0.136 0.095 0.254 
   3   (0.822) 0.851 0.955 0.877 0.864 0.905 0.746 

Locus 1181 : 
2 alleles
11.6% missing data
   3   (0.915) 0.939 0.984 0.870 0.862 0.989 0.969 
   1   (0.085) 0.061 0.016 0.130 0.138 0.011 0.031 

Locus 1182 : 
2 alleles
11.6% missing data
   2   (0.892) 0.939 0.977 0.915 0.951 0.963 0.870 
   4   (0.108) 0.061 0.023 0.085 0.049 0.037 0.130 

Locus 1183 : 
2 alleles
2.9% missing data
   4   (0.906) 0.930 0.988 0.901 0.882 0.986 0.942 
   3   (0.094) 0.070 0.012 0.099 0.118 0.014 0.058 

Locus 1184 : 
2 alleles
10.9% missing data
   4   (0.725) 0.735 0.807 0.759 0.672 0.885 0.670 
   2   (0.275) 0.265 0.193 0.241 0.328 0.115 0.330 

Locus 1185 : 
2 alleles
13.8% missing data
   4   (0.907) 0.801 0.980 0.930 0.918 0.982 0.949 
   2   (0.093) 0.199 0.020 0.070 0.082 0.018 0.051 

Locus 1186 : 
2 alleles
0.7% missing data
   4   (0.845) 0.907 0.949 0.887 0.929 0.902 0.769 
   2   (0.155) 0.093 0.051 0.113 0.071 0.098 0.231 

Locus 1187 : 
2 alleles
12.3% missing data
   3   (0.884) 0.952 0.964 0.926 0.959 0.926 0.820 
   1   (0.116) 0.048 0.036 0.074 0.041 0.074 0.180 

Locus 1188 : 
2 alleles
11.6% missing data
   2   (0.857) 0.922 0.937 0.773 0.807 0.967 0.919 
   3   (0.143) 0.078 0.063 0.227 0.193 0.033 0.081 

Locus 1189 : 
2 alleles
5.1% missing data
   2   (0.813) 0.839 0.264 0.842 0.694 0.908 0.903 
   1   (0.187) 0.161 0.736 0.158 0.306 0.092 0.097 

Locus 1190 : 
2 alleles
13.8% missing data
   2   (0.581) 0.629 0.306 0.619 0.677 0.399 0.615 
   4   (0.419) 0.371 0.694 0.381 0.323 0.601 0.385 

Locus 1191 : 
2 alleles
5.8% missing data
   3   (0.896) 0.833 0.969 0.948 0.898 0.931 0.917 
   4   (0.104) 0.167 0.031 0.052 0.102 0.069 0.083 

Locus 1192 : 
2 alleles
3.6% missing data
   2   (0.923) 0.978 0.964 0.981 0.970 0.859 0.866 
   4   (0.077) 0.022 0.036 0.019 0.030 0.141 0.134 

Locus 1193 : 
2 alleles
2.9% missing data
   3   (0.880) 0.868 0.964 0.909 0.882 0.973 0.877 
   1   (0.120) 0.132 0.036 0.091 0.118 0.027 0.123 

Locus 1194 : 
2 alleles
2.9% missing data
   2   (0.114) 0.054 0.266 0.030 0.042 0.306 0.133 
   4   (0.886) 0.946 0.734 0.970 0.958 0.694 0.867 

Locus 1195 : 
2 alleles
14.5% missing data
   2   (0.875) 0.928 0.951 0.929 0.752 0.952 0.841 
   4   (0.125) 0.072 0.049 0.071 0.248 0.048 0.159 

Locus 1196 : 
2 alleles
13.0% missing data
   4   (0.580) 0.615 0.223 0.569 0.673 0.518 0.649 
   2   (0.420) 0.385 0.777 0.431 0.327 0.482 0.351 

Locus 1197 : 
2 alleles
3.6% missing data
   2   (0.900) 0.851 0.777 0.922 0.913 0.984 0.958 
   4   (0.100) 0.149 0.223 0.078 0.087 0.016 0.042 

Locus 1198 : 
2 alleles
4.3% missing data
   3   (0.945) 0.957 0.995 0.890 0.936 0.996 0.989 
   4   (0.055) 0.043 0.005 0.110 0.064 0.004 0.011 

Locus 1199 : 
2 alleles
5.8% missing data
   3   (0.782) 0.800 0.882 0.808 0.857 0.890 0.736 
   1   (0.218) 0.200 0.118 0.192 0.143 0.110 0.264 

Locus 1200 : 
2 alleles
5.1% missing data
   3   (0.533) 0.455 0.541 0.647 0.705 0.498 0.408 
   1   (0.467) 0.545 0.459 0.353 0.295 0.502 0.592 

Locus 1201 : 
2 alleles
2.9% missing data
   1   (0.817) 0.815 0.951 0.826 0.751 0.839 0.873 
   2   (0.183) 0.185 0.049 0.174 0.249 0.161 0.127 

Locus 1202 : 
2 alleles
5.8% missing data
   4   (0.565) 0.658 0.477 0.467 0.590 0.711 0.615 
   2   (0.435) 0.342 0.523 0.533 0.410 0.289 0.385 

Locus 1203 : 
2 alleles
3.6% missing data
   2   (0.917) 0.968 0.960 0.967 0.973 0.916 0.894 
   4   (0.083) 0.032 0.040 0.033 0.027 0.084 0.106 

Locus 1204 : 
2 alleles
0.7% missing data
   1   (0.834) 0.860 0.963 0.844 0.787 0.866 0.872 
   3   (0.166) 0.140 0.037 0.156 0.213 0.134 0.128 

Locus 1205 : 
2 alleles
1.4% missing data
   3   (0.894) 0.919 0.973 0.940 0.935 0.929 0.897 
   1   (0.106) 0.081 0.027 0.060 0.065 0.071 0.103 

Locus 1206 : 
2 alleles
2.9% missing data
   3   (0.950) 0.992 0.984 0.994 0.993 0.894 0.841 
   1   (0.050) 0.008 0.016 0.006 0.007 0.106 0.159 

Locus 1207 : 
2 alleles
5.8% missing data
   2   (0.822) 0.897 0.873 0.871 0.874 0.870 0.760 
   4   (0.178) 0.103 0.127 0.129 0.126 0.130 0.240 

Locus 1208 : 
2 alleles
3.6% missing data
   1   (0.846) 0.870 0.922 0.909 0.904 0.881 0.801 
   3   (0.154) 0.130 0.078 0.091 0.096 0.119 0.199 

Locus 1209 : 
2 alleles
10.1% missing data
   1   (0.897) 0.925 0.979 0.867 0.936 0.975 0.937 
   4   (0.103) 0.075 0.021 0.133 0.064 0.025 0.063 

Locus 1210 : 
2 alleles
3.6% missing data
   3   (0.892) 0.928 0.973 0.930 0.870 0.948 0.891 
   2   (0.108) 0.072 0.027 0.070 0.130 0.052 0.109 

Locus 1211 : 
2 alleles
4.3% missing data
   4   (0.820) 0.848 0.917 0.838 0.903 0.889 0.803 
   2   (0.180) 0.152 0.083 0.162 0.097 0.111 0.197 

Locus 1212 : 
2 alleles
12.3% missing data
   1   (0.878) 0.909 0.825 0.900 0.875 0.959 0.927 
   3   (0.122) 0.091 0.175 0.100 0.125 0.041 0.073 

Locus 1213 : 
2 alleles
0.7% missing data
   4   (0.913) 0.948 0.988 0.919 0.947 0.984 0.932 
   2   (0.087) 0.052 0.012 0.081 0.053 0.016 0.068 

Locus 1214 : 
2 alleles
5.1% missing data
   1   (0.898) 0.966 0.794 0.921 0.933 0.945 0.941 
   2   (0.102) 0.034 0.206 0.079 0.067 0.055 0.059 

Locus 1215 : 
2 alleles
5.1% missing data
   2   (0.837) 0.972 0.150 0.982 0.977 0.250 0.501 
   4   (0.163) 0.028 0.850 0.018 0.023 0.750 0.499 

Locus 1216 : 
2 alleles
4.3% missing data
   3   (0.914) 0.963 0.957 0.974 0.978 0.904 0.847 
   4   (0.086) 0.037 0.043 0.026 0.022 0.096 0.153 

Locus 1217 : 
2 alleles
5.1% missing data
   1   (0.772) 0.766 0.941 0.759 0.727 0.918 0.774 
   4   (0.228) 0.234 0.059 0.241 0.273 0.082 0.226 

Locus 1218 : 
2 alleles
5.1% missing data
   4   (0.562) 0.630 0.137 0.550 0.698 0.793 0.532 
   2   (0.438) 0.370 0.863 0.450 0.302 0.207 0.468 

Locus 1219 : 
2 alleles
2.9% missing data
   1   (0.877) 0.931 0.950 0.916 0.950 0.918 0.854 
   2   (0.123) 0.069 0.050 0.084 0.050 0.082 0.146 

Locus 1220 : 
2 alleles
13.0% missing data
   1   (0.889) 0.935 0.951 0.935 0.833 0.946 0.878 
   3   (0.111) 0.065 0.049 0.065 0.167 0.054 0.122 

Locus 1221 : 
2 alleles
4.3% missing data
   2   (0.908) 0.916 0.984 0.918 0.891 0.981 0.944 
   4   (0.092) 0.084 0.016 0.082 0.109 0.019 0.056 

Locus 1222 : 
2 alleles
13.0% missing data
   2   (0.385) 0.370 0.640 0.357 0.526 0.379 0.313 
   4   (0.615) 0.630 0.360 0.643 0.474 0.621 0.687 

Locus 1223 : 
2 alleles
1.4% missing data
   1   (0.866) 0.917 0.963 0.949 0.946 0.936 0.654 
   3   (0.134) 0.083 0.037 0.051 0.054 0.064 0.346 

Locus 1224 : 
2 alleles
2.9% missing data
   4   (0.890) 0.910 0.968 0.926 0.926 0.913 0.907 
   2   (0.110) 0.090 0.032 0.074 0.074 0.087 0.093 

Locus 1225 : 
2 alleles
12.3% missing data
   1   (0.883) 0.700 0.969 0.931 0.854 0.966 0.907 
   3   (0.117) 0.300 0.031 0.069 0.146 0.034 0.093 

Locus 1226 : 
2 alleles
3.6% missing data
   3   (0.886) 0.917 0.972 0.962 0.878 0.914 0.793 
   4   (0.114) 0.083 0.028 0.038 0.122 0.086 0.207 

Locus 1227 : 
2 alleles
14.5% missing data
   1   (0.338) 0.522 0.385 0.304 0.265 0.220 0.303 
   3   (0.662) 0.478 0.615 0.696 0.735 0.780 0.697 

Locus 1228 : 
2 alleles
10.9% missing data
   3   (0.945) 0.946 0.994 0.927 0.872 0.995 0.988 
   4   (0.055) 0.054 0.006 0.073 0.128 0.005 0.012 

Locus 1229 : 
2 alleles
3.6% missing data
   1   (0.857) 0.916 0.964 0.879 0.874 0.749 0.896 
   2   (0.143) 0.084 0.036 0.121 0.126 0.251 0.104 

Locus 1230 : 
2 alleles
11.6% missing data
   1   (0.711) 0.808 0.930 0.744 0.797 0.571 0.646 
   2   (0.289) 0.192 0.070 0.256 0.203 0.429 0.354 

Locus 1231 : 
2 alleles
3.6% missing data
   1   (0.562) 0.475 0.535 0.679 0.520 0.246 0.590 
   3   (0.438) 0.525 0.465 0.321 0.480 0.754 0.410 

Locus 1232 : 
2 alleles
13.0% missing data
   1   (0.150) 0.099 0.035 0.185 0.108 0.061 0.120 
   3   (0.850) 0.901 0.965 0.815 0.892 0.939 0.880 

Locus 1233 : 
2 alleles
3.6% missing data
   4   (0.915) 0.941 0.676 0.948 0.927 0.977 0.967 
   2   (0.085) 0.059 0.324 0.052 0.073 0.023 0.033 

Locus 1234 : 
2 alleles
4.3% missing data
   2   (0.230) 0.242 0.058 0.150 0.163 0.484 0.256 
   4   (0.770) 0.758 0.942 0.850 0.837 0.516 0.744 

Locus 1235 : 
2 alleles
10.9% missing data
   4   (0.895) 0.828 0.946 0.903 0.930 0.968 0.944 
   2   (0.105) 0.172 0.054 0.097 0.070 0.032 0.056 

Locus 1236 : 
2 alleles
11.6% missing data
   2   (0.121) 0.088 0.031 0.117 0.160 0.042 0.090 
   4   (0.879) 0.912 0.969 0.883 0.840 0.958 0.910 

Locus 1237 : 
2 alleles
13.0% missing data
   3   (0.907) 0.867 0.983 0.909 0.902 0.976 0.955 
   2   (0.093) 0.133 0.017 0.091 0.098 0.024 0.045 

Locus 1238 : 
2 alleles
4.3% missing data
   2   (0.735) 0.646 0.724 0.759 0.619 0.799 0.825 
   4   (0.265) 0.354 0.276 0.241 0.381 0.201 0.175 

Locus 1239 : 
2 alleles
2.9% missing data
   2   (0.873) 0.924 0.961 0.907 0.912 0.907 0.863 
   4   (0.127) 0.076 0.039 0.093 0.088 0.093 0.137 

Locus 1240 : 
2 alleles
2.9% missing data
   1   (0.887) 0.888 0.964 0.903 0.935 0.957 0.906 
   3   (0.113) 0.112 0.036 0.097 0.065 0.043 0.094 

Locus 1241 : 
2 alleles
5.8% missing data
   4   (0.623) 0.523 0.863 0.481 0.673 0.830 0.711 
   1   (0.377) 0.477 0.137 0.519 0.327 0.170 0.289 

Locus 1242 : 
2 alleles
5.8% missing data
   1   (0.925) 0.909 0.988 0.891 0.953 0.990 0.975 
   2   (0.075) 0.091 0.012 0.109 0.047 0.010 0.025 

Locus 1243 : 
2 alleles
3.6% missing data
   2   (0.196) 0.428 0.057 0.172 0.211 0.075 0.147 
   4   (0.804) 0.572 0.943 0.828 0.789 0.925 0.853 

Locus 1244 : 
2 alleles
2.2% missing data
   3   (0.868) 0.952 0.960 0.894 0.888 0.961 0.808 
   1   (0.132) 0.048 0.040 0.106 0.112 0.039 0.192 

Locus 1245 : 
2 alleles
10.1% missing data
   3   (0.160) 0.128 0.028 0.272 0.230 0.030 0.090 
   1   (0.840) 0.872 0.972 0.728 0.770 0.970 0.910 

Locus 1246 : 
2 alleles
13.8% missing data
   4   (0.899) 0.952 0.974 0.969 0.969 0.675 0.855 
   2   (0.101) 0.048 0.026 0.031 0.031 0.325 0.145 

Locus 1247 : 
2 alleles
4.3% missing data
   1   (0.767) 0.657 0.814 0.735 0.705 0.932 0.854 
   3   (0.233) 0.343 0.186 0.265 0.295 0.068 0.146 

Locus 1248 : 
2 alleles
10.9% missing data
   3   (0.807) 0.854 0.680 0.800 0.828 0.896 0.868 
   1   (0.193) 0.146 0.320 0.200 0.172 0.104 0.132 

Locus 1249 : 
2 alleles
6.5% missing data
   1   (0.795) 0.872 0.740 0.913 0.919 0.730 0.645 
   3   (0.205) 0.128 0.260 0.087 0.081 0.270 0.355 

Locus 1250 : 
2 alleles
4.3% missing data
   3   (0.901) 0.907 0.975 0.924 0.917 0.976 0.915 
   1   (0.099) 0.093 0.025 0.076 0.083 0.024 0.085 

Locus 1251 : 
2 alleles
19.6% missing data
   2   (0.622) 0.472 0.921 0.472 0.549 0.593 0.801 
   4   (0.378) 0.528 0.079 0.528 0.451 0.407 0.199 

Locus 1252 : 
2 alleles
13.0% missing data
   4   (0.865) 0.922 0.589 0.883 0.929 0.938 0.913 
   1   (0.135) 0.078 0.411 0.117 0.071 0.062 0.087 

Locus 1253 : 
2 alleles
11.6% missing data
   2   (0.856) 0.916 0.912 0.893 0.943 0.911 0.806 
   4   (0.144) 0.084 0.088 0.107 0.057 0.089 0.194 

Locus 1254 : 
2 alleles
1.4% missing data
   1   (0.929) 0.950 0.990 0.932 0.757 0.992 0.974 
   3   (0.071) 0.050 0.010 0.068 0.243 0.008 0.026 

Locus 1255 : 
2 alleles
10.1% missing data
   2   (0.430) 0.426 0.735 0.329 0.341 0.563 0.458 
   4   (0.570) 0.574 0.265 0.671 0.659 0.437 0.542 

Locus 1256 : 
2 alleles
5.1% missing data
   3   (0.767) 0.773 0.623 0.835 0.873 0.776 0.760 
   1   (0.233) 0.227 0.377 0.165 0.127 0.224 0.240 

Locus 1257 : 
2 alleles
2.9% missing data
   2   (0.614) 0.765 0.280 0.800 0.831 0.181 0.456 
   4   (0.386) 0.235 0.720 0.200 0.169 0.819 0.544 

Locus 1258 : 
2 alleles
12.3% missing data
   1   (0.886) 0.895 0.978 0.863 0.886 0.969 0.933 
   3   (0.114) 0.105 0.022 0.137 0.114 0.031 0.067 

Locus 1259 : 
2 alleles
14.5% missing data
   1   (0.113) 0.113 0.032 0.130 0.116 0.029 0.064 
   2   (0.887) 0.887 0.968 0.870 0.884 0.971 0.936 

Locus 1260 : 
2 alleles
2.2% missing data
   3   (0.918) 0.978 0.969 0.988 0.984 0.652 0.793 
   1   (0.082) 0.022 0.031 0.012 0.016 0.348 0.207 

Locus 1261 : 
2 alleles
13.0% missing data
   4   (0.834) 0.926 0.945 0.876 0.910 0.722 0.809 
   3   (0.166) 0.074 0.055 0.124 0.090 0.278 0.191 

Locus 1262 : 
2 alleles
15.9% missing data
   2   (0.818) 0.914 0.383 0.882 0.714 0.912 0.821 
   4   (0.182) 0.086 0.617 0.118 0.286 0.088 0.179 

Locus 1263 : 
2 alleles
15.2% missing data
   2   (0.894) 0.926 0.976 0.926 0.830 0.970 0.901 
   4   (0.106) 0.074 0.024 0.074 0.170 0.030 0.099 

Locus 1264 : 
2 alleles
8.7% missing data
   1   (0.846) 0.888 0.215 0.918 0.869 0.955 0.842 
   3   (0.154) 0.112 0.785 0.082 0.131 0.045 0.158 

Locus 1265 : 
2 alleles
15.9% missing data
   1   (0.614) 0.454 0.579 0.656 0.559 0.784 0.636 
   3   (0.386) 0.546 0.421 0.344 0.441 0.216 0.364 

Locus 1266 : 
2 alleles
8.0% missing data
   4   (0.491) 0.470 0.591 0.398 0.440 0.404 0.621 
   2   (0.509) 0.530 0.409 0.602 0.560 0.596 0.379 

Locus 1267 : 
2 alleles
0.7% missing data
   2   (0.907) 0.899 0.985 0.896 0.942 0.963 0.964 
   1   (0.093) 0.101 0.015 0.104 0.058 0.037 0.036 

Locus 1268 : 
2 alleles
3.6% missing data
   2   (0.900) 0.969 0.552 0.979 0.976 0.880 0.827 
   3   (0.100) 0.031 0.448 0.021 0.024 0.120 0.173 

Locus 1269 : 
2 alleles
3.6% missing data
   1   (0.903) 0.937 0.966 0.922 0.952 0.938 0.928 
   4   (0.097) 0.063 0.034 0.078 0.048 0.062 0.072 

Locus 1270 : 
2 alleles
12.3% missing data
   1   (0.761) 0.665 0.526 0.663 0.744 0.951 0.885 
   3   (0.239) 0.335 0.474 0.337 0.256 0.049 0.115 

Locus 1271 : 
2 alleles
7.2% missing data
   1   (0.116) 0.068 0.402 0.060 0.134 0.034 0.096 
   3   (0.884) 0.932 0.598 0.940 0.866 0.966 0.904 

Locus 1272 : 
2 alleles
1.4% missing data
   2   (0.793) 0.803 0.775 0.808 0.855 0.891 0.825 
   4   (0.207) 0.197 0.225 0.192 0.145 0.109 0.175 

Locus 1273 : 
2 alleles
9.4% missing data
   2   (0.131) 0.071 0.039 0.081 0.092 0.229 0.131 
   4   (0.869) 0.929 0.961 0.919 0.908 0.771 0.869 

Locus 1274 : 
2 alleles
4.3% missing data
   2   (0.868) 0.862 0.814 0.859 0.897 0.979 0.928 
   4   (0.132) 0.138 0.186 0.141 0.103 0.021 0.072 

Locus 1275 : 
2 alleles
5.1% missing data
   1   (0.924) 0.925 0.983 0.964 0.719 0.984 0.951 
   2   (0.076) 0.075 0.017 0.036 0.281 0.016 0.049 

Locus 1276 : 
2 alleles
5.8% missing data
   2   (0.583) 0.594 0.343 0.567 0.630 0.844 0.549 
   4   (0.417) 0.406 0.657 0.433 0.370 0.156 0.451 

Locus 1277 : 
2 alleles
16.7% missing data
   1   (0.826) 0.862 0.933 0.899 0.904 0.866 0.722 
   2   (0.174) 0.138 0.067 0.101 0.096 0.134 0.278 

Locus 1278 : 
2 alleles
11.6% missing data
   4   (0.872) 0.943 0.932 0.924 0.769 0.894 0.864 
   3   (0.128) 0.057 0.068 0.076 0.231 0.106 0.136 

Locus 1279 : 
2 alleles
5.1% missing data
   3   (0.602) 0.633 0.855 0.501 0.629 0.656 0.654 
   1   (0.398) 0.367 0.145 0.499 0.371 0.344 0.346 

Locus 1280 : 
2 alleles
13.0% missing data
   3   (0.904) 0.955 0.974 0.926 0.961 0.957 0.894 
   1   (0.096) 0.045 0.026 0.074 0.039 0.043 0.106 

Locus 1281 : 
2 alleles
16.7% missing data
   3   (0.902) 0.888 0.976 0.947 0.905 0.948 0.914 
   4   (0.098) 0.112 0.024 0.053 0.095 0.052 0.086 

Locus 1282 : 
2 alleles
1.4% missing data
   1   (0.902) 0.922 0.979 0.901 0.923 0.982 0.933 
   3   (0.098) 0.078 0.021 0.099 0.077 0.018 0.067 

Locus 1283 : 
2 alleles
3.6% missing data
   3   (0.768) 0.787 0.672 0.836 0.902 0.603 0.783 
   1   (0.232) 0.213 0.328 0.164 0.098 0.397 0.217 

Locus 1284 : 
2 alleles
13.8% missing data
   4   (0.905) 0.873 0.958 0.946 0.955 0.961 0.914 
   2   (0.095) 0.127 0.042 0.054 0.045 0.039 0.086 

Locus 1285 : 
2 alleles
5.8% missing data
   1   (0.846) 0.867 0.720 0.873 0.865 0.949 0.888 
   3   (0.154) 0.133 0.280 0.127 0.135 0.051 0.112 

Locus 1286 : 
2 alleles
2.9% missing data
   2   (0.902) 0.955 0.949 0.968 0.965 0.825 0.843 
   4   (0.098) 0.045 0.051 0.032 0.035 0.175 0.157 

Locus 1287 : 
2 alleles
3.6% missing data
   1   (0.111) 0.040 0.303 0.027 0.035 0.200 0.173 
   3   (0.889) 0.960 0.697 0.973 0.965 0.800 0.827 

Locus 1288 : 
2 alleles
0.7% missing data
   4   (0.951) 0.992 0.561 0.995 0.993 0.972 0.937 
   3   (0.049) 0.008 0.439 0.005 0.007 0.028 0.063 

Locus 1289 : 
2 alleles
5.8% missing data
   3   (0.850) 0.936 0.691 0.938 0.902 0.858 0.790 
   1   (0.150) 0.064 0.309 0.062 0.098 0.142 0.210 

Locus 1290 : 
2 alleles
13.8% missing data
   1   (0.857) 0.913 0.969 0.837 0.870 0.858 0.911 
   4   (0.143) 0.087 0.031 0.163 0.130 0.142 0.089 

Locus 1291 : 
2 alleles
5.8% missing data
   1   (0.827) 0.868 0.894 0.936 0.942 0.632 0.684 
   3   (0.173) 0.132 0.106 0.064 0.058 0.368 0.316 

Locus 1292 : 
2 alleles
3.6% missing data
   3   (0.904) 0.949 0.917 0.967 0.747 0.968 0.868 
   2   (0.096) 0.051 0.083 0.033 0.253 0.032 0.132 

Locus 1293 : 
2 alleles
9.4% missing data
   2   (0.903) 0.959 0.913 0.949 0.934 0.956 0.877 
   4   (0.097) 0.041 0.087 0.051 0.066 0.044 0.123 

Locus 1294 : 
2 alleles
4.3% missing data
   3   (0.907) 0.880 0.991 0.690 0.917 0.993 0.982 
   4   (0.093) 0.120 0.009 0.310 0.083 0.007 0.018 

Locus 1295 : 
2 alleles
13.8% missing data
   1   (0.470) 0.434 0.528 0.411 0.442 0.612 0.495 
   4   (0.530) 0.566 0.472 0.589 0.558 0.388 0.505 

Locus 1296 : 
2 alleles
4.3% missing data
   2   (0.860) 0.923 0.966 0.875 0.791 0.941 0.864 
   3   (0.140) 0.077 0.034 0.125 0.209 0.059 0.136 

Locus 1297 : 
2 alleles
2.9% missing data
   4   (0.833) 0.923 0.948 0.940 0.924 0.821 0.570 
   3   (0.167) 0.077 0.052 0.060 0.076 0.179 0.430 

Locus 1298 : 
2 alleles
3.6% missing data
   1   (0.109) 0.131 0.040 0.090 0.081 0.064 0.064 
   3   (0.891) 0.869 0.960 0.910 0.919 0.936 0.936 

Locus 1299 : 
2 alleles
3.6% missing data
   2   (0.890) 0.912 0.955 0.895 0.935 0.961 0.917 
   4   (0.110) 0.088 0.045 0.105 0.065 0.039 0.083 

Locus 1300 : 
2 alleles
5.1% missing data
   3   (0.880) 0.917 0.967 0.911 0.888 0.912 0.888 
   1   (0.120) 0.083 0.033 0.089 0.112 0.088 0.112 

Locus 1301 : 
2 alleles
5.8% missing data
   3   (0.423) 0.432 0.156 0.403 0.503 0.596 0.407 
   4   (0.577) 0.568 0.844 0.597 0.497 0.404 0.593 

Locus 1302 : 
2 alleles
5.1% missing data
   2   (0.566) 0.562 0.211 0.568 0.378 0.472 0.710 
   4   (0.434) 0.438 0.789 0.432 0.622 0.528 0.290 

Locus 1303 : 
2 alleles
15.9% missing data
   1   (0.731) 0.729 0.786 0.725 0.832 0.820 0.729 
   2   (0.269) 0.271 0.214 0.275 0.168 0.180 0.271 

Locus 1304 : 
2 alleles
1.4% missing data
   1   (0.911) 0.875 0.985 0.935 0.957 0.977 0.936 
   3   (0.089) 0.125 0.015 0.065 0.043 0.023 0.064 

Locus 1305 : 
2 alleles
10.1% missing data
   2   (0.651) 0.697 0.578 0.665 0.767 0.766 0.609 
   4   (0.349) 0.303 0.422 0.335 0.233 0.234 0.391 

Locus 1306 : 
2 alleles
12.3% missing data
   1   (0.887) 0.871 0.964 0.912 0.920 0.965 0.902 
   3   (0.113) 0.129 0.036 0.088 0.080 0.035 0.098 

Locus 1307 : 
2 alleles
3.6% missing data
   2   (0.911) 0.928 0.984 0.875 0.930 0.985 0.962 
   4   (0.089) 0.072 0.016 0.125 0.070 0.015 0.038 

Locus 1308 : 
2 alleles
13.8% missing data
   4   (0.828) 0.897 0.948 0.829 0.857 0.920 0.808 
   1   (0.172) 0.103 0.052 0.171 0.143 0.080 0.192 

Locus 1309 : 
2 alleles
10.9% missing data
   1   (0.827) 0.865 0.942 0.872 0.896 0.727 0.821 
   2   (0.173) 0.135 0.058 0.128 0.104 0.273 0.179 

Locus 1310 : 
2 alleles
10.1% missing data
   1   (0.898) 0.776 0.977 0.933 0.875 0.975 0.922 
   3   (0.102) 0.224 0.023 0.067 0.125 0.025 0.078 

Locus 1311 : 
2 alleles
10.9% missing data
   2   (0.171) 0.190 0.777 0.071 0.148 0.073 0.194 
   4   (0.829) 0.810 0.223 0.929 0.852 0.927 0.806 

Locus 1312 : 
2 alleles
8.0% missing data
   2   (0.931) 0.943 0.990 0.923 0.926 0.991 0.972 
   3   (0.069) 0.057 0.010 0.077 0.074 0.009 0.028 

Locus 1313 : 
2 alleles
4.3% missing data
   3   (0.830) 0.916 0.636 0.852 0.767 0.901 0.878 
   1   (0.170) 0.084 0.364 0.148 0.233 0.099 0.122 

Locus 1314 : 
2 alleles
13.0% missing data
   3   (0.278) 0.382 0.065 0.392 0.275 0.099 0.197 
   1   (0.722) 0.618 0.935 0.608 0.725 0.901 0.803 

Locus 1315 : 
2 alleles
8.0% missing data
   3   (0.891) 0.939 0.966 0.937 0.941 0.804 0.902 
   4   (0.109) 0.061 0.034 0.063 0.059 0.196 0.098 

Locus 1316 : 
2 alleles
12.3% missing data
   4   (0.838) 0.764 0.966 0.824 0.826 0.936 0.894 
   1   (0.162) 0.236 0.034 0.176 0.174 0.064 0.106 

Locus 1317 : 
2 alleles
13.0% missing data
   3   (0.888) 0.906 0.841 0.939 0.949 0.936 0.875 
   1   (0.112) 0.094 0.159 0.061 0.051 0.064 0.125 

Locus 1318 : 
2 alleles
3.6% missing data
   2   (0.913) 0.930 0.982 0.944 0.896 0.977 0.938 
   4   (0.087) 0.070 0.018 0.056 0.104 0.023 0.062 

Locus 1319 : 
2 alleles
4.3% missing data
   1   (0.330) 0.359 0.346 0.451 0.342 0.312 0.170 
   2   (0.670) 0.641 0.654 0.549 0.658 0.688 0.830 

Locus 1320 : 
2 alleles
15.2% missing data
   1   (0.652) 0.684 0.916 0.678 0.567 0.450 0.673 
   3   (0.348) 0.316 0.084 0.322 0.433 0.550 0.327 

Locus 1321 : 
2 alleles
15.2% missing data
   3   (0.832) 0.815 0.977 0.631 0.562 0.981 0.947 
   4   (0.168) 0.185 0.023 0.369 0.438 0.019 0.053 

Locus 1322 : 
2 alleles
3.6% missing data
   1   (0.594) 0.557 0.464 0.659 0.619 0.681 0.551 
   3   (0.406) 0.443 0.536 0.341 0.381 0.319 0.449 

Locus 1323 : 
2 alleles
9.4% missing data
   2   (0.875) 0.917 0.967 0.894 0.892 0.856 0.918 
   4   (0.125) 0.083 0.033 0.106 0.108 0.144 0.082 

Locus 1324 : 
2 alleles
6.5% missing data
   2   (0.492) 0.588 0.778 0.423 0.475 0.660 0.431 
   1   (0.508) 0.412 0.222 0.577 0.525 0.340 0.569 

Locus 1325 : 
2 alleles
6.5% missing data
   2   (0.212) 0.155 0.075 0.189 0.219 0.402 0.169 
   4   (0.788) 0.845 0.925 0.811 0.781 0.598 0.831 

Locus 1326 : 
2 alleles
13.0% missing data
   3   (0.862) 0.611 0.908 0.911 0.832 0.931 0.921 
   1   (0.138) 0.389 0.092 0.089 0.168 0.069 0.079 

Locus 1327 : 
2 alleles
10.9% missing data
   2   (0.932) 0.969 0.986 0.948 0.952 0.985 0.955 
   1   (0.068) 0.031 0.014 0.052 0.048 0.015 0.045 

Locus 1328 : 
2 alleles
5.8% missing data
   2   (0.563) 0.479 0.876 0.597 0.645 0.719 0.441 
   4   (0.437) 0.521 0.124 0.403 0.355 0.281 0.559 

Locus 1329 : 
2 alleles
2.2% missing data
   2   (0.898) 0.933 0.974 0.930 0.935 0.975 0.875 
   4   (0.102) 0.067 0.026 0.070 0.065 0.025 0.125 

Locus 1330 : 
2 alleles
11.6% missing data
   1   (0.888) 0.939 0.823 0.917 0.897 0.972 0.920 
   3   (0.112) 0.061 0.177 0.083 0.103 0.028 0.080 

Locus 1331 : 
2 alleles
11.6% missing data
   1   (0.846) 0.863 0.952 0.820 0.905 0.877 0.902 
   4   (0.154) 0.137 0.048 0.180 0.095 0.123 0.098 

Locus 1332 : 
2 alleles
13.0% missing data
   2   (0.892) 0.835 0.947 0.927 0.911 0.955 0.919 
   4   (0.108) 0.165 0.053 0.073 0.089 0.045 0.081 

Locus 1333 : 
2 alleles
15.9% missing data
   1   (0.073) 0.027 0.016 0.034 0.038 0.035 0.088 
   4   (0.927) 0.973 0.984 0.966 0.962 0.965 0.912 

Locus 1334 : 
2 alleles
1.4% missing data
   1   (0.902) 0.934 0.684 0.932 0.930 0.982 0.946 
   2   (0.098) 0.066 0.316 0.068 0.070 0.018 0.054 

Locus 1335 : 
2 alleles
12.3% missing data
   1   (0.944) 0.947 0.994 0.896 0.964 0.995 0.987 
   4   (0.056) 0.053 0.006 0.104 0.036 0.005 0.013 

Locus 1336 : 
2 alleles
5.1% missing data
   3   (0.860) 0.868 0.952 0.871 0.864 0.953 0.880 
   1   (0.140) 0.132 0.048 0.129 0.136 0.047 0.120 

Locus 1337 : 
2 alleles
17.4% missing data
   2   (0.924) 0.943 0.972 0.980 0.953 0.848 0.920 
   4   (0.076) 0.057 0.028 0.020 0.047 0.152 0.080 

Locus 1338 : 
2 alleles
5.1% missing data
   2   (0.907) 0.919 0.975 0.932 0.938 0.979 0.916 
   1   (0.093) 0.081 0.025 0.068 0.062 0.021 0.084 

Locus 1339 : 
2 alleles
1.4% missing data
   2   (0.905) 0.886 0.981 0.946 0.958 0.978 0.889 
   3   (0.095) 0.114 0.019 0.054 0.042 0.022 0.111 

Locus 1340 : 
2 alleles
2.2% missing data
   1   (0.872) 0.942 0.960 0.895 0.809 0.895 0.902 
   3   (0.128) 0.058 0.040 0.105 0.191 0.105 0.098 

Locus 1341 : 
2 alleles
4.3% missing data
   1   (0.897) 0.917 0.979 0.930 0.785 0.978 0.916 
   3   (0.103) 0.083 0.021 0.070 0.215 0.022 0.084 

Locus 1342 : 
2 alleles
1.4% missing data
   3   (0.884) 0.914 0.978 0.811 0.923 0.948 0.956 
   1   (0.116) 0.086 0.022 0.189 0.077 0.052 0.044 

Locus 1343 : 
2 alleles
10.9% missing data
   2   (0.831) 0.849 0.779 0.883 0.856 0.938 0.826 
   4   (0.169) 0.151 0.221 0.117 0.144 0.062 0.174 

Locus 1344 : 
2 alleles
3.6% missing data
   2   (0.887) 0.930 0.977 0.909 0.947 0.973 0.854 
   4   (0.113) 0.070 0.023 0.091 0.053 0.027 0.146 

Locus 1345 : 
2 alleles
10.9% missing data
   2   (0.477) 0.426 0.097 0.664 0.708 0.484 0.304 
   4   (0.523) 0.574 0.903 0.336 0.292 0.516 0.696 

Locus 1346 : 
2 alleles
10.9% missing data
   4   (0.885) 0.948 0.890 0.927 0.968 0.957 0.813 
   2   (0.115) 0.052 0.110 0.073 0.032 0.043 0.187 

Locus 1347 : 
2 alleles
0.0% missing data
   3   (0.699) 0.589 0.941 0.677 0.568 0.922 0.701 
   1   (0.301) 0.411 0.059 0.323 0.432 0.078 0.299 

Locus 1348 : 
2 alleles
4.3% missing data
   3   (0.913) 0.946 0.975 0.943 0.945 0.958 0.934 
   1   (0.087) 0.054 0.025 0.057 0.055 0.042 0.066 

Locus 1349 : 
2 alleles
13.8% missing data
   1   (0.509) 0.421 0.139 0.555 0.436 0.436 0.606 
   3   (0.491) 0.579 0.861 0.445 0.564 0.564 0.394 

Locus 1350 : 
2 alleles
10.9% missing data
   1   (0.931) 0.955 0.989 0.921 0.933 0.972 0.983 
   3   (0.069) 0.045 0.011 0.079 0.067 0.028 0.017 

Locus 1351 : 
2 alleles
17.4% missing data
   2   (0.631) 0.662 0.583 0.595 0.676 0.629 0.697 
   4   (0.369) 0.338 0.417 0.405 0.324 0.371 0.303 

Locus 1352 : 
2 alleles
14.5% missing data
   1   (0.545) 0.724 0.489 0.491 0.573 0.689 0.493 
   4   (0.455) 0.276 0.511 0.509 0.427 0.311 0.507 

Locus 1353 : 
2 alleles
12.3% missing data
   2   (0.893) 0.947 0.614 0.968 0.971 0.920 0.837 
   4   (0.107) 0.053 0.386 0.032 0.029 0.080 0.163 

Locus 1354 : 
2 alleles
4.3% missing data
   4   (0.923) 0.939 0.977 0.971 0.934 0.917 0.939 
   2   (0.077) 0.061 0.023 0.029 0.066 0.083 0.061 

Locus 1355 : 
2 alleles
10.9% missing data
   3   (0.449) 0.559 0.400 0.470 0.487 0.477 0.364 
   1   (0.551) 0.441 0.600 0.530 0.513 0.523 0.636 

Locus 1356 : 
2 alleles
6.5% missing data
   2   (0.844) 0.874 0.616 0.899 0.874 0.869 0.889 
   4   (0.156) 0.126 0.384 0.101 0.126 0.131 0.111 

Locus 1357 : 
2 alleles
7.2% missing data
   4   (0.775) 0.777 0.921 0.802 0.867 0.828 0.738 
   2   (0.225) 0.223 0.079 0.198 0.133 0.172 0.262 

Locus 1358 : 
2 alleles
4.3% missing data
   3   (0.880) 0.921 0.974 0.928 0.794 0.906 0.890 
   1   (0.120) 0.079 0.026 0.072 0.206 0.094 0.110 

Locus 1359 : 
2 alleles
5.8% missing data
   3   (0.539) 0.762 0.110 0.824 0.828 0.084 0.265 
   1   (0.461) 0.238 0.890 0.176 0.172 0.916 0.735 

Locus 1360 : 
2 alleles
5.1% missing data
   1   (0.279) 0.384 0.068 0.236 0.230 0.268 0.298 
   3   (0.721) 0.616 0.932 0.764 0.770 0.732 0.702 

Locus 1361 : 
2 alleles
5.1% missing data
   1   (0.123) 0.100 0.031 0.078 0.211 0.086 0.104 
   3   (0.877) 0.900 0.969 0.922 0.789 0.914 0.896 

Locus 1362 : 
2 alleles
12.3% missing data
   4   (0.824) 0.905 0.922 0.835 0.884 0.780 0.838 
   1   (0.176) 0.095 0.078 0.165 0.116 0.220 0.162 

Locus 1363 : 
2 alleles
2.9% missing data
   3   (0.881) 0.868 0.678 0.916 0.895 0.977 0.927 
   1   (0.119) 0.132 0.322 0.084 0.105 0.023 0.073 

Locus 1364 : 
2 alleles
13.8% missing data
   4   (0.922) 0.952 0.977 0.978 0.971 0.928 0.864 
   2   (0.078) 0.048 0.023 0.022 0.029 0.072 0.136 

Locus 1365 : 
2 alleles
14.5% missing data
   2   (0.182) 0.242 0.031 0.243 0.287 0.050 0.106 
   3   (0.818) 0.758 0.969 0.757 0.713 0.950 0.894 

Locus 1366 : 
2 alleles
10.9% missing data
   2   (0.385) 0.347 0.087 0.464 0.338 0.134 0.469 
   4   (0.615) 0.653 0.913 0.536 0.662 0.866 0.531 

Locus 1367 : 
2 alleles
0.7% missing data
   1   (0.898) 0.948 0.964 0.924 0.900 0.961 0.908 
   3   (0.102) 0.052 0.036 0.076 0.100 0.039 0.092 

Locus 1368 : 
2 alleles
10.1% missing data
   2   (0.646) 0.636 0.916 0.630 0.474 0.886 0.592 
   4   (0.354) 0.364 0.084 0.370 0.526 0.114 0.408 

Locus 1369 : 
2 alleles
4.3% missing data
   1   (0.473) 0.502 0.852 0.402 0.389 0.545 0.463 
   3   (0.527) 0.498 0.148 0.598 0.611 0.455 0.537 

Locus 1370 : 
2 alleles
14.5% missing data
   3   (0.896) 0.921 0.855 0.846 0.922 0.987 0.968 
   1   (0.104) 0.079 0.145 0.154 0.078 0.013 0.032 

Locus 1371 : 
2 alleles
12.3% missing data
   1   (0.120) 0.068 0.038 0.087 0.297 0.049 0.103 
   3   (0.880) 0.932 0.962 0.913 0.703 0.951 0.897 

Locus 1372 : 
2 alleles
3.6% missing data
   1   (0.841) 0.824 0.649 0.893 0.847 0.895 0.897 
   4   (0.159) 0.176 0.351 0.107 0.153 0.105 0.103 

Locus 1373 : 
2 alleles
5.8% missing data
   3   (0.844) 0.883 0.949 0.880 0.879 0.868 0.834 
   4   (0.156) 0.117 0.051 0.120 0.121 0.132 0.166 

Locus 1374 : 
2 alleles
4.3% missing data
   3   (0.879) 0.904 0.976 0.882 0.809 0.965 0.912 
   1   (0.121) 0.096 0.024 0.118 0.191 0.035 0.088 

Locus 1375 : 
2 alleles
3.6% missing data
   1   (0.824) 0.807 0.949 0.809 0.856 0.892 0.869 
   2   (0.176) 0.193 0.051 0.191 0.144 0.108 0.131 

Locus 1376 : 
2 alleles
1.4% missing data
   2   (0.934) 0.958 0.989 0.913 0.942 0.988 0.980 
   4   (0.066) 0.042 0.011 0.087 0.058 0.012 0.020 

Locus 1377 : 
2 alleles
1.4% missing data
   2   (0.907) 0.969 0.966 0.941 0.966 0.939 0.897 
   3   (0.093) 0.031 0.034 0.059 0.034 0.061 0.103 

Locus 1378 : 
2 alleles
10.1% missing data
   1   (0.725) 0.823 0.633 0.793 0.661 0.833 0.650 
   3   (0.275) 0.177 0.367 0.207 0.339 0.167 0.350 

Locus 1379 : 
2 alleles
16.7% missing data
   3   (0.631) 0.873 0.318 0.894 0.887 0.110 0.261 
   1   (0.369) 0.127 0.682 0.106 0.113 0.890 0.739 

Locus 1380 : 
2 alleles
3.6% missing data
   3   (0.789) 0.766 0.929 0.822 0.816 0.866 0.775 
   1   (0.211) 0.234 0.071 0.178 0.184 0.134 0.225 

Locus 1381 : 
2 alleles
10.9% missing data
   1   (0.855) 0.777 0.978 0.718 0.880 0.979 0.940 
   4   (0.145) 0.223 0.022 0.282 0.120 0.021 0.060 

Locus 1382 : 
2 alleles
7.2% missing data
   3   (0.865) 0.739 0.694 0.929 0.913 0.934 0.903 
   1   (0.135) 0.261 0.306 0.071 0.087 0.066 0.097 

Locus 1383 : 
2 alleles
15.2% missing data
   3   (0.918) 0.953 0.874 0.971 0.954 0.904 0.919 
   4   (0.082) 0.047 0.126 0.029 0.046 0.096 0.081 

Locus 1384 : 
2 alleles
13.0% missing data
   2   (0.852) 0.769 0.955 0.884 0.858 0.920 0.886 
   1   (0.148) 0.231 0.045 0.116 0.142 0.080 0.114 

Locus 1385 : 
2 alleles
2.9% missing data
   2   (0.744) 0.800 0.924 0.769 0.815 0.820 0.672 
   4   (0.256) 0.200 0.076 0.231 0.185 0.180 0.328 

Locus 1386 : 
2 alleles
14.5% missing data
   2   (0.877) 0.868 0.966 0.935 0.901 0.952 0.832 
   4   (0.123) 0.132 0.034 0.065 0.099 0.048 0.168 

Locus 1387 : 
2 alleles
4.3% missing data
   1   (0.721) 0.633 0.329 0.784 0.820 0.669 0.790 
   3   (0.279) 0.367 0.671 0.216 0.180 0.331 0.210 

Locus 1388 : 
2 alleles
15.2% missing data
   1   (0.256) 0.250 0.373 0.238 0.393 0.183 0.175 
   3   (0.744) 0.750 0.627 0.762 0.607 0.817 0.825 

Locus 1389 : 
2 alleles
4.3% missing data
   4   (0.864) 0.908 0.614 0.909 0.907 0.936 0.895 
   1   (0.136) 0.092 0.386 0.091 0.093 0.064 0.105 

Locus 1390 : 
2 alleles
12.3% missing data
   2   (0.874) 0.923 0.715 0.932 0.946 0.806 0.887 
   4   (0.126) 0.077 0.285 0.068 0.054 0.194 0.113 

Locus 1391 : 
2 alleles
6.5% missing data
   2   (0.098) 0.051 0.032 0.051 0.121 0.065 0.101 
   4   (0.902) 0.949 0.968 0.949 0.879 0.935 0.899 

Locus 1392 : 
2 alleles
10.9% missing data
   1   (0.172) 0.230 0.045 0.153 0.159 0.087 0.152 
   2   (0.828) 0.770 0.955 0.847 0.841 0.913 0.848 

Locus 1393 : 
2 alleles
3.6% missing data
   1   (0.912) 0.956 0.974 0.956 0.946 0.903 0.918 
   3   (0.088) 0.044 0.026 0.044 0.054 0.097 0.082 

Locus 1394 : 
2 alleles
14.5% missing data
   3   (0.899) 0.964 0.796 0.954 0.963 0.917 0.861 
   4   (0.101) 0.036 0.204 0.046 0.037 0.083 0.139 

Locus 1395 : 
2 alleles
13.0% missing data
   2   (0.897) 0.891 0.962 0.954 0.886 0.922 0.900 
   3   (0.103) 0.109 0.038 0.046 0.114 0.078 0.100 

Locus 1396 : 
2 alleles
12.3% missing data
   3   (0.895) 0.955 0.453 0.928 0.954 0.968 0.927 
   1   (0.105) 0.045 0.547 0.072 0.046 0.032 0.073 

Locus 1397 : 
2 alleles
15.9% missing data
   2   (0.882) 0.884 0.965 0.910 0.922 0.960 0.881 
   4   (0.118) 0.116 0.035 0.090 0.078 0.040 0.119 

Locus 1398 : 
2 alleles
2.2% missing data
   1   (0.945) 0.957 0.994 0.882 0.953 0.996 0.989 
   2   (0.055) 0.043 0.006 0.118 0.047 0.004 0.011 

Locus 1399 : 
2 alleles
3.6% missing data
   1   (0.887) 0.901 0.969 0.918 0.935 0.967 0.872 
   4   (0.113) 0.099 0.031 0.082 0.065 0.033 0.128 

Locus 1400 : 
2 alleles
3.6% missing data
   4   (0.859) 0.908 0.944 0.916 0.881 0.867 0.824 
   2   (0.141) 0.092 0.056 0.084 0.119 0.133 0.176 

Locus 1401 : 
2 alleles
15.2% missing data
   4   (0.826) 0.712 0.956 0.864 0.818 0.929 0.831 
   3   (0.174) 0.288 0.044 0.136 0.182 0.071 0.169 

Locus 1402 : 
2 alleles
14.5% missing data
   2   (0.844) 0.903 0.774 0.890 0.902 0.915 0.807 
   1   (0.156) 0.097 0.226 0.110 0.098 0.085 0.193 

Locus 1403 : 
2 alleles
1.4% missing data
   3   (0.919) 0.883 0.986 0.921 0.932 0.987 0.961 
   4   (0.081) 0.117 0.014 0.079 0.068 0.013 0.039 

Locus 1404 : 
2 alleles
4.3% missing data
   1   (0.693) 0.696 0.913 0.763 0.672 0.473 0.673 
   4   (0.307) 0.304 0.087 0.237 0.328 0.527 0.327 

Locus 1405 : 
2 alleles
13.8% missing data
   4   (0.432) 0.406 0.406 0.431 0.633 0.495 0.353 
   3   (0.568) 0.594 0.594 0.569 0.367 0.505 0.647 

Locus 1406 : 
2 alleles
2.9% missing data
   1   (0.868) 0.919 0.903 0.934 0.911 0.897 0.805 
   3   (0.132) 0.081 0.097 0.066 0.089 0.103 0.195 

Locus 1407 : 
2 alleles
3.6% missing data
   1   (0.887) 0.924 0.961 0.952 0.938 0.934 0.797 
   2   (0.113) 0.076 0.039 0.048 0.062 0.066 0.203 

Locus 1408 : 
2 alleles
13.0% missing data
   1   (0.545) 0.515 0.709 0.518 0.515 0.580 0.572 
   3   (0.455) 0.485 0.291 0.482 0.485 0.420 0.428 

Locus 1409 : 
2 alleles
7.2% missing data
   3   (0.896) 0.894 0.975 0.896 0.900 0.965 0.942 
   2   (0.104) 0.106 0.025 0.104 0.100 0.035 0.058 

Locus 1410 : 
2 alleles
13.0% missing data
   2   (0.762) 0.799 0.841 0.863 0.860 0.512 0.697 
   1   (0.238) 0.201 0.159 0.137 0.140 0.488 0.303 

Locus 1411 : 
2 alleles
5.8% missing data
   1   (0.434) 0.488 0.415 0.440 0.438 0.291 0.429 
   2   (0.566) 0.512 0.585 0.560 0.562 0.709 0.571 

Locus 1412 : 
2 alleles
2.9% missing data
   1   (0.421) 0.478 0.606 0.598 0.640 0.123 0.232 
   3   (0.579) 0.522 0.394 0.402 0.360 0.877 0.768 

Locus 1413 : 
2 alleles
7.2% missing data
   1   (0.888) 0.923 0.970 0.943 0.922 0.954 0.822 
   3   (0.112) 0.077 0.030 0.057 0.078 0.046 0.178 

Locus 1414 : 
2 alleles
9.4% missing data
   2   (0.822) 0.902 0.922 0.928 0.844 0.765 0.665 
   3   (0.178) 0.098 0.078 0.072 0.156 0.235 0.335 

Locus 1415 : 
2 alleles
6.5% missing data
   1   (0.842) 0.856 0.959 0.856 0.887 0.874 0.864 
   4   (0.158) 0.144 0.041 0.144 0.113 0.126 0.136 

Locus 1416 : 
2 alleles
3.6% missing data
   3   (0.699) 0.649 0.916 0.728 0.620 0.801 0.681 
   1   (0.301) 0.351 0.084 0.272 0.380 0.199 0.319 

Locus 1417 : 
2 alleles
13.0% missing data
   2   (0.855) 0.758 0.962 0.899 0.862 0.949 0.851 
   4   (0.145) 0.242 0.038 0.101 0.138 0.051 0.149 

Locus 1418 : 
2 alleles
5.1% missing data
   2   (0.895) 0.937 0.960 0.954 0.915 0.913 0.859 
   3   (0.105) 0.063 0.040 0.046 0.085 0.087 0.141 

Locus 1419 : 
2 alleles
13.0% missing data
   3   (0.811) 0.897 0.501 0.921 0.917 0.626 0.750 
   1   (0.189) 0.103 0.499 0.079 0.083 0.374 0.250 

Locus 1420 : 
2 alleles
4.3% missing data
   3   (0.885) 0.929 0.966 0.915 0.945 0.935 0.874 
   1   (0.115) 0.071 0.034 0.085 0.055 0.065 0.126 

Locus 1421 : 
2 alleles
12.3% missing data
   1   (0.380) 0.481 0.398 0.348 0.604 0.357 0.285 
   3   (0.620) 0.519 0.602 0.652 0.396 0.643 0.715 

Locus 1422 : 
2 alleles
10.1% missing data
   1   (0.084) 0.072 0.015 0.126 0.076 0.012 0.031 
   3   (0.916) 0.928 0.985 0.874 0.924 0.988 0.969 

Locus 1423 : 
2 alleles
12.3% missing data
   3   (0.703) 0.784 0.715 0.710 0.668 0.798 0.706 
   1   (0.297) 0.216 0.285 0.290 0.332 0.202 0.294 

Locus 1424 : 
2 alleles
12.3% missing data
   4   (0.866) 0.940 0.959 0.895 0.952 0.775 0.860 
   2   (0.134) 0.060 0.041 0.105 0.048 0.225 0.140 

Locus 1425 : 
2 alleles
5.8% missing data
   4   (0.667) 0.806 0.481 0.801 0.870 0.624 0.451 
   2   (0.333) 0.194 0.519 0.199 0.130 0.376 0.549 

Locus 1426 : 
2 alleles
8.7% missing data
   2   (0.920) 0.956 0.798 0.928 0.855 0.992 0.976 
   3   (0.080) 0.044 0.202 0.072 0.145 0.008 0.024 

Locus 1427 : 
2 alleles
17.4% missing data
   2   (0.665) 0.721 0.691 0.625 0.759 0.778 0.663 
   3   (0.335) 0.279 0.309 0.375 0.241 0.222 0.337 

Locus 1428 : 
2 alleles
3.6% missing data
   1   (0.902) 0.961 0.959 0.951 0.953 0.962 0.831 
   3   (0.098) 0.039 0.041 0.049 0.047 0.038 0.169 

Locus 1429 : 
2 alleles
19.6% missing data
   1   (0.895) 0.922 0.983 0.904 0.883 0.943 0.933 
   4   (0.105) 0.078 0.017 0.096 0.117 0.057 0.067 

Locus 1430 : 
2 alleles
3.6% missing data
   1   (0.821) 0.921 0.537 0.876 0.914 0.885 0.789 
   2   (0.179) 0.079 0.463 0.124 0.086 0.115 0.211 

Locus 1431 : 
2 alleles
6.5% missing data
   3   (0.838) 0.848 0.953 0.905 0.824 0.672 0.854 
   2   (0.162) 0.152 0.047 0.095 0.176 0.328 0.146 

Locus 1432 : 
2 alleles
7.2% missing data
   1   (0.521) 0.511 0.756 0.449 0.605 0.484 0.551 
   3   (0.479) 0.489 0.244 0.551 0.395 0.516 0.449 

Locus 1433 : 
2 alleles
7.2% missing data
   3   (0.828) 0.899 0.962 0.836 0.779 0.871 0.849 
   1   (0.172) 0.101 0.038 0.164 0.221 0.129 0.151 

Locus 1434 : 
2 alleles
12.3% missing data
   1   (0.913) 0.936 0.935 0.955 0.927 0.962 0.921 
   3   (0.087) 0.064 0.065 0.045 0.073 0.038 0.079 

Locus 1435 : 
2 alleles
5.1% missing data
   1   (0.885) 0.940 0.960 0.942 0.829 0.948 0.842 
   3   (0.115) 0.060 0.040 0.058 0.171 0.052 0.158 

Locus 1436 : 
2 alleles
12.3% missing data
   4   (0.909) 0.880 0.981 0.945 0.900 0.901 0.956 
   2   (0.091) 0.120 0.019 0.055 0.100 0.099 0.044 

Locus 1437 : 
2 alleles
2.9% missing data
   1   (0.912) 0.934 0.988 0.922 0.817 0.987 0.942 
   3   (0.088) 0.066 0.012 0.078 0.183 0.013 0.058 

Locus 1438 : 
2 alleles
10.1% missing data
   2   (0.734) 0.535 0.624 0.752 0.706 0.921 0.799 
   4   (0.266) 0.465 0.376 0.248 0.294 0.079 0.201 

Locus 1439 : 
2 alleles
3.6% missing data
   1   (0.908) 0.898 0.980 0.953 0.942 0.967 0.894 
   3   (0.092) 0.102 0.020 0.047 0.058 0.033 0.106 

Locus 1440 : 
2 alleles
5.1% missing data
   3   (0.870) 0.929 0.961 0.942 0.917 0.710 0.834 
   1   (0.130) 0.071 0.039 0.058 0.083 0.290 0.166 

Locus 1441 : 
2 alleles
4.3% missing data
   1   (0.631) 0.760 0.517 0.679 0.547 0.668 0.590 
   4   (0.369) 0.240 0.483 0.321 0.453 0.332 0.410 

Locus 1442 : 
2 alleles
13.0% missing data
   4   (0.781) 0.630 0.940 0.873 0.741 0.734 0.770 
   2   (0.219) 0.370 0.060 0.127 0.259 0.266 0.230 

Locus 1443 : 
2 alleles
17.4% missing data
   1   (0.897) 0.952 0.896 0.966 0.953 0.799 0.852 
   4   (0.103) 0.048 0.104 0.034 0.047 0.201 0.148 

Locus 1444 : 
2 alleles
13.0% missing data
   2   (0.908) 0.954 0.970 0.930 0.922 0.956 0.931 
   4   (0.092) 0.046 0.030 0.070 0.078 0.044 0.069 

Locus 1445 : 
2 alleles
13.0% missing data
   2   (0.759) 0.820 0.712 0.791 0.773 0.879 0.721 
   1   (0.241) 0.180 0.288 0.209 0.227 0.121 0.279 

Locus 1446 : 
2 alleles
17.4% missing data
   2   (0.890) 0.981 0.506 0.987 0.984 0.637 0.673 
   3   (0.110) 0.019 0.494 0.013 0.016 0.363 0.327 

Locus 1447 : 
2 alleles
10.1% missing data
   2   (0.321) 0.200 0.105 0.343 0.302 0.163 0.425 
   4   (0.679) 0.800 0.895 0.657 0.698 0.837 0.575 

Locus 1448 : 
2 alleles
5.1% missing data
   1   (0.906) 0.930 0.979 0.932 0.922 0.974 0.915 
   4   (0.094) 0.070 0.021 0.068 0.078 0.026 0.085 

Locus 1449 : 
2 alleles
10.9% missing data
   3   (0.910) 0.923 0.962 0.950 0.946 0.974 0.903 
   4   (0.090) 0.077 0.038 0.050 0.054 0.026 0.097 

Locus 1450 : 
2 alleles
10.9% missing data
   1   (0.579) 0.520 0.864 0.517 0.564 0.440 0.671 
   3   (0.421) 0.480 0.136 0.483 0.436 0.560 0.329 

Locus 1451 : 
2 alleles
14.5% missing data
   4   (0.878) 0.930 0.556 0.900 0.951 0.963 0.912 
   1   (0.122) 0.070 0.444 0.100 0.049 0.037 0.088 

Locus 1452 : 
2 alleles
4.3% missing data
   1   (0.474) 0.505 0.196 0.506 0.497 0.299 0.522 
   3   (0.526) 0.495 0.804 0.494 0.503 0.701 0.478 

Locus 1453 : 
2 alleles
5.8% missing data
   3   (0.552) 0.695 0.129 0.770 0.630 0.506 0.320 
   1   (0.448) 0.305 0.871 0.230 0.370 0.494 0.680 

Locus 1454 : 
2 alleles
13.0% missing data
   2   (0.854) 0.881 0.775 0.922 0.905 0.867 0.838 
   4   (0.146) 0.119 0.225 0.078 0.095 0.133 0.162 

Locus 1455 : 
2 alleles
0.7% missing data
   1   (0.917) 0.896 0.820 0.940 0.941 0.993 0.968 
   3   (0.083) 0.104 0.180 0.060 0.059 0.007 0.032 

Locus 1456 : 
2 alleles
2.9% missing data
   2   (0.900) 0.941 0.953 0.935 0.936 0.977 0.880 
   4   (0.100) 0.059 0.047 0.065 0.064 0.023 0.120 

Locus 1457 : 
2 alleles
13.8% missing data
   2   (0.919) 0.948 0.981 0.952 0.892 0.966 0.944 
   4   (0.081) 0.052 0.019 0.048 0.108 0.034 0.056 

Locus 1458 : 
2 alleles
5.1% missing data
   3   (0.919) 0.963 0.986 0.891 0.914 0.985 0.963 
   1   (0.081) 0.037 0.014 0.109 0.086 0.015 0.037 

Locus 1459 : 
2 alleles
13.0% missing data
   4   (0.906) 0.823 0.980 0.934 0.950 0.976 0.936 
   2   (0.094) 0.177 0.020 0.066 0.050 0.024 0.064 

Locus 1460 : 
2 alleles
12.3% missing data
   2   (0.097) 0.022 0.463 0.016 0.023 0.177 0.203 
   4   (0.903) 0.978 0.537 0.984 0.977 0.823 0.797 

Locus 1461 : 
2 alleles
2.2% missing data
   2   (0.153) 0.251 0.321 0.096 0.090 0.160 0.087 
   4   (0.847) 0.749 0.679 0.904 0.910 0.840 0.913 

Locus 1462 : 
2 alleles
18.1% missing data
   3   (0.856) 0.826 0.946 0.860 0.910 0.958 0.868 
   1   (0.144) 0.174 0.054 0.140 0.090 0.042 0.132 

Locus 1463 : 
2 alleles
10.1% missing data
   2   (0.137) 0.185 0.015 0.417 0.200 0.012 0.031 
   3   (0.863) 0.815 0.985 0.583 0.800 0.988 0.969 

Locus 1464 : 
2 alleles
16.7% missing data
   1   (0.856) 0.900 0.953 0.951 0.819 0.779 0.760 
   3   (0.144) 0.100 0.047 0.049 0.181 0.221 0.240 

Locus 1465 : 
2 alleles
2.2% missing data
   2   (0.883) 0.928 0.967 0.877 0.943 0.906 0.926 
   4   (0.117) 0.072 0.033 0.123 0.057 0.094 0.074 

Locus 1466 : 
2 alleles
10.9% missing data
   2   (0.792) 0.831 0.879 0.843 0.778 0.764 0.788 
   4   (0.208) 0.169 0.121 0.157 0.222 0.236 0.212 

Locus 1467 : 
2 alleles
2.9% missing data
   1   (0.878) 0.912 0.962 0.912 0.905 0.959 0.852 
   2   (0.122) 0.088 0.038 0.088 0.095 0.041 0.148 

Locus 1468 : 
2 alleles
5.8% missing data
   2   (0.086) 0.048 0.433 0.033 0.056 0.032 0.063 
   4   (0.914) 0.952 0.567 0.967 0.944 0.968 0.937 

Locus 1469 : 
2 alleles
13.8% missing data
   4   (0.621) 0.783 0.532 0.645 0.606 0.736 0.538 
   2   (0.379) 0.217 0.468 0.355 0.394 0.264 0.462 

Locus 1470 : 
2 alleles
2.9% missing data
   2   (0.895) 0.937 0.969 0.950 0.946 0.759 0.895 
   4   (0.105) 0.063 0.031 0.050 0.054 0.241 0.105 

Locus 1471 : 
2 alleles
2.9% missing data
   1   (0.881) 0.851 0.977 0.875 0.918 0.979 0.911 
   3   (0.119) 0.149 0.023 0.125 0.082 0.021 0.089 

Locus 1472 : 
2 alleles
7.2% missing data
   3   (0.725) 0.804 0.557 0.771 0.539 0.867 0.728 
   1   (0.275) 0.196 0.443 0.229 0.461 0.133 0.272 

Locus 1473 : 
2 alleles
5.8% missing data
   1   (0.747) 0.759 0.663 0.784 0.645 0.812 0.793 
   3   (0.253) 0.241 0.337 0.216 0.355 0.188 0.207 

Locus 1474 : 
2 alleles
10.9% missing data
   2   (0.887) 0.932 0.744 0.896 0.924 0.972 0.937 
   4   (0.113) 0.068 0.256 0.104 0.076 0.028 0.063 

Locus 1475 : 
2 alleles
2.9% missing data
   3   (0.943) 0.954 0.995 0.864 0.949 0.996 0.989 
   1   (0.057) 0.046 0.005 0.136 0.051 0.004 0.011 

Locus 1476 : 
2 alleles
2.2% missing data
   2   (0.816) 0.808 0.959 0.793 0.700 0.901 0.883 
   4   (0.184) 0.192 0.041 0.207 0.300 0.099 0.117 

Locus 1477 : 
2 alleles
9.4% missing data
   4   (0.940) 0.928 0.993 0.888 0.949 0.995 0.987 
   2   (0.060) 0.072 0.007 0.112 0.051 0.005 0.013 

Locus 1478 : 
2 alleles
12.3% missing data
   3   (0.772) 0.793 0.913 0.715 0.618 0.893 0.843 
   1   (0.228) 0.207 0.087 0.285 0.382 0.107 0.157 

Locus 1479 : 
2 alleles
12.3% missing data
   1   (0.835) 0.893 0.961 0.859 0.918 0.840 0.808 
   3   (0.165) 0.107 0.039 0.141 0.082 0.160 0.192 

Locus 1480 : 
2 alleles
13.8% missing data
   2   (0.913) 0.975 0.791 0.975 0.974 0.902 0.899 
   4   (0.087) 0.025 0.209 0.025 0.026 0.098 0.101 

Locus 1481 : 
2 alleles
18.8% missing data
   1   (0.120) 0.141 0.030 0.109 0.089 0.050 0.089 
   3   (0.880) 0.859 0.970 0.891 0.911 0.950 0.911 

Locus 1482 : 
2 alleles
16.7% missing data
   3   (0.625) 0.652 0.180 0.726 0.429 0.534 0.678 
   1   (0.375) 0.348 0.820 0.274 0.571 0.466 0.322 

Locus 1483 : 
2 alleles
11.6% missing data
   4   (0.891) 0.907 0.973 0.851 0.936 0.976 0.937 
   2   (0.109) 0.093 0.027 0.149 0.064 0.024 0.063 

Locus 1484 : 
2 alleles
0.7% missing data
   3   (0.862) 0.926 0.929 0.878 0.936 0.957 0.819 
   1   (0.138) 0.074 0.071 0.122 0.064 0.043 0.181 

Locus 1485 : 
2 alleles
13.0% missing data
   4   (0.403) 0.299 0.665 0.473 0.404 0.283 0.336 
   2   (0.597) 0.701 0.335 0.527 0.596 0.717 0.664 

Locus 1486 : 
2 alleles
11.6% missing data
   1   (0.909) 0.946 0.979 0.932 0.912 0.960 0.933 
   2   (0.091) 0.054 0.021 0.068 0.088 0.040 0.067 

Locus 1487 : 
2 alleles
3.6% missing data
   2   (0.847) 0.894 0.963 0.824 0.905 0.927 0.863 
   3   (0.153) 0.106 0.037 0.176 0.095 0.073 0.137 

Locus 1488 : 
2 alleles
10.9% missing data
   1   (0.203) 0.137 0.053 0.238 0.111 0.084 0.235 
   3   (0.797) 0.863 0.947 0.762 0.889 0.916 0.765 

Locus 1489 : 
2 alleles
5.1% missing data
   1   (0.910) 0.914 0.976 0.973 0.955 0.659 0.928 
   3   (0.090) 0.086 0.024 0.027 0.045 0.341 0.072 

Locus 1490 : 
2 alleles
10.9% missing data
   4   (0.908) 0.878 0.984 0.933 0.908 0.982 0.933 
   1   (0.092) 0.122 0.016 0.067 0.092 0.018 0.067 

Locus 1491 : 
2 alleles
11.6% missing data
   1   (0.834) 0.899 0.960 0.821 0.893 0.877 0.841 
   4   (0.166) 0.101 0.040 0.179 0.107 0.123 0.159 

Locus 1492 : 
2 alleles
2.9% missing data
   4   (0.729) 0.718 0.882 0.722 0.755 0.823 0.730 
   2   (0.271) 0.282 0.118 0.278 0.245 0.177 0.270 

Locus 1493 : 
2 alleles
9.4% missing data
   1   (0.920) 0.926 0.983 0.931 0.922 0.982 0.958 
   3   (0.080) 0.074 0.017 0.069 0.078 0.018 0.042 

Locus 1494 : 
2 alleles
15.9% missing data
   4   (0.912) 0.917 0.973 0.958 0.953 0.866 0.944 
   2   (0.088) 0.083 0.027 0.042 0.047 0.134 0.056 

Locus 1495 : 
2 alleles
14.5% missing data
   1   (0.824) 0.733 0.794 0.872 0.733 0.926 0.863 
   3   (0.176) 0.267 0.206 0.128 0.267 0.074 0.137 

Locus 1496 : 
2 alleles
4.3% missing data
   3   (0.781) 0.722 0.917 0.837 0.845 0.676 0.791 
   1   (0.219) 0.278 0.083 0.163 0.155 0.324 0.209 

Locus 1497 : 
2 alleles
3.6% missing data
   2   (0.842) 0.724 0.963 0.732 0.877 0.971 0.929 
   4   (0.158) 0.276 0.037 0.268 0.123 0.029 0.071 

Locus 1498 : 
2 alleles
11.6% missing data
   2   (0.908) 0.922 0.967 0.953 0.963 0.908 0.913 
   4   (0.092) 0.078 0.033 0.047 0.037 0.092 0.087 

Locus 1499 : 
2 alleles
13.0% missing data
   4   (0.883) 0.920 0.953 0.949 0.966 0.845 0.819 
   2   (0.117) 0.080 0.047 0.051 0.034 0.155 0.181 

Locus 1500 : 
2 alleles
5.1% missing data
   1   (0.177) 0.132 0.058 0.245 0.209 0.085 0.105 
   3   (0.823) 0.868 0.942 0.755 0.791 0.915 0.895 

Locus 1501 : 
2 alleles
1.4% missing data
   1   (0.871) 0.903 0.954 0.893 0.836 0.913 0.910 
   2   (0.129) 0.097 0.046 0.107 0.164 0.087 0.090 

Locus 1502 : 
2 alleles
10.9% missing data
   4   (0.845) 0.912 0.943 0.889 0.873 0.821 0.832 
   1   (0.155) 0.088 0.057 0.111 0.127 0.179 0.168 

Locus 1503 : 
2 alleles
2.2% missing data
   1   (0.912) 0.956 0.969 0.954 0.962 0.915 0.913 
   3   (0.088) 0.044 0.031 0.046 0.038 0.085 0.087 

Locus 1504 : 
2 alleles
3.6% missing data
   1   (0.892) 0.915 0.986 0.862 0.927 0.984 0.923 
   3   (0.108) 0.085 0.014 0.138 0.073 0.016 0.077 

Locus 1505 : 
2 alleles
10.1% missing data
   1   (0.466) 0.517 0.297 0.537 0.371 0.555 0.381 
   4   (0.534) 0.483 0.703 0.463 0.629 0.445 0.619 

Locus 1506 : 
2 alleles
1.4% missing data
   1   (0.557) 0.653 0.442 0.715 0.542 0.198 0.481 
   4   (0.443) 0.347 0.558 0.285 0.458 0.802 0.519 

Locus 1507 : 
2 alleles
2.9% missing data
   4   (0.852) 0.889 0.971 0.852 0.940 0.931 0.833 
   3   (0.148) 0.111 0.029 0.148 0.060 0.069 0.167 

Locus 1508 : 
2 alleles
10.9% missing data
   1   (0.890) 0.888 0.962 0.946 0.941 0.952 0.844 
   3   (0.110) 0.112 0.038 0.054 0.059 0.048 0.156 

Locus 1509 : 
2 alleles
10.9% missing data
   1   (0.268) 0.303 0.287 0.175 0.357 0.346 0.261 
   3   (0.732) 0.697 0.713 0.825 0.643 0.654 0.739 

Locus 1510 : 
2 alleles
12.3% missing data
   4   (0.899) 0.935 0.911 0.952 0.942 0.944 0.875 
   3   (0.101) 0.065 0.089 0.048 0.058 0.056 0.125 

Locus 1511 : 
2 alleles
0.7% missing data
   1   (0.935) 0.944 0.994 0.818 0.948 0.996 0.988 
   2   (0.065) 0.056 0.006 0.182 0.052 0.004 0.012 

Locus 1512 : 
2 alleles
3.6% missing data
   2   (0.769) 0.804 0.907 0.845 0.783 0.447 0.778 
   3   (0.231) 0.196 0.093 0.155 0.217 0.553 0.222 

Locus 1513 : 
2 alleles
13.0% missing data
   4   (0.872) 0.880 0.975 0.798 0.885 0.975 0.933 
   2   (0.128) 0.120 0.025 0.202 0.115 0.025 0.067 

Locus 1514 : 
2 alleles
1.4% missing data
   2   (0.875) 0.918 0.966 0.887 0.949 0.952 0.860 
   3   (0.125) 0.082 0.034 0.113 0.051 0.048 0.140 

Locus 1515 : 
2 alleles
2.9% missing data
   4   (0.815) 0.637 0.617 0.901 0.850 0.859 0.858 
   2   (0.185) 0.363 0.383 0.099 0.150 0.141 0.142 

Locus 1516 : 
2 alleles
12.3% missing data
   4   (0.693) 0.714 0.912 0.671 0.537 0.840 0.696 
   1   (0.307) 0.286 0.088 0.329 0.463 0.160 0.304 

Locus 1517 : 
2 alleles
5.8% missing data
   1   (0.378) 0.503 0.095 0.445 0.544 0.207 0.299 
   4   (0.622) 0.497 0.905 0.555 0.456 0.793 0.701 

Locus 1518 : 
2 alleles
15.2% missing data
   4   (0.649) 0.462 0.913 0.650 0.689 0.858 0.614 
   2   (0.351) 0.538 0.087 0.350 0.311 0.142 0.386 

Locus 1519 : 
2 alleles
17.4% missing data
   2   (0.742) 0.756 0.766 0.714 0.772 0.895 0.756 
   4   (0.258) 0.244 0.234 0.286 0.228 0.105 0.244 

Locus 1520 : 
2 alleles
2.2% missing data
   1   (0.141) 0.070 0.067 0.095 0.128 0.106 0.168 
   3   (0.859) 0.930 0.933 0.905 0.872 0.894 0.832 

Locus 1521 : 
2 alleles
12.3% missing data
   1   (0.094) 0.119 0.075 0.053 0.161 0.046 0.055 
   3   (0.906) 0.881 0.925 0.947 0.839 0.954 0.945 

Locus 1522 : 
2 alleles
2.9% missing data
   2   (0.911) 0.912 0.982 0.913 0.937 0.989 0.942 
   3   (0.089) 0.088 0.018 0.087 0.063 0.011 0.058 

Locus 1523 : 
2 alleles
10.9% missing data
   2   (0.909) 0.949 0.983 0.869 0.939 0.977 0.957 
   4   (0.091) 0.051 0.017 0.131 0.061 0.023 0.043 

Locus 1524 : 
2 alleles
15.9% missing data
   4   (0.707) 0.624 0.719 0.723 0.635 0.773 0.770 
   2   (0.293) 0.376 0.281 0.277 0.365 0.227 0.230 

Locus 1525 : 
2 alleles
4.3% missing data
   4   (0.885) 0.926 0.971 0.899 0.920 0.979 0.865 
   1   (0.115) 0.074 0.029 0.101 0.080 0.021 0.135 

Locus 1526 : 
2 alleles
13.0% missing data
   2   (0.670) 0.587 0.876 0.474 0.463 0.919 0.817 
   4   (0.330) 0.413 0.124 0.526 0.537 0.081 0.183 

Locus 1527 : 
2 alleles
7.2% missing data
   3   (0.912) 0.960 0.606 0.926 0.966 0.987 0.956 
   1   (0.088) 0.040 0.394 0.074 0.034 0.013 0.044 

Locus 1528 : 
2 alleles
3.6% missing data
   1   (0.702) 0.761 0.892 0.791 0.781 0.695 0.555 
   4   (0.298) 0.239 0.108 0.209 0.219 0.305 0.445 

Locus 1529 : 
2 alleles
15.2% missing data
   4   (0.661) 0.614 0.638 0.722 0.581 0.678 0.672 
   2   (0.339) 0.386 0.362 0.278 0.419 0.322 0.328 

Locus 1530 : 
2 alleles
6.5% missing data
   2   (0.839) 0.732 0.959 0.878 0.937 0.943 0.803 
   4   (0.161) 0.268 0.041 0.122 0.063 0.057 0.197 

Locus 1531 : 
2 alleles
5.1% missing data
   1   (0.870) 0.802 0.649 0.915 0.905 0.938 0.935 
   3   (0.130) 0.198 0.351 0.085 0.095 0.062 0.065 

Locus 1532 : 
2 alleles
18.1% missing data
   1   (0.907) 0.961 0.971 0.954 0.919 0.930 0.890 
   3   (0.093) 0.039 0.029 0.046 0.081 0.070 0.110 

Locus 1533 : 
2 alleles
0.7% missing data
   2   (0.910) 0.881 0.989 0.816 0.922 0.990 0.975 
   4   (0.090) 0.119 0.011 0.184 0.078 0.010 0.025 

Locus 1534 : 
2 alleles
1.4% missing data
   2   (0.827) 0.908 0.623 0.885 0.929 0.894 0.786 
   4   (0.173) 0.092 0.377 0.115 0.071 0.106 0.214 

Locus 1535 : 
2 alleles
2.9% missing data
   4   (0.895) 0.900 0.980 0.826 0.872 0.984 0.960 
   2   (0.105) 0.100 0.020 0.174 0.128 0.016 0.040 

Locus 1536 : 
2 alleles
3.6% missing data
   4   (0.920) 0.964 0.963 0.959 0.973 0.963 0.909 
   3   (0.080) 0.036 0.037 0.041 0.027 0.037 0.091 

Locus 1537 : 
2 alleles
1.4% missing data
   2   (0.942) 0.914 0.995 0.909 0.902 0.996 0.989 
   1   (0.058) 0.086 0.005 0.091 0.098 0.004 0.011 

Locus 1538 : 
2 alleles
3.6% missing data
   2   (0.165) 0.091 0.070 0.126 0.149 0.104 0.211 
   3   (0.835) 0.909 0.930 0.874 0.851 0.896 0.789 

Locus 1539 : 
2 alleles
13.0% missing data
   1   (0.863) 0.936 0.574 0.913 0.906 0.931 0.871 
   3   (0.137) 0.064 0.426 0.087 0.094 0.069 0.129 

Locus 1540 : 
2 alleles
2.2% missing data
   2   (0.910) 0.968 0.979 0.960 0.958 0.945 0.856 
   4   (0.090) 0.032 0.021 0.040 0.042 0.055 0.144 

Locus 1541 : 
2 alleles
2.2% missing data
   1   (0.761) 0.834 0.701 0.757 0.822 0.876 0.769 
   4   (0.239) 0.166 0.299 0.243 0.178 0.124 0.231 

Locus 1542 : 
2 alleles
14.5% missing data
   2   (0.849) 0.884 0.953 0.923 0.907 0.659 0.830 
   4   (0.151) 0.116 0.047 0.077 0.093 0.341 0.170 

Locus 1543 : 
2 alleles
4.3% missing data
   3   (0.842) 0.861 0.925 0.834 0.926 0.937 0.851 
   1   (0.158) 0.139 0.075 0.166 0.074 0.063 0.149 

Locus 1544 : 
2 alleles
7.2% missing data
   1   (0.873) 0.818 0.941 0.951 0.873 0.828 0.854 
   3   (0.127) 0.182 0.059 0.049 0.127 0.172 0.146 

Locus 1545 : 
2 alleles
4.3% missing data
   1   (0.791) 0.875 0.576 0.854 0.736 0.835 0.804 
   2   (0.209) 0.125 0.424 0.146 0.264 0.165 0.196 

Locus 1546 : 
2 alleles
11.6% missing data
   4   (0.933) 0.919 0.993 0.846 0.950 0.994 0.985 
   2   (0.067) 0.081 0.007 0.154 0.050 0.006 0.015 

Locus 1547 : 
2 alleles
5.1% missing data
   4   (0.887) 0.928 0.955 0.928 0.916 0.825 0.911 
   1   (0.113) 0.072 0.045 0.072 0.084 0.175 0.089 

Locus 1548 : 
2 alleles
13.0% missing data
   1   (0.865) 0.812 0.971 0.908 0.850 0.882 0.895 
   2   (0.135) 0.188 0.029 0.092 0.150 0.118 0.105 

Locus 1549 : 
2 alleles
13.0% missing data
   1   (0.935) 0.893 0.991 0.885 0.931 0.995 0.985 
   4   (0.065) 0.107 0.009 0.115 0.069 0.005 0.015 

Locus 1550 : 
2 alleles
5.1% missing data
   2   (0.791) 0.678 0.954 0.775 0.816 0.940 0.811 
   3   (0.209) 0.322 0.046 0.225 0.184 0.060 0.189 

Locus 1551 : 
2 alleles
14.5% missing data
   1   (0.831) 0.910 0.956 0.935 0.929 0.441 0.713 
   3   (0.169) 0.090 0.044 0.065 0.071 0.559 0.287 

Locus 1552 : 
2 alleles
3.6% missing data
   1   (0.888) 0.952 0.959 0.908 0.938 0.960 0.869 
   3   (0.112) 0.048 0.041 0.092 0.062 0.040 0.131 

Locus 1553 : 
2 alleles
1.4% missing data
   4   (0.915) 0.914 0.977 0.978 0.960 0.913 0.854 
   2   (0.085) 0.086 0.023 0.022 0.040 0.087 0.146 

Locus 1554 : 
2 alleles
11.6% missing data
   1   (0.805) 0.875 0.429 0.888 0.828 0.900 0.759 
   3   (0.195) 0.125 0.571 0.112 0.172 0.100 0.241 

Locus 1555 : 
2 alleles
10.1% missing data
   2   (0.308) 0.207 0.090 0.356 0.394 0.188 0.321 
   4   (0.692) 0.793 0.910 0.644 0.606 0.812 0.679 

Locus 1556 : 
2 alleles
4.3% missing data
   3   (0.782) 0.636 0.944 0.860 0.827 0.883 0.711 
   1   (0.218) 0.364 0.056 0.140 0.173 0.117 0.289 

Locus 1557 : 
2 alleles
2.9% missing data
   2   (0.430) 0.567 0.111 0.471 0.443 0.192 0.461 
   3   (0.570) 0.433 0.889 0.529 0.557 0.808 0.539 

Locus 1558 : 
2 alleles
15.2% missing data
   4   (0.149) 0.093 0.101 0.107 0.100 0.049 0.217 
   2   (0.851) 0.907 0.899 0.893 0.900 0.951 0.783 

Locus 1559 : 
2 alleles
5.1% missing data
   1   (0.790) 0.849 0.620 0.852 0.820 0.656 0.835 
   4   (0.210) 0.151 0.380 0.148 0.180 0.344 0.165 

Locus 1560 : 
2 alleles
10.9% missing data
   1   (0.902) 0.914 0.940 0.932 0.948 0.973 0.910 
   4   (0.098) 0.086 0.060 0.068 0.052 0.027 0.090 

Locus 1561 : 
2 alleles
2.9% missing data
   3   (0.868) 0.888 0.952 0.939 0.946 0.861 0.798 
   1   (0.132) 0.112 0.048 0.061 0.054 0.139 0.202 

Locus 1562 : 
2 alleles
15.2% missing data
   2   (0.920) 0.918 0.980 0.950 0.919 0.939 0.965 
   4   (0.080) 0.082 0.020 0.050 0.081 0.061 0.035 

Locus 1563 : 
2 alleles
15.9% missing data
   1   (0.627) 0.551 0.906 0.648 0.658 0.516 0.629 
   4   (0.373) 0.449 0.094 0.352 0.342 0.484 0.371 

Locus 1564 : 
2 alleles
12.3% missing data
   2   (0.841) 0.962 0.189 0.965 0.969 0.589 0.653 
   4   (0.159) 0.038 0.811 0.035 0.031 0.411 0.347 

Locus 1565 : 
2 alleles
2.9% missing data
   3   (0.807) 0.794 0.920 0.833 0.856 0.900 0.795 
   1   (0.193) 0.206 0.080 0.167 0.144 0.100 0.205 

Locus 1566 : 
2 alleles
13.8% missing data
   2   (0.896) 0.926 0.975 0.949 0.948 0.925 0.864 
   4   (0.104) 0.074 0.025 0.051 0.052 0.075 0.136 

Locus 1567 : 
2 alleles
5.8% missing data
   2   (0.888) 0.904 0.971 0.924 0.846 0.954 0.900 
   4   (0.112) 0.096 0.029 0.076 0.154 0.046 0.100 

Locus 1568 : 
2 alleles
11.6% missing data
   1   (0.774) 0.794 0.932 0.828 0.794 0.723 0.753 
   3   (0.226) 0.206 0.068 0.172 0.206 0.277 0.247 

Locus 1569 : 
2 alleles
3.6% missing data
   2   (0.608) 0.689 0.259 0.625 0.564 0.804 0.593 
   4   (0.392) 0.311 0.741 0.375 0.436 0.196 0.407 

Locus 1570 : 
2 alleles
16.7% missing data
   1   (0.382) 0.497 0.237 0.374 0.518 0.209 0.364 
   4   (0.618) 0.503 0.763 0.626 0.482 0.791 0.636 

Locus 1571 : 
2 alleles
10.9% missing data
   3   (0.874) 0.885 0.934 0.912 0.943 0.943 0.857 
   2   (0.126) 0.115 0.066 0.088 0.057 0.057 0.143 

Locus 1572 : 
2 alleles
12.3% missing data
   1   (0.116) 0.066 0.133 0.089 0.118 0.074 0.086 
   3   (0.884) 0.934 0.867 0.911 0.882 0.926 0.914 

Locus 1573 : 
2 alleles
13.8% missing data
   1   (0.613) 0.535 0.898 0.651 0.643 0.528 0.584 
   3   (0.387) 0.465 0.102 0.349 0.357 0.472 0.416 

Locus 1574 : 
2 alleles
11.6% missing data
   2   (0.577) 0.593 0.904 0.482 0.459 0.851 0.549 
   4   (0.423) 0.407 0.096 0.518 0.541 0.149 0.451 

Locus 1575 : 
2 alleles
18.1% missing data
   3   (0.911) 0.984 0.770 0.989 0.987 0.438 0.825 
   1   (0.089) 0.016 0.230 0.011 0.013 0.562 0.175 

Locus 1576 : 
2 alleles
3.6% missing data
   3   (0.919) 0.896 0.982 0.929 0.920 0.985 0.963 
   1   (0.081) 0.104 0.018 0.071 0.080 0.015 0.037 

Locus 1577 : 
2 alleles
9.4% missing data
   2   (0.906) 0.919 0.980 0.922 0.949 0.977 0.919 
   4   (0.094) 0.081 0.020 0.078 0.051 0.023 0.081 

Locus 1578 : 
2 alleles
11.6% missing data
   1   (0.726) 0.715 0.918 0.733 0.716 0.523 0.788 
   3   (0.274) 0.285 0.082 0.267 0.284 0.477 0.212 

Locus 1579 : 
2 alleles
11.6% missing data
   3   (0.903) 0.960 0.651 0.958 0.925 0.974 0.910 
   1   (0.097) 0.040 0.349 0.042 0.075 0.026 0.090 

Locus 1580 : 
2 alleles
8.7% missing data
   2   (0.909) 0.942 0.983 0.917 0.962 0.975 0.925 
   4   (0.091) 0.058 0.017 0.083 0.038 0.025 0.075 

Locus 1581 : 
2 alleles
14.5% missing data
   2   (0.842) 0.913 0.679 0.900 0.886 0.749 0.878 
   4   (0.158) 0.087 0.321 0.100 0.114 0.251 0.122 

Locus 1582 : 
2 alleles
5.8% missing data
   4   (0.891) 0.920 0.967 0.948 0.920 0.817 0.896 
   1   (0.109) 0.080 0.033 0.052 0.080 0.183 0.104 

Locus 1583 : 
2 alleles
1.4% missing data
   2   (0.908) 0.953 0.977 0.910 0.903 0.961 0.950 
   3   (0.092) 0.047 0.023 0.090 0.097 0.039 0.050 

Locus 1584 : 
2 alleles
2.2% missing data
   1   (0.679) 0.778 0.716 0.582 0.726 0.758 0.751 
   2   (0.321) 0.222 0.284 0.418 0.274 0.242 0.249 

Locus 1585 : 
2 alleles
3.6% missing data
   1   (0.907) 0.960 0.964 0.955 0.938 0.927 0.887 
   3   (0.093) 0.040 0.036 0.045 0.062 0.073 0.113 

Locus 1586 : 
2 alleles
13.0% missing data
   2   (0.321) 0.579 0.077 0.335 0.438 0.166 0.245 
   3   (0.679) 0.421 0.923 0.665 0.562 0.834 0.755 

Locus 1587 : 
2 alleles
4.3% missing data
   3   (0.228) 0.219 0.479 0.217 0.216 0.127 0.170 
   4   (0.772) 0.781 0.521 0.783 0.784 0.873 0.830 

Locus 1588 : 
2 alleles
5.1% missing data
   1   (0.946) 0.963 0.995 0.887 0.956 0.996 0.989 
   3   (0.054) 0.037 0.005 0.113 0.044 0.004 0.011 

Locus 1589 : 
2 alleles
3.6% missing data
   3   (0.802) 0.893 0.671 0.829 0.649 0.942 0.818 
   2   (0.198) 0.107 0.329 0.171 0.351 0.058 0.182 

Locus 1590 : 
2 alleles
4.3% missing data
   4   (0.923) 0.890 0.974 0.963 0.962 0.960 0.952 
   2   (0.077) 0.110 0.026 0.037 0.038 0.040 0.048 

Locus 1591 : 
2 alleles
6.5% missing data
   1   (0.877) 0.865 0.542 0.961 0.944 0.955 0.830 
   4   (0.123) 0.135 0.458 0.039 0.056 0.045 0.170 

Locus 1592 : 
2 alleles
5.1% missing data
   4   (0.869) 0.840 0.970 0.917 0.755 0.882 0.916 
   2   (0.131) 0.160 0.030 0.083 0.245 0.118 0.084 

Locus 1593 : 
2 alleles
2.2% missing data
   3   (0.897) 0.865 0.787 0.906 0.931 0.987 0.959 
   1   (0.103) 0.135 0.213 0.094 0.069 0.013 0.041 

Locus 1594 : 
2 alleles
12.3% missing data
   2   (0.633) 0.707 0.527 0.561 0.695 0.847 0.644 
   4   (0.367) 0.293 0.473 0.439 0.305 0.153 0.356 

Locus 1595 : 
2 alleles
3.6% missing data
   2   (0.855) 0.697 0.972 0.850 0.874 0.966 0.902 
   3   (0.145) 0.303 0.028 0.150 0.126 0.034 0.098 

Locus 1596 : 
2 alleles
14.5% missing data
   2   (0.844) 0.838 0.318 0.852 0.802 0.963 0.924 
   4   (0.156) 0.162 0.682 0.148 0.198 0.037 0.076 

Locus 1597 : 
2 alleles
18.1% missing data
   2   (0.812) 0.874 0.204 0.888 0.881 0.854 0.819 
   3   (0.188) 0.126 0.796 0.112 0.119 0.146 0.181 

Locus 1598 : 
2 alleles
4.3% missing data
   1   (0.908) 0.927 0.823 0.920 0.909 0.987 0.963 
   3   (0.092) 0.073 0.177 0.080 0.091 0.013 0.037 

Locus 1599 : 
2 alleles
5.1% missing data
   1   (0.237) 0.188 0.055 0.216 0.183 0.337 0.239 
   3   (0.763) 0.812 0.945 0.784 0.817 0.663 0.761 

Locus 1600 : 
2 alleles
4.3% missing data
   1   (0.793) 0.823 0.529 0.813 0.799 0.933 0.824 
   3   (0.207) 0.177 0.471 0.187 0.201 0.067 0.176 

Locus 1601 : 
2 alleles
4.3% missing data
   2   (0.914) 0.974 0.957 0.962 0.972 0.941 0.869 
   3   (0.086) 0.026 0.043 0.038 0.028 0.059 0.131 

Locus 1602 : 
2 alleles
3.6% missing data
   1   (0.082) 0.060 0.296 0.063 0.057 0.012 0.031 
   3   (0.918) 0.940 0.704 0.937 0.943 0.988 0.969 

Locus 1603 : 
2 alleles
2.9% missing data
   1   (0.882) 0.944 0.954 0.939 0.847 0.931 0.835 
   3   (0.118) 0.056 0.046 0.061 0.153 0.069 0.165 

Locus 1604 : 
2 alleles
2.2% missing data
   1   (0.214) 0.145 0.060 0.291 0.200 0.089 0.183 
   3   (0.786) 0.855 0.940 0.709 0.800 0.911 0.817 

Locus 1605 : 
2 alleles
15.9% missing data
   4   (0.878) 0.860 0.982 0.724 0.890 0.984 0.958 
   2   (0.122) 0.140 0.018 0.276 0.110 0.016 0.042 

Locus 1606 : 
2 alleles
13.8% missing data
   2   (0.133) 0.060 0.446 0.041 0.052 0.085 0.249 
   3   (0.867) 0.940 0.554 0.959 0.948 0.915 0.751 

Locus 1607 : 
2 alleles
18.8% missing data
   2   (0.251) 0.188 0.459 0.180 0.335 0.222 0.244 
   4   (0.749) 0.812 0.541 0.820 0.665 0.778 0.756 

Locus 1608 : 
2 alleles
15.2% missing data
   2   (0.845) 0.902 0.589 0.930 0.923 0.867 0.802 
   4   (0.155) 0.098 0.411 0.070 0.077 0.133 0.198 

Locus 1609 : 
2 alleles
14.5% missing data
   4   (0.861) 0.727 0.868 0.907 0.896 0.902 0.907 
   2   (0.139) 0.273 0.132 0.093 0.104 0.098 0.093 

Locus 1610 : 
2 alleles
4.3% missing data
   1   (0.882) 0.937 0.395 0.920 0.929 0.963 0.918 
   4   (0.118) 0.063 0.605 0.080 0.071 0.037 0.082 

Locus 1611 : 
2 alleles
8.0% missing data
   4   (0.912) 0.885 0.986 0.950 0.952 0.983 0.912 
   2   (0.088) 0.115 0.014 0.050 0.048 0.017 0.088 

Locus 1612 : 
2 alleles
2.9% missing data
   1   (0.899) 0.935 0.972 0.944 0.944 0.919 0.885 
   3   (0.101) 0.065 0.028 0.056 0.056 0.081 0.115 

Locus 1613 : 
2 alleles
3.6% missing data
   1   (0.835) 0.771 0.943 0.870 0.896 0.888 0.848 
   3   (0.165) 0.229 0.057 0.130 0.104 0.112 0.152 

Locus 1614 : 
2 alleles
4.3% missing data
   3   (0.845) 0.832 0.958 0.871 0.816 0.892 0.877 
   1   (0.155) 0.168 0.042 0.129 0.184 0.108 0.123 

Locus 1615 : 
2 alleles
15.2% missing data
   1   (0.851) 0.609 0.964 0.867 0.882 0.973 0.886 
   2   (0.149) 0.391 0.036 0.133 0.118 0.027 0.114 

Locus 1616 : 
2 alleles
5.1% missing data
   1   (0.903) 0.918 0.951 0.936 0.959 0.953 0.912 
   3   (0.097) 0.082 0.049 0.064 0.041 0.047 0.088 

Locus 1617 : 
2 alleles
14.5% missing data
   3   (0.665) 0.763 0.551 0.735 0.758 0.594 0.605 
   1   (0.335) 0.237 0.449 0.265 0.242 0.406 0.395 

Locus 1618 : 
2 alleles
9.4% missing data
   2   (0.885) 0.922 0.956 0.922 0.949 0.946 0.855 
   1   (0.115) 0.078 0.044 0.078 0.051 0.054 0.145 

Locus 1619 : 
2 alleles
10.9% missing data
   1   (0.302) 0.252 0.125 0.247 0.309 0.297 0.371 
   3   (0.698) 0.748 0.875 0.753 0.691 0.703 0.629 

Locus 1620 : 
2 alleles
1.4% missing data
   1   (0.814) 0.853 0.959 0.818 0.824 0.910 0.800 
   4   (0.186) 0.147 0.041 0.182 0.176 0.090 0.200 

Locus 1621 : 
2 alleles
7.2% missing data
   1   (0.894) 0.928 0.972 0.939 0.956 0.947 0.855 
   3   (0.106) 0.072 0.028 0.061 0.044 0.053 0.145 

Locus 1622 : 
2 alleles
5.8% missing data
   1   (0.488) 0.480 0.533 0.458 0.528 0.365 0.537 
   4   (0.512) 0.520 0.467 0.542 0.472 0.635 0.463 

Locus 1623 : 
2 alleles
15.9% missing data
   1   (0.110) 0.089 0.033 0.128 0.155 0.017 0.072 
   3   (0.890) 0.911 0.967 0.872 0.845 0.983 0.928 

Locus 1624 : 
2 alleles
18.1% missing data
   4   (0.738) 0.786 0.937 0.672 0.666 0.917 0.745 
   2   (0.262) 0.214 0.063 0.328 0.334 0.083 0.255 

Locus 1625 : 
2 alleles
10.9% missing data
   1   (0.131) 0.102 0.045 0.129 0.251 0.037 0.091 
   3   (0.869) 0.898 0.955 0.871 0.749 0.963 0.909 

Locus 1626 : 
2 alleles
3.6% missing data
   4   (0.888) 0.971 0.808 0.969 0.975 0.931 0.717 
   3   (0.112) 0.029 0.192 0.031 0.025 0.069 0.283 

Locus 1627 : 
2 alleles
2.9% missing data
   2   (0.883) 0.926 0.965 0.884 0.912 0.966 0.895 
   4   (0.117) 0.074 0.035 0.116 0.088 0.034 0.105 

Locus 1628 : 
2 alleles
10.9% missing data
   4   (0.885) 0.955 0.695 0.952 0.954 0.921 0.824 
   2   (0.115) 0.045 0.305 0.048 0.046 0.079 0.176 

Locus 1629 : 
2 alleles
0.7% missing data
   1   (0.891) 0.957 0.687 0.913 0.949 0.967 0.927 
   3   (0.109) 0.043 0.313 0.087 0.051 0.033 0.073 

Locus 1630 : 
2 alleles
4.3% missing data
   2   (0.638) 0.606 0.749 0.594 0.678 0.722 0.693 
   4   (0.362) 0.394 0.251 0.406 0.322 0.278 0.307 

Locus 1631 : 
2 alleles
5.1% missing data
   3   (0.771) 0.770 0.414 0.663 0.810 0.904 0.901 
   1   (0.229) 0.230 0.586 0.337 0.190 0.096 0.099 

Locus 1632 : 
2 alleles
3.6% missing data
   1   (0.781) 0.760 0.949 0.742 0.807 0.866 0.827 
   3   (0.219) 0.240 0.051 0.258 0.193 0.134 0.173 

Locus 1633 : 
2 alleles
4.3% missing data
   1   (0.286) 0.224 0.413 0.279 0.177 0.183 0.290 
   3   (0.714) 0.776 0.587 0.721 0.823 0.817 0.710 

Locus 1634 : 
2 alleles
15.2% missing data
   2   (0.447) 0.474 0.479 0.538 0.463 0.244 0.374 
   4   (0.553) 0.526 0.521 0.462 0.537 0.756 0.626 

Locus 1635 : 
2 alleles
10.1% missing data
   3   (0.856) 0.870 0.956 0.925 0.915 0.873 0.790 
   2   (0.144) 0.130 0.044 0.075 0.085 0.127 0.210 

Locus 1636 : 
2 alleles
2.9% missing data
   1   (0.845) 0.905 0.955 0.922 0.909 0.699 0.784 
   3   (0.155) 0.095 0.045 0.078 0.091 0.301 0.216 

Locus 1637 : 
2 alleles
6.5% missing data
   1   (0.729) 0.618 0.792 0.748 0.656 0.926 0.748 
   2   (0.271) 0.382 0.208 0.252 0.344 0.074 0.252 

Locus 1638 : 
2 alleles
9.4% missing data
   3   (0.932) 0.937 0.987 0.914 0.970 0.990 0.975 
   4   (0.068) 0.063 0.013 0.086 0.030 0.010 0.025 

Locus 1639 : 
2 alleles
2.9% missing data
   1   (0.900) 0.943 0.977 0.894 0.940 0.961 0.933 
   3   (0.100) 0.057 0.023 0.106 0.060 0.039 0.067 

Locus 1640 : 
2 alleles
7.2% missing data
   1   (0.792) 0.856 0.937 0.844 0.862 0.715 0.750 
   4   (0.208) 0.144 0.063 0.156 0.138 0.285 0.250 

Locus 1641 : 
2 alleles
3.6% missing data
   2   (0.725) 0.732 0.611 0.755 0.841 0.859 0.690 
   4   (0.275) 0.268 0.389 0.245 0.159 0.141 0.310 

Locus 1642 : 
2 alleles
13.0% missing data
   4   (0.730) 0.808 0.909 0.709 0.771 0.712 0.734 
   3   (0.270) 0.192 0.091 0.291 0.229 0.288 0.266 

Locus 1643 : 
2 alleles
4.3% missing data
   2   (0.911) 0.936 0.962 0.934 0.749 0.978 0.956 
   4   (0.089) 0.064 0.038 0.066 0.251 0.022 0.044 

Locus 1644 : 
2 alleles
3.6% missing data
   2   (0.474) 0.575 0.122 0.489 0.391 0.629 0.461 
   4   (0.526) 0.425 0.878 0.511 0.609 0.371 0.539 

Locus 1645 : 
2 alleles
3.6% missing data
   1   (0.839) 0.850 0.917 0.839 0.878 0.871 0.886 
   2   (0.161) 0.150 0.083 0.161 0.122 0.129 0.114 

Locus 1646 : 
2 alleles
8.0% missing data
   1   (0.102) 0.081 0.030 0.076 0.064 0.022 0.109 
   2   (0.898) 0.919 0.970 0.924 0.936 0.978 0.891 

Locus 1647 : 
2 alleles
9.4% missing data
   1   (0.699) 0.613 0.883 0.733 0.787 0.799 0.652 
   3   (0.301) 0.387 0.117 0.267 0.213 0.201 0.348 

Locus 1648 : 
2 alleles
4.3% missing data
   2   (0.920) 0.936 0.985 0.898 0.960 0.989 0.961 
   4   (0.080) 0.064 0.015 0.102 0.040 0.011 0.039 

Locus 1649 : 
2 alleles
15.2% missing data
   4   (0.883) 0.921 0.976 0.880 0.802 0.971 0.916 
   2   (0.117) 0.079 0.024 0.120 0.198 0.029 0.084 

Locus 1650 : 
2 alleles
6.5% missing data
   4   (0.218) 0.218 0.060 0.228 0.164 0.081 0.245 
   2   (0.782) 0.782 0.940 0.772 0.836 0.919 0.755 

Locus 1651 : 
2 alleles
0.7% missing data
   1   (0.771) 0.815 0.933 0.809 0.531 0.730 0.806 
   4   (0.229) 0.185 0.067 0.191 0.469 0.270 0.194 

Locus 1652 : 
2 alleles
1.4% missing data
   3   (0.914) 0.958 0.975 0.945 0.970 0.980 0.890 
   2   (0.086) 0.042 0.025 0.055 0.030 0.020 0.110 

Locus 1653 : 
2 alleles
5.1% missing data
   3   (0.587) 0.709 0.202 0.687 0.794 0.569 0.455 
   1   (0.413) 0.291 0.798 0.313 0.206 0.431 0.545 

Locus 1654 : 
2 alleles
15.2% missing data
   3   (0.785) 0.905 0.711 0.805 0.856 0.793 0.761 
   1   (0.215) 0.095 0.289 0.195 0.144 0.207 0.239 

Locus 1655 : 
2 alleles
2.9% missing data
   4   (0.890) 0.914 0.958 0.877 0.925 0.980 0.920 
   3   (0.110) 0.086 0.042 0.123 0.075 0.020 0.080 

Locus 1656 : 
2 alleles
2.9% missing data
   2   (0.915) 0.938 0.970 0.976 0.967 0.547 0.931 
   3   (0.085) 0.062 0.030 0.024 0.033 0.453 0.069 

Locus 1657 : 
2 alleles
10.1% missing data
   2   (0.904) 0.901 0.982 0.842 0.870 0.986 0.967 
   4   (0.096) 0.099 0.018 0.158 0.130 0.014 0.033 

Locus 1658 : 
2 alleles
4.3% missing data
   3   (0.922) 0.977 0.621 0.974 0.966 0.956 0.940 
   1   (0.078) 0.023 0.379 0.026 0.034 0.044 0.060 

Locus 1659 : 
2 alleles
13.8% missing data
   2   (0.907) 0.945 0.983 0.916 0.956 0.983 0.909 
   4   (0.093) 0.055 0.017 0.084 0.044 0.017 0.091 

Locus 1660 : 
2 alleles
13.8% missing data
   3   (0.219) 0.154 0.054 0.283 0.338 0.073 0.184 
   1   (0.781) 0.846 0.946 0.717 0.662 0.927 0.816 

Locus 1661 : 
2 alleles
5.1% missing data
   2   (0.144) 0.168 0.032 0.094 0.128 0.108 0.140 
   4   (0.856) 0.832 0.968 0.906 0.872 0.892 0.860 

Locus 1662 : 
2 alleles
2.9% missing data
   4   (0.823) 0.931 0.954 0.891 0.907 0.810 0.684 
   2   (0.177) 0.069 0.046 0.109 0.093 0.190 0.316 

Locus 1663 : 
2 alleles
1.4% missing data
   4   (0.897) 0.951 0.964 0.952 0.972 0.920 0.832 
   2   (0.103) 0.049 0.036 0.048 0.028 0.080 0.168 

Locus 1664 : 
2 alleles
2.2% missing data
   3   (0.914) 0.951 0.982 0.934 0.742 0.983 0.951 
   1   (0.086) 0.049 0.018 0.066 0.258 0.017 0.049 

Locus 1665 : 
2 alleles
5.8% missing data
   2   (0.712) 0.834 0.523 0.767 0.785 0.784 0.638 
   4   (0.288) 0.166 0.477 0.233 0.215 0.216 0.362 

Locus 1666 : 
2 alleles
3.6% missing data
   3   (0.878) 0.820 0.954 0.919 0.900 0.926 0.909 
   4   (0.122) 0.180 0.046 0.081 0.100 0.074 0.091 

Locus 1667 : 
2 alleles
4.3% missing data
   2   (0.916) 0.977 0.934 0.957 0.967 0.926 0.908 
   4   (0.084) 0.023 0.066 0.043 0.033 0.074 0.092 

Locus 1668 : 
2 alleles
3.6% missing data
   1   (0.910) 0.953 0.984 0.911 0.942 0.982 0.930 
   4   (0.090) 0.047 0.016 0.089 0.058 0.018 0.070 

Locus 1669 : 
2 alleles
2.2% missing data
   4   (0.900) 0.899 0.976 0.934 0.946 0.952 0.910 
   1   (0.100) 0.101 0.024 0.066 0.054 0.048 0.090 

Locus 1670 : 
2 alleles
5.8% missing data
   2   (0.503) 0.501 0.137 0.628 0.720 0.317 0.426 
   4   (0.497) 0.499 0.863 0.372 0.280 0.683 0.574 

Locus 1671 : 
2 alleles
13.8% missing data
   2   (0.921) 0.940 0.986 0.893 0.919 0.987 0.969 
   4   (0.079) 0.060 0.014 0.107 0.081 0.013 0.031 

Locus 1672 : 
2 alleles
1.4% missing data
   2   (0.684) 0.768 0.630 0.687 0.750 0.900 0.603 
   4   (0.316) 0.232 0.370 0.313 0.250 0.100 0.397 

Locus 1673 : 
2 alleles
2.2% missing data
   1   (0.676) 0.637 0.914 0.587 0.672 0.861 0.711 
   3   (0.324) 0.363 0.086 0.413 0.328 0.139 0.289 

Locus 1674 : 
2 alleles
10.9% missing data
   4   (0.911) 0.924 0.968 0.962 0.954 0.943 0.895 
   2   (0.089) 0.076 0.032 0.038 0.046 0.057 0.105 

Locus 1675 : 
2 alleles
7.2% missing data
   2   (0.610) 0.628 0.326 0.613 0.568 0.516 0.716 
   4   (0.390) 0.372 0.674 0.387 0.432 0.484 0.284 

Locus 1676 : 
2 alleles
14.5% missing data
   3   (0.351) 0.336 0.614 0.445 0.434 0.101 0.262 
   4   (0.649) 0.664 0.386 0.555 0.566 0.899 0.738 

Locus 1677 : 
2 alleles
6.5% missing data
   1   (0.873) 0.931 0.964 0.944 0.792 0.912 0.800 
   3   (0.127) 0.069 0.036 0.056 0.208 0.088 0.200 

Locus 1678 : 
2 alleles
10.1% missing data
   3   (0.731) 0.768 0.488 0.829 0.835 0.528 0.723 
   1   (0.269) 0.232 0.512 0.171 0.165 0.472 0.277 

Locus 1679 : 
2 alleles
2.9% missing data
   3   (0.955) 0.993 0.987 0.995 0.994 0.672 0.941 
   4   (0.045) 0.007 0.013 0.005 0.006 0.328 0.059 

Locus 1680 : 
2 alleles
2.9% missing data
   3   (0.892) 0.932 0.972 0.911 0.904 0.942 0.913 
   1   (0.108) 0.068 0.028 0.089 0.096 0.058 0.087 

Locus 1681 : 
2 alleles
10.9% missing data
   4   (0.949) 0.943 0.994 0.949 0.818 0.995 0.988 
   2   (0.051) 0.057 0.006 0.051 0.182 0.005 0.012 

Locus 1682 : 
2 alleles
3.6% missing data
   3   (0.946) 0.904 0.995 0.909 0.955 0.996 0.989 
   2   (0.054) 0.096 0.005 0.091 0.045 0.004 0.011 

Locus 1683 : 
2 alleles
0.7% missing data
   3   (0.943) 0.945 0.995 0.894 0.908 0.996 0.989 
   1   (0.057) 0.055 0.005 0.106 0.092 0.004 0.011 

Locus 1684 : 
2 alleles
5.1% missing data
   1   (0.918) 0.962 0.976 0.976 0.963 0.904 0.873 
   4   (0.082) 0.038 0.024 0.024 0.037 0.096 0.127 

Locus 1685 : 
2 alleles
15.9% missing data
   1   (0.926) 0.976 0.973 0.956 0.969 0.976 0.924 
   3   (0.074) 0.024 0.027 0.044 0.031 0.024 0.076 

Locus 1686 : 
2 alleles
13.0% missing data
   3   (0.908) 0.895 0.790 0.934 0.965 0.980 0.956 
   1   (0.092) 0.105 0.210 0.066 0.035 0.020 0.044 

Locus 1687 : 
2 alleles
3.6% missing data
   1   (0.891) 0.955 0.656 0.955 0.940 0.964 0.860 
   3   (0.109) 0.045 0.344 0.045 0.060 0.036 0.140 

Locus 1688 : 
2 alleles
1.4% missing data
   1   (0.916) 0.933 0.973 0.974 0.969 0.947 0.859 
   2   (0.084) 0.067 0.027 0.026 0.031 0.053 0.141 

Locus 1689 : 
2 alleles
7.2% missing data
   3   (0.775) 0.866 0.575 0.822 0.871 0.888 0.719 
   4   (0.225) 0.134 0.425 0.178 0.129 0.112 0.281 

Locus 1690 : 
2 alleles
3.6% missing data
   1   (0.878) 0.747 0.966 0.915 0.864 0.972 0.903 
   3   (0.122) 0.253 0.034 0.085 0.136 0.028 0.097 

Locus 1691 : 
2 alleles
5.8% missing data
   3   (0.844) 0.862 0.964 0.808 0.858 0.919 0.899 
   1   (0.156) 0.138 0.036 0.192 0.142 0.081 0.101 

Locus 1692 : 
2 alleles
3.6% missing data
   4   (0.918) 0.839 0.988 0.916 0.830 0.990 0.974 
   3   (0.082) 0.161 0.012 0.084 0.170 0.010 0.026 

Locus 1693 : 
2 alleles
10.9% missing data
   3   (0.908) 0.958 0.977 0.927 0.885 0.975 0.922 
   4   (0.092) 0.042 0.023 0.073 0.115 0.025 0.078 

Locus 1694 : 
2 alleles
6.5% missing data
   1   (0.902) 0.929 0.772 0.926 0.948 0.976 0.947 
   3   (0.098) 0.071 0.228 0.074 0.052 0.024 0.053 

Locus 1695 : 
2 alleles
5.8% missing data
   1   (0.873) 0.873 0.952 0.899 0.890 0.964 0.874 
   3   (0.127) 0.127 0.048 0.101 0.110 0.036 0.126 

Locus 1696 : 
2 alleles
2.9% missing data
   4   (0.921) 0.974 0.982 0.967 0.961 0.970 0.865 
   2   (0.079) 0.026 0.018 0.033 0.039 0.030 0.135 

Locus 1697 : 
2 alleles
5.1% missing data
   2   (0.146) 0.104 0.029 0.144 0.134 0.048 0.150 
   3   (0.854) 0.896 0.971 0.856 0.866 0.952 0.850 

Locus 1698 : 
2 alleles
10.9% missing data
   1   (0.740) 0.741 0.618 0.697 0.774 0.812 0.837 
   3   (0.260) 0.259 0.382 0.303 0.226 0.188 0.163 

Locus 1699 : 
2 alleles
11.6% missing data
   1   (0.865) 0.858 0.956 0.853 0.926 0.940 0.902 
   3   (0.135) 0.142 0.044 0.147 0.074 0.060 0.098 

Locus 1700 : 
2 alleles
1.4% missing data
   3   (0.920) 0.731 0.990 0.920 0.921 0.990 0.975 
   1   (0.080) 0.269 0.010 0.080 0.079 0.010 0.025 

Locus 1701 : 
2 alleles
9.4% missing data
   3   (0.919) 0.961 0.379 0.981 0.979 0.918 0.930 
   1   (0.081) 0.039 0.621 0.019 0.021 0.082 0.070 

Locus 1702 : 
2 alleles
4.3% missing data
   4   (0.633) 0.644 0.498 0.708 0.603 0.749 0.577 
   1   (0.367) 0.356 0.502 0.292 0.397 0.251 0.423 

Locus 1703 : 
2 alleles
18.1% missing data
   4   (0.751) 0.627 0.919 0.696 0.805 0.951 0.762 
   2   (0.249) 0.373 0.081 0.304 0.195 0.049 0.238 

Locus 1704 : 
2 alleles
13.0% missing data
   2   (0.895) 0.898 0.975 0.920 0.941 0.957 0.907 
   4   (0.105) 0.102 0.025 0.080 0.059 0.043 0.093 

Locus 1705 : 
2 alleles
1.4% missing data
   3   (0.905) 0.954 0.963 0.950 0.930 0.913 0.904 
   4   (0.095) 0.046 0.037 0.050 0.070 0.087 0.096 

Locus 1706 : 
2 alleles
10.1% missing data
   2   (0.905) 0.922 0.707 0.930 0.954 0.983 0.949 
   4   (0.095) 0.078 0.293 0.070 0.046 0.017 0.051 

Locus 1707 : 
2 alleles
11.6% missing data
   4   (0.805) 0.785 0.948 0.832 0.856 0.853 0.798 
   3   (0.195) 0.215 0.052 0.168 0.144 0.147 0.202 

Locus 1708 : 
2 alleles
4.3% missing data
   4   (0.849) 0.877 0.947 0.875 0.914 0.960 0.793 
   3   (0.151) 0.123 0.053 0.125 0.086 0.040 0.207 

Locus 1709 : 
2 alleles
7.2% missing data
   3   (0.919) 0.947 0.985 0.920 0.963 0.987 0.943 
   1   (0.081) 0.053 0.015 0.080 0.037 0.013 0.057 

Locus 1710 : 
2 alleles
4.3% missing data
   1   (0.887) 0.901 0.978 0.861 0.898 0.979 0.926 
   3   (0.113) 0.099 0.022 0.139 0.102 0.021 0.074 

Locus 1711 : 
2 alleles
2.9% missing data
   2   (0.812) 0.836 0.960 0.865 0.758 0.920 0.741 
   4   (0.188) 0.164 0.040 0.135 0.242 0.080 0.259 

Locus 1712 : 
2 alleles
1.4% missing data
   1   (0.767) 0.791 0.938 0.835 0.853 0.753 0.674 
   3   (0.233) 0.209 0.062 0.165 0.147 0.247 0.326 

Locus 1713 : 
2 alleles
14.5% missing data
   3   (0.853) 0.945 0.590 0.952 0.951 0.695 0.778 
   4   (0.147) 0.055 0.410 0.048 0.049 0.305 0.222 

Locus 1714 : 
2 alleles
5.8% missing data
   2   (0.588) 0.540 0.529 0.528 0.749 0.770 0.605 
   4   (0.412) 0.460 0.471 0.472 0.251 0.230 0.395 

Locus 1715 : 
2 alleles
13.8% missing data
   3   (0.900) 0.916 0.968 0.947 0.934 0.929 0.899 
   2   (0.100) 0.084 0.032 0.053 0.066 0.071 0.101 

Locus 1716 : 
2 alleles
5.1% missing data
   1   (0.869) 0.936 0.948 0.894 0.908 0.861 0.881 
   3   (0.131) 0.064 0.052 0.106 0.092 0.139 0.119 

Locus 1717 : 
2 alleles
2.9% missing data
   3   (0.755) 0.668 0.563 0.863 0.847 0.704 0.741 
   1   (0.245) 0.332 0.437 0.137 0.153 0.296 0.259 

Locus 1718 : 
2 alleles
5.1% missing data
   2   (0.871) 0.934 0.950 0.913 0.927 0.940 0.813 
   4   (0.129) 0.066 0.050 0.087 0.073 0.060 0.187 

Locus 1719 : 
2 alleles
2.9% missing data
   1   (0.917) 0.936 0.986 0.903 0.917 0.989 0.960 
   3   (0.083) 0.064 0.014 0.097 0.083 0.011 0.040 

Locus 1720 : 
2 alleles
11.6% missing data
   2   (0.913) 0.914 0.973 0.939 0.946 0.959 0.941 
   3   (0.087) 0.086 0.027 0.061 0.054 0.041 0.059 

Locus 1721 : 
2 alleles
2.9% missing data
   1   (0.900) 0.945 0.966 0.938 0.918 0.961 0.888 
   3   (0.100) 0.055 0.034 0.062 0.082 0.039 0.112 

Locus 1722 : 
2 alleles
3.6% missing data
   2   (0.870) 0.806 0.963 0.867 0.921 0.919 0.927 
   1   (0.130) 0.194 0.037 0.133 0.079 0.081 0.073 

Locus 1723 : 
2 alleles
2.2% missing data
   1   (0.105) 0.057 0.027 0.091 0.224 0.029 0.075 
   2   (0.895) 0.943 0.973 0.909 0.776 0.971 0.925 

Locus 1724 : 
2 alleles
15.2% missing data
   2   (0.437) 0.346 0.705 0.400 0.472 0.421 0.446 
   4   (0.563) 0.654 0.295 0.600 0.528 0.579 0.554 

Locus 1725 : 
2 alleles
1.4% missing data
   3   (0.887) 0.946 0.635 0.971 0.958 0.696 0.882 
   4   (0.113) 0.054 0.365 0.029 0.042 0.304 0.118 

Locus 1726 : 
2 alleles
5.1% missing data
   4   (0.906) 0.939 0.972 0.945 0.924 0.959 0.905 
   2   (0.094) 0.061 0.028 0.055 0.076 0.041 0.095 

Locus 1727 : 
2 alleles
8.0% missing data
   2   (0.870) 0.861 0.629 0.898 0.859 0.966 0.927 
   3   (0.130) 0.139 0.371 0.102 0.141 0.034 0.073 

Locus 1728 : 
2 alleles
10.1% missing data
   3   (0.802) 0.841 0.691 0.738 0.846 0.936 0.879 
   1   (0.198) 0.159 0.309 0.262 0.154 0.064 0.121 

Locus 1729 : 
2 alleles
13.8% missing data
   1   (0.865) 0.909 0.880 0.926 0.879 0.856 0.856 
   4   (0.135) 0.091 0.120 0.074 0.121 0.144 0.144 

Locus 1730 : 
2 alleles
4.3% missing data
   3   (0.880) 0.943 0.973 0.908 0.828 0.879 0.906 
   4   (0.120) 0.057 0.027 0.092 0.172 0.121 0.094 

Locus 1731 : 
2 alleles
15.2% missing data
   3   (0.705) 0.500 0.780 0.708 0.780 0.686 0.788 
   1   (0.295) 0.500 0.220 0.292 0.220 0.314 0.212 

Locus 1732 : 
2 alleles
4.3% missing data
   1   (0.915) 0.954 0.940 0.958 0.942 0.916 0.931 
   3   (0.085) 0.046 0.060 0.042 0.058 0.084 0.069 

Locus 1733 : 
2 alleles
3.6% missing data
   2   (0.786) 0.820 0.926 0.772 0.822 0.929 0.759 
   4   (0.214) 0.180 0.074 0.228 0.178 0.071 0.241 

Locus 1734 : 
2 alleles
3.6% missing data
   1   (0.150) 0.157 0.034 0.117 0.294 0.040 0.145 
   3   (0.850) 0.843 0.966 0.883 0.706 0.960 0.855 

Locus 1735 : 
2 alleles
14.5% missing data
   4   (0.540) 0.557 0.792 0.441 0.516 0.480 0.625 
   1   (0.460) 0.443 0.208 0.559 0.484 0.520 0.375 

Locus 1736 : 
2 alleles
7.2% missing data
   1   (0.837) 0.862 0.764 0.858 0.812 0.967 0.864 
   2   (0.163) 0.138 0.236 0.142 0.188 0.033 0.136 

Locus 1737 : 
2 alleles
15.2% missing data
   4   (0.514) 0.582 0.704 0.405 0.663 0.770 0.457 
   2   (0.486) 0.418 0.296 0.595 0.337 0.230 0.543 

Locus 1738 : 
2 alleles
5.1% missing data
   1   (0.903) 0.951 0.969 0.943 0.906 0.956 0.893 
   3   (0.097) 0.049 0.031 0.057 0.094 0.044 0.107 

Locus 1739 : 
2 alleles
2.2% missing data
   2   (0.922) 0.933 0.981 0.945 0.914 0.979 0.955 
   4   (0.078) 0.067 0.019 0.055 0.086 0.021 0.045 

Locus 1740 : 
2 alleles
3.6% missing data
   2   (0.914) 0.950 0.953 0.947 0.962 0.926 0.936 
   4   (0.086) 0.050 0.047 0.053 0.038 0.074 0.064 

Locus 1741 : 
2 alleles
16.7% missing data
   4   (0.855) 0.688 0.969 0.890 0.875 0.956 0.865 
   2   (0.145) 0.312 0.031 0.110 0.125 0.044 0.135 

Locus 1742 : 
2 alleles
10.9% missing data
   2   (0.880) 0.905 0.958 0.943 0.922 0.828 0.861 
   4   (0.120) 0.095 0.042 0.057 0.078 0.172 0.139 

Locus 1743 : 
2 alleles
1.4% missing data
   3   (0.908) 0.951 0.978 0.947 0.964 0.978 0.857 
   2   (0.092) 0.049 0.022 0.053 0.036 0.022 0.143 

Locus 1744 : 
2 alleles
3.6% missing data
   4   (0.089) 0.052 0.027 0.096 0.116 0.019 0.048 
   2   (0.911) 0.948 0.973 0.904 0.884 0.981 0.952 

Locus 1745 : 
2 alleles
3.6% missing data
   2   (0.923) 0.973 0.971 0.970 0.950 0.822 0.939 
   4   (0.077) 0.027 0.029 0.030 0.050 0.178 0.061 

Locus 1746 : 
2 alleles
10.1% missing data
   4   (0.919) 0.963 0.971 0.970 0.965 0.938 0.882 
   2   (0.081) 0.037 0.029 0.030 0.035 0.062 0.118 

Locus 1747 : 
2 alleles
2.9% missing data
   1   (0.747) 0.781 0.930 0.741 0.764 0.875 0.713 
   4   (0.253) 0.219 0.070 0.259 0.236 0.125 0.287 

Locus 1748 : 
2 alleles
6.5% missing data
   1   (0.833) 0.902 0.966 0.792 0.853 0.942 0.841 
   3   (0.167) 0.098 0.034 0.208 0.147 0.058 0.159 

Locus 1749 : 
2 alleles
3.6% missing data
   3   (0.895) 0.928 0.961 0.911 0.947 0.958 0.907 
   1   (0.105) 0.072 0.039 0.089 0.053 0.042 0.093 

Locus 1750 : 
2 alleles
5.8% missing data
   1   (0.918) 0.936 0.975 0.949 0.969 0.956 0.936 
   3   (0.082) 0.064 0.025 0.051 0.031 0.044 0.064 

Locus 1751 : 
2 alleles
4.3% missing data
   1   (0.606) 0.577 0.779 0.589 0.641 0.448 0.673 
   4   (0.394) 0.423 0.221 0.411 0.359 0.552 0.327 

Locus 1752 : 
2 alleles
3.6% missing data
   1   (0.887) 0.917 0.452 0.952 0.947 0.973 0.874 
   3   (0.113) 0.083 0.548 0.048 0.053 0.027 0.126 

Locus 1753 : 
2 alleles
11.6% missing data
   1   (0.508) 0.449 0.557 0.314 0.535 0.854 0.617 
   3   (0.492) 0.551 0.443 0.686 0.465 0.146 0.383 

Locus 1754 : 
2 alleles
15.2% missing data
   1   (0.454) 0.453 0.123 0.476 0.526 0.464 0.468 
   4   (0.546) 0.547 0.877 0.524 0.474 0.536 0.532 

Locus 1755 : 
2 alleles
8.7% missing data
   2   (0.639) 0.608 0.818 0.692 0.504 0.531 0.661 
   4   (0.361) 0.392 0.182 0.308 0.496 0.469 0.339 

Locus 1756 : 
2 alleles
3.6% missing data
   2   (0.746) 0.712 0.865 0.876 0.754 0.599 0.653 
   4   (0.254) 0.288 0.135 0.124 0.246 0.401 0.347 

Locus 1757 : 
2 alleles
10.9% missing data
   3   (0.908) 0.878 0.971 0.930 0.922 0.966 0.948 
   2   (0.092) 0.122 0.029 0.070 0.078 0.034 0.052 

Locus 1758 : 
2 alleles
1.4% missing data
   4   (0.846) 0.819 0.961 0.895 0.857 0.885 0.846 
   1   (0.154) 0.181 0.039 0.105 0.143 0.115 0.154 

Locus 1759 : 
2 alleles
10.1% missing data
   4   (0.821) 0.894 0.614 0.802 0.879 0.950 0.860 
   2   (0.179) 0.106 0.386 0.198 0.121 0.050 0.140 

Locus 1760 : 
2 alleles
13.0% missing data
   2   (0.656) 0.767 0.571 0.614 0.655 0.801 0.666 
   3   (0.344) 0.233 0.429 0.386 0.345 0.199 0.334 

Locus 1761 : 
2 alleles
13.0% missing data
   4   (0.796) 0.878 0.906 0.819 0.854 0.852 0.745 
   2   (0.204) 0.122 0.094 0.181 0.146 0.148 0.255 

Locus 1762 : 
2 alleles
2.2% missing data
   3   (0.756) 0.858 0.381 0.783 0.805 0.778 0.790 
   1   (0.244) 0.142 0.619 0.217 0.195 0.222 0.210 

Locus 1763 : 
2 alleles
5.1% missing data
   2   (0.362) 0.371 0.477 0.337 0.266 0.314 0.368 
   1   (0.638) 0.629 0.523 0.663 0.734 0.686 0.632 

Locus 1764 : 
2 alleles
2.2% missing data
   3   (0.866) 0.929 0.944 0.882 0.902 0.930 0.866 
   1   (0.134) 0.071 0.056 0.118 0.098 0.070 0.134 

Locus 1765 : 
2 alleles
5.1% missing data
   3   (0.704) 0.777 0.904 0.692 0.760 0.766 0.666 
   1   (0.296) 0.223 0.096 0.308 0.240 0.234 0.334 

Locus 1766 : 
2 alleles
2.2% missing data
   3   (0.625) 0.642 0.407 0.566 0.707 0.856 0.644 
   4   (0.375) 0.358 0.593 0.434 0.293 0.144 0.356 

Locus 1767 : 
2 alleles
11.6% missing data
   2   (0.878) 0.883 0.917 0.904 0.931 0.965 0.877 
   4   (0.122) 0.117 0.083 0.096 0.069 0.035 0.123 

Locus 1768 : 
2 alleles
2.2% missing data
   4   (0.894) 0.877 0.965 0.948 0.869 0.941 0.906 
   2   (0.106) 0.123 0.035 0.052 0.131 0.059 0.094 

Locus 1769 : 
2 alleles
2.9% missing data
   2   (0.911) 0.950 0.882 0.906 0.926 0.988 0.967 
   3   (0.089) 0.050 0.118 0.094 0.074 0.012 0.033 

Locus 1770 : 
2 alleles
6.5% missing data
   4   (0.900) 0.871 0.978 0.880 0.947 0.984 0.942 
   2   (0.100) 0.129 0.022 0.120 0.053 0.016 0.058 

Locus 1771 : 
2 alleles
10.1% missing data
   1   (0.126) 0.056 0.040 0.099 0.069 0.073 0.158 
   4   (0.874) 0.944 0.960 0.901 0.931 0.927 0.842 

Locus 1772 : 
2 alleles
3.6% missing data
   2   (0.914) 0.958 0.984 0.887 0.851 0.985 0.961 
   3   (0.086) 0.042 0.016 0.113 0.149 0.015 0.039 

Locus 1773 : 
2 alleles
1.4% missing data
   1   (0.862) 0.929 0.686 0.931 0.897 0.963 0.812 
   3   (0.138) 0.071 0.314 0.069 0.103 0.037 0.188 

Locus 1774 : 
2 alleles
5.8% missing data
   4   (0.930) 0.949 0.986 0.899 0.962 0.991 0.976 
   3   (0.070) 0.051 0.014 0.101 0.038 0.009 0.024 

Locus 1775 : 
2 alleles
4.3% missing data
   1   (0.537) 0.489 0.880 0.501 0.646 0.354 0.564 
   4   (0.463) 0.511 0.120 0.499 0.354 0.646 0.436 

Locus 1776 : 
2 alleles
2.9% missing data
   1   (0.914) 0.967 0.986 0.905 0.950 0.973 0.940 
   3   (0.086) 0.033 0.014 0.095 0.050 0.027 0.060 

Locus 1777 : 
2 alleles
5.1% missing data
   3   (0.912) 0.966 0.975 0.915 0.953 0.974 0.927 
   2   (0.088) 0.034 0.025 0.085 0.047 0.026 0.073 

Locus 1778 : 
2 alleles
2.2% missing data
   3   (0.927) 0.921 0.988 0.911 0.913 0.991 0.976 
   2   (0.073) 0.079 0.012 0.089 0.087 0.009 0.024 

Locus 1779 : 
2 alleles
11.6% missing data
   3   (0.869) 0.915 0.951 0.926 0.947 0.890 0.797 
   1   (0.131) 0.085 0.049 0.074 0.053 0.110 0.203 

Locus 1780 : 
2 alleles
4.3% missing data
   4   (0.900) 0.946 0.969 0.933 0.933 0.952 0.907 
   2   (0.100) 0.054 0.031 0.067 0.067 0.048 0.093 

Locus 1781 : 
2 alleles
9.4% missing data
   3   (0.475) 0.382 0.420 0.474 0.298 0.704 0.496 
   1   (0.525) 0.618 0.580 0.526 0.702 0.296 0.504 

Locus 1782 : 
2 alleles
1.4% missing data
   4   (0.930) 0.749 0.990 0.940 0.905 0.992 0.980 
   1   (0.070) 0.251 0.010 0.060 0.095 0.008 0.020 

Locus 1783 : 
2 alleles
2.9% missing data
   4   (0.922) 0.939 0.308 0.975 0.961 0.983 0.949 
   2   (0.078) 0.061 0.692 0.025 0.039 0.017 0.051 

Locus 1784 : 
2 alleles
7.2% missing data
   1   (0.636) 0.584 0.891 0.660 0.676 0.721 0.575 
   3   (0.364) 0.416 0.109 0.340 0.324 0.279 0.425 

Locus 1785 : 
2 alleles
13.8% missing data
   4   (0.559) 0.507 0.827 0.439 0.610 0.658 0.628 
   3   (0.441) 0.493 0.173 0.561 0.390 0.342 0.372 

Locus 1786 : 
2 alleles
3.6% missing data
   4   (0.231) 0.215 0.246 0.156 0.342 0.154 0.235 
   2   (0.769) 0.785 0.754 0.844 0.658 0.846 0.765 

Locus 1787 : 
2 alleles
2.2% missing data
   1   (0.916) 0.916 0.988 0.891 0.956 0.988 0.959 
   3   (0.084) 0.084 0.012 0.109 0.044 0.012 0.041 

Locus 1788 : 
2 alleles
6.5% missing data
   1   (0.697) 0.773 0.742 0.694 0.711 0.819 0.683 
   3   (0.303) 0.227 0.258 0.306 0.289 0.181 0.317 

Locus 1789 : 
2 alleles
9.4% missing data
   4   (0.899) 0.942 0.971 0.957 0.955 0.915 0.845 
   3   (0.101) 0.058 0.029 0.043 0.045 0.085 0.155 

Locus 1790 : 
2 alleles
15.9% missing data
   3   (0.887) 0.968 0.547 0.979 0.978 0.581 0.808 
   1   (0.113) 0.032 0.453 0.021 0.022 0.419 0.192 

Locus 1791 : 
2 alleles
2.2% missing data
   4   (0.891) 0.879 0.978 0.928 0.860 0.976 0.887 
   2   (0.109) 0.121 0.022 0.072 0.140 0.024 0.113 

Locus 1792 : 
2 alleles
6.5% missing data
   2   (0.884) 0.851 0.963 0.924 0.931 0.932 0.892 
   1   (0.116) 0.149 0.037 0.076 0.069 0.068 0.108 

Locus 1793 : 
2 alleles
2.9% missing data
   1   (0.770) 0.801 0.943 0.774 0.609 0.887 0.785 
   4   (0.230) 0.199 0.057 0.226 0.391 0.113 0.215 

Locus 1794 : 
2 alleles
1.4% missing data
   2   (0.905) 0.830 0.983 0.906 0.938 0.983 0.948 
   4   (0.095) 0.170 0.017 0.094 0.062 0.017 0.052 

Locus 1795 : 
2 alleles
11.6% missing data
   2   (0.902) 0.967 0.753 0.966 0.969 0.956 0.845 
   3   (0.098) 0.033 0.247 0.034 0.031 0.044 0.155 

Locus 1796 : 
2 alleles
2.9% missing data
   1   (0.760) 0.815 0.929 0.737 0.773 0.799 0.785 
   2   (0.240) 0.185 0.071 0.263 0.227 0.201 0.215 

Locus 1797 : 
2 alleles
0.7% missing data
   2   (0.879) 0.892 0.967 0.911 0.859 0.931 0.910 
   4   (0.121) 0.108 0.033 0.089 0.141 0.069 0.090 

Locus 1798 : 
2 alleles
8.0% missing data
   3   (0.902) 0.892 0.977 0.924 0.941 0.983 0.910 
   1   (0.098) 0.108 0.023 0.076 0.059 0.017 0.090 

Locus 1799 : 
2 alleles
11.6% missing data
   4   (0.880) 0.938 0.779 0.891 0.812 0.977 0.931 
   2   (0.120) 0.062 0.221 0.109 0.188 0.023 0.069 

Locus 1800 : 
2 alleles
4.3% missing data
   2   (0.655) 0.568 0.607 0.756 0.702 0.760 0.572 
   1   (0.345) 0.432 0.393 0.244 0.298 0.240 0.428 

Locus 1801 : 
2 alleles
6.5% missing data
   2   (0.914) 0.750 0.981 0.929 0.936 0.979 0.968 
   3   (0.086) 0.250 0.019 0.071 0.064 0.021 0.032 

Locus 1802 : 
2 alleles
12.3% missing data
   4   (0.802) 0.811 0.934 0.837 0.887 0.850 0.763 
   2   (0.198) 0.189 0.066 0.163 0.113 0.150 0.237 

Locus 1803 : 
2 alleles
4.3% missing data
   4   (0.921) 0.979 0.971 0.970 0.979 0.890 0.883 
   2   (0.079) 0.021 0.029 0.030 0.021 0.110 0.117 

Locus 1804 : 
2 alleles
10.1% missing data
   3   (0.753) 0.784 0.937 0.767 0.714 0.864 0.720 
   4   (0.247) 0.216 0.063 0.233 0.286 0.136 0.280 

Locus 1805 : 
2 alleles
11.6% missing data
   3   (0.895) 0.854 0.980 0.930 0.840 0.971 0.920 
   1   (0.105) 0.146 0.020 0.070 0.160 0.029 0.080 

Locus 1806 : 
2 alleles
11.6% missing data
   1   (0.858) 0.893 0.967 0.852 0.912 0.948 0.859 
   3   (0.142) 0.107 0.033 0.148 0.088 0.052 0.141 

Locus 1807 : 
2 alleles
15.2% missing data
   1   (0.923) 0.978 0.975 0.976 0.962 0.952 0.846 
   3   (0.077) 0.022 0.025 0.024 0.038 0.048 0.154 

Locus 1808 : 
2 alleles
4.3% missing data
   2   (0.245) 0.172 0.065 0.302 0.206 0.230 0.206 
   4   (0.755) 0.828 0.935 0.698 0.794 0.770 0.794 

Locus 1809 : 
2 alleles
3.6% missing data
   4   (0.701) 0.737 0.483 0.740 0.814 0.769 0.682 
   2   (0.299) 0.263 0.517 0.260 0.186 0.231 0.318 

Locus 1810 : 
2 alleles
8.0% missing data
   1   (0.745) 0.780 0.927 0.800 0.827 0.733 0.666 
   3   (0.255) 0.220 0.073 0.200 0.173 0.267 0.334 

Locus 1811 : 
2 alleles
2.9% missing data
   3   (0.909) 0.942 0.981 0.914 0.936 0.970 0.940 
   2   (0.091) 0.058 0.019 0.086 0.064 0.030 0.060 

Locus 1812 : 
2 alleles
10.1% missing data
   2   (0.916) 0.977 0.907 0.963 0.980 0.890 0.897 
   1   (0.084) 0.023 0.093 0.037 0.020 0.110 0.103 

Locus 1813 : 
2 alleles
2.9% missing data
   1   (0.647) 0.589 0.856 0.617 0.772 0.742 0.633 
   4   (0.353) 0.411 0.144 0.383 0.228 0.258 0.367 

Locus 1814 : 
2 alleles
2.9% missing data
   1   (0.842) 0.923 0.593 0.884 0.925 0.910 0.843 
   3   (0.158) 0.077 0.407 0.116 0.075 0.090 0.157 

Locus 1815 : 
2 alleles
13.0% missing data
   1   (0.622) 0.695 0.889 0.663 0.615 0.707 0.496 
   4   (0.378) 0.305 0.111 0.337 0.385 0.293 0.504 

Locus 1816 : 
2 alleles
3.6% missing data
   2   (0.817) 0.899 0.914 0.869 0.743 0.855 0.786 
   4   (0.183) 0.101 0.086 0.131 0.257 0.145 0.214 

Locus 1817 : 
2 alleles
2.9% missing data
   1   (0.820) 0.828 0.956 0.871 0.913 0.742 0.803 
   4   (0.180) 0.172 0.044 0.129 0.087 0.258 0.197 

Locus 1818 : 
2 alleles
2.2% missing data
   1   (0.836) 0.773 0.961 0.906 0.907 0.834 0.802 
   3   (0.164) 0.227 0.039 0.094 0.093 0.166 0.198 

Locus 1819 : 
2 alleles
15.9% missing data
   3   (0.913) 0.926 0.977 0.932 0.955 0.978 0.930 
   1   (0.087) 0.074 0.023 0.068 0.045 0.022 0.070 

Locus 1820 : 
2 alleles
11.6% missing data
   1   (0.542) 0.508 0.825 0.451 0.655 0.806 0.482 
   3   (0.458) 0.492 0.175 0.549 0.345 0.194 0.518 

Locus 1821 : 
2 alleles
5.8% missing data
   2   (0.806) 0.776 0.945 0.848 0.825 0.852 0.794 
   4   (0.194) 0.224 0.055 0.152 0.175 0.148 0.206 

Locus 1822 : 
2 alleles
15.2% missing data
   2   (0.447) 0.554 0.152 0.440 0.441 0.657 0.400 
   3   (0.553) 0.446 0.848 0.560 0.559 0.343 0.600 

Locus 1823 : 
2 alleles
0.7% missing data
   3   (0.941) 0.954 0.995 0.872 0.907 0.996 0.989 
   1   (0.059) 0.046 0.005 0.128 0.093 0.004 0.011 

Locus 1824 : 
2 alleles
10.9% missing data
   1   (0.177) 0.108 0.083 0.160 0.115 0.122 0.200 
   2   (0.823) 0.892 0.917 0.840 0.885 0.878 0.800 

Locus 1825 : 
2 alleles
14.5% missing data
   4   (0.421) 0.457 0.094 0.494 0.528 0.298 0.389 
   2   (0.579) 0.543 0.906 0.506 0.472 0.702 0.611 

Locus 1826 : 
2 alleles
13.0% missing data
   2   (0.747) 0.773 0.585 0.750 0.797 0.808 0.805 
   4   (0.253) 0.227 0.415 0.250 0.203 0.192 0.195 

Locus 1827 : 
2 alleles
3.6% missing data
   1   (0.842) 0.834 0.957 0.855 0.910 0.919 0.847 
   3   (0.158) 0.166 0.043 0.145 0.090 0.081 0.153 

Locus 1828 : 
2 alleles
4.3% missing data
   3   (0.876) 0.930 0.566 0.968 0.961 0.761 0.837 
   1   (0.124) 0.070 0.434 0.032 0.039 0.239 0.163 

Locus 1829 : 
2 alleles
11.6% missing data
   3   (0.897) 0.908 0.981 0.880 0.913 0.969 0.942 
   4   (0.103) 0.092 0.019 0.120 0.087 0.031 0.058 

Locus 1830 : 
2 alleles
2.9% missing data
   3   (0.929) 0.888 0.994 0.837 0.906 0.995 0.986 
   1   (0.071) 0.112 0.006 0.163 0.094 0.005 0.014 

Locus 1831 : 
2 alleles
5.1% missing data
   1   (0.884) 0.890 0.964 0.932 0.938 0.963 0.839 
   2   (0.116) 0.110 0.036 0.068 0.062 0.037 0.161 

Locus 1832 : 
2 alleles
8.0% missing data
   4   (0.804) 0.820 0.951 0.836 0.816 0.906 0.763 
   2   (0.196) 0.180 0.049 0.164 0.184 0.094 0.237 

Locus 1833 : 
2 alleles
10.9% missing data
   2   (0.890) 0.952 0.972 0.929 0.912 0.836 0.904 
   4   (0.110) 0.048 0.028 0.071 0.088 0.164 0.096 

Locus 1834 : 
2 alleles
13.0% missing data
   1   (0.917) 0.945 0.971 0.971 0.970 0.936 0.880 
   3   (0.083) 0.055 0.029 0.029 0.030 0.064 0.120 

Locus 1835 : 
2 alleles
10.9% missing data
   3   (0.900) 0.955 0.972 0.929 0.954 0.947 0.887 
   1   (0.100) 0.045 0.028 0.071 0.046 0.053 0.113 

Locus 1836 : 
2 alleles
2.2% missing data
   1   (0.906) 0.949 0.979 0.939 0.960 0.972 0.877 
   3   (0.094) 0.051 0.021 0.061 0.040 0.028 0.123 

Locus 1837 : 
2 alleles
5.1% missing data
   2   (0.824) 0.885 0.943 0.856 0.873 0.833 0.808 
   4   (0.176) 0.115 0.057 0.144 0.127 0.167 0.192 

Locus 1838 : 
2 alleles
5.8% missing data
   4   (0.917) 0.962 0.623 0.974 0.965 0.975 0.914 
   1   (0.083) 0.038 0.377 0.026 0.035 0.025 0.086 

Locus 1839 : 
2 alleles
3.6% missing data
   1   (0.837) 0.789 0.949 0.830 0.709 0.956 0.895 
   4   (0.163) 0.211 0.051 0.170 0.291 0.044 0.105 

Locus 1840 : 
2 alleles
5.1% missing data
   4   (0.863) 0.837 0.615 0.886 0.900 0.945 0.932 
   1   (0.137) 0.163 0.385 0.114 0.100 0.055 0.068 

Locus 1841 : 
2 alleles
2.9% missing data
   3   (0.909) 0.895 0.980 0.951 0.968 0.944 0.913 
   1   (0.091) 0.105 0.020 0.049 0.032 0.056 0.087 

Locus 1842 : 
2 alleles
12.3% missing data
   1   (0.781) 0.721 0.655 0.869 0.864 0.782 0.758 
   3   (0.219) 0.279 0.345 0.131 0.136 0.218 0.242 

Locus 1843 : 
2 alleles
4.3% missing data
   1   (0.910) 0.891 0.745 0.929 0.901 0.988 0.970 
   4   (0.090) 0.109 0.255 0.071 0.099 0.012 0.030 

Locus 1844 : 
2 alleles
2.2% missing data
   4   (0.907) 0.961 0.974 0.945 0.894 0.967 0.901 
   2   (0.093) 0.039 0.026 0.055 0.106 0.033 0.099 

Locus 1845 : 
2 alleles
13.0% missing data
   4   (0.882) 0.938 0.886 0.889 0.921 0.962 0.897 
   2   (0.118) 0.062 0.114 0.111 0.079 0.038 0.103 

Locus 1846 : 
2 alleles
4.3% missing data
   2   (0.920) 0.845 0.989 0.917 0.866 0.989 0.974 
   3   (0.080) 0.155 0.011 0.083 0.134 0.011 0.026 

Locus 1847 : 
2 alleles
1.4% missing data
   2   (0.902) 0.903 0.680 0.931 0.924 0.985 0.947 
   4   (0.098) 0.097 0.320 0.069 0.076 0.015 0.053 

Locus 1848 : 
2 alleles
3.6% missing data
   4   (0.904) 0.895 0.978 0.913 0.947 0.983 0.928 
   3   (0.096) 0.105 0.022 0.087 0.053 0.017 0.072 

Locus 1849 : 
2 alleles
3.6% missing data
   1   (0.772) 0.709 0.943 0.813 0.582 0.852 0.799 
   4   (0.228) 0.291 0.057 0.187 0.418 0.148 0.201 

Locus 1850 : 
2 alleles
2.2% missing data
   2   (0.166) 0.117 0.060 0.125 0.107 0.306 0.151 
   4   (0.834) 0.883 0.940 0.875 0.893 0.694 0.849 

Locus 1851 : 
2 alleles
4.3% missing data
   4   (0.927) 0.969 0.598 0.974 0.981 0.983 0.948 
   1   (0.073) 0.031 0.402 0.026 0.019 0.017 0.052 

Locus 1852 : 
2 alleles
3.6% missing data
   4   (0.891) 0.916 0.968 0.910 0.906 0.891 0.938 
   2   (0.109) 0.084 0.032 0.090 0.094 0.109 0.062 

Locus 1853 : 
2 alleles
11.6% missing data
   3   (0.882) 0.930 0.963 0.900 0.881 0.942 0.901 
   1   (0.118) 0.070 0.037 0.100 0.119 0.058 0.099 

Locus 1854 : 
2 alleles
10.9% missing data
   2   (0.914) 0.943 0.964 0.950 0.956 0.957 0.923 
   3   (0.086) 0.057 0.036 0.050 0.044 0.043 0.077 

Locus 1855 : 
2 alleles
8.7% missing data
   1   (0.538) 0.674 0.470 0.618 0.430 0.587 0.429 
   4   (0.462) 0.326 0.530 0.382 0.570 0.413 0.571 

Locus 1856 : 
2 alleles
8.7% missing data
   3   (0.774) 0.746 0.940 0.761 0.843 0.880 0.773 
   1   (0.226) 0.254 0.060 0.239 0.157 0.120 0.227 

Locus 1857 : 
2 alleles
13.8% missing data
   4   (0.085) 0.052 0.015 0.130 0.115 0.014 0.032 
   2   (0.915) 0.948 0.985 0.870 0.885 0.986 0.968 

Locus 1858 : 
2 alleles
11.6% missing data
   2   (0.902) 0.918 0.972 0.927 0.912 0.874 0.955 
   4   (0.098) 0.082 0.028 0.073 0.088 0.126 0.045 

Locus 1859 : 
2 alleles
8.7% missing data
   2   (0.898) 0.664 0.990 0.774 0.908 0.993 0.978 
   1   (0.102) 0.336 0.010 0.226 0.092 0.007 0.022 

Locus 1860 : 
2 alleles
9.4% missing data
   2   (0.731) 0.778 0.449 0.771 0.769 0.832 0.736 
   3   (0.269) 0.222 0.551 0.229 0.231 0.168 0.264 

Locus 1861 : 
2 alleles
3.6% missing data
   2   (0.699) 0.492 0.935 0.643 0.784 0.845 0.753 
   4   (0.301) 0.508 0.065 0.357 0.216 0.155 0.247 

Locus 1862 : 
2 alleles
1.4% missing data
   4   (0.918) 0.695 0.986 0.930 0.920 0.985 0.972 
   2   (0.082) 0.305 0.014 0.070 0.080 0.015 0.028 

Locus 1863 : 
2 alleles
13.8% missing data
   2   (0.256) 0.207 0.125 0.237 0.326 0.407 0.205 
   4   (0.744) 0.793 0.875 0.763 0.674 0.593 0.795 

Locus 1864 : 
2 alleles
4.3% missing data
   3   (0.786) 0.654 0.628 0.825 0.848 0.880 0.848 
   1   (0.214) 0.346 0.372 0.175 0.152 0.120 0.152 

Locus 1865 : 
2 alleles
1.4% missing data
   3   (0.954) 0.993 0.975 0.995 0.994 0.928 0.871 
   1   (0.046) 0.007 0.025 0.005 0.006 0.072 0.129 

Locus 1866 : 
2 alleles
13.8% missing data
   4   (0.911) 0.945 0.983 0.930 0.966 0.967 0.919 
   2   (0.089) 0.055 0.017 0.070 0.034 0.033 0.081 

Locus 1867 : 
2 alleles
12.3% missing data
   1   (0.637) 0.504 0.875 0.707 0.678 0.582 0.607 
   3   (0.363) 0.496 0.125 0.293 0.322 0.418 0.393 

Locus 1868 : 
2 alleles
13.8% missing data
   1   (0.291) 0.235 0.256 0.259 0.458 0.146 0.317 
   3   (0.709) 0.765 0.744 0.741 0.542 0.854 0.683 

Locus 1869 : 
2 alleles
2.2% missing data
   3   (0.867) 0.886 0.977 0.889 0.772 0.965 0.876 
   1   (0.133) 0.114 0.023 0.111 0.228 0.035 0.124 

Locus 1870 : 
2 alleles
3.6% missing data
   4   (0.697) 0.711 0.878 0.776 0.791 0.753 0.561 
   2   (0.303) 0.289 0.122 0.224 0.209 0.247 0.439 

Locus 1871 : 
2 alleles
11.6% missing data
   3   (0.852) 0.756 0.971 0.791 0.871 0.965 0.918 
   1   (0.148) 0.244 0.029 0.209 0.129 0.035 0.082 

Locus 1872 : 
2 alleles
4.3% missing data
   4   (0.515) 0.628 0.144 0.736 0.732 0.186 0.332 
   1   (0.485) 0.372 0.856 0.264 0.268 0.814 0.668 

Locus 1873 : 
2 alleles
5.8% missing data
   4   (0.917) 0.879 0.981 0.945 0.919 0.982 0.945 
   1   (0.083) 0.121 0.019 0.055 0.081 0.018 0.055 

Locus 1874 : 
2 alleles
13.0% missing data
   2   (0.646) 0.646 0.539 0.669 0.718 0.746 0.641 
   1   (0.354) 0.354 0.461 0.331 0.282 0.254 0.359 

Locus 1875 : 
2 alleles
5.8% missing data
   2   (0.525) 0.571 0.668 0.530 0.554 0.472 0.500 
   3   (0.475) 0.429 0.332 0.470 0.446 0.528 0.500 

Locus 1876 : 
2 alleles
13.8% missing data
   2   (0.856) 0.860 0.886 0.907 0.816 0.919 0.865 
   4   (0.144) 0.140 0.114 0.093 0.184 0.081 0.135 

Locus 1877 : 
2 alleles
2.2% missing data
   1   (0.874) 0.787 0.970 0.879 0.921 0.960 0.915 
   3   (0.126) 0.213 0.030 0.121 0.079 0.040 0.085 

Locus 1878 : 
2 alleles
15.9% missing data
   2   (0.911) 0.969 0.949 0.972 0.894 0.854 0.885 
   4   (0.089) 0.031 0.051 0.028 0.106 0.146 0.115 

Locus 1879 : 
2 alleles
0.0% missing data
   4   (0.914) 0.851 0.988 0.915 0.912 0.987 0.963 
   2   (0.086) 0.149 0.012 0.085 0.088 0.013 0.037 

Locus 1880 : 
2 alleles
9.4% missing data
   2   (0.731) 0.804 0.528 0.799 0.747 0.767 0.710 
   4   (0.269) 0.196 0.472 0.201 0.253 0.233 0.290 

Locus 1881 : 
2 alleles
10.9% missing data
   4   (0.887) 0.939 0.949 0.904 0.890 0.958 0.898 
   2   (0.113) 0.061 0.051 0.096 0.110 0.042 0.102 

Locus 1882 : 
2 alleles
0.7% missing data
   2   (0.945) 0.969 0.995 0.876 0.926 0.996 0.989 
   4   (0.055) 0.031 0.005 0.124 0.074 0.004 0.011 

Locus 1883 : 
2 alleles
12.3% missing data
   2   (0.671) 0.606 0.464 0.777 0.763 0.634 0.635 
   4   (0.329) 0.394 0.536 0.223 0.237 0.366 0.365 

Locus 1884 : 
2 alleles
2.9% missing data
   4   (0.932) 0.978 0.956 0.982 0.984 0.859 0.925 
   1   (0.068) 0.022 0.044 0.018 0.016 0.141 0.075 

Locus 1885 : 
2 alleles
12.3% missing data
   4   (0.927) 0.948 0.984 0.916 0.925 0.989 0.969 
   2   (0.073) 0.052 0.016 0.084 0.075 0.011 0.031 

Locus 1886 : 
2 alleles
3.6% missing data
   3   (0.883) 0.933 0.947 0.960 0.935 0.632 0.854 
   4   (0.117) 0.067 0.053 0.040 0.065 0.368 0.146 

Locus 1887 : 
2 alleles
7.2% missing data
   1   (0.497) 0.497 0.505 0.500 0.499 0.448 0.504 
   3   (0.503) 0.503 0.495 0.500 0.501 0.552 0.496 

Locus 1888 : 
2 alleles
10.9% missing data
   4   (0.804) 0.850 0.939 0.800 0.739 0.926 0.805 
   2   (0.196) 0.150 0.061 0.200 0.261 0.074 0.195 

Locus 1889 : 
2 alleles
15.2% missing data
   1   (0.919) 0.980 0.747 0.987 0.985 0.823 0.803 
   2   (0.081) 0.020 0.253 0.013 0.015 0.177 0.197 

Locus 1890 : 
2 alleles
2.2% missing data
   1   (0.907) 0.892 0.982 0.890 0.866 0.989 0.958 
   2   (0.093) 0.108 0.018 0.110 0.134 0.011 0.042 

Locus 1891 : 
2 alleles
11.6% missing data
   1   (0.840) 0.886 0.781 0.858 0.885 0.950 0.861 
   3   (0.160) 0.114 0.219 0.142 0.115 0.050 0.139 

Locus 1892 : 
2 alleles
5.1% missing data
   2   (0.609) 0.508 0.760 0.506 0.651 0.874 0.660 
   4   (0.391) 0.492 0.240 0.494 0.349 0.126 0.340 

Locus 1893 : 
2 alleles
2.9% missing data
   1   (0.906) 0.880 0.804 0.936 0.927 0.978 0.959 
   4   (0.094) 0.120 0.196 0.064 0.073 0.022 0.041 

Locus 1894 : 
2 alleles
2.2% missing data
   1   (0.933) 0.824 0.994 0.891 0.929 0.995 0.987 
   3   (0.067) 0.176 0.006 0.109 0.071 0.005 0.013 

Locus 1895 : 
2 alleles
10.9% missing data
   1   (0.213) 0.145 0.695 0.301 0.378 0.052 0.094 
   3   (0.787) 0.855 0.305 0.699 0.622 0.948 0.906 

Locus 1896 : 
2 alleles
1.4% missing data
   3   (0.922) 0.970 0.541 0.975 0.976 0.975 0.925 
   1   (0.078) 0.030 0.459 0.025 0.024 0.025 0.075 

Locus 1897 : 
2 alleles
8.7% missing data
   1   (0.570) 0.433 0.865 0.588 0.483 0.685 0.555 
   3   (0.430) 0.567 0.135 0.412 0.517 0.315 0.445 

Locus 1898 : 
2 alleles
12.3% missing data
   2   (0.675) 0.779 0.164 0.802 0.812 0.649 0.568 
   4   (0.325) 0.221 0.836 0.198 0.188 0.351 0.432 

Locus 1899 : 
2 alleles
5.1% missing data
   1   (0.577) 0.579 0.507 0.580 0.704 0.506 0.591 
   2   (0.423) 0.421 0.493 0.420 0.296 0.494 0.409 

Locus 1900 : 
2 alleles
17.4% missing data
   2   (0.214) 0.089 0.069 0.130 0.165 0.202 0.408 
   3   (0.786) 0.911 0.931 0.870 0.835 0.798 0.592 

Locus 1901 : 
2 alleles
2.2% missing data
   3   (0.905) 0.921 0.984 0.922 0.873 0.984 0.930 
   2   (0.095) 0.079 0.016 0.078 0.127 0.016 0.070 

Locus 1902 : 
2 alleles
15.9% missing data
   2   (0.835) 0.806 0.961 0.861 0.874 0.942 0.808 
   4   (0.165) 0.194 0.039 0.139 0.126 0.058 0.192 

Locus 1903 : 
2 alleles
2.9% missing data
   3   (0.891) 0.814 0.987 0.804 0.779 0.990 0.968 
   1   (0.109) 0.186 0.013 0.196 0.221 0.010 0.032 

Locus 1904 : 
2 alleles
15.2% missing data
   2   (0.678) 0.806 0.559 0.624 0.810 0.581 0.735 
   4   (0.322) 0.194 0.441 0.376 0.190 0.419 0.265 

Locus 1905 : 
2 alleles
8.7% missing data
   2   (0.399) 0.287 0.116 0.370 0.532 0.359 0.489 
   4   (0.601) 0.713 0.884 0.630 0.468 0.641 0.511 

Locus 1906 : 
2 alleles
13.0% missing data
   2   (0.908) 0.922 0.978 0.879 0.953 0.983 0.952 
   1   (0.092) 0.078 0.022 0.121 0.047 0.017 0.048 

Locus 1907 : 
2 alleles
4.3% missing data
   4   (0.807) 0.822 0.952 0.790 0.777 0.921 0.833 
   1   (0.193) 0.178 0.048 0.210 0.223 0.079 0.167 

Locus 1908 : 
2 alleles
10.9% missing data
   4   (0.906) 0.910 0.979 0.926 0.944 0.965 0.929 
   1   (0.094) 0.090 0.021 0.074 0.056 0.035 0.071 

Locus 1909 : 
2 alleles
7.2% missing data
   1   (0.679) 0.683 0.666 0.704 0.763 0.477 0.736 
   3   (0.321) 0.317 0.334 0.296 0.237 0.523 0.264 

Locus 1910 : 
2 alleles
3.6% missing data
   2   (0.855) 0.891 0.961 0.908 0.887 0.946 0.779 
   4   (0.145) 0.109 0.039 0.092 0.113 0.054 0.221 

Locus 1911 : 
2 alleles
12.3% missing data
   4   (0.771) 0.692 0.935 0.825 0.742 0.869 0.746 
   2   (0.229) 0.308 0.065 0.175 0.258 0.131 0.254 

Locus 1912 : 
2 alleles
10.1% missing data
   1   (0.062) 0.070 0.007 0.115 0.075 0.006 0.014 
   3   (0.938) 0.930 0.993 0.885 0.925 0.994 0.986 

Locus 1913 : 
2 alleles
2.2% missing data
   4   (0.755) 0.777 0.940 0.707 0.791 0.898 0.758 
   2   (0.245) 0.223 0.060 0.293 0.209 0.102 0.242 

Locus 1914 : 
2 alleles
10.9% missing data
   3   (0.928) 0.899 0.991 0.914 0.917 0.993 0.975 
   4   (0.072) 0.101 0.009 0.086 0.083 0.007 0.025 

Locus 1915 : 
2 alleles
13.8% missing data
   3   (0.862) 0.821 0.932 0.946 0.806 0.893 0.813 
   1   (0.138) 0.179 0.068 0.054 0.194 0.107 0.187 

Locus 1916 : 
2 alleles
6.5% missing data
   3   (0.907) 0.941 0.975 0.943 0.965 0.942 0.903 
   4   (0.093) 0.059 0.025 0.057 0.035 0.058 0.097 

Locus 1917 : 
2 alleles
4.3% missing data
   1   (0.828) 0.794 0.948 0.795 0.865 0.921 0.882 
   3   (0.172) 0.206 0.052 0.205 0.135 0.079 0.118 

Locus 1918 : 
2 alleles
12.3% missing data
   4   (0.767) 0.799 0.554 0.882 0.887 0.713 0.686 
   2   (0.233) 0.201 0.446 0.118 0.113 0.287 0.314 

Locus 1919 : 
2 alleles
8.0% missing data
   1   (0.750) 0.674 0.928 0.803 0.843 0.841 0.681 
   3   (0.250) 0.326 0.072 0.197 0.157 0.159 0.319 

Locus 1920 : 
2 alleles
3.6% missing data
   3   (0.844) 0.788 0.958 0.849 0.871 0.933 0.878 
   2   (0.156) 0.212 0.042 0.151 0.129 0.067 0.122 

Locus 1921 : 
2 alleles
3.6% missing data
   2   (0.849) 0.812 0.704 0.918 0.850 0.962 0.847 
   4   (0.151) 0.188 0.296 0.082 0.150 0.038 0.153 

Locus 1922 : 
2 alleles
4.3% missing data
   4   (0.752) 0.683 0.532 0.823 0.799 0.864 0.754 
   1   (0.248) 0.317 0.468 0.177 0.201 0.136 0.246 

Locus 1923 : 
2 alleles
9.4% missing data
   2   (0.461) 0.528 0.308 0.465 0.524 0.498 0.411 
   4   (0.539) 0.472 0.692 0.535 0.476 0.502 0.589 

Locus 1924 : 
2 alleles
12.3% missing data
   2   (0.838) 0.874 0.955 0.894 0.866 0.929 0.754 
   3   (0.162) 0.126 0.045 0.106 0.134 0.071 0.246 

Locus 1925 : 
2 alleles
13.8% missing data
   4   (0.908) 0.953 0.945 0.961 0.967 0.928 0.863 
   2   (0.092) 0.047 0.055 0.039 0.033 0.072 0.137 

Locus 1926 : 
2 alleles
6.5% missing data
   1   (0.905) 0.908 0.980 0.918 0.906 0.948 0.956 
   3   (0.095) 0.092 0.020 0.082 0.094 0.052 0.044 

Locus 1927 : 
2 alleles
4.3% missing data
   2   (0.908) 0.931 0.528 0.966 0.973 0.957 0.922 
   3   (0.092) 0.069 0.472 0.034 0.027 0.043 0.078 

Locus 1928 : 
2 alleles
10.1% missing data
   4   (0.802) 0.870 0.929 0.860 0.819 0.754 0.763 
   2   (0.198) 0.130 0.071 0.140 0.181 0.246 0.237 

Locus 1929 : 
2 alleles
5.1% missing data
   1   (0.932) 0.980 0.976 0.981 0.981 0.976 0.842 
   4   (0.068) 0.020 0.024 0.019 0.019 0.024 0.158 

Locus 1930 : 
2 alleles
5.1% missing data
   3   (0.894) 0.864 0.979 0.932 0.902 0.978 0.897 
   4   (0.106) 0.136 0.021 0.068 0.098 0.022 0.103 

Locus 1931 : 
2 alleles
11.6% missing data
   4   (0.912) 0.947 0.985 0.909 0.836 0.980 0.953 
   2   (0.088) 0.053 0.015 0.091 0.164 0.020 0.047 

Locus 1932 : 
2 alleles
2.9% missing data
   2   (0.751) 0.747 0.959 0.629 0.735 0.934 0.805 
   1   (0.249) 0.253 0.041 0.371 0.265 0.066 0.195 

Locus 1933 : 
2 alleles
15.9% missing data
   3   (0.588) 0.608 0.560 0.569 0.619 0.702 0.588 
   4   (0.412) 0.392 0.440 0.431 0.381 0.298 0.412 

Locus 1934 : 
2 alleles
3.6% missing data
   2   (0.092) 0.065 0.025 0.055 0.047 0.019 0.119 
   4   (0.908) 0.935 0.975 0.945 0.953 0.981 0.881 

Locus 1935 : 
2 alleles
10.9% missing data
   4   (0.850) 0.885 0.951 0.944 0.918 0.771 0.734 
   2   (0.150) 0.115 0.049 0.056 0.082 0.229 0.266 

Locus 1936 : 
2 alleles
10.9% missing data
   1   (0.940) 0.896 0.994 0.900 0.960 0.995 0.987 
   2   (0.060) 0.104 0.006 0.100 0.040 0.005 0.013 

Locus 1937 : 
2 alleles
2.9% missing data
   1   (0.832) 0.693 0.962 0.873 0.813 0.932 0.849 
   3   (0.168) 0.307 0.038 0.127 0.187 0.068 0.151 

Locus 1938 : 
2 alleles
5.1% missing data
   4   (0.938) 0.982 0.965 0.989 0.988 0.921 0.861 
   2   (0.062) 0.018 0.035 0.011 0.012 0.079 0.139 

Locus 1939 : 
2 alleles
1.4% missing data
   2   (0.109) 0.152 0.021 0.165 0.142 0.025 0.034 
   4   (0.891) 0.848 0.979 0.835 0.858 0.975 0.966 

Locus 1940 : 
2 alleles
2.2% missing data
   1   (0.918) 0.906 0.985 0.946 0.942 0.984 0.933 
   3   (0.082) 0.094 0.015 0.054 0.058 0.016 0.067 

Locus 1941 : 
2 alleles
5.1% missing data
   2   (0.906) 0.875 0.974 0.940 0.929 0.973 0.924 
   4   (0.094) 0.125 0.026 0.060 0.071 0.027 0.076 

Locus 1942 : 
2 alleles
4.3% missing data
   3   (0.902) 0.941 0.980 0.913 0.928 0.975 0.917 
   2   (0.098) 0.059 0.020 0.087 0.072 0.025 0.083 

Locus 1943 : 
2 alleles
2.2% missing data
   1   (0.868) 0.934 0.931 0.879 0.915 0.902 0.890 
   3   (0.132) 0.066 0.069 0.121 0.085 0.098 0.110 

Locus 1944 : 
2 alleles
6.5% missing data
   3   (0.783) 0.914 0.937 0.864 0.740 0.633 0.685 
   1   (0.217) 0.086 0.063 0.136 0.260 0.367 0.315 

Locus 1945 : 
2 alleles
8.7% missing data
   1   (0.418) 0.440 0.460 0.402 0.417 0.520 0.365 
   3   (0.582) 0.560 0.540 0.598 0.583 0.480 0.635 

Locus 1946 : 
2 alleles
10.9% missing data
   3   (0.879) 0.900 0.956 0.891 0.912 0.945 0.905 
   2   (0.121) 0.100 0.044 0.109 0.088 0.055 0.095 

Locus 1947 : 
2 alleles
13.0% missing data
   3   (0.905) 0.950 0.981 0.898 0.898 0.971 0.943 
   1   (0.095) 0.050 0.019 0.102 0.102 0.029 0.057 

Locus 1948 : 
2 alleles
0.7% missing data
   3   (0.803) 0.797 0.821 0.873 0.707 0.837 0.838 
   4   (0.197) 0.203 0.179 0.127 0.293 0.163 0.162 

Locus 1949 : 
2 alleles
15.2% missing data
   4   (0.812) 0.813 0.934 0.875 0.818 0.896 0.742 
   2   (0.188) 0.187 0.066 0.125 0.182 0.104 0.258 

Locus 1950 : 
2 alleles
0.0% missing data
   1   (0.914) 0.958 0.966 0.963 0.899 0.899 0.930 
   3   (0.086) 0.042 0.034 0.037 0.101 0.101 0.070 

Locus 1951 : 
2 alleles
11.6% missing data
   1   (0.764) 0.796 0.643 0.767 0.856 0.920 0.759 
   4   (0.236) 0.204 0.357 0.233 0.144 0.080 0.241 

Locus 1952 : 
2 alleles
12.3% missing data
   3   (0.147) 0.112 0.039 0.141 0.146 0.072 0.133 
   4   (0.853) 0.888 0.961 0.859 0.854 0.928 0.867 

Locus 1953 : 
2 alleles
2.9% missing data
   3   (0.914) 0.933 0.974 0.966 0.961 0.968 0.871 
   2   (0.086) 0.067 0.026 0.034 0.039 0.032 0.129 

Locus 1954 : 
2 alleles
13.0% missing data
   1   (0.705) 0.654 0.477 0.789 0.821 0.735 0.677 
   3   (0.295) 0.346 0.523 0.211 0.179 0.265 0.323 

Locus 1955 : 
2 alleles
16.7% missing data
   1   (0.870) 0.937 0.788 0.934 0.720 0.951 0.870 
   4   (0.130) 0.063 0.212 0.066 0.280 0.049 0.130 

Locus 1956 : 
2 alleles
8.7% missing data
   2   (0.888) 0.932 0.750 0.944 0.840 0.894 0.931 
   4   (0.112) 0.068 0.250 0.056 0.160 0.106 0.069 

Locus 1957 : 
2 alleles
12.3% missing data
   2   (0.896) 0.956 0.959 0.928 0.957 0.960 0.855 
   4   (0.104) 0.044 0.041 0.072 0.043 0.040 0.145 

Locus 1958 : 
2 alleles
5.8% missing data
   1   (0.128) 0.066 0.036 0.048 0.154 0.106 0.249 
   4   (0.872) 0.934 0.964 0.952 0.846 0.894 0.751 

Locus 1959 : 
2 alleles
6.5% missing data
   2   (0.900) 0.934 0.979 0.867 0.907 0.983 0.942 
   4   (0.100) 0.066 0.021 0.133 0.093 0.017 0.058 

Locus 1960 : 
2 alleles
12.3% missing data
   2   (0.834) 0.764 0.650 0.892 0.863 0.940 0.866 
   4   (0.166) 0.236 0.350 0.108 0.137 0.060 0.134 

Locus 1961 : 
2 alleles
2.9% missing data
   2   (0.888) 0.934 0.965 0.850 0.921 0.940 0.947 
   3   (0.112) 0.066 0.035 0.150 0.079 0.060 0.053 

Locus 1962 : 
2 alleles
4.3% missing data
   3   (0.900) 0.950 0.978 0.926 0.934 0.962 0.895 
   1   (0.100) 0.050 0.022 0.074 0.066 0.038 0.105 

Locus 1963 : 
2 alleles
13.8% missing data
   3   (0.917) 0.973 0.975 0.982 0.973 0.945 0.744 
   1   (0.083) 0.027 0.025 0.018 0.027 0.055 0.256 

Locus 1964 : 
2 alleles
0.7% missing data
   1   (0.088) 0.071 0.028 0.052 0.058 0.028 0.084 
   3   (0.912) 0.929 0.972 0.948 0.942 0.972 0.916 

Locus 1965 : 
2 alleles
15.2% missing data
   2   (0.446) 0.543 0.657 0.483 0.640 0.388 0.293 
   4   (0.554) 0.457 0.343 0.517 0.360 0.612 0.707 

Locus 1966 : 
2 alleles
5.1% missing data
   1   (0.795) 0.807 0.630 0.820 0.826 0.903 0.831 
   2   (0.205) 0.193 0.370 0.180 0.174 0.097 0.169 

Locus 1967 : 
2 alleles
2.2% missing data
   2   (0.120) 0.152 0.026 0.141 0.060 0.024 0.085 
   4   (0.880) 0.848 0.974 0.859 0.940 0.976 0.915 

Locus 1968 : 
2 alleles
5.1% missing data
   2   (0.912) 0.961 0.967 0.967 0.970 0.926 0.864 
   4   (0.088) 0.039 0.033 0.033 0.030 0.074 0.136 

Locus 1969 : 
2 alleles
5.8% missing data
   3   (0.131) 0.118 0.069 0.114 0.079 0.104 0.096 
   4   (0.869) 0.882 0.931 0.886 0.921 0.896 0.904 

Locus 1970 : 
2 alleles
7.2% missing data
   2   (0.654) 0.732 0.226 0.798 0.737 0.723 0.507 
   4   (0.346) 0.268 0.774 0.202 0.263 0.277 0.493 

Locus 1971 : 
2 alleles
5.1% missing data
   4   (0.606) 0.620 0.525 0.683 0.518 0.310 0.668 
   2   (0.394) 0.380 0.475 0.317 0.482 0.690 0.332 

Locus 1972 : 
2 alleles
3.6% missing data
   2   (0.809) 0.771 0.629 0.893 0.858 0.916 0.773 
   4   (0.191) 0.229 0.371 0.107 0.142 0.084 0.227 

Locus 1973 : 
2 alleles
18.8% missing data
   2   (0.812) 0.770 0.855 0.871 0.825 0.872 0.801 
   4   (0.188) 0.230 0.145 0.129 0.175 0.128 0.199 

Locus 1974 : 
2 alleles
5.8% missing data
   1   (0.182) 0.151 0.210 0.307 0.258 0.065 0.061 
   3   (0.818) 0.849 0.790 0.693 0.742 0.935 0.939 

Locus 1975 : 
2 alleles
12.3% missing data
   3   (0.882) 0.961 0.683 0.931 0.959 0.906 0.888 
   1   (0.118) 0.039 0.317 0.069 0.041 0.094 0.112 

Locus 1976 : 
2 alleles
2.2% missing data
   2   (0.899) 0.897 0.965 0.953 0.887 0.963 0.888 
   4   (0.101) 0.103 0.035 0.047 0.113 0.037 0.112 

Locus 1977 : 
2 alleles
11.6% missing data
   4   (0.930) 0.976 0.974 0.983 0.969 0.904 0.887 
   2   (0.070) 0.024 0.026 0.017 0.031 0.096 0.113 

Locus 1978 : 
2 alleles
18.8% missing data
   1   (0.870) 0.926 0.960 0.937 0.748 0.943 0.795 
   3   (0.130) 0.074 0.040 0.063 0.252 0.057 0.205 

Locus 1979 : 
2 alleles
4.3% missing data
   1   (0.832) 0.857 0.961 0.826 0.853 0.954 0.825 
   3   (0.168) 0.143 0.039 0.174 0.147 0.046 0.175 

Locus 1980 : 
2 alleles
13.0% missing data
   1   (0.871) 0.880 0.963 0.887 0.781 0.907 0.925 
   3   (0.129) 0.120 0.037 0.113 0.219 0.093 0.075 

Locus 1981 : 
2 alleles
12.3% missing data
   1   (0.749) 0.704 0.924 0.695 0.741 0.881 0.799 
   3   (0.251) 0.296 0.076 0.305 0.259 0.119 0.201 

Locus 1982 : 
2 alleles
2.2% missing data
   3   (0.717) 0.677 0.369 0.828 0.801 0.758 0.672 
   4   (0.283) 0.323 0.631 0.172 0.199 0.242 0.328 

Locus 1983 : 
2 alleles
1.4% missing data
   2   (0.619) 0.635 0.676 0.618 0.632 0.674 0.632 
   4   (0.381) 0.365 0.324 0.382 0.368 0.326 0.368 

Locus 1984 : 
2 alleles
13.0% missing data
   3   (0.352) 0.584 0.095 0.626 0.543 0.050 0.149 
   4   (0.648) 0.416 0.905 0.374 0.457 0.950 0.851 

Locus 1985 : 
2 alleles
14.5% missing data
   3   (0.454) 0.353 0.841 0.445 0.482 0.488 0.404 
   1   (0.546) 0.647 0.159 0.555 0.518 0.512 0.596 

Locus 1986 : 
2 alleles
12.3% missing data
   4   (0.924) 0.920 0.986 0.919 0.890 0.988 0.970 
   2   (0.076) 0.080 0.014 0.081 0.110 0.012 0.030 

Locus 1987 : 
2 alleles
2.2% missing data
   2   (0.926) 0.982 0.608 0.987 0.983 0.873 0.917 
   4   (0.074) 0.018 0.392 0.013 0.017 0.127 0.083 

Locus 1988 : 
2 alleles
2.9% missing data
   1   (0.731) 0.795 0.580 0.773 0.769 0.605 0.775 
   3   (0.269) 0.205 0.420 0.227 0.231 0.395 0.225 

Locus 1989 : 
2 alleles
3.6% missing data
   4   (0.883) 0.905 0.947 0.951 0.920 0.932 0.813 
   1   (0.117) 0.095 0.053 0.049 0.080 0.068 0.187 

Locus 1990 : 
2 alleles
11.6% missing data
   3   (0.729) 0.597 0.921 0.804 0.750 0.574 0.740 
   1   (0.271) 0.403 0.079 0.196 0.250 0.426 0.260 

Locus 1991 : 
2 alleles
3.6% missing data
   2   (0.602) 0.599 0.510 0.668 0.553 0.616 0.586 
   4   (0.398) 0.401 0.490 0.332 0.447 0.384 0.414 

Locus 1992 : 
2 alleles
7.2% missing data
   3   (0.500) 0.566 0.698 0.458 0.650 0.243 0.531 
   1   (0.500) 0.434 0.302 0.542 0.350 0.757 0.469 

Locus 1993 : 
2 alleles
5.1% missing data
   3   (0.860) 0.920 0.955 0.893 0.895 0.897 0.842 
   1   (0.140) 0.080 0.045 0.107 0.105 0.103 0.158 

Locus 1994 : 
2 alleles
2.9% missing data
   3   (0.859) 0.908 0.959 0.898 0.926 0.879 0.836 
   1   (0.141) 0.092 0.041 0.102 0.074 0.121 0.164 

Locus 1995 : 
2 alleles
6.5% missing data
   1   (0.907) 0.937 0.972 0.907 0.955 0.977 0.933 
   3   (0.093) 0.063 0.028 0.093 0.045 0.023 0.067 

Locus 1996 : 
2 alleles
5.1% missing data
   3   (0.902) 0.825 0.967 0.953 0.930 0.957 0.904 
   1   (0.098) 0.175 0.033 0.047 0.070 0.043 0.096 

Locus 1997 : 
2 alleles
10.9% missing data
   3   (0.889) 0.896 0.971 0.896 0.945 0.959 0.909 
   1   (0.111) 0.104 0.029 0.104 0.055 0.041 0.091 

Locus 1998 : 
2 alleles
10.1% missing data
   1   (0.690) 0.724 0.915 0.787 0.646 0.560 0.604 
   3   (0.310) 0.276 0.085 0.213 0.354 0.440 0.396 

Locus 1999 : 
2 alleles
11.6% missing data
   3   (0.902) 0.849 0.956 0.930 0.952 0.979 0.920 
   1   (0.098) 0.151 0.044 0.070 0.048 0.021 0.080 

Locus 2000 : 
2 alleles
0.0% missing data
   4   (0.912) 0.933 0.979 0.946 0.949 0.963 0.924 
   1   (0.088) 0.067 0.021 0.054 0.051 0.037 0.076 

Locus 2001 : 
2 alleles
1.4% missing data
   4   (0.807) 0.856 0.755 0.786 0.853 0.891 0.874 
   2   (0.193) 0.144 0.245 0.214 0.147 0.109 0.126 

Locus 2002 : 
2 alleles
15.9% missing data
   4   (0.946) 0.991 0.651 0.994 0.992 0.962 0.907 
   1   (0.054) 0.009 0.349 0.006 0.008 0.038 0.093 

Locus 2003 : 
2 alleles
13.0% missing data
   4   (0.132) 0.165 0.037 0.148 0.262 0.017 0.079 
   2   (0.868) 0.835 0.963 0.852 0.738 0.983 0.921 

Locus 2004 : 
2 alleles
7.2% missing data
   2   (0.839) 0.594 0.604 0.915 0.904 0.955 0.862 
   4   (0.161) 0.406 0.396 0.085 0.096 0.045 0.138 

Locus 2005 : 
2 alleles
10.9% missing data
   4   (0.894) 0.924 0.976 0.938 0.946 0.930 0.876 
   2   (0.106) 0.076 0.024 0.062 0.054 0.070 0.124 

Locus 2006 : 
2 alleles
2.2% missing data
   4   (0.621) 0.677 0.864 0.643 0.621 0.652 0.552 
   1   (0.379) 0.323 0.136 0.357 0.379 0.348 0.448 

Locus 2007 : 
2 alleles
2.2% missing data
   1   (0.849) 0.845 0.702 0.873 0.863 0.908 0.923 
   4   (0.151) 0.155 0.298 0.127 0.137 0.092 0.077 

Locus 2008 : 
2 alleles
10.1% missing data
   1   (0.882) 0.819 0.974 0.918 0.907 0.964 0.888 
   2   (0.118) 0.181 0.026 0.082 0.093 0.036 0.112 

Locus 2009 : 
2 alleles
18.1% missing data
   2   (0.890) 0.960 0.791 0.934 0.966 0.939 0.890 
   1   (0.110) 0.040 0.209 0.066 0.034 0.061 0.110 

Locus 2010 : 
2 alleles
2.9% missing data
   2   (0.206) 0.208 0.409 0.211 0.175 0.091 0.136 
   4   (0.794) 0.792 0.591 0.789 0.825 0.909 0.864 

Locus 2011 : 
2 alleles
13.8% missing data
   2   (0.828) 0.806 0.709 0.855 0.906 0.886 0.880 
   4   (0.172) 0.194 0.291 0.145 0.094 0.114 0.120 

Locus 2012 : 
2 alleles
11.6% missing data
   1   (0.915) 0.948 0.984 0.893 0.959 0.987 0.949 
   3   (0.085) 0.052 0.016 0.107 0.041 0.013 0.051 

Locus 2013 : 
2 alleles
14.5% missing data
   2   (0.435) 0.547 0.257 0.565 0.551 0.223 0.301 
   3   (0.565) 0.453 0.743 0.435 0.449 0.777 0.699 

Locus 2014 : 
2 alleles
10.9% missing data
   1   (0.890) 0.753 0.968 0.950 0.758 0.960 0.915 
   4   (0.110) 0.247 0.032 0.050 0.242 0.040 0.085 

Locus 2015 : 
2 alleles
5.1% missing data
   2   (0.710) 0.771 0.533 0.667 0.759 0.768 0.787 
   1   (0.290) 0.229 0.467 0.333 0.241 0.232 0.213 

Locus 2016 : 
2 alleles
2.9% missing data
   4   (0.903) 0.921 0.959 0.954 0.952 0.942 0.891 
   2   (0.097) 0.079 0.041 0.046 0.048 0.058 0.109 

Locus 2017 : 
2 alleles
2.2% missing data
   2   (0.899) 0.902 0.763 0.940 0.921 0.979 0.935 
   1   (0.101) 0.098 0.237 0.060 0.079 0.021 0.065 

Locus 2018 : 
2 alleles
3.6% missing data
   4   (0.794) 0.855 0.288 0.925 0.934 0.585 0.712 
   2   (0.206) 0.145 0.712 0.075 0.066 0.415 0.288 

Locus 2019 : 
2 alleles
4.3% missing data
   1   (0.851) 0.916 0.734 0.849 0.888 0.903 0.916 
   3   (0.149) 0.084 0.266 0.151 0.112 0.097 0.084 

Locus 2020 : 
2 alleles
5.1% missing data
   2   (0.882) 0.854 0.837 0.851 0.895 0.980 0.960 
   3   (0.118) 0.146 0.163 0.149 0.105 0.020 0.040 

Locus 2021 : 
2 alleles
13.0% missing data
   1   (0.834) 0.833 0.955 0.822 0.612 0.932 0.901 
   3   (0.166) 0.167 0.045 0.178 0.388 0.068 0.099 

Locus 2022 : 
2 alleles
2.2% missing data
   4   (0.915) 0.876 0.984 0.927 0.957 0.984 0.947 
   2   (0.085) 0.124 0.016 0.073 0.043 0.016 0.053 

Locus 2023 : 
2 alleles
15.9% missing data
   4   (0.714) 0.696 0.932 0.753 0.681 0.778 0.674 
   2   (0.286) 0.304 0.068 0.247 0.319 0.222 0.326 

Locus 2024 : 
2 alleles
5.1% missing data
   4   (0.919) 0.921 0.988 0.873 0.928 0.990 0.973 
   1   (0.081) 0.079 0.012 0.127 0.072 0.010 0.027 

Locus 2025 : 
2 alleles
4.3% missing data
   1   (0.093) 0.075 0.035 0.063 0.094 0.032 0.072 
   2   (0.907) 0.925 0.965 0.937 0.906 0.968 0.928 

Locus 2026 : 
2 alleles
6.5% missing data
   2   (0.838) 0.902 0.957 0.844 0.861 0.948 0.806 
   4   (0.162) 0.098 0.043 0.156 0.139 0.052 0.194 

Locus 2027 : 
2 alleles
15.9% missing data
   4   (0.909) 0.931 0.583 0.950 0.945 0.977 0.944 
   2   (0.091) 0.069 0.417 0.050 0.055 0.023 0.056 

Locus 2028 : 
2 alleles
0.7% missing data
   2   (0.916) 0.949 0.967 0.971 0.968 0.927 0.879 
   4   (0.084) 0.051 0.033 0.029 0.032 0.073 0.121 

Locus 2029 : 
2 alleles
14.5% missing data
   4   (0.942) 0.959 0.994 0.882 0.960 0.995 0.986 
   2   (0.058) 0.041 0.006 0.118 0.040 0.005 0.014 

Locus 2030 : 
2 alleles
13.0% missing data
   3   (0.507) 0.501 0.214 0.593 0.471 0.365 0.526 
   1   (0.493) 0.499 0.786 0.407 0.529 0.635 0.474 

Locus 2031 : 
2 alleles
11.6% missing data
   2   (0.744) 0.719 0.612 0.724 0.844 0.843 0.811 
   4   (0.256) 0.281 0.388 0.276 0.156 0.157 0.189 

Locus 2032 : 
2 alleles
2.9% missing data
   2   (0.922) 0.918 0.986 0.929 0.885 0.987 0.963 
   4   (0.078) 0.082 0.014 0.071 0.115 0.013 0.037 

Locus 2033 : 
2 alleles
4.3% missing data
   2   (0.487) 0.543 0.168 0.596 0.606 0.391 0.401 
   4   (0.513) 0.457 0.832 0.404 0.394 0.609 0.599 

Locus 2034 : 
2 alleles
1.4% missing data
   2   (0.926) 0.943 0.989 0.884 0.941 0.991 0.975 
   1   (0.074) 0.057 0.011 0.116 0.059 0.009 0.025 

Locus 2035 : 
2 alleles
13.0% missing data
   3   (0.895) 0.944 0.963 0.970 0.948 0.900 0.754 
   1   (0.105) 0.056 0.037 0.030 0.052 0.100 0.246 

Locus 2036 : 
2 alleles
5.8% missing data
   2   (0.904) 0.921 0.972 0.937 0.835 0.972 0.926 
   4   (0.096) 0.079 0.028 0.063 0.165 0.028 0.074 

Locus 2037 : 
2 alleles
11.6% missing data
   2   (0.882) 0.830 0.969 0.883 0.906 0.967 0.921 
   4   (0.118) 0.170 0.031 0.117 0.094 0.033 0.079 

Locus 2038 : 
2 alleles
2.9% missing data
   2   (0.915) 0.974 0.517 0.937 0.952 0.980 0.959 
   4   (0.085) 0.026 0.483 0.063 0.048 0.020 0.041 

Locus 2039 : 
2 alleles
2.9% missing data
   2   (0.708) 0.788 0.899 0.748 0.697 0.781 0.623 
   4   (0.292) 0.212 0.101 0.252 0.303 0.219 0.377 

Locus 2040 : 
2 alleles
3.6% missing data
   4   (0.941) 0.898 0.994 0.906 0.901 0.996 0.988 
   2   (0.059) 0.102 0.006 0.094 0.099 0.004 0.012 

Locus 2041 : 
2 alleles
2.2% missing data
   3   (0.778) 0.777 0.932 0.784 0.842 0.850 0.772 
   1   (0.222) 0.223 0.068 0.216 0.158 0.150 0.228 

Locus 2042 : 
2 alleles
5.8% missing data
   1   (0.920) 0.859 0.986 0.965 0.954 0.985 0.917 
   4   (0.080) 0.141 0.014 0.035 0.046 0.015 0.083 

Locus 2043 : 
2 alleles
14.5% missing data
   1   (0.689) 0.812 0.565 0.835 0.796 0.316 0.572 
   3   (0.311) 0.188 0.435 0.165 0.204 0.684 0.428 

Locus 2044 : 
2 alleles
4.3% missing data
   4   (0.892) 0.811 0.976 0.894 0.819 0.979 0.946 
   2   (0.108) 0.189 0.024 0.106 0.181 0.021 0.054 

Locus 2045 : 
2 alleles
5.8% missing data
   4   (0.497) 0.421 0.224 0.566 0.561 0.339 0.535 
   3   (0.503) 0.579 0.776 0.434 0.439 0.661 0.465 

Locus 2046 : 
2 alleles
5.1% missing data
   1   (0.910) 0.900 0.975 0.959 0.946 0.973 0.889 
   3   (0.090) 0.100 0.025 0.041 0.054 0.027 0.111 

Locus 2047 : 
2 alleles
2.9% missing data
   1   (0.884) 0.981 0.183 0.987 0.985 0.434 0.712 
   4   (0.116) 0.019 0.817 0.013 0.015 0.566 0.288 

Locus 2048 : 
2 alleles
2.9% missing data
   3   (0.901) 0.954 0.979 0.959 0.905 0.921 0.874 
   1   (0.099) 0.046 0.021 0.041 0.095 0.079 0.126 

Locus 2049 : 
2 alleles
12.3% missing data
   1   (0.893) 0.939 0.967 0.934 0.935 0.961 0.856 
   3   (0.107) 0.061 0.033 0.066 0.065 0.039 0.144 

Locus 2050 : 
2 alleles
12.3% missing data
   3   (0.793) 0.880 0.704 0.880 0.837 0.623 0.759 
   2   (0.207) 0.120 0.296 0.120 0.163 0.377 0.241 

Locus 2051 : 
2 alleles
8.0% missing data
   2   (0.919) 0.729 0.982 0.966 0.876 0.984 0.947 
   4   (0.081) 0.271 0.018 0.034 0.124 0.016 0.053 

Locus 2052 : 
2 alleles
5.1% missing data
   1   (0.723) 0.666 0.927 0.765 0.487 0.792 0.748 
   3   (0.277) 0.334 0.073 0.235 0.513 0.208 0.252 

Locus 2053 : 
2 alleles
15.2% missing data
   3   (0.829) 0.867 0.548 0.887 0.899 0.882 0.844 
   1   (0.171) 0.133 0.452 0.113 0.101 0.118 0.156 

Locus 2054 : 
2 alleles
5.8% missing data
   3   (0.783) 0.859 0.770 0.779 0.870 0.910 0.771 
   1   (0.217) 0.141 0.230 0.221 0.130 0.090 0.229 

Locus 2055 : 
2 alleles
5.1% missing data
   4   (0.879) 0.954 0.964 0.904 0.892 0.931 0.871 
   1   (0.121) 0.046 0.036 0.096 0.108 0.069 0.129 

Locus 2056 : 
2 alleles
14.5% missing data
   4   (0.916) 0.963 0.872 0.973 0.980 0.878 0.882 
   2   (0.084) 0.037 0.128 0.027 0.020 0.122 0.118 

Locus 2057 : 
2 alleles
13.8% missing data
   2   (0.905) 0.965 0.952 0.967 0.959 0.913 0.821 
   4   (0.095) 0.035 0.048 0.033 0.041 0.087 0.179 

Locus 2058 : 
2 alleles
5.8% missing data
   4   (0.139) 0.148 0.034 0.152 0.097 0.037 0.115 
   2   (0.861) 0.852 0.966 0.848 0.903 0.963 0.885 

Locus 2059 : 
2 alleles
5.1% missing data
   2   (0.889) 0.940 0.960 0.921 0.913 0.870 0.918 
   4   (0.111) 0.060 0.040 0.079 0.087 0.130 0.082 

Locus 2060 : 
2 alleles
12.3% missing data
   1   (0.895) 0.886 0.974 0.884 0.922 0.980 0.932 
   4   (0.105) 0.114 0.026 0.116 0.078 0.020 0.068 

Locus 2061 : 
2 alleles
6.5% missing data
   1   (0.811) 0.754 0.952 0.776 0.828 0.879 0.885 
   3   (0.189) 0.246 0.048 0.224 0.172 0.121 0.115 

Locus 2062 : 
2 alleles
11.6% missing data
   2   (0.890) 0.960 0.962 0.918 0.961 0.951 0.842 
   4   (0.110) 0.040 0.038 0.082 0.039 0.049 0.158 

Locus 2063 : 
2 alleles
14.5% missing data
   3   (0.881) 0.885 0.903 0.927 0.883 0.949 0.886 
   4   (0.119) 0.115 0.097 0.073 0.117 0.051 0.114 

Locus 2064 : 
2 alleles
13.0% missing data
   4   (0.903) 0.929 0.980 0.930 0.883 0.961 0.926 
   2   (0.097) 0.071 0.020 0.070 0.117 0.039 0.074 

Locus 2065 : 
2 alleles
12.3% missing data
   4   (0.129) 0.136 0.019 0.250 0.205 0.016 0.049 
   2   (0.871) 0.864 0.981 0.750 0.795 0.984 0.951 

Locus 2066 : 
2 alleles
4.3% missing data
   4   (0.894) 0.899 0.978 0.938 0.956 0.962 0.854 
   2   (0.106) 0.101 0.022 0.062 0.044 0.038 0.146 

Locus 2067 : 
2 alleles
8.0% missing data
   3   (0.923) 0.970 0.969 0.964 0.969 0.861 0.944 
   1   (0.077) 0.030 0.031 0.036 0.031 0.139 0.056 

Locus 2068 : 
2 alleles
12.3% missing data
   1   (0.909) 0.926 0.937 0.943 0.958 0.967 0.916 
   3   (0.091) 0.074 0.063 0.057 0.042 0.033 0.084 

Locus 2069 : 
2 alleles
8.0% missing data
   4   (0.872) 0.860 0.968 0.913 0.921 0.810 0.907 
   2   (0.128) 0.140 0.032 0.087 0.079 0.190 0.093 

Locus 2070 : 
2 alleles
0.0% missing data
   3   (0.918) 0.946 0.983 0.926 0.963 0.927 0.964 
   4   (0.082) 0.054 0.017 0.074 0.037 0.073 0.036 

Locus 2071 : 
2 alleles
9.4% missing data
   1   (0.147) 0.115 0.038 0.108 0.150 0.097 0.156 
   3   (0.853) 0.885 0.962 0.892 0.850 0.903 0.844 

Locus 2072 : 
2 alleles
3.6% missing data
   2   (0.831) 0.891 0.567 0.941 0.918 0.833 0.725 
   4   (0.169) 0.109 0.433 0.059 0.082 0.167 0.275 

Locus 2073 : 
2 alleles
10.9% missing data
   2   (0.876) 0.850 0.888 0.914 0.923 0.866 0.922 
   4   (0.124) 0.150 0.112 0.086 0.077 0.134 0.078 

Locus 2074 : 
2 alleles
6.5% missing data
   4   (0.865) 0.950 0.953 0.940 0.942 0.856 0.718 
   2   (0.135) 0.050 0.047 0.060 0.058 0.144 0.282 

Locus 2075 : 
2 alleles
2.9% missing data
   4   (0.867) 0.934 0.778 0.913 0.951 0.939 0.855 
   1   (0.133) 0.066 0.222 0.087 0.049 0.061 0.145 

Locus 2076 : 
2 alleles
13.0% missing data
   4   (0.786) 0.777 0.644 0.806 0.767 0.761 0.880 
   2   (0.214) 0.223 0.356 0.194 0.233 0.239 0.120 

Locus 2077 : 
2 alleles
2.2% missing data
   1   (0.855) 0.782 0.966 0.806 0.858 0.968 0.922 
   3   (0.145) 0.218 0.034 0.194 0.142 0.032 0.078 

Locus 2078 : 
2 alleles
11.6% missing data
   1   (0.607) 0.668 0.527 0.686 0.640 0.366 0.594 
   3   (0.393) 0.332 0.473 0.314 0.360 0.634 0.406 

Locus 2079 : 
2 alleles
1.4% missing data
   3   (0.913) 0.954 0.865 0.894 0.950 0.990 0.969 
   1   (0.087) 0.046 0.135 0.106 0.050 0.010 0.031 

Locus 2080 : 
2 alleles
17.4% missing data
   3   (0.694) 0.734 0.526 0.746 0.865 0.677 0.655 
   1   (0.306) 0.266 0.474 0.254 0.135 0.323 0.345 

Locus 2081 : 
2 alleles
12.3% missing data
   3   (0.881) 0.838 0.962 0.899 0.862 0.953 0.927 
   1   (0.119) 0.162 0.038 0.101 0.138 0.047 0.073 

Locus 2082 : 
2 alleles
5.8% missing data
   1   (0.336) 0.217 0.169 0.350 0.293 0.341 0.370 
   3   (0.664) 0.783 0.831 0.650 0.707 0.659 0.630 

Locus 2083 : 
2 alleles
4.3% missing data
   3   (0.814) 0.862 0.923 0.839 0.909 0.816 0.794 
   2   (0.186) 0.138 0.077 0.161 0.091 0.184 0.206 

Locus 2084 : 
2 alleles
5.8% missing data
   2   (0.627) 0.719 0.868 0.574 0.635 0.758 0.577 
   4   (0.373) 0.281 0.132 0.426 0.365 0.242 0.423 

Locus 2085 : 
2 alleles
5.8% missing data
   1   (0.511) 0.476 0.202 0.547 0.658 0.527 0.505 
   3   (0.489) 0.524 0.798 0.453 0.342 0.473 0.495 

Locus 2086 : 
2 alleles
5.8% missing data
   4   (0.884) 0.959 0.716 0.895 0.949 0.963 0.916 
   2   (0.116) 0.041 0.284 0.105 0.051 0.037 0.084 

Locus 2087 : 
2 alleles
12.3% missing data
   4   (0.647) 0.886 0.118 0.927 0.901 0.116 0.241 
   1   (0.353) 0.114 0.882 0.073 0.099 0.884 0.759 

Locus 2088 : 
2 alleles
4.3% missing data
   3   (0.694) 0.797 0.504 0.736 0.800 0.556 0.697 
   2   (0.306) 0.203 0.496 0.264 0.200 0.444 0.303 

Locus 2089 : 
2 alleles
5.8% missing data
   3   (0.904) 0.886 0.954 0.945 0.952 0.941 0.920 
   1   (0.096) 0.114 0.046 0.055 0.048 0.059 0.080 

Locus 2090 : 
2 alleles
11.6% missing data
   4   (0.916) 0.897 0.982 0.923 0.934 0.983 0.954 
   3   (0.084) 0.103 0.018 0.077 0.066 0.017 0.046 

Locus 2091 : 
2 alleles
11.6% missing data
   2   (0.832) 0.910 0.938 0.863 0.880 0.850 0.800 
   4   (0.168) 0.090 0.062 0.137 0.120 0.150 0.200 

Locus 2092 : 
2 alleles
1.4% missing data
   3   (0.825) 0.714 0.960 0.860 0.822 0.900 0.845 
   1   (0.175) 0.286 0.040 0.140 0.178 0.100 0.155 

Locus 2093 : 
2 alleles
1.4% missing data
   2   (0.820) 0.853 0.919 0.820 0.873 0.849 0.849 
   4   (0.180) 0.147 0.081 0.180 0.127 0.151 0.151 

Locus 2094 : 
2 alleles
5.1% missing data
   1   (0.906) 0.973 0.758 0.959 0.952 0.972 0.890 
   3   (0.094) 0.027 0.242 0.041 0.048 0.028 0.110 

Locus 2095 : 
2 alleles
2.9% missing data
   3   (0.886) 0.867 0.952 0.937 0.929 0.883 0.900 
   1   (0.114) 0.133 0.048 0.063 0.071 0.117 0.100 

Locus 2096 : 
2 alleles
8.7% missing data
   1   (0.322) 0.322 0.078 0.302 0.406 0.128 0.411 
   3   (0.678) 0.678 0.922 0.698 0.594 0.872 0.589 

Locus 2097 : 
2 alleles
12.3% missing data
   2   (0.790) 0.852 0.917 0.852 0.877 0.798 0.705 
   4   (0.210) 0.148 0.083 0.148 0.123 0.202 0.295 

Locus 2098 : 
2 alleles
11.6% missing data
   2   (0.894) 0.945 0.965 0.950 0.888 0.878 0.878 
   4   (0.106) 0.055 0.035 0.050 0.112 0.122 0.122 

Locus 2099 : 
2 alleles
6.5% missing data
   2   (0.915) 0.895 0.783 0.922 0.860 0.992 0.978 
   4   (0.085) 0.105 0.217 0.078 0.140 0.008 0.022 

Locus 2100 : 
2 alleles
17.4% missing data
   2   (0.901) 0.942 0.939 0.958 0.849 0.963 0.872 
   1   (0.099) 0.058 0.061 0.042 0.151 0.037 0.128 

Locus 2101 : 
2 alleles
1.4% missing data
   3   (0.858) 0.771 0.951 0.890 0.885 0.949 0.881 
   1   (0.142) 0.229 0.049 0.110 0.115 0.051 0.119 

Locus 2102 : 
2 alleles
3.6% missing data
   4   (0.636) 0.663 0.448 0.702 0.716 0.678 0.593 
   2   (0.364) 0.337 0.552 0.298 0.284 0.322 0.407 

Locus 2103 : 
2 alleles
2.9% missing data
   4   (0.886) 0.888 0.650 0.906 0.935 0.972 0.941 
   2   (0.114) 0.112 0.350 0.094 0.065 0.028 0.059 

Locus 2104 : 
2 alleles
2.9% missing data
   3   (0.907) 0.967 0.973 0.968 0.955 0.751 0.883 
   1   (0.093) 0.033 0.027 0.032 0.045 0.249 0.117 

Locus 2105 : 
2 alleles
4.3% missing data
   4   (0.871) 0.943 0.954 0.930 0.936 0.895 0.787 
   1   (0.129) 0.057 0.046 0.070 0.064 0.105 0.213 

Locus 2106 : 
2 alleles
6.5% missing data
   1   (0.924) 0.974 0.960 0.971 0.977 0.842 0.934 
   3   (0.076) 0.026 0.040 0.029 0.023 0.158 0.066 

Locus 2107 : 
2 alleles
11.6% missing data
   3   (0.072) 0.091 0.010 0.060 0.160 0.009 0.032 
   4   (0.928) 0.909 0.990 0.940 0.840 0.991 0.968 

Locus 2108 : 
2 alleles
4.3% missing data
   1   (0.564) 0.639 0.529 0.573 0.465 0.716 0.531 
   3   (0.436) 0.361 0.471 0.427 0.535 0.284 0.469 

Locus 2109 : 
2 alleles
7.2% missing data
   4   (0.752) 0.833 0.905 0.904 0.831 0.449 0.536 
   1   (0.248) 0.167 0.095 0.096 0.169 0.551 0.464 

Locus 2110 : 
2 alleles
0.7% missing data
   1   (0.895) 0.893 0.982 0.838 0.796 0.986 0.962 
   3   (0.105) 0.107 0.018 0.162 0.204 0.014 0.038 

Locus 2111 : 
2 alleles
4.3% missing data
   2   (0.621) 0.635 0.863 0.469 0.608 0.687 0.735 
   4   (0.379) 0.365 0.137 0.531 0.392 0.313 0.265 

Locus 2112 : 
2 alleles
11.6% missing data
   1   (0.940) 0.916 0.994 0.894 0.965 0.995 0.986 
   3   (0.060) 0.084 0.006 0.106 0.035 0.005 0.014 

Locus 2113 : 
2 alleles
4.3% missing data
   2   (0.462) 0.511 0.283 0.397 0.437 0.472 0.538 
   4   (0.538) 0.489 0.717 0.603 0.563 0.528 0.462 

Locus 2114 : 
2 alleles
5.1% missing data
   1   (0.231) 0.288 0.051 0.331 0.195 0.055 0.185 
   2   (0.769) 0.712 0.949 0.669 0.805 0.945 0.815 

Locus 2115 : 
2 alleles
5.1% missing data
   3   (0.930) 0.960 0.971 0.984 0.980 0.863 0.909 
   1   (0.070) 0.040 0.029 0.016 0.020 0.137 0.091 

Locus 2116 : 
2 alleles
3.6% missing data
   4   (0.771) 0.864 0.543 0.812 0.809 0.766 0.795 
   3   (0.229) 0.136 0.457 0.188 0.191 0.234 0.205 

Locus 2117 : 
2 alleles
13.0% missing data
   3   (0.915) 0.918 0.987 0.888 0.875 0.989 0.967 
   1   (0.085) 0.082 0.013 0.112 0.125 0.011 0.033 

Locus 2118 : 
2 alleles
15.9% missing data
   3   (0.935) 0.981 0.959 0.980 0.981 0.841 0.943 
   1   (0.065) 0.019 0.041 0.020 0.019 0.159 0.057 

Locus 2119 : 
2 alleles
2.9% missing data
   1   (0.168) 0.226 0.045 0.206 0.202 0.043 0.108 
   3   (0.832) 0.774 0.955 0.794 0.798 0.957 0.892 

Locus 2120 : 
2 alleles
13.0% missing data
   4   (0.442) 0.354 0.136 0.349 0.383 0.817 0.526 
   2   (0.558) 0.646 0.864 0.651 0.617 0.183 0.474 

Locus 2121 : 
2 alleles
12.3% missing data
   3   (0.875) 0.898 0.842 0.912 0.855 0.910 0.914 
   1   (0.125) 0.102 0.158 0.088 0.145 0.090 0.086 

Locus 2122 : 
2 alleles
18.1% missing data
   2   (0.075) 0.056 0.014 0.092 0.085 0.011 0.032 
   4   (0.925) 0.944 0.986 0.908 0.915 0.989 0.968 

Locus 2123 : 
2 alleles
6.5% missing data
   1   (0.518) 0.570 0.445 0.667 0.658 0.166 0.423 
   4   (0.482) 0.430 0.555 0.333 0.342 0.834 0.577 

Locus 2124 : 
2 alleles
4.3% missing data
   4   (0.939) 0.952 0.995 0.890 0.854 0.996 0.988 
   2   (0.061) 0.048 0.005 0.110 0.146 0.004 0.012 

Locus 2125 : 
2 alleles
11.6% missing data
   4   (0.853) 0.892 0.971 0.768 0.902 0.974 0.888 
   2   (0.147) 0.108 0.029 0.232 0.098 0.026 0.112 

Locus 2126 : 
2 alleles
6.5% missing data
   2   (0.676) 0.771 0.903 0.689 0.506 0.768 0.630 
   4   (0.324) 0.229 0.097 0.311 0.494 0.232 0.370 

Locus 2127 : 
2 alleles
2.9% missing data
   2   (0.887) 0.933 0.963 0.903 0.940 0.865 0.926 
   4   (0.113) 0.067 0.037 0.097 0.060 0.135 0.074 

Locus 2128 : 
2 alleles
10.9% missing data
   2   (0.937) 0.989 0.601 0.993 0.991 0.955 0.853 
   4   (0.063) 0.011 0.399 0.007 0.009 0.045 0.147 

Locus 2129 : 
2 alleles
2.2% missing data
   2   (0.827) 0.881 0.956 0.886 0.916 0.840 0.735 
   4   (0.173) 0.119 0.044 0.114 0.084 0.160 0.265 

Locus 2130 : 
2 alleles
2.9% missing data
   3   (0.725) 0.803 0.222 0.780 0.830 0.878 0.673 
   1   (0.275) 0.197 0.778 0.220 0.170 0.122 0.327 

Locus 2131 : 
2 alleles
12.3% missing data
   4   (0.894) 0.927 0.976 0.899 0.877 0.967 0.921 
   3   (0.106) 0.073 0.024 0.101 0.123 0.033 0.079 

Locus 2132 : 
2 alleles
2.9% missing data
   2   (0.908) 0.950 0.976 0.949 0.947 0.968 0.882 
   3   (0.092) 0.050 0.024 0.051 0.053 0.032 0.118 

Locus 2133 : 
2 alleles
5.8% missing data
   1   (0.769) 0.833 0.890 0.762 0.660 0.907 0.765 
   3   (0.231) 0.167 0.110 0.238 0.340 0.093 0.235 

Locus 2134 : 
2 alleles
13.0% missing data
   4   (0.880) 0.946 0.950 0.899 0.944 0.926 0.871 
   2   (0.120) 0.054 0.050 0.101 0.056 0.074 0.129 

Locus 2135 : 
2 alleles
6.5% missing data
   1   (0.748) 0.808 0.922 0.739 0.802 0.810 0.723 
   3   (0.252) 0.192 0.078 0.261 0.198 0.190 0.277 

Locus 2136 : 
2 alleles
2.2% missing data
   3   (0.835) 0.782 0.506 0.922 0.789 0.960 0.824 
   1   (0.165) 0.218 0.494 0.078 0.211 0.040 0.176 

Locus 2137 : 
2 alleles
10.1% missing data
   3   (0.937) 0.990 0.710 0.993 0.992 0.932 0.852 
   4   (0.063) 0.010 0.290 0.007 0.008 0.068 0.148 

Locus 2138 : 
2 alleles
18.1% missing data
   1   (0.140) 0.190 0.042 0.128 0.130 0.157 0.073 
   3   (0.860) 0.810 0.958 0.872 0.870 0.843 0.927 

Locus 2139 : 
2 alleles
10.1% missing data
   1   (0.883) 0.919 0.969 0.845 0.924 0.969 0.922 
   3   (0.117) 0.081 0.031 0.155 0.076 0.031 0.078 

Locus 2140 : 
2 alleles
2.2% missing data
   1   (0.110) 0.105 0.324 0.063 0.062 0.024 0.081 
   2   (0.890) 0.895 0.676 0.937 0.938 0.976 0.919 

Locus 2141 : 
2 alleles
13.0% missing data
   1   (0.807) 0.762 0.871 0.839 0.804 0.919 0.809 
   2   (0.193) 0.238 0.129 0.161 0.196 0.081 0.191 

Locus 2142 : 
2 alleles
3.6% missing data
   3   (0.898) 0.941 0.933 0.964 0.954 0.858 0.862 
   1   (0.102) 0.059 0.067 0.036 0.046 0.142 0.138 

Locus 2143 : 
2 alleles
13.0% missing data
   1   (0.529) 0.459 0.509 0.637 0.537 0.447 0.467 
   3   (0.471) 0.541 0.491 0.363 0.463 0.553 0.533 

Locus 2144 : 
2 alleles
6.5% missing data
   2   (0.886) 0.920 0.911 0.927 0.901 0.955 0.879 
   4   (0.114) 0.080 0.089 0.073 0.099 0.045 0.121 

Locus 2145 : 
2 alleles
2.9% missing data
   2   (0.940) 0.962 0.995 0.846 0.952 0.996 0.988 
   4   (0.060) 0.038 0.005 0.154 0.048 0.004 0.012 

Locus 2146 : 
2 alleles
10.1% missing data
   2   (0.799) 0.659 0.962 0.634 0.697 0.962 0.923 
   1   (0.201) 0.341 0.038 0.366 0.303 0.038 0.077 

Locus 2147 : 
2 alleles
3.6% missing data
   3   (0.631) 0.599 0.822 0.594 0.516 0.814 0.656 
   4   (0.369) 0.401 0.178 0.406 0.484 0.186 0.344 

Locus 2148 : 
2 alleles
13.0% missing data
   1   (0.895) 0.891 0.973 0.942 0.887 0.969 0.882 
   3   (0.105) 0.109 0.027 0.058 0.113 0.031 0.118 

Locus 2149 : 
2 alleles
13.8% missing data
   3   (0.642) 0.493 0.509 0.545 0.641 0.894 0.754 
   2   (0.358) 0.507 0.491 0.455 0.359 0.106 0.246 

Locus 2150 : 
2 alleles
2.2% missing data
   3   (0.926) 0.959 0.993 0.889 0.886 0.992 0.974 
   4   (0.074) 0.041 0.007 0.111 0.114 0.008 0.026 

Locus 2151 : 
2 alleles
13.8% missing data
   3   (0.913) 0.971 0.686 0.942 0.967 0.978 0.944 
   4   (0.087) 0.029 0.314 0.058 0.033 0.022 0.056 

Locus 2152 : 
2 alleles
12.3% missing data
   1   (0.768) 0.823 0.946 0.753 0.742 0.908 0.741 
   3   (0.232) 0.177 0.054 0.247 0.258 0.092 0.259 

Locus 2153 : 
2 alleles
11.6% missing data
   2   (0.745) 0.655 0.682 0.827 0.661 0.896 0.725 
   4   (0.255) 0.345 0.318 0.173 0.339 0.104 0.275 

Locus 2154 : 
2 alleles
4.3% missing data
   3   (0.509) 0.545 0.302 0.506 0.450 0.380 0.581 
   2   (0.491) 0.455 0.698 0.494 0.550 0.620 0.419 

Locus 2155 : 
2 alleles
16.7% missing data
   2   (0.285) 0.389 0.730 0.149 0.335 0.333 0.272 
   4   (0.715) 0.611 0.270 0.851 0.665 0.667 0.728 

Locus 2156 : 
2 alleles
13.8% missing data
   4   (0.698) 0.640 0.920 0.746 0.639 0.785 0.649 
   3   (0.302) 0.360 0.080 0.254 0.361 0.215 0.351 

Locus 2157 : 
2 alleles
1.4% missing data
   3   (0.943) 0.991 0.633 0.994 0.992 0.947 0.894 
   1   (0.057) 0.009 0.367 0.006 0.008 0.053 0.106 

Locus 2158 : 
2 alleles
10.1% missing data
   2   (0.946) 0.962 0.994 0.895 0.958 0.995 0.988 
   4   (0.054) 0.038 0.006 0.105 0.042 0.005 0.012 

Locus 2159 : 
2 alleles
13.0% missing data
   1   (0.824) 0.786 0.851 0.849 0.842 0.948 0.825 
   3   (0.176) 0.214 0.149 0.151 0.158 0.052 0.175 

Locus 2160 : 
2 alleles
2.9% missing data
   3   (0.904) 0.896 0.984 0.913 0.941 0.987 0.925 
   1   (0.096) 0.104 0.016 0.087 0.059 0.013 0.075 

Locus 2161 : 
2 alleles
7.2% missing data
   4   (0.893) 0.897 0.978 0.931 0.904 0.976 0.874 
   2   (0.107) 0.103 0.022 0.069 0.096 0.024 0.126 

Locus 2162 : 
2 alleles
5.8% missing data
   2   (0.347) 0.300 0.746 0.297 0.319 0.330 0.324 
   4   (0.653) 0.700 0.254 0.703 0.681 0.670 0.676 

Locus 2163 : 
2 alleles
2.2% missing data
   2   (0.870) 0.820 0.967 0.907 0.905 0.957 0.870 
   4   (0.130) 0.180 0.033 0.093 0.095 0.043 0.130 

Locus 2164 : 
2 alleles
8.0% missing data
   2   (0.457) 0.465 0.139 0.476 0.445 0.613 0.445 
   4   (0.543) 0.535 0.861 0.524 0.555 0.387 0.555 

Locus 2165 : 
2 alleles
5.8% missing data
   2   (0.524) 0.535 0.902 0.359 0.581 0.463 0.629 
   3   (0.476) 0.465 0.098 0.641 0.419 0.537 0.371 

Locus 2166 : 
2 alleles
10.1% missing data
   4   (0.908) 0.948 0.978 0.951 0.970 0.958 0.865 
   2   (0.092) 0.052 0.022 0.049 0.030 0.042 0.135 

Locus 2167 : 
2 alleles
5.1% missing data
   3   (0.909) 0.964 0.956 0.942 0.966 0.947 0.902 
   1   (0.091) 0.036 0.044 0.058 0.034 0.053 0.098 

Locus 2168 : 
2 alleles
12.3% missing data
   4   (0.899) 0.808 0.965 0.940 0.875 0.964 0.933 
   2   (0.101) 0.192 0.035 0.060 0.125 0.036 0.067 

Locus 2169 : 
2 alleles
17.4% missing data
   1   (0.797) 0.832 0.954 0.703 0.730 0.930 0.860 
   4   (0.203) 0.168 0.046 0.297 0.270 0.070 0.140 

Locus 2170 : 
2 alleles
8.7% missing data
   2   (0.275) 0.197 0.389 0.225 0.220 0.190 0.322 
   3   (0.725) 0.803 0.611 0.775 0.780 0.810 0.678 

Locus 2171 : 
2 alleles
13.8% missing data
   1   (0.874) 0.876 0.932 0.910 0.902 0.889 0.901 
   3   (0.126) 0.124 0.068 0.090 0.098 0.111 0.099 

Locus 2172 : 
2 alleles
13.8% missing data
   1   (0.863) 0.924 0.942 0.888 0.915 0.896 0.858 
   3   (0.137) 0.076 0.058 0.112 0.085 0.104 0.142 

Locus 2173 : 
2 alleles
5.8% missing data
   1   (0.842) 0.828 0.919 0.881 0.769 0.818 0.900 
   3   (0.158) 0.172 0.081 0.119 0.231 0.182 0.100 

Locus 2174 : 
2 alleles
13.0% missing data
   4   (0.657) 0.608 0.819 0.753 0.551 0.736 0.570 
   2   (0.343) 0.392 0.181 0.247 0.449 0.264 0.430 

Locus 2175 : 
2 alleles
7.2% missing data
   3   (0.798) 0.847 0.831 0.862 0.896 0.754 0.752 
   1   (0.202) 0.153 0.169 0.138 0.104 0.246 0.248 

Locus 2176 : 
2 alleles
11.6% missing data
   3   (0.836) 0.876 0.953 0.839 0.900 0.922 0.821 
   1   (0.164) 0.124 0.047 0.161 0.100 0.078 0.179 

Locus 2177 : 
2 alleles
13.8% missing data
   4   (0.355) 0.496 0.398 0.385 0.451 0.181 0.252 
   2   (0.645) 0.504 0.602 0.615 0.549 0.819 0.748 

Locus 2178 : 
2 alleles
4.3% missing data
   1   (0.853) 0.905 0.962 0.870 0.892 0.919 0.842 
   3   (0.147) 0.095 0.038 0.130 0.108 0.081 0.158 

Locus 2179 : 
2 alleles
13.0% missing data
   3   (0.905) 0.951 0.977 0.916 0.805 0.977 0.937 
   1   (0.095) 0.049 0.023 0.084 0.195 0.023 0.063 

Locus 2180 : 
2 alleles
2.9% missing data
   1   (0.862) 0.951 0.628 0.937 0.924 0.933 0.793 
   4   (0.138) 0.049 0.372 0.063 0.076 0.067 0.207 

Locus 2181 : 
2 alleles
14.5% missing data
   2   (0.824) 0.878 0.965 0.712 0.606 0.959 0.907 
   4   (0.176) 0.122 0.035 0.288 0.394 0.041 0.093 

Locus 2182 : 
2 alleles
15.9% missing data
   2   (0.558) 0.690 0.131 0.631 0.569 0.694 0.477 
   4   (0.442) 0.310 0.869 0.369 0.431 0.306 0.523 

Locus 2183 : 
2 alleles
13.0% missing data
   4   (0.915) 0.890 0.980 0.960 0.914 0.974 0.920 
   2   (0.085) 0.110 0.020 0.040 0.086 0.026 0.080 

Locus 2184 : 
2 alleles
12.3% missing data
   3   (0.170) 0.084 0.040 0.141 0.305 0.136 0.165 
   1   (0.830) 0.916 0.960 0.859 0.695 0.864 0.835 

Locus 2185 : 
2 alleles
2.9% missing data
   4   (0.888) 0.815 0.984 0.838 0.862 0.986 0.955 
   3   (0.112) 0.185 0.016 0.162 0.138 0.014 0.045 

Locus 2186 : 
2 alleles
12.3% missing data
   3   (0.947) 0.924 0.995 0.901 0.963 0.996 0.990 
   1   (0.053) 0.076 0.005 0.099 0.037 0.004 0.010 

Locus 2187 : 
2 alleles
0.7% missing data
   1   (0.129) 0.127 0.031 0.177 0.079 0.071 0.060 
   3   (0.871) 0.873 0.969 0.823 0.921 0.929 0.940 

Locus 2188 : 
2 alleles
13.8% missing data
   3   (0.873) 0.902 0.943 0.864 0.796 0.958 0.923 
   1   (0.127) 0.098 0.057 0.136 0.204 0.042 0.077 

Locus 2189 : 
2 alleles
11.6% missing data
   1   (0.090) 0.102 0.019 0.044 0.081 0.039 0.084 
   3   (0.910) 0.898 0.981 0.956 0.919 0.961 0.916 

Locus 2190 : 
2 alleles
5.1% missing data
   3   (0.634) 0.739 0.446 0.742 0.734 0.670 0.485 
   4   (0.366) 0.261 0.554 0.258 0.266 0.330 0.515 

Locus 2191 : 
2 alleles
5.8% missing data
   1   (0.752) 0.816 0.660 0.770 0.736 0.908 0.743 
   3   (0.248) 0.184 0.340 0.230 0.264 0.092 0.257 

Locus 2192 : 
2 alleles
12.3% missing data
   3   (0.836) 0.825 0.954 0.877 0.790 0.903 0.841 
   1   (0.164) 0.175 0.046 0.123 0.210 0.097 0.159 

Locus 2193 : 
2 alleles
13.0% missing data
   3   (0.633) 0.407 0.840 0.658 0.678 0.823 0.605 
   1   (0.367) 0.593 0.160 0.342 0.322 0.177 0.395 

Locus 2194 : 
2 alleles
5.1% missing data
   2   (0.854) 0.884 0.952 0.850 0.913 0.947 0.858 
   4   (0.146) 0.116 0.048 0.150 0.087 0.053 0.142 

Locus 2195 : 
2 alleles
16.7% missing data
   4   (0.913) 0.924 0.952 0.940 0.946 0.975 0.925 
   1   (0.087) 0.076 0.048 0.060 0.054 0.025 0.075 

Locus 2196 : 
2 alleles
10.9% missing data
   4   (0.900) 0.955 0.978 0.944 0.924 0.958 0.856 
   2   (0.100) 0.045 0.022 0.056 0.076 0.042 0.144 

Locus 2197 : 
2 alleles
15.2% missing data
   2   (0.844) 0.857 0.715 0.927 0.855 0.943 0.800 
   4   (0.156) 0.143 0.285 0.073 0.145 0.057 0.200 

Locus 2198 : 
2 alleles
3.6% missing data
   4   (0.856) 0.909 0.563 0.926 0.953 0.911 0.826 
   2   (0.144) 0.091 0.437 0.074 0.047 0.089 0.174 

Locus 2199 : 
2 alleles
3.6% missing data
   2   (0.098) 0.054 0.025 0.070 0.072 0.021 0.114 
   4   (0.902) 0.946 0.975 0.930 0.928 0.979 0.886 

Locus 2200 : 
2 alleles
16.7% missing data
   4   (0.465) 0.587 0.867 0.398 0.359 0.515 0.413 
   2   (0.535) 0.413 0.133 0.602 0.641 0.485 0.587 

Locus 2201 : 
2 alleles
1.4% missing data
   4   (0.932) 0.955 0.968 0.979 0.977 0.968 0.908 
   2   (0.068) 0.045 0.032 0.021 0.023 0.032 0.092 

Locus 2202 : 
2 alleles
2.2% missing data
   2   (0.367) 0.330 0.515 0.318 0.237 0.140 0.510 
   4   (0.633) 0.670 0.485 0.682 0.763 0.860 0.490 

Locus 2203 : 
2 alleles
10.9% missing data
   1   (0.917) 0.976 0.614 0.980 0.980 0.965 0.869 
   3   (0.083) 0.024 0.386 0.020 0.020 0.035 0.131 

Locus 2204 : 
2 alleles
11.6% missing data
   2   (0.754) 0.661 0.946 0.675 0.807 0.926 0.791 
   3   (0.246) 0.339 0.054 0.325 0.193 0.074 0.209 

Locus 2205 : 
2 alleles
6.5% missing data
   1   (0.693) 0.545 0.921 0.708 0.616 0.753 0.736 
   3   (0.307) 0.455 0.079 0.292 0.384 0.247 0.264 

Locus 2206 : 
2 alleles
16.7% missing data
   3   (0.771) 0.797 0.796 0.879 0.846 0.444 0.731 
   2   (0.229) 0.203 0.204 0.121 0.154 0.556 0.269 

Locus 2207 : 
2 alleles
12.3% missing data
   3   (0.851) 0.838 0.977 0.700 0.817 0.973 0.941 
   4   (0.149) 0.162 0.023 0.300 0.183 0.027 0.059 

Locus 2208 : 
2 alleles
0.7% missing data
   3   (0.890) 0.940 0.968 0.929 0.926 0.878 0.904 
   1   (0.110) 0.060 0.032 0.071 0.074 0.122 0.096 

Locus 2209 : 
2 alleles
4.3% missing data
   1   (0.890) 0.946 0.949 0.956 0.949 0.671 0.875 
   3   (0.110) 0.054 0.051 0.044 0.051 0.329 0.125 

Locus 2210 : 
2 alleles
13.8% missing data
   3   (0.866) 0.857 0.843 0.903 0.915 0.951 0.870 
   1   (0.134) 0.143 0.157 0.097 0.085 0.049 0.130 

Locus 2211 : 
2 alleles
10.1% missing data
   3   (0.858) 0.851 0.918 0.871 0.914 0.962 0.858 
   1   (0.142) 0.149 0.082 0.129 0.086 0.038 0.142 

Locus 2212 : 
2 alleles
13.8% missing data
   2   (0.814) 0.838 0.910 0.862 0.816 0.854 0.797 
   4   (0.186) 0.162 0.090 0.138 0.184 0.146 0.203 

Locus 2213 : 
2 alleles
7.2% missing data
   2   (0.814) 0.758 0.949 0.783 0.828 0.802 0.903 
   4   (0.186) 0.242 0.051 0.217 0.172 0.198 0.097 

Locus 2214 : 
2 alleles
13.8% missing data
   3   (0.883) 0.920 0.955 0.928 0.945 0.928 0.851 
   2   (0.117) 0.080 0.045 0.072 0.055 0.072 0.149 

Locus 2215 : 
2 alleles
12.3% missing data
   4   (0.925) 0.913 0.992 0.827 0.923 0.993 0.983 
   2   (0.075) 0.087 0.008 0.173 0.077 0.007 0.017 

Locus 2216 : 
2 alleles
4.3% missing data
   2   (0.875) 0.835 0.971 0.910 0.811 0.889 0.926 
   4   (0.125) 0.165 0.029 0.090 0.189 0.111 0.074 

Locus 2217 : 
2 alleles
3.6% missing data
   4   (0.911) 0.950 0.982 0.885 0.948 0.984 0.947 
   2   (0.089) 0.050 0.018 0.115 0.052 0.016 0.053 

Locus 2218 : 
2 alleles
11.6% missing data
   2   (0.799) 0.852 0.595 0.863 0.882 0.868 0.768 
   1   (0.201) 0.148 0.405 0.137 0.118 0.132 0.232 

Locus 2219 : 
2 alleles
12.3% missing data
   2   (0.917) 0.850 0.976 0.942 0.940 0.982 0.954 
   4   (0.083) 0.150 0.024 0.058 0.060 0.018 0.046 

Locus 2220 : 
2 alleles
13.8% missing data
   3   (0.928) 0.973 0.981 0.980 0.967 0.892 0.903 
   1   (0.072) 0.027 0.019 0.020 0.033 0.108 0.097 

Locus 2221 : 
2 alleles
2.2% missing data
   1   (0.856) 0.901 0.960 0.908 0.931 0.846 0.825 
   3   (0.144) 0.099 0.040 0.092 0.069 0.154 0.175 

Locus 2222 : 
2 alleles
3.6% missing data
   1   (0.395) 0.325 0.468 0.295 0.560 0.381 0.457 
   3   (0.605) 0.675 0.532 0.705 0.440 0.619 0.543 

Locus 2223 : 
2 alleles
1.4% missing data
   1   (0.832) 0.912 0.945 0.844 0.853 0.628 0.878 
   4   (0.168) 0.088 0.055 0.156 0.147 0.372 0.122 

Locus 2224 : 
2 alleles
4.3% missing data
   1   (0.884) 0.864 0.963 0.894 0.896 0.965 0.915 
   3   (0.116) 0.136 0.037 0.106 0.104 0.035 0.085 

Locus 2225 : 
2 alleles
3.6% missing data
   1   (0.871) 0.894 0.946 0.944 0.933 0.791 0.836 
   4   (0.129) 0.106 0.054 0.056 0.067 0.209 0.164 

Locus 2226 : 
2 alleles
11.6% missing data
   1   (0.176) 0.096 0.322 0.120 0.096 0.233 0.165 
   3   (0.824) 0.904 0.678 0.880 0.904 0.767 0.835 

Locus 2227 : 
2 alleles
2.9% missing data
   4   (0.826) 0.891 0.954 0.846 0.846 0.927 0.772 
   1   (0.174) 0.109 0.046 0.154 0.154 0.073 0.228 

Locus 2228 : 
2 alleles
4.3% missing data
   2   (0.836) 0.851 0.963 0.829 0.767 0.960 0.849 
   4   (0.164) 0.149 0.037 0.171 0.233 0.040 0.151 

Locus 2229 : 
2 alleles
3.6% missing data
   2   (0.937) 0.926 0.994 0.885 0.889 0.995 0.988 
   4   (0.063) 0.074 0.006 0.115 0.111 0.005 0.012 

Locus 2230 : 
2 alleles
13.8% missing data
   4   (0.907) 0.946 0.964 0.941 0.809 0.979 0.919 
   2   (0.093) 0.054 0.036 0.059 0.191 0.021 0.081 

Locus 2231 : 
2 alleles
5.1% missing data
   2   (0.691) 0.705 0.598 0.702 0.560 0.716 0.772 
   1   (0.309) 0.295 0.402 0.298 0.440 0.284 0.228 

Locus 2232 : 
2 alleles
2.9% missing data
   1   (0.909) 0.930 0.957 0.961 0.938 0.973 0.871 
   2   (0.091) 0.070 0.043 0.039 0.062 0.027 0.129 

Locus 2233 : 
2 alleles
2.9% missing data
   2   (0.919) 0.944 0.580 0.912 0.967 0.992 0.977 
   4   (0.081) 0.056 0.420 0.088 0.033 0.008 0.023 

Locus 2234 : 
2 alleles
6.5% missing data
   4   (0.869) 0.937 0.969 0.904 0.899 0.949 0.812 
   2   (0.131) 0.063 0.031 0.096 0.101 0.051 0.188 

Locus 2235 : 
2 alleles
11.6% missing data
   1   (0.924) 0.917 0.976 0.941 0.962 0.983 0.957 
   2   (0.076) 0.083 0.024 0.059 0.038 0.017 0.043 

Locus 2236 : 
2 alleles
10.9% missing data
   2   (0.906) 0.961 0.978 0.944 0.959 0.921 0.890 
   4   (0.094) 0.039 0.022 0.056 0.041 0.079 0.110 

Locus 2237 : 
2 alleles
10.9% missing data
   1   (0.922) 0.969 0.964 0.979 0.947 0.925 0.875 
   3   (0.078) 0.031 0.036 0.021 0.053 0.075 0.125 

Locus 2238 : 
2 alleles
17.4% missing data
   2   (0.945) 0.990 0.909 0.993 0.992 0.922 0.814 
   4   (0.055) 0.010 0.091 0.007 0.008 0.078 0.186 

Locus 2239 : 
2 alleles
3.6% missing data
   1   (0.927) 0.981 0.786 0.987 0.986 0.921 0.883 
   3   (0.073) 0.019 0.214 0.013 0.014 0.079 0.117 

Locus 2240 : 
2 alleles
10.9% missing data
   1   (0.908) 0.913 0.823 0.941 0.949 0.983 0.950 
   3   (0.092) 0.087 0.177 0.059 0.051 0.017 0.050 

Locus 2241 : 
2 alleles
10.9% missing data
   3   (0.889) 0.831 0.976 0.914 0.881 0.964 0.924 
   1   (0.111) 0.169 0.024 0.086 0.119 0.036 0.076 

Locus 2242 : 
2 alleles
5.1% missing data
   1   (0.891) 0.899 0.967 0.938 0.954 0.961 0.852 
   4   (0.109) 0.101 0.033 0.062 0.046 0.039 0.148 

Locus 2243 : 
2 alleles
14.5% missing data
   1   (0.909) 0.953 0.966 0.936 0.954 0.968 0.907 
   4   (0.091) 0.047 0.034 0.064 0.046 0.032 0.093 

Locus 2244 : 
2 alleles
9.4% missing data
   2   (0.867) 0.837 0.966 0.909 0.864 0.952 0.863 
   4   (0.133) 0.163 0.034 0.091 0.136 0.048 0.137 

Locus 2245 : 
2 alleles
11.6% missing data
   3   (0.894) 0.915 0.983 0.894 0.825 0.977 0.933 
   1   (0.106) 0.085 0.017 0.106 0.175 0.023 0.067 

Locus 2246 : 
2 alleles
3.6% missing data
   3   (0.493) 0.492 0.533 0.437 0.626 0.395 0.537 
   4   (0.507) 0.508 0.467 0.563 0.374 0.605 0.463 

Locus 2247 : 
2 alleles
2.9% missing data
   2   (0.828) 0.868 0.962 0.783 0.738 0.942 0.876 
   4   (0.172) 0.132 0.038 0.217 0.262 0.058 0.124 

Locus 2248 : 
2 alleles
15.2% missing data
   1   (0.753) 0.823 0.921 0.627 0.756 0.919 0.795 
   4   (0.247) 0.177 0.079 0.373 0.244 0.081 0.205 

Locus 2249 : 
2 alleles
13.8% missing data
   4   (0.902) 0.879 0.939 0.936 0.956 0.966 0.912 
   3   (0.098) 0.121 0.061 0.064 0.044 0.034 0.088 

Locus 2250 : 
2 alleles
12.3% missing data
   4   (0.764) 0.879 0.422 0.751 0.801 0.928 0.763 
   2   (0.236) 0.121 0.578 0.249 0.199 0.072 0.237 

Locus 2251 : 
2 alleles
4.3% missing data
   4   (0.913) 0.922 0.986 0.898 0.833 0.964 0.977 
   1   (0.087) 0.078 0.014 0.102 0.167 0.036 0.023 

Locus 2252 : 
2 alleles
15.2% missing data
   2   (0.416) 0.300 0.257 0.491 0.403 0.423 0.387 
   4   (0.584) 0.700 0.743 0.509 0.597 0.577 0.613 

Locus 2253 : 
2 alleles
3.6% missing data
   4   (0.821) 0.747 0.597 0.912 0.853 0.773 0.858 
   2   (0.179) 0.253 0.403 0.088 0.147 0.227 0.142 

Locus 2254 : 
2 alleles
3.6% missing data
   4   (0.937) 0.984 0.983 0.988 0.984 0.741 0.922 
   3   (0.063) 0.016 0.017 0.012 0.016 0.259 0.078 

Locus 2255 : 
2 alleles
2.2% missing data
   4   (0.896) 0.887 0.978 0.912 0.945 0.970 0.911 
   2   (0.104) 0.113 0.022 0.088 0.055 0.030 0.089 

Locus 2256 : 
2 alleles
13.0% missing data
   2   (0.917) 0.946 0.962 0.895 0.969 0.972 0.966 
   1   (0.083) 0.054 0.038 0.105 0.031 0.028 0.034 

Locus 2257 : 
2 alleles
11.6% missing data
   1   (0.934) 0.989 0.619 0.993 0.991 0.951 0.819 
   3   (0.066) 0.011 0.381 0.007 0.009 0.049 0.181 

Locus 2258 : 
2 alleles
2.9% missing data
   4   (0.212) 0.169 0.051 0.259 0.217 0.063 0.207 
   2   (0.788) 0.831 0.949 0.741 0.783 0.937 0.793 

Locus 2259 : 
2 alleles
13.0% missing data
   1   (0.363) 0.467 0.656 0.363 0.442 0.134 0.301 
   3   (0.637) 0.533 0.344 0.637 0.558 0.866 0.699 

Locus 2260 : 
2 alleles
8.7% missing data
   2   (0.882) 0.945 0.626 0.973 0.974 0.710 0.824 
   4   (0.118) 0.055 0.374 0.027 0.026 0.290 0.176 

Locus 2261 : 
2 alleles
10.9% missing data
   1   (0.605) 0.620 0.490 0.688 0.655 0.595 0.546 
   4   (0.395) 0.380 0.510 0.312 0.345 0.405 0.454 

Locus 2262 : 
2 alleles
13.0% missing data
   1   (0.828) 0.887 0.944 0.798 0.907 0.887 0.844 
   3   (0.172) 0.113 0.056 0.202 0.093 0.113 0.156 

Locus 2263 : 
2 alleles
10.1% missing data
   2   (0.576) 0.710 0.518 0.662 0.548 0.400 0.511 
   3   (0.424) 0.290 0.482 0.338 0.452 0.600 0.489 

Locus 2264 : 
2 alleles
7.2% missing data
   2   (0.881) 0.949 0.963 0.894 0.911 0.905 0.894 
   4   (0.119) 0.051 0.037 0.106 0.089 0.095 0.106 

Locus 2265 : 
2 alleles
10.9% missing data
   2   (0.055) 0.033 0.006 0.106 0.040 0.005 0.013 
   4   (0.945) 0.967 0.994 0.894 0.960 0.995 0.987 

Locus 2266 : 
2 alleles
13.0% missing data
   2   (0.802) 0.803 0.949 0.840 0.691 0.781 0.837 
   3   (0.198) 0.197 0.051 0.160 0.309 0.219 0.163 

Locus 2267 : 
2 alleles
13.0% missing data
   1   (0.484) 0.498 0.158 0.445 0.317 0.451 0.633 
   2   (0.516) 0.502 0.842 0.555 0.683 0.549 0.367 

Locus 2268 : 
2 alleles
4.3% missing data
   1   (0.888) 0.941 0.964 0.922 0.851 0.940 0.896 
   3   (0.112) 0.059 0.036 0.078 0.149 0.060 0.104 

Locus 2269 : 
2 alleles
10.9% missing data
   3   (0.840) 0.825 0.753 0.901 0.902 0.923 0.837 
   4   (0.160) 0.175 0.247 0.099 0.098 0.077 0.163 

Locus 2270 : 
2 alleles
9.4% missing data
   2   (0.150) 0.072 0.456 0.067 0.063 0.088 0.234 
   4   (0.850) 0.928 0.544 0.933 0.937 0.912 0.766 

Locus 2271 : 
2 alleles
2.2% missing data
   1   (0.303) 0.194 0.438 0.289 0.237 0.325 0.292 
   3   (0.697) 0.806 0.562 0.711 0.763 0.675 0.708 

Locus 2272 : 
2 alleles
12.3% missing data
   2   (0.843) 0.851 0.965 0.839 0.825 0.820 0.908 
   4   (0.157) 0.149 0.035 0.161 0.175 0.180 0.092 

Locus 2273 : 
2 alleles
10.1% missing data
   2   (0.145) 0.092 0.221 0.080 0.066 0.138 0.152 
   4   (0.855) 0.908 0.779 0.920 0.934 0.862 0.848 

Locus 2274 : 
2 alleles
5.1% missing data
   4   (0.822) 0.829 0.901 0.863 0.829 0.712 0.868 
   2   (0.178) 0.171 0.099 0.137 0.171 0.288 0.132 

Locus 2275 : 
2 alleles
13.8% missing data
   3   (0.905) 0.892 0.965 0.938 0.773 0.966 0.945 
   1   (0.095) 0.108 0.035 0.062 0.227 0.034 0.055 

Locus 2276 : 
2 alleles
5.8% missing data
   3   (0.900) 0.947 0.946 0.955 0.957 0.940 0.850 
   1   (0.100) 0.053 0.054 0.045 0.043 0.060 0.150 

Locus 2277 : 
2 alleles
2.2% missing data
   1   (0.896) 0.927 0.954 0.942 0.913 0.956 0.882 
   3   (0.104) 0.073 0.046 0.058 0.087 0.044 0.118 

Locus 2278 : 
2 alleles
12.3% missing data
   2   (0.873) 0.930 0.914 0.905 0.862 0.881 0.901 
   4   (0.127) 0.070 0.086 0.095 0.138 0.119 0.099 

Locus 2279 : 
2 alleles
15.9% missing data
   2   (0.728) 0.679 0.580 0.786 0.778 0.826 0.731 
   4   (0.272) 0.321 0.420 0.214 0.222 0.174 0.269 

Locus 2280 : 
2 alleles
6.5% missing data
   2   (0.919) 0.965 0.570 0.981 0.980 0.951 0.902 
   4   (0.081) 0.035 0.430 0.019 0.020 0.049 0.098 

Locus 2281 : 
2 alleles
5.8% missing data
   3   (0.881) 0.933 0.932 0.952 0.906 0.763 0.872 
   1   (0.119) 0.067 0.068 0.048 0.094 0.237 0.128 

Locus 2282 : 
2 alleles
11.6% missing data
   3   (0.927) 0.978 0.962 0.982 0.973 0.957 0.831 
   1   (0.073) 0.022 0.038 0.018 0.027 0.043 0.169 

Locus 2283 : 
2 alleles
16.7% missing data
   1   (0.096) 0.053 0.081 0.040 0.044 0.065 0.134 
   2   (0.904) 0.947 0.919 0.960 0.956 0.935 0.866 

Locus 2284 : 
2 alleles
0.0% missing data
   4   (0.934) 0.969 0.988 0.968 0.981 0.839 0.970 
   2   (0.066) 0.031 0.012 0.032 0.019 0.161 0.030 

Locus 2285 : 
2 alleles
13.0% missing data
   2   (0.908) 0.848 0.974 0.949 0.940 0.979 0.916 
   4   (0.092) 0.152 0.026 0.051 0.060 0.021 0.084 

Locus 2286 : 
2 alleles
10.9% missing data
   1   (0.267) 0.254 0.398 0.278 0.217 0.077 0.257 
   4   (0.733) 0.746 0.602 0.722 0.783 0.923 0.743 

Locus 2287 : 
2 alleles
10.9% missing data
   3   (0.847) 0.921 0.969 0.892 0.842 0.845 0.814 
   1   (0.153) 0.079 0.031 0.108 0.158 0.155 0.186 

Locus 2288 : 
2 alleles
10.9% missing data
   2   (0.760) 0.752 0.926 0.838 0.838 0.700 0.690 
   4   (0.240) 0.248 0.074 0.162 0.162 0.300 0.310 

Locus 2289 : 
2 alleles
16.7% missing data
   4   (0.888) 0.837 0.775 0.954 0.959 0.897 0.921 
   2   (0.112) 0.163 0.225 0.046 0.041 0.103 0.079 

Locus 2290 : 
2 alleles
5.1% missing data
   4   (0.913) 0.941 0.842 0.930 0.940 0.986 0.962 
   2   (0.087) 0.059 0.158 0.070 0.060 0.014 0.038 

Locus 2291 : 
2 alleles
0.7% missing data
   4   (0.914) 0.906 0.992 0.768 0.800 0.994 0.984 
   2   (0.086) 0.094 0.008 0.232 0.200 0.006 0.016 

Locus 2292 : 
2 alleles
0.7% missing data
   1   (0.101) 0.077 0.021 0.042 0.149 0.099 0.094 
   4   (0.899) 0.923 0.979 0.958 0.851 0.901 0.906 

Locus 2293 : 
2 alleles
1.4% missing data
   4   (0.929) 0.929 0.981 0.977 0.970 0.978 0.912 
   2   (0.071) 0.071 0.019 0.023 0.030 0.022 0.088 

Locus 2294 : 
2 alleles
3.6% missing data
   2   (0.867) 0.910 0.974 0.857 0.938 0.952 0.865 
   1   (0.133) 0.090 0.026 0.143 0.062 0.048 0.135 

Locus 2295 : 
2 alleles
18.1% missing data
   4   (0.780) 0.779 0.398 0.847 0.685 0.893 0.812 
   2   (0.220) 0.221 0.602 0.153 0.315 0.107 0.188 

Locus 2296 : 
2 alleles
16.7% missing data
   3   (0.922) 0.915 0.981 0.927 0.887 0.989 0.963 
   4   (0.078) 0.085 0.019 0.073 0.113 0.011 0.037 

Locus 2297 : 
2 alleles
11.6% missing data
   2   (0.277) 0.171 0.416 0.268 0.188 0.295 0.257 
   4   (0.723) 0.829 0.584 0.732 0.812 0.705 0.743 

Locus 2298 : 
2 alleles
16.7% missing data
   2   (0.851) 0.912 0.911 0.899 0.909 0.896 0.803 
   4   (0.149) 0.088 0.089 0.101 0.091 0.104 0.197 

Locus 2299 : 
2 alleles
9.4% missing data
   4   (0.925) 0.948 0.988 0.900 0.937 0.988 0.971 
   2   (0.075) 0.052 0.012 0.100 0.063 0.012 0.029 

Locus 2300 : 
2 alleles
5.1% missing data
   3   (0.731) 0.795 0.570 0.829 0.731 0.471 0.748 
   2   (0.269) 0.205 0.430 0.171 0.269 0.529 0.252 

Locus 2301 : 
2 alleles
2.2% missing data
   1   (0.849) 0.748 0.966 0.920 0.895 0.809 0.854 
   4   (0.151) 0.252 0.034 0.080 0.105 0.191 0.146 

Locus 2302 : 
2 alleles
5.1% missing data
   1   (0.314) 0.305 0.106 0.170 0.309 0.341 0.516 
   3   (0.686) 0.695 0.894 0.830 0.691 0.659 0.484 

Locus 2303 : 
2 alleles
2.9% missing data
   4   (0.820) 0.887 0.687 0.913 0.774 0.739 0.808 
   2   (0.180) 0.113 0.313 0.087 0.226 0.261 0.192 

Locus 2304 : 
2 alleles
14.5% missing data
   2   (0.879) 0.891 0.657 0.895 0.929 0.977 0.926 
   4   (0.121) 0.109 0.343 0.105 0.071 0.023 0.074 

Locus 2305 : 
2 alleles
2.9% missing data
   1   (0.906) 0.949 0.977 0.949 0.953 0.960 0.871 
   3   (0.094) 0.051 0.023 0.051 0.047 0.040 0.129 

Locus 2306 : 
2 alleles
2.2% missing data
   2   (0.922) 0.930 0.655 0.976 0.965 0.960 0.954 
   4   (0.078) 0.070 0.345 0.024 0.035 0.040 0.046 

Locus 2307 : 
2 alleles
8.7% missing data
   1   (0.829) 0.922 0.936 0.917 0.934 0.812 0.640 
   4   (0.171) 0.078 0.064 0.083 0.066 0.188 0.360 

Locus 2308 : 
2 alleles
15.2% missing data
   1   (0.636) 0.644 0.277 0.654 0.647 0.869 0.621 
   3   (0.364) 0.356 0.723 0.346 0.353 0.131 0.379 

Locus 2309 : 
2 alleles
4.3% missing data
   1   (0.465) 0.496 0.844 0.402 0.439 0.425 0.454 
   4   (0.535) 0.504 0.156 0.598 0.561 0.575 0.546 

Locus 2310 : 
2 alleles
3.6% missing data
   1   (0.911) 0.892 0.986 0.828 0.934 0.989 0.975 
   3   (0.089) 0.108 0.014 0.172 0.066 0.011 0.025 

Locus 2311 : 
2 alleles
3.6% missing data
   2   (0.060) 0.063 0.005 0.156 0.029 0.004 0.012 
   4   (0.940) 0.937 0.995 0.844 0.971 0.996 0.988 

Locus 2312 : 
2 alleles
10.1% missing data
   3   (0.328) 0.503 0.814 0.372 0.356 0.150 0.169 
   4   (0.672) 0.497 0.186 0.628 0.644 0.850 0.831 

Locus 2313 : 
2 alleles
13.8% missing data
   1   (0.929) 0.920 0.986 0.937 0.853 0.991 0.972 
   3   (0.071) 0.080 0.014 0.063 0.147 0.009 0.028 

Locus 2314 : 
2 alleles
11.6% missing data
   4   (0.917) 0.927 0.982 0.912 0.958 0.980 0.958 
   2   (0.083) 0.073 0.018 0.088 0.042 0.020 0.042 

Locus 2315 : 
2 alleles
13.8% missing data
   3   (0.893) 0.909 0.951 0.920 0.906 0.901 0.935 
   1   (0.107) 0.091 0.049 0.080 0.094 0.099 0.065 

Locus 2316 : 
2 alleles
8.7% missing data
   1   (0.924) 0.737 0.993 0.865 0.895 0.995 0.985 
   3   (0.076) 0.263 0.007 0.135 0.105 0.005 0.015 

Locus 2317 : 
2 alleles
4.3% missing data
   2   (0.889) 0.946 0.955 0.950 0.959 0.913 0.804 
   4   (0.111) 0.054 0.045 0.050 0.041 0.087 0.196 

Locus 2318 : 
2 alleles
11.6% missing data
   2   (0.089) 0.136 0.014 0.103 0.154 0.014 0.033 
   4   (0.911) 0.864 0.986 0.897 0.846 0.986 0.967 

Locus 2319 : 
2 alleles
5.1% missing data
   2   (0.923) 0.947 0.981 0.922 0.942 0.989 0.959 
   4   (0.077) 0.053 0.019 0.078 0.058 0.011 0.041 

Locus 2320 : 
2 alleles
12.3% missing data
   1   (0.882) 0.913 0.974 0.879 0.952 0.958 0.888 
   3   (0.118) 0.087 0.026 0.121 0.048 0.042 0.112 

Locus 2321 : 
2 alleles
1.4% missing data
   3   (0.933) 0.967 0.972 0.983 0.982 0.789 0.940 
   1   (0.067) 0.033 0.028 0.017 0.018 0.211 0.060 

Locus 2322 : 
2 alleles
10.1% missing data
   3   (0.900) 0.915 0.977 0.910 0.802 0.969 0.945 
   1   (0.100) 0.085 0.023 0.090 0.198 0.031 0.055 

Locus 2323 : 
2 alleles
4.3% missing data
   4   (0.896) 0.959 0.972 0.935 0.812 0.962 0.882 
   3   (0.104) 0.041 0.028 0.065 0.188 0.038 0.118 

Locus 2324 : 
2 alleles
21.7% missing data
   3   (0.736) 0.669 0.528 0.833 0.793 0.727 0.733 
   1   (0.264) 0.331 0.472 0.167 0.207 0.273 0.267 

Locus 2325 : 
2 alleles
13.8% missing data
   3   (0.937) 0.944 0.993 0.873 0.941 0.994 0.985 
   1   (0.063) 0.056 0.007 0.127 0.059 0.006 0.015 

Locus 2326 : 
2 alleles
2.9% missing data
   3   (0.792) 0.774 0.794 0.753 0.622 0.881 0.913 
   4   (0.208) 0.226 0.206 0.247 0.378 0.119 0.087 

Locus 2327 : 
2 alleles
3.6% missing data
   4   (0.722) 0.782 0.914 0.740 0.849 0.661 0.669 
   1   (0.278) 0.218 0.086 0.260 0.151 0.339 0.331 

Locus 2328 : 
2 alleles
12.3% missing data
   2   (0.715) 0.792 0.918 0.666 0.726 0.855 0.687 
   4   (0.285) 0.208 0.082 0.334 0.274 0.145 0.313 

Locus 2329 : 
2 alleles
2.9% missing data
   1   (0.312) 0.297 0.448 0.320 0.335 0.202 0.256 
   3   (0.688) 0.703 0.552 0.680 0.665 0.798 0.744 

Locus 2330 : 
2 alleles
13.0% missing data
   1   (0.881) 0.925 0.977 0.905 0.908 0.961 0.865 
   3   (0.119) 0.075 0.023 0.095 0.092 0.039 0.135 

Locus 2331 : 
2 alleles
10.9% missing data
   4   (0.823) 0.876 0.624 0.876 0.875 0.848 0.846 
   3   (0.177) 0.124 0.376 0.124 0.125 0.152 0.154 

Locus 2332 : 
2 alleles
15.2% missing data
   2   (0.897) 0.917 0.930 0.951 0.943 0.851 0.908 
   4   (0.103) 0.083 0.070 0.049 0.057 0.149 0.092 

Locus 2333 : 
2 alleles
3.6% missing data
   4   (0.893) 0.874 0.978 0.925 0.936 0.971 0.889 
   2   (0.107) 0.126 0.022 0.075 0.064 0.029 0.111 

Locus 2334 : 
2 alleles
2.2% missing data
   1   (0.907) 0.884 0.970 0.947 0.894 0.973 0.927 
   3   (0.093) 0.116 0.030 0.053 0.106 0.027 0.073 

Locus 2335 : 
2 alleles
13.8% missing data
   1   (0.676) 0.639 0.864 0.700 0.582 0.483 0.744 
   4   (0.324) 0.361 0.136 0.300 0.418 0.517 0.256 

Locus 2336 : 
2 alleles
16.7% missing data
   2   (0.474) 0.586 0.138 0.568 0.525 0.311 0.420 
   4   (0.526) 0.414 0.862 0.432 0.475 0.689 0.580 

Locus 2337 : 
2 alleles
5.1% missing data
   4   (0.881) 0.874 0.932 0.941 0.926 0.832 0.888 
   2   (0.119) 0.126 0.068 0.059 0.074 0.168 0.112 

Locus 2338 : 
2 alleles
12.3% missing data
   3   (0.609) 0.598 0.525 0.654 0.618 0.744 0.571 
   1   (0.391) 0.402 0.475 0.346 0.382 0.256 0.429 

Locus 2339 : 
2 alleles
12.3% missing data
   1   (0.082) 0.041 0.025 0.021 0.042 0.185 0.116 
   3   (0.918) 0.959 0.975 0.979 0.958 0.815 0.884 

Locus 2340 : 
2 alleles
2.2% missing data
   2   (0.883) 0.935 0.975 0.888 0.919 0.964 0.881 
   4   (0.117) 0.065 0.025 0.112 0.081 0.036 0.119 

Locus 2341 : 
2 alleles
4.3% missing data
   3   (0.718) 0.839 0.872 0.752 0.806 0.875 0.538 
   1   (0.282) 0.161 0.128 0.248 0.194 0.125 0.462 

Locus 2342 : 
2 alleles
5.1% missing data
   2   (0.643) 0.707 0.918 0.587 0.759 0.549 0.645 
   1   (0.357) 0.293 0.082 0.413 0.241 0.451 0.355 

Locus 2343 : 
2 alleles
5.1% missing data
   1   (0.946) 0.957 0.994 0.887 0.967 0.996 0.989 
   3   (0.054) 0.043 0.006 0.113 0.033 0.004 0.011 

Locus 2344 : 
2 alleles
2.9% missing data
   1   (0.916) 0.948 0.673 0.972 0.965 0.976 0.920 
   3   (0.084) 0.052 0.327 0.028 0.035 0.024 0.080 

Locus 2345 : 
2 alleles
10.1% missing data
   4   (0.915) 0.954 0.556 0.965 0.966 0.969 0.937 
   2   (0.085) 0.046 0.444 0.035 0.034 0.031 0.063 

Locus 2346 : 
2 alleles
15.2% missing data
   1   (0.920) 0.969 0.975 0.963 0.974 0.835 0.927 
   3   (0.080) 0.031 0.025 0.037 0.026 0.165 0.073 

Locus 2347 : 
2 alleles
13.0% missing data
   3   (0.311) 0.222 0.078 0.334 0.180 0.585 0.301 
   1   (0.689) 0.778 0.922 0.666 0.820 0.415 0.699 

Locus 2348 : 
2 alleles
15.2% missing data
   3   (0.900) 0.934 0.974 0.957 0.949 0.940 0.844 
   4   (0.100) 0.066 0.026 0.043 0.051 0.060 0.156 

Locus 2349 : 
2 alleles
14.5% missing data
   3   (0.884) 0.940 0.944 0.952 0.907 0.767 0.870 
   1   (0.116) 0.060 0.056 0.048 0.093 0.233 0.130 

Locus 2350 : 
2 alleles
13.0% missing data
   2   (0.907) 0.965 0.914 0.965 0.972 0.950 0.813 
   4   (0.093) 0.035 0.086 0.035 0.028 0.050 0.187 

Locus 2351 : 
2 alleles
4.3% missing data
   2   (0.784) 0.856 0.934 0.845 0.757 0.836 0.701 
   4   (0.216) 0.144 0.066 0.155 0.243 0.164 0.299 

Locus 2352 : 
2 alleles
15.2% missing data
   3   (0.907) 0.921 0.968 0.912 0.919 0.959 0.955 
   1   (0.093) 0.079 0.032 0.088 0.081 0.041 0.045 

Locus 2353 : 
2 alleles
7.2% missing data
   1   (0.733) 0.804 0.914 0.819 0.789 0.725 0.585 
   3   (0.267) 0.196 0.086 0.181 0.211 0.275 0.415 

Locus 2354 : 
2 alleles
12.3% missing data
   3   (0.531) 0.582 0.690 0.473 0.582 0.457 0.568 
   1   (0.469) 0.418 0.310 0.527 0.418 0.543 0.432 

Locus 2355 : 
2 alleles
11.6% missing data
   3   (0.815) 0.899 0.913 0.931 0.895 0.594 0.657 
   1   (0.185) 0.101 0.087 0.069 0.105 0.406 0.343 

Locus 2356 : 
2 alleles
13.0% missing data
   1   (0.231) 0.301 0.244 0.177 0.138 0.151 0.256 
   4   (0.769) 0.699 0.756 0.823 0.862 0.849 0.744 

Locus 2357 : 
2 alleles
11.6% missing data
   1   (0.861) 0.856 0.565 0.860 0.884 0.947 0.939 
   4   (0.139) 0.144 0.435 0.140 0.116 0.053 0.061 

Locus 2358 : 
2 alleles
10.1% missing data
   1   (0.811) 0.743 0.954 0.791 0.671 0.955 0.862 
   3   (0.189) 0.257 0.046 0.209 0.329 0.045 0.138 

Locus 2359 : 
2 alleles
2.9% missing data
   1   (0.857) 0.898 0.960 0.850 0.849 0.898 0.907 
   4   (0.143) 0.102 0.040 0.150 0.151 0.102 0.093 

Locus 2360 : 
2 alleles
5.1% missing data
   2   (0.648) 0.589 0.303 0.639 0.746 0.784 0.708 
   4   (0.352) 0.411 0.697 0.361 0.254 0.216 0.292 

Locus 2361 : 
2 alleles
6.5% missing data
   2   (0.370) 0.563 0.437 0.401 0.409 0.152 0.281 
   4   (0.630) 0.437 0.563 0.599 0.591 0.848 0.719 

Locus 2362 : 
2 alleles
10.9% missing data
   2   (0.872) 0.926 0.571 0.948 0.948 0.902 0.845 
   4   (0.128) 0.074 0.429 0.052 0.052 0.098 0.155 

Locus 2363 : 
2 alleles
8.0% missing data
   1   (0.597) 0.544 0.886 0.582 0.678 0.739 0.529 
   3   (0.403) 0.456 0.114 0.418 0.322 0.261 0.471 

Locus 2364 : 
2 alleles
3.6% missing data
   2   (0.635) 0.658 0.534 0.657 0.540 0.800 0.629 
   4   (0.365) 0.342 0.466 0.343 0.460 0.200 0.371 

Locus 2365 : 
2 alleles
15.2% missing data
   2   (0.647) 0.751 0.491 0.679 0.710 0.682 0.613 
   4   (0.353) 0.249 0.509 0.321 0.290 0.318 0.387 

Locus 2366 : 
2 alleles
7.2% missing data
   1   (0.121) 0.104 0.051 0.066 0.090 0.105 0.130 
   3   (0.879) 0.896 0.949 0.934 0.910 0.895 0.870 

Locus 2367 : 
2 alleles
4.3% missing data
   4   (0.882) 0.951 0.968 0.901 0.946 0.916 0.873 
   2   (0.118) 0.049 0.032 0.099 0.054 0.084 0.127 

Locus 2368 : 
2 alleles
3.6% missing data
   2   (0.464) 0.452 0.229 0.446 0.437 0.464 0.534 
   3   (0.536) 0.548 0.771 0.554 0.563 0.536 0.466 

Locus 2369 : 
2 alleles
8.0% missing data
   3   (0.636) 0.668 0.698 0.557 0.557 0.781 0.716 
   1   (0.364) 0.332 0.302 0.443 0.443 0.219 0.284 

Locus 2370 : 
2 alleles
6.5% missing data
   4   (0.878) 0.873 0.956 0.928 0.943 0.935 0.850 
   1   (0.122) 0.127 0.044 0.072 0.057 0.065 0.150 

Locus 2371 : 
2 alleles
5.1% missing data
   2   (0.845) 0.897 0.969 0.892 0.733 0.962 0.771 
   4   (0.155) 0.103 0.031 0.108 0.267 0.038 0.229 

Locus 2372 : 
2 alleles
5.8% missing data
   3   (0.805) 0.772 0.193 0.864 0.769 0.914 0.873 
   4   (0.195) 0.228 0.807 0.136 0.231 0.086 0.127 

Locus 2373 : 
2 alleles
2.9% missing data
   3   (0.907) 0.915 0.962 0.950 0.935 0.940 0.923 
   1   (0.093) 0.085 0.038 0.050 0.065 0.060 0.077 

Locus 2374 : 
2 alleles
3.6% missing data
   2   (0.933) 0.910 0.994 0.843 0.930 0.995 0.987 
   4   (0.067) 0.090 0.006 0.157 0.070 0.005 0.013 

Locus 2375 : 
2 alleles
10.1% missing data
   3   (0.733) 0.755 0.672 0.677 0.725 0.937 0.776 
   1   (0.267) 0.245 0.328 0.323 0.275 0.063 0.224 

Locus 2376 : 
2 alleles
4.3% missing data
   1   (0.840) 0.910 0.956 0.918 0.861 0.794 0.769 
   2   (0.160) 0.090 0.044 0.082 0.139 0.206 0.231 

Locus 2377 : 
2 alleles
3.6% missing data
   2   (0.880) 0.883 0.960 0.959 0.952 0.842 0.810 
   4   (0.120) 0.117 0.040 0.041 0.048 0.158 0.190 

Locus 2378 : 
2 alleles
6.5% missing data
   4   (0.886) 0.910 0.914 0.876 0.954 0.930 0.934 
   2   (0.114) 0.090 0.086 0.124 0.046 0.070 0.066 

Locus 2379 : 
2 alleles
8.0% missing data
   2   (0.904) 0.956 0.971 0.945 0.944 0.822 0.929 
   4   (0.096) 0.044 0.029 0.055 0.056 0.178 0.071 

Locus 2380 : 
2 alleles
3.6% missing data
   2   (0.705) 0.732 0.914 0.751 0.792 0.697 0.631 
   3   (0.295) 0.268 0.086 0.249 0.208 0.303 0.369 

Locus 2381 : 
2 alleles
13.0% missing data
   1   (0.906) 0.887 0.975 0.945 0.944 0.946 0.923 
   3   (0.094) 0.113 0.025 0.055 0.056 0.054 0.077 

Locus 2382 : 
2 alleles
11.6% missing data
   2   (0.910) 0.956 0.962 0.921 0.958 0.979 0.920 
   4   (0.090) 0.044 0.038 0.079 0.042 0.021 0.080 

Locus 2383 : 
2 alleles
5.8% missing data
   1   (0.088) 0.082 0.017 0.095 0.151 0.013 0.041 
   3   (0.912) 0.918 0.983 0.905 0.849 0.987 0.959 

Locus 2384 : 
2 alleles
1.4% missing data
   2   (0.894) 0.887 0.978 0.917 0.923 0.968 0.912 
   4   (0.106) 0.113 0.022 0.083 0.077 0.032 0.088 

Locus 2385 : 
2 alleles
3.6% missing data
   4   (0.830) 0.675 0.957 0.825 0.883 0.943 0.871 
   3   (0.170) 0.325 0.043 0.175 0.117 0.057 0.129 

Locus 2386 : 
2 alleles
12.3% missing data
   3   (0.084) 0.085 0.027 0.052 0.041 0.039 0.066 
   4   (0.916) 0.915 0.973 0.948 0.959 0.961 0.934 

Locus 2387 : 
2 alleles
4.3% missing data
   1   (0.120) 0.117 0.043 0.101 0.085 0.032 0.107 
   3   (0.880) 0.883 0.957 0.899 0.915 0.968 0.893 

Locus 2388 : 
2 alleles
12.3% missing data
   1   (0.882) 0.944 0.968 0.898 0.943 0.934 0.868 
   3   (0.118) 0.056 0.032 0.102 0.057 0.066 0.132 

Locus 2389 : 
2 alleles
5.1% missing data
   1   (0.780) 0.751 0.944 0.823 0.733 0.874 0.759 
   3   (0.220) 0.249 0.056 0.177 0.267 0.126 0.241 

Locus 2390 : 
2 alleles
5.1% missing data
   1   (0.858) 0.885 0.935 0.929 0.846 0.909 0.801 
   3   (0.142) 0.115 0.065 0.071 0.154 0.091 0.199 

Locus 2391 : 
2 alleles
4.3% missing data
   4   (0.519) 0.644 0.207 0.553 0.585 0.302 0.542 
   1   (0.481) 0.356 0.793 0.447 0.415 0.698 0.458 

Locus 2392 : 
2 alleles
7.2% missing data
   4   (0.826) 0.744 0.683 0.879 0.901 0.911 0.856 
   2   (0.174) 0.256 0.317 0.121 0.099 0.089 0.144 

Locus 2393 : 
2 alleles
1.4% missing data
   3   (0.903) 0.905 0.979 0.932 0.926 0.984 0.900 
   1   (0.097) 0.095 0.021 0.068 0.074 0.016 0.100 

Locus 2394 : 
2 alleles
3.6% missing data
   3   (0.354) 0.329 0.102 0.295 0.403 0.473 0.403 
   2   (0.646) 0.671 0.898 0.705 0.597 0.527 0.597 

Locus 2395 : 
2 alleles
2.9% missing data
   3   (0.605) 0.725 0.337 0.676 0.609 0.438 0.585 
   1   (0.395) 0.275 0.663 0.324 0.391 0.562 0.415 

Locus 2396 : 
2 alleles
2.2% missing data
   4   (0.951) 0.992 0.984 0.994 0.993 0.919 0.830 
   1   (0.049) 0.008 0.016 0.006 0.007 0.081 0.170 

Locus 2397 : 
2 alleles
13.0% missing data
   2   (0.155) 0.083 0.660 0.064 0.083 0.223 0.163 
   4   (0.845) 0.917 0.340 0.936 0.917 0.777 0.837 

Locus 2398 : 
2 alleles
4.3% missing data
   3   (0.822) 0.875 0.897 0.853 0.764 0.940 0.791 
   1   (0.178) 0.125 0.103 0.147 0.236 0.060 0.209 

Locus 2399 : 
2 alleles
3.6% missing data
   3   (0.818) 0.837 0.401 0.808 0.822 0.959 0.884 
   1   (0.182) 0.163 0.599 0.192 0.178 0.041 0.116 

Locus 2400 : 
2 alleles
10.9% missing data
   3   (0.414) 0.396 0.120 0.428 0.556 0.546 0.370 
   4   (0.586) 0.604 0.880 0.572 0.444 0.454 0.630 

Locus 2401 : 
2 alleles
16.7% missing data
   3   (0.804) 0.755 0.942 0.849 0.886 0.878 0.763 
   1   (0.196) 0.245 0.058 0.151 0.114 0.122 0.237 

Locus 2402 : 
2 alleles
1.4% missing data
   4   (0.903) 0.972 0.618 0.957 0.968 0.936 0.907 
   2   (0.097) 0.028 0.382 0.043 0.032 0.064 0.093 

Locus 2403 : 
2 alleles
8.0% missing data
   1   (0.852) 0.915 0.932 0.936 0.833 0.874 0.741 
   3   (0.148) 0.085 0.068 0.064 0.167 0.126 0.259 

Locus 2404 : 
2 alleles
4.3% missing data
   1   (0.362) 0.469 0.113 0.264 0.338 0.286 0.488 
   3   (0.638) 0.531 0.887 0.736 0.662 0.714 0.512 

Locus 2405 : 
2 alleles
5.1% missing data
   3   (0.874) 0.843 0.981 0.766 0.866 0.984 0.949 
   1   (0.126) 0.157 0.019 0.234 0.134 0.016 0.051 

Locus 2406 : 
2 alleles
6.5% missing data
   4   (0.853) 0.948 0.574 0.947 0.956 0.848 0.730 
   2   (0.147) 0.052 0.426 0.053 0.044 0.152 0.270 

Locus 2407 : 
2 alleles
0.7% missing data
   4   (0.944) 0.991 0.978 0.994 0.992 0.812 0.852 
   2   (0.056) 0.009 0.022 0.006 0.008 0.188 0.148 

Locus 2408 : 
2 alleles
5.1% missing data
   1   (0.278) 0.345 0.105 0.242 0.263 0.188 0.304 
   3   (0.722) 0.655 0.895 0.758 0.737 0.812 0.696 

Locus 2409 : 
2 alleles
13.8% missing data
   1   (0.900) 0.938 0.958 0.906 0.943 0.921 0.943 
   3   (0.100) 0.062 0.042 0.094 0.057 0.079 0.057 

Locus 2410 : 
2 alleles
2.2% missing data
   1   (0.146) 0.050 0.445 0.042 0.049 0.451 0.208 
   4   (0.854) 0.950 0.555 0.958 0.951 0.549 0.792 

Locus 2411 : 
2 alleles
10.1% missing data
   2   (0.879) 0.932 0.973 0.894 0.895 0.969 0.860 
   4   (0.121) 0.068 0.027 0.106 0.105 0.031 0.140 

Locus 2412 : 
2 alleles
13.0% missing data
   2   (0.917) 0.976 0.777 0.964 0.976 0.965 0.922 
   4   (0.083) 0.024 0.223 0.036 0.024 0.035 0.078 

Locus 2413 : 
2 alleles
0.7% missing data
   2   (0.911) 0.961 0.978 0.930 0.959 0.967 0.917 
   4   (0.089) 0.039 0.022 0.070 0.041 0.033 0.083 

Locus 2414 : 
2 alleles
3.6% missing data
   3   (0.913) 0.944 0.965 0.970 0.967 0.932 0.869 
   1   (0.087) 0.056 0.035 0.030 0.033 0.068 0.131 

Locus 2415 : 
2 alleles
10.9% missing data
   3   (0.895) 0.934 0.958 0.899 0.930 0.931 0.934 
   2   (0.105) 0.066 0.042 0.101 0.070 0.069 0.066 

Locus 2416 : 
2 alleles
16.7% missing data
   4   (0.821) 0.905 0.946 0.810 0.861 0.935 0.776 
   1   (0.179) 0.095 0.054 0.190 0.139 0.065 0.224 

Locus 2417 : 
2 alleles
10.9% missing data
   2   (0.903) 0.923 0.706 0.947 0.942 0.959 0.944 
   4   (0.097) 0.077 0.294 0.053 0.058 0.041 0.056 

Locus 2418 : 
2 alleles
5.1% missing data
   2   (0.872) 0.918 0.972 0.880 0.927 0.960 0.860 
   4   (0.128) 0.082 0.028 0.120 0.073 0.040 0.140 

Locus 2419 : 
2 alleles
3.6% missing data
   1   (0.323) 0.289 0.416 0.250 0.272 0.267 0.381 
   3   (0.677) 0.711 0.584 0.750 0.728 0.733 0.619 

Locus 2420 : 
2 alleles
1.4% missing data
   2   (0.917) 0.952 0.984 0.902 0.875 0.989 0.960 
   4   (0.083) 0.048 0.016 0.098 0.125 0.011 0.040 

Locus 2421 : 
2 alleles
11.6% missing data
   2   (0.133) 0.123 0.014 0.455 0.178 0.012 0.030 
   4   (0.867) 0.877 0.986 0.545 0.822 0.988 0.970 

Locus 2422 : 
2 alleles
3.6% missing data
   3   (0.899) 0.888 0.830 0.925 0.924 0.986 0.945 
   2   (0.101) 0.112 0.170 0.075 0.076 0.014 0.055 

Locus 2423 : 
2 alleles
2.2% missing data
   4   (0.884) 0.889 0.763 0.881 0.893 0.981 0.951 
   2   (0.116) 0.111 0.237 0.119 0.107 0.019 0.049 

Locus 2424 : 
2 alleles
3.6% missing data
   1   (0.678) 0.718 0.338 0.847 0.860 0.370 0.549 
   4   (0.322) 0.282 0.662 0.153 0.140 0.630 0.451 

Locus 2425 : 
2 alleles
1.4% missing data
   1   (0.891) 0.872 0.955 0.947 0.952 0.927 0.872 
   3   (0.109) 0.128 0.045 0.053 0.048 0.073 0.128 

Locus 2426 : 
2 alleles
11.6% missing data
   3   (0.855) 0.807 0.889 0.888 0.875 0.930 0.881 
   1   (0.145) 0.193 0.111 0.112 0.125 0.070 0.119 

Locus 2427 : 
2 alleles
10.1% missing data
   1   (0.549) 0.559 0.554 0.402 0.320 0.774 0.707 
   3   (0.451) 0.441 0.446 0.598 0.680 0.226 0.293 

Locus 2428 : 
2 alleles
1.4% missing data
   1   (0.943) 0.811 0.995 0.940 0.873 0.996 0.989 
   3   (0.057) 0.189 0.005 0.060 0.127 0.004 0.011 

Locus 2429 : 
2 alleles
13.8% missing data
   2   (0.902) 0.957 0.607 0.949 0.968 0.957 0.917 
   4   (0.098) 0.043 0.393 0.051 0.032 0.043 0.083 

Locus 2430 : 
2 alleles
14.5% missing data
   2   (0.901) 0.870 0.980 0.915 0.903 0.977 0.937 
   4   (0.099) 0.130 0.020 0.085 0.097 0.023 0.063 

Locus 2431 : 
2 alleles
5.8% missing data
   3   (0.782) 0.716 0.929 0.852 0.789 0.868 0.720 
   1   (0.218) 0.284 0.071 0.148 0.211 0.132 0.280 

Locus 2432 : 
2 alleles
2.2% missing data
   2   (0.851) 0.736 0.588 0.891 0.850 0.966 0.916 
   4   (0.149) 0.264 0.412 0.109 0.150 0.034 0.084 

Locus 2433 : 
2 alleles
2.9% missing data
   4   (0.735) 0.674 0.582 0.771 0.718 0.837 0.791 
   2   (0.265) 0.326 0.418 0.229 0.282 0.163 0.209 

Locus 2434 : 
2 alleles
5.1% missing data
   1   (0.931) 0.975 0.975 0.981 0.982 0.868 0.913 
   2   (0.069) 0.025 0.025 0.019 0.018 0.132 0.087 

Locus 2435 : 
2 alleles
11.6% missing data
   1   (0.902) 0.938 0.950 0.942 0.949 0.952 0.891 
   3   (0.098) 0.062 0.050 0.058 0.051 0.048 0.109 

Locus 2436 : 
2 alleles
15.2% missing data
   2   (0.658) 0.783 0.641 0.623 0.685 0.832 0.621 
   4   (0.342) 0.217 0.359 0.377 0.315 0.168 0.379 

Locus 2437 : 
2 alleles
5.1% missing data
   3   (0.915) 0.939 0.945 0.925 0.972 0.960 0.955 
   1   (0.085) 0.061 0.055 0.075 0.028 0.040 0.045 

Locus 2438 : 
2 alleles
4.3% missing data
   1   (0.799) 0.743 0.940 0.812 0.881 0.730 0.846 
   2   (0.201) 0.257 0.060 0.188 0.119 0.270 0.154 

Locus 2439 : 
2 alleles
2.9% missing data
   1   (0.828) 0.870 0.648 0.848 0.870 0.923 0.874 
   4   (0.172) 0.130 0.352 0.152 0.130 0.077 0.126 

Locus 2440 : 
2 alleles
5.1% missing data
   1   (0.261) 0.258 0.070 0.272 0.333 0.129 0.255 
   3   (0.739) 0.742 0.930 0.728 0.667 0.871 0.745 

Locus 2441 : 
2 alleles
18.1% missing data
   2   (0.363) 0.263 0.490 0.259 0.465 0.461 0.416 
   1   (0.637) 0.737 0.510 0.741 0.535 0.539 0.584 

Locus 2442 : 
2 alleles
2.9% missing data
   1   (0.904) 0.934 0.973 0.942 0.955 0.939 0.903 
   4   (0.096) 0.066 0.027 0.058 0.045 0.061 0.097 

Locus 2443 : 
2 alleles
1.4% missing data
   2   (0.871) 0.912 0.973 0.843 0.918 0.915 0.918 
   4   (0.129) 0.088 0.027 0.157 0.082 0.085 0.082 

Locus 2444 : 
2 alleles
2.9% missing data
   4   (0.409) 0.489 0.100 0.477 0.545 0.410 0.316 
   2   (0.591) 0.511 0.900 0.523 0.455 0.590 0.684 

Locus 2445 : 
2 alleles
17.4% missing data
   4   (0.637) 0.489 0.739 0.696 0.446 0.714 0.685 
   2   (0.363) 0.511 0.261 0.304 0.554 0.286 0.315 

Locus 2446 : 
2 alleles
2.9% missing data
   4   (0.864) 0.696 0.972 0.872 0.751 0.969 0.934 
   2   (0.136) 0.304 0.028 0.128 0.249 0.031 0.066 

Locus 2447 : 
2 alleles
5.8% missing data
   3   (0.913) 0.935 0.979 0.920 0.960 0.981 0.935 
   1   (0.087) 0.065 0.021 0.080 0.040 0.019 0.065 

Locus 2448 : 
2 alleles
5.8% missing data
   1   (0.753) 0.692 0.934 0.828 0.688 0.817 0.704 
   4   (0.247) 0.308 0.066 0.172 0.312 0.183 0.296 

Locus 2449 : 
2 alleles
2.9% missing data
   4   (0.597) 0.625 0.865 0.566 0.618 0.746 0.538 
   1   (0.403) 0.375 0.135 0.434 0.382 0.254 0.462 

Locus 2450 : 
2 alleles
2.2% missing data
   3   (0.523) 0.893 0.047 0.905 0.899 0.034 0.104 
   1   (0.477) 0.107 0.953 0.095 0.101 0.966 0.896 

Locus 2451 : 
2 alleles
14.5% missing data
   2   (0.893) 0.923 0.870 0.950 0.949 0.814 0.908 
   4   (0.107) 0.077 0.130 0.050 0.051 0.186 0.092 

Locus 2452 : 
2 alleles
11.6% missing data
   1   (0.895) 0.940 0.970 0.937 0.961 0.969 0.835 
   3   (0.105) 0.060 0.030 0.063 0.039 0.031 0.165 

Locus 2453 : 
2 alleles
2.2% missing data
   4   (0.911) 0.866 0.887 0.930 0.887 0.988 0.969 
   2   (0.089) 0.134 0.113 0.070 0.113 0.012 0.031 

Locus 2454 : 
2 alleles
8.0% missing data
   1   (0.913) 0.943 0.983 0.941 0.932 0.986 0.912 
   4   (0.087) 0.057 0.017 0.059 0.068 0.014 0.088 

Locus 2455 : 
2 alleles
3.6% missing data
   2   (0.385) 0.471 0.516 0.253 0.433 0.528 0.401 
   1   (0.615) 0.529 0.484 0.747 0.567 0.472 0.599 

Locus 2456 : 
2 alleles
4.3% missing data
   3   (0.830) 0.914 0.957 0.835 0.888 0.638 0.869 
   4   (0.170) 0.086 0.043 0.165 0.112 0.362 0.131 

Locus 2457 : 
2 alleles
9.4% missing data
   2   (0.920) 0.968 0.972 0.966 0.975 0.944 0.882 
   4   (0.080) 0.032 0.028 0.034 0.025 0.056 0.118 

Locus 2458 : 
2 alleles
6.5% missing data
   3   (0.901) 0.962 0.968 0.940 0.948 0.924 0.889 
   4   (0.099) 0.038 0.032 0.060 0.052 0.076 0.111 

Locus 2459 : 
2 alleles
12.3% missing data
   1   (0.197) 0.193 0.063 0.175 0.192 0.100 0.209 
   3   (0.803) 0.807 0.937 0.825 0.808 0.900 0.791 

Locus 2460 : 
2 alleles
3.6% missing data
   2   (0.243) 0.218 0.062 0.244 0.243 0.457 0.176 
   4   (0.757) 0.782 0.938 0.756 0.757 0.543 0.824 

Locus 2461 : 
2 alleles
7.2% missing data
   1   (0.881) 0.958 0.584 0.962 0.963 0.877 0.834 
   3   (0.119) 0.042 0.416 0.038 0.037 0.123 0.166 

Locus 2462 : 
2 alleles
12.3% missing data
   1   (0.952) 0.992 0.919 0.995 0.993 0.957 0.850 
   2   (0.048) 0.008 0.081 0.005 0.007 0.043 0.150 

Locus 2463 : 
2 alleles
4.3% missing data
   3   (0.890) 0.954 0.960 0.943 0.957 0.828 0.859 
   1   (0.110) 0.046 0.040 0.057 0.043 0.172 0.141 

Locus 2464 : 
2 alleles
6.5% missing data
   4   (0.799) 0.667 0.931 0.862 0.599 0.828 0.849 
   2   (0.201) 0.333 0.069 0.138 0.401 0.172 0.151 

Locus 2465 : 
2 alleles
10.9% missing data
   2   (0.623) 0.730 0.511 0.737 0.594 0.407 0.565 
   4   (0.377) 0.270 0.489 0.263 0.406 0.593 0.435 

Locus 2466 : 
2 alleles
8.0% missing data
   4   (0.864) 0.915 0.937 0.895 0.945 0.940 0.816 
   2   (0.136) 0.085 0.063 0.105 0.055 0.060 0.184 

Locus 2467 : 
2 alleles
15.2% missing data
   3   (0.878) 0.916 0.873 0.926 0.915 0.829 0.897 
   1   (0.122) 0.084 0.127 0.074 0.085 0.171 0.103 

Locus 2468 : 
2 alleles
18.1% missing data
   4   (0.685) 0.794 0.889 0.815 0.789 0.255 0.558 
   2   (0.315) 0.206 0.111 0.185 0.211 0.745 0.442 

Locus 2469 : 
2 alleles
19.6% missing data
   1   (0.185) 0.274 0.231 0.126 0.133 0.079 0.202 
   3   (0.815) 0.726 0.769 0.874 0.867 0.921 0.798 

Locus 2470 : 
2 alleles
11.6% missing data
   2   (0.147) 0.108 0.378 0.120 0.083 0.054 0.114 
   4   (0.853) 0.892 0.622 0.880 0.917 0.946 0.886 

Locus 2471 : 
2 alleles
10.9% missing data
   1   (0.862) 0.708 0.965 0.889 0.899 0.941 0.904 
   3   (0.138) 0.292 0.035 0.111 0.101 0.059 0.096 

Locus 2472 : 
2 alleles
15.2% missing data
   1   (0.912) 0.957 0.976 0.927 0.969 0.955 0.927 
   3   (0.088) 0.043 0.024 0.073 0.031 0.045 0.073 

Locus 2473 : 
2 alleles
2.9% missing data
   3   (0.832) 0.858 0.620 0.839 0.885 0.965 0.865 
   2   (0.168) 0.142 0.380 0.161 0.115 0.035 0.135 

Locus 2474 : 
2 alleles
10.1% missing data
   4   (0.326) 0.277 0.119 0.293 0.350 0.555 0.309 
   1   (0.674) 0.723 0.881 0.707 0.650 0.445 0.691 

Locus 2475 : 
2 alleles
1.4% missing data
   3   (0.669) 0.559 0.227 0.626 0.607 0.925 0.773 
   1   (0.331) 0.441 0.773 0.374 0.393 0.075 0.227 

Locus 2476 : 
2 alleles
2.9% missing data
   1   (0.899) 0.958 0.979 0.931 0.943 0.957 0.870 
   2   (0.101) 0.042 0.021 0.069 0.057 0.043 0.130 

Locus 2477 : 
2 alleles
2.9% missing data
   1   (0.322) 0.217 0.101 0.341 0.300 0.307 0.353 
   3   (0.678) 0.783 0.899 0.659 0.700 0.693 0.647 

Locus 2478 : 
2 alleles
5.1% missing data
   4   (0.767) 0.839 0.937 0.784 0.773 0.921 0.663 
   1   (0.233) 0.161 0.063 0.216 0.227 0.079 0.337 

Locus 2479 : 
2 alleles
0.7% missing data
   4   (0.923) 0.935 0.983 0.977 0.950 0.961 0.897 
   2   (0.077) 0.065 0.017 0.023 0.050 0.039 0.103 

Locus 2480 : 
2 alleles
5.8% missing data
   2   (0.577) 0.630 0.265 0.708 0.447 0.668 0.488 
   4   (0.423) 0.370 0.735 0.292 0.553 0.332 0.512 

Locus 2481 : 
2 alleles
4.3% missing data
   1   (0.089) 0.053 0.024 0.122 0.132 0.022 0.033 
   3   (0.911) 0.947 0.976 0.878 0.868 0.978 0.967 

Locus 2482 : 
2 alleles
10.9% missing data
   2   (0.891) 0.859 0.984 0.848 0.907 0.983 0.946 
   4   (0.109) 0.141 0.016 0.152 0.093 0.017 0.054 

Locus 2483 : 
2 alleles
3.6% missing data
   2   (0.910) 0.943 0.951 0.959 0.957 0.934 0.894 
   1   (0.090) 0.057 0.049 0.041 0.043 0.066 0.106 

Locus 2484 : 
2 alleles
1.4% missing data
   1   (0.230) 0.273 0.059 0.208 0.270 0.063 0.269 
   4   (0.770) 0.727 0.941 0.792 0.730 0.937 0.731 

Locus 2485 : 
2 alleles
4.3% missing data
   2   (0.931) 0.985 0.933 0.986 0.982 0.918 0.849 
   4   (0.069) 0.015 0.067 0.014 0.018 0.082 0.151 

Locus 2486 : 
2 alleles
14.5% missing data
   2   (0.789) 0.816 0.727 0.824 0.792 0.921 0.789 
   4   (0.211) 0.184 0.273 0.176 0.208 0.079 0.211 

Locus 2487 : 
2 alleles
11.6% missing data
   3   (0.896) 0.943 0.962 0.930 0.959 0.908 0.897 
   1   (0.104) 0.057 0.038 0.070 0.041 0.092 0.103 

Locus 2488 : 
2 alleles
13.0% missing data
   3   (0.918) 0.817 0.986 0.920 0.911 0.989 0.969 
   1   (0.082) 0.183 0.014 0.080 0.089 0.011 0.031 

Locus 2489 : 
2 alleles
3.6% missing data
   1   (0.731) 0.709 0.744 0.772 0.832 0.829 0.699 
   4   (0.269) 0.291 0.256 0.228 0.168 0.171 0.301 

Locus 2490 : 
2 alleles
11.6% missing data
   1   (0.941) 0.939 0.994 0.921 0.847 0.994 0.986 
   4   (0.059) 0.061 0.006 0.079 0.153 0.006 0.014 

Locus 2491 : 
2 alleles
1.4% missing data
   3   (0.918) 0.925 0.982 0.935 0.879 0.989 0.947 
   4   (0.082) 0.075 0.018 0.065 0.121 0.011 0.053 

Locus 2492 : 
2 alleles
2.2% missing data
   1   (0.905) 0.945 0.952 0.939 0.970 0.970 0.886 
   3   (0.095) 0.055 0.048 0.061 0.030 0.030 0.114 

Locus 2493 : 
2 alleles
14.5% missing data
   3   (0.828) 0.889 0.947 0.891 0.908 0.931 0.669 
   1   (0.172) 0.111 0.053 0.109 0.092 0.069 0.331 

Locus 2494 : 
2 alleles
14.5% missing data
   1   (0.876) 0.777 0.958 0.936 0.920 0.933 0.865 
   2   (0.124) 0.223 0.042 0.064 0.080 0.067 0.135 

Locus 2495 : 
2 alleles
2.2% missing data
   4   (0.912) 0.972 0.980 0.958 0.963 0.827 0.922 
   1   (0.088) 0.028 0.020 0.042 0.037 0.173 0.078 

Locus 2496 : 
2 alleles
6.5% missing data
   1   (0.133) 0.137 0.028 0.125 0.200 0.072 0.083 
   3   (0.867) 0.863 0.972 0.875 0.800 0.928 0.917 

Locus 2497 : 
2 alleles
14.5% missing data
   4   (0.875) 0.917 0.684 0.930 0.958 0.958 0.861 
   2   (0.125) 0.083 0.316 0.070 0.042 0.042 0.139 

Locus 2498 : 
2 alleles
3.6% missing data
   3   (0.932) 0.968 0.988 0.897 0.961 0.993 0.975 
   1   (0.068) 0.032 0.012 0.103 0.039 0.007 0.025 

Locus 2499 : 
2 alleles
0.0% missing data
   2   (0.922) 0.978 0.967 0.981 0.969 0.946 0.809 
   3   (0.078) 0.022 0.033 0.019 0.031 0.054 0.191 

Locus 2500 : 
2 alleles
15.2% missing data
   4   (0.709) 0.733 0.721 0.833 0.845 0.482 0.614 
   1   (0.291) 0.267 0.279 0.167 0.155 0.518 0.386 

Locus 2501 : 
2 alleles
10.9% missing data
   2   (0.893) 0.886 0.956 0.915 0.933 0.962 0.915 
   4   (0.107) 0.114 0.044 0.085 0.067 0.038 0.085 

Locus 2502 : 
2 alleles
15.2% missing data
   2   (0.909) 0.929 0.942 0.942 0.892 0.946 0.948 
   4   (0.091) 0.071 0.058 0.058 0.108 0.054 0.052 

Locus 2503 : 
2 alleles
2.2% missing data
   2   (0.797) 0.896 0.251 0.872 0.863 0.774 0.804 
   4   (0.203) 0.104 0.749 0.128 0.137 0.226 0.196 

Locus 2504 : 
2 alleles
11.6% missing data
   4   (0.916) 0.915 0.977 0.924 0.949 0.934 0.971 
   2   (0.084) 0.085 0.023 0.076 0.051 0.066 0.029 

Locus 2505 : 
2 alleles
2.9% missing data
   2   (0.812) 0.837 0.962 0.858 0.720 0.795 0.829 
   1   (0.188) 0.163 0.038 0.142 0.280 0.205 0.171 

Locus 2506 : 
2 alleles
6.5% missing data
   3   (0.856) 0.883 0.945 0.871 0.839 0.915 0.881 
   1   (0.144) 0.117 0.055 0.129 0.161 0.085 0.119 

Locus 2507 : 
2 alleles
2.2% missing data
   2   (0.854) 0.900 0.950 0.945 0.942 0.644 0.767 
   4   (0.146) 0.100 0.050 0.055 0.058 0.356 0.233 

Locus 2508 : 
2 alleles
2.9% missing data
   4   (0.904) 0.852 0.974 0.946 0.933 0.972 0.913 
   2   (0.096) 0.148 0.026 0.054 0.067 0.028 0.087 

Locus 2509 : 
2 alleles
4.3% missing data
   4   (0.893) 0.967 0.571 0.948 0.968 0.894 0.910 
   2   (0.107) 0.033 0.429 0.052 0.032 0.106 0.090 

Locus 2510 : 
2 alleles
14.5% missing data
   3   (0.424) 0.492 0.155 0.435 0.394 0.362 0.437 
   2   (0.576) 0.508 0.845 0.565 0.606 0.638 0.563 

Locus 2511 : 
2 alleles
15.2% missing data
   1   (0.872) 0.910 0.956 0.919 0.827 0.935 0.860 
   3   (0.128) 0.090 0.044 0.081 0.173 0.065 0.140 

Locus 2512 : 
2 alleles
4.3% missing data
   2   (0.774) 0.839 0.949 0.760 0.717 0.927 0.731 
   4   (0.226) 0.161 0.051 0.240 0.283 0.073 0.269 

Locus 2513 : 
2 alleles
2.9% missing data
   1   (0.131) 0.085 0.029 0.182 0.079 0.030 0.098 
   3   (0.869) 0.915 0.971 0.818 0.921 0.970 0.902 

Locus 2514 : 
2 alleles
6.5% missing data
   1   (0.166) 0.185 0.036 0.151 0.174 0.032 0.192 
   3   (0.834) 0.815 0.964 0.849 0.826 0.968 0.808 

Locus 2515 : 
2 alleles
12.3% missing data
   3   (0.498) 0.642 0.112 0.634 0.648 0.237 0.407 
   2   (0.502) 0.358 0.888 0.366 0.352 0.763 0.593 

Locus 2516 : 
2 alleles
7.2% missing data
   2   (0.673) 0.704 0.529 0.823 0.708 0.459 0.582 
   4   (0.327) 0.296 0.471 0.177 0.292 0.541 0.418 

Locus 2517 : 
2 alleles
13.8% missing data
   4   (0.567) 0.760 0.461 0.619 0.522 0.571 0.470 
   3   (0.433) 0.240 0.539 0.381 0.478 0.429 0.530 

Locus 2518 : 
2 alleles
5.1% missing data
   2   (0.675) 0.681 0.562 0.702 0.789 0.801 0.642 
   4   (0.325) 0.319 0.438 0.298 0.211 0.199 0.358 

Locus 2519 : 
2 alleles
10.1% missing data
   4   (0.431) 0.318 0.757 0.452 0.381 0.344 0.415 
   2   (0.569) 0.682 0.243 0.548 0.619 0.656 0.585 

Locus 2520 : 
2 alleles
11.6% missing data
   1   (0.884) 0.950 0.965 0.953 0.946 0.763 0.827 
   3   (0.116) 0.050 0.035 0.047 0.054 0.237 0.173 

Locus 2521 : 
2 alleles
4.3% missing data
   2   (0.897) 0.946 0.974 0.919 0.878 0.929 0.938 
   4   (0.103) 0.054 0.026 0.081 0.122 0.071 0.062 

Locus 2522 : 
2 alleles
4.3% missing data
   4   (0.846) 0.912 0.663 0.842 0.920 0.951 0.885 
   2   (0.154) 0.088 0.337 0.158 0.080 0.049 0.115 

Locus 2523 : 
2 alleles
13.8% missing data
   4   (0.899) 0.936 0.956 0.921 0.934 0.961 0.909 
   3   (0.101) 0.064 0.044 0.079 0.066 0.039 0.091 

Locus 2524 : 
2 alleles
13.0% missing data
   1   (0.055) 0.049 0.006 0.108 0.038 0.004 0.012 
   3   (0.945) 0.951 0.994 0.892 0.962 0.996 0.988 

Locus 2525 : 
2 alleles
12.3% missing data
   2   (0.880) 0.915 0.973 0.871 0.910 0.965 0.901 
   4   (0.120) 0.085 0.027 0.129 0.090 0.035 0.099 

Locus 2526 : 
2 alleles
6.5% missing data
   2   (0.799) 0.773 0.940 0.826 0.771 0.907 0.791 
   3   (0.201) 0.227 0.060 0.174 0.229 0.093 0.209 

Locus 2527 : 
2 alleles
15.9% missing data
   1   (0.915) 0.946 0.958 0.950 0.941 0.978 0.913 
   4   (0.085) 0.054 0.042 0.050 0.059 0.022 0.087 

Locus 2528 : 
2 alleles
3.6% missing data
   3   (0.915) 0.926 0.986 0.926 0.744 0.987 0.961 
   1   (0.085) 0.074 0.014 0.074 0.256 0.013 0.039 

Locus 2529 : 
2 alleles
5.1% missing data
   1   (0.705) 0.719 0.930 0.658 0.762 0.907 0.643 
   2   (0.295) 0.281 0.070 0.342 0.238 0.093 0.357 

Locus 2530 : 
2 alleles
5.8% missing data
   2   (0.793) 0.825 0.940 0.773 0.778 0.890 0.815 
   4   (0.207) 0.175 0.060 0.227 0.222 0.110 0.185 

Locus 2531 : 
2 alleles
8.0% missing data
   1   (0.682) 0.767 0.467 0.823 0.705 0.690 0.536 
   3   (0.318) 0.233 0.533 0.177 0.295 0.310 0.464 

Locus 2532 : 
2 alleles
17.4% missing data
   3   (0.895) 0.949 0.975 0.932 0.842 0.796 0.937 
   4   (0.105) 0.051 0.025 0.068 0.158 0.204 0.063 

Locus 2533 : 
2 alleles
13.8% missing data
   3   (0.427) 0.449 0.465 0.319 0.384 0.653 0.460 
   1   (0.573) 0.551 0.535 0.681 0.616 0.347 0.540 

Locus 2534 : 
2 alleles
14.5% missing data
   4   (0.886) 0.930 0.972 0.957 0.951 0.842 0.824 
   2   (0.114) 0.070 0.028 0.043 0.049 0.158 0.176 

Locus 2535 : 
2 alleles
2.9% missing data
   3   (0.816) 0.839 0.613 0.847 0.830 0.930 0.852 
   2   (0.184) 0.161 0.387 0.153 0.170 0.070 0.148 

Locus 2536 : 
2 alleles
15.2% missing data
   4   (0.781) 0.791 0.804 0.879 0.804 0.771 0.698 
   2   (0.219) 0.209 0.196 0.121 0.196 0.229 0.302 

Locus 2537 : 
2 alleles
10.9% missing data
   4   (0.650) 0.663 0.525 0.683 0.604 0.675 0.683 
   2   (0.350) 0.337 0.475 0.317 0.396 0.325 0.317 

Locus 2538 : 
2 alleles
3.6% missing data
   2   (0.800) 0.795 0.942 0.841 0.799 0.911 0.755 
   4   (0.200) 0.205 0.058 0.159 0.201 0.089 0.245 

Locus 2539 : 
2 alleles
2.9% missing data
   3   (0.870) 0.911 0.963 0.897 0.941 0.869 0.873 
   1   (0.130) 0.089 0.037 0.103 0.059 0.131 0.127 

Locus 2540 : 
2 alleles
14.5% missing data
   4   (0.177) 0.090 0.050 0.195 0.146 0.122 0.174 
   3   (0.823) 0.910 0.950 0.805 0.854 0.878 0.826 

Locus 2541 : 
2 alleles
0.7% missing data
   3   (0.150) 0.184 0.055 0.133 0.151 0.061 0.126 
   4   (0.850) 0.816 0.945 0.867 0.849 0.939 0.874 

Locus 2542 : 
2 alleles
2.9% missing data
   1   (0.922) 0.864 0.984 0.940 0.928 0.984 0.966 
   3   (0.078) 0.136 0.016 0.060 0.072 0.016 0.034 

Locus 2543 : 
2 alleles
18.8% missing data
   3   (0.763) 0.785 0.679 0.791 0.816 0.860 0.755 
   1   (0.237) 0.215 0.321 0.209 0.184 0.140 0.245 

Locus 2544 : 
2 alleles
11.6% missing data
   4   (0.915) 0.962 0.975 0.950 0.932 0.963 0.914 
   2   (0.085) 0.038 0.025 0.050 0.068 0.037 0.086 

Locus 2545 : 
2 alleles
12.3% missing data
   4   (0.261) 0.277 0.115 0.370 0.409 0.071 0.172 
   2   (0.739) 0.723 0.885 0.630 0.591 0.929 0.828 

Locus 2546 : 
2 alleles
13.8% missing data
   2   (0.527) 0.791 0.083 0.749 0.752 0.114 0.332 
   3   (0.473) 0.209 0.917 0.251 0.248 0.886 0.668 

Locus 2547 : 
2 alleles
9.4% missing data
   1   (0.457) 0.525 0.464 0.432 0.464 0.455 0.437 
   4   (0.543) 0.475 0.536 0.568 0.536 0.545 0.563 

Locus 2548 : 
2 alleles
10.9% missing data
   4   (0.244) 0.127 0.077 0.189 0.340 0.265 0.314 
   2   (0.756) 0.873 0.923 0.811 0.660 0.735 0.686 

Locus 2549 : 
2 alleles
2.9% missing data
   4   (0.867) 0.920 0.959 0.900 0.865 0.950 0.843 
   1   (0.133) 0.080 0.041 0.100 0.135 0.050 0.157 

Locus 2550 : 
2 alleles
5.8% missing data
   4   (0.683) 0.638 0.627 0.689 0.776 0.885 0.658 
   1   (0.317) 0.362 0.373 0.311 0.224 0.115 0.342 

Locus 2551 : 
2 alleles
11.6% missing data
   1   (0.934) 0.553 0.991 0.954 0.856 0.995 0.984 
   3   (0.066) 0.447 0.009 0.046 0.144 0.005 0.016 

Locus 2552 : 
2 alleles
3.6% missing data
   4   (0.680) 0.746 0.899 0.737 0.680 0.553 0.620 
   3   (0.320) 0.254 0.101 0.263 0.320 0.447 0.380 

Locus 2553 : 
2 alleles
8.0% missing data
   2   (0.907) 0.911 0.668 0.899 0.918 0.987 0.973 
   4   (0.093) 0.089 0.332 0.101 0.082 0.013 0.027 

Locus 2554 : 
2 alleles
7.2% missing data
   3   (0.790) 0.851 0.636 0.854 0.811 0.874 0.770 
   2   (0.210) 0.149 0.364 0.146 0.189 0.126 0.230 

Locus 2555 : 
2 alleles
1.4% missing data
   3   (0.901) 0.944 0.713 0.956 0.968 0.975 0.897 
   1   (0.099) 0.056 0.287 0.044 0.032 0.025 0.103 

Locus 2556 : 
2 alleles
2.9% missing data
   3   (0.896) 0.938 0.967 0.958 0.943 0.931 0.832 
   1   (0.104) 0.062 0.033 0.042 0.057 0.069 0.168 

Locus 2557 : 
2 alleles
13.8% missing data
   2   (0.396) 0.512 0.131 0.489 0.587 0.271 0.275 
   3   (0.604) 0.488 0.869 0.511 0.413 0.729 0.725 

Locus 2558 : 
2 alleles
11.6% missing data
   4   (0.932) 0.962 0.987 0.945 0.784 0.987 0.974 
   2   (0.068) 0.038 0.013 0.055 0.216 0.013 0.026 

Locus 2559 : 
2 alleles
12.3% missing data
   1   (0.920) 0.650 0.985 0.944 0.869 0.991 0.971 
   3   (0.080) 0.350 0.015 0.056 0.131 0.009 0.029 

Locus 2560 : 
2 alleles
13.0% missing data
   1   (0.875) 0.887 0.969 0.864 0.917 0.958 0.905 
   3   (0.125) 0.113 0.031 0.136 0.083 0.042 0.095 

Locus 2561 : 
2 alleles
13.0% missing data
   3   (0.616) 0.664 0.913 0.515 0.639 0.378 0.720 
   1   (0.384) 0.336 0.087 0.485 0.361 0.622 0.280 

Locus 2562 : 
2 alleles
3.6% missing data
   2   (0.907) 0.838 0.976 0.940 0.948 0.982 0.919 
   4   (0.093) 0.162 0.024 0.060 0.052 0.018 0.081 

Locus 2563 : 
2 alleles
13.8% missing data
   3   (0.680) 0.613 0.748 0.669 0.697 0.776 0.719 
   1   (0.320) 0.387 0.252 0.331 0.303 0.224 0.281 

Locus 2564 : 
2 alleles
12.3% missing data
   4   (0.764) 0.641 0.605 0.837 0.805 0.895 0.765 
   2   (0.236) 0.359 0.395 0.163 0.195 0.105 0.235 

Locus 2565 : 
2 alleles
7.2% missing data
   2   (0.910) 0.883 0.967 0.960 0.945 0.963 0.903 
   4   (0.090) 0.117 0.033 0.040 0.055 0.037 0.097 

Locus 2566 : 
2 alleles
14.5% missing data
   1   (0.890) 0.926 0.974 0.916 0.946 0.934 0.888 
   3   (0.110) 0.074 0.026 0.084 0.054 0.066 0.112 

Locus 2567 : 
2 alleles
15.9% missing data
   1   (0.185) 0.142 0.318 0.102 0.337 0.083 0.205 
   3   (0.815) 0.858 0.682 0.898 0.663 0.917 0.795 

Locus 2568 : 
2 alleles
2.9% missing data
   3   (0.921) 0.960 0.986 0.913 0.970 0.983 0.949 
   1   (0.079) 0.040 0.014 0.087 0.030 0.017 0.051 

Locus 2569 : 
2 alleles
12.3% missing data
   4   (0.816) 0.699 0.700 0.881 0.898 0.937 0.808 
   2   (0.184) 0.301 0.300 0.119 0.102 0.063 0.192 

Locus 2570 : 
2 alleles
1.4% missing data
   2   (0.916) 0.873 0.986 0.921 0.901 0.989 0.961 
   1   (0.084) 0.127 0.014 0.079 0.099 0.011 0.039 

Locus 2571 : 
2 alleles
15.2% missing data
   4   (0.892) 0.934 0.966 0.938 0.942 0.937 0.853 
   2   (0.108) 0.066 0.034 0.062 0.058 0.063 0.147 

Locus 2572 : 
2 alleles
2.9% missing data
   4   (0.870) 0.907 0.973 0.939 0.934 0.902 0.771 
   2   (0.130) 0.093 0.027 0.061 0.066 0.098 0.229 

Locus 2573 : 
2 alleles
13.8% missing data
   4   (0.903) 0.783 0.984 0.883 0.899 0.986 0.963 
   2   (0.097) 0.217 0.016 0.117 0.101 0.014 0.037 

Locus 2574 : 
2 alleles
1.4% missing data
   3   (0.913) 0.945 0.975 0.921 0.931 0.966 0.950 
   1   (0.087) 0.055 0.025 0.079 0.069 0.034 0.050 

Locus 2575 : 
2 alleles
5.8% missing data
   1   (0.582) 0.693 0.877 0.548 0.437 0.810 0.492 
   3   (0.418) 0.307 0.123 0.452 0.563 0.190 0.508 

Locus 2576 : 
2 alleles
14.5% missing data
   1   (0.901) 0.953 0.956 0.965 0.978 0.788 0.846 
   3   (0.099) 0.047 0.044 0.035 0.022 0.212 0.154 

Locus 2577 : 
2 alleles
15.2% missing data
   1   (0.684) 0.589 0.844 0.764 0.699 0.770 0.610 
   3   (0.316) 0.411 0.156 0.236 0.301 0.230 0.390 

Locus 2578 : 
2 alleles
12.3% missing data
   3   (0.917) 0.943 0.974 0.934 0.945 0.981 0.939 
   1   (0.083) 0.057 0.026 0.066 0.055 0.019 0.061 

Locus 2579 : 
2 alleles
8.7% missing data
   2   (0.873) 0.899 0.955 0.936 0.942 0.881 0.817 
   4   (0.127) 0.101 0.045 0.064 0.058 0.119 0.183 

Locus 2580 : 
2 alleles
11.6% missing data
   2   (0.916) 0.948 0.982 0.929 0.938 0.978 0.939 
   3   (0.084) 0.052 0.018 0.071 0.062 0.022 0.061 

Locus 2581 : 
2 alleles
18.1% missing data
   2   (0.702) 0.683 0.572 0.747 0.749 0.596 0.760 
   4   (0.298) 0.317 0.428 0.253 0.251 0.404 0.240 

Locus 2582 : 
2 alleles
14.5% missing data
   2   (0.364) 0.364 0.521 0.391 0.460 0.295 0.273 
   4   (0.636) 0.636 0.479 0.609 0.540 0.705 0.727 

Locus 2583 : 
2 alleles
10.9% missing data
   3   (0.871) 0.913 0.968 0.925 0.916 0.907 0.817 
   4   (0.129) 0.087 0.032 0.075 0.084 0.093 0.183 

Locus 2584 : 
2 alleles
2.2% missing data
   4   (0.911) 0.957 0.981 0.947 0.954 0.982 0.870 
   2   (0.089) 0.043 0.019 0.053 0.046 0.018 0.130 

Locus 2585 : 
2 alleles
13.0% missing data
   2   (0.909) 0.947 0.977 0.914 0.903 0.977 0.938 
   4   (0.091) 0.053 0.023 0.086 0.097 0.023 0.062 

Locus 2586 : 
2 alleles
10.9% missing data
   2   (0.848) 0.894 0.960 0.869 0.919 0.940 0.806 
   4   (0.152) 0.106 0.040 0.131 0.081 0.060 0.194 

Locus 2587 : 
2 alleles
5.8% missing data
   1   (0.837) 0.834 0.897 0.869 0.884 0.810 0.870 
   4   (0.163) 0.166 0.103 0.131 0.116 0.190 0.130 

Locus 2588 : 
2 alleles
6.5% missing data
   2   (0.879) 0.879 0.973 0.931 0.909 0.954 0.846 
   3   (0.121) 0.121 0.027 0.069 0.091 0.046 0.154 

Locus 2589 : 
2 alleles
6.5% missing data
   4   (0.744) 0.727 0.934 0.745 0.753 0.906 0.703 
   2   (0.256) 0.273 0.066 0.255 0.247 0.094 0.297 

Locus 2590 : 
2 alleles
4.3% missing data
   1   (0.843) 0.896 0.634 0.893 0.909 0.906 0.856 
   4   (0.157) 0.104 0.366 0.107 0.091 0.094 0.144 

Locus 2591 : 
2 alleles
13.8% missing data
   2   (0.807) 0.801 0.886 0.852 0.867 0.832 0.795 
   4   (0.193) 0.199 0.114 0.148 0.133 0.168 0.205 

Locus 2592 : 
2 alleles
12.3% missing data
   2   (0.909) 0.917 0.979 0.918 0.943 0.975 0.939 
   3   (0.091) 0.083 0.021 0.082 0.057 0.025 0.061 

Locus 2593 : 
2 alleles
15.9% missing data
   1   (0.777) 0.798 0.642 0.734 0.697 0.872 0.883 
   2   (0.223) 0.202 0.358 0.266 0.303 0.128 0.117 

Locus 2594 : 
2 alleles
13.0% missing data
   3   (0.906) 0.942 0.957 0.944 0.872 0.966 0.912 
   1   (0.094) 0.058 0.043 0.056 0.128 0.034 0.088 

Locus 2595 : 
2 alleles
3.6% missing data
   1   (0.895) 0.738 0.954 0.939 0.886 0.970 0.930 
   4   (0.105) 0.262 0.046 0.061 0.114 0.030 0.070 

Locus 2596 : 
2 alleles
13.0% missing data
   4   (0.890) 0.925 0.968 0.931 0.922 0.960 0.867 
   2   (0.110) 0.075 0.032 0.069 0.078 0.040 0.133 

Locus 2597 : 
2 alleles
12.3% missing data
   3   (0.944) 0.953 0.993 0.895 0.958 0.995 0.987 
   2   (0.056) 0.047 0.007 0.105 0.042 0.005 0.013 

Locus 2598 : 
2 alleles
4.3% missing data
   4   (0.854) 0.914 0.623 0.939 0.905 0.951 0.764 
   2   (0.146) 0.086 0.377 0.061 0.095 0.049 0.236 

Locus 2599 : 
2 alleles
3.6% missing data
   4   (0.921) 0.902 0.990 0.895 0.880 0.992 0.973 
   3   (0.079) 0.098 0.010 0.105 0.120 0.008 0.027 

Locus 2600 : 
2 alleles
14.5% missing data
   1   (0.901) 0.911 0.982 0.915 0.950 0.970 0.915 
   3   (0.099) 0.089 0.018 0.085 0.050 0.030 0.085 

Locus 2601 : 
2 alleles
1.4% missing data
   1   (0.094) 0.162 0.319 0.048 0.063 0.040 0.035 
   3   (0.906) 0.838 0.681 0.952 0.937 0.960 0.965 

Locus 2602 : 
2 alleles
0.7% missing data
   4   (0.104) 0.126 0.009 0.321 0.201 0.007 0.020 
   2   (0.896) 0.874 0.991 0.679 0.799 0.993 0.980 

Locus 2603 : 
2 alleles
10.9% missing data
   4   (0.888) 0.775 0.946 0.928 0.810 0.978 0.918 
   2   (0.112) 0.225 0.054 0.072 0.190 0.022 0.082 

Locus 2604 : 
2 alleles
4.3% missing data
   3   (0.909) 0.951 0.334 0.956 0.961 0.976 0.937 
   1   (0.091) 0.049 0.666 0.044 0.039 0.024 0.063 

Locus 2605 : 
2 alleles
4.3% missing data
   2   (0.073) 0.164 0.010 0.059 0.115 0.009 0.026 
   4   (0.927) 0.836 0.990 0.941 0.885 0.991 0.974 

Locus 2606 : 
2 alleles
4.3% missing data
   4   (0.241) 0.427 0.067 0.255 0.235 0.066 0.213 
   2   (0.759) 0.573 0.933 0.745 0.765 0.934 0.787 

Locus 2607 : 
2 alleles
11.6% missing data
   1   (0.746) 0.733 0.937 0.809 0.668 0.489 0.777 
   4   (0.254) 0.267 0.063 0.191 0.332 0.511 0.223 

Locus 2608 : 
2 alleles
3.6% missing data
   2   (0.904) 0.936 0.965 0.959 0.904 0.941 0.885 
   3   (0.096) 0.064 0.035 0.041 0.096 0.059 0.115 

Locus 2609 : 
2 alleles
5.1% missing data
   3   (0.925) 0.693 0.988 0.952 0.918 0.989 0.967 
   1   (0.075) 0.307 0.012 0.048 0.082 0.011 0.033 

Locus 2610 : 
2 alleles
3.6% missing data
   4   (0.771) 0.771 0.939 0.722 0.816 0.819 0.831 
   1   (0.229) 0.229 0.061 0.278 0.184 0.181 0.169 

Locus 2611 : 
2 alleles
18.1% missing data
   1   (0.725) 0.735 0.853 0.797 0.554 0.734 0.708 
   2   (0.275) 0.265 0.147 0.203 0.446 0.266 0.292 

Locus 2612 : 
2 alleles
5.1% missing data
   2   (0.898) 0.944 0.955 0.969 0.971 0.804 0.828 
   1   (0.102) 0.056 0.045 0.031 0.029 0.196 0.172 

Locus 2613 : 
2 alleles
5.1% missing data
   1   (0.799) 0.834 0.574 0.840 0.839 0.915 0.810 
   4   (0.201) 0.166 0.426 0.160 0.161 0.085 0.190 

Locus 2614 : 
2 alleles
5.1% missing data
   1   (0.509) 0.563 0.857 0.454 0.655 0.335 0.498 
   2   (0.491) 0.437 0.143 0.546 0.345 0.665 0.502 

Locus 2615 : 
2 alleles
5.8% missing data
   2   (0.747) 0.809 0.898 0.819 0.776 0.606 0.691 
   4   (0.253) 0.191 0.102 0.181 0.224 0.394 0.309 

Locus 2616 : 
2 alleles
13.8% missing data
   3   (0.899) 0.878 0.975 0.909 0.895 0.980 0.929 
   1   (0.101) 0.122 0.025 0.091 0.105 0.020 0.071 

Locus 2617 : 
2 alleles
2.2% missing data
   4   (0.870) 0.879 0.967 0.834 0.918 0.961 0.913 
   1   (0.130) 0.121 0.033 0.166 0.082 0.039 0.087 

Locus 2618 : 
2 alleles
10.9% missing data
   2   (0.918) 0.943 0.976 0.929 0.865 0.981 0.958 
   3   (0.082) 0.057 0.024 0.071 0.135 0.019 0.042 

Locus 2619 : 
2 alleles
3.6% missing data
   2   (0.811) 0.903 0.919 0.839 0.901 0.849 0.745 
   4   (0.189) 0.097 0.081 0.161 0.099 0.151 0.255 

Locus 2620 : 
2 alleles
4.3% missing data
   1   (0.861) 0.913 0.967 0.858 0.945 0.957 0.829 
   3   (0.139) 0.087 0.033 0.142 0.055 0.043 0.171 

Locus 2621 : 
2 alleles
3.6% missing data
   3   (0.921) 0.933 0.986 0.912 0.950 0.972 0.974 
   1   (0.079) 0.067 0.014 0.088 0.050 0.028 0.026 

Locus 2622 : 
2 alleles
2.9% missing data
   1   (0.883) 0.902 0.984 0.851 0.920 0.860 0.956 
   2   (0.117) 0.098 0.016 0.149 0.080 0.140 0.044 

Locus 2623 : 
2 alleles
11.6% missing data
   4   (0.884) 0.899 0.962 0.949 0.898 0.852 0.873 
   2   (0.116) 0.101 0.038 0.051 0.102 0.148 0.127 

Locus 2624 : 
2 alleles
11.6% missing data
   2   (0.903) 0.931 0.976 0.903 0.911 0.966 0.945 
   4   (0.097) 0.069 0.024 0.097 0.089 0.034 0.055 

Locus 2625 : 
2 alleles
3.6% missing data
   2   (0.849) 0.858 0.959 0.912 0.941 0.587 0.855 
   4   (0.151) 0.142 0.041 0.088 0.059 0.413 0.145 

Locus 2626 : 
2 alleles
12.3% missing data
   4   (0.845) 0.918 0.955 0.828 0.926 0.928 0.828 
   2   (0.155) 0.082 0.045 0.172 0.074 0.072 0.172 

Locus 2627 : 
2 alleles
2.2% missing data
   4   (0.838) 0.815 0.958 0.797 0.874 0.960 0.876 
   2   (0.162) 0.185 0.042 0.203 0.126 0.040 0.124 

Locus 2628 : 
2 alleles
16.7% missing data
   2   (0.919) 0.960 0.973 0.970 0.862 0.898 0.938 
   4   (0.081) 0.040 0.027 0.030 0.138 0.102 0.062 

Locus 2629 : 
2 alleles
2.9% missing data
   4   (0.911) 0.965 0.979 0.922 0.948 0.912 0.953 
   2   (0.089) 0.035 0.021 0.078 0.052 0.088 0.047 

Locus 2630 : 
2 alleles
1.4% missing data
   2   (0.904) 0.952 0.976 0.902 0.944 0.970 0.928 
   1   (0.096) 0.048 0.024 0.098 0.056 0.030 0.072 

Locus 2631 : 
2 alleles
11.6% missing data
   2   (0.084) 0.035 0.029 0.076 0.030 0.027 0.070 
   4   (0.916) 0.965 0.971 0.924 0.970 0.973 0.930 

Locus 2632 : 
2 alleles
4.3% missing data
   2   (0.851) 0.780 0.981 0.674 0.599 0.986 0.961
[truncated: 23,373 more chars]
