# Supplementary material for: Population genomic response to geographic gradients by widespread and endemic fishes of the Arabian Peninsula
Source: Ecol Evol. 2020 Apr 12;10(10):4314–30. doi: 10.1002/ece3.6199 (PMC7246217; doi:10.1002/ece3.6199)
Supplement: Supplementary file 6 — Appendix S1 [file ECE3-10-4314-s006.zip › Appendix S1, STRUCTURE and PCA Plots, Dryad/STRUCTURE/C. austriacus & C. melapterus/results_job_T28_q]

 C_aust_RS25  1 0.1282 0.0009 0.6731 0.1907 0.0041 0.0029 
 C_aust_RS25  1 0.2619 0.0015 0.6565 0.0777 0.0012 0.0012 
 C_aust_RS26  1 0.3824 0.0006 0.5142 0.1003 0.0014 0.0011 
 C_aust_RS26  1 0.1371 0.0004 0.7316 0.1210 0.0027 0.0072 
 C_aust_RS26  1 0.1242 0.0005 0.7014 0.1646 0.0035 0.0058 
 C_aust_RS26  1 0.1885 0.0006 0.6982 0.1080 0.0019 0.0027 
 C_aust_RS26  1 0.2641 0.0004 0.5945 0.1374 0.0012 0.0025 
 C_aust_RS26  1 0.2033 0.0005 0.6884 0.0872 0.0112 0.0093 
 C_aust_RS26  1 0.2172 0.0002 0.6377 0.1409 0.0011 0.0028 
 C_aust_RS26  1 0.1538 0.0007 0.5293 0.3128 0.0015 0.0019 
 C_aust_RS26  1 0.2219 0.0005 0.6976 0.0752 0.0012 0.0036 
 C_aust_RS26  1 0.1608 0.0006 0.7467 0.0867 0.0029 0.0024 
 C_aust_RS27  2 0.1978 0.0025 0.6292 0.1684 0.0013 0.0009 
 C_aust_RS27  2 0.1436 0.0055 0.7466 0.1007 0.0025 0.0010 
 C_aust_RS27  2 0.1192 0.0045 0.7671 0.0960 0.0113 0.0018 
 C_aust_RS27  2 0.1300 0.0120 0.6830 0.1664 0.0029 0.0059 
 C_aust_RS27  2 0.1933 0.0234 0.6400 0.1239 0.0137 0.0057 
 C_aust_RS27  2 0.1923 0.0036 0.7092 0.0925 0.0013 0.0011 
 C_aust_RS27  2 0.1213 0.0025 0.8095 0.0641 0.0019 0.0007 
 C_aust_RS27  2 0.2350 0.0051 0.6353 0.0985 0.0245 0.0016 
 C_aust_RS27  2 0.2094 0.0177 0.6799 0.0875 0.0042 0.0013 
 C_aust_RS27  2 0.2954 0.0030 0.5649 0.1315 0.0039 0.0012 
 C_aust_RS27  2 0.1688 0.0125 0.7185 0.0940 0.0037 0.0025 
 C_aust_RS27  2 0.2230 0.0019 0.6050 0.1669 0.0020 0.0012 
 C_aust_RS46  4 0.1218 0.0034 0.7434 0.1270 0.0012 0.0032 
 C_aust_RS48  4 0.0630 0.0004 0.5998 0.3356 0.0006 0.0007 
 C_aust_RS51  4 0.1240 0.0018 0.7334 0.1357 0.0037 0.0014 
 C_aust_RS53  4 0.1865 0.0003 0.6239 0.1871 0.0006 0.0015 
 C_aust_RS54  4 0.1391 0.0006 0.7276 0.1316 0.0004 0.0008 
 C_aust_RS55  4 0.0437 0.0004 0.9016 0.0514 0.0020 0.0008 
 C_aust_RS57  4 0.0369 0.0009 0.8866 0.0745 0.0005 0.0006 
 C_aust_RS58  4 0.0985 0.0004 0.6853 0.2144 0.0007 0.0007 
 C_aust_RS59  4 0.2417 0.0083 0.6505 0.0958 0.0024 0.0013 
 C_aust_RS97  4 0.0792 0.0005 0.7617 0.1550 0.0021 0.0015 
 C_aust_RS98  4 0.1016 0.0008 0.7296 0.1670 0.0003 0.0007 
 C_aust_RS52  9 0.1300 0.0007 0.7412 0.1263 0.0007 0.0010 
 C_aust_RS53  9 0.1821 0.0030 0.7528 0.0588 0.0012 0.0020 
 C_aust_RS53  9 0.0625 0.0009 0.7851 0.1494 0.0013 0.0008 
 C_aust_RS53  9 0.1148 0.0011 0.7970 0.0857 0.0007 0.0009 
 C_aust_RS53  9 0.3898 0.0012 0.5100 0.0969 0.0014 0.0006 
 C_aust_RS53  9 0.2582 0.0006 0.5789 0.1587 0.0028 0.0009 
 C_aust_RS53  9 0.0799 0.0170 0.8651 0.0353 0.0011 0.0016 
 C_aust_RS53  9 0.1092 0.0005 0.8284 0.0600 0.0009 0.0010 
 C_aust_RS53  9 0.1115 0.0015 0.8439 0.0413 0.0007 0.0012 
 C_aust_RS53  9 0.1831 0.0004 0.6993 0.1146 0.0013 0.0012 
 C_aust_RS53  9 0.0818 0.0005 0.8237 0.0918 0.0011 0.0010 
 C_aust_RS53  9 0.1313 0.0008 0.7857 0.0797 0.0006 0.0019 
 C_aust_RS14 10 0.0639 0.0003 0.7529 0.1757 0.0022 0.0050 
 C_aust_RS14 10 0.0896 0.0005 0.7921 0.0978 0.0020 0.0180 
 C_aust_RS14 10 0.0466 0.0005 0.7266 0.2203 0.0008 0.0053 
 C_aust_RS14 10 0.1217 0.0004 0.6064 0.2648 0.0015 0.0052 
 C_aust_RS15 10 0.1529 0.0008 0.7313 0.1097 0.0013 0.0040 
 C_aust_RS17 10 0.2793 0.0005 0.5689 0.1212 0.0030 0.0271 
 C_aust_RS26 10 0.0845 0.0006 0.8143 0.0649 0.0016 0.0341 
 C_aust_RS26 10 0.1143 0.0003 0.6938 0.1866 0.0009 0.0040 
 C_aust_RS26 10 0.2424 0.0004 0.6170 0.1183 0.0068 0.0152 
 C_aust_RS27 10 0.0952 0.0004 0.8441 0.0537 0.0005 0.0062 
 C_aust_RS27 10 0.0400 0.0004 0.8859 0.0707 0.0006 0.0024 
 C_aust_RS27 10 0.0528 0.0010 0.8386 0.0995 0.0009 0.0072 
 C_aust_RS35 20 0.2449 0.0008 0.6708 0.0792 0.0015 0.0029 
 C_aust_RS36 20 0.2013 0.0008 0.7248 0.0671 0.0028 0.0031 
 C_aust_RS36 20 0.2094 0.0009 0.7024 0.0795 0.0038 0.0040 
 C_aust_RS37 20 0.1764 0.0009 0.7044 0.1117 0.0029 0.0037 
 C_aust_RS37 20 0.1719 0.0006 0.6688 0.1482 0.0045 0.0060 
 C_aust_RS37 20 0.2183 0.0013 0.6962 0.0790 0.0022 0.0030 
 C_aust_RS37 20 0.1954 0.0026 0.7099 0.0874 0.0017 0.0031 
 C_aust_RS37 20 0.2056 0.0007 0.7163 0.0709 0.0035 0.0030 
 C_aust_RS37 20 0.2091 0.0010 0.6693 0.1122 0.0033 0.0052 
 C_aust_RS37 20 0.2294 0.0016 0.6652 0.0982 0.0020 0.0035 
 C_aust_RS37 20 0.2246 0.0007 0.6625 0.1048 0.0030 0.0043 
 C_aust_RS37 20 0.1544 0.0007 0.7391 0.0976 0.0026 0.0056 
  C_aust_A1b 22 0.0883 0.0006 0.7492 0.1595 0.0015 0.0009 
   C_aust_A2 22 0.1696 0.0017 0.6479 0.1664 0.0108 0.0034 
   C_aust_A3 22 0.1350 0.0011 0.7410 0.1098 0.0109 0.0022 
   C_aust_A4 22 0.0986 0.0007 0.7383 0.1566 0.0039 0.0019 
   C_aust_A5 22 0.0461 0.0012 0.8542 0.0928 0.0036 0.0019 
   C_aust_A6 22 0.0818 0.0023 0.7592 0.1539 0.0015 0.0013 
   C_aust_A7 22 0.0836 0.0013 0.8152 0.0960 0.0028 0.0012 
 C_melap_RS4 12 0.0017 0.1462 0.0040 0.0021 0.3801 0.4660 
 C_melap_RS4 12 0.0008 0.0840 0.0016 0.0011 0.4296 0.4829 
 C_melap_RS4 12 0.0035 0.1467 0.0036 0.0031 0.4514 0.3917 
 C_melap_RS4 12 0.0012 0.1665 0.0020 0.0020 0.4693 0.3591 
 C_melap_RS4 12 0.0016 0.1433 0.0050 0.0069 0.5137 0.3295 
 C_melap_RS4 12 0.0030 0.1143 0.0038 0.0029 0.5984 0.2775 
 C_melap_RS4 12 0.0022 0.0925 0.0034 0.0022 0.6095 0.2902 
 C_melap_RS4 12 0.0016 0.1183 0.0027 0.0027 0.5493 0.3253 
 C_melap_RS4 12 0.0022 0.1239 0.0065 0.0030 0.4234 0.4410 
 C_melap_RS4 12 0.0012 0.1214 0.0018 0.0012 0.5989 0.2754 
 C_melap_RS4 12 0.0019 0.1114 0.0022 0.0044 0.3647 0.5154 
 C_melap_RS4 12 0.0018 0.1473 0.0030 0.0023 0.4740 0.3715 
 C_melap_RS4 13 0.0001 0.9827 0.0001 0.0001 0.0129 0.0041 
 C_melap_RS4 13 0.0002 0.9701 0.0001 0.0002 0.0214 0.0079 
 C_melap_RS4 13 0.0002 0.1270 0.0003 0.0004 0.2681 0.6041 
 C_melap_RS4 13 0.0011 0.1117 0.0006 0.0027 0.3169 0.5669 
 C_melap_RS4 13 0.0004 0.0585 0.0002 0.0031 0.3867 0.5511 
 C_melap_RS4 13 0.0035 0.0560 0.0013 0.0027 0.2141 0.7224 
 C_melap_RS4 13 0.0005 0.1158 0.0003 0.0005 0.2714 0.6114 
 C_melap_RS4 13 0.0014 0.0567 0.0006 0.0012 0.3075 0.6327 
 C_melap_RS4 13 0.0010 0.1088 0.0007 0.0012 0.3625 0.5258 
 C_melap_RS4 13 0.0002 0.0234 0.0003 0.0010 0.3641 0.6110 
 C_melap_RS4 13 0.0056 0.0522 0.0014 0.0195 0.8751 0.0462 
 C_melap_RS4 13 0.0002 0.1056 0.0004 0.0014 0.2969 0.5955 
 C_melap_RS1 14 0.0014 0.0546 0.0025 0.0025 0.5856 0.3534 
 C_melap_RS1 14 0.0009 0.1191 0.0010 0.0011 0.7563 0.1215 
 C_melap_RS1 14 0.0029 0.1047 0.0012 0.0027 0.3912 0.4973 
 C_melap_RS1 14 0.0013 0.1760 0.0019 0.0022 0.3355 0.4830 
 C_melap_RS1 14 0.0038 0.1419 0.0017 0.0036 0.3898 0.4592 
 C_melap_RS1 14 0.0036 0.0802 0.0040 0.0066 0.4304 0.4752 
 C_melap_RS1 14 0.0009 0.2173 0.0008 0.0009 0.5055 0.2746 
 C_melap_RS1 14 0.0010 0.1495 0.0013 0.0015 0.3287 0.5181 
 C_melap_RS1 14 0.0017 0.1303 0.0020 0.0009 0.3703 0.4948 
 C_melap_RS1 14 0.0017 0.1262 0.0018 0.0014 0.4215 0.4474 
 C_melap_RS1 14 0.0010 0.0921 0.0009 0.0012 0.3646 0.5402 
 C_melap_RS1 14 0.0015 0.1005 0.0012 0.0016 0.6310 0.2642 
 C_melap_RS4 16 0.0021 0.1191 0.0022 0.0020 0.3001 0.5745 
 C_melap_RS4 16 0.0019 0.0969 0.0021 0.0027 0.3634 0.5330 
 C_melap_RS4 16 0.0014 0.1048 0.0011 0.0021 0.3759 0.5146 
 C_melap_RS4 16 0.0051 0.1030 0.0028 0.0075 0.2550 0.6265 
 C_melap_RS4 16 0.0020 0.1387 0.0020 0.0030 0.2666 0.5876 
 C_melap_RS4 16 0.0013 0.1234 0.0012 0.0020 0.4366 0.4355 
 C_melap_RS4 16 0.0016 0.1063 0.0021 0.0020 0.4261 0.4620 
 C_melap_RS4 16 0.0021 0.1030 0.0027 0.0068 0.3894 0.4959 
 C_melap_RS4 16 0.0022 0.0878 0.0020 0.0038 0.3990 0.5051 
 C_melap_RS4 16 0.0045 0.1255 0.0045 0.0078 0.4021 0.4555 
 C_melap_RS4 16 0.0016 0.0647 0.0023 0.0032 0.5549 0.3734 
 C_melap_RS4 16 0.0029 0.0911 0.0027 0.0040 0.3964 0.5028 
 C_melap_RS5 19 0.0045 0.0941 0.0012 0.0026 0.3744 0.5232 
 C_melap_RS5 19 0.0073 0.1347 0.0024 0.0040 0.3244 0.5272 
 C_melap_RS5 19 0.0065 0.0765 0.0015 0.0032 0.2704 0.6418 
 C_melap_RS5 19 0.0097 0.0903 0.0012 0.0045 0.3379 0.5564 
 C_melap_RS5 19 0.0041 0.1305 0.0012 0.0025 0.4492 0.4125 
 C_melap_RS5 19 0.0036 0.1503 0.0013 0.0019 0.4074 0.4355 
 C_melap_RS5 19 0.0043 0.0938 0.0018 0.0045 0.2824 0.6132 
 C_melap_RS5 19 0.0270 0.1151 0.0026 0.0060 0.4667 0.3827 
 C_melap_RS5 19 0.0076 0.0804 0.0014 0.0035 0.3665 0.5406 
 C_melap_RS5 19 0.0113 0.0897 0.0016 0.0039 0.4195 0.4739 
 C_melap_RS5 19 0.0197 0.0995 0.0045 0.0075 0.3030 0.5658 
 C_melap_RS5 19 0.0044 0.1153 0.0009 0.0021 0.3440 0.5333 
