# Supplementary material for: Population genomic response to geographic gradients by widespread and endemic fishes of the Arabian Peninsula
Source: Ecol Evol. 2020 Apr 12;10(10):4314–30. doi: 10.1002/ece3.6199 (PMC7246217; doi:10.1002/ece3.6199)
Supplement: Supplementary file 6 — Appendix S1 [file ECE3-10-4314-s006.zip › Appendix S1, STRUCTURE and PCA Plots, Dryad/STRUCTURE/C. austriacus & C. melapterus/results_job_T29_f]

----------------------------------------------------
STRUCTURE by Pritchard, Stephens and Donnelly (2000)
     and Falush, Stephens and Pritchard (2003)
       Code by Pritchard, Falush and Hubisz
             Version 2.3.4 (Jul 2012)
----------------------------------------------------


Command line arguments:   /home/compartido2/pablo_saenz/Structure/structure_kernel_src/structure -m parameter_job_T29 
Input File:    /home/compartido2/pablo_saenz/joey/structure/C_aus_x_C_mel/data_job_T29

Run parameters:
   138 individuals
   2782 loci
   6 populations assumed
   200000 Burn-in period
   300000 Reps
LOCPRIOR model used


--------------------------------------------
Proportion of membership of each pre-defined
 population in each of the 6 clusters

Given    Inferred Clusters                            Number of
 Pop       1      2      3      4      5      6      Individuals

  1:     0.001  0.000  0.989  0.004  0.004  0.003       12
  2:     0.001  0.002  0.978  0.009  0.005  0.005       12
  4:     0.001  0.001  0.992  0.003  0.001  0.002       11
  9:     0.001  0.002  0.993  0.002  0.001  0.001       12
 10:     0.000  0.000  0.991  0.005  0.003  0.001       12
 12:     0.098  0.000  0.001  0.090  0.492  0.318       12
 13:     0.002  0.089  0.001  0.078  0.553  0.277       12
 14:     0.008  0.005  0.006  0.046  0.597  0.339       12
 16:     0.013  0.001  0.004  0.062  0.645  0.275       12
 19:     0.040  0.003  0.002  0.058  0.645  0.252       12
 20:     0.002  0.000  0.984  0.007  0.005  0.001       12
 22:     0.001  0.000  0.988  0.005  0.001  0.005        7
--------------------------------------------

Allele-freq. divergence among pops (Net nucleotide distance),
computed using point estimates of P.

      1       2       3       4       5       6      
 1      -    0.0966  0.0323  0.0416  0.0278  0.0498  
 2   0.0966     -    0.0769  0.0919  0.0741  0.0856  
 3   0.0323  0.0769     -    0.0223  0.0094  0.0339  
 4   0.0416  0.0919  0.0223     -    0.0173  0.0362  
 5   0.0278  0.0741  0.0094  0.0173     -    0.0261  
 6   0.0498  0.0856  0.0339  0.0362  0.0261     -    

Average distances (expected heterozygosity) between individuals in same cluster:
cluster  1  : 0.1988 
cluster  2  : 0.1498 
cluster  3  : 0.2397 
cluster  4  : 0.2218 
cluster  5  : 0.2611 
cluster  6  : 0.1254 

--------------------------------------------
Estimated Ln Prob of Data   = -268957.5
Mean value of ln likelihood = -265171.2
Variance of ln likelihood   = 7572.7
Mean value of alpha         = 1.6603

Mean value of alpha_local for each location:
	location  1:  0.0211  0.0126  4.0654  0.0575  0.0611  0.0464
	location  2:  0.0299  0.0568  9.9673  0.1130  0.0634  0.0850
	location  4:  0.0208  0.0149  2.9992  0.0357  0.0203  0.0307
	location  9:  0.0253  0.0278  5.8694  0.0276  0.0334  0.0218
	location 10:  0.0006  0.0124  1.5835  0.0580  0.0116  0.0461
	location 12:  0.8044  0.0081  0.0311  0.9194  5.2340  4.0595
	location 13:  0.0192  0.0656  0.0155  0.1001  0.5913  0.6338
	location 14:  0.1837  0.1133  0.1959  0.6828  10.1385  5.7171
	location 16:  0.3612  0.0567  0.1269  1.5178  14.6030  6.4139
	location 19:  1.1284  0.0957  0.0890  1.5643  16.5020  6.4484
	location 20:  0.0548  0.0121  4.9294  0.1339  0.0956  0.0290
	location 22:  0.0164  0.0150  2.9905  0.0410  0.0139  0.0522

Mean value of Fst_1         = 0.6645
Mean value of Fst_2         = 0.8513
Mean value of Fst_3         = 0.0531
Mean value of Fst_4         = 0.4553
Mean value of Fst_5         = 0.0485
Mean value of Fst_6         = 0.5967

Mean value of r = 0.1379

Inferred ancestry of individuals:
        Label (%Miss) Pop:  Inferred clusters
  1 C_aust_RS25    (1)    1 :  0.001 0.000 0.978 0.015 0.002 0.004 
  2 C_aust_RS25    (2)    1 :  0.000 0.000 0.993 0.001 0.001 0.004 
  3 C_aust_RS26    (1)    1 :  0.000 0.000 0.988 0.009 0.001 0.002 
  4 C_aust_RS26    (0)    1 :  0.001 0.000 0.988 0.002 0.008 0.001 
  5 C_aust_RS26    (1)    1 :  0.001 0.000 0.988 0.003 0.006 0.002 
  6 C_aust_RS26    (1)    1 :  0.000 0.000 0.994 0.001 0.002 0.002 
  7 C_aust_RS26    (0)    1 :  0.001 0.000 0.994 0.001 0.003 0.001 
  8 C_aust_RS26    (0)    1 :  0.001 0.000 0.974 0.004 0.010 0.011 
  9 C_aust_RS26    (1)    1 :  0.001 0.000 0.994 0.001 0.003 0.001 
 10 C_aust_RS26    (0)    1 :  0.001 0.000 0.994 0.002 0.003 0.001 
 11 C_aust_RS26    (2)    1 :  0.000 0.000 0.991 0.004 0.004 0.001 
 12 C_aust_RS26    (0)    1 :  0.004 0.000 0.991 0.002 0.002 0.001 
 13 C_aust_RS27    (4)    2 :  0.001 0.001 0.995 0.001 0.001 0.001 
 14 C_aust_RS27    (1)    2 :  0.000 0.004 0.991 0.002 0.002 0.002 
 15 C_aust_RS27    (1)    2 :  0.001 0.001 0.973 0.017 0.003 0.005 
 16 C_aust_RS27    (2)    2 :  0.002 0.002 0.977 0.003 0.014 0.002 
 17 C_aust_RS27    (4)    2 :  0.001 0.004 0.947 0.012 0.024 0.013 
 18 C_aust_RS27    (1)    2 :  0.000 0.001 0.995 0.001 0.001 0.001 
 19 C_aust_RS27   (10)    2 :  0.000 0.001 0.993 0.003 0.001 0.002 
 20 C_aust_RS27    (2)    2 :  0.003 0.001 0.932 0.046 0.004 0.014 
 21 C_aust_RS27    (4)    2 :  0.000 0.009 0.970 0.004 0.002 0.015 
 22 C_aust_RS27    (1)    2 :  0.001 0.001 0.985 0.008 0.003 0.003 
 23 C_aust_RS27    (1)    2 :  0.001 0.005 0.983 0.003 0.004 0.004 
 24 C_aust_RS27    (0)    2 :  0.002 0.001 0.993 0.002 0.002 0.001 
 25 C_aust_RS46    (5)    4 :  0.000 0.001 0.992 0.002 0.003 0.002 
 26 C_aust_RS48    (8)    4 :  0.000 0.000 0.996 0.002 0.000 0.001 
 27 C_aust_RS51    (4)    4 :  0.000 0.000 0.990 0.003 0.001 0.005 
 28 C_aust_RS53    (1)    4 :  0.002 0.000 0.990 0.006 0.001 0.000 
 29 C_aust_RS54    (2)    4 :  0.001 0.000 0.998 0.001 0.000 0.001 
 30 C_aust_RS55   (14)    4 :  0.001 0.000 0.989 0.007 0.001 0.002 
 31 C_aust_RS57    (3)    4 :  0.001 0.001 0.996 0.001 0.000 0.000 
 32 C_aust_RS58    (1)    4 :  0.000 0.000 0.997 0.002 0.000 0.001 
 33 C_aust_RS59    (2)    4 :  0.001 0.002 0.975 0.009 0.001 0.011 
 34 C_aust_RS97    (2)    4 :  0.001 0.000 0.996 0.001 0.001 0.001 
 35 C_aust_RS98    (1)    4 :  0.000 0.000 0.998 0.001 0.000 0.000 
 36 C_aust_RS52    (2)    9 :  0.001 0.000 0.996 0.001 0.001 0.000 
 37 C_aust_RS53    (4)    9 :  0.001 0.001 0.993 0.001 0.002 0.002 
 38 C_aust_RS53    (6)    9 :  0.000 0.000 0.996 0.002 0.001 0.001 
 39 C_aust_RS53    (3)    9 :  0.001 0.001 0.997 0.001 0.001 0.000 
 40 C_aust_RS53    (9)    9 :  0.001 0.001 0.987 0.009 0.001 0.001 
 41 C_aust_RS53    (4)    9 :  0.006 0.000 0.989 0.003 0.002 0.001 
 42 C_aust_RS53    (4)    9 :  0.001 0.013 0.982 0.001 0.002 0.001 
 43 C_aust_RS53    (3)    9 :  0.000 0.000 0.997 0.000 0.001 0.001 
 44 C_aust_RS53    (8)    9 :  0.001 0.001 0.996 0.001 0.001 0.000 
 45 C_aust_RS53    (2)    9 :  0.001 0.000 0.996 0.001 0.001 0.001 
 46 C_aust_RS53    (6)    9 :  0.001 0.000 0.997 0.000 0.001 0.001 
 47 C_aust_RS53    (2)    9 :  0.001 0.001 0.996 0.001 0.002 0.000 
 48 C_aust_RS14    (2)   10 :  0.000 0.000 0.993 0.005 0.001 0.002 
 49 C_aust_RS14    (3)   10 :  0.000 0.000 0.993 0.003 0.002 0.002 
 50 C_aust_RS14    (1)   10 :  0.000 0.000 0.996 0.002 0.001 0.001 
 51 C_aust_RS14    (1)   10 :  0.000 0.000 0.989 0.009 0.001 0.001 
 52 C_aust_RS15    (1)   10 :  0.000 0.001 0.996 0.001 0.000 0.001 
 53 C_aust_RS17    (1)   10 :  0.000 0.000 0.971 0.011 0.016 0.002 
 54 C_aust_RS26    (3)   10 :  0.000 0.000 0.992 0.001 0.004 0.002 
 55 C_aust_RS26    (1)   10 :  0.000 0.000 0.997 0.002 0.000 0.001 
 56 C_aust_RS26    (1)   10 :  0.000 0.000 0.971 0.021 0.005 0.003 
 57 C_aust_RS27    (0)   10 :  0.000 0.000 0.998 0.001 0.001 0.001 
 58 C_aust_RS27    (8)   10 :  0.000 0.000 0.997 0.001 0.000 0.001 
 59 C_aust_RS27    (1)   10 :  0.000 0.000 0.997 0.001 0.001 0.001 
 60 C_aust_RS35    (1)   20 :  0.001 0.000 0.991 0.004 0.003 0.000 
 61 C_aust_RS36   (11)   20 :  0.002 0.000 0.989 0.004 0.003 0.002 
 62 C_aust_RS36    (4)   20 :  0.001 0.000 0.987 0.003 0.004 0.004 
 63 C_aust_RS37    (2)   20 :  0.001 0.000 0.985 0.008 0.005 0.001 
 64 C_aust_RS37    (1)   20 :  0.002 0.000 0.969 0.019 0.009 0.001 
 65 C_aust_RS37    (1)   20 :  0.006 0.000 0.987 0.002 0.003 0.001 
 66 C_aust_RS37    (2)   20 :  0.001 0.003 0.989 0.003 0.004 0.001 
 67 C_aust_RS37    (1)   20 :  0.002 0.000 0.990 0.004 0.003 0.002 
 68 C_aust_RS37    (1)   20 :  0.002 0.000 0.981 0.008 0.007 0.001 
 69 C_aust_RS37    (0)   20 :  0.002 0.001 0.983 0.008 0.005 0.001 
 70 C_aust_RS37    (0)   20 :  0.004 0.000 0.983 0.005 0.007 0.001 
 71 C_aust_RS37    (0)   20 :  0.001 0.000 0.977 0.013 0.009 0.001 
 72 C_aust_A1b    (6)   22 :  0.001 0.000 0.998 0.001 0.000 0.001 
 73 C_aust_A2    (4)   22 :  0.001 0.001 0.970 0.023 0.002 0.003 
 74 C_aust_A3   (21)   22 :  0.001 0.000 0.968 0.010 0.000 0.021 
 75 C_aust_A4    (7)   22 :  0.001 0.000 0.995 0.001 0.000 0.002 
 76 C_aust_A5   (13)   22 :  0.000 0.000 0.994 0.001 0.000 0.004 
 77 C_aust_A6    (8)   22 :  0.000 0.001 0.997 0.001 0.000 0.001 
 78 C_aust_A7    (2)   22 :  0.000 0.000 0.995 0.002 0.000 0.002 
 79 C_melap_RS4   (19)   12 :  0.052 0.001 0.001 0.026 0.634 0.286 
 80 C_melap_RS4   (20)   12 :  0.031 0.000 0.000 0.071 0.626 0.271 
 81 C_melap_RS4   (19)   12 :  0.084 0.001 0.002 0.080 0.525 0.308 
 82 C_melap_RS4   (27)   12 :  0.066 0.001 0.001 0.032 0.556 0.345 
 83 C_melap_RS4   (20)   12 :  0.034 0.000 0.004 0.049 0.555 0.358 
 84 C_melap_RS4   (22)   12 :  0.013 0.000 0.001 0.173 0.422 0.390 
 85 C_melap_RS4   (24)   12 :  0.022 0.000 0.001 0.093 0.496 0.387 
 86 C_melap_RS4   (34)   12 :  0.664 0.000 0.000 0.016 0.077 0.242 
 87 C_melap_RS4   (20)   12 :  0.073 0.000 0.003 0.070 0.561 0.293 
 88 C_melap_RS4   (29)   12 :  0.013 0.000 0.001 0.190 0.353 0.443 
 89 C_melap_RS4   (22)   12 :  0.108 0.000 0.001 0.110 0.595 0.186 
 90 C_melap_RS4   (23)   12 :  0.019 0.000 0.001 0.168 0.509 0.303 
 91 C_melap_RS4   (29)   13 :  0.000 0.521 0.000 0.000 0.003 0.476 
 92 C_melap_RS4    (7)   13 :  0.000 0.530 0.000 0.001 0.011 0.458 
 93 C_melap_RS4   (12)   13 :  0.001 0.002 0.000 0.005 0.722 0.269 
 94 C_melap_RS4   (14)   13 :  0.001 0.009 0.001 0.023 0.754 0.212 
 95 C_melap_RS4   (11)   13 :  0.002 0.002 0.000 0.195 0.599 0.202 
 96 C_melap_RS4   (15)   13 :  0.001 0.001 0.002 0.010 0.855 0.132 
 97 C_melap_RS4    (9)   13 :  0.001 0.002 0.000 0.005 0.762 0.230 
 98 C_melap_RS4    (8)   13 :  0.002 0.001 0.001 0.003 0.728 0.264 
 99 C_melap_RS4    (8)   13 :  0.001 0.001 0.002 0.007 0.694 0.295 
100 C_melap_RS4    (8)   13 :  0.002 0.000 0.000 0.060 0.757 0.180 
101 C_melap_RS4   (23)   13 :  0.001 0.001 0.000 0.620 0.029 0.349 
102 C_melap_RS4    (7)   13 :  0.012 0.002 0.001 0.005 0.720 0.260 
103 C_melap_RS1   (23)   14 :  0.005 0.001 0.007 0.101 0.524 0.361 
104 C_melap_RS1   (41)   14 :  0.019 0.001 0.005 0.025 0.361 0.589 
105 C_melap_RS1   (14)   14 :  0.005 0.004 0.005 0.032 0.676 0.278 
106 C_melap_RS1   (13)   14 :  0.009 0.018 0.006 0.018 0.681 0.268 
107 C_melap_RS1   (12)   14 :  0.003 0.005 0.006 0.065 0.649 0.271 
108 C_melap_RS1   (13)   14 :  0.008 0.001 0.014 0.014 0.626 0.336 
109 C_melap_RS1   (18)   14 :  0.006 0.008 0.004 0.017 0.483 0.481 
110 C_melap_RS1   (14)   14 :  0.013 0.007 0.004 0.033 0.688 0.255 
111 C_melap_RS1   (12)   14 :  0.005 0.002 0.006 0.027 0.660 0.301 
112 C_melap_RS1   (13)   14 :  0.007 0.011 0.004 0.121 0.623 0.235 
113 C_melap_RS1   (12)   14 :  0.008 0.002 0.004 0.032 0.697 0.257 
114 C_melap_RS1   (24)   14 :  0.005 0.001 0.005 0.062 0.491 0.437 
115 C_melap_RS4    (3)   16 :  0.016 0.002 0.004 0.044 0.685 0.250 
116 C_melap_RS4    (4)   16 :  0.012 0.001 0.003 0.048 0.668 0.269 
117 C_melap_RS4   (13)   16 :  0.030 0.001 0.001 0.071 0.690 0.205 
118 C_melap_RS4   (10)   16 :  0.004 0.002 0.005 0.056 0.751 0.181 
119 C_melap_RS4    (3)   16 :  0.010 0.003 0.003 0.025 0.716 0.244 
120 C_melap_RS4    (5)   16 :  0.011 0.002 0.002 0.065 0.610 0.310 
121 C_melap_RS4    (3)   16 :  0.010 0.001 0.003 0.068 0.625 0.293 
122 C_melap_RS4    (2)   16 :  0.020 0.001 0.004 0.063 0.652 0.261 
123 C_melap_RS4    (6)   16 :  0.009 0.000 0.003 0.050 0.661 0.276 
124 C_melap_RS4    (8)   16 :  0.015 0.002 0.012 0.110 0.521 0.340 
125 C_melap_RS4   (16)   16 :  0.007 0.000 0.004 0.035 0.548 0.406 
126 C_melap_RS4    (4)   16 :  0.008 0.001 0.004 0.113 0.613 0.262 
127 C_melap_RS5    (2)   19 :  0.065 0.002 0.002 0.079 0.635 0.218 
128 C_melap_RS5    (2)   19 :  0.023 0.011 0.003 0.046 0.676 0.241 
129 C_melap_RS5   (14)   19 :  0.033 0.001 0.002 0.037 0.767 0.161 
130 C_melap_RS5   (11)   19 :  0.040 0.002 0.002 0.084 0.682 0.191 
131 C_melap_RS5    (2)   19 :  0.035 0.003 0.001 0.054 0.591 0.316 
132 C_melap_RS5    (6)   19 :  0.023 0.003 0.002 0.048 0.580 0.345 
133 C_melap_RS5    (3)   19 :  0.038 0.001 0.002 0.032 0.707 0.219 
134 C_melap_RS5    (8)   19 :  0.080 0.001 0.004 0.089 0.501 0.325 
135 C_melap_RS5    (2)   19 :  0.023 0.001 0.002 0.060 0.694 0.220 
136 C_melap_RS5    (4)   19 :  0.059 0.001 0.002 0.094 0.570 0.274 
137 C_melap_RS5    (2)   19 :  0.034 0.003 0.008 0.030 0.696 0.230 
138 C_melap_RS5    (7)   19 :  0.034 0.002 0.001 0.037 0.646 0.280 


Estimated Allele Frequencies in each cluster
First column gives estimated ancestral frequencies


Locus 1 : 
2 alleles
14.5% missing data
   1   (0.892) 0.819 0.984 0.892 0.658 0.950 0.992 
   3   (0.108) 0.181 0.016 0.108 0.342 0.050 0.008 

Locus 2 : 
2 alleles
14.5% missing data
   2   (0.452) 0.823 0.069 0.449 0.382 0.476 0.134 
   4   (0.548) 0.177 0.931 0.551 0.618 0.524 0.866 

Locus 3 : 
2 alleles
5.1% missing data
   1   (0.893) 0.979 0.984 0.868 0.974 0.934 0.988 
   4   (0.107) 0.021 0.016 0.132 0.026 0.066 0.012 

Locus 4 : 
2 alleles
10.1% missing data
   1   (0.109) 0.358 0.014 0.042 0.703 0.081 0.017 
   4   (0.891) 0.642 0.986 0.958 0.297 0.919 0.983 

Locus 5 : 
2 alleles
2.2% missing data
   2   (0.889) 0.948 0.822 0.942 0.929 0.906 0.797 
   4   (0.111) 0.052 0.178 0.058 0.071 0.094 0.203 

Locus 6 : 
2 alleles
5.1% missing data
   3   (0.893) 0.979 0.308 0.895 0.945 0.950 0.980 
   2   (0.107) 0.021 0.692 0.105 0.055 0.050 0.020 

Locus 7 : 
2 alleles
10.1% missing data
   1   (0.587) 0.590 0.114 0.424 0.721 0.711 0.960 
   3   (0.413) 0.410 0.886 0.576 0.279 0.289 0.040 

Locus 8 : 
2 alleles
15.9% missing data
   2   (0.789) 0.726 0.357 0.852 0.813 0.817 0.544 
   4   (0.211) 0.274 0.643 0.148 0.187 0.183 0.456 

Locus 9 : 
2 alleles
2.2% missing data
   3   (0.907) 0.911 0.988 0.950 0.937 0.911 0.990 
   1   (0.093) 0.089 0.012 0.050 0.063 0.089 0.010 

Locus 10 : 
2 alleles
7.2% missing data
   1   (0.516) 0.486 0.126 0.653 0.501 0.407 0.720 
   3   (0.484) 0.514 0.874 0.347 0.499 0.593 0.280 

Locus 11 : 
2 alleles
6.5% missing data
   4   (0.728) 0.185 0.067 0.792 0.851 0.765 0.691 
   1   (0.272) 0.815 0.933 0.208 0.149 0.235 0.309 

Locus 12 : 
2 alleles
5.8% missing data
   1   (0.289) 0.145 0.041 0.381 0.320 0.232 0.029 
   3   (0.711) 0.855 0.959 0.619 0.680 0.768 0.971 

Locus 13 : 
2 alleles
1.4% missing data
   3   (0.900) 0.979 0.987 0.961 0.894 0.864 0.971 
   4   (0.100) 0.021 0.013 0.039 0.106 0.136 0.029 

Locus 14 : 
2 alleles
18.1% missing data
   1   (0.873) 0.863 0.983 0.918 0.341 0.909 0.982 
   4   (0.127) 0.137 0.017 0.082 0.659 0.091 0.018 

Locus 15 : 
2 alleles
14.5% missing data
   2   (0.122) 0.038 0.690 0.079 0.087 0.092 0.025 
   4   (0.878) 0.962 0.310 0.921 0.913 0.908 0.975 

Locus 16 : 
2 alleles
19.6% missing data
   1   (0.910) 0.971 0.988 0.905 0.976 0.943 0.996 
   4   (0.090) 0.029 0.012 0.095 0.024 0.057 0.004 

Locus 17 : 
2 alleles
9.4% missing data
   1   (0.907) 0.977 0.528 0.971 0.954 0.903 0.887 
   3   (0.093) 0.023 0.472 0.029 0.046 0.097 0.113 

Locus 18 : 
2 alleles
6.5% missing data
   4   (0.773) 0.927 0.592 0.829 0.782 0.759 0.888 
   2   (0.227) 0.073 0.408 0.171 0.218 0.241 0.112 

Locus 19 : 
2 alleles
2.2% missing data
   2   (0.877) 0.870 0.985 0.906 0.958 0.882 0.983 
   1   (0.123) 0.130 0.015 0.094 0.042 0.118 0.017 

Locus 20 : 
2 alleles
17.4% missing data
   1   (0.932) 0.989 0.939 0.850 0.985 0.981 0.998 
   3   (0.068) 0.011 0.061 0.150 0.015 0.019 0.002 

Locus 21 : 
2 alleles
17.4% missing data
   3   (0.261) 0.083 0.036 0.256 0.137 0.291 0.051 
   4   (0.739) 0.917 0.964 0.744 0.863 0.709 0.949 

Locus 22 : 
2 alleles
3.6% missing data
   2   (0.137) 0.066 0.177 0.077 0.135 0.130 0.251 
   4   (0.863) 0.934 0.823 0.923 0.865 0.870 0.749 

Locus 23 : 
2 alleles
4.3% missing data
   2   (0.888) 0.970 0.982 0.928 0.961 0.875 0.990 
   1   (0.112) 0.030 0.018 0.072 0.039 0.125 0.010 

Locus 24 : 
2 alleles
12.3% missing data
   4   (0.731) 0.608 0.379 0.754 0.743 0.772 0.775 
   2   (0.269) 0.392 0.621 0.246 0.257 0.228 0.225 

Locus 25 : 
2 alleles
6.5% missing data
   2   (0.380) 0.330 0.213 0.324 0.169 0.421 0.745 
   4   (0.620) 0.670 0.787 0.676 0.831 0.579 0.255 

Locus 26 : 
2 alleles
8.0% missing data
   1   (0.859) 0.967 0.979 0.808 0.964 0.905 0.980 
   3   (0.141) 0.033 0.021 0.192 0.036 0.095 0.020 

Locus 27 : 
2 alleles
10.1% missing data
   2   (0.314) 0.093 0.278 0.253 0.379 0.352 0.288 
   3   (0.686) 0.907 0.722 0.747 0.621 0.648 0.712 

Locus 28 : 
2 alleles
3.6% missing data
   2   (0.384) 0.131 0.150 0.351 0.396 0.451 0.111 
   3   (0.616) 0.869 0.850 0.649 0.604 0.549 0.889 

Locus 29 : 
2 alleles
13.8% missing data
   4   (0.255) 0.232 0.036 0.281 0.304 0.228 0.030 
   2   (0.745) 0.768 0.964 0.719 0.696 0.772 0.970 

Locus 30 : 
2 alleles
10.9% missing data
   3   (0.865) 0.885 0.953 0.935 0.942 0.837 0.681 
   1   (0.135) 0.115 0.047 0.065 0.058 0.163 0.319 

Locus 31 : 
2 alleles
12.3% missing data
   2   (0.930) 0.958 0.991 0.921 0.973 0.970 0.997 
   4   (0.070) 0.042 0.009 0.079 0.027 0.030 0.003 

Locus 32 : 
2 alleles
8.0% missing data
   3   (0.803) 0.793 0.540 0.889 0.754 0.791 0.650 
   1   (0.197) 0.207 0.460 0.111 0.246 0.209 0.350 

Locus 33 : 
2 alleles
6.5% missing data
   4   (0.889) 0.969 0.979 0.916 0.945 0.895 0.993 
   2   (0.111) 0.031 0.021 0.084 0.055 0.105 0.007 

Locus 34 : 
2 alleles
5.1% missing data
   3   (0.780) 0.852 0.967 0.725 0.901 0.814 0.982 
   1   (0.220) 0.148 0.033 0.275 0.099 0.186 0.018 

Locus 35 : 
2 alleles
2.2% missing data
   2   (0.896) 0.403 0.985 0.932 0.967 0.930 0.989 
   4   (0.104) 0.597 0.015 0.068 0.033 0.070 0.011 

Locus 36 : 
2 alleles
13.8% missing data
   4   (0.206) 0.202 0.482 0.144 0.152 0.205 0.319 
   2   (0.794) 0.798 0.518 0.856 0.848 0.795 0.681 

Locus 37 : 
2 alleles
2.9% missing data
   1   (0.094) 0.028 0.012 0.073 0.041 0.072 0.014 
   3   (0.906) 0.972 0.988 0.927 0.959 0.928 0.986 

Locus 38 : 
2 alleles
2.2% missing data
   1   (0.185) 0.057 0.073 0.169 0.543 0.150 0.023 
   3   (0.815) 0.943 0.927 0.831 0.457 0.850 0.977 

Locus 39 : 
2 alleles
2.2% missing data
   3   (0.898) 0.919 0.665 0.950 0.879 0.924 0.898 
   1   (0.102) 0.081 0.335 0.050 0.121 0.076 0.102 

Locus 40 : 
2 alleles
19.6% missing data
   1   (0.877) 0.961 0.984 0.909 0.690 0.899 0.982 
   2   (0.123) 0.039 0.016 0.091 0.310 0.101 0.018 

Locus 41 : 
2 alleles
1.4% missing data
   1   (0.725) 0.923 0.234 0.787 0.866 0.682 0.891 
   4   (0.275) 0.077 0.766 0.213 0.134 0.318 0.109 

Locus 42 : 
2 alleles
2.2% missing data
   2   (0.820) 0.797 0.939 0.859 0.901 0.799 0.987 
   4   (0.180) 0.203 0.061 0.141 0.099 0.201 0.013 

Locus 43 : 
2 alleles
13.8% missing data
   1   (0.125) 0.134 0.047 0.067 0.074 0.151 0.025 
   3   (0.875) 0.866 0.953 0.933 0.926 0.849 0.975 

Locus 44 : 
2 alleles
2.2% missing data
   3   (0.927) 0.989 0.140 0.893 0.989 0.984 0.998 
   1   (0.073) 0.011 0.860 0.107 0.011 0.016 0.002 

Locus 45 : 
2 alleles
8.0% missing data
   1   (0.890) 0.916 0.986 0.927 0.841 0.904 0.975 
   3   (0.110) 0.084 0.014 0.073 0.159 0.096 0.025 

Locus 46 : 
2 alleles
10.1% missing data
   2   (0.893) 0.919 0.986 0.832 0.969 0.948 0.995 
   4   (0.107) 0.081 0.014 0.168 0.031 0.052 0.005 

Locus 47 : 
2 alleles
10.9% missing data
   1   (0.345) 0.490 0.050 0.370 0.343 0.318 0.127 
   3   (0.655) 0.510 0.950 0.630 0.657 0.682 0.873 

Locus 48 : 
2 alleles
10.1% missing data
   2   (0.831) 0.224 0.976 0.817 0.930 0.894 0.965 
   3   (0.169) 0.776 0.024 0.183 0.070 0.106 0.035 

Locus 49 : 
2 alleles
6.5% missing data
   2   (0.864) 0.955 0.980 0.852 0.959 0.891 0.987 
   4   (0.136) 0.045 0.020 0.148 0.041 0.109 0.013 

Locus 50 : 
2 alleles
5.1% missing data
   2   (0.891) 0.958 0.952 0.937 0.917 0.888 0.963 
   1   (0.109) 0.042 0.048 0.063 0.083 0.112 0.037 

Locus 51 : 
2 alleles
12.3% missing data
   2   (0.831) 0.824 0.977 0.880 0.806 0.818 0.963 
   4   (0.169) 0.176 0.023 0.120 0.194 0.182 0.037 

Locus 52 : 
2 alleles
5.1% missing data
   1   (0.865) 0.976 0.982 0.739 0.973 0.934 0.994 
   3   (0.135) 0.024 0.018 0.261 0.027 0.066 0.006 

Locus 53 : 
2 alleles
5.8% missing data
   2   (0.619) 0.848 0.941 0.642 0.639 0.549 0.939 
   4   (0.381) 0.152 0.059 0.358 0.361 0.451 0.061 

Locus 54 : 
2 alleles
2.9% missing data
   3   (0.908) 0.204 0.988 0.950 0.971 0.941 0.993 
   1   (0.092) 0.796 0.012 0.050 0.029 0.059 0.007 

Locus 55 : 
2 alleles
4.3% missing data
   2   (0.911) 0.975 0.987 0.925 0.959 0.938 0.995 
   4   (0.089) 0.025 0.013 0.075 0.041 0.062 0.005 

Locus 56 : 
2 alleles
3.6% missing data
   2   (0.855) 0.947 0.979 0.774 0.892 0.920 0.990 
   4   (0.145) 0.053 0.021 0.226 0.108 0.080 0.010 

Locus 57 : 
2 alleles
13.8% missing data
   2   (0.883) 0.971 0.272 0.960 0.941 0.857 0.921 
   4   (0.117) 0.029 0.728 0.040 0.059 0.143 0.079 

Locus 58 : 
2 alleles
9.4% missing data
   3   (0.858) 0.935 0.139 0.886 0.909 0.898 0.991 
   1   (0.142) 0.065 0.861 0.114 0.091 0.102 0.009 

Locus 59 : 
2 alleles
4.3% missing data
   2   (0.759) 0.419 0.132 0.871 0.618 0.776 0.410 
   4   (0.241) 0.581 0.868 0.129 0.382 0.224 0.590 

Locus 60 : 
2 alleles
6.5% missing data
   2   (0.430) 0.782 0.068 0.549 0.434 0.341 0.104 
   4   (0.570) 0.218 0.932 0.451 0.566 0.659 0.896 

Locus 61 : 
2 alleles
5.1% missing data
   4   (0.283) 0.436 0.040 0.348 0.277 0.216 0.034 
   2   (0.717) 0.564 0.960 0.652 0.723 0.784 0.966 

Locus 62 : 
2 alleles
11.6% missing data
   1   (0.910) 0.874 0.988 0.938 0.909 0.934 0.991 
   3   (0.090) 0.126 0.012 0.062 0.091 0.066 0.009 

Locus 63 : 
2 alleles
9.4% missing data
   1   (0.297) 0.312 0.916 0.192 0.581 0.295 0.447 
   3   (0.703) 0.688 0.084 0.808 0.419 0.705 0.553 

Locus 64 : 
2 alleles
2.9% missing data
   3   (0.883) 0.978 0.976 0.859 0.957 0.923 0.989 
   4   (0.117) 0.022 0.024 0.141 0.043 0.077 0.011 

Locus 65 : 
2 alleles
4.3% missing data
   4   (0.869) 0.914 0.982 0.880 0.953 0.883 0.993 
   2   (0.131) 0.086 0.018 0.120 0.047 0.117 0.007 

Locus 66 : 
2 alleles
13.8% missing data
   2   (0.662) 0.851 0.708 0.691 0.829 0.625 0.712 
   4   (0.338) 0.149 0.292 0.309 0.171 0.375 0.288 

Locus 67 : 
2 alleles
13.0% missing data
   1   (0.170) 0.133 0.062 0.200 0.204 0.102 0.235 
   3   (0.830) 0.867 0.938 0.800 0.796 0.898 0.765 

Locus 68 : 
2 alleles
4.3% missing data
   3   (0.823) 0.227 0.973 0.870 0.918 0.833 0.976 
   1   (0.177) 0.773 0.027 0.130 0.082 0.167 0.024 

Locus 69 : 
2 alleles
11.6% missing data
   1   (0.790) 0.849 0.136 0.653 0.697 0.915 0.985 
   2   (0.210) 0.151 0.864 0.347 0.303 0.085 0.015 

Locus 70 : 
2 alleles
13.0% missing data
   2   (0.860) 0.917 0.939 0.848 0.873 0.899 0.982 
   4   (0.140) 0.083 0.061 0.152 0.127 0.101 0.018 

Locus 71 : 
2 alleles
14.5% missing data
   2   (0.923) 0.977 0.917 0.981 0.886 0.898 0.966 
   4   (0.077) 0.023 0.083 0.019 0.114 0.102 0.034 

Locus 72 : 
2 alleles
7.2% missing data
   2   (0.230) 0.204 0.031 0.231 0.181 0.228 0.027 
   3   (0.770) 0.796 0.969 0.769 0.819 0.772 0.973 

Locus 73 : 
2 alleles
14.5% missing data
   1   (0.879) 0.972 0.985 0.896 0.968 0.887 0.983 
   3   (0.121) 0.028 0.015 0.104 0.032 0.113 0.017 

Locus 74 : 
2 alleles
13.0% missing data
   1   (0.648) 0.648 0.843 0.703 0.701 0.636 0.187 
   4   (0.352) 0.352 0.157 0.297 0.299 0.364 0.813 

Locus 75 : 
2 alleles
13.8% missing data
   2   (0.817) 0.821 0.976 0.856 0.915 0.796 0.949 
   4   (0.183) 0.179 0.024 0.144 0.085 0.204 0.051 

Locus 76 : 
2 alleles
13.8% missing data
   1   (0.877) 0.881 0.984 0.906 0.589 0.909 0.987 
   3   (0.123) 0.119 0.016 0.094 0.411 0.091 0.013 

Locus 77 : 
2 alleles
13.0% missing data
   1   (0.405) 0.295 0.405 0.382 0.246 0.410 0.765 
   2   (0.595) 0.705 0.595 0.618 0.754 0.590 0.235 

Locus 78 : 
2 alleles
10.9% missing data
   2   (0.883) 0.920 0.985 0.864 0.956 0.922 0.992 
   4   (0.117) 0.080 0.015 0.136 0.044 0.078 0.008 

Locus 79 : 
2 alleles
13.8% missing data
   4   (0.246) 0.217 0.033 0.299 0.355 0.187 0.036 
   2   (0.754) 0.783 0.967 0.701 0.645 0.813 0.964 

Locus 80 : 
2 alleles
5.1% missing data
   2   (0.894) 0.913 0.964 0.925 0.956 0.909 0.970 
   4   (0.106) 0.087 0.036 0.075 0.044 0.091 0.030 

Locus 81 : 
2 alleles
14.5% missing data
   2   (0.850) 0.934 0.978 0.904 0.869 0.820 0.962 
   4   (0.150) 0.066 0.022 0.096 0.131 0.180 0.038 

Locus 82 : 
2 alleles
1.4% missing data
   1   (0.912) 0.949 0.988 0.939 0.955 0.932 0.990 
   3   (0.088) 0.051 0.012 0.061 0.045 0.068 0.010 

Locus 83 : 
2 alleles
4.3% missing data
   2   (0.300) 0.157 0.919 0.280 0.125 0.299 0.092 
   4   (0.700) 0.843 0.081 0.720 0.875 0.701 0.908 

Locus 84 : 
2 alleles
10.1% missing data
   3   (0.920) 0.895 0.990 0.921 0.955 0.958 0.996 
   1   (0.080) 0.105 0.010 0.079 0.045 0.042 0.004 

Locus 85 : 
2 alleles
11.6% missing data
   4   (0.770) 0.757 0.053 0.806 0.820 0.808 0.837 
   3   (0.230) 0.243 0.947 0.194 0.180 0.192 0.163 

Locus 86 : 
2 alleles
2.9% missing data
   2   (0.897) 0.838 0.986 0.955 0.598 0.913 0.984 
   1   (0.103) 0.162 0.014 0.045 0.402 0.087 0.016 

Locus 87 : 
2 alleles
12.3% missing data
   3   (0.831) 0.273 0.977 0.926 0.531 0.824 0.933 
   1   (0.169) 0.727 0.023 0.074 0.469 0.176 0.067 

Locus 88 : 
2 alleles
5.8% missing data
   4   (0.910) 0.931 0.962 0.990 0.901 0.813 0.073 
   2   (0.090) 0.069 0.038 0.010 0.099 0.187 0.927 

Locus 89 : 
2 alleles
5.8% missing data
   2   (0.277) 0.472 0.093 0.245 0.130 0.297 0.105 
   4   (0.723) 0.528 0.907 0.755 0.870 0.703 0.895 

Locus 90 : 
2 alleles
8.0% missing data
   4   (0.246) 0.057 0.091 0.295 0.189 0.220 0.027 
   2   (0.754) 0.943 0.909 0.705 0.811 0.780 0.973 

Locus 91 : 
2 alleles
3.6% missing data
   2   (0.877) 0.961 0.493 0.942 0.917 0.875 0.893 
   4   (0.123) 0.039 0.507 0.058 0.083 0.125 0.107 

Locus 92 : 
2 alleles
10.9% missing data
   4   (0.782) 0.879 0.968 0.811 0.878 0.747 0.975 
   3   (0.218) 0.121 0.032 0.189 0.122 0.253 0.025 

Locus 93 : 
2 alleles
4.3% missing data
   1   (0.868) 0.958 0.528 0.916 0.959 0.887 0.846 
   3   (0.132) 0.042 0.472 0.084 0.041 0.113 0.154 

Locus 94 : 
2 alleles
9.4% missing data
   2   (0.942) 0.918 0.993 0.994 0.939 0.867 0.885 
   1   (0.058) 0.082 0.007 0.006 0.061 0.133 0.115 

Locus 95 : 
2 alleles
2.9% missing data
   2   (0.845) 0.786 0.978 0.909 0.840 0.823 0.921 
   4   (0.155) 0.214 0.022 0.091 0.160 0.177 0.079 

Locus 96 : 
2 alleles
2.9% missing data
   3   (0.904) 0.975 0.986 0.956 0.931 0.885 0.986 
   2   (0.096) 0.025 0.014 0.044 0.069 0.115 0.014 

Locus 97 : 
2 alleles
1.4% missing data
   1   (0.951) 0.993 0.994 0.906 0.992 0.989 0.999 
   3   (0.049) 0.007 0.006 0.094 0.008 0.011 0.001 

Locus 98 : 
2 alleles
13.0% missing data
   4   (0.900) 0.519 0.893 0.935 0.954 0.936 0.988 
   3   (0.100) 0.481 0.107 0.065 0.046 0.064 0.012 

Locus 99 : 
2 alleles
4.3% missing data
   4   (0.907) 0.927 0.988 0.949 0.957 0.908 0.985 
   2   (0.093) 0.073 0.012 0.051 0.043 0.092 0.015 

Locus 100 : 
2 alleles
13.0% missing data
   1   (0.734) 0.876 0.104 0.824 0.673 0.726 0.512 
   3   (0.266) 0.124 0.896 0.176 0.327 0.274 0.488 

Locus 101 : 
2 alleles
10.9% missing data
   4   (0.893) 0.927 0.966 0.943 0.941 0.881 0.972 
   2   (0.107) 0.073 0.034 0.057 0.059 0.119 0.028 

Locus 102 : 
2 alleles
16.7% missing data
   3   (0.859) 0.908 0.943 0.877 0.715 0.898 0.985 
   1   (0.141) 0.092 0.057 0.123 0.285 0.102 0.015 

Locus 103 : 
2 alleles
5.1% missing data
   2   (0.710) 0.890 0.901 0.775 0.717 0.637 0.877 
   4   (0.290) 0.110 0.099 0.225 0.283 0.363 0.123 

Locus 104 : 
2 alleles
14.5% missing data
   2   (0.460) 0.861 0.073 0.400 0.591 0.515 0.122 
   4   (0.540) 0.139 0.927 0.600 0.409 0.485 0.878 

Locus 105 : 
2 alleles
8.0% missing data
   2   (0.446) 0.792 0.342 0.391 0.146 0.486 0.669 
   4   (0.554) 0.208 0.658 0.609 0.854 0.514 0.331 

Locus 106 : 
2 alleles
5.1% missing data
   4   (0.880) 0.957 0.961 0.923 0.951 0.864 0.988 
   3   (0.120) 0.043 0.039 0.077 0.049 0.136 0.012 

Locus 107 : 
2 alleles
13.0% missing data
   1   (0.837) 0.898 0.977 0.826 0.939 0.855 0.988 
   2   (0.163) 0.102 0.023 0.174 0.061 0.145 0.012 

Locus 108 : 
2 alleles
11.6% missing data
   1   (0.775) 0.935 0.336 0.763 0.871 0.817 0.935 
   3   (0.225) 0.065 0.664 0.237 0.129 0.183 0.065 

Locus 109 : 
2 alleles
5.1% missing data
   3   (0.762) 0.665 0.925 0.780 0.798 0.763 0.945 
   1   (0.238) 0.335 0.075 0.220 0.202 0.237 0.055 

Locus 110 : 
2 alleles
10.9% missing data
   1   (0.881) 0.919 0.957 0.913 0.967 0.880 0.989 
   3   (0.119) 0.081 0.043 0.087 0.033 0.120 0.011 

Locus 111 : 
2 alleles
13.8% missing data
   1   (0.444) 0.363 0.315 0.420 0.417 0.451 0.745 
   3   (0.556) 0.637 0.685 0.580 0.583 0.549 0.255 

Locus 112 : 
2 alleles
13.0% missing data
   2   (0.622) 0.879 0.941 0.632 0.376 0.590 0.934 
   4   (0.378) 0.121 0.059 0.368 0.624 0.410 0.066 

Locus 113 : 
2 alleles
3.6% missing data
   3   (0.886) 0.951 0.982 0.953 0.945 0.826 0.980 
   1   (0.114) 0.049 0.018 0.047 0.055 0.174 0.020 

Locus 114 : 
2 alleles
10.1% missing data
   4   (0.924) 0.989 0.991 0.873 0.988 0.972 0.998 
   2   (0.076) 0.011 0.009 0.127 0.012 0.028 0.002 

Locus 115 : 
2 alleles
13.8% missing data
   2   (0.687) 0.867 0.704 0.720 0.495 0.690 0.715 
   4   (0.313) 0.133 0.296 0.280 0.505 0.310 0.285 

Locus 116 : 
2 alleles
5.1% missing data
   1   (0.632) 0.495 0.948 0.673 0.614 0.592 0.865 
   3   (0.368) 0.505 0.052 0.327 0.386 0.408 0.135 

Locus 117 : 
2 alleles
2.9% missing data
   1   (0.734) 0.901 0.912 0.745 0.799 0.721 0.855 
   4   (0.266) 0.099 0.088 0.255 0.201 0.279 0.145 

Locus 118 : 
2 alleles
5.1% missing data
   2   (0.380) 0.117 0.141 0.431 0.441 0.371 0.064 
   4   (0.620) 0.883 0.859 0.569 0.559 0.629 0.936 

Locus 119 : 
2 alleles
6.5% missing data
   2   (0.628) 0.839 0.172 0.563 0.328 0.734 0.625 
   4   (0.372) 0.161 0.828 0.437 0.672 0.266 0.375 

Locus 120 : 
2 alleles
9.4% missing data
   3   (0.790) 0.760 0.972 0.842 0.652 0.791 0.895 
   4   (0.210) 0.240 0.028 0.158 0.348 0.209 0.105 

Locus 121 : 
2 alleles
13.8% missing data
   4   (0.894) 0.945 0.986 0.917 0.924 0.910 0.993 
   2   (0.106) 0.055 0.014 0.083 0.076 0.090 0.007 

Locus 122 : 
2 alleles
3.6% missing data
   3   (0.815) 0.752 0.657 0.870 0.833 0.842 0.651 
   2   (0.185) 0.248 0.343 0.130 0.167 0.158 0.349 

Locus 123 : 
2 alleles
13.0% missing data
   3   (0.916) 0.912 0.974 0.915 0.949 0.956 0.994 
   1   (0.084) 0.088 0.026 0.085 0.051 0.044 0.006 

Locus 124 : 
2 alleles
10.1% missing data
   1   (0.180) 0.076 0.451 0.186 0.063 0.139 0.054 
   3   (0.820) 0.924 0.549 0.814 0.937 0.861 0.946 

Locus 125 : 
2 alleles
5.1% missing data
   3   (0.794) 0.614 0.921 0.858 0.851 0.753 0.969 
   1   (0.206) 0.386 0.079 0.142 0.149 0.247 0.031 

Locus 126 : 
2 alleles
5.1% missing data
   1   (0.796) 0.463 0.974 0.823 0.795 0.814 0.974 
   3   (0.204) 0.537 0.026 0.177 0.205 0.186 0.026 

Locus 127 : 
2 alleles
13.8% missing data
   3   (0.695) 0.443 0.892 0.720 0.719 0.693 0.878 
   1   (0.305) 0.557 0.108 0.280 0.281 0.307 0.122 

Locus 128 : 
2 alleles
13.0% missing data
   1   (0.500) 0.829 0.295 0.494 0.218 0.506 0.717 
   3   (0.500) 0.171 0.705 0.506 0.782 0.494 0.283 

Locus 129 : 
2 alleles
8.0% missing data
   2   (0.837) 0.957 0.943 0.776 0.934 0.889 0.978 
   4   (0.163) 0.043 0.057 0.224 0.066 0.111 0.022 

Locus 130 : 
2 alleles
14.5% missing data
   3   (0.898) 0.973 0.984 0.931 0.955 0.903 0.984 
   1   (0.102) 0.027 0.016 0.069 0.045 0.097 0.016 

Locus 131 : 
2 alleles
18.1% missing data
   1   (0.913) 0.949 0.970 0.930 0.971 0.936 0.993 
   4   (0.087) 0.051 0.030 0.070 0.029 0.064 0.007 

Locus 132 : 
2 alleles
3.6% missing data
   2   (0.933) 0.990 0.992 0.918 0.989 0.972 0.998 
   4   (0.067) 0.010 0.008 0.082 0.011 0.028 0.002 

Locus 133 : 
2 alleles
5.8% missing data
   3   (0.790) 0.920 0.922 0.819 0.905 0.763 0.952 
   1   (0.210) 0.080 0.078 0.181 0.095 0.237 0.048 

Locus 134 : 
2 alleles
12.3% missing data
   2   (0.900) 0.931 0.987 0.895 0.967 0.936 0.994 
   4   (0.100) 0.069 0.013 0.105 0.033 0.064 0.006 

Locus 135 : 
2 alleles
5.1% missing data
   2   (0.866) 0.966 0.322 0.927 0.941 0.868 0.965 
   4   (0.134) 0.034 0.678 0.073 0.059 0.132 0.035 

Locus 136 : 
2 alleles
5.1% missing data
   2   (0.819) 0.813 0.825 0.900 0.903 0.761 0.883 
   1   (0.181) 0.187 0.175 0.100 0.097 0.239 0.117 

Locus 137 : 
2 alleles
12.3% missing data
   3   (0.892) 0.924 0.983 0.913 0.919 0.913 0.986 
   1   (0.108) 0.076 0.017 0.087 0.081 0.087 0.014 

Locus 138 : 
2 alleles
13.0% missing data
   2   (0.330) 0.196 0.341 0.388 0.597 0.252 0.225 
   4   (0.670) 0.804 0.659 0.612 0.403 0.748 0.775 

Locus 139 : 
2 alleles
11.6% missing data
   1   (0.891) 0.914 0.983 0.907 0.943 0.913 0.989 
   2   (0.109) 0.086 0.017 0.093 0.057 0.087 0.011 

Locus 140 : 
2 alleles
2.2% missing data
   3   (0.835) 0.951 0.592 0.883 0.845 0.859 0.665 
   1   (0.165) 0.049 0.408 0.117 0.155 0.141 0.335 

Locus 141 : 
2 alleles
5.1% missing data
   2   (0.894) 0.981 0.986 0.890 0.884 0.932 0.992 
   4   (0.106) 0.019 0.014 0.110 0.116 0.068 0.008 

Locus 142 : 
2 alleles
9.4% missing data
   1   (0.063) 0.028 0.008 0.142 0.013 0.016 0.002 
   3   (0.937) 0.972 0.992 0.858 0.987 0.984 0.998 

Locus 143 : 
2 alleles
4.3% missing data
   1   (0.399) 0.391 0.284 0.329 0.638 0.406 0.695 
   3   (0.601) 0.609 0.716 0.671 0.362 0.594 0.305 

Locus 144 : 
2 alleles
16.7% missing data
   2   (0.153) 0.112 0.021 0.117 0.172 0.156 0.022 
   4   (0.847) 0.888 0.979 0.883 0.828 0.844 0.978 

Locus 145 : 
2 alleles
16.7% missing data
   3   (0.866) 0.961 0.954 0.906 0.351 0.898 0.985 
   1   (0.134) 0.039 0.046 0.094 0.649 0.102 0.015 

Locus 146 : 
2 alleles
3.6% missing data
   4   (0.841) 0.915 0.979 0.891 0.901 0.811 0.966 
   2   (0.159) 0.085 0.021 0.109 0.099 0.189 0.034 

Locus 147 : 
2 alleles
12.3% missing data
   2   (0.453) 0.582 0.948 0.474 0.358 0.403 0.431 
   1   (0.547) 0.418 0.052 0.526 0.642 0.597 0.569 

Locus 148 : 
2 alleles
12.3% missing data
   4   (0.893) 0.903 0.382 0.937 0.744 0.946 0.964 
   2   (0.107) 0.097 0.618 0.063 0.256 0.054 0.036 

Locus 149 : 
2 alleles
3.6% missing data
   1   (0.865) 0.969 0.980 0.878 0.877 0.882 0.987 
   4   (0.135) 0.031 0.020 0.122 0.123 0.118 0.013 

Locus 150 : 
2 alleles
4.3% missing data
   1   (0.889) 0.964 0.986 0.929 0.936 0.884 0.975 
   3   (0.111) 0.036 0.014 0.071 0.064 0.116 0.025 

Locus 151 : 
2 alleles
7.2% missing data
   3   (0.895) 0.866 0.967 0.954 0.314 0.920 0.979 
   1   (0.105) 0.134 0.033 0.046 0.686 0.080 0.021 

Locus 152 : 
2 alleles
2.9% missing data
   4   (0.922) 0.975 0.986 0.934 0.983 0.949 0.996 
   3   (0.078) 0.025 0.014 0.066 0.017 0.051 0.004 

Locus 153 : 
2 alleles
13.0% missing data
   3   (0.902) 0.954 0.987 0.918 0.958 0.925 0.987 
   1   (0.098) 0.046 0.013 0.082 0.042 0.075 0.013 

Locus 154 : 
2 alleles
10.9% missing data
   1   (0.863) 0.853 0.876 0.841 0.921 0.909 0.987 
   4   (0.137) 0.147 0.124 0.159 0.079 0.091 0.013 

Locus 155 : 
2 alleles
5.1% missing data
   2   (0.449) 0.329 0.914 0.483 0.375 0.384 0.711 
   4   (0.551) 0.671 0.086 0.517 0.625 0.616 0.289 

Locus 156 : 
2 alleles
12.3% missing data
   1   (0.785) 0.826 0.915 0.784 0.910 0.783 0.974 
   3   (0.215) 0.174 0.085 0.216 0.090 0.217 0.026 

Locus 157 : 
2 alleles
6.5% missing data
   2   (0.786) 0.925 0.971 0.790 0.242 0.838 0.937 
   1   (0.214) 0.075 0.029 0.210 0.758 0.162 0.063 

Locus 158 : 
2 alleles
15.9% missing data
   2   (0.887) 0.931 0.982 0.813 0.966 0.945 0.994 
   3   (0.113) 0.069 0.018 0.187 0.034 0.055 0.006 

Locus 159 : 
2 alleles
5.1% missing data
   1   (0.243) 0.488 0.034 0.176 0.374 0.260 0.050 
   3   (0.757) 0.512 0.966 0.824 0.626 0.740 0.950 

Locus 160 : 
2 alleles
14.5% missing data
   3   (0.876) 0.916 0.858 0.910 0.964 0.877 0.981 
   1   (0.124) 0.084 0.142 0.090 0.036 0.123 0.019 

Locus 161 : 
2 alleles
13.0% missing data
   3   (0.631) 0.836 0.942 0.593 0.833 0.604 0.898 
   1   (0.369) 0.164 0.058 0.407 0.167 0.396 0.102 

Locus 162 : 
2 alleles
2.2% missing data
   2   (0.909) 0.931 0.987 0.933 0.920 0.933 0.991 
   4   (0.091) 0.069 0.013 0.067 0.080 0.067 0.009 

Locus 163 : 
2 alleles
1.4% missing data
   2   (0.926) 0.983 0.977 0.923 0.973 0.963 0.996 
   1   (0.074) 0.017 0.023 0.077 0.027 0.037 0.004 

Locus 164 : 
2 alleles
18.8% missing data
   3   (0.371) 0.439 0.034 0.346 0.319 0.383 0.505 
   1   (0.629) 0.561 0.966 0.654 0.681 0.617 0.495 

Locus 165 : 
2 alleles
11.6% missing data
   2   (0.749) 0.714 0.351 0.850 0.622 0.745 0.396 
   4   (0.251) 0.286 0.649 0.150 0.378 0.255 0.604 

Locus 166 : 
2 alleles
3.6% missing data
   4   (0.879) 0.958 0.975 0.953 0.927 0.799 0.980 
   2   (0.121) 0.042 0.025 0.047 0.073 0.201 0.020 

Locus 167 : 
2 alleles
2.2% missing data
   2   (0.946) 0.992 0.994 0.882 0.991 0.988 0.999 
   4   (0.054) 0.008 0.006 0.118 0.009 0.012 0.001 

Locus 168 : 
2 alleles
13.8% missing data
   2   (0.898) 0.919 0.981 0.972 0.707 0.866 0.906 
   4   (0.102) 0.081 0.019 0.028 0.293 0.134 0.094 

Locus 169 : 
2 alleles
4.3% missing data
   2   (0.885) 0.523 0.984 0.953 0.926 0.875 0.963 
   4   (0.115) 0.477 0.016 0.047 0.074 0.125 0.037 

Locus 170 : 
2 alleles
4.3% missing data
   1   (0.441) 0.121 0.073 0.454 0.283 0.514 0.113 
   2   (0.559) 0.879 0.927 0.546 0.717 0.486 0.887 

Locus 171 : 
2 alleles
2.9% missing data
   2   (0.747) 0.707 0.486 0.824 0.494 0.760 0.687 
   3   (0.253) 0.293 0.514 0.176 0.506 0.240 0.313 

Locus 172 : 
2 alleles
8.0% missing data
   2   (0.857) 0.953 0.981 0.813 0.861 0.908 0.988 
   4   (0.143) 0.047 0.019 0.187 0.139 0.092 0.012 

Locus 173 : 
2 alleles
5.1% missing data
   2   (0.699) 0.884 0.555 0.730 0.688 0.705 0.584 
   4   (0.301) 0.116 0.445 0.270 0.312 0.295 0.416 

Locus 174 : 
2 alleles
4.3% missing data
   4   (0.907) 0.975 0.988 0.932 0.965 0.923 0.993 
   2   (0.093) 0.025 0.012 0.068 0.035 0.077 0.007 

Locus 175 : 
2 alleles
13.0% missing data
   3   (0.930) 0.957 0.976 0.922 0.981 0.969 0.997 
   1   (0.070) 0.043 0.024 0.078 0.019 0.031 0.003 

Locus 176 : 
2 alleles
10.1% missing data
   1   (0.545) 0.555 0.077 0.622 0.777 0.509 0.222 
   3   (0.455) 0.445 0.923 0.378 0.223 0.491 0.778 

Locus 177 : 
2 alleles
4.3% missing data
   2   (0.744) 0.921 0.652 0.803 0.652 0.747 0.480 
   1   (0.256) 0.079 0.348 0.197 0.348 0.253 0.520 

Locus 178 : 
2 alleles
1.4% missing data
   1   (0.743) 0.841 0.452 0.767 0.874 0.755 0.699 
   4   (0.257) 0.159 0.548 0.233 0.126 0.245 0.301 

Locus 179 : 
2 alleles
10.9% missing data
   3   (0.896) 0.922 0.984 0.920 0.941 0.914 0.986 
   1   (0.104) 0.078 0.016 0.080 0.059 0.086 0.014 

Locus 180 : 
2 alleles
2.2% missing data
   1   (0.891) 0.960 0.985 0.902 0.954 0.914 0.990 
   4   (0.109) 0.040 0.015 0.098 0.046 0.086 0.010 

Locus 181 : 
2 alleles
15.9% missing data
   2   (0.889) 0.875 0.985 0.889 0.946 0.923 0.991 
   3   (0.111) 0.125 0.015 0.111 0.054 0.077 0.009 

Locus 182 : 
2 alleles
1.4% missing data
   1   (0.899) 0.889 0.970 0.914 0.964 0.929 0.969 
   3   (0.101) 0.111 0.030 0.086 0.036 0.071 0.031 

Locus 183 : 
2 alleles
10.1% missing data
   1   (0.879) 0.880 0.982 0.918 0.947 0.876 0.979 
   3   (0.121) 0.120 0.018 0.082 0.053 0.124 0.021 

Locus 184 : 
2 alleles
2.2% missing data
   4   (0.864) 0.895 0.982 0.766 0.951 0.932 0.993 
   2   (0.136) 0.105 0.018 0.234 0.049 0.068 0.007 

Locus 185 : 
2 alleles
12.3% missing data
   2   (0.837) 0.950 0.977 0.813 0.933 0.864 0.982 
   4   (0.163) 0.050 0.023 0.187 0.067 0.136 0.018 

Locus 186 : 
2 alleles
9.4% missing data
   2   (0.894) 0.859 0.985 0.954 0.951 0.863 0.968 
   4   (0.106) 0.141 0.015 0.046 0.049 0.137 0.032 

Locus 187 : 
2 alleles
9.4% missing data
   2   (0.851) 0.452 0.858 0.947 0.745 0.813 0.902 
   4   (0.149) 0.548 0.142 0.053 0.255 0.187 0.098 

Locus 188 : 
2 alleles
3.6% missing data
   3   (0.697) 0.624 0.906 0.786 0.685 0.634 0.691 
   4   (0.303) 0.376 0.094 0.214 0.315 0.366 0.309 

Locus 189 : 
2 alleles
5.1% missing data
   2   (0.793) 0.926 0.969 0.837 0.836 0.754 0.966 
   4   (0.207) 0.074 0.031 0.163 0.164 0.246 0.034 

Locus 190 : 
2 alleles
3.6% missing data
   2   (0.671) 0.420 0.313 0.666 0.852 0.702 0.900 
   4   (0.329) 0.580 0.687 0.334 0.148 0.298 0.100 

Locus 191 : 
2 alleles
4.3% missing data
   2   (0.915) 0.137 0.990 0.945 0.948 0.960 0.995 
   4   (0.085) 0.863 0.010 0.055 0.052 0.040 0.005 

Locus 192 : 
2 alleles
12.3% missing data
   1   (0.757) 0.901 0.184 0.782 0.914 0.760 0.940 
   3   (0.243) 0.099 0.816 0.218 0.086 0.240 0.060 

Locus 193 : 
2 alleles
8.0% missing data
   4   (0.523) 0.176 0.093 0.535 0.538 0.596 0.135 
   2   (0.477) 0.824 0.907 0.465 0.462 0.404 0.865 

Locus 194 : 
2 alleles
13.0% missing data
   1   (0.897) 0.981 0.986 0.915 0.978 0.907 0.992 
   4   (0.103) 0.019 0.014 0.085 0.022 0.093 0.008 

Locus 195 : 
2 alleles
4.3% missing data
   4   (0.886) 0.757 0.314 0.953 0.927 0.898 0.917 
   2   (0.114) 0.243 0.686 0.047 0.073 0.102 0.083 

Locus 196 : 
2 alleles
15.9% missing data
   3   (0.695) 0.420 0.958 0.761 0.823 0.635 0.888 
   1   (0.305) 0.580 0.042 0.239 0.177 0.365 0.112 

Locus 197 : 
2 alleles
13.0% missing data
   4   (0.707) 0.698 0.911 0.762 0.311 0.712 0.764 
   2   (0.293) 0.302 0.089 0.238 0.689 0.288 0.236 

Locus 198 : 
2 alleles
12.3% missing data
   1   (0.900) 0.917 0.987 0.912 0.959 0.929 0.985 
   4   (0.100) 0.083 0.013 0.088 0.041 0.071 0.015 

Locus 199 : 
2 alleles
13.0% missing data
   1   (0.765) 0.853 0.745 0.826 0.613 0.751 0.850 
   3   (0.235) 0.147 0.255 0.174 0.387 0.249 0.150 

Locus 200 : 
2 alleles
2.9% missing data
   4   (0.907) 0.153 0.989 0.869 0.975 0.971 0.997 
   2   (0.093) 0.847 0.011 0.131 0.025 0.029 0.003 

Locus 201 : 
2 alleles
3.6% missing data
   4   (0.222) 0.390 0.033 0.180 0.681 0.189 0.030 
   3   (0.778) 0.610 0.967 0.820 0.319 0.811 0.970 

Locus 202 : 
2 alleles
15.2% missing data
   1   (0.536) 0.366 0.803 0.421 0.759 0.582 0.927 
   3   (0.464) 0.634 0.197 0.579 0.241 0.418 0.073 

Locus 203 : 
2 alleles
14.5% missing data
   2   (0.664) 0.880 0.946 0.663 0.422 0.659 0.931 
   1   (0.336) 0.120 0.054 0.337 0.578 0.341 0.069 

Locus 204 : 
2 alleles
0.7% missing data
   4   (0.865) 0.960 0.379 0.905 0.911 0.895 0.954 
   1   (0.135) 0.040 0.621 0.095 0.089 0.105 0.046 

Locus 205 : 
2 alleles
2.9% missing data
   4   (0.081) 0.012 0.010 0.264 0.013 0.018 0.002 
   2   (0.919) 0.988 0.990 0.736 0.987 0.982 0.998 

Locus 206 : 
2 alleles
3.6% missing data
   4   (0.864) 0.939 0.074 0.880 0.942 0.912 0.988 
   2   (0.136) 0.061 0.926 0.120 0.058 0.088 0.012 

Locus 207 : 
2 alleles
13.8% missing data
   2   (0.925) 0.959 0.969 0.903 0.966 0.969 0.996 
   4   (0.075) 0.041 0.031 0.097 0.034 0.031 0.004 

Locus 208 : 
2 alleles
5.1% missing data
   3   (0.354) 0.276 0.116 0.370 0.181 0.375 0.134 
   4   (0.646) 0.724 0.884 0.630 0.819 0.625 0.866 

Locus 209 : 
2 alleles
16.7% missing data
   4   (0.724) 0.898 0.962 0.751 0.479 0.716 0.929 
   2   (0.276) 0.102 0.038 0.249 0.521 0.284 0.071 

Locus 210 : 
2 alleles
9.4% missing data
   1   (0.353) 0.336 0.093 0.306 0.472 0.372 0.431 
   3   (0.647) 0.664 0.907 0.694 0.528 0.628 0.569 

Locus 211 : 
2 alleles
11.6% missing data
   1   (0.912) 0.943 0.988 0.950 0.963 0.917 0.985 
   3   (0.088) 0.057 0.012 0.050 0.037 0.083 0.015 

Locus 212 : 
2 alleles
7.2% missing data
   3   (0.448) 0.376 0.796 0.539 0.127 0.421 0.052 
   4   (0.552) 0.624 0.204 0.461 0.873 0.579 0.948 

Locus 213 : 
2 alleles
3.6% missing data
   2   (0.548) 0.859 0.938 0.529 0.286 0.545 0.688 
   4   (0.452) 0.141 0.062 0.471 0.714 0.455 0.312 

Locus 214 : 
2 alleles
6.5% missing data
   1   (0.808) 0.884 0.585 0.869 0.611 0.833 0.735 
   3   (0.192) 0.116 0.415 0.131 0.389 0.167 0.265 

Locus 215 : 
2 alleles
5.8% missing data
   4   (0.882) 0.955 0.984 0.683 0.969 0.963 0.997 
   2   (0.118) 0.045 0.016 0.317 0.031 0.037 0.003 

Locus 216 : 
2 alleles
2.2% missing data
   2   (0.950) 0.993 0.993 0.908 0.992 0.989 0.999 
   4   (0.050) 0.007 0.007 0.092 0.008 0.011 0.001 

Locus 217 : 
2 alleles
4.3% missing data
   2   (0.773) 0.842 0.972 0.790 0.844 0.767 0.892 
   4   (0.227) 0.158 0.028 0.210 0.156 0.233 0.108 

Locus 218 : 
2 alleles
10.1% missing data
   2   (0.566) 0.482 0.931 0.563 0.590 0.539 0.873 
   4   (0.434) 0.518 0.069 0.437 0.410 0.461 0.127 

Locus 219 : 
2 alleles
14.5% missing data
   2   (0.774) 0.939 0.970 0.852 0.829 0.694 0.851 
   4   (0.226) 0.061 0.030 0.148 0.171 0.306 0.149 

Locus 220 : 
2 alleles
17.4% missing data
   4   (0.880) 0.958 0.985 0.684 0.971 0.961 0.996 
   3   (0.120) 0.042 0.015 0.316 0.029 0.039 0.004 

Locus 221 : 
2 alleles
2.9% missing data
   2   (0.094) 0.032 0.012 0.092 0.051 0.059 0.009 
   4   (0.906) 0.968 0.988 0.908 0.949 0.941 0.991 

Locus 222 : 
2 alleles
4.3% missing data
   2   (0.929) 0.981 0.990 0.935 0.984 0.961 0.997 
   4   (0.071) 0.019 0.010 0.065 0.016 0.039 0.003 

Locus 223 : 
2 alleles
13.0% missing data
   2   (0.882) 0.975 0.875 0.914 0.895 0.895 0.971 
   4   (0.118) 0.025 0.125 0.086 0.105 0.105 0.029 

Locus 224 : 
2 alleles
12.3% missing data
   1   (0.852) 0.825 0.980 0.940 0.690 0.786 0.963 
   3   (0.148) 0.175 0.020 0.060 0.310 0.214 0.037 

Locus 225 : 
2 alleles
10.9% missing data
   3   (0.708) 0.686 0.900 0.687 0.868 0.708 0.933 
   1   (0.292) 0.314 0.100 0.313 0.132 0.292 0.067 

Locus 226 : 
2 alleles
11.6% missing data
   3   (0.821) 0.838 0.976 0.847 0.937 0.806 0.976 
   1   (0.179) 0.162 0.024 0.153 0.063 0.194 0.024 

Locus 227 : 
2 alleles
6.5% missing data
   1   (0.828) 0.759 0.976 0.880 0.861 0.809 0.943 
   3   (0.172) 0.241 0.024 0.120 0.139 0.191 0.057 

Locus 228 : 
2 alleles
18.1% missing data
   2   (0.920) 0.963 0.989 0.961 0.946 0.923 0.992 
   4   (0.080) 0.037 0.011 0.039 0.054 0.077 0.008 

Locus 229 : 
2 alleles
3.6% missing data
   2   (0.763) 0.326 0.973 0.851 0.663 0.755 0.664 
   4   (0.237) 0.674 0.027 0.149 0.337 0.245 0.336 

Locus 230 : 
2 alleles
12.3% missing data
   4   (0.788) 0.906 0.971 0.891 0.860 0.653 0.935 
   2   (0.212) 0.094 0.029 0.109 0.140 0.347 0.065 

Locus 231 : 
2 alleles
2.2% missing data
   2   (0.670) 0.903 0.948 0.651 0.911 0.620 0.938 
   4   (0.330) 0.097 0.052 0.349 0.089 0.380 0.062 

Locus 232 : 
2 alleles
4.3% missing data
   3   (0.454) 0.493 0.505 0.420 0.361 0.481 0.471 
   4   (0.546) 0.507 0.495 0.580 0.639 0.519 0.529 

Locus 233 : 
2 alleles
7.2% missing data
   3   (0.863) 0.953 0.985 0.942 0.929 0.812 0.630 
   4   (0.137) 0.047 0.015 0.058 0.071 0.188 0.370 

Locus 234 : 
2 alleles
2.9% missing data
   4   (0.856) 0.962 0.956 0.858 0.933 0.872 0.988 
   2   (0.144) 0.038 0.044 0.142 0.067 0.128 0.012 

Locus 235 : 
2 alleles
6.5% missing data
   2   (0.683) 0.834 0.412 0.743 0.818 0.635 0.822 
   1   (0.317) 0.166 0.588 0.257 0.182 0.365 0.178 

Locus 236 : 
2 alleles
6.5% missing data
   4   (0.501) 0.780 0.929 0.500 0.207 0.472 0.738 
   1   (0.499) 0.220 0.071 0.500 0.793 0.528 0.262 

Locus 237 : 
2 alleles
3.6% missing data
   4   (0.726) 0.849 0.961 0.696 0.787 0.736 0.943 
   1   (0.274) 0.151 0.039 0.304 0.213 0.264 0.057 

Locus 238 : 
2 alleles
18.8% missing data
   1   (0.210) 0.152 0.069 0.198 0.104 0.220 0.031 
   3   (0.790) 0.848 0.931 0.802 0.896 0.780 0.969 

Locus 239 : 
2 alleles
4.3% missing data
   3   (0.882) 0.789 0.985 0.923 0.899 0.889 0.988 
   4   (0.118) 0.211 0.015 0.077 0.101 0.111 0.012 

Locus 240 : 
2 alleles
1.4% missing data
   2   (0.711) 0.798 0.974 0.828 0.500 0.636 0.450 
   3   (0.289) 0.202 0.026 0.172 0.500 0.364 0.550 

Locus 241 : 
2 alleles
8.7% missing data
   1   (0.869) 0.913 0.983 0.907 0.676 0.896 0.979 
   3   (0.131) 0.087 0.017 0.093 0.324 0.104 0.021 

Locus 242 : 
2 alleles
2.2% missing data
   3   (0.834) 0.868 0.979 0.879 0.846 0.830 0.855 
   1   (0.166) 0.132 0.021 0.121 0.154 0.170 0.145 

Locus 243 : 
2 alleles
10.9% missing data
   3   (0.448) 0.313 0.937 0.619 0.139 0.315 0.496 
   1   (0.552) 0.687 0.063 0.381 0.861 0.685 0.504 

Locus 244 : 
2 alleles
5.8% missing data
   2   (0.872) 0.960 0.981 0.853 0.954 0.906 0.990 
   4   (0.128) 0.040 0.019 0.147 0.046 0.094 0.010 

Locus 245 : 
2 alleles
2.9% missing data
   2   (0.831) 0.960 0.976 0.877 0.681 0.815 0.983 
   4   (0.169) 0.040 0.024 0.123 0.319 0.185 0.017 

Locus 246 : 
2 alleles
4.3% missing data
   4   (0.772) 0.732 0.580 0.825 0.930 0.754 0.905 
   2   (0.228) 0.268 0.420 0.175 0.070 0.246 0.095 

Locus 247 : 
2 alleles
14.5% missing data
   2   (0.655) 0.184 0.958 0.693 0.443 0.672 0.773 
   4   (0.345) 0.816 0.042 0.307 0.557 0.328 0.227 

Locus 248 : 
2 alleles
8.0% missing data
   2   (0.173) 0.385 0.579 0.112 0.101 0.147 0.187 
   3   (0.827) 0.615 0.421 0.888 0.899 0.853 0.813 

Locus 249 : 
2 alleles
13.8% missing data
   2   (0.942) 0.991 0.993 0.894 0.990 0.983 0.998 
   1   (0.058) 0.009 0.007 0.106 0.010 0.017 0.002 

Locus 250 : 
2 alleles
1.4% missing data
   2   (0.775) 0.292 0.702 0.822 0.887 0.805 0.784 
   3   (0.225) 0.708 0.298 0.178 0.113 0.195 0.216 

Locus 251 : 
2 alleles
5.1% missing data
   3   (0.373) 0.645 0.964 0.364 0.372 0.328 0.121 
   4   (0.627) 0.355 0.036 0.636 0.628 0.672 0.879 

Locus 252 : 
2 alleles
15.9% missing data
   2   (0.275) 0.116 0.255 0.246 0.338 0.283 0.147 
   4   (0.725) 0.884 0.745 0.754 0.662 0.717 0.853 

Locus 253 : 
2 alleles
15.2% missing data
   4   (0.867) 0.960 0.955 0.923 0.946 0.823 0.981 
   2   (0.133) 0.040 0.045 0.077 0.054 0.177 0.019 

Locus 254 : 
2 alleles
8.0% missing data
   1   (0.327) 0.179 0.108 0.353 0.153 0.341 0.106 
   2   (0.673) 0.821 0.892 0.647 0.847 0.659 0.894 

Locus 255 : 
2 alleles
16.7% missing data
   1   (0.672) 0.655 0.689 0.665 0.531 0.743 0.235 
   2   (0.328) 0.345 0.311 0.335 0.469 0.257 0.765 

Locus 256 : 
2 alleles
7.2% missing data
   1   (0.661) 0.923 0.080 0.745 0.661 0.631 0.521 
   2   (0.339) 0.077 0.920 0.255 0.339 0.369 0.479 

Locus 257 : 
2 alleles
10.9% missing data
   1   (0.917) 0.934 0.986 0.952 0.899 0.934 0.992 
   2   (0.083) 0.066 0.014 0.048 0.101 0.066 0.008 

Locus 258 : 
2 alleles
15.9% missing data
   3   (0.907) 0.966 0.907 0.966 0.848 0.887 0.971 
   1   (0.093) 0.034 0.093 0.034 0.152 0.113 0.029 

Locus 259 : 
2 alleles
10.9% missing data
   2   (0.847) 0.971 0.129 0.822 0.938 0.910 0.990 
   4   (0.153) 0.029 0.871 0.178 0.062 0.090 0.010 

Locus 260 : 
2 alleles
11.6% missing data
   1   (0.860) 0.582 0.978 0.839 0.949 0.916 0.988 
   3   (0.140) 0.418 0.022 0.161 0.051 0.084 0.012 

Locus 261 : 
2 alleles
15.9% missing data
   1   (0.484) 0.414 0.463 0.487 0.316 0.499 0.557 
   3   (0.516) 0.586 0.537 0.513 0.684 0.501 0.443 

Locus 262 : 
2 alleles
13.8% missing data
   4   (0.128) 0.170 0.019 0.132 0.124 0.090 0.012 
   2   (0.872) 0.830 0.981 0.868 0.876 0.910 0.988 

Locus 263 : 
2 alleles
1.4% missing data
   1   (0.898) 0.965 0.986 0.944 0.784 0.905 0.982 
   2   (0.102) 0.035 0.014 0.056 0.216 0.095 0.018 

Locus 264 : 
2 alleles
3.6% missing data
   2   (0.956) 0.931 0.996 0.995 0.981 0.953 0.566 
   4   (0.044) 0.069 0.004 0.005 0.019 0.047 0.434 

Locus 265 : 
2 alleles
7.2% missing data
   3   (0.701) 0.446 0.160 0.716 0.681 0.748 0.938 
   2   (0.299) 0.554 0.840 0.284 0.319 0.252 0.062 

Locus 266 : 
2 alleles
5.1% missing data
   2   (0.490) 0.093 0.794 0.470 0.309 0.515 0.775 
   4   (0.510) 0.907 0.206 0.530 0.691 0.485 0.225 

Locus 267 : 
2 alleles
2.9% missing data
   2   (0.916) 0.981 0.985 0.915 0.984 0.950 0.993 
   4   (0.084) 0.019 0.015 0.085 0.016 0.050 0.007 

Locus 268 : 
2 alleles
15.2% missing data
   1   (0.202) 0.070 0.074 0.200 0.073 0.210 0.028 
   3   (0.798) 0.930 0.926 0.800 0.927 0.790 0.972 

Locus 269 : 
2 alleles
4.3% missing data
   1   (0.893) 0.893 0.986 0.840 0.929 0.951 0.995 
   3   (0.107) 0.107 0.014 0.160 0.071 0.049 0.005 

Locus 270 : 
2 alleles
6.5% missing data
   4   (0.902) 0.806 0.986 0.945 0.927 0.912 0.977 
   1   (0.098) 0.194 0.014 0.055 0.073 0.088 0.023 

Locus 271 : 
2 alleles
2.2% missing data
   2   (0.878) 0.968 0.983 0.953 0.848 0.811 0.952 
   4   (0.122) 0.032 0.017 0.047 0.152 0.189 0.048 

Locus 272 : 
2 alleles
2.9% missing data
   4   (0.846) 0.936 0.947 0.878 0.928 0.831 0.979 
   2   (0.154) 0.064 0.053 0.122 0.072 0.169 0.021 

Locus 273 : 
2 alleles
1.4% missing data
   2   (0.868) 0.962 0.983 0.882 0.969 0.872 0.986 
   4   (0.132) 0.038 0.017 0.118 0.031 0.128 0.014 

Locus 274 : 
2 alleles
8.0% missing data
   1   (0.145) 0.048 0.053 0.124 0.091 0.136 0.036 
   3   (0.855) 0.952 0.947 0.876 0.909 0.864 0.964 

Locus 275 : 
2 alleles
2.9% missing data
   1   (0.598) 0.208 0.071 0.616 0.821 0.638 0.494 
   4   (0.402) 0.792 0.929 0.384 0.179 0.362 0.506 

Locus 276 : 
2 alleles
18.1% missing data
   2   (0.362) 0.545 0.139 0.353 0.649 0.339 0.094 
   3   (0.638) 0.455 0.861 0.647 0.351 0.661 0.906 

Locus 277 : 
2 alleles
10.9% missing data
   1   (0.905) 0.827 0.988 0.927 0.940 0.930 0.994 
   4   (0.095) 0.173 0.012 0.073 0.060 0.070 0.006 

Locus 278 : 
2 alleles
3.6% missing data
   3   (0.785) 0.945 0.970 0.778 0.891 0.775 0.984 
   1   (0.215) 0.055 0.030 0.222 0.109 0.225 0.016 

Locus 279 : 
2 alleles
3.6% missing data
   1   (0.876) 0.944 0.952 0.892 0.968 0.887 0.989 
   3   (0.124) 0.056 0.048 0.108 0.032 0.113 0.011 

Locus 280 : 
2 alleles
2.2% missing data
   3   (0.184) 0.084 0.025 0.121 0.357 0.196 0.160 
   4   (0.816) 0.916 0.975 0.879 0.643 0.804 0.840 

Locus 281 : 
2 alleles
14.5% missing data
   1   (0.732) 0.594 0.893 0.740 0.847 0.740 0.907 
   2   (0.268) 0.406 0.107 0.260 0.153 0.260 0.093 

Locus 282 : 
2 alleles
18.1% missing data
   3   (0.818) 0.952 0.808 0.852 0.917 0.797 0.967 
   4   (0.182) 0.048 0.192 0.148 0.083 0.203 0.033 

Locus 283 : 
2 alleles
5.1% missing data
   1   (0.893) 0.967 0.985 0.929 0.965 0.886 0.988 
   2   (0.107) 0.033 0.015 0.071 0.035 0.114 0.012 

Locus 284 : 
2 alleles
5.1% missing data
   1   (0.881) 0.976 0.301 0.887 0.951 0.935 0.981 
   2   (0.119) 0.024 0.699 0.113 0.049 0.065 0.019 

Locus 285 : 
2 alleles
10.9% missing data
   4   (0.905) 0.965 0.986 0.962 0.966 0.865 0.988 
   2   (0.095) 0.035 0.014 0.038 0.034 0.135 0.012 

Locus 286 : 
2 alleles
8.0% missing data
   4   (0.362) 0.193 0.096 0.305 0.508 0.401 0.430 
   2   (0.638) 0.807 0.904 0.695 0.492 0.599 0.570 

Locus 287 : 
2 alleles
14.5% missing data
   1   (0.392) 0.413 0.046 0.428 0.717 0.328 0.427 
   3   (0.608) 0.587 0.954 0.572 0.283 0.672 0.573 

Locus 288 : 
2 alleles
2.2% missing data
   2   (0.050) 0.013 0.007 0.092 0.009 0.011 0.001 
   3   (0.950) 0.987 0.993 0.908 0.991 0.989 0.999 

Locus 289 : 
2 alleles
15.9% missing data
   4   (0.923) 0.988 0.133 0.886 0.987 0.981 0.998 
   2   (0.077) 0.012 0.867 0.114 0.013 0.019 0.002 

Locus 290 : 
2 alleles
6.5% missing data
   2   (0.851) 0.920 0.982 0.942 0.926 0.747 0.868 
   4   (0.149) 0.080 0.018 0.058 0.074 0.253 0.132 

Locus 291 : 
2 alleles
18.1% missing data
   4   (0.896) 0.971 0.963 0.889 0.969 0.931 0.989 
   2   (0.104) 0.029 0.037 0.111 0.031 0.069 0.011 

Locus 292 : 
2 alleles
7.2% missing data
   2   (0.714) 0.539 0.955 0.634 0.872 0.771 0.953 
   4   (0.286) 0.461 0.045 0.366 0.128 0.229 0.047 

Locus 293 : 
2 alleles
3.6% missing data
   1   (0.926) 0.989 0.980 0.772 0.988 0.983 0.998 
   3   (0.074) 0.011 0.020 0.228 0.012 0.017 0.002 

Locus 294 : 
2 alleles
10.9% missing data
   2   (0.843) 0.828 0.511 0.909 0.946 0.836 0.856 
   1   (0.157) 0.172 0.489 0.091 0.054 0.164 0.144 

Locus 295 : 
2 alleles
5.1% missing data
   1   (0.798) 0.819 0.971 0.763 0.884 0.835 0.968 
   2   (0.202) 0.181 0.029 0.237 0.116 0.165 0.032 

Locus 296 : 
2 alleles
5.8% missing data
   1   (0.618) 0.223 0.866 0.785 0.480 0.539 0.055 
   3   (0.382) 0.777 0.134 0.215 0.520 0.461 0.945 

Locus 297 : 
2 alleles
4.3% missing data
   4   (0.915) 0.929 0.989 0.969 0.715 0.912 0.986 
   2   (0.085) 0.071 0.011 0.031 0.285 0.088 0.014 

Locus 298 : 
2 alleles
11.6% missing data
   2   (0.619) 0.517 0.950 0.702 0.655 0.530 0.772 
   4   (0.381) 0.483 0.050 0.298 0.345 0.470 0.228 

Locus 299 : 
2 alleles
8.0% missing data
   2   (0.219) 0.088 0.448 0.242 0.086 0.177 0.065 
   4   (0.781) 0.912 0.552 0.758 0.914 0.823 0.935 

Locus 300 : 
2 alleles
3.6% missing data
   2   (0.803) 0.893 0.967 0.810 0.927 0.792 0.982 
   4   (0.197) 0.107 0.033 0.190 0.073 0.208 0.018 

Locus 301 : 
2 alleles
5.8% missing data
   2   (0.507) 0.465 0.811 0.526 0.258 0.508 0.438 
   4   (0.493) 0.535 0.189 0.474 0.742 0.492 0.562 

Locus 302 : 
2 alleles
13.8% missing data
   4   (0.471) 0.357 0.810 0.478 0.685 0.413 0.674 
   3   (0.529) 0.643 0.190 0.522 0.315 0.587 0.326 

Locus 303 : 
2 alleles
6.5% missing data
   4   (0.891) 0.967 0.983 0.934 0.879 0.895 0.957 
   2   (0.109) 0.033 0.017 0.066 0.121 0.105 0.043 

Locus 304 : 
2 alleles
14.5% missing data
   3   (0.913) 0.820 0.989 0.954 0.894 0.925 0.993 
   1   (0.087) 0.180 0.011 0.046 0.106 0.075 0.007 

Locus 305 : 
2 alleles
2.2% missing data
   4   (0.823) 0.953 0.282 0.812 0.945 0.871 0.974 
   3   (0.177) 0.047 0.718 0.188 0.055 0.129 0.026 

Locus 306 : 
2 alleles
5.1% missing data
   2   (0.902) 0.919 0.987 0.961 0.945 0.868 0.984 
   3   (0.098) 0.081 0.013 0.039 0.055 0.132 0.016 

Locus 307 : 
2 alleles
13.0% missing data
   3   (0.742) 0.787 0.964 0.750 0.469 0.769 0.932 
   1   (0.258) 0.213 0.036 0.250 0.531 0.231 0.068 

Locus 308 : 
2 alleles
5.1% missing data
   3   (0.913) 0.947 0.974 0.945 0.528 0.956 0.989 
   1   (0.087) 0.053 0.026 0.055 0.472 0.044 0.011 

Locus 309 : 
2 alleles
2.2% missing data
   2   (0.772) 0.495 0.967 0.844 0.917 0.710 0.966 
   3   (0.228) 0.505 0.033 0.156 0.083 0.290 0.034 

Locus 310 : 
2 alleles
5.8% missing data
   4   (0.871) 0.959 0.980 0.926 0.922 0.853 0.866 
   2   (0.129) 0.041 0.020 0.074 0.078 0.147 0.134 

Locus 311 : 
2 alleles
15.2% missing data
   3   (0.822) 0.527 0.974 0.895 0.910 0.782 0.955 
   1   (0.178) 0.473 0.026 0.105 0.090 0.218 0.045 

Locus 312 : 
2 alleles
5.1% missing data
   2   (0.892) 0.899 0.982 0.894 0.964 0.922 0.994 
   3   (0.108) 0.101 0.018 0.106 0.036 0.078 0.006 

Locus 313 : 
2 alleles
2.2% missing data
   3   (0.102) 0.035 0.013 0.070 0.054 0.095 0.009 
   4   (0.898) 0.965 0.987 0.930 0.946 0.905 0.991 

Locus 314 : 
2 alleles
9.4% missing data
   2   (0.922) 0.927 0.990 0.929 0.980 0.955 0.996 
   4   (0.078) 0.073 0.010 0.071 0.020 0.045 0.004 

Locus 315 : 
2 alleles
2.2% missing data
   2   (0.629) 0.857 0.316 0.552 0.660 0.696 0.874 
   4   (0.371) 0.143 0.684 0.448 0.340 0.304 0.126 

Locus 316 : 
2 alleles
2.9% missing data
   1   (0.932) 0.989 0.990 0.911 0.983 0.974 0.998 
   3   (0.068) 0.011 0.010 0.089 0.017 0.026 0.002 

Locus 317 : 
2 alleles
5.8% missing data
   4   (0.907) 0.964 0.972 0.961 0.972 0.880 0.979 
   2   (0.093) 0.036 0.028 0.039 0.028 0.120 0.021 

Locus 318 : 
2 alleles
6.5% missing data
   2   (0.891) 0.966 0.477 0.909 0.975 0.935 0.980 
   4   (0.109) 0.034 0.523 0.091 0.025 0.065 0.020 

Locus 319 : 
2 alleles
4.3% missing data
   2   (0.607) 0.592 0.845 0.694 0.314 0.538 0.865 
   4   (0.393) 0.408 0.155 0.306 0.686 0.462 0.135 

Locus 320 : 
2 alleles
5.1% missing data
   2   (0.405) 0.379 0.860 0.427 0.465 0.372 0.058 
   4   (0.595) 0.621 0.140 0.573 0.535 0.628 0.942 

Locus 321 : 
2 alleles
10.9% missing data
   2   (0.813) 0.929 0.975 0.880 0.535 0.797 0.924 
   4   (0.187) 0.071 0.025 0.120 0.465 0.203 0.076 

Locus 322 : 
2 alleles
6.5% missing data
   1   (0.285) 0.468 0.038 0.218 0.209 0.337 0.157 
   3   (0.715) 0.532 0.962 0.782 0.791 0.663 0.843 

Locus 323 : 
2 alleles
18.8% missing data
   3   (0.921) 0.960 0.990 0.982 0.952 0.859 0.965 
   1   (0.079) 0.040 0.010 0.018 0.048 0.141 0.035 

Locus 324 : 
2 alleles
3.6% missing data
   3   (0.795) 0.210 0.245 0.760 0.915 0.889 0.977 
   1   (0.205) 0.790 0.755 0.240 0.085 0.111 0.023 

Locus 325 : 
2 alleles
14.5% missing data
   1   (0.847) 0.927 0.849 0.899 0.804 0.831 0.976 
   3   (0.153) 0.073 0.151 0.101 0.196 0.169 0.024 

Locus 326 : 
2 alleles
13.8% missing data
   4   (0.626) 0.569 0.121 0.674 0.685 0.664 0.153 
   2   (0.374) 0.431 0.879 0.326 0.315 0.336 0.847 

Locus 327 : 
2 alleles
5.8% missing data
   1   (0.168) 0.057 0.832 0.114 0.068 0.165 0.031 
   3   (0.832) 0.943 0.168 0.886 0.932 0.835 0.969 

Locus 328 : 
2 alleles
0.7% missing data
   4   (0.867) 0.957 0.983 0.923 0.953 0.819 0.990 
   2   (0.133) 0.043 0.017 0.077 0.047 0.181 0.010 

Locus 329 : 
2 alleles
5.1% missing data
   4   (0.345) 0.349 0.047 0.390 0.183 0.335 0.119 
   2   (0.655) 0.651 0.953 0.610 0.817 0.665 0.881 

Locus 330 : 
2 alleles
3.6% missing data
   3   (0.887) 0.924 0.986 0.971 0.942 0.759 0.974 
   1   (0.113) 0.076 0.014 0.029 0.058 0.241 0.026 

Locus 331 : 
2 alleles
15.2% missing data
   4   (0.883) 0.646 0.983 0.976 0.888 0.760 0.926 
   2   (0.117) 0.354 0.017 0.024 0.112 0.240 0.074 

Locus 332 : 
2 alleles
6.5% missing data
   1   (0.311) 0.714 0.032 0.224 0.489 0.326 0.427 
   3   (0.689) 0.286 0.968 0.776 0.511 0.674 0.573 

Locus 333 : 
2 alleles
5.1% missing data
   4   (0.917) 0.963 0.975 0.914 0.847 0.964 0.990 
   1   (0.083) 0.037 0.025 0.086 0.153 0.036 0.010 

Locus 334 : 
2 alleles
2.2% missing data
   1   (0.905) 0.964 0.986 0.939 0.899 0.932 0.844 
   3   (0.095) 0.036 0.014 0.061 0.101 0.068 0.156 

Locus 335 : 
2 alleles
15.9% missing data
   1   (0.893) 0.981 0.500 0.889 0.917 0.952 0.978 
   2   (0.107) 0.019 0.500 0.111 0.083 0.048 0.022 

Locus 336 : 
2 alleles
15.9% missing data
   4   (0.922) 0.926 0.977 0.929 0.961 0.957 0.994 
   1   (0.078) 0.074 0.023 0.071 0.039 0.043 0.006 

Locus 337 : 
2 alleles
13.0% missing data
   2   (0.543) 0.522 0.514 0.559 0.390 0.533 0.863 
   4   (0.457) 0.478 0.486 0.441 0.610 0.467 0.137 

Locus 338 : 
2 alleles
13.8% missing data
   3   (0.835) 0.956 0.845 0.904 0.792 0.797 0.931 
   1   (0.165) 0.044 0.155 0.096 0.208 0.203 0.069 

Locus 339 : 
2 alleles
5.1% missing data
   1   (0.676) 0.663 0.419 0.765 0.759 0.648 0.348 
   3   (0.324) 0.337 0.581 0.235 0.241 0.352 0.652 

Locus 340 : 
2 alleles
1.4% missing data
   4   (0.904) 0.834 0.987 0.932 0.960 0.920 0.993 
   2   (0.096) 0.166 0.013 0.068 0.040 0.080 0.007 

Locus 341 : 
2 alleles
13.0% missing data
   4   (0.886) 0.967 0.985 0.901 0.955 0.901 0.990 
   1   (0.114) 0.033 0.015 0.099 0.045 0.099 0.010 

Locus 342 : 
2 alleles
6.5% missing data
   2   (0.733) 0.928 0.202 0.788 0.794 0.711 0.911 
   3   (0.267) 0.072 0.798 0.212 0.206 0.289 0.089 

Locus 343 : 
2 alleles
10.1% missing data
   2   (0.823) 0.848 0.975 0.836 0.905 0.824 0.981 
   4   (0.177) 0.152 0.025 0.164 0.095 0.176 0.019 

Locus 344 : 
2 alleles
11.6% missing data
   1   (0.905) 0.882 0.987 0.950 0.948 0.904 0.987 
   3   (0.095) 0.118 0.013 0.050 0.052 0.096 0.013 

Locus 345 : 
2 alleles
15.9% missing data
   4   (0.827) 0.930 0.809 0.890 0.715 0.808 0.939 
   2   (0.173) 0.070 0.191 0.110 0.285 0.192 0.061 

Locus 346 : 
2 alleles
5.8% missing data
   2   (0.898) 0.969 0.900 0.912 0.936 0.930 0.984 
   4   (0.102) 0.031 0.100 0.088 0.064 0.070 0.016 

Locus 347 : 
2 alleles
5.8% missing data
   2   (0.908) 0.962 0.988 0.929 0.966 0.927 0.991 
   4   (0.092) 0.038 0.012 0.071 0.034 0.073 0.009 

Locus 348 : 
2 alleles
1.4% missing data
   3   (0.882) 0.950 0.984 0.885 0.637 0.936 0.974 
   2   (0.118) 0.050 0.016 0.115 0.363 0.064 0.026 

Locus 349 : 
2 alleles
4.3% missing data
   4   (0.919) 0.936 0.973 0.980 0.905 0.878 0.969 
   2   (0.081) 0.064 0.027 0.020 0.095 0.122 0.031 

Locus 350 : 
2 alleles
5.1% missing data
   1   (0.916) 0.961 0.973 0.897 0.964 0.961 0.996 
   3   (0.084) 0.039 0.027 0.103 0.036 0.039 0.004 

Locus 351 : 
2 alleles
14.5% missing data
   1   (0.573) 0.588 0.147 0.619 0.732 0.550 0.561 
   3   (0.427) 0.412 0.853 0.381 0.268 0.450 0.439 

Locus 352 : 
2 alleles
2.2% missing data
   3   (0.913) 0.960 0.989 0.926 0.968 0.940 0.994 
   1   (0.087) 0.040 0.011 0.074 0.032 0.060 0.006 

Locus 353 : 
2 alleles
2.2% missing data
   3   (0.865) 0.962 0.983 0.843 0.905 0.902 0.992 
   1   (0.135) 0.038 0.017 0.157 0.095 0.098 0.008 

Locus 354 : 
2 alleles
0.7% missing data
   2   (0.896) 0.980 0.985 0.896 0.947 0.927 0.994 
   4   (0.104) 0.020 0.015 0.104 0.053 0.073 0.006 

Locus 355 : 
2 alleles
13.8% missing data
   3   (0.883) 0.892 0.984 0.921 0.941 0.882 0.990 
   1   (0.117) 0.108 0.016 0.079 0.059 0.118 0.010 

Locus 356 : 
2 alleles
11.6% missing data
   2   (0.926) 0.956 0.922 0.940 0.981 0.956 0.995 
   4   (0.074) 0.044 0.078 0.060 0.019 0.044 0.005 

Locus 357 : 
2 alleles
3.6% missing data
   4   (0.866) 0.968 0.983 0.959 0.840 0.757 0.893 
   2   (0.134) 0.032 0.017 0.041 0.160 0.243 0.107 

Locus 358 : 
2 alleles
5.8% missing data
   2   (0.729) 0.780 0.902 0.813 0.771 0.644 0.883 
   4   (0.271) 0.220 0.098 0.187 0.229 0.356 0.117 

Locus 359 : 
2 alleles
1.4% missing data
   3   (0.922) 0.982 0.974 0.904 0.983 0.964 0.992 
   1   (0.078) 0.018 0.026 0.096 0.017 0.036 0.008 

Locus 360 : 
2 alleles
2.9% missing data
   3   (0.900) 0.948 0.987 0.920 0.973 0.922 0.967 
   1   (0.100) 0.052 0.013 0.080 0.027 0.078 0.033 

Locus 361 : 
2 alleles
5.1% missing data
   1   (0.381) 0.450 0.932 0.396 0.249 0.328 0.431 
   3   (0.619) 0.550 0.068 0.604 0.751 0.672 0.569 

Locus 362 : 
2 alleles
4.3% missing data
   1   (0.866) 0.957 0.330 0.928 0.921 0.866 0.974 
   2   (0.134) 0.043 0.670 0.072 0.079 0.134 0.026 

Locus 363 : 
2 alleles
4.3% missing data
   3   (0.908) 0.934 0.987 0.973 0.941 0.852 0.974 
   1   (0.092) 0.066 0.013 0.027 0.059 0.148 0.026 

Locus 364 : 
2 alleles
11.6% missing data
   2   (0.884) 0.964 0.868 0.936 0.903 0.881 0.928 
   4   (0.116) 0.036 0.132 0.064 0.097 0.119 0.072 

Locus 365 : 
2 alleles
2.9% missing data
   1   (0.811) 0.953 0.972 0.834 0.900 0.791 0.969 
   3   (0.189) 0.047 0.028 0.166 0.100 0.209 0.031 

Locus 366 : 
2 alleles
5.1% missing data
   4   (0.495) 0.524 0.670 0.484 0.274 0.530 0.301 
   2   (0.505) 0.476 0.330 0.516 0.726 0.470 0.699 

Locus 367 : 
2 alleles
9.4% missing data
   2   (0.924) 0.988 0.989 0.919 0.960 0.962 0.997 
   3   (0.076) 0.012 0.011 0.081 0.040 0.038 0.003 

Locus 368 : 
2 alleles
6.5% missing data
   2   (0.455) 0.120 0.908 0.465 0.421 0.411 0.867 
   4   (0.545) 0.880 0.092 0.535 0.579 0.589 0.133 

Locus 369 : 
2 alleles
5.8% missing data
   4   (0.902) 0.933 0.967 0.969 0.306 0.903 0.988 
   1   (0.098) 0.067 0.033 0.031 0.694 0.097 0.012 

Locus 370 : 
2 alleles
5.8% missing data
   2   (0.258) 0.069 0.035 0.213 0.137 0.333 0.042 
   4   (0.742) 0.931 0.965 0.787 0.863 0.667 0.958 

Locus 371 : 
2 alleles
1.4% missing data
   1   (0.857) 0.943 0.976 0.886 0.903 0.860 0.958 
   3   (0.143) 0.057 0.024 0.114 0.097 0.140 0.042 

Locus 372 : 
2 alleles
0.7% missing data
   1   (0.318) 0.098 0.050 0.351 0.137 0.342 0.054 
   3   (0.682) 0.902 0.950 0.649 0.863 0.658 0.946 

Locus 373 : 
2 alleles
2.2% missing data
   4   (0.936) 0.982 0.992 0.922 0.977 0.976 0.998 
   2   (0.064) 0.018 0.008 0.078 0.023 0.024 0.002 

Locus 374 : 
2 alleles
19.6% missing data
   2   (0.680) 0.725 0.819 0.585 0.720 0.769 0.584 
   4   (0.320) 0.275 0.181 0.415 0.280 0.231 0.416 

Locus 375 : 
2 alleles
15.9% missing data
   2   (0.908) 0.981 0.882 0.924 0.935 0.938 0.992 
   4   (0.092) 0.019 0.118 0.076 0.065 0.062 0.008 

Locus 376 : 
2 alleles
2.2% missing data
   2   (0.852) 0.236 0.981 0.939 0.593 0.860 0.890 
   3   (0.148) 0.764 0.019 0.061 0.407 0.140 0.110 

Locus 377 : 
2 alleles
4.3% missing data
   1   (0.621) 0.623 0.930 0.581 0.441 0.697 0.234 
   3   (0.379) 0.377 0.070 0.419 0.559 0.303 0.766 

Locus 378 : 
2 alleles
15.9% missing data
   2   (0.172) 0.039 0.023 0.331 0.071 0.089 0.011 
   4   (0.828) 0.961 0.977 0.669 0.929 0.911 0.989 

Locus 379 : 
2 alleles
14.5% missing data
   2   (0.654) 0.893 0.450 0.679 0.646 0.652 0.640 
   4   (0.346) 0.107 0.550 0.321 0.354 0.348 0.360 

Locus 380 : 
2 alleles
2.9% missing data
   2   (0.881) 0.963 0.985 0.948 0.921 0.829 0.941 
   4   (0.119) 0.037 0.015 0.052 0.079 0.171 0.059 

Locus 381 : 
2 alleles
7.2% missing data
   4   (0.868) 0.779 0.959 0.895 0.937 0.892 0.889 
   2   (0.132) 0.221 0.041 0.105 0.063 0.108 0.111 

Locus 382 : 
2 alleles
5.8% missing data
   4   (0.882) 0.961 0.279 0.935 0.898 0.906 0.930 
   2   (0.118) 0.039 0.721 0.065 0.102 0.094 0.070 

Locus 383 : 
2 alleles
14.5% missing data
   1   (0.277) 0.230 0.044 0.379 0.205 0.216 0.031 
   3   (0.723) 0.770 0.956 0.621 0.795 0.784 0.969 

Locus 384 : 
2 alleles
8.7% missing data
   1   (0.867) 0.964 0.960 0.901 0.846 0.873 0.963 
   3   (0.133) 0.036 0.040 0.099 0.154 0.127 0.037 

Locus 385 : 
2 alleles
10.9% missing data
   2   (0.887) 0.911 0.870 0.931 0.921 0.888 0.984 
   4   (0.113) 0.089 0.130 0.069 0.079 0.112 0.016 

Locus 386 : 
2 alleles
11.6% missing data
   2   (0.853) 0.964 0.861 0.902 0.861 0.832 0.976 
   1   (0.147) 0.036 0.139 0.098 0.139 0.168 0.024 

Locus 387 : 
2 alleles
7.2% missing data
   2   (0.795) 0.788 0.935 0.884 0.914 0.715 0.790 
   3   (0.205) 0.212 0.065 0.116 0.086 0.285 0.210 

Locus 388 : 
2 alleles
6.5% missing data
   3   (0.807) 0.833 0.455 0.832 0.820 0.846 0.880 
   1   (0.193) 0.167 0.545 0.168 0.180 0.154 0.120 

Locus 389 : 
2 alleles
4.3% missing data
   1   (0.786) 0.211 0.913 0.789 0.891 0.831 0.955 
   3   (0.214) 0.789 0.087 0.211 0.109 0.169 0.045 

Locus 390 : 
2 alleles
15.9% missing data
   1   (0.699) 0.878 0.688 0.635 0.678 0.758 0.835 
   3   (0.301) 0.122 0.312 0.365 0.322 0.242 0.165 

Locus 391 : 
2 alleles
4.3% missing data
   4   (0.723) 0.917 0.318 0.794 0.875 0.671 0.819 
   2   (0.277) 0.083 0.682 0.206 0.125 0.329 0.181 

Locus 392 : 
2 alleles
15.9% missing data
   3   (0.927) 0.775 0.851 0.986 0.924 0.898 0.946 
   1   (0.073) 0.225 0.149 0.014 0.076 0.102 0.054 

Locus 393 : 
2 alleles
15.2% missing data
   3   (0.885) 0.974 0.963 0.929 0.876 0.882 0.975 
   1   (0.115) 0.026 0.037 0.071 0.124 0.118 0.025 

Locus 394 : 
2 alleles
10.1% missing data
   2   (0.873) 0.827 0.982 0.917 0.950 0.863 0.981 
   4   (0.127) 0.173 0.018 0.083 0.050 0.137 0.019 

Locus 395 : 
2 alleles
11.6% missing data
   2   (0.322) 0.283 0.898 0.266 0.215 0.346 0.134 
   4   (0.678) 0.717 0.102 0.734 0.785 0.654 0.866 

Locus 396 : 
2 alleles
12.3% missing data
   3   (0.751) 0.773 0.164 0.871 0.781 0.661 0.939 
   1   (0.249) 0.227 0.836 0.129 0.219 0.339 0.061 

Locus 397 : 
2 alleles
6.5% missing data
   2   (0.493) 0.699 0.390 0.581 0.273 0.420 0.627 
   3   (0.507) 0.301 0.610 0.419 0.727 0.580 0.373 

Locus 398 : 
2 alleles
11.6% missing data
   2   (0.521) 0.477 0.923 0.435 0.659 0.535 0.870 
   4   (0.479) 0.523 0.077 0.565 0.341 0.465 0.130 

Locus 399 : 
2 alleles
2.9% missing data
   3   (0.911) 0.956 0.969 0.921 0.932 0.943 0.992 
   1   (0.089) 0.044 0.031 0.079 0.068 0.057 0.008 

Locus 400 : 
2 alleles
5.1% missing data
   1   (0.704) 0.766 0.958 0.734 0.596 0.683 0.902 
   3   (0.296) 0.234 0.042 0.266 0.404 0.317 0.098 

Locus 401 : 
2 alleles
13.0% missing data
   1   (0.844) 0.878 0.977 0.829 0.840 0.881 0.986 
   2   (0.156) 0.122 0.023 0.171 0.160 0.119 0.014 

Locus 402 : 
2 alleles
5.1% missing data
   2   (0.768) 0.703 0.462 0.877 0.900 0.691 0.785 
   4   (0.232) 0.297 0.538 0.123 0.100 0.309 0.215 

Locus 403 : 
2 alleles
3.6% missing data
   4   (0.821) 0.474 0.978 0.890 0.797 0.818 0.863 
   2   (0.179) 0.526 0.022 0.110 0.203 0.182 0.137 

Locus 404 : 
2 alleles
12.3% missing data
   2   (0.842) 0.799 0.563 0.903 0.840 0.859 0.795 
   4   (0.158) 0.201 0.437 0.097 0.160 0.141 0.205 

Locus 405 : 
2 alleles
2.2% missing data
   2   (0.733) 0.926 0.419 0.785 0.891 0.700 0.824 
   3   (0.267) 0.074 0.581 0.215 0.109 0.300 0.176 

Locus 406 : 
2 alleles
11.6% missing data
   2   (0.893) 0.893 0.980 0.961 0.923 0.841 0.963 
   4   (0.107) 0.107 0.020 0.039 0.077 0.159 0.037 

Locus 407 : 
2 alleles
3.6% missing data
   2   (0.836) 0.955 0.975 0.779 0.847 0.890 0.985 
   4   (0.164) 0.045 0.025 0.221 0.153 0.110 0.015 

Locus 408 : 
2 alleles
13.0% missing data
   2   (0.856) 0.874 0.981 0.914 0.940 0.814 0.967 
   4   (0.144) 0.126 0.019 0.086 0.060 0.186 0.033 

Locus 409 : 
2 alleles
2.2% missing data
   2   (0.103) 0.024 0.013 0.187 0.046 0.042 0.004 
   4   (0.897) 0.976 0.987 0.813 0.954 0.958 0.996 

Locus 410 : 
2 alleles
5.1% missing data
   2   (0.907) 0.967 0.988 0.955 0.860 0.902 0.986 
   4   (0.093) 0.033 0.012 0.045 0.140 0.098 0.014 

Locus 411 : 
2 alleles
18.1% missing data
   2   (0.864) 0.965 0.980 0.883 0.924 0.869 0.983 
   4   (0.136) 0.035 0.020 0.117 0.076 0.131 0.017 

Locus 412 : 
2 alleles
14.5% missing data
   1   (0.893) 0.966 0.863 0.881 0.937 0.937 0.987 
   2   (0.107) 0.034 0.137 0.119 0.063 0.063 0.013 

Locus 413 : 
2 alleles
14.5% missing data
   1   (0.944) 0.991 0.993 0.903 0.990 0.984 0.998 
   3   (0.056) 0.009 0.007 0.097 0.010 0.016 0.002 

Locus 414 : 
2 alleles
13.0% missing data
   4   (0.903) 0.949 0.970 0.901 0.966 0.937 0.994 
   2   (0.097) 0.051 0.030 0.099 0.034 0.063 0.006 

Locus 415 : 
2 alleles
3.6% missing data
   1   (0.131) 0.095 0.040 0.117 0.094 0.109 0.014 
   3   (0.869) 0.905 0.960 0.883 0.906 0.891 0.986 

Locus 416 : 
2 alleles
3.6% missing data
   3   (0.857) 0.966 0.979 0.859 0.839 0.885 0.984 
   1   (0.143) 0.034 0.021 0.141 0.161 0.115 0.016 

Locus 417 : 
2 alleles
10.1% missing data
   3   (0.906) 0.981 0.974 0.927 0.967 0.924 0.993 
   4   (0.094) 0.019 0.026 0.073 0.033 0.076 0.007 

Locus 418 : 
2 alleles
5.1% missing data
   2   (0.778) 0.857 0.966 0.799 0.936 0.741 0.967 
   4   (0.222) 0.143 0.034 0.201 0.064 0.259 0.033 

Locus 419 : 
2 alleles
2.9% missing data
   3   (0.729) 0.832 0.954 0.723 0.908 0.705 0.937 
   4   (0.271) 0.168 0.046 0.277 0.092 0.295 0.063 

Locus 420 : 
2 alleles
13.8% missing data
   1   (0.272) 0.547 0.252 0.221 0.471 0.253 0.167 
   4   (0.728) 0.453 0.748 0.779 0.529 0.747 0.833 

Locus 421 : 
2 alleles
11.6% missing data
   2   (0.943) 0.991 0.993 0.894 0.990 0.984 0.998 
   4   (0.057) 0.009 0.007 0.106 0.010 0.016 0.002 

Locus 422 : 
2 alleles
5.1% missing data
   2   (0.834) 0.896 0.074 0.849 0.869 0.888 0.961 
   4   (0.166) 0.104 0.926 0.151 0.131 0.112 0.039 

Locus 423 : 
2 alleles
14.5% missing data
   3   (0.659) 0.902 0.335 0.725 0.716 0.657 0.109 
   2   (0.341) 0.098 0.665 0.275 0.284 0.343 0.891 

Locus 424 : 
2 alleles
13.0% missing data
   2   (0.872) 0.926 0.983 0.929 0.598 0.880 0.983 
   4   (0.128) 0.074 0.017 0.071 0.402 0.120 0.017 

Locus 425 : 
2 alleles
2.9% missing data
   2   (0.871) 0.771 0.984 0.952 0.895 0.834 0.711 
   4   (0.129) 0.229 0.016 0.048 0.105 0.166 0.289 

Locus 426 : 
2 alleles
5.8% missing data
   3   (0.849) 0.910 0.980 0.759 0.920 0.915 0.991 
   2   (0.151) 0.090 0.020 0.241 0.080 0.085 0.009 

Locus 427 : 
2 alleles
18.8% missing data
   4   (0.887) 0.980 0.984 0.903 0.936 0.902 0.991 
   2   (0.113) 0.020 0.016 0.097 0.064 0.098 0.009 

Locus 428 : 
2 alleles
5.8% missing data
   2   (0.916) 0.973 0.989 0.967 0.973 0.898 0.974 
   4   (0.084) 0.027 0.011 0.033 0.027 0.102 0.026 

Locus 429 : 
2 alleles
15.2% missing data
   2   (0.719) 0.915 0.728 0.728 0.646 0.723 0.889 
   3   (0.281) 0.085 0.272 0.272 0.354 0.277 0.111 

Locus 430 : 
2 alleles
4.3% missing data
   4   (0.782) 0.858 0.430 0.817 0.843 0.800 0.867 
   2   (0.218) 0.142 0.570 0.183 0.157 0.200 0.133 

Locus 431 : 
2 alleles
2.9% missing data
   1   (0.340) 0.295 0.220 0.294 0.554 0.317 0.717 
   3   (0.660) 0.705 0.780 0.706 0.446 0.683 0.283 

Locus 432 : 
2 alleles
0.7% missing data
   1   (0.500) 0.131 0.954 0.483 0.560 0.519 0.381 
   4   (0.500) 0.869 0.046 0.517 0.440 0.481 0.619 

Locus 433 : 
2 alleles
13.8% missing data
   2   (0.834) 0.814 0.973 0.811 0.896 0.873 0.977 
   4   (0.166) 0.186 0.027 0.189 0.104 0.127 0.023 

Locus 434 : 
2 alleles
14.5% missing data
   3   (0.733) 0.785 0.219 0.778 0.861 0.722 0.905 
   2   (0.267) 0.215 0.781 0.222 0.139 0.278 0.095 

Locus 435 : 
2 alleles
3.6% missing data
   4   (0.815) 0.825 0.972 0.798 0.882 0.844 0.975 
   2   (0.185) 0.175 0.028 0.202 0.118 0.156 0.025 

Locus 436 : 
2 alleles
8.0% missing data
   4   (0.743) 0.401 0.962 0.773 0.764 0.741 0.969 
   2   (0.257) 0.599 0.038 0.227 0.236 0.259 0.031 

Locus 437 : 
2 alleles
2.9% missing data
   1   (0.910) 0.982 0.968 0.957 0.629 0.934 0.974 
   3   (0.090) 0.018 0.032 0.043 0.371 0.066 0.026 

Locus 438 : 
2 alleles
5.1% missing data
   2   (0.944) 0.984 0.982 0.875 0.991 0.987 0.999 
   4   (0.056) 0.016 0.018 0.125 0.009 0.013 0.001 

Locus 439 : 
2 alleles
2.2% missing data
   3   (0.909) 0.979 0.989 0.913 0.962 0.940 0.993 
   4   (0.091) 0.021 0.011 0.087 0.038 0.060 0.007 

Locus 440 : 
2 alleles
3.6% missing data
   3   (0.821) 0.945 0.936 0.794 0.940 0.843 0.983 
   1   (0.179) 0.055 0.064 0.206 0.060 0.157 0.017 

Locus 441 : 
2 alleles
1.4% missing data
   2   (0.863) 0.606 0.196 0.935 0.957 0.879 0.958 
   4   (0.137) 0.394 0.804 0.065 0.043 0.121 0.042 

Locus 442 : 
2 alleles
6.5% missing data
   3   (0.872) 0.976 0.981 0.833 0.955 0.916 0.993 
   1   (0.128) 0.024 0.019 0.167 0.045 0.084 0.007 

Locus 443 : 
2 alleles
2.2% missing data
   4   (0.682) 0.883 0.879 0.692 0.863 0.626 0.940 
   2   (0.318) 0.117 0.121 0.308 0.137 0.374 0.060 

Locus 444 : 
2 alleles
3.6% missing data
   3   (0.866) 0.448 0.954 0.894 0.949 0.900 0.977 
   2   (0.134) 0.552 0.046 0.106 0.051 0.100 0.023 

Locus 445 : 
2 alleles
13.8% missing data
   3   (0.425) 0.227 0.064 0.428 0.477 0.465 0.135 
   1   (0.575) 0.773 0.936 0.572 0.523 0.535 0.865 

Locus 446 : 
2 alleles
4.3% missing data
   1   (0.244) 0.171 0.038 0.257 0.171 0.240 0.037 
   3   (0.756) 0.829 0.962 0.743 0.829 0.760 0.963 

Locus 447 : 
2 alleles
5.1% missing data
   3   (0.686) 0.897 0.694 0.727 0.409 0.679 0.842 
   2   (0.314) 0.103 0.306 0.273 0.591 0.321 0.158 

Locus 448 : 
2 alleles
12.3% missing data
   1   (0.074) 0.029 0.024 0.095 0.046 0.030 0.004 
   3   (0.926) 0.971 0.976 0.905 0.954 0.970 0.996 

Locus 449 : 
2 alleles
5.1% missing data
   2   (0.386) 0.444 0.211 0.310 0.195 0.434 0.825 
   4   (0.614) 0.556 0.789 0.690 0.805 0.566 0.175 

Locus 450 : 
2 alleles
13.0% missing data
   2   (0.841) 0.950 0.985 0.921 0.535 0.835 0.498 
   4   (0.159) 0.050 0.015 0.079 0.465 0.165 0.502 

Locus 451 : 
2 alleles
2.9% missing data
   2   (0.802) 0.950 0.931 0.859 0.691 0.774 0.924 
   4   (0.198) 0.050 0.069 0.141 0.309 0.226 0.076 

Locus 452 : 
2 alleles
2.2% missing data
   2   (0.604) 0.830 0.637 0.629 0.297 0.604 0.759 
   4   (0.396) 0.170 0.363 0.371 0.703 0.396 0.241 

Locus 453 : 
2 alleles
8.0% missing data
   4   (0.345) 0.536 0.053 0.379 0.275 0.331 0.040 
   2   (0.655) 0.464 0.947 0.621 0.725 0.669 0.960 

Locus 454 : 
2 alleles
2.9% missing data
   4   (0.922) 0.964 0.989 0.932 0.964 0.953 0.996 
   2   (0.078) 0.036 0.011 0.068 0.036 0.047 0.004 

Locus 455 : 
2 alleles
11.6% missing data
   1   (0.909) 0.974 0.899 0.920 0.957 0.939 0.992 
   3   (0.091) 0.026 0.101 0.080 0.043 0.061 0.008 

Locus 456 : 
2 alleles
2.9% missing data
   4   (0.869) 0.928 0.961 0.913 0.718 0.886 0.941 
   2   (0.131) 0.072 0.039 0.087 0.282 0.114 0.059 

Locus 457 : 
2 alleles
11.6% missing data
   3   (0.901) 0.970 0.987 0.958 0.937 0.869 0.983 
   2   (0.099) 0.030 0.013 0.042 0.063 0.131 0.017 

Locus 458 : 
2 alleles
13.0% missing data
   1   (0.841) 0.879 0.359 0.869 0.921 0.877 0.949 
   3   (0.159) 0.121 0.641 0.131 0.079 0.123 0.051 

Locus 459 : 
2 alleles
12.3% missing data
   3   (0.944) 0.973 0.993 0.899 0.988 0.985 0.999 
   4   (0.056) 0.027 0.007 0.101 0.012 0.015 0.001 

Locus 460 : 
2 alleles
6.5% missing data
   1   (0.850) 0.910 0.844 0.903 0.916 0.840 0.872 
   3   (0.150) 0.090 0.156 0.097 0.084 0.160 0.128 

Locus 461 : 
2 alleles
7.2% missing data
   2   (0.785) 0.932 0.829 0.804 0.611 0.830 0.677 
   4   (0.215) 0.068 0.171 0.196 0.389 0.170 0.323 

Locus 462 : 
2 alleles
3.6% missing data
   2   (0.636) 0.262 0.944 0.659 0.796 0.598 0.953 
   4   (0.364) 0.738 0.056 0.341 0.204 0.402 0.047 

Locus 463 : 
2 alleles
8.0% missing data
   1   (0.657) 0.841 0.954 0.712 0.659 0.582 0.852 
   3   (0.343) 0.159 0.046 0.288 0.341 0.418 0.148 

Locus 464 : 
2 alleles
4.3% missing data
   3   (0.905) 0.971 0.987 0.949 0.581 0.936 0.991 
   1   (0.095) 0.029 0.013 0.051 0.419 0.064 0.009 

Locus 465 : 
2 alleles
15.9% missing data
   1   (0.908) 0.802 0.971 0.935 0.920 0.935 0.991 
   3   (0.092) 0.198 0.029 0.065 0.080 0.065 0.009 

Locus 466 : 
2 alleles
13.0% missing data
   3   (0.797) 0.936 0.919 0.805 0.928 0.787 0.957 
   1   (0.203) 0.064 0.081 0.195 0.072 0.213 0.043 

Locus 467 : 
2 alleles
11.6% missing data
   1   (0.834) 0.658 0.952 0.801 0.909 0.885 0.982 
   3   (0.166) 0.342 0.048 0.199 0.091 0.115 0.018 

Locus 468 : 
2 alleles
3.6% missing data
   1   (0.182) 0.260 0.026 0.186 0.155 0.149 0.032 
   3   (0.818) 0.740 0.974 0.814 0.845 0.851 0.968 

Locus 469 : 
2 alleles
5.8% missing data
   2   (0.911) 0.947 0.972 0.950 0.912 0.920 0.989 
   4   (0.089) 0.053 0.028 0.050 0.088 0.080 0.011 

Locus 470 : 
2 alleles
5.1% missing data
   2   (0.368) 0.112 0.744 0.362 0.251 0.357 0.449 
   4   (0.632) 0.888 0.256 0.638 0.749 0.643 0.551 

Locus 471 : 
2 alleles
5.8% missing data
   2   (0.536) 0.860 0.207 0.542 0.293 0.573 0.311 
   4   (0.464) 0.140 0.793 0.458 0.707 0.427 0.689 

Locus 472 : 
2 alleles
3.6% missing data
   3   (0.854) 0.922 0.979 0.866 0.923 0.866 0.982 
   4   (0.146) 0.078 0.021 0.134 0.077 0.134 0.018 

Locus 473 : 
2 alleles
2.9% missing data
   4   (0.883) 0.962 0.981 0.919 0.958 0.876 0.983 
   2   (0.117) 0.038 0.019 0.081 0.042 0.124 0.017 

Locus 474 : 
2 alleles
15.2% missing data
   1   (0.456) 0.439 0.470 0.508 0.352 0.418 0.452 
   3   (0.544) 0.561 0.530 0.492 0.648 0.582 0.548 

Locus 475 : 
2 alleles
11.6% missing data
   3   (0.873) 0.875 0.981 0.929 0.810 0.857 0.981 
   1   (0.127) 0.125 0.019 0.071 0.190 0.143 0.019 

Locus 476 : 
2 alleles
13.0% missing data
   4   (0.929) 0.969 0.992 0.830 0.985 0.981 0.998 
   2   (0.071) 0.031 0.008 0.170 0.015 0.019 0.002 

Locus 477 : 
2 alleles
15.2% missing data
   2   (0.218) 0.078 0.031 0.144 0.372 0.268 0.058 
   4   (0.782) 0.922 0.969 0.856 0.628 0.732 0.942 

Locus 478 : 
2 alleles
6.5% missing data
   4   (0.949) 0.992 0.994 0.902 0.990 0.988 0.999 
   2   (0.051) 0.008 0.006 0.098 0.010 0.012 0.001 

Locus 479 : 
2 alleles
11.6% missing data
   1   (0.864) 0.900 0.980 0.894 0.932 0.859 0.990 
   4   (0.136) 0.100 0.020 0.106 0.068 0.141 0.010 

Locus 480 : 
2 alleles
4.3% missing data
   1   (0.278) 0.827 0.737 0.444 0.114 0.131 0.031 
   3   (0.722) 0.173 0.263 0.556 0.886 0.869 0.969 

Locus 481 : 
2 alleles
2.2% missing data
   3   (0.881) 0.967 0.985 0.929 0.834 0.873 0.981 
   4   (0.119) 0.033 0.015 0.071 0.166 0.127 0.019 

Locus 482 : 
2 alleles
0.7% missing data
   2   (0.167) 0.071 0.024 0.096 0.524 0.181 0.041 
   4   (0.833) 0.929 0.976 0.904 0.476 0.819 0.959 

Locus 483 : 
2 alleles
13.0% missing data
   4   (0.738) 0.767 0.529 0.791 0.841 0.726 0.713 
   2   (0.262) 0.233 0.471 0.209 0.159 0.274 0.287 

Locus 484 : 
2 alleles
12.3% missing data
   3   (0.907) 0.898 0.972 0.933 0.969 0.927 0.988 
   1   (0.093) 0.102 0.028 0.067 0.031 0.073 0.012 

Locus 485 : 
2 alleles
13.0% missing data
   3   (0.841) 0.856 0.977 0.878 0.951 0.819 0.981 
   1   (0.159) 0.144 0.023 0.122 0.049 0.181 0.019 

Locus 486 : 
2 alleles
3.6% missing data
   4   (0.898) 0.931 0.151 0.943 0.937 0.932 0.986 
   2   (0.102) 0.069 0.849 0.057 0.063 0.068 0.014 

Locus 487 : 
2 alleles
2.9% missing data
   2   (0.162) 0.048 0.019 0.083 0.408 0.186 0.240 
   3   (0.838) 0.952 0.981 0.917 0.592 0.814 0.760 

Locus 488 : 
2 alleles
5.8% missing data
   2   (0.825) 0.858 0.978 0.824 0.842 0.846 0.982 
   4   (0.175) 0.142 0.022 0.176 0.158 0.154 0.018 

Locus 489 : 
2 alleles
12.3% missing data
   1   (0.483) 0.489 0.141 0.431 0.730 0.484 0.896 
   3   (0.517) 0.511 0.859 0.569 0.270 0.516 0.104 

Locus 490 : 
2 alleles
3.6% missing data
   2   (0.886) 0.880 0.985 0.937 0.941 0.869 0.984 
   4   (0.114) 0.120 0.015 0.063 0.059 0.131 0.016 

Locus 491 : 
2 alleles
5.1% missing data
   3   (0.067) 0.026 0.019 0.085 0.022 0.025 0.002 
   1   (0.933) 0.974 0.981 0.915 0.978 0.975 0.998 

Locus 492 : 
2 alleles
1.4% missing data
   1   (0.906) 0.937 0.986 0.939 0.962 0.916 0.993 
   3   (0.094) 0.063 0.014 0.061 0.038 0.084 0.007 

Locus 493 : 
2 alleles
10.9% missing data
   2   (0.860) 0.921 0.954 0.874 0.939 0.872 0.983 
   4   (0.140) 0.079 0.046 0.126 0.061 0.128 0.017 

Locus 494 : 
2 alleles
2.9% missing data
   4   (0.826) 0.947 0.977 0.898 0.453 0.809 0.942 
   3   (0.174) 0.053 0.023 0.102 0.547 0.191 0.058 

Locus 495 : 
2 alleles
14.5% missing data
   2   (0.811) 0.939 0.375 0.886 0.877 0.811 0.445 
   4   (0.189) 0.061 0.625 0.114 0.123 0.189 0.555 

Locus 496 : 
2 alleles
2.9% missing data
   4   (0.858) 0.757 0.982 0.894 0.779 0.874 0.982 
   2   (0.142) 0.243 0.018 0.106 0.221 0.126 0.018 

Locus 497 : 
2 alleles
4.3% missing data
   1   (0.855) 0.942 0.980 0.844 0.916 0.884 0.986 
   3   (0.145) 0.058 0.020 0.156 0.084 0.116 0.014 

Locus 498 : 
2 alleles
12.3% missing data
   3   (0.885) 0.920 0.986 0.901 0.663 0.931 0.986 
   2   (0.115) 0.080 0.014 0.099 0.337 0.069 0.014 

Locus 499 : 
2 alleles
4.3% missing data
   4   (0.905) 0.384 0.986 0.965 0.965 0.907 0.983 
   2   (0.095) 0.616 0.014 0.035 0.035 0.093 0.017 

Locus 500 : 
2 alleles
15.2% missing data
   1   (0.836) 0.950 0.974 0.890 0.934 0.782 0.973 
   3   (0.164) 0.050 0.026 0.110 0.066 0.218 0.027 

Locus 501 : 
2 alleles
1.4% missing data
   1   (0.683) 0.907 0.953 0.705 0.648 0.649 0.909 
   2   (0.317) 0.093 0.047 0.295 0.352 0.351 0.091 

Locus 502 : 
2 alleles
10.9% missing data
   2   (0.949) 0.978 0.994 0.919 0.989 0.986 0.999 
   4   (0.051) 0.022 0.006 0.081 0.011 0.014 0.001 

Locus 503 : 
2 alleles
16.7% missing data
   4   (0.818) 0.935 0.973 0.878 0.900 0.751 0.980 
   3   (0.182) 0.065 0.027 0.122 0.100 0.249 0.020 

Locus 504 : 
2 alleles
6.5% missing data
   1   (0.780) 0.907 0.916 0.799 0.932 0.752 0.959 
   3   (0.220) 0.093 0.084 0.201 0.068 0.248 0.041 

Locus 505 : 
2 alleles
11.6% missing data
   1   (0.401) 0.446 0.767 0.459 0.676 0.306 0.161 
   3   (0.599) 0.554 0.233 0.541 0.324 0.694 0.839 

Locus 506 : 
2 alleles
3.6% missing data
   4   (0.912) 0.955 0.988 0.927 0.974 0.935 0.995 
   2   (0.088) 0.045 0.012 0.073 0.026 0.065 0.005 

Locus 507 : 
2 alleles
5.8% missing data
   4   (0.632) 0.668 0.240 0.651 0.819 0.651 0.369 
   1   (0.368) 0.332 0.760 0.349 0.181 0.349 0.631 

Locus 508 : 
2 alleles
18.1% missing data
   3   (0.913) 0.941 0.989 0.907 0.914 0.954 0.996 
   4   (0.087) 0.059 0.011 0.093 0.086 0.046 0.004 

Locus 509 : 
2 alleles
17.4% missing data
   1   (0.836) 0.958 0.979 0.852 0.927 0.829 0.984 
   3   (0.164) 0.042 0.021 0.148 0.073 0.171 0.016 

Locus 510 : 
2 alleles
4.3% missing data
   1   (0.699) 0.884 0.956 0.745 0.357 0.664 0.967 
   4   (0.301) 0.116 0.044 0.255 0.643 0.336 0.033 

Locus 511 : 
2 alleles
15.9% missing data
   1   (0.892) 0.950 0.987 0.958 0.708 0.870 0.946 
   3   (0.108) 0.050 0.013 0.042 0.292 0.130 0.054 

Locus 512 : 
2 alleles
15.9% missing data
   3   (0.896) 0.977 0.309 0.941 0.947 0.927 0.968 
   1   (0.104) 0.023 0.691 0.059 0.053 0.073 0.032 

Locus 513 : 
2 alleles
3.6% missing data
   2   (0.757) 0.878 0.764 0.830 0.791 0.720 0.707 
   4   (0.243) 0.122 0.236 0.170 0.209 0.280 0.293 

Locus 514 : 
2 alleles
10.1% missing data
   1   (0.772) 0.896 0.968 0.791 0.914 0.733 0.977 
   3   (0.228) 0.104 0.032 0.209 0.086 0.267 0.023 

Locus 515 : 
2 alleles
3.6% missing data
   4   (0.869) 0.964 0.982 0.916 0.940 0.839 0.987 
   1   (0.131) 0.036 0.018 0.084 0.060 0.161 0.013 

Locus 516 : 
2 alleles
13.8% missing data
   2   (0.872) 0.959 0.984 0.868 0.912 0.900 0.990 
   4   (0.128) 0.041 0.016 0.132 0.088 0.100 0.010 

Locus 517 : 
2 alleles
3.6% missing data
   1   (0.743) 0.703 0.963 0.736 0.883 0.736 0.968 
   4   (0.257) 0.297 0.037 0.264 0.117 0.264 0.032 

Locus 518 : 
2 alleles
6.5% missing data
   4   (0.761) 0.907 0.965 0.793 0.828 0.724 0.940 
   3   (0.239) 0.093 0.035 0.207 0.172 0.276 0.060 

Locus 519 : 
2 alleles
2.9% missing data
   3   (0.694) 0.866 0.902 0.774 0.658 0.611 0.857 
   1   (0.306) 0.134 0.098 0.226 0.342 0.389 0.143 

Locus 520 : 
2 alleles
5.1% missing data
   3   (0.703) 0.935 0.164 0.894 0.557 0.561 0.072 
   4   (0.297) 0.065 0.836 0.106 0.443 0.439 0.928 

Locus 521 : 
2 alleles
3.6% missing data
   2   (0.874) 0.961 0.985 0.959 0.588 0.834 0.855 
   4   (0.126) 0.039 0.015 0.041 0.412 0.166 0.145 

Locus 522 : 
2 alleles
13.8% missing data
   2   (0.913) 0.951 0.989 0.855 0.967 0.966 0.996 
   4   (0.087) 0.049 0.011 0.145 0.033 0.034 0.004 

Locus 523 : 
2 alleles
7.2% missing data
   4   (0.866) 0.768 0.981 0.872 0.918 0.897 0.988 
   3   (0.134) 0.232 0.019 0.128 0.082 0.103 0.012 

Locus 524 : 
2 alleles
13.0% missing data
   1   (0.894) 0.970 0.986 0.948 0.925 0.868 0.986 
   3   (0.106) 0.030 0.014 0.052 0.075 0.132 0.014 

Locus 525 : 
2 alleles
8.0% missing data
   2   (0.914) 0.941 0.989 0.975 0.582 0.902 0.977 
   4   (0.086) 0.059 0.011 0.025 0.418 0.098 0.023 

Locus 526 : 
2 alleles
5.1% missing data
   2   (0.404) 0.421 0.510 0.414 0.182 0.398 0.405 
   3   (0.596) 0.579 0.490 0.586 0.818 0.602 0.595 

Locus 527 : 
2 alleles
5.1% missing data
   2   (0.852) 0.921 0.146 0.901 0.962 0.865 0.977 
   4   (0.148) 0.079 0.854 0.099 0.038 0.135 0.023 

Locus 528 : 
2 alleles
12.3% missing data
   4   (0.887) 0.868 0.981 0.896 0.613 0.942 0.976 
   1   (0.113) 0.132 0.019 0.104 0.387 0.058 0.024 

Locus 529 : 
2 alleles
12.3% missing data
   2   (0.879) 0.892 0.982 0.923 0.875 0.875 0.987 
   4   (0.121) 0.108 0.018 0.077 0.125 0.125 0.013 

Locus 530 : 
2 alleles
2.9% missing data
   1   (0.909) 0.971 0.988 0.921 0.929 0.940 0.994 
   4   (0.091) 0.029 0.012 0.079 0.071 0.060 0.006 

Locus 531 : 
2 alleles
4.3% missing data
   1   (0.760) 0.671 0.915 0.689 0.724 0.831 0.967 
   3   (0.240) 0.329 0.085 0.311 0.276 0.169 0.033 

Locus 532 : 
2 alleles
12.3% missing data
   1   (0.598) 0.842 0.931 0.380 0.743 0.705 0.959 
   4   (0.402) 0.158 0.069 0.620 0.257 0.295 0.041 

Locus 533 : 
2 alleles
5.1% missing data
   1   (0.884) 0.974 0.961 0.888 0.972 0.904 0.994 
   4   (0.116) 0.026 0.039 0.112 0.028 0.096 0.006 

Locus 534 : 
2 alleles
12.3% missing data
   2   (0.874) 0.962 0.962 0.845 0.964 0.914 0.987 
   4   (0.126) 0.038 0.038 0.155 0.036 0.086 0.013 

Locus 535 : 
2 alleles
17.4% missing data
   3   (0.684) 0.721 0.950 0.685 0.611 0.676 0.943 
   1   (0.316) 0.279 0.050 0.315 0.389 0.324 0.057 

Locus 536 : 
2 alleles
2.9% missing data
   1   (0.864) 0.946 0.960 0.900 0.900 0.865 0.965 
   3   (0.136) 0.054 0.040 0.100 0.100 0.135 0.035 

Locus 537 : 
2 alleles
3.6% missing data
   2   (0.457) 0.424 0.065 0.471 0.836 0.440 0.199 
   4   (0.543) 0.576 0.935 0.529 0.164 0.560 0.801 

Locus 538 : 
2 alleles
15.9% missing data
   3   (0.798) 0.673 0.970 0.874 0.909 0.729 0.952 
   1   (0.202) 0.327 0.030 0.126 0.091 0.271 0.048 

Locus 539 : 
2 alleles
13.8% missing data
   2   (0.781) 0.935 0.926 0.836 0.775 0.743 0.861 
   4   (0.219) 0.065 0.074 0.164 0.225 0.257 0.139 

Locus 540 : 
2 alleles
10.1% missing data
   2   (0.761) 0.916 0.316 0.845 0.843 0.706 0.915 
   4   (0.239) 0.084 0.684 0.155 0.157 0.294 0.085 

Locus 541 : 
2 alleles
11.6% missing data
   3   (0.610) 0.816 0.604 0.597 0.497 0.616 0.841 
   4   (0.390) 0.184 0.396 0.403 0.503 0.384 0.159 

Locus 542 : 
2 alleles
3.6% missing data
   1   (0.889) 0.245 0.987 0.972 0.825 0.854 0.974 
   3   (0.111) 0.755 0.013 0.028 0.175 0.146 0.026 

Locus 543 : 
2 alleles
10.1% missing data
   1   (0.930) 0.968 0.991 0.917 0.980 0.969 0.998 
   3   (0.070) 0.032 0.009 0.083 0.020 0.031 0.002 

Locus 544 : 
2 alleles
5.1% missing data
   1   (0.912) 0.978 0.975 0.949 0.973 0.915 0.990 
   3   (0.088) 0.022 0.025 0.051 0.027 0.085 0.010 

Locus 545 : 
2 alleles
2.9% missing data
   2   (0.840) 0.924 0.979 0.811 0.921 0.873 0.988 
   1   (0.160) 0.076 0.021 0.189 0.079 0.127 0.012 

Locus 546 : 
2 alleles
4.3% missing data
   2   (0.891) 0.974 0.857 0.907 0.965 0.913 0.988 
   4   (0.109) 0.026 0.143 0.093 0.035 0.087 0.012 

Locus 547 : 
2 alleles
5.8% missing data
   4   (0.754) 0.787 0.895 0.699 0.920 0.786 0.961 
   2   (0.246) 0.213 0.105 0.301 0.080 0.214 0.039 

Locus 548 : 
2 alleles
5.8% missing data
   3   (0.883) 0.968 0.983 0.935 0.956 0.855 0.967 
   1   (0.117) 0.032 0.017 0.065 0.044 0.145 0.033 

Locus 549 : 
2 alleles
2.9% missing data
   1   (0.110) 0.052 0.015 0.087 0.053 0.098 0.007 
   3   (0.890) 0.948 0.985 0.913 0.947 0.902 0.993 

Locus 550 : 
2 alleles
2.2% missing data
   1   (0.608) 0.464 0.944 0.633 0.387 0.602 0.846 
   4   (0.392) 0.536 0.056 0.367 0.613 0.398 0.154 

Locus 551 : 
2 alleles
2.9% missing data
   4   (0.906) 0.899 0.963 0.927 0.966 0.927 0.993 
   1   (0.094) 0.101 0.037 0.073 0.034 0.073 0.007 

Locus 552 : 
2 alleles
8.0% missing data
   2   (0.901) 0.981 0.986 0.842 0.947 0.956 0.996 
   4   (0.099) 0.019 0.014 0.158 0.053 0.044 0.004 

Locus 553 : 
2 alleles
10.1% missing data
   2   (0.810) 0.894 0.974 0.853 0.294 0.836 0.953 
   1   (0.190) 0.106 0.026 0.147 0.706 0.164 0.047 

Locus 554 : 
2 alleles
4.3% missing data
   1   (0.840) 0.957 0.977 0.927 0.712 0.765 0.934 
   3   (0.160) 0.043 0.023 0.073 0.288 0.235 0.066 

Locus 555 : 
2 alleles
11.6% missing data
   2   (0.869) 0.840 0.983 0.885 0.802 0.898 0.988 
   4   (0.131) 0.160 0.017 0.115 0.198 0.102 0.012 

Locus 556 : 
2 alleles
5.8% missing data
   4   (0.541) 0.440 0.905 0.782 0.162 0.375 0.056 
   2   (0.459) 0.560 0.095 0.218 0.838 0.625 0.944 

Locus 557 : 
2 alleles
14.5% missing data
   1   (0.827) 0.868 0.973 0.824 0.915 0.841 0.981 
   3   (0.173) 0.132 0.027 0.176 0.085 0.159 0.019 

Locus 558 : 
2 alleles
10.9% missing data
   1   (0.901) 0.929 0.763 0.955 0.901 0.924 0.717 
   2   (0.099) 0.071 0.237 0.045 0.099 0.076 0.283 

Locus 559 : 
2 alleles
2.2% missing data
   1   (0.915) 0.960 0.986 0.933 0.949 0.942 0.995 
   4   (0.085) 0.040 0.014 0.067 0.051 0.058 0.005 

Locus 560 : 
2 alleles
13.8% missing data
   2   (0.725) 0.588 0.600 0.787 0.427 0.758 0.587 
   4   (0.275) 0.412 0.400 0.213 0.573 0.242 0.413 

Locus 561 : 
2 alleles
5.8% missing data
   1   (0.499) 0.501 0.493 0.500 0.495 0.498 0.507 
   3   (0.501) 0.499 0.507 0.500 0.505 0.502 0.493 

Locus 562 : 
2 alleles
2.2% missing data
   2   (0.923) 0.969 0.989 0.952 0.928 0.945 0.993 
   4   (0.077) 0.031 0.011 0.048 0.072 0.055 0.007 

Locus 563 : 
2 alleles
1.4% missing data
   1   (0.897) 0.984 0.982 0.879 0.977 0.932 0.996 
   4   (0.103) 0.016 0.018 0.121 0.023 0.068 0.004 

Locus 564 : 
2 alleles
13.0% missing data
   4   (0.946) 0.991 0.993 0.911 0.991 0.984 0.999 
   3   (0.054) 0.009 0.007 0.089 0.009 0.016 0.001 

Locus 565 : 
2 alleles
1.4% missing data
   3   (0.899) 0.969 0.986 0.822 0.982 0.956 0.996 
   1   (0.101) 0.031 0.014 0.178 0.018 0.044 0.004 

Locus 566 : 
2 alleles
7.2% missing data
   1   (0.886) 0.947 0.980 0.921 0.958 0.883 0.988 
   3   (0.114) 0.053 0.020 0.079 0.042 0.117 0.012 

Locus 567 : 
2 alleles
10.9% missing data
   2   (0.706) 0.924 0.342 0.721 0.845 0.699 0.880 
   4   (0.294) 0.076 0.658 0.279 0.155 0.301 0.120 

Locus 568 : 
2 alleles
10.1% missing data
   3   (0.541) 0.467 0.338 0.584 0.398 0.529 0.707 
   4   (0.459) 0.533 0.662 0.416 0.602 0.471 0.293 

Locus 569 : 
2 alleles
12.3% missing data
   4   (0.847) 0.809 0.952 0.875 0.809 0.863 0.969 
   1   (0.153) 0.191 0.048 0.125 0.191 0.137 0.031 

Locus 570 : 
2 alleles
1.4% missing data
   2   (0.835) 0.924 0.177 0.907 0.936 0.816 0.965 
   3   (0.165) 0.076 0.823 0.093 0.064 0.184 0.035 

Locus 571 : 
2 alleles
16.7% missing data
   3   (0.915) 0.959 0.664 0.968 0.953 0.935 0.834 
   2   (0.085) 0.041 0.336 0.032 0.047 0.065 0.166 

Locus 572 : 
2 alleles
10.1% missing data
   2   (0.586) 0.779 0.547 0.688 0.502 0.478 0.853 
   1   (0.414) 0.221 0.453 0.312 0.498 0.522 0.147 

Locus 573 : 
2 alleles
13.8% missing data
   2   (0.776) 0.765 0.970 0.569 0.889 0.887 0.984 
   4   (0.224) 0.235 0.030 0.431 0.111 0.113 0.016 

Locus 574 : 
2 alleles
3.6% missing data
   3   (0.894) 0.876 0.987 0.950 0.864 0.881 0.983 
   1   (0.106) 0.124 0.013 0.050 0.136 0.119 0.017 

Locus 575 : 
2 alleles
12.3% missing data
   1   (0.895) 0.845 0.969 0.954 0.935 0.866 0.984 
   3   (0.105) 0.155 0.031 0.046 0.065 0.134 0.016 

Locus 576 : 
2 alleles
10.9% missing data
   1   (0.803) 0.952 0.250 0.781 0.936 0.850 0.976 
   4   (0.197) 0.048 0.750 0.219 0.064 0.150 0.024 

Locus 577 : 
2 alleles
4.3% missing data
   1   (0.908) 0.967 0.987 0.943 0.971 0.911 0.995 
   2   (0.092) 0.033 0.013 0.057 0.029 0.089 0.005 

Locus 578 : 
2 alleles
14.5% missing data
   2   (0.150) 0.032 0.022 0.124 0.046 0.163 0.024 
   4   (0.850) 0.968 0.978 0.876 0.954 0.837 0.976 

Locus 579 : 
2 alleles
15.2% missing data
   1   (0.900) 0.960 0.172 0.959 0.965 0.911 0.979 
   4   (0.100) 0.040 0.828 0.041 0.035 0.089 0.021 

Locus 580 : 
2 alleles
9.4% missing data
   2   (0.889) 0.819 0.985 0.967 0.630 0.860 0.948 
   4   (0.111) 0.181 0.015 0.033 0.370 0.140 0.052 

Locus 581 : 
2 alleles
5.1% missing data
   1   (0.808) 0.890 0.215 0.880 0.846 0.793 0.936 
   3   (0.192) 0.110 0.785 0.120 0.154 0.207 0.064 

Locus 582 : 
2 alleles
2.9% missing data
   3   (0.917) 0.976 0.985 0.962 0.974 0.905 0.993 
   1   (0.083) 0.024 0.015 0.038 0.026 0.095 0.007 

Locus 583 : 
2 alleles
4.3% missing data
   3   (0.089) 0.016 0.018 0.091 0.025 0.055 0.006 
   4   (0.911) 0.984 0.982 0.909 0.975 0.945 0.994 

Locus 584 : 
2 alleles
4.3% missing data
   3   (0.886) 0.954 0.334 0.968 0.849 0.877 0.623 
   2   (0.114) 0.046 0.666 0.032 0.151 0.123 0.377 

Locus 585 : 
2 alleles
6.5% missing data
   2   (0.330) 0.123 0.056 0.687 0.107 0.153 0.017 
   4   (0.670) 0.877 0.944 0.313 0.893 0.847 0.983 

Locus 586 : 
2 alleles
12.3% missing data
   1   (0.277) 0.341 0.038 0.234 0.192 0.319 0.097 
   3   (0.723) 0.659 0.962 0.766 0.808 0.681 0.903 

Locus 587 : 
2 alleles
1.4% missing data
   2   (0.847) 0.947 0.628 0.927 0.928 0.812 0.727 
   4   (0.153) 0.053 0.372 0.073 0.072 0.188 0.273 

Locus 588 : 
2 alleles
13.0% missing data
   2   (0.904) 0.940 0.988 0.967 0.565 0.909 0.966 
   1   (0.096) 0.060 0.012 0.033 0.435 0.091 0.034 

Locus 589 : 
2 alleles
16.7% missing data
   1   (0.671) 0.895 0.658 0.735 0.478 0.657 0.458 
   3   (0.329) 0.105 0.342 0.265 0.522 0.343 0.542 

Locus 590 : 
2 alleles
5.8% missing data
   3   (0.899) 0.705 0.988 0.948 0.951 0.910 0.989 
   2   (0.101) 0.295 0.012 0.052 0.049 0.090 0.011 

Locus 591 : 
2 alleles
1.4% missing data
   2   (0.908) 0.963 0.986 0.968 0.940 0.864 0.989 
   4   (0.092) 0.037 0.014 0.032 0.060 0.136 0.011 

Locus 592 : 
2 alleles
10.9% missing data
   4   (0.898) 0.959 0.984 0.885 0.964 0.936 0.993 
   2   (0.102) 0.041 0.016 0.115 0.036 0.064 0.007 

Locus 593 : 
2 alleles
13.8% missing data
   1   (0.830) 0.854 0.952 0.893 0.774 0.825 0.800 
   3   (0.170) 0.146 0.048 0.107 0.226 0.175 0.200 

Locus 594 : 
2 alleles
18.8% missing data
   1   (0.087) 0.026 0.016 0.117 0.026 0.042 0.004 
   4   (0.913) 0.974 0.984 0.883 0.974 0.958 0.996 

Locus 595 : 
2 alleles
10.1% missing data
   4   (0.877) 0.969 0.974 0.958 0.722 0.833 0.923 
   2   (0.123) 0.031 0.026 0.042 0.278 0.167 0.077 

Locus 596 : 
2 alleles
14.5% missing data
   2   (0.808) 0.244 0.175 0.883 0.949 0.821 0.954 
   4   (0.192) 0.756 0.825 0.117 0.051 0.179 0.046 

Locus 597 : 
2 alleles
12.3% missing data
   1   (0.276) 0.162 0.281 0.273 0.418 0.249 0.130 
   4   (0.724) 0.838 0.719 0.727 0.582 0.751 0.870 

Locus 598 : 
2 alleles
14.5% missing data
   1   (0.745) 0.258 0.282 0.841 0.581 0.757 0.873 
   3   (0.255) 0.742 0.718 0.159 0.419 0.243 0.127 

Locus 599 : 
2 alleles
13.0% missing data
   3   (0.650) 0.646 0.301 0.685 0.239 0.686 0.898 
   1   (0.350) 0.354 0.699 0.315 0.761 0.314 0.102 

Locus 600 : 
2 alleles
2.9% missing data
   3   (0.829) 0.939 0.421 0.856 0.926 0.855 0.919 
   4   (0.171) 0.061 0.579 0.144 0.074 0.145 0.081 

Locus 601 : 
2 alleles
14.5% missing data
   3   (0.201) 0.195 0.028 0.216 0.090 0.185 0.026 
   1   (0.799) 0.805 0.972 0.784 0.910 0.815 0.974 

Locus 602 : 
2 alleles
8.0% missing data
   1   (0.094) 0.021 0.871 0.128 0.029 0.029 0.003 
   3   (0.906) 0.979 0.129 0.872 0.971 0.971 0.997 

Locus 603 : 
2 alleles
5.1% missing data
   1   (0.810) 0.706 0.975 0.931 0.701 0.678 0.914 
   2   (0.190) 0.294 0.025 0.069 0.299 0.322 0.086 

Locus 604 : 
2 alleles
5.8% missing data
   3   (0.704) 0.915 0.319 0.778 0.702 0.662 0.802 
   1   (0.296) 0.085 0.681 0.222 0.298 0.338 0.198 

Locus 605 : 
2 alleles
7.2% missing data
   4   (0.840) 0.924 0.978 0.855 0.903 0.847 0.973 
   2   (0.160) 0.076 0.022 0.145 0.097 0.153 0.027 

Locus 606 : 
2 alleles
10.9% missing data
   1   (0.764) 0.833 0.680 0.798 0.870 0.778 0.466 
   2   (0.236) 0.167 0.320 0.202 0.130 0.222 0.534 

Locus 607 : 
2 alleles
5.1% missing data
   3   (0.815) 0.931 0.929 0.885 0.879 0.748 0.948 
   1   (0.185) 0.069 0.071 0.115 0.121 0.252 0.052 

Locus 608 : 
2 alleles
2.9% missing data
   3   (0.950) 0.992 0.985 0.907 0.992 0.989 0.999 
   4   (0.050) 0.008 0.015 0.093 0.008 0.011 0.001 

Locus 609 : 
2 alleles
6.5% missing data
   3   (0.907) 0.967 0.987 0.979 0.598 0.870 0.964 
   1   (0.093) 0.033 0.013 0.021 0.402 0.130 0.036 

Locus 610 : 
2 alleles
0.7% missing data
   1   (0.638) 0.911 0.470 0.582 0.747 0.682 0.624 
   3   (0.362) 0.089 0.530 0.418 0.253 0.318 0.376 

Locus 611 : 
2 alleles
3.6% missing data
   4   (0.813) 0.884 0.928 0.850 0.934 0.782 0.973 
   3   (0.187) 0.116 0.072 0.150 0.066 0.218 0.027 

Locus 612 : 
2 alleles
2.9% missing data
   2   (0.952) 0.993 0.994 0.920 0.991 0.989 0.999 
   4   (0.048) 0.007 0.006 0.080 0.009 0.011 0.001 

Locus 613 : 
2 alleles
8.0% missing data
   3   (0.073) 0.012 0.009 0.106 0.019 0.028 0.002 
   4   (0.927) 0.988 0.991 0.894 0.981 0.972 0.998 

Locus 614 : 
2 alleles
13.8% missing data
   3   (0.895) 0.897 0.984 0.966 0.845 0.849 0.915 
   1   (0.105) 0.103 0.016 0.034 0.155 0.151 0.085 

Locus 615 : 
2 alleles
2.9% missing data
   2   (0.789) 0.917 0.974 0.854 0.872 0.734 0.801 
   4   (0.211) 0.083 0.026 0.146 0.128 0.266 0.199 

Locus 616 : 
2 alleles
11.6% missing data
   3   (0.851) 0.946 0.979 0.887 0.767 0.866 0.955 
   4   (0.149) 0.054 0.021 0.113 0.233 0.134 0.045 

Locus 617 : 
2 alleles
0.7% missing data
   2   (0.914) 0.976 0.989 0.951 0.965 0.918 0.993 
   4   (0.086) 0.024 0.011 0.049 0.035 0.082 0.007 

Locus 618 : 
2 alleles
13.8% missing data
   1   (0.056) 0.009 0.053 0.094 0.010 0.016 0.002 
   3   (0.944) 0.991 0.947 0.906 0.990 0.984 0.998 

Locus 619 : 
2 alleles
0.7% missing data
   2   (0.843) 0.966 0.977 0.861 0.872 0.850 0.959 
   4   (0.157) 0.034 0.023 0.139 0.128 0.150 0.041 

Locus 620 : 
2 alleles
11.6% missing data
   1   (0.800) 0.930 0.969 0.827 0.915 0.769 0.972 
   4   (0.200) 0.070 0.031 0.173 0.085 0.231 0.028 

Locus 621 : 
2 alleles
15.2% missing data
   1   (0.876) 0.743 0.870 0.939 0.810 0.867 0.973 
   3   (0.124) 0.257 0.130 0.061 0.190 0.133 0.027 

Locus 622 : 
2 alleles
4.3% missing data
   3   (0.603) 0.599 0.836 0.617 0.708 0.556 0.901 
   1   (0.397) 0.401 0.164 0.383 0.292 0.444 0.099 

Locus 623 : 
2 alleles
6.5% missing data
   1   (0.900) 0.954 0.986 0.949 0.856 0.898 0.977 
   3   (0.100) 0.046 0.014 0.051 0.144 0.102 0.023 

Locus 624 : 
2 alleles
13.0% missing data
   3   (0.791) 0.659 0.812 0.809 0.756 0.834 0.701 
   4   (0.209) 0.341 0.188 0.191 0.244 0.166 0.299 

Locus 625 : 
2 alleles
11.6% missing data
   1   (0.772) 0.883 0.779 0.781 0.709 0.782 0.971 
   3   (0.228) 0.117 0.221 0.219 0.291 0.218 0.029 

Locus 626 : 
2 alleles
7.2% missing data
   1   (0.886) 0.953 0.956 0.927 0.964 0.872 0.989 
   2   (0.114) 0.047 0.044 0.073 0.036 0.128 0.011 

Locus 627 : 
2 alleles
16.7% missing data
   2   (0.293) 0.807 0.043 0.321 0.183 0.255 0.036 
   4   (0.707) 0.193 0.957 0.679 0.817 0.745 0.964 

Locus 628 : 
2 alleles
3.6% missing data
   1   (0.432) 0.885 0.156 0.482 0.417 0.394 0.074 
   3   (0.568) 0.115 0.844 0.518 0.583 0.606 0.926 

Locus 629 : 
2 alleles
10.9% missing data
   1   (0.862) 0.842 0.954 0.916 0.744 0.861 0.962 
   3   (0.138) 0.158 0.046 0.084 0.256 0.139 0.038 

Locus 630 : 
2 alleles
1.4% missing data
   2   (0.076) 0.042 0.010 0.048 0.052 0.056 0.005 
   4   (0.924) 0.958 0.990 0.952 0.948 0.944 0.995 

Locus 631 : 
2 alleles
15.2% missing data
   2   (0.843) 0.908 0.980 0.937 0.749 0.761 0.899 
   4   (0.157) 0.092 0.020 0.063 0.251 0.239 0.101 

Locus 632 : 
2 alleles
4.3% missing data
   4   (0.827) 0.901 0.975 0.753 0.944 0.879 0.987 
   1   (0.173) 0.099 0.025 0.247 0.056 0.121 0.013 

Locus 633 : 
2 alleles
6.5% missing data
   1   (0.900) 0.971 0.959 0.935 0.958 0.909 0.972 
   3   (0.100) 0.029 0.041 0.065 0.042 0.091 0.028 

Locus 634 : 
2 alleles
1.4% missing data
   4   (0.904) 0.748 0.643 0.962 0.823 0.946 0.933 
   2   (0.096) 0.252 0.357 0.038 0.177 0.054 0.067 

Locus 635 : 
2 alleles
11.6% missing data
   2   (0.121) 0.112 0.015 0.125 0.048 0.090 0.012 
   4   (0.879) 0.888 0.985 0.875 0.952 0.910 0.988 

Locus 636 : 
2 alleles
15.9% missing data
   1   (0.895) 0.957 0.986 0.900 0.945 0.925 0.984 
   3   (0.105) 0.043 0.014 0.100 0.055 0.075 0.016 

Locus 637 : 
2 alleles
10.9% missing data
   3   (0.886) 0.917 0.954 0.952 0.963 0.841 0.904 
   1   (0.114) 0.083 0.046 0.048 0.037 0.159 0.096 

Locus 638 : 
2 alleles
4.3% missing data
   4   (0.909) 0.977 0.989 0.806 0.975 0.970 0.997 
   2   (0.091) 0.023 0.011 0.194 0.025 0.030 0.003 

Locus 639 : 
2 alleles
10.9% missing data
   3   (0.736) 0.914 0.903 0.735 0.797 0.724 0.935 
   1   (0.264) 0.086 0.097 0.265 0.203 0.276 0.065 

Locus 640 : 
2 alleles
9.4% missing data
   2   (0.807) 0.648 0.973 0.889 0.845 0.741 0.955 
   1   (0.193) 0.352 0.027 0.111 0.155 0.259 0.045 

Locus 641 : 
2 alleles
6.5% missing data
   1   (0.906) 0.980 0.908 0.895 0.974 0.947 0.993 
   3   (0.094) 0.020 0.092 0.105 0.026 0.053 0.007 

Locus 642 : 
2 alleles
13.0% missing data
   1   (0.903) 0.979 0.987 0.900 0.970 0.933 0.995 
   4   (0.097) 0.021 0.013 0.100 0.030 0.067 0.005 

Locus 643 : 
2 alleles
1.4% missing data
   2   (0.670) 0.648 0.824 0.743 0.758 0.645 0.227 
   4   (0.330) 0.352 0.176 0.257 0.242 0.355 0.773 

Locus 644 : 
2 alleles
5.8% missing data
   3   (0.874) 0.967 0.983 0.931 0.727 0.875 0.979 
   4   (0.126) 0.033 0.017 0.069 0.273 0.125 0.021 

Locus 645 : 
2 alleles
2.2% missing data
   3   (0.889) 0.946 0.966 0.919 0.897 0.904 0.979 
   2   (0.111) 0.054 0.034 0.081 0.103 0.096 0.021 

Locus 646 : 
2 alleles
16.7% missing data
   3   (0.877) 0.905 0.951 0.949 0.884 0.838 0.867 
   2   (0.123) 0.095 0.049 0.051 0.116 0.162 0.133 

Locus 647 : 
2 alleles
1.4% missing data
   1   (0.840) 0.932 0.584 0.878 0.936 0.856 0.937 
   2   (0.160) 0.068 0.416 0.122 0.064 0.144 0.063 

Locus 648 : 
2 alleles
11.6% missing data
   4   (0.928) 0.964 0.989 0.908 0.968 0.971 0.997 
   2   (0.072) 0.036 0.011 0.092 0.032 0.029 0.003 

Locus 649 : 
2 alleles
8.7% missing data
   2   (0.327) 0.336 0.199 0.331 0.306 0.279 0.742 
   4   (0.673) 0.664 0.801 0.669 0.694 0.721 0.258 

Locus 650 : 
2 alleles
15.2% missing data
   2   (0.781) 0.180 0.240 0.882 0.835 0.770 0.905 
   3   (0.219) 0.820 0.760 0.118 0.165 0.230 0.095 

Locus 651 : 
2 alleles
9.4% missing data
   1   (0.112) 0.062 0.014 0.151 0.048 0.063 0.007 
   4   (0.888) 0.938 0.986 0.849 0.952 0.937 0.993 

Locus 652 : 
2 alleles
10.1% missing data
   2   (0.953) 0.980 0.994 0.931 0.990 0.988 0.999 
   4   (0.047) 0.020 0.006 0.069 0.010 0.012 0.001 

Locus 653 : 
2 alleles
13.0% missing data
   1   (0.886) 0.916 0.961 0.936 0.885 0.875 0.985 
   3   (0.114) 0.084 0.039 0.064 0.115 0.125 0.015 

Locus 654 : 
2 alleles
10.1% missing data
   3   (0.844) 0.895 0.979 0.875 0.800 0.851 0.976 
   1   (0.156) 0.105 0.021 0.125 0.200 0.149 0.024 

Locus 655 : 
2 alleles
1.4% missing data
   3   (0.950) 0.993 0.994 0.907 0.992 0.989 0.999 
   2   (0.050) 0.007 0.006 0.093 0.008 0.011 0.001 

Locus 656 : 
2 alleles
2.2% missing data
   3   (0.761) 0.933 0.036 0.741 0.906 0.807 0.962 
   4   (0.239) 0.067 0.964 0.259 0.094 0.193 0.038 

Locus 657 : 
2 alleles
13.8% missing data
   4   (0.611) 0.651 0.353 0.665 0.640 0.578 0.737 
   2   (0.389) 0.349 0.647 0.335 0.360 0.422 0.263 

Locus 658 : 
2 alleles
18.1% missing data
   4   (0.886) 0.966 0.984 0.931 0.891 0.879 0.980 
   2   (0.114) 0.034 0.016 0.069 0.109 0.121 0.020 

Locus 659 : 
2 alleles
5.1% missing data
   2   (0.827) 0.943 0.272 0.886 0.903 0.829 0.900 
   4   (0.173) 0.057 0.728 0.114 0.097 0.171 0.100 

Locus 660 : 
2 alleles
4.3% missing data
   4   (0.898) 0.943 0.986 0.913 0.745 0.946 0.984 
   2   (0.102) 0.057 0.014 0.087 0.255 0.054 0.016 

Locus 661 : 
2 alleles
13.8% missing data
   1   (0.849) 0.892 0.806 0.899 0.848 0.876 0.399 
   3   (0.151) 0.108 0.194 0.101 0.152 0.124 0.601 

Locus 662 : 
2 alleles
2.2% missing data
   2   (0.890) 0.979 0.344 0.931 0.850 0.931 0.970 
   4   (0.110) 0.021 0.656 0.069 0.150 0.069 0.030 

Locus 663 : 
2 alleles
2.9% missing data
   3   (0.890) 0.949 0.986 0.924 0.963 0.889 0.992 
   1   (0.110) 0.051 0.014 0.076 0.037 0.111 0.008 

Locus 664 : 
2 alleles
15.9% missing data
   2   (0.890) 0.954 0.986 0.861 0.945 0.935 0.992 
   4   (0.110) 0.046 0.014 0.139 0.055 0.065 0.008 

Locus 665 : 
2 alleles
5.8% missing data
   1   (0.834) 0.941 0.982 0.887 0.800 0.830 0.743 
   3   (0.166) 0.059 0.018 0.113 0.200 0.170 0.257 

Locus 666 : 
2 alleles
5.1% missing data
   2   (0.886) 0.962 0.960 0.919 0.952 0.886 0.985 
   4   (0.114) 0.038 0.040 0.081 0.048 0.114 0.015 

Locus 667 : 
2 alleles
2.9% missing data
   3   (0.855) 0.887 0.981 0.939 0.928 0.757 0.966 
   1   (0.145) 0.113 0.019 0.061 0.072 0.243 0.034 

Locus 668 : 
2 alleles
5.1% missing data
   2   (0.785) 0.513 0.969 0.832 0.904 0.772 0.908 
   4   (0.215) 0.487 0.031 0.168 0.096 0.228 0.092 

Locus 669 : 
2 alleles
5.8% missing data
   1   (0.705) 0.661 0.241 0.635 0.908 0.776 0.962 
   3   (0.295) 0.339 0.759 0.365 0.092 0.224 0.038 

Locus 670 : 
2 alleles
3.6% missing data
   1   (0.853) 0.934 0.979 0.791 0.921 0.906 0.992 
   3   (0.147) 0.066 0.021 0.209 0.079 0.094 0.008 

Locus 671 : 
2 alleles
12.3% missing data
   2   (0.740) 0.916 0.526 0.761 0.818 0.756 0.628 
   4   (0.260) 0.084 0.474 0.239 0.182 0.244 0.372 

Locus 672 : 
2 alleles
16.7% missing data
   3   (0.862) 0.536 0.847 0.915 0.920 0.871 0.986 
   4   (0.138) 0.464 0.153 0.085 0.080 0.129 0.014 

Locus 673 : 
2 alleles
3.6% missing data
   1   (0.247) 0.102 0.813 0.200 0.172 0.256 0.057 
   4   (0.753) 0.898 0.187 0.800 0.828 0.744 0.943 

Locus 674 : 
2 alleles
13.0% missing data
   2   (0.720) 0.647 0.284 0.689 0.852 0.773 0.946 
   4   (0.280) 0.353 0.716 0.311 0.148 0.227 0.054 

Locus 675 : 
2 alleles
2.9% missing data
   1   (0.897) 0.585 0.984 0.955 0.971 0.892 0.990 
   3   (0.103) 0.415 0.016 0.045 0.029 0.108 0.010 

Locus 676 : 
2 alleles
11.6% missing data
   1   (0.629) 0.606 0.226 0.639 0.814 0.626 0.845 
   3   (0.371) 0.394 0.774 0.361 0.186 0.374 0.155 

Locus 677 : 
2 alleles
1.4% missing data
   3   (0.789) 0.841 0.175 0.800 0.919 0.824 0.950 
   1   (0.211) 0.159 0.825 0.200 0.081 0.176 0.050 

Locus 678 : 
2 alleles
2.2% missing data
   2   (0.898) 0.953 0.340 0.974 0.924 0.867 0.951 
   4   (0.102) 0.047 0.660 0.026 0.076 0.133 0.049 

Locus 679 : 
2 alleles
9.4% missing data
   1   (0.529) 0.409 0.813 0.599 0.201 0.484 0.750 
   3   (0.471) 0.591 0.187 0.401 0.799 0.516 0.250 

Locus 680 : 
2 alleles
4.3% missing data
   4   (0.893) 0.921 0.985 0.960 0.900 0.845 0.976 
   2   (0.107) 0.079 0.015 0.040 0.100 0.155 0.024 

Locus 681 : 
2 alleles
13.0% missing data
   1   (0.506) 0.476 0.085 0.525 0.790 0.527 0.058 
   4   (0.494) 0.524 0.915 0.475 0.210 0.473 0.942 

Locus 682 : 
2 alleles
16.7% missing data
   1   (0.819) 0.954 0.812 0.771 0.937 0.862 0.971 
   3   (0.181) 0.046 0.188 0.229 0.063 0.138 0.029 

Locus 683 : 
2 alleles
11.6% missing data
   4   (0.857) 0.778 0.177 0.916 0.946 0.872 0.970 
   2   (0.143) 0.222 0.823 0.084 0.054 0.128 0.030 

Locus 684 : 
2 alleles
12.3% missing data
   2   (0.856) 0.946 0.854 0.904 0.890 0.845 0.959 
   4   (0.144) 0.054 0.146 0.096 0.110 0.155 0.041 

Locus 685 : 
2 alleles
17.4% missing data
   1   (0.428) 0.438 0.253 0.337 0.636 0.458 0.812 
   4   (0.572) 0.562 0.747 0.663 0.364 0.542 0.188 

Locus 686 : 
2 alleles
17.4% missing data
   3   (0.105) 0.032 0.013 0.065 0.132 0.100 0.017 
   4   (0.895) 0.968 0.987 0.935 0.868 0.900 0.983 

Locus 687 : 
2 alleles
18.1% missing data
   1   (0.055) 0.009 0.006 0.111 0.011 0.013 0.001 
   3   (0.945) 0.991 0.994 0.889 0.989 0.987 0.999 

Locus 688 : 
2 alleles
3.6% missing data
   1   (0.507) 0.220 0.853 0.536 0.437 0.486 0.573 
   4   (0.493) 0.780 0.147 0.464 0.563 0.514 0.427 

Locus 689 : 
2 alleles
2.2% missing data
   1   (0.093) 0.044 0.014 0.093 0.022 0.063 0.004 
   3   (0.907) 0.956 0.986 0.907 0.978 0.937 0.996 

Locus 690 : 
2 alleles
5.1% missing data
   4   (0.848) 0.891 0.978 0.842 0.940 0.870 0.986 
   1   (0.152) 0.109 0.022 0.158 0.060 0.130 0.014 

Locus 691 : 
2 alleles
10.1% missing data
   3   (0.777) 0.945 0.908 0.768 0.744 0.796 0.952 
   1   (0.223) 0.055 0.092 0.232 0.256 0.204 0.048 

Locus 692 : 
2 alleles
13.0% missing data
   2   (0.886) 0.968 0.897 0.906 0.901 0.910 0.987 
   3   (0.114) 0.032 0.103 0.094 0.099 0.090 0.013 

Locus 693 : 
2 alleles
1.4% missing data
   3   (0.200) 0.157 0.026 0.202 0.104 0.193 0.023 
   2   (0.800) 0.843 0.974 0.798 0.896 0.807 0.977 

Locus 694 : 
2 alleles
4.3% missing data
   4   (0.864) 0.946 0.373 0.866 0.789 0.930 0.951 
   2   (0.136) 0.054 0.627 0.134 0.211 0.070 0.049 

Locus 695 : 
2 alleles
12.3% missing data
   4   (0.928) 0.961 0.977 0.916 0.982 0.969 0.997 
   1   (0.072) 0.039 0.023 0.084 0.018 0.031 0.003 

Locus 696 : 
2 alleles
3.6% missing data
   2   (0.921) 0.982 0.967 0.934 0.975 0.949 0.995 
   4   (0.079) 0.018 0.033 0.066 0.025 0.051 0.005 

Locus 697 : 
2 alleles
10.9% missing data
   3   (0.756) 0.779 0.965 0.781 0.485 0.773 0.943 
   4   (0.244) 0.221 0.035 0.219 0.515 0.227 0.057 

Locus 698 : 
2 alleles
5.8% missing data
   3   (0.928) 0.982 0.991 0.897 0.985 0.972 0.998 
   1   (0.072) 0.018 0.009 0.103 0.015 0.028 0.002 

Locus 699 : 
2 alleles
10.9% missing data
   1   (0.132) 0.137 0.821 0.054 0.071 0.149 0.030 
   3   (0.868) 0.863 0.179 0.946 0.929 0.851 0.970 

Locus 700 : 
2 alleles
7.2% missing data
   2   (0.218) 0.048 0.616 0.163 0.066 0.246 0.109 
   3   (0.782) 0.952 0.384 0.837 0.934 0.754 0.891 

Locus 701 : 
2 alleles
1.4% missing data
   4   (0.118) 0.072 0.016 0.127 0.166 0.076 0.010 
   2   (0.882) 0.928 0.984 0.873 0.834 0.924 0.990 

Locus 702 : 
2 alleles
6.5% missing data
   1   (0.518) 0.170 0.739 0.553 0.254 0.558 0.164 
   3   (0.482) 0.830 0.261 0.447 0.746 0.442 0.836 

Locus 703 : 
2 alleles
1.4% missing data
   3   (0.867) 0.973 0.122 0.882 0.948 0.912 0.990 
   2   (0.133) 0.027 0.878 0.118 0.052 0.088 0.010 

Locus 704 : 
2 alleles
4.3% missing data
   3   (0.931) 0.966 0.979 0.993 0.884 0.799 0.968 
   2   (0.069) 0.034 0.021 0.007 0.116 0.201 0.032 

Locus 705 : 
2 alleles
6.5% missing data
   3   (0.731) 0.340 0.637 0.792 0.818 0.750 0.470 
   4   (0.269) 0.660 0.363 0.208 0.182 0.250 0.530 

Locus 706 : 
2 alleles
1.4% missing data
   3   (0.910) 0.973 0.987 0.950 0.975 0.910 0.978 
   4   (0.090) 0.027 0.013 0.050 0.025 0.090 0.022 

Locus 707 : 
2 alleles
9.4% missing data
   2   (0.662) 0.875 0.405 0.709 0.646 0.644 0.673 
   4   (0.338) 0.125 0.595 0.291 0.354 0.356 0.327 

Locus 708 : 
2 alleles
13.0% missing data
   1   (0.226) 0.214 0.483 0.151 0.403 0.222 0.226 
   3   (0.774) 0.786 0.517 0.849 0.597 0.778 0.774 

Locus 709 : 
2 alleles
15.9% missing data
   4   (0.888) 0.960 0.886 0.956 0.929 0.846 0.910 
   3   (0.112) 0.040 0.114 0.044 0.071 0.154 0.090 

Locus 710 : 
2 alleles
8.0% missing data
   2   (0.769) 0.912 0.971 0.834 0.623 0.733 0.894 
   4   (0.231) 0.088 0.029 0.166 0.377 0.267 0.106 

Locus 711 : 
2 alleles
12.3% missing data
   4   (0.909) 0.978 0.988 0.888 0.979 0.951 0.994 
   2   (0.091) 0.022 0.012 0.112 0.021 0.049 0.006 

Locus 712 : 
2 alleles
14.5% missing data
   1   (0.366) 0.391 0.121 0.396 0.444 0.338 0.165 
   3   (0.634) 0.609 0.879 0.604 0.556 0.662 0.835 

Locus 713 : 
2 alleles
5.8% missing data
   2   (0.790) 0.947 0.966 0.679 0.898 0.853 0.979 
   4   (0.210) 0.053 0.034 0.321 0.102 0.147 0.021 

Locus 714 : 
2 alleles
13.0% missing data
   3   (0.412) 0.115 0.892 0.379 0.429 0.385 0.878 
   1   (0.588) 0.885 0.108 0.621 0.571 0.615 0.122 

Locus 715 : 
2 alleles
3.6% missing data
   2   (0.861) 0.942 0.982 0.754 0.965 0.929 0.986 
   4   (0.139) 0.058 0.018 0.246 0.035 0.071 0.014 

Locus 716 : 
2 alleles
2.9% missing data
   2   (0.871) 0.934 0.983 0.911 0.823 0.879 0.958 
   4   (0.129) 0.066 0.017 0.089 0.177 0.121 0.042 

Locus 717 : 
2 alleles
3.6% missing data
   2   (0.880) 0.941 0.983 0.936 0.957 0.843 0.972 
   4   (0.120) 0.059 0.017 0.064 0.043 0.157 0.028 

Locus 718 : 
2 alleles
10.1% missing data
   3   (0.671) 0.789 0.276 0.721 0.583 0.665 0.834 
   4   (0.329) 0.211 0.724 0.279 0.417 0.335 0.166 

Locus 719 : 
2 alleles
4.3% missing data
   2   (0.136) 0.078 0.018 0.161 0.379 0.075 0.015 
   4   (0.864) 0.922 0.982 0.839 0.621 0.925 0.985 

Locus 720 : 
2 alleles
3.6% missing data
   3   (0.897) 0.977 0.988 0.901 0.977 0.921 0.993 
   4   (0.103) 0.023 0.012 0.099 0.023 0.079 0.007 

Locus 721 : 
2 alleles
13.0% missing data
   4   (0.841) 0.260 0.849 0.936 0.872 0.812 0.840 
   2   (0.159) 0.740 0.151 0.064 0.128 0.188 0.160 

Locus 722 : 
2 alleles
14.5% missing data
   3   (0.916) 0.978 0.986 0.936 0.937 0.942 0.991 
   4   (0.084) 0.022 0.014 0.064 0.063 0.058 0.009 

Locus 723 : 
2 alleles
2.9% missing data
   3   (0.908) 0.975 0.389 0.968 0.702 0.940 0.895 
   1   (0.092) 0.025 0.611 0.032 0.298 0.060 0.105 

Locus 724 : 
2 alleles
10.1% missing data
   1   (0.256) 0.085 0.038 0.440 0.106 0.168 0.014 
   3   (0.744) 0.915 0.962 0.560 0.894 0.832 0.986 

Locus 725 : 
2 alleles
13.8% missing data
   1   (0.779) 0.688 0.923 0.832 0.786 0.748 0.966 
   3   (0.221) 0.312 0.077 0.168 0.214 0.252 0.034 

Locus 726 : 
2 alleles
12.3% missing data
   3   (0.917) 0.982 0.899 0.922 0.946 0.953 0.995 
   1   (0.083) 0.018 0.101 0.078 0.054 0.047 0.005 

Locus 727 : 
2 alleles
11.6% missing data
   3   (0.697) 0.767 0.874 0.847 0.308 0.633 0.082 
   1   (0.303) 0.233 0.126 0.153 0.692 0.367 0.918 

Locus 728 : 
2 alleles
13.8% missing data
   4   (0.734) 0.364 0.754 0.814 0.777 0.719 0.618 
   3   (0.266) 0.636 0.246 0.186 0.223 0.281 0.382 

Locus 729 : 
2 alleles
17.4% missing data
   3   (0.896) 0.897 0.986 0.951 0.948 0.871 0.975 
   4   (0.104) 0.103 0.014 0.049 0.052 0.129 0.025 

Locus 730 : 
2 alleles
10.1% missing data
   3   (0.876) 0.936 0.982 0.883 0.961 0.893 0.990 
   1   (0.124) 0.064 0.018 0.117 0.039 0.107 0.010 

Locus 731 : 
2 alleles
5.1% missing data
   2   (0.641) 0.195 0.320 0.742 0.659 0.606 0.779 
   4   (0.359) 0.805 0.680 0.258 0.341 0.394 0.221 

Locus 732 : 
2 alleles
10.1% missing data
   4   (0.899) 0.929 0.987 0.907 0.965 0.927 0.992 
   1   (0.101) 0.071 0.013 0.093 0.035 0.073 0.008 

Locus 733 : 
2 alleles
2.2% missing data
   3   (0.703) 0.872 0.343 0.701 0.812 0.727 0.797 
   1   (0.297) 0.128 0.657 0.299 0.188 0.273 0.203 

Locus 734 : 
2 alleles
2.2% missing data
   3   (0.612) 0.914 0.953 0.674 0.778 0.509 0.624 
   1   (0.388) 0.086 0.047 0.326 0.222 0.491 0.376 

Locus 735 : 
2 alleles
11.6% missing data
   3   (0.889) 0.907 0.153 0.946 0.951 0.908 0.986 
   1   (0.111) 0.093 0.847 0.054 0.049 0.092 0.014 

Locus 736 : 
2 alleles
5.1% missing data
   2   (0.104) 0.038 0.707 0.097 0.278 0.035 0.011 
   4   (0.896) 0.962 0.293 0.903 0.722 0.965 0.989 

Locus 737 : 
2 alleles
13.8% missing data
   1   (0.507) 0.798 0.520 0.531 0.485 0.495 0.134 
   4   (0.493) 0.202 0.480 0.469 0.515 0.505 0.866 

Locus 738 : 
2 alleles
5.8% missing data
   4   (0.521) 0.461 0.917 0.501 0.535 0.485 0.933 
   2   (0.479) 0.539 0.083 0.499 0.465 0.515 0.067 

Locus 739 : 
2 alleles
10.9% missing data
   3   (0.913) 0.956 0.988 0.927 0.972 0.939 0.995 
   1   (0.087) 0.044 0.012 0.073 0.028 0.061 0.005 

Locus 740 : 
2 alleles
2.2% missing data
   2   (0.918) 0.984 0.988 0.898 0.980 0.960 0.997 
   4   (0.082) 0.016 0.012 0.102 0.020 0.040 0.003 

Locus 741 : 
2 alleles
5.8% missing data
   2   (0.841) 0.928 0.978 0.889 0.918 0.805 0.978 
   4   (0.159) 0.072 0.022 0.111 0.082 0.195 0.022 

Locus 742 : 
2 alleles
6.5% missing data
   4   (0.913) 0.981 0.986 0.978 0.915 0.844 0.985 
   2   (0.087) 0.019 0.014 0.022 0.085 0.156 0.015 

Locus 743 : 
2 alleles
2.9% missing data
   2   (0.166) 0.076 0.025 0.144 0.045 0.182 0.019 
   4   (0.834) 0.924 0.975 0.856 0.955 0.818 0.981 

Locus 744 : 
2 alleles
3.6% missing data
   1   (0.662) 0.484 0.952 0.803 0.821 0.488 0.894 
   3   (0.338) 0.516 0.048 0.197 0.179 0.512 0.106 

Locus 745 : 
2 alleles
4.3% missing data
   3   (0.841) 0.955 0.943 0.797 0.937 0.883 0.985 
   1   (0.159) 0.045 0.057 0.203 0.063 0.117 0.015 

Locus 746 : 
2 alleles
2.9% missing data
   3   (0.866) 0.920 0.957 0.852 0.868 0.908 0.988 
   1   (0.134) 0.080 0.043 0.148 0.132 0.092 0.012 

Locus 747 : 
2 alleles
2.9% missing data
   2   (0.069) 0.019 0.009 0.095 0.015 0.026 0.002 
   4   (0.931) 0.981 0.991 0.905 0.985 0.974 0.998 

Locus 748 : 
2 alleles
1.4% missing data
   2   (0.910) 0.977 0.987 0.945 0.920 0.920 0.992 
   4   (0.090) 0.023 0.013 0.055 0.080 0.080 0.008 

Locus 749 : 
2 alleles
8.0% missing data
   3   (0.273) 0.082 0.037 0.315 0.166 0.259 0.071 
   1   (0.727) 0.918 0.963 0.685 0.834 0.741 0.929 

Locus 750 : 
2 alleles
11.6% missing data
   3   (0.915) 0.940 0.987 0.933 0.945 0.944 0.991 
   1   (0.085) 0.060 0.013 0.067 0.055 0.056 0.009 

Locus 751 : 
2 alleles
13.8% missing data
   1   (0.250) 0.203 0.085 0.192 0.669 0.248 0.141 
   4   (0.750) 0.797 0.915 0.808 0.331 0.752 0.859 

Locus 752 : 
2 alleles
7.2% missing data
   3   (0.723) 0.392 0.958 0.662 0.731 0.789 0.969 
   4   (0.277) 0.608 0.042 0.338 0.269 0.211 0.031 

Locus 753 : 
2 alleles
3.6% missing data
   2   (0.800) 0.593 0.627 0.837 0.894 0.838 0.665 
   4   (0.200) 0.407 0.373 0.163 0.106 0.162 0.335 

Locus 754 : 
2 alleles
10.9% missing data
   1   (0.865) 0.965 0.977 0.860 0.618 0.918 0.989 
   3   (0.135) 0.035 0.023 0.140 0.382 0.082 0.011 

Locus 755 : 
2 alleles
2.2% missing data
   2   (0.765) 0.186 0.190 0.825 0.889 0.792 0.936 
   4   (0.235) 0.814 0.810 0.175 0.111 0.208 0.064 

Locus 756 : 
2 alleles
2.9% missing data
   4   (0.918) 0.297 0.990 0.986 0.960 0.889 0.947 
   2   (0.082) 0.703 0.010 0.014 0.040 0.111 0.053 

Locus 757 : 
2 alleles
5.8% missing data
   1   (0.579) 0.861 0.594 0.600 0.387 0.590 0.316 
   3   (0.421) 0.139 0.406 0.400 0.613 0.410 0.684 

Locus 758 : 
2 alleles
5.8% missing data
   4   (0.817) 0.910 0.941 0.815 0.790 0.846 0.941 
   1   (0.183) 0.090 0.059 0.185 0.210 0.154 0.059 

Locus 759 : 
2 alleles
14.5% missing data
   4   (0.548) 0.626 0.577 0.515 0.816 0.525 0.831 
   2   (0.452) 0.374 0.423 0.485 0.184 0.475 0.169 

Locus 760 : 
2 alleles
5.1% missing data
   2   (0.801) 0.898 0.972 0.830 0.857 0.783 0.962 
   3   (0.199) 0.102 0.028 0.170 0.143 0.217 0.038 

Locus 761 : 
2 alleles
10.1% missing data
   2   (0.882) 0.920 0.980 0.929 0.959 0.859 0.991 
   4   (0.118) 0.080 0.020 0.071 0.041 0.141 0.009 

Locus 762 : 
2 alleles
7.2% missing data
   1   (0.852) 0.845 0.978 0.830 0.921 0.890 0.988 
   2   (0.148) 0.155 0.022 0.170 0.079 0.110 0.012 

Locus 763 : 
2 alleles
3.6% missing data
   4   (0.891) 0.981 0.073 0.914 0.973 0.936 0.992 
   2   (0.109) 0.019 0.927 0.086 0.027 0.064 0.008 

Locus 764 : 
2 alleles
5.1% missing data
   2   (0.834) 0.916 0.975 0.881 0.874 0.806 0.975 
   4   (0.166) 0.084 0.025 0.119 0.126 0.194 0.025 

Locus 765 : 
2 alleles
17.4% missing data
   4   (0.526) 0.795 0.487 0.591 0.359 0.495 0.250 
   2   (0.474) 0.205 0.513 0.409 0.641 0.505 0.750 

Locus 766 : 
2 alleles
9.4% missing data
   2   (0.906) 0.946 0.988 0.903 0.964 0.941 0.993 
   4   (0.094) 0.054 0.012 0.097 0.036 0.059 0.007 

Locus 767 : 
2 alleles
5.1% missing data
   4   (0.371) 0.230 0.064 0.364 0.304 0.423 0.056 
   2   (0.629) 0.770 0.936 0.636 0.696 0.577 0.944 

Locus 768 : 
2 alleles
2.9% missing data
   2   (0.898) 0.959 0.985 0.932 0.933 0.904 0.990 
   1   (0.102) 0.041 0.015 0.068 0.067 0.096 0.010 

Locus 769 : 
2 alleles
3.6% missing data
   3   (0.739) 0.890 0.904 0.753 0.889 0.705 0.936 
   1   (0.261) 0.110 0.096 0.247 0.111 0.295 0.064 

Locus 770 : 
2 alleles
6.5% missing data
   1   (0.816) 0.952 0.932 0.781 0.714 0.873 0.971 
   3   (0.184) 0.048 0.068 0.219 0.286 0.127 0.029 

Locus 771 : 
2 alleles
7.2% missing data
   3   (0.907) 0.969 0.988 0.967 0.950 0.862 0.985 
   1   (0.093) 0.031 0.012 0.033 0.050 0.138 0.015 

Locus 772 : 
2 alleles
13.0% missing data
   2   (0.845) 0.811 0.979 0.855 0.927 0.856 0.987 
   4   (0.155) 0.189 0.021 0.145 0.073 0.144 0.013 

Locus 773 : 
2 alleles
15.9% missing data
   2   (0.393) 0.206 0.538 0.489 0.252 0.325 0.289 
   4   (0.607) 0.794 0.462 0.511 0.748 0.675 0.711 

Locus 774 : 
2 alleles
10.9% missing data
   3   (0.925) 0.965 0.990 0.906 0.981 0.967 0.996 
   1   (0.075) 0.035 0.010 0.094 0.019 0.033 0.004 

Locus 775 : 
2 alleles
15.9% missing data
   3   (0.920) 0.979 0.988 0.929 0.983 0.949 0.996 
   1   (0.080) 0.021 0.012 0.071 0.017 0.051 0.004 

Locus 776 : 
2 alleles
13.0% missing data
   4   (0.601) 0.749 0.940 0.484 0.688 0.641 0.952 
   2   (0.399) 0.251 0.060 0.516 0.312 0.359 0.048 

Locus 777 : 
2 alleles
6.5% missing data
   1   (0.451) 0.189 0.674 0.389 0.706 0.497 0.187 
   4   (0.549) 0.811 0.326 0.611 0.294 0.503 0.813 

Locus 778 : 
2 alleles
5.8% missing data
   1   (0.902) 0.923 0.987 0.960 0.923 0.875 0.986 
   4   (0.098) 0.077 0.013 0.040 0.077 0.125 0.014 

Locus 779 : 
2 alleles
13.0% missing data
   2   (0.310) 0.183 0.049 0.257 0.193 0.400 0.052 
   4   (0.690) 0.817 0.951 0.743 0.807 0.600 0.948 

Locus 780 : 
2 alleles
6.5% missing data
   1   (0.667) 0.679 0.900 0.701 0.838 0.623 0.691 
   3   (0.333) 0.321 0.100 0.299 0.162 0.377 0.309 

Locus 781 : 
2 alleles
5.8% missing data
   3   (0.691) 0.911 0.957 0.660 0.814 0.690 0.853 
   1   (0.309) 0.089 0.043 0.340 0.186 0.310 0.147 

Locus 782 : 
2 alleles
12.3% missing data
   3   (0.833) 0.932 0.978 0.943 0.921 0.684 0.794 
   1   (0.167) 0.068 0.022 0.057 0.079 0.316 0.206 

Locus 783 : 
2 alleles
14.5% missing data
   3   (0.860) 0.872 0.981 0.876 0.908 0.876 0.980 
   1   (0.140) 0.128 0.019 0.124 0.092 0.124 0.020 

Locus 784 : 
2 alleles
12.3% missing data
   4   (0.745) 0.570 0.084 0.780 0.918 0.764 0.947 
   3   (0.255) 0.430 0.916 0.220 0.082 0.236 0.053 

Locus 785 : 
2 alleles
1.4% missing data
   2   (0.668) 0.805 0.604 0.701 0.821 0.631 0.834 
   4   (0.332) 0.195 0.396 0.299 0.179 0.369 0.166 

Locus 786 : 
2 alleles
13.8% missing data
   3   (0.877) 0.955 0.984 0.895 0.935 0.889 0.992 
   1   (0.123) 0.045 0.016 0.105 0.065 0.111 0.008 

Locus 787 : 
2 alleles
5.8% missing data
   3   (0.924) 0.986 0.975 0.878 0.973 0.973 0.997 
   4   (0.076) 0.014 0.025 0.122 0.027 0.027 0.003 

Locus 788 : 
2 alleles
13.0% missing data
   1   (0.916) 0.928 0.989 0.939 0.971 0.937 0.994 
   2   (0.084) 0.072 0.011 0.061 0.029 0.063 0.006 

Locus 789 : 
2 alleles
1.4% missing data
   3   (0.862) 0.885 0.981 0.880 0.881 0.884 0.972 
   1   (0.138) 0.115 0.019 0.120 0.119 0.116 0.028 

Locus 790 : 
2 alleles
10.9% missing data
   3   (0.892) 0.892 0.982 0.866 0.939 0.940 0.993 
   1   (0.108) 0.108 0.018 0.134 0.061 0.060 0.007 

Locus 791 : 
2 alleles
4.3% missing data
   1   (0.693) 0.749 0.941 0.760 0.585 0.682 0.315 
   3   (0.307) 0.251 0.059 0.240 0.415 0.318 0.685 

Locus 792 : 
2 alleles
12.3% missing data
   1   (0.892) 0.931 0.985 0.915 0.922 0.911 0.994 
   3   (0.108) 0.069 0.015 0.085 0.078 0.089 0.006 

Locus 793 : 
2 alleles
0.0% missing data
   1   (0.069) 0.014 0.008 0.100 0.017 0.025 0.002 
   3   (0.931) 0.986 0.992 0.900 0.983 0.975 0.998 

Locus 794 : 
2 alleles
13.8% missing data
   2   (0.564) 0.216 0.549 0.554 0.592 0.615 0.411 
   4   (0.436) 0.784 0.451 0.446 0.408 0.385 0.589 

Locus 795 : 
2 alleles
0.7% missing data
   2   (0.855) 0.919 0.981 0.835 0.865 0.894 0.991 
   3   (0.145) 0.081 0.019 0.165 0.135 0.106 0.009 

Locus 796 : 
2 alleles
13.0% missing data
   1   (0.741) 0.678 0.761 0.818 0.690 0.738 0.353 
   2   (0.259) 0.322 0.239 0.182 0.310 0.262 0.647 

Locus 797 : 
2 alleles
5.1% missing data
   3   (0.880) 0.962 0.984 0.932 0.953 0.851 0.965 
   4   (0.120) 0.038 0.016 0.068 0.047 0.149 0.035 

Locus 798 : 
2 alleles
5.1% missing data
   3   (0.887) 0.969 0.984 0.912 0.789 0.921 0.989 
   1   (0.113) 0.031 0.016 0.088 0.211 0.079 0.011 

Locus 799 : 
2 alleles
11.6% missing data
   2   (0.862) 0.926 0.978 0.859 0.878 0.894 0.986 
   4   (0.138) 0.074 0.022 0.141 0.122 0.106 0.014 

Locus 800 : 
2 alleles
5.1% missing data
   3   (0.899) 0.955 0.982 0.936 0.932 0.902 0.991 
   1   (0.101) 0.045 0.018 0.064 0.068 0.098 0.009 

Locus 801 : 
2 alleles
0.0% missing data
   1   (0.908) 0.981 0.986 0.927 0.972 0.929 0.991 
   2   (0.092) 0.019 0.014 0.073 0.028 0.071 0.009 

Locus 802 : 
2 alleles
8.0% missing data
   1   (0.859) 0.616 0.154 0.924 0.956 0.880 0.981 
   3   (0.141) 0.384 0.846 0.076 0.044 0.120 0.019 

Locus 803 : 
2 alleles
11.6% missing data
   1   (0.894) 0.910 0.986 0.894 0.887 0.934 0.988 
   3   (0.106) 0.090 0.014 0.106 0.113 0.066 0.012 

Locus 804 : 
2 alleles
2.9% missing data
   3   (0.920) 0.932 0.990 0.987 0.930 0.831 0.906 
   4   (0.080) 0.068 0.010 0.013 0.070 0.169 0.094 

Locus 805 : 
2 alleles
12.3% missing data
   1   (0.765) 0.155 0.085 0.832 0.875 0.793 0.925 
   3   (0.235) 0.845 0.915 0.168 0.125 0.207 0.075 

Locus 806 : 
2 alleles
4.3% missing data
   1   (0.097) 0.028 0.013 0.051 0.040 0.114 0.006 
   2   (0.903) 0.972 0.987 0.949 0.960 0.886 0.994 

Locus 807 : 
2 alleles
3.6% missing data
   1   (0.706) 0.895 0.959 0.641 0.877 0.721 0.936 
   3   (0.294) 0.105 0.041 0.359 0.123 0.279 0.064 

Locus 808 : 
2 alleles
14.5% missing data
   4   (0.885) 0.842 0.066 0.947 0.939 0.917 0.826 
   2   (0.115) 0.158 0.934 0.053 0.061 0.083 0.174 

Locus 809 : 
2 alleles
4.3% missing data
   2   (0.874) 0.970 0.982 0.853 0.924 0.913 0.990 
   3   (0.126) 0.030 0.018 0.147 0.076 0.087 0.010 

Locus 810 : 
2 alleles
5.8% missing data
   3   (0.913) 0.947 0.976 0.985 0.930 0.796 0.950 
   2   (0.087) 0.053 0.024 0.015 0.070 0.204 0.050 

Locus 811 : 
2 alleles
14.5% missing data
   3   (0.597) 0.893 0.678 0.641 0.636 0.558 0.357 
   1   (0.403) 0.107 0.322 0.359 0.364 0.442 0.643 

Locus 812 : 
2 alleles
5.1% missing data
   3   (0.905) 0.977 0.080 0.973 0.946 0.897 0.975 
   1   (0.095) 0.023 0.920 0.027 0.054 0.103 0.025 

Locus 813 : 
2 alleles
10.9% missing data
   2   (0.910) 0.951 0.971 0.840 0.979 0.966 0.996 
   3   (0.090) 0.049 0.029 0.160 0.021 0.034 0.004 

Locus 814 : 
2 alleles
3.6% missing data
   1   (0.208) 0.075 0.378 0.145 0.191 0.207 0.439 
   4   (0.792) 0.925 0.622 0.855 0.809 0.793 0.561 

Locus 815 : 
2 alleles
2.9% missing data
   1   (0.846) 0.958 0.976 0.752 0.964 0.911 0.971 
   2   (0.154) 0.042 0.024 0.248 0.036 0.089 0.029 

Locus 816 : 
2 alleles
7.2% missing data
   2   (0.896) 0.976 0.984 0.902 0.964 0.920 0.994 
   1   (0.104) 0.024 0.016 0.098 0.036 0.080 0.006 

Locus 817 : 
2 alleles
13.0% missing data
   4   (0.628) 0.587 0.951 0.709 0.414 0.567 0.815 
   1   (0.372) 0.413 0.049 0.291 0.586 0.433 0.185 

Locus 818 : 
2 alleles
14.5% missing data
   1   (0.178) 0.123 0.022 0.212 0.377 0.113 0.038 
   2   (0.822) 0.877 0.978 0.788 0.623 0.887 0.962 

Locus 819 : 
2 alleles
12.3% missing data
   1   (0.874) 0.964 0.979 0.922 0.918 0.850 0.986 
   3   (0.126) 0.036 0.021 0.078 0.082 0.150 0.014 

Locus 820 : 
2 alleles
3.6% missing data
   3   (0.533) 0.903 0.098 0.613 0.502 0.505 0.089 
   1   (0.467) 0.097 0.902 0.387 0.498 0.495 0.911 

Locus 821 : 
2 alleles
3.6% missing data
   3   (0.791) 0.418 0.931 0.869 0.875 0.745 0.961 
   1   (0.209) 0.582 0.069 0.131 0.125 0.255 0.039 

Locus 822 : 
2 alleles
13.0% missing data
   2   (0.119) 0.041 0.039 0.049 0.709 0.118 0.035 
   4   (0.881) 0.959 0.961 0.951 0.291 0.882 0.965 

Locus 823 : 
2 alleles
12.3% missing data
   2   (0.917) 0.134 0.932 0.938 0.964 0.965 0.996 
   4   (0.083) 0.866 0.068 0.062 0.036 0.035 0.004 

Locus 824 : 
2 alleles
11.6% missing data
   2   (0.930) 0.969 0.992 0.834 0.985 0.982 0.998 
   3   (0.070) 0.031 0.008 0.166 0.015 0.018 0.002 

Locus 825 : 
2 alleles
1.4% missing data
   1   (0.871) 0.937 0.983 0.888 0.877 0.896 0.965 
   3   (0.129) 0.063 0.017 0.112 0.123 0.104 0.035 

Locus 826 : 
2 alleles
2.9% missing data
   2   (0.905) 0.967 0.988 0.944 0.969 0.902 0.991 
   1   (0.095) 0.033 0.012 0.056 0.031 0.098 0.009 

Locus 827 : 
2 alleles
5.1% missing data
   1   (0.885) 0.952 0.986 0.922 0.657 0.919 0.957 
   4   (0.115) 0.048 0.014 0.078 0.343 0.081 0.043 

Locus 828 : 
2 alleles
7.2% missing data
   4   (0.684) 0.636 0.523 0.709 0.715 0.705 0.588 
   3   (0.316) 0.364 0.477 0.291 0.285 0.295 0.412 

Locus 829 : 
2 alleles
10.9% missing data
   3   (0.824) 0.947 0.974 0.765 0.954 0.862 0.986 
   1   (0.176) 0.053 0.026 0.235 0.046 0.138 0.014 

Locus 830 : 
2 alleles
2.9% missing data
   2   (0.754) 0.897 0.965 0.756 0.662 0.765 0.966 
   3   (0.246) 0.103 0.035 0.244 0.338 0.235 0.034 

Locus 831 : 
2 alleles
1.4% missing data
   2   (0.918) 0.985 0.990 0.917 0.740 0.970 0.995 
   4   (0.082) 0.015 0.010 0.083 0.260 0.030 0.005 

Locus 832 : 
2 alleles
10.9% missing data
   2   (0.714) 0.716 0.737 0.726 0.796 0.748 0.369 
   4   (0.286) 0.284 0.263 0.274 0.204 0.252 0.631 

Locus 833 : 
2 alleles
15.2% missing data
   4   (0.890) 0.898 0.985 0.891 0.953 0.922 0.987 
   2   (0.110) 0.102 0.015 0.109 0.047 0.078 0.013 

Locus 834 : 
2 alleles
14.5% missing data
   2   (0.763) 0.831 0.967 0.710 0.912 0.787 0.977 
   4   (0.237) 0.169 0.033 0.290 0.088 0.213 0.023 

Locus 835 : 
2 alleles
10.9% missing data
   4   (0.905) 0.923 0.987 0.938 0.971 0.912 0.990 
   2   (0.095) 0.077 0.013 0.062 0.029 0.088 0.010 

Locus 836 : 
2 alleles
5.1% missing data
   2   (0.474) 0.851 0.622 0.504 0.188 0.449 0.346 
   4   (0.526) 0.149 0.378 0.496 0.812 0.551 0.654 

Locus 837 : 
2 alleles
7.2% missing data
   2   (0.881) 0.950 0.984 0.910 0.965 0.883 0.975 
   4   (0.119) 0.050 0.016 0.090 0.035 0.117 0.025 

Locus 838 : 
2 alleles
5.1% missing data
   1   (0.871) 0.951 0.982 0.963 0.892 0.766 0.757 
   2   (0.129) 0.049 0.018 0.037 0.108 0.234 0.243 

Locus 839 : 
2 alleles
5.1% missing data
   1   (0.861) 0.966 0.979 0.934 0.917 0.795 0.935 
   4   (0.139) 0.034 0.021 0.066 0.083 0.205 0.065 

Locus 840 : 
2 alleles
2.9% missing data
   3   (0.926) 0.989 0.991 0.775 0.985 0.983 0.998 
   1   (0.074) 0.011 0.009 0.225 0.015 0.017 0.002 

Locus 841 : 
2 alleles
10.9% missing data
   2   (0.907) 0.951 0.988 0.968 0.811 0.903 0.942 
   4   (0.093) 0.049 0.012 0.032 0.189 0.097 0.058 

Locus 842 : 
2 alleles
5.1% missing data
   2   (0.903) 0.950 0.986 0.942 0.949 0.904 0.986 
   4   (0.097) 0.050 0.014 0.058 0.051 0.096 0.014 

Locus 843 : 
2 alleles
12.3% missing data
   2   (0.806) 0.919 0.973 0.770 0.905 0.833 0.983 
   4   (0.194) 0.081 0.027 0.230 0.095 0.167 0.017 

Locus 844 : 
2 alleles
2.9% missing data
   3   (0.897) 0.933 0.446 0.961 0.955 0.898 0.938 
   1   (0.103) 0.067 0.554 0.039 0.045 0.102 0.062 

Locus 845 : 
2 alleles
13.8% missing data
   1   (0.817) 0.614 0.938 0.755 0.920 0.885 0.981 
   3   (0.183) 0.386 0.062 0.245 0.080 0.115 0.019 

Locus 846 : 
2 alleles
12.3% missing data
   1   (0.843) 0.963 0.187 0.884 0.953 0.860 0.958 
   4   (0.157) 0.037 0.813 0.116 0.047 0.140 0.042 

Locus 847 : 
2 alleles
4.3% missing data
   1   (0.753) 0.939 0.965 0.704 0.460 0.814 0.948 
   3   (0.247) 0.061 0.035 0.296 0.540 0.186 0.052 

Locus 848 : 
2 alleles
8.0% missing data
   1   (0.496) 0.498 0.419 0.524 0.396 0.478 0.622 
   3   (0.504) 0.502 0.581 0.476 0.604 0.522 0.378 

Locus 849 : 
2 alleles
8.7% missing data
   3   (0.943) 0.975 0.993 0.890 0.989 0.986 0.999 
   2   (0.057) 0.025 0.007 0.110 0.011 0.014 0.001 

Locus 850 : 
2 alleles
10.9% missing data
   1   (0.739) 0.243 0.350 0.801 0.913 0.747 0.794 
   3   (0.261) 0.757 0.650 0.199 0.087 0.253 0.206 

Locus 851 : 
2 alleles
5.8% missing data
   2   (0.897) 0.973 0.985 0.917 0.974 0.911 0.990 
   4   (0.103) 0.027 0.015 0.083 0.026 0.089 0.010 

Locus 852 : 
2 alleles
4.3% missing data
   4   (0.901) 0.973 0.987 0.940 0.972 0.892 0.991 
   2   (0.099) 0.027 0.013 0.060 0.028 0.108 0.009 

Locus 853 : 
2 alleles
2.9% missing data
   1   (0.237) 0.111 0.034 0.171 0.119 0.330 0.032 
   3   (0.763) 0.889 0.966 0.829 0.881 0.670 0.968 

Locus 854 : 
2 alleles
5.8% missing data
   1   (0.889) 0.967 0.986 0.906 0.832 0.930 0.986 
   3   (0.111) 0.033 0.014 0.094 0.168 0.070 0.014 

Locus 855 : 
2 alleles
10.9% missing data
   1   (0.126) 0.110 0.017 0.100 0.078 0.118 0.012 
   3   (0.874) 0.890 0.983 0.900 0.922 0.882 0.988 

Locus 856 : 
2 alleles
1.4% missing data
   1   (0.692) 0.888 0.955 0.591 0.879 0.720 0.976 
   3   (0.308) 0.112 0.045 0.409 0.121 0.280 0.024 

Locus 857 : 
2 alleles
3.6% missing data
   1   (0.196) 0.046 0.029 0.183 0.127 0.207 0.026 
   3   (0.804) 0.954 0.971 0.817 0.873 0.793 0.974 

Locus 858 : 
2 alleles
13.0% missing data
   3   (0.204) 0.127 0.030 0.194 0.103 0.213 0.033 
   4   (0.796) 0.873 0.970 0.806 0.897 0.787 0.967 

Locus 859 : 
2 alleles
12.3% missing data
   4   (0.870) 0.918 0.982 0.923 0.679 0.880 0.972 
   2   (0.130) 0.082 0.018 0.077 0.321 0.120 0.028 

Locus 860 : 
2 alleles
8.0% missing data
   3   (0.830) 0.893 0.976 0.838 0.895 0.842 0.969 
   1   (0.170) 0.107 0.024 0.162 0.105 0.158 0.031 

Locus 861 : 
2 alleles
5.1% missing data
   2   (0.173) 0.064 0.020 0.107 0.101 0.207 0.306 
   4   (0.827) 0.936 0.980 0.893 0.899 0.793 0.694 

Locus 862 : 
2 alleles
5.8% missing data
   4   (0.309) 0.086 0.835 0.325 0.219 0.285 0.055 
   1   (0.691) 0.914 0.165 0.675 0.781 0.715 0.945 

Locus 863 : 
2 alleles
4.3% missing data
   3   (0.925) 0.938 0.993 0.992 0.907 0.823 0.535 
   1   (0.075) 0.062 0.007 0.008 0.093 0.177 0.465 

Locus 864 : 
2 alleles
4.3% missing data
   4   (0.888) 0.956 0.986 0.882 0.602 0.944 0.992 
   3   (0.112) 0.044 0.014 0.118 0.398 0.056 0.008 

Locus 865 : 
2 alleles
1.4% missing data
   1   (0.151) 0.069 0.020 0.142 0.249 0.118 0.036 
   3   (0.849) 0.931 0.980 0.858 0.751 0.882 0.964 

Locus 866 : 
2 alleles
9.4% missing data
   2   (0.902) 0.905 0.987 0.969 0.897 0.856 0.955 
   1   (0.098) 0.095 0.013 0.031 0.103 0.144 0.045 

Locus 867 : 
2 alleles
2.2% missing data
   1   (0.092) 0.025 0.026 0.061 0.121 0.072 0.013 
   2   (0.908) 0.975 0.974 0.939 0.879 0.928 0.987 

Locus 868 : 
2 alleles
3.6% missing data
   3   (0.842) 0.948 0.835 0.928 0.896 0.798 0.681 
   4   (0.158) 0.052 0.165 0.072 0.104 0.202 0.319 

Locus 869 : 
2 alleles
4.3% missing data
   4   (0.888) 0.964 0.328 0.948 0.968 0.892 0.972 
   2   (0.112) 0.036 0.672 0.052 0.032 0.108 0.028 

Locus 870 : 
2 alleles
5.1% missing data
   2   (0.896) 0.807 0.987 0.927 0.709 0.930 0.987 
   4   (0.104) 0.193 0.013 0.073 0.291 0.070 0.013 

Locus 871 : 
2 alleles
14.5% missing data
   1   (0.649) 0.440 0.255 0.658 0.627 0.689 0.850 
   4   (0.351) 0.560 0.745 0.342 0.373 0.311 0.150 

Locus 872 : 
2 alleles
6.5% missing data
   4   (0.893) 0.930 0.659 0.954 0.834 0.911 0.778 
   2   (0.107) 0.070 0.341 0.046 0.166 0.089 0.222 

Locus 873 : 
2 alleles
12.3% missing data
   1   (0.883) 0.912 0.983 0.929 0.888 0.876 0.984 
   2   (0.117) 0.088 0.017 0.071 0.112 0.124 0.016 

Locus 874 : 
2 alleles
1.4% missing data
   1   (0.864) 0.913 0.982 0.888 0.803 0.884 0.982 
   3   (0.136) 0.087 0.018 0.112 0.197 0.116 0.018 

Locus 875 : 
2 alleles
8.7% missing data
   2   (0.882) 0.965 0.985 0.896 0.901 0.903 0.987 
   4   (0.118) 0.035 0.015 0.104 0.099 0.097 0.013 

Locus 876 : 
2 alleles
2.9% missing data
   3   (0.883) 0.973 0.986 0.960 0.803 0.824 0.904 
   1   (0.117) 0.027 0.014 0.040 0.197 0.176 0.096 

Locus 877 : 
2 alleles
0.7% missing data
   1   (0.050) 0.007 0.007 0.092 0.008 0.011 0.001 
   2   (0.950) 0.993 0.993 0.908 0.992 0.989 0.999 

Locus 878 : 
2 alleles
12.3% missing data
   3   (0.735) 0.910 0.548 0.708 0.790 0.785 0.693 
   2   (0.265) 0.090 0.452 0.292 0.210 0.215 0.307 

Locus 879 : 
2 alleles
2.9% missing data
   1   (0.904) 0.976 0.198 0.973 0.950 0.892 0.966 
   3   (0.096) 0.024 0.802 0.027 0.050 0.108 0.034 

Locus 880 : 
2 alleles
9.4% missing data
   1   (0.675) 0.435 0.951 0.741 0.289 0.663 0.914 
   4   (0.325) 0.565 0.049 0.259 0.711 0.337 0.086 

Locus 881 : 
2 alleles
13.0% missing data
   2   (0.921) 0.964 0.976 0.892 0.978 0.966 0.996 
   4   (0.079) 0.036 0.024 0.108 0.022 0.034 0.004 

Locus 882 : 
2 alleles
15.9% missing data
   3   (0.886) 0.976 0.892 0.860 0.936 0.931 0.993 
   1   (0.114) 0.024 0.108 0.140 0.064 0.069 0.007 

Locus 883 : 
2 alleles
2.9% missing data
   3   (0.907) 0.800 0.988 0.961 0.938 0.896 0.981 
   1   (0.093) 0.200 0.012 0.039 0.062 0.104 0.019 

Locus 884 : 
2 alleles
3.6% missing data
   1   (0.770) 0.919 0.312 0.847 0.883 0.730 0.857 
   3   (0.230) 0.081 0.688 0.153 0.117 0.270 0.143 

Locus 885 : 
2 alleles
13.0% missing data
   2   (0.886) 0.971 0.896 0.858 0.914 0.934 0.993 
   4   (0.114) 0.029 0.104 0.142 0.086 0.066 0.007 

Locus 886 : 
2 alleles
11.6% missing data
   2   (0.911) 0.962 0.989 0.941 0.787 0.938 0.988 
   4   (0.089) 0.038 0.011 0.059 0.213 0.062 0.012 

Locus 887 : 
2 alleles
13.0% missing data
   1   (0.920) 0.940 0.989 0.944 0.971 0.941 0.993 
   2   (0.080) 0.060 0.011 0.056 0.029 0.059 0.007 

Locus 888 : 
2 alleles
17.4% missing data
   1   (0.679) 0.450 0.891 0.792 0.803 0.571 0.771 
   3   (0.321) 0.550 0.109 0.208 0.197 0.429 0.229 

Locus 889 : 
2 alleles
3.6% missing data
   3   (0.879) 0.976 0.945 0.900 0.944 0.889 0.984 
   1   (0.121) 0.024 0.055 0.100 0.056 0.111 0.016 

Locus 890 : 
2 alleles
6.5% missing data
   4   (0.675) 0.908 0.929 0.713 0.388 0.678 0.461 
   2   (0.325) 0.092 0.071 0.287 0.612 0.322 0.539 

Locus 891 : 
2 alleles
5.8% missing data
   2   (0.473) 0.667 0.800 0.497 0.621 0.423 0.155 
   4   (0.527) 0.333 0.200 0.503 0.379 0.577 0.845 

Locus 892 : 
2 alleles
5.8% missing data
   2   (0.821) 0.592 0.977 0.895 0.884 0.787 0.915 
   1   (0.179) 0.408 0.023 0.105 0.116 0.213 0.085 

Locus 893 : 
2 alleles
13.8% missing data
   4   (0.729) 0.915 0.743 0.675 0.863 0.756 0.947 
   2   (0.271) 0.085 0.257 0.325 0.137 0.244 0.053 

Locus 894 : 
2 alleles
13.0% missing data
   3   (0.574) 0.232 0.577 0.536 0.740 0.636 0.380 
   4   (0.426) 0.768 0.423 0.464 0.260 0.364 0.620 

Locus 895 : 
2 alleles
3.6% missing data
   1   (0.948) 0.992 0.994 0.902 0.992 0.988 0.999 
   3   (0.052) 0.008 0.006 0.098 0.008 0.012 0.001 

Locus 896 : 
2 alleles
13.0% missing data
   2   (0.738) 0.928 0.157 0.740 0.778 0.767 0.950 
   3   (0.262) 0.072 0.843 0.260 0.222 0.233 0.050 

Locus 897 : 
2 alleles
15.2% missing data
   3   (0.768) 0.935 0.967 0.791 0.831 0.749 0.892 
   4   (0.232) 0.065 0.033 0.209 0.169 0.251 0.108 

Locus 898 : 
2 alleles
1.4% missing data
   1   (0.872) 0.955 0.981 0.947 0.676 0.855 0.783 
   3   (0.128) 0.045 0.019 0.053 0.324 0.145 0.217 

Locus 899 : 
2 alleles
13.8% missing data
   1   (0.865) 0.942 0.877 0.864 0.927 0.896 0.975 
   3   (0.135) 0.058 0.123 0.136 0.073 0.104 0.025 

Locus 900 : 
2 alleles
2.9% missing data
   3   (0.932) 0.982 0.991 0.905 0.987 0.975 0.998 
   1   (0.068) 0.018 0.009 0.095 0.013 0.025 0.002 

Locus 901 : 
2 alleles
4.3% missing data
   3   (0.889) 0.964 0.986 0.901 0.946 0.912 0.985 
   2   (0.111) 0.036 0.014 0.099 0.054 0.088 0.015 

Locus 902 : 
2 alleles
12.3% missing data
   4   (0.927) 0.958 0.991 0.907 0.983 0.969 0.997 
   1   (0.073) 0.042 0.009 0.093 0.017 0.031 0.003 

Locus 903 : 
2 alleles
13.0% missing data
   4   (0.630) 0.513 0.321 0.631 0.649 0.654 0.877 
   2   (0.370) 0.487 0.679 0.369 0.351 0.346 0.123 

Locus 904 : 
2 alleles
8.7% missing data
   4   (0.485) 0.471 0.722 0.485 0.513 0.459 0.574 
   2   (0.515) 0.529 0.278 0.515 0.487 0.541 0.426 

Locus 905 : 
2 alleles
6.5% missing data
   1   (0.889) 0.971 0.986 0.859 0.968 0.932 0.991 
   3   (0.111) 0.029 0.014 0.141 0.032 0.068 0.009 

Locus 906 : 
2 alleles
12.3% missing data
   2   (0.901) 0.917 0.365 0.961 0.951 0.911 0.955 
   4   (0.099) 0.083 0.635 0.039 0.049 0.089 0.045 

Locus 907 : 
2 alleles
1.4% missing data
   1   (0.908) 0.970 0.988 0.926 0.973 0.928 0.992 
   2   (0.092) 0.030 0.012 0.074 0.027 0.072 0.008 

Locus 908 : 
2 alleles
12.3% missing data
   3   (0.787) 0.937 0.807 0.791 0.808 0.801 0.937 
   1   (0.213) 0.063 0.193 0.209 0.192 0.199 0.063 

Locus 909 : 
2 alleles
3.6% missing data
   1   (0.736) 0.927 0.119 0.819 0.877 0.714 0.436 
   4   (0.264) 0.073 0.881 0.181 0.123 0.286 0.564 

Locus 910 : 
2 alleles
12.3% missing data
   4   (0.615) 0.672 0.686 0.622 0.682 0.633 0.292 
   1   (0.385) 0.328 0.314 0.378 0.318 0.367 0.708 

Locus 911 : 
2 alleles
15.9% missing data
   3   (0.878) 0.978 0.843 0.728 0.970 0.954 0.995 
   1   (0.122) 0.022 0.157 0.272 0.030 0.046 0.005 

Locus 912 : 
2 alleles
2.9% missing data
   1   (0.917) 0.910 0.146 0.923 0.975 0.973 0.996 
   3   (0.083) 0.090 0.854 0.077 0.025 0.027 0.004 

Locus 913 : 
2 alleles
18.8% missing data
   1   (0.840) 0.928 0.819 0.897 0.883 0.809 0.974 
   3   (0.160) 0.072 0.181 0.103 0.117 0.191 0.026 

Locus 914 : 
2 alleles
10.1% missing data
   3   (0.810) 0.879 0.973 0.799 0.676 0.855 0.976 
   1   (0.190) 0.121 0.027 0.201 0.324 0.145 0.024 

Locus 915 : 
2 alleles
5.1% missing data
   1   (0.830) 0.798 0.934 0.896 0.880 0.786 0.968 
   3   (0.170) 0.202 0.066 0.104 0.120 0.214 0.032 

Locus 916 : 
2 alleles
4.3% missing data
   2   (0.695) 0.885 0.956 0.764 0.242 0.666 0.814 
   4   (0.305) 0.115 0.044 0.236 0.758 0.334 0.186 

Locus 917 : 
2 alleles
1.4% missing data
   2   (0.782) 0.265 0.292 0.787 0.880 0.853 0.950 
   4   (0.218) 0.735 0.708 0.213 0.120 0.147 0.050 

Locus 918 : 
2 alleles
2.9% missing data
   2   (0.837) 0.233 0.977 0.906 0.951 0.819 0.971 
   4   (0.163) 0.767 0.023 0.094 0.049 0.181 0.029 

Locus 919 : 
2 alleles
2.9% missing data
   4   (0.636) 0.631 0.946 0.660 0.707 0.578 0.948 
   1   (0.364) 0.369 0.054 0.340 0.293 0.422 0.052 

Locus 920 : 
2 alleles
12.3% missing data
   3   (0.903) 0.946 0.987 0.943 0.951 0.901 0.983 
   1   (0.097) 0.054 0.013 0.057 0.049 0.099 0.017 

Locus 921 : 
2 alleles
13.0% missing data
   3   (0.817) 0.684 0.981 0.865 0.777 0.837 0.692 
   1   (0.183) 0.316 0.019 0.135 0.223 0.163 0.308 

Locus 922 : 
2 alleles
9.4% missing data
   2   (0.906) 0.981 0.987 0.902 0.976 0.939 0.994 
   4   (0.094) 0.019 0.013 0.098 0.024 0.061 0.006 

Locus 923 : 
2 alleles
5.1% missing data
   4   (0.702) 0.847 0.880 0.677 0.870 0.688 0.956 
   3   (0.298) 0.153 0.120 0.323 0.130 0.312 0.044 

Locus 924 : 
2 alleles
13.8% missing data
   3   (0.868) 0.933 0.874 0.887 0.932 0.882 0.988 
   1   (0.132) 0.067 0.126 0.113 0.068 0.118 0.012 

Locus 925 : 
2 alleles
2.9% missing data
   3   (0.784) 0.931 0.256 0.828 0.893 0.784 0.900 
   1   (0.216) 0.069 0.744 0.172 0.107 0.216 0.100 

Locus 926 : 
2 alleles
5.1% missing data
   4   (0.736) 0.893 0.964 0.782 0.852 0.663 0.953 
   2   (0.264) 0.107 0.036 0.218 0.148 0.337 0.047 

Locus 927 : 
2 alleles
8.0% missing data
   1   (0.462) 0.170 0.174 0.438 0.728 0.480 0.565 
   3   (0.538) 0.830 0.826 0.562 0.272 0.520 0.435 

Locus 928 : 
2 alleles
3.6% missing data
   3   (0.835) 0.950 0.139 0.800 0.927 0.905 0.985 
   4   (0.165) 0.050 0.861 0.200 0.073 0.095 0.015 

Locus 929 : 
2 alleles
1.4% missing data
   2   (0.878) 0.970 0.985 0.929 0.867 0.863 0.972 
   4   (0.122) 0.030 0.015 0.071 0.133 0.137 0.028 

Locus 930 : 
2 alleles
14.5% missing data
   3   (0.897) 0.968 0.212 0.954 0.961 0.913 0.962 
   4   (0.103) 0.032 0.788 0.046 0.039 0.087 0.038 

Locus 931 : 
2 alleles
2.9% missing data
   2   (0.898) 0.978 0.986 0.883 0.974 0.935 0.993 
   4   (0.102) 0.022 0.014 0.117 0.026 0.065 0.007 

Locus 932 : 
2 alleles
3.6% missing data
   1   (0.141) 0.031 0.735 0.140 0.065 0.088 0.015 
   3   (0.859) 0.969 0.265 0.860 0.935 0.912 0.985 

Locus 933 : 
2 alleles
12.3% missing data
   1   (0.835) 0.883 0.390 0.872 0.871 0.866 0.934 
   4   (0.165) 0.117 0.610 0.128 0.129 0.134 0.066 

Locus 934 : 
2 alleles
11.6% missing data
   2   (0.895) 0.958 0.880 0.979 0.833 0.819 0.575 
   3   (0.105) 0.042 0.120 0.021 0.167 0.181 0.425 

Locus 935 : 
2 alleles
10.1% missing data
   1   (0.587) 0.662 0.088 0.551 0.506 0.678 0.329 
   4   (0.413) 0.338 0.912 0.449 0.494 0.322 0.671 

Locus 936 : 
2 alleles
8.7% missing data
   2   (0.626) 0.173 0.800 0.703 0.585 0.638 0.157 
   3   (0.374) 0.827 0.200 0.297 0.415 0.362 0.843 

Locus 937 : 
2 alleles
12.3% missing data
   1   (0.920) 0.988 0.989 0.781 0.986 0.978 0.998 
   4   (0.080) 0.012 0.011 0.219 0.014 0.022 0.002 

Locus 938 : 
2 alleles
5.1% missing data
   1   (0.791) 0.810 0.360 0.845 0.858 0.792 0.926 
   4   (0.209) 0.190 0.640 0.155 0.142 0.208 0.074 

Locus 939 : 
2 alleles
5.1% missing data
   1   (0.714) 0.619 0.959 0.816 0.760 0.599 0.921 
   2   (0.286) 0.381 0.041 0.184 0.240 0.401 0.079 

Locus 940 : 
2 alleles
0.7% missing data
   3   (0.895) 0.974 0.983 0.936 0.960 0.884 0.989 
   1   (0.105) 0.026 0.017 0.064 0.040 0.116 0.011 

Locus 941 : 
2 alleles
6.5% missing data
   3   (0.477) 0.555 0.919 0.548 0.180 0.437 0.169 
   4   (0.523) 0.445 0.081 0.452 0.820 0.563 0.831 

Locus 942 : 
2 alleles
5.8% missing data
   2   (0.844) 0.860 0.392 0.868 0.817 0.893 0.939 
   4   (0.156) 0.140 0.608 0.132 0.183 0.107 0.061 

Locus 943 : 
2 alleles
3.6% missing data
   2   (0.908) 0.961 0.298 0.969 0.688 0.937 0.932 
   4   (0.092) 0.039 0.702 0.031 0.312 0.063 0.068 

Locus 944 : 
2 alleles
2.9% missing data
   4   (0.652) 0.881 0.945 0.675 0.844 0.576 0.871 
   1   (0.348) 0.119 0.055 0.325 0.156 0.424 0.129 

Locus 945 : 
2 alleles
3.6% missing data
   3   (0.876) 0.881 0.983 0.942 0.704 0.871 0.962 
   1   (0.124) 0.119 0.017 0.058 0.296 0.129 0.038 

Locus 946 : 
2 alleles
12.3% missing data
   2   (0.941) 0.982 0.993 0.994 0.958 0.819 0.986 
   1   (0.059) 0.018 0.007 0.006 0.042 0.181 0.014 

Locus 947 : 
2 alleles
3.6% missing data
   2   (0.884) 0.963 0.201 0.931 0.755 0.933 0.969 
   4   (0.116) 0.037 0.799 0.069 0.245 0.067 0.031 

Locus 948 : 
2 alleles
15.2% missing data
   3   (0.356) 0.424 0.134 0.355 0.388 0.356 0.145 
   4   (0.644) 0.576 0.866 0.645 0.612 0.644 0.855 

Locus 949 : 
2 alleles
5.1% missing data
   1   (0.806) 0.937 0.969 0.790 0.899 0.816 0.978 
   3   (0.194) 0.063 0.031 0.210 0.101 0.184 0.022 

Locus 950 : 
2 alleles
10.1% missing data
   1   (0.890) 0.914 0.986 0.754 0.974 0.961 0.996 
   3   (0.110) 0.086 0.014 0.246 0.026 0.039 0.004 

Locus 951 : 
2 alleles
2.2% missing data
   1   (0.897) 0.982 0.984 0.911 0.972 0.913 0.994 
   3   (0.103) 0.018 0.016 0.089 0.028 0.087 0.006 

Locus 952 : 
2 alleles
12.3% missing data
   1   (0.947) 0.976 0.993 0.911 0.990 0.986 0.999 
   3   (0.053) 0.024 0.007 0.089 0.010 0.014 0.001 

Locus 953 : 
2 alleles
3.6% missing data
   4   (0.738) 0.709 0.965 0.789 0.711 0.700 0.927 
   2   (0.262) 0.291 0.035 0.211 0.289 0.300 0.073 

Locus 954 : 
2 alleles
12.3% missing data
   1   (0.147) 0.088 0.018 0.318 0.065 0.062 0.006 
   2   (0.853) 0.912 0.982 0.682 0.935 0.938 0.994 

Locus 955 : 
2 alleles
2.9% missing data
   1   (0.315) 0.072 0.372 0.282 0.477 0.301 0.528 
   3   (0.685) 0.928 0.628 0.718 0.523 0.699 0.472 

Locus 956 : 
2 alleles
7.2% missing data
   2   (0.888) 0.897 0.895 0.906 0.960 0.910 0.989 
   4   (0.112) 0.103 0.105 0.094 0.040 0.090 0.011 

Locus 957 : 
2 alleles
4.3% missing data
   4   (0.900) 0.969 0.986 0.911 0.940 0.928 0.993 
   2   (0.100) 0.031 0.014 0.089 0.060 0.072 0.007 

Locus 958 : 
2 alleles
9.4% missing data
   3   (0.512) 0.375 0.921 0.413 0.611 0.540 0.930 
   1   (0.488) 0.625 0.079 0.587 0.389 0.460 0.070 

Locus 959 : 
2 alleles
1.4% missing data
   3   (0.924) 0.975 0.987 0.917 0.981 0.962 0.997 
   4   (0.076) 0.025 0.013 0.083 0.019 0.038 0.003 

Locus 960 : 
2 alleles
4.3% missing data
   3   (0.609) 0.878 0.938 0.581 0.288 0.621 0.887 
   1   (0.391) 0.122 0.062 0.419 0.712 0.379 0.113 

Locus 961 : 
2 alleles
6.5% missing data
   2   (0.826) 0.728 0.939 0.852 0.939 0.821 0.984 
   3   (0.174) 0.272 0.061 0.148 0.061 0.179 0.016 

Locus 962 : 
2 alleles
12.3% missing data
   3   (0.850) 0.954 0.097 0.925 0.957 0.832 0.932 
   1   (0.150) 0.046 0.903 0.075 0.043 0.168 0.068 

Locus 963 : 
2 alleles
5.8% missing data
   1   (0.602) 0.642 0.859 0.689 0.279 0.534 0.851 
   3   (0.398) 0.358 0.141 0.311 0.721 0.466 0.149 

Locus 964 : 
2 alleles
3.6% missing data
   3   (0.884) 0.980 0.964 0.914 0.691 0.913 0.983 
   4   (0.116) 0.020 0.036 0.086 0.309 0.087 0.017 

Locus 965 : 
2 alleles
7.2% missing data
   4   (0.356) 0.821 0.053 0.474 0.423 0.249 0.033 
   1   (0.644) 0.179 0.947 0.526 0.577 0.751 0.967 

Locus 966 : 
2 alleles
11.6% missing data
   3   (0.905) 0.534 0.988 0.962 0.879 0.916 0.984 
   1   (0.095) 0.466 0.012 0.038 0.121 0.084 0.016 

Locus 967 : 
2 alleles
3.6% missing data
   1   (0.340) 0.142 0.125 0.332 0.283 0.372 0.122 
   4   (0.660) 0.858 0.875 0.668 0.717 0.628 0.878 

Locus 968 : 
2 alleles
2.2% missing data
   3   (0.842) 0.952 0.301 0.879 0.897 0.872 0.901 
   1   (0.158) 0.048 0.699 0.121 0.103 0.128 0.099 

Locus 969 : 
2 alleles
8.0% missing data
   1   (0.913) 0.752 0.988 0.939 0.955 0.940 0.991 
   3   (0.087) 0.248 0.012 0.061 0.045 0.060 0.009 

Locus 970 : 
2 alleles
10.9% missing data
   1   (0.110) 0.104 0.015 0.142 0.040 0.062 0.007 
   2   (0.890) 0.896 0.985 0.858 0.960 0.938 0.993 

Locus 971 : 
2 alleles
13.0% missing data
   4   (0.893) 0.891 0.982 0.944 0.888 0.884 0.988 
   2   (0.107) 0.109 0.018 0.056 0.112 0.116 0.012 

Locus 972 : 
2 alleles
5.1% missing data
   4   (0.892) 0.957 0.166 0.955 0.964 0.894 0.970 
   3   (0.108) 0.043 0.834 0.045 0.036 0.106 0.030 

Locus 973 : 
2 alleles
12.3% missing data
   4   (0.815) 0.919 0.831 0.897 0.819 0.746 0.925 
   1   (0.185) 0.081 0.169 0.103 0.181 0.254 0.075 

Locus 974 : 
2 alleles
1.4% missing data
   2   (0.946) 0.992 0.994 0.884 0.991 0.988 0.999 
   3   (0.054) 0.008 0.006 0.116 0.009 0.012 0.001 

Locus 975 : 
2 alleles
9.4% missing data
   1   (0.888) 0.961 0.630 0.971 0.800 0.862 0.761 
   3   (0.112) 0.039 0.370 0.029 0.200 0.138 0.239 

Locus 976 : 
2 alleles
2.2% missing data
   2   (0.899) 0.957 0.986 0.961 0.908 0.863 0.965 
   4   (0.101) 0.043 0.014 0.039 0.092 0.137 0.035 

Locus 977 : 
2 alleles
1.4% missing data
   2   (0.798) 0.922 0.126 0.678 0.939 0.895 0.988 
   3   (0.202) 0.078 0.874 0.322 0.061 0.105 0.012 

Locus 978 : 
2 alleles
5.1% missing data
   4   (0.749) 0.904 0.963 0.828 0.671 0.676 0.906 
   2   (0.251) 0.096 0.037 0.172 0.329 0.324 0.094 

Locus 979 : 
2 alleles
15.2% missing data
   4   (0.779) 0.903 0.966 0.766 0.505 0.821 0.974 
   2   (0.221) 0.097 0.034 0.234 0.495 0.179 0.026 

Locus 980 : 
2 alleles
11.6% missing data
   2   (0.890) 0.937 0.983 0.937 0.958 0.877 0.957 
   4   (0.110) 0.063 0.017 0.063 0.042 0.123 0.043 

Locus 981 : 
2 alleles
4.3% missing data
   2   (0.152) 0.154 0.021 0.156 0.054 0.128 0.017 
   4   (0.848) 0.846 0.979 0.844 0.946 0.872 0.983 

Locus 982 : 
2 alleles
19.6% missing data
   2   (0.871) 0.953 0.984 0.952 0.892 0.788 0.930 
   1   (0.129) 0.047 0.016 0.048 0.108 0.212 0.070 

Locus 983 : 
2 alleles
2.2% missing data
   3   (0.892) 0.806 0.986 0.955 0.956 0.855 0.980 
   1   (0.108) 0.194 0.014 0.045 0.044 0.145 0.020 

Locus 984 : 
2 alleles
9.4% missing data
   4   (0.851) 0.933 0.980 0.862 0.902 0.867 0.966 
   1   (0.149) 0.067 0.020 0.138 0.098 0.133 0.034 

Locus 985 : 
2 alleles
3.6% missing data
   2   (0.148) 0.059 0.020 0.140 0.077 0.135 0.020 
   4   (0.852) 0.941 0.980 0.860 0.923 0.865 0.980 

Locus 986 : 
2 alleles
2.9% missing data
   1   (0.912) 0.982 0.989 0.859 0.985 0.961 0.995 
   2   (0.088) 0.018 0.011 0.141 0.015 0.039 0.005 

Locus 987 : 
2 alleles
10.1% missing data
   1   (0.901) 0.973 0.903 0.950 0.912 0.896 0.974 
   3   (0.099) 0.027 0.097 0.050 0.088 0.104 0.026 

Locus 988 : 
2 alleles
4.3% missing data
   1   (0.127) 0.050 0.016 0.239 0.040 0.059 0.006 
   4   (0.873) 0.950 0.984 0.761 0.960 0.941 0.994 

Locus 989 : 
2 alleles
2.9% missing data
   2   (0.751) 0.908 0.474 0.814 0.756 0.735 0.811 
   4   (0.249) 0.092 0.526 0.186 0.244 0.265 0.189 

Locus 990 : 
2 alleles
5.1% missing data
   1   (0.167) 0.064 0.729 0.106 0.151 0.158 0.087 
   3   (0.833) 0.936 0.271 0.894 0.849 0.842 0.913 

Locus 991 : 
2 alleles
15.9% missing data
   1   (0.952) 0.977 0.994 0.940 0.979 0.987 0.999 
   2   (0.048) 0.023 0.006 0.060 0.021 0.013 0.001 

Locus 992 : 
2 alleles
5.8% missing data
   1   (0.810) 0.805 0.974 0.816 0.866 0.821 0.975 
   3   (0.190) 0.195 0.026 0.184 0.134 0.179 0.025 

Locus 993 : 
2 alleles
0.7% missing data
   1   (0.923) 0.980 0.990 0.969 0.968 0.910 0.991 
   2   (0.077) 0.020 0.010 0.031 0.032 0.090 0.009 

Locus 994 : 
2 alleles
10.9% missing data
   1   (0.847) 0.917 0.865 0.946 0.704 0.759 0.887 
   3   (0.153) 0.083 0.135 0.054 0.296 0.241 0.113 

Locus 995 : 
2 alleles
5.8% missing data
   3   (0.734) 0.592 0.963 0.811 0.863 0.664 0.860 
   1   (0.266) 0.408 0.037 0.189 0.137 0.336 0.140 

Locus 996 : 
2 alleles
12.3% missing data
   1   (0.891) 0.970 0.895 0.868 0.956 0.935 0.993 
   4   (0.109) 0.030 0.105 0.132 0.044 0.065 0.007 

Locus 997 : 
2 alleles
9.4% missing data
   1   (0.222) 0.082 0.212 0.130 0.381 0.281 0.156 
   4   (0.778) 0.918 0.788 0.870 0.619 0.719 0.844 

Locus 998 : 
2 alleles
2.2% missing data
   4   (0.901) 0.953 0.987 0.949 0.954 0.887 0.981 
   3   (0.099) 0.047 0.013 0.051 0.046 0.113 0.019 

Locus 999 : 
2 alleles
18.1% missing data
   3   (0.770) 0.927 0.932 0.846 0.425 0.746 0.786 
   2   (0.230) 0.073 0.068 0.154 0.575 0.254 0.214 

Locus 1000 : 
2 alleles
10.9% missing data
   4   (0.873) 0.956 0.982 0.854 0.958 0.907 0.989 
   3   (0.127) 0.044 0.018 0.146 0.042 0.093 0.011 

Locus 1001 : 
2 alleles
5.1% missing data
   3   (0.672) 0.611 0.953 0.745 0.685 0.606 0.819 
   4   (0.328) 0.389 0.047 0.255 0.315 0.394 0.181 

Locus 1002 : 
2 alleles
2.2% missing data
   1   (0.834) 0.959 0.982 0.943 0.898 0.723 0.447 
   3   (0.166) 0.041 0.018 0.057 0.102 0.277 0.553 

Locus 1003 : 
2 alleles
7.2% missing data
   2   (0.804) 0.939 0.970 0.799 0.735 0.824 0.975 
   3   (0.196) 0.061 0.030 0.201 0.265 0.176 0.025 

Locus 1004 : 
2 alleles
11.6% missing data
   1   (0.312) 0.272 0.052 0.324 0.235 0.321 0.065 
   3   (0.688) 0.728 0.948 0.676 0.765 0.679 0.935 

Locus 1005 : 
2 alleles
2.9% missing data
   1   (0.835) 0.878 0.976 0.902 0.941 0.776 0.935 
   3   (0.165) 0.122 0.024 0.098 0.059 0.224 0.065 

Locus 1006 : 
2 alleles
4.3% missing data
   3   (0.895) 0.438 0.178 0.948 0.959 0.943 0.977 
   1   (0.105) 0.562 0.822 0.052 0.041 0.057 0.023 

Locus 1007 : 
2 alleles
4.3% missing data
   1   (0.080) 0.034 0.010 0.068 0.021 0.050 0.005 
   3   (0.920) 0.966 0.990 0.932 0.979 0.950 0.995 

Locus 1008 : 
2 alleles
3.6% missing data
   4   (0.929) 0.988 0.991 0.987 0.932 0.857 0.985 
   1   (0.071) 0.012 0.009 0.013 0.068 0.143 0.015 

Locus 1009 : 
2 alleles
5.1% missing data
   1   (0.830) 0.936 0.258 0.906 0.947 0.800 0.903 
   4   (0.170) 0.064 0.742 0.094 0.053 0.200 0.097 

Locus 1010 : 
2 alleles
6.5% missing data
   2   (0.725) 0.874 0.485 0.782 0.657 0.718 0.767 
   4   (0.275) 0.126 0.515 0.218 0.343 0.282 0.233 

Locus 1011 : 
2 alleles
12.3% missing data
   4   (0.864) 0.963 0.959 0.949 0.408 0.829 0.968 
   2   (0.136) 0.037 0.041 0.051 0.592 0.171 0.032 

Locus 1012 : 
2 alleles
19.6% missing data
   2   (0.865) 0.958 0.878 0.899 0.884 0.869 0.972 
   4   (0.135) 0.042 0.122 0.101 0.116 0.131 0.028 

Locus 1013 : 
2 alleles
10.9% missing data
   2   (0.709) 0.851 0.957 0.658 0.592 0.748 0.952 
   4   (0.291) 0.149 0.043 0.342 0.408 0.252 0.048 

Locus 1014 : 
2 alleles
2.9% missing data
   3   (0.904) 0.950 0.520 0.979 0.914 0.872 0.793 
   2   (0.096) 0.050 0.480 0.021 0.086 0.128 0.207 

Locus 1015 : 
2 alleles
11.6% missing data
   4   (0.897) 0.956 0.987 0.954 0.943 0.862 0.976 
   2   (0.103) 0.044 0.013 0.046 0.057 0.138 0.024 

Locus 1016 : 
2 alleles
10.1% missing data
   2   (0.873) 0.903 0.982 0.875 0.954 0.896 0.986 
   4   (0.127) 0.097 0.018 0.125 0.046 0.104 0.014 

Locus 1017 : 
2 alleles
3.6% missing data
   3   (0.795) 0.933 0.913 0.858 0.778 0.788 0.441 
   2   (0.205) 0.067 0.087 0.142 0.222 0.212 0.559 

Locus 1018 : 
2 alleles
4.3% missing data
   2   (0.469) 0.503 0.261 0.438 0.595 0.464 0.750 
   4   (0.531) 0.497 0.739 0.562 0.405 0.536 0.250 

Locus 1019 : 
2 alleles
12.3% missing data
   2   (0.846) 0.644 0.979 0.907 0.855 0.831 0.936 
   1   (0.154) 0.356 0.021 0.093 0.145 0.169 0.064 

Locus 1020 : 
2 alleles
15.9% missing data
   2   (0.756) 0.801 0.967 0.680 0.533 0.837 0.947 
   4   (0.244) 0.199 0.033 0.320 0.467 0.163 0.053 

Locus 1021 : 
2 alleles
2.2% missing data
   4   (0.915) 0.980 0.989 0.886 0.981 0.960 0.997 
   2   (0.085) 0.020 0.011 0.114 0.019 0.040 0.003 

Locus 1022 : 
2 alleles
15.2% missing data
   3   (0.913) 0.947 0.987 0.931 0.885 0.943 0.992 
   1   (0.087) 0.053 0.013 0.069 0.115 0.057 0.008 

Locus 1023 : 
2 alleles
9.4% missing data
   4   (0.666) 0.202 0.948 0.639 0.649 0.715 0.929 
   1   (0.334) 0.798 0.052 0.361 0.351 0.285 0.071 

Locus 1024 : 
2 alleles
8.0% missing data
   1   (0.914) 0.944 0.990 0.944 0.312 0.959 0.995 
   2   (0.086) 0.056 0.010 0.056 0.688 0.041 0.005 

Locus 1025 : 
2 alleles
5.1% missing data
   1   (0.892) 0.975 0.984 0.960 0.908 0.833 0.981 
   3   (0.108) 0.025 0.016 0.040 0.092 0.167 0.019 

Locus 1026 : 
2 alleles
4.3% missing data
   4   (0.887) 0.958 0.987 0.960 0.671 0.869 0.867 
   2   (0.113) 0.042 0.013 0.040 0.329 0.131 0.133 

Locus 1027 : 
2 alleles
13.8% missing data
   1   (0.745) 0.789 0.965 0.731 0.766 0.753 0.965 
   4   (0.255) 0.211 0.035 0.269 0.234 0.247 0.035 

Locus 1028 : 
2 alleles
1.4% missing data
   2   (0.878) 0.952 0.982 0.906 0.951 0.879 0.986 
   4   (0.122) 0.048 0.018 0.094 0.049 0.121 0.014 

Locus 1029 : 
2 alleles
2.2% missing data
   2   (0.476) 0.881 0.440 0.503 0.541 0.411 0.538 
   4   (0.524) 0.119 0.560 0.497 0.459 0.589 0.462 

Locus 1030 : 
2 alleles
11.6% missing data
   4   (0.905) 0.946 0.967 0.926 0.957 0.926 0.992 
   1   (0.095) 0.054 0.033 0.074 0.043 0.074 0.008 

Locus 1031 : 
2 alleles
0.7% missing data
   2   (0.906) 0.971 0.989 0.937 0.279 0.951 0.987 
   4   (0.094) 0.029 0.011 0.063 0.721 0.049 0.013 

Locus 1032 : 
2 alleles
5.8% missing data
   3   (0.776) 0.259 0.131 0.822 0.941 0.817 0.880 
   2   (0.224) 0.741 0.869 0.178 0.059 0.183 0.120 

Locus 1033 : 
2 alleles
3.6% missing data
   3   (0.919) 0.790 0.375 0.987 0.910 0.916 0.898 
   1   (0.081) 0.210 0.625 0.013 0.090 0.084 0.102 

Locus 1034 : 
2 alleles
12.3% missing data
   2   (0.870) 0.915 0.979 0.917 0.880 0.862 0.968 
   1   (0.130) 0.085 0.021 0.083 0.120 0.138 0.032 

Locus 1035 : 
2 alleles
0.7% missing data
   3   (0.892) 0.960 0.985 0.902 0.970 0.913 0.993 
   4   (0.108) 0.040 0.015 0.098 0.030 0.087 0.007 

Locus 1036 : 
2 alleles
5.1% missing data
   1   (0.864) 0.953 0.980 0.914 0.943 0.833 0.970 
   3   (0.136) 0.047 0.020 0.086 0.057 0.167 0.030 

Locus 1037 : 
2 alleles
12.3% missing data
   4   (0.830) 0.917 0.740 0.914 0.841 0.793 0.785 
   2   (0.170) 0.083 0.260 0.086 0.159 0.207 0.215 

Locus 1038 : 
2 alleles
5.8% missing data
   1   (0.643) 0.849 0.259 0.767 0.444 0.553 0.816 
   3   (0.357) 0.151 0.741 0.233 0.556 0.447 0.184 

Locus 1039 : 
2 alleles
6.5% missing data
   3   (0.810) 0.910 0.972 0.801 0.909 0.819 0.981 
   1   (0.190) 0.090 0.028 0.199 0.091 0.181 0.019 

Locus 1040 : 
2 alleles
2.9% missing data
   4   (0.863) 0.968 0.983 0.848 0.910 0.897 0.988 
   2   (0.137) 0.032 0.017 0.152 0.090 0.103 0.012 

Locus 1041 : 
2 alleles
1.4% missing data
   2   (0.892) 0.977 0.986 0.913 0.962 0.901 0.995 
   4   (0.108) 0.023 0.014 0.087 0.038 0.099 0.005 

Locus 1042 : 
2 alleles
1.4% missing data
   2   (0.871) 0.959 0.982 0.865 0.944 0.899 0.989 
   1   (0.129) 0.041 0.018 0.135 0.056 0.101 0.011 

Locus 1043 : 
2 alleles
2.2% missing data
   1   (0.892) 0.973 0.165 0.960 0.895 0.892 0.978 
   3   (0.108) 0.027 0.835 0.040 0.105 0.108 0.022 

Locus 1044 : 
2 alleles
1.4% missing data
   2   (0.605) 0.662 0.910 0.686 0.823 0.522 0.275 
   4   (0.395) 0.338 0.090 0.314 0.177 0.478 0.725 

Locus 1045 : 
2 alleles
17.4% missing data
   1   (0.879) 0.948 0.847 0.931 0.936 0.857 0.986 
   3   (0.121) 0.052 0.153 0.069 0.064 0.143 0.014 

Locus 1046 : 
2 alleles
18.1% missing data
   3   (0.872) 0.960 0.984 0.937 0.875 0.842 0.864 
   1   (0.128) 0.040 0.016 0.063 0.125 0.158 0.136 

Locus 1047 : 
2 alleles
3.6% missing data
   1   (0.291) 0.320 0.045 0.231 0.197 0.348 0.153 
   4   (0.709) 0.680 0.955 0.769 0.803 0.652 0.847 

Locus 1048 : 
2 alleles
15.2% missing data
   3   (0.878) 0.836 0.982 0.829 0.953 0.934 0.987 
   1   (0.122) 0.164 0.018 0.171 0.047 0.066 0.013 

Locus 1049 : 
2 alleles
2.2% missing data
   4   (0.924) 0.989 0.991 0.916 0.988 0.961 0.997 
   2   (0.076) 0.011 0.009 0.084 0.012 0.039 0.003 

Locus 1050 : 
2 alleles
0.0% missing data
   4   (0.896) 0.976 0.148 0.909 0.961 0.950 0.991 
   2   (0.104) 0.024 0.852 0.091 0.039 0.050 0.009 

Locus 1051 : 
2 alleles
4.3% missing data
   2   (0.908) 0.972 0.987 0.967 0.794 0.911 0.932 
   4   (0.092) 0.028 0.013 0.033 0.206 0.089 0.068 

Locus 1052 : 
2 alleles
13.8% missing data
   2   (0.407) 0.156 0.410 0.342 0.482 0.465 0.378 
   4   (0.593) 0.844 0.590 0.658 0.518 0.535 0.622 

Locus 1053 : 
2 alleles
7.2% missing data
   2   (0.811) 0.952 0.975 0.852 0.230 0.834 0.968 
   4   (0.189) 0.048 0.025 0.148 0.770 0.166 0.032 

Locus 1054 : 
2 alleles
2.2% missing data
   2   (0.900) 0.875 0.987 0.950 0.960 0.890 0.976 
   4   (0.100) 0.125 0.013 0.050 0.040 0.110 0.024 

Locus 1055 : 
2 alleles
11.6% missing data
   1   (0.923) 0.963 0.937 0.934 0.949 0.958 0.992 
   3   (0.077) 0.037 0.063 0.066 0.051 0.042 0.008 

Locus 1056 : 
2 alleles
13.0% missing data
   4   (0.908) 0.969 0.894 0.950 0.952 0.910 0.989 
   2   (0.092) 0.031 0.106 0.050 0.048 0.090 0.011 

Locus 1057 : 
2 alleles
3.6% missing data
   3   (0.912) 0.948 0.987 0.974 0.890 0.872 0.974 
   1   (0.088) 0.052 0.013 0.026 0.110 0.128 0.026 

Locus 1058 : 
2 alleles
12.3% missing data
   4   (0.303) 0.862 0.046 0.217 0.302 0.353 0.083 
   2   (0.697) 0.138 0.954 0.783 0.698 0.647 0.917 

Locus 1059 : 
2 alleles
15.2% missing data
   1   (0.726) 0.914 0.963 0.783 0.746 0.658 0.887 
   4   (0.274) 0.086 0.037 0.217 0.254 0.342 0.113 

Locus 1060 : 
2 alleles
12.3% missing data
   4   (0.911) 0.944 0.988 0.894 0.976 0.952 0.995 
   2   (0.089) 0.056 0.012 0.106 0.024 0.048 0.005 

Locus 1061 : 
2 alleles
10.9% missing data
   1   (0.100) 0.087 0.013 0.145 0.049 0.048 0.005 
   3   (0.900) 0.913 0.987 0.855 0.951 0.952 0.995 

Locus 1062 : 
2 alleles
17.4% missing data
   4   (0.739) 0.638 0.347 0.810 0.802 0.731 0.803 
   2   (0.261) 0.362 0.653 0.190 0.198 0.269 0.197 

Locus 1063 : 
2 alleles
11.6% missing data
   1   (0.918) 0.986 0.989 0.910 0.753 0.972 0.994 
   2   (0.082) 0.014 0.011 0.090 0.247 0.028 0.006 

Locus 1064 : 
2 alleles
13.8% missing data
   2   (0.871) 0.966 0.981 0.897 0.932 0.873 0.980 
   4   (0.129) 0.034 0.019 0.103 0.068 0.127 0.020 

Locus 1065 : 
2 alleles
2.2% missing data
   4   (0.824) 0.933 0.336 0.845 0.738 0.873 0.956 
   2   (0.176) 0.067 0.664 0.155 0.262 0.127 0.044 

Locus 1066 : 
2 alleles
2.9% missing data
   3   (0.931) 0.989 0.980 0.896 0.979 0.976 0.997 
   1   (0.069) 0.011 0.020 0.104 0.021 0.024 0.003 

Locus 1067 : 
2 alleles
10.1% missing data
   2   (0.948) 0.976 0.993 0.913 0.989 0.986 0.999 
   4   (0.052) 0.024 0.007 0.087 0.011 0.014 0.001 

Locus 1068 : 
2 alleles
4.3% missing data
   3   (0.908) 0.983 0.987 0.962 0.953 0.877 0.988 
   2   (0.092) 0.017 0.013 0.038 0.047 0.123 0.012 

Locus 1069 : 
2 alleles
5.1% missing data
   4   (0.673) 0.186 0.154 0.966 0.292 0.304 0.027 
   1   (0.327) 0.814 0.846 0.034 0.708 0.696 0.973 

Locus 1070 : 
2 alleles
13.0% missing data
   3   (0.895) 0.954 0.985 0.954 0.937 0.855 0.983 
   4   (0.105) 0.046 0.015 0.046 0.063 0.145 0.017 

Locus 1071 : 
2 alleles
9.4% missing data
   2   (0.670) 0.898 0.957 0.682 0.794 0.633 0.726 
   4   (0.330) 0.102 0.043 0.318 0.206 0.367 0.274 

Locus 1072 : 
2 alleles
1.4% missing data
   2   (0.880) 0.951 0.983 0.826 0.921 0.936 0.994 
   3   (0.120) 0.049 0.017 0.174 0.079 0.064 0.006 

Locus 1073 : 
2 alleles
3.6% missing data
   2   (0.918) 0.960 0.989 0.847 0.983 0.972 0.998 
   1   (0.082) 0.040 0.011 0.153 0.017 0.028 0.002 

Locus 1074 : 
2 alleles
4.3% missing data
   2   (0.105) 0.088 0.033 0.051 0.037 0.134 0.013 
   4   (0.895) 0.912 0.967 0.949 0.963 0.866 0.987 

Locus 1075 : 
2 alleles
20.3% missing data
   3   (0.885) 0.962 0.253 0.902 0.975 0.929 0.988 
   2   (0.115) 0.038 0.747 0.098 0.025 0.071 0.012 

Locus 1076 : 
2 alleles
2.9% missing data
   2   (0.833) 0.955 0.977 0.867 0.811 0.827 0.973 
   4   (0.167) 0.045 0.023 0.133 0.189 0.173 0.027 

Locus 1077 : 
2 alleles
4.3% missing data
   1   (0.868) 0.972 0.979 0.901 0.963 0.851 0.988 
   3   (0.132) 0.028 0.021 0.099 0.037 0.149 0.012 

Locus 1078 : 
2 alleles
5.1% missing data
   3   (0.897) 0.975 0.986 0.955 0.889 0.872 0.975 
   1   (0.103) 0.025 0.014 0.045 0.111 0.128 0.025 

Locus 1079 : 
2 alleles
14.5% missing data
   2   (0.663) 0.748 0.869 0.693 0.530 0.630 0.937 
   1   (0.337) 0.252 0.131 0.307 0.470 0.370 0.063 

Locus 1080 : 
2 alleles
15.2% missing data
   3   (0.740) 0.777 0.151 0.835 0.820 0.741 0.217 
   1   (0.260) 0.223 0.849 0.165 0.180 0.259 0.783 

Locus 1081 : 
2 alleles
12.3% missing data
   4   (0.903) 0.959 0.904 0.961 0.952 0.872 0.981 
   2   (0.097) 0.041 0.096 0.039 0.048 0.128 0.019 

Locus 1082 : 
2 alleles
3.6% missing data
   4   (0.901) 0.903 0.984 0.913 0.961 0.928 0.993 
   1   (0.099) 0.097 0.016 0.087 0.039 0.072 0.007 

Locus 1083 : 
2 alleles
4.3% missing data
   3   (0.868) 0.958 0.876 0.863 0.946 0.899 0.987 
   4   (0.132) 0.042 0.124 0.137 0.054 0.101 0.013 

Locus 1084 : 
2 alleles
5.1% missing data
   4   (0.850) 0.955 0.632 0.914 0.887 0.845 0.896 
   2   (0.150) 0.045 0.368 0.086 0.113 0.155 0.104 

Locus 1085 : 
2 alleles
1.4% missing data
   4   (0.910) 0.979 0.989 0.897 0.978 0.949 0.996 
   1   (0.090) 0.021 0.011 0.103 0.022 0.051 0.004 

Locus 1086 : 
2 alleles
13.8% missing data
   3   (0.065) 0.030 0.008 0.139 0.014 0.017 0.002 
   4   (0.935) 0.970 0.992 0.861 0.986 0.983 0.998 

Locus 1087 : 
2 alleles
12.3% missing data
   2   (0.141) 0.039 0.695 0.127 0.053 0.097 0.024 
   4   (0.859) 0.961 0.305 0.873 0.947 0.903 0.976 

Locus 1088 : 
2 alleles
5.8% missing data
   1   (0.881) 0.953 0.985 0.939 0.855 0.857 0.971 
   4   (0.119) 0.047 0.015 0.061 0.145 0.143 0.029 

Locus 1089 : 
2 alleles
17.4% missing data
   1   (0.665) 0.467 0.902 0.743 0.877 0.588 0.685 
   4   (0.335) 0.533 0.098 0.257 0.123 0.412 0.315 

Locus 1090 : 
2 alleles
8.7% missing data
   3   (0.879) 0.953 0.984 0.909 0.962 0.874 0.989 
   1   (0.121) 0.047 0.016 0.091 0.038 0.126 0.011 

Locus 1091 : 
2 alleles
17.4% missing data
   1   (0.864) 0.841 0.954 0.886 0.936 0.874 0.990 
   3   (0.136) 0.159 0.046 0.114 0.064 0.126 0.010 

Locus 1092 : 
2 alleles
19.6% missing data
   3   (0.865) 0.950 0.139 0.894 0.916 0.906 0.984 
   1   (0.135) 0.050 0.861 0.106 0.084 0.094 0.016 

Locus 1093 : 
2 alleles
13.8% missing data
   3   (0.829) 0.938 0.942 0.911 0.871 0.737 0.973 
   1   (0.171) 0.062 0.058 0.089 0.129 0.263 0.027 

Locus 1094 : 
2 alleles
8.7% missing data
   3   (0.949) 0.992 0.994 0.905 0.992 0.988 0.999 
   1   (0.051) 0.008 0.006 0.095 0.008 0.012 0.001 

Locus 1095 : 
2 alleles
3.6% missing data
   2   (0.775) 0.769 0.968 0.780 0.694 0.794 0.968 
   4   (0.225) 0.231 0.032 0.220 0.306 0.206 0.032 

Locus 1096 : 
2 alleles
13.8% missing data
   2   (0.755) 0.708 0.495 0.802 0.641 0.784 0.774 
   4   (0.245) 0.292 0.505 0.198 0.359 0.216 0.226 

Locus 1097 : 
2 alleles
3.6% missing data
   3   (0.745) 0.777 0.412 0.814 0.585 0.748 0.848 
   2   (0.255) 0.223 0.588 0.186 0.415 0.252 0.152 

Locus 1098 : 
2 alleles
3.6% missing data
   4   (0.885) 0.966 0.985 0.948 0.945 0.830 0.985 
   2   (0.115) 0.034 0.015 0.052 0.055 0.170 0.015 

Locus 1099 : 
2 alleles
13.0% missing data
   2   (0.910) 0.984 0.987 0.937 0.947 0.925 0.992 
   4   (0.090) 0.016 0.013 0.063 0.053 0.075 0.008 

Locus 1100 : 
2 alleles
7.2% missing data
   3   (0.904) 0.979 0.985 0.928 0.926 0.926 0.963 
   1   (0.096) 0.021 0.015 0.072 0.074 0.074 0.037 

Locus 1101 : 
2 alleles
10.1% missing data
   3   (0.943) 0.975 0.993 0.893 0.988 0.986 0.999 
   1   (0.057) 0.025 0.007 0.107 0.012 0.014 0.001 

Locus 1102 : 
2 alleles
14.5% missing data
   2   (0.087) 0.031 0.014 0.087 0.036 0.052 0.005 
   3   (0.913) 0.969 0.986 0.913 0.964 0.948 0.995 

Locus 1103 : 
2 alleles
4.3% missing data
   2   (0.881) 0.977 0.956 0.876 0.957 0.912 0.981 
   4   (0.119) 0.023 0.044 0.124 0.043 0.088 0.019 

Locus 1104 : 
2 alleles
14.5% missing data
   2   (0.872) 0.888 0.878 0.888 0.918 0.921 0.724 
   1   (0.128) 0.112 0.122 0.112 0.082 0.079 0.276 

Locus 1105 : 
2 alleles
11.6% missing data
   4   (0.908) 0.844 0.990 0.980 0.878 0.861 0.787 
   2   (0.092) 0.156 0.010 0.020 0.122 0.139 0.213 

Locus 1106 : 
2 alleles
18.8% missing data
   2   (0.810) 0.901 0.821 0.789 0.952 0.827 0.987 
   4   (0.190) 0.099 0.179 0.211 0.048 0.173 0.013 

Locus 1107 : 
2 alleles
12.3% missing data
   4   (0.941) 0.972 0.993 0.994 0.938 0.869 0.754 
   2   (0.059) 0.028 0.007 0.006 0.062 0.131 0.246 

Locus 1108 : 
2 alleles
3.6% missing data
   1   (0.112) 0.021 0.935 0.163 0.021 0.042 0.005 
   4   (0.888) 0.979 0.065 0.837 0.979 0.958 0.995 

Locus 1109 : 
2 alleles
2.9% missing data
   3   (0.908) 0.973 0.988 0.962 0.939 0.885 0.987 
   2   (0.092) 0.027 0.012 0.038 0.061 0.115 0.013 

Locus 1110 : 
2 alleles
5.8% missing data
   3   (0.821) 0.846 0.978 0.906 0.764 0.746 0.963 
   4   (0.179) 0.154 0.022 0.094 0.236 0.254 0.037 

Locus 1111 : 
2 alleles
7.2% missing data
   2   (0.138) 0.042 0.931 0.106 0.036 0.103 0.031 
   4   (0.862) 0.958 0.069 0.894 0.964 0.897 0.969 

Locus 1112 : 
2 alleles
2.9% missing data
   2   (0.885) 0.758 0.986 0.966 0.612 0.855 0.949 
   4   (0.115) 0.242 0.014 0.034 0.388 0.145 0.051 

Locus 1113 : 
2 alleles
2.9% missing data
   3   (0.901) 0.974 0.987 0.874 0.965 0.946 0.994 
   1   (0.099) 0.026 0.013 0.126 0.035 0.054 0.006 

Locus 1114 : 
2 alleles
4.3% missing data
   2   (0.850) 0.902 0.979 0.884 0.933 0.838 0.978 
   4   (0.150) 0.098 0.021 0.116 0.067 0.162 0.022 

Locus 1115 : 
2 alleles
10.9% missing data
   4   (0.871) 0.964 0.879 0.909 0.888 0.878 0.947 
   2   (0.129) 0.036 0.121 0.091 0.112 0.122 0.053 

Locus 1116 : 
2 alleles
12.3% missing data
   1   (0.859) 0.894 0.676 0.932 0.962 0.833 0.861 
   2   (0.141) 0.106 0.324 0.068 0.038 0.167 0.139 

Locus 1117 : 
2 alleles
13.0% missing data
   4   (0.922) 0.890 0.643 0.986 0.965 0.897 0.645 
   1   (0.078) 0.110 0.357 0.014 0.035 0.103 0.355 

Locus 1118 : 
2 alleles
13.0% missing data
   2   (0.297) 0.123 0.046 0.249 0.371 0.350 0.071 
   4   (0.703) 0.877 0.954 0.751 0.629 0.650 0.929 

Locus 1119 : 
2 alleles
6.5% missing data
   4   (0.843) 0.929 0.979 0.864 0.814 0.855 0.978 
   2   (0.157) 0.071 0.021 0.136 0.186 0.145 0.022 

Locus 1120 : 
2 alleles
3.6% missing data
   2   (0.944) 0.991 0.993 0.874 0.991 0.987 0.999 
   1   (0.056) 0.009 0.007 0.126 0.009 0.013 0.001 

Locus 1121 : 
2 alleles
8.7% missing data
   1   (0.846) 0.962 0.980 0.810 0.930 0.882 0.988 
   2   (0.154) 0.038 0.020 0.190 0.070 0.118 0.012 

Locus 1122 : 
2 alleles
11.6% missing data
   1   (0.754) 0.772 0.916 0.807 0.536 0.745 0.909 
   3   (0.246) 0.228 0.084 0.193 0.464 0.255 0.091 

Locus 1123 : 
2 alleles
4.3% missing data
   3   (0.852) 0.966 0.978 0.862 0.654 0.895 0.959 
   4   (0.148) 0.034 0.022 0.138 0.346 0.105 0.041 

Locus 1124 : 
2 alleles
16.7% missing data
   2   (0.850) 0.956 0.980 0.944 0.910 0.719 0.935 
   4   (0.150) 0.044 0.020 0.056 0.090 0.281 0.065 

Locus 1125 : 
2 alleles
5.8% missing data
   2   (0.895) 0.951 0.544 0.973 0.708 0.888 0.744 
   1   (0.105) 0.049 0.456 0.027 0.292 0.112 0.256 

Locus 1126 : 
2 alleles
9.4% missing data
   4   (0.920) 0.986 0.990 0.917 0.792 0.971 0.993 
   3   (0.080) 0.014 0.010 0.083 0.208 0.029 0.007 

Locus 1127 : 
2 alleles
3.6% missing data
   4   (0.825) 0.826 0.975 0.840 0.873 0.833 0.982 
   2   (0.175) 0.174 0.025 0.160 0.127 0.167 0.018 

Locus 1128 : 
2 alleles
5.1% missing data
   1   (0.308) 0.320 0.966 0.343 0.308 0.236 0.066 
   3   (0.692) 0.680 0.034 0.657 0.692 0.764 0.934 

Locus 1129 : 
2 alleles
15.2% missing data
   1   (0.711) 0.881 0.894 0.708 0.863 0.679 0.951 
   4   (0.289) 0.119 0.106 0.292 0.137 0.321 0.049 

Locus 1130 : 
2 alleles
5.8% missing data
   2   (0.880) 0.972 0.955 0.903 0.955 0.885 0.989 
   4   (0.120) 0.028 0.045 0.097 0.045 0.115 0.011 

Locus 1131 : 
2 alleles
2.9% missing data
   4   (0.202) 0.051 0.062 0.427 0.051 0.097 0.013 
   2   (0.798) 0.949 0.938 0.573 0.949 0.903 0.987 

Locus 1132 : 
2 alleles
2.9% missing data
   3   (0.936) 0.980 0.556 0.993 0.956 0.884 0.876 
   1   (0.064) 0.020 0.444 0.007 0.044 0.116 0.124 

Locus 1133 : 
2 alleles
2.9% missing data
   4   (0.904) 0.955 0.985 0.961 0.925 0.878 0.983 
   1   (0.096) 0.045 0.015 0.039 0.075 0.122 0.017 

Locus 1134 : 
2 alleles
13.8% missing data
   3   (0.796) 0.843 0.935 0.748 0.908 0.836 0.975 
   1   (0.204) 0.157 0.065 0.252 0.092 0.164 0.025 

Locus 1135 : 
2 alleles
3.6% missing data
   3   (0.787) 0.655 0.363 0.902 0.877 0.722 0.789 
   2   (0.213) 0.345 0.637 0.098 0.123 0.278 0.211 

Locus 1136 : 
2 alleles
2.9% missing data
   1   (0.922) 0.981 0.991 0.934 0.938 0.954 0.993 
   4   (0.078) 0.019 0.009 0.066 0.062 0.046 0.007 

Locus 1137 : 
2 alleles
10.9% missing data
   3   (0.889) 0.875 0.985 0.937 0.942 0.879 0.972 
   1   (0.111) 0.125 0.015 0.063 0.058 0.121 0.028 

Locus 1138 : 
2 alleles
5.8% missing data
   2   (0.712) 0.721 0.908 0.740 0.824 0.687 0.834 
   4   (0.288) 0.279 0.092 0.260 0.176 0.313 0.166 

Locus 1139 : 
2 alleles
10.1% missing data
   2   (0.906) 0.908 0.989 0.873 0.955 0.955 0.995 
   4   (0.094) 0.092 0.011 0.127 0.045 0.045 0.005 

Locus 1140 : 
2 alleles
6.5% missing data
   2   (0.461) 0.808 0.696 0.577 0.605 0.326 0.180 
   4   (0.539) 0.192 0.304 0.423 0.395 0.674 0.820 

Locus 1141 : 
2 alleles
2.9% missing data
   4   (0.832) 0.920 0.791 0.949 0.860 0.707 0.739 
   3   (0.168) 0.080 0.209 0.051 0.140 0.293 0.261 

Locus 1142 : 
2 alleles
12.3% missing data
   4   (0.804) 0.946 0.808 0.748 0.913 0.849 0.968 
   2   (0.196) 0.054 0.192 0.252 0.087 0.151 0.032 

Locus 1143 : 
2 alleles
4.3% missing data
   1   (0.869) 0.948 0.981 0.842 0.905 0.912 0.991 
   3   (0.131) 0.052 0.019 0.158 0.095 0.088 0.009 

Locus 1144 : 
2 alleles
8.0% missing data
   2   (0.906) 0.982 0.150 0.929 0.978 0.953 0.982 
   4   (0.094) 0.018 0.850 0.071 0.022 0.047 0.018 

Locus 1145 : 
2 alleles
5.1% missing data
   1   (0.178) 0.067 0.071 0.155 0.087 0.191 0.023 
   3   (0.822) 0.933 0.929 0.845 0.913 0.809 0.977 

Locus 1146 : 
2 alleles
10.9% missing data
   1   (0.909) 0.804 0.732 0.978 0.909 0.908 0.599 
   3   (0.091) 0.196 0.268 0.022 0.091 0.092 0.401 

Locus 1147 : 
2 alleles
2.9% missing data
   1   (0.911) 0.977 0.988 0.902 0.972 0.948 0.996 
   3   (0.089) 0.023 0.012 0.098 0.028 0.052 0.004 

Locus 1148 : 
2 alleles
3.6% missing data
   1   (0.907) 0.983 0.987 0.890 0.959 0.948 0.995 
   3   (0.093) 0.017 0.013 0.110 0.041 0.052 0.005 

Locus 1149 : 
2 alleles
15.2% missing data
   2   (0.483) 0.531 0.077 0.573 0.375 0.460 0.153 
   4   (0.517) 0.469 0.923 0.427 0.625 0.540 0.847 

Locus 1150 : 
2 alleles
4.3% missing data
   2   (0.925) 0.985 0.991 0.920 0.982 0.962 0.996 
   3   (0.075) 0.015 0.009 0.080 0.018 0.038 0.004 

Locus 1151 : 
2 alleles
15.2% missing data
   4   (0.953) 0.992 0.960 0.940 0.990 0.987 0.999 
   2   (0.047) 0.008 0.040 0.060 0.010 0.013 0.001 

Locus 1152 : 
2 alleles
13.0% missing data
   4   (0.907) 0.952 0.986 0.883 0.970 0.949 0.996 
   3   (0.093) 0.048 0.014 0.117 0.030 0.051 0.004 

Locus 1153 : 
2 alleles
13.8% missing data
   3   (0.891) 0.966 0.893 0.911 0.811 0.919 0.990 
   4   (0.109) 0.034 0.107 0.089 0.189 0.081 0.010 

Locus 1154 : 
2 alleles
6.5% missing data
   1   (0.923) 0.987 0.973 0.919 0.974 0.961 0.996 
   3   (0.077) 0.013 0.027 0.081 0.026 0.039 0.004 

Locus 1155 : 
2 alleles
13.8% missing data
   3   (0.797) 0.839 0.157 0.812 0.910 0.833 0.960 
   1   (0.203) 0.161 0.843 0.188 0.090 0.167 0.040 

Locus 1156 : 
2 alleles
10.9% missing data
   3   (0.801) 0.709 0.971 0.898 0.858 0.702 0.935 
   1   (0.199) 0.291 0.029 0.102 0.142 0.298 0.065 

Locus 1157 : 
2 alleles
6.5% missing data
   1   (0.843) 0.957 0.863 0.796 0.947 0.891 0.977 
   3   (0.157) 0.043 0.137 0.204 0.053 0.109 0.023 

Locus 1158 : 
2 alleles
1.4% missing data
   1   (0.779) 0.924 0.968 0.731 0.890 0.811 0.953 
   2   (0.221) 0.076 0.032 0.269 0.110 0.189 0.047 

Locus 1159 : 
2 alleles
5.1% missing data
   1   (0.753) 0.709 0.966 0.791 0.772 0.724 0.970 
   3   (0.247) 0.291 0.034 0.209 0.228 0.276 0.030 

Locus 1160 : 
2 alleles
7.2% missing data
   4   (0.851) 0.964 0.976 0.875 0.915 0.846 0.980 
   2   (0.149) 0.036 0.024 0.125 0.085 0.154 0.020 

Locus 1161 : 
2 alleles
21.0% missing data
   1   (0.669) 0.640 0.967 0.680 0.728 0.676 0.498 
   3   (0.331) 0.360 0.033 0.320 0.272 0.324 0.502 

Locus 1162 : 
2 alleles
3.6% missing data
   2   (0.157) 0.140 0.022 0.157 0.100 0.136 0.018 
   3   (0.843) 0.860 0.978 0.843 0.900 0.864 0.982 

Locus 1163 : 
2 alleles
17.4% missing data
   2   (0.928) 0.959 0.978 0.914 0.984 0.969 0.997 
   4   (0.072) 0.041 0.022 0.086 0.016 0.031 0.003 

Locus 1164 : 
2 alleles
5.8% missing data
   2   (0.590) 0.918 0.740 0.515 0.396 0.679 0.190 
   4   (0.410) 0.082 0.260 0.485 0.604 0.321 0.810 

Locus 1165 : 
2 alleles
5.1% missing data
   3   (0.754) 0.163 0.966 0.801 0.901 0.740 0.950 
   1   (0.246) 0.837 0.034 0.199 0.099 0.260 0.050 

Locus 1166 : 
2 alleles
5.8% missing data
   1   (0.841) 0.934 0.947 0.829 0.903 0.880 0.896 
   3   (0.159) 0.066 0.053 0.171 0.097 0.120 0.104 

Locus 1167 : 
2 alleles
3.6% missing data
   3   (0.889) 0.945 0.985 0.944 0.557 0.901 0.967 
   1   (0.111) 0.055 0.015 0.056 0.443 0.099 0.033 

Locus 1168 : 
2 alleles
9.4% missing data
   1   (0.885) 0.971 0.257 0.900 0.977 0.931 0.986 
   3   (0.115) 0.029 0.743 0.100 0.023 0.069 0.014 

Locus 1169 : 
2 alleles
12.3% missing data
   1   (0.901) 0.838 0.983 0.942 0.956 0.903 0.990 
   3   (0.099) 0.162 0.017 0.058 0.044 0.097 0.010 

Locus 1170 : 
2 alleles
5.8% missing data
   1   (0.884) 0.940 0.985 0.933 0.952 0.877 0.900 
   4   (0.116) 0.060 0.015 0.067 0.048 0.123 0.100 

Locus 1171 : 
2 alleles
5.8% missing data
   3   (0.405) 0.448 0.953 0.346 0.161 0.449 0.256 
   4   (0.595) 0.552 0.047 0.654 0.839 0.551 0.744 

Locus 1172 : 
2 alleles
13.8% missing data
   2   (0.917) 0.959 0.913 0.973 0.869 0.897 0.988 
   3   (0.083) 0.041 0.087 0.027 0.131 0.103 0.012 

Locus 1173 : 
2 alleles
3.6% missing data
   1   (0.615) 0.859 0.131 0.593 0.724 0.619 0.952 
   2   (0.385) 0.141 0.869 0.407 0.276 0.381 0.048 

Locus 1174 : 
2 alleles
13.0% missing data
   3   (0.866) 0.965 0.982 0.779 0.952 0.928 0.993 
   1   (0.134) 0.035 0.018 0.221 0.048 0.072 0.007 

Locus 1175 : 
2 alleles
2.2% missing data
   1   (0.839) 0.774 0.981 0.927 0.826 0.779 0.865 
   3   (0.161) 0.226 0.019 0.073 0.174 0.221 0.135 

Locus 1176 : 
2 alleles
7.2% missing data
   1   (0.870) 0.956 0.982 0.909 0.818 0.872 0.979 
   3   (0.130) 0.044 0.018 0.091 0.182 0.128 0.021 

Locus 1177 : 
2 alleles
13.0% missing data
   3   (0.920) 0.912 0.974 0.945 0.918 0.947 0.994 
   1   (0.080) 0.088 0.026 0.055 0.082 0.053 0.006 

Locus 1178 : 
2 alleles
2.9% missing data
   3   (0.867) 0.968 0.955 0.882 0.968 0.874 0.980 
   1   (0.133) 0.032 0.045 0.118 0.032 0.126 0.020 

Locus 1179 : 
2 alleles
10.9% missing data
   2   (0.829) 0.937 0.975 0.818 0.917 0.849 0.970 
   4   (0.171) 0.063 0.025 0.182 0.083 0.151 0.030 

Locus 1180 : 
2 alleles
7.2% missing data
   1   (0.185) 0.064 0.027 0.129 0.109 0.243 0.026 
   3   (0.815) 0.936 0.973 0.871 0.891 0.757 0.974 

Locus 1181 : 
2 alleles
11.6% missing data
   3   (0.920) 0.931 0.973 0.880 0.981 0.968 0.997 
   1   (0.080) 0.069 0.027 0.120 0.019 0.032 0.003 

Locus 1182 : 
2 alleles
11.6% missing data
   2   (0.887) 0.914 0.983 0.924 0.947 0.883 0.990 
   4   (0.113) 0.086 0.017 0.076 0.053 0.117 0.010 

Locus 1183 : 
2 alleles
2.9% missing data
   4   (0.910) 0.984 0.988 0.903 0.961 0.948 0.997 
   3   (0.090) 0.016 0.012 0.097 0.039 0.052 0.003 

Locus 1184 : 
2 alleles
10.9% missing data
   4   (0.721) 0.868 0.732 0.746 0.825 0.684 0.948 
   2   (0.279) 0.132 0.268 0.254 0.175 0.316 0.052 

Locus 1185 : 
2 alleles
13.8% missing data
   4   (0.913) 0.945 0.989 0.909 0.973 0.950 0.995 
   2   (0.087) 0.055 0.011 0.091 0.027 0.050 0.005 

Locus 1186 : 
2 alleles
0.7% missing data
   4   (0.828) 0.726 0.974 0.894 0.937 0.787 0.948 
   2   (0.172) 0.274 0.026 0.106 0.063 0.213 0.052 

Locus 1187 : 
2 alleles
12.3% missing data
   3   (0.872) 0.955 0.981 0.934 0.868 0.831 0.977 
   1   (0.128) 0.045 0.019 0.066 0.132 0.169 0.023 

Locus 1188 : 
2 alleles
11.6% missing data
   2   (0.859) 0.870 0.876 0.800 0.958 0.917 0.988 
   3   (0.141) 0.130 0.124 0.200 0.042 0.083 0.012 

Locus 1189 : 
2 alleles
5.1% missing data
   2   (0.792) 0.943 0.053 0.822 0.690 0.849 0.846 
   1   (0.208) 0.057 0.947 0.178 0.310 0.151 0.154 

Locus 1190 : 
2 alleles
13.8% missing data
   2   (0.573) 0.506 0.228 0.631 0.370 0.600 0.295 
   4   (0.427) 0.494 0.772 0.369 0.630 0.400 0.705 

Locus 1191 : 
2 alleles
5.8% missing data
   3   (0.894) 0.978 0.984 0.925 0.972 0.899 0.971 
   4   (0.106) 0.022 0.016 0.075 0.028 0.101 0.029 

Locus 1192 : 
2 alleles
3.6% missing data
   2   (0.909) 0.950 0.987 0.979 0.928 0.832 0.956 
   4   (0.091) 0.050 0.013 0.021 0.072 0.168 0.044 

Locus 1193 : 
2 alleles
2.9% missing data
   3   (0.880) 0.969 0.961 0.899 0.960 0.887 0.993 
   1   (0.120) 0.031 0.039 0.101 0.040 0.113 0.007 

Locus 1194 : 
2 alleles
2.9% missing data
   2   (0.116) 0.038 0.113 0.033 0.205 0.147 0.420 
   4   (0.884) 0.962 0.887 0.967 0.795 0.853 0.580 

Locus 1195 : 
2 alleles
14.5% missing data
   2   (0.866) 0.882 0.979 0.907 0.941 0.853 0.982 
   4   (0.134) 0.118 0.021 0.093 0.059 0.147 0.018 

Locus 1196 : 
2 alleles
13.0% missing data
   4   (0.591) 0.828 0.231 0.591 0.405 0.649 0.305 
   2   (0.409) 0.172 0.769 0.409 0.595 0.351 0.695 

Locus 1197 : 
2 alleles
3.6% missing data
   2   (0.891) 0.971 0.238 0.907 0.957 0.939 0.988 
   4   (0.109) 0.029 0.762 0.093 0.043 0.061 0.012 

Locus 1198 : 
2 alleles
4.3% missing data
   3   (0.949) 0.992 0.994 0.904 0.992 0.988 0.999 
   4   (0.051) 0.008 0.006 0.096 0.008 0.012 0.001 

Locus 1199 : 
2 alleles
5.8% missing data
   3   (0.776) 0.892 0.915 0.811 0.892 0.736 0.962 
   1   (0.224) 0.108 0.085 0.189 0.108 0.264 0.038 

Locus 1200 : 
2 alleles
5.1% missing data
   3   (0.499) 0.190 0.420 0.622 0.477 0.412 0.611 
   1   (0.501) 0.810 0.580 0.378 0.523 0.588 0.389 

Locus 1201 : 
2 alleles
2.9% missing data
   1   (0.808) 0.188 0.974 0.816 0.687 0.875 0.973 
   2   (0.192) 0.812 0.026 0.184 0.313 0.125 0.027 

Locus 1202 : 
2 alleles
5.8% missing data
   4   (0.551) 0.834 0.258 0.512 0.342 0.594 0.781 
   2   (0.449) 0.166 0.742 0.488 0.658 0.406 0.219 

Locus 1203 : 
2 alleles
3.6% missing data
   2   (0.910) 0.886 0.988 0.968 0.963 0.879 0.973 
   4   (0.090) 0.114 0.012 0.032 0.037 0.121 0.027 

Locus 1204 : 
2 alleles
0.7% missing data
   1   (0.828) 0.963 0.977 0.838 0.658 0.859 0.967 
   3   (0.172) 0.037 0.023 0.162 0.342 0.141 0.033 

Locus 1205 : 
2 alleles
1.4% missing data
   3   (0.887) 0.971 0.966 0.937 0.782 0.898 0.981 
   1   (0.113) 0.029 0.034 0.063 0.218 0.102 0.019 

Locus 1206 : 
2 alleles
2.9% missing data
   3   (0.940) 0.972 0.993 0.994 0.930 0.837 0.965 
   1   (0.060) 0.028 0.007 0.006 0.070 0.163 0.035 

Locus 1207 : 
2 alleles
5.8% missing data
   2   (0.809) 0.934 0.924 0.876 0.826 0.755 0.934 
   4   (0.191) 0.066 0.076 0.124 0.174 0.245 0.066 

Locus 1208 : 
2 alleles
3.6% missing data
   1   (0.839) 0.818 0.974 0.902 0.938 0.791 0.953 
   3   (0.161) 0.182 0.026 0.098 0.062 0.209 0.047 

Locus 1209 : 
2 alleles
10.1% missing data
   1   (0.899) 0.981 0.986 0.885 0.972 0.935 0.992 
   4   (0.101) 0.019 0.014 0.115 0.028 0.065 0.008 

Locus 1210 : 
2 alleles
3.6% missing data
   3   (0.889) 0.738 0.985 0.926 0.775 0.913 0.991 
   2   (0.111) 0.262 0.015 0.074 0.225 0.087 0.009 

Locus 1211 : 
2 alleles
4.3% missing data
   4   (0.814) 0.780 0.941 0.848 0.947 0.797 0.950 
   2   (0.186) 0.220 0.059 0.152 0.053 0.203 0.050 

Locus 1212 : 
2 alleles
12.3% missing data
   1   (0.875) 0.913 0.613 0.898 0.905 0.921 0.942 
   3   (0.125) 0.087 0.387 0.102 0.095 0.079 0.058 

Locus 1213 : 
2 alleles
0.7% missing data
   4   (0.913) 0.957 0.990 0.927 0.965 0.940 0.996 
   2   (0.087) 0.043 0.010 0.073 0.035 0.060 0.004 

Locus 1214 : 
2 alleles
5.1% missing data
   1   (0.894) 0.956 0.707 0.930 0.925 0.929 0.904 
   2   (0.106) 0.044 0.293 0.070 0.075 0.071 0.096 

Locus 1215 : 
2 alleles
5.1% missing data
   2   (0.792) 0.728 0.238 0.978 0.745 0.478 0.044 
   4   (0.208) 0.272 0.762 0.022 0.255 0.522 0.956 

Locus 1216 : 
2 alleles
4.3% missing data
   3   (0.903) 0.933 0.961 0.973 0.884 0.841 0.972 
   4   (0.097) 0.067 0.039 0.027 0.116 0.159 0.028 

Locus 1217 : 
2 alleles
5.1% missing data
   1   (0.776) 0.933 0.967 0.754 0.814 0.790 0.976 
   4   (0.224) 0.067 0.033 0.246 0.186 0.210 0.024 

Locus 1218 : 
2 alleles
5.1% missing data
   4   (0.570) 0.661 0.056 0.581 0.852 0.560 0.573 
   2   (0.430) 0.339 0.944 0.419 0.148 0.440 0.427 

Locus 1219 : 
2 alleles
2.9% missing data
   1   (0.873) 0.962 0.979 0.923 0.940 0.850 0.961 
   2   (0.127) 0.038 0.021 0.077 0.060 0.150 0.039 

Locus 1220 : 
2 alleles
13.0% missing data
   1   (0.884) 0.878 0.984 0.925 0.948 0.881 0.975 
   3   (0.116) 0.122 0.016 0.075 0.052 0.119 0.025 

Locus 1221 : 
2 alleles
4.3% missing data
   2   (0.913) 0.977 0.989 0.915 0.970 0.946 0.995 
   4   (0.087) 0.023 0.011 0.085 0.030 0.054 0.005 

Locus 1222 : 
2 alleles
13.0% missing data
   2   (0.370) 0.367 0.759 0.378 0.226 0.327 0.522 
   4   (0.630) 0.633 0.241 0.622 0.774 0.673 0.478 

Locus 1223 : 
2 alleles
1.4% missing data
   1   (0.850) 0.951 0.980 0.943 0.946 0.703 0.976 
   3   (0.150) 0.049 0.020 0.057 0.054 0.297 0.024 

Locus 1224 : 
2 alleles
2.9% missing data
   4   (0.885) 0.904 0.986 0.924 0.916 0.892 0.968 
   2   (0.115) 0.096 0.014 0.076 0.084 0.108 0.032 

Locus 1225 : 
2 alleles
12.3% missing data
   1   (0.882) 0.886 0.982 0.886 0.935 0.911 0.990 
   3   (0.118) 0.114 0.018 0.114 0.065 0.089 0.010 

Locus 1226 : 
2 alleles
3.6% missing data
   3   (0.873) 0.969 0.981 0.946 0.915 0.801 0.979 
   4   (0.127) 0.031 0.019 0.054 0.085 0.199 0.021 

Locus 1227 : 
2 alleles
14.5% missing data
   1   (0.332) 0.122 0.574 0.339 0.193 0.324 0.216 
   3   (0.668) 0.878 0.426 0.661 0.807 0.676 0.784 

Locus 1228 : 
2 alleles
10.9% missing data
   3   (0.950) 0.978 0.994 0.924 0.989 0.987 0.999 
   4   (0.050) 0.022 0.006 0.076 0.011 0.013 0.001 

Locus 1229 : 
2 alleles
3.6% missing data
   1   (0.825) 0.192 0.977 0.881 0.867 0.840 0.952 
   2   (0.175) 0.808 0.023 0.119 0.133 0.160 0.048 

Locus 1230 : 
2 alleles
11.6% missing data
   1   (0.666) 0.876 0.955 0.759 0.302 0.588 0.864 
   2   (0.334) 0.124 0.045 0.241 0.698 0.412 0.136 

Locus 1231 : 
2 alleles
3.6% missing data
   1   (0.583) 0.690 0.858 0.632 0.420 0.581 0.132 
   3   (0.417) 0.310 0.142 0.368 0.580 0.419 0.868 

Locus 1232 : 
2 alleles
13.0% missing data
   1   (0.150) 0.049 0.019 0.161 0.107 0.121 0.018 
   3   (0.850) 0.951 0.981 0.839 0.893 0.879 0.982 

Locus 1233 : 
2 alleles
3.6% missing data
   4   (0.895) 0.975 0.144 0.943 0.826 0.942 0.982 
   2   (0.105) 0.025 0.856 0.057 0.174 0.058 0.018 

Locus 1234 : 
2 alleles
4.3% missing data
   2   (0.285) 0.870 0.037 0.167 0.753 0.317 0.113 
   4   (0.715) 0.130 0.963 0.833 0.247 0.683 0.887 

Locus 1235 : 
2 alleles
10.9% missing data
   4   (0.898) 0.920 0.967 0.893 0.966 0.936 0.988 
   2   (0.102) 0.080 0.033 0.107 0.034 0.064 0.012 

Locus 1236 : 
2 alleles
11.6% missing data
   2   (0.120) 0.077 0.017 0.119 0.071 0.090 0.012 
   4   (0.880) 0.923 0.983 0.881 0.929 0.910 0.988 

Locus 1237 : 
2 alleles
13.0% missing data
   3   (0.913) 0.984 0.987 0.902 0.977 0.950 0.993 
   2   (0.087) 0.016 0.013 0.098 0.023 0.050 0.007 

Locus 1238 : 
2 alleles
4.3% missing data
   2   (0.728) 0.817 0.275 0.727 0.298 0.802 0.950 
   4   (0.272) 0.183 0.725 0.273 0.702 0.198 0.050 

Locus 1239 : 
2 alleles
2.9% missing data
   2   (0.868) 0.962 0.980 0.911 0.953 0.846 0.969 
   4   (0.132) 0.038 0.020 0.089 0.047 0.154 0.031 

Locus 1240 : 
2 alleles
2.9% missing data
   1   (0.886) 0.881 0.982 0.905 0.937 0.907 0.989 
   3   (0.114) 0.119 0.018 0.095 0.063 0.093 0.011 

Locus 1241 : 
2 alleles
5.8% missing data
   4   (0.632) 0.643 0.852 0.506 0.676 0.705 0.956 
   1   (0.368) 0.357 0.148 0.494 0.324 0.295 0.044 

Locus 1242 : 
2 alleles
5.8% missing data
   1   (0.931) 0.988 0.976 0.901 0.987 0.975 0.997 
   2   (0.069) 0.012 0.024 0.099 0.013 0.025 0.003 

Locus 1243 : 
2 alleles
3.6% missing data
   2   (0.191) 0.418 0.029 0.221 0.085 0.141 0.020 
   4   (0.809) 0.582 0.971 0.779 0.915 0.859 0.980 

Locus 1244 : 
2 alleles
2.2% missing data
   3   (0.860) 0.963 0.981 0.902 0.957 0.829 0.987 
   1   (0.140) 0.037 0.019 0.098 0.043 0.171 0.013 

Locus 1245 : 
2 alleles
10.1% missing data
   3   (0.151) 0.131 0.019 0.244 0.082 0.084 0.007 
   1   (0.849) 0.869 0.981 0.756 0.918 0.916 0.993 

Locus 1246 : 
2 alleles
13.8% missing data
   4   (0.888) 0.980 0.988 0.966 0.863 0.838 0.668 
   2   (0.112) 0.020 0.012 0.034 0.137 0.162 0.332 

Locus 1247 : 
2 alleles
4.3% missing data
   1   (0.783) 0.946 0.549 0.719 0.928 0.847 0.941 
   3   (0.217) 0.054 0.451 0.281 0.072 0.153 0.059 

Locus 1248 : 
2 alleles
10.9% missing data
   3   (0.803) 0.829 0.430 0.813 0.870 0.849 0.884 
   1   (0.197) 0.171 0.570 0.187 0.130 0.151 0.116 

Locus 1249 : 
2 alleles
6.5% missing data
   1   (0.791) 0.937 0.823 0.909 0.821 0.687 0.623 
   3   (0.209) 0.063 0.177 0.091 0.179 0.313 0.377 

Locus 1250 : 
2 alleles
4.3% missing data
   3   (0.902) 0.982 0.983 0.920 0.937 0.922 0.994 
   1   (0.098) 0.018 0.017 0.080 0.063 0.078 0.006 

Locus 1251 : 
2 alleles
19.6% missing data
   2   (0.636) 0.882 0.955 0.479 0.538 0.746 0.741 
   4   (0.364) 0.118 0.045 0.521 0.462 0.254 0.259 

Locus 1252 : 
2 alleles
13.0% missing data
   4   (0.852) 0.819 0.334 0.894 0.901 0.887 0.884 
   1   (0.148) 0.181 0.666 0.106 0.099 0.113 0.116 

Locus 1253 : 
2 alleles
11.6% missing data
   2   (0.845) 0.863 0.945 0.902 0.912 0.811 0.955 
   4   (0.155) 0.137 0.055 0.098 0.088 0.189 0.045 

Locus 1254 : 
2 alleles
1.4% missing data
   1   (0.933) 0.987 0.991 0.912 0.989 0.974 0.998 
   3   (0.067) 0.013 0.009 0.088 0.011 0.026 0.002 

Locus 1255 : 
2 alleles
10.1% missing data
   2   (0.419) 0.441 0.744 0.342 0.417 0.428 0.809 
   4   (0.581) 0.559 0.256 0.658 0.583 0.572 0.191 

Locus 1256 : 
2 alleles
5.1% missing data
   3   (0.766) 0.943 0.437 0.831 0.823 0.747 0.731 
   1   (0.234) 0.057 0.563 0.169 0.177 0.253 0.269 

Locus 1257 : 
2 alleles
2.9% missing data
   2   (0.578) 0.233 0.621 0.801 0.222 0.459 0.073 
   4   (0.422) 0.767 0.379 0.199 0.778 0.541 0.927 

Locus 1258 : 
2 alleles
12.3% missing data
   1   (0.892) 0.980 0.984 0.871 0.962 0.930 0.992 
   3   (0.108) 0.020 0.016 0.129 0.038 0.070 0.008 

Locus 1259 : 
2 alleles
14.5% missing data
   1   (0.107) 0.085 0.016 0.127 0.030 0.066 0.009 
   2   (0.893) 0.915 0.984 0.873 0.970 0.934 0.991 

Locus 1260 : 
2 alleles
2.2% missing data
   3   (0.898) 0.966 0.989 0.985 0.870 0.741 0.765 
   1   (0.102) 0.034 0.011 0.015 0.130 0.259 0.235 

Locus 1261 : 
2 alleles
13.0% missing data
   4   (0.798) 0.187 0.969 0.885 0.883 0.762 0.920 
   3   (0.202) 0.813 0.031 0.115 0.117 0.238 0.080 

Locus 1262 : 
2 alleles
15.9% missing data
   2   (0.786) 0.922 0.104 0.866 0.686 0.774 0.933 
   4   (0.214) 0.078 0.896 0.134 0.314 0.226 0.067 

Locus 1263 : 
2 alleles
15.2% missing data
   2   (0.893) 0.930 0.985 0.915 0.943 0.909 0.992 
   4   (0.107) 0.070 0.015 0.085 0.057 0.091 0.008 

Locus 1264 : 
2 alleles
8.7% missing data
   1   (0.814) 0.926 0.046 0.905 0.892 0.774 0.909 
   3   (0.186) 0.074 0.954 0.095 0.108 0.226 0.091 

Locus 1265 : 
2 alleles
15.9% missing data
   1   (0.613) 0.550 0.344 0.610 0.654 0.638 0.828 
   3   (0.387) 0.450 0.656 0.390 0.346 0.362 0.172 

Locus 1266 : 
2 alleles
8.0% missing data
   4   (0.474) 0.527 0.410 0.412 0.232 0.541 0.617 
   2   (0.526) 0.473 0.590 0.588 0.768 0.459 0.383 

Locus 1267 : 
2 alleles
0.7% missing data
   2   (0.914) 0.970 0.989 0.905 0.755 0.969 0.996 
   1   (0.086) 0.030 0.011 0.095 0.245 0.031 0.004 

Locus 1268 : 
2 alleles
3.6% missing data
   2   (0.900) 0.962 0.634 0.979 0.878 0.860 0.654 
   3   (0.100) 0.038 0.366 0.021 0.122 0.140 0.346 

Locus 1269 : 
2 alleles
3.6% missing data
   1   (0.898) 0.386 0.986 0.929 0.920 0.939 0.990 
   4   (0.102) 0.614 0.014 0.071 0.080 0.061 0.010 

Locus 1270 : 
2 alleles
12.3% missing data
   1   (0.763) 0.926 0.078 0.669 0.925 0.848 0.966 
   3   (0.237) 0.074 0.922 0.331 0.075 0.152 0.034 

Locus 1271 : 
2 alleles
7.2% missing data
   1   (0.136) 0.053 0.818 0.072 0.048 0.140 0.035 
   3   (0.864) 0.947 0.182 0.928 0.952 0.860 0.965 

Locus 1272 : 
2 alleles
1.4% missing data
   2   (0.800) 0.931 0.669 0.814 0.892 0.825 0.863 
   4   (0.200) 0.069 0.331 0.186 0.108 0.175 0.137 

Locus 1273 : 
2 alleles
9.4% missing data
   2   (0.154) 0.115 0.025 0.078 0.614 0.168 0.026 
   4   (0.846) 0.885 0.975 0.922 0.386 0.832 0.974 

Locus 1274 : 
2 alleles
4.3% missing data
   2   (0.864) 0.957 0.246 0.863 0.945 0.918 0.989 
   4   (0.136) 0.043 0.754 0.137 0.055 0.082 0.011 

Locus 1275 : 
2 alleles
5.1% missing data
   1   (0.920) 0.962 0.990 0.931 0.963 0.951 0.995 
   2   (0.080) 0.038 0.010 0.069 0.037 0.049 0.005 

Locus 1276 : 
2 alleles
5.8% missing data
   2   (0.559) 0.546 0.057 0.576 0.727 0.535 0.899 
   4   (0.441) 0.454 0.943 0.424 0.273 0.465 0.101 

Locus 1277 : 
2 alleles
16.7% missing data
   1   (0.810) 0.825 0.970 0.894 0.850 0.729 0.952 
   2   (0.190) 0.175 0.030 0.106 0.150 0.271 0.048 

Locus 1278 : 
2 alleles
11.6% missing data
   4   (0.862) 0.845 0.956 0.911 0.863 0.854 0.965 
   3   (0.138) 0.155 0.044 0.089 0.137 0.146 0.035 

Locus 1279 : 
2 alleles
5.1% missing data
   3   (0.581) 0.384 0.836 0.531 0.644 0.607 0.881 
   1   (0.419) 0.616 0.164 0.469 0.356 0.393 0.119 

Locus 1280 : 
2 alleles
13.0% missing data
   3   (0.897) 0.900 0.987 0.936 0.871 0.907 0.991 
   1   (0.103) 0.100 0.013 0.064 0.129 0.093 0.009 

Locus 1281 : 
2 alleles
16.7% missing data
   3   (0.900) 0.255 0.986 0.934 0.968 0.939 0.995 
   4   (0.100) 0.745 0.014 0.066 0.032 0.061 0.005 

Locus 1282 : 
2 alleles
1.4% missing data
   1   (0.906) 0.972 0.986 0.908 0.959 0.939 0.995 
   3   (0.094) 0.028 0.014 0.092 0.041 0.061 0.005 

Locus 1283 : 
2 alleles
3.6% missing data
   3   (0.731) 0.227 0.483 0.836 0.425 0.739 0.749 
   1   (0.269) 0.773 0.517 0.164 0.575 0.261 0.251 

Locus 1284 : 
2 alleles
13.8% missing data
   4   (0.904) 0.969 0.967 0.937 0.961 0.911 0.986 
   2   (0.096) 0.031 0.033 0.063 0.039 0.089 0.014 

Locus 1285 : 
2 alleles
5.8% missing data
   1   (0.837) 0.857 0.288 0.871 0.929 0.867 0.964 
   3   (0.163) 0.143 0.712 0.129 0.071 0.133 0.036 

Locus 1286 : 
2 alleles
2.9% missing data
   2   (0.887) 0.830 0.968 0.966 0.930 0.819 0.902 
   4   (0.113) 0.170 0.032 0.034 0.070 0.181 0.098 

Locus 1287 : 
2 alleles
3.6% missing data
   1   (0.121) 0.056 0.364 0.029 0.278 0.173 0.255 
   3   (0.879) 0.944 0.636 0.971 0.722 0.827 0.745 

Locus 1288 : 
2 alleles
0.7% missing data
   4   (0.938) 0.966 0.393 0.994 0.934 0.907 0.894 
   3   (0.062) 0.034 0.607 0.006 0.066 0.093 0.106 

Locus 1289 : 
2 alleles
5.8% missing data
   3   (0.821) 0.236 0.411 0.933 0.744 0.804 0.900 
   1   (0.179) 0.764 0.589 0.067 0.256 0.196 0.100 

Locus 1290 : 
2 alleles
13.8% missing data
   1   (0.848) 0.966 0.978 0.852 0.605 0.892 0.975 
   4   (0.152) 0.034 0.022 0.148 0.395 0.108 0.025 

Locus 1291 : 
2 alleles
5.8% missing data
   1   (0.797) 0.238 0.941 0.926 0.909 0.689 0.692 
   3   (0.203) 0.762 0.059 0.074 0.091 0.311 0.308 

Locus 1292 : 
2 alleles
3.6% missing data
   3   (0.893) 0.956 0.955 0.941 0.970 0.870 0.986 
   2   (0.107) 0.044 0.045 0.059 0.030 0.130 0.014 

Locus 1293 : 
2 alleles
9.4% missing data
   2   (0.895) 0.921 0.904 0.950 0.876 0.884 0.987 
   4   (0.105) 0.079 0.096 0.050 0.124 0.116 0.013 

Locus 1294 : 
2 alleles
4.3% missing data
   3   (0.919) 0.988 0.977 0.745 0.983 0.982 0.998 
   4   (0.081) 0.012 0.023 0.255 0.017 0.018 0.002 

Locus 1295 : 
2 alleles
13.8% missing data
   1   (0.452) 0.455 0.232 0.416 0.349 0.474 0.780 
   4   (0.548) 0.545 0.768 0.584 0.651 0.526 0.220 

Locus 1296 : 
2 alleles
4.3% missing data
   2   (0.858) 0.966 0.981 0.871 0.942 0.864 0.980 
   3   (0.142) 0.034 0.019 0.129 0.058 0.136 0.020 

Locus 1297 : 
2 alleles
2.9% missing data
   4   (0.806) 0.916 0.975 0.935 0.884 0.600 0.906 
   3   (0.194) 0.084 0.025 0.065 0.116 0.400 0.094 

Locus 1298 : 
2 alleles
3.6% missing data
   1   (0.107) 0.035 0.016 0.094 0.053 0.083 0.018 
   3   (0.893) 0.965 0.984 0.906 0.947 0.917 0.982 

Locus 1299 : 
2 alleles
3.6% missing data
   2   (0.890) 0.974 0.954 0.902 0.915 0.916 0.990 
   4   (0.110) 0.026 0.046 0.098 0.085 0.084 0.010 

Locus 1300 : 
2 alleles
5.1% missing data
   3   (0.873) 0.970 0.982 0.909 0.905 0.869 0.980 
   1   (0.127) 0.030 0.018 0.091 0.095 0.131 0.020 

Locus 1301 : 
2 alleles
5.8% missing data
   3   (0.463) 0.463 0.177 0.423 0.849 0.483 0.231 
   4   (0.537) 0.537 0.823 0.577 0.151 0.517 0.769 

Locus 1302 : 
2 alleles
5.1% missing data
   2   (0.585) 0.873 0.084 0.547 0.287 0.683 0.316 
   4   (0.415) 0.127 0.916 0.453 0.713 0.317 0.684 

Locus 1303 : 
2 alleles
15.9% missing data
   1   (0.712) 0.509 0.707 0.737 0.736 0.718 0.927 
   2   (0.288) 0.491 0.293 0.263 0.264 0.282 0.073 

Locus 1304 : 
2 alleles
1.4% missing data
   1   (0.914) 0.982 0.989 0.928 0.977 0.938 0.993 
   3   (0.086) 0.018 0.011 0.072 0.023 0.062 0.007 

Locus 1305 : 
2 alleles
10.1% missing data
   2   (0.652) 0.771 0.457 0.682 0.850 0.621 0.717 
   4   (0.348) 0.229 0.543 0.318 0.150 0.379 0.283 

Locus 1306 : 
2 alleles
12.3% missing data
   1   (0.888) 0.967 0.984 0.907 0.941 0.904 0.990 
   3   (0.112) 0.033 0.016 0.093 0.059 0.096 0.010 

Locus 1307 : 
2 alleles
3.6% missing data
   2   (0.917) 0.969 0.989 0.890 0.972 0.962 0.995 
   4   (0.083) 0.031 0.011 0.110 0.028 0.038 0.005 

Locus 1308 : 
2 alleles
13.8% missing data
   4   (0.823) 0.942 0.973 0.843 0.885 0.814 0.972 
   1   (0.177) 0.058 0.027 0.157 0.115 0.186 0.028 

Locus 1309 : 
2 alleles
10.9% missing data
   1   (0.799) 0.602 0.971 0.873 0.768 0.764 0.923 
   2   (0.201) 0.398 0.029 0.127 0.232 0.236 0.077 

Locus 1310 : 
2 alleles
10.1% missing data
   1   (0.897) 0.968 0.985 0.902 0.961 0.922 0.994 
   3   (0.103) 0.032 0.015 0.098 0.039 0.078 0.006 

Locus 1311 : 
2 alleles
10.9% missing data
   2   (0.193) 0.148 0.930 0.099 0.093 0.229 0.189 
   4   (0.807) 0.852 0.070 0.901 0.907 0.771 0.811 

Locus 1312 : 
2 alleles
8.0% missing data
   2   (0.935) 0.988 0.992 0.926 0.987 0.972 0.998 
   3   (0.065) 0.012 0.008 0.074 0.013 0.028 0.002 

Locus 1313 : 
2 alleles
4.3% missing data
   3   (0.819) 0.906 0.421 0.849 0.903 0.847 0.873 
   1   (0.181) 0.094 0.579 0.151 0.097 0.153 0.127 

Locus 1314 : 
2 alleles
13.0% missing data
   3   (0.264) 0.292 0.039 0.380 0.117 0.196 0.030 
   1   (0.736) 0.708 0.961 0.620 0.883 0.804 0.970 

Locus 1315 : 
2 alleles
8.0% missing data
   3   (0.875) 0.957 0.982 0.939 0.655 0.868 0.919 
   4   (0.125) 0.043 0.018 0.061 0.345 0.132 0.081 

Locus 1316 : 
2 alleles
12.3% missing data
   4   (0.846) 0.883 0.979 0.812 0.915 0.890 0.983 
   1   (0.154) 0.117 0.021 0.188 0.085 0.110 0.017 

Locus 1317 : 
2 alleles
13.0% missing data
   3   (0.874) 0.640 0.862 0.935 0.953 0.871 0.965 
   1   (0.126) 0.360 0.138 0.065 0.047 0.129 0.035 

Locus 1318 : 
2 alleles
3.6% missing data
   2   (0.916) 0.839 0.989 0.938 0.935 0.946 0.995 
   4   (0.084) 0.161 0.011 0.062 0.065 0.054 0.005 

Locus 1319 : 
2 alleles
4.3% missing data
   1   (0.328) 0.114 0.538 0.422 0.586 0.217 0.240 
   2   (0.672) 0.886 0.462 0.578 0.414 0.783 0.760 

Locus 1320 : 
2 alleles
15.2% missing data
   1   (0.611) 0.687 0.942 0.661 0.251 0.574 0.863 
   3   (0.389) 0.313 0.058 0.339 0.749 0.426 0.137 

Locus 1321 : 
2 alleles
15.2% missing data
   3   (0.859) 0.931 0.982 0.644 0.960 0.949 0.995 
   4   (0.141) 0.069 0.018 0.356 0.040 0.051 0.005 

Locus 1322 : 
2 alleles
3.6% missing data
   1   (0.562) 0.533 0.232 0.638 0.337 0.527 0.818 
   3   (0.438) 0.467 0.768 0.362 0.663 0.473 0.182 

Locus 1323 : 
2 alleles
9.4% missing data
   2   (0.862) 0.954 0.980 0.897 0.716 0.888 0.957 
   4   (0.138) 0.046 0.020 0.103 0.284 0.112 0.043 

Locus 1324 : 
2 alleles
6.5% missing data
   2   (0.472) 0.392 0.784 0.452 0.653 0.421 0.872 
   1   (0.528) 0.608 0.216 0.548 0.347 0.579 0.128 

Locus 1325 : 
2 alleles
6.5% missing data
   2   (0.231) 0.104 0.031 0.186 0.483 0.224 0.263 
   4   (0.769) 0.896 0.969 0.814 0.517 0.776 0.737 

Locus 1326 : 
2 alleles
13.0% missing data
   3   (0.861) 0.949 0.859 0.854 0.819 0.905 0.971 
   1   (0.139) 0.051 0.141 0.146 0.181 0.095 0.029 

Locus 1327 : 
2 alleles
10.9% missing data
   2   (0.931) 0.932 0.992 0.952 0.979 0.958 0.996 
   1   (0.069) 0.068 0.008 0.048 0.021 0.042 0.004 

Locus 1328 : 
2 alleles
5.8% missing data
   2   (0.541) 0.506 0.922 0.581 0.525 0.459 0.936 
   4   (0.459) 0.494 0.078 0.419 0.475 0.541 0.064 

Locus 1329 : 
2 alleles
2.2% missing data
   2   (0.895) 0.939 0.986 0.931 0.965 0.893 0.989 
   4   (0.105) 0.061 0.014 0.069 0.035 0.107 0.011 

Locus 1330 : 
2 alleles
11.6% missing data
   1   (0.881) 0.912 0.547 0.918 0.952 0.912 0.965 
   3   (0.119) 0.088 0.453 0.082 0.048 0.088 0.035 

Locus 1331 : 
2 alleles
11.6% missing data
   1   (0.838) 0.782 0.970 0.839 0.608 0.892 0.978 
   4   (0.162) 0.218 0.030 0.161 0.392 0.108 0.022 

Locus 1332 : 
2 alleles
13.0% missing data
   2   (0.891) 0.965 0.902 0.912 0.819 0.920 0.987 
   4   (0.109) 0.035 0.098 0.088 0.181 0.080 0.013 

Locus 1333 : 
2 alleles
15.9% missing data
   1   (0.079) 0.083 0.010 0.033 0.040 0.083 0.010 
   4   (0.921) 0.917 0.990 0.967 0.960 0.917 0.990 

Locus 1334 : 
2 alleles
1.4% missing data
   1   (0.887) 0.951 0.161 0.932 0.956 0.917 0.983 
   2   (0.113) 0.049 0.839 0.068 0.044 0.083 0.017 

Locus 1335 : 
2 alleles
12.3% missing data
   1   (0.947) 0.991 0.993 0.912 0.989 0.985 0.999 
   4   (0.053) 0.009 0.007 0.088 0.011 0.015 0.001 

Locus 1336 : 
2 alleles
5.1% missing data
   3   (0.862) 0.879 0.949 0.870 0.933 0.883 0.988 
   1   (0.138) 0.121 0.051 0.130 0.067 0.117 0.012 

Locus 1337 : 
2 alleles
17.4% missing data
   2   (0.912) 0.929 0.989 0.971 0.935 0.880 0.936 
   4   (0.088) 0.071 0.011 0.029 0.065 0.120 0.064 

Locus 1338 : 
2 alleles
5.1% missing data
   2   (0.906) 0.966 0.968 0.932 0.927 0.926 0.995 
   1   (0.094) 0.034 0.032 0.068 0.073 0.074 0.005 

Locus 1339 : 
2 alleles
1.4% missing data
   2   (0.903) 0.977 0.987 0.938 0.969 0.901 0.994 
   3   (0.097) 0.023 0.013 0.062 0.031 0.099 0.006 

Locus 1340 : 
2 alleles
2.2% missing data
   1   (0.861) 0.913 0.981 0.894 0.765 0.887 0.971 
   3   (0.139) 0.087 0.019 0.106 0.235 0.113 0.029 

Locus 1341 : 
2 alleles
4.3% missing data
   1   (0.900) 0.949 0.986 0.912 0.974 0.922 0.993 
   3   (0.100) 0.051 0.014 0.088 0.026 0.078 0.007 

Locus 1342 : 
2 alleles
1.4% missing data
   3   (0.892) 0.976 0.987 0.843 0.665 0.960 0.994 
   1   (0.108) 0.024 0.013 0.157 0.335 0.040 0.006 

Locus 1343 : 
2 alleles
10.9% missing data
   2   (0.825) 0.929 0.588 0.873 0.859 0.833 0.925 
   4   (0.175) 0.071 0.412 0.127 0.141 0.167 0.075 

Locus 1344 : 
2 alleles
3.6% missing data
   2   (0.883) 0.947 0.983 0.918 0.974 0.874 0.991 
   4   (0.117) 0.053 0.017 0.082 0.026 0.126 0.009 

Locus 1345 : 
2 alleles
10.9% missing data
   2   (0.486) 0.132 0.072 0.636 0.776 0.394 0.145 
   4   (0.514) 0.868 0.928 0.364 0.224 0.606 0.855 

Locus 1346 : 
2 alleles
10.9% missing data
   4   (0.871) 0.970 0.874 0.935 0.915 0.827 0.981 
   2   (0.129) 0.030 0.126 0.065 0.085 0.173 0.019 

Locus 1347 : 
2 alleles
0.0% missing data
   3   (0.716) 0.909 0.958 0.646 0.883 0.729 0.981 
   1   (0.284) 0.091 0.042 0.354 0.117 0.271 0.019 

Locus 1348 : 
2 alleles
4.3% missing data
   3   (0.913) 0.917 0.989 0.945 0.952 0.930 0.987 
   1   (0.087) 0.083 0.011 0.055 0.048 0.070 0.013 

Locus 1349 : 
2 alleles
13.8% missing data
   1   (0.539) 0.594 0.087 0.524 0.389 0.624 0.173 
   3   (0.461) 0.406 0.913 0.476 0.611 0.376 0.827 

Locus 1350 : 
2 alleles
10.9% missing data
   1   (0.933) 0.970 0.992 0.931 0.803 0.982 0.996 
   3   (0.067) 0.030 0.008 0.069 0.197 0.018 0.004 

Locus 1351 : 
2 alleles
17.4% missing data
   2   (0.636) 0.653 0.505 0.614 0.664 0.685 0.593 
   4   (0.364) 0.347 0.495 0.386 0.336 0.315 0.407 

Locus 1352 : 
2 alleles
14.5% missing data
   1   (0.513) 0.411 0.517 0.537 0.459 0.485 0.811 
   4   (0.487) 0.589 0.483 0.463 0.541 0.515 0.189 

Locus 1353 : 
2 alleles
12.3% missing data
   2   (0.880) 0.909 0.510 0.966 0.909 0.832 0.846 
   4   (0.120) 0.091 0.490 0.034 0.091 0.168 0.154 

Locus 1354 : 
2 alleles
4.3% missing data
   4   (0.916) 0.926 0.972 0.962 0.901 0.920 0.985 
   2   (0.084) 0.074 0.028 0.038 0.099 0.080 0.015 

Locus 1355 : 
2 alleles
10.9% missing data
   3   (0.435) 0.123 0.440 0.488 0.386 0.408 0.470 
   1   (0.565) 0.877 0.560 0.512 0.614 0.592 0.530 

Locus 1356 : 
2 alleles
6.5% missing data
   2   (0.827) 0.952 0.297 0.892 0.656 0.851 0.891 
   4   (0.173) 0.048 0.703 0.108 0.344 0.149 0.109 

Locus 1357 : 
2 alleles
7.2% missing data
   4   (0.760) 0.652 0.967 0.805 0.684 0.748 0.933 
   2   (0.240) 0.348 0.033 0.195 0.316 0.252 0.067 

Locus 1358 : 
2 alleles
4.3% missing data
   3   (0.872) 0.892 0.984 0.910 0.917 0.872 0.976 
   1   (0.128) 0.108 0.016 0.090 0.083 0.128 0.024 

Locus 1359 : 
2 alleles
5.8% missing data
   3   (0.466) 0.123 0.184 0.815 0.168 0.249 0.023 
   1   (0.534) 0.877 0.816 0.185 0.832 0.751 0.977 

Locus 1360 : 
2 alleles
5.1% missing data
   1   (0.298) 0.324 0.043 0.256 0.662 0.306 0.045 
   3   (0.702) 0.676 0.957 0.744 0.338 0.694 0.955 

Locus 1361 : 
2 alleles
5.1% missing data
   1   (0.125) 0.035 0.016 0.096 0.057 0.125 0.024 
   3   (0.875) 0.965 0.984 0.904 0.943 0.875 0.976 

Locus 1362 : 
2 alleles
12.3% missing data
   4   (0.802) 0.780 0.925 0.851 0.678 0.806 0.914 
   1   (0.198) 0.220 0.075 0.149 0.322 0.194 0.086 

Locus 1363 : 
2 alleles
2.9% missing data
   3   (0.867) 0.873 0.146 0.906 0.953 0.900 0.985 
   1   (0.133) 0.127 0.854 0.094 0.047 0.100 0.015 

Locus 1364 : 
2 alleles
13.8% missing data
   4   (0.912) 0.964 0.989 0.974 0.926 0.862 0.982 
   2   (0.088) 0.036 0.011 0.026 0.074 0.138 0.018 

Locus 1365 : 
2 alleles
14.5% missing data
   2   (0.166) 0.129 0.023 0.248 0.145 0.100 0.010 
   3   (0.834) 0.871 0.977 0.752 0.855 0.900 0.990 

Locus 1366 : 
2 alleles
10.9% missing data
   2   (0.395) 0.408 0.063 0.433 0.197 0.423 0.034 
   4   (0.605) 0.592 0.937 0.567 0.803 0.577 0.966 

Locus 1367 : 
2 alleles
0.7% missing data
   1   (0.894) 0.426 0.985 0.926 0.957 0.929 0.993 
   3   (0.106) 0.574 0.015 0.074 0.043 0.071 0.007 

Locus 1368 : 
2 alleles
10.1% missing data
   2   (0.658) 0.922 0.950 0.608 0.861 0.630 0.960 
   4   (0.342) 0.078 0.050 0.392 0.139 0.370 0.040 

Locus 1369 : 
2 alleles
4.3% missing data
   1   (0.459) 0.522 0.913 0.414 0.457 0.437 0.801 
   3   (0.541) 0.478 0.087 0.586 0.543 0.563 0.199 

Locus 1370 : 
2 alleles
14.5% missing data
   3   (0.891) 0.957 0.267 0.866 0.962 0.957 0.991 
   1   (0.109) 0.043 0.733 0.134 0.038 0.043 0.009 

Locus 1371 : 
2 alleles
12.3% missing data
   1   (0.124) 0.103 0.019 0.106 0.098 0.103 0.014 
   3   (0.876) 0.897 0.981 0.894 0.902 0.897 0.986 

Locus 1372 : 
2 alleles
3.6% missing data
   1   (0.837) 0.936 0.495 0.876 0.837 0.868 0.869 
   4   (0.163) 0.064 0.505 0.124 0.163 0.132 0.131 

Locus 1373 : 
2 alleles
5.8% missing data
   3   (0.835) 0.930 0.975 0.880 0.808 0.818 0.963 
   4   (0.165) 0.070 0.025 0.120 0.192 0.182 0.037 

Locus 1374 : 
2 alleles
4.3% missing data
   3   (0.881) 0.964 0.984 0.876 0.921 0.916 0.990 
   1   (0.119) 0.036 0.016 0.124 0.079 0.084 0.010 

Locus 1375 : 
2 alleles
3.6% missing data
   1   (0.823) 0.932 0.976 0.813 0.900 0.843 0.971 
   2   (0.177) 0.068 0.024 0.187 0.100 0.157 0.029 

Locus 1376 : 
2 alleles
1.4% missing data
   2   (0.936) 0.973 0.992 0.924 0.964 0.978 0.997 
   4   (0.064) 0.027 0.008 0.076 0.036 0.022 0.003 

Locus 1377 : 
2 alleles
1.4% missing data
   2   (0.901) 0.982 0.982 0.949 0.950 0.888 0.979 
   3   (0.099) 0.018 0.018 0.051 0.050 0.112 0.021 

Locus 1378 : 
2 alleles
10.1% missing data
   1   (0.713) 0.886 0.697 0.783 0.874 0.628 0.881 
   3   (0.287) 0.114 0.303 0.217 0.126 0.372 0.119 

Locus 1379 : 
2 alleles
16.7% missing data
   3   (0.561) 0.180 0.917 0.889 0.193 0.278 0.034 
   1   (0.439) 0.820 0.083 0.111 0.807 0.722 0.966 

Locus 1380 : 
2 alleles
3.6% missing data
   3   (0.789) 0.825 0.969 0.812 0.932 0.767 0.940 
   1   (0.211) 0.175 0.031 0.188 0.068 0.233 0.060 

Locus 1381 : 
2 alleles
10.9% missing data
   1   (0.870) 0.920 0.980 0.746 0.963 0.941 0.995 
   4   (0.130) 0.080 0.020 0.254 0.037 0.059 0.005 

Locus 1382 : 
2 alleles
7.2% missing data
   3   (0.848) 0.511 0.422 0.898 0.931 0.891 0.921 
   1   (0.152) 0.489 0.578 0.102 0.069 0.109 0.079 

Locus 1383 : 
2 alleles
15.2% missing data
   3   (0.909) 0.911 0.914 0.966 0.915 0.897 0.941 
   4   (0.091) 0.089 0.086 0.034 0.085 0.103 0.059 

Locus 1384 : 
2 alleles
13.0% missing data
   2   (0.854) 0.768 0.981 0.864 0.871 0.884 0.973 
   1   (0.146) 0.232 0.019 0.136 0.129 0.116 0.027 

Locus 1385 : 
2 alleles
2.9% missing data
   2   (0.726) 0.906 0.958 0.780 0.611 0.675 0.957 
   4   (0.274) 0.094 0.042 0.220 0.389 0.325 0.043 

Locus 1386 : 
2 alleles
14.5% missing data
   2   (0.871) 0.855 0.982 0.921 0.942 0.849 0.986 
   4   (0.129) 0.145 0.018 0.079 0.058 0.151 0.014 

Locus 1387 : 
2 alleles
4.3% missing data
   1   (0.726) 0.333 0.287 0.768 0.656 0.795 0.486 
   3   (0.274) 0.667 0.713 0.232 0.344 0.205 0.514 

Locus 1388 : 
2 alleles
15.2% missing data
   1   (0.235) 0.307 0.401 0.256 0.095 0.172 0.290 
   3   (0.765) 0.693 0.599 0.744 0.905 0.828 0.710 

Locus 1389 : 
2 alleles
4.3% missing data
   4   (0.842) 0.472 0.224 0.908 0.933 0.870 0.943 
   1   (0.158) 0.528 0.776 0.092 0.067 0.130 0.057 

Locus 1390 : 
2 alleles
12.3% missing data
   2   (0.865) 0.901 0.864 0.932 0.900 0.844 0.778 
   4   (0.135) 0.099 0.136 0.068 0.100 0.156 0.222 

Locus 1391 : 
2 alleles
6.5% missing data
   2   (0.103) 0.028 0.014 0.058 0.068 0.113 0.015 
   4   (0.897) 0.972 0.986 0.942 0.932 0.887 0.985 

Locus 1392 : 
2 alleles
10.9% missing data
   1   (0.177) 0.767 0.024 0.168 0.089 0.135 0.012 
   2   (0.823) 0.233 0.976 0.832 0.911 0.865 0.988 

Locus 1393 : 
2 alleles
3.6% missing data
   1   (0.904) 0.953 0.988 0.955 0.754 0.906 0.980 
   3   (0.096) 0.047 0.012 0.045 0.246 0.094 0.020 

Locus 1394 : 
2 alleles
14.5% missing data
   3   (0.882) 0.764 0.848 0.956 0.933 0.852 0.924 
   4   (0.118) 0.236 0.152 0.044 0.067 0.148 0.076 

Locus 1395 : 
2 alleles
13.0% missing data
   2   (0.891) 0.857 0.983 0.936 0.914 0.892 0.971 
   3   (0.109) 0.143 0.017 0.064 0.086 0.108 0.029 

Locus 1396 : 
2 alleles
12.3% missing data
   3   (0.868) 0.885 0.077 0.933 0.945 0.875 0.966 
   1   (0.132) 0.115 0.923 0.067 0.055 0.125 0.034 

Locus 1397 : 
2 alleles
15.9% missing data
   2   (0.881) 0.955 0.984 0.907 0.952 0.886 0.987 
   4   (0.119) 0.045 0.016 0.093 0.048 0.114 0.013 

Locus 1398 : 
2 alleles
2.2% missing data
   1   (0.949) 0.992 0.985 0.902 0.992 0.989 0.999 
   2   (0.051) 0.008 0.015 0.098 0.008 0.011 0.001 

Locus 1399 : 
2 alleles
3.6% missing data
   1   (0.885) 0.952 0.983 0.919 0.954 0.882 0.992 
   4   (0.115) 0.048 0.017 0.081 0.046 0.118 0.008 

Locus 1400 : 
2 alleles
3.6% missing data
   4   (0.844) 0.844 0.976 0.910 0.847 0.806 0.964 
   2   (0.156) 0.156 0.024 0.090 0.153 0.194 0.036 

Locus 1401 : 
2 alleles
15.2% missing data
   4   (0.827) 0.833 0.975 0.832 0.888 0.840 0.978 
   3   (0.173) 0.167 0.025 0.168 0.112 0.160 0.022 

Locus 1402 : 
2 alleles
14.5% missing data
   2   (0.834) 0.953 0.836 0.895 0.882 0.793 0.947 
   1   (0.166) 0.047 0.164 0.105 0.118 0.207 0.053 

Locus 1403 : 
2 alleles
1.4% missing data
   3   (0.924) 0.970 0.990 0.917 0.972 0.963 0.997 
   4   (0.076) 0.030 0.010 0.083 0.028 0.037 0.003 

Locus 1404 : 
2 alleles
4.3% missing data
   1   (0.645) 0.445 0.952 0.740 0.339 0.589 0.814 
   4   (0.355) 0.555 0.048 0.260 0.661 0.411 0.186 

Locus 1405 : 
2 alleles
13.8% missing data
   4   (0.437) 0.806 0.545 0.456 0.469 0.378 0.410 
   3   (0.563) 0.194 0.455 0.544 0.531 0.622 0.590 

Locus 1406 : 
2 alleles
2.9% missing data
   1   (0.849) 0.183 0.946 0.928 0.863 0.835 0.976 
   3   (0.151) 0.817 0.054 0.072 0.137 0.165 0.024 

Locus 1407 : 
2 alleles
3.6% missing data
   1   (0.875) 0.802 0.982 0.947 0.940 0.818 0.980 
   2   (0.125) 0.198 0.018 0.053 0.060 0.182 0.020 

Locus 1408 : 
2 alleles
13.0% missing data
   1   (0.543) 0.163 0.672 0.515 0.577 0.580 0.677 
   3   (0.457) 0.837 0.328 0.485 0.423 0.420 0.323 

Locus 1409 : 
2 alleles
7.2% missing data
   3   (0.900) 0.964 0.985 0.896 0.930 0.938 0.992 
   2   (0.100) 0.036 0.015 0.104 0.070 0.062 0.008 

Locus 1410 : 
2 alleles
13.0% missing data
   2   (0.759) 0.790 0.940 0.854 0.708 0.713 0.430 
   1   (0.241) 0.210 0.060 0.146 0.292 0.287 0.570 

Locus 1411 : 
2 alleles
5.8% missing data
   1   (0.457) 0.456 0.804 0.449 0.500 0.460 0.127 
   2   (0.543) 0.544 0.196 0.551 0.500 0.540 0.873 

Locus 1412 : 
2 alleles
2.9% missing data
   1   (0.411) 0.144 0.947 0.589 0.150 0.299 0.073 
   3   (0.589) 0.856 0.053 0.411 0.850 0.701 0.927 

Locus 1413 : 
2 alleles
7.2% missing data
   1   (0.879) 0.949 0.984 0.938 0.891 0.844 0.987 
   3   (0.121) 0.051 0.016 0.062 0.109 0.156 0.013 

Locus 1414 : 
2 alleles
9.4% missing data
   2   (0.790) 0.500 0.971 0.914 0.866 0.662 0.886 
   3   (0.210) 0.500 0.029 0.086 0.134 0.338 0.114 

Locus 1415 : 
2 alleles
6.5% missing data
   1   (0.839) 0.923 0.978 0.859 0.902 0.841 0.958 
   4   (0.161) 0.077 0.022 0.141 0.098 0.159 0.042 

Locus 1416 : 
2 alleles
3.6% missing data
   3   (0.696) 0.722 0.953 0.702 0.815 0.666 0.946 
   1   (0.304) 0.278 0.047 0.298 0.185 0.334 0.054 

Locus 1417 : 
2 alleles
13.0% missing data
   2   (0.855) 0.880 0.979 0.872 0.940 0.861 0.984 
   4   (0.145) 0.120 0.021 0.128 0.060 0.139 0.016 

Locus 1418 : 
2 alleles
5.1% missing data
   2   (0.885) 0.943 0.985 0.948 0.875 0.850 0.978 
   3   (0.115) 0.057 0.015 0.052 0.125 0.150 0.022 

Locus 1419 : 
2 alleles
13.0% missing data
   3   (0.836) 0.959 0.876 0.921 0.870 0.813 0.224 
   1   (0.164) 0.041 0.124 0.079 0.130 0.187 0.776 

Locus 1420 : 
2 alleles
4.3% missing data
   3   (0.879) 0.856 0.984 0.922 0.956 0.871 0.981 
   1   (0.121) 0.144 0.016 0.078 0.044 0.129 0.019 

Locus 1421 : 
2 alleles
12.3% missing data
   1   (0.370) 0.151 0.541 0.400 0.625 0.312 0.289 
   3   (0.630) 0.849 0.459 0.600 0.375 0.688 0.711 

Locus 1422 : 
2 alleles
10.1% missing data
   1   (0.079) 0.024 0.011 0.113 0.016 0.034 0.003 
   3   (0.921) 0.976 0.989 0.887 0.984 0.966 0.997 

Locus 1423 : 
2 alleles
12.3% missing data
   3   (0.696) 0.714 0.608 0.714 0.778 0.697 0.837 
   1   (0.304) 0.286 0.392 0.286 0.222 0.303 0.163 

Locus 1424 : 
2 alleles
12.3% missing data
   4   (0.846) 0.840 0.980 0.909 0.828 0.826 0.882 
   2   (0.154) 0.160 0.020 0.091 0.172 0.174 0.118 

Locus 1425 : 
2 alleles
5.8% missing data
   4   (0.656) 0.889 0.615 0.813 0.662 0.510 0.464 
   2   (0.344) 0.111 0.385 0.187 0.338 0.490 0.536 

Locus 1426 : 
2 alleles
8.7% missing data
   2   (0.914) 0.927 0.142 0.923 0.973 0.968 0.996 
   3   (0.086) 0.073 0.858 0.077 0.027 0.032 0.004 

Locus 1427 : 
2 alleles
17.4% missing data
   2   (0.645) 0.557 0.639 0.654 0.582 0.654 0.891 
   3   (0.355) 0.443 0.361 0.346 0.418 0.346 0.109 

Locus 1428 : 
2 alleles
3.6% missing data
   1   (0.894) 0.974 0.961 0.953 0.967 0.848 0.986 
   3   (0.106) 0.026 0.039 0.047 0.033 0.152 0.014 

Locus 1429 : 
2 alleles
19.6% missing data
   1   (0.895) 0.936 0.986 0.903 0.923 0.924 0.986 
   4   (0.105) 0.064 0.014 0.097 0.077 0.076 0.014 

Locus 1430 : 
2 alleles
3.6% missing data
   1   (0.800) 0.628 0.327 0.887 0.938 0.775 0.832 
   2   (0.200) 0.372 0.673 0.113 0.062 0.225 0.168 

Locus 1431 : 
2 alleles
6.5% missing data
   3   (0.819) 0.476 0.980 0.886 0.900 0.813 0.774 
   2   (0.181) 0.524 0.020 0.114 0.100 0.187 0.226 

Locus 1432 : 
2 alleles
7.2% missing data
   1   (0.511) 0.240 0.837 0.478 0.431 0.543 0.616 
   3   (0.489) 0.760 0.163 0.522 0.569 0.457 0.384 

Locus 1433 : 
2 alleles
7.2% missing data
   3   (0.819) 0.942 0.974 0.841 0.504 0.847 0.986 
   1   (0.181) 0.058 0.026 0.159 0.496 0.153 0.014 

Locus 1434 : 
2 alleles
12.3% missing data
   1   (0.907) 0.525 0.913 0.950 0.961 0.934 0.987 
   3   (0.093) 0.475 0.087 0.050 0.039 0.066 0.013 

Locus 1435 : 
2 alleles
5.1% missing data
   1   (0.877) 0.882 0.983 0.929 0.916 0.855 0.983 
   3   (0.123) 0.118 0.017 0.071 0.084 0.145 0.017 

Locus 1436 : 
2 alleles
12.3% missing data
   4   (0.910) 0.976 0.988 0.933 0.494 0.956 0.994 
   2   (0.090) 0.024 0.012 0.067 0.506 0.044 0.006 

Locus 1437 : 
2 alleles
2.9% missing data
   1   (0.913) 0.971 0.989 0.910 0.979 0.947 0.996 
   3   (0.087) 0.029 0.011 0.090 0.021 0.053 0.004 

Locus 1438 : 
2 alleles
10.1% missing data
   2   (0.733) 0.884 0.180 0.708 0.868 0.776 0.944 
   4   (0.267) 0.116 0.820 0.292 0.132 0.224 0.056 

Locus 1439 : 
2 alleles
3.6% missing data
   1   (0.904) 0.948 0.986 0.944 0.903 0.907 0.992 
   3   (0.096) 0.052 0.014 0.056 0.097 0.093 0.008 

Locus 1440 : 
2 alleles
5.1% missing data
   3   (0.834) 0.405 0.977 0.937 0.637 0.795 0.907 
   1   (0.166) 0.595 0.023 0.063 0.363 0.205 0.093 

Locus 1441 : 
2 alleles
4.3% missing data
   1   (0.604) 0.497 0.349 0.674 0.630 0.567 0.725 
   4   (0.396) 0.503 0.651 0.326 0.370 0.433 0.275 

Locus 1442 : 
2 alleles
13.0% missing data
   4   (0.765) 0.675 0.970 0.819 0.799 0.734 0.888 
   2   (0.235) 0.325 0.030 0.181 0.201 0.266 0.112 

Locus 1443 : 
2 alleles
17.4% missing data
   1   (0.880) 0.965 0.877 0.963 0.720 0.817 0.906 
   4   (0.120) 0.035 0.123 0.037 0.280 0.183 0.094 

Locus 1444 : 
2 alleles
13.0% missing data
   2   (0.906) 0.946 0.988 0.932 0.970 0.920 0.989 
   4   (0.094) 0.054 0.012 0.068 0.030 0.080 0.011 

Locus 1445 : 
2 alleles
13.0% missing data
   2   (0.750) 0.703 0.757 0.793 0.898 0.718 0.917 
   1   (0.250) 0.297 0.243 0.207 0.102 0.282 0.083 

Locus 1446 : 
2 alleles
17.4% missing data
   2   (0.894) 0.862 0.898 0.988 0.809 0.770 0.253 
   3   (0.106) 0.138 0.102 0.012 0.191 0.230 0.747 

Locus 1447 : 
2 alleles
10.1% missing data
   2   (0.337) 0.091 0.127 0.316 0.258 0.397 0.064 
   4   (0.663) 0.909 0.873 0.684 0.742 0.603 0.936 

Locus 1448 : 
2 alleles
5.1% missing data
   1   (0.907) 0.975 0.988 0.932 0.972 0.920 0.991 
   4   (0.093) 0.025 0.012 0.068 0.028 0.080 0.009 

Locus 1449 : 
2 alleles
10.9% missing data
   3   (0.909) 0.981 0.970 0.945 0.972 0.910 0.990 
   4   (0.091) 0.019 0.030 0.055 0.028 0.090 0.010 

Locus 1450 : 
2 alleles
10.9% missing data
   1   (0.564) 0.841 0.853 0.520 0.231 0.598 0.712 
   3   (0.436) 0.159 0.147 0.480 0.769 0.402 0.288 

Locus 1451 : 
2 alleles
14.5% missing data
   4   (0.851) 0.835 0.174 0.909 0.914 0.868 0.960 
   1   (0.149) 0.165 0.826 0.091 0.086 0.132 0.040 

Locus 1452 : 
2 alleles
4.3% missing data
   1   (0.488) 0.449 0.214 0.505 0.539 0.519 0.091 
   3   (0.512) 0.551 0.786 0.495 0.461 0.481 0.909 

Locus 1453 : 
2 alleles
5.8% missing data
   3   (0.550) 0.172 0.095 0.745 0.787 0.427 0.150 
   1   (0.450) 0.828 0.905 0.255 0.213 0.573 0.850 

Locus 1454 : 
2 alleles
13.0% missing data
   2   (0.836) 0.594 0.848 0.914 0.751 0.824 0.931 
   4   (0.164) 0.406 0.152 0.086 0.249 0.176 0.069 

Locus 1455 : 
2 alleles
0.7% missing data
   1   (0.913) 0.987 0.142 0.933 0.983 0.960 0.997 
   3   (0.087) 0.013 0.858 0.067 0.017 0.040 0.003 

Locus 1456 : 
2 alleles
2.9% missing data
   2   (0.898) 0.975 0.958 0.936 0.967 0.892 0.991 
   4   (0.102) 0.025 0.042 0.064 0.033 0.108 0.009 

Locus 1457 : 
2 alleles
13.8% missing data
   2   (0.919) 0.923 0.989 0.945 0.932 0.942 0.992 
   4   (0.081) 0.077 0.011 0.055 0.068 0.058 0.008 

Locus 1458 : 
2 alleles
5.1% missing data
   3   (0.920) 0.971 0.990 0.906 0.962 0.963 0.996 
   1   (0.080) 0.029 0.010 0.094 0.038 0.037 0.004 

Locus 1459 : 
2 alleles
13.0% missing data
   4   (0.909) 0.924 0.989 0.919 0.964 0.940 0.994 
   2   (0.091) 0.076 0.011 0.081 0.036 0.060 0.006 

Locus 1460 : 
2 alleles
12.3% missing data
   2   (0.087) 0.183 0.181 0.014 0.061 0.121 0.574 
   4   (0.913) 0.817 0.819 0.986 0.939 0.879 0.426 

Locus 1461 : 
2 alleles
2.2% missing data
   2   (0.148) 0.052 0.345 0.119 0.149 0.106 0.241 
   4   (0.852) 0.948 0.655 0.881 0.851 0.894 0.759 

Locus 1462 : 
2 alleles
18.1% missing data
   3   (0.858) 0.952 0.949 0.859 0.956 0.873 0.983 
   1   (0.142) 0.048 0.051 0.141 0.044 0.127 0.017 

Locus 1463 : 
2 alleles
10.1% missing data
   2   (0.111) 0.049 0.013 0.360 0.023 0.029 0.003 
   3   (0.889) 0.951 0.987 0.640 0.977 0.971 0.997 

Locus 1464 : 
2 alleles
16.7% missing data
   1   (0.831) 0.834 0.978 0.929 0.818 0.729 0.917 
   3   (0.169) 0.166 0.022 0.071 0.182 0.271 0.083 

Locus 1465 : 
2 alleles
2.2% missing data
   2   (0.875) 0.928 0.982 0.894 0.720 0.916 0.976 
   4   (0.125) 0.072 0.018 0.106 0.280 0.084 0.024 

Locus 1466 : 
2 alleles
10.9% missing data
   2   (0.780) 0.886 0.926 0.834 0.826 0.741 0.875 
   4   (0.220) 0.114 0.074 0.166 0.174 0.259 0.125 

Locus 1467 : 
2 alleles
2.9% missing data
   1   (0.874) 0.906 0.982 0.912 0.931 0.867 0.988 
   2   (0.126) 0.094 0.018 0.088 0.069 0.133 0.012 

Locus 1468 : 
2 alleles
5.8% missing data
   2   (0.109) 0.258 0.734 0.040 0.047 0.102 0.064 
   4   (0.891) 0.742 0.266 0.960 0.953 0.898 0.936 

Locus 1469 : 
2 alleles
13.8% missing data
   4   (0.595) 0.554 0.378 0.659 0.758 0.534 0.775 
   2   (0.405) 0.446 0.622 0.341 0.242 0.466 0.225 

Locus 1470 : 
2 alleles
2.9% missing data
   2   (0.871) 0.944 0.983 0.947 0.613 0.834 0.963 
   4   (0.129) 0.056 0.017 0.053 0.387 0.166 0.037 

Locus 1471 : 
2 alleles
2.9% missing data
   1   (0.888) 0.978 0.984 0.877 0.967 0.919 0.994 
   3   (0.112) 0.022 0.016 0.123 0.033 0.081 0.006 

Locus 1472 : 
2 alleles
7.2% missing data
   3   (0.701) 0.361 0.206 0.745 0.721 0.728 0.911 
   1   (0.299) 0.639 0.794 0.255 0.279 0.272 0.089 

Locus 1473 : 
2 alleles
5.8% missing data
   1   (0.737) 0.496 0.441 0.764 0.809 0.773 0.842 
   3   (0.263) 0.504 0.559 0.236 0.191 0.227 0.158 

Locus 1474 : 
2 alleles
10.9% missing data
   2   (0.876) 0.966 0.331 0.904 0.945 0.914 0.970 
   4   (0.124) 0.034 0.669 0.096 0.055 0.086 0.030 

Locus 1475 : 
2 alleles
2.9% missing data
   3   (0.947) 0.986 0.993 0.887 0.992 0.988 0.999 
   1   (0.053) 0.014 0.007 0.113 0.008 0.012 0.001 

Locus 1476 : 
2 alleles
2.2% missing data
   2   (0.824) 0.864 0.976 0.784 0.935 0.864 0.971 
   4   (0.176) 0.136 0.024 0.216 0.065 0.136 0.029 

Locus 1477 : 
2 alleles
9.4% missing data
   4   (0.945) 0.976 0.993 0.902 0.989 0.986 0.999 
   2   (0.055) 0.024 0.007 0.098 0.011 0.014 0.001 

Locus 1478 : 
2 alleles
12.3% missing data
   3   (0.782) 0.291 0.925 0.713 0.915 0.857 0.977 
   1   (0.218) 0.709 0.075 0.287 0.085 0.143 0.023 

Locus 1479 : 
2 alleles
12.3% missing data
   1   (0.817) 0.837 0.976 0.870 0.792 0.791 0.966 
   3   (0.183) 0.163 0.024 0.130 0.208 0.209 0.034 

Locus 1480 : 
2 alleles
13.8% missing data
   2   (0.920) 0.983 0.862 0.977 0.930 0.924 0.761 
   4   (0.080) 0.017 0.138 0.023 0.070 0.076 0.239 

Locus 1481 : 
2 alleles
18.8% missing data
   1   (0.119) 0.160 0.016 0.111 0.116 0.084 0.014 
   3   (0.881) 0.840 0.984 0.889 0.884 0.916 0.986 

Locus 1482 : 
2 alleles
16.7% missing data
   3   (0.647) 0.703 0.119 0.683 0.557 0.701 0.227 
   1   (0.353) 0.297 0.881 0.317 0.443 0.299 0.773 

Locus 1483 : 
2 alleles
11.6% missing data
   4   (0.893) 0.904 0.984 0.870 0.958 0.937 0.994 
   2   (0.107) 0.096 0.016 0.130 0.042 0.063 0.006 

Locus 1484 : 
2 alleles
0.7% missing data
   3   (0.855) 0.961 0.954 0.893 0.954 0.834 0.980 
   1   (0.145) 0.039 0.046 0.107 0.046 0.166 0.020 

Locus 1485 : 
2 alleles
13.0% missing data
   4   (0.420) 0.503 0.880 0.438 0.480 0.365 0.252 
   2   (0.580) 0.497 0.120 0.562 0.520 0.635 0.748 

Locus 1486 : 
2 alleles
11.6% missing data
   1   (0.908) 0.883 0.989 0.932 0.936 0.932 0.990 
   2   (0.092) 0.117 0.011 0.068 0.064 0.068 0.010 

Locus 1487 : 
2 alleles
3.6% missing data
   2   (0.843) 0.945 0.979 0.845 0.893 0.861 0.979 
   3   (0.157) 0.055 0.021 0.155 0.107 0.139 0.021 

Locus 1488 : 
2 alleles
10.9% missing data
   1   (0.219) 0.516 0.033 0.207 0.115 0.207 0.021 
   3   (0.781) 0.484 0.967 0.793 0.885 0.793 0.979 

Locus 1489 : 
2 alleles
5.1% missing data
   1   (0.891) 0.980 0.987 0.963 0.638 0.877 0.761 
   3   (0.109) 0.020 0.013 0.037 0.362 0.123 0.239 

Locus 1490 : 
2 alleles
10.9% missing data
   4   (0.912) 0.984 0.989 0.921 0.982 0.937 0.994 
   1   (0.088) 0.016 0.011 0.079 0.018 0.063 0.006 

Locus 1491 : 
2 alleles
11.6% missing data
   1   (0.824) 0.950 0.976 0.842 0.862 0.822 0.970 
   4   (0.176) 0.050 0.024 0.158 0.138 0.178 0.030 

Locus 1492 : 
2 alleles
2.9% missing data
   4   (0.731) 0.926 0.904 0.726 0.881 0.712 0.908 
   2   (0.269) 0.074 0.096 0.274 0.119 0.288 0.092 

Locus 1493 : 
2 alleles
9.4% missing data
   1   (0.923) 0.948 0.990 0.928 0.973 0.957 0.995 
   3   (0.077) 0.052 0.010 0.072 0.027 0.043 0.005 

Locus 1494 : 
2 alleles
15.9% missing data
   4   (0.901) 0.949 0.987 0.951 0.595 0.924 0.972 
   2   (0.099) 0.051 0.013 0.049 0.405 0.076 0.028 

Locus 1495 : 
2 alleles
14.5% missing data
   1   (0.827) 0.936 0.822 0.834 0.917 0.839 0.960 
   3   (0.173) 0.064 0.178 0.166 0.083 0.161 0.040 

Locus 1496 : 
2 alleles
4.3% missing data
   3   (0.751) 0.144 0.919 0.821 0.396 0.772 0.929 
   1   (0.249) 0.856 0.081 0.179 0.604 0.228 0.071 

Locus 1497 : 
2 alleles
3.6% missing data
   2   (0.858) 0.882 0.980 0.747 0.950 0.930 0.993 
   4   (0.142) 0.118 0.020 0.253 0.050 0.070 0.007 

Locus 1498 : 
2 alleles
11.6% missing data
   2   (0.901) 0.884 0.986 0.950 0.939 0.894 0.969 
   4   (0.099) 0.116 0.014 0.050 0.061 0.106 0.031 

Locus 1499 : 
2 alleles
13.0% missing data
   4   (0.866) 0.919 0.980 0.946 0.860 0.795 0.949 
   2   (0.134) 0.081 0.020 0.054 0.140 0.205 0.051 

Locus 1500 : 
2 alleles
5.1% missing data
   1   (0.173) 0.680 0.052 0.225 0.060 0.099 0.015 
   3   (0.827) 0.320 0.948 0.775 0.940 0.901 0.985 

Locus 1501 : 
2 alleles
1.4% missing data
   1   (0.872) 0.949 0.982 0.887 0.961 0.885 0.971 
   2   (0.128) 0.051 0.018 0.113 0.039 0.115 0.029 

Locus 1502 : 
2 alleles
10.9% missing data
   4   (0.833) 0.857 0.977 0.892 0.720 0.827 0.897 
   1   (0.167) 0.143 0.023 0.108 0.280 0.173 0.103 

Locus 1503 : 
2 alleles
2.2% missing data
   1   (0.900) 0.586 0.987 0.955 0.794 0.920 0.978 
   3   (0.100) 0.414 0.013 0.045 0.206 0.080 0.022 

Locus 1504 : 
2 alleles
3.6% missing data
   1   (0.895) 0.933 0.987 0.878 0.973 0.933 0.996 
   3   (0.105) 0.067 0.013 0.122 0.027 0.067 0.004 

Locus 1505 : 
2 alleles
10.1% missing data
   1   (0.423) 0.105 0.128 0.512 0.395 0.365 0.678 
   4   (0.577) 0.895 0.872 0.488 0.605 0.635 0.322 

Locus 1506 : 
2 alleles
1.4% missing data
   1   (0.544) 0.197 0.858 0.687 0.318 0.484 0.111 
   4   (0.456) 0.803 0.142 0.313 0.682 0.516 0.889 

Locus 1507 : 
2 alleles
2.9% missing data
   4   (0.845) 0.929 0.979 0.868 0.924 0.839 0.982 
   3   (0.155) 0.071 0.021 0.132 0.076 0.161 0.018 

Locus 1508 : 
2 alleles
10.9% missing data
   1   (0.884) 0.963 0.983 0.937 0.956 0.853 0.981 
   3   (0.116) 0.037 0.017 0.063 0.044 0.147 0.019 

Locus 1509 : 
2 alleles
10.9% missing data
   1   (0.265) 0.243 0.266 0.216 0.289 0.267 0.386 
   3   (0.735) 0.757 0.734 0.784 0.711 0.733 0.614 

Locus 1510 : 
2 alleles
12.3% missing data
   4   (0.893) 0.969 0.886 0.949 0.927 0.872 0.978 
   3   (0.107) 0.031 0.114 0.051 0.073 0.128 0.022 

Locus 1511 : 
2 alleles
0.7% missing data
   1   (0.941) 0.991 0.993 0.853 0.991 0.987 0.999 
   2   (0.059) 0.009 0.007 0.147 0.009 0.013 0.001 

Locus 1512 : 
2 alleles
3.6% missing data
   2   (0.760) 0.241 0.980 0.831 0.782 0.775 0.410 
   3   (0.240) 0.759 0.020 0.169 0.218 0.225 0.590 

Locus 1513 : 
2 alleles
13.0% missing data
   4   (0.879) 0.804 0.985 0.821 0.948 0.938 0.994 
   2   (0.121) 0.196 0.015 0.179 0.052 0.062 0.006 

Locus 1514 : 
2 alleles
1.4% missing data
   2   (0.871) 0.974 0.981 0.900 0.928 0.869 0.984 
   3   (0.129) 0.026 0.019 0.100 0.072 0.131 0.016 

Locus 1515 : 
2 alleles
2.9% missing data
   4   (0.800) 0.716 0.453 0.855 0.662 0.835 0.861 
   2   (0.200) 0.284 0.547 0.145 0.338 0.165 0.139 

Locus 1516 : 
2 alleles
12.3% missing data
   4   (0.695) 0.713 0.955 0.660 0.846 0.696 0.946 
   1   (0.305) 0.287 0.045 0.340 0.154 0.304 0.054 

Locus 1517 : 
2 alleles
5.8% missing data
   1   (0.363) 0.117 0.061 0.467 0.579 0.301 0.043 
   4   (0.637) 0.883 0.939 0.533 0.421 0.699 0.957 

Locus 1518 : 
2 alleles
15.2% missing data
   4   (0.655) 0.628 0.950 0.621 0.820 0.643 0.958 
   2   (0.345) 0.372 0.050 0.379 0.180 0.357 0.042 

Locus 1519 : 
2 alleles
17.4% missing data
   2   (0.737) 0.853 0.744 0.727 0.787 0.744 0.964 
   4   (0.263) 0.147 0.256 0.273 0.213 0.256 0.036 

Locus 1520 : 
2 alleles
2.2% missing data
   1   (0.150) 0.048 0.051 0.096 0.094 0.182 0.036 
   3   (0.850) 0.952 0.949 0.904 0.906 0.818 0.964 

Locus 1521 : 
2 alleles
12.3% missing data
   1   (0.094) 0.037 0.085 0.072 0.217 0.061 0.012 
   3   (0.906) 0.963 0.915 0.928 0.783 0.939 0.988 

Locus 1522 : 
2 alleles
2.9% missing data
   2   (0.916) 0.984 0.974 0.916 0.985 0.947 0.997 
   3   (0.084) 0.016 0.026 0.084 0.015 0.053 0.003 

Locus 1523 : 
2 alleles
10.9% missing data
   2   (0.909) 0.962 0.989 0.889 0.976 0.952 0.994 
   4   (0.091) 0.038 0.011 0.111 0.024 0.048 0.006 

Locus 1524 : 
2 alleles
15.9% missing data
   4   (0.706) 0.911 0.723 0.692 0.669 0.728 0.853 
   2   (0.294) 0.089 0.277 0.308 0.331 0.272 0.147 

Locus 1525 : 
2 alleles
4.3% missing data
   4   (0.881) 0.974 0.957 0.906 0.954 0.884 0.993 
   1   (0.119) 0.026 0.043 0.094 0.046 0.116 0.007 

Locus 1526 : 
2 alleles
13.0% missing data
   2   (0.698) 0.793 0.695 0.488 0.771 0.825 0.977 
   4   (0.302) 0.207 0.305 0.512 0.229 0.175 0.023 

Locus 1527 : 
2 alleles
7.2% missing data
   3   (0.891) 0.938 0.080 0.935 0.974 0.921 0.989 
   1   (0.109) 0.062 0.920 0.065 0.026 0.079 0.011 

Locus 1528 : 
2 alleles
3.6% missing data
   1   (0.669) 0.416 0.954 0.784 0.711 0.555 0.872 
   4   (0.331) 0.584 0.046 0.216 0.289 0.445 0.128 

Locus 1529 : 
2 alleles
15.2% missing data
   4   (0.662) 0.889 0.652 0.688 0.552 0.656 0.705 
   2   (0.338) 0.111 0.348 0.312 0.448 0.344 0.295 

Locus 1530 : 
2 alleles
6.5% missing data
   2   (0.835) 0.943 0.974 0.859 0.941 0.817 0.984 
   4   (0.165) 0.057 0.026 0.141 0.059 0.183 0.016 

Locus 1531 : 
2 alleles
5.1% missing data
   1   (0.854) 0.930 0.205 0.895 0.680 0.908 0.957 
   3   (0.146) 0.070 0.795 0.105 0.320 0.092 0.043 

Locus 1532 : 
2 alleles
18.1% missing data
   1   (0.900) 0.931 0.986 0.951 0.908 0.886 0.984 
   3   (0.100) 0.069 0.014 0.049 0.092 0.114 0.016 

Locus 1533 : 
2 alleles
0.7% missing data
   2   (0.918) 0.966 0.990 0.839 0.977 0.974 0.997 
   4   (0.082) 0.034 0.010 0.161 0.023 0.026 0.003 

Locus 1534 : 
2 alleles
1.4% missing data
   2   (0.812) 0.942 0.328 0.895 0.854 0.780 0.863 
   4   (0.188) 0.058 0.672 0.105 0.146 0.220 0.137 

Locus 1535 : 
2 alleles
2.9% missing data
   4   (0.904) 0.944 0.986 0.841 0.977 0.959 0.996 
   2   (0.096) 0.056 0.014 0.159 0.023 0.041 0.004 

Locus 1536 : 
2 alleles
3.6% missing data
   4   (0.916) 0.975 0.972 0.962 0.952 0.908 0.990 
   3   (0.084) 0.025 0.028 0.038 0.048 0.092 0.010 

Locus 1537 : 
2 alleles
1.4% missing data
   2   (0.950) 0.993 0.994 0.908 0.993 0.989 0.999 
   1   (0.050) 0.007 0.006 0.092 0.007 0.011 0.001 

Locus 1538 : 
2 alleles
3.6% missing data
   2   (0.175) 0.050 0.060 0.123 0.202 0.206 0.031 
   3   (0.825) 0.950 0.940 0.877 0.798 0.794 0.969 

Locus 1539 : 
2 alleles
13.0% missing data
   1   (0.844) 0.869 0.257 0.915 0.853 0.844 0.913 
   3   (0.156) 0.131 0.743 0.085 0.147 0.156 0.087 

Locus 1540 : 
2 alleles
2.2% missing data
   2   (0.895) 0.673 0.987 0.960 0.963 0.873 0.984 
   4   (0.105) 0.327 0.013 0.040 0.037 0.127 0.016 

Locus 1541 : 
2 alleles
2.2% missing data
   1   (0.746) 0.917 0.323 0.778 0.820 0.745 0.929 
   4   (0.254) 0.083 0.677 0.222 0.180 0.255 0.071 

Locus 1542 : 
2 alleles
14.5% missing data
   2   (0.827) 0.690 0.980 0.915 0.645 0.808 0.741 
   4   (0.173) 0.310 0.020 0.085 0.355 0.192 0.259 

Locus 1543 : 
2 alleles
4.3% missing data
   3   (0.841) 0.940 0.950 0.849 0.932 0.849 0.975 
   1   (0.159) 0.060 0.050 0.151 0.068 0.151 0.025 

Locus 1544 : 
2 alleles
7.2% missing data
   1   (0.854) 0.889 0.949 0.925 0.550 0.839 0.966 
   3   (0.146) 0.111 0.051 0.075 0.450 0.161 0.034 

Locus 1545 : 
2 alleles
4.3% missing data
   1   (0.776) 0.780 0.347 0.843 0.806 0.774 0.829 
   2   (0.224) 0.220 0.653 0.157 0.194 0.226 0.171 

Locus 1546 : 
2 alleles
11.6% missing data
   4   (0.938) 0.973 0.992 0.870 0.983 0.984 0.998 
   2   (0.062) 0.027 0.008 0.130 0.017 0.016 0.002 

Locus 1547 : 
2 alleles
5.1% missing data
   4   (0.875) 0.915 0.981 0.928 0.737 0.879 0.925 
   1   (0.125) 0.085 0.019 0.072 0.263 0.121 0.075 

Locus 1548 : 
2 alleles
13.0% missing data
   1   (0.863) 0.919 0.981 0.887 0.680 0.888 0.980 
   2   (0.137) 0.081 0.019 0.113 0.320 0.112 0.020 

Locus 1549 : 
2 alleles
13.0% missing data
   1   (0.942) 0.991 0.952 0.891 0.988 0.984 0.999 
   4   (0.058) 0.009 0.048 0.109 0.012 0.016 0.001 

Locus 1550 : 
2 alleles
5.1% missing data
   2   (0.800) 0.944 0.973 0.763 0.900 0.823 0.984 
   3   (0.200) 0.056 0.027 0.237 0.100 0.177 0.016 

Locus 1551 : 
2 alleles
14.5% missing data
   1   (0.782) 0.781 0.975 0.930 0.275 0.648 0.740 
   3   (0.218) 0.219 0.025 0.070 0.725 0.352 0.260 

Locus 1552 : 
2 alleles
3.6% missing data
   1   (0.881) 0.882 0.956 0.918 0.944 0.880 0.988 
   3   (0.119) 0.118 0.044 0.082 0.056 0.120 0.012 

Locus 1553 : 
2 alleles
1.4% missing data
   4   (0.902) 0.967 0.986 0.968 0.892 0.849 0.980 
   2   (0.098) 0.033 0.014 0.032 0.108 0.151 0.020 

Locus 1554 : 
2 alleles
11.6% missing data
   1   (0.768) 0.539 0.078 0.878 0.707 0.738 0.938 
   3   (0.232) 0.461 0.922 0.122 0.293 0.262 0.062 

Locus 1555 : 
2 alleles
10.1% missing data
   2   (0.320) 0.476 0.046 0.338 0.230 0.312 0.076 
   4   (0.680) 0.524 0.954 0.662 0.770 0.688 0.924 

Locus 1556 : 
2 alleles
4.3% missing data
   3   (0.774) 0.840 0.969 0.819 0.853 0.726 0.966 
   1   (0.226) 0.160 0.031 0.181 0.147 0.274 0.034 

Locus 1557 : 
2 alleles
2.9% missing data
   2   (0.428) 0.862 0.071 0.483 0.179 0.423 0.045 
   3   (0.572) 0.138 0.929 0.517 0.821 0.577 0.955 

Locus 1558 : 
2 alleles
15.2% missing data
   4   (0.165) 0.548 0.172 0.104 0.096 0.172 0.016 
   2   (0.835) 0.452 0.828 0.896 0.904 0.828 0.984 

Locus 1559 : 
2 alleles
5.1% missing data
   1   (0.778) 0.924 0.487 0.849 0.417 0.797 0.692 
   4   (0.222) 0.076 0.513 0.151 0.583 0.203 0.308 

Locus 1560 : 
2 alleles
10.9% missing data
   1   (0.902) 0.978 0.898 0.931 0.958 0.912 0.990 
   4   (0.098) 0.022 0.102 0.069 0.042 0.088 0.010 

Locus 1561 : 
2 alleles
2.9% missing data
   3   (0.847) 0.565 0.979 0.932 0.863 0.800 0.951 
   1   (0.153) 0.435 0.021 0.068 0.137 0.200 0.049 

Locus 1562 : 
2 alleles
15.2% missing data
   2   (0.918) 0.980 0.988 0.943 0.763 0.958 0.988 
   4   (0.082) 0.020 0.012 0.057 0.237 0.042 0.012 

Locus 1563 : 
2 alleles
15.9% missing data
   1   (0.592) 0.579 0.940 0.633 0.385 0.549 0.863 
   4   (0.408) 0.421 0.060 0.367 0.615 0.451 0.137 

Locus 1564 : 
2 alleles
12.3% missing data
   2   (0.833) 0.820 0.226 0.967 0.918 0.716 0.118 
   4   (0.167) 0.180 0.774 0.033 0.082 0.284 0.882 

Locus 1565 : 
2 alleles
2.9% missing data
   3   (0.809) 0.948 0.943 0.830 0.927 0.794 0.951 
   1   (0.191) 0.052 0.057 0.170 0.073 0.206 0.049 

Locus 1566 : 
2 alleles
13.8% missing data
   2   (0.891) 0.921 0.985 0.946 0.953 0.863 0.973 
   4   (0.109) 0.079 0.015 0.054 0.047 0.137 0.027 

Locus 1567 : 
2 alleles
5.8% missing data
   2   (0.886) 0.743 0.985 0.912 0.798 0.917 0.993 
   4   (0.114) 0.257 0.015 0.088 0.202 0.083 0.007 

Locus 1568 : 
2 alleles
11.6% missing data
   1   (0.764) 0.714 0.971 0.818 0.851 0.727 0.845 
   3   (0.236) 0.286 0.029 0.182 0.149 0.273 0.155 

Locus 1569 : 
2 alleles
3.6% missing data
   2   (0.597) 0.658 0.112 0.626 0.770 0.578 0.759 
   4   (0.403) 0.342 0.888 0.374 0.230 0.422 0.241 

Locus 1570 : 
2 alleles
16.7% missing data
   1   (0.383) 0.592 0.345 0.412 0.380 0.352 0.088 
   4   (0.617) 0.408 0.655 0.588 0.620 0.648 0.912 

Locus 1571 : 
2 alleles
10.9% missing data
   3   (0.869) 0.839 0.957 0.912 0.941 0.861 0.978 
   2   (0.131) 0.161 0.043 0.088 0.059 0.139 0.022 

Locus 1572 : 
2 alleles
12.3% missing data
   1   (0.121) 0.032 0.109 0.088 0.163 0.103 0.033 
   3   (0.879) 0.968 0.891 0.912 0.837 0.897 0.967 

Locus 1573 : 
2 alleles
13.8% missing data
   1   (0.583) 0.816 0.941 0.629 0.280 0.527 0.836 
   3   (0.417) 0.184 0.059 0.371 0.720 0.473 0.164 

Locus 1574 : 
2 alleles
11.6% missing data
   2   (0.582) 0.666 0.929 0.494 0.767 0.584 0.966 
   4   (0.418) 0.334 0.071 0.506 0.233 0.416 0.034 

Locus 1575 : 
2 alleles
18.1% missing data
   3   (0.923) 0.923 0.992 0.991 0.888 0.877 0.131 
   1   (0.077) 0.077 0.008 0.009 0.112 0.123 0.869 

Locus 1576 : 
2 alleles
3.6% missing data
   3   (0.925) 0.977 0.988 0.922 0.984 0.962 0.996 
   1   (0.075) 0.023 0.012 0.078 0.016 0.038 0.004 

Locus 1577 : 
2 alleles
9.4% missing data
   2   (0.906) 0.969 0.988 0.925 0.970 0.924 0.994 
   4   (0.094) 0.031 0.012 0.075 0.030 0.076 0.006 

Locus 1578 : 
2 alleles
11.6% missing data
   1   (0.707) 0.653 0.961 0.730 0.374 0.740 0.720 
   3   (0.293) 0.347 0.039 0.270 0.626 0.260 0.280 

Locus 1579 : 
2 alleles
11.6% missing data
   3   (0.886) 0.916 0.155 0.954 0.909 0.889 0.983 
   1   (0.114) 0.084 0.845 0.046 0.091 0.111 0.017 

Locus 1580 : 
2 alleles
8.7% missing data
   2   (0.907) 0.912 0.988 0.927 0.954 0.931 0.994 
   4   (0.093) 0.088 0.012 0.073 0.046 0.069 0.006 

Locus 1581 : 
2 alleles
14.5% missing data
   2   (0.856) 0.544 0.775 0.905 0.845 0.906 0.538 
   4   (0.144) 0.456 0.225 0.095 0.155 0.094 0.462 

Locus 1582 : 
2 alleles
5.8% missing data
   4   (0.874) 0.810 0.985 0.940 0.896 0.849 0.927 
   1   (0.126) 0.190 0.015 0.060 0.104 0.151 0.073 

Locus 1583 : 
2 alleles
1.4% missing data
   2   (0.909) 0.890 0.989 0.915 0.963 0.944 0.991 
   3   (0.091) 0.110 0.011 0.085 0.037 0.056 0.009 

Locus 1584 : 
2 alleles
2.2% missing data
   1   (0.687) 0.613 0.734 0.628 0.892 0.745 0.718 
   2   (0.313) 0.387 0.266 0.372 0.108 0.255 0.282 

Locus 1585 : 
2 alleles
3.6% missing data
   1   (0.897) 0.714 0.988 0.954 0.910 0.890 0.979 
   3   (0.103) 0.286 0.012 0.046 0.090 0.110 0.021 

Locus 1586 : 
2 alleles
13.0% missing data
   2   (0.305) 0.108 0.044 0.386 0.405 0.251 0.045 
   3   (0.695) 0.892 0.956 0.614 0.595 0.749 0.955 

Locus 1587 : 
2 alleles
4.3% missing data
   3   (0.244) 0.106 0.767 0.217 0.183 0.225 0.112 
   4   (0.756) 0.894 0.233 0.783 0.817 0.775 0.888 

Locus 1588 : 
2 alleles
5.1% missing data
   1   (0.949) 0.992 0.993 0.907 0.991 0.988 0.999 
   3   (0.051) 0.008 0.007 0.093 0.009 0.012 0.001 

Locus 1589 : 
2 alleles
3.6% missing data
   3   (0.789) 0.951 0.146 0.816 0.931 0.797 0.971 
   2   (0.211) 0.049 0.854 0.184 0.069 0.203 0.029 

Locus 1590 : 
2 alleles
4.3% missing data
   4   (0.922) 0.901 0.989 0.952 0.901 0.948 0.991 
   2   (0.078) 0.099 0.011 0.048 0.099 0.052 0.009 

Locus 1591 : 
2 alleles
6.5% missing data
   1   (0.848) 0.889 0.174 0.944 0.904 0.790 0.964 
   4   (0.152) 0.111 0.826 0.056 0.096 0.210 0.036 

Locus 1592 : 
2 alleles
5.1% missing data
   4   (0.869) 0.970 0.982 0.888 0.538 0.911 0.981 
   2   (0.131) 0.030 0.018 0.112 0.462 0.089 0.019 

Locus 1593 : 
2 alleles
2.2% missing data
   3   (0.894) 0.984 0.134 0.901 0.963 0.948 0.994 
   1   (0.106) 0.016 0.866 0.099 0.037 0.052 0.006 

Locus 1594 : 
2 alleles
12.3% missing data
   2   (0.621) 0.641 0.230 0.597 0.827 0.637 0.856 
   4   (0.379) 0.359 0.770 0.403 0.173 0.363 0.144 

Locus 1595 : 
2 alleles
3.6% missing data
   2   (0.863) 0.911 0.981 0.830 0.896 0.909 0.992 
   3   (0.137) 0.089 0.019 0.170 0.104 0.091 0.008 

Locus 1596 : 
2 alleles
14.5% missing data
   2   (0.821) 0.728 0.038 0.839 0.901 0.875 0.968 
   4   (0.179) 0.272 0.962 0.161 0.099 0.125 0.032 

Locus 1597 : 
2 alleles
18.1% missing data
   2   (0.797) 0.265 0.100 0.885 0.928 0.819 0.632 
   3   (0.203) 0.735 0.900 0.115 0.072 0.181 0.368 

Locus 1598 : 
2 alleles
4.3% missing data
   1   (0.901) 0.983 0.307 0.919 0.979 0.948 0.986 
   3   (0.099) 0.017 0.693 0.081 0.021 0.052 0.014 

Locus 1599 : 
2 alleles
5.1% missing data
   1   (0.268) 0.086 0.038 0.207 0.619 0.300 0.077 
   3   (0.732) 0.914 0.962 0.793 0.381 0.700 0.923 

Locus 1600 : 
2 alleles
4.3% missing data
   1   (0.774) 0.898 0.178 0.812 0.900 0.776 0.948 
   3   (0.226) 0.102 0.822 0.188 0.100 0.224 0.052 

Locus 1601 : 
2 alleles
4.3% missing data
   2   (0.907) 0.959 0.970 0.966 0.966 0.867 0.980 
   3   (0.093) 0.041 0.030 0.034 0.034 0.133 0.020 

Locus 1602 : 
2 alleles
3.6% missing data
   1   (0.100) 0.072 0.856 0.064 0.041 0.060 0.009 
   3   (0.900) 0.928 0.144 0.936 0.959 0.940 0.991 

Locus 1603 : 
2 alleles
2.9% missing data
   1   (0.872) 0.901 0.980 0.929 0.945 0.836 0.981 
   3   (0.128) 0.099 0.020 0.071 0.055 0.164 0.019 

Locus 1604 : 
2 alleles
2.2% missing data
   1   (0.213) 0.056 0.035 0.257 0.107 0.187 0.028 
   3   (0.787) 0.944 0.965 0.743 0.893 0.813 0.972 

Locus 1605 : 
2 alleles
15.9% missing data
   4   (0.889) 0.936 0.985 0.764 0.969 0.958 0.996 
   2   (0.111) 0.064 0.015 0.236 0.031 0.042 0.004 

Locus 1606 : 
2 alleles
13.8% missing data
   2   (0.127) 0.031 0.363 0.042 0.099 0.168 0.395 
   3   (0.873) 0.969 0.637 0.958 0.901 0.832 0.605 

Locus 1607 : 
2 alleles
18.8% missing data
   2   (0.239) 0.174 0.463 0.194 0.178 0.230 0.377 
   4   (0.761) 0.826 0.537 0.806 0.822 0.770 0.623 

Locus 1608 : 
2 alleles
15.2% missing data
   2   (0.848) 0.929 0.652 0.927 0.918 0.821 0.672 
   4   (0.152) 0.071 0.348 0.073 0.082 0.179 0.328 

Locus 1609 : 
2 alleles
14.5% missing data
   4   (0.865) 0.949 0.874 0.878 0.470 0.914 0.978 
   2   (0.135) 0.051 0.126 0.122 0.530 0.086 0.022 

Locus 1610 : 
2 alleles
4.3% missing data
   1   (0.852) 0.857 0.088 0.921 0.923 0.855 0.960 
   4   (0.148) 0.143 0.912 0.079 0.077 0.145 0.040 

Locus 1611 : 
2 alleles
8.0% missing data
   4   (0.912) 0.984 0.988 0.940 0.976 0.923 0.995 
   2   (0.088) 0.016 0.012 0.060 0.024 0.077 0.005 

Locus 1612 : 
2 alleles
2.9% missing data
   1   (0.892) 0.907 0.986 0.944 0.817 0.889 0.975 
   3   (0.108) 0.093 0.014 0.056 0.183 0.111 0.025 

Locus 1613 : 
2 alleles
3.6% missing data
   1   (0.830) 0.877 0.977 0.857 0.840 0.830 0.973 
   3   (0.170) 0.123 0.023 0.143 0.160 0.170 0.027 

Locus 1614 : 
2 alleles
4.3% missing data
   3   (0.846) 0.950 0.980 0.860 0.928 0.854 0.961 
   1   (0.154) 0.050 0.020 0.140 0.072 0.146 0.039 

Locus 1615 : 
2 alleles
15.2% missing data
   1   (0.858) 0.969 0.951 0.825 0.956 0.894 0.992 
   2   (0.142) 0.031 0.049 0.175 0.044 0.106 0.008 

Locus 1616 : 
2 alleles
5.1% missing data
   1   (0.900) 0.957 0.964 0.936 0.942 0.906 0.984 
   3   (0.100) 0.043 0.036 0.064 0.058 0.094 0.016 

Locus 1617 : 
2 alleles
14.5% missing data
   3   (0.672) 0.858 0.654 0.745 0.663 0.633 0.443 
   1   (0.328) 0.142 0.346 0.255 0.337 0.367 0.557 

Locus 1618 : 
2 alleles
9.4% missing data
   2   (0.879) 0.935 0.962 0.926 0.917 0.863 0.984 
   1   (0.121) 0.065 0.038 0.074 0.083 0.137 0.016 

Locus 1619 : 
2 alleles
10.9% missing data
   1   (0.327) 0.491 0.123 0.255 0.251 0.395 0.114 
   3   (0.673) 0.509 0.877 0.745 0.749 0.605 0.886 

Locus 1620 : 
2 alleles
1.4% missing data
   1   (0.814) 0.956 0.973 0.825 0.937 0.798 0.977 
   4   (0.186) 0.044 0.027 0.175 0.063 0.202 0.023 

Locus 1621 : 
2 alleles
7.2% missing data
   1   (0.888) 0.958 0.986 0.939 0.949 0.860 0.984 
   3   (0.112) 0.042 0.014 0.061 0.051 0.140 0.016 

Locus 1622 : 
2 alleles
5.8% missing data
   1   (0.477) 0.412 0.543 0.469 0.246 0.510 0.443 
   4   (0.523) 0.588 0.457 0.531 0.754 0.490 0.557 

Locus 1623 : 
2 alleles
15.9% missing data
   1   (0.107) 0.021 0.105 0.125 0.041 0.068 0.005 
   3   (0.893) 0.979 0.895 0.875 0.959 0.932 0.995 

Locus 1624 : 
2 alleles
18.1% missing data
   4   (0.744) 0.884 0.963 0.685 0.909 0.762 0.967 
   2   (0.256) 0.116 0.037 0.315 0.091 0.238 0.033 

Locus 1625 : 
2 alleles
10.9% missing data
   1   (0.127) 0.119 0.040 0.142 0.072 0.088 0.012 
   3   (0.873) 0.881 0.960 0.858 0.928 0.912 0.988 

Locus 1626 : 
2 alleles
3.6% missing data
   4   (0.875) 0.975 0.647 0.970 0.950 0.763 0.876 
   3   (0.125) 0.025 0.353 0.030 0.050 0.237 0.124 

Locus 1627 : 
2 alleles
2.9% missing data
   2   (0.882) 0.968 0.984 0.894 0.942 0.901 0.987 
   4   (0.118) 0.032 0.016 0.106 0.058 0.099 0.013 

Locus 1628 : 
2 alleles
10.9% missing data
   4   (0.870) 0.941 0.858 0.952 0.893 0.790 0.960 
   2   (0.130) 0.059 0.142 0.048 0.107 0.210 0.040 

Locus 1629 : 
2 alleles
0.7% missing data
   1   (0.874) 0.970 0.175 0.924 0.910 0.900 0.975 
   3   (0.126) 0.030 0.825 0.076 0.090 0.100 0.025 

Locus 1630 : 
2 alleles
4.3% missing data
   2   (0.649) 0.921 0.675 0.607 0.526 0.693 0.766 
   4   (0.351) 0.079 0.325 0.393 0.474 0.307 0.234 

Locus 1631 : 
2 alleles
5.1% missing data
   3   (0.761) 0.926 0.141 0.695 0.828 0.856 0.846 
   1   (0.239) 0.074 0.859 0.305 0.172 0.144 0.154 

Locus 1632 : 
2 alleles
3.6% missing data
   1   (0.778) 0.183 0.970 0.752 0.887 0.835 0.975 
   3   (0.222) 0.817 0.030 0.248 0.113 0.165 0.025 

Locus 1633 : 
2 alleles
4.3% missing data
   1   (0.319) 0.465 0.802 0.260 0.378 0.314 0.091 
   3   (0.681) 0.535 0.198 0.740 0.622 0.686 0.909 

Locus 1634 : 
2 alleles
15.2% missing data
   2   (0.439) 0.131 0.717 0.522 0.456 0.381 0.220 
   4   (0.561) 0.869 0.283 0.478 0.544 0.619 0.780 

Locus 1635 : 
2 alleles
10.1% missing data
   3   (0.844) 0.838 0.979 0.916 0.851 0.790 0.957 
   2   (0.156) 0.162 0.021 0.084 0.149 0.210 0.043 

Locus 1636 : 
2 alleles
2.9% missing data
   1   (0.812) 0.688 0.974 0.918 0.557 0.757 0.874 
   3   (0.188) 0.312 0.026 0.082 0.443 0.243 0.126 

Locus 1637 : 
2 alleles
6.5% missing data
   1   (0.735) 0.873 0.508 0.716 0.836 0.766 0.942 
   2   (0.265) 0.127 0.492 0.284 0.164 0.234 0.058 

Locus 1638 : 
2 alleles
9.4% missing data
   3   (0.934) 0.965 0.990 0.925 0.980 0.973 0.997 
   4   (0.066) 0.035 0.010 0.075 0.020 0.027 0.003 

Locus 1639 : 
2 alleles
2.9% missing data
   1   (0.901) 0.440 0.988 0.908 0.955 0.951 0.993 
   3   (0.099) 0.560 0.012 0.092 0.045 0.049 0.007 

Locus 1640 : 
2 alleles
7.2% missing data
   1   (0.763) 0.784 0.964 0.850 0.375 0.720 0.942 
   4   (0.237) 0.216 0.036 0.150 0.625 0.280 0.058 

Locus 1641 : 
2 alleles
3.6% missing data
   2   (0.711) 0.902 0.348 0.763 0.815 0.678 0.882 
   4   (0.289) 0.098 0.652 0.237 0.185 0.322 0.118 

Locus 1642 : 
2 alleles
13.0% missing data
   4   (0.703) 0.700 0.949 0.731 0.508 0.697 0.923 
   3   (0.297) 0.300 0.051 0.269 0.492 0.303 0.077 

Locus 1643 : 
2 alleles
4.3% missing data
   2   (0.910) 0.690 0.954 0.913 0.981 0.959 0.993 
   4   (0.090) 0.310 0.046 0.087 0.019 0.041 0.007 

Locus 1644 : 
2 alleles
3.6% missing data
   2   (0.502) 0.561 0.065 0.493 0.684 0.521 0.336 
   4   (0.498) 0.439 0.935 0.507 0.316 0.479 0.664 

Locus 1645 : 
2 alleles
3.6% missing data
   1   (0.835) 0.848 0.950 0.845 0.803 0.864 0.949 
   2   (0.165) 0.152 0.050 0.155 0.197 0.136 0.051 

Locus 1646 : 
2 alleles
8.0% missing data
   1   (0.103) 0.020 0.043 0.076 0.028 0.097 0.008 
   2   (0.897) 0.980 0.957 0.924 0.972 0.903 0.992 

Locus 1647 : 
2 alleles
9.4% missing data
   1   (0.690) 0.887 0.877 0.721 0.511 0.661 0.943 
   3   (0.310) 0.113 0.123 0.279 0.489 0.339 0.057 

Locus 1648 : 
2 alleles
4.3% missing data
   2   (0.923) 0.986 0.989 0.912 0.973 0.963 0.997 
   4   (0.077) 0.014 0.011 0.088 0.027 0.037 0.003 

Locus 1649 : 
2 alleles
15.2% missing data
   4   (0.885) 0.854 0.985 0.877 0.939 0.923 0.993 
   2   (0.115) 0.146 0.015 0.123 0.061 0.077 0.007 

Locus 1650 : 
2 alleles
6.5% missing data
   4   (0.216) 0.056 0.033 0.220 0.065 0.235 0.026 
   2   (0.784) 0.944 0.967 0.780 0.935 0.765 0.974 

Locus 1651 : 
2 alleles
0.7% missing data
   1   (0.755) 0.824 0.969 0.773 0.776 0.753 0.878 
   4   (0.245) 0.176 0.031 0.227 0.224 0.247 0.122 

Locus 1652 : 
2 alleles
1.4% missing data
   3   (0.909) 0.962 0.986 0.951 0.970 0.903 0.994 
   2   (0.091) 0.038 0.014 0.049 0.030 0.097 0.006 

Locus 1653 : 
2 alleles
5.1% missing data
   3   (0.601) 0.899 0.257 0.707 0.768 0.527 0.190 
   1   (0.399) 0.101 0.743 0.293 0.232 0.473 0.810 

Locus 1654 : 
2 alleles
15.2% missing data
   3   (0.765) 0.927 0.754 0.826 0.842 0.716 0.845 
   1   (0.235) 0.073 0.246 0.174 0.158 0.284 0.155 

Locus 1655 : 
2 alleles
2.9% missing data
   4   (0.892) 0.956 0.953 0.889 0.969 0.924 0.993 
   3   (0.108) 0.044 0.047 0.111 0.031 0.076 0.007 

Locus 1656 : 
2 alleles
2.9% missing data
   2   (0.892) 0.438 0.990 0.970 0.787 0.893 0.574 
   3   (0.108) 0.562 0.010 0.030 0.213 0.107 0.426 

Locus 1657 : 
2 alleles
10.1% missing data
   2   (0.913) 0.952 0.984 0.852 0.975 0.966 0.996 
   4   (0.087) 0.048 0.016 0.148 0.025 0.034 0.004 

Locus 1658 : 
2 alleles
4.3% missing data
   3   (0.907) 0.945 0.317 0.973 0.873 0.912 0.919 
   1   (0.093) 0.055 0.683 0.027 0.127 0.088 0.081 

Locus 1659 : 
2 alleles
13.8% missing data
   2   (0.903) 0.931 0.987 0.925 0.971 0.919 0.995 
   4   (0.097) 0.069 0.013 0.075 0.029 0.081 0.005 

Locus 1660 : 
2 alleles
13.8% missing data
   3   (0.216) 0.216 0.031 0.272 0.096 0.177 0.020 
   1   (0.784) 0.784 0.969 0.728 0.904 0.823 0.980 

Locus 1661 : 
2 alleles
5.1% missing data
   2   (0.145) 0.047 0.019 0.109 0.104 0.153 0.040 
   4   (0.855) 0.953 0.981 0.891 0.896 0.847 0.960 

Locus 1662 : 
2 alleles
2.9% missing data
   4   (0.794) 0.829 0.973 0.899 0.693 0.696 0.939 
   2   (0.206) 0.171 0.027 0.101 0.307 0.304 0.061 

Locus 1663 : 
2 alleles
1.4% missing data
   4   (0.889) 0.971 0.985 0.954 0.954 0.830 0.973 
   2   (0.111) 0.029 0.015 0.046 0.046 0.170 0.027 

Locus 1664 : 
2 alleles
2.2% missing data
   3   (0.916) 0.976 0.989 0.914 0.976 0.951 0.995 
   1   (0.084) 0.024 0.011 0.086 0.024 0.049 0.005 

Locus 1665 : 
2 alleles
5.8% missing data
   2   (0.716) 0.910 0.518 0.781 0.864 0.670 0.618 
   4   (0.284) 0.090 0.482 0.219 0.136 0.330 0.382 

Locus 1666 : 
2 alleles
3.6% missing data
   3   (0.878) 0.772 0.982 0.902 0.766 0.912 0.982 
   4   (0.122) 0.228 0.018 0.098 0.234 0.088 0.018 

Locus 1667 : 
2 alleles
4.3% missing data
   2   (0.907) 0.944 0.919 0.961 0.795 0.908 0.974 
   4   (0.093) 0.056 0.081 0.039 0.205 0.092 0.026 

Locus 1668 : 
2 alleles
3.6% missing data
   1   (0.910) 0.974 0.989 0.921 0.975 0.935 0.995 
   4   (0.090) 0.026 0.011 0.079 0.025 0.065 0.005 

Locus 1669 : 
2 alleles
2.2% missing data
   4   (0.897) 0.901 0.988 0.931 0.911 0.913 0.987 
   1   (0.103) 0.099 0.012 0.069 0.089 0.087 0.013 

Locus 1670 : 
2 alleles
5.8% missing data
   2   (0.493) 0.201 0.083 0.624 0.352 0.467 0.108 
   4   (0.507) 0.799 0.917 0.376 0.648 0.533 0.892 

Locus 1671 : 
2 alleles
13.8% missing data
   2   (0.925) 0.985 0.990 0.903 0.968 0.968 0.996 
   4   (0.075) 0.015 0.010 0.097 0.032 0.032 0.004 

Locus 1672 : 
2 alleles
1.4% missing data
   2   (0.658) 0.612 0.133 0.705 0.850 0.620 0.958 
   4   (0.342) 0.388 0.867 0.295 0.150 0.380 0.042 

Locus 1673 : 
2 alleles
2.2% missing data
   1   (0.685) 0.872 0.954 0.604 0.828 0.709 0.957 
   3   (0.315) 0.128 0.046 0.396 0.172 0.291 0.043 

Locus 1674 : 
2 alleles
10.9% missing data
   4   (0.904) 0.818 0.986 0.956 0.937 0.895 0.986 
   2   (0.096) 0.182 0.014 0.044 0.063 0.105 0.014 

Locus 1675 : 
2 alleles
7.2% missing data
   2   (0.613) 0.896 0.226 0.610 0.331 0.672 0.450 
   4   (0.387) 0.104 0.774 0.390 0.669 0.328 0.550 

Locus 1676 : 
2 alleles
14.5% missing data
   3   (0.355) 0.131 0.925 0.429 0.158 0.304 0.069 
   4   (0.645) 0.869 0.075 0.571 0.842 0.696 0.931 

Locus 1677 : 
2 alleles
6.5% missing data
   1   (0.860) 0.947 0.981 0.927 0.912 0.802 0.975 
   3   (0.140) 0.053 0.019 0.073 0.088 0.198 0.025 

Locus 1678 : 
2 alleles
10.1% missing data
   3   (0.753) 0.352 0.860 0.825 0.861 0.769 0.209 
   1   (0.247) 0.648 0.140 0.175 0.139 0.231 0.791 

Locus 1679 : 
2 alleles
2.9% missing data
   3   (0.948) 0.860 0.995 0.995 0.982 0.926 0.602 
   4   (0.052) 0.140 0.005 0.005 0.018 0.074 0.398 

Locus 1680 : 
2 alleles
2.9% missing data
   3   (0.890) 0.965 0.985 0.914 0.847 0.912 0.988 
   1   (0.110) 0.035 0.015 0.086 0.153 0.088 0.012 

Locus 1681 : 
2 alleles
10.9% missing data
   4   (0.952) 0.976 0.994 0.931 0.985 0.987 0.999 
   2   (0.048) 0.024 0.006 0.069 0.015 0.013 0.001 

Locus 1682 : 
2 alleles
3.6% missing data
   3   (0.950) 0.992 0.994 0.913 0.992 0.988 0.999 
   2   (0.050) 0.008 0.006 0.087 0.008 0.012 0.001 

Locus 1683 : 
2 alleles
0.7% missing data
   3   (0.950) 0.993 0.994 0.902 0.992 0.989 0.999 
   1   (0.050) 0.007 0.006 0.098 0.008 0.011 0.001 

Locus 1684 : 
2 alleles
5.1% missing data
   1   (0.908) 0.957 0.988 0.972 0.888 0.863 0.974 
   4   (0.092) 0.043 0.012 0.028 0.112 0.137 0.026 

Locus 1685 : 
2 alleles
15.9% missing data
   1   (0.923) 0.940 0.988 0.961 0.982 0.928 0.990 
   3   (0.077) 0.060 0.012 0.039 0.018 0.072 0.010 

Locus 1686 : 
2 alleles
13.0% missing data
   3   (0.898) 0.951 0.297 0.931 0.971 0.937 0.982 
   1   (0.102) 0.049 0.703 0.069 0.029 0.063 0.018 

Locus 1687 : 
2 alleles
3.6% missing data
   1   (0.874) 0.965 0.368 0.953 0.932 0.843 0.948 
   3   (0.126) 0.035 0.632 0.047 0.068 0.157 0.052 

Locus 1688 : 
2 alleles
1.4% missing data
   1   (0.907) 0.929 0.988 0.968 0.898 0.871 0.988 
   2   (0.093) 0.071 0.012 0.032 0.102 0.129 0.012 

Locus 1689 : 
2 alleles
7.2% missing data
   3   (0.746) 0.495 0.242 0.834 0.872 0.718 0.896 
   4   (0.254) 0.505 0.758 0.166 0.128 0.282 0.104 

Locus 1690 : 
2 alleles
3.6% missing data
   1   (0.882) 0.957 0.980 0.884 0.902 0.911 0.993 
   3   (0.118) 0.043 0.020 0.116 0.098 0.089 0.007 

Locus 1691 : 
2 alleles
5.8% missing data
   3   (0.847) 0.952 0.980 0.821 0.941 0.881 0.976 
   1   (0.153) 0.048 0.020 0.179 0.059 0.119 0.024 

Locus 1692 : 
2 alleles
3.6% missing data
   4   (0.927) 0.971 0.980 0.894 0.977 0.974 0.997 
   3   (0.073) 0.029 0.020 0.106 0.023 0.026 0.003 

Locus 1693 : 
2 alleles
10.9% missing data
   3   (0.906) 0.949 0.986 0.927 0.975 0.924 0.992 
   4   (0.094) 0.051 0.014 0.073 0.025 0.076 0.008 

Locus 1694 : 
2 alleles
6.5% missing data
   1   (0.891) 0.969 0.313 0.929 0.935 0.929 0.974 
   3   (0.109) 0.031 0.687 0.071 0.065 0.071 0.026 

Locus 1695 : 
2 alleles
5.8% missing data
   1   (0.873) 0.968 0.959 0.892 0.956 0.880 0.988 
   3   (0.127) 0.032 0.041 0.108 0.044 0.120 0.012 

Locus 1696 : 
2 alleles
2.9% missing data
   4   (0.914) 0.962 0.989 0.968 0.969 0.882 0.991 
   2   (0.086) 0.038 0.011 0.032 0.031 0.118 0.009 

Locus 1697 : 
2 alleles
5.1% missing data
   2   (0.145) 0.031 0.023 0.137 0.041 0.141 0.015 
   3   (0.855) 0.969 0.977 0.863 0.959 0.859 0.985 

Locus 1698 : 
2 alleles
10.9% missing data
   1   (0.731) 0.887 0.264 0.714 0.595 0.797 0.867 
   3   (0.269) 0.113 0.736 0.286 0.405 0.203 0.133 

Locus 1699 : 
2 alleles
11.6% missing data
   1   (0.866) 0.951 0.981 0.863 0.888 0.896 0.983 
   3   (0.134) 0.049 0.019 0.137 0.112 0.104 0.017 

Locus 1700 : 
2 alleles
1.4% missing data
   3   (0.929) 0.987 0.990 0.888 0.987 0.975 0.997 
   1   (0.071) 0.013 0.010 0.112 0.013 0.025 0.003 

Locus 1701 : 
2 alleles
9.4% missing data
   3   (0.912) 0.970 0.388 0.979 0.921 0.908 0.698 
   1   (0.088) 0.030 0.612 0.021 0.079 0.092 0.302 

Locus 1702 : 
2 alleles
4.3% missing data
   4   (0.631) 0.898 0.372 0.688 0.612 0.591 0.710 
   1   (0.369) 0.102 0.628 0.312 0.388 0.409 0.290 

Locus 1703 : 
2 alleles
18.1% missing data
   4   (0.763) 0.925 0.904 0.696 0.934 0.788 0.983 
   2   (0.237) 0.075 0.096 0.304 0.066 0.212 0.017 

Locus 1704 : 
2 alleles
13.0% missing data
   2   (0.894) 0.924 0.987 0.919 0.888 0.913 0.988 
   4   (0.106) 0.076 0.013 0.081 0.112 0.087 0.012 

Locus 1705 : 
2 alleles
1.4% missing data
   3   (0.897) 0.886 0.987 0.949 0.785 0.899 0.984 
   4   (0.103) 0.114 0.013 0.051 0.215 0.101 0.016 

Locus 1706 : 
2 alleles
10.1% missing data
   2   (0.891) 0.923 0.160 0.931 0.967 0.926 0.986 
   4   (0.109) 0.077 0.840 0.069 0.033 0.074 0.014 

Locus 1707 : 
2 alleles
11.6% missing data
   4   (0.798) 0.698 0.973 0.828 0.873 0.791 0.953 
   3   (0.202) 0.302 0.027 0.172 0.127 0.209 0.047 

Locus 1708 : 
2 alleles
4.3% missing data
   4   (0.844) 0.942 0.938 0.880 0.960 0.816 0.986 
   3   (0.156) 0.058 0.062 0.120 0.040 0.184 0.014 

Locus 1709 : 
2 alleles
7.2% missing data
   3   (0.919) 0.968 0.976 0.930 0.978 0.948 0.996 
   1   (0.081) 0.032 0.024 0.070 0.022 0.052 0.004 

Locus 1710 : 
2 alleles
4.3% missing data
   1   (0.892) 0.981 0.984 0.872 0.972 0.930 0.994 
   3   (0.108) 0.019 0.016 0.128 0.028 0.070 0.006 

Locus 1711 : 
2 alleles
2.9% missing data
   2   (0.805) 0.933 0.973 0.846 0.882 0.762 0.982 
   4   (0.195) 0.067 0.027 0.154 0.118 0.238 0.018 

Locus 1712 : 
2 alleles
1.4% missing data
   1   (0.741) 0.645 0.961 0.830 0.670 0.675 0.901 
   3   (0.259) 0.355 0.039 0.170 0.330 0.325 0.099 

Locus 1713 : 
2 alleles
14.5% missing data
   3   (0.858) 0.824 0.754 0.956 0.733 0.823 0.471 
   4   (0.142) 0.176 0.246 0.044 0.267 0.177 0.529 

Locus 1714 : 
2 alleles
5.8% missing data
   2   (0.574) 0.782 0.219 0.556 0.626 0.578 0.847 
   4   (0.426) 0.218 0.781 0.444 0.374 0.422 0.153 

Locus 1715 : 
2 alleles
13.8% missing data
   3   (0.895) 0.973 0.985 0.940 0.921 0.887 0.982 
   2   (0.105) 0.027 0.015 0.060 0.079 0.113 0.018 

Locus 1716 : 
2 alleles
5.1% missing data
   1   (0.855) 0.157 0.982 0.901 0.919 0.880 0.978 
   3   (0.145) 0.843 0.018 0.099 0.081 0.120 0.022 

Locus 1717 : 
2 alleles
2.9% missing data
   3   (0.776) 0.953 0.675 0.836 0.786 0.773 0.483 
   1   (0.224) 0.047 0.325 0.164 0.214 0.227 0.517 

Locus 1718 : 
2 alleles
5.1% missing data
   2   (0.861) 0.953 0.952 0.918 0.904 0.826 0.983 
   4   (0.139) 0.047 0.048 0.082 0.096 0.174 0.017 

Locus 1719 : 
2 alleles
2.9% missing data
   1   (0.921) 0.986 0.989 0.910 0.970 0.961 0.997 
   3   (0.079) 0.014 0.011 0.090 0.030 0.039 0.003 

Locus 1720 : 
2 alleles
11.6% missing data
   2   (0.913) 0.858 0.989 0.937 0.847 0.946 0.988 
   3   (0.087) 0.142 0.011 0.063 0.153 0.054 0.012 

Locus 1721 : 
2 alleles
2.9% missing data
   1   (0.897) 0.968 0.986 0.937 0.962 0.890 0.989 
   3   (0.103) 0.032 0.014 0.063 0.038 0.110 0.011 

Locus 1722 : 
2 alleles
3.6% missing data
   2   (0.871) 0.961 0.984 0.864 0.856 0.910 0.979 
   1   (0.129) 0.039 0.016 0.136 0.144 0.090 0.021 

Locus 1723 : 
2 alleles
2.2% missing data
   1   (0.104) 0.029 0.014 0.103 0.027 0.077 0.009 
   2   (0.896) 0.971 0.986 0.897 0.973 0.923 0.991 

Locus 1724 : 
2 alleles
15.2% missing data
   2   (0.466) 0.496 0.869 0.401 0.672 0.478 0.357 
   4   (0.534) 0.504 0.131 0.599 0.328 0.522 0.643 

Locus 1725 : 
2 alleles
1.4% missing data
   3   (0.877) 0.968 0.577 0.969 0.462 0.858 0.667 
   4   (0.123) 0.032 0.423 0.031 0.538 0.142 0.333 

Locus 1726 : 
2 alleles
5.1% missing data
   4   (0.903) 0.955 0.987 0.942 0.945 0.905 0.990 
   2   (0.097) 0.045 0.013 0.058 0.055 0.095 0.010 

Locus 1727 : 
2 alleles
8.0% missing data
   2   (0.853) 0.927 0.200 0.887 0.881 0.893 0.960 
   3   (0.147) 0.073 0.800 0.113 0.119 0.107 0.040 

Locus 1728 : 
2 alleles
10.1% missing data
   3   (0.793) 0.963 0.170 0.766 0.818 0.857 0.965 
   1   (0.207) 0.037 0.830 0.234 0.182 0.143 0.035 

Locus 1729 : 
2 alleles
13.8% missing data
   1   (0.856) 0.929 0.948 0.919 0.887 0.829 0.904 
   4   (0.144) 0.071 0.052 0.081 0.113 0.171 0.096 

Locus 1730 : 
2 alleles
4.3% missing data
   3   (0.872) 0.958 0.983 0.904 0.849 0.879 0.973 
   4   (0.128) 0.042 0.017 0.096 0.151 0.121 0.027 

Locus 1731 : 
2 alleles
15.2% missing data
   3   (0.707) 0.735 0.725 0.683 0.582 0.760 0.764 
   1   (0.293) 0.265 0.275 0.317 0.418 0.240 0.236 

Locus 1732 : 
2 alleles
4.3% missing data
   1   (0.908) 0.888 0.973 0.956 0.908 0.912 0.963 
   3   (0.092) 0.112 0.027 0.044 0.092 0.088 0.037 

Locus 1733 : 
2 alleles
3.6% missing data
   2   (0.788) 0.920 0.969 0.786 0.942 0.774 0.970 
   4   (0.212) 0.080 0.031 0.214 0.058 0.226 0.030 

Locus 1734 : 
2 alleles
3.6% missing data
   1   (0.145) 0.032 0.019 0.142 0.091 0.129 0.014 
   3   (0.855) 0.968 0.981 0.858 0.909 0.871 0.986 

Locus 1735 : 
2 alleles
14.5% missing data
   4   (0.526) 0.600 0.810 0.467 0.286 0.569 0.727 
   1   (0.474) 0.400 0.190 0.533 0.714 0.431 0.273 

Locus 1736 : 
2 alleles
7.2% missing data
   1   (0.831) 0.960 0.255 0.851 0.958 0.855 0.981 
   2   (0.169) 0.040 0.745 0.149 0.042 0.145 0.019 

Locus 1737 : 
2 alleles
15.2% missing data
   4   (0.500) 0.552 0.471 0.463 0.708 0.478 0.876 
   2   (0.500) 0.448 0.529 0.537 0.292 0.522 0.124 

Locus 1738 : 
2 alleles
5.1% missing data
   1   (0.899) 0.940 0.986 0.941 0.963 0.894 0.986 
   3   (0.101) 0.060 0.014 0.059 0.037 0.106 0.014 

Locus 1739 : 
2 alleles
2.2% missing data
   2   (0.924) 0.971 0.989 0.940 0.973 0.952 0.995 
   4   (0.076) 0.029 0.011 0.060 0.027 0.048 0.005 

Locus 1740 : 
2 alleles
3.6% missing data
   2   (0.910) 0.966 0.969 0.951 0.705 0.933 0.977 
   4   (0.090) 0.034 0.031 0.049 0.295 0.067 0.023 

Locus 1741 : 
2 alleles
16.7% missing data
   4   (0.855) 0.956 0.980 0.854 0.933 0.873 0.984 
   2   (0.145) 0.044 0.020 0.146 0.067 0.127 0.016 

Locus 1742 : 
2 alleles
10.9% missing data
   2   (0.868) 0.826 0.983 0.934 0.907 0.834 0.919 
   4   (0.132) 0.174 0.017 0.066 0.093 0.166 0.081 

Locus 1743 : 
2 alleles
1.4% missing data
   3   (0.901) 0.970 0.987 0.950 0.972 0.878 0.992 
   2   (0.099) 0.030 0.013 0.050 0.028 0.122 0.008 

Locus 1744 : 
2 alleles
3.6% missing data
   4   (0.087) 0.023 0.025 0.092 0.021 0.051 0.006 
   2   (0.913) 0.977 0.975 0.908 0.979 0.949 0.994 

Locus 1745 : 
2 alleles
3.6% missing data
   2   (0.912) 0.918 0.989 0.968 0.891 0.903 0.893 
   4   (0.088) 0.082 0.011 0.032 0.109 0.097 0.107 

Locus 1746 : 
2 alleles
10.1% missing data
   4   (0.912) 0.958 0.988 0.968 0.959 0.879 0.979 
   2   (0.088) 0.042 0.012 0.032 0.041 0.121 0.021 

Locus 1747 : 
2 alleles
2.9% missing data
   1   (0.740) 0.536 0.965 0.748 0.913 0.734 0.947 
   4   (0.260) 0.464 0.035 0.252 0.087 0.266 0.053 

Locus 1748 : 
2 alleles
6.5% missing data
   1   (0.831) 0.953 0.978 0.816 0.946 0.847 0.980 
   3   (0.169) 0.047 0.022 0.184 0.054 0.153 0.020 

Locus 1749 : 
2 alleles
3.6% missing data
   3   (0.892) 0.913 0.979 0.918 0.891 0.910 0.991 
   1   (0.108) 0.087 0.021 0.082 0.109 0.090 0.009 

Locus 1750 : 
2 alleles
5.8% missing data
   1   (0.916) 0.953 0.972 0.950 0.966 0.930 0.985 
   3   (0.084) 0.047 0.028 0.050 0.034 0.070 0.015 

Locus 1751 : 
2 alleles
4.3% missing data
   1   (0.615) 0.174 0.845 0.595 0.688 0.672 0.453 
   4   (0.385) 0.826 0.155 0.405 0.312 0.328 0.547 

Locus 1752 : 
2 alleles
3.6% missing data
   1   (0.860) 0.930 0.072 0.944 0.945 0.822 0.977 
   3   (0.140) 0.070 0.928 0.056 0.055 0.178 0.023 

Locus 1753 : 
2 alleles
11.6% missing data
   1   (0.516) 0.586 0.193 0.359 0.792 0.605 0.925 
   3   (0.484) 0.414 0.807 0.641 0.208 0.395 0.075 

Locus 1754 : 
2 alleles
15.2% missing data
   1   (0.472) 0.577 0.066 0.479 0.483 0.494 0.229 
   4   (0.528) 0.423 0.934 0.521 0.517 0.506 0.771 

Locus 1755 : 
2 alleles
8.7% missing data
   2   (0.633) 0.158 0.892 0.652 0.688 0.651 0.612 
   4   (0.367) 0.842 0.108 0.348 0.312 0.349 0.388 

Locus 1756 : 
2 alleles
3.6% missing data
   2   (0.740) 0.877 0.931 0.838 0.852 0.643 0.601 
   4   (0.260) 0.123 0.069 0.162 0.148 0.357 0.399 

Locus 1757 : 
2 alleles
10.9% missing data
   3   (0.911) 0.893 0.987 0.922 0.963 0.943 0.990 
   2   (0.089) 0.107 0.013 0.078 0.037 0.057 0.010 

Locus 1758 : 
2 alleles
1.4% missing data
   4   (0.837) 0.970 0.977 0.879 0.748 0.841 0.963 
   1   (0.163) 0.030 0.023 0.121 0.252 0.159 0.037 

Locus 1759 : 
2 alleles
10.1% missing data
   4   (0.797) 0.450 0.164 0.825 0.936 0.843 0.967 
   2   (0.203) 0.550 0.836 0.175 0.064 0.157 0.033 

Locus 1760 : 
2 alleles
13.0% missing data
   2   (0.637) 0.529 0.348 0.641 0.721 0.654 0.849 
   3   (0.363) 0.471 0.652 0.359 0.279 0.346 0.151 

Locus 1761 : 
2 alleles
13.0% missing data
   4   (0.781) 0.749 0.924 0.831 0.840 0.748 0.936 
   2   (0.219) 0.251 0.076 0.169 0.160 0.252 0.064 

Locus 1762 : 
2 alleles
2.2% missing data
   3   (0.736) 0.697 0.193 0.797 0.705 0.755 0.714 
   1   (0.264) 0.303 0.807 0.203 0.295 0.245 0.286 

Locus 1763 : 
2 alleles
5.1% missing data
   2   (0.359) 0.367 0.511 0.332 0.338 0.352 0.390 
   1   (0.641) 0.633 0.489 0.668 0.662 0.648 0.610 

Locus 1764 : 
2 alleles
2.2% missing data
   3   (0.864) 0.969 0.981 0.892 0.936 0.863 0.964 
   1   (0.136) 0.031 0.019 0.108 0.064 0.137 0.036 

Locus 1765 : 
2 alleles
5.1% missing data
   3   (0.692) 0.887 0.954 0.713 0.767 0.643 0.909 
   1   (0.308) 0.113 0.046 0.287 0.233 0.357 0.091 

Locus 1766 : 
2 alleles
2.2% missing data
   3   (0.607) 0.860 0.058 0.593 0.751 0.605 0.922 
   4   (0.393) 0.140 0.942 0.407 0.249 0.395 0.078 

Locus 1767 : 
2 alleles
11.6% missing data
   2   (0.875) 0.936 0.854 0.904 0.935 0.884 0.987 
   4   (0.125) 0.064 0.146 0.096 0.065 0.116 0.013 

Locus 1768 : 
2 alleles
2.2% missing data
   4   (0.895) 0.965 0.986 0.930 0.972 0.898 0.976 
   2   (0.105) 0.035 0.014 0.070 0.028 0.102 0.024 

Locus 1769 : 
2 alleles
2.9% missing data
   2   (0.908) 0.959 0.420 0.916 0.968 0.960 0.991 
   3   (0.092) 0.041 0.580 0.084 0.032 0.040 0.009 

Locus 1770 : 
2 alleles
6.5% missing data
   4   (0.905) 0.976 0.987 0.887 0.979 0.944 0.995 
   2   (0.095) 0.024 0.013 0.113 0.021 0.056 0.005 

Locus 1771 : 
2 alleles
10.1% missing data
   1   (0.135) 0.095 0.019 0.089 0.057 0.157 0.023 
   4   (0.865) 0.905 0.981 0.911 0.943 0.843 0.977 

Locus 1772 : 
2 alleles
3.6% missing data
   2   (0.916) 0.968 0.989 0.891 0.971 0.960 0.996 
   3   (0.084) 0.032 0.011 0.109 0.029 0.040 0.004 

Locus 1773 : 
2 alleles
1.4% missing data
   1   (0.846) 0.947 0.189 0.927 0.946 0.809 0.967 
   3   (0.154) 0.053 0.811 0.073 0.054 0.191 0.033 

Locus 1774 : 
2 alleles
5.8% missing data
   4   (0.933) 0.989 0.980 0.915 0.985 0.974 0.997 
   3   (0.067) 0.011 0.020 0.085 0.015 0.026 0.003 

Locus 1775 : 
2 alleles
4.3% missing data
   1   (0.538) 0.647 0.956 0.515 0.476 0.544 0.453 
   4   (0.462) 0.353 0.044 0.485 0.524 0.456 0.547 

Locus 1776 : 
2 alleles
2.9% missing data
   1   (0.911) 0.983 0.989 0.920 0.946 0.940 0.994 
   3   (0.089) 0.017 0.011 0.080 0.054 0.060 0.006 

Locus 1777 : 
2 alleles
5.1% missing data
   3   (0.908) 0.982 0.981 0.928 0.953 0.930 0.991 
   2   (0.092) 0.018 0.019 0.072 0.047 0.070 0.009 

Locus 1778 : 
2 alleles
2.2% missing data
   3   (0.933) 0.989 0.991 0.912 0.983 0.975 0.998 
   2   (0.067) 0.011 0.009 0.088 0.017 0.025 0.002 

Locus 1779 : 
2 alleles
11.6% missing data
   3   (0.854) 0.846 0.978 0.927 0.856 0.797 0.974 
   1   (0.146) 0.154 0.022 0.073 0.144 0.203 0.026 

Locus 1780 : 
2 alleles
4.3% missing data
   4   (0.894) 0.973 0.966 0.937 0.776 0.915 0.989 
   2   (0.106) 0.027 0.034 0.063 0.224 0.085 0.011 

Locus 1781 : 
2 alleles
9.4% missing data
   3   (0.495) 0.466 0.389 0.436 0.714 0.517 0.656 
   1   (0.505) 0.534 0.611 0.564 0.286 0.483 0.344 

Locus 1782 : 
2 alleles
1.4% missing data
   4   (0.932) 0.969 0.991 0.906 0.974 0.976 0.997 
   1   (0.068) 0.031 0.009 0.094 0.026 0.024 0.003 

Locus 1783 : 
2 alleles
2.9% missing data
   4   (0.892) 0.951 0.043 0.966 0.961 0.876 0.970 
   2   (0.108) 0.049 0.957 0.034 0.039 0.124 0.030 

Locus 1784 : 
2 alleles
7.2% missing data
   1   (0.622) 0.809 0.940 0.649 0.457 0.576 0.917 
   3   (0.378) 0.191 0.060 0.351 0.543 0.424 0.083 

Locus 1785 : 
2 alleles
13.8% missing data
   4   (0.542) 0.336 0.805 0.467 0.583 0.580 0.900 
   3   (0.458) 0.664 0.195 0.533 0.417 0.420 0.100 

Locus 1786 : 
2 alleles
3.6% missing data
   4   (0.237) 0.212 0.348 0.187 0.174 0.245 0.134 
   2   (0.763) 0.788 0.652 0.813 0.826 0.755 0.866 

Locus 1787 : 
2 alleles
2.2% missing data
   1   (0.920) 0.987 0.990 0.904 0.982 0.960 0.997 
   3   (0.080) 0.013 0.010 0.096 0.018 0.040 0.003 

Locus 1788 : 
2 alleles
6.5% missing data
   1   (0.697) 0.897 0.636 0.707 0.808 0.690 0.822 
   3   (0.303) 0.103 0.364 0.293 0.192 0.310 0.178 

Locus 1789 : 
2 alleles
9.4% missing data
   4   (0.890) 0.902 0.985 0.954 0.950 0.842 0.976 
   3   (0.110) 0.098 0.015 0.046 0.050 0.158 0.024 

Locus 1790 : 
2 alleles
15.9% missing data
   3   (0.916) 0.939 0.957 0.984 0.949 0.892 0.142 
   1   (0.084) 0.061 0.043 0.016 0.051 0.108 0.858 

Locus 1791 : 
2 alleles
2.2% missing data
   4   (0.891) 0.970 0.985 0.913 0.971 0.898 0.993 
   2   (0.109) 0.030 0.015 0.087 0.029 0.102 0.007 

Locus 1792 : 
2 alleles
6.5% missing data
   2   (0.882) 0.924 0.984 0.913 0.958 0.885 0.970 
   1   (0.118) 0.076 0.016 0.087 0.042 0.115 0.030 

Locus 1793 : 
2 alleles
2.9% missing data
   1   (0.770) 0.604 0.969 0.757 0.914 0.786 0.973 
   4   (0.230) 0.396 0.031 0.243 0.086 0.214 0.027 

Locus 1794 : 
2 alleles
1.4% missing data
   2   (0.910) 0.942 0.988 0.898 0.958 0.951 0.996 
   4   (0.090) 0.058 0.012 0.102 0.042 0.049 0.004 

Locus 1795 : 
2 alleles
11.6% missing data
   2   (0.891) 0.941 0.632 0.966 0.953 0.856 0.901 
   3   (0.109) 0.059 0.368 0.034 0.047 0.144 0.099 

Locus 1796 : 
2 alleles
2.9% missing data
   1   (0.755) 0.890 0.965 0.752 0.842 0.755 0.904 
   2   (0.245) 0.110 0.035 0.248 0.158 0.245 0.096 

Locus 1797 : 
2 alleles
0.7% missing data
   2   (0.879) 0.970 0.982 0.902 0.666 0.917 0.988 
   4   (0.121) 0.030 0.018 0.098 0.334 0.083 0.012 

Locus 1798 : 
2 alleles
8.0% missing data
   3   (0.903) 0.969 0.985 0.921 0.962 0.921 0.994 
   1   (0.097) 0.031 0.015 0.079 0.038 0.079 0.006 

Locus 1799 : 
2 alleles
11.6% missing data
   4   (0.872) 0.967 0.279 0.889 0.961 0.915 0.981 
   2   (0.128) 0.033 0.721 0.111 0.039 0.085 0.019 

Locus 1800 : 
2 alleles
4.3% missing data
   2   (0.652) 0.887 0.444 0.721 0.781 0.581 0.758 
   1   (0.348) 0.113 0.556 0.279 0.219 0.419 0.242 

Locus 1801 : 
2 alleles
6.5% missing data
   2   (0.918) 0.981 0.973 0.900 0.922 0.965 0.995 
   3   (0.082) 0.019 0.027 0.100 0.078 0.035 0.005 

Locus 1802 : 
2 alleles
12.3% missing data
   4   (0.795) 0.895 0.971 0.839 0.911 0.754 0.920 
   2   (0.205) 0.105 0.029 0.161 0.089 0.246 0.080 

Locus 1803 : 
2 alleles
4.3% missing data
   4   (0.905) 0.648 0.987 0.973 0.947 0.874 0.954 
   2   (0.095) 0.352 0.013 0.027 0.053 0.126 0.046 

Locus 1804 : 
2 alleles
10.1% missing data
   3   (0.744) 0.204 0.961 0.763 0.922 0.744 0.973 
   4   (0.256) 0.796 0.039 0.237 0.078 0.256 0.027 

Locus 1805 : 
2 alleles
11.6% missing data
   3   (0.896) 0.924 0.986 0.908 0.831 0.931 0.993 
   1   (0.104) 0.076 0.014 0.092 0.169 0.069 0.007 

Locus 1806 : 
2 alleles
11.6% missing data
   1   (0.854) 0.831 0.982 0.866 0.937 0.867 0.985 
   3   (0.146) 0.169 0.018 0.134 0.063 0.133 0.015 

Locus 1807 : 
2 alleles
15.2% missing data
   1   (0.915) 0.963 0.988 0.975 0.957 0.860 0.981 
   3   (0.085) 0.037 0.012 0.025 0.043 0.140 0.019 

Locus 1808 : 
2 alleles
4.3% missing data
   2   (0.265) 0.240 0.035 0.269 0.478 0.236 0.050 
   4   (0.735) 0.760 0.965 0.731 0.522 0.764 0.950 

Locus 1809 : 
2 alleles
3.6% missing data
   4   (0.714) 0.612 0.559 0.752 0.882 0.719 0.571 
   2   (0.286) 0.388 0.441 0.248 0.118 0.281 0.429 

Locus 1810 : 
2 alleles
8.0% missing data
   1   (0.728) 0.925 0.961 0.799 0.801 0.637 0.888 
   3   (0.272) 0.075 0.039 0.201 0.199 0.363 0.112 

Locus 1811 : 
2 alleles
2.9% missing data
   3   (0.909) 0.983 0.985 0.921 0.948 0.938 0.992 
   2   (0.091) 0.017 0.015 0.079 0.052 0.062 0.008 

Locus 1812 : 
2 alleles
10.1% missing data
   2   (0.903) 0.967 0.864 0.967 0.919 0.867 0.949 
   1   (0.097) 0.033 0.136 0.033 0.081 0.133 0.051 

Locus 1813 : 
2 alleles
2.9% missing data
   1   (0.644) 0.886 0.868 0.630 0.844 0.604 0.876 
   4   (0.356) 0.114 0.132 0.370 0.156 0.396 0.124 

Locus 1814 : 
2 alleles
2.9% missing data
   1   (0.817) 0.537 0.230 0.895 0.898 0.820 0.924 
   3   (0.183) 0.463 0.770 0.105 0.102 0.180 0.076 

Locus 1815 : 
2 alleles
13.0% missing data
   1   (0.599) 0.512 0.939 0.659 0.787 0.500 0.874 
   4   (0.401) 0.488 0.061 0.341 0.213 0.500 0.126 

Locus 1816 : 
2 alleles
3.6% missing data
   2   (0.808) 0.876 0.929 0.859 0.849 0.779 0.929 
   4   (0.192) 0.124 0.071 0.141 0.151 0.221 0.071 

Locus 1817 : 
2 alleles
2.9% missing data
   1   (0.796) 0.801 0.972 0.869 0.754 0.748 0.927 
   4   (0.204) 0.199 0.028 0.131 0.246 0.252 0.073 

Locus 1818 : 
2 alleles
2.2% missing data
   1   (0.813) 0.232 0.973 0.884 0.832 0.803 0.962 
   3   (0.187) 0.768 0.027 0.116 0.168 0.197 0.038 

Locus 1819 : 
2 alleles
15.9% missing data
   3   (0.913) 0.983 0.986 0.934 0.973 0.933 0.993 
   1   (0.087) 0.017 0.014 0.066 0.027 0.067 0.007 

Locus 1820 : 
2 alleles
11.6% missing data
   1   (0.540) 0.838 0.804 0.484 0.661 0.509 0.927 
   3   (0.460) 0.162 0.196 0.516 0.339 0.491 0.073 

Locus 1821 : 
2 alleles
5.8% missing data
   2   (0.791) 0.205 0.972 0.834 0.860 0.802 0.963 
   4   (0.209) 0.795 0.028 0.166 0.140 0.198 0.037 

Locus 1822 : 
2 alleles
15.2% missing data
   2   (0.437) 0.477 0.039 0.457 0.401 0.422 0.607 
   3   (0.563) 0.523 0.961 0.543 0.599 0.578 0.393 

Locus 1823 : 
2 alleles
0.7% missing data
   3   (0.948) 0.992 0.994 0.889 0.992 0.988 0.999 
   1   (0.052) 0.008 0.006 0.111 0.008 0.012 0.001 

Locus 1824 : 
2 alleles
10.9% missing data
   1   (0.186) 0.090 0.064 0.146 0.152 0.204 0.060 
   2   (0.814) 0.910 0.936 0.854 0.848 0.796 0.940 

Locus 1825 : 
2 alleles
14.5% missing data
   4   (0.431) 0.673 0.065 0.494 0.535 0.390 0.060 
   2   (0.569) 0.327 0.935 0.506 0.465 0.610 0.940 

Locus 1826 : 
2 alleles
13.0% missing data
   2   (0.723) 0.715 0.163 0.761 0.354 0.770 0.943 
   4   (0.277) 0.285 0.837 0.239 0.646 0.230 0.057 

Locus 1827 : 
2 alleles
3.6% missing data
   1   (0.841) 0.909 0.979 0.859 0.923 0.842 0.978 
   3   (0.159) 0.091 0.021 0.141 0.077 0.158 0.022 

Locus 1828 : 
2 alleles
4.3% missing data
   3   (0.904) 0.885 0.892 0.966 0.961 0.913 0.356 
   1   (0.096) 0.115 0.108 0.034 0.039 0.087 0.644 

Locus 1829 : 
2 alleles
11.6% missing data
   3   (0.900) 0.943 0.987 0.889 0.933 0.941 0.992 
   4   (0.100) 0.057 0.013 0.111 0.067 0.059 0.008 

Locus 1830 : 
2 alleles
2.9% missing data
   3   (0.940) 0.991 0.993 0.851 0.990 0.987 0.999 
   1   (0.060) 0.009 0.007 0.149 0.010 0.013 0.001 

Locus 1831 : 
2 alleles
5.1% missing data
   1   (0.879) 0.921 0.983 0.925 0.953 0.857 0.989 
   2   (0.121) 0.079 0.017 0.075 0.047 0.143 0.011 

Locus 1832 : 
2 alleles
8.0% missing data
   4   (0.796) 0.774 0.973 0.829 0.765 0.786 0.980 
   2   (0.204) 0.226 0.027 0.171 0.235 0.214 0.020 

Locus 1833 : 
2 alleles
10.9% missing data
   2   (0.878) 0.963 0.983 0.931 0.697 0.881 0.949 
   4   (0.122) 0.037 0.017 0.069 0.303 0.119 0.051 

Locus 1834 : 
2 alleles
13.0% missing data
   1   (0.908) 0.873 0.988 0.967 0.932 0.882 0.979 
   3   (0.092) 0.127 0.012 0.033 0.068 0.118 0.021 

Locus 1835 : 
2 alleles
10.9% missing data
   3   (0.895) 0.975 0.984 0.937 0.969 0.886 0.975 
   1   (0.105) 0.025 0.016 0.063 0.031 0.114 0.025 

Locus 1836 : 
2 alleles
2.2% missing data
   1   (0.902) 0.977 0.988 0.943 0.966 0.892 0.990 
   3   (0.098) 0.023 0.012 0.057 0.034 0.108 0.010 

Locus 1837 : 
2 alleles
5.1% missing data
   2   (0.809) 0.934 0.939 0.863 0.605 0.801 0.951 
   4   (0.191) 0.066 0.061 0.137 0.395 0.199 0.049 

Locus 1838 : 
2 alleles
5.8% missing data
   4   (0.898) 0.953 0.194 0.970 0.955 0.878 0.972 
   1   (0.102) 0.047 0.806 0.030 0.045 0.122 0.028 

Locus 1839 : 
2 alleles
3.6% missing data
   1   (0.851) 0.959 0.977 0.808 0.914 0.896 0.987 
   4   (0.149) 0.041 0.023 0.192 0.086 0.104 0.013 

Locus 1840 : 
2 alleles
5.1% missing data
   4   (0.855) 0.962 0.313 0.879 0.913 0.899 0.900 
   1   (0.145) 0.038 0.687 0.121 0.087 0.101 0.100 

Locus 1841 : 
2 alleles
2.9% missing data
   3   (0.905) 0.978 0.988 0.944 0.958 0.905 0.984 
   1   (0.095) 0.022 0.012 0.056 0.042 0.095 0.016 

Locus 1842 : 
2 alleles
12.3% missing data
   1   (0.766) 0.921 0.748 0.845 0.739 0.710 0.847 
   3   (0.234) 0.079 0.252 0.155 0.261 0.290 0.153 

Locus 1843 : 
2 alleles
4.3% missing data
   1   (0.901) 0.977 0.152 0.919 0.927 0.953 0.989 
   4   (0.099) 0.023 0.848 0.081 0.073 0.047 0.011 

Locus 1844 : 
2 alleles
2.2% missing data
   4   (0.905) 0.975 0.984 0.943 0.959 0.906 0.990 
   2   (0.095) 0.025 0.016 0.057 0.041 0.094 0.010 

Locus 1845 : 
2 alleles
13.0% missing data
   4   (0.876) 0.969 0.850 0.899 0.904 0.894 0.985 
   2   (0.124) 0.031 0.150 0.101 0.096 0.106 0.015 

Locus 1846 : 
2 alleles
4.3% missing data
   2   (0.930) 0.976 0.991 0.899 0.982 0.974 0.997 
   3   (0.070) 0.024 0.009 0.101 0.018 0.026 0.003 

Locus 1847 : 
2 alleles
1.4% missing data
   2   (0.884) 0.963 0.153 0.925 0.967 0.915 0.986 
   4   (0.116) 0.037 0.847 0.075 0.033 0.085 0.014 

Locus 1848 : 
2 alleles
3.6% missing data
   4   (0.907) 0.959 0.987 0.914 0.967 0.935 0.995 
   3   (0.093) 0.041 0.013 0.086 0.033 0.065 0.005 

Locus 1849 : 
2 alleles
3.6% missing data
   1   (0.776) 0.922 0.970 0.769 0.878 0.773 0.957 
   4   (0.224) 0.078 0.030 0.231 0.122 0.227 0.043 

Locus 1850 : 
2 alleles
2.2% missing data
   2   (0.175) 0.060 0.021 0.121 0.186 0.189 0.252 
   4   (0.825) 0.940 0.979 0.879 0.814 0.811 0.748 

Locus 1851 : 
2 alleles
4.3% missing data
   4   (0.911) 0.967 0.073 0.973 0.971 0.914 0.988 
   1   (0.089) 0.033 0.927 0.027 0.029 0.086 0.012 

Locus 1852 : 
2 alleles
3.6% missing data
   4   (0.887) 0.961 0.986 0.912 0.756 0.919 0.969 
   2   (0.113) 0.039 0.014 0.088 0.244 0.081 0.031 

Locus 1853 : 
2 alleles
11.6% missing data
   3   (0.880) 0.897 0.983 0.901 0.955 0.895 0.982 
   1   (0.120) 0.103 0.017 0.099 0.045 0.105 0.018 

Locus 1854 : 
2 alleles
10.9% missing data
   2   (0.911) 0.837 0.988 0.950 0.976 0.920 0.987 
   3   (0.089) 0.163 0.012 0.050 0.024 0.080 0.013 

Locus 1855 : 
2 alleles
8.7% missing data
   1   (0.537) 0.799 0.515 0.606 0.720 0.447 0.514 
   4   (0.463) 0.201 0.485 0.394 0.280 0.553 0.486 

Locus 1856 : 
2 alleles
8.7% missing data
   3   (0.765) 0.462 0.964 0.768 0.816 0.790 0.975 
   1   (0.235) 0.538 0.036 0.232 0.184 0.210 0.025 

Locus 1857 : 
2 alleles
13.8% missing data
   4   (0.081) 0.041 0.012 0.117 0.035 0.033 0.003 
   2   (0.919) 0.959 0.988 0.883 0.965 0.967 0.997 

Locus 1858 : 
2 alleles
11.6% missing data
   2   (0.896) 0.979 0.982 0.924 0.877 0.931 0.914 
   4   (0.104) 0.021 0.018 0.076 0.123 0.069 0.086 

Locus 1859 : 
2 alleles
8.7% missing data
   2   (0.922) 0.987 0.989 0.770 0.986 0.981 0.998 
   1   (0.078) 0.013 0.011 0.230 0.014 0.019 0.002 

Locus 1860 : 
2 alleles
9.4% missing data
   2   (0.748) 0.907 0.532 0.772 0.914 0.754 0.614 
   3   (0.252) 0.093 0.468 0.228 0.086 0.246 0.386 

Locus 1861 : 
2 alleles
3.6% missing data
   2   (0.704) 0.676 0.956 0.635 0.673 0.755 0.972 
   4   (0.296) 0.324 0.044 0.365 0.327 0.245 0.028 

Locus 1862 : 
2 alleles
1.4% missing data
   4   (0.919) 0.912 0.989 0.893 0.929 0.968 0.996 
   2   (0.081) 0.088 0.011 0.107 0.071 0.032 0.004 

Locus 1863 : 
2 alleles
13.8% missing data
   2   (0.262) 0.125 0.074 0.244 0.351 0.248 0.339 
   4   (0.738) 0.875 0.926 0.756 0.649 0.752 0.661 

Locus 1864 : 
2 alleles
4.3% missing data
   3   (0.776) 0.778 0.252 0.802 0.701 0.826 0.902 
   1   (0.224) 0.222 0.748 0.198 0.299 0.174 0.098 

Locus 1865 : 
2 alleles
1.4% missing data
   3   (0.946) 0.942 0.993 0.994 0.971 0.866 0.981 
   1   (0.054) 0.058 0.007 0.006 0.029 0.134 0.019 

Locus 1866 : 
2 alleles
13.8% missing data
   4   (0.908) 0.965 0.988 0.938 0.943 0.920 0.993 
   2   (0.092) 0.035 0.012 0.062 0.057 0.080 0.007 

Locus 1867 : 
2 alleles
12.3% missing data
   1   (0.631) 0.524 0.953 0.669 0.781 0.585 0.697 
   3   (0.369) 0.476 0.047 0.331 0.219 0.415 0.303 

Locus 1868 : 
2 alleles
13.8% missing data
   1   (0.296) 0.115 0.290 0.280 0.293 0.314 0.078 
   3   (0.704) 0.885 0.710 0.720 0.707 0.686 0.922 

Locus 1869 : 
2 alleles
2.2% missing data
   3   (0.871) 0.970 0.983 0.875 0.955 0.886 0.990 
   1   (0.129) 0.030 0.017 0.125 0.045 0.114 0.010 

Locus 1870 : 
2 alleles
3.6% missing data
   4   (0.681) 0.903 0.885 0.767 0.757 0.565 0.878 
   2   (0.319) 0.097 0.115 0.233 0.243 0.435 0.122 

Locus 1871 : 
2 alleles
11.6% missing data
   3   (0.860) 0.853 0.981 0.795 0.941 0.918 0.991 
   1   (0.140) 0.147 0.019 0.205 0.059 0.082 0.009 

Locus 1872 : 
2 alleles
4.3% missing data
   4   (0.483) 0.399 0.199 0.721 0.505 0.323 0.044 
   1   (0.517) 0.601 0.801 0.279 0.495 0.677 0.956 

Locus 1873 : 
2 alleles
5.8% missing data
   4   (0.920) 0.983 0.987 0.933 0.947 0.948 0.996 
   1   (0.080) 0.017 0.013 0.067 0.053 0.052 0.004 

Locus 1874 : 
2 alleles
13.0% missing data
   2   (0.631) 0.479 0.308 0.668 0.780 0.621 0.783 
   1   (0.369) 0.521 0.692 0.332 0.220 0.379 0.217 

Locus 1875 : 
2 alleles
5.8% missing data
   2   (0.490) 0.381 0.633 0.536 0.250 0.463 0.685 
   3   (0.510) 0.619 0.367 0.464 0.750 0.537 0.315 

Locus 1876 : 
2 alleles
13.8% missing data
   2   (0.851) 0.852 0.850 0.890 0.812 0.860 0.979 
   4   (0.149) 0.148 0.150 0.110 0.188 0.140 0.021 

Locus 1877 : 
2 alleles
2.2% missing data
   1   (0.879) 0.913 0.981 0.870 0.949 0.914 0.989 
   3   (0.121) 0.087 0.019 0.130 0.051 0.086 0.011 

Locus 1878 : 
2 alleles
15.9% missing data
   2   (0.903) 0.951 0.972 0.965 0.954 0.869 0.874 
   4   (0.097) 0.049 0.028 0.035 0.046 0.131 0.126 

Locus 1879 : 
2 alleles
0.0% missing data
   4   (0.922) 0.980 0.990 0.905 0.979 0.963 0.997 
   2   (0.078) 0.020 0.010 0.095 0.021 0.037 0.003 

Locus 1880 : 
2 alleles
9.4% missing data
   2   (0.744) 0.744 0.639 0.796 0.886 0.736 0.579 
   4   (0.256) 0.256 0.361 0.204 0.114 0.264 0.421 

Locus 1881 : 
2 alleles
10.9% missing data
   4   (0.885) 0.966 0.962 0.907 0.958 0.896 0.980 
   2   (0.115) 0.034 0.038 0.093 0.042 0.104 0.020 

Locus 1882 : 
2 alleles
0.7% missing data
   2   (0.949) 0.992 0.994 0.896 0.993 0.989 0.999 
   4   (0.051) 0.008 0.006 0.104 0.007 0.011 0.001 

Locus 1883 : 
2 alleles
12.3% missing data
   2   (0.688) 0.721 0.658 0.750 0.773 0.663 0.438 
   4   (0.312) 0.279 0.342 0.250 0.227 0.337 0.562 

Locus 1884 : 
2 alleles
2.9% missing data
   4   (0.930) 0.960 0.991 0.982 0.982 0.918 0.846 
   1   (0.070) 0.040 0.009 0.018 0.018 0.082 0.154 

Locus 1885 : 
2 alleles
12.3% missing data
   4   (0.929) 0.986 0.938 0.922 0.976 0.968 0.997 
   2   (0.071) 0.014 0.062 0.078 0.024 0.032 0.003 

Locus 1886 : 
2 alleles
3.6% missing data
   3   (0.857) 0.760 0.982 0.953 0.588 0.806 0.782 
   4   (0.143) 0.240 0.018 0.047 0.412 0.194 0.218 

Locus 1887 : 
2 alleles
7.2% missing data
   1   (0.509) 0.522 0.611 0.501 0.533 0.517 0.381 
   3   (0.491) 0.478 0.389 0.499 0.467 0.483 0.619 

Locus 1888 : 
2 alleles
10.9% missing data
   4   (0.807) 0.947 0.972 0.801 0.934 0.804 0.977 
   2   (0.193) 0.053 0.028 0.199 0.066 0.196 0.023 

Locus 1889 : 
2 alleles
15.2% missing data
   1   (0.908) 0.967 0.887 0.986 0.907 0.779 0.826 
   2   (0.092) 0.033 0.113 0.014 0.093 0.221 0.174 

Locus 1890 : 
2 alleles
2.2% missing data
   1   (0.916) 0.964 0.988 0.887 0.978 0.960 0.997 
   2   (0.084) 0.036 0.012 0.113 0.022 0.040 0.003 

Locus 1891 : 
2 alleles
11.6% missing data
   1   (0.833) 0.845 0.575 0.866 0.932 0.856 0.941 
   3   (0.167) 0.155 0.425 0.134 0.068 0.144 0.059 

Locus 1892 : 
2 alleles
5.1% missing data
   2   (0.612) 0.157 0.400 0.522 0.864 0.689 0.955 
   4   (0.388) 0.843 0.600 0.478 0.136 0.311 0.045 

Locus 1893 : 
2 alleles
2.9% missing data
   1   (0.897) 0.974 0.338 0.926 0.911 0.944 0.979 
   4   (0.103) 0.026 0.662 0.074 0.089 0.056 0.021 

Locus 1894 : 
2 alleles
2.2% missing data
   1   (0.945) 0.992 0.994 0.884 0.991 0.987 0.999 
   3   (0.055) 0.008 0.006 0.116 0.009 0.013 0.001 

Locus 1895 : 
2 alleles
10.9% missing data
   1   (0.232) 0.165 0.963 0.291 0.120 0.147 0.063 
   3   (0.768) 0.835 0.037 0.709 0.880 0.853 0.937 

Locus 1896 : 
2 alleles
1.4% missing data
   3   (0.902) 0.976 0.254 0.973 0.952 0.883 0.932 
   1   (0.098) 0.024 0.746 0.027 0.048 0.117 0.068 

Locus 1897 : 
2 alleles
8.7% missing data
   1   (0.568) 0.852 0.929 0.551 0.349 0.543 0.907 
   3   (0.432) 0.148 0.071 0.449 0.651 0.457 0.093 

Locus 1898 : 
2 alleles
12.3% missing data
   2   (0.684) 0.687 0.120 0.804 0.750 0.650 0.246 
   4   (0.316) 0.313 0.880 0.196 0.250 0.350 0.754 

Locus 1899 : 
2 alleles
5.1% missing data
   1   (0.591) 0.686 0.641 0.599 0.497 0.612 0.390 
   2   (0.409) 0.314 0.359 0.401 0.503 0.388 0.610 

Locus 1900 : 
2 alleles
17.4% missing data
   2   (0.244) 0.325 0.033 0.129 0.130 0.384 0.106 
   3   (0.756) 0.675 0.967 0.871 0.870 0.616 0.894 

Locus 1901 : 
2 alleles
2.2% missing data
   3   (0.908) 0.973 0.987 0.915 0.956 0.937 0.996 
   2   (0.092) 0.027 0.013 0.085 0.044 0.063 0.004 

Locus 1902 : 
2 alleles
15.9% missing data
   2   (0.830) 0.818 0.977 0.854 0.872 0.830 0.985 
   4   (0.170) 0.182 0.023 0.146 0.128 0.170 0.015 

Locus 1903 : 
2 alleles
2.9% missing data
   3   (0.909) 0.979 0.987 0.802 0.983 0.969 0.997 
   1   (0.091) 0.021 0.013 0.198 0.017 0.031 0.003 

Locus 1904 : 
2 alleles
15.2% missing data
   2   (0.661) 0.679 0.536 0.676 0.425 0.707 0.589 
   4   (0.339) 0.321 0.464 0.324 0.575 0.293 0.411 

Locus 1905 : 
2 alleles
8.7% missing data
   2   (0.420) 0.325 0.060 0.379 0.287 0.508 0.160 
   4   (0.580) 0.675 0.940 0.621 0.713 0.492 0.840 

Locus 1906 : 
2 alleles
13.0% missing data
   2   (0.911) 0.958 0.971 0.894 0.980 0.952 0.994 
   1   (0.089) 0.042 0.029 0.106 0.020 0.048 0.006 

Locus 1907 : 
2 alleles
4.3% missing data
   4   (0.815) 0.956 0.972 0.795 0.935 0.829 0.976 
   1   (0.185) 0.044 0.028 0.205 0.065 0.171 0.024 

Locus 1908 : 
2 alleles
10.9% missing data
   4   (0.906) 0.917 0.988 0.926 0.949 0.929 0.992 
   1   (0.094) 0.083 0.012 0.074 0.051 0.071 0.008 

Locus 1909 : 
2 alleles
7.2% missing data
   1   (0.693) 0.248 0.900 0.712 0.683 0.746 0.356 
   3   (0.307) 0.752 0.100 0.288 0.317 0.254 0.644 

Locus 1910 : 
2 alleles
3.6% missing data
   2   (0.849) 0.956 0.979 0.902 0.945 0.801 0.980 
   4   (0.151) 0.044 0.021 0.098 0.055 0.199 0.020 

Locus 1911 : 
2 alleles
12.3% missing data
   4   (0.769) 0.140 0.968 0.793 0.892 0.782 0.977 
   2   (0.231) 0.860 0.032 0.207 0.108 0.218 0.023 

Locus 1912 : 
2 alleles
10.1% missing data
   1   (0.056) 0.024 0.007 0.104 0.011 0.015 0.001 
   3   (0.944) 0.976 0.993 0.896 0.989 0.985 0.999 

Locus 1913 : 
2 alleles
2.2% missing data
   4   (0.758) 0.943 0.961 0.726 0.849 0.763 0.979 
   2   (0.242) 0.057 0.039 0.274 0.151 0.237 0.021 

Locus 1914 : 
2 alleles
10.9% missing data
   3   (0.933) 0.989 0.992 0.910 0.985 0.974 0.998 
   4   (0.067) 0.011 0.008 0.090 0.015 0.026 0.002 

Locus 1915 : 
2 alleles
13.8% missing data
   3   (0.847) 0.869 0.944 0.913 0.735 0.820 0.973 
   1   (0.153) 0.131 0.056 0.087 0.265 0.180 0.027 

Locus 1916 : 
2 alleles
6.5% missing data
   3   (0.902) 0.969 0.986 0.946 0.959 0.893 0.987 
   4   (0.098) 0.031 0.014 0.054 0.041 0.107 0.013 

Locus 1917 : 
2 alleles
4.3% missing data
   1   (0.834) 0.930 0.976 0.804 0.837 0.878 0.970 
   3   (0.166) 0.070 0.024 0.196 0.163 0.122 0.030 

Locus 1918 : 
2 alleles
12.3% missing data
   4   (0.781) 0.929 0.704 0.873 0.832 0.735 0.471 
   2   (0.219) 0.071 0.296 0.127 0.168 0.265 0.529 

Locus 1919 : 
2 alleles
8.0% missing data
   1   (0.735) 0.233 0.964 0.783 0.906 0.708 0.946 
   3   (0.265) 0.767 0.036 0.217 0.094 0.292 0.054 

Locus 1920 : 
2 alleles
3.6% missing data
   3   (0.847) 0.874 0.978 0.840 0.821 0.882 0.985 
   2   (0.153) 0.126 0.022 0.160 0.179 0.118 0.015 

Locus 1921 : 
2 alleles
3.6% missing data
   2   (0.837) 0.951 0.308 0.894 0.925 0.834 0.967 
   4   (0.163) 0.049 0.692 0.106 0.075 0.166 0.033 

Locus 1922 : 
2 alleles
4.3% missing data
   4   (0.753) 0.766 0.503 0.797 0.904 0.749 0.779 
   1   (0.247) 0.234 0.497 0.203 0.096 0.251 0.221 

Locus 1923 : 
2 alleles
9.4% missing data
   2   (0.436) 0.385 0.179 0.481 0.338 0.407 0.543 
   4   (0.564) 0.615 0.821 0.519 0.662 0.593 0.457 

Locus 1924 : 
2 alleles
12.3% missing data
   2   (0.831) 0.957 0.977 0.888 0.900 0.776 0.975 
   3   (0.169) 0.043 0.023 0.112 0.100 0.224 0.025 

Locus 1925 : 
2 alleles
13.8% missing data
   4   (0.899) 0.888 0.968 0.961 0.945 0.864 0.968 
   2   (0.101) 0.112 0.032 0.039 0.055 0.136 0.032 

Locus 1926 : 
2 alleles
6.5% missing data
   1   (0.906) 0.977 0.988 0.917 0.768 0.955 0.989 
   3   (0.094) 0.023 0.012 0.083 0.232 0.045 0.011 

Locus 1927 : 
2 alleles
4.3% missing data
   2   (0.898) 0.970 0.586 0.961 0.971 0.894 0.835 
   3   (0.102) 0.030 0.414 0.039 0.029 0.106 0.165 

Locus 1928 : 
2 alleles
10.1% missing data
   4   (0.783) 0.783 0.968 0.855 0.840 0.719 0.913 
   2   (0.217) 0.217 0.032 0.145 0.160 0.281 0.087 

Locus 1929 : 
2 alleles
5.1% missing data
   1   (0.922) 0.968 0.989 0.981 0.966 0.867 0.990 
   4   (0.078) 0.032 0.011 0.019 0.034 0.133 0.010 

Locus 1930 : 
2 alleles
5.1% missing data
   3   (0.896) 0.972 0.985 0.918 0.950 0.909 0.994 
   4   (0.104) 0.028 0.015 0.082 0.050 0.091 0.006 

Locus 1931 : 
2 alleles
11.6% missing data
   4   (0.913) 0.972 0.989 0.904 0.978 0.951 0.994 
   2   (0.087) 0.028 0.011 0.096 0.022 0.049 0.006 

Locus 1932 : 
2 alleles
2.9% missing data
   2   (0.762) 0.853 0.967 0.657 0.832 0.824 0.986 
   1   (0.238) 0.147 0.033 0.343 0.168 0.176 0.014 

Locus 1933 : 
2 alleles
15.9% missing data
   3   (0.580) 0.834 0.581 0.579 0.691 0.544 0.789 
   4   (0.420) 0.166 0.419 0.421 0.309 0.456 0.211 

Locus 1934 : 
2 alleles
3.6% missing data
   2   (0.095) 0.042 0.013 0.056 0.022 0.102 0.007 
   4   (0.905) 0.958 0.987 0.944 0.978 0.898 0.993 

Locus 1935 : 
2 alleles
10.9% missing data
   4   (0.830) 0.950 0.978 0.931 0.802 0.713 0.897 
   2   (0.170) 0.050 0.022 0.069 0.198 0.287 0.103 

Locus 1936 : 
2 alleles
10.9% missing data
   1   (0.947) 0.977 0.993 0.906 0.990 0.986 0.999 
   2   (0.053) 0.023 0.007 0.094 0.010 0.014 0.001 

Locus 1937 : 
2 alleles
2.9% missing data
   1   (0.837) 0.931 0.977 0.837 0.899 0.852 0.983 
   3   (0.163) 0.069 0.023 0.163 0.101 0.148 0.017 

Locus 1938 : 
2 alleles
5.1% missing data
   4   (0.928) 0.848 0.991 0.987 0.952 0.865 0.967 
   2   (0.072) 0.152 0.009 0.013 0.048 0.135 0.033 

Locus 1939 : 
2 alleles
1.4% missing data
   2   (0.096) 0.029 0.012 0.161 0.036 0.040 0.006 
   4   (0.904) 0.971 0.988 0.839 0.964 0.960 0.994 

Locus 1940 : 
2 alleles
2.2% missing data
   1   (0.918) 0.943 0.987 0.939 0.982 0.939 0.994 
   3   (0.082) 0.057 0.013 0.061 0.018 0.061 0.006 

Locus 1941 : 
2 alleles
5.1% missing data
   2   (0.907) 0.963 0.987 0.929 0.944 0.928 0.992 
   4   (0.093) 0.037 0.013 0.071 0.056 0.072 0.008 

Locus 1942 : 
2 alleles
4.3% missing data
   3   (0.902) 0.976 0.986 0.921 0.930 0.924 0.994 
   2   (0.098) 0.024 0.014 0.079 0.070 0.076 0.006 

Locus 1943 : 
2 alleles
2.2% missing data
   1   (0.859) 0.961 0.945 0.893 0.590 0.890 0.980 
   3   (0.141) 0.039 0.055 0.107 0.410 0.110 0.020 

Locus 1944 : 
2 alleles
6.5% missing data
   3   (0.776) 0.948 0.979 0.858 0.873 0.708 0.572 
   1   (0.224) 0.052 0.021 0.142 0.127 0.292 0.428 

Locus 1945 : 
2 alleles
8.7% missing data
   1   (0.404) 0.381 0.383 0.409 0.403 0.375 0.594 
   3   (0.596) 0.619 0.617 0.591 0.597 0.625 0.406 

Locus 1946 : 
2 alleles
10.9% missing data
   3   (0.878) 0.842 0.963 0.895 0.915 0.902 0.986 
   2   (0.122) 0.158 0.037 0.105 0.085 0.098 0.014 

Locus 1947 : 
2 alleles
13.0% missing data
   3   (0.906) 0.937 0.988 0.905 0.949 0.942 0.993 
   1   (0.094) 0.063 0.012 0.095 0.051 0.058 0.007 

Locus 1948 : 
2 alleles
0.7% missing data
   3   (0.814) 0.957 0.740 0.843 0.866 0.834 0.811 
   4   (0.186) 0.043 0.260 0.157 0.134 0.166 0.189 

Locus 1949 : 
2 alleles
15.2% missing data
   4   (0.803) 0.810 0.936 0.858 0.869 0.759 0.967 
   2   (0.197) 0.190 0.064 0.142 0.131 0.241 0.033 

Locus 1950 : 
2 alleles
0.0% missing data
   1   (0.907) 0.951 0.988 0.956 0.954 0.900 0.962 
   3   (0.093) 0.049 0.012 0.044 0.046 0.100 0.038 

Locus 1951 : 
2 alleles
11.6% missing data
   1   (0.750) 0.693 0.319 0.782 0.913 0.756 0.925 
   4   (0.250) 0.307 0.681 0.218 0.087 0.244 0.075 

Locus 1952 : 
2 alleles
12.3% missing data
   3   (0.148) 0.107 0.023 0.138 0.065 0.136 0.022 
   4   (0.852) 0.893 0.977 0.862 0.935 0.864 0.978 

Locus 1953 : 
2 alleles
2.9% missing data
   3   (0.910) 0.964 0.988 0.961 0.977 0.883 0.989 
   2   (0.090) 0.036 0.012 0.039 0.023 0.117 0.011 

Locus 1954 : 
2 alleles
13.0% missing data
   1   (0.697) 0.677 0.501 0.772 0.680 0.675 0.662 
   3   (0.303) 0.323 0.499 0.228 0.320 0.325 0.338 

Locus 1955 : 
2 alleles
16.7% missing data
   1   (0.860) 0.863 0.628 0.912 0.945 0.869 0.925 
   4   (0.140) 0.137 0.372 0.088 0.055 0.131 0.075 

Locus 1956 : 
2 alleles
8.7% missing data
   2   (0.897) 0.935 0.855 0.935 0.940 0.931 0.777 
   4   (0.103) 0.065 0.145 0.065 0.060 0.069 0.223 

Locus 1957 : 
2 alleles
12.3% missing data
   2   (0.887) 0.966 0.960 0.937 0.902 0.867 0.988 
   4   (0.113) 0.034 0.040 0.063 0.098 0.133 0.012 

Locus 1958 : 
2 alleles
5.8% missing data
   1   (0.144) 0.056 0.018 0.062 0.090 0.240 0.034 
   4   (0.856) 0.944 0.982 0.938 0.910 0.760 0.966 

Locus 1959 : 
2 alleles
6.5% missing data
   2   (0.904) 0.977 0.964 0.883 0.971 0.945 0.995 
   4   (0.096) 0.023 0.036 0.117 0.029 0.055 0.005 

Locus 1960 : 
2 alleles
12.3% missing data
   2   (0.822) 0.846 0.173 0.868 0.886 0.842 0.965 
   4   (0.178) 0.154 0.827 0.132 0.114 0.158 0.035 

Locus 1961 : 
2 alleles
2.9% missing data
   2   (0.887) 0.979 0.982 0.871 0.957 0.927 0.980 
   3   (0.113) 0.021 0.018 0.129 0.043 0.073 0.020 

Locus 1962 : 
2 alleles
4.3% missing data
   3   (0.897) 0.978 0.987 0.931 0.875 0.905 0.991 
   1   (0.103) 0.022 0.013 0.069 0.125 0.095 0.009 

Locus 1963 : 
2 alleles
13.8% missing data
   3   (0.903) 0.931 0.987 0.979 0.961 0.782 0.974 
   1   (0.097) 0.069 0.013 0.021 0.039 0.218 0.026 

Locus 1964 : 
2 alleles
0.7% missing data
   1   (0.090) 0.075 0.013 0.055 0.026 0.081 0.010 
   3   (0.910) 0.925 0.987 0.945 0.974 0.919 0.990 

Locus 1965 : 
2 alleles
15.2% missing data
   2   (0.397) 0.298 0.649 0.509 0.258 0.288 0.614 
   4   (0.603) 0.702 0.351 0.491 0.742 0.712 0.386 

Locus 1966 : 
2 alleles
5.1% missing data
   1   (0.787) 0.833 0.247 0.818 0.921 0.803 0.908 
   2   (0.213) 0.167 0.753 0.182 0.079 0.197 0.092 

Locus 1967 : 
2 alleles
2.2% missing data
   2   (0.115) 0.026 0.017 0.134 0.029 0.081 0.007 
   4   (0.885) 0.974 0.983 0.866 0.971 0.919 0.993 

Locus 1968 : 
2 alleles
5.1% missing data
   2   (0.906) 0.943 0.986 0.967 0.957 0.862 0.978 
   4   (0.094) 0.057 0.014 0.033 0.043 0.138 0.022 

Locus 1969 : 
2 alleles
5.8% missing data
   3   (0.142) 0.400 0.045 0.110 0.102 0.112 0.038 
   4   (0.858) 0.600 0.955 0.890 0.898 0.888 0.962 

Locus 1970 : 
2 alleles
7.2% missing data
   2   (0.625) 0.794 0.154 0.779 0.596 0.501 0.672 
   4   (0.375) 0.206 0.846 0.221 0.404 0.499 0.328 

Locus 1971 : 
2 alleles
5.1% missing data
   4   (0.625) 0.647 0.842 0.656 0.454 0.656 0.178 
   2   (0.375) 0.353 0.158 0.344 0.546 0.344 0.822 

Locus 1972 : 
2 alleles
3.6% missing data
   2   (0.796) 0.871 0.384 0.871 0.906 0.765 0.899 
   4   (0.204) 0.129 0.616 0.129 0.094 0.235 0.101 

Locus 1973 : 
2 alleles
18.8% missing data
   2   (0.805) 0.914 0.821 0.847 0.844 0.786 0.944 
   4   (0.195) 0.086 0.179 0.153 0.156 0.214 0.056 

Locus 1974 : 
2 alleles
5.8% missing data
   1   (0.171) 0.033 0.724 0.274 0.467 0.061 0.020 
   3   (0.829) 0.967 0.276 0.726 0.533 0.939 0.980 

Locus 1975 : 
2 alleles
12.3% missing data
   3   (0.876) 0.944 0.611 0.940 0.947 0.875 0.828 
   1   (0.124) 0.056 0.389 0.060 0.053 0.125 0.172 

Locus 1976 : 
2 alleles
2.2% missing data
   2   (0.897) 0.937 0.970 0.937 0.942 0.896 0.990 
   4   (0.103) 0.063 0.030 0.063 0.058 0.104 0.010 

Locus 1977 : 
2 alleles
11.6% missing data
   4   (0.914) 0.528 0.989 0.980 0.948 0.893 0.968 
   2   (0.086) 0.472 0.011 0.020 0.052 0.107 0.032 

Locus 1978 : 
2 alleles
18.8% missing data
   1   (0.860) 0.914 0.981 0.915 0.954 0.817 0.970 
   3   (0.140) 0.086 0.019 0.085 0.046 0.183 0.030 

Locus 1979 : 
2 alleles
4.3% missing data
   1   (0.834) 0.953 0.975 0.834 0.932 0.841 0.986 
   3   (0.166) 0.047 0.025 0.166 0.068 0.159 0.014 

Locus 1980 : 
2 alleles
13.0% missing data
   1   (0.870) 0.687 0.982 0.873 0.762 0.920 0.981 
   3   (0.130) 0.313 0.018 0.127 0.238 0.080 0.019 

Locus 1981 : 
2 alleles
12.3% missing data
   1   (0.758) 0.846 0.962 0.701 0.883 0.787 0.967 
   3   (0.242) 0.154 0.038 0.299 0.117 0.213 0.033 

Locus 1982 : 
2 alleles
2.2% missing data
   3   (0.717) 0.885 0.287 0.803 0.802 0.677 0.605 
   4   (0.283) 0.115 0.713 0.197 0.198 0.323 0.395 

Locus 1983 : 
2 alleles
1.4% missing data
   2   (0.630) 0.828 0.732 0.623 0.693 0.631 0.658 
   4   (0.370) 0.172 0.268 0.377 0.307 0.369 0.342 

Locus 1984 : 
2 alleles
13.0% missing data
   3   (0.300) 0.079 0.266 0.614 0.133 0.141 0.014 
   4   (0.700) 0.921 0.734 0.386 0.867 0.859 0.986 

Locus 1985 : 
2 alleles
14.5% missing data
   3   (0.430) 0.112 0.906 0.431 0.379 0.393 0.801 
   1   (0.570) 0.888 0.094 0.569 0.621 0.607 0.199 

Locus 1986 : 
2 alleles
12.3% missing data
   4   (0.928) 0.946 0.988 0.916 0.970 0.969 0.997 
   2   (0.072) 0.054 0.012 0.084 0.030 0.031 0.003 

Locus 1987 : 
2 alleles
2.2% missing data
   2   (0.923) 0.979 0.702 0.987 0.759 0.916 0.737 
   4   (0.077) 0.021 0.298 0.013 0.241 0.084 0.263 

Locus 1988 : 
2 alleles
2.9% missing data
   1   (0.745) 0.373 0.710 0.779 0.844 0.787 0.439 
   3   (0.255) 0.627 0.290 0.221 0.156 0.213 0.561 

Locus 1989 : 
2 alleles
3.6% missing data
   4   (0.868) 0.487 0.981 0.940 0.945 0.841 0.976 
   1   (0.132) 0.513 0.019 0.060 0.055 0.159 0.024 

Locus 1990 : 
2 alleles
11.6% missing data
   3   (0.705) 0.585 0.962 0.764 0.556 0.686 0.778 
   1   (0.295) 0.415 0.038 0.236 0.444 0.314 0.222 

Locus 1991 : 
2 alleles
3.6% missing data
   2   (0.608) 0.503 0.537 0.644 0.782 0.590 0.532 
   4   (0.392) 0.497 0.463 0.356 0.218 0.410 0.468 

Locus 1992 : 
2 alleles
7.2% missing data
   3   (0.527) 0.877 0.946 0.504 0.350 0.551 0.124 
   1   (0.473) 0.123 0.054 0.496 0.650 0.449 0.876 

Locus 1993 : 
2 alleles
5.1% missing data
   3   (0.850) 0.839 0.979 0.897 0.909 0.831 0.973 
   1   (0.150) 0.161 0.021 0.103 0.091 0.169 0.027 

Locus 1994 : 
2 alleles
2.9% missing data
   3   (0.847) 0.808 0.980 0.903 0.874 0.825 0.965 
   1   (0.153) 0.192 0.020 0.097 0.126 0.175 0.035 

Locus 1995 : 
2 alleles
6.5% missing data
   1   (0.907) 0.962 0.986 0.918 0.976 0.933 0.993 
   3   (0.093) 0.038 0.014 0.082 0.024 0.067 0.007 

Locus 1996 : 
2 alleles
5.1% missing data
   3   (0.896) 0.906 0.969 0.931 0.903 0.910 0.985 
   1   (0.104) 0.094 0.031 0.069 0.097 0.090 0.015 

Locus 1997 : 
2 alleles
10.9% missing data
   3   (0.888) 0.918 0.984 0.902 0.959 0.908 0.990 
   1   (0.112) 0.082 0.016 0.098 0.041 0.092 0.010 

Locus 1998 : 
2 alleles
10.1% missing data
   1   (0.649) 0.582 0.952 0.758 0.461 0.550 0.872 
   3   (0.351) 0.418 0.048 0.242 0.539 0.450 0.128 

Locus 1999 : 
2 alleles
11.6% missing data
   3   (0.901) 0.964 0.889 0.919 0.953 0.924 0.993 
   1   (0.099) 0.036 0.111 0.081 0.047 0.076 0.007 

Locus 2000 : 
2 alleles
0.0% missing data
   4   (0.911) 0.981 0.989 0.944 0.914 0.925 0.991 
   1   (0.089) 0.019 0.011 0.056 0.086 0.075 0.009 

Locus 2001 : 
2 alleles
1.4% missing data
   4   (0.816) 0.947 0.703 0.805 0.932 0.862 0.843 
   2   (0.184) 0.053 0.297 0.195 0.068 0.138 0.157 

Locus 2002 : 
2 alleles
15.9% missing data
   4   (0.943) 0.984 0.646 0.994 0.982 0.911 0.829 
   1   (0.057) 0.016 0.354 0.006 0.018 0.089 0.171 

Locus 2003 : 
2 alleles
13.0% missing data
   4   (0.122) 0.025 0.119 0.165 0.048 0.074 0.006 
   2   (0.878) 0.975 0.881 0.835 0.952 0.926 0.994 

Locus 2004 : 
2 alleles
7.2% missing data
   2   (0.813) 0.929 0.168 0.856 0.911 0.824 0.965 
   4   (0.187) 0.071 0.832 0.144 0.089 0.176 0.035 

Locus 2005 : 
2 alleles
10.9% missing data
   4   (0.886) 0.855 0.986 0.937 0.874 0.882 0.981 
   2   (0.114) 0.145 0.014 0.063 0.126 0.118 0.019 

Locus 2006 : 
2 alleles
2.2% missing data
   4   (0.618) 0.538 0.953 0.643 0.808 0.570 0.717 
   1   (0.382) 0.462 0.047 0.357 0.192 0.430 0.283 

Locus 2007 : 
2 alleles
2.2% missing data
   1   (0.839) 0.959 0.237 0.868 0.725 0.894 0.939 
   4   (0.161) 0.041 0.763 0.132 0.275 0.106 0.061 

Locus 2008 : 
2 alleles
10.1% missing data
   1   (0.881) 0.868 0.985 0.901 0.940 0.898 0.989 
   2   (0.119) 0.132 0.015 0.099 0.060 0.102 0.011 

Locus 2009 : 
2 alleles
18.1% missing data
   2   (0.880) 0.841 0.587 0.943 0.926 0.886 0.921 
   1   (0.120) 0.159 0.413 0.057 0.074 0.114 0.079 

Locus 2010 : 
2 alleles
2.9% missing data
   2   (0.220) 0.092 0.806 0.208 0.399 0.163 0.058 
   4   (0.780) 0.908 0.194 0.792 0.601 0.837 0.942 

Locus 2011 : 
2 alleles
13.8% missing data
   2   (0.828) 0.846 0.495 0.854 0.921 0.861 0.858 
   4   (0.172) 0.154 0.505 0.146 0.079 0.139 0.142 

Locus 2012 : 
2 alleles
11.6% missing data
   1   (0.915) 0.943 0.976 0.910 0.978 0.952 0.997 
   3   (0.085) 0.057 0.024 0.090 0.022 0.048 0.003 

Locus 2013 : 
2 alleles
14.5% missing data
   2   (0.418) 0.564 0.454 0.564 0.346 0.300 0.139 
   3   (0.582) 0.436 0.546 0.436 0.654 0.700 0.861 

Locus 2014 : 
2 alleles
10.9% missing data
   1   (0.889) 0.916 0.984 0.901 0.949 0.912 0.988 
   4   (0.111) 0.084 0.016 0.099 0.051 0.088 0.012 

Locus 2015 : 
2 alleles
5.1% missing data
   2   (0.707) 0.216 0.432 0.695 0.808 0.782 0.714 
   1   (0.293) 0.784 0.568 0.305 0.192 0.218 0.286 

Locus 2016 : 
2 alleles
2.9% missing data
   4   (0.892) 0.618 0.981 0.948 0.935 0.898 0.985 
   2   (0.108) 0.382 0.019 0.052 0.065 0.102 0.015 

Locus 2017 : 
2 alleles
2.2% missing data
   2   (0.888) 0.962 0.279 0.931 0.901 0.920 0.984 
   1   (0.112) 0.038 0.721 0.069 0.099 0.080 0.016 

Locus 2018 : 
2 alleles
3.6% missing data
   4   (0.794) 0.791 0.425 0.918 0.741 0.750 0.242 
   2   (0.206) 0.209 0.575 0.082 0.259 0.250 0.758 

Locus 2019 : 
2 alleles
4.3% missing data
   1   (0.841) 0.925 0.438 0.863 0.862 0.885 0.912 
   3   (0.159) 0.075 0.562 0.137 0.138 0.115 0.088 

Locus 2020 : 
2 alleles
5.1% missing data
   2   (0.880) 0.972 0.269 0.856 0.924 0.948 0.988 
   3   (0.120) 0.028 0.731 0.144 0.076 0.052 0.012 

Locus 2021 : 
2 alleles
13.0% missing data
   1   (0.841) 0.883 0.979 0.795 0.932 0.889 0.980 
   3   (0.159) 0.117 0.021 0.205 0.068 0.111 0.020 

Locus 2022 : 
2 alleles
2.2% missing data
   4   (0.918) 0.982 0.988 0.922 0.967 0.950 0.996 
   2   (0.082) 0.018 0.012 0.078 0.033 0.050 0.004 

Locus 2023 : 
2 alleles
15.9% missing data
   4   (0.702) 0.778 0.956 0.732 0.663 0.667 0.948 
   2   (0.298) 0.222 0.044 0.268 0.337 0.333 0.052 

Locus 2024 : 
2 alleles
5.1% missing data
   4   (0.926) 0.984 0.990 0.886 0.974 0.973 0.997 
   1   (0.074) 0.016 0.010 0.114 0.026 0.027 0.003 

Locus 2025 : 
2 alleles
4.3% missing data
   1   (0.092) 0.048 0.028 0.068 0.075 0.069 0.009 
   2   (0.908) 0.952 0.972 0.932 0.925 0.931 0.991 

Locus 2026 : 
2 alleles
6.5% missing data
   2   (0.833) 0.961 0.949 0.854 0.888 0.828 0.982 
   4   (0.167) 0.039 0.051 0.146 0.112 0.172 0.018 

Locus 2027 : 
2 alleles
15.9% missing data
   4   (0.888) 0.918 0.220 0.945 0.959 0.904 0.952 
   2   (0.112) 0.082 0.780 0.055 0.041 0.096 0.048 

Locus 2028 : 
2 alleles
0.7% missing data
   2   (0.908) 0.953 0.988 0.968 0.931 0.874 0.972 
   4   (0.092) 0.047 0.012 0.032 0.069 0.126 0.028 

Locus 2029 : 
2 alleles
14.5% missing data
   4   (0.944) 0.976 0.993 0.903 0.989 0.985 0.998 
   2   (0.056) 0.024 0.007 0.097 0.011 0.015 0.002 

Locus 2030 : 
2 alleles
13.0% missing data
   3   (0.508) 0.514 0.188 0.567 0.278 0.523 0.238 
   1   (0.492) 0.486 0.812 0.433 0.722 0.477 0.762 

Locus 2031 : 
2 alleles
11.6% missing data
   2   (0.730) 0.797 0.216 0.737 0.623 0.783 0.904 
   4   (0.270) 0.203 0.784 0.263 0.377 0.217 0.096 

Locus 2032 : 
2 alleles
2.9% missing data
   2   (0.925) 0.859 0.991 0.922 0.959 0.967 0.997 
   4   (0.075) 0.141 0.009 0.078 0.041 0.033 0.003 

Locus 2033 : 
2 alleles
4.3% missing data
   2   (0.496) 0.476 0.202 0.591 0.665 0.439 0.142 
   4   (0.504) 0.524 0.798 0.409 0.335 0.561 0.858 

Locus 2034 : 
2 alleles
1.4% missing data
   2   (0.930) 0.989 0.990 0.900 0.989 0.974 0.997 
   1   (0.070) 0.011 0.010 0.100 0.011 0.026 0.003 

Locus 2035 : 
2 alleles
13.0% missing data
   3   (0.881) 0.947 0.982 0.964 0.917 0.771 0.947 
   1   (0.119) 0.053 0.018 0.036 0.083 0.229 0.053 

Locus 2036 : 
2 alleles
5.8% missing data
   2   (0.905) 0.980 0.987 0.923 0.976 0.924 0.991 
   4   (0.095) 0.020 0.013 0.077 0.024 0.076 0.009 

Locus 2037 : 
2 alleles
11.6% missing data
   2   (0.885) 0.858 0.985 0.878 0.951 0.922 0.991 
   4   (0.115) 0.142 0.015 0.122 0.049 0.078 0.009 

Locus 2038 : 
2 alleles
2.9% missing data
   2   (0.887) 0.915 0.108 0.942 0.955 0.911 0.969 
   4   (0.113) 0.085 0.892 0.058 0.045 0.089 0.031 

Locus 2039 : 
2 alleles
2.9% missing data
   2   (0.696) 0.860 0.954 0.747 0.788 0.622 0.895 
   4   (0.304) 0.140 0.046 0.253 0.212 0.378 0.105 

Locus 2040 : 
2 alleles
3.6% missing data
   4   (0.948) 0.992 0.985 0.902 0.991 0.988 0.999 
   2   (0.052) 0.008 0.015 0.098 0.009 0.012 0.001 

Locus 2041 : 
2 alleles
2.2% missing data
   3   (0.775) 0.926 0.968 0.789 0.869 0.756 0.945 
   1   (0.225) 0.074 0.032 0.211 0.131 0.244 0.055 

Locus 2042 : 
2 alleles
5.8% missing data
   1   (0.917) 0.966 0.989 0.949 0.972 0.925 0.996 
   4   (0.083) 0.034 0.011 0.051 0.028 0.075 0.004 

Locus 2043 : 
2 alleles
14.5% missing data
   1   (0.689) 0.709 0.859 0.833 0.504 0.611 0.124 
   3   (0.311) 0.291 0.141 0.167 0.496 0.389 0.876 

Locus 2044 : 
2 alleles
4.3% missing data
   4   (0.900) 0.907 0.986 0.874 0.967 0.946 0.994 
   2   (0.100) 0.093 0.014 0.126 0.033 0.054 0.006 

Locus 2045 : 
2 alleles
5.8% missing data
   4   (0.518) 0.857 0.245 0.545 0.388 0.534 0.122 
   3   (0.482) 0.143 0.755 0.455 0.612 0.466 0.878 

Locus 2046 : 
2 alleles
5.1% missing data
   1   (0.907) 0.967 0.986 0.949 0.956 0.900 0.993 
   3   (0.093) 0.033 0.014 0.051 0.044 0.100 0.007 

Locus 2047 : 
2 alleles
2.9% missing data
   1   (0.873) 0.885 0.338 0.987 0.953 0.705 0.067 
   4   (0.127) 0.115 0.662 0.013 0.047 0.295 0.933 

Locus 2048 : 
2 alleles
2.9% missing data
   3   (0.883) 0.718 0.985 0.952 0.763 0.888 0.981 
   1   (0.117) 0.282 0.015 0.048 0.237 0.112 0.019 

Locus 2049 : 
2 alleles
12.3% missing data
   1   (0.889) 0.930 0.983 0.935 0.967 0.868 0.988 
   3   (0.111) 0.070 0.017 0.065 0.033 0.132 0.012 

Locus 2050 : 
2 alleles
12.3% missing data
   3   (0.801) 0.829 0.807 0.878 0.818 0.787 0.436 
   2   (0.199) 0.171 0.193 0.122 0.182 0.213 0.564 

Locus 2051 : 
2 alleles
8.0% missing data
   2   (0.914) 0.985 0.988 0.917 0.966 0.946 0.995 
   4   (0.086) 0.015 0.012 0.083 0.034 0.054 0.005 

Locus 2052 : 
2 alleles
5.1% missing data
   1   (0.722) 0.904 0.958 0.713 0.659 0.723 0.944 
   3   (0.278) 0.096 0.042 0.287 0.341 0.277 0.056 

Locus 2053 : 
2 alleles
15.2% missing data
   3   (0.834) 0.879 0.525 0.886 0.937 0.845 0.722 
   1   (0.166) 0.121 0.475 0.114 0.063 0.155 0.278 

Locus 2054 : 
2 alleles
5.8% missing data
   3   (0.771) 0.860 0.574 0.802 0.864 0.773 0.926 
   1   (0.229) 0.140 0.426 0.198 0.136 0.227 0.074 

Locus 2055 : 
2 alleles
5.1% missing data
   4   (0.873) 0.970 0.981 0.909 0.935 0.864 0.980 
   1   (0.127) 0.030 0.019 0.091 0.065 0.136 0.020 

Locus 2056 : 
2 alleles
14.5% missing data
   4   (0.901) 0.949 0.901 0.972 0.872 0.846 0.947 
   2   (0.099) 0.051 0.099 0.028 0.128 0.154 0.053 

Locus 2057 : 
2 alleles
13.8% missing data
   2   (0.893) 0.878 0.967 0.965 0.925 0.829 0.965 
   4   (0.107) 0.122 0.033 0.035 0.075 0.171 0.035 

Locus 2058 : 
2 alleles
5.8% missing data
   4   (0.134) 0.029 0.019 0.143 0.051 0.110 0.012 
   2   (0.866) 0.971 0.981 0.857 0.949 0.890 0.988 

Locus 2059 : 
2 alleles
5.1% missing data
   2   (0.878) 0.934 0.984 0.924 0.636 0.901 0.964 
   4   (0.122) 0.066 0.016 0.076 0.364 0.099 0.036 

Locus 2060 : 
2 alleles
12.3% missing data
   1   (0.899) 0.946 0.987 0.889 0.976 0.935 0.994 
   4   (0.101) 0.054 0.013 0.111 0.024 0.065 0.006 

Locus 2061 : 
2 alleles
6.5% missing data
   1   (0.812) 0.868 0.976 0.780 0.727 0.871 0.964 
   3   (0.188) 0.132 0.024 0.220 0.273 0.129 0.036 

Locus 2062 : 
2 alleles
11.6% missing data
   2   (0.878) 0.926 0.961 0.930 0.897 0.859 0.984 
   4   (0.122) 0.074 0.039 0.070 0.103 0.141 0.016 

Locus 2063 : 
2 alleles
14.5% missing data
   3   (0.879) 0.870 0.890 0.916 0.875 0.890 0.983 
   4   (0.121) 0.130 0.110 0.084 0.125 0.110 0.017 

Locus 2064 : 
2 alleles
13.0% missing data
   4   (0.904) 0.930 0.988 0.926 0.921 0.928 0.990 
   2   (0.096) 0.070 0.012 0.074 0.079 0.072 0.010 

Locus 2065 : 
2 alleles
12.3% missing data
   4   (0.113) 0.023 0.016 0.228 0.024 0.048 0.004 
   2   (0.887) 0.977 0.984 0.772 0.976 0.952 0.996 

Locus 2066 : 
2 alleles
4.3% missing data
   4   (0.887) 0.951 0.985 0.934 0.899 0.874 0.991 
   2   (0.113) 0.049 0.015 0.066 0.101 0.126 0.009 

Locus 2067 : 
2 alleles
8.0% missing data
   3   (0.908) 0.891 0.988 0.967 0.721 0.917 0.956 
   1   (0.092) 0.109 0.012 0.033 0.279 0.083 0.044 

Locus 2068 : 
2 alleles
12.3% missing data
   1   (0.906) 0.919 0.905 0.943 0.906 0.919 0.990 
   3   (0.094) 0.081 0.095 0.057 0.094 0.081 0.010 

Locus 2069 : 
2 alleles
8.0% missing data
   4   (0.858) 0.931 0.981 0.907 0.495 0.878 0.963 
   2   (0.142) 0.069 0.019 0.093 0.505 0.122 0.037 

Locus 2070 : 
2 alleles
0.0% missing data
   3   (0.919) 0.984 0.990 0.935 0.713 0.960 0.987 
   4   (0.081) 0.016 0.010 0.065 0.287 0.040 0.013 

Locus 2071 : 
2 alleles
9.4% missing data
   1   (0.154) 0.200 0.019 0.115 0.131 0.159 0.021 
   3   (0.846) 0.800 0.981 0.885 0.869 0.841 0.979 

Locus 2072 : 
2 alleles
3.6% missing data
   2   (0.829) 0.963 0.509 0.932 0.914 0.748 0.673 
   4   (0.171) 0.037 0.491 0.068 0.086 0.252 0.327 

Locus 2073 : 
2 alleles
10.9% missing data
   2   (0.869) 0.939 0.880 0.905 0.824 0.890 0.922 
   4   (0.131) 0.061 0.120 0.095 0.176 0.110 0.078 

Locus 2074 : 
2 alleles
6.5% missing data
   4   (0.847) 0.955 0.979 0.942 0.887 0.722 0.943 
   2   (0.153) 0.045 0.021 0.058 0.113 0.278 0.057 

Locus 2075 : 
2 alleles
2.9% missing data
   4   (0.859) 0.853 0.627 0.922 0.917 0.863 0.905 
   1   (0.141) 0.147 0.373 0.078 0.083 0.137 0.095 

Locus 2076 : 
2 alleles
13.0% missing data
   4   (0.767) 0.167 0.179 0.798 0.388 0.858 0.947 
   2   (0.233) 0.833 0.821 0.202 0.612 0.142 0.053 

Locus 2077 : 
2 alleles
2.2% missing data
   1   (0.867) 0.954 0.982 0.808 0.912 0.924 0.991 
   3   (0.133) 0.046 0.018 0.192 0.088 0.076 0.009 

Locus 2078 : 
2 alleles
11.6% missing data
   1   (0.616) 0.881 0.775 0.683 0.284 0.605 0.251 
   3   (0.384) 0.119 0.225 0.317 0.716 0.395 0.749 

Locus 2079 : 
2 alleles
1.4% missing data
   3   (0.908) 0.985 0.241 0.910 0.983 0.961 0.994 
   1   (0.092) 0.015 0.759 0.090 0.017 0.039 0.006 

Locus 2080 : 
2 alleles
17.4% missing data
   3   (0.693) 0.589 0.562 0.760 0.862 0.666 0.540 
   1   (0.307) 0.411 0.438 0.240 0.138 0.334 0.460 

Locus 2081 : 
2 alleles
12.3% missing data
   3   (0.887) 0.968 0.965 0.884 0.950 0.919 0.986 
   1   (0.113) 0.032 0.035 0.116 0.050 0.081 0.014 

Locus 2082 : 
2 alleles
5.8% missing data
   1   (0.362) 0.612 0.121 0.324 0.331 0.387 0.199 
   3   (0.638) 0.388 0.879 0.676 0.669 0.613 0.801 

Locus 2083 : 
2 alleles
4.3% missing data
   3   (0.795) 0.540 0.972 0.851 0.871 0.771 0.937 
   2   (0.205) 0.460 0.028 0.149 0.129 0.229 0.063 

Locus 2084 : 
2 alleles
5.8% missing data
   2   (0.615) 0.875 0.859 0.606 0.457 0.598 0.898 
   4   (0.385) 0.125 0.141 0.394 0.543 0.402 0.102 

Locus 2085 : 
2 alleles
5.8% missing data
   1   (0.545) 0.912 0.205 0.552 0.656 0.554 0.189 
   3   (0.455) 0.088 0.795 0.448 0.344 0.446 0.811 

Locus 2086 : 
2 alleles
5.8% missing data
   4   (0.870) 0.943 0.418 0.911 0.939 0.901 0.932 
   2   (0.130) 0.057 0.582 0.089 0.061 0.099 0.068 

Locus 2087 : 
2 alleles
12.3% missing data
   4   (0.557) 0.357 0.109 0.915 0.172 0.246 0.033 
   1   (0.443) 0.643 0.891 0.085 0.828 0.754 0.967 

Locus 2088 : 
2 alleles
4.3% missing data
   3   (0.673) 0.182 0.543 0.756 0.615 0.680 0.531 
   2   (0.327) 0.818 0.457 0.244 0.385 0.320 0.469 

Locus 2089 : 
2 alleles
5.8% missing data
   3   (0.901) 0.967 0.965 0.936 0.966 0.906 0.977 
   1   (0.099) 0.033 0.035 0.064 0.034 0.094 0.023 

Locus 2090 : 
2 alleles
11.6% missing data
   4   (0.919) 0.964 0.987 0.920 0.980 0.954 0.995 
   3   (0.081) 0.036 0.013 0.080 0.020 0.046 0.005 

Locus 2091 : 
2 alleles
11.6% missing data
   2   (0.818) 0.896 0.975 0.873 0.804 0.786 0.946 
   4   (0.182) 0.104 0.025 0.127 0.196 0.214 0.054 

Locus 2092 : 
2 alleles
1.4% missing data
   3   (0.827) 0.957 0.977 0.835 0.655 0.852 0.982 
   1   (0.173) 0.043 0.023 0.165 0.345 0.148 0.018 

Locus 2093 : 
2 alleles
1.4% missing data
   2   (0.811) 0.641 0.939 0.830 0.909 0.834 0.910 
   4   (0.189) 0.359 0.061 0.170 0.091 0.166 0.090 

Locus 2094 : 
2 alleles
5.1% missing data
   1   (0.892) 0.960 0.370 0.960 0.906 0.886 0.965 
   3   (0.108) 0.040 0.630 0.040 0.094 0.114 0.035 

Locus 2095 : 
2 alleles
2.9% missing data
   3   (0.878) 0.899 0.984 0.925 0.939 0.867 0.956 
   1   (0.122) 0.101 0.016 0.075 0.061 0.133 0.044 

Locus 2096 : 
2 alleles
8.7% missing data
   1   (0.321) 0.102 0.050 0.318 0.197 0.376 0.036 
   3   (0.679) 0.898 0.950 0.682 0.803 0.624 0.964 

Locus 2097 : 
2 alleles
12.3% missing data
   2   (0.763) 0.189 0.966 0.854 0.830 0.711 0.938 
   4   (0.237) 0.811 0.034 0.146 0.170 0.289 0.062 

Locus 2098 : 
2 alleles
11.6% missing data
   2   (0.883) 0.882 0.983 0.942 0.920 0.855 0.965 
   4   (0.117) 0.118 0.017 0.058 0.080 0.145 0.035 

Locus 2099 : 
2 alleles
6.5% missing data
   2   (0.914) 0.986 0.079 0.909 0.981 0.970 0.996 
   4   (0.086) 0.014 0.921 0.091 0.019 0.030 0.004 

Locus 2100 : 
2 alleles
17.4% missing data
   2   (0.895) 0.965 0.908 0.945 0.901 0.884 0.986 
   1   (0.105) 0.035 0.092 0.055 0.099 0.116 0.014 

Locus 2101 : 
2 alleles
1.4% missing data
   3   (0.861) 0.959 0.980 0.869 0.906 0.881 0.986 
   1   (0.139) 0.041 0.020 0.131 0.094 0.119 0.014 

Locus 2102 : 
2 alleles
3.6% missing data
   4   (0.665) 0.596 0.682 0.700 0.853 0.661 0.399 
   2   (0.335) 0.404 0.318 0.300 0.147 0.339 0.601 

Locus 2103 : 
2 alleles
2.9% missing data
   4   (0.869) 0.941 0.153 0.906 0.888 0.909 0.981 
   2   (0.131) 0.059 0.847 0.094 0.112 0.091 0.019 

Locus 2104 : 
2 alleles
2.9% missing data
   3   (0.877) 0.245 0.984 0.965 0.870 0.837 0.941 
   1   (0.123) 0.755 0.016 0.035 0.130 0.163 0.059 

Locus 2105 : 
2 alleles
4.3% missing data
   4   (0.859) 0.941 0.977 0.933 0.911 0.791 0.958 
   1   (0.141) 0.059 0.023 0.067 0.089 0.209 0.042 

Locus 2106 : 
2 alleles
6.5% missing data
   1   (0.913) 0.914 0.974 0.973 0.479 0.923 0.971 
   3   (0.087) 0.086 0.026 0.027 0.521 0.077 0.029 

Locus 2107 : 
2 alleles
11.6% missing data
   3   (0.069) 0.012 0.009 0.079 0.013 0.032 0.002 
   4   (0.931) 0.988 0.991 0.921 0.987 0.968 0.998 

Locus 2108 : 
2 alleles
4.3% missing data
   1   (0.556) 0.580 0.396 0.568 0.784 0.525 0.740 
   3   (0.444) 0.420 0.604 0.432 0.216 0.475 0.260 

Locus 2109 : 
2 alleles
7.2% missing data
   4   (0.718) 0.823 0.974 0.884 0.648 0.537 0.506 
   1   (0.282) 0.177 0.026 0.116 0.352 0.463 0.494 

Locus 2110 : 
2 alleles
0.7% missing data
   1   (0.904) 0.957 0.985 0.837 0.970 0.961 0.996 
   3   (0.096) 0.043 0.015 0.163 0.030 0.039 0.004 

Locus 2111 : 
2 alleles
4.3% missing data
   2   (0.613) 0.756 0.847 0.511 0.410 0.689 0.890 
   4   (0.387) 0.244 0.153 0.489 0.590 0.311 0.110 

Locus 2112 : 
2 alleles
11.6% missing data
   1   (0.946) 0.991 0.993 0.906 0.990 0.985 0.998 
   3   (0.054) 0.009 0.007 0.094 0.010 0.015 0.002 

Locus 2113 : 
2 alleles
4.3% missing data
   2   (0.457) 0.522 0.141 0.420 0.299 0.514 0.475 
   4   (0.543) 0.478 0.859 0.580 0.701 0.486 0.525 

Locus 2114 : 
2 alleles
5.1% missing data
   1   (0.219) 0.099 0.031 0.308 0.079 0.171 0.016 
   2   (0.781) 0.901 0.969 0.692 0.921 0.829 0.984 

Locus 2115 : 
2 alleles
5.1% missing data
   3   (0.918) 0.935 0.989 0.980 0.776 0.885 0.963 
   1   (0.082) 0.065 0.011 0.020 0.224 0.115 0.037 

Locus 2116 : 
2 alleles
3.6% missing data
   4   (0.766) 0.837 0.488 0.823 0.735 0.776 0.688 
   3   (0.234) 0.163 0.512 0.177 0.265 0.224 0.312 

Locus 2117 : 
2 alleles
13.0% missing data
   3   (0.922) 0.963 0.990 0.889 0.978 0.967 0.997 
   1   (0.078) 0.037 0.010 0.111 0.022 0.033 0.003 

Locus 2118 : 
2 alleles
15.9% missing data
   3   (0.925) 0.967 0.980 0.980 0.929 0.902 0.907 
   1   (0.075) 0.033 0.020 0.020 0.071 0.098 0.093 

Locus 2119 : 
2 alleles
2.9% missing data
   1   (0.155) 0.035 0.025 0.209 0.088 0.107 0.011 
   3   (0.845) 0.965 0.975 0.791 0.912 0.893 0.989 

Locus 2120 : 
2 alleles
13.0% missing data
   4   (0.452) 0.460 0.026 0.350 0.754 0.502 0.817 
   2   (0.548) 0.540 0.974 0.650 0.246 0.498 0.183 

Locus 2121 : 
2 alleles
12.3% missing data
   3   (0.868) 0.552 0.854 0.903 0.938 0.900 0.948 
   1   (0.132) 0.448 0.146 0.097 0.062 0.100 0.052 

Locus 2122 : 
2 alleles
18.1% missing data
   2   (0.072) 0.014 0.010 0.085 0.016 0.034 0.003 
   4   (0.928) 0.986 0.990 0.915 0.984 0.966 0.997 

Locus 2123 : 
2 alleles
6.5% missing data
   1   (0.519) 0.685 0.893 0.655 0.281 0.431 0.056 
   4   (0.481) 0.315 0.107 0.345 0.719 0.569 0.944 

Locus 2124 : 
2 alleles
4.3% missing data
   4   (0.947) 0.992 0.994 0.892 0.992 0.988 0.999 
   2   (0.053) 0.008 0.006 0.108 0.008 0.012 0.001 

Locus 2125 : 
2 alleles
11.6% missing data
   4   (0.853) 0.904 0.980 0.803 0.960 0.896 0.992 
   2   (0.147) 0.096 0.020 0.197 0.040 0.104 0.008 

Locus 2126 : 
2 alleles
6.5% missing data
   2   (0.667) 0.892 0.888 0.679 0.830 0.610 0.913 
   4   (0.333) 0.108 0.112 0.321 0.170 0.390 0.087 

Locus 2127 : 
2 alleles
2.9% missing data
   2   (0.879) 0.958 0.985 0.911 0.908 0.895 0.926 
   4   (0.121) 0.042 0.015 0.089 0.092 0.105 0.074 

Locus 2128 : 
2 alleles
10.9% missing data
   2   (0.922) 0.854 0.306 0.992 0.951 0.845 0.911 
   4   (0.078) 0.146 0.694 0.008 0.049 0.155 0.089 

Locus 2129 : 
2 alleles
2.2% missing data
   2   (0.808) 0.895 0.976 0.889 0.786 0.732 0.959 
   4   (0.192) 0.105 0.024 0.111 0.214 0.268 0.041 

Locus 2130 : 
2 alleles
2.9% missing data
   3   (0.703) 0.904 0.048 0.789 0.812 0.650 0.808 
   1   (0.297) 0.096 0.952 0.211 0.188 0.350 0.192 

Locus 2131 : 
2 alleles
12.3% missing data
   4   (0.894) 0.863 0.979 0.901 0.944 0.925 0.993 
   3   (0.106) 0.137 0.021 0.099 0.056 0.075 0.007 

Locus 2132 : 
2 alleles
2.9% missing data
   2   (0.904) 0.978 0.987 0.949 0.941 0.893 0.992 
   3   (0.096) 0.022 0.013 0.051 0.059 0.107 0.008 

Locus 2133 : 
2 alleles
5.8% missing data
   1   (0.761) 0.591 0.897 0.759 0.887 0.780 0.961 
   3   (0.239) 0.409 0.103 0.241 0.113 0.220 0.039 

Locus 2134 : 
2 alleles
13.0% missing data
   4   (0.870) 0.895 0.976 0.912 0.866 0.866 0.984 
   2   (0.130) 0.105 0.024 0.088 0.134 0.134 0.016 

Locus 2135 : 
2 alleles
6.5% missing data
   1   (0.732) 0.677 0.960 0.756 0.813 0.709 0.940 
   3   (0.268) 0.323 0.040 0.244 0.187 0.291 0.060 

Locus 2136 : 
2 alleles
2.2% missing data
   3   (0.812) 0.896 0.084 0.884 0.884 0.796 0.974 
   1   (0.188) 0.104 0.916 0.116 0.116 0.204 0.026 

Locus 2137 : 
2 alleles
10.1% missing data
   3   (0.927) 0.880 0.536 0.992 0.953 0.860 0.874 
   4   (0.073) 0.120 0.464 0.008 0.047 0.140 0.126 

Locus 2138 : 
2 alleles
18.1% missing data
   1   (0.144) 0.249 0.021 0.138 0.081 0.107 0.075 
   3   (0.856) 0.751 0.979 0.862 0.919 0.893 0.925 

Locus 2139 : 
2 alleles
10.1% missing data
   1   (0.884) 0.914 0.983 0.866 0.961 0.922 0.992 
   3   (0.116) 0.086 0.017 0.134 0.039 0.078 0.008 

Locus 2140 : 
2 alleles
2.2% missing data
   1   (0.126) 0.072 0.847 0.069 0.175 0.100 0.014 
   2   (0.874) 0.928 0.153 0.931 0.825 0.900 0.986 

Locus 2141 : 
2 alleles
13.0% missing data
   1   (0.798) 0.601 0.789 0.823 0.760 0.828 0.976 
   2   (0.202) 0.399 0.211 0.177 0.240 0.172 0.024 

Locus 2142 : 
2 alleles
3.6% missing data
   3   (0.891) 0.975 0.970 0.960 0.897 0.844 0.909 
   1   (0.109) 0.025 0.030 0.040 0.103 0.156 0.091 

Locus 2143 : 
2 alleles
13.0% missing data
   1   (0.555) 0.842 0.739 0.602 0.462 0.521 0.268 
   3   (0.445) 0.158 0.261 0.398 0.538 0.479 0.732 

Locus 2144 : 
2 alleles
6.5% missing data
   2   (0.881) 0.938 0.890 0.923 0.878 0.884 0.984 
   4   (0.119) 0.062 0.110 0.077 0.122 0.116 0.016 

Locus 2145 : 
2 alleles
2.9% missing data
   2   (0.944) 0.985 0.994 0.877 0.991 0.987 0.999 
   4   (0.056) 0.015 0.006 0.123 0.009 0.013 0.001 

Locus 2146 : 
2 alleles
10.1% missing data
   2   (0.829) 0.853 0.977 0.642 0.943 0.923 0.990 
   1   (0.171) 0.147 0.023 0.358 0.057 0.077 0.010 

Locus 2147 : 
2 alleles
3.6% missing data
   3   (0.642) 0.895 0.863 0.585 0.758 0.642 0.928 
   4   (0.358) 0.105 0.137 0.415 0.242 0.358 0.072 

Locus 2148 : 
2 alleles
13.0% missing data
   1   (0.894) 0.965 0.985 0.929 0.950 0.893 0.991 
   3   (0.106) 0.035 0.015 0.071 0.050 0.107 0.009 

Locus 2149 : 
2 alleles
13.8% missing data
   3   (0.643) 0.751 0.157 0.544 0.804 0.721 0.923 
   2   (0.357) 0.249 0.843 0.456 0.196 0.279 0.077 

Locus 2150 : 
2 alleles
2.2% missing data
   3   (0.930) 0.981 0.991 0.898 0.984 0.974 0.998 
   4   (0.070) 0.019 0.009 0.102 0.016 0.026 0.002 

Locus 2151 : 
2 alleles
13.8% missing data
   3   (0.896) 0.925 0.338 0.948 0.962 0.917 0.965 
   4   (0.104) 0.075 0.662 0.052 0.038 0.083 0.035 

Locus 2152 : 
2 alleles
12.3% missing data
   1   (0.766) 0.900 0.967 0.759 0.866 0.758 0.972 
   3   (0.234) 0.100 0.033 0.241 0.134 0.242 0.028 

Locus 2153 : 
2 alleles
11.6% missing data
   2   (0.736) 0.776 0.329 0.780 0.845 0.727 0.926 
   4   (0.264) 0.224 0.671 0.220 0.155 0.273 0.074 

Locus 2154 : 
2 alleles
4.3% missing data
   3   (0.507) 0.174 0.356 0.507 0.488 0.556 0.312 
   2   (0.493) 0.826 0.644 0.493 0.512 0.444 0.688 

Locus 2155 : 
2 alleles
16.7% missing data
   2   (0.257) 0.202 0.633 0.204 0.138 0.235 0.709 
   4   (0.743) 0.798 0.367 0.796 0.862 0.765 0.291 

Locus 2156 : 
2 alleles
13.8% missing data
   4   (0.691) 0.702 0.957 0.717 0.815 0.641 0.941 
   3   (0.309) 0.298 0.043 0.283 0.185 0.359 0.059 

Locus 2157 : 
2 alleles
1.4% missing data
   3   (0.944) 0.984 0.731 0.994 0.974 0.916 0.765 
   1   (0.056) 0.016 0.269 0.006 0.026 0.084 0.235 

Locus 2158 : 
2 alleles
10.1% missing data
   2   (0.948) 0.976 0.993 0.912 0.990 0.987 0.999 
   4   (0.052) 0.024 0.007 0.088 0.010 0.013 0.001 

Locus 2159 : 
2 alleles
13.0% missing data
   1   (0.823) 0.884 0.814 0.838 0.873 0.831 0.982 
   3   (0.177) 0.116 0.186 0.162 0.127 0.169 0.018 

Locus 2160 : 
2 alleles
2.9% missing data
   3   (0.908) 0.985 0.988 0.914 0.984 0.933 0.996 
   1   (0.092) 0.015 0.012 0.086 0.016 0.067 0.004 

Locus 2161 : 
2 alleles
7.2% missing data
   4   (0.890) 0.966 0.984 0.922 0.945 0.892 0.992 
   2   (0.110) 0.034 0.016 0.078 0.055 0.108 0.008 

Locus 2162 : 
2 alleles
5.8% missing data
   2   (0.324) 0.106 0.719 0.296 0.263 0.303 0.614 
   4   (0.676) 0.894 0.281 0.704 0.737 0.697 0.386 

Locus 2163 : 
2 alleles
2.2% missing data
   2   (0.872) 0.952 0.983 0.893 0.912 0.882 0.986 
   4   (0.128) 0.048 0.017 0.107 0.088 0.118 0.014 

Locus 2164 : 
2 alleles
8.0% missing data
   2   (0.480) 0.856 0.055 0.474 0.366 0.499 0.384 
   4   (0.520) 0.144 0.945 0.526 0.634 0.501 0.616 

Locus 2165 : 
2 alleles
5.8% missing data
   2   (0.497) 0.778 0.919 0.407 0.262 0.528 0.852 
   3   (0.503) 0.222 0.081 0.593 0.738 0.472 0.148 

Locus 2166 : 
2 alleles
10.1% missing data
   4   (0.902) 0.964 0.985 0.954 0.967 0.873 0.990 
   2   (0.098) 0.036 0.015 0.046 0.033 0.127 0.010 

Locus 2167 : 
2 alleles
5.1% missing data
   3   (0.903) 0.967 0.971 0.948 0.926 0.898 0.981 
   1   (0.097) 0.033 0.029 0.052 0.074 0.102 0.019 

Locus 2168 : 
2 alleles
12.3% missing data
   4   (0.900) 0.957 0.966 0.913 0.961 0.925 0.987 
   2   (0.100) 0.043 0.034 0.087 0.039 0.075 0.013 

Locus 2169 : 
2 alleles
17.4% missing data
   1   (0.807) 0.235 0.974 0.726 0.940 0.889 0.989 
   4   (0.193) 0.765 0.026 0.274 0.060 0.111 0.011 

Locus 2170 : 
2 alleles
8.7% missing data
   2   (0.302) 0.802 0.656 0.221 0.114 0.326 0.136 
   3   (0.698) 0.198 0.344 0.779 0.886 0.674 0.864 

Locus 2171 : 
2 alleles
13.8% missing data
   1   (0.869) 0.888 0.957 0.905 0.790 0.885 0.963 
   3   (0.131) 0.112 0.043 0.095 0.210 0.115 0.037 

Locus 2172 : 
2 alleles
13.8% missing data
   1   (0.854) 0.818 0.977 0.896 0.935 0.843 0.963 
   3   (0.146) 0.182 0.023 0.104 0.065 0.157 0.037 

Locus 2173 : 
2 alleles
5.8% missing data
   1   (0.834) 0.945 0.940 0.862 0.667 0.863 0.917 
   3   (0.166) 0.055 0.060 0.138 0.333 0.137 0.083 

Locus 2174 : 
2 alleles
13.0% missing data
   4   (0.648) 0.665 0.861 0.706 0.745 0.573 0.857 
   2   (0.352) 0.335 0.139 0.294 0.255 0.427 0.143 

Locus 2175 : 
2 alleles
7.2% missing data
   3   (0.807) 0.953 0.943 0.866 0.893 0.774 0.655 
   1   (0.193) 0.047 0.057 0.134 0.107 0.226 0.345 

Locus 2176 : 
2 alleles
11.6% missing data
   3   (0.829) 0.793 0.975 0.852 0.890 0.831 0.975 
   1   (0.171) 0.207 0.025 0.148 0.110 0.169 0.025 

Locus 2177 : 
2 alleles
13.8% missing data
   4   (0.355) 0.810 0.790 0.412 0.173 0.271 0.108 
   2   (0.645) 0.190 0.210 0.588 0.827 0.729 0.892 

Locus 2178 : 
2 alleles
4.3% missing data
   1   (0.849) 0.969 0.978 0.878 0.923 0.836 0.984 
   3   (0.151) 0.031 0.022 0.122 0.077 0.164 0.016 

Locus 2179 : 
2 alleles
13.0% missing data
   3   (0.905) 0.953 0.969 0.907 0.966 0.938 0.993 
   1   (0.095) 0.047 0.031 0.093 0.034 0.062 0.007 

Locus 2180 : 
2 alleles
2.9% missing data
   1   (0.844) 0.962 0.252 0.938 0.914 0.784 0.921 
   4   (0.156) 0.038 0.748 0.062 0.086 0.216 0.079 

Locus 2181 : 
2 alleles
14.5% missing data
   2   (0.836) 0.871 0.978 0.725 0.875 0.910 0.990 
   4   (0.164) 0.129 0.022 0.275 0.125 0.090 0.010 

Locus 2182 : 
2 alleles
15.9% missing data
   2   (0.574) 0.633 0.078 0.636 0.786 0.549 0.358 
   4   (0.426) 0.367 0.922 0.364 0.214 0.451 0.642 

Locus 2183 : 
2 alleles
13.0% missing data
   4   (0.911) 0.899 0.989 0.944 0.945 0.926 0.991 
   2   (0.089) 0.101 0.011 0.056 0.055 0.074 0.009 

Locus 2184 : 
2 alleles
12.3% missing data
   3   (0.184) 0.257 0.024 0.151 0.407 0.161 0.023 
   1   (0.816) 0.743 0.976 0.849 0.593 0.839 0.977 

Locus 2185 : 
2 alleles
2.9% missing data
   4   (0.904) 0.984 0.988 0.835 0.983 0.957 0.996 
   3   (0.096) 0.016 0.012 0.165 0.017 0.043 0.004 

Locus 2186 : 
2 alleles
12.3% missing data
   3   (0.951) 0.986 0.985 0.912 0.992 0.989 0.999 
   1   (0.049) 0.014 0.015 0.088 0.008 0.011 0.001 

Locus 2187 : 
2 alleles
0.7% missing data
   1   (0.128) 0.089 0.017 0.158 0.066 0.079 0.022 
   3   (0.872) 0.911 0.983 0.842 0.934 0.921 0.978 

Locus 2188 : 
2 alleles
13.8% missing data
   3   (0.878) 0.963 0.879 0.864 0.919 0.918 0.988 
   1   (0.122) 0.037 0.121 0.136 0.081 0.082 0.012 

Locus 2189 : 
2 alleles
11.6% missing data
   1   (0.093) 0.122 0.011 0.057 0.061 0.081 0.009 
   3   (0.907) 0.878 0.989 0.943 0.939 0.919 0.991 

Locus 2190 : 
2 alleles
5.1% missing data
   3   (0.620) 0.245 0.557 0.743 0.816 0.535 0.535 
   4   (0.380) 0.755 0.443 0.257 0.184 0.465 0.465 

Locus 2191 : 
2 alleles
5.8% missing data
   1   (0.736) 0.725 0.306 0.772 0.885 0.731 0.945 
   3   (0.264) 0.275 0.694 0.228 0.115 0.269 0.055 

Locus 2192 : 
2 alleles
12.3% missing data
   3   (0.834) 0.936 0.979 0.858 0.885 0.832 0.969 
   1   (0.166) 0.064 0.021 0.142 0.115 0.168 0.031 

Locus 2193 : 
2 alleles
13.0% missing data
   3   (0.638) 0.637 0.874 0.618 0.755 0.625 0.923 
   1   (0.362) 0.363 0.126 0.382 0.245 0.375 0.077 

Locus 2194 : 
2 alleles
5.1% missing data
   2   (0.853) 0.922 0.980 0.863 0.959 0.860 0.982 
   4   (0.147) 0.078 0.020 0.137 0.041 0.140 0.018 

Locus 2195 : 
2 alleles
16.7% missing data
   4   (0.910) 0.962 0.906 0.940 0.880 0.931 0.994 
   1   (0.090) 0.038 0.094 0.060 0.120 0.069 0.006 

Locus 2196 : 
2 alleles
10.9% missing data
   4   (0.890) 0.864 0.986 0.943 0.856 0.879 0.991 
   2   (0.110) 0.136 0.014 0.057 0.144 0.121 0.009 

Locus 2197 : 
2 alleles
15.2% missing data
   2   (0.825) 0.665 0.357 0.908 0.933 0.808 0.942 
   4   (0.175) 0.335 0.643 0.092 0.067 0.192 0.058 

Locus 2198 : 
2 alleles
3.6% missing data
   4   (0.848) 0.949 0.532 0.927 0.925 0.814 0.816 
   2   (0.152) 0.051 0.468 0.073 0.075 0.186 0.184 

Locus 2199 : 
2 alleles
3.6% missing data
   2   (0.101) 0.021 0.029 0.068 0.027 0.102 0.007 
   4   (0.899) 0.979 0.971 0.932 0.973 0.898 0.993 

Locus 2200 : 
2 alleles
16.7% missing data
   4   (0.431) 0.312 0.904 0.422 0.332 0.387 0.856 
   2   (0.569) 0.688 0.096 0.578 0.668 0.613 0.144 

Locus 2201 : 
2 alleles
1.4% missing data
   4   (0.928) 0.985 0.988 0.976 0.970 0.909 0.990 
   2   (0.072) 0.015 0.012 0.024 0.030 0.091 0.010 

Locus 2202 : 
2 alleles
2.2% missing data
   2   (0.404) 0.637 0.836 0.312 0.197 0.486 0.093 
   4   (0.596) 0.363 0.164 0.688 0.803 0.514 0.907 

Locus 2203 : 
2 alleles
10.9% missing data
   1   (0.901) 0.952 0.284 0.978 0.962 0.853 0.923 
   3   (0.099) 0.048 0.716 0.022 0.038 0.147 0.077 

Locus 2204 : 
2 alleles
11.6% missing data
   2   (0.759) 0.707 0.963 0.688 0.854 0.808 0.982 
   3   (0.241) 0.293 0.037 0.312 0.146 0.192 0.018 

Locus 2205 : 
2 alleles
6.5% missing data
   1   (0.700) 0.918 0.957 0.669 0.851 0.691 0.901 
   3   (0.300) 0.082 0.043 0.331 0.149 0.309 0.099 

Locus 2206 : 
2 alleles
16.7% missing data
   3   (0.766) 0.934 0.778 0.865 0.644 0.726 0.339 
   2   (0.234) 0.066 0.222 0.135 0.356 0.274 0.661 

Locus 2207 : 
2 alleles
12.3% missing data
   3   (0.866) 0.912 0.983 0.733 0.933 0.942 0.994 
   4   (0.134) 0.088 0.017 0.267 0.067 0.058 0.006 

Locus 2208 : 
2 alleles
0.7% missing data
   3   (0.886) 0.970 0.984 0.930 0.956 0.879 0.939 
   1   (0.114) 0.030 0.016 0.070 0.044 0.121 0.061 

Locus 2209 : 
2 alleles
4.3% missing data
   1   (0.860) 0.355 0.958 0.952 0.707 0.844 0.795 
   3   (0.140) 0.645 0.042 0.048 0.293 0.156 0.205 

Locus 2210 : 
2 alleles
13.8% missing data
   3   (0.861) 0.940 0.843 0.897 0.917 0.861 0.979 
   1   (0.139) 0.060 0.157 0.103 0.083 0.139 0.021 

Locus 2211 : 
2 alleles
10.1% missing data
   3   (0.857) 0.960 0.857 0.874 0.926 0.866 0.986 
   1   (0.143) 0.040 0.143 0.126 0.074 0.134 0.014 

Locus 2212 : 
2 alleles
13.8% missing data
   2   (0.807) 0.790 0.935 0.852 0.839 0.792 0.929 
   4   (0.193) 0.210 0.065 0.148 0.161 0.208 0.071 

Locus 2213 : 
2 alleles
7.2% missing data
   2   (0.812) 0.680 0.976 0.783 0.933 0.867 0.872 
   4   (0.188) 0.320 0.024 0.217 0.067 0.133 0.128 

Locus 2214 : 
2 alleles
13.8% missing data
   3   (0.878) 0.906 0.981 0.929 0.959 0.853 0.967 
   2   (0.122) 0.094 0.019 0.071 0.041 0.147 0.033 

Locus 2215 : 
2 alleles
12.3% missing data
   4   (0.933) 0.969 0.992 0.851 0.984 0.982 0.998 
   2   (0.067) 0.031 0.008 0.149 0.016 0.018 0.002 

Locus 2216 : 
2 alleles
4.3% missing data
   2   (0.867) 0.629 0.983 0.888 0.833 0.911 0.974 
   4   (0.133) 0.371 0.017 0.112 0.167 0.089 0.026 

Locus 2217 : 
2 alleles
3.6% missing data
   4   (0.911) 0.980 0.989 0.903 0.969 0.948 0.995 
   2   (0.089) 0.020 0.011 0.097 0.031 0.052 0.005 

Locus 2218 : 
2 alleles
11.6% missing data
   2   (0.786) 0.925 0.336 0.865 0.892 0.747 0.839 
   1   (0.214) 0.075 0.664 0.135 0.108 0.253 0.161 

Locus 2219 : 
2 alleles
12.3% missing data
   2   (0.921) 0.983 0.972 0.927 0.978 0.953 0.994 
   4   (0.079) 0.017 0.028 0.073 0.022 0.047 0.006 

Locus 2220 : 
2 alleles
13.8% missing data
   3   (0.918) 0.967 0.990 0.978 0.829 0.886 0.971 
   1   (0.082) 0.033 0.010 0.022 0.171 0.114 0.029 

Locus 2221 : 
2 alleles
2.2% missing data
   1   (0.833) 0.679 0.975 0.910 0.672 0.821 0.956 
   3   (0.167) 0.321 0.025 0.090 0.328 0.179 0.044 

Locus 2222 : 
2 alleles
3.6% missing data
   1   (0.408) 0.408 0.507 0.332 0.515 0.445 0.373 
   3   (0.592) 0.592 0.493 0.668 0.485 0.555 0.627 

Locus 2223 : 
2 alleles
1.4% missing data
   1   (0.790) 0.290 0.974 0.854 0.489 0.822 0.851 
   4   (0.210) 0.710 0.026 0.146 0.511 0.178 0.149 

Locus 2224 : 
2 alleles
4.3% missing data
   1   (0.887) 0.929 0.985 0.891 0.966 0.914 0.989 
   3   (0.113) 0.071 0.015 0.109 0.034 0.086 0.011 

Locus 2225 : 
2 alleles
3.6% missing data
   1   (0.853) 0.926 0.952 0.935 0.815 0.789 0.930 
   4   (0.147) 0.074 0.048 0.065 0.185 0.211 0.070 

Locus 2226 : 
2 alleles
11.6% missing data
   1   (0.193) 0.149 0.494 0.111 0.452 0.187 0.207 
   3   (0.807) 0.851 0.506 0.889 0.548 0.813 0.793 

Locus 2227 : 
2 alleles
2.9% missing data
   4   (0.818) 0.907 0.976 0.853 0.898 0.791 0.977 
   1   (0.182) 0.093 0.024 0.147 0.102 0.209 0.023 

Locus 2228 : 
2 alleles
4.3% missing data
   2   (0.842) 0.963 0.978 0.825 0.949 0.862 0.987 
   4   (0.158) 0.037 0.022 0.175 0.051 0.138 0.013 

Locus 2229 : 
2 alleles
3.6% missing data
   2   (0.946) 0.992 0.985 0.890 0.991 0.988 0.999 
   4   (0.054) 0.008 0.015 0.110 0.009 0.012 0.001 

Locus 2230 : 
2 alleles
13.8% missing data
   4   (0.907) 0.968 0.965 0.929 0.960 0.924 0.994 
   2   (0.093) 0.032 0.035 0.071 0.040 0.076 0.006 

Locus 2231 : 
2 alleles
5.1% missing data
   2   (0.697) 0.732 0.433 0.687 0.626 0.753 0.706 
   1   (0.303) 0.268 0.567 0.313 0.374 0.247 0.294 

Locus 2232 : 
2 alleles
2.9% missing data
   1   (0.905) 0.970 0.985 0.955 0.969 0.882 0.990 
   2   (0.095) 0.030 0.015 0.045 0.031 0.118 0.010 

Locus 2233 : 
2 alleles
2.9% missing data
   2   (0.906) 0.957 0.039 0.922 0.983 0.958 0.993 
   4   (0.094) 0.043 0.961 0.078 0.017 0.042 0.007 

Locus 2234 : 
2 alleles
6.5% missing data
   4   (0.854) 0.448 0.981 0.907 0.933 0.856 0.984 
   2   (0.146) 0.552 0.019 0.093 0.067 0.144 0.016 

Locus 2235 : 
2 alleles
11.6% missing data
   1   (0.926) 0.953 0.974 0.940 0.980 0.956 0.995 
   2   (0.074) 0.047 0.026 0.060 0.020 0.044 0.005 

Locus 2236 : 
2 alleles
10.9% missing data
   2   (0.894) 0.760 0.987 0.948 0.901 0.889 0.982 
   4   (0.106) 0.240 0.013 0.052 0.099 0.111 0.018 

Locus 2237 : 
2 alleles
10.9% missing data
   1   (0.913) 0.892 0.987 0.974 0.951 0.870 0.979 
   3   (0.087) 0.108 0.013 0.026 0.049 0.130 0.021 

Locus 2238 : 
2 alleles
17.4% missing data
   2   (0.936) 0.978 0.935 0.993 0.947 0.821 0.955 
   4   (0.064) 0.022 0.065 0.007 0.053 0.179 0.045 

Locus 2239 : 
2 alleles
3.6% missing data
   1   (0.931) 0.980 0.821 0.988 0.943 0.917 0.779 
   3   (0.069) 0.020 0.179 0.012 0.057 0.083 0.221 

Locus 2240 : 
2 alleles
10.9% missing data
   1   (0.902) 0.930 0.294 0.938 0.943 0.943 0.987 
   3   (0.098) 0.070 0.706 0.062 0.057 0.057 0.013 

Locus 2241 : 
2 alleles
10.9% missing data
   3   (0.892) 0.895 0.986 0.897 0.855 0.930 0.992 
   1   (0.108) 0.105 0.014 0.103 0.145 0.070 0.008 

Locus 2242 : 
2 alleles
5.1% missing data
   1   (0.888) 0.976 0.984 0.933 0.968 0.863 0.989 
   4   (0.112) 0.024 0.016 0.067 0.032 0.137 0.011 

Locus 2243 : 
2 alleles
14.5% missing data
   1   (0.906) 0.963 0.970 0.941 0.968 0.910 0.988 
   4   (0.094) 0.037 0.030 0.059 0.032 0.090 0.012 

Locus 2244 : 
2 alleles
9.4% missing data
   2   (0.865) 0.708 0.983 0.894 0.927 0.879 0.986 
   4   (0.135) 0.292 0.017 0.106 0.073 0.121 0.014 

Locus 2245 : 
2 alleles
11.6% missing data
   3   (0.899) 0.935 0.986 0.890 0.933 0.939 0.994 
   1   (0.101) 0.065 0.014 0.110 0.067 0.061 0.006 

Locus 2246 : 
2 alleles
3.6% missing data
   3   (0.472) 0.125 0.501 0.468 0.256 0.518 0.497 
   4   (0.528) 0.875 0.499 0.532 0.744 0.482 0.503 

Locus 2247 : 
2 alleles
2.9% missing data
   2   (0.833) 0.932 0.978 0.790 0.910 0.876 0.984 
   4   (0.167) 0.068 0.022 0.210 0.090 0.124 0.016 

Locus 2248 : 
2 alleles
15.2% missing data
   1   (0.754) 0.782 0.960 0.672 0.924 0.797 0.972 
   4   (0.246) 0.218 0.040 0.328 0.076 0.203 0.028 

Locus 2249 : 
2 alleles
13.8% missing data
   4   (0.898) 0.973 0.902 0.929 0.903 0.913 0.989 
   3   (0.102) 0.027 0.098 0.071 0.097 0.087 0.011 

Locus 2250 : 
2 alleles
12.3% missing data
   4   (0.734) 0.830 0.062 0.777 0.829 0.726 0.960 
   2   (0.266) 0.170 0.938 0.223 0.171 0.274 0.040 

Locus 2251 : 
2 alleles
4.3% missing data
   4   (0.922) 0.986 0.990 0.898 0.761 0.979 0.996 
   1   (0.078) 0.014 0.010 0.102 0.239 0.021 0.004 

Locus 2252 : 
2 alleles
15.2% missing data
   2   (0.455) 0.837 0.415 0.452 0.673 0.419 0.198 
   4   (0.545) 0.163 0.585 0.548 0.327 0.581 0.802 

Locus 2253 : 
2 alleles
3.6% missing data
   4   (0.833) 0.803 0.646 0.884 0.818 0.868 0.601 
   2   (0.167) 0.197 0.354 0.116 0.182 0.132 0.399 

Locus 2254 : 
2 alleles
3.6% missing data
   4   (0.913) 0.957 0.988 0.986 0.421 0.867 0.961 
   3   (0.087) 0.043 0.012 0.014 0.579 0.133 0.039 

Locus 2255 : 
2 alleles
2.2% missing data
   4   (0.896) 0.801 0.985 0.915 0.889 0.925 0.993 
   2   (0.104) 0.199 0.015 0.085 0.111 0.075 0.007 

Locus 2256 : 
2 alleles
13.0% missing data
   2   (0.915) 0.958 0.904 0.912 0.959 0.957 0.992 
   1   (0.085) 0.042 0.096 0.088 0.041 0.043 0.008 

Locus 2257 : 
2 alleles
11.6% missing data
   1   (0.922) 0.899 0.531 0.992 0.950 0.831 0.857 
   3   (0.078) 0.101 0.469 0.008 0.050 0.169 0.143 

Locus 2258 : 
2 alleles
2.9% missing data
   4   (0.208) 0.082 0.029 0.241 0.065 0.194 0.020 
   2   (0.792) 0.918 0.971 0.759 0.935 0.806 0.980 

Locus 2259 : 
2 alleles
13.0% missing data
   1   (0.375) 0.842 0.935 0.392 0.293 0.313 0.064 
   3   (0.625) 0.158 0.065 0.608 0.707 0.687 0.936 

Locus 2260 : 
2 alleles
8.7% missing data
   2   (0.897) 0.969 0.868 0.972 0.909 0.872 0.378 
   4   (0.103) 0.031 0.132 0.028 0.091 0.128 0.622 

Locus 2261 : 
2 alleles
10.9% missing data
   1   (0.621) 0.599 0.641 0.674 0.725 0.595 0.409 
   4   (0.379) 0.401 0.359 0.326 0.275 0.405 0.591 

Locus 2262 : 
2 alleles
13.0% missing data
   1   (0.817) 0.838 0.975 0.826 0.778 0.836 0.970 
   3   (0.183) 0.162 0.025 0.174 0.222 0.164 0.030 

Locus 2263 : 
2 alleles
10.1% missing data
   2   (0.545) 0.480 0.541 0.657 0.238 0.494 0.490 
   3   (0.455) 0.520 0.459 0.343 0.762 0.506 0.510 

Locus 2264 : 
2 alleles
7.2% missing data
   2   (0.872) 0.909 0.981 0.905 0.890 0.879 0.971 
   4   (0.128) 0.091 0.019 0.095 0.110 0.121 0.029 

Locus 2265 : 
2 alleles
10.9% missing data
   2   (0.053) 0.024 0.008 0.087 0.012 0.014 0.001 
   4   (0.947) 0.976 0.992 0.913 0.988 0.986 0.999 

Locus 2266 : 
2 alleles
13.0% missing data
   2   (0.789) 0.855 0.971 0.820 0.468 0.808 0.954 
   3   (0.211) 0.145 0.029 0.180 0.532 0.192 0.046 

Locus 2267 : 
2 alleles
13.0% missing data
   1   (0.490) 0.163 0.064 0.439 0.470 0.595 0.357 
   2   (0.510) 0.837 0.936 0.561 0.530 0.405 0.643 

Locus 2268 : 
2 alleles
4.3% missing data
   1   (0.887) 0.967 0.984 0.918 0.964 0.888 0.981 
   3   (0.113) 0.033 0.016 0.082 0.036 0.112 0.019 

Locus 2269 : 
2 alleles
10.9% missing data
   3   (0.830) 0.890 0.598 0.890 0.870 0.832 0.910 
   4   (0.170) 0.110 0.402 0.110 0.130 0.168 0.090 

Locus 2270 : 
2 alleles
9.4% missing data
   2   (0.161) 0.276 0.425 0.067 0.060 0.202 0.238 
   4   (0.839) 0.724 0.575 0.933 0.940 0.798 0.762 

Locus 2271 : 
2 alleles
2.2% missing data
   1   (0.291) 0.087 0.400 0.266 0.245 0.282 0.466 
   3   (0.709) 0.913 0.600 0.734 0.755 0.718 0.534 

Locus 2272 : 
2 alleles
12.3% missing data
   2   (0.836) 0.876 0.976 0.841 0.368 0.893 0.980 
   4   (0.164) 0.124 0.024 0.159 0.632 0.107 0.020 

Locus 2273 : 
2 alleles
10.1% missing data
   2   (0.144) 0.192 0.222 0.078 0.105 0.142 0.210 
   4   (0.856) 0.808 0.778 0.922 0.895 0.858 0.790 

Locus 2274 : 
2 alleles
5.1% missing data
   4   (0.807) 0.916 0.940 0.853 0.625 0.815 0.840 
   2   (0.193) 0.084 0.060 0.147 0.375 0.185 0.160 

Locus 2275 : 
2 alleles
13.8% missing data
   3   (0.906) 0.979 0.921 0.913 0.935 0.941 0.989 
   1   (0.094) 0.021 0.079 0.087 0.065 0.059 0.011 

Locus 2276 : 
2 alleles
5.8% missing data
   3   (0.887) 0.612 0.980 0.954 0.967 0.864 0.976 
   1   (0.113) 0.388 0.020 0.046 0.033 0.136 0.024 

Locus 2277 : 
2 alleles
2.2% missing data
   1   (0.894) 0.960 0.985 0.937 0.969 0.881 0.985 
   3   (0.106) 0.040 0.015 0.063 0.031 0.119 0.015 

Locus 2278 : 
2 alleles
12.3% missing data
   2   (0.867) 0.885 0.944 0.903 0.905 0.874 0.945 
   4   (0.133) 0.115 0.056 0.097 0.095 0.126 0.055 

Locus 2279 : 
2 alleles
15.9% missing data
   2   (0.731) 0.714 0.382 0.769 0.871 0.734 0.759 
   4   (0.269) 0.286 0.618 0.231 0.129 0.266 0.241 

Locus 2280 : 
2 alleles
6.5% missing data
   2   (0.893) 0.312 0.219 0.977 0.892 0.890 0.958 
   4   (0.107) 0.688 0.781 0.023 0.108 0.110 0.042 

Locus 2281 : 
2 alleles
5.8% missing data
   3   (0.860) 0.872 0.947 0.945 0.401 0.836 0.963 
   1   (0.140) 0.128 0.053 0.055 0.599 0.164 0.037 

Locus 2282 : 
2 alleles
11.6% missing data
   3   (0.917) 0.895 0.988 0.981 0.958 0.852 0.982 
   1   (0.083) 0.105 0.012 0.019 0.042 0.148 0.018 

Locus 2283 : 
2 alleles
16.7% missing data
   1   (0.105) 0.027 0.102 0.042 0.146 0.133 0.027 
   2   (0.895) 0.973 0.898 0.958 0.854 0.867 0.973 

Locus 2284 : 
2 alleles
0.0% missing data
   4   (0.930) 0.755 0.992 0.972 0.292 0.974 0.995 
   2   (0.070) 0.245 0.008 0.028 0.708 0.026 0.005 

Locus 2285 : 
2 alleles
13.0% missing data
   2   (0.907) 0.973 0.970 0.932 0.976 0.921 0.993 
   4   (0.093) 0.027 0.030 0.068 0.024 0.079 0.007 

Locus 2286 : 
2 alleles
10.9% missing data
   1   (0.283) 0.338 0.852 0.271 0.128 0.266 0.041 
   4   (0.717) 0.662 0.148 0.729 0.872 0.734 0.959 

Locus 2287 : 
2 alleles
10.9% missing data
   3   (0.833) 0.856 0.978 0.890 0.917 0.792 0.953 
   1   (0.167) 0.144 0.022 0.110 0.083 0.208 0.047 

Locus 2288 : 
2 alleles
10.9% missing data
   2   (0.739) 0.591 0.967 0.821 0.854 0.662 0.853 
   4   (0.261) 0.409 0.033 0.179 0.146 0.338 0.147 

Locus 2289 : 
2 alleles
16.7% missing data
   4   (0.877) 0.895 0.350 0.938 0.480 0.920 0.962 
   2   (0.123) 0.105 0.650 0.062 0.520 0.080 0.038 

Locus 2290 : 
2 alleles
5.1% missing data
   4   (0.906) 0.910 0.479 0.933 0.976 0.950 0.982 
   2   (0.094) 0.090 0.521 0.067 0.024 0.050 0.018 

Locus 2291 : 
2 alleles
0.7% missing data
   4   (0.930) 0.990 0.992 0.790 0.989 0.984 0.999 
   2   (0.070) 0.010 0.008 0.210 0.011 0.016 0.001 

Locus 2292 : 
2 alleles
0.7% missing data
   1   (0.108) 0.022 0.017 0.055 0.517 0.090 0.006 
   4   (0.892) 0.978 0.983 0.945 0.483 0.910 0.994 

Locus 2293 : 
2 alleles
1.4% missing data
   4   (0.925) 0.976 0.990 0.969 0.940 0.923 0.993 
   2   (0.075) 0.024 0.010 0.031 0.060 0.077 0.007 

Locus 2294 : 
2 alleles
3.6% missing data
   2   (0.862) 0.941 0.982 0.876 0.945 0.870 0.988 
   1   (0.138) 0.059 0.018 0.124 0.055 0.130 0.012 

Locus 2295 : 
2 alleles
18.1% missing data
   4   (0.763) 0.936 0.113 0.819 0.709 0.776 0.866 
   2   (0.237) 0.064 0.887 0.181 0.291 0.224 0.134 

Locus 2296 : 
2 alleles
16.7% missing data
   3   (0.926) 0.985 0.936 0.920 0.976 0.964 0.997 
   4   (0.074) 0.015 0.064 0.080 0.024 0.036 0.003 

Locus 2297 : 
2 alleles
11.6% missing data
   2   (0.302) 0.394 0.637 0.243 0.520 0.283 0.231 
   4   (0.698) 0.606 0.363 0.757 0.480 0.717 0.769 

Locus 2298 : 
2 alleles
16.7% missing data
   2   (0.842) 0.908 0.950 0.902 0.866 0.803 0.951 
   4   (0.158) 0.092 0.050 0.098 0.134 0.197 0.049 

Locus 2299 : 
2 alleles
9.4% missing data
   4   (0.928) 0.949 0.991 0.911 0.975 0.971 0.997 
   2   (0.072) 0.051 0.009 0.089 0.025 0.029 0.003 

Locus 2300 : 
2 alleles
5.1% missing data
   3   (0.741) 0.678 0.804 0.814 0.552 0.759 0.290 
   2   (0.259) 0.322 0.196 0.186 0.448 0.241 0.710 

Locus 2301 : 
2 alleles
2.2% missing data
   1   (0.832) 0.964 0.977 0.891 0.450 0.829 0.976 
   4   (0.168) 0.036 0.023 0.109 0.550 0.171 0.024 

Locus 2302 : 
2 alleles
5.1% missing data
   1   (0.364) 0.838 0.056 0.208 0.304 0.528 0.077 
   3   (0.636) 0.162 0.944 0.792 0.696 0.472 0.923 

Locus 2303 : 
2 alleles
2.9% missing data
   4   (0.809) 0.606 0.645 0.896 0.660 0.818 0.680 
   2   (0.191) 0.394 0.355 0.104 0.340 0.182 0.320 

Locus 2304 : 
2 alleles
14.5% missing data
   2   (0.863) 0.935 0.154 0.897 0.945 0.895 0.982 
   4   (0.137) 0.065 0.846 0.103 0.055 0.105 0.018 

Locus 2305 : 
2 alleles
2.9% missing data
   1   (0.900) 0.957 0.986 0.950 0.948 0.881 0.989 
   3   (0.100) 0.043 0.014 0.050 0.052 0.119 0.011 

Locus 2306 : 
2 alleles
2.2% missing data
   2   (0.903) 0.736 0.460 0.968 0.852 0.937 0.920 
   4   (0.097) 0.264 0.540 0.032 0.148 0.063 0.080 

Locus 2307 : 
2 alleles
8.7% missing data
   1   (0.790) 0.425 0.936 0.918 0.773 0.662 0.956 
   4   (0.210) 0.575 0.064 0.082 0.227 0.338 0.044 

Locus 2308 : 
2 alleles
15.2% missing data
   1   (0.620) 0.746 0.092 0.649 0.743 0.600 0.868 
   3   (0.380) 0.254 0.908 0.351 0.257 0.400 0.132 

Locus 2309 : 
2 alleles
4.3% missing data
   1   (0.431) 0.757 0.901 0.420 0.134 0.387 0.792 
   4   (0.569) 0.243 0.099 0.580 0.866 0.613 0.208 

Locus 2310 : 
2 alleles
3.6% missing data
   1   (0.919) 0.983 0.990 0.851 0.968 0.974 0.997 
   3   (0.081) 0.017 0.010 0.149 0.032 0.026 0.003 

Locus 2311 : 
2 alleles
3.6% missing data
   2   (0.056) 0.009 0.007 0.126 0.009 0.013 0.001 
   4   (0.944) 0.991 0.993 0.874 0.991 0.987 0.999 

Locus 2312 : 
2 alleles
10.1% missing data
   3   (0.318) 0.140 0.948 0.395 0.310 0.219 0.257 
   4   (0.682) 0.860 0.052 0.605 0.690 0.781 0.743 

Locus 2313 : 
2 alleles
13.8% missing data
   1   (0.932) 0.981 0.977 0.926 0.986 0.970 0.997 
   3   (0.068) 0.019 0.023 0.074 0.014 0.030 0.003 

Locus 2314 : 
2 alleles
11.6% missing data
   4   (0.920) 0.950 0.988 0.920 0.965 0.956 0.995 
   2   (0.080) 0.050 0.012 0.080 0.035 0.044 0.005 

Locus 2315 : 
2 alleles
13.8% missing data
   3   (0.885) 0.603 0.963 0.916 0.910 0.923 0.965 
   1   (0.115) 0.397 0.037 0.084 0.090 0.077 0.035 

Locus 2316 : 
2 alleles
8.7% missing data
   1   (0.939) 0.990 0.993 0.844 0.990 0.986 0.999 
   3   (0.061) 0.010 0.007 0.156 0.010 0.014 0.001 

Locus 2317 : 
2 alleles
4.3% missing data
   2   (0.879) 0.921 0.983 0.951 0.924 0.816 0.953 
   4   (0.121) 0.079 0.017 0.049 0.076 0.184 0.047 

Locus 2318 : 
2 alleles
11.6% missing data
   2   (0.080) 0.048 0.010 0.114 0.029 0.033 0.004 
   4   (0.920) 0.952 0.990 0.886 0.971 0.967 0.996 

Locus 2319 : 
2 alleles
5.1% missing data
   2   (0.926) 0.974 0.967 0.929 0.981 0.961 0.997 
   4   (0.074) 0.026 0.033 0.071 0.019 0.039 0.003 

Locus 2320 : 
2 alleles
12.3% missing data
   1   (0.876) 0.853 0.983 0.894 0.858 0.901 0.991 
   3   (0.124) 0.147 0.017 0.106 0.142 0.099 0.009 

Locus 2321 : 
2 alleles
1.4% missing data
   3   (0.921) 0.981 0.985 0.982 0.750 0.909 0.851 
   1   (0.079) 0.019 0.015 0.018 0.250 0.091 0.149 

Locus 2322 : 
2 alleles
10.1% missing data
   3   (0.903) 0.854 0.988 0.896 0.935 0.945 0.993 
   1   (0.097) 0.146 0.012 0.104 0.065 0.055 0.007 

Locus 2323 : 
2 alleles
4.3% missing data
   4   (0.890) 0.979 0.984 0.924 0.955 0.887 0.987 
   3   (0.110) 0.021 0.016 0.076 0.045 0.113 0.013 

Locus 2324 : 
2 alleles
21.7% missing data
   3   (0.700) 0.176 0.297 0.801 0.549 0.699 0.829 
   1   (0.300) 0.824 0.703 0.199 0.451 0.301 0.171 

Locus 2325 : 
2 alleles
13.8% missing data
   3   (0.942) 0.975 0.993 0.892 0.988 0.984 0.998 
   1   (0.058) 0.025 0.007 0.108 0.012 0.016 0.002 

Locus 2326 : 
2 alleles
2.9% missing data
   3   (0.803) 0.942 0.434 0.740 0.848 0.887 0.904 
   4   (0.197) 0.058 0.566 0.260 0.152 0.113 0.096 

Locus 2327 : 
2 alleles
3.6% missing data
   4   (0.698) 0.904 0.954 0.759 0.793 0.614 0.846 
   1   (0.302) 0.096 0.046 0.241 0.207 0.386 0.154 

Locus 2328 : 
2 alleles
12.3% missing data
   2   (0.707) 0.764 0.956 0.693 0.834 0.694 0.950 
   4   (0.293) 0.236 0.044 0.307 0.166 0.306 0.050 

Locus 2329 : 
2 alleles
2.9% missing data
   1   (0.328) 0.126 0.789 0.319 0.523 0.295 0.111 
   3   (0.672) 0.874 0.211 0.681 0.477 0.705 0.889 

Locus 2330 : 
2 alleles
13.0% missing data
   1   (0.879) 0.972 0.982 0.909 0.949 0.876 0.988 
   3   (0.121) 0.028 0.018 0.091 0.051 0.124 0.012 

Locus 2331 : 
2 alleles
10.9% missing data
   4   (0.814) 0.814 0.363 0.877 0.759 0.830 0.823 
   3   (0.186) 0.186 0.637 0.123 0.241 0.170 0.177 

Locus 2332 : 
2 alleles
15.2% missing data
   2   (0.885) 0.954 0.892 0.945 0.849 0.873 0.930 
   4   (0.115) 0.046 0.108 0.055 0.151 0.127 0.070 

Locus 2333 : 
2 alleles
3.6% missing data
   4   (0.892) 0.983 0.965 0.919 0.961 0.899 0.992 
   2   (0.108) 0.017 0.035 0.081 0.039 0.101 0.008 

Locus 2334 : 
2 alleles
2.2% missing data
   1   (0.909) 0.977 0.988 0.932 0.957 0.928 0.991 
   3   (0.091) 0.023 0.012 0.068 0.043 0.072 0.009 

Locus 2335 : 
2 alleles
13.8% missing data
   1   (0.659) 0.599 0.888 0.675 0.434 0.683 0.674 
   4   (0.341) 0.401 0.112 0.325 0.566 0.317 0.326 

Locus 2336 : 
2 alleles
16.7% missing data
   2   (0.468) 0.683 0.073 0.569 0.220 0.437 0.124 
   4   (0.532) 0.317 0.927 0.431 0.780 0.563 0.876 

Locus 2337 : 
2 alleles
5.1% missing data
   4   (0.862) 0.148 0.956 0.928 0.866 0.874 0.974 
   2   (0.138) 0.852 0.044 0.072 0.134 0.126 0.026 

Locus 2338 : 
2 alleles
12.3% missing data
   3   (0.578) 0.128 0.205 0.635 0.694 0.560 0.864 
   1   (0.422) 0.872 0.795 0.365 0.306 0.440 0.136 

Locus 2339 : 
2 alleles
12.3% missing data
   1   (0.098) 0.126 0.012 0.027 0.131 0.153 0.065 
   3   (0.902) 0.874 0.988 0.973 0.869 0.847 0.935 

Locus 2340 : 
2 alleles
2.2% missing data
   2   (0.879) 0.925 0.984 0.900 0.936 0.892 0.991 
   4   (0.121) 0.075 0.016 0.100 0.064 0.108 0.009 

Locus 2341 : 
2 alleles
4.3% missing data
   3   (0.700) 0.895 0.891 0.771 0.880 0.584 0.929 
   1   (0.300) 0.105 0.109 0.229 0.120 0.416 0.071 

Locus 2342 : 
2 alleles
5.1% missing data
   2   (0.599) 0.781 0.936 0.624 0.227 0.566 0.931 
   1   (0.401) 0.219 0.064 0.376 0.773 0.434 0.069 

Locus 2343 : 
2 alleles
5.1% missing data
   1   (0.949) 0.986 0.986 0.908 0.992 0.988 0.999 
   3   (0.051) 0.014 0.014 0.092 0.008 0.012 0.001 

Locus 2344 : 
2 alleles
2.9% missing data
   1   (0.902) 0.981 0.371 0.967 0.968 0.892 0.958 
   3   (0.098) 0.019 0.629 0.033 0.032 0.108 0.042 

Locus 2345 : 
2 alleles
10.1% missing data
   4   (0.894) 0.887 0.360 0.962 0.939 0.895 0.939 
   2   (0.106) 0.113 0.640 0.038 0.061 0.105 0.061 

Locus 2346 : 
2 alleles
15.2% missing data
   1   (0.906) 0.963 0.986 0.965 0.814 0.886 0.957 
   3   (0.094) 0.037 0.014 0.035 0.186 0.114 0.043 

Locus 2347 : 
2 alleles
13.0% missing data
   3   (0.346) 0.383 0.039 0.298 0.372 0.377 0.366 
   1   (0.654) 0.617 0.961 0.702 0.628 0.623 0.634 

Locus 2348 : 
2 alleles
15.2% missing data
   3   (0.891) 0.892 0.986 0.953 0.924 0.856 0.982 
   4   (0.109) 0.108 0.014 0.047 0.076 0.144 0.018 

Locus 2349 : 
2 alleles
14.5% missing data
   3   (0.871) 0.937 0.964 0.946 0.900 0.826 0.845 
   1   (0.129) 0.063 0.036 0.054 0.100 0.174 0.155 

Locus 2350 : 
2 alleles
13.0% missing data
   2   (0.896) 0.964 0.898 0.968 0.812 0.839 0.981 
   4   (0.104) 0.036 0.102 0.032 0.188 0.161 0.019 

Locus 2351 : 
2 alleles
4.3% missing data
   2   (0.775) 0.927 0.965 0.835 0.928 0.690 0.948 
   4   (0.225) 0.073 0.035 0.165 0.072 0.310 0.052 

Locus 2352 : 
2 alleles
15.2% missing data
   3   (0.909) 0.976 0.987 0.915 0.907 0.947 0.988 
   1   (0.091) 0.024 0.013 0.085 0.093 0.053 0.012 

Locus 2353 : 
2 alleles
7.2% missing data
   1   (0.710) 0.830 0.960 0.813 0.861 0.569 0.869 
   3   (0.290) 0.170 0.040 0.187 0.139 0.431 0.131 

Locus 2354 : 
2 alleles
12.3% missing data
   3   (0.562) 0.403 0.897 0.506 0.807 0.600 0.311 
   1   (0.438) 0.597 0.103 0.494 0.193 0.400 0.689 

Locus 2355 : 
2 alleles
11.6% missing data
   3   (0.814) 0.796 0.984 0.924 0.930 0.718 0.429 
   1   (0.186) 0.204 0.016 0.076 0.070 0.282 0.571 

Locus 2356 : 
2 alleles
13.0% missing data
   1   (0.240) 0.073 0.254 0.192 0.274 0.271 0.080 
   4   (0.760) 0.927 0.746 0.808 0.726 0.729 0.920 

Locus 2357 : 
2 alleles
11.6% missing data
   1   (0.850) 0.881 0.113 0.863 0.790 0.914 0.956 
   4   (0.150) 0.119 0.887 0.137 0.210 0.086 0.044 

Locus 2358 : 
2 alleles
10.1% missing data
   1   (0.826) 0.880 0.975 0.771 0.913 0.873 0.987 
   3   (0.174) 0.120 0.025 0.229 0.087 0.127 0.013 

Locus 2359 : 
2 alleles
2.9% missing data
   1   (0.857) 0.910 0.980 0.858 0.928 0.885 0.958 
   4   (0.143) 0.090 0.020 0.142 0.072 0.115 0.042 

Locus 2360 : 
2 alleles
5.1% missing data
   2   (0.665) 0.645 0.204 0.645 0.814 0.721 0.591 
   4   (0.335) 0.355 0.796 0.355 0.186 0.279 0.409 

Locus 2361 : 
2 alleles
6.5% missing data
   2   (0.364) 0.137 0.811 0.431 0.234 0.316 0.096 
   4   (0.636) 0.863 0.189 0.569 0.766 0.684 0.904 

Locus 2362 : 
2 alleles
10.9% missing data
   2   (0.853) 0.787 0.324 0.945 0.820 0.826 0.877 
   4   (0.147) 0.213 0.676 0.055 0.180 0.174 0.123 

Locus 2363 : 
2 alleles
8.0% missing data
   1   (0.581) 0.491 0.931 0.586 0.579 0.541 0.932 
   3   (0.419) 0.509 0.069 0.414 0.421 0.459 0.068 

Locus 2364 : 
2 alleles
3.6% missing data
   2   (0.632) 0.880 0.292 0.642 0.734 0.619 0.808 
   4   (0.368) 0.120 0.708 0.358 0.266 0.381 0.192 

Locus 2365 : 
2 alleles
15.2% missing data
   2   (0.656) 0.651 0.567 0.696 0.839 0.638 0.516 
   4   (0.344) 0.349 0.433 0.304 0.161 0.362 0.484 

Locus 2366 : 
2 alleles
7.2% missing data
   1   (0.137) 0.710 0.048 0.075 0.082 0.127 0.025 
   3   (0.863) 0.290 0.952 0.925 0.918 0.873 0.975 

Locus 2367 : 
2 alleles
4.3% missing data
   4   (0.872) 0.930 0.984 0.913 0.909 0.864 0.979 
   2   (0.128) 0.070 0.016 0.087 0.091 0.136 0.021 

Locus 2368 : 
2 alleles
3.6% missing data
   2   (0.485) 0.212 0.193 0.446 0.630 0.555 0.257 
   3   (0.515) 0.788 0.807 0.554 0.370 0.445 0.743 

Locus 2369 : 
2 alleles
8.0% missing data
   3   (0.653) 0.881 0.667 0.573 0.772 0.705 0.772 
   1   (0.347) 0.119 0.333 0.427 0.228 0.295 0.228 

Locus 2370 : 
2 alleles
6.5% missing data
   4   (0.872) 0.932 0.980 0.921 0.910 0.852 0.983 
   1   (0.128) 0.068 0.020 0.079 0.090 0.148 0.017 

Locus 2371 : 
2 alleles
5.1% missing data
   2   (0.838) 0.963 0.977 0.875 0.906 0.808 0.988 
   4   (0.162) 0.037 0.023 0.125 0.094 0.192 0.012 

Locus 2372 : 
2 alleles
5.8% missing data
   3   (0.793) 0.923 0.070 0.835 0.904 0.821 0.744 
   4   (0.207) 0.077 0.930 0.165 0.096 0.179 0.256 

Locus 2373 : 
2 alleles
2.9% missing data
   3   (0.904) 0.944 0.985 0.944 0.939 0.911 0.981 
   1   (0.096) 0.056 0.015 0.056 0.061 0.089 0.019 

Locus 2374 : 
2 alleles
3.6% missing data
   2   (0.941) 0.983 0.993 0.863 0.991 0.987 0.999 
   4   (0.059) 0.017 0.007 0.137 0.009 0.013 0.001 

Locus 2375 : 
2 alleles
10.1% missing data
   3   (0.725) 0.818 0.226 0.690 0.880 0.767 0.972 
   1   (0.275) 0.182 0.774 0.310 0.120 0.233 0.028 

Locus 2376 : 
2 alleles
4.3% missing data
   1   (0.818) 0.954 0.970 0.910 0.547 0.751 0.960 
   2   (0.182) 0.046 0.030 0.090 0.453 0.249 0.040 

Locus 2377 : 
2 alleles
3.6% missing data
   2   (0.861) 0.963 0.981 0.948 0.633 0.804 0.953 
   4   (0.139) 0.037 0.019 0.052 0.367 0.196 0.047 

Locus 2378 : 
2 alleles
6.5% missing data
   4   (0.879) 0.753 0.959 0.890 0.905 0.918 0.977 
   2   (0.121) 0.247 0.041 0.110 0.095 0.082 0.023 

Locus 2379 : 
2 alleles
8.0% missing data
   2   (0.890) 0.979 0.986 0.948 0.612 0.899 0.933 
   4   (0.110) 0.021 0.014 0.052 0.388 0.101 0.067 

Locus 2380 : 
2 alleles
3.6% missing data
   2   (0.670) 0.195 0.955 0.750 0.792 0.598 0.923 
   3   (0.330) 0.805 0.045 0.250 0.208 0.402 0.077 

Locus 2381 : 
2 alleles
13.0% missing data
   1   (0.904) 0.891 0.988 0.936 0.877 0.924 0.986 
   3   (0.096) 0.109 0.012 0.064 0.123 0.076 0.014 

Locus 2382 : 
2 alleles
11.6% missing data
   2   (0.908) 0.982 0.918 0.932 0.964 0.925 0.992 
   4   (0.092) 0.018 0.082 0.068 0.036 0.075 0.008 

Locus 2383 : 
2 alleles
5.8% missing data
   1   (0.082) 0.035 0.026 0.097 0.041 0.039 0.003 
   3   (0.918) 0.965 0.974 0.903 0.959 0.961 0.997 

Locus 2384 : 
2 alleles
1.4% missing data
   2   (0.897) 0.978 0.986 0.913 0.969 0.913 0.992 
   4   (0.103) 0.022 0.014 0.087 0.031 0.087 0.008 

Locus 2385 : 
2 alleles
3.6% missing data
   4   (0.837) 0.933 0.945 0.808 0.872 0.875 0.988 
   3   (0.163) 0.067 0.055 0.192 0.128 0.125 0.012 

Locus 2386 : 
2 alleles
12.3% missing data
   3   (0.087) 0.170 0.011 0.056 0.064 0.065 0.010 
   4   (0.913) 0.830 0.989 0.944 0.936 0.935 0.990 

Locus 2387 : 
2 alleles
4.3% missing data
   1   (0.117) 0.040 0.038 0.101 0.051 0.102 0.009 
   3   (0.883) 0.960 0.962 0.899 0.949 0.898 0.991 

Locus 2388 : 
2 alleles
12.3% missing data
   1   (0.873) 0.893 0.983 0.911 0.945 0.866 0.984 
   3   (0.127) 0.107 0.017 0.089 0.055 0.134 0.016 

Locus 2389 : 
2 alleles
5.1% missing data
   1   (0.781) 0.942 0.967 0.801 0.846 0.758 0.962 
   3   (0.219) 0.058 0.033 0.199 0.154 0.242 0.038 

Locus 2390 : 
2 alleles
5.1% missing data
   1   (0.850) 0.875 0.945 0.913 0.925 0.802 0.973 
   3   (0.150) 0.125 0.055 0.087 0.075 0.198 0.027 

Locus 2391 : 
2 alleles
4.3% missing data
   4   (0.523) 0.477 0.241 0.572 0.565 0.537 0.081 
   1   (0.477) 0.523 0.759 0.428 0.435 0.463 0.919 

Locus 2392 : 
2 alleles
7.2% missing data
   4   (0.820) 0.915 0.417 0.861 0.903 0.839 0.891 
   2   (0.180) 0.085 0.583 0.139 0.097 0.161 0.109 

Locus 2393 : 
2 alleles
1.4% missing data
   3   (0.902) 0.973 0.968 0.926 0.973 0.913 0.996 
   1   (0.098) 0.027 0.032 0.074 0.027 0.087 0.004 

Locus 2394 : 
2 alleles
3.6% missing data
   3   (0.404) 0.857 0.064 0.313 0.704 0.454 0.116 
   2   (0.596) 0.143 0.936 0.687 0.296 0.546 0.884 

Locus 2395 : 
2 alleles
2.9% missing data
   3   (0.606) 0.595 0.467 0.679 0.520 0.599 0.259 
   1   (0.394) 0.405 0.533 0.321 0.480 0.401 0.741 

Locus 2396 : 
2 alleles
2.2% missing data
   4   (0.938) 0.966 0.992 0.994 0.863 0.842 0.978 
   1   (0.062) 0.034 0.008 0.006 0.137 0.158 0.022 

Locus 2397 : 
2 alleles
13.0% missing data
   2   (0.158) 0.256 0.598 0.067 0.216 0.154 0.485 
   4   (0.842) 0.744 0.402 0.933 0.784 0.846 0.515 

Locus 2398 : 
2 alleles
4.3% missing data
   3   (0.815) 0.861 0.825 0.844 0.905 0.805 0.982 
   1   (0.185) 0.139 0.175 0.156 0.095 0.195 0.018 

Locus 2399 : 
2 alleles
3.6% missing data
   3   (0.791) 0.788 0.070 0.812 0.920 0.826 0.953 
   1   (0.209) 0.212 0.930 0.188 0.080 0.174 0.047 

Locus 2400 : 
2 alleles
10.9% missing data
   3   (0.451) 0.463 0.071 0.442 0.759 0.462 0.158 
   4   (0.549) 0.537 0.929 0.558 0.241 0.538 0.842 

Locus 2401 : 
2 alleles
16.7% missing data
   3   (0.796) 0.886 0.970 0.837 0.858 0.763 0.960 
   1   (0.204) 0.114 0.030 0.163 0.142 0.237 0.040 

Locus 2402 : 
2 alleles
1.4% missing data
   4   (0.888) 0.941 0.488 0.960 0.932 0.875 0.894 
   2   (0.112) 0.059 0.512 0.040 0.068 0.125 0.106 

Locus 2403 : 
2 alleles
8.0% missing data
   1   (0.826) 0.175 0.938 0.921 0.898 0.773 0.975 
   3   (0.174) 0.825 0.062 0.079 0.102 0.227 0.025 

Locus 2404 : 
2 alleles
4.3% missing data
   1   (0.376) 0.172 0.055 0.304 0.360 0.485 0.112 
   3   (0.624) 0.828 0.945 0.696 0.640 0.515 0.888 

Locus 2405 : 
2 alleles
5.1% missing data
   3   (0.889) 0.981 0.985 0.789 0.980 0.951 0.996 
   1   (0.111) 0.019 0.015 0.211 0.020 0.049 0.004 

Locus 2406 : 
2 alleles
6.5% missing data
   4   (0.836) 0.840 0.543 0.948 0.883 0.739 0.763 
   2   (0.164) 0.160 0.457 0.052 0.117 0.261 0.237 

Locus 2407 : 
2 alleles
0.7% missing data
   4   (0.931) 0.974 0.992 0.993 0.816 0.852 0.846 
   2   (0.069) 0.026 0.008 0.007 0.184 0.148 0.154 

Locus 2408 : 
2 alleles
5.1% missing data
   1   (0.284) 0.068 0.104 0.262 0.476 0.300 0.049 
   3   (0.716) 0.932 0.896 0.738 0.524 0.700 0.951 

Locus 2409 : 
2 alleles
13.8% missing data
   1   (0.896) 0.925 0.985 0.917 0.883 0.925 0.973 
   3   (0.104) 0.075 0.015 0.083 0.117 0.075 0.027 

Locus 2410 : 
2 alleles
2.2% missing data
   1   (0.141) 0.066 0.129 0.040 0.312 0.184 0.709 
   4   (0.859) 0.934 0.871 0.960 0.688 0.816 0.291 

Locus 2411 : 
2 alleles
10.1% missing data
   2   (0.876) 0.970 0.982 0.900 0.951 0.875 0.991 
   4   (0.124) 0.030 0.018 0.100 0.049 0.125 0.009 

Locus 2412 : 
2 alleles
13.0% missing data
   2   (0.909) 0.980 0.657 0.967 0.977 0.909 0.923 
   4   (0.091) 0.020 0.343 0.033 0.023 0.091 0.077 

Locus 2413 : 
2 alleles
0.7% missing data
   2   (0.908) 0.964 0.988 0.938 0.963 0.918 0.992 
   4   (0.092) 0.036 0.012 0.062 0.037 0.082 0.008 

Locus 2414 : 
2 alleles
3.6% missing data
   3   (0.907) 0.963 0.986 0.967 0.969 0.860 0.981 
   1   (0.093) 0.037 0.014 0.033 0.031 0.140 0.019 

Locus 2415 : 
2 alleles
10.9% missing data
   3   (0.892) 0.935 0.985 0.908 0.943 0.916 0.978 
   2   (0.108) 0.065 0.015 0.092 0.057 0.084 0.022 

Locus 2416 : 
2 alleles
16.7% missing data
   4   (0.809) 0.940 0.926 0.830 0.880 0.793 0.984 
   1   (0.191) 0.060 0.074 0.170 0.120 0.207 0.016 

Locus 2417 : 
2 alleles
10.9% missing data
   2   (0.891) 0.912 0.381 0.942 0.907 0.920 0.948 
   4   (0.109) 0.088 0.619 0.058 0.093 0.080 0.052 

Locus 2418 : 
2 alleles
5.1% missing data
   2   (0.869) 0.972 0.980 0.892 0.939 0.871 0.989 
   4   (0.131) 0.028 0.020 0.108 0.061 0.129 0.011 

Locus 2419 : 
2 alleles
3.6% missing data
   1   (0.328) 0.093 0.516 0.257 0.478 0.361 0.289 
   3   (0.672) 0.907 0.484 0.743 0.522 0.639 0.711 

Locus 2420 : 
2 alleles
1.4% missing data
   2   (0.920) 0.985 0.985 0.905 0.983 0.961 0.997 
   4   (0.080) 0.015 0.015 0.095 0.017 0.039 0.003 

Locus 2421 : 
2 alleles
11.6% missing data
   2   (0.114) 0.051 0.015 0.374 0.029 0.029 0.003 
   4   (0.886) 0.949 0.985 0.626 0.971 0.971 0.997 

Locus 2422 : 
2 alleles
3.6% missing data
   3   (0.893) 0.975 0.262 0.919 0.962 0.935 0.991 
   2   (0.107) 0.025 0.738 0.081 0.038 0.065 0.009 

Locus 2423 : 
2 alleles
2.2% missing data
   4   (0.874) 0.601 0.150 0.884 0.949 0.945 0.991 
   2   (0.126) 0.399 0.850 0.116 0.051 0.055 0.009 

Locus 2424 : 
2 alleles
3.6% missing data
   1   (0.670) 0.909 0.591 0.832 0.528 0.553 0.166 
   4   (0.330) 0.091 0.409 0.168 0.472 0.447 0.834 

Locus 2425 : 
2 alleles
1.4% missing data
   1   (0.885) 0.960 0.984 0.937 0.878 0.872 0.964 
   3   (0.115) 0.040 0.016 0.063 0.122 0.128 0.036 

Locus 2426 : 
2 alleles
11.6% missing data
   3   (0.854) 0.912 0.858 0.874 0.913 0.868 0.975 
   1   (0.146) 0.088 0.142 0.126 0.087 0.132 0.025 

Locus 2427 : 
2 alleles
10.1% missing data
   1   (0.575) 0.881 0.291 0.415 0.819 0.672 0.775 
   3   (0.425) 0.119 0.709 0.585 0.181 0.328 0.225 

Locus 2428 : 
2 alleles
1.4% missing data
   1   (0.950) 0.986 0.994 0.908 0.992 0.989 0.999 
   3   (0.050) 0.014 0.006 0.092 0.008 0.011 0.001 

Locus 2429 : 
2 alleles
13.8% missing data
   2   (0.884) 0.725 0.294 0.952 0.939 0.895 0.921 
   4   (0.116) 0.275 0.706 0.048 0.061 0.105 0.079 

Locus 2430 : 
2 alleles
14.5% missing data
   2   (0.900) 0.639 0.988 0.906 0.973 0.948 0.994 
   4   (0.100) 0.361 0.012 0.094 0.027 0.052 0.006 

Locus 2431 : 
2 alleles
5.8% missing data
   3   (0.774) 0.724 0.966 0.823 0.849 0.736 0.949 
   1   (0.226) 0.276 0.034 0.177 0.151 0.264 0.051 

Locus 2432 : 
2 alleles
2.2% missing data
   2   (0.835) 0.933 0.187 0.859 0.911 0.874 0.958 
   4   (0.165) 0.067 0.813 0.141 0.089 0.126 0.042 

Locus 2433 : 
2 alleles
2.9% missing data
   4   (0.737) 0.916 0.328 0.749 0.845 0.756 0.826 
   2   (0.263) 0.084 0.672 0.251 0.155 0.244 0.174 

Locus 2434 : 
2 alleles
5.1% missing data
   1   (0.920) 0.951 0.989 0.980 0.926 0.879 0.952 
   2   (0.080) 0.049 0.011 0.020 0.074 0.121 0.048 

Locus 2435 : 
2 alleles
11.6% missing data
   1   (0.898) 0.956 0.968 0.942 0.950 0.889 0.983 
   3   (0.102) 0.044 0.032 0.058 0.050 0.111 0.017 

Locus 2436 : 
2 alleles
15.2% missing data
   2   (0.640) 0.891 0.316 0.655 0.713 0.620 0.892 
   4   (0.360) 0.109 0.684 0.345 0.287 0.380 0.108 

Locus 2437 : 
2 alleles
5.1% missing data
   3   (0.914) 0.977 0.963 0.933 0.971 0.938 0.986 
   1   (0.086) 0.023 0.037 0.067 0.029 0.062 0.014 

Locus 2438 : 
2 alleles
4.3% missing data
   1   (0.787) 0.802 0.973 0.809 0.744 0.805 0.844 
   2   (0.213) 0.198 0.027 0.191 0.256 0.195 0.156 

Locus 2439 : 
2 alleles
2.9% missing data
   1   (0.816) 0.938 0.233 0.853 0.817 0.847 0.934 
   4   (0.184) 0.062 0.767 0.147 0.183 0.153 0.066 

Locus 2440 : 
2 alleles
5.1% missing data
   1   (0.258) 0.096 0.040 0.279 0.202 0.256 0.030 
   3   (0.742) 0.904 0.960 0.721 0.798 0.744 0.970 

Locus 2441 : 
2 alleles
18.1% missing data
   2   (0.369) 0.095 0.409 0.281 0.547 0.421 0.510 
   1   (0.631) 0.905 0.591 0.719 0.453 0.579 0.490 

Locus 2442 : 
2 alleles
2.9% missing data
   1   (0.900) 0.937 0.987 0.943 0.954 0.896 0.982 
   4   (0.100) 0.063 0.013 0.057 0.046 0.104 0.018 

Locus 2443 : 
2 alleles
1.4% missing data
   2   (0.867) 0.973 0.983 0.864 0.813 0.905 0.979 
   4   (0.133) 0.027 0.017 0.136 0.187 0.095 0.021 

Locus 2444 : 
2 alleles
2.9% missing data
   4   (0.427) 0.523 0.064 0.486 0.765 0.369 0.096 
   2   (0.573) 0.477 0.936 0.514 0.235 0.631 0.904 

Locus 2445 : 
2 alleles
17.4% missing data
   4   (0.650) 0.909 0.644 0.631 0.471 0.682 0.778 
   2   (0.350) 0.091 0.356 0.369 0.529 0.318 0.222 

Locus 2446 : 
2 alleles
2.9% missing data
   4   (0.881) 0.966 0.983 0.829 0.961 0.932 0.991 
   2   (0.119) 0.034 0.017 0.171 0.039 0.068 0.009 

Locus 2447 : 
2 alleles
5.8% missing data
   3   (0.914) 0.963 0.988 0.928 0.975 0.939 0.994 
   1   (0.086) 0.037 0.012 0.072 0.025 0.061 0.006 

Locus 2448 : 
2 alleles
5.8% missing data
   1   (0.742) 0.880 0.958 0.792 0.572 0.703 0.967 
   4   (0.258) 0.120 0.042 0.208 0.428 0.297 0.033 

Locus 2449 : 
2 alleles
2.9% missing data
   4   (0.580) 0.114 0.932 0.577 0.808 0.551 0.927 
   1   (0.420) 0.886 0.068 0.423 0.192 0.449 0.073 

Locus 2450 : 
2 alleles
2.2% missing data
   3   (0.377) 0.064 0.060 0.897 0.065 0.087 0.007 
   1   (0.623) 0.936 0.940 0.103 0.935 0.913 0.993 

Locus 2451 : 
2 alleles
14.5% missing data
   2   (0.884) 0.959 0.872 0.946 0.930 0.866 0.839 
   4   (0.116) 0.041 0.128 0.054 0.070 0.134 0.161 

Locus 2452 : 
2 alleles
11.6% missing data
   1   (0.889) 0.931 0.983 0.941 0.967 0.858 0.986 
   3   (0.111) 0.069 0.017 0.059 0.033 0.142 0.014 

Locus 2453 : 
2 alleles
2.2% missing data
   4   (0.909) 0.979 0.509 0.915 0.969 0.961 0.985 
   2   (0.091) 0.021 0.491 0.085 0.031 0.039 0.015 

Locus 2454 : 
2 alleles
8.0% missing data
   1   (0.912) 0.974 0.987 0.940 0.979 0.923 0.996 
   4   (0.088) 0.026 0.013 0.060 0.021 0.077 0.004 

Locus 2455 : 
2 alleles
3.6% missing data
   2   (0.358) 0.301 0.221 0.304 0.472 0.357 0.749 
   1   (0.642) 0.699 0.779 0.696 0.528 0.643 0.251 

Locus 2456 : 
2 alleles
4.3% missing data
   3   (0.785) 0.325 0.970 0.852 0.535 0.807 0.865 
   4   (0.215) 0.675 0.030 0.148 0.465 0.193 0.135 

Locus 2457 : 
2 alleles
9.4% missing data
   2   (0.913) 0.944 0.989 0.968 0.960 0.883 0.981 
   4   (0.087) 0.056 0.011 0.032 0.040 0.117 0.019 

Locus 2458 : 
2 alleles
6.5% missing data
   3   (0.887) 0.551 0.985 0.944 0.971 0.888 0.981 
   4   (0.113) 0.449 0.015 0.056 0.029 0.112 0.019 

Locus 2459 : 
2 alleles
12.3% missing data
   1   (0.199) 0.220 0.029 0.181 0.094 0.203 0.041 
   3   (0.801) 0.780 0.971 0.819 0.906 0.797 0.959 

Locus 2460 : 
2 alleles
3.6% missing data
   2   (0.263) 0.475 0.027 0.241 0.424 0.221 0.331 
   4   (0.737) 0.525 0.973 0.759 0.576 0.779 0.669 

Locus 2461 : 
2 alleles
7.2% missing data
   1   (0.867) 0.968 0.395 0.962 0.734 0.827 0.826 
   3   (0.133) 0.032 0.605 0.038 0.266 0.173 0.174 

Locus 2462 : 
2 alleles
12.3% missing data
   1   (0.945) 0.984 0.943 0.994 0.975 0.860 0.977 
   2   (0.055) 0.016 0.057 0.006 0.025 0.140 0.023 

Locus 2463 : 
2 alleles
4.3% missing data
   3   (0.880) 0.942 0.986 0.947 0.938 0.838 0.870 
   1   (0.120) 0.058 0.014 0.053 0.062 0.162 0.130 

Locus 2464 : 
2 alleles
6.5% missing data
   4   (0.800) 0.375 0.938 0.804 0.363 0.875 0.982 
   2   (0.200) 0.625 0.062 0.196 0.637 0.125 0.018 

Locus 2465 : 
2 alleles
10.9% missing data
   2   (0.649) 0.901 0.879 0.723 0.727 0.601 0.131 
   4   (0.351) 0.099 0.121 0.277 0.273 0.399 0.869 

Locus 2466 : 
2 alleles
8.0% missing data
   4   (0.854) 0.727 0.945 0.905 0.940 0.833 0.981 
   2   (0.146) 0.273 0.055 0.095 0.060 0.167 0.019 

Locus 2467 : 
2 alleles
15.2% missing data
   3   (0.869) 0.960 0.881 0.924 0.895 0.861 0.862 
   1   (0.131) 0.040 0.119 0.076 0.105 0.139 0.138 

Locus 2468 : 
2 alleles
18.1% missing data
   4   (0.651) 0.231 0.976 0.808 0.401 0.574 0.285 
   2   (0.349) 0.769 0.024 0.192 0.599 0.426 0.715 

Locus 2469 : 
2 alleles
19.6% missing data
   1   (0.194) 0.077 0.226 0.152 0.247 0.203 0.038 
   3   (0.806) 0.923 0.774 0.848 0.753 0.797 0.962 

Locus 2470 : 
2 alleles
11.6% missing data
   2   (0.162) 0.124 0.782 0.114 0.071 0.143 0.058 
   4   (0.838) 0.876 0.218 0.886 0.929 0.857 0.942 

Locus 2471 : 
2 alleles
10.9% missing data
   1   (0.867) 0.892 0.980 0.862 0.936 0.897 0.985 
   3   (0.133) 0.108 0.020 0.138 0.064 0.103 0.015 

Locus 2472 : 
2 alleles
15.2% missing data
   1   (0.907) 0.750 0.988 0.938 0.921 0.931 0.990 
   3   (0.093) 0.250 0.012 0.062 0.079 0.069 0.010 

Locus 2473 : 
2 alleles
2.9% missing data
   3   (0.815) 0.939 0.137 0.847 0.941 0.832 0.979 
   2   (0.185) 0.061 0.863 0.153 0.059 0.168 0.021 

Locus 2474 : 
2 alleles
10.1% missing data
   4   (0.315) 0.380 0.025 0.297 0.244 0.299 0.637 
   1   (0.685) 0.620 0.975 0.703 0.756 0.701 0.363 

Locus 2475 : 
2 alleles
1.4% missing data
   3   (0.665) 0.870 0.034 0.608 0.843 0.716 0.917 
   1   (0.335) 0.130 0.966 0.392 0.157 0.284 0.083 

Locus 2476 : 
2 alleles
2.9% missing data
   1   (0.893) 0.970 0.987 0.938 0.771 0.896 0.992 
   2   (0.107) 0.030 0.013 0.062 0.229 0.104 0.008 

Locus 2477 : 
2 alleles
2.9% missing data
   1   (0.341) 0.175 0.049 0.319 0.244 0.395 0.133 
   3   (0.659) 0.825 0.951 0.681 0.756 0.605 0.867 

Locus 2478 : 
2 alleles
5.1% missing data
   4   (0.756) 0.787 0.959 0.791 0.874 0.706 0.977 
   1   (0.244) 0.213 0.041 0.209 0.126 0.294 0.023 

Locus 2479 : 
2 alleles
0.7% missing data
   4   (0.918) 0.930 0.989 0.969 0.871 0.910 0.993 
   2   (0.082) 0.070 0.011 0.031 0.129 0.090 0.007 

Locus 2480 : 
2 alleles
5.8% missing data
   2   (0.551) 0.115 0.141 0.661 0.765 0.484 0.658 
   4   (0.449) 0.885 0.859 0.339 0.235 0.516 0.342 

Locus 2481 : 
2 alleles
4.3% missing data
   1   (0.085) 0.019 0.026 0.115 0.030 0.039 0.007 
   3   (0.915) 0.981 0.974 0.885 0.970 0.961 0.993 

Locus 2482 : 
2 alleles
10.9% missing data
   2   (0.899) 0.926 0.988 0.856 0.969 0.949 0.996 
   4   (0.101) 0.074 0.012 0.144 0.031 0.051 0.004 

Locus 2483 : 
2 alleles
3.6% missing data
   2   (0.902) 0.839 0.983 0.959 0.786 0.897 0.984 
   1   (0.098) 0.161 0.017 0.041 0.214 0.103 0.016 

Locus 2484 : 
2 alleles
1.4% missing data
   1   (0.224) 0.061 0.035 0.228 0.088 0.241 0.019 
   4   (0.776) 0.939 0.965 0.772 0.912 0.759 0.981 

Locus 2485 : 
2 alleles
4.3% missing data
   2   (0.922) 0.963 0.976 0.986 0.946 0.844 0.957 
   4   (0.078) 0.037 0.024 0.014 0.054 0.156 0.043 

Locus 2486 : 
2 alleles
14.5% missing data
   2   (0.782) 0.912 0.332 0.820 0.911 0.781 0.941 
   4   (0.218) 0.088 0.668 0.180 0.089 0.219 0.059 

Locus 2487 : 
2 alleles
11.6% missing data
   3   (0.888) 0.359 0.986 0.936 0.882 0.916 0.982 
   1   (0.112) 0.641 0.014 0.064 0.118 0.084 0.018 

Locus 2488 : 
2 alleles
13.0% missing data
   3   (0.925) 0.934 0.977 0.902 0.978 0.969 0.997 
   1   (0.075) 0.066 0.023 0.098 0.022 0.031 0.003 

Locus 2489 : 
2 alleles
3.6% missing data
   1   (0.729) 0.930 0.640 0.771 0.791 0.706 0.832 
   4   (0.271) 0.070 0.360 0.229 0.209 0.294 0.168 

Locus 2490 : 
2 alleles
11.6% missing data
   1   (0.947) 0.977 0.994 0.913 0.989 0.986 0.999 
   4   (0.053) 0.023 0.006 0.087 0.011 0.014 0.001 

Locus 2491 : 
2 alleles
1.4% missing data
   3   (0.920) 0.985 0.989 0.927 0.980 0.950 0.997 
   4   (0.080) 0.015 0.011 0.073 0.020 0.050 0.003 

Locus 2492 : 
2 alleles
2.2% missing data
   1   (0.901) 0.966 0.959 0.944 0.955 0.894 0.988 
   3   (0.099) 0.034 0.041 0.056 0.045 0.106 0.012 

Locus 2493 : 
2 alleles
14.5% missing data
   3   (0.805) 0.630 0.970 0.891 0.944 0.718 0.971 
   1   (0.195) 0.370 0.030 0.109 0.056 0.282 0.029 

Locus 2494 : 
2 alleles
14.5% missing data
   1   (0.870) 0.833 0.962 0.910 0.937 0.867 0.977 
   2   (0.130) 0.167 0.038 0.090 0.063 0.133 0.023 

Locus 2495 : 
2 alleles
2.2% missing data
   4   (0.896) 0.973 0.986 0.962 0.487 0.895 0.978 
   1   (0.104) 0.027 0.014 0.038 0.513 0.105 0.022 

Locus 2496 : 
2 alleles
6.5% missing data
   1   (0.130) 0.056 0.018 0.137 0.052 0.100 0.020 
   3   (0.870) 0.944 0.982 0.863 0.948 0.900 0.980 

Locus 2497 : 
2 alleles
14.5% missing data
   4   (0.859) 0.878 0.333 0.931 0.929 0.847 0.958 
   2   (0.141) 0.122 0.667 0.069 0.071 0.153 0.042 

Locus 2498 : 
2 alleles
3.6% missing data
   3   (0.934) 0.987 0.980 0.916 0.985 0.975 0.998 
   1   (0.066) 0.013 0.020 0.084 0.015 0.025 0.002 

Locus 2499 : 
2 alleles
0.0% missing data
   2   (0.913) 0.967 0.988 0.980 0.970 0.828 0.974 
   3   (0.087) 0.033 0.012 0.020 0.030 0.172 0.026 

Locus 2500 : 
2 alleles
15.2% missing data
   4   (0.721) 0.749 0.925 0.824 0.732 0.664 0.311 
   1   (0.279) 0.251 0.075 0.176 0.268 0.336 0.689 

Locus 2501 : 
2 alleles
10.9% missing data
   2   (0.894) 0.909 0.981 0.913 0.953 0.913 0.987 
   4   (0.106) 0.091 0.019 0.087 0.047 0.087 0.013 

Locus 2502 : 
2 alleles
15.2% missing data
   2   (0.909) 0.932 0.971 0.935 0.960 0.932 0.977 
   4   (0.091) 0.068 0.029 0.065 0.040 0.068 0.023 

Locus 2503 : 
2 alleles
2.2% missing data
   2   (0.816) 0.945 0.379 0.880 0.862 0.836 0.375 
   4   (0.184) 0.055 0.621 0.120 0.138 0.164 0.625 

Locus 2504 : 
2 alleles
11.6% missing data
   4   (0.915) 0.947 0.973 0.927 0.703 0.964 0.988 
   2   (0.085) 0.053 0.027 0.073 0.297 0.036 0.012 

Locus 2505 : 
2 alleles
2.9% missing data
   2   (0.800) 0.882 0.975 0.836 0.786 0.788 0.944 
   1   (0.200) 0.118 0.025 0.164 0.214 0.212 0.056 

Locus 2506 : 
2 alleles
6.5% missing data
   3   (0.848) 0.466 0.979 0.869 0.930 0.883 0.976 
   1   (0.152) 0.534 0.021 0.131 0.070 0.117 0.024 

Locus 2507 : 
2 alleles
2.2% missing data
   2   (0.822) 0.900 0.978 0.938 0.552 0.717 0.833 
   4   (0.178) 0.100 0.022 0.062 0.448 0.283 0.167 

Locus 2508 : 
2 alleles
2.9% missing data
   4   (0.902) 0.823 0.986 0.932 0.948 0.921 0.992 
   2   (0.098) 0.177 0.014 0.068 0.052 0.079 0.008 

Locus 2509 : 
2 alleles
4.3% missing data
   4   (0.888) 0.967 0.507 0.955 0.888 0.894 0.767 
   2   (0.112) 0.033 0.493 0.045 0.112 0.106 0.233 

Locus 2510 : 
2 alleles
14.5% missing data
   3   (0.426) 0.795 0.062 0.442 0.210 0.433 0.244 
   2   (0.574) 0.205 0.938 0.558 0.790 0.567 0.756 

Locus 2511 : 
2 alleles
15.2% missing data
   1   (0.870) 0.877 0.981 0.908 0.941 0.860 0.982 
   3   (0.130) 0.123 0.019 0.092 0.059 0.140 0.018 

Locus 2512 : 
2 alleles
4.3% missing data
   2   (0.772) 0.924 0.968 0.768 0.880 0.759 0.977 
   4   (0.228) 0.076 0.032 0.232 0.120 0.241 0.023 

Locus 2513 : 
2 alleles
2.9% missing data
   1   (0.135) 0.410 0.019 0.155 0.032 0.081 0.008 
   3   (0.865) 0.590 0.981 0.845 0.968 0.919 0.992 

Locus 2514 : 
2 alleles
6.5% missing data
   1   (0.163) 0.042 0.023 0.159 0.045 0.165 0.010 
   3   (0.837) 0.958 0.977 0.841 0.955 0.835 0.990 

Locus 2515 : 
2 alleles
12.3% missing data
   3   (0.479) 0.441 0.079 0.641 0.382 0.406 0.060 
   2   (0.521) 0.559 0.921 0.359 0.618 0.594 0.940 

Locus 2516 : 
2 alleles
7.2% missing data
   2   (0.687) 0.672 0.823 0.797 0.579 0.643 0.228 
   4   (0.313) 0.328 0.177 0.203 0.421 0.357 0.772 

Locus 2517 : 
2 alleles
13.8% missing data
   4   (0.564) 0.867 0.582 0.630 0.566 0.501 0.435 
   3   (0.436) 0.133 0.418 0.370 0.434 0.499 0.565 

Locus 2518 : 
2 alleles
5.1% missing data
   2   (0.661) 0.865 0.365 0.709 0.503 0.649 0.832 
   4   (0.339) 0.135 0.635 0.291 0.497 0.351 0.168 

Locus 2519 : 
2 alleles
10.1% missing data
   4   (0.419) 0.138 0.793 0.418 0.436 0.398 0.526 
   2   (0.581) 0.862 0.207 0.582 0.564 0.602 0.474 

Locus 2520 : 
2 alleles
11.6% missing data
   1   (0.876) 0.899 0.985 0.952 0.936 0.816 0.792 
   3   (0.124) 0.101 0.015 0.048 0.064 0.184 0.208 

Locus 2521 : 
2 alleles
4.3% missing data
   2   (0.895) 0.963 0.987 0.920 0.704 0.934 0.987 
   4   (0.105) 0.037 0.013 0.080 0.296 0.066 0.013 

Locus 2522 : 
2 alleles
4.3% missing data
   4   (0.824) 0.228 0.138 0.861 0.927 0.883 0.982 
   2   (0.176) 0.772 0.862 0.139 0.073 0.117 0.018 

Locus 2523 : 
2 alleles
13.8% missing data
   4   (0.896) 0.932 0.967 0.925 0.949 0.908 0.988 
   3   (0.104) 0.068 0.033 0.075 0.051 0.092 0.012 

Locus 2524 : 
2 alleles
13.0% missing data
   1   (0.051) 0.015 0.014 0.090 0.009 0.013 0.001 
   3   (0.949) 0.985 0.986 0.910 0.991 0.987 0.999 

Locus 2525 : 
2 alleles
12.3% missing data
   2   (0.879) 0.904 0.983 0.882 0.925 0.907 0.991 
   4   (0.121) 0.096 0.017 0.118 0.075 0.093 0.009 

Locus 2526 : 
2 alleles
6.5% missing data
   2   (0.797) 0.787 0.972 0.812 0.781 0.806 0.973 
   3   (0.203) 0.213 0.028 0.188 0.219 0.194 0.027 

Locus 2527 : 
2 alleles
15.9% missing data
   1   (0.912) 0.979 0.918 0.949 0.942 0.920 0.993 
   4   (0.088) 0.021 0.082 0.051 0.058 0.080 0.007 

Locus 2528 : 
2 alleles
3.6% missing data
   3   (0.919) 0.964 0.990 0.903 0.971 0.961 0.997 
   1   (0.081) 0.036 0.010 0.097 0.029 0.039 0.003 

Locus 2529 : 
2 alleles
5.1% missing data
   1   (0.704) 0.887 0.954 0.679 0.869 0.678 0.974 
   2   (0.296) 0.113 0.046 0.321 0.131 0.322 0.026 

Locus 2530 : 
2 alleles
5.8% missing data
   2   (0.793) 0.932 0.971 0.781 0.844 0.803 0.973 
   4   (0.207) 0.068 0.029 0.219 0.156 0.197 0.027 

Locus 2531 : 
2 alleles
8.0% missing data
   1   (0.690) 0.905 0.626 0.803 0.793 0.595 0.472 
   3   (0.310) 0.095 0.374 0.197 0.207 0.405 0.528 

Locus 2532 : 
2 alleles
17.4% missing data
   3   (0.876) 0.918 0.985 0.925 0.729 0.895 0.900 
   4   (0.124) 0.082 0.015 0.075 0.271 0.105 0.100 

Locus 2533 : 
2 alleles
13.8% missing data
   3   (0.422) 0.451 0.248 0.344 0.642 0.440 0.740 
   1   (0.578) 0.549 0.752 0.656 0.358 0.560 0.260 

Locus 2534 : 
2 alleles
14.5% missing data
   4   (0.867) 0.964 0.983 0.952 0.678 0.808 0.966 
   2   (0.133) 0.036 0.017 0.048 0.322 0.192 0.034 

Locus 2535 : 
2 alleles
2.9% missing data
   3   (0.800) 0.916 0.151 0.842 0.846 0.815 0.966 
   2   (0.200) 0.084 0.849 0.158 0.154 0.185 0.034 

Locus 2536 : 
2 alleles
15.2% missing data
   4   (0.768) 0.939 0.772 0.856 0.770 0.696 0.801 
   2   (0.232) 0.061 0.228 0.144 0.230 0.304 0.199 

Locus 2537 : 
2 alleles
10.9% missing data
   4   (0.677) 0.896 0.602 0.674 0.783 0.697 0.513 
   2   (0.323) 0.104 0.398 0.326 0.217 0.303 0.487 

Locus 2538 : 
2 alleles
3.6% missing data
   2   (0.801) 0.952 0.971 0.829 0.920 0.767 0.967 
   4   (0.199) 0.048 0.029 0.171 0.080 0.233 0.033 

Locus 2539 : 
2 alleles
2.9% missing data
   3   (0.860) 0.948 0.981 0.904 0.888 0.847 0.956 
   1   (0.140) 0.052 0.019 0.096 0.112 0.153 0.044 

Locus 2540 : 
2 alleles
14.5% missing data
   4   (0.188) 0.123 0.024 0.174 0.233 0.176 0.040 
   3   (0.812) 0.877 0.976 0.826 0.767 0.824 0.960 

Locus 2541 : 
2 alleles
0.7% missing data
   3   (0.148) 0.093 0.025 0.142 0.128 0.125 0.018 
   4   (0.852) 0.907 0.975 0.858 0.872 0.875 0.982 

Locus 2542 : 
2 alleles
2.9% missing data
   1   (0.927) 0.985 0.990 0.927 0.948 0.966 0.995 
   3   (0.073) 0.015 0.010 0.073 0.052 0.034 0.005 

Locus 2543 : 
2 alleles
18.8% missing data
   3   (0.747) 0.562 0.716 0.791 0.819 0.734 0.935 
   1   (0.253) 0.438 0.284 0.209 0.181 0.266 0.065 

Locus 2544 : 
2 alleles
11.6% missing data
   4   (0.912) 0.943 0.988 0.950 0.971 0.914 0.989 
   2   (0.088) 0.057 0.012 0.050 0.029 0.086 0.011 

Locus 2545 : 
2 alleles
12.3% missing data
   4   (0.241) 0.061 0.217 0.363 0.353 0.152 0.020 
   2   (0.759) 0.939 0.783 0.637 0.647 0.848 0.980 

Locus 2546 : 
2 alleles
13.8% missing data
   2   (0.466) 0.172 0.079 0.757 0.314 0.298 0.023 
   3   (0.534) 0.828 0.921 0.243 0.686 0.702 0.977 

Locus 2547 : 
2 alleles
9.4% missing data
   1   (0.455) 0.124 0.525 0.451 0.685 0.453 0.409 
   4   (0.545) 0.876 0.475 0.549 0.315 0.547 0.591 

Locus 2548 : 
2 alleles
10.9% missing data
   4   (0.266) 0.148 0.035 0.199 0.280 0.333 0.122 
   2   (0.734) 0.852 0.965 0.801 0.720 0.667 0.878 

Locus 2549 : 
2 alleles
2.9% missing data
   4   (0.865) 0.975 0.960 0.898 0.957 0.851 0.984 
   1   (0.135) 0.025 0.040 0.102 0.043 0.149 0.016 

Locus 2550 : 
2 alleles
5.8% missing data
   4   (0.668) 0.614 0.172 0.689 0.826 0.665 0.937 
   1   (0.332) 0.386 0.828 0.311 0.174 0.335 0.063 

Locus 2551 : 
2 alleles
11.6% missing data
   1   (0.936) 0.990 0.948 0.870 0.986 0.982 0.998 
   3   (0.064) 0.010 0.052 0.130 0.014 0.018 0.002 

Locus 2552 : 
2 alleles
3.6% missing data
   4   (0.647) 0.505 0.953 0.731 0.717 0.562 0.781 
   3   (0.353) 0.495 0.047 0.269 0.283 0.438 0.219 

Locus 2553 : 
2 alleles
8.0% missing data
   2   (0.895) 0.975 0.082 0.903 0.840 0.958 0.988 
   4   (0.105) 0.025 0.918 0.097 0.160 0.042 0.012 

Locus 2554 : 
2 alleles
7.2% missing data
   3   (0.776) 0.912 0.268 0.848 0.757 0.760 0.891 
   2   (0.224) 0.088 0.732 0.152 0.243 0.240 0.109 

Locus 2555 : 
2 alleles
1.4% missing data
   3   (0.889) 0.977 0.160 0.955 0.972 0.881 0.979 
   1   (0.111) 0.023 0.840 0.045 0.028 0.119 0.021 

Locus 2556 : 
2 alleles
2.9% missing data
   3   (0.890) 0.962 0.986 0.954 0.956 0.839 0.975 
   1   (0.110) 0.038 0.014 0.046 0.044 0.161 0.025 

Locus 2557 : 
2 alleles
13.8% missing data
   2   (0.389) 0.417 0.148 0.507 0.407 0.312 0.078 
   3   (0.611) 0.583 0.852 0.493 0.593 0.688 0.922 

Locus 2558 : 
2 alleles
11.6% missing data
   4   (0.932) 0.960 0.990 0.928 0.975 0.971 0.996 
   2   (0.068) 0.040 0.010 0.072 0.025 0.029 0.004 

Locus 2559 : 
2 alleles
12.3% missing data
   1   (0.920) 0.982 0.927 0.884 0.978 0.966 0.997 
   3   (0.080) 0.018 0.073 0.116 0.022 0.034 0.003 

Locus 2560 : 
2 alleles
13.0% missing data
   1   (0.876) 0.902 0.983 0.874 0.957 0.904 0.988 
   3   (0.124) 0.098 0.017 0.126 0.043 0.096 0.012 

Locus 2561 : 
2 alleles
13.0% missing data
   3   (0.585) 0.566 0.946 0.550 0.230 0.639 0.690 
   1   (0.415) 0.434 0.054 0.450 0.770 0.361 0.310 

Locus 2562 : 
2 alleles
3.6% missing data
   2   (0.906) 0.976 0.965 0.925 0.974 0.925 0.995 
   4   (0.094) 0.024 0.035 0.075 0.026 0.075 0.005 

Locus 2563 : 
2 alleles
13.8% missing data
   3   (0.667) 0.502 0.670 0.663 0.483 0.707 0.922 
   1   (0.333) 0.498 0.330 0.337 0.517 0.293 0.078 

Locus 2564 : 
2 alleles
12.3% missing data
   4   (0.751) 0.801 0.194 0.800 0.870 0.742 0.936 
   2   (0.249) 0.199 0.806 0.200 0.130 0.258 0.064 

Locus 2565 : 
2 alleles
7.2% missing data
   2   (0.906) 0.967 0.987 0.946 0.969 0.903 0.986 
   4   (0.094) 0.033 0.013 0.054 0.031 0.097 0.014 

Locus 2566 : 
2 alleles
14.5% missing data
   1   (0.884) 0.930 0.984 0.921 0.863 0.889 0.986 
   3   (0.116) 0.070 0.016 0.079 0.137 0.111 0.014 

Locus 2567 : 
2 alleles
15.9% missing data
   1   (0.199) 0.048 0.595 0.139 0.153 0.210 0.094 
   3   (0.801) 0.952 0.405 0.861 0.847 0.790 0.906 

Locus 2568 : 
2 alleles
2.9% missing data
   3   (0.919) 0.932 0.990 0.928 0.970 0.952 0.995 
   1   (0.081) 0.068 0.010 0.072 0.030 0.048 0.005 

Locus 2569 : 
2 alleles
12.3% missing data
   4   (0.804) 0.927 0.341 0.853 0.913 0.800 0.940 
   2   (0.196) 0.073 0.659 0.147 0.087 0.200 0.060 

Locus 2570 : 
2 alleles
1.4% missing data
   2   (0.922) 0.974 0.990 0.910 0.979 0.963 0.997 
   1   (0.078) 0.026 0.010 0.090 0.021 0.037 0.003 

Locus 2571 : 
2 alleles
15.2% missing data
   4   (0.883) 0.858 0.983 0.938 0.917 0.861 0.981 
   2   (0.117) 0.142 0.017 0.062 0.083 0.139 0.019 

Locus 2572 : 
2 alleles
2.9% missing data
   4   (0.857) 0.949 0.982 0.933 0.816 0.791 0.971 
   2   (0.143) 0.051 0.018 0.067 0.184 0.209 0.029 

Locus 2573 : 
2 alleles
13.8% missing data
   4   (0.914) 0.958 0.976 0.868 0.974 0.964 0.996 
   2   (0.086) 0.042 0.024 0.132 0.026 0.036 0.004 

Locus 2574 : 
2 alleles
1.4% missing data
   3   (0.912) 0.594 0.989 0.927 0.936 0.959 0.994 
   1   (0.088) 0.406 0.011 0.073 0.064 0.041 0.006 

Locus 2575 : 
2 alleles
5.8% missing data
   1   (0.577) 0.821 0.933 0.553 0.755 0.514 0.940 
   3   (0.423) 0.179 0.067 0.447 0.245 0.486 0.060 

Locus 2576 : 
2 alleles
14.5% missing data
   1   (0.886) 0.917 0.986 0.965 0.887 0.817 0.862 
   3   (0.114) 0.083 0.014 0.035 0.113 0.183 0.138 

Locus 2577 : 
2 alleles
15.2% missing data
   1   (0.664) 0.362 0.878 0.726 0.688 0.615 0.923 
   3   (0.336) 0.638 0.122 0.274 0.312 0.385 0.077 

Locus 2578 : 
2 alleles
12.3% missing data
   3   (0.917) 0.969 0.927 0.937 0.961 0.942 0.994 
   1   (0.083) 0.031 0.073 0.063 0.039 0.058 0.006 

Locus 2579 : 
2 alleles
8.7% missing data
   2   (0.860) 0.846 0.981 0.931 0.888 0.807 0.966 
   4   (0.140) 0.154 0.019 0.069 0.112 0.193 0.034 

Locus 2580 : 
2 alleles
11.6% missing data
   2   (0.916) 0.778 0.989 0.933 0.965 0.948 0.994 
   3   (0.084) 0.222 0.011 0.067 0.035 0.052 0.006 

Locus 2581 : 
2 alleles
18.1% missing data
   2   (0.733) 0.728 0.732 0.743 0.730 0.782 0.392 
   4   (0.267) 0.272 0.268 0.257 0.270 0.218 0.608 

Locus 2582 : 
2 alleles
14.5% missing data
   2   (0.374) 0.480 0.674 0.397 0.416 0.318 0.252 
   4   (0.626) 0.520 0.326 0.603 0.584 0.682 0.748 

Locus 2583 : 
2 alleles
10.9% missing data
   3   (0.858) 0.822 0.982 0.923 0.842 0.827 0.973 
   4   (0.142) 0.178 0.018 0.077 0.158 0.173 0.027 

Locus 2584 : 
2 alleles
2.2% missing data
   4   (0.905) 0.961 0.987 0.949 0.977 0.890 0.995 
   2   (0.095) 0.039 0.013 0.051 0.023 0.110 0.005 

Locus 2585 : 
2 alleles
13.0% missing data
   2   (0.910) 0.968 0.987 0.919 0.973 0.937 0.992 
   4   (0.090) 0.032 0.013 0.081 0.027 0.063 0.008 

Locus 2586 : 
2 alleles
10.9% missing data
   2   (0.844) 0.972 0.974 0.879 0.939 0.816 0.982 
   4   (0.156) 0.028 0.026 0.121 0.061 0.184 0.018 

Locus 2587 : 
2 alleles
5.8% missing data
   1   (0.824) 0.713 0.942 0.864 0.897 0.825 0.905 
   4   (0.176) 0.287 0.058 0.136 0.103 0.175 0.095 

Locus 2588 : 
2 alleles
6.5% missing data
   2   (0.877) 0.936 0.984 0.921 0.934 0.861 0.988 
   3   (0.123) 0.064 0.016 0.079 0.066 0.139 0.012 

Locus 2589 : 
2 alleles
6.5% missing data
   4   (0.747) 0.894 0.961 0.742 0.896 0.723 0.970 
   2   (0.253) 0.106 0.039 0.258 0.104 0.277 0.030 

Locus 2590 : 
2 alleles
4.3% missing data
   1   (0.826) 0.261 0.296 0.896 0.903 0.858 0.899 
   4   (0.174) 0.739 0.704 0.104 0.097 0.142 0.101 

Locus 2591 : 
2 alleles
13.8% missing data
   2   (0.788) 0.521 0.812 0.846 0.714 0.790 0.944 
   4   (0.212) 0.479 0.188 0.154 0.286 0.210 0.056 

Locus 2592 : 
2 alleles
12.3% missing data
   2   (0.910) 0.864 0.988 0.921 0.949 0.942 0.992 
   3   (0.090) 0.136 0.012 0.079 0.051 0.058 0.008 

Locus 2593 : 
2 alleles
15.9% missing data
   1   (0.777) 0.909 0.400 0.740 0.481 0.869 0.899 
   2   (0.223) 0.091 0.600 0.260 0.519 0.131 0.101 

Locus 2594 : 
2 alleles
13.0% missing data
   3   (0.898) 0.581 0.911 0.935 0.960 0.929 0.990 
   1   (0.102) 0.419 0.089 0.065 0.040 0.071 0.010 

Locus 2595 : 
2 alleles
3.6% missing data
   1   (0.895) 0.858 0.962 0.902 0.959 0.929 0.990 
   4   (0.105) 0.142 0.038 0.098 0.041 0.071 0.010 

Locus 2596 : 
2 alleles
13.0% missing data
   4   (0.887) 0.957 0.985 0.929 0.948 0.876 0.987 
   2   (0.113) 0.043 0.015 0.071 0.052 0.124 0.013 

Locus 2597 : 
2 alleles
12.3% missing data
   3   (0.947) 0.977 0.985 0.911 0.990 0.986 0.999 
   2   (0.053) 0.023 0.015 0.089 0.010 0.014 0.001 

Locus 2598 : 
2 alleles
4.3% missing data
   4   (0.833) 0.897 0.365 0.931 0.895 0.766 0.937 
   2   (0.167) 0.103 0.635 0.069 0.105 0.234 0.063 

Locus 2599 : 
2 alleles
3.6% missing data
   4   (0.928) 0.988 0.991 0.893 0.979 0.973 0.998 
   3   (0.072) 0.012 0.009 0.107 0.021 0.027 0.002 

Locus 2600 : 
2 alleles
14.5% missing data
   1   (0.900) 0.945 0.988 0.918 0.962 0.920 0.990 
   3   (0.100) 0.055 0.012 0.082 0.038 0.080 0.010 

Locus 2601 : 
2 alleles
1.4% missing data
   1   (0.110) 0.061 0.798 0.067 0.311 0.055 0.032 
   3   (0.890) 0.939 0.202 0.933 0.689 0.945 0.968 

Locus 2602 : 
2 alleles
0.7% missing data
   4   (0.083) 0.013 0.011 0.281 0.014 0.019 0.002 
   2   (0.917) 0.987 0.989 0.719 0.986 0.981 0.998 

Locus 2603 : 
2 alleles
10.9% missing data
   4   (0.889) 0.970 0.849 0.891 0.928 0.923 0.993 
   2   (0.111) 0.030 0.151 0.109 0.072 0.077 0.007 

Locus 2604 : 
2 alleles
4.3% missing data
   3   (0.880) 0.965 0.042 0.953 0.906 0.875 0.967 
   1   (0.120) 0.035 0.958 0.047 0.094 0.125 0.033 

Locus 2605 : 
2 alleles
4.3% missing data
   2   (0.067) 0.013 0.008 0.083 0.018 0.027 0.002 
   4   (0.933) 0.987 0.992 0.917 0.982 0.973 0.998 

Locus 2606 : 
2 alleles
4.3% missing data
   4   (0.226) 0.088 0.037 0.282 0.107 0.198 0.020 
   2   (0.774) 0.912 0.963 0.718 0.893 0.802 0.980 

Locus 2607 : 
2 alleles
11.6% missing data
   1   (0.722) 0.295 0.972 0.778 0.720 0.730 0.603 
   4   (0.278) 0.705 0.028 0.222 0.280 0.270 0.397 

Locus 2608 : 
2 alleles
3.6% missing data
   2   (0.898) 0.960 0.971 0.950 0.907 0.886 0.979 
   3   (0.102) 0.040 0.029 0.050 0.093 0.114 0.021 

Locus 2609 : 
2 alleles
5.1% missing data
   3   (0.921) 0.963 0.989 0.907 0.972 0.962 0.996 
   1   (0.079) 0.037 0.011 0.093 0.028 0.038 0.004 

Locus 2610 : 
2 alleles
3.6% missing data
   4   (0.758) 0.677 0.966 0.739 0.540 0.816 0.956 
   1   (0.242) 0.323 0.034 0.261 0.460 0.184 0.044 

Locus 2611 : 
2 alleles
18.1% missing data
   1   (0.715) 0.598 0.905 0.757 0.612 0.715 0.818 
   2   (0.285) 0.402 0.095 0.243 0.388 0.285 0.182 

Locus 2612 : 
2 alleles
5.1% missing data
   2   (0.872) 0.199 0.983 0.965 0.944 0.808 0.949 
   1   (0.128) 0.801 0.017 0.035 0.056 0.192 0.051 

Locus 2613 : 
2 alleles
5.1% missing data
   1   (0.784) 0.653 0.377 0.838 0.919 0.788 0.903 
   4   (0.216) 0.347 0.623 0.162 0.081 0.212 0.097 

Locus 2614 : 
2 alleles
5.1% missing data
   1   (0.461) 0.333 0.923 0.491 0.209 0.425 0.686 
   2   (0.539) 0.667 0.077 0.509 0.791 0.575 0.314 

Locus 2615 : 
2 alleles
5.8% missing data
   2   (0.707) 0.886 0.893 0.812 0.344 0.627 0.887 
   4   (0.293) 0.114 0.107 0.188 0.656 0.373 0.113 

Locus 2616 : 
2 alleles
13.8% missing data
   3   (0.901) 0.946 0.964 0.902 0.973 0.932 0.994 
   1   (0.099) 0.054 0.036 0.098 0.027 0.068 0.006 

Locus 2617 : 
2 alleles
2.2% missing data
   4   (0.876) 0.957 0.984 0.853 0.790 0.926 0.993 
   1   (0.124) 0.043 0.016 0.147 0.210 0.074 0.007 

Locus 2618 : 
2 alleles
10.9% missing data
   2   (0.920) 0.877 0.976 0.922 0.974 0.958 0.995 
   3   (0.080) 0.123 0.024 0.078 0.026 0.042 0.005 

Locus 2619 : 
2 alleles
3.6% missing data
   2   (0.792) 0.885 0.969 0.856 0.784 0.740 0.946 
   4   (0.208) 0.115 0.031 0.144 0.216 0.260 0.054 

Locus 2620 : 
2 alleles
4.3% missing data
   1   (0.853) 0.936 0.980 0.878 0.939 0.846 0.988 
   3   (0.147) 0.064 0.020 0.122 0.061 0.154 0.012 

Locus 2621 : 
2 alleles
3.6% missing data
   3   (0.920) 0.988 0.975 0.921 0.873 0.971 0.993 
   1   (0.080) 0.012 0.025 0.079 0.127 0.029 0.007 

Locus 2622 : 
2 alleles
2.9% missing data
   1   (0.874) 0.972 0.984 0.868 0.529 0.934 0.977 
   2   (0.126) 0.028 0.016 0.132 0.471 0.066 0.023 

Locus 2623 : 
2 alleles
11.6% missing data
   4   (0.876) 0.863 0.983 0.935 0.947 0.848 0.933 
   2   (0.124) 0.137 0.017 0.065 0.053 0.152 0.067 

Locus 2624 : 
2 alleles
11.6% missing data
   2   (0.906) 0.974 0.987 0.908 0.939 0.941 0.991 
   4   (0.094) 0.026 0.013 0.092 0.061 0.059 0.009 

Locus 2625 : 
2 alleles
3.6% missing data
   2   (0.840) 0.965 0.985 0.908 0.753 0.833 0.576 
   4   (0.160) 0.035 0.015 0.092 0.247 0.167 0.424 

Locus 2626 : 
2 alleles
12.3% missing data
   4   (0.835) 0.863 0.979 0.854 0.930 0.834 0.974 
   2   (0.165) 0.137 0.021 0.146 0.070 0.166 0.026 

Locus 2627 : 
2 alleles
2.2% missing data
   4   (0.845) 0.880 0.977 0.810 0.944 0.884 0.989 
   2   (0.155) 0.120 0.023 0.190 0.056 0.116 0.011 

Locus 2628 : 
2 alleles
16.7% missing data
   2   (0.906) 0.936 0.988 0.959 0.717 0.921 0.975 
   4   (0.094) 0.064 0.012 0.041 0.283 0.079 0.025 

Locus 2629 : 
2 alleles
2.9% missing data
   4   (0.905) 0.939 0.988 0.932 0.931 0.929 0.971 
   2   (0.095) 0.061 0.012 0.068 0.069 0.071 0.029 

Locus 2630 : 
2 alleles
1.4% missing data
   2   (0.903) 0.981 0.986 0.914 0.956 0.927 0.992 
   1   (0.097) 0.019 0.014 0.086 0.044 0.073 0.008 

Locus 2631 : 
2 alleles
11.6% missing data
   2   (0.088) 0.052 0.013 0.063 0.028 0.071 0.009 
   4   (0.912) 0.948 0.987 0.937 0.972 0.929 0.991 

Locus 2632 : 
2 alleles
4.3% missing data
   2   (0.883) 0.981 0.984 0.675 0.976 0.964 0.997
[truncated: 23,373 more chars]
