# Supplementary material for: Population genomic response to geographic gradients by widespread and endemic fishes of the Arabian Peninsula
Source: Ecol Evol. 2020 Apr 12;10(10):4314–30. doi: 10.1002/ece3.6199 (PMC7246217; doi:10.1002/ece3.6199)
Supplement: Supplementary file 6 — Appendix S1 [file ECE3-10-4314-s006.zip › Appendix S1, STRUCTURE and PCA Plots, Dryad/STRUCTURE/C. austriacus & C. melapterus/results_job_T29_q]

 C_aust_RS25  1 0.0008 0.0002 0.9778 0.0150 0.0023 0.0039 
 C_aust_RS25  1 0.0003 0.0005 0.9929 0.0010 0.0010 0.0043 
 C_aust_RS26  1 0.0003 0.0002 0.9882 0.0086 0.0010 0.0016 
 C_aust_RS26  1 0.0007 0.0001 0.9881 0.0019 0.0081 0.0010 
 C_aust_RS26  1 0.0007 0.0002 0.9885 0.0028 0.0062 0.0016 
 C_aust_RS26  1 0.0004 0.0001 0.9939 0.0013 0.0020 0.0023 
 C_aust_RS26  1 0.0008 0.0002 0.9940 0.0010 0.0033 0.0008 
 C_aust_RS26  1 0.0008 0.0001 0.9739 0.0043 0.0098 0.0112 
 C_aust_RS26  1 0.0005 0.0001 0.9944 0.0012 0.0033 0.0005 
 C_aust_RS26  1 0.0009 0.0001 0.9936 0.0016 0.0029 0.0009 
 C_aust_RS26  1 0.0005 0.0002 0.9912 0.0041 0.0035 0.0005 
 C_aust_RS26  1 0.0042 0.0001 0.9906 0.0018 0.0021 0.0013 
 C_aust_RS27  2 0.0010 0.0012 0.9945 0.0014 0.0010 0.0010 
 C_aust_RS27  2 0.0005 0.0037 0.9907 0.0017 0.0017 0.0018 
 C_aust_RS27  2 0.0010 0.0008 0.9731 0.0175 0.0029 0.0046 
 C_aust_RS27  2 0.0023 0.0017 0.9768 0.0034 0.0137 0.0022 
 C_aust_RS27  2 0.0010 0.0036 0.9470 0.0119 0.0235 0.0130 
 C_aust_RS27  2 0.0002 0.0011 0.9950 0.0013 0.0012 0.0012 
 C_aust_RS27  2 0.0003 0.0007 0.9932 0.0033 0.0008 0.0016 
 C_aust_RS27  2 0.0028 0.0010 0.9322 0.0457 0.0042 0.0141 
 C_aust_RS27  2 0.0004 0.0094 0.9697 0.0037 0.0019 0.0149 
 C_aust_RS27  2 0.0010 0.0013 0.9846 0.0078 0.0026 0.0028 
 C_aust_RS27  2 0.0008 0.0048 0.9829 0.0030 0.0042 0.0044 
 C_aust_RS27  2 0.0017 0.0006 0.9929 0.0019 0.0017 0.0012 
 C_aust_RS46  4 0.0003 0.0008 0.9920 0.0019 0.0027 0.0023 
 C_aust_RS48  4 0.0003 0.0001 0.9963 0.0017 0.0004 0.0011 
 C_aust_RS51  4 0.0004 0.0003 0.9900 0.0029 0.0012 0.0053 
 C_aust_RS53  4 0.0017 0.0002 0.9900 0.0065 0.0013 0.0003 
 C_aust_RS54  4 0.0006 0.0002 0.9975 0.0006 0.0005 0.0005 
 C_aust_RS55  4 0.0010 0.0001 0.9893 0.0070 0.0006 0.0020 
 C_aust_RS57  4 0.0010 0.0012 0.9964 0.0007 0.0004 0.0004 
 C_aust_RS58  4 0.0004 0.0001 0.9968 0.0015 0.0004 0.0007 
 C_aust_RS59  4 0.0012 0.0021 0.9752 0.0091 0.0013 0.0112 
 C_aust_RS97  4 0.0007 0.0002 0.9958 0.0010 0.0012 0.0012 
 C_aust_RS98  4 0.0003 0.0003 0.9978 0.0007 0.0004 0.0004 
 C_aust_RS52  9 0.0008 0.0003 0.9964 0.0011 0.0011 0.0004 
 C_aust_RS53  9 0.0011 0.0009 0.9927 0.0007 0.0022 0.0024 
 C_aust_RS53  9 0.0003 0.0003 0.9961 0.0015 0.0007 0.0010 
 C_aust_RS53  9 0.0006 0.0008 0.9968 0.0006 0.0008 0.0004 
 C_aust_RS53  9 0.0009 0.0010 0.9867 0.0089 0.0011 0.0015 
 C_aust_RS53  9 0.0058 0.0002 0.9885 0.0032 0.0016 0.0006 
 C_aust_RS53  9 0.0008 0.0128 0.9823 0.0009 0.0022 0.0009 
 C_aust_RS53  9 0.0004 0.0002 0.9973 0.0005 0.0009 0.0008 
 C_aust_RS53  9 0.0012 0.0008 0.9955 0.0010 0.0012 0.0003 
 C_aust_RS53  9 0.0009 0.0002 0.9964 0.0007 0.0012 0.0007 
 C_aust_RS53  9 0.0007 0.0002 0.9970 0.0004 0.0009 0.0008 
 C_aust_RS53  9 0.0006 0.0005 0.9960 0.0008 0.0019 0.0003 
 C_aust_RS14 10 0.0000 0.0001 0.9929 0.0046 0.0006 0.0018 
 C_aust_RS14 10 0.0000 0.0001 0.9927 0.0030 0.0020 0.0022 
 C_aust_RS14 10 0.0000 0.0003 0.9964 0.0018 0.0007 0.0008 
 C_aust_RS14 10 0.0001 0.0002 0.9890 0.0089 0.0006 0.0013 
 C_aust_RS15 10 0.0002 0.0006 0.9962 0.0015 0.0005 0.0010 
 C_aust_RS17 10 0.0000 0.0002 0.9710 0.0108 0.0159 0.0021 
 C_aust_RS26 10 0.0003 0.0002 0.9915 0.0012 0.0045 0.0023 
 C_aust_RS26 10 0.0000 0.0001 0.9967 0.0019 0.0004 0.0009 
 C_aust_RS26 10 0.0001 0.0002 0.9710 0.0211 0.0052 0.0026 
 C_aust_RS27 10 0.0000 0.0002 0.9978 0.0008 0.0005 0.0007 
 C_aust_RS27 10 0.0001 0.0002 0.9975 0.0012 0.0002 0.0008 
 C_aust_RS27 10 0.0000 0.0004 0.9972 0.0008 0.0008 0.0009 
 C_aust_RS35 20 0.0012 0.0002 0.9913 0.0042 0.0026 0.0005 
 C_aust_RS36 20 0.0017 0.0001 0.9894 0.0037 0.0027 0.0024 
 C_aust_RS36 20 0.0009 0.0002 0.9874 0.0034 0.0044 0.0036 
 C_aust_RS37 20 0.0009 0.0002 0.9853 0.0078 0.0049 0.0008 
 C_aust_RS37 20 0.0021 0.0001 0.9691 0.0193 0.0089 0.0006 
 C_aust_RS37 20 0.0064 0.0004 0.9873 0.0019 0.0028 0.0013 
 C_aust_RS37 20 0.0010 0.0025 0.9895 0.0027 0.0036 0.0008 
 C_aust_RS37 20 0.0018 0.0001 0.9895 0.0039 0.0028 0.0019 
 C_aust_RS37 20 0.0016 0.0002 0.9814 0.0084 0.0069 0.0015 
 C_aust_RS37 20 0.0023 0.0009 0.9833 0.0083 0.0046 0.0006 
 C_aust_RS37 20 0.0038 0.0002 0.9834 0.0049 0.0070 0.0008 
 C_aust_RS37 20 0.0008 0.0001 0.9768 0.0128 0.0090 0.0005 
  C_aust_A1b 22 0.0008 0.0002 0.9976 0.0006 0.0002 0.0006 
   C_aust_A2 22 0.0007 0.0010 0.9699 0.0231 0.0019 0.0034 
   C_aust_A3 22 0.0009 0.0001 0.9682 0.0096 0.0005 0.0208 
   C_aust_A4 22 0.0007 0.0001 0.9952 0.0013 0.0005 0.0021 
   C_aust_A5 22 0.0003 0.0001 0.9942 0.0010 0.0005 0.0039 
   C_aust_A6 22 0.0003 0.0006 0.9968 0.0008 0.0003 0.0012 
   C_aust_A7 22 0.0003 0.0003 0.9954 0.0019 0.0003 0.0018 
 C_melap_RS4 12 0.0522 0.0006 0.0014 0.0262 0.6338 0.2858 
 C_melap_RS4 12 0.0313 0.0001 0.0004 0.0710 0.6264 0.2708 
 C_melap_RS4 12 0.0840 0.0006 0.0019 0.0801 0.5253 0.3081 
 C_melap_RS4 12 0.0658 0.0005 0.0006 0.0324 0.5556 0.3451 
 C_melap_RS4 12 0.0343 0.0004 0.0036 0.0493 0.5547 0.3577 
 C_melap_RS4 12 0.0133 0.0001 0.0014 0.1729 0.4221 0.3903 
 C_melap_RS4 12 0.0217 0.0001 0.0014 0.0934 0.4961 0.3872 
 C_melap_RS4 12 0.6637 0.0001 0.0003 0.0165 0.0770 0.2424 
 C_melap_RS4 12 0.0729 0.0003 0.0026 0.0705 0.5608 0.2930 
 C_melap_RS4 12 0.0131 0.0005 0.0006 0.1896 0.3531 0.4432 
 C_melap_RS4 12 0.1077 0.0002 0.0005 0.1104 0.5947 0.1865 
 C_melap_RS4 12 0.0190 0.0004 0.0010 0.1681 0.5089 0.3027 
 C_melap_RS4 13 0.0001 0.5206 0.0001 0.0005 0.0031 0.4757 
 C_melap_RS4 13 0.0002 0.5297 0.0001 0.0010 0.0110 0.4579 
 C_melap_RS4 13 0.0014 0.0016 0.0004 0.0049 0.7223 0.2694 
 C_melap_RS4 13 0.0009 0.0094 0.0007 0.0229 0.7542 0.2119 
 C_melap_RS4 13 0.0019 0.0015 0.0003 0.1952 0.5986 0.2024 
 C_melap_RS4 13 0.0009 0.0013 0.0016 0.0095 0.8548 0.1319 
 C_melap_RS4 13 0.0012 0.0017 0.0004 0.0048 0.7617 0.2302 
 C_melap_RS4 13 0.0018 0.0008 0.0013 0.0035 0.7284 0.2643 
 C_melap_RS4 13 0.0005 0.0012 0.0016 0.0071 0.6942 0.2954 
 C_melap_RS4 13 0.0019 0.0005 0.0004 0.0603 0.7573 0.1797 
 C_melap_RS4 13 0.0007 0.0008 0.0004 0.6196 0.0295 0.3491 
 C_melap_RS4 13 0.0117 0.0022 0.0006 0.0055 0.7204 0.2597 
 C_melap_RS1 14 0.0052 0.0007 0.0072 0.1014 0.5244 0.3612 
 C_melap_RS1 14 0.0192 0.0010 0.0049 0.0251 0.3613 0.5885 
 C_melap_RS1 14 0.0049 0.0037 0.0053 0.0316 0.6762 0.2783 
 C_melap_RS1 14 0.0086 0.0180 0.0065 0.0184 0.6811 0.2675 
 C_melap_RS1 14 0.0031 0.0051 0.0062 0.0654 0.6490 0.2712 
 C_melap_RS1 14 0.0084 0.0010 0.0144 0.0142 0.6261 0.3359 
 C_melap_RS1 14 0.0065 0.0083 0.0039 0.0172 0.4829 0.4813 
 C_melap_RS1 14 0.0125 0.0070 0.0043 0.0329 0.6882 0.2551 
 C_melap_RS1 14 0.0046 0.0018 0.0060 0.0271 0.6600 0.3005 
 C_melap_RS1 14 0.0072 0.0105 0.0041 0.1205 0.6229 0.2348 
 C_melap_RS1 14 0.0083 0.0017 0.0036 0.0325 0.6972 0.2568 
 C_melap_RS1 14 0.0045 0.0010 0.0048 0.0623 0.4906 0.4368 
 C_melap_RS4 16 0.0164 0.0016 0.0036 0.0436 0.6849 0.2498 
 C_melap_RS4 16 0.0120 0.0009 0.0027 0.0477 0.6678 0.2688 
 C_melap_RS4 16 0.0305 0.0013 0.0015 0.0708 0.6904 0.2055 
 C_melap_RS4 16 0.0043 0.0024 0.0048 0.0563 0.7513 0.1809 
 C_melap_RS4 16 0.0100 0.0029 0.0033 0.0245 0.7157 0.2435 
 C_melap_RS4 16 0.0109 0.0016 0.0018 0.0651 0.6103 0.3103 
 C_melap_RS4 16 0.0103 0.0009 0.0026 0.0680 0.6249 0.2933 
 C_melap_RS4 16 0.0201 0.0009 0.0038 0.0627 0.6519 0.2605 
 C_melap_RS4 16 0.0094 0.0005 0.0029 0.0504 0.6610 0.2758 
 C_melap_RS4 16 0.0151 0.0022 0.0115 0.1105 0.5211 0.3396 
 C_melap_RS4 16 0.0072 0.0003 0.0036 0.0351 0.5481 0.4057 
 C_melap_RS4 16 0.0081 0.0008 0.0041 0.1127 0.6127 0.2616 
 C_melap_RS5 19 0.0650 0.0016 0.0015 0.0792 0.6348 0.2179 
 C_melap_RS5 19 0.0225 0.0108 0.0029 0.0464 0.6762 0.2412 
 C_melap_RS5 19 0.0326 0.0014 0.0017 0.0369 0.7667 0.1607 
 C_melap_RS5 19 0.0395 0.0016 0.0015 0.0844 0.6824 0.1906 
 C_melap_RS5 19 0.0350 0.0027 0.0013 0.0541 0.5910 0.3158 
 C_melap_RS5 19 0.0226 0.0032 0.0016 0.0479 0.5798 0.3448 
 C_melap_RS5 19 0.0376 0.0014 0.0023 0.0324 0.7075 0.2188 
 C_melap_RS5 19 0.0796 0.0012 0.0039 0.0890 0.5010 0.3253 
 C_melap_RS5 19 0.0233 0.0009 0.0016 0.0597 0.6943 0.2201 
 C_melap_RS5 19 0.0593 0.0009 0.0024 0.0937 0.5700 0.2737 
 C_melap_RS5 19 0.0337 0.0030 0.0077 0.0299 0.6958 0.2298 
 C_melap_RS5 19 0.0337 0.0015 0.0012 0.0375 0.6460 0.2800 
