# Supplementary material for: Population genomic response to geographic gradients by widespread and endemic fishes of the Arabian Peninsula
Source: Ecol Evol. 2020 Apr 12;10(10):4314–30. doi: 10.1002/ece3.6199 (PMC7246217; doi:10.1002/ece3.6199)
Supplement: Supplementary file 6 — Appendix S1 [file ECE3-10-4314-s006.zip › Appendix S1, STRUCTURE and PCA Plots, Dryad/STRUCTURE/C. austriacus & C. melapterus/results_job_T30_f]

----------------------------------------------------
STRUCTURE by Pritchard, Stephens and Donnelly (2000)
     and Falush, Stephens and Pritchard (2003)
       Code by Pritchard, Falush and Hubisz
             Version 2.3.4 (Jul 2012)
----------------------------------------------------


Command line arguments:   /home/compartido2/pablo_saenz/Structure/structure_kernel_src/structure -m parameter_job_T30 
Input File:    /home/compartido2/pablo_saenz/joey/structure/C_aus_x_C_mel/data_job_T30

Run parameters:
   138 individuals
   2782 loci
   6 populations assumed
   200000 Burn-in period
   300000 Reps
LOCPRIOR model used


--------------------------------------------
Proportion of membership of each pre-defined
 population in each of the 6 clusters

Given    Inferred Clusters                            Number of
 Pop       1      2      3      4      5      6      Individuals

  1:     0.001  0.211  0.248  0.536  0.002  0.002       12
  2:     0.009  0.198  0.267  0.520  0.004  0.002       12
  4:     0.000  0.132  0.256  0.610  0.001  0.000       11
  9:     0.002  0.175  0.261  0.561  0.001  0.001       12
 10:     0.000  0.145  0.237  0.606  0.004  0.006       12
 12:     0.298  0.003  0.002  0.002  0.433  0.261       12
 13:     0.348  0.001  0.001  0.001  0.285  0.365       12
 14:     0.296  0.001  0.001  0.001  0.389  0.313       12
 16:     0.252  0.002  0.002  0.003  0.335  0.405       12
 19:     0.247  0.005  0.002  0.002  0.326  0.418       12
 20:     0.003  0.228  0.280  0.489  0.000  0.001       12
 22:     0.001  0.121  0.245  0.628  0.003  0.001        7
--------------------------------------------

Allele-freq. divergence among pops (Net nucleotide distance),
computed using point estimates of P.

      1       2       3       4       5       6      
 1      -    0.0254  0.0256  0.0269  0.0204  0.0208  
 2   0.0254     -    0.0013  0.0046  0.0140  0.0099  
 3   0.0256  0.0013     -    0.0032  0.0142  0.0101  
 4   0.0269  0.0046  0.0032     -    0.0155  0.0112  
 5   0.0204  0.0140  0.0142  0.0155     -    0.0075  
 6   0.0208  0.0099  0.0101  0.0112  0.0075     -    

Average distances (expected heterozygosity) between individuals in same cluster:
cluster  1  : 0.1979 
cluster  2  : 0.2438 
cluster  3  : 0.2411 
cluster  4  : 0.2346 
cluster  5  : 0.2160 
cluster  6  : 0.2557 

--------------------------------------------
Estimated Ln Prob of Data   = -294063.4
Mean value of ln likelihood = -265262.4
Variance of ln likelihood   = 57602.1
Mean value of alpha         = 3.5023

Mean value of alpha_local for each location:
	location  1:  0.0427  3.3645  4.2976  9.1087  0.0532  0.0610
	location  2:  0.1912  3.6954  5.0923  9.4090  0.0793  0.0658
	location  4:  0.0027  1.6095  3.6667  7.9817  0.0333  0.0006
	location  9:  0.0441  1.9971  2.9084  6.3170  0.0329  0.0277
	location 10:  0.0198  2.2174  3.6800  9.0584  0.0953  0.1076
	location 12:  3.0789  0.0916  0.0460  0.0576  6.3933  4.0626
	location 13:  1.0946  0.0139  0.0124  0.0191  0.6309  0.5489
	location 14:  2.2236  0.0287  0.0296  0.0291  3.8013  3.2386
	location 16:  11.4058  0.1396  0.1338  0.1979  16.9296  20.7880
	location 19:  5.2706  0.1404  0.0719  0.0740  8.1405  10.2982
	location 20:  0.1204  5.0452  5.5755  9.8959  0.0006  0.0205
	location 22:  0.0365  0.5995  1.4788  3.5718  0.0413  0.0324

Mean value of Fst_1         = 0.3294
Mean value of Fst_2         = 0.1703
Mean value of Fst_3         = 0.1395
Mean value of Fst_4         = 0.0802
Mean value of Fst_5         = 0.2083
Mean value of Fst_6         = 0.1101

Mean value of r = 0.0828

Inferred ancestry of individuals:
        Label (%Miss) Pop:  Inferred clusters
  1 C_aust_RS25    (1)    1 :  0.002 0.150 0.224 0.620 0.003 0.002 
  2 C_aust_RS25    (2)    1 :  0.002 0.261 0.320 0.415 0.001 0.001 
  3 C_aust_RS26    (1)    1 :  0.001 0.331 0.315 0.352 0.001 0.001 
  4 C_aust_RS26    (0)    1 :  0.001 0.151 0.241 0.601 0.002 0.004 
  5 C_aust_RS26    (1)    1 :  0.001 0.152 0.190 0.649 0.002 0.005 
  6 C_aust_RS26    (1)    1 :  0.001 0.196 0.232 0.568 0.001 0.002 
  7 C_aust_RS26    (0)    1 :  0.001 0.261 0.326 0.409 0.001 0.002 
  8 C_aust_RS26    (0)    1 :  0.002 0.205 0.291 0.488 0.008 0.006 
  9 C_aust_RS26    (1)    1 :  0.001 0.210 0.238 0.548 0.001 0.002 
 10 C_aust_RS26    (0)    1 :  0.001 0.177 0.197 0.622 0.001 0.002 
 11 C_aust_RS26    (2)    1 :  0.001 0.253 0.204 0.538 0.001 0.003 
 12 C_aust_RS26    (0)    1 :  0.001 0.182 0.195 0.619 0.002 0.001 
 13 C_aust_RS27    (4)    2 :  0.002 0.201 0.241 0.553 0.001 0.001 
 14 C_aust_RS27    (1)    2 :  0.005 0.167 0.238 0.587 0.001 0.001 
 15 C_aust_RS27    (1)    2 :  0.006 0.147 0.214 0.625 0.006 0.002 
 16 C_aust_RS27    (2)    2 :  0.010 0.160 0.240 0.580 0.004 0.006 
 17 C_aust_RS27    (4)    2 :  0.030 0.212 0.323 0.421 0.008 0.005 
 18 C_aust_RS27    (1)    2 :  0.003 0.222 0.262 0.511 0.001 0.001 
 19 C_aust_RS27   (10)    2 :  0.002 0.150 0.373 0.472 0.001 0.001 
 20 C_aust_RS27    (2)    2 :  0.011 0.222 0.309 0.444 0.012 0.002 
 21 C_aust_RS27    (4)    2 :  0.016 0.209 0.220 0.552 0.002 0.001 
 22 C_aust_RS27    (1)    2 :  0.004 0.275 0.273 0.444 0.003 0.002 
 23 C_aust_RS27    (1)    2 :  0.013 0.173 0.255 0.555 0.002 0.002 
 24 C_aust_RS27    (0)    2 :  0.002 0.237 0.260 0.498 0.001 0.001 
 25 C_aust_RS46    (5)    4 :  0.000 0.162 0.282 0.555 0.001 0.000 
 26 C_aust_RS48    (8)    4 :  0.000 0.092 0.248 0.659 0.001 0.000 
 27 C_aust_RS51    (4)    4 :  0.000 0.132 0.243 0.621 0.003 0.000 
 28 C_aust_RS53    (1)    4 :  0.000 0.193 0.293 0.512 0.001 0.000 
 29 C_aust_RS54    (2)    4 :  0.000 0.144 0.233 0.623 0.000 0.000 
 30 C_aust_RS55   (14)    4 :  0.000 0.108 0.272 0.618 0.002 0.000 
 31 C_aust_RS57    (3)    4 :  0.000 0.059 0.194 0.746 0.000 0.000 
 32 C_aust_RS58    (1)    4 :  0.000 0.127 0.293 0.579 0.001 0.000 
 33 C_aust_RS59    (2)    4 :  0.002 0.202 0.324 0.470 0.002 0.000 
 34 C_aust_RS97    (2)    4 :  0.000 0.110 0.176 0.712 0.002 0.000 
 35 C_aust_RS98    (1)    4 :  0.000 0.122 0.260 0.617 0.000 0.000 
 36 C_aust_RS52    (2)    9 :  0.001 0.151 0.226 0.621 0.001 0.001 
 37 C_aust_RS53    (4)    9 :  0.003 0.183 0.342 0.470 0.001 0.002 
 38 C_aust_RS53    (6)    9 :  0.001 0.078 0.182 0.737 0.001 0.001 
 39 C_aust_RS53    (3)    9 :  0.001 0.138 0.217 0.643 0.001 0.001 
 40 C_aust_RS53    (9)    9 :  0.002 0.405 0.235 0.356 0.002 0.000 
 41 C_aust_RS53    (4)    9 :  0.001 0.237 0.270 0.490 0.002 0.001 
 42 C_aust_RS53    (4)    9 :  0.011 0.137 0.383 0.468 0.001 0.001 
 43 C_aust_RS53    (3)    9 :  0.001 0.175 0.221 0.602 0.001 0.001 
 44 C_aust_RS53    (8)    9 :  0.001 0.152 0.329 0.516 0.001 0.001 
 45 C_aust_RS53    (2)    9 :  0.001 0.196 0.246 0.555 0.001 0.001 
 46 C_aust_RS53    (6)    9 :  0.001 0.095 0.209 0.693 0.001 0.001 
 47 C_aust_RS53    (2)    9 :  0.001 0.149 0.267 0.580 0.001 0.002 
 48 C_aust_RS14    (2)   10 :  0.000 0.095 0.137 0.761 0.003 0.003 
 49 C_aust_RS14    (3)   10 :  0.001 0.153 0.226 0.608 0.004 0.008 
 50 C_aust_RS14    (1)   10 :  0.000 0.085 0.212 0.697 0.002 0.004 
 51 C_aust_RS14    (1)   10 :  0.000 0.131 0.224 0.637 0.004 0.004 
 52 C_aust_RS15    (1)   10 :  0.001 0.155 0.218 0.622 0.003 0.003 
 53 C_aust_RS17    (1)   10 :  0.001 0.256 0.274 0.440 0.012 0.017 
 54 C_aust_RS26    (3)   10 :  0.001 0.124 0.264 0.588 0.008 0.016 
 55 C_aust_RS26    (1)   10 :  0.000 0.162 0.271 0.561 0.003 0.003 
 56 C_aust_RS26    (1)   10 :  0.001 0.212 0.264 0.504 0.009 0.010 
 57 C_aust_RS27    (0)   10 :  0.000 0.178 0.339 0.477 0.003 0.003 
 58 C_aust_RS27    (8)   10 :  0.000 0.096 0.207 0.693 0.001 0.002 
 59 C_aust_RS27    (1)   10 :  0.001 0.097 0.210 0.685 0.003 0.004 
 60 C_aust_RS35    (1)   20 :  0.002 0.271 0.300 0.428 0.000 0.000 
 61 C_aust_RS36   (11)   20 :  0.002 0.225 0.247 0.525 0.000 0.000 
 62 C_aust_RS36    (4)   20 :  0.003 0.241 0.317 0.439 0.000 0.000 
 63 C_aust_RS37    (2)   20 :  0.003 0.182 0.245 0.569 0.000 0.001 
 64 C_aust_RS37    (1)   20 :  0.002 0.190 0.226 0.581 0.000 0.001 
 65 C_aust_RS37    (1)   20 :  0.003 0.247 0.242 0.508 0.000 0.000 
 66 C_aust_RS37    (2)   20 :  0.007 0.239 0.344 0.409 0.000 0.000 
 67 C_aust_RS37    (1)   20 :  0.002 0.222 0.338 0.437 0.000 0.000 
 68 C_aust_RS37    (1)   20 :  0.003 0.242 0.287 0.466 0.000 0.001 
 69 C_aust_RS37    (0)   20 :  0.004 0.234 0.229 0.533 0.000 0.001 
 70 C_aust_RS37    (0)   20 :  0.002 0.253 0.284 0.460 0.000 0.001 
 71 C_aust_RS37    (0)   20 :  0.002 0.188 0.299 0.510 0.000 0.001 
 72 C_aust_A1b    (6)   22 :  0.000 0.063 0.176 0.760 0.001 0.001 
 73 C_aust_A2    (4)   22 :  0.003 0.164 0.276 0.547 0.009 0.002 
 74 C_aust_A3   (21)   22 :  0.002 0.269 0.477 0.248 0.003 0.002 
 75 C_aust_A4    (7)   22 :  0.001 0.108 0.206 0.682 0.002 0.002 
 76 C_aust_A5   (13)   22 :  0.001 0.035 0.130 0.830 0.002 0.001 
 77 C_aust_A6    (8)   22 :  0.002 0.096 0.198 0.703 0.001 0.001 
 78 C_aust_A7    (2)   22 :  0.001 0.113 0.256 0.629 0.001 0.001 
 79 C_melap_RS4   (19)   12 :  0.298 0.004 0.002 0.002 0.349 0.345 
 80 C_melap_RS4   (20)   12 :  0.228 0.002 0.001 0.001 0.414 0.355 
 81 C_melap_RS4   (19)   12 :  0.304 0.005 0.002 0.003 0.413 0.273 
 82 C_melap_RS4   (27)   12 :  0.354 0.002 0.001 0.001 0.401 0.241 
 83 C_melap_RS4   (20)   12 :  0.333 0.004 0.002 0.007 0.435 0.220 
 84 C_melap_RS4   (22)   12 :  0.311 0.005 0.002 0.002 0.509 0.171 
 85 C_melap_RS4   (24)   12 :  0.274 0.004 0.002 0.002 0.534 0.184 
 86 C_melap_RS4   (34)   12 :  0.305 0.002 0.001 0.002 0.481 0.209 
 87 C_melap_RS4   (20)   12 :  0.277 0.006 0.012 0.003 0.383 0.319 
 88 C_melap_RS4   (29)   12 :  0.322 0.002 0.001 0.001 0.503 0.172 
 89 C_melap_RS4   (22)   12 :  0.242 0.003 0.002 0.002 0.372 0.379 
 90 C_melap_RS4   (23)   12 :  0.329 0.004 0.002 0.002 0.404 0.260 
 91 C_melap_RS4   (29)   13 :  0.988 0.000 0.000 0.000 0.008 0.003 
 92 C_melap_RS4    (7)   13 :  0.979 0.000 0.000 0.000 0.014 0.007 
 93 C_melap_RS4   (12)   13 :  0.262 0.000 0.000 0.000 0.253 0.484 
 94 C_melap_RS4   (14)   13 :  0.236 0.001 0.000 0.001 0.301 0.461 
 95 C_melap_RS4   (11)   13 :  0.196 0.000 0.000 0.001 0.417 0.385 
 96 C_melap_RS4   (15)   13 :  0.168 0.002 0.001 0.002 0.257 0.570 
 97 C_melap_RS4    (9)   13 :  0.243 0.001 0.000 0.000 0.250 0.505 
 98 C_melap_RS4    (8)   13 :  0.198 0.002 0.001 0.001 0.298 0.500 
 99 C_melap_RS4    (8)   13 :  0.259 0.001 0.001 0.002 0.300 0.438 
100 C_melap_RS4    (8)   13 :  0.148 0.000 0.000 0.001 0.359 0.492 
101 C_melap_RS4   (23)   13 :  0.249 0.003 0.002 0.002 0.711 0.034 
102 C_melap_RS4    (7)   13 :  0.249 0.001 0.000 0.001 0.252 0.497 
103 C_melap_RS1   (23)   14 :  0.234 0.001 0.001 0.002 0.521 0.241 
104 C_melap_RS1   (41)   14 :  0.361 0.000 0.000 0.001 0.565 0.072 
105 C_melap_RS1   (14)   14 :  0.259 0.001 0.001 0.001 0.315 0.423 
106 C_melap_RS1   (13)   14 :  0.317 0.001 0.001 0.001 0.318 0.362 
107 C_melap_RS1   (12)   14 :  0.294 0.002 0.001 0.001 0.368 0.334 
108 C_melap_RS1   (13)   14 :  0.259 0.002 0.003 0.003 0.365 0.369 
109 C_melap_RS1   (18)   14 :  0.426 0.000 0.001 0.000 0.360 0.212 
110 C_melap_RS1   (14)   14 :  0.291 0.001 0.001 0.001 0.324 0.384 
111 C_melap_RS1   (12)   14 :  0.295 0.001 0.001 0.001 0.275 0.426 
112 C_melap_RS1   (13)   14 :  0.261 0.001 0.001 0.001 0.401 0.336 
113 C_melap_RS1   (12)   14 :  0.234 0.001 0.001 0.001 0.347 0.417 
114 C_melap_RS1   (24)   14 :  0.317 0.001 0.001 0.001 0.505 0.176 
115 C_melap_RS4    (3)   16 :  0.249 0.002 0.002 0.003 0.288 0.455 
116 C_melap_RS4    (4)   16 :  0.238 0.002 0.002 0.003 0.327 0.428 
117 C_melap_RS4   (13)   16 :  0.248 0.001 0.001 0.002 0.336 0.412 
118 C_melap_RS4   (10)   16 :  0.224 0.003 0.002 0.005 0.271 0.494 
119 C_melap_RS4    (3)   16 :  0.263 0.002 0.002 0.003 0.268 0.461 
120 C_melap_RS4    (5)   16 :  0.279 0.001 0.001 0.002 0.361 0.354 
121 C_melap_RS4    (3)   16 :  0.262 0.002 0.002 0.003 0.361 0.370 
122 C_melap_RS4    (2)   16 :  0.251 0.002 0.002 0.004 0.348 0.392 
123 C_melap_RS4    (6)   16 :  0.244 0.002 0.002 0.003 0.342 0.408 
124 C_melap_RS4    (8)   16 :  0.278 0.003 0.003 0.007 0.341 0.368 
125 C_melap_RS4   (16)   16 :  0.257 0.002 0.002 0.003 0.416 0.321 
126 C_melap_RS4    (4)   16 :  0.234 0.003 0.003 0.003 0.356 0.401 
127 C_melap_RS5    (2)   19 :  0.234 0.003 0.001 0.001 0.321 0.440 
128 C_melap_RS5    (2)   19 :  0.267 0.005 0.003 0.002 0.307 0.417 
129 C_melap_RS5   (14)   19 :  0.195 0.004 0.002 0.002 0.267 0.531 
130 C_melap_RS5   (11)   19 :  0.220 0.005 0.002 0.001 0.329 0.444 
131 C_melap_RS5    (2)   19 :  0.292 0.002 0.001 0.001 0.384 0.320 
132 C_melap_RS5    (6)   19 :  0.313 0.002 0.001 0.001 0.340 0.342 
133 C_melap_RS5    (3)   19 :  0.217 0.003 0.002 0.002 0.298 0.479 
134 C_melap_RS5    (8)   19 :  0.279 0.012 0.004 0.004 0.407 0.295 
135 C_melap_RS5    (2)   19 :  0.215 0.004 0.002 0.001 0.313 0.465 
136 C_melap_RS5    (4)   19 :  0.242 0.007 0.002 0.002 0.373 0.375 
137 C_melap_RS5    (2)   19 :  0.237 0.009 0.004 0.007 0.268 0.475 
138 C_melap_RS5    (7)   19 :  0.255 0.002 0.001 0.001 0.301 0.440 


Estimated Allele Frequencies in each cluster
First column gives estimated ancestral frequencies


Locus 1 : 
2 alleles
14.5% missing data
   1   (0.889) 0.971 0.899 0.856 0.901 0.930 0.938 
   3   (0.111) 0.029 0.101 0.144 0.099 0.070 0.062 

Locus 2 : 
2 alleles
14.5% missing data
   2   (0.434) 0.159 0.533 0.511 0.387 0.475 0.447 
   4   (0.566) 0.841 0.467 0.489 0.613 0.525 0.553 

Locus 3 : 
2 alleles
5.1% missing data
   1   (0.894) 0.972 0.946 0.928 0.817 0.957 0.948 
   4   (0.106) 0.028 0.054 0.072 0.183 0.043 0.052 

Locus 4 : 
2 alleles
10.1% missing data
   1   (0.087) 0.039 0.045 0.043 0.044 0.209 0.055 
   4   (0.913) 0.961 0.955 0.957 0.956 0.791 0.945 

Locus 5 : 
2 alleles
2.2% missing data
   2   (0.892) 0.747 0.931 0.937 0.946 0.921 0.917 
   4   (0.108) 0.253 0.069 0.063 0.054 0.079 0.083 

Locus 6 : 
2 alleles
5.1% missing data
   3   (0.899) 0.873 0.934 0.925 0.870 0.973 0.966 
   2   (0.101) 0.127 0.066 0.075 0.130 0.027 0.034 

Locus 7 : 
2 alleles
10.1% missing data
   1   (0.569) 0.686 0.453 0.392 0.435 0.846 0.698 
   3   (0.431) 0.314 0.547 0.608 0.565 0.154 0.302 

Locus 8 : 
2 alleles
15.9% missing data
   2   (0.797) 0.462 0.818 0.807 0.881 0.766 0.856 
   4   (0.203) 0.538 0.182 0.193 0.119 0.234 0.144 

Locus 9 : 
2 alleles
2.2% missing data
   3   (0.912) 0.973 0.932 0.941 0.958 0.942 0.908 
   1   (0.088) 0.027 0.068 0.059 0.042 0.058 0.092 

Locus 10 : 
2 alleles
7.2% missing data
   1   (0.559) 0.389 0.579 0.682 0.669 0.612 0.393 
   3   (0.441) 0.611 0.421 0.318 0.331 0.388 0.607 

Locus 11 : 
2 alleles
6.5% missing data
   4   (0.772) 0.297 0.891 0.839 0.743 0.848 0.817 
   1   (0.228) 0.703 0.109 0.161 0.257 0.152 0.183 

Locus 12 : 
2 alleles
5.8% missing data
   1   (0.309) 0.079 0.390 0.405 0.367 0.193 0.221 
   3   (0.691) 0.921 0.610 0.595 0.633 0.807 0.779 

Locus 13 : 
2 alleles
1.4% missing data
   3   (0.911) 0.959 0.943 0.958 0.968 0.870 0.890 
   4   (0.089) 0.041 0.057 0.042 0.032 0.130 0.110 

Locus 14 : 
2 alleles
18.1% missing data
   1   (0.882) 0.955 0.867 0.896 0.938 0.828 0.908 
   4   (0.118) 0.045 0.133 0.104 0.062 0.172 0.092 

Locus 15 : 
2 alleles
14.5% missing data
   2   (0.108) 0.186 0.093 0.088 0.070 0.042 0.070 
   4   (0.892) 0.814 0.907 0.912 0.930 0.958 0.930 

Locus 16 : 
2 alleles
19.6% missing data
   1   (0.905) 0.984 0.903 0.880 0.917 0.976 0.923 
   4   (0.095) 0.016 0.097 0.120 0.083 0.024 0.077 

Locus 17 : 
2 alleles
9.4% missing data
   1   (0.920) 0.736 0.971 0.968 0.972 0.959 0.921 
   3   (0.080) 0.264 0.029 0.032 0.028 0.041 0.079 

Locus 18 : 
2 alleles
6.5% missing data
   4   (0.783) 0.814 0.805 0.809 0.845 0.814 0.763 
   2   (0.217) 0.186 0.195 0.191 0.155 0.186 0.237 

Locus 19 : 
2 alleles
2.2% missing data
   2   (0.881) 0.944 0.913 0.938 0.890 0.920 0.900 
   1   (0.119) 0.056 0.087 0.062 0.110 0.080 0.100 

Locus 20 : 
2 alleles
17.4% missing data
   1   (0.920) 0.991 0.905 0.896 0.815 0.990 0.980 
   3   (0.080) 0.009 0.095 0.104 0.185 0.010 0.020 

Locus 21 : 
2 alleles
17.4% missing data
   3   (0.260) 0.097 0.246 0.293 0.243 0.213 0.254 
   4   (0.740) 0.903 0.754 0.707 0.757 0.787 0.746 

Locus 22 : 
2 alleles
3.6% missing data
   2   (0.135) 0.213 0.117 0.085 0.061 0.164 0.112 
   4   (0.865) 0.787 0.883 0.915 0.939 0.836 0.888 

Locus 23 : 
2 alleles
4.3% missing data
   2   (0.894) 0.965 0.891 0.896 0.954 0.957 0.832 
   1   (0.106) 0.035 0.109 0.104 0.046 0.043 0.168 

Locus 24 : 
2 alleles
12.3% missing data
   4   (0.738) 0.618 0.741 0.739 0.766 0.806 0.792 
   2   (0.262) 0.382 0.259 0.261 0.234 0.194 0.208 

Locus 25 : 
2 alleles
6.5% missing data
   2   (0.401) 0.479 0.346 0.305 0.336 0.481 0.480 
   4   (0.599) 0.521 0.654 0.695 0.664 0.519 0.520 

Locus 26 : 
2 alleles
8.0% missing data
   1   (0.844) 0.953 0.740 0.752 0.852 0.942 0.913 
   3   (0.156) 0.047 0.260 0.248 0.148 0.058 0.087 

Locus 27 : 
2 alleles
10.1% missing data
   2   (0.309) 0.262 0.366 0.312 0.192 0.317 0.371 
   3   (0.691) 0.738 0.634 0.688 0.808 0.683 0.629 

Locus 28 : 
2 alleles
3.6% missing data
   2   (0.364) 0.173 0.279 0.288 0.400 0.344 0.449 
   3   (0.636) 0.827 0.721 0.712 0.600 0.656 0.551 

Locus 29 : 
2 alleles
13.8% missing data
   4   (0.253) 0.071 0.241 0.209 0.325 0.192 0.229 
   2   (0.747) 0.929 0.759 0.791 0.675 0.808 0.771 

Locus 30 : 
2 alleles
10.9% missing data
   3   (0.870) 0.839 0.919 0.926 0.942 0.781 0.855 
   1   (0.130) 0.161 0.081 0.074 0.058 0.219 0.145 

Locus 31 : 
2 alleles
12.3% missing data
   2   (0.925) 0.988 0.929 0.923 0.917 0.983 0.970 
   4   (0.075) 0.012 0.071 0.077 0.083 0.017 0.030 

Locus 32 : 
2 alleles
8.0% missing data
   3   (0.818) 0.602 0.873 0.834 0.913 0.786 0.807 
   1   (0.182) 0.398 0.127 0.166 0.087 0.214 0.193 

Locus 33 : 
2 alleles
6.5% missing data
   4   (0.892) 0.971 0.863 0.904 0.941 0.928 0.891 
   2   (0.108) 0.029 0.137 0.096 0.059 0.072 0.109 

Locus 34 : 
2 alleles
5.1% missing data
   3   (0.763) 0.937 0.681 0.674 0.763 0.904 0.777 
   1   (0.237) 0.063 0.319 0.326 0.237 0.096 0.223 

Locus 35 : 
2 alleles
2.2% missing data
   2   (0.900) 0.958 0.910 0.932 0.938 0.937 0.920 
   4   (0.100) 0.042 0.090 0.068 0.062 0.063 0.080 

Locus 36 : 
2 alleles
13.8% missing data
   4   (0.188) 0.387 0.080 0.096 0.188 0.188 0.196 
   2   (0.812) 0.613 0.920 0.904 0.812 0.812 0.804 

Locus 37 : 
2 alleles
2.9% missing data
   1   (0.094) 0.030 0.148 0.072 0.049 0.047 0.064 
   3   (0.906) 0.970 0.852 0.928 0.951 0.953 0.936 

Locus 38 : 
2 alleles
2.2% missing data
   1   (0.189) 0.077 0.246 0.192 0.137 0.158 0.158 
   3   (0.811) 0.923 0.754 0.808 0.863 0.842 0.842 

Locus 39 : 
2 alleles
2.2% missing data
   3   (0.905) 0.795 0.931 0.947 0.955 0.939 0.944 
   1   (0.095) 0.205 0.069 0.053 0.045 0.061 0.056 

Locus 40 : 
2 alleles
19.6% missing data
   1   (0.883) 0.956 0.918 0.918 0.902 0.882 0.918 
   2   (0.117) 0.044 0.082 0.082 0.098 0.118 0.082 

Locus 41 : 
2 alleles
1.4% missing data
   1   (0.749) 0.589 0.815 0.799 0.773 0.871 0.692 
   4   (0.251) 0.411 0.185 0.201 0.227 0.129 0.308 

Locus 42 : 
2 alleles
2.2% missing data
   2   (0.835) 0.951 0.909 0.895 0.827 0.864 0.776 
   4   (0.165) 0.049 0.091 0.105 0.173 0.136 0.224 

Locus 43 : 
2 alleles
13.8% missing data
   1   (0.115) 0.062 0.078 0.061 0.067 0.121 0.130 
   3   (0.885) 0.938 0.922 0.939 0.933 0.879 0.870 

Locus 44 : 
2 alleles
2.2% missing data
   3   (0.913) 0.902 0.868 0.908 0.896 0.991 0.983 
   1   (0.087) 0.098 0.132 0.092 0.104 0.009 0.017 

Locus 45 : 
2 alleles
8.0% missing data
   1   (0.902) 0.958 0.811 0.915 0.971 0.919 0.916 
   3   (0.098) 0.042 0.189 0.085 0.029 0.081 0.084 

Locus 46 : 
2 alleles
10.1% missing data
   2   (0.885) 0.984 0.897 0.905 0.780 0.966 0.947 
   4   (0.115) 0.016 0.103 0.095 0.220 0.034 0.053 

Locus 47 : 
2 alleles
10.9% missing data
   1   (0.338) 0.111 0.314 0.412 0.363 0.317 0.317 
   3   (0.662) 0.889 0.686 0.588 0.637 0.683 0.683 

Locus 48 : 
2 alleles
10.1% missing data
   2   (0.836) 0.942 0.776 0.820 0.832 0.852 0.929 
   3   (0.164) 0.058 0.224 0.180 0.168 0.148 0.071 

Locus 49 : 
2 alleles
6.5% missing data
   2   (0.856) 0.956 0.873 0.860 0.842 0.949 0.874 
   4   (0.144) 0.044 0.127 0.140 0.158 0.051 0.126 

Locus 50 : 
2 alleles
5.1% missing data
   2   (0.898) 0.914 0.907 0.929 0.951 0.911 0.925 
   1   (0.102) 0.086 0.093 0.071 0.049 0.089 0.075 

Locus 51 : 
2 alleles
12.3% missing data
   2   (0.842) 0.930 0.894 0.874 0.877 0.855 0.816 
   4   (0.158) 0.070 0.106 0.126 0.123 0.145 0.184 

Locus 52 : 
2 alleles
5.1% missing data
   1   (0.857) 0.975 0.902 0.872 0.629 0.966 0.931 
   3   (0.143) 0.025 0.098 0.128 0.371 0.034 0.069 

Locus 53 : 
2 alleles
5.8% missing data
   2   (0.629) 0.863 0.675 0.701 0.610 0.735 0.489 
   4   (0.371) 0.137 0.325 0.299 0.390 0.265 0.511 

Locus 54 : 
2 alleles
2.9% missing data
   3   (0.914) 0.948 0.947 0.952 0.950 0.933 0.933 
   1   (0.086) 0.052 0.053 0.048 0.050 0.067 0.067 

Locus 55 : 
2 alleles
4.3% missing data
   2   (0.911) 0.981 0.949 0.949 0.905 0.964 0.928 
   4   (0.089) 0.019 0.051 0.051 0.095 0.036 0.072 

Locus 56 : 
2 alleles
3.6% missing data
   2   (0.838) 0.961 0.845 0.760 0.759 0.943 0.920 
   4   (0.162) 0.039 0.155 0.240 0.241 0.057 0.080 

Locus 57 : 
2 alleles
13.8% missing data
   2   (0.905) 0.680 0.962 0.964 0.957 0.949 0.891 
   4   (0.095) 0.320 0.038 0.036 0.043 0.051 0.109 

Locus 58 : 
2 alleles
9.4% missing data
   3   (0.868) 0.798 0.860 0.900 0.892 0.962 0.899 
   1   (0.132) 0.202 0.140 0.100 0.108 0.038 0.101 

Locus 59 : 
2 alleles
4.3% missing data
   2   (0.785) 0.299 0.893 0.880 0.857 0.719 0.780 
   4   (0.215) 0.701 0.107 0.120 0.143 0.281 0.220 

Locus 60 : 
2 alleles
6.5% missing data
   2   (0.438) 0.146 0.534 0.528 0.557 0.353 0.306 
   4   (0.562) 0.854 0.466 0.472 0.443 0.647 0.694 

Locus 61 : 
2 alleles
5.1% missing data
   4   (0.285) 0.085 0.319 0.280 0.383 0.165 0.228 
   2   (0.715) 0.915 0.681 0.720 0.617 0.835 0.772 

Locus 62 : 
2 alleles
11.6% missing data
   1   (0.913) 0.975 0.948 0.937 0.934 0.938 0.939 
   3   (0.087) 0.025 0.052 0.063 0.066 0.062 0.061 

Locus 63 : 
2 alleles
9.4% missing data
   1   (0.274) 0.671 0.262 0.217 0.160 0.301 0.294 
   3   (0.726) 0.329 0.738 0.783 0.840 0.699 0.706 

Locus 64 : 
2 alleles
2.9% missing data
   3   (0.871) 0.955 0.833 0.848 0.873 0.957 0.928 
   4   (0.129) 0.045 0.167 0.152 0.127 0.043 0.072 

Locus 65 : 
2 alleles
4.3% missing data
   4   (0.868) 0.975 0.791 0.883 0.910 0.939 0.852 
   2   (0.132) 0.025 0.209 0.117 0.090 0.061 0.148 

Locus 66 : 
2 alleles
13.8% missing data
   2   (0.652) 0.700 0.550 0.687 0.750 0.703 0.628 
   4   (0.348) 0.300 0.450 0.313 0.250 0.297 0.372 

Locus 67 : 
2 alleles
13.0% missing data
   1   (0.186) 0.127 0.245 0.224 0.177 0.188 0.080 
   3   (0.814) 0.873 0.755 0.776 0.823 0.812 0.920 

Locus 68 : 
2 alleles
4.3% missing data
   3   (0.834) 0.933 0.858 0.879 0.871 0.871 0.813 
   1   (0.166) 0.067 0.142 0.121 0.129 0.129 0.187 

Locus 69 : 
2 alleles
11.6% missing data
   1   (0.770) 0.793 0.577 0.525 0.741 0.938 0.920 
   2   (0.230) 0.207 0.423 0.475 0.259 0.062 0.080 

Locus 70 : 
2 alleles
13.0% missing data
   2   (0.855) 0.948 0.874 0.793 0.863 0.914 0.914 
   4   (0.145) 0.052 0.126 0.207 0.137 0.086 0.086 

Locus 71 : 
2 alleles
14.5% missing data
   2   (0.934) 0.902 0.977 0.982 0.980 0.912 0.932 
   4   (0.066) 0.098 0.023 0.018 0.020 0.088 0.068 

Locus 72 : 
2 alleles
7.2% missing data
   2   (0.218) 0.070 0.127 0.153 0.298 0.136 0.263 
   3   (0.782) 0.930 0.873 0.847 0.702 0.864 0.737 

Locus 73 : 
2 alleles
14.5% missing data
   1   (0.877) 0.962 0.906 0.892 0.893 0.937 0.888 
   3   (0.123) 0.038 0.094 0.108 0.107 0.063 0.112 

Locus 74 : 
2 alleles
13.0% missing data
   1   (0.628) 0.484 0.695 0.715 0.690 0.524 0.571 
   4   (0.372) 0.516 0.305 0.285 0.310 0.476 0.429 

Locus 75 : 
2 alleles
13.8% missing data
   2   (0.823) 0.930 0.826 0.822 0.879 0.871 0.759 
   4   (0.177) 0.070 0.174 0.178 0.121 0.129 0.241 

Locus 76 : 
2 alleles
13.8% missing data
   1   (0.879) 0.968 0.838 0.910 0.925 0.889 0.897 
   3   (0.121) 0.032 0.162 0.090 0.075 0.111 0.103 

Locus 77 : 
2 alleles
13.0% missing data
   1   (0.421) 0.448 0.335 0.308 0.438 0.510 0.455 
   2   (0.579) 0.552 0.665 0.692 0.562 0.490 0.545 

Locus 78 : 
2 alleles
10.9% missing data
   2   (0.881) 0.977 0.918 0.912 0.825 0.948 0.922 
   4   (0.119) 0.023 0.082 0.088 0.175 0.052 0.078 

Locus 79 : 
2 alleles
13.8% missing data
   4   (0.248) 0.067 0.239 0.246 0.339 0.171 0.187 
   2   (0.752) 0.933 0.761 0.754 0.661 0.829 0.813 

Locus 80 : 
2 alleles
5.1% missing data
   2   (0.897) 0.939 0.875 0.924 0.942 0.923 0.934 
   4   (0.103) 0.061 0.125 0.076 0.058 0.077 0.066 

Locus 81 : 
2 alleles
14.5% missing data
   2   (0.862) 0.940 0.889 0.855 0.929 0.860 0.834 
   4   (0.138) 0.060 0.111 0.145 0.071 0.140 0.166 

Locus 82 : 
2 alleles
1.4% missing data
   1   (0.913) 0.968 0.919 0.939 0.945 0.957 0.936 
   3   (0.087) 0.032 0.081 0.061 0.055 0.043 0.064 

Locus 83 : 
2 alleles
4.3% missing data
   2   (0.287) 0.499 0.434 0.334 0.199 0.111 0.285 
   4   (0.713) 0.501 0.566 0.666 0.801 0.889 0.715 

Locus 84 : 
2 alleles
10.1% missing data
   3   (0.916) 0.983 0.918 0.942 0.911 0.973 0.957 
   1   (0.084) 0.017 0.082 0.058 0.089 0.027 0.043 

Locus 85 : 
2 alleles
11.6% missing data
   4   (0.795) 0.392 0.852 0.802 0.797 0.901 0.871 
   3   (0.205) 0.608 0.148 0.198 0.203 0.099 0.129 

Locus 86 : 
2 alleles
2.9% missing data
   2   (0.909) 0.965 0.952 0.958 0.954 0.872 0.910 
   1   (0.091) 0.035 0.048 0.042 0.046 0.128 0.090 

Locus 87 : 
2 alleles
12.3% missing data
   3   (0.872) 0.931 0.920 0.925 0.930 0.701 0.868 
   1   (0.128) 0.069 0.080 0.075 0.070 0.299 0.132 

Locus 88 : 
2 alleles
5.8% missing data
   4   (0.920) 0.459 0.987 0.988 0.990 0.525 0.854 
   2   (0.080) 0.541 0.013 0.012 0.010 0.475 0.146 

Locus 89 : 
2 alleles
5.8% missing data
   2   (0.261) 0.128 0.205 0.182 0.283 0.246 0.277 
   4   (0.739) 0.872 0.795 0.818 0.717 0.754 0.723 

Locus 90 : 
2 alleles
8.0% missing data
   4   (0.254) 0.092 0.271 0.305 0.299 0.127 0.237 
   2   (0.746) 0.908 0.729 0.695 0.701 0.873 0.763 

Locus 91 : 
2 alleles
3.6% missing data
   2   (0.892) 0.712 0.906 0.940 0.955 0.940 0.901 
   4   (0.108) 0.288 0.094 0.060 0.045 0.060 0.099 

Locus 92 : 
2 alleles
10.9% missing data
   4   (0.784) 0.932 0.771 0.829 0.821 0.838 0.731 
   3   (0.216) 0.068 0.229 0.171 0.179 0.162 0.269 

Locus 93 : 
2 alleles
4.3% missing data
   1   (0.878) 0.687 0.891 0.902 0.930 0.929 0.923 
   3   (0.122) 0.313 0.109 0.098 0.070 0.071 0.077 

Locus 94 : 
2 alleles
9.4% missing data
   2   (0.956) 0.952 0.993 0.994 0.995 0.797 0.921 
   1   (0.044) 0.048 0.007 0.006 0.005 0.203 0.079 

Locus 95 : 
2 alleles
2.9% missing data
   2   (0.866) 0.918 0.907 0.890 0.918 0.794 0.895 
   4   (0.134) 0.082 0.093 0.110 0.082 0.206 0.105 

Locus 96 : 
2 alleles
2.9% missing data
   3   (0.910) 0.958 0.927 0.945 0.968 0.938 0.881 
   2   (0.090) 0.042 0.073 0.055 0.032 0.062 0.119 

Locus 97 : 
2 alleles
1.4% missing data
   1   (0.939) 0.995 0.873 0.859 0.937 0.994 0.988 
   3   (0.061) 0.005 0.127 0.141 0.063 0.006 0.012 

Locus 98 : 
2 alleles
13.0% missing data
   4   (0.909) 0.927 0.958 0.950 0.920 0.939 0.944 
   3   (0.091) 0.073 0.042 0.050 0.080 0.061 0.056 

Locus 99 : 
2 alleles
4.3% missing data
   4   (0.913) 0.958 0.960 0.956 0.941 0.933 0.929 
   2   (0.087) 0.042 0.040 0.044 0.059 0.067 0.071 

Locus 100 : 
2 alleles
13.0% missing data
   1   (0.755) 0.305 0.875 0.875 0.781 0.785 0.734 
   3   (0.245) 0.695 0.125 0.125 0.219 0.215 0.266 

Locus 101 : 
2 alleles
10.9% missing data
   4   (0.900) 0.937 0.956 0.952 0.933 0.927 0.884 
   2   (0.100) 0.063 0.044 0.048 0.067 0.073 0.116 

Locus 102 : 
2 alleles
16.7% missing data
   3   (0.861) 0.954 0.868 0.878 0.879 0.902 0.896 
   1   (0.139) 0.046 0.132 0.122 0.121 0.098 0.104 

Locus 103 : 
2 alleles
5.1% missing data
   2   (0.722) 0.847 0.766 0.784 0.775 0.718 0.639 
   4   (0.278) 0.153 0.234 0.216 0.225 0.282 0.361 

Locus 104 : 
2 alleles
14.5% missing data
   2   (0.423) 0.188 0.380 0.360 0.416 0.450 0.519 
   4   (0.577) 0.812 0.620 0.640 0.584 0.550 0.481 

Locus 105 : 
2 alleles
8.0% missing data
   2   (0.451) 0.574 0.353 0.378 0.412 0.436 0.553 
   4   (0.549) 0.426 0.647 0.622 0.588 0.564 0.447 

Locus 106 : 
2 alleles
5.1% missing data
   4   (0.884) 0.969 0.914 0.912 0.930 0.945 0.804 
   3   (0.116) 0.031 0.086 0.088 0.070 0.055 0.196 

Locus 107 : 
2 alleles
13.0% missing data
   1   (0.842) 0.963 0.910 0.887 0.772 0.929 0.825 
   2   (0.158) 0.037 0.090 0.113 0.228 0.071 0.175 

Locus 108 : 
2 alleles
11.6% missing data
   1   (0.780) 0.728 0.797 0.786 0.743 0.907 0.842 
   3   (0.220) 0.272 0.203 0.214 0.257 0.093 0.158 

Locus 109 : 
2 alleles
5.1% missing data
   3   (0.776) 0.894 0.863 0.825 0.734 0.849 0.717 
   1   (0.224) 0.106 0.137 0.175 0.266 0.151 0.283 

Locus 110 : 
2 alleles
10.9% missing data
   1   (0.884) 0.960 0.897 0.881 0.931 0.950 0.848 
   3   (0.116) 0.040 0.103 0.119 0.069 0.050 0.152 

Locus 111 : 
2 alleles
13.8% missing data
   1   (0.460) 0.577 0.445 0.466 0.397 0.552 0.438 
   3   (0.540) 0.423 0.555 0.534 0.603 0.448 0.562 

Locus 112 : 
2 alleles
13.0% missing data
   2   (0.637) 0.887 0.650 0.621 0.627 0.656 0.567 
   4   (0.363) 0.113 0.350 0.379 0.373 0.344 0.433 

Locus 113 : 
2 alleles
3.6% missing data
   3   (0.897) 0.949 0.952 0.950 0.953 0.887 0.829 
   1   (0.103) 0.051 0.048 0.050 0.047 0.113 0.171 

Locus 114 : 
2 alleles
10.1% missing data
   4   (0.910) 0.991 0.872 0.882 0.872 0.985 0.969 
   2   (0.090) 0.009 0.128 0.118 0.128 0.015 0.031 

Locus 115 : 
2 alleles
13.8% missing data
   2   (0.698) 0.667 0.694 0.708 0.734 0.623 0.768 
   4   (0.302) 0.333 0.306 0.292 0.266 0.377 0.232 

Locus 116 : 
2 alleles
5.1% missing data
   1   (0.653) 0.833 0.704 0.675 0.662 0.682 0.572 
   3   (0.347) 0.167 0.296 0.325 0.338 0.318 0.428 

Locus 117 : 
2 alleles
2.9% missing data
   1   (0.736) 0.869 0.716 0.681 0.785 0.709 0.781 
   4   (0.264) 0.131 0.284 0.319 0.215 0.291 0.219 

Locus 118 : 
2 alleles
5.1% missing data
   2   (0.377) 0.156 0.309 0.388 0.489 0.258 0.387 
   4   (0.623) 0.844 0.691 0.612 0.511 0.742 0.613 

Locus 119 : 
2 alleles
6.5% missing data
   2   (0.619) 0.391 0.576 0.575 0.555 0.695 0.781 
   4   (0.381) 0.609 0.424 0.425 0.445 0.305 0.219 

Locus 120 : 
2 alleles
9.4% missing data
   3   (0.810) 0.905 0.817 0.875 0.836 0.768 0.816 
   4   (0.190) 0.095 0.183 0.125 0.164 0.232 0.184 

Locus 121 : 
2 alleles
13.8% missing data
   4   (0.897) 0.982 0.942 0.913 0.910 0.930 0.906 
   2   (0.103) 0.018 0.058 0.087 0.090 0.070 0.094 

Locus 122 : 
2 alleles
3.6% missing data
   3   (0.817) 0.654 0.840 0.839 0.888 0.814 0.839 
   2   (0.183) 0.346 0.160 0.161 0.112 0.186 0.161 

Locus 123 : 
2 alleles
13.0% missing data
   3   (0.911) 0.977 0.895 0.905 0.926 0.972 0.955 
   1   (0.089) 0.023 0.105 0.095 0.074 0.028 0.045 

Locus 124 : 
2 alleles
10.1% missing data
   1   (0.179) 0.191 0.158 0.171 0.199 0.074 0.116 
   3   (0.821) 0.809 0.842 0.829 0.801 0.926 0.884 

Locus 125 : 
2 alleles
5.1% missing data
   3   (0.808) 0.891 0.867 0.847 0.860 0.839 0.737 
   1   (0.192) 0.109 0.133 0.153 0.140 0.161 0.263 

Locus 126 : 
2 alleles
5.1% missing data
   1   (0.814) 0.943 0.887 0.876 0.778 0.836 0.809 
   3   (0.186) 0.057 0.113 0.124 0.222 0.164 0.191 

Locus 127 : 
2 alleles
13.8% missing data
   3   (0.714) 0.796 0.747 0.651 0.743 0.741 0.724 
   1   (0.286) 0.204 0.253 0.349 0.257 0.259 0.276 

Locus 128 : 
2 alleles
13.0% missing data
   1   (0.524) 0.531 0.588 0.546 0.441 0.541 0.565 
   3   (0.476) 0.469 0.412 0.454 0.559 0.459 0.435 

Locus 129 : 
2 alleles
8.0% missing data
   2   (0.831) 0.949 0.664 0.629 0.883 0.931 0.889 
   4   (0.169) 0.051 0.336 0.371 0.117 0.069 0.111 

Locus 130 : 
2 alleles
14.5% missing data
   3   (0.900) 0.963 0.888 0.923 0.949 0.934 0.914 
   1   (0.100) 0.037 0.112 0.077 0.051 0.066 0.086 

Locus 131 : 
2 alleles
18.1% missing data
   1   (0.920) 0.976 0.877 0.873 0.971 0.974 0.916 
   4   (0.080) 0.024 0.123 0.127 0.029 0.026 0.084 

Locus 132 : 
2 alleles
3.6% missing data
   2   (0.928) 0.990 0.944 0.927 0.905 0.987 0.969 
   4   (0.072) 0.010 0.056 0.073 0.095 0.013 0.031 

Locus 133 : 
2 alleles
5.8% missing data
   3   (0.789) 0.870 0.774 0.812 0.837 0.864 0.769 
   1   (0.211) 0.130 0.226 0.188 0.163 0.136 0.231 

Locus 134 : 
2 alleles
12.3% missing data
   2   (0.894) 0.978 0.846 0.885 0.916 0.968 0.925 
   4   (0.106) 0.022 0.154 0.115 0.084 0.032 0.075 

Locus 135 : 
2 alleles
5.1% missing data
   2   (0.884) 0.781 0.949 0.929 0.920 0.948 0.880 
   4   (0.116) 0.219 0.051 0.071 0.080 0.052 0.120 

Locus 136 : 
2 alleles
5.1% missing data
   2   (0.835) 0.714 0.882 0.902 0.905 0.898 0.722 
   1   (0.165) 0.286 0.118 0.098 0.095 0.102 0.278 

Locus 137 : 
2 alleles
12.3% missing data
   3   (0.895) 0.964 0.896 0.854 0.945 0.941 0.914 
   1   (0.105) 0.036 0.104 0.146 0.055 0.059 0.086 

Locus 138 : 
2 alleles
13.0% missing data
   2   (0.332) 0.261 0.325 0.467 0.373 0.292 0.246 
   4   (0.668) 0.739 0.675 0.533 0.627 0.708 0.754 

Locus 139 : 
2 alleles
11.6% missing data
   1   (0.890) 0.965 0.926 0.901 0.902 0.941 0.915 
   2   (0.110) 0.035 0.074 0.099 0.098 0.059 0.085 

Locus 140 : 
2 alleles
2.2% missing data
   3   (0.835) 0.662 0.913 0.913 0.855 0.837 0.864 
   1   (0.165) 0.338 0.087 0.087 0.145 0.163 0.136 

Locus 141 : 
2 alleles
5.1% missing data
   2   (0.892) 0.974 0.758 0.902 0.934 0.943 0.939 
   4   (0.108) 0.026 0.242 0.098 0.066 0.057 0.061 

Locus 142 : 
2 alleles
9.4% missing data
   1   (0.076) 0.007 0.093 0.126 0.162 0.010 0.017 
   3   (0.924) 0.993 0.907 0.874 0.838 0.990 0.983 

Locus 143 : 
2 alleles
4.3% missing data
   1   (0.391) 0.453 0.276 0.325 0.353 0.604 0.398 
   3   (0.609) 0.547 0.724 0.675 0.647 0.396 0.602 

Locus 144 : 
2 alleles
16.7% missing data
   2   (0.146) 0.040 0.146 0.113 0.107 0.155 0.137 
   4   (0.854) 0.960 0.854 0.887 0.893 0.845 0.863 

Locus 145 : 
2 alleles
16.7% missing data
   3   (0.873) 0.951 0.894 0.899 0.911 0.810 0.912 
   1   (0.127) 0.049 0.106 0.101 0.089 0.190 0.088 

Locus 146 : 
2 alleles
3.6% missing data
   4   (0.851) 0.945 0.910 0.917 0.873 0.869 0.810 
   2   (0.149) 0.055 0.090 0.083 0.127 0.131 0.190 

Locus 147 : 
2 alleles
12.3% missing data
   2   (0.455) 0.731 0.446 0.386 0.519 0.325 0.376 
   1   (0.545) 0.269 0.554 0.614 0.481 0.675 0.624 

Locus 148 : 
2 alleles
12.3% missing data
   4   (0.904) 0.857 0.904 0.919 0.955 0.947 0.955 
   2   (0.096) 0.143 0.096 0.081 0.045 0.053 0.045 

Locus 149 : 
2 alleles
3.6% missing data
   1   (0.863) 0.957 0.879 0.864 0.884 0.932 0.870 
   4   (0.137) 0.043 0.121 0.136 0.116 0.068 0.130 

Locus 150 : 
2 alleles
4.3% missing data
   1   (0.893) 0.951 0.939 0.937 0.921 0.919 0.906 
   3   (0.107) 0.049 0.061 0.063 0.079 0.081 0.094 

Locus 151 : 
2 alleles
7.2% missing data
   3   (0.909) 0.947 0.927 0.953 0.959 0.802 0.947 
   1   (0.091) 0.053 0.073 0.047 0.041 0.198 0.053 

Locus 152 : 
2 alleles
2.9% missing data
   4   (0.922) 0.982 0.961 0.927 0.927 0.971 0.946 
   3   (0.078) 0.018 0.039 0.073 0.073 0.029 0.054 

Locus 153 : 
2 alleles
13.0% missing data
   3   (0.901) 0.969 0.931 0.924 0.911 0.954 0.921 
   1   (0.099) 0.031 0.069 0.076 0.089 0.046 0.079 

Locus 154 : 
2 alleles
10.9% missing data
   1   (0.858) 0.926 0.870 0.869 0.820 0.945 0.908 
   4   (0.142) 0.074 0.130 0.131 0.180 0.055 0.092 

Locus 155 : 
2 alleles
5.1% missing data
   2   (0.475) 0.754 0.496 0.525 0.467 0.373 0.441 
   4   (0.525) 0.246 0.504 0.475 0.533 0.627 0.559 

Locus 156 : 
2 alleles
12.3% missing data
   1   (0.783) 0.921 0.811 0.801 0.771 0.872 0.757 
   3   (0.217) 0.079 0.189 0.199 0.229 0.128 0.243 

Locus 157 : 
2 alleles
6.5% missing data
   2   (0.810) 0.933 0.833 0.847 0.756 0.685 0.909 
   1   (0.190) 0.067 0.167 0.153 0.244 0.315 0.091 

Locus 158 : 
2 alleles
15.9% missing data
   2   (0.871) 0.975 0.724 0.732 0.881 0.964 0.947 
   3   (0.129) 0.025 0.276 0.268 0.119 0.036 0.053 

Locus 159 : 
2 alleles
5.1% missing data
   1   (0.214) 0.092 0.147 0.165 0.192 0.226 0.273 
   3   (0.786) 0.908 0.853 0.835 0.808 0.774 0.727 

Locus 160 : 
2 alleles
14.5% missing data
   3   (0.880) 0.913 0.897 0.865 0.935 0.939 0.865 
   1   (0.120) 0.087 0.103 0.135 0.065 0.061 0.135 

Locus 161 : 
2 alleles
13.0% missing data
   3   (0.621) 0.858 0.588 0.548 0.617 0.727 0.603 
   1   (0.379) 0.142 0.412 0.452 0.383 0.273 0.397 

Locus 162 : 
2 alleles
2.2% missing data
   2   (0.910) 0.974 0.937 0.937 0.928 0.948 0.938 
   4   (0.090) 0.026 0.063 0.063 0.072 0.052 0.062 

Locus 163 : 
2 alleles
1.4% missing data
   2   (0.921) 0.985 0.922 0.929 0.921 0.981 0.957 
   1   (0.079) 0.015 0.078 0.071 0.079 0.019 0.043 

Locus 164 : 
2 alleles
18.8% missing data
   3   (0.379) 0.169 0.438 0.368 0.304 0.512 0.412 
   1   (0.621) 0.831 0.562 0.632 0.696 0.488 0.588 

Locus 165 : 
2 alleles
11.6% missing data
   2   (0.762) 0.372 0.843 0.841 0.852 0.669 0.762 
   4   (0.238) 0.628 0.157 0.159 0.148 0.331 0.238 

Locus 166 : 
2 alleles
3.6% missing data
   4   (0.893) 0.948 0.934 0.933 0.967 0.873 0.791 
   2   (0.107) 0.052 0.066 0.067 0.033 0.127 0.209 

Locus 167 : 
2 alleles
2.2% missing data
   2   (0.932) 0.995 0.859 0.823 0.917 0.993 0.986 
   4   (0.068) 0.005 0.141 0.177 0.083 0.007 0.014 

Locus 168 : 
2 alleles
13.8% missing data
   2   (0.919) 0.955 0.967 0.960 0.979 0.769 0.907 
   4   (0.081) 0.045 0.033 0.040 0.021 0.231 0.093 

Locus 169 : 
2 alleles
4.3% missing data
   2   (0.904) 0.935 0.963 0.956 0.948 0.897 0.883 
   4   (0.096) 0.065 0.037 0.044 0.052 0.103 0.117 

Locus 170 : 
2 alleles
4.3% missing data
   1   (0.448) 0.186 0.486 0.446 0.446 0.278 0.593 
   2   (0.552) 0.814 0.514 0.554 0.554 0.722 0.407 

Locus 171 : 
2 alleles
2.9% missing data
   2   (0.765) 0.627 0.828 0.839 0.814 0.690 0.795 
   3   (0.235) 0.373 0.172 0.161 0.186 0.310 0.205 

Locus 172 : 
2 alleles
8.0% missing data
   2   (0.844) 0.964 0.814 0.757 0.836 0.938 0.901 
   4   (0.156) 0.036 0.186 0.243 0.164 0.062 0.099 

Locus 173 : 
2 alleles
5.1% missing data
   2   (0.694) 0.593 0.777 0.767 0.696 0.739 0.653 
   4   (0.306) 0.407 0.223 0.233 0.304 0.261 0.347 

Locus 174 : 
2 alleles
4.3% missing data
   4   (0.909) 0.983 0.938 0.925 0.931 0.946 0.918 
   2   (0.091) 0.017 0.062 0.075 0.069 0.054 0.082 

Locus 175 : 
2 alleles
13.0% missing data
   3   (0.928) 0.984 0.957 0.938 0.903 0.984 0.969 
   1   (0.072) 0.016 0.043 0.062 0.097 0.016 0.031 

Locus 176 : 
2 alleles
10.1% missing data
   1   (0.536) 0.200 0.574 0.623 0.634 0.551 0.487 
   3   (0.464) 0.800 0.426 0.377 0.366 0.449 0.513 

Locus 177 : 
2 alleles
4.3% missing data
   2   (0.733) 0.603 0.744 0.765 0.833 0.647 0.749 
   1   (0.267) 0.397 0.256 0.235 0.167 0.353 0.251 

Locus 178 : 
2 alleles
1.4% missing data
   1   (0.736) 0.564 0.638 0.692 0.842 0.837 0.762 
   4   (0.264) 0.436 0.362 0.308 0.158 0.163 0.238 

Locus 179 : 
2 alleles
10.9% missing data
   3   (0.897) 0.967 0.927 0.916 0.917 0.934 0.921 
   1   (0.103) 0.033 0.073 0.084 0.083 0.066 0.079 

Locus 180 : 
2 alleles
2.2% missing data
   1   (0.893) 0.971 0.940 0.917 0.882 0.961 0.885 
   4   (0.107) 0.029 0.060 0.083 0.118 0.039 0.115 

Locus 181 : 
2 alleles
15.9% missing data
   2   (0.887) 0.971 0.900 0.882 0.887 0.960 0.905 
   3   (0.113) 0.029 0.100 0.118 0.113 0.040 0.095 

Locus 182 : 
2 alleles
1.4% missing data
   1   (0.899) 0.947 0.928 0.920 0.906 0.930 0.955 
   3   (0.101) 0.053 0.072 0.080 0.094 0.070 0.045 

Locus 183 : 
2 alleles
10.1% missing data
   1   (0.884) 0.950 0.925 0.917 0.916 0.914 0.887 
   3   (0.116) 0.050 0.075 0.083 0.084 0.086 0.113 

Locus 184 : 
2 alleles
2.2% missing data
   4   (0.848) 0.970 0.825 0.846 0.714 0.963 0.925 
   2   (0.152) 0.030 0.175 0.154 0.286 0.037 0.075 

Locus 185 : 
2 alleles
12.3% missing data
   2   (0.829) 0.953 0.833 0.839 0.797 0.909 0.870 
   4   (0.171) 0.047 0.167 0.161 0.203 0.091 0.130 

Locus 186 : 
2 alleles
9.4% missing data
   2   (0.904) 0.942 0.942 0.954 0.958 0.906 0.877 
   4   (0.096) 0.058 0.058 0.046 0.042 0.094 0.123 

Locus 187 : 
2 alleles
9.4% missing data
   2   (0.880) 0.768 0.926 0.923 0.962 0.812 0.858 
   4   (0.120) 0.232 0.074 0.077 0.038 0.188 0.142 

Locus 188 : 
2 alleles
3.6% missing data
   3   (0.721) 0.823 0.827 0.783 0.771 0.605 0.639 
   4   (0.279) 0.177 0.173 0.217 0.229 0.395 0.361 

Locus 189 : 
2 alleles
5.1% missing data
   2   (0.805) 0.928 0.877 0.845 0.818 0.856 0.723 
   4   (0.195) 0.072 0.123 0.155 0.182 0.144 0.277 

Locus 190 : 
2 alleles
3.6% missing data
   2   (0.692) 0.682 0.755 0.715 0.614 0.814 0.708 
   4   (0.308) 0.318 0.245 0.285 0.386 0.186 0.292 

Locus 191 : 
2 alleles
4.3% missing data
   2   (0.910) 0.958 0.927 0.945 0.948 0.909 0.944 
   4   (0.090) 0.042 0.073 0.055 0.052 0.091 0.056 

Locus 192 : 
2 alleles
12.3% missing data
   1   (0.766) 0.677 0.668 0.775 0.829 0.887 0.793 
   3   (0.234) 0.323 0.332 0.225 0.171 0.113 0.207 

Locus 193 : 
2 alleles
8.0% missing data
   4   (0.516) 0.188 0.529 0.563 0.521 0.449 0.605 
   2   (0.484) 0.812 0.471 0.437 0.479 0.551 0.395 

Locus 194 : 
2 alleles
13.0% missing data
   1   (0.905) 0.979 0.844 0.848 0.965 0.969 0.871 
   4   (0.095) 0.021 0.156 0.152 0.035 0.031 0.129 

Locus 195 : 
2 alleles
4.3% missing data
   4   (0.910) 0.671 0.962 0.963 0.948 0.949 0.946 
   2   (0.090) 0.329 0.038 0.037 0.052 0.051 0.054 

Locus 196 : 
2 alleles
15.9% missing data
   3   (0.723) 0.846 0.779 0.771 0.750 0.718 0.644 
   1   (0.277) 0.154 0.221 0.229 0.250 0.282 0.356 

Locus 197 : 
2 alleles
13.0% missing data
   4   (0.727) 0.840 0.747 0.758 0.769 0.575 0.758 
   2   (0.273) 0.160 0.253 0.242 0.231 0.425 0.242 

Locus 198 : 
2 alleles
12.3% missing data
   1   (0.901) 0.969 0.937 0.941 0.889 0.945 0.941 
   4   (0.099) 0.031 0.063 0.059 0.111 0.055 0.059 

Locus 199 : 
2 alleles
13.0% missing data
   1   (0.782) 0.728 0.804 0.836 0.830 0.772 0.792 
   3   (0.218) 0.272 0.196 0.164 0.170 0.228 0.208 

Locus 200 : 
2 alleles
2.9% missing data
   4   (0.882) 0.963 0.890 0.902 0.844 0.932 0.950 
   2   (0.118) 0.037 0.110 0.098 0.156 0.068 0.050 

Locus 201 : 
2 alleles
3.6% missing data
   4   (0.201) 0.070 0.163 0.163 0.193 0.276 0.154 
   3   (0.799) 0.930 0.837 0.837 0.807 0.724 0.846 

Locus 202 : 
2 alleles
15.2% missing data
   1   (0.521) 0.763 0.383 0.420 0.440 0.698 0.622 
   3   (0.479) 0.237 0.617 0.580 0.560 0.302 0.378 

Locus 203 : 
2 alleles
14.5% missing data
   2   (0.671) 0.888 0.599 0.592 0.716 0.655 0.699 
   1   (0.329) 0.112 0.401 0.408 0.284 0.345 0.301 

Locus 204 : 
2 alleles
0.7% missing data
   4   (0.876) 0.832 0.929 0.920 0.891 0.929 0.923 
   1   (0.124) 0.168 0.071 0.080 0.109 0.071 0.077 

Locus 205 : 
2 alleles
2.9% missing data
   4   (0.116) 0.009 0.221 0.236 0.283 0.012 0.023 
   2   (0.884) 0.991 0.779 0.764 0.717 0.988 0.977 

Locus 206 : 
2 alleles
3.6% missing data
   4   (0.872) 0.742 0.881 0.866 0.888 0.967 0.933 
   2   (0.128) 0.258 0.119 0.134 0.112 0.033 0.067 

Locus 207 : 
2 alleles
13.8% missing data
   2   (0.921) 0.983 0.950 0.916 0.881 0.978 0.972 
   4   (0.079) 0.017 0.050 0.084 0.119 0.022 0.028 

Locus 208 : 
2 alleles
5.1% missing data
   3   (0.349) 0.176 0.245 0.320 0.434 0.247 0.397 
   4   (0.651) 0.824 0.755 0.680 0.566 0.753 0.603 

Locus 209 : 
2 alleles
16.7% missing data
   4   (0.738) 0.909 0.759 0.756 0.747 0.681 0.765 
   2   (0.262) 0.091 0.241 0.244 0.253 0.319 0.235 

Locus 210 : 
2 alleles
9.4% missing data
   1   (0.347) 0.199 0.272 0.270 0.335 0.467 0.402 
   3   (0.653) 0.801 0.728 0.730 0.665 0.533 0.598 

Locus 211 : 
2 alleles
11.6% missing data
   1   (0.917) 0.965 0.961 0.964 0.939 0.953 0.911 
   3   (0.083) 0.035 0.039 0.036 0.061 0.047 0.089 

Locus 212 : 
2 alleles
7.2% missing data
   3   (0.452) 0.326 0.451 0.452 0.602 0.172 0.489 
   4   (0.548) 0.674 0.549 0.548 0.398 0.828 0.511 

Locus 213 : 
2 alleles
3.6% missing data
   2   (0.548) 0.793 0.520 0.500 0.552 0.491 0.565 
   4   (0.452) 0.207 0.480 0.500 0.448 0.509 0.435 

Locus 214 : 
2 alleles
6.5% missing data
   1   (0.821) 0.644 0.888 0.896 0.849 0.802 0.866 
   3   (0.179) 0.356 0.112 0.104 0.151 0.198 0.134 

Locus 215 : 
2 alleles
5.8% missing data
   4   (0.840) 0.983 0.667 0.632 0.719 0.974 0.958 
   2   (0.160) 0.017 0.333 0.368 0.281 0.026 0.042 

Locus 216 : 
2 alleles
2.2% missing data
   2   (0.942) 0.995 0.942 0.875 0.914 0.994 0.988 
   4   (0.058) 0.005 0.058 0.125 0.086 0.006 0.012 

Locus 217 : 
2 alleles
4.3% missing data
   2   (0.781) 0.891 0.813 0.782 0.789 0.781 0.815 
   4   (0.219) 0.109 0.187 0.218 0.211 0.219 0.185 

Locus 218 : 
2 alleles
10.1% missing data
   2   (0.586) 0.839 0.574 0.578 0.556 0.593 0.572 
   4   (0.414) 0.161 0.426 0.422 0.444 0.407 0.428 

Locus 219 : 
2 alleles
14.5% missing data
   2   (0.789) 0.890 0.810 0.862 0.863 0.751 0.687 
   4   (0.211) 0.110 0.190 0.138 0.137 0.249 0.313 

Locus 220 : 
2 alleles
17.4% missing data
   4   (0.852) 0.983 0.807 0.801 0.599 0.975 0.959 
   3   (0.148) 0.017 0.193 0.199 0.401 0.025 0.041 

Locus 221 : 
2 alleles
2.9% missing data
   2   (0.096) 0.022 0.058 0.085 0.107 0.038 0.061 
   4   (0.904) 0.978 0.942 0.915 0.893 0.962 0.939 

Locus 222 : 
2 alleles
4.3% missing data
   2   (0.925) 0.986 0.930 0.922 0.942 0.983 0.954 
   4   (0.075) 0.014 0.070 0.078 0.058 0.017 0.046 

Locus 223 : 
2 alleles
13.0% missing data
   2   (0.885) 0.902 0.899 0.897 0.926 0.934 0.909 
   4   (0.115) 0.098 0.101 0.103 0.074 0.066 0.091 

Locus 224 : 
2 alleles
12.3% missing data
   1   (0.873) 0.941 0.937 0.940 0.940 0.785 0.794 
   3   (0.127) 0.059 0.063 0.060 0.060 0.215 0.206 

Locus 225 : 
2 alleles
10.9% missing data
   3   (0.698) 0.867 0.538 0.676 0.746 0.795 0.711 
   1   (0.302) 0.133 0.462 0.324 0.254 0.205 0.289 

Locus 226 : 
2 alleles
11.6% missing data
   3   (0.833) 0.945 0.910 0.886 0.809 0.892 0.781 
   1   (0.167) 0.055 0.090 0.114 0.191 0.108 0.219 

Locus 227 : 
2 alleles
6.5% missing data
   1   (0.840) 0.915 0.836 0.875 0.897 0.835 0.847 
   3   (0.160) 0.085 0.164 0.125 0.103 0.165 0.153 

Locus 228 : 
2 alleles
18.1% missing data
   2   (0.925) 0.977 0.962 0.953 0.962 0.957 0.911 
   4   (0.075) 0.023 0.038 0.047 0.038 0.043 0.089 

Locus 229 : 
2 alleles
3.6% missing data
   2   (0.797) 0.867 0.867 0.859 0.842 0.584 0.815 
   4   (0.203) 0.133 0.133 0.141 0.158 0.416 0.185 

Locus 230 : 
2 alleles
12.3% missing data
   4   (0.810) 0.914 0.860 0.896 0.898 0.739 0.679 
   2   (0.190) 0.086 0.140 0.104 0.102 0.261 0.321 

Locus 231 : 
2 alleles
2.2% missing data
   2   (0.659) 0.857 0.656 0.700 0.631 0.826 0.566 
   4   (0.341) 0.143 0.344 0.300 0.369 0.174 0.434 

Locus 232 : 
2 alleles
4.3% missing data
   3   (0.455) 0.499 0.500 0.402 0.403 0.406 0.528 
   4   (0.545) 0.501 0.500 0.598 0.597 0.594 0.472 

Locus 233 : 
2 alleles
7.2% missing data
   3   (0.880) 0.893 0.951 0.953 0.933 0.666 0.883 
   4   (0.120) 0.107 0.049 0.047 0.067 0.334 0.117 

Locus 234 : 
2 alleles
2.9% missing data
   4   (0.857) 0.963 0.905 0.880 0.833 0.945 0.828 
   2   (0.143) 0.037 0.095 0.120 0.167 0.055 0.172 

Locus 235 : 
2 alleles
6.5% missing data
   2   (0.697) 0.599 0.732 0.714 0.761 0.788 0.652 
   1   (0.303) 0.401 0.268 0.286 0.239 0.212 0.348 

Locus 236 : 
2 alleles
6.5% missing data
   4   (0.530) 0.784 0.605 0.523 0.455 0.420 0.555 
   1   (0.470) 0.216 0.395 0.477 0.545 0.580 0.445 

Locus 237 : 
2 alleles
3.6% missing data
   4   (0.724) 0.890 0.726 0.720 0.678 0.806 0.749 
   1   (0.276) 0.110 0.274 0.280 0.322 0.194 0.251 

Locus 238 : 
2 alleles
18.8% missing data
   1   (0.211) 0.086 0.213 0.180 0.197 0.125 0.244 
   3   (0.789) 0.914 0.787 0.820 0.803 0.875 0.756 

Locus 239 : 
2 alleles
4.3% missing data
   3   (0.889) 0.969 0.928 0.924 0.921 0.900 0.899 
   4   (0.111) 0.031 0.072 0.076 0.079 0.100 0.101 

Locus 240 : 
2 alleles
1.4% missing data
   2   (0.735) 0.827 0.859 0.839 0.809 0.435 0.656 
   3   (0.265) 0.173 0.141 0.161 0.191 0.565 0.344 

Locus 241 : 
2 alleles
8.7% missing data
   1   (0.876) 0.963 0.874 0.891 0.924 0.880 0.908 
   3   (0.124) 0.037 0.126 0.109 0.076 0.120 0.092 

Locus 242 : 
2 alleles
2.2% missing data
   3   (0.846) 0.930 0.847 0.843 0.904 0.775 0.871 
   1   (0.154) 0.070 0.153 0.157 0.096 0.225 0.129 

Locus 243 : 
2 alleles
10.9% missing data
   3   (0.497) 0.673 0.498 0.554 0.683 0.263 0.323 
   1   (0.503) 0.327 0.502 0.446 0.317 0.737 0.677 

Locus 244 : 
2 alleles
5.8% missing data
   2   (0.862) 0.960 0.863 0.848 0.853 0.940 0.915 
   4   (0.138) 0.040 0.137 0.152 0.147 0.060 0.085 

Locus 245 : 
2 alleles
2.9% missing data
   2   (0.840) 0.956 0.839 0.855 0.901 0.845 0.809 
   4   (0.160) 0.044 0.161 0.145 0.099 0.155 0.191 

Locus 246 : 
2 alleles
4.3% missing data
   4   (0.780) 0.782 0.810 0.831 0.827 0.895 0.702 
   2   (0.220) 0.218 0.190 0.169 0.173 0.105 0.298 

Locus 247 : 
2 alleles
14.5% missing data
   2   (0.681) 0.843 0.696 0.683 0.699 0.541 0.714 
   4   (0.319) 0.157 0.304 0.317 0.301 0.459 0.286 

Locus 248 : 
2 alleles
8.0% missing data
   2   (0.156) 0.337 0.105 0.123 0.108 0.131 0.107 
   3   (0.844) 0.663 0.895 0.877 0.892 0.869 0.893 

Locus 249 : 
2 alleles
13.8% missing data
   2   (0.934) 0.993 0.945 0.903 0.875 0.991 0.983 
   1   (0.066) 0.007 0.055 0.097 0.125 0.009 0.017 

Locus 250 : 
2 alleles
1.4% missing data
   2   (0.788) 0.709 0.848 0.790 0.829 0.824 0.815 
   3   (0.212) 0.291 0.152 0.210 0.171 0.176 0.185 

Locus 251 : 
2 alleles
5.1% missing data
   3   (0.347) 0.651 0.364 0.284 0.392 0.171 0.299 
   4   (0.653) 0.349 0.636 0.716 0.608 0.829 0.701 

Locus 252 : 
2 alleles
15.9% missing data
   2   (0.263) 0.222 0.204 0.262 0.255 0.226 0.279 
   4   (0.737) 0.778 0.796 0.738 0.745 0.774 0.721 

Locus 253 : 
2 alleles
15.2% missing data
   4   (0.874) 0.947 0.917 0.936 0.919 0.908 0.799 
   2   (0.126) 0.053 0.083 0.064 0.081 0.092 0.201 

Locus 254 : 
2 alleles
8.0% missing data
   1   (0.319) 0.152 0.219 0.260 0.435 0.244 0.329 
   2   (0.681) 0.848 0.781 0.740 0.565 0.756 0.671 

Locus 255 : 
2 alleles
16.7% missing data
   1   (0.652) 0.619 0.590 0.544 0.736 0.474 0.752 
   2   (0.348) 0.381 0.410 0.456 0.264 0.526 0.248 

Locus 256 : 
2 alleles
7.2% missing data
   1   (0.674) 0.289 0.743 0.750 0.744 0.708 0.656 
   2   (0.326) 0.711 0.257 0.250 0.256 0.292 0.344 

Locus 257 : 
2 alleles
10.9% missing data
   1   (0.921) 0.977 0.963 0.953 0.945 0.942 0.939 
   2   (0.079) 0.023 0.037 0.047 0.055 0.058 0.061 

Locus 258 : 
2 alleles
15.9% missing data
   3   (0.917) 0.940 0.950 0.960 0.972 0.910 0.891 
   1   (0.083) 0.060 0.050 0.040 0.028 0.090 0.109 

Locus 259 : 
2 alleles
10.9% missing data
   2   (0.854) 0.799 0.906 0.833 0.791 0.957 0.929 
   4   (0.146) 0.201 0.094 0.167 0.209 0.043 0.071 

Locus 260 : 
2 alleles
11.6% missing data
   1   (0.853) 0.960 0.763 0.835 0.872 0.931 0.911 
   3   (0.147) 0.040 0.237 0.165 0.128 0.069 0.089 

Locus 261 : 
2 alleles
15.9% missing data
   1   (0.495) 0.554 0.466 0.436 0.515 0.443 0.518 
   3   (0.505) 0.446 0.534 0.564 0.485 0.557 0.482 

Locus 262 : 
2 alleles
13.8% missing data
   4   (0.123) 0.035 0.074 0.076 0.176 0.077 0.082 
   2   (0.877) 0.965 0.926 0.924 0.824 0.923 0.918 

Locus 263 : 
2 alleles
1.4% missing data
   1   (0.906) 0.967 0.944 0.951 0.940 0.880 0.932 
   2   (0.094) 0.033 0.056 0.049 0.060 0.120 0.068 

Locus 264 : 
2 alleles
3.6% missing data
   2   (0.962) 0.940 0.994 0.995 0.996 0.729 0.976 
   4   (0.038) 0.060 0.006 0.005 0.004 0.271 0.024 

Locus 265 : 
2 alleles
7.2% missing data
   3   (0.714) 0.662 0.555 0.650 0.803 0.839 0.756 
   2   (0.286) 0.338 0.445 0.350 0.197 0.161 0.244 

Locus 266 : 
2 alleles
5.1% missing data
   2   (0.499) 0.722 0.333 0.423 0.540 0.475 0.568 
   4   (0.501) 0.278 0.667 0.577 0.460 0.525 0.432 

Locus 267 : 
2 alleles
2.9% missing data
   2   (0.916) 0.981 0.887 0.856 0.947 0.968 0.955 
   4   (0.084) 0.019 0.113 0.144 0.053 0.032 0.045 

Locus 268 : 
2 alleles
15.2% missing data
   1   (0.201) 0.092 0.177 0.157 0.226 0.096 0.243 
   3   (0.799) 0.908 0.823 0.843 0.774 0.904 0.757 

Locus 269 : 
2 alleles
4.3% missing data
   1   (0.893) 0.981 0.945 0.926 0.768 0.968 0.942 
   3   (0.107) 0.019 0.055 0.074 0.232 0.032 0.058 

Locus 270 : 
2 alleles
6.5% missing data
   4   (0.912) 0.962 0.942 0.925 0.955 0.903 0.941 
   1   (0.088) 0.038 0.058 0.075 0.045 0.097 0.059 

Locus 271 : 
2 alleles
2.2% missing data
   2   (0.893) 0.947 0.932 0.956 0.960 0.841 0.819 
   4   (0.107) 0.053 0.068 0.044 0.040 0.159 0.181 

Locus 272 : 
2 alleles
2.9% missing data
   4   (0.849) 0.928 0.883 0.906 0.864 0.909 0.821 
   2   (0.151) 0.072 0.117 0.094 0.136 0.091 0.179 

Locus 273 : 
2 alleles
1.4% missing data
   2   (0.866) 0.961 0.847 0.832 0.912 0.940 0.858 
   4   (0.134) 0.039 0.153 0.168 0.088 0.060 0.142 

Locus 274 : 
2 alleles
8.0% missing data
   1   (0.135) 0.076 0.093 0.078 0.155 0.111 0.096 
   3   (0.865) 0.924 0.907 0.922 0.845 0.889 0.904 

Locus 275 : 
2 alleles
2.9% missing data
   1   (0.614) 0.283 0.729 0.674 0.552 0.657 0.675 
   4   (0.386) 0.717 0.271 0.326 0.448 0.343 0.325 

Locus 276 : 
2 alleles
18.1% missing data
   2   (0.349) 0.163 0.456 0.387 0.292 0.363 0.302 
   3   (0.651) 0.837 0.544 0.613 0.708 0.637 0.698 

Locus 277 : 
2 alleles
10.9% missing data
   1   (0.907) 0.978 0.864 0.933 0.946 0.963 0.910 
   4   (0.093) 0.022 0.136 0.067 0.054 0.037 0.090 

Locus 278 : 
2 alleles
3.6% missing data
   3   (0.786) 0.953 0.840 0.824 0.740 0.906 0.685 
   1   (0.214) 0.047 0.160 0.176 0.260 0.094 0.315 

Locus 279 : 
2 alleles
3.6% missing data
   1   (0.873) 0.956 0.848 0.864 0.920 0.947 0.864 
   3   (0.127) 0.044 0.152 0.136 0.080 0.053 0.136 

Locus 280 : 
2 alleles
2.2% missing data
   3   (0.162) 0.113 0.127 0.108 0.124 0.280 0.117 
   4   (0.838) 0.887 0.873 0.892 0.876 0.720 0.883 

Locus 281 : 
2 alleles
14.5% missing data
   1   (0.740) 0.837 0.774 0.787 0.711 0.813 0.749 
   2   (0.260) 0.163 0.226 0.213 0.289 0.187 0.251 

Locus 282 : 
2 alleles
18.1% missing data
   3   (0.822) 0.844 0.845 0.837 0.861 0.912 0.759 
   4   (0.178) 0.156 0.155 0.163 0.139 0.088 0.241 

Locus 283 : 
2 alleles
5.1% missing data
   1   (0.897) 0.964 0.950 0.944 0.915 0.948 0.864 
   2   (0.103) 0.036 0.050 0.056 0.085 0.052 0.136 

Locus 284 : 
2 alleles
5.1% missing data
   1   (0.886) 0.869 0.907 0.914 0.868 0.971 0.946 
   2   (0.114) 0.131 0.093 0.086 0.132 0.029 0.054 

Locus 285 : 
2 alleles
10.9% missing data
   4   (0.913) 0.967 0.960 0.958 0.964 0.930 0.836 
   2   (0.087) 0.033 0.040 0.042 0.036 0.070 0.164 

Locus 286 : 
2 alleles
8.0% missing data
   4   (0.351) 0.250 0.360 0.306 0.285 0.516 0.339 
   2   (0.649) 0.750 0.640 0.694 0.715 0.484 0.661 

Locus 287 : 
2 alleles
14.5% missing data
   1   (0.383) 0.175 0.366 0.379 0.468 0.584 0.248 
   3   (0.617) 0.825 0.634 0.621 0.532 0.416 0.752 

Locus 288 : 
2 alleles
2.2% missing data
   2   (0.059) 0.005 0.070 0.085 0.101 0.006 0.012 
   3   (0.941) 0.995 0.930 0.915 0.899 0.994 0.988 

Locus 289 : 
2 alleles
15.9% missing data
   4   (0.912) 0.895 0.932 0.906 0.861 0.990 0.980 
   2   (0.088) 0.105 0.068 0.094 0.139 0.010 0.020 

Locus 290 : 
2 alleles
6.5% missing data
   2   (0.873) 0.909 0.951 0.942 0.940 0.780 0.781 
   4   (0.127) 0.091 0.049 0.058 0.060 0.220 0.219 

Locus 291 : 
2 alleles
18.1% missing data
   4   (0.893) 0.962 0.932 0.919 0.861 0.956 0.941 
   2   (0.107) 0.038 0.068 0.081 0.139 0.044 0.059 

Locus 292 : 
2 alleles
7.2% missing data
   2   (0.709) 0.908 0.730 0.721 0.571 0.808 0.795 
   4   (0.291) 0.092 0.270 0.279 0.429 0.192 0.205 

Locus 293 : 
2 alleles
3.6% missing data
   1   (0.905) 0.992 0.881 0.868 0.700 0.990 0.981 
   3   (0.095) 0.008 0.119 0.132 0.300 0.010 0.019 

Locus 294 : 
2 alleles
10.9% missing data
   2   (0.852) 0.737 0.890 0.906 0.916 0.913 0.823 
   1   (0.148) 0.263 0.110 0.094 0.084 0.087 0.177 

Locus 295 : 
2 alleles
5.1% missing data
   1   (0.794) 0.929 0.813 0.841 0.713 0.903 0.807 
   2   (0.206) 0.071 0.187 0.159 0.287 0.097 0.193 

Locus 296 : 
2 alleles
5.8% missing data
   1   (0.644) 0.372 0.739 0.749 0.807 0.292 0.590 
   3   (0.356) 0.628 0.261 0.251 0.193 0.708 0.410 

Locus 297 : 
2 alleles
4.3% missing data
   4   (0.922) 0.966 0.954 0.958 0.974 0.906 0.914 
   2   (0.078) 0.034 0.046 0.042 0.026 0.094 0.086 

Locus 298 : 
2 alleles
11.6% missing data
   2   (0.648) 0.846 0.673 0.641 0.736 0.521 0.568 
   4   (0.352) 0.154 0.327 0.359 0.264 0.479 0.432 

Locus 299 : 
2 alleles
8.0% missing data
   2   (0.214) 0.210 0.175 0.183 0.288 0.096 0.161 
   4   (0.786) 0.790 0.825 0.817 0.712 0.904 0.839 

Locus 300 : 
2 alleles
3.6% missing data
   2   (0.806) 0.938 0.871 0.836 0.779 0.882 0.774 
   4   (0.194) 0.062 0.129 0.164 0.221 0.118 0.226 

Locus 301 : 
2 alleles
5.8% missing data
   2   (0.503) 0.616 0.476 0.499 0.553 0.393 0.504 
   4   (0.497) 0.384 0.524 0.501 0.447 0.607 0.496 

Locus 302 : 
2 alleles
13.8% missing data
   4   (0.470) 0.681 0.411 0.519 0.486 0.532 0.379 
   3   (0.530) 0.319 0.589 0.481 0.514 0.468 0.621 

Locus 303 : 
2 alleles
6.5% missing data
   4   (0.898) 0.938 0.944 0.941 0.927 0.910 0.915 
   2   (0.102) 0.062 0.056 0.059 0.073 0.090 0.085 

Locus 304 : 
2 alleles
14.5% missing data
   3   (0.919) 0.977 0.963 0.963 0.946 0.948 0.903 
   1   (0.081) 0.023 0.037 0.037 0.054 0.052 0.097 

Locus 305 : 
2 alleles
2.2% missing data
   4   (0.831) 0.797 0.870 0.857 0.776 0.954 0.874 
   3   (0.169) 0.203 0.130 0.143 0.224 0.046 0.126 

Locus 306 : 
2 alleles
5.1% missing data
   2   (0.914) 0.958 0.972 0.966 0.954 0.912 0.880 
   3   (0.086) 0.042 0.028 0.034 0.046 0.088 0.120 

Locus 307 : 
2 alleles
13.0% missing data
   3   (0.753) 0.904 0.747 0.715 0.766 0.730 0.809 
   1   (0.247) 0.096 0.253 0.285 0.234 0.270 0.191 

Locus 308 : 
2 alleles
5.1% missing data
   3   (0.916) 0.967 0.926 0.939 0.950 0.912 0.954 
   1   (0.084) 0.033 0.074 0.061 0.050 0.088 0.046 

Locus 309 : 
2 alleles
2.2% missing data
   2   (0.801) 0.920 0.909 0.900 0.798 0.849 0.646 
   3   (0.199) 0.080 0.091 0.100 0.202 0.151 0.354 

Locus 310 : 
2 alleles
5.8% missing data
   4   (0.882) 0.901 0.909 0.908 0.940 0.834 0.909 
   2   (0.118) 0.099 0.091 0.092 0.060 0.166 0.091 

Locus 311 : 
2 alleles
15.2% missing data
   3   (0.845) 0.917 0.846 0.846 0.933 0.848 0.775 
   1   (0.155) 0.083 0.154 0.154 0.067 0.152 0.225 

Locus 312 : 
2 alleles
5.1% missing data
   2   (0.890) 0.974 0.844 0.841 0.931 0.966 0.896 
   3   (0.110) 0.026 0.156 0.159 0.069 0.034 0.104 

Locus 313 : 
2 alleles
2.2% missing data
   3   (0.099) 0.029 0.052 0.069 0.077 0.051 0.103 
   4   (0.901) 0.971 0.948 0.931 0.923 0.949 0.897 

Locus 314 : 
2 alleles
9.4% missing data
   2   (0.922) 0.986 0.866 0.939 0.946 0.974 0.954 
   4   (0.078) 0.014 0.134 0.061 0.054 0.026 0.046 

Locus 315 : 
2 alleles
2.2% missing data
   2   (0.623) 0.651 0.597 0.616 0.515 0.792 0.717 
   4   (0.377) 0.349 0.403 0.384 0.485 0.208 0.283 

Locus 316 : 
2 alleles
2.9% missing data
   1   (0.924) 0.989 0.842 0.894 0.944 0.984 0.976 
   3   (0.076) 0.011 0.158 0.106 0.056 0.016 0.024 

Locus 317 : 
2 alleles
5.8% missing data
   4   (0.912) 0.945 0.943 0.960 0.965 0.932 0.890 
   2   (0.088) 0.055 0.057 0.040 0.035 0.068 0.110 

Locus 318 : 
2 alleles
6.5% missing data
   2   (0.896) 0.875 0.897 0.880 0.924 0.975 0.945 
   4   (0.104) 0.125 0.103 0.120 0.076 0.025 0.055 

Locus 319 : 
2 alleles
4.3% missing data
   2   (0.640) 0.799 0.666 0.636 0.728 0.570 0.557 
   4   (0.360) 0.201 0.334 0.364 0.272 0.430 0.443 

Locus 320 : 
2 alleles
5.1% missing data
   2   (0.380) 0.353 0.327 0.353 0.495 0.219 0.392 
   4   (0.620) 0.647 0.673 0.647 0.505 0.781 0.608 

Locus 321 : 
2 alleles
10.9% missing data
   2   (0.843) 0.907 0.926 0.927 0.844 0.780 0.833 
   4   (0.157) 0.093 0.074 0.073 0.156 0.220 0.167 

Locus 322 : 
2 alleles
6.5% missing data
   1   (0.264) 0.146 0.211 0.202 0.227 0.269 0.349 
   3   (0.736) 0.854 0.789 0.798 0.773 0.731 0.651 

Locus 323 : 
2 alleles
18.8% missing data
   3   (0.930) 0.955 0.978 0.979 0.983 0.888 0.886 
   1   (0.070) 0.045 0.022 0.021 0.017 0.112 0.114 

Locus 324 : 
2 alleles
3.6% missing data
   3   (0.797) 0.762 0.777 0.762 0.759 0.915 0.897 
   1   (0.203) 0.238 0.223 0.238 0.241 0.085 0.103 

Locus 325 : 
2 alleles
14.5% missing data
   1   (0.859) 0.898 0.911 0.880 0.903 0.883 0.842 
   3   (0.141) 0.102 0.089 0.120 0.097 0.117 0.158 

Locus 326 : 
2 alleles
13.8% missing data
   4   (0.617) 0.220 0.628 0.603 0.710 0.596 0.646 
   2   (0.383) 0.780 0.372 0.397 0.290 0.404 0.354 

Locus 327 : 
2 alleles
5.8% missing data
   1   (0.148) 0.293 0.101 0.121 0.114 0.057 0.140 
   3   (0.852) 0.707 0.899 0.879 0.886 0.943 0.860 

Locus 328 : 
2 alleles
0.7% missing data
   4   (0.878) 0.973 0.928 0.901 0.929 0.918 0.756 
   2   (0.122) 0.027 0.072 0.099 0.071 0.082 0.244 

Locus 329 : 
2 alleles
5.1% missing data
   4   (0.354) 0.138 0.409 0.358 0.394 0.248 0.351 
   2   (0.646) 0.862 0.591 0.642 0.606 0.752 0.649 

Locus 330 : 
2 alleles
3.6% missing data
   3   (0.905) 0.953 0.973 0.973 0.970 0.874 0.719 
   1   (0.095) 0.047 0.027 0.027 0.030 0.126 0.281 

Locus 331 : 
2 alleles
15.2% missing data
   4   (0.910) 0.931 0.968 0.974 0.980 0.776 0.787 
   2   (0.090) 0.069 0.032 0.026 0.020 0.224 0.213 

Locus 332 : 
2 alleles
6.5% missing data
   1   (0.283) 0.164 0.288 0.205 0.212 0.535 0.279 
   3   (0.717) 0.836 0.712 0.795 0.788 0.465 0.721 

Locus 333 : 
2 alleles
5.1% missing data
   4   (0.910) 0.971 0.848 0.909 0.937 0.959 0.970 
   1   (0.090) 0.029 0.152 0.091 0.063 0.041 0.030 

Locus 334 : 
2 alleles
2.2% missing data
   1   (0.909) 0.958 0.937 0.934 0.941 0.839 0.966 
   3   (0.091) 0.042 0.063 0.066 0.059 0.161 0.034 

Locus 335 : 
2 alleles
15.9% missing data
   1   (0.893) 0.899 0.920 0.898 0.875 0.970 0.962 
   2   (0.107) 0.101 0.080 0.102 0.125 0.030 0.038 

Locus 336 : 
2 alleles
15.9% missing data
   4   (0.920) 0.977 0.891 0.923 0.945 0.969 0.962 
   1   (0.080) 0.023 0.109 0.077 0.055 0.031 0.038 

Locus 337 : 
2 alleles
13.0% missing data
   2   (0.561) 0.725 0.527 0.514 0.591 0.594 0.559 
   4   (0.439) 0.275 0.473 0.486 0.409 0.406 0.441 

Locus 338 : 
2 alleles
13.8% missing data
   3   (0.851) 0.854 0.846 0.901 0.925 0.850 0.816 
   1   (0.149) 0.146 0.154 0.099 0.075 0.150 0.184 

Locus 339 : 
2 alleles
5.1% missing data
   1   (0.682) 0.350 0.731 0.697 0.798 0.654 0.627 
   3   (0.318) 0.650 0.269 0.303 0.202 0.346 0.373 

Locus 340 : 
2 alleles
1.4% missing data
   4   (0.905) 0.975 0.905 0.895 0.956 0.950 0.909 
   2   (0.095) 0.025 0.095 0.105 0.044 0.050 0.091 

Locus 341 : 
2 alleles
13.0% missing data
   4   (0.886) 0.973 0.906 0.879 0.905 0.944 0.893 
   1   (0.114) 0.027 0.094 0.121 0.095 0.056 0.107 

Locus 342 : 
2 alleles
6.5% missing data
   2   (0.752) 0.613 0.723 0.754 0.828 0.854 0.749 
   3   (0.248) 0.387 0.277 0.246 0.172 0.146 0.251 

Locus 343 : 
2 alleles
10.1% missing data
   2   (0.825) 0.947 0.847 0.779 0.858 0.910 0.785 
   4   (0.175) 0.053 0.153 0.221 0.142 0.090 0.215 

Locus 344 : 
2 alleles
11.6% missing data
   1   (0.910) 0.969 0.937 0.940 0.957 0.941 0.895 
   3   (0.090) 0.031 0.063 0.060 0.043 0.059 0.105 

Locus 345 : 
2 alleles
15.9% missing data
   4   (0.844) 0.812 0.882 0.883 0.893 0.836 0.855 
   2   (0.156) 0.188 0.118 0.117 0.107 0.164 0.145 

Locus 346 : 
2 alleles
5.8% missing data
   2   (0.896) 0.952 0.893 0.908 0.919 0.948 0.939 
   4   (0.104) 0.048 0.107 0.092 0.081 0.052 0.061 

Locus 347 : 
2 alleles
5.8% missing data
   2   (0.913) 0.978 0.962 0.959 0.904 0.967 0.904 
   4   (0.087) 0.022 0.038 0.041 0.096 0.033 0.096 

Locus 348 : 
2 alleles
1.4% missing data
   3   (0.882) 0.962 0.871 0.883 0.889 0.897 0.954 
   2   (0.118) 0.038 0.129 0.117 0.111 0.103 0.046 

Locus 349 : 
2 alleles
4.3% missing data
   4   (0.931) 0.937 0.963 0.980 0.985 0.888 0.916 
   2   (0.069) 0.063 0.037 0.020 0.015 0.112 0.084 

Locus 350 : 
2 alleles
5.1% missing data
   1   (0.907) 0.983 0.850 0.897 0.915 0.972 0.962 
   3   (0.093) 0.017 0.150 0.103 0.085 0.028 0.038 

Locus 351 : 
2 alleles
14.5% missing data
   1   (0.584) 0.300 0.646 0.624 0.610 0.686 0.566 
   3   (0.416) 0.700 0.354 0.376 0.390 0.314 0.434 

Locus 352 : 
2 alleles
2.2% missing data
   3   (0.909) 0.974 0.911 0.916 0.935 0.964 0.943 
   1   (0.091) 0.026 0.089 0.084 0.065 0.036 0.057 

Locus 353 : 
2 alleles
2.2% missing data
   3   (0.857) 0.970 0.846 0.877 0.827 0.938 0.893 
   1   (0.143) 0.030 0.154 0.123 0.173 0.062 0.107 

Locus 354 : 
2 alleles
0.7% missing data
   2   (0.894) 0.979 0.936 0.928 0.869 0.956 0.918 
   4   (0.106) 0.021 0.064 0.072 0.131 0.044 0.082 

Locus 355 : 
2 alleles
13.8% missing data
   3   (0.890) 0.966 0.934 0.932 0.910 0.935 0.861 
   1   (0.110) 0.034 0.066 0.068 0.090 0.065 0.139 

Locus 356 : 
2 alleles
11.6% missing data
   2   (0.925) 0.974 0.938 0.904 0.955 0.980 0.951 
   4   (0.075) 0.026 0.062 0.096 0.045 0.020 0.049 

Locus 357 : 
2 alleles
3.6% missing data
   4   (0.887) 0.911 0.919 0.951 0.974 0.813 0.765 
   2   (0.113) 0.089 0.081 0.049 0.026 0.187 0.235 

Locus 358 : 
2 alleles
5.8% missing data
   2   (0.745) 0.832 0.750 0.782 0.850 0.727 0.661 
   4   (0.255) 0.168 0.250 0.218 0.150 0.273 0.339 

Locus 359 : 
2 alleles
1.4% missing data
   3   (0.913) 0.976 0.882 0.847 0.938 0.977 0.971 
   1   (0.087) 0.024 0.118 0.153 0.062 0.023 0.029 

Locus 360 : 
2 alleles
2.9% missing data
   3   (0.901) 0.958 0.884 0.931 0.929 0.930 0.945 
   1   (0.099) 0.042 0.116 0.069 0.071 0.070 0.055 

Locus 361 : 
2 alleles
5.1% missing data
   1   (0.389) 0.722 0.440 0.414 0.374 0.225 0.315 
   3   (0.611) 0.278 0.560 0.586 0.626 0.775 0.685 

Locus 362 : 
2 alleles
4.3% missing data
   1   (0.879) 0.807 0.883 0.930 0.941 0.939 0.874 
   2   (0.121) 0.193 0.117 0.070 0.059 0.061 0.126 

Locus 363 : 
2 alleles
4.3% missing data
   3   (0.920) 0.944 0.975 0.976 0.971 0.907 0.858 
   1   (0.080) 0.056 0.025 0.024 0.029 0.093 0.142 

Locus 364 : 
2 alleles
11.6% missing data
   2   (0.895) 0.862 0.949 0.940 0.929 0.898 0.919 
   4   (0.105) 0.138 0.051 0.060 0.071 0.102 0.081 

Locus 365 : 
2 alleles
2.9% missing data
   1   (0.815) 0.943 0.827 0.792 0.853 0.868 0.779 
   3   (0.185) 0.057 0.173 0.208 0.147 0.132 0.221 

Locus 366 : 
2 alleles
5.1% missing data
   4   (0.485) 0.488 0.461 0.446 0.503 0.360 0.542 
   2   (0.515) 0.512 0.539 0.554 0.497 0.640 0.458 

Locus 367 : 
2 alleles
9.4% missing data
   2   (0.919) 0.988 0.914 0.925 0.918 0.976 0.959 
   3   (0.081) 0.012 0.086 0.075 0.082 0.024 0.041 

Locus 368 : 
2 alleles
6.5% missing data
   2   (0.483) 0.771 0.482 0.494 0.451 0.525 0.397 
   4   (0.517) 0.229 0.518 0.506 0.549 0.475 0.603 

Locus 369 : 
2 alleles
5.8% missing data
   4   (0.913) 0.954 0.956 0.961 0.972 0.808 0.909 
   1   (0.087) 0.046 0.044 0.039 0.028 0.192 0.091 

Locus 370 : 
2 alleles
5.8% missing data
   2   (0.249) 0.095 0.175 0.201 0.230 0.163 0.395 
   4   (0.751) 0.905 0.825 0.799 0.770 0.837 0.605 

Locus 371 : 
2 alleles
1.4% missing data
   1   (0.865) 0.940 0.906 0.882 0.880 0.861 0.910 
   3   (0.135) 0.060 0.094 0.118 0.120 0.139 0.090 

Locus 372 : 
2 alleles
0.7% missing data
   1   (0.326) 0.120 0.301 0.340 0.370 0.191 0.369 
   3   (0.674) 0.880 0.699 0.660 0.630 0.809 0.631 

Locus 373 : 
2 alleles
2.2% missing data
   4   (0.931) 0.992 0.897 0.935 0.926 0.987 0.974 
   2   (0.069) 0.008 0.103 0.065 0.074 0.013 0.026 

Locus 374 : 
2 alleles
19.6% missing data
   2   (0.636) 0.756 0.542 0.582 0.596 0.694 0.743 
   4   (0.364) 0.244 0.458 0.418 0.404 0.306 0.257 

Locus 375 : 
2 alleles
15.9% missing data
   2   (0.912) 0.948 0.940 0.889 0.933 0.969 0.942 
   4   (0.088) 0.052 0.060 0.111 0.067 0.031 0.058 

Locus 376 : 
2 alleles
2.2% missing data
   2   (0.889) 0.929 0.929 0.925 0.952 0.718 0.916 
   3   (0.111) 0.071 0.071 0.075 0.048 0.282 0.084 

Locus 377 : 
2 alleles
4.3% missing data
   1   (0.586) 0.713 0.518 0.440 0.658 0.409 0.681 
   3   (0.414) 0.287 0.482 0.560 0.342 0.591 0.319 

Locus 378 : 
2 alleles
15.9% missing data
   2   (0.199) 0.036 0.260 0.231 0.395 0.056 0.090 
   4   (0.801) 0.964 0.740 0.769 0.605 0.944 0.910 

Locus 379 : 
2 alleles
14.5% missing data
   2   (0.652) 0.566 0.691 0.638 0.691 0.712 0.632 
   4   (0.348) 0.434 0.309 0.362 0.309 0.288 0.368 

Locus 380 : 
2 alleles
2.9% missing data
   2   (0.894) 0.941 0.946 0.947 0.948 0.843 0.867 
   4   (0.106) 0.059 0.054 0.053 0.052 0.157 0.133 

Locus 381 : 
2 alleles
7.2% missing data
   4   (0.869) 0.879 0.829 0.893 0.919 0.888 0.920 
   2   (0.131) 0.121 0.171 0.107 0.081 0.112 0.080 

Locus 382 : 
2 alleles
5.8% missing data
   4   (0.896) 0.726 0.908 0.940 0.942 0.958 0.937 
   2   (0.104) 0.274 0.092 0.060 0.058 0.042 0.063 

Locus 383 : 
2 alleles
14.5% missing data
   1   (0.285) 0.088 0.218 0.327 0.451 0.149 0.224 
   3   (0.715) 0.912 0.782 0.673 0.549 0.851 0.776 

Locus 384 : 
2 alleles
8.7% missing data
   1   (0.873) 0.947 0.904 0.907 0.896 0.877 0.901 
   3   (0.127) 0.053 0.096 0.093 0.104 0.123 0.099 

Locus 385 : 
2 alleles
10.9% missing data
   2   (0.894) 0.918 0.955 0.935 0.920 0.930 0.897 
   4   (0.106) 0.082 0.045 0.065 0.080 0.070 0.103 

Locus 386 : 
2 alleles
11.6% missing data
   2   (0.862) 0.920 0.927 0.924 0.883 0.910 0.799 
   1   (0.138) 0.080 0.073 0.076 0.117 0.090 0.201 

Locus 387 : 
2 alleles
7.2% missing data
   2   (0.811) 0.818 0.872 0.870 0.894 0.772 0.730 
   3   (0.189) 0.182 0.128 0.130 0.106 0.228 0.270 

Locus 388 : 
2 alleles
6.5% missing data
   3   (0.815) 0.723 0.784 0.849 0.842 0.888 0.871 
   1   (0.185) 0.277 0.216 0.151 0.158 0.112 0.129 

Locus 389 : 
2 alleles
4.3% missing data
   1   (0.791) 0.889 0.773 0.785 0.797 0.839 0.844 
   3   (0.209) 0.111 0.227 0.215 0.203 0.161 0.156 

Locus 390 : 
2 alleles
15.9% missing data
   1   (0.683) 0.765 0.602 0.636 0.650 0.780 0.780 
   3   (0.317) 0.235 0.398 0.364 0.350 0.220 0.220 

Locus 391 : 
2 alleles
4.3% missing data
   4   (0.739) 0.601 0.803 0.769 0.803 0.853 0.645 
   2   (0.261) 0.399 0.197 0.231 0.197 0.147 0.355 

Locus 392 : 
2 alleles
15.9% missing data
   3   (0.944) 0.764 0.986 0.983 0.989 0.934 0.939 
   1   (0.056) 0.236 0.014 0.017 0.011 0.066 0.061 

Locus 393 : 
2 alleles
15.2% missing data
   3   (0.890) 0.954 0.911 0.926 0.936 0.905 0.889 
   1   (0.110) 0.046 0.089 0.074 0.064 0.095 0.111 

Locus 394 : 
2 alleles
10.1% missing data
   2   (0.879) 0.947 0.897 0.907 0.926 0.932 0.842 
   4   (0.121) 0.053 0.103 0.093 0.074 0.068 0.158 

Locus 395 : 
2 alleles
11.6% missing data
   2   (0.298) 0.522 0.346 0.287 0.228 0.175 0.315 
   4   (0.702) 0.478 0.654 0.713 0.772 0.825 0.685 

Locus 396 : 
2 alleles
12.3% missing data
   3   (0.789) 0.601 0.836 0.852 0.893 0.836 0.692 
   1   (0.211) 0.399 0.164 0.148 0.107 0.164 0.308 

Locus 397 : 
2 alleles
6.5% missing data
   2   (0.519) 0.481 0.497 0.508 0.639 0.513 0.403 
   3   (0.481) 0.519 0.503 0.492 0.361 0.487 0.597 

Locus 398 : 
2 alleles
11.6% missing data
   2   (0.511) 0.833 0.401 0.378 0.476 0.612 0.534 
   4   (0.489) 0.167 0.599 0.622 0.524 0.388 0.466 

Locus 399 : 
2 alleles
2.9% missing data
   3   (0.908) 0.969 0.932 0.909 0.920 0.965 0.939 
   1   (0.092) 0.031 0.068 0.091 0.080 0.035 0.061 

Locus 400 : 
2 alleles
5.1% missing data
   1   (0.719) 0.894 0.684 0.658 0.784 0.666 0.729 
   3   (0.281) 0.106 0.316 0.342 0.216 0.334 0.271 

Locus 401 : 
2 alleles
13.0% missing data
   1   (0.838) 0.957 0.831 0.822 0.830 0.897 0.888 
   2   (0.162) 0.043 0.169 0.178 0.170 0.103 0.112 

Locus 402 : 
2 alleles
5.1% missing data
   2   (0.793) 0.546 0.808 0.865 0.904 0.819 0.725 
   4   (0.207) 0.454 0.192 0.135 0.096 0.181 0.275 

Locus 403 : 
2 alleles
3.6% missing data
   4   (0.846) 0.912 0.878 0.878 0.899 0.739 0.874 
   2   (0.154) 0.088 0.122 0.122 0.101 0.261 0.126 

Locus 404 : 
2 alleles
12.3% missing data
   2   (0.853) 0.713 0.893 0.901 0.908 0.845 0.892 
   4   (0.147) 0.287 0.107 0.099 0.092 0.155 0.108 

Locus 405 : 
2 alleles
2.2% missing data
   2   (0.742) 0.591 0.733 0.807 0.794 0.836 0.731 
   3   (0.258) 0.409 0.267 0.193 0.206 0.164 0.269 

Locus 406 : 
2 alleles
11.6% missing data
   2   (0.906) 0.943 0.947 0.960 0.965 0.844 0.880 
   4   (0.094) 0.057 0.053 0.040 0.035 0.156 0.120 

Locus 407 : 
2 alleles
3.6% missing data
   2   (0.816) 0.957 0.721 0.732 0.818 0.924 0.880 
   4   (0.184) 0.043 0.279 0.268 0.182 0.076 0.120 

Locus 408 : 
2 alleles
13.0% missing data
   2   (0.864) 0.944 0.884 0.904 0.929 0.890 0.796 
   4   (0.136) 0.056 0.116 0.096 0.071 0.110 0.204 

Locus 409 : 
2 alleles
2.2% missing data
   2   (0.119) 0.015 0.132 0.165 0.212 0.024 0.050 
   4   (0.881) 0.985 0.868 0.835 0.788 0.976 0.950 

Locus 410 : 
2 alleles
5.1% missing data
   2   (0.914) 0.972 0.937 0.958 0.958 0.948 0.854 
   4   (0.086) 0.028 0.063 0.042 0.042 0.052 0.146 

Locus 411 : 
2 alleles
18.1% missing data
   2   (0.865) 0.950 0.864 0.833 0.911 0.920 0.879 
   4   (0.135) 0.050 0.136 0.167 0.089 0.080 0.121 

Locus 412 : 
2 alleles
14.5% missing data
   1   (0.888) 0.934 0.899 0.869 0.881 0.959 0.949 
   2   (0.112) 0.066 0.101 0.131 0.119 0.041 0.051 

Locus 413 : 
2 alleles
14.5% missing data
   1   (0.936) 0.994 0.928 0.888 0.900 0.991 0.984 
   3   (0.064) 0.006 0.072 0.112 0.100 0.009 0.016 

Locus 414 : 
2 alleles
13.0% missing data
   4   (0.900) 0.976 0.931 0.915 0.885 0.968 0.928 
   2   (0.100) 0.024 0.069 0.085 0.115 0.032 0.072 

Locus 415 : 
2 alleles
3.6% missing data
   1   (0.131) 0.036 0.120 0.127 0.114 0.088 0.101 
   3   (0.869) 0.964 0.880 0.873 0.886 0.912 0.899 

Locus 416 : 
2 alleles
3.6% missing data
   3   (0.854) 0.947 0.879 0.886 0.840 0.920 0.886 
   1   (0.146) 0.053 0.121 0.114 0.160 0.080 0.114 

Locus 417 : 
2 alleles
10.1% missing data
   3   (0.906) 0.980 0.931 0.935 0.922 0.956 0.917 
   4   (0.094) 0.020 0.069 0.065 0.078 0.044 0.083 

Locus 418 : 
2 alleles
5.1% missing data
   2   (0.773) 0.903 0.756 0.803 0.812 0.886 0.697 
   4   (0.227) 0.097 0.244 0.197 0.188 0.114 0.303 

Locus 419 : 
2 alleles
2.9% missing data
   3   (0.726) 0.886 0.733 0.754 0.706 0.802 0.719 
   4   (0.274) 0.114 0.267 0.246 0.294 0.198 0.281 

Locus 420 : 
2 alleles
13.8% missing data
   1   (0.253) 0.275 0.283 0.274 0.175 0.296 0.202 
   4   (0.747) 0.725 0.717 0.726 0.825 0.704 0.798 

Locus 421 : 
2 alleles
11.6% missing data
   2   (0.934) 0.994 0.839 0.837 0.938 0.991 0.984 
   4   (0.066) 0.006 0.161 0.163 0.062 0.009 0.016 

Locus 422 : 
2 alleles
5.1% missing data
   2   (0.858) 0.593 0.855 0.827 0.864 0.956 0.945 
   4   (0.142) 0.407 0.145 0.173 0.136 0.044 0.055 

Locus 423 : 
2 alleles
14.5% missing data
   3   (0.646) 0.321 0.718 0.690 0.732 0.512 0.649 
   2   (0.354) 0.679 0.282 0.310 0.268 0.488 0.351 

Locus 424 : 
2 alleles
13.0% missing data
   2   (0.881) 0.961 0.906 0.923 0.935 0.857 0.882 
   4   (0.119) 0.039 0.094 0.077 0.065 0.143 0.118 

Locus 425 : 
2 alleles
2.9% missing data
   2   (0.888) 0.896 0.948 0.946 0.955 0.748 0.855 
   4   (0.112) 0.104 0.052 0.054 0.045 0.252 0.145 

Locus 426 : 
2 alleles
5.8% missing data
   3   (0.826) 0.967 0.722 0.698 0.799 0.952 0.898 
   2   (0.174) 0.033 0.278 0.302 0.201 0.048 0.102 

Locus 427 : 
2 alleles
18.8% missing data
   4   (0.888) 0.972 0.921 0.924 0.888 0.941 0.896 
   2   (0.112) 0.028 0.079 0.076 0.112 0.059 0.104 

Locus 428 : 
2 alleles
5.8% missing data
   2   (0.922) 0.961 0.953 0.959 0.974 0.936 0.912 
   4   (0.078) 0.039 0.047 0.041 0.026 0.064 0.088 

Locus 429 : 
2 alleles
15.2% missing data
   2   (0.739) 0.825 0.825 0.776 0.675 0.748 0.773 
   3   (0.261) 0.175 0.175 0.224 0.325 0.252 0.227 

Locus 430 : 
2 alleles
4.3% missing data
   4   (0.792) 0.674 0.797 0.838 0.814 0.871 0.831 
   2   (0.208) 0.326 0.203 0.162 0.186 0.129 0.169 

Locus 431 : 
2 alleles
2.9% missing data
   1   (0.340) 0.442 0.214 0.262 0.339 0.527 0.317 
   3   (0.660) 0.558 0.786 0.738 0.661 0.473 0.683 

Locus 432 : 
2 alleles
0.7% missing data
   1   (0.495) 0.729 0.491 0.467 0.486 0.362 0.512 
   4   (0.505) 0.271 0.509 0.533 0.514 0.638 0.488 

Locus 433 : 
2 alleles
13.8% missing data
   2   (0.827) 0.940 0.729 0.801 0.850 0.897 0.891 
   4   (0.173) 0.060 0.271 0.199 0.150 0.103 0.109 

Locus 434 : 
2 alleles
14.5% missing data
   3   (0.747) 0.618 0.734 0.765 0.801 0.868 0.740 
   2   (0.253) 0.382 0.266 0.235 0.199 0.132 0.260 

Locus 435 : 
2 alleles
3.6% missing data
   4   (0.806) 0.926 0.756 0.784 0.819 0.893 0.845 
   2   (0.194) 0.074 0.244 0.216 0.181 0.107 0.155 

Locus 436 : 
2 alleles
8.0% missing data
   4   (0.758) 0.928 0.790 0.817 0.749 0.784 0.712 
   2   (0.242) 0.072 0.210 0.183 0.251 0.216 0.288 

Locus 437 : 
2 alleles
2.9% missing data
   1   (0.919) 0.957 0.955 0.957 0.956 0.891 0.952 
   3   (0.081) 0.043 0.045 0.043 0.044 0.109 0.048 

Locus 438 : 
2 alleles
5.1% missing data
   2   (0.931) 0.994 0.911 0.857 0.875 0.992 0.986 
   4   (0.069) 0.006 0.089 0.143 0.125 0.008 0.014 

Locus 439 : 
2 alleles
2.2% missing data
   3   (0.905) 0.981 0.920 0.931 0.902 0.955 0.946 
   4   (0.095) 0.019 0.080 0.069 0.098 0.045 0.054 

Locus 440 : 
2 alleles
3.6% missing data
   3   (0.815) 0.936 0.842 0.838 0.758 0.928 0.812 
   1   (0.185) 0.064 0.158 0.162 0.242 0.072 0.188 

Locus 441 : 
2 alleles
1.4% missing data
   2   (0.892) 0.684 0.934 0.936 0.937 0.957 0.911 
   4   (0.108) 0.316 0.066 0.064 0.063 0.043 0.089 

Locus 442 : 
2 alleles
6.5% missing data
   3   (0.866) 0.977 0.898 0.876 0.793 0.955 0.900 
   1   (0.134) 0.023 0.102 0.124 0.207 0.045 0.100 

Locus 443 : 
2 alleles
2.2% missing data
   4   (0.679) 0.824 0.668 0.705 0.699 0.822 0.572 
   2   (0.321) 0.176 0.332 0.295 0.301 0.178 0.428 

Locus 444 : 
2 alleles
3.6% missing data
   3   (0.870) 0.923 0.891 0.904 0.889 0.924 0.895 
   2   (0.130) 0.077 0.109 0.096 0.111 0.076 0.105 

Locus 445 : 
2 alleles
13.8% missing data
   3   (0.421) 0.178 0.479 0.482 0.387 0.387 0.451 
   1   (0.579) 0.822 0.521 0.518 0.613 0.613 0.549 

Locus 446 : 
2 alleles
4.3% missing data
   1   (0.244) 0.078 0.258 0.327 0.227 0.161 0.257 
   3   (0.756) 0.922 0.742 0.673 0.773 0.839 0.743 

Locus 447 : 
2 alleles
5.1% missing data
   3   (0.712) 0.781 0.779 0.744 0.705 0.638 0.753 
   2   (0.288) 0.219 0.221 0.256 0.295 0.362 0.247 

Locus 448 : 
2 alleles
12.3% missing data
   1   (0.083) 0.017 0.117 0.067 0.100 0.019 0.032 
   3   (0.917) 0.983 0.883 0.933 0.900 0.981 0.968 

Locus 449 : 
2 alleles
5.1% missing data
   2   (0.406) 0.526 0.396 0.339 0.275 0.546 0.452 
   4   (0.594) 0.474 0.604 0.661 0.725 0.454 0.548 

Locus 450 : 
2 alleles
13.0% missing data
   2   (0.857) 0.890 0.900 0.930 0.921 0.565 0.866 
   4   (0.143) 0.110 0.100 0.070 0.079 0.435 0.134 

Locus 451 : 
2 alleles
2.9% missing data
   2   (0.816) 0.876 0.822 0.860 0.872 0.788 0.821 
   4   (0.184) 0.124 0.178 0.140 0.128 0.212 0.179 

Locus 452 : 
2 alleles
2.2% missing data
   2   (0.619) 0.693 0.617 0.631 0.630 0.614 0.620 
   4   (0.381) 0.307 0.383 0.369 0.370 0.386 0.380 

Locus 453 : 
2 alleles
8.0% missing data
   4   (0.340) 0.110 0.307 0.348 0.416 0.223 0.372 
   2   (0.660) 0.890 0.693 0.652 0.584 0.777 0.628 

Locus 454 : 
2 alleles
2.9% missing data
   4   (0.921) 0.981 0.957 0.941 0.918 0.974 0.949 
   2   (0.079) 0.019 0.043 0.059 0.082 0.026 0.051 

Locus 455 : 
2 alleles
11.6% missing data
   1   (0.909) 0.958 0.940 0.926 0.910 0.970 0.933 
   3   (0.091) 0.042 0.060 0.074 0.090 0.030 0.067 

Locus 456 : 
2 alleles
2.9% missing data
   4   (0.878) 0.922 0.854 0.906 0.933 0.863 0.919 
   2   (0.122) 0.078 0.146 0.094 0.067 0.137 0.081 

Locus 457 : 
2 alleles
11.6% missing data
   3   (0.910) 0.961 0.957 0.961 0.957 0.930 0.854 
   2   (0.090) 0.039 0.043 0.039 0.043 0.070 0.146 

Locus 458 : 
2 alleles
13.0% missing data
   1   (0.854) 0.773 0.896 0.894 0.851 0.929 0.907 
   3   (0.146) 0.227 0.104 0.106 0.149 0.071 0.093 

Locus 459 : 
2 alleles
12.3% missing data
   3   (0.934) 0.994 0.857 0.874 0.930 0.991 0.985 
   4   (0.066) 0.006 0.143 0.126 0.070 0.009 0.015 

Locus 460 : 
2 alleles
6.5% missing data
   1   (0.860) 0.823 0.889 0.897 0.910 0.849 0.888 
   3   (0.140) 0.177 0.111 0.103 0.090 0.151 0.112 

Locus 461 : 
2 alleles
7.2% missing data
   2   (0.780) 0.813 0.810 0.721 0.835 0.731 0.823 
   4   (0.220) 0.187 0.190 0.279 0.165 0.269 0.177 

Locus 462 : 
2 alleles
3.6% missing data
   2   (0.653) 0.867 0.690 0.716 0.625 0.733 0.562 
   4   (0.347) 0.133 0.310 0.284 0.375 0.267 0.438 

Locus 463 : 
2 alleles
8.0% missing data
   1   (0.673) 0.861 0.714 0.695 0.719 0.658 0.575 
   3   (0.327) 0.139 0.286 0.305 0.281 0.342 0.425 

Locus 464 : 
2 alleles
4.3% missing data
   3   (0.913) 0.971 0.950 0.952 0.946 0.900 0.941 
   1   (0.087) 0.029 0.050 0.048 0.054 0.100 0.059 

Locus 465 : 
2 alleles
15.9% missing data
   1   (0.913) 0.968 0.948 0.932 0.931 0.958 0.915 
   3   (0.087) 0.032 0.052 0.068 0.069 0.042 0.085 

Locus 466 : 
2 alleles
13.0% missing data
   3   (0.795) 0.892 0.833 0.815 0.791 0.892 0.770 
   1   (0.205) 0.108 0.167 0.185 0.209 0.108 0.230 

Locus 467 : 
2 alleles
11.6% missing data
   1   (0.829) 0.948 0.701 0.726 0.866 0.926 0.857 
   3   (0.171) 0.052 0.299 0.274 0.134 0.074 0.143 

Locus 468 : 
2 alleles
3.6% missing data
   1   (0.184) 0.064 0.224 0.239 0.147 0.123 0.150 
   3   (0.816) 0.936 0.776 0.761 0.853 0.877 0.850 

Locus 469 : 
2 alleles
5.8% missing data
   2   (0.915) 0.967 0.953 0.954 0.945 0.951 0.907 
   4   (0.085) 0.033 0.047 0.046 0.055 0.049 0.093 

Locus 470 : 
2 alleles
5.1% missing data
   2   (0.375) 0.577 0.406 0.354 0.348 0.322 0.319 
   4   (0.625) 0.423 0.594 0.646 0.652 0.678 0.681 

Locus 471 : 
2 alleles
5.8% missing data
   2   (0.527) 0.337 0.589 0.558 0.516 0.505 0.545 
   4   (0.473) 0.663 0.411 0.442 0.484 0.495 0.455 

Locus 472 : 
2 alleles
3.6% missing data
   3   (0.851) 0.954 0.851 0.852 0.877 0.905 0.880 
   4   (0.149) 0.046 0.149 0.148 0.123 0.095 0.120 

Locus 473 : 
2 alleles
2.9% missing data
   4   (0.884) 0.956 0.925 0.919 0.917 0.924 0.878 
   2   (0.116) 0.044 0.075 0.081 0.083 0.076 0.122 

Locus 474 : 
2 alleles
15.2% missing data
   1   (0.478) 0.443 0.593 0.564 0.455 0.419 0.428 
   3   (0.522) 0.557 0.407 0.436 0.545 0.581 0.572 

Locus 475 : 
2 alleles
11.6% missing data
   3   (0.885) 0.960 0.931 0.924 0.928 0.869 0.860 
   1   (0.115) 0.040 0.069 0.076 0.072 0.131 0.140 

Locus 476 : 
2 alleles
13.0% missing data
   4   (0.907) 0.991 0.796 0.794 0.862 0.987 0.979 
   2   (0.093) 0.009 0.204 0.206 0.138 0.013 0.021 

Locus 477 : 
2 alleles
15.2% missing data
   2   (0.195) 0.085 0.135 0.131 0.153 0.254 0.230 
   4   (0.805) 0.915 0.865 0.869 0.847 0.746 0.770 

Locus 478 : 
2 alleles
6.5% missing data
   4   (0.943) 0.996 0.957 0.926 0.876 0.994 0.988 
   2   (0.057) 0.004 0.043 0.074 0.124 0.006 0.012 

Locus 479 : 
2 alleles
11.6% missing data
   1   (0.867) 0.967 0.900 0.887 0.894 0.906 0.847 
   4   (0.133) 0.033 0.100 0.113 0.106 0.094 0.153 

Locus 480 : 
2 alleles
4.3% missing data
   1   (0.295) 0.213 0.350 0.307 0.526 0.112 0.124 
   3   (0.705) 0.787 0.650 0.693 0.474 0.888 0.876 

Locus 481 : 
2 alleles
2.2% missing data
   3   (0.888) 0.969 0.920 0.908 0.941 0.882 0.881 
   4   (0.112) 0.031 0.080 0.092 0.059 0.118 0.119 

Locus 482 : 
2 alleles
0.7% missing data
   2   (0.150) 0.086 0.094 0.089 0.101 0.189 0.171 
   4   (0.850) 0.914 0.906 0.911 0.899 0.811 0.829 

Locus 483 : 
2 alleles
13.0% missing data
   4   (0.751) 0.581 0.837 0.844 0.753 0.794 0.752 
   2   (0.249) 0.419 0.163 0.156 0.247 0.206 0.248 

Locus 484 : 
2 alleles
12.3% missing data
   3   (0.909) 0.960 0.951 0.948 0.919 0.955 0.929 
   1   (0.091) 0.040 0.049 0.052 0.081 0.045 0.071 

Locus 485 : 
2 alleles
13.0% missing data
   3   (0.848) 0.941 0.909 0.899 0.859 0.925 0.776 
   1   (0.152) 0.059 0.091 0.101 0.141 0.075 0.224 

Locus 486 : 
2 alleles
3.6% missing data
   4   (0.918) 0.758 0.954 0.938 0.943 0.974 0.968 
   2   (0.082) 0.242 0.046 0.062 0.057 0.026 0.032 

Locus 487 : 
2 alleles
2.9% missing data
   2   (0.144) 0.090 0.109 0.071 0.084 0.320 0.134 
   3   (0.856) 0.910 0.891 0.929 0.916 0.680 0.866 

Locus 488 : 
2 alleles
5.8% missing data
   2   (0.825) 0.948 0.849 0.849 0.804 0.891 0.844 
   4   (0.175) 0.052 0.151 0.151 0.196 0.109 0.156 

Locus 489 : 
2 alleles
12.3% missing data
   1   (0.486) 0.575 0.398 0.374 0.473 0.719 0.462 
   3   (0.514) 0.425 0.602 0.626 0.527 0.281 0.538 

Locus 490 : 
2 alleles
3.6% missing data
   2   (0.895) 0.954 0.929 0.947 0.934 0.898 0.896 
   4   (0.105) 0.046 0.071 0.053 0.066 0.102 0.104 

Locus 491 : 
2 alleles
5.1% missing data
   3   (0.075) 0.010 0.115 0.085 0.075 0.014 0.026 
   1   (0.925) 0.990 0.885 0.915 0.925 0.986 0.974 

Locus 492 : 
2 alleles
1.4% missing data
   1   (0.908) 0.974 0.900 0.921 0.959 0.959 0.901 
   3   (0.092) 0.026 0.100 0.079 0.041 0.041 0.099 

Locus 493 : 
2 alleles
10.9% missing data
   2   (0.858) 0.938 0.874 0.858 0.882 0.944 0.844 
   4   (0.142) 0.062 0.126 0.142 0.118 0.056 0.156 

Locus 494 : 
2 alleles
2.9% missing data
   4   (0.846) 0.923 0.800 0.893 0.930 0.766 0.839 
   3   (0.154) 0.077 0.200 0.107 0.070 0.234 0.161 

Locus 495 : 
2 alleles
14.5% missing data
   2   (0.812) 0.352 0.885 0.881 0.883 0.848 0.801 
   4   (0.188) 0.648 0.115 0.119 0.117 0.152 0.199 

Locus 496 : 
2 alleles
2.9% missing data
   4   (0.862) 0.958 0.881 0.893 0.898 0.882 0.870 
   2   (0.138) 0.042 0.119 0.107 0.102 0.118 0.130 

Locus 497 : 
2 alleles
4.3% missing data
   1   (0.850) 0.960 0.886 0.829 0.838 0.916 0.891 
   3   (0.150) 0.040 0.114 0.171 0.162 0.084 0.109 

Locus 498 : 
2 alleles
12.3% missing data
   3   (0.885) 0.967 0.883 0.900 0.906 0.912 0.930 
   2   (0.115) 0.033 0.117 0.100 0.094 0.088 0.070 

Locus 499 : 
2 alleles
4.3% missing data
   4   (0.920) 0.957 0.961 0.965 0.967 0.893 0.922 
   2   (0.080) 0.043 0.039 0.035 0.033 0.107 0.078 

Locus 500 : 
2 alleles
15.2% missing data
   1   (0.844) 0.949 0.895 0.891 0.888 0.901 0.720 
   3   (0.156) 0.051 0.105 0.109 0.112 0.099 0.280 

Locus 501 : 
2 alleles
1.4% missing data
   1   (0.698) 0.881 0.790 0.758 0.655 0.722 0.645 
   2   (0.302) 0.119 0.210 0.242 0.345 0.278 0.355 

Locus 502 : 
2 alleles
10.9% missing data
   2   (0.944) 0.995 0.952 0.939 0.901 0.992 0.987 
   4   (0.056) 0.005 0.048 0.061 0.099 0.008 0.013 

Locus 503 : 
2 alleles
16.7% missing data
   4   (0.828) 0.936 0.845 0.854 0.898 0.868 0.714 
   3   (0.172) 0.064 0.155 0.146 0.102 0.132 0.286 

Locus 504 : 
2 alleles
6.5% missing data
   1   (0.787) 0.881 0.856 0.820 0.771 0.888 0.719 
   3   (0.213) 0.119 0.144 0.180 0.229 0.112 0.281 

Locus 505 : 
2 alleles
11.6% missing data
   1   (0.392) 0.409 0.450 0.449 0.463 0.310 0.250 
   3   (0.608) 0.591 0.550 0.551 0.537 0.690 0.750 

Locus 506 : 
2 alleles
3.6% missing data
   4   (0.911) 0.982 0.896 0.895 0.950 0.976 0.904 
   2   (0.089) 0.018 0.104 0.105 0.050 0.024 0.096 

Locus 507 : 
2 alleles
5.8% missing data
   4   (0.613) 0.316 0.525 0.585 0.721 0.664 0.643 
   1   (0.387) 0.684 0.475 0.415 0.279 0.336 0.357 

Locus 508 : 
2 alleles
18.1% missing data
   3   (0.911) 0.985 0.943 0.908 0.895 0.966 0.951 
   4   (0.089) 0.015 0.057 0.092 0.105 0.034 0.049 

Locus 509 : 
2 alleles
17.4% missing data
   1   (0.835) 0.958 0.844 0.845 0.858 0.899 0.812 
   3   (0.165) 0.042 0.156 0.155 0.142 0.101 0.188 

Locus 510 : 
2 alleles
4.3% missing data
   1   (0.718) 0.909 0.786 0.770 0.718 0.732 0.609 
   4   (0.282) 0.091 0.214 0.230 0.282 0.268 0.391 

Locus 511 : 
2 alleles
15.9% missing data
   1   (0.907) 0.953 0.935 0.951 0.966 0.825 0.912 
   3   (0.093) 0.047 0.065 0.049 0.034 0.175 0.088 

Locus 512 : 
2 alleles
15.9% missing data
   3   (0.909) 0.817 0.934 0.951 0.940 0.963 0.952 
   1   (0.091) 0.183 0.066 0.049 0.060 0.037 0.048 

Locus 513 : 
2 alleles
3.6% missing data
   2   (0.762) 0.746 0.843 0.832 0.821 0.739 0.714 
   4   (0.238) 0.254 0.157 0.168 0.179 0.261 0.286 

Locus 514 : 
2 alleles
10.1% missing data
   1   (0.771) 0.933 0.761 0.811 0.796 0.860 0.691 
   3   (0.229) 0.067 0.239 0.189 0.204 0.140 0.309 

Locus 515 : 
2 alleles
3.6% missing data
   4   (0.874) 0.958 0.860 0.921 0.932 0.932 0.790 
   1   (0.126) 0.042 0.140 0.079 0.068 0.068 0.210 

Locus 516 : 
2 alleles
13.8% missing data
   2   (0.871) 0.975 0.831 0.836 0.892 0.918 0.901 
   4   (0.129) 0.025 0.169 0.164 0.108 0.082 0.099 

Locus 517 : 
2 alleles
3.6% missing data
   1   (0.740) 0.930 0.709 0.794 0.722 0.828 0.701 
   4   (0.260) 0.070 0.291 0.206 0.278 0.172 0.299 

Locus 518 : 
2 alleles
6.5% missing data
   4   (0.774) 0.899 0.838 0.825 0.765 0.789 0.762 
   3   (0.226) 0.101 0.162 0.175 0.235 0.211 0.238 

Locus 519 : 
2 alleles
2.9% missing data
   3   (0.730) 0.842 0.866 0.842 0.713 0.649 0.641 
   1   (0.270) 0.158 0.134 0.158 0.287 0.351 0.359 

Locus 520 : 
2 alleles
5.1% missing data
   3   (0.743) 0.208 0.910 0.902 0.883 0.455 0.553 
   4   (0.257) 0.792 0.090 0.098 0.117 0.545 0.447 

Locus 521 : 
2 alleles
3.6% missing data
   2   (0.903) 0.932 0.970 0.972 0.950 0.735 0.884 
   4   (0.097) 0.068 0.030 0.028 0.050 0.265 0.116 

Locus 522 : 
2 alleles
13.8% missing data
   2   (0.897) 0.985 0.842 0.830 0.873 0.979 0.963 
   4   (0.103) 0.015 0.158 0.170 0.127 0.021 0.037 

Locus 523 : 
2 alleles
7.2% missing data
   4   (0.875) 0.967 0.824 0.759 0.938 0.919 0.892 
   3   (0.125) 0.033 0.176 0.241 0.062 0.081 0.108 

Locus 524 : 
2 alleles
13.0% missing data
   1   (0.901) 0.965 0.948 0.942 0.950 0.916 0.867 
   3   (0.099) 0.035 0.052 0.058 0.050 0.084 0.133 

Locus 525 : 
2 alleles
8.0% missing data
   2   (0.925) 0.962 0.958 0.967 0.981 0.835 0.923 
   4   (0.075) 0.038 0.042 0.033 0.019 0.165 0.077 

Locus 526 : 
2 alleles
5.1% missing data
   2   (0.415) 0.473 0.456 0.449 0.385 0.301 0.428 
   3   (0.585) 0.527 0.544 0.551 0.615 0.699 0.572 

Locus 527 : 
2 alleles
5.1% missing data
   2   (0.873) 0.696 0.921 0.887 0.903 0.951 0.908 
   4   (0.127) 0.304 0.079 0.113 0.097 0.049 0.092 

Locus 528 : 
2 alleles
12.3% missing data
   4   (0.889) 0.963 0.806 0.898 0.926 0.898 0.954 
   1   (0.111) 0.037 0.194 0.102 0.074 0.102 0.046 

Locus 529 : 
2 alleles
12.3% missing data
   2   (0.891) 0.953 0.901 0.888 0.943 0.905 0.886 
   4   (0.109) 0.047 0.099 0.112 0.057 0.095 0.114 

Locus 530 : 
2 alleles
2.9% missing data
   1   (0.909) 0.980 0.939 0.952 0.900 0.957 0.940 
   4   (0.091) 0.020 0.061 0.048 0.100 0.043 0.060 

Locus 531 : 
2 alleles
4.3% missing data
   1   (0.743) 0.908 0.624 0.701 0.706 0.852 0.827 
   3   (0.257) 0.092 0.376 0.299 0.294 0.148 0.173 

Locus 532 : 
2 alleles
12.3% missing data
   1   (0.546) 0.887 0.383 0.360 0.394 0.802 0.686 
   4   (0.454) 0.113 0.617 0.640 0.606 0.198 0.314 

Locus 533 : 
2 alleles
5.1% missing data
   1   (0.880) 0.971 0.884 0.891 0.888 0.942 0.895 
   4   (0.120) 0.029 0.116 0.109 0.112 0.058 0.105 

Locus 534 : 
2 alleles
12.3% missing data
   2   (0.860) 0.965 0.781 0.802 0.882 0.949 0.912 
   4   (0.140) 0.035 0.219 0.198 0.118 0.051 0.088 

Locus 535 : 
2 alleles
17.4% missing data
   3   (0.689) 0.892 0.639 0.740 0.680 0.722 0.680 
   1   (0.311) 0.108 0.361 0.260 0.320 0.278 0.320 

Locus 536 : 
2 alleles
2.9% missing data
   1   (0.872) 0.941 0.938 0.927 0.873 0.908 0.860 
   3   (0.128) 0.059 0.062 0.073 0.127 0.092 0.140 

Locus 537 : 
2 alleles
3.6% missing data
   2   (0.429) 0.164 0.395 0.449 0.505 0.536 0.403 
   4   (0.571) 0.836 0.605 0.551 0.495 0.464 0.597 

Locus 538 : 
2 alleles
15.9% missing data
   3   (0.814) 0.885 0.842 0.871 0.887 0.831 0.736 
   1   (0.186) 0.115 0.158 0.129 0.113 0.169 0.264 

Locus 539 : 
2 alleles
13.8% missing data
   2   (0.806) 0.862 0.908 0.888 0.788 0.760 0.786 
   4   (0.194) 0.138 0.092 0.112 0.212 0.240 0.214 

Locus 540 : 
2 alleles
10.1% missing data
   2   (0.786) 0.626 0.838 0.839 0.849 0.870 0.712 
   4   (0.214) 0.374 0.162 0.161 0.151 0.130 0.288 

Locus 541 : 
2 alleles
11.6% missing data
   3   (0.619) 0.663 0.627 0.590 0.597 0.661 0.670 
   4   (0.381) 0.337 0.373 0.410 0.403 0.339 0.330 

Locus 542 : 
2 alleles
3.6% missing data
   1   (0.917) 0.952 0.964 0.972 0.975 0.800 0.895 
   3   (0.083) 0.048 0.036 0.028 0.025 0.200 0.105 

Locus 543 : 
2 alleles
10.1% missing data
   1   (0.925) 0.990 0.868 0.881 0.947 0.982 0.969 
   3   (0.075) 0.010 0.132 0.119 0.053 0.018 0.031 

Locus 544 : 
2 alleles
5.1% missing data
   1   (0.916) 0.969 0.961 0.958 0.940 0.965 0.894 
   3   (0.084) 0.031 0.039 0.042 0.060 0.035 0.106 

Locus 545 : 
2 alleles
2.9% missing data
   2   (0.833) 0.966 0.853 0.860 0.777 0.928 0.843 
   1   (0.167) 0.034 0.147 0.140 0.223 0.072 0.157 

Locus 546 : 
2 alleles
4.3% missing data
   2   (0.889) 0.938 0.895 0.918 0.905 0.947 0.920 
   4   (0.111) 0.062 0.105 0.082 0.095 0.053 0.080 

Locus 547 : 
2 alleles
5.8% missing data
   4   (0.744) 0.869 0.742 0.755 0.664 0.889 0.770 
   2   (0.256) 0.131 0.258 0.245 0.336 0.111 0.230 

Locus 548 : 
2 alleles
5.8% missing data
   3   (0.889) 0.936 0.918 0.919 0.945 0.915 0.867 
   1   (0.111) 0.064 0.082 0.081 0.055 0.085 0.133 

Locus 549 : 
2 alleles
2.9% missing data
   1   (0.109) 0.024 0.112 0.121 0.067 0.056 0.120 
   3   (0.891) 0.976 0.888 0.879 0.933 0.944 0.880 

Locus 550 : 
2 alleles
2.2% missing data
   1   (0.637) 0.843 0.649 0.595 0.648 0.537 0.677 
   4   (0.363) 0.157 0.351 0.405 0.352 0.463 0.323 

Locus 551 : 
2 alleles
2.9% missing data
   4   (0.905) 0.973 0.907 0.899 0.945 0.967 0.900 
   1   (0.095) 0.027 0.093 0.101 0.055 0.033 0.100 

Locus 552 : 
2 alleles
8.0% missing data
   2   (0.884) 0.983 0.805 0.864 0.846 0.971 0.953 
   4   (0.116) 0.017 0.195 0.136 0.154 0.029 0.047 

Locus 553 : 
2 alleles
10.1% missing data
   2   (0.833) 0.932 0.875 0.868 0.837 0.730 0.887 
   1   (0.167) 0.068 0.125 0.132 0.163 0.270 0.113 

Locus 554 : 
2 alleles
4.3% missing data
   1   (0.858) 0.911 0.899 0.928 0.935 0.840 0.731 
   3   (0.142) 0.089 0.101 0.072 0.065 0.160 0.269 

Locus 555 : 
2 alleles
11.6% missing data
   2   (0.870) 0.968 0.853 0.830 0.916 0.926 0.871 
   4   (0.130) 0.032 0.147 0.170 0.084 0.074 0.129 

Locus 556 : 
2 alleles
5.8% missing data
   4   (0.582) 0.391 0.758 0.763 0.790 0.184 0.365 
   2   (0.418) 0.609 0.242 0.237 0.210 0.816 0.635 

Locus 557 : 
2 alleles
14.5% missing data
   1   (0.835) 0.941 0.786 0.691 0.894 0.918 0.822 
   3   (0.165) 0.059 0.214 0.309 0.106 0.082 0.178 

Locus 558 : 
2 alleles
10.9% missing data
   1   (0.903) 0.734 0.958 0.950 0.953 0.876 0.936 
   2   (0.097) 0.266 0.042 0.050 0.047 0.124 0.064 

Locus 559 : 
2 alleles
2.2% missing data
   1   (0.914) 0.981 0.937 0.919 0.936 0.958 0.941 
   4   (0.086) 0.019 0.063 0.081 0.064 0.042 0.059 

Locus 560 : 
2 alleles
13.8% missing data
   2   (0.735) 0.612 0.685 0.777 0.824 0.637 0.781 
   4   (0.265) 0.388 0.315 0.223 0.176 0.363 0.219 

Locus 561 : 
2 alleles
5.8% missing data
   1   (0.500) 0.500 0.503 0.500 0.499 0.500 0.500 
   3   (0.500) 0.500 0.497 0.500 0.501 0.500 0.500 

Locus 562 : 
2 alleles
2.2% missing data
   2   (0.923) 0.974 0.918 0.945 0.965 0.963 0.947 
   4   (0.077) 0.026 0.082 0.055 0.035 0.037 0.053 

Locus 563 : 
2 alleles
1.4% missing data
   1   (0.887) 0.981 0.805 0.871 0.910 0.968 0.915 
   4   (0.113) 0.019 0.195 0.129 0.090 0.032 0.085 

Locus 564 : 
2 alleles
13.0% missing data
   4   (0.938) 0.994 0.892 0.875 0.937 0.992 0.985 
   3   (0.062) 0.006 0.108 0.125 0.063 0.008 0.015 

Locus 565 : 
2 alleles
1.4% missing data
   3   (0.884) 0.983 0.867 0.817 0.811 0.979 0.946 
   1   (0.116) 0.017 0.133 0.183 0.189 0.021 0.054 

Locus 566 : 
2 alleles
7.2% missing data
   1   (0.889) 0.948 0.898 0.905 0.936 0.927 0.887 
   3   (0.111) 0.052 0.102 0.095 0.064 0.073 0.113 

Locus 567 : 
2 alleles
10.9% missing data
   2   (0.713) 0.698 0.642 0.627 0.790 0.816 0.724 
   4   (0.287) 0.302 0.358 0.373 0.210 0.184 0.276 

Locus 568 : 
2 alleles
10.1% missing data
   3   (0.574) 0.521 0.602 0.684 0.540 0.561 0.582 
   4   (0.426) 0.479 0.398 0.316 0.460 0.439 0.418 

Locus 569 : 
2 alleles
12.3% missing data
   4   (0.853) 0.950 0.807 0.851 0.905 0.882 0.853 
   1   (0.147) 0.050 0.193 0.149 0.095 0.118 0.147 

Locus 570 : 
2 alleles
1.4% missing data
   2   (0.860) 0.681 0.908 0.885 0.917 0.935 0.850 
   3   (0.140) 0.319 0.092 0.115 0.083 0.065 0.150 

Locus 571 : 
2 alleles
16.7% missing data
   3   (0.922) 0.739 0.961 0.965 0.971 0.937 0.960 
   2   (0.078) 0.261 0.039 0.035 0.029 0.063 0.040 

Locus 572 : 
2 alleles
10.1% missing data
   2   (0.619) 0.501 0.624 0.651 0.728 0.635 0.548 
   1   (0.381) 0.499 0.376 0.349 0.272 0.365 0.452 

Locus 573 : 
2 alleles
13.8% missing data
   2   (0.730) 0.951 0.527 0.486 0.625 0.918 0.879 
   4   (0.270) 0.049 0.473 0.514 0.375 0.082 0.121 

Locus 574 : 
2 alleles
3.6% missing data
   3   (0.902) 0.963 0.910 0.934 0.966 0.912 0.868 
   1   (0.098) 0.037 0.090 0.066 0.034 0.088 0.132 

Locus 575 : 
2 alleles
12.3% missing data
   1   (0.906) 0.962 0.945 0.959 0.955 0.940 0.813 
   3   (0.094) 0.038 0.055 0.041 0.045 0.060 0.187 

Locus 576 : 
2 alleles
10.9% missing data
   1   (0.803) 0.805 0.757 0.731 0.813 0.929 0.862 
   4   (0.197) 0.195 0.243 0.269 0.187 0.071 0.138 

Locus 577 : 
2 alleles
4.3% missing data
   1   (0.912) 0.979 0.951 0.948 0.937 0.970 0.864 
   2   (0.088) 0.021 0.049 0.052 0.063 0.030 0.136 

Locus 578 : 
2 alleles
14.5% missing data
   2   (0.144) 0.051 0.084 0.093 0.150 0.077 0.192 
   4   (0.856) 0.949 0.916 0.907 0.850 0.923 0.808 

Locus 579 : 
2 alleles
15.2% missing data
   1   (0.920) 0.741 0.966 0.957 0.958 0.972 0.947 
   4   (0.080) 0.259 0.034 0.043 0.042 0.028 0.053 

Locus 580 : 
2 alleles
9.4% missing data
   2   (0.909) 0.939 0.962 0.965 0.969 0.818 0.882 
   4   (0.091) 0.061 0.038 0.035 0.031 0.182 0.118 

Locus 581 : 
2 alleles
5.1% missing data
   1   (0.835) 0.649 0.897 0.903 0.865 0.907 0.838 
   3   (0.165) 0.351 0.103 0.097 0.135 0.093 0.162 

Locus 582 : 
2 alleles
2.9% missing data
   3   (0.921) 0.964 0.951 0.955 0.968 0.960 0.890 
   1   (0.079) 0.036 0.049 0.045 0.032 0.040 0.110 

Locus 583 : 
2 alleles
4.3% missing data
   3   (0.095) 0.032 0.143 0.118 0.060 0.026 0.053 
   4   (0.905) 0.968 0.857 0.882 0.940 0.974 0.947 

Locus 584 : 
2 alleles
4.3% missing data
   3   (0.903) 0.400 0.966 0.960 0.970 0.914 0.904 
   2   (0.097) 0.600 0.034 0.040 0.030 0.086 0.096 

Locus 585 : 
2 alleles
6.5% missing data
   2   (0.418) 0.068 0.670 0.658 0.697 0.104 0.159 
   4   (0.582) 0.932 0.330 0.342 0.303 0.896 0.841 

Locus 586 : 
2 alleles
12.3% missing data
   1   (0.258) 0.124 0.186 0.175 0.273 0.242 0.317 
   3   (0.742) 0.876 0.814 0.825 0.727 0.758 0.683 

Locus 587 : 
2 alleles
1.4% missing data
   2   (0.856) 0.616 0.900 0.900 0.945 0.895 0.805 
   4   (0.144) 0.384 0.100 0.100 0.055 0.105 0.195 

Locus 588 : 
2 alleles
13.0% missing data
   2   (0.920) 0.964 0.974 0.969 0.963 0.828 0.932 
   1   (0.080) 0.036 0.026 0.031 0.037 0.172 0.068 

Locus 589 : 
2 alleles
16.7% missing data
   1   (0.662) 0.559 0.657 0.681 0.773 0.640 0.582 
   3   (0.338) 0.441 0.343 0.319 0.227 0.360 0.418 

Locus 590 : 
2 alleles
5.8% missing data
   3   (0.911) 0.977 0.958 0.953 0.942 0.936 0.894 
   2   (0.089) 0.023 0.042 0.047 0.058 0.064 0.106 

Locus 591 : 
2 alleles
1.4% missing data
   2   (0.918) 0.969 0.959 0.967 0.971 0.932 0.825 
   4   (0.082) 0.031 0.041 0.033 0.029 0.068 0.175 

Locus 592 : 
2 alleles
10.9% missing data
   4   (0.891) 0.974 0.882 0.876 0.893 0.957 0.937 
   2   (0.109) 0.026 0.118 0.124 0.107 0.043 0.063 

Locus 593 : 
2 alleles
13.8% missing data
   1   (0.845) 0.891 0.890 0.916 0.883 0.776 0.846 
   3   (0.155) 0.109 0.110 0.084 0.117 0.224 0.154 

Locus 594 : 
2 alleles
18.8% missing data
   1   (0.094) 0.016 0.082 0.093 0.138 0.027 0.042 
   4   (0.906) 0.984 0.918 0.907 0.862 0.973 0.958 

Locus 595 : 
2 alleles
10.1% missing data
   4   (0.899) 0.932 0.946 0.935 0.969 0.825 0.864 
   2   (0.101) 0.068 0.054 0.065 0.031 0.175 0.136 

Locus 596 : 
2 alleles
14.5% missing data
   2   (0.835) 0.662 0.860 0.886 0.891 0.911 0.837 
   4   (0.165) 0.338 0.140 0.114 0.109 0.089 0.163 

Locus 597 : 
2 alleles
12.3% missing data
   1   (0.264) 0.255 0.217 0.196 0.326 0.240 0.202 
   4   (0.736) 0.745 0.783 0.804 0.674 0.760 0.798 

Locus 598 : 
2 alleles
14.5% missing data
   1   (0.782) 0.665 0.773 0.839 0.868 0.783 0.772 
   3   (0.218) 0.335 0.227 0.161 0.132 0.217 0.228 

Locus 599 : 
2 alleles
13.0% missing data
   3   (0.675) 0.675 0.638 0.651 0.717 0.668 0.731 
   1   (0.325) 0.325 0.362 0.349 0.283 0.332 0.269 

Locus 600 : 
2 alleles
2.9% missing data
   3   (0.838) 0.727 0.850 0.842 0.865 0.932 0.882 
   4   (0.162) 0.273 0.150 0.158 0.135 0.068 0.118 

Locus 601 : 
2 alleles
14.5% missing data
   3   (0.208) 0.073 0.262 0.201 0.202 0.099 0.209 
   1   (0.792) 0.927 0.738 0.799 0.798 0.901 0.791 

Locus 602 : 
2 alleles
8.0% missing data
   1   (0.103) 0.131 0.145 0.127 0.120 0.015 0.026 
   3   (0.897) 0.869 0.855 0.873 0.880 0.985 0.974 

Locus 603 : 
2 alleles
5.1% missing data
   1   (0.847) 0.911 0.916 0.922 0.940 0.663 0.740 
   2   (0.153) 0.089 0.084 0.078 0.060 0.337 0.260 

Locus 604 : 
2 alleles
5.8% missing data
   3   (0.722) 0.598 0.773 0.802 0.768 0.807 0.633 
   1   (0.278) 0.402 0.227 0.198 0.232 0.193 0.367 

Locus 605 : 
2 alleles
7.2% missing data
   4   (0.840) 0.940 0.872 0.863 0.842 0.895 0.861 
   2   (0.160) 0.060 0.128 0.137 0.158 0.105 0.139 

Locus 606 : 
2 alleles
10.9% missing data
   1   (0.746) 0.564 0.824 0.781 0.789 0.762 0.746 
   2   (0.254) 0.436 0.176 0.219 0.211 0.238 0.254 

Locus 607 : 
2 alleles
5.1% missing data
   3   (0.828) 0.900 0.884 0.884 0.887 0.794 0.787 
   1   (0.172) 0.100 0.116 0.116 0.113 0.206 0.213 

Locus 608 : 
2 alleles
2.9% missing data
   3   (0.939) 0.995 0.879 0.897 0.922 0.994 0.988 
   4   (0.061) 0.005 0.121 0.103 0.078 0.006 0.012 

Locus 609 : 
2 alleles
6.5% missing data
   3   (0.927) 0.955 0.980 0.982 0.977 0.831 0.902 
   1   (0.073) 0.045 0.020 0.018 0.023 0.169 0.098 

Locus 610 : 
2 alleles
0.7% missing data
   1   (0.614) 0.536 0.550 0.587 0.588 0.770 0.649 
   3   (0.386) 0.464 0.450 0.413 0.412 0.230 0.351 

Locus 611 : 
2 alleles
3.6% missing data
   4   (0.819) 0.926 0.888 0.890 0.820 0.860 0.780 
   3   (0.181) 0.074 0.112 0.110 0.180 0.140 0.220 

Locus 612 : 
2 alleles
2.9% missing data
   2   (0.946) 0.996 0.937 0.940 0.907 0.994 0.989 
   4   (0.054) 0.004 0.063 0.060 0.093 0.006 0.011 

Locus 613 : 
2 alleles
8.0% missing data
   3   (0.084) 0.008 0.105 0.098 0.109 0.017 0.031 
   4   (0.916) 0.992 0.895 0.902 0.891 0.983 0.969 

Locus 614 : 
2 alleles
13.8% missing data
   3   (0.913) 0.932 0.959 0.964 0.969 0.803 0.907 
   1   (0.087) 0.068 0.041 0.036 0.031 0.197 0.093 

Locus 615 : 
2 alleles
2.9% missing data
   2   (0.800) 0.890 0.889 0.851 0.842 0.770 0.715 
   4   (0.200) 0.110 0.111 0.149 0.158 0.230 0.285 

Locus 616 : 
2 alleles
11.6% missing data
   3   (0.857) 0.947 0.798 0.865 0.924 0.880 0.860 
   4   (0.143) 0.053 0.202 0.135 0.076 0.120 0.140 

Locus 617 : 
2 alleles
0.7% missing data
   2   (0.917) 0.979 0.938 0.945 0.957 0.959 0.898 
   4   (0.083) 0.021 0.062 0.055 0.043 0.041 0.102 

Locus 618 : 
2 alleles
13.8% missing data
   1   (0.063) 0.008 0.093 0.121 0.083 0.008 0.015 
   3   (0.937) 0.992 0.907 0.879 0.917 0.992 0.985 

Locus 619 : 
2 alleles
0.7% missing data
   2   (0.843) 0.938 0.817 0.849 0.880 0.864 0.885 
   4   (0.157) 0.062 0.183 0.151 0.120 0.136 0.115 

Locus 620 : 
2 alleles
11.6% missing data
   1   (0.802) 0.936 0.784 0.819 0.848 0.883 0.719 
   4   (0.198) 0.064 0.216 0.181 0.152 0.117 0.281 

Locus 621 : 
2 alleles
15.2% missing data
   1   (0.890) 0.917 0.886 0.934 0.957 0.871 0.884 
   3   (0.110) 0.083 0.114 0.066 0.043 0.129 0.116 

Locus 622 : 
2 alleles
4.3% missing data
   3   (0.609) 0.800 0.613 0.580 0.636 0.706 0.526 
   1   (0.391) 0.200 0.387 0.420 0.364 0.294 0.474 

Locus 623 : 
2 alleles
6.5% missing data
   1   (0.906) 0.960 0.930 0.932 0.960 0.915 0.907 
   3   (0.094) 0.040 0.070 0.068 0.040 0.085 0.093 

Locus 624 : 
2 alleles
13.0% missing data
   3   (0.793) 0.817 0.777 0.772 0.836 0.701 0.880 
   4   (0.207) 0.183 0.223 0.228 0.164 0.299 0.120 

Locus 625 : 
2 alleles
11.6% missing data
   1   (0.781) 0.873 0.817 0.763 0.773 0.855 0.753 
   3   (0.219) 0.127 0.183 0.237 0.227 0.145 0.247 

Locus 626 : 
2 alleles
7.2% missing data
   1   (0.889) 0.956 0.919 0.924 0.930 0.932 0.857 
   2   (0.111) 0.044 0.081 0.076 0.070 0.068 0.143 

Locus 627 : 
2 alleles
16.7% missing data
   2   (0.296) 0.092 0.349 0.337 0.303 0.226 0.258 
   4   (0.704) 0.908 0.651 0.663 0.697 0.774 0.742 

Locus 628 : 
2 alleles
3.6% missing data
   1   (0.430) 0.175 0.445 0.389 0.533 0.308 0.447 
   3   (0.570) 0.825 0.555 0.611 0.467 0.692 0.553 

Locus 629 : 
2 alleles
10.9% missing data
   1   (0.878) 0.919 0.945 0.934 0.898 0.846 0.896 
   3   (0.122) 0.081 0.055 0.066 0.102 0.154 0.104 

Locus 630 : 
2 alleles
1.4% missing data
   2   (0.076) 0.019 0.053 0.063 0.041 0.028 0.076 
   4   (0.924) 0.981 0.947 0.937 0.959 0.972 0.924 

Locus 631 : 
2 alleles
15.2% missing data
   2   (0.868) 0.918 0.931 0.944 0.934 0.754 0.802 
   4   (0.132) 0.082 0.069 0.056 0.066 0.246 0.198 

Locus 632 : 
2 alleles
4.3% missing data
   4   (0.804) 0.958 0.651 0.799 0.775 0.939 0.850 
   1   (0.196) 0.042 0.349 0.201 0.225 0.061 0.150 

Locus 633 : 
2 alleles
6.5% missing data
   1   (0.905) 0.923 0.932 0.924 0.939 0.932 0.946 
   3   (0.095) 0.077 0.068 0.076 0.061 0.068 0.054 

Locus 634 : 
2 alleles
1.4% missing data
   4   (0.917) 0.852 0.947 0.956 0.968 0.945 0.949 
   2   (0.083) 0.148 0.053 0.044 0.032 0.055 0.051 

Locus 635 : 
2 alleles
11.6% missing data
   2   (0.123) 0.030 0.104 0.106 0.142 0.050 0.109 
   4   (0.877) 0.970 0.896 0.894 0.858 0.950 0.891 

Locus 636 : 
2 alleles
15.9% missing data
   1   (0.893) 0.964 0.914 0.910 0.892 0.949 0.933 
   3   (0.107) 0.036 0.086 0.090 0.108 0.051 0.067 

Locus 637 : 
2 alleles
10.9% missing data
   3   (0.898) 0.862 0.962 0.962 0.944 0.886 0.879 
   1   (0.102) 0.138 0.038 0.038 0.056 0.114 0.121 

Locus 638 : 
2 alleles
4.3% missing data
   4   (0.895) 0.985 0.902 0.842 0.764 0.982 0.973 
   2   (0.105) 0.015 0.098 0.158 0.236 0.018 0.027 

Locus 639 : 
2 alleles
10.9% missing data
   3   (0.738) 0.843 0.766 0.672 0.750 0.834 0.726 
   1   (0.262) 0.157 0.234 0.328 0.250 0.166 0.274 

Locus 640 : 
2 alleles
9.4% missing data
   2   (0.830) 0.909 0.905 0.880 0.887 0.794 0.767 
   1   (0.170) 0.091 0.095 0.120 0.113 0.206 0.233 

Locus 641 : 
2 alleles
6.5% missing data
   1   (0.902) 0.971 0.929 0.874 0.894 0.970 0.945 
   3   (0.098) 0.029 0.071 0.126 0.106 0.030 0.055 

Locus 642 : 
2 alleles
13.0% missing data
   1   (0.894) 0.982 0.866 0.906 0.907 0.963 0.925 
   4   (0.106) 0.018 0.134 0.094 0.093 0.037 0.075 

Locus 643 : 
2 alleles
1.4% missing data
   2   (0.660) 0.486 0.737 0.700 0.758 0.506 0.638 
   4   (0.340) 0.514 0.263 0.300 0.242 0.494 0.362 

Locus 644 : 
2 alleles
5.8% missing data
   3   (0.885) 0.961 0.935 0.928 0.927 0.892 0.869 
   4   (0.115) 0.039 0.065 0.072 0.073 0.108 0.131 

Locus 645 : 
2 alleles
2.2% missing data
   3   (0.895) 0.956 0.938 0.915 0.911 0.918 0.922 
   2   (0.105) 0.044 0.062 0.085 0.089 0.082 0.078 

Locus 646 : 
2 alleles
16.7% missing data
   3   (0.894) 0.908 0.965 0.965 0.935 0.826 0.868 
   2   (0.106) 0.092 0.035 0.035 0.065 0.174 0.132 

Locus 647 : 
2 alleles
1.4% missing data
   1   (0.845) 0.830 0.838 0.884 0.889 0.928 0.863 
   2   (0.155) 0.170 0.162 0.116 0.111 0.072 0.137 

Locus 648 : 
2 alleles
11.6% missing data
   4   (0.923) 0.987 0.933 0.940 0.887 0.979 0.973 
   2   (0.077) 0.013 0.067 0.060 0.113 0.021 0.027 

Locus 649 : 
2 alleles
8.7% missing data
   2   (0.359) 0.468 0.292 0.324 0.355 0.437 0.321 
   4   (0.641) 0.532 0.708 0.676 0.645 0.563 0.679 

Locus 650 : 
2 alleles
15.2% missing data
   2   (0.815) 0.609 0.838 0.857 0.909 0.842 0.795 
   3   (0.185) 0.391 0.162 0.143 0.091 0.158 0.205 

Locus 651 : 
2 alleles
9.4% missing data
   1   (0.123) 0.023 0.154 0.119 0.163 0.036 0.072 
   4   (0.877) 0.977 0.846 0.881 0.837 0.964 0.928 

Locus 652 : 
2 alleles
10.1% missing data
   2   (0.946) 0.995 0.929 0.955 0.921 0.993 0.988 
   4   (0.054) 0.005 0.071 0.045 0.079 0.007 0.012 

Locus 653 : 
2 alleles
13.0% missing data
   1   (0.895) 0.958 0.939 0.923 0.940 0.941 0.822 
   3   (0.105) 0.042 0.061 0.077 0.060 0.059 0.178 

Locus 654 : 
2 alleles
10.1% missing data
   3   (0.847) 0.954 0.886 0.868 0.873 0.864 0.859 
   1   (0.153) 0.046 0.114 0.132 0.127 0.136 0.141 

Locus 655 : 
2 alleles
1.4% missing data
   3   (0.939) 0.995 0.877 0.912 0.916 0.994 0.988 
   2   (0.061) 0.005 0.123 0.088 0.084 0.006 0.012 

Locus 656 : 
2 alleles
2.2% missing data
   3   (0.769) 0.518 0.575 0.685 0.828 0.926 0.861 
   4   (0.231) 0.482 0.425 0.315 0.172 0.074 0.139 

Locus 657 : 
2 alleles
13.8% missing data
   4   (0.627) 0.563 0.675 0.692 0.651 0.699 0.580 
   2   (0.373) 0.437 0.325 0.308 0.349 0.301 0.420 

Locus 658 : 
2 alleles
18.1% missing data
   4   (0.891) 0.955 0.882 0.936 0.944 0.917 0.888 
   2   (0.109) 0.045 0.118 0.064 0.056 0.083 0.112 

Locus 659 : 
2 alleles
5.1% missing data
   2   (0.851) 0.630 0.909 0.909 0.870 0.919 0.885 
   4   (0.149) 0.370 0.091 0.091 0.130 0.081 0.115 

Locus 660 : 
2 alleles
4.3% missing data
   4   (0.903) 0.970 0.943 0.922 0.897 0.926 0.958 
   2   (0.097) 0.030 0.057 0.078 0.103 0.074 0.042 

Locus 661 : 
2 alleles
13.8% missing data
   1   (0.832) 0.588 0.899 0.876 0.899 0.761 0.871 
   3   (0.168) 0.412 0.101 0.124 0.101 0.239 0.129 

Locus 662 : 
2 alleles
2.2% missing data
   2   (0.905) 0.830 0.863 0.892 0.968 0.962 0.946 
   4   (0.095) 0.170 0.137 0.108 0.032 0.038 0.054 

Locus 663 : 
2 alleles
2.9% missing data
   3   (0.896) 0.976 0.948 0.932 0.913 0.958 0.840 
   1   (0.104) 0.024 0.052 0.068 0.087 0.042 0.160 

Locus 664 : 
2 alleles
15.9% missing data
   2   (0.884) 0.977 0.873 0.805 0.879 0.958 0.932 
   4   (0.116) 0.023 0.127 0.195 0.121 0.042 0.068 

Locus 665 : 
2 alleles
5.8% missing data
   1   (0.849) 0.891 0.918 0.910 0.865 0.732 0.882 
   3   (0.151) 0.109 0.082 0.090 0.135 0.268 0.118 

Locus 666 : 
2 alleles
5.1% missing data
   2   (0.888) 0.949 0.866 0.909 0.941 0.942 0.870 
   4   (0.112) 0.051 0.134 0.091 0.059 0.058 0.130 

Locus 667 : 
2 alleles
2.9% missing data
   3   (0.872) 0.932 0.944 0.942 0.935 0.869 0.726 
   1   (0.128) 0.068 0.056 0.058 0.065 0.131 0.274 

Locus 668 : 
2 alleles
5.1% missing data
   2   (0.801) 0.903 0.815 0.800 0.854 0.786 0.812 
   4   (0.199) 0.097 0.185 0.200 0.146 0.214 0.188 

Locus 669 : 
2 alleles
5.8% missing data
   1   (0.697) 0.773 0.616 0.617 0.655 0.898 0.741 
   3   (0.303) 0.227 0.384 0.383 0.345 0.102 0.259 

Locus 670 : 
2 alleles
3.6% missing data
   1   (0.833) 0.967 0.777 0.771 0.809 0.949 0.882 
   3   (0.167) 0.033 0.223 0.229 0.191 0.051 0.118 

Locus 671 : 
2 alleles
12.3% missing data
   2   (0.736) 0.567 0.790 0.810 0.729 0.806 0.757 
   4   (0.264) 0.433 0.210 0.190 0.271 0.194 0.243 

Locus 672 : 
2 alleles
16.7% missing data
   3   (0.874) 0.916 0.907 0.904 0.923 0.910 0.851 
   4   (0.126) 0.084 0.093 0.096 0.077 0.090 0.149 

Locus 673 : 
2 alleles
3.6% missing data
   1   (0.230) 0.339 0.270 0.262 0.150 0.115 0.238 
   4   (0.770) 0.661 0.730 0.738 0.850 0.885 0.762 

Locus 674 : 
2 alleles
13.0% missing data
   2   (0.717) 0.733 0.625 0.677 0.721 0.882 0.758 
   4   (0.283) 0.267 0.375 0.323 0.279 0.118 0.242 

Locus 675 : 
2 alleles
2.9% missing data
   1   (0.910) 0.968 0.952 0.952 0.958 0.925 0.873 
   3   (0.090) 0.032 0.048 0.048 0.042 0.075 0.127 

Locus 676 : 
2 alleles
11.6% missing data
   1   (0.644) 0.546 0.664 0.605 0.651 0.796 0.650 
   3   (0.356) 0.454 0.336 0.395 0.349 0.204 0.350 

Locus 677 : 
2 alleles
1.4% missing data
   3   (0.805) 0.639 0.715 0.810 0.833 0.918 0.881 
   1   (0.195) 0.361 0.285 0.190 0.167 0.082 0.119 

Locus 678 : 
2 alleles
2.2% missing data
   2   (0.917) 0.736 0.969 0.966 0.978 0.928 0.909 
   4   (0.083) 0.264 0.031 0.034 0.022 0.072 0.091 

Locus 679 : 
2 alleles
9.4% missing data
   1   (0.561) 0.741 0.482 0.533 0.667 0.448 0.502 
   3   (0.439) 0.259 0.518 0.467 0.333 0.552 0.498 

Locus 680 : 
2 alleles
4.3% missing data
   4   (0.904) 0.948 0.959 0.962 0.957 0.879 0.865 
   2   (0.096) 0.052 0.041 0.038 0.043 0.121 0.135 

Locus 681 : 
2 alleles
13.0% missing data
   1   (0.484) 0.156 0.397 0.407 0.615 0.441 0.561 
   4   (0.516) 0.844 0.603 0.593 0.385 0.559 0.439 

Locus 682 : 
2 alleles
16.7% missing data
   1   (0.810) 0.854 0.798 0.784 0.758 0.921 0.889 
   3   (0.190) 0.146 0.202 0.216 0.242 0.079 0.111 

Locus 683 : 
2 alleles
11.6% missing data
   4   (0.878) 0.702 0.887 0.910 0.931 0.956 0.896 
   2   (0.122) 0.298 0.113 0.090 0.069 0.044 0.104 

Locus 684 : 
2 alleles
12.3% missing data
   2   (0.862) 0.862 0.898 0.917 0.897 0.899 0.860 
   4   (0.138) 0.138 0.102 0.083 0.103 0.101 0.140 

Locus 685 : 
2 alleles
17.4% missing data
   1   (0.430) 0.473 0.447 0.386 0.286 0.682 0.457 
   4   (0.570) 0.527 0.553 0.614 0.714 0.318 0.543 

Locus 686 : 
2 alleles
17.4% missing data
   3   (0.100) 0.038 0.069 0.062 0.068 0.083 0.086 
   4   (0.900) 0.962 0.931 0.938 0.932 0.917 0.914 

Locus 687 : 
2 alleles
18.1% missing data
   1   (0.057) 0.005 0.037 0.040 0.169 0.006 0.012 
   3   (0.943) 0.995 0.963 0.960 0.831 0.994 0.988 

Locus 688 : 
2 alleles
3.6% missing data
   1   (0.516) 0.728 0.506 0.478 0.571 0.427 0.471 
   4   (0.484) 0.272 0.494 0.522 0.429 0.573 0.529 

Locus 689 : 
2 alleles
2.2% missing data
   1   (0.100) 0.017 0.142 0.123 0.064 0.031 0.078 
   3   (0.900) 0.983 0.858 0.877 0.936 0.969 0.922 

Locus 690 : 
2 alleles
5.1% missing data
   4   (0.844) 0.959 0.884 0.812 0.842 0.927 0.847 
   1   (0.156) 0.041 0.116 0.188 0.158 0.073 0.153 

Locus 691 : 
2 alleles
10.1% missing data
   3   (0.776) 0.891 0.793 0.722 0.781 0.810 0.833 
   1   (0.224) 0.109 0.207 0.278 0.219 0.190 0.167 

Locus 692 : 
2 alleles
13.0% missing data
   2   (0.891) 0.942 0.788 0.901 0.950 0.948 0.910 
   3   (0.109) 0.058 0.212 0.099 0.050 0.052 0.090 

Locus 693 : 
2 alleles
1.4% missing data
   3   (0.207) 0.063 0.257 0.228 0.173 0.097 0.243 
   2   (0.793) 0.937 0.743 0.772 0.827 0.903 0.757 

Locus 694 : 
2 alleles
4.3% missing data
   4   (0.868) 0.802 0.871 0.875 0.861 0.953 0.946 
   2   (0.132) 0.198 0.129 0.125 0.139 0.047 0.054 

Locus 695 : 
2 alleles
12.3% missing data
   4   (0.925) 0.985 0.950 0.930 0.899 0.984 0.968 
   1   (0.075) 0.015 0.050 0.070 0.101 0.016 0.032 

Locus 696 : 
2 alleles
3.6% missing data
   2   (0.920) 0.979 0.958 0.950 0.919 0.970 0.950 
   4   (0.080) 0.021 0.042 0.050 0.081 0.030 0.050 

Locus 697 : 
2 alleles
10.9% missing data
   3   (0.768) 0.918 0.659 0.762 0.833 0.723 0.810 
   4   (0.232) 0.082 0.341 0.238 0.167 0.277 0.190 

Locus 698 : 
2 alleles
5.8% missing data
   3   (0.917) 0.991 0.864 0.862 0.927 0.986 0.966 
   1   (0.083) 0.009 0.136 0.138 0.073 0.014 0.034 

Locus 699 : 
2 alleles
10.9% missing data
   1   (0.107) 0.290 0.035 0.041 0.065 0.060 0.120 
   3   (0.893) 0.710 0.965 0.959 0.935 0.940 0.880 

Locus 700 : 
2 alleles
7.2% missing data
   2   (0.201) 0.305 0.108 0.138 0.191 0.122 0.223 
   3   (0.799) 0.695 0.892 0.862 0.809 0.878 0.777 

Locus 701 : 
2 alleles
1.4% missing data
   4   (0.119) 0.031 0.074 0.083 0.167 0.043 0.104 
   2   (0.881) 0.969 0.926 0.917 0.833 0.957 0.896 

Locus 702 : 
2 alleles
6.5% missing data
   1   (0.515) 0.470 0.541 0.537 0.559 0.310 0.551 
   3   (0.485) 0.530 0.459 0.463 0.441 0.690 0.449 

Locus 703 : 
2 alleles
1.4% missing data
   3   (0.882) 0.778 0.940 0.920 0.848 0.970 0.933 
   2   (0.118) 0.222 0.060 0.080 0.152 0.030 0.067 

Locus 704 : 
2 alleles
4.3% missing data
   3   (0.948) 0.951 0.992 0.993 0.994 0.866 0.801 
   2   (0.052) 0.049 0.008 0.007 0.006 0.134 0.199 

Locus 705 : 
2 alleles
6.5% missing data
   3   (0.725) 0.521 0.714 0.733 0.838 0.723 0.713 
   4   (0.275) 0.479 0.286 0.267 0.162 0.277 0.287 

Locus 706 : 
2 alleles
1.4% missing data
   3   (0.912) 0.952 0.943 0.952 0.951 0.950 0.914 
   4   (0.088) 0.048 0.057 0.048 0.049 0.050 0.086 

Locus 707 : 
2 alleles
9.4% missing data
   2   (0.671) 0.529 0.709 0.647 0.734 0.739 0.628 
   4   (0.329) 0.471 0.291 0.353 0.266 0.261 0.372 

Locus 708 : 
2 alleles
13.0% missing data
   1   (0.209) 0.331 0.215 0.185 0.119 0.232 0.198 
   3   (0.791) 0.669 0.785 0.815 0.881 0.768 0.802 

Locus 709 : 
2 alleles
15.9% missing data
   4   (0.901) 0.810 0.961 0.961 0.953 0.908 0.872 
   3   (0.099) 0.190 0.039 0.039 0.047 0.092 0.128 

Locus 710 : 
2 alleles
8.0% missing data
   2   (0.787) 0.905 0.815 0.817 0.848 0.747 0.753 
   4   (0.213) 0.095 0.185 0.183 0.152 0.253 0.247 

Locus 711 : 
2 alleles
12.3% missing data
   4   (0.899) 0.977 0.826 0.891 0.910 0.972 0.955 
   2   (0.101) 0.023 0.174 0.109 0.090 0.028 0.045 

Locus 712 : 
2 alleles
14.5% missing data
   1   (0.369) 0.157 0.493 0.392 0.362 0.323 0.357 
   3   (0.631) 0.843 0.507 0.608 0.638 0.677 0.643 

Locus 713 : 
2 alleles
5.8% missing data
   2   (0.768) 0.939 0.780 0.742 0.624 0.912 0.847 
   4   (0.232) 0.061 0.220 0.258 0.376 0.088 0.153 

Locus 714 : 
2 alleles
13.0% missing data
   3   (0.436) 0.802 0.493 0.377 0.345 0.460 0.380 
   1   (0.564) 0.198 0.507 0.623 0.655 0.540 0.620 

Locus 715 : 
2 alleles
3.6% missing data
   2   (0.836) 0.961 0.733 0.723 0.776 0.950 0.939 
   4   (0.164) 0.039 0.267 0.277 0.224 0.050 0.061 

Locus 716 : 
2 alleles
2.9% missing data
   2   (0.876) 0.940 0.904 0.889 0.919 0.900 0.884 
   4   (0.124) 0.060 0.096 0.111 0.081 0.100 0.116 

Locus 717 : 
2 alleles
3.6% missing data
   2   (0.886) 0.947 0.930 0.926 0.940 0.922 0.826 
   4   (0.114) 0.053 0.070 0.074 0.060 0.078 0.174 

Locus 718 : 
2 alleles
10.1% missing data
   3   (0.704) 0.646 0.814 0.780 0.667 0.708 0.720 
   4   (0.296) 0.354 0.186 0.220 0.333 0.292 0.280 

Locus 719 : 
2 alleles
4.3% missing data
   2   (0.142) 0.041 0.132 0.147 0.180 0.090 0.072 
   4   (0.858) 0.959 0.868 0.853 0.820 0.910 0.928 

Locus 720 : 
2 alleles
3.6% missing data
   3   (0.898) 0.980 0.937 0.906 0.886 0.967 0.895 
   4   (0.102) 0.020 0.063 0.094 0.114 0.033 0.105 

Locus 721 : 
2 alleles
13.0% missing data
   4   (0.871) 0.749 0.942 0.941 0.933 0.809 0.844 
   2   (0.129) 0.251 0.058 0.059 0.067 0.191 0.156 

Locus 722 : 
2 alleles
14.5% missing data
   3   (0.917) 0.978 0.913 0.907 0.955 0.961 0.942 
   4   (0.083) 0.022 0.087 0.093 0.045 0.039 0.058 

Locus 723 : 
2 alleles
2.9% missing data
   3   (0.923) 0.748 0.962 0.952 0.975 0.925 0.967 
   1   (0.077) 0.252 0.038 0.048 0.025 0.075 0.033 

Locus 724 : 
2 alleles
10.1% missing data
   1   (0.297) 0.051 0.387 0.400 0.470 0.095 0.206 
   3   (0.703) 0.949 0.613 0.600 0.530 0.905 0.794 

Locus 725 : 
2 alleles
13.8% missing data
   1   (0.794) 0.921 0.680 0.784 0.905 0.808 0.741 
   3   (0.206) 0.079 0.320 0.216 0.095 0.192 0.259 

Locus 726 : 
2 alleles
12.3% missing data
   3   (0.915) 0.975 0.933 0.905 0.925 0.974 0.947 
   1   (0.085) 0.025 0.067 0.095 0.075 0.026 0.053 

Locus 727 : 
2 alleles
11.6% missing data
   3   (0.715) 0.457 0.756 0.817 0.881 0.311 0.693 
   1   (0.285) 0.543 0.244 0.183 0.119 0.689 0.307 

Locus 728 : 
2 alleles
13.8% missing data
   4   (0.752) 0.765 0.775 0.813 0.828 0.618 0.724 
   3   (0.248) 0.235 0.225 0.187 0.172 0.382 0.276 

Locus 729 : 
2 alleles
17.4% missing data
   3   (0.904) 0.956 0.924 0.945 0.963 0.887 0.897 
   4   (0.096) 0.044 0.076 0.055 0.037 0.113 0.103 

Locus 730 : 
2 alleles
10.1% missing data
   3   (0.873) 0.969 0.901 0.890 0.875 0.931 0.888 
   1   (0.127) 0.031 0.099 0.110 0.125 0.069 0.112 

Locus 731 : 
2 alleles
5.1% missing data
   2   (0.677) 0.569 0.657 0.763 0.766 0.690 0.610 
   4   (0.323) 0.431 0.343 0.237 0.234 0.310 0.390 

Locus 732 : 
2 alleles
10.1% missing data
   4   (0.897) 0.974 0.824 0.894 0.944 0.953 0.926 
   1   (0.103) 0.026 0.176 0.106 0.056 0.047 0.074 

Locus 733 : 
2 alleles
2.2% missing data
   3   (0.707) 0.630 0.755 0.758 0.661 0.795 0.769 
   1   (0.293) 0.370 0.245 0.242 0.339 0.205 0.231 

Locus 734 : 
2 alleles
2.2% missing data
   3   (0.630) 0.815 0.751 0.768 0.607 0.535 0.495 
   1   (0.370) 0.185 0.249 0.232 0.393 0.465 0.505 

Locus 735 : 
2 alleles
11.6% missing data
   3   (0.910) 0.739 0.930 0.950 0.952 0.956 0.951 
   1   (0.090) 0.261 0.070 0.050 0.048 0.044 0.049 

Locus 736 : 
2 alleles
5.1% missing data
   2   (0.106) 0.103 0.087 0.092 0.105 0.038 0.037 
   4   (0.894) 0.897 0.913 0.908 0.895 0.962 0.963 

Locus 737 : 
2 alleles
13.8% missing data
   1   (0.491) 0.409 0.492 0.452 0.571 0.375 0.476 
   4   (0.509) 0.591 0.508 0.548 0.429 0.625 0.524 

Locus 738 : 
2 alleles
5.8% missing data
   4   (0.523) 0.825 0.421 0.451 0.553 0.664 0.432 
   2   (0.477) 0.175 0.579 0.549 0.447 0.336 0.568 

Locus 739 : 
2 alleles
10.9% missing data
   3   (0.913) 0.981 0.883 0.930 0.942 0.973 0.927 
   1   (0.087) 0.019 0.117 0.070 0.058 0.027 0.073 

Locus 740 : 
2 alleles
2.2% missing data
   2   (0.912) 0.986 0.932 0.924 0.874 0.980 0.954 
   4   (0.088) 0.014 0.068 0.076 0.126 0.020 0.046 

Locus 741 : 
2 alleles
5.8% missing data
   2   (0.846) 0.943 0.894 0.899 0.883 0.884 0.787 
   4   (0.154) 0.057 0.106 0.101 0.117 0.116 0.213 

Locus 742 : 
2 alleles
6.5% missing data
   4   (0.924) 0.960 0.971 0.979 0.980 0.922 0.818 
   2   (0.076) 0.040 0.029 0.021 0.020 0.078 0.182 

Locus 743 : 
2 alleles
2.9% missing data
   2   (0.166) 0.064 0.140 0.172 0.136 0.067 0.240 
   4   (0.834) 0.936 0.860 0.828 0.864 0.933 0.760 

Locus 744 : 
2 alleles
3.6% missing data
   1   (0.703) 0.853 0.815 0.781 0.809 0.697 0.413 
   3   (0.297) 0.147 0.185 0.219 0.191 0.303 0.587 

Locus 745 : 
2 alleles
4.3% missing data
   3   (0.831) 0.940 0.805 0.772 0.802 0.927 0.890 
   1   (0.169) 0.060 0.195 0.228 0.198 0.073 0.110 

Locus 746 : 
2 alleles
2.9% missing data
   3   (0.856) 0.956 0.844 0.842 0.856 0.932 0.905 
   1   (0.144) 0.044 0.156 0.158 0.144 0.068 0.095 

Locus 747 : 
2 alleles
2.9% missing data
   2   (0.078) 0.010 0.124 0.089 0.086 0.013 0.030 
   4   (0.922) 0.990 0.876 0.911 0.914 0.987 0.970 

Locus 748 : 
2 alleles
1.4% missing data
   2   (0.913) 0.970 0.947 0.937 0.945 0.945 0.928 
   4   (0.087) 0.030 0.053 0.063 0.055 0.055 0.072 

Locus 749 : 
2 alleles
8.0% missing data
   3   (0.278) 0.094 0.326 0.235 0.346 0.182 0.280 
   1   (0.722) 0.906 0.674 0.765 0.654 0.818 0.720 

Locus 750 : 
2 alleles
11.6% missing data
   3   (0.914) 0.977 0.928 0.934 0.933 0.954 0.952 
   1   (0.086) 0.023 0.072 0.066 0.067 0.046 0.048 

Locus 751 : 
2 alleles
13.8% missing data
   1   (0.221) 0.122 0.166 0.210 0.195 0.352 0.213 
   4   (0.779) 0.878 0.834 0.790 0.805 0.648 0.787 

Locus 752 : 
2 alleles
7.2% missing data
   3   (0.715) 0.923 0.712 0.652 0.654 0.807 0.782 
   4   (0.285) 0.077 0.288 0.348 0.346 0.193 0.218 

Locus 753 : 
2 alleles
3.6% missing data
   2   (0.799) 0.627 0.838 0.783 0.859 0.818 0.853 
   4   (0.201) 0.373 0.162 0.217 0.141 0.182 0.147 

Locus 754 : 
2 alleles
10.9% missing data
   1   (0.861) 0.960 0.822 0.767 0.910 0.913 0.898 
   3   (0.139) 0.040 0.178 0.233 0.090 0.087 0.102 

Locus 755 : 
2 alleles
2.2% missing data
   2   (0.793) 0.631 0.812 0.812 0.838 0.873 0.827 
   4   (0.207) 0.369 0.188 0.188 0.162 0.127 0.173 

Locus 756 : 
2 alleles
2.9% missing data
   4   (0.941) 0.946 0.987 0.987 0.987 0.857 0.908 
   2   (0.059) 0.054 0.013 0.013 0.013 0.143 0.092 

Locus 757 : 
2 alleles
5.8% missing data
   1   (0.575) 0.515 0.672 0.619 0.557 0.485 0.569 
   3   (0.425) 0.485 0.328 0.381 0.443 0.515 0.431 

Locus 758 : 
2 alleles
5.8% missing data
   4   (0.816) 0.890 0.792 0.791 0.833 0.853 0.888 
   1   (0.184) 0.110 0.208 0.209 0.167 0.147 0.112 

Locus 759 : 
2 alleles
14.5% missing data
   4   (0.546) 0.684 0.555 0.560 0.485 0.722 0.478 
   2   (0.454) 0.316 0.445 0.440 0.515 0.278 0.522 

Locus 760 : 
2 alleles
5.1% missing data
   2   (0.813) 0.921 0.757 0.731 0.893 0.858 0.782 
   3   (0.187) 0.079 0.243 0.269 0.107 0.142 0.218 

Locus 761 : 
2 alleles
10.1% missing data
   2   (0.892) 0.962 0.947 0.948 0.914 0.910 0.855 
   4   (0.108) 0.038 0.053 0.052 0.086 0.090 0.145 

Locus 762 : 
2 alleles
7.2% missing data
   1   (0.850) 0.957 0.872 0.766 0.846 0.929 0.891 
   2   (0.150) 0.043 0.128 0.234 0.154 0.071 0.109 

Locus 763 : 
2 alleles
3.6% missing data
   4   (0.906) 0.738 0.943 0.938 0.896 0.978 0.963 
   2   (0.094) 0.262 0.057 0.062 0.104 0.022 0.037 

Locus 764 : 
2 alleles
5.1% missing data
   2   (0.838) 0.928 0.849 0.869 0.895 0.892 0.791 
   4   (0.162) 0.072 0.151 0.131 0.105 0.108 0.209 

Locus 765 : 
2 alleles
17.4% missing data
   4   (0.521) 0.353 0.509 0.443 0.678 0.440 0.482 
   2   (0.479) 0.647 0.491 0.557 0.322 0.560 0.518 

Locus 766 : 
2 alleles
9.4% missing data
   2   (0.902) 0.982 0.929 0.898 0.896 0.962 0.936 
   4   (0.098) 0.018 0.071 0.102 0.104 0.038 0.064 

Locus 767 : 
2 alleles
5.1% missing data
   4   (0.368) 0.140 0.373 0.393 0.348 0.259 0.471 
   2   (0.632) 0.860 0.627 0.607 0.652 0.741 0.529 

Locus 768 : 
2 alleles
2.9% missing data
   2   (0.901) 0.966 0.942 0.941 0.924 0.936 0.899 
   1   (0.099) 0.034 0.058 0.059 0.076 0.064 0.101 

Locus 769 : 
2 alleles
3.6% missing data
   3   (0.741) 0.848 0.747 0.745 0.758 0.798 0.731 
   1   (0.259) 0.152 0.253 0.255 0.242 0.202 0.269 

Locus 770 : 
2 alleles
6.5% missing data
   1   (0.806) 0.923 0.770 0.817 0.771 0.904 0.858 
   3   (0.194) 0.077 0.230 0.183 0.229 0.096 0.142 

Locus 771 : 
2 alleles
7.2% missing data
   3   (0.915) 0.964 0.962 0.964 0.969 0.920 0.857 
   1   (0.085) 0.036 0.038 0.036 0.031 0.080 0.143 

Locus 772 : 
2 alleles
13.0% missing data
   2   (0.847) 0.959 0.864 0.860 0.849 0.936 0.804 
   4   (0.153) 0.041 0.136 0.140 0.151 0.064 0.196 

Locus 773 : 
2 alleles
15.9% missing data
   2   (0.418) 0.402 0.515 0.548 0.452 0.271 0.301 
   4   (0.582) 0.598 0.485 0.452 0.548 0.729 0.699 

Locus 774 : 
2 alleles
10.9% missing data
   3   (0.916) 0.987 0.860 0.912 0.919 0.982 0.965 
   1   (0.084) 0.013 0.140 0.088 0.081 0.018 0.035 

Locus 775 : 
2 alleles
15.9% missing data
   3   (0.919) 0.982 0.922 0.930 0.928 0.973 0.945 
   1   (0.081) 0.018 0.078 0.070 0.072 0.027 0.055 

Locus 776 : 
2 alleles
13.0% missing data
   4   (0.583) 0.889 0.557 0.561 0.432 0.732 0.636 
   2   (0.417) 0.111 0.443 0.439 0.568 0.268 0.364 

Locus 777 : 
2 alleles
6.5% missing data
   1   (0.426) 0.419 0.466 0.411 0.353 0.367 0.516 
   4   (0.574) 0.581 0.534 0.589 0.647 0.633 0.484 

Locus 778 : 
2 alleles
5.8% missing data
   1   (0.912) 0.961 0.943 0.940 0.973 0.932 0.854 
   4   (0.088) 0.039 0.057 0.060 0.027 0.068 0.146 

Locus 779 : 
2 alleles
13.0% missing data
   2   (0.302) 0.138 0.304 0.257 0.239 0.223 0.429 
   4   (0.698) 0.862 0.696 0.743 0.761 0.777 0.571 

Locus 780 : 
2 alleles
6.5% missing data
   1   (0.668) 0.749 0.671 0.699 0.712 0.673 0.623 
   3   (0.332) 0.251 0.329 0.301 0.288 0.327 0.377 

Locus 781 : 
2 alleles
5.8% missing data
   3   (0.689) 0.859 0.730 0.656 0.638 0.741 0.730 
   1   (0.311) 0.141 0.270 0.344 0.362 0.259 0.270 

Locus 782 : 
2 alleles
12.3% missing data
   3   (0.857) 0.885 0.923 0.944 0.948 0.706 0.731 
   1   (0.143) 0.115 0.077 0.056 0.052 0.294 0.269 

Locus 783 : 
2 alleles
14.5% missing data
   3   (0.861) 0.956 0.789 0.825 0.923 0.917 0.873 
   1   (0.139) 0.044 0.211 0.175 0.077 0.083 0.127 

Locus 784 : 
2 alleles
12.3% missing data
   4   (0.770) 0.550 0.775 0.739 0.803 0.908 0.781 
   3   (0.230) 0.450 0.225 0.261 0.197 0.092 0.219 

Locus 785 : 
2 alleles
1.4% missing data
   2   (0.682) 0.731 0.691 0.605 0.743 0.754 0.632 
   4   (0.318) 0.269 0.309 0.395 0.257 0.246 0.368 

Locus 786 : 
2 alleles
13.8% missing data
   3   (0.877) 0.970 0.892 0.855 0.912 0.932 0.874 
   1   (0.123) 0.030 0.108 0.145 0.088 0.068 0.126 

Locus 787 : 
2 alleles
5.8% missing data
   3   (0.912) 0.988 0.873 0.868 0.887 0.984 0.971 
   4   (0.088) 0.012 0.127 0.132 0.113 0.016 0.029 

Locus 788 : 
2 alleles
13.0% missing data
   1   (0.916) 0.982 0.918 0.924 0.953 0.959 0.932 
   2   (0.084) 0.018 0.082 0.076 0.047 0.041 0.068 

Locus 789 : 
2 alleles
1.4% missing data
   3   (0.869) 0.951 0.822 0.833 0.922 0.882 0.923 
   1   (0.131) 0.049 0.178 0.167 0.078 0.118 0.077 

Locus 790 : 
2 alleles
10.9% missing data
   3   (0.887) 0.976 0.919 0.897 0.835 0.952 0.944 
   1   (0.113) 0.024 0.081 0.103 0.165 0.048 0.056 

Locus 791 : 
2 alleles
4.3% missing data
   1   (0.690) 0.746 0.755 0.761 0.755 0.483 0.648 
   3   (0.310) 0.254 0.245 0.239 0.245 0.517 0.352 

Locus 792 : 
2 alleles
12.3% missing data
   1   (0.898) 0.979 0.946 0.948 0.889 0.927 0.906 
   3   (0.102) 0.021 0.054 0.052 0.111 0.073 0.094 

Locus 793 : 
2 alleles
0.0% missing data
   1   (0.073) 0.009 0.059 0.077 0.125 0.013 0.026 
   3   (0.927) 0.991 0.941 0.923 0.875 0.987 0.974 

Locus 794 : 
2 alleles
13.8% missing data
   2   (0.563) 0.498 0.526 0.471 0.599 0.508 0.638 
   4   (0.437) 0.502 0.474 0.529 0.401 0.492 0.362 

Locus 795 : 
2 alleles
0.7% missing data
   2   (0.843) 0.966 0.769 0.834 0.860 0.928 0.877 
   3   (0.157) 0.034 0.231 0.166 0.140 0.072 0.123 

Locus 796 : 
2 alleles
13.0% missing data
   1   (0.740) 0.585 0.833 0.849 0.793 0.606 0.719 
   2   (0.260) 0.415 0.167 0.151 0.207 0.394 0.281 

Locus 797 : 
2 alleles
5.1% missing data
   3   (0.887) 0.953 0.915 0.952 0.929 0.872 0.889 
   4   (0.113) 0.047 0.085 0.048 0.071 0.128 0.111 

Locus 798 : 
2 alleles
5.1% missing data
   3   (0.890) 0.971 0.835 0.891 0.946 0.932 0.918 
   1   (0.110) 0.029 0.165 0.109 0.054 0.068 0.082 

Locus 799 : 
2 alleles
11.6% missing data
   2   (0.856) 0.960 0.862 0.864 0.854 0.920 0.893 
   4   (0.144) 0.040 0.138 0.136 0.146 0.080 0.107 

Locus 800 : 
2 alleles
5.1% missing data
   3   (0.904) 0.967 0.943 0.931 0.935 0.940 0.901 
   1   (0.096) 0.033 0.057 0.069 0.065 0.060 0.099 

Locus 801 : 
2 alleles
0.0% missing data
   1   (0.906) 0.972 0.913 0.922 0.934 0.968 0.918 
   2   (0.094) 0.028 0.087 0.078 0.066 0.032 0.082 

Locus 802 : 
2 alleles
8.0% missing data
   1   (0.885) 0.727 0.915 0.939 0.924 0.963 0.886 
   3   (0.115) 0.273 0.085 0.061 0.076 0.037 0.114 

Locus 803 : 
2 alleles
11.6% missing data
   1   (0.890) 0.966 0.906 0.908 0.883 0.950 0.933 
   3   (0.110) 0.034 0.094 0.092 0.117 0.050 0.067 

Locus 804 : 
2 alleles
2.9% missing data
   3   (0.938) 0.930 0.984 0.986 0.988 0.795 0.913 
   4   (0.062) 0.070 0.016 0.014 0.012 0.205 0.087 

Locus 805 : 
2 alleles
12.3% missing data
   1   (0.802) 0.498 0.878 0.874 0.802 0.872 0.839 
   3   (0.198) 0.502 0.122 0.126 0.198 0.128 0.161 

Locus 806 : 
2 alleles
4.3% missing data
   1   (0.091) 0.020 0.088 0.057 0.036 0.050 0.154 
   2   (0.909) 0.980 0.912 0.943 0.964 0.950 0.846 

Locus 807 : 
2 alleles
3.6% missing data
   1   (0.694) 0.890 0.686 0.710 0.599 0.817 0.731 
   3   (0.306) 0.110 0.314 0.290 0.401 0.183 0.269 

Locus 808 : 
2 alleles
14.5% missing data
   4   (0.911) 0.433 0.930 0.937 0.961 0.964 0.963 
   2   (0.089) 0.567 0.070 0.063 0.039 0.036 0.037 

Locus 809 : 
2 alleles
4.3% missing data
   2   (0.866) 0.959 0.774 0.800 0.901 0.942 0.923 
   3   (0.134) 0.041 0.226 0.200 0.099 0.058 0.077 

Locus 810 : 
2 alleles
5.8% missing data
   3   (0.931) 0.946 0.985 0.985 0.987 0.888 0.760 
   2   (0.069) 0.054 0.015 0.015 0.013 0.112 0.240 

Locus 811 : 
2 alleles
14.5% missing data
   3   (0.585) 0.503 0.647 0.608 0.650 0.536 0.541 
   1   (0.415) 0.497 0.353 0.392 0.350 0.464 0.459 

Locus 812 : 
2 alleles
5.1% missing data
   3   (0.933) 0.606 0.965 0.974 0.978 0.979 0.960 
   1   (0.067) 0.394 0.035 0.026 0.022 0.021 0.040 

Locus 813 : 
2 alleles
10.9% missing data
   2   (0.895) 0.983 0.884 0.856 0.820 0.977 0.966 
   3   (0.105) 0.017 0.116 0.144 0.180 0.023 0.034 

Locus 814 : 
2 alleles
3.6% missing data
   1   (0.206) 0.447 0.187 0.245 0.096 0.213 0.204 
   4   (0.794) 0.553 0.813 0.755 0.904 0.787 0.796 

Locus 815 : 
2 alleles
2.9% missing data
   1   (0.824) 0.949 0.789 0.747 0.746 0.930 0.928 
   2   (0.176) 0.051 0.211 0.253 0.254 0.070 0.072 

Locus 816 : 
2 alleles
7.2% missing data
   2   (0.893) 0.978 0.910 0.911 0.896 0.958 0.905 
   1   (0.107) 0.022 0.090 0.089 0.104 0.042 0.095 

Locus 817 : 
2 alleles
13.0% missing data
   4   (0.666) 0.859 0.706 0.717 0.711 0.502 0.638 
   1   (0.334) 0.141 0.294 0.283 0.289 0.498 0.362 

Locus 818 : 
2 alleles
14.5% missing data
   1   (0.177) 0.048 0.155 0.182 0.243 0.154 0.097 
   2   (0.823) 0.952 0.845 0.818 0.757 0.846 0.903 

Locus 819 : 
2 alleles
12.3% missing data
   1   (0.881) 0.963 0.888 0.920 0.935 0.898 0.850 
   3   (0.119) 0.037 0.112 0.080 0.065 0.102 0.150 

Locus 820 : 
2 alleles
3.6% missing data
   3   (0.524) 0.206 0.474 0.494 0.709 0.403 0.506 
   1   (0.476) 0.794 0.526 0.506 0.291 0.597 0.494 

Locus 821 : 
2 alleles
3.6% missing data
   3   (0.810) 0.897 0.795 0.864 0.898 0.823 0.717 
   1   (0.190) 0.103 0.205 0.136 0.102 0.177 0.283 

Locus 822 : 
2 alleles
13.0% missing data
   2   (0.105) 0.072 0.063 0.051 0.049 0.244 0.087 
   4   (0.895) 0.928 0.937 0.949 0.951 0.756 0.913 

Locus 823 : 
2 alleles
12.3% missing data
   2   (0.906) 0.925 0.946 0.941 0.929 0.918 0.942 
   4   (0.094) 0.075 0.054 0.059 0.071 0.082 0.058 

Locus 824 : 
2 alleles
11.6% missing data
   2   (0.917) 0.992 0.897 0.877 0.798 0.989 0.981 
   3   (0.083) 0.008 0.103 0.123 0.202 0.011 0.019 

Locus 825 : 
2 alleles
1.4% missing data
   1   (0.874) 0.945 0.869 0.866 0.904 0.896 0.931 
   3   (0.126) 0.055 0.131 0.134 0.096 0.104 0.069 

Locus 826 : 
2 alleles
2.9% missing data
   2   (0.907) 0.965 0.946 0.938 0.945 0.957 0.886 
   1   (0.093) 0.035 0.054 0.062 0.055 0.043 0.114 

Locus 827 : 
2 alleles
5.1% missing data
   1   (0.897) 0.968 0.941 0.917 0.917 0.862 0.946 
   4   (0.103) 0.032 0.059 0.083 0.083 0.138 0.054 

Locus 828 : 
2 alleles
7.2% missing data
   4   (0.678) 0.561 0.672 0.733 0.709 0.711 0.702 
   3   (0.322) 0.439 0.328 0.267 0.291 0.289 0.298 

Locus 829 : 
2 alleles
10.9% missing data
   3   (0.807) 0.953 0.712 0.728 0.800 0.923 0.853 
   1   (0.193) 0.047 0.288 0.272 0.200 0.077 0.147 

Locus 830 : 
2 alleles
2.9% missing data
   2   (0.753) 0.929 0.761 0.772 0.748 0.831 0.724 
   3   (0.247) 0.071 0.239 0.228 0.252 0.169 0.276 

Locus 831 : 
2 alleles
1.4% missing data
   2   (0.910) 0.983 0.905 0.887 0.931 0.954 0.967 
   4   (0.090) 0.017 0.095 0.113 0.069 0.046 0.033 

Locus 832 : 
2 alleles
10.9% missing data
   2   (0.686) 0.558 0.733 0.747 0.710 0.653 0.723 
   4   (0.314) 0.442 0.267 0.253 0.290 0.347 0.277 

Locus 833 : 
2 alleles
15.2% missing data
   4   (0.886) 0.956 0.868 0.907 0.891 0.952 0.928 
   2   (0.114) 0.044 0.132 0.093 0.109 0.048 0.072 

Locus 834 : 
2 alleles
14.5% missing data
   2   (0.754) 0.933 0.727 0.691 0.713 0.914 0.715 
   4   (0.246) 0.067 0.273 0.309 0.287 0.086 0.285 

Locus 835 : 
2 alleles
10.9% missing data
   4   (0.909) 0.973 0.956 0.953 0.924 0.957 0.899 
   2   (0.091) 0.027 0.044 0.047 0.076 0.043 0.101 

Locus 836 : 
2 alleles
5.1% missing data
   2   (0.462) 0.472 0.401 0.497 0.537 0.387 0.415 
   4   (0.538) 0.528 0.599 0.503 0.463 0.613 0.585 

Locus 837 : 
2 alleles
7.2% missing data
   2   (0.882) 0.935 0.925 0.917 0.901 0.932 0.894 
   4   (0.118) 0.065 0.075 0.083 0.099 0.068 0.106 

Locus 838 : 
2 alleles
5.1% missing data
   1   (0.890) 0.888 0.952 0.961 0.967 0.720 0.823 
   2   (0.110) 0.112 0.048 0.039 0.033 0.280 0.177 

Locus 839 : 
2 alleles
5.1% missing data
   1   (0.875) 0.922 0.929 0.910 0.944 0.829 0.842 
   4   (0.125) 0.078 0.071 0.090 0.056 0.171 0.158 

Locus 840 : 
2 alleles
2.9% missing data
   3   (0.893) 0.991 0.753 0.748 0.804 0.989 0.979 
   1   (0.107) 0.009 0.247 0.252 0.196 0.011 0.021 

Locus 841 : 
2 alleles
10.9% missing data
   2   (0.920) 0.952 0.960 0.971 0.969 0.889 0.912 
   4   (0.080) 0.048 0.040 0.029 0.031 0.111 0.088 

Locus 842 : 
2 alleles
5.1% missing data
   2   (0.908) 0.964 0.964 0.950 0.930 0.944 0.904 
   4   (0.092) 0.036 0.036 0.050 0.070 0.056 0.096 

Locus 843 : 
2 alleles
12.3% missing data
   2   (0.794) 0.945 0.784 0.737 0.781 0.894 0.833 
   4   (0.206) 0.055 0.216 0.263 0.219 0.106 0.167 

Locus 844 : 
2 alleles
2.9% missing data
   3   (0.913) 0.760 0.959 0.956 0.964 0.957 0.928 
   1   (0.087) 0.240 0.041 0.044 0.036 0.043 0.072 

Locus 845 : 
2 alleles
13.8% missing data
   1   (0.809) 0.945 0.822 0.805 0.714 0.923 0.861 
   3   (0.191) 0.055 0.178 0.195 0.286 0.077 0.139 

Locus 846 : 
2 alleles
12.3% missing data
   1   (0.861) 0.698 0.861 0.826 0.919 0.959 0.878 
   4   (0.139) 0.302 0.139 0.174 0.081 0.041 0.122 

Locus 847 : 
2 alleles
4.3% missing data
   1   (0.753) 0.914 0.790 0.713 0.671 0.795 0.834 
   3   (0.247) 0.086 0.210 0.287 0.329 0.205 0.166 

Locus 848 : 
2 alleles
8.0% missing data
   1   (0.511) 0.528 0.485 0.462 0.566 0.520 0.474 
   3   (0.489) 0.472 0.515 0.538 0.434 0.480 0.526 

Locus 849 : 
2 alleles
8.7% missing data
   3   (0.932) 0.994 0.899 0.911 0.879 0.991 0.985 
   2   (0.068) 0.006 0.101 0.089 0.121 0.009 0.015 

Locus 850 : 
2 alleles
10.9% missing data
   1   (0.761) 0.588 0.819 0.851 0.775 0.836 0.743 
   3   (0.239) 0.412 0.181 0.149 0.225 0.164 0.257 

Locus 851 : 
2 alleles
5.8% missing data
   2   (0.898) 0.975 0.937 0.925 0.907 0.948 0.903 
   4   (0.102) 0.025 0.063 0.075 0.093 0.052 0.097 

Locus 852 : 
2 alleles
4.3% missing data
   4   (0.902) 0.972 0.916 0.941 0.946 0.958 0.855 
   2   (0.098) 0.028 0.084 0.059 0.054 0.042 0.145 

Locus 853 : 
2 alleles
2.9% missing data
   1   (0.229) 0.078 0.197 0.210 0.144 0.173 0.387 
   3   (0.771) 0.922 0.803 0.790 0.856 0.827 0.613 

Locus 854 : 
2 alleles
5.8% missing data
   1   (0.891) 0.970 0.896 0.875 0.922 0.935 0.938 
   3   (0.109) 0.030 0.104 0.125 0.078 0.065 0.062 

Locus 855 : 
2 alleles
10.9% missing data
   1   (0.122) 0.035 0.098 0.140 0.083 0.080 0.125 
   3   (0.878) 0.965 0.902 0.860 0.917 0.920 0.875 

Locus 856 : 
2 alleles
1.4% missing data
   1   (0.672) 0.924 0.647 0.697 0.531 0.887 0.618 
   3   (0.328) 0.076 0.353 0.303 0.469 0.113 0.382 

Locus 857 : 
2 alleles
3.6% missing data
   1   (0.196) 0.062 0.141 0.177 0.200 0.113 0.247 
   3   (0.804) 0.938 0.859 0.823 0.800 0.887 0.753 

Locus 858 : 
2 alleles
13.0% missing data
   3   (0.202) 0.091 0.232 0.220 0.174 0.132 0.203 
   4   (0.798) 0.909 0.768 0.780 0.826 0.868 0.797 

Locus 859 : 
2 alleles
12.3% missing data
   4   (0.884) 0.957 0.861 0.909 0.950 0.858 0.898 
   2   (0.116) 0.043 0.139 0.091 0.050 0.142 0.102 

Locus 860 : 
2 alleles
8.0% missing data
   3   (0.829) 0.940 0.820 0.863 0.835 0.864 0.870 
   1   (0.171) 0.060 0.180 0.137 0.165 0.136 0.130 

Locus 861 : 
2 alleles
5.1% missing data
   2   (0.162) 0.123 0.083 0.090 0.126 0.282 0.159 
   4   (0.838) 0.877 0.917 0.910 0.874 0.718 0.841 

Locus 862 : 
2 alleles
5.8% missing data
   4   (0.290) 0.311 0.204 0.203 0.416 0.160 0.250 
   1   (0.710) 0.689 0.796 0.797 0.584 0.840 0.750 

Locus 863 : 
2 alleles
4.3% missing data
   3   (0.936) 0.897 0.990 0.991 0.992 0.665 0.833 
   1   (0.064) 0.103 0.010 0.009 0.008 0.335 0.167 

Locus 864 : 
2 alleles
4.3% missing data
   4   (0.883) 0.971 0.924 0.922 0.846 0.924 0.926 
   3   (0.117) 0.029 0.076 0.078 0.154 0.076 0.074 

Locus 865 : 
2 alleles
1.4% missing data
   1   (0.149) 0.061 0.143 0.140 0.143 0.135 0.085 
   3   (0.851) 0.939 0.857 0.860 0.857 0.865 0.915 

Locus 866 : 
2 alleles
9.4% missing data
   2   (0.914) 0.951 0.956 0.959 0.976 0.895 0.848 
   1   (0.086) 0.049 0.044 0.041 0.024 0.105 0.152 

Locus 867 : 
2 alleles
2.2% missing data
   1   (0.088) 0.035 0.045 0.053 0.072 0.063 0.059 
   2   (0.912) 0.965 0.955 0.947 0.928 0.937 0.941 

Locus 868 : 
2 alleles
3.6% missing data
   3   (0.848) 0.740 0.897 0.916 0.940 0.803 0.798 
   4   (0.152) 0.260 0.103 0.084 0.060 0.197 0.202 

Locus 869 : 
2 alleles
4.3% missing data
   4   (0.902) 0.798 0.936 0.953 0.950 0.958 0.914 
   2   (0.098) 0.202 0.064 0.047 0.050 0.042 0.086 

Locus 870 : 
2 alleles
5.1% missing data
   2   (0.896) 0.963 0.912 0.914 0.934 0.912 0.926 
   4   (0.104) 0.037 0.088 0.086 0.066 0.088 0.074 

Locus 871 : 
2 alleles
14.5% missing data
   1   (0.667) 0.605 0.681 0.685 0.643 0.784 0.705 
   4   (0.333) 0.395 0.319 0.315 0.357 0.216 0.295 

Locus 872 : 
2 alleles
6.5% missing data
   4   (0.900) 0.755 0.950 0.953 0.953 0.859 0.940 
   2   (0.100) 0.245 0.050 0.047 0.047 0.141 0.060 

Locus 873 : 
2 alleles
12.3% missing data
   1   (0.890) 0.958 0.923 0.927 0.930 0.927 0.854 
   2   (0.110) 0.042 0.077 0.073 0.070 0.073 0.146 

Locus 874 : 
2 alleles
1.4% missing data
   1   (0.863) 0.955 0.804 0.862 0.924 0.913 0.875 
   3   (0.137) 0.045 0.196 0.138 0.076 0.087 0.125 

Locus 875 : 
2 alleles
8.7% missing data
   2   (0.877) 0.969 0.857 0.906 0.902 0.936 0.890 
   4   (0.123) 0.031 0.143 0.094 0.098 0.064 0.110 

Locus 876 : 
2 alleles
2.9% missing data
   3   (0.902) 0.942 0.932 0.953 0.972 0.777 0.884 
   1   (0.098) 0.058 0.068 0.047 0.028 0.223 0.116 

Locus 877 : 
2 alleles
0.7% missing data
   1   (0.058) 0.005 0.064 0.140 0.076 0.006 0.012 
   2   (0.942) 0.995 0.936 0.860 0.924 0.994 0.988 

Locus 878 : 
2 alleles
12.3% missing data
   3   (0.729) 0.696 0.799 0.722 0.671 0.758 0.812 
   2   (0.271) 0.304 0.201 0.278 0.329 0.242 0.188 

Locus 879 : 
2 alleles
2.9% missing data
   1   (0.928) 0.689 0.979 0.976 0.970 0.973 0.937 
   3   (0.072) 0.311 0.021 0.024 0.030 0.027 0.063 

Locus 880 : 
2 alleles
9.4% missing data
   1   (0.712) 0.875 0.733 0.755 0.741 0.584 0.730 
   4   (0.288) 0.125 0.267 0.245 0.259 0.416 0.270 

Locus 881 : 
2 alleles
13.0% missing data
   2   (0.908) 0.984 0.841 0.893 0.908 0.981 0.963 
   4   (0.092) 0.016 0.159 0.107 0.092 0.019 0.037 

Locus 882 : 
2 alleles
15.9% missing data
   3   (0.878) 0.968 0.879 0.865 0.853 0.952 0.931 
   1   (0.122) 0.032 0.121 0.135 0.147 0.048 0.069 

Locus 883 : 
2 alleles
2.9% missing data
   3   (0.916) 0.962 0.960 0.959 0.962 0.918 0.899 
   1   (0.084) 0.038 0.040 0.041 0.038 0.082 0.101 

Locus 884 : 
2 alleles
3.6% missing data
   1   (0.801) 0.604 0.913 0.898 0.803 0.894 0.728 
   3   (0.199) 0.396 0.087 0.102 0.197 0.106 0.272 

Locus 885 : 
2 alleles
13.0% missing data
   2   (0.875) 0.963 0.824 0.827 0.884 0.960 0.930 
   4   (0.125) 0.037 0.176 0.173 0.116 0.040 0.070 

Locus 886 : 
2 alleles
11.6% missing data
   2   (0.912) 0.976 0.948 0.946 0.934 0.924 0.946 
   4   (0.088) 0.024 0.052 0.054 0.066 0.076 0.054 

Locus 887 : 
2 alleles
13.0% missing data
   1   (0.921) 0.978 0.956 0.949 0.936 0.963 0.944 
   2   (0.079) 0.022 0.044 0.051 0.064 0.037 0.056 

Locus 888 : 
2 alleles
17.4% missing data
   1   (0.711) 0.811 0.726 0.779 0.825 0.564 0.632 
   3   (0.289) 0.189 0.274 0.221 0.175 0.436 0.368 

Locus 889 : 
2 alleles
3.6% missing data
   3   (0.880) 0.954 0.870 0.867 0.922 0.916 0.905 
   1   (0.120) 0.046 0.130 0.133 0.078 0.084 0.095 

Locus 890 : 
2 alleles
6.5% missing data
   4   (0.670) 0.815 0.619 0.677 0.756 0.490 0.647 
   2   (0.330) 0.185 0.381 0.323 0.244 0.510 0.353 

Locus 891 : 
2 alleles
5.8% missing data
   2   (0.449) 0.458 0.482 0.542 0.476 0.339 0.372 
   4   (0.551) 0.542 0.518 0.458 0.524 0.661 0.628 

Locus 892 : 
2 alleles
5.8% missing data
   2   (0.845) 0.919 0.924 0.906 0.881 0.821 0.787 
   1   (0.155) 0.081 0.076 0.094 0.119 0.179 0.213 

Locus 893 : 
2 alleles
13.8% missing data
   4   (0.712) 0.842 0.569 0.653 0.722 0.848 0.759 
   2   (0.288) 0.158 0.431 0.347 0.278 0.152 0.241 

Locus 894 : 
2 alleles
13.0% missing data
   3   (0.551) 0.564 0.538 0.492 0.550 0.559 0.587 
   4   (0.449) 0.436 0.462 0.508 0.450 0.441 0.413 

Locus 895 : 
2 alleles
3.6% missing data
   1   (0.937) 0.995 0.902 0.888 0.909 0.993 0.987 
   3   (0.063) 0.005 0.098 0.112 0.091 0.007 0.013 

Locus 896 : 
2 alleles
13.0% missing data
   2   (0.745) 0.695 0.743 0.767 0.731 0.869 0.786 
   3   (0.255) 0.305 0.257 0.233 0.269 0.131 0.214 

Locus 897 : 
2 alleles
15.2% missing data
   3   (0.771) 0.902 0.791 0.779 0.797 0.785 0.763 
   4   (0.229) 0.098 0.209 0.221 0.203 0.215 0.237 

Locus 898 : 
2 alleles
1.4% missing data
   1   (0.893) 0.920 0.935 0.945 0.951 0.713 0.923 
   3   (0.107) 0.080 0.065 0.055 0.049 0.287 0.077 

Locus 899 : 
2 alleles
13.8% missing data
   1   (0.866) 0.906 0.885 0.877 0.854 0.927 0.921 
   3   (0.134) 0.094 0.115 0.123 0.146 0.073 0.079 

Locus 900 : 
2 alleles
2.9% missing data
   3   (0.928) 0.991 0.938 0.885 0.901 0.988 0.972 
   1   (0.072) 0.009 0.062 0.115 0.099 0.012 0.028 

Locus 901 : 
2 alleles
4.3% missing data
   3   (0.886) 0.965 0.858 0.901 0.916 0.939 0.924 
   2   (0.114) 0.035 0.142 0.099 0.084 0.061 0.076 

Locus 902 : 
2 alleles
12.3% missing data
   4   (0.920) 0.988 0.921 0.915 0.900 0.984 0.966 
   1   (0.080) 0.012 0.079 0.085 0.100 0.016 0.034 

Locus 903 : 
2 alleles
13.0% missing data
   4   (0.641) 0.652 0.626 0.620 0.641 0.768 0.648 
   2   (0.359) 0.348 0.374 0.380 0.359 0.232 0.352 

Locus 904 : 
2 alleles
8.7% missing data
   4   (0.482) 0.610 0.508 0.476 0.479 0.545 0.397 
   2   (0.518) 0.390 0.492 0.524 0.521 0.455 0.603 

Locus 905 : 
2 alleles
6.5% missing data
   1   (0.882) 0.971 0.902 0.883 0.833 0.966 0.929 
   3   (0.118) 0.029 0.098 0.117 0.167 0.034 0.071 

Locus 906 : 
2 alleles
12.3% missing data
   2   (0.919) 0.734 0.952 0.959 0.966 0.963 0.946 
   4   (0.081) 0.266 0.048 0.041 0.034 0.037 0.054 

Locus 907 : 
2 alleles
1.4% missing data
   1   (0.906) 0.976 0.927 0.914 0.928 0.963 0.925 
   2   (0.094) 0.024 0.073 0.086 0.072 0.037 0.075 

Locus 908 : 
2 alleles
12.3% missing data
   3   (0.790) 0.869 0.815 0.817 0.772 0.856 0.805 
   1   (0.210) 0.131 0.185 0.183 0.228 0.144 0.195 

Locus 909 : 
2 alleles
3.6% missing data
   1   (0.744) 0.292 0.765 0.748 0.861 0.817 0.682 
   4   (0.256) 0.708 0.235 0.252 0.139 0.183 0.318 

Locus 910 : 
2 alleles
12.3% missing data
   4   (0.598) 0.501 0.599 0.541 0.657 0.507 0.636 
   1   (0.402) 0.499 0.401 0.459 0.343 0.493 0.364 

Locus 911 : 
2 alleles
15.9% missing data
   3   (0.849) 0.971 0.804 0.778 0.688 0.971 0.951 
   1   (0.151) 0.029 0.196 0.222 0.312 0.029 0.049 

Locus 912 : 
2 alleles
2.9% missing data
   1   (0.920) 0.869 0.869 0.919 0.943 0.989 0.982 
   3   (0.080) 0.131 0.131 0.081 0.057 0.011 0.018 

Locus 913 : 
2 alleles
18.8% missing data
   1   (0.856) 0.859 0.923 0.924 0.876 0.892 0.823 
   3   (0.144) 0.141 0.077 0.076 0.124 0.108 0.177 

Locus 914 : 
2 alleles
10.1% missing data
   3   (0.809) 0.944 0.797 0.799 0.801 0.865 0.848 
   1   (0.191) 0.056 0.203 0.201 0.199 0.135 0.152 

Locus 915 : 
2 alleles
5.1% missing data
   1   (0.845) 0.916 0.915 0.893 0.892 0.836 0.806 
   3   (0.155) 0.084 0.085 0.107 0.108 0.164 0.194 

Locus 916 : 
2 alleles
4.3% missing data
   2   (0.727) 0.844 0.788 0.779 0.750 0.586 0.722 
   4   (0.273) 0.156 0.212 0.221 0.250 0.414 0.278 

Locus 917 : 
2 alleles
1.4% missing data
   2   (0.797) 0.711 0.741 0.837 0.786 0.909 0.869 
   4   (0.203) 0.289 0.259 0.163 0.214 0.091 0.131 

Locus 918 : 
2 alleles
2.9% missing data
   2   (0.856) 0.927 0.911 0.902 0.908 0.881 0.788 
   4   (0.144) 0.073 0.089 0.098 0.092 0.119 0.212 

Locus 919 : 
2 alleles
2.9% missing data
   4   (0.653) 0.854 0.727 0.707 0.618 0.729 0.571 
   1   (0.347) 0.146 0.273 0.293 0.382 0.271 0.429 

Locus 920 : 
2 alleles
12.3% missing data
   3   (0.906) 0.963 0.918 0.928 0.958 0.942 0.891 
   1   (0.094) 0.037 0.082 0.072 0.042 0.058 0.109 

Locus 921 : 
2 alleles
13.0% missing data
   3   (0.835) 0.904 0.840 0.844 0.880 0.660 0.900 
   1   (0.165) 0.096 0.160 0.156 0.120 0.340 0.100 

Locus 922 : 
2 alleles
9.4% missing data
   2   (0.898) 0.978 0.888 0.902 0.907 0.970 0.929 
   4   (0.102) 0.022 0.112 0.098 0.093 0.030 0.071 

Locus 923 : 
2 alleles
5.1% missing data
   4   (0.692) 0.846 0.676 0.680 0.678 0.841 0.666 
   3   (0.308) 0.154 0.324 0.320 0.322 0.159 0.334 

Locus 924 : 
2 alleles
13.8% missing data
   3   (0.875) 0.936 0.931 0.919 0.858 0.947 0.846 
   1   (0.125) 0.064 0.069 0.081 0.142 0.053 0.154 

Locus 925 : 
2 alleles
2.9% missing data
   3   (0.806) 0.663 0.903 0.873 0.785 0.898 0.812 
   1   (0.194) 0.337 0.097 0.127 0.215 0.102 0.188 

Locus 926 : 
2 alleles
5.1% missing data
   4   (0.747) 0.898 0.778 0.774 0.787 0.810 0.644 
   2   (0.253) 0.102 0.222 0.226 0.213 0.190 0.356 

Locus 927 : 
2 alleles
8.0% missing data
   1   (0.455) 0.349 0.327 0.399 0.495 0.612 0.452 
   3   (0.545) 0.651 0.673 0.601 0.505 0.388 0.548 

Locus 928 : 
2 alleles
3.6% missing data
   3   (0.837) 0.779 0.776 0.724 0.846 0.962 0.927 
   4   (0.163) 0.221 0.224 0.276 0.154 0.038 0.073 

Locus 929 : 
2 alleles
1.4% missing data
   2   (0.888) 0.960 0.933 0.933 0.925 0.865 0.898 
   4   (0.112) 0.040 0.067 0.067 0.075 0.135 0.102 

Locus 930 : 
2 alleles
14.5% missing data
   3   (0.919) 0.721 0.906 0.933 0.979 0.976 0.952 
   4   (0.081) 0.279 0.094 0.067 0.021 0.024 0.048 

Locus 931 : 
2 alleles
2.9% missing data
   2   (0.890) 0.976 0.912 0.863 0.880 0.968 0.928 
   4   (0.110) 0.024 0.088 0.137 0.120 0.032 0.072 

Locus 932 : 
2 alleles
3.6% missing data
   1   (0.136) 0.138 0.094 0.119 0.164 0.042 0.079 
   3   (0.864) 0.862 0.906 0.881 0.836 0.958 0.921 

Locus 933 : 
2 alleles
12.3% missing data
   1   (0.845) 0.829 0.898 0.894 0.854 0.889 0.886 
   4   (0.155) 0.171 0.102 0.106 0.146 0.111 0.114 

Locus 934 : 
2 alleles
11.6% missing data
   2   (0.905) 0.641 0.968 0.969 0.983 0.787 0.832 
   3   (0.095) 0.359 0.032 0.031 0.017 0.213 0.168 

Locus 935 : 
2 alleles
10.1% missing data
   1   (0.569) 0.239 0.572 0.532 0.549 0.627 0.687 
   4   (0.431) 0.761 0.428 0.468 0.451 0.373 0.313 

Locus 936 : 
2 alleles
8.7% missing data
   2   (0.632) 0.449 0.685 0.696 0.708 0.368 0.692 
   3   (0.368) 0.551 0.315 0.304 0.292 0.632 0.308 

Locus 937 : 
2 alleles
12.3% missing data
   1   (0.908) 0.991 0.926 0.798 0.732 0.988 0.979 
   4   (0.092) 0.009 0.074 0.202 0.268 0.012 0.021 

Locus 938 : 
2 alleles
5.1% missing data
   1   (0.808) 0.742 0.798 0.785 0.884 0.896 0.781 
   4   (0.192) 0.258 0.202 0.215 0.116 0.104 0.219 

Locus 939 : 
2 alleles
5.1% missing data
   1   (0.740) 0.883 0.815 0.800 0.824 0.692 0.606 
   2   (0.260) 0.117 0.185 0.200 0.176 0.308 0.394 

Locus 940 : 
2 alleles
0.7% missing data
   3   (0.897) 0.963 0.929 0.942 0.936 0.938 0.879 
   1   (0.103) 0.037 0.071 0.058 0.064 0.062 0.121 

Locus 941 : 
2 alleles
6.5% missing data
   3   (0.471) 0.655 0.444 0.465 0.610 0.205 0.413 
   4   (0.529) 0.345 0.556 0.535 0.390 0.795 0.587 

Locus 942 : 
2 alleles
5.8% missing data
   2   (0.854) 0.757 0.865 0.857 0.874 0.937 0.917 
   4   (0.146) 0.243 0.135 0.143 0.126 0.063 0.083 

Locus 943 : 
2 alleles
3.6% missing data
   2   (0.925) 0.705 0.969 0.973 0.965 0.958 0.960 
   4   (0.075) 0.295 0.031 0.027 0.035 0.042 0.040 

Locus 944 : 
2 alleles
2.9% missing data
   4   (0.650) 0.834 0.578 0.621 0.732 0.734 0.557 
   1   (0.350) 0.166 0.422 0.379 0.268 0.266 0.443 

Locus 945 : 
2 alleles
3.6% missing data
   3   (0.892) 0.955 0.915 0.927 0.958 0.870 0.863 
   1   (0.108) 0.045 0.085 0.073 0.042 0.130 0.137 

Locus 946 : 
2 alleles
12.3% missing data
   2   (0.954) 0.985 0.993 0.993 0.995 0.941 0.714 
   1   (0.046) 0.015 0.007 0.007 0.005 0.059 0.286 

Locus 947 : 
2 alleles
3.6% missing data
   2   (0.902) 0.760 0.931 0.925 0.935 0.962 0.955 
   4   (0.098) 0.240 0.069 0.075 0.065 0.038 0.045 

Locus 948 : 
2 alleles
15.2% missing data
   3   (0.345) 0.176 0.286 0.290 0.402 0.360 0.314 
   4   (0.655) 0.824 0.714 0.710 0.598 0.640 0.686 

Locus 949 : 
2 alleles
5.1% missing data
   1   (0.799) 0.936 0.814 0.822 0.771 0.889 0.812 
   3   (0.201) 0.064 0.186 0.178 0.229 0.111 0.188 

Locus 950 : 
2 alleles
10.1% missing data
   1   (0.870) 0.983 0.860 0.808 0.699 0.976 0.958 
   3   (0.130) 0.017 0.140 0.192 0.301 0.024 0.042 

Locus 951 : 
2 alleles
2.2% missing data
   1   (0.895) 0.975 0.873 0.859 0.944 0.965 0.882 
   3   (0.105) 0.025 0.127 0.141 0.056 0.035 0.118 

Locus 952 : 
2 alleles
12.3% missing data
   1   (0.939) 0.994 0.919 0.886 0.922 0.992 0.986 
   3   (0.061) 0.006 0.081 0.114 0.078 0.008 0.014 

Locus 953 : 
2 alleles
3.6% missing data
   4   (0.766) 0.880 0.858 0.849 0.740 0.712 0.764 
   2   (0.234) 0.120 0.142 0.151 0.260 0.288 0.236 

Locus 954 : 
2 alleles
12.3% missing data
   1   (0.186) 0.024 0.326 0.295 0.318 0.042 0.074 
   2   (0.814) 0.976 0.674 0.705 0.682 0.958 0.926 

Locus 955 : 
2 alleles
2.9% missing data
   1   (0.326) 0.412 0.286 0.341 0.262 0.370 0.333 
   3   (0.674) 0.588 0.714 0.659 0.738 0.630 0.667 

Locus 956 : 
2 alleles
7.2% missing data
   2   (0.887) 0.945 0.892 0.902 0.911 0.943 0.910 
   4   (0.113) 0.055 0.108 0.098 0.089 0.057 0.090 

Locus 957 : 
2 alleles
4.3% missing data
   4   (0.898) 0.979 0.912 0.925 0.904 0.947 0.924 
   2   (0.102) 0.021 0.088 0.075 0.096 0.053 0.076 

Locus 958 : 
2 alleles
9.4% missing data
   3   (0.507) 0.847 0.451 0.377 0.419 0.640 0.543 
   1   (0.493) 0.153 0.549 0.623 0.581 0.360 0.457 

Locus 959 : 
2 alleles
1.4% missing data
   3   (0.921) 0.985 0.954 0.926 0.900 0.981 0.957 
   4   (0.079) 0.015 0.046 0.074 0.100 0.019 0.043 

Locus 960 : 
2 alleles
4.3% missing data
   3   (0.611) 0.862 0.503 0.517 0.636 0.609 0.642 
   1   (0.389) 0.138 0.497 0.483 0.364 0.391 0.358 

Locus 961 : 
2 alleles
6.5% missing data
   2   (0.828) 0.943 0.776 0.854 0.879 0.909 0.772 
   3   (0.172) 0.057 0.224 0.146 0.121 0.091 0.228 

Locus 962 : 
2 alleles
12.3% missing data
   3   (0.882) 0.532 0.852 0.930 0.950 0.957 0.896 
   1   (0.118) 0.468 0.148 0.070 0.050 0.043 0.104 

Locus 963 : 
2 alleles
5.8% missing data
   1   (0.643) 0.825 0.721 0.699 0.674 0.550 0.529 
   3   (0.357) 0.175 0.279 0.301 0.326 0.450 0.471 

Locus 964 : 
2 alleles
3.6% missing data
   3   (0.884) 0.953 0.850 0.915 0.932 0.928 0.903 
   4   (0.116) 0.047 0.150 0.085 0.068 0.072 0.097 

Locus 965 : 
2 alleles
7.2% missing data
   4   (0.375) 0.104 0.570 0.501 0.424 0.238 0.258 
   1   (0.625) 0.896 0.430 0.499 0.576 0.762 0.742 

Locus 966 : 
2 alleles
11.6% missing data
   3   (0.919) 0.961 0.972 0.965 0.957 0.907 0.910 
   1   (0.081) 0.039 0.028 0.035 0.043 0.093 0.090 

Locus 967 : 
2 alleles
3.6% missing data
   1   (0.342) 0.190 0.393 0.342 0.302 0.276 0.369 
   4   (0.658) 0.810 0.607 0.658 0.698 0.724 0.631 

Locus 968 : 
2 alleles
2.2% missing data
   3   (0.861) 0.619 0.782 0.869 0.917 0.954 0.922 
   1   (0.139) 0.381 0.218 0.131 0.083 0.046 0.078 

Locus 969 : 
2 alleles
8.0% missing data
   1   (0.915) 0.962 0.926 0.941 0.941 0.947 0.953 
   3   (0.085) 0.038 0.074 0.059 0.059 0.053 0.047 

Locus 970 : 
2 alleles
10.9% missing data
   1   (0.120) 0.027 0.167 0.162 0.120 0.041 0.061 
   2   (0.880) 0.973 0.833 0.838 0.880 0.959 0.939 

Locus 971 : 
2 alleles
13.0% missing data
   4   (0.901) 0.966 0.934 0.946 0.945 0.906 0.881 
   2   (0.099) 0.034 0.066 0.054 0.055 0.094 0.119 

Locus 972 : 
2 alleles
5.1% missing data
   4   (0.915) 0.684 0.957 0.947 0.959 0.973 0.945 
   3   (0.085) 0.316 0.043 0.053 0.041 0.027 0.055 

Locus 973 : 
2 alleles
12.3% missing data
   4   (0.832) 0.879 0.877 0.890 0.906 0.811 0.755 
   1   (0.168) 0.121 0.123 0.110 0.094 0.189 0.245 

Locus 974 : 
2 alleles
1.4% missing data
   2   (0.930) 0.995 0.856 0.879 0.900 0.993 0.986 
   3   (0.070) 0.005 0.144 0.121 0.100 0.007 0.014 

Locus 975 : 
2 alleles
9.4% missing data
   1   (0.903) 0.673 0.964 0.970 0.972 0.877 0.868 
   3   (0.097) 0.327 0.036 0.030 0.028 0.123 0.132 

Locus 976 : 
2 alleles
2.2% missing data
   2   (0.911) 0.937 0.953 0.966 0.961 0.888 0.896 
   4   (0.089) 0.063 0.047 0.034 0.039 0.112 0.104 

Locus 977 : 
2 alleles
1.4% missing data
   2   (0.784) 0.803 0.712 0.644 0.686 0.951 0.910 
   3   (0.216) 0.197 0.288 0.356 0.314 0.049 0.090 

Locus 978 : 
2 alleles
5.1% missing data
   4   (0.771) 0.898 0.810 0.793 0.851 0.685 0.735 
   2   (0.229) 0.102 0.190 0.207 0.149 0.315 0.265 

Locus 979 : 
2 alleles
15.2% missing data
   4   (0.778) 0.933 0.775 0.718 0.783 0.808 0.830 
   2   (0.222) 0.067 0.225 0.282 0.217 0.192 0.170 

Locus 980 : 
2 alleles
11.6% missing data
   2   (0.895) 0.942 0.933 0.919 0.944 0.912 0.894 
   4   (0.105) 0.058 0.067 0.081 0.056 0.088 0.106 

Locus 981 : 
2 alleles
4.3% missing data
   2   (0.156) 0.045 0.185 0.215 0.122 0.074 0.145 
   4   (0.844) 0.955 0.815 0.785 0.878 0.926 0.855 

Locus 982 : 
2 alleles
19.6% missing data
   2   (0.889) 0.926 0.957 0.954 0.949 0.825 0.826 
   1   (0.111) 0.074 0.043 0.046 0.051 0.175 0.174 

Locus 983 : 
2 alleles
2.2% missing data
   3   (0.903) 0.939 0.956 0.955 0.953 0.924 0.852 
   1   (0.097) 0.061 0.044 0.045 0.047 0.076 0.148 

Locus 984 : 
2 alleles
9.4% missing data
   4   (0.851) 0.937 0.860 0.886 0.852 0.889 0.901 
   1   (0.149) 0.063 0.140 0.114 0.148 0.111 0.099 

Locus 985 : 
2 alleles
3.6% missing data
   2   (0.151) 0.049 0.164 0.100 0.149 0.075 0.151 
   4   (0.849) 0.951 0.836 0.900 0.851 0.925 0.849 

Locus 986 : 
2 alleles
2.9% missing data
   1   (0.903) 0.985 0.915 0.903 0.822 0.976 0.962 
   2   (0.097) 0.015 0.085 0.097 0.178 0.024 0.038 

Locus 987 : 
2 alleles
10.1% missing data
   1   (0.909) 0.914 0.924 0.935 0.964 0.921 0.923 
   3   (0.091) 0.086 0.076 0.065 0.036 0.079 0.077 

Locus 988 : 
2 alleles
4.3% missing data
   1   (0.157) 0.023 0.341 0.256 0.188 0.030 0.075 
   4   (0.843) 0.977 0.659 0.744 0.812 0.970 0.925 

Locus 989 : 
2 alleles
2.9% missing data
   2   (0.765) 0.625 0.786 0.797 0.830 0.822 0.758 
   4   (0.235) 0.375 0.214 0.203 0.170 0.178 0.242 

Locus 990 : 
2 alleles
5.1% missing data
   1   (0.149) 0.285 0.109 0.094 0.111 0.109 0.110 
   3   (0.851) 0.715 0.891 0.906 0.889 0.891 0.890 

Locus 991 : 
2 alleles
15.9% missing data
   1   (0.951) 0.995 0.904 0.925 0.962 0.993 0.988 
   2   (0.049) 0.005 0.096 0.075 0.038 0.007 0.012 

Locus 992 : 
2 alleles
5.8% missing data
   1   (0.817) 0.935 0.866 0.844 0.786 0.843 0.858 
   3   (0.183) 0.065 0.134 0.156 0.214 0.157 0.142 

Locus 993 : 
2 alleles
0.7% missing data
   1   (0.927) 0.979 0.950 0.969 0.974 0.956 0.886 
   2   (0.073) 0.021 0.050 0.031 0.026 0.044 0.114 

Locus 994 : 
2 alleles
10.9% missing data
   1   (0.870) 0.789 0.917 0.944 0.954 0.837 0.744 
   3   (0.130) 0.211 0.083 0.056 0.046 0.163 0.256 

Locus 995 : 
2 alleles
5.8% missing data
   3   (0.751) 0.874 0.705 0.780 0.863 0.751 0.631 
   1   (0.249) 0.126 0.295 0.220 0.137 0.249 0.369 

Locus 996 : 
2 alleles
12.3% missing data
   1   (0.883) 0.962 0.857 0.828 0.892 0.964 0.930 
   4   (0.117) 0.038 0.143 0.172 0.108 0.036 0.070 

Locus 997 : 
2 alleles
9.4% missing data
   1   (0.201) 0.304 0.103 0.120 0.147 0.185 0.288 
   4   (0.799) 0.696 0.897 0.880 0.853 0.815 0.712 

Locus 998 : 
2 alleles
2.2% missing data
   4   (0.907) 0.952 0.949 0.955 0.945 0.936 0.889 
   3   (0.093) 0.048 0.051 0.045 0.055 0.064 0.111 

Locus 999 : 
2 alleles
18.1% missing data
   3   (0.799) 0.853 0.784 0.836 0.873 0.630 0.827 
   2   (0.201) 0.147 0.216 0.164 0.127 0.370 0.173 

Locus 1000 : 
2 alleles
10.9% missing data
   4   (0.862) 0.969 0.837 0.862 0.857 0.941 0.908 
   3   (0.138) 0.031 0.163 0.138 0.143 0.059 0.092 

Locus 1001 : 
2 alleles
5.1% missing data
   3   (0.706) 0.828 0.826 0.795 0.698 0.660 0.622 
   4   (0.294) 0.172 0.174 0.205 0.302 0.340 0.378 

Locus 1002 : 
2 alleles
2.2% missing data
   1   (0.847) 0.845 0.948 0.942 0.939 0.600 0.715 
   3   (0.153) 0.155 0.052 0.058 0.061 0.400 0.285 

Locus 1003 : 
2 alleles
7.2% missing data
   2   (0.797) 0.940 0.701 0.777 0.839 0.849 0.830 
   3   (0.203) 0.060 0.299 0.223 0.161 0.151 0.170 

Locus 1004 : 
2 alleles
11.6% missing data
   1   (0.315) 0.118 0.365 0.368 0.286 0.272 0.289 
   3   (0.685) 0.882 0.635 0.632 0.714 0.728 0.711 

Locus 1005 : 
2 alleles
2.9% missing data
   1   (0.844) 0.929 0.864 0.889 0.919 0.858 0.773 
   3   (0.156) 0.071 0.136 0.111 0.081 0.142 0.227 

Locus 1006 : 
2 alleles
4.3% missing data
   3   (0.917) 0.732 0.942 0.954 0.949 0.974 0.965 
   1   (0.083) 0.268 0.058 0.046 0.051 0.026 0.035 

Locus 1007 : 
2 alleles
4.3% missing data
   1   (0.079) 0.014 0.101 0.092 0.049 0.030 0.052 
   3   (0.921) 0.986 0.899 0.908 0.951 0.970 0.948 

Locus 1008 : 
2 alleles
3.6% missing data
   4   (0.939) 0.974 0.985 0.986 0.987 0.899 0.860 
   1   (0.061) 0.026 0.015 0.014 0.013 0.101 0.140 

Locus 1009 : 
2 alleles
5.1% missing data
   1   (0.856) 0.580 0.875 0.887 0.928 0.941 0.848 
   4   (0.144) 0.420 0.125 0.113 0.072 0.059 0.152 

Locus 1010 : 
2 alleles
6.5% missing data
   2   (0.733) 0.656 0.740 0.761 0.803 0.768 0.728 
   4   (0.267) 0.344 0.260 0.239 0.197 0.232 0.272 

Locus 1011 : 
2 alleles
12.3% missing data
   4   (0.889) 0.930 0.959 0.953 0.943 0.800 0.830 
   2   (0.111) 0.070 0.041 0.047 0.057 0.200 0.170 

Locus 1012 : 
2 alleles
19.6% missing data
   2   (0.869) 0.929 0.889 0.879 0.911 0.912 0.866 
   4   (0.131) 0.071 0.111 0.121 0.089 0.088 0.134 

Locus 1013 : 
2 alleles
10.9% missing data
   2   (0.696) 0.906 0.585 0.585 0.716 0.761 0.768 
   4   (0.304) 0.094 0.415 0.415 0.284 0.239 0.232 

Locus 1014 : 
2 alleles
2.9% missing data
   3   (0.918) 0.666 0.982 0.980 0.976 0.911 0.891 
   2   (0.082) 0.334 0.018 0.020 0.024 0.089 0.109 

Locus 1015 : 
2 alleles
11.6% missing data
   4   (0.906) 0.964 0.958 0.951 0.953 0.902 0.864 
   2   (0.094) 0.036 0.042 0.049 0.047 0.098 0.136 

Locus 1016 : 
2 alleles
10.1% missing data
   2   (0.869) 0.960 0.898 0.886 0.863 0.935 0.897 
   4   (0.131) 0.040 0.102 0.114 0.137 0.065 0.103 

Locus 1017 : 
2 alleles
3.6% missing data
   3   (0.783) 0.738 0.854 0.865 0.850 0.629 0.791 
   2   (0.217) 0.262 0.146 0.135 0.150 0.371 0.209 

Locus 1018 : 
2 alleles
4.3% missing data
   2   (0.479) 0.506 0.436 0.458 0.436 0.621 0.480 
   4   (0.521) 0.494 0.564 0.542 0.564 0.379 0.520 

Locus 1019 : 
2 alleles
12.3% missing data
   2   (0.864) 0.931 0.912 0.932 0.895 0.812 0.864 
   1   (0.136) 0.069 0.088 0.068 0.105 0.188 0.136 

Locus 1020 : 
2 alleles
15.9% missing data
   2   (0.753) 0.925 0.705 0.660 0.681 0.796 0.867 
   4   (0.247) 0.075 0.295 0.340 0.319 0.204 0.133 

Locus 1021 : 
2 alleles
2.2% missing data
   4   (0.904) 0.984 0.886 0.879 0.889 0.977 0.962 
   2   (0.096) 0.016 0.114 0.121 0.111 0.023 0.038 

Locus 1022 : 
2 alleles
15.2% missing data
   3   (0.913) 0.974 0.944 0.939 0.921 0.950 0.949 
   1   (0.087) 0.026 0.056 0.061 0.079 0.050 0.051 

Locus 1023 : 
2 alleles
9.4% missing data
   4   (0.682) 0.867 0.654 0.556 0.676 0.712 0.761 
   1   (0.318) 0.133 0.346 0.444 0.324 0.288 0.239 

Locus 1024 : 
2 alleles
8.0% missing data
   1   (0.913) 0.974 0.949 0.933 0.941 0.860 0.954 
   2   (0.087) 0.026 0.051 0.067 0.059 0.140 0.046 

Locus 1025 : 
2 alleles
5.1% missing data
   1   (0.904) 0.956 0.948 0.956 0.965 0.898 0.828 
   3   (0.096) 0.044 0.052 0.044 0.035 0.102 0.172 

Locus 1026 : 
2 alleles
4.3% missing data
   4   (0.907) 0.943 0.965 0.960 0.958 0.790 0.899 
   2   (0.093) 0.057 0.035 0.040 0.042 0.210 0.101 

Locus 1027 : 
2 alleles
13.8% missing data
   1   (0.741) 0.925 0.758 0.694 0.742 0.811 0.739 
   4   (0.259) 0.075 0.242 0.306 0.258 0.189 0.261 

Locus 1028 : 
2 alleles
1.4% missing data
   2   (0.891) 0.959 0.807 0.830 0.969 0.943 0.866 
   4   (0.109) 0.041 0.193 0.170 0.031 0.057 0.134 

Locus 1029 : 
2 alleles
2.2% missing data
   2   (0.475) 0.488 0.457 0.481 0.526 0.527 0.395 
   4   (0.525) 0.512 0.543 0.519 0.474 0.473 0.605 

Locus 1030 : 
2 alleles
11.6% missing data
   4   (0.907) 0.974 0.947 0.944 0.910 0.950 0.927 
   1   (0.093) 0.026 0.053 0.056 0.090 0.050 0.073 

Locus 1031 : 
2 alleles
0.7% missing data
   2   (0.914) 0.962 0.869 0.879 0.973 0.849 0.962 
   4   (0.086) 0.038 0.131 0.121 0.027 0.151 0.038 

Locus 1032 : 
2 alleles
5.8% missing data
   3   (0.804) 0.477 0.812 0.796 0.842 0.900 0.873 
   2   (0.196) 0.523 0.188 0.204 0.158 0.100 0.127 

Locus 1033 : 
2 alleles
3.6% missing data
   3   (0.943) 0.671 0.981 0.986 0.990 0.969 0.947 
   1   (0.057) 0.329 0.019 0.014 0.010 0.031 0.053 

Locus 1034 : 
2 alleles
12.3% missing data
   2   (0.877) 0.936 0.911 0.924 0.914 0.888 0.886 
   1   (0.123) 0.064 0.089 0.076 0.086 0.112 0.114 

Locus 1035 : 
2 alleles
0.7% missing data
   3   (0.887) 0.974 0.862 0.898 0.918 0.949 0.907 
   4   (0.113) 0.026 0.138 0.102 0.082 0.051 0.093 

Locus 1036 : 
2 alleles
5.1% missing data
   1   (0.868) 0.946 0.894 0.895 0.927 0.893 0.838 
   3   (0.132) 0.054 0.106 0.105 0.073 0.107 0.162 

Locus 1037 : 
2 alleles
12.3% missing data
   4   (0.842) 0.757 0.910 0.922 0.910 0.831 0.799 
   2   (0.158) 0.243 0.090 0.078 0.090 0.169 0.201 

Locus 1038 : 
2 alleles
5.8% missing data
   1   (0.679) 0.576 0.639 0.707 0.836 0.695 0.535 
   3   (0.321) 0.424 0.361 0.293 0.164 0.305 0.465 

Locus 1039 : 
2 alleles
6.5% missing data
   3   (0.802) 0.945 0.749 0.767 0.834 0.870 0.826 
   1   (0.198) 0.055 0.251 0.233 0.166 0.130 0.174 

Locus 1040 : 
2 alleles
2.9% missing data
   4   (0.858) 0.969 0.741 0.773 0.913 0.933 0.891 
   2   (0.142) 0.031 0.259 0.227 0.087 0.067 0.109 

Locus 1041 : 
2 alleles
1.4% missing data
   2   (0.892) 0.977 0.939 0.913 0.903 0.952 0.871 
   4   (0.108) 0.023 0.061 0.087 0.097 0.048 0.129 

Locus 1042 : 
2 alleles
1.4% missing data
   2   (0.867) 0.968 0.882 0.813 0.884 0.932 0.906 
   1   (0.133) 0.032 0.118 0.187 0.116 0.068 0.094 

Locus 1043 : 
2 alleles
2.2% missing data
   1   (0.913) 0.720 0.945 0.953 0.970 0.970 0.906 
   3   (0.087) 0.280 0.055 0.047 0.030 0.030 0.094 

Locus 1044 : 
2 alleles
1.4% missing data
   2   (0.591) 0.649 0.593 0.677 0.714 0.435 0.479 
   4   (0.409) 0.351 0.407 0.323 0.286 0.565 0.521 

Locus 1045 : 
2 alleles
17.4% missing data
   1   (0.889) 0.907 0.921 0.904 0.946 0.941 0.830 
   3   (0.111) 0.093 0.079 0.096 0.054 0.059 0.170 

Locus 1046 : 
2 alleles
18.1% missing data
   3   (0.884) 0.929 0.934 0.923 0.942 0.828 0.862 
   1   (0.116) 0.071 0.066 0.077 0.058 0.172 0.138 

Locus 1047 : 
2 alleles
3.6% missing data
   1   (0.274) 0.131 0.227 0.291 0.206 0.289 0.350 
   4   (0.726) 0.869 0.773 0.709 0.794 0.711 0.650 

Locus 1048 : 
2 alleles
15.2% missing data
   3   (0.875) 0.961 0.776 0.717 0.896 0.954 0.943 
   1   (0.125) 0.039 0.224 0.283 0.104 0.046 0.057 

Locus 1049 : 
2 alleles
2.2% missing data
   4   (0.922) 0.989 0.963 0.947 0.884 0.983 0.954 
   2   (0.078) 0.011 0.037 0.053 0.116 0.017 0.046 

Locus 1050 : 
2 alleles
0.0% missing data
   4   (0.904) 0.829 0.865 0.913 0.924 0.984 0.966 
   2   (0.096) 0.171 0.135 0.087 0.076 0.016 0.034 

Locus 1051 : 
2 alleles
4.3% missing data
   2   (0.923) 0.953 0.968 0.971 0.964 0.881 0.928 
   4   (0.077) 0.047 0.032 0.029 0.036 0.119 0.072 

Locus 1052 : 
2 alleles
13.8% missing data
   2   (0.395) 0.334 0.441 0.370 0.300 0.472 0.457 
   4   (0.605) 0.666 0.559 0.630 0.700 0.528 0.543 

Locus 1053 : 
2 alleles
7.2% missing data
   2   (0.832) 0.943 0.867 0.847 0.848 0.702 0.890 
   4   (0.168) 0.057 0.133 0.153 0.152 0.298 0.110 

Locus 1054 : 
2 alleles
2.2% missing data
   2   (0.908) 0.955 0.921 0.927 0.968 0.921 0.906 
   4   (0.092) 0.045 0.079 0.073 0.032 0.079 0.094 

Locus 1055 : 
2 alleles
11.6% missing data
   1   (0.921) 0.975 0.940 0.950 0.924 0.968 0.966 
   3   (0.079) 0.025 0.060 0.050 0.076 0.032 0.034 

Locus 1056 : 
2 alleles
13.0% missing data
   4   (0.913) 0.936 0.955 0.943 0.950 0.940 0.919 
   2   (0.087) 0.064 0.045 0.057 0.050 0.060 0.081 

Locus 1057 : 
2 alleles
3.6% missing data
   3   (0.923) 0.952 0.970 0.969 0.976 0.901 0.881 
   1   (0.077) 0.048 0.030 0.031 0.024 0.099 0.119 

Locus 1058 : 
2 alleles
12.3% missing data
   4   (0.272) 0.127 0.220 0.202 0.221 0.362 0.328 
   2   (0.728) 0.873 0.780 0.798 0.779 0.638 0.672 

Locus 1059 : 
2 alleles
15.2% missing data
   1   (0.736) 0.892 0.705 0.746 0.826 0.725 0.652 
   4   (0.264) 0.108 0.295 0.254 0.174 0.275 0.348 

Locus 1060 : 
2 alleles
12.3% missing data
   4   (0.903) 0.985 0.799 0.898 0.926 0.971 0.949 
   2   (0.097) 0.015 0.201 0.102 0.074 0.029 0.051 

Locus 1061 : 
2 alleles
10.9% missing data
   1   (0.108) 0.020 0.081 0.114 0.179 0.028 0.051 
   3   (0.892) 0.980 0.919 0.886 0.821 0.972 0.949 

Locus 1062 : 
2 alleles
17.4% missing data
   4   (0.766) 0.599 0.814 0.785 0.819 0.806 0.772 
   2   (0.234) 0.401 0.186 0.215 0.181 0.194 0.228 

Locus 1063 : 
2 alleles
11.6% missing data
   1   (0.911) 0.982 0.909 0.899 0.912 0.955 0.969 
   2   (0.089) 0.018 0.091 0.101 0.088 0.045 0.031 

Locus 1064 : 
2 alleles
13.8% missing data
   2   (0.876) 0.960 0.933 0.927 0.872 0.907 0.885 
   4   (0.124) 0.040 0.067 0.073 0.128 0.093 0.115 

Locus 1065 : 
2 alleles
2.2% missing data
   4   (0.830) 0.783 0.788 0.831 0.872 0.932 0.870 
   2   (0.170) 0.217 0.212 0.169 0.128 0.068 0.130 

Locus 1066 : 
2 alleles
2.9% missing data
   3   (0.920) 0.990 0.885 0.900 0.900 0.983 0.978 
   1   (0.080) 0.010 0.115 0.100 0.100 0.017 0.022 

Locus 1067 : 
2 alleles
10.1% missing data
   2   (0.942) 0.994 0.933 0.884 0.921 0.992 0.987 
   4   (0.058) 0.006 0.067 0.116 0.079 0.008 0.013 

Locus 1068 : 
2 alleles
4.3% missing data
   3   (0.913) 0.967 0.938 0.951 0.971 0.940 0.858 
   2   (0.087) 0.033 0.062 0.049 0.029 0.060 0.142 

Locus 1069 : 
2 alleles
5.1% missing data
   4   (0.803) 0.113 0.968 0.972 0.977 0.184 0.343 
   1   (0.197) 0.887 0.032 0.028 0.023 0.816 0.657 

Locus 1070 : 
2 alleles
13.0% missing data
   3   (0.904) 0.963 0.921 0.945 0.968 0.905 0.850 
   4   (0.096) 0.037 0.079 0.055 0.032 0.095 0.150 

Locus 1071 : 
2 alleles
9.4% missing data
   2   (0.668) 0.813 0.664 0.625 0.709 0.668 0.656 
   4   (0.332) 0.187 0.336 0.375 0.291 0.332 0.344 

Locus 1072 : 
2 alleles
1.4% missing data
   2   (0.863) 0.977 0.829 0.789 0.842 0.961 0.921 
   3   (0.137) 0.023 0.171 0.211 0.158 0.039 0.079 

Locus 1073 : 
2 alleles
3.6% missing data
   2   (0.904) 0.990 0.858 0.873 0.830 0.986 0.966 
   1   (0.096) 0.010 0.142 0.127 0.170 0.014 0.034 

Locus 1074 : 
2 alleles
4.3% missing data
   2   (0.098) 0.039 0.051 0.058 0.050 0.061 0.170 
   4   (0.902) 0.961 0.949 0.942 0.950 0.939 0.830 

Locus 1075 : 
2 alleles
20.3% missing data
   3   (0.895) 0.864 0.949 0.941 0.870 0.970 0.936 
   2   (0.105) 0.136 0.051 0.059 0.130 0.030 0.064 

Locus 1076 : 
2 alleles
2.9% missing data
   2   (0.838) 0.934 0.886 0.883 0.853 0.898 0.800 
   4   (0.162) 0.066 0.114 0.117 0.147 0.102 0.200 

Locus 1077 : 
2 alleles
4.3% missing data
   1   (0.869) 0.960 0.862 0.900 0.915 0.952 0.780 
   3   (0.131) 0.040 0.138 0.100 0.085 0.048 0.220 

Locus 1078 : 
2 alleles
5.1% missing data
   3   (0.906) 0.957 0.947 0.955 0.956 0.903 0.882 
   1   (0.094) 0.043 0.053 0.045 0.044 0.097 0.118 

Locus 1079 : 
2 alleles
14.5% missing data
   2   (0.672) 0.858 0.678 0.704 0.695 0.723 0.599 
   1   (0.328) 0.142 0.322 0.296 0.305 0.277 0.401 

Locus 1080 : 
2 alleles
15.2% missing data
   3   (0.742) 0.260 0.855 0.830 0.824 0.685 0.732 
   1   (0.258) 0.740 0.145 0.170 0.176 0.315 0.268 

Locus 1081 : 
2 alleles
12.3% missing data
   4   (0.912) 0.917 0.962 0.966 0.957 0.938 0.874 
   2   (0.088) 0.083 0.038 0.034 0.043 0.062 0.126 

Locus 1082 : 
2 alleles
3.6% missing data
   4   (0.899) 0.973 0.934 0.920 0.901 0.959 0.920 
   1   (0.101) 0.027 0.066 0.080 0.099 0.041 0.080 

Locus 1083 : 
2 alleles
4.3% missing data
   3   (0.871) 0.934 0.827 0.796 0.901 0.950 0.892 
   4   (0.129) 0.066 0.173 0.204 0.099 0.050 0.108 

Locus 1084 : 
2 alleles
5.1% missing data
   4   (0.863) 0.794 0.844 0.901 0.945 0.918 0.841 
   2   (0.137) 0.206 0.156 0.099 0.055 0.082 0.159 

Locus 1085 : 
2 alleles
1.4% missing data
   4   (0.904) 0.983 0.919 0.917 0.881 0.978 0.933 
   1   (0.096) 0.017 0.081 0.083 0.119 0.022 0.067 

Locus 1086 : 
2 alleles
13.8% missing data
   3   (0.078) 0.008 0.153 0.189 0.112 0.011 0.018 
   4   (0.922) 0.992 0.847 0.811 0.888 0.989 0.982 

Locus 1087 : 
2 alleles
12.3% missing data
   2   (0.139) 0.145 0.151 0.116 0.123 0.044 0.097 
   4   (0.861) 0.855 0.849 0.884 0.877 0.956 0.903 

Locus 1088 : 
2 alleles
5.8% missing data
   1   (0.895) 0.954 0.933 0.921 0.948 0.864 0.896 
   4   (0.105) 0.046 0.067 0.079 0.052 0.136 0.104 

Locus 1089 : 
2 alleles
17.4% missing data
   1   (0.682) 0.737 0.780 0.810 0.699 0.686 0.546 
   4   (0.318) 0.263 0.220 0.190 0.301 0.314 0.454 

Locus 1090 : 
2 alleles
8.7% missing data
   3   (0.880) 0.963 0.895 0.912 0.912 0.943 0.855 
   1   (0.120) 0.037 0.105 0.088 0.088 0.057 0.145 

Locus 1091 : 
2 alleles
17.4% missing data
   1   (0.866) 0.955 0.858 0.883 0.894 0.927 0.856 
   3   (0.134) 0.045 0.142 0.117 0.106 0.073 0.144 

Locus 1092 : 
2 alleles
19.6% missing data
   3   (0.887) 0.737 0.797 0.870 0.946 0.963 0.944 
   1   (0.113) 0.263 0.203 0.130 0.054 0.037 0.056 

Locus 1093 : 
2 alleles
13.8% missing data
   3   (0.846) 0.930 0.899 0.888 0.921 0.876 0.664 
   1   (0.154) 0.070 0.101 0.112 0.079 0.124 0.336 

Locus 1094 : 
2 alleles
8.7% missing data
   3   (0.940) 0.995 0.931 0.900 0.901 0.993 0.988 
   1   (0.060) 0.005 0.069 0.100 0.099 0.007 0.012 

Locus 1095 : 
2 alleles
3.6% missing data
   2   (0.781) 0.933 0.744 0.685 0.833 0.818 0.792 
   4   (0.219) 0.067 0.256 0.315 0.167 0.182 0.208 

Locus 1096 : 
2 alleles
13.8% missing data
   2   (0.772) 0.666 0.842 0.837 0.772 0.789 0.798 
   4   (0.228) 0.334 0.158 0.163 0.228 0.211 0.202 

Locus 1097 : 
2 alleles
3.6% missing data
   3   (0.767) 0.660 0.756 0.766 0.850 0.807 0.756 
   2   (0.233) 0.340 0.244 0.234 0.150 0.193 0.244 

Locus 1098 : 
2 alleles
3.6% missing data
   4   (0.898) 0.972 0.946 0.938 0.951 0.955 0.719 
   2   (0.102) 0.028 0.054 0.062 0.049 0.045 0.281 

Locus 1099 : 
2 alleles
13.0% missing data
   2   (0.912) 0.979 0.946 0.946 0.929 0.954 0.917 
   4   (0.088) 0.021 0.054 0.054 0.071 0.046 0.083 

Locus 1100 : 
2 alleles
7.2% missing data
   3   (0.905) 0.940 0.924 0.922 0.932 0.940 0.945 
   1   (0.095) 0.060 0.076 0.078 0.068 0.060 0.055 

Locus 1101 : 
2 alleles
10.1% missing data
   3   (0.935) 0.994 0.918 0.908 0.879 0.992 0.986 
   1   (0.065) 0.006 0.082 0.092 0.121 0.008 0.014 

Locus 1102 : 
2 alleles
14.5% missing data
   2   (0.082) 0.023 0.031 0.040 0.128 0.035 0.045 
   3   (0.918) 0.977 0.969 0.960 0.872 0.965 0.955 

Locus 1103 : 
2 alleles
4.3% missing data
   2   (0.875) 0.963 0.890 0.864 0.876 0.950 0.904 
   4   (0.125) 0.037 0.110 0.136 0.124 0.050 0.096 

Locus 1104 : 
2 alleles
14.5% missing data
   2   (0.857) 0.784 0.866 0.866 0.901 0.882 0.915 
   1   (0.143) 0.216 0.134 0.134 0.099 0.118 0.085 

Locus 1105 : 
2 alleles
11.6% missing data
   4   (0.928) 0.934 0.977 0.981 0.980 0.719 0.922 
   2   (0.072) 0.066 0.023 0.019 0.020 0.281 0.078 

Locus 1106 : 
2 alleles
18.8% missing data
   2   (0.807) 0.954 0.796 0.822 0.774 0.926 0.754 
   4   (0.193) 0.046 0.204 0.178 0.226 0.074 0.246 

Locus 1107 : 
2 alleles
12.3% missing data
   4   (0.953) 0.942 0.992 0.993 0.994 0.748 0.925 
   2   (0.047) 0.058 0.008 0.007 0.006 0.252 0.075 

Locus 1108 : 
2 alleles
3.6% missing data
   1   (0.118) 0.191 0.132 0.191 0.159 0.019 0.032 
   4   (0.882) 0.809 0.868 0.809 0.841 0.981 0.968 

Locus 1109 : 
2 alleles
2.9% missing data
   3   (0.914) 0.961 0.951 0.959 0.964 0.939 0.881 
   2   (0.086) 0.039 0.049 0.041 0.036 0.061 0.119 

Locus 1110 : 
2 alleles
5.8% missing data
   3   (0.840) 0.943 0.868 0.907 0.918 0.823 0.714 
   4   (0.160) 0.057 0.132 0.093 0.082 0.177 0.286 

Locus 1111 : 
2 alleles
7.2% missing data
   2   (0.112) 0.376 0.106 0.073 0.115 0.026 0.049 
   4   (0.888) 0.624 0.894 0.927 0.885 0.974 0.951 

Locus 1112 : 
2 alleles
2.9% missing data
   2   (0.912) 0.953 0.961 0.967 0.968 0.780 0.902 
   4   (0.088) 0.047 0.039 0.033 0.032 0.220 0.098 

Locus 1113 : 
2 alleles
2.9% missing data
   3   (0.892) 0.981 0.910 0.881 0.860 0.969 0.942 
   1   (0.108) 0.019 0.090 0.119 0.140 0.031 0.058 

Locus 1114 : 
2 alleles
4.3% missing data
   2   (0.853) 0.937 0.819 0.891 0.904 0.895 0.846 
   4   (0.147) 0.063 0.181 0.109 0.096 0.105 0.154 

Locus 1115 : 
2 alleles
10.9% missing data
   4   (0.878) 0.878 0.894 0.919 0.910 0.908 0.908 
   2   (0.122) 0.122 0.106 0.081 0.090 0.092 0.092 

Locus 1116 : 
2 alleles
12.3% missing data
   1   (0.869) 0.765 0.905 0.922 0.944 0.923 0.831 
   2   (0.131) 0.235 0.095 0.078 0.056 0.077 0.169 

Locus 1117 : 
2 alleles
13.0% missing data
   4   (0.931) 0.547 0.982 0.982 0.988 0.943 0.904 
   1   (0.069) 0.453 0.018 0.018 0.012 0.057 0.096 

Locus 1118 : 
2 alleles
13.0% missing data
   2   (0.275) 0.112 0.291 0.334 0.200 0.265 0.351 
   4   (0.725) 0.888 0.709 0.666 0.800 0.735 0.649 

Locus 1119 : 
2 alleles
6.5% missing data
   4   (0.843) 0.949 0.852 0.864 0.867 0.889 0.853 
   2   (0.157) 0.051 0.148 0.136 0.133 0.111 0.147 

Locus 1120 : 
2 alleles
3.6% missing data
   2   (0.931) 0.995 0.916 0.855 0.872 0.993 0.986 
   1   (0.069) 0.005 0.084 0.145 0.128 0.007 0.014 

Locus 1121 : 
2 alleles
8.7% missing data
   1   (0.836) 0.963 0.815 0.838 0.797 0.946 0.838 
   2   (0.164) 0.037 0.185 0.162 0.203 0.054 0.162 

Locus 1122 : 
2 alleles
11.6% missing data
   1   (0.774) 0.888 0.820 0.826 0.793 0.719 0.772 
   3   (0.226) 0.112 0.180 0.174 0.207 0.281 0.228 

Locus 1123 : 
2 alleles
4.3% missing data
   3   (0.861) 0.954 0.879 0.822 0.874 0.852 0.927 
   4   (0.139) 0.046 0.121 0.178 0.126 0.148 0.073 

Locus 1124 : 
2 alleles
16.7% missing data
   2   (0.868) 0.916 0.929 0.935 0.951 0.833 0.708 
   4   (0.132) 0.084 0.071 0.065 0.049 0.167 0.292 

Locus 1125 : 
2 alleles
5.8% missing data
   2   (0.909) 0.647 0.960 0.971 0.976 0.861 0.914 
   1   (0.091) 0.353 0.040 0.029 0.024 0.139 0.086 

Locus 1126 : 
2 alleles
9.4% missing data
   4   (0.914) 0.982 0.915 0.909 0.919 0.958 0.971 
   3   (0.086) 0.018 0.085 0.091 0.081 0.042 0.029 

Locus 1127 : 
2 alleles
3.6% missing data
   4   (0.825) 0.934 0.800 0.848 0.851 0.877 0.852 
   2   (0.175) 0.066 0.200 0.152 0.149 0.123 0.148 

Locus 1128 : 
2 alleles
5.1% missing data
   1   (0.285) 0.584 0.246 0.291 0.390 0.131 0.159 
   3   (0.715) 0.416 0.754 0.709 0.610 0.869 0.841 

Locus 1129 : 
2 alleles
15.2% missing data
   1   (0.709) 0.861 0.708 0.747 0.693 0.798 0.678 
   4   (0.291) 0.139 0.292 0.253 0.307 0.202 0.322 

Locus 1130 : 
2 alleles
5.8% missing data
   2   (0.879) 0.957 0.925 0.912 0.891 0.934 0.880 
   4   (0.121) 0.043 0.075 0.088 0.109 0.066 0.120 

Locus 1131 : 
2 alleles
2.9% missing data
   4   (0.238) 0.051 0.274 0.310 0.524 0.057 0.099 
   2   (0.762) 0.949 0.726 0.690 0.476 0.943 0.901 

Locus 1132 : 
2 alleles
2.9% missing data
   3   (0.949) 0.712 0.992 0.993 0.994 0.953 0.908 
   1   (0.051) 0.288 0.008 0.007 0.006 0.047 0.092 

Locus 1133 : 
2 alleles
2.9% missing data
   4   (0.914) 0.957 0.966 0.968 0.955 0.914 0.887 
   1   (0.086) 0.043 0.034 0.032 0.045 0.086 0.113 

Locus 1134 : 
2 alleles
13.8% missing data
   3   (0.782) 0.927 0.735 0.756 0.751 0.899 0.820 
   1   (0.218) 0.073 0.265 0.244 0.249 0.101 0.180 

Locus 1135 : 
2 alleles
3.6% missing data
   3   (0.822) 0.601 0.856 0.852 0.936 0.821 0.748 
   2   (0.178) 0.399 0.144 0.148 0.064 0.179 0.252 

Locus 1136 : 
2 alleles
2.9% missing data
   1   (0.920) 0.983 0.906 0.909 0.954 0.966 0.956 
   4   (0.080) 0.017 0.094 0.091 0.046 0.034 0.044 

Locus 1137 : 
2 alleles
10.9% missing data
   3   (0.895) 0.956 0.914 0.933 0.945 0.890 0.903 
   1   (0.105) 0.044 0.086 0.067 0.055 0.110 0.097 

Locus 1138 : 
2 alleles
5.8% missing data
   2   (0.725) 0.850 0.784 0.782 0.707 0.686 0.747 
   4   (0.275) 0.150 0.216 0.218 0.293 0.314 0.253 

Locus 1139 : 
2 alleles
10.1% missing data
   2   (0.899) 0.981 0.910 0.914 0.842 0.971 0.952 
   4   (0.101) 0.019 0.090 0.086 0.158 0.029 0.048 

Locus 1140 : 
2 alleles
6.5% missing data
   2   (0.456) 0.400 0.527 0.548 0.599 0.328 0.272 
   4   (0.544) 0.600 0.473 0.452 0.401 0.672 0.728 

Locus 1141 : 
2 alleles
2.9% missing data
   4   (0.849) 0.751 0.933 0.948 0.951 0.854 0.597 
   3   (0.151) 0.249 0.067 0.052 0.049 0.146 0.403 

Locus 1142 : 
2 alleles
12.3% missing data
   4   (0.801) 0.854 0.829 0.809 0.695 0.917 0.866 
   2   (0.199) 0.146 0.171 0.191 0.305 0.083 0.134 

Locus 1143 : 
2 alleles
4.3% missing data
   1   (0.862) 0.970 0.886 0.842 0.829 0.931 0.915 
   3   (0.138) 0.030 0.114 0.158 0.171 0.069 0.085 

Locus 1144 : 
2 alleles
8.0% missing data
   2   (0.918) 0.786 0.910 0.921 0.941 0.987 0.974 
   4   (0.082) 0.214 0.090 0.079 0.059 0.013 0.026 

Locus 1145 : 
2 alleles
5.1% missing data
   1   (0.174) 0.078 0.211 0.227 0.105 0.083 0.228 
   3   (0.826) 0.922 0.789 0.773 0.895 0.917 0.772 

Locus 1146 : 
2 alleles
10.9% missing data
   1   (0.912) 0.660 0.970 0.973 0.977 0.827 0.921 
   3   (0.088) 0.340 0.030 0.027 0.023 0.173 0.079 

Locus 1147 : 
2 alleles
2.9% missing data
   1   (0.904) 0.983 0.910 0.895 0.900 0.971 0.942 
   3   (0.096) 0.017 0.090 0.105 0.100 0.029 0.058 

Locus 1148 : 
2 alleles
3.6% missing data
   1   (0.899) 0.982 0.842 0.867 0.921 0.974 0.934 
   3   (0.101) 0.018 0.158 0.133 0.079 0.026 0.066 

Locus 1149 : 
2 alleles
15.2% missing data
   2   (0.485) 0.176 0.454 0.455 0.658 0.403 0.449 
   4   (0.515) 0.824 0.546 0.545 0.342 0.597 0.551 

Locus 1150 : 
2 alleles
4.3% missing data
   2   (0.920) 0.987 0.933 0.932 0.911 0.978 0.962 
   3   (0.080) 0.013 0.067 0.068 0.089 0.022 0.038 

Locus 1151 : 
2 alleles
15.2% missing data
   4   (0.951) 0.994 0.959 0.946 0.933 0.994 0.987 
   2   (0.049) 0.006 0.041 0.054 0.067 0.006 0.013 

Locus 1152 : 
2 alleles
13.0% missing data
   4   (0.899) 0.983 0.778 0.868 0.926 0.969 0.947 
   3   (0.101) 0.017 0.222 0.132 0.074 0.031 0.053 

Locus 1153 : 
2 alleles
13.8% missing data
   3   (0.897) 0.944 0.947 0.946 0.882 0.935 0.927 
   4   (0.103) 0.056 0.053 0.054 0.118 0.065 0.073 

Locus 1154 : 
2 alleles
6.5% missing data
   1   (0.918) 0.981 0.835 0.905 0.955 0.980 0.962 
   3   (0.082) 0.019 0.165 0.095 0.045 0.020 0.038 

Locus 1155 : 
2 alleles
13.8% missing data
   3   (0.815) 0.656 0.850 0.834 0.793 0.925 0.878 
   1   (0.185) 0.344 0.150 0.166 0.207 0.075 0.122 

Locus 1156 : 
2 alleles
10.9% missing data
   3   (0.824) 0.910 0.864 0.885 0.916 0.798 0.691 
   1   (0.176) 0.090 0.136 0.115 0.084 0.202 0.309 

Locus 1157 : 
2 alleles
6.5% missing data
   1   (0.833) 0.922 0.849 0.814 0.772 0.937 0.897 
   3   (0.167) 0.078 0.151 0.186 0.228 0.063 0.103 

Locus 1158 : 
2 alleles
1.4% missing data
   1   (0.770) 0.920 0.752 0.749 0.717 0.856 0.836 
   2   (0.230) 0.080 0.248 0.251 0.283 0.144 0.164 

Locus 1159 : 
2 alleles
5.1% missing data
   1   (0.767) 0.913 0.822 0.837 0.761 0.828 0.682 
   3   (0.233) 0.087 0.178 0.163 0.239 0.172 0.318 

Locus 1160 : 
2 alleles
7.2% missing data
   4   (0.849) 0.947 0.849 0.878 0.881 0.909 0.831 
   2   (0.151) 0.053 0.151 0.122 0.119 0.091 0.169 

Locus 1161 : 
2 alleles
21.0% missing data
   1   (0.677) 0.827 0.759 0.696 0.645 0.487 0.728 
   3   (0.323) 0.173 0.241 0.304 0.355 0.513 0.272 

Locus 1162 : 
2 alleles
3.6% missing data
   2   (0.163) 0.050 0.199 0.169 0.136 0.090 0.144 
   3   (0.837) 0.950 0.801 0.831 0.864 0.910 0.856 

Locus 1163 : 
2 alleles
17.4% missing data
   2   (0.925) 0.986 0.903 0.852 0.943 0.984 0.967 
   4   (0.075) 0.014 0.097 0.148 0.057 0.016 0.033 

Locus 1164 : 
2 alleles
5.8% missing data
   2   (0.549) 0.502 0.585 0.484 0.497 0.474 0.652 
   4   (0.451) 0.498 0.415 0.516 0.503 0.526 0.348 

Locus 1165 : 
2 alleles
5.1% missing data
   3   (0.768) 0.898 0.743 0.776 0.834 0.770 0.759 
   1   (0.232) 0.102 0.257 0.224 0.166 0.230 0.241 

Locus 1166 : 
2 alleles
5.8% missing data
   1   (0.839) 0.913 0.834 0.835 0.827 0.851 0.925 
   3   (0.161) 0.087 0.166 0.165 0.173 0.149 0.075 

Locus 1167 : 
2 alleles
3.6% missing data
   3   (0.900) 0.952 0.909 0.941 0.954 0.856 0.922 
   1   (0.100) 0.048 0.091 0.059 0.046 0.144 0.078 

Locus 1168 : 
2 alleles
9.4% missing data
   1   (0.893) 0.833 0.891 0.890 0.908 0.972 0.952 
   3   (0.107) 0.167 0.109 0.110 0.092 0.028 0.048 

Locus 1169 : 
2 alleles
12.3% missing data
   1   (0.905) 0.965 0.924 0.932 0.952 0.943 0.895 
   3   (0.095) 0.035 0.076 0.068 0.048 0.057 0.105 

Locus 1170 : 
2 alleles
5.8% missing data
   1   (0.895) 0.934 0.932 0.943 0.928 0.844 0.934 
   4   (0.105) 0.066 0.068 0.057 0.072 0.156 0.066 

Locus 1171 : 
2 alleles
5.8% missing data
   3   (0.385) 0.710 0.421 0.384 0.303 0.185 0.473 
   4   (0.615) 0.290 0.579 0.616 0.697 0.815 0.527 

Locus 1172 : 
2 alleles
13.8% missing data
   2   (0.927) 0.940 0.979 0.977 0.969 0.944 0.866 
   3   (0.073) 0.060 0.021 0.023 0.031 0.056 0.134 

Locus 1173 : 
2 alleles
3.6% missing data
   1   (0.614) 0.664 0.464 0.543 0.663 0.786 0.627 
   2   (0.386) 0.336 0.536 0.457 0.337 0.214 0.373 

Locus 1174 : 
2 alleles
13.0% missing data
   3   (0.854) 0.975 0.841 0.720 0.785 0.956 0.926 
   1   (0.146) 0.025 0.159 0.280 0.215 0.044 0.074 

Locus 1175 : 
2 alleles
2.2% missing data
   1   (0.863) 0.918 0.931 0.937 0.921 0.731 0.835 
   3   (0.137) 0.082 0.069 0.063 0.079 0.269 0.165 

Locus 1176 : 
2 alleles
7.2% missing data
   1   (0.877) 0.960 0.895 0.924 0.907 0.877 0.893 
   3   (0.123) 0.040 0.105 0.076 0.093 0.123 0.107 

Locus 1177 : 
2 alleles
13.0% missing data
   3   (0.920) 0.979 0.915 0.942 0.955 0.951 0.949 
   1   (0.080) 0.021 0.085 0.058 0.045 0.049 0.051 

Locus 1178 : 
2 alleles
2.9% missing data
   3   (0.866) 0.933 0.899 0.844 0.892 0.937 0.874 
   1   (0.134) 0.067 0.101 0.156 0.108 0.063 0.126 

Locus 1179 : 
2 alleles
10.9% missing data
   2   (0.822) 0.935 0.809 0.758 0.850 0.911 0.847 
   4   (0.178) 0.065 0.191 0.242 0.150 0.089 0.153 

Locus 1180 : 
2 alleles
7.2% missing data
   1   (0.178) 0.063 0.157 0.127 0.121 0.134 0.273 
   3   (0.822) 0.937 0.843 0.873 0.879 0.866 0.727 

Locus 1181 : 
2 alleles
11.6% missing data
   3   (0.914) 0.985 0.935 0.908 0.849 0.983 0.967 
   1   (0.086) 0.015 0.065 0.092 0.151 0.017 0.033 

Locus 1182 : 
2 alleles
11.6% missing data
   2   (0.891) 0.973 0.926 0.912 0.927 0.938 0.855 
   4   (0.109) 0.027 0.074 0.088 0.073 0.062 0.145 

Locus 1183 : 
2 alleles
2.9% missing data
   4   (0.906) 0.987 0.930 0.926 0.883 0.968 0.941 
   3   (0.094) 0.013 0.070 0.074 0.117 0.032 0.059 

Locus 1184 : 
2 alleles
10.9% missing data
   4   (0.724) 0.822 0.729 0.696 0.774 0.849 0.627 
   2   (0.276) 0.178 0.271 0.304 0.226 0.151 0.373 

Locus 1185 : 
2 alleles
13.8% missing data
   4   (0.907) 0.980 0.852 0.879 0.942 0.969 0.950 
   2   (0.093) 0.020 0.148 0.121 0.058 0.031 0.050 

Locus 1186 : 
2 alleles
0.7% missing data
   4   (0.844) 0.928 0.892 0.881 0.900 0.873 0.766 
   2   (0.156) 0.072 0.108 0.119 0.100 0.127 0.234 

Locus 1187 : 
2 alleles
12.3% missing data
   3   (0.884) 0.948 0.951 0.921 0.934 0.903 0.817 
   1   (0.116) 0.052 0.049 0.079 0.066 0.097 0.183 

Locus 1188 : 
2 alleles
11.6% missing data
   2   (0.855) 0.946 0.901 0.839 0.751 0.947 0.921 
   3   (0.145) 0.054 0.099 0.161 0.249 0.053 0.079 

Locus 1189 : 
2 alleles
5.1% missing data
   2   (0.819) 0.416 0.838 0.832 0.816 0.915 0.910 
   1   (0.181) 0.584 0.162 0.168 0.184 0.085 0.090 

Locus 1190 : 
2 alleles
13.8% missing data
   2   (0.583) 0.347 0.616 0.596 0.644 0.450 0.630 
   4   (0.417) 0.653 0.384 0.404 0.356 0.550 0.370 

Locus 1191 : 
2 alleles
5.8% missing data
   3   (0.894) 0.956 0.885 0.917 0.941 0.940 0.905 
   4   (0.106) 0.044 0.115 0.083 0.059 0.060 0.095 

Locus 1192 : 
2 alleles
3.6% missing data
   2   (0.924) 0.936 0.978 0.979 0.979 0.868 0.869 
   4   (0.076) 0.064 0.022 0.021 0.021 0.132 0.131 

Locus 1193 : 
2 alleles
2.9% missing data
   3   (0.880) 0.966 0.870 0.867 0.920 0.951 0.853 
   1   (0.120) 0.034 0.130 0.133 0.080 0.049 0.147 

Locus 1194 : 
2 alleles
2.9% missing data
   2   (0.108) 0.272 0.046 0.044 0.027 0.265 0.115 
   4   (0.892) 0.728 0.954 0.956 0.973 0.735 0.885 

Locus 1195 : 
2 alleles
14.5% missing data
   2   (0.875) 0.950 0.932 0.933 0.886 0.900 0.853 
   4   (0.125) 0.050 0.068 0.067 0.114 0.100 0.147 

Locus 1196 : 
2 alleles
13.0% missing data
   4   (0.581) 0.293 0.570 0.566 0.601 0.570 0.660 
   2   (0.419) 0.707 0.430 0.434 0.399 0.430 0.340 

Locus 1197 : 
2 alleles
3.6% missing data
   2   (0.898) 0.841 0.864 0.904 0.925 0.970 0.958 
   4   (0.102) 0.159 0.136 0.096 0.075 0.030 0.042 

Locus 1198 : 
2 alleles
4.3% missing data
   3   (0.943) 0.995 0.939 0.942 0.878 0.994 0.988 
   4   (0.057) 0.005 0.061 0.058 0.122 0.006 0.012 

Locus 1199 : 
2 alleles
5.8% missing data
   3   (0.781) 0.878 0.820 0.849 0.793 0.860 0.716 
   1   (0.219) 0.122 0.180 0.151 0.207 0.140 0.284 

Locus 1200 : 
2 alleles
5.1% missing data
   3   (0.534) 0.525 0.505 0.611 0.670 0.468 0.407 
   1   (0.466) 0.475 0.495 0.389 0.330 0.532 0.593 

Locus 1201 : 
2 alleles
2.9% missing data
   1   (0.818) 0.933 0.833 0.849 0.794 0.836 0.876 
   2   (0.182) 0.067 0.167 0.151 0.206 0.164 0.124 

Locus 1202 : 
2 alleles
5.8% missing data
   4   (0.564) 0.521 0.590 0.467 0.506 0.681 0.637 
   2   (0.436) 0.479 0.410 0.533 0.494 0.319 0.363 

Locus 1203 : 
2 alleles
3.6% missing data
   2   (0.919) 0.940 0.965 0.965 0.968 0.911 0.908 
   4   (0.081) 0.060 0.035 0.035 0.032 0.089 0.092 

Locus 1204 : 
2 alleles
0.7% missing data
   1   (0.832) 0.950 0.809 0.816 0.854 0.873 0.835 
   3   (0.168) 0.050 0.191 0.184 0.146 0.127 0.165 

Locus 1205 : 
2 alleles
1.4% missing data
   3   (0.895) 0.966 0.926 0.944 0.936 0.914 0.885 
   1   (0.105) 0.034 0.074 0.056 0.064 0.086 0.115 

Locus 1206 : 
2 alleles
2.9% missing data
   3   (0.952) 0.961 0.992 0.993 0.994 0.858 0.866 
   1   (0.048) 0.039 0.008 0.007 0.006 0.142 0.134 

Locus 1207 : 
2 alleles
5.8% missing data
   2   (0.824) 0.859 0.896 0.854 0.877 0.839 0.773 
   4   (0.176) 0.141 0.104 0.146 0.123 0.161 0.227 

Locus 1208 : 
2 alleles
3.6% missing data
   1   (0.848) 0.903 0.890 0.875 0.918 0.857 0.814 
   3   (0.152) 0.097 0.110 0.125 0.082 0.143 0.186 

Locus 1209 : 
2 alleles
10.1% missing data
   1   (0.893) 0.977 0.878 0.831 0.909 0.962 0.938 
   4   (0.107) 0.023 0.122 0.169 0.091 0.038 0.062 

Locus 1210 : 
2 alleles
3.6% missing data
   3   (0.893) 0.970 0.936 0.922 0.921 0.910 0.902 
   2   (0.107) 0.030 0.064 0.078 0.079 0.090 0.098 

Locus 1211 : 
2 alleles
4.3% missing data
   4   (0.818) 0.894 0.845 0.857 0.845 0.882 0.799 
   2   (0.182) 0.106 0.155 0.143 0.155 0.118 0.201 

Locus 1212 : 
2 alleles
12.3% missing data
   1   (0.882) 0.856 0.920 0.919 0.883 0.954 0.927 
   3   (0.118) 0.144 0.080 0.081 0.117 0.046 0.073 

Locus 1213 : 
2 alleles
0.7% missing data
   4   (0.914) 0.987 0.948 0.948 0.911 0.958 0.935 
   2   (0.086) 0.013 0.052 0.052 0.089 0.042 0.065 

Locus 1214 : 
2 alleles
5.1% missing data
   1   (0.900) 0.832 0.955 0.947 0.912 0.944 0.948 
   2   (0.100) 0.168 0.045 0.053 0.088 0.056 0.052 

Locus 1215 : 
2 alleles
5.1% missing data
   2   (0.857) 0.159 0.977 0.979 0.983 0.394 0.501 
   4   (0.143) 0.841 0.023 0.021 0.017 0.606 0.499 

Locus 1216 : 
2 alleles
4.3% missing data
   3   (0.917) 0.938 0.961 0.963 0.979 0.894 0.852 
   4   (0.083) 0.062 0.039 0.037 0.021 0.106 0.148 

Locus 1217 : 
2 alleles
5.1% missing data
   1   (0.770) 0.930 0.774 0.788 0.734 0.879 0.763 
   4   (0.230) 0.070 0.226 0.212 0.266 0.121 0.237 

Locus 1218 : 
2 alleles
5.1% missing data
   4   (0.571) 0.242 0.640 0.611 0.549 0.765 0.552 
   2   (0.429) 0.758 0.360 0.389 0.451 0.235 0.448 

Locus 1219 : 
2 alleles
2.9% missing data
   1   (0.876) 0.935 0.921 0.910 0.927 0.916 0.835 
   2   (0.124) 0.065 0.079 0.090 0.073 0.084 0.165 

Locus 1220 : 
2 alleles
13.0% missing data
   1   (0.890) 0.947 0.937 0.923 0.921 0.938 0.858 
   3   (0.110) 0.053 0.063 0.077 0.079 0.062 0.142 

Locus 1221 : 
2 alleles
4.3% missing data
   2   (0.909) 0.983 0.925 0.928 0.905 0.975 0.934 
   4   (0.091) 0.017 0.075 0.072 0.095 0.025 0.066 

Locus 1222 : 
2 alleles
13.0% missing data
   2   (0.380) 0.576 0.391 0.428 0.352 0.343 0.328 
   4   (0.620) 0.424 0.609 0.572 0.648 0.657 0.672 

Locus 1223 : 
2 alleles
1.4% missing data
   1   (0.868) 0.948 0.925 0.937 0.951 0.891 0.595 
   3   (0.132) 0.052 0.075 0.063 0.049 0.109 0.405 

Locus 1224 : 
2 alleles
2.9% missing data
   4   (0.890) 0.955 0.917 0.931 0.922 0.910 0.905 
   2   (0.110) 0.045 0.083 0.069 0.078 0.090 0.095 

Locus 1225 : 
2 alleles
12.3% missing data
   1   (0.878) 0.967 0.826 0.895 0.903 0.937 0.908 
   3   (0.122) 0.033 0.174 0.105 0.097 0.063 0.092 

Locus 1226 : 
2 alleles
3.6% missing data
   3   (0.887) 0.957 0.923 0.944 0.955 0.866 0.797 
   4   (0.113) 0.043 0.077 0.056 0.045 0.134 0.203 

Locus 1227 : 
2 alleles
14.5% missing data
   1   (0.340) 0.354 0.433 0.364 0.287 0.240 0.302 
   3   (0.660) 0.646 0.567 0.636 0.713 0.760 0.698 

Locus 1228 : 
2 alleles
10.9% missing data
   3   (0.945) 0.995 0.947 0.893 0.933 0.993 0.988 
   4   (0.055) 0.005 0.053 0.107 0.067 0.007 0.012 

Locus 1229 : 
2 alleles
3.6% missing data
   1   (0.855) 0.936 0.875 0.864 0.891 0.767 0.903 
   2   (0.145) 0.064 0.125 0.136 0.109 0.233 0.097 

Locus 1230 : 
2 alleles
11.6% missing data
   1   (0.709) 0.876 0.782 0.801 0.733 0.535 0.663 
   2   (0.291) 0.124 0.218 0.199 0.267 0.465 0.337 

Locus 1231 : 
2 alleles
3.6% missing data
   1   (0.566) 0.497 0.493 0.554 0.704 0.321 0.615 
   3   (0.434) 0.503 0.507 0.446 0.296 0.679 0.385 

Locus 1232 : 
2 alleles
13.0% missing data
   1   (0.154) 0.043 0.157 0.192 0.152 0.086 0.115 
   3   (0.846) 0.957 0.843 0.808 0.848 0.914 0.885 

Locus 1233 : 
2 alleles
3.6% missing data
   4   (0.916) 0.759 0.940 0.946 0.945 0.973 0.967 
   2   (0.084) 0.241 0.060 0.054 0.055 0.027 0.033 

Locus 1234 : 
2 alleles
4.3% missing data
   2   (0.232) 0.106 0.203 0.163 0.154 0.506 0.232 
   4   (0.768) 0.894 0.797 0.837 0.846 0.494 0.768 

Locus 1235 : 
2 alleles
10.9% missing data
   4   (0.893) 0.950 0.846 0.874 0.917 0.964 0.946 
   2   (0.107) 0.050 0.154 0.126 0.083 0.036 0.054 

Locus 1236 : 
2 alleles
11.6% missing data
   2   (0.121) 0.036 0.083 0.087 0.147 0.054 0.095 
   4   (0.879) 0.964 0.917 0.913 0.853 0.946 0.905 

Locus 1237 : 
2 alleles
13.0% missing data
   3   (0.905) 0.981 0.885 0.887 0.913 0.972 0.949 
   2   (0.095) 0.019 0.115 0.113 0.087 0.028 0.051 

Locus 1238 : 
2 alleles
4.3% missing data
   2   (0.734) 0.769 0.684 0.690 0.759 0.767 0.834 
   4   (0.266) 0.231 0.316 0.310 0.241 0.233 0.166 

Locus 1239 : 
2 alleles
2.9% missing data
   2   (0.874) 0.946 0.889 0.869 0.933 0.909 0.847 
   4   (0.126) 0.054 0.111 0.131 0.067 0.091 0.153 

Locus 1240 : 
2 alleles
2.9% missing data
   1   (0.889) 0.963 0.875 0.860 0.932 0.931 0.912 
   3   (0.111) 0.037 0.125 0.140 0.068 0.069 0.088 

Locus 1241 : 
2 alleles
5.8% missing data
   4   (0.612) 0.854 0.506 0.545 0.494 0.774 0.722 
   1   (0.388) 0.146 0.494 0.455 0.506 0.226 0.278 

Locus 1242 : 
2 alleles
5.8% missing data
   1   (0.922) 0.989 0.897 0.845 0.929 0.985 0.975 
   2   (0.078) 0.011 0.103 0.155 0.071 0.015 0.025 

Locus 1243 : 
2 alleles
3.6% missing data
   2   (0.199) 0.064 0.312 0.207 0.190 0.088 0.161 
   4   (0.801) 0.936 0.688 0.793 0.810 0.912 0.839 

Locus 1244 : 
2 alleles
2.2% missing data
   3   (0.872) 0.951 0.952 0.940 0.869 0.932 0.799 
   1   (0.128) 0.049 0.048 0.060 0.131 0.068 0.201 

Locus 1245 : 
2 alleles
10.1% missing data
   3   (0.166) 0.030 0.188 0.250 0.260 0.052 0.094 
   1   (0.834) 0.970 0.812 0.750 0.740 0.948 0.906 

Locus 1246 : 
2 alleles
13.8% missing data
   4   (0.900) 0.923 0.956 0.964 0.968 0.731 0.836 
   2   (0.100) 0.077 0.044 0.036 0.032 0.269 0.164 

Locus 1247 : 
2 alleles
4.3% missing data
   1   (0.766) 0.842 0.691 0.731 0.728 0.926 0.826 
   3   (0.234) 0.158 0.309 0.269 0.272 0.074 0.174 

Locus 1248 : 
2 alleles
10.9% missing data
   3   (0.806) 0.732 0.826 0.815 0.809 0.878 0.883 
   1   (0.194) 0.268 0.174 0.185 0.191 0.122 0.117 

Locus 1249 : 
2 alleles
6.5% missing data
   1   (0.803) 0.722 0.878 0.894 0.922 0.696 0.676 
   3   (0.197) 0.278 0.122 0.106 0.078 0.304 0.324 

Locus 1250 : 
2 alleles
4.3% missing data
   3   (0.900) 0.975 0.913 0.909 0.928 0.944 0.922 
   1   (0.100) 0.025 0.087 0.091 0.072 0.056 0.078 

Locus 1251 : 
2 alleles
19.6% missing data
   2   (0.605) 0.873 0.458 0.466 0.496 0.638 0.788 
   4   (0.395) 0.127 0.542 0.534 0.504 0.362 0.212 

Locus 1252 : 
2 alleles
13.0% missing data
   4   (0.869) 0.665 0.917 0.901 0.884 0.939 0.917 
   1   (0.131) 0.335 0.083 0.099 0.116 0.061 0.083 

Locus 1253 : 
2 alleles
11.6% missing data
   2   (0.855) 0.904 0.899 0.895 0.905 0.889 0.800 
   4   (0.145) 0.096 0.101 0.105 0.095 0.111 0.200 

Locus 1254 : 
2 alleles
1.4% missing data
   1   (0.925) 0.990 0.941 0.926 0.895 0.988 0.969 
   3   (0.075) 0.010 0.059 0.074 0.105 0.012 0.031 

Locus 1255 : 
2 alleles
10.1% missing data
   2   (0.424) 0.696 0.395 0.337 0.331 0.533 0.433 
   4   (0.576) 0.304 0.605 0.663 0.669 0.467 0.567 

Locus 1256 : 
2 alleles
5.1% missing data
   3   (0.772) 0.653 0.779 0.782 0.868 0.782 0.767 
   1   (0.228) 0.347 0.221 0.218 0.132 0.218 0.233 

Locus 1257 : 
2 alleles
2.9% missing data
   2   (0.626) 0.267 0.754 0.791 0.817 0.246 0.493 
   4   (0.374) 0.733 0.246 0.209 0.183 0.754 0.507 

Locus 1258 : 
2 alleles
12.3% missing data
   1   (0.886) 0.975 0.857 0.794 0.911 0.964 0.919 
   3   (0.114) 0.025 0.143 0.206 0.089 0.036 0.081 

Locus 1259 : 
2 alleles
14.5% missing data
   1   (0.117) 0.034 0.128 0.133 0.123 0.035 0.068 
   2   (0.883) 0.966 0.872 0.867 0.877 0.965 0.932 

Locus 1260 : 
2 alleles
2.2% missing data
   3   (0.920) 0.911 0.981 0.984 0.987 0.669 0.807 
   1   (0.080) 0.089 0.019 0.016 0.013 0.331 0.193 

Locus 1261 : 
2 alleles
13.0% missing data
   4   (0.833) 0.906 0.905 0.864 0.891 0.728 0.811 
   3   (0.167) 0.094 0.095 0.136 0.109 0.272 0.189 

Locus 1262 : 
2 alleles
15.9% missing data
   2   (0.823) 0.513 0.889 0.854 0.865 0.894 0.826 
   4   (0.177) 0.487 0.111 0.146 0.135 0.106 0.174 

Locus 1263 : 
2 alleles
15.2% missing data
   2   (0.894) 0.975 0.919 0.921 0.911 0.953 0.886 
   4   (0.106) 0.025 0.081 0.079 0.089 0.047 0.114 

Locus 1264 : 
2 alleles
8.7% missing data
   1   (0.854) 0.370 0.906 0.921 0.903 0.938 0.853 
   3   (0.146) 0.630 0.094 0.079 0.097 0.062 0.147 

Locus 1265 : 
2 alleles
15.9% missing data
   1   (0.614) 0.624 0.481 0.588 0.668 0.748 0.623 
   3   (0.386) 0.376 0.519 0.412 0.332 0.252 0.377 

Locus 1266 : 
2 alleles
8.0% missing data
   4   (0.483) 0.596 0.483 0.504 0.355 0.392 0.651 
   2   (0.517) 0.404 0.517 0.496 0.645 0.608 0.349 

Locus 1267 : 
2 alleles
0.7% missing data
   2   (0.904) 0.982 0.901 0.907 0.902 0.959 0.958 
   1   (0.096) 0.018 0.099 0.093 0.098 0.041 0.042 

Locus 1268 : 
2 alleles
3.6% missing data
   2   (0.908) 0.606 0.973 0.976 0.979 0.862 0.866 
   3   (0.092) 0.394 0.027 0.024 0.021 0.138 0.134 

Locus 1269 : 
2 alleles
3.6% missing data
   1   (0.902) 0.961 0.934 0.919 0.930 0.931 0.931 
   4   (0.098) 0.039 0.066 0.081 0.070 0.069 0.069 

Locus 1270 : 
2 alleles
12.3% missing data
   1   (0.753) 0.648 0.690 0.684 0.664 0.932 0.879 
   3   (0.247) 0.352 0.310 0.316 0.336 0.068 0.121 

Locus 1271 : 
2 alleles
7.2% missing data
   1   (0.113) 0.316 0.064 0.064 0.076 0.053 0.086 
   3   (0.887) 0.684 0.936 0.936 0.924 0.947 0.914 

Locus 1272 : 
2 alleles
1.4% missing data
   2   (0.795) 0.791 0.790 0.750 0.850 0.885 0.827 
   4   (0.205) 0.209 0.210 0.250 0.150 0.115 0.173 

Locus 1273 : 
2 alleles
9.4% missing data
   2   (0.129) 0.060 0.074 0.106 0.069 0.226 0.135 
   4   (0.871) 0.940 0.926 0.894 0.931 0.774 0.865 

Locus 1274 : 
2 alleles
4.3% missing data
   2   (0.867) 0.863 0.866 0.830 0.877 0.960 0.926 
   4   (0.133) 0.137 0.134 0.170 0.123 0.040 0.074 

Locus 1275 : 
2 alleles
5.1% missing data
   1   (0.917) 0.982 0.926 0.936 0.930 0.975 0.941 
   2   (0.083) 0.018 0.074 0.064 0.070 0.025 0.059 

Locus 1276 : 
2 alleles
5.8% missing data
   2   (0.583) 0.435 0.576 0.518 0.608 0.769 0.562 
   4   (0.417) 0.565 0.424 0.482 0.392 0.231 0.438 

Locus 1277 : 
2 alleles
16.7% missing data
   1   (0.827) 0.904 0.873 0.867 0.911 0.827 0.726 
   2   (0.173) 0.096 0.127 0.133 0.089 0.173 0.274 

Locus 1278 : 
2 alleles
11.6% missing data
   4   (0.872) 0.920 0.939 0.919 0.898 0.877 0.874 
   3   (0.128) 0.080 0.061 0.081 0.102 0.123 0.126 

Locus 1279 : 
2 alleles
5.1% missing data
   3   (0.596) 0.815 0.588 0.545 0.507 0.628 0.663 
   1   (0.404) 0.185 0.412 0.455 0.493 0.372 0.337 

Locus 1280 : 
2 alleles
13.0% missing data
   3   (0.902) 0.971 0.927 0.919 0.942 0.929 0.896 
   1   (0.098) 0.029 0.073 0.081 0.058 0.071 0.104 

Locus 1281 : 
2 alleles
16.7% missing data
   3   (0.902) 0.969 0.915 0.922 0.945 0.931 0.918 
   4   (0.098) 0.031 0.085 0.078 0.055 0.069 0.082 

Locus 1282 : 
2 alleles
1.4% missing data
   1   (0.901) 0.980 0.903 0.919 0.905 0.957 0.939 
   3   (0.099) 0.020 0.097 0.081 0.095 0.043 0.061 

Locus 1283 : 
2 alleles
3.6% missing data
   3   (0.768) 0.667 0.800 0.835 0.847 0.647 0.789 
   1   (0.232) 0.333 0.200 0.165 0.153 0.353 0.211 

Locus 1284 : 
2 alleles
13.8% missing data
   4   (0.909) 0.959 0.892 0.901 0.965 0.943 0.916 
   2   (0.091) 0.041 0.108 0.099 0.035 0.057 0.084 

Locus 1285 : 
2 alleles
5.8% missing data
   1   (0.848) 0.784 0.869 0.877 0.869 0.923 0.895 
   3   (0.152) 0.216 0.131 0.123 0.131 0.077 0.105 

Locus 1286 : 
2 alleles
2.9% missing data
   2   (0.904) 0.909 0.961 0.967 0.966 0.845 0.849 
   4   (0.096) 0.091 0.039 0.033 0.034 0.155 0.151 

Locus 1287 : 
2 alleles
3.6% missing data
   1   (0.104) 0.298 0.036 0.033 0.027 0.199 0.143 
   3   (0.896) 0.702 0.964 0.967 0.973 0.801 0.857 

Locus 1288 : 
2 alleles
0.7% missing data
   4   (0.957) 0.644 0.993 0.994 0.995 0.975 0.950 
   3   (0.043) 0.356 0.007 0.006 0.005 0.025 0.050 

Locus 1289 : 
2 alleles
5.8% missing data
   3   (0.854) 0.723 0.931 0.934 0.932 0.854 0.773 
   1   (0.146) 0.277 0.069 0.066 0.068 0.146 0.227 

Locus 1290 : 
2 alleles
13.8% missing data
   1   (0.853) 0.957 0.876 0.831 0.852 0.859 0.903 
   4   (0.147) 0.043 0.124 0.169 0.148 0.141 0.097 

Locus 1291 : 
2 alleles
5.8% missing data
   1   (0.831) 0.830 0.885 0.917 0.943 0.628 0.719 
   3   (0.169) 0.170 0.115 0.083 0.057 0.372 0.281 

Locus 1292 : 
2 alleles
3.6% missing data
   3   (0.898) 0.924 0.942 0.929 0.945 0.939 0.868 
   2   (0.102) 0.076 0.058 0.071 0.055 0.061 0.132 

Locus 1293 : 
2 alleles
9.4% missing data
   2   (0.903) 0.920 0.955 0.942 0.949 0.933 0.878 
   4   (0.097) 0.080 0.045 0.058 0.051 0.067 0.122 

Locus 1294 : 
2 alleles
4.3% missing data
   3   (0.890) 0.990 0.834 0.763 0.714 0.988 0.978 
   4   (0.110) 0.010 0.166 0.237 0.286 0.012 0.022 

Locus 1295 : 
2 alleles
13.8% missing data
   1   (0.467) 0.547 0.436 0.381 0.428 0.581 0.479 
   4   (0.533) 0.453 0.564 0.619 0.572 0.419 0.521 

Locus 1296 : 
2 alleles
4.3% missing data
   2   (0.862) 0.957 0.924 0.910 0.837 0.926 0.857 
   3   (0.138) 0.043 0.076 0.090 0.163 0.074 0.143 

Locus 1297 : 
2 alleles
2.9% missing data
   4   (0.836) 0.898 0.926 0.936 0.937 0.779 0.549 
   3   (0.164) 0.102 0.074 0.064 0.063 0.221 0.451 

Locus 1298 : 
2 alleles
3.6% missing data
   1   (0.107) 0.046 0.123 0.152 0.059 0.062 0.060 
   3   (0.893) 0.954 0.877 0.848 0.941 0.938 0.940 

Locus 1299 : 
2 alleles
3.6% missing data
   2   (0.888) 0.960 0.910 0.915 0.892 0.941 0.916 
   4   (0.112) 0.040 0.090 0.085 0.108 0.059 0.084 

Locus 1300 : 
2 alleles
5.1% missing data
   3   (0.880) 0.955 0.927 0.925 0.894 0.905 0.884 
   1   (0.120) 0.045 0.073 0.075 0.106 0.095 0.116 

Locus 1301 : 
2 alleles
5.8% missing data
   3   (0.426) 0.213 0.397 0.349 0.459 0.608 0.398 
   4   (0.574) 0.787 0.603 0.651 0.541 0.392 0.602 

Locus 1302 : 
2 alleles
5.1% missing data
   2   (0.570) 0.302 0.583 0.612 0.506 0.516 0.726 
   4   (0.430) 0.698 0.417 0.388 0.494 0.484 0.274 

Locus 1303 : 
2 alleles
15.9% missing data
   1   (0.726) 0.800 0.699 0.701 0.769 0.777 0.735 
   2   (0.274) 0.200 0.301 0.299 0.231 0.223 0.265 

Locus 1304 : 
2 alleles
1.4% missing data
   1   (0.911) 0.983 0.871 0.928 0.946 0.971 0.922 
   3   (0.089) 0.017 0.129 0.072 0.054 0.029 0.078 

Locus 1305 : 
2 alleles
10.1% missing data
   2   (0.651) 0.612 0.635 0.639 0.716 0.731 0.610 
   4   (0.349) 0.388 0.365 0.361 0.284 0.269 0.390 

Locus 1306 : 
2 alleles
12.3% missing data
   1   (0.887) 0.961 0.895 0.918 0.905 0.944 0.906 
   3   (0.113) 0.039 0.105 0.082 0.095 0.056 0.094 

Locus 1307 : 
2 alleles
3.6% missing data
   2   (0.907) 0.984 0.902 0.868 0.894 0.981 0.954 
   4   (0.093) 0.016 0.098 0.132 0.106 0.019 0.046 

Locus 1308 : 
2 alleles
13.8% missing data
   4   (0.827) 0.936 0.885 0.803 0.847 0.889 0.804 
   1   (0.173) 0.064 0.115 0.197 0.153 0.111 0.196 

Locus 1309 : 
2 alleles
10.9% missing data
   1   (0.826) 0.910 0.848 0.832 0.900 0.729 0.819 
   2   (0.174) 0.090 0.152 0.168 0.100 0.271 0.181 

Locus 1310 : 
2 alleles
10.1% missing data
   1   (0.893) 0.976 0.869 0.902 0.915 0.955 0.912 
   3   (0.107) 0.024 0.131 0.098 0.085 0.045 0.088 

Locus 1311 : 
2 alleles
10.9% missing data
   2   (0.161) 0.645 0.159 0.105 0.073 0.079 0.179 
   4   (0.839) 0.355 0.841 0.895 0.927 0.921 0.821 

Locus 1312 : 
2 alleles
8.0% missing data
   2   (0.929) 0.991 0.940 0.928 0.920 0.984 0.971 
   3   (0.071) 0.009 0.060 0.072 0.080 0.016 0.029 

Locus 1313 : 
2 alleles
4.3% missing data
   3   (0.838) 0.692 0.916 0.915 0.799 0.900 0.891 
   1   (0.162) 0.308 0.084 0.085 0.201 0.100 0.109 

Locus 1314 : 
2 alleles
13.0% missing data
   3   (0.285) 0.076 0.361 0.347 0.398 0.130 0.204 
   1   (0.715) 0.924 0.639 0.653 0.602 0.870 0.796 

Locus 1315 : 
2 alleles
8.0% missing data
   3   (0.892) 0.935 0.941 0.945 0.932 0.830 0.903 
   4   (0.108) 0.065 0.059 0.055 0.068 0.170 0.097 

Locus 1316 : 
2 alleles
12.3% missing data
   4   (0.837) 0.960 0.802 0.852 0.801 0.912 0.901 
   1   (0.163) 0.040 0.198 0.148 0.199 0.088 0.099 

Locus 1317 : 
2 alleles
13.0% missing data
   3   (0.889) 0.859 0.919 0.933 0.941 0.924 0.877 
   1   (0.111) 0.141 0.081 0.067 0.059 0.076 0.123 

Locus 1318 : 
2 alleles
3.6% missing data
   2   (0.914) 0.981 0.939 0.938 0.936 0.959 0.940 
   4   (0.086) 0.019 0.061 0.062 0.064 0.041 0.060 

Locus 1319 : 
2 alleles
4.3% missing data
   1   (0.341) 0.323 0.411 0.402 0.432 0.269 0.180 
   2   (0.659) 0.677 0.589 0.598 0.568 0.731 0.820 

Locus 1320 : 
2 alleles
15.2% missing data
   1   (0.645) 0.863 0.684 0.677 0.653 0.454 0.662 
   3   (0.355) 0.137 0.316 0.323 0.347 0.546 0.338 

Locus 1321 : 
2 alleles
15.2% missing data
   3   (0.829) 0.978 0.794 0.762 0.552 0.970 0.944 
   4   (0.171) 0.022 0.206 0.238 0.448 0.030 0.056 

Locus 1322 : 
2 alleles
3.6% missing data
   1   (0.598) 0.505 0.578 0.558 0.695 0.655 0.549 
   3   (0.402) 0.495 0.422 0.442 0.305 0.345 0.451 

Locus 1323 : 
2 alleles
9.4% missing data
   2   (0.874) 0.952 0.889 0.863 0.914 0.866 0.912 
   4   (0.126) 0.048 0.111 0.137 0.086 0.134 0.088 

Locus 1324 : 
2 alleles
6.5% missing data
   2   (0.486) 0.738 0.528 0.479 0.421 0.576 0.442 
   1   (0.514) 0.262 0.472 0.521 0.579 0.424 0.558 

Locus 1325 : 
2 alleles
6.5% missing data
   2   (0.207) 0.118 0.216 0.293 0.132 0.373 0.156 
   4   (0.793) 0.882 0.784 0.707 0.868 0.627 0.844 

Locus 1326 : 
2 alleles
13.0% missing data
   3   (0.861) 0.920 0.694 0.848 0.916 0.922 0.920 
   1   (0.139) 0.080 0.306 0.152 0.084 0.078 0.080 

Locus 1327 : 
2 alleles
10.9% missing data
   2   (0.932) 0.985 0.971 0.959 0.943 0.977 0.952 
   1   (0.068) 0.015 0.029 0.041 0.057 0.023 0.048 

Locus 1328 : 
2 alleles
5.8% missing data
   2   (0.559) 0.834 0.516 0.573 0.607 0.621 0.425 
   4   (0.441) 0.166 0.484 0.427 0.393 0.379 0.575 

Locus 1329 : 
2 alleles
2.2% missing data
   2   (0.900) 0.975 0.933 0.941 0.925 0.970 0.819 
   4   (0.100) 0.025 0.067 0.059 0.075 0.030 0.181 

Locus 1330 : 
2 alleles
11.6% missing data
   1   (0.891) 0.856 0.943 0.929 0.905 0.963 0.915 
   3   (0.109) 0.144 0.057 0.071 0.095 0.037 0.085 

Locus 1331 : 
2 alleles
11.6% missing data
   1   (0.840) 0.942 0.844 0.793 0.855 0.873 0.900 
   4   (0.160) 0.058 0.156 0.207 0.145 0.127 0.100 

Locus 1332 : 
2 alleles
13.0% missing data
   2   (0.890) 0.948 0.874 0.898 0.929 0.941 0.922 
   4   (0.110) 0.052 0.126 0.102 0.071 0.059 0.078 

Locus 1333 : 
2 alleles
15.9% missing data
   1   (0.071) 0.019 0.029 0.032 0.036 0.069 0.078 
   4   (0.929) 0.981 0.971 0.968 0.964 0.931 0.922 

Locus 1334 : 
2 alleles
1.4% missing data
   1   (0.903) 0.762 0.924 0.921 0.938 0.978 0.941 
   2   (0.097) 0.238 0.076 0.079 0.062 0.022 0.059 

Locus 1335 : 
2 alleles
12.3% missing data
   1   (0.946) 0.994 0.878 0.828 0.961 0.993 0.987 
   4   (0.054) 0.006 0.122 0.172 0.039 0.007 0.013 

Locus 1336 : 
2 alleles
5.1% missing data
   3   (0.859) 0.952 0.880 0.892 0.856 0.927 0.878 
   1   (0.141) 0.048 0.120 0.108 0.144 0.073 0.122 

Locus 1337 : 
2 alleles
17.4% missing data
   2   (0.924) 0.951 0.955 0.968 0.978 0.865 0.921 
   4   (0.076) 0.049 0.045 0.032 0.022 0.135 0.079 

Locus 1338 : 
2 alleles
5.1% missing data
   2   (0.909) 0.976 0.931 0.907 0.942 0.944 0.925 
   1   (0.091) 0.024 0.069 0.093 0.058 0.056 0.075 

Locus 1339 : 
2 alleles
1.4% missing data
   2   (0.905) 0.979 0.906 0.913 0.958 0.953 0.878 
   3   (0.095) 0.021 0.094 0.087 0.042 0.047 0.122 

Locus 1340 : 
2 alleles
2.2% missing data
   1   (0.874) 0.949 0.942 0.930 0.862 0.890 0.900 
   3   (0.126) 0.051 0.058 0.070 0.138 0.110 0.100 

Locus 1341 : 
2 alleles
4.3% missing data
   1   (0.898) 0.978 0.914 0.922 0.907 0.953 0.916 
   3   (0.102) 0.022 0.086 0.078 0.093 0.047 0.084 

Locus 1342 : 
2 alleles
1.4% missing data
   3   (0.880) 0.975 0.903 0.844 0.821 0.943 0.955 
   1   (0.120) 0.025 0.097 0.156 0.179 0.057 0.045 

Locus 1343 : 
2 alleles
10.9% missing data
   2   (0.833) 0.806 0.856 0.876 0.877 0.915 0.825 
   4   (0.167) 0.194 0.144 0.124 0.123 0.085 0.175 

Locus 1344 : 
2 alleles
3.6% missing data
   2   (0.889) 0.977 0.921 0.886 0.930 0.965 0.796 
   4   (0.111) 0.023 0.079 0.114 0.070 0.035 0.204 

Locus 1345 : 
2 alleles
10.9% missing data
   2   (0.491) 0.149 0.517 0.571 0.702 0.480 0.306 
   4   (0.509) 0.851 0.483 0.429 0.298 0.520 0.694 

Locus 1346 : 
2 alleles
10.9% missing data
   4   (0.884) 0.899 0.941 0.918 0.940 0.934 0.774 
   2   (0.116) 0.101 0.059 0.082 0.060 0.066 0.226 

Locus 1347 : 
2 alleles
0.0% missing data
   3   (0.697) 0.930 0.638 0.724 0.620 0.871 0.663 
   1   (0.303) 0.070 0.362 0.276 0.380 0.129 0.337 

Locus 1348 : 
2 alleles
4.3% missing data
   3   (0.914) 0.969 0.946 0.957 0.937 0.951 0.939 
   1   (0.086) 0.031 0.054 0.043 0.063 0.049 0.061 

Locus 1349 : 
2 alleles
13.8% missing data
   1   (0.514) 0.202 0.474 0.542 0.531 0.519 0.609 
   3   (0.486) 0.798 0.526 0.458 0.469 0.481 0.391 

Locus 1350 : 
2 alleles
10.9% missing data
   1   (0.929) 0.987 0.943 0.938 0.920 0.971 0.982 
   3   (0.071) 0.013 0.057 0.062 0.080 0.029 0.018 

Locus 1351 : 
2 alleles
17.4% missing data
   2   (0.637) 0.601 0.716 0.702 0.543 0.651 0.703 
   4   (0.363) 0.399 0.284 0.298 0.457 0.349 0.297 

Locus 1352 : 
2 alleles
14.5% missing data
   1   (0.549) 0.513 0.717 0.605 0.451 0.643 0.493 
   4   (0.451) 0.487 0.283 0.395 0.549 0.357 0.507 

Locus 1353 : 
2 alleles
12.3% missing data
   2   (0.900) 0.666 0.956 0.954 0.973 0.918 0.838 
   4   (0.100) 0.334 0.044 0.046 0.027 0.082 0.162 

Locus 1354 : 
2 alleles
4.3% missing data
   4   (0.923) 0.973 0.945 0.963 0.966 0.904 0.947 
   2   (0.077) 0.027 0.055 0.037 0.034 0.096 0.053 

Locus 1355 : 
2 alleles
10.9% missing data
   3   (0.453) 0.405 0.557 0.498 0.463 0.440 0.375 
   1   (0.547) 0.595 0.443 0.502 0.537 0.560 0.625 

Locus 1356 : 
2 alleles
6.5% missing data
   2   (0.849) 0.673 0.886 0.868 0.906 0.875 0.901 
   4   (0.151) 0.327 0.114 0.132 0.094 0.125 0.099 

Locus 1357 : 
2 alleles
7.2% missing data
   4   (0.773) 0.896 0.770 0.823 0.812 0.776 0.761 
   2   (0.227) 0.104 0.230 0.177 0.188 0.224 0.239 

Locus 1358 : 
2 alleles
4.3% missing data
   3   (0.880) 0.962 0.926 0.927 0.896 0.886 0.901 
   1   (0.120) 0.038 0.074 0.073 0.104 0.114 0.099 

Locus 1359 : 
2 alleles
5.8% missing data
   3   (0.558) 0.104 0.776 0.794 0.834 0.150 0.277 
   1   (0.442) 0.896 0.224 0.206 0.166 0.850 0.723 

Locus 1360 : 
2 alleles
5.1% missing data
   1   (0.285) 0.094 0.337 0.315 0.201 0.308 0.314 
   3   (0.715) 0.906 0.663 0.685 0.799 0.692 0.686 

Locus 1361 : 
2 alleles
5.1% missing data
   1   (0.123) 0.042 0.111 0.111 0.085 0.103 0.092 
   3   (0.877) 0.958 0.889 0.889 0.915 0.897 0.908 

Locus 1362 : 
2 alleles
12.3% missing data
   4   (0.822) 0.902 0.883 0.849 0.842 0.773 0.845 
   1   (0.178) 0.098 0.117 0.151 0.158 0.227 0.155 

Locus 1363 : 
2 alleles
2.9% missing data
   3   (0.883) 0.754 0.885 0.923 0.907 0.961 0.930 
   1   (0.117) 0.246 0.115 0.077 0.093 0.039 0.070 

Locus 1364 : 
2 alleles
13.8% missing data
   4   (0.923) 0.965 0.961 0.971 0.978 0.916 0.848 
   2   (0.077) 0.035 0.039 0.029 0.022 0.084 0.152 

Locus 1365 : 
2 alleles
14.5% missing data
   2   (0.183) 0.034 0.250 0.169 0.279 0.075 0.108 
   3   (0.817) 0.966 0.750 0.831 0.721 0.925 0.892 

Locus 1366 : 
2 alleles
10.9% missing data
   2   (0.395) 0.103 0.413 0.434 0.435 0.214 0.525 
   4   (0.605) 0.897 0.587 0.566 0.565 0.786 0.475 

Locus 1367 : 
2 alleles
0.7% missing data
   1   (0.899) 0.963 0.944 0.933 0.916 0.933 0.917 
   3   (0.101) 0.037 0.056 0.067 0.084 0.067 0.083 

Locus 1368 : 
2 alleles
10.1% missing data
   2   (0.642) 0.902 0.581 0.586 0.629 0.805 0.563 
   4   (0.358) 0.098 0.419 0.414 0.371 0.195 0.437 

Locus 1369 : 
2 alleles
4.3% missing data
   1   (0.466) 0.791 0.521 0.466 0.363 0.499 0.454 
   3   (0.534) 0.209 0.479 0.534 0.637 0.501 0.546 

Locus 1370 : 
2 alleles
14.5% missing data
   3   (0.894) 0.894 0.915 0.894 0.838 0.980 0.968 
   1   (0.106) 0.106 0.085 0.106 0.162 0.020 0.032 

Locus 1371 : 
2 alleles
12.3% missing data
   1   (0.120) 0.041 0.074 0.077 0.131 0.069 0.103 
   3   (0.880) 0.959 0.926 0.923 0.869 0.931 0.897 

Locus 1372 : 
2 alleles
3.6% missing data
   1   (0.849) 0.713 0.852 0.900 0.875 0.900 0.904 
   4   (0.151) 0.287 0.148 0.100 0.125 0.100 0.096 

Locus 1373 : 
2 alleles
5.8% missing data
   3   (0.844) 0.935 0.891 0.873 0.880 0.829 0.856 
   4   (0.156) 0.065 0.109 0.127 0.120 0.171 0.144 

Locus 1374 : 
2 alleles
4.3% missing data
   3   (0.877) 0.971 0.892 0.889 0.865 0.945 0.916 
   1   (0.123) 0.029 0.108 0.111 0.135 0.055 0.084 

Locus 1375 : 
2 alleles
3.6% missing data
   1   (0.821) 0.934 0.830 0.845 0.795 0.882 0.874 
   2   (0.179) 0.066 0.170 0.155 0.205 0.118 0.126 

Locus 1376 : 
2 alleles
1.4% missing data
   2   (0.933) 0.989 0.938 0.901 0.929 0.985 0.982 
   4   (0.067) 0.011 0.062 0.099 0.071 0.015 0.018 

Locus 1377 : 
2 alleles
1.4% missing data
   2   (0.910) 0.958 0.939 0.916 0.964 0.919 0.910 
   3   (0.090) 0.042 0.061 0.084 0.036 0.081 0.090 

Locus 1378 : 
2 alleles
10.1% missing data
   1   (0.730) 0.658 0.808 0.785 0.773 0.792 0.665 
   3   (0.270) 0.342 0.192 0.215 0.227 0.208 0.335 

Locus 1379 : 
2 alleles
16.7% missing data
   3   (0.653) 0.260 0.873 0.875 0.903 0.159 0.286 
   1   (0.347) 0.740 0.127 0.125 0.097 0.841 0.714 

Locus 1380 : 
2 alleles
3.6% missing data
   3   (0.790) 0.903 0.811 0.843 0.799 0.862 0.760 
   1   (0.210) 0.097 0.189 0.157 0.201 0.138 0.240 

Locus 1381 : 
2 alleles
10.9% missing data
   1   (0.847) 0.978 0.705 0.601 0.829 0.966 0.934 
   4   (0.153) 0.022 0.295 0.399 0.171 0.034 0.066 

Locus 1382 : 
2 alleles
7.2% missing data
   3   (0.867) 0.749 0.812 0.862 0.942 0.929 0.912 
   1   (0.133) 0.251 0.188 0.138 0.058 0.071 0.088 

Locus 1383 : 
2 alleles
15.2% missing data
   3   (0.920) 0.884 0.956 0.963 0.970 0.907 0.925 
   4   (0.080) 0.116 0.044 0.037 0.030 0.093 0.075 

Locus 1384 : 
2 alleles
13.0% missing data
   2   (0.852) 0.947 0.803 0.835 0.897 0.911 0.879 
   1   (0.148) 0.053 0.197 0.165 0.103 0.089 0.121 

Locus 1385 : 
2 alleles
2.9% missing data
   2   (0.744) 0.898 0.815 0.808 0.754 0.769 0.666 
   4   (0.256) 0.102 0.185 0.192 0.246 0.231 0.334 

Locus 1386 : 
2 alleles
14.5% missing data
   2   (0.878) 0.961 0.877 0.924 0.934 0.906 0.832 
   4   (0.122) 0.039 0.123 0.076 0.066 0.094 0.168 

Locus 1387 : 
2 alleles
4.3% missing data
   1   (0.727) 0.411 0.668 0.754 0.807 0.708 0.810 
   3   (0.273) 0.589 0.332 0.246 0.193 0.292 0.190 

Locus 1388 : 
2 alleles
15.2% missing data
   1   (0.249) 0.328 0.243 0.261 0.258 0.175 0.163 
   3   (0.751) 0.672 0.757 0.739 0.742 0.825 0.837 

Locus 1389 : 
2 alleles
4.3% missing data
   4   (0.870) 0.692 0.891 0.876 0.926 0.933 0.904 
   1   (0.130) 0.308 0.109 0.124 0.074 0.067 0.096 

Locus 1390 : 
2 alleles
12.3% missing data
   2   (0.879) 0.730 0.937 0.944 0.925 0.823 0.906 
   4   (0.121) 0.270 0.063 0.056 0.075 0.177 0.094 

Locus 1391 : 
2 alleles
6.5% missing data
   2   (0.097) 0.042 0.050 0.064 0.058 0.082 0.089 
   4   (0.903) 0.958 0.950 0.936 0.942 0.918 0.911 

Locus 1392 : 
2 alleles
10.9% missing data
   1   (0.172) 0.056 0.209 0.141 0.165 0.117 0.147 
   2   (0.828) 0.944 0.791 0.859 0.835 0.883 0.853 

Locus 1393 : 
2 alleles
3.6% missing data
   1   (0.913) 0.966 0.953 0.956 0.954 0.877 0.934 
   3   (0.087) 0.034 0.047 0.044 0.046 0.123 0.066 

Locus 1394 : 
2 alleles
14.5% missing data
   3   (0.901) 0.829 0.957 0.947 0.960 0.908 0.866 
   4   (0.099) 0.171 0.043 0.053 0.040 0.092 0.134 

Locus 1395 : 
2 alleles
13.0% missing data
   2   (0.899) 0.951 0.908 0.940 0.944 0.911 0.907 
   3   (0.101) 0.049 0.092 0.060 0.056 0.089 0.093 

Locus 1396 : 
2 alleles
12.3% missing data
   3   (0.897) 0.580 0.949 0.937 0.930 0.958 0.933 
   1   (0.103) 0.420 0.051 0.063 0.070 0.042 0.067 

Locus 1397 : 
2 alleles
15.9% missing data
   2   (0.882) 0.962 0.893 0.919 0.907 0.945 0.864 
   4   (0.118) 0.038 0.107 0.081 0.093 0.055 0.136 

Locus 1398 : 
2 alleles
2.2% missing data
   1   (0.942) 0.995 0.954 0.928 0.875 0.994 0.988 
   2   (0.058) 0.005 0.046 0.072 0.125 0.006 0.012 

Locus 1399 : 
2 alleles
3.6% missing data
   1   (0.887) 0.966 0.904 0.940 0.912 0.945 0.853 
   4   (0.113) 0.034 0.096 0.060 0.088 0.055 0.147 

Locus 1400 : 
2 alleles
3.6% missing data
   4   (0.860) 0.926 0.911 0.913 0.909 0.837 0.846 
   2   (0.140) 0.074 0.089 0.087 0.091 0.163 0.154 

Locus 1401 : 
2 alleles
15.2% missing data
   4   (0.826) 0.949 0.721 0.820 0.880 0.890 0.833 
   3   (0.174) 0.051 0.279 0.180 0.120 0.110 0.167 

Locus 1402 : 
2 alleles
14.5% missing data
   2   (0.845) 0.811 0.897 0.909 0.887 0.901 0.781 
   1   (0.155) 0.189 0.103 0.091 0.113 0.099 0.219 

Locus 1403 : 
2 alleles
1.4% missing data
   3   (0.918) 0.987 0.914 0.922 0.914 0.982 0.953 
   4   (0.082) 0.013 0.086 0.078 0.086 0.018 0.047 

Locus 1404 : 
2 alleles
4.3% missing data
   1   (0.694) 0.855 0.747 0.766 0.730 0.491 0.652 
   4   (0.306) 0.145 0.253 0.234 0.270 0.509 0.348 

Locus 1405 : 
2 alleles
13.8% missing data
   4   (0.431) 0.409 0.432 0.430 0.476 0.458 0.365 
   3   (0.569) 0.591 0.568 0.570 0.524 0.542 0.635 

Locus 1406 : 
2 alleles
2.9% missing data
   1   (0.871) 0.890 0.921 0.931 0.930 0.862 0.821 
   3   (0.129) 0.110 0.079 0.069 0.070 0.138 0.179 

Locus 1407 : 
2 alleles
3.6% missing data
   1   (0.889) 0.953 0.929 0.953 0.949 0.888 0.796 
   2   (0.111) 0.047 0.071 0.047 0.051 0.112 0.204 

Locus 1408 : 
2 alleles
13.0% missing data
   1   (0.539) 0.683 0.516 0.518 0.518 0.579 0.561 
   3   (0.461) 0.317 0.484 0.482 0.482 0.421 0.439 

Locus 1409 : 
2 alleles
7.2% missing data
   3   (0.895) 0.974 0.896 0.892 0.898 0.950 0.947 
   2   (0.105) 0.026 0.104 0.108 0.102 0.050 0.053 

Locus 1410 : 
2 alleles
13.0% missing data
   2   (0.765) 0.764 0.827 0.845 0.862 0.562 0.719 
   1   (0.235) 0.236 0.173 0.155 0.138 0.438 0.281 

Locus 1411 : 
2 alleles
5.8% missing data
   1   (0.434) 0.387 0.505 0.490 0.408 0.361 0.400 
   2   (0.566) 0.613 0.495 0.510 0.592 0.639 0.600 

Locus 1412 : 
2 alleles
2.9% missing data
   1   (0.426) 0.488 0.540 0.594 0.595 0.157 0.220 
   3   (0.574) 0.512 0.460 0.406 0.405 0.843 0.780 

Locus 1413 : 
2 alleles
7.2% missing data
   1   (0.888) 0.963 0.929 0.943 0.937 0.911 0.817 
   3   (0.112) 0.037 0.071 0.057 0.063 0.089 0.183 

Locus 1414 : 
2 alleles
9.4% missing data
   2   (0.825) 0.869 0.904 0.911 0.919 0.741 0.678 
   3   (0.175) 0.131 0.096 0.089 0.081 0.259 0.322 

Locus 1415 : 
2 alleles
6.5% missing data
   1   (0.840) 0.941 0.857 0.873 0.853 0.862 0.870 
   4   (0.160) 0.059 0.143 0.127 0.147 0.138 0.130 

Locus 1416 : 
2 alleles
3.6% missing data
   3   (0.696) 0.889 0.668 0.676 0.728 0.750 0.680 
   1   (0.304) 0.111 0.332 0.324 0.272 0.250 0.320 

Locus 1417 : 
2 alleles
13.0% missing data
   2   (0.854) 0.957 0.816 0.844 0.905 0.920 0.841 
   4   (0.146) 0.043 0.184 0.156 0.095 0.080 0.159 

Locus 1418 : 
2 alleles
5.1% missing data
   2   (0.897) 0.946 0.942 0.949 0.947 0.884 0.878 
   3   (0.103) 0.054 0.058 0.051 0.053 0.116 0.122 

Locus 1419 : 
2 alleles
13.0% missing data
   3   (0.822) 0.507 0.899 0.921 0.921 0.700 0.760 
   1   (0.178) 0.493 0.101 0.079 0.079 0.300 0.240 

Locus 1420 : 
2 alleles
4.3% missing data
   3   (0.884) 0.953 0.931 0.910 0.923 0.926 0.868 
   1   (0.116) 0.047 0.069 0.090 0.077 0.074 0.132 

Locus 1421 : 
2 alleles
12.3% missing data
   1   (0.379) 0.384 0.439 0.398 0.385 0.349 0.271 
   3   (0.621) 0.616 0.561 0.602 0.615 0.651 0.729 

Locus 1422 : 
2 alleles
10.1% missing data
   1   (0.088) 0.015 0.087 0.105 0.123 0.020 0.032 
   3   (0.912) 0.985 0.913 0.895 0.877 0.980 0.968 

Locus 1423 : 
2 alleles
12.3% missing data
   3   (0.711) 0.728 0.796 0.802 0.651 0.775 0.709 
   1   (0.289) 0.272 0.204 0.198 0.349 0.225 0.291 

Locus 1424 : 
2 alleles
12.3% missing data
   4   (0.863) 0.927 0.921 0.892 0.911 0.796 0.853 
   2   (0.137) 0.073 0.079 0.108 0.089 0.204 0.147 

Locus 1425 : 
2 alleles
5.8% missing data
   4   (0.676) 0.490 0.788 0.782 0.828 0.590 0.459 
   2   (0.324) 0.510 0.212 0.218 0.172 0.410 0.541 

Locus 1426 : 
2 alleles
8.7% missing data
   2   (0.916) 0.854 0.941 0.936 0.909 0.985 0.976 
   3   (0.084) 0.146 0.059 0.064 0.091 0.015 0.024 

Locus 1427 : 
2 alleles
17.4% missing data
   2   (0.661) 0.714 0.639 0.590 0.688 0.732 0.663 
   3   (0.339) 0.286 0.361 0.410 0.312 0.268 0.337 

Locus 1428 : 
2 alleles
3.6% missing data
   1   (0.902) 0.956 0.960 0.963 0.945 0.914 0.840 
   3   (0.098) 0.044 0.040 0.037 0.055 0.086 0.160 

Locus 1429 : 
2 alleles
19.6% missing data
   1   (0.895) 0.977 0.917 0.933 0.885 0.941 0.924 
   4   (0.105) 0.023 0.083 0.067 0.115 0.059 0.076 

Locus 1430 : 
2 alleles
3.6% missing data
   1   (0.829) 0.600 0.919 0.888 0.876 0.873 0.816 
   2   (0.171) 0.400 0.081 0.112 0.124 0.127 0.184 

Locus 1431 : 
2 alleles
6.5% missing data
   3   (0.835) 0.902 0.848 0.880 0.898 0.719 0.852 
   2   (0.165) 0.098 0.152 0.120 0.102 0.281 0.148 

Locus 1432 : 
2 alleles
7.2% missing data
   1   (0.514) 0.694 0.489 0.420 0.498 0.488 0.559 
   3   (0.486) 0.306 0.511 0.580 0.502 0.512 0.441 

Locus 1433 : 
2 alleles
7.2% missing data
   3   (0.829) 0.952 0.896 0.878 0.805 0.846 0.829 
   1   (0.171) 0.048 0.104 0.122 0.195 0.154 0.171 

Locus 1434 : 
2 alleles
12.3% missing data
   1   (0.913) 0.943 0.930 0.931 0.961 0.941 0.928 
   3   (0.087) 0.057 0.070 0.069 0.039 0.059 0.072 

Locus 1435 : 
2 alleles
5.1% missing data
   1   (0.884) 0.951 0.935 0.937 0.923 0.933 0.821 
   3   (0.116) 0.049 0.065 0.063 0.077 0.067 0.179 

Locus 1436 : 
2 alleles
12.3% missing data
   4   (0.907) 0.973 0.899 0.920 0.945 0.901 0.956 
   2   (0.093) 0.027 0.101 0.080 0.055 0.099 0.044 

Locus 1437 : 
2 alleles
2.9% missing data
   1   (0.908) 0.987 0.900 0.903 0.913 0.972 0.937 
   3   (0.092) 0.013 0.100 0.097 0.087 0.028 0.063 

Locus 1438 : 
2 alleles
10.1% missing data
   2   (0.734) 0.689 0.596 0.689 0.764 0.889 0.807 
   4   (0.266) 0.311 0.404 0.311 0.236 0.111 0.193 

Locus 1439 : 
2 alleles
3.6% missing data
   1   (0.908) 0.979 0.920 0.942 0.953 0.929 0.894 
   3   (0.092) 0.021 0.080 0.058 0.047 0.071 0.106 

Locus 1440 : 
2 alleles
5.1% missing data
   3   (0.877) 0.925 0.901 0.896 0.964 0.735 0.827 
   1   (0.123) 0.075 0.099 0.104 0.036 0.265 0.173 

Locus 1441 : 
2 alleles
4.3% missing data
   1   (0.638) 0.541 0.753 0.710 0.636 0.646 0.607 
   4   (0.362) 0.459 0.247 0.290 0.364 0.354 0.393 

Locus 1442 : 
2 alleles
13.0% missing data
   4   (0.782) 0.902 0.680 0.819 0.870 0.744 0.754 
   2   (0.218) 0.098 0.320 0.181 0.130 0.256 0.246 

Locus 1443 : 
2 alleles
17.4% missing data
   1   (0.900) 0.883 0.963 0.960 0.962 0.805 0.855 
   4   (0.100) 0.117 0.037 0.040 0.038 0.195 0.145 

Locus 1444 : 
2 alleles
13.0% missing data
   2   (0.909) 0.965 0.954 0.952 0.915 0.949 0.934 
   4   (0.091) 0.035 0.046 0.048 0.085 0.051 0.066 

Locus 1445 : 
2 alleles
13.0% missing data
   2   (0.763) 0.745 0.812 0.835 0.770 0.820 0.741 
   1   (0.237) 0.255 0.188 0.165 0.230 0.180 0.259 

Locus 1446 : 
2 alleles
17.4% missing data
   2   (0.903) 0.504 0.983 0.985 0.988 0.667 0.719 
   3   (0.097) 0.496 0.017 0.015 0.012 0.333 0.281 

Locus 1447 : 
2 alleles
10.1% missing data
   2   (0.325) 0.127 0.241 0.352 0.327 0.222 0.471 
   4   (0.675) 0.873 0.759 0.648 0.673 0.778 0.529 

Locus 1448 : 
2 alleles
5.1% missing data
   1   (0.906) 0.975 0.925 0.908 0.943 0.961 0.910 
   4   (0.094) 0.025 0.075 0.092 0.057 0.039 0.090 

Locus 1449 : 
2 alleles
10.9% missing data
   3   (0.911) 0.965 0.923 0.938 0.956 0.963 0.875 
   4   (0.089) 0.035 0.077 0.062 0.044 0.037 0.125 

Locus 1450 : 
2 alleles
10.9% missing data
   1   (0.567) 0.810 0.495 0.488 0.542 0.480 0.643 
   3   (0.433) 0.190 0.505 0.512 0.458 0.520 0.357 

Locus 1451 : 
2 alleles
14.5% missing data
   4   (0.878) 0.653 0.911 0.894 0.916 0.948 0.919 
   1   (0.122) 0.347 0.089 0.106 0.084 0.052 0.081 

Locus 1452 : 
2 alleles
4.3% missing data
   1   (0.479) 0.228 0.497 0.493 0.509 0.377 0.528 
   3   (0.521) 0.772 0.503 0.507 0.491 0.623 0.472 

Locus 1453 : 
2 alleles
5.8% missing data
   3   (0.572) 0.180 0.723 0.728 0.753 0.486 0.334 
   1   (0.428) 0.820 0.277 0.272 0.247 0.514 0.666 

Locus 1454 : 
2 alleles
13.0% missing data
   2   (0.859) 0.794 0.904 0.913 0.918 0.858 0.847 
   4   (0.141) 0.206 0.096 0.087 0.082 0.142 0.153 

Locus 1455 : 
2 alleles
0.7% missing data
   1   (0.917) 0.869 0.913 0.916 0.948 0.985 0.967 
   3   (0.083) 0.131 0.087 0.084 0.052 0.015 0.033 

Locus 1456 : 
2 alleles
2.9% missing data
   2   (0.900) 0.961 0.943 0.926 0.937 0.956 0.856 
   4   (0.100) 0.039 0.057 0.074 0.063 0.044 0.144 

Locus 1457 : 
2 alleles
13.8% missing data
   2   (0.921) 0.979 0.945 0.955 0.939 0.958 0.941 
   4   (0.079) 0.021 0.055 0.045 0.061 0.042 0.059 

Locus 1458 : 
2 alleles
5.1% missing data
   3   (0.919) 0.986 0.956 0.924 0.881 0.978 0.961 
   1   (0.081) 0.014 0.044 0.076 0.119 0.022 0.039 

Locus 1459 : 
2 alleles
13.0% missing data
   4   (0.906) 0.980 0.859 0.914 0.941 0.958 0.941 
   2   (0.094) 0.020 0.141 0.086 0.059 0.042 0.059 

Locus 1460 : 
2 alleles
12.3% missing data
   2   (0.086) 0.436 0.019 0.018 0.016 0.167 0.158 
   4   (0.914) 0.564 0.981 0.982 0.984 0.833 0.842 

Locus 1461 : 
2 alleles
2.2% missing data
   2   (0.152) 0.276 0.182 0.133 0.093 0.128 0.087 
   4   (0.848) 0.724 0.818 0.867 0.907 0.872 0.913 

Locus 1462 : 
2 alleles
18.1% missing data
   3   (0.853) 0.948 0.818 0.861 0.876 0.939 0.849 
   1   (0.147) 0.052 0.182 0.139 0.124 0.061 0.151 

Locus 1463 : 
2 alleles
10.1% missing data
   2   (0.155) 0.015 0.265 0.375 0.377 0.021 0.035 
   3   (0.845) 0.985 0.735 0.625 0.623 0.979 0.965 

Locus 1464 : 
2 alleles
16.7% missing data
   1   (0.856) 0.908 0.905 0.930 0.936 0.778 0.761 
   3   (0.144) 0.092 0.095 0.070 0.064 0.222 0.239 

Locus 1465 : 
2 alleles
2.2% missing data
   2   (0.878) 0.959 0.904 0.896 0.889 0.911 0.911 
   4   (0.122) 0.041 0.096 0.104 0.111 0.089 0.089 

Locus 1466 : 
2 alleles
10.9% missing data
   2   (0.793) 0.849 0.836 0.824 0.838 0.767 0.802 
   4   (0.207) 0.151 0.164 0.176 0.162 0.233 0.198 

Locus 1467 : 
2 alleles
2.9% missing data
   1   (0.879) 0.960 0.921 0.923 0.904 0.917 0.852 
   2   (0.121) 0.040 0.079 0.077 0.096 0.083 0.148 

Locus 1468 : 
2 alleles
5.8% missing data
   2   (0.082) 0.342 0.045 0.032 0.039 0.032 0.058 
   4   (0.918) 0.658 0.955 0.968 0.961 0.968 0.942 

Locus 1469 : 
2 alleles
13.8% missing data
   4   (0.626) 0.558 0.741 0.692 0.618 0.713 0.514 
   2   (0.374) 0.442 0.259 0.308 0.382 0.287 0.486 

Locus 1470 : 
2 alleles
2.9% missing data
   2   (0.895) 0.944 0.940 0.947 0.949 0.769 0.901 
   4   (0.105) 0.056 0.060 0.053 0.051 0.231 0.099 

Locus 1471 : 
2 alleles
2.9% missing data
   1   (0.880) 0.977 0.866 0.854 0.893 0.957 0.902 
   3   (0.120) 0.023 0.134 0.146 0.107 0.043 0.098 

Locus 1472 : 
2 alleles
7.2% missing data
   3   (0.734) 0.613 0.824 0.804 0.696 0.818 0.760 
   1   (0.266) 0.387 0.176 0.196 0.304 0.182 0.240 

Locus 1473 : 
2 alleles
5.8% missing data
   1   (0.752) 0.703 0.798 0.770 0.754 0.793 0.809 
   3   (0.248) 0.297 0.202 0.230 0.246 0.207 0.191 

Locus 1474 : 
2 alleles
10.9% missing data
   2   (0.887) 0.809 0.920 0.896 0.903 0.963 0.934 
   4   (0.113) 0.191 0.080 0.104 0.097 0.037 0.066 

Locus 1475 : 
2 alleles
2.9% missing data
   3   (0.938) 0.995 0.945 0.898 0.867 0.994 0.988 
   1   (0.062) 0.005 0.055 0.102 0.133 0.006 0.012 

Locus 1476 : 
2 alleles
2.2% missing data
   2   (0.813) 0.948 0.783 0.781 0.789 0.883 0.894 
   4   (0.187) 0.052 0.217 0.219 0.211 0.117 0.106 

Locus 1477 : 
2 alleles
9.4% missing data
   4   (0.937) 0.994 0.919 0.935 0.883 0.992 0.986 
   2   (0.063) 0.006 0.081 0.065 0.117 0.008 0.014 

Locus 1478 : 
2 alleles
12.3% missing data
   3   (0.779) 0.911 0.824 0.838 0.623 0.869 0.847 
   1   (0.221) 0.089 0.176 0.162 0.377 0.131 0.153 

Locus 1479 : 
2 alleles
12.3% missing data
   1   (0.832) 0.941 0.890 0.865 0.867 0.826 0.785 
   3   (0.168) 0.059 0.110 0.135 0.133 0.174 0.215 

Locus 1480 : 
2 alleles
13.8% missing data
   2   (0.919) 0.797 0.977 0.977 0.973 0.915 0.915 
   4   (0.081) 0.203 0.023 0.023 0.027 0.085 0.085 

Locus 1481 : 
2 alleles
18.8% missing data
   1   (0.122) 0.035 0.141 0.116 0.098 0.071 0.083 
   3   (0.878) 0.965 0.859 0.884 0.902 0.929 0.917 

Locus 1482 : 
2 alleles
16.7% missing data
   3   (0.635) 0.255 0.677 0.654 0.690 0.610 0.675 
   1   (0.365) 0.745 0.323 0.346 0.310 0.390 0.325 

Locus 1483 : 
2 alleles
11.6% missing data
   4   (0.886) 0.974 0.887 0.903 0.850 0.960 0.936 
   2   (0.114) 0.026 0.113 0.097 0.150 0.040 0.064 

Locus 1484 : 
2 alleles
0.7% missing data
   3   (0.863) 0.932 0.923 0.920 0.870 0.947 0.765 
   1   (0.137) 0.068 0.077 0.080 0.130 0.053 0.235 

Locus 1485 : 
2 alleles
13.0% missing data
   4   (0.398) 0.575 0.312 0.313 0.532 0.300 0.322 
   2   (0.602) 0.425 0.688 0.687 0.468 0.700 0.678 

Locus 1486 : 
2 alleles
11.6% missing data
   1   (0.911) 0.975 0.952 0.954 0.914 0.942 0.938 
   2   (0.089) 0.025 0.048 0.046 0.086 0.058 0.062 

Locus 1487 : 
2 alleles
3.6% missing data
   2   (0.841) 0.956 0.867 0.844 0.837 0.919 0.826 
   3   (0.159) 0.044 0.133 0.156 0.163 0.081 0.174 

Locus 1488 : 
2 alleles
10.9% missing data
   1   (0.210) 0.065 0.176 0.286 0.180 0.142 0.227 
   3   (0.790) 0.935 0.824 0.714 0.820 0.858 0.773 

Locus 1489 : 
2 alleles
5.1% missing data
   1   (0.910) 0.934 0.930 0.960 0.972 0.716 0.927 
   3   (0.090) 0.066 0.070 0.040 0.028 0.284 0.073 

Locus 1490 : 
2 alleles
10.9% missing data
   4   (0.907) 0.983 0.877 0.906 0.942 0.973 0.918 
   1   (0.093) 0.017 0.123 0.094 0.058 0.027 0.082 

Locus 1491 : 
2 alleles
11.6% missing data
   1   (0.830) 0.947 0.892 0.845 0.824 0.883 0.795 
   4   (0.170) 0.053 0.108 0.155 0.176 0.117 0.205 

Locus 1492 : 
2 alleles
2.9% missing data
   4   (0.726) 0.861 0.725 0.759 0.715 0.815 0.708 
   2   (0.274) 0.139 0.275 0.241 0.285 0.185 0.292 

Locus 1493 : 
2 alleles
9.4% missing data
   1   (0.920) 0.983 0.928 0.936 0.924 0.980 0.948 
   3   (0.080) 0.017 0.072 0.064 0.076 0.020 0.052 

Locus 1494 : 
2 alleles
15.9% missing data
   4   (0.913) 0.960 0.931 0.953 0.956 0.871 0.950 
   2   (0.087) 0.040 0.069 0.047 0.044 0.129 0.050 

Locus 1495 : 
2 alleles
14.5% missing data
   1   (0.828) 0.819 0.753 0.771 0.889 0.922 0.850 
   3   (0.172) 0.181 0.247 0.229 0.111 0.078 0.150 

Locus 1496 : 
2 alleles
4.3% missing data
   3   (0.786) 0.892 0.718 0.757 0.879 0.656 0.808 
   1   (0.214) 0.108 0.282 0.243 0.121 0.344 0.192 

Locus 1497 : 
2 alleles
3.6% missing data
   2   (0.833) 0.964 0.728 0.755 0.751 0.955 0.932 
   4   (0.167) 0.036 0.272 0.245 0.249 0.045 0.068 

Locus 1498 : 
2 alleles
11.6% missing data
   2   (0.907) 0.954 0.936 0.954 0.951 0.919 0.896 
   4   (0.093) 0.046 0.064 0.046 0.049 0.081 0.104 

Locus 1499 : 
2 alleles
13.0% missing data
   4   (0.884) 0.923 0.923 0.941 0.954 0.838 0.825 
   2   (0.116) 0.077 0.077 0.059 0.046 0.162 0.175 

Locus 1500 : 
2 alleles
5.1% missing data
   1   (0.175) 0.061 0.125 0.143 0.292 0.108 0.092 
   3   (0.825) 0.939 0.875 0.857 0.708 0.892 0.908 

Locus 1501 : 
2 alleles
1.4% missing data
   1   (0.871) 0.944 0.894 0.879 0.888 0.911 0.917 
   2   (0.129) 0.056 0.106 0.121 0.112 0.089 0.083 

Locus 1502 : 
2 alleles
10.9% missing data
   4   (0.847) 0.921 0.923 0.916 0.868 0.827 0.823 
   1   (0.153) 0.079 0.077 0.084 0.132 0.173 0.177 

Locus 1503 : 
2 alleles
2.2% missing data
   1   (0.912) 0.958 0.951 0.949 0.958 0.913 0.911 
   3   (0.088) 0.042 0.049 0.051 0.042 0.087 0.089 

Locus 1504 : 
2 alleles
3.6% missing data
   1   (0.888) 0.985 0.897 0.864 0.877 0.966 0.910 
   3   (0.112) 0.015 0.103 0.136 0.123 0.034 0.090 

Locus 1505 : 
2 alleles
10.1% missing data
   1   (0.475) 0.337 0.505 0.470 0.536 0.519 0.382 
   4   (0.525) 0.663 0.495 0.530 0.464 0.481 0.618 

Locus 1506 : 
2 alleles
1.4% missing data
   1   (0.569) 0.392 0.696 0.722 0.662 0.291 0.476 
   4   (0.431) 0.608 0.304 0.278 0.338 0.709 0.524 

Locus 1507 : 
2 alleles
2.9% missing data
   4   (0.845) 0.962 0.869 0.852 0.876 0.903 0.811 
   3   (0.155) 0.038 0.131 0.148 0.124 0.097 0.189 

Locus 1508 : 
2 alleles
10.9% missing data
   1   (0.891) 0.954 0.909 0.923 0.951 0.938 0.821 
   3   (0.109) 0.046 0.091 0.077 0.049 0.062 0.179 

Locus 1509 : 
2 alleles
10.9% missing data
   1   (0.263) 0.295 0.270 0.203 0.206 0.320 0.251 
   3   (0.737) 0.705 0.730 0.797 0.794 0.680 0.749 

Locus 1510 : 
2 alleles
12.3% missing data
   4   (0.900) 0.917 0.941 0.946 0.951 0.926 0.870 
   3   (0.100) 0.083 0.059 0.054 0.049 0.074 0.130 

Locus 1511 : 
2 alleles
0.7% missing data
   1   (0.930) 0.995 0.926 0.923 0.801 0.993 0.986 
   2   (0.070) 0.005 0.074 0.077 0.199 0.007 0.014 

Locus 1512 : 
2 alleles
3.6% missing data
   2   (0.769) 0.824 0.807 0.809 0.847 0.534 0.778 
   3   (0.231) 0.176 0.193 0.191 0.153 0.466 0.222 

Locus 1513 : 
2 alleles
13.0% missing data
   4   (0.867) 0.975 0.851 0.836 0.804 0.963 0.926 
   2   (0.133) 0.025 0.149 0.164 0.196 0.037 0.074 

Locus 1514 : 
2 alleles
1.4% missing data
   2   (0.870) 0.959 0.894 0.900 0.901 0.923 0.855 
   3   (0.130) 0.041 0.106 0.100 0.099 0.077 0.145 

Locus 1515 : 
2 alleles
2.9% missing data
   4   (0.818) 0.665 0.724 0.820 0.914 0.858 0.870 
   2   (0.182) 0.335 0.276 0.180 0.086 0.142 0.130 

Locus 1516 : 
2 alleles
12.3% missing data
   4   (0.691) 0.892 0.716 0.651 0.647 0.802 0.681 
   1   (0.309) 0.108 0.284 0.349 0.353 0.198 0.319 

Locus 1517 : 
2 alleles
5.8% missing data
   1   (0.384) 0.117 0.471 0.424 0.480 0.259 0.297 
   4   (0.616) 0.883 0.529 0.576 0.520 0.741 0.703 

Locus 1518 : 
2 alleles
15.2% missing data
   4   (0.644) 0.889 0.524 0.623 0.658 0.793 0.597 
   2   (0.356) 0.111 0.476 0.377 0.342 0.207 0.403 

Locus 1519 : 
2 alleles
17.4% missing data
   2   (0.738) 0.792 0.751 0.746 0.714 0.862 0.749 
   4   (0.262) 0.208 0.249 0.254 0.286 0.138 0.251 

Locus 1520 : 
2 alleles
2.2% missing data
   1   (0.138) 0.083 0.068 0.064 0.120 0.118 0.165 
   3   (0.862) 0.917 0.932 0.936 0.880 0.882 0.835 

Locus 1521 : 
2 alleles
12.3% missing data
   1   (0.093) 0.062 0.100 0.081 0.060 0.058 0.047 
   3   (0.907) 0.938 0.900 0.919 0.940 0.942 0.953 

Locus 1522 : 
2 alleles
2.9% missing data
   2   (0.910) 0.984 0.904 0.927 0.915 0.977 0.932 
   3   (0.090) 0.016 0.096 0.073 0.085 0.023 0.068 

Locus 1523 : 
2 alleles
10.9% missing data
   2   (0.907) 0.981 0.942 0.921 0.859 0.971 0.955 
   4   (0.093) 0.019 0.058 0.079 0.141 0.029 0.045 

Locus 1524 : 
2 alleles
15.9% missing data
   4   (0.710) 0.738 0.644 0.674 0.717 0.768 0.777 
   2   (0.290) 0.262 0.356 0.326 0.283 0.232 0.223 

Locus 1525 : 
2 alleles
4.3% missing data
   4   (0.886) 0.974 0.936 0.932 0.884 0.930 0.867 
   1   (0.114) 0.026 0.064 0.068 0.116 0.070 0.133 

Locus 1526 : 
2 alleles
13.0% missing data
   2   (0.659) 0.893 0.591 0.543 0.436 0.885 0.802 
   4   (0.341) 0.107 0.409 0.457 0.564 0.115 0.198 

Locus 1527 : 
2 alleles
7.2% missing data
   3   (0.911) 0.720 0.939 0.908 0.946 0.979 0.949 
   1   (0.089) 0.280 0.061 0.092 0.054 0.021 0.051 

Locus 1528 : 
2 alleles
3.6% missing data
   1   (0.704) 0.842 0.784 0.786 0.784 0.651 0.545 
   4   (0.296) 0.158 0.216 0.214 0.216 0.349 0.455 

Locus 1529 : 
2 alleles
15.2% missing data
   4   (0.661) 0.642 0.598 0.633 0.741 0.674 0.678 
   2   (0.339) 0.358 0.402 0.367 0.259 0.326 0.322 

Locus 1530 : 
2 alleles
6.5% missing data
   2   (0.837) 0.950 0.761 0.802 0.919 0.899 0.798 
   4   (0.163) 0.050 0.239 0.198 0.081 0.101 0.202 

Locus 1531 : 
2 alleles
5.1% missing data
   1   (0.871) 0.725 0.815 0.878 0.930 0.938 0.936 
   3   (0.129) 0.275 0.185 0.122 0.070 0.062 0.064 

Locus 1532 : 
2 alleles
18.1% missing data
   1   (0.908) 0.963 0.961 0.962 0.942 0.911 0.889 
   3   (0.092) 0.037 0.039 0.038 0.058 0.089 0.111 

Locus 1533 : 
2 alleles
0.7% missing data
   2   (0.904) 0.989 0.875 0.864 0.816 0.984 0.973 
   4   (0.096) 0.011 0.125 0.136 0.184 0.016 0.027 

Locus 1534 : 
2 alleles
1.4% missing data
   2   (0.831) 0.673 0.889 0.870 0.905 0.883 0.783 
   4   (0.169) 0.327 0.111 0.130 0.095 0.117 0.217 

Locus 1535 : 
2 alleles
2.9% missing data
   4   (0.895) 0.981 0.909 0.910 0.790 0.974 0.961 
   2   (0.105) 0.019 0.091 0.090 0.210 0.026 0.039 

Locus 1536 : 
2 alleles
3.6% missing data
   4   (0.921) 0.957 0.958 0.957 0.964 0.947 0.918 
   3   (0.079) 0.043 0.042 0.043 0.036 0.053 0.082 

Locus 1537 : 
2 alleles
1.4% missing data
   2   (0.940) 0.995 0.913 0.891 0.914 0.994 0.988 
   1   (0.060) 0.005 0.087 0.109 0.086 0.006 0.012 

Locus 1538 : 
2 alleles
3.6% missing data
   2   (0.162) 0.079 0.146 0.183 0.092 0.155 0.193 
   3   (0.838) 0.921 0.854 0.817 0.908 0.845 0.807 

Locus 1539 : 
2 alleles
13.0% missing data
   1   (0.868) 0.642 0.937 0.921 0.906 0.925 0.881 
   3   (0.132) 0.358 0.063 0.079 0.094 0.075 0.119 

Locus 1540 : 
2 alleles
2.2% missing data
   2   (0.911) 0.970 0.966 0.962 0.957 0.898 0.875 
   4   (0.089) 0.030 0.034 0.038 0.043 0.102 0.125 

Locus 1541 : 
2 alleles
2.2% missing data
   1   (0.762) 0.746 0.765 0.711 0.810 0.837 0.775 
   4   (0.238) 0.254 0.235 0.289 0.190 0.163 0.225 

Locus 1542 : 
2 alleles
14.5% missing data
   2   (0.850) 0.903 0.890 0.910 0.924 0.684 0.842 
   4   (0.150) 0.097 0.110 0.090 0.076 0.316 0.158 

Locus 1543 : 
2 alleles
4.3% missing data
   3   (0.837) 0.923 0.846 0.852 0.848 0.915 0.846 
   1   (0.163) 0.077 0.154 0.148 0.152 0.085 0.154 

Locus 1544 : 
2 alleles
7.2% missing data
   1   (0.873) 0.937 0.872 0.914 0.943 0.780 0.867 
   3   (0.127) 0.063 0.128 0.086 0.057 0.220 0.133 

Locus 1545 : 
2 alleles
4.3% missing data
   1   (0.799) 0.623 0.872 0.874 0.821 0.842 0.816 
   2   (0.201) 0.377 0.128 0.126 0.179 0.158 0.184 

Locus 1546 : 
2 alleles
11.6% missing data
   4   (0.925) 0.993 0.906 0.892 0.852 0.990 0.983 
   2   (0.075) 0.007 0.094 0.108 0.148 0.010 0.017 

Locus 1547 : 
2 alleles
5.1% missing data
   4   (0.887) 0.941 0.922 0.913 0.935 0.820 0.925 
   1   (0.113) 0.059 0.078 0.087 0.065 0.180 0.075 

Locus 1548 : 
2 alleles
13.0% missing data
   1   (0.866) 0.963 0.859 0.889 0.895 0.849 0.911 
   2   (0.134) 0.037 0.141 0.111 0.105 0.151 0.089 

Locus 1549 : 
2 alleles
13.0% missing data
   1   (0.933) 0.993 0.872 0.876 0.902 0.991 0.984 
   4   (0.067) 0.007 0.128 0.124 0.098 0.009 0.016 

Locus 1550 : 
2 alleles
5.1% missing data
   2   (0.785) 0.947 0.706 0.709 0.808 0.913 0.780 
   3   (0.215) 0.053 0.294 0.291 0.192 0.087 0.220 

Locus 1551 : 
2 alleles
14.5% missing data
   1   (0.831) 0.889 0.915 0.915 0.940 0.468 0.711 
   3   (0.169) 0.111 0.085 0.085 0.060 0.532 0.289 

Locus 1552 : 
2 alleles
3.6% missing data
   1   (0.887) 0.955 0.944 0.938 0.900 0.929 0.873 
   3   (0.113) 0.045 0.056 0.062 0.100 0.071 0.127 

Locus 1553 : 
2 alleles
1.4% missing data
   4   (0.915) 0.961 0.927 0.967 0.979 0.904 0.835 
   2   (0.085) 0.039 0.073 0.033 0.021 0.096 0.165 

Locus 1554 : 
2 alleles
11.6% missing data
   1   (0.812) 0.525 0.882 0.888 0.874 0.862 0.780 
   3   (0.188) 0.475 0.118 0.112 0.126 0.138 0.220 

Locus 1555 : 
2 alleles
10.1% missing data
   2   (0.309) 0.115 0.229 0.270 0.400 0.231 0.333 
   4   (0.691) 0.885 0.771 0.730 0.600 0.769 0.667 

Locus 1556 : 
2 alleles
4.3% missing data
   3   (0.782) 0.927 0.689 0.804 0.874 0.806 0.730 
   1   (0.218) 0.073 0.311 0.196 0.126 0.194 0.270 

Locus 1557 : 
2 alleles
2.9% missing data
   2   (0.437) 0.136 0.541 0.503 0.452 0.276 0.474 
   3   (0.563) 0.864 0.459 0.497 0.548 0.724 0.526 

Locus 1558 : 
2 alleles
15.2% missing data
   4   (0.150) 0.089 0.102 0.127 0.094 0.092 0.244 
   2   (0.850) 0.911 0.898 0.873 0.906 0.908 0.756 

Locus 1559 : 
2 alleles
5.1% missing data
   1   (0.794) 0.641 0.860 0.872 0.833 0.712 0.826 
   4   (0.206) 0.359 0.140 0.128 0.167 0.288 0.174 

Locus 1560 : 
2 alleles
10.9% missing data
   1   (0.904) 0.952 0.912 0.900 0.950 0.971 0.871 
   4   (0.096) 0.048 0.088 0.100 0.050 0.029 0.129 

Locus 1561 : 
2 alleles
2.9% missing data
   3   (0.869) 0.929 0.898 0.923 0.947 0.817 0.820 
   1   (0.131) 0.071 0.102 0.077 0.053 0.183 0.180 

Locus 1562 : 
2 alleles
15.2% missing data
   2   (0.920) 0.976 0.928 0.941 0.948 0.940 0.963 
   4   (0.080) 0.024 0.072 0.059 0.052 0.060 0.037 

Locus 1563 : 
2 alleles
15.9% missing data
   1   (0.619) 0.852 0.591 0.653 0.644 0.513 0.597 
   4   (0.381) 0.148 0.409 0.347 0.356 0.487 0.403 

Locus 1564 : 
2 alleles
12.3% missing data
   2   (0.856) 0.244 0.964 0.961 0.968 0.657 0.693 
   4   (0.144) 0.756 0.036 0.039 0.032 0.343 0.307 

Locus 1565 : 
2 alleles
2.9% missing data
   3   (0.806) 0.907 0.801 0.862 0.824 0.887 0.774 
   1   (0.194) 0.093 0.199 0.138 0.176 0.113 0.226 

Locus 1566 : 
2 alleles
13.8% missing data
   2   (0.897) 0.960 0.930 0.946 0.949 0.910 0.862 
   4   (0.103) 0.040 0.070 0.054 0.051 0.090 0.138 

Locus 1567 : 
2 alleles
5.8% missing data
   2   (0.889) 0.968 0.905 0.916 0.912 0.919 0.914 
   4   (0.111) 0.032 0.095 0.084 0.088 0.081 0.086 

Locus 1568 : 
2 alleles
11.6% missing data
   1   (0.776) 0.888 0.826 0.837 0.808 0.717 0.763 
   3   (0.224) 0.112 0.174 0.163 0.192 0.283 0.237 

Locus 1569 : 
2 alleles
3.6% missing data
   2   (0.616) 0.356 0.658 0.646 0.607 0.778 0.593 
   4   (0.384) 0.644 0.342 0.354 0.393 0.222 0.407 

Locus 1570 : 
2 alleles
16.7% missing data
   1   (0.381) 0.234 0.447 0.401 0.403 0.246 0.397 
   4   (0.619) 0.766 0.553 0.599 0.597 0.754 0.603 

Locus 1571 : 
2 alleles
10.9% missing data
   3   (0.873) 0.933 0.878 0.901 0.926 0.932 0.827 
   2   (0.127) 0.067 0.122 0.099 0.074 0.068 0.173 

Locus 1572 : 
2 alleles
12.3% missing data
   1   (0.116) 0.115 0.081 0.102 0.083 0.077 0.083 
   3   (0.884) 0.885 0.919 0.898 0.917 0.923 0.917 

Locus 1573 : 
2 alleles
13.8% missing data
   1   (0.607) 0.841 0.585 0.615 0.652 0.530 0.538 
   3   (0.393) 0.159 0.415 0.385 0.348 0.470 0.462 

Locus 1574 : 
2 alleles
11.6% missing data
   2   (0.568) 0.889 0.550 0.469 0.491 0.729 0.558 
   4   (0.432) 0.111 0.450 0.531 0.509 0.271 0.442 

Locus 1575 : 
2 alleles
18.1% missing data
   3   (0.921) 0.697 0.986 0.988 0.990 0.557 0.845 
   1   (0.079) 0.303 0.014 0.012 0.010 0.443 0.155 

Locus 1576 : 
2 alleles
3.6% missing data
   3   (0.919) 0.982 0.926 0.931 0.915 0.981 0.962 
   1   (0.081) 0.018 0.074 0.069 0.085 0.019 0.038 

Locus 1577 : 
2 alleles
9.4% missing data
   2   (0.904) 0.979 0.924 0.923 0.925 0.969 0.895 
   4   (0.096) 0.021 0.076 0.077 0.075 0.031 0.105 

Locus 1578 : 
2 alleles
11.6% missing data
   1   (0.721) 0.862 0.669 0.683 0.767 0.585 0.771 
   3   (0.279) 0.138 0.331 0.317 0.233 0.415 0.229 

Locus 1579 : 
2 alleles
11.6% missing data
   3   (0.906) 0.722 0.960 0.950 0.955 0.962 0.914 
   1   (0.094) 0.278 0.040 0.050 0.045 0.038 0.086 

Locus 1580 : 
2 alleles
8.7% missing data
   2   (0.906) 0.980 0.929 0.913 0.931 0.956 0.923 
   4   (0.094) 0.020 0.071 0.087 0.069 0.044 0.077 

Locus 1581 : 
2 alleles
14.5% missing data
   2   (0.847) 0.690 0.889 0.876 0.915 0.796 0.888 
   4   (0.153) 0.310 0.111 0.124 0.085 0.204 0.112 

Locus 1582 : 
2 alleles
5.8% missing data
   4   (0.891) 0.939 0.928 0.947 0.940 0.841 0.885 
   1   (0.109) 0.061 0.072 0.053 0.060 0.159 0.115 

Locus 1583 : 
2 alleles
1.4% missing data
   2   (0.909) 0.973 0.955 0.948 0.886 0.956 0.955 
   3   (0.091) 0.027 0.045 0.052 0.114 0.044 0.045 

Locus 1584 : 
2 alleles
2.2% missing data
   1   (0.677) 0.722 0.730 0.687 0.567 0.767 0.748 
   2   (0.323) 0.278 0.270 0.313 0.433 0.233 0.252 

Locus 1585 : 
2 alleles
3.6% missing data
   1   (0.908) 0.956 0.944 0.947 0.959 0.896 0.903 
   3   (0.092) 0.044 0.056 0.053 0.041 0.104 0.097 

Locus 1586 : 
2 alleles
13.0% missing data
   2   (0.327) 0.096 0.541 0.470 0.291 0.204 0.248 
   3   (0.673) 0.904 0.459 0.530 0.709 0.796 0.752 

Locus 1587 : 
2 alleles
4.3% missing data
   3   (0.226) 0.397 0.241 0.259 0.189 0.136 0.160 
   4   (0.774) 0.603 0.759 0.741 0.811 0.864 0.840 

Locus 1588 : 
2 alleles
5.1% missing data
   1   (0.943) 0.995 0.952 0.927 0.884 0.994 0.988 
   3   (0.057) 0.005 0.048 0.073 0.116 0.006 0.012 

Locus 1589 : 
2 alleles
3.6% missing data
   3   (0.811) 0.732 0.902 0.886 0.759 0.923 0.809 
   2   (0.189) 0.268 0.098 0.114 0.241 0.077 0.191 

Locus 1590 : 
2 alleles
4.3% missing data
   4   (0.923) 0.971 0.923 0.942 0.965 0.954 0.956 
   2   (0.077) 0.029 0.077 0.058 0.035 0.046 0.044 

Locus 1591 : 
2 alleles
6.5% missing data
   1   (0.882) 0.627 0.889 0.942 0.965 0.902 0.860 
   4   (0.118) 0.373 0.111 0.058 0.035 0.098 0.140 

Locus 1592 : 
2 alleles
5.1% missing data
   4   (0.868) 0.957 0.864 0.873 0.902 0.874 0.919 
   2   (0.132) 0.043 0.136 0.127 0.098 0.126 0.081 

Locus 1593 : 
2 alleles
2.2% missing data
   3   (0.896) 0.841 0.865 0.887 0.921 0.980 0.959 
   1   (0.104) 0.159 0.135 0.113 0.079 0.020 0.041 

Locus 1594 : 
2 alleles
12.3% missing data
   2   (0.629) 0.580 0.649 0.609 0.577 0.793 0.661 
   4   (0.371) 0.420 0.351 0.391 0.423 0.207 0.339 

Locus 1595 : 
2 alleles
3.6% missing data
   2   (0.851) 0.970 0.709 0.790 0.892 0.939 0.898 
   3   (0.149) 0.030 0.291 0.210 0.108 0.061 0.102 

Locus 1596 : 
2 alleles
14.5% missing data
   2   (0.845) 0.480 0.838 0.871 0.831 0.957 0.924 
   4   (0.155) 0.520 0.162 0.129 0.169 0.043 0.076 

Locus 1597 : 
2 alleles
18.1% missing data
   2   (0.825) 0.324 0.882 0.889 0.887 0.873 0.850 
   3   (0.175) 0.676 0.118 0.111 0.113 0.127 0.150 

Locus 1598 : 
2 alleles
4.3% missing data
   1   (0.908) 0.872 0.933 0.917 0.915 0.983 0.955 
   3   (0.092) 0.128 0.067 0.083 0.085 0.017 0.045 

Locus 1599 : 
2 alleles
5.1% missing data
   1   (0.238) 0.089 0.160 0.179 0.235 0.339 0.262 
   3   (0.762) 0.911 0.840 0.821 0.765 0.661 0.738 

Locus 1600 : 
2 alleles
4.3% missing data
   1   (0.796) 0.615 0.819 0.749 0.843 0.908 0.838 
   3   (0.204) 0.385 0.181 0.251 0.157 0.092 0.162 

Locus 1601 : 
2 alleles
4.3% missing data
   2   (0.916) 0.948 0.973 0.970 0.960 0.939 0.848 
   3   (0.084) 0.052 0.027 0.030 0.040 0.061 0.152 

Locus 1602 : 
2 alleles
3.6% missing data
   1   (0.083) 0.216 0.066 0.051 0.066 0.020 0.030 
   3   (0.917) 0.784 0.934 0.949 0.934 0.980 0.970 

Locus 1603 : 
2 alleles
2.9% missing data
   1   (0.884) 0.948 0.944 0.948 0.916 0.887 0.843 
   3   (0.116) 0.052 0.056 0.052 0.084 0.113 0.157 

Locus 1604 : 
2 alleles
2.2% missing data
   1   (0.220) 0.073 0.180 0.194 0.309 0.110 0.194 
   3   (0.780) 0.927 0.820 0.806 0.691 0.890 0.806 

Locus 1605 : 
2 alleles
15.9% missing data
   4   (0.869) 0.982 0.829 0.739 0.758 0.975 0.954 
   2   (0.131) 0.018 0.171 0.261 0.242 0.025 0.046 

Locus 1606 : 
2 alleles
13.8% missing data
   2   (0.123) 0.404 0.057 0.054 0.038 0.096 0.228 
   3   (0.877) 0.596 0.943 0.946 0.962 0.904 0.772 

Locus 1607 : 
2 alleles
18.8% missing data
   2   (0.243) 0.417 0.203 0.224 0.182 0.230 0.211 
   4   (0.757) 0.583 0.797 0.776 0.818 0.770 0.789 

Locus 1608 : 
2 alleles
15.2% missing data
   2   (0.852) 0.627 0.896 0.914 0.937 0.878 0.804 
   4   (0.148) 0.373 0.104 0.086 0.063 0.122 0.196 

Locus 1609 : 
2 alleles
14.5% missing data
   4   (0.862) 0.892 0.779 0.873 0.914 0.885 0.919 
   2   (0.138) 0.108 0.221 0.127 0.086 0.115 0.081 

Locus 1610 : 
2 alleles
4.3% missing data
   1   (0.883) 0.545 0.921 0.896 0.936 0.952 0.920 
   4   (0.117) 0.455 0.079 0.104 0.064 0.048 0.080 

Locus 1611 : 
2 alleles
8.0% missing data
   4   (0.913) 0.985 0.906 0.941 0.951 0.962 0.899 
   2   (0.087) 0.015 0.094 0.059 0.049 0.038 0.101 

Locus 1612 : 
2 alleles
2.9% missing data
   1   (0.901) 0.962 0.914 0.914 0.962 0.914 0.874 
   3   (0.099) 0.038 0.086 0.086 0.038 0.086 0.126 

Locus 1613 : 
2 alleles
3.6% missing data
   1   (0.835) 0.927 0.796 0.814 0.894 0.868 0.859 
   3   (0.165) 0.073 0.204 0.186 0.106 0.132 0.141 

Locus 1614 : 
2 alleles
4.3% missing data
   3   (0.843) 0.942 0.854 0.877 0.855 0.896 0.858 
   1   (0.157) 0.058 0.146 0.123 0.145 0.104 0.142 

Locus 1615 : 
2 alleles
15.2% missing data
   1   (0.845) 0.965 0.680 0.807 0.887 0.952 0.861 
   2   (0.155) 0.035 0.320 0.193 0.113 0.048 0.139 

Locus 1616 : 
2 alleles
5.1% missing data
   1   (0.902) 0.950 0.921 0.932 0.942 0.930 0.922 
   3   (0.098) 0.050 0.079 0.068 0.058 0.070 0.078 

Locus 1617 : 
2 alleles
14.5% missing data
   3   (0.668) 0.549 0.774 0.748 0.729 0.631 0.581 
   1   (0.332) 0.451 0.226 0.252 0.271 0.369 0.419 

Locus 1618 : 
2 alleles
9.4% missing data
   2   (0.885) 0.955 0.916 0.918 0.932 0.940 0.797 
   1   (0.115) 0.045 0.084 0.082 0.068 0.060 0.203 

Locus 1619 : 
2 alleles
10.9% missing data
   1   (0.301) 0.152 0.246 0.259 0.250 0.355 0.362 
   3   (0.699) 0.848 0.754 0.741 0.750 0.645 0.638 

Locus 1620 : 
2 alleles
1.4% missing data
   1   (0.815) 0.945 0.800 0.746 0.865 0.889 0.774 
   4   (0.185) 0.055 0.200 0.254 0.135 0.111 0.226 

Locus 1621 : 
2 alleles
7.2% missing data
   1   (0.893) 0.960 0.928 0.940 0.942 0.922 0.857 
   3   (0.107) 0.040 0.072 0.060 0.058 0.078 0.143 

Locus 1622 : 
2 alleles
5.8% missing data
   1   (0.483) 0.513 0.464 0.437 0.482 0.405 0.524 
   4   (0.517) 0.487 0.536 0.563 0.518 0.595 0.476 

Locus 1623 : 
2 alleles
15.9% missing data
   1   (0.109) 0.027 0.084 0.083 0.157 0.025 0.095 
   3   (0.891) 0.973 0.916 0.917 0.843 0.975 0.905 

Locus 1624 : 
2 alleles
18.1% missing data
   4   (0.736) 0.926 0.756 0.735 0.640 0.875 0.727 
   2   (0.264) 0.074 0.244 0.265 0.360 0.125 0.273 

Locus 1625 : 
2 alleles
10.9% missing data
   1   (0.131) 0.042 0.101 0.112 0.168 0.049 0.104 
   3   (0.869) 0.958 0.899 0.888 0.832 0.951 0.896 

Locus 1626 : 
2 alleles
3.6% missing data
   4   (0.893) 0.821 0.969 0.964 0.971 0.905 0.695 
   3   (0.107) 0.179 0.031 0.036 0.029 0.095 0.305 

Locus 1627 : 
2 alleles
2.9% missing data
   2   (0.880) 0.963 0.889 0.886 0.898 0.953 0.879 
   4   (0.120) 0.037 0.111 0.114 0.102 0.047 0.121 

Locus 1628 : 
2 alleles
10.9% missing data
   4   (0.890) 0.733 0.956 0.950 0.951 0.897 0.834 
   2   (0.110) 0.267 0.044 0.050 0.049 0.103 0.166 

Locus 1629 : 
2 alleles
0.7% missing data
   1   (0.894) 0.756 0.956 0.939 0.908 0.961 0.931 
   3   (0.106) 0.244 0.044 0.061 0.092 0.039 0.069 

Locus 1630 : 
2 alleles
4.3% missing data
   2   (0.633) 0.739 0.519 0.475 0.695 0.715 0.684 
   4   (0.367) 0.261 0.481 0.525 0.305 0.285 0.316 

Locus 1631 : 
2 alleles
5.1% missing data
   3   (0.770) 0.549 0.751 0.804 0.635 0.906 0.902 
   1   (0.230) 0.451 0.249 0.196 0.365 0.094 0.098 

Locus 1632 : 
2 alleles
3.6% missing data
   1   (0.777) 0.931 0.776 0.760 0.741 0.850 0.823 
   3   (0.223) 0.069 0.224 0.240 0.259 0.150 0.177 

Locus 1633 : 
2 alleles
4.3% missing data
   1   (0.285) 0.364 0.231 0.270 0.262 0.214 0.283 
   3   (0.715) 0.636 0.769 0.730 0.738 0.786 0.717 

Locus 1634 : 
2 alleles
15.2% missing data
   2   (0.449) 0.431 0.475 0.491 0.546 0.292 0.351 
   4   (0.551) 0.569 0.525 0.509 0.454 0.708 0.649 

Locus 1635 : 
2 alleles
10.1% missing data
   3   (0.858) 0.938 0.878 0.919 0.926 0.859 0.762 
   2   (0.142) 0.062 0.122 0.081 0.074 0.141 0.238 

Locus 1636 : 
2 alleles
2.9% missing data
   1   (0.848) 0.922 0.903 0.892 0.933 0.689 0.785 
   3   (0.152) 0.078 0.097 0.108 0.067 0.311 0.215 

Locus 1637 : 
2 alleles
6.5% missing data
   1   (0.727) 0.817 0.625 0.691 0.762 0.879 0.729 
   2   (0.273) 0.183 0.375 0.309 0.238 0.121 0.271 

Locus 1638 : 
2 alleles
9.4% missing data
   3   (0.929) 0.988 0.932 0.903 0.932 0.983 0.976 
   4   (0.071) 0.012 0.068 0.097 0.068 0.017 0.024 

Locus 1639 : 
2 alleles
2.9% missing data
   1   (0.896) 0.973 0.913 0.905 0.904 0.954 0.922 
   3   (0.104) 0.027 0.087 0.095 0.096 0.046 0.078 

Locus 1640 : 
2 alleles
7.2% missing data
   1   (0.791) 0.906 0.854 0.850 0.847 0.696 0.745 
   4   (0.209) 0.094 0.146 0.150 0.153 0.304 0.255 

Locus 1641 : 
2 alleles
3.6% missing data
   2   (0.725) 0.663 0.745 0.769 0.768 0.814 0.689 
   4   (0.275) 0.337 0.255 0.231 0.232 0.186 0.311 

Locus 1642 : 
2 alleles
13.0% missing data
   4   (0.725) 0.877 0.792 0.696 0.728 0.694 0.736 
   3   (0.275) 0.123 0.208 0.304 0.272 0.306 0.264 

Locus 1643 : 
2 alleles
4.3% missing data
   2   (0.910) 0.967 0.930 0.929 0.901 0.967 0.960 
   4   (0.090) 0.033 0.070 0.071 0.099 0.033 0.040 

Locus 1644 : 
2 alleles
3.6% missing data
   2   (0.485) 0.201 0.557 0.528 0.455 0.634 0.464 
   4   (0.515) 0.799 0.443 0.472 0.545 0.366 0.536 

Locus 1645 : 
2 alleles
3.6% missing data
   1   (0.840) 0.913 0.871 0.871 0.826 0.862 0.896 
   2   (0.160) 0.087 0.129 0.129 0.174 0.138 0.104 

Locus 1646 : 
2 alleles
8.0% missing data
   1   (0.100) 0.028 0.094 0.096 0.062 0.058 0.106 
   2   (0.900) 0.972 0.906 0.904 0.938 0.942 0.894 

Locus 1647 : 
2 alleles
9.4% missing data
   1   (0.696) 0.869 0.647 0.738 0.741 0.732 0.646 
   3   (0.304) 0.131 0.353 0.262 0.259 0.268 0.354 

Locus 1648 : 
2 alleles
4.3% missing data
   2   (0.916) 0.986 0.908 0.895 0.918 0.981 0.955 
   4   (0.084) 0.014 0.092 0.105 0.082 0.019 0.045 

Locus 1649 : 
2 alleles
15.2% missing data
   4   (0.882) 0.975 0.917 0.886 0.860 0.955 0.908 
   2   (0.118) 0.025 0.083 0.114 0.140 0.045 0.092 

Locus 1650 : 
2 alleles
6.5% missing data
   4   (0.220) 0.076 0.209 0.286 0.194 0.113 0.260 
   2   (0.780) 0.924 0.791 0.714 0.806 0.887 0.740 

Locus 1651 : 
2 alleles
0.7% missing data
   1   (0.776) 0.901 0.840 0.844 0.720 0.723 0.824 
   4   (0.224) 0.099 0.160 0.156 0.280 0.277 0.176 

Locus 1652 : 
2 alleles
1.4% missing data
   3   (0.913) 0.973 0.946 0.938 0.956 0.964 0.873 
   2   (0.087) 0.027 0.054 0.062 0.044 0.036 0.127 

Locus 1653 : 
2 alleles
5.1% missing data
   3   (0.597) 0.253 0.711 0.683 0.710 0.574 0.474 
   1   (0.403) 0.747 0.289 0.317 0.290 0.426 0.526 

Locus 1654 : 
2 alleles
15.2% missing data
   3   (0.787) 0.723 0.885 0.842 0.801 0.795 0.765 
   1   (0.213) 0.277 0.115 0.158 0.199 0.205 0.235 

Locus 1655 : 
2 alleles
2.9% missing data
   4   (0.887) 0.965 0.861 0.846 0.915 0.954 0.920 
   3   (0.113) 0.035 0.139 0.154 0.085 0.046 0.080 

Locus 1656 : 
2 alleles
2.9% missing data
   2   (0.915) 0.906 0.952 0.960 0.977 0.635 0.937 
   3   (0.085) 0.094 0.048 0.040 0.023 0.365 0.063 

Locus 1657 : 
2 alleles
10.1% missing data
   2   (0.900) 0.983 0.886 0.851 0.843 0.977 0.968 
   4   (0.100) 0.017 0.114 0.149 0.157 0.023 0.032 

Locus 1658 : 
2 alleles
4.3% missing data
   3   (0.927) 0.700 0.978 0.976 0.971 0.956 0.948 
   1   (0.073) 0.300 0.022 0.024 0.029 0.044 0.052 

Locus 1659 : 
2 alleles
13.8% missing data
   2   (0.905) 0.982 0.933 0.932 0.917 0.953 0.909 
   4   (0.095) 0.018 0.067 0.068 0.083 0.047 0.091 

Locus 1660 : 
2 alleles
13.8% missing data
   3   (0.222) 0.059 0.197 0.252 0.306 0.125 0.174 
   1   (0.778) 0.941 0.803 0.748 0.694 0.875 0.826 

Locus 1661 : 
2 alleles
5.1% missing data
   2   (0.144) 0.049 0.147 0.124 0.091 0.114 0.154 
   4   (0.856) 0.951 0.853 0.876 0.909 0.886 0.846 

Locus 1662 : 
2 alleles
2.9% missing data
   4   (0.826) 0.931 0.926 0.904 0.887 0.791 0.621 
   2   (0.174) 0.069 0.074 0.096 0.113 0.209 0.379 

Locus 1663 : 
2 alleles
1.4% missing data
   4   (0.898) 0.944 0.945 0.946 0.959 0.896 0.845 
   2   (0.102) 0.056 0.055 0.054 0.041 0.104 0.155 

Locus 1664 : 
2 alleles
2.2% missing data
   3   (0.914) 0.982 0.952 0.941 0.889 0.977 0.940 
   1   (0.086) 0.018 0.048 0.059 0.111 0.023 0.060 

Locus 1665 : 
2 alleles
5.8% missing data
   2   (0.720) 0.555 0.829 0.796 0.756 0.796 0.615 
   4   (0.280) 0.445 0.171 0.204 0.244 0.204 0.385 

Locus 1666 : 
2 alleles
3.6% missing data
   3   (0.880) 0.947 0.840 0.907 0.919 0.914 0.918 
   4   (0.120) 0.053 0.160 0.093 0.081 0.086 0.082 

Locus 1667 : 
2 alleles
4.3% missing data
   2   (0.917) 0.933 0.973 0.969 0.953 0.924 0.894 
   4   (0.083) 0.067 0.027 0.031 0.047 0.076 0.106 

Locus 1668 : 
2 alleles
3.6% missing data
   1   (0.909) 0.982 0.943 0.945 0.902 0.966 0.926 
   4   (0.091) 0.018 0.057 0.055 0.098 0.034 0.074 

Locus 1669 : 
2 alleles
2.2% missing data
   4   (0.902) 0.971 0.916 0.909 0.944 0.930 0.920 
   1   (0.098) 0.029 0.084 0.091 0.056 0.070 0.080 

Locus 1670 : 
2 alleles
5.8% missing data
   2   (0.512) 0.181 0.556 0.627 0.644 0.334 0.465 
   4   (0.488) 0.819 0.444 0.373 0.356 0.666 0.535 

Locus 1671 : 
2 alleles
13.8% missing data
   2   (0.920) 0.986 0.939 0.923 0.882 0.982 0.967 
   4   (0.080) 0.014 0.061 0.077 0.118 0.018 0.033 

Locus 1672 : 
2 alleles
1.4% missing data
   2   (0.685) 0.683 0.755 0.696 0.695 0.825 0.587 
   4   (0.315) 0.317 0.245 0.304 0.305 0.175 0.413 

Locus 1673 : 
2 alleles
2.2% missing data
   1   (0.671) 0.895 0.648 0.559 0.613 0.808 0.718 
   3   (0.329) 0.105 0.352 0.441 0.387 0.192 0.282 

Locus 1674 : 
2 alleles
10.9% missing data
   4   (0.913) 0.961 0.930 0.958 0.962 0.919 0.902 
   2   (0.087) 0.039 0.070 0.042 0.038 0.081 0.098 

Locus 1675 : 
2 alleles
7.2% missing data
   2   (0.614) 0.402 0.629 0.659 0.581 0.566 0.718 
   4   (0.386) 0.598 0.371 0.341 0.419 0.434 0.282 

Locus 1676 : 
2 alleles
14.5% missing data
   3   (0.356) 0.487 0.365 0.441 0.435 0.131 0.288 
   4   (0.644) 0.513 0.635 0.559 0.565 0.869 0.712 

Locus 1677 : 
2 alleles
6.5% missing data
   1   (0.873) 0.945 0.914 0.888 0.945 0.882 0.795 
   3   (0.127) 0.055 0.086 0.112 0.055 0.118 0.205 

Locus 1678 : 
2 alleles
10.1% missing data
   3   (0.740) 0.486 0.780 0.826 0.830 0.587 0.760 
   1   (0.260) 0.514 0.220 0.174 0.170 0.413 0.240 

Locus 1679 : 
2 alleles
2.9% missing data
   3   (0.957) 0.934 0.993 0.994 0.995 0.742 0.946 
   4   (0.043) 0.066 0.007 0.006 0.005 0.258 0.054 

Locus 1680 : 
2 alleles
2.9% missing data
   3   (0.891) 0.965 0.939 0.932 0.895 0.935 0.905 
   1   (0.109) 0.035 0.061 0.068 0.105 0.065 0.095 

Locus 1681 : 
2 alleles
10.9% missing data
   4   (0.947) 0.995 0.941 0.929 0.931 0.993 0.988 
   2   (0.053) 0.005 0.059 0.071 0.069 0.007 0.012 

Locus 1682 : 
2 alleles
3.6% missing data
   3   (0.942) 0.995 0.908 0.898 0.924 0.994 0.988 
   2   (0.058) 0.005 0.092 0.102 0.076 0.006 0.012 

Locus 1683 : 
2 alleles
0.7% missing data
   3   (0.940) 0.995 0.935 0.927 0.881 0.994 0.988 
   1   (0.060) 0.005 0.065 0.073 0.119 0.006 0.012 

Locus 1684 : 
2 alleles
5.1% missing data
   1   (0.920) 0.962 0.967 0.975 0.972 0.880 0.883 
   4   (0.080) 0.038 0.033 0.025 0.028 0.120 0.117 

Locus 1685 : 
2 alleles
15.9% missing data
   1   (0.927) 0.972 0.974 0.966 0.953 0.973 0.906 
   3   (0.073) 0.028 0.026 0.034 0.047 0.027 0.094 

Locus 1686 : 
2 alleles
13.0% missing data
   3   (0.907) 0.843 0.899 0.923 0.946 0.973 0.958 
   1   (0.093) 0.157 0.101 0.077 0.054 0.027 0.042 

Locus 1687 : 
2 alleles
3.6% missing data
   1   (0.895) 0.725 0.952 0.951 0.954 0.946 0.856 
   3   (0.105) 0.275 0.048 0.049 0.046 0.054 0.144 

Locus 1688 : 
2 alleles
1.4% missing data
   1   (0.916) 0.964 0.957 0.959 0.973 0.914 0.867 
   2   (0.084) 0.036 0.043 0.041 0.027 0.086 0.133 

Locus 1689 : 
2 alleles
7.2% missing data
   3   (0.780) 0.627 0.862 0.850 0.821 0.829 0.756 
   4   (0.220) 0.373 0.138 0.150 0.179 0.171 0.244 

Locus 1690 : 
2 alleles
3.6% missing data
   1   (0.879) 0.969 0.806 0.864 0.922 0.938 0.907 
   3   (0.121) 0.031 0.194 0.136 0.078 0.062 0.093 

Locus 1691 : 
2 alleles
5.8% missing data
   3   (0.842) 0.955 0.873 0.859 0.790 0.903 0.908 
   1   (0.158) 0.045 0.127 0.141 0.210 0.097 0.092 

Locus 1692 : 
2 alleles
3.6% missing data
   4   (0.917) 0.988 0.868 0.885 0.909 0.985 0.972 
   3   (0.083) 0.012 0.132 0.115 0.091 0.015 0.028 

Locus 1693 : 
2 alleles
10.9% missing data
   3   (0.909) 0.976 0.956 0.950 0.906 0.955 0.925 
   4   (0.091) 0.024 0.044 0.050 0.094 0.045 0.075 

Locus 1694 : 
2 alleles
6.5% missing data
   1   (0.903) 0.828 0.922 0.912 0.939 0.968 0.949 
   3   (0.097) 0.172 0.078 0.088 0.061 0.032 0.051 

Locus 1695 : 
2 alleles
5.8% missing data
   1   (0.872) 0.951 0.866 0.897 0.897 0.947 0.860 
   3   (0.128) 0.049 0.134 0.103 0.103 0.053 0.140 

Locus 1696 : 
2 alleles
2.9% missing data
   4   (0.922) 0.979 0.972 0.974 0.963 0.957 0.820 
   2   (0.078) 0.021 0.028 0.026 0.037 0.043 0.180 

Locus 1697 : 
2 alleles
5.1% missing data
   2   (0.146) 0.031 0.120 0.170 0.127 0.051 0.216 
   3   (0.854) 0.969 0.880 0.830 0.873 0.949 0.784 

Locus 1698 : 
2 alleles
10.9% missing data
   1   (0.739) 0.660 0.769 0.706 0.702 0.830 0.836 
   3   (0.261) 0.340 0.231 0.294 0.298 0.170 0.164 

Locus 1699 : 
2 alleles
11.6% missing data
   1   (0.862) 0.950 0.827 0.820 0.894 0.932 0.900 
   3   (0.138) 0.050 0.173 0.180 0.106 0.068 0.100 

Locus 1700 : 
2 alleles
1.4% missing data
   3   (0.916) 0.990 0.848 0.862 0.918 0.984 0.974 
   1   (0.084) 0.010 0.152 0.138 0.082 0.016 0.026 

Locus 1701 : 
2 alleles
9.4% missing data
   3   (0.927) 0.489 0.969 0.974 0.983 0.938 0.946 
   1   (0.073) 0.511 0.031 0.026 0.017 0.062 0.054 

Locus 1702 : 
2 alleles
4.3% missing data
   4   (0.639) 0.533 0.668 0.691 0.695 0.737 0.564 
   1   (0.361) 0.467 0.332 0.309 0.305 0.263 0.436 

Locus 1703 : 
2 alleles
18.1% missing data
   4   (0.744) 0.925 0.624 0.604 0.763 0.894 0.737 
   2   (0.256) 0.075 0.376 0.396 0.237 0.106 0.263 

Locus 1704 : 
2 alleles
13.0% missing data
   2   (0.894) 0.972 0.895 0.903 0.932 0.942 0.899 
   4   (0.106) 0.028 0.105 0.097 0.068 0.058 0.101 

Locus 1705 : 
2 alleles
1.4% missing data
   3   (0.907) 0.955 0.954 0.951 0.944 0.889 0.920 
   4   (0.093) 0.045 0.046 0.049 0.056 0.111 0.080 

Locus 1706 : 
2 alleles
10.1% missing data
   2   (0.905) 0.779 0.935 0.909 0.940 0.978 0.946 
   4   (0.095) 0.221 0.065 0.091 0.060 0.022 0.054 

Locus 1707 : 
2 alleles
11.6% missing data
   4   (0.811) 0.929 0.747 0.735 0.893 0.839 0.783 
   3   (0.189) 0.071 0.253 0.265 0.107 0.161 0.217 

Locus 1708 : 
2 alleles
4.3% missing data
   4   (0.847) 0.946 0.850 0.836 0.907 0.926 0.766 
   3   (0.153) 0.054 0.150 0.164 0.093 0.074 0.234 

Locus 1709 : 
2 alleles
7.2% missing data
   3   (0.917) 0.985 0.933 0.925 0.931 0.968 0.943 
   1   (0.083) 0.015 0.067 0.075 0.069 0.032 0.057 

Locus 1710 : 
2 alleles
4.3% missing data
   1   (0.885) 0.978 0.892 0.804 0.897 0.962 0.920 
   3   (0.115) 0.022 0.108 0.196 0.103 0.038 0.080 

Locus 1711 : 
2 alleles
2.9% missing data
   2   (0.811) 0.948 0.840 0.861 0.841 0.867 0.722 
   4   (0.189) 0.052 0.160 0.139 0.159 0.133 0.278 

Locus 1712 : 
2 alleles
1.4% missing data
   1   (0.764) 0.905 0.792 0.840 0.839 0.709 0.659 
   3   (0.236) 0.095 0.208 0.160 0.161 0.291 0.341 

Locus 1713 : 
2 alleles
14.5% missing data
   3   (0.862) 0.608 0.953 0.957 0.948 0.752 0.742 
   4   (0.138) 0.392 0.047 0.043 0.052 0.248 0.258 

Locus 1714 : 
2 alleles
5.8% missing data
   2   (0.580) 0.570 0.466 0.434 0.645 0.757 0.568 
   4   (0.420) 0.430 0.534 0.566 0.355 0.243 0.432 

Locus 1715 : 
2 alleles
13.8% missing data
   3   (0.902) 0.957 0.924 0.945 0.943 0.920 0.902 
   2   (0.098) 0.043 0.076 0.055 0.057 0.080 0.098 

Locus 1716 : 
2 alleles
5.1% missing data
   1   (0.871) 0.932 0.927 0.916 0.887 0.847 0.896 
   3   (0.129) 0.068 0.073 0.084 0.113 0.153 0.104 

Locus 1717 : 
2 alleles
2.9% missing data
   3   (0.759) 0.592 0.751 0.805 0.869 0.720 0.751 
   1   (0.241) 0.408 0.249 0.195 0.131 0.280 0.249 

Locus 1718 : 
2 alleles
5.1% missing data
   2   (0.872) 0.942 0.924 0.917 0.915 0.888 0.830 
   4   (0.128) 0.058 0.076 0.083 0.085 0.112 0.170 

Locus 1719 : 
2 alleles
2.9% missing data
   1   (0.915) 0.987 0.931 0.896 0.907 0.982 0.952 
   3   (0.085) 0.013 0.069 0.104 0.093 0.018 0.048 

Locus 1720 : 
2 alleles
11.6% missing data
   2   (0.912) 0.971 0.930 0.933 0.940 0.951 0.938 
   3   (0.088) 0.029 0.070 0.067 0.060 0.049 0.062 

Locus 1721 : 
2 alleles
2.9% missing data
   1   (0.901) 0.966 0.949 0.944 0.929 0.956 0.847 
   3   (0.099) 0.034 0.051 0.056 0.071 0.044 0.153 

Locus 1722 : 
2 alleles
3.6% missing data
   2   (0.867) 0.954 0.838 0.819 0.893 0.915 0.933 
   1   (0.133) 0.046 0.162 0.181 0.107 0.085 0.067 

Locus 1723 : 
2 alleles
2.2% missing data
   1   (0.104) 0.030 0.053 0.063 0.139 0.039 0.078 
   2   (0.896) 0.970 0.947 0.937 0.861 0.961 0.922 

Locus 1724 : 
2 alleles
15.2% missing data
   2   (0.431) 0.623 0.366 0.379 0.422 0.453 0.441 
   4   (0.569) 0.377 0.634 0.621 0.578 0.547 0.559 

Locus 1725 : 
2 alleles
1.4% missing data
   3   (0.892) 0.650 0.956 0.960 0.970 0.762 0.885 
   4   (0.108) 0.350 0.044 0.040 0.030 0.238 0.115 

Locus 1726 : 
2 alleles
5.1% missing data
   4   (0.906) 0.969 0.941 0.941 0.941 0.958 0.873 
   2   (0.094) 0.031 0.059 0.059 0.059 0.042 0.127 

Locus 1727 : 
2 alleles
8.0% missing data
   2   (0.872) 0.708 0.887 0.892 0.885 0.957 0.932 
   3   (0.128) 0.292 0.113 0.108 0.115 0.043 0.068 

Locus 1728 : 
2 alleles
10.1% missing data
   3   (0.803) 0.751 0.830 0.773 0.745 0.923 0.881 
   1   (0.197) 0.249 0.170 0.227 0.255 0.077 0.119 

Locus 1729 : 
2 alleles
13.8% missing data
   1   (0.867) 0.864 0.905 0.921 0.921 0.857 0.871 
   4   (0.133) 0.136 0.095 0.079 0.079 0.143 0.129 

Locus 1730 : 
2 alleles
4.3% missing data
   3   (0.883) 0.961 0.941 0.937 0.878 0.883 0.885 
   4   (0.117) 0.039 0.059 0.063 0.122 0.117 0.115 

Locus 1731 : 
2 alleles
15.2% missing data
   3   (0.698) 0.781 0.571 0.662 0.733 0.690 0.799 
   1   (0.302) 0.219 0.429 0.338 0.267 0.310 0.201 

Locus 1732 : 
2 alleles
4.3% missing data
   1   (0.916) 0.935 0.955 0.955 0.954 0.915 0.939 
   3   (0.084) 0.065 0.045 0.045 0.046 0.085 0.061 

Locus 1733 : 
2 alleles
3.6% missing data
   2   (0.782) 0.913 0.777 0.766 0.795 0.899 0.745 
   4   (0.218) 0.087 0.223 0.234 0.205 0.101 0.255 

Locus 1734 : 
2 alleles
3.6% missing data
   1   (0.149) 0.037 0.122 0.115 0.161 0.072 0.156 
   3   (0.851) 0.963 0.878 0.885 0.839 0.928 0.844 

Locus 1735 : 
2 alleles
14.5% missing data
   4   (0.532) 0.748 0.548 0.555 0.405 0.481 0.630 
   1   (0.468) 0.252 0.452 0.445 0.595 0.519 0.370 

Locus 1736 : 
2 alleles
7.2% missing data
   1   (0.839) 0.818 0.860 0.900 0.829 0.950 0.833 
   2   (0.161) 0.182 0.140 0.100 0.171 0.050 0.167 

Locus 1737 : 
2 alleles
15.2% missing data
   4   (0.507) 0.705 0.538 0.464 0.441 0.677 0.446 
   2   (0.493) 0.295 0.462 0.536 0.559 0.323 0.554 

Locus 1738 : 
2 alleles
5.1% missing data
   1   (0.903) 0.964 0.935 0.927 0.946 0.934 0.897 
   3   (0.097) 0.036 0.065 0.073 0.054 0.066 0.103 

Locus 1739 : 
2 alleles
2.2% missing data
   2   (0.921) 0.980 0.944 0.949 0.934 0.970 0.955 
   4   (0.079) 0.020 0.056 0.051 0.066 0.030 0.045 

Locus 1740 : 
2 alleles
3.6% missing data
   2   (0.913) 0.946 0.949 0.944 0.951 0.926 0.942 
   4   (0.087) 0.054 0.051 0.056 0.049 0.074 0.058 

Locus 1741 : 
2 alleles
16.7% missing data
   4   (0.854) 0.967 0.770 0.809 0.909 0.949 0.813 
   2   (0.146) 0.033 0.230 0.191 0.091 0.051 0.187 

Locus 1742 : 
2 alleles
10.9% missing data
   2   (0.881) 0.929 0.917 0.933 0.940 0.855 0.842 
   4   (0.119) 0.071 0.083 0.067 0.060 0.145 0.158 

Locus 1743 : 
2 alleles
1.4% missing data
   3   (0.908) 0.977 0.940 0.942 0.955 0.955 0.818 
   2   (0.092) 0.023 0.060 0.058 0.045 0.045 0.182 

Locus 1744 : 
2 alleles
3.6% missing data
   4   (0.088) 0.025 0.051 0.056 0.123 0.024 0.054 
   2   (0.912) 0.975 0.949 0.944 0.877 0.976 0.946 

Locus 1745 : 
2 alleles
3.6% missing data
   2   (0.925) 0.943 0.976 0.974 0.962 0.857 0.941 
   4   (0.075) 0.057 0.024 0.026 0.038 0.143 0.059 

Locus 1746 : 
2 alleles
10.1% missing data
   4   (0.921) 0.961 0.962 0.962 0.971 0.925 0.880 
   2   (0.079) 0.039 0.038 0.038 0.029 0.075 0.120 

Locus 1747 : 
2 alleles
2.9% missing data
   1   (0.744) 0.909 0.772 0.798 0.719 0.842 0.691 
   4   (0.256) 0.091 0.228 0.202 0.281 0.158 0.309 

Locus 1748 : 
2 alleles
6.5% missing data
   1   (0.832) 0.956 0.890 0.870 0.769 0.924 0.824 
   3   (0.168) 0.044 0.110 0.130 0.231 0.076 0.176 

Locus 1749 : 
2 alleles
3.6% missing data
   3   (0.894) 0.963 0.922 0.923 0.913 0.924 0.916 
   1   (0.106) 0.037 0.078 0.077 0.087 0.076 0.084 

Locus 1750 : 
2 alleles
5.8% missing data
   1   (0.918) 0.969 0.938 0.936 0.959 0.951 0.939 
   3   (0.082) 0.031 0.062 0.064 0.041 0.049 0.061 

Locus 1751 : 
2 alleles
4.3% missing data
   1   (0.600) 0.739 0.518 0.499 0.658 0.463 0.683 
   4   (0.400) 0.261 0.482 0.501 0.342 0.537 0.317 

Locus 1752 : 
2 alleles
3.6% missing data
   1   (0.891) 0.570 0.926 0.944 0.953 0.956 0.881 
   3   (0.109) 0.430 0.074 0.056 0.047 0.044 0.119 

Locus 1753 : 
2 alleles
11.6% missing data
   1   (0.496) 0.629 0.401 0.340 0.360 0.796 0.591 
   3   (0.504) 0.371 0.599 0.660 0.640 0.204 0.409 

Locus 1754 : 
2 alleles
15.2% missing data
   1   (0.460) 0.185 0.444 0.435 0.506 0.488 0.480 
   4   (0.540) 0.815 0.556 0.565 0.494 0.512 0.520 

Locus 1755 : 
2 alleles
8.7% missing data
   2   (0.641) 0.769 0.654 0.680 0.639 0.529 0.683 
   4   (0.359) 0.231 0.346 0.320 0.361 0.471 0.317 

Locus 1756 : 
2 alleles
3.6% missing data
   2   (0.748) 0.807 0.763 0.815 0.870 0.608 0.653 
   4   (0.252) 0.193 0.237 0.185 0.130 0.392 0.347 

Locus 1757 : 
2 alleles
10.9% missing data
   3   (0.908) 0.970 0.896 0.911 0.935 0.959 0.947 
   2   (0.092) 0.030 0.104 0.089 0.065 0.041 0.053 

Locus 1758 : 
2 alleles
1.4% missing data
   4   (0.844) 0.947 0.828 0.850 0.904 0.876 0.821 
   1   (0.156) 0.053 0.172 0.150 0.096 0.124 0.179 

Locus 1759 : 
2 alleles
10.1% missing data
   4   (0.822) 0.690 0.873 0.853 0.799 0.940 0.840 
   2   (0.178) 0.310 0.127 0.147 0.201 0.060 0.160 

Locus 1760 : 
2 alleles
13.0% missing data
   2   (0.656) 0.615 0.737 0.679 0.597 0.763 0.670 
   3   (0.344) 0.385 0.263 0.321 0.403 0.237 0.330 

Locus 1761 : 
2 alleles
13.0% missing data
   4   (0.797) 0.890 0.868 0.856 0.810 0.818 0.738 
   2   (0.203) 0.110 0.132 0.144 0.190 0.182 0.262 

Locus 1762 : 
2 alleles
2.2% missing data
   3   (0.761) 0.464 0.808 0.779 0.798 0.797 0.807 
   1   (0.239) 0.536 0.192 0.221 0.202 0.203 0.193 

Locus 1763 : 
2 alleles
5.1% missing data
   2   (0.361) 0.450 0.356 0.367 0.309 0.328 0.356 
   1   (0.639) 0.550 0.644 0.633 0.691 0.672 0.644 

Locus 1764 : 
2 alleles
2.2% missing data
   3   (0.867) 0.937 0.929 0.902 0.875 0.931 0.837 
   1   (0.133) 0.063 0.071 0.098 0.125 0.069 0.163 

Locus 1765 : 
2 alleles
5.1% missing data
   3   (0.702) 0.869 0.763 0.735 0.689 0.733 0.663 
   1   (0.298) 0.131 0.237 0.265 0.311 0.267 0.337 

Locus 1766 : 
2 alleles
2.2% missing data
   3   (0.620) 0.500 0.604 0.583 0.598 0.802 0.652 
   4   (0.380) 0.500 0.396 0.417 0.402 0.198 0.348 

Locus 1767 : 
2 alleles
11.6% missing data
   2   (0.876) 0.932 0.894 0.899 0.909 0.934 0.873 
   4   (0.124) 0.068 0.106 0.101 0.091 0.066 0.127 

Locus 1768 : 
2 alleles
2.2% missing data
   4   (0.895) 0.954 0.906 0.910 0.945 0.941 0.901 
   2   (0.105) 0.046 0.094 0.090 0.055 0.059 0.099 

Locus 1769 : 
2 alleles
2.9% missing data
   2   (0.911) 0.913 0.946 0.923 0.902 0.980 0.966 
   3   (0.089) 0.087 0.054 0.077 0.098 0.020 0.034 

Locus 1770 : 
2 alleles
6.5% missing data
   4   (0.900) 0.979 0.826 0.827 0.932 0.973 0.939 
   2   (0.100) 0.021 0.174 0.173 0.068 0.027 0.061 

Locus 1771 : 
2 alleles
10.1% missing data
   1   (0.127) 0.052 0.073 0.095 0.093 0.092 0.165 
   4   (0.873) 0.948 0.927 0.905 0.907 0.908 0.835 

Locus 1772 : 
2 alleles
3.6% missing data
   2   (0.914) 0.985 0.950 0.935 0.852 0.977 0.959 
   3   (0.086) 0.015 0.050 0.065 0.148 0.023 0.041 

Locus 1773 : 
2 alleles
1.4% missing data
   1   (0.865) 0.743 0.923 0.911 0.934 0.942 0.791 
   3   (0.135) 0.257 0.077 0.089 0.066 0.058 0.209 

Locus 1774 : 
2 alleles
5.8% missing data
   4   (0.927) 0.987 0.946 0.925 0.900 0.989 0.970 
   3   (0.073) 0.013 0.054 0.075 0.100 0.011 0.030 

Locus 1775 : 
2 alleles
4.3% missing data
   1   (0.524) 0.789 0.452 0.510 0.536 0.376 0.561 
   4   (0.476) 0.211 0.548 0.490 0.464 0.624 0.439 

Locus 1776 : 
2 alleles
2.9% missing data
   1   (0.913) 0.984 0.962 0.952 0.891 0.957 0.943 
   3   (0.087) 0.016 0.038 0.048 0.109 0.043 0.057 

Locus 1777 : 
2 alleles
5.1% missing data
   3   (0.914) 0.977 0.919 0.876 0.953 0.967 0.908 
   2   (0.086) 0.023 0.081 0.124 0.047 0.033 0.092 

Locus 1778 : 
2 alleles
2.2% missing data
   3   (0.926) 0.989 0.898 0.896 0.923 0.984 0.976 
   2   (0.074) 0.011 0.102 0.104 0.077 0.016 0.024 

Locus 1779 : 
2 alleles
11.6% missing data
   3   (0.869) 0.938 0.921 0.923 0.931 0.841 0.806 
   1   (0.131) 0.062 0.079 0.077 0.069 0.159 0.194 

Locus 1780 : 
2 alleles
4.3% missing data
   4   (0.903) 0.969 0.920 0.903 0.954 0.925 0.905 
   2   (0.097) 0.031 0.080 0.097 0.046 0.075 0.095 

Locus 1781 : 
2 alleles
9.4% missing data
   3   (0.481) 0.463 0.416 0.394 0.466 0.650 0.522 
   1   (0.519) 0.537 0.584 0.606 0.534 0.350 0.478 

Locus 1782 : 
2 alleles
1.4% missing data
   4   (0.925) 0.990 0.857 0.890 0.933 0.986 0.977 
   1   (0.075) 0.010 0.143 0.110 0.067 0.014 0.023 

Locus 1783 : 
2 alleles
2.9% missing data
   4   (0.924) 0.480 0.953 0.969 0.972 0.975 0.953 
   2   (0.076) 0.520 0.047 0.031 0.028 0.025 0.047 

Locus 1784 : 
2 alleles
7.2% missing data
   1   (0.632) 0.854 0.630 0.665 0.653 0.644 0.592 
   3   (0.368) 0.146 0.370 0.335 0.347 0.356 0.408 

Locus 1785 : 
2 alleles
13.8% missing data
   4   (0.548) 0.802 0.455 0.432 0.491 0.618 0.633 
   3   (0.452) 0.198 0.545 0.568 0.509 0.382 0.367 

Locus 1786 : 
2 alleles
3.6% missing data
   4   (0.226) 0.237 0.176 0.167 0.200 0.175 0.221 
   2   (0.774) 0.763 0.824 0.833 0.800 0.825 0.779 

Locus 1787 : 
2 alleles
2.2% missing data
   1   (0.917) 0.988 0.855 0.843 0.945 0.979 0.956 
   3   (0.083) 0.012 0.145 0.157 0.055 0.021 0.044 

Locus 1788 : 
2 alleles
6.5% missing data
   1   (0.695) 0.745 0.720 0.706 0.702 0.796 0.679 
   3   (0.305) 0.255 0.280 0.294 0.298 0.204 0.321 

Locus 1789 : 
2 alleles
9.4% missing data
   4   (0.900) 0.956 0.945 0.947 0.959 0.892 0.849 
   3   (0.100) 0.044 0.055 0.053 0.041 0.108 0.151 

Locus 1790 : 
2 alleles
15.9% missing data
   3   (0.899) 0.539 0.972 0.976 0.980 0.691 0.814 
   1   (0.101) 0.461 0.028 0.024 0.020 0.309 0.186 

Locus 1791 : 
2 alleles
2.2% missing data
   4   (0.896) 0.980 0.914 0.941 0.903 0.972 0.832 
   2   (0.104) 0.020 0.086 0.059 0.097 0.028 0.168 

Locus 1792 : 
2 alleles
6.5% missing data
   2   (0.884) 0.953 0.886 0.882 0.937 0.935 0.871 
   1   (0.116) 0.047 0.114 0.118 0.063 0.065 0.129 

Locus 1793 : 
2 alleles
2.9% missing data
   1   (0.772) 0.927 0.797 0.808 0.721 0.842 0.800 
   4   (0.228) 0.073 0.203 0.192 0.279 0.158 0.200 

Locus 1794 : 
2 alleles
1.4% missing data
   2   (0.902) 0.983 0.851 0.903 0.913 0.976 0.934 
   4   (0.098) 0.017 0.149 0.097 0.087 0.024 0.066 

Locus 1795 : 
2 alleles
11.6% missing data
   2   (0.906) 0.784 0.965 0.966 0.967 0.922 0.866 
   3   (0.094) 0.216 0.035 0.034 0.033 0.078 0.134 

Locus 1796 : 
2 alleles
2.9% missing data
   1   (0.755) 0.896 0.782 0.780 0.731 0.805 0.763 
   2   (0.245) 0.104 0.218 0.220 0.269 0.195 0.237 

Locus 1797 : 
2 alleles
0.7% missing data
   2   (0.880) 0.963 0.911 0.920 0.887 0.923 0.891 
   4   (0.120) 0.037 0.089 0.080 0.113 0.077 0.109 

Locus 1798 : 
2 alleles
8.0% missing data
   3   (0.902) 0.978 0.892 0.904 0.937 0.973 0.879 
   1   (0.098) 0.022 0.108 0.096 0.063 0.027 0.121 

Locus 1799 : 
2 alleles
11.6% missing data
   4   (0.883) 0.836 0.939 0.919 0.860 0.965 0.929 
   2   (0.117) 0.164 0.061 0.081 0.140 0.035 0.071 

Locus 1800 : 
2 alleles
4.3% missing data
   2   (0.659) 0.628 0.600 0.643 0.797 0.727 0.560 
   1   (0.341) 0.372 0.400 0.357 0.203 0.273 0.440 

Locus 1801 : 
2 alleles
6.5% missing data
   2   (0.913) 0.981 0.804 0.913 0.931 0.975 0.967 
   3   (0.087) 0.019 0.196 0.087 0.069 0.025 0.033 

Locus 1802 : 
2 alleles
12.3% missing data
   4   (0.799) 0.907 0.808 0.826 0.854 0.844 0.746 
   2   (0.201) 0.093 0.192 0.174 0.146 0.156 0.254 

Locus 1803 : 
2 alleles
4.3% missing data
   4   (0.922) 0.949 0.974 0.971 0.972 0.894 0.886 
   2   (0.078) 0.051 0.026 0.029 0.028 0.106 0.114 

Locus 1804 : 
2 alleles
10.1% missing data
   3   (0.752) 0.916 0.776 0.771 0.756 0.821 0.711 
   4   (0.248) 0.084 0.224 0.229 0.244 0.179 0.289 

Locus 1805 : 
2 alleles
11.6% missing data
   3   (0.895) 0.978 0.890 0.891 0.922 0.941 0.927 
   1   (0.105) 0.022 0.110 0.109 0.078 0.059 0.073 

Locus 1806 : 
2 alleles
11.6% missing data
   1   (0.858) 0.963 0.868 0.820 0.884 0.938 0.821 
   3   (0.142) 0.037 0.132 0.180 0.116 0.062 0.179 

Locus 1807 : 
2 alleles
15.2% missing data
   1   (0.923) 0.963 0.975 0.973 0.975 0.938 0.827 
   3   (0.077) 0.037 0.025 0.027 0.025 0.062 0.173 

Locus 1808 : 
2 alleles
4.3% missing data
   2   (0.252) 0.092 0.204 0.247 0.300 0.251 0.196 
   4   (0.748) 0.908 0.796 0.753 0.700 0.749 0.804 

Locus 1809 : 
2 alleles
3.6% missing data
   4   (0.709) 0.523 0.755 0.723 0.759 0.767 0.708 
   2   (0.291) 0.477 0.245 0.277 0.241 0.233 0.292 

Locus 1810 : 
2 alleles
8.0% missing data
   1   (0.743) 0.881 0.748 0.776 0.824 0.708 0.665 
   3   (0.257) 0.119 0.252 0.224 0.176 0.292 0.335 

Locus 1811 : 
2 alleles
2.9% missing data
   3   (0.908) 0.978 0.934 0.913 0.919 0.958 0.944 
   2   (0.092) 0.022 0.066 0.087 0.081 0.042 0.056 

Locus 1812 : 
2 alleles
10.1% missing data
   2   (0.916) 0.902 0.975 0.967 0.964 0.892 0.899 
   1   (0.084) 0.098 0.025 0.033 0.036 0.108 0.101 

Locus 1813 : 
2 alleles
2.9% missing data
   1   (0.640) 0.825 0.625 0.684 0.612 0.714 0.619 
   4   (0.360) 0.175 0.375 0.316 0.388 0.286 0.381 

Locus 1814 : 
2 alleles
2.9% missing data
   1   (0.847) 0.660 0.923 0.908 0.880 0.898 0.856 
   3   (0.153) 0.340 0.077 0.092 0.120 0.102 0.144 

Locus 1815 : 
2 alleles
13.0% missing data
   1   (0.620) 0.840 0.686 0.630 0.666 0.644 0.478 
   4   (0.380) 0.160 0.314 0.370 0.334 0.356 0.522 

Locus 1816 : 
2 alleles
3.6% missing data
   2   (0.820) 0.896 0.887 0.857 0.851 0.825 0.799 
   4   (0.180) 0.104 0.113 0.143 0.149 0.175 0.201 

Locus 1817 : 
2 alleles
2.9% missing data
   1   (0.819) 0.922 0.849 0.830 0.894 0.742 0.797 
   4   (0.181) 0.078 0.151 0.170 0.106 0.258 0.203 

Locus 1818 : 
2 alleles
2.2% missing data
   1   (0.836) 0.938 0.821 0.858 0.918 0.795 0.817 
   3   (0.164) 0.062 0.179 0.142 0.082 0.205 0.183 

Locus 1819 : 
2 alleles
15.9% missing data
   3   (0.914) 0.979 0.926 0.935 0.937 0.975 0.903 
   1   (0.086) 0.021 0.074 0.065 0.063 0.025 0.097 

Locus 1820 : 
2 alleles
11.6% missing data
   1   (0.531) 0.811 0.494 0.437 0.506 0.710 0.456 
   3   (0.469) 0.189 0.506 0.563 0.494 0.290 0.544 

Locus 1821 : 
2 alleles
5.8% missing data
   2   (0.805) 0.920 0.811 0.846 0.833 0.832 0.790 
   4   (0.195) 0.080 0.189 0.154 0.167 0.168 0.210 

Locus 1822 : 
2 alleles
15.2% missing data
   2   (0.456) 0.242 0.528 0.476 0.426 0.590 0.422 
   3   (0.544) 0.758 0.472 0.524 0.574 0.410 0.578 

Locus 1823 : 
2 alleles
0.7% missing data
   3   (0.943) 0.996 0.959 0.949 0.840 0.994 0.989 
   1   (0.057) 0.004 0.041 0.051 0.160 0.006 0.011 

Locus 1824 : 
2 alleles
10.9% missing data
   1   (0.180) 0.093 0.125 0.141 0.155 0.159 0.189 
   2   (0.820) 0.907 0.875 0.859 0.845 0.841 0.811 

Locus 1825 : 
2 alleles
14.5% missing data
   4   (0.427) 0.126 0.462 0.509 0.497 0.352 0.407 
   2   (0.573) 0.874 0.538 0.491 0.503 0.648 0.593 

Locus 1826 : 
2 alleles
13.0% missing data
   2   (0.745) 0.644 0.708 0.734 0.788 0.799 0.800 
   4   (0.255) 0.356 0.292 0.266 0.212 0.201 0.200 

Locus 1827 : 
2 alleles
3.6% missing data
   1   (0.840) 0.945 0.848 0.837 0.872 0.905 0.837 
   3   (0.160) 0.055 0.152 0.163 0.128 0.095 0.163 

Locus 1828 : 
2 alleles
4.3% missing data
   3   (0.887) 0.600 0.934 0.958 0.973 0.795 0.864 
   1   (0.113) 0.400 0.066 0.042 0.027 0.205 0.136 

Locus 1829 : 
2 alleles
11.6% missing data
   3   (0.901) 0.979 0.844 0.810 0.934 0.963 0.937 
   4   (0.099) 0.021 0.156 0.190 0.066 0.037 0.063 

Locus 1830 : 
2 alleles
2.9% missing data
   3   (0.924) 0.994 0.896 0.895 0.820 0.992 0.985 
   1   (0.076) 0.006 0.104 0.105 0.180 0.008 0.015 

Locus 1831 : 
2 alleles
5.1% missing data
   1   (0.884) 0.959 0.904 0.924 0.932 0.931 0.835 
   2   (0.116) 0.041 0.096 0.076 0.068 0.069 0.165 

Locus 1832 : 
2 alleles
8.0% missing data
   4   (0.805) 0.937 0.846 0.873 0.802 0.867 0.751 
   2   (0.195) 0.063 0.154 0.127 0.198 0.133 0.249 

Locus 1833 : 
2 alleles
10.9% missing data
   2   (0.891) 0.956 0.942 0.938 0.923 0.827 0.916 
   4   (0.109) 0.044 0.058 0.062 0.077 0.173 0.084 

Locus 1834 : 
2 alleles
13.0% missing data
   1   (0.920) 0.962 0.951 0.965 0.973 0.898 0.896 
   3   (0.080) 0.038 0.049 0.035 0.027 0.102 0.104 

Locus 1835 : 
2 alleles
10.9% missing data
   3   (0.900) 0.965 0.954 0.940 0.928 0.942 0.858 
   1   (0.100) 0.035 0.046 0.060 0.072 0.058 0.142 

Locus 1836 : 
2 alleles
2.2% missing data
   1   (0.908) 0.979 0.936 0.922 0.955 0.967 0.821 
   3   (0.092) 0.021 0.064 0.078 0.045 0.033 0.179 

Locus 1837 : 
2 alleles
5.1% missing data
   2   (0.827) 0.927 0.891 0.910 0.832 0.806 0.804 
   4   (0.173) 0.073 0.109 0.090 0.168 0.194 0.196 

Locus 1838 : 
2 alleles
5.8% missing data
   4   (0.920) 0.703 0.964 0.966 0.976 0.970 0.908 
   1   (0.080) 0.297 0.036 0.034 0.024 0.030 0.092 

Locus 1839 : 
2 alleles
3.6% missing data
   1   (0.839) 0.952 0.818 0.847 0.790 0.922 0.904 
   4   (0.161) 0.048 0.182 0.153 0.210 0.078 0.096 

Locus 1840 : 
2 alleles
5.1% missing data
   4   (0.864) 0.697 0.832 0.856 0.905 0.947 0.936 
   1   (0.136) 0.303 0.168 0.144 0.095 0.053 0.064 

Locus 1841 : 
2 alleles
2.9% missing data
   3   (0.909) 0.974 0.913 0.932 0.959 0.946 0.881 
   1   (0.091) 0.026 0.087 0.068 0.041 0.054 0.119 

Locus 1842 : 
2 alleles
12.3% missing data
   1   (0.787) 0.676 0.759 0.825 0.885 0.778 0.781 
   3   (0.213) 0.324 0.241 0.175 0.115 0.222 0.219 

Locus 1843 : 
2 alleles
4.3% missing data
   1   (0.909) 0.815 0.909 0.914 0.925 0.982 0.969 
   4   (0.091) 0.185 0.091 0.086 0.075 0.018 0.031 

Locus 1844 : 
2 alleles
2.2% missing data
   4   (0.909) 0.971 0.959 0.941 0.937 0.944 0.902 
   2   (0.091) 0.029 0.041 0.059 0.063 0.056 0.098 

Locus 1845 : 
2 alleles
13.0% missing data
   4   (0.880) 0.911 0.933 0.918 0.880 0.945 0.892 
   2   (0.120) 0.089 0.067 0.082 0.120 0.055 0.108 

Locus 1846 : 
2 alleles
4.3% missing data
   2   (0.920) 0.989 0.868 0.912 0.906 0.987 0.969 
   3   (0.080) 0.011 0.132 0.088 0.094 0.013 0.031 

Locus 1847 : 
2 alleles
1.4% missing data
   2   (0.901) 0.763 0.903 0.896 0.944 0.975 0.944 
   4   (0.099) 0.237 0.097 0.104 0.056 0.025 0.056 

Locus 1848 : 
2 alleles
3.6% missing data
   4   (0.903) 0.978 0.918 0.884 0.926 0.965 0.926 
   3   (0.097) 0.022 0.082 0.116 0.074 0.035 0.074 

Locus 1849 : 
2 alleles
3.6% missing data
   1   (0.769) 0.921 0.732 0.743 0.794 0.835 0.795 
   4   (0.231) 0.079 0.268 0.257 0.206 0.165 0.205 

Locus 1850 : 
2 alleles
2.2% missing data
   2   (0.168) 0.107 0.129 0.144 0.111 0.270 0.142 
   4   (0.832) 0.893 0.871 0.856 0.889 0.730 0.858 

Locus 1851 : 
2 alleles
4.3% missing data
   4   (0.930) 0.697 0.972 0.978 0.973 0.974 0.957 
   1   (0.070) 0.303 0.028 0.022 0.027 0.026 0.043 

Locus 1852 : 
2 alleles
3.6% missing data
   4   (0.891) 0.955 0.917 0.885 0.921 0.901 0.938 
   2   (0.109) 0.045 0.083 0.115 0.079 0.099 0.062 

Locus 1853 : 
2 alleles
11.6% missing data
   3   (0.884) 0.956 0.936 0.924 0.879 0.940 0.887 
   1   (0.116) 0.044 0.064 0.076 0.121 0.060 0.113 

Locus 1854 : 
2 alleles
10.9% missing data
   2   (0.915) 0.956 0.940 0.953 0.951 0.952 0.927 
   3   (0.085) 0.044 0.060 0.047 0.049 0.048 0.073 

Locus 1855 : 
2 alleles
8.7% missing data
   1   (0.549) 0.484 0.673 0.659 0.558 0.551 0.436 
   4   (0.451) 0.516 0.327 0.341 0.442 0.449 0.564 

Locus 1856 : 
2 alleles
8.7% missing data
   3   (0.772) 0.925 0.732 0.656 0.834 0.822 0.794 
   1   (0.228) 0.075 0.268 0.344 0.166 0.178 0.206 

Locus 1857 : 
2 alleles
13.8% missing data
   4   (0.086) 0.014 0.069 0.097 0.142 0.023 0.031 
   2   (0.914) 0.986 0.931 0.903 0.858 0.977 0.969 

Locus 1858 : 
2 alleles
11.6% missing data
   2   (0.901) 0.953 0.913 0.932 0.923 0.900 0.952 
   4   (0.099) 0.047 0.087 0.068 0.077 0.100 0.048 

Locus 1859 : 
2 alleles
8.7% missing data
   2   (0.890) 0.991 0.673 0.679 0.850 0.987 0.976 
   1   (0.110) 0.009 0.327 0.321 0.150 0.013 0.024 

Locus 1860 : 
2 alleles
9.4% missing data
   2   (0.742) 0.513 0.804 0.800 0.745 0.842 0.733 
   3   (0.258) 0.487 0.196 0.200 0.255 0.158 0.267 

Locus 1861 : 
2 alleles
3.6% missing data
   2   (0.686) 0.920 0.502 0.541 0.727 0.800 0.737 
   4   (0.314) 0.080 0.498 0.459 0.273 0.200 0.263 

Locus 1862 : 
2 alleles
1.4% missing data
   4   (0.910) 0.985 0.814 0.883 0.924 0.977 0.967 
   2   (0.090) 0.015 0.186 0.117 0.076 0.023 0.033 

Locus 1863 : 
2 alleles
13.8% missing data
   2   (0.259) 0.169 0.216 0.215 0.269 0.361 0.210 
   4   (0.741) 0.831 0.784 0.785 0.731 0.639 0.790 

Locus 1864 : 
2 alleles
4.3% missing data
   3   (0.788) 0.687 0.775 0.774 0.825 0.885 0.832 
   1   (0.212) 0.313 0.225 0.226 0.175 0.115 0.168 

Locus 1865 : 
2 alleles
1.4% missing data
   3   (0.956) 0.951 0.993 0.994 0.995 0.920 0.890 
   1   (0.044) 0.049 0.007 0.006 0.005 0.080 0.110 

Locus 1866 : 
2 alleles
13.8% missing data
   4   (0.912) 0.980 0.926 0.909 0.953 0.949 0.914 
   2   (0.088) 0.020 0.074 0.091 0.047 0.051 0.086 

Locus 1867 : 
2 alleles
12.3% missing data
   1   (0.637) 0.805 0.513 0.595 0.755 0.597 0.598 
   3   (0.363) 0.195 0.487 0.405 0.245 0.403 0.402 

Locus 1868 : 
2 alleles
13.8% missing data
   1   (0.287) 0.236 0.216 0.260 0.310 0.200 0.320 
   3   (0.713) 0.764 0.784 0.740 0.690 0.800 0.680 

Locus 1869 : 
2 alleles
2.2% missing data
   3   (0.866) 0.972 0.897 0.890 0.862 0.940 0.864 
   1   (0.134) 0.028 0.103 0.110 0.138 0.060 0.136 

Locus 1870 : 
2 alleles
3.6% missing data
   4   (0.697) 0.838 0.744 0.774 0.770 0.694 0.549 
   2   (0.303) 0.162 0.256 0.226 0.230 0.306 0.451 

Locus 1871 : 
2 alleles
11.6% missing data
   3   (0.843) 0.968 0.732 0.744 0.842 0.951 0.907 
   1   (0.157) 0.032 0.268 0.256 0.158 0.049 0.093 

Locus 1872 : 
2 alleles
4.3% missing data
   4   (0.529) 0.152 0.636 0.655 0.771 0.251 0.331 
   1   (0.471) 0.848 0.364 0.345 0.229 0.749 0.669 

Locus 1873 : 
2 alleles
5.8% missing data
   4   (0.917) 0.982 0.921 0.915 0.944 0.958 0.949 
   1   (0.083) 0.018 0.079 0.085 0.056 0.042 0.051 

Locus 1874 : 
2 alleles
13.0% missing data
   2   (0.653) 0.571 0.690 0.720 0.643 0.708 0.674 
   1   (0.347) 0.429 0.310 0.280 0.357 0.292 0.326 

Locus 1875 : 
2 alleles
5.8% missing data
   2   (0.523) 0.633 0.582 0.582 0.505 0.457 0.506 
   3   (0.477) 0.367 0.418 0.418 0.495 0.543 0.494 

Locus 1876 : 
2 alleles
13.8% missing data
   2   (0.858) 0.900 0.859 0.883 0.905 0.887 0.877 
   4   (0.142) 0.100 0.141 0.117 0.095 0.113 0.123 

Locus 1877 : 
2 alleles
2.2% missing data
   1   (0.870) 0.966 0.768 0.830 0.920 0.945 0.914 
   3   (0.130) 0.034 0.232 0.170 0.080 0.055 0.086 

Locus 1878 : 
2 alleles
15.9% missing data
   2   (0.911) 0.923 0.969 0.963 0.962 0.886 0.860 
   4   (0.089) 0.077 0.031 0.037 0.038 0.114 0.140 

Locus 1879 : 
2 alleles
0.0% missing data
   4   (0.913) 0.987 0.862 0.907 0.920 0.978 0.962 
   2   (0.087) 0.013 0.138 0.093 0.080 0.022 0.038 

Locus 1880 : 
2 alleles
9.4% missing data
   2   (0.739) 0.555 0.789 0.753 0.812 0.784 0.716 
   4   (0.261) 0.445 0.211 0.247 0.188 0.216 0.284 

Locus 1881 : 
2 alleles
10.9% missing data
   4   (0.888) 0.949 0.935 0.924 0.889 0.950 0.883 
   2   (0.112) 0.051 0.065 0.076 0.111 0.050 0.117 

Locus 1882 : 
2 alleles
0.7% missing data
   2   (0.945) 0.996 0.968 0.935 0.856 0.994 0.989 
   4   (0.055) 0.004 0.032 0.065 0.144 0.006 0.011 

Locus 1883 : 
2 alleles
12.3% missing data
   2   (0.679) 0.482 0.661 0.751 0.776 0.653 0.653 
   4   (0.321) 0.518 0.339 0.249 0.224 0.347 0.347 

Locus 1884 : 
2 alleles
2.9% missing data
   4   (0.934) 0.926 0.979 0.978 0.983 0.890 0.930 
   1   (0.066) 0.074 0.021 0.022 0.017 0.110 0.070 

Locus 1885 : 
2 alleles
12.3% missing data
   4   (0.926) 0.985 0.944 0.928 0.912 0.984 0.965 
   2   (0.074) 0.015 0.056 0.072 0.088 0.016 0.035 

Locus 1886 : 
2 alleles
3.6% missing data
   3   (0.885) 0.890 0.937 0.940 0.963 0.685 0.864 
   4   (0.115) 0.110 0.063 0.060 0.037 0.315 0.136 

Locus 1887 : 
2 alleles
7.2% missing data
   1   (0.496) 0.496 0.498 0.499 0.500 0.465 0.498 
   3   (0.504) 0.504 0.502 0.501 0.500 0.535 0.502 

Locus 1888 : 
2 alleles
10.9% missing data
   4   (0.803) 0.929 0.837 0.821 0.781 0.904 0.788 
   2   (0.197) 0.071 0.163 0.179 0.219 0.096 0.212 

Locus 1889 : 
2 alleles
15.2% missing data
   1   (0.926) 0.737 0.982 0.984 0.989 0.844 0.824 
   2   (0.074) 0.263 0.018 0.016 0.011 0.156 0.176 

Locus 1890 : 
2 alleles
2.2% missing data
   1   (0.905) 0.984 0.889 0.888 0.886 0.981 0.953 
   2   (0.095) 0.016 0.111 0.112 0.114 0.019 0.047 

Locus 1891 : 
2 alleles
11.6% missing data
   1   (0.843) 0.814 0.885 0.871 0.857 0.933 0.860 
   3   (0.157) 0.186 0.115 0.129 0.143 0.067 0.140 

Locus 1892 : 
2 alleles
5.1% missing data
   2   (0.598) 0.784 0.482 0.408 0.591 0.789 0.671 
   4   (0.402) 0.216 0.518 0.592 0.409 0.211 0.329 

Locus 1893 : 
2 alleles
2.9% missing data
   1   (0.908) 0.850 0.877 0.901 0.953 0.973 0.962 
   4   (0.092) 0.150 0.123 0.099 0.047 0.027 0.038 

Locus 1894 : 
2 alleles
2.2% missing data
   1   (0.931) 0.994 0.856 0.854 0.909 0.993 0.986 
   3   (0.069) 0.006 0.144 0.146 0.091 0.007 0.014 

Locus 1895 : 
2 alleles
10.9% missing data
   1   (0.211) 0.527 0.160 0.245 0.347 0.065 0.086 
   3   (0.789) 0.473 0.840 0.755 0.653 0.935 0.914 

Locus 1896 : 
2 alleles
1.4% missing data
   3   (0.925) 0.642 0.968 0.973 0.977 0.965 0.936 
   1   (0.075) 0.358 0.032 0.027 0.023 0.035 0.064 

Locus 1897 : 
2 alleles
8.7% missing data
   1   (0.565) 0.822 0.494 0.543 0.580 0.639 0.541 
   3   (0.435) 0.178 0.506 0.457 0.420 0.361 0.459 

Locus 1898 : 
2 alleles
12.3% missing data
   2   (0.688) 0.242 0.778 0.775 0.818 0.652 0.606 
   4   (0.312) 0.758 0.222 0.225 0.182 0.348 0.394 

Locus 1899 : 
2 alleles
5.1% missing data
   1   (0.575) 0.507 0.574 0.554 0.620 0.558 0.564 
   2   (0.425) 0.493 0.426 0.446 0.380 0.442 0.436 

Locus 1900 : 
2 alleles
17.4% missing data
   2   (0.208) 0.112 0.088 0.091 0.159 0.217 0.456 
   3   (0.792) 0.888 0.912 0.909 0.841 0.783 0.544 

Locus 1901 : 
2 alleles
2.2% missing data
   3   (0.903) 0.985 0.918 0.923 0.909 0.954 0.934 
   2   (0.097) 0.015 0.082 0.077 0.091 0.046 0.066 

Locus 1902 : 
2 alleles
15.9% missing data
   2   (0.832) 0.954 0.826 0.853 0.864 0.893 0.805 
   4   (0.168) 0.046 0.174 0.147 0.136 0.107 0.195 

Locus 1903 : 
2 alleles
2.9% missing data
   3   (0.886) 0.988 0.816 0.835 0.788 0.984 0.963 
   1   (0.114) 0.012 0.184 0.165 0.212 0.016 0.037 

Locus 1904 : 
2 alleles
15.2% missing data
   2   (0.679) 0.576 0.793 0.758 0.599 0.626 0.739 
   4   (0.321) 0.424 0.207 0.242 0.401 0.374 0.261 

Locus 1905 : 
2 alleles
8.7% missing data
   2   (0.399) 0.180 0.322 0.340 0.415 0.380 0.524 
   4   (0.601) 0.820 0.678 0.660 0.585 0.620 0.476 

Locus 1906 : 
2 alleles
13.0% missing data
   2   (0.904) 0.978 0.908 0.915 0.881 0.977 0.947 
   1   (0.096) 0.022 0.092 0.085 0.119 0.023 0.053 

Locus 1907 : 
2 alleles
4.3% missing data
   4   (0.802) 0.940 0.803 0.772 0.805 0.889 0.836 
   1   (0.198) 0.060 0.197 0.228 0.195 0.111 0.164 

Locus 1908 : 
2 alleles
10.9% missing data
   4   (0.907) 0.976 0.902 0.906 0.941 0.958 0.915 
   1   (0.093) 0.024 0.098 0.094 0.059 0.042 0.085 

Locus 1909 : 
2 alleles
7.2% missing data
   1   (0.682) 0.628 0.748 0.737 0.683 0.545 0.757 
   3   (0.318) 0.372 0.252 0.263 0.317 0.455 0.243 

Locus 1910 : 
2 alleles
3.6% missing data
   2   (0.857) 0.949 0.891 0.924 0.897 0.908 0.768 
   4   (0.143) 0.051 0.109 0.076 0.103 0.092 0.232 

Locus 1911 : 
2 alleles
12.3% missing data
   4   (0.771) 0.917 0.719 0.780 0.821 0.816 0.755 
   2   (0.229) 0.083 0.281 0.220 0.179 0.184 0.245 

Locus 1912 : 
2 alleles
10.1% missing data
   1   (0.066) 0.006 0.085 0.105 0.108 0.009 0.015 
   3   (0.934) 0.994 0.915 0.895 0.892 0.991 0.985 

Locus 1913 : 
2 alleles
2.2% missing data
   4   (0.747) 0.928 0.761 0.726 0.718 0.843 0.757 
   2   (0.253) 0.072 0.239 0.274 0.282 0.157 0.243 

Locus 1914 : 
2 alleles
10.9% missing data
   3   (0.927) 0.991 0.904 0.914 0.910 0.988 0.971 
   4   (0.073) 0.009 0.096 0.086 0.090 0.012 0.029 

Locus 1915 : 
2 alleles
13.8% missing data
   3   (0.861) 0.930 0.868 0.896 0.935 0.822 0.837 
   1   (0.139) 0.070 0.132 0.104 0.065 0.178 0.163 

Locus 1916 : 
2 alleles
6.5% missing data
   3   (0.908) 0.970 0.922 0.937 0.956 0.908 0.917 
   4   (0.092) 0.030 0.078 0.063 0.044 0.092 0.083 

Locus 1917 : 
2 alleles
4.3% missing data
   1   (0.823) 0.940 0.791 0.798 0.811 0.905 0.884 
   3   (0.177) 0.060 0.209 0.202 0.189 0.095 0.116 

Locus 1918 : 
2 alleles
12.3% missing data
   4   (0.777) 0.566 0.812 0.850 0.896 0.710 0.721 
   2   (0.223) 0.434 0.188 0.150 0.104 0.290 0.279 

Locus 1919 : 
2 alleles
8.0% missing data
   1   (0.749) 0.900 0.678 0.774 0.827 0.818 0.645 
   3   (0.251) 0.100 0.322 0.226 0.173 0.182 0.355 

Locus 1920 : 
2 alleles
3.6% missing data
   3   (0.842) 0.952 0.825 0.847 0.844 0.906 0.885 
   2   (0.158) 0.048 0.175 0.153 0.156 0.094 0.115 

Locus 1921 : 
2 alleles
3.6% missing data
   2   (0.855) 0.762 0.810 0.893 0.925 0.942 0.842 
   4   (0.145) 0.238 0.190 0.107 0.075 0.058 0.158 

Locus 1922 : 
2 alleles
4.3% missing data
   4   (0.759) 0.583 0.707 0.775 0.838 0.865 0.757 
   1   (0.241) 0.417 0.293 0.225 0.162 0.135 0.243 

Locus 1923 : 
2 alleles
9.4% missing data
   2   (0.466) 0.347 0.529 0.557 0.432 0.491 0.392 
   4   (0.534) 0.653 0.471 0.443 0.568 0.509 0.608 

Locus 1924 : 
2 alleles
12.3% missing data
   2   (0.838) 0.940 0.865 0.900 0.890 0.896 0.728 
   3   (0.162) 0.060 0.135 0.100 0.110 0.104 0.272 

Locus 1925 : 
2 alleles
13.8% missing data
   4   (0.911) 0.943 0.957 0.960 0.961 0.928 0.819 
   2   (0.089) 0.057 0.043 0.040 0.039 0.072 0.181 

Locus 1926 : 
2 alleles
6.5% missing data
   1   (0.903) 0.976 0.899 0.907 0.925 0.950 0.946 
   3   (0.097) 0.024 0.101 0.093 0.075 0.050 0.054 

Locus 1927 : 
2 alleles
4.3% missing data
   2   (0.914) 0.615 0.933 0.954 0.973 0.961 0.928 
   3   (0.086) 0.385 0.067 0.046 0.027 0.039 0.072 

Locus 1928 : 
2 alleles
10.1% missing data
   4   (0.807) 0.892 0.874 0.900 0.830 0.737 0.783 
   2   (0.193) 0.108 0.126 0.100 0.170 0.263 0.217 

Locus 1929 : 
2 alleles
5.1% missing data
   1   (0.932) 0.971 0.977 0.977 0.983 0.945 0.826 
   4   (0.068) 0.029 0.023 0.023 0.017 0.055 0.174 

Locus 1930 : 
2 alleles
5.1% missing data
   3   (0.895) 0.978 0.894 0.916 0.927 0.957 0.880 
   4   (0.105) 0.022 0.106 0.084 0.073 0.043 0.120 

Locus 1931 : 
2 alleles
11.6% missing data
   4   (0.913) 0.983 0.951 0.941 0.872 0.974 0.946 
   2   (0.087) 0.017 0.049 0.059 0.128 0.026 0.054 

Locus 1932 : 
2 alleles
2.9% missing data
   2   (0.741) 0.954 0.656 0.628 0.671 0.879 0.795 
   1   (0.259) 0.046 0.344 0.372 0.329 0.121 0.205 

Locus 1933 : 
2 alleles
15.9% missing data
   3   (0.588) 0.579 0.605 0.627 0.551 0.687 0.582 
   4   (0.412) 0.421 0.395 0.373 0.449 0.313 0.418 

Locus 1934 : 
2 alleles
3.6% missing data
   2   (0.091) 0.025 0.067 0.057 0.052 0.039 0.142 
   4   (0.909) 0.975 0.933 0.943 0.948 0.961 0.858 

Locus 1935 : 
2 alleles
10.9% missing data
   4   (0.853) 0.913 0.902 0.926 0.943 0.775 0.703 
   2   (0.147) 0.087 0.098 0.074 0.057 0.225 0.297 

Locus 1936 : 
2 alleles
10.9% missing data
   1   (0.941) 0.994 0.872 0.824 0.953 0.992 0.987 
   2   (0.059) 0.006 0.128 0.176 0.047 0.008 0.013 

Locus 1937 : 
2 alleles
2.9% missing data
   1   (0.832) 0.957 0.745 0.811 0.882 0.925 0.799 
   3   (0.168) 0.043 0.255 0.189 0.118 0.075 0.201 

Locus 1938 : 
2 alleles
5.1% missing data
   4   (0.939) 0.945 0.983 0.985 0.989 0.911 0.870 
   2   (0.061) 0.055 0.017 0.015 0.011 0.089 0.130 

Locus 1939 : 
2 alleles
1.4% missing data
   2   (0.114) 0.022 0.164 0.147 0.165 0.029 0.032 
   4   (0.886) 0.978 0.836 0.853 0.835 0.971 0.968 

Locus 1940 : 
2 alleles
2.2% missing data
   1   (0.918) 0.983 0.907 0.945 0.947 0.969 0.931 
   3   (0.082) 0.017 0.093 0.055 0.053 0.031 0.069 

Locus 1941 : 
2 alleles
5.1% missing data
   2   (0.906) 0.974 0.880 0.932 0.944 0.964 0.910 
   4   (0.094) 0.026 0.120 0.068 0.056 0.036 0.090 

Locus 1942 : 
2 alleles
4.3% missing data
   3   (0.901) 0.978 0.930 0.920 0.916 0.962 0.901 
   2   (0.099) 0.022 0.070 0.080 0.084 0.038 0.099 

Locus 1943 : 
2 alleles
2.2% missing data
   1   (0.868) 0.931 0.919 0.877 0.890 0.878 0.900 
   3   (0.132) 0.069 0.081 0.123 0.110 0.122 0.100 

Locus 1944 : 
2 alleles
6.5% missing data
   3   (0.784) 0.871 0.882 0.844 0.850 0.661 0.664 
   1   (0.216) 0.129 0.118 0.156 0.150 0.339 0.336 

Locus 1945 : 
2 alleles
8.7% missing data
   1   (0.415) 0.457 0.393 0.364 0.433 0.490 0.347 
   3   (0.585) 0.543 0.607 0.636 0.567 0.510 0.653 

Locus 1946 : 
2 alleles
10.9% missing data
   3   (0.876) 0.954 0.880 0.888 0.901 0.934 0.896 
   2   (0.124) 0.046 0.120 0.112 0.099 0.066 0.104 

Locus 1947 : 
2 alleles
13.0% missing data
   3   (0.906) 0.980 0.941 0.941 0.876 0.967 0.931 
   1   (0.094) 0.020 0.059 0.059 0.124 0.033 0.069 

Locus 1948 : 
2 alleles
0.7% missing data
   3   (0.808) 0.822 0.833 0.866 0.834 0.838 0.842 
   4   (0.192) 0.178 0.167 0.134 0.166 0.162 0.158 

Locus 1949 : 
2 alleles
15.2% missing data
   4   (0.814) 0.925 0.804 0.798 0.899 0.835 0.753 
   2   (0.186) 0.075 0.196 0.202 0.101 0.165 0.247 

Locus 1950 : 
2 alleles
0.0% missing data
   1   (0.916) 0.950 0.960 0.958 0.953 0.911 0.932 
   3   (0.084) 0.050 0.040 0.042 0.047 0.089 0.068 

Locus 1951 : 
2 alleles
11.6% missing data
   1   (0.765) 0.705 0.819 0.799 0.765 0.887 0.743 
   4   (0.235) 0.295 0.181 0.201 0.235 0.113 0.257 

Locus 1952 : 
2 alleles
12.3% missing data
   3   (0.145) 0.049 0.112 0.090 0.167 0.093 0.129 
   4   (0.855) 0.951 0.888 0.910 0.833 0.907 0.871 

Locus 1953 : 
2 alleles
2.9% missing data
   3   (0.916) 0.968 0.940 0.961 0.968 0.952 0.854 
   2   (0.084) 0.032 0.060 0.039 0.032 0.048 0.146 

Locus 1954 : 
2 alleles
13.0% missing data
   1   (0.711) 0.519 0.699 0.768 0.797 0.722 0.699 
   3   (0.289) 0.481 0.301 0.232 0.203 0.278 0.301 

Locus 1955 : 
2 alleles
16.7% missing data
   1   (0.870) 0.816 0.931 0.912 0.906 0.939 0.866 
   4   (0.130) 0.184 0.069 0.088 0.094 0.061 0.134 

Locus 1956 : 
2 alleles
8.7% missing data
   2   (0.891) 0.790 0.935 0.929 0.934 0.912 0.929 
   4   (0.109) 0.210 0.065 0.071 0.066 0.088 0.071 

Locus 1957 : 
2 alleles
12.3% missing data
   2   (0.895) 0.957 0.944 0.923 0.939 0.926 0.849 
   4   (0.105) 0.043 0.056 0.077 0.061 0.074 0.151 

Locus 1958 : 
2 alleles
5.8% missing data
   1   (0.128) 0.052 0.067 0.071 0.058 0.111 0.322 
   4   (0.872) 0.948 0.933 0.929 0.942 0.889 0.678 

Locus 1959 : 
2 alleles
6.5% missing data
   2   (0.899) 0.980 0.929 0.925 0.849 0.972 0.935 
   4   (0.101) 0.020 0.071 0.075 0.151 0.028 0.065 

Locus 1960 : 
2 alleles
12.3% missing data
   2   (0.838) 0.714 0.773 0.873 0.898 0.916 0.878 
   4   (0.162) 0.286 0.227 0.127 0.102 0.084 0.122 

Locus 1961 : 
2 alleles
2.9% missing data
   2   (0.887) 0.960 0.923 0.906 0.839 0.943 0.951 
   3   (0.113) 0.040 0.077 0.094 0.161 0.057 0.049 

Locus 1962 : 
2 alleles
4.3% missing data
   3   (0.899) 0.972 0.940 0.929 0.927 0.943 0.888 
   1   (0.101) 0.028 0.060 0.071 0.073 0.057 0.112 

Locus 1963 : 
2 alleles
13.8% missing data
   3   (0.919) 0.961 0.972 0.976 0.982 0.899 0.728 
   1   (0.081) 0.039 0.028 0.024 0.018 0.101 0.272 

Locus 1964 : 
2 alleles
0.7% missing data
   1   (0.087) 0.031 0.055 0.043 0.062 0.043 0.084 
   3   (0.913) 0.969 0.945 0.957 0.938 0.957 0.916 

Locus 1965 : 
2 alleles
15.2% missing data
   2   (0.441) 0.596 0.487 0.441 0.549 0.354 0.271 
   4   (0.559) 0.404 0.513 0.559 0.451 0.646 0.729 

Locus 1966 : 
2 alleles
5.1% missing data
   1   (0.799) 0.686 0.813 0.810 0.823 0.906 0.815 
   2   (0.201) 0.314 0.187 0.190 0.177 0.094 0.185 

Locus 1967 : 
2 alleles
2.2% missing data
   2   (0.124) 0.026 0.153 0.167 0.110 0.047 0.085 
   4   (0.876) 0.974 0.847 0.833 0.890 0.953 0.915 

Locus 1968 : 
2 alleles
5.1% missing data
   2   (0.914) 0.952 0.961 0.962 0.968 0.928 0.833 
   4   (0.086) 0.048 0.039 0.038 0.032 0.072 0.167 

Locus 1969 : 
2 alleles
5.8% missing data
   3   (0.130) 0.071 0.113 0.120 0.104 0.117 0.085 
   4   (0.870) 0.929 0.887 0.880 0.896 0.883 0.915 

Locus 1970 : 
2 alleles
7.2% missing data
   2   (0.669) 0.312 0.770 0.808 0.772 0.680 0.525 
   4   (0.331) 0.688 0.230 0.192 0.228 0.320 0.475 

Locus 1971 : 
2 alleles
5.1% missing data
   4   (0.609) 0.501 0.622 0.642 0.667 0.380 0.695 
   2   (0.391) 0.499 0.378 0.358 0.333 0.620 0.305 

Locus 1972 : 
2 alleles
3.6% missing data
   2   (0.813) 0.682 0.842 0.850 0.890 0.898 0.764 
   4   (0.187) 0.318 0.158 0.150 0.110 0.102 0.236 

Locus 1973 : 
2 alleles
18.8% missing data
   2   (0.812) 0.858 0.790 0.838 0.872 0.859 0.780 
   4   (0.188) 0.142 0.210 0.162 0.128 0.141 0.220 

Locus 1974 : 
2 alleles
5.8% missing data
   1   (0.185) 0.163 0.161 0.216 0.339 0.068 0.061 
   3   (0.815) 0.837 0.839 0.784 0.661 0.932 0.939 

Locus 1975 : 
2 alleles
12.3% missing data
   3   (0.886) 0.727 0.952 0.941 0.934 0.910 0.901 
   1   (0.114) 0.273 0.048 0.059 0.066 0.090 0.099 

Locus 1976 : 
2 alleles
2.2% missing data
   2   (0.899) 0.963 0.919 0.931 0.945 0.951 0.866 
   4   (0.101) 0.037 0.081 0.069 0.055 0.049 0.134 

Locus 1977 : 
2 alleles
11.6% missing data
   4   (0.932) 0.960 0.979 0.980 0.980 0.888 0.895 
   2   (0.068) 0.040 0.021 0.020 0.020 0.112 0.105 

Locus 1978 : 
2 alleles
18.8% missing data
   1   (0.871) 0.950 0.930 0.924 0.906 0.925 0.763 
   3   (0.129) 0.050 0.070 0.076 0.094 0.075 0.237 

Locus 1979 : 
2 alleles
4.3% missing data
   1   (0.827) 0.956 0.849 0.831 0.830 0.911 0.822 
   3   (0.173) 0.044 0.151 0.169 0.170 0.089 0.178 

Locus 1980 : 
2 alleles
13.0% missing data
   1   (0.872) 0.952 0.892 0.910 0.850 0.905 0.928 
   3   (0.128) 0.048 0.108 0.090 0.150 0.095 0.072 

Locus 1981 : 
2 alleles
12.3% missing data
   1   (0.743) 0.909 0.665 0.621 0.751 0.857 0.799 
   3   (0.257) 0.091 0.335 0.379 0.249 0.143 0.201 

Locus 1982 : 
2 alleles
2.2% missing data
   3   (0.728) 0.434 0.710 0.776 0.841 0.779 0.674 
   4   (0.272) 0.566 0.290 0.224 0.159 0.221 0.326 

Locus 1983 : 
2 alleles
1.4% missing data
   2   (0.619) 0.668 0.633 0.641 0.609 0.652 0.651 
   4   (0.381) 0.332 0.367 0.359 0.391 0.348 0.349 

Locus 1984 : 
2 alleles
13.0% missing data
   3   (0.370) 0.082 0.623 0.628 0.599 0.079 0.173 
   4   (0.630) 0.918 0.377 0.372 0.401 0.921 0.827 

Locus 1985 : 
2 alleles
14.5% missing data
   3   (0.448) 0.766 0.356 0.433 0.458 0.455 0.384 
   1   (0.552) 0.234 0.644 0.567 0.542 0.545 0.616 

Locus 1986 : 
2 alleles
12.3% missing data
   4   (0.924) 0.987 0.938 0.928 0.904 0.981 0.970 
   2   (0.076) 0.013 0.062 0.072 0.096 0.019 0.030 

Locus 1987 : 
2 alleles
2.2% missing data
   2   (0.931) 0.671 0.984 0.985 0.986 0.888 0.930 
   4   (0.069) 0.329 0.016 0.015 0.014 0.112 0.070 

Locus 1988 : 
2 alleles
2.9% missing data
   1   (0.732) 0.588 0.787 0.778 0.773 0.678 0.766 
   3   (0.268) 0.412 0.213 0.222 0.227 0.322 0.234 

Locus 1989 : 
2 alleles
3.6% missing data
   4   (0.885) 0.935 0.923 0.942 0.945 0.911 0.805 
   1   (0.115) 0.065 0.077 0.058 0.055 0.089 0.195 

Locus 1990 : 
2 alleles
11.6% missing data
   3   (0.724) 0.865 0.650 0.764 0.806 0.632 0.695 
   1   (0.276) 0.135 0.350 0.236 0.194 0.368 0.305 

Locus 1991 : 
2 alleles
3.6% missing data
   2   (0.609) 0.524 0.609 0.642 0.656 0.600 0.620 
   4   (0.391) 0.476 0.391 0.358 0.344 0.400 0.380 

Locus 1992 : 
2 alleles
7.2% missing data
   3   (0.493) 0.617 0.500 0.439 0.522 0.316 0.520 
   1   (0.507) 0.383 0.500 0.561 0.478 0.684 0.480 

Locus 1993 : 
2 alleles
5.1% missing data
   3   (0.859) 0.942 0.916 0.886 0.895 0.871 0.848 
   1   (0.141) 0.058 0.084 0.114 0.105 0.129 0.152 

Locus 1994 : 
2 alleles
2.9% missing data
   3   (0.858) 0.946 0.893 0.881 0.913 0.841 0.852 
   1   (0.142) 0.054 0.107 0.119 0.087 0.159 0.148 

Locus 1995 : 
2 alleles
6.5% missing data
   1   (0.906) 0.972 0.918 0.881 0.932 0.974 0.916 
   3   (0.094) 0.028 0.082 0.119 0.068 0.026 0.084 

Locus 1996 : 
2 alleles
5.1% missing data
   3   (0.900) 0.963 0.885 0.913 0.951 0.934 0.907 
   1   (0.100) 0.037 0.115 0.087 0.049 0.066 0.093 

Locus 1997 : 
2 alleles
10.9% missing data
   3   (0.886) 0.968 0.865 0.878 0.926 0.936 0.913 
   1   (0.114) 0.032 0.135 0.122 0.074 0.064 0.087 

Locus 1998 : 
2 alleles
10.1% missing data
   1   (0.689) 0.858 0.733 0.742 0.776 0.538 0.596 
   3   (0.311) 0.142 0.267 0.258 0.224 0.462 0.404 

Locus 1999 : 
2 alleles
11.6% missing data
   3   (0.901) 0.963 0.866 0.907 0.943 0.963 0.913 
   1   (0.099) 0.037 0.134 0.093 0.057 0.037 0.087 

Locus 2000 : 
2 alleles
0.0% missing data
   4   (0.912) 0.972 0.927 0.940 0.951 0.954 0.925 
   1   (0.088) 0.028 0.073 0.060 0.049 0.046 0.075 

Locus 2001 : 
2 alleles
1.4% missing data
   4   (0.810) 0.782 0.843 0.853 0.773 0.895 0.883 
   2   (0.190) 0.218 0.157 0.147 0.227 0.105 0.117 

Locus 2002 : 
2 alleles
15.9% missing data
   4   (0.952) 0.701 0.992 0.993 0.994 0.962 0.921 
   1   (0.048) 0.299 0.008 0.007 0.006 0.038 0.079 

Locus 2003 : 
2 alleles
13.0% missing data
   4   (0.133) 0.032 0.163 0.180 0.157 0.032 0.096 
   2   (0.867) 0.968 0.837 0.820 0.843 0.968 0.904 

Locus 2004 : 
2 alleles
7.2% missing data
   2   (0.837) 0.683 0.731 0.832 0.920 0.943 0.857 
   4   (0.163) 0.317 0.269 0.168 0.080 0.057 0.143 

Locus 2005 : 
2 alleles
10.9% missing data
   4   (0.894) 0.967 0.927 0.938 0.939 0.908 0.872 
   2   (0.106) 0.033 0.073 0.062 0.061 0.092 0.128 

Locus 2006 : 
2 alleles
2.2% missing data
   4   (0.621) 0.801 0.674 0.639 0.638 0.626 0.560 
   1   (0.379) 0.199 0.326 0.361 0.362 0.374 0.440 

Locus 2007 : 
2 alleles
2.2% missing data
   1   (0.852) 0.757 0.845 0.828 0.894 0.910 0.930 
   4   (0.148) 0.243 0.155 0.172 0.106 0.090 0.070 

Locus 2008 : 
2 alleles
10.1% missing data
   1   (0.882) 0.970 0.834 0.871 0.934 0.934 0.889 
   2   (0.118) 0.030 0.166 0.129 0.066 0.066 0.111 

Locus 2009 : 
2 alleles
18.1% missing data
   2   (0.893) 0.819 0.952 0.933 0.943 0.941 0.879 
   1   (0.107) 0.181 0.048 0.067 0.057 0.059 0.121 

Locus 2010 : 
2 alleles
2.9% missing data
   2   (0.206) 0.329 0.197 0.190 0.219 0.105 0.128 
   4   (0.794) 0.671 0.803 0.810 0.781 0.895 0.872 

Locus 2011 : 
2 alleles
13.8% missing data
   2   (0.831) 0.751 0.845 0.820 0.871 0.894 0.879 
   4   (0.169) 0.249 0.155 0.180 0.129 0.106 0.121 

Locus 2012 : 
2 alleles
11.6% missing data
   1   (0.911) 0.984 0.925 0.917 0.902 0.973 0.947 
   3   (0.089) 0.016 0.075 0.083 0.098 0.027 0.053 

Locus 2013 : 
2 alleles
14.5% missing data
   2   (0.442) 0.249 0.554 0.596 0.548 0.263 0.288 
   3   (0.558) 0.751 0.446 0.404 0.452 0.737 0.712 

Locus 2014 : 
2 alleles
10.9% missing data
   1   (0.885) 0.966 0.824 0.893 0.929 0.951 0.905 
   4   (0.115) 0.034 0.176 0.107 0.071 0.049 0.095 

Locus 2015 : 
2 alleles
5.1% missing data
   2   (0.711) 0.577 0.706 0.625 0.721 0.782 0.805 
   1   (0.289) 0.423 0.294 0.375 0.279 0.218 0.195 

Locus 2016 : 
2 alleles
2.9% missing data
   4   (0.904) 0.955 0.933 0.953 0.951 0.915 0.903 
   2   (0.096) 0.045 0.067 0.047 0.049 0.085 0.097 

Locus 2017 : 
2 alleles
2.2% missing data
   2   (0.900) 0.823 0.915 0.922 0.942 0.960 0.939 
   1   (0.100) 0.177 0.085 0.078 0.058 0.040 0.061 

Locus 2018 : 
2 alleles
3.6% missing data
   4   (0.808) 0.357 0.874 0.887 0.941 0.619 0.752 
   2   (0.192) 0.643 0.126 0.113 0.059 0.381 0.248 

Locus 2019 : 
2 alleles
4.3% missing data
   1   (0.852) 0.783 0.906 0.875 0.845 0.911 0.912 
   3   (0.148) 0.217 0.094 0.125 0.155 0.089 0.088 

Locus 2020 : 
2 alleles
5.1% missing data
   2   (0.881) 0.878 0.874 0.887 0.835 0.973 0.960 
   3   (0.119) 0.122 0.126 0.113 0.165 0.027 0.040 

Locus 2021 : 
2 alleles
13.0% missing data
   1   (0.833) 0.950 0.848 0.831 0.763 0.918 0.906 
   3   (0.167) 0.050 0.152 0.169 0.237 0.082 0.094 

Locus 2022 : 
2 alleles
2.2% missing data
   4   (0.915) 0.984 0.863 0.891 0.954 0.977 0.936 
   2   (0.085) 0.016 0.137 0.109 0.046 0.023 0.064 

Locus 2023 : 
2 alleles
15.9% missing data
   4   (0.713) 0.906 0.709 0.761 0.730 0.705 0.686 
   2   (0.287) 0.094 0.291 0.239 0.270 0.295 0.314 

Locus 2024 : 
2 alleles
5.1% missing data
   4   (0.916) 0.989 0.916 0.904 0.869 0.985 0.970 
   1   (0.084) 0.011 0.084 0.096 0.131 0.015 0.030 

Locus 2025 : 
2 alleles
4.3% missing data
   1   (0.092) 0.033 0.059 0.069 0.071 0.051 0.069 
   2   (0.908) 0.967 0.941 0.931 0.929 0.949 0.931 

Locus 2026 : 
2 alleles
6.5% missing data
   2   (0.835) 0.952 0.895 0.862 0.837 0.905 0.795 
   4   (0.165) 0.048 0.105 0.138 0.163 0.095 0.205 

Locus 2027 : 
2 alleles
15.9% missing data
   4   (0.910) 0.681 0.930 0.930 0.959 0.974 0.943 
   2   (0.090) 0.319 0.070 0.070 0.041 0.026 0.057 

Locus 2028 : 
2 alleles
0.7% missing data
   2   (0.917) 0.954 0.954 0.967 0.972 0.908 0.890 
   4   (0.083) 0.046 0.046 0.033 0.028 0.092 0.110 

Locus 2029 : 
2 alleles
14.5% missing data
   4   (0.938) 0.994 0.948 0.908 0.887 0.992 0.986 
   2   (0.062) 0.006 0.052 0.092 0.113 0.008 0.014 

Locus 2030 : 
2 alleles
13.0% missing data
   3   (0.514) 0.263 0.559 0.576 0.565 0.385 0.559 
   1   (0.486) 0.737 0.441 0.424 0.435 0.615 0.441 

Locus 2031 : 
2 alleles
11.6% missing data
   2   (0.742) 0.670 0.742 0.708 0.749 0.820 0.826 
   4   (0.258) 0.330 0.258 0.292 0.251 0.180 0.174 

Locus 2032 : 
2 alleles
2.9% missing data
   2   (0.919) 0.986 0.891 0.894 0.942 0.977 0.963 
   4   (0.081) 0.014 0.109 0.106 0.058 0.023 0.037 

Locus 2033 : 
2 alleles
4.3% missing data
   2   (0.493) 0.208 0.525 0.543 0.630 0.392 0.440 
   4   (0.507) 0.792 0.475 0.457 0.370 0.608 0.560 

Locus 2034 : 
2 alleles
1.4% missing data
   2   (0.923) 0.990 0.923 0.873 0.904 0.988 0.971 
   1   (0.077) 0.010 0.077 0.127 0.096 0.012 0.029 

Locus 2035 : 
2 alleles
13.0% missing data
   3   (0.896) 0.943 0.951 0.948 0.973 0.883 0.722 
   1   (0.104) 0.057 0.049 0.052 0.027 0.117 0.278 

Locus 2036 : 
2 alleles
5.8% missing data
   2   (0.905) 0.969 0.933 0.943 0.911 0.963 0.920 
   4   (0.095) 0.031 0.067 0.057 0.089 0.037 0.080 

Locus 2037 : 
2 alleles
11.6% missing data
   2   (0.880) 0.967 0.840 0.886 0.888 0.953 0.916 
   4   (0.120) 0.033 0.160 0.114 0.112 0.047 0.084 

Locus 2038 : 
2 alleles
2.9% missing data
   2   (0.917) 0.649 0.969 0.953 0.932 0.974 0.963 
   4   (0.083) 0.351 0.031 0.047 0.068 0.026 0.037 

Locus 2039 : 
2 alleles
2.9% missing data
   2   (0.710) 0.861 0.798 0.768 0.722 0.715 0.650 
   4   (0.290) 0.139 0.202 0.232 0.278 0.285 0.350 

Locus 2040 : 
2 alleles
3.6% missing data
   4   (0.939) 0.995 0.894 0.924 0.898 0.994 0.988 
   2   (0.061) 0.005 0.106 0.076 0.102 0.006 0.012 

Locus 2041 : 
2 alleles
2.2% missing data
   3   (0.777) 0.907 0.739 0.708 0.842 0.835 0.771 
   1   (0.223) 0.093 0.261 0.292 0.158 0.165 0.229 

Locus 2042 : 
2 alleles
5.8% missing data
   1   (0.920) 0.985 0.903 0.940 0.966 0.972 0.892 
   4   (0.080) 0.015 0.097 0.060 0.034 0.028 0.108 

Locus 2043 : 
2 alleles
14.5% missing data
   1   (0.700) 0.512 0.848 0.831 0.820 0.410 0.556 
   3   (0.300) 0.488 0.152 0.169 0.180 0.590 0.444 

Locus 2044 : 
2 alleles
4.3% missing data
   4   (0.890) 0.976 0.876 0.886 0.868 0.971 0.938 
   2   (0.110) 0.024 0.124 0.114 0.132 0.029 0.062 

Locus 2045 : 
2 alleles
5.8% missing data
   4   (0.502) 0.257 0.441 0.508 0.588 0.394 0.558 
   3   (0.498) 0.743 0.559 0.492 0.412 0.606 0.442 

Locus 2046 : 
2 alleles
5.1% missing data
   1   (0.911) 0.975 0.924 0.939 0.962 0.947 0.875 
   3   (0.089) 0.025 0.076 0.061 0.038 0.053 0.125 

Locus 2047 : 
2 alleles
2.9% missing data
   1   (0.902) 0.219 0.984 0.986 0.988 0.563 0.767 
   4   (0.098) 0.781 0.016 0.014 0.012 0.437 0.233 

Locus 2048 : 
2 alleles
2.9% missing data
   3   (0.901) 0.970 0.943 0.945 0.957 0.891 0.873 
   1   (0.099) 0.030 0.057 0.055 0.043 0.109 0.127 

Locus 2049 : 
2 alleles
12.3% missing data
   1   (0.895) 0.963 0.931 0.935 0.935 0.922 0.860 
   3   (0.105) 0.037 0.069 0.065 0.065 0.078 0.140 

Locus 2050 : 
2 alleles
12.3% missing data
   3   (0.798) 0.678 0.877 0.877 0.873 0.672 0.768 
   2   (0.202) 0.322 0.123 0.123 0.127 0.328 0.232 

Locus 2051 : 
2 alleles
8.0% missing data
   2   (0.917) 0.982 0.812 0.881 0.969 0.977 0.933 
   4   (0.083) 0.018 0.188 0.119 0.031 0.023 0.067 

Locus 2052 : 
2 alleles
5.1% missing data
   1   (0.722) 0.901 0.693 0.747 0.709 0.782 0.720 
   3   (0.278) 0.099 0.307 0.253 0.291 0.218 0.280 

Locus 2053 : 
2 alleles
15.2% missing data
   3   (0.836) 0.609 0.847 0.869 0.904 0.892 0.855 
   1   (0.164) 0.391 0.153 0.131 0.096 0.108 0.145 

Locus 2054 : 
2 alleles
5.8% missing data
   3   (0.781) 0.796 0.820 0.771 0.809 0.858 0.786 
   1   (0.219) 0.204 0.180 0.229 0.191 0.142 0.214 

Locus 2055 : 
2 alleles
5.1% missing data
   4   (0.880) 0.950 0.948 0.938 0.883 0.920 0.867 
   1   (0.120) 0.050 0.052 0.062 0.117 0.080 0.133 

Locus 2056 : 
2 alleles
14.5% missing data
   4   (0.919) 0.878 0.965 0.964 0.978 0.850 0.902 
   2   (0.081) 0.122 0.035 0.036 0.022 0.150 0.098 

Locus 2057 : 
2 alleles
13.8% missing data
   2   (0.907) 0.942 0.965 0.970 0.963 0.871 0.830 
   4   (0.093) 0.058 0.035 0.030 0.037 0.129 0.170 

Locus 2058 : 
2 alleles
5.8% missing data
   4   (0.143) 0.037 0.195 0.157 0.122 0.047 0.139 
   2   (0.857) 0.963 0.805 0.843 0.878 0.953 0.861 

Locus 2059 : 
2 alleles
5.1% missing data
   2   (0.888) 0.946 0.902 0.903 0.935 0.876 0.916 
   4   (0.112) 0.054 0.098 0.097 0.065 0.124 0.084 

Locus 2060 : 
2 alleles
12.3% missing data
   1   (0.892) 0.975 0.864 0.874 0.906 0.970 0.922 
   4   (0.108) 0.025 0.136 0.126 0.094 0.030 0.078 

Locus 2061 : 
2 alleles
6.5% missing data
   1   (0.808) 0.940 0.778 0.825 0.763 0.880 0.873 
   3   (0.192) 0.060 0.222 0.175 0.237 0.120 0.127 

Locus 2062 : 
2 alleles
11.6% missing data
   2   (0.890) 0.955 0.957 0.945 0.913 0.923 0.832 
   4   (0.110) 0.045 0.043 0.055 0.087 0.077 0.168 

Locus 2063 : 
2 alleles
14.5% missing data
   3   (0.883) 0.917 0.889 0.926 0.920 0.926 0.884 
   4   (0.117) 0.083 0.111 0.074 0.080 0.074 0.116 

Locus 2064 : 
2 alleles
13.0% missing data
   4   (0.903) 0.976 0.933 0.931 0.919 0.949 0.919 
   2   (0.097) 0.024 0.067 0.069 0.081 0.051 0.081 

Locus 2065 : 
2 alleles
12.3% missing data
   4   (0.132) 0.018 0.132 0.153 0.291 0.022 0.059 
   2   (0.868) 0.982 0.868 0.847 0.709 0.978 0.941 

Locus 2066 : 
2 alleles
4.3% missing data
   4   (0.892) 0.974 0.899 0.935 0.944 0.932 0.833 
   2   (0.108) 0.026 0.101 0.065 0.056 0.068 0.167 

Locus 2067 : 
2 alleles
8.0% missing data
   3   (0.924) 0.949 0.963 0.957 0.969 0.885 0.944 
   1   (0.076) 0.051 0.037 0.043 0.031 0.115 0.056 

Locus 2068 : 
2 alleles
12.3% missing data
   1   (0.910) 0.946 0.917 0.933 0.953 0.947 0.917 
   3   (0.090) 0.054 0.083 0.067 0.047 0.053 0.083 

Locus 2069 : 
2 alleles
8.0% missing data
   4   (0.872) 0.950 0.873 0.888 0.925 0.810 0.912 
   2   (0.128) 0.050 0.127 0.112 0.075 0.190 0.088 

Locus 2070 : 
2 alleles
0.0% missing data
   3   (0.916) 0.978 0.935 0.936 0.931 0.924 0.970 
   4   (0.084) 0.022 0.065 0.064 0.069 0.076 0.030 

Locus 2071 : 
2 alleles
9.4% missing data
   1   (0.146) 0.050 0.104 0.106 0.121 0.118 0.164 
   3   (0.854) 0.950 0.896 0.894 0.879 0.882 0.836 

Locus 2072 : 
2 alleles
3.6% missing data
   2   (0.842) 0.597 0.908 0.930 0.939 0.839 0.741 
   4   (0.158) 0.403 0.092 0.070 0.061 0.161 0.259 

Locus 2073 : 
2 alleles
10.9% missing data
   2   (0.874) 0.892 0.872 0.896 0.919 0.877 0.924 
   4   (0.126) 0.108 0.128 0.104 0.081 0.123 0.076 

Locus 2074 : 
2 alleles
6.5% missing data
   4   (0.869) 0.925 0.951 0.955 0.933 0.804 0.735 
   2   (0.131) 0.075 0.049 0.045 0.067 0.196 0.265 

Locus 2075 : 
2 alleles
2.9% missing data
   4   (0.871) 0.801 0.920 0.900 0.931 0.919 0.869 
   1   (0.129) 0.199 0.080 0.100 0.069 0.081 0.131 

Locus 2076 : 
2 alleles
13.0% missing data
   4   (0.792) 0.685 0.807 0.864 0.764 0.784 0.889 
   2   (0.208) 0.315 0.193 0.136 0.236 0.216 0.111 

Locus 2077 : 
2 alleles
2.2% missing data
   1   (0.850) 0.965 0.791 0.857 0.793 0.951 0.924 
   3   (0.150) 0.035 0.209 0.143 0.207 0.049 0.076 

Locus 2078 : 
2 alleles
11.6% missing data
   1   (0.611) 0.515 0.683 0.675 0.679 0.397 0.621 
   3   (0.389) 0.485 0.317 0.325 0.321 0.603 0.379 

Locus 2079 : 
2 alleles
1.4% missing data
   3   (0.910) 0.904 0.942 0.915 0.896 0.985 0.963 
   1   (0.090) 0.096 0.058 0.085 0.104 0.015 0.037 

Locus 2080 : 
2 alleles
17.4% missing data
   3   (0.695) 0.546 0.726 0.722 0.788 0.690 0.661 
   1   (0.305) 0.454 0.274 0.278 0.212 0.310 0.339 

Locus 2081 : 
2 alleles
12.3% missing data
   3   (0.881) 0.960 0.841 0.877 0.903 0.945 0.928 
   1   (0.119) 0.040 0.159 0.123 0.097 0.055 0.072 

Locus 2082 : 
2 alleles
5.8% missing data
   1   (0.338) 0.207 0.278 0.338 0.332 0.382 0.345 
   3   (0.662) 0.793 0.722 0.662 0.668 0.618 0.655 

Locus 2083 : 
2 alleles
4.3% missing data
   3   (0.811) 0.894 0.852 0.828 0.862 0.795 0.812 
   2   (0.189) 0.106 0.148 0.172 0.138 0.205 0.188 

Locus 2084 : 
2 alleles
5.8% missing data
   2   (0.619) 0.842 0.663 0.553 0.609 0.692 0.566 
   4   (0.381) 0.158 0.337 0.447 0.391 0.308 0.434 

Locus 2085 : 
2 alleles
5.8% missing data
   1   (0.513) 0.259 0.477 0.498 0.596 0.551 0.522 
   3   (0.487) 0.741 0.523 0.502 0.404 0.449 0.478 

Locus 2086 : 
2 alleles
5.8% missing data
   4   (0.885) 0.776 0.948 0.915 0.897 0.950 0.924 
   2   (0.115) 0.224 0.052 0.085 0.103 0.050 0.076 

Locus 2087 : 
2 alleles
12.3% missing data
   4   (0.671) 0.120 0.892 0.911 0.929 0.146 0.264 
   1   (0.329) 0.880 0.108 0.089 0.071 0.854 0.736 

Locus 2088 : 
2 alleles
4.3% missing data
   3   (0.697) 0.525 0.785 0.690 0.776 0.566 0.730 
   2   (0.303) 0.475 0.215 0.310 0.224 0.434 0.270 

Locus 2089 : 
2 alleles
5.8% missing data
   3   (0.904) 0.949 0.913 0.925 0.947 0.943 0.914 
   1   (0.096) 0.051 0.087 0.075 0.053 0.057 0.086 

Locus 2090 : 
2 alleles
11.6% missing data
   4   (0.915) 0.982 0.896 0.892 0.941 0.977 0.949 
   3   (0.085) 0.018 0.104 0.108 0.059 0.023 0.051 

Locus 2091 : 
2 alleles
11.6% missing data
   2   (0.833) 0.919 0.895 0.856 0.872 0.813 0.816 
   4   (0.167) 0.081 0.105 0.144 0.128 0.187 0.184 

Locus 2092 : 
2 alleles
1.4% missing data
   3   (0.823) 0.950 0.760 0.823 0.859 0.859 0.860 
   1   (0.177) 0.050 0.240 0.177 0.141 0.141 0.140 

Locus 2093 : 
2 alleles
1.4% missing data
   2   (0.815) 0.897 0.818 0.814 0.841 0.855 0.849 
   4   (0.185) 0.103 0.182 0.186 0.159 0.145 0.151 

Locus 2094 : 
2 alleles
5.1% missing data
   1   (0.910) 0.808 0.973 0.965 0.954 0.959 0.866 
   3   (0.090) 0.192 0.027 0.035 0.046 0.041 0.134 

Locus 2095 : 
2 alleles
2.9% missing data
   3   (0.886) 0.932 0.881 0.909 0.946 0.891 0.907 
   1   (0.114) 0.068 0.119 0.091 0.054 0.109 0.093 

Locus 2096 : 
2 alleles
8.7% missing data
   1   (0.324) 0.097 0.318 0.304 0.325 0.198 0.450 
   3   (0.676) 0.903 0.682 0.696 0.675 0.802 0.550 

Locus 2097 : 
2 alleles
12.3% missing data
   2   (0.791) 0.883 0.825 0.845 0.869 0.750 0.727 
   4   (0.209) 0.117 0.175 0.155 0.131 0.250 0.273 

Locus 2098 : 
2 alleles
11.6% missing data
   2   (0.894) 0.948 0.948 0.952 0.934 0.877 0.873 
   4   (0.106) 0.052 0.052 0.048 0.066 0.123 0.127 

Locus 2099 : 
2 alleles
6.5% missing data
   2   (0.914) 0.848 0.919 0.944 0.890 0.988 0.976 
   4   (0.086) 0.152 0.081 0.056 0.110 0.012 0.024 

Locus 2100 : 
2 alleles
17.4% missing data
   2   (0.901) 0.942 0.947 0.945 0.943 0.933 0.871 
   1   (0.099) 0.058 0.053 0.055 0.057 0.067 0.129 

Locus 2101 : 
2 alleles
1.4% missing data
   3   (0.857) 0.946 0.803 0.871 0.892 0.934 0.880 
   1   (0.143) 0.054 0.197 0.129 0.108 0.066 0.120 

Locus 2102 : 
2 alleles
3.6% missing data
   4   (0.648) 0.464 0.720 0.754 0.664 0.693 0.614 
   2   (0.352) 0.536 0.280 0.246 0.336 0.307 0.386 

Locus 2103 : 
2 alleles
2.9% missing data
   4   (0.885) 0.737 0.893 0.878 0.923 0.962 0.944 
   2   (0.115) 0.263 0.107 0.122 0.077 0.038 0.056 

Locus 2104 : 
2 alleles
2.9% missing data
   3   (0.908) 0.939 0.968 0.968 0.964 0.778 0.874 
   1   (0.092) 0.061 0.032 0.032 0.036 0.222 0.126 

Locus 2105 : 
2 alleles
4.3% missing data
   4   (0.872) 0.935 0.934 0.922 0.937 0.855 0.801 
   1   (0.128) 0.065 0.066 0.078 0.063 0.145 0.199 

Locus 2106 : 
2 alleles
6.5% missing data
   1   (0.927) 0.942 0.973 0.963 0.976 0.862 0.932 
   3   (0.073) 0.058 0.027 0.037 0.024 0.138 0.068 

Locus 2107 : 
2 alleles
11.6% missing data
   3   (0.074) 0.010 0.094 0.071 0.075 0.018 0.033 
   4   (0.926) 0.990 0.906 0.929 0.925 0.982 0.967 

Locus 2108 : 
2 alleles
4.3% missing data
   1   (0.573) 0.559 0.680 0.636 0.505 0.673 0.529 
   3   (0.427) 0.441 0.320 0.364 0.495 0.327 0.471 

Locus 2109 : 
2 alleles
7.2% missing data
   4   (0.755) 0.816 0.838 0.869 0.904 0.442 0.557 
   1   (0.245) 0.184 0.162 0.131 0.096 0.558 0.443 

Locus 2110 : 
2 alleles
0.7% missing data
   1   (0.898) 0.984 0.907 0.923 0.778 0.977 0.960 
   3   (0.102) 0.016 0.093 0.077 0.222 0.023 0.040 

Locus 2111 : 
2 alleles
4.3% missing data
   2   (0.609) 0.832 0.594 0.482 0.500 0.697 0.716 
   4   (0.391) 0.168 0.406 0.518 0.500 0.303 0.284 

Locus 2112 : 
2 alleles
11.6% missing data
   1   (0.936) 0.994 0.910 0.913 0.904 0.992 0.985 
   3   (0.064) 0.006 0.090 0.087 0.096 0.008 0.015 

Locus 2113 : 
2 alleles
4.3% missing data
   2   (0.458) 0.348 0.492 0.423 0.397 0.502 0.501 
   4   (0.542) 0.652 0.508 0.577 0.603 0.498 0.499 

Locus 2114 : 
2 alleles
5.1% missing data
   1   (0.242) 0.055 0.315 0.310 0.302 0.084 0.222 
   2   (0.758) 0.945 0.685 0.690 0.698 0.916 0.778 

Locus 2115 : 
2 alleles
5.1% missing data
   3   (0.932) 0.955 0.969 0.976 0.985 0.857 0.919 
   1   (0.068) 0.045 0.031 0.024 0.015 0.143 0.081 

Locus 2116 : 
2 alleles
3.6% missing data
   4   (0.777) 0.577 0.859 0.784 0.827 0.806 0.794 
   3   (0.223) 0.423 0.141 0.216 0.173 0.194 0.206 

Locus 2117 : 
2 alleles
13.0% missing data
   3   (0.913) 0.987 0.909 0.902 0.877 0.982 0.965 
   1   (0.087) 0.013 0.091 0.098 0.123 0.018 0.035 

Locus 2118 : 
2 alleles
15.9% missing data
   3   (0.937) 0.940 0.980 0.980 0.980 0.862 0.950 
   1   (0.063) 0.060 0.020 0.020 0.020 0.138 0.050 

Locus 2119 : 
2 alleles
2.9% missing data
   1   (0.170) 0.045 0.204 0.163 0.228 0.067 0.109 
   3   (0.830) 0.955 0.796 0.837 0.772 0.933 0.891 

Locus 2120 : 
2 alleles
13.0% missing data
   4   (0.444) 0.260 0.401 0.369 0.337 0.761 0.529 
   2   (0.556) 0.740 0.599 0.631 0.663 0.239 0.471 

Locus 2121 : 
2 alleles
12.3% missing data
   3   (0.877) 0.864 0.902 0.907 0.904 0.907 0.924 
   1   (0.123) 0.136 0.098 0.093 0.096 0.093 0.076 

Locus 2122 : 
2 alleles
18.1% missing data
   2   (0.076) 0.013 0.071 0.085 0.091 0.017 0.034 
   4   (0.924) 0.987 0.929 0.915 0.909 0.983 0.966 

Locus 2123 : 
2 alleles
6.5% missing data
   1   (0.524) 0.387 0.594 0.626 0.680 0.226 0.453 
   4   (0.476) 0.613 0.406 0.374 0.320 0.774 0.547 

Locus 2124 : 
2 alleles
4.3% missing data
   4   (0.941) 0.995 0.948 0.935 0.856 0.994 0.988 
   2   (0.059) 0.005 0.052 0.065 0.144 0.006 0.012 

Locus 2125 : 
2 alleles
11.6% missing data
   4   (0.844) 0.970 0.858 0.808 0.784 0.948 0.877 
   2   (0.156) 0.030 0.142 0.192 0.216 0.052 0.123 

Locus 2126 : 
2 alleles
6.5% missing data
   2   (0.677) 0.874 0.785 0.738 0.618 0.721 0.609 
   4   (0.323) 0.126 0.215 0.262 0.382 0.279 0.391 

Locus 2127 : 
2 alleles
2.9% missing data
   2   (0.888) 0.943 0.932 0.934 0.894 0.880 0.930 
   4   (0.112) 0.057 0.068 0.066 0.106 0.120 0.070 

Locus 2128 : 
2 alleles
10.9% missing data
   2   (0.943) 0.656 0.991 0.992 0.993 0.952 0.867 
   4   (0.057) 0.344 0.009 0.008 0.007 0.048 0.133 

Locus 2129 : 
2 alleles
2.2% missing data
   2   (0.824) 0.931 0.866 0.886 0.896 0.790 0.740 
   4   (0.176) 0.069 0.134 0.114 0.104 0.210 0.260 

Locus 2130 : 
2 alleles
2.9% missing data
   3   (0.732) 0.349 0.784 0.811 0.784 0.820 0.716 
   1   (0.268) 0.651 0.216 0.189 0.216 0.180 0.284 

Locus 2131 : 
2 alleles
12.3% missing data
   4   (0.893) 0.975 0.923 0.895 0.897 0.951 0.916 
   3   (0.107) 0.025 0.077 0.105 0.103 0.049 0.084 

Locus 2132 : 
2 alleles
2.9% missing data
   2   (0.908) 0.971 0.947 0.955 0.946 0.944 0.880 
   3   (0.092) 0.029 0.053 0.045 0.054 0.056 0.120 

Locus 2133 : 
2 alleles
5.8% missing data
   1   (0.771) 0.888 0.845 0.801 0.714 0.867 0.767 
   3   (0.229) 0.112 0.155 0.199 0.286 0.133 0.233 

Locus 2134 : 
2 alleles
13.0% missing data
   4   (0.881) 0.946 0.943 0.907 0.904 0.892 0.880 
   2   (0.119) 0.054 0.057 0.093 0.096 0.108 0.120 

Locus 2135 : 
2 alleles
6.5% missing data
   1   (0.743) 0.899 0.793 0.726 0.759 0.761 0.735 
   3   (0.257) 0.101 0.207 0.274 0.241 0.239 0.265 

Locus 2136 : 
2 alleles
2.2% missing data
   3   (0.836) 0.622 0.839 0.862 0.910 0.934 0.801 
   1   (0.164) 0.378 0.161 0.138 0.090 0.066 0.199 

Locus 2137 : 
2 alleles
10.1% missing data
   3   (0.943) 0.731 0.991 0.992 0.993 0.936 0.861 
   4   (0.057) 0.269 0.009 0.008 0.007 0.064 0.139 

Locus 2138 : 
2 alleles
18.1% missing data
   1   (0.139) 0.061 0.191 0.190 0.100 0.135 0.074 
   3   (0.861) 0.939 0.809 0.810 0.900 0.865 0.926 

Locus 2139 : 
2 alleles
10.1% missing data
   1   (0.879) 0.969 0.881 0.830 0.878 0.960 0.911 
   3   (0.121) 0.031 0.119 0.170 0.122 0.040 0.089 

Locus 2140 : 
2 alleles
2.2% missing data
   1   (0.108) 0.249 0.097 0.077 0.056 0.046 0.074 
   2   (0.892) 0.751 0.903 0.923 0.944 0.954 0.926 

Locus 2141 : 
2 alleles
13.0% missing data
   1   (0.806) 0.888 0.780 0.807 0.845 0.866 0.821 
   2   (0.194) 0.112 0.220 0.193 0.155 0.134 0.179 

Locus 2142 : 
2 alleles
3.6% missing data
   3   (0.902) 0.906 0.945 0.963 0.962 0.866 0.871 
   1   (0.098) 0.094 0.055 0.037 0.038 0.134 0.129 

Locus 2143 : 
2 alleles
13.0% missing data
   1   (0.531) 0.492 0.499 0.578 0.639 0.469 0.447 
   3   (0.469) 0.508 0.501 0.422 0.361 0.531 0.553 

Locus 2144 : 
2 alleles
6.5% missing data
   2   (0.889) 0.921 0.931 0.943 0.910 0.924 0.889 
   4   (0.111) 0.079 0.069 0.057 0.090 0.076 0.111 

Locus 2145 : 
2 alleles
2.9% missing data
   2   (0.933) 0.995 0.926 0.890 0.856 0.993 0.986 
   4   (0.067) 0.005 0.074 0.110 0.144 0.007 0.014 

Locus 2146 : 
2 alleles
10.1% missing data
   2   (0.789) 0.962 0.672 0.695 0.618 0.948 0.919 
   1   (0.211) 0.038 0.328 0.305 0.382 0.052 0.081 

Locus 2147 : 
2 alleles
3.6% missing data
   3   (0.629) 0.806 0.609 0.578 0.585 0.779 0.650 
   4   (0.371) 0.194 0.391 0.422 0.415 0.221 0.350 

Locus 2148 : 
2 alleles
13.0% missing data
   1   (0.895) 0.969 0.909 0.922 0.938 0.946 0.872 
   3   (0.105) 0.031 0.091 0.078 0.062 0.054 0.128 

Locus 2149 : 
2 alleles
13.8% missing data
   3   (0.636) 0.594 0.497 0.518 0.576 0.858 0.757 
   2   (0.364) 0.406 0.503 0.482 0.424 0.142 0.243 

Locus 2150 : 
2 alleles
2.2% missing data
   3   (0.923) 0.993 0.947 0.925 0.869 0.985 0.971 
   4   (0.077) 0.007 0.053 0.075 0.131 0.015 0.029 

Locus 2151 : 
2 alleles
13.8% missing data
   3   (0.914) 0.769 0.966 0.952 0.942 0.968 0.940 
   4   (0.086) 0.231 0.034 0.048 0.058 0.032 0.060 

Locus 2152 : 
2 alleles
12.3% missing data
   1   (0.772) 0.935 0.838 0.847 0.698 0.861 0.721 
   3   (0.228) 0.065 0.162 0.153 0.302 0.139 0.279 

Locus 2153 : 
2 alleles
11.6% missing data
   2   (0.749) 0.720 0.710 0.766 0.812 0.839 0.745 
   4   (0.251) 0.280 0.290 0.234 0.188 0.161 0.255 

Locus 2154 : 
2 alleles
4.3% missing data
   3   (0.515) 0.331 0.565 0.536 0.477 0.439 0.590 
   2   (0.485) 0.669 0.435 0.464 0.523 0.561 0.410 

Locus 2155 : 
2 alleles
16.7% missing data
   2   (0.272) 0.651 0.304 0.229 0.159 0.297 0.248 
   4   (0.728) 0.349 0.696 0.771 0.841 0.703 0.752 

Locus 2156 : 
2 alleles
13.8% missing data
   4   (0.695) 0.891 0.653 0.687 0.757 0.739 0.630 
   3   (0.305) 0.109 0.347 0.313 0.243 0.261 0.370 

Locus 2157 : 
2 alleles
1.4% missing data
   3   (0.950) 0.672 0.992 0.993 0.994 0.951 0.921 
   1   (0.050) 0.328 0.008 0.007 0.006 0.049 0.079 

Locus 2158 : 
2 alleles
10.1% missing data
   2   (0.943) 0.995 0.953 0.931 0.892 0.993 0.988 
   4   (0.057) 0.005 0.047 0.069 0.108 0.007 0.012 

Locus 2159 : 
2 alleles
13.0% missing data
   1   (0.822) 0.879 0.770 0.839 0.863 0.905 0.822 
   3   (0.178) 0.121 0.230 0.161 0.137 0.095 0.178 

Locus 2160 : 
2 alleles
2.9% missing data
   3   (0.903) 0.984 0.913 0.917 0.914 0.971 0.913 
   1   (0.097) 0.016 0.087 0.083 0.086 0.029 0.087 

Locus 2161 : 
2 alleles
7.2% missing data
   4   (0.893) 0.976 0.914 0.902 0.935 0.941 0.868 
   2   (0.107) 0.024 0.086 0.098 0.065 0.059 0.132 

Locus 2162 : 
2 alleles
5.8% missing data
   2   (0.336) 0.659 0.296 0.355 0.278 0.305 0.310 
   4   (0.664) 0.341 0.704 0.645 0.722 0.695 0.690 

Locus 2163 : 
2 alleles
2.2% missing data
   2   (0.870) 0.962 0.832 0.883 0.918 0.924 0.877 
   4   (0.130) 0.038 0.168 0.117 0.082 0.076 0.123 

Locus 2164 : 
2 alleles
8.0% missing data
   2   (0.464) 0.227 0.464 0.411 0.499 0.577 0.459 
   4   (0.536) 0.773 0.536 0.589 0.501 0.423 0.541 

Locus 2165 : 
2 alleles
5.8% missing data
   2   (0.504) 0.847 0.537 0.468 0.346 0.473 0.594 
   3   (0.496) 0.153 0.463 0.532 0.654 0.527 0.406 

Locus 2166 : 
2 alleles
10.1% missing data
   4   (0.908) 0.974 0.945 0.940 0.961 0.942 0.833 
   2   (0.092) 0.026 0.055 0.060 0.039 0.058 0.167 

Locus 2167 : 
2 alleles
5.1% missing data
   3   (0.910) 0.952 0.961 0.959 0.938 0.938 0.899 
   1   (0.090) 0.048 0.039 0.041 0.062 0.062 0.101 

Locus 2168 : 
2 alleles
12.3% missing data
   4   (0.896) 0.964 0.857 0.916 0.930 0.956 0.927 
   2   (0.104) 0.036 0.143 0.084 0.070 0.044 0.073 

Locus 2169 : 
2 alleles
17.4% missing data
   1   (0.798) 0.949 0.846 0.801 0.656 0.910 0.848 
   4   (0.202) 0.051 0.154 0.199 0.344 0.090 0.152 

Locus 2170 : 
2 alleles
8.7% missing data
   2   (0.272) 0.366 0.229 0.239 0.209 0.205 0.319 
   3   (0.728) 0.634 0.771 0.761 0.791 0.795 0.681 

Locus 2171 : 
2 alleles
13.8% missing data
   1   (0.874) 0.925 0.899 0.894 0.909 0.895 0.893 
   3   (0.126) 0.075 0.101 0.106 0.091 0.105 0.107 

Locus 2172 : 
2 alleles
13.8% missing data
   1   (0.868) 0.926 0.937 0.934 0.866 0.900 0.850 
   3   (0.132) 0.074 0.063 0.066 0.134 0.100 0.150 

Locus 2173 : 
2 alleles
5.8% missing data
   1   (0.841) 0.905 0.845 0.834 0.878 0.827 0.907 
   3   (0.159) 0.095 0.155 0.166 0.122 0.173 0.093 

Locus 2174 : 
2 alleles
13.0% missing data
   4   (0.658) 0.785 0.629 0.659 0.754 0.662 0.604 
   2   (0.342) 0.215 0.371 0.341 0.246 0.338 0.396 

Locus 2175 : 
2 alleles
7.2% missing data
   3   (0.801) 0.789 0.834 0.850 0.880 0.787 0.739 
   1   (0.199) 0.211 0.166 0.150 0.120 0.213 0.261 

Locus 2176 : 
2 alleles
11.6% missing data
   3   (0.838) 0.946 0.894 0.881 0.825 0.903 0.793 
   1   (0.162) 0.054 0.106 0.119 0.175 0.097 0.207 

Locus 2177 : 
2 alleles
13.8% missing data
   4   (0.354) 0.350 0.491 0.503 0.341 0.196 0.248 
   2   (0.646) 0.650 0.509 0.497 0.659 0.804 0.752 

Locus 2178 : 
2 alleles
4.3% missing data
   1   (0.851) 0.948 0.891 0.899 0.864 0.904 0.832 
   3   (0.149) 0.052 0.109 0.101 0.136 0.096 0.168 

Locus 2179 : 
2 alleles
13.0% missing data
   3   (0.907) 0.977 0.953 0.943 0.876 0.959 0.940 
   1   (0.093) 0.023 0.047 0.057 0.124 0.041 0.060 

Locus 2180 : 
2 alleles
2.9% missing data
   1   (0.869) 0.679 0.950 0.943 0.931 0.927 0.782 
   4   (0.131) 0.321 0.050 0.057 0.069 0.073 0.218 

Locus 2181 : 
2 alleles
14.5% missing data
   2   (0.825) 0.965 0.854 0.808 0.647 0.943 0.899 
   4   (0.175) 0.035 0.146 0.192 0.353 0.057 0.101 

Locus 2182 : 
2 alleles
15.9% missing data
   2   (0.575) 0.213 0.642 0.602 0.639 0.676 0.514 
   4   (0.425) 0.787 0.358 0.398 0.361 0.324 0.486 

Locus 2183 : 
2 alleles
13.0% missing data
   4   (0.915) 0.977 0.907 0.942 0.957 0.959 0.917 
   2   (0.085) 0.023 0.093 0.058 0.043 0.041 0.083 

Locus 2184 : 
2 alleles
12.3% missing data
   3   (0.168) 0.053 0.090 0.110 0.191 0.169 0.165 
   1   (0.832) 0.947 0.910 0.890 0.809 0.831 0.835 

Locus 2185 : 
2 alleles
2.9% missing data
   4   (0.883) 0.984 0.802 0.835 0.851 0.976 0.952 
   3   (0.117) 0.016 0.198 0.165 0.149 0.024 0.048 

Locus 2186 : 
2 alleles
12.3% missing data
   3   (0.943) 0.995 0.899 0.863 0.943 0.994 0.989 
   1   (0.057) 0.005 0.101 0.137 0.057 0.006 0.011 

Locus 2187 : 
2 alleles
0.7% missing data
   1   (0.135) 0.040 0.151 0.164 0.155 0.067 0.062 
   3   (0.865) 0.960 0.849 0.836 0.845 0.933 0.938 

Locus 2188 : 
2 alleles
13.8% missing data
   3   (0.873) 0.949 0.904 0.873 0.848 0.945 0.921 
   1   (0.127) 0.051 0.096 0.127 0.152 0.055 0.079 

Locus 2189 : 
2 alleles
11.6% missing data
   1   (0.089) 0.024 0.084 0.070 0.045 0.050 0.096 
   3   (0.911) 0.976 0.916 0.930 0.955 0.950 0.904 

Locus 2190 : 
2 alleles
5.1% missing data
   3   (0.647) 0.465 0.730 0.695 0.764 0.626 0.525 
   4   (0.353) 0.535 0.270 0.305 0.236 0.374 0.475 

Locus 2191 : 
2 alleles
5.8% missing data
   1   (0.757) 0.709 0.829 0.798 0.745 0.880 0.730 
   3   (0.243) 0.291 0.171 0.202 0.255 0.120 0.270 

Locus 2192 : 
2 alleles
12.3% missing data
   3   (0.839) 0.939 0.846 0.845 0.867 0.875 0.857 
   1   (0.161) 0.061 0.154 0.155 0.133 0.125 0.143 

Locus 2193 : 
2 alleles
13.0% missing data
   3   (0.628) 0.824 0.428 0.575 0.702 0.768 0.591 
   1   (0.372) 0.176 0.572 0.425 0.298 0.232 0.409 

Locus 2194 : 
2 alleles
5.1% missing data
   2   (0.853) 0.945 0.882 0.903 0.839 0.931 0.848 
   4   (0.147) 0.055 0.118 0.097 0.161 0.069 0.152 

Locus 2195 : 
2 alleles
16.7% missing data
   4   (0.911) 0.961 0.922 0.932 0.948 0.961 0.912 
   1   (0.089) 0.039 0.078 0.068 0.052 0.039 0.088 

Locus 2196 : 
2 alleles
10.9% missing data
   4   (0.899) 0.973 0.949 0.939 0.943 0.921 0.848 
   2   (0.101) 0.027 0.051 0.061 0.057 0.079 0.152 

Locus 2197 : 
2 alleles
15.2% missing data
   2   (0.849) 0.757 0.870 0.900 0.927 0.907 0.807 
   4   (0.151) 0.243 0.130 0.100 0.073 0.093 0.193 

Locus 2198 : 
2 alleles
3.6% missing data
   4   (0.863) 0.628 0.911 0.935 0.929 0.921 0.805 
   2   (0.137) 0.372 0.089 0.065 0.071 0.079 0.195 

Locus 2199 : 
2 alleles
3.6% missing data
   2   (0.098) 0.024 0.072 0.077 0.065 0.031 0.156 
   4   (0.902) 0.976 0.928 0.923 0.935 0.969 0.844 

Locus 2200 : 
2 alleles
16.7% missing data
   4   (0.458) 0.805 0.553 0.442 0.372 0.456 0.389 
   2   (0.542) 0.195 0.447 0.558 0.628 0.544 0.611 

Locus 2201 : 
2 alleles
1.4% missing data
   4   (0.933) 0.965 0.964 0.970 0.981 0.947 0.911 
   2   (0.067) 0.035 0.036 0.030 0.019 0.053 0.089 

Locus 2202 : 
2 alleles
2.2% missing data
   2   (0.366) 0.457 0.302 0.343 0.295 0.208 0.536 
   4   (0.634) 0.543 0.698 0.657 0.705 0.792 0.464 

Locus 2203 : 
2 alleles
10.9% missing data
   1   (0.922) 0.678 0.977 0.978 0.980 0.947 0.888 
   3   (0.078) 0.322 0.023 0.022 0.020 0.053 0.112 

Locus 2204 : 
2 alleles
11.6% missing data
   2   (0.742) 0.938 0.673 0.651 0.715 0.878 0.783 
   3   (0.258) 0.062 0.327 0.349 0.285 0.122 0.217 

Locus 2205 : 
2 alleles
6.5% missing data
   1   (0.689) 0.885 0.625 0.657 0.695 0.729 0.746 
   3   (0.311) 0.115 0.375 0.343 0.305 0.271 0.254 

Locus 2206 : 
2 alleles
16.7% missing data
   3   (0.773) 0.731 0.801 0.841 0.890 0.526 0.715 
   2   (0.227) 0.269 0.199 0.159 0.110 0.474 0.285 

Locus 2207 : 
2 alleles
12.3% missing data
   3   (0.848) 0.976 0.830 0.851 0.654 0.962 0.938 
   4   (0.152) 0.024 0.170 0.149 0.346 0.038 0.062 

Locus 2208 : 
2 alleles
0.7% missing data
   3   (0.892) 0.948 0.945 0.943 0.919 0.884 0.910 
   1   (0.108) 0.052 0.055 0.057 0.081 0.116 0.090 

Locus 2209 : 
2 alleles
4.3% missing data
   1   (0.892) 0.906 0.949 0.951 0.955 0.699 0.892 
   3   (0.108) 0.094 0.051 0.049 0.045 0.301 0.108 

Locus 2210 : 
2 alleles
13.8% missing data
   3   (0.867) 0.874 0.875 0.885 0.908 0.911 0.876 
   1   (0.133) 0.126 0.125 0.115 0.092 0.089 0.124 

Locus 2211 : 
2 alleles
10.1% missing data
   3   (0.859) 0.928 0.882 0.894 0.862 0.922 0.862 
   1   (0.141) 0.072 0.118 0.106 0.138 0.078 0.138 

Locus 2212 : 
2 alleles
13.8% missing data
   2   (0.815) 0.894 0.849 0.875 0.842 0.836 0.804 
   4   (0.185) 0.106 0.151 0.125 0.158 0.164 0.196 

Locus 2213 : 
2 alleles
7.2% missing data
   2   (0.810) 0.923 0.786 0.803 0.776 0.831 0.901 
   4   (0.190) 0.077 0.214 0.197 0.224 0.169 0.099 

Locus 2214 : 
2 alleles
13.8% missing data
   3   (0.884) 0.939 0.909 0.935 0.932 0.926 0.845 
   2   (0.116) 0.061 0.091 0.065 0.068 0.074 0.155 

Locus 2215 : 
2 alleles
12.3% missing data
   4   (0.921) 0.992 0.904 0.915 0.807 0.989 0.982 
   2   (0.079) 0.008 0.096 0.085 0.193 0.011 0.018 

Locus 2216 : 
2 alleles
4.3% missing data
   2   (0.877) 0.961 0.853 0.895 0.897 0.881 0.935 
   4   (0.123) 0.039 0.147 0.105 0.103 0.119 0.065 

Locus 2217 : 
2 alleles
3.6% missing data
   4   (0.909) 0.982 0.900 0.881 0.912 0.976 0.935 
   2   (0.091) 0.018 0.100 0.119 0.088 0.024 0.065 

Locus 2218 : 
2 alleles
11.6% missing data
   2   (0.804) 0.636 0.842 0.828 0.887 0.872 0.762 
   1   (0.196) 0.364 0.158 0.172 0.113 0.128 0.238 

Locus 2219 : 
2 alleles
12.3% missing data
   2   (0.917) 0.978 0.883 0.901 0.955 0.977 0.948 
   4   (0.083) 0.022 0.117 0.099 0.045 0.023 0.052 

Locus 2220 : 
2 alleles
13.8% missing data
   3   (0.930) 0.968 0.975 0.974 0.979 0.865 0.923 
   1   (0.070) 0.032 0.025 0.026 0.021 0.135 0.077 

Locus 2221 : 
2 alleles
2.2% missing data
   1   (0.855) 0.941 0.896 0.901 0.917 0.821 0.828 
   3   (0.145) 0.059 0.104 0.099 0.083 0.179 0.172 

Locus 2222 : 
2 alleles
3.6% missing data
   1   (0.384) 0.459 0.293 0.312 0.355 0.392 0.463 
   3   (0.616) 0.541 0.707 0.688 0.645 0.608 0.537 

Locus 2223 : 
2 alleles
1.4% missing data
   1   (0.833) 0.901 0.913 0.881 0.825 0.670 0.887 
   4   (0.167) 0.099 0.087 0.119 0.175 0.330 0.113 

Locus 2224 : 
2 alleles
4.3% missing data
   1   (0.885) 0.962 0.885 0.871 0.900 0.946 0.919 
   3   (0.115) 0.038 0.115 0.129 0.100 0.054 0.081 

Locus 2225 : 
2 alleles
3.6% missing data
   1   (0.869) 0.917 0.919 0.928 0.941 0.797 0.834 
   4   (0.131) 0.083 0.081 0.072 0.059 0.203 0.166 

Locus 2226 : 
2 alleles
11.6% missing data
   1   (0.171) 0.296 0.100 0.154 0.096 0.205 0.169 
   3   (0.829) 0.704 0.900 0.846 0.904 0.795 0.831 

Locus 2227 : 
2 alleles
2.9% missing data
   4   (0.825) 0.944 0.853 0.842 0.854 0.873 0.776 
   1   (0.175) 0.056 0.147 0.158 0.146 0.127 0.224 

Locus 2228 : 
2 alleles
4.3% missing data
   2   (0.834) 0.958 0.846 0.843 0.812 0.944 0.822 
   4   (0.166) 0.042 0.154 0.157 0.188 0.056 0.178 

Locus 2229 : 
2 alleles
3.6% missing data
   2   (0.935) 0.994 0.889 0.866 0.901 0.993 0.987 
   4   (0.065) 0.006 0.111 0.134 0.099 0.007 0.013 

Locus 2230 : 
2 alleles
13.8% missing data
   4   (0.907) 0.969 0.945 0.924 0.926 0.951 0.923 
   2   (0.093) 0.031 0.055 0.076 0.074 0.049 0.077 

Locus 2231 : 
2 alleles
5.1% missing data
   2   (0.701) 0.635 0.733 0.762 0.639 0.721 0.785 
   1   (0.299) 0.365 0.267 0.238 0.361 0.279 0.215 

Locus 2232 : 
2 alleles
2.9% missing data
   1   (0.909) 0.955 0.943 0.951 0.959 0.953 0.861 
   2   (0.091) 0.045 0.057 0.049 0.041 0.047 0.139 

Locus 2233 : 
2 alleles
2.9% missing data
   2   (0.916) 0.706 0.930 0.895 0.933 0.988 0.977 
   4   (0.084) 0.294 0.070 0.105 0.067 0.012 0.023 

Locus 2234 : 
2 alleles
6.5% missing data
   4   (0.869) 0.961 0.917 0.909 0.901 0.916 0.788 
   2   (0.131) 0.039 0.083 0.091 0.099 0.084 0.212 

Locus 2235 : 
2 alleles
11.6% missing data
   1   (0.924) 0.978 0.924 0.945 0.943 0.976 0.954 
   2   (0.076) 0.022 0.076 0.055 0.057 0.024 0.046 

Locus 2236 : 
2 alleles
10.9% missing data
   2   (0.906) 0.968 0.957 0.956 0.941 0.907 0.880 
   4   (0.094) 0.032 0.043 0.044 0.059 0.093 0.120 

Locus 2237 : 
2 alleles
10.9% missing data
   1   (0.924) 0.951 0.969 0.974 0.975 0.912 0.879 
   3   (0.076) 0.049 0.031 0.026 0.025 0.088 0.121 

Locus 2238 : 
2 alleles
17.4% missing data
   2   (0.946) 0.890 0.991 0.992 0.993 0.930 0.773 
   4   (0.054) 0.110 0.009 0.008 0.007 0.070 0.227 

Locus 2239 : 
2 alleles
3.6% missing data
   1   (0.933) 0.799 0.984 0.985 0.988 0.928 0.891 
   3   (0.067) 0.201 0.016 0.015 0.012 0.072 0.109 

Locus 2240 : 
2 alleles
10.9% missing data
   1   (0.908) 0.866 0.930 0.940 0.938 0.971 0.952 
   3   (0.092) 0.134 0.070 0.060 0.062 0.029 0.048 

Locus 2241 : 
2 alleles
10.9% missing data
   3   (0.887) 0.973 0.854 0.877 0.920 0.942 0.929 
   1   (0.113) 0.027 0.146 0.123 0.080 0.058 0.071 

Locus 2242 : 
2 alleles
5.1% missing data
   1   (0.891) 0.962 0.916 0.919 0.944 0.950 0.811 
   4   (0.109) 0.038 0.084 0.081 0.056 0.050 0.189 

Locus 2243 : 
2 alleles
14.5% missing data
   1   (0.909) 0.966 0.953 0.951 0.933 0.950 0.902 
   4   (0.091) 0.034 0.047 0.049 0.067 0.050 0.098 

Locus 2244 : 
2 alleles
9.4% missing data
   2   (0.869) 0.962 0.878 0.890 0.902 0.941 0.830 
   4   (0.131) 0.038 0.122 0.110 0.098 0.059 0.170 

Locus 2245 : 
2 alleles
11.6% missing data
   3   (0.894) 0.982 0.903 0.910 0.876 0.957 0.935 
   1   (0.106) 0.018 0.097 0.090 0.124 0.043 0.065 

Locus 2246 : 
2 alleles
3.6% missing data
   3   (0.488) 0.525 0.450 0.458 0.477 0.402 0.540 
   4   (0.512) 0.475 0.550 0.542 0.523 0.598 0.460 

Locus 2247 : 
2 alleles
2.9% missing data
   2   (0.830) 0.955 0.858 0.877 0.730 0.915 0.883 
   4   (0.170) 0.045 0.142 0.123 0.270 0.085 0.117 

Locus 2248 : 
2 alleles
15.2% missing data
   1   (0.745) 0.912 0.749 0.642 0.660 0.880 0.800 
   4   (0.255) 0.088 0.251 0.358 0.340 0.120 0.200 

Locus 2249 : 
2 alleles
13.8% missing data
   4   (0.903) 0.949 0.879 0.927 0.948 0.952 0.897 
   3   (0.097) 0.051 0.121 0.073 0.052 0.048 0.103 

Locus 2250 : 
2 alleles
12.3% missing data
   4   (0.767) 0.532 0.860 0.777 0.753 0.881 0.775 
   2   (0.233) 0.468 0.140 0.223 0.247 0.119 0.225 

Locus 2251 : 
2 alleles
4.3% missing data
   4   (0.911) 0.984 0.900 0.907 0.891 0.962 0.978 
   1   (0.089) 0.016 0.100 0.093 0.109 0.038 0.022 

Locus 2252 : 
2 alleles
15.2% missing data
   2   (0.420) 0.277 0.333 0.387 0.520 0.440 0.391 
   4   (0.580) 0.723 0.667 0.613 0.480 0.560 0.609 

Locus 2253 : 
2 alleles
3.6% missing data
   4   (0.827) 0.638 0.812 0.877 0.907 0.813 0.859 
   2   (0.173) 0.362 0.188 0.123 0.093 0.187 0.141 

Locus 2254 : 
2 alleles
3.6% missing data
   4   (0.937) 0.958 0.984 0.985 0.988 0.767 0.910 
   3   (0.063) 0.042 0.016 0.015 0.012 0.233 0.090 

Locus 2255 : 
2 alleles
2.2% missing data
   4   (0.895) 0.976 0.917 0.914 0.911 0.954 0.893 
   2   (0.105) 0.024 0.083 0.086 0.089 0.046 0.107 

Locus 2256 : 
2 alleles
13.0% missing data
   2   (0.913) 0.967 0.924 0.888 0.918 0.968 0.968 
   1   (0.087) 0.033 0.076 0.112 0.082 0.032 0.032 

Locus 2257 : 
2 alleles
11.6% missing data
   1   (0.941) 0.666 0.990 0.992 0.993 0.943 0.827 
   3   (0.059) 0.334 0.010 0.008 0.007 0.057 0.173 

Locus 2258 : 
2 alleles
2.9% missing data
   4   (0.216) 0.059 0.191 0.203 0.274 0.103 0.222 
   2   (0.784) 0.941 0.809 0.797 0.726 0.897 0.778 

Locus 2259 : 
2 alleles
13.0% missing data
   1   (0.362) 0.534 0.418 0.379 0.379 0.197 0.284 
   3   (0.638) 0.466 0.582 0.621 0.621 0.803 0.716 

Locus 2260 : 
2 alleles
8.7% missing data
   2   (0.891) 0.627 0.950 0.964 0.976 0.771 0.839 
   4   (0.109) 0.373 0.050 0.036 0.024 0.229 0.161 

Locus 2261 : 
2 alleles
10.9% missing data
   1   (0.612) 0.500 0.597 0.650 0.702 0.580 0.577 
   4   (0.388) 0.500 0.403 0.350 0.298 0.420 0.423 

Locus 2262 : 
2 alleles
13.0% missing data
   1   (0.821) 0.931 0.847 0.795 0.831 0.868 0.844 
   3   (0.179) 0.069 0.153 0.205 0.169 0.132 0.156 

Locus 2263 : 
2 alleles
10.1% missing data
   2   (0.583) 0.513 0.714 0.703 0.616 0.390 0.530 
   3   (0.417) 0.487 0.286 0.297 0.384 0.610 0.470 

Locus 2264 : 
2 alleles
7.2% missing data
   2   (0.883) 0.950 0.952 0.941 0.872 0.900 0.900 
   4   (0.117) 0.050 0.048 0.059 0.128 0.100 0.100 

Locus 2265 : 
2 alleles
10.9% missing data
   2   (0.059) 0.006 0.044 0.091 0.097 0.008 0.013 
   4   (0.941) 0.994 0.956 0.909 0.903 0.992 0.987 

Locus 2266 : 
2 alleles
13.0% missing data
   2   (0.803) 0.927 0.834 0.836 0.807 0.793 0.807 
   3   (0.197) 0.073 0.166 0.164 0.193 0.207 0.193 

Locus 2267 : 
2 alleles
13.0% missing data
   1   (0.489) 0.236 0.485 0.415 0.434 0.495 0.660 
   2   (0.511) 0.764 0.515 0.585 0.566 0.505 0.340 

Locus 2268 : 
2 alleles
4.3% missing data
   1   (0.887) 0.955 0.931 0.934 0.905 0.936 0.881 
   3   (0.113) 0.045 0.069 0.066 0.095 0.064 0.119 

Locus 2269 : 
2 alleles
10.9% missing data
   3   (0.843) 0.779 0.840 0.889 0.907 0.904 0.849 
   4   (0.157) 0.221 0.160 0.111 0.093 0.096 0.151 

Locus 2270 : 
2 alleles
9.4% missing data
   2   (0.143) 0.386 0.076 0.071 0.062 0.090 0.262 
   4   (0.857) 0.614 0.924 0.929 0.938 0.910 0.738 

Locus 2271 : 
2 alleles
2.2% missing data
   1   (0.301) 0.417 0.211 0.249 0.295 0.297 0.295 
   3   (0.699) 0.583 0.789 0.751 0.705 0.703 0.705 

Locus 2272 : 
2 alleles
12.3% missing data
   2   (0.845) 0.951 0.867 0.909 0.799 0.819 0.910 
   4   (0.155) 0.049 0.133 0.091 0.201 0.181 0.090 

Locus 2273 : 
2 alleles
10.1% missing data
   2   (0.139) 0.212 0.077 0.093 0.075 0.138 0.135 
   4   (0.861) 0.788 0.923 0.907 0.925 0.862 0.865 

Locus 2274 : 
2 alleles
5.1% missing data
   4   (0.820) 0.877 0.821 0.862 0.861 0.752 0.849 
   2   (0.180) 0.123 0.179 0.138 0.139 0.248 0.151 

Locus 2275 : 
2 alleles
13.8% missing data
   3   (0.903) 0.965 0.909 0.901 0.919 0.957 0.947 
   1   (0.097) 0.035 0.091 0.099 0.081 0.043 0.053 

Locus 2276 : 
2 alleles
5.8% missing data
   3   (0.903) 0.935 0.941 0.935 0.966 0.921 0.860 
   1   (0.097) 0.065 0.059 0.065 0.034 0.079 0.140 

Locus 2277 : 
2 alleles
2.2% missing data
   1   (0.897) 0.946 0.923 0.927 0.943 0.944 0.883 
   3   (0.103) 0.054 0.077 0.073 0.057 0.056 0.117 

Locus 2278 : 
2 alleles
12.3% missing data
   2   (0.875) 0.906 0.925 0.910 0.893 0.884 0.909 
   4   (0.125) 0.094 0.075 0.090 0.107 0.116 0.091 

Locus 2279 : 
2 alleles
15.9% missing data
   2   (0.733) 0.620 0.713 0.789 0.781 0.809 0.743 
   4   (0.267) 0.380 0.287 0.211 0.219 0.191 0.257 

Locus 2280 : 
2 alleles
6.5% missing data
   2   (0.924) 0.647 0.971 0.972 0.983 0.941 0.923 
   4   (0.076) 0.353 0.029 0.028 0.017 0.059 0.077 

Locus 2281 : 
2 alleles
5.8% missing data
   3   (0.883) 0.908 0.943 0.952 0.941 0.774 0.870 
   1   (0.117) 0.092 0.057 0.048 0.059 0.226 0.130 

Locus 2282 : 
2 alleles
11.6% missing data
   3   (0.929) 0.958 0.977 0.978 0.982 0.905 0.846 
   1   (0.071) 0.042 0.023 0.022 0.018 0.095 0.154 

Locus 2283 : 
2 alleles
16.7% missing data
   1   (0.094) 0.079 0.048 0.043 0.042 0.093 0.124 
   2   (0.906) 0.921 0.952 0.957 0.958 0.907 0.876 

Locus 2284 : 
2 alleles
0.0% missing data
   4   (0.934) 0.975 0.964 0.959 0.974 0.853 0.973 
   2   (0.066) 0.025 0.036 0.041 0.026 0.147 0.027 

Locus 2285 : 
2 alleles
13.0% missing data
   2   (0.908) 0.974 0.887 0.912 0.955 0.968 0.900 
   4   (0.092) 0.026 0.113 0.088 0.045 0.032 0.100 

Locus 2286 : 
2 alleles
10.9% missing data
   1   (0.268) 0.332 0.240 0.236 0.293 0.117 0.263 
   4   (0.732) 0.668 0.760 0.764 0.707 0.883 0.737 

Locus 2287 : 
2 alleles
10.9% missing data
   3   (0.846) 0.952 0.906 0.904 0.879 0.839 0.774 
   1   (0.154) 0.048 0.094 0.096 0.121 0.161 0.226 

Locus 2288 : 
2 alleles
10.9% missing data
   2   (0.759) 0.881 0.780 0.776 0.857 0.689 0.685 
   4   (0.241) 0.119 0.220 0.224 0.143 0.311 0.315 

Locus 2289 : 
2 alleles
16.7% missing data
   4   (0.892) 0.807 0.865 0.937 0.960 0.893 0.929 
   2   (0.108) 0.193 0.135 0.063 0.040 0.107 0.071 

Locus 2290 : 
2 alleles
5.1% missing data
   4   (0.913) 0.880 0.937 0.932 0.932 0.976 0.963 
   2   (0.087) 0.120 0.063 0.068 0.068 0.024 0.037 

Locus 2291 : 
2 alleles
0.7% missing data
   4   (0.911) 0.993 0.913 0.842 0.732 0.991 0.983 
   2   (0.089) 0.007 0.087 0.158 0.268 0.009 0.017 

Locus 2292 : 
2 alleles
0.7% missing data
   1   (0.102) 0.027 0.069 0.057 0.054 0.132 0.095 
   4   (0.898) 0.973 0.931 0.943 0.946 0.868 0.905 

Locus 2293 : 
2 alleles
1.4% missing data
   4   (0.930) 0.979 0.938 0.972 0.977 0.946 0.920 
   2   (0.070) 0.021 0.062 0.028 0.023 0.054 0.080 

Locus 2294 : 
2 alleles
3.6% missing data
   2   (0.861) 0.970 0.885 0.862 0.878 0.941 0.821 
   1   (0.139) 0.030 0.115 0.138 0.122 0.059 0.179 

Locus 2295 : 
2 alleles
18.1% missing data
   4   (0.786) 0.504 0.792 0.800 0.840 0.882 0.818 
   2   (0.214) 0.496 0.208 0.200 0.160 0.118 0.182 

Locus 2296 : 
2 alleles
16.7% missing data
   3   (0.921) 0.983 0.911 0.919 0.923 0.982 0.958 
   4   (0.079) 0.017 0.089 0.081 0.077 0.018 0.042 

Locus 2297 : 
2 alleles
11.6% missing data
   2   (0.276) 0.378 0.201 0.203 0.274 0.292 0.254 
   4   (0.724) 0.622 0.799 0.797 0.726 0.708 0.746 

Locus 2298 : 
2 alleles
16.7% missing data
   2   (0.852) 0.895 0.906 0.909 0.897 0.876 0.807 
   4   (0.148) 0.105 0.094 0.091 0.103 0.124 0.193 

Locus 2299 : 
2 alleles
9.4% missing data
   4   (0.923) 0.988 0.936 0.923 0.899 0.982 0.970 
   2   (0.077) 0.012 0.064 0.077 0.101 0.018 0.030 

Locus 2300 : 
2 alleles
5.1% missing data
   3   (0.739) 0.554 0.808 0.839 0.798 0.537 0.773 
   2   (0.261) 0.446 0.192 0.161 0.202 0.463 0.227 

Locus 2301 : 
2 alleles
2.2% missing data
   1   (0.847) 0.946 0.820 0.860 0.927 0.795 0.850 
   4   (0.153) 0.054 0.180 0.140 0.073 0.205 0.150 

Locus 2302 : 
2 alleles
5.1% missing data
   1   (0.310) 0.158 0.242 0.235 0.182 0.416 0.516 
   3   (0.690) 0.842 0.758 0.765 0.818 0.584 0.484 

Locus 2303 : 
2 alleles
2.9% missing data
   4   (0.822) 0.695 0.882 0.882 0.900 0.764 0.814 
   2   (0.178) 0.305 0.118 0.118 0.100 0.236 0.186 

Locus 2304 : 
2 alleles
14.5% missing data
   2   (0.879) 0.740 0.904 0.909 0.892 0.962 0.927 
   4   (0.121) 0.260 0.096 0.091 0.108 0.038 0.073 

Locus 2305 : 
2 alleles
2.9% missing data
   1   (0.906) 0.972 0.952 0.958 0.944 0.926 0.872 
   3   (0.094) 0.028 0.048 0.042 0.056 0.074 0.128 

Locus 2306 : 
2 alleles
2.2% missing data
   2   (0.925) 0.735 0.946 0.967 0.977 0.957 0.957 
   4   (0.075) 0.265 0.054 0.033 0.023 0.043 0.043 

Locus 2307 : 
2 alleles
8.7% missing data
   1   (0.831) 0.910 0.919 0.930 0.913 0.744 0.625 
   4   (0.169) 0.090 0.081 0.070 0.087 0.256 0.375 

Locus 2308 : 
2 alleles
15.2% missing data
   1   (0.642) 0.406 0.665 0.618 0.660 0.788 0.646 
   3   (0.358) 0.594 0.335 0.382 0.340 0.212 0.354 

Locus 2309 : 
2 alleles
4.3% missing data
   1   (0.452) 0.766 0.457 0.330 0.452 0.417 0.415 
   4   (0.548) 0.234 0.543 0.670 0.548 0.583 0.585 

Locus 2310 : 
2 alleles
3.6% missing data
   1   (0.904) 0.987 0.863 0.841 0.854 0.984 0.974 
   3   (0.096) 0.013 0.137 0.159 0.146 0.016 0.026 

Locus 2311 : 
2 alleles
3.6% missing data
   2   (0.067) 0.005 0.083 0.158 0.123 0.007 0.013 
   4   (0.933) 0.995 0.917 0.842 0.877 0.993 0.987 

Locus 2312 : 
2 alleles
10.1% missing data
   3   (0.326) 0.670 0.460 0.318 0.397 0.146 0.154 
   4   (0.674) 0.330 0.540 0.682 0.603 0.854 0.846 

Locus 2313 : 
2 alleles
13.8% missing data
   1   (0.929) 0.987 0.933 0.942 0.915 0.986 0.968 
   3   (0.071) 0.013 0.067 0.058 0.085 0.014 0.032 

Locus 2314 : 
2 alleles
11.6% missing data
   4   (0.915) 0.982 0.916 0.896 0.932 0.976 0.951 
   2   (0.085) 0.018 0.084 0.104 0.068 0.024 0.049 

Locus 2315 : 
2 alleles
13.8% missing data
   3   (0.893) 0.946 0.919 0.916 0.916 0.900 0.943 
   1   (0.107) 0.054 0.081 0.084 0.084 0.100 0.057 

Locus 2316 : 
2 alleles
8.7% missing data
   1   (0.919) 0.994 0.726 0.854 0.891 0.991 0.983 
   3   (0.081) 0.006 0.274 0.146 0.109 0.009 0.017 

Locus 2317 : 
2 alleles
4.3% missing data
   2   (0.890) 0.937 0.941 0.955 0.952 0.887 0.804 
   4   (0.110) 0.063 0.059 0.045 0.048 0.113 0.196 

Locus 2318 : 
2 alleles
11.6% missing data
   2   (0.089) 0.013 0.102 0.098 0.125 0.019 0.034 
   4   (0.911) 0.987 0.898 0.902 0.875 0.981 0.966 

Locus 2319 : 
2 alleles
5.1% missing data
   2   (0.922) 0.983 0.941 0.934 0.921 0.978 0.958 
   4   (0.078) 0.017 0.059 0.066 0.079 0.022 0.042 

Locus 2320 : 
2 alleles
12.3% missing data
   1   (0.879) 0.971 0.910 0.876 0.896 0.934 0.877 
   3   (0.121) 0.029 0.090 0.124 0.104 0.066 0.123 

Locus 2321 : 
2 alleles
1.4% missing data
   3   (0.933) 0.945 0.973 0.978 0.983 0.822 0.942 
   1   (0.067) 0.055 0.027 0.022 0.017 0.178 0.058 

Locus 2322 : 
2 alleles
10.1% missing data
   3   (0.901) 0.977 0.912 0.937 0.874 0.961 0.943 
   1   (0.099) 0.023 0.088 0.063 0.126 0.039 0.057 

Locus 2323 : 
2 alleles
4.3% missing data
   4   (0.894) 0.965 0.954 0.946 0.903 0.940 0.881 
   3   (0.106) 0.035 0.046 0.054 0.097 0.060 0.119 

Locus 2324 : 
2 alleles
21.7% missing data
   3   (0.744) 0.568 0.738 0.795 0.832 0.715 0.761 
   1   (0.256) 0.432 0.262 0.205 0.168 0.285 0.239 

Locus 2325 : 
2 alleles
13.8% missing data
   3   (0.935) 0.994 0.934 0.914 0.870 0.991 0.985 
   1   (0.065) 0.006 0.066 0.086 0.130 0.009 0.015 

Locus 2326 : 
2 alleles
2.9% missing data
   3   (0.791) 0.827 0.763 0.740 0.735 0.888 0.917 
   4   (0.209) 0.173 0.237 0.260 0.265 0.112 0.083 

Locus 2327 : 
2 alleles
3.6% missing data
   4   (0.717) 0.858 0.745 0.680 0.797 0.674 0.650 
   1   (0.283) 0.142 0.255 0.320 0.203 0.326 0.350 

Locus 2328 : 
2 alleles
12.3% missing data
   2   (0.711) 0.896 0.746 0.676 0.681 0.805 0.681 
   4   (0.289) 0.104 0.254 0.324 0.319 0.195 0.319 

Locus 2329 : 
2 alleles
2.9% missing data
   1   (0.305) 0.386 0.260 0.237 0.369 0.228 0.243 
   3   (0.695) 0.614 0.740 0.763 0.631 0.772 0.757 

Locus 2330 : 
2 alleles
13.0% missing data
   1   (0.883) 0.976 0.923 0.881 0.918 0.907 0.876 
   3   (0.117) 0.024 0.077 0.119 0.082 0.093 0.124 

Locus 2331 : 
2 alleles
10.9% missing data
   4   (0.826) 0.666 0.870 0.863 0.883 0.850 0.859 
   3   (0.174) 0.334 0.130 0.137 0.117 0.150 0.141 

Locus 2332 : 
2 alleles
15.2% missing data
   2   (0.898) 0.913 0.925 0.940 0.953 0.864 0.912 
   4   (0.102) 0.087 0.075 0.060 0.047 0.136 0.088 

Locus 2333 : 
2 alleles
3.6% missing data
   4   (0.891) 0.975 0.867 0.909 0.940 0.950 0.874 
   2   (0.109) 0.025 0.133 0.091 0.060 0.050 0.126 

Locus 2334 : 
2 alleles
2.2% missing data
   1   (0.907) 0.968 0.894 0.944 0.938 0.963 0.923 
   3   (0.093) 0.032 0.106 0.056 0.062 0.037 0.077 

Locus 2335 : 
2 alleles
13.8% missing data
   1   (0.672) 0.824 0.636 0.671 0.690 0.487 0.769 
   4   (0.328) 0.176 0.364 0.329 0.310 0.513 0.231 

Locus 2336 : 
2 alleles
16.7% missing data
   2   (0.485) 0.180 0.591 0.630 0.532 0.337 0.443 
   4   (0.515) 0.820 0.409 0.370 0.468 0.663 0.557 

Locus 2337 : 
2 alleles
5.1% missing data
   4   (0.881) 0.915 0.907 0.927 0.937 0.832 0.896 
   2   (0.119) 0.085 0.093 0.073 0.063 0.168 0.104 

Locus 2338 : 
2 alleles
12.3% missing data
   3   (0.613) 0.561 0.647 0.665 0.626 0.700 0.574 
   1   (0.387) 0.439 0.353 0.335 0.374 0.300 0.426 

Locus 2339 : 
2 alleles
12.3% missing data
   1   (0.079) 0.048 0.034 0.028 0.024 0.182 0.119 
   3   (0.921) 0.952 0.966 0.972 0.976 0.818 0.881 

Locus 2340 : 
2 alleles
2.2% missing data
   2   (0.883) 0.974 0.926 0.912 0.885 0.921 0.890 
   4   (0.117) 0.026 0.074 0.088 0.115 0.079 0.110 

Locus 2341 : 
2 alleles
4.3% missing data
   3   (0.716) 0.845 0.808 0.763 0.761 0.816 0.502 
   1   (0.284) 0.155 0.192 0.237 0.239 0.184 0.498 

Locus 2342 : 
2 alleles
5.1% missing data
   2   (0.633) 0.878 0.689 0.659 0.589 0.515 0.626 
   1   (0.367) 0.122 0.311 0.341 0.411 0.485 0.374 

Locus 2343 : 
2 alleles
5.1% missing data
   1   (0.943) 0.995 0.939 0.949 0.880 0.994 0.988 
   3   (0.057) 0.005 0.061 0.051 0.120 0.006 0.012 

Locus 2344 : 
2 alleles
2.9% missing data
   1   (0.919) 0.753 0.952 0.966 0.973 0.969 0.914 
   3   (0.081) 0.247 0.048 0.034 0.027 0.031 0.086 

Locus 2345 : 
2 alleles
10.1% missing data
   4   (0.917) 0.662 0.955 0.948 0.972 0.959 0.943 
   2   (0.083) 0.338 0.045 0.052 0.028 0.041 0.057 

Locus 2346 : 
2 alleles
15.2% missing data
   1   (0.922) 0.959 0.957 0.952 0.973 0.834 0.940 
   3   (0.078) 0.041 0.043 0.048 0.027 0.166 0.060 

Locus 2347 : 
2 alleles
13.0% missing data
   3   (0.322) 0.152 0.280 0.315 0.297 0.549 0.299 
   1   (0.678) 0.848 0.720 0.685 0.703 0.451 0.701 

Locus 2348 : 
2 alleles
15.2% missing data
   3   (0.901) 0.965 0.947 0.953 0.953 0.924 0.819 
   4   (0.099) 0.035 0.053 0.047 0.047 0.076 0.181 

Locus 2349 : 
2 alleles
14.5% missing data
   3   (0.887) 0.911 0.938 0.942 0.950 0.791 0.876 
   1   (0.113) 0.089 0.062 0.058 0.050 0.209 0.124 

Locus 2350 : 
2 alleles
13.0% missing data
   2   (0.909) 0.928 0.968 0.968 0.964 0.938 0.751 
   4   (0.091) 0.072 0.032 0.032 0.036 0.062 0.249 

Locus 2351 : 
2 alleles
4.3% missing data
   2   (0.785) 0.905 0.828 0.827 0.838 0.830 0.652 
   4   (0.215) 0.095 0.172 0.173 0.162 0.170 0.348 

Locus 2352 : 
2 alleles
15.2% missing data
   3   (0.906) 0.966 0.918 0.899 0.920 0.956 0.959 
   1   (0.094) 0.034 0.082 0.101 0.080 0.044 0.041 

Locus 2353 : 
2 alleles
7.2% missing data
   1   (0.732) 0.866 0.823 0.792 0.820 0.700 0.563 
   3   (0.268) 0.134 0.177 0.208 0.180 0.300 0.437 

Locus 2354 : 
2 alleles
12.3% missing data
   3   (0.527) 0.635 0.521 0.497 0.497 0.497 0.563 
   1   (0.473) 0.365 0.479 0.503 0.503 0.503 0.437 

Locus 2355 : 
2 alleles
11.6% missing data
   3   (0.823) 0.825 0.905 0.905 0.934 0.641 0.665 
   1   (0.177) 0.175 0.095 0.095 0.066 0.359 0.335 

Locus 2356 : 
2 alleles
13.0% missing data
   1   (0.232) 0.225 0.269 0.173 0.172 0.175 0.262 
   4   (0.768) 0.775 0.731 0.827 0.828 0.825 0.738 

Locus 2357 : 
2 alleles
11.6% missing data
   1   (0.862) 0.679 0.874 0.841 0.868 0.944 0.943 
   4   (0.138) 0.321 0.126 0.159 0.132 0.056 0.057 

Locus 2358 : 
2 alleles
10.1% missing data
   1   (0.810) 0.953 0.743 0.680 0.823 0.919 0.863 
   3   (0.190) 0.047 0.257 0.320 0.177 0.081 0.137 

Locus 2359 : 
2 alleles
2.9% missing data
   1   (0.856) 0.946 0.895 0.871 0.840 0.905 0.903 
   4   (0.144) 0.054 0.105 0.129 0.160 0.095 0.097 

Locus 2360 : 
2 alleles
5.1% missing data
   2   (0.654) 0.401 0.661 0.669 0.630 0.787 0.713 
   4   (0.346) 0.599 0.339 0.331 0.370 0.213 0.287 

Locus 2361 : 
2 alleles
6.5% missing data
   2   (0.372) 0.382 0.512 0.457 0.384 0.178 0.281 
   4   (0.628) 0.618 0.488 0.543 0.616 0.822 0.719 

Locus 2362 : 
2 alleles
10.9% missing data
   2   (0.882) 0.632 0.914 0.920 0.965 0.898 0.861 
   4   (0.118) 0.368 0.086 0.080 0.035 0.102 0.139 

Locus 2363 : 
2 alleles
8.0% missing data
   1   (0.589) 0.855 0.531 0.527 0.636 0.624 0.559 
   3   (0.411) 0.145 0.469 0.473 0.364 0.376 0.441 

Locus 2364 : 
2 alleles
3.6% missing data
   2   (0.640) 0.574 0.671 0.665 0.625 0.784 0.609 
   4   (0.360) 0.426 0.329 0.335 0.375 0.216 0.391 

Locus 2365 : 
2 alleles
15.2% missing data
   2   (0.657) 0.512 0.766 0.759 0.641 0.685 0.627 
   4   (0.343) 0.488 0.234 0.241 0.359 0.315 0.373 

Locus 2366 : 
2 alleles
7.2% missing data
   1   (0.119) 0.065 0.089 0.075 0.071 0.124 0.122 
   3   (0.881) 0.935 0.911 0.925 0.929 0.876 0.878 

Locus 2367 : 
2 alleles
4.3% missing data
   4   (0.881) 0.952 0.947 0.923 0.898 0.903 0.875 
   2   (0.119) 0.048 0.053 0.077 0.102 0.097 0.125 

Locus 2368 : 
2 alleles
3.6% missing data
   2   (0.466) 0.280 0.419 0.424 0.462 0.494 0.543 
   3   (0.534) 0.720 0.581 0.576 0.538 0.506 0.457 

Locus 2369 : 
2 alleles
8.0% missing data
   3   (0.634) 0.707 0.613 0.584 0.556 0.770 0.721 
   1   (0.366) 0.293 0.387 0.416 0.444 0.230 0.279 

Locus 2370 : 
2 alleles
6.5% missing data
   4   (0.879) 0.950 0.880 0.895 0.946 0.891 0.865 
   1   (0.121) 0.050 0.120 0.105 0.054 0.109 0.135 

Locus 2371 : 
2 alleles
5.1% missing data
   2   (0.844) 0.965 0.894 0.900 0.857 0.906 0.743 
   4   (0.156) 0.035 0.106 0.100 0.143 0.094 0.257 

Locus 2372 : 
2 alleles
5.8% missing data
   3   (0.815) 0.347 0.795 0.861 0.843 0.918 0.892 
   4   (0.185) 0.653 0.205 0.139 0.157 0.082 0.108 

Locus 2373 : 
2 alleles
2.9% missing data
   3   (0.908) 0.956 0.923 0.934 0.954 0.940 0.917 
   1   (0.092) 0.044 0.077 0.066 0.046 0.060 0.083 

Locus 2374 : 
2 alleles
3.6% missing data
   2   (0.932) 0.995 0.820 0.755 0.927 0.993 0.986 
   4   (0.068) 0.005 0.180 0.245 0.073 0.007 0.014 

Locus 2375 : 
2 alleles
10.1% missing data
   3   (0.731) 0.746 0.727 0.734 0.661 0.851 0.798 
   1   (0.269) 0.254 0.273 0.266 0.339 0.149 0.202 

Locus 2376 : 
2 alleles
4.3% missing data
   1   (0.845) 0.939 0.925 0.923 0.900 0.729 0.787 
   2   (0.155) 0.061 0.075 0.077 0.100 0.271 0.213 

Locus 2377 : 
2 alleles
3.6% missing data
   2   (0.883) 0.942 0.906 0.919 0.970 0.856 0.743 
   4   (0.117) 0.058 0.094 0.081 0.030 0.144 0.257 

Locus 2378 : 
2 alleles
6.5% missing data
   4   (0.883) 0.918 0.892 0.872 0.899 0.924 0.942 
   2   (0.117) 0.082 0.108 0.128 0.101 0.076 0.058 

Locus 2379 : 
2 alleles
8.0% missing data
   2   (0.903) 0.944 0.948 0.942 0.948 0.859 0.909 
   4   (0.097) 0.056 0.052 0.058 0.052 0.141 0.091 

Locus 2380 : 
2 alleles
3.6% missing data
   2   (0.705) 0.869 0.753 0.760 0.750 0.660 0.628 
   3   (0.295) 0.131 0.247 0.240 0.250 0.340 0.372 

Locus 2381 : 
2 alleles
13.0% missing data
   1   (0.907) 0.970 0.902 0.912 0.958 0.940 0.914 
   3   (0.093) 0.030 0.098 0.088 0.042 0.060 0.086 

Locus 2382 : 
2 alleles
11.6% missing data
   2   (0.909) 0.966 0.946 0.930 0.927 0.960 0.913 
   4   (0.091) 0.034 0.054 0.070 0.073 0.040 0.087 

Locus 2383 : 
2 alleles
5.8% missing data
   1   (0.089) 0.015 0.090 0.092 0.103 0.025 0.043 
   3   (0.911) 0.985 0.910 0.908 0.897 0.975 0.957 

Locus 2384 : 
2 alleles
1.4% missing data
   2   (0.894) 0.973 0.879 0.877 0.939 0.955 0.908 
   4   (0.106) 0.027 0.121 0.123 0.061 0.045 0.092 

Locus 2385 : 
2 alleles
3.6% missing data
   4   (0.823) 0.956 0.693 0.784 0.858 0.904 0.873 
   3   (0.177) 0.044 0.307 0.216 0.142 0.096 0.127 

Locus 2386 : 
2 alleles
12.3% missing data
   3   (0.084) 0.029 0.076 0.069 0.045 0.055 0.059 
   4   (0.916) 0.971 0.924 0.931 0.955 0.945 0.941 

Locus 2387 : 
2 alleles
4.3% missing data
   1   (0.120) 0.041 0.114 0.075 0.110 0.063 0.100 
   3   (0.880) 0.959 0.886 0.925 0.890 0.937 0.900 

Locus 2388 : 
2 alleles
12.3% missing data
   1   (0.879) 0.960 0.935 0.919 0.898 0.916 0.857 
   3   (0.121) 0.040 0.065 0.081 0.102 0.084 0.143 

Locus 2389 : 
2 alleles
5.1% missing data
   1   (0.778) 0.930 0.747 0.767 0.835 0.840 0.734 
   3   (0.222) 0.070 0.253 0.233 0.165 0.160 0.266 

Locus 2390 : 
2 alleles
5.1% missing data
   1   (0.860) 0.921 0.902 0.913 0.917 0.884 0.801 
   3   (0.140) 0.079 0.098 0.087 0.083 0.116 0.199 

Locus 2391 : 
2 alleles
4.3% missing data
   4   (0.526) 0.223 0.636 0.568 0.549 0.407 0.540 
   1   (0.474) 0.777 0.364 0.432 0.451 0.593 0.460 

Locus 2392 : 
2 alleles
7.2% missing data
   4   (0.828) 0.735 0.793 0.840 0.895 0.905 0.861 
   2   (0.172) 0.265 0.207 0.160 0.105 0.095 0.139 

Locus 2393 : 
2 alleles
1.4% missing data
   3   (0.903) 0.980 0.910 0.928 0.931 0.948 0.902 
   1   (0.097) 0.020 0.090 0.072 0.069 0.052 0.098 

Locus 2394 : 
2 alleles
3.6% missing data
   3   (0.360) 0.165 0.350 0.350 0.282 0.470 0.433 
   2   (0.640) 0.835 0.650 0.650 0.718 0.530 0.567 

Locus 2395 : 
2 alleles
2.9% missing data
   3   (0.619) 0.365 0.771 0.700 0.635 0.476 0.606 
   1   (0.381) 0.635 0.229 0.300 0.365 0.524 0.394 

Locus 2396 : 
2 alleles
2.2% missing data
   4   (0.953) 0.969 0.992 0.993 0.994 0.854 0.869 
   1   (0.047) 0.031 0.008 0.007 0.006 0.146 0.131 

Locus 2397 : 
2 alleles
13.0% missing data
   2   (0.144) 0.574 0.082 0.077 0.061 0.185 0.145 
   4   (0.856) 0.426 0.918 0.923 0.939 0.815 0.855 

Locus 2398 : 
2 alleles
4.3% missing data
   3   (0.825) 0.909 0.869 0.857 0.831 0.871 0.806 
   1   (0.175) 0.091 0.131 0.143 0.169 0.129 0.194 

Locus 2399 : 
2 alleles
3.6% missing data
   3   (0.816) 0.536 0.825 0.771 0.832 0.944 0.885 
   1   (0.184) 0.464 0.175 0.229 0.168 0.056 0.115 

Locus 2400 : 
2 alleles
10.9% missing data
   3   (0.417) 0.178 0.370 0.410 0.476 0.540 0.380 
   4   (0.583) 0.822 0.630 0.590 0.524 0.460 0.620 

Locus 2401 : 
2 alleles
16.7% missing data
   3   (0.802) 0.924 0.784 0.809 0.870 0.860 0.728 
   1   (0.198) 0.076 0.216 0.191 0.130 0.140 0.272 

Locus 2402 : 
2 alleles
1.4% missing data
   4   (0.909) 0.688 0.971 0.963 0.955 0.937 0.917 
   2   (0.091) 0.312 0.029 0.037 0.045 0.063 0.083 

Locus 2403 : 
2 alleles
8.0% missing data
   1   (0.853) 0.913 0.913 0.920 0.925 0.832 0.734 
   3   (0.147) 0.087 0.087 0.080 0.075 0.168 0.266 

Locus 2404 : 
2 alleles
4.3% missing data
   1   (0.363) 0.160 0.442 0.341 0.239 0.361 0.483 
   3   (0.637) 0.840 0.558 0.659 0.761 0.639 0.517 

Locus 2405 : 
2 alleles
5.1% missing data
   3   (0.866) 0.982 0.835 0.819 0.765 0.972 0.945 
   1   (0.134) 0.018 0.165 0.181 0.235 0.028 0.055 

Locus 2406 : 
2 alleles
6.5% missing data
   4   (0.861) 0.616 0.946 0.942 0.952 0.837 0.744 
   2   (0.139) 0.384 0.054 0.058 0.048 0.163 0.256 

Locus 2407 : 
2 alleles
0.7% missing data
   4   (0.946) 0.945 0.991 0.992 0.994 0.818 0.856 
   2   (0.054) 0.055 0.009 0.008 0.006 0.182 0.144 

Locus 2408 : 
2 alleles
5.1% missing data
   1   (0.279) 0.118 0.329 0.316 0.219 0.249 0.293 
   3   (0.721) 0.882 0.671 0.684 0.781 0.751 0.707 

Locus 2409 : 
2 alleles
13.8% missing data
   1   (0.900) 0.952 0.921 0.882 0.928 0.919 0.952 
   3   (0.100) 0.048 0.079 0.118 0.072 0.081 0.048 

Locus 2410 : 
2 alleles
2.2% missing data
   1   (0.135) 0.438 0.046 0.045 0.043 0.389 0.180 
   4   (0.865) 0.562 0.954 0.955 0.957 0.611 0.820 

Locus 2411 : 
2 alleles
10.1% missing data
   2   (0.880) 0.972 0.936 0.925 0.876 0.931 0.850 
   4   (0.120) 0.028 0.064 0.075 0.124 0.069 0.150 

Locus 2412 : 
2 alleles
13.0% missing data
   2   (0.920) 0.820 0.972 0.962 0.967 0.961 0.920 
   4   (0.080) 0.180 0.028 0.038 0.033 0.039 0.080 

Locus 2413 : 
2 alleles
0.7% missing data
   2   (0.908) 0.975 0.936 0.923 0.944 0.949 0.916 
   4   (0.092) 0.025 0.064 0.077 0.056 0.051 0.084 

Locus 2414 : 
2 alleles
3.6% missing data
   3   (0.914) 0.949 0.949 0.966 0.971 0.927 0.871 
   1   (0.086) 0.051 0.051 0.034 0.029 0.073 0.129 

Locus 2415 : 
2 alleles
10.9% missing data
   3   (0.894) 0.952 0.926 0.937 0.888 0.930 0.938 
   2   (0.106) 0.048 0.074 0.063 0.112 0.070 0.062 

Locus 2416 : 
2 alleles
16.7% missing data
   4   (0.825) 0.946 0.912 0.896 0.773 0.859 0.788 
   1   (0.175) 0.054 0.088 0.104 0.227 0.141 0.212 

Locus 2417 : 
2 alleles
10.9% missing data
   2   (0.905) 0.772 0.934 0.945 0.944 0.955 0.947 
   4   (0.095) 0.228 0.066 0.055 0.056 0.045 0.053 

Locus 2418 : 
2 alleles
5.1% missing data
   2   (0.871) 0.966 0.921 0.916 0.870 0.928 0.859 
   4   (0.129) 0.034 0.079 0.084 0.130 0.072 0.141 

Locus 2419 : 
2 alleles
3.6% missing data
   1   (0.317) 0.391 0.284 0.231 0.262 0.296 0.373 
   3   (0.683) 0.609 0.716 0.769 0.738 0.704 0.627 

Locus 2420 : 
2 alleles
1.4% missing data
   2   (0.919) 0.986 0.955 0.951 0.867 0.980 0.957 
   4   (0.081) 0.014 0.045 0.049 0.133 0.020 0.043 

Locus 2421 : 
2 alleles
11.6% missing data
   2   (0.152) 0.015 0.182 0.339 0.443 0.020 0.034 
   4   (0.848) 0.985 0.818 0.661 0.557 0.980 0.966 

Locus 2422 : 
2 alleles
3.6% missing data
   3   (0.900) 0.874 0.893 0.906 0.933 0.975 0.936 
   2   (0.100) 0.126 0.107 0.094 0.067 0.025 0.064 

Locus 2423 : 
2 alleles
2.2% missing data
   4   (0.884) 0.820 0.900 0.845 0.897 0.972 0.954 
   2   (0.116) 0.180 0.100 0.155 0.103 0.028 0.046 

Locus 2424 : 
2 alleles
3.6% missing data
   1   (0.690) 0.349 0.735 0.807 0.867 0.409 0.597 
   4   (0.310) 0.651 0.265 0.193 0.133 0.591 0.403 

Locus 2425 : 
2 alleles
1.4% missing data
   1   (0.893) 0.941 0.899 0.897 0.964 0.921 0.866 
   3   (0.107) 0.059 0.101 0.103 0.036 0.079 0.134 

Locus 2426 : 
2 alleles
11.6% missing data
   3   (0.855) 0.900 0.816 0.841 0.910 0.918 0.878 
   1   (0.145) 0.100 0.184 0.159 0.090 0.082 0.122 

Locus 2427 : 
2 alleles
10.1% missing data
   1   (0.549) 0.597 0.533 0.482 0.350 0.777 0.699 
   3   (0.451) 0.403 0.467 0.518 0.650 0.223 0.301 

Locus 2428 : 
2 alleles
1.4% missing data
   1   (0.941) 0.995 0.878 0.915 0.919 0.994 0.988 
   3   (0.059) 0.005 0.122 0.085 0.081 0.006 0.012 

Locus 2429 : 
2 alleles
13.8% missing data
   2   (0.908) 0.682 0.947 0.926 0.967 0.953 0.927 
   4   (0.092) 0.318 0.053 0.074 0.033 0.047 0.073 

Locus 2430 : 
2 alleles
14.5% missing data
   2   (0.901) 0.978 0.875 0.913 0.914 0.966 0.934 
   4   (0.099) 0.022 0.125 0.087 0.086 0.034 0.066 

Locus 2431 : 
2 alleles
5.8% missing data
   3   (0.789) 0.906 0.711 0.752 0.887 0.839 0.709 
   1   (0.211) 0.094 0.289 0.248 0.113 0.161 0.291 

Locus 2432 : 
2 alleles
2.2% missing data
   2   (0.851) 0.683 0.823 0.862 0.874 0.957 0.914 
   4   (0.149) 0.317 0.177 0.138 0.126 0.043 0.086 

Locus 2433 : 
2 alleles
2.9% missing data
   4   (0.740) 0.628 0.694 0.754 0.767 0.835 0.805 
   2   (0.260) 0.372 0.306 0.246 0.233 0.165 0.195 

Locus 2434 : 
2 alleles
5.1% missing data
   1   (0.933) 0.958 0.976 0.981 0.981 0.862 0.925 
   2   (0.067) 0.042 0.024 0.019 0.019 0.138 0.075 

Locus 2435 : 
2 alleles
11.6% missing data
   1   (0.902) 0.946 0.940 0.932 0.946 0.938 0.892 
   3   (0.098) 0.054 0.060 0.068 0.054 0.062 0.108 

Locus 2436 : 
2 alleles
15.2% missing data
   2   (0.656) 0.683 0.686 0.598 0.668 0.747 0.638 
   4   (0.344) 0.317 0.314 0.402 0.332 0.253 0.362 

Locus 2437 : 
2 alleles
5.1% missing data
   3   (0.916) 0.950 0.935 0.896 0.948 0.957 0.961 
   1   (0.084) 0.050 0.065 0.104 0.052 0.043 0.039 

Locus 2438 : 
2 alleles
4.3% missing data
   1   (0.794) 0.900 0.742 0.818 0.829 0.758 0.843 
   2   (0.206) 0.100 0.258 0.182 0.171 0.242 0.157 

Locus 2439 : 
2 alleles
2.9% missing data
   1   (0.831) 0.707 0.856 0.837 0.861 0.910 0.889 
   4   (0.169) 0.293 0.144 0.163 0.139 0.090 0.111 

Locus 2440 : 
2 alleles
5.1% missing data
   1   (0.261) 0.085 0.274 0.322 0.262 0.197 0.230 
   3   (0.739) 0.915 0.726 0.678 0.738 0.803 0.770 

Locus 2441 : 
2 alleles
18.1% missing data
   2   (0.354) 0.480 0.253 0.251 0.307 0.459 0.394 
   1   (0.646) 0.520 0.747 0.749 0.693 0.541 0.606 

Locus 2442 : 
2 alleles
2.9% missing data
   1   (0.904) 0.965 0.938 0.944 0.944 0.919 0.912 
   4   (0.096) 0.035 0.062 0.056 0.056 0.081 0.088 

Locus 2443 : 
2 alleles
1.4% missing data
   2   (0.867) 0.965 0.880 0.891 0.846 0.899 0.928 
   4   (0.133) 0.035 0.120 0.109 0.154 0.101 0.072 

Locus 2444 : 
2 alleles
2.9% missing data
   4   (0.418) 0.141 0.457 0.505 0.480 0.426 0.321 
   2   (0.582) 0.859 0.543 0.495 0.520 0.574 0.679 

Locus 2445 : 
2 alleles
17.4% missing data
   4   (0.639) 0.731 0.546 0.626 0.661 0.706 0.675 
   2   (0.361) 0.269 0.454 0.374 0.339 0.294 0.325 

Locus 2446 : 
2 alleles
2.9% missing data
   4   (0.864) 0.970 0.738 0.761 0.893 0.963 0.925 
   2   (0.136) 0.030 0.262 0.239 0.107 0.037 0.075 

Locus 2447 : 
2 alleles
5.8% missing data
   3   (0.912) 0.980 0.914 0.892 0.947 0.978 0.912 
   1   (0.088) 0.020 0.086 0.108 0.053 0.022 0.088 

Locus 2448 : 
2 alleles
5.8% missing data
   1   (0.751) 0.914 0.751 0.765 0.817 0.764 0.689 
   4   (0.249) 0.086 0.249 0.235 0.183 0.236 0.311 

Locus 2449 : 
2 alleles
2.9% missing data
   4   (0.595) 0.820 0.648 0.637 0.532 0.700 0.523 
   1   (0.405) 0.180 0.352 0.363 0.468 0.300 0.477 

Locus 2450 : 
2 alleles
2.2% missing data
   3   (0.559) 0.044 0.893 0.893 0.910 0.059 0.115 
   1   (0.441) 0.956 0.107 0.107 0.090 0.941 0.885 

Locus 2451 : 
2 alleles
14.5% missing data
   2   (0.895) 0.857 0.938 0.950 0.945 0.848 0.908 
   4   (0.105) 0.143 0.062 0.050 0.055 0.152 0.092 

Locus 2452 : 
2 alleles
11.6% missing data
   1   (0.895) 0.966 0.938 0.937 0.943 0.943 0.814 
   3   (0.105) 0.034 0.062 0.063 0.057 0.057 0.186 

Locus 2453 : 
2 alleles
2.2% missing data
   4   (0.909) 0.915 0.895 0.912 0.924 0.983 0.965 
   2   (0.091) 0.085 0.105 0.088 0.076 0.017 0.035 

Locus 2454 : 
2 alleles
8.0% missing data
   1   (0.914) 0.983 0.954 0.956 0.926 0.962 0.906 
   4   (0.086) 0.017 0.046 0.044 0.074 0.038 0.094 

Locus 2455 : 
2 alleles
3.6% missing data
   2   (0.378) 0.535 0.435 0.351 0.252 0.446 0.414 
   1   (0.622) 0.465 0.565 0.649 0.748 0.554 0.586 

Locus 2456 : 
2 alleles
4.3% missing data
   3   (0.827) 0.910 0.906 0.885 0.823 0.686 0.868 
   4   (0.173) 0.090 0.094 0.115 0.177 0.314 0.132 

Locus 2457 : 
2 alleles
9.4% missing data
   2   (0.922) 0.966 0.966 0.966 0.968 0.944 0.846 
   4   (0.078) 0.034 0.034 0.034 0.032 0.056 0.154 

Locus 2458 : 
2 alleles
6.5% missing data
   3   (0.903) 0.953 0.961 0.957 0.931 0.910 0.902 
   4   (0.097) 0.047 0.039 0.043 0.069 0.090 0.098 

Locus 2459 : 
2 alleles
12.3% missing data
   1   (0.197) 0.077 0.191 0.177 0.178 0.144 0.195 
   3   (0.803) 0.923 0.809 0.823 0.822 0.856 0.805 

Locus 2460 : 
2 alleles
3.6% missing data
   2   (0.246) 0.111 0.225 0.191 0.268 0.431 0.160 
   4   (0.754) 0.889 0.775 0.809 0.732 0.569 0.840 

Locus 2461 : 
2 alleles
7.2% missing data
   1   (0.890) 0.639 0.962 0.957 0.964 0.878 0.852 
   3   (0.110) 0.361 0.038 0.043 0.036 0.122 0.148 

Locus 2462 : 
2 alleles
12.3% missing data
   1   (0.955) 0.922 0.992 0.993 0.995 0.957 0.814 
   2   (0.045) 0.078 0.008 0.007 0.005 0.043 0.186 

Locus 2463 : 
2 alleles
4.3% missing data
   3   (0.892) 0.926 0.932 0.923 0.959 0.847 0.862 
   1   (0.108) 0.074 0.068 0.077 0.041 0.153 0.138 

Locus 2464 : 
2 alleles
6.5% missing data
   4   (0.798) 0.924 0.747 0.773 0.834 0.787 0.864 
   2   (0.202) 0.076 0.253 0.227 0.166 0.213 0.136 

Locus 2465 : 
2 alleles
10.9% missing data
   2   (0.634) 0.488 0.698 0.666 0.745 0.460 0.574 
   4   (0.366) 0.512 0.302 0.334 0.255 0.540 0.426 

Locus 2466 : 
2 alleles
8.0% missing data
   4   (0.872) 0.937 0.857 0.833 0.949 0.904 0.816 
   2   (0.128) 0.063 0.143 0.167 0.051 0.096 0.184 

Locus 2467 : 
2 alleles
15.2% missing data
   3   (0.879) 0.866 0.921 0.933 0.920 0.854 0.898 
   1   (0.121) 0.134 0.079 0.067 0.080 0.146 0.102 

Locus 2468 : 
2 alleles
18.1% missing data
   4   (0.687) 0.772 0.799 0.816 0.803 0.317 0.565 
   2   (0.313) 0.228 0.201 0.184 0.197 0.683 0.435 

Locus 2469 : 
2 alleles
19.6% missing data
   1   (0.185) 0.187 0.220 0.163 0.123 0.131 0.196 
   3   (0.815) 0.813 0.780 0.837 0.877 0.869 0.804 

Locus 2470 : 
2 alleles
11.6% missing data
   2   (0.144) 0.310 0.103 0.110 0.119 0.060 0.111 
   4   (0.856) 0.690 0.897 0.890 0.881 0.940 0.889 

Locus 2471 : 
2 alleles
10.9% missing data
   1   (0.857) 0.957 0.757 0.848 0.902 0.932 0.899 
   3   (0.143) 0.043 0.243 0.152 0.098 0.068 0.101 

Locus 2472 : 
2 alleles
15.2% missing data
   1   (0.911) 0.973 0.948 0.930 0.936 0.948 0.916 
   3   (0.089) 0.027 0.052 0.070 0.064 0.052 0.084 

Locus 2473 : 
2 alleles
2.9% missing data
   3   (0.832) 0.703 0.866 0.868 0.833 0.944 0.861 
   2   (0.168) 0.297 0.134 0.132 0.167 0.056 0.139 

Locus 2474 : 
2 alleles
10.1% missing data
   4   (0.325) 0.203 0.252 0.259 0.333 0.485 0.316 
   1   (0.675) 0.797 0.748 0.741 0.667 0.515 0.684 

Locus 2475 : 
2 alleles
1.4% missing data
   3   (0.669) 0.384 0.554 0.610 0.630 0.895 0.771 
   1   (0.331) 0.616 0.446 0.390 0.370 0.105 0.229 

Locus 2476 : 
2 alleles
2.9% missing data
   1   (0.900) 0.974 0.957 0.952 0.922 0.906 0.887 
   2   (0.100) 0.026 0.043 0.048 0.078 0.094 0.113 

Locus 2477 : 
2 alleles
2.9% missing data
   1   (0.327) 0.149 0.257 0.275 0.359 0.314 0.375 
   3   (0.673) 0.851 0.743 0.725 0.641 0.686 0.625 

Locus 2478 : 
2 alleles
5.1% missing data
   4   (0.763) 0.928 0.822 0.784 0.783 0.855 0.621 
   1   (0.237) 0.072 0.178 0.216 0.217 0.145 0.379 

Locus 2479 : 
2 alleles
0.7% missing data
   4   (0.925) 0.978 0.946 0.966 0.976 0.929 0.904 
   2   (0.075) 0.022 0.054 0.034 0.024 0.071 0.096 

Locus 2480 : 
2 alleles
5.8% missing data
   2   (0.589) 0.342 0.663 0.681 0.657 0.619 0.510 
   4   (0.411) 0.658 0.337 0.319 0.343 0.381 0.490 

Locus 2481 : 
2 alleles
4.3% missing data
   1   (0.089) 0.023 0.061 0.059 0.157 0.025 0.032 
   3   (0.911) 0.977 0.939 0.941 0.843 0.975 0.968 

Locus 2482 : 
2 alleles
10.9% missing data
   2   (0.885) 0.983 0.830 0.847 0.870 0.966 0.945 
   4   (0.115) 0.017 0.170 0.153 0.130 0.034 0.055 

Locus 2483 : 
2 alleles
3.6% missing data
   2   (0.912) 0.945 0.946 0.937 0.968 0.913 0.906 
   1   (0.088) 0.055 0.054 0.063 0.032 0.087 0.094 

Locus 2484 : 
2 alleles
1.4% missing data
   1   (0.228) 0.067 0.216 0.165 0.259 0.110 0.300 
   4   (0.772) 0.933 0.784 0.835 0.741 0.890 0.700 

Locus 2485 : 
2 alleles
4.3% missing data
   2   (0.934) 0.914 0.985 0.986 0.985 0.897 0.872 
   4   (0.066) 0.086 0.015 0.014 0.015 0.103 0.128 

Locus 2486 : 
2 alleles
14.5% missing data
   2   (0.794) 0.772 0.855 0.823 0.808 0.894 0.780 
   4   (0.206) 0.228 0.145 0.177 0.192 0.106 0.220 

Locus 2487 : 
2 alleles
11.6% missing data
   3   (0.896) 0.952 0.940 0.938 0.933 0.885 0.913 
   1   (0.104) 0.048 0.060 0.062 0.067 0.115 0.087 

Locus 2488 : 
2 alleles
13.0% missing data
   3   (0.916) 0.987 0.861 0.893 0.919 0.983 0.966 
   1   (0.084) 0.013 0.139 0.107 0.081 0.017 0.034 

Locus 2489 : 
2 alleles
3.6% missing data
   1   (0.733) 0.750 0.739 0.796 0.772 0.786 0.724 
   4   (0.267) 0.250 0.261 0.204 0.228 0.214 0.276 

Locus 2490 : 
2 alleles
11.6% missing data
   1   (0.940) 0.994 0.939 0.902 0.912 0.992 0.986 
   4   (0.060) 0.006 0.061 0.098 0.088 0.008 0.014 

Locus 2491 : 
2 alleles
1.4% missing data
   3   (0.917) 0.982 0.925 0.924 0.927 0.974 0.946 
   4   (0.083) 0.018 0.075 0.076 0.073 0.026 0.054 

Locus 2492 : 
2 alleles
2.2% missing data
   1   (0.906) 0.957 0.948 0.924 0.950 0.938 0.888 
   3   (0.094) 0.043 0.052 0.076 0.050 0.062 0.112 

Locus 2493 : 
2 alleles
14.5% missing data
   3   (0.829) 0.933 0.888 0.901 0.889 0.882 0.629 
   1   (0.171) 0.067 0.112 0.099 0.111 0.118 0.371 

Locus 2494 : 
2 alleles
14.5% missing data
   1   (0.875) 0.951 0.828 0.901 0.941 0.922 0.844 
   2   (0.125) 0.049 0.172 0.099 0.059 0.078 0.156 

Locus 2495 : 
2 alleles
2.2% missing data
   4   (0.913) 0.963 0.970 0.964 0.956 0.845 0.902 
   1   (0.087) 0.037 0.030 0.036 0.044 0.155 0.098 

Locus 2496 : 
2 alleles
6.5% missing data
   1   (0.134) 0.038 0.146 0.146 0.130 0.074 0.085 
   3   (0.866) 0.962 0.854 0.854 0.870 0.926 0.915 

Locus 2497 : 
2 alleles
14.5% missing data
   4   (0.878) 0.747 0.919 0.917 0.942 0.937 0.861 
   2   (0.122) 0.253 0.081 0.083 0.058 0.063 0.139 

Locus 2498 : 
2 alleles
3.6% missing data
   3   (0.931) 0.990 0.958 0.933 0.894 0.988 0.973 
   1   (0.069) 0.010 0.042 0.067 0.106 0.012 0.027 

Locus 2499 : 
2 alleles
0.0% missing data
   2   (0.924) 0.953 0.979 0.979 0.979 0.933 0.777 
   3   (0.076) 0.047 0.021 0.021 0.021 0.067 0.223 

Locus 2500 : 
2 alleles
15.2% missing data
   4   (0.715) 0.671 0.742 0.775 0.862 0.510 0.624 
   1   (0.285) 0.329 0.258 0.225 0.138 0.490 0.376 

Locus 2501 : 
2 alleles
10.9% missing data
   2   (0.894) 0.955 0.891 0.890 0.928 0.952 0.915 
   4   (0.106) 0.045 0.109 0.110 0.072 0.048 0.085 

Locus 2502 : 
2 alleles
15.2% missing data
   2   (0.911) 0.943 0.924 0.923 0.943 0.947 0.952 
   4   (0.089) 0.057 0.076 0.077 0.057 0.053 0.048 

Locus 2503 : 
2 alleles
2.2% missing data
   2   (0.811) 0.349 0.911 0.887 0.859 0.820 0.822 
   4   (0.189) 0.651 0.089 0.113 0.141 0.180 0.178 

Locus 2504 : 
2 alleles
11.6% missing data
   4   (0.914) 0.973 0.902 0.921 0.937 0.938 0.972 
   2   (0.086) 0.027 0.098 0.079 0.063 0.062 0.028 

Locus 2505 : 
2 alleles
2.9% missing data
   2   (0.816) 0.936 0.872 0.880 0.804 0.782 0.830 
   1   (0.184) 0.064 0.128 0.120 0.196 0.218 0.170 

Locus 2506 : 
2 alleles
6.5% missing data
   3   (0.857) 0.937 0.885 0.850 0.871 0.895 0.890 
   1   (0.143) 0.063 0.115 0.150 0.129 0.105 0.110 

Locus 2507 : 
2 alleles
2.2% missing data
   2   (0.855) 0.898 0.920 0.920 0.951 0.684 0.731 
   4   (0.145) 0.102 0.080 0.080 0.049 0.316 0.269 

Locus 2508 : 
2 alleles
2.9% missing data
   4   (0.903) 0.973 0.896 0.945 0.936 0.948 0.909 
   2   (0.097) 0.027 0.104 0.055 0.064 0.052 0.091 

Locus 2509 : 
2 alleles
4.3% missing data
   4   (0.900) 0.629 0.962 0.943 0.955 0.918 0.920 
   2   (0.100) 0.371 0.038 0.057 0.045 0.082 0.080 

Locus 2510 : 
2 alleles
14.5% missing data
   3   (0.425) 0.221 0.432 0.372 0.470 0.349 0.461 
   2   (0.575) 0.779 0.568 0.628 0.530 0.651 0.539 

Locus 2511 : 
2 alleles
15.2% missing data
   1   (0.874) 0.947 0.917 0.905 0.906 0.912 0.866 
   3   (0.126) 0.053 0.083 0.095 0.094 0.088 0.134 

Locus 2512 : 
2 alleles
4.3% missing data
   2   (0.771) 0.941 0.818 0.781 0.745 0.876 0.694 
   4   (0.229) 0.059 0.182 0.219 0.255 0.124 0.306 

Locus 2513 : 
2 alleles
2.9% missing data
   1   (0.134) 0.031 0.091 0.106 0.196 0.041 0.119 
   3   (0.866) 0.969 0.909 0.894 0.804 0.959 0.881 

Locus 2514 : 
2 alleles
6.5% missing data
   1   (0.167) 0.036 0.183 0.154 0.149 0.076 0.216 
   3   (0.833) 0.964 0.817 0.846 0.851 0.924 0.784 

Locus 2515 : 
2 alleles
12.3% missing data
   3   (0.508) 0.137 0.640 0.618 0.647 0.300 0.426 
   2   (0.492) 0.863 0.360 0.382 0.353 0.700 0.574 

Locus 2516 : 
2 alleles
7.2% missing data
   2   (0.681) 0.513 0.761 0.776 0.809 0.498 0.584 
   4   (0.319) 0.487 0.239 0.224 0.191 0.502 0.416 

Locus 2517 : 
2 alleles
13.8% missing data
   4   (0.577) 0.466 0.731 0.690 0.564 0.554 0.482 
   3   (0.423) 0.534 0.269 0.310 0.436 0.446 0.518 

Locus 2518 : 
2 alleles
5.1% missing data
   2   (0.676) 0.609 0.689 0.742 0.704 0.760 0.641 
   4   (0.324) 0.391 0.311 0.258 0.296 0.240 0.359 

Locus 2519 : 
2 alleles
10.1% missing data
   4   (0.423) 0.677 0.351 0.396 0.456 0.340 0.411 
   2   (0.577) 0.323 0.649 0.604 0.544 0.660 0.589 

Locus 2520 : 
2 alleles
11.6% missing data
   1   (0.886) 0.920 0.946 0.949 0.954 0.780 0.839 
   3   (0.114) 0.080 0.054 0.051 0.046 0.220 0.161 

Locus 2521 : 
2 alleles
4.3% missing data
   2   (0.899) 0.969 0.946 0.937 0.901 0.918 0.939 
   4   (0.101) 0.031 0.054 0.063 0.099 0.082 0.061 

Locus 2522 : 
2 alleles
4.3% missing data
   4   (0.843) 0.730 0.865 0.860 0.860 0.926 0.898 
   2   (0.157) 0.270 0.135 0.140 0.140 0.074 0.102 

Locus 2523 : 
2 alleles
13.8% missing data
   4   (0.899) 0.956 0.936 0.943 0.912 0.945 0.905 
   3   (0.101) 0.044 0.064 0.057 0.088 0.055 0.095 

Locus 2524 : 
2 alleles
13.0% missing data
   1   (0.058) 0.006 0.088 0.138 0.070 0.007 0.013 
   3   (0.942) 0.994 0.912 0.862 0.930 0.993 0.987 

Locus 2525 : 
2 alleles
12.3% missing data
   2   (0.879) 0.971 0.909 0.910 0.861 0.951 0.884 
   4   (0.121) 0.029 0.091 0.090 0.139 0.049 0.116 

Locus 2526 : 
2 alleles
6.5% missing data
   2   (0.800) 0.928 0.809 0.818 0.808 0.865 0.792 
   3   (0.200) 0.072 0.191 0.182 0.192 0.135 0.208 

Locus 2527 : 
2 alleles
15.9% missing data
   1   (0.916) 0.966 0.955 0.947 0.946 0.966 0.888 
   4   (0.084) 0.034 0.045 0.053 0.054 0.034 0.112 

Locus 2528 : 
2 alleles
3.6% missing data
   3   (0.913) 0.986 0.914 0.927 0.888 0.977 0.960 
   1   (0.087) 0.014 0.086 0.073 0.112 0.023 0.040 

Locus 2529 : 
2 alleles
5.1% missing data
   1   (0.699) 0.920 0.715 0.691 0.662 0.840 0.601 
   2   (0.301) 0.080 0.285 0.309 0.338 0.160 0.399 

Locus 2530 : 
2 alleles
5.8% missing data
   2   (0.792) 0.930 0.769 0.742 0.799 0.849 0.825 
   4   (0.208) 0.070 0.231 0.258 0.201 0.151 0.175 

Locus 2531 : 
2 alleles
8.0% missing data
   1   (0.695) 0.491 0.787 0.806 0.802 0.679 0.547 
   3   (0.305) 0.509 0.213 0.194 0.198 0.321 0.453 

Locus 2532 : 
2 alleles
17.4% missing data
   3   (0.894) 0.949 0.945 0.938 0.912 0.833 0.921 
   4   (0.106) 0.051 0.055 0.062 0.088 0.167 0.079 

Locus 2533 : 
2 alleles
13.8% missing data
   3   (0.422) 0.491 0.416 0.390 0.309 0.631 0.428 
   1   (0.578) 0.509 0.584 0.610 0.691 0.369 0.572 

Locus 2534 : 
2 alleles
14.5% missing data
   4   (0.887) 0.952 0.941 0.950 0.955 0.828 0.803 
   2   (0.113) 0.048 0.059 0.050 0.045 0.172 0.197 

Locus 2535 : 
2 alleles
2.9% missing data
   3   (0.819) 0.691 0.835 0.820 0.858 0.899 0.867 
   2   (0.181) 0.309 0.165 0.180 0.142 0.101 0.133 

Locus 2536 : 
2 alleles
15.2% missing data
   4   (0.785) 0.778 0.824 0.855 0.867 0.766 0.700 
   2   (0.215) 0.222 0.176 0.145 0.133 0.234 0.300 

Locus 2537 : 
2 alleles
10.9% missing data
   4   (0.656) 0.544 0.672 0.673 0.670 0.688 0.701 
   2   (0.344) 0.456 0.328 0.327 0.330 0.312 0.299 

Locus 2538 : 
2 alleles
3.6% missing data
   2   (0.802) 0.923 0.826 0.876 0.809 0.864 0.766 
   4   (0.198) 0.077 0.174 0.124 0.191 0.136 0.234 

Locus 2539 : 
2 alleles
2.9% missing data
   3   (0.867) 0.944 0.901 0.889 0.912 0.859 0.882 
   1   (0.133) 0.056 0.099 0.111 0.088 0.141 0.118 

Locus 2540 : 
2 alleles
14.5% missing data
   4   (0.180) 0.067 0.131 0.171 0.191 0.146 0.173 
   3   (0.820) 0.933 0.869 0.829 0.809 0.854 0.827 

Locus 2541 : 
2 alleles
0.7% missing data
   3   (0.150) 0.056 0.203 0.193 0.103 0.096 0.118 
   4   (0.850) 0.944 0.797 0.807 0.897 0.904 0.882 

Locus 2542 : 
2 alleles
2.9% missing data
   1   (0.922) 0.983 0.875 0.935 0.942 0.979 0.968 
   3   (0.078) 0.017 0.125 0.065 0.058 0.021 0.032 

Locus 2543 : 
2 alleles
18.8% missing data
   3   (0.763) 0.736 0.788 0.801 0.790 0.799 0.777 
   1   (0.237) 0.264 0.212 0.199 0.210 0.201 0.223 

Locus 2544 : 
2 alleles
11.6% missing data
   4   (0.916) 0.971 0.962 0.955 0.943 0.944 0.918 
   2   (0.084) 0.029 0.038 0.045 0.057 0.056 0.082 

Locus 2545 : 
2 alleles
12.3% missing data
   4   (0.269) 0.098 0.311 0.342 0.389 0.114 0.171 
   2   (0.731) 0.902 0.689 0.658 0.611 0.886 0.829 

Locus 2546 : 
2 alleles
13.8% missing data
   2   (0.545) 0.089 0.759 0.740 0.758 0.215 0.328 
   3   (0.455) 0.911 0.241 0.260 0.242 0.785 0.672 

Locus 2547 : 
2 alleles
9.4% missing data
   1   (0.455) 0.446 0.479 0.429 0.452 0.468 0.434 
   4   (0.545) 0.554 0.521 0.571 0.548 0.532 0.566 

Locus 2548 : 
2 alleles
10.9% missing data
   4   (0.242) 0.117 0.137 0.178 0.228 0.281 0.331 
   2   (0.758) 0.883 0.863 0.822 0.772 0.719 0.669 

Locus 2549 : 
2 alleles
2.9% missing data
   4   (0.865) 0.952 0.908 0.898 0.895 0.935 0.817 
   1   (0.135) 0.048 0.092 0.102 0.105 0.065 0.183 

Locus 2550 : 
2 alleles
5.8% missing data
   4   (0.681) 0.676 0.645 0.704 0.702 0.839 0.629 
   1   (0.319) 0.324 0.355 0.296 0.298 0.161 0.371 

Locus 2551 : 
2 alleles
11.6% missing data
   1   (0.929) 0.992 0.720 0.821 0.951 0.991 0.982 
   3   (0.071) 0.008 0.280 0.179 0.049 0.009 0.018 

Locus 2552 : 
2 alleles
3.6% missing data
   4   (0.679) 0.837 0.730 0.702 0.743 0.551 0.620 
   3   (0.321) 0.163 0.270 0.298 0.257 0.449 0.380 

Locus 2553 : 
2 alleles
8.0% missing data
   2   (0.903) 0.772 0.906 0.875 0.915 0.982 0.971 
   4   (0.097) 0.228 0.094 0.125 0.085 0.018 0.029 

Locus 2554 : 
2 alleles
7.2% missing data
   3   (0.795) 0.679 0.850 0.856 0.843 0.847 0.787 
   2   (0.205) 0.321 0.150 0.144 0.157 0.153 0.213 

Locus 2555 : 
2 alleles
1.4% missing data
   3   (0.904) 0.769 0.946 0.949 0.960 0.958 0.899 
   1   (0.096) 0.231 0.054 0.051 0.040 0.042 0.101 

Locus 2556 : 
2 alleles
2.9% missing data
   3   (0.897) 0.953 0.947 0.955 0.953 0.922 0.795 
   1   (0.103) 0.047 0.053 0.045 0.047 0.078 0.205 

Locus 2557 : 
2 alleles
13.8% missing data
   2   (0.402) 0.151 0.501 0.524 0.498 0.308 0.267 
   3   (0.598) 0.849 0.499 0.476 0.502 0.692 0.733 

Locus 2558 : 
2 alleles
11.6% missing data
   4   (0.932) 0.987 0.963 0.957 0.904 0.982 0.973 
   2   (0.068) 0.013 0.037 0.043 0.096 0.018 0.027 

Locus 2559 : 
2 alleles
12.3% missing data
   1   (0.914) 0.985 0.757 0.870 0.937 0.985 0.962 
   3   (0.086) 0.015 0.243 0.130 0.063 0.015 0.038 

Locus 2560 : 
2 alleles
13.0% missing data
   1   (0.873) 0.966 0.846 0.851 0.892 0.948 0.891 
   3   (0.127) 0.034 0.154 0.149 0.108 0.052 0.109 

Locus 2561 : 
2 alleles
13.0% missing data
   3   (0.602) 0.845 0.592 0.549 0.537 0.419 0.713 
   1   (0.398) 0.155 0.408 0.451 0.463 0.581 0.287 

Locus 2562 : 
2 alleles
3.6% missing data
   2   (0.907) 0.978 0.868 0.903 0.952 0.966 0.905 
   4   (0.093) 0.022 0.132 0.097 0.048 0.034 0.095 

Locus 2563 : 
2 alleles
13.8% missing data
   3   (0.678) 0.766 0.637 0.688 0.665 0.735 0.732 
   1   (0.322) 0.234 0.363 0.312 0.335 0.265 0.268 

Locus 2564 : 
2 alleles
12.3% missing data
   4   (0.766) 0.665 0.681 0.789 0.847 0.872 0.751 
   2   (0.234) 0.335 0.319 0.211 0.153 0.128 0.249 

Locus 2565 : 
2 alleles
7.2% missing data
   2   (0.909) 0.960 0.914 0.934 0.962 0.958 0.891 
   4   (0.091) 0.040 0.086 0.066 0.038 0.042 0.109 

Locus 2566 : 
2 alleles
14.5% missing data
   1   (0.889) 0.968 0.922 0.937 0.913 0.914 0.879 
   3   (0.111) 0.032 0.078 0.063 0.087 0.086 0.121 

Locus 2567 : 
2 alleles
15.9% missing data
   1   (0.183) 0.271 0.130 0.116 0.152 0.099 0.220 
   3   (0.817) 0.729 0.870 0.884 0.848 0.901 0.780 

Locus 2568 : 
2 alleles
2.9% missing data
   3   (0.918) 0.984 0.949 0.913 0.926 0.972 0.947 
   1   (0.082) 0.016 0.051 0.087 0.074 0.028 0.053 

Locus 2569 : 
2 alleles
12.3% missing data
   4   (0.817) 0.750 0.740 0.845 0.898 0.920 0.778 
   2   (0.183) 0.250 0.260 0.155 0.102 0.080 0.222 

Locus 2570 : 
2 alleles
1.4% missing data
   2   (0.916) 0.987 0.876 0.900 0.928 0.983 0.952 
   1   (0.084) 0.013 0.124 0.100 0.072 0.017 0.048 

Locus 2571 : 
2 alleles
15.2% missing data
   4   (0.892) 0.956 0.937 0.936 0.939 0.911 0.849 
   2   (0.108) 0.044 0.063 0.064 0.061 0.089 0.151 

Locus 2572 : 
2 alleles
2.9% missing data
   4   (0.870) 0.957 0.909 0.932 0.941 0.862 0.747 
   2   (0.130) 0.043 0.091 0.068 0.059 0.138 0.253 

Locus 2573 : 
2 alleles
13.8% missing data
   4   (0.899) 0.984 0.794 0.853 0.899 0.977 0.962 
   2   (0.101) 0.016 0.206 0.147 0.101 0.023 0.038 

Locus 2574 : 
2 alleles
1.4% missing data
   3   (0.913) 0.972 0.938 0.930 0.920 0.959 0.954 
   1   (0.087) 0.028 0.062 0.070 0.080 0.041 0.046 

Locus 2575 : 
2 alleles
5.8% missing data
   1   (0.580) 0.844 0.694 0.635 0.475 0.731 0.466 
   3   (0.420) 0.156 0.306 0.365 0.525 0.269 0.534 

Locus 2576 : 
2 alleles
14.5% missing data
   1   (0.904) 0.916 0.951 0.957 0.971 0.808 0.855 
   3   (0.096) 0.084 0.049 0.043 0.029 0.192 0.145 

Locus 2577 : 
2 alleles
15.2% missing data
   1   (0.685) 0.818 0.609 0.683 0.785 0.708 0.615 
   3   (0.315) 0.182 0.391 0.317 0.215 0.292 0.385 

Locus 2578 : 
2 alleles
12.3% missing data
   3   (0.916) 0.976 0.938 0.937 0.936 0.964 0.937 
   1   (0.084) 0.024 0.062 0.063 0.064 0.036 0.063 

Locus 2579 : 
2 alleles
8.7% missing data
   2   (0.874) 0.934 0.917 0.918 0.941 0.853 0.831 
   4   (0.126) 0.066 0.083 0.082 0.059 0.147 0.169 

Locus 2580 : 
2 alleles
11.6% missing data
   2   (0.916) 0.981 0.949 0.947 0.919 0.960 0.942 
   3   (0.084) 0.019 0.051 0.053 0.081 0.040 0.058 

Locus 2581 : 
2 alleles
18.1% missing data
   2   (0.706) 0.588 0.706 0.712 0.761 0.636 0.775 
   4   (0.294) 0.412 0.294 0.288 0.239 0.364 0.225 

Locus 2582 : 
2 alleles
14.5% missing data
   2   (0.359) 0.473 0.334 0.331 0.441 0.290 0.257 
   4   (0.641) 0.527 0.666 0.669 0.559 0.710 0.743 

Locus 2583 : 
2 alleles
10.9% missing data
   3   (0.875) 0.959 0.930 0.937 0.914 0.831 0.845 
   4   (0.125) 0.041 0.070 0.063 0.086 0.169 0.155 

Locus 2584 : 
2 alleles
2.2% missing data
   4   (0.912) 0.981 0.953 0.958 0.943 0.970 0.820 
   2   (0.088) 0.019 0.047 0.042 0.057 0.030 0.180 

Locus 2585 : 
2 alleles
13.0% missing data
   2   (0.908) 0.976 0.940 0.913 0.914 0.970 0.928 
   4   (0.092) 0.024 0.060 0.087 0.086 0.030 0.072 

Locus 2586 : 
2 alleles
10.9% missing data
   2   (0.844) 0.951 0.881 0.875 0.879 0.907 0.787 
   4   (0.156) 0.049 0.119 0.125 0.121 0.093 0.213 

Locus 2587 : 
2 alleles
5.8% missing data
   1   (0.837) 0.869 0.852 0.816 0.892 0.831 0.878 
   4   (0.163) 0.131 0.148 0.184 0.108 0.169 0.122 

Locus 2588 : 
2 alleles
6.5% missing data
   2   (0.880) 0.968 0.894 0.925 0.927 0.911 0.844 
   3   (0.120) 0.032 0.106 0.075 0.073 0.089 0.156 

Locus 2589 : 
2 alleles
6.5% missing data
   4   (0.742) 0.922 0.742 0.775 0.726 0.874 0.648 
   2   (0.258) 0.078 0.258 0.225 0.274 0.126 0.352 

Locus 2590 : 
2 alleles
4.3% missing data
   1   (0.848) 0.686 0.889 0.886 0.903 0.901 0.873 
   4   (0.152) 0.314 0.111 0.114 0.097 0.099 0.127 

Locus 2591 : 
2 alleles
13.8% missing data
   2   (0.808) 0.876 0.832 0.823 0.860 0.827 0.768 
   4   (0.192) 0.124 0.168 0.177 0.140 0.173 0.232 

Locus 2592 : 
2 alleles
12.3% missing data
   2   (0.910) 0.977 0.925 0.951 0.905 0.968 0.932 
   3   (0.090) 0.023 0.075 0.049 0.095 0.032 0.068 

Locus 2593 : 
2 alleles
15.9% missing data
   1   (0.781) 0.705 0.801 0.808 0.691 0.863 0.896 
   2   (0.219) 0.295 0.199 0.192 0.309 0.137 0.104 

Locus 2594 : 
2 alleles
13.0% missing data
   3   (0.905) 0.958 0.939 0.941 0.931 0.953 0.906 
   1   (0.095) 0.042 0.061 0.059 0.069 0.047 0.094 

Locus 2595 : 
2 alleles
3.6% missing data
   1   (0.894) 0.956 0.807 0.887 0.941 0.957 0.932 
   4   (0.106) 0.044 0.193 0.113 0.059 0.043 0.068 

Locus 2596 : 
2 alleles
13.0% missing data
   4   (0.891) 0.963 0.926 0.922 0.932 0.942 0.849 
   2   (0.109) 0.037 0.074 0.078 0.068 0.058 0.151 

Locus 2597 : 
2 alleles
12.3% missing data
   3   (0.941) 0.994 0.936 0.947 0.888 0.992 0.987 
   2   (0.059) 0.006 0.064 0.053 0.112 0.008 0.013 

Locus 2598 : 
2 alleles
4.3% missing data
   4   (0.861) 0.698 0.931 0.942 0.927 0.872 0.793 
   2   (0.139) 0.302 0.069 0.058 0.073 0.128 0.207 

Locus 2599 : 
2 alleles
3.6% missing data
   4   (0.920) 0.990 0.918 0.925 0.870 0.987 0.970 
   3   (0.080) 0.010 0.082 0.075 0.130 0.013 0.030 

Locus 2600 : 
2 alleles
14.5% missing data
   1   (0.900) 0.978 0.907 0.928 0.918 0.952 0.909 
   3   (0.100) 0.022 0.093 0.072 0.082 0.048 0.091 

Locus 2601 : 
2 alleles
1.4% missing data
   1   (0.093) 0.245 0.129 0.082 0.040 0.039 0.031 
   3   (0.907) 0.755 0.871 0.918 0.960 0.961 0.969 

Locus 2602 : 
2 alleles
0.7% missing data
   4   (0.117) 0.009 0.177 0.212 0.339 0.012 0.023 
   2   (0.883) 0.991 0.823 0.788 0.661 0.988 0.977 

Locus 2603 : 
2 alleles
10.9% missing data
   4   (0.890) 0.958 0.822 0.826 0.943 0.949 0.918 
   2   (0.110) 0.042 0.178 0.174 0.057 0.051 0.082 

Locus 2604 : 
2 alleles
4.3% missing data
   3   (0.911) 0.497 0.959 0.955 0.954 0.972 0.936 
   1   (0.089) 0.503 0.041 0.045 0.046 0.028 0.064 

Locus 2605 : 
2 alleles
4.3% missing data
   2   (0.074) 0.009 0.120 0.095 0.064 0.014 0.030 
   4   (0.926) 0.991 0.880 0.905 0.936 0.986 0.970 

Locus 2606 : 
2 alleles
4.3% missing data
   4   (0.246) 0.070 0.377 0.349 0.220 0.106 0.230 
   2   (0.754) 0.930 0.623 0.651 0.780 0.894 0.770 

Locus 2607 : 
2 alleles
11.6% missing data
   1   (0.744) 0.869 0.788 0.804 0.766 0.547 0.767 
   4   (0.256) 0.131 0.212 0.196 0.234 0.453 0.233 

Locus 2608 : 
2 alleles
3.6% missing data
   2   (0.905) 0.958 0.941 0.942 0.955 0.915 0.896 
   3   (0.095) 0.042 0.059 0.058 0.045 0.085 0.104 

Locus 2609 : 
2 alleles
5.1% missing data
   3   (0.914) 0.987 0.796 0.881 0.953 0.981 0.957 
   1   (0.086) 0.013 0.204 0.119 0.047 0.019 0.043 

Locus 2610 : 
2 alleles
3.6% missing data
   4   (0.768) 0.919 0.776 0.773 0.711 0.807 0.834 
   1   (0.232) 0.081 0.224 0.227 0.289 0.193 0.166 

Locus 2611 : 
2 alleles
18.1% missing data
   1   (0.726) 0.825 0.758 0.765 0.756 0.733 0.694 
   2   (0.274) 0.175 0.242 0.235 0.244 0.267 0.306 

Locus 2612 : 
2 alleles
5.1% missing data
   2   (0.901) 0.913 0.949 0.965 0.970 0.812 0.844 
   1   (0.099) 0.087 0.051 0.035 0.030 0.188 0.156 

Locus 2613 : 
2 alleles
5.1% missing data
   1   (0.805) 0.642 0.860 0.846 0.830 0.891 0.830 
   4   (0.195) 0.358 0.140 0.154 0.170 0.109 0.170 

Locus 2614 : 
2 alleles
5.1% missing data
   1   (0.497) 0.768 0.509 0.478 0.493 0.313 0.529 
   2   (0.503) 0.232 0.491 0.522 0.507 0.687 0.471 

Locus 2615 : 
2 alleles
5.8% missing data
   2   (0.748) 0.854 0.837 0.837 0.794 0.586 0.699 
   4   (0.252) 0.146 0.163 0.163 0.206 0.414 0.301 

Locus 2616 : 
2 alleles
13.8% missing data
   3   (0.901) 0.976 0.927 0.937 0.877 0.960 0.929 
   1   (0.099) 0.024 0.073 0.063 0.123 0.040 0.071 

Locus 2617 : 
2 alleles
2.2% missing data
   4   (0.864) 0.965 0.824 0.805 0.880 0.938 0.921 
   1   (0.136) 0.035 0.176 0.195 0.120 0.062 0.079 

Locus 2618 : 
2 alleles
10.9% missing data
   2   (0.917) 0.977 0.940 0.936 0.909 0.971 0.958 
   3   (0.083) 0.023 0.060 0.064 0.091 0.029 0.042 

Locus 2619 : 
2 alleles
3.6% missing data
   2   (0.810) 0.890 0.891 0.874 0.836 0.828 0.747 
   4   (0.190) 0.110 0.109 0.126 0.164 0.172 0.253 

Locus 2620 : 
2 alleles
4.3% missing data
   1   (0.859) 0.962 0.888 0.807 0.905 0.926 0.811 
   3   (0.141) 0.038 0.112 0.193 0.095 0.074 0.189 

Locus 2621 : 
2 alleles
3.6% missing data
   3   (0.919) 0.985 0.930 0.924 0.916 0.968 0.972 
   1   (0.081) 0.015 0.070 0.076 0.084 0.032 0.028 

Locus 2622 : 
2 alleles
2.9% missing data
   1   (0.875) 0.970 0.868 0.835 0.881 0.872 0.954 
   2   (0.125) 0.030 0.132 0.165 0.119 0.128 0.046 

Locus 2623 : 
2 alleles
11.6% missing data
   4   (0.886) 0.936 0.910 0.926 0.947 0.866 0.867 
   2   (0.114) 0.064 0.090 0.074 0.053 0.134 0.133 

Locus 2624 : 
2 alleles
11.6% missing data
   2   (0.903) 0.974 0.926 0.918 0.898 0.957 0.945 
   4   (0.097) 0.026 0.074 0.082 0.102 0.043 0.055 

Locus 2625 : 
2 alleles
3.6% missing data
   2   (0.846) 0.899 0.870 0.904 0.918 0.653 0.850 
   4   (0.154) 0.101 0.130 0.096 0.082 0.347 0.150 

Locus 2626 : 
2 alleles
12.3% missing data
   4   (0.841) 0.944 0.901 0.892 0.822 0.895 0.828 
   2   (0.159) 0.056 0.099 0.108 0.178 0.105 0.172 

Locus 2627 : 
2 alleles
2.2% missing data
   4   (0.831) 0.958 0.775 0.809 0.824 0.928 0.878 
   2   (0.169) 0.042 0.225 0.191 0.176 0.072 0.122 

Locus 2628 : 
2 alleles
16.7% missing data
   2   (0.918) 0.962 0.958 0.955 0.960 0.902 0.933 
   4   (0.082) 0.038 0.042 0.045 0.040 0.098 0.067 

Locus 2629 : 
2 alleles
2.9% missing data
   4   (0.912) 0.969 0.959 0.949 0.914 0.919 0.958 
   2   (0.088) 0.031 0.041 0.051 0.086 0.081 0.042 

Locus 2630 : 
2 alleles
1.4% missing data
   2   (0.901) 0.974 0.932 0.912 0.908 0.956 0.926 
   1   (0.099) 0.026 0.068 0.088 0.092 0.044 0.074 

Locus 2631 : 
2 alleles
11.6% missing data
   2   (0.084) 0.029 0.039 0.055 0.076 0.029 0.087 
   4   (0.916) 0.971 0.961 0.945 0.924 0.971 0.913 

Locus 2632 : 
2 alleles
4.3% missing data
   2   (0.845) 0.982 0.752 0.766 0.617 0.976 0.961
[truncated: 23,373 more chars]
