# Supplementary material for: Population genomic response to geographic gradients by widespread and endemic fishes of the Arabian Peninsula
Source: Ecol Evol. 2020 Apr 12;10(10):4314–30. doi: 10.1002/ece3.6199 (PMC7246217; doi:10.1002/ece3.6199)
Supplement: Supplementary file 6 — Appendix S1 [file ECE3-10-4314-s006.zip › Appendix S1, STRUCTURE and PCA Plots, Dryad/STRUCTURE/C. austriacus & C. melapterus/results_job_T30_q]

 C_aust_RS25  1 0.0020 0.1504 0.2235 0.6195 0.0028 0.0018 
 C_aust_RS25  1 0.0016 0.2610 0.3205 0.4153 0.0008 0.0008 
 C_aust_RS26  1 0.0007 0.3305 0.3152 0.3519 0.0010 0.0007 
 C_aust_RS26  1 0.0011 0.1511 0.2407 0.6011 0.0021 0.0039 
 C_aust_RS26  1 0.0014 0.1521 0.1902 0.6487 0.0023 0.0053 
 C_aust_RS26  1 0.0010 0.1959 0.2318 0.5684 0.0013 0.0016 
 C_aust_RS26  1 0.0007 0.2609 0.3261 0.4093 0.0012 0.0018 
 C_aust_RS26  1 0.0024 0.2046 0.2908 0.4883 0.0081 0.0058 
 C_aust_RS26  1 0.0005 0.2099 0.2380 0.5484 0.0012 0.0020 
 C_aust_RS26  1 0.0010 0.1771 0.1969 0.6218 0.0014 0.0018 
 C_aust_RS26  1 0.0007 0.2526 0.2037 0.5384 0.0012 0.0033 
 C_aust_RS26  1 0.0010 0.1818 0.1951 0.6193 0.0016 0.0012 
 C_aust_RS27  2 0.0024 0.2011 0.2414 0.5531 0.0009 0.0009 
 C_aust_RS27  2 0.0048 0.1670 0.2383 0.5873 0.0014 0.0011 
 C_aust_RS27  2 0.0059 0.1469 0.2143 0.6246 0.0061 0.0022 
 C_aust_RS27  2 0.0098 0.1604 0.2404 0.5795 0.0036 0.0063 
 C_aust_RS27  2 0.0296 0.2122 0.3233 0.4214 0.0081 0.0054 
 C_aust_RS27  2 0.0033 0.2216 0.2617 0.5113 0.0009 0.0011 
 C_aust_RS27  2 0.0024 0.1497 0.3733 0.4725 0.0012 0.0008 
 C_aust_RS27  2 0.0113 0.2217 0.3085 0.4438 0.0122 0.0025 
 C_aust_RS27  2 0.0156 0.2091 0.2199 0.5516 0.0025 0.0014 
 C_aust_RS27  2 0.0041 0.2750 0.2729 0.4439 0.0026 0.0015 
 C_aust_RS27  2 0.0130 0.1727 0.2547 0.5554 0.0018 0.0023 
 C_aust_RS27  2 0.0022 0.2369 0.2603 0.4980 0.0012 0.0014 
 C_aust_RS46  4 0.0002 0.1618 0.2818 0.5548 0.0013 0.0000 
 C_aust_RS48  4 0.0000 0.0920 0.2479 0.6592 0.0009 0.0000 
 C_aust_RS51  4 0.0002 0.1321 0.2432 0.6215 0.0029 0.0000 
 C_aust_RS53  4 0.0000 0.1932 0.2934 0.5121 0.0012 0.0000 
 C_aust_RS54  4 0.0001 0.1438 0.2327 0.6229 0.0005 0.0000 
 C_aust_RS55  4 0.0000 0.1078 0.2721 0.6180 0.0021 0.0000 
 C_aust_RS57  4 0.0000 0.0586 0.1945 0.7463 0.0005 0.0000 
 C_aust_RS58  4 0.0000 0.1266 0.2933 0.5792 0.0008 0.0000 
 C_aust_RS59  4 0.0018 0.2020 0.3243 0.4700 0.0019 0.0000 
 C_aust_RS97  4 0.0001 0.1096 0.1765 0.7121 0.0017 0.0000 
 C_aust_RS98  4 0.0001 0.1225 0.2602 0.6168 0.0005 0.0000 
 C_aust_RS52  9 0.0007 0.1511 0.2258 0.6210 0.0007 0.0007 
 C_aust_RS53  9 0.0031 0.1826 0.3415 0.4701 0.0009 0.0017 
 C_aust_RS53  9 0.0011 0.0784 0.1825 0.7366 0.0009 0.0005 
 C_aust_RS53  9 0.0011 0.1381 0.2169 0.6428 0.0005 0.0006 
 C_aust_RS53  9 0.0015 0.4051 0.2351 0.3563 0.0015 0.0004 
 C_aust_RS53  9 0.0007 0.2369 0.2699 0.4896 0.0022 0.0007 
 C_aust_RS53  9 0.0110 0.1366 0.3828 0.4675 0.0009 0.0013 
 C_aust_RS53  9 0.0006 0.1748 0.2214 0.6016 0.0008 0.0008 
 C_aust_RS53  9 0.0011 0.1520 0.3290 0.5165 0.0006 0.0008 
 C_aust_RS53  9 0.0005 0.1962 0.2461 0.5550 0.0012 0.0009 
 C_aust_RS53  9 0.0007 0.0952 0.2094 0.6931 0.0008 0.0008 
 C_aust_RS53  9 0.0008 0.1492 0.2670 0.5804 0.0008 0.0018 
 C_aust_RS14 10 0.0005 0.0948 0.1372 0.7611 0.0031 0.0033 
 C_aust_RS14 10 0.0005 0.1533 0.2259 0.6081 0.0041 0.0080 
 C_aust_RS14 10 0.0004 0.0851 0.2117 0.6967 0.0021 0.0040 
 C_aust_RS14 10 0.0004 0.1306 0.2242 0.6374 0.0036 0.0038 
 C_aust_RS15 10 0.0005 0.1546 0.2179 0.6217 0.0027 0.0026 
 C_aust_RS17 10 0.0006 0.2559 0.2745 0.4403 0.0119 0.0169 
 C_aust_RS26 10 0.0007 0.1235 0.2644 0.5881 0.0075 0.0158 
 C_aust_RS26 10 0.0003 0.1618 0.2710 0.5609 0.0033 0.0027 
 C_aust_RS26 10 0.0006 0.2125 0.2640 0.5037 0.0087 0.0105 
 C_aust_RS27 10 0.0002 0.1777 0.3390 0.4772 0.0026 0.0034 
 C_aust_RS27 10 0.0003 0.0959 0.2075 0.6934 0.0011 0.0017 
 C_aust_RS27 10 0.0006 0.0972 0.2102 0.6851 0.0027 0.0042 
 C_aust_RS35 20 0.0017 0.2710 0.2995 0.4275 0.0000 0.0003 
 C_aust_RS36 20 0.0020 0.2254 0.2470 0.5251 0.0000 0.0005 
 C_aust_RS36 20 0.0030 0.2411 0.3169 0.4385 0.0000 0.0004 
 C_aust_RS37 20 0.0029 0.1823 0.2445 0.5695 0.0000 0.0007 
 C_aust_RS37 20 0.0020 0.1900 0.2259 0.5805 0.0001 0.0014 
 C_aust_RS37 20 0.0032 0.2472 0.2415 0.5076 0.0000 0.0003 
 C_aust_RS37 20 0.0067 0.2393 0.3441 0.4095 0.0000 0.0005 
 C_aust_RS37 20 0.0022 0.2224 0.3385 0.4365 0.0000 0.0004 
 C_aust_RS37 20 0.0031 0.2422 0.2873 0.4664 0.0001 0.0010 
 C_aust_RS37 20 0.0041 0.2338 0.2286 0.5330 0.0000 0.0005 
 C_aust_RS37 20 0.0018 0.2531 0.2844 0.4599 0.0001 0.0007 
 C_aust_RS37 20 0.0018 0.1883 0.2986 0.5099 0.0000 0.0013 
  C_aust_A1b 22 0.0004 0.0625 0.1757 0.7601 0.0006 0.0006 
   C_aust_A2 22 0.0027 0.1637 0.2758 0.5470 0.0089 0.0019 
   C_aust_A3 22 0.0016 0.2688 0.4771 0.2483 0.0027 0.0015 
   C_aust_A4 22 0.0009 0.1079 0.2055 0.6817 0.0022 0.0018 
   C_aust_A5 22 0.0015 0.0354 0.1305 0.8295 0.0017 0.0014 
   C_aust_A6 22 0.0021 0.0962 0.1975 0.7026 0.0009 0.0008 
   C_aust_A7 22 0.0010 0.1125 0.2555 0.6291 0.0011 0.0008 
 C_melap_RS4 12 0.2976 0.0036 0.0023 0.0021 0.3490 0.3453 
 C_melap_RS4 12 0.2283 0.0018 0.0008 0.0008 0.4138 0.3545 
 C_melap_RS4 12 0.3041 0.0049 0.0018 0.0029 0.4132 0.2731 
 C_melap_RS4 12 0.3539 0.0020 0.0009 0.0012 0.4008 0.2411 
 C_melap_RS4 12 0.3326 0.0038 0.0024 0.0066 0.4347 0.2199 
 C_melap_RS4 12 0.3110 0.0046 0.0021 0.0023 0.5088 0.1713 
 C_melap_RS4 12 0.2745 0.0038 0.0020 0.0021 0.5335 0.1842 
 C_melap_RS4 12 0.3046 0.0021 0.0011 0.0022 0.4815 0.2086 
 C_melap_RS4 12 0.2765 0.0061 0.0117 0.0030 0.3834 0.3193 
 C_melap_RS4 12 0.3219 0.0019 0.0009 0.0009 0.5028 0.1716 
 C_melap_RS4 12 0.2424 0.0033 0.0016 0.0016 0.3724 0.3786 
 C_melap_RS4 12 0.3289 0.0039 0.0018 0.0017 0.4042 0.2596 
 C_melap_RS4 13 0.9882 0.0001 0.0001 0.0001 0.0081 0.0035 
 C_melap_RS4 13 0.9790 0.0001 0.0001 0.0003 0.0138 0.0066 
 C_melap_RS4 13 0.2620 0.0003 0.0003 0.0003 0.2529 0.4841 
 C_melap_RS4 13 0.2360 0.0010 0.0004 0.0010 0.3005 0.4611 
 C_melap_RS4 13 0.1960 0.0004 0.0003 0.0006 0.4173 0.3853 
 C_melap_RS4 13 0.1678 0.0019 0.0012 0.0020 0.2574 0.5697 
 C_melap_RS4 13 0.2434 0.0005 0.0003 0.0004 0.2500 0.5054 
 C_melap_RS4 13 0.1981 0.0020 0.0011 0.0006 0.2981 0.5002 
 C_melap_RS4 13 0.2587 0.0009 0.0007 0.0016 0.3002 0.4379 
 C_melap_RS4 13 0.1476 0.0002 0.0003 0.0006 0.3592 0.4920 
 C_melap_RS4 13 0.2488 0.0030 0.0020 0.0016 0.7107 0.0340 
 C_melap_RS4 13 0.2491 0.0008 0.0003 0.0008 0.2521 0.4968 
 C_melap_RS1 14 0.2344 0.0011 0.0014 0.0018 0.5207 0.2406 
 C_melap_RS1 14 0.3610 0.0005 0.0004 0.0005 0.5652 0.0724 
 C_melap_RS1 14 0.2591 0.0010 0.0011 0.0007 0.3147 0.4234 
 C_melap_RS1 14 0.3174 0.0008 0.0011 0.0011 0.3181 0.3615 
 C_melap_RS1 14 0.2940 0.0020 0.0012 0.0011 0.3677 0.3340 
 C_melap_RS1 14 0.2585 0.0020 0.0028 0.0027 0.3652 0.3687 
 C_melap_RS1 14 0.4263 0.0005 0.0007 0.0005 0.3598 0.2123 
 C_melap_RS1 14 0.2905 0.0006 0.0007 0.0007 0.3239 0.3835 
 C_melap_RS1 14 0.2955 0.0008 0.0014 0.0011 0.2751 0.4260 
 C_melap_RS1 14 0.2605 0.0010 0.0009 0.0009 0.4006 0.3361 
 C_melap_RS1 14 0.2339 0.0006 0.0007 0.0008 0.3466 0.4174 
 C_melap_RS1 14 0.3170 0.0012 0.0010 0.0006 0.5046 0.1756 
 C_melap_RS4 16 0.2494 0.0022 0.0021 0.0026 0.2883 0.4554 
 C_melap_RS4 16 0.2382 0.0017 0.0017 0.0032 0.3270 0.4282 
 C_melap_RS4 16 0.2482 0.0014 0.0014 0.0019 0.3356 0.4115 
 C_melap_RS4 16 0.2236 0.0034 0.0024 0.0053 0.2711 0.4943 
 C_melap_RS4 16 0.2632 0.0023 0.0024 0.0032 0.2678 0.4611 
 C_melap_RS4 16 0.2793 0.0013 0.0015 0.0020 0.3614 0.3545 
 C_melap_RS4 16 0.2621 0.0016 0.0020 0.0027 0.3615 0.3701 
 C_melap_RS4 16 0.2509 0.0022 0.0023 0.0044 0.3480 0.3922 
 C_melap_RS4 16 0.2436 0.0022 0.0021 0.0027 0.3419 0.4075 
 C_melap_RS4 16 0.2782 0.0029 0.0027 0.0069 0.3415 0.3678 
 C_melap_RS4 16 0.2567 0.0018 0.0017 0.0032 0.4157 0.3210 
 C_melap_RS4 16 0.2342 0.0027 0.0026 0.0035 0.3564 0.4007 
 C_melap_RS5 19 0.2341 0.0026 0.0012 0.0013 0.3212 0.4395 
 C_melap_RS5 19 0.2669 0.0048 0.0026 0.0020 0.3067 0.4169 
 C_melap_RS5 19 0.1947 0.0039 0.0017 0.0016 0.2674 0.5307 
 C_melap_RS5 19 0.2196 0.0049 0.0018 0.0015 0.3285 0.4437 
 C_melap_RS5 19 0.2917 0.0024 0.0010 0.0011 0.3843 0.3195 
 C_melap_RS5 19 0.3131 0.0021 0.0012 0.0013 0.3400 0.3423 
 C_melap_RS5 19 0.2168 0.0027 0.0019 0.0020 0.2978 0.4788 
 C_melap_RS5 19 0.2785 0.0118 0.0041 0.0036 0.4070 0.2950 
 C_melap_RS5 19 0.2150 0.0040 0.0016 0.0014 0.3135 0.4646 
 C_melap_RS5 19 0.2421 0.0067 0.0022 0.0016 0.3725 0.3749 
 C_melap_RS5 19 0.2371 0.0095 0.0040 0.0068 0.2679 0.4748 
 C_melap_RS5 19 0.2550 0.0021 0.0012 0.0009 0.3011 0.4398 
