# Supplementary material for: Population genomic response to geographic gradients by widespread and endemic fishes of the Arabian Peninsula
Source: Ecol Evol. 2020 Apr 12;10(10):4314–30. doi: 10.1002/ece3.6199 (PMC7246217; doi:10.1002/ece3.6199)
Supplement: Supplementary file 6 — Appendix S1 [file ECE3-10-4314-s006.zip › Appendix S1, STRUCTURE and PCA Plots, Dryad/STRUCTURE/C. austriacus & C. melapterus/results_job_T31_f]

----------------------------------------------------
STRUCTURE by Pritchard, Stephens and Donnelly (2000)
     and Falush, Stephens and Pritchard (2003)
       Code by Pritchard, Falush and Hubisz
             Version 2.3.4 (Jul 2012)
----------------------------------------------------


Command line arguments:   /home/compartido2/pablo_saenz/Structure/structure_kernel_src/structure -m parameter_job_T31 
Input File:    /home/compartido2/pablo_saenz/joey/structure/C_aus_x_C_mel/data_job_T31

Run parameters:
   138 individuals
   2782 loci
   7 populations assumed
   200000 Burn-in period
   300000 Reps
LOCPRIOR model used


--------------------------------------------
Proportion of membership of each pre-defined
 population in each of the 7 clusters

Given    Inferred Clusters                                   Number of
 Pop       1      2      3      4      5      6      7      Individuals

  1:     0.001  0.002  0.772  0.002  0.001  0.004  0.219       12
  2:     0.001  0.002  0.765  0.005  0.005  0.005  0.218       12
  4:     0.001  0.004  0.825  0.002  0.001  0.001  0.166       11
  9:     0.000  0.003  0.809  0.000  0.001  0.002  0.185       12
 10:     0.003  0.001  0.829  0.001  0.000  0.009  0.157       12
 12:     0.091  0.029  0.002  0.236  0.074  0.568  0.001       12
 13:     0.001  0.051  0.000  0.182  0.170  0.594  0.002       12
 14:     0.002  0.015  0.002  0.281  0.078  0.619  0.003       12
 16:     0.018  0.030  0.004  0.203  0.066  0.677  0.002       12
 19:     0.040  0.025  0.003  0.180  0.067  0.680  0.005       12
 20:     0.001  0.002  0.754  0.003  0.001  0.003  0.237       12
 22:     0.001  0.006  0.827  0.003  0.001  0.002  0.160        7
--------------------------------------------

Allele-freq. divergence among pops (Net nucleotide distance),
computed using point estimates of P.

      1       2       3       4       5       6       7      
 1      -    0.0688  0.0373  0.0462  0.0765  0.0327  0.0375  
 2   0.0688     -    0.0454  0.0489  0.0889  0.0402  0.0450  
 3   0.0373  0.0454     -    0.0264  0.0536  0.0105  0.0049  
 4   0.0462  0.0489  0.0264     -    0.0570  0.0175  0.0264  
 5   0.0765  0.0889  0.0536  0.0570     -    0.0496  0.0529  
 6   0.0327  0.0402  0.0105  0.0175  0.0496     -    0.0104  
 7   0.0375  0.0450  0.0049  0.0264  0.0529  0.0104     -    

Average distances (expected heterozygosity) between individuals in same cluster:
cluster  1  : 0.1818 
cluster  2  : 0.1682 
cluster  3  : 0.2364 
cluster  4  : 0.1648 
cluster  5  : 0.1739 
cluster  6  : 0.2509 
cluster  7  : 0.2451 

--------------------------------------------
Estimated Ln Prob of Data   = -269868.0
Mean value of ln likelihood = -264617.4
Variance of ln likelihood   = 10501.2
Mean value of alpha         = 1.6839

Mean value of alpha_local for each location:
	location  1:  0.0426  0.0564  9.7492  0.0403  0.0293  0.0814  2.7360
	location  2:  0.0382  0.0504  10.3534  0.1014  0.1057  0.0889  2.9585
	location  4:  0.0230  0.0974  11.5731  0.0463  0.0293  0.0371  2.3381
	location  9:  0.0094  0.0738  7.6785  0.0058  0.0149  0.0635  1.6922
	location 10:  0.0451  0.0205  5.0849  0.0245  0.0171  0.1109  1.0433
	location 12:  0.5595  0.3875  0.0424  1.8562  0.9962  5.1338  0.0357
	location 13:  0.0104  0.0661  0.0106  0.3834  0.2567  0.6076  0.0158
	location 14:  0.0367  0.1297  0.0476  2.8307  0.7995  4.5621  0.0581
	location 16:  0.5437  0.8562  0.1295  4.9424  1.9012  16.3128  0.0836
	location 19:  1.5647  0.8964  0.1295  6.8365  2.1902  23.5421  0.1942
	location 20:  0.0274  0.0428  8.6674  0.0549  0.0267  0.0817  2.7979
	location 22:  0.0326  0.0657  3.5754  0.0524  0.0287  0.0371  0.7633

Mean value of Fst_1         = 0.7590
Mean value of Fst_2         = 0.9799
Mean value of Fst_3         = 0.0616
Mean value of Fst_4         = 0.5875
Mean value of Fst_5         = 0.6793
Mean value of Fst_6         = 0.0585
Mean value of Fst_7         = 0.1655

Mean value of r = 0.1309

Inferred ancestry of individuals:
        Label (%Miss) Pop:  Inferred clusters
  1 C_aust_RS25    (1)    1 :  0.002 0.011 0.827 0.002 0.001 0.003 0.154 
  2 C_aust_RS25    (2)    1 :  0.000 0.001 0.670 0.001 0.001 0.001 0.325 
  3 C_aust_RS26    (1)    1 :  0.001 0.006 0.624 0.001 0.001 0.001 0.367 
  4 C_aust_RS26    (0)    1 :  0.001 0.002 0.856 0.001 0.000 0.007 0.133 
  5 C_aust_RS26    (1)    1 :  0.001 0.001 0.877 0.002 0.000 0.006 0.112 
  6 C_aust_RS26    (1)    1 :  0.001 0.001 0.775 0.001 0.000 0.002 0.219 
  7 C_aust_RS26    (0)    1 :  0.001 0.000 0.674 0.001 0.000 0.002 0.321 
  8 C_aust_RS26    (0)    1 :  0.001 0.002 0.754 0.006 0.000 0.011 0.225 
  9 C_aust_RS26    (1)    1 :  0.001 0.001 0.720 0.001 0.000 0.003 0.275 
 10 C_aust_RS26    (0)    1 :  0.002 0.001 0.831 0.001 0.001 0.003 0.162 
 11 C_aust_RS26    (2)    1 :  0.001 0.002 0.805 0.001 0.000 0.003 0.187 
 12 C_aust_RS26    (0)    1 :  0.005 0.001 0.849 0.001 0.000 0.002 0.142 
 13 C_aust_RS27    (4)    2 :  0.001 0.001 0.768 0.001 0.002 0.001 0.226 
 14 C_aust_RS27    (1)    2 :  0.001 0.000 0.839 0.002 0.004 0.002 0.151 
 15 C_aust_RS27    (1)    2 :  0.001 0.007 0.838 0.005 0.002 0.005 0.142 
 16 C_aust_RS27    (2)    2 :  0.002 0.001 0.805 0.003 0.005 0.011 0.173 
 17 C_aust_RS27    (4)    2 :  0.001 0.001 0.671 0.011 0.013 0.018 0.285 
 18 C_aust_RS27    (1)    2 :  0.000 0.000 0.786 0.001 0.002 0.002 0.208 
 19 C_aust_RS27   (10)    2 :  0.000 0.002 0.836 0.001 0.001 0.001 0.157 
 20 C_aust_RS27    (2)    2 :  0.003 0.008 0.654 0.013 0.003 0.005 0.313 
 21 C_aust_RS27    (4)    2 :  0.000 0.001 0.800 0.010 0.013 0.003 0.172 
 22 C_aust_RS27    (1)    2 :  0.001 0.001 0.646 0.003 0.002 0.002 0.344 
 23 C_aust_RS27    (1)    2 :  0.001 0.001 0.787 0.003 0.008 0.005 0.195 
 24 C_aust_RS27    (0)    2 :  0.002 0.001 0.746 0.002 0.001 0.002 0.247 
 25 C_aust_RS46    (5)    4 :  0.000 0.002 0.783 0.002 0.002 0.003 0.208 
 26 C_aust_RS48    (8)    4 :  0.000 0.004 0.865 0.001 0.000 0.001 0.128 
 27 C_aust_RS51    (4)    4 :  0.000 0.003 0.840 0.004 0.001 0.001 0.149 
 28 C_aust_RS53    (1)    4 :  0.001 0.006 0.726 0.000 0.000 0.001 0.265 
 29 C_aust_RS54    (2)    4 :  0.001 0.001 0.829 0.001 0.000 0.001 0.168 
 30 C_aust_RS55   (14)    4 :  0.001 0.011 0.878 0.002 0.000 0.001 0.108 
 31 C_aust_RS57    (3)    4 :  0.001 0.002 0.929 0.001 0.001 0.001 0.066 
 32 C_aust_RS58    (1)    4 :  0.000 0.003 0.784 0.001 0.000 0.001 0.211 
 33 C_aust_RS59    (2)    4 :  0.001 0.012 0.741 0.006 0.005 0.001 0.234 
 34 C_aust_RS97    (2)    4 :  0.000 0.002 0.848 0.002 0.000 0.002 0.146 
 35 C_aust_RS98    (1)    4 :  0.000 0.002 0.849 0.000 0.000 0.001 0.147 
 36 C_aust_RS52    (2)    9 :  0.000 0.002 0.827 0.000 0.000 0.002 0.169 
 37 C_aust_RS53    (4)    9 :  0.000 0.001 0.757 0.000 0.001 0.003 0.237 
 38 C_aust_RS53    (6)    9 :  0.000 0.002 0.923 0.001 0.000 0.001 0.072 
 39 C_aust_RS53    (3)    9 :  0.000 0.002 0.882 0.000 0.000 0.001 0.115 
 40 C_aust_RS53    (9)    9 :  0.000 0.006 0.589 0.000 0.000 0.002 0.402 
 41 C_aust_RS53    (4)    9 :  0.001 0.011 0.696 0.000 0.000 0.002 0.289 
 42 C_aust_RS53    (4)    9 :  0.000 0.002 0.838 0.000 0.006 0.004 0.150 
 43 C_aust_RS53    (3)    9 :  0.000 0.001 0.859 0.000 0.000 0.002 0.137 
 44 C_aust_RS53    (8)    9 :  0.000 0.002 0.814 0.000 0.000 0.002 0.182 
 45 C_aust_RS53    (2)    9 :  0.000 0.001 0.800 0.000 0.000 0.002 0.196 
 46 C_aust_RS53    (6)    9 :  0.000 0.001 0.891 0.000 0.000 0.002 0.105 
 47 C_aust_RS53    (2)    9 :  0.000 0.001 0.836 0.000 0.000 0.003 0.159 
 48 C_aust_RS14    (2)   10 :  0.001 0.001 0.945 0.002 0.000 0.005 0.047 
 49 C_aust_RS14    (3)   10 :  0.001 0.001 0.865 0.001 0.000 0.014 0.118 
 50 C_aust_RS14    (1)   10 :  0.001 0.000 0.932 0.000 0.000 0.005 0.061 
 51 C_aust_RS14    (1)   10 :  0.003 0.002 0.858 0.001 0.000 0.005 0.130 
 52 C_aust_RS15    (1)   10 :  0.007 0.000 0.826 0.001 0.001 0.004 0.162 
 53 C_aust_RS17    (1)   10 :  0.002 0.001 0.609 0.001 0.000 0.026 0.362 
 54 C_aust_RS26    (3)   10 :  0.007 0.000 0.834 0.001 0.000 0.019 0.139 
 55 C_aust_RS26    (1)   10 :  0.002 0.000 0.780 0.000 0.000 0.003 0.213 
 56 C_aust_RS26    (1)   10 :  0.005 0.002 0.691 0.001 0.000 0.016 0.283 
 57 C_aust_RS27    (0)   10 :  0.001 0.000 0.794 0.000 0.000 0.003 0.201 
 58 C_aust_RS27    (8)   10 :  0.002 0.001 0.937 0.000 0.000 0.002 0.058 
 59 C_aust_RS27    (1)   10 :  0.001 0.000 0.882 0.001 0.001 0.005 0.109 
 60 C_aust_RS35    (1)   20 :  0.000 0.001 0.714 0.001 0.000 0.002 0.282 
 61 C_aust_RS36   (11)   20 :  0.001 0.001 0.835 0.013 0.000 0.002 0.148 
 62 C_aust_RS36    (4)   20 :  0.000 0.001 0.701 0.005 0.001 0.003 0.289 
 63 C_aust_RS37    (2)   20 :  0.000 0.002 0.817 0.002 0.000 0.003 0.175 
 64 C_aust_RS37    (1)   20 :  0.001 0.006 0.808 0.001 0.000 0.008 0.176 
 65 C_aust_RS37    (1)   20 :  0.002 0.000 0.772 0.002 0.001 0.002 0.221 
 66 C_aust_RS37    (2)   20 :  0.000 0.001 0.646 0.001 0.002 0.002 0.348 
 67 C_aust_RS37    (1)   20 :  0.001 0.001 0.732 0.002 0.000 0.002 0.261 
 68 C_aust_RS37    (1)   20 :  0.001 0.002 0.735 0.002 0.001 0.005 0.255 
 69 C_aust_RS37    (0)   20 :  0.001 0.002 0.757 0.001 0.001 0.003 0.236 
 70 C_aust_RS37    (0)   20 :  0.001 0.001 0.730 0.002 0.000 0.004 0.261 
 71 C_aust_RS37    (0)   20 :  0.000 0.002 0.800 0.001 0.000 0.006 0.191 
 72 C_aust_A1b    (6)   22 :  0.002 0.001 0.910 0.001 0.000 0.001 0.086 
 73 C_aust_A2    (4)   22 :  0.001 0.020 0.761 0.004 0.001 0.006 0.206 
 74 C_aust_A3   (21)   22 :  0.001 0.014 0.634 0.008 0.001 0.001 0.340 
 75 C_aust_A4    (7)   22 :  0.001 0.002 0.811 0.004 0.000 0.001 0.179 
 76 C_aust_A5   (13)   22 :  0.001 0.001 0.963 0.003 0.001 0.002 0.030 
 77 C_aust_A6    (8)   22 :  0.001 0.001 0.886 0.002 0.002 0.001 0.107 
 78 C_aust_A7    (2)   22 :  0.001 0.004 0.821 0.001 0.001 0.001 0.172 
 79 C_melap_RS4   (19)   12 :  0.041 0.007 0.002 0.215 0.089 0.645 0.002 
 80 C_melap_RS4   (20)   12 :  0.023 0.018 0.000 0.190 0.050 0.717 0.001 
 81 C_melap_RS4   (19)   12 :  0.075 0.022 0.002 0.233 0.088 0.578 0.002 
 82 C_melap_RS4   (27)   12 :  0.042 0.008 0.001 0.239 0.100 0.609 0.001 
 83 C_melap_RS4   (20)   12 :  0.020 0.012 0.005 0.293 0.086 0.583 0.001 
 84 C_melap_RS4   (22)   12 :  0.010 0.052 0.002 0.304 0.072 0.559 0.002 
 85 C_melap_RS4   (24)   12 :  0.016 0.030 0.002 0.316 0.057 0.577 0.002 
 86 C_melap_RS4   (34)   12 :  0.672 0.011 0.000 0.152 0.043 0.122 0.000 
 87 C_melap_RS4   (20)   12 :  0.064 0.021 0.004 0.192 0.073 0.643 0.002 
 88 C_melap_RS4   (29)   12 :  0.012 0.074 0.001 0.336 0.076 0.500 0.001 
 89 C_melap_RS4   (22)   12 :  0.098 0.031 0.001 0.144 0.063 0.661 0.001 
 90 C_melap_RS4   (23)   12 :  0.015 0.056 0.002 0.218 0.091 0.616 0.001 
 91 C_melap_RS4   (29)   13 :  0.000 0.000 0.000 0.246 0.749 0.004 0.000 
 92 C_melap_RS4    (7)   13 :  0.000 0.001 0.000 0.245 0.745 0.009 0.000 
 93 C_melap_RS4   (12)   13 :  0.001 0.001 0.000 0.171 0.079 0.747 0.000 
 94 C_melap_RS4   (14)   13 :  0.001 0.004 0.001 0.155 0.073 0.765 0.001 
 95 C_melap_RS4   (11)   13 :  0.002 0.063 0.000 0.136 0.043 0.755 0.000 
 96 C_melap_RS4   (15)   13 :  0.000 0.003 0.002 0.093 0.039 0.855 0.009 
 97 C_melap_RS4    (9)   13 :  0.001 0.002 0.000 0.147 0.073 0.776 0.001 
 98 C_melap_RS4    (8)   13 :  0.002 0.001 0.001 0.162 0.039 0.791 0.004 
 99 C_melap_RS4    (8)   13 :  0.000 0.002 0.001 0.230 0.066 0.700 0.001 
100 C_melap_RS4    (8)   13 :  0.001 0.013 0.000 0.138 0.021 0.826 0.000 
101 C_melap_RS4   (23)   13 :  0.000 0.512 0.001 0.287 0.046 0.153 0.001 
102 C_melap_RS4    (7)   13 :  0.007 0.003 0.000 0.171 0.070 0.748 0.001 
103 C_melap_RS1   (23)   14 :  0.001 0.048 0.002 0.311 0.031 0.605 0.002 
104 C_melap_RS1   (41)   14 :  0.005 0.003 0.001 0.737 0.038 0.215 0.002 
105 C_melap_RS1   (14)   14 :  0.002 0.005 0.001 0.211 0.068 0.710 0.003 
106 C_melap_RS1   (13)   14 :  0.002 0.002 0.002 0.197 0.118 0.676 0.002 
107 C_melap_RS1   (12)   14 :  0.001 0.014 0.002 0.190 0.089 0.700 0.005 
108 C_melap_RS1   (13)   14 :  0.003 0.002 0.006 0.245 0.053 0.685 0.006 
109 C_melap_RS1   (18)   14 :  0.002 0.006 0.001 0.330 0.149 0.511 0.001 
110 C_melap_RS1   (14)   14 :  0.002 0.005 0.001 0.190 0.096 0.703 0.001 
111 C_melap_RS1   (12)   14 :  0.001 0.008 0.002 0.207 0.085 0.695 0.003 
112 C_melap_RS1   (13)   14 :  0.002 0.050 0.002 0.171 0.088 0.684 0.003 
113 C_melap_RS1   (12)   14 :  0.003 0.007 0.001 0.188 0.058 0.741 0.001 
114 C_melap_RS1   (24)   14 :  0.001 0.034 0.001 0.393 0.060 0.509 0.002 
115 C_melap_RS4    (3)   16 :  0.021 0.022 0.003 0.180 0.074 0.697 0.003 
116 C_melap_RS4    (4)   16 :  0.019 0.022 0.003 0.185 0.062 0.708 0.002 
117 C_melap_RS4   (13)   16 :  0.041 0.035 0.001 0.159 0.064 0.699 0.001 
118 C_melap_RS4   (10)   16 :  0.007 0.024 0.006 0.131 0.066 0.761 0.005 
119 C_melap_RS4    (3)   16 :  0.014 0.010 0.004 0.170 0.084 0.715 0.002 
120 C_melap_RS4    (5)   16 :  0.016 0.025 0.002 0.229 0.077 0.650 0.001 
121 C_melap_RS4    (3)   16 :  0.015 0.037 0.003 0.239 0.062 0.643 0.002 
122 C_melap_RS4    (2)   16 :  0.027 0.022 0.004 0.189 0.063 0.692 0.002 
123 C_melap_RS4    (6)   16 :  0.012 0.025 0.003 0.203 0.057 0.697 0.002 
124 C_melap_RS4    (8)   16 :  0.022 0.058 0.009 0.236 0.077 0.594 0.005 
125 C_melap_RS4   (16)   16 :  0.011 0.020 0.003 0.321 0.046 0.598 0.002 
126 C_melap_RS4    (4)   16 :  0.012 0.057 0.004 0.191 0.058 0.675 0.002 
127 C_melap_RS5    (2)   19 :  0.063 0.038 0.002 0.176 0.058 0.659 0.003 
128 C_melap_RS5    (2)   19 :  0.026 0.023 0.004 0.177 0.086 0.679 0.006 
129 C_melap_RS5   (14)   19 :  0.035 0.011 0.002 0.125 0.050 0.773 0.005 
130 C_melap_RS5   (11)   19 :  0.038 0.036 0.002 0.142 0.057 0.719 0.005 
131 C_melap_RS5    (2)   19 :  0.035 0.021 0.002 0.237 0.077 0.625 0.002 
132 C_melap_RS5    (6)   19 :  0.024 0.025 0.002 0.215 0.093 0.639 0.002 
133 C_melap_RS5    (3)   19 :  0.038 0.010 0.003 0.154 0.058 0.732 0.004 
134 C_melap_RS5    (8)   19 :  0.069 0.035 0.004 0.228 0.073 0.582 0.010 
135 C_melap_RS5    (2)   19 :  0.029 0.027 0.002 0.175 0.052 0.712 0.004 
136 C_melap_RS5    (4)   19 :  0.051 0.049 0.002 0.189 0.057 0.645 0.006 
137 C_melap_RS5    (2)   19 :  0.037 0.013 0.009 0.157 0.065 0.708 0.011 
138 C_melap_RS5    (7)   19 :  0.038 0.015 0.002 0.182 0.073 0.687 0.003 


Estimated Allele Frequencies in each cluster
First column gives estimated ancestral frequencies


Locus 1 : 
2 alleles
14.5% missing data
   1   (0.894) 0.825 0.246 0.887 0.985 0.985 0.955 0.915 
   3   (0.106) 0.175 0.754 0.113 0.015 0.015 0.045 0.085 

Locus 2 : 
2 alleles
14.5% missing data
   2   (0.447) 0.848 0.396 0.418 0.325 0.075 0.450 0.558 
   4   (0.553) 0.152 0.604 0.582 0.675 0.925 0.550 0.442 

Locus 3 : 
2 alleles
5.1% missing data
   1   (0.897) 0.986 0.988 0.848 0.959 0.984 0.943 0.951 
   4   (0.103) 0.014 0.012 0.152 0.041 0.016 0.057 0.049 

Locus 4 : 
2 alleles
10.1% missing data
   1   (0.109) 0.351 0.956 0.043 0.035 0.021 0.095 0.048 
   4   (0.891) 0.649 0.044 0.957 0.965 0.979 0.905 0.952 

Locus 5 : 
2 alleles
2.2% missing data
   2   (0.891) 0.968 0.972 0.945 0.892 0.790 0.904 0.927 
   4   (0.109) 0.032 0.028 0.055 0.108 0.210 0.096 0.073 

Locus 6 : 
2 alleles
5.1% missing data
   3   (0.897) 0.987 0.981 0.888 0.973 0.546 0.959 0.925 
   2   (0.103) 0.013 0.019 0.112 0.027 0.454 0.041 0.075 

Locus 7 : 
2 alleles
10.1% missing data
   1   (0.583) 0.581 0.646 0.413 0.930 0.361 0.746 0.481 
   3   (0.417) 0.419 0.354 0.587 0.070 0.639 0.254 0.519 

Locus 8 : 
2 alleles
15.9% missing data
   2   (0.788) 0.747 0.922 0.856 0.677 0.304 0.807 0.831 
   4   (0.212) 0.253 0.078 0.144 0.323 0.696 0.193 0.169 

Locus 9 : 
2 alleles
2.2% missing data
   3   (0.911) 0.911 0.958 0.954 0.988 0.986 0.914 0.931 
   1   (0.089) 0.089 0.042 0.046 0.012 0.014 0.086 0.069 

Locus 10 : 
2 alleles
7.2% missing data
   1   (0.549) 0.485 0.792 0.675 0.804 0.227 0.427 0.572 
   3   (0.451) 0.515 0.208 0.325 0.196 0.773 0.573 0.428 

Locus 11 : 
2 alleles
6.5% missing data
   4   (0.750) 0.138 0.954 0.769 0.798 0.114 0.801 0.889 
   1   (0.250) 0.862 0.046 0.231 0.202 0.886 0.199 0.111 

Locus 12 : 
2 alleles
5.8% missing data
   1   (0.295) 0.113 0.157 0.374 0.049 0.044 0.235 0.408 
   3   (0.705) 0.887 0.843 0.626 0.951 0.956 0.765 0.592 

Locus 13 : 
2 alleles
1.4% missing data
   3   (0.908) 0.984 0.957 0.967 0.902 0.984 0.870 0.941 
   4   (0.092) 0.016 0.043 0.033 0.098 0.016 0.130 0.059 

Locus 14 : 
2 alleles
18.1% missing data
   1   (0.874) 0.843 0.029 0.936 0.958 0.979 0.909 0.833 
   4   (0.126) 0.157 0.971 0.064 0.042 0.021 0.091 0.167 

Locus 15 : 
2 alleles
14.5% missing data
   2   (0.113) 0.023 0.074 0.073 0.022 0.497 0.076 0.101 
   4   (0.887) 0.977 0.926 0.927 0.978 0.503 0.924 0.899 

Locus 16 : 
2 alleles
19.6% missing data
   1   (0.907) 0.970 0.989 0.909 0.992 0.987 0.948 0.889 
   4   (0.093) 0.030 0.011 0.091 0.008 0.013 0.052 0.111 

Locus 17 : 
2 alleles
9.4% missing data
   1   (0.915) 0.986 0.978 0.971 0.923 0.601 0.917 0.969 
   3   (0.085) 0.014 0.022 0.029 0.077 0.399 0.083 0.031 

Locus 18 : 
2 alleles
6.5% missing data
   4   (0.784) 0.946 0.774 0.829 0.882 0.739 0.773 0.832 
   2   (0.216) 0.054 0.226 0.171 0.118 0.261 0.227 0.168 

Locus 19 : 
2 alleles
2.2% missing data
   2   (0.882) 0.911 0.986 0.900 0.975 0.974 0.889 0.933 
   1   (0.118) 0.089 0.014 0.100 0.025 0.026 0.111 0.067 

Locus 20 : 
2 alleles
17.4% missing data
   1   (0.927) 0.991 0.982 0.835 0.997 0.966 0.983 0.912 
   3   (0.073) 0.009 0.018 0.165 0.003 0.034 0.017 0.088 

Locus 21 : 
2 alleles
17.4% missing data
   3   (0.255) 0.055 0.058 0.247 0.078 0.045 0.278 0.287 
   4   (0.745) 0.945 0.942 0.753 0.922 0.955 0.722 0.713 

Locus 22 : 
2 alleles
3.6% missing data
   2   (0.137) 0.051 0.074 0.068 0.312 0.170 0.126 0.117 
   4   (0.863) 0.949 0.926 0.932 0.688 0.830 0.874 0.883 

Locus 23 : 
2 alleles
4.3% missing data
   2   (0.893) 0.977 0.985 0.940 0.985 0.978 0.884 0.884 
   1   (0.107) 0.023 0.015 0.060 0.015 0.022 0.116 0.116 

Locus 24 : 
2 alleles
12.3% missing data
   4   (0.734) 0.655 0.757 0.757 0.807 0.461 0.785 0.736 
   2   (0.266) 0.345 0.243 0.243 0.193 0.539 0.215 0.264 

Locus 25 : 
2 alleles
6.5% missing data
   2   (0.392) 0.363 0.067 0.328 0.789 0.339 0.446 0.325 
   4   (0.608) 0.637 0.933 0.672 0.211 0.661 0.554 0.675 

Locus 26 : 
2 alleles
8.0% missing data
   1   (0.852) 0.976 0.984 0.819 0.937 0.972 0.917 0.764 
   3   (0.148) 0.024 0.016 0.181 0.063 0.028 0.083 0.236 

Locus 27 : 
2 alleles
10.1% missing data
   2   (0.307) 0.070 0.371 0.217 0.218 0.224 0.356 0.391 
   3   (0.693) 0.930 0.629 0.783 0.782 0.776 0.644 0.609 

Locus 28 : 
2 alleles
3.6% missing data
   2   (0.359) 0.094 0.356 0.375 0.128 0.123 0.436 0.244 
   3   (0.641) 0.906 0.644 0.625 0.872 0.877 0.564 0.756 

Locus 29 : 
2 alleles
13.8% missing data
   4   (0.249) 0.221 0.237 0.298 0.070 0.039 0.226 0.205 
   2   (0.751) 0.779 0.763 0.702 0.930 0.961 0.774 0.795 

Locus 30 : 
2 alleles
10.9% missing data
   3   (0.866) 0.893 0.976 0.940 0.446 0.923 0.846 0.910 
   1   (0.134) 0.107 0.024 0.060 0.554 0.077 0.154 0.090 

Locus 31 : 
2 alleles
12.3% missing data
   2   (0.928) 0.951 0.980 0.918 0.991 0.992 0.973 0.934 
   4   (0.072) 0.049 0.020 0.082 0.009 0.008 0.027 0.066 

Locus 32 : 
2 alleles
8.0% missing data
   3   (0.807) 0.797 0.719 0.892 0.674 0.566 0.794 0.863 
   1   (0.193) 0.203 0.281 0.108 0.326 0.434 0.206 0.137 

Locus 33 : 
2 alleles
6.5% missing data
   4   (0.892) 0.980 0.964 0.933 0.988 0.973 0.902 0.849 
   2   (0.108) 0.020 0.036 0.067 0.012 0.027 0.098 0.151 

Locus 34 : 
2 alleles
5.1% missing data
   3   (0.773) 0.832 0.938 0.747 0.970 0.962 0.825 0.638 
   1   (0.227) 0.168 0.062 0.253 0.030 0.038 0.175 0.362 

Locus 35 : 
2 alleles
2.2% missing data
   2   (0.897) 0.390 0.984 0.933 0.977 0.980 0.935 0.923 
   4   (0.103) 0.610 0.016 0.067 0.023 0.020 0.065 0.077 

Locus 36 : 
2 alleles
13.8% missing data
   4   (0.196) 0.202 0.178 0.162 0.219 0.457 0.197 0.074 
   2   (0.804) 0.798 0.822 0.838 0.781 0.543 0.803 0.926 

Locus 37 : 
2 alleles
2.9% missing data
   1   (0.093) 0.019 0.012 0.057 0.032 0.014 0.067 0.143 
   3   (0.907) 0.981 0.988 0.943 0.968 0.986 0.933 0.857 

Locus 38 : 
2 alleles
2.2% missing data
   1   (0.188) 0.045 0.766 0.141 0.032 0.071 0.153 0.283 
   3   (0.812) 0.955 0.234 0.859 0.968 0.929 0.847 0.717 

Locus 39 : 
2 alleles
2.2% missing data
   3   (0.903) 0.943 0.959 0.950 0.932 0.750 0.931 0.941 
   1   (0.097) 0.057 0.041 0.050 0.068 0.250 0.069 0.059 

Locus 40 : 
2 alleles
19.6% missing data
   1   (0.880) 0.967 0.846 0.908 0.961 0.979 0.887 0.913 
   2   (0.120) 0.033 0.154 0.092 0.039 0.021 0.113 0.087 

Locus 41 : 
2 alleles
1.4% missing data
   1   (0.744) 0.941 0.907 0.780 0.922 0.357 0.720 0.821 
   4   (0.256) 0.059 0.093 0.220 0.078 0.643 0.280 0.179 

Locus 42 : 
2 alleles
2.2% missing data
   2   (0.832) 0.788 0.964 0.847 0.984 0.946 0.807 0.906 
   4   (0.168) 0.212 0.036 0.153 0.016 0.054 0.193 0.094 

Locus 43 : 
2 alleles
13.8% missing data
   1   (0.117) 0.095 0.022 0.065 0.039 0.053 0.145 0.076 
   3   (0.883) 0.905 0.978 0.935 0.961 0.947 0.855 0.924 

Locus 44 : 
2 alleles
2.2% missing data
   3   (0.922) 0.991 0.996 0.890 0.995 0.470 0.986 0.909 
   1   (0.078) 0.009 0.004 0.110 0.005 0.530 0.014 0.091 

Locus 45 : 
2 alleles
8.0% missing data
   1   (0.902) 0.950 0.821 0.967 0.955 0.981 0.909 0.762 
   3   (0.098) 0.050 0.179 0.033 0.045 0.019 0.091 0.238 

Locus 46 : 
2 alleles
10.1% missing data
   2   (0.890) 0.920 0.989 0.813 0.983 0.989 0.952 0.911 
   4   (0.110) 0.080 0.011 0.187 0.017 0.011 0.048 0.089 

Locus 47 : 
2 alleles
10.9% missing data
   1   (0.338) 0.465 0.436 0.382 0.271 0.052 0.301 0.311 
   3   (0.662) 0.535 0.564 0.618 0.729 0.948 0.699 0.689 

Locus 48 : 
2 alleles
10.1% missing data
   2   (0.826) 0.209 0.977 0.837 0.675 0.978 0.914 0.740 
   3   (0.174) 0.791 0.023 0.163 0.325 0.022 0.086 0.260 

Locus 49 : 
2 alleles
6.5% missing data
   2   (0.863) 0.958 0.973 0.849 0.977 0.972 0.900 0.865 
   4   (0.137) 0.042 0.027 0.151 0.023 0.028 0.100 0.135 

Locus 50 : 
2 alleles
5.1% missing data
   2   (0.895) 0.966 0.958 0.947 0.814 0.939 0.909 0.894 
   1   (0.105) 0.034 0.042 0.053 0.186 0.061 0.091 0.106 

Locus 51 : 
2 alleles
12.3% missing data
   2   (0.839) 0.805 0.903 0.881 0.949 0.966 0.821 0.872 
   4   (0.161) 0.195 0.097 0.119 0.051 0.034 0.179 0.128 

Locus 52 : 
2 alleles
5.1% missing data
   1   (0.865) 0.982 0.990 0.696 0.966 0.983 0.942 0.915 
   3   (0.135) 0.018 0.010 0.304 0.034 0.017 0.058 0.085 

Locus 53 : 
2 alleles
5.8% missing data
   2   (0.637) 0.890 0.572 0.631 0.871 0.930 0.569 0.695 
   4   (0.363) 0.110 0.428 0.369 0.129 0.070 0.431 0.305 

Locus 54 : 
2 alleles
2.9% missing data
   3   (0.910) 0.144 0.988 0.950 0.991 0.983 0.946 0.955 
   1   (0.090) 0.856 0.012 0.050 0.009 0.017 0.054 0.045 

Locus 55 : 
2 alleles
4.3% missing data
   2   (0.913) 0.980 0.970 0.918 0.991 0.985 0.942 0.950 
   4   (0.087) 0.020 0.030 0.082 0.009 0.015 0.058 0.050 

Locus 56 : 
2 alleles
3.6% missing data
   2   (0.849) 0.957 0.950 0.761 0.981 0.975 0.921 0.830 
   4   (0.151) 0.043 0.050 0.239 0.019 0.025 0.079 0.170 

Locus 57 : 
2 alleles
13.8% missing data
   2   (0.896) 0.981 0.978 0.958 0.942 0.411 0.883 0.966 
   4   (0.104) 0.019 0.022 0.042 0.058 0.589 0.117 0.034 

Locus 58 : 
2 alleles
9.4% missing data
   3   (0.867) 0.942 0.948 0.888 0.987 0.407 0.916 0.879 
   1   (0.133) 0.058 0.052 0.112 0.013 0.593 0.084 0.121 

Locus 59 : 
2 alleles
4.3% missing data
   2   (0.758) 0.337 0.310 0.870 0.681 0.134 0.758 0.867 
   4   (0.242) 0.663 0.690 0.130 0.319 0.866 0.242 0.133 

Locus 60 : 
2 alleles
6.5% missing data
   2   (0.436) 0.825 0.439 0.556 0.329 0.070 0.314 0.514 
   4   (0.564) 0.175 0.561 0.444 0.671 0.930 0.686 0.486 

Locus 61 : 
2 alleles
5.1% missing data
   4   (0.279) 0.377 0.424 0.370 0.085 0.046 0.206 0.248 
   2   (0.721) 0.623 0.576 0.630 0.915 0.954 0.794 0.752 

Locus 62 : 
2 alleles
11.6% missing data
   1   (0.912) 0.896 0.953 0.935 0.987 0.984 0.933 0.947 
   3   (0.088) 0.104 0.047 0.065 0.013 0.016 0.067 0.053 

Locus 63 : 
2 alleles
9.4% missing data
   1   (0.291) 0.319 0.867 0.177 0.249 0.868 0.291 0.257 
   3   (0.709) 0.681 0.133 0.823 0.751 0.132 0.709 0.743 

Locus 64 : 
2 alleles
2.9% missing data
   3   (0.878) 0.985 0.942 0.861 0.979 0.966 0.930 0.848 
   4   (0.122) 0.015 0.058 0.139 0.021 0.034 0.070 0.152 

Locus 65 : 
2 alleles
4.3% missing data
   4   (0.870) 0.907 0.967 0.896 0.989 0.983 0.890 0.813 
   2   (0.130) 0.093 0.033 0.104 0.011 0.017 0.110 0.187 

Locus 66 : 
2 alleles
13.8% missing data
   2   (0.662) 0.894 0.942 0.735 0.715 0.729 0.627 0.526 
   4   (0.338) 0.106 0.058 0.265 0.285 0.271 0.373 0.474 

Locus 67 : 
2 alleles
13.0% missing data
   1   (0.177) 0.102 0.287 0.188 0.530 0.082 0.086 0.247 
   3   (0.823) 0.898 0.713 0.812 0.470 0.918 0.914 0.753 

Locus 68 : 
2 alleles
4.3% missing data
   3   (0.827) 0.162 0.895 0.872 0.961 0.969 0.845 0.866 
   1   (0.173) 0.838 0.105 0.128 0.039 0.031 0.155 0.134 

Locus 69 : 
2 alleles
11.6% missing data
   1   (0.779) 0.846 0.469 0.691 0.977 0.412 0.925 0.519 
   2   (0.221) 0.154 0.531 0.309 0.023 0.588 0.075 0.481 

Locus 70 : 
2 alleles
13.0% missing data
   2   (0.860) 0.931 0.923 0.840 0.947 0.950 0.903 0.880 
   4   (0.140) 0.069 0.077 0.160 0.053 0.050 0.097 0.120 

Locus 71 : 
2 alleles
14.5% missing data
   2   (0.930) 0.985 0.919 0.980 0.897 0.897 0.911 0.980 
   4   (0.070) 0.015 0.081 0.020 0.103 0.103 0.089 0.020 

Locus 72 : 
2 alleles
7.2% missing data
   2   (0.218) 0.223 0.092 0.255 0.037 0.037 0.221 0.128 
   3   (0.782) 0.777 0.908 0.745 0.963 0.963 0.779 0.872 

Locus 73 : 
2 alleles
14.5% missing data
   1   (0.881) 0.977 0.988 0.891 0.966 0.981 0.896 0.914 
   3   (0.119) 0.023 0.012 0.109 0.034 0.019 0.104 0.086 

Locus 74 : 
2 alleles
13.0% missing data
   1   (0.630) 0.592 0.617 0.702 0.352 0.652 0.594 0.688 
   4   (0.370) 0.408 0.383 0.298 0.648 0.348 0.406 0.312 

Locus 75 : 
2 alleles
13.8% missing data
   2   (0.821) 0.795 0.955 0.864 0.900 0.966 0.810 0.821 
   4   (0.179) 0.205 0.045 0.136 0.100 0.034 0.190 0.179 

Locus 76 : 
2 alleles
13.8% missing data
   1   (0.877) 0.872 0.655 0.910 0.981 0.983 0.896 0.884 
   3   (0.123) 0.128 0.345 0.090 0.019 0.017 0.104 0.116 

Locus 77 : 
2 alleles
13.0% missing data
   1   (0.417) 0.350 0.323 0.409 0.774 0.416 0.440 0.290 
   2   (0.583) 0.650 0.677 0.591 0.226 0.584 0.560 0.710 

Locus 78 : 
2 alleles
10.9% missing data
   2   (0.884) 0.923 0.977 0.849 0.967 0.987 0.928 0.925 
   4   (0.116) 0.077 0.023 0.151 0.033 0.013 0.072 0.075 

Locus 79 : 
2 alleles
13.8% missing data
   4   (0.246) 0.229 0.556 0.311 0.116 0.035 0.175 0.241 
   2   (0.754) 0.771 0.444 0.689 0.884 0.965 0.825 0.759 

Locus 80 : 
2 alleles
5.1% missing data
   2   (0.896) 0.948 0.980 0.934 0.823 0.958 0.925 0.890 
   4   (0.104) 0.052 0.020 0.066 0.177 0.042 0.075 0.110 

Locus 81 : 
2 alleles
14.5% missing data
   2   (0.857) 0.952 0.960 0.911 0.930 0.969 0.822 0.875 
   4   (0.143) 0.048 0.040 0.089 0.070 0.031 0.178 0.125 

Locus 82 : 
2 alleles
1.4% missing data
   1   (0.914) 0.959 0.972 0.943 0.958 0.982 0.938 0.920 
   3   (0.086) 0.041 0.028 0.057 0.042 0.018 0.062 0.080 

Locus 83 : 
2 alleles
4.3% missing data
   2   (0.287) 0.101 0.053 0.249 0.120 0.765 0.249 0.401 
   4   (0.713) 0.899 0.947 0.751 0.880 0.235 0.751 0.599 

Locus 84 : 
2 alleles
10.1% missing data
   3   (0.918) 0.891 0.980 0.918 0.992 0.989 0.961 0.932 
   1   (0.082) 0.109 0.020 0.082 0.008 0.011 0.039 0.068 

Locus 85 : 
2 alleles
11.6% missing data
   4   (0.788) 0.771 0.932 0.795 0.895 0.146 0.844 0.855 
   3   (0.212) 0.229 0.068 0.205 0.105 0.854 0.156 0.145 

Locus 86 : 
2 alleles
2.9% missing data
   2   (0.901) 0.786 0.400 0.954 0.959 0.983 0.909 0.956 
   1   (0.099) 0.214 0.600 0.046 0.041 0.017 0.091 0.044 

Locus 87 : 
2 alleles
12.3% missing data
   3   (0.843) 0.229 0.437 0.938 0.869 0.972 0.824 0.877 
   1   (0.157) 0.771 0.563 0.062 0.131 0.028 0.176 0.123 

Locus 88 : 
2 alleles
5.8% missing data
   4   (0.909) 0.914 0.893 0.990 0.401 0.680 0.746 0.986 
   2   (0.091) 0.086 0.107 0.010 0.599 0.320 0.254 0.014 

Locus 89 : 
2 alleles
5.8% missing data
   2   (0.263) 0.407 0.057 0.258 0.185 0.082 0.282 0.187 
   4   (0.737) 0.593 0.943 0.742 0.815 0.918 0.718 0.813 

Locus 90 : 
2 alleles
8.0% missing data
   4   (0.243) 0.041 0.221 0.309 0.039 0.087 0.208 0.231 
   2   (0.757) 0.959 0.779 0.691 0.961 0.913 0.792 0.769 

Locus 91 : 
2 alleles
3.6% missing data
   2   (0.886) 0.973 0.972 0.952 0.863 0.602 0.899 0.902 
   4   (0.114) 0.027 0.028 0.048 0.137 0.398 0.101 0.098 

Locus 92 : 
2 alleles
10.9% missing data
   4   (0.789) 0.882 0.954 0.818 0.959 0.964 0.756 0.791 
   3   (0.211) 0.118 0.046 0.182 0.041 0.036 0.244 0.209 

Locus 93 : 
2 alleles
4.3% missing data
   1   (0.875) 0.974 0.984 0.920 0.585 0.621 0.920 0.902 
   3   (0.125) 0.026 0.016 0.080 0.415 0.379 0.080 0.098 

Locus 94 : 
2 alleles
9.4% missing data
   2   (0.949) 0.922 0.967 0.994 0.754 0.990 0.882 0.992 
   1   (0.051) 0.078 0.033 0.006 0.246 0.010 0.118 0.008 

Locus 95 : 
2 alleles
2.9% missing data
   2   (0.854) 0.835 0.942 0.916 0.876 0.963 0.831 0.879 
   4   (0.146) 0.165 0.058 0.084 0.124 0.037 0.169 0.121 

Locus 96 : 
2 alleles
2.9% missing data
   3   (0.910) 0.980 0.965 0.966 0.971 0.979 0.891 0.910 
   2   (0.090) 0.020 0.035 0.034 0.029 0.021 0.109 0.090 

Locus 97 : 
2 alleles
1.4% missing data
   1   (0.944) 0.994 0.995 0.918 0.998 0.996 0.990 0.857 
   3   (0.056) 0.006 0.005 0.082 0.002 0.004 0.010 0.143 

Locus 98 : 
2 alleles
13.0% missing data
   4   (0.903) 0.556 0.958 0.928 0.970 0.892 0.942 0.960 
   3   (0.097) 0.444 0.042 0.072 0.030 0.108 0.058 0.040 

Locus 99 : 
2 alleles
4.3% missing data
   4   (0.912) 0.958 0.985 0.945 0.981 0.979 0.913 0.961 
   2   (0.088) 0.042 0.015 0.055 0.019 0.021 0.087 0.039 

Locus 100 : 
2 alleles
13.0% missing data
   1   (0.745) 0.900 0.704 0.811 0.710 0.128 0.719 0.871 
   3   (0.255) 0.100 0.296 0.189 0.290 0.872 0.281 0.129 

Locus 101 : 
2 alleles
10.9% missing data
   4   (0.898) 0.926 0.963 0.940 0.968 0.958 0.887 0.953 
   2   (0.102) 0.074 0.037 0.060 0.032 0.042 0.113 0.047 

Locus 102 : 
2 alleles
16.7% missing data
   3   (0.862) 0.909 0.504 0.875 0.975 0.952 0.901 0.886 
   1   (0.138) 0.091 0.496 0.125 0.025 0.048 0.099 0.114 

Locus 103 : 
2 alleles
5.1% missing data
   2   (0.727) 0.922 0.883 0.776 0.833 0.906 0.642 0.775 
   4   (0.273) 0.078 0.117 0.224 0.167 0.094 0.358 0.225 

Locus 104 : 
2 alleles
14.5% missing data
   2   (0.442) 0.894 0.639 0.391 0.128 0.092 0.504 0.423 
   4   (0.558) 0.106 0.361 0.609 0.872 0.908 0.496 0.577 

Locus 105 : 
2 alleles
8.0% missing data
   2   (0.453) 0.839 0.043 0.396 0.485 0.475 0.513 0.378 
   4   (0.547) 0.161 0.957 0.604 0.515 0.525 0.487 0.622 

Locus 106 : 
2 alleles
5.1% missing data
   4   (0.885) 0.959 0.974 0.926 0.972 0.971 0.871 0.912 
   3   (0.115) 0.041 0.026 0.074 0.028 0.029 0.129 0.088 

Locus 107 : 
2 alleles
13.0% missing data
   1   (0.844) 0.896 0.974 0.807 0.981 0.979 0.863 0.908 
   2   (0.156) 0.104 0.026 0.193 0.019 0.021 0.137 0.092 

Locus 108 : 
2 alleles
11.6% missing data
   1   (0.784) 0.950 0.936 0.752 0.939 0.509 0.843 0.811 
   3   (0.216) 0.050 0.064 0.248 0.061 0.491 0.157 0.189 

Locus 109 : 
2 alleles
5.1% missing data
   3   (0.773) 0.618 0.709 0.759 0.892 0.927 0.782 0.866 
   1   (0.227) 0.382 0.291 0.241 0.108 0.073 0.218 0.134 

Locus 110 : 
2 alleles
10.9% missing data
   1   (0.883) 0.923 0.989 0.920 0.981 0.964 0.888 0.883 
   3   (0.117) 0.077 0.011 0.080 0.019 0.036 0.112 0.117 

Locus 111 : 
2 alleles
13.8% missing data
   1   (0.461) 0.396 0.459 0.407 0.454 0.498 0.493 0.484 
   3   (0.539) 0.604 0.541 0.593 0.546 0.502 0.507 0.516 

Locus 112 : 
2 alleles
13.0% missing data
   2   (0.634) 0.906 0.121 0.625 0.850 0.941 0.603 0.665 
   4   (0.366) 0.094 0.879 0.375 0.150 0.059 0.397 0.335 

Locus 113 : 
2 alleles
3.6% missing data
   3   (0.895) 0.957 0.979 0.953 0.929 0.973 0.837 0.951 
   1   (0.105) 0.043 0.021 0.047 0.071 0.027 0.163 0.049 

Locus 114 : 
2 alleles
10.1% missing data
   4   (0.918) 0.991 0.994 0.876 0.996 0.993 0.975 0.866 
   2   (0.082) 0.009 0.006 0.124 0.004 0.007 0.025 0.134 

Locus 115 : 
2 alleles
13.8% missing data
   2   (0.693) 0.918 0.614 0.729 0.716 0.668 0.687 0.685 
   4   (0.307) 0.082 0.386 0.271 0.284 0.332 0.313 0.315 

Locus 116 : 
2 alleles
5.1% missing data
   1   (0.643) 0.512 0.499 0.682 0.770 0.924 0.613 0.641 
   3   (0.357) 0.488 0.501 0.318 0.230 0.076 0.387 0.359 

Locus 117 : 
2 alleles
2.9% missing data
   1   (0.735) 0.932 0.927 0.769 0.743 0.913 0.730 0.648 
   4   (0.265) 0.068 0.073 0.231 0.257 0.087 0.270 0.352 

Locus 118 : 
2 alleles
5.1% missing data
   2   (0.368) 0.089 0.552 0.466 0.089 0.129 0.355 0.282 
   4   (0.632) 0.911 0.448 0.534 0.911 0.871 0.645 0.718 

Locus 119 : 
2 alleles
6.5% missing data
   2   (0.619) 0.875 0.094 0.570 0.665 0.202 0.750 0.542 
   4   (0.381) 0.125 0.906 0.430 0.335 0.798 0.250 0.458 

Locus 120 : 
2 alleles
9.4% missing data
   3   (0.802) 0.761 0.681 0.842 0.539 0.962 0.826 0.840 
   4   (0.198) 0.239 0.319 0.158 0.461 0.038 0.174 0.160 

Locus 121 : 
2 alleles
13.8% missing data
   4   (0.897) 0.952 0.924 0.912 0.988 0.988 0.912 0.938 
   2   (0.103) 0.048 0.076 0.088 0.012 0.012 0.088 0.062 

Locus 122 : 
2 alleles
3.6% missing data
   3   (0.813) 0.747 0.759 0.873 0.788 0.607 0.838 0.850 
   2   (0.187) 0.253 0.241 0.127 0.212 0.393 0.162 0.150 

Locus 123 : 
2 alleles
13.0% missing data
   3   (0.914) 0.902 0.946 0.926 0.983 0.976 0.960 0.875 
   1   (0.086) 0.098 0.054 0.074 0.017 0.024 0.040 0.125 

Locus 124 : 
2 alleles
10.1% missing data
   1   (0.174) 0.052 0.023 0.194 0.076 0.351 0.115 0.151 
   3   (0.826) 0.948 0.977 0.806 0.924 0.649 0.885 0.849 

Locus 125 : 
2 alleles
5.1% missing data
   3   (0.806) 0.623 0.873 0.853 0.963 0.911 0.765 0.880 
   1   (0.194) 0.377 0.127 0.147 0.037 0.089 0.235 0.120 

Locus 126 : 
2 alleles
5.1% missing data
   1   (0.805) 0.416 0.824 0.809 0.967 0.972 0.820 0.880 
   3   (0.195) 0.584 0.176 0.191 0.033 0.028 0.180 0.120 

Locus 127 : 
2 alleles
13.8% missing data
   3   (0.702) 0.473 0.886 0.723 0.856 0.865 0.698 0.710 
   1   (0.298) 0.527 0.114 0.277 0.144 0.135 0.302 0.290 

Locus 128 : 
2 alleles
13.0% missing data
   1   (0.518) 0.874 0.073 0.472 0.743 0.411 0.530 0.585 
   3   (0.482) 0.126 0.927 0.528 0.257 0.589 0.470 0.415 

Locus 129 : 
2 alleles
8.0% missing data
   2   (0.832) 0.967 0.957 0.812 0.882 0.957 0.902 0.643 
   4   (0.168) 0.033 0.043 0.188 0.118 0.043 0.098 0.357 

Locus 130 : 
2 alleles
14.5% missing data
   3   (0.903) 0.979 0.984 0.954 0.952 0.979 0.911 0.839 
   1   (0.097) 0.021 0.016 0.046 0.048 0.021 0.089 0.161 

Locus 131 : 
2 alleles
18.1% missing data
   1   (0.917) 0.933 0.964 0.956 0.986 0.973 0.944 0.826 
   4   (0.083) 0.067 0.036 0.044 0.014 0.027 0.056 0.174 

Locus 132 : 
2 alleles
3.6% missing data
   2   (0.931) 0.992 0.996 0.912 0.996 0.992 0.976 0.942 
   4   (0.069) 0.008 0.004 0.088 0.004 0.008 0.024 0.058 

Locus 133 : 
2 alleles
5.8% missing data
   3   (0.794) 0.944 0.966 0.830 0.815 0.916 0.788 0.776 
   1   (0.206) 0.056 0.034 0.170 0.185 0.084 0.212 0.224 

Locus 134 : 
2 alleles
12.3% missing data
   2   (0.898) 0.928 0.984 0.903 0.988 0.986 0.941 0.863 
   4   (0.102) 0.072 0.016 0.097 0.012 0.014 0.059 0.137 

Locus 135 : 
2 alleles
5.1% missing data
   2   (0.879) 0.976 0.978 0.921 0.973 0.484 0.889 0.953 
   4   (0.121) 0.024 0.022 0.079 0.027 0.516 0.111 0.047 

Locus 136 : 
2 alleles
5.1% missing data
   2   (0.829) 0.811 0.948 0.902 0.922 0.755 0.777 0.889 
   1   (0.171) 0.189 0.052 0.098 0.078 0.245 0.223 0.111 

Locus 137 : 
2 alleles
12.3% missing data
   3   (0.894) 0.934 0.913 0.929 0.938 0.981 0.920 0.849 
   1   (0.106) 0.066 0.087 0.071 0.062 0.019 0.080 0.151 

Locus 138 : 
2 alleles
13.0% missing data
   2   (0.335) 0.206 0.901 0.397 0.243 0.302 0.245 0.347 
   4   (0.665) 0.794 0.099 0.603 0.757 0.698 0.755 0.653 

Locus 139 : 
2 alleles
11.6% missing data
   1   (0.892) 0.910 0.938 0.901 0.972 0.980 0.919 0.927 
   2   (0.108) 0.090 0.062 0.099 0.028 0.020 0.081 0.073 

Locus 140 : 
2 alleles
2.2% missing data
   3   (0.834) 0.966 0.758 0.873 0.805 0.584 0.851 0.915 
   1   (0.166) 0.034 0.242 0.127 0.195 0.416 0.149 0.085 

Locus 141 : 
2 alleles
5.1% missing data
   2   (0.892) 0.986 0.942 0.918 0.984 0.984 0.930 0.781 
   4   (0.108) 0.014 0.058 0.082 0.016 0.016 0.070 0.219 

Locus 142 : 
2 alleles
9.4% missing data
   1   (0.067) 0.025 0.005 0.159 0.003 0.005 0.014 0.071 
   3   (0.933) 0.975 0.995 0.841 0.997 0.995 0.986 0.929 

Locus 143 : 
2 alleles
4.3% missing data
   1   (0.402) 0.412 0.851 0.339 0.783 0.338 0.423 0.296 
   3   (0.598) 0.588 0.149 0.661 0.217 0.662 0.577 0.704 

Locus 144 : 
2 alleles
16.7% missing data
   2   (0.147) 0.102 0.081 0.114 0.075 0.021 0.154 0.129 
   4   (0.853) 0.898 0.919 0.886 0.925 0.979 0.846 0.871 

Locus 145 : 
2 alleles
16.7% missing data
   3   (0.865) 0.969 0.043 0.915 0.963 0.961 0.890 0.863 
   1   (0.135) 0.031 0.957 0.085 0.037 0.039 0.110 0.137 

Locus 146 : 
2 alleles
3.6% missing data
   4   (0.852) 0.918 0.960 0.885 0.944 0.977 0.817 0.918 
   2   (0.148) 0.082 0.040 0.115 0.056 0.023 0.183 0.082 

Locus 147 : 
2 alleles
12.3% missing data
   2   (0.452) 0.583 0.356 0.492 0.236 0.902 0.392 0.400 
   1   (0.548) 0.417 0.644 0.508 0.764 0.098 0.608 0.600 

Locus 148 : 
2 alleles
12.3% missing data
   4   (0.900) 0.923 0.542 0.948 0.969 0.602 0.953 0.893 
   2   (0.100) 0.077 0.458 0.052 0.031 0.398 0.047 0.107 

Locus 149 : 
2 alleles
3.6% missing data
   1   (0.868) 0.976 0.933 0.879 0.984 0.977 0.883 0.877 
   4   (0.132) 0.024 0.067 0.121 0.016 0.023 0.117 0.123 

Locus 150 : 
2 alleles
4.3% missing data
   1   (0.893) 0.975 0.978 0.927 0.938 0.979 0.892 0.937 
   3   (0.107) 0.025 0.022 0.073 0.062 0.021 0.108 0.063 

Locus 151 : 
2 alleles
7.2% missing data
   3   (0.892) 0.867 0.071 0.953 0.897 0.962 0.911 0.939 
   1   (0.108) 0.133 0.929 0.047 0.103 0.038 0.089 0.061 

Locus 152 : 
2 alleles
2.9% missing data
   4   (0.923) 0.978 0.994 0.926 0.987 0.984 0.954 0.963 
   3   (0.077) 0.022 0.006 0.074 0.013 0.016 0.046 0.037 

Locus 153 : 
2 alleles
13.0% missing data
   3   (0.903) 0.952 0.947 0.914 0.944 0.983 0.934 0.936 
   1   (0.097) 0.048 0.053 0.086 0.056 0.017 0.066 0.064 

Locus 154 : 
2 alleles
10.9% missing data
   1   (0.864) 0.832 0.910 0.829 0.979 0.893 0.920 0.891 
   4   (0.136) 0.168 0.090 0.171 0.021 0.107 0.080 0.109 

Locus 155 : 
2 alleles
5.1% missing data
   2   (0.470) 0.372 0.730 0.482 0.735 0.883 0.376 0.491 
   4   (0.530) 0.628 0.270 0.518 0.265 0.117 0.624 0.509 

Locus 156 : 
2 alleles
12.3% missing data
   1   (0.791) 0.827 0.967 0.771 0.935 0.927 0.796 0.842 
   3   (0.209) 0.173 0.033 0.229 0.065 0.073 0.204 0.158 

Locus 157 : 
2 alleles
6.5% missing data
   2   (0.787) 0.945 0.061 0.781 0.851 0.967 0.833 0.825 
   1   (0.213) 0.055 0.939 0.219 0.149 0.033 0.167 0.175 

Locus 158 : 
2 alleles
15.9% missing data
   2   (0.877) 0.931 0.987 0.830 0.988 0.980 0.948 0.750 
   3   (0.123) 0.069 0.013 0.170 0.012 0.020 0.052 0.250 

Locus 159 : 
2 alleles
5.1% missing data
   1   (0.230) 0.487 0.535 0.178 0.114 0.046 0.248 0.168 
   3   (0.770) 0.513 0.465 0.822 0.886 0.954 0.752 0.832 

Locus 160 : 
2 alleles
14.5% missing data
   3   (0.879) 0.902 0.985 0.923 0.939 0.879 0.891 0.860 
   1   (0.121) 0.098 0.015 0.077 0.061 0.121 0.109 0.140 

Locus 161 : 
2 alleles
13.0% missing data
   3   (0.636) 0.887 0.911 0.587 0.785 0.933 0.621 0.627 
   1   (0.364) 0.113 0.089 0.413 0.215 0.067 0.379 0.373 

Locus 162 : 
2 alleles
2.2% missing data
   2   (0.910) 0.914 0.850 0.932 0.978 0.986 0.940 0.935 
   4   (0.090) 0.086 0.150 0.068 0.022 0.014 0.060 0.065 

Locus 163 : 
2 alleles
1.4% missing data
   2   (0.923) 0.981 0.985 0.933 0.994 0.982 0.966 0.881 
   1   (0.077) 0.019 0.015 0.067 0.006 0.018 0.034 0.119 

Locus 164 : 
2 alleles
18.8% missing data
   3   (0.380) 0.489 0.356 0.324 0.695 0.055 0.394 0.438 
   1   (0.620) 0.511 0.644 0.676 0.305 0.945 0.606 0.562 

Locus 165 : 
2 alleles
11.6% missing data
   2   (0.753) 0.685 0.682 0.845 0.567 0.291 0.727 0.860 
   4   (0.247) 0.315 0.318 0.155 0.433 0.709 0.273 0.140 

Locus 166 : 
2 alleles
3.6% missing data
   4   (0.889) 0.969 0.971 0.960 0.950 0.967 0.810 0.924 
   2   (0.111) 0.031 0.029 0.040 0.050 0.033 0.190 0.076 

Locus 167 : 
2 alleles
2.2% missing data
   2   (0.937) 0.993 0.996 0.908 0.998 0.996 0.988 0.783 
   4   (0.063) 0.007 0.004 0.092 0.002 0.004 0.012 0.217 

Locus 168 : 
2 alleles
13.8% missing data
   2   (0.909) 0.936 0.628 0.974 0.880 0.978 0.865 0.965 
   4   (0.091) 0.064 0.372 0.026 0.120 0.022 0.135 0.035 

Locus 169 : 
2 alleles
4.3% missing data
   2   (0.894) 0.545 0.958 0.951 0.957 0.969 0.879 0.960 
   4   (0.106) 0.455 0.042 0.049 0.043 0.031 0.121 0.040 

Locus 170 : 
2 alleles
4.3% missing data
   1   (0.434) 0.099 0.342 0.437 0.147 0.095 0.486 0.511 
   2   (0.566) 0.901 0.658 0.563 0.853 0.905 0.514 0.489 

Locus 171 : 
2 alleles
2.9% missing data
   2   (0.755) 0.679 0.429 0.822 0.690 0.574 0.764 0.831 
   3   (0.245) 0.321 0.571 0.178 0.310 0.426 0.236 0.169 

Locus 172 : 
2 alleles
8.0% missing data
   2   (0.851) 0.955 0.784 0.815 0.961 0.980 0.914 0.804 
   4   (0.149) 0.045 0.216 0.185 0.039 0.020 0.086 0.196 

Locus 173 : 
2 alleles
5.1% missing data
   2   (0.697) 0.903 0.565 0.715 0.594 0.551 0.704 0.784 
   4   (0.303) 0.097 0.435 0.285 0.406 0.449 0.296 0.216 

Locus 174 : 
2 alleles
4.3% missing data
   4   (0.910) 0.982 0.984 0.931 0.992 0.988 0.927 0.934 
   2   (0.090) 0.018 0.016 0.069 0.008 0.012 0.073 0.066 

Locus 175 : 
2 alleles
13.0% missing data
   3   (0.930) 0.955 0.992 0.914 0.987 0.980 0.973 0.955 
   1   (0.070) 0.045 0.008 0.086 0.013 0.020 0.027 0.045 

Locus 176 : 
2 alleles
10.1% missing data
   1   (0.541) 0.536 0.915 0.635 0.570 0.093 0.476 0.558 
   3   (0.459) 0.464 0.085 0.365 0.430 0.907 0.524 0.442 

Locus 177 : 
2 alleles
4.3% missing data
   2   (0.734) 0.939 0.655 0.828 0.706 0.605 0.704 0.689 
   1   (0.266) 0.061 0.345 0.172 0.294 0.395 0.296 0.311 

Locus 178 : 
2 alleles
1.4% missing data
   1   (0.736) 0.871 0.939 0.814 0.703 0.432 0.763 0.578 
   4   (0.264) 0.129 0.061 0.186 0.297 0.568 0.237 0.422 

Locus 179 : 
2 alleles
10.9% missing data
   3   (0.898) 0.919 0.961 0.917 0.964 0.981 0.920 0.930 
   1   (0.102) 0.081 0.039 0.083 0.036 0.019 0.080 0.070 

Locus 180 : 
2 alleles
2.2% missing data
   1   (0.896) 0.962 0.946 0.889 0.960 0.981 0.923 0.951 
   4   (0.104) 0.038 0.054 0.111 0.040 0.019 0.077 0.049 

Locus 181 : 
2 alleles
15.9% missing data
   2   (0.888) 0.837 0.971 0.888 0.977 0.982 0.928 0.890 
   3   (0.112) 0.163 0.029 0.112 0.023 0.018 0.072 0.110 

Locus 182 : 
2 alleles
1.4% missing data
   1   (0.904) 0.943 0.989 0.910 0.660 0.977 0.952 0.935 
   3   (0.096) 0.057 0.011 0.090 0.340 0.023 0.048 0.065 

Locus 183 : 
2 alleles
10.1% missing data
   1   (0.883) 0.880 0.974 0.918 0.887 0.977 0.889 0.915 
   3   (0.117) 0.120 0.026 0.082 0.113 0.023 0.111 0.085 

Locus 184 : 
2 alleles
2.2% missing data
   4   (0.862) 0.889 0.976 0.737 0.989 0.981 0.938 0.888 
   2   (0.138) 0.111 0.024 0.263 0.011 0.019 0.062 0.112 

Locus 185 : 
2 alleles
12.3% missing data
   2   (0.835) 0.958 0.970 0.813 0.941 0.974 0.874 0.817 
   4   (0.165) 0.042 0.030 0.187 0.059 0.026 0.126 0.183 

Locus 186 : 
2 alleles
9.4% missing data
   2   (0.900) 0.851 0.982 0.957 0.959 0.976 0.871 0.942 
   4   (0.100) 0.149 0.018 0.043 0.041 0.024 0.129 0.058 

Locus 187 : 
2 alleles
9.4% missing data
   2   (0.864) 0.517 0.778 0.957 0.924 0.780 0.821 0.905 
   4   (0.136) 0.483 0.222 0.043 0.076 0.220 0.179 0.095 

Locus 188 : 
2 alleles
3.6% missing data
   3   (0.711) 0.654 0.707 0.779 0.730 0.899 0.620 0.813 
   4   (0.289) 0.346 0.293 0.221 0.270 0.101 0.380 0.187 

Locus 189 : 
2 alleles
5.1% missing data
   2   (0.807) 0.947 0.928 0.827 0.895 0.968 0.765 0.877 
   4   (0.193) 0.053 0.072 0.173 0.105 0.032 0.235 0.123 

Locus 190 : 
2 alleles
3.6% missing data
   2   (0.688) 0.400 0.931 0.635 0.782 0.490 0.740 0.796 
   4   (0.312) 0.600 0.069 0.365 0.218 0.510 0.260 0.204 

Locus 191 : 
2 alleles
4.3% missing data
   2   (0.915) 0.094 0.980 0.945 0.991 0.988 0.960 0.943 
   4   (0.085) 0.906 0.020 0.055 0.009 0.012 0.040 0.057 

Locus 192 : 
2 alleles
12.3% missing data
   1   (0.764) 0.933 0.967 0.807 0.905 0.377 0.792 0.690 
   3   (0.236) 0.067 0.033 0.193 0.095 0.623 0.208 0.310 

Locus 193 : 
2 alleles
8.0% missing data
   4   (0.507) 0.117 0.520 0.535 0.160 0.097 0.582 0.523 
   2   (0.493) 0.883 0.480 0.465 0.840 0.903 0.418 0.477 

Locus 194 : 
2 alleles
13.0% missing data
   1   (0.902) 0.987 0.988 0.947 0.984 0.985 0.915 0.789 
   4   (0.098) 0.013 0.012 0.053 0.016 0.015 0.085 0.211 

Locus 195 : 
2 alleles
4.3% missing data
   4   (0.899) 0.837 0.936 0.953 0.928 0.448 0.922 0.960 
   2   (0.101) 0.163 0.064 0.047 0.072 0.552 0.078 0.040 

Locus 196 : 
2 alleles
15.9% missing data
   3   (0.711) 0.452 0.927 0.760 0.804 0.935 0.656 0.769 
   1   (0.289) 0.548 0.073 0.240 0.196 0.065 0.344 0.231 

Locus 197 : 
2 alleles
13.0% missing data
   4   (0.709) 0.721 0.093 0.775 0.655 0.898 0.710 0.707 
   2   (0.291) 0.279 0.907 0.225 0.345 0.102 0.290 0.293 

Locus 198 : 
2 alleles
12.3% missing data
   1   (0.903) 0.917 0.971 0.904 0.900 0.986 0.939 0.943 
   4   (0.097) 0.083 0.029 0.096 0.100 0.014 0.061 0.057 

Locus 199 : 
2 alleles
13.0% missing data
   1   (0.776) 0.873 0.685 0.835 0.831 0.725 0.762 0.787 
   3   (0.224) 0.127 0.315 0.165 0.169 0.275 0.238 0.213 

Locus 200 : 
2 alleles
2.9% missing data
   4   (0.903) 0.104 0.990 0.861 0.988 0.991 0.974 0.906 
   2   (0.097) 0.896 0.010 0.139 0.012 0.009 0.026 0.094 

Locus 201 : 
2 alleles
3.6% missing data
   4   (0.220) 0.390 0.937 0.184 0.043 0.041 0.198 0.167 
   3   (0.780) 0.610 0.063 0.816 0.957 0.959 0.802 0.833 

Locus 202 : 
2 alleles
15.2% missing data
   1   (0.533) 0.416 0.886 0.431 0.884 0.803 0.609 0.398 
   3   (0.467) 0.584 0.114 0.569 0.116 0.197 0.391 0.602 

Locus 203 : 
2 alleles
14.5% missing data
   2   (0.672) 0.910 0.598 0.673 0.840 0.944 0.657 0.623 
   1   (0.328) 0.090 0.402 0.327 0.160 0.056 0.343 0.377 

Locus 204 : 
2 alleles
0.7% missing data
   4   (0.872) 0.973 0.959 0.904 0.949 0.581 0.907 0.913 
   1   (0.128) 0.027 0.041 0.096 0.051 0.419 0.093 0.087 

Locus 205 : 
2 alleles
2.9% missing data
   4   (0.097) 0.010 0.005 0.276 0.007 0.007 0.018 0.201 
   2   (0.903) 0.990 0.995 0.724 0.993 0.993 0.982 0.799 

Locus 206 : 
2 alleles
3.6% missing data
   4   (0.871) 0.949 0.927 0.880 0.987 0.357 0.933 0.884 
   2   (0.129) 0.051 0.073 0.120 0.013 0.643 0.067 0.116 

Locus 207 : 
2 alleles
13.8% missing data
   2   (0.924) 0.969 0.983 0.890 0.990 0.974 0.972 0.956 
   4   (0.076) 0.031 0.017 0.110 0.010 0.026 0.028 0.044 

Locus 208 : 
2 alleles
5.1% missing data
   3   (0.341) 0.262 0.083 0.402 0.183 0.112 0.360 0.238 
   4   (0.659) 0.738 0.917 0.598 0.817 0.888 0.640 0.762 

Locus 209 : 
2 alleles
16.7% missing data
   4   (0.735) 0.933 0.482 0.747 0.784 0.957 0.727 0.769 
   2   (0.265) 0.067 0.518 0.253 0.216 0.043 0.273 0.231 

Locus 210 : 
2 alleles
9.4% missing data
   1   (0.355) 0.391 0.579 0.310 0.430 0.108 0.394 0.296 
   3   (0.645) 0.609 0.421 0.690 0.570 0.892 0.606 0.704 

Locus 211 : 
2 alleles
11.6% missing data
   1   (0.916) 0.937 0.983 0.945 0.968 0.982 0.923 0.969 
   3   (0.084) 0.063 0.017 0.055 0.032 0.018 0.077 0.031 

Locus 212 : 
2 alleles
7.2% missing data
   3   (0.436) 0.370 0.064 0.570 0.062 0.596 0.374 0.399 
   4   (0.564) 0.630 0.936 0.430 0.938 0.404 0.626 0.601 

Locus 213 : 
2 alleles
3.6% missing data
   2   (0.553) 0.902 0.139 0.529 0.597 0.906 0.550 0.538 
   4   (0.447) 0.098 0.861 0.471 0.403 0.094 0.450 0.462 

Locus 214 : 
2 alleles
6.5% missing data
   1   (0.819) 0.919 0.559 0.860 0.774 0.599 0.843 0.904 
   3   (0.181) 0.081 0.441 0.140 0.226 0.401 0.157 0.096 

Locus 215 : 
2 alleles
5.8% missing data
   4   (0.861) 0.957 0.989 0.687 0.992 0.987 0.964 0.683 
   2   (0.139) 0.043 0.011 0.313 0.008 0.013 0.036 0.317 

Locus 216 : 
2 alleles
2.2% missing data
   2   (0.948) 0.994 0.997 0.899 0.997 0.996 0.990 0.948 
   4   (0.052) 0.006 0.003 0.101 0.003 0.004 0.010 0.052 

Locus 217 : 
2 alleles
4.3% missing data
   2   (0.778) 0.892 0.929 0.791 0.867 0.951 0.775 0.790 
   4   (0.222) 0.108 0.071 0.209 0.133 0.049 0.225 0.210 

Locus 218 : 
2 alleles
10.1% missing data
   2   (0.583) 0.527 0.808 0.556 0.694 0.924 0.561 0.596 
   4   (0.417) 0.473 0.192 0.444 0.306 0.076 0.439 0.404 

Locus 219 : 
2 alleles
14.5% missing data
   2   (0.788) 0.955 0.920 0.865 0.848 0.959 0.698 0.800 
   4   (0.212) 0.045 0.080 0.135 0.152 0.041 0.302 0.200 

Locus 220 : 
2 alleles
17.4% missing data
   4   (0.867) 0.963 0.990 0.653 0.992 0.986 0.964 0.819 
   3   (0.133) 0.037 0.010 0.347 0.008 0.014 0.036 0.181 

Locus 221 : 
2 alleles
2.9% missing data
   2   (0.094) 0.028 0.054 0.097 0.024 0.013 0.055 0.072 
   4   (0.906) 0.972 0.946 0.903 0.976 0.987 0.945 0.928 

Locus 222 : 
2 alleles
4.3% missing data
   2   (0.928) 0.981 0.993 0.938 0.989 0.989 0.966 0.920 
   4   (0.072) 0.019 0.007 0.062 0.011 0.011 0.034 0.080 

Locus 223 : 
2 alleles
13.0% missing data
   2   (0.885) 0.983 0.923 0.915 0.963 0.893 0.904 0.909 
   4   (0.115) 0.017 0.077 0.085 0.037 0.107 0.096 0.091 

Locus 224 : 
2 alleles
12.3% missing data
   1   (0.864) 0.824 0.726 0.942 0.945 0.973 0.783 0.928 
   3   (0.136) 0.176 0.274 0.058 0.055 0.027 0.217 0.072 

Locus 225 : 
2 alleles
10.9% missing data
   3   (0.705) 0.699 0.937 0.718 0.756 0.910 0.735 0.565 
   1   (0.295) 0.301 0.063 0.282 0.244 0.090 0.265 0.435 

Locus 226 : 
2 alleles
11.6% missing data
   3   (0.831) 0.824 0.976 0.830 0.943 0.971 0.817 0.916 
   1   (0.169) 0.176 0.024 0.170 0.057 0.029 0.183 0.084 

Locus 227 : 
2 alleles
6.5% missing data
   1   (0.835) 0.785 0.850 0.889 0.936 0.960 0.818 0.845 
   3   (0.165) 0.215 0.150 0.111 0.064 0.040 0.182 0.155 

Locus 228 : 
2 alleles
18.1% missing data
   2   (0.924) 0.965 0.935 0.960 0.961 0.986 0.929 0.964 
   4   (0.076) 0.035 0.065 0.040 0.039 0.014 0.071 0.036 

Locus 229 : 
2 alleles
3.6% missing data
   2   (0.770) 0.258 0.617 0.847 0.582 0.950 0.751 0.861 
   4   (0.230) 0.742 0.383 0.153 0.418 0.050 0.249 0.139 

Locus 230 : 
2 alleles
12.3% missing data
   4   (0.807) 0.939 0.956 0.896 0.870 0.965 0.667 0.872 
   2   (0.193) 0.061 0.044 0.104 0.130 0.035 0.333 0.128 

Locus 231 : 
2 alleles
2.2% missing data
   2   (0.674) 0.932 0.953 0.654 0.887 0.927 0.646 0.647 
   4   (0.326) 0.068 0.047 0.346 0.113 0.073 0.354 0.353 

Locus 232 : 
2 alleles
4.3% missing data
   3   (0.460) 0.506 0.451 0.391 0.424 0.540 0.480 0.536 
   4   (0.540) 0.494 0.549 0.609 0.576 0.460 0.520 0.464 

Locus 233 : 
2 alleles
7.2% missing data
   3   (0.867) 0.972 0.983 0.940 0.470 0.968 0.809 0.943 
   4   (0.133) 0.028 0.017 0.060 0.530 0.032 0.191 0.057 

Locus 234 : 
2 alleles
2.9% missing data
   4   (0.858) 0.966 0.880 0.851 0.963 0.964 0.883 0.885 
   2   (0.142) 0.034 0.120 0.149 0.037 0.036 0.117 0.115 

Locus 235 : 
2 alleles
6.5% missing data
   2   (0.697) 0.879 0.929 0.753 0.812 0.499 0.662 0.707 
   1   (0.303) 0.121 0.071 0.247 0.188 0.501 0.338 0.293 

Locus 236 : 
2 alleles
6.5% missing data
   4   (0.522) 0.868 0.106 0.473 0.734 0.897 0.477 0.612 
   1   (0.478) 0.132 0.894 0.527 0.266 0.103 0.523 0.388 

Locus 237 : 
2 alleles
3.6% missing data
   4   (0.729) 0.891 0.808 0.691 0.924 0.943 0.748 0.720 
   1   (0.271) 0.109 0.192 0.309 0.076 0.057 0.252 0.280 

Locus 238 : 
2 alleles
18.8% missing data
   1   (0.206) 0.167 0.054 0.194 0.040 0.062 0.208 0.208 
   3   (0.794) 0.833 0.946 0.806 0.960 0.938 0.792 0.792 

Locus 239 : 
2 alleles
4.3% missing data
   3   (0.886) 0.764 0.949 0.922 0.966 0.985 0.893 0.927 
   4   (0.114) 0.236 0.051 0.078 0.034 0.015 0.107 0.073 

Locus 240 : 
2 alleles
1.4% missing data
   2   (0.721) 0.801 0.499 0.819 0.660 0.940 0.572 0.856 
   3   (0.279) 0.199 0.501 0.181 0.340 0.060 0.428 0.144 

Locus 241 : 
2 alleles
8.7% missing data
   1   (0.873) 0.917 0.454 0.923 0.972 0.980 0.897 0.844 
   3   (0.127) 0.083 0.546 0.077 0.028 0.020 0.103 0.156 

Locus 242 : 
2 alleles
2.2% missing data
   3   (0.841) 0.862 0.853 0.885 0.674 0.974 0.852 0.857 
   1   (0.159) 0.138 0.147 0.115 0.326 0.026 0.148 0.143 

Locus 243 : 
2 alleles
10.9% missing data
   3   (0.468) 0.323 0.056 0.648 0.643 0.848 0.283 0.495 
   1   (0.532) 0.677 0.944 0.352 0.357 0.152 0.717 0.505 

Locus 244 : 
2 alleles
5.8% missing data
   2   (0.870) 0.972 0.958 0.848 0.982 0.976 0.913 0.874 
   4   (0.130) 0.028 0.042 0.152 0.018 0.024 0.087 0.126 

Locus 245 : 
2 alleles
2.9% missing data
   2   (0.838) 0.971 0.737 0.891 0.979 0.977 0.808 0.820 
   4   (0.162) 0.029 0.263 0.109 0.021 0.023 0.192 0.180 

Locus 246 : 
2 alleles
4.3% missing data
   4   (0.781) 0.726 0.971 0.823 0.884 0.685 0.779 0.832 
   2   (0.219) 0.274 0.029 0.177 0.116 0.315 0.221 0.168 

Locus 247 : 
2 alleles
14.5% missing data
   2   (0.656) 0.139 0.160 0.694 0.658 0.934 0.679 0.690 
   4   (0.344) 0.861 0.840 0.306 0.342 0.066 0.321 0.310 

Locus 248 : 
2 alleles
8.0% missing data
   2   (0.164) 0.329 0.046 0.109 0.145 0.469 0.133 0.121 
   3   (0.836) 0.671 0.954 0.891 0.855 0.531 0.867 0.879 

Locus 249 : 
2 alleles
13.8% missing data
   2   (0.939) 0.993 0.996 0.884 0.994 0.994 0.985 0.938 
   1   (0.061) 0.007 0.004 0.116 0.006 0.006 0.015 0.062 

Locus 250 : 
2 alleles
1.4% missing data
   2   (0.777) 0.206 0.957 0.822 0.856 0.718 0.813 0.823 
   3   (0.223) 0.794 0.043 0.178 0.144 0.282 0.187 0.177 

Locus 251 : 
2 alleles
5.1% missing data
   3   (0.358) 0.613 0.329 0.362 0.163 0.873 0.276 0.366 
   4   (0.642) 0.387 0.671 0.638 0.837 0.127 0.724 0.634 

Locus 252 : 
2 alleles
15.9% missing data
   2   (0.263) 0.092 0.357 0.262 0.119 0.222 0.276 0.184 
   4   (0.737) 0.908 0.643 0.738 0.881 0.778 0.724 0.816 

Locus 253 : 
2 alleles
15.2% missing data
   4   (0.875) 0.970 0.982 0.924 0.965 0.957 0.832 0.923 
   2   (0.125) 0.030 0.018 0.076 0.035 0.043 0.168 0.077 

Locus 254 : 
2 alleles
8.0% missing data
   1   (0.313) 0.131 0.065 0.384 0.267 0.097 0.313 0.217 
   2   (0.687) 0.869 0.935 0.616 0.733 0.903 0.687 0.783 

Locus 255 : 
2 alleles
16.7% missing data
   1   (0.644) 0.640 0.465 0.685 0.210 0.655 0.700 0.569 
   2   (0.356) 0.360 0.535 0.315 0.790 0.345 0.300 0.431 

Locus 256 : 
2 alleles
7.2% missing data
   1   (0.672) 0.948 0.720 0.745 0.722 0.117 0.633 0.742 
   2   (0.328) 0.052 0.280 0.255 0.278 0.883 0.367 0.258 

Locus 257 : 
2 alleles
10.9% missing data
   1   (0.920) 0.942 0.955 0.947 0.978 0.983 0.935 0.966 
   2   (0.080) 0.058 0.045 0.053 0.022 0.017 0.065 0.034 

Locus 258 : 
2 alleles
15.9% missing data
   3   (0.913) 0.974 0.798 0.970 0.964 0.919 0.892 0.950 
   1   (0.087) 0.026 0.202 0.030 0.036 0.081 0.108 0.050 

Locus 259 : 
2 alleles
10.9% missing data
   2   (0.856) 0.978 0.977 0.800 0.975 0.406 0.927 0.915 
   4   (0.144) 0.022 0.023 0.200 0.025 0.594 0.073 0.085 

Locus 260 : 
2 alleles
11.6% missing data
   1   (0.856) 0.581 0.950 0.870 0.967 0.974 0.923 0.722 
   3   (0.144) 0.419 0.050 0.130 0.033 0.026 0.077 0.278 

Locus 261 : 
2 alleles
15.9% missing data
   1   (0.487) 0.443 0.132 0.493 0.505 0.520 0.503 0.466 
   3   (0.513) 0.557 0.868 0.507 0.495 0.480 0.497 0.534 

Locus 262 : 
2 alleles
13.8% missing data
   4   (0.124) 0.135 0.136 0.147 0.020 0.021 0.085 0.071 
   2   (0.876) 0.865 0.864 0.853 0.980 0.979 0.915 0.929 

Locus 263 : 
2 alleles
1.4% missing data
   1   (0.903) 0.975 0.924 0.942 0.971 0.983 0.895 0.949 
   2   (0.097) 0.025 0.076 0.058 0.029 0.017 0.105 0.051 

Locus 264 : 
2 alleles
3.6% missing data
   2   (0.954) 0.923 0.989 0.995 0.364 0.989 0.941 0.993 
   4   (0.046) 0.077 0.011 0.005 0.636 0.011 0.059 0.007 

Locus 265 : 
2 alleles
7.2% missing data
   3   (0.707) 0.473 0.734 0.774 0.916 0.366 0.772 0.486 
   2   (0.293) 0.527 0.266 0.226 0.084 0.634 0.228 0.514 

Locus 266 : 
2 alleles
5.1% missing data
   2   (0.489) 0.072 0.303 0.504 0.684 0.797 0.526 0.339 
   4   (0.511) 0.928 0.697 0.496 0.316 0.203 0.474 0.661 

Locus 267 : 
2 alleles
2.9% missing data
   2   (0.915) 0.989 0.995 0.924 0.962 0.987 0.955 0.874 
   4   (0.085) 0.011 0.005 0.076 0.038 0.013 0.045 0.126 

Locus 268 : 
2 alleles
15.2% missing data
   1   (0.192) 0.050 0.043 0.221 0.100 0.074 0.189 0.114 
   3   (0.808) 0.950 0.957 0.779 0.900 0.926 0.811 0.886 

Locus 269 : 
2 alleles
4.3% missing data
   1   (0.895) 0.866 0.932 0.814 0.985 0.987 0.955 0.945 
   3   (0.105) 0.134 0.068 0.186 0.015 0.013 0.045 0.055 

Locus 270 : 
2 alleles
6.5% missing data
   4   (0.906) 0.892 0.972 0.948 0.964 0.981 0.911 0.932 
   1   (0.094) 0.108 0.028 0.052 0.036 0.019 0.089 0.068 

Locus 271 : 
2 alleles
2.2% missing data
   2   (0.888) 0.975 0.860 0.957 0.892 0.979 0.818 0.938 
   4   (0.112) 0.025 0.140 0.043 0.108 0.021 0.182 0.062 

Locus 272 : 
2 alleles
2.9% missing data
   4   (0.853) 0.949 0.960 0.871 0.973 0.941 0.842 0.909 
   2   (0.147) 0.051 0.040 0.129 0.027 0.059 0.158 0.091 

Locus 273 : 
2 alleles
1.4% missing data
   2   (0.868) 0.974 0.979 0.892 0.980 0.981 0.881 0.842 
   4   (0.132) 0.026 0.021 0.108 0.020 0.019 0.119 0.158 

Locus 274 : 
2 alleles
8.0% missing data
   1   (0.135) 0.032 0.025 0.138 0.184 0.054 0.116 0.067 
   3   (0.865) 0.968 0.975 0.862 0.816 0.946 0.884 0.933 

Locus 275 : 
2 alleles
2.9% missing data
   1   (0.602) 0.163 0.944 0.585 0.408 0.127 0.662 0.734 
   4   (0.398) 0.837 0.056 0.415 0.592 0.873 0.338 0.266 

Locus 276 : 
2 alleles
18.1% missing data
   2   (0.360) 0.535 0.736 0.308 0.133 0.132 0.334 0.518 
   3   (0.640) 0.465 0.264 0.692 0.867 0.868 0.666 0.482 

Locus 277 : 
2 alleles
10.9% missing data
   1   (0.906) 0.800 0.966 0.936 0.990 0.986 0.935 0.886 
   4   (0.094) 0.200 0.034 0.064 0.010 0.014 0.065 0.114 

Locus 278 : 
2 alleles
3.6% missing data
   3   (0.790) 0.954 0.854 0.770 0.976 0.970 0.787 0.815 
   1   (0.210) 0.046 0.146 0.230 0.024 0.030 0.213 0.185 

Locus 279 : 
2 alleles
3.6% missing data
   1   (0.876) 0.953 0.981 0.903 0.984 0.950 0.895 0.850 
   3   (0.124) 0.047 0.019 0.097 0.016 0.050 0.105 0.150 

Locus 280 : 
2 alleles
2.2% missing data
   3   (0.175) 0.053 0.216 0.119 0.263 0.061 0.192 0.135 
   4   (0.825) 0.947 0.784 0.881 0.737 0.939 0.808 0.865 

Locus 281 : 
2 alleles
14.5% missing data
   1   (0.737) 0.631 0.931 0.741 0.828 0.880 0.756 0.740 
   2   (0.263) 0.369 0.069 0.259 0.172 0.120 0.244 0.260 

Locus 282 : 
2 alleles
18.1% missing data
   3   (0.825) 0.963 0.958 0.851 0.960 0.792 0.817 0.863 
   4   (0.175) 0.037 0.042 0.149 0.040 0.208 0.183 0.137 

Locus 283 : 
2 alleles
5.1% missing data
   1   (0.898) 0.976 0.980 0.924 0.964 0.979 0.895 0.949 
   2   (0.102) 0.024 0.020 0.076 0.036 0.021 0.105 0.051 

Locus 284 : 
2 alleles
5.1% missing data
   1   (0.886) 0.983 0.947 0.881 0.971 0.557 0.947 0.913 
   2   (0.114) 0.017 0.053 0.119 0.029 0.443 0.053 0.087 

Locus 285 : 
2 alleles
10.9% missing data
   4   (0.911) 0.972 0.986 0.964 0.964 0.981 0.874 0.954 
   2   (0.089) 0.028 0.014 0.036 0.036 0.019 0.126 0.046 

Locus 286 : 
2 alleles
8.0% missing data
   4   (0.357) 0.139 0.446 0.274 0.502 0.140 0.408 0.427 
   2   (0.643) 0.861 0.554 0.726 0.498 0.860 0.592 0.573 

Locus 287 : 
2 alleles
14.5% missing data
   1   (0.395) 0.395 0.891 0.433 0.704 0.070 0.318 0.405 
   3   (0.605) 0.605 0.109 0.567 0.296 0.930 0.682 0.595 

Locus 288 : 
2 alleles
2.2% missing data
   2   (0.053) 0.013 0.009 0.098 0.002 0.004 0.010 0.066 
   3   (0.947) 0.987 0.991 0.902 0.998 0.996 0.990 0.934 

Locus 289 : 
2 alleles
15.9% missing data
   4   (0.918) 0.991 0.995 0.877 0.996 0.465 0.983 0.921 
   2   (0.082) 0.009 0.005 0.123 0.004 0.535 0.017 0.079 

Locus 290 : 
2 alleles
6.5% missing data
   2   (0.865) 0.944 0.980 0.941 0.695 0.974 0.770 0.948 
   4   (0.135) 0.056 0.020 0.059 0.305 0.026 0.230 0.052 

Locus 291 : 
2 alleles
18.1% missing data
   4   (0.897) 0.981 0.990 0.879 0.967 0.967 0.937 0.928 
   2   (0.103) 0.019 0.010 0.121 0.033 0.033 0.063 0.072 

Locus 292 : 
2 alleles
7.2% missing data
   2   (0.716) 0.595 0.938 0.608 0.789 0.951 0.794 0.745 
   4   (0.284) 0.405 0.062 0.392 0.211 0.049 0.206 0.255 

Locus 293 : 
2 alleles
3.6% missing data
   1   (0.916) 0.990 0.995 0.746 0.997 0.988 0.985 0.889 
   3   (0.084) 0.010 0.005 0.254 0.003 0.012 0.015 0.111 

Locus 294 : 
2 alleles
10.9% missing data
   2   (0.849) 0.825 0.979 0.910 0.906 0.604 0.848 0.903 
   1   (0.151) 0.175 0.021 0.090 0.094 0.396 0.152 0.097 

Locus 295 : 
2 alleles
5.1% missing data
   1   (0.799) 0.806 0.936 0.750 0.927 0.959 0.846 0.815 
   2   (0.201) 0.194 0.064 0.250 0.073 0.041 0.154 0.185 

Locus 296 : 
2 alleles
5.8% missing data
   1   (0.612) 0.177 0.248 0.795 0.085 0.649 0.503 0.721 
   3   (0.388) 0.823 0.752 0.205 0.915 0.351 0.497 0.279 

Locus 297 : 
2 alleles
4.3% missing data
   4   (0.919) 0.944 0.892 0.972 0.974 0.984 0.897 0.949 
   2   (0.081) 0.056 0.108 0.028 0.026 0.016 0.103 0.051 

Locus 298 : 
2 alleles
11.6% missing data
   2   (0.638) 0.537 0.886 0.710 0.667 0.940 0.532 0.664 
   4   (0.362) 0.463 0.114 0.290 0.333 0.060 0.468 0.336 

Locus 299 : 
2 alleles
8.0% missing data
   2   (0.210) 0.057 0.083 0.264 0.201 0.345 0.144 0.145 
   4   (0.790) 0.943 0.917 0.736 0.799 0.655 0.856 0.855 

Locus 300 : 
2 alleles
3.6% missing data
   2   (0.809) 0.909 0.963 0.799 0.973 0.961 0.804 0.857 
   4   (0.191) 0.091 0.037 0.201 0.027 0.039 0.196 0.143 

Locus 301 : 
2 alleles
5.8% missing data
   2   (0.497) 0.442 0.091 0.540 0.642 0.743 0.465 0.467 
   4   (0.503) 0.558 0.909 0.460 0.358 0.257 0.535 0.533 

Locus 302 : 
2 alleles
13.8% missing data
   4   (0.474) 0.348 0.847 0.502 0.598 0.792 0.421 0.387 
   3   (0.526) 0.652 0.153 0.498 0.402 0.208 0.579 0.613 

Locus 303 : 
2 alleles
6.5% missing data
   4   (0.898) 0.977 0.917 0.930 0.828 0.971 0.909 0.950 
   2   (0.102) 0.023 0.083 0.070 0.172 0.029 0.091 0.050 

Locus 304 : 
2 alleles
14.5% missing data
   3   (0.918) 0.776 0.873 0.951 0.990 0.986 0.929 0.966 
   1   (0.082) 0.224 0.127 0.049 0.010 0.014 0.071 0.034 

Locus 305 : 
2 alleles
2.2% missing data
   4   (0.833) 0.962 0.956 0.795 0.971 0.495 0.897 0.885 
   3   (0.167) 0.038 0.044 0.205 0.029 0.505 0.103 0.115 

Locus 306 : 
2 alleles
5.1% missing data
   2   (0.910) 0.936 0.975 0.959 0.973 0.981 0.874 0.966 
   3   (0.090) 0.064 0.025 0.041 0.027 0.019 0.126 0.034 

Locus 307 : 
2 alleles
13.0% missing data
   3   (0.744) 0.798 0.408 0.760 0.755 0.953 0.779 0.712 
   1   (0.256) 0.202 0.592 0.240 0.245 0.047 0.221 0.288 

Locus 308 : 
2 alleles
5.1% missing data
   3   (0.912) 0.942 0.058 0.956 0.988 0.977 0.957 0.898 
   1   (0.088) 0.058 0.942 0.044 0.012 0.023 0.043 0.102 

Locus 309 : 
2 alleles
2.2% missing data
   2   (0.791) 0.510 0.968 0.829 0.944 0.962 0.728 0.906 
   3   (0.209) 0.490 0.032 0.171 0.056 0.038 0.272 0.094 

Locus 310 : 
2 alleles
5.8% missing data
   4   (0.876) 0.973 0.906 0.935 0.702 0.955 0.878 0.894 
   2   (0.124) 0.027 0.094 0.065 0.298 0.045 0.122 0.106 

Locus 311 : 
2 alleles
15.2% missing data
   3   (0.832) 0.544 0.946 0.913 0.892 0.963 0.798 0.825 
   1   (0.168) 0.456 0.054 0.087 0.108 0.037 0.202 0.175 

Locus 312 : 
2 alleles
5.1% missing data
   2   (0.891) 0.840 0.953 0.911 0.988 0.979 0.932 0.821 
   3   (0.109) 0.160 0.047 0.089 0.012 0.021 0.068 0.179 

Locus 313 : 
2 alleles
2.2% missing data
   3   (0.097) 0.027 0.017 0.075 0.017 0.015 0.090 0.049 
   4   (0.903) 0.973 0.983 0.925 0.983 0.985 0.910 0.951 

Locus 314 : 
2 alleles
9.4% missing data
   2   (0.923) 0.940 0.993 0.934 0.994 0.991 0.959 0.905 
   4   (0.077) 0.060 0.007 0.066 0.006 0.009 0.041 0.095 

Locus 315 : 
2 alleles
2.2% missing data
   2   (0.634) 0.896 0.589 0.540 0.760 0.467 0.732 0.611 
   4   (0.366) 0.104 0.411 0.460 0.240 0.533 0.268 0.389 

Locus 316 : 
2 alleles
2.9% missing data
   1   (0.928) 0.992 0.993 0.937 0.996 0.991 0.977 0.809 
   3   (0.072) 0.008 0.007 0.063 0.004 0.009 0.023 0.191 

Locus 317 : 
2 alleles
5.8% missing data
   4   (0.912) 0.978 0.990 0.965 0.828 0.969 0.898 0.945 
   2   (0.088) 0.022 0.010 0.035 0.172 0.031 0.102 0.055 

Locus 318 : 
2 alleles
6.5% missing data
   2   (0.896) 0.977 0.986 0.914 0.957 0.622 0.951 0.885 
   4   (0.104) 0.023 0.014 0.086 0.043 0.378 0.049 0.115 

Locus 319 : 
2 alleles
4.3% missing data
   2   (0.624) 0.590 0.164 0.713 0.788 0.860 0.553 0.616 
   4   (0.376) 0.410 0.836 0.287 0.212 0.140 0.447 0.384 

Locus 320 : 
2 alleles
5.1% missing data
   2   (0.383) 0.394 0.460 0.464 0.106 0.634 0.337 0.276 
   4   (0.617) 0.606 0.540 0.536 0.894 0.366 0.663 0.724 

Locus 321 : 
2 alleles
10.9% missing data
   2   (0.829) 0.945 0.520 0.866 0.782 0.956 0.811 0.935 
   4   (0.171) 0.055 0.480 0.134 0.218 0.044 0.189 0.065 

Locus 322 : 
2 alleles
6.5% missing data
   1   (0.273) 0.445 0.293 0.227 0.256 0.059 0.317 0.182 
   3   (0.727) 0.555 0.707 0.773 0.744 0.941 0.683 0.818 

Locus 323 : 
2 alleles
18.8% missing data
   3   (0.928) 0.973 0.976 0.983 0.838 0.988 0.875 0.977 
   1   (0.072) 0.027 0.024 0.017 0.162 0.012 0.125 0.023 

Locus 324 : 
2 alleles
3.6% missing data
   3   (0.795) 0.160 0.954 0.766 0.976 0.470 0.906 0.740 
   1   (0.205) 0.840 0.046 0.234 0.024 0.530 0.094 0.260 

Locus 325 : 
2 alleles
14.5% missing data
   1   (0.857) 0.943 0.792 0.898 0.963 0.886 0.840 0.904 
   3   (0.143) 0.057 0.208 0.102 0.037 0.114 0.160 0.096 

Locus 326 : 
2 alleles
13.8% missing data
   4   (0.613) 0.568 0.668 0.690 0.222 0.118 0.647 0.595 
   2   (0.387) 0.432 0.332 0.310 0.778 0.882 0.353 0.405 

Locus 327 : 
2 alleles
5.8% missing data
   1   (0.154) 0.043 0.048 0.113 0.031 0.623 0.133 0.115 
   3   (0.846) 0.957 0.952 0.887 0.969 0.377 0.867 0.885 

Locus 328 : 
2 alleles
0.7% missing data
   4   (0.875) 0.970 0.974 0.920 0.986 0.984 0.827 0.932 
   2   (0.125) 0.030 0.026 0.080 0.014 0.016 0.173 0.068 

Locus 329 : 
2 alleles
5.1% missing data
   4   (0.345) 0.355 0.079 0.383 0.289 0.062 0.310 0.406 
   2   (0.655) 0.645 0.921 0.617 0.711 0.938 0.690 0.594 

Locus 330 : 
2 alleles
3.6% missing data
   3   (0.902) 0.939 0.978 0.971 0.976 0.984 0.763 0.974 
   1   (0.098) 0.061 0.022 0.029 0.024 0.016 0.237 0.026 

Locus 331 : 
2 alleles
15.2% missing data
   4   (0.899) 0.721 0.960 0.978 0.938 0.975 0.754 0.967 
   2   (0.101) 0.279 0.040 0.022 0.062 0.025 0.246 0.033 

Locus 332 : 
2 alleles
6.5% missing data
   1   (0.309) 0.772 0.480 0.215 0.493 0.058 0.346 0.273 
   3   (0.691) 0.228 0.520 0.785 0.507 0.942 0.654 0.727 

Locus 333 : 
2 alleles
5.1% missing data
   4   (0.913) 0.970 0.912 0.929 0.980 0.975 0.960 0.852 
   1   (0.087) 0.030 0.088 0.071 0.020 0.025 0.040 0.148 

Locus 334 : 
2 alleles
2.2% missing data
   1   (0.910) 0.984 0.933 0.940 0.502 0.988 0.953 0.936 
   3   (0.090) 0.016 0.067 0.060 0.498 0.012 0.047 0.064 

Locus 335 : 
2 alleles
15.9% missing data
   1   (0.895) 0.986 0.969 0.878 0.974 0.663 0.957 0.931 
   2   (0.105) 0.014 0.031 0.122 0.026 0.337 0.043 0.069 

Locus 336 : 
2 alleles
15.9% missing data
   4   (0.921) 0.937 0.967 0.933 0.986 0.978 0.960 0.914 
   1   (0.079) 0.063 0.033 0.067 0.014 0.022 0.040 0.086 

Locus 337 : 
2 alleles
13.0% missing data
   2   (0.558) 0.548 0.377 0.575 0.854 0.669 0.549 0.502 
   4   (0.442) 0.452 0.623 0.425 0.146 0.331 0.451 0.498 

Locus 338 : 
2 alleles
13.8% missing data
   3   (0.846) 0.965 0.799 0.916 0.905 0.854 0.813 0.856 
   1   (0.154) 0.035 0.201 0.084 0.095 0.146 0.187 0.144 

Locus 339 : 
2 alleles
5.1% missing data
   1   (0.671) 0.627 0.889 0.773 0.683 0.285 0.603 0.719 
   3   (0.329) 0.373 0.111 0.227 0.317 0.715 0.397 0.281 

Locus 340 : 
2 alleles
1.4% missing data
   4   (0.906) 0.825 0.972 0.943 0.990 0.984 0.926 0.887 
   2   (0.094) 0.175 0.028 0.057 0.010 0.016 0.074 0.113 

Locus 341 : 
2 alleles
13.0% missing data
   4   (0.887) 0.975 0.956 0.897 0.977 0.982 0.908 0.914 
   1   (0.113) 0.025 0.044 0.103 0.023 0.018 0.092 0.086 

Locus 342 : 
2 alleles
6.5% missing data
   2   (0.748) 0.948 0.901 0.815 0.906 0.369 0.743 0.685 
   3   (0.252) 0.052 0.099 0.185 0.094 0.631 0.257 0.315 

Locus 343 : 
2 alleles
10.1% missing data
   2   (0.825) 0.855 0.964 0.845 0.976 0.969 0.830 0.801 
   4   (0.175) 0.145 0.036 0.155 0.024 0.031 0.170 0.199 

Locus 344 : 
2 alleles
11.6% missing data
   1   (0.908) 0.894 0.931 0.956 0.969 0.983 0.910 0.924 
   3   (0.092) 0.106 0.069 0.044 0.031 0.017 0.090 0.076 

Locus 345 : 
2 alleles
15.9% missing data
   4   (0.838) 0.955 0.833 0.890 0.940 0.806 0.813 0.887 
   2   (0.162) 0.045 0.167 0.110 0.060 0.194 0.187 0.113 

Locus 346 : 
2 alleles
5.8% missing data
   2   (0.898) 0.980 0.980 0.913 0.970 0.922 0.934 0.904 
   4   (0.102) 0.020 0.020 0.087 0.030 0.078 0.066 0.096 

Locus 347 : 
2 alleles
5.8% missing data
   2   (0.912) 0.961 0.948 0.919 0.967 0.987 0.934 0.967 
   4   (0.088) 0.039 0.052 0.081 0.033 0.013 0.066 0.033 

Locus 348 : 
2 alleles
1.4% missing data
   3   (0.880) 0.962 0.380 0.883 0.939 0.980 0.939 0.894 
   2   (0.120) 0.038 0.620 0.117 0.061 0.020 0.061 0.106 

Locus 349 : 
2 alleles
4.3% missing data
   4   (0.927) 0.957 0.966 0.984 0.964 0.961 0.881 0.960 
   2   (0.073) 0.043 0.034 0.016 0.036 0.039 0.119 0.040 

Locus 350 : 
2 alleles
5.1% missing data
   1   (0.912) 0.972 0.964 0.905 0.985 0.981 0.963 0.868 
   3   (0.088) 0.028 0.036 0.095 0.015 0.019 0.037 0.132 

Locus 351 : 
2 alleles
14.5% missing data
   1   (0.581) 0.617 0.892 0.619 0.752 0.159 0.556 0.621 
   3   (0.419) 0.383 0.108 0.381 0.248 0.841 0.444 0.379 

Locus 352 : 
2 alleles
2.2% missing data
   3   (0.912) 0.970 0.983 0.930 0.966 0.985 0.946 0.913 
   1   (0.088) 0.030 0.017 0.070 0.034 0.015 0.054 0.087 

Locus 353 : 
2 alleles
2.2% missing data
   3   (0.863) 0.970 0.959 0.841 0.988 0.982 0.903 0.853 
   1   (0.137) 0.030 0.041 0.159 0.012 0.018 0.097 0.147 

Locus 354 : 
2 alleles
0.7% missing data
   2   (0.899) 0.984 0.970 0.884 0.975 0.988 0.931 0.946 
   4   (0.101) 0.016 0.030 0.116 0.025 0.012 0.069 0.054 

Locus 355 : 
2 alleles
13.8% missing data
   3   (0.888) 0.896 0.964 0.921 0.982 0.978 0.888 0.921 
   1   (0.112) 0.104 0.036 0.079 0.018 0.022 0.112 0.079 

Locus 356 : 
2 alleles
11.6% missing data
   2   (0.924) 0.957 0.991 0.943 0.993 0.944 0.961 0.923 
   4   (0.076) 0.043 0.009 0.057 0.007 0.056 0.039 0.077 

Locus 357 : 
2 alleles
3.6% missing data
   4   (0.883) 0.980 0.894 0.971 0.887 0.974 0.759 0.909 
   2   (0.117) 0.020 0.106 0.029 0.113 0.026 0.241 0.091 

Locus 358 : 
2 alleles
5.8% missing data
   2   (0.743) 0.801 0.788 0.833 0.887 0.888 0.654 0.738 
   4   (0.257) 0.199 0.212 0.167 0.113 0.112 0.346 0.262 

Locus 359 : 
2 alleles
1.4% missing data
   3   (0.918) 0.989 0.993 0.929 0.927 0.980 0.971 0.805 
   1   (0.082) 0.011 0.007 0.071 0.073 0.020 0.029 0.195 

Locus 360 : 
2 alleles
2.9% missing data
   3   (0.904) 0.976 0.992 0.920 0.644 0.988 0.948 0.925 
   1   (0.096) 0.024 0.008 0.080 0.356 0.012 0.052 0.075 

Locus 361 : 
2 alleles
5.1% missing data
   1   (0.386) 0.408 0.300 0.393 0.231 0.896 0.318 0.408 
   3   (0.614) 0.592 0.700 0.607 0.769 0.104 0.682 0.592 

Locus 362 : 
2 alleles
4.3% missing data
   1   (0.876) 0.969 0.963 0.942 0.978 0.508 0.885 0.871 
   2   (0.124) 0.031 0.037 0.058 0.022 0.492 0.115 0.129 

Locus 363 : 
2 alleles
4.3% missing data
   3   (0.917) 0.928 0.974 0.973 0.970 0.974 0.859 0.975 
   1   (0.083) 0.072 0.026 0.027 0.030 0.026 0.141 0.025 

Locus 364 : 
2 alleles
11.6% missing data
   2   (0.892) 0.976 0.930 0.933 0.748 0.859 0.906 0.949 
   4   (0.108) 0.024 0.070 0.067 0.252 0.141 0.094 0.051 

Locus 365 : 
2 alleles
2.9% missing data
   1   (0.817) 0.963 0.943 0.840 0.942 0.973 0.802 0.811 
   3   (0.183) 0.037 0.057 0.160 0.058 0.027 0.198 0.189 

Locus 366 : 
2 alleles
5.1% missing data
   4   (0.485) 0.483 0.313 0.479 0.280 0.606 0.505 0.492 
   2   (0.515) 0.517 0.687 0.521 0.720 0.394 0.495 0.508 

Locus 367 : 
2 alleles
9.4% missing data
   2   (0.922) 0.991 0.981 0.927 0.996 0.991 0.964 0.887 
   3   (0.078) 0.009 0.019 0.073 0.004 0.009 0.036 0.113 

Locus 368 : 
2 alleles
6.5% missing data
   2   (0.474) 0.088 0.474 0.450 0.841 0.881 0.430 0.531 
   4   (0.526) 0.912 0.526 0.550 0.159 0.119 0.570 0.469 

Locus 369 : 
2 alleles
5.8% missing data
   4   (0.905) 0.936 0.026 0.973 0.982 0.967 0.889 0.953 
   1   (0.095) 0.064 0.974 0.027 0.018 0.033 0.111 0.047 

Locus 370 : 
2 alleles
5.8% missing data
   2   (0.242) 0.050 0.068 0.225 0.063 0.041 0.317 0.161 
   4   (0.758) 0.950 0.932 0.775 0.937 0.959 0.683 0.839 

Locus 371 : 
2 alleles
1.4% missing data
   1   (0.863) 0.964 0.972 0.880 0.786 0.971 0.878 0.911 
   3   (0.137) 0.036 0.028 0.120 0.214 0.029 0.122 0.089 

Locus 372 : 
2 alleles
0.7% missing data
   1   (0.309) 0.076 0.067 0.370 0.072 0.063 0.322 0.268 
   3   (0.691) 0.924 0.933 0.630 0.928 0.937 0.678 0.732 

Locus 373 : 
2 alleles
2.2% missing data
   4   (0.933) 0.983 0.988 0.926 0.996 0.993 0.978 0.905 
   2   (0.067) 0.017 0.012 0.074 0.004 0.007 0.022 0.095 

Locus 374 : 
2 alleles
19.6% missing data
   2   (0.651) 0.702 0.634 0.604 0.568 0.820 0.756 0.503 
   4   (0.349) 0.298 0.366 0.396 0.432 0.180 0.244 0.497 

Locus 375 : 
2 alleles
15.9% missing data
   2   (0.911) 0.988 0.924 0.918 0.988 0.913 0.943 0.942 
   4   (0.089) 0.012 0.076 0.082 0.012 0.087 0.057 0.058 

Locus 376 : 
2 alleles
2.2% missing data
   2   (0.862) 0.189 0.490 0.943 0.840 0.970 0.868 0.925 
   3   (0.138) 0.811 0.510 0.057 0.160 0.030 0.132 0.075 

Locus 377 : 
2 alleles
4.3% missing data
   1   (0.582) 0.557 0.155 0.598 0.287 0.839 0.636 0.497 
   3   (0.418) 0.443 0.845 0.402 0.713 0.161 0.364 0.503 

Locus 378 : 
2 alleles
15.9% missing data
   2   (0.182) 0.031 0.040 0.356 0.047 0.024 0.082 0.222 
   4   (0.818) 0.969 0.960 0.644 0.953 0.976 0.918 0.778 

Locus 379 : 
2 alleles
14.5% missing data
   2   (0.659) 0.917 0.604 0.664 0.643 0.487 0.658 0.736 
   4   (0.341) 0.083 0.396 0.336 0.357 0.513 0.342 0.264 

Locus 380 : 
2 alleles
2.9% missing data
   2   (0.889) 0.968 0.932 0.947 0.928 0.979 0.838 0.947 
   4   (0.111) 0.032 0.068 0.053 0.072 0.021 0.162 0.053 

Locus 381 : 
2 alleles
7.2% missing data
   4   (0.867) 0.815 0.980 0.910 0.857 0.924 0.900 0.835 
   2   (0.133) 0.185 0.020 0.090 0.143 0.076 0.100 0.165 

Locus 382 : 
2 alleles
5.8% missing data
   4   (0.890) 0.974 0.913 0.944 0.948 0.450 0.925 0.896 
   2   (0.110) 0.026 0.087 0.056 0.052 0.550 0.075 0.104 

Locus 383 : 
2 alleles
14.5% missing data
   1   (0.272) 0.233 0.144 0.425 0.077 0.051 0.205 0.188 
   3   (0.728) 0.767 0.856 0.575 0.923 0.949 0.795 0.812 

Locus 384 : 
2 alleles
8.7% missing data
   1   (0.872) 0.976 0.840 0.897 0.842 0.964 0.885 0.917 
   3   (0.128) 0.024 0.160 0.103 0.158 0.036 0.115 0.083 

Locus 385 : 
2 alleles
10.9% missing data
   2   (0.892) 0.932 0.913 0.927 0.887 0.889 0.903 0.947 
   4   (0.108) 0.068 0.087 0.073 0.113 0.111 0.097 0.053 

Locus 386 : 
2 alleles
11.6% missing data
   2   (0.861) 0.971 0.755 0.896 0.931 0.889 0.849 0.927 
   1   (0.139) 0.029 0.245 0.104 0.069 0.111 0.151 0.073 

Locus 387 : 
2 alleles
7.2% missing data
   2   (0.807) 0.820 0.971 0.886 0.739 0.915 0.725 0.878 
   3   (0.193) 0.180 0.029 0.114 0.261 0.085 0.275 0.122 

Locus 388 : 
2 alleles
6.5% missing data
   3   (0.813) 0.866 0.810 0.850 0.870 0.597 0.865 0.761 
   1   (0.187) 0.134 0.190 0.150 0.130 0.403 0.135 0.239 

Locus 389 : 
2 alleles
4.3% missing data
   1   (0.787) 0.153 0.950 0.787 0.887 0.923 0.844 0.797 
   3   (0.213) 0.847 0.050 0.213 0.113 0.077 0.156 0.203 

Locus 390 : 
2 alleles
15.9% missing data
   1   (0.697) 0.908 0.647 0.635 0.714 0.736 0.780 0.644 
   3   (0.303) 0.092 0.353 0.365 0.286 0.264 0.220 0.356 

Locus 391 : 
2 alleles
4.3% missing data
   4   (0.736) 0.939 0.941 0.802 0.889 0.417 0.691 0.762 
   2   (0.264) 0.061 0.059 0.198 0.111 0.583 0.309 0.238 

Locus 392 : 
2 alleles
15.9% missing data
   3   (0.936) 0.815 0.929 0.987 0.960 0.795 0.913 0.985 
   1   (0.064) 0.185 0.071 0.013 0.040 0.205 0.087 0.015 

Locus 393 : 
2 alleles
15.2% missing data
   3   (0.890) 0.980 0.936 0.934 0.926 0.969 0.888 0.910 
   1   (0.110) 0.020 0.064 0.066 0.074 0.031 0.112 0.090 

Locus 394 : 
2 alleles
10.1% missing data
   2   (0.877) 0.819 0.979 0.930 0.973 0.972 0.872 0.860 
   4   (0.123) 0.181 0.021 0.070 0.027 0.028 0.128 0.140 

Locus 395 : 
2 alleles
11.6% missing data
   2   (0.309) 0.276 0.208 0.248 0.204 0.763 0.298 0.338 
   4   (0.691) 0.724 0.792 0.752 0.796 0.237 0.702 0.662 

Locus 396 : 
2 alleles
12.3% missing data
   3   (0.776) 0.810 0.943 0.881 0.944 0.339 0.691 0.831 
   1   (0.224) 0.190 0.057 0.119 0.056 0.661 0.309 0.169 

Locus 397 : 
2 alleles
6.5% missing data
   2   (0.509) 0.767 0.125 0.609 0.737 0.426 0.428 0.467 
   3   (0.491) 0.233 0.875 0.391 0.263 0.574 0.572 0.533 

Locus 398 : 
2 alleles
11.6% missing data
   2   (0.519) 0.519 0.607 0.441 0.510 0.923 0.578 0.425 
   4   (0.481) 0.481 0.393 0.559 0.490 0.077 0.422 0.575 

Locus 399 : 
2 alleles
2.9% missing data
   3   (0.910) 0.954 0.874 0.917 0.980 0.971 0.949 0.935 
   1   (0.090) 0.046 0.126 0.083 0.020 0.029 0.051 0.065 

Locus 400 : 
2 alleles
5.1% missing data
   1   (0.713) 0.760 0.714 0.750 0.802 0.952 0.690 0.674 
   3   (0.287) 0.240 0.286 0.250 0.198 0.048 0.310 0.326 

Locus 401 : 
2 alleles
13.0% missing data
   1   (0.842) 0.876 0.914 0.834 0.949 0.975 0.884 0.806 
   2   (0.158) 0.124 0.086 0.166 0.051 0.025 0.116 0.194 

Locus 402 : 
2 alleles
5.1% missing data
   2   (0.783) 0.750 0.957 0.893 0.767 0.462 0.725 0.810 
   4   (0.217) 0.250 0.043 0.107 0.233 0.538 0.275 0.190 

Locus 403 : 
2 alleles
3.6% missing data
   4   (0.827) 0.496 0.745 0.896 0.648 0.967 0.838 0.867 
   2   (0.173) 0.504 0.255 0.104 0.352 0.033 0.162 0.133 

Locus 404 : 
2 alleles
12.3% missing data
   2   (0.849) 0.809 0.836 0.899 0.800 0.627 0.870 0.920 
   4   (0.151) 0.191 0.164 0.101 0.200 0.373 0.130 0.080 

Locus 405 : 
2 alleles
2.2% missing data
   2   (0.743) 0.951 0.938 0.804 0.762 0.485 0.740 0.712 
   3   (0.257) 0.049 0.062 0.196 0.238 0.515 0.260 0.288 

Locus 406 : 
2 alleles
11.6% missing data
   2   (0.901) 0.911 0.975 0.963 0.911 0.971 0.850 0.952 
   4   (0.099) 0.089 0.025 0.037 0.089 0.029 0.150 0.048 

Locus 407 : 
2 alleles
3.6% missing data
   2   (0.830) 0.961 0.869 0.781 0.963 0.976 0.895 0.770 
   4   (0.170) 0.039 0.131 0.219 0.037 0.024 0.105 0.230 

Locus 408 : 
2 alleles
13.0% missing data
   2   (0.861) 0.884 0.976 0.924 0.934 0.975 0.822 0.872 
   4   (0.139) 0.116 0.024 0.076 0.066 0.025 0.178 0.128 

Locus 409 : 
2 alleles
2.2% missing data
   2   (0.108) 0.021 0.087 0.205 0.007 0.011 0.039 0.110 
   4   (0.892) 0.979 0.913 0.795 0.993 0.989 0.961 0.890 

Locus 410 : 
2 alleles
5.1% missing data
   2   (0.911) 0.964 0.770 0.956 0.967 0.984 0.909 0.951 
   4   (0.089) 0.036 0.230 0.044 0.033 0.016 0.091 0.049 

Locus 411 : 
2 alleles
18.1% missing data
   2   (0.866) 0.974 0.972 0.887 0.946 0.975 0.878 0.866 
   4   (0.134) 0.026 0.028 0.113 0.054 0.025 0.122 0.134 

Locus 412 : 
2 alleles
14.5% missing data
   1   (0.893) 0.977 0.950 0.875 0.977 0.866 0.945 0.907 
   2   (0.107) 0.023 0.050 0.125 0.023 0.134 0.055 0.093 

Locus 413 : 
2 alleles
14.5% missing data
   1   (0.940) 0.992 0.996 0.895 0.994 0.995 0.986 0.932 
   3   (0.060) 0.008 0.004 0.105 0.006 0.005 0.014 0.068 

Locus 414 : 
2 alleles
13.0% missing data
   4   (0.903) 0.948 0.987 0.895 0.986 0.975 0.942 0.924 
   2   (0.097) 0.052 0.013 0.105 0.014 0.025 0.058 0.076 

Locus 415 : 
2 alleles
3.6% missing data
   1   (0.128) 0.094 0.048 0.125 0.025 0.029 0.106 0.088 
   3   (0.872) 0.906 0.952 0.875 0.975 0.971 0.894 0.912 

Locus 416 : 
2 alleles
3.6% missing data
   3   (0.862) 0.970 0.930 0.846 0.975 0.971 0.886 0.911 
   1   (0.138) 0.030 0.070 0.154 0.025 0.029 0.114 0.089 

Locus 417 : 
2 alleles
10.1% missing data
   3   (0.909) 0.985 0.990 0.924 0.989 0.982 0.928 0.938 
   4   (0.091) 0.015 0.010 0.076 0.011 0.018 0.072 0.062 

Locus 418 : 
2 alleles
5.1% missing data
   2   (0.782) 0.864 0.972 0.801 0.958 0.947 0.758 0.795 
   4   (0.218) 0.136 0.028 0.199 0.042 0.053 0.242 0.205 

Locus 419 : 
2 alleles
2.9% missing data
   3   (0.731) 0.854 0.966 0.730 0.828 0.941 0.729 0.702 
   4   (0.269) 0.146 0.034 0.270 0.172 0.059 0.271 0.298 

Locus 420 : 
2 alleles
13.8% missing data
   1   (0.266) 0.476 0.439 0.205 0.136 0.280 0.255 0.282 
   4   (0.734) 0.524 0.561 0.795 0.864 0.720 0.745 0.718 

Locus 421 : 
2 alleles
11.6% missing data
   2   (0.938) 0.993 0.996 0.900 0.994 0.995 0.986 0.871 
   4   (0.062) 0.007 0.004 0.100 0.006 0.005 0.014 0.129 

Locus 422 : 
2 alleles
5.1% missing data
   2   (0.851) 0.942 0.972 0.865 0.968 0.259 0.920 0.791 
   4   (0.149) 0.058 0.028 0.135 0.032 0.741 0.080 0.209 

Locus 423 : 
2 alleles
14.5% missing data
   3   (0.646) 0.917 0.633 0.727 0.207 0.283 0.628 0.700 
   2   (0.354) 0.083 0.367 0.273 0.793 0.717 0.372 0.300 

Locus 424 : 
2 alleles
13.0% missing data
   2   (0.878) 0.934 0.329 0.934 0.963 0.979 0.883 0.907 
   4   (0.122) 0.066 0.671 0.066 0.037 0.021 0.117 0.093 

Locus 425 : 
2 alleles
2.9% missing data
   2   (0.877) 0.798 0.842 0.954 0.724 0.963 0.821 0.941 
   4   (0.123) 0.202 0.158 0.046 0.276 0.037 0.179 0.059 

Locus 426 : 
2 alleles
5.8% missing data
   3   (0.839) 0.914 0.859 0.762 0.983 0.978 0.921 0.748 
   2   (0.161) 0.086 0.141 0.238 0.017 0.022 0.079 0.252 

Locus 427 : 
2 alleles
18.8% missing data
   4   (0.890) 0.986 0.976 0.898 0.964 0.983 0.907 0.924 
   2   (0.110) 0.014 0.024 0.102 0.036 0.017 0.093 0.076 

Locus 428 : 
2 alleles
5.8% missing data
   2   (0.921) 0.982 0.991 0.972 0.971 0.985 0.905 0.943 
   4   (0.079) 0.018 0.009 0.028 0.029 0.015 0.095 0.057 

Locus 429 : 
2 alleles
15.2% missing data
   2   (0.736) 0.942 0.657 0.702 0.695 0.794 0.756 0.834 
   3   (0.264) 0.058 0.343 0.298 0.305 0.206 0.244 0.166 

Locus 430 : 
2 alleles
4.3% missing data
   4   (0.791) 0.890 0.935 0.818 0.889 0.520 0.819 0.810 
   2   (0.209) 0.110 0.065 0.182 0.111 0.480 0.181 0.190 

Locus 431 : 
2 alleles
2.9% missing data
   1   (0.349) 0.290 0.772 0.316 0.768 0.317 0.344 0.216 
   3   (0.651) 0.710 0.228 0.684 0.232 0.683 0.656 0.784 

Locus 432 : 
2 alleles
0.7% missing data
   1   (0.488) 0.097 0.590 0.487 0.249 0.895 0.497 0.461 
   4   (0.512) 0.903 0.410 0.513 0.751 0.105 0.503 0.539 

Locus 433 : 
2 alleles
13.8% missing data
   2   (0.831) 0.817 0.961 0.830 0.960 0.965 0.880 0.746 
   4   (0.169) 0.183 0.039 0.170 0.040 0.035 0.120 0.254 

Locus 434 : 
2 alleles
14.5% missing data
   3   (0.743) 0.791 0.938 0.794 0.932 0.358 0.750 0.716 
   2   (0.257) 0.209 0.062 0.206 0.068 0.642 0.250 0.284 

Locus 435 : 
2 alleles
3.6% missing data
   4   (0.813) 0.841 0.947 0.808 0.968 0.954 0.850 0.758 
   2   (0.187) 0.159 0.053 0.192 0.032 0.046 0.150 0.242 

Locus 436 : 
2 alleles
8.0% missing data
   4   (0.750) 0.366 0.779 0.779 0.949 0.960 0.749 0.750 
   2   (0.250) 0.634 0.221 0.221 0.051 0.040 0.251 0.250 

Locus 437 : 
2 alleles
2.9% missing data
   1   (0.913) 0.986 0.411 0.958 0.940 0.968 0.939 0.952 
   3   (0.087) 0.014 0.589 0.042 0.060 0.032 0.061 0.048 

Locus 438 : 
2 alleles
5.1% missing data
   2   (0.937) 0.983 0.997 0.870 0.996 0.990 0.988 0.902 
   4   (0.063) 0.017 0.003 0.130 0.004 0.010 0.012 0.098 

Locus 439 : 
2 alleles
2.2% missing data
   3   (0.907) 0.984 0.985 0.914 0.970 0.989 0.944 0.908 
   4   (0.093) 0.016 0.015 0.086 0.030 0.011 0.056 0.092 

Locus 440 : 
2 alleles
3.6% missing data
   3   (0.824) 0.961 0.949 0.775 0.960 0.938 0.856 0.871 
   1   (0.176) 0.039 0.051 0.225 0.040 0.062 0.144 0.129 

Locus 441 : 
2 alleles
1.4% missing data
   2   (0.878) 0.662 0.986 0.938 0.957 0.365 0.908 0.926 
   4   (0.122) 0.338 0.014 0.062 0.043 0.635 0.092 0.074 

Locus 442 : 
2 alleles
6.5% missing data
   3   (0.875) 0.980 0.980 0.810 0.988 0.984 0.922 0.921 
   1   (0.125) 0.020 0.020 0.190 0.012 0.016 0.078 0.079 

Locus 443 : 
2 alleles
2.2% missing data
   4   (0.690) 0.908 0.938 0.700 0.922 0.866 0.652 0.668 
   2   (0.310) 0.092 0.062 0.300 0.078 0.134 0.348 0.332 

Locus 444 : 
2 alleles
3.6% missing data
   3   (0.867) 0.459 0.975 0.895 0.972 0.943 0.906 0.889 
   2   (0.133) 0.541 0.025 0.105 0.028 0.057 0.094 0.111 

Locus 445 : 
2 alleles
13.8% missing data
   3   (0.417) 0.166 0.423 0.401 0.218 0.082 0.451 0.533 
   1   (0.583) 0.834 0.577 0.599 0.782 0.918 0.549 0.467 

Locus 446 : 
2 alleles
4.3% missing data
   1   (0.242) 0.184 0.232 0.257 0.052 0.046 0.228 0.252 
   3   (0.758) 0.816 0.768 0.743 0.948 0.954 0.772 0.748 

Locus 447 : 
2 alleles
5.1% missing data
   3   (0.706) 0.933 0.439 0.710 0.730 0.740 0.701 0.796 
   2   (0.294) 0.067 0.561 0.290 0.270 0.260 0.299 0.204 

Locus 448 : 
2 alleles
12.3% missing data
   1   (0.079) 0.032 0.079 0.093 0.017 0.019 0.027 0.102 
   3   (0.921) 0.968 0.921 0.907 0.983 0.981 0.973 0.898 

Locus 449 : 
2 alleles
5.1% missing data
   2   (0.405) 0.459 0.080 0.279 0.714 0.385 0.481 0.453 
   4   (0.595) 0.541 0.920 0.721 0.286 0.615 0.519 0.547 

Locus 450 : 
2 alleles
13.0% missing data
   2   (0.841) 0.961 0.278 0.921 0.444 0.969 0.810 0.915 
   4   (0.159) 0.039 0.722 0.079 0.556 0.031 0.190 0.085 

Locus 451 : 
2 alleles
2.9% missing data
   2   (0.812) 0.966 0.852 0.864 0.817 0.920 0.783 0.836 
   4   (0.188) 0.034 0.148 0.136 0.183 0.080 0.217 0.164 

Locus 452 : 
2 alleles
2.2% missing data
   2   (0.613) 0.873 0.104 0.634 0.806 0.704 0.608 0.609 
   4   (0.387) 0.127 0.896 0.366 0.194 0.296 0.392 0.391 

Locus 453 : 
2 alleles
8.0% missing data
   4   (0.337) 0.551 0.291 0.398 0.106 0.059 0.312 0.295 
   2   (0.663) 0.449 0.709 0.602 0.894 0.941 0.688 0.705 

Locus 454 : 
2 alleles
2.9% missing data
   4   (0.923) 0.962 0.955 0.924 0.991 0.987 0.958 0.960 
   2   (0.077) 0.038 0.045 0.076 0.009 0.013 0.042 0.040 

Locus 455 : 
2 alleles
11.6% missing data
   1   (0.910) 0.976 0.934 0.916 0.990 0.923 0.946 0.938 
   3   (0.090) 0.024 0.066 0.084 0.010 0.077 0.054 0.062 

Locus 456 : 
2 alleles
2.9% missing data
   4   (0.874) 0.949 0.899 0.926 0.923 0.949 0.880 0.849 
   2   (0.126) 0.051 0.101 0.074 0.077 0.051 0.120 0.151 

Locus 457 : 
2 alleles
11.6% missing data
   3   (0.909) 0.977 0.980 0.957 0.973 0.983 0.875 0.963 
   2   (0.091) 0.023 0.020 0.043 0.027 0.017 0.125 0.037 

Locus 458 : 
2 alleles
13.0% missing data
   1   (0.852) 0.898 0.937 0.860 0.958 0.525 0.897 0.906 
   3   (0.148) 0.102 0.063 0.140 0.042 0.475 0.103 0.094 

Locus 459 : 
2 alleles
12.3% missing data
   3   (0.939) 0.975 0.994 0.925 0.995 0.995 0.986 0.804 
   4   (0.061) 0.025 0.006 0.075 0.005 0.005 0.014 0.196 

Locus 460 : 
2 alleles
6.5% missing data
   1   (0.855) 0.929 0.979 0.906 0.612 0.852 0.867 0.886 
   3   (0.145) 0.071 0.021 0.094 0.388 0.148 0.133 0.114 

Locus 461 : 
2 alleles
7.2% missing data
   2   (0.776) 0.949 0.251 0.808 0.445 0.857 0.837 0.788 
   4   (0.224) 0.051 0.749 0.192 0.555 0.143 0.163 0.212 

Locus 462 : 
2 alleles
3.6% missing data
   2   (0.653) 0.239 0.910 0.642 0.839 0.938 0.623 0.736 
   4   (0.347) 0.761 0.090 0.358 0.161 0.062 0.377 0.264 

Locus 463 : 
2 alleles
8.0% missing data
   1   (0.673) 0.867 0.816 0.724 0.757 0.945 0.591 0.672 
   3   (0.327) 0.133 0.184 0.276 0.243 0.055 0.409 0.328 

Locus 464 : 
2 alleles
4.3% missing data
   3   (0.908) 0.973 0.092 0.951 0.986 0.985 0.940 0.942 
   1   (0.092) 0.027 0.908 0.049 0.014 0.015 0.060 0.058 

Locus 465 : 
2 alleles
15.9% missing data
   1   (0.911) 0.783 0.864 0.934 0.961 0.972 0.942 0.939 
   3   (0.089) 0.217 0.136 0.066 0.039 0.028 0.058 0.061 

Locus 466 : 
2 alleles
13.0% missing data
   3   (0.801) 0.950 0.958 0.798 0.888 0.917 0.807 0.833 
   1   (0.199) 0.050 0.042 0.202 0.112 0.083 0.193 0.167 

Locus 467 : 
2 alleles
11.6% missing data
   1   (0.829) 0.645 0.938 0.834 0.969 0.957 0.892 0.671 
   3   (0.171) 0.355 0.062 0.166 0.031 0.043 0.108 0.329 

Locus 468 : 
2 alleles
3.6% missing data
   1   (0.183) 0.293 0.137 0.166 0.119 0.032 0.137 0.262 
   3   (0.817) 0.707 0.863 0.834 0.881 0.968 0.863 0.738 

Locus 469 : 
2 alleles
5.8% missing data
   2   (0.914) 0.955 0.895 0.948 0.985 0.971 0.923 0.954 
   4   (0.086) 0.045 0.105 0.052 0.015 0.029 0.077 0.046 

Locus 470 : 
2 alleles
5.1% missing data
   2   (0.370) 0.085 0.110 0.356 0.640 0.726 0.331 0.384 
   4   (0.630) 0.915 0.890 0.644 0.360 0.274 0.669 0.616 

Locus 471 : 
2 alleles
5.8% missing data
   2   (0.531) 0.887 0.121 0.524 0.292 0.236 0.561 0.609 
   4   (0.469) 0.113 0.879 0.476 0.708 0.764 0.439 0.391 

Locus 472 : 
2 alleles
3.6% missing data
   3   (0.856) 0.948 0.935 0.867 0.976 0.976 0.873 0.863 
   4   (0.144) 0.052 0.065 0.133 0.024 0.024 0.127 0.137 

Locus 473 : 
2 alleles
2.9% missing data
   4   (0.886) 0.973 0.984 0.921 0.974 0.976 0.884 0.911 
   2   (0.114) 0.027 0.016 0.079 0.026 0.024 0.116 0.089 

Locus 474 : 
2 alleles
15.2% missing data
   1   (0.472) 0.488 0.399 0.480 0.451 0.466 0.414 0.623 
   3   (0.528) 0.512 0.601 0.520 0.549 0.534 0.586 0.377 

Locus 475 : 
2 alleles
11.6% missing data
   3   (0.878) 0.873 0.819 0.931 0.973 0.978 0.857 0.917 
   1   (0.122) 0.127 0.181 0.069 0.027 0.022 0.143 0.083 

Locus 476 : 
2 alleles
13.0% missing data
   4   (0.916) 0.967 0.994 0.858 0.996 0.993 0.981 0.732 
   2   (0.084) 0.033 0.006 0.142 0.004 0.007 0.019 0.268 

Locus 477 : 
2 alleles
15.2% missing data
   2   (0.203) 0.050 0.435 0.145 0.076 0.042 0.264 0.136 
   4   (0.797) 0.950 0.565 0.855 0.924 0.958 0.736 0.864 

Locus 478 : 
2 alleles
6.5% missing data
   4   (0.947) 0.994 0.987 0.891 0.998 0.996 0.990 0.950 
   2   (0.053) 0.006 0.013 0.109 0.002 0.004 0.010 0.050 

Locus 479 : 
2 alleles
11.6% missing data
   1   (0.867) 0.897 0.972 0.893 0.983 0.978 0.865 0.898 
   4   (0.133) 0.103 0.028 0.107 0.017 0.022 0.135 0.102 

Locus 480 : 
2 alleles
4.3% missing data
   1   (0.280) 0.870 0.048 0.485 0.118 0.472 0.112 0.264 
   3   (0.720) 0.130 0.952 0.515 0.882 0.528 0.888 0.736 

Locus 481 : 
2 alleles
2.2% missing data
   3   (0.886) 0.976 0.880 0.932 0.961 0.987 0.872 0.917 
   4   (0.114) 0.024 0.120 0.068 0.039 0.013 0.128 0.083 

Locus 482 : 
2 alleles
0.7% missing data
   2   (0.156) 0.053 0.713 0.101 0.051 0.042 0.180 0.078 
   4   (0.844) 0.947 0.287 0.899 0.949 0.958 0.820 0.922 

Locus 483 : 
2 alleles
13.0% missing data
   4   (0.747) 0.792 0.939 0.779 0.839 0.521 0.729 0.841 
   2   (0.253) 0.208 0.061 0.221 0.161 0.479 0.271 0.159 

Locus 484 : 
2 alleles
12.3% missing data
   3   (0.910) 0.893 0.989 0.927 0.984 0.968 0.933 0.954 
   1   (0.090) 0.107 0.011 0.073 0.016 0.032 0.067 0.046 

Locus 485 : 
2 alleles
13.0% missing data
   3   (0.849) 0.843 0.978 0.871 0.974 0.968 0.833 0.910 
   1   (0.151) 0.157 0.022 0.129 0.026 0.032 0.167 0.090 

Locus 486 : 
2 alleles
3.6% missing data
   4   (0.911) 0.950 0.984 0.941 0.989 0.385 0.952 0.952 
   2   (0.089) 0.050 0.016 0.059 0.011 0.615 0.048 0.048 

Locus 487 : 
2 alleles
2.9% missing data
   2   (0.156) 0.032 0.330 0.079 0.308 0.031 0.200 0.107 
   3   (0.844) 0.968 0.670 0.921 0.692 0.969 0.800 0.893 

Locus 488 : 
2 alleles
5.8% missing data
   2   (0.829) 0.873 0.882 0.814 0.969 0.973 0.850 0.865 
   4   (0.171) 0.127 0.118 0.186 0.031 0.027 0.150 0.135 

Locus 489 : 
2 alleles
12.3% missing data
   1   (0.489) 0.475 0.834 0.458 0.894 0.331 0.523 0.340 
   3   (0.511) 0.525 0.166 0.542 0.106 0.669 0.477 0.660 

Locus 490 : 
2 alleles
3.6% missing data
   2   (0.894) 0.907 0.986 0.935 0.940 0.979 0.878 0.945 
   4   (0.106) 0.093 0.014 0.065 0.060 0.021 0.122 0.055 

Locus 491 : 
2 alleles
5.1% missing data
   3   (0.070) 0.022 0.014 0.076 0.004 0.013 0.022 0.123 
   1   (0.930) 0.978 0.986 0.924 0.996 0.987 0.978 0.877 

Locus 492 : 
2 alleles
1.4% missing data
   1   (0.910) 0.928 0.985 0.957 0.991 0.984 0.922 0.863 
   3   (0.090) 0.072 0.015 0.043 0.009 0.016 0.078 0.137 

Locus 493 : 
2 alleles
10.9% missing data
   2   (0.862) 0.935 0.971 0.879 0.980 0.947 0.881 0.860 
   4   (0.138) 0.065 0.029 0.121 0.020 0.053 0.119 0.140 

Locus 494 : 
2 alleles
2.9% missing data
   4   (0.834) 0.957 0.393 0.913 0.837 0.966 0.813 0.825 
   3   (0.166) 0.043 0.607 0.087 0.163 0.034 0.187 0.175 

Locus 495 : 
2 alleles
14.5% missing data
   2   (0.810) 0.952 0.950 0.879 0.739 0.253 0.790 0.900 
   4   (0.190) 0.048 0.050 0.121 0.261 0.747 0.210 0.100 

Locus 496 : 
2 alleles
2.9% missing data
   4   (0.860) 0.724 0.739 0.900 0.909 0.979 0.880 0.868 
   2   (0.140) 0.276 0.261 0.100 0.091 0.021 0.120 0.132 

Locus 497 : 
2 alleles
4.3% missing data
   1   (0.855) 0.952 0.967 0.841 0.960 0.976 0.890 0.858 
   3   (0.145) 0.048 0.033 0.159 0.040 0.024 0.110 0.142 

Locus 498 : 
2 alleles
12.3% missing data
   3   (0.884) 0.913 0.430 0.905 0.971 0.981 0.931 0.886 
   2   (0.116) 0.087 0.570 0.095 0.029 0.019 0.069 0.114 

Locus 499 : 
2 alleles
4.3% missing data
   4   (0.910) 0.460 0.986 0.965 0.976 0.980 0.907 0.965 
   2   (0.090) 0.540 0.014 0.035 0.024 0.020 0.093 0.035 

Locus 500 : 
2 alleles
15.2% missing data
   1   (0.846) 0.961 0.962 0.885 0.933 0.972 0.795 0.909 
   3   (0.154) 0.039 0.038 0.115 0.067 0.028 0.205 0.091 

Locus 501 : 
2 alleles
1.4% missing data
   1   (0.700) 0.936 0.631 0.685 0.598 0.947 0.683 0.787 
   2   (0.300) 0.064 0.369 0.315 0.402 0.053 0.317 0.213 

Locus 502 : 
2 alleles
10.9% missing data
   2   (0.948) 0.980 0.996 0.908 0.996 0.996 0.988 0.966 
   4   (0.052) 0.020 0.004 0.092 0.004 0.004 0.012 0.034 

Locus 503 : 
2 alleles
16.7% missing data
   4   (0.828) 0.951 0.931 0.885 0.975 0.964 0.763 0.848 
   3   (0.172) 0.049 0.069 0.115 0.025 0.036 0.237 0.152 

Locus 504 : 
2 alleles
6.5% missing data
   1   (0.793) 0.940 0.974 0.778 0.958 0.911 0.767 0.885 
   3   (0.207) 0.060 0.026 0.222 0.042 0.089 0.233 0.115 

Locus 505 : 
2 alleles
11.6% missing data
   1   (0.398) 0.442 0.919 0.465 0.204 0.624 0.280 0.431 
   3   (0.602) 0.558 0.081 0.535 0.796 0.376 0.720 0.569 

Locus 506 : 
2 alleles
3.6% missing data
   4   (0.912) 0.943 0.983 0.936 0.990 0.987 0.941 0.891 
   2   (0.088) 0.057 0.017 0.064 0.010 0.013 0.059 0.109 

Locus 507 : 
2 alleles
5.8% missing data
   4   (0.617) 0.652 0.784 0.682 0.430 0.209 0.652 0.522 
   1   (0.383) 0.348 0.216 0.318 0.570 0.791 0.348 0.478 

Locus 508 : 
2 alleles
18.1% missing data
   3   (0.914) 0.934 0.919 0.896 0.993 0.990 0.955 0.952 
   4   (0.086) 0.066 0.081 0.104 0.007 0.010 0.045 0.048 

Locus 509 : 
2 alleles
17.4% missing data
   1   (0.841) 0.964 0.965 0.851 0.974 0.979 0.836 0.862 
   3   (0.159) 0.036 0.035 0.149 0.026 0.021 0.164 0.138 

Locus 510 : 
2 alleles
4.3% missing data
   1   (0.714) 0.892 0.106 0.730 0.949 0.952 0.670 0.806 
   4   (0.286) 0.108 0.894 0.270 0.051 0.048 0.330 0.194 

Locus 511 : 
2 alleles
15.9% missing data
   1   (0.900) 0.962 0.908 0.964 0.940 0.981 0.855 0.928 
   3   (0.100) 0.038 0.092 0.036 0.060 0.019 0.145 0.072 

Locus 512 : 
2 alleles
15.9% missing data
   3   (0.905) 0.985 0.986 0.940 0.957 0.520 0.942 0.945 
   1   (0.095) 0.015 0.014 0.060 0.043 0.480 0.058 0.055 

Locus 513 : 
2 alleles
3.6% missing data
   2   (0.765) 0.901 0.887 0.829 0.777 0.788 0.712 0.828 
   4   (0.235) 0.099 0.113 0.171 0.223 0.212 0.288 0.172 

Locus 514 : 
2 alleles
10.1% missing data
   1   (0.777) 0.918 0.969 0.799 0.925 0.961 0.748 0.765 
   3   (0.223) 0.082 0.031 0.201 0.075 0.039 0.252 0.235 

Locus 515 : 
2 alleles
3.6% missing data
   4   (0.874) 0.970 0.974 0.929 0.955 0.977 0.848 0.863 
   1   (0.126) 0.030 0.026 0.071 0.045 0.023 0.152 0.137 

Locus 516 : 
2 alleles
13.8% missing data
   2   (0.872) 0.969 0.967 0.869 0.973 0.985 0.902 0.864 
   4   (0.128) 0.031 0.033 0.131 0.027 0.015 0.098 0.136 

Locus 517 : 
2 alleles
3.6% missing data
   1   (0.750) 0.717 0.949 0.725 0.862 0.963 0.754 0.787 
   4   (0.250) 0.283 0.051 0.275 0.138 0.037 0.246 0.213 

Locus 518 : 
2 alleles
6.5% missing data
   4   (0.773) 0.940 0.860 0.783 0.903 0.954 0.739 0.836 
   3   (0.227) 0.060 0.140 0.217 0.097 0.046 0.261 0.164 

Locus 519 : 
2 alleles
2.9% missing data
   3   (0.721) 0.909 0.882 0.752 0.783 0.901 0.616 0.863 
   1   (0.279) 0.091 0.118 0.248 0.217 0.099 0.384 0.137 

Locus 520 : 
2 alleles
5.1% missing data
   3   (0.720) 0.953 0.344 0.888 0.342 0.148 0.525 0.913 
   4   (0.280) 0.047 0.656 0.112 0.658 0.852 0.475 0.087 

Locus 521 : 
2 alleles
3.6% missing data
   2   (0.890) 0.973 0.630 0.956 0.672 0.979 0.848 0.972 
   4   (0.110) 0.027 0.370 0.044 0.328 0.021 0.152 0.028 

Locus 522 : 
2 alleles
13.8% missing data
   2   (0.904) 0.942 0.980 0.870 0.991 0.990 0.968 0.798 
   4   (0.096) 0.058 0.020 0.130 0.009 0.010 0.032 0.202 

Locus 523 : 
2 alleles
7.2% missing data
   4   (0.869) 0.807 0.947 0.893 0.978 0.980 0.900 0.793 
   3   (0.131) 0.193 0.053 0.107 0.022 0.020 0.100 0.207 

Locus 524 : 
2 alleles
13.0% missing data
   1   (0.900) 0.979 0.920 0.949 0.965 0.983 0.874 0.942 
   3   (0.100) 0.021 0.080 0.051 0.035 0.017 0.126 0.058 

Locus 525 : 
2 alleles
8.0% missing data
   2   (0.919) 0.957 0.801 0.979 0.963 0.982 0.877 0.949 
   4   (0.081) 0.043 0.199 0.021 0.037 0.018 0.123 0.051 

Locus 526 : 
2 alleles
5.1% missing data
   2   (0.409) 0.420 0.080 0.393 0.470 0.492 0.380 0.496 
   3   (0.591) 0.580 0.920 0.607 0.530 0.508 0.620 0.504 

Locus 527 : 
2 alleles
5.1% missing data
   2   (0.866) 0.935 0.969 0.897 0.976 0.344 0.900 0.920 
   4   (0.134) 0.065 0.031 0.103 0.024 0.656 0.100 0.080 

Locus 528 : 
2 alleles
12.3% missing data
   4   (0.886) 0.889 0.379 0.908 0.914 0.979 0.946 0.845 
   1   (0.114) 0.111 0.621 0.092 0.086 0.021 0.054 0.155 

Locus 529 : 
2 alleles
12.3% missing data
   2   (0.885) 0.878 0.950 0.925 0.982 0.973 0.877 0.913 
   4   (0.115) 0.122 0.050 0.075 0.018 0.027 0.123 0.087 

Locus 530 : 
2 alleles
2.9% missing data
   1   (0.911) 0.978 0.965 0.914 0.992 0.987 0.941 0.947 
   4   (0.089) 0.022 0.035 0.086 0.008 0.013 0.059 0.053 

Locus 531 : 
2 alleles
4.3% missing data
   1   (0.751) 0.627 0.835 0.704 0.913 0.924 0.834 0.633 
   3   (0.249) 0.373 0.165 0.296 0.087 0.076 0.166 0.367 

Locus 532 : 
2 alleles
12.3% missing data
   1   (0.576) 0.866 0.676 0.387 0.820 0.929 0.725 0.364 
   4   (0.424) 0.134 0.324 0.613 0.180 0.071 0.275 0.636 

Locus 533 : 
2 alleles
5.1% missing data
   1   (0.882) 0.981 0.990 0.893 0.988 0.968 0.911 0.868 
   4   (0.118) 0.019 0.010 0.107 0.012 0.032 0.089 0.132 

Locus 534 : 
2 alleles
12.3% missing data
   2   (0.869) 0.971 0.982 0.853 0.965 0.971 0.920 0.815 
   4   (0.131) 0.029 0.018 0.147 0.035 0.029 0.080 0.185 

Locus 535 : 
2 alleles
17.4% missing data
   3   (0.690) 0.719 0.643 0.686 0.910 0.943 0.683 0.680 
   1   (0.310) 0.281 0.357 0.314 0.090 0.057 0.317 0.320 

Locus 536 : 
2 alleles
2.9% missing data
   1   (0.872) 0.953 0.959 0.891 0.914 0.961 0.874 0.934 
   3   (0.128) 0.047 0.041 0.109 0.086 0.039 0.126 0.066 

Locus 537 : 
2 alleles
3.6% missing data
   2   (0.447) 0.464 0.949 0.483 0.430 0.072 0.422 0.422 
   4   (0.553) 0.536 0.051 0.517 0.570 0.928 0.578 0.578 

Locus 538 : 
2 alleles
15.9% missing data
   3   (0.812) 0.694 0.966 0.876 0.945 0.948 0.744 0.867 
   1   (0.188) 0.306 0.034 0.124 0.055 0.052 0.256 0.133 

Locus 539 : 
2 alleles
13.8% missing data
   2   (0.796) 0.955 0.803 0.820 0.781 0.913 0.758 0.900 
   4   (0.204) 0.045 0.197 0.180 0.219 0.087 0.242 0.100 

Locus 540 : 
2 alleles
10.1% missing data
   2   (0.779) 0.936 0.914 0.852 0.922 0.413 0.743 0.814 
   4   (0.221) 0.064 0.086 0.148 0.078 0.587 0.257 0.186 

Locus 541 : 
2 alleles
11.6% missing data
   3   (0.621) 0.860 0.494 0.588 0.721 0.628 0.647 0.641 
   4   (0.379) 0.140 0.506 0.412 0.279 0.372 0.353 0.359 

Locus 542 : 
2 alleles
3.6% missing data
   1   (0.899) 0.189 0.888 0.975 0.955 0.983 0.856 0.959 
   3   (0.101) 0.811 0.112 0.025 0.045 0.017 0.144 0.041 

Locus 543 : 
2 alleles
10.1% missing data
   1   (0.927) 0.972 0.976 0.925 0.993 0.993 0.973 0.886 
   3   (0.073) 0.028 0.024 0.075 0.007 0.007 0.027 0.114 

Locus 544 : 
2 alleles
5.1% missing data
   1   (0.915) 0.983 0.979 0.947 0.968 0.976 0.922 0.959 
   3   (0.085) 0.017 0.021 0.053 0.032 0.024 0.078 0.041 

Locus 545 : 
2 alleles
2.9% missing data
   2   (0.840) 0.910 0.948 0.799 0.973 0.980 0.880 0.863 
   1   (0.160) 0.090 0.052 0.201 0.027 0.020 0.120 0.137 

Locus 546 : 
2 alleles
4.3% missing data
   2   (0.891) 0.980 0.980 0.909 0.944 0.858 0.924 0.896 
   4   (0.109) 0.020 0.020 0.091 0.056 0.142 0.076 0.104 

Locus 547 : 
2 alleles
5.8% missing data
   4   (0.755) 0.790 0.962 0.683 0.942 0.884 0.806 0.773 
   2   (0.245) 0.210 0.038 0.317 0.058 0.116 0.194 0.227 

Locus 548 : 
2 alleles
5.8% missing data
   3   (0.888) 0.976 0.978 0.941 0.910 0.973 0.869 0.909 
   1   (0.112) 0.024 0.022 0.059 0.090 0.027 0.131 0.091 

Locus 549 : 
2 alleles
2.9% missing data
   1   (0.109) 0.059 0.039 0.080 0.025 0.015 0.092 0.121 
   3   (0.891) 0.941 0.961 0.920 0.975 0.985 0.908 0.879 

Locus 550 : 
2 alleles
2.2% missing data
   1   (0.621) 0.516 0.411 0.642 0.715 0.926 0.614 0.601 
   4   (0.379) 0.484 0.589 0.358 0.285 0.074 0.386 0.399 

Locus 551 : 
2 alleles
2.9% missing data
   4   (0.905) 0.859 0.978 0.933 0.987 0.972 0.934 0.899 
   1   (0.095) 0.141 0.022 0.067 0.013 0.028 0.066 0.101 

Locus 552 : 
2 alleles
8.0% missing data
   2   (0.893) 0.983 0.964 0.847 0.994 0.987 0.957 0.825 
   4   (0.107) 0.017 0.036 0.153 0.006 0.013 0.043 0.175 

Locus 553 : 
2 alleles
10.1% missing data
   2   (0.814) 0.913 0.087 0.843 0.702 0.969 0.848 0.882 
   1   (0.186) 0.087 0.913 0.157 0.298 0.031 0.152 0.118 

Locus 554 : 
2 alleles
4.3% missing data
   1   (0.852) 0.969 0.675 0.930 0.882 0.964 0.771 0.913 
   3   (0.148) 0.031 0.325 0.070 0.118 0.036 0.229 0.087 

Locus 555 : 
2 alleles
11.6% missing data
   2   (0.868) 0.799 0.753 0.893 0.981 0.982 0.900 0.852 
   4   (0.132) 0.201 0.247 0.107 0.019 0.018 0.100 0.148 

Locus 556 : 
2 alleles
5.8% missing data
   4   (0.554) 0.429 0.066 0.787 0.172 0.688 0.322 0.744 
   2   (0.446) 0.571 0.934 0.213 0.828 0.312 0.678 0.256 

Locus 557 : 
2 alleles
14.5% missing data
   1   (0.827) 0.863 0.953 0.853 0.968 0.966 0.850 0.711 
   3   (0.173) 0.137 0.047 0.147 0.032 0.034 0.150 0.289 

Locus 558 : 
2 alleles
10.9% missing data
   1   (0.899) 0.934 0.912 0.953 0.516 0.770 0.932 0.958 
   2   (0.101) 0.066 0.088 0.047 0.484 0.230 0.068 0.042 

Locus 559 : 
2 alleles
2.2% missing data
   1   (0.915) 0.962 0.973 0.930 0.992 0.987 0.944 0.940 
   4   (0.085) 0.038 0.027 0.070 0.008 0.013 0.056 0.060 

Locus 560 : 
2 alleles
13.8% missing data
   2   (0.720) 0.527 0.144 0.825 0.663 0.575 0.753 0.631 
   4   (0.280) 0.473 0.856 0.175 0.337 0.425 0.247 0.369 

Locus 561 : 
2 alleles
5.8% missing data
   1   (0.500) 0.496 0.479 0.500 0.500 0.502 0.501 0.499 
   3   (0.500) 0.504 0.521 0.500 0.500 0.498 0.499 0.501 

Locus 562 : 
2 alleles
2.2% missing data
   2   (0.924) 0.974 0.961 0.956 0.972 0.985 0.947 0.933 
   4   (0.076) 0.026 0.039 0.044 0.028 0.015 0.053 0.067 

Locus 563 : 
2 alleles
1.4% missing data
   1   (0.892) 0.987 0.991 0.896 0.992 0.983 0.938 0.816 
   4   (0.108) 0.013 0.009 0.104 0.008 0.017 0.062 0.184 

Locus 564 : 
2 alleles
13.0% missing data
   4   (0.942) 0.993 0.997 0.915 0.994 0.995 0.986 0.899 
   3   (0.058) 0.007 0.003 0.085 0.006 0.005 0.014 0.101 

Locus 565 : 
2 alleles
1.4% missing data
   3   (0.890) 0.964 0.993 0.825 0.994 0.987 0.960 0.815 
   1   (0.110) 0.036 0.007 0.175 0.006 0.013 0.040 0.185 

Locus 566 : 
2 alleles
7.2% missing data
   1   (0.890) 0.966 0.977 0.923 0.979 0.964 0.893 0.915 
   3   (0.110) 0.034 0.023 0.077 0.021 0.036 0.107 0.085 

Locus 567 : 
2 alleles
10.9% missing data
   2   (0.716) 0.944 0.883 0.740 0.865 0.512 0.730 0.655 
   4   (0.284) 0.056 0.117 0.260 0.135 0.488 0.270 0.345 

Locus 568 : 
2 alleles
10.1% missing data
   3   (0.561) 0.478 0.393 0.568 0.618 0.425 0.559 0.655 
   4   (0.439) 0.522 0.607 0.432 0.382 0.575 0.441 0.345 

Locus 569 : 
2 alleles
12.3% missing data
   4   (0.849) 0.795 0.720 0.894 0.953 0.960 0.870 0.798 
   1   (0.151) 0.205 0.280 0.106 0.047 0.040 0.130 0.202 

Locus 570 : 
2 alleles
1.4% missing data
   2   (0.851) 0.943 0.972 0.909 0.958 0.370 0.851 0.901 
   3   (0.149) 0.057 0.028 0.091 0.042 0.630 0.149 0.099 

Locus 571 : 
2 alleles
16.7% missing data
   3   (0.919) 0.975 0.985 0.970 0.765 0.705 0.948 0.956 
   2   (0.081) 0.025 0.015 0.030 0.235 0.295 0.052 0.044 

Locus 572 : 
2 alleles
10.1% missing data
   2   (0.609) 0.854 0.612 0.709 0.879 0.486 0.503 0.609 
   1   (0.391) 0.146 0.388 0.291 0.121 0.514 0.497 0.391 

Locus 573 : 
2 alleles
13.8% missing data
   2   (0.754) 0.728 0.925 0.582 0.967 0.970 0.892 0.527 
   4   (0.246) 0.272 0.075 0.418 0.033 0.030 0.108 0.473 

Locus 574 : 
2 alleles
3.6% missing data
   3   (0.899) 0.887 0.828 0.960 0.966 0.982 0.885 0.904 
   1   (0.101) 0.113 0.172 0.040 0.034 0.018 0.115 0.096 

Locus 575 : 
2 alleles
12.3% missing data
   1   (0.900) 0.807 0.926 0.955 0.969 0.968 0.875 0.950 
   3   (0.100) 0.193 0.074 0.045 0.031 0.032 0.125 0.050 

Locus 576 : 
2 alleles
10.9% missing data
   1   (0.805) 0.962 0.974 0.818 0.954 0.467 0.874 0.647 
   4   (0.195) 0.038 0.026 0.182 0.046 0.533 0.126 0.353 

Locus 577 : 
2 alleles
4.3% missing data
   1   (0.912) 0.960 0.976 0.942 0.990 0.985 0.918 0.946 
   2   (0.088) 0.040 0.024 0.058 0.010 0.015 0.082 0.054 

Locus 578 : 
2 alleles
14.5% missing data
   2   (0.143) 0.025 0.021 0.133 0.071 0.029 0.149 0.086 
   4   (0.857) 0.975 0.979 0.867 0.929 0.971 0.851 0.914 

Locus 579 : 
2 alleles
15.2% missing data
   1   (0.911) 0.978 0.985 0.957 0.966 0.390 0.935 0.967 
   4   (0.089) 0.022 0.015 0.043 0.034 0.610 0.065 0.033 

Locus 580 : 
2 alleles
9.4% missing data
   2   (0.899) 0.811 0.588 0.968 0.817 0.975 0.867 0.960 
   4   (0.101) 0.189 0.412 0.032 0.183 0.025 0.133 0.040 

Locus 581 : 
2 alleles
5.1% missing data
   1   (0.826) 0.914 0.914 0.874 0.923 0.379 0.825 0.907 
   3   (0.174) 0.086 0.086 0.126 0.077 0.621 0.175 0.093 

Locus 582 : 
2 alleles
2.9% missing data
   3   (0.921) 0.981 0.985 0.967 0.979 0.973 0.914 0.941 
   1   (0.079) 0.019 0.015 0.033 0.021 0.027 0.086 0.059 

Locus 583 : 
2 alleles
4.3% missing data
   3   (0.091) 0.012 0.009 0.070 0.010 0.027 0.048 0.173 
   4   (0.909) 0.988 0.991 0.930 0.990 0.973 0.952 0.827 

Locus 584 : 
2 alleles
4.3% missing data
   3   (0.896) 0.966 0.813 0.968 0.815 0.258 0.891 0.965 
   2   (0.104) 0.034 0.187 0.032 0.185 0.742 0.109 0.035 

Locus 585 : 
2 alleles
6.5% missing data
   2   (0.369) 0.103 0.058 0.691 0.035 0.052 0.145 0.653 
   4   (0.631) 0.897 0.942 0.309 0.965 0.948 0.855 0.347 

Locus 586 : 
2 alleles
12.3% missing data
   1   (0.264) 0.333 0.116 0.243 0.108 0.058 0.309 0.193 
   3   (0.736) 0.667 0.884 0.757 0.892 0.942 0.691 0.807 

Locus 587 : 
2 alleles
1.4% missing data
   2   (0.852) 0.962 0.913 0.941 0.864 0.582 0.815 0.867 
   4   (0.148) 0.038 0.087 0.059 0.136 0.418 0.185 0.133 

Locus 588 : 
2 alleles
13.0% missing data
   2   (0.910) 0.940 0.405 0.966 0.945 0.983 0.901 0.968 
   1   (0.090) 0.060 0.595 0.034 0.055 0.017 0.099 0.032 

Locus 589 : 
2 alleles
16.7% missing data
   1   (0.662) 0.912 0.185 0.745 0.607 0.584 0.625 0.680 
   3   (0.338) 0.088 0.815 0.255 0.393 0.416 0.375 0.320 

Locus 590 : 
2 alleles
5.8% missing data
   3   (0.905) 0.679 0.945 0.946 0.987 0.988 0.915 0.954 
   2   (0.095) 0.321 0.055 0.054 0.013 0.012 0.085 0.046 

Locus 591 : 
2 alleles
1.4% missing data
   2   (0.915) 0.953 0.975 0.971 0.983 0.981 0.870 0.955 
   4   (0.085) 0.047 0.025 0.029 0.017 0.019 0.130 0.045 

Locus 592 : 
2 alleles
10.9% missing data
   4   (0.895) 0.964 0.978 0.889 0.954 0.981 0.942 0.871 
   2   (0.105) 0.036 0.022 0.111 0.046 0.019 0.058 0.129 

Locus 593 : 
2 alleles
13.8% missing data
   1   (0.839) 0.898 0.784 0.887 0.560 0.947 0.836 0.917 
   3   (0.161) 0.102 0.216 0.113 0.440 0.053 0.164 0.083 

Locus 594 : 
2 alleles
18.8% missing data
   1   (0.091) 0.025 0.011 0.123 0.010 0.016 0.039 0.092 
   4   (0.909) 0.975 0.989 0.877 0.990 0.984 0.961 0.908 

Locus 595 : 
2 alleles
10.1% missing data
   4   (0.890) 0.979 0.677 0.959 0.826 0.971 0.843 0.952 
   2   (0.110) 0.021 0.323 0.041 0.174 0.029 0.157 0.048 

Locus 596 : 
2 alleles
14.5% missing data
   2   (0.820) 0.202 0.969 0.890 0.928 0.376 0.855 0.853 
   4   (0.180) 0.798 0.031 0.110 0.072 0.624 0.145 0.147 

Locus 597 : 
2 alleles
12.3% missing data
   1   (0.266) 0.112 0.308 0.291 0.178 0.275 0.241 0.202 
   4   (0.734) 0.888 0.692 0.709 0.822 0.725 0.759 0.798 

Locus 598 : 
2 alleles
14.5% missing data
   1   (0.760) 0.217 0.500 0.859 0.893 0.467 0.774 0.770 
   3   (0.240) 0.783 0.500 0.141 0.107 0.533 0.226 0.230 

Locus 599 : 
2 alleles
13.0% missing data
   3   (0.660) 0.645 0.051 0.705 0.899 0.478 0.699 0.606 
   1   (0.340) 0.355 0.949 0.295 0.101 0.522 0.301 0.394 

Locus 600 : 
2 alleles
2.9% missing data
   3   (0.835) 0.961 0.970 0.865 0.934 0.550 0.879 0.821 
   4   (0.165) 0.039 0.030 0.135 0.066 0.450 0.121 0.179 

Locus 601 : 
2 alleles
14.5% missing data
   3   (0.201) 0.198 0.045 0.216 0.050 0.039 0.173 0.217 
   1   (0.799) 0.802 0.955 0.784 0.950 0.961 0.827 0.783 

Locus 602 : 
2 alleles
8.0% missing data
   1   (0.097) 0.016 0.038 0.121 0.010 0.553 0.023 0.152 
   3   (0.903) 0.984 0.962 0.879 0.990 0.447 0.977 0.848 

Locus 603 : 
2 alleles
5.1% missing data
   1   (0.832) 0.763 0.786 0.939 0.915 0.968 0.674 0.898 
   2   (0.168) 0.237 0.214 0.061 0.085 0.032 0.326 0.102 

Locus 604 : 
2 alleles
5.8% missing data
   3   (0.719) 0.935 0.708 0.773 0.837 0.427 0.680 0.799 
   1   (0.281) 0.065 0.292 0.227 0.163 0.573 0.320 0.201 

Locus 605 : 
2 alleles
7.2% missing data
   4   (0.846) 0.949 0.969 0.843 0.955 0.970 0.854 0.898 
   2   (0.154) 0.051 0.031 0.157 0.045 0.030 0.146 0.102 

Locus 606 : 
2 alleles
10.9% missing data
   1   (0.753) 0.825 0.932 0.785 0.610 0.590 0.751 0.839 
   2   (0.247) 0.175 0.068 0.215 0.390 0.410 0.249 0.161 

Locus 607 : 
2 alleles
5.1% missing data
   3   (0.827) 0.953 0.963 0.885 0.894 0.923 0.761 0.889 
   1   (0.173) 0.047 0.037 0.115 0.106 0.077 0.239 0.111 

Locus 608 : 
2 alleles
2.9% missing data
   3   (0.945) 0.994 0.997 0.921 0.998 0.992 0.990 0.851 
   4   (0.055) 0.006 0.003 0.079 0.002 0.008 0.010 0.149 

Locus 609 : 
2 alleles
6.5% missing data
   3   (0.917) 0.980 0.517 0.979 0.957 0.981 0.861 0.982 
   1   (0.083) 0.020 0.483 0.021 0.043 0.019 0.139 0.018 

Locus 610 : 
2 alleles
0.7% missing data
   1   (0.625) 0.934 0.670 0.591 0.768 0.457 0.683 0.543 
   3   (0.375) 0.066 0.330 0.409 0.232 0.543 0.317 0.457 

Locus 611 : 
2 alleles
3.6% missing data
   4   (0.821) 0.907 0.965 0.841 0.863 0.939 0.803 0.888 
   3   (0.179) 0.093 0.035 0.159 0.137 0.061 0.197 0.112 

Locus 612 : 
2 alleles
2.9% missing data
   2   (0.950) 0.994 0.987 0.913 0.998 0.996 0.990 0.949 
   4   (0.050) 0.006 0.013 0.087 0.002 0.004 0.010 0.051 

Locus 613 : 
2 alleles
8.0% missing data
   3   (0.077) 0.009 0.009 0.105 0.008 0.006 0.026 0.108 
   4   (0.923) 0.991 0.991 0.895 0.992 0.994 0.974 0.892 

Locus 614 : 
2 alleles
13.8% missing data
   3   (0.903) 0.912 0.821 0.970 0.898 0.971 0.855 0.952 
   1   (0.097) 0.088 0.179 0.030 0.102 0.029 0.145 0.048 

Locus 615 : 
2 alleles
2.9% missing data
   2   (0.802) 0.940 0.948 0.844 0.659 0.963 0.751 0.894 
   4   (0.198) 0.060 0.052 0.156 0.341 0.037 0.249 0.106 

Locus 616 : 
2 alleles
11.6% missing data
   3   (0.857) 0.961 0.586 0.914 0.863 0.974 0.877 0.783 
   4   (0.143) 0.039 0.414 0.086 0.137 0.026 0.123 0.217 

Locus 617 : 
2 alleles
0.7% missing data
   2   (0.916) 0.981 0.958 0.956 0.981 0.987 0.924 0.927 
   4   (0.084) 0.019 0.042 0.044 0.019 0.013 0.076 0.073 

Locus 618 : 
2 alleles
13.8% missing data
   1   (0.060) 0.007 0.004 0.092 0.006 0.033 0.014 0.102 
   3   (0.940) 0.993 0.996 0.908 0.994 0.967 0.986 0.898 

Locus 619 : 
2 alleles
0.7% missing data
   2   (0.844) 0.973 0.926 0.869 0.924 0.970 0.858 0.829 
   4   (0.156) 0.027 0.074 0.131 0.076 0.030 0.142 0.171 

Locus 620 : 
2 alleles
11.6% missing data
   1   (0.807) 0.938 0.948 0.822 0.916 0.965 0.783 0.850 
   4   (0.193) 0.062 0.052 0.178 0.084 0.035 0.217 0.150 

Locus 621 : 
2 alleles
15.2% missing data
   1   (0.885) 0.766 0.839 0.951 0.915 0.901 0.874 0.886 
   3   (0.115) 0.234 0.161 0.049 0.085 0.099 0.126 0.114 

Locus 622 : 
2 alleles
4.3% missing data
   3   (0.618) 0.620 0.851 0.615 0.904 0.849 0.568 0.633 
   1   (0.382) 0.380 0.149 0.385 0.096 0.151 0.432 0.367 

Locus 623 : 
2 alleles
6.5% missing data
   1   (0.905) 0.962 0.929 0.956 0.977 0.980 0.895 0.921 
   3   (0.095) 0.038 0.071 0.044 0.023 0.020 0.105 0.079 

Locus 624 : 
2 alleles
13.0% missing data
   3   (0.784) 0.700 0.690 0.825 0.692 0.801 0.828 0.740 
   4   (0.216) 0.300 0.310 0.175 0.308 0.199 0.172 0.260 

Locus 625 : 
2 alleles
11.6% missing data
   1   (0.780) 0.906 0.687 0.769 0.966 0.819 0.790 0.827 
   3   (0.220) 0.094 0.313 0.231 0.034 0.181 0.210 0.173 

Locus 626 : 
2 alleles
7.2% missing data
   1   (0.891) 0.966 0.985 0.926 0.978 0.956 0.881 0.932 
   2   (0.109) 0.034 0.015 0.074 0.022 0.044 0.119 0.068 

Locus 627 : 
2 alleles
16.7% missing data
   2   (0.296) 0.854 0.116 0.295 0.080 0.047 0.243 0.420 
   4   (0.704) 0.146 0.884 0.705 0.920 0.953 0.757 0.580 

Locus 628 : 
2 alleles
3.6% missing data
   1   (0.428) 0.919 0.264 0.488 0.150 0.132 0.380 0.452 
   3   (0.572) 0.081 0.736 0.512 0.850 0.868 0.620 0.548 

Locus 629 : 
2 alleles
10.9% missing data
   1   (0.870) 0.863 0.671 0.911 0.954 0.940 0.867 0.936 
   3   (0.130) 0.137 0.329 0.089 0.046 0.060 0.133 0.064 

Locus 630 : 
2 alleles
1.4% missing data
   2   (0.076) 0.056 0.039 0.042 0.011 0.012 0.052 0.075 
   4   (0.924) 0.944 0.961 0.958 0.989 0.988 0.948 0.925 

Locus 631 : 
2 alleles
15.2% missing data
   2   (0.860) 0.931 0.909 0.935 0.855 0.970 0.758 0.941 
   4   (0.140) 0.069 0.091 0.065 0.145 0.030 0.242 0.059 

Locus 632 : 
2 alleles
4.3% missing data
   4   (0.817) 0.902 0.973 0.766 0.946 0.974 0.887 0.706 
   1   (0.183) 0.098 0.027 0.234 0.054 0.026 0.113 0.294 

Locus 633 : 
2 alleles
6.5% missing data
   1   (0.904) 0.983 0.981 0.937 0.933 0.938 0.924 0.925 
   3   (0.096) 0.017 0.019 0.063 0.067 0.062 0.076 0.075 

Locus 634 : 
2 alleles
1.4% missing data
   4   (0.911) 0.761 0.615 0.965 0.960 0.690 0.953 0.950 
   2   (0.089) 0.239 0.385 0.035 0.040 0.310 0.047 0.050 

Locus 635 : 
2 alleles
11.6% missing data
   2   (0.122) 0.137 0.031 0.132 0.058 0.017 0.081 0.100 
   4   (0.878) 0.863 0.969 0.868 0.942 0.983 0.919 0.900 

Locus 636 : 
2 alleles
15.9% missing data
   1   (0.896) 0.967 0.925 0.894 0.970 0.979 0.932 0.926 
   3   (0.104) 0.033 0.075 0.106 0.030 0.021 0.068 0.074 

Locus 637 : 
2 alleles
10.9% missing data
   3   (0.894) 0.933 0.989 0.951 0.890 0.914 0.856 0.959 
   1   (0.106) 0.067 0.011 0.049 0.110 0.086 0.144 0.041 

Locus 638 : 
2 alleles
4.3% missing data
   4   (0.903) 0.983 0.974 0.791 0.991 0.990 0.973 0.876 
   2   (0.097) 0.017 0.026 0.209 0.009 0.010 0.027 0.124 

Locus 639 : 
2 alleles
10.9% missing data
   3   (0.743) 0.936 0.911 0.727 0.941 0.879 0.733 0.768 
   1   (0.257) 0.064 0.089 0.273 0.059 0.121 0.267 0.232 

Locus 640 : 
2 alleles
9.4% missing data
   2   (0.823) 0.663 0.933 0.883 0.903 0.964 0.752 0.914 
   1   (0.177) 0.337 0.067 0.117 0.097 0.036 0.248 0.086 

Locus 641 : 
2 alleles
6.5% missing data
   1   (0.906) 0.984 0.982 0.886 0.960 0.942 0.953 0.932 
   3   (0.094) 0.016 0.018 0.114 0.040 0.058 0.047 0.068 

Locus 642 : 
2 alleles
13.0% missing data
   1   (0.899) 0.984 0.981 0.906 0.983 0.987 0.939 0.871 
   4   (0.101) 0.016 0.019 0.094 0.017 0.013 0.061 0.129 

Locus 643 : 
2 alleles
1.4% missing data
   2   (0.660) 0.600 0.893 0.742 0.397 0.649 0.600 0.736 
   4   (0.340) 0.400 0.107 0.258 0.603 0.351 0.400 0.264 

Locus 644 : 
2 alleles
5.8% missing data
   3   (0.882) 0.973 0.538 0.932 0.964 0.980 0.879 0.923 
   4   (0.118) 0.027 0.462 0.068 0.036 0.020 0.121 0.077 

Locus 645 : 
2 alleles
2.2% missing data
   3   (0.894) 0.955 0.914 0.911 0.969 0.966 0.909 0.946 
   2   (0.106) 0.045 0.086 0.089 0.031 0.034 0.091 0.054 

Locus 646 : 
2 alleles
16.7% missing data
   3   (0.889) 0.915 0.951 0.943 0.811 0.946 0.843 0.972 
   2   (0.111) 0.085 0.049 0.057 0.189 0.054 0.157 0.028 

Locus 647 : 
2 alleles
1.4% missing data
   1   (0.848) 0.955 0.973 0.876 0.929 0.711 0.875 0.888 
   2   (0.152) 0.045 0.027 0.124 0.071 0.289 0.125 0.112 

Locus 648 : 
2 alleles
11.6% missing data
   4   (0.927) 0.971 0.985 0.896 0.994 0.989 0.973 0.956 
   2   (0.073) 0.029 0.015 0.104 0.006 0.011 0.027 0.044 

Locus 649 : 
2 alleles
8.7% missing data
   2   (0.353) 0.438 0.364 0.342 0.584 0.343 0.327 0.301 
   4   (0.647) 0.562 0.636 0.658 0.416 0.657 0.673 0.699 

Locus 650 : 
2 alleles
15.2% missing data
   2   (0.797) 0.146 0.938 0.905 0.914 0.390 0.795 0.791 
   3   (0.203) 0.854 0.062 0.095 0.086 0.610 0.205 0.209 

Locus 651 : 
2 alleles
9.4% missing data
   1   (0.115) 0.066 0.026 0.160 0.017 0.014 0.058 0.112 
   4   (0.885) 0.934 0.974 0.840 0.983 0.986 0.942 0.888 

Locus 652 : 
2 alleles
10.1% missing data
   2   (0.949) 0.979 0.995 0.928 0.998 0.996 0.989 0.942 
   4   (0.051) 0.021 0.005 0.072 0.002 0.004 0.011 0.058 

Locus 653 : 
2 alleles
13.0% missing data
   1   (0.891) 0.891 0.856 0.942 0.951 0.962 0.884 0.912 
   3   (0.109) 0.109 0.144 0.058 0.049 0.038 0.116 0.088 

Locus 654 : 
2 alleles
10.1% missing data
   3   (0.847) 0.906 0.884 0.880 0.888 0.979 0.853 0.854 
   1   (0.153) 0.094 0.116 0.120 0.112 0.021 0.147 0.146 

Locus 655 : 
2 alleles
1.4% missing data
   3   (0.946) 0.994 0.997 0.916 0.998 0.996 0.990 0.875 
   2   (0.054) 0.006 0.003 0.084 0.002 0.004 0.010 0.125 

Locus 656 : 
2 alleles
2.2% missing data
   3   (0.769) 0.956 0.973 0.807 0.943 0.213 0.848 0.500 
   4   (0.231) 0.044 0.027 0.193 0.057 0.787 0.152 0.500 

Locus 657 : 
2 alleles
13.8% missing data
   4   (0.627) 0.676 0.720 0.656 0.826 0.439 0.586 0.702 
   2   (0.373) 0.324 0.280 0.344 0.174 0.561 0.414 0.298 

Locus 658 : 
2 alleles
18.1% missing data
   4   (0.891) 0.974 0.960 0.944 0.936 0.978 0.885 0.874 
   2   (0.109) 0.026 0.040 0.056 0.064 0.022 0.115 0.126 

Locus 659 : 
2 alleles
5.1% missing data
   2   (0.842) 0.960 0.960 0.881 0.848 0.383 0.868 0.909 
   4   (0.158) 0.040 0.040 0.119 0.152 0.617 0.132 0.091 

Locus 660 : 
2 alleles
4.3% missing data
   4   (0.900) 0.959 0.513 0.905 0.959 0.980 0.946 0.946 
   2   (0.100) 0.041 0.487 0.095 0.041 0.020 0.054 0.054 

Locus 661 : 
2 alleles
13.8% missing data
   1   (0.834) 0.894 0.817 0.901 0.347 0.665 0.863 0.875 
   3   (0.166) 0.106 0.183 0.099 0.653 0.335 0.137 0.125 

Locus 662 : 
2 alleles
2.2% missing data
   2   (0.900) 0.985 0.915 0.955 0.976 0.548 0.940 0.834 
   4   (0.100) 0.015 0.085 0.045 0.024 0.452 0.060 0.166 

Locus 663 : 
2 alleles
2.9% missing data
   3   (0.896) 0.956 0.978 0.919 0.980 0.985 0.896 0.944 
   1   (0.104) 0.044 0.022 0.081 0.020 0.015 0.104 0.056 

Locus 664 : 
2 alleles
15.9% missing data
   2   (0.888) 0.948 0.923 0.855 0.978 0.987 0.940 0.887 
   4   (0.112) 0.052 0.077 0.145 0.022 0.013 0.060 0.113 

Locus 665 : 
2 alleles
5.8% missing data
   1   (0.843) 0.956 0.909 0.877 0.599 0.955 0.835 0.927 
   3   (0.157) 0.044 0.091 0.123 0.401 0.045 0.165 0.073 

Locus 666 : 
2 alleles
5.1% missing data
   2   (0.889) 0.969 0.975 0.924 0.923 0.959 0.897 0.896 
   4   (0.111) 0.031 0.025 0.076 0.077 0.041 0.103 0.104 

Locus 667 : 
2 alleles
2.9% missing data
   3   (0.869) 0.881 0.966 0.939 0.963 0.972 0.767 0.942 
   1   (0.131) 0.119 0.034 0.061 0.037 0.028 0.233 0.058 

Locus 668 : 
2 alleles
5.1% missing data
   2   (0.792) 0.574 0.961 0.851 0.719 0.960 0.796 0.762 
   4   (0.208) 0.426 0.039 0.149 0.281 0.040 0.204 0.238 

Locus 669 : 
2 alleles
5.8% missing data
   1   (0.704) 0.660 0.937 0.654 0.960 0.453 0.804 0.568 
   3   (0.296) 0.340 0.063 0.346 0.040 0.547 0.196 0.432 

Locus 670 : 
2 alleles
3.6% missing data
   1   (0.844) 0.924 0.840 0.799 0.961 0.976 0.914 0.764 
   3   (0.156) 0.076 0.160 0.201 0.039 0.024 0.086 0.236 

Locus 671 : 
2 alleles
12.3% missing data
   2   (0.740) 0.929 0.888 0.747 0.665 0.507 0.760 0.814 
   4   (0.260) 0.071 0.112 0.253 0.335 0.493 0.240 0.186 

Locus 672 : 
2 alleles
16.7% missing data
   3   (0.868) 0.531 0.877 0.916 0.977 0.873 0.883 0.908 
   4   (0.132) 0.469 0.123 0.084 0.023 0.127 0.117 0.092 

Locus 673 : 
2 alleles
3.6% missing data
   1   (0.235) 0.084 0.076 0.179 0.108 0.626 0.221 0.279 
   4   (0.765) 0.916 0.924 0.821 0.892 0.374 0.779 0.721 

Locus 674 : 
2 alleles
13.0% missing data
   2   (0.721) 0.621 0.926 0.714 0.898 0.485 0.800 0.596 
   4   (0.279) 0.379 0.074 0.286 0.102 0.515 0.200 0.404 

Locus 675 : 
2 alleles
2.9% missing data
   1   (0.902) 0.613 0.986 0.957 0.985 0.978 0.897 0.948 
   3   (0.098) 0.387 0.014 0.043 0.015 0.022 0.103 0.052 

Locus 676 : 
2 alleles
11.6% missing data
   1   (0.639) 0.596 0.908 0.645 0.877 0.341 0.661 0.617 
   3   (0.361) 0.404 0.092 0.355 0.123 0.659 0.339 0.383 

Locus 677 : 
2 alleles
1.4% missing data
   3   (0.802) 0.906 0.972 0.809 0.958 0.320 0.861 0.772 
   1   (0.198) 0.094 0.028 0.191 0.042 0.680 0.139 0.228 

Locus 678 : 
2 alleles
2.2% missing data
   2   (0.909) 0.967 0.975 0.974 0.958 0.497 0.889 0.968 
   4   (0.091) 0.033 0.025 0.026 0.042 0.503 0.111 0.032 

Locus 679 : 
2 alleles
9.4% missing data
   1   (0.540) 0.390 0.066 0.634 0.711 0.813 0.485 0.464 
   3   (0.460) 0.610 0.934 0.366 0.289 0.187 0.515 0.536 

Locus 680 : 
2 alleles
4.3% missing data
   4   (0.901) 0.940 0.973 0.960 0.950 0.977 0.849 0.960 
   2   (0.099) 0.060 0.027 0.040 0.050 0.023 0.151 0.040 

Locus 681 : 
2 alleles
13.0% missing data
   1   (0.487) 0.502 0.956 0.567 0.096 0.090 0.511 0.353 
   4   (0.513) 0.498 0.044 0.433 0.904 0.910 0.489 0.647 

Locus 682 : 
2 alleles
16.7% missing data
   1   (0.820) 0.968 0.976 0.757 0.958 0.828 0.880 0.832 
   3   (0.180) 0.032 0.024 0.243 0.042 0.172 0.120 0.168 

Locus 683 : 
2 alleles
11.6% missing data
   4   (0.870) 0.771 0.976 0.934 0.951 0.379 0.902 0.845 
   2   (0.130) 0.229 0.024 0.066 0.049 0.621 0.098 0.155 

Locus 684 : 
2 alleles
12.3% missing data
   2   (0.862) 0.958 0.876 0.899 0.882 0.845 0.865 0.918 
   4   (0.138) 0.042 0.124 0.101 0.118 0.155 0.135 0.082 

Locus 685 : 
2 alleles
17.4% missing data
   1   (0.441) 0.468 0.842 0.311 0.731 0.350 0.506 0.456 
   4   (0.559) 0.532 0.158 0.689 0.269 0.650 0.494 0.544 

Locus 686 : 
2 alleles
17.4% missing data
   3   (0.100) 0.025 0.096 0.068 0.043 0.017 0.098 0.056 
   4   (0.900) 0.975 0.904 0.932 0.957 0.983 0.902 0.944 

Locus 687 : 
2 alleles
18.1% missing data
   1   (0.056) 0.006 0.017 0.128 0.004 0.004 0.011 0.045 
   3   (0.944) 0.994 0.983 0.872 0.996 0.996 0.989 0.955 

Locus 688 : 
2 alleles
3.6% missing data
   1   (0.506) 0.148 0.395 0.555 0.685 0.832 0.463 0.461 
   4   (0.494) 0.852 0.605 0.445 0.315 0.168 0.537 0.539 

Locus 689 : 
2 alleles
2.2% missing data
   1   (0.096) 0.039 0.011 0.075 0.007 0.013 0.058 0.168 
   3   (0.904) 0.961 0.989 0.925 0.993 0.987 0.942 0.832 

Locus 690 : 
2 alleles
5.1% missing data
   4   (0.849) 0.890 0.938 0.835 0.976 0.976 0.878 0.873 
   1   (0.151) 0.110 0.062 0.165 0.024 0.024 0.122 0.127 

Locus 691 : 
2 alleles
10.1% missing data
   3   (0.780) 0.962 0.882 0.766 0.889 0.897 0.800 0.779 
   1   (0.220) 0.038 0.118 0.234 0.111 0.103 0.200 0.221 

Locus 692 : 
2 alleles
13.0% missing data
   2   (0.893) 0.977 0.922 0.947 0.982 0.921 0.916 0.740 
   3   (0.107) 0.023 0.078 0.053 0.018 0.079 0.084 0.260 

Locus 693 : 
2 alleles
1.4% missing data
   3   (0.200) 0.196 0.059 0.192 0.039 0.033 0.181 0.237 
   2   (0.800) 0.804 0.941 0.808 0.961 0.967 0.819 0.763 

Locus 694 : 
2 alleles
4.3% missing data
   4   (0.868) 0.957 0.827 0.868 0.948 0.578 0.939 0.857 
   2   (0.132) 0.043 0.173 0.132 0.052 0.422 0.061 0.143 

Locus 695 : 
2 alleles
12.3% missing data
   4   (0.928) 0.959 0.991 0.907 0.994 0.982 0.972 0.952 
   1   (0.072) 0.041 0.009 0.093 0.006 0.018 0.028 0.048 

Locus 696 : 
2 alleles
3.6% missing data
   2   (0.922) 0.987 0.992 0.928 0.992 0.967 0.953 0.956 
   4   (0.078) 0.013 0.008 0.072 0.008 0.033 0.047 0.044 

Locus 697 : 
2 alleles
10.9% missing data
   3   (0.759) 0.762 0.354 0.815 0.898 0.960 0.779 0.645 
   4   (0.241) 0.238 0.646 0.185 0.102 0.040 0.221 0.355 

Locus 698 : 
2 alleles
5.8% missing data
   3   (0.923) 0.983 0.993 0.911 0.993 0.992 0.974 0.845 
   1   (0.077) 0.017 0.007 0.089 0.007 0.008 0.026 0.155 

Locus 699 : 
2 alleles
10.9% missing data
   1   (0.116) 0.125 0.028 0.059 0.044 0.616 0.122 0.034 
   3   (0.884) 0.875 0.972 0.941 0.956 0.384 0.878 0.966 

Locus 700 : 
2 alleles
7.2% missing data
   2   (0.202) 0.034 0.030 0.179 0.143 0.476 0.214 0.094 
   3   (0.798) 0.966 0.970 0.821 0.857 0.524 0.786 0.906 

Locus 701 : 
2 alleles
1.4% missing data
   4   (0.113) 0.097 0.244 0.146 0.037 0.018 0.069 0.054 
   2   (0.887) 0.903 0.756 0.854 0.963 0.982 0.931 0.946 

Locus 702 : 
2 alleles
6.5% missing data
   1   (0.501) 0.123 0.101 0.558 0.237 0.627 0.513 0.516 
   3   (0.499) 0.877 0.899 0.442 0.763 0.373 0.487 0.484 

Locus 703 : 
2 alleles
1.4% missing data
   3   (0.880) 0.981 0.918 0.867 0.989 0.385 0.936 0.945 
   2   (0.120) 0.019 0.082 0.133 0.011 0.615 0.064 0.055 

Locus 704 : 
2 alleles
4.3% missing data
   3   (0.944) 0.979 0.964 0.994 0.978 0.977 0.794 0.991 
   2   (0.056) 0.021 0.036 0.006 0.022 0.023 0.206 0.009 

Locus 705 : 
2 alleles
6.5% missing data
   3   (0.718) 0.249 0.791 0.814 0.681 0.527 0.725 0.689 
   4   (0.282) 0.751 0.209 0.186 0.319 0.473 0.275 0.311 

Locus 706 : 
2 alleles
1.4% missing data
   3   (0.911) 0.983 0.990 0.952 0.907 0.976 0.922 0.941 
   4   (0.089) 0.017 0.010 0.048 0.093 0.024 0.078 0.059 

Locus 707 : 
2 alleles
9.4% missing data
   2   (0.666) 0.901 0.523 0.716 0.682 0.406 0.662 0.679 
   4   (0.334) 0.099 0.477 0.284 0.318 0.594 0.338 0.321 

Locus 708 : 
2 alleles
13.0% missing data
   1   (0.218) 0.193 0.483 0.134 0.194 0.429 0.218 0.224 
   3   (0.782) 0.807 0.517 0.866 0.806 0.571 0.782 0.776 

Locus 709 : 
2 alleles
15.9% missing data
   4   (0.898) 0.970 0.937 0.954 0.926 0.833 0.860 0.969 
   3   (0.102) 0.030 0.063 0.046 0.074 0.167 0.140 0.031 

Locus 710 : 
2 alleles
8.0% missing data
   2   (0.782) 0.931 0.584 0.847 0.868 0.960 0.742 0.783 
   4   (0.218) 0.069 0.416 0.153 0.132 0.040 0.258 0.217 

Locus 711 : 
2 alleles
12.3% missing data
   4   (0.905) 0.985 0.993 0.905 0.952 0.987 0.956 0.826 
   2   (0.095) 0.015 0.007 0.095 0.048 0.013 0.044 0.174 

Locus 712 : 
2 alleles
14.5% missing data
   1   (0.368) 0.384 0.494 0.375 0.468 0.100 0.315 0.478 
   3   (0.632) 0.616 0.506 0.625 0.532 0.900 0.685 0.522 

Locus 713 : 
2 alleles
5.8% missing data
   2   (0.784) 0.960 0.867 0.659 0.957 0.962 0.865 0.772 
   4   (0.216) 0.040 0.133 0.341 0.043 0.038 0.135 0.228 

Locus 714 : 
2 alleles
13.0% missing data
   3   (0.431) 0.093 0.428 0.338 0.653 0.902 0.419 0.551 
   1   (0.569) 0.907 0.572 0.662 0.347 0.098 0.581 0.449 

Locus 715 : 
2 alleles
3.6% missing data
   2   (0.851) 0.961 0.982 0.766 0.806 0.982 0.944 0.717 
   4   (0.149) 0.039 0.018 0.234 0.194 0.018 0.056 0.283 

Locus 716 : 
2 alleles
2.9% missing data
   2   (0.875) 0.945 0.886 0.914 0.956 0.972 0.879 0.892 
   4   (0.125) 0.055 0.114 0.086 0.044 0.028 0.121 0.108 

Locus 717 : 
2 alleles
3.6% missing data
   2   (0.886) 0.956 0.981 0.936 0.944 0.976 0.854 0.936 
   4   (0.114) 0.044 0.019 0.064 0.056 0.024 0.146 0.064 

Locus 718 : 
2 alleles
10.1% missing data
   3   (0.697) 0.823 0.582 0.696 0.844 0.465 0.687 0.828 
   4   (0.303) 0.177 0.418 0.304 0.156 0.535 0.313 0.172 

Locus 719 : 
2 alleles
4.3% missing data
   2   (0.141) 0.078 0.354 0.166 0.044 0.020 0.081 0.144 
   4   (0.859) 0.922 0.646 0.834 0.956 0.980 0.919 0.856 

Locus 720 : 
2 alleles
3.6% missing data
   3   (0.898) 0.980 0.985 0.896 0.990 0.987 0.926 0.922 
   4   (0.102) 0.020 0.015 0.104 0.010 0.013 0.074 0.078 

Locus 721 : 
2 alleles
13.0% missing data
   4   (0.850) 0.196 0.882 0.937 0.805 0.793 0.830 0.933 
   2   (0.150) 0.804 0.118 0.063 0.195 0.207 0.170 0.067 

Locus 722 : 
2 alleles
14.5% missing data
   3   (0.917) 0.981 0.927 0.940 0.974 0.988 0.946 0.918 
   4   (0.083) 0.019 0.073 0.060 0.026 0.012 0.054 0.082 

Locus 723 : 
2 alleles
2.9% missing data
   3   (0.918) 0.987 0.692 0.969 0.897 0.599 0.950 0.962 
   1   (0.082) 0.013 0.308 0.031 0.103 0.401 0.050 0.038 

Locus 724 : 
2 alleles
10.1% missing data
   1   (0.267) 0.082 0.082 0.469 0.028 0.036 0.157 0.314 
   3   (0.733) 0.918 0.918 0.531 0.972 0.964 0.843 0.686 

Locus 725 : 
2 alleles
13.8% missing data
   1   (0.792) 0.695 0.896 0.886 0.954 0.941 0.752 0.617 
   3   (0.208) 0.305 0.104 0.114 0.046 0.059 0.248 0.383 

Locus 726 : 
2 alleles
12.3% missing data
   3   (0.917) 0.985 0.878 0.921 0.980 0.934 0.959 0.927 
   1   (0.083) 0.015 0.122 0.079 0.020 0.066 0.041 0.073 

Locus 727 : 
2 alleles
11.6% missing data
   3   (0.692) 0.767 0.211 0.873 0.107 0.667 0.576 0.720 
   1   (0.308) 0.233 0.789 0.127 0.893 0.333 0.424 0.280 

Locus 728 : 
2 alleles
13.8% missing data
   4   (0.733) 0.233 0.768 0.833 0.415 0.778 0.728 0.734 
   3   (0.267) 0.767 0.232 0.167 0.585 0.222 0.272 0.266 

Locus 729 : 
2 alleles
17.4% missing data
   3   (0.902) 0.932 0.982 0.960 0.894 0.979 0.882 0.918 
   4   (0.098) 0.068 0.018 0.040 0.106 0.021 0.118 0.082 

Locus 730 : 
2 alleles
10.1% missing data
   3   (0.876) 0.943 0.988 0.881 0.978 0.980 0.898 0.892 
   1   (0.124) 0.057 0.012 0.119 0.022 0.020 0.102 0.108 

Locus 731 : 
2 alleles
5.1% missing data
   2   (0.658) 0.149 0.645 0.759 0.823 0.432 0.630 0.679 
   4   (0.342) 0.851 0.355 0.241 0.177 0.568 0.370 0.321 

Locus 732 : 
2 alleles
10.1% missing data
   4   (0.899) 0.939 0.982 0.929 0.985 0.985 0.931 0.821 
   1   (0.101) 0.061 0.018 0.071 0.015 0.015 0.069 0.179 

Locus 733 : 
2 alleles
2.2% missing data
   3   (0.711) 0.907 0.930 0.692 0.632 0.478 0.762 0.742 
   1   (0.289) 0.093 0.070 0.308 0.368 0.522 0.238 0.258 

Locus 734 : 
2 alleles
2.2% missing data
   3   (0.635) 0.939 0.740 0.644 0.320 0.939 0.544 0.798 
   1   (0.365) 0.061 0.260 0.356 0.680 0.061 0.456 0.202 

Locus 735 : 
2 alleles
11.6% missing data
   3   (0.903) 0.954 0.987 0.949 0.985 0.367 0.933 0.938 
   1   (0.097) 0.046 0.013 0.051 0.015 0.633 0.067 0.062 

Locus 736 : 
2 alleles
5.1% missing data
   2   (0.104) 0.042 0.566 0.100 0.020 0.442 0.033 0.087 
   4   (0.896) 0.958 0.434 0.900 0.980 0.558 0.967 0.913 

Locus 737 : 
2 alleles
13.8% missing data
   1   (0.497) 0.832 0.462 0.524 0.160 0.478 0.459 0.550 
   4   (0.503) 0.168 0.538 0.476 0.840 0.522 0.541 0.450 

Locus 738 : 
2 alleles
5.8% missing data
   4   (0.529) 0.491 0.507 0.519 0.907 0.906 0.503 0.437 
   2   (0.471) 0.509 0.493 0.481 0.093 0.094 0.497 0.563 

Locus 739 : 
2 alleles
10.9% missing data
   3   (0.913) 0.963 0.989 0.938 0.988 0.987 0.943 0.885 
   1   (0.087) 0.037 0.011 0.062 0.012 0.013 0.057 0.115 

Locus 740 : 
2 alleles
2.2% missing data
   2   (0.917) 0.986 0.993 0.888 0.994 0.989 0.964 0.938 
   4   (0.083) 0.014 0.007 0.112 0.006 0.011 0.036 0.062 

Locus 741 : 
2 alleles
5.8% missing data
   2   (0.847) 0.944 0.965 0.892 0.810 0.976 0.827 0.878 
   4   (0.153) 0.056 0.035 0.108 0.190 0.024 0.173 0.122 

Locus 742 : 
2 alleles
6.5% missing data
   4   (0.923) 0.986 0.977 0.979 0.984 0.982 0.844 0.974 
   2   (0.077) 0.014 0.023 0.021 0.016 0.018 0.156 0.026 

Locus 743 : 
2 alleles
2.9% missing data
   2   (0.161) 0.066 0.026 0.149 0.028 0.038 0.168 0.125 
   4   (0.839) 0.934 0.974 0.851 0.972 0.962 0.832 0.875 

Locus 744 : 
2 alleles
3.6% missing data
   1   (0.691) 0.517 0.928 0.807 0.804 0.943 0.510 0.789 
   3   (0.309) 0.483 0.072 0.193 0.196 0.057 0.490 0.211 

Locus 745 : 
2 alleles
4.3% missing data
   3   (0.840) 0.964 0.966 0.787 0.972 0.946 0.892 0.840 
   1   (0.160) 0.036 0.034 0.213 0.028 0.054 0.108 0.160 

Locus 746 : 
2 alleles
2.9% missing data
   3   (0.864) 0.921 0.944 0.849 0.980 0.964 0.908 0.861 
   1   (0.136) 0.079 0.056 0.151 0.020 0.036 0.092 0.139 

Locus 747 : 
2 alleles
2.9% missing data
   2   (0.073) 0.018 0.006 0.089 0.005 0.008 0.024 0.118 
   4   (0.927) 0.982 0.994 0.911 0.995 0.992 0.976 0.882 

Locus 748 : 
2 alleles
1.4% missing data
   2   (0.914) 0.982 0.954 0.942 0.984 0.984 0.923 0.954 
   4   (0.086) 0.018 0.046 0.058 0.016 0.016 0.077 0.046 

Locus 749 : 
2 alleles
8.0% missing data
   3   (0.267) 0.059 0.076 0.325 0.304 0.043 0.227 0.271 
   1   (0.733) 0.941 0.924 0.675 0.696 0.957 0.773 0.729 

Locus 750 : 
2 alleles
11.6% missing data
   3   (0.915) 0.936 0.959 0.934 0.970 0.987 0.947 0.927 
   1   (0.085) 0.064 0.041 0.066 0.030 0.013 0.053 0.073 

Locus 751 : 
2 alleles
13.8% missing data
   1   (0.241) 0.213 0.918 0.203 0.204 0.084 0.245 0.153 
   4   (0.759) 0.787 0.082 0.797 0.796 0.916 0.755 0.847 

Locus 752 : 
2 alleles
7.2% missing data
   3   (0.719) 0.420 0.696 0.662 0.953 0.958 0.793 0.669 
   4   (0.281) 0.580 0.304 0.338 0.047 0.042 0.207 0.331 

Locus 753 : 
2 alleles
3.6% missing data
   2   (0.796) 0.599 0.958 0.844 0.507 0.652 0.852 0.803 
   4   (0.204) 0.401 0.042 0.156 0.493 0.348 0.148 0.197 

Locus 754 : 
2 alleles
10.9% missing data
   1   (0.864) 0.969 0.266 0.875 0.983 0.975 0.922 0.798 
   3   (0.136) 0.031 0.734 0.125 0.017 0.025 0.078 0.202 

Locus 755 : 
2 alleles
2.2% missing data
   2   (0.779) 0.144 0.950 0.831 0.945 0.371 0.827 0.804 
   4   (0.221) 0.856 0.050 0.169 0.055 0.629 0.173 0.196 

Locus 756 : 
2 alleles
2.9% missing data
   4   (0.926) 0.210 0.967 0.986 0.856 0.985 0.902 0.985 
   2   (0.074) 0.790 0.033 0.014 0.144 0.015 0.098 0.015 

Locus 757 : 
2 alleles
5.8% missing data
   1   (0.574) 0.892 0.187 0.576 0.476 0.546 0.554 0.682 
   3   (0.426) 0.108 0.813 0.424 0.524 0.454 0.446 0.318 

Locus 758 : 
2 alleles
5.8% missing data
   4   (0.817) 0.938 0.858 0.823 0.883 0.922 0.854 0.788 
   1   (0.183) 0.062 0.142 0.177 0.117 0.078 0.146 0.212 

Locus 759 : 
2 alleles
14.5% missing data
   4   (0.557) 0.630 0.915 0.511 0.731 0.653 0.556 0.539 
   2   (0.443) 0.370 0.085 0.489 0.269 0.347 0.444 0.461 

Locus 760 : 
2 alleles
5.1% missing data
   2   (0.809) 0.925 0.938 0.871 0.954 0.961 0.790 0.665 
   3   (0.191) 0.075 0.062 0.129 0.046 0.039 0.210 0.335 

Locus 761 : 
2 alleles
10.1% missing data
   2   (0.888) 0.939 0.985 0.927 0.983 0.970 0.867 0.934 
   4   (0.112) 0.061 0.015 0.073 0.017 0.030 0.133 0.066 

Locus 762 : 
2 alleles
7.2% missing data
   1   (0.853) 0.841 0.968 0.818 0.983 0.975 0.896 0.881 
   2   (0.147) 0.159 0.032 0.182 0.017 0.025 0.104 0.119 

Locus 763 : 
2 alleles
3.6% missing data
   4   (0.902) 0.987 0.991 0.909 0.991 0.348 0.956 0.939 
   2   (0.098) 0.013 0.009 0.091 0.009 0.652 0.044 0.061 

Locus 764 : 
2 alleles
5.1% missing data
   2   (0.842) 0.926 0.933 0.887 0.967 0.964 0.815 0.858 
   4   (0.158) 0.074 0.067 0.113 0.033 0.036 0.185 0.142 

Locus 765 : 
2 alleles
17.4% missing data
   4   (0.520) 0.837 0.413 0.607 0.496 0.373 0.447 0.513 
   2   (0.480) 0.163 0.587 0.393 0.504 0.627 0.553 0.487 

Locus 766 : 
2 alleles
9.4% missing data
   2   (0.903) 0.939 0.986 0.904 0.986 0.990 0.944 0.901 
   4   (0.097) 0.061 0.014 0.096 0.014 0.010 0.056 0.099 

Locus 767 : 
2 alleles
5.1% missing data
   4   (0.360) 0.234 0.154 0.352 0.119 0.076 0.409 0.406 
   2   (0.640) 0.766 0.846 0.648 0.881 0.924 0.591 0.594 

Locus 768 : 
2 alleles
2.9% missing data
   2   (0.901) 0.965 0.923 0.931 0.958 0.978 0.911 0.935 
   1   (0.099) 0.035 0.077 0.069 0.042 0.022 0.089 0.065 

Locus 769 : 
2 alleles
3.6% missing data
   3   (0.746) 0.924 0.964 0.753 0.914 0.883 0.723 0.757 
   1   (0.254) 0.076 0.036 0.247 0.086 0.117 0.277 0.243 

Locus 770 : 
2 alleles
6.5% missing data
   1   (0.814) 0.959 0.475 0.777 0.963 0.927 0.881 0.802 
   3   (0.186) 0.041 0.525 0.223 0.037 0.073 0.119 0.198 

Locus 771 : 
2 alleles
7.2% missing data
   3   (0.914) 0.978 0.972 0.970 0.976 0.985 0.868 0.952 
   1   (0.086) 0.022 0.028 0.030 0.024 0.015 0.132 0.048 

Locus 772 : 
2 alleles
13.0% missing data
   2   (0.845) 0.782 0.962 0.856 0.977 0.974 0.865 0.853 
   4   (0.155) 0.218 0.038 0.144 0.023 0.026 0.135 0.147 

Locus 773 : 
2 alleles
15.9% missing data
   2   (0.403) 0.176 0.117 0.472 0.393 0.467 0.306 0.544 
   4   (0.597) 0.824 0.883 0.528 0.607 0.533 0.694 0.456 

Locus 774 : 
2 alleles
10.9% missing data
   3   (0.919) 0.967 0.991 0.918 0.980 0.991 0.970 0.859 
   1   (0.081) 0.033 0.009 0.082 0.020 0.009 0.030 0.141 

Locus 775 : 
2 alleles
15.9% missing data
   3   (0.920) 0.984 0.991 0.931 0.991 0.986 0.954 0.919 
   1   (0.080) 0.016 0.009 0.069 0.009 0.014 0.046 0.081 

Locus 776 : 
2 alleles
13.0% missing data
   4   (0.600) 0.753 0.717 0.463 0.848 0.938 0.658 0.581 
   2   (0.400) 0.247 0.283 0.537 0.152 0.062 0.342 0.419 

Locus 777 : 
2 alleles
6.5% missing data
   1   (0.429) 0.147 0.876 0.377 0.244 0.538 0.465 0.430 
   4   (0.571) 0.853 0.124 0.623 0.756 0.462 0.535 0.570 

Locus 778 : 
2 alleles
5.8% missing data
   1   (0.910) 0.935 0.963 0.969 0.984 0.981 0.879 0.921 
   4   (0.090) 0.065 0.037 0.031 0.016 0.019 0.121 0.079 

Locus 779 : 
2 alleles
13.0% missing data
   2   (0.298) 0.139 0.099 0.228 0.147 0.070 0.379 0.365 
   4   (0.702) 0.861 0.901 0.772 0.853 0.930 0.621 0.635 

Locus 780 : 
2 alleles
6.5% missing data
   1   (0.670) 0.701 0.925 0.710 0.567 0.869 0.637 0.666 
   3   (0.330) 0.299 0.075 0.290 0.433 0.131 0.363 0.334 

Locus 781 : 
2 alleles
5.8% missing data
   3   (0.697) 0.943 0.933 0.650 0.507 0.945 0.728 0.703 
   1   (0.303) 0.057 0.067 0.350 0.493 0.055 0.272 0.297 

Locus 782 : 
2 alleles
12.3% missing data
   3   (0.851) 0.959 0.973 0.949 0.786 0.965 0.690 0.919 
   1   (0.149) 0.041 0.027 0.051 0.214 0.035 0.310 0.081 

Locus 783 : 
2 alleles
14.5% missing data
   3   (0.861) 0.859 0.939 0.900 0.968 0.977 0.882 0.778 
   1   (0.139) 0.141 0.061 0.100 0.032 0.023 0.118 0.222 

Locus 784 : 
2 alleles
12.3% missing data
   4   (0.760) 0.610 0.947 0.799 0.924 0.251 0.811 0.712 
   3   (0.240) 0.390 0.053 0.201 0.076 0.749 0.189 0.288 

Locus 785 : 
2 alleles
1.4% missing data
   2   (0.680) 0.858 0.934 0.706 0.795 0.687 0.650 0.680 
   4   (0.320) 0.142 0.066 0.294 0.205 0.313 0.350 0.320 

Locus 786 : 
2 alleles
13.8% missing data
   3   (0.880) 0.961 0.979 0.893 0.989 0.981 0.893 0.902 
   1   (0.120) 0.039 0.021 0.107 0.011 0.019 0.107 0.098 

Locus 787 : 
2 alleles
5.8% missing data
   3   (0.919) 0.989 0.972 0.881 0.992 0.984 0.975 0.870 
   4   (0.081) 0.011 0.028 0.119 0.008 0.016 0.025 0.130 

Locus 788 : 
2 alleles
13.0% missing data
   1   (0.917) 0.911 0.988 0.949 0.982 0.988 0.942 0.897 
   2   (0.083) 0.089 0.012 0.051 0.018 0.012 0.058 0.103 

Locus 789 : 
2 alleles
1.4% missing data
   3   (0.866) 0.897 0.946 0.908 0.912 0.976 0.892 0.771 
   1   (0.134) 0.103 0.054 0.092 0.088 0.024 0.108 0.229 

Locus 790 : 
2 alleles
10.9% missing data
   3   (0.894) 0.895 0.963 0.847 0.983 0.985 0.943 0.940 
   1   (0.106) 0.105 0.037 0.153 0.017 0.015 0.057 0.060 

Locus 791 : 
2 alleles
4.3% missing data
   1   (0.679) 0.718 0.259 0.764 0.463 0.862 0.631 0.727 
   3   (0.321) 0.282 0.741 0.236 0.537 0.138 0.369 0.273 

Locus 792 : 
2 alleles
12.3% missing data
   1   (0.897) 0.927 0.971 0.905 0.991 0.984 0.912 0.950 
   3   (0.103) 0.073 0.029 0.095 0.009 0.016 0.088 0.050 

Locus 793 : 
2 alleles
0.0% missing data
   1   (0.072) 0.013 0.009 0.110 0.005 0.007 0.022 0.061 
   3   (0.928) 0.987 0.991 0.890 0.995 0.993 0.978 0.939 

Locus 794 : 
2 alleles
13.8% missing data
   2   (0.546) 0.163 0.542 0.568 0.674 0.484 0.578 0.492 
   4   (0.454) 0.837 0.458 0.432 0.326 0.516 0.422 0.508 

Locus 795 : 
2 alleles
0.7% missing data
   2   (0.851) 0.890 0.896 0.845 0.980 0.981 0.897 0.793 
   3   (0.149) 0.110 0.104 0.155 0.020 0.019 0.103 0.207 

Locus 796 : 
2 alleles
13.0% missing data
   1   (0.736) 0.645 0.702 0.806 0.588 0.647 0.691 0.853 
   2   (0.264) 0.355 0.298 0.194 0.412 0.353 0.309 0.147 

Locus 797 : 
2 alleles
5.1% missing data
   3   (0.886) 0.976 0.990 0.930 0.782 0.982 0.875 0.944 
   4   (0.114) 0.024 0.010 0.070 0.218 0.018 0.125 0.056 

Locus 798 : 
2 alleles
5.1% missing data
   3   (0.890) 0.975 0.570 0.928 0.983 0.981 0.925 0.846 
   1   (0.110) 0.025 0.430 0.072 0.017 0.019 0.075 0.154 

Locus 799 : 
2 alleles
11.6% missing data
   2   (0.861) 0.933 0.938 0.859 0.962 0.976 0.896 0.858 
   4   (0.139) 0.067 0.062 0.141 0.038 0.024 0.104 0.142 

Locus 800 : 
2 alleles
5.1% missing data
   3   (0.906) 0.964 0.970 0.930 0.983 0.982 0.906 0.962 
   1   (0.094) 0.036 0.030 0.070 0.017 0.018 0.094 0.038 

Locus 801 : 
2 alleles
0.0% missing data
   1   (0.908) 0.984 0.985 0.934 0.989 0.982 0.934 0.898 
   2   (0.092) 0.016 0.015 0.066 0.011 0.018 0.066 0.102 

Locus 802 : 
2 alleles
8.0% missing data
   1   (0.874) 0.596 0.982 0.925 0.984 0.376 0.911 0.927 
   3   (0.126) 0.404 0.018 0.075 0.016 0.624 0.089 0.073 

Locus 803 : 
2 alleles
11.6% missing data
   1   (0.892) 0.897 0.921 0.894 0.948 0.981 0.937 0.895 
   3   (0.108) 0.103 0.079 0.106 0.052 0.019 0.063 0.105 

Locus 804 : 
2 alleles
2.9% missing data
   3   (0.929) 0.955 0.979 0.987 0.797 0.978 0.847 0.985 
   4   (0.071) 0.045 0.021 0.013 0.203 0.022 0.153 0.015 

Locus 805 : 
2 alleles
12.3% missing data
   1   (0.784) 0.131 0.881 0.821 0.920 0.253 0.831 0.882 
   3   (0.216) 0.869 0.119 0.179 0.080 0.747 0.169 0.118 

Locus 806 : 
2 alleles
4.3% missing data
   1   (0.092) 0.021 0.018 0.041 0.015 0.014 0.107 0.092 
   2   (0.908) 0.979 0.982 0.959 0.985 0.986 0.893 0.908 

Locus 807 : 
2 alleles
3.6% missing data
   1   (0.709) 0.927 0.954 0.623 0.814 0.950 0.744 0.725 
   3   (0.291) 0.073 0.046 0.377 0.186 0.050 0.256 0.275 

Locus 808 : 
2 alleles
14.5% missing data
   4   (0.898) 0.895 0.976 0.954 0.662 0.204 0.950 0.920 
   2   (0.102) 0.105 0.024 0.046 0.338 0.796 0.050 0.080 

Locus 809 : 
2 alleles
4.3% missing data
   2   (0.870) 0.975 0.963 0.887 0.980 0.977 0.917 0.717 
   3   (0.130) 0.025 0.037 0.113 0.020 0.023 0.083 0.283 

Locus 810 : 
2 alleles
5.8% missing data
   3   (0.927) 0.947 0.974 0.987 0.956 0.974 0.797 0.984 
   2   (0.073) 0.053 0.026 0.013 0.044 0.026 0.203 0.016 

Locus 811 : 
2 alleles
14.5% missing data
   3   (0.588) 0.919 0.580 0.641 0.640 0.557 0.514 0.630 
   1   (0.412) 0.081 0.420 0.359 0.360 0.443 0.486 0.370 

Locus 812 : 
2 alleles
5.1% missing data
   3   (0.921) 0.986 0.988 0.975 0.980 0.273 0.933 0.968 
   1   (0.079) 0.014 0.012 0.025 0.020 0.727 0.067 0.032 

Locus 813 : 
2 alleles
10.9% missing data
   2   (0.904) 0.957 0.994 0.828 0.992 0.981 0.968 0.891 
   3   (0.096) 0.043 0.006 0.172 0.008 0.019 0.032 0.109 

Locus 814 : 
2 alleles
3.6% missing data
   1   (0.213) 0.055 0.237 0.135 0.561 0.480 0.201 0.195 
   4   (0.787) 0.945 0.763 0.865 0.439 0.520 0.799 0.805 

Locus 815 : 
2 alleles
2.9% missing data
   1   (0.843) 0.973 0.988 0.750 0.660 0.980 0.937 0.773 
   2   (0.157) 0.027 0.012 0.250 0.340 0.020 0.063 0.227 

Locus 816 : 
2 alleles
7.2% missing data
   2   (0.898) 0.983 0.982 0.895 0.985 0.984 0.925 0.931 
   1   (0.102) 0.017 0.018 0.105 0.015 0.016 0.075 0.069 

Locus 817 : 
2 alleles
13.0% missing data
   4   (0.650) 0.641 0.427 0.714 0.779 0.940 0.571 0.696 
   1   (0.350) 0.359 0.573 0.286 0.221 0.060 0.429 0.304 

Locus 818 : 
2 alleles
14.5% missing data
   1   (0.176) 0.125 0.574 0.227 0.190 0.022 0.100 0.147 
   2   (0.824) 0.875 0.426 0.773 0.810 0.978 0.900 0.853 

Locus 819 : 
2 alleles
12.3% missing data
   1   (0.881) 0.973 0.968 0.925 0.960 0.977 0.856 0.909 
   3   (0.119) 0.027 0.032 0.075 0.040 0.023 0.144 0.091 

Locus 820 : 
2 alleles
3.6% missing data
   3   (0.523) 0.923 0.592 0.670 0.112 0.114 0.481 0.382 
   1   (0.477) 0.077 0.408 0.330 0.888 0.886 0.519 0.618 

Locus 821 : 
2 alleles
3.6% missing data
   3   (0.802) 0.400 0.945 0.887 0.947 0.934 0.757 0.798 
   1   (0.198) 0.600 0.055 0.113 0.053 0.066 0.243 0.202 

Locus 822 : 
2 alleles
13.0% missing data
   2   (0.117) 0.032 0.685 0.049 0.110 0.046 0.133 0.061 
   4   (0.883) 0.968 0.315 0.951 0.890 0.954 0.867 0.939 

Locus 823 : 
2 alleles
12.3% missing data
   2   (0.918) 0.093 0.957 0.934 0.990 0.955 0.968 0.952 
   4   (0.082) 0.907 0.043 0.066 0.010 0.045 0.032 0.048 

Locus 824 : 
2 alleles
11.6% missing data
   2   (0.926) 0.972 0.995 0.812 0.993 0.994 0.984 0.929 
   3   (0.074) 0.028 0.005 0.188 0.007 0.006 0.016 0.071 

Locus 825 : 
2 alleles
1.4% missing data
   1   (0.874) 0.961 0.944 0.887 0.955 0.970 0.900 0.891 
   3   (0.126) 0.039 0.056 0.113 0.045 0.030 0.100 0.109 

Locus 826 : 
2 alleles
2.9% missing data
   2   (0.908) 0.973 0.988 0.944 0.960 0.979 0.911 0.941 
   1   (0.092) 0.027 0.012 0.056 0.040 0.021 0.089 0.059 

Locus 827 : 
2 alleles
5.1% missing data
   1   (0.889) 0.958 0.480 0.923 0.911 0.986 0.920 0.916 
   4   (0.111) 0.042 0.520 0.077 0.089 0.014 0.080 0.084 

Locus 828 : 
2 alleles
7.2% missing data
   4   (0.678) 0.617 0.705 0.716 0.624 0.513 0.704 0.675 
   3   (0.322) 0.383 0.295 0.284 0.376 0.487 0.296 0.325 

Locus 829 : 
2 alleles
10.9% missing data
   3   (0.816) 0.958 0.980 0.789 0.933 0.969 0.874 0.679 
   1   (0.184) 0.042 0.020 0.211 0.067 0.031 0.126 0.321 

Locus 830 : 
2 alleles
2.9% missing data
   2   (0.760) 0.921 0.487 0.750 0.934 0.962 0.771 0.782 
   3   (0.240) 0.079 0.513 0.250 0.066 0.038 0.229 0.218 

Locus 831 : 
2 alleles
1.4% missing data
   2   (0.912) 0.988 0.447 0.928 0.989 0.990 0.965 0.876 
   4   (0.088) 0.012 0.553 0.072 0.011 0.010 0.035 0.124 

Locus 832 : 
2 alleles
10.9% missing data
   2   (0.694) 0.700 0.803 0.724 0.304 0.623 0.729 0.722 
   4   (0.306) 0.300 0.197 0.276 0.696 0.377 0.271 0.278 

Locus 833 : 
2 alleles
15.2% missing data
   4   (0.889) 0.887 0.981 0.890 0.966 0.975 0.930 0.894 
   2   (0.111) 0.113 0.019 0.110 0.034 0.025 0.070 0.106 

Locus 834 : 
2 alleles
14.5% missing data
   2   (0.759) 0.828 0.955 0.708 0.966 0.958 0.799 0.718 
   4   (0.241) 0.172 0.045 0.292 0.034 0.042 0.201 0.282 

Locus 835 : 
2 alleles
10.9% missing data
   4   (0.908) 0.926 0.990 0.934 0.985 0.984 0.918 0.952 
   2   (0.092) 0.074 0.010 0.066 0.015 0.016 0.082 0.048 

Locus 836 : 
2 alleles
5.1% missing data
   2   (0.466) 0.883 0.078 0.533 0.591 0.528 0.405 0.383 
   4   (0.534) 0.117 0.922 0.467 0.409 0.472 0.595 0.617 

Locus 837 : 
2 alleles
7.2% missing data
   2   (0.884) 0.965 0.987 0.907 0.926 0.966 0.896 0.923 
   4   (0.116) 0.035 0.013 0.093 0.074 0.034 0.104 0.077 

Locus 838 : 
2 alleles
5.1% missing data
   1   (0.883) 0.968 0.972 0.967 0.715 0.966 0.763 0.947 
   2   (0.117) 0.032 0.028 0.033 0.285 0.034 0.237 0.053 

Locus 839 : 
2 alleles
5.1% missing data
   1   (0.871) 0.978 0.971 0.939 0.905 0.969 0.807 0.910 
   4   (0.129) 0.022 0.029 0.061 0.095 0.031 0.193 0.090 

Locus 840 : 
2 alleles
2.9% missing data
   3   (0.909) 0.989 0.980 0.781 0.996 0.993 0.983 0.766 
   1   (0.091) 0.011 0.020 0.219 0.004 0.007 0.017 0.234 

Locus 841 : 
2 alleles
10.9% missing data
   2   (0.916) 0.961 0.754 0.968 0.891 0.976 0.909 0.968 
   4   (0.084) 0.039 0.246 0.032 0.109 0.024 0.091 0.032 

Locus 842 : 
2 alleles
5.1% missing data
   2   (0.908) 0.958 0.971 0.938 0.984 0.980 0.910 0.961 
   4   (0.092) 0.042 0.029 0.062 0.016 0.020 0.090 0.039 

Locus 843 : 
2 alleles
12.3% missing data
   2   (0.806) 0.938 0.955 0.766 0.973 0.971 0.842 0.789 
   4   (0.194) 0.062 0.045 0.234 0.027 0.029 0.158 0.211 

Locus 844 : 
2 alleles
2.9% missing data
   3   (0.907) 0.950 0.984 0.962 0.953 0.579 0.918 0.958 
   1   (0.093) 0.050 0.016 0.038 0.047 0.421 0.082 0.042 

Locus 845 : 
2 alleles
13.8% missing data
   1   (0.815) 0.589 0.892 0.735 0.956 0.951 0.894 0.839 
   3   (0.185) 0.411 0.108 0.265 0.044 0.049 0.106 0.161 

Locus 846 : 
2 alleles
12.3% missing data
   1   (0.854) 0.975 0.972 0.898 0.952 0.380 0.892 0.832 
   4   (0.146) 0.025 0.028 0.102 0.048 0.620 0.108 0.168 

Locus 847 : 
2 alleles
4.3% missing data
   1   (0.759) 0.954 0.304 0.674 0.866 0.958 0.824 0.826 
   3   (0.241) 0.046 0.696 0.326 0.134 0.042 0.176 0.174 

Locus 848 : 
2 alleles
8.0% missing data
   1   (0.501) 0.473 0.455 0.555 0.752 0.470 0.469 0.407 
   3   (0.499) 0.527 0.545 0.445 0.248 0.530 0.531 0.593 

Locus 849 : 
2 alleles
8.7% missing data
   3   (0.939) 0.975 0.996 0.882 0.997 0.995 0.987 0.923 
   2   (0.061) 0.025 0.004 0.118 0.003 0.005 0.013 0.077 

Locus 850 : 
2 alleles
10.9% missing data
   1   (0.746) 0.181 0.954 0.795 0.835 0.421 0.767 0.822 
   3   (0.254) 0.819 0.046 0.205 0.165 0.579 0.233 0.178 

Locus 851 : 
2 alleles
5.8% missing data
   2   (0.899) 0.976 0.987 0.914 0.971 0.984 0.917 0.928 
   4   (0.101) 0.024 0.013 0.086 0.029 0.016 0.083 0.072 

Locus 852 : 
2 alleles
4.3% missing data
   4   (0.903) 0.979 0.984 0.944 0.985 0.982 0.899 0.923 
   2   (0.097) 0.021 0.016 0.056 0.015 0.018 0.101 0.077 

Locus 853 : 
2 alleles
2.9% missing data
   1   (0.224) 0.081 0.040 0.160 0.043 0.035 0.318 0.211 
   3   (0.776) 0.919 0.960 0.840 0.957 0.965 0.682 0.789 

Locus 854 : 
2 alleles
5.8% missing data
   1   (0.891) 0.979 0.640 0.915 0.980 0.981 0.932 0.869 
   3   (0.109) 0.021 0.360 0.085 0.020 0.019 0.068 0.131 

Locus 855 : 
2 alleles
10.9% missing data
   1   (0.124) 0.126 0.044 0.094 0.017 0.020 0.113 0.121 
   3   (0.876) 0.874 0.956 0.906 0.983 0.980 0.887 0.879 

Locus 856 : 
2 alleles
1.4% missing data
   1   (0.692) 0.901 0.920 0.567 0.961 0.953 0.737 0.691 
   3   (0.308) 0.099 0.080 0.433 0.039 0.047 0.263 0.309 

Locus 857 : 
2 alleles
3.6% missing data
   1   (0.189) 0.040 0.086 0.193 0.038 0.033 0.198 0.140 
   3   (0.811) 0.960 0.914 0.807 0.962 0.967 0.802 0.860 

Locus 858 : 
2 alleles
13.0% missing data
   3   (0.198) 0.108 0.044 0.200 0.104 0.046 0.196 0.172 
   4   (0.802) 0.892 0.956 0.800 0.896 0.954 0.804 0.828 

Locus 859 : 
2 alleles
12.3% missing data
   4   (0.878) 0.938 0.481 0.942 0.934 0.976 0.882 0.849 
   2   (0.122) 0.062 0.519 0.058 0.066 0.024 0.118 0.151 

Locus 860 : 
2 alleles
8.0% missing data
   3   (0.832) 0.916 0.907 0.838 0.788 0.972 0.862 0.842 
   1   (0.168) 0.084 0.093 0.162 0.212 0.028 0.138 0.158 

Locus 861 : 
2 alleles
5.1% missing data
   2   (0.168) 0.044 0.033 0.114 0.404 0.043 0.209 0.088 
   4   (0.832) 0.956 0.967 0.886 0.596 0.957 0.791 0.912 

Locus 862 : 
2 alleles
5.8% missing data
   4   (0.289) 0.060 0.073 0.359 0.110 0.592 0.255 0.185 
   1   (0.711) 0.940 0.927 0.641 0.890 0.408 0.745 0.815 

Locus 863 : 
2 alleles
4.3% missing data
   3   (0.931) 0.955 0.948 0.992 0.717 0.977 0.754 0.989 
   1   (0.069) 0.045 0.052 0.008 0.283 0.023 0.246 0.011 

Locus 864 : 
2 alleles
4.3% missing data
   4   (0.888) 0.949 0.220 0.874 0.985 0.987 0.948 0.914 
   3   (0.112) 0.051 0.780 0.126 0.015 0.013 0.052 0.086 

Locus 865 : 
2 alleles
1.4% missing data
   1   (0.150) 0.045 0.103 0.144 0.044 0.033 0.126 0.137 
   3   (0.850) 0.955 0.897 0.856 0.956 0.967 0.874 0.863 

Locus 866 : 
2 alleles
9.4% missing data
   2   (0.911) 0.901 0.961 0.975 0.958 0.981 0.856 0.940 
   1   (0.089) 0.099 0.039 0.025 0.042 0.019 0.144 0.060 

Locus 867 : 
2 alleles
2.2% missing data
   1   (0.089) 0.018 0.072 0.064 0.056 0.024 0.071 0.053 
   2   (0.911) 0.982 0.928 0.936 0.944 0.976 0.929 0.947 

Locus 868 : 
2 alleles
3.6% missing data
   3   (0.846) 0.964 0.961 0.933 0.609 0.816 0.800 0.905 
   4   (0.154) 0.036 0.039 0.067 0.391 0.184 0.200 0.095 

Locus 869 : 
2 alleles
4.3% missing data
   4   (0.897) 0.972 0.991 0.951 0.970 0.495 0.914 0.936 
   2   (0.103) 0.028 0.009 0.049 0.030 0.505 0.086 0.064 

Locus 870 : 
2 alleles
5.1% missing data
   2   (0.896) 0.821 0.706 0.935 0.980 0.983 0.925 0.887 
   4   (0.104) 0.179 0.294 0.065 0.020 0.017 0.075 0.113 

Locus 871 : 
2 alleles
14.5% missing data
   1   (0.659) 0.443 0.823 0.664 0.870 0.412 0.704 0.636 
   4   (0.341) 0.557 0.177 0.336 0.130 0.588 0.296 0.364 

Locus 872 : 
2 alleles
6.5% missing data
   4   (0.897) 0.950 0.930 0.953 0.742 0.710 0.913 0.953 
   2   (0.103) 0.050 0.070 0.047 0.258 0.290 0.087 0.047 

Locus 873 : 
2 alleles
12.3% missing data
   1   (0.887) 0.904 0.867 0.930 0.977 0.976 0.882 0.922 
   2   (0.113) 0.096 0.133 0.070 0.023 0.024 0.118 0.078 

Locus 874 : 
2 alleles
1.4% missing data
   1   (0.868) 0.929 0.897 0.923 0.964 0.978 0.884 0.737 
   3   (0.132) 0.071 0.103 0.077 0.036 0.022 0.116 0.263 

Locus 875 : 
2 alleles
8.7% missing data
   2   (0.880) 0.969 0.920 0.904 0.949 0.982 0.907 0.860 
   4   (0.120) 0.031 0.080 0.096 0.051 0.018 0.093 0.140 

Locus 876 : 
2 alleles
2.9% missing data
   3   (0.894) 0.984 0.857 0.967 0.838 0.981 0.830 0.929 
   1   (0.106) 0.016 0.143 0.033 0.162 0.019 0.170 0.071 

Locus 877 : 
2 alleles
0.7% missing data
   1   (0.054) 0.006 0.004 0.094 0.002 0.004 0.010 0.080 
   2   (0.946) 0.994 0.996 0.906 0.998 0.996 0.990 0.920 

Locus 878 : 
2 alleles
12.3% missing data
   3   (0.738) 0.936 0.799 0.683 0.601 0.646 0.802 0.807 
   2   (0.262) 0.064 0.201 0.317 0.399 0.354 0.198 0.193 

Locus 879 : 
2 alleles
2.9% missing data
   1   (0.918) 0.981 0.964 0.973 0.955 0.378 0.925 0.975 
   3   (0.082) 0.019 0.036 0.027 0.045 0.622 0.075 0.025 

Locus 880 : 
2 alleles
9.4% missing data
   1   (0.685) 0.500 0.100 0.755 0.768 0.936 0.672 0.687 
   4   (0.315) 0.500 0.900 0.245 0.232 0.064 0.328 0.313 

Locus 881 : 
2 alleles
13.0% missing data
   2   (0.917) 0.968 0.975 0.889 0.989 0.982 0.969 0.906 
   4   (0.083) 0.032 0.025 0.111 0.011 0.018 0.031 0.094 

Locus 882 : 
2 alleles
15.9% missing data
   3   (0.886) 0.982 0.972 0.849 0.984 0.930 0.935 0.907 
   1   (0.114) 0.018 0.028 0.151 0.016 0.070 0.065 0.093 

Locus 883 : 
2 alleles
2.9% missing data
   3   (0.913) 0.808 0.942 0.962 0.975 0.983 0.902 0.958 
   1   (0.087) 0.192 0.058 0.038 0.025 0.017 0.098 0.042 

Locus 884 : 
2 alleles
3.6% missing data
   1   (0.793) 0.944 0.944 0.831 0.913 0.414 0.758 0.912 
   3   (0.207) 0.056 0.056 0.169 0.087 0.586 0.242 0.088 

Locus 885 : 
2 alleles
13.0% missing data
   2   (0.881) 0.976 0.925 0.869 0.988 0.927 0.937 0.813 
   4   (0.119) 0.024 0.075 0.131 0.012 0.073 0.063 0.187 

Locus 886 : 
2 alleles
11.6% missing data
   2   (0.913) 0.969 0.849 0.937 0.964 0.989 0.932 0.955 
   4   (0.087) 0.031 0.151 0.063 0.036 0.011 0.068 0.045 

Locus 887 : 
2 alleles
13.0% missing data
   1   (0.921) 0.948 0.990 0.943 0.990 0.986 0.945 0.947 
   2   (0.079) 0.052 0.010 0.057 0.010 0.014 0.055 0.053 

Locus 888 : 
2 alleles
17.4% missing data
   1   (0.696) 0.478 0.940 0.815 0.671 0.886 0.583 0.703 
   3   (0.304) 0.522 0.060 0.185 0.329 0.114 0.417 0.297 

Locus 889 : 
2 alleles
3.6% missing data
   3   (0.880) 0.984 0.976 0.917 0.938 0.949 0.898 0.830 
   1   (0.120) 0.016 0.024 0.083 0.062 0.051 0.102 0.170 

Locus 890 : 
2 alleles
6.5% missing data
   4   (0.666) 0.923 0.133 0.730 0.476 0.908 0.645 0.634 
   2   (0.334) 0.077 0.867 0.270 0.524 0.092 0.355 0.366 

Locus 891 : 
2 alleles
5.8% missing data
   2   (0.459) 0.628 0.585 0.491 0.149 0.629 0.396 0.513 
   4   (0.541) 0.372 0.415 0.509 0.851 0.371 0.604 0.487 

Locus 892 : 
2 alleles
5.8% missing data
   2   (0.835) 0.638 0.950 0.887 0.848 0.968 0.799 0.928 
   1   (0.165) 0.362 0.050 0.113 0.152 0.032 0.201 0.072 

Locus 893 : 
2 alleles
13.8% missing data
   4   (0.724) 0.943 0.879 0.709 0.813 0.794 0.781 0.545 
   2   (0.276) 0.057 0.121 0.291 0.187 0.206 0.219 0.455 

Locus 894 : 
2 alleles
13.0% missing data
   3   (0.558) 0.161 0.689 0.527 0.291 0.600 0.628 0.566 
   4   (0.442) 0.839 0.311 0.473 0.709 0.400 0.372 0.434 

Locus 895 : 
2 alleles
3.6% missing data
   1   (0.941) 0.993 0.996 0.911 0.996 0.996 0.989 0.867 
   3   (0.059) 0.007 0.004 0.089 0.004 0.004 0.011 0.133 

Locus 896 : 
2 alleles
13.0% missing data
   2   (0.747) 0.948 0.804 0.741 0.917 0.372 0.793 0.742 
   3   (0.253) 0.052 0.196 0.259 0.083 0.628 0.207 0.258 

Locus 897 : 
2 alleles
15.2% missing data
   3   (0.777) 0.955 0.921 0.785 0.706 0.956 0.767 0.820 
   4   (0.223) 0.045 0.079 0.215 0.294 0.044 0.233 0.180 

Locus 898 : 
2 alleles
1.4% missing data
   1   (0.882) 0.974 0.731 0.950 0.582 0.966 0.865 0.934 
   3   (0.118) 0.026 0.269 0.050 0.418 0.034 0.135 0.066 

Locus 899 : 
2 alleles
13.8% missing data
   1   (0.867) 0.963 0.933 0.858 0.965 0.890 0.906 0.891 
   3   (0.133) 0.037 0.067 0.142 0.035 0.110 0.094 0.109 

Locus 900 : 
2 alleles
2.9% missing data
   3   (0.931) 0.985 0.995 0.895 0.996 0.993 0.978 0.943 
   1   (0.069) 0.015 0.005 0.105 0.004 0.007 0.022 0.057 

Locus 901 : 
2 alleles
4.3% missing data
   3   (0.889) 0.975 0.980 0.909 0.963 0.983 0.918 0.867 
   2   (0.111) 0.025 0.020 0.091 0.037 0.017 0.082 0.133 

Locus 902 : 
2 alleles
12.3% missing data
   4   (0.923) 0.963 0.992 0.906 0.995 0.991 0.972 0.912 
   1   (0.077) 0.037 0.008 0.094 0.005 0.009 0.028 0.088 

Locus 903 : 
2 alleles
13.0% missing data
   4   (0.638) 0.489 0.643 0.639 0.888 0.475 0.678 0.608 
   2   (0.362) 0.511 0.357 0.361 0.112 0.525 0.322 0.392 

Locus 904 : 
2 alleles
8.7% missing data
   4   (0.488) 0.475 0.532 0.475 0.682 0.712 0.444 0.524 
   2   (0.512) 0.525 0.468 0.525 0.318 0.288 0.556 0.476 

Locus 905 : 
2 alleles
6.5% missing data
   1   (0.891) 0.981 0.986 0.840 0.985 0.983 0.939 0.932 
   3   (0.109) 0.019 0.014 0.160 0.015 0.017 0.061 0.068 

Locus 906 : 
2 alleles
12.3% missing data
   2   (0.912) 0.914 0.978 0.963 0.968 0.467 0.934 0.955 
   4   (0.088) 0.086 0.022 0.037 0.032 0.533 0.066 0.045 

Locus 907 : 
2 alleles
1.4% missing data
   1   (0.908) 0.977 0.973 0.927 0.988 0.986 0.934 0.920 
   2   (0.092) 0.023 0.027 0.073 0.012 0.014 0.066 0.080 

Locus 908 : 
2 alleles
12.3% missing data
   3   (0.794) 0.950 0.818 0.779 0.928 0.846 0.811 0.839 
   1   (0.206) 0.050 0.182 0.221 0.072 0.154 0.189 0.161 

Locus 909 : 
2 alleles
3.6% missing data
   1   (0.736) 0.947 0.949 0.844 0.756 0.131 0.690 0.707 
   4   (0.264) 0.053 0.051 0.156 0.244 0.869 0.310 0.293 

Locus 910 : 
2 alleles
12.3% missing data
   4   (0.597) 0.667 0.672 0.634 0.359 0.571 0.607 0.562 
   1   (0.403) 0.333 0.328 0.366 0.641 0.429 0.393 0.438 

Locus 911 : 
2 alleles
15.9% missing data
   3   (0.868) 0.984 0.968 0.708 0.984 0.880 0.959 0.824 
   1   (0.132) 0.016 0.032 0.292 0.016 0.120 0.041 0.176 

Locus 912 : 
2 alleles
2.9% missing data
   1   (0.921) 0.939 0.990 0.940 0.992 0.449 0.980 0.855 
   3   (0.079) 0.061 0.010 0.060 0.008 0.551 0.020 0.145 

Locus 913 : 
2 alleles
18.8% missing data
   1   (0.854) 0.943 0.907 0.887 0.969 0.818 0.826 0.936 
   3   (0.146) 0.057 0.093 0.113 0.031 0.182 0.174 0.064 

Locus 914 : 
2 alleles
10.1% missing data
   3   (0.810) 0.882 0.503 0.806 0.914 0.967 0.862 0.775 
   1   (0.190) 0.118 0.497 0.194 0.086 0.033 0.138 0.225 

Locus 915 : 
2 alleles
5.1% missing data
   1   (0.841) 0.786 0.960 0.895 0.923 0.935 0.797 0.905 
   3   (0.159) 0.214 0.040 0.105 0.077 0.065 0.203 0.095 

Locus 916 : 
2 alleles
4.3% missing data
   2   (0.708) 0.913 0.062 0.760 0.805 0.925 0.666 0.777 
   4   (0.292) 0.087 0.938 0.240 0.195 0.075 0.334 0.223 

Locus 917 : 
2 alleles
1.4% missing data
   2   (0.788) 0.201 0.940 0.795 0.955 0.460 0.876 0.762 
   4   (0.212) 0.799 0.060 0.205 0.045 0.540 0.124 0.238 

Locus 918 : 
2 alleles
2.9% missing data
   2   (0.844) 0.177 0.976 0.908 0.963 0.970 0.829 0.901 
   4   (0.156) 0.823 0.024 0.092 0.037 0.030 0.171 0.099 

Locus 919 : 
2 alleles
2.9% missing data
   4   (0.655) 0.669 0.887 0.644 0.934 0.930 0.588 0.730 
   1   (0.345) 0.331 0.113 0.356 0.066 0.070 0.412 0.270 

Locus 920 : 
2 alleles
12.3% missing data
   3   (0.905) 0.950 0.961 0.951 0.949 0.980 0.908 0.912 
   1   (0.095) 0.050 0.039 0.049 0.051 0.020 0.092 0.088 

Locus 921 : 
2 alleles
13.0% missing data
   3   (0.821) 0.688 0.908 0.874 0.395 0.967 0.848 0.823 
   1   (0.179) 0.312 0.092 0.126 0.605 0.033 0.152 0.177 

Locus 922 : 
2 alleles
9.4% missing data
   2   (0.903) 0.986 0.988 0.907 0.982 0.986 0.944 0.885 
   4   (0.097) 0.014 0.012 0.093 0.018 0.014 0.056 0.115 

Locus 923 : 
2 alleles
5.1% missing data
   4   (0.705) 0.886 0.956 0.681 0.943 0.877 0.707 0.668 
   3   (0.295) 0.114 0.044 0.319 0.057 0.123 0.293 0.332 

Locus 924 : 
2 alleles
13.8% missing data
   3   (0.876) 0.925 0.909 0.873 0.983 0.892 0.894 0.941 
   1   (0.124) 0.075 0.091 0.127 0.017 0.108 0.106 0.059 

Locus 925 : 
2 alleles
2.9% missing data
   3   (0.800) 0.948 0.952 0.812 0.916 0.415 0.812 0.895 
   1   (0.200) 0.052 0.048 0.188 0.084 0.585 0.188 0.105 

Locus 926 : 
2 alleles
5.1% missing data
   4   (0.749) 0.930 0.940 0.788 0.951 0.955 0.672 0.765 
   2   (0.251) 0.070 0.060 0.212 0.049 0.045 0.328 0.235 

Locus 927 : 
2 alleles
8.0% missing data
   1   (0.459) 0.124 0.898 0.462 0.413 0.224 0.512 0.344 
   3   (0.541) 0.876 0.102 0.538 0.587 0.776 0.488 0.656 

Locus 928 : 
2 alleles
3.6% missing data
   3   (0.838) 0.960 0.930 0.831 0.982 0.399 0.926 0.685 
   4   (0.162) 0.040 0.070 0.169 0.018 0.601 0.074 0.315 

Locus 929 : 
2 alleles
1.4% missing data
   2   (0.885) 0.979 0.943 0.928 0.852 0.985 0.873 0.933 
   4   (0.115) 0.021 0.057 0.072 0.148 0.015 0.127 0.067 

Locus 930 : 
2 alleles
14.5% missing data
   3   (0.914) 0.981 0.984 0.975 0.969 0.404 0.941 0.868 
   4   (0.086) 0.019 0.016 0.025 0.031 0.596 0.059 0.132 

Locus 931 : 
2 alleles
2.9% missing data
   2   (0.898) 0.983 0.990 0.869 0.986 0.986 0.940 0.933 
   4   (0.102) 0.017 0.010 0.131 0.014 0.014 0.060 0.067 

Locus 932 : 
2 alleles
3.6% missing data
   1   (0.134) 0.024 0.065 0.154 0.021 0.494 0.073 0.084 
   3   (0.866) 0.976 0.935 0.846 0.979 0.506 0.927 0.916 

Locus 933 : 
2 alleles
12.3% missing data
   1   (0.844) 0.890 0.932 0.864 0.864 0.621 0.880 0.902 
   4   (0.156) 0.110 0.068 0.136 0.136 0.379 0.120 0.098 

Locus 934 : 
2 alleles
11.6% missing data
   2   (0.898) 0.969 0.805 0.981 0.739 0.728 0.794 0.966 
   3   (0.102) 0.031 0.195 0.019 0.261 0.272 0.206 0.034 

Locus 935 : 
2 alleles
10.1% missing data
   1   (0.565) 0.668 0.245 0.567 0.520 0.097 0.668 0.479 
   4   (0.435) 0.332 0.755 0.433 0.480 0.903 0.332 0.521 

Locus 936 : 
2 alleles
8.7% missing data
   2   (0.612) 0.121 0.592 0.712 0.153 0.624 0.608 0.651 
   3   (0.388) 0.879 0.408 0.288 0.847 0.376 0.392 0.349 

Locus 937 : 
2 alleles
12.3% missing data
   1   (0.919) 0.991 0.994 0.743 0.993 0.993 0.982 0.943 
   4   (0.081) 0.009 0.006 0.257 0.007 0.007 0.018 0.057 

Locus 938 : 
2 alleles
5.1% missing data
   1   (0.801) 0.808 0.829 0.854 0.925 0.535 0.818 0.808 
   4   (0.199) 0.192 0.171 0.146 0.075 0.465 0.182 0.192 

Locus 939 : 
2 alleles
5.1% missing data
   1   (0.734) 0.656 0.749 0.819 0.855 0.949 0.616 0.806 
   2   (0.266) 0.344 0.251 0.181 0.145 0.051 0.384 0.194 

Locus 940 : 
2 alleles
0.7% missing data
   3   (0.899) 0.981 0.987 0.935 0.985 0.980 0.890 0.940 
   1   (0.101) 0.019 0.013 0.065 0.015 0.020 0.110 0.060 

Locus 941 : 
2 alleles
6.5% missing data
   3   (0.463) 0.543 0.102 0.582 0.127 0.856 0.377 0.400 
   4   (0.537) 0.457 0.898 0.418 0.873 0.144 0.623 0.600 

Locus 942 : 
2 alleles
5.8% missing data
   2   (0.850) 0.872 0.816 0.875 0.888 0.544 0.912 0.843 
   4   (0.150) 0.128 0.184 0.125 0.112 0.456 0.088 0.157 

Locus 943 : 
2 alleles
3.6% missing data
   2   (0.919) 0.968 0.785 0.967 0.933 0.504 0.947 0.975 
   4   (0.081) 0.032 0.215 0.033 0.067 0.496 0.053 0.025 

Locus 944 : 
2 alleles
2.9% missing data
   4   (0.660) 0.911 0.940 0.695 0.821 0.922 0.595 0.598 
   1   (0.340) 0.089 0.060 0.305 0.179 0.078 0.405 0.402 

Locus 945 : 
2 alleles
3.6% missing data
   3   (0.884) 0.845 0.548 0.952 0.953 0.978 0.871 0.902 
   1   (0.116) 0.155 0.452 0.048 0.047 0.022 0.129 0.098 

Locus 946 : 
2 alleles
12.3% missing data
   2   (0.949) 0.986 0.980 0.994 0.964 0.992 0.825 0.992 
   1   (0.051) 0.014 0.020 0.006 0.036 0.008 0.175 0.008 

Locus 947 : 
2 alleles
3.6% missing data
   2   (0.896) 0.972 0.609 0.932 0.973 0.419 0.948 0.934 
   4   (0.104) 0.028 0.391 0.068 0.027 0.581 0.052 0.066 

Locus 948 : 
2 alleles
15.2% missing data
   3   (0.345) 0.402 0.207 0.370 0.256 0.128 0.350 0.290 
   4   (0.655) 0.598 0.793 0.630 0.744 0.872 0.650 0.710 

Locus 949 : 
2 alleles
5.1% missing data
   1   (0.805) 0.954 0.863 0.790 0.956 0.965 0.828 0.796 
   3   (0.195) 0.046 0.137 0.210 0.044 0.035 0.172 0.204 

Locus 950 : 
2 alleles
10.1% missing data
   1   (0.882) 0.907 0.990 0.729 0.986 0.988 0.964 0.864 
   3   (0.118) 0.093 0.010 0.271 0.014 0.012 0.036 0.136 

Locus 951 : 
2 alleles
2.2% missing data
   1   (0.896) 0.985 0.985 0.926 0.992 0.980 0.920 0.851 
   3   (0.104) 0.015 0.015 0.074 0.008 0.020 0.080 0.149 

Locus 952 : 
2 alleles
12.3% missing data
   1   (0.943) 0.979 0.996 0.914 0.995 0.995 0.987 0.902 
   3   (0.057) 0.021 0.004 0.086 0.005 0.005 0.013 0.098 

Locus 953 : 
2 alleles
3.6% missing data
   4   (0.759) 0.799 0.783 0.766 0.905 0.941 0.709 0.881 
   2   (0.241) 0.201 0.217 0.234 0.095 0.059 0.291 0.119 

Locus 954 : 
2 alleles
12.3% missing data
   1   (0.167) 0.101 0.073 0.313 0.012 0.016 0.060 0.327 
   2   (0.833) 0.899 0.927 0.687 0.988 0.984 0.940 0.673 

Locus 955 : 
2 alleles
2.9% missing data
   1   (0.328) 0.060 0.804 0.275 0.494 0.398 0.316 0.319 
   3   (0.672) 0.940 0.196 0.725 0.506 0.602 0.684 0.681 

Locus 956 : 
2 alleles
7.2% missing data
   2   (0.888) 0.894 0.989 0.918 0.972 0.915 0.918 0.856 
   4   (0.112) 0.106 0.011 0.082 0.028 0.085 0.082 0.144 

Locus 957 : 
2 alleles
4.3% missing data
   4   (0.901) 0.974 0.967 0.908 0.981 0.986 0.930 0.923 
   2   (0.099) 0.026 0.033 0.092 0.019 0.014 0.070 0.077 

Locus 958 : 
2 alleles
9.4% missing data
   3   (0.517) 0.377 0.791 0.393 0.864 0.922 0.559 0.502 
   1   (0.483) 0.623 0.209 0.607 0.136 0.078 0.441 0.498 

Locus 959 : 
2 alleles
1.4% missing data
   3   (0.925) 0.976 0.991 0.906 0.993 0.988 0.966 0.959 
   4   (0.075) 0.024 0.009 0.094 0.007 0.012 0.034 0.041 

Locus 960 : 
2 alleles
4.3% missing data
   3   (0.609) 0.905 0.078 0.603 0.751 0.930 0.636 0.496 
   1   (0.391) 0.095 0.922 0.397 0.249 0.070 0.364 0.504 

Locus 961 : 
2 alleles
6.5% missing data
   2   (0.829) 0.699 0.969 0.872 0.941 0.951 0.836 0.771 
   3   (0.171) 0.301 0.031 0.128 0.059 0.049 0.164 0.229 

Locus 962 : 
2 alleles
12.3% missing data
   3   (0.870) 0.973 0.980 0.947 0.921 0.244 0.881 0.844 
   1   (0.130) 0.027 0.020 0.053 0.079 0.756 0.119 0.156 

Locus 963 : 
2 alleles
5.8% missing data
   1   (0.627) 0.670 0.100 0.672 0.690 0.878 0.554 0.759 
   3   (0.373) 0.330 0.900 0.328 0.310 0.122 0.446 0.241 

Locus 964 : 
2 alleles
3.6% missing data
   3   (0.884) 0.984 0.740 0.922 0.978 0.967 0.905 0.872 
   4   (0.116) 0.016 0.260 0.078 0.022 0.033 0.095 0.128 

Locus 965 : 
2 alleles
7.2% missing data
   4   (0.370) 0.871 0.570 0.447 0.111 0.056 0.237 0.568 
   1   (0.630) 0.129 0.430 0.553 0.889 0.944 0.763 0.432 

Locus 966 : 
2 alleles
11.6% missing data
   3   (0.913) 0.461 0.827 0.960 0.955 0.984 0.928 0.971 
   1   (0.087) 0.539 0.173 0.040 0.045 0.016 0.072 0.029 

Locus 967 : 
2 alleles
3.6% missing data
   1   (0.333) 0.105 0.137 0.312 0.128 0.139 0.361 0.406 
   4   (0.667) 0.895 0.863 0.688 0.872 0.861 0.639 0.594 

Locus 968 : 
2 alleles
2.2% missing data
   3   (0.854) 0.967 0.954 0.902 0.943 0.372 0.903 0.791 
   1   (0.146) 0.033 0.046 0.098 0.057 0.628 0.097 0.209 

Locus 969 : 
2 alleles
8.0% missing data
   1   (0.914) 0.849 0.984 0.940 0.977 0.981 0.941 0.933 
   3   (0.086) 0.151 0.016 0.060 0.023 0.019 0.059 0.067 

Locus 970 : 
2 alleles
10.9% missing data
   1   (0.115) 0.105 0.017 0.116 0.024 0.018 0.057 0.237 
   2   (0.885) 0.895 0.983 0.884 0.976 0.982 0.943 0.763 

Locus 971 : 
2 alleles
13.0% missing data
   4   (0.898) 0.880 0.920 0.945 0.981 0.976 0.887 0.936 
   2   (0.102) 0.120 0.080 0.055 0.019 0.024 0.113 0.064 

Locus 972 : 
2 alleles
5.1% missing data
   4   (0.906) 0.972 0.986 0.956 0.976 0.354 0.927 0.953 
   3   (0.094) 0.028 0.014 0.044 0.024 0.646 0.073 0.047 

Locus 973 : 
2 alleles
12.3% missing data
   4   (0.827) 0.936 0.831 0.900 0.837 0.873 0.761 0.885 
   1   (0.173) 0.064 0.169 0.100 0.163 0.127 0.239 0.115 

Locus 974 : 
2 alleles
1.4% missing data
   2   (0.938) 0.993 0.996 0.890 0.996 0.995 0.989 0.866 
   3   (0.062) 0.007 0.004 0.110 0.004 0.005 0.011 0.134 

Locus 975 : 
2 alleles
9.4% missing data
   1   (0.898) 0.972 0.746 0.971 0.870 0.613 0.863 0.967 
   3   (0.102) 0.028 0.254 0.029 0.130 0.387 0.137 0.033 

Locus 976 : 
2 alleles
2.2% missing data
   2   (0.908) 0.966 0.951 0.960 0.958 0.974 0.868 0.964 
   4   (0.092) 0.034 0.049 0.040 0.042 0.026 0.132 0.036 

Locus 977 : 
2 alleles
1.4% missing data
   2   (0.793) 0.944 0.979 0.683 0.983 0.408 0.912 0.670 
   3   (0.207) 0.056 0.021 0.317 0.017 0.592 0.088 0.330 

Locus 978 : 
2 alleles
5.1% missing data
   4   (0.765) 0.934 0.757 0.832 0.757 0.956 0.693 0.812 
   2   (0.235) 0.066 0.243 0.168 0.243 0.044 0.307 0.188 

Locus 979 : 
2 alleles
15.2% missing data
   4   (0.777) 0.923 0.297 0.773 0.952 0.961 0.822 0.740 
   2   (0.223) 0.077 0.703 0.227 0.048 0.039 0.178 0.260 

Locus 980 : 
2 alleles
11.6% missing data
   2   (0.894) 0.949 0.984 0.936 0.959 0.974 0.883 0.940 
   4   (0.106) 0.051 0.016 0.064 0.041 0.026 0.117 0.060 

Locus 981 : 
2 alleles
4.3% missing data
   2   (0.153) 0.193 0.034 0.150 0.103 0.023 0.114 0.184 
   4   (0.847) 0.807 0.966 0.850 0.897 0.977 0.886 0.816 

Locus 982 : 
2 alleles
19.6% missing data
   2   (0.884) 0.969 0.963 0.952 0.885 0.972 0.793 0.956 
   1   (0.116) 0.031 0.037 0.048 0.115 0.028 0.207 0.044 

Locus 983 : 
2 alleles
2.2% missing data
   3   (0.900) 0.828 0.985 0.954 0.965 0.973 0.865 0.956 
   1   (0.100) 0.172 0.015 0.046 0.035 0.027 0.135 0.044 

Locus 984 : 
2 alleles
9.4% missing data
   4   (0.852) 0.953 0.965 0.860 0.846 0.970 0.881 0.872 
   1   (0.148) 0.047 0.035 0.140 0.154 0.030 0.119 0.128 

Locus 985 : 
2 alleles
3.6% missing data
   2   (0.147) 0.042 0.028 0.137 0.041 0.027 0.128 0.151 
   4   (0.853) 0.958 0.972 0.863 0.959 0.973 0.872 0.849 

Locus 986 : 
2 alleles
2.9% missing data
   1   (0.907) 0.989 0.995 0.846 0.976 0.990 0.965 0.916 
   2   (0.093) 0.011 0.005 0.154 0.024 0.010 0.035 0.084 

Locus 987 : 
2 alleles
10.1% missing data
   1   (0.907) 0.982 0.940 0.959 0.963 0.905 0.905 0.913 
   3   (0.093) 0.018 0.060 0.041 0.037 0.095 0.095 0.087 

Locus 988 : 
2 alleles
4.3% missing data
   1   (0.142) 0.054 0.023 0.221 0.022 0.016 0.055 0.302 
   4   (0.858) 0.946 0.977 0.779 0.978 0.984 0.945 0.698 

Locus 989 : 
2 alleles
2.9% missing data
   2   (0.762) 0.935 0.908 0.830 0.757 0.547 0.756 0.747 
   4   (0.238) 0.065 0.092 0.170 0.243 0.453 0.244 0.253 

Locus 990 : 
2 alleles
5.1% missing data
   1   (0.156) 0.044 0.076 0.108 0.122 0.545 0.139 0.100 
   3   (0.844) 0.956 0.924 0.892 0.878 0.455 0.861 0.900 

Locus 991 : 
2 alleles
15.9% missing data
   1   (0.953) 0.976 0.995 0.964 0.997 0.996 0.989 0.848 
   2   (0.047) 0.024 0.005 0.036 0.003 0.004 0.011 0.152 

Locus 992 : 
2 alleles
5.8% missing data
   1   (0.817) 0.824 0.940 0.804 0.880 0.967 0.834 0.866 
   3   (0.183) 0.176 0.060 0.196 0.120 0.033 0.166 0.134 

Locus 993 : 
2 alleles
0.7% missing data
   1   (0.926) 0.983 0.988 0.974 0.982 0.989 0.915 0.948 
   2   (0.074) 0.017 0.012 0.026 0.018 0.011 0.085 0.052 

Locus 994 : 
2 alleles
10.9% missing data
   1   (0.862) 0.938 0.783 0.949 0.908 0.836 0.761 0.929 
   3   (0.138) 0.062 0.217 0.051 0.092 0.164 0.239 0.071 

Locus 995 : 
2 alleles
5.8% missing data
   3   (0.746) 0.593 0.883 0.856 0.869 0.945 0.675 0.638 
   1   (0.254) 0.407 0.117 0.144 0.131 0.055 0.325 0.362 

Locus 996 : 
2 alleles
12.3% missing data
   1   (0.889) 0.973 0.947 0.871 0.988 0.927 0.941 0.859 
   4   (0.111) 0.027 0.053 0.129 0.012 0.073 0.059 0.141 

Locus 997 : 
2 alleles
9.4% missing data
   1   (0.205) 0.069 0.335 0.138 0.110 0.278 0.274 0.100 
   4   (0.795) 0.931 0.665 0.862 0.890 0.722 0.726 0.900 

Locus 998 : 
2 alleles
2.2% missing data
   4   (0.906) 0.969 0.981 0.948 0.955 0.978 0.895 0.952 
   3   (0.094) 0.031 0.019 0.052 0.045 0.022 0.105 0.048 

Locus 999 : 
2 alleles
18.1% missing data
   3   (0.778) 0.952 0.181 0.869 0.732 0.911 0.748 0.756 
   2   (0.222) 0.048 0.819 0.131 0.268 0.089 0.252 0.244 

Locus 1000 : 
2 alleles
10.9% missing data
   4   (0.871) 0.966 0.967 0.848 0.963 0.982 0.915 0.877 
   3   (0.129) 0.034 0.033 0.152 0.037 0.018 0.085 0.123 

Locus 1001 : 
2 alleles
5.1% missing data
   3   (0.695) 0.652 0.666 0.728 0.689 0.925 0.631 0.819 
   4   (0.305) 0.348 0.334 0.272 0.311 0.075 0.369 0.181 

Locus 1002 : 
2 alleles
2.2% missing data
   1   (0.843) 0.970 0.966 0.940 0.631 0.958 0.662 0.951 
   3   (0.157) 0.030 0.034 0.060 0.369 0.042 0.338 0.049 

Locus 1003 : 
2 alleles
7.2% missing data
   2   (0.803) 0.954 0.719 0.826 0.875 0.967 0.832 0.694 
   3   (0.197) 0.046 0.281 0.174 0.125 0.033 0.168 0.306 

Locus 1004 : 
2 alleles
11.6% missing data
   1   (0.311) 0.242 0.211 0.307 0.215 0.063 0.302 0.385 
   3   (0.689) 0.758 0.789 0.693 0.785 0.937 0.698 0.615 

Locus 1005 : 
2 alleles
2.9% missing data
   1   (0.844) 0.895 0.971 0.916 0.906 0.972 0.789 0.846 
   3   (0.156) 0.105 0.029 0.084 0.094 0.028 0.211 0.154 

Locus 1006 : 
2 alleles
4.3% missing data
   3   (0.906) 0.540 0.979 0.953 0.984 0.398 0.959 0.928 
   1   (0.094) 0.460 0.021 0.047 0.016 0.602 0.041 0.072 

Locus 1007 : 
2 alleles
4.3% missing data
   1   (0.080) 0.027 0.008 0.060 0.011 0.010 0.047 0.102 
   3   (0.920) 0.973 0.992 0.940 0.989 0.990 0.953 0.898 

Locus 1008 : 
2 alleles
3.6% missing data
   4   (0.937) 0.992 0.951 0.987 0.978 0.992 0.860 0.986 
   1   (0.063) 0.008 0.049 0.013 0.022 0.008 0.140 0.014 

Locus 1009 : 
2 alleles
5.1% missing data
   1   (0.845) 0.959 0.980 0.915 0.944 0.343 0.840 0.873 
   4   (0.155) 0.041 0.020 0.085 0.056 0.657 0.160 0.127 

Locus 1010 : 
2 alleles
6.5% missing data
   2   (0.735) 0.910 0.615 0.786 0.833 0.569 0.731 0.766 
   4   (0.265) 0.090 0.385 0.214 0.167 0.431 0.269 0.234 

Locus 1011 : 
2 alleles
12.3% missing data
   4   (0.874) 0.972 0.076 0.948 0.965 0.955 0.826 0.955 
   2   (0.126) 0.028 0.924 0.052 0.035 0.045 0.174 0.045 

Locus 1012 : 
2 alleles
19.6% missing data
   2   (0.869) 0.964 0.838 0.904 0.957 0.906 0.879 0.880 
   4   (0.131) 0.036 0.162 0.096 0.043 0.094 0.121 0.120 

Locus 1013 : 
2 alleles
10.9% missing data
   2   (0.704) 0.890 0.773 0.690 0.883 0.951 0.741 0.536 
   4   (0.296) 0.110 0.227 0.310 0.117 0.049 0.259 0.464 

Locus 1014 : 
2 alleles
2.9% missing data
   3   (0.911) 0.961 0.961 0.977 0.890 0.554 0.873 0.981 
   2   (0.089) 0.039 0.039 0.023 0.110 0.446 0.127 0.019 

Locus 1015 : 
2 alleles
11.6% missing data
   4   (0.904) 0.970 0.976 0.954 0.960 0.985 0.867 0.955 
   2   (0.096) 0.030 0.024 0.046 0.040 0.015 0.133 0.045 

Locus 1016 : 
2 alleles
10.1% missing data
   2   (0.872) 0.904 0.984 0.872 0.984 0.977 0.901 0.888 
   4   (0.128) 0.096 0.016 0.128 0.016 0.023 0.099 0.112 

Locus 1017 : 
2 alleles
3.6% missing data
   3   (0.785) 0.946 0.887 0.853 0.463 0.843 0.745 0.867 
   2   (0.215) 0.054 0.113 0.147 0.537 0.157 0.255 0.133 

Locus 1018 : 
2 alleles
4.3% missing data
   2   (0.479) 0.533 0.587 0.451 0.756 0.386 0.503 0.402 
   4   (0.521) 0.467 0.413 0.549 0.244 0.614 0.497 0.598 

Locus 1019 : 
2 alleles
12.3% missing data
   2   (0.854) 0.618 0.908 0.902 0.938 0.969 0.833 0.928 
   1   (0.146) 0.382 0.092 0.098 0.062 0.031 0.167 0.072 

Locus 1020 : 
2 alleles
15.9% missing data
   2   (0.751) 0.782 0.288 0.676 0.883 0.962 0.850 0.702 
   4   (0.249) 0.218 0.712 0.324 0.117 0.038 0.150 0.298 

Locus 1021 : 
2 alleles
2.2% missing data
   4   (0.910) 0.987 0.992 0.888 0.984 0.990 0.964 0.878 
   2   (0.090) 0.013 0.008 0.112 0.016 0.010 0.036 0.122 

Locus 1022 : 
2 alleles
15.2% missing data
   3   (0.913) 0.954 0.888 0.927 0.975 0.983 0.945 0.944 
   1   (0.087) 0.046 0.112 0.073 0.025 0.017 0.055 0.056 

Locus 1023 : 
2 alleles
9.4% missing data
   4   (0.668) 0.193 0.590 0.646 0.902 0.928 0.727 0.618 
   1   (0.332) 0.807 0.410 0.354 0.098 0.072 0.273 0.382 

Locus 1024 : 
2 alleles
8.0% missing data
   1   (0.908) 0.934 0.015 0.945 0.987 0.991 0.948 0.934 
   2   (0.092) 0.066 0.985 0.055 0.013 0.009 0.052 0.066 

Locus 1025 : 
2 alleles
5.1% missing data
   1   (0.903) 0.982 0.971 0.967 0.964 0.979 0.837 0.930 
   3   (0.097) 0.018 0.029 0.033 0.036 0.021 0.163 0.070 

Locus 1026 : 
2 alleles
4.3% missing data
   4   (0.896) 0.967 0.436 0.962 0.843 0.980 0.872 0.954 
   2   (0.104) 0.033 0.564 0.038 0.157 0.020 0.128 0.046 

Locus 1027 : 
2 alleles
13.8% missing data
   1   (0.746) 0.779 0.860 0.735 0.955 0.960 0.754 0.717 
   4   (0.254) 0.221 0.140 0.265 0.045 0.040 0.246 0.283 

Locus 1028 : 
2 alleles
1.4% missing data
   2   (0.888) 0.967 0.956 0.947 0.966 0.979 0.890 0.748 
   4   (0.112) 0.033 0.044 0.053 0.034 0.021 0.110 0.252 

Locus 1029 : 
2 alleles
2.2% missing data
   2   (0.487) 0.920 0.591 0.502 0.565 0.461 0.417 0.507 
   4   (0.513) 0.080 0.409 0.498 0.435 0.539 0.583 0.493 

Locus 1030 : 
2 alleles
11.6% missing data
   4   (0.907) 0.952 0.984 0.920 0.991 0.974 0.930 0.948 
   1   (0.093) 0.048 0.016 0.080 0.009 0.026 0.070 0.052 

Locus 1031 : 
2 alleles
0.7% missing data
   2   (0.903) 0.971 0.020 0.959 0.971 0.985 0.942 0.837 
   4   (0.097) 0.029 0.980 0.041 0.029 0.015 0.058 0.163 

Locus 1032 : 
2 alleles
5.8% missing data
   3   (0.786) 0.231 0.976 0.834 0.850 0.261 0.857 0.778 
   2   (0.214) 0.769 0.024 0.166 0.150 0.739 0.143 0.222 

Locus 1033 : 
2 alleles
3.6% missing data
   3   (0.932) 0.836 0.944 0.989 0.945 0.459 0.936 0.978 
   1   (0.068) 0.164 0.056 0.011 0.055 0.541 0.064 0.022 

Locus 1034 : 
2 alleles
12.3% missing data
   2   (0.877) 0.924 0.952 0.913 0.950 0.967 0.867 0.931 
   1   (0.123) 0.076 0.048 0.087 0.050 0.033 0.133 0.069 

Locus 1035 : 
2 alleles
0.7% missing data
   3   (0.891) 0.972 0.991 0.905 0.978 0.984 0.919 0.888 
   4   (0.109) 0.028 0.009 0.095 0.022 0.016 0.081 0.112 

Locus 1036 : 
2 alleles
5.1% missing data
   1   (0.870) 0.968 0.964 0.920 0.954 0.975 0.841 0.890 
   3   (0.130) 0.032 0.036 0.080 0.046 0.025 0.159 0.110 

Locus 1037 : 
2 alleles
12.3% missing data
   4   (0.839) 0.941 0.837 0.912 0.871 0.752 0.794 0.920 
   2   (0.161) 0.059 0.163 0.088 0.129 0.248 0.206 0.080 

Locus 1038 : 
2 alleles
5.8% missing data
   1   (0.666) 0.892 0.220 0.803 0.804 0.392 0.583 0.631 
   3   (0.334) 0.108 0.780 0.197 0.196 0.608 0.417 0.369 

Locus 1039 : 
2 alleles
6.5% missing data
   3   (0.809) 0.933 0.955 0.813 0.967 0.969 0.826 0.759 
   1   (0.191) 0.067 0.045 0.187 0.033 0.031 0.174 0.241 

Locus 1040 : 
2 alleles
2.9% missing data
   4   (0.862) 0.975 0.899 0.897 0.963 0.982 0.903 0.654 
   2   (0.138) 0.025 0.101 0.103 0.037 0.018 0.097 0.346 

Locus 1041 : 
2 alleles
1.4% missing data
   2   (0.895) 0.980 0.977 0.907 0.992 0.984 0.906 0.936 
   4   (0.105) 0.020 0.023 0.093 0.008 0.016 0.094 0.064 

Locus 1042 : 
2 alleles
1.4% missing data
   2   (0.873) 0.969 0.983 0.858 0.982 0.984 0.904 0.896 
   1   (0.127) 0.031 0.017 0.142 0.018 0.016 0.096 0.104 

Locus 1043 : 
2 alleles
2.2% missing data
   1   (0.904) 0.981 0.815 0.967 0.981 0.372 0.920 0.935 
   3   (0.096) 0.019 0.185 0.033 0.019 0.628 0.080 0.065 

Locus 1044 : 
2 alleles
1.4% missing data
   2   (0.594) 0.618 0.936 0.712 0.216 0.825 0.494 0.567 
   4   (0.406) 0.382 0.064 0.288 0.784 0.175 0.506 0.433 

Locus 1045 : 
2 alleles
17.4% missing data
   1   (0.887) 0.962 0.939 0.932 0.983 0.854 0.871 0.928 
   3   (0.113) 0.038 0.061 0.068 0.017 0.146 0.129 0.072 

Locus 1046 : 
2 alleles
18.1% missing data
   3   (0.881) 0.970 0.947 0.937 0.780 0.973 0.847 0.935 
   1   (0.119) 0.030 0.053 0.063 0.220 0.027 0.153 0.065 

Locus 1047 : 
2 alleles
3.6% missing data
   1   (0.280) 0.315 0.090 0.221 0.185 0.059 0.341 0.274 
   4   (0.720) 0.685 0.910 0.779 0.815 0.941 0.659 0.726 

Locus 1048 : 
2 alleles
15.2% missing data
   3   (0.873) 0.852 0.975 0.863 0.978 0.975 0.939 0.699 
   1   (0.127) 0.148 0.025 0.137 0.022 0.025 0.061 0.301 

Locus 1049 : 
2 alleles
2.2% missing data
   4   (0.924) 0.991 0.994 0.904 0.989 0.992 0.965 0.963 
   2   (0.076) 0.009 0.006 0.096 0.011 0.008 0.035 0.037 

Locus 1050 : 
2 alleles
0.0% missing data
   4   (0.903) 0.984 0.987 0.917 0.991 0.429 0.963 0.880 
   2   (0.097) 0.016 0.013 0.083 0.009 0.571 0.037 0.120 

Locus 1051 : 
2 alleles
4.3% missing data
   2   (0.917) 0.977 0.678 0.966 0.837 0.978 0.923 0.969 
   4   (0.083) 0.023 0.322 0.034 0.163 0.022 0.077 0.031 

Locus 1052 : 
2 alleles
13.8% missing data
   2   (0.399) 0.115 0.556 0.318 0.557 0.366 0.449 0.436 
   4   (0.601) 0.885 0.444 0.682 0.443 0.634 0.551 0.564 

Locus 1053 : 
2 alleles
7.2% missing data
   2   (0.811) 0.962 0.054 0.847 0.923 0.974 0.821 0.861 
   4   (0.189) 0.038 0.946 0.153 0.077 0.026 0.179 0.139 

Locus 1054 : 
2 alleles
2.2% missing data
   2   (0.906) 0.865 0.989 0.963 0.912 0.982 0.903 0.895 
   4   (0.094) 0.135 0.011 0.037 0.088 0.018 0.097 0.105 

Locus 1055 : 
2 alleles
11.6% missing data
   1   (0.923) 0.973 0.959 0.933 0.975 0.956 0.961 0.937 
   3   (0.077) 0.027 0.041 0.067 0.025 0.044 0.039 0.063 

Locus 1056 : 
2 alleles
13.0% missing data
   4   (0.912) 0.977 0.956 0.947 0.983 0.887 0.919 0.962 
   2   (0.088) 0.023 0.044 0.053 0.017 0.113 0.081 0.038 

Locus 1057 : 
2 alleles
3.6% missing data
   3   (0.919) 0.963 0.902 0.974 0.960 0.978 0.875 0.973 
   1   (0.081) 0.037 0.098 0.026 0.040 0.022 0.125 0.027 

Locus 1058 : 
2 alleles
12.3% missing data
   4   (0.285) 0.896 0.146 0.223 0.204 0.054 0.342 0.192 
   2   (0.715) 0.104 0.854 0.777 0.796 0.946 0.658 0.808 

Locus 1059 : 
2 alleles
15.2% missing data
   1   (0.735) 0.939 0.726 0.827 0.819 0.953 0.668 0.610 
   4   (0.265) 0.061 0.274 0.173 0.181 0.047 0.332 0.390 

Locus 1060 : 
2 alleles
12.3% missing data
   4   (0.908) 0.943 0.990 0.924 0.987 0.990 0.956 0.778 
   2   (0.092) 0.057 0.010 0.076 0.013 0.010 0.044 0.222 

Locus 1061 : 
2 alleles
10.9% missing data
   1   (0.101) 0.105 0.073 0.164 0.010 0.013 0.043 0.069 
   3   (0.899) 0.895 0.927 0.836 0.990 0.987 0.957 0.931 

Locus 1062 : 
2 alleles
17.4% missing data
   4   (0.754) 0.682 0.835 0.808 0.779 0.446 0.761 0.817 
   2   (0.246) 0.318 0.165 0.192 0.221 0.554 0.239 0.183 

Locus 1063 : 
2 alleles
11.6% missing data
   1   (0.916) 0.990 0.349 0.911 0.980 0.989 0.973 0.912 
   2   (0.084) 0.010 0.651 0.089 0.020 0.011 0.027 0.088 

Locus 1064 : 
2 alleles
13.8% missing data
   2   (0.877) 0.971 0.975 0.891 0.938 0.979 0.881 0.925 
   4   (0.123) 0.029 0.025 0.109 0.062 0.021 0.119 0.075 

Locus 1065 : 
2 alleles
2.2% missing data
   4   (0.830) 0.936 0.722 0.857 0.959 0.526 0.887 0.793 
   2   (0.170) 0.064 0.278 0.143 0.041 0.474 0.113 0.207 

Locus 1066 : 
2 alleles
2.9% missing data
   3   (0.924) 0.991 0.992 0.902 0.991 0.987 0.977 0.874 
   1   (0.076) 0.009 0.008 0.098 0.009 0.013 0.023 0.126 

Locus 1067 : 
2 alleles
10.1% missing data
   2   (0.945) 0.977 0.996 0.910 0.995 0.996 0.988 0.926 
   4   (0.055) 0.023 0.004 0.090 0.005 0.004 0.012 0.074 

Locus 1068 : 
2 alleles
4.3% missing data
   3   (0.913) 0.988 0.918 0.969 0.978 0.984 0.885 0.932 
   2   (0.087) 0.012 0.082 0.031 0.022 0.016 0.115 0.068 

Locus 1069 : 
2 alleles
5.1% missing data
   4   (0.724) 0.175 0.253 0.970 0.070 0.104 0.283 0.958 
   1   (0.276) 0.825 0.747 0.030 0.930 0.896 0.717 0.042 

Locus 1070 : 
2 alleles
13.0% missing data
   3   (0.902) 0.969 0.939 0.962 0.956 0.981 0.863 0.920 
   4   (0.098) 0.031 0.061 0.038 0.044 0.019 0.137 0.080 

Locus 1071 : 
2 alleles
9.4% missing data
   2   (0.674) 0.923 0.911 0.680 0.805 0.918 0.620 0.689 
   4   (0.326) 0.077 0.089 0.320 0.195 0.082 0.380 0.311 

Locus 1072 : 
2 alleles
1.4% missing data
   2   (0.873) 0.947 0.845 0.830 0.986 0.984 0.941 0.808 
   3   (0.127) 0.053 0.155 0.170 0.014 0.016 0.059 0.192 

Locus 1073 : 
2 alleles
3.6% missing data
   2   (0.911) 0.954 0.993 0.844 0.995 0.992 0.974 0.860 
   1   (0.089) 0.046 0.007 0.156 0.005 0.008 0.026 0.140 

Locus 1074 : 
2 alleles
4.3% missing data
   2   (0.099) 0.086 0.019 0.052 0.014 0.031 0.127 0.049 
   4   (0.901) 0.914 0.981 0.948 0.986 0.969 0.873 0.951 

Locus 1075 : 
2 alleles
20.3% missing data
   3   (0.893) 0.967 0.991 0.889 0.979 0.496 0.943 0.954 
   2   (0.107) 0.033 0.009 0.111 0.021 0.504 0.057 0.046 

Locus 1076 : 
2 alleles
2.9% missing data
   2   (0.842) 0.966 0.923 0.861 0.963 0.969 0.828 0.888 
   4   (0.158) 0.034 0.077 0.139 0.037 0.031 0.172 0.112 

Locus 1077 : 
2 alleles
4.3% missing data
   1   (0.871) 0.979 0.969 0.904 0.976 0.974 0.861 0.889 
   3   (0.129) 0.021 0.031 0.096 0.024 0.026 0.139 0.111 

Locus 1078 : 
2 alleles
5.1% missing data
   3   (0.905) 0.981 0.960 0.958 0.974 0.980 0.873 0.945 
   1   (0.095) 0.019 0.040 0.042 0.026 0.020 0.127 0.055 

Locus 1079 : 
2 alleles
14.5% missing data
   2   (0.672) 0.728 0.510 0.699 0.922 0.889 0.635 0.674 
   1   (0.328) 0.272 0.490 0.301 0.078 0.111 0.365 0.326 

Locus 1080 : 
2 alleles
15.2% missing data
   3   (0.740) 0.757 0.944 0.825 0.446 0.141 0.710 0.859 
   1   (0.260) 0.243 0.056 0.175 0.554 0.859 0.290 0.141 

Locus 1081 : 
2 alleles
12.3% missing data
   4   (0.910) 0.972 0.963 0.960 0.977 0.902 0.882 0.963 
   2   (0.090) 0.028 0.037 0.040 0.023 0.098 0.118 0.037 

Locus 1082 : 
2 alleles
3.6% missing data
   4   (0.903) 0.877 0.977 0.903 0.970 0.984 0.935 0.949 
   1   (0.097) 0.123 0.023 0.097 0.030 0.016 0.065 0.051 

Locus 1083 : 
2 alleles
4.3% missing data
   3   (0.868) 0.967 0.969 0.867 0.959 0.898 0.909 0.844 
   4   (0.132) 0.033 0.031 0.133 0.041 0.102 0.091 0.156 

Locus 1084 : 
2 alleles
5.1% missing data
   4   (0.864) 0.966 0.976 0.948 0.919 0.712 0.858 0.776 
   2   (0.136) 0.034 0.024 0.052 0.081 0.288 0.142 0.224 

Locus 1085 : 
2 alleles
1.4% missing data
   4   (0.909) 0.981 0.987 0.889 0.991 0.988 0.953 0.928 
   1   (0.091) 0.019 0.013 0.111 0.009 0.012 0.047 0.072 

Locus 1086 : 
2 alleles
13.8% missing data
   3   (0.074) 0.030 0.008 0.130 0.007 0.006 0.016 0.172 
   4   (0.926) 0.970 0.992 0.870 0.993 0.994 0.984 0.828 

Locus 1087 : 
2 alleles
12.3% missing data
   2   (0.138) 0.030 0.028 0.121 0.057 0.464 0.083 0.152 
   4   (0.862) 0.970 0.972 0.879 0.943 0.536 0.917 0.848 

Locus 1088 : 
2 alleles
5.8% missing data
   1   (0.889) 0.970 0.909 0.941 0.953 0.981 0.860 0.932 
   4   (0.111) 0.030 0.091 0.059 0.047 0.019 0.140 0.068 

Locus 1089 : 
2 alleles
17.4% missing data
   1   (0.678) 0.483 0.935 0.727 0.459 0.875 0.612 0.803 
   4   (0.322) 0.517 0.065 0.273 0.541 0.125 0.388 0.197 

Locus 1090 : 
2 alleles
8.7% missing data
   3   (0.883) 0.968 0.978 0.906 0.983 0.982 0.882 0.921 
   1   (0.117) 0.032 0.022 0.094 0.017 0.018 0.118 0.079 

Locus 1091 : 
2 alleles
17.4% missing data
   1   (0.866) 0.841 0.960 0.884 0.983 0.953 0.882 0.889 
   3   (0.134) 0.159 0.040 0.116 0.017 0.047 0.118 0.111 

Locus 1092 : 
2 alleles
19.6% missing data
   3   (0.884) 0.970 0.959 0.938 0.986 0.362 0.933 0.739 
   1   (0.116) 0.030 0.041 0.062 0.014 0.638 0.067 0.261 

Locus 1093 : 
2 alleles
13.8% missing data
   3   (0.842) 0.949 0.839 0.918 0.965 0.946 0.748 0.882 
   1   (0.158) 0.051 0.161 0.082 0.035 0.054 0.252 0.118 

Locus 1094 : 
2 alleles
8.7% missing data
   3   (0.945) 0.993 0.996 0.903 0.998 0.996 0.989 0.915 
   1   (0.055) 0.007 0.004 0.097 0.002 0.004 0.011 0.085 

Locus 1095 : 
2 alleles
3.6% missing data
   2   (0.778) 0.758 0.827 0.811 0.903 0.966 0.794 0.659 
   4   (0.222) 0.242 0.173 0.189 0.097 0.034 0.206 0.341 

Locus 1096 : 
2 alleles
13.8% missing data
   2   (0.764) 0.690 0.542 0.792 0.841 0.568 0.795 0.840 
   4   (0.236) 0.310 0.458 0.208 0.159 0.432 0.205 0.160 

Locus 1097 : 
2 alleles
3.6% missing data
   3   (0.757) 0.792 0.494 0.841 0.849 0.506 0.766 0.711 
   2   (0.243) 0.208 0.506 0.159 0.151 0.494 0.234 0.289 

Locus 1098 : 
2 alleles
3.6% missing data
   4   (0.892) 0.974 0.960 0.950 0.948 0.983 0.841 0.937 
   2   (0.108) 0.026 0.040 0.050 0.052 0.017 0.159 0.063 

Locus 1099 : 
2 alleles
13.0% missing data
   2   (0.912) 0.988 0.931 0.934 0.976 0.987 0.929 0.948 
   4   (0.088) 0.012 0.069 0.066 0.024 0.013 0.071 0.052 

Locus 1100 : 
2 alleles
7.2% missing data
   3   (0.905) 0.984 0.904 0.928 0.942 0.964 0.935 0.928 
   1   (0.095) 0.016 0.096 0.072 0.058 0.036 0.065 0.072 

Locus 1101 : 
2 alleles
10.1% missing data
   3   (0.940) 0.976 0.996 0.884 0.997 0.995 0.987 0.932 
   1   (0.060) 0.024 0.004 0.116 0.003 0.005 0.013 0.068 

Locus 1102 : 
2 alleles
14.5% missing data
   2   (0.083) 0.020 0.031 0.102 0.021 0.017 0.046 0.030 
   3   (0.917) 0.980 0.969 0.898 0.979 0.983 0.954 0.970 

Locus 1103 : 
2 alleles
4.3% missing data
   2   (0.881) 0.979 0.966 0.868 0.971 0.968 0.918 0.906 
   4   (0.119) 0.021 0.034 0.132 0.029 0.032 0.082 0.094 

Locus 1104 : 
2 alleles
14.5% missing data
   2   (0.864) 0.889 0.887 0.892 0.513 0.863 0.928 0.871 
   1   (0.136) 0.111 0.113 0.108 0.487 0.137 0.072 0.129 

Locus 1105 : 
2 alleles
11.6% missing data
   4   (0.915) 0.893 0.853 0.980 0.462 0.984 0.882 0.977 
   2   (0.085) 0.107 0.147 0.020 0.538 0.016 0.118 0.023 

Locus 1106 : 
2 alleles
18.8% missing data
   2   (0.811) 0.878 0.977 0.784 0.969 0.893 0.839 0.809 
   4   (0.189) 0.122 0.023 0.216 0.031 0.107 0.161 0.191 

Locus 1107 : 
2 alleles
12.3% missing data
   4   (0.947) 0.981 0.978 0.994 0.819 0.986 0.847 0.992 
   2   (0.053) 0.019 0.022 0.006 0.181 0.014 0.153 0.008 

Locus 1108 : 
2 alleles
3.6% missing data
   1   (0.108) 0.015 0.008 0.176 0.007 0.605 0.029 0.106 
   4   (0.892) 0.985 0.992 0.824 0.993 0.395 0.971 0.894 

Locus 1109 : 
2 alleles
2.9% missing data
   3   (0.914) 0.982 0.980 0.963 0.973 0.982 0.890 0.956 
   2   (0.086) 0.018 0.020 0.037 0.027 0.018 0.110 0.044 

Locus 1110 : 
2 alleles
5.8% missing data
   3   (0.835) 0.872 0.850 0.917 0.941 0.977 0.746 0.860 
   4   (0.165) 0.128 0.150 0.083 0.059 0.023 0.254 0.140 

Locus 1111 : 
2 alleles
7.2% missing data
   2   (0.120) 0.025 0.012 0.109 0.027 0.721 0.067 0.084 
   4   (0.880) 0.975 0.988 0.891 0.973 0.279 0.933 0.916 

Locus 1112 : 
2 alleles
2.9% missing data
   2   (0.897) 0.754 0.528 0.966 0.881 0.981 0.862 0.967 
   4   (0.103) 0.246 0.472 0.034 0.119 0.019 0.138 0.033 

Locus 1113 : 
2 alleles
2.9% missing data
   3   (0.899) 0.980 0.980 0.864 0.972 0.988 0.950 0.915 
   1   (0.101) 0.020 0.020 0.136 0.028 0.012 0.050 0.085 

Locus 1114 : 
2 alleles
4.3% missing data
   2   (0.854) 0.921 0.972 0.894 0.959 0.966 0.849 0.843 
   4   (0.146) 0.079 0.028 0.106 0.041 0.034 0.151 0.157 

Locus 1115 : 
2 alleles
10.9% missing data
   4   (0.875) 0.976 0.898 0.914 0.946 0.871 0.889 0.887 
   2   (0.125) 0.024 0.102 0.086 0.054 0.129 0.111 0.113 

Locus 1116 : 
2 alleles
12.3% missing data
   1   (0.866) 0.915 0.986 0.940 0.896 0.718 0.848 0.897 
   2   (0.134) 0.085 0.014 0.060 0.104 0.282 0.152 0.103 

Locus 1117 : 
2 alleles
13.0% missing data
   4   (0.923) 0.890 0.983 0.987 0.864 0.467 0.892 0.979 
   1   (0.077) 0.110 0.017 0.013 0.136 0.533 0.108 0.021 

Locus 1118 : 
2 alleles
13.0% missing data
   2   (0.284) 0.092 0.450 0.235 0.186 0.058 0.333 0.301 
   4   (0.716) 0.908 0.550 0.765 0.814 0.942 0.667 0.699 

Locus 1119 : 
2 alleles
6.5% missing data
   4   (0.847) 0.940 0.900 0.868 0.963 0.974 0.856 0.847 
   2   (0.153) 0.060 0.100 0.132 0.037 0.026 0.144 0.153 

Locus 1120 : 
2 alleles
3.6% missing data
   2   (0.941) 0.993 0.996 0.858 0.998 0.996 0.989 0.939 
   1   (0.059) 0.007 0.004 0.142 0.002 0.004 0.011 0.061 

Locus 1121 : 
2 alleles
8.7% missing data
   1   (0.842) 0.965 0.887 0.812 0.932 0.977 0.893 0.804 
   2   (0.158) 0.035 0.113 0.188 0.068 0.023 0.107 0.196 

Locus 1122 : 
2 alleles
11.6% missing data
   1   (0.763) 0.786 0.502 0.810 0.849 0.919 0.750 0.791 
   3   (0.237) 0.214 0.498 0.190 0.151 0.081 0.250 0.209 

Locus 1123 : 
2 alleles
4.3% missing data
   3   (0.859) 0.978 0.498 0.851 0.778 0.979 0.908 0.911 
   4   (0.141) 0.022 0.502 0.149 0.222 0.021 0.092 0.089 

Locus 1124 : 
2 alleles
16.7% missing data
   2   (0.864) 0.969 0.871 0.948 0.927 0.973 0.732 0.928 
   4   (0.136) 0.031 0.129 0.052 0.073 0.027 0.268 0.072 

Locus 1125 : 
2 alleles
5.8% missing data
   2   (0.903) 0.964 0.685 0.974 0.834 0.581 0.892 0.962 
   1   (0.097) 0.036 0.315 0.026 0.166 0.419 0.108 0.038 

Locus 1126 : 
2 alleles
9.4% missing data
   4   (0.920) 0.990 0.456 0.914 0.958 0.989 0.973 0.932 
   3   (0.080) 0.010 0.544 0.086 0.042 0.011 0.027 0.068 

Locus 1127 : 
2 alleles
3.6% missing data
   4   (0.828) 0.861 0.963 0.850 0.954 0.963 0.839 0.802 
   2   (0.172) 0.139 0.037 0.150 0.046 0.037 0.161 0.198 

Locus 1128 : 
2 alleles
5.1% missing data
   1   (0.290) 0.270 0.218 0.359 0.066 0.846 0.192 0.267 
   3   (0.710) 0.730 0.782 0.641 0.934 0.154 0.808 0.733 

Locus 1129 : 
2 alleles
15.2% missing data
   1   (0.719) 0.907 0.942 0.696 0.813 0.890 0.705 0.764 
   4   (0.281) 0.093 0.058 0.304 0.187 0.110 0.295 0.236 

Locus 1130 : 
2 alleles
5.8% missing data
   2   (0.882) 0.979 0.948 0.900 0.977 0.959 0.894 0.916 
   4   (0.118) 0.021 0.052 0.100 0.023 0.041 0.106 0.084 

Locus 1131 : 
2 alleles
2.9% missing data
   4   (0.213) 0.038 0.021 0.474 0.055 0.047 0.088 0.224 
   2   (0.787) 0.962 0.979 0.526 0.945 0.953 0.912 0.776 

Locus 1132 : 
2 alleles
2.9% missing data
   3   (0.942) 0.987 0.990 0.994 0.943 0.557 0.895 0.991 
   1   (0.058) 0.013 0.010 0.006 0.057 0.443 0.105 0.009 

Locus 1133 : 
2 alleles
2.9% missing data
   4   (0.912) 0.960 0.962 0.959 0.980 0.978 0.882 0.969 
   1   (0.088) 0.040 0.038 0.041 0.020 0.022 0.118 0.031 

Locus 1134 : 
2 alleles
13.8% missing data
   3   (0.793) 0.846 0.959 0.744 0.921 0.942 0.847 0.766 
   1   (0.207) 0.154 0.041 0.256 0.079 0.058 0.153 0.234 

Locus 1135 : 
2 alleles
3.6% missing data
   3   (0.805) 0.699 0.920 0.918 0.869 0.430 0.738 0.835 
   2   (0.195) 0.301 0.080 0.082 0.131 0.570 0.262 0.165 

Locus 1136 : 
2 alleles
2.9% missing data
   1   (0.921) 0.983 0.903 0.952 0.952 0.991 0.958 0.861 
   4   (0.079) 0.017 0.097 0.048 0.048 0.009 0.042 0.139 

Locus 1137 : 
2 alleles
10.9% missing data
   3   (0.893) 0.903 0.978 0.944 0.904 0.978 0.886 0.907 
   1   (0.107) 0.097 0.022 0.056 0.096 0.022 0.114 0.093 

Locus 1138 : 
2 alleles
5.8% missing data
   2   (0.721) 0.773 0.941 0.737 0.852 0.904 0.688 0.754 
   4   (0.279) 0.227 0.059 0.263 0.148 0.096 0.312 0.246 

Locus 1139 : 
2 alleles
10.1% missing data
   2   (0.903) 0.892 0.973 0.863 0.989 0.988 0.958 0.910 
   4   (0.097) 0.108 0.027 0.137 0.011 0.012 0.042 0.090 

Locus 1140 : 
2 alleles
6.5% missing data
   2   (0.461) 0.838 0.868 0.608 0.170 0.562 0.297 0.447 
   4   (0.539) 0.162 0.132 0.392 0.830 0.438 0.703 0.553 

Locus 1141 : 
2 alleles
2.9% missing data
   4   (0.846) 0.932 0.955 0.953 0.866 0.799 0.689 0.930 
   3   (0.154) 0.068 0.045 0.047 0.134 0.201 0.311 0.070 

Locus 1142 : 
2 alleles
12.3% missing data
   4   (0.804) 0.960 0.913 0.732 0.965 0.815 0.865 0.818 
   2   (0.196) 0.040 0.087 0.268 0.035 0.185 0.135 0.182 

Locus 1143 : 
2 alleles
4.3% missing data
   1   (0.866) 0.959 0.958 0.838 0.986 0.978 0.913 0.860 
   3   (0.134) 0.041 0.042 0.162 0.014 0.022 0.087 0.140 

Locus 1144 : 
2 alleles
8.0% missing data
   2   (0.915) 0.989 0.993 0.932 0.988 0.399 0.970 0.921 
   4   (0.085) 0.011 0.007 0.068 0.012 0.601 0.030 0.079 

Locus 1145 : 
2 alleles
5.1% missing data
   1   (0.173) 0.056 0.049 0.133 0.028 0.065 0.179 0.238 
   3   (0.827) 0.944 0.951 0.867 0.972 0.935 0.821 0.762 

Locus 1146 : 
2 alleles
10.9% missing data
   1   (0.908) 0.797 0.951 0.977 0.570 0.674 0.906 0.971 
   3   (0.092) 0.203 0.049 0.023 0.430 0.326 0.094 0.029 

Locus 1147 : 
2 alleles
2.9% missing data
   1   (0.909) 0.980 0.986 0.896 0.992 0.989 0.952 0.922 
   3   (0.091) 0.020 0.014 0.104 0.008 0.011 0.048 0.078 

Locus 1148 : 
2 alleles
3.6% missing data
   1   (0.903) 0.985 0.946 0.903 0.979 0.988 0.952 0.840 
   3   (0.097) 0.015 0.054 0.097 0.021 0.012 0.048 0.160 

Locus 1149 : 
2 alleles
15.2% missing data
   2   (0.478) 0.539 0.238 0.606 0.432 0.088 0.429 0.424 
   4   (0.522) 0.461 0.762 0.394 0.568 0.912 0.571 0.576 

Locus 1150 : 
2 alleles
4.3% missing data
   2   (0.924) 0.988 0.993 0.914 0.993 0.991 0.965 0.941 
   3   (0.076) 0.012 0.007 0.086 0.007 0.009 0.035 0.059 

Locus 1151 : 
2 alleles
15.2% missing data
   4   (0.953) 0.994 0.988 0.935 0.998 0.977 0.989 0.962 
   2   (0.047) 0.006 0.012 0.065 0.002 0.023 0.011 0.038 

Locus 1152 : 
2 alleles
13.0% missing data
   4   (0.905) 0.962 0.964 0.927 0.989 0.987 0.954 0.714 
   3   (0.095) 0.038 0.036 0.073 0.011 0.013 0.046 0.286 

Locus 1153 : 
2 alleles
13.8% missing data
   3   (0.896) 0.975 0.784 0.900 0.983 0.915 0.922 0.956 
   4   (0.104) 0.025 0.216 0.100 0.017 0.085 0.078 0.044 

Locus 1154 : 
2 alleles
6.5% missing data
   1   (0.925) 0.991 0.994 0.958 0.993 0.979 0.965 0.765 
   3   (0.075) 0.009 0.006 0.042 0.007 0.021 0.035 0.235 

Locus 1155 : 
2 alleles
13.8% missing data
   3   (0.813) 0.860 0.970 0.800 0.950 0.331 0.868 0.863 
   1   (0.187) 0.140 0.030 0.200 0.050 0.669 0.132 0.137 

Locus 1156 : 
2 alleles
10.9% missing data
   3   (0.817) 0.739 0.949 0.913 0.927 0.963 0.708 0.839 
   1   (0.183) 0.261 0.051 0.087 0.073 0.037 0.292 0.161 

Locus 1157 : 
2 alleles
6.5% missing data
   1   (0.842) 0.970 0.967 0.782 0.899 0.895 0.904 0.856 
   3   (0.158) 0.030 0.033 0.218 0.101 0.105 0.096 0.144 

Locus 1158 : 
2 alleles
1.4% missing data
   1   (0.779) 0.946 0.959 0.721 0.927 0.960 0.820 0.777 
   2   (0.221) 0.054 0.041 0.279 0.073 0.040 0.180 0.223 

Locus 1159 : 
2 alleles
5.1% missing data
   1   (0.767) 0.686 0.906 0.780 0.951 0.959 0.731 0.836 
   3   (0.233) 0.314 0.094 0.220 0.049 0.041 0.269 0.164 

Locus 1160 : 
2 alleles
7.2% missing data
   4   (0.851) 0.968 0.862 0.882 0.975 0.967 0.856 0.846 
   2   (0.149) 0.032 0.138 0.118 0.025 0.033 0.144 0.154 

Locus 1161 : 
2 alleles
21.0% missing data
   1   (0.668) 0.624 0.693 0.657 0.283 0.941 0.676 0.768 
   3   (0.332) 0.376 0.307 0.343 0.717 0.059 0.324 0.232 

Locus 1162 : 
2 alleles
3.6% missing data
   2   (0.158) 0.160 0.115 0.157 0.038 0.027 0.127 0.155 
   3   (0.842) 0.840 0.885 0.843 0.962 0.973 0.873 0.845 

Locus 1163 : 
2 alleles
17.4% missing data
   2   (0.925) 0.961 0.994 0.922 0.994 0.983 0.971 0.882 
   4   (0.075) 0.039 0.006 0.078 0.006 0.017 0.029 0.118 

Locus 1164 : 
2 alleles
5.8% missing data
   2   (0.561) 0.923 0.108 0.487 0.175 0.594 0.647 0.616 
   4   (0.439) 0.077 0.892 0.513 0.825 0.406 0.353 0.384 

Locus 1165 : 
2 alleles
5.1% missing data
   3   (0.759) 0.129 0.966 0.811 0.833 0.958 0.765 0.764 
   1   (0.241) 0.871 0.034 0.189 0.167 0.042 0.235 0.236 

Locus 1166 : 
2 alleles
5.8% missing data
   1   (0.840) 0.961 0.971 0.837 0.571 0.951 0.905 0.805 
   3   (0.160) 0.039 0.029 0.163 0.429 0.049 0.095 0.195 

Locus 1167 : 
2 alleles
3.6% missing data
   3   (0.894) 0.958 0.672 0.945 0.930 0.979 0.891 0.933 
   1   (0.106) 0.042 0.328 0.055 0.070 0.021 0.109 0.067 

Locus 1168 : 
2 alleles
9.4% missing data
   1   (0.892) 0.981 0.992 0.905 0.987 0.458 0.950 0.887 
   3   (0.108) 0.019 0.008 0.095 0.013 0.542 0.050 0.113 

Locus 1169 : 
2 alleles
12.3% missing data
   1   (0.904) 0.860 0.980 0.950 0.971 0.980 0.907 0.910 
   3   (0.096) 0.140 0.020 0.050 0.029 0.020 0.093 0.090 

Locus 1170 : 
2 alleles
5.8% missing data
   1   (0.892) 0.971 0.986 0.933 0.529 0.981 0.914 0.933 
   4   (0.108) 0.029 0.014 0.067 0.471 0.019 0.086 0.067 

Locus 1171 : 
2 alleles
5.8% missing data
   3   (0.389) 0.369 0.087 0.320 0.210 0.893 0.399 0.440 
   4   (0.611) 0.631 0.913 0.680 0.790 0.107 0.601 0.560 

Locus 1172 : 
2 alleles
13.8% missing data
   2   (0.925) 0.970 0.785 0.971 0.987 0.915 0.905 0.982 
   3   (0.075) 0.030 0.215 0.029 0.013 0.085 0.095 0.018 

Locus 1173 : 
2 alleles
3.6% missing data
   1   (0.625) 0.893 0.889 0.618 0.943 0.353 0.647 0.505 
   2   (0.375) 0.107 0.111 0.382 0.057 0.647 0.353 0.495 

Locus 1174 : 
2 alleles
13.0% missing data
   3   (0.862) 0.972 0.970 0.762 0.976 0.983 0.934 0.850 
   1   (0.138) 0.028 0.030 0.238 0.024 0.017 0.066 0.150 

Locus 1175 : 
2 alleles
2.2% missing data
   1   (0.851) 0.788 0.925 0.927 0.816 0.970 0.775 0.927 
   3   (0.149) 0.212 0.075 0.073 0.184 0.030 0.225 0.073 

Locus 1176 : 
2 alleles
7.2% missing data
   1   (0.876) 0.963 0.887 0.906 0.952 0.980 0.873 0.921 
   3   (0.124) 0.037 0.113 0.094 0.048 0.020 0.127 0.079 

Locus 1177 : 
2 alleles
13.0% missing data
   3   (0.920) 0.933 0.947 0.952 0.983 0.977 0.946 0.916 
   1   (0.080) 0.067 0.053 0.048 0.017 0.023 0.054 0.084 

Locus 1178 : 
2 alleles
2.9% missing data
   3   (0.870) 0.978 0.983 0.875 0.952 0.948 0.887 0.911 
   1   (0.130) 0.022 0.017 0.125 0.048 0.052 0.113 0.089 

Locus 1179 : 
2 alleles
10.9% missing data
   2   (0.827) 0.950 0.955 0.829 0.946 0.964 0.858 0.778 
   4   (0.173) 0.050 0.045 0.171 0.054 0.036 0.142 0.222 

Locus 1180 : 
2 alleles
7.2% missing data
   1   (0.175) 0.055 0.048 0.124 0.036 0.029 0.234 0.147 
   3   (0.825) 0.945 0.952 0.876 0.964 0.971 0.766 0.853 

Locus 1181 : 
2 alleles
11.6% missing data
   3   (0.920) 0.929 0.993 0.863 0.994 0.983 0.972 0.950 
   1   (0.080) 0.071 0.007 0.137 0.006 0.017 0.028 0.050 

Locus 1182 : 
2 alleles
11.6% missing data
   2   (0.891) 0.915 0.973 0.920 0.984 0.984 0.888 0.936 
   4   (0.109) 0.085 0.027 0.080 0.016 0.016 0.112 0.064 

Locus 1183 : 
2 alleles
2.9% missing data
   4   (0.910) 0.987 0.977 0.896 0.994 0.991 0.950 0.931 
   3   (0.090) 0.013 0.023 0.104 0.006 0.009 0.050 0.069 

Locus 1184 : 
2 alleles
10.9% missing data
   4   (0.729) 0.895 0.795 0.758 0.939 0.767 0.707 0.703 
   2   (0.271) 0.105 0.205 0.242 0.061 0.233 0.293 0.297 

Locus 1185 : 
2 alleles
13.8% missing data
   4   (0.911) 0.949 0.989 0.932 0.984 0.987 0.954 0.819 
   2   (0.089) 0.051 0.011 0.068 0.016 0.013 0.046 0.181 

Locus 1186 : 
2 alleles
0.7% missing data
   4   (0.839) 0.748 0.962 0.894 0.950 0.964 0.796 0.898 
   2   (0.161) 0.252 0.038 0.106 0.050 0.036 0.204 0.102 

Locus 1187 : 
2 alleles
12.3% missing data
   3   (0.883) 0.968 0.881 0.931 0.955 0.977 0.837 0.951 
   1   (0.117) 0.032 0.119 0.069 0.045 0.023 0.163 0.049 

Locus 1188 : 
2 alleles
11.6% missing data
   2   (0.861) 0.863 0.985 0.773 0.979 0.911 0.926 0.909 
   3   (0.139) 0.137 0.015 0.227 0.021 0.089 0.074 0.091 

Locus 1189 : 
2 alleles
5.1% missing data
   2   (0.811) 0.963 0.708 0.826 0.875 0.148 0.888 0.810 
   1   (0.189) 0.037 0.292 0.174 0.125 0.852 0.112 0.190 

Locus 1190 : 
2 alleles
13.8% missing data
   2   (0.569) 0.508 0.167 0.639 0.426 0.240 0.583 0.586 
   4   (0.431) 0.492 0.833 0.361 0.574 0.760 0.417 0.414 

Locus 1191 : 
2 alleles
5.8% missing data
   3   (0.898) 0.984 0.985 0.947 0.959 0.979 0.909 0.834 
   4   (0.102) 0.016 0.015 0.053 0.041 0.021 0.091 0.166 

Locus 1192 : 
2 alleles
3.6% missing data
   2   (0.920) 0.965 0.974 0.979 0.949 0.976 0.838 0.979 
   4   (0.080) 0.035 0.026 0.021 0.051 0.024 0.162 0.021 

Locus 1193 : 
2 alleles
2.9% missing data
   3   (0.882) 0.972 0.964 0.921 0.960 0.966 0.898 0.811 
   1   (0.118) 0.028 0.036 0.079 0.040 0.034 0.102 0.189 

Locus 1194 : 
2 alleles
2.9% missing data
   2   (0.112) 0.023 0.217 0.029 0.253 0.195 0.172 0.056 
   4   (0.888) 0.977 0.783 0.971 0.747 0.805 0.828 0.944 

Locus 1195 : 
2 alleles
14.5% missing data
   2   (0.872) 0.890 0.942 0.903 0.928 0.967 0.865 0.922 
   4   (0.128) 0.110 0.058 0.097 0.072 0.033 0.135 0.078 

Locus 1196 : 
2 alleles
13.0% missing data
   4   (0.578) 0.864 0.195 0.603 0.468 0.201 0.635 0.533 
   2   (0.422) 0.136 0.805 0.397 0.532 0.799 0.365 0.467 

Locus 1197 : 
2 alleles
3.6% missing data
   2   (0.897) 0.981 0.981 0.919 0.986 0.466 0.955 0.862 
   4   (0.103) 0.019 0.019 0.081 0.014 0.534 0.045 0.138 

Locus 1198 : 
2 alleles
4.3% missing data
   3   (0.948) 0.994 0.997 0.891 0.998 0.996 0.990 0.959 
   4   (0.052) 0.006 0.003 0.109 0.002 0.004 0.010 0.041 

Locus 1199 : 
2 alleles
5.8% missing data
   3   (0.786) 0.917 0.959 0.803 0.952 0.907 0.749 0.845 
   1   (0.214) 0.083 0.041 0.197 0.048 0.093 0.251 0.155 

Locus 1200 : 
2 alleles
5.1% missing data
   3   (0.516) 0.154 0.491 0.654 0.589 0.486 0.423 0.494 
   1   (0.484) 0.846 0.509 0.346 0.411 0.514 0.577 0.506 

Locus 1201 : 
2 alleles
2.9% missing data
   1   (0.809) 0.140 0.456 0.813 0.896 0.967 0.884 0.827 
   2   (0.191) 0.860 0.544 0.187 0.104 0.033 0.116 0.173 

Locus 1202 : 
2 alleles
5.8% missing data
   4   (0.566) 0.875 0.395 0.494 0.690 0.396 0.627 0.590 
   2   (0.434) 0.125 0.605 0.506 0.310 0.604 0.373 0.410 

Locus 1203 : 
2 alleles
3.6% missing data
   2   (0.915) 0.900 0.989 0.968 0.903 0.975 0.891 0.965 
   4   (0.085) 0.100 0.011 0.032 0.097 0.025 0.109 0.035 

Locus 1204 : 
2 alleles
0.7% missing data
   1   (0.831) 0.968 0.375 0.839 0.893 0.975 0.870 0.837 
   3   (0.169) 0.032 0.625 0.161 0.107 0.025 0.130 0.163 

Locus 1205 : 
2 alleles
1.4% missing data
   3   (0.894) 0.977 0.609 0.937 0.969 0.971 0.901 0.938 
   1   (0.106) 0.023 0.391 0.063 0.031 0.029 0.099 0.062 

Locus 1206 : 
2 alleles
2.9% missing data
   3   (0.949) 0.975 0.973 0.994 0.952 0.990 0.838 0.992 
   1   (0.051) 0.025 0.027 0.006 0.048 0.010 0.162 0.008 

Locus 1207 : 
2 alleles
5.8% missing data
   2   (0.822) 0.942 0.922 0.872 0.932 0.900 0.765 0.893 
   4   (0.178) 0.058 0.078 0.128 0.068 0.100 0.235 0.107 

Locus 1208 : 
2 alleles
3.6% missing data
   1   (0.846) 0.839 0.977 0.915 0.853 0.952 0.813 0.850 
   3   (0.154) 0.161 0.023 0.085 0.147 0.048 0.187 0.150 

Locus 1209 : 
2 alleles
10.1% missing data
   1   (0.897) 0.987 0.990 0.878 0.974 0.986 0.941 0.911 
   4   (0.103) 0.013 0.010 0.122 0.026 0.014 0.059 0.089 

Locus 1210 : 
2 alleles
3.6% missing data
   3   (0.891) 0.705 0.773 0.923 0.974 0.983 0.911 0.933 
   2   (0.109) 0.295 0.227 0.077 0.026 0.017 0.089 0.067 

Locus 1211 : 
2 alleles
4.3% missing data
   4   (0.821) 0.796 0.983 0.842 0.909 0.937 0.815 0.875 
   2   (0.179) 0.204 0.017 0.158 0.091 0.063 0.185 0.125 

Locus 1212 : 
2 alleles
12.3% missing data
   1   (0.881) 0.913 0.826 0.892 0.930 0.747 0.934 0.928 
   3   (0.119) 0.087 0.174 0.108 0.070 0.253 0.066 0.072 

Locus 1213 : 
2 alleles
0.7% missing data
   4   (0.915) 0.966 0.986 0.921 0.993 0.991 0.943 0.951 
   2   (0.085) 0.034 0.014 0.079 0.007 0.009 0.057 0.049 

Locus 1214 : 
2 alleles
5.1% missing data
   1   (0.900) 0.968 0.957 0.923 0.875 0.792 0.941 0.959 
   2   (0.100) 0.032 0.043 0.077 0.125 0.208 0.059 0.041 

Locus 1215 : 
2 alleles
5.1% missing data
   2   (0.825) 0.764 0.754 0.980 0.286 0.158 0.454 0.972 
   4   (0.175) 0.236 0.246 0.020 0.714 0.842 0.546 0.028 

Locus 1216 : 
2 alleles
4.3% missing data
   3   (0.913) 0.950 0.911 0.976 0.971 0.968 0.844 0.961 
   4   (0.087) 0.050 0.089 0.024 0.029 0.032 0.156 0.039 

Locus 1217 : 
2 alleles
5.1% missing data
   1   (0.782) 0.947 0.888 0.741 0.967 0.961 0.796 0.812 
   4   (0.218) 0.053 0.112 0.259 0.033 0.039 0.204 0.188 

Locus 1218 : 
2 alleles
5.1% missing data
   4   (0.575) 0.683 0.941 0.568 0.776 0.086 0.577 0.636 
   2   (0.425) 0.317 0.059 0.432 0.224 0.914 0.423 0.364 

Locus 1219 : 
2 alleles
2.9% missing data
   1   (0.878) 0.970 0.975 0.921 0.867 0.970 0.867 0.927 
   2   (0.122) 0.030 0.025 0.079 0.133 0.030 0.133 0.073 

Locus 1220 : 
2 alleles
13.0% missing data
   1   (0.887) 0.854 0.976 0.923 0.975 0.970 0.887 0.933 
   3   (0.113) 0.146 0.024 0.077 0.025 0.030 0.113 0.067 

Locus 1221 : 
2 alleles
4.3% missing data
   2   (0.913) 0.983 0.985 0.911 0.992 0.989 0.950 0.930 
   4   (0.087) 0.017 0.015 0.089 0.008 0.011 0.050 0.070 

Locus 1222 : 
2 alleles
13.0% missing data
   2   (0.378) 0.394 0.099 0.370 0.591 0.704 0.319 0.410 
   4   (0.622) 0.606 0.901 0.630 0.409 0.296 0.681 0.590 

Locus 1223 : 
2 alleles
1.4% missing data
   1   (0.865) 0.963 0.977 0.952 0.971 0.978 0.715 0.909 
   3   (0.135) 0.037 0.023 0.048 0.029 0.022 0.285 0.091 

Locus 1224 : 
2 alleles
2.9% missing data
   4   (0.889) 0.907 0.962 0.927 0.963 0.979 0.895 0.910 
   2   (0.111) 0.093 0.038 0.073 0.037 0.021 0.105 0.090 

Locus 1225 : 
2 alleles
12.3% missing data
   1   (0.881) 0.872 0.967 0.911 0.965 0.978 0.918 0.784 
   3   (0.119) 0.128 0.033 0.089 0.035 0.022 0.082 0.216 

Locus 1226 : 
2 alleles
3.6% missing data
   3   (0.884) 0.979 0.920 0.953 0.927 0.980 0.812 0.918 
   4   (0.116) 0.021 0.080 0.047 0.073 0.020 0.188 0.082 

Locus 1227 : 
2 alleles
14.5% missing data
   1   (0.333) 0.090 0.076 0.305 0.154 0.491 0.315 0.464 
   3   (0.667) 0.910 0.924 0.695 0.846 0.509 0.685 0.536 

Locus 1228 : 
2 alleles
10.9% missing data
   3   (0.948) 0.978 0.995 0.919 0.998 0.996 0.989 0.948 
   4   (0.052) 0.022 0.005 0.081 0.002 0.004 0.011 0.052 

Locus 1229 : 
2 alleles
3.6% missing data
   1   (0.832) 0.165 0.894 0.884 0.692 0.976 0.867 0.867 
   2   (0.168) 0.835 0.106 0.116 0.308 0.024 0.133 0.133 

Locus 1230 : 
2 alleles
11.6% missing data
   1   (0.696) 0.918 0.330 0.744 0.812 0.950 0.595 0.821 
   2   (0.304) 0.082 0.670 0.256 0.188 0.050 0.405 0.179 

Locus 1231 : 
2 alleles
3.6% missing data
   1   (0.556) 0.658 0.217 0.683 0.132 0.699 0.537 0.417 
   3   (0.444) 0.342 0.783 0.317 0.868 0.301 0.463 0.583 

Locus 1232 : 
2 alleles
13.0% missing data
   1   (0.149) 0.037 0.056 0.168 0.027 0.022 0.117 0.135 
   3   (0.851) 0.963 0.944 0.832 0.973 0.978 0.883 0.865 

Locus 1233 : 
2 alleles
3.6% missing data
   4   (0.911) 0.984 0.667 0.944 0.975 0.379 0.962 0.947 
   2   (0.089) 0.016 0.333 0.056 0.025 0.621 0.038 0.053 

Locus 1234 : 
2 alleles
4.3% missing data
   2   (0.271) 0.892 0.942 0.153 0.125 0.046 0.329 0.227 
   4   (0.729) 0.108 0.058 0.847 0.875 0.954 0.671 0.773 

Locus 1235 : 
2 alleles
10.9% missing data
   4   (0.896) 0.952 0.989 0.908 0.975 0.960 0.942 0.835 
   2   (0.104) 0.048 0.011 0.092 0.025 0.040 0.058 0.165 

Locus 1236 : 
2 alleles
11.6% missing data
   2   (0.119) 0.081 0.041 0.126 0.044 0.021 0.083 0.096 
   4   (0.881) 0.919 0.959 0.874 0.956 0.979 0.917 0.904 

Locus 1237 : 
2 alleles
13.0% missing data
   3   (0.909) 0.987 0.988 0.921 0.973 0.987 0.955 0.824 
   2   (0.091) 0.013 0.012 0.079 0.027 0.013 0.045 0.176 

Locus 1238 : 
2 alleles
4.3% missing data
   2   (0.727) 0.798 0.073 0.760 0.935 0.508 0.808 0.595 
   4   (0.273) 0.202 0.927 0.240 0.065 0.492 0.192 0.405 

Locus 1239 : 
2 alleles
2.9% missing data
   2   (0.873) 0.973 0.972 0.914 0.914 0.977 0.860 0.896 
   4   (0.127) 0.027 0.028 0.086 0.086 0.023 0.140 0.104 

Locus 1240 : 
2 alleles
2.9% missing data
   1   (0.886) 0.865 0.965 0.916 0.982 0.976 0.913 0.859 
   3   (0.114) 0.135 0.035 0.084 0.018 0.024 0.087 0.141 

Locus 1241 : 
2 alleles
5.8% missing data
   4   (0.627) 0.697 0.729 0.495 0.898 0.875 0.716 0.562 
   1   (0.373) 0.303 0.271 0.505 0.102 0.125 0.284 0.438 

Locus 1242 : 
2 alleles
5.8% missing data
   1   (0.925) 0.991 0.994 0.908 0.994 0.985 0.976 0.875 
   2   (0.075) 0.009 0.006 0.092 0.006 0.015 0.024 0.125 

Locus 1243 : 
2 alleles
3.6% missing data
   2   (0.197) 0.435 0.038 0.190 0.068 0.038 0.131 0.340 
   4   (0.803) 0.565 0.962 0.810 0.932 0.962 0.869 0.660 

Locus 1244 : 
2 alleles
2.2% missing data
   3   (0.872) 0.974 0.985 0.889 0.985 0.975 0.839 0.956 
   1   (0.128) 0.026 0.015 0.111 0.015 0.025 0.161 0.044 

Locus 1245 : 
2 alleles
10.1% missing data
   3   (0.156) 0.165 0.055 0.264 0.014 0.020 0.078 0.165 
   1   (0.844) 0.835 0.945 0.736 0.986 0.980 0.922 0.835 

Locus 1246 : 
2 alleles
13.8% missing data
   4   (0.896) 0.985 0.842 0.967 0.782 0.982 0.807 0.958 
   2   (0.104) 0.015 0.158 0.033 0.218 0.018 0.193 0.042 

Locus 1247 : 
2 alleles
4.3% missing data
   1   (0.780) 0.954 0.962 0.725 0.941 0.703 0.865 0.702 
   3   (0.220) 0.046 0.038 0.275 0.059 0.297 0.135 0.298 

Locus 1248 : 
2 alleles
10.9% missing data
   3   (0.808) 0.851 0.949 0.806 0.839 0.582 0.867 0.839 
   1   (0.192) 0.149 0.051 0.194 0.161 0.418 0.133 0.161 

Locus 1249 : 
2 alleles
6.5% missing data
   1   (0.801) 0.956 0.933 0.920 0.696 0.800 0.663 0.858 
   3   (0.199) 0.044 0.067 0.080 0.304 0.200 0.337 0.142 

Locus 1250 : 
2 alleles
4.3% missing data
   3   (0.903) 0.987 0.969 0.925 0.991 0.980 0.925 0.903 
   1   (0.097) 0.013 0.031 0.075 0.009 0.020 0.075 0.097 

Locus 1251 : 
2 alleles
19.6% missing data
   2   (0.622) 0.915 0.499 0.494 0.390 0.949 0.772 0.432 
   4   (0.378) 0.085 0.501 0.506 0.610 0.051 0.228 0.568 

Locus 1252 : 
2 alleles
13.0% missing data
   4   (0.861) 0.803 0.949 0.888 0.932 0.430 0.906 0.918 
   1   (0.139) 0.197 0.051 0.112 0.068 0.570 0.094 0.082 

Locus 1253 : 
2 alleles
11.6% missing data
   2   (0.853) 0.867 0.959 0.901 0.943 0.928 0.821 0.905 
   4   (0.147) 0.133 0.041 0.099 0.057 0.072 0.179 0.095 

Locus 1254 : 
2 alleles
1.4% missing data
   1   (0.929) 0.991 0.994 0.906 0.993 0.992 0.977 0.935 
   3   (0.071) 0.009 0.006 0.094 0.007 0.008 0.023 0.065 

Locus 1255 : 
2 alleles
10.1% missing data
   2   (0.428) 0.441 0.427 0.329 0.580 0.772 0.471 0.405 
   4   (0.572) 0.559 0.573 0.671 0.420 0.228 0.529 0.595 

Locus 1256 : 
2 alleles
5.1% missing data
   3   (0.771) 0.954 0.893 0.847 0.796 0.527 0.750 0.765 
   1   (0.229) 0.046 0.107 0.153 0.204 0.473 0.250 0.235 

Locus 1257 : 
2 alleles
2.9% missing data
   2   (0.591) 0.200 0.154 0.797 0.295 0.431 0.406 0.796 
   4   (0.409) 0.800 0.846 0.203 0.705 0.569 0.594 0.204 

Locus 1258 : 
2 alleles
12.3% missing data
   1   (0.889) 0.985 0.976 0.874 0.981 0.985 0.935 0.864 
   3   (0.111) 0.015 0.024 0.126 0.019 0.015 0.065 0.136 

Locus 1259 : 
2 alleles
14.5% missing data
   1   (0.111) 0.072 0.011 0.128 0.021 0.021 0.061 0.121 
   2   (0.889) 0.928 0.989 0.872 0.979 0.979 0.939 0.879 

Locus 1260 : 
2 alleles
2.2% missing data
   3   (0.913) 0.976 0.975 0.987 0.754 0.981 0.729 0.978 
   1   (0.087) 0.024 0.025 0.013 0.246 0.019 0.271 0.022 

Locus 1261 : 
2 alleles
13.0% missing data
   4   (0.812) 0.138 0.967 0.881 0.776 0.964 0.784 0.903 
   3   (0.188) 0.862 0.033 0.119 0.224 0.036 0.216 0.097 

Locus 1262 : 
2 alleles
15.9% missing data
   2   (0.808) 0.946 0.747 0.863 0.931 0.242 0.809 0.880 
   4   (0.192) 0.054 0.253 0.137 0.069 0.758 0.191 0.120 

Locus 1263 : 
2 alleles
15.2% missing data
   2   (0.895) 0.923 0.968 0.911 0.974 0.984 0.914 0.929 
   4   (0.105) 0.077 0.032 0.089 0.026 0.016 0.086 0.071 

Locus 1264 : 
2 alleles
8.7% missing data
   1   (0.838) 0.952 0.962 0.912 0.943 0.117 0.834 0.885 
   3   (0.162) 0.048 0.038 0.088 0.057 0.883 0.166 0.115 

Locus 1265 : 
2 alleles
15.9% missing data
   1   (0.618) 0.565 0.590 0.638 0.773 0.461 0.668 0.509 
   3   (0.382) 0.435 0.410 0.362 0.227 0.539 0.332 0.491 

Locus 1266 : 
2 alleles
8.0% missing data
   4   (0.482) 0.565 0.261 0.391 0.411 0.540 0.563 0.500 
   2   (0.518) 0.435 0.739 0.609 0.589 0.460 0.437 0.500 

Locus 1267 : 
2 alleles
0.7% missing data
   2   (0.912) 0.976 0.392 0.905 0.991 0.990 0.970 0.908 
   1   (0.088) 0.024 0.608 0.095 0.009 0.010 0.030 0.092 

Locus 1268 : 
2 alleles
3.6% missing data
   2   (0.902) 0.972 0.952 0.979 0.866 0.534 0.832 0.971 
   3   (0.098) 0.028 0.048 0.021 0.134 0.466 0.168 0.029 

Locus 1269 : 
2 alleles
3.6% missing data
   1   (0.900) 0.336 0.914 0.926 0.983 0.983 0.944 0.937 
   4   (0.100) 0.664 0.086 0.074 0.017 0.017 0.056 0.063 

Locus 1270 : 
2 alleles
12.3% missing data
   1   (0.764) 0.949 0.966 0.660 0.929 0.309 0.878 0.717 
   3   (0.236) 0.051 0.034 0.340 0.071 0.691 0.122 0.283 

Locus 1271 : 
2 alleles
7.2% missing data
   1   (0.122) 0.035 0.019 0.068 0.031 0.641 0.105 0.083 
   3   (0.878) 0.965 0.981 0.932 0.969 0.359 0.895 0.917 

Locus 1272 : 
2 alleles
1.4% missing data
   2   (0.801) 0.948 0.938 0.820 0.899 0.772 0.834 0.785 
   4   (0.199) 0.052 0.062 0.180 0.101 0.228 0.166 0.215 

Locus 1273 : 
2 alleles
9.4% missing data
   2   (0.145) 0.100 0.941 0.079 0.030 0.030 0.170 0.071 
   4   (0.855) 0.900 0.059 0.921 0.970 0.970 0.830 0.929 

Locus 1274 : 
2 alleles
4.3% missing data
   2   (0.868) 0.967 0.974 0.866 0.979 0.487 0.933 0.852 
   4   (0.132) 0.033 0.026 0.134 0.021 0.513 0.067 0.148 

Locus 1275 : 
2 alleles
5.1% missing data
   1   (0.920) 0.959 0.951 0.937 0.989 0.988 0.956 0.907 
   2   (0.080) 0.041 0.049 0.063 0.011 0.012 0.044 0.093 

Locus 1276 : 
2 alleles
5.8% missing data
   2   (0.582) 0.584 0.867 0.580 0.914 0.201 0.583 0.573 
   4   (0.418) 0.416 0.133 0.420 0.086 0.799 0.417 0.427 

Locus 1277 : 
2 alleles
16.7% missing data
   1   (0.826) 0.853 0.962 0.905 0.941 0.956 0.738 0.851 
   2   (0.174) 0.147 0.038 0.095 0.059 0.044 0.262 0.149 

Locus 1278 : 
2 alleles
11.6% missing data
   4   (0.868) 0.863 0.854 0.905 0.893 0.946 0.867 0.935 
   3   (0.132) 0.137 0.146 0.095 0.107 0.054 0.133 0.065 

Locus 1279 : 
2 alleles
5.1% missing data
   3   (0.591) 0.436 0.828 0.521 0.719 0.862 0.628 0.581 
   1   (0.409) 0.564 0.172 0.479 0.281 0.138 0.372 0.419 

Locus 1280 : 
2 alleles
13.0% missing data
   3   (0.901) 0.891 0.906 0.933 0.965 0.984 0.909 0.942 
   1   (0.099) 0.109 0.094 0.067 0.035 0.016 0.091 0.058 

Locus 1281 : 
2 alleles
16.7% missing data
   3   (0.903) 0.169 0.986 0.946 0.982 0.989 0.946 0.884 
   4   (0.097) 0.831 0.014 0.054 0.018 0.011 0.054 0.116 

Locus 1282 : 
2 alleles
1.4% missing data
   1   (0.906) 0.980 0.983 0.907 0.992 0.985 0.942 0.914 
   3   (0.094) 0.020 0.017 0.093 0.008 0.015 0.058 0.086 

Locus 1283 : 
2 alleles
3.6% missing data
   3   (0.741) 0.190 0.191 0.835 0.780 0.593 0.746 0.831 
   1   (0.259) 0.810 0.809 0.165 0.220 0.407 0.254 0.169 

Locus 1284 : 
2 alleles
13.8% missing data
   4   (0.908) 0.979 0.961 0.957 0.970 0.965 0.918 0.855 
   2   (0.092) 0.021 0.039 0.043 0.030 0.035 0.082 0.145 

Locus 1285 : 
2 alleles
5.8% missing data
   1   (0.846) 0.877 0.974 0.874 0.936 0.497 0.889 0.858 
   3   (0.154) 0.123 0.026 0.126 0.064 0.503 0.111 0.142 

Locus 1286 : 
2 alleles
2.9% missing data
   2   (0.898) 0.860 0.977 0.968 0.854 0.959 0.828 0.955 
   4   (0.102) 0.140 0.023 0.032 0.146 0.041 0.172 0.045 

Locus 1287 : 
2 alleles
3.6% missing data
   1   (0.112) 0.043 0.288 0.027 0.148 0.338 0.181 0.041 
   3   (0.888) 0.957 0.712 0.973 0.852 0.662 0.819 0.959 

Locus 1288 : 
2 alleles
0.7% missing data
   4   (0.948) 0.979 0.938 0.994 0.948 0.447 0.932 0.992 
   3   (0.052) 0.021 0.062 0.006 0.052 0.553 0.068 0.008 

Locus 1289 : 
2 alleles
5.8% missing data
   3   (0.838) 0.169 0.625 0.935 0.928 0.551 0.822 0.930 
   1   (0.162) 0.831 0.375 0.065 0.072 0.449 0.178 0.070 

Locus 1290 : 
2 alleles
13.8% missing data
   1   (0.848) 0.974 0.390 0.849 0.908 0.977 0.893 0.867 
   4   (0.152) 0.026 0.610 0.151 0.092 0.023 0.107 0.133 

Locus 1291 : 
2 alleles
5.8% missing data
   1   (0.808) 0.186 0.971 0.935 0.445 0.927 0.697 0.891 
   3   (0.192) 0.814 0.029 0.065 0.555 0.073 0.303 0.109 

Locus 1292 : 
2 alleles
3.6% missing data
   3   (0.897) 0.969 0.985 0.947 0.972 0.925 0.883 0.916 
   2   (0.103) 0.031 0.015 0.053 0.028 0.075 0.117 0.084 

Locus 1293 : 
2 alleles
9.4% missing data
   2   (0.902) 0.941 0.919 0.948 0.982 0.908 0.888 0.954 
   4   (0.098) 0.059 0.081 0.052 0.018 0.092 0.112 0.046 

Locus 1294 : 
2 alleles
4.3% missing data
   3   (0.909) 0.990 0.981 0.718 0.993 0.987 0.983 0.867 
   4   (0.091) 0.010 0.019 0.282 0.007 0.013 0.017 0.133 

Locus 1295 : 
2 alleles
13.8% missing data
   1   (0.460) 0.466 0.176 0.423 0.673 0.380 0.510 0.396 
   4   (0.540) 0.534 0.824 0.577 0.327 0.620 0.490 0.604 

Locus 1296 : 
2 alleles
4.3% missing data
   2   (0.864) 0.975 0.979 0.858 0.961 0.979 0.873 0.926 
   3   (0.136) 0.025 0.021 0.142 0.039 0.021 0.127 0.074 

Locus 1297 : 
2 alleles
2.9% missing data
   4   (0.831) 0.945 0.964 0.940 0.851 0.970 0.615 0.917 
   3   (0.169) 0.055 0.036 0.060 0.149 0.030 0.385 0.083 

Locus 1298 : 
2 alleles
3.6% missing data
   1   (0.107) 0.022 0.064 0.076 0.176 0.022 0.066 0.165 
   3   (0.893) 0.978 0.936 0.924 0.824 0.978 0.934 0.835 

Locus 1299 : 
2 alleles
3.6% missing data
   2   (0.893) 0.981 0.938 0.895 0.975 0.953 0.921 0.931 
   4   (0.107) 0.019 0.062 0.105 0.025 0.047 0.079 0.069 

Locus 1300 : 
2 alleles
5.1% missing data
   3   (0.878) 0.977 0.935 0.912 0.880 0.979 0.882 0.897 
   1   (0.122) 0.023 0.065 0.088 0.120 0.021 0.118 0.103 

Locus 1301 : 
2 alleles
5.8% missing data
   3   (0.445) 0.432 0.945 0.429 0.384 0.156 0.474 0.393 
   4   (0.555) 0.568 0.055 0.571 0.616 0.844 0.526 0.607 

Locus 1302 : 
2 alleles
5.1% missing data
   2   (0.573) 0.899 0.129 0.532 0.245 0.131 0.682 0.600 
   4   (0.427) 0.101 0.871 0.468 0.755 0.869 0.318 0.400 

Locus 1303 : 
2 alleles
15.9% missing data
   1   (0.721) 0.537 0.745 0.745 0.915 0.762 0.733 0.711 
   2   (0.279) 0.463 0.255 0.255 0.085 0.238 0.267 0.289 

Locus 1304 : 
2 alleles
1.4% missing data
   1   (0.912) 0.982 0.987 0.931 0.987 0.990 0.943 0.911 
   3   (0.088) 0.018 0.013 0.069 0.013 0.010 0.057 0.089 

Locus 1305 : 
2 alleles
10.1% missing data
   2   (0.657) 0.793 0.941 0.685 0.792 0.538 0.630 0.670 
   4   (0.343) 0.207 0.059 0.315 0.208 0.462 0.370 0.330 

Locus 1306 : 
2 alleles
12.3% missing data
   1   (0.889) 0.973 0.976 0.913 0.969 0.976 0.911 0.879 
   3   (0.111) 0.027 0.024 0.087 0.031 0.024 0.089 0.121 

Locus 1307 : 
2 alleles
3.6% missing data
   2   (0.912) 0.965 0.982 0.888 0.982 0.989 0.965 0.897 
   4   (0.088) 0.035 0.018 0.112 0.018 0.011 0.035 0.103 

Locus 1308 : 
2 alleles
13.8% missing data
   4   (0.830) 0.958 0.870 0.836 0.926 0.967 0.826 0.878 
   1   (0.170) 0.042 0.130 0.164 0.074 0.033 0.174 0.122 

Locus 1309 : 
2 alleles
10.9% missing data
   1   (0.810) 0.628 0.876 0.883 0.913 0.956 0.761 0.832 
   2   (0.190) 0.372 0.124 0.117 0.087 0.044 0.239 0.168 

Locus 1310 : 
2 alleles
10.1% missing data
   1   (0.896) 0.967 0.984 0.925 0.972 0.984 0.929 0.811 
   3   (0.104) 0.033 0.016 0.075 0.028 0.016 0.071 0.189 

Locus 1311 : 
2 alleles
10.9% missing data
   2   (0.175) 0.138 0.035 0.082 0.125 0.867 0.185 0.165 
   4   (0.825) 0.862 0.965 0.918 0.875 0.133 0.815 0.835 

Locus 1312 : 
2 alleles
8.0% missing data
   2   (0.933) 0.992 0.996 0.919 0.996 0.993 0.975 0.951 
   3   (0.067) 0.008 0.004 0.081 0.004 0.007 0.025 0.049 

Locus 1313 : 
2 alleles
4.3% missing data
   3   (0.833) 0.921 0.959 0.830 0.906 0.518 0.868 0.928 
   1   (0.167) 0.079 0.041 0.170 0.094 0.482 0.132 0.072 

Locus 1314 : 
2 alleles
13.0% missing data
   3   (0.275) 0.297 0.057 0.370 0.089 0.044 0.184 0.410 
   1   (0.725) 0.703 0.943 0.630 0.911 0.956 0.816 0.590 

Locus 1315 : 
2 alleles
8.0% missing data
   3   (0.885) 0.971 0.770 0.937 0.878 0.974 0.868 0.938 
   4   (0.115) 0.029 0.230 0.063 0.122 0.026 0.132 0.062 

Locus 1316 : 
2 alleles
12.3% missing data
   4   (0.843) 0.883 0.964 0.813 0.966 0.978 0.895 0.811 
   1   (0.157) 0.117 0.036 0.187 0.034 0.022 0.105 0.189 

Locus 1317 : 
2 alleles
13.0% missing data
   3   (0.881) 0.706 0.956 0.941 0.923 0.839 0.887 0.910 
   1   (0.119) 0.294 0.044 0.059 0.077 0.161 0.113 0.090 

Locus 1318 : 
2 alleles
3.6% missing data
   2   (0.916) 0.849 0.932 0.940 0.991 0.989 0.947 0.930 
   4   (0.084) 0.151 0.068 0.060 0.009 0.011 0.053 0.070 

Locus 1319 : 
2 alleles
4.3% missing data
   1   (0.332) 0.083 0.865 0.438 0.325 0.419 0.196 0.350 
   2   (0.668) 0.917 0.135 0.562 0.675 0.581 0.804 0.650 

Locus 1320 : 
2 alleles
15.2% missing data
   1   (0.626) 0.720 0.092 0.665 0.700 0.935 0.587 0.654 
   3   (0.374) 0.280 0.908 0.335 0.300 0.065 0.413 0.346 

Locus 1321 : 
2 alleles
15.2% missing data
   3   (0.849) 0.930 0.981 0.603 0.984 0.985 0.954 0.824 
   4   (0.151) 0.070 0.019 0.397 0.016 0.015 0.046 0.176 

Locus 1322 : 
2 alleles
3.6% missing data
   1   (0.579) 0.552 0.151 0.666 0.797 0.318 0.562 0.532 
   3   (0.421) 0.448 0.849 0.334 0.203 0.682 0.438 0.468 

Locus 1323 : 
2 alleles
9.4% missing data
   2   (0.868) 0.968 0.581 0.899 0.760 0.978 0.905 0.891 
   4   (0.132) 0.032 0.419 0.101 0.240 0.022 0.095 0.109 

Locus 1324 : 
2 alleles
6.5% missing data
   2   (0.492) 0.416 0.862 0.423 0.863 0.808 0.438 0.582 
   1   (0.508) 0.584 0.138 0.577 0.137 0.192 0.562 0.418 

Locus 1325 : 
2 alleles
6.5% missing data
   2   (0.227) 0.079 0.518 0.175 0.243 0.058 0.236 0.241 
   4   (0.773) 0.921 0.482 0.825 0.757 0.942 0.764 0.759 

Locus 1326 : 
2 alleles
13.0% missing data
   3   (0.863) 0.962 0.840 0.905 0.858 0.890 0.918 0.654 
   1   (0.137) 0.038 0.160 0.095 0.142 0.110 0.082 0.346 

Locus 1327 : 
2 alleles
10.9% missing data
   2   (0.932) 0.936 0.991 0.949 0.990 0.990 0.961 0.964 
   1   (0.068) 0.064 0.009 0.051 0.010 0.010 0.039 0.036 

Locus 1328 : 
2 alleles
5.8% missing data
   2   (0.557) 0.508 0.774 0.609 0.910 0.916 0.464 0.475 
   4   (0.443) 0.492 0.226 0.391 0.090 0.084 0.536 0.525 

Locus 1329 : 
2 alleles
2.2% missing data
   2   (0.898) 0.929 0.980 0.927 0.976 0.982 0.901 0.944 
   4   (0.102) 0.071 0.020 0.073 0.024 0.018 0.099 0.056 

Locus 1330 : 
2 alleles
11.6% missing data
   1   (0.889) 0.928 0.980 0.912 0.958 0.677 0.927 0.945 
   3   (0.111) 0.072 0.020 0.088 0.042 0.323 0.073 0.055 

Locus 1331 : 
2 alleles
11.6% missing data
   1   (0.838) 0.787 0.386 0.839 0.921 0.962 0.896 0.839 
   4   (0.162) 0.213 0.614 0.161 0.079 0.038 0.104 0.161 

Locus 1332 : 
2 alleles
13.0% missing data
   2   (0.892) 0.973 0.854 0.926 0.978 0.925 0.921 0.852 
   4   (0.108) 0.027 0.146 0.074 0.022 0.075 0.079 0.148 

Locus 1333 : 
2 alleles
15.9% missing data
   1   (0.075) 0.069 0.013 0.034 0.023 0.011 0.080 0.031 
   4   (0.925) 0.931 0.987 0.966 0.977 0.989 0.920 0.969 

Locus 1334 : 
2 alleles
1.4% missing data
   1   (0.898) 0.961 0.986 0.931 0.986 0.390 0.939 0.932 
   2   (0.102) 0.039 0.014 0.069 0.014 0.610 0.061 0.068 

Locus 1335 : 
2 alleles
12.3% missing data
   1   (0.944) 0.994 0.995 0.921 0.995 0.995 0.987 0.877 
   4   (0.056) 0.006 0.005 0.079 0.005 0.005 0.013 0.123 

Locus 1336 : 
2 alleles
5.1% missing data
   3   (0.864) 0.878 0.969 0.865 0.982 0.958 0.890 0.890 
   1   (0.136) 0.122 0.031 0.135 0.018 0.042 0.110 0.110 

Locus 1337 : 
2 alleles
17.4% missing data
   2   (0.919) 0.965 0.946 0.977 0.857 0.981 0.891 0.949 
   4   (0.081) 0.035 0.054 0.023 0.143 0.019 0.109 0.051 

Locus 1338 : 
2 alleles
5.1% missing data
   2   (0.908) 0.971 0.969 0.934 0.986 0.972 0.928 0.922 
   1   (0.092) 0.029 0.031 0.066 0.014 0.028 0.072 0.078 

Locus 1339 : 
2 alleles
1.4% missing data
   2   (0.906) 0.985 0.987 0.949 0.992 0.987 0.907 0.893 
   3   (0.094) 0.015 0.013 0.051 0.008 0.013 0.093 0.107 

Locus 1340 : 
2 alleles
2.2% missing data
   1   (0.870) 0.914 0.580 0.883 0.957 0.970 0.893 0.940 
   3   (0.130) 0.086 0.420 0.117 0.043 0.030 0.107 0.060 

Locus 1341 : 
2 alleles
4.3% missing data
   1   (0.901) 0.965 0.988 0.910 0.989 0.986 0.928 0.922 
   3   (0.099) 0.035 0.012 0.090 0.011 0.014 0.072 0.078 

Locus 1342 : 
2 alleles
1.4% missing data
   3   (0.888) 0.980 0.257 0.829 0.986 0.987 0.961 0.904 
   1   (0.112) 0.020 0.743 0.171 0.014 0.013 0.039 0.096 

Locus 1343 : 
2 alleles
10.9% missing data
   2   (0.833) 0.949 0.893 0.878 0.929 0.693 0.849 0.854 
   4   (0.167) 0.051 0.107 0.122 0.071 0.307 0.151 0.146 

Locus 1344 : 
2 alleles
3.6% missing data
   2   (0.887) 0.953 0.988 0.916 0.979 0.984 0.882 0.924 
   4   (0.113) 0.047 0.012 0.084 0.021 0.016 0.118 0.076 

Locus 1345 : 
2 alleles
10.9% missing data
   2   (0.484) 0.089 0.907 0.680 0.464 0.071 0.362 0.450 
   4   (0.516) 0.911 0.093 0.320 0.536 0.929 0.638 0.550 

Locus 1346 : 
2 alleles
10.9% missing data
   4   (0.881) 0.976 0.882 0.935 0.979 0.876 0.842 0.933 
   2   (0.119) 0.024 0.118 0.065 0.021 0.124 0.158 0.067 

Locus 1347 : 
2 alleles
0.0% missing data
   3   (0.715) 0.932 0.944 0.646 0.968 0.960 0.741 0.654 
   1   (0.285) 0.068 0.056 0.354 0.032 0.040 0.259 0.346 

Locus 1348 : 
2 alleles
4.3% missing data
   3   (0.915) 0.917 0.974 0.943 0.976 0.984 0.934 0.951 
   1   (0.085) 0.083 0.026 0.057 0.024 0.016 0.066 0.049 

Locus 1349 : 
2 alleles
13.8% missing data
   1   (0.520) 0.579 0.143 0.524 0.375 0.091 0.601 0.515 
   3   (0.480) 0.421 0.857 0.476 0.625 0.909 0.399 0.485 

Locus 1350 : 
2 alleles
10.9% missing data
   1   (0.932) 0.973 0.502 0.923 0.990 0.991 0.981 0.956 
   3   (0.068) 0.027 0.498 0.077 0.010 0.009 0.019 0.044 

Locus 1351 : 
2 alleles
17.4% missing data
   2   (0.637) 0.669 0.663 0.593 0.382 0.569 0.706 0.701 
   4   (0.363) 0.331 0.337 0.407 0.618 0.431 0.294 0.299 

Locus 1352 : 
2 alleles
14.5% missing data
   1   (0.542) 0.438 0.496 0.488 0.848 0.508 0.513 0.735 
   4   (0.458) 0.562 0.504 0.512 0.152 0.492 0.487 0.265 

Locus 1353 : 
2 alleles
12.3% missing data
   2   (0.891) 0.913 0.886 0.970 0.908 0.547 0.851 0.947 
   4   (0.109) 0.087 0.114 0.030 0.092 0.453 0.149 0.053 

Locus 1354 : 
2 alleles
4.3% missing data
   4   (0.920) 0.937 0.948 0.964 0.965 0.976 0.921 0.950 
   2   (0.080) 0.063 0.052 0.036 0.035 0.024 0.079 0.050 

Locus 1355 : 
2 alleles
10.9% missing data
   3   (0.447) 0.088 0.449 0.465 0.570 0.435 0.396 0.578 
   1   (0.553) 0.912 0.551 0.535 0.430 0.565 0.604 0.422 

Locus 1356 : 
2 alleles
6.5% missing data
   2   (0.841) 0.967 0.666 0.901 0.782 0.472 0.879 0.856 
   4   (0.159) 0.033 0.334 0.099 0.218 0.528 0.121 0.144 

Locus 1357 : 
2 alleles
7.2% missing data
   4   (0.769) 0.683 0.715 0.806 0.933 0.949 0.748 0.804 
   2   (0.231) 0.317 0.285 0.194 0.067 0.051 0.252 0.196 

Locus 1358 : 
2 alleles
4.3% missing data
   3   (0.878) 0.900 0.964 0.905 0.952 0.984 0.880 0.928 
   1   (0.122) 0.100 0.036 0.095 0.048 0.016 0.120 0.072 

Locus 1359 : 
2 alleles
5.8% missing data
   3   (0.505) 0.106 0.193 0.825 0.043 0.134 0.233 0.765 
   1   (0.495) 0.894 0.807 0.175 0.957 0.866 0.767 0.235 

Locus 1360 : 
2 alleles
5.1% missing data
   1   (0.294) 0.328 0.919 0.229 0.116 0.049 0.300 0.364 
   3   (0.706) 0.672 0.081 0.771 0.884 0.951 0.700 0.636 

Locus 1361 : 
2 alleles
5.1% missing data
   1   (0.122) 0.022 0.028 0.090 0.043 0.019 0.116 0.122 
   3   (0.878) 0.978 0.972 0.910 0.957 0.981 0.884 0.878 

Locus 1362 : 
2 alleles
12.3% missing data
   4   (0.816) 0.829 0.595 0.839 0.864 0.919 0.813 0.901 
   1   (0.184) 0.171 0.405 0.161 0.136 0.081 0.187 0.099 

Locus 1363 : 
2 alleles
2.9% missing data
   3   (0.878) 0.893 0.975 0.907 0.983 0.377 0.925 0.904 
   1   (0.122) 0.107 0.025 0.093 0.017 0.623 0.075 0.096 

Locus 1364 : 
2 alleles
13.8% missing data
   4   (0.919) 0.966 0.977 0.978 0.948 0.985 0.868 0.956 
   2   (0.081) 0.034 0.023 0.022 0.052 0.015 0.132 0.044 

Locus 1365 : 
2 alleles
14.5% missing data
   2   (0.172) 0.135 0.157 0.264 0.037 0.021 0.096 0.183 
   3   (0.828) 0.865 0.843 0.736 0.963 0.979 0.904 0.817 

Locus 1366 : 
2 alleles
10.9% missing data
   2   (0.385) 0.427 0.085 0.447 0.050 0.063 0.407 0.365 
   4   (0.615) 0.573 0.915 0.553 0.950 0.937 0.593 0.635 

Locus 1367 : 
2 alleles
0.7% missing data
   1   (0.897) 0.363 0.973 0.921 0.989 0.980 0.937 0.945 
   3   (0.103) 0.637 0.027 0.079 0.011 0.020 0.063 0.055 

Locus 1368 : 
2 alleles
10.1% missing data
   2   (0.659) 0.937 0.898 0.619 0.893 0.946 0.653 0.577 
   4   (0.341) 0.063 0.102 0.381 0.107 0.054 0.347 0.423 

Locus 1369 : 
2 alleles
4.3% missing data
   1   (0.472) 0.518 0.516 0.388 0.674 0.900 0.457 0.530 
   3   (0.528) 0.482 0.484 0.612 0.326 0.100 0.543 0.470 

Locus 1370 : 
2 alleles
14.5% missing data
   3   (0.895) 0.967 0.987 0.853 0.990 0.537 0.965 0.922 
   1   (0.105) 0.033 0.013 0.147 0.010 0.463 0.035 0.078 

Locus 1371 : 
2 alleles
12.3% missing data
   1   (0.120) 0.118 0.100 0.115 0.043 0.024 0.096 0.073 
   3   (0.880) 0.882 0.900 0.885 0.957 0.976 0.904 0.927 

Locus 1372 : 
2 alleles
3.6% missing data
   1   (0.846) 0.954 0.935 0.881 0.752 0.630 0.896 0.855 
   4   (0.154) 0.046 0.065 0.119 0.248 0.370 0.104 0.145 

Locus 1373 : 
2 alleles
5.8% missing data
   3   (0.843) 0.946 0.911 0.879 0.824 0.969 0.829 0.885 
   4   (0.157) 0.054 0.089 0.121 0.176 0.031 0.171 0.115 

Locus 1374 : 
2 alleles
4.3% missing data
   3   (0.884) 0.974 0.970 0.869 0.987 0.984 0.918 0.907 
   1   (0.116) 0.026 0.030 0.131 0.013 0.016 0.082 0.093 

Locus 1375 : 
2 alleles
3.6% missing data
   1   (0.824) 0.949 0.962 0.812 0.943 0.966 0.853 0.822 
   2   (0.176) 0.051 0.038 0.188 0.057 0.034 0.147 0.178 

Locus 1376 : 
2 alleles
1.4% missing data
   2   (0.934) 0.976 0.986 0.919 0.994 0.993 0.979 0.940 
   4   (0.066) 0.024 0.014 0.081 0.006 0.007 0.021 0.060 

Locus 1377 : 
2 alleles
1.4% missing data
   2   (0.907) 0.988 0.986 0.948 0.974 0.980 0.894 0.950 
   3   (0.093) 0.012 0.014 0.052 0.026 0.020 0.106 0.050 

Locus 1378 : 
2 alleles
10.1% missing data
   1   (0.732) 0.934 0.967 0.775 0.813 0.677 0.663 0.816 
   3   (0.268) 0.066 0.033 0.225 0.187 0.323 0.337 0.184 

Locus 1379 : 
2 alleles
16.7% missing data
   3   (0.597) 0.146 0.139 0.896 0.198 0.611 0.241 0.855 
   1   (0.403) 0.854 0.861 0.104 0.802 0.389 0.759 0.145 

Locus 1380 : 
2 alleles
3.6% missing data
   3   (0.794) 0.834 0.964 0.811 0.878 0.956 0.788 0.816 
   1   (0.206) 0.166 0.036 0.189 0.122 0.044 0.212 0.184 

Locus 1381 : 
2 alleles
10.9% missing data
   1   (0.855) 0.912 0.986 0.766 0.989 0.983 0.945 0.677 
   4   (0.145) 0.088 0.014 0.234 0.011 0.017 0.055 0.323 

Locus 1382 : 
2 alleles
7.2% missing data
   3   (0.859) 0.546 0.969 0.930 0.929 0.575 0.907 0.771 
   1   (0.141) 0.454 0.031 0.070 0.071 0.425 0.093 0.229 

Locus 1383 : 
2 alleles
15.2% missing data
   3   (0.916) 0.906 0.946 0.970 0.850 0.895 0.911 0.951 
   4   (0.084) 0.094 0.054 0.030 0.150 0.105 0.089 0.049 

Locus 1384 : 
2 alleles
13.0% missing data
   2   (0.853) 0.749 0.922 0.878 0.928 0.973 0.890 0.807 
   1   (0.147) 0.251 0.078 0.122 0.072 0.027 0.110 0.193 

Locus 1385 : 
2 alleles
2.9% missing data
   2   (0.743) 0.930 0.510 0.768 0.937 0.948 0.684 0.825 
   4   (0.257) 0.070 0.490 0.232 0.063 0.052 0.316 0.175 

Locus 1386 : 
2 alleles
14.5% missing data
   2   (0.876) 0.851 0.977 0.930 0.967 0.976 0.857 0.883 
   4   (0.124) 0.149 0.023 0.070 0.033 0.024 0.143 0.117 

Locus 1387 : 
2 alleles
4.3% missing data
   1   (0.716) 0.253 0.636 0.790 0.567 0.283 0.792 0.670 
   3   (0.284) 0.747 0.364 0.210 0.433 0.717 0.208 0.330 

Locus 1388 : 
2 alleles
15.2% missing data
   1   (0.246) 0.300 0.036 0.252 0.453 0.355 0.161 0.271 
   3   (0.754) 0.700 0.964 0.748 0.547 0.645 0.839 0.729 

Locus 1389 : 
2 alleles
4.3% missing data
   4   (0.855) 0.495 0.952 0.912 0.945 0.421 0.898 0.889 
   1   (0.145) 0.505 0.048 0.088 0.055 0.579 0.102 0.111 

Locus 1390 : 
2 alleles
12.3% missing data
   2   (0.873) 0.940 0.924 0.930 0.846 0.759 0.854 0.942 
   4   (0.127) 0.060 0.076 0.070 0.154 0.241 0.146 0.058 

Locus 1391 : 
2 alleles
6.5% missing data
   2   (0.098) 0.019 0.026 0.058 0.021 0.020 0.109 0.057 
   4   (0.902) 0.981 0.974 0.942 0.979 0.980 0.891 0.943 

Locus 1392 : 
2 alleles
10.9% missing data
   1   (0.176) 0.839 0.048 0.161 0.023 0.026 0.126 0.193 
   2   (0.824) 0.161 0.952 0.839 0.977 0.974 0.874 0.807 

Locus 1393 : 
2 alleles
3.6% missing data
   1   (0.909) 0.966 0.861 0.954 0.966 0.983 0.899 0.955 
   3   (0.091) 0.034 0.139 0.046 0.034 0.017 0.101 0.045 

Locus 1394 : 
2 alleles
14.5% missing data
   3   (0.893) 0.798 0.917 0.958 0.939 0.814 0.869 0.950 
   4   (0.107) 0.202 0.083 0.042 0.061 0.186 0.131 0.050 

Locus 1395 : 
2 alleles
13.0% missing data
   2   (0.896) 0.855 0.970 0.940 0.966 0.974 0.895 0.919 
   3   (0.104) 0.145 0.030 0.060 0.034 0.026 0.105 0.081 

Locus 1396 : 
2 alleles
12.3% missing data
   3   (0.886) 0.899 0.983 0.928 0.971 0.262 0.910 0.959 
   1   (0.114) 0.101 0.017 0.072 0.029 0.738 0.090 0.041 

Locus 1397 : 
2 alleles
15.9% missing data
   2   (0.884) 0.963 0.976 0.909 0.936 0.977 0.897 0.901 
   4   (0.116) 0.037 0.024 0.091 0.064 0.023 0.103 0.099 

Locus 1398 : 
2 alleles
2.2% missing data
   1   (0.947) 0.994 0.997 0.889 0.996 0.992 0.990 0.958 
   2   (0.053) 0.006 0.003 0.111 0.004 0.008 0.010 0.042 

Locus 1399 : 
2 alleles
3.6% missing data
   1   (0.889) 0.956 0.971 0.914 0.972 0.979 0.892 0.934 
   4   (0.111) 0.044 0.029 0.086 0.028 0.021 0.108 0.066 

Locus 1400 : 
2 alleles
3.6% missing data
   4   (0.857) 0.855 0.938 0.905 0.953 0.965 0.810 0.928 
   2   (0.143) 0.145 0.062 0.095 0.047 0.035 0.190 0.072 

Locus 1401 : 
2 alleles
15.2% missing data
   4   (0.827) 0.818 0.896 0.858 0.965 0.971 0.848 0.731 
   3   (0.173) 0.182 0.104 0.142 0.035 0.029 0.152 0.269 

Locus 1402 : 
2 alleles
14.5% missing data
   2   (0.843) 0.963 0.855 0.895 0.921 0.816 0.814 0.894 
   1   (0.157) 0.037 0.145 0.105 0.079 0.184 0.186 0.106 

Locus 1403 : 
2 alleles
1.4% missing data
   3   (0.922) 0.958 0.965 0.922 0.994 0.990 0.966 0.898 
   4   (0.078) 0.042 0.035 0.078 0.006 0.010 0.034 0.102 

Locus 1404 : 
2 alleles
4.3% missing data
   1   (0.661) 0.441 0.135 0.755 0.610 0.939 0.611 0.689 
   4   (0.339) 0.559 0.865 0.245 0.390 0.061 0.389 0.311 

Locus 1405 : 
2 alleles
13.8% missing data
   4   (0.440) 0.848 0.485 0.455 0.453 0.458 0.373 0.460 
   3   (0.560) 0.152 0.515 0.545 0.547 0.542 0.627 0.540 

Locus 1406 : 
2 alleles
2.9% missing data
   1   (0.858) 0.125 0.862 0.931 0.975 0.932 0.844 0.915 
   3   (0.142) 0.875 0.138 0.069 0.025 0.068 0.156 0.085 

Locus 1407 : 
2 alleles
3.6% missing data
   1   (0.884) 0.806 0.961 0.949 0.976 0.974 0.826 0.936 
   2   (0.116) 0.194 0.039 0.051 0.024 0.026 0.174 0.064 

Locus 1408 : 
2 alleles
13.0% missing data
   1   (0.541) 0.110 0.537 0.506 0.675 0.714 0.583 0.557 
   3   (0.459) 0.890 0.463 0.494 0.325 0.286 0.417 0.443 

Locus 1409 : 
2 alleles
7.2% missing data
   3   (0.898) 0.970 0.975 0.901 0.986 0.983 0.940 0.877 
   2   (0.102) 0.030 0.025 0.099 0.014 0.017 0.060 0.123 

Locus 1410 : 
2 alleles
13.0% missing data
   2   (0.762) 0.825 0.712 0.865 0.578 0.877 0.672 0.804 
   1   (0.238) 0.175 0.288 0.135 0.422 0.123 0.328 0.196 

Locus 1411 : 
2 alleles
5.8% missing data
   1   (0.439) 0.401 0.439 0.437 0.142 0.580 0.433 0.485 
   2   (0.561) 0.599 0.561 0.563 0.858 0.420 0.567 0.515 

Locus 1412 : 
2 alleles
2.9% missing data
   1   (0.412) 0.099 0.069 0.592 0.238 0.759 0.239 0.557 
   3   (0.588) 0.901 0.931 0.408 0.762 0.241 0.761 0.443 

Locus 1413 : 
2 alleles
7.2% missing data
   1   (0.889) 0.962 0.945 0.937 0.984 0.980 0.848 0.939 
   3   (0.111) 0.038 0.055 0.063 0.016 0.020 0.152 0.061 

Locus 1414 : 
2 alleles
9.4% missing data
   2   (0.811) 0.508 0.947 0.917 0.888 0.949 0.673 0.904 
   3   (0.189) 0.492 0.053 0.083 0.112 0.051 0.327 0.096 

Locus 1415 : 
2 alleles
6.5% missing data
   1   (0.842) 0.945 0.941 0.861 0.848 0.974 0.856 0.853 
   4   (0.158) 0.055 0.059 0.139 0.152 0.026 0.144 0.147 

Locus 1416 : 
2 alleles
3.6% missing data
   3   (0.700) 0.741 0.923 0.727 0.932 0.944 0.676 0.608 
   1   (0.300) 0.259 0.077 0.273 0.068 0.056 0.324 0.392 

Locus 1417 : 
2 alleles
13.0% missing data
   2   (0.859) 0.871 0.971 0.916 0.956 0.976 0.870 0.703 
   4   (0.141) 0.129 0.029 0.084 0.044 0.024 0.130 0.297 

Locus 1418 : 
2 alleles
5.1% missing data
   2   (0.894) 0.964 0.933 0.947 0.966 0.976 0.855 0.947 
   3   (0.106) 0.036 0.067 0.053 0.034 0.024 0.145 0.053 

Locus 1419 : 
2 alleles
13.0% missing data
   3   (0.824) 0.964 0.815 0.922 0.587 0.632 0.750 0.906 
   1   (0.176) 0.036 0.185 0.078 0.413 0.368 0.250 0.094 

Locus 1420 : 
2 alleles
4.3% missing data
   3   (0.884) 0.891 0.987 0.923 0.980 0.980 0.877 0.913 
   1   (0.116) 0.109 0.013 0.077 0.020 0.020 0.123 0.087 

Locus 1421 : 
2 alleles
12.3% missing data
   1   (0.372) 0.110 0.695 0.388 0.315 0.451 0.305 0.441 
   3   (0.628) 0.890 0.305 0.612 0.685 0.549 0.695 0.559 

Locus 1422 : 
2 alleles
10.1% missing data
   1   (0.083) 0.017 0.006 0.117 0.023 0.011 0.030 0.093 
   3   (0.917) 0.983 0.994 0.883 0.977 0.989 0.970 0.907 

Locus 1423 : 
2 alleles
12.3% missing data
   3   (0.708) 0.707 0.795 0.693 0.784 0.682 0.721 0.806 
   1   (0.292) 0.293 0.205 0.307 0.216 0.318 0.279 0.194 

Locus 1424 : 
2 alleles
12.3% missing data
   4   (0.855) 0.827 0.894 0.905 0.784 0.972 0.835 0.920 
   2   (0.145) 0.173 0.106 0.095 0.216 0.028 0.165 0.080 

Locus 1425 : 
2 alleles
5.8% missing data
   4   (0.672) 0.914 0.836 0.815 0.725 0.531 0.470 0.795 
   2   (0.328) 0.086 0.164 0.185 0.275 0.469 0.530 0.205 

Locus 1426 : 
2 alleles
8.7% missing data
   2   (0.918) 0.939 0.988 0.914 0.994 0.442 0.975 0.956 
   3   (0.082) 0.061 0.012 0.086 0.006 0.558 0.025 0.044 

Locus 1427 : 
2 alleles
17.4% missing data
   2   (0.656) 0.578 0.597 0.654 0.900 0.676 0.668 0.661 
   3   (0.344) 0.422 0.403 0.346 0.100 0.324 0.332 0.339 

Locus 1428 : 
2 alleles
3.6% missing data
   1   (0.902) 0.982 0.986 0.949 0.978 0.961 0.857 0.968 
   3   (0.098) 0.018 0.014 0.051 0.022 0.039 0.143 0.032 

Locus 1429 : 
2 alleles
19.6% missing data
   1   (0.896) 0.933 0.952 0.897 0.971 0.988 0.928 0.930 
   4   (0.104) 0.067 0.048 0.103 0.029 0.012 0.072 0.070 

Locus 1430 : 
2 alleles
3.6% missing data
   1   (0.818) 0.716 0.976 0.878 0.781 0.437 0.811 0.923 
   2   (0.182) 0.284 0.024 0.122 0.219 0.563 0.189 0.077 

Locus 1431 : 
2 alleles
6.5% missing data
   3   (0.823) 0.458 0.938 0.898 0.466 0.971 0.835 0.829 
   2   (0.177) 0.542 0.062 0.102 0.534 0.029 0.165 0.171 

Locus 1432 : 
2 alleles
7.2% missing data
   1   (0.505) 0.185 0.408 0.490 0.655 0.797 0.534 0.432 
   3   (0.495) 0.815 0.592 0.510 0.345 0.203 0.466 0.568 

Locus 1433 : 
2 alleles
7.2% missing data
   3   (0.825) 0.953 0.118 0.828 0.976 0.971 0.851 0.893 
   1   (0.175) 0.047 0.882 0.172 0.024 0.029 0.149 0.107 

Locus 1434 : 
2 alleles
12.3% missing data
   1   (0.909) 0.512 0.947 0.957 0.985 0.928 0.940 0.918 
   3   (0.091) 0.488 0.053 0.043 0.015 0.072 0.060 0.082 

Locus 1435 : 
2 alleles
5.1% missing data
   1   (0.884) 0.886 0.897 0.926 0.979 0.975 0.862 0.942 
   3   (0.116) 0.114 0.103 0.074 0.021 0.025 0.138 0.058 

Locus 1436 : 
2 alleles
12.3% missing data
   4   (0.909) 0.977 0.043 0.941 0.986 0.989 0.956 0.895 
   2   (0.091) 0.023 0.957 0.059 0.014 0.011 0.044 0.105 

Locus 1437 : 
2 alleles
2.9% missing data
   1   (0.911) 0.970 0.965 0.908 0.994 0.991 0.951 0.916 
   3   (0.089) 0.030 0.035 0.092 0.006 0.009 0.049 0.084 

Locus 1438 : 
2 alleles
10.1% missing data
   2   (0.737) 0.921 0.947 0.748 0.951 0.386 0.803 0.572 
   4   (0.263) 0.079 0.053 0.252 0.049 0.614 0.197 0.428 

Locus 1439 : 
2 alleles
3.6% missing data
   1   (0.907) 0.949 0.860 0.951 0.980 0.985 0.911 0.917 
   3   (0.093) 0.051 0.140 0.049 0.020 0.015 0.089 0.083 

Locus 1440 : 
2 alleles
5.1% missing data
   3   (0.851) 0.429 0.618 0.949 0.758 0.972 0.809 0.888 
   1   (0.149) 0.571 0.382 0.051 0.242 0.028 0.191 0.112 

Locus 1441 : 
2 alleles
4.3% missing data
   1   (0.626) 0.545 0.694 0.657 0.712 0.426 0.590 0.747 
   4   (0.374) 0.455 0.306 0.343 0.288 0.574 0.410 0.253 

Locus 1442 : 
2 alleles
13.0% missing data
   4   (0.773) 0.642 0.876 0.857 0.695 0.962 0.757 0.665 
   2   (0.227) 0.358 0.124 0.143 0.305 0.038 0.243 0.335 

Locus 1443 : 
2 alleles
17.4% missing data
   1   (0.891) 0.974 0.676 0.964 0.899 0.875 0.824 0.961 
   4   (0.109) 0.026 0.324 0.036 0.101 0.125 0.176 0.039 

Locus 1444 : 
2 alleles
13.0% missing data
   2   (0.910) 0.965 0.986 0.928 0.896 0.982 0.932 0.950 
   4   (0.090) 0.035 0.014 0.072 0.104 0.018 0.068 0.050 

Locus 1445 : 
2 alleles
13.0% missing data
   2   (0.763) 0.744 0.963 0.781 0.849 0.739 0.744 0.845 
   1   (0.237) 0.256 0.037 0.219 0.151 0.261 0.256 0.155 

Locus 1446 : 
2 alleles
17.4% missing data
   2   (0.898) 0.854 0.780 0.988 0.672 0.669 0.691 0.983 
   3   (0.102) 0.146 0.220 0.012 0.328 0.331 0.309 0.017 

Locus 1447 : 
2 alleles
10.1% missing data
   2   (0.317) 0.068 0.147 0.335 0.077 0.103 0.385 0.236 
   4   (0.683) 0.932 0.853 0.665 0.923 0.897 0.615 0.764 

Locus 1448 : 
2 alleles
5.1% missing data
   1   (0.907) 0.982 0.987 0.940 0.988 0.986 0.926 0.899 
   4   (0.093) 0.018 0.013 0.060 0.012 0.014 0.074 0.101 

Locus 1449 : 
2 alleles
10.9% missing data
   3   (0.911) 0.984 0.983 0.951 0.944 0.967 0.919 0.923 
   4   (0.089) 0.016 0.017 0.049 0.056 0.033 0.081 0.077 

Locus 1450 : 
2 alleles
10.9% missing data
   1   (0.567) 0.878 0.086 0.520 0.472 0.878 0.616 0.527 
   3   (0.433) 0.122 0.914 0.480 0.528 0.122 0.384 0.473 

Locus 1451 : 
2 alleles
14.5% missing data
   4   (0.867) 0.874 0.959 0.910 0.969 0.340 0.900 0.908 
   1   (0.133) 0.126 0.041 0.090 0.031 0.660 0.100 0.092 

Locus 1452 : 
2 alleles
4.3% missing data
   1   (0.477) 0.435 0.513 0.500 0.109 0.186 0.503 0.517 
   3   (0.523) 0.565 0.487 0.500 0.891 0.814 0.497 0.483 

Locus 1453 : 
2 alleles
5.8% missing data
   3   (0.560) 0.116 0.920 0.754 0.536 0.095 0.380 0.694 
   1   (0.440) 0.884 0.080 0.246 0.464 0.905 0.620 0.306 

Locus 1454 : 
2 alleles
13.0% missing data
   2   (0.848) 0.643 0.761 0.919 0.933 0.803 0.836 0.895 
   4   (0.152) 0.357 0.239 0.081 0.067 0.197 0.164 0.105 

Locus 1455 : 
2 alleles
0.7% missing data
   1   (0.917) 0.990 0.993 0.950 0.996 0.443 0.969 0.866 
   3   (0.083) 0.010 0.007 0.050 0.004 0.557 0.031 0.134 

Locus 1456 : 
2 alleles
2.9% missing data
   2   (0.901) 0.977 0.981 0.936 0.987 0.960 0.900 0.936 
   4   (0.099) 0.023 0.019 0.064 0.013 0.040 0.100 0.064 

Locus 1457 : 
2 alleles
13.8% missing data
   2   (0.921) 0.923 0.890 0.943 0.985 0.987 0.947 0.952 
   4   (0.079) 0.077 0.110 0.057 0.015 0.013 0.053 0.048 

Locus 1458 : 
2 alleles
5.1% missing data
   3   (0.922) 0.972 0.974 0.891 0.992 0.991 0.966 0.963 
   1   (0.078) 0.028 0.026 0.109 0.008 0.009 0.034 0.037 

Locus 1459 : 
2 alleles
13.0% missing data
   4   (0.908) 0.932 0.988 0.931 0.989 0.988 0.943 0.868 
   2   (0.092) 0.068 0.012 0.069 0.011 0.012 0.057 0.132 

Locus 1460 : 
2 alleles
12.3% missing data
   2   (0.092) 0.255 0.030 0.016 0.266 0.363 0.169 0.020 
   4   (0.908) 0.745 0.970 0.984 0.734 0.637 0.831 0.980 

Locus 1461 : 
2 alleles
2.2% missing data
   2   (0.148) 0.039 0.155 0.097 0.520 0.266 0.084 0.207 
   4   (0.852) 0.961 0.845 0.903 0.480 0.734 0.916 0.793 

Locus 1462 : 
2 alleles
18.1% missing data
   3   (0.858) 0.958 0.980 0.858 0.927 0.951 0.885 0.868 
   1   (0.142) 0.042 0.020 0.142 0.073 0.049 0.115 0.132 

Locus 1463 : 
2 alleles
10.1% missing data
   2   (0.131) 0.053 0.009 0.384 0.007 0.011 0.028 0.243 
   3   (0.869) 0.947 0.991 0.616 0.993 0.989 0.972 0.757 

Locus 1464 : 
2 alleles
16.7% missing data
   1   (0.848) 0.875 0.844 0.934 0.906 0.969 0.735 0.910 
   3   (0.152) 0.125 0.156 0.066 0.094 0.031 0.265 0.090 

Locus 1465 : 
2 alleles
2.2% missing data
   2   (0.879) 0.926 0.473 0.884 0.969 0.978 0.919 0.932 
   4   (0.121) 0.074 0.527 0.116 0.031 0.022 0.081 0.068 

Locus 1466 : 
2 alleles
10.9% missing data
   2   (0.791) 0.925 0.913 0.833 0.785 0.907 0.762 0.838 
   4   (0.209) 0.075 0.087 0.167 0.215 0.093 0.238 0.162 

Locus 1467 : 
2 alleles
2.9% missing data
   1   (0.879) 0.900 0.966 0.911 0.982 0.976 0.874 0.919 
   2   (0.121) 0.100 0.034 0.089 0.018 0.024 0.126 0.081 

Locus 1468 : 
2 alleles
5.8% missing data
   2   (0.094) 0.181 0.021 0.039 0.050 0.595 0.073 0.039 
   4   (0.906) 0.819 0.979 0.961 0.950 0.405 0.927 0.961 

Locus 1469 : 
2 alleles
13.8% missing data
   4   (0.618) 0.541 0.871 0.640 0.827 0.465 0.560 0.739 
   2   (0.382) 0.459 0.129 0.360 0.173 0.535 0.440 0.261 

Locus 1470 : 
2 alleles
2.9% missing data
   2   (0.881) 0.962 0.686 0.952 0.871 0.976 0.834 0.924 
   4   (0.119) 0.038 0.314 0.048 0.129 0.024 0.166 0.076 

Locus 1471 : 
2 alleles
2.9% missing data
   1   (0.885) 0.980 0.976 0.880 0.985 0.982 0.925 0.865 
   3   (0.115) 0.020 0.024 0.120 0.015 0.018 0.075 0.135 

Locus 1472 : 
2 alleles
7.2% missing data
   3   (0.722) 0.380 0.901 0.724 0.935 0.361 0.746 0.833 
   1   (0.278) 0.620 0.099 0.276 0.065 0.639 0.254 0.167 

Locus 1473 : 
2 alleles
5.8% missing data
   1   (0.748) 0.501 0.933 0.756 0.880 0.569 0.787 0.798 
   3   (0.252) 0.499 0.067 0.244 0.120 0.431 0.213 0.202 

Locus 1474 : 
2 alleles
10.9% missing data
   2   (0.884) 0.973 0.971 0.900 0.925 0.523 0.934 0.924 
   4   (0.116) 0.027 0.029 0.100 0.075 0.477 0.066 0.076 

Locus 1475 : 
2 alleles
2.9% missing data
   3   (0.945) 0.987 0.997 0.872 0.998 0.996 0.990 0.954 
   1   (0.055) 0.013 0.003 0.128 0.002 0.004 0.010 0.046 

Locus 1476 : 
2 alleles
2.2% missing data
   2   (0.822) 0.901 0.973 0.784 0.781 0.977 0.884 0.791 
   4   (0.178) 0.099 0.027 0.216 0.219 0.023 0.116 0.209 

Locus 1477 : 
2 alleles
9.4% missing data
   4   (0.942) 0.977 0.996 0.893 0.997 0.995 0.987 0.939 
   2   (0.058) 0.023 0.004 0.107 0.003 0.005 0.013 0.061 

Locus 1478 : 
2 alleles
12.3% missing data
   3   (0.782) 0.278 0.961 0.686 0.926 0.932 0.868 0.826 
   1   (0.218) 0.722 0.039 0.314 0.074 0.068 0.132 0.174 

Locus 1479 : 
2 alleles
12.3% missing data
   1   (0.828) 0.831 0.776 0.867 0.900 0.973 0.801 0.888 
   3   (0.172) 0.169 0.224 0.133 0.100 0.027 0.199 0.112 

Locus 1480 : 
2 alleles
13.8% missing data
   2   (0.920) 0.986 0.963 0.975 0.866 0.832 0.910 0.978 
   4   (0.080) 0.014 0.037 0.025 0.134 0.168 0.090 0.022 

Locus 1481 : 
2 alleles
18.8% missing data
   1   (0.120) 0.178 0.062 0.105 0.026 0.020 0.083 0.137 
   3   (0.880) 0.822 0.938 0.895 0.974 0.980 0.917 0.863 

Locus 1482 : 
2 alleles
16.7% missing data
   3   (0.630) 0.685 0.281 0.691 0.434 0.118 0.677 0.638 
   1   (0.370) 0.315 0.719 0.309 0.566 0.882 0.323 0.362 

Locus 1483 : 
2 alleles
11.6% missing data
   4   (0.894) 0.894 0.978 0.856 0.986 0.983 0.943 0.925 
   2   (0.106) 0.106 0.022 0.144 0.014 0.017 0.057 0.075 

Locus 1484 : 
2 alleles
0.7% missing data
   3   (0.863) 0.965 0.969 0.884 0.977 0.940 0.848 0.927 
   1   (0.137) 0.035 0.031 0.116 0.023 0.060 0.152 0.073 

Locus 1485 : 
2 alleles
13.0% missing data
   4   (0.401) 0.448 0.465 0.475 0.278 0.774 0.331 0.283 
   2   (0.599) 0.552 0.535 0.525 0.722 0.226 0.669 0.717 

Locus 1486 : 
2 alleles
11.6% missing data
   1   (0.910) 0.908 0.969 0.926 0.975 0.986 0.934 0.952 
   2   (0.090) 0.092 0.031 0.074 0.025 0.014 0.066 0.048 

Locus 1487 : 
2 alleles
3.6% missing data
   2   (0.848) 0.947 0.843 0.834 0.916 0.976 0.874 0.892 
   3   (0.152) 0.053 0.157 0.166 0.084 0.024 0.126 0.108 

Locus 1488 : 
2 alleles
10.9% missing data
   1   (0.213) 0.502 0.079 0.209 0.029 0.035 0.198 0.193 
   3   (0.787) 0.498 0.921 0.791 0.971 0.965 0.802 0.807 

Locus 1489 : 
2 alleles
5.1% missing data
   1   (0.901) 0.987 0.633 0.969 0.574 0.982 0.888 0.932 
   3   (0.099) 0.013 0.367 0.031 0.426 0.018 0.112 0.068 

Locus 1490 : 
2 alleles
10.9% missing data
   4   (0.911) 0.987 0.991 0.938 0.989 0.989 0.942 0.851 
   1   (0.089) 0.013 0.009 0.062 0.011 0.011 0.058 0.149 

Locus 1491 : 
2 alleles
11.6% missing data
   1   (0.832) 0.957 0.830 0.828 0.891 0.974 0.837 0.900 
   4   (0.168) 0.043 0.170 0.172 0.109 0.026 0.163 0.100 

Locus 1492 : 
2 alleles
2.9% missing data
   4   (0.735) 0.945 0.918 0.724 0.763 0.903 0.737 0.742 
   2   (0.265) 0.055 0.082 0.276 0.237 0.097 0.263 0.258 

Locus 1493 : 
2 alleles
9.4% missing data
   1   (0.922) 0.947 0.988 0.925 0.991 0.988 0.960 0.940 
   3   (0.078) 0.053 0.012 0.075 0.009 0.012 0.040 0.060 

Locus 1494 : 
2 alleles
15.9% missing data
   4   (0.904) 0.965 0.386 0.954 0.958 0.980 0.922 0.938 
   2   (0.096) 0.035 0.614 0.046 0.042 0.020 0.078 0.062 

Locus 1495 : 
2 alleles
14.5% missing data
   1   (0.828) 0.951 0.875 0.872 0.959 0.788 0.861 0.689 
   3   (0.172) 0.049 0.125 0.128 0.041 0.212 0.139 0.311 

Locus 1496 : 
2 alleles
4.3% missing data
   3   (0.757) 0.103 0.283 0.848 0.869 0.927 0.774 0.708 
   1   (0.243) 0.897 0.717 0.152 0.131 0.073 0.226 0.292 

Locus 1497 : 
2 alleles
3.6% missing data
   2   (0.846) 0.902 0.932 0.746 0.987 0.977 0.935 0.761 
   4   (0.154) 0.098 0.068 0.254 0.013 0.023 0.065 0.239 

Locus 1498 : 
2 alleles
11.6% missing data
   2   (0.905) 0.859 0.976 0.951 0.905 0.978 0.905 0.943 
   4   (0.095) 0.141 0.024 0.049 0.095 0.022 0.095 0.057 

Locus 1499 : 
2 alleles
13.0% missing data
   4   (0.878) 0.946 0.900 0.949 0.879 0.969 0.806 0.933 
   2   (0.122) 0.054 0.100 0.051 0.121 0.031 0.194 0.067 

Locus 1500 : 
2 alleles
5.1% missing data
   1   (0.175) 0.671 0.020 0.248 0.108 0.041 0.090 0.127 
   3   (0.825) 0.329 0.980 0.752 0.892 0.959 0.910 0.873 

Locus 1501 : 
2 alleles
1.4% missing data
   1   (0.872) 0.969 0.989 0.886 0.841 0.976 0.903 0.890 
   2   (0.128) 0.031 0.011 0.114 0.159 0.024 0.097 0.110 

Locus 1502 : 
2 alleles
10.9% missing data
   4   (0.844) 0.866 0.606 0.883 0.862 0.964 0.831 0.927 
   1   (0.156) 0.134 0.394 0.117 0.138 0.036 0.169 0.073 

Locus 1503 : 
2 alleles
2.2% missing data
   1   (0.905) 0.517 0.731 0.956 0.968 0.982 0.925 0.950 
   3   (0.095) 0.483 0.269 0.044 0.032 0.018 0.075 0.050 

Locus 1504 : 
2 alleles
3.6% missing data
   1   (0.893) 0.926 0.988 0.871 0.987 0.989 0.937 0.905 
   3   (0.107) 0.074 0.012 0.129 0.013 0.011 0.063 0.095 

Locus 1505 : 
2 alleles
10.1% missing data
   1   (0.450) 0.091 0.445 0.526 0.649 0.207 0.399 0.460 
   4   (0.550) 0.909 0.555 0.474 0.351 0.793 0.601 0.540 

Locus 1506 : 
2 alleles
1.4% missing data
   1   (0.541) 0.147 0.142 0.689 0.119 0.645 0.449 0.666 
   4   (0.459) 0.853 0.858 0.311 0.881 0.355 0.551 0.334 

Locus 1507 : 
2 alleles
2.9% missing data
   4   (0.851) 0.942 0.955 0.862 0.942 0.981 0.847 0.896 
   3   (0.149) 0.058 0.045 0.138 0.058 0.019 0.153 0.104 

Locus 1508 : 
2 alleles
10.9% missing data
   1   (0.890) 0.968 0.981 0.950 0.954 0.975 0.863 0.879 
   3   (0.110) 0.032 0.019 0.050 0.046 0.025 0.137 0.121 

Locus 1509 : 
2 alleles
10.9% missing data
   1   (0.266) 0.240 0.296 0.205 0.396 0.302 0.266 0.265 
   3   (0.734) 0.760 0.704 0.795 0.604 0.698 0.734 0.735 

Locus 1510 : 
2 alleles
12.3% missing data
   4   (0.900) 0.976 0.922 0.949 0.950 0.884 0.884 0.948 
   3   (0.100) 0.024 0.078 0.051 0.050 0.116 0.116 0.052 

Locus 1511 : 
2 alleles
0.7% missing data
   1   (0.938) 0.993 0.997 0.830 0.998 0.996 0.989 0.949 
   2   (0.062) 0.007 0.003 0.170 0.002 0.004 0.011 0.051 

Locus 1512 : 
2 alleles
3.6% missing data
   2   (0.747) 0.154 0.719 0.834 0.313 0.939 0.742 0.804 
   3   (0.253) 0.846 0.281 0.166 0.687 0.061 0.258 0.196 

Locus 1513 : 
2 alleles
13.0% missing data
   4   (0.875) 0.777 0.970 0.811 0.988 0.984 0.943 0.863 
   2   (0.125) 0.223 0.030 0.189 0.012 0.016 0.057 0.137 

Locus 1514 : 
2 alleles
1.4% missing data
   2   (0.874) 0.978 0.917 0.899 0.980 0.977 0.875 0.903 
   3   (0.126) 0.022 0.083 0.101 0.020 0.023 0.125 0.097 

Locus 1515 : 
2 alleles
2.9% missing data
   4   (0.811) 0.789 0.542 0.894 0.903 0.522 0.851 0.702 
   2   (0.189) 0.211 0.458 0.106 0.097 0.478 0.149 0.298 

Locus 1516 : 
2 alleles
12.3% missing data
   4   (0.697) 0.706 0.924 0.653 0.841 0.945 0.714 0.695 
   1   (0.303) 0.294 0.076 0.347 0.159 0.055 0.286 0.305 

Locus 1517 : 
2 alleles
5.8% missing data
   1   (0.372) 0.083 0.698 0.455 0.151 0.067 0.292 0.503 
   4   (0.628) 0.917 0.302 0.545 0.849 0.933 0.708 0.497 

Locus 1518 : 
2 alleles
15.2% missing data
   4   (0.657) 0.651 0.923 0.651 0.940 0.946 0.658 0.518 
   2   (0.343) 0.349 0.077 0.349 0.060 0.054 0.342 0.482 

Locus 1519 : 
2 alleles
17.4% missing data
   2   (0.742) 0.904 0.827 0.726 0.950 0.762 0.763 0.734 
   4   (0.258) 0.096 0.173 0.274 0.050 0.238 0.237 0.266 

Locus 1520 : 
2 alleles
2.2% missing data
   1   (0.140) 0.033 0.043 0.106 0.127 0.053 0.166 0.057 
   3   (0.860) 0.967 0.957 0.894 0.873 0.947 0.834 0.943 

Locus 1521 : 
2 alleles
12.3% missing data
   1   (0.094) 0.029 0.128 0.061 0.036 0.075 0.062 0.125 
   3   (0.906) 0.971 0.872 0.939 0.964 0.925 0.938 0.875 

Locus 1522 : 
2 alleles
2.9% missing data
   2   (0.913) 0.987 0.994 0.916 0.994 0.980 0.952 0.911 
   3   (0.087) 0.013 0.006 0.084 0.006 0.020 0.048 0.089 

Locus 1523 : 
2 alleles
10.9% missing data
   2   (0.911) 0.964 0.991 0.875 0.984 0.989 0.957 0.949 
   4   (0.089) 0.036 0.009 0.125 0.016 0.011 0.043 0.051 

Locus 1524 : 
2 alleles
15.9% missing data
   4   (0.708) 0.938 0.726 0.720 0.745 0.727 0.753 0.591 
   2   (0.292) 0.062 0.274 0.280 0.255 0.273 0.247 0.409 

Locus 1525 : 
2 alleles
4.3% missing data
   4   (0.886) 0.980 0.974 0.898 0.985 0.966 0.891 0.936 
   1   (0.114) 0.020 0.026 0.102 0.015 0.034 0.109 0.064 

Locus 1526 : 
2 alleles
13.0% missing data
   2   (0.687) 0.774 0.718 0.455 0.922 0.797 0.839 0.637 
   4   (0.313) 0.226 0.282 0.545 0.078 0.203 0.161 0.363 

Locus 1527 : 
2 alleles
7.2% missing data
   3   (0.902) 0.948 0.989 0.936 0.989 0.347 0.945 0.931 
   1   (0.098) 0.052 0.011 0.064 0.011 0.653 0.055 0.069 

Locus 1528 : 
2 alleles
3.6% missing data
   1   (0.692) 0.425 0.738 0.785 0.867 0.933 0.568 0.779 
   4   (0.308) 0.575 0.262 0.215 0.133 0.067 0.432 0.221 

Locus 1529 : 
2 alleles
15.2% missing data
   4   (0.666) 0.917 0.612 0.701 0.646 0.634 0.667 0.639 
   2   (0.334) 0.083 0.388 0.299 0.354 0.366 0.333 0.361 

Locus 1530 : 
2 alleles
6.5% missing data
   2   (0.840) 0.959 0.973 0.894 0.976 0.973 0.827 0.726 
   4   (0.160) 0.041 0.027 0.106 0.024 0.027 0.173 0.274 

Locus 1531 : 
2 alleles
5.1% missing data
   1   (0.865) 0.950 0.565 0.916 0.960 0.413 0.924 0.814 
   3   (0.135) 0.050 0.435 0.084 0.040 0.587 0.076 0.186 

Locus 1532 : 
2 alleles
18.1% missing data
   1   (0.906) 0.935 0.948 0.949 0.979 0.980 0.887 0.959 
   3   (0.094) 0.065 0.052 0.051 0.021 0.020 0.113 0.041 

Locus 1533 : 
2 alleles
0.7% missing data
   2   (0.913) 0.973 0.988 0.825 0.994 0.992 0.976 0.894 
   4   (0.087) 0.027 0.012 0.175 0.006 0.008 0.024 0.106 

Locus 1534 : 
2 alleles
1.4% missing data
   2   (0.824) 0.953 0.937 0.899 0.921 0.446 0.792 0.878 
   4   (0.176) 0.047 0.063 0.101 0.079 0.554 0.208 0.122 

Locus 1535 : 
2 alleles
2.9% missing data
   4   (0.901) 0.953 0.990 0.823 0.976 0.986 0.963 0.918 
   2   (0.099) 0.047 0.010 0.177 0.024 0.014 0.037 0.082 

Locus 1536 : 
2 alleles
3.6% missing data
   4   (0.920) 0.983 0.952 0.962 0.987 0.969 0.913 0.959 
   3   (0.080) 0.017 0.048 0.038 0.013 0.031 0.087 0.041 

Locus 1537 : 
2 alleles
1.4% missing data
   2   (0.943) 0.994 0.997 0.915 0.998 0.996 0.989 0.879 
   1   (0.057) 0.006 0.003 0.085 0.002 0.004 0.011 0.121 

Locus 1538 : 
2 alleles
3.6% missing data
   2   (0.166) 0.034 0.200 0.114 0.041 0.061 0.201 0.154 
   3   (0.834) 0.966 0.800 0.886 0.959 0.939 0.799 0.846 

Locus 1539 : 
2 alleles
13.0% missing data
   1   (0.859) 0.889 0.874 0.910 0.917 0.386 0.871 0.936 
   3   (0.141) 0.111 0.126 0.090 0.083 0.614 0.129 0.064 

Locus 1540 : 
2 alleles
2.2% missing data
   2   (0.904) 0.714 0.988 0.959 0.978 0.985 0.876 0.966 
   4   (0.096) 0.286 0.012 0.041 0.022 0.015 0.124 0.034 

Locus 1541 : 
2 alleles
2.2% missing data
   1   (0.759) 0.940 0.817 0.774 0.915 0.529 0.772 0.791 
   4   (0.241) 0.060 0.183 0.226 0.085 0.471 0.228 0.209 

Locus 1542 : 
2 alleles
14.5% missing data
   2   (0.835) 0.683 0.571 0.920 0.815 0.961 0.789 0.890 
   4   (0.165) 0.317 0.429 0.080 0.185 0.039 0.211 0.110 

Locus 1543 : 
2 alleles
4.3% missing data
   3   (0.844) 0.954 0.963 0.844 0.926 0.945 0.863 0.872 
   1   (0.156) 0.046 0.037 0.156 0.074 0.055 0.137 0.128 

Locus 1544 : 
2 alleles
7.2% missing data
   1   (0.864) 0.912 0.699 0.945 0.922 0.945 0.829 0.832 
   3   (0.136) 0.088 0.301 0.055 0.078 0.055 0.171 0.168 

Locus 1545 : 
2 alleles
4.3% missing data
   1   (0.793) 0.823 0.929 0.832 0.813 0.479 0.798 0.888 
   2   (0.207) 0.177 0.071 0.168 0.187 0.521 0.202 0.112 

Locus 1546 : 
2 alleles
11.6% missing data
   4   (0.932) 0.972 0.980 0.860 0.994 0.994 0.985 0.917 
   2   (0.068) 0.028 0.020 0.140 0.006 0.006 0.015 0.083 

Locus 1547 : 
2 alleles
5.1% missing data
   4   (0.882) 0.944 0.918 0.930 0.787 0.969 0.883 0.914 
   1   (0.118) 0.056 0.082 0.070 0.213 0.031 0.117 0.086 

Locus 1548 : 
2 alleles
13.0% missing data
   1   (0.862) 0.928 0.803 0.897 0.945 0.979 0.879 0.839 
   2   (0.138) 0.072 0.197 0.103 0.055 0.021 0.121 0.161 

Locus 1549 : 
2 alleles
13.0% missing data
   1   (0.936) 0.993 0.986 0.898 0.997 0.970 0.986 0.863 
   4   (0.064) 0.007 0.014 0.102 0.003 0.030 0.014 0.137 

Locus 1550 : 
2 alleles
5.1% missing data
   2   (0.796) 0.952 0.953 0.794 0.972 0.970 0.832 0.644 
   3   (0.204) 0.048 0.047 0.206 0.028 0.030 0.168 0.356 

Locus 1551 : 
2 alleles
14.5% missing data
   1   (0.805) 0.804 0.106 0.933 0.782 0.968 0.624 0.916 
   3   (0.195) 0.196 0.894 0.067 0.218 0.032 0.376 0.084 

Locus 1552 : 
2 alleles
3.6% missing data
   1   (0.888) 0.881 0.975 0.910 0.980 0.958 0.887 0.953 
   3   (0.112) 0.119 0.025 0.090 0.020 0.042 0.113 0.047 

Locus 1553 : 
2 alleles
1.4% missing data
   4   (0.912) 0.979 0.946 0.977 0.972 0.984 0.851 0.925 
   2   (0.088) 0.021 0.054 0.023 0.028 0.016 0.149 0.075 

Locus 1554 : 
2 alleles
11.6% missing data
   1   (0.792) 0.592 0.773 0.881 0.950 0.247 0.770 0.868 
   3   (0.208) 0.408 0.227 0.119 0.050 0.753 0.230 0.132 

Locus 1555 : 
2 alleles
10.1% missing data
   2   (0.308) 0.492 0.132 0.365 0.087 0.059 0.303 0.224 
   4   (0.692) 0.508 0.868 0.635 0.913 0.941 0.697 0.776 

Locus 1556 : 
2 alleles
4.3% missing data
   3   (0.784) 0.885 0.953 0.847 0.953 0.964 0.733 0.713 
   1   (0.216) 0.115 0.047 0.153 0.047 0.036 0.267 0.287 

Locus 1557 : 
2 alleles
2.9% missing data
   2   (0.427) 0.891 0.091 0.472 0.142 0.073 0.397 0.522 
   3   (0.573) 0.109 0.909 0.528 0.858 0.927 0.603 0.478 

Locus 1558 : 
2 alleles
15.2% missing data
   4   (0.155) 0.606 0.121 0.102 0.020 0.125 0.155 0.109 
   2   (0.845) 0.394 0.879 0.898 0.980 0.875 0.845 0.891 

Locus 1559 : 
2 alleles
5.1% missing data
   1   (0.783) 0.938 0.131 0.847 0.595 0.558 0.812 0.850 
   4   (0.217) 0.062 0.869 0.153 0.405 0.442 0.188 0.150 

Locus 1560 : 
2 alleles
10.9% missing data
   1   (0.903) 0.982 0.939 0.940 0.987 0.924 0.920 0.895 
   4   (0.097) 0.018 0.061 0.060 0.013 0.076 0.080 0.105 

Locus 1561 : 
2 alleles
2.9% missing data
   3   (0.859) 0.606 0.943 0.941 0.944 0.967 0.802 0.895 
   1   (0.141) 0.394 0.057 0.059 0.056 0.033 0.198 0.105 

Locus 1562 : 
2 alleles
15.2% missing data
   2   (0.921) 0.986 0.438 0.945 0.935 0.987 0.963 0.937 
   4   (0.079) 0.014 0.562 0.055 0.065 0.013 0.037 0.063 

Locus 1563 : 
2 alleles
15.9% missing data
   1   (0.605) 0.564 0.344 0.644 0.779 0.932 0.564 0.590 
   4   (0.395) 0.436 0.656 0.356 0.221 0.068 0.436 0.410 

Locus 1564 : 
2 alleles
12.3% missing data
   2   (0.843) 0.791 0.973 0.966 0.446 0.188 0.672 0.963 
   4   (0.157) 0.209 0.027 0.034 0.554 0.812 0.328 0.037 

Locus 1565 : 
2 alleles
2.9% missing data
   3   (0.811) 0.960 0.957 0.832 0.861 0.942 0.814 0.819 
   1   (0.189) 0.040 0.043 0.168 0.139 0.058 0.186 0.181 

Locus 1566 : 
2 alleles
13.8% missing data
   2   (0.896) 0.930 0.968 0.950 0.964 0.983 0.869 0.927 
   4   (0.104) 0.070 0.032 0.050 0.036 0.017 0.131 0.073 

Locus 1567 : 
2 alleles
5.8% missing data
   2   (0.888) 0.741 0.833 0.909 0.987 0.982 0.914 0.922 
   4   (0.112) 0.259 0.167 0.091 0.013 0.018 0.086 0.078 

Locus 1568 : 
2 alleles
11.6% missing data
   1   (0.770) 0.751 0.946 0.826 0.513 0.960 0.753 0.787 
   3   (0.230) 0.249 0.054 0.174 0.487 0.040 0.247 0.213 

Locus 1569 : 
2 alleles
3.6% missing data
   2   (0.616) 0.661 0.902 0.609 0.748 0.183 0.624 0.699 
   4   (0.384) 0.339 0.098 0.391 0.252 0.817 0.376 0.301 

Locus 1570 : 
2 alleles
16.7% missing data
   1   (0.382) 0.625 0.433 0.389 0.096 0.269 0.334 0.497 
   4   (0.618) 0.375 0.567 0.611 0.904 0.731 0.666 0.503 

Locus 1571 : 
2 alleles
10.9% missing data
   3   (0.872) 0.840 0.966 0.916 0.940 0.953 0.872 0.891 
   2   (0.128) 0.160 0.034 0.084 0.060 0.047 0.128 0.109 

Locus 1572 : 
2 alleles
12.3% missing data
   1   (0.116) 0.026 0.144 0.087 0.060 0.112 0.095 0.093 
   3   (0.884) 0.974 0.856 0.913 0.940 0.888 0.905 0.907 

Locus 1573 : 
2 alleles
13.8% missing data
   1   (0.595) 0.864 0.101 0.652 0.645 0.927 0.545 0.545 
   3   (0.405) 0.136 0.899 0.348 0.355 0.073 0.455 0.455 

Locus 1574 : 
2 alleles
11.6% missing data
   2   (0.584) 0.679 0.898 0.489 0.945 0.931 0.598 0.525 
   4   (0.416) 0.321 0.102 0.511 0.055 0.069 0.402 0.475 

Locus 1575 : 
2 alleles
18.1% missing data
   3   (0.913) 0.842 0.785 0.989 0.455 0.842 0.786 0.985 
   1   (0.087) 0.158 0.215 0.011 0.545 0.158 0.214 0.015 

Locus 1576 : 
2 alleles
3.6% missing data
   3   (0.922) 0.981 0.983 0.928 0.989 0.985 0.966 0.895 
   1   (0.078) 0.019 0.017 0.072 0.011 0.015 0.034 0.105 

Locus 1577 : 
2 alleles
9.4% missing data
   2   (0.907) 0.969 0.978 0.921 0.973 0.987 0.930 0.938 
   4   (0.093) 0.031 0.022 0.079 0.027 0.013 0.070 0.062 

Locus 1578 : 
2 alleles
11.6% missing data
   1   (0.706) 0.662 0.118 0.734 0.620 0.940 0.739 0.709 
   3   (0.294) 0.338 0.882 0.266 0.380 0.060 0.261 0.291 

Locus 1579 : 
2 alleles
11.6% missing data
   3   (0.899) 0.930 0.923 0.954 0.984 0.363 0.913 0.958 
   1   (0.101) 0.070 0.077 0.046 0.016 0.637 0.087 0.042 

Locus 1580 : 
2 alleles
8.7% missing data
   2   (0.907) 0.905 0.973 0.925 0.986 0.988 0.934 0.932 
   4   (0.093) 0.095 0.027 0.075 0.014 0.012 0.066 0.068 

Locus 1581 : 
2 alleles
14.5% missing data
   2   (0.841) 0.348 0.693 0.906 0.748 0.701 0.884 0.888 
   4   (0.159) 0.652 0.307 0.094 0.252 0.299 0.116 0.112 

Locus 1582 : 
2 alleles
5.8% missing data
   4   (0.883) 0.825 0.961 0.939 0.918 0.976 0.854 0.940 
   1   (0.117) 0.175 0.039 0.061 0.082 0.024 0.146 0.060 

Locus 1583 : 
2 alleles
1.4% missing data
   2   (0.911) 0.922 0.991 0.903 0.907 0.987 0.951 0.963 
   3   (0.089) 0.078 0.009 0.097 0.093 0.013 0.049 0.037 

Locus 1584 : 
2 alleles
2.2% missing data
   1   (0.689) 0.610 0.957 0.589 0.762 0.766 0.756 0.783 
   2   (0.311) 0.390 0.043 0.411 0.238 0.234 0.244 0.217 

Locus 1585 : 
2 alleles
3.6% missing data
   1   (0.903) 0.705 0.958 0.955 0.944 0.979 0.894 0.948 
   3   (0.097) 0.295 0.042 0.045 0.056 0.021 0.106 0.052 

Locus 1586 : 
2 alleles
13.0% missing data
   2   (0.317) 0.084 0.540 0.324 0.112 0.052 0.243 0.615 
   3   (0.683) 0.916 0.460 0.676 0.888 0.948 0.757 0.385 

Locus 1587 : 
2 alleles
4.3% missing data
   3   (0.234) 0.071 0.175 0.206 0.081 0.649 0.194 0.258 
   4   (0.766) 0.929 0.825 0.794 0.919 0.351 0.806 0.742 

Locus 1588 : 
2 alleles
5.1% missing data
   1   (0.949) 0.994 0.997 0.892 0.998 0.996 0.990 0.968 
   3   (0.051) 0.006 0.003 0.108 0.002 0.004 0.010 0.032 

Locus 1589 : 
2 alleles
3.6% missing data
   3   (0.804) 0.962 0.952 0.801 0.961 0.391 0.829 0.882 
   2   (0.196) 0.038 0.048 0.199 0.039 0.609 0.171 0.118 

Locus 1590 : 
2 alleles
4.3% missing data
   4   (0.924) 0.914 0.958 0.963 0.977 0.986 0.948 0.904 
   2   (0.076) 0.086 0.042 0.037 0.023 0.014 0.052 0.096 

Locus 1591 : 
2 alleles
6.5% missing data
   1   (0.870) 0.937 0.976 0.960 0.972 0.320 0.831 0.881 
   4   (0.130) 0.063 0.024 0.040 0.028 0.680 0.169 0.119 

Locus 1592 : 
2 alleles
5.1% missing data
   4   (0.866) 0.974 0.328 0.896 0.966 0.978 0.905 0.850 
   2   (0.134) 0.026 0.672 0.104 0.034 0.022 0.095 0.150 

Locus 1593 : 
2 alleles
2.2% missing data
   3   (0.897) 0.988 0.990 0.911 0.992 0.431 0.958 0.867 
   1   (0.103) 0.012 0.010 0.089 0.008 0.569 0.042 0.133 

Locus 1594 : 
2 alleles
12.3% missing data
   2   (0.632) 0.661 0.912 0.575 0.841 0.367 0.670 0.691 
   4   (0.368) 0.339 0.088 0.425 0.159 0.633 0.330 0.309 

Locus 1595 : 
2 alleles
3.6% missing data
   2   (0.857) 0.933 0.875 0.868 0.972 0.980 0.914 0.678 
   3   (0.143) 0.067 0.125 0.132 0.028 0.020 0.086 0.322 

Locus 1596 : 
2 alleles
14.5% missing data
   2   (0.838) 0.745 0.961 0.835 0.967 0.188 0.911 0.861 
   4   (0.162) 0.255 0.039 0.165 0.033 0.812 0.089 0.139 

Locus 1597 : 
2 alleles
18.1% missing data
   2   (0.804) 0.208 0.978 0.886 0.829 0.134 0.832 0.878 
   3   (0.196) 0.792 0.022 0.114 0.171 0.866 0.168 0.122 

Locus 1598 : 
2 alleles
4.3% missing data
   1   (0.906) 0.988 0.989 0.918 0.972 0.546 0.961 0.923 
   3   (0.094) 0.012 0.011 0.082 0.028 0.454 0.039 0.077 

Locus 1599 : 
2 alleles
5.1% missing data
   1   (0.255) 0.067 0.900 0.217 0.099 0.042 0.296 0.164 
   3   (0.745) 0.933 0.100 0.783 0.901 0.958 0.704 0.836 

Locus 1600 : 
2 alleles
4.3% missing data
   1   (0.788) 0.923 0.957 0.824 0.947 0.334 0.820 0.772 
   3   (0.212) 0.077 0.043 0.176 0.053 0.666 0.180 0.228 

Locus 1601 : 
2 alleles
4.3% missing data
   2   (0.914) 0.966 0.979 0.963 0.974 0.965 0.876 0.975 
   3   (0.086) 0.034 0.021 0.037 0.026 0.035 0.124 0.025 

Locus 1602 : 
2 alleles
3.6% missing data
   1   (0.088) 0.046 0.012 0.064 0.009 0.604 0.041 0.056 
   3   (0.912) 0.954 0.988 0.936 0.991 0.396 0.959 0.944 

Locus 1603 : 
2 alleles
2.9% missing data
   1   (0.882) 0.904 0.977 0.923 0.959 0.971 0.846 0.954 
   3   (0.118) 0.096 0.023 0.077 0.041 0.029 0.154 0.046 

Locus 1604 : 
2 alleles
2.2% missing data
   1   (0.209) 0.043 0.039 0.281 0.065 0.042 0.175 0.159 
   3   (0.791) 0.957 0.961 0.719 0.935 0.958 0.825 0.841 

Locus 1605 : 
2 alleles
15.9% missing data
   4   (0.884) 0.930 0.987 0.736 0.991 0.988 0.962 0.885 
   2   (0.116) 0.070 0.013 0.264 0.009 0.012 0.038 0.115 

Locus 1606 : 
2 alleles
13.8% missing data
   2   (0.126) 0.026 0.052 0.039 0.190 0.452 0.191 0.065 
   3   (0.874) 0.974 0.948 0.961 0.810 0.548 0.809 0.935 

Locus 1607 : 
2 alleles
18.8% missing data
   2   (0.239) 0.144 0.081 0.204 0.527 0.463 0.220 0.164 
   4   (0.761) 0.856 0.919 0.796 0.473 0.537 0.780 0.836 

Locus 1608 : 
2 alleles
15.2% missing data
   2   (0.850) 0.943 0.958 0.931 0.719 0.613 0.825 0.904 
   4   (0.150) 0.057 0.042 0.069 0.281 0.387 0.175 0.096 

Locus 1609 : 
2 alleles
14.5% missing data
   4   (0.859) 0.954 0.612 0.901 0.953 0.883 0.899 0.785 
   2   (0.141) 0.046 0.388 0.099 0.047 0.117 0.101 0.215 

Locus 1610 : 
2 alleles
4.3% missing data
   1   (0.872) 0.890 0.923 0.923 0.968 0.235 0.899 0.918 
   4   (0.128) 0.110 0.077 0.077 0.032 0.765 0.101 0.082 

Locus 1611 : 
2 alleles
8.0% missing data
   4   (0.913) 0.988 0.988 0.949 0.992 0.989 0.927 0.900 
   2   (0.087) 0.012 0.012 0.051 0.008 0.011 0.073 0.100 

Locus 1612 : 
2 alleles
2.9% missing data
   1   (0.898) 0.904 0.841 0.954 0.953 0.983 0.888 0.900 
   3   (0.102) 0.096 0.159 0.046 0.047 0.017 0.112 0.100 

Locus 1613 : 
2 alleles
3.6% missing data
   1   (0.834) 0.918 0.871 0.884 0.961 0.963 0.837 0.746 
   3   (0.166) 0.082 0.129 0.116 0.039 0.037 0.163 0.254 

Locus 1614 : 
2 alleles
4.3% missing data
   3   (0.849) 0.959 0.972 0.860 0.758 0.976 0.878 0.859 
   1   (0.151) 0.041 0.028 0.140 0.242 0.024 0.122 0.141 

Locus 1615 : 
2 alleles
15.2% missing data
   1   (0.854) 0.973 0.980 0.874 0.986 0.958 0.902 0.640 
   2   (0.146) 0.027 0.020 0.126 0.014 0.042 0.098 0.360 

Locus 1616 : 
2 alleles
5.1% missing data
   1   (0.903) 0.970 0.979 0.940 0.976 0.955 0.912 0.918 
   3   (0.097) 0.030 0.021 0.060 0.024 0.045 0.088 0.082 

Locus 1617 : 
2 alleles
14.5% missing data
   3   (0.668) 0.876 0.580 0.745 0.657 0.570 0.601 0.736 
   1   (0.332) 0.124 0.420 0.255 0.343 0.430 0.399 0.264 

Locus 1618 : 
2 alleles
9.4% missing data
   2   (0.884) 0.939 0.923 0.929 0.873 0.962 0.879 0.912 
   1   (0.116) 0.061 0.077 0.071 0.127 0.038 0.121 0.088 

Locus 1619 : 
2 alleles
10.9% missing data
   1   (0.309) 0.470 0.104 0.255 0.147 0.117 0.386 0.251 
   3   (0.691) 0.530 0.896 0.745 0.853 0.883 0.614 0.749 

Locus 1620 : 
2 alleles
1.4% missing data
   1   (0.816) 0.966 0.960 0.840 0.942 0.972 0.814 0.762 
   4   (0.184) 0.034 0.040 0.160 0.058 0.028 0.186 0.238 

Locus 1621 : 
2 alleles
7.2% missing data
   1   (0.894) 0.972 0.983 0.941 0.979 0.983 0.867 0.932 
   3   (0.106) 0.028 0.017 0.059 0.021 0.017 0.133 0.068 

Locus 1622 : 
2 alleles
5.8% missing data
   1   (0.477) 0.374 0.111 0.477 0.384 0.572 0.515 0.436 
   4   (0.523) 0.626 0.889 0.523 0.616 0.428 0.485 0.564 

Locus 1623 : 
2 alleles
15.9% missing data
   1   (0.106) 0.017 0.050 0.138 0.009 0.071 0.061 0.074 
   3   (0.894) 0.983 0.950 0.862 0.991 0.929 0.939 0.926 

Locus 1624 : 
2 alleles
18.1% missing data
   4   (0.748) 0.897 0.960 0.660 0.908 0.959 0.780 0.793 
   2   (0.252) 0.103 0.040 0.340 0.092 0.041 0.220 0.207 

Locus 1625 : 
2 alleles
10.9% missing data
   1   (0.126) 0.149 0.046 0.154 0.050 0.036 0.079 0.093 
   3   (0.874) 0.851 0.954 0.846 0.950 0.964 0.921 0.907 

Locus 1626 : 
2 alleles
3.6% missing data
   4   (0.888) 0.984 0.946 0.971 0.881 0.764 0.777 0.967 
   3   (0.112) 0.016 0.054 0.029 0.119 0.236 0.223 0.033 

Locus 1627 : 
2 alleles
2.9% missing data
   2   (0.883) 0.974 0.968 0.891 0.964 0.978 0.908 0.905 
   4   (0.117) 0.026 0.032 0.109 0.036 0.022 0.092 0.095 

Locus 1628 : 
2 alleles
10.9% missing data
   4   (0.883) 0.960 0.925 0.952 0.960 0.769 0.816 0.954 
   2   (0.117) 0.040 0.075 0.048 0.040 0.231 0.184 0.046 

Locus 1629 : 
2 alleles
0.7% missing data
   1   (0.887) 0.980 0.968 0.917 0.979 0.401 0.919 0.953 
   3   (0.113) 0.020 0.032 0.083 0.021 0.599 0.081 0.047 

Locus 1630 : 
2 alleles
4.3% missing data
   2   (0.643) 0.940 0.459 0.636 0.684 0.754 0.703 0.501 
   4   (0.357) 0.060 0.541 0.364 0.316 0.246 0.297 0.499 

Locus 1631 : 
2 alleles
5.1% missing data
   3   (0.778) 0.957 0.783 0.664 0.566 0.321 0.901 0.834 
   1   (0.222) 0.043 0.217 0.336 0.434 0.679 0.099 0.166 

Locus 1632 : 
2 alleles
3.6% missing data
   1   (0.777) 0.135 0.869 0.743 0.962 0.968 0.844 0.789 
   3   (0.223) 0.865 0.131 0.257 0.038 0.032 0.156 0.211 

Locus 1633 : 
2 alleles
4.3% missing data
   1   (0.299) 0.439 0.472 0.265 0.095 0.627 0.281 0.234 
   3   (0.701) 0.561 0.528 0.735 0.905 0.373 0.719 0.766 

Locus 1634 : 
2 alleles
15.2% missing data
   2   (0.438) 0.104 0.266 0.526 0.208 0.602 0.370 0.494 
   4   (0.562) 0.896 0.734 0.474 0.792 0.398 0.630 0.506 

Locus 1635 : 
2 alleles
10.1% missing data
   3   (0.851) 0.821 0.841 0.923 0.953 0.971 0.796 0.885 
   2   (0.149) 0.179 0.159 0.077 0.047 0.029 0.204 0.115 

Locus 1636 : 
2 alleles
2.9% missing data
   1   (0.831) 0.738 0.487 0.930 0.820 0.968 0.759 0.867 
   3   (0.169) 0.262 0.513 0.070 0.180 0.032 0.241 0.133 

Locus 1637 : 
2 alleles
6.5% missing data
   1   (0.737) 0.904 0.883 0.739 0.946 0.644 0.783 0.633 
   2   (0.263) 0.096 0.117 0.261 0.054 0.356 0.217 0.367 

Locus 1638 : 
2 alleles
9.4% missing data
   3   (0.933) 0.972 0.992 0.919 0.991 0.991 0.976 0.950 
   4   (0.067) 0.028 0.008 0.081 0.009 0.009 0.024 0.050 

Locus 1639 : 
2 alleles
2.9% missing data
   1   (0.903) 0.343 0.963 0.903 0.977 0.989 0.959 0.926 
   3   (0.097) 0.657 0.037 0.097 0.023 0.011 0.041 0.074 

Locus 1640 : 
2 alleles
7.2% missing data
   1   (0.776) 0.802 0.108 0.847 0.934 0.954 0.720 0.860 
   4   (0.224) 0.198 0.892 0.153 0.066 0.046 0.280 0.140 

Locus 1641 : 
2 alleles
3.6% missing data
   2   (0.726) 0.927 0.921 0.766 0.861 0.473 0.706 0.754 
   4   (0.274) 0.073 0.079 0.234 0.139 0.527 0.294 0.246 

Locus 1642 : 
2 alleles
13.0% missing data
   4   (0.712) 0.712 0.400 0.730 0.841 0.931 0.710 0.736 
   3   (0.288) 0.288 0.600 0.270 0.159 0.069 0.290 0.264 

Locus 1643 : 
2 alleles
4.3% missing data
   2   (0.909) 0.742 0.993 0.908 0.971 0.943 0.962 0.936 
   4   (0.091) 0.258 0.007 0.092 0.029 0.057 0.038 0.064 

Locus 1644 : 
2 alleles
3.6% missing data
   2   (0.494) 0.541 0.611 0.468 0.659 0.078 0.501 0.591 
   4   (0.506) 0.459 0.389 0.532 0.341 0.922 0.499 0.409 

Locus 1645 : 
2 alleles
3.6% missing data
   1   (0.839) 0.835 0.914 0.837 0.922 0.939 0.868 0.878 
   2   (0.161) 0.165 0.086 0.163 0.078 0.061 0.132 0.122 

Locus 1646 : 
2 alleles
8.0% missing data
   1   (0.101) 0.015 0.010 0.064 0.023 0.032 0.090 0.122 
   2   (0.899) 0.985 0.990 0.936 0.977 0.968 0.910 0.878 

Locus 1647 : 
2 alleles
9.4% missing data
   1   (0.698) 0.918 0.417 0.734 0.931 0.882 0.665 0.675 
   3   (0.302) 0.082 0.583 0.266 0.069 0.118 0.335 0.325 

Locus 1648 : 
2 alleles
4.3% missing data
   2   (0.920) 0.986 0.975 0.908 0.994 0.989 0.966 0.925 
   4   (0.080) 0.014 0.025 0.092 0.006 0.011 0.034 0.075 

Locus 1649 : 
2 alleles
15.2% missing data
   4   (0.886) 0.820 0.942 0.867 0.977 0.984 0.930 0.920 
   2   (0.114) 0.180 0.058 0.133 0.023 0.016 0.070 0.080 

Locus 1650 : 
2 alleles
6.5% missing data
   4   (0.217) 0.042 0.031 0.198 0.108 0.040 0.216 0.302 
   2   (0.783) 0.958 0.969 0.802 0.892 0.960 0.784 0.698 

Locus 1651 : 
2 alleles
0.7% missing data
   1   (0.765) 0.885 0.896 0.762 0.791 0.956 0.758 0.818 
   4   (0.235) 0.115 0.104 0.238 0.209 0.044 0.242 0.182 

Locus 1652 : 
2 alleles
1.4% missing data
   3   (0.913) 0.971 0.989 0.950 0.991 0.983 0.909 0.953 
   2   (0.087) 0.029 0.011 0.050 0.009 0.017 0.091 0.047 

Locus 1653 : 
2 alleles
5.1% missing data
   3   (0.603) 0.918 0.936 0.707 0.313 0.207 0.503 0.697 
   1   (0.397) 0.082 0.064 0.293 0.687 0.793 0.497 0.303 

Locus 1654 : 
2 alleles
15.2% missing data
   3   (0.782) 0.947 0.860 0.813 0.844 0.740 0.742 0.880 
   1   (0.218) 0.053 0.140 0.187 0.156 0.260 0.258 0.120 

Locus 1655 : 
2 alleles
2.9% missing data
   4   (0.890) 0.963 0.983 0.897 0.967 0.952 0.932 0.855 
   3   (0.110) 0.037 0.017 0.103 0.033 0.048 0.068 0.145 

Locus 1656 : 
2 alleles
2.9% missing data
   2   (0.893) 0.311 0.884 0.974 0.669 0.968 0.860 0.936 
   3   (0.107) 0.689 0.116 0.026 0.331 0.032 0.140 0.064 

Locus 1657 : 
2 alleles
10.1% missing data
   2   (0.906) 0.962 0.976 0.847 0.992 0.983 0.969 0.875 
   4   (0.094) 0.038 0.024 0.153 0.008 0.017 0.031 0.125 

Locus 1658 : 
2 alleles
4.3% missing data
   3   (0.919) 0.958 0.911 0.972 0.944 0.470 0.931 0.978 
   1   (0.081) 0.042 0.089 0.028 0.056 0.530 0.069 0.022 

Locus 1659 : 
2 alleles
13.8% missing data
   2   (0.906) 0.938 0.988 0.918 0.992 0.988 0.924 0.949 
   4   (0.094) 0.062 0.012 0.082 0.008 0.012 0.076 0.051 

Locus 1660 : 
2 alleles
13.8% missing data
   3   (0.213) 0.218 0.038 0.297 0.100 0.034 0.163 0.167 
   1   (0.787) 0.782 0.962 0.703 0.900 0.966 0.837 0.833 

Locus 1661 : 
2 alleles
5.1% missing data
   2   (0.142) 0.040 0.057 0.095 0.092 0.021 0.145 0.168 
   4   (0.858) 0.960 0.943 0.905 0.908 0.979 0.855 0.832 

Locus 1662 : 
2 alleles
2.9% missing data
   4   (0.815) 0.823 0.556 0.893 0.879 0.969 0.708 0.927 
   2   (0.185) 0.177 0.444 0.107 0.121 0.031 0.292 0.073 

Locus 1663 : 
2 alleles
1.4% missing data
   4   (0.896) 0.981 0.982 0.957 0.842 0.979 0.848 0.944 
   2   (0.104) 0.019 0.018 0.043 0.158 0.021 0.152 0.056 

Locus 1664 : 
2 alleles
2.2% missing data
   3   (0.917) 0.974 0.985 0.905 0.973 0.987 0.956 0.951 
   1   (0.083) 0.026 0.015 0.095 0.027 0.013 0.044 0.049 

Locus 1665 : 
2 alleles
5.8% missing data
   2   (0.722) 0.928 0.834 0.765 0.701 0.497 0.673 0.845 
   4   (0.278) 0.072 0.166 0.235 0.299 0.503 0.327 0.155 

Locus 1666 : 
2 alleles
3.6% missing data
   3   (0.878) 0.742 0.787 0.911 0.976 0.973 0.912 0.862 
   4   (0.122) 0.258 0.213 0.089 0.024 0.027 0.088 0.138 

Locus 1667 : 
2 alleles
4.3% missing data
   2   (0.915) 0.937 0.875 0.958 0.938 0.930 0.908 0.976 
   4   (0.085) 0.063 0.125 0.042 0.062 0.070 0.092 0.024 

Locus 1668 : 
2 alleles
3.6% missing data
   1   (0.913) 0.980 0.991 0.911 0.983 0.989 0.940 0.961 
   4   (0.087) 0.020 0.009 0.089 0.017 0.011 0.060 0.039 

Locus 1669 : 
2 alleles
2.2% missing data
   4   (0.900) 0.905 0.956 0.940 0.985 0.986 0.913 0.894 
   1   (0.100) 0.095 0.044 0.060 0.015 0.014 0.087 0.106 

Locus 1670 : 
2 alleles
5.8% missing data
   2   (0.493) 0.156 0.217 0.633 0.356 0.094 0.430 0.574 
   4   (0.507) 0.844 0.783 0.367 0.644 0.906 0.570 0.426 

Locus 1671 : 
2 alleles
13.8% missing data
   2   (0.923) 0.987 0.979 0.893 0.985 0.990 0.971 0.941 
   4   (0.077) 0.013 0.021 0.107 0.015 0.010 0.029 0.059 

Locus 1672 : 
2 alleles
1.4% missing data
   2   (0.682) 0.618 0.926 0.688 0.953 0.373 0.656 0.781 
   4   (0.318) 0.382 0.074 0.312 0.047 0.627 0.344 0.219 

Locus 1673 : 
2 alleles
2.2% missing data
   1   (0.682) 0.907 0.930 0.611 0.936 0.946 0.721 0.587 
   3   (0.318) 0.093 0.070 0.389 0.064 0.054 0.279 0.413 

Locus 1674 : 
2 alleles
10.9% missing data
   4   (0.910) 0.853 0.974 0.957 0.967 0.979 0.900 0.949 
   2   (0.090) 0.147 0.026 0.043 0.033 0.021 0.100 0.051 

Locus 1675 : 
2 alleles
7.2% missing data
   2   (0.611) 0.923 0.122 0.602 0.616 0.257 0.668 0.640 
   4   (0.389) 0.077 0.878 0.398 0.384 0.743 0.332 0.360 

Locus 1676 : 
2 alleles
14.5% missing data
   3   (0.345) 0.096 0.166 0.450 0.124 0.773 0.253 0.330 
   4   (0.655) 0.904 0.834 0.550 0.876 0.227 0.747 0.670 

Locus 1677 : 
2 alleles
6.5% missing data
   1   (0.869) 0.962 0.885 0.938 0.966 0.976 0.811 0.882 
   3   (0.131) 0.038 0.115 0.062 0.034 0.024 0.189 0.118 

Locus 1678 : 
2 alleles
10.1% missing data
   3   (0.732) 0.241 0.935 0.830 0.446 0.633 0.717 0.782 
   1   (0.268) 0.759 0.065 0.170 0.554 0.367 0.283 0.218 

Locus 1679 : 
2 alleles
2.9% missing data
   3   (0.949) 0.848 0.991 0.994 0.586 0.988 0.900 0.992 
   4   (0.051) 0.152 0.009 0.006 0.414 0.012 0.100 0.008 

Locus 1680 : 
2 alleles
2.9% missing data
   3   (0.893) 0.975 0.886 0.907 0.969 0.982 0.913 0.938 
   1   (0.107) 0.025 0.114 0.093 0.031 0.018 0.087 0.062 

Locus 1681 : 
2 alleles
10.9% missing data
   4   (0.949) 0.979 0.974 0.935 0.997 0.996 0.989 0.920 
   2   (0.051) 0.021 0.026 0.065 0.003 0.004 0.011 0.080 

Locus 1682 : 
2 alleles
3.6% missing data
   3   (0.946) 0.994 0.997 0.917 0.997 0.996 0.990 0.900 
   2   (0.054) 0.006 0.003 0.083 0.003 0.004 0.010 0.100 

Locus 1683 : 
2 alleles
0.7% missing data
   3   (0.947) 0.994 0.997 0.891 0.998 0.996 0.990 0.950 
   1   (0.053) 0.006 0.003 0.109 0.002 0.004 0.010 0.050 

Locus 1684 : 
2 alleles
5.1% missing data
   1   (0.917) 0.969 0.933 0.973 0.950 0.985 0.866 0.968 
   4   (0.083) 0.031 0.067 0.027 0.050 0.015 0.134 0.032 

Locus 1685 : 
2 alleles
15.9% missing data
   1   (0.926) 0.932 0.990 0.959 0.988 0.982 0.934 0.969 
   3   (0.074) 0.068 0.010 0.041 0.012 0.018 0.066 0.031 

Locus 1686 : 
2 alleles
13.0% missing data
   3   (0.904) 0.975 0.992 0.937 0.975 0.532 0.951 0.905 
   1   (0.096) 0.025 0.008 0.063 0.025 0.468 0.049 0.095 

Locus 1687 : 
2 alleles
3.6% missing data
   1   (0.888) 0.973 0.940 0.953 0.968 0.464 0.871 0.953 
   3   (0.112) 0.027 0.060 0.047 0.032 0.536 0.129 0.047 

Locus 1688 : 
2 alleles
1.4% missing data
   1   (0.914) 0.943 0.957 0.971 0.984 0.982 0.871 0.951 
   2   (0.086) 0.057 0.043 0.029 0.016 0.018 0.129 0.049 

Locus 1689 : 
2 alleles
7.2% missing data
   3   (0.765) 0.546 0.952 0.831 0.902 0.381 0.745 0.851 
   4   (0.235) 0.454 0.048 0.169 0.098 0.619 0.255 0.149 

Locus 1690 : 
2 alleles
3.6% missing data
   1   (0.880) 0.967 0.870 0.901 0.970 0.974 0.917 0.815 
   3   (0.120) 0.033 0.130 0.099 0.030 0.026 0.083 0.185 

Locus 1691 : 
2 alleles
5.8% missing data
   3   (0.849) 0.971 0.977 0.814 0.760 0.979 0.905 0.858 
   1   (0.151) 0.029 0.023 0.186 0.240 0.021 0.095 0.142 

Locus 1692 : 
2 alleles
3.6% missing data
   4   (0.923) 0.978 0.981 0.904 0.995 0.986 0.976 0.857 
   3   (0.077) 0.022 0.019 0.096 0.005 0.014 0.024 0.143 

Locus 1693 : 
2 alleles
10.9% missing data
   3   (0.910) 0.956 0.991 0.917 0.989 0.983 0.930 0.964 
   4   (0.090) 0.044 0.009 0.083 0.011 0.017 0.070 0.036 

Locus 1694 : 
2 alleles
6.5% missing data
   1   (0.899) 0.979 0.975 0.930 0.978 0.537 0.942 0.923 
   3   (0.101) 0.021 0.025 0.070 0.022 0.463 0.058 0.077 

Locus 1695 : 
2 alleles
5.8% missing data
   1   (0.875) 0.974 0.981 0.896 0.981 0.960 0.889 0.876 
   3   (0.125) 0.026 0.019 0.104 0.019 0.040 0.111 0.124 

Locus 1696 : 
2 alleles
2.9% missing data
   4   (0.920) 0.962 0.982 0.965 0.975 0.987 0.890 0.978 
   2   (0.080) 0.038 0.018 0.035 0.025 0.013 0.110 0.022 

Locus 1697 : 
2 alleles
5.1% missing data
   2   (0.143) 0.027 0.020 0.142 0.023 0.020 0.133 0.117 
   3   (0.857) 0.973 0.980 0.858 0.977 0.980 0.867 0.883 

Locus 1698 : 
2 alleles
10.9% missing data
   1   (0.738) 0.915 0.465 0.712 0.751 0.443 0.826 0.732 
   3   (0.262) 0.085 0.535 0.288 0.249 0.557 0.174 0.268 

Locus 1699 : 
2 alleles
11.6% missing data
   1   (0.864) 0.959 0.945 0.876 0.959 0.973 0.899 0.813 
   3   (0.136) 0.041 0.055 0.124 0.041 0.027 0.101 0.187 

Locus 1700 : 
2 alleles
1.4% missing data
   3   (0.923) 0.991 0.995 0.910 0.993 0.992 0.977 0.807 
   1   (0.077) 0.009 0.005 0.090 0.007 0.008 0.023 0.193 

Locus 1701 : 
2 alleles
9.4% missing data
   3   (0.919) 0.981 0.977 0.982 0.846 0.327 0.921 0.962 
   1   (0.081) 0.019 0.023 0.018 0.154 0.673 0.079 0.038 

Locus 1702 : 
2 alleles
4.3% missing data
   4   (0.643) 0.927 0.584 0.689 0.763 0.425 0.604 0.683 
   1   (0.357) 0.073 0.416 0.311 0.237 0.575 0.396 0.317 

Locus 1703 : 
2 alleles
18.1% missing data
   4   (0.756) 0.934 0.968 0.728 0.974 0.911 0.803 0.583 
   2   (0.244) 0.066 0.032 0.272 0.026 0.089 0.197 0.417 

Locus 1704 : 
2 alleles
13.0% missing data
   2   (0.894) 0.909 0.884 0.926 0.951 0.984 0.918 0.890 
   4   (0.106) 0.091 0.116 0.074 0.049 0.016 0.082 0.110 

Locus 1705 : 
2 alleles
1.4% missing data
   3   (0.903) 0.920 0.899 0.947 0.977 0.979 0.890 0.953 
   4   (0.097) 0.080 0.101 0.053 0.023 0.021 0.110 0.047 

Locus 1706 : 
2 alleles
10.1% missing data
   2   (0.900) 0.937 0.976 0.936 0.987 0.402 0.945 0.913 
   4   (0.100) 0.063 0.024 0.064 0.013 0.598 0.055 0.087 

Locus 1707 : 
2 alleles
11.6% missing data
   4   (0.801) 0.637 0.925 0.854 0.792 0.969 0.812 0.718 
   3   (0.199) 0.363 0.075 0.146 0.208 0.031 0.188 0.282 

Locus 1708 : 
2 alleles
4.3% missing data
   4   (0.848) 0.961 0.985 0.890 0.979 0.938 0.828 0.837 
   3   (0.152) 0.039 0.015 0.110 0.021 0.062 0.172 0.163 

Locus 1709 : 
2 alleles
7.2% missing data
   3   (0.919) 0.974 0.987 0.931 0.988 0.982 0.952 0.924 
   1   (0.081) 0.026 0.013 0.069 0.012 0.018 0.048 0.076 

Locus 1710 : 
2 alleles
4.3% missing data
   1   (0.890) 0.986 0.986 0.870 0.991 0.985 0.935 0.881 
   3   (0.110) 0.014 0.014 0.130 0.009 0.015 0.065 0.119 

Locus 1711 : 
2 alleles
2.9% missing data
   2   (0.815) 0.949 0.922 0.847 0.969 0.973 0.772 0.841 
   4   (0.185) 0.051 0.078 0.153 0.031 0.027 0.228 0.159 

Locus 1712 : 
2 alleles
1.4% missing data
   1   (0.757) 0.644 0.667 0.832 0.879 0.955 0.678 0.821 
   3   (0.243) 0.356 0.333 0.168 0.121 0.045 0.322 0.179 

Locus 1713 : 
2 alleles
14.5% missing data
   3   (0.856) 0.747 0.607 0.953 0.734 0.661 0.786 0.949 
   4   (0.144) 0.253 0.393 0.047 0.266 0.339 0.214 0.051 

Locus 1714 : 
2 alleles
5.8% missing data
   2   (0.581) 0.836 0.533 0.585 0.756 0.368 0.622 0.452 
   4   (0.419) 0.164 0.467 0.415 0.244 0.632 0.378 0.548 

Locus 1715 : 
2 alleles
13.8% missing data
   3   (0.900) 0.981 0.968 0.943 0.943 0.981 0.893 0.930 
   2   (0.100) 0.019 0.032 0.057 0.057 0.019 0.107 0.070 

Locus 1716 : 
2 alleles
5.1% missing data
   1   (0.862) 0.108 0.908 0.893 0.971 0.973 0.889 0.937 
   3   (0.138) 0.892 0.092 0.107 0.029 0.027 0.111 0.063 

Locus 1717 : 
2 alleles
2.9% missing data
   3   (0.766) 0.960 0.923 0.861 0.471 0.622 0.748 0.717 
   1   (0.234) 0.040 0.077 0.139 0.529 0.378 0.252 0.283 

Locus 1718 : 
2 alleles
5.1% missing data
   2   (0.872) 0.971 0.978 0.917 0.981 0.960 0.830 0.923 
   4   (0.128) 0.029 0.022 0.083 0.019 0.040 0.170 0.077 

Locus 1719 : 
2 alleles
2.9% missing data
   1   (0.920) 0.988 0.955 0.905 0.994 0.990 0.965 0.928 
   3   (0.080) 0.012 0.045 0.095 0.006 0.010 0.035 0.072 

Locus 1720 : 
2 alleles
11.6% missing data
   2   (0.914) 0.820 0.842 0.937 0.981 0.985 0.947 0.936 
   3   (0.086) 0.180 0.158 0.063 0.019 0.015 0.053 0.064 

Locus 1721 : 
2 alleles
2.9% missing data
   1   (0.901) 0.970 0.984 0.934 0.980 0.979 0.898 0.946 
   3   (0.099) 0.030 0.016 0.066 0.020 0.021 0.102 0.054 

Locus 1722 : 
2 alleles
3.6% missing data
   2   (0.868) 0.972 0.940 0.880 0.965 0.976 0.909 0.800 
   1   (0.132) 0.028 0.060 0.120 0.035 0.024 0.091 0.200 

Locus 1723 : 
2 alleles
2.2% missing data
   1   (0.103) 0.021 0.011 0.115 0.018 0.016 0.071 0.058 
   2   (0.897) 0.979 0.989 0.885 0.982 0.984 0.929 0.942 

Locus 1724 : 
2 alleles
15.2% missing data
   2   (0.445) 0.513 0.649 0.412 0.412 0.787 0.449 0.359 
   4   (0.555) 0.487 0.351 0.588 0.588 0.213 0.551 0.641 

Locus 1725 : 
2 alleles
1.4% missing data
   3   (0.881) 0.977 0.157 0.970 0.828 0.571 0.842 0.956 
   4   (0.119) 0.023 0.843 0.030 0.172 0.429 0.158 0.044 

Locus 1726 : 
2 alleles
5.1% missing data
   4   (0.907) 0.961 0.939 0.945 0.982 0.983 0.911 0.929 
   2   (0.093) 0.039 0.061 0.055 0.018 0.017 0.089 0.071 

Locus 1727 : 
2 alleles
8.0% missing data
   2   (0.864) 0.944 0.961 0.896 0.946 0.385 0.918 0.853 
   3   (0.136) 0.056 0.039 0.104 0.054 0.615 0.082 0.147 

Locus 1728 : 
2 alleles
10.1% missing data
   3   (0.802) 0.972 0.862 0.749 0.919 0.423 0.876 0.845 
   1   (0.198) 0.028 0.138 0.251 0.081 0.577 0.124 0.155 

Locus 1729 : 
2 alleles
13.8% missing data
   1   (0.866) 0.953 0.963 0.919 0.909 0.907 0.837 0.917 
   4   (0.134) 0.047 0.037 0.081 0.091 0.093 0.163 0.083 

Locus 1730 : 
2 alleles
4.3% missing data
   3   (0.882) 0.963 0.888 0.893 0.774 0.984 0.899 0.950 
   4   (0.118) 0.037 0.112 0.107 0.226 0.016 0.101 0.050 

Locus 1731 : 
2 alleles
15.2% missing data
   3   (0.698) 0.742 0.596 0.717 0.695 0.747 0.760 0.549 
   1   (0.302) 0.258 0.404 0.283 0.305 0.253 0.240 0.451 

Locus 1732 : 
2 alleles
4.3% missing data
   1   (0.912) 0.928 0.906 0.956 0.920 0.960 0.920 0.953 
   3   (0.088) 0.072 0.094 0.044 0.080 0.040 0.080 0.047 

Locus 1733 : 
2 alleles
3.6% missing data
   2   (0.789) 0.940 0.971 0.788 0.960 0.954 0.790 0.779 
   4   (0.211) 0.060 0.029 0.212 0.040 0.046 0.210 0.221 

Locus 1734 : 
2 alleles
3.6% missing data
   1   (0.146) 0.028 0.132 0.142 0.021 0.023 0.123 0.145 
   3   (0.854) 0.972 0.868 0.858 0.979 0.977 0.877 0.855 

Locus 1735 : 
2 alleles
14.5% missing data
   4   (0.532) 0.646 0.136 0.426 0.611 0.805 0.578 0.637 
   1   (0.468) 0.354 0.864 0.574 0.389 0.195 0.422 0.363 

Locus 1736 : 
2 alleles
7.2% missing data
   1   (0.839) 0.971 0.980 0.844 0.952 0.471 0.880 0.884 
   2   (0.161) 0.029 0.020 0.156 0.048 0.529 0.120 0.116 

Locus 1737 : 
2 alleles
15.2% missing data
   4   (0.516) 0.519 0.887 0.446 0.768 0.644 0.514 0.540 
   2   (0.484) 0.481 0.113 0.554 0.232 0.356 0.486 0.460 

Locus 1738 : 
2 alleles
5.1% missing data
   1   (0.903) 0.959 0.980 0.940 0.964 0.980 0.901 0.940 
   3   (0.097) 0.041 0.020 0.060 0.036 0.020 0.099 0.060 

Locus 1739 : 
2 alleles
2.2% missing data
   2   (0.923) 0.980 0.989 0.941 0.990 0.987 0.955 0.932 
   4   (0.077) 0.020 0.011 0.059 0.010 0.013 0.045 0.068 

Locus 1740 : 
2 alleles
3.6% missing data
   2   (0.911) 0.975 0.709 0.951 0.964 0.962 0.930 0.946 
   4   (0.089) 0.025 0.291 0.049 0.036 0.038 0.070 0.054 

Locus 1741 : 
2 alleles
16.7% missing data
   4   (0.859) 0.965 0.957 0.904 0.959 0.980 0.882 0.672 
   2   (0.141) 0.035 0.043 0.096 0.041 0.020 0.118 0.328 

Locus 1742 : 
2 alleles
10.9% missing data
   2   (0.875) 0.851 0.911 0.937 0.900 0.971 0.840 0.919 
   4   (0.125) 0.149 0.089 0.063 0.100 0.029 0.160 0.081 

Locus 1743 : 
2 alleles
1.4% missing data
   3   (0.906) 0.974 0.987 0.952 0.989 0.984 0.885 0.939 
   2   (0.094) 0.026 0.013 0.048 0.011 0.016 0.115 0.061 

Locus 1744 : 
2 alleles
3.6% missing data
   4   (0.086) 0.016 0.013 0.103 0.024 0.024 0.045 0.049 
   2   (0.914) 0.984 0.987 0.897 0.976 0.976 0.955 0.951 

Locus 1745 : 
2 alleles
3.6% missing data
   2   (0.918) 0.928 0.902 0.967 0.842 0.977 0.907 0.972 
   4   (0.082) 0.072 0.098 0.033 0.158 0.023 0.093 0.028 

Locus 1746 : 
2 alleles
10.1% missing data
   4   (0.918) 0.968 0.984 0.970 0.953 0.981 0.886 0.960 
   2   (0.082) 0.032 0.016 0.030 0.047 0.019 0.114 0.040 

Locus 1747 : 
2 alleles
2.9% missing data
   1   (0.747) 0.566 0.957 0.738 0.936 0.957 0.747 0.791 
   4   (0.253) 0.434 0.043 0.262 0.064 0.043 0.253 0.209 

Locus 1748 : 
2 alleles
6.5% missing data
   1   (0.838) 0.965 0.970 0.796 0.953 0.978 0.858 0.904 
   3   (0.162) 0.035 0.030 0.204 0.047 0.022 0.142 0.096 

Locus 1749 : 
2 alleles
3.6% missing data
   3   (0.894) 0.936 0.877 0.915 0.984 0.969 0.914 0.928 
   1   (0.106) 0.064 0.123 0.085 0.016 0.031 0.086 0.072 

Locus 1750 : 
2 alleles
5.8% missing data
   1   (0.919) 0.953 0.982 0.950 0.929 0.977 0.937 0.949 
   3   (0.081) 0.047 0.018 0.050 0.071 0.023 0.063 0.051 

Locus 1751 : 
2 alleles
4.3% missing data
   1   (0.596) 0.128 0.815 0.608 0.391 0.840 0.643 0.530 
   4   (0.404) 0.872 0.185 0.392 0.609 0.160 0.357 0.470 

Locus 1752 : 
2 alleles
3.6% missing data
   1   (0.879) 0.955 0.977 0.950 0.979 0.244 0.870 0.924 
   3   (0.121) 0.045 0.023 0.050 0.021 0.756 0.130 0.076 

Locus 1753 : 
2 alleles
11.6% missing data
   1   (0.514) 0.599 0.891 0.352 0.913 0.389 0.645 0.401 
   3   (0.486) 0.401 0.109 0.648 0.087 0.611 0.355 0.599 

Locus 1754 : 
2 alleles
15.2% missing data
   1   (0.463) 0.547 0.477 0.481 0.356 0.083 0.482 0.467 
   4   (0.537) 0.453 0.523 0.519 0.644 0.917 0.518 0.533 

Locus 1755 : 
2 alleles
8.7% missing data
   2   (0.627) 0.110 0.796 0.660 0.557 0.859 0.636 0.616 
   4   (0.373) 0.890 0.204 0.340 0.443 0.141 0.364 0.384 

Locus 1756 : 
2 alleles
3.6% missing data
   2   (0.746) 0.912 0.942 0.858 0.709 0.900 0.616 0.750 
   4   (0.254) 0.088 0.058 0.142 0.291 0.100 0.384 0.250 

Locus 1757 : 
2 alleles
10.9% missing data
   3   (0.911) 0.889 0.970 0.925 0.958 0.983 0.949 0.906 
   2   (0.089) 0.111 0.030 0.075 0.042 0.017 0.051 0.094 

Locus 1758 : 
2 alleles
1.4% missing data
   4   (0.843) 0.978 0.509 0.893 0.950 0.972 0.848 0.826 
   1   (0.157) 0.022 0.491 0.107 0.050 0.028 0.152 0.174 

Locus 1759 : 
2 alleles
10.1% missing data
   4   (0.813) 0.466 0.959 0.809 0.966 0.366 0.876 0.891 
   2   (0.187) 0.534 0.041 0.191 0.034 0.634 0.124 0.109 

Locus 1760 : 
2 alleles
13.0% missing data
   2   (0.654) 0.534 0.860 0.617 0.875 0.481 0.676 0.747 
   3   (0.346) 0.466 0.140 0.383 0.125 0.519 0.324 0.253 

Locus 1761 : 
2 alleles
13.0% missing data
   4   (0.797) 0.750 0.916 0.814 0.847 0.927 0.763 0.901 
   2   (0.203) 0.250 0.084 0.186 0.153 0.073 0.237 0.099 

Locus 1762 : 
2 alleles
2.2% missing data
   3   (0.749) 0.747 0.708 0.788 0.670 0.267 0.784 0.829 
   1   (0.251) 0.253 0.292 0.212 0.330 0.733 0.216 0.171 

Locus 1763 : 
2 alleles
5.1% missing data
   2   (0.363) 0.374 0.320 0.324 0.317 0.532 0.360 0.372 
   1   (0.637) 0.626 0.680 0.676 0.683 0.468 0.640 0.628 

Locus 1764 : 
2 alleles
2.2% missing data
   3   (0.868) 0.975 0.964 0.885 0.938 0.967 0.874 0.919 
   1   (0.132) 0.025 0.036 0.115 0.062 0.033 0.126 0.081 

Locus 1765 : 
2 alleles
5.1% missing data
   3   (0.705) 0.919 0.897 0.702 0.888 0.938 0.653 0.762 
   1   (0.295) 0.081 0.103 0.298 0.112 0.062 0.347 0.238 

Locus 1766 : 
2 alleles
2.2% missing data
   3   (0.624) 0.898 0.891 0.592 0.917 0.232 0.651 0.606 
   4   (0.376) 0.102 0.109 0.408 0.083 0.768 0.349 0.394 

Locus 1767 : 
2 alleles
11.6% missing data
   2   (0.878) 0.950 0.940 0.907 0.959 0.866 0.894 0.891 
   4   (0.122) 0.050 0.060 0.093 0.041 0.134 0.106 0.109 

Locus 1768 : 
2 alleles
2.2% missing data
   4   (0.895) 0.974 0.988 0.941 0.893 0.978 0.912 0.880 
   2   (0.105) 0.026 0.012 0.059 0.107 0.022 0.088 0.120 

Locus 1769 : 
2 alleles
2.9% missing data
   2   (0.912) 0.958 0.981 0.908 0.991 0.588 0.969 0.949 
   3   (0.088) 0.042 0.019 0.092 0.009 0.412 0.031 0.051 

Locus 1770 : 
2 alleles
6.5% missing data
   4   (0.901) 0.983 0.993 0.896 0.991 0.984 0.949 0.851 
   2   (0.099) 0.017 0.007 0.104 0.009 0.016 0.051 0.149 

Locus 1771 : 
2 alleles
10.1% missing data
   1   (0.128) 0.098 0.026 0.094 0.073 0.025 0.145 0.068 
   4   (0.872) 0.902 0.974 0.906 0.927 0.975 0.855 0.932 

Locus 1772 : 
2 alleles
3.6% missing data
   2   (0.916) 0.969 0.981 0.877 0.991 0.989 0.964 0.950 
   3   (0.084) 0.031 0.019 0.123 0.009 0.011 0.036 0.050 

Locus 1773 : 
2 alleles
1.4% missing data
   1   (0.859) 0.955 0.978 0.931 0.970 0.414 0.837 0.913 
   3   (0.141) 0.045 0.022 0.069 0.030 0.586 0.163 0.087 

Locus 1774 : 
2 alleles
5.8% missing data
   4   (0.931) 0.992 0.993 0.906 0.992 0.984 0.977 0.949 
   3   (0.069) 0.008 0.007 0.094 0.008 0.016 0.023 0.051 

Locus 1775 : 
2 alleles
4.3% missing data
   1   (0.528) 0.649 0.462 0.526 0.390 0.923 0.517 0.467 
   4   (0.472) 0.351 0.538 0.474 0.610 0.077 0.483 0.533 

Locus 1776 : 
2 alleles
2.9% missing data
   1   (0.914) 0.989 0.942 0.909 0.989 0.991 0.943 0.964 
   3   (0.086) 0.011 0.058 0.091 0.011 0.009 0.057 0.036 

Locus 1777 : 
2 alleles
5.1% missing data
   3   (0.911) 0.984 0.947 0.926 0.976 0.982 0.935 0.938 
   2   (0.089) 0.016 0.053 0.074 0.024 0.018 0.065 0.062 

Locus 1778 : 
2 alleles
2.2% missing data
   3   (0.929) 0.992 0.995 0.920 0.996 0.991 0.977 0.880 
   2   (0.071) 0.008 0.005 0.080 0.004 0.009 0.023 0.120 

Locus 1779 : 
2 alleles
11.6% missing data
   3   (0.863) 0.840 0.853 0.929 0.905 0.968 0.809 0.918 
   1   (0.137) 0.160 0.147 0.071 0.095 0.032 0.191 0.082 

Locus 1780 : 
2 alleles
4.3% missing data
   4   (0.901) 0.980 0.487 0.943 0.987 0.969 0.919 0.913 
   2   (0.099) 0.020 0.513 0.057 0.013 0.031 0.081 0.087 

Locus 1781 : 
2 alleles
9.4% missing data
   3   (0.489) 0.475 0.892 0.455 0.683 0.391 0.530 0.370 
   1   (0.511) 0.525 0.108 0.545 0.317 0.609 0.470 0.630 

Locus 1782 : 
2 alleles
1.4% missing data
   4   (0.928) 0.975 0.988 0.919 0.995 0.992 0.978 0.854 
   1   (0.072) 0.025 0.012 0.081 0.005 0.008 0.022 0.146 

Locus 1783 : 
2 alleles
2.9% missing data
   4   (0.911) 0.970 0.988 0.972 0.963 0.182 0.923 0.949 
   2   (0.089) 0.030 0.012 0.028 0.037 0.818 0.077 0.051 

Locus 1784 : 
2 alleles
7.2% missing data
   1   (0.632) 0.877 0.457 0.667 0.817 0.924 0.586 0.586 
   3   (0.368) 0.123 0.543 0.333 0.183 0.076 0.414 0.414 

Locus 1785 : 
2 alleles
13.8% missing data
   4   (0.542) 0.376 0.590 0.479 0.695 0.841 0.611 0.429 
   3   (0.458) 0.624 0.410 0.521 0.305 0.159 0.389 0.571 

Locus 1786 : 
2 alleles
3.6% missing data
   4   (0.225) 0.199 0.050 0.187 0.105 0.272 0.231 0.186 
   2   (0.775) 0.801 0.950 0.813 0.895 0.728 0.769 0.814 

Locus 1787 : 
2 alleles
2.2% missing data
   1   (0.917) 0.989 0.989 0.911 0.991 0.991 0.964 0.875 
   3   (0.083) 0.011 0.011 0.089 0.009 0.009 0.036 0.125 

Locus 1788 : 
2 alleles
6.5% missing data
   1   (0.706) 0.927 0.847 0.696 0.812 0.717 0.707 0.752 
   3   (0.294) 0.073 0.153 0.304 0.188 0.283 0.293 0.248 

Locus 1789 : 
2 alleles
9.4% missing data
   4   (0.898) 0.911 0.984 0.956 0.960 0.982 0.849 0.946 
   3   (0.102) 0.089 0.016 0.044 0.040 0.018 0.151 0.054 

Locus 1790 : 
2 alleles
15.9% missing data
   3   (0.900) 0.902 0.911 0.981 0.266 0.725 0.829 0.975 
   1   (0.100) 0.098 0.089 0.019 0.734 0.275 0.171 0.025 

Locus 1791 : 
2 alleles
2.2% missing data
   4   (0.894) 0.972 0.989 0.911 0.987 0.984 0.905 0.923 
   2   (0.106) 0.028 0.011 0.089 0.013 0.016 0.095 0.077 

Locus 1792 : 
2 alleles
6.5% missing data
   2   (0.884) 0.924 0.972 0.923 0.928 0.978 0.894 0.873 
   1   (0.116) 0.076 0.028 0.077 0.072 0.022 0.106 0.127 

Locus 1793 : 
2 alleles
2.9% missing data
   1   (0.774) 0.640 0.972 0.749 0.944 0.965 0.798 0.789 
   4   (0.226) 0.360 0.028 0.251 0.056 0.035 0.202 0.211 

Locus 1794 : 
2 alleles
1.4% missing data
   2   (0.907) 0.938 0.970 0.906 0.986 0.988 0.955 0.867 
   4   (0.093) 0.062 0.030 0.094 0.014 0.012 0.045 0.133 

Locus 1795 : 
2 alleles
11.6% missing data
   2   (0.900) 0.937 0.985 0.966 0.933 0.659 0.870 0.968 
   3   (0.100) 0.063 0.015 0.034 0.067 0.341 0.130 0.032 

Locus 1796 : 
2 alleles
2.9% missing data
   1   (0.765) 0.910 0.918 0.737 0.735 0.955 0.782 0.818 
   2   (0.235) 0.090 0.082 0.263 0.265 0.045 0.218 0.182 

Locus 1797 : 
2 alleles
0.7% missing data
   2   (0.882) 0.974 0.363 0.899 0.942 0.977 0.923 0.912 
   4   (0.118) 0.026 0.637 0.101 0.058 0.023 0.077 0.088 

Locus 1798 : 
2 alleles
8.0% missing data
   3   (0.903) 0.973 0.969 0.931 0.990 0.983 0.927 0.878 
   1   (0.097) 0.027 0.031 0.069 0.010 0.017 0.073 0.122 

Locus 1799 : 
2 alleles
11.6% missing data
   4   (0.882) 0.975 0.984 0.877 0.982 0.500 0.933 0.940 
   2   (0.118) 0.025 0.016 0.123 0.018 0.500 0.067 0.060 

Locus 1800 : 
2 alleles
4.3% missing data
   2   (0.662) 0.914 0.913 0.770 0.612 0.545 0.609 0.527 
   1   (0.338) 0.086 0.087 0.230 0.388 0.455 0.391 0.473 

Locus 1801 : 
2 alleles
6.5% missing data
   2   (0.916) 0.984 0.905 0.906 0.973 0.980 0.967 0.879 
   3   (0.084) 0.016 0.095 0.094 0.027 0.020 0.033 0.121 

Locus 1802 : 
2 alleles
12.3% missing data
   4   (0.800) 0.924 0.962 0.853 0.887 0.958 0.763 0.780 
   2   (0.200) 0.076 0.038 0.147 0.113 0.042 0.237 0.220 

Locus 1803 : 
2 alleles
4.3% missing data
   4   (0.913) 0.675 0.962 0.972 0.948 0.980 0.880 0.976 
   2   (0.087) 0.325 0.038 0.028 0.052 0.020 0.120 0.024 

Locus 1804 : 
2 alleles
10.1% missing data
   3   (0.749) 0.157 0.959 0.763 0.854 0.961 0.768 0.767 
   4   (0.251) 0.843 0.041 0.237 0.146 0.039 0.232 0.233 

Locus 1805 : 
2 alleles
11.6% missing data
   3   (0.896) 0.931 0.857 0.919 0.990 0.986 0.930 0.860 
   1   (0.104) 0.069 0.143 0.081 0.010 0.014 0.070 0.140 

Locus 1806 : 
2 alleles
11.6% missing data
   1   (0.855) 0.780 0.962 0.864 0.976 0.978 0.876 0.874 
   3   (0.145) 0.220 0.038 0.136 0.024 0.022 0.124 0.126 

Locus 1807 : 
2 alleles
15.2% missing data
   1   (0.922) 0.970 0.980 0.975 0.979 0.984 0.866 0.975 
   3   (0.078) 0.030 0.020 0.025 0.021 0.016 0.134 0.025 

Locus 1808 : 
2 alleles
4.3% missing data
   2   (0.257) 0.178 0.571 0.285 0.127 0.044 0.228 0.204 
   4   (0.743) 0.822 0.429 0.715 0.873 0.956 0.772 0.796 

Locus 1809 : 
2 alleles
3.6% missing data
   4   (0.709) 0.627 0.960 0.751 0.448 0.503 0.732 0.748 
   2   (0.291) 0.373 0.040 0.249 0.552 0.497 0.268 0.252 

Locus 1810 : 
2 alleles
8.0% missing data
   1   (0.743) 0.949 0.828 0.803 0.760 0.952 0.660 0.786 
   3   (0.257) 0.051 0.172 0.197 0.240 0.048 0.340 0.214 

Locus 1811 : 
2 alleles
2.9% missing data
   3   (0.910) 0.986 0.979 0.918 0.986 0.985 0.941 0.933 
   2   (0.090) 0.014 0.021 0.082 0.014 0.015 0.059 0.067 

Locus 1812 : 
2 alleles
10.1% missing data
   2   (0.912) 0.978 0.928 0.965 0.936 0.884 0.876 0.976 
   1   (0.088) 0.022 0.072 0.035 0.064 0.116 0.124 0.024 

Locus 1813 : 
2 alleles
2.9% missing data
   1   (0.652) 0.922 0.931 0.633 0.503 0.891 0.657 0.623 
   4   (0.348) 0.078 0.069 0.367 0.497 0.109 0.343 0.377 

Locus 1814 : 
2 alleles
2.9% missing data
   1   (0.835) 0.541 0.952 0.886 0.911 0.406 0.849 0.929 
   3   (0.165) 0.459 0.048 0.114 0.089 0.594 0.151 0.071 

Locus 1815 : 
2 alleles
13.0% missing data
   1   (0.617) 0.525 0.890 0.669 0.767 0.929 0.524 0.630 
   4   (0.383) 0.475 0.110 0.331 0.233 0.071 0.476 0.370 

Locus 1816 : 
2 alleles
3.6% missing data
   2   (0.818) 0.874 0.946 0.855 0.849 0.935 0.788 0.879 
   4   (0.182) 0.126 0.054 0.145 0.151 0.065 0.212 0.121 

Locus 1817 : 
2 alleles
2.9% missing data
   1   (0.809) 0.827 0.901 0.880 0.744 0.971 0.764 0.823 
   4   (0.191) 0.173 0.099 0.120 0.256 0.029 0.236 0.177 

Locus 1818 : 
2 alleles
2.2% missing data
   1   (0.822) 0.177 0.908 0.908 0.956 0.974 0.806 0.788 
   3   (0.178) 0.823 0.092 0.092 0.044 0.026 0.194 0.212 

Locus 1819 : 
2 alleles
15.9% missing data
   3   (0.914) 0.987 0.991 0.937 0.974 0.985 0.938 0.924 
   1   (0.086) 0.013 0.009 0.063 0.026 0.015 0.062 0.076 

Locus 1820 : 
2 alleles
11.6% missing data
   1   (0.544) 0.884 0.618 0.493 0.844 0.832 0.534 0.460 
   3   (0.456) 0.116 0.382 0.507 0.156 0.168 0.466 0.540 

Locus 1821 : 
2 alleles
5.8% missing data
   2   (0.795) 0.147 0.925 0.843 0.952 0.967 0.810 0.792 
   4   (0.205) 0.853 0.075 0.157 0.048 0.033 0.190 0.208 

Locus 1822 : 
2 alleles
15.2% missing data
   2   (0.457) 0.482 0.453 0.430 0.712 0.096 0.449 0.571 
   3   (0.543) 0.518 0.547 0.570 0.288 0.904 0.551 0.429 

Locus 1823 : 
2 alleles
0.7% missing data
   3   (0.947) 0.994 0.997 0.869 0.998 0.996 0.990 0.971 
   1   (0.053) 0.006 0.003 0.131 0.002 0.004 0.010 0.029 

Locus 1824 : 
2 alleles
10.9% missing data
   1   (0.177) 0.067 0.077 0.154 0.091 0.063 0.199 0.113 
   2   (0.823) 0.933 0.923 0.846 0.909 0.937 0.801 0.887 

Locus 1825 : 
2 alleles
14.5% missing data
   4   (0.428) 0.671 0.653 0.505 0.175 0.066 0.374 0.445 
   2   (0.572) 0.329 0.347 0.495 0.825 0.934 0.626 0.555 

Locus 1826 : 
2 alleles
13.0% missing data
   2   (0.734) 0.707 0.069 0.761 0.947 0.351 0.794 0.761 
   4   (0.266) 0.293 0.931 0.239 0.053 0.649 0.206 0.239 

Locus 1827 : 
2 alleles
3.6% missing data
   1   (0.844) 0.933 0.952 0.859 0.966 0.973 0.849 0.858 
   3   (0.156) 0.067 0.048 0.141 0.034 0.027 0.151 0.142 

Locus 1828 : 
2 alleles
4.3% missing data
   3   (0.887) 0.810 0.961 0.970 0.515 0.698 0.867 0.933 
   1   (0.113) 0.190 0.039 0.030 0.485 0.302 0.133 0.067 

Locus 1829 : 
2 alleles
11.6% missing data
   3   (0.898) 0.938 0.866 0.900 0.984 0.987 0.946 0.845 
   4   (0.102) 0.062 0.134 0.100 0.016 0.013 0.054 0.155 

Locus 1830 : 
2 alleles
2.9% missing data
   3   (0.933) 0.992 0.996 0.840 0.997 0.995 0.988 0.902 
   1   (0.067) 0.008 0.004 0.160 0.003 0.005 0.012 0.098 

Locus 1831 : 
2 alleles
5.1% missing data
   1   (0.884) 0.936 0.985 0.929 0.984 0.977 0.865 0.910 
   2   (0.116) 0.064 0.015 0.071 0.016 0.023 0.135 0.090 

Locus 1832 : 
2 alleles
8.0% missing data
   4   (0.805) 0.775 0.816 0.825 0.971 0.968 0.790 0.844 
   2   (0.195) 0.225 0.184 0.175 0.029 0.032 0.210 0.156 

Locus 1833 : 
2 alleles
10.9% missing data
   2   (0.887) 0.973 0.867 0.925 0.862 0.982 0.876 0.951 
   4   (0.113) 0.027 0.133 0.075 0.138 0.018 0.124 0.049 

Locus 1834 : 
2 alleles
13.0% missing data
   1   (0.915) 0.881 0.976 0.970 0.974 0.982 0.884 0.955 
   3   (0.085) 0.119 0.024 0.030 0.026 0.018 0.116 0.045 

Locus 1835 : 
2 alleles
10.9% missing data
   3   (0.901) 0.978 0.983 0.930 0.893 0.982 0.900 0.961 
   1   (0.099) 0.022 0.017 0.070 0.107 0.018 0.100 0.039 

Locus 1836 : 
2 alleles
2.2% missing data
   1   (0.905) 0.978 0.980 0.946 0.986 0.985 0.897 0.932 
   3   (0.095) 0.022 0.020 0.054 0.014 0.015 0.103 0.068 

Locus 1837 : 
2 alleles
5.1% missing data
   2   (0.821) 0.946 0.467 0.853 0.933 0.947 0.801 0.900 
   4   (0.179) 0.054 0.533 0.147 0.067 0.053 0.199 0.100 

Locus 1838 : 
2 alleles
5.8% missing data
   4   (0.912) 0.966 0.980 0.973 0.977 0.372 0.911 0.964 
   1   (0.088) 0.034 0.020 0.027 0.023 0.628 0.089 0.036 

Locus 1839 : 
2 alleles
3.6% missing data
   1   (0.847) 0.970 0.962 0.804 0.978 0.967 0.901 0.829 
   4   (0.153) 0.030 0.038 0.196 0.022 0.033 0.099 0.171 

Locus 1840 : 
2 alleles
5.1% missing data
   4   (0.861) 0.976 0.915 0.890 0.899 0.442 0.923 0.836 
   1   (0.139) 0.024 0.085 0.110 0.101 0.558 0.077 0.164 

Locus 1841 : 
2 alleles
2.9% missing data
   3   (0.909) 0.982 0.942 0.952 0.860 0.988 0.919 0.912 
   1   (0.091) 0.018 0.058 0.048 0.140 0.012 0.081 0.088 

Locus 1842 : 
2 alleles
12.3% missing data
   1   (0.779) 0.944 0.750 0.866 0.845 0.672 0.740 0.759 
   3   (0.221) 0.056 0.250 0.134 0.155 0.328 0.260 0.241 

Locus 1843 : 
2 alleles
4.3% missing data
   1   (0.907) 0.983 0.873 0.925 0.982 0.419 0.967 0.896 
   4   (0.093) 0.017 0.127 0.075 0.018 0.581 0.033 0.104 

Locus 1844 : 
2 alleles
2.2% missing data
   4   (0.910) 0.981 0.988 0.938 0.988 0.982 0.911 0.961 
   2   (0.090) 0.019 0.012 0.062 0.012 0.018 0.089 0.039 

Locus 1845 : 
2 alleles
13.0% missing data
   4   (0.883) 0.979 0.908 0.890 0.983 0.866 0.903 0.939 
   2   (0.117) 0.021 0.092 0.110 0.017 0.134 0.097 0.061 

Locus 1846 : 
2 alleles
4.3% missing data
   2   (0.925) 0.979 0.980 0.898 0.988 0.992 0.976 0.902 
   3   (0.075) 0.021 0.020 0.102 0.012 0.008 0.024 0.098 

Locus 1847 : 
2 alleles
1.4% missing data
   2   (0.896) 0.975 0.964 0.940 0.988 0.382 0.941 0.867 
   4   (0.104) 0.025 0.036 0.060 0.012 0.618 0.059 0.133 

Locus 1848 : 
2 alleles
3.6% missing data
   4   (0.906) 0.958 0.983 0.919 0.991 0.985 0.940 0.895 
   3   (0.094) 0.042 0.017 0.081 0.009 0.015 0.060 0.105 

Locus 1849 : 
2 alleles
3.6% missing data
   1   (0.776) 0.940 0.948 0.787 0.921 0.964 0.785 0.697 
   4   (0.224) 0.060 0.052 0.213 0.079 0.036 0.215 0.303 

Locus 1850 : 
2 alleles
2.2% missing data
   2   (0.171) 0.043 0.114 0.122 0.223 0.042 0.201 0.123 
   4   (0.829) 0.957 0.886 0.878 0.777 0.958 0.799 0.877 

Locus 1851 : 
2 alleles
4.3% missing data
   4   (0.922) 0.982 0.993 0.973 0.986 0.327 0.939 0.975 
   1   (0.078) 0.018 0.007 0.027 0.014 0.673 0.061 0.025 

Locus 1852 : 
2 alleles
3.6% missing data
   4   (0.889) 0.972 0.892 0.912 0.810 0.981 0.924 0.906 
   2   (0.111) 0.028 0.108 0.088 0.190 0.019 0.076 0.094 

Locus 1853 : 
2 alleles
11.6% missing data
   3   (0.884) 0.898 0.976 0.893 0.942 0.977 0.905 0.935 
   1   (0.116) 0.102 0.024 0.107 0.058 0.023 0.095 0.065 

Locus 1854 : 
2 alleles
10.9% missing data
   2   (0.915) 0.898 0.989 0.949 0.976 0.979 0.925 0.951 
   3   (0.085) 0.102 0.011 0.051 0.024 0.021 0.075 0.049 

Locus 1855 : 
2 alleles
8.7% missing data
   1   (0.555) 0.858 0.885 0.584 0.479 0.509 0.455 0.690 
   4   (0.445) 0.142 0.115 0.416 0.521 0.491 0.545 0.310 

Locus 1856 : 
2 alleles
8.7% missing data
   3   (0.768) 0.470 0.904 0.781 0.940 0.962 0.794 0.720 
   1   (0.232) 0.530 0.096 0.219 0.060 0.038 0.206 0.280 

Locus 1857 : 
2 alleles
13.8% missing data
   4   (0.083) 0.034 0.019 0.129 0.006 0.013 0.031 0.068 
   2   (0.917) 0.966 0.981 0.871 0.994 0.987 0.969 0.932 

Locus 1858 : 
2 alleles
11.6% missing data
   2   (0.900) 0.987 0.848 0.931 0.784 0.973 0.942 0.898 
   4   (0.100) 0.013 0.152 0.069 0.216 0.027 0.058 0.102 

Locus 1859 : 
2 alleles
8.7% missing data
   2   (0.903) 0.988 0.993 0.799 0.993 0.993 0.981 0.674 
   1   (0.097) 0.012 0.007 0.201 0.007 0.007 0.019 0.326 

Locus 1860 : 
2 alleles
9.4% missing data
   2   (0.743) 0.930 0.964 0.761 0.557 0.457 0.770 0.804 
   3   (0.257) 0.070 0.036 0.239 0.443 0.543 0.230 0.196 

Locus 1861 : 
2 alleles
3.6% missing data
   2   (0.695) 0.646 0.681 0.678 0.895 0.955 0.764 0.472 
   4   (0.305) 0.354 0.319 0.322 0.105 0.045 0.236 0.528 

Locus 1862 : 
2 alleles
1.4% missing data
   4   (0.915) 0.928 0.919 0.916 0.991 0.989 0.970 0.801 
   2   (0.085) 0.072 0.081 0.084 0.009 0.011 0.030 0.199 

Locus 1863 : 
2 alleles
13.8% missing data
   2   (0.259) 0.096 0.381 0.257 0.438 0.106 0.247 0.195 
   4   (0.741) 0.904 0.619 0.743 0.562 0.894 0.753 0.805 

Locus 1864 : 
2 alleles
4.3% missing data
   3   (0.782) 0.767 0.545 0.821 0.914 0.412 0.846 0.729 
   1   (0.218) 0.233 0.455 0.179 0.086 0.588 0.154 0.271 

Locus 1865 : 
2 alleles
1.4% missing data
   3   (0.953) 0.954 0.988 0.995 0.940 0.987 0.876 0.993 
   1   (0.047) 0.046 0.012 0.005 0.060 0.013 0.124 0.007 

Locus 1866 : 
2 alleles
13.8% missing data
   4   (0.910) 0.974 0.957 0.939 0.975 0.988 0.924 0.930 
   2   (0.090) 0.026 0.043 0.061 0.025 0.012 0.076 0.070 

Locus 1867 : 
2 alleles
12.3% missing data
   1   (0.632) 0.534 0.906 0.720 0.594 0.922 0.591 0.470 
   3   (0.368) 0.466 0.094 0.280 0.406 0.078 0.409 0.530 

Locus 1868 : 
2 alleles
13.8% missing data
   1   (0.282) 0.089 0.290 0.296 0.078 0.268 0.294 0.212 
   3   (0.718) 0.911 0.710 0.704 0.922 0.732 0.706 0.788 

Locus 1869 : 
2 alleles
2.2% missing data
   3   (0.873) 0.976 0.938 0.868 0.984 0.984 0.894 0.905 
   1   (0.127) 0.024 0.062 0.132 0.016 0.016 0.106 0.095 

Locus 1870 : 
2 alleles
3.6% missing data
   4   (0.698) 0.928 0.884 0.785 0.739 0.893 0.584 0.693 
   2   (0.302) 0.072 0.116 0.215 0.261 0.107 0.416 0.307 

Locus 1871 : 
2 alleles
11.6% missing data
   3   (0.850) 0.846 0.973 0.815 0.976 0.981 0.923 0.718 
   1   (0.150) 0.154 0.027 0.185 0.024 0.019 0.077 0.282 

Locus 1872 : 
2 alleles
4.3% missing data
   4   (0.500) 0.400 0.534 0.751 0.092 0.157 0.311 0.584 
   1   (0.500) 0.600 0.466 0.249 0.908 0.843 0.689 0.416 

Locus 1873 : 
2 alleles
5.8% missing data
   4   (0.919) 0.987 0.976 0.949 0.993 0.984 0.950 0.865 
   1   (0.081) 0.013 0.024 0.051 0.007 0.016 0.050 0.135 

Locus 1874 : 
2 alleles
13.0% missing data
   2   (0.646) 0.556 0.933 0.666 0.762 0.431 0.645 0.683 
   1   (0.354) 0.444 0.067 0.334 0.238 0.569 0.355 0.317 

Locus 1875 : 
2 alleles
5.8% missing data
   2   (0.512) 0.419 0.093 0.520 0.740 0.704 0.472 0.606 
   3   (0.488) 0.581 0.907 0.480 0.260 0.296 0.528 0.394 

Locus 1876 : 
2 alleles
13.8% missing data
   2   (0.856) 0.849 0.828 0.898 0.964 0.865 0.866 0.861 
   4   (0.144) 0.151 0.172 0.102 0.036 0.135 0.134 0.139 

Locus 1877 : 
2 alleles
2.2% missing data
   1   (0.875) 0.908 0.969 0.885 0.974 0.980 0.920 0.811 
   3   (0.125) 0.092 0.031 0.115 0.026 0.020 0.080 0.189 

Locus 1878 : 
2 alleles
15.9% missing data
   2   (0.909) 0.967 0.961 0.964 0.771 0.959 0.881 0.966 
   4   (0.091) 0.033 0.039 0.036 0.229 0.041 0.119 0.034 

Locus 1879 : 
2 alleles
0.0% missing data
   4   (0.918) 0.984 0.990 0.911 0.993 0.991 0.966 0.877 
   2   (0.082) 0.016 0.010 0.089 0.007 0.009 0.034 0.123 

Locus 1880 : 
2 alleles
9.4% missing data
   2   (0.739) 0.758 0.943 0.807 0.773 0.556 0.723 0.741 
   4   (0.261) 0.242 0.057 0.193 0.227 0.444 0.277 0.259 

Locus 1881 : 
2 alleles
10.9% missing data
   4   (0.888) 0.970 0.978 0.900 0.964 0.956 0.905 0.934 
   2   (0.112) 0.030 0.022 0.100 0.036 0.044 0.095 0.066 

Locus 1882 : 
2 alleles
0.7% missing data
   2   (0.948) 0.994 0.997 0.878 0.998 0.996 0.990 0.969 
   4   (0.052) 0.006 0.003 0.122 0.002 0.004 0.010 0.031 

Locus 1883 : 
2 alleles
12.3% missing data
   2   (0.678) 0.720 0.758 0.779 0.701 0.517 0.633 0.622 
   4   (0.322) 0.280 0.242 0.221 0.299 0.483 0.367 0.378 

Locus 1884 : 
2 alleles
2.9% missing data
   4   (0.931) 0.963 0.995 0.982 0.592 0.979 0.931 0.977 
   1   (0.069) 0.037 0.005 0.018 0.408 0.021 0.069 0.023 

Locus 1885 : 
2 alleles
12.3% missing data
   4   (0.930) 0.989 0.953 0.913 0.994 0.962 0.972 0.961 
   2   (0.070) 0.011 0.047 0.087 0.006 0.038 0.028 0.039 

Locus 1886 : 
2 alleles
3.6% missing data
   3   (0.868) 0.749 0.696 0.960 0.726 0.958 0.796 0.919 
   4   (0.132) 0.251 0.304 0.040 0.274 0.042 0.204 0.081 

Locus 1887 : 
2 alleles
7.2% missing data
   1   (0.499) 0.492 0.529 0.500 0.425 0.549 0.499 0.500 
   3   (0.501) 0.508 0.471 0.500 0.575 0.451 0.501 0.500 

Locus 1888 : 
2 alleles
10.9% missing data
   4   (0.812) 0.963 0.973 0.787 0.913 0.962 0.822 0.859 
   2   (0.188) 0.037 0.027 0.213 0.087 0.038 0.178 0.141 

Locus 1889 : 
2 alleles
15.2% missing data
   1   (0.918) 0.978 0.912 0.988 0.748 0.819 0.803 0.980 
   2   (0.082) 0.022 0.088 0.012 0.252 0.181 0.197 0.020 

Locus 1890 : 
2 alleles
2.2% missing data
   1   (0.911) 0.954 0.969 0.886 0.993 0.987 0.965 0.891 
   2   (0.089) 0.046 0.031 0.114 0.007 0.013 0.035 0.109 

Locus 1891 : 
2 alleles
11.6% missing data
   1   (0.840) 0.832 0.974 0.863 0.936 0.673 0.876 0.875 
   3   (0.160) 0.168 0.026 0.137 0.064 0.327 0.124 0.125 

Locus 1892 : 
2 alleles
5.1% missing data
   2   (0.607) 0.120 0.934 0.547 0.943 0.571 0.714 0.432 
   4   (0.393) 0.880 0.066 0.453 0.057 0.429 0.286 0.568 

Locus 1893 : 
2 alleles
2.9% missing data
   1   (0.908) 0.982 0.976 0.955 0.971 0.558 0.955 0.814 
   4   (0.092) 0.018 0.024 0.045 0.029 0.442 0.045 0.186 

Locus 1894 : 
2 alleles
2.2% missing data
   1   (0.937) 0.993 0.996 0.909 0.997 0.995 0.988 0.793 
   3   (0.063) 0.007 0.004 0.091 0.003 0.005 0.012 0.207 

Locus 1895 : 
2 alleles
10.9% missing data
   1   (0.211) 0.137 0.059 0.327 0.100 0.811 0.107 0.133 
   3   (0.789) 0.863 0.941 0.673 0.900 0.189 0.893 0.867 

Locus 1896 : 
2 alleles
1.4% missing data
   3   (0.916) 0.983 0.979 0.975 0.961 0.352 0.915 0.971 
   1   (0.084) 0.017 0.021 0.025 0.039 0.648 0.085 0.029 

Locus 1897 : 
2 alleles
8.7% missing data
   1   (0.572) 0.886 0.288 0.574 0.883 0.904 0.551 0.472 
   3   (0.428) 0.114 0.712 0.426 0.117 0.096 0.449 0.528 

Locus 1898 : 
2 alleles
12.3% missing data
   2   (0.685) 0.695 0.747 0.805 0.577 0.114 0.609 0.788 
   4   (0.315) 0.305 0.253 0.195 0.423 0.886 0.391 0.212 

Locus 1899 : 
2 alleles
5.1% missing data
   1   (0.575) 0.635 0.198 0.595 0.618 0.541 0.582 0.603 
   2   (0.425) 0.365 0.802 0.405 0.382 0.459 0.418 0.397 

Locus 1900 : 
2 alleles
17.4% missing data
   2   (0.218) 0.337 0.067 0.140 0.146 0.044 0.369 0.080 
   3   (0.782) 0.663 0.933 0.860 0.854 0.956 0.631 0.920 

Locus 1901 : 
2 alleles
2.2% missing data
   3   (0.907) 0.980 0.952 0.914 0.989 0.988 0.941 0.918 
   2   (0.093) 0.020 0.048 0.086 0.011 0.012 0.059 0.082 

Locus 1902 : 
2 alleles
15.9% missing data
   2   (0.833) 0.827 0.887 0.860 0.949 0.973 0.837 0.829 
   4   (0.167) 0.173 0.113 0.140 0.051 0.027 0.163 0.171 

Locus 1903 : 
2 alleles
2.9% missing data
   3   (0.902) 0.981 0.993 0.788 0.995 0.991 0.972 0.864 
   1   (0.098) 0.019 0.007 0.212 0.005 0.009 0.028 0.136 

Locus 1904 : 
2 alleles
15.2% missing data
   2   (0.668) 0.685 0.169 0.642 0.640 0.532 0.715 0.807 
   4   (0.332) 0.315 0.831 0.358 0.360 0.468 0.285 0.193 

Locus 1905 : 
2 alleles
8.7% missing data
   2   (0.398) 0.326 0.149 0.390 0.343 0.075 0.476 0.325 
   4   (0.602) 0.674 0.851 0.610 0.657 0.925 0.524 0.675 

Locus 1906 : 
2 alleles
13.0% missing data
   2   (0.910) 0.964 0.994 0.885 0.992 0.978 0.956 0.933 
   1   (0.090) 0.036 0.006 0.115 0.008 0.022 0.044 0.067 

Locus 1907 : 
2 alleles
4.3% missing data
   4   (0.815) 0.968 0.976 0.786 0.865 0.971 0.847 0.832 
   1   (0.185) 0.032 0.024 0.214 0.135 0.029 0.153 0.168 

Locus 1908 : 
2 alleles
10.9% missing data
   4   (0.907) 0.878 0.969 0.939 0.982 0.987 0.934 0.871 
   1   (0.093) 0.122 0.031 0.061 0.018 0.013 0.066 0.129 

Locus 1909 : 
2 alleles
7.2% missing data
   1   (0.672) 0.170 0.668 0.698 0.531 0.763 0.700 0.749 
   3   (0.328) 0.830 0.332 0.302 0.469 0.237 0.300 0.251 

Locus 1910 : 
2 alleles
3.6% missing data
   2   (0.858) 0.964 0.981 0.900 0.975 0.975 0.811 0.913 
   4   (0.142) 0.036 0.019 0.100 0.025 0.025 0.189 0.087 

Locus 1911 : 
2 alleles
12.3% missing data
   4   (0.770) 0.104 0.955 0.812 0.921 0.963 0.796 0.717 
   2   (0.230) 0.896 0.045 0.188 0.079 0.037 0.204 0.283 

Locus 1912 : 
2 alleles
10.1% missing data
   1   (0.061) 0.026 0.004 0.103 0.003 0.005 0.014 0.104 
   3   (0.939) 0.974 0.996 0.897 0.997 0.995 0.986 0.896 

Locus 1913 : 
2 alleles
2.2% missing data
   4   (0.760) 0.959 0.952 0.720 0.964 0.957 0.770 0.759 
   2   (0.240) 0.041 0.048 0.280 0.036 0.043 0.230 0.241 

Locus 1914 : 
2 alleles
10.9% missing data
   3   (0.930) 0.991 0.989 0.918 0.996 0.993 0.977 0.878 
   4   (0.070) 0.009 0.011 0.082 0.004 0.007 0.023 0.122 

Locus 1915 : 
2 alleles
13.8% missing data
   3   (0.858) 0.889 0.865 0.927 0.967 0.939 0.815 0.855 
   1   (0.142) 0.111 0.135 0.073 0.033 0.061 0.185 0.145 

Locus 1916 : 
2 alleles
6.5% missing data
   3   (0.907) 0.985 0.989 0.950 0.969 0.984 0.899 0.928 
   4   (0.093) 0.015 0.011 0.050 0.031 0.016 0.101 0.072 

Locus 1917 : 
2 alleles
4.3% missing data
   1   (0.831) 0.939 0.849 0.808 0.874 0.967 0.889 0.786 
   3   (0.169) 0.061 0.151 0.192 0.126 0.033 0.111 0.214 

Locus 1918 : 
2 alleles
12.3% missing data
   4   (0.777) 0.946 0.936 0.888 0.739 0.592 0.686 0.798 
   2   (0.223) 0.054 0.064 0.112 0.261 0.408 0.314 0.202 

Locus 1919 : 
2 alleles
8.0% missing data
   1   (0.742) 0.183 0.966 0.801 0.877 0.956 0.728 0.712 
   3   (0.258) 0.817 0.034 0.199 0.123 0.044 0.272 0.288 

Locus 1920 : 
2 alleles
3.6% missing data
   3   (0.844) 0.863 0.813 0.853 0.954 0.972 0.885 0.795 
   2   (0.156) 0.137 0.187 0.147 0.046 0.028 0.115 0.205 

Locus 1921 : 
2 alleles
3.6% missing data
   2   (0.849) 0.967 0.969 0.913 0.972 0.484 0.860 0.820 
   4   (0.151) 0.033 0.031 0.087 0.028 0.516 0.140 0.180 

Locus 1922 : 
2 alleles
4.3% missing data
   4   (0.757) 0.771 0.953 0.831 0.873 0.514 0.767 0.661 
   1   (0.243) 0.229 0.047 0.169 0.127 0.486 0.233 0.339 

Locus 1923 : 
2 alleles
9.4% missing data
   2   (0.454) 0.383 0.334 0.470 0.587 0.231 0.422 0.526 
   4   (0.546) 0.617 0.666 0.530 0.413 0.769 0.578 0.474 

Locus 1924 : 
2 alleles
12.3% missing data
   2   (0.840) 0.967 0.954 0.887 0.934 0.971 0.785 0.890 
   3   (0.160) 0.033 0.046 0.113 0.066 0.029 0.215 0.110 

Locus 1925 : 
2 alleles
13.8% missing data
   4   (0.906) 0.885 0.969 0.961 0.816 0.961 0.882 0.959 
   2   (0.094) 0.115 0.031 0.039 0.184 0.039 0.118 0.041 

Locus 1926 : 
2 alleles
6.5% missing data
   1   (0.906) 0.982 0.480 0.925 0.984 0.986 0.955 0.883 
   3   (0.094) 0.018 0.520 0.075 0.016 0.014 0.045 0.117 

Locus 1927 : 
2 alleles
4.3% missing data
   2   (0.908) 0.981 0.989 0.969 0.909 0.551 0.921 0.927 
   3   (0.092) 0.019 0.011 0.031 0.091 0.449 0.079 0.073 

Locus 1928 : 
2 alleles
10.1% missing data
   4   (0.799) 0.787 0.935 0.847 0.862 0.953 0.734 0.890 
   2   (0.201) 0.213 0.065 0.153 0.138 0.047 0.266 0.110 

Locus 1929 : 
2 alleles
5.1% missing data
   1   (0.930) 0.976 0.988 0.982 0.989 0.984 0.873 0.976 
   4   (0.070) 0.024 0.012 0.018 0.011 0.016 0.127 0.024 

Locus 1930 : 
2 alleles
5.1% missing data
   3   (0.896) 0.973 0.970 0.923 0.978 0.985 0.914 0.896 
   4   (0.104) 0.027 0.030 0.077 0.022 0.015 0.086 0.104 

Locus 1931 : 
2 alleles
11.6% missing data
   4   (0.913) 0.967 0.989 0.897 0.974 0.989 0.956 0.931 
   2   (0.087) 0.033 0.011 0.103 0.026 0.011 0.044 0.069 

Locus 1932 : 
2 alleles
2.9% missing data
   2   (0.753) 0.835 0.800 0.658 0.973 0.971 0.831 0.658 
   1   (0.247) 0.165 0.200 0.342 0.027 0.029 0.169 0.342 

Locus 1933 : 
2 alleles
15.9% missing data
   3   (0.593) 0.891 0.727 0.567 0.815 0.573 0.572 0.635 
   4   (0.407) 0.109 0.273 0.433 0.185 0.427 0.428 0.365 

Locus 1934 : 
2 alleles
3.6% missing data
   2   (0.092) 0.044 0.009 0.057 0.016 0.017 0.095 0.053 
   4   (0.908) 0.956 0.991 0.943 0.984 0.983 0.905 0.947 

Locus 1935 : 
2 alleles
10.9% missing data
   4   (0.848) 0.962 0.916 0.938 0.841 0.970 0.719 0.904 
   2   (0.152) 0.038 0.084 0.062 0.159 0.030 0.281 0.096 

Locus 1936 : 
2 alleles
10.9% missing data
   1   (0.942) 0.977 0.996 0.929 0.995 0.995 0.987 0.820 
   2   (0.058) 0.023 0.004 0.071 0.005 0.005 0.013 0.180 

Locus 1937 : 
2 alleles
2.9% missing data
   1   (0.837) 0.930 0.933 0.866 0.945 0.975 0.861 0.726 
   3   (0.163) 0.070 0.067 0.134 0.055 0.025 0.139 0.274 

Locus 1938 : 
2 alleles
5.1% missing data
   4   (0.935) 0.866 0.978 0.988 0.919 0.979 0.874 0.983 
   2   (0.065) 0.134 0.022 0.012 0.081 0.021 0.126 0.017 

Locus 1939 : 
2 alleles
1.4% missing data
   2   (0.103) 0.018 0.044 0.167 0.017 0.013 0.036 0.129 
   4   (0.897) 0.982 0.956 0.833 0.983 0.987 0.964 0.871 

Locus 1940 : 
2 alleles
2.2% missing data
   1   (0.919) 0.940 0.994 0.938 0.993 0.989 0.944 0.940 
   3   (0.081) 0.060 0.006 0.062 0.007 0.011 0.056 0.060 

Locus 1941 : 
2 alleles
5.1% missing data
   2   (0.908) 0.957 0.958 0.941 0.986 0.983 0.933 0.883 
   4   (0.092) 0.043 0.042 0.059 0.014 0.017 0.067 0.117 

Locus 1942 : 
2 alleles
4.3% missing data
   3   (0.904) 0.979 0.895 0.916 0.990 0.986 0.929 0.937 
   2   (0.096) 0.021 0.105 0.084 0.010 0.014 0.071 0.063 

Locus 1943 : 
2 alleles
2.2% missing data
   1   (0.865) 0.971 0.418 0.885 0.969 0.942 0.890 0.924 
   3   (0.135) 0.029 0.582 0.115 0.031 0.058 0.110 0.076 

Locus 1944 : 
2 alleles
6.5% missing data
   3   (0.782) 0.959 0.941 0.850 0.733 0.961 0.661 0.885 
   1   (0.218) 0.041 0.059 0.150 0.267 0.039 0.339 0.115 

Locus 1945 : 
2 alleles
8.7% missing data
   1   (0.418) 0.394 0.506 0.415 0.613 0.437 0.388 0.387 
   3   (0.582) 0.606 0.494 0.585 0.387 0.563 0.612 0.613 

Locus 1946 : 
2 alleles
10.9% missing data
   3   (0.880) 0.838 0.907 0.891 0.969 0.964 0.909 0.908 
   2   (0.120) 0.162 0.093 0.109 0.031 0.036 0.091 0.092 

Locus 1947 : 
2 alleles
13.0% missing data
   3   (0.907) 0.933 0.971 0.893 0.965 0.987 0.946 0.951 
   1   (0.093) 0.067 0.029 0.107 0.035 0.013 0.054 0.049 

Locus 1948 : 
2 alleles
0.7% missing data
   3   (0.815) 0.965 0.925 0.843 0.846 0.810 0.834 0.838 
   4   (0.185) 0.035 0.075 0.157 0.154 0.190 0.166 0.162 

Locus 1949 : 
2 alleles
15.2% missing data
   4   (0.811) 0.800 0.917 0.880 0.956 0.945 0.767 0.771 
   2   (0.189) 0.200 0.083 0.120 0.044 0.055 0.233 0.229 

Locus 1950 : 
2 alleles
0.0% missing data
   1   (0.913) 0.954 0.973 0.955 0.777 0.980 0.922 0.958 
   3   (0.087) 0.046 0.027 0.045 0.223 0.020 0.078 0.042 

Locus 1951 : 
2 alleles
11.6% missing data
   1   (0.762) 0.683 0.961 0.773 0.938 0.464 0.784 0.821 
   4   (0.238) 0.317 0.039 0.227 0.062 0.536 0.216 0.179 

Locus 1952 : 
2 alleles
12.3% missing data
   3   (0.142) 0.088 0.059 0.152 0.111 0.026 0.122 0.081 
   4   (0.858) 0.912 0.941 0.848 0.889 0.974 0.878 0.919 

Locus 1953 : 
2 alleles
2.9% missing data
   3   (0.914) 0.967 0.993 0.965 0.979 0.983 0.891 0.943 
   2   (0.086) 0.033 0.007 0.035 0.021 0.017 0.109 0.057 

Locus 1954 : 
2 alleles
13.0% missing data
   1   (0.702) 0.670 0.746 0.795 0.718 0.463 0.682 0.674 
   3   (0.298) 0.330 0.254 0.205 0.282 0.537 0.318 0.326 

Locus 1955 : 
2 alleles
16.7% missing data
   1   (0.867) 0.858 0.976 0.911 0.926 0.725 0.887 0.919 
   4   (0.133) 0.142 0.024 0.089 0.074 0.275 0.113 0.081 

Locus 1956 : 
2 alleles
8.7% missing data
   2   (0.894) 0.941 0.946 0.933 0.555 0.846 0.943 0.939 
   4   (0.106) 0.059 0.054 0.067 0.445 0.154 0.057 0.061 

Locus 1957 : 
2 alleles
12.3% missing data
   2   (0.893) 0.974 0.918 0.937 0.974 0.959 0.874 0.935 
   4   (0.107) 0.026 0.082 0.063 0.026 0.041 0.126 0.065 

Locus 1958 : 
2 alleles
5.8% missing data
   1   (0.132) 0.047 0.052 0.059 0.045 0.023 0.232 0.075 
   4   (0.868) 0.953 0.948 0.941 0.955 0.977 0.768 0.925 

Locus 1959 : 
2 alleles
6.5% missing data
   2   (0.903) 0.980 0.959 0.869 0.985 0.973 0.950 0.936 
   4   (0.097) 0.020 0.041 0.131 0.015 0.027 0.050 0.064 

Locus 1960 : 
2 alleles
12.3% missing data
   2   (0.832) 0.870 0.952 0.889 0.947 0.386 0.867 0.783 
   4   (0.168) 0.130 0.048 0.111 0.053 0.614 0.133 0.217 

Locus 1961 : 
2 alleles
2.9% missing data
   2   (0.890) 0.986 0.976 0.856 0.928 0.976 0.938 0.932 
   3   (0.110) 0.014 0.024 0.144 0.072 0.024 0.062 0.068 

Locus 1962 : 
2 alleles
4.3% missing data
   3   (0.900) 0.983 0.890 0.929 0.987 0.985 0.907 0.941 
   1   (0.100) 0.017 0.110 0.071 0.013 0.015 0.093 0.059 

Locus 1963 : 
2 alleles
13.8% missing data
   3   (0.915) 0.939 0.989 0.981 0.975 0.985 0.786 0.970 
   1   (0.085) 0.061 0.011 0.019 0.025 0.015 0.214 0.030 

Locus 1964 : 
2 alleles
0.7% missing data
   1   (0.087) 0.078 0.007 0.056 0.012 0.017 0.075 0.055 
   3   (0.913) 0.922 0.993 0.944 0.988 0.983 0.925 0.945 

Locus 1965 : 
2 alleles
15.2% missing data
   2   (0.426) 0.328 0.157 0.517 0.602 0.708 0.298 0.488 
   4   (0.574) 0.672 0.843 0.483 0.398 0.292 0.702 0.512 

Locus 1966 : 
2 alleles
5.1% missing data
   1   (0.793) 0.798 0.959 0.821 0.893 0.421 0.832 0.806 
   2   (0.207) 0.202 0.041 0.179 0.107 0.579 0.168 0.194 

Locus 1967 : 
2 alleles
2.2% missing data
   2   (0.117) 0.020 0.011 0.139 0.013 0.018 0.075 0.114 
   4   (0.883) 0.980 0.989 0.861 0.987 0.982 0.925 0.886 

Locus 1968 : 
2 alleles
5.1% missing data
   2   (0.911) 0.947 0.978 0.970 0.818 0.981 0.881 0.955 
   4   (0.089) 0.053 0.022 0.030 0.182 0.019 0.119 0.045 

Locus 1969 : 
2 alleles
5.8% missing data
   3   (0.137) 0.400 0.052 0.113 0.072 0.052 0.102 0.101 
   4   (0.863) 0.600 0.948 0.887 0.928 0.948 0.898 0.899 

Locus 1970 : 
2 alleles
7.2% missing data
   2   (0.656) 0.866 0.606 0.781 0.759 0.172 0.532 0.777 
   4   (0.344) 0.134 0.394 0.219 0.241 0.828 0.468 0.223 

Locus 1971 : 
2 alleles
5.1% missing data
   4   (0.603) 0.597 0.407 0.668 0.299 0.673 0.606 0.592 
   2   (0.397) 0.403 0.593 0.332 0.701 0.327 0.394 0.408 

Locus 1972 : 
2 alleles
3.6% missing data
   2   (0.808) 0.912 0.960 0.885 0.925 0.488 0.791 0.814 
   4   (0.192) 0.088 0.040 0.115 0.075 0.512 0.209 0.186 

Locus 1973 : 
2 alleles
18.8% missing data
   2   (0.812) 0.935 0.816 0.868 0.810 0.841 0.812 0.768 
   4   (0.188) 0.065 0.184 0.132 0.190 0.159 0.188 0.232 

Locus 1974 : 
2 alleles
5.8% missing data
   1   (0.172) 0.026 0.772 0.311 0.032 0.428 0.057 0.128 
   3   (0.828) 0.974 0.228 0.689 0.968 0.572 0.943 0.872 

Locus 1975 : 
2 alleles
12.3% missing data
   3   (0.883) 0.960 0.984 0.935 0.821 0.672 0.890 0.958 
   1   (0.117) 0.040 0.016 0.065 0.179 0.328 0.110 0.042 

Locus 1976 : 
2 alleles
2.2% missing data
   2   (0.899) 0.941 0.957 0.946 0.986 0.969 0.901 0.901 
   4   (0.101) 0.059 0.043 0.054 0.014 0.031 0.099 0.099 

Locus 1977 : 
2 alleles
11.6% missing data
   4   (0.923) 0.490 0.980 0.981 0.962 0.983 0.898 0.979 
   2   (0.077) 0.510 0.020 0.019 0.038 0.017 0.102 0.021 

Locus 1978 : 
2 alleles
18.8% missing data
   1   (0.867) 0.930 0.946 0.913 0.952 0.974 0.826 0.923 
   3   (0.133) 0.070 0.054 0.087 0.048 0.026 0.174 0.077 

Locus 1979 : 
2 alleles
4.3% missing data
   1   (0.837) 0.959 0.963 0.828 0.978 0.974 0.850 0.861 
   3   (0.163) 0.041 0.037 0.172 0.022 0.026 0.150 0.139 

Locus 1980 : 
2 alleles
13.0% missing data
   1   (0.872) 0.683 0.750 0.863 0.953 0.976 0.922 0.910 
   3   (0.128) 0.317 0.250 0.137 0.047 0.024 0.078 0.090 

Locus 1981 : 
2 alleles
12.3% missing data
   1   (0.753) 0.855 0.945 0.712 0.932 0.951 0.800 0.664 
   3   (0.247) 0.145 0.055 0.288 0.068 0.049 0.200 0.336 

Locus 1982 : 
2 alleles
2.2% missing data
   3   (0.721) 0.910 0.923 0.834 0.498 0.308 0.692 0.670 
   4   (0.279) 0.090 0.077 0.166 0.502 0.692 0.308 0.330 

Locus 1983 : 
2 alleles
1.4% missing data
   2   (0.632) 0.881 0.867 0.612 0.767 0.728 0.618 0.663 
   4   (0.368) 0.119 0.133 0.388 0.233 0.272 0.382 0.337 

Locus 1984 : 
2 alleles
13.0% missing data
   3   (0.332) 0.068 0.187 0.604 0.026 0.178 0.132 0.637 
   4   (0.668) 0.932 0.813 0.396 0.974 0.822 0.868 0.363 

Locus 1985 : 
2 alleles
14.5% missing data
   3   (0.438) 0.092 0.371 0.453 0.673 0.891 0.409 0.353 
   1   (0.562) 0.908 0.629 0.547 0.327 0.109 0.591 0.647 

Locus 1986 : 
2 alleles
12.3% missing data
   4   (0.928) 0.944 0.958 0.909 0.987 0.990 0.973 0.945 
   2   (0.072) 0.056 0.042 0.091 0.013 0.010 0.027 0.055 

Locus 1987 : 
2 alleles
2.2% missing data
   2   (0.928) 0.984 0.628 0.987 0.855 0.632 0.919 0.984 
   4   (0.072) 0.016 0.372 0.013 0.145 0.368 0.081 0.016 

Locus 1988 : 
2 alleles
2.9% missing data
   1   (0.724) 0.233 0.804 0.776 0.591 0.606 0.756 0.777 
   3   (0.276) 0.767 0.196 0.224 0.409 0.394 0.244 0.223 

Locus 1989 : 
2 alleles
3.6% missing data
   4   (0.876) 0.478 0.970 0.946 0.969 0.964 0.851 0.915 
   1   (0.124) 0.522 0.030 0.054 0.031 0.036 0.149 0.085 

Locus 1990 : 
2 alleles
11.6% missing data
   3   (0.712) 0.595 0.592 0.795 0.686 0.943 0.689 0.637 
   1   (0.288) 0.405 0.408 0.205 0.314 0.057 0.311 0.363 

Locus 1991 : 
2 alleles
3.6% missing data
   2   (0.604) 0.535 0.909 0.659 0.510 0.496 0.587 0.581 
   4   (0.396) 0.465 0.091 0.341 0.490 0.504 0.413 0.419 

Locus 1992 : 
2 alleles
7.2% missing data
   3   (0.503) 0.892 0.329 0.497 0.160 0.821 0.486 0.514 
   1   (0.497) 0.108 0.671 0.503 0.840 0.179 0.514 0.486 

Locus 1993 : 
2 alleles
5.1% missing data
   3   (0.857) 0.853 0.971 0.899 0.957 0.972 0.838 0.890 
   1   (0.143) 0.147 0.029 0.101 0.043 0.028 0.162 0.110 

Locus 1994 : 
2 alleles
2.9% missing data
   3   (0.856) 0.856 0.954 0.904 0.959 0.974 0.826 0.898 
   1   (0.144) 0.144 0.046 0.096 0.041 0.026 0.174 0.102 

Locus 1995 : 
2 alleles
6.5% missing data
   1   (0.907) 0.971 0.983 0.917 0.988 0.980 0.939 0.921 
   3   (0.093) 0.029 0.017 0.083 0.012 0.020 0.061 0.079 

Locus 1996 : 
2 alleles
5.1% missing data
   3   (0.900) 0.908 0.933 0.950 0.968 0.971 0.912 0.854 
   1   (0.100) 0.092 0.067 0.050 0.032 0.029 0.088 0.146 

Locus 1997 : 
2 alleles
10.9% missing data
   3   (0.889) 0.927 0.986 0.905 0.981 0.982 0.914 0.892 
   1   (0.111) 0.073 0.014 0.095 0.019 0.018 0.086 0.108 

Locus 1998 : 
2 alleles
10.1% missing data
   1   (0.672) 0.622 0.567 0.771 0.723 0.941 0.559 0.709 
   3   (0.328) 0.378 0.433 0.229 0.277 0.059 0.441 0.291 

Locus 1999 : 
2 alleles
11.6% missing data
   3   (0.902) 0.969 0.953 0.932 0.990 0.920 0.931 0.869 
   1   (0.098) 0.031 0.047 0.068 0.010 0.080 0.069 0.131 

Locus 2000 : 
2 alleles
0.0% missing data
   4   (0.913) 0.986 0.959 0.944 0.988 0.986 0.925 0.943 
   1   (0.087) 0.014 0.041 0.056 0.012 0.014 0.075 0.057 

Locus 2001 : 
2 alleles
1.4% missing data
   4   (0.821) 0.964 0.975 0.785 0.605 0.794 0.889 0.892 
   2   (0.179) 0.036 0.025 0.215 0.395 0.206 0.111 0.108 

Locus 2002 : 
2 alleles
15.9% missing data
   4   (0.947) 0.989 0.995 0.994 0.907 0.626 0.919 0.992 
   1   (0.053) 0.011 0.005 0.006 0.093 0.374 0.081 0.008 

Locus 2003 : 
2 alleles
13.0% missing data
   4   (0.127) 0.021 0.064 0.155 0.009 0.079 0.067 0.199 
   2   (0.873) 0.979 0.936 0.845 0.991 0.921 0.933 0.801 

Locus 2004 : 
2 alleles
7.2% missing data
   2   (0.831) 0.948 0.960 0.905 0.968 0.355 0.860 0.678 
   4   (0.169) 0.052 0.040 0.095 0.032 0.645 0.140 0.322 

Locus 2005 : 
2 alleles
10.9% missing data
   4   (0.893) 0.850 0.937 0.937 0.975 0.984 0.882 0.933 
   2   (0.107) 0.150 0.063 0.063 0.025 0.016 0.118 0.067 

Locus 2006 : 
2 alleles
2.2% missing data
   4   (0.623) 0.547 0.926 0.646 0.460 0.924 0.592 0.635 
   1   (0.377) 0.453 0.074 0.354 0.540 0.076 0.408 0.365 

Locus 2007 : 
2 alleles
2.2% missing data
   1   (0.847) 0.972 0.612 0.890 0.917 0.478 0.911 0.783 
   4   (0.153) 0.028 0.388 0.110 0.083 0.522 0.089 0.217 

Locus 2008 : 
2 alleles
10.1% missing data
   1   (0.882) 0.866 0.965 0.920 0.978 0.983 0.903 0.826 
   2   (0.118) 0.134 0.035 0.080 0.022 0.017 0.097 0.174 

Locus 2009 : 
2 alleles
18.1% missing data
   2   (0.890) 0.857 0.951 0.939 0.934 0.733 0.901 0.957 
   1   (0.110) 0.143 0.049 0.061 0.066 0.267 0.099 0.043 

Locus 2010 : 
2 alleles
2.9% missing data
   2   (0.210) 0.067 0.419 0.206 0.058 0.605 0.143 0.214 
   4   (0.790) 0.933 0.581 0.794 0.942 0.395 0.857 0.786 

Locus 2011 : 
2 alleles
13.8% missing data
   2   (0.829) 0.854 0.965 0.859 0.782 0.620 0.877 0.834 
   4   (0.171) 0.146 0.035 0.141 0.218 0.380 0.123 0.166 

Locus 2012 : 
2 alleles
11.6% missing data
   1   (0.914) 0.942 0.992 0.906 0.994 0.982 0.956 0.924 
   3   (0.086) 0.058 0.008 0.094 0.006 0.018 0.044 0.076 

Locus 2013 : 
2 alleles
14.5% missing data
   2   (0.426) 0.558 0.185 0.560 0.217 0.319 0.287 0.566 
   3   (0.574) 0.442 0.815 0.440 0.783 0.681 0.713 0.434 

Locus 2014 : 
2 alleles
10.9% missing data
   1   (0.890) 0.918 0.967 0.929 0.958 0.980 0.920 0.787 
   4   (0.110) 0.082 0.033 0.071 0.042 0.020 0.080 0.213 

Locus 2015 : 
2 alleles
5.1% missing data
   2   (0.703) 0.150 0.900 0.688 0.784 0.474 0.786 0.714 
   1   (0.297) 0.850 0.100 0.312 0.216 0.526 0.214 0.286 

Locus 2016 : 
2 alleles
2.9% missing data
   4   (0.898) 0.610 0.958 0.950 0.972 0.972 0.905 0.939 
   2   (0.102) 0.390 0.042 0.050 0.028 0.028 0.095 0.061 

Locus 2017 : 
2 alleles
2.2% missing data
   2   (0.896) 0.971 0.911 0.940 0.985 0.491 0.935 0.899 
   1   (0.104) 0.029 0.089 0.060 0.015 0.509 0.065 0.101 

Locus 2018 : 
2 alleles
3.6% missing data
   4   (0.796) 0.796 0.738 0.927 0.636 0.315 0.693 0.867 
   2   (0.204) 0.204 0.262 0.073 0.364 0.685 0.307 0.133 

Locus 2019 : 
2 alleles
4.3% missing data
   1   (0.855) 0.948 0.875 0.851 0.676 0.651 0.918 0.916 
   3   (0.145) 0.052 0.125 0.149 0.324 0.349 0.082 0.084 

Locus 2020 : 
2 alleles
5.1% missing data
   2   (0.882) 0.981 0.972 0.852 0.986 0.518 0.957 0.873 
   3   (0.118) 0.019 0.028 0.148 0.014 0.482 0.043 0.127 

Locus 2021 : 
2 alleles
13.0% missing data
   1   (0.841) 0.910 0.968 0.781 0.917 0.973 0.900 0.853 
   3   (0.159) 0.090 0.032 0.219 0.083 0.027 0.100 0.147 

Locus 2022 : 
2 alleles
2.2% missing data
   4   (0.917) 0.983 0.973 0.940 0.992 0.989 0.954 0.849 
   2   (0.083) 0.017 0.027 0.060 0.008 0.011 0.046 0.151 

Locus 2023 : 
2 alleles
15.9% missing data
   4   (0.712) 0.801 0.721 0.740 0.820 0.953 0.679 0.704 
   2   (0.288) 0.199 0.279 0.260 0.180 0.047 0.321 0.296 

Locus 2024 : 
2 alleles
5.1% missing data
   4   (0.923) 0.985 0.984 0.876 0.995 0.991 0.975 0.931 
   1   (0.077) 0.015 0.016 0.124 0.005 0.009 0.025 0.069 

Locus 2025 : 
2 alleles
4.3% missing data
   1   (0.091) 0.052 0.078 0.066 0.026 0.028 0.065 0.075 
   2   (0.909) 0.948 0.922 0.934 0.974 0.972 0.935 0.925 

Locus 2026 : 
2 alleles
6.5% missing data
   2   (0.841) 0.968 0.949 0.846 0.967 0.960 0.834 0.887 
   4   (0.159) 0.032 0.051 0.154 0.033 0.040 0.166 0.113 

Locus 2027 : 
2 alleles
15.9% missing data
   4   (0.902) 0.931 0.983 0.958 0.965 0.385 0.934 0.896 
   2   (0.098) 0.069 0.017 0.042 0.035 0.615 0.066 0.104 

Locus 2028 : 
2 alleles
0.7% missing data
   2   (0.915) 0.965 0.961 0.971 0.964 0.981 0.879 0.954 
   4   (0.085) 0.035 0.039 0.029 0.036 0.019 0.121 0.046 

Locus 2029 : 
2 alleles
14.5% missing data
   4   (0.943) 0.978 0.996 0.890 0.997 0.995 0.987 0.958 
   2   (0.057) 0.022 0.004 0.110 0.003 0.005 0.013 0.042 

Locus 2030 : 
2 alleles
13.0% missing data
   3   (0.506) 0.532 0.142 0.571 0.435 0.181 0.496 0.543 
   1   (0.494) 0.468 0.858 0.429 0.565 0.819 0.504 0.457 

Locus 2031 : 
2 alleles
11.6% missing data
   2   (0.738) 0.831 0.516 0.745 0.807 0.416 0.811 0.712 
   4   (0.262) 0.169 0.484 0.255 0.193 0.584 0.189 0.288 

Locus 2032 : 
2 alleles
2.9% missing data
   2   (0.923) 0.826 0.945 0.927 0.988 0.991 0.970 0.901 
   4   (0.077) 0.174 0.055 0.073 0.012 0.009 0.030 0.099 

Locus 2033 : 
2 alleles
4.3% missing data
   2   (0.493) 0.475 0.903 0.609 0.163 0.176 0.420 0.507 
   4   (0.507) 0.525 0.097 0.391 0.837 0.824 0.580 0.493 

Locus 2034 : 
2 alleles
1.4% missing data
   2   (0.926) 0.992 0.994 0.895 0.986 0.992 0.977 0.919 
   1   (0.074) 0.008 0.006 0.105 0.014 0.008 0.023 0.081 

Locus 2035 : 
2 alleles
13.0% missing data
   3   (0.893) 0.960 0.930 0.969 0.931 0.977 0.777 0.947 
   1   (0.107) 0.040 0.070 0.031 0.069 0.023 0.223 0.053 

Locus 2036 : 
2 alleles
5.8% missing data
   2   (0.906) 0.985 0.990 0.920 0.968 0.983 0.931 0.934 
   4   (0.094) 0.015 0.010 0.080 0.032 0.017 0.069 0.066 

Locus 2037 : 
2 alleles
11.6% missing data
   2   (0.882) 0.798 0.979 0.889 0.984 0.980 0.929 0.832 
   4   (0.118) 0.202 0.021 0.111 0.016 0.020 0.071 0.168 

Locus 2038 : 
2 alleles
2.9% missing data
   2   (0.904) 0.953 0.991 0.938 0.970 0.315 0.940 0.963 
   4   (0.096) 0.047 0.009 0.062 0.030 0.685 0.060 0.037 

Locus 2039 : 
2 alleles
2.9% missing data
   2   (0.712) 0.910 0.936 0.740 0.793 0.938 0.638 0.778 
   4   (0.288) 0.090 0.064 0.260 0.207 0.062 0.362 0.222 

Locus 2040 : 
2 alleles
3.6% missing data
   4   (0.945) 0.994 0.997 0.893 0.998 0.991 0.989 0.940 
   2   (0.055) 0.006 0.003 0.107 0.002 0.009 0.011 0.060 

Locus 2041 : 
2 alleles
2.2% missing data
   3   (0.779) 0.951 0.930 0.803 0.932 0.957 0.765 0.736 
   1   (0.221) 0.049 0.070 0.197 0.068 0.043 0.235 0.264 

Locus 2042 : 
2 alleles
5.8% missing data
   1   (0.920) 0.969 0.982 0.962 0.992 0.989 0.931 0.889 
   4   (0.080) 0.031 0.018 0.038 0.008 0.011 0.069 0.111 

Locus 2043 : 
2 alleles
14.5% missing data
   1   (0.685) 0.665 0.250 0.825 0.159 0.699 0.567 0.846 
   3   (0.315) 0.335 0.750 0.175 0.841 0.301 0.433 0.154 

Locus 2044 : 
2 alleles
4.3% missing data
   4   (0.896) 0.870 0.978 0.876 0.990 0.985 0.952 0.866 
   2   (0.104) 0.130 0.022 0.124 0.010 0.015 0.048 0.134 

Locus 2045 : 
2 alleles
5.8% missing data
   4   (0.502) 0.889 0.446 0.578 0.152 0.223 0.505 0.397 
   3   (0.498) 0.111 0.554 0.422 0.848 0.777 0.495 0.603 

Locus 2046 : 
2 alleles
5.1% missing data
   1   (0.910) 0.969 0.962 0.958 0.989 0.983 0.906 0.911 
   3   (0.090) 0.031 0.038 0.042 0.011 0.017 0.094 0.089 

Locus 2047 : 
2 alleles
2.9% missing data
   1   (0.881) 0.894 0.991 0.987 0.162 0.219 0.679 0.982 
   4   (0.119) 0.106 0.009 0.013 0.838 0.781 0.321 0.018 

Locus 2048 : 
2 alleles
2.9% missing data
   3   (0.893) 0.743 0.612 0.954 0.977 0.983 0.885 0.945 
   1   (0.107) 0.257 0.388 0.046 0.023 0.017 0.115 0.055 

Locus 2049 : 
2 alleles
12.3% missing data
   1   (0.893) 0.935 0.991 0.938 0.971 0.976 0.875 0.923 
   3   (0.107) 0.065 0.009 0.062 0.029 0.024 0.125 0.077 

Locus 2050 : 
2 alleles
12.3% missing data
   3   (0.794) 0.806 0.738 0.874 0.370 0.747 0.765 0.883 
   2   (0.206) 0.194 0.262 0.126 0.630 0.253 0.235 0.117 

Locus 2051 : 
2 alleles
8.0% missing data
   2   (0.922) 0.989 0.940 0.968 0.987 0.988 0.954 0.714 
   4   (0.078) 0.011 0.060 0.032 0.013 0.012 0.046 0.286 

Locus 2052 : 
2 alleles
5.1% missing data
   1   (0.727) 0.919 0.649 0.712 0.920 0.948 0.731 0.723 
   3   (0.273) 0.081 0.351 0.288 0.080 0.052 0.269 0.277 

Locus 2053 : 
2 alleles
15.2% missing data
   3   (0.835) 0.884 0.976 0.897 0.776 0.537 0.859 0.838 
   1   (0.165) 0.116 0.024 0.103 0.224 0.463 0.141 0.162 

Locus 2054 : 
2 alleles
5.8% missing data
   3   (0.782) 0.904 0.955 0.795 0.888 0.683 0.794 0.834 
   1   (0.218) 0.096 0.045 0.205 0.112 0.317 0.206 0.166 

Locus 2055 : 
2 alleles
5.1% missing data
   4   (0.881) 0.979 0.981 0.898 0.950 0.978 0.873 0.954 
   1   (0.119) 0.021 0.019 0.102 0.050 0.022 0.127 0.046 

Locus 2056 : 
2 alleles
14.5% missing data
   4   (0.912) 0.974 0.934 0.976 0.955 0.889 0.850 0.958 
   2   (0.088) 0.026 0.066 0.024 0.045 0.111 0.150 0.042 

Locus 2057 : 
2 alleles
13.8% missing data
   2   (0.903) 0.885 0.970 0.965 0.960 0.962 0.832 0.967 
   4   (0.097) 0.115 0.030 0.035 0.040 0.038 0.168 0.033 

Locus 2058 : 
2 alleles
5.8% missing data
   4   (0.136) 0.022 0.063 0.142 0.025 0.023 0.102 0.148 
   2   (0.864) 0.978 0.937 0.858 0.975 0.977 0.898 0.852 

Locus 2059 : 
2 alleles
5.1% missing data
   2   (0.882) 0.939 0.470 0.923 0.950 0.971 0.902 0.922 
   4   (0.118) 0.061 0.530 0.077 0.050 0.029 0.098 0.078 

Locus 2060 : 
2 alleles
12.3% missing data
   1   (0.898) 0.946 0.991 0.883 0.988 0.984 0.940 0.913 
   4   (0.102) 0.054 0.009 0.117 0.012 0.016 0.060 0.087 

Locus 2061 : 
2 alleles
6.5% missing data
   1   (0.812) 0.875 0.584 0.778 0.852 0.968 0.882 0.787 
   3   (0.188) 0.125 0.416 0.222 0.148 0.032 0.118 0.213 

Locus 2062 : 
2 alleles
11.6% missing data
   2   (0.887) 0.924 0.937 0.922 0.970 0.962 0.864 0.960 
   4   (0.113) 0.076 0.063 0.078 0.030 0.038 0.136 0.040 

Locus 2063 : 
2 alleles
14.5% missing data
   3   (0.882) 0.875 0.883 0.918 0.958 0.894 0.898 0.905 
   4   (0.118) 0.125 0.117 0.082 0.042 0.106 0.102 0.095 

Locus 2064 : 
2 alleles
13.0% missing data
   4   (0.905) 0.919 0.944 0.922 0.984 0.987 0.930 0.938 
   2   (0.095) 0.081 0.056 0.078 0.016 0.013 0.070 0.062 

Locus 2065 : 
2 alleles
12.3% missing data
   4   (0.118) 0.019 0.009 0.259 0.008 0.015 0.043 0.103 
   2   (0.882) 0.981 0.991 0.741 0.992 0.985 0.957 0.897 

Locus 2066 : 
2 alleles
4.3% missing data
   4   (0.893) 0.961 0.940 0.936 0.975 0.985 0.877 0.925 
   2   (0.107) 0.039 0.060 0.064 0.025 0.015 0.123 0.075 

Locus 2067 : 
2 alleles
8.0% missing data
   3   (0.916) 0.915 0.693 0.966 0.865 0.974 0.923 0.962 
   1   (0.084) 0.085 0.307 0.034 0.135 0.026 0.077 0.038 

Locus 2068 : 
2 alleles
12.3% missing data
   1   (0.909) 0.913 0.887 0.949 0.987 0.917 0.925 0.915 
   3   (0.091) 0.087 0.113 0.051 0.013 0.083 0.075 0.085 

Locus 2069 : 
2 alleles
8.0% missing data
   4   (0.862) 0.945 0.374 0.924 0.908 0.977 0.880 0.834 
   2   (0.138) 0.055 0.626 0.076 0.092 0.023 0.120 0.166 

Locus 2070 : 
2 alleles
0.0% missing data
   3   (0.917) 0.989 0.743 0.931 0.955 0.990 0.953 0.945 
   4   (0.083) 0.011 0.257 0.069 0.045 0.010 0.047 0.055 

Locus 2071 : 
2 alleles
9.4% missing data
   1   (0.148) 0.216 0.055 0.117 0.027 0.024 0.157 0.105 
   3   (0.852) 0.784 0.945 0.883 0.973 0.976 0.843 0.895 

Locus 2072 : 
2 alleles
3.6% missing data
   2   (0.837) 0.974 0.973 0.938 0.789 0.514 0.744 0.904 
   4   (0.163) 0.026 0.027 0.062 0.211 0.486 0.256 0.096 

Locus 2073 : 
2 alleles
10.9% missing data
   2   (0.873) 0.960 0.879 0.918 0.771 0.883 0.906 0.850 
   4   (0.127) 0.040 0.121 0.082 0.229 0.117 0.094 0.150 

Locus 2074 : 
2 alleles
6.5% missing data
   4   (0.865) 0.966 0.956 0.939 0.935 0.973 0.730 0.954 
   2   (0.135) 0.034 0.044 0.061 0.065 0.027 0.270 0.046 

Locus 2075 : 
2 alleles
2.9% missing data
   4   (0.867) 0.846 0.972 0.918 0.902 0.712 0.875 0.932 
   1   (0.133) 0.154 0.028 0.082 0.098 0.288 0.125 0.068 

Locus 2076 : 
2 alleles
13.0% missing data
   4   (0.773) 0.129 0.094 0.789 0.906 0.409 0.872 0.832 
   2   (0.227) 0.871 0.906 0.211 0.094 0.591 0.128 0.168 

Locus 2077 : 
2 alleles
2.2% missing data
   1   (0.861) 0.959 0.964 0.808 0.980 0.977 0.928 0.812 
   3   (0.139) 0.041 0.036 0.192 0.020 0.023 0.072 0.188 

Locus 2078 : 
2 alleles
11.6% missing data
   1   (0.607) 0.905 0.161 0.684 0.405 0.648 0.556 0.661 
   3   (0.393) 0.095 0.839 0.316 0.595 0.352 0.444 0.339 

Locus 2079 : 
2 alleles
1.4% missing data
   3   (0.911) 0.990 0.995 0.903 0.992 0.513 0.969 0.938 
   1   (0.089) 0.010 0.005 0.097 0.008 0.487 0.031 0.062 

Locus 2080 : 
2 alleles
17.4% missing data
   3   (0.693) 0.580 0.945 0.759 0.548 0.531 0.666 0.761 
   1   (0.307) 0.420 0.055 0.241 0.452 0.469 0.334 0.239 

Locus 2081 : 
2 alleles
12.3% missing data
   3   (0.885) 0.974 0.978 0.895 0.960 0.969 0.926 0.842 
   1   (0.115) 0.026 0.022 0.105 0.040 0.031 0.074 0.158 

Locus 2082 : 
2 alleles
5.8% missing data
   1   (0.346) 0.604 0.139 0.343 0.179 0.132 0.386 0.245 
   3   (0.654) 0.396 0.861 0.657 0.821 0.868 0.614 0.755 

Locus 2083 : 
2 alleles
4.3% missing data
   3   (0.803) 0.593 0.888 0.853 0.932 0.951 0.780 0.841 
   2   (0.197) 0.407 0.112 0.147 0.068 0.049 0.220 0.159 

Locus 2084 : 
2 alleles
5.8% missing data
   2   (0.625) 0.891 0.476 0.595 0.806 0.888 0.605 0.655 
   4   (0.375) 0.109 0.524 0.405 0.194 0.112 0.395 0.345 

Locus 2085 : 
2 alleles
5.8% missing data
   1   (0.529) 0.934 0.662 0.571 0.347 0.183 0.529 0.470 
   3   (0.471) 0.066 0.338 0.429 0.653 0.817 0.471 0.530 

Locus 2086 : 
2 alleles
5.8% missing data
   4   (0.882) 0.952 0.980 0.902 0.936 0.568 0.919 0.950 
   2   (0.118) 0.048 0.020 0.098 0.064 0.432 0.081 0.050 

Locus 2087 : 
2 alleles
12.3% missing data
   4   (0.611) 0.365 0.109 0.921 0.129 0.091 0.227 0.896 
   1   (0.389) 0.635 0.891 0.079 0.871 0.909 0.773 0.104 

Locus 2088 : 
2 alleles
4.3% missing data
   3   (0.676) 0.129 0.632 0.749 0.720 0.497 0.661 0.775 
   2   (0.324) 0.871 0.368 0.251 0.280 0.503 0.339 0.225 

Locus 2089 : 
2 alleles
5.8% missing data
   3   (0.904) 0.974 0.980 0.944 0.917 0.960 0.918 0.902 
   1   (0.096) 0.026 0.020 0.056 0.083 0.040 0.082 0.098 

Locus 2090 : 
2 alleles
11.6% missing data
   4   (0.917) 0.969 0.992 0.933 0.990 0.987 0.957 0.866 
   3   (0.083) 0.031 0.008 0.067 0.010 0.013 0.043 0.134 

Locus 2091 : 
2 alleles
11.6% missing data
   2   (0.831) 0.922 0.889 0.867 0.943 0.962 0.789 0.899 
   4   (0.169) 0.078 0.111 0.133 0.057 0.038 0.211 0.101 

Locus 2092 : 
2 alleles
1.4% missing data
   3   (0.826) 0.966 0.818 0.855 0.967 0.973 0.841 0.743 
   1   (0.174) 0.034 0.182 0.145 0.033 0.027 0.159 0.257 

Locus 2093 : 
2 alleles
1.4% missing data
   2   (0.815) 0.642 0.953 0.826 0.908 0.931 0.844 0.850 
   4   (0.185) 0.358 0.047 0.174 0.092 0.069 0.156 0.150 

Locus 2094 : 
2 alleles
5.1% missing data
   1   (0.903) 0.959 0.851 0.958 0.972 0.531 0.907 0.973 
   3   (0.097) 0.041 0.149 0.042 0.028 0.469 0.093 0.027 

Locus 2095 : 
2 alleles
2.9% missing data
   3   (0.883) 0.944 0.984 0.935 0.946 0.970 0.875 0.880 
   1   (0.117) 0.056 0.016 0.065 0.054 0.030 0.125 0.120 

Locus 2096 : 
2 alleles
8.7% missing data
   1   (0.312) 0.089 0.105 0.313 0.052 0.052 0.363 0.335 
   3   (0.688) 0.911 0.895 0.687 0.948 0.948 0.637 0.665 

Locus 2097 : 
2 alleles
12.3% missing data
   2   (0.776) 0.137 0.933 0.858 0.940 0.950 0.717 0.839 
   4   (0.224) 0.863 0.067 0.142 0.060 0.050 0.283 0.161 

Locus 2098 : 
2 alleles
11.6% missing data
   2   (0.890) 0.898 0.970 0.940 0.925 0.977 0.862 0.948 
   4   (0.110) 0.102 0.030 0.060 0.075 0.023 0.138 0.052 

Locus 2099 : 
2 alleles
6.5% missing data
   2   (0.916) 0.990 0.994 0.904 0.990 0.426 0.977 0.929 
   4   (0.084) 0.010 0.006 0.096 0.010 0.574 0.023 0.071 

Locus 2100 : 
2 alleles
17.4% missing data
   2   (0.901) 0.972 0.928 0.947 0.980 0.921 0.888 0.934 
   1   (0.099) 0.028 0.072 0.053 0.020 0.079 0.112 0.066 

Locus 2101 : 
2 alleles
1.4% missing data
   3   (0.862) 0.970 0.960 0.876 0.979 0.968 0.886 0.842 
   1   (0.138) 0.030 0.040 0.124 0.021 0.032 0.114 0.158 

Locus 2102 : 
2 alleles
3.6% missing data
   4   (0.648) 0.515 0.943 0.694 0.705 0.499 0.619 0.706 
   2   (0.352) 0.485 0.057 0.306 0.295 0.501 0.381 0.294 

Locus 2103 : 
2 alleles
2.9% missing data
   4   (0.880) 0.963 0.967 0.910 0.973 0.381 0.929 0.889 
   2   (0.120) 0.037 0.033 0.090 0.027 0.619 0.071 0.111 

Locus 2104 : 
2 alleles
2.9% missing data
   3   (0.886) 0.178 0.785 0.966 0.842 0.980 0.852 0.965 
   1   (0.114) 0.822 0.215 0.034 0.158 0.020 0.148 0.035 

Locus 2105 : 
2 alleles
4.3% missing data
   4   (0.873) 0.961 0.968 0.930 0.949 0.972 0.797 0.947 
   1   (0.127) 0.039 0.032 0.070 0.051 0.028 0.203 0.053 

Locus 2106 : 
2 alleles
6.5% missing data
   1   (0.917) 0.897 0.273 0.973 0.952 0.969 0.921 0.971 
   3   (0.083) 0.103 0.727 0.027 0.048 0.031 0.079 0.029 

Locus 2107 : 
2 alleles
11.6% missing data
   3   (0.070) 0.008 0.005 0.079 0.009 0.007 0.028 0.077 
   4   (0.930) 0.992 0.995 0.921 0.991 0.993 0.972 0.923 

Locus 2108 : 
2 alleles
4.3% missing data
   1   (0.574) 0.589 0.925 0.552 0.697 0.503 0.559 0.641 
   3   (0.426) 0.411 0.075 0.448 0.303 0.497 0.441 0.359 

Locus 2109 : 
2 alleles
7.2% missing data
   4   (0.743) 0.892 0.763 0.899 0.623 0.938 0.496 0.823 
   1   (0.257) 0.108 0.237 0.101 0.377 0.062 0.504 0.177 

Locus 2110 : 
2 alleles
0.7% missing data
   1   (0.904) 0.963 0.984 0.814 0.992 0.986 0.965 0.933 
   3   (0.096) 0.037 0.016 0.186 0.008 0.014 0.035 0.067 

Locus 2111 : 
2 alleles
4.3% missing data
   2   (0.610) 0.764 0.128 0.494 0.857 0.866 0.704 0.584 
   4   (0.390) 0.236 0.872 0.506 0.143 0.134 0.296 0.416 

Locus 2112 : 
2 alleles
11.6% missing data
   1   (0.941) 0.993 0.996 0.905 0.994 0.995 0.987 0.914 
   3   (0.059) 0.007 0.004 0.095 0.006 0.005 0.013 0.086 

Locus 2113 : 
2 alleles
4.3% missing data
   2   (0.460) 0.508 0.115 0.401 0.501 0.203 0.531 0.499 
   4   (0.540) 0.492 0.885 0.599 0.499 0.797 0.469 0.501 

Locus 2114 : 
2 alleles
5.1% missing data
   1   (0.227) 0.093 0.042 0.302 0.057 0.034 0.159 0.324 
   2   (0.773) 0.907 0.958 0.698 0.943 0.966 0.841 0.676 

Locus 2115 : 
2 alleles
5.1% missing data
   3   (0.925) 0.941 0.922 0.984 0.959 0.979 0.873 0.962 
   1   (0.075) 0.059 0.078 0.016 0.041 0.021 0.127 0.038 

Locus 2116 : 
2 alleles
3.6% missing data
   4   (0.772) 0.856 0.737 0.823 0.805 0.491 0.780 0.820 
   3   (0.228) 0.144 0.263 0.177 0.195 0.509 0.220 0.180 

Locus 2117 : 
2 alleles
13.0% missing data
   3   (0.918) 0.961 0.990 0.884 0.990 0.991 0.970 0.914 
   1   (0.082) 0.039 0.010 0.116 0.010 0.009 0.030 0.086 

Locus 2118 : 
2 alleles
15.9% missing data
   3   (0.933) 0.981 0.971 0.980 0.661 0.975 0.927 0.980 
   1   (0.067) 0.019 0.029 0.020 0.339 0.025 0.073 0.020 

Locus 2119 : 
2 alleles
2.9% missing data
   1   (0.159) 0.031 0.041 0.218 0.022 0.031 0.101 0.171 
   3   (0.841) 0.969 0.959 0.782 0.978 0.969 0.899 0.829 

Locus 2120 : 
2 alleles
13.0% missing data
   4   (0.459) 0.496 0.881 0.334 0.738 0.084 0.567 0.434 
   2   (0.541) 0.504 0.119 0.666 0.262 0.916 0.433 0.566 

Locus 2121 : 
2 alleles
12.3% missing data
   3   (0.871) 0.617 0.935 0.904 0.937 0.823 0.911 0.901 
   1   (0.129) 0.383 0.065 0.096 0.063 0.177 0.089 0.099 

Locus 2122 : 
2 alleles
18.1% missing data
   2   (0.074) 0.012 0.008 0.090 0.012 0.011 0.030 0.067 
   4   (0.926) 0.988 0.992 0.910 0.988 0.989 0.970 0.933 

Locus 2123 : 
2 alleles
6.5% missing data
   1   (0.514) 0.682 0.179 0.664 0.085 0.665 0.387 0.601 
   4   (0.486) 0.318 0.821 0.336 0.915 0.335 0.613 0.399 

Locus 2124 : 
2 alleles
4.3% missing data
   4   (0.946) 0.994 0.997 0.877 0.998 0.996 0.990 0.956 
   2   (0.054) 0.006 0.003 0.123 0.002 0.004 0.010 0.044 

Locus 2125 : 
2 alleles
11.6% missing data
   4   (0.852) 0.903 0.985 0.784 0.975 0.979 0.905 0.882 
   2   (0.148) 0.097 0.015 0.216 0.025 0.021 0.095 0.118 

Locus 2126 : 
2 alleles
6.5% missing data
   2   (0.683) 0.926 0.922 0.661 0.791 0.911 0.634 0.755 
   4   (0.317) 0.074 0.078 0.339 0.209 0.089 0.366 0.245 

Locus 2127 : 
2 alleles
2.9% missing data
   2   (0.888) 0.972 0.963 0.905 0.667 0.980 0.921 0.940 
   4   (0.112) 0.028 0.037 0.095 0.333 0.020 0.079 0.060 

Locus 2128 : 
2 alleles
10.9% missing data
   2   (0.933) 0.865 0.986 0.993 0.957 0.409 0.866 0.989 
   4   (0.067) 0.135 0.014 0.007 0.043 0.591 0.134 0.011 

Locus 2129 : 
2 alleles
2.2% missing data
   2   (0.824) 0.922 0.917 0.888 0.899 0.973 0.735 0.895 
   4   (0.176) 0.078 0.083 0.112 0.101 0.027 0.265 0.105 

Locus 2130 : 
2 alleles
2.9% missing data
   3   (0.728) 0.939 0.944 0.780 0.840 0.135 0.693 0.825 
   1   (0.272) 0.061 0.056 0.220 0.160 0.865 0.307 0.175 

Locus 2131 : 
2 alleles
12.3% missing data
   4   (0.896) 0.852 0.954 0.894 0.962 0.983 0.931 0.931 
   3   (0.104) 0.148 0.046 0.106 0.038 0.017 0.069 0.069 

Locus 2132 : 
2 alleles
2.9% missing data
   2   (0.908) 0.984 0.930 0.948 0.989 0.984 0.898 0.951 
   3   (0.092) 0.016 0.070 0.052 0.011 0.016 0.102 0.049 

Locus 2133 : 
2 alleles
5.8% missing data
   1   (0.770) 0.585 0.934 0.742 0.926 0.900 0.795 0.834 
   3   (0.230) 0.415 0.066 0.258 0.074 0.100 0.205 0.166 

Locus 2134 : 
2 alleles
13.0% missing data
   4   (0.878) 0.906 0.823 0.904 0.980 0.963 0.873 0.943 
   2   (0.122) 0.094 0.177 0.096 0.020 0.037 0.127 0.057 

Locus 2135 : 
2 alleles
6.5% missing data
   1   (0.742) 0.680 0.921 0.753 0.934 0.949 0.715 0.776 
   3   (0.258) 0.320 0.079 0.247 0.066 0.051 0.285 0.224 

Locus 2136 : 
2 alleles
2.2% missing data
   3   (0.830) 0.920 0.944 0.905 0.972 0.282 0.834 0.806 
   1   (0.170) 0.080 0.056 0.095 0.028 0.718 0.166 0.194 

Locus 2137 : 
2 alleles
10.1% missing data
   3   (0.936) 0.896 0.978 0.993 0.932 0.594 0.870 0.990 
   4   (0.064) 0.104 0.022 0.007 0.068 0.406 0.130 0.010 

Locus 2138 : 
2 alleles
18.1% missing data
   1   (0.138) 0.200 0.031 0.117 0.439 0.019 0.075 0.224 
   3   (0.862) 0.800 0.969 0.883 0.561 0.981 0.925 0.776 

Locus 2139 : 
2 alleles
10.1% missing data
   1   (0.882) 0.907 0.980 0.859 0.973 0.980 0.928 0.895 
   3   (0.118) 0.093 0.020 0.141 0.027 0.020 0.072 0.105 

Locus 2140 : 
2 alleles
2.2% missing data
   1   (0.114) 0.054 0.128 0.067 0.013 0.626 0.081 0.077 
   2   (0.886) 0.946 0.872 0.933 0.987 0.374 0.919 0.923 

Locus 2141 : 
2 alleles
13.0% missing data
   1   (0.802) 0.606 0.775 0.845 0.966 0.821 0.835 0.734 
   2   (0.198) 0.394 0.225 0.155 0.034 0.179 0.165 0.266 

Locus 2142 : 
2 alleles
3.6% missing data
   3   (0.898) 0.983 0.894 0.965 0.873 0.955 0.852 0.940 
   1   (0.102) 0.017 0.106 0.035 0.127 0.045 0.148 0.060 

Locus 2143 : 
2 alleles
13.0% missing data
   1   (0.539) 0.850 0.410 0.629 0.387 0.595 0.476 0.481 
   3   (0.461) 0.150 0.590 0.371 0.613 0.405 0.524 0.519 

Locus 2144 : 
2 alleles
6.5% missing data
   2   (0.888) 0.950 0.948 0.918 0.973 0.904 0.889 0.941 
   4   (0.112) 0.050 0.052 0.082 0.027 0.096 0.111 0.059 

Locus 2145 : 
2 alleles
2.9% missing data
   2   (0.941) 0.986 0.997 0.858 0.998 0.996 0.989 0.956 
   4   (0.059) 0.014 0.003 0.142 0.002 0.004 0.011 0.044 

Locus 2146 : 
2 alleles
10.1% missing data
   2   (0.815) 0.839 0.969 0.619 0.981 0.976 0.928 0.747 
   1   (0.185) 0.161 0.031 0.381 0.019 0.024 0.072 0.253 

Locus 2147 : 
2 alleles
3.6% missing data
   3   (0.645) 0.925 0.900 0.585 0.908 0.855 0.660 0.591 
   4   (0.355) 0.075 0.100 0.415 0.092 0.145 0.340 0.409 

Locus 2148 : 
2 alleles
13.0% missing data
   1   (0.896) 0.974 0.977 0.937 0.988 0.981 0.897 0.896 
   3   (0.104) 0.026 0.023 0.063 0.012 0.019 0.103 0.104 

Locus 2149 : 
2 alleles
13.8% missing data
   3   (0.643) 0.770 0.791 0.559 0.930 0.313 0.761 0.498 
   2   (0.357) 0.230 0.209 0.441 0.070 0.687 0.239 0.502 

Locus 2150 : 
2 alleles
2.2% missing data
   3   (0.927) 0.982 0.995 0.886 0.996 0.994 0.976 0.946 
   4   (0.073) 0.018 0.005 0.114 0.004 0.006 0.024 0.054 

Locus 2151 : 
2 alleles
13.8% missing data
   3   (0.907) 0.932 0.986 0.944 0.971 0.487 0.938 0.966 
   4   (0.093) 0.068 0.014 0.056 0.029 0.513 0.062 0.034 

Locus 2152 : 
2 alleles
12.3% missing data
   1   (0.777) 0.918 0.946 0.737 0.894 0.965 0.771 0.857 
   3   (0.223) 0.082 0.054 0.263 0.106 0.035 0.229 0.143 

Locus 2153 : 
2 alleles
11.6% missing data
   2   (0.746) 0.794 0.936 0.810 0.905 0.494 0.748 0.661 
   4   (0.254) 0.206 0.064 0.190 0.095 0.506 0.252 0.339 

Locus 2154 : 
2 alleles
4.3% missing data
   3   (0.500) 0.121 0.478 0.496 0.331 0.278 0.552 0.546 
   2   (0.500) 0.879 0.522 0.504 0.669 0.722 0.448 0.454 

Locus 2155 : 
2 alleles
16.7% missing data
   2   (0.273) 0.245 0.061 0.173 0.541 0.729 0.262 0.340 
   4   (0.727) 0.755 0.939 0.827 0.459 0.271 0.738 0.660 

Locus 2156 : 
2 alleles
13.8% missing data
   4   (0.698) 0.708 0.914 0.739 0.828 0.949 0.658 0.636 
   3   (0.302) 0.292 0.086 0.261 0.172 0.051 0.342 0.364 

Locus 2157 : 
2 alleles
1.4% missing data
   3   (0.946) 0.989 0.991 0.994 0.904 0.633 0.910 0.992 
   1   (0.054) 0.011 0.009 0.006 0.096 0.367 0.090 0.008 

Locus 2158 : 
2 alleles
10.1% missing data
   2   (0.948) 0.980 0.996 0.899 0.995 0.996 0.989 0.968 
   4   (0.052) 0.020 0.004 0.101 0.005 0.004 0.011 0.032 

Locus 2159 : 
2 alleles
13.0% missing data
   1   (0.826) 0.912 0.885 0.853 0.976 0.828 0.845 0.780 
   3   (0.174) 0.088 0.115 0.147 0.024 0.172 0.155 0.220 

Locus 2160 : 
2 alleles
2.9% missing data
   3   (0.908) 0.988 0.993 0.911 0.992 0.989 0.939 0.926 
   1   (0.092) 0.012 0.007 0.089 0.008 0.011 0.061 0.074 

Locus 2161 : 
2 alleles
7.2% missing data
   4   (0.894) 0.970 0.964 0.933 0.989 0.983 0.897 0.882 
   2   (0.106) 0.030 0.036 0.067 0.011 0.017 0.103 0.118 

Locus 2162 : 
2 alleles
5.8% missing data
   2   (0.334) 0.085 0.266 0.291 0.653 0.753 0.301 0.327 
   4   (0.666) 0.915 0.734 0.709 0.347 0.247 0.699 0.673 

Locus 2163 : 
2 alleles
2.2% missing data
   2   (0.873) 0.956 0.951 0.903 0.979 0.979 0.886 0.850 
   4   (0.127) 0.044 0.049 0.097 0.021 0.021 0.114 0.150 

Locus 2164 : 
2 alleles
8.0% missing data
   2   (0.474) 0.876 0.275 0.481 0.663 0.086 0.478 0.442 
   4   (0.526) 0.124 0.725 0.519 0.337 0.914 0.522 0.558 

Locus 2165 : 
2 alleles
5.8% missing data
   2   (0.506) 0.832 0.102 0.370 0.517 0.929 0.565 0.568 
   3   (0.494) 0.168 0.898 0.630 0.483 0.071 0.435 0.432 

Locus 2166 : 
2 alleles
10.1% missing data
   4   (0.907) 0.970 0.979 0.955 0.977 0.985 0.881 0.945 
   2   (0.093) 0.030 0.021 0.045 0.023 0.015 0.119 0.055 

Locus 2167 : 
2 alleles
5.1% missing data
   3   (0.909) 0.976 0.898 0.943 0.945 0.967 0.907 0.969 
   1   (0.091) 0.024 0.102 0.057 0.055 0.033 0.093 0.031 

Locus 2168 : 
2 alleles
12.3% missing data
   4   (0.900) 0.961 0.984 0.929 0.961 0.966 0.933 0.850 
   2   (0.100) 0.039 0.016 0.071 0.039 0.034 0.067 0.150 

Locus 2169 : 
2 alleles
17.4% missing data
   1   (0.810) 0.154 0.959 0.698 0.937 0.976 0.906 0.851 
   4   (0.190) 0.846 0.041 0.302 0.063 0.024 0.094 0.149 

Locus 2170 : 
2 alleles
8.7% missing data
   2   (0.285) 0.817 0.040 0.222 0.168 0.505 0.295 0.217 
   3   (0.715) 0.183 0.960 0.778 0.832 0.495 0.705 0.783 

Locus 2171 : 
2 alleles
13.8% missing data
   1   (0.872) 0.889 0.761 0.915 0.892 0.943 0.896 0.862 
   3   (0.128) 0.111 0.239 0.085 0.108 0.057 0.104 0.138 

Locus 2172 : 
2 alleles
13.8% missing data
   1   (0.863) 0.838 0.973 0.885 0.949 0.961 0.853 0.939 
   3   (0.137) 0.162 0.027 0.115 0.051 0.039 0.147 0.061 

Locus 2173 : 
2 alleles
5.8% missing data
   1   (0.837) 0.964 0.519 0.870 0.905 0.922 0.869 0.827 
   3   (0.163) 0.036 0.481 0.130 0.095 0.078 0.131 0.173 

Locus 2174 : 
2 alleles
13.0% missing data
   4   (0.657) 0.702 0.869 0.740 0.773 0.848 0.586 0.575 
   2   (0.343) 0.298 0.131 0.260 0.227 0.152 0.414 0.425 

Locus 2175 : 
2 alleles
7.2% missing data
   3   (0.805) 0.963 0.953 0.866 0.664 0.887 0.761 0.863 
   1   (0.195) 0.037 0.047 0.134 0.336 0.113 0.239 0.137 

Locus 2176 : 
2 alleles
11.6% missing data
   3   (0.836) 0.780 0.928 0.841 0.869 0.971 0.846 0.896 
   1   (0.164) 0.220 0.072 0.159 0.131 0.029 0.154 0.104 

Locus 2177 : 
2 alleles
13.8% missing data
   4   (0.356) 0.843 0.077 0.388 0.267 0.577 0.232 0.501 
   2   (0.644) 0.157 0.923 0.612 0.733 0.423 0.768 0.499 

Locus 2178 : 
2 alleles
4.3% missing data
   1   (0.856) 0.976 0.933 0.870 0.963 0.975 0.847 0.912 
   3   (0.144) 0.024 0.067 0.130 0.037 0.025 0.153 0.088 

Locus 2179 : 
2 alleles
13.0% missing data
   3   (0.908) 0.961 0.987 0.895 0.991 0.974 0.942 0.955 
   1   (0.092) 0.039 0.013 0.105 0.009 0.026 0.058 0.045 

Locus 2180 : 
2 alleles
2.9% missing data
   1   (0.860) 0.973 0.931 0.935 0.941 0.421 0.812 0.950 
   4   (0.140) 0.027 0.069 0.065 0.059 0.579 0.188 0.050 

Locus 2181 : 
2 alleles
14.5% missing data
   2   (0.834) 0.830 0.866 0.688 0.981 0.978 0.917 0.877 
   4   (0.166) 0.170 0.134 0.312 0.019 0.022 0.083 0.123 

Locus 2182 : 
2 alleles
15.9% missing data
   2   (0.576) 0.614 0.916 0.629 0.593 0.089 0.538 0.649 
   4   (0.424) 0.386 0.084 0.371 0.407 0.911 0.462 0.351 

Locus 2183 : 
2 alleles
13.0% missing data
   4   (0.914) 0.911 0.965 0.950 0.989 0.986 0.930 0.919 
   2   (0.086) 0.089 0.035 0.050 0.011 0.014 0.070 0.081 

Locus 2184 : 
2 alleles
12.3% missing data
   3   (0.176) 0.258 0.598 0.166 0.038 0.028 0.162 0.090 
   1   (0.824) 0.742 0.402 0.834 0.962 0.972 0.838 0.910 

Locus 2185 : 
2 alleles
2.9% missing data
   4   (0.893) 0.987 0.994 0.841 0.993 0.989 0.960 0.815 
   3   (0.107) 0.013 0.006 0.159 0.007 0.011 0.040 0.185 

Locus 2186 : 
2 alleles
12.3% missing data
   3   (0.947) 0.986 0.997 0.924 0.997 0.992 0.990 0.873 
   1   (0.053) 0.014 0.003 0.076 0.003 0.008 0.010 0.127 

Locus 2187 : 
2 alleles
0.7% missing data
   1   (0.126) 0.058 0.037 0.169 0.221 0.016 0.061 0.111 
   3   (0.874) 0.942 0.963 0.831 0.779 0.984 0.939 0.889 

Locus 2188 : 
2 alleles
13.8% missing data
   3   (0.878) 0.967 0.904 0.858 0.951 0.913 0.925 0.892 
   1   (0.122) 0.033 0.096 0.142 0.049 0.087 0.075 0.108 

Locus 2189 : 
2 alleles
11.6% missing data
   1   (0.090) 0.146 0.052 0.045 0.016 0.013 0.076 0.105 
   3   (0.910) 0.854 0.948 0.955 0.984 0.987 0.924 0.895 

Locus 2190 : 
2 alleles
5.1% missing data
   3   (0.628) 0.187 0.921 0.753 0.767 0.467 0.517 0.698 
   4   (0.372) 0.813 0.079 0.247 0.233 0.533 0.483 0.302 

Locus 2191 : 
2 alleles
5.8% missing data
   1   (0.752) 0.744 0.947 0.763 0.931 0.493 0.766 0.813 
   3   (0.248) 0.256 0.053 0.237 0.069 0.507 0.234 0.187 

Locus 2192 : 
2 alleles
12.3% missing data
   3   (0.840) 0.956 0.966 0.872 0.953 0.973 0.837 0.802 
   1   (0.160) 0.044 0.034 0.128 0.047 0.027 0.163 0.198 

Locus 2193 : 
2 alleles
13.0% missing data
   3   (0.635) 0.655 0.768 0.670 0.857 0.871 0.642 0.417 
   1   (0.365) 0.345 0.232 0.330 0.143 0.129 0.358 0.583 

Locus 2194 : 
2 alleles
5.1% missing data
   2   (0.858) 0.948 0.984 0.853 0.977 0.971 0.870 0.905 
   4   (0.142) 0.052 0.016 0.147 0.023 0.029 0.130 0.095 

Locus 2195 : 
2 alleles
16.7% missing data
   4   (0.912) 0.965 0.867 0.943 0.991 0.918 0.935 0.923 
   1   (0.088) 0.035 0.133 0.057 0.009 0.082 0.065 0.077 

Locus 2196 : 
2 alleles
10.9% missing data
   4   (0.896) 0.834 0.875 0.943 0.987 0.984 0.880 0.943 
   2   (0.104) 0.166 0.125 0.057 0.013 0.016 0.120 0.057 

Locus 2197 : 
2 alleles
15.2% missing data
   2   (0.840) 0.706 0.975 0.921 0.956 0.518 0.830 0.858 
   4   (0.160) 0.294 0.025 0.079 0.044 0.482 0.170 0.142 

Locus 2198 : 
2 alleles
3.6% missing data
   4   (0.858) 0.961 0.912 0.927 0.883 0.534 0.839 0.928 
   2   (0.142) 0.039 0.088 0.073 0.117 0.466 0.161 0.072 

Locus 2199 : 
2 alleles
3.6% missing data
   2   (0.099) 0.016 0.039 0.069 0.022 0.025 0.093 0.066 
   4   (0.901) 0.984 0.961 0.931 0.978 0.975 0.907 0.934 

Locus 2200 : 
2 alleles
16.7% missing data
   4   (0.451) 0.339 0.353 0.397 0.672 0.906 0.411 0.527 
   2   (0.549) 0.661 0.647 0.603 0.328 0.094 0.589 0.473 

Locus 2201 : 
2 alleles
1.4% missing data
   4   (0.932) 0.989 0.988 0.979 0.988 0.978 0.915 0.959 
   2   (0.068) 0.011 0.012 0.021 0.012 0.022 0.085 0.041 

Locus 2202 : 
2 alleles
2.2% missing data
   2   (0.377) 0.628 0.104 0.306 0.132 0.686 0.435 0.327 
   4   (0.623) 0.372 0.896 0.694 0.868 0.314 0.565 0.673 

Locus 2203 : 
2 alleles
10.9% missing data
   1   (0.913) 0.957 0.983 0.980 0.926 0.419 0.882 0.976 
   3   (0.087) 0.043 0.017 0.020 0.074 0.581 0.118 0.024 

Locus 2204 : 
2 alleles
11.6% missing data
   2   (0.756) 0.742 0.836 0.680 0.938 0.960 0.818 0.728 
   3   (0.244) 0.258 0.164 0.320 0.062 0.040 0.182 0.272 

Locus 2205 : 
2 alleles
6.5% missing data
   1   (0.698) 0.945 0.937 0.706 0.676 0.951 0.721 0.536 
   3   (0.302) 0.055 0.063 0.294 0.324 0.049 0.279 0.464 

Locus 2206 : 
2 alleles
16.7% missing data
   3   (0.763) 0.944 0.648 0.882 0.362 0.775 0.682 0.783 
   2   (0.237) 0.056 0.352 0.118 0.638 0.225 0.318 0.217 

Locus 2207 : 
2 alleles
12.3% missing data
   3   (0.860) 0.897 0.919 0.700 0.987 0.985 0.946 0.874 
   4   (0.140) 0.103 0.081 0.300 0.013 0.015 0.054 0.126 

Locus 2208 : 
2 alleles
0.7% missing data
   3   (0.891) 0.984 0.942 0.927 0.646 0.983 0.906 0.947 
   1   (0.109) 0.016 0.058 0.073 0.354 0.017 0.094 0.053 

Locus 2209 : 
2 alleles
4.3% missing data
   1   (0.867) 0.249 0.721 0.954 0.722 0.951 0.840 0.940 
   3   (0.133) 0.751 0.279 0.046 0.278 0.049 0.160 0.060 

Locus 2210 : 
2 alleles
13.8% missing data
   3   (0.866) 0.961 0.944 0.903 0.975 0.816 0.876 0.872 
   1   (0.134) 0.039 0.056 0.097 0.025 0.184 0.124 0.128 

Locus 2211 : 
2 alleles
10.1% missing data
   3   (0.858) 0.972 0.920 0.874 0.983 0.878 0.875 0.874 
   1   (0.142) 0.028 0.080 0.126 0.017 0.122 0.125 0.126 

Locus 2212 : 
2 alleles
13.8% missing data
   2   (0.815) 0.823 0.860 0.851 0.904 0.927 0.800 0.854 
   4   (0.185) 0.177 0.140 0.149 0.096 0.073 0.200 0.146 

Locus 2213 : 
2 alleles
7.2% missing data
   2   (0.812) 0.732 0.975 0.783 0.553 0.969 0.895 0.790 
   4   (0.188) 0.268 0.025 0.217 0.447 0.031 0.105 0.210 

Locus 2214 : 
2 alleles
13.8% missing data
   3   (0.884) 0.930 0.988 0.927 0.932 0.971 0.862 0.937 
   2   (0.116) 0.070 0.012 0.073 0.068 0.029 0.138 0.063 

Locus 2215 : 
2 alleles
12.3% missing data
   4   (0.929) 0.970 0.994 0.833 0.996 0.994 0.984 0.926 
   2   (0.071) 0.030 0.006 0.167 0.004 0.006 0.016 0.074 

Locus 2216 : 
2 alleles
4.3% missing data
   2   (0.868) 0.667 0.842 0.903 0.900 0.980 0.914 0.827 
   4   (0.132) 0.333 0.158 0.097 0.100 0.020 0.086 0.173 

Locus 2217 : 
2 alleles
3.6% missing data
   4   (0.911) 0.980 0.952 0.898 0.980 0.988 0.954 0.920 
   2   (0.089) 0.020 0.048 0.102 0.020 0.012 0.046 0.080 

Locus 2218 : 
2 alleles
11.6% missing data
   2   (0.799) 0.950 0.952 0.879 0.810 0.474 0.777 0.808 
   1   (0.201) 0.050 0.048 0.121 0.190 0.526 0.223 0.192 

Locus 2219 : 
2 alleles
12.3% missing data
   2   (0.920) 0.987 0.982 0.948 0.978 0.977 0.958 0.846 
   4   (0.080) 0.013 0.018 0.052 0.022 0.023 0.042 0.154 

Locus 2220 : 
2 alleles
13.8% missing data
   3   (0.925) 0.975 0.932 0.980 0.966 0.988 0.878 0.968 
   1   (0.075) 0.025 0.068 0.020 0.034 0.012 0.122 0.032 

Locus 2221 : 
2 alleles
2.2% missing data
   1   (0.845) 0.710 0.570 0.913 0.946 0.968 0.822 0.897 
   3   (0.155) 0.290 0.430 0.087 0.054 0.032 0.178 0.103 

Locus 2222 : 
2 alleles
3.6% missing data
   1   (0.393) 0.418 0.587 0.343 0.363 0.478 0.436 0.287 
   3   (0.607) 0.582 0.413 0.657 0.637 0.522 0.564 0.713 

Locus 2223 : 
2 alleles
1.4% missing data
   1   (0.800) 0.231 0.495 0.848 0.789 0.954 0.826 0.877 
   4   (0.200) 0.769 0.505 0.152 0.211 0.046 0.174 0.123 

Locus 2224 : 
2 alleles
4.3% missing data
   1   (0.885) 0.953 0.987 0.901 0.976 0.976 0.921 0.848 
   3   (0.115) 0.047 0.013 0.099 0.024 0.024 0.079 0.152 

Locus 2225 : 
2 alleles
3.6% missing data
   1   (0.865) 0.946 0.907 0.939 0.753 0.955 0.807 0.918 
   4   (0.135) 0.054 0.093 0.061 0.247 0.045 0.193 0.082 

Locus 2226 : 
2 alleles
11.6% missing data
   1   (0.187) 0.159 0.795 0.112 0.116 0.421 0.185 0.105 
   3   (0.813) 0.841 0.205 0.888 0.884 0.579 0.815 0.895 

Locus 2227 : 
2 alleles
2.9% missing data
   4   (0.826) 0.924 0.948 0.851 0.969 0.971 0.799 0.861 
   1   (0.174) 0.076 0.052 0.149 0.031 0.029 0.201 0.139 

Locus 2228 : 
2 alleles
4.3% missing data
   2   (0.842) 0.969 0.979 0.820 0.983 0.975 0.870 0.846 
   4   (0.158) 0.031 0.021 0.180 0.017 0.025 0.130 0.154 

Locus 2229 : 
2 alleles
3.6% missing data
   2   (0.938) 0.993 0.996 0.895 0.996 0.991 0.988 0.871 
   4   (0.062) 0.007 0.004 0.105 0.004 0.009 0.012 0.129 

Locus 2230 : 
2 alleles
13.8% missing data
   4   (0.909) 0.978 0.973 0.926 0.986 0.959 0.930 0.941 
   2   (0.091) 0.022 0.027 0.074 0.014 0.041 0.070 0.059 

Locus 2231 : 
2 alleles
5.1% missing data
   2   (0.700) 0.758 0.629 0.677 0.643 0.540 0.769 0.730 
   1   (0.300) 0.242 0.371 0.323 0.357 0.460 0.231 0.270 

Locus 2232 : 
2 alleles
2.9% missing data
   1   (0.910) 0.975 0.990 0.963 0.987 0.972 0.891 0.920 
   2   (0.090) 0.025 0.010 0.037 0.013 0.028 0.109 0.080 

Locus 2233 : 
2 alleles
2.9% missing data
   2   (0.914) 0.972 0.995 0.918 0.990 0.331 0.971 0.941 
   4   (0.086) 0.028 0.005 0.082 0.010 0.669 0.029 0.059 

Locus 2234 : 
2 alleles
6.5% missing data
   4   (0.861) 0.404 0.952 0.906 0.981 0.979 0.865 0.910 
   2   (0.139) 0.596 0.048 0.094 0.019 0.021 0.135 0.090 

Locus 2235 : 
2 alleles
11.6% missing data
   1   (0.925) 0.950 0.991 0.942 0.964 0.978 0.961 0.932 
   2   (0.075) 0.050 0.009 0.058 0.036 0.022 0.039 0.068 

Locus 2236 : 
2 alleles
10.9% missing data
   2   (0.902) 0.760 0.951 0.945 0.935 0.986 0.893 0.961 
   4   (0.098) 0.240 0.049 0.055 0.065 0.014 0.107 0.039 

Locus 2237 : 
2 alleles
10.9% missing data
   1   (0.920) 0.891 0.983 0.975 0.952 0.977 0.878 0.967 
   3   (0.080) 0.109 0.017 0.025 0.048 0.023 0.122 0.033 

Locus 2238 : 
2 alleles
17.4% missing data
   2   (0.944) 0.982 0.929 0.993 0.958 0.909 0.833 0.991 
   4   (0.056) 0.018 0.071 0.007 0.042 0.091 0.167 0.009 

Locus 2239 : 
2 alleles
3.6% missing data
   1   (0.933) 0.985 0.964 0.988 0.878 0.818 0.906 0.984 
   3   (0.067) 0.015 0.036 0.012 0.122 0.182 0.094 0.016 

Locus 2240 : 
2 alleles
10.9% missing data
   1   (0.906) 0.928 0.979 0.941 0.988 0.517 0.952 0.923 
   3   (0.094) 0.072 0.021 0.059 0.012 0.483 0.048 0.077 

Locus 2241 : 
2 alleles
10.9% missing data
   3   (0.890) 0.907 0.844 0.914 0.985 0.984 0.931 0.826 
   1   (0.110) 0.093 0.156 0.086 0.015 0.016 0.069 0.174 

Locus 2242 : 
2 alleles
5.1% missing data
   1   (0.892) 0.981 0.981 0.938 0.972 0.979 0.874 0.915 
   4   (0.108) 0.019 0.019 0.062 0.028 0.021 0.126 0.085 

Locus 2243 : 
2 alleles
14.5% missing data
   1   (0.909) 0.968 0.985 0.939 0.954 0.969 0.918 0.953 
   4   (0.091) 0.032 0.015 0.061 0.046 0.031 0.082 0.047 

Locus 2244 : 
2 alleles
9.4% missing data
   2   (0.867) 0.667 0.963 0.901 0.956 0.977 0.888 0.864 
   4   (0.133) 0.333 0.037 0.099 0.044 0.023 0.112 0.136 

Locus 2245 : 
2 alleles
11.6% missing data
   3   (0.899) 0.940 0.936 0.879 0.988 0.988 0.941 0.933 
   1   (0.101) 0.060 0.064 0.121 0.012 0.012 0.059 0.067 

Locus 2246 : 
2 alleles
3.6% missing data
   3   (0.470) 0.089 0.106 0.476 0.649 0.530 0.502 0.430 
   4   (0.530) 0.911 0.894 0.524 0.351 0.470 0.498 0.570 

Locus 2247 : 
2 alleles
2.9% missing data
   2   (0.837) 0.957 0.960 0.767 0.963 0.975 0.882 0.885 
   4   (0.163) 0.043 0.040 0.233 0.037 0.025 0.118 0.115 

Locus 2248 : 
2 alleles
15.2% missing data
   1   (0.756) 0.835 0.973 0.647 0.930 0.949 0.812 0.778 
   4   (0.244) 0.165 0.027 0.353 0.070 0.051 0.188 0.222 

Locus 2249 : 
2 alleles
13.8% missing data
   4   (0.902) 0.977 0.834 0.935 0.977 0.924 0.921 0.907 
   3   (0.098) 0.023 0.166 0.065 0.023 0.076 0.079 0.093 

Locus 2250 : 
2 alleles
12.3% missing data
   4   (0.757) 0.882 0.826 0.759 0.925 0.235 0.774 0.856 
   2   (0.243) 0.118 0.174 0.241 0.075 0.765 0.226 0.144 

Locus 2251 : 
2 alleles
4.3% missing data
   4   (0.916) 0.989 0.471 0.893 0.981 0.990 0.975 0.916 
   1   (0.084) 0.011 0.529 0.107 0.019 0.010 0.025 0.084 

Locus 2252 : 
2 alleles
15.2% missing data
   2   (0.440) 0.877 0.897 0.484 0.178 0.308 0.405 0.320 
   4   (0.560) 0.123 0.103 0.516 0.822 0.692 0.595 0.680 

Locus 2253 : 
2 alleles
3.6% missing data
   4   (0.825) 0.807 0.713 0.898 0.692 0.593 0.862 0.819 
   2   (0.175) 0.193 0.287 0.102 0.308 0.407 0.138 0.181 

Locus 2254 : 
2 alleles
3.6% missing data
   4   (0.920) 0.962 0.118 0.987 0.938 0.985 0.860 0.981 
   3   (0.080) 0.038 0.882 0.013 0.062 0.015 0.140 0.019 

Locus 2255 : 
2 alleles
2.2% missing data
   4   (0.897) 0.736 0.839 0.914 0.984 0.985 0.933 0.914 
   2   (0.103) 0.264 0.161 0.086 0.016 0.015 0.067 0.086 

Locus 2256 : 
2 alleles
13.0% missing data
   2   (0.916) 0.973 0.967 0.904 0.909 0.945 0.965 0.944 
   1   (0.084) 0.027 0.033 0.096 0.091 0.055 0.035 0.056 

Locus 2257 : 
2 alleles
11.6% missing data
   1   (0.931) 0.902 0.951 0.993 0.909 0.532 0.852 0.990 
   3   (0.069) 0.098 0.049 0.007 0.091 0.468 0.148 0.010 

Locus 2258 : 
2 alleles
2.9% missing data
   4   (0.206) 0.069 0.038 0.256 0.036 0.034 0.181 0.180 
   2   (0.794) 0.931 0.962 0.744 0.964 0.966 0.819 0.820 

Locus 2259 : 
2 alleles
13.0% missing data
   1   (0.365) 0.868 0.291 0.379 0.112 0.779 0.266 0.430 
   3   (0.635) 0.132 0.709 0.621 0.888 0.221 0.734 0.570 

Locus 2260 : 
2 alleles
8.7% missing data
   2   (0.890) 0.975 0.882 0.975 0.514 0.719 0.834 0.949 
   4   (0.110) 0.025 0.118 0.025 0.486 0.281 0.166 0.051 

Locus 2261 : 
2 alleles
10.9% missing data
   1   (0.614) 0.599 0.838 0.682 0.671 0.551 0.554 0.629 
   4   (0.386) 0.401 0.162 0.318 0.329 0.449 0.446 0.371 

Locus 2262 : 
2 alleles
13.0% missing data
   1   (0.821) 0.849 0.745 0.817 0.963 0.963 0.841 0.861 
   3   (0.179) 0.151 0.255 0.183 0.037 0.037 0.159 0.139 

Locus 2263 : 
2 alleles
10.1% missing data
   2   (0.563) 0.475 0.102 0.645 0.578 0.536 0.483 0.700 
   3   (0.437) 0.525 0.898 0.355 0.422 0.464 0.517 0.300 

Locus 2264 : 
2 alleles
7.2% missing data
   2   (0.879) 0.919 0.938 0.894 0.927 0.975 0.885 0.949 
   4   (0.121) 0.081 0.062 0.106 0.073 0.025 0.115 0.051 

Locus 2265 : 
2 alleles
10.9% missing data
   2   (0.054) 0.020 0.004 0.098 0.005 0.005 0.012 0.041 
   4   (0.946) 0.980 0.996 0.902 0.995 0.995 0.988 0.959 

Locus 2266 : 
2 alleles
13.0% missing data
   2   (0.792) 0.866 0.094 0.823 0.952 0.962 0.812 0.812 
   3   (0.208) 0.134 0.906 0.177 0.048 0.038 0.188 0.188 

Locus 2267 : 
2 alleles
13.0% missing data
   1   (0.480) 0.122 0.459 0.431 0.329 0.100 0.610 0.467 
   2   (0.520) 0.878 0.541 0.569 0.671 0.900 0.390 0.533 

Locus 2268 : 
2 alleles
4.3% missing data
   1   (0.890) 0.976 0.960 0.912 0.854 0.978 0.906 0.943 
   3   (0.110) 0.024 0.040 0.088 0.146 0.022 0.094 0.057 

Locus 2269 : 
2 alleles
10.9% missing data
   3   (0.841) 0.896 0.948 0.909 0.913 0.692 0.849 0.812 
   4   (0.159) 0.104 0.052 0.091 0.087 0.308 0.151 0.188 

Locus 2270 : 
2 alleles
9.4% missing data
   2   (0.152) 0.281 0.045 0.063 0.189 0.444 0.183 0.083 
   4   (0.848) 0.719 0.955 0.937 0.811 0.556 0.817 0.917 

Locus 2271 : 
2 alleles
2.2% missing data
   1   (0.293) 0.068 0.240 0.284 0.622 0.400 0.275 0.200 
   3   (0.707) 0.932 0.760 0.716 0.378 0.600 0.725 0.800 

Locus 2272 : 
2 alleles
12.3% missing data
   2   (0.837) 0.877 0.040 0.827 0.966 0.974 0.892 0.893 
   4   (0.163) 0.123 0.960 0.173 0.034 0.026 0.108 0.107 

Locus 2273 : 
2 alleles
10.1% missing data
   2   (0.141) 0.183 0.087 0.078 0.141 0.208 0.143 0.085 
   4   (0.859) 0.817 0.913 0.922 0.859 0.792 0.857 0.915 

Locus 2274 : 
2 alleles
5.1% missing data
   4   (0.814) 0.926 0.605 0.856 0.700 0.917 0.828 0.841 
   2   (0.186) 0.074 0.395 0.144 0.300 0.083 0.172 0.159 

Locus 2275 : 
2 alleles
13.8% missing data
   3   (0.905) 0.982 0.953 0.922 0.966 0.943 0.944 0.874 
   1   (0.095) 0.018 0.047 0.078 0.034 0.057 0.056 0.126 

Locus 2276 : 
2 alleles
5.8% missing data
   3   (0.895) 0.696 0.986 0.959 0.971 0.964 0.871 0.930 
   1   (0.105) 0.304 0.014 0.041 0.029 0.036 0.129 0.070 

Locus 2277 : 
2 alleles
2.2% missing data
   1   (0.898) 0.973 0.986 0.945 0.957 0.973 0.892 0.904 
   3   (0.102) 0.027 0.014 0.055 0.043 0.027 0.108 0.096 

Locus 2278 : 
2 alleles
12.3% missing data
   2   (0.873) 0.899 0.901 0.899 0.766 0.936 0.896 0.922 
   4   (0.127) 0.101 0.099 0.101 0.234 0.064 0.104 0.078 

Locus 2279 : 
2 alleles
15.9% missing data
   2   (0.732) 0.713 0.938 0.779 0.775 0.466 0.747 0.727 
   4   (0.268) 0.287 0.062 0.221 0.225 0.534 0.253 0.273 

Locus 2280 : 
2 alleles
6.5% missing data
   2   (0.908) 0.358 0.943 0.981 0.970 0.390 0.913 0.964 
   4   (0.092) 0.642 0.057 0.019 0.030 0.610 0.087 0.036 

Locus 2281 : 
2 alleles
5.8% missing data
   3   (0.867) 0.866 0.090 0.945 0.949 0.923 0.837 0.943 
   1   (0.133) 0.134 0.910 0.055 0.051 0.077 0.163 0.057 

Locus 2282 : 
2 alleles
11.6% missing data
   3   (0.925) 0.921 0.984 0.982 0.966 0.976 0.858 0.975 
   1   (0.075) 0.079 0.016 0.018 0.034 0.024 0.142 0.025 

Locus 2283 : 
2 alleles
16.7% missing data
   1   (0.097) 0.021 0.134 0.042 0.029 0.091 0.128 0.045 
   2   (0.903) 0.979 0.866 0.958 0.971 0.909 0.872 0.955 

Locus 2284 : 
2 alleles
0.0% missing data
   4   (0.924) 0.714 0.018 0.972 0.984 0.992 0.962 0.963 
   2   (0.076) 0.286 0.982 0.028 0.016 0.008 0.038 0.037 

Locus 2285 : 
2 alleles
13.0% missing data
   2   (0.908) 0.979 0.988 0.946 0.981 0.973 0.927 0.872 
   4   (0.092) 0.021 0.012 0.054 0.019 0.027 0.073 0.128 

Locus 2286 : 
2 alleles
10.9% missing data
   1   (0.271) 0.331 0.062 0.276 0.046 0.642 0.232 0.245 
   4   (0.729) 0.669 0.938 0.724 0.954 0.358 0.768 0.755 

Locus 2287 : 
2 alleles
10.9% missing data
   3   (0.845) 0.851 0.958 0.882 0.932 0.979 0.802 0.924 
   1   (0.155) 0.149 0.042 0.118 0.068 0.021 0.198 0.076 

Locus 2288 : 
2 alleles
10.9% missing data
   2   (0.751) 0.601 0.946 0.843 0.712 0.953 0.680 0.737 
   4   (0.249) 0.399 0.054 0.157 0.288 0.047 0.320 0.263 

Locus 2289 : 
2 alleles
16.7% missing data
   4   (0.883) 0.901 0.342 0.945 0.935 0.595 0.923 0.902 
   2   (0.117) 0.099 0.658 0.055 0.065 0.405 0.077 0.098 

Locus 2290 : 
2 alleles
5.1% missing data
   4   (0.912) 0.932 0.990 0.931 0.974 0.590 0.963 0.940 
   2   (0.088) 0.068 0.010 0.069 0.026 0.410 0.037 0.060 

Locus 2291 : 
2 alleles
0.7% missing data
   4   (0.921) 0.991 0.995 0.767 0.995 0.994 0.986 0.889 
   2   (0.079) 0.009 0.005 0.233 0.005 0.006 0.014 0.111 

Locus 2292 : 
2 alleles
0.7% missing data
   1   (0.104) 0.016 0.934 0.054 0.010 0.015 0.088 0.065 
   4   (0.896) 0.984 0.066 0.946 0.990 0.985 0.912 0.935 

Locus 2293 : 
2 alleles
1.4% missing data
   4   (0.927) 0.981 0.944 0.972 0.977 0.987 0.926 0.955 
   2   (0.073) 0.019 0.056 0.028 0.023 0.013 0.074 0.045 

Locus 2294 : 
2 alleles
3.6% missing data
   2   (0.867) 0.951 0.974 0.867 0.961 0.982 0.878 0.909 
   1   (0.133) 0.049 0.026 0.133 0.039 0.018 0.122 0.091 

Locus 2295 : 
2 alleles
18.1% missing data
   4   (0.778) 0.956 0.659 0.832 0.852 0.235 0.814 0.771 
   2   (0.222) 0.044 0.341 0.168 0.148 0.765 0.186 0.229 

Locus 2296 : 
2 alleles
16.7% missing data
   3   (0.923) 0.986 0.971 0.929 0.994 0.956 0.967 0.884 
   4   (0.077) 0.014 0.029 0.071 0.006 0.044 0.033 0.116 

Locus 2297 : 
2 alleles
11.6% missing data
   2   (0.286) 0.419 0.584 0.260 0.195 0.499 0.269 0.172 
   4   (0.714) 0.581 0.416 0.740 0.805 0.501 0.731 0.828 

Locus 2298 : 
2 alleles
16.7% missing data
   2   (0.851) 0.935 0.885 0.899 0.951 0.931 0.812 0.911 
   4   (0.149) 0.065 0.115 0.101 0.049 0.069 0.188 0.089 

Locus 2299 : 
2 alleles
9.4% missing data
   4   (0.927) 0.937 0.989 0.903 0.994 0.992 0.973 0.945 
   2   (0.073) 0.063 0.011 0.097 0.006 0.008 0.027 0.055 

Locus 2300 : 
2 alleles
5.1% missing data
   3   (0.730) 0.624 0.587 0.807 0.623 0.643 0.694 0.823 
   2   (0.270) 0.376 0.413 0.193 0.377 0.357 0.306 0.177 

Locus 2301 : 
2 alleles
2.2% missing data
   1   (0.839) 0.974 0.101 0.923 0.967 0.974 0.828 0.757 
   4   (0.161) 0.026 0.899 0.077 0.033 0.026 0.172 0.243 

Locus 2302 : 
2 alleles
5.1% missing data
   1   (0.336) 0.867 0.299 0.184 0.109 0.071 0.505 0.302 
   3   (0.664) 0.133 0.701 0.816 0.891 0.929 0.495 0.698 

Locus 2303 : 
2 alleles
2.9% missing data
   4   (0.812) 0.572 0.586 0.899 0.755 0.677 0.808 0.872 
   2   (0.188) 0.428 0.414 0.101 0.245 0.323 0.192 0.128 

Locus 2304 : 
2 alleles
14.5% missing data
   2   (0.875) 0.955 0.980 0.894 0.972 0.373 0.921 0.914 
   4   (0.125) 0.045 0.020 0.106 0.028 0.627 0.079 0.086 

Locus 2305 : 
2 alleles
2.9% missing data
   1   (0.906) 0.962 0.973 0.947 0.928 0.985 0.891 0.960 
   3   (0.094) 0.038 0.027 0.053 0.072 0.015 0.109 0.040 

Locus 2306 : 
2 alleles
2.2% missing data
   2   (0.916) 0.775 0.748 0.974 0.930 0.505 0.954 0.946 
   4   (0.084) 0.225 0.252 0.026 0.070 0.495 0.046 0.054 

Locus 2307 : 
2 alleles
8.7% missing data
   1   (0.816) 0.417 0.860 0.915 0.942 0.946 0.670 0.931 
   4   (0.184) 0.583 0.140 0.085 0.058 0.054 0.330 0.069 

Locus 2308 : 
2 alleles
15.2% missing data
   1   (0.640) 0.825 0.910 0.653 0.906 0.175 0.643 0.641 
   3   (0.360) 0.175 0.090 0.347 0.094 0.825 0.357 0.359 

Locus 2309 : 
2 alleles
4.3% missing data
   1   (0.447) 0.817 0.034 0.425 0.751 0.881 0.401 0.408 
   4   (0.553) 0.183 0.966 0.575 0.249 0.119 0.599 0.592 

Locus 2310 : 
2 alleles
3.6% missing data
   1   (0.912) 0.987 0.986 0.847 0.995 0.991 0.975 0.869 
   3   (0.088) 0.013 0.014 0.153 0.005 0.009 0.025 0.131 

Locus 2311 : 
2 alleles
3.6% missing data
   2   (0.059) 0.007 0.003 0.143 0.004 0.004 0.011 0.054 
   4   (0.941) 0.993 0.997 0.857 0.996 0.996 0.989 0.946 

Locus 2312 : 
2 alleles
10.1% missing data
   3   (0.317) 0.078 0.300 0.392 0.240 0.890 0.182 0.393 
   4   (0.683) 0.922 0.700 0.608 0.760 0.110 0.818 0.607 

Locus 2313 : 
2 alleles
13.8% missing data
   1   (0.932) 0.985 0.992 0.923 0.990 0.981 0.974 0.933 
   3   (0.068) 0.015 0.008 0.077 0.010 0.019 0.026 0.067 

Locus 2314 : 
2 alleles
11.6% missing data
   4   (0.919) 0.944 0.940 0.920 0.982 0.987 0.961 0.922 
   2   (0.081) 0.056 0.060 0.080 0.018 0.013 0.039 0.078 

Locus 2315 : 
2 alleles
13.8% missing data
   3   (0.887) 0.659 0.915 0.917 0.924 0.958 0.928 0.912 
   1   (0.113) 0.341 0.085 0.083 0.076 0.042 0.072 0.088 

Locus 2316 : 
2 alleles
8.7% missing data
   1   (0.927) 0.991 0.996 0.879 0.997 0.995 0.986 0.726 
   3   (0.073) 0.009 0.004 0.121 0.003 0.005 0.014 0.274 

Locus 2317 : 
2 alleles
4.3% missing data
   2   (0.889) 0.938 0.971 0.950 0.961 0.972 0.819 0.955 
   4   (0.111) 0.062 0.029 0.050 0.039 0.028 0.181 0.045 

Locus 2318 : 
2 alleles
11.6% missing data
   2   (0.085) 0.053 0.013 0.114 0.011 0.009 0.030 0.110 
   4   (0.915) 0.947 0.987 0.886 0.989 0.991 0.970 0.890 

Locus 2319 : 
2 alleles
5.1% missing data
   2   (0.925) 0.977 0.988 0.924 0.993 0.975 0.965 0.945 
   4   (0.075) 0.023 0.012 0.076 0.007 0.025 0.035 0.055 

Locus 2320 : 
2 alleles
12.3% missing data
   1   (0.879) 0.817 0.823 0.885 0.984 0.983 0.906 0.929 
   3   (0.121) 0.183 0.177 0.115 0.016 0.017 0.094 0.071 

Locus 2321 : 
2 alleles
1.4% missing data
   3   (0.927) 0.987 0.609 0.983 0.868 0.975 0.902 0.976 
   1   (0.073) 0.013 0.391 0.017 0.132 0.025 0.098 0.024 

Locus 2322 : 
2 alleles
10.1% missing data
   3   (0.905) 0.813 0.958 0.886 0.981 0.987 0.950 0.940 
   1   (0.095) 0.187 0.042 0.114 0.019 0.013 0.050 0.060 

Locus 2323 : 
2 alleles
4.3% missing data
   4   (0.896) 0.985 0.961 0.916 0.981 0.981 0.894 0.956 
   3   (0.104) 0.015 0.039 0.084 0.019 0.019 0.106 0.044 

Locus 2324 : 
2 alleles
21.7% missing data
   3   (0.719) 0.133 0.796 0.821 0.863 0.427 0.710 0.721 
   1   (0.281) 0.867 0.204 0.179 0.137 0.573 0.290 0.279 

Locus 2325 : 
2 alleles
13.8% missing data
   3   (0.940) 0.977 0.996 0.879 0.995 0.995 0.986 0.946 
   1   (0.060) 0.023 0.004 0.121 0.005 0.005 0.014 0.054 

Locus 2326 : 
2 alleles
2.9% missing data
   3   (0.804) 0.966 0.867 0.733 0.585 0.682 0.915 0.776 
   4   (0.196) 0.034 0.133 0.267 0.415 0.318 0.085 0.224 

Locus 2327 : 
2 alleles
3.6% missing data
   4   (0.713) 0.939 0.790 0.764 0.667 0.941 0.646 0.739 
   1   (0.287) 0.061 0.210 0.236 0.333 0.059 0.354 0.261 

Locus 2328 : 
2 alleles
12.3% missing data
   2   (0.716) 0.788 0.927 0.677 0.860 0.947 0.713 0.760 
   4   (0.284) 0.212 0.073 0.323 0.140 0.053 0.287 0.240 

Locus 2329 : 
2 alleles
2.9% missing data
   1   (0.312) 0.088 0.583 0.331 0.113 0.605 0.269 0.259 
   3   (0.688) 0.912 0.417 0.669 0.887 0.395 0.731 0.741 

Locus 2330 : 
2 alleles
13.0% missing data
   1   (0.883) 0.980 0.984 0.906 0.976 0.985 0.881 0.920 
   3   (0.117) 0.020 0.016 0.094 0.024 0.015 0.119 0.080 

Locus 2331 : 
2 alleles
10.9% missing data
   4   (0.819) 0.812 0.734 0.878 0.881 0.465 0.839 0.867 
   3   (0.181) 0.188 0.266 0.122 0.119 0.535 0.161 0.133 

Locus 2332 : 
2 alleles
15.2% missing data
   2   (0.892) 0.972 0.875 0.952 0.802 0.905 0.888 0.914 
   4   (0.108) 0.028 0.125 0.048 0.198 0.095 0.112 0.086 

Locus 2333 : 
2 alleles
3.6% missing data
   4   (0.893) 0.987 0.986 0.932 0.981 0.975 0.904 0.863 
   2   (0.107) 0.013 0.014 0.068 0.019 0.025 0.096 0.137 

Locus 2334 : 
2 alleles
2.2% missing data
   1   (0.909) 0.979 0.982 0.938 0.989 0.982 0.932 0.907 
   3   (0.091) 0.021 0.018 0.062 0.011 0.018 0.068 0.093 

Locus 2335 : 
2 alleles
13.8% missing data
   1   (0.659) 0.621 0.516 0.694 0.594 0.878 0.675 0.595 
   4   (0.341) 0.379 0.484 0.306 0.406 0.122 0.325 0.405 

Locus 2336 : 
2 alleles
16.7% missing data
   2   (0.475) 0.684 0.107 0.553 0.480 0.081 0.393 0.629 
   4   (0.525) 0.316 0.893 0.447 0.520 0.919 0.607 0.371 

Locus 2337 : 
2 alleles
5.1% missing data
   4   (0.868) 0.104 0.865 0.939 0.961 0.951 0.881 0.884 
   2   (0.132) 0.896 0.135 0.061 0.039 0.049 0.119 0.116 

Locus 2338 : 
2 alleles
12.3% missing data
   3   (0.598) 0.099 0.894 0.649 0.847 0.364 0.591 0.591 
   1   (0.402) 0.901 0.106 0.351 0.153 0.636 0.409 0.409 

Locus 2339 : 
2 alleles
12.3% missing data
   1   (0.088) 0.142 0.077 0.024 0.110 0.016 0.151 0.038 
   3   (0.912) 0.858 0.923 0.976 0.890 0.984 0.849 0.962 

Locus 2340 : 
2 alleles
2.2% missing data
   2   (0.884) 0.933 0.984 0.890 0.977 0.984 0.897 0.936 
   4   (0.116) 0.067 0.016 0.110 0.023 0.016 0.103 0.064 

Locus 2341 : 
2 alleles
4.3% missing data
   3   (0.718) 0.923 0.933 0.766 0.867 0.893 0.608 0.793 
   1   (0.282) 0.077 0.067 0.234 0.133 0.107 0.392 0.207 

Locus 2342 : 
2 alleles
5.1% missing data
   2   (0.616) 0.841 0.075 0.609 0.661 0.938 0.588 0.689 
   1   (0.384) 0.159 0.925 0.391 0.339 0.062 0.412 0.311 

Locus 2343 : 
2 alleles
5.1% missing data
   1   (0.948) 0.987 0.997 0.893 0.996 0.992 0.990 0.965 
   3   (0.052) 0.013 0.003 0.107 0.004 0.008 0.010 0.035 

Locus 2344 : 
2 alleles
2.9% missing data
   1   (0.913) 0.987 0.991 0.972 0.968 0.513 0.919 0.944 
   3   (0.087) 0.013 0.009 0.028 0.032 0.487 0.081 0.056 

Locus 2345 : 
2 alleles
10.1% missing data
   4   (0.908) 0.897 0.976 0.967 0.962 0.448 0.923 0.940 
   2   (0.092) 0.103 0.024 0.033 0.038 0.552 0.077 0.060 

Locus 2346 : 
2 alleles
15.2% missing data
   1   (0.913) 0.978 0.859 0.970 0.856 0.982 0.892 0.944 
   3   (0.087) 0.022 0.141 0.030 0.144 0.018 0.108 0.056 

Locus 2347 : 
2 alleles
13.0% missing data
   3   (0.333) 0.327 0.309 0.311 0.662 0.050 0.365 0.247 
   1   (0.667) 0.673 0.691 0.689 0.338 0.950 0.635 0.753 

Locus 2348 : 
2 alleles
15.2% missing data
   3   (0.898) 0.903 0.958 0.955 0.977 0.983 0.859 0.940 
   4   (0.102) 0.097 0.042 0.045 0.023 0.017 0.141 0.060 

Locus 2349 : 
2 alleles
14.5% missing data
   3   (0.879) 0.958 0.970 0.948 0.528 0.962 0.852 0.936 
   1   (0.121) 0.042 0.030 0.052 0.472 0.038 0.148 0.064 

Locus 2350 : 
2 alleles
13.0% missing data
   2   (0.904) 0.965 0.842 0.966 0.977 0.903 0.844 0.968 
   4   (0.096) 0.035 0.158 0.034 0.023 0.097 0.156 0.032 

Locus 2351 : 
2 alleles
4.3% missing data
   2   (0.785) 0.949 0.969 0.835 0.569 0.962 0.742 0.837 
   4   (0.215) 0.051 0.031 0.165 0.431 0.038 0.258 0.163 

Locus 2352 : 
2 alleles
15.2% missing data
   3   (0.909) 0.983 0.954 0.915 0.972 0.980 0.947 0.912 
   1   (0.091) 0.017 0.046 0.085 0.028 0.020 0.053 0.088 

Locus 2353 : 
2 alleles
7.2% missing data
   1   (0.730) 0.881 0.942 0.821 0.741 0.949 0.591 0.784 
   3   (0.270) 0.119 0.058 0.179 0.259 0.051 0.409 0.216 

Locus 2354 : 
2 alleles
12.3% missing data
   3   (0.535) 0.360 0.922 0.496 0.257 0.804 0.567 0.532 
   1   (0.465) 0.640 0.078 0.504 0.743 0.196 0.433 0.468 

Locus 2355 : 
2 alleles
11.6% missing data
   3   (0.817) 0.819 0.978 0.933 0.547 0.950 0.663 0.881 
   1   (0.183) 0.181 0.022 0.067 0.453 0.050 0.337 0.119 

Locus 2356 : 
2 alleles
13.0% missing data
   1   (0.232) 0.050 0.254 0.181 0.080 0.261 0.255 0.232 
   4   (0.768) 0.950 0.746 0.819 0.920 0.739 0.745 0.768 

Locus 2357 : 
2 alleles
11.6% missing data
   1   (0.856) 0.886 0.829 0.859 0.940 0.357 0.928 0.877 
   4   (0.144) 0.114 0.171 0.141 0.060 0.643 0.072 0.123 

Locus 2358 : 
2 alleles
10.1% missing data
   1   (0.819) 0.875 0.965 0.792 0.980 0.971 0.878 0.693 
   3   (0.181) 0.125 0.035 0.208 0.020 0.029 0.122 0.307 

Locus 2359 : 
2 alleles
2.9% missing data
   1   (0.857) 0.913 0.972 0.854 0.808 0.977 0.902 0.874 
   4   (0.143) 0.087 0.028 0.146 0.192 0.023 0.098 0.126 

Locus 2360 : 
2 alleles
5.1% missing data
   2   (0.656) 0.623 0.907 0.650 0.641 0.227 0.731 0.622 
   4   (0.344) 0.377 0.093 0.350 0.359 0.773 0.269 0.378 

Locus 2361 : 
2 alleles
6.5% missing data
   2   (0.361) 0.111 0.099 0.413 0.102 0.640 0.284 0.488 
   4   (0.639) 0.889 0.901 0.587 0.898 0.360 0.716 0.512 

Locus 2362 : 
2 alleles
10.9% missing data
   2   (0.869) 0.790 0.917 0.956 0.924 0.422 0.843 0.898 
   4   (0.131) 0.210 0.083 0.044 0.076 0.578 0.157 0.102 

Locus 2363 : 
2 alleles
8.0% missing data
   1   (0.588) 0.521 0.642 0.611 0.920 0.921 0.548 0.492 
   3   (0.412) 0.479 0.358 0.389 0.080 0.079 0.452 0.508 

Locus 2364 : 
2 alleles
3.6% missing data
   2   (0.645) 0.923 0.746 0.641 0.790 0.420 0.654 0.655 
   4   (0.355) 0.077 0.254 0.359 0.210 0.580 0.346 0.345 

Locus 2365 : 
2 alleles
15.2% missing data
   2   (0.660) 0.659 0.941 0.667 0.737 0.508 0.618 0.801 
   4   (0.340) 0.341 0.059 0.333 0.263 0.492 0.382 0.199 

Locus 2366 : 
2 alleles
7.2% missing data
   1   (0.131) 0.783 0.050 0.071 0.053 0.047 0.118 0.095 
   3   (0.869) 0.217 0.950 0.929 0.947 0.953 0.882 0.905 

Locus 2367 : 
2 alleles
4.3% missing data
   4   (0.879) 0.943 0.851 0.907 0.948 0.979 0.876 0.941 
   2   (0.121) 0.057 0.149 0.093 0.052 0.021 0.124 0.059 

Locus 2368 : 
2 alleles
3.6% missing data
   2   (0.466) 0.157 0.590 0.450 0.371 0.200 0.538 0.425 
   3   (0.534) 0.843 0.410 0.550 0.629 0.800 0.462 0.575 

Locus 2369 : 
2 alleles
8.0% missing data
   3   (0.654) 0.910 0.890 0.542 0.814 0.718 0.712 0.701 
   1   (0.346) 0.090 0.110 0.458 0.186 0.282 0.288 0.299 

Locus 2370 : 
2 alleles
6.5% missing data
   4   (0.878) 0.961 0.928 0.933 0.977 0.974 0.858 0.872 
   1   (0.122) 0.039 0.072 0.067 0.023 0.026 0.142 0.128 

Locus 2371 : 
2 alleles
5.1% missing data
   2   (0.846) 0.973 0.950 0.870 0.978 0.977 0.815 0.898 
   4   (0.154) 0.027 0.050 0.130 0.022 0.023 0.185 0.102 

Locus 2372 : 
2 alleles
5.8% missing data
   3   (0.806) 0.957 0.967 0.845 0.814 0.120 0.862 0.801 
   4   (0.194) 0.043 0.033 0.155 0.186 0.880 0.138 0.199 

Locus 2373 : 
2 alleles
2.9% missing data
   3   (0.908) 0.952 0.965 0.950 0.934 0.975 0.919 0.919 
   1   (0.092) 0.048 0.035 0.050 0.066 0.025 0.081 0.081 

Locus 2374 : 
2 alleles
3.6% missing data
   2   (0.934) 0.983 0.996 0.888 0.997 0.995 0.988 0.773 
   4   (0.066) 0.017 0.004 0.112 0.003 0.005 0.012 0.227 

Locus 2375 : 
2 alleles
10.1% missing data
   3   (0.735) 0.839 0.959 0.676 0.967 0.423 0.794 0.756 
   1   (0.265) 0.161 0.041 0.324 0.033 0.577 0.206 0.244 

Locus 2376 : 
2 alleles
4.3% missing data
   1   (0.834) 0.968 0.500 0.910 0.940 0.969 0.748 0.913 
   2   (0.166) 0.032 0.500 0.090 0.060 0.031 0.252 0.087 

Locus 2377 : 
2 alleles
3.6% missing data
   2   (0.877) 0.971 0.489 0.965 0.940 0.975 0.806 0.876 
   4   (0.123) 0.029 0.511 0.035 0.060 0.025 0.194 0.124 

Locus 2378 : 
2 alleles
6.5% missing data
   4   (0.882) 0.812 0.963 0.883 0.961 0.948 0.921 0.919 
   2   (0.118) 0.188 0.037 0.117 0.039 0.052 0.079 0.081 

Locus 2379 : 
2 alleles
8.0% missing data
   2   (0.894) 0.984 0.462 0.947 0.913 0.975 0.900 0.943 
   4   (0.106) 0.016 0.538 0.053 0.087 0.025 0.100 0.057 

Locus 2380 : 
2 alleles
3.6% missing data
   2   (0.689) 0.156 0.923 0.749 0.896 0.946 0.614 0.762 
   3   (0.311) 0.844 0.077 0.251 0.104 0.054 0.386 0.238 

Locus 2381 : 
2 alleles
13.0% missing data
   1   (0.906) 0.846 0.888 0.950 0.977 0.985 0.927 0.879 
   3   (0.094) 0.154 0.112 0.050 0.023 0.015 0.073 0.121 

Locus 2382 : 
2 alleles
11.6% missing data
   2   (0.910) 0.986 0.960 0.927 0.989 0.939 0.931 0.951 
   4   (0.090) 0.014 0.040 0.073 0.011 0.061 0.069 0.049 

Locus 2383 : 
2 alleles
5.8% missing data
   1   (0.085) 0.031 0.075 0.098 0.007 0.019 0.036 0.098 
   3   (0.915) 0.969 0.925 0.902 0.993 0.981 0.964 0.902 

Locus 2384 : 
2 alleles
1.4% missing data
   2   (0.898) 0.982 0.985 0.933 0.986 0.986 0.920 0.833 
   4   (0.102) 0.018 0.015 0.067 0.014 0.014 0.080 0.167 

Locus 2385 : 
2 alleles
3.6% missing data
   4   (0.831) 0.953 0.867 0.838 0.958 0.955 0.880 0.685 
   3   (0.169) 0.047 0.133 0.162 0.042 0.045 0.120 0.315 

Locus 2386 : 
2 alleles
12.3% missing data
   3   (0.085) 0.160 0.056 0.052 0.023 0.016 0.061 0.074 
   4   (0.915) 0.840 0.944 0.948 0.977 0.984 0.939 0.926 

Locus 2387 : 
2 alleles
4.3% missing data
   1   (0.115) 0.029 0.018 0.106 0.017 0.038 0.094 0.086 
   3   (0.885) 0.971 0.982 0.894 0.983 0.962 0.906 0.914 

Locus 2388 : 
2 alleles
12.3% missing data
   1   (0.878) 0.894 0.975 0.908 0.971 0.979 0.873 0.922 
   3   (0.122) 0.106 0.025 0.092 0.029 0.021 0.127 0.078 

Locus 2389 : 
2 alleles
5.1% missing data
   1   (0.785) 0.949 0.899 0.819 0.937 0.964 0.767 0.730 
   3   (0.215) 0.051 0.101 0.181 0.063 0.036 0.233 0.270 

Locus 2390 : 
2 alleles
5.1% missing data
   1   (0.858) 0.868 0.958 0.917 0.896 0.944 0.819 0.896 
   3   (0.142) 0.132 0.042 0.083 0.104 0.056 0.181 0.104 

Locus 2391 : 
2 alleles
4.3% missing data
   4   (0.520) 0.494 0.556 0.554 0.107 0.206 0.520 0.634 
   1   (0.480) 0.506 0.444 0.446 0.893 0.794 0.480 0.366 

Locus 2392 : 
2 alleles
7.2% missing data
   4   (0.827) 0.926 0.971 0.884 0.876 0.590 0.859 0.771 
   2   (0.173) 0.074 0.029 0.116 0.124 0.410 0.141 0.229 

Locus 2393 : 
2 alleles
1.4% missing data
   3   (0.904) 0.981 0.987 0.929 0.992 0.977 0.919 0.915 
   1   (0.096) 0.019 0.013 0.071 0.008 0.023 0.081 0.085 

Locus 2394 : 
2 alleles
3.6% missing data
   3   (0.387) 0.888 0.910 0.302 0.210 0.075 0.440 0.356 
   2   (0.613) 0.112 0.090 0.698 0.790 0.925 0.560 0.644 

Locus 2395 : 
2 alleles
2.9% missing data
   3   (0.604) 0.560 0.472 0.664 0.495 0.354 0.562 0.732 
   1   (0.396) 0.440 0.528 0.336 0.505 0.646 0.438 0.268 

Locus 2396 : 
2 alleles
2.2% missing data
   4   (0.949) 0.975 0.959 0.994 0.970 0.990 0.837 0.992 
   1   (0.051) 0.025 0.041 0.006 0.030 0.010 0.163 0.008 

Locus 2397 : 
2 alleles
13.0% missing data
   2   (0.155) 0.274 0.251 0.063 0.328 0.677 0.155 0.091 
   4   (0.845) 0.726 0.749 0.937 0.672 0.323 0.845 0.909 

Locus 2398 : 
2 alleles
4.3% missing data
   3   (0.823) 0.909 0.966 0.847 0.978 0.859 0.814 0.836 
   1   (0.177) 0.091 0.034 0.153 0.022 0.141 0.186 0.164 

Locus 2399 : 
2 alleles
3.6% missing data
   3   (0.808) 0.811 0.966 0.812 0.963 0.231 0.872 0.819 
   1   (0.192) 0.189 0.034 0.188 0.037 0.769 0.128 0.181 

Locus 2400 : 
2 alleles
10.9% missing data
   3   (0.437) 0.437 0.912 0.450 0.363 0.091 0.436 0.402 
   4   (0.563) 0.563 0.088 0.550 0.637 0.909 0.564 0.598 

Locus 2401 : 
2 alleles
16.7% missing data
   3   (0.805) 0.914 0.918 0.850 0.892 0.963 0.776 0.788 
   1   (0.195) 0.086 0.082 0.150 0.108 0.037 0.224 0.212 

Locus 2402 : 
2 alleles
1.4% missing data
   4   (0.901) 0.952 0.966 0.958 0.935 0.526 0.899 0.971 
   2   (0.099) 0.048 0.034 0.042 0.065 0.474 0.101 0.029 

Locus 2403 : 
2 alleles
8.0% missing data
   1   (0.840) 0.124 0.900 0.920 0.971 0.940 0.784 0.924 
   3   (0.160) 0.876 0.100 0.080 0.029 0.060 0.216 0.076 

Locus 2404 : 
2 alleles
4.3% missing data
   1   (0.359) 0.120 0.175 0.262 0.256 0.068 0.467 0.468 
   3   (0.641) 0.880 0.825 0.738 0.744 0.932 0.533 0.532 

Locus 2405 : 
2 alleles
5.1% missing data
   3   (0.881) 0.986 0.992 0.773 0.989 0.987 0.955 0.858 
   1   (0.119) 0.014 0.008 0.227 0.011 0.013 0.045 0.142 

Locus 2406 : 
2 alleles
6.5% missing data
   4   (0.850) 0.831 0.948 0.948 0.787 0.549 0.751 0.947 
   2   (0.150) 0.169 0.052 0.052 0.213 0.451 0.249 0.053 

Locus 2407 : 
2 alleles
0.7% missing data
   4   (0.943) 0.984 0.775 0.994 0.905 0.986 0.834 0.991 
   2   (0.057) 0.016 0.225 0.006 0.095 0.014 0.166 0.009 

Locus 2408 : 
2 alleles
5.1% missing data
   1   (0.279) 0.050 0.494 0.236 0.106 0.100 0.296 0.358 
   3   (0.721) 0.950 0.506 0.764 0.894 0.900 0.704 0.642 

Locus 2409 : 
2 alleles
13.8% missing data
   1   (0.898) 0.960 0.963 0.915 0.890 0.975 0.928 0.919 
   3   (0.102) 0.040 0.037 0.085 0.110 0.025 0.072 0.081 

Locus 2410 : 
2 alleles
2.2% missing data
   1   (0.141) 0.058 0.352 0.040 0.431 0.294 0.240 0.054 
   4   (0.859) 0.942 0.648 0.960 0.569 0.706 0.760 0.946 

Locus 2411 : 
2 alleles
10.1% missing data
   2   (0.880) 0.976 0.979 0.894 0.987 0.981 0.882 0.922 
   4   (0.120) 0.024 0.021 0.106 0.013 0.019 0.118 0.078 

Locus 2412 : 
2 alleles
13.0% missing data
   2   (0.917) 0.984 0.990 0.967 0.871 0.745 0.932 0.968 
   4   (0.083) 0.016 0.010 0.033 0.129 0.255 0.068 0.032 

Locus 2413 : 
2 alleles
0.7% missing data
   2   (0.911) 0.970 0.986 0.937 0.985 0.986 0.923 0.945 
   4   (0.089) 0.030 0.014 0.063 0.015 0.014 0.077 0.055 

Locus 2414 : 
2 alleles
3.6% missing data
   3   (0.913) 0.976 0.990 0.970 0.964 0.978 0.871 0.950 
   1   (0.087) 0.024 0.010 0.030 0.036 0.022 0.129 0.050 

Locus 2415 : 
2 alleles
10.9% missing data
   3   (0.897) 0.958 0.941 0.899 0.844 0.977 0.929 0.944 
   2   (0.103) 0.042 0.059 0.101 0.156 0.023 0.071 0.056 

Locus 2416 : 
2 alleles
16.7% missing data
   4   (0.823) 0.956 0.946 0.808 0.943 0.939 0.803 0.918 
   1   (0.177) 0.044 0.054 0.192 0.057 0.061 0.197 0.082 

Locus 2417 : 
2 alleles
10.9% missing data
   2   (0.900) 0.943 0.969 0.945 0.930 0.540 0.935 0.931 
   4   (0.100) 0.057 0.031 0.055 0.070 0.460 0.065 0.069 

Locus 2418 : 
2 alleles
5.1% missing data
   2   (0.874) 0.981 0.949 0.885 0.977 0.981 0.878 0.919 
   4   (0.126) 0.019 0.051 0.115 0.023 0.019 0.122 0.081 

Locus 2419 : 
2 alleles
3.6% missing data
   1   (0.316) 0.069 0.516 0.253 0.190 0.461 0.358 0.274 
   3   (0.684) 0.931 0.484 0.747 0.810 0.539 0.642 0.726 

Locus 2420 : 
2 alleles
1.4% missing data
   2   (0.921) 0.988 0.992 0.890 0.994 0.987 0.965 0.961 
   4   (0.079) 0.012 0.008 0.110 0.006 0.013 0.035 0.039 

Locus 2421 : 
2 alleles
11.6% missing data
   2   (0.127) 0.050 0.032 0.425 0.006 0.011 0.027 0.152 
   4   (0.873) 0.950 0.968 0.575 0.994 0.989 0.973 0.848 

Locus 2422 : 
2 alleles
3.6% missing data
   3   (0.898) 0.982 0.967 0.931 0.989 0.505 0.949 0.869 
   2   (0.102) 0.018 0.033 0.069 0.011 0.495 0.051 0.131 

Locus 2423 : 
2 alleles
2.2% missing data
   4   (0.879) 0.641 0.938 0.889 0.990 0.432 0.956 0.865 
   2   (0.121) 0.359 0.062 0.111 0.010 0.568 0.044 0.135 

Locus 2424 : 
2 alleles
3.6% missing data
   1   (0.673) 0.939 0.389 0.857 0.315 0.411 0.515 0.717 
   4   (0.327) 0.061 0.611 0.143 0.685 0.589 0.485 0.283 

Locus 2425 : 
2 alleles
1.4% missing data
   1   (0.893) 0.966 0.942 0.953 0.950 0.972 0.876 0.873 
   3   (0.107) 0.034 0.058 0.047 0.050 0.028 0.124 0.127 

Locus 2426 : 
2 alleles
11.6% missing data
   3   (0.857) 0.917 0.884 0.903 0.939 0.873 0.884 0.762 
   1   (0.143) 0.083 0.116 0.097 0.061 0.127 0.116 0.238 

Locus 2427 : 
2 alleles
10.1% missing data
[truncated: 57,922 more chars]
