# Supplementary material for: Population genomic response to geographic gradients by widespread and endemic fishes of the Arabian Peninsula
Source: Ecol Evol. 2020 Apr 12;10(10):4314–30. doi: 10.1002/ece3.6199 (PMC7246217; doi:10.1002/ece3.6199)
Supplement: Supplementary file 6 — Appendix S1 [file ECE3-10-4314-s006.zip › Appendix S1, STRUCTURE and PCA Plots, Dryad/STRUCTURE/C. austriacus & C. melapterus/results_job_T31_q]

 C_aust_RS25  1 0.0016 0.0115 0.8269 0.0020 0.0007 0.0032 0.1541 
 C_aust_RS25  1 0.0004 0.0006 0.6704 0.0014 0.0010 0.0013 0.3248 
 C_aust_RS26  1 0.0006 0.0056 0.6242 0.0009 0.0006 0.0012 0.3669 
 C_aust_RS26  1 0.0014 0.0015 0.8558 0.0011 0.0004 0.0070 0.1328 
 C_aust_RS26  1 0.0012 0.0013 0.8766 0.0018 0.0005 0.0065 0.1121 
 C_aust_RS26  1 0.0007 0.0010 0.7754 0.0015 0.0005 0.0023 0.2187 
 C_aust_RS26  1 0.0009 0.0005 0.6739 0.0007 0.0004 0.0023 0.3214 
 C_aust_RS26  1 0.0010 0.0020 0.7539 0.0064 0.0003 0.0114 0.2249 
 C_aust_RS26  1 0.0008 0.0005 0.7203 0.0005 0.0002 0.0028 0.2748 
 C_aust_RS26  1 0.0015 0.0008 0.8306 0.0009 0.0006 0.0034 0.1622 
 C_aust_RS26  1 0.0008 0.0023 0.8052 0.0007 0.0004 0.0031 0.1874 
 C_aust_RS26  1 0.0047 0.0009 0.8485 0.0011 0.0005 0.0024 0.1418 
 C_aust_RS27  2 0.0013 0.0005 0.7685 0.0010 0.0017 0.0014 0.2256 
 C_aust_RS27  2 0.0006 0.0004 0.8395 0.0023 0.0042 0.0020 0.1510 
 C_aust_RS27  2 0.0012 0.0067 0.8376 0.0051 0.0025 0.0051 0.1419 
 C_aust_RS27  2 0.0020 0.0007 0.8055 0.0025 0.0054 0.0111 0.1728 
 C_aust_RS27  2 0.0011 0.0012 0.6713 0.0112 0.0127 0.0178 0.2848 
 C_aust_RS27  2 0.0003 0.0005 0.7863 0.0012 0.0021 0.0016 0.2079 
 C_aust_RS27  2 0.0005 0.0023 0.8357 0.0015 0.0015 0.0012 0.1574 
 C_aust_RS27  2 0.0028 0.0084 0.6540 0.0134 0.0033 0.0052 0.3128 
 C_aust_RS27  2 0.0004 0.0013 0.7998 0.0102 0.0135 0.0026 0.1722 
 C_aust_RS27  2 0.0011 0.0013 0.6456 0.0034 0.0020 0.0024 0.3442 
 C_aust_RS27  2 0.0007 0.0010 0.7872 0.0034 0.0082 0.0048 0.1947 
 C_aust_RS27  2 0.0016 0.0006 0.7459 0.0015 0.0011 0.0022 0.2471 
 C_aust_RS46  4 0.0003 0.0022 0.7827 0.0017 0.0018 0.0029 0.2084 
 C_aust_RS48  4 0.0003 0.0044 0.8650 0.0011 0.0002 0.0008 0.1283 
 C_aust_RS51  4 0.0004 0.0035 0.8405 0.0044 0.0007 0.0014 0.1492 
 C_aust_RS53  4 0.0011 0.0059 0.7265 0.0005 0.0003 0.0011 0.2646 
 C_aust_RS54  4 0.0005 0.0013 0.8287 0.0006 0.0005 0.0007 0.1678 
 C_aust_RS55  4 0.0008 0.0106 0.8776 0.0022 0.0003 0.0008 0.1078 
 C_aust_RS57  4 0.0007 0.0018 0.9287 0.0005 0.0015 0.0006 0.0662 
 C_aust_RS58  4 0.0004 0.0030 0.7842 0.0008 0.0003 0.0006 0.2107 
 C_aust_RS59  4 0.0008 0.0117 0.7413 0.0059 0.0046 0.0012 0.2343 
 C_aust_RS97  4 0.0005 0.0016 0.8478 0.0022 0.0004 0.0015 0.1461 
 C_aust_RS98  4 0.0003 0.0015 0.8491 0.0005 0.0005 0.0007 0.1474 
 C_aust_RS52  9 0.0003 0.0015 0.8269 0.0001 0.0002 0.0019 0.1691 
 C_aust_RS53  9 0.0004 0.0012 0.7567 0.0001 0.0010 0.0034 0.2372 
 C_aust_RS53  9 0.0002 0.0021 0.9230 0.0007 0.0003 0.0014 0.0723 
 C_aust_RS53  9 0.0002 0.0015 0.8818 0.0001 0.0003 0.0014 0.1146 
 C_aust_RS53  9 0.0003 0.0061 0.5894 0.0003 0.0005 0.0017 0.4017 
 C_aust_RS53  9 0.0014 0.0112 0.6961 0.0002 0.0001 0.0020 0.2891 
 C_aust_RS53  9 0.0002 0.0021 0.8376 0.0001 0.0060 0.0037 0.1504 
 C_aust_RS53  9 0.0001 0.0013 0.8595 0.0001 0.0002 0.0018 0.1371 
 C_aust_RS53  9 0.0004 0.0017 0.8136 0.0001 0.0004 0.0020 0.1819 
 C_aust_RS53  9 0.0003 0.0011 0.8000 0.0001 0.0001 0.0022 0.1961 
 C_aust_RS53  9 0.0003 0.0010 0.8911 0.0001 0.0002 0.0020 0.1054 
 C_aust_RS53  9 0.0002 0.0014 0.8361 0.0001 0.0002 0.0029 0.1592 
 C_aust_RS14 10 0.0008 0.0008 0.9447 0.0016 0.0001 0.0050 0.0469 
 C_aust_RS14 10 0.0011 0.0007 0.8650 0.0012 0.0003 0.0142 0.1175 
 C_aust_RS14 10 0.0012 0.0004 0.9315 0.0004 0.0003 0.0055 0.0606 
 C_aust_RS14 10 0.0030 0.0018 0.8584 0.0008 0.0003 0.0053 0.1303 
 C_aust_RS15 10 0.0070 0.0003 0.8263 0.0006 0.0006 0.0036 0.1616 
 C_aust_RS17 10 0.0019 0.0006 0.6086 0.0007 0.0002 0.0256 0.3624 
 C_aust_RS26 10 0.0066 0.0002 0.8339 0.0010 0.0003 0.0188 0.1391 
 C_aust_RS26 10 0.0024 0.0005 0.7801 0.0004 0.0001 0.0034 0.2131 
 C_aust_RS26 10 0.0055 0.0017 0.6913 0.0015 0.0003 0.0163 0.2834 
 C_aust_RS27 10 0.0008 0.0002 0.7943 0.0003 0.0003 0.0034 0.2008 
 C_aust_RS27 10 0.0018 0.0006 0.9368 0.0005 0.0003 0.0017 0.0583 
 C_aust_RS27 10 0.0014 0.0002 0.8822 0.0008 0.0006 0.0054 0.1094 
 C_aust_RS35 20 0.0005 0.0008 0.7135 0.0007 0.0004 0.0018 0.2824 
 C_aust_RS36 20 0.0009 0.0010 0.8351 0.0131 0.0003 0.0020 0.1476 
 C_aust_RS36 20 0.0003 0.0006 0.7012 0.0051 0.0005 0.0028 0.2894 
 C_aust_RS37 20 0.0004 0.0018 0.8171 0.0019 0.0005 0.0032 0.1751 
 C_aust_RS37 20 0.0007 0.0055 0.8083 0.0013 0.0003 0.0081 0.1758 
 C_aust_RS37 20 0.0018 0.0004 0.7719 0.0016 0.0008 0.0020 0.2214 
 C_aust_RS37 20 0.0004 0.0006 0.6461 0.0009 0.0024 0.0021 0.3475 
 C_aust_RS37 20 0.0009 0.0014 0.7320 0.0024 0.0003 0.0020 0.2610 
 C_aust_RS37 20 0.0008 0.0016 0.7353 0.0024 0.0006 0.0046 0.2547 
 C_aust_RS37 20 0.0009 0.0016 0.7565 0.0011 0.0015 0.0028 0.2356 
 C_aust_RS37 20 0.0013 0.0009 0.7300 0.0025 0.0003 0.0038 0.2612 
 C_aust_RS37 20 0.0003 0.0019 0.7995 0.0011 0.0003 0.0063 0.1907 
  C_aust_A1b 22 0.0020 0.0008 0.9097 0.0009 0.0003 0.0005 0.0858 
   C_aust_A2 22 0.0013 0.0202 0.7615 0.0040 0.0013 0.0058 0.2059 
   C_aust_A3 22 0.0013 0.0141 0.6344 0.0084 0.0005 0.0012 0.3401 
   C_aust_A4 22 0.0011 0.0023 0.8114 0.0042 0.0003 0.0015 0.1792 
   C_aust_A5 22 0.0009 0.0012 0.9627 0.0028 0.0007 0.0017 0.0301 
   C_aust_A6 22 0.0008 0.0014 0.8861 0.0023 0.0018 0.0008 0.1069 
   C_aust_A7 22 0.0005 0.0039 0.8208 0.0014 0.0007 0.0008 0.1719 
 C_melap_RS4 12 0.0411 0.0068 0.0018 0.2146 0.0886 0.6453 0.0018 
 C_melap_RS4 12 0.0234 0.0176 0.0005 0.1901 0.0502 0.7174 0.0007 
 C_melap_RS4 12 0.0754 0.0221 0.0022 0.2326 0.0876 0.5778 0.0022 
 C_melap_RS4 12 0.0419 0.0080 0.0010 0.2389 0.1005 0.6087 0.0009 
 C_melap_RS4 12 0.0200 0.0121 0.0045 0.2932 0.0857 0.5832 0.0013 
 C_melap_RS4 12 0.0097 0.0520 0.0021 0.3036 0.0716 0.5592 0.0018 
 C_melap_RS4 12 0.0164 0.0297 0.0019 0.3160 0.0568 0.5774 0.0018 
 C_melap_RS4 12 0.6720 0.0109 0.0004 0.1517 0.0426 0.1220 0.0004 
 C_melap_RS4 12 0.0639 0.0214 0.0043 0.1921 0.0731 0.6433 0.0018 
 C_melap_RS4 12 0.0121 0.0740 0.0010 0.3361 0.0755 0.5003 0.0010 
 C_melap_RS4 12 0.0978 0.0312 0.0014 0.1440 0.0628 0.6613 0.0014 
 C_melap_RS4 12 0.0151 0.0564 0.0017 0.2184 0.0906 0.6164 0.0013 
 C_melap_RS4 13 0.0001 0.0004 0.0000 0.2462 0.7494 0.0039 0.0001 
 C_melap_RS4 13 0.0001 0.0010 0.0001 0.2446 0.7455 0.0086 0.0002 
 C_melap_RS4 13 0.0006 0.0013 0.0002 0.1713 0.0790 0.7473 0.0002 
 C_melap_RS4 13 0.0006 0.0042 0.0005 0.1552 0.0729 0.7653 0.0013 
 C_melap_RS4 13 0.0020 0.0632 0.0003 0.1359 0.0432 0.7551 0.0003 
 C_melap_RS4 13 0.0003 0.0032 0.0019 0.0926 0.0389 0.8546 0.0086 
 C_melap_RS4 13 0.0005 0.0023 0.0003 0.1473 0.0727 0.7763 0.0006 
 C_melap_RS4 13 0.0015 0.0011 0.0008 0.1625 0.0391 0.7910 0.0040 
 C_melap_RS4 13 0.0002 0.0022 0.0006 0.2298 0.0656 0.7004 0.0012 
 C_melap_RS4 13 0.0015 0.0133 0.0003 0.1384 0.0206 0.8256 0.0004 
 C_melap_RS4 13 0.0004 0.5120 0.0006 0.2869 0.0461 0.1534 0.0006 
 C_melap_RS4 13 0.0072 0.0030 0.0003 0.1710 0.0696 0.7481 0.0007 
 C_melap_RS1 14 0.0015 0.0479 0.0023 0.3113 0.0306 0.6046 0.0018 
 C_melap_RS1 14 0.0045 0.0030 0.0011 0.7373 0.0380 0.2145 0.0016 
 C_melap_RS1 14 0.0016 0.0052 0.0014 0.2115 0.0675 0.7101 0.0026 
 C_melap_RS1 14 0.0023 0.0021 0.0023 0.1974 0.1176 0.6760 0.0023 
 C_melap_RS1 14 0.0006 0.0144 0.0018 0.1897 0.0890 0.6998 0.0047 
 C_melap_RS1 14 0.0031 0.0017 0.0062 0.2448 0.0533 0.6855 0.0055 
 C_melap_RS1 14 0.0018 0.0061 0.0009 0.3296 0.1492 0.5108 0.0015 
 C_melap_RS1 14 0.0025 0.0051 0.0015 0.1898 0.0964 0.7033 0.0014 
 C_melap_RS1 14 0.0010 0.0077 0.0019 0.2070 0.0850 0.6946 0.0027 
 C_melap_RS1 14 0.0017 0.0502 0.0016 0.1712 0.0883 0.6841 0.0029 
 C_melap_RS1 14 0.0028 0.0074 0.0011 0.1884 0.0578 0.7411 0.0014 
 C_melap_RS1 14 0.0013 0.0338 0.0014 0.3925 0.0600 0.5093 0.0019 
 C_melap_RS4 16 0.0208 0.0218 0.0033 0.1802 0.0743 0.6968 0.0028 
 C_melap_RS4 16 0.0187 0.0216 0.0032 0.1854 0.0619 0.7076 0.0016 
 C_melap_RS4 16 0.0410 0.0347 0.0015 0.1591 0.0638 0.6987 0.0012 
 C_melap_RS4 16 0.0065 0.0240 0.0063 0.1312 0.0655 0.7612 0.0053 
 C_melap_RS4 16 0.0142 0.0096 0.0045 0.1704 0.0839 0.7154 0.0021 
 C_melap_RS4 16 0.0163 0.0250 0.0018 0.2291 0.0768 0.6500 0.0010 
 C_melap_RS4 16 0.0149 0.0374 0.0026 0.2392 0.0616 0.6428 0.0016 
 C_melap_RS4 16 0.0268 0.0222 0.0043 0.1893 0.0634 0.6921 0.0019 
 C_melap_RS4 16 0.0122 0.0251 0.0029 0.2033 0.0573 0.6975 0.0017 
 C_melap_RS4 16 0.0221 0.0579 0.0088 0.2357 0.0766 0.5941 0.0047 
 C_melap_RS4 16 0.0114 0.0196 0.0029 0.3206 0.0459 0.5981 0.0015 
 C_melap_RS4 16 0.0124 0.0574 0.0039 0.1911 0.0578 0.6751 0.0023 
 C_melap_RS5 19 0.0631 0.0384 0.0018 0.1763 0.0583 0.6594 0.0026 
 C_melap_RS5 19 0.0256 0.0226 0.0035 0.1774 0.0860 0.6792 0.0057 
 C_melap_RS5 19 0.0349 0.0106 0.0025 0.1248 0.0500 0.7727 0.0046 
 C_melap_RS5 19 0.0384 0.0357 0.0021 0.1421 0.0575 0.7190 0.0052 
 C_melap_RS5 19 0.0354 0.0209 0.0016 0.2373 0.0771 0.6253 0.0024 
 C_melap_RS5 19 0.0244 0.0247 0.0017 0.2150 0.0932 0.6386 0.0023 
 C_melap_RS5 19 0.0378 0.0104 0.0030 0.1542 0.0585 0.7323 0.0039 
 C_melap_RS5 19 0.0689 0.0345 0.0043 0.2282 0.0726 0.5818 0.0096 
 C_melap_RS5 19 0.0287 0.0266 0.0021 0.1748 0.0520 0.7117 0.0041 
 C_melap_RS5 19 0.0507 0.0493 0.0023 0.1891 0.0574 0.6454 0.0058 
 C_melap_RS5 19 0.0373 0.0132 0.0085 0.1573 0.0650 0.7078 0.0108 
 C_melap_RS5 19 0.0383 0.0150 0.0016 0.1821 0.0728 0.6871 0.0031 
