# Supplementary material for: Population genomic response to geographic gradients by widespread and endemic fishes of the Arabian Peninsula
Source: Ecol Evol. 2020 Apr 12;10(10):4314–30. doi: 10.1002/ece3.6199 (PMC7246217; doi:10.1002/ece3.6199)
Supplement: Supplementary file 6 — Appendix S1 [file ECE3-10-4314-s006.zip › Appendix S1, STRUCTURE and PCA Plots, Dryad/STRUCTURE/C. austriacus & C. melapterus/results_job_T32_f]

----------------------------------------------------
STRUCTURE by Pritchard, Stephens and Donnelly (2000)
     and Falush, Stephens and Pritchard (2003)
       Code by Pritchard, Falush and Hubisz
             Version 2.3.4 (Jul 2012)
----------------------------------------------------


Command line arguments:   /home/compartido2/pablo_saenz/Structure/structure_kernel_src/structure -m parameter_job_T32 
Input File:    /home/compartido2/pablo_saenz/joey/structure/C_aus_x_C_mel/data_job_T32

Run parameters:
   138 individuals
   2782 loci
   7 populations assumed
   200000 Burn-in period
   300000 Reps
LOCPRIOR model used


--------------------------------------------
Proportion of membership of each pre-defined
 population in each of the 7 clusters

Given    Inferred Clusters                                   Number of
 Pop       1      2      3      4      5      6      7      Individuals

  1:     0.003  0.000  0.664  0.002  0.003  0.327  0.001       12
  2:     0.009  0.001  0.661  0.004  0.005  0.320  0.000       12
  4:     0.001  0.001  0.728  0.006  0.002  0.261  0.001       11
  9:     0.002  0.002  0.717  0.002  0.002  0.275  0.001       12
 10:     0.009  0.000  0.729  0.001  0.001  0.256  0.004       12
 12:     0.539  0.001  0.002  0.011  0.370  0.002  0.075       12
 13:     0.555  0.084  0.001  0.043  0.315  0.000  0.001       12
 14:     0.591  0.007  0.002  0.007  0.387  0.002  0.002       12
 16:     0.653  0.001  0.003  0.021  0.314  0.001  0.008       12
 19:     0.657  0.002  0.003  0.015  0.291  0.003  0.030       12
 20:     0.002  0.000  0.655  0.002  0.003  0.338  0.001       12
 22:     0.001  0.001  0.769  0.010  0.005  0.213  0.001        7
--------------------------------------------

Allele-freq. divergence among pops (Net nucleotide distance),
computed using point estimates of P.

      1       2       3       4       5       6       7      
 1      -    0.0891  0.0107  0.0425  0.0222  0.0089  0.0432  
 2   0.0891     -    0.0936  0.1329  0.0979  0.0905  0.1266  
 3   0.0107  0.0936     -    0.0470  0.0310  0.0047  0.0488  
 4   0.0425  0.1329  0.0470     -    0.0561  0.0456  0.0817  
 5   0.0222  0.0979  0.0310  0.0561     -    0.0299  0.0615  
 6   0.0089  0.0905  0.0047  0.0456  0.0299     -    0.0472  
 7   0.0432  0.1266  0.0488  0.0817  0.0615  0.0472     -    

Average distances (expected heterozygosity) between individuals in same cluster:
cluster  1  : 0.2623 
cluster  2  : 0.1281 
cluster  3  : 0.2335 
cluster  4  : 0.1755 
cluster  5  : 0.1405 
cluster  6  : 0.2487 
cluster  7  : 0.1670 

--------------------------------------------
Estimated Ln Prob of Data   = -269117.5
Mean value of ln likelihood = -264656.1
Variance of ln likelihood   = 8922.7
Mean value of alpha         = 2.7594

Mean value of alpha_local for each location:
	location  1:  0.0767  0.0227  11.1950  0.0491  0.0750  5.5743  0.0390
	location  2:  0.1119  0.0289  5.5742  0.0827  0.0932  2.7755  0.0114
	location  4:  0.0312  0.0224  6.1636  0.0965  0.0489  2.2089  0.0329
	location  9:  0.0457  0.0361  6.1184  0.0358  0.0435  2.4529  0.0276
	location 10:  0.1540  0.0218  8.7149  0.0302  0.0298  3.1758  0.1012
	location 12:  3.6784  0.0333  0.0402  0.1291  2.8471  0.0365  0.3602
	location 13:  0.7990  0.0681  0.0154  0.0336  0.9047  0.0072  0.0176
	location 14:  8.2029  0.1437  0.0634  0.1325  5.4910  0.0690  0.0634
	location 16:  14.5410  0.0288  0.0791  0.5492  7.1180  0.0421  0.2215
	location 19:  13.6926  0.0824  0.0882  0.3868  6.2716  0.0925  0.7889
	location 20:  0.0374  0.0106  8.5780  0.0487  0.0750  5.0543  0.0227
	location 22:  0.0290  0.0210  3.8751  0.0888  0.0811  1.1807  0.0473

Mean value of Fst_1         = 0.0484
Mean value of Fst_2         = 0.9806
Mean value of Fst_3         = 0.0820
Mean value of Fst_4         = 0.9743
Mean value of Fst_5         = 0.4935
Mean value of Fst_6         = 0.1222
Mean value of Fst_7         = 0.9518

Mean value of r = 0.1292

Inferred ancestry of individuals:
        Label (%Miss) Pop:  Inferred clusters
  1 C_aust_RS25    (1)    1 :  0.003 0.000 0.718 0.007 0.005 0.266 0.001 
  2 C_aust_RS25    (2)    1 :  0.001 0.001 0.590 0.001 0.003 0.405 0.000 
  3 C_aust_RS26    (1)    1 :  0.001 0.000 0.527 0.005 0.002 0.465 0.000 
  4 C_aust_RS26    (0)    1 :  0.007 0.000 0.751 0.001 0.001 0.238 0.001 
  5 C_aust_RS26    (1)    1 :  0.006 0.000 0.761 0.001 0.002 0.229 0.001 
  6 C_aust_RS26    (1)    1 :  0.002 0.000 0.669 0.001 0.003 0.325 0.001 
  7 C_aust_RS26    (0)    1 :  0.002 0.000 0.576 0.000 0.001 0.419 0.001 
  8 C_aust_RS26    (0)    1 :  0.006 0.000 0.653 0.001 0.010 0.328 0.001 
  9 C_aust_RS26    (1)    1 :  0.002 0.000 0.622 0.000 0.001 0.373 0.001 
 10 C_aust_RS26    (0)    1 :  0.003 0.000 0.696 0.001 0.001 0.297 0.001 
 11 C_aust_RS26    (2)    1 :  0.003 0.000 0.684 0.002 0.001 0.310 0.001 
 12 C_aust_RS26    (0)    1 :  0.002 0.000 0.720 0.001 0.002 0.272 0.004 
 13 C_aust_RS27    (4)    2 :  0.002 0.001 0.680 0.001 0.001 0.315 0.000 
 14 C_aust_RS27    (1)    2 :  0.003 0.002 0.744 0.001 0.002 0.247 0.000 
 15 C_aust_RS27    (1)    2 :  0.008 0.000 0.749 0.011 0.005 0.226 0.000 
 16 C_aust_RS27    (2)    2 :  0.027 0.001 0.681 0.001 0.002 0.287 0.001 
 17 C_aust_RS27    (4)    2 :  0.035 0.001 0.555 0.002 0.011 0.396 0.000 
 18 C_aust_RS27    (1)    2 :  0.002 0.001 0.688 0.001 0.001 0.307 0.000 
 19 C_aust_RS27   (10)    2 :  0.002 0.000 0.789 0.005 0.002 0.201 0.000 
 20 C_aust_RS27    (2)    2 :  0.007 0.000 0.547 0.010 0.013 0.421 0.001 
 21 C_aust_RS27    (4)    2 :  0.004 0.007 0.684 0.003 0.010 0.292 0.000 
 22 C_aust_RS27    (1)    2 :  0.004 0.001 0.522 0.003 0.003 0.468 0.000 
 23 C_aust_RS27    (1)    2 :  0.009 0.003 0.699 0.002 0.004 0.283 0.000 
 24 C_aust_RS27    (0)    2 :  0.003 0.000 0.597 0.002 0.001 0.396 0.001 
 25 C_aust_RS46    (5)    4 :  0.003 0.001 0.653 0.003 0.003 0.338 0.000 
 26 C_aust_RS48    (8)    4 :  0.001 0.000 0.759 0.006 0.002 0.232 0.000 
 27 C_aust_RS51    (4)    4 :  0.002 0.000 0.742 0.005 0.007 0.244 0.000 
 28 C_aust_RS53    (1)    4 :  0.001 0.000 0.618 0.008 0.000 0.371 0.002 
 29 C_aust_RS54    (2)    4 :  0.001 0.000 0.714 0.001 0.001 0.282 0.001 
 30 C_aust_RS55   (14)    4 :  0.001 0.000 0.853 0.011 0.003 0.130 0.002 
 31 C_aust_RS57    (3)    4 :  0.001 0.002 0.876 0.003 0.001 0.117 0.002 
 32 C_aust_RS58    (1)    4 :  0.001 0.000 0.694 0.004 0.001 0.299 0.001 
 33 C_aust_RS59    (2)    4 :  0.001 0.002 0.643 0.018 0.008 0.326 0.001 
 34 C_aust_RS97    (2)    4 :  0.002 0.000 0.731 0.001 0.002 0.263 0.001 
 35 C_aust_RS98    (1)    4 :  0.001 0.000 0.729 0.002 0.001 0.268 0.000 
 36 C_aust_RS52    (2)    9 :  0.002 0.000 0.715 0.001 0.001 0.280 0.001 
 37 C_aust_RS53    (4)    9 :  0.003 0.001 0.648 0.001 0.003 0.343 0.001 
 38 C_aust_RS53    (6)    9 :  0.001 0.000 0.869 0.001 0.003 0.126 0.000 
 39 C_aust_RS53    (3)    9 :  0.001 0.001 0.771 0.001 0.001 0.225 0.001 
 40 C_aust_RS53    (9)    9 :  0.001 0.001 0.473 0.003 0.002 0.519 0.001 
 41 C_aust_RS53    (4)    9 :  0.001 0.000 0.581 0.009 0.001 0.403 0.005 
 42 C_aust_RS53    (4)    9 :  0.004 0.016 0.772 0.001 0.002 0.205 0.001 
 43 C_aust_RS53    (3)    9 :  0.001 0.000 0.765 0.001 0.002 0.231 0.000 
 44 C_aust_RS53    (8)    9 :  0.002 0.001 0.748 0.001 0.001 0.246 0.001 
 45 C_aust_RS53    (2)    9 :  0.001 0.000 0.684 0.000 0.002 0.311 0.001 
 46 C_aust_RS53    (6)    9 :  0.001 0.000 0.816 0.001 0.002 0.180 0.001 
 47 C_aust_RS53    (2)    9 :  0.003 0.001 0.764 0.001 0.001 0.230 0.000 
 48 C_aust_RS14    (2)   10 :  0.006 0.000 0.860 0.001 0.001 0.130 0.002 
 49 C_aust_RS14    (3)   10 :  0.014 0.000 0.756 0.001 0.001 0.227 0.002 
 50 C_aust_RS14    (1)   10 :  0.007 0.000 0.809 0.001 0.000 0.181 0.002 
 51 C_aust_RS14    (1)   10 :  0.006 0.000 0.712 0.003 0.001 0.273 0.005 
 52 C_aust_RS15    (1)   10 :  0.005 0.001 0.682 0.000 0.000 0.303 0.008 
 53 C_aust_RS17    (1)   10 :  0.024 0.000 0.543 0.001 0.001 0.429 0.003 
 54 C_aust_RS26    (3)   10 :  0.017 0.000 0.723 0.000 0.001 0.250 0.008 
 55 C_aust_RS26    (1)   10 :  0.004 0.000 0.679 0.001 0.000 0.312 0.004 
 56 C_aust_RS26    (1)   10 :  0.017 0.000 0.613 0.002 0.001 0.361 0.006 
 57 C_aust_RS27    (0)   10 :  0.004 0.000 0.743 0.000 0.000 0.251 0.001 
 58 C_aust_RS27    (8)   10 :  0.002 0.000 0.839 0.001 0.000 0.154 0.003 
 59 C_aust_RS27    (1)   10 :  0.007 0.001 0.790 0.000 0.001 0.199 0.002 
 60 C_aust_RS35    (1)   20 :  0.001 0.000 0.612 0.001 0.001 0.385 0.000 
 61 C_aust_RS36   (11)   20 :  0.001 0.000 0.729 0.001 0.004 0.264 0.001 
 62 C_aust_RS36    (4)   20 :  0.001 0.000 0.622 0.001 0.006 0.370 0.000 
 63 C_aust_RS37    (2)   20 :  0.002 0.000 0.713 0.002 0.002 0.280 0.000 
 64 C_aust_RS37    (1)   20 :  0.003 0.000 0.689 0.007 0.002 0.297 0.001 
 65 C_aust_RS37    (1)   20 :  0.001 0.000 0.633 0.000 0.003 0.361 0.002 
 66 C_aust_RS37    (2)   20 :  0.001 0.001 0.579 0.001 0.002 0.416 0.000 
 67 C_aust_RS37    (1)   20 :  0.001 0.000 0.658 0.002 0.003 0.336 0.001 
 68 C_aust_RS37    (1)   20 :  0.002 0.000 0.640 0.002 0.003 0.352 0.000 
 69 C_aust_RS37    (0)   20 :  0.001 0.000 0.635 0.002 0.002 0.359 0.001 
 70 C_aust_RS37    (0)   20 :  0.002 0.000 0.627 0.001 0.002 0.367 0.001 
 71 C_aust_RS37    (0)   20 :  0.003 0.000 0.720 0.002 0.001 0.273 0.000 
 72 C_aust_A1b    (6)   22 :  0.000 0.000 0.796 0.001 0.001 0.199 0.002 
 73 C_aust_A2    (4)   22 :  0.003 0.001 0.619 0.022 0.004 0.350 0.001 
 74 C_aust_A3   (21)   22 :  0.001 0.000 0.705 0.034 0.017 0.241 0.002 
 75 C_aust_A4    (7)   22 :  0.001 0.000 0.725 0.003 0.003 0.266 0.002 
 76 C_aust_A5   (13)   22 :  0.001 0.000 0.934 0.002 0.006 0.056 0.001 
 77 C_aust_A6    (8)   22 :  0.001 0.001 0.837 0.002 0.002 0.156 0.001 
 78 C_aust_A7    (2)   22 :  0.001 0.000 0.766 0.003 0.003 0.226 0.001 
 79 C_melap_RS4   (19)   12 :  0.644 0.003 0.002 0.002 0.321 0.002 0.026 
 80 C_melap_RS4   (20)   12 :  0.668 0.000 0.001 0.005 0.310 0.001 0.015 
 81 C_melap_RS4   (19)   12 :  0.571 0.002 0.002 0.008 0.355 0.003 0.059 
 82 C_melap_RS4   (27)   12 :  0.567 0.002 0.001 0.002 0.395 0.001 0.032 
 83 C_melap_RS4   (20)   12 :  0.557 0.001 0.006 0.002 0.416 0.004 0.014 
 84 C_melap_RS4   (22)   12 :  0.509 0.001 0.002 0.019 0.461 0.003 0.005 
 85 C_melap_RS4   (24)   12 :  0.522 0.000 0.002 0.003 0.460 0.003 0.009 
 86 C_melap_RS4   (34)   12 :  0.107 0.001 0.001 0.005 0.292 0.001 0.594 
 87 C_melap_RS4   (20)   12 :  0.611 0.001 0.005 0.006 0.330 0.002 0.044 
 88 C_melap_RS4   (29)   12 :  0.436 0.001 0.001 0.033 0.521 0.002 0.006 
 89 C_melap_RS4   (22)   12 :  0.678 0.001 0.001 0.016 0.219 0.001 0.083 
 90 C_melap_RS4   (23)   12 :  0.601 0.001 0.001 0.028 0.359 0.001 0.009 
 91 C_melap_RS4   (29)   13 :  0.004 0.489 0.000 0.000 0.506 0.000 0.000 
 92 C_melap_RS4    (7)   13 :  0.012 0.494 0.000 0.000 0.494 0.000 0.000 
 93 C_melap_RS4   (12)   13 :  0.693 0.002 0.000 0.000 0.303 0.000 0.001 
 94 C_melap_RS4   (14)   13 :  0.740 0.009 0.001 0.001 0.247 0.000 0.001 
 95 C_melap_RS4   (11)   13 :  0.721 0.001 0.000 0.023 0.251 0.000 0.004 
 96 C_melap_RS4   (15)   13 :  0.842 0.002 0.001 0.002 0.152 0.001 0.000 
 97 C_melap_RS4    (9)   13 :  0.734 0.002 0.000 0.001 0.261 0.000 0.001 
 98 C_melap_RS4    (8)   13 :  0.698 0.001 0.001 0.001 0.297 0.002 0.001 
 99 C_melap_RS4    (8)   13 :  0.668 0.001 0.002 0.001 0.327 0.001 0.000 
100 C_melap_RS4    (8)   13 :  0.779 0.000 0.000 0.002 0.217 0.000 0.002 
101 C_melap_RS4   (23)   13 :  0.080 0.001 0.001 0.489 0.428 0.000 0.001 
102 C_melap_RS4    (7)   13 :  0.690 0.002 0.001 0.001 0.298 0.000 0.007 
103 C_melap_RS1   (23)   14 :  0.553 0.001 0.004 0.019 0.419 0.002 0.001 
104 C_melap_RS1   (41)   14 :  0.315 0.001 0.002 0.003 0.673 0.002 0.005 
105 C_melap_RS1   (14)   14 :  0.674 0.005 0.002 0.003 0.311 0.003 0.002 
106 C_melap_RS1   (13)   14 :  0.668 0.027 0.002 0.002 0.295 0.002 0.003 
107 C_melap_RS1   (12)   14 :  0.665 0.006 0.002 0.005 0.316 0.004 0.001 
108 C_melap_RS1   (13)   14 :  0.603 0.001 0.006 0.001 0.380 0.006 0.003 
109 C_melap_RS1   (18)   14 :  0.440 0.014 0.001 0.003 0.538 0.002 0.002 
110 C_melap_RS1   (14)   14 :  0.691 0.009 0.001 0.002 0.292 0.002 0.003 
111 C_melap_RS1   (12)   14 :  0.644 0.002 0.002 0.006 0.342 0.002 0.002 
112 C_melap_RS1   (13)   14 :  0.676 0.013 0.002 0.025 0.281 0.002 0.002 
113 C_melap_RS1   (12)   14 :  0.690 0.002 0.001 0.003 0.301 0.002 0.003 
114 C_melap_RS1   (24)   14 :  0.477 0.001 0.002 0.016 0.501 0.002 0.002 
115 C_melap_RS4    (3)   16 :  0.690 0.001 0.002 0.014 0.283 0.001 0.009 
116 C_melap_RS4    (4)   16 :  0.674 0.000 0.002 0.010 0.305 0.001 0.007 
117 C_melap_RS4   (13)   16 :  0.711 0.001 0.001 0.022 0.243 0.001 0.022 
118 C_melap_RS4   (10)   16 :  0.767 0.001 0.003 0.013 0.212 0.002 0.002 
119 C_melap_RS4    (3)   16 :  0.707 0.002 0.003 0.007 0.274 0.001 0.006 
120 C_melap_RS4    (5)   16 :  0.612 0.001 0.001 0.016 0.363 0.001 0.006 
121 C_melap_RS4    (3)   16 :  0.628 0.000 0.002 0.031 0.333 0.001 0.006 
122 C_melap_RS4    (2)   16 :  0.668 0.000 0.003 0.014 0.302 0.001 0.012 
123 C_melap_RS4    (6)   16 :  0.663 0.000 0.002 0.019 0.310 0.001 0.004 
124 C_melap_RS4    (8)   16 :  0.554 0.001 0.009 0.043 0.382 0.002 0.008 
125 C_melap_RS4   (16)   16 :  0.528 0.000 0.002 0.011 0.454 0.001 0.004 
126 C_melap_RS4    (4)   16 :  0.637 0.000 0.002 0.051 0.303 0.001 0.005 
127 C_melap_RS5    (2)   19 :  0.648 0.001 0.001 0.029 0.261 0.001 0.057 
128 C_melap_RS5    (2)   19 :  0.675 0.012 0.003 0.013 0.278 0.003 0.015 
129 C_melap_RS5   (14)   19 :  0.780 0.001 0.002 0.005 0.187 0.002 0.023 
130 C_melap_RS5   (11)   19 :  0.718 0.002 0.001 0.026 0.224 0.002 0.027 
131 C_melap_RS5    (2)   19 :  0.594 0.002 0.001 0.011 0.366 0.002 0.024 
132 C_melap_RS5    (6)   19 :  0.583 0.003 0.002 0.009 0.386 0.001 0.015 
133 C_melap_RS5    (3)   19 :  0.714 0.001 0.003 0.005 0.248 0.002 0.026 
134 C_melap_RS5    (8)   19 :  0.535 0.001 0.005 0.013 0.381 0.009 0.056 
135 C_melap_RS5    (2)   19 :  0.695 0.001 0.002 0.020 0.263 0.002 0.017 
136 C_melap_RS5    (4)   19 :  0.599 0.001 0.002 0.033 0.317 0.004 0.045 
137 C_melap_RS5    (2)   19 :  0.691 0.002 0.008 0.006 0.263 0.007 0.024 
138 C_melap_RS5    (7)   19 :  0.646 0.001 0.001 0.006 0.317 0.002 0.026 


Estimated Allele Frequencies in each cluster
First column gives estimated ancestral frequencies


Locus 1 : 
2 alleles
14.5% missing data
   1   (0.891) 0.948 0.989 0.883 0.188 0.990 0.917 0.756 
   3   (0.109) 0.052 0.011 0.117 0.812 0.010 0.083 0.244 

Locus 2 : 
2 alleles
14.5% missing data
   2   (0.458) 0.476 0.043 0.415 0.458 0.169 0.523 0.932 
   4   (0.542) 0.524 0.957 0.585 0.542 0.831 0.477 0.068 

Locus 3 : 
2 alleles
5.1% missing data
   1   (0.899) 0.937 0.989 0.833 0.980 0.984 0.948 0.991 
   4   (0.101) 0.063 0.011 0.167 0.020 0.016 0.052 0.009 

Locus 4 : 
2 alleles
10.1% missing data
   1   (0.118) 0.115 0.010 0.042 0.937 0.043 0.050 0.433 
   4   (0.882) 0.885 0.990 0.958 0.063 0.957 0.950 0.567 

Locus 5 : 
2 alleles
2.2% missing data
   2   (0.893) 0.910 0.848 0.951 0.980 0.801 0.921 0.979 
   4   (0.107) 0.090 0.152 0.049 0.020 0.199 0.079 0.021 

Locus 6 : 
2 alleles
5.1% missing data
   3   (0.892) 0.950 0.197 0.888 0.975 0.977 0.912 0.991 
   2   (0.108) 0.050 0.803 0.112 0.025 0.023 0.088 0.009 

Locus 7 : 
2 alleles
10.1% missing data
   1   (0.578) 0.706 0.048 0.393 0.531 0.949 0.500 0.532 
   3   (0.422) 0.294 0.952 0.607 0.469 0.051 0.500 0.468 

Locus 8 : 
2 alleles
15.9% missing data
   2   (0.790) 0.811 0.256 0.859 0.950 0.583 0.835 0.762 
   4   (0.210) 0.189 0.744 0.141 0.050 0.417 0.165 0.238 

Locus 9 : 
2 alleles
2.2% missing data
   3   (0.907) 0.909 0.993 0.955 0.960 0.987 0.936 0.918 
   1   (0.093) 0.091 0.007 0.045 0.040 0.013 0.064 0.082 

Locus 10 : 
2 alleles
7.2% missing data
   1   (0.518) 0.405 0.099 0.708 0.802 0.676 0.519 0.471 
   3   (0.482) 0.595 0.901 0.292 0.198 0.324 0.481 0.529 

Locus 11 : 
2 alleles
6.5% missing data
   4   (0.743) 0.775 0.032 0.757 0.937 0.684 0.875 0.077 
   1   (0.257) 0.225 0.968 0.243 0.063 0.316 0.125 0.923 

Locus 12 : 
2 alleles
5.8% missing data
   1   (0.295) 0.252 0.027 0.389 0.130 0.039 0.367 0.102 
   3   (0.705) 0.748 0.973 0.611 0.870 0.961 0.633 0.898 

Locus 13 : 
2 alleles
1.4% missing data
   3   (0.901) 0.861 0.992 0.969 0.962 0.962 0.942 0.991 
   4   (0.099) 0.139 0.008 0.031 0.038 0.038 0.058 0.009 

Locus 14 : 
2 alleles
18.1% missing data
   1   (0.866) 0.893 0.990 0.935 0.030 0.974 0.870 0.830 
   4   (0.134) 0.107 0.010 0.065 0.970 0.026 0.130 0.170 

Locus 15 : 
2 alleles
14.5% missing data
   2   (0.121) 0.092 0.776 0.072 0.080 0.031 0.096 0.019 
   4   (0.879) 0.908 0.224 0.928 0.920 0.969 0.904 0.981 

Locus 16 : 
2 alleles
19.6% missing data
   1   (0.907) 0.943 0.993 0.911 0.987 0.995 0.892 0.980 
   4   (0.093) 0.057 0.007 0.089 0.013 0.005 0.108 0.020 

Locus 17 : 
2 alleles
9.4% missing data
   1   (0.909) 0.907 0.494 0.972 0.966 0.888 0.968 0.992 
   3   (0.091) 0.093 0.506 0.028 0.034 0.112 0.032 0.008 

Locus 18 : 
2 alleles
6.5% missing data
   4   (0.777) 0.766 0.630 0.835 0.805 0.858 0.816 0.961 
   2   (0.223) 0.234 0.370 0.165 0.195 0.142 0.184 0.039 

Locus 19 : 
2 alleles
2.2% missing data
   2   (0.877) 0.881 0.991 0.901 0.981 0.978 0.917 0.917 
   1   (0.123) 0.119 0.009 0.099 0.019 0.022 0.083 0.083 

Locus 20 : 
2 alleles
17.4% missing data
   1   (0.928) 0.981 0.937 0.838 0.971 0.998 0.879 0.995 
   3   (0.072) 0.019 0.063 0.162 0.029 0.002 0.121 0.005 

Locus 21 : 
2 alleles
17.4% missing data
   3   (0.266) 0.290 0.025 0.237 0.078 0.062 0.298 0.042 
   4   (0.734) 0.710 0.975 0.763 0.922 0.938 0.702 0.958 

Locus 22 : 
2 alleles
3.6% missing data
   2   (0.134) 0.127 0.140 0.058 0.041 0.247 0.123 0.040 
   4   (0.866) 0.873 0.860 0.942 0.959 0.753 0.877 0.960 

Locus 23 : 
2 alleles
4.3% missing data
   2   (0.887) 0.877 0.988 0.940 0.980 0.988 0.900 0.985 
   1   (0.113) 0.123 0.012 0.060 0.020 0.012 0.100 0.015 

Locus 24 : 
2 alleles
12.3% missing data
   4   (0.731) 0.774 0.352 0.767 0.785 0.765 0.723 0.556 
   2   (0.269) 0.226 0.648 0.233 0.215 0.235 0.277 0.444 

Locus 25 : 
2 alleles
6.5% missing data
   2   (0.376) 0.410 0.207 0.326 0.069 0.692 0.321 0.298 
   4   (0.624) 0.590 0.793 0.674 0.931 0.308 0.679 0.702 

Locus 26 : 
2 alleles
8.0% missing data
   1   (0.855) 0.908 0.983 0.802 0.972 0.973 0.820 0.984 
   3   (0.145) 0.092 0.017 0.198 0.028 0.027 0.180 0.016 

Locus 27 : 
2 alleles
10.1% missing data
   2   (0.314) 0.351 0.230 0.213 0.390 0.296 0.345 0.041 
   3   (0.686) 0.649 0.770 0.787 0.610 0.704 0.655 0.959 

Locus 28 : 
2 alleles
3.6% missing data
   2   (0.377) 0.447 0.126 0.379 0.359 0.150 0.286 0.070 
   3   (0.623) 0.553 0.874 0.621 0.641 0.850 0.714 0.930 

Locus 29 : 
2 alleles
13.8% missing data
   4   (0.253) 0.240 0.021 0.307 0.185 0.040 0.224 0.226 
   2   (0.747) 0.760 0.979 0.693 0.815 0.960 0.776 0.774 

Locus 30 : 
2 alleles
10.9% missing data
   3   (0.867) 0.848 0.958 0.948 0.966 0.692 0.904 0.900 
   1   (0.133) 0.152 0.042 0.052 0.034 0.308 0.096 0.100 

Locus 31 : 
2 alleles
12.3% missing data
   2   (0.928) 0.969 0.995 0.924 0.971 0.996 0.913 0.954 
   4   (0.072) 0.031 0.005 0.076 0.029 0.004 0.087 0.046 

Locus 32 : 
2 alleles
8.0% missing data
   3   (0.804) 0.792 0.508 0.894 0.689 0.670 0.874 0.793 
   1   (0.196) 0.208 0.492 0.106 0.311 0.330 0.126 0.207 

Locus 33 : 
2 alleles
6.5% missing data
   4   (0.889) 0.894 0.982 0.944 0.947 0.991 0.849 0.984 
   2   (0.111) 0.106 0.018 0.056 0.053 0.009 0.151 0.016 

Locus 34 : 
2 alleles
5.1% missing data
   3   (0.771) 0.812 0.977 0.749 0.911 0.975 0.668 0.821 
   1   (0.229) 0.188 0.023 0.251 0.089 0.025 0.332 0.179 

Locus 35 : 
2 alleles
2.2% missing data
   2   (0.895) 0.929 0.990 0.938 0.979 0.984 0.916 0.232 
   4   (0.105) 0.071 0.010 0.062 0.021 0.016 0.084 0.768 

Locus 36 : 
2 alleles
13.8% missing data
   4   (0.191) 0.190 0.464 0.171 0.162 0.326 0.079 0.185 
   2   (0.809) 0.810 0.536 0.829 0.838 0.674 0.921 0.815 

Locus 37 : 
2 alleles
2.9% missing data
   1   (0.094) 0.072 0.007 0.048 0.015 0.017 0.137 0.013 
   3   (0.906) 0.928 0.993 0.952 0.985 0.983 0.863 0.987 

Locus 38 : 
2 alleles
2.2% missing data
   1   (0.197) 0.170 0.074 0.130 0.795 0.038 0.263 0.032 
   3   (0.803) 0.830 0.926 0.870 0.205 0.962 0.737 0.968 

Locus 39 : 
2 alleles
2.2% missing data
   3   (0.901) 0.924 0.676 0.954 0.962 0.885 0.936 0.948 
   1   (0.099) 0.076 0.324 0.046 0.038 0.115 0.064 0.052 

Locus 40 : 
2 alleles
19.6% missing data
   1   (0.874) 0.874 0.990 0.910 0.926 0.970 0.903 0.974 
   2   (0.126) 0.126 0.010 0.090 0.074 0.030 0.097 0.026 

Locus 41 : 
2 alleles
1.4% missing data
   1   (0.727) 0.689 0.165 0.777 0.874 0.883 0.813 0.962 
   4   (0.273) 0.311 0.835 0.223 0.126 0.117 0.187 0.038 

Locus 42 : 
2 alleles
2.2% missing data
   2   (0.823) 0.795 0.943 0.847 0.964 0.984 0.885 0.764 
   4   (0.177) 0.205 0.057 0.153 0.036 0.016 0.115 0.236 

Locus 43 : 
2 alleles
13.8% missing data
   1   (0.125) 0.152 0.046 0.059 0.020 0.033 0.087 0.113 
   3   (0.875) 0.848 0.954 0.941 0.980 0.967 0.913 0.887 

Locus 44 : 
2 alleles
2.2% missing data
   3   (0.923) 0.983 0.023 0.901 0.994 0.998 0.874 0.995 
   1   (0.077) 0.017 0.977 0.099 0.006 0.002 0.126 0.005 

Locus 45 : 
2 alleles
8.0% missing data
   1   (0.896) 0.902 0.992 0.970 0.876 0.966 0.823 0.942 
   3   (0.104) 0.098 0.008 0.030 0.124 0.034 0.177 0.058 

Locus 46 : 
2 alleles
10.1% missing data
   2   (0.893) 0.948 0.993 0.806 0.986 0.994 0.894 0.911 
   4   (0.107) 0.052 0.007 0.194 0.014 0.006 0.106 0.089 

Locus 47 : 
2 alleles
10.9% missing data
   1   (0.343) 0.313 0.031 0.389 0.532 0.157 0.322 0.559 
   3   (0.657) 0.687 0.969 0.611 0.468 0.843 0.678 0.441 

Locus 48 : 
2 alleles
10.1% missing data
   2   (0.826) 0.894 0.985 0.843 0.970 0.946 0.757 0.064 
   3   (0.174) 0.106 0.015 0.157 0.030 0.054 0.243 0.936 

Locus 49 : 
2 alleles
6.5% missing data
   2   (0.860) 0.891 0.985 0.855 0.967 0.984 0.844 0.973 
   4   (0.140) 0.109 0.015 0.145 0.033 0.016 0.156 0.027 

Locus 50 : 
2 alleles
5.1% missing data
   2   (0.891) 0.889 0.957 0.954 0.937 0.956 0.894 0.979 
   1   (0.109) 0.111 0.043 0.046 0.063 0.044 0.106 0.021 

Locus 51 : 
2 alleles
12.3% missing data
   2   (0.831) 0.810 0.985 0.893 0.913 0.950 0.849 0.797 
   4   (0.169) 0.190 0.015 0.107 0.087 0.050 0.151 0.203 

Locus 52 : 
2 alleles
5.1% missing data
   1   (0.871) 0.937 0.989 0.669 0.986 0.992 0.901 0.990 
   3   (0.129) 0.063 0.011 0.331 0.014 0.008 0.099 0.010 

Locus 53 : 
2 alleles
5.8% missing data
   2   (0.614) 0.547 0.958 0.641 0.423 0.921 0.646 0.903 
   4   (0.386) 0.453 0.042 0.359 0.577 0.079 0.354 0.097 

Locus 54 : 
2 alleles
2.9% missing data
   3   (0.906) 0.936 0.993 0.955 0.982 0.991 0.942 0.030 
   1   (0.094) 0.064 0.007 0.045 0.018 0.009 0.058 0.970 

Locus 55 : 
2 alleles
4.3% missing data
   2   (0.911) 0.936 0.992 0.918 0.967 0.993 0.938 0.986 
   4   (0.089) 0.064 0.008 0.082 0.033 0.007 0.062 0.014 

Locus 56 : 
2 alleles
3.6% missing data
   2   (0.854) 0.914 0.985 0.743 0.947 0.987 0.845 0.965 
   4   (0.146) 0.086 0.015 0.257 0.053 0.013 0.155 0.035 

Locus 57 : 
2 alleles
13.8% missing data
   2   (0.885) 0.861 0.197 0.960 0.975 0.919 0.958 0.987 
   4   (0.115) 0.139 0.803 0.040 0.025 0.081 0.042 0.013 

Locus 58 : 
2 alleles
9.4% missing data
   3   (0.857) 0.894 0.040 0.899 0.949 0.987 0.856 0.939 
   1   (0.143) 0.106 0.960 0.101 0.051 0.013 0.144 0.061 

Locus 59 : 
2 alleles
4.3% missing data
   2   (0.758) 0.768 0.076 0.875 0.391 0.470 0.860 0.275 
   4   (0.242) 0.232 0.924 0.125 0.609 0.530 0.140 0.725 

Locus 60 : 
2 alleles
6.5% missing data
   2   (0.435) 0.344 0.044 0.566 0.487 0.140 0.509 0.913 
   4   (0.565) 0.656 0.956 0.434 0.513 0.860 0.491 0.087 

Locus 61 : 
2 alleles
5.1% missing data
   4   (0.282) 0.219 0.024 0.385 0.569 0.050 0.259 0.498 
   2   (0.718) 0.781 0.976 0.615 0.431 0.950 0.741 0.502 

Locus 62 : 
2 alleles
11.6% missing data
   1   (0.910) 0.928 0.992 0.936 0.963 0.988 0.943 0.859 
   3   (0.090) 0.072 0.008 0.064 0.037 0.012 0.057 0.141 

Locus 63 : 
2 alleles
9.4% missing data
   1   (0.298) 0.297 0.955 0.170 0.817 0.441 0.245 0.326 
   3   (0.702) 0.703 0.045 0.830 0.183 0.559 0.755 0.674 

Locus 64 : 
2 alleles
2.9% missing data
   3   (0.877) 0.923 0.973 0.874 0.910 0.985 0.825 0.991 
   4   (0.123) 0.077 0.027 0.126 0.090 0.015 0.175 0.009 

Locus 65 : 
2 alleles
4.3% missing data
   4   (0.867) 0.883 0.989 0.909 0.967 0.991 0.809 0.896 
   2   (0.133) 0.117 0.011 0.091 0.033 0.009 0.191 0.104 

Locus 66 : 
2 alleles
13.8% missing data
   2   (0.656) 0.628 0.727 0.768 0.932 0.716 0.515 0.914 
   4   (0.344) 0.372 0.273 0.232 0.068 0.284 0.485 0.086 

Locus 67 : 
2 alleles
13.0% missing data
   1   (0.176) 0.100 0.068 0.187 0.383 0.225 0.230 0.115 
   3   (0.824) 0.900 0.932 0.813 0.617 0.775 0.770 0.885 

Locus 68 : 
2 alleles
4.3% missing data
   3   (0.821) 0.832 0.982 0.877 0.870 0.970 0.856 0.045 
   1   (0.179) 0.168 0.018 0.123 0.130 0.030 0.144 0.955 

Locus 69 : 
2 alleles
11.6% missing data
   1   (0.777) 0.909 0.039 0.684 0.250 0.981 0.590 0.839 
   2   (0.223) 0.091 0.961 0.316 0.750 0.019 0.410 0.161 

Locus 70 : 
2 alleles
13.0% missing data
   2   (0.859) 0.894 0.934 0.837 0.930 0.977 0.876 0.913 
   4   (0.141) 0.106 0.066 0.163 0.070 0.023 0.124 0.087 

Locus 71 : 
2 alleles
14.5% missing data
   2   (0.925) 0.896 0.901 0.982 0.933 0.957 0.978 0.989 
   4   (0.075) 0.104 0.099 0.018 0.067 0.043 0.022 0.011 

Locus 72 : 
2 alleles
7.2% missing data
   2   (0.224) 0.233 0.018 0.265 0.109 0.035 0.150 0.201 
   3   (0.776) 0.767 0.982 0.735 0.891 0.965 0.850 0.799 

Locus 73 : 
2 alleles
14.5% missing data
   1   (0.877) 0.890 0.990 0.894 0.985 0.978 0.899 0.987 
   3   (0.123) 0.110 0.010 0.106 0.015 0.022 0.101 0.013 

Locus 74 : 
2 alleles
13.0% missing data
   1   (0.650) 0.645 0.853 0.692 0.610 0.238 0.724 0.640 
   4   (0.350) 0.355 0.147 0.308 0.390 0.762 0.276 0.360 

Locus 75 : 
2 alleles
13.8% missing data
   2   (0.815) 0.798 0.986 0.859 0.941 0.937 0.847 0.805 
   4   (0.185) 0.202 0.014 0.141 0.059 0.063 0.153 0.195 

Locus 76 : 
2 alleles
13.8% missing data
   1   (0.871) 0.881 0.990 0.919 0.815 0.979 0.867 0.868 
   3   (0.129) 0.119 0.010 0.081 0.185 0.021 0.133 0.132 

Locus 77 : 
2 alleles
13.0% missing data
   1   (0.401) 0.399 0.409 0.409 0.304 0.704 0.321 0.279 
   2   (0.599) 0.601 0.591 0.591 0.696 0.296 0.679 0.721 

Locus 78 : 
2 alleles
10.9% missing data
   2   (0.885) 0.922 0.992 0.839 0.979 0.990 0.922 0.924 
   4   (0.115) 0.078 0.008 0.161 0.021 0.010 0.078 0.076 

Locus 79 : 
2 alleles
13.8% missing data
   4   (0.251) 0.192 0.021 0.305 0.666 0.048 0.280 0.223 
   2   (0.749) 0.808 0.979 0.695 0.334 0.952 0.720 0.777 

Locus 80 : 
2 alleles
5.1% missing data
   2   (0.895) 0.911 0.968 0.943 0.975 0.962 0.881 0.950 
   4   (0.105) 0.089 0.032 0.057 0.025 0.038 0.119 0.050 

Locus 81 : 
2 alleles
14.5% missing data
   2   (0.851) 0.816 0.987 0.905 0.962 0.954 0.900 0.957 
   4   (0.149) 0.184 0.013 0.095 0.038 0.046 0.100 0.043 

Locus 82 : 
2 alleles
1.4% missing data
   1   (0.912) 0.931 0.993 0.948 0.969 0.988 0.916 0.969 
   3   (0.088) 0.069 0.007 0.052 0.031 0.012 0.084 0.031 

Locus 83 : 
2 alleles
4.3% missing data
   2   (0.305) 0.293 0.966 0.226 0.080 0.107 0.408 0.102 
   4   (0.695) 0.707 0.034 0.774 0.920 0.893 0.592 0.898 

Locus 84 : 
2 alleles
10.1% missing data
   3   (0.919) 0.957 0.994 0.914 0.978 0.994 0.937 0.880 
   1   (0.081) 0.043 0.006 0.086 0.022 0.006 0.063 0.120 

Locus 85 : 
2 alleles
11.6% missing data
   4   (0.774) 0.809 0.018 0.797 0.914 0.824 0.825 0.764 
   3   (0.226) 0.191 0.982 0.203 0.086 0.176 0.175 0.236 

Locus 86 : 
2 alleles
2.9% missing data
   2   (0.894) 0.896 0.992 0.954 0.429 0.969 0.956 0.799 
   1   (0.106) 0.104 0.008 0.046 0.571 0.031 0.044 0.201 

Locus 87 : 
2 alleles
12.3% missing data
   3   (0.833) 0.813 0.986 0.942 0.412 0.897 0.888 0.109 
   1   (0.167) 0.187 0.014 0.058 0.588 0.103 0.112 0.891 

Locus 88 : 
2 alleles
5.8% missing data
   4   (0.921) 0.849 0.971 0.992 0.938 0.103 0.989 0.965 
   2   (0.079) 0.151 0.029 0.008 0.062 0.897 0.011 0.035 

Locus 89 : 
2 alleles
5.8% missing data
   2   (0.274) 0.289 0.079 0.250 0.069 0.131 0.233 0.525 
   4   (0.726) 0.711 0.921 0.750 0.931 0.869 0.767 0.475 

Locus 90 : 
2 alleles
8.0% missing data
   4   (0.245) 0.221 0.087 0.328 0.282 0.034 0.213 0.026 
   2   (0.755) 0.779 0.913 0.672 0.718 0.966 0.787 0.974 

Locus 91 : 
2 alleles
3.6% missing data
   2   (0.879) 0.880 0.483 0.958 0.964 0.884 0.902 0.981 
   4   (0.121) 0.120 0.517 0.042 0.036 0.116 0.098 0.019 

Locus 92 : 
2 alleles
10.9% missing data
   4   (0.780) 0.744 0.980 0.824 0.951 0.968 0.780 0.878 
   3   (0.220) 0.256 0.020 0.176 0.049 0.032 0.220 0.122 

Locus 93 : 
2 alleles
4.3% missing data
   1   (0.869) 0.896 0.486 0.923 0.974 0.846 0.899 0.982 
   3   (0.131) 0.104 0.514 0.077 0.026 0.154 0.101 0.018 

Locus 94 : 
2 alleles
9.4% missing data
   2   (0.945) 0.880 0.997 0.995 0.973 0.856 0.992 0.920 
   1   (0.055) 0.120 0.003 0.005 0.027 0.144 0.008 0.080 

Locus 95 : 
2 alleles
2.9% missing data
   2   (0.848) 0.823 0.988 0.919 0.950 0.899 0.883 0.821 
   4   (0.152) 0.177 0.012 0.081 0.050 0.101 0.117 0.179 

Locus 96 : 
2 alleles
2.9% missing data
   3   (0.905) 0.885 0.991 0.969 0.956 0.983 0.922 0.988 
   2   (0.095) 0.115 0.009 0.031 0.044 0.017 0.078 0.012 

Locus 97 : 
2 alleles
1.4% missing data
   1   (0.946) 0.988 0.996 0.916 0.992 0.999 0.885 0.996 
   3   (0.054) 0.012 0.004 0.084 0.008 0.001 0.115 0.004 

Locus 98 : 
2 alleles
13.0% missing data
   4   (0.900) 0.935 0.858 0.927 0.936 0.981 0.953 0.351 
   3   (0.100) 0.065 0.142 0.073 0.064 0.019 0.047 0.649 

Locus 99 : 
2 alleles
4.3% missing data
   4   (0.908) 0.908 0.993 0.946 0.986 0.980 0.954 0.963 
   2   (0.092) 0.092 0.007 0.054 0.014 0.020 0.046 0.037 

Locus 100 : 
2 alleles
13.0% missing data
   1   (0.737) 0.714 0.058 0.813 0.749 0.561 0.845 0.927 
   3   (0.263) 0.286 0.942 0.187 0.251 0.439 0.155 0.073 

Locus 101 : 
2 alleles
10.9% missing data
   4   (0.893) 0.882 0.969 0.941 0.957 0.964 0.946 0.921 
   2   (0.107) 0.118 0.031 0.059 0.043 0.036 0.054 0.079 

Locus 102 : 
2 alleles
16.7% missing data
   3   (0.857) 0.893 0.944 0.877 0.372 0.980 0.877 0.896 
   1   (0.143) 0.107 0.056 0.123 0.628 0.020 0.123 0.104 

Locus 103 : 
2 alleles
5.1% missing data
   2   (0.710) 0.633 0.920 0.789 0.890 0.855 0.741 0.940 
   4   (0.290) 0.367 0.080 0.211 0.110 0.145 0.259 0.060 

Locus 104 : 
2 alleles
14.5% missing data
   2   (0.463) 0.521 0.045 0.373 0.637 0.175 0.463 0.953 
   4   (0.537) 0.479 0.955 0.627 0.363 0.825 0.537 0.047 

Locus 105 : 
2 alleles
8.0% missing data
   2   (0.447) 0.480 0.363 0.386 0.058 0.609 0.398 0.876 
   4   (0.553) 0.520 0.637 0.614 0.942 0.391 0.602 0.124 

Locus 106 : 
2 alleles
5.1% missing data
   4   (0.879) 0.865 0.969 0.931 0.964 0.985 0.901 0.958 
   3   (0.121) 0.135 0.031 0.069 0.036 0.015 0.099 0.042 

Locus 107 : 
2 alleles
13.0% missing data
   1   (0.841) 0.856 0.986 0.796 0.967 0.984 0.896 0.901 
   2   (0.159) 0.144 0.014 0.204 0.033 0.016 0.104 0.099 

Locus 108 : 
2 alleles
11.6% missing data
   1   (0.777) 0.819 0.290 0.742 0.912 0.924 0.808 0.967 
   3   (0.223) 0.181 0.710 0.258 0.088 0.076 0.192 0.033 

Locus 109 : 
2 alleles
5.1% missing data
   3   (0.764) 0.764 0.940 0.756 0.657 0.934 0.837 0.633 
   1   (0.236) 0.236 0.060 0.244 0.343 0.066 0.163 0.367 

Locus 110 : 
2 alleles
10.9% missing data
   1   (0.878) 0.881 0.960 0.920 0.983 0.986 0.894 0.915 
   3   (0.122) 0.119 0.040 0.080 0.017 0.014 0.106 0.085 

Locus 111 : 
2 alleles
13.8% missing data
   1   (0.448) 0.454 0.327 0.397 0.345 0.699 0.473 0.361 
   3   (0.552) 0.546 0.673 0.603 0.655 0.301 0.527 0.639 

Locus 112 : 
2 alleles
13.0% missing data
   2   (0.623) 0.583 0.962 0.608 0.051 0.918 0.690 0.918 
   4   (0.377) 0.417 0.038 0.392 0.949 0.082 0.310 0.082 

Locus 113 : 
2 alleles
3.6% missing data
   3   (0.887) 0.827 0.986 0.957 0.978 0.977 0.942 0.969 
   1   (0.113) 0.173 0.014 0.043 0.022 0.023 0.058 0.031 

Locus 114 : 
2 alleles
10.1% missing data
   4   (0.919) 0.972 0.994 0.883 0.992 0.997 0.851 0.995 
   2   (0.081) 0.028 0.006 0.117 0.008 0.003 0.149 0.005 

Locus 115 : 
2 alleles
13.8% missing data
   2   (0.690) 0.682 0.692 0.730 0.677 0.682 0.693 0.942 
   4   (0.310) 0.318 0.308 0.270 0.323 0.318 0.307 0.058 

Locus 116 : 
2 alleles
5.1% missing data
   1   (0.629) 0.594 0.969 0.686 0.335 0.848 0.643 0.506 
   3   (0.371) 0.406 0.031 0.314 0.665 0.152 0.357 0.494 

Locus 117 : 
2 alleles
2.9% missing data
   1   (0.729) 0.718 0.922 0.779 0.935 0.844 0.666 0.954 
   4   (0.271) 0.282 0.078 0.221 0.065 0.156 0.334 0.046 

Locus 118 : 
2 alleles
5.1% missing data
   2   (0.375) 0.373 0.125 0.488 0.644 0.089 0.298 0.065 
   4   (0.625) 0.627 0.875 0.512 0.356 0.911 0.702 0.935 

Locus 119 : 
2 alleles
6.5% missing data
   2   (0.617) 0.720 0.123 0.570 0.135 0.622 0.549 0.876 
   4   (0.383) 0.280 0.877 0.430 0.865 0.378 0.451 0.124 

Locus 120 : 
2 alleles
9.4% missing data
   3   (0.793) 0.800 0.985 0.854 0.581 0.849 0.809 0.760 
   4   (0.207) 0.200 0.015 0.146 0.419 0.151 0.191 0.240 

Locus 121 : 
2 alleles
13.8% missing data
   4   (0.893) 0.907 0.991 0.909 0.909 0.991 0.935 0.945 
   2   (0.107) 0.093 0.009 0.091 0.091 0.009 0.065 0.055 

Locus 122 : 
2 alleles
3.6% missing data
   3   (0.818) 0.849 0.654 0.872 0.738 0.670 0.866 0.744 
   2   (0.182) 0.151 0.346 0.128 0.262 0.330 0.134 0.256 

Locus 123 : 
2 alleles
13.0% missing data
   3   (0.914) 0.954 0.975 0.931 0.927 0.993 0.876 0.906 
   1   (0.086) 0.046 0.025 0.069 0.073 0.007 0.124 0.094 

Locus 124 : 
2 alleles
10.1% missing data
   1   (0.181) 0.133 0.480 0.185 0.031 0.068 0.189 0.044 
   3   (0.819) 0.867 0.520 0.815 0.969 0.932 0.811 0.956 

Locus 125 : 
2 alleles
5.1% missing data
   3   (0.795) 0.750 0.929 0.856 0.843 0.960 0.861 0.601 
   1   (0.205) 0.250 0.071 0.144 0.157 0.040 0.139 0.399 

Locus 126 : 
2 alleles
5.1% missing data
   1   (0.797) 0.807 0.985 0.809 0.823 0.967 0.856 0.281 
   3   (0.203) 0.193 0.015 0.191 0.177 0.033 0.144 0.719 

Locus 127 : 
2 alleles
13.8% missing data
   3   (0.698) 0.685 0.905 0.715 0.886 0.857 0.734 0.398 
   1   (0.302) 0.315 0.095 0.285 0.114 0.143 0.266 0.602 

Locus 128 : 
2 alleles
13.0% missing data
   1   (0.503) 0.500 0.298 0.468 0.087 0.673 0.549 0.912 
   3   (0.497) 0.500 0.702 0.532 0.913 0.327 0.451 0.088 

Locus 129 : 
2 alleles
8.0% missing data
   2   (0.833) 0.890 0.950 0.799 0.922 0.973 0.729 0.979 
   4   (0.167) 0.110 0.050 0.201 0.078 0.027 0.271 0.021 

Locus 130 : 
2 alleles
14.5% missing data
   3   (0.900) 0.904 0.989 0.958 0.985 0.981 0.866 0.987 
   1   (0.100) 0.096 0.011 0.042 0.015 0.019 0.134 0.013 

Locus 131 : 
2 alleles
18.1% missing data
   1   (0.913) 0.938 0.976 0.950 0.954 0.991 0.884 0.947 
   4   (0.087) 0.062 0.024 0.050 0.046 0.009 0.116 0.053 

Locus 132 : 
2 alleles
3.6% missing data
   2   (0.931) 0.973 0.995 0.911 0.994 0.997 0.933 0.995 
   4   (0.069) 0.027 0.005 0.089 0.006 0.003 0.067 0.005 

Locus 133 : 
2 alleles
5.8% missing data
   3   (0.787) 0.766 0.930 0.837 0.954 0.939 0.772 0.960 
   1   (0.213) 0.234 0.070 0.163 0.046 0.061 0.228 0.040 

Locus 134 : 
2 alleles
12.3% missing data
   2   (0.898) 0.935 0.992 0.907 0.982 0.992 0.865 0.933 
   4   (0.102) 0.065 0.008 0.093 0.018 0.008 0.135 0.067 

Locus 135 : 
2 alleles
5.1% missing data
   2   (0.871) 0.870 0.233 0.919 0.970 0.961 0.948 0.982 
   4   (0.129) 0.130 0.767 0.081 0.030 0.039 0.052 0.018 

Locus 136 : 
2 alleles
5.1% missing data
   2   (0.819) 0.763 0.820 0.909 0.936 0.883 0.878 0.805 
   1   (0.181) 0.237 0.180 0.091 0.064 0.117 0.122 0.195 

Locus 137 : 
2 alleles
12.3% missing data
   3   (0.891) 0.911 0.989 0.933 0.896 0.982 0.868 0.927 
   1   (0.109) 0.089 0.011 0.067 0.104 0.018 0.132 0.073 

Locus 138 : 
2 alleles
13.0% missing data
   2   (0.332) 0.256 0.352 0.412 0.899 0.239 0.325 0.209 
   4   (0.668) 0.744 0.648 0.588 0.101 0.761 0.675 0.791 

Locus 139 : 
2 alleles
11.6% missing data
   1   (0.889) 0.912 0.989 0.903 0.926 0.985 0.915 0.905 
   2   (0.111) 0.088 0.011 0.097 0.074 0.015 0.085 0.095 

Locus 140 : 
2 alleles
2.2% missing data
   3   (0.837) 0.864 0.555 0.870 0.736 0.691 0.911 0.977 
   1   (0.163) 0.136 0.445 0.130 0.264 0.309 0.089 0.023 

Locus 141 : 
2 alleles
5.1% missing data
   2   (0.892) 0.925 0.991 0.936 0.956 0.989 0.781 0.992 
   4   (0.108) 0.075 0.009 0.064 0.044 0.011 0.219 0.008 

Locus 142 : 
2 alleles
9.4% missing data
   1   (0.064) 0.016 0.005 0.168 0.008 0.002 0.080 0.027 
   3   (0.936) 0.984 0.995 0.832 0.992 0.998 0.920 0.973 

Locus 143 : 
2 alleles
4.3% missing data
   1   (0.394) 0.402 0.244 0.331 0.806 0.690 0.326 0.393 
   3   (0.606) 0.598 0.756 0.669 0.194 0.310 0.674 0.607 

Locus 144 : 
2 alleles
16.7% missing data
   2   (0.155) 0.166 0.013 0.100 0.056 0.030 0.159 0.110 
   4   (0.845) 0.834 0.987 0.900 0.944 0.970 0.841 0.890 

Locus 145 : 
2 alleles
16.7% missing data
   3   (0.855) 0.872 0.955 0.925 0.033 0.975 0.856 0.974 
   1   (0.145) 0.128 0.045 0.075 0.967 0.025 0.144 0.026 

Locus 146 : 
2 alleles
3.6% missing data
   4   (0.843) 0.811 0.987 0.884 0.960 0.957 0.906 0.915 
   2   (0.157) 0.189 0.013 0.116 0.040 0.043 0.094 0.085 

Locus 147 : 
2 alleles
12.3% missing data
   2   (0.458) 0.407 0.978 0.474 0.335 0.413 0.477 0.638 
   1   (0.542) 0.593 0.022 0.526 0.665 0.587 0.523 0.362 

Locus 148 : 
2 alleles
12.3% missing data
   4   (0.895) 0.946 0.334 0.948 0.473 0.953 0.909 0.902 
   2   (0.105) 0.054 0.666 0.052 0.527 0.047 0.091 0.098 

Locus 149 : 
2 alleles
3.6% missing data
   1   (0.863) 0.876 0.988 0.887 0.948 0.982 0.857 0.984 
   4   (0.137) 0.124 0.012 0.113 0.052 0.018 0.143 0.016 

Locus 150 : 
2 alleles
4.3% missing data
   1   (0.888) 0.884 0.992 0.929 0.971 0.969 0.927 0.985 
   3   (0.112) 0.116 0.008 0.071 0.029 0.031 0.073 0.015 

Locus 151 : 
2 alleles
7.2% missing data
   3   (0.883) 0.890 0.969 0.958 0.073 0.952 0.931 0.846 
   1   (0.117) 0.110 0.031 0.042 0.927 0.048 0.069 0.154 

Locus 152 : 
2 alleles
2.9% missing data
   4   (0.924) 0.950 0.988 0.920 0.990 0.995 0.966 0.975 
   3   (0.076) 0.050 0.012 0.080 0.010 0.005 0.034 0.025 

Locus 153 : 
2 alleles
13.0% missing data
   3   (0.901) 0.927 0.992 0.912 0.933 0.983 0.931 0.961 
   1   (0.099) 0.073 0.008 0.088 0.067 0.017 0.069 0.039 

Locus 154 : 
2 alleles
10.9% missing data
   1   (0.863) 0.908 0.873 0.820 0.884 0.983 0.889 0.863 
   4   (0.137) 0.092 0.127 0.180 0.116 0.017 0.111 0.137 

Locus 155 : 
2 alleles
5.1% missing data
   2   (0.461) 0.386 0.953 0.485 0.816 0.623 0.475 0.356 
   4   (0.539) 0.614 0.047 0.515 0.184 0.377 0.525 0.644 

Locus 156 : 
2 alleles
12.3% missing data
   1   (0.784) 0.783 0.916 0.770 0.954 0.966 0.818 0.793 
   3   (0.216) 0.217 0.084 0.230 0.046 0.034 0.182 0.207 

Locus 157 : 
2 alleles
6.5% missing data
   2   (0.774) 0.809 0.982 0.795 0.091 0.883 0.777 0.953 
   1   (0.226) 0.191 0.018 0.205 0.909 0.117 0.223 0.047 

Locus 158 : 
2 alleles
15.9% missing data
   2   (0.881) 0.943 0.986 0.819 0.980 0.992 0.802 0.931 
   3   (0.119) 0.057 0.014 0.181 0.020 0.008 0.198 0.069 

Locus 159 : 
2 alleles
5.1% missing data
   1   (0.241) 0.263 0.021 0.182 0.680 0.066 0.161 0.592 
   3   (0.759) 0.737 0.979 0.818 0.320 0.934 0.839 0.408 

Locus 160 : 
2 alleles
14.5% missing data
   3   (0.874) 0.879 0.836 0.929 0.980 0.977 0.865 0.901 
   1   (0.126) 0.121 0.164 0.071 0.020 0.023 0.135 0.099 

Locus 161 : 
2 alleles
13.0% missing data
   3   (0.631) 0.611 0.961 0.576 0.879 0.879 0.635 0.902 
   1   (0.369) 0.389 0.039 0.424 0.121 0.121 0.365 0.098 

Locus 162 : 
2 alleles
2.2% missing data
   2   (0.907) 0.932 0.991 0.933 0.877 0.988 0.932 0.922 
   4   (0.093) 0.068 0.009 0.067 0.123 0.012 0.068 0.078 

Locus 163 : 
2 alleles
1.4% missing data
   2   (0.923) 0.962 0.981 0.941 0.983 0.995 0.879 0.991 
   1   (0.077) 0.038 0.019 0.059 0.017 0.005 0.121 0.009 

Locus 164 : 
2 alleles
18.8% missing data
   3   (0.376) 0.377 0.014 0.303 0.393 0.492 0.444 0.437 
   1   (0.624) 0.623 0.986 0.697 0.607 0.508 0.556 0.563 

Locus 165 : 
2 alleles
11.6% missing data
   2   (0.754) 0.739 0.323 0.847 0.771 0.423 0.852 0.704 
   4   (0.246) 0.261 0.677 0.153 0.229 0.577 0.148 0.296 

Locus 166 : 
2 alleles
3.6% missing data
   4   (0.880) 0.800 0.977 0.960 0.959 0.975 0.934 0.978 
   2   (0.120) 0.200 0.023 0.040 0.041 0.025 0.066 0.022 

Locus 167 : 
2 alleles
2.2% missing data
   2   (0.941) 0.987 0.996 0.921 0.993 0.998 0.795 0.997 
   4   (0.059) 0.013 0.004 0.079 0.007 0.002 0.205 0.003 

Locus 168 : 
2 alleles
13.8% missing data
   2   (0.902) 0.868 0.985 0.974 0.630 0.874 0.969 0.930 
   4   (0.098) 0.132 0.015 0.026 0.370 0.126 0.031 0.070 

Locus 169 : 
2 alleles
4.3% missing data
   2   (0.888) 0.874 0.989 0.952 0.957 0.956 0.957 0.379 
   4   (0.112) 0.126 0.011 0.048 0.043 0.044 0.043 0.621 

Locus 170 : 
2 alleles
4.3% missing data
   1   (0.453) 0.505 0.052 0.427 0.493 0.135 0.515 0.072 
   2   (0.547) 0.495 0.948 0.573 0.507 0.865 0.485 0.928 

Locus 171 : 
2 alleles
2.9% missing data
   2   (0.751) 0.756 0.518 0.833 0.478 0.656 0.804 0.678 
   3   (0.249) 0.244 0.482 0.167 0.522 0.344 0.196 0.322 

Locus 172 : 
2 alleles
8.0% missing data
   2   (0.852) 0.905 0.988 0.807 0.750 0.985 0.829 0.967 
   4   (0.148) 0.095 0.012 0.193 0.250 0.015 0.171 0.033 

Locus 173 : 
2 alleles
5.1% missing data
   2   (0.697) 0.704 0.525 0.717 0.544 0.617 0.761 0.927 
   4   (0.303) 0.296 0.475 0.283 0.456 0.383 0.239 0.073 

Locus 174 : 
2 alleles
4.3% missing data
   4   (0.908) 0.923 0.992 0.928 0.976 0.991 0.940 0.987 
   2   (0.092) 0.077 0.008 0.072 0.024 0.009 0.060 0.013 

Locus 175 : 
2 alleles
13.0% missing data
   3   (0.929) 0.969 0.980 0.910 0.987 0.995 0.950 0.960 
   1   (0.071) 0.031 0.020 0.090 0.013 0.005 0.050 0.040 

Locus 176 : 
2 alleles
10.1% missing data
   1   (0.541) 0.507 0.044 0.654 0.924 0.286 0.546 0.550 
   3   (0.459) 0.493 0.956 0.346 0.076 0.714 0.454 0.450 

Locus 177 : 
2 alleles
4.3% missing data
   2   (0.741) 0.738 0.644 0.842 0.752 0.515 0.709 0.962 
   1   (0.259) 0.262 0.356 0.158 0.248 0.485 0.291 0.038 

Locus 178 : 
2 alleles
1.4% missing data
   1   (0.733) 0.749 0.385 0.824 0.911 0.738 0.629 0.896 
   4   (0.267) 0.251 0.615 0.176 0.089 0.262 0.371 0.104 

Locus 179 : 
2 alleles
10.9% missing data
   3   (0.897) 0.914 0.990 0.911 0.960 0.982 0.942 0.922 
   1   (0.103) 0.086 0.010 0.089 0.040 0.018 0.058 0.078 

Locus 180 : 
2 alleles
2.2% missing data
   1   (0.894) 0.915 0.991 0.884 0.940 0.987 0.944 0.974 
   4   (0.106) 0.085 0.009 0.116 0.060 0.013 0.056 0.026 

Locus 181 : 
2 alleles
15.9% missing data
   2   (0.887) 0.921 0.991 0.892 0.971 0.989 0.882 0.842 
   3   (0.113) 0.079 0.009 0.108 0.029 0.011 0.118 0.158 

Locus 182 : 
2 alleles
1.4% missing data
   1   (0.899) 0.931 0.972 0.906 0.983 0.957 0.934 0.946 
   3   (0.101) 0.069 0.028 0.094 0.017 0.043 0.066 0.054 

Locus 183 : 
2 alleles
10.1% missing data
   1   (0.878) 0.876 0.988 0.924 0.973 0.972 0.905 0.890 
   3   (0.122) 0.124 0.012 0.076 0.027 0.028 0.095 0.110 

Locus 184 : 
2 alleles
2.2% missing data
   4   (0.867) 0.932 0.989 0.719 0.968 0.991 0.872 0.878 
   2   (0.133) 0.068 0.011 0.281 0.032 0.009 0.128 0.122 

Locus 185 : 
2 alleles
12.3% missing data
   2   (0.832) 0.863 0.985 0.827 0.967 0.978 0.783 0.968 
   4   (0.168) 0.137 0.015 0.173 0.033 0.022 0.217 0.032 

Locus 186 : 
2 alleles
9.4% missing data
   2   (0.895) 0.864 0.991 0.963 0.980 0.959 0.932 0.865 
   4   (0.105) 0.136 0.009 0.037 0.020 0.041 0.068 0.135 

Locus 187 : 
2 alleles
9.4% missing data
   2   (0.854) 0.805 0.844 0.959 0.747 0.883 0.920 0.424 
   4   (0.146) 0.195 0.156 0.041 0.253 0.117 0.080 0.576 

Locus 188 : 
2 alleles
3.6% missing data
   3   (0.707) 0.644 0.932 0.774 0.708 0.665 0.818 0.653 
   4   (0.293) 0.356 0.068 0.226 0.292 0.335 0.182 0.347 

Locus 189 : 
2 alleles
5.1% missing data
   2   (0.797) 0.752 0.982 0.824 0.915 0.955 0.868 0.955 
   4   (0.203) 0.248 0.018 0.176 0.085 0.045 0.132 0.045 

Locus 190 : 
2 alleles
3.6% missing data
   2   (0.685) 0.711 0.294 0.604 0.894 0.880 0.809 0.335 
   4   (0.315) 0.289 0.706 0.396 0.106 0.120 0.191 0.665 

Locus 191 : 
2 alleles
4.3% missing data
   2   (0.910) 0.949 0.994 0.948 0.977 0.993 0.935 0.018 
   4   (0.090) 0.051 0.006 0.052 0.023 0.007 0.065 0.982 

Locus 192 : 
2 alleles
12.3% missing data
   1   (0.752) 0.764 0.105 0.828 0.955 0.933 0.674 0.944 
   3   (0.248) 0.236 0.895 0.172 0.045 0.067 0.326 0.056 

Locus 193 : 
2 alleles
8.0% missing data
   4   (0.522) 0.589 0.067 0.548 0.629 0.182 0.506 0.100 
   2   (0.478) 0.411 0.933 0.452 0.371 0.818 0.494 0.900 

Locus 194 : 
2 alleles
13.0% missing data
   1   (0.896) 0.910 0.991 0.933 0.968 0.989 0.873 0.991 
   4   (0.104) 0.090 0.009 0.067 0.032 0.011 0.127 0.009 

Locus 195 : 
2 alleles
4.3% missing data
   4   (0.888) 0.899 0.249 0.956 0.925 0.911 0.948 0.787 
   2   (0.112) 0.101 0.751 0.044 0.075 0.089 0.052 0.213 

Locus 196 : 
2 alleles
15.9% missing data
   3   (0.701) 0.643 0.977 0.755 0.903 0.856 0.772 0.389 
   1   (0.299) 0.357 0.023 0.245 0.097 0.144 0.228 0.611 

Locus 197 : 
2 alleles
13.0% missing data
   4   (0.702) 0.703 0.925 0.797 0.123 0.734 0.678 0.694 
   2   (0.298) 0.297 0.075 0.203 0.877 0.266 0.322 0.306 

Locus 198 : 
2 alleles
12.3% missing data
   1   (0.900) 0.930 0.993 0.900 0.971 0.980 0.936 0.912 
   4   (0.100) 0.070 0.007 0.100 0.029 0.020 0.064 0.088 

Locus 199 : 
2 alleles
13.0% missing data
   1   (0.765) 0.745 0.733 0.856 0.714 0.817 0.752 0.870 
   3   (0.235) 0.255 0.267 0.144 0.286 0.183 0.248 0.130 

Locus 200 : 
2 alleles
2.9% missing data
   4   (0.905) 0.970 0.993 0.855 0.984 0.996 0.901 0.017 
   2   (0.095) 0.030 0.007 0.145 0.016 0.004 0.099 0.983 

Locus 201 : 
2 alleles
3.6% missing data
   4   (0.233) 0.219 0.022 0.172 0.932 0.050 0.204 0.537 
   3   (0.767) 0.781 0.978 0.828 0.068 0.950 0.796 0.463 

Locus 202 : 
2 alleles
15.2% missing data
   1   (0.527) 0.576 0.813 0.427 0.841 0.906 0.407 0.331 
   3   (0.473) 0.424 0.187 0.573 0.159 0.094 0.593 0.669 

Locus 203 : 
2 alleles
14.5% missing data
   2   (0.661) 0.635 0.965 0.678 0.665 0.898 0.625 0.923 
   1   (0.339) 0.365 0.035 0.322 0.335 0.102 0.375 0.077 

Locus 204 : 
2 alleles
0.7% missing data
   4   (0.866) 0.895 0.336 0.911 0.962 0.943 0.893 0.978 
   1   (0.134) 0.105 0.664 0.089 0.038 0.057 0.107 0.022 

Locus 205 : 
2 alleles
2.9% missing data
   4   (0.090) 0.020 0.007 0.287 0.010 0.002 0.205 0.005 
   2   (0.910) 0.980 0.993 0.713 0.990 0.998 0.795 0.995 

Locus 206 : 
2 alleles
3.6% missing data
   4   (0.861) 0.914 0.014 0.884 0.889 0.985 0.871 0.943 
   2   (0.139) 0.086 0.986 0.116 0.111 0.015 0.129 0.057 

Locus 207 : 
2 alleles
13.8% missing data
   2   (0.926) 0.968 0.965 0.883 0.980 0.995 0.950 0.965 
   4   (0.074) 0.032 0.035 0.117 0.020 0.005 0.050 0.035 

Locus 208 : 
2 alleles
5.1% missing data
   3   (0.344) 0.365 0.094 0.423 0.110 0.154 0.247 0.272 
   4   (0.656) 0.635 0.906 0.577 0.890 0.846 0.753 0.728 

Locus 209 : 
2 alleles
16.7% missing data
   4   (0.723) 0.706 0.978 0.744 0.412 0.888 0.763 0.939 
   2   (0.277) 0.294 0.022 0.256 0.588 0.112 0.237 0.061 

Locus 210 : 
2 alleles
9.4% missing data
   1   (0.350) 0.367 0.063 0.306 0.504 0.446 0.306 0.320 
   3   (0.650) 0.633 0.937 0.694 0.496 0.554 0.694 0.680 

Locus 211 : 
2 alleles
11.6% missing data
   1   (0.913) 0.918 0.993 0.946 0.980 0.981 0.959 0.937 
   3   (0.087) 0.082 0.007 0.054 0.020 0.019 0.041 0.063 

Locus 212 : 
2 alleles
7.2% missing data
   3   (0.448) 0.412 0.853 0.582 0.107 0.066 0.434 0.405 
   4   (0.552) 0.588 0.147 0.418 0.893 0.934 0.566 0.595 

Locus 213 : 
2 alleles
3.6% missing data
   2   (0.547) 0.550 0.967 0.539 0.129 0.632 0.503 0.930 
   4   (0.453) 0.450 0.033 0.461 0.871 0.368 0.497 0.070 

Locus 214 : 
2 alleles
6.5% missing data
   1   (0.819) 0.839 0.638 0.859 0.621 0.696 0.893 0.928 
   3   (0.181) 0.161 0.362 0.141 0.379 0.304 0.107 0.072 

Locus 215 : 
2 alleles
5.8% missing data
   4   (0.869) 0.960 0.989 0.681 0.982 0.995 0.693 0.964 
   2   (0.131) 0.040 0.011 0.319 0.018 0.005 0.307 0.036 

Locus 216 : 
2 alleles
2.2% missing data
   2   (0.948) 0.988 0.996 0.899 0.995 0.999 0.931 0.997 
   4   (0.052) 0.012 0.004 0.101 0.005 0.001 0.069 0.003 

Locus 217 : 
2 alleles
4.3% missing data
   2   (0.774) 0.770 0.984 0.792 0.931 0.873 0.789 0.890 
   4   (0.226) 0.230 0.016 0.208 0.069 0.127 0.211 0.110 

Locus 218 : 
2 alleles
10.1% missing data
   2   (0.574) 0.540 0.960 0.537 0.836 0.821 0.620 0.440 
   4   (0.426) 0.460 0.040 0.463 0.164 0.179 0.380 0.560 

Locus 219 : 
2 alleles
14.5% missing data
   2   (0.775) 0.702 0.982 0.875 0.910 0.829 0.796 0.972 
   4   (0.225) 0.298 0.018 0.125 0.090 0.171 0.204 0.028 

Locus 220 : 
2 alleles
17.4% missing data
   4   (0.875) 0.959 0.990 0.635 0.985 0.995 0.795 0.970 
   3   (0.125) 0.041 0.010 0.365 0.015 0.005 0.205 0.030 

Locus 221 : 
2 alleles
2.9% missing data
   2   (0.095) 0.060 0.007 0.095 0.080 0.012 0.084 0.018 
   4   (0.905) 0.940 0.993 0.905 0.920 0.988 0.916 0.982 

Locus 222 : 
2 alleles
4.3% missing data
   2   (0.927) 0.961 0.994 0.947 0.990 0.996 0.906 0.989 
   4   (0.073) 0.039 0.006 0.053 0.010 0.004 0.094 0.011 

Locus 223 : 
2 alleles
13.0% missing data
   2   (0.881) 0.895 0.865 0.920 0.908 0.961 0.899 0.991 
   4   (0.119) 0.105 0.135 0.080 0.092 0.039 0.101 0.009 

Locus 224 : 
2 alleles
12.3% missing data
   1   (0.853) 0.773 0.987 0.946 0.793 0.950 0.921 0.787 
   3   (0.147) 0.227 0.013 0.054 0.207 0.050 0.079 0.213 

Locus 225 : 
2 alleles
10.9% missing data
   3   (0.698) 0.710 0.911 0.740 0.921 0.912 0.561 0.691 
   1   (0.302) 0.290 0.089 0.260 0.079 0.088 0.439 0.309 

Locus 226 : 
2 alleles
11.6% missing data
   3   (0.827) 0.808 0.984 0.820 0.971 0.970 0.908 0.830 
   1   (0.173) 0.192 0.016 0.180 0.029 0.030 0.092 0.170 

Locus 227 : 
2 alleles
6.5% missing data
   1   (0.828) 0.811 0.985 0.902 0.838 0.928 0.829 0.801 
   3   (0.172) 0.189 0.015 0.098 0.162 0.072 0.171 0.199 

Locus 228 : 
2 alleles
18.1% missing data
   2   (0.920) 0.922 0.993 0.960 0.932 0.990 0.962 0.977 
   4   (0.080) 0.078 0.007 0.040 0.068 0.010 0.038 0.023 

Locus 229 : 
2 alleles
3.6% missing data
   2   (0.770) 0.763 0.987 0.848 0.626 0.640 0.860 0.215 
   4   (0.230) 0.237 0.013 0.152 0.374 0.360 0.140 0.785 

Locus 230 : 
2 alleles
12.3% missing data
   4   (0.789) 0.656 0.982 0.900 0.949 0.921 0.865 0.955 
   2   (0.211) 0.344 0.018 0.100 0.051 0.079 0.135 0.045 

Locus 231 : 
2 alleles
2.2% missing data
   2   (0.662) 0.631 0.965 0.663 0.930 0.919 0.620 0.948 
   4   (0.338) 0.369 0.035 0.337 0.070 0.081 0.380 0.052 

Locus 232 : 
2 alleles
4.3% missing data
   3   (0.468) 0.484 0.559 0.380 0.517 0.431 0.518 0.544 
   4   (0.532) 0.516 0.441 0.620 0.483 0.569 0.482 0.456 

Locus 233 : 
2 alleles
7.2% missing data
   3   (0.866) 0.825 0.991 0.942 0.980 0.646 0.941 0.979 
   4   (0.134) 0.175 0.009 0.058 0.020 0.354 0.059 0.021 

Locus 234 : 
2 alleles
2.9% missing data
   4   (0.853) 0.875 0.964 0.860 0.831 0.984 0.855 0.977 
   2   (0.147) 0.125 0.036 0.140 0.169 0.016 0.145 0.023 

Locus 235 : 
2 alleles
6.5% missing data
   2   (0.681) 0.637 0.391 0.769 0.905 0.812 0.681 0.905 
   1   (0.319) 0.363 0.609 0.231 0.095 0.188 0.319 0.095 

Locus 236 : 
2 alleles
6.5% missing data
   4   (0.517) 0.481 0.964 0.441 0.120 0.652 0.633 0.889 
   1   (0.483) 0.519 0.036 0.559 0.880 0.348 0.367 0.111 

Locus 237 : 
2 alleles
3.6% missing data
   4   (0.726) 0.737 0.975 0.678 0.806 0.925 0.735 0.902 
   1   (0.274) 0.263 0.025 0.322 0.194 0.075 0.265 0.098 

Locus 238 : 
2 alleles
18.8% missing data
   1   (0.213) 0.219 0.058 0.181 0.063 0.041 0.237 0.149 
   3   (0.787) 0.781 0.942 0.819 0.937 0.959 0.763 0.851 

Locus 239 : 
2 alleles
4.3% missing data
   3   (0.882) 0.882 0.991 0.925 0.956 0.985 0.917 0.772 
   4   (0.118) 0.118 0.009 0.075 0.044 0.015 0.083 0.228 

Locus 240 : 
2 alleles
1.4% missing data
   2   (0.723) 0.644 0.990 0.819 0.645 0.435 0.850 0.808 
   3   (0.277) 0.356 0.010 0.181 0.355 0.565 0.150 0.192 

Locus 241 : 
2 alleles
8.7% missing data
   1   (0.868) 0.891 0.990 0.934 0.365 0.971 0.843 0.915 
   3   (0.132) 0.109 0.010 0.066 0.635 0.029 0.157 0.085 

Locus 242 : 
2 alleles
2.2% missing data
   3   (0.837) 0.839 0.989 0.881 0.848 0.835 0.876 0.878 
   1   (0.163) 0.161 0.011 0.119 0.152 0.165 0.124 0.122 

Locus 243 : 
2 alleles
10.9% missing data
   3   (0.454) 0.308 0.973 0.652 0.080 0.451 0.538 0.322 
   1   (0.546) 0.692 0.027 0.348 0.920 0.549 0.462 0.678 

Locus 244 : 
2 alleles
5.8% missing data
   2   (0.867) 0.906 0.986 0.857 0.937 0.987 0.845 0.980 
   4   (0.133) 0.094 0.014 0.143 0.063 0.013 0.155 0.020 

Locus 245 : 
2 alleles
2.9% missing data
   2   (0.828) 0.796 0.986 0.907 0.800 0.977 0.804 0.978 
   4   (0.172) 0.204 0.014 0.093 0.200 0.023 0.196 0.022 

Locus 246 : 
2 alleles
4.3% missing data
   4   (0.772) 0.762 0.569 0.827 0.953 0.892 0.819 0.751 
   2   (0.228) 0.238 0.431 0.173 0.047 0.108 0.181 0.249 

Locus 247 : 
2 alleles
14.5% missing data
   2   (0.649) 0.661 0.974 0.697 0.105 0.777 0.683 0.074 
   4   (0.351) 0.339 0.026 0.303 0.895 0.223 0.317 0.926 

Locus 248 : 
2 alleles
8.0% missing data
   2   (0.167) 0.140 0.571 0.102 0.045 0.204 0.132 0.403 
   3   (0.833) 0.860 0.429 0.898 0.955 0.796 0.868 0.597 

Locus 249 : 
2 alleles
13.8% missing data
   2   (0.940) 0.983 0.995 0.882 0.994 0.998 0.925 0.996 
   1   (0.060) 0.017 0.005 0.118 0.006 0.002 0.075 0.004 

Locus 250 : 
2 alleles
1.4% missing data
   2   (0.776) 0.809 0.690 0.828 0.950 0.786 0.811 0.124 
   3   (0.224) 0.191 0.310 0.172 0.050 0.214 0.189 0.876 

Locus 251 : 
2 alleles
5.1% missing data
   3   (0.379) 0.336 0.991 0.346 0.370 0.141 0.410 0.760 
   4   (0.621) 0.664 0.009 0.654 0.630 0.859 0.590 0.240 

Locus 252 : 
2 alleles
15.9% missing data
   2   (0.270) 0.282 0.246 0.269 0.340 0.167 0.195 0.072 
   4   (0.730) 0.718 0.754 0.731 0.660 0.833 0.805 0.928 

Locus 253 : 
2 alleles
15.2% missing data
   4   (0.867) 0.826 0.958 0.925 0.976 0.975 0.917 0.974 
   2   (0.133) 0.174 0.042 0.075 0.024 0.025 0.083 0.026 

Locus 254 : 
2 alleles
8.0% missing data
   1   (0.319) 0.329 0.088 0.392 0.097 0.132 0.258 0.118 
   2   (0.681) 0.671 0.912 0.608 0.903 0.868 0.742 0.882 

Locus 255 : 
2 alleles
16.7% missing data
   1   (0.669) 0.734 0.685 0.679 0.538 0.281 0.635 0.696 
   2   (0.331) 0.266 0.315 0.321 0.462 0.719 0.365 0.304 

Locus 256 : 
2 alleles
7.2% missing data
   1   (0.660) 0.629 0.039 0.752 0.674 0.548 0.723 0.972 
   2   (0.340) 0.371 0.961 0.248 0.326 0.452 0.277 0.028 

Locus 257 : 
2 alleles
10.9% missing data
   1   (0.918) 0.930 0.989 0.946 0.947 0.989 0.964 0.934 
   2   (0.082) 0.070 0.011 0.054 0.053 0.011 0.036 0.066 

Locus 258 : 
2 alleles
15.9% missing data
   3   (0.907) 0.885 0.903 0.973 0.774 0.963 0.949 0.981 
   1   (0.093) 0.115 0.097 0.027 0.226 0.037 0.051 0.019 

Locus 259 : 
2 alleles
10.9% missing data
   2   (0.851) 0.911 0.035 0.790 0.971 0.987 0.898 0.986 
   4   (0.149) 0.089 0.965 0.210 0.029 0.013 0.102 0.014 

Locus 260 : 
2 alleles
11.6% missing data
   1   (0.857) 0.916 0.984 0.892 0.925 0.982 0.718 0.407 
   3   (0.143) 0.084 0.016 0.108 0.075 0.018 0.282 0.593 

Locus 261 : 
2 alleles
15.9% missing data
   1   (0.487) 0.498 0.483 0.478 0.121 0.537 0.511 0.396 
   3   (0.513) 0.502 0.517 0.522 0.879 0.463 0.489 0.604 

Locus 262 : 
2 alleles
13.8% missing data
   4   (0.127) 0.094 0.011 0.151 0.098 0.017 0.090 0.158 
   2   (0.873) 0.906 0.989 0.849 0.902 0.983 0.910 0.842 

Locus 263 : 
2 alleles
1.4% missing data
   1   (0.898) 0.888 0.991 0.943 0.970 0.974 0.944 0.982 
   2   (0.102) 0.112 0.009 0.057 0.030 0.026 0.056 0.018 

Locus 264 : 
2 alleles
3.6% missing data
   2   (0.958) 0.959 0.998 0.996 0.996 0.609 0.994 0.950 
   4   (0.042) 0.041 0.002 0.004 0.004 0.391 0.006 0.050 

Locus 265 : 
2 alleles
7.2% missing data
   3   (0.691) 0.738 0.078 0.784 0.675 0.930 0.552 0.273 
   2   (0.309) 0.262 0.922 0.216 0.325 0.070 0.448 0.727 

Locus 266 : 
2 alleles
5.1% missing data
   2   (0.482) 0.504 0.824 0.519 0.354 0.711 0.356 0.031 
   4   (0.518) 0.496 0.176 0.481 0.646 0.289 0.644 0.969 

Locus 267 : 
2 alleles
2.9% missing data
   2   (0.915) 0.951 0.988 0.916 0.992 0.992 0.912 0.993 
   4   (0.085) 0.049 0.012 0.084 0.008 0.008 0.088 0.007 

Locus 268 : 
2 alleles
15.2% missing data
   1   (0.197) 0.203 0.066 0.228 0.056 0.036 0.138 0.039 
   3   (0.803) 0.797 0.934 0.772 0.944 0.964 0.862 0.961 

Locus 269 : 
2 alleles
4.3% missing data
   1   (0.899) 0.949 0.993 0.796 0.916 0.993 0.941 0.867 
   3   (0.101) 0.051 0.007 0.204 0.084 0.007 0.059 0.133 

Locus 270 : 
2 alleles
6.5% missing data
   4   (0.903) 0.906 0.991 0.950 0.971 0.969 0.935 0.879 
   1   (0.097) 0.094 0.009 0.050 0.029 0.031 0.065 0.121 

Locus 271 : 
2 alleles
2.2% missing data
   2   (0.879) 0.811 0.990 0.962 0.872 0.941 0.931 0.980 
   4   (0.121) 0.189 0.010 0.038 0.128 0.059 0.069 0.020 

Locus 272 : 
2 alleles
2.9% missing data
   4   (0.847) 0.832 0.950 0.869 0.956 0.974 0.898 0.959 
   2   (0.153) 0.168 0.050 0.131 0.044 0.026 0.102 0.041 

Locus 273 : 
2 alleles
1.4% missing data
   2   (0.865) 0.875 0.989 0.881 0.954 0.983 0.886 0.981 
   4   (0.135) 0.125 0.011 0.119 0.046 0.017 0.114 0.019 

Locus 274 : 
2 alleles
8.0% missing data
   1   (0.141) 0.135 0.051 0.141 0.033 0.044 0.088 0.021 
   3   (0.859) 0.865 0.949 0.859 0.967 0.956 0.912 0.979 

Locus 275 : 
2 alleles
2.9% missing data
   1   (0.613) 0.651 0.038 0.560 0.930 0.503 0.746 0.126 
   4   (0.387) 0.349 0.962 0.440 0.070 0.497 0.254 0.874 

Locus 276 : 
2 alleles
18.1% missing data
   2   (0.374) 0.357 0.126 0.273 0.716 0.139 0.535 0.653 
   3   (0.626) 0.643 0.874 0.727 0.284 0.861 0.465 0.347 

Locus 277 : 
2 alleles
10.9% missing data
   1   (0.904) 0.927 0.993 0.946 0.970 0.993 0.879 0.809 
   4   (0.096) 0.073 0.007 0.054 0.030 0.007 0.121 0.191 

Locus 278 : 
2 alleles
3.6% missing data
   3   (0.780) 0.776 0.981 0.778 0.826 0.978 0.781 0.961 
   1   (0.220) 0.224 0.019 0.222 0.174 0.022 0.219 0.039 

Locus 279 : 
2 alleles
3.6% missing data
   1   (0.872) 0.888 0.948 0.906 0.965 0.986 0.859 0.948 
   3   (0.128) 0.112 0.052 0.094 0.035 0.014 0.141 0.052 

Locus 280 : 
2 alleles
2.2% missing data
   3   (0.179) 0.197 0.016 0.103 0.156 0.200 0.167 0.041 
   4   (0.821) 0.803 0.984 0.897 0.844 0.800 0.833 0.959 

Locus 281 : 
2 alleles
14.5% missing data
   1   (0.733) 0.742 0.900 0.745 0.911 0.888 0.730 0.550 
   2   (0.267) 0.258 0.100 0.255 0.089 0.112 0.270 0.450 

Locus 282 : 
2 alleles
18.1% missing data
   3   (0.817) 0.801 0.782 0.849 0.930 0.958 0.858 0.976 
   4   (0.183) 0.199 0.218 0.151 0.070 0.042 0.142 0.024 

Locus 283 : 
2 alleles
5.1% missing data
   1   (0.893) 0.888 0.988 0.925 0.971 0.985 0.939 0.983 
   2   (0.107) 0.112 0.012 0.075 0.029 0.015 0.061 0.017 

Locus 284 : 
2 alleles
5.1% missing data
   1   (0.881) 0.936 0.198 0.880 0.929 0.977 0.903 0.990 
   2   (0.119) 0.064 0.802 0.120 0.071 0.023 0.097 0.010 

Locus 285 : 
2 alleles
10.9% missing data
   4   (0.905) 0.867 0.991 0.967 0.983 0.985 0.949 0.981 
   2   (0.095) 0.133 0.009 0.033 0.017 0.015 0.051 0.019 

Locus 286 : 
2 alleles
8.0% missing data
   4   (0.359) 0.393 0.066 0.243 0.371 0.477 0.447 0.101 
   2   (0.641) 0.607 0.934 0.757 0.629 0.523 0.553 0.899 

Locus 287 : 
2 alleles
14.5% missing data
   1   (0.389) 0.325 0.021 0.430 0.867 0.466 0.421 0.387 
   3   (0.611) 0.675 0.979 0.570 0.133 0.534 0.579 0.613 

Locus 288 : 
2 alleles
2.2% missing data
   2   (0.052) 0.011 0.004 0.093 0.015 0.001 0.088 0.013 
   3   (0.948) 0.989 0.996 0.907 0.985 0.999 0.912 0.987 

Locus 289 : 
2 alleles
15.9% missing data
   4   (0.920) 0.980 0.019 0.883 0.991 0.998 0.896 0.995 
   2   (0.080) 0.020 0.981 0.117 0.009 0.002 0.104 0.005 

Locus 290 : 
2 alleles
6.5% missing data
   2   (0.855) 0.759 0.989 0.942 0.970 0.853 0.944 0.955 
   4   (0.145) 0.241 0.011 0.058 0.030 0.147 0.056 0.045 

Locus 291 : 
2 alleles
18.1% missing data
   4   (0.896) 0.932 0.965 0.875 0.986 0.985 0.919 0.987 
   2   (0.104) 0.068 0.035 0.125 0.014 0.015 0.081 0.013 

Locus 292 : 
2 alleles
7.2% missing data
   2   (0.713) 0.770 0.969 0.605 0.912 0.939 0.702 0.439 
   4   (0.287) 0.230 0.031 0.395 0.088 0.061 0.298 0.561 

Locus 293 : 
2 alleles
3.6% missing data
   1   (0.921) 0.982 0.982 0.734 0.991 0.998 0.865 0.994 
   3   (0.079) 0.018 0.018 0.266 0.009 0.002 0.135 0.006 

Locus 294 : 
2 alleles
10.9% missing data
   2   (0.844) 0.844 0.507 0.919 0.974 0.846 0.885 0.809 
   1   (0.156) 0.156 0.493 0.081 0.026 0.154 0.115 0.191 

Locus 295 : 
2 alleles
5.1% missing data
   1   (0.795) 0.834 0.981 0.757 0.930 0.960 0.774 0.800 
   2   (0.205) 0.166 0.019 0.243 0.070 0.040 0.226 0.200 

Locus 296 : 
2 alleles
5.8% missing data
   1   (0.625) 0.557 0.904 0.809 0.272 0.075 0.732 0.165 
   3   (0.375) 0.443 0.096 0.191 0.728 0.925 0.268 0.835 

Locus 297 : 
2 alleles
4.3% missing data
   4   (0.913) 0.889 0.993 0.973 0.940 0.978 0.952 0.943 
   2   (0.087) 0.111 0.007 0.027 0.060 0.022 0.048 0.057 

Locus 298 : 
2 alleles
11.6% missing data
   2   (0.624) 0.531 0.972 0.706 0.871 0.743 0.691 0.495 
   4   (0.376) 0.469 0.028 0.294 0.129 0.257 0.309 0.505 

Locus 299 : 
2 alleles
8.0% missing data
   2   (0.213) 0.168 0.471 0.278 0.119 0.081 0.158 0.043 
   4   (0.787) 0.832 0.529 0.722 0.881 0.919 0.842 0.957 

Locus 300 : 
2 alleles
3.6% missing data
   2   (0.803) 0.793 0.976 0.793 0.940 0.977 0.850 0.902 
   4   (0.197) 0.207 0.024 0.207 0.060 0.023 0.150 0.098 

Locus 301 : 
2 alleles
5.8% missing data
   2   (0.503) 0.497 0.864 0.546 0.133 0.440 0.480 0.455 
   4   (0.497) 0.503 0.136 0.454 0.867 0.560 0.520 0.545 

Locus 302 : 
2 alleles
13.8% missing data
   4   (0.462) 0.410 0.832 0.517 0.782 0.678 0.385 0.332 
   3   (0.538) 0.590 0.168 0.483 0.218 0.322 0.615 0.668 

Locus 303 : 
2 alleles
6.5% missing data
   4   (0.893) 0.894 0.987 0.931 0.894 0.951 0.940 0.984 
   2   (0.107) 0.106 0.013 0.069 0.106 0.049 0.060 0.016 

Locus 304 : 
2 alleles
14.5% missing data
   3   (0.913) 0.921 0.994 0.954 0.907 0.991 0.954 0.776 
   1   (0.087) 0.079 0.006 0.046 0.093 0.009 0.046 0.224 

Locus 305 : 
2 alleles
2.2% missing data
   4   (0.825) 0.876 0.204 0.788 0.937 0.967 0.868 0.974 
   3   (0.175) 0.124 0.796 0.212 0.063 0.033 0.132 0.026 

Locus 306 : 
2 alleles
5.1% missing data
   2   (0.904) 0.867 0.992 0.958 0.965 0.981 0.967 0.952 
   3   (0.096) 0.133 0.008 0.042 0.035 0.019 0.033 0.048 

Locus 307 : 
2 alleles
13.0% missing data
   3   (0.736) 0.755 0.978 0.766 0.343 0.894 0.715 0.779 
   1   (0.264) 0.245 0.022 0.234 0.657 0.106 0.285 0.221 

Locus 308 : 
2 alleles
5.1% missing data
   3   (0.907) 0.948 0.977 0.957 0.032 0.988 0.914 0.930 
   1   (0.093) 0.052 0.023 0.043 0.968 0.012 0.086 0.070 

Locus 309 : 
2 alleles
2.2% missing data
   2   (0.778) 0.716 0.980 0.827 0.954 0.952 0.883 0.397 
   3   (0.222) 0.284 0.020 0.173 0.046 0.048 0.117 0.603 

Locus 310 : 
2 alleles
5.8% missing data
   4   (0.872) 0.864 0.986 0.942 0.869 0.852 0.892 0.981 
   2   (0.128) 0.136 0.014 0.058 0.131 0.148 0.108 0.019 

Locus 311 : 
2 alleles
15.2% missing data
   3   (0.823) 0.784 0.983 0.911 0.926 0.942 0.861 0.436 
   1   (0.177) 0.216 0.017 0.089 0.074 0.058 0.139 0.564 

Locus 312 : 
2 alleles
5.1% missing data
   2   (0.890) 0.923 0.987 0.904 0.928 0.992 0.873 0.892 
   3   (0.110) 0.077 0.013 0.096 0.072 0.008 0.127 0.108 

Locus 313 : 
2 alleles
2.2% missing data
   3   (0.100) 0.096 0.007 0.076 0.019 0.010 0.056 0.018 
   4   (0.900) 0.904 0.993 0.924 0.981 0.990 0.944 0.982 

Locus 314 : 
2 alleles
9.4% missing data
   2   (0.922) 0.955 0.994 0.948 0.991 0.995 0.881 0.937 
   4   (0.078) 0.045 0.006 0.052 0.009 0.005 0.119 0.063 

Locus 315 : 
2 alleles
2.2% missing data
   2   (0.625) 0.697 0.283 0.533 0.445 0.858 0.595 0.913 
   4   (0.375) 0.303 0.717 0.467 0.555 0.142 0.405 0.087 

Locus 316 : 
2 alleles
2.9% missing data
   1   (0.931) 0.974 0.993 0.950 0.991 0.997 0.818 0.995 
   3   (0.069) 0.026 0.007 0.050 0.009 0.003 0.182 0.005 

Locus 317 : 
2 alleles
5.8% missing data
   4   (0.907) 0.884 0.975 0.968 0.988 0.972 0.943 0.984 
   2   (0.093) 0.116 0.025 0.032 0.012 0.028 0.057 0.016 

Locus 318 : 
2 alleles
6.5% missing data
   2   (0.890) 0.938 0.341 0.918 0.981 0.977 0.889 0.983 
   4   (0.110) 0.062 0.659 0.082 0.019 0.023 0.111 0.017 

Locus 319 : 
2 alleles
4.3% missing data
   2   (0.601) 0.523 0.861 0.723 0.084 0.840 0.625 0.593 
   4   (0.399) 0.477 0.139 0.277 0.916 0.160 0.375 0.407 

Locus 320 : 
2 alleles
5.1% missing data
   2   (0.394) 0.381 0.909 0.496 0.460 0.082 0.269 0.424 
   4   (0.606) 0.619 0.091 0.504 0.540 0.918 0.731 0.576 

Locus 321 : 
2 alleles
10.9% missing data
   2   (0.821) 0.797 0.986 0.862 0.493 0.875 0.918 0.949 
   4   (0.179) 0.203 0.014 0.138 0.507 0.125 0.082 0.051 

Locus 322 : 
2 alleles
6.5% missing data
   1   (0.279) 0.320 0.019 0.229 0.311 0.193 0.192 0.484 
   3   (0.721) 0.680 0.981 0.771 0.689 0.807 0.808 0.516 

Locus 323 : 
2 alleles
18.8% missing data
   3   (0.922) 0.864 0.994 0.984 0.968 0.954 0.975 0.976 
   1   (0.078) 0.136 0.006 0.016 0.032 0.046 0.025 0.024 

Locus 324 : 
2 alleles
3.6% missing data
   3   (0.789) 0.885 0.155 0.777 0.936 0.972 0.723 0.036 
   1   (0.211) 0.115 0.845 0.223 0.064 0.028 0.277 0.964 

Locus 325 : 
2 alleles
14.5% missing data
   1   (0.848) 0.825 0.847 0.897 0.796 0.968 0.903 0.955 
   3   (0.152) 0.175 0.153 0.103 0.204 0.032 0.097 0.045 

Locus 326 : 
2 alleles
13.8% missing data
   4   (0.627) 0.671 0.083 0.690 0.609 0.209 0.639 0.565 
   2   (0.373) 0.329 0.917 0.310 0.391 0.791 0.361 0.435 

Locus 327 : 
2 alleles
5.8% missing data
   1   (0.169) 0.163 0.911 0.104 0.070 0.037 0.138 0.036 
   3   (0.831) 0.837 0.089 0.896 0.930 0.963 0.862 0.964 

Locus 328 : 
2 alleles
0.7% missing data
   4   (0.869) 0.822 0.989 0.915 0.955 0.987 0.940 0.971 
   2   (0.131) 0.178 0.011 0.085 0.045 0.013 0.060 0.029 

Locus 329 : 
2 alleles
5.1% missing data
   4   (0.350) 0.328 0.030 0.372 0.115 0.140 0.429 0.395 
   2   (0.650) 0.672 0.970 0.628 0.885 0.860 0.571 0.605 

Locus 330 : 
2 alleles
3.6% missing data
   3   (0.891) 0.759 0.992 0.972 0.977 0.971 0.970 0.951 
   1   (0.109) 0.241 0.008 0.028 0.023 0.029 0.030 0.049 

Locus 331 : 
2 alleles
15.2% missing data
   4   (0.889) 0.761 0.990 0.979 0.964 0.905 0.967 0.698 
   2   (0.111) 0.239 0.010 0.021 0.036 0.095 0.033 0.302 

Locus 332 : 
2 alleles
6.5% missing data
   1   (0.307) 0.322 0.013 0.203 0.409 0.460 0.279 0.815 
   3   (0.693) 0.678 0.987 0.797 0.591 0.540 0.721 0.185 

Locus 333 : 
2 alleles
5.1% missing data
   4   (0.913) 0.955 0.977 0.937 0.941 0.984 0.856 0.978 
   1   (0.087) 0.045 0.023 0.063 0.059 0.016 0.144 0.022 

Locus 334 : 
2 alleles
2.2% missing data
   1   (0.907) 0.940 0.992 0.943 0.940 0.827 0.928 0.988 
   3   (0.093) 0.060 0.008 0.057 0.060 0.173 0.072 0.012 

Locus 335 : 
2 alleles
15.9% missing data
   1   (0.892) 0.949 0.429 0.879 0.963 0.969 0.912 0.992 
   2   (0.108) 0.051 0.571 0.121 0.037 0.031 0.088 0.008 

Locus 336 : 
2 alleles
15.9% missing data
   4   (0.921) 0.956 0.978 0.944 0.961 0.992 0.894 0.927 
   1   (0.079) 0.044 0.022 0.056 0.039 0.008 0.106 0.073 

Locus 337 : 
2 alleles
13.0% missing data
   2   (0.541) 0.524 0.558 0.587 0.356 0.815 0.495 0.511 
   4   (0.459) 0.476 0.442 0.413 0.644 0.185 0.505 0.489 

Locus 338 : 
2 alleles
13.8% missing data
   3   (0.836) 0.799 0.850 0.924 0.768 0.916 0.853 0.980 
   1   (0.164) 0.201 0.150 0.076 0.232 0.084 0.147 0.020 

Locus 339 : 
2 alleles
5.1% missing data
   1   (0.674) 0.636 0.317 0.770 0.912 0.422 0.754 0.637 
   3   (0.326) 0.364 0.683 0.230 0.088 0.578 0.246 0.363 

Locus 340 : 
2 alleles
1.4% missing data
   4   (0.902) 0.919 0.992 0.944 0.945 0.992 0.905 0.849 
   2   (0.098) 0.081 0.008 0.056 0.055 0.008 0.095 0.151 

Locus 341 : 
2 alleles
13.0% missing data
   4   (0.886) 0.903 0.990 0.889 0.931 0.988 0.927 0.981 
   1   (0.114) 0.097 0.010 0.111 0.069 0.012 0.073 0.019 

Locus 342 : 
2 alleles
6.5% missing data
   2   (0.730) 0.707 0.135 0.828 0.873 0.903 0.692 0.968 
   3   (0.270) 0.293 0.865 0.172 0.127 0.097 0.308 0.032 

Locus 343 : 
2 alleles
10.1% missing data
   2   (0.820) 0.821 0.984 0.847 0.960 0.976 0.809 0.820 
   4   (0.180) 0.179 0.016 0.153 0.040 0.024 0.191 0.180 

Locus 344 : 
2 alleles
11.6% missing data
   1   (0.905) 0.904 0.991 0.958 0.925 0.982 0.929 0.874 
   3   (0.095) 0.096 0.009 0.042 0.075 0.018 0.071 0.126 

Locus 345 : 
2 alleles
15.9% missing data
   4   (0.830) 0.800 0.797 0.887 0.852 0.918 0.890 0.966 
   2   (0.170) 0.200 0.203 0.113 0.148 0.082 0.110 0.034 

Locus 346 : 
2 alleles
5.8% missing data
   2   (0.896) 0.928 0.891 0.917 0.976 0.980 0.897 0.982 
   4   (0.104) 0.072 0.109 0.083 0.024 0.020 0.103 0.018 

Locus 347 : 
2 alleles
5.8% missing data
   2   (0.910) 0.929 0.993 0.915 0.936 0.988 0.960 0.964 
   4   (0.090) 0.071 0.007 0.085 0.064 0.012 0.040 0.036 

Locus 348 : 
2 alleles
1.4% missing data
   3   (0.876) 0.927 0.989 0.881 0.357 0.959 0.892 0.969 
   2   (0.124) 0.073 0.011 0.119 0.643 0.041 0.108 0.031 

Locus 349 : 
2 alleles
4.3% missing data
   4   (0.922) 0.876 0.975 0.986 0.982 0.959 0.964 0.959 
   2   (0.078) 0.124 0.025 0.014 0.018 0.041 0.036 0.041 

Locus 350 : 
2 alleles
5.1% missing data
   1   (0.912) 0.959 0.975 0.921 0.954 0.995 0.842 0.977 
   3   (0.088) 0.041 0.025 0.079 0.046 0.005 0.158 0.023 

Locus 351 : 
2 alleles
14.5% missing data
   1   (0.570) 0.544 0.097 0.625 0.875 0.595 0.602 0.596 
   3   (0.430) 0.456 0.903 0.375 0.125 0.405 0.398 0.404 

Locus 352 : 
2 alleles
2.2% missing data
   3   (0.911) 0.939 0.993 0.935 0.977 0.993 0.906 0.980 
   1   (0.089) 0.061 0.007 0.065 0.023 0.007 0.094 0.020 

Locus 353 : 
2 alleles
2.2% missing data
   3   (0.862) 0.896 0.990 0.843 0.968 0.990 0.845 0.980 
   1   (0.138) 0.104 0.010 0.157 0.032 0.010 0.155 0.020 

Locus 354 : 
2 alleles
0.7% missing data
   2   (0.897) 0.925 0.991 0.879 0.969 0.992 0.936 0.990 
   4   (0.103) 0.075 0.009 0.121 0.031 0.008 0.064 0.010 

Locus 355 : 
2 alleles
13.8% missing data
   3   (0.884) 0.880 0.989 0.921 0.963 0.986 0.919 0.890 
   1   (0.116) 0.120 0.011 0.079 0.037 0.014 0.081 0.110 

Locus 356 : 
2 alleles
11.6% missing data
   2   (0.924) 0.956 0.908 0.940 0.988 0.994 0.938 0.957 
   4   (0.076) 0.044 0.092 0.060 0.012 0.006 0.062 0.043 

Locus 357 : 
2 alleles
3.6% missing data
   4   (0.871) 0.766 0.990 0.973 0.904 0.875 0.922 0.987 
   2   (0.129) 0.234 0.010 0.027 0.096 0.125 0.078 0.013 

Locus 358 : 
2 alleles
5.8% missing data
   2   (0.728) 0.649 0.909 0.851 0.757 0.861 0.722 0.765 
   4   (0.272) 0.351 0.091 0.149 0.243 0.139 0.278 0.235 

Locus 359 : 
2 alleles
1.4% missing data
   3   (0.919) 0.965 0.974 0.937 0.988 0.989 0.828 0.993 
   1   (0.081) 0.035 0.026 0.063 0.012 0.011 0.172 0.007 

Locus 360 : 
2 alleles
2.9% missing data
   3   (0.899) 0.928 0.992 0.923 0.985 0.954 0.912 0.980 
   1   (0.101) 0.072 0.008 0.077 0.015 0.046 0.088 0.020 

Locus 361 : 
2 alleles
5.1% missing data
   1   (0.387) 0.330 0.973 0.396 0.381 0.391 0.396 0.438 
   3   (0.613) 0.670 0.027 0.604 0.619 0.609 0.604 0.562 

Locus 362 : 
2 alleles
4.3% missing data
   1   (0.866) 0.865 0.247 0.946 0.959 0.969 0.883 0.976 
   2   (0.134) 0.135 0.753 0.054 0.041 0.031 0.117 0.024 

Locus 363 : 
2 alleles
4.3% missing data
   3   (0.911) 0.852 0.992 0.975 0.964 0.971 0.971 0.922 
   1   (0.089) 0.148 0.008 0.025 0.036 0.029 0.029 0.078 

Locus 364 : 
2 alleles
11.6% missing data
   2   (0.886) 0.887 0.847 0.931 0.921 0.912 0.947 0.981 
   4   (0.114) 0.113 0.153 0.069 0.079 0.088 0.053 0.019 

Locus 365 : 
2 alleles
2.9% missing data
   1   (0.810) 0.793 0.982 0.835 0.935 0.959 0.831 0.976 
   3   (0.190) 0.207 0.018 0.165 0.065 0.041 0.169 0.024 

Locus 366 : 
2 alleles
5.1% missing data
   4   (0.499) 0.520 0.699 0.477 0.390 0.310 0.498 0.550 
   2   (0.501) 0.480 0.301 0.523 0.610 0.690 0.502 0.450 

Locus 367 : 
2 alleles
9.4% missing data
   2   (0.923) 0.960 0.994 0.932 0.981 0.997 0.889 0.995 
   3   (0.077) 0.040 0.006 0.068 0.019 0.003 0.111 0.005 

Locus 368 : 
2 alleles
6.5% missing data
   2   (0.459) 0.405 0.938 0.441 0.430 0.827 0.518 0.036 
   4   (0.541) 0.595 0.062 0.559 0.570 0.173 0.482 0.964 

Locus 369 : 
2 alleles
5.8% missing data
   4   (0.896) 0.870 0.971 0.976 0.024 0.980 0.955 0.934 
   1   (0.104) 0.130 0.029 0.024 0.976 0.020 0.045 0.066 

Locus 370 : 
2 alleles
5.8% missing data
   2   (0.256) 0.327 0.020 0.226 0.087 0.059 0.181 0.036 
   4   (0.744) 0.673 0.980 0.774 0.913 0.941 0.819 0.964 

Locus 371 : 
2 alleles
1.4% missing data
   1   (0.859) 0.860 0.981 0.873 0.966 0.949 0.915 0.970 
   3   (0.141) 0.140 0.019 0.127 0.034 0.051 0.085 0.030 

Locus 372 : 
2 alleles
0.7% missing data
   1   (0.317) 0.334 0.035 0.380 0.081 0.074 0.287 0.052 
   3   (0.683) 0.666 0.965 0.620 0.919 0.926 0.713 0.948 

Locus 373 : 
2 alleles
2.2% missing data
   4   (0.934) 0.975 0.995 0.939 0.982 0.998 0.882 0.988 
   2   (0.066) 0.025 0.005 0.061 0.018 0.002 0.118 0.012 

Locus 374 : 
2 alleles
19.6% missing data
   2   (0.669) 0.769 0.848 0.614 0.631 0.608 0.519 0.724 
   4   (0.331) 0.231 0.152 0.386 0.369 0.392 0.481 0.276 

Locus 375 : 
2 alleles
15.9% missing data
   2   (0.908) 0.937 0.853 0.917 0.907 0.989 0.940 0.992 
   4   (0.092) 0.063 0.147 0.083 0.093 0.011 0.060 0.008 

Locus 376 : 
2 alleles
2.2% missing data
   2   (0.857) 0.863 0.989 0.946 0.571 0.830 0.927 0.108 
   3   (0.143) 0.137 0.011 0.054 0.429 0.170 0.073 0.892 

Locus 377 : 
2 alleles
4.3% missing data
   1   (0.609) 0.682 0.942 0.600 0.203 0.300 0.540 0.603 
   3   (0.391) 0.318 0.058 0.400 0.797 0.700 0.460 0.397 

Locus 378 : 
2 alleles
15.9% missing data
   2   (0.175) 0.091 0.014 0.376 0.054 0.014 0.223 0.018 
   4   (0.825) 0.909 0.986 0.624 0.946 0.986 0.777 0.982 

Locus 379 : 
2 alleles
14.5% missing data
   2   (0.651) 0.645 0.393 0.661 0.518 0.672 0.720 0.948 
   4   (0.349) 0.355 0.607 0.339 0.482 0.328 0.280 0.052 

Locus 380 : 
2 alleles
2.9% missing data
   2   (0.881) 0.833 0.992 0.951 0.922 0.931 0.939 0.981 
   4   (0.119) 0.167 0.008 0.049 0.078 0.069 0.061 0.019 

Locus 381 : 
2 alleles
7.2% missing data
   4   (0.867) 0.897 0.959 0.918 0.975 0.879 0.841 0.803 
   2   (0.133) 0.103 0.041 0.082 0.025 0.121 0.159 0.197 

Locus 382 : 
2 alleles
5.8% missing data
   4   (0.882) 0.907 0.224 0.950 0.900 0.924 0.898 0.980 
   2   (0.118) 0.093 0.776 0.050 0.100 0.076 0.102 0.020 

Locus 383 : 
2 alleles
14.5% missing data
   1   (0.268) 0.221 0.028 0.458 0.152 0.042 0.198 0.231 
   3   (0.732) 0.779 0.972 0.542 0.848 0.958 0.802 0.769 

Locus 384 : 
2 alleles
8.7% missing data
   1   (0.868) 0.872 0.965 0.895 0.886 0.952 0.913 0.982 
   3   (0.132) 0.128 0.035 0.105 0.114 0.048 0.087 0.018 

Locus 385 : 
2 alleles
10.9% missing data
   2   (0.886) 0.888 0.838 0.932 0.887 0.978 0.930 0.931 
   4   (0.114) 0.112 0.162 0.068 0.113 0.022 0.070 0.069 

Locus 386 : 
2 alleles
11.6% missing data
   2   (0.852) 0.835 0.859 0.899 0.752 0.967 0.910 0.979 
   1   (0.148) 0.165 0.141 0.101 0.248 0.033 0.090 0.021 

Locus 387 : 
2 alleles
7.2% missing data
   2   (0.799) 0.728 0.945 0.889 0.966 0.777 0.874 0.823 
   3   (0.201) 0.272 0.055 0.111 0.034 0.223 0.126 0.177 

Locus 388 : 
2 alleles
6.5% missing data
   3   (0.807) 0.850 0.454 0.861 0.783 0.862 0.763 0.860 
   1   (0.193) 0.150 0.546 0.139 0.217 0.138 0.237 0.140 

Locus 389 : 
2 alleles
4.3% missing data
   1   (0.785) 0.829 0.914 0.785 0.934 0.945 0.797 0.053 
   3   (0.215) 0.171 0.086 0.215 0.066 0.055 0.203 0.947 

Locus 390 : 
2 alleles
15.9% missing data
   1   (0.693) 0.758 0.678 0.645 0.661 0.816 0.612 0.926 
   3   (0.307) 0.242 0.322 0.355 0.339 0.184 0.388 0.074 

Locus 391 : 
2 alleles
4.3% missing data
   4   (0.720) 0.670 0.236 0.806 0.916 0.835 0.767 0.960 
   2   (0.280) 0.330 0.764 0.194 0.084 0.165 0.233 0.040 

Locus 392 : 
2 alleles
15.9% missing data
   3   (0.929) 0.900 0.772 0.987 0.937 0.936 0.985 0.759 
   1   (0.071) 0.100 0.228 0.013 0.063 0.064 0.015 0.241 

Locus 393 : 
2 alleles
15.2% missing data
   3   (0.885) 0.879 0.970 0.940 0.951 0.968 0.902 0.988 
   1   (0.115) 0.121 0.030 0.060 0.049 0.032 0.098 0.012 

Locus 394 : 
2 alleles
10.1% missing data
   2   (0.873) 0.864 0.989 0.938 0.974 0.974 0.866 0.835 
   4   (0.127) 0.136 0.011 0.062 0.026 0.026 0.134 0.165 

Locus 395 : 
2 alleles
11.6% missing data
   2   (0.325) 0.340 0.945 0.243 0.254 0.151 0.324 0.280 
   4   (0.675) 0.660 0.055 0.757 0.746 0.849 0.676 0.720 

Locus 396 : 
2 alleles
12.3% missing data
   3   (0.754) 0.654 0.098 0.887 0.931 0.928 0.827 0.783 
   1   (0.246) 0.346 0.902 0.113 0.069 0.072 0.173 0.217 

Locus 397 : 
2 alleles
6.5% missing data
   2   (0.491) 0.416 0.402 0.615 0.115 0.600 0.499 0.792 
   3   (0.509) 0.584 0.598 0.385 0.885 0.400 0.501 0.208 

Locus 398 : 
2 alleles
11.6% missing data
   2   (0.519) 0.541 0.952 0.422 0.538 0.834 0.473 0.496 
   4   (0.481) 0.459 0.048 0.578 0.462 0.166 0.527 0.504 

Locus 399 : 
2 alleles
2.9% missing data
   3   (0.910) 0.943 0.974 0.914 0.870 0.989 0.935 0.968 
   1   (0.090) 0.057 0.026 0.086 0.130 0.011 0.065 0.032 

Locus 400 : 
2 alleles
5.1% missing data
   1   (0.704) 0.677 0.975 0.748 0.715 0.867 0.702 0.756 
   3   (0.296) 0.323 0.025 0.252 0.285 0.133 0.298 0.244 

Locus 401 : 
2 alleles
13.0% missing data
   1   (0.840) 0.872 0.986 0.826 0.922 0.981 0.830 0.890 
   2   (0.160) 0.128 0.014 0.174 0.078 0.019 0.170 0.110 

Locus 402 : 
2 alleles
5.1% missing data
   2   (0.769) 0.698 0.419 0.901 0.930 0.790 0.817 0.727 
   4   (0.231) 0.302 0.581 0.099 0.070 0.210 0.183 0.273 

Locus 403 : 
2 alleles
3.6% missing data
   4   (0.822) 0.820 0.987 0.906 0.748 0.843 0.857 0.390 
   2   (0.178) 0.180 0.013 0.094 0.252 0.157 0.143 0.610 

Locus 404 : 
2 alleles
12.3% missing data
   2   (0.848) 0.866 0.583 0.900 0.876 0.780 0.911 0.803 
   4   (0.152) 0.134 0.417 0.100 0.124 0.220 0.089 0.197 

Locus 405 : 
2 alleles
2.2% missing data
   2   (0.732) 0.715 0.398 0.818 0.918 0.807 0.707 0.969 
   3   (0.268) 0.285 0.602 0.182 0.082 0.193 0.293 0.031 

Locus 406 : 
2 alleles
11.6% missing data
   2   (0.894) 0.840 0.986 0.966 0.973 0.957 0.948 0.909 
   4   (0.106) 0.160 0.014 0.034 0.027 0.043 0.052 0.091 

Locus 407 : 
2 alleles
3.6% missing data
   2   (0.830) 0.884 0.983 0.774 0.867 0.980 0.788 0.974 
   4   (0.170) 0.116 0.017 0.226 0.133 0.020 0.212 0.026 

Locus 408 : 
2 alleles
13.0% missing data
   2   (0.855) 0.816 0.988 0.935 0.972 0.957 0.864 0.867 
   4   (0.145) 0.184 0.012 0.065 0.028 0.043 0.136 0.133 

Locus 409 : 
2 alleles
2.2% missing data
   2   (0.106) 0.043 0.007 0.211 0.109 0.005 0.129 0.011 
   4   (0.894) 0.957 0.993 0.789 0.891 0.995 0.871 0.989 

Locus 410 : 
2 alleles
5.1% missing data
   2   (0.906) 0.902 0.993 0.961 0.751 0.982 0.940 0.979 
   4   (0.094) 0.098 0.007 0.039 0.249 0.018 0.060 0.021 

Locus 411 : 
2 alleles
18.1% missing data
   2   (0.863) 0.868 0.987 0.893 0.965 0.979 0.861 0.985 
   4   (0.137) 0.132 0.013 0.107 0.035 0.021 0.139 0.015 

Locus 412 : 
2 alleles
14.5% missing data
   1   (0.890) 0.937 0.810 0.877 0.934 0.984 0.890 0.980 
   2   (0.110) 0.063 0.190 0.123 0.066 0.016 0.110 0.020 

Locus 413 : 
2 alleles
14.5% missing data
   1   (0.943) 0.984 0.995 0.885 0.993 0.998 0.943 0.996 
   3   (0.057) 0.016 0.005 0.115 0.007 0.002 0.057 0.004 

Locus 414 : 
2 alleles
13.0% missing data
   4   (0.901) 0.936 0.975 0.903 0.981 0.992 0.898 0.944 
   2   (0.099) 0.064 0.025 0.097 0.019 0.008 0.102 0.056 

Locus 415 : 
2 alleles
3.6% missing data
   1   (0.128) 0.112 0.036 0.134 0.043 0.018 0.080 0.111 
   3   (0.872) 0.888 0.964 0.866 0.957 0.982 0.920 0.889 

Locus 416 : 
2 alleles
3.6% missing data
   3   (0.857) 0.876 0.987 0.849 0.930 0.980 0.881 0.981 
   1   (0.143) 0.124 0.013 0.151 0.070 0.020 0.119 0.019 

Locus 417 : 
2 alleles
10.1% missing data
   3   (0.905) 0.924 0.978 0.931 0.985 0.991 0.917 0.991 
   4   (0.095) 0.076 0.022 0.069 0.015 0.009 0.083 0.009 

Locus 418 : 
2 alleles
5.1% missing data
   2   (0.772) 0.746 0.975 0.810 0.957 0.956 0.773 0.852 
   4   (0.228) 0.254 0.025 0.190 0.043 0.044 0.227 0.148 

Locus 419 : 
2 alleles
2.9% missing data
   3   (0.725) 0.712 0.963 0.724 0.946 0.922 0.720 0.847 
   4   (0.275) 0.288 0.037 0.276 0.054 0.078 0.280 0.153 

Locus 420 : 
2 alleles
13.8% missing data
   1   (0.273) 0.268 0.256 0.194 0.379 0.209 0.281 0.559 
   4   (0.727) 0.732 0.744 0.806 0.621 0.791 0.719 0.441 

Locus 421 : 
2 alleles
11.6% missing data
   2   (0.940) 0.984 0.995 0.900 0.994 0.998 0.884 0.996 
   4   (0.060) 0.016 0.005 0.100 0.006 0.002 0.116 0.004 

Locus 422 : 
2 alleles
5.1% missing data
   2   (0.832) 0.883 0.019 0.887 0.957 0.955 0.761 0.929 
   4   (0.168) 0.117 0.981 0.113 0.043 0.045 0.239 0.071 

Locus 423 : 
2 alleles
14.5% missing data
   3   (0.664) 0.672 0.301 0.731 0.748 0.158 0.716 0.967 
   2   (0.336) 0.328 0.699 0.269 0.252 0.842 0.284 0.033 

Locus 424 : 
2 alleles
13.0% missing data
   2   (0.871) 0.874 0.988 0.937 0.250 0.977 0.909 0.931 
   4   (0.129) 0.126 0.012 0.063 0.750 0.023 0.091 0.069 

Locus 425 : 
2 alleles
2.9% missing data
   2   (0.877) 0.849 0.992 0.958 0.852 0.705 0.940 0.784 
   4   (0.123) 0.151 0.008 0.042 0.148 0.295 0.060 0.216 

Locus 426 : 
2 alleles
5.8% missing data
   3   (0.841) 0.913 0.988 0.760 0.810 0.989 0.761 0.929 
   2   (0.159) 0.087 0.012 0.240 0.190 0.011 0.239 0.071 

Locus 427 : 
2 alleles
18.8% missing data
   4   (0.886) 0.901 0.990 0.906 0.976 0.988 0.897 0.991 
   2   (0.114) 0.099 0.010 0.094 0.024 0.012 0.103 0.009 

Locus 428 : 
2 alleles
5.8% missing data
   2   (0.917) 0.902 0.993 0.974 0.986 0.968 0.949 0.989 
   4   (0.083) 0.098 0.007 0.026 0.014 0.032 0.051 0.011 

Locus 429 : 
2 alleles
15.2% missing data
   2   (0.726) 0.727 0.722 0.695 0.671 0.853 0.804 0.958 
   3   (0.274) 0.273 0.278 0.305 0.329 0.147 0.196 0.042 

Locus 430 : 
2 alleles
4.3% missing data
   4   (0.781) 0.798 0.388 0.834 0.939 0.862 0.772 0.894 
   2   (0.219) 0.202 0.612 0.166 0.061 0.138 0.228 0.106 

Locus 431 : 
2 alleles
2.9% missing data
   1   (0.328) 0.311 0.189 0.326 0.685 0.699 0.218 0.296 
   3   (0.672) 0.689 0.811 0.674 0.315 0.301 0.782 0.704 

Locus 432 : 
2 alleles
0.7% missing data
   1   (0.496) 0.513 0.976 0.488 0.564 0.411 0.471 0.066 
   4   (0.504) 0.487 0.024 0.512 0.436 0.589 0.529 0.934 

Locus 433 : 
2 alleles
13.8% missing data
   2   (0.829) 0.869 0.985 0.852 0.961 0.970 0.714 0.793 
   4   (0.171) 0.131 0.015 0.148 0.039 0.030 0.286 0.207 

Locus 434 : 
2 alleles
14.5% missing data
   3   (0.728) 0.719 0.133 0.806 0.918 0.905 0.710 0.791 
   2   (0.272) 0.281 0.867 0.194 0.082 0.095 0.290 0.209 

Locus 435 : 
2 alleles
3.6% missing data
   4   (0.810) 0.837 0.978 0.805 0.934 0.970 0.775 0.857 
   2   (0.190) 0.163 0.022 0.195 0.066 0.030 0.225 0.143 

Locus 436 : 
2 alleles
8.0% missing data
   4   (0.739) 0.732 0.975 0.780 0.772 0.959 0.755 0.238 
   2   (0.261) 0.268 0.025 0.220 0.228 0.041 0.245 0.762 

Locus 437 : 
2 alleles
2.9% missing data
   1   (0.907) 0.926 0.973 0.962 0.379 0.957 0.945 0.993 
   3   (0.093) 0.074 0.027 0.038 0.621 0.043 0.055 0.007 

Locus 438 : 
2 alleles
5.1% missing data
   2   (0.940) 0.987 0.983 0.861 0.995 0.998 0.910 0.982 
   4   (0.060) 0.013 0.017 0.139 0.005 0.002 0.090 0.018 

Locus 439 : 
2 alleles
2.2% missing data
   3   (0.906) 0.939 0.993 0.915 0.983 0.991 0.907 0.991 
   4   (0.094) 0.061 0.007 0.085 0.017 0.009 0.093 0.009 

Locus 440 : 
2 alleles
3.6% missing data
   3   (0.822) 0.846 0.940 0.768 0.923 0.979 0.852 0.969 
   1   (0.178) 0.154 0.060 0.232 0.077 0.021 0.148 0.031 

Locus 441 : 
2 alleles
1.4% missing data
   2   (0.866) 0.882 0.131 0.938 0.981 0.948 0.926 0.515 
   4   (0.134) 0.118 0.869 0.062 0.019 0.052 0.074 0.485 

Locus 442 : 
2 alleles
6.5% missing data
   3   (0.875) 0.917 0.988 0.800 0.975 0.991 0.906 0.986 
   1   (0.125) 0.083 0.012 0.200 0.025 0.009 0.094 0.014 

Locus 443 : 
2 alleles
2.2% missing data
   4   (0.677) 0.632 0.889 0.708 0.911 0.923 0.652 0.918 
   2   (0.323) 0.368 0.111 0.292 0.089 0.077 0.348 0.082 

Locus 444 : 
2 alleles
3.6% missing data
   3   (0.865) 0.899 0.959 0.892 0.960 0.970 0.898 0.293 
   2   (0.135) 0.101 0.041 0.108 0.040 0.030 0.102 0.707 

Locus 445 : 
2 alleles
13.8% missing data
   3   (0.432) 0.472 0.040 0.387 0.436 0.171 0.524 0.153 
   1   (0.568) 0.528 0.960 0.613 0.564 0.829 0.476 0.847 

Locus 446 : 
2 alleles
4.3% missing data
   1   (0.245) 0.239 0.026 0.272 0.306 0.046 0.216 0.167 
   3   (0.755) 0.761 0.974 0.728 0.694 0.954 0.784 0.833 

Locus 447 : 
2 alleles
5.1% missing data
   3   (0.696) 0.685 0.706 0.709 0.473 0.757 0.766 0.948 
   2   (0.304) 0.315 0.294 0.291 0.527 0.243 0.234 0.052 

Locus 448 : 
2 alleles
12.3% missing data
   1   (0.080) 0.031 0.021 0.088 0.095 0.006 0.113 0.028 
   3   (0.920) 0.969 0.979 0.912 0.905 0.994 0.887 0.972 

Locus 449 : 
2 alleles
5.1% missing data
   2   (0.392) 0.433 0.224 0.241 0.051 0.755 0.472 0.412 
   4   (0.608) 0.567 0.776 0.759 0.949 0.245 0.528 0.588 

Locus 450 : 
2 alleles
13.0% missing data
   2   (0.845) 0.844 0.995 0.926 0.407 0.485 0.908 0.978 
   4   (0.155) 0.156 0.005 0.074 0.593 0.515 0.092 0.022 

Locus 451 : 
2 alleles
2.9% missing data
   2   (0.804) 0.766 0.940 0.867 0.907 0.894 0.837 0.977 
   4   (0.196) 0.234 0.060 0.133 0.093 0.106 0.163 0.023 

Locus 452 : 
2 alleles
2.2% missing data
   2   (0.604) 0.598 0.687 0.627 0.093 0.723 0.634 0.879 
   4   (0.396) 0.402 0.313 0.373 0.907 0.277 0.366 0.121 

Locus 453 : 
2 alleles
8.0% missing data
   4   (0.343) 0.335 0.032 0.415 0.322 0.053 0.296 0.662 
   2   (0.657) 0.665 0.968 0.585 0.678 0.947 0.704 0.338 

Locus 454 : 
2 alleles
2.9% missing data
   4   (0.922) 0.953 0.994 0.924 0.946 0.994 0.951 0.973 
   2   (0.078) 0.047 0.006 0.076 0.054 0.006 0.049 0.027 

Locus 455 : 
2 alleles
11.6% missing data
   1   (0.908) 0.939 0.886 0.915 0.935 0.990 0.934 0.985 
   3   (0.092) 0.061 0.114 0.085 0.065 0.010 0.066 0.015 

Locus 456 : 
2 alleles
2.9% missing data
   4   (0.871) 0.874 0.969 0.937 0.935 0.916 0.849 0.962 
   2   (0.129) 0.126 0.031 0.063 0.065 0.084 0.151 0.038 

Locus 457 : 
2 alleles
11.6% missing data
   3   (0.902) 0.868 0.992 0.960 0.973 0.979 0.954 0.984 
   2   (0.098) 0.132 0.008 0.040 0.027 0.021 0.046 0.016 

Locus 458 : 
2 alleles
13.0% missing data
   1   (0.842) 0.879 0.298 0.866 0.921 0.942 0.876 0.882 
   3   (0.158) 0.121 0.702 0.134 0.079 0.058 0.124 0.118 

Locus 459 : 
2 alleles
12.3% missing data
   3   (0.942) 0.985 0.996 0.947 0.993 0.998 0.791 0.972 
   4   (0.058) 0.015 0.004 0.053 0.007 0.002 0.209 0.028 

Locus 460 : 
2 alleles
6.5% missing data
   1   (0.851) 0.850 0.842 0.916 0.975 0.853 0.873 0.924 
   3   (0.149) 0.150 0.158 0.084 0.025 0.147 0.127 0.076 

Locus 461 : 
2 alleles
7.2% missing data
   2   (0.782) 0.829 0.848 0.805 0.239 0.697 0.805 0.964 
   4   (0.218) 0.171 0.152 0.195 0.761 0.303 0.195 0.036 

Locus 462 : 
2 alleles
3.6% missing data
   2   (0.639) 0.594 0.965 0.637 0.876 0.938 0.709 0.163 
   4   (0.361) 0.406 0.035 0.363 0.124 0.062 0.291 0.837 

Locus 463 : 
2 alleles
8.0% missing data
   1   (0.659) 0.578 0.974 0.729 0.805 0.830 0.674 0.896 
   3   (0.341) 0.422 0.026 0.271 0.195 0.170 0.326 0.104 

Locus 464 : 
2 alleles
4.3% missing data
   3   (0.902) 0.930 0.991 0.955 0.037 0.991 0.936 0.981 
   1   (0.098) 0.070 0.009 0.045 0.963 0.009 0.064 0.019 

Locus 465 : 
2 alleles
15.9% missing data
   1   (0.908) 0.935 0.974 0.935 0.866 0.989 0.939 0.706 
   3   (0.092) 0.065 0.026 0.065 0.134 0.011 0.061 0.294 

Locus 466 : 
2 alleles
13.0% missing data
   3   (0.797) 0.794 0.923 0.794 0.948 0.947 0.828 0.964 
   1   (0.203) 0.206 0.077 0.206 0.052 0.053 0.172 0.036 

Locus 467 : 
2 alleles
11.6% missing data
   1   (0.828) 0.882 0.958 0.824 0.923 0.976 0.752 0.598 
   3   (0.172) 0.118 0.042 0.176 0.077 0.024 0.248 0.402 

Locus 468 : 
2 alleles
3.6% missing data
   1   (0.186) 0.155 0.017 0.152 0.116 0.042 0.264 0.275 
   3   (0.814) 0.845 0.983 0.848 0.884 0.958 0.736 0.725 

Locus 469 : 
2 alleles
5.8% missing data
   2   (0.911) 0.916 0.978 0.948 0.910 0.986 0.954 0.967 
   4   (0.089) 0.084 0.022 0.052 0.090 0.014 0.046 0.033 

Locus 470 : 
2 alleles
5.1% missing data
   2   (0.375) 0.365 0.832 0.354 0.105 0.408 0.385 0.064 
   4   (0.625) 0.635 0.168 0.646 0.895 0.592 0.615 0.936 

Locus 471 : 
2 alleles
5.8% missing data
   2   (0.538) 0.567 0.184 0.526 0.147 0.336 0.578 0.931 
   4   (0.462) 0.433 0.816 0.474 0.853 0.664 0.422 0.069 

Locus 472 : 
2 alleles
3.6% missing data
   3   (0.852) 0.866 0.986 0.874 0.929 0.976 0.848 0.957 
   4   (0.148) 0.134 0.014 0.126 0.071 0.024 0.152 0.043 

Locus 473 : 
2 alleles
2.9% missing data
   4   (0.881) 0.877 0.987 0.925 0.978 0.978 0.902 0.978 
   2   (0.119) 0.123 0.013 0.075 0.022 0.022 0.098 0.022 

Locus 474 : 
2 alleles
15.2% missing data
   1   (0.470) 0.421 0.499 0.469 0.422 0.429 0.597 0.467 
   3   (0.530) 0.579 0.501 0.531 0.578 0.571 0.403 0.533 

Locus 475 : 
2 alleles
11.6% missing data
   3   (0.873) 0.847 0.988 0.930 0.866 0.974 0.925 0.867 
   1   (0.127) 0.153 0.012 0.070 0.134 0.026 0.075 0.133 

Locus 476 : 
2 alleles
13.0% missing data
   4   (0.921) 0.979 0.994 0.879 0.991 0.997 0.727 0.964 
   2   (0.079) 0.021 0.006 0.121 0.009 0.003 0.273 0.036 

Locus 477 : 
2 alleles
15.2% missing data
   2   (0.217) 0.272 0.019 0.141 0.498 0.087 0.152 0.039 
   4   (0.783) 0.728 0.981 0.859 0.502 0.913 0.848 0.961 

Locus 478 : 
2 alleles
6.5% missing data
   4   (0.948) 0.988 0.996 0.892 0.981 0.999 0.927 0.997 
   2   (0.052) 0.012 0.004 0.108 0.019 0.001 0.073 0.003 

Locus 479 : 
2 alleles
11.6% missing data
   1   (0.863) 0.856 0.986 0.894 0.970 0.988 0.893 0.902 
   4   (0.137) 0.144 0.014 0.106 0.030 0.012 0.107 0.098 

Locus 480 : 
2 alleles
4.3% missing data
   1   (0.278) 0.135 0.795 0.508 0.062 0.043 0.296 0.969 
   3   (0.722) 0.865 0.205 0.492 0.938 0.957 0.704 0.031 

Locus 481 : 
2 alleles
2.2% missing data
   3   (0.881) 0.863 0.991 0.933 0.924 0.976 0.918 0.983 
   4   (0.119) 0.137 0.009 0.067 0.076 0.024 0.082 0.017 

Locus 482 : 
2 alleles
0.7% missing data
   2   (0.167) 0.195 0.015 0.095 0.674 0.070 0.098 0.048 
   4   (0.833) 0.805 0.985 0.905 0.326 0.930 0.902 0.952 

Locus 483 : 
2 alleles
13.0% missing data
   4   (0.739) 0.724 0.493 0.782 0.921 0.735 0.811 0.785 
   2   (0.261) 0.276 0.507 0.218 0.079 0.265 0.189 0.215 

Locus 484 : 
2 alleles
12.3% missing data
   3   (0.907) 0.927 0.975 0.927 0.986 0.984 0.945 0.880 
   1   (0.093) 0.073 0.025 0.073 0.014 0.016 0.055 0.120 

Locus 485 : 
2 alleles
13.0% missing data
   3   (0.842) 0.823 0.984 0.869 0.967 0.975 0.900 0.838 
   1   (0.158) 0.177 0.016 0.131 0.033 0.025 0.100 0.162 

Locus 486 : 
2 alleles
3.6% missing data
   4   (0.899) 0.931 0.054 0.941 0.977 0.983 0.947 0.927 
   2   (0.101) 0.069 0.946 0.059 0.023 0.017 0.053 0.073 

Locus 487 : 
2 alleles
2.9% missing data
   2   (0.157) 0.182 0.009 0.075 0.189 0.289 0.110 0.020 
   3   (0.843) 0.818 0.991 0.925 0.811 0.711 0.890 0.980 

Locus 488 : 
2 alleles
5.8% missing data
   2   (0.825) 0.838 0.987 0.808 0.875 0.977 0.860 0.888 
   4   (0.175) 0.162 0.013 0.192 0.125 0.023 0.140 0.112 

Locus 489 : 
2 alleles
12.3% missing data
   1   (0.471) 0.480 0.096 0.464 0.785 0.876 0.358 0.461 
   3   (0.529) 0.520 0.904 0.536 0.215 0.124 0.642 0.539 

Locus 490 : 
2 alleles
3.6% missing data
   2   (0.887) 0.869 0.990 0.939 0.979 0.978 0.928 0.906 
   4   (0.113) 0.131 0.010 0.061 0.021 0.022 0.072 0.094 

Locus 491 : 
2 alleles
5.1% missing data
   3   (0.070) 0.025 0.016 0.065 0.023 0.003 0.133 0.019 
   1   (0.930) 0.975 0.984 0.935 0.977 0.997 0.867 0.981 

Locus 492 : 
2 alleles
1.4% missing data
   1   (0.907) 0.916 0.992 0.962 0.982 0.991 0.883 0.934 
   3   (0.093) 0.084 0.008 0.038 0.018 0.009 0.117 0.066 

Locus 493 : 
2 alleles
10.9% missing data
   2   (0.858) 0.871 0.962 0.882 0.958 0.979 0.856 0.943 
   4   (0.142) 0.129 0.038 0.118 0.042 0.021 0.144 0.057 

Locus 494 : 
2 alleles
2.9% missing data
   4   (0.824) 0.800 0.986 0.921 0.370 0.895 0.834 0.972 
   3   (0.176) 0.200 0.014 0.079 0.630 0.105 0.166 0.028 

Locus 495 : 
2 alleles
14.5% missing data
   2   (0.808) 0.799 0.278 0.882 0.955 0.542 0.892 0.970 
   4   (0.192) 0.201 0.722 0.118 0.045 0.458 0.108 0.030 

Locus 496 : 
2 alleles
2.9% missing data
   4   (0.854) 0.866 0.989 0.907 0.703 0.976 0.864 0.685 
   2   (0.146) 0.134 0.011 0.093 0.297 0.024 0.136 0.315 

Locus 497 : 
2 alleles
4.3% missing data
   1   (0.853) 0.881 0.987 0.842 0.966 0.983 0.851 0.957 
   3   (0.147) 0.119 0.013 0.158 0.034 0.017 0.149 0.043 

Locus 498 : 
2 alleles
12.3% missing data
   3   (0.880) 0.924 0.991 0.911 0.343 0.978 0.875 0.921 
   2   (0.120) 0.076 0.009 0.089 0.657 0.022 0.125 0.079 

Locus 499 : 
2 alleles
4.3% missing data
   4   (0.905) 0.904 0.990 0.966 0.984 0.975 0.961 0.287 
   2   (0.095) 0.096 0.010 0.034 0.016 0.025 0.039 0.713 

Locus 500 : 
2 alleles
15.2% missing data
   1   (0.837) 0.787 0.982 0.885 0.954 0.964 0.901 0.972 
   3   (0.163) 0.213 0.018 0.115 0.046 0.036 0.099 0.028 

Locus 501 : 
2 alleles
1.4% missing data
   1   (0.686) 0.655 0.970 0.683 0.502 0.874 0.755 0.955 
   2   (0.314) 0.345 0.030 0.317 0.498 0.126 0.245 0.045 

Locus 502 : 
2 alleles
10.9% missing data
   2   (0.949) 0.986 0.996 0.900 0.995 0.998 0.964 0.978 
   4   (0.051) 0.014 0.004 0.100 0.005 0.002 0.036 0.022 

Locus 503 : 
2 alleles
16.7% missing data
   4   (0.816) 0.751 0.982 0.888 0.922 0.975 0.853 0.961 
   3   (0.184) 0.249 0.018 0.112 0.078 0.025 0.147 0.039 

Locus 504 : 
2 alleles
6.5% missing data
   1   (0.789) 0.759 0.925 0.763 0.969 0.948 0.883 0.952 
   3   (0.211) 0.241 0.075 0.237 0.031 0.052 0.117 0.048 

Locus 505 : 
2 alleles
11.6% missing data
   1   (0.404) 0.317 0.811 0.477 0.935 0.175 0.421 0.469 
   3   (0.596) 0.683 0.189 0.523 0.065 0.825 0.579 0.531 

Locus 506 : 
2 alleles
3.6% missing data
   4   (0.910) 0.935 0.993 0.931 0.970 0.993 0.918 0.954 
   2   (0.090) 0.065 0.007 0.069 0.030 0.007 0.082 0.046 

Locus 507 : 
2 alleles
5.8% missing data
   4   (0.619) 0.650 0.178 0.700 0.722 0.442 0.538 0.657 
   1   (0.381) 0.350 0.822 0.300 0.278 0.558 0.462 0.343 

Locus 508 : 
2 alleles
18.1% missing data
   3   (0.914) 0.951 0.994 0.892 0.931 0.995 0.942 0.920 
   4   (0.086) 0.049 0.006 0.108 0.069 0.005 0.058 0.080 

Locus 509 : 
2 alleles
17.4% missing data
   1   (0.835) 0.829 0.988 0.851 0.963 0.979 0.855 0.978 
   3   (0.165) 0.171 0.012 0.149 0.037 0.021 0.145 0.022 

Locus 510 : 
2 alleles
4.3% missing data
   1   (0.698) 0.647 0.973 0.725 0.038 0.955 0.792 0.917 
   4   (0.302) 0.353 0.027 0.275 0.962 0.045 0.208 0.083 

Locus 511 : 
2 alleles
15.9% missing data
   1   (0.893) 0.855 0.992 0.966 0.937 0.925 0.932 0.969 
   3   (0.107) 0.145 0.008 0.034 0.063 0.075 0.068 0.031 

Locus 512 : 
2 alleles
15.9% missing data
   3   (0.898) 0.928 0.245 0.943 0.982 0.963 0.935 0.991 
   1   (0.102) 0.072 0.755 0.057 0.018 0.037 0.065 0.009 

Locus 513 : 
2 alleles
3.6% missing data
   2   (0.762) 0.726 0.802 0.838 0.900 0.700 0.811 0.936 
   4   (0.238) 0.274 0.198 0.162 0.100 0.300 0.189 0.064 

Locus 514 : 
2 alleles
10.1% missing data
   1   (0.766) 0.733 0.979 0.817 0.958 0.972 0.729 0.930 
   3   (0.234) 0.267 0.021 0.183 0.042 0.028 0.271 0.070 

Locus 515 : 
2 alleles
3.6% missing data
   4   (0.868) 0.840 0.988 0.940 0.969 0.982 0.857 0.981 
   1   (0.132) 0.160 0.012 0.060 0.031 0.018 0.143 0.019 

Locus 516 : 
2 alleles
13.8% missing data
   2   (0.871) 0.895 0.990 0.862 0.965 0.987 0.883 0.977 
   4   (0.129) 0.105 0.010 0.138 0.035 0.013 0.117 0.023 

Locus 517 : 
2 alleles
3.6% missing data
   1   (0.740) 0.736 0.976 0.735 0.937 0.957 0.738 0.666 
   4   (0.260) 0.264 0.024 0.265 0.063 0.043 0.262 0.334 

Locus 518 : 
2 alleles
6.5% missing data
   4   (0.762) 0.726 0.976 0.784 0.830 0.926 0.812 0.953 
   3   (0.238) 0.274 0.024 0.216 0.170 0.074 0.188 0.047 

Locus 519 : 
2 alleles
2.9% missing data
   3   (0.710) 0.613 0.924 0.743 0.910 0.814 0.843 0.927 
   1   (0.290) 0.387 0.076 0.257 0.090 0.186 0.157 0.073 

Locus 520 : 
2 alleles
5.1% missing data
   3   (0.717) 0.585 0.129 0.890 0.431 0.099 0.907 0.986 
   4   (0.283) 0.415 0.871 0.110 0.569 0.901 0.093 0.014 

Locus 521 : 
2 alleles
3.6% missing data
   2   (0.884) 0.846 0.993 0.955 0.654 0.782 0.969 0.983 
   4   (0.116) 0.154 0.007 0.045 0.346 0.218 0.031 0.017 

Locus 522 : 
2 alleles
13.8% missing data
   2   (0.906) 0.963 0.993 0.885 0.972 0.995 0.790 0.942 
   4   (0.094) 0.037 0.007 0.115 0.028 0.005 0.210 0.058 

Locus 523 : 
2 alleles
7.2% missing data
   4   (0.866) 0.891 0.987 0.889 0.951 0.985 0.835 0.785 
   3   (0.134) 0.109 0.013 0.111 0.049 0.015 0.165 0.215 

Locus 524 : 
2 alleles
13.0% missing data
   1   (0.894) 0.868 0.991 0.950 0.921 0.982 0.944 0.985 
   3   (0.106) 0.132 0.009 0.050 0.079 0.018 0.056 0.015 

Locus 525 : 
2 alleles
8.0% missing data
   2   (0.911) 0.866 0.992 0.980 0.894 0.958 0.956 0.964 
   4   (0.089) 0.134 0.008 0.020 0.106 0.042 0.044 0.036 

Locus 526 : 
2 alleles
5.1% missing data
   2   (0.411) 0.393 0.534 0.391 0.119 0.386 0.468 0.442 
   3   (0.589) 0.607 0.466 0.609 0.881 0.614 0.532 0.558 

Locus 527 : 
2 alleles
5.1% missing data
   2   (0.853) 0.870 0.058 0.894 0.945 0.972 0.916 0.919 
   4   (0.147) 0.130 0.942 0.106 0.055 0.028 0.084 0.081 

Locus 528 : 
2 alleles
12.3% missing data
   4   (0.882) 0.935 0.985 0.917 0.374 0.959 0.841 0.838 
   1   (0.118) 0.065 0.015 0.083 0.626 0.041 0.159 0.162 

Locus 529 : 
2 alleles
12.3% missing data
   2   (0.880) 0.868 0.989 0.920 0.963 0.983 0.928 0.894 
   4   (0.120) 0.132 0.011 0.080 0.037 0.017 0.072 0.106 

Locus 530 : 
2 alleles
2.9% missing data
   1   (0.909) 0.936 0.992 0.913 0.973 0.992 0.939 0.980 
   4   (0.091) 0.064 0.008 0.087 0.027 0.008 0.061 0.020 

Locus 531 : 
2 alleles
4.3% missing data
   1   (0.751) 0.813 0.924 0.703 0.845 0.955 0.653 0.668 
   3   (0.249) 0.187 0.076 0.297 0.155 0.045 0.347 0.332 

Locus 532 : 
2 alleles
12.3% missing data
   1   (0.579) 0.699 0.949 0.391 0.598 0.949 0.359 0.886 
   4   (0.421) 0.301 0.051 0.609 0.402 0.051 0.641 0.114 

Locus 533 : 
2 alleles
5.1% missing data
   1   (0.880) 0.904 0.966 0.895 0.986 0.991 0.872 0.989 
   4   (0.120) 0.096 0.034 0.105 0.014 0.009 0.128 0.011 

Locus 534 : 
2 alleles
12.3% missing data
   2   (0.870) 0.914 0.966 0.849 0.965 0.984 0.839 0.976 
   4   (0.130) 0.086 0.034 0.151 0.035 0.016 0.161 0.024 

Locus 535 : 
2 alleles
17.4% missing data
   3   (0.676) 0.664 0.968 0.714 0.646 0.924 0.611 0.707 
   1   (0.324) 0.336 0.032 0.286 0.354 0.076 0.389 0.293 

Locus 536 : 
2 alleles
2.9% missing data
   1   (0.866) 0.865 0.967 0.890 0.951 0.955 0.920 0.963 
   3   (0.134) 0.135 0.033 0.110 0.049 0.045 0.080 0.037 

Locus 537 : 
2 alleles
3.6% missing data
   2   (0.451) 0.442 0.032 0.493 0.939 0.287 0.419 0.462 
   4   (0.549) 0.558 0.968 0.507 0.061 0.713 0.581 0.538 

Locus 538 : 
2 alleles
15.9% missing data
   3   (0.799) 0.732 0.980 0.882 0.958 0.938 0.854 0.677 
   1   (0.201) 0.268 0.020 0.118 0.042 0.062 0.146 0.323 

Locus 539 : 
2 alleles
13.8% missing data
   2   (0.788) 0.749 0.936 0.818 0.802 0.841 0.876 0.969 
   4   (0.212) 0.251 0.064 0.182 0.198 0.159 0.124 0.031 

Locus 540 : 
2 alleles
10.1% missing data
   2   (0.761) 0.708 0.253 0.854 0.886 0.906 0.824 0.948 
   4   (0.239) 0.292 0.747 0.146 0.114 0.094 0.176 0.052 

Locus 541 : 
2 alleles
11.6% missing data
   3   (0.608) 0.610 0.593 0.594 0.517 0.802 0.603 0.865 
   4   (0.392) 0.390 0.407 0.406 0.483 0.198 0.397 0.135 

Locus 542 : 
2 alleles
3.6% missing data
   1   (0.891) 0.844 0.993 0.977 0.900 0.964 0.960 0.072 
   3   (0.109) 0.156 0.007 0.023 0.100 0.036 0.040 0.928 

Locus 543 : 
2 alleles
10.1% missing data
   1   (0.928) 0.969 0.995 0.918 0.962 0.997 0.916 0.969 
   3   (0.072) 0.031 0.005 0.082 0.038 0.003 0.084 0.031 

Locus 544 : 
2 alleles
5.1% missing data
   1   (0.913) 0.916 0.979 0.945 0.973 0.987 0.958 0.988 
   3   (0.087) 0.084 0.021 0.055 0.027 0.013 0.042 0.012 

Locus 545 : 
2 alleles
2.9% missing data
   2   (0.838) 0.872 0.987 0.798 0.941 0.984 0.841 0.916 
   1   (0.162) 0.128 0.013 0.202 0.059 0.016 0.159 0.084 

Locus 546 : 
2 alleles
4.3% missing data
   2   (0.887) 0.914 0.810 0.910 0.966 0.985 0.896 0.989 
   4   (0.113) 0.086 0.190 0.090 0.034 0.015 0.104 0.011 

Locus 547 : 
2 alleles
5.8% missing data
   4   (0.751) 0.789 0.898 0.680 0.947 0.951 0.744 0.771 
   2   (0.249) 0.211 0.102 0.320 0.053 0.049 0.256 0.229 

Locus 548 : 
2 alleles
5.8% missing data
   3   (0.882) 0.861 0.988 0.944 0.966 0.958 0.912 0.985 
   1   (0.118) 0.139 0.012 0.056 0.034 0.042 0.088 0.015 

Locus 549 : 
2 alleles
2.9% missing data
   1   (0.111) 0.100 0.009 0.082 0.041 0.009 0.100 0.049 
   3   (0.889) 0.900 0.991 0.918 0.959 0.991 0.900 0.951 

Locus 550 : 
2 alleles
2.2% missing data
   1   (0.611) 0.597 0.966 0.639 0.403 0.782 0.617 0.438 
   4   (0.389) 0.403 0.034 0.361 0.597 0.218 0.383 0.562 

Locus 551 : 
2 alleles
2.9% missing data
   4   (0.903) 0.927 0.963 0.936 0.974 0.991 0.906 0.852 
   1   (0.097) 0.073 0.037 0.064 0.026 0.009 0.094 0.148 

Locus 552 : 
2 alleles
8.0% missing data
   2   (0.895) 0.952 0.991 0.843 0.967 0.994 0.833 0.989 
   4   (0.105) 0.048 0.009 0.157 0.033 0.006 0.167 0.011 

Locus 553 : 
2 alleles
10.1% missing data
   2   (0.803) 0.813 0.983 0.847 0.076 0.919 0.856 0.915 
   1   (0.197) 0.187 0.017 0.153 0.924 0.081 0.144 0.085 

Locus 554 : 
2 alleles
4.3% missing data
   1   (0.841) 0.762 0.986 0.934 0.673 0.920 0.905 0.981 
   3   (0.159) 0.238 0.014 0.066 0.327 0.080 0.095 0.019 

Locus 555 : 
2 alleles
11.6% missing data
   2   (0.866) 0.890 0.990 0.886 0.711 0.983 0.885 0.829 
   4   (0.134) 0.110 0.010 0.114 0.289 0.017 0.115 0.171 

Locus 556 : 
2 alleles
5.8% missing data
   4   (0.552) 0.373 0.961 0.799 0.127 0.068 0.741 0.457 
   2   (0.448) 0.627 0.039 0.201 0.873 0.932 0.259 0.543 

Locus 557 : 
2 alleles
14.5% missing data
   1   (0.823) 0.839 0.979 0.850 0.940 0.975 0.765 0.869 
   3   (0.177) 0.161 0.021 0.150 0.060 0.025 0.235 0.131 

Locus 558 : 
2 alleles
10.9% missing data
   1   (0.904) 0.928 0.773 0.953 0.931 0.731 0.960 0.934 
   2   (0.096) 0.072 0.227 0.047 0.069 0.269 0.040 0.066 

Locus 559 : 
2 alleles
2.2% missing data
   1   (0.915) 0.940 0.990 0.926 0.970 0.993 0.946 0.961 
   4   (0.085) 0.060 0.010 0.074 0.030 0.007 0.054 0.039 

Locus 560 : 
2 alleles
13.8% missing data
   2   (0.726) 0.759 0.626 0.853 0.214 0.569 0.638 0.557 
   4   (0.274) 0.241 0.374 0.147 0.786 0.431 0.362 0.443 

Locus 561 : 
2 alleles
5.8% missing data
   1   (0.500) 0.500 0.500 0.500 0.503 0.500 0.500 0.500 
   3   (0.500) 0.500 0.500 0.500 0.497 0.500 0.500 0.500 

Locus 562 : 
2 alleles
2.2% missing data
   2   (0.922) 0.941 0.993 0.962 0.957 0.991 0.927 0.986 
   4   (0.078) 0.059 0.007 0.038 0.043 0.009 0.073 0.014 

Locus 563 : 
2 alleles
1.4% missing data
   1   (0.893) 0.932 0.987 0.904 0.988 0.995 0.820 0.993 
   4   (0.107) 0.068 0.013 0.096 0.012 0.005 0.180 0.007 

Locus 564 : 
2 alleles
13.0% missing data
   4   (0.944) 0.984 0.995 0.920 0.995 0.998 0.892 0.996 
   3   (0.056) 0.016 0.005 0.080 0.005 0.002 0.108 0.004 

Locus 565 : 
2 alleles
1.4% missing data
   3   (0.894) 0.955 0.990 0.822 0.989 0.995 0.822 0.964 
   1   (0.106) 0.045 0.010 0.178 0.011 0.005 0.178 0.036 

Locus 566 : 
2 alleles
7.2% missing data
   1   (0.886) 0.883 0.985 0.927 0.975 0.986 0.907 0.974 
   3   (0.114) 0.117 0.015 0.073 0.025 0.014 0.093 0.026 

Locus 567 : 
2 alleles
10.9% missing data
   2   (0.705) 0.708 0.306 0.729 0.816 0.864 0.706 0.966 
   4   (0.295) 0.292 0.694 0.271 0.184 0.136 0.294 0.034 

Locus 568 : 
2 alleles
10.1% missing data
   3   (0.549) 0.534 0.373 0.570 0.422 0.650 0.615 0.439 
   4   (0.451) 0.466 0.627 0.430 0.578 0.350 0.385 0.561 

Locus 569 : 
2 alleles
12.3% missing data
   4   (0.843) 0.859 0.959 0.891 0.712 0.963 0.839 0.763 
   1   (0.157) 0.141 0.041 0.109 0.288 0.037 0.161 0.237 

Locus 570 : 
2 alleles
1.4% missing data
   2   (0.837) 0.817 0.086 0.908 0.960 0.962 0.906 0.958 
   3   (0.163) 0.183 0.914 0.092 0.040 0.038 0.094 0.042 

Locus 571 : 
2 alleles
16.7% missing data
   3   (0.918) 0.940 0.660 0.973 0.982 0.837 0.956 0.983 
   2   (0.082) 0.060 0.340 0.027 0.018 0.163 0.044 0.017 

Locus 572 : 
2 alleles
10.1% missing data
   2   (0.586) 0.466 0.521 0.709 0.607 0.829 0.636 0.861 
   1   (0.414) 0.534 0.479 0.291 0.393 0.171 0.364 0.139 

Locus 573 : 
2 alleles
13.8% missing data
   2   (0.762) 0.881 0.981 0.580 0.903 0.979 0.551 0.738 
   4   (0.238) 0.119 0.019 0.420 0.097 0.021 0.449 0.262 

Locus 574 : 
2 alleles
3.6% missing data
   3   (0.894) 0.876 0.992 0.961 0.836 0.978 0.922 0.905 
   1   (0.106) 0.124 0.008 0.039 0.164 0.022 0.078 0.095 

Locus 575 : 
2 alleles
12.3% missing data
   1   (0.894) 0.867 0.973 0.958 0.917 0.979 0.944 0.828 
   3   (0.106) 0.133 0.027 0.042 0.083 0.021 0.056 0.172 

Locus 576 : 
2 alleles
10.9% missing data
   1   (0.797) 0.852 0.150 0.819 0.958 0.970 0.700 0.975 
   4   (0.203) 0.148 0.850 0.181 0.042 0.030 0.300 0.025 

Locus 577 : 
2 alleles
4.3% missing data
   1   (0.908) 0.912 0.992 0.944 0.971 0.993 0.940 0.980 
   2   (0.092) 0.088 0.008 0.056 0.029 0.007 0.060 0.020 

Locus 578 : 
2 alleles
14.5% missing data
   2   (0.149) 0.158 0.015 0.135 0.034 0.031 0.099 0.015 
   4   (0.851) 0.842 0.985 0.865 0.966 0.969 0.901 0.985 

Locus 579 : 
2 alleles
15.2% missing data
   1   (0.902) 0.914 0.084 0.955 0.979 0.974 0.967 0.979 
   4   (0.098) 0.086 0.916 0.045 0.021 0.026 0.033 0.021 

Locus 580 : 
2 alleles
9.4% missing data
   2   (0.891) 0.854 0.991 0.970 0.538 0.918 0.958 0.789 
   4   (0.109) 0.146 0.009 0.030 0.462 0.082 0.042 0.211 

Locus 581 : 
2 alleles
5.1% missing data
   1   (0.811) 0.790 0.137 0.872 0.894 0.930 0.896 0.933 
   3   (0.189) 0.210 0.863 0.128 0.106 0.070 0.104 0.067 

Locus 582 : 
2 alleles
2.9% missing data
   3   (0.917) 0.906 0.989 0.971 0.980 0.991 0.941 0.987 
   1   (0.083) 0.094 0.011 0.029 0.020 0.009 0.059 0.013 

Locus 583 : 
2 alleles
4.3% missing data
   3   (0.090) 0.054 0.019 0.057 0.015 0.008 0.172 0.007 
   4   (0.910) 0.946 0.981 0.943 0.985 0.992 0.828 0.993 

Locus 584 : 
2 alleles
4.3% missing data
   3   (0.886) 0.875 0.235 0.971 0.784 0.673 0.961 0.972 
   2   (0.114) 0.125 0.765 0.029 0.216 0.327 0.039 0.028 

Locus 585 : 
2 alleles
6.5% missing data
   2   (0.350) 0.159 0.042 0.698 0.081 0.022 0.658 0.085 
   4   (0.650) 0.841 0.958 0.302 0.919 0.978 0.342 0.915 

Locus 586 : 
2 alleles
12.3% missing data
   1   (0.275) 0.316 0.023 0.243 0.132 0.120 0.213 0.341 
   3   (0.725) 0.684 0.977 0.757 0.868 0.880 0.787 0.659 

Locus 587 : 
2 alleles
1.4% missing data
   2   (0.846) 0.816 0.590 0.945 0.887 0.756 0.884 0.974 
   4   (0.154) 0.184 0.410 0.055 0.113 0.244 0.116 0.026 

Locus 588 : 
2 alleles
13.0% missing data
   2   (0.904) 0.894 0.993 0.968 0.480 0.936 0.964 0.925 
   1   (0.096) 0.106 0.007 0.032 0.520 0.064 0.036 0.075 

Locus 589 : 
2 alleles
16.7% missing data
   1   (0.668) 0.651 0.645 0.736 0.183 0.502 0.731 0.947 
   3   (0.332) 0.349 0.355 0.264 0.817 0.498 0.269 0.053 

Locus 590 : 
2 alleles
5.8% missing data
   3   (0.901) 0.910 0.993 0.951 0.938 0.985 0.942 0.562 
   2   (0.099) 0.090 0.007 0.049 0.062 0.015 0.058 0.438 

Locus 591 : 
2 alleles
1.4% missing data
   2   (0.910) 0.863 0.992 0.972 0.961 0.986 0.958 0.965 
   4   (0.090) 0.137 0.008 0.028 0.039 0.014 0.042 0.035 

Locus 592 : 
2 alleles
10.9% missing data
   4   (0.895) 0.935 0.988 0.905 0.972 0.991 0.842 0.974 
   2   (0.105) 0.065 0.012 0.095 0.028 0.009 0.158 0.026 

Locus 593 : 
2 alleles
13.8% missing data
   1   (0.838) 0.839 0.963 0.896 0.746 0.765 0.886 0.883 
   3   (0.162) 0.161 0.037 0.104 0.254 0.235 0.114 0.117 

Locus 594 : 
2 alleles
18.8% missing data
   1   (0.090) 0.043 0.013 0.117 0.017 0.005 0.114 0.029 
   4   (0.910) 0.957 0.987 0.883 0.983 0.995 0.886 0.971 

Locus 595 : 
2 alleles
10.1% missing data
   4   (0.881) 0.835 0.975 0.959 0.534 0.904 0.959 0.985 
   2   (0.119) 0.165 0.025 0.041 0.466 0.096 0.041 0.015 

Locus 596 : 
2 alleles
14.5% missing data
   2   (0.807) 0.825 0.089 0.900 0.956 0.949 0.840 0.062 
   4   (0.193) 0.175 0.911 0.100 0.044 0.051 0.160 0.938 

Locus 597 : 
2 alleles
12.3% missing data
   1   (0.274) 0.260 0.295 0.290 0.264 0.157 0.241 0.105 
   4   (0.726) 0.740 0.705 0.710 0.736 0.843 0.759 0.895 

Locus 598 : 
2 alleles
14.5% missing data
   1   (0.747) 0.756 0.260 0.870 0.393 0.844 0.776 0.101 
   3   (0.253) 0.244 0.740 0.130 0.607 0.156 0.224 0.899 

Locus 599 : 
2 alleles
13.0% missing data
   3   (0.644) 0.664 0.283 0.709 0.051 0.867 0.628 0.617 
   1   (0.356) 0.336 0.717 0.291 0.949 0.133 0.372 0.383 

Locus 600 : 
2 alleles
2.9% missing data
   3   (0.827) 0.859 0.382 0.876 0.963 0.911 0.808 0.973 
   4   (0.173) 0.141 0.618 0.124 0.037 0.089 0.192 0.027 

Locus 601 : 
2 alleles
14.5% missing data
   3   (0.208) 0.187 0.018 0.188 0.056 0.032 0.280 0.204 
   1   (0.792) 0.813 0.982 0.812 0.944 0.968 0.720 0.796 

Locus 602 : 
2 alleles
8.0% missing data
   1   (0.098) 0.029 0.978 0.104 0.069 0.004 0.181 0.011 
   3   (0.902) 0.971 0.022 0.896 0.931 0.996 0.819 0.989 

Locus 603 : 
2 alleles
5.1% missing data
   1   (0.817) 0.672 0.987 0.945 0.814 0.891 0.895 0.755 
   2   (0.183) 0.328 0.013 0.055 0.186 0.109 0.105 0.245 

Locus 604 : 
2 alleles
5.8% missing data
   3   (0.706) 0.661 0.289 0.768 0.720 0.796 0.797 0.954 
   1   (0.294) 0.339 0.711 0.232 0.280 0.204 0.203 0.046 

Locus 605 : 
2 alleles
7.2% missing data
   4   (0.842) 0.845 0.985 0.836 0.964 0.965 0.895 0.954 
   2   (0.158) 0.155 0.015 0.164 0.036 0.035 0.105 0.046 

Locus 606 : 
2 alleles
10.9% missing data
   1   (0.766) 0.778 0.650 0.774 0.935 0.529 0.853 0.827 
   2   (0.234) 0.222 0.350 0.226 0.065 0.471 0.147 0.173 

Locus 607 : 
2 alleles
5.1% missing data
   3   (0.816) 0.747 0.933 0.892 0.956 0.940 0.869 0.961 
   1   (0.184) 0.253 0.067 0.108 0.044 0.060 0.131 0.039 

Locus 608 : 
2 alleles
2.9% missing data
   3   (0.946) 0.988 0.985 0.929 0.996 0.999 0.858 0.997 
   4   (0.054) 0.012 0.015 0.071 0.004 0.001 0.142 0.003 

Locus 609 : 
2 alleles
6.5% missing data
   3   (0.909) 0.857 0.992 0.979 0.539 0.939 0.978 0.980 
   1   (0.091) 0.143 0.008 0.021 0.461 0.061 0.022 0.020 

Locus 610 : 
2 alleles
0.7% missing data
   1   (0.624) 0.677 0.398 0.590 0.633 0.667 0.559 0.959 
   3   (0.376) 0.323 0.602 0.410 0.367 0.333 0.441 0.041 

Locus 611 : 
2 alleles
3.6% missing data
   4   (0.814) 0.787 0.938 0.839 0.949 0.963 0.875 0.890 
   3   (0.186) 0.213 0.062 0.161 0.051 0.037 0.125 0.110 

Locus 612 : 
2 alleles
2.9% missing data
   2   (0.950) 0.989 0.996 0.917 0.981 0.999 0.925 0.997 
   4   (0.050) 0.011 0.004 0.083 0.019 0.001 0.075 0.003 

Locus 613 : 
2 alleles
8.0% missing data
   3   (0.077) 0.029 0.006 0.098 0.012 0.003 0.125 0.006 
   4   (0.923) 0.971 0.994 0.902 0.988 0.997 0.875 0.994 

Locus 614 : 
2 alleles
13.8% missing data
   3   (0.898) 0.852 0.989 0.971 0.873 0.898 0.953 0.906 
   1   (0.102) 0.148 0.011 0.029 0.127 0.102 0.047 0.094 

Locus 615 : 
2 alleles
2.9% missing data
   2   (0.794) 0.748 0.985 0.843 0.925 0.786 0.881 0.956 
   4   (0.206) 0.252 0.015 0.157 0.075 0.214 0.119 0.044 

Locus 616 : 
2 alleles
11.6% missing data
   3   (0.849) 0.867 0.988 0.917 0.399 0.951 0.821 0.969 
   4   (0.151) 0.133 0.012 0.083 0.601 0.049 0.179 0.031 

Locus 617 : 
2 alleles
0.7% missing data
   2   (0.914) 0.918 0.994 0.963 0.960 0.991 0.921 0.988 
   4   (0.086) 0.082 0.006 0.037 0.040 0.009 0.079 0.012 

Locus 618 : 
2 alleles
13.8% missing data
   1   (0.057) 0.016 0.061 0.101 0.008 0.002 0.075 0.004 
   3   (0.943) 0.984 0.939 0.899 0.992 0.998 0.925 0.996 

Locus 619 : 
2 alleles
0.7% missing data
   2   (0.840) 0.848 0.986 0.866 0.937 0.946 0.848 0.985 
   4   (0.160) 0.152 0.014 0.134 0.063 0.054 0.152 0.015 

Locus 620 : 
2 alleles
11.6% missing data
   1   (0.800) 0.771 0.981 0.822 0.936 0.964 0.837 0.955 
   4   (0.200) 0.229 0.019 0.178 0.064 0.036 0.163 0.045 

Locus 621 : 
2 alleles
15.2% missing data
   1   (0.876) 0.857 0.874 0.954 0.903 0.961 0.898 0.736 
   3   (0.124) 0.143 0.126 0.046 0.097 0.039 0.102 0.264 

Locus 622 : 
2 alleles
4.3% missing data
   3   (0.603) 0.554 0.853 0.614 0.827 0.876 0.626 0.571 
   1   (0.397) 0.446 0.147 0.386 0.173 0.124 0.374 0.429 

Locus 623 : 
2 alleles
6.5% missing data
   1   (0.900) 0.889 0.991 0.956 0.934 0.974 0.931 0.966 
   3   (0.100) 0.111 0.009 0.044 0.066 0.026 0.069 0.034 

Locus 624 : 
2 alleles
13.0% missing data
   3   (0.789) 0.833 0.810 0.836 0.792 0.696 0.741 0.707 
   4   (0.211) 0.167 0.190 0.164 0.208 0.304 0.259 0.293 

Locus 625 : 
2 alleles
11.6% missing data
   1   (0.777) 0.772 0.778 0.748 0.717 0.963 0.855 0.908 
   3   (0.223) 0.228 0.222 0.252 0.283 0.037 0.145 0.092 

Locus 626 : 
2 alleles
7.2% missing data
   1   (0.885) 0.873 0.952 0.929 0.985 0.986 0.922 0.973 
   2   (0.115) 0.127 0.048 0.071 0.015 0.014 0.078 0.027 

Locus 627 : 
2 alleles
16.7% missing data
   2   (0.302) 0.261 0.029 0.283 0.130 0.048 0.412 0.954 
   4   (0.698) 0.739 0.971 0.717 0.870 0.952 0.588 0.046 

Locus 628 : 
2 alleles
3.6% missing data
   1   (0.435) 0.408 0.129 0.485 0.284 0.103 0.480 0.976 
   3   (0.565) 0.592 0.871 0.515 0.716 0.897 0.520 0.024 

Locus 629 : 
2 alleles
10.9% missing data
   1   (0.865) 0.853 0.958 0.909 0.787 0.946 0.931 0.849 
   3   (0.135) 0.147 0.042 0.091 0.213 0.054 0.069 0.151 

Locus 630 : 
2 alleles
1.4% missing data
   2   (0.078) 0.058 0.006 0.037 0.041 0.007 0.075 0.030 
   4   (0.922) 0.942 0.994 0.963 0.959 0.993 0.925 0.970 

Locus 631 : 
2 alleles
15.2% missing data
   2   (0.849) 0.757 0.988 0.940 0.918 0.877 0.926 0.930 
   4   (0.151) 0.243 0.012 0.060 0.082 0.123 0.074 0.070 

Locus 632 : 
2 alleles
4.3% missing data
   4   (0.817) 0.878 0.983 0.781 0.963 0.983 0.687 0.899 
   1   (0.183) 0.122 0.017 0.219 0.037 0.017 0.313 0.101 

Locus 633 : 
2 alleles
6.5% missing data
   1   (0.900) 0.913 0.952 0.935 0.971 0.963 0.933 0.988 
   3   (0.100) 0.087 0.048 0.065 0.029 0.037 0.067 0.012 

Locus 634 : 
2 alleles
1.4% missing data
   4   (0.908) 0.948 0.613 0.970 0.502 0.926 0.946 0.692 
   2   (0.092) 0.052 0.387 0.030 0.498 0.074 0.054 0.308 

Locus 635 : 
2 alleles
11.6% missing data
   2   (0.122) 0.089 0.009 0.136 0.036 0.016 0.101 0.123 
   4   (0.878) 0.911 0.991 0.864 0.964 0.984 0.899 0.877 

Locus 636 : 
2 alleles
15.9% missing data
   1   (0.894) 0.926 0.990 0.900 0.923 0.980 0.901 0.975 
   3   (0.106) 0.074 0.010 0.100 0.077 0.020 0.099 0.025 

Locus 637 : 
2 alleles
10.9% missing data
   3   (0.887) 0.851 0.946 0.953 0.983 0.891 0.951 0.922 
   1   (0.113) 0.149 0.054 0.047 0.017 0.109 0.049 0.078 

Locus 638 : 
2 alleles
4.3% missing data
   4   (0.905) 0.969 0.993 0.801 0.959 0.995 0.825 0.989 
   2   (0.095) 0.031 0.007 0.199 0.041 0.005 0.175 0.011 

Locus 639 : 
2 alleles
10.9% missing data
   3   (0.740) 0.722 0.913 0.709 0.902 0.924 0.792 0.953 
   1   (0.260) 0.278 0.087 0.291 0.098 0.076 0.208 0.047 

Locus 640 : 
2 alleles
9.4% missing data
   2   (0.812) 0.737 0.984 0.882 0.928 0.945 0.904 0.669 
   1   (0.188) 0.263 0.016 0.118 0.072 0.055 0.096 0.331 

Locus 641 : 
2 alleles
6.5% missing data
   1   (0.907) 0.947 0.907 0.879 0.972 0.991 0.933 0.991 
   3   (0.093) 0.053 0.093 0.121 0.028 0.009 0.067 0.009 

Locus 642 : 
2 alleles
13.0% missing data
   1   (0.897) 0.933 0.992 0.907 0.973 0.993 0.878 0.991 
   4   (0.103) 0.067 0.008 0.093 0.027 0.007 0.122 0.009 

Locus 643 : 
2 alleles
1.4% missing data
   2   (0.676) 0.648 0.838 0.745 0.919 0.273 0.739 0.703 
   4   (0.324) 0.352 0.162 0.255 0.081 0.727 0.261 0.297 

Locus 644 : 
2 alleles
5.8% missing data
   3   (0.874) 0.870 0.990 0.936 0.433 0.971 0.916 0.983 
   4   (0.126) 0.130 0.010 0.064 0.567 0.029 0.084 0.017 

Locus 645 : 
2 alleles
2.2% missing data
   3   (0.892) 0.902 0.971 0.905 0.923 0.974 0.950 0.970 
   2   (0.108) 0.098 0.029 0.095 0.077 0.026 0.050 0.030 

Locus 646 : 
2 alleles
16.7% missing data
   3   (0.883) 0.843 0.958 0.940 0.944 0.857 0.968 0.900 
   2   (0.117) 0.157 0.042 0.060 0.056 0.143 0.032 0.100 

Locus 647 : 
2 alleles
1.4% missing data
   1   (0.842) 0.864 0.574 0.877 0.962 0.921 0.879 0.957 
   2   (0.158) 0.136 0.426 0.123 0.038 0.079 0.121 0.043 

Locus 648 : 
2 alleles
11.6% missing data
   4   (0.928) 0.970 0.992 0.890 0.983 0.996 0.949 0.967 
   2   (0.072) 0.030 0.008 0.110 0.017 0.004 0.051 0.033 

Locus 649 : 
2 alleles
8.7% missing data
   2   (0.322) 0.278 0.191 0.352 0.232 0.691 0.281 0.330 
   4   (0.678) 0.722 0.809 0.648 0.768 0.309 0.719 0.670 

Locus 650 : 
2 alleles
15.2% missing data
   2   (0.785) 0.767 0.188 0.914 0.928 0.891 0.806 0.056 
   3   (0.215) 0.233 0.812 0.086 0.072 0.109 0.194 0.944 

Locus 651 : 
2 alleles
9.4% missing data
   1   (0.115) 0.065 0.008 0.157 0.029 0.009 0.137 0.059 
   4   (0.885) 0.935 0.992 0.843 0.971 0.991 0.863 0.941 

Locus 652 : 
2 alleles
10.1% missing data
   2   (0.950) 0.987 0.997 0.932 0.993 0.998 0.925 0.976 
   4   (0.050) 0.013 0.003 0.068 0.007 0.002 0.075 0.024 

Locus 653 : 
2 alleles
13.0% missing data
   1   (0.885) 0.874 0.967 0.947 0.828 0.980 0.909 0.894 
   3   (0.115) 0.126 0.033 0.053 0.172 0.020 0.091 0.106 

Locus 654 : 
2 alleles
10.1% missing data
   3   (0.842) 0.842 0.987 0.887 0.904 0.966 0.846 0.893 
   1   (0.158) 0.158 0.013 0.113 0.096 0.034 0.154 0.107 

Locus 655 : 
2 alleles
1.4% missing data
   3   (0.946) 0.988 0.996 0.925 0.995 0.999 0.866 0.997 
   2   (0.054) 0.012 0.004 0.075 0.005 0.001 0.134 0.003 

Locus 656 : 
2 alleles
2.2% missing data
   3   (0.754) 0.807 0.005 0.822 0.960 0.954 0.556 0.967 
   4   (0.246) 0.193 0.995 0.178 0.040 0.046 0.444 0.033 

Locus 657 : 
2 alleles
13.8% missing data
   4   (0.614) 0.580 0.334 0.661 0.711 0.723 0.671 0.646 
   2   (0.386) 0.420 0.666 0.339 0.289 0.277 0.329 0.354 

Locus 658 : 
2 alleles
18.1% missing data
   4   (0.886) 0.876 0.989 0.950 0.956 0.974 0.883 0.984 
   2   (0.114) 0.124 0.011 0.050 0.044 0.026 0.117 0.016 

Locus 659 : 
2 alleles
5.1% missing data
   2   (0.829) 0.832 0.192 0.883 0.951 0.898 0.892 0.975 
   4   (0.171) 0.168 0.808 0.117 0.049 0.102 0.108 0.025 

Locus 660 : 
2 alleles
4.3% missing data
   4   (0.897) 0.940 0.991 0.903 0.404 0.977 0.939 0.959 
   2   (0.103) 0.060 0.009 0.097 0.596 0.023 0.061 0.041 

Locus 661 : 
2 alleles
13.8% missing data
   1   (0.846) 0.874 0.770 0.907 0.811 0.477 0.876 0.903 
   3   (0.154) 0.126 0.230 0.093 0.189 0.523 0.124 0.097 

Locus 662 : 
2 alleles
2.2% missing data
   2   (0.891) 0.926 0.275 0.948 0.917 0.962 0.889 0.991 
   4   (0.109) 0.074 0.725 0.052 0.083 0.038 0.111 0.009 

Locus 663 : 
2 alleles
2.9% missing data
   3   (0.891) 0.890 0.992 0.924 0.969 0.990 0.924 0.963 
   1   (0.109) 0.110 0.008 0.076 0.031 0.010 0.076 0.037 

Locus 664 : 
2 alleles
15.9% missing data
   2   (0.892) 0.936 0.992 0.838 0.894 0.990 0.916 0.955 
   4   (0.108) 0.064 0.008 0.162 0.106 0.010 0.084 0.045 

Locus 665 : 
2 alleles
5.8% missing data
   1   (0.844) 0.842 0.991 0.874 0.939 0.718 0.917 0.971 
   3   (0.156) 0.158 0.009 0.126 0.061 0.282 0.083 0.029 

Locus 666 : 
2 alleles
5.1% missing data
   2   (0.885) 0.887 0.968 0.928 0.969 0.981 0.896 0.979 
   4   (0.115) 0.113 0.032 0.072 0.031 0.019 0.104 0.021 

Locus 667 : 
2 alleles
2.9% missing data
   3   (0.857) 0.761 0.988 0.939 0.961 0.956 0.938 0.882 
   1   (0.143) 0.239 0.012 0.061 0.039 0.044 0.062 0.118 

Locus 668 : 
2 alleles
5.1% missing data
   2   (0.785) 0.780 0.980 0.863 0.940 0.885 0.761 0.456 
   4   (0.215) 0.220 0.020 0.137 0.060 0.115 0.239 0.544 

Locus 669 : 
2 alleles
5.8% missing data
   1   (0.694) 0.777 0.157 0.672 0.905 0.954 0.556 0.543 
   3   (0.306) 0.223 0.843 0.328 0.095 0.046 0.444 0.457 

Locus 670 : 
2 alleles
3.6% missing data
   1   (0.844) 0.905 0.985 0.816 0.802 0.989 0.739 0.932 
   3   (0.156) 0.095 0.015 0.184 0.198 0.011 0.261 0.068 

Locus 671 : 
2 alleles
12.3% missing data
   2   (0.738) 0.749 0.465 0.744 0.885 0.676 0.796 0.955 
   4   (0.262) 0.251 0.535 0.256 0.115 0.324 0.204 0.045 

Locus 672 : 
2 alleles
16.7% missing data
   3   (0.861) 0.872 0.822 0.922 0.865 0.981 0.901 0.349 
   4   (0.139) 0.128 0.178 0.078 0.135 0.019 0.099 0.651 

Locus 673 : 
2 alleles
3.6% missing data
   1   (0.250) 0.258 0.888 0.177 0.122 0.065 0.254 0.071 
   4   (0.750) 0.742 0.112 0.823 0.878 0.935 0.746 0.929 

Locus 674 : 
2 alleles
13.0% missing data
   2   (0.711) 0.768 0.232 0.728 0.900 0.934 0.595 0.647 
   4   (0.289) 0.232 0.768 0.272 0.100 0.066 0.405 0.353 

Locus 675 : 
2 alleles
2.9% missing data
   1   (0.897) 0.891 0.987 0.960 0.980 0.987 0.943 0.454 
   3   (0.103) 0.109 0.013 0.040 0.020 0.013 0.057 0.546 

Locus 676 : 
2 alleles
11.6% missing data
   1   (0.626) 0.627 0.164 0.645 0.888 0.837 0.623 0.622 
   3   (0.374) 0.373 0.836 0.355 0.112 0.163 0.377 0.378 

Locus 677 : 
2 alleles
1.4% missing data
   3   (0.785) 0.822 0.084 0.830 0.959 0.948 0.725 0.910 
   1   (0.215) 0.178 0.916 0.170 0.041 0.052 0.275 0.090 

Locus 678 : 
2 alleles
2.2% missing data
   2   (0.900) 0.866 0.242 0.976 0.976 0.950 0.968 0.970 
   4   (0.100) 0.134 0.758 0.024 0.024 0.050 0.032 0.030 

Locus 679 : 
2 alleles
9.4% missing data
   1   (0.527) 0.472 0.846 0.634 0.072 0.699 0.517 0.384 
   3   (0.473) 0.528 0.154 0.366 0.928 0.301 0.483 0.616 

Locus 680 : 
2 alleles
4.3% missing data
   4   (0.894) 0.840 0.991 0.960 0.972 0.971 0.959 0.953 
   2   (0.106) 0.160 0.009 0.040 0.028 0.029 0.041 0.047 

Locus 681 : 
2 alleles
13.0% missing data
   1   (0.504) 0.548 0.055 0.577 0.966 0.081 0.408 0.476 
   4   (0.496) 0.452 0.945 0.423 0.034 0.919 0.592 0.524 

Locus 682 : 
2 alleles
16.7% missing data
   1   (0.817) 0.866 0.791 0.751 0.967 0.962 0.817 0.980 
   3   (0.183) 0.134 0.209 0.249 0.033 0.038 0.183 0.020 

Locus 683 : 
2 alleles
11.6% missing data
   4   (0.857) 0.874 0.093 0.942 0.970 0.964 0.851 0.722 
   2   (0.143) 0.126 0.907 0.058 0.030 0.036 0.149 0.278 

Locus 684 : 
2 alleles
12.3% missing data
   2   (0.856) 0.847 0.845 0.897 0.867 0.949 0.918 0.967 
   4   (0.144) 0.153 0.155 0.103 0.133 0.051 0.082 0.033 

Locus 685 : 
2 alleles
17.4% missing data
   1   (0.428) 0.456 0.231 0.288 0.780 0.789 0.448 0.374 
   4   (0.572) 0.544 0.769 0.712 0.220 0.211 0.552 0.626 

Locus 686 : 
2 alleles
17.4% missing data
   3   (0.104) 0.107 0.008 0.068 0.060 0.022 0.060 0.014 
   4   (0.896) 0.893 0.992 0.932 0.940 0.978 0.940 0.986 

Locus 687 : 
2 alleles
18.1% missing data
   1   (0.055) 0.013 0.004 0.139 0.020 0.002 0.052 0.004 
   3   (0.945) 0.987 0.996 0.861 0.980 0.998 0.948 0.996 

Locus 688 : 
2 alleles
3.6% missing data
   1   (0.501) 0.482 0.885 0.577 0.376 0.562 0.447 0.118 
   4   (0.499) 0.518 0.115 0.423 0.624 0.438 0.553 0.882 

Locus 689 : 
2 alleles
2.2% missing data
   1   (0.097) 0.063 0.010 0.071 0.016 0.006 0.145 0.043 
   3   (0.903) 0.937 0.990 0.929 0.984 0.994 0.855 0.957 

Locus 690 : 
2 alleles
5.1% missing data
   4   (0.846) 0.870 0.986 0.833 0.909 0.981 0.865 0.864 
   1   (0.154) 0.130 0.014 0.167 0.091 0.019 0.135 0.136 

Locus 691 : 
2 alleles
10.1% missing data
   3   (0.775) 0.783 0.902 0.763 0.917 0.940 0.781 0.975 
   1   (0.225) 0.217 0.098 0.237 0.083 0.060 0.219 0.025 

Locus 692 : 
2 alleles
13.0% missing data
   2   (0.888) 0.908 0.900 0.952 0.925 0.983 0.796 0.984 
   3   (0.112) 0.092 0.100 0.048 0.075 0.017 0.204 0.016 

Locus 693 : 
2 alleles
1.4% missing data
   3   (0.204) 0.194 0.015 0.182 0.075 0.030 0.245 0.168 
   2   (0.796) 0.806 0.985 0.818 0.925 0.970 0.755 0.832 

Locus 694 : 
2 alleles
4.3% missing data
   4   (0.861) 0.925 0.327 0.873 0.811 0.940 0.846 0.965 
   2   (0.139) 0.075 0.673 0.127 0.189 0.060 0.154 0.035 

Locus 695 : 
2 alleles
12.3% missing data
   4   (0.928) 0.969 0.981 0.902 0.988 0.996 0.949 0.963 
   1   (0.072) 0.031 0.019 0.098 0.012 0.004 0.051 0.037 

Locus 696 : 
2 alleles
3.6% missing data
   2   (0.920) 0.949 0.962 0.927 0.989 0.994 0.949 0.991 
   4   (0.080) 0.051 0.038 0.073 0.011 0.006 0.051 0.009 

Locus 697 : 
2 alleles
10.9% missing data
   3   (0.749) 0.761 0.979 0.838 0.319 0.917 0.642 0.768 
   4   (0.251) 0.239 0.021 0.162 0.681 0.083 0.358 0.232 

Locus 698 : 
2 alleles
5.8% missing data
   3   (0.924) 0.971 0.994 0.915 0.989 0.997 0.859 0.989 
   1   (0.076) 0.029 0.006 0.085 0.011 0.003 0.141 0.011 

Locus 699 : 
2 alleles
10.9% missing data
   1   (0.128) 0.149 0.914 0.060 0.036 0.034 0.041 0.156 
   3   (0.872) 0.851 0.086 0.940 0.964 0.966 0.959 0.844 

Locus 700 : 
2 alleles
7.2% missing data
   2   (0.212) 0.231 0.651 0.185 0.038 0.127 0.111 0.024 
   3   (0.788) 0.769 0.349 0.815 0.962 0.873 0.889 0.976 

Locus 701 : 
2 alleles
1.4% missing data
   4   (0.116) 0.079 0.008 0.151 0.274 0.013 0.074 0.057 
   2   (0.884) 0.921 0.992 0.849 0.726 0.987 0.926 0.943 

Locus 702 : 
2 alleles
6.5% missing data
   1   (0.516) 0.551 0.772 0.574 0.132 0.187 0.502 0.097 
   3   (0.484) 0.449 0.228 0.426 0.868 0.813 0.498 0.903 

Locus 703 : 
2 alleles
1.4% missing data
   3   (0.869) 0.915 0.028 0.863 0.874 0.988 0.926 0.988 
   2   (0.131) 0.085 0.972 0.137 0.126 0.012 0.074 0.012 

Locus 704 : 
2 alleles
4.3% missing data
   3   (0.936) 0.794 0.982 0.994 0.973 0.966 0.991 0.981 
   2   (0.064) 0.206 0.018 0.006 0.027 0.034 0.009 0.019 

Locus 705 : 
2 alleles
6.5% missing data
   3   (0.724) 0.747 0.573 0.831 0.758 0.533 0.698 0.210 
   4   (0.276) 0.253 0.427 0.169 0.242 0.467 0.302 0.790 

Locus 706 : 
2 alleles
1.4% missing data
   3   (0.909) 0.913 0.992 0.953 0.982 0.973 0.942 0.988 
   4   (0.091) 0.087 0.008 0.047 0.018 0.027 0.058 0.012 

Locus 707 : 
2 alleles
9.4% missing data
   2   (0.654) 0.637 0.326 0.720 0.421 0.711 0.684 0.920 
   4   (0.346) 0.363 0.674 0.280 0.579 0.289 0.316 0.080 

Locus 708 : 
2 alleles
13.0% missing data
   1   (0.225) 0.227 0.479 0.131 0.477 0.240 0.200 0.198 
   3   (0.775) 0.773 0.521 0.869 0.523 0.760 0.800 0.802 

Locus 709 : 
2 alleles
15.9% missing data
   4   (0.891) 0.853 0.874 0.955 0.932 0.902 0.960 0.974 
   3   (0.109) 0.147 0.126 0.045 0.068 0.098 0.040 0.026 

Locus 710 : 
2 alleles
8.0% missing data
   2   (0.770) 0.737 0.984 0.861 0.525 0.859 0.770 0.951 
   4   (0.230) 0.263 0.016 0.139 0.475 0.141 0.230 0.049 

Locus 711 : 
2 alleles
12.3% missing data
   4   (0.906) 0.951 0.992 0.915 0.991 0.991 0.825 0.991 
   2   (0.094) 0.049 0.008 0.085 0.009 0.009 0.175 0.009 

Locus 712 : 
2 alleles
14.5% missing data
   1   (0.372) 0.336 0.100 0.376 0.588 0.200 0.443 0.398 
   3   (0.628) 0.664 0.900 0.624 0.412 0.800 0.557 0.602 

Locus 713 : 
2 alleles
5.8% missing data
   2   (0.783) 0.853 0.975 0.656 0.812 0.973 0.737 0.970 
   4   (0.217) 0.147 0.025 0.344 0.188 0.027 0.263 0.030 

Locus 714 : 
2 alleles
13.0% missing data
   3   (0.420) 0.385 0.931 0.311 0.351 0.834 0.542 0.036 
   1   (0.580) 0.615 0.069 0.689 0.649 0.166 0.458 0.964 

Locus 715 : 
2 alleles
3.6% missing data
   2   (0.852) 0.928 0.988 0.764 0.969 0.982 0.733 0.972 
   4   (0.148) 0.072 0.012 0.236 0.031 0.018 0.267 0.028 

Locus 716 : 
2 alleles
2.9% missing data
   2   (0.872) 0.874 0.990 0.909 0.875 0.947 0.914 0.951 
   4   (0.128) 0.126 0.010 0.091 0.125 0.053 0.086 0.049 

Locus 717 : 
2 alleles
3.6% missing data
   2   (0.881) 0.847 0.990 0.935 0.973 0.966 0.936 0.967 
   4   (0.119) 0.153 0.010 0.065 0.027 0.034 0.064 0.033 

Locus 718 : 
2 alleles
10.1% missing data
   3   (0.684) 0.671 0.270 0.686 0.516 0.797 0.805 0.806 
   4   (0.316) 0.329 0.730 0.314 0.484 0.203 0.195 0.194 

Locus 719 : 
2 alleles
4.3% missing data
   2   (0.142) 0.094 0.011 0.174 0.237 0.027 0.135 0.081 
   4   (0.858) 0.906 0.989 0.826 0.763 0.973 0.865 0.919 

Locus 720 : 
2 alleles
3.6% missing data
   3   (0.897) 0.922 0.993 0.892 0.976 0.991 0.924 0.989 
   4   (0.103) 0.078 0.007 0.108 0.024 0.009 0.076 0.011 

Locus 721 : 
2 alleles
13.0% missing data
   4   (0.845) 0.819 0.843 0.941 0.863 0.824 0.927 0.102 
   2   (0.155) 0.181 0.157 0.059 0.137 0.176 0.073 0.898 

Locus 722 : 
2 alleles
14.5% missing data
   3   (0.916) 0.940 0.989 0.937 0.931 0.988 0.933 0.989 
   4   (0.084) 0.060 0.011 0.063 0.069 0.012 0.067 0.011 

Locus 723 : 
2 alleles
2.9% missing data
   3   (0.914) 0.942 0.447 0.967 0.703 0.851 0.969 0.992 
   1   (0.086) 0.058 0.553 0.033 0.297 0.149 0.031 0.008 

Locus 724 : 
2 alleles
10.1% missing data
   1   (0.262) 0.170 0.024 0.487 0.100 0.019 0.329 0.065 
   3   (0.738) 0.830 0.976 0.513 0.900 0.981 0.671 0.935 

Locus 725 : 
2 alleles
13.8% missing data
   1   (0.781) 0.739 0.936 0.895 0.908 0.957 0.682 0.678 
   3   (0.219) 0.261 0.064 0.105 0.092 0.043 0.318 0.322 

Locus 726 : 
2 alleles
12.3% missing data
   3   (0.915) 0.954 0.879 0.922 0.840 0.994 0.924 0.992 
   1   (0.085) 0.046 0.121 0.078 0.160 0.006 0.076 0.008 

Locus 727 : 
2 alleles
11.6% missing data
   3   (0.707) 0.633 0.905 0.885 0.324 0.104 0.756 0.844 
   1   (0.293) 0.367 0.095 0.115 0.676 0.896 0.244 0.156 

Locus 728 : 
2 alleles
13.8% missing data
   4   (0.732) 0.724 0.757 0.844 0.781 0.627 0.743 0.197 
   3   (0.268) 0.276 0.243 0.156 0.219 0.373 0.257 0.803 

Locus 729 : 
2 alleles
17.4% missing data
   3   (0.897) 0.870 0.991 0.965 0.981 0.969 0.920 0.942 
   4   (0.103) 0.130 0.009 0.035 0.019 0.031 0.080 0.058 

Locus 730 : 
2 alleles
10.1% missing data
   3   (0.872) 0.892 0.987 0.891 0.983 0.986 0.864 0.931 
   1   (0.128) 0.108 0.013 0.109 0.017 0.014 0.136 0.069 

Locus 731 : 
2 alleles
5.1% missing data
   2   (0.642) 0.610 0.316 0.784 0.624 0.753 0.642 0.076 
   4   (0.358) 0.390 0.684 0.216 0.376 0.247 0.358 0.924 

Locus 732 : 
2 alleles
10.1% missing data
   4   (0.897) 0.926 0.992 0.939 0.978 0.989 0.833 0.938 
   1   (0.103) 0.074 0.008 0.061 0.022 0.011 0.167 0.062 

Locus 733 : 
2 alleles
2.2% missing data
   3   (0.699) 0.724 0.268 0.703 0.906 0.804 0.693 0.921 
   1   (0.301) 0.276 0.732 0.297 0.094 0.196 0.307 0.079 

Locus 734 : 
2 alleles
2.2% missing data
   3   (0.625) 0.541 0.977 0.634 0.681 0.596 0.764 0.967 
   1   (0.375) 0.459 0.023 0.366 0.319 0.404 0.236 0.033 

Locus 735 : 
2 alleles
11.6% missing data
   3   (0.890) 0.906 0.051 0.954 0.980 0.984 0.926 0.951 
   1   (0.110) 0.094 0.949 0.046 0.020 0.016 0.074 0.049 

Locus 736 : 
2 alleles
5.1% missing data
   2   (0.110) 0.041 0.793 0.094 0.646 0.019 0.104 0.054 
   4   (0.890) 0.959 0.207 0.906 0.354 0.981 0.896 0.946 

Locus 737 : 
2 alleles
13.8% missing data
   1   (0.516) 0.502 0.531 0.501 0.472 0.172 0.600 0.922 
   4   (0.484) 0.498 0.469 0.499 0.528 0.828 0.400 0.078 

Locus 738 : 
2 alleles
5.8% missing data
   4   (0.512) 0.477 0.941 0.509 0.397 0.913 0.483 0.352 
   2   (0.488) 0.523 0.059 0.491 0.603 0.087 0.517 0.648 

Locus 739 : 
2 alleles
10.9% missing data
   3   (0.912) 0.938 0.993 0.948 0.984 0.994 0.877 0.958 
   1   (0.088) 0.062 0.007 0.052 0.016 0.006 0.123 0.042 

Locus 740 : 
2 alleles
2.2% missing data
   2   (0.917) 0.960 0.993 0.888 0.990 0.996 0.919 0.993 
   4   (0.083) 0.040 0.007 0.112 0.010 0.004 0.081 0.007 

Locus 741 : 
2 alleles
5.8% missing data
   2   (0.839) 0.806 0.987 0.901 0.939 0.970 0.862 0.953 
   4   (0.161) 0.194 0.013 0.099 0.061 0.030 0.138 0.047 

Locus 742 : 
2 alleles
6.5% missing data
   4   (0.915) 0.840 0.991 0.981 0.976 0.982 0.973 0.992 
   2   (0.085) 0.160 0.009 0.019 0.024 0.018 0.027 0.008 

Locus 743 : 
2 alleles
2.9% missing data
   2   (0.166) 0.178 0.016 0.155 0.037 0.024 0.119 0.050 
   4   (0.834) 0.822 0.984 0.845 0.963 0.976 0.881 0.950 

Locus 744 : 
2 alleles
3.6% missing data
   1   (0.667) 0.499 0.973 0.804 0.897 0.871 0.797 0.405 
   3   (0.333) 0.501 0.027 0.196 0.103 0.129 0.203 0.595 

Locus 745 : 
2 alleles
4.3% missing data
   3   (0.841) 0.884 0.947 0.774 0.940 0.980 0.853 0.974 
   1   (0.159) 0.116 0.053 0.226 0.060 0.020 0.147 0.026 

Locus 746 : 
2 alleles
2.9% missing data
   3   (0.863) 0.900 0.964 0.850 0.930 0.984 0.856 0.949 
   1   (0.137) 0.100 0.036 0.150 0.070 0.016 0.144 0.051 

Locus 747 : 
2 alleles
2.9% missing data
   2   (0.072) 0.027 0.006 0.076 0.008 0.003 0.138 0.013 
   4   (0.928) 0.973 0.994 0.924 0.992 0.997 0.862 0.987 

Locus 748 : 
2 alleles
1.4% missing data
   2   (0.911) 0.917 0.991 0.940 0.950 0.990 0.955 0.990 
   4   (0.089) 0.083 0.009 0.060 0.050 0.010 0.045 0.010 

Locus 749 : 
2 alleles
8.0% missing data
   3   (0.272) 0.254 0.022 0.337 0.094 0.090 0.272 0.043 
   1   (0.728) 0.746 0.978 0.663 0.906 0.910 0.728 0.957 

Locus 750 : 
2 alleles
11.6% missing data
   3   (0.913) 0.941 0.992 0.941 0.965 0.989 0.912 0.940 
   1   (0.087) 0.059 0.008 0.059 0.035 0.011 0.088 0.060 

Locus 751 : 
2 alleles
13.8% missing data
   1   (0.244) 0.256 0.070 0.218 0.910 0.167 0.134 0.191 
   4   (0.756) 0.744 0.930 0.782 0.090 0.833 0.866 0.809 

Locus 752 : 
2 alleles
7.2% missing data
   3   (0.714) 0.778 0.973 0.677 0.705 0.957 0.633 0.247 
   4   (0.286) 0.222 0.027 0.323 0.295 0.043 0.367 0.753 

Locus 753 : 
2 alleles
3.6% missing data
   2   (0.803) 0.845 0.645 0.845 0.950 0.667 0.818 0.614 
   4   (0.197) 0.155 0.355 0.155 0.050 0.333 0.182 0.386 

Locus 754 : 
2 alleles
10.9% missing data
   1   (0.859) 0.909 0.982 0.873 0.212 0.985 0.830 0.981 
   3   (0.141) 0.091 0.018 0.127 0.788 0.015 0.170 0.019 

Locus 755 : 
2 alleles
2.2% missing data
   2   (0.765) 0.792 0.115 0.833 0.934 0.926 0.804 0.047 
   4   (0.235) 0.208 0.885 0.167 0.066 0.074 0.196 0.953 

Locus 756 : 
2 alleles
2.9% missing data
   4   (0.921) 0.892 0.995 0.988 0.973 0.941 0.984 0.102 
   2   (0.079) 0.108 0.005 0.012 0.027 0.059 0.016 0.898 

Locus 757 : 
2 alleles
5.8% missing data
   1   (0.588) 0.593 0.604 0.554 0.224 0.331 0.707 0.942 
   3   (0.412) 0.407 0.396 0.446 0.776 0.669 0.293 0.058 

Locus 758 : 
2 alleles
5.8% missing data
   4   (0.816) 0.841 0.947 0.814 0.863 0.927 0.816 0.950 
   1   (0.184) 0.159 0.053 0.186 0.137 0.073 0.184 0.050 

Locus 759 : 
2 alleles
14.5% missing data
   4   (0.548) 0.535 0.583 0.497 0.877 0.817 0.555 0.606 
   2   (0.452) 0.465 0.417 0.503 0.123 0.183 0.445 0.394 

Locus 760 : 
2 alleles
5.1% missing data
   2   (0.800) 0.780 0.981 0.872 0.911 0.954 0.732 0.931 
   3   (0.200) 0.220 0.019 0.128 0.089 0.046 0.268 0.069 

Locus 761 : 
2 alleles
10.1% missing data
   2   (0.883) 0.859 0.984 0.933 0.979 0.988 0.917 0.934 
   4   (0.117) 0.141 0.016 0.067 0.021 0.012 0.083 0.066 

Locus 762 : 
2 alleles
7.2% missing data
   1   (0.854) 0.887 0.985 0.808 0.971 0.985 0.883 0.853 
   2   (0.146) 0.113 0.015 0.192 0.029 0.015 0.117 0.147 

Locus 763 : 
2 alleles
3.6% missing data
   4   (0.891) 0.938 0.012 0.908 0.981 0.989 0.926 0.992 
   2   (0.109) 0.062 0.988 0.092 0.019 0.011 0.074 0.008 

Locus 764 : 
2 alleles
5.1% missing data
   2   (0.834) 0.804 0.983 0.890 0.917 0.967 0.858 0.943 
   4   (0.166) 0.196 0.017 0.110 0.083 0.033 0.142 0.057 

Locus 765 : 
2 alleles
17.4% missing data
   4   (0.526) 0.480 0.456 0.602 0.451 0.288 0.563 0.901 
   2   (0.474) 0.520 0.544 0.398 0.549 0.712 0.437 0.099 

Locus 766 : 
2 alleles
9.4% missing data
   2   (0.904) 0.940 0.994 0.896 0.983 0.990 0.918 0.947 
   4   (0.096) 0.060 0.006 0.104 0.017 0.010 0.082 0.053 

Locus 767 : 
2 alleles
5.1% missing data
   4   (0.374) 0.431 0.047 0.359 0.196 0.071 0.374 0.228 
   2   (0.626) 0.569 0.953 0.641 0.804 0.929 0.626 0.772 

Locus 768 : 
2 alleles
2.9% missing data
   2   (0.897) 0.903 0.990 0.932 0.907 0.988 0.931 0.971 
   1   (0.103) 0.097 0.010 0.068 0.093 0.012 0.069 0.029 

Locus 769 : 
2 alleles
3.6% missing data
   3   (0.739) 0.708 0.904 0.743 0.952 0.924 0.779 0.937 
   1   (0.261) 0.292 0.096 0.257 0.048 0.076 0.221 0.063 

Locus 770 : 
2 alleles
6.5% missing data
   1   (0.810) 0.871 0.938 0.781 0.334 0.965 0.778 0.973 
   3   (0.190) 0.129 0.062 0.219 0.666 0.035 0.222 0.027 

Locus 771 : 
2 alleles
7.2% missing data
   3   (0.907) 0.863 0.992 0.972 0.965 0.982 0.954 0.984 
   1   (0.093) 0.137 0.008 0.028 0.035 0.018 0.046 0.016 

Locus 772 : 
2 alleles
13.0% missing data
   2   (0.843) 0.854 0.987 0.853 0.954 0.984 0.859 0.799 
   4   (0.157) 0.146 0.013 0.147 0.046 0.016 0.141 0.201 

Locus 773 : 
2 alleles
15.9% missing data
   2   (0.397) 0.329 0.560 0.493 0.130 0.280 0.478 0.134 
   4   (0.603) 0.671 0.440 0.507 0.870 0.720 0.522 0.866 

Locus 774 : 
2 alleles
10.9% missing data
   3   (0.921) 0.967 0.994 0.921 0.986 0.995 0.865 0.963 
   1   (0.079) 0.033 0.006 0.079 0.014 0.005 0.135 0.037 

Locus 775 : 
2 alleles
15.9% missing data
   3   (0.919) 0.950 0.992 0.928 0.989 0.995 0.932 0.991 
   1   (0.081) 0.050 0.008 0.072 0.011 0.005 0.068 0.009 

Locus 776 : 
2 alleles
13.0% missing data
   4   (0.596) 0.635 0.961 0.455 0.695 0.936 0.549 0.771 
   2   (0.404) 0.365 0.039 0.545 0.305 0.064 0.451 0.229 

Locus 777 : 
2 alleles
6.5% missing data
   1   (0.451) 0.501 0.661 0.375 0.940 0.225 0.420 0.125 
   4   (0.549) 0.499 0.339 0.625 0.060 0.775 0.580 0.875 

Locus 778 : 
2 alleles
5.8% missing data
   1   (0.904) 0.871 0.992 0.969 0.964 0.983 0.938 0.949 
   4   (0.096) 0.129 0.008 0.031 0.036 0.017 0.062 0.051 

Locus 779 : 
2 alleles
13.0% missing data
   2   (0.315) 0.403 0.032 0.218 0.131 0.062 0.350 0.128 
   4   (0.685) 0.597 0.968 0.782 0.869 0.938 0.650 0.872 

Locus 780 : 
2 alleles
6.5% missing data
   1   (0.666) 0.637 0.919 0.720 0.913 0.677 0.659 0.712 
   3   (0.334) 0.363 0.081 0.280 0.087 0.323 0.341 0.288 

Locus 781 : 
2 alleles
5.8% missing data
   3   (0.695) 0.700 0.973 0.630 0.905 0.830 0.728 0.958 
   1   (0.305) 0.300 0.027 0.370 0.095 0.170 0.272 0.042 

Locus 782 : 
2 alleles
12.3% missing data
   3   (0.837) 0.701 0.988 0.953 0.964 0.781 0.917 0.968 
   1   (0.163) 0.299 0.012 0.047 0.036 0.219 0.083 0.032 

Locus 783 : 
2 alleles
14.5% missing data
   3   (0.857) 0.874 0.988 0.892 0.915 0.974 0.838 0.862 
   1   (0.143) 0.126 0.012 0.108 0.085 0.026 0.162 0.138 

Locus 784 : 
2 alleles
12.3% missing data
   4   (0.742) 0.768 0.036 0.808 0.921 0.933 0.719 0.492 
   3   (0.258) 0.232 0.964 0.192 0.079 0.067 0.281 0.508 

Locus 785 : 
2 alleles
1.4% missing data
   2   (0.676) 0.641 0.627 0.683 0.905 0.813 0.743 0.862 
   4   (0.324) 0.359 0.373 0.317 0.095 0.187 0.257 0.138 

Locus 786 : 
2 alleles
13.8% missing data
   3   (0.877) 0.886 0.990 0.890 0.971 0.990 0.906 0.967 
   1   (0.123) 0.114 0.010 0.110 0.029 0.010 0.094 0.033 

Locus 787 : 
2 alleles
5.8% missing data
   3   (0.919) 0.972 0.979 0.893 0.953 0.996 0.843 0.994 
   4   (0.081) 0.028 0.021 0.107 0.047 0.004 0.157 0.006 

Locus 788 : 
2 alleles
13.0% missing data
   1   (0.915) 0.937 0.993 0.955 0.983 0.993 0.901 0.900 
   2   (0.085) 0.063 0.007 0.045 0.017 0.007 0.099 0.100 

Locus 789 : 
2 alleles
1.4% missing data
   3   (0.862) 0.880 0.989 0.910 0.946 0.963 0.809 0.883 
   1   (0.138) 0.120 0.011 0.090 0.054 0.037 0.191 0.117 

Locus 790 : 
2 alleles
10.9% missing data
   3   (0.895) 0.937 0.987 0.839 0.965 0.991 0.928 0.898 
   1   (0.105) 0.063 0.013 0.161 0.035 0.009 0.072 0.102 

Locus 791 : 
2 alleles
4.3% missing data
   1   (0.695) 0.693 0.958 0.777 0.357 0.340 0.722 0.787 
   3   (0.305) 0.307 0.042 0.223 0.643 0.660 0.278 0.213 

Locus 792 : 
2 alleles
12.3% missing data
   1   (0.894) 0.906 0.990 0.901 0.979 0.992 0.944 0.904 
   3   (0.106) 0.094 0.010 0.099 0.021 0.008 0.056 0.096 

Locus 793 : 
2 alleles
0.0% missing data
   1   (0.069) 0.025 0.005 0.119 0.014 0.003 0.055 0.007 
   3   (0.931) 0.975 0.995 0.881 0.986 0.997 0.945 0.993 

Locus 794 : 
2 alleles
13.8% missing data
   2   (0.560) 0.605 0.530 0.551 0.547 0.450 0.564 0.117 
   4   (0.440) 0.395 0.470 0.449 0.453 0.550 0.436 0.883 

Locus 795 : 
2 alleles
0.7% missing data
   2   (0.848) 0.886 0.989 0.866 0.900 0.987 0.759 0.916 
   3   (0.152) 0.114 0.011 0.134 0.100 0.013 0.241 0.084 

Locus 796 : 
2 alleles
13.0% missing data
   1   (0.748) 0.739 0.769 0.812 0.800 0.385 0.830 0.692 
   2   (0.252) 0.261 0.231 0.188 0.200 0.615 0.170 0.308 

Locus 797 : 
2 alleles
5.1% missing data
   3   (0.880) 0.857 0.991 0.930 0.986 0.953 0.935 0.983 
   4   (0.120) 0.143 0.009 0.070 0.014 0.047 0.065 0.017 

Locus 798 : 
2 alleles
5.1% missing data
   3   (0.886) 0.919 0.990 0.931 0.425 0.985 0.866 0.983 
   1   (0.114) 0.081 0.010 0.069 0.575 0.015 0.134 0.017 

Locus 799 : 
2 alleles
11.6% missing data
   2   (0.860) 0.888 0.986 0.857 0.914 0.983 0.863 0.924 
   4   (0.140) 0.112 0.014 0.143 0.086 0.017 0.137 0.076 

Locus 800 : 
2 alleles
5.1% missing data
   3   (0.902) 0.900 0.986 0.928 0.977 0.988 0.955 0.971 
   1   (0.098) 0.100 0.014 0.072 0.023 0.012 0.045 0.029 

Locus 801 : 
2 alleles
0.0% missing data
   1   (0.907) 0.930 0.992 0.944 0.978 0.988 0.885 0.989 
   2   (0.093) 0.070 0.008 0.056 0.022 0.012 0.115 0.011 

Locus 802 : 
2 alleles
8.0% missing data
   1   (0.860) 0.882 0.061 0.930 0.971 0.977 0.911 0.448 
   3   (0.140) 0.118 0.939 0.070 0.029 0.023 0.089 0.552 

Locus 803 : 
2 alleles
11.6% missing data
   1   (0.891) 0.929 0.991 0.893 0.914 0.983 0.893 0.917 
   3   (0.109) 0.071 0.009 0.107 0.086 0.017 0.107 0.083 

Locus 804 : 
2 alleles
2.9% missing data
   3   (0.923) 0.838 0.994 0.988 0.980 0.890 0.983 0.971 
   4   (0.077) 0.162 0.006 0.012 0.020 0.110 0.017 0.029 

Locus 805 : 
2 alleles
12.3% missing data
   1   (0.767) 0.792 0.034 0.827 0.844 0.914 0.846 0.040 
   3   (0.233) 0.208 0.966 0.173 0.156 0.086 0.154 0.960 

Locus 806 : 
2 alleles
4.3% missing data
   1   (0.097) 0.113 0.008 0.037 0.024 0.008 0.084 0.014 
   2   (0.903) 0.887 0.992 0.963 0.976 0.992 0.916 0.986 

Locus 807 : 
2 alleles
3.6% missing data
   1   (0.703) 0.725 0.977 0.627 0.931 0.923 0.674 0.947 
   3   (0.297) 0.275 0.023 0.373 0.069 0.077 0.326 0.053 

Locus 808 : 
2 alleles
14.5% missing data
   4   (0.888) 0.923 0.024 0.958 0.968 0.818 0.921 0.866 
   2   (0.112) 0.077 0.976 0.042 0.032 0.182 0.079 0.134 

Locus 809 : 
2 alleles
4.3% missing data
   2   (0.869) 0.909 0.989 0.891 0.959 0.987 0.764 0.986 
   3   (0.131) 0.091 0.011 0.109 0.041 0.013 0.236 0.014 

Locus 810 : 
2 alleles
5.8% missing data
   3   (0.918) 0.796 0.980 0.988 0.979 0.950 0.983 0.952 
   2   (0.082) 0.204 0.020 0.012 0.021 0.050 0.017 0.048 

Locus 811 : 
2 alleles
14.5% missing data
   3   (0.596) 0.559 0.677 0.638 0.622 0.397 0.643 0.960 
   1   (0.404) 0.441 0.323 0.362 0.378 0.603 0.357 0.040 

Locus 812 : 
2 alleles
5.1% missing data
   3   (0.906) 0.898 0.022 0.975 0.985 0.971 0.966 0.990 
   1   (0.094) 0.102 0.978 0.025 0.015 0.029 0.034 0.010 

Locus 813 : 
2 alleles
10.9% missing data
   2   (0.907) 0.965 0.973 0.823 0.990 0.994 0.879 0.953 
   3   (0.093) 0.035 0.027 0.177 0.010 0.006 0.121 0.047 

Locus 814 : 
2 alleles
3.6% missing data
   1   (0.212) 0.213 0.449 0.139 0.323 0.375 0.159 0.036 
   4   (0.788) 0.787 0.551 0.861 0.677 0.625 0.841 0.964 

Locus 815 : 
2 alleles
2.9% missing data
   1   (0.839) 0.913 0.983 0.749 0.978 0.962 0.761 0.982 
   2   (0.161) 0.087 0.017 0.251 0.022 0.038 0.239 0.018 

Locus 816 : 
2 alleles
7.2% missing data
   2   (0.895) 0.920 0.989 0.895 0.978 0.992 0.918 0.988 
   1   (0.105) 0.080 0.011 0.105 0.022 0.008 0.082 0.012 

Locus 817 : 
2 alleles
13.0% missing data
   4   (0.634) 0.568 0.974 0.724 0.485 0.739 0.674 0.599 
   1   (0.366) 0.432 0.026 0.276 0.515 0.261 0.326 0.401 

Locus 818 : 
2 alleles
14.5% missing data
   1   (0.181) 0.118 0.012 0.228 0.658 0.053 0.174 0.119 
   2   (0.819) 0.882 0.988 0.772 0.342 0.947 0.826 0.881 

Locus 819 : 
2 alleles
12.3% missing data
   1   (0.874) 0.848 0.987 0.933 0.969 0.984 0.896 0.982 
   3   (0.126) 0.152 0.013 0.067 0.031 0.016 0.104 0.018 

Locus 820 : 
2 alleles
3.6% missing data
   3   (0.530) 0.507 0.069 0.692 0.713 0.125 0.428 0.975 
   1   (0.470) 0.493 0.931 0.308 0.287 0.875 0.572 0.025 

Locus 821 : 
2 alleles
3.6% missing data
   3   (0.790) 0.744 0.939 0.900 0.937 0.950 0.796 0.266 
   1   (0.210) 0.256 0.061 0.100 0.063 0.050 0.204 0.734 

Locus 822 : 
2 alleles
13.0% missing data
   2   (0.126) 0.148 0.035 0.046 0.542 0.129 0.066 0.027 
   4   (0.874) 0.852 0.965 0.954 0.458 0.871 0.934 0.973 

Locus 823 : 
2 alleles
12.3% missing data
   2   (0.913) 0.959 0.922 0.938 0.952 0.993 0.938 0.016 
   4   (0.087) 0.041 0.078 0.062 0.048 0.007 0.062 0.984 

Locus 824 : 
2 alleles
11.6% missing data
   2   (0.932) 0.982 0.995 0.792 0.993 0.998 0.933 0.970 
   3   (0.068) 0.018 0.005 0.208 0.007 0.002 0.067 0.030 

Locus 825 : 
2 alleles
1.4% missing data
   1   (0.870) 0.892 0.989 0.891 0.954 0.958 0.878 0.971 
   3   (0.130) 0.108 0.011 0.109 0.046 0.042 0.122 0.029 

Locus 826 : 
2 alleles
2.9% missing data
   2   (0.904) 0.903 0.993 0.946 0.985 0.988 0.938 0.983 
   1   (0.096) 0.097 0.007 0.054 0.015 0.012 0.062 0.017 

Locus 827 : 
2 alleles
5.1% missing data
   1   (0.883) 0.913 0.992 0.932 0.405 0.941 0.901 0.959 
   4   (0.117) 0.087 0.008 0.068 0.595 0.059 0.099 0.041 

Locus 828 : 
2 alleles
7.2% missing data
   4   (0.675) 0.696 0.469 0.726 0.680 0.631 0.660 0.619 
   3   (0.325) 0.304 0.531 0.274 0.320 0.369 0.340 0.381 

Locus 829 : 
2 alleles
10.9% missing data
   3   (0.816) 0.863 0.983 0.791 0.966 0.981 0.704 0.975 
   1   (0.184) 0.137 0.017 0.209 0.034 0.019 0.296 0.025 

Locus 830 : 
2 alleles
2.9% missing data
   2   (0.750) 0.759 0.978 0.754 0.348 0.956 0.760 0.934 
   3   (0.250) 0.241 0.022 0.246 0.652 0.044 0.240 0.066 

Locus 831 : 
2 alleles
1.4% missing data
   2   (0.910) 0.960 0.994 0.930 0.308 0.992 0.889 0.992 
   4   (0.090) 0.040 0.006 0.070 0.692 0.008 0.111 0.008 

Locus 832 : 
2 alleles
10.9% missing data
   2   (0.707) 0.743 0.708 0.739 0.804 0.437 0.694 0.694 
   4   (0.293) 0.257 0.292 0.261 0.196 0.563 0.306 0.306 

Locus 833 : 
2 alleles
15.2% missing data
   4   (0.887) 0.921 0.990 0.894 0.974 0.982 0.882 0.908 
   2   (0.113) 0.079 0.010 0.106 0.026 0.018 0.118 0.092 

Locus 834 : 
2 alleles
14.5% missing data
   2   (0.759) 0.786 0.979 0.698 0.942 0.970 0.738 0.837 
   4   (0.241) 0.214 0.021 0.302 0.058 0.030 0.262 0.163 

Locus 835 : 
2 alleles
10.9% missing data
   4   (0.904) 0.913 0.992 0.936 0.984 0.987 0.943 0.921 
   2   (0.096) 0.087 0.008 0.064 0.016 0.013 0.057 0.079 

Locus 836 : 
2 alleles
5.1% missing data
   2   (0.461) 0.429 0.607 0.565 0.109 0.370 0.362 0.929 
   4   (0.539) 0.571 0.393 0.435 0.891 0.630 0.638 0.071 

Locus 837 : 
2 alleles
7.2% missing data
   2   (0.880) 0.885 0.989 0.909 0.981 0.971 0.914 0.973 
   4   (0.120) 0.115 0.011 0.091 0.019 0.029 0.086 0.027 

Locus 838 : 
2 alleles
5.1% missing data
   1   (0.875) 0.781 0.991 0.968 0.965 0.740 0.950 0.981 
   2   (0.125) 0.219 0.009 0.032 0.035 0.260 0.050 0.019 

Locus 839 : 
2 alleles
5.1% missing data
   1   (0.862) 0.801 0.986 0.945 0.966 0.922 0.907 0.985 
   4   (0.138) 0.199 0.014 0.055 0.034 0.078 0.093 0.015 

Locus 840 : 
2 alleles
2.9% missing data
   3   (0.913) 0.981 0.994 0.799 0.965 0.998 0.730 0.994 
   1   (0.087) 0.019 0.006 0.201 0.035 0.002 0.270 0.006 

Locus 841 : 
2 alleles
10.9% missing data
   2   (0.910) 0.906 0.993 0.970 0.677 0.924 0.962 0.956 
   4   (0.090) 0.094 0.007 0.030 0.323 0.076 0.038 0.044 

Locus 842 : 
2 alleles
5.1% missing data
   2   (0.905) 0.905 0.991 0.935 0.962 0.983 0.960 0.947 
   4   (0.095) 0.095 0.009 0.065 0.038 0.017 0.040 0.053 

Locus 843 : 
2 alleles
12.3% missing data
   2   (0.803) 0.831 0.981 0.766 0.950 0.977 0.779 0.956 
   4   (0.197) 0.169 0.019 0.234 0.050 0.023 0.221 0.044 

Locus 844 : 
2 alleles
2.9% missing data
   3   (0.899) 0.902 0.403 0.962 0.979 0.930 0.958 0.948 
   1   (0.101) 0.098 0.597 0.038 0.021 0.070 0.042 0.052 

Locus 845 : 
2 alleles
13.8% missing data
   1   (0.815) 0.885 0.943 0.730 0.862 0.974 0.816 0.449 
   3   (0.185) 0.115 0.057 0.270 0.138 0.026 0.184 0.551 

Locus 846 : 
2 alleles
12.3% missing data
   1   (0.841) 0.864 0.106 0.902 0.959 0.952 0.841 0.980 
   4   (0.159) 0.136 0.894 0.098 0.041 0.048 0.159 0.020 

Locus 847 : 
2 alleles
4.3% missing data
   1   (0.759) 0.808 0.979 0.650 0.304 0.908 0.825 0.970 
   3   (0.241) 0.192 0.021 0.350 0.696 0.092 0.175 0.030 

Locus 848 : 
2 alleles
8.0% missing data
   1   (0.494) 0.466 0.433 0.557 0.530 0.604 0.450 0.503 
   3   (0.506) 0.534 0.567 0.443 0.470 0.396 0.550 0.497 

Locus 849 : 
2 alleles
8.7% missing data
   3   (0.939) 0.984 0.996 0.888 0.994 0.998 0.895 0.973 
   2   (0.061) 0.016 0.004 0.112 0.006 0.002 0.105 0.027 

Locus 850 : 
2 alleles
10.9% missing data
   1   (0.738) 0.752 0.296 0.818 0.941 0.800 0.761 0.108 
   3   (0.262) 0.248 0.704 0.182 0.059 0.200 0.239 0.892 

Locus 851 : 
2 alleles
5.8% missing data
   2   (0.896) 0.912 0.989 0.917 0.981 0.988 0.917 0.986 
   4   (0.104) 0.088 0.011 0.083 0.019 0.012 0.083 0.014 

Locus 852 : 
2 alleles
4.3% missing data
   4   (0.898) 0.894 0.991 0.950 0.978 0.988 0.915 0.982 
   2   (0.102) 0.106 0.009 0.050 0.022 0.012 0.085 0.018 

Locus 853 : 
2 alleles
2.9% missing data
   1   (0.240) 0.330 0.021 0.149 0.052 0.041 0.223 0.071 
   3   (0.760) 0.670 0.979 0.851 0.948 0.959 0.777 0.929 

Locus 854 : 
2 alleles
5.8% missing data
   1   (0.888) 0.927 0.992 0.913 0.516 0.981 0.891 0.985 
   3   (0.112) 0.073 0.008 0.087 0.484 0.019 0.109 0.015 

Locus 855 : 
2 alleles
10.9% missing data
   1   (0.127) 0.121 0.010 0.097 0.052 0.016 0.106 0.104 
   3   (0.873) 0.879 0.990 0.903 0.948 0.984 0.894 0.896 

Locus 856 : 
2 alleles
1.4% missing data
   1   (0.685) 0.721 0.973 0.578 0.882 0.968 0.622 0.918 
   3   (0.315) 0.279 0.027 0.422 0.118 0.032 0.378 0.082 

Locus 857 : 
2 alleles
3.6% missing data
   1   (0.195) 0.208 0.018 0.198 0.103 0.034 0.147 0.024 
   3   (0.805) 0.792 0.982 0.802 0.897 0.966 0.853 0.976 

Locus 858 : 
2 alleles
13.0% missing data
   3   (0.200) 0.211 0.018 0.215 0.067 0.041 0.146 0.076 
   4   (0.800) 0.789 0.982 0.785 0.933 0.959 0.854 0.924 

Locus 859 : 
2 alleles
12.3% missing data
   4   (0.871) 0.873 0.989 0.948 0.401 0.963 0.862 0.945 
   2   (0.129) 0.127 0.011 0.052 0.599 0.037 0.138 0.055 

Locus 860 : 
2 alleles
8.0% missing data
   3   (0.827) 0.842 0.983 0.843 0.896 0.958 0.824 0.911 
   1   (0.173) 0.158 0.017 0.157 0.104 0.042 0.176 0.089 

Locus 861 : 
2 alleles
5.1% missing data
   2   (0.171) 0.198 0.012 0.109 0.034 0.294 0.105 0.027 
   4   (0.829) 0.802 0.988 0.891 0.966 0.706 0.895 0.973 

Locus 862 : 
2 alleles
5.8% missing data
   4   (0.301) 0.289 0.899 0.373 0.077 0.069 0.219 0.042 
   1   (0.699) 0.711 0.101 0.627 0.923 0.931 0.781 0.958 

Locus 863 : 
2 alleles
4.3% missing data
   3   (0.925) 0.804 0.997 0.993 0.970 0.625 0.989 0.968 
   1   (0.075) 0.196 0.003 0.007 0.030 0.375 0.011 0.032 

Locus 864 : 
2 alleles
4.3% missing data
   4   (0.883) 0.937 0.992 0.869 0.169 0.988 0.910 0.958 
   3   (0.117) 0.063 0.008 0.131 0.831 0.012 0.090 0.042 

Locus 865 : 
2 alleles
1.4% missing data
   1   (0.154) 0.135 0.013 0.138 0.061 0.050 0.155 0.030 
   3   (0.846) 0.865 0.987 0.862 0.939 0.950 0.845 0.970 

Locus 866 : 
2 alleles
9.4% missing data
   2   (0.904) 0.856 0.993 0.977 0.947 0.946 0.947 0.907 
   1   (0.096) 0.144 0.007 0.023 0.053 0.054 0.053 0.093 

Locus 867 : 
2 alleles
2.2% missing data
   1   (0.093) 0.079 0.023 0.065 0.050 0.017 0.055 0.011 
   2   (0.907) 0.921 0.977 0.935 0.950 0.983 0.945 0.989 

Locus 868 : 
2 alleles
3.6% missing data
   3   (0.846) 0.805 0.865 0.942 0.953 0.696 0.896 0.979 
   4   (0.154) 0.195 0.135 0.058 0.047 0.304 0.104 0.021 

Locus 869 : 
2 alleles
4.3% missing data
   4   (0.888) 0.895 0.220 0.956 0.986 0.969 0.928 0.979 
   2   (0.112) 0.105 0.780 0.044 0.014 0.031 0.072 0.021 

Locus 870 : 
2 alleles
5.1% missing data
   2   (0.891) 0.911 0.992 0.939 0.832 0.978 0.894 0.794 
   4   (0.109) 0.089 0.008 0.061 0.168 0.022 0.106 0.206 

Locus 871 : 
2 alleles
14.5% missing data
   1   (0.645) 0.676 0.215 0.678 0.819 0.834 0.606 0.351 
   4   (0.355) 0.324 0.785 0.322 0.181 0.166 0.394 0.649 

Locus 872 : 
2 alleles
6.5% missing data
   4   (0.898) 0.912 0.699 0.954 0.971 0.764 0.952 0.958 
   2   (0.102) 0.088 0.301 0.046 0.029 0.236 0.048 0.042 

Locus 873 : 
2 alleles
12.3% missing data
   1   (0.882) 0.874 0.990 0.930 0.862 0.978 0.924 0.918 
   2   (0.118) 0.126 0.010 0.070 0.138 0.022 0.076 0.082 

Locus 874 : 
2 alleles
1.4% missing data
   1   (0.864) 0.874 0.991 0.935 0.901 0.975 0.770 0.942 
   3   (0.136) 0.126 0.009 0.065 0.099 0.025 0.230 0.058 

Locus 875 : 
2 alleles
8.7% missing data
   2   (0.876) 0.898 0.990 0.912 0.918 0.983 0.854 0.978 
   4   (0.124) 0.102 0.010 0.088 0.082 0.017 0.146 0.022 

Locus 876 : 
2 alleles
2.9% missing data
   3   (0.887) 0.828 0.993 0.970 0.903 0.876 0.934 0.990 
   1   (0.113) 0.172 0.007 0.030 0.097 0.124 0.066 0.010 

Locus 877 : 
2 alleles
0.7% missing data
   1   (0.052) 0.012 0.004 0.093 0.006 0.001 0.087 0.003 
   2   (0.948) 0.988 0.996 0.907 0.994 0.999 0.913 0.997 

Locus 878 : 
2 alleles
12.3% missing data
   3   (0.745) 0.801 0.567 0.669 0.780 0.676 0.800 0.956 
   2   (0.255) 0.199 0.433 0.331 0.220 0.324 0.200 0.044 

Locus 879 : 
2 alleles
2.9% missing data
   1   (0.906) 0.896 0.120 0.972 0.954 0.961 0.975 0.990 
   3   (0.094) 0.104 0.880 0.028 0.046 0.039 0.025 0.010 

Locus 880 : 
2 alleles
9.4% missing data
   1   (0.669) 0.645 0.967 0.769 0.083 0.870 0.673 0.355 
   4   (0.331) 0.355 0.033 0.231 0.917 0.130 0.327 0.645 

Locus 881 : 
2 alleles
13.0% missing data
   2   (0.918) 0.966 0.979 0.889 0.964 0.995 0.899 0.963 
   4   (0.082) 0.034 0.021 0.111 0.036 0.005 0.101 0.037 

Locus 882 : 
2 alleles
15.9% missing data
   3   (0.885) 0.929 0.890 0.848 0.971 0.991 0.890 0.990 
   1   (0.115) 0.071 0.110 0.152 0.029 0.009 0.110 0.010 

Locus 883 : 
2 alleles
2.9% missing data
   3   (0.908) 0.895 0.992 0.964 0.961 0.974 0.955 0.793 
   1   (0.092) 0.105 0.008 0.036 0.039 0.026 0.045 0.207 

Locus 884 : 
2 alleles
3.6% missing data
   1   (0.779) 0.739 0.272 0.825 0.937 0.848 0.896 0.959 
   3   (0.221) 0.261 0.728 0.175 0.063 0.152 0.104 0.041 

Locus 885 : 
2 alleles
13.0% missing data
   2   (0.880) 0.930 0.888 0.873 0.919 0.990 0.822 0.986 
   4   (0.120) 0.070 0.112 0.127 0.081 0.010 0.178 0.014 

Locus 886 : 
2 alleles
11.6% missing data
   2   (0.909) 0.923 0.993 0.937 0.944 0.981 0.948 0.968 
   4   (0.091) 0.077 0.007 0.063 0.056 0.019 0.052 0.032 

Locus 887 : 
2 alleles
13.0% missing data
   1   (0.919) 0.940 0.993 0.947 0.988 0.992 0.937 0.941 
   2   (0.081) 0.060 0.007 0.053 0.012 0.008 0.063 0.059 

Locus 888 : 
2 alleles
17.4% missing data
   1   (0.682) 0.578 0.904 0.826 0.927 0.749 0.713 0.429 
   3   (0.318) 0.422 0.096 0.174 0.073 0.251 0.287 0.571 

Locus 889 : 
2 alleles
3.6% missing data
   3   (0.876) 0.889 0.944 0.919 0.971 0.981 0.855 0.990 
   1   (0.124) 0.111 0.056 0.081 0.029 0.019 0.145 0.010 

Locus 890 : 
2 alleles
6.5% missing data
   4   (0.673) 0.683 0.952 0.743 0.181 0.447 0.644 0.961 
   2   (0.327) 0.317 0.048 0.257 0.819 0.553 0.356 0.039 

Locus 891 : 
2 alleles
5.8% missing data
   2   (0.474) 0.434 0.814 0.504 0.669 0.204 0.484 0.718 
   4   (0.526) 0.566 0.186 0.496 0.331 0.796 0.516 0.282 

Locus 892 : 
2 alleles
5.8% missing data
   2   (0.829) 0.797 0.987 0.886 0.942 0.888 0.918 0.548 
   1   (0.171) 0.203 0.013 0.114 0.058 0.112 0.082 0.452 

Locus 893 : 
2 alleles
13.8% missing data
   4   (0.717) 0.758 0.733 0.721 0.831 0.934 0.569 0.954 
   2   (0.283) 0.242 0.267 0.279 0.169 0.066 0.431 0.046 

Locus 894 : 
2 alleles
13.0% missing data
   3   (0.575) 0.648 0.580 0.525 0.646 0.411 0.568 0.117 
   4   (0.425) 0.352 0.420 0.475 0.354 0.589 0.432 0.883 

Locus 895 : 
2 alleles
3.6% missing data
   1   (0.943) 0.987 0.996 0.913 0.995 0.998 0.878 0.997 
   3   (0.057) 0.013 0.004 0.087 0.005 0.002 0.122 0.003 

Locus 896 : 
2 alleles
13.0% missing data
   2   (0.734) 0.762 0.078 0.744 0.779 0.944 0.726 0.961 
   3   (0.266) 0.238 0.922 0.256 0.221 0.056 0.274 0.039 

Locus 897 : 
2 alleles
15.2% missing data
   3   (0.771) 0.749 0.980 0.781 0.924 0.884 0.813 0.969 
   4   (0.229) 0.251 0.020 0.219 0.076 0.116 0.187 0.031 

Locus 898 : 
2 alleles
1.4% missing data
   1   (0.880) 0.869 0.990 0.954 0.758 0.725 0.931 0.982 
   3   (0.120) 0.131 0.010 0.046 0.242 0.275 0.069 0.018 

Locus 899 : 
2 alleles
13.8% missing data
   1   (0.863) 0.895 0.871 0.863 0.917 0.969 0.867 0.970 
   3   (0.137) 0.105 0.129 0.137 0.083 0.031 0.133 0.030 

Locus 900 : 
2 alleles
2.9% missing data
   3   (0.933) 0.975 0.995 0.885 0.993 0.997 0.950 0.990 
   1   (0.067) 0.025 0.005 0.115 0.007 0.003 0.050 0.010 

Locus 901 : 
2 alleles
4.3% missing data
   3   (0.887) 0.912 0.992 0.918 0.977 0.981 0.858 0.983 
   2   (0.113) 0.088 0.008 0.082 0.023 0.019 0.142 0.017 

Locus 902 : 
2 alleles
12.3% missing data
   4   (0.923) 0.968 0.994 0.910 0.988 0.996 0.899 0.957 
   1   (0.077) 0.032 0.006 0.090 0.012 0.004 0.101 0.043 

Locus 903 : 
2 alleles
13.0% missing data
   4   (0.626) 0.650 0.301 0.646 0.586 0.854 0.598 0.491 
   2   (0.374) 0.350 0.699 0.354 0.414 0.146 0.402 0.509 

Locus 904 : 
2 alleles
8.7% missing data
   4   (0.492) 0.464 0.790 0.455 0.508 0.560 0.557 0.484 
   2   (0.508) 0.536 0.210 0.545 0.492 0.440 0.443 0.516 

Locus 905 : 
2 alleles
6.5% missing data
   1   (0.892) 0.933 0.992 0.829 0.977 0.989 0.925 0.988 
   3   (0.108) 0.067 0.008 0.171 0.023 0.011 0.075 0.012 

Locus 906 : 
2 alleles
12.3% missing data
   2   (0.902) 0.912 0.267 0.966 0.971 0.953 0.948 0.919 
   4   (0.098) 0.088 0.733 0.034 0.029 0.047 0.052 0.081 

Locus 907 : 
2 alleles
1.4% missing data
   1   (0.906) 0.930 0.993 0.925 0.961 0.990 0.926 0.984 
   2   (0.094) 0.070 0.007 0.075 0.039 0.010 0.074 0.016 

Locus 908 : 
2 alleles
12.3% missing data
   3   (0.788) 0.802 0.809 0.776 0.805 0.920 0.826 0.963 
   1   (0.212) 0.198 0.191 0.224 0.195 0.080 0.174 0.037 

Locus 909 : 
2 alleles
3.6% missing data
   1   (0.732) 0.709 0.057 0.843 0.938 0.516 0.761 0.966 
   4   (0.268) 0.291 0.943 0.157 0.062 0.484 0.239 0.034 

Locus 910 : 
2 alleles
12.3% missing data
   4   (0.613) 0.636 0.665 0.621 0.614 0.339 0.627 0.674 
   1   (0.387) 0.364 0.335 0.379 0.386 0.661 0.373 0.326 

Locus 911 : 
2 alleles
15.9% missing data
   3   (0.870) 0.953 0.797 0.706 0.948 0.994 0.784 0.990 
   1   (0.130) 0.047 0.203 0.294 0.052 0.006 0.216 0.010 

Locus 912 : 
2 alleles
2.9% missing data
   1   (0.918) 0.974 0.027 0.952 0.985 0.995 0.853 0.905 
   3   (0.082) 0.026 0.973 0.048 0.015 0.005 0.147 0.095 

Locus 913 : 
2 alleles
18.8% missing data
   1   (0.844) 0.809 0.813 0.888 0.882 0.968 0.915 0.951 
   3   (0.156) 0.191 0.187 0.112 0.118 0.032 0.085 0.049 

Locus 914 : 
2 alleles
10.1% missing data
   3   (0.804) 0.847 0.983 0.820 0.424 0.965 0.749 0.875 
   1   (0.196) 0.153 0.017 0.180 0.576 0.035 0.251 0.125 

Locus 915 : 
2 alleles
5.1% missing data
   1   (0.832) 0.783 0.943 0.896 0.965 0.960 0.897 0.775 
   3   (0.168) 0.217 0.057 0.104 0.035 0.040 0.103 0.225 

Locus 916 : 
2 alleles
4.3% missing data
   2   (0.698) 0.665 0.974 0.763 0.087 0.742 0.766 0.928 
   4   (0.302) 0.335 0.026 0.237 0.913 0.258 0.234 0.072 

Locus 917 : 
2 alleles
1.4% missing data
   2   (0.777) 0.851 0.210 0.821 0.922 0.944 0.708 0.066 
   4   (0.223) 0.149 0.790 0.179 0.078 0.056 0.292 0.934 

Locus 918 : 
2 alleles
2.9% missing data
   2   (0.836) 0.820 0.986 0.912 0.961 0.962 0.895 0.055 
   4   (0.164) 0.180 0.014 0.088 0.039 0.038 0.105 0.945 

Locus 919 : 
2 alleles
2.9% missing data
   4   (0.640) 0.567 0.966 0.639 0.875 0.933 0.709 0.665 
   1   (0.360) 0.433 0.034 0.361 0.125 0.067 0.291 0.335 

Locus 920 : 
2 alleles
12.3% missing data
   3   (0.901) 0.901 0.992 0.951 0.945 0.978 0.924 0.944 
   1   (0.099) 0.099 0.008 0.049 0.055 0.022 0.076 0.056 

Locus 921 : 
2 alleles
13.0% missing data
   3   (0.824) 0.846 0.992 0.877 0.956 0.661 0.835 0.719 
   1   (0.176) 0.154 0.008 0.123 0.044 0.339 0.165 0.281 

Locus 922 : 
2 alleles
9.4% missing data
   2   (0.903) 0.939 0.992 0.919 0.984 0.991 0.861 0.992 
   4   (0.097) 0.061 0.008 0.081 0.016 0.009 0.139 0.008 

Locus 923 : 
2 alleles
5.1% missing data
   4   (0.696) 0.687 0.894 0.692 0.930 0.946 0.642 0.894 
   3   (0.304) 0.313 0.106 0.308 0.070 0.054 0.358 0.106 

Locus 924 : 
2 alleles
13.8% missing data
   3   (0.872) 0.884 0.875 0.867 0.900 0.984 0.931 0.930 
   1   (0.128) 0.116 0.125 0.133 0.100 0.016 0.069 0.070 

Locus 925 : 
2 alleles
2.9% missing data
   3   (0.787) 0.787 0.186 0.812 0.942 0.897 0.866 0.956 
   1   (0.213) 0.213 0.814 0.188 0.058 0.103 0.134 0.044 

Locus 926 : 
2 alleles
5.1% missing data
   4   (0.737) 0.663 0.978 0.778 0.937 0.944 0.791 0.949 
   2   (0.263) 0.337 0.022 0.222 0.063 0.056 0.209 0.051 

Locus 927 : 
2 alleles
8.0% missing data
   1   (0.455) 0.479 0.114 0.466 0.865 0.581 0.372 0.076 
   3   (0.545) 0.521 0.886 0.534 0.135 0.419 0.628 0.924 

Locus 928 : 
2 alleles
3.6% missing data
   3   (0.828) 0.904 0.044 0.837 0.899 0.981 0.715 0.969 
   4   (0.172) 0.096 0.956 0.163 0.101 0.019 0.285 0.031 

Locus 929 : 
2 alleles
1.4% missing data
   2   (0.879) 0.859 0.992 0.928 0.956 0.962 0.929 0.987 
   4   (0.121) 0.141 0.008 0.072 0.044 0.038 0.071 0.013 

Locus 930 : 
2 alleles
14.5% missing data
   3   (0.899) 0.916 0.124 0.971 0.964 0.959 0.910 0.984 
   4   (0.101) 0.084 0.876 0.029 0.036 0.041 0.090 0.016 

Locus 931 : 
2 alleles
2.9% missing data
   2   (0.899) 0.936 0.992 0.860 0.983 0.991 0.934 0.990 
   4   (0.101) 0.064 0.008 0.140 0.017 0.009 0.066 0.010 

Locus 932 : 
2 alleles
3.6% missing data
   1   (0.140) 0.087 0.853 0.158 0.089 0.018 0.101 0.015 
   3   (0.860) 0.913 0.147 0.842 0.911 0.982 0.899 0.985 

Locus 933 : 
2 alleles
12.3% missing data
   1   (0.838) 0.866 0.371 0.866 0.947 0.917 0.885 0.885 
   4   (0.162) 0.134 0.629 0.134 0.053 0.083 0.115 0.115 

Locus 934 : 
2 alleles
11.6% missing data
   2   (0.895) 0.812 0.872 0.981 0.739 0.635 0.974 0.977 
   3   (0.105) 0.188 0.128 0.019 0.261 0.365 0.026 0.023 

Locus 935 : 
2 alleles
10.1% missing data
   1   (0.573) 0.667 0.050 0.580 0.241 0.387 0.488 0.656 
   4   (0.427) 0.333 0.950 0.420 0.759 0.613 0.512 0.344 

Locus 936 : 
2 alleles
8.7% missing data
   2   (0.632) 0.640 0.823 0.720 0.740 0.185 0.665 0.103 
   3   (0.368) 0.360 0.177 0.280 0.260 0.815 0.335 0.897 

Locus 937 : 
2 alleles
12.3% missing data
   1   (0.928) 0.981 0.993 0.711 0.991 0.998 0.946 0.995 
   4   (0.072) 0.019 0.007 0.289 0.009 0.002 0.054 0.005 

Locus 938 : 
2 alleles
5.1% missing data
   1   (0.792) 0.798 0.319 0.845 0.751 0.914 0.846 0.789 
   4   (0.208) 0.202 0.681 0.155 0.249 0.086 0.154 0.211 

Locus 939 : 
2 alleles
5.1% missing data
   1   (0.713) 0.599 0.976 0.825 0.683 0.906 0.794 0.644 
   2   (0.287) 0.401 0.024 0.175 0.317 0.094 0.206 0.356 

Locus 940 : 
2 alleles
0.7% missing data
   3   (0.894) 0.884 0.989 0.939 0.981 0.986 0.929 0.988 
   1   (0.106) 0.116 0.011 0.061 0.019 0.014 0.071 0.012 

Locus 941 : 
2 alleles
6.5% missing data
   3   (0.474) 0.428 0.955 0.596 0.139 0.183 0.440 0.554 
   4   (0.526) 0.572 0.045 0.404 0.861 0.817 0.560 0.446 

Locus 942 : 
2 alleles
5.8% missing data
   2   (0.842) 0.891 0.348 0.881 0.772 0.928 0.837 0.880 
   4   (0.158) 0.109 0.652 0.119 0.228 0.072 0.163 0.120 

Locus 943 : 
2 alleles
3.6% missing data
   2   (0.910) 0.928 0.287 0.967 0.781 0.906 0.969 0.966 
   4   (0.090) 0.072 0.713 0.033 0.219 0.094 0.031 0.034 

Locus 944 : 
2 alleles
2.9% missing data
   4   (0.647) 0.586 0.962 0.702 0.916 0.851 0.612 0.934 
   1   (0.353) 0.414 0.038 0.298 0.084 0.149 0.388 0.066 

Locus 945 : 
2 alleles
3.6% missing data
   3   (0.877) 0.866 0.990 0.956 0.459 0.954 0.909 0.843 
   1   (0.123) 0.134 0.010 0.044 0.541 0.046 0.091 0.157 

Locus 946 : 
2 alleles
12.3% missing data
   2   (0.942) 0.823 0.996 0.995 0.975 0.980 0.992 0.990 
   1   (0.058) 0.177 0.004 0.005 0.025 0.020 0.008 0.010 

Locus 947 : 
2 alleles
3.6% missing data
   2   (0.882) 0.928 0.103 0.934 0.404 0.965 0.927 0.979 
   4   (0.118) 0.072 0.897 0.066 0.596 0.035 0.073 0.021 

Locus 948 : 
2 alleles
15.2% missing data
   3   (0.355) 0.364 0.114 0.352 0.167 0.182 0.359 0.431 
   4   (0.645) 0.636 0.886 0.648 0.833 0.818 0.641 0.569 

Locus 949 : 
2 alleles
5.1% missing data
   1   (0.798) 0.817 0.979 0.797 0.791 0.972 0.774 0.966 
   3   (0.202) 0.183 0.021 0.203 0.209 0.028 0.226 0.034 

Locus 950 : 
2 alleles
10.1% missing data
   1   (0.888) 0.960 0.992 0.710 0.986 0.994 0.858 0.900 
   3   (0.112) 0.040 0.008 0.290 0.014 0.006 0.142 0.100 

Locus 951 : 
2 alleles
2.2% missing data
   1   (0.893) 0.914 0.988 0.922 0.974 0.992 0.884 0.992 
   3   (0.107) 0.086 0.012 0.078 0.026 0.008 0.116 0.008 

Locus 952 : 
2 alleles
12.3% missing data
   1   (0.944) 0.985 0.995 0.915 0.995 0.998 0.904 0.976 
   3   (0.056) 0.015 0.005 0.085 0.005 0.002 0.096 0.024 

Locus 953 : 
2 alleles
3.6% missing data
   4   (0.749) 0.697 0.980 0.759 0.809 0.898 0.856 0.797 
   2   (0.251) 0.303 0.020 0.241 0.191 0.102 0.144 0.203 

Locus 954 : 
2 alleles
12.3% missing data
   1   (0.162) 0.067 0.012 0.311 0.097 0.008 0.333 0.107 
   2   (0.838) 0.933 0.988 0.689 0.903 0.992 0.667 0.893 

Locus 955 : 
2 alleles
2.9% missing data
   1   (0.319) 0.301 0.372 0.278 0.784 0.499 0.289 0.030 
   3   (0.681) 0.699 0.628 0.722 0.216 0.501 0.711 0.970 

Locus 956 : 
2 alleles
7.2% missing data
   2   (0.886) 0.910 0.889 0.925 0.983 0.986 0.858 0.897 
   4   (0.114) 0.090 0.111 0.075 0.017 0.014 0.142 0.103 

Locus 957 : 
2 alleles
4.3% missing data
   4   (0.899) 0.924 0.991 0.909 0.979 0.991 0.916 0.981 
   2   (0.101) 0.076 0.009 0.091 0.021 0.009 0.084 0.019 

Locus 958 : 
2 alleles
9.4% missing data
   3   (0.512) 0.530 0.948 0.371 0.777 0.902 0.508 0.363 
   1   (0.488) 0.470 0.052 0.629 0.223 0.098 0.492 0.637 

Locus 959 : 
2 alleles
1.4% missing data
   3   (0.925) 0.962 0.992 0.899 0.988 0.996 0.956 0.985 
   4   (0.075) 0.038 0.008 0.101 0.012 0.004 0.044 0.015 

Locus 960 : 
2 alleles
4.3% missing data
   3   (0.601) 0.612 0.959 0.601 0.072 0.841 0.529 0.934 
   1   (0.399) 0.388 0.041 0.399 0.928 0.159 0.471 0.066 

Locus 961 : 
2 alleles
6.5% missing data
   2   (0.824) 0.822 0.950 0.897 0.955 0.978 0.745 0.682 
   3   (0.176) 0.178 0.050 0.103 0.045 0.022 0.255 0.318 

Locus 962 : 
2 alleles
12.3% missing data
   3   (0.852) 0.841 0.042 0.948 0.969 0.925 0.868 0.978 
   1   (0.148) 0.159 0.958 0.052 0.031 0.075 0.132 0.022 

Locus 963 : 
2 alleles
5.8% missing data
   1   (0.611) 0.534 0.890 0.667 0.094 0.789 0.744 0.631 
   3   (0.389) 0.466 0.110 0.333 0.906 0.211 0.256 0.369 

Locus 964 : 
2 alleles
3.6% missing data
   3   (0.880) 0.897 0.969 0.927 0.793 0.976 0.876 0.991 
   4   (0.120) 0.103 0.031 0.073 0.207 0.024 0.124 0.009 

Locus 965 : 
2 alleles
7.2% missing data
   4   (0.372) 0.263 0.036 0.441 0.717 0.047 0.548 0.962 
   1   (0.628) 0.737 0.964 0.559 0.283 0.953 0.452 0.038 

Locus 966 : 
2 alleles
11.6% missing data
   3   (0.907) 0.915 0.993 0.961 0.809 0.977 0.966 0.370 
   1   (0.093) 0.085 0.007 0.039 0.191 0.023 0.034 0.630 

Locus 967 : 
2 alleles
3.6% missing data
   1   (0.348) 0.379 0.116 0.282 0.141 0.136 0.450 0.084 
   4   (0.652) 0.621 0.884 0.718 0.859 0.864 0.550 0.916 

Locus 968 : 
2 alleles
2.2% missing data
   3   (0.840) 0.872 0.218 0.907 0.939 0.902 0.810 0.977 
   1   (0.160) 0.128 0.782 0.093 0.061 0.098 0.190 0.023 

Locus 969 : 
2 alleles
8.0% missing data
   1   (0.912) 0.935 0.993 0.947 0.981 0.985 0.918 0.826 
   3   (0.088) 0.065 0.007 0.053 0.019 0.015 0.082 0.174 

Locus 970 : 
2 alleles
10.9% missing data
   1   (0.112) 0.064 0.009 0.088 0.023 0.010 0.263 0.101 
   2   (0.888) 0.936 0.991 0.912 0.977 0.990 0.737 0.899 

Locus 971 : 
2 alleles
13.0% missing data
   4   (0.894) 0.880 0.987 0.948 0.915 0.985 0.933 0.868 
   2   (0.106) 0.120 0.013 0.052 0.085 0.015 0.067 0.132 

Locus 972 : 
2 alleles
5.1% missing data
   4   (0.892) 0.897 0.075 0.958 0.979 0.968 0.948 0.975 
   3   (0.108) 0.103 0.925 0.042 0.021 0.032 0.052 0.025 

Locus 973 : 
2 alleles
12.3% missing data
   4   (0.816) 0.751 0.839 0.905 0.827 0.906 0.875 0.942 
   1   (0.184) 0.249 0.161 0.095 0.173 0.094 0.125 0.058 

Locus 974 : 
2 alleles
1.4% missing data
   2   (0.940) 0.987 0.996 0.900 0.994 0.998 0.847 0.996 
   3   (0.060) 0.013 0.004 0.100 0.006 0.002 0.153 0.004 

Locus 975 : 
2 alleles
9.4% missing data
   1   (0.893) 0.868 0.649 0.973 0.769 0.757 0.964 0.982 
   3   (0.107) 0.132 0.351 0.027 0.231 0.243 0.036 0.018 

Locus 976 : 
2 alleles
2.2% missing data
   2   (0.901) 0.862 0.992 0.963 0.957 0.956 0.956 0.976 
   4   (0.099) 0.138 0.008 0.037 0.043 0.044 0.044 0.024 

Locus 977 : 
2 alleles
1.4% missing data
   2   (0.791) 0.894 0.030 0.680 0.966 0.985 0.679 0.952 
   3   (0.209) 0.106 0.970 0.320 0.034 0.015 0.321 0.048 

Locus 978 : 
2 alleles
5.1% missing data
   4   (0.750) 0.673 0.975 0.845 0.740 0.881 0.784 0.949 
   2   (0.250) 0.327 0.025 0.155 0.260 0.119 0.216 0.051 

Locus 979 : 
2 alleles
15.2% missing data
   4   (0.769) 0.802 0.977 0.775 0.264 0.958 0.743 0.931 
   2   (0.231) 0.198 0.023 0.225 0.736 0.042 0.257 0.069 

Locus 980 : 
2 alleles
11.6% missing data
   2   (0.891) 0.883 0.986 0.933 0.977 0.945 0.946 0.939 
   4   (0.109) 0.117 0.014 0.067 0.023 0.055 0.054 0.061 

Locus 981 : 
2 alleles
4.3% missing data
   2   (0.155) 0.127 0.014 0.153 0.038 0.022 0.165 0.171 
   4   (0.845) 0.873 0.986 0.847 0.962 0.978 0.835 0.829 

Locus 982 : 
2 alleles
19.6% missing data
   2   (0.875) 0.788 0.990 0.952 0.969 0.925 0.951 0.977 
   1   (0.125) 0.212 0.010 0.048 0.031 0.075 0.049 0.023 

Locus 983 : 
2 alleles
2.2% missing data
   3   (0.893) 0.856 0.991 0.955 0.981 0.974 0.953 0.840 
   1   (0.107) 0.144 0.009 0.045 0.019 0.026 0.047 0.160 

Locus 984 : 
2 alleles
9.4% missing data
   4   (0.851) 0.867 0.988 0.857 0.958 0.956 0.873 0.968 
   1   (0.149) 0.133 0.012 0.143 0.042 0.044 0.127 0.032 

Locus 985 : 
2 alleles
3.6% missing data
   2   (0.151) 0.136 0.011 0.122 0.032 0.025 0.183 0.036 
   4   (0.849) 0.864 0.989 0.878 0.968 0.975 0.817 0.964 

Locus 986 : 
2 alleles
2.9% missing data
   1   (0.910) 0.961 0.993 0.839 0.990 0.994 0.907 0.993 
   2   (0.090) 0.039 0.007 0.161 0.010 0.006 0.093 0.007 

Locus 987 : 
2 alleles
10.1% missing data
   1   (0.901) 0.897 0.896 0.959 0.951 0.964 0.925 0.989 
   3   (0.099) 0.103 0.104 0.041 0.049 0.036 0.075 0.011 

Locus 988 : 
2 alleles
4.3% missing data
   1   (0.139) 0.062 0.011 0.196 0.033 0.007 0.333 0.037 
   4   (0.861) 0.938 0.989 0.804 0.967 0.993 0.667 0.963 

Locus 989 : 
2 alleles
2.9% missing data
   2   (0.754) 0.737 0.483 0.828 0.897 0.791 0.779 0.948 
   4   (0.246) 0.263 0.517 0.172 0.103 0.209 0.221 0.052 

Locus 990 : 
2 alleles
5.1% missing data
   1   (0.166) 0.163 0.803 0.105 0.057 0.090 0.112 0.036 
   3   (0.834) 0.837 0.197 0.895 0.943 0.910 0.888 0.964 

Locus 991 : 
2 alleles
15.9% missing data
   1   (0.953) 0.987 0.996 0.970 0.990 0.998 0.870 0.975 
   2   (0.047) 0.013 0.004 0.030 0.010 0.002 0.130 0.025 

Locus 992 : 
2 alleles
5.8% missing data
   1   (0.812) 0.815 0.984 0.798 0.935 0.967 0.858 0.823 
   3   (0.188) 0.185 0.016 0.202 0.065 0.033 0.142 0.177 

Locus 993 : 
2 alleles
0.7% missing data
   1   (0.922) 0.911 0.994 0.977 0.982 0.987 0.948 0.990 
   2   (0.078) 0.089 0.006 0.023 0.018 0.013 0.052 0.010 

Locus 994 : 
2 alleles
10.9% missing data
   1   (0.851) 0.757 0.874 0.954 0.802 0.864 0.923 0.952 
   3   (0.149) 0.243 0.126 0.046 0.198 0.136 0.077 0.048 

Locus 995 : 
2 alleles
5.8% missing data
   3   (0.734) 0.678 0.977 0.871 0.845 0.835 0.670 0.511 
   1   (0.266) 0.322 0.023 0.129 0.155 0.165 0.330 0.489 

Locus 996 : 
2 alleles
12.3% missing data
   1   (0.888) 0.934 0.885 0.873 0.931 0.991 0.858 0.985 
   4   (0.112) 0.066 0.115 0.127 0.069 0.009 0.142 0.015 

Locus 997 : 
2 alleles
9.4% missing data
   1   (0.217) 0.285 0.223 0.136 0.314 0.173 0.118 0.055 
   4   (0.783) 0.715 0.777 0.864 0.686 0.827 0.882 0.945 

Locus 998 : 
2 alleles
2.2% missing data
   4   (0.901) 0.888 0.992 0.952 0.974 0.976 0.942 0.974 
   3   (0.099) 0.112 0.008 0.048 0.026 0.024 0.058 0.026 

Locus 999 : 
2 alleles
18.1% missing data
   3   (0.769) 0.745 0.942 0.878 0.190 0.754 0.768 0.969 
   2   (0.231) 0.255 0.058 0.122 0.810 0.246 0.232 0.031 

Locus 1000 : 
2 alleles
10.9% missing data
   4   (0.869) 0.908 0.989 0.855 0.952 0.985 0.849 0.976 
   3   (0.131) 0.092 0.011 0.145 0.048 0.015 0.151 0.024 

Locus 1001 : 
2 alleles
5.1% missing data
   3   (0.679) 0.615 0.971 0.724 0.518 0.796 0.793 0.644 
   4   (0.321) 0.385 0.029 0.276 0.482 0.204 0.207 0.356 

Locus 1002 : 
2 alleles
2.2% missing data
   1   (0.838) 0.726 0.990 0.941 0.972 0.504 0.948 0.985 
   3   (0.162) 0.274 0.010 0.059 0.028 0.496 0.052 0.015 

Locus 1003 : 
2 alleles
7.2% missing data
   2   (0.798) 0.815 0.980 0.834 0.721 0.965 0.722 0.966 
   3   (0.202) 0.185 0.020 0.166 0.279 0.035 0.278 0.034 

Locus 1004 : 
2 alleles
11.6% missing data
   1   (0.320) 0.325 0.037 0.292 0.233 0.081 0.400 0.276 
   3   (0.680) 0.675 0.963 0.708 0.767 0.919 0.600 0.724 

Locus 1005 : 
2 alleles
2.9% missing data
   1   (0.835) 0.785 0.986 0.920 0.963 0.924 0.855 0.891 
   3   (0.165) 0.215 0.014 0.080 0.037 0.076 0.145 0.109 

Locus 1006 : 
2 alleles
4.3% missing data
   3   (0.896) 0.944 0.078 0.956 0.970 0.974 0.929 0.264 
   1   (0.104) 0.056 0.922 0.044 0.030 0.026 0.071 0.736 

Locus 1007 : 
2 alleles
4.3% missing data
   1   (0.080) 0.050 0.006 0.066 0.014 0.006 0.071 0.021 
   3   (0.920) 0.950 0.994 0.934 0.986 0.994 0.929 0.979 

Locus 1008 : 
2 alleles
3.6% missing data
   4   (0.930) 0.858 0.995 0.988 0.955 0.979 0.984 0.996 
   1   (0.070) 0.142 0.005 0.012 0.045 0.021 0.016 0.004 

Locus 1009 : 
2 alleles
5.1% missing data
   1   (0.829) 0.805 0.192 0.918 0.969 0.902 0.874 0.969 
   4   (0.171) 0.195 0.808 0.082 0.031 0.098 0.126 0.031 

Locus 1010 : 
2 alleles
6.5% missing data
   2   (0.727) 0.725 0.497 0.793 0.594 0.746 0.754 0.924 
   4   (0.273) 0.275 0.503 0.207 0.406 0.254 0.246 0.076 

Locus 1011 : 
2 alleles
12.3% missing data
   4   (0.863) 0.812 0.964 0.948 0.055 0.960 0.950 0.981 
   2   (0.137) 0.188 0.036 0.052 0.945 0.040 0.050 0.019 

Locus 1012 : 
2 alleles
19.6% missing data
   2   (0.863) 0.870 0.877 0.912 0.818 0.964 0.869 0.977 
   4   (0.137) 0.130 0.123 0.088 0.182 0.036 0.131 0.023 

Locus 1013 : 
2 alleles
10.9% missing data
   2   (0.699) 0.723 0.969 0.702 0.828 0.932 0.559 0.890 
   4   (0.301) 0.277 0.031 0.298 0.172 0.068 0.441 0.110 

Locus 1014 : 
2 alleles
2.9% missing data
   3   (0.910) 0.880 0.521 0.978 0.974 0.787 0.981 0.974 
   2   (0.090) 0.120 0.479 0.022 0.026 0.213 0.019 0.026 

Locus 1015 : 
2 alleles
11.6% missing data
   4   (0.897) 0.863 0.992 0.956 0.973 0.970 0.949 0.975 
   2   (0.103) 0.137 0.008 0.044 0.027 0.030 0.051 0.025 

Locus 1016 : 
2 alleles
10.1% missing data
   2   (0.870) 0.895 0.989 0.873 0.980 0.983 0.881 0.901 
   4   (0.130) 0.105 0.011 0.127 0.020 0.017 0.119 0.099 

Locus 1017 : 
2 alleles
3.6% missing data
   3   (0.796) 0.781 0.939 0.857 0.939 0.492 0.856 0.974 
   2   (0.204) 0.219 0.061 0.143 0.061 0.508 0.144 0.026 

Locus 1018 : 
2 alleles
4.3% missing data
   2   (0.463) 0.474 0.252 0.458 0.519 0.714 0.389 0.492 
   4   (0.537) 0.526 0.748 0.542 0.481 0.286 0.611 0.508 

Locus 1019 : 
2 alleles
12.3% missing data
   2   (0.849) 0.828 0.989 0.901 0.939 0.921 0.919 0.638 
   1   (0.151) 0.172 0.011 0.099 0.061 0.079 0.081 0.362 

Locus 1020 : 
2 alleles
15.9% missing data
   2   (0.752) 0.831 0.979 0.657 0.256 0.928 0.734 0.797 
   4   (0.248) 0.169 0.021 0.343 0.744 0.072 0.266 0.203 

Locus 1021 : 
2 alleles
2.2% missing data
   4   (0.911) 0.959 0.994 0.895 0.986 0.995 0.865 0.991 
   2   (0.089) 0.041 0.006 0.105 0.014 0.005 0.135 0.009 

Locus 1022 : 
2 alleles
15.2% missing data
   3   (0.913) 0.939 0.991 0.923 0.915 0.990 0.949 0.956 
   1   (0.087) 0.061 0.009 0.077 0.085 0.010 0.051 0.044 

Locus 1023 : 
2 alleles
9.4% missing data
   4   (0.664) 0.712 0.961 0.634 0.461 0.898 0.657 0.075 
   1   (0.336) 0.288 0.039 0.366 0.539 0.102 0.343 0.925 

Locus 1024 : 
2 alleles
8.0% missing data
   1   (0.898) 0.930 0.993 0.945 0.017 0.986 0.938 0.906 
   2   (0.102) 0.070 0.007 0.055 0.983 0.014 0.062 0.094 

Locus 1025 : 
2 alleles
5.1% missing data
   1   (0.894) 0.832 0.990 0.969 0.969 0.977 0.939 0.987 
   3   (0.106) 0.168 0.010 0.031 0.031 0.023 0.061 0.013 

Locus 1026 : 
2 alleles
4.3% missing data
   4   (0.891) 0.874 0.994 0.965 0.498 0.844 0.950 0.977 
   2   (0.109) 0.126 0.006 0.035 0.502 0.156 0.050 0.023 

Locus 1027 : 
2 alleles
13.8% missing data
   1   (0.739) 0.742 0.978 0.747 0.850 0.955 0.698 0.784 
   4   (0.261) 0.258 0.022 0.253 0.150 0.045 0.302 0.216 

Locus 1028 : 
2 alleles
1.4% missing data
   2   (0.878) 0.881 0.989 0.933 0.913 0.982 0.844 0.973 
   4   (0.122) 0.119 0.011 0.067 0.087 0.018 0.156 0.027 

Locus 1029 : 
2 alleles
2.2% missing data
   2   (0.477) 0.420 0.420 0.502 0.523 0.534 0.504 0.956 
   4   (0.523) 0.580 0.580 0.498 0.477 0.466 0.496 0.044 

Locus 1030 : 
2 alleles
11.6% missing data
   4   (0.905) 0.925 0.973 0.921 0.980 0.990 0.937 0.944 
   1   (0.095) 0.075 0.027 0.079 0.020 0.010 0.063 0.056 

Locus 1031 : 
2 alleles
0.7% missing data
   2   (0.892) 0.923 0.992 0.954 0.025 0.967 0.893 0.978 
   4   (0.108) 0.077 0.008 0.046 0.975 0.033 0.107 0.022 

Locus 1032 : 
2 alleles
5.8% missing data
   3   (0.774) 0.822 0.071 0.839 0.962 0.875 0.783 0.093 
   2   (0.226) 0.178 0.929 0.161 0.038 0.125 0.217 0.907 

Locus 1033 : 
2 alleles
3.6% missing data
   3   (0.923) 0.917 0.335 0.989 0.927 0.892 0.978 0.783 
   1   (0.077) 0.083 0.665 0.011 0.073 0.108 0.022 0.217 

Locus 1034 : 
2 alleles
12.3% missing data
   2   (0.872) 0.861 0.985 0.912 0.950 0.958 0.926 0.914 
   1   (0.128) 0.139 0.015 0.088 0.050 0.042 0.074 0.086 

Locus 1035 : 
2 alleles
0.7% missing data
   3   (0.889) 0.912 0.990 0.912 0.989 0.992 0.877 0.979 
   4   (0.111) 0.088 0.010 0.088 0.011 0.008 0.123 0.021 

Locus 1036 : 
2 alleles
5.1% missing data
   1   (0.862) 0.836 0.986 0.922 0.948 0.964 0.893 0.978 
   3   (0.138) 0.164 0.014 0.078 0.052 0.036 0.107 0.022 

Locus 1037 : 
2 alleles
12.3% missing data
   4   (0.833) 0.796 0.753 0.918 0.855 0.787 0.905 0.952 
   2   (0.167) 0.204 0.247 0.082 0.145 0.213 0.095 0.048 

Locus 1038 : 
2 alleles
5.8% missing data
   1   (0.637) 0.547 0.196 0.809 0.109 0.816 0.666 0.900 
   3   (0.363) 0.453 0.804 0.191 0.891 0.184 0.334 0.100 

Locus 1039 : 
2 alleles
6.5% missing data
   3   (0.806) 0.816 0.980 0.811 0.942 0.975 0.779 0.952 
   1   (0.194) 0.184 0.020 0.189 0.058 0.025 0.221 0.048 

Locus 1040 : 
2 alleles
2.9% missing data
   4   (0.859) 0.896 0.990 0.889 0.845 0.984 0.752 0.985 
   2   (0.141) 0.104 0.010 0.111 0.155 0.016 0.248 0.015 

Locus 1041 : 
2 alleles
1.4% missing data
   2   (0.891) 0.901 0.991 0.904 0.967 0.993 0.932 0.988 
   4   (0.109) 0.099 0.009 0.096 0.033 0.007 0.068 0.012 

Locus 1042 : 
2 alleles
1.4% missing data
   2   (0.871) 0.898 0.989 0.856 0.977 0.985 0.886 0.979 
   1   (0.129) 0.102 0.011 0.144 0.023 0.015 0.114 0.021 

Locus 1043 : 
2 alleles
2.2% missing data
   1   (0.892) 0.893 0.075 0.971 0.790 0.975 0.935 0.986 
   3   (0.108) 0.107 0.925 0.029 0.210 0.025 0.065 0.014 

Locus 1044 : 
2 alleles
1.4% missing data
   2   (0.602) 0.530 0.932 0.720 0.933 0.336 0.601 0.686 
   4   (0.398) 0.470 0.068 0.280 0.067 0.664 0.399 0.314 

Locus 1045 : 
2 alleles
17.4% missing data
   1   (0.879) 0.859 0.816 0.932 0.919 0.983 0.929 0.967 
   3   (0.121) 0.141 0.184 0.068 0.081 0.017 0.071 0.033 

Locus 1046 : 
2 alleles
18.1% missing data
   3   (0.875) 0.843 0.991 0.936 0.950 0.862 0.937 0.983 
   1   (0.125) 0.157 0.009 0.064 0.050 0.138 0.063 0.017 

Locus 1047 : 
2 alleles
3.6% missing data
   1   (0.287) 0.341 0.030 0.228 0.122 0.177 0.237 0.334 
   4   (0.713) 0.659 0.970 0.772 0.878 0.823 0.763 0.666 

Locus 1048 : 
2 alleles
15.2% missing data
   3   (0.874) 0.933 0.986 0.858 0.965 0.983 0.769 0.826 
   1   (0.126) 0.067 0.014 0.142 0.035 0.017 0.231 0.174 

Locus 1049 : 
2 alleles
2.2% missing data
   4   (0.926) 0.962 0.995 0.894 0.990 0.996 0.965 0.995 
   2   (0.074) 0.038 0.005 0.106 0.010 0.004 0.035 0.005 

Locus 1050 : 
2 alleles
0.0% missing data
   4   (0.895) 0.950 0.039 0.927 0.980 0.989 0.863 0.988 
   2   (0.105) 0.050 0.961 0.073 0.020 0.011 0.137 0.012 

Locus 1051 : 
2 alleles
4.3% missing data
   2   (0.911) 0.915 0.992 0.968 0.557 0.919 0.963 0.984 
   4   (0.089) 0.085 0.008 0.032 0.443 0.081 0.037 0.016 

Locus 1052 : 
2 alleles
13.8% missing data
   2   (0.410) 0.468 0.404 0.314 0.543 0.380 0.411 0.084 
   4   (0.590) 0.532 0.596 0.686 0.457 0.620 0.589 0.916 

Locus 1053 : 
2 alleles
7.2% missing data
   2   (0.797) 0.798 0.986 0.852 0.070 0.924 0.841 0.974 
   4   (0.203) 0.202 0.014 0.148 0.930 0.076 0.159 0.026 

Locus 1054 : 
2 alleles
2.2% missing data
   2   (0.902) 0.892 0.993 0.966 0.986 0.969 0.912 0.862 
   4   (0.098) 0.108 0.007 0.034 0.014 0.031 0.088 0.138 

Locus 1055 : 
2 alleles
11.6% missing data
   1   (0.921) 0.956 0.933 0.934 0.963 0.989 0.932 0.977 
   3   (0.079) 0.044 0.067 0.066 0.037 0.011 0.068 0.023 

Locus 1056 : 
2 alleles
13.0% missing data
   4   (0.909) 0.911 0.870 0.944 0.931 0.986 0.965 0.981 
   2   (0.091) 0.089 0.130 0.056 0.069 0.014 0.035 0.019 

Locus 1057 : 
2 alleles
3.6% missing data
   3   (0.913) 0.870 0.990 0.975 0.906 0.969 0.971 0.968 
   1   (0.087) 0.130 0.010 0.025 0.094 0.031 0.029 0.032 

Locus 1058 : 
2 alleles
12.3% missing data
   4   (0.299) 0.364 0.028 0.219 0.140 0.104 0.216 0.965 
   2   (0.701) 0.636 0.972 0.781 0.860 0.896 0.784 0.035 

Locus 1059 : 
2 alleles
15.2% missing data
   1   (0.723) 0.661 0.979 0.840 0.744 0.867 0.651 0.952 
   4   (0.277) 0.339 0.021 0.160 0.256 0.133 0.349 0.048 

Locus 1060 : 
2 alleles
12.3% missing data
   4   (0.909) 0.953 0.993 0.939 0.983 0.993 0.788 0.922 
   2   (0.091) 0.047 0.007 0.061 0.017 0.007 0.212 0.078 

Locus 1061 : 
2 alleles
10.9% missing data
   1   (0.100) 0.048 0.008 0.173 0.087 0.007 0.081 0.091 
   3   (0.900) 0.952 0.992 0.827 0.913 0.993 0.919 0.909 

Locus 1062 : 
2 alleles
17.4% missing data
   4   (0.745) 0.741 0.327 0.806 0.803 0.781 0.818 0.635 
   2   (0.255) 0.259 0.673 0.194 0.197 0.219 0.182 0.365 

Locus 1063 : 
2 alleles
11.6% missing data
   1   (0.919) 0.973 0.993 0.906 0.175 0.994 0.924 0.994 
   2   (0.081) 0.027 0.007 0.094 0.825 0.006 0.076 0.006 

Locus 1064 : 
2 alleles
13.8% missing data
   2   (0.871) 0.873 0.988 0.893 0.970 0.975 0.909 0.978 
   4   (0.129) 0.127 0.012 0.107 0.030 0.025 0.091 0.022 

Locus 1065 : 
2 alleles
2.2% missing data
   4   (0.821) 0.867 0.296 0.875 0.710 0.942 0.773 0.954 
   2   (0.179) 0.133 0.704 0.125 0.290 0.058 0.227 0.046 

Locus 1066 : 
2 alleles
2.9% missing data
   3   (0.926) 0.974 0.982 0.908 0.987 0.996 0.870 0.994 
   1   (0.074) 0.026 0.018 0.092 0.013 0.004 0.130 0.006 

Locus 1067 : 
2 alleles
10.1% missing data
   2   (0.946) 0.986 0.996 0.908 0.994 0.998 0.927 0.973 
   4   (0.054) 0.014 0.004 0.092 0.006 0.002 0.073 0.027 

Locus 1068 : 
2 alleles
4.3% missing data
   3   (0.907) 0.880 0.992 0.969 0.856 0.984 0.947 0.992 
   2   (0.093) 0.120 0.008 0.031 0.144 0.016 0.053 0.008 

Locus 1069 : 
2 alleles
5.1% missing data
   4   (0.700) 0.315 0.130 0.972 0.367 0.036 0.957 0.161 
   1   (0.300) 0.685 0.870 0.028 0.633 0.964 0.043 0.839 

Locus 1070 : 
2 alleles
13.0% missing data
   3   (0.895) 0.857 0.990 0.966 0.938 0.977 0.924 0.971 
   4   (0.105) 0.143 0.010 0.034 0.062 0.023 0.076 0.029 

Locus 1071 : 
2 alleles
9.4% missing data
   2   (0.670) 0.637 0.974 0.671 0.899 0.728 0.707 0.947 
   4   (0.330) 0.363 0.026 0.329 0.101 0.272 0.293 0.053 

Locus 1072 : 
2 alleles
1.4% missing data
   2   (0.873) 0.934 0.989 0.845 0.804 0.992 0.787 0.958 
   3   (0.127) 0.066 0.011 0.155 0.196 0.008 0.213 0.042 

Locus 1073 : 
2 alleles
3.6% missing data
   2   (0.914) 0.971 0.994 0.834 0.989 0.997 0.878 0.949 
   1   (0.086) 0.029 0.006 0.166 0.011 0.003 0.122 0.051 

Locus 1074 : 
2 alleles
4.3% missing data
   2   (0.105) 0.133 0.028 0.052 0.023 0.017 0.051 0.087 
   4   (0.895) 0.867 0.972 0.948 0.977 0.983 0.949 0.913 

Locus 1075 : 
2 alleles
20.3% missing data
   3   (0.888) 0.932 0.142 0.882 0.986 0.985 0.945 0.965 
   2   (0.112) 0.068 0.858 0.118 0.014 0.015 0.055 0.035 

Locus 1076 : 
2 alleles
2.9% missing data
   2   (0.833) 0.818 0.986 0.865 0.923 0.967 0.866 0.976 
   4   (0.167) 0.182 0.014 0.135 0.077 0.033 0.134 0.024 

Locus 1077 : 
2 alleles
4.3% missing data
   1   (0.865) 0.854 0.984 0.912 0.955 0.983 0.873 0.988 
   3   (0.135) 0.146 0.016 0.088 0.045 0.017 0.127 0.012 

Locus 1078 : 
2 alleles
5.1% missing data
   3   (0.898) 0.869 0.991 0.958 0.958 0.970 0.946 0.987 
   1   (0.102) 0.131 0.009 0.042 0.042 0.030 0.054 0.013 

Locus 1079 : 
2 alleles
14.5% missing data
   2   (0.656) 0.614 0.881 0.710 0.498 0.917 0.651 0.731 
   1   (0.344) 0.386 0.119 0.290 0.502 0.083 0.349 0.269 

Locus 1080 : 
2 alleles
15.2% missing data
   3   (0.743) 0.737 0.098 0.829 0.957 0.295 0.845 0.779 
   1   (0.257) 0.263 0.902 0.171 0.043 0.705 0.155 0.221 

Locus 1081 : 
2 alleles
12.3% missing data
   4   (0.903) 0.875 0.889 0.963 0.952 0.975 0.954 0.977 
   2   (0.097) 0.125 0.111 0.037 0.048 0.025 0.046 0.023 

Locus 1082 : 
2 alleles
3.6% missing data
   4   (0.902) 0.928 0.990 0.897 0.972 0.991 0.947 0.893 
   1   (0.098) 0.072 0.010 0.103 0.028 0.009 0.053 0.107 

Locus 1083 : 
2 alleles
4.3% missing data
   3   (0.870) 0.899 0.873 0.854 0.950 0.984 0.887 0.976 
   4   (0.130) 0.101 0.127 0.146 0.050 0.016 0.113 0.024 

Locus 1084 : 
2 alleles
5.1% missing data
   4   (0.857) 0.851 0.633 0.953 0.965 0.883 0.818 0.979 
   2   (0.143) 0.149 0.367 0.047 0.035 0.117 0.182 0.021 

Locus 1085 : 
2 alleles
1.4% missing data
   4   (0.908) 0.949 0.994 0.891 0.982 0.994 0.908 0.990 
   1   (0.092) 0.051 0.006 0.109 0.018 0.006 0.092 0.010 

Locus 1086 : 
2 alleles
13.8% missing data
   3   (0.068) 0.018 0.005 0.147 0.013 0.002 0.117 0.031 
   4   (0.932) 0.982 0.995 0.853 0.987 0.998 0.883 0.969 

Locus 1087 : 
2 alleles
12.3% missing data
   2   (0.144) 0.097 0.787 0.102 0.037 0.029 0.186 0.023 
   4   (0.856) 0.903 0.213 0.898 0.963 0.971 0.814 0.977 

Locus 1088 : 
2 alleles
5.8% missing data
   1   (0.883) 0.852 0.992 0.943 0.931 0.961 0.930 0.977 
   4   (0.117) 0.148 0.008 0.057 0.069 0.039 0.070 0.023 

Locus 1089 : 
2 alleles
17.4% missing data
   1   (0.675) 0.615 0.924 0.730 0.914 0.656 0.771 0.467 
   4   (0.325) 0.385 0.076 0.270 0.086 0.344 0.229 0.533 

Locus 1090 : 
2 alleles
8.7% missing data
   3   (0.878) 0.876 0.991 0.913 0.964 0.984 0.898 0.974 
   1   (0.122) 0.124 0.009 0.087 0.036 0.016 0.102 0.026 

Locus 1091 : 
2 alleles
17.4% missing data
   1   (0.863) 0.872 0.958 0.883 0.962 0.987 0.890 0.843 
   3   (0.137) 0.128 0.042 0.117 0.038 0.013 0.110 0.157 

Locus 1092 : 
2 alleles
19.6% missing data
   3   (0.867) 0.906 0.044 0.936 0.934 0.982 0.800 0.966 
   1   (0.133) 0.094 0.956 0.064 0.066 0.018 0.200 0.034 

Locus 1093 : 
2 alleles
13.8% missing data
   3   (0.828) 0.738 0.952 0.919 0.798 0.966 0.892 0.963 
   1   (0.172) 0.262 0.048 0.081 0.202 0.034 0.108 0.037 

Locus 1094 : 
2 alleles
8.7% missing data
   3   (0.946) 0.988 0.996 0.911 0.993 0.999 0.893 0.995 
   1   (0.054) 0.012 0.004 0.089 0.007 0.001 0.107 0.005 

Locus 1095 : 
2 alleles
3.6% missing data
   2   (0.771) 0.778 0.979 0.807 0.794 0.957 0.719 0.731 
   4   (0.229) 0.222 0.021 0.193 0.206 0.043 0.281 0.269 

Locus 1096 : 
2 alleles
13.8% missing data
   2   (0.762) 0.788 0.515 0.788 0.551 0.753 0.835 0.693 
   4   (0.238) 0.212 0.485 0.212 0.449 0.247 0.165 0.307 

Locus 1097 : 
2 alleles
3.6% missing data
   3   (0.744) 0.744 0.391 0.847 0.361 0.834 0.745 0.749 
   2   (0.256) 0.256 0.609 0.153 0.639 0.166 0.255 0.251 

Locus 1098 : 
2 alleles
3.6% missing data
   4   (0.884) 0.833 0.991 0.950 0.940 0.980 0.939 0.980 
   2   (0.116) 0.167 0.009 0.050 0.060 0.020 0.061 0.020 

Locus 1099 : 
2 alleles
13.0% missing data
   2   (0.909) 0.924 0.991 0.931 0.919 0.989 0.951 0.994 
   4   (0.091) 0.076 0.009 0.069 0.081 0.011 0.049 0.006 

Locus 1100 : 
2 alleles
7.2% missing data
   3   (0.903) 0.929 0.987 0.933 0.908 0.955 0.916 0.990 
   1   (0.097) 0.071 0.013 0.067 0.092 0.045 0.084 0.010 

Locus 1101 : 
2 alleles
10.1% missing data
   3   (0.942) 0.985 0.996 0.880 0.993 0.998 0.926 0.973 
   1   (0.058) 0.015 0.004 0.120 0.007 0.002 0.074 0.027 

Locus 1102 : 
2 alleles
14.5% missing data
   2   (0.082) 0.051 0.010 0.112 0.036 0.007 0.031 0.017 
   3   (0.918) 0.949 0.990 0.888 0.964 0.993 0.969 0.983 

Locus 1103 : 
2 alleles
4.3% missing data
   2   (0.882) 0.914 0.962 0.858 0.956 0.977 0.918 0.990 
   4   (0.118) 0.086 0.038 0.142 0.044 0.023 0.082 0.010 

Locus 1104 : 
2 alleles
14.5% missing data
   2   (0.872) 0.925 0.901 0.896 0.869 0.740 0.871 0.902 
   1   (0.128) 0.075 0.099 0.104 0.131 0.260 0.129 0.098 

Locus 1105 : 
2 alleles
11.6% missing data
   4   (0.913) 0.876 0.995 0.981 0.917 0.753 0.976 0.872 
   2   (0.087) 0.124 0.005 0.019 0.083 0.247 0.024 0.128 

Locus 1106 : 
2 alleles
18.8% missing data
   2   (0.806) 0.829 0.820 0.784 0.967 0.983 0.798 0.865 
   4   (0.194) 0.171 0.180 0.216 0.033 0.017 0.202 0.135 

Locus 1107 : 
2 alleles
12.3% missing data
   4   (0.944) 0.876 0.997 0.995 0.989 0.763 0.992 0.986 
   2   (0.056) 0.124 0.003 0.005 0.011 0.237 0.008 0.014 

Locus 1108 : 
2 alleles
3.6% missing data
   1   (0.110) 0.039 0.992 0.186 0.013 0.005 0.109 0.009 
   4   (0.890) 0.961 0.008 0.814 0.987 0.995 0.891 0.991 

Locus 1109 : 
2 alleles
2.9% missing data
   3   (0.909) 0.885 0.992 0.965 0.978 0.984 0.953 0.989 
   2   (0.091) 0.115 0.008 0.035 0.022 0.016 0.047 0.011 

Locus 1110 : 
2 alleles
5.8% missing data
   3   (0.823) 0.739 0.987 0.926 0.866 0.954 0.855 0.851 
   4   (0.177) 0.261 0.013 0.074 0.134 0.046 0.145 0.149 

Locus 1111 : 
2 alleles
7.2% missing data
   2   (0.138) 0.098 0.985 0.103 0.025 0.035 0.115 0.023 
   4   (0.862) 0.902 0.015 0.897 0.975 0.965 0.885 0.977 

Locus 1112 : 
2 alleles
2.9% missing data
   2   (0.888) 0.851 0.992 0.967 0.508 0.914 0.963 0.719 
   4   (0.112) 0.149 0.008 0.033 0.492 0.086 0.037 0.281 

Locus 1113 : 
2 alleles
2.9% missing data
   3   (0.901) 0.946 0.993 0.856 0.974 0.992 0.915 0.984 
   1   (0.099) 0.054 0.007 0.144 0.026 0.008 0.085 0.016 

Locus 1114 : 
2 alleles
4.3% missing data
   2   (0.849) 0.838 0.986 0.904 0.969 0.972 0.834 0.937 
   4   (0.151) 0.162 0.014 0.096 0.031 0.028 0.166 0.063 

Locus 1115 : 
2 alleles
10.9% missing data
   4   (0.870) 0.879 0.872 0.923 0.904 0.938 0.873 0.984 
   2   (0.130) 0.121 0.128 0.077 0.096 0.062 0.127 0.016 

Locus 1116 : 
2 alleles
12.3% missing data
   1   (0.861) 0.845 0.677 0.946 0.983 0.849 0.898 0.909 
   2   (0.139) 0.155 0.323 0.054 0.017 0.151 0.102 0.091 

Locus 1117 : 
2 alleles
13.0% missing data
   4   (0.921) 0.893 0.556 0.988 0.985 0.710 0.981 0.889 
   1   (0.079) 0.107 0.444 0.012 0.015 0.290 0.019 0.111 

Locus 1118 : 
2 alleles
13.0% missing data
   2   (0.297) 0.352 0.030 0.247 0.624 0.087 0.248 0.081 
   4   (0.703) 0.648 0.970 0.753 0.376 0.913 0.752 0.919 

Locus 1119 : 
2 alleles
6.5% missing data
   4   (0.841) 0.844 0.987 0.874 0.914 0.971 0.839 0.957 
   2   (0.159) 0.156 0.013 0.126 0.086 0.029 0.161 0.043 

Locus 1120 : 
2 alleles
3.6% missing data
   2   (0.942) 0.987 0.996 0.853 0.993 0.999 0.924 0.996 
   1   (0.058) 0.013 0.004 0.147 0.007 0.001 0.076 0.004 

Locus 1121 : 
2 alleles
8.7% missing data
   1   (0.839) 0.882 0.988 0.822 0.860 0.983 0.781 0.979 
   2   (0.161) 0.118 0.012 0.178 0.140 0.017 0.219 0.021 

Locus 1122 : 
2 alleles
11.6% missing data
   1   (0.754) 0.740 0.931 0.815 0.466 0.869 0.786 0.779 
   3   (0.246) 0.260 0.069 0.185 0.534 0.131 0.214 0.221 

Locus 1123 : 
2 alleles
4.3% missing data
   3   (0.856) 0.892 0.986 0.839 0.417 0.938 0.917 0.987 
   4   (0.144) 0.108 0.014 0.161 0.583 0.062 0.083 0.013 

Locus 1124 : 
2 alleles
16.7% missing data
   2   (0.851) 0.736 0.989 0.950 0.834 0.909 0.929 0.978 
   4   (0.149) 0.264 0.011 0.050 0.166 0.091 0.071 0.022 

Locus 1125 : 
2 alleles
5.8% missing data
   2   (0.900) 0.893 0.596 0.977 0.729 0.717 0.960 0.973 
   1   (0.100) 0.107 0.404 0.023 0.271 0.283 0.040 0.027 

Locus 1126 : 
2 alleles
9.4% missing data
   4   (0.920) 0.971 0.994 0.919 0.272 0.991 0.915 0.994 
   3   (0.080) 0.029 0.006 0.081 0.728 0.009 0.085 0.006 

Locus 1127 : 
2 alleles
3.6% missing data
   4   (0.821) 0.826 0.983 0.861 0.960 0.976 0.789 0.834 
   2   (0.179) 0.174 0.017 0.139 0.040 0.024 0.211 0.166 

Locus 1128 : 
2 alleles
5.1% missing data
   1   (0.308) 0.246 0.994 0.358 0.227 0.084 0.307 0.311 
   3   (0.692) 0.754 0.006 0.642 0.773 0.916 0.693 0.689 

Locus 1129 : 
2 alleles
15.2% missing data
   1   (0.710) 0.680 0.905 0.700 0.922 0.942 0.727 0.934 
   4   (0.290) 0.320 0.095 0.300 0.078 0.058 0.273 0.066 

Locus 1130 : 
2 alleles
5.8% missing data
   2   (0.878) 0.886 0.959 0.901 0.931 0.986 0.908 0.987 
   4   (0.122) 0.114 0.041 0.099 0.069 0.014 0.092 0.013 

Locus 1131 : 
2 alleles
2.9% missing data
   4   (0.200) 0.095 0.051 0.506 0.036 0.017 0.233 0.025 
   2   (0.800) 0.905 0.949 0.494 0.964 0.983 0.767 0.975 

Locus 1132 : 
2 alleles
2.9% missing data
   3   (0.937) 0.885 0.486 0.994 0.988 0.886 0.991 0.990 
   1   (0.063) 0.115 0.514 0.006 0.012 0.114 0.009 0.010 

Locus 1133 : 
2 alleles
2.9% missing data
   4   (0.906) 0.875 0.991 0.959 0.970 0.979 0.964 0.974 
   1   (0.094) 0.125 0.009 0.041 0.030 0.021 0.036 0.026 

Locus 1134 : 
2 alleles
13.8% missing data
   3   (0.789) 0.832 0.944 0.758 0.954 0.967 0.722 0.847 
   1   (0.211) 0.168 0.056 0.242 0.046 0.033 0.278 0.153 

Locus 1135 : 
2 alleles
3.6% missing data
   3   (0.789) 0.724 0.294 0.909 0.867 0.805 0.885 0.582 
   2   (0.211) 0.276 0.706 0.091 0.133 0.195 0.115 0.418 

Locus 1136 : 
2 alleles
2.9% missing data
   1   (0.921) 0.953 0.995 0.959 0.895 0.991 0.877 0.990 
   4   (0.079) 0.047 0.005 0.041 0.105 0.009 0.123 0.010 

Locus 1137 : 
2 alleles
10.9% missing data
   3   (0.889) 0.879 0.990 0.949 0.976 0.965 0.906 0.893 
   1   (0.111) 0.121 0.010 0.051 0.024 0.035 0.094 0.107 

Locus 1138 : 
2 alleles
5.8% missing data
   2   (0.713) 0.689 0.923 0.741 0.947 0.823 0.735 0.760 
   4   (0.287) 0.311 0.077 0.259 0.053 0.177 0.265 0.240 

Locus 1139 : 
2 alleles
10.1% missing data
   2   (0.903) 0.953 0.993 0.864 0.964 0.993 0.894 0.902 
   4   (0.097) 0.047 0.007 0.136 0.036 0.007 0.106 0.098 

Locus 1140 : 
2 alleles
6.5% missing data
   2   (0.463) 0.328 0.711 0.618 0.900 0.214 0.480 0.923 
   4   (0.537) 0.672 0.289 0.382 0.100 0.786 0.520 0.077 

Locus 1141 : 
2 alleles
2.9% missing data
   4   (0.836) 0.711 0.823 0.955 0.957 0.746 0.931 0.947 
   3   (0.164) 0.289 0.177 0.045 0.043 0.254 0.069 0.053 

Locus 1142 : 
2 alleles
12.3% missing data
   4   (0.806) 0.852 0.801 0.709 0.884 0.961 0.839 0.974 
   2   (0.194) 0.148 0.199 0.291 0.116 0.039 0.161 0.026 

Locus 1143 : 
2 alleles
4.3% missing data
   1   (0.865) 0.906 0.987 0.847 0.943 0.988 0.834 0.966 
   3   (0.135) 0.094 0.013 0.153 0.057 0.012 0.166 0.034 

Locus 1144 : 
2 alleles
8.0% missing data
   2   (0.906) 0.957 0.054 0.935 0.987 0.982 0.912 0.993 
   4   (0.094) 0.043 0.946 0.065 0.013 0.018 0.088 0.007 

Locus 1145 : 
2 alleles
5.1% missing data
   1   (0.180) 0.190 0.068 0.138 0.054 0.031 0.194 0.045 
   3   (0.820) 0.810 0.932 0.862 0.946 0.969 0.806 0.955 

Locus 1146 : 
2 alleles
10.9% missing data
   1   (0.912) 0.910 0.722 0.980 0.958 0.631 0.971 0.804 
   3   (0.088) 0.090 0.278 0.020 0.042 0.369 0.029 0.196 

Locus 1147 : 
2 alleles
2.9% missing data
   1   (0.909) 0.948 0.993 0.895 0.981 0.994 0.918 0.990 
   3   (0.091) 0.052 0.007 0.105 0.019 0.006 0.082 0.010 

Locus 1148 : 
2 alleles
3.6% missing data
   1   (0.903) 0.947 0.992 0.919 0.936 0.994 0.826 0.992 
   3   (0.097) 0.053 0.008 0.081 0.064 0.006 0.174 0.008 

Locus 1149 : 
2 alleles
15.2% missing data
   2   (0.481) 0.463 0.049 0.622 0.280 0.180 0.459 0.563 
   4   (0.519) 0.537 0.951 0.378 0.720 0.820 0.541 0.437 

Locus 1150 : 
2 alleles
4.3% missing data
   2   (0.923) 0.962 0.995 0.920 0.988 0.995 0.919 0.994 
   3   (0.077) 0.038 0.005 0.080 0.012 0.005 0.081 0.006 

Locus 1151 : 
2 alleles
15.2% missing data
   4   (0.952) 0.987 0.957 0.939 0.984 0.998 0.943 0.996 
   2   (0.048) 0.013 0.043 0.061 0.016 0.002 0.057 0.004 

Locus 1152 : 
2 alleles
13.0% missing data
   4   (0.904) 0.949 0.991 0.932 0.956 0.995 0.769 0.955 
   3   (0.096) 0.051 0.009 0.068 0.044 0.005 0.231 0.045 

Locus 1153 : 
2 alleles
13.8% missing data
   3   (0.891) 0.910 0.881 0.895 0.845 0.986 0.945 0.978 
   4   (0.109) 0.090 0.119 0.105 0.155 0.014 0.055 0.022 

Locus 1154 : 
2 alleles
6.5% missing data
   1   (0.925) 0.962 0.974 0.965 0.990 0.995 0.811 0.995 
   3   (0.075) 0.038 0.026 0.035 0.010 0.005 0.189 0.005 

Locus 1155 : 
2 alleles
13.8% missing data
   3   (0.798) 0.833 0.070 0.796 0.962 0.956 0.847 0.848 
   1   (0.202) 0.167 0.930 0.204 0.038 0.044 0.153 0.152 

Locus 1156 : 
2 alleles
10.9% missing data
   3   (0.802) 0.701 0.982 0.920 0.940 0.925 0.844 0.693 
   1   (0.198) 0.299 0.018 0.080 0.060 0.075 0.156 0.307 

Locus 1157 : 
2 alleles
6.5% missing data
   1   (0.841) 0.893 0.854 0.774 0.945 0.971 0.846 0.980 
   3   (0.159) 0.107 0.146 0.226 0.055 0.029 0.154 0.020 

Locus 1158 : 
2 alleles
1.4% missing data
   1   (0.780) 0.814 0.978 0.703 0.957 0.939 0.794 0.959 
   2   (0.220) 0.186 0.022 0.297 0.043 0.061 0.206 0.041 

Locus 1159 : 
2 alleles
5.1% missing data
   1   (0.756) 0.714 0.980 0.777 0.901 0.960 0.821 0.674 
   3   (0.244) 0.286 0.020 0.223 0.099 0.040 0.179 0.326 

Locus 1160 : 
2 alleles
7.2% missing data
   4   (0.847) 0.848 0.983 0.882 0.828 0.974 0.857 0.979 
   2   (0.153) 0.152 0.017 0.118 0.172 0.026 0.143 0.021 

Locus 1161 : 
2 alleles
21.0% missing data
   1   (0.676) 0.685 0.985 0.646 0.692 0.515 0.755 0.636 
   3   (0.324) 0.315 0.015 0.354 0.308 0.485 0.245 0.364 

Locus 1162 : 
2 alleles
3.6% missing data
   2   (0.161) 0.138 0.014 0.152 0.122 0.023 0.167 0.148 
   3   (0.839) 0.862 0.986 0.848 0.878 0.977 0.833 0.852 

Locus 1163 : 
2 alleles
17.4% missing data
   2   (0.926) 0.968 0.980 0.921 0.990 0.996 0.899 0.953 
   4   (0.074) 0.032 0.020 0.079 0.010 0.004 0.101 0.047 

Locus 1164 : 
2 alleles
5.8% missing data
   2   (0.591) 0.676 0.721 0.464 0.142 0.244 0.641 0.972 
   4   (0.409) 0.324 0.279 0.536 0.858 0.756 0.359 0.028 

Locus 1165 : 
2 alleles
5.1% missing data
   3   (0.751) 0.743 0.978 0.816 0.943 0.929 0.762 0.041 
   1   (0.249) 0.257 0.022 0.184 0.057 0.071 0.238 0.959 

Locus 1166 : 
2 alleles
5.8% missing data
   1   (0.838) 0.885 0.955 0.837 0.971 0.879 0.811 0.971 
   3   (0.162) 0.115 0.045 0.163 0.029 0.121 0.189 0.029 

Locus 1167 : 
2 alleles
3.6% missing data
   3   (0.889) 0.880 0.991 0.949 0.823 0.936 0.927 0.961 
   1   (0.111) 0.120 0.009 0.051 0.177 0.064 0.073 0.039 

Locus 1168 : 
2 alleles
9.4% missing data
   1   (0.885) 0.935 0.119 0.900 0.985 0.986 0.901 0.987 
   3   (0.115) 0.065 0.881 0.100 0.015 0.014 0.099 0.013 

Locus 1169 : 
2 alleles
12.3% missing data
   1   (0.900) 0.901 0.989 0.952 0.974 0.987 0.919 0.814 
   3   (0.100) 0.099 0.011 0.048 0.026 0.013 0.081 0.186 

Locus 1170 : 
2 alleles
5.8% missing data
   1   (0.886) 0.888 0.990 0.935 0.981 0.880 0.927 0.981 
   4   (0.114) 0.112 0.010 0.065 0.019 0.120 0.073 0.019 

Locus 1171 : 
2 alleles
5.8% missing data
   3   (0.407) 0.436 0.983 0.317 0.158 0.263 0.409 0.462 
   4   (0.593) 0.564 0.017 0.683 0.842 0.737 0.591 0.538 

Locus 1172 : 
2 alleles
13.8% missing data
   2   (0.919) 0.893 0.905 0.971 0.843 0.983 0.979 0.968 
   3   (0.081) 0.107 0.095 0.029 0.157 0.017 0.021 0.032 

Locus 1173 : 
2 alleles
3.6% missing data
   1   (0.606) 0.606 0.061 0.633 0.872 0.943 0.502 0.903 
   2   (0.394) 0.394 0.939 0.367 0.128 0.057 0.498 0.097 

Locus 1174 : 
2 alleles
13.0% missing data
   3   (0.869) 0.929 0.990 0.743 0.959 0.991 0.864 0.980 
   1   (0.131) 0.071 0.010 0.257 0.041 0.009 0.136 0.020 

Locus 1175 : 
2 alleles
2.2% missing data
   1   (0.843) 0.778 0.990 0.931 0.944 0.851 0.917 0.780 
   3   (0.157) 0.222 0.010 0.069 0.056 0.149 0.083 0.220 

Locus 1176 : 
2 alleles
7.2% missing data
   1   (0.868) 0.860 0.989 0.910 0.916 0.971 0.901 0.974 
   3   (0.132) 0.140 0.011 0.090 0.084 0.029 0.099 0.026 

Locus 1177 : 
2 alleles
13.0% missing data
   3   (0.919) 0.942 0.974 0.955 0.971 0.991 0.921 0.913 
   1   (0.081) 0.058 0.026 0.045 0.029 0.009 0.079 0.087 

Locus 1178 : 
2 alleles
2.9% missing data
   3   (0.868) 0.878 0.956 0.866 0.975 0.974 0.920 0.986 
   1   (0.132) 0.122 0.044 0.134 0.025 0.026 0.080 0.014 

Locus 1179 : 
2 alleles
10.9% missing data
   2   (0.824) 0.848 0.983 0.845 0.941 0.964 0.758 0.966 
   4   (0.176) 0.152 0.017 0.155 0.059 0.036 0.242 0.034 

Locus 1180 : 
2 alleles
7.2% missing data
   1   (0.186) 0.244 0.018 0.118 0.056 0.032 0.156 0.045 
   3   (0.814) 0.756 0.982 0.882 0.944 0.968 0.844 0.955 

Locus 1181 : 
2 alleles
11.6% missing data
   3   (0.922) 0.969 0.977 0.855 0.991 0.996 0.938 0.925 
   1   (0.078) 0.031 0.023 0.145 0.009 0.004 0.062 0.075 

Locus 1182 : 
2 alleles
11.6% missing data
   2   (0.887) 0.882 0.988 0.919 0.967 0.986 0.935 0.912 
   4   (0.113) 0.118 0.012 0.081 0.033 0.014 0.065 0.088 

Locus 1183 : 
2 alleles
2.9% missing data
   4   (0.909) 0.946 0.993 0.898 0.973 0.996 0.913 0.992 
   3   (0.091) 0.054 0.007 0.102 0.027 0.004 0.087 0.008 

Locus 1184 : 
2 alleles
10.9% missing data
   4   (0.716) 0.688 0.724 0.756 0.730 0.936 0.723 0.901 
   2   (0.284) 0.312 0.276 0.244 0.270 0.064 0.277 0.099 

Locus 1185 : 
2 alleles
13.8% missing data
   4   (0.911) 0.949 0.993 0.938 0.985 0.993 0.838 0.947 
   2   (0.089) 0.051 0.007 0.062 0.015 0.007 0.162 0.053 

Locus 1186 : 
2 alleles
0.7% missing data
   4   (0.833) 0.796 0.983 0.888 0.956 0.928 0.908 0.697 
   2   (0.167) 0.204 0.017 0.112 0.044 0.072 0.092 0.303 

Locus 1187 : 
2 alleles
12.3% missing data
   3   (0.874) 0.829 0.986 0.929 0.870 0.973 0.948 0.974 
   1   (0.126) 0.171 0.014 0.071 0.130 0.027 0.052 0.026 

Locus 1188 : 
2 alleles
11.6% missing data
   2   (0.864) 0.918 0.882 0.756 0.978 0.985 0.903 0.869 
   3   (0.136) 0.082 0.118 0.244 0.022 0.015 0.097 0.131 

Locus 1189 : 
2 alleles
5.1% missing data
   2   (0.793) 0.850 0.017 0.833 0.599 0.822 0.794 0.975 
   1   (0.207) 0.150 0.983 0.167 0.401 0.178 0.206 0.025 

Locus 1190 : 
2 alleles
13.8% missing data
   2   (0.578) 0.603 0.205 0.629 0.209 0.299 0.635 0.489 
   4   (0.422) 0.397 0.795 0.371 0.791 0.701 0.365 0.511 

Locus 1191 : 
2 alleles
5.8% missing data
   3   (0.895) 0.905 0.989 0.953 0.979 0.963 0.857 0.991 
   4   (0.105) 0.095 0.011 0.047 0.021 0.037 0.143 0.009 

Locus 1192 : 
2 alleles
3.6% missing data
   2   (0.912) 0.838 0.991 0.980 0.973 0.941 0.975 0.966 
   4   (0.088) 0.162 0.009 0.020 0.027 0.059 0.025 0.034 

Locus 1193 : 
2 alleles
2.9% missing data
   3   (0.877) 0.888 0.966 0.914 0.944 0.991 0.862 0.983 
   1   (0.123) 0.112 0.034 0.086 0.056 0.009 0.138 0.017 

Locus 1194 : 
2 alleles
2.9% missing data
   2   (0.110) 0.144 0.081 0.025 0.147 0.399 0.052 0.013 
   4   (0.890) 0.856 0.919 0.975 0.853 0.601 0.948 0.987 

Locus 1195 : 
2 alleles
14.5% missing data
   2   (0.865) 0.853 0.985 0.910 0.923 0.977 0.898 0.889 
   4   (0.135) 0.147 0.015 0.090 0.077 0.023 0.102 0.111 

Locus 1196 : 
2 alleles
13.0% missing data
   4   (0.589) 0.643 0.187 0.592 0.230 0.336 0.587 0.907 
   2   (0.411) 0.357 0.813 0.408 0.770 0.664 0.413 0.093 

Locus 1197 : 
2 alleles
3.6% missing data
   2   (0.889) 0.940 0.133 0.925 0.974 0.985 0.864 0.986 
   4   (0.111) 0.060 0.867 0.075 0.026 0.015 0.136 0.014 

Locus 1198 : 
2 alleles
4.3% missing data
   3   (0.948) 0.988 0.996 0.892 0.995 0.999 0.935 0.997 
   4   (0.052) 0.012 0.004 0.108 0.005 0.001 0.065 0.003 

Locus 1199 : 
2 alleles
5.8% missing data
   3   (0.775) 0.735 0.922 0.804 0.950 0.952 0.824 0.928 
   1   (0.225) 0.265 0.078 0.196 0.050 0.048 0.176 0.072 

Locus 1200 : 
2 alleles
5.1% missing data
   3   (0.497) 0.414 0.421 0.674 0.465 0.590 0.493 0.107 
   1   (0.503) 0.586 0.579 0.326 0.535 0.410 0.507 0.893 

Locus 1201 : 
2 alleles
2.9% missing data
   1   (0.802) 0.866 0.982 0.820 0.313 0.965 0.806 0.042 
   2   (0.198) 0.134 0.018 0.180 0.687 0.035 0.194 0.958 

Locus 1202 : 
2 alleles
5.8% missing data
   4   (0.559) 0.589 0.270 0.472 0.398 0.731 0.609 0.894 
   2   (0.441) 0.411 0.730 0.528 0.602 0.269 0.391 0.106 

Locus 1203 : 
2 alleles
3.6% missing data
   2   (0.910) 0.881 0.992 0.970 0.986 0.967 0.962 0.896 
   4   (0.090) 0.119 0.008 0.030 0.014 0.033 0.038 0.104 

Locus 1204 : 
2 alleles
0.7% missing data
   1   (0.826) 0.858 0.987 0.836 0.220 0.962 0.850 0.982 
   3   (0.174) 0.142 0.013 0.164 0.780 0.038 0.150 0.018 

Locus 1205 : 
2 alleles
1.4% missing data
   3   (0.888) 0.897 0.971 0.938 0.465 0.975 0.932 0.983 
   1   (0.112) 0.103 0.029 0.062 0.535 0.025 0.068 0.017 

Locus 1206 : 
2 alleles
2.9% missing data
   3   (0.942) 0.837 0.996 0.995 0.977 0.961 0.992 0.975 
   1   (0.058) 0.163 0.004 0.005 0.023 0.039 0.008 0.025 

Locus 1207 : 
2 alleles
5.8% missing data
   2   (0.813) 0.755 0.934 0.870 0.912 0.920 0.888 0.964 
   4   (0.187) 0.245 0.066 0.130 0.088 0.080 0.112 0.036 

Locus 1208 : 
2 alleles
3.6% missing data
   1   (0.838) 0.797 0.981 0.920 0.966 0.941 0.860 0.814 
   3   (0.162) 0.203 0.019 0.080 0.034 0.059 0.140 0.186 

Locus 1209 : 
2 alleles
10.1% missing data
   1   (0.900) 0.936 0.991 0.870 0.984 0.990 0.922 0.993 
   4   (0.100) 0.064 0.009 0.130 0.016 0.010 0.078 0.007 

Locus 1210 : 
2 alleles
3.6% missing data
   3   (0.887) 0.899 0.991 0.923 0.841 0.988 0.930 0.670 
   2   (0.113) 0.101 0.009 0.077 0.159 0.012 0.070 0.330 

Locus 1211 : 
2 alleles
4.3% missing data
   4   (0.815) 0.804 0.946 0.839 0.972 0.937 0.867 0.770 
   2   (0.185) 0.196 0.054 0.161 0.028 0.063 0.133 0.230 

Locus 1212 : 
2 alleles
12.3% missing data
   1   (0.878) 0.925 0.610 0.893 0.825 0.928 0.912 0.922 
   3   (0.122) 0.075 0.390 0.107 0.175 0.072 0.088 0.078 

Locus 1213 : 
2 alleles
0.7% missing data
   4   (0.914) 0.939 0.994 0.918 0.978 0.995 0.948 0.963 
   2   (0.086) 0.061 0.006 0.082 0.022 0.005 0.052 0.037 

Locus 1214 : 
2 alleles
5.1% missing data
   1   (0.901) 0.934 0.734 0.917 0.957 0.891 0.961 0.978 
   2   (0.099) 0.066 0.266 0.083 0.043 0.109 0.039 0.022 

Locus 1215 : 
2 alleles
5.1% missing data
   2   (0.810) 0.512 0.218 0.982 0.802 0.063 0.972 0.775 
   4   (0.190) 0.488 0.782 0.018 0.198 0.937 0.028 0.225 

Locus 1216 : 
2 alleles
4.3% missing data
   3   (0.905) 0.841 0.962 0.976 0.908 0.963 0.964 0.947 
   4   (0.095) 0.159 0.038 0.024 0.092 0.037 0.036 0.053 

Locus 1217 : 
2 alleles
5.1% missing data
   1   (0.775) 0.784 0.979 0.739 0.886 0.969 0.788 0.961 
   4   (0.225) 0.216 0.021 0.261 0.114 0.031 0.212 0.039 

Locus 1218 : 
2 alleles
5.1% missing data
   4   (0.570) 0.561 0.019 0.554 0.907 0.625 0.641 0.691 
   2   (0.430) 0.439 0.981 0.446 0.093 0.375 0.359 0.309 

Locus 1219 : 
2 alleles
2.9% missing data
   1   (0.873) 0.856 0.986 0.924 0.964 0.951 0.918 0.980 
   2   (0.127) 0.144 0.014 0.076 0.036 0.049 0.082 0.020 

Locus 1220 : 
2 alleles
13.0% missing data
   1   (0.884) 0.880 0.990 0.928 0.977 0.972 0.919 0.866 
   3   (0.116) 0.120 0.010 0.072 0.023 0.028 0.081 0.134 

Locus 1221 : 
2 alleles
4.3% missing data
   2   (0.911) 0.945 0.994 0.920 0.978 0.994 0.901 0.988 
   4   (0.089) 0.055 0.006 0.080 0.022 0.006 0.099 0.012 

Locus 1222 : 
2 alleles
13.0% missing data
   2   (0.374) 0.331 0.800 0.368 0.102 0.481 0.397 0.389 
   4   (0.626) 0.669 0.200 0.632 0.898 0.519 0.603 0.611 

Locus 1223 : 
2 alleles
1.4% missing data
   1   (0.849) 0.709 0.989 0.954 0.970 0.968 0.917 0.970 
   3   (0.151) 0.291 0.011 0.046 0.030 0.032 0.083 0.030 

Locus 1224 : 
2 alleles
2.9% missing data
   4   (0.885) 0.890 0.992 0.929 0.961 0.962 0.912 0.908 
   2   (0.115) 0.110 0.008 0.071 0.039 0.038 0.088 0.092 

Locus 1225 : 
2 alleles
12.3% missing data
   1   (0.879) 0.909 0.987 0.920 0.957 0.988 0.803 0.866 
   3   (0.121) 0.091 0.013 0.080 0.043 0.012 0.197 0.134 

Locus 1226 : 
2 alleles
3.6% missing data
   3   (0.875) 0.803 0.989 0.959 0.902 0.973 0.915 0.986 
   4   (0.125) 0.197 0.011 0.041 0.098 0.027 0.085 0.014 

Locus 1227 : 
2 alleles
14.5% missing data
   1   (0.342) 0.328 0.617 0.276 0.069 0.212 0.479 0.069 
   3   (0.658) 0.672 0.383 0.724 0.931 0.788 0.521 0.931 

Locus 1228 : 
2 alleles
10.9% missing data
   3   (0.949) 0.987 0.996 0.920 0.990 0.998 0.934 0.974 
   4   (0.051) 0.013 0.004 0.080 0.010 0.002 0.066 0.026 

Locus 1229 : 
2 alleles
3.6% missing data
   1   (0.826) 0.840 0.986 0.881 0.850 0.927 0.882 0.055 
   2   (0.174) 0.160 0.014 0.119 0.150 0.073 0.118 0.945 

Locus 1230 : 
2 alleles
11.6% missing data
   1   (0.676) 0.588 0.978 0.738 0.389 0.777 0.799 0.932 
   2   (0.324) 0.412 0.022 0.262 0.611 0.223 0.201 0.068 

Locus 1231 : 
2 alleles
3.6% missing data
   1   (0.577) 0.582 0.887 0.713 0.305 0.163 0.446 0.765 
   3   (0.423) 0.418 0.113 0.287 0.695 0.837 0.554 0.235 

Locus 1232 : 
2 alleles
13.0% missing data
   1   (0.148) 0.123 0.011 0.181 0.054 0.024 0.116 0.028 
   3   (0.852) 0.877 0.989 0.819 0.946 0.976 0.884 0.972 

Locus 1233 : 
2 alleles
3.6% missing data
   4   (0.897) 0.945 0.044 0.945 0.429 0.982 0.939 0.987 
   2   (0.103) 0.055 0.956 0.055 0.571 0.018 0.061 0.013 

Locus 1234 : 
2 alleles
4.3% missing data
   2   (0.287) 0.338 0.022 0.144 0.901 0.176 0.225 0.956 
   4   (0.713) 0.662 0.978 0.856 0.099 0.824 0.775 0.044 

Locus 1235 : 
2 alleles
10.9% missing data
   4   (0.896) 0.935 0.968 0.911 0.982 0.985 0.850 0.964 
   2   (0.104) 0.065 0.032 0.089 0.018 0.015 0.150 0.036 

Locus 1236 : 
2 alleles
11.6% missing data
   2   (0.121) 0.090 0.012 0.123 0.044 0.016 0.111 0.084 
   4   (0.879) 0.910 0.988 0.877 0.956 0.984 0.889 0.916 

Locus 1237 : 
2 alleles
13.0% missing data
   3   (0.909) 0.950 0.991 0.921 0.982 0.991 0.855 0.993 
   2   (0.091) 0.050 0.009 0.079 0.018 0.009 0.145 0.007 

Locus 1238 : 
2 alleles
4.3% missing data
   2   (0.713) 0.775 0.242 0.782 0.066 0.922 0.595 0.800 
   4   (0.287) 0.225 0.758 0.218 0.934 0.078 0.405 0.200 

Locus 1239 : 
2 alleles
2.9% missing data
   2   (0.868) 0.850 0.987 0.912 0.957 0.962 0.909 0.984 
   4   (0.132) 0.150 0.013 0.088 0.043 0.038 0.091 0.016 

Locus 1240 : 
2 alleles
2.9% missing data
   1   (0.885) 0.905 0.986 0.906 0.947 0.986 0.903 0.885 
   3   (0.115) 0.095 0.014 0.094 0.053 0.014 0.097 0.115 

Locus 1241 : 
2 alleles
5.8% missing data
   4   (0.624) 0.693 0.860 0.494 0.685 0.942 0.534 0.633 
   1   (0.376) 0.307 0.140 0.506 0.315 0.058 0.466 0.367 

Locus 1242 : 
2 alleles
5.8% missing data
   1   (0.927) 0.974 0.974 0.909 0.991 0.996 0.884 0.995 
   2   (0.073) 0.026 0.026 0.091 0.009 0.004 0.116 0.005 

Locus 1243 : 
2 alleles
3.6% missing data
   2   (0.198) 0.144 0.020 0.166 0.051 0.027 0.348 0.573 
   4   (0.802) 0.856 0.980 0.834 0.949 0.973 0.652 0.427 

Locus 1244 : 
2 alleles
2.2% missing data
   3   (0.865) 0.831 0.987 0.884 0.979 0.985 0.946 0.982 
   1   (0.135) 0.169 0.013 0.116 0.021 0.015 0.054 0.018 

Locus 1245 : 
2 alleles
10.1% missing data
   3   (0.150) 0.086 0.012 0.282 0.064 0.009 0.153 0.140 
   1   (0.850) 0.914 0.988 0.718 0.936 0.991 0.847 0.860 

Locus 1246 : 
2 alleles
13.8% missing data
   4   (0.892) 0.850 0.995 0.970 0.851 0.679 0.958 0.993 
   2   (0.108) 0.150 0.005 0.030 0.149 0.321 0.042 0.007 

Locus 1247 : 
2 alleles
4.3% missing data
   1   (0.777) 0.853 0.542 0.740 0.940 0.925 0.674 0.969 
   3   (0.223) 0.147 0.458 0.260 0.060 0.075 0.326 0.031 

Locus 1248 : 
2 alleles
10.9% missing data
   3   (0.805) 0.851 0.402 0.806 0.941 0.872 0.829 0.836 
   1   (0.195) 0.149 0.598 0.194 0.059 0.128 0.171 0.164 

Locus 1249 : 
2 alleles
6.5% missing data
   1   (0.796) 0.689 0.855 0.925 0.946 0.640 0.868 0.972 
   3   (0.204) 0.311 0.145 0.075 0.054 0.360 0.132 0.028 

Locus 1250 : 
2 alleles
4.3% missing data
   3   (0.901) 0.919 0.988 0.926 0.971 0.993 0.906 0.992 
   1   (0.099) 0.081 0.012 0.074 0.029 0.007 0.094 0.008 

Locus 1251 : 
2 alleles
19.6% missing data
   2   (0.631) 0.752 0.976 0.486 0.456 0.699 0.468 0.942 
   4   (0.369) 0.248 0.024 0.514 0.544 0.301 0.532 0.058 

Locus 1252 : 
2 alleles
13.0% missing data
   4   (0.857) 0.890 0.302 0.882 0.951 0.873 0.921 0.835 
   1   (0.143) 0.110 0.698 0.118 0.049 0.127 0.079 0.165 

Locus 1253 : 
2 alleles
11.6% missing data
   2   (0.846) 0.813 0.948 0.901 0.951 0.945 0.905 0.873 
   4   (0.154) 0.187 0.052 0.099 0.049 0.055 0.095 0.127 

Locus 1254 : 
2 alleles
1.4% missing data
   1   (0.931) 0.974 0.994 0.902 0.988 0.997 0.935 0.994 
   3   (0.069) 0.026 0.006 0.098 0.012 0.003 0.065 0.006 

Locus 1255 : 
2 alleles
10.1% missing data
   2   (0.420) 0.429 0.793 0.320 0.379 0.760 0.398 0.431 
   4   (0.580) 0.571 0.207 0.680 0.621 0.240 0.602 0.569 

Locus 1256 : 
2 alleles
5.1% missing data
   3   (0.765) 0.745 0.398 0.846 0.911 0.746 0.796 0.974 
   1   (0.235) 0.255 0.602 0.154 0.089 0.254 0.204 0.026 

Locus 1257 : 
2 alleles
2.9% missing data
   2   (0.590) 0.454 0.648 0.809 0.249 0.093 0.776 0.189 
   4   (0.410) 0.546 0.352 0.191 0.751 0.907 0.224 0.811 

Locus 1258 : 
2 alleles
12.3% missing data
   1   (0.889) 0.930 0.990 0.868 0.961 0.989 0.881 0.992 
   3   (0.111) 0.070 0.010 0.132 0.039 0.011 0.119 0.008 

Locus 1259 : 
2 alleles
14.5% missing data
   1   (0.111) 0.067 0.012 0.119 0.015 0.012 0.145 0.079 
   2   (0.889) 0.933 0.988 0.881 0.985 0.988 0.855 0.921 

Locus 1260 : 
2 alleles
2.2% missing data
   3   (0.902) 0.744 0.994 0.987 0.973 0.767 0.979 0.981 
   1   (0.098) 0.256 0.006 0.013 0.027 0.233 0.021 0.019 

Locus 1261 : 
2 alleles
13.0% missing data
   4   (0.804) 0.767 0.981 0.882 0.958 0.891 0.897 0.057 
   3   (0.196) 0.233 0.019 0.118 0.042 0.109 0.103 0.943 

Locus 1262 : 
2 alleles
15.9% missing data
   2   (0.790) 0.766 0.058 0.860 0.709 0.915 0.881 0.945 
   4   (0.210) 0.234 0.942 0.140 0.291 0.085 0.119 0.055 

Locus 1263 : 
2 alleles
15.2% missing data
   2   (0.891) 0.907 0.992 0.917 0.963 0.989 0.909 0.917 
   4   (0.109) 0.093 0.008 0.083 0.037 0.011 0.091 0.083 

Locus 1264 : 
2 alleles
8.7% missing data
   1   (0.814) 0.774 0.009 0.917 0.943 0.906 0.874 0.953 
   3   (0.186) 0.226 0.991 0.083 0.057 0.094 0.126 0.047 

Locus 1265 : 
2 alleles
15.9% missing data
   1   (0.602) 0.639 0.313 0.664 0.461 0.816 0.484 0.456 
   3   (0.398) 0.361 0.687 0.336 0.539 0.184 0.516 0.544 

Locus 1266 : 
2 alleles
8.0% missing data
   4   (0.482) 0.539 0.469 0.394 0.355 0.538 0.454 0.574 
   2   (0.518) 0.461 0.531 0.606 0.645 0.462 0.546 0.426 

Locus 1267 : 
2 alleles
0.7% missing data
   2   (0.912) 0.967 0.994 0.901 0.239 0.994 0.913 0.976 
   1   (0.088) 0.033 0.006 0.099 0.761 0.006 0.087 0.024 

Locus 1268 : 
2 alleles
3.6% missing data
   2   (0.901) 0.846 0.561 0.980 0.976 0.714 0.974 0.982 
   3   (0.099) 0.154 0.439 0.020 0.024 0.286 0.026 0.018 

Locus 1269 : 
2 alleles
3.6% missing data
   1   (0.897) 0.935 0.992 0.925 0.896 0.985 0.935 0.231 
   4   (0.103) 0.065 0.008 0.075 0.104 0.015 0.065 0.769 

Locus 1270 : 
2 alleles
12.3% missing data
   1   (0.757) 0.849 0.020 0.658 0.947 0.961 0.694 0.959 
   3   (0.243) 0.151 0.980 0.342 0.053 0.039 0.306 0.041 

Locus 1271 : 
2 alleles
7.2% missing data
   1   (0.136) 0.136 0.909 0.063 0.029 0.038 0.093 0.027 
   3   (0.864) 0.864 0.091 0.937 0.971 0.962 0.907 0.973 

Locus 1272 : 
2 alleles
1.4% missing data
   2   (0.799) 0.831 0.683 0.830 0.930 0.852 0.778 0.965 
   4   (0.201) 0.169 0.317 0.170 0.070 0.148 0.222 0.035 

Locus 1273 : 
2 alleles
9.4% missing data
   2   (0.155) 0.183 0.019 0.080 0.956 0.033 0.071 0.107 
   4   (0.845) 0.817 0.981 0.920 0.044 0.967 0.929 0.893 

Locus 1274 : 
2 alleles
4.3% missing data
   2   (0.862) 0.918 0.130 0.864 0.955 0.986 0.861 0.977 
   4   (0.138) 0.082 0.870 0.136 0.045 0.014 0.139 0.023 

Locus 1275 : 
2 alleles
5.1% missing data
   1   (0.919) 0.951 0.994 0.944 0.954 0.994 0.903 0.962 
   2   (0.081) 0.049 0.006 0.056 0.046 0.006 0.097 0.038 

Locus 1276 : 
2 alleles
5.8% missing data
   2   (0.559) 0.532 0.018 0.574 0.818 0.883 0.583 0.561 
   4   (0.441) 0.468 0.982 0.426 0.182 0.117 0.417 0.439 

Locus 1277 : 
2 alleles
16.7% missing data
   1   (0.812) 0.728 0.979 0.907 0.949 0.939 0.860 0.835 
   2   (0.188) 0.272 0.021 0.093 0.051 0.061 0.140 0.165 

Locus 1278 : 
2 alleles
11.6% missing data
   4   (0.863) 0.854 0.963 0.908 0.857 0.952 0.919 0.837 
   3   (0.137) 0.146 0.037 0.092 0.143 0.048 0.081 0.163 

Locus 1279 : 
2 alleles
5.1% missing data
   3   (0.588) 0.601 0.865 0.490 0.790 0.847 0.626 0.380 
   1   (0.412) 0.399 0.135 0.510 0.210 0.153 0.374 0.620 

Locus 1280 : 
2 alleles
13.0% missing data
   3   (0.899) 0.901 0.992 0.930 0.887 0.987 0.949 0.905 
   1   (0.101) 0.099 0.008 0.070 0.113 0.013 0.051 0.095 

Locus 1281 : 
2 alleles
16.7% missing data
   3   (0.900) 0.938 0.991 0.953 0.982 0.993 0.890 0.037 
   4   (0.100) 0.062 0.009 0.047 0.018 0.007 0.110 0.963 

Locus 1282 : 
2 alleles
1.4% missing data
   1   (0.904) 0.937 0.989 0.906 0.980 0.994 0.912 0.980 
   3   (0.096) 0.063 0.011 0.094 0.020 0.006 0.088 0.020 

Locus 1283 : 
2 alleles
3.6% missing data
   3   (0.734) 0.741 0.508 0.841 0.204 0.708 0.818 0.115 
   1   (0.266) 0.259 0.492 0.159 0.796 0.292 0.182 0.885 

Locus 1284 : 
2 alleles
13.8% missing data
   4   (0.903) 0.913 0.968 0.953 0.950 0.981 0.897 0.983 
   2   (0.097) 0.087 0.032 0.047 0.050 0.019 0.103 0.017 

Locus 1285 : 
2 alleles
5.8% missing data
   1   (0.836) 0.867 0.203 0.878 0.969 0.958 0.856 0.856 
   3   (0.164) 0.133 0.797 0.122 0.031 0.042 0.144 0.144 

Locus 1286 : 
2 alleles
2.9% missing data
   2   (0.890) 0.826 0.972 0.971 0.976 0.889 0.953 0.853 
   4   (0.110) 0.174 0.028 0.029 0.024 0.111 0.047 0.147 

Locus 1287 : 
2 alleles
3.6% missing data
   1   (0.116) 0.176 0.348 0.024 0.144 0.258 0.042 0.037 
   3   (0.884) 0.824 0.652 0.976 0.856 0.742 0.958 0.963 

Locus 1288 : 
2 alleles
0.7% missing data
   4   (0.939) 0.907 0.314 0.994 0.945 0.901 0.991 0.984 
   3   (0.061) 0.093 0.686 0.006 0.055 0.099 0.009 0.016 

Locus 1289 : 
2 alleles
5.8% missing data
   3   (0.826) 0.807 0.400 0.937 0.453 0.887 0.929 0.073 
   1   (0.174) 0.193 0.600 0.063 0.547 0.113 0.071 0.927 

Locus 1290 : 
2 alleles
13.8% missing data
   1   (0.843) 0.880 0.988 0.843 0.284 0.962 0.878 0.982 
   4   (0.157) 0.120 0.012 0.157 0.716 0.038 0.122 0.018 

Locus 1291 : 
2 alleles
5.8% missing data
   1   (0.800) 0.700 0.951 0.938 0.955 0.692 0.896 0.129 
   3   (0.200) 0.300 0.049 0.062 0.045 0.308 0.104 0.871 

Locus 1292 : 
2 alleles
3.6% missing data
   3   (0.892) 0.873 0.945 0.953 0.979 0.981 0.914 0.968 
   2   (0.108) 0.127 0.055 0.047 0.021 0.019 0.086 0.032 

Locus 1293 : 
2 alleles
9.4% missing data
   2   (0.896) 0.876 0.903 0.948 0.920 0.984 0.952 0.945 
   4   (0.104) 0.124 0.097 0.052 0.080 0.016 0.048 0.055 

Locus 1294 : 
2 alleles
4.3% missing data
   3   (0.918) 0.982 0.980 0.689 0.969 0.998 0.881 0.995 
   4   (0.082) 0.018 0.020 0.311 0.031 0.002 0.119 0.005 

Locus 1295 : 
2 alleles
13.8% missing data
   1   (0.448) 0.472 0.203 0.409 0.089 0.758 0.432 0.441 
   4   (0.552) 0.528 0.797 0.591 0.911 0.242 0.568 0.559 

Locus 1296 : 
2 alleles
4.3% missing data
   2   (0.860) 0.867 0.990 0.855 0.967 0.972 0.907 0.984 
   3   (0.140) 0.133 0.010 0.145 0.033 0.028 0.093 0.016 

Locus 1297 : 
2 alleles
2.9% missing data
   4   (0.811) 0.609 0.987 0.945 0.950 0.891 0.909 0.955 
   3   (0.189) 0.391 0.013 0.055 0.050 0.109 0.091 0.045 

Locus 1298 : 
2 alleles
3.6% missing data
   1   (0.109) 0.080 0.011 0.073 0.097 0.026 0.143 0.014 
   3   (0.891) 0.920 0.989 0.927 0.903 0.974 0.857 0.986 

Locus 1299 : 
2 alleles
3.6% missing data
   2   (0.890) 0.913 0.955 0.892 0.948 0.986 0.923 0.988 
   4   (0.110) 0.087 0.045 0.108 0.052 0.014 0.077 0.012 

Locus 1300 : 
2 alleles
5.1% missing data
   3   (0.872) 0.868 0.989 0.914 0.932 0.973 0.896 0.987 
   1   (0.128) 0.132 0.011 0.086 0.068 0.027 0.104 0.013 

Locus 1301 : 
2 alleles
5.8% missing data
   3   (0.457) 0.489 0.143 0.429 0.919 0.318 0.413 0.454 
   4   (0.543) 0.511 0.857 0.571 0.081 0.682 0.587 0.546 

Locus 1302 : 
2 alleles
5.1% missing data
   2   (0.583) 0.672 0.051 0.534 0.181 0.336 0.577 0.945 
   4   (0.417) 0.328 0.949 0.466 0.819 0.664 0.423 0.055 

Locus 1303 : 
2 alleles
15.9% missing data
   1   (0.710) 0.714 0.704 0.742 0.722 0.908 0.723 0.426 
   2   (0.290) 0.286 0.296 0.258 0.278 0.092 0.277 0.574 

Locus 1304 : 
2 alleles
1.4% missing data
   1   (0.911) 0.939 0.994 0.936 0.983 0.991 0.904 0.992 
   3   (0.089) 0.061 0.006 0.064 0.017 0.009 0.096 0.008 

Locus 1305 : 
2 alleles
10.1% missing data
   2   (0.651) 0.629 0.435 0.681 0.921 0.718 0.684 0.790 
   4   (0.349) 0.371 0.565 0.319 0.079 0.282 0.316 0.210 

Locus 1306 : 
2 alleles
12.3% missing data
   1   (0.886) 0.902 0.990 0.921 0.976 0.988 0.872 0.983 
   3   (0.114) 0.098 0.010 0.079 0.024 0.012 0.128 0.017 

Locus 1307 : 
2 alleles
3.6% missing data
   2   (0.914) 0.961 0.993 0.881 0.969 0.994 0.911 0.968 
   4   (0.086) 0.039 0.007 0.119 0.031 0.006 0.089 0.032 

Locus 1308 : 
2 alleles
13.8% missing data
   4   (0.824) 0.816 0.980 0.831 0.847 0.965 0.875 0.967 
   1   (0.176) 0.184 0.020 0.169 0.153 0.035 0.125 0.033 

Locus 1309 : 
2 alleles
10.9% missing data
   1   (0.802) 0.756 0.982 0.879 0.887 0.904 0.859 0.566 
   2   (0.198) 0.244 0.018 0.121 0.113 0.096 0.141 0.434 

Locus 1310 : 
2 alleles
10.1% missing data
   1   (0.895) 0.922 0.990 0.935 0.978 0.992 0.822 0.971 
   3   (0.105) 0.078 0.010 0.065 0.022 0.008 0.178 0.029 

Locus 1311 : 
2 alleles
10.9% missing data
   2   (0.192) 0.223 0.972 0.076 0.045 0.189 0.159 0.134 
   4   (0.808) 0.777 0.028 0.924 0.955 0.811 0.841 0.866 

Locus 1312 : 
2 alleles
8.0% missing data
   2   (0.933) 0.972 0.995 0.919 0.993 0.997 0.940 0.995 
   3   (0.067) 0.028 0.005 0.081 0.007 0.003 0.060 0.005 

Locus 1313 : 
2 alleles
4.3% missing data
   3   (0.828) 0.854 0.386 0.823 0.946 0.865 0.908 0.922 
   1   (0.172) 0.146 0.614 0.177 0.054 0.135 0.092 0.078 

Locus 1314 : 
2 alleles
13.0% missing data
   3   (0.272) 0.199 0.027 0.381 0.073 0.038 0.378 0.304 
   1   (0.728) 0.801 0.973 0.619 0.927 0.962 0.622 0.696 

Locus 1315 : 
2 alleles
8.0% missing data
   3   (0.880) 0.866 0.989 0.939 0.804 0.883 0.933 0.981 
   4   (0.120) 0.134 0.011 0.061 0.196 0.117 0.067 0.019 

Locus 1316 : 
2 alleles
12.3% missing data
   4   (0.841) 0.886 0.987 0.827 0.956 0.977 0.775 0.888 
   1   (0.159) 0.114 0.013 0.173 0.044 0.023 0.225 0.112 

Locus 1317 : 
2 alleles
13.0% missing data
   3   (0.875) 0.873 0.844 0.943 0.944 0.952 0.913 0.598 
   1   (0.125) 0.127 0.156 0.057 0.056 0.048 0.087 0.402 

Locus 1318 : 
2 alleles
3.6% missing data
   2   (0.914) 0.943 0.992 0.946 0.920 0.994 0.920 0.805 
   4   (0.086) 0.057 0.008 0.054 0.080 0.006 0.080 0.195 

Locus 1319 : 
2 alleles
4.3% missing data
   1   (0.330) 0.220 0.524 0.443 0.867 0.265 0.372 0.061 
   2   (0.670) 0.780 0.476 0.557 0.133 0.735 0.628 0.939 

Locus 1320 : 
2 alleles
15.2% missing data
   1   (0.608) 0.563 0.964 0.685 0.091 0.813 0.607 0.704 
   3   (0.392) 0.437 0.036 0.315 0.909 0.187 0.393 0.296 

Locus 1321 : 
2 alleles
15.2% missing data
   3   (0.857) 0.948 0.990 0.578 0.973 0.994 0.804 0.930 
   4   (0.143) 0.052 0.010 0.422 0.027 0.006 0.196 0.070 

Locus 1322 : 
2 alleles
3.6% missing data
   1   (0.554) 0.512 0.175 0.673 0.080 0.807 0.557 0.504 
   3   (0.446) 0.488 0.825 0.327 0.920 0.193 0.443 0.496 

Locus 1323 : 
2 alleles
9.4% missing data
   2   (0.863) 0.886 0.987 0.892 0.436 0.943 0.911 0.977 
   4   (0.137) 0.114 0.013 0.108 0.564 0.057 0.089 0.023 

Locus 1324 : 
2 alleles
6.5% missing data
   2   (0.478) 0.417 0.809 0.398 0.828 0.845 0.576 0.410 
   1   (0.522) 0.583 0.191 0.602 0.172 0.155 0.424 0.590 

Locus 1325 : 
2 alleles
6.5% missing data
   2   (0.224) 0.223 0.018 0.184 0.383 0.307 0.187 0.049 
   4   (0.776) 0.777 0.982 0.816 0.617 0.693 0.813 0.951 

Locus 1326 : 
2 alleles
13.0% missing data
   3   (0.861) 0.901 0.861 0.926 0.847 0.961 0.682 0.973 
   1   (0.139) 0.099 0.139 0.074 0.153 0.039 0.318 0.027 

Locus 1327 : 
2 alleles
10.9% missing data
   2   (0.931) 0.957 0.995 0.950 0.988 0.995 0.958 0.920 
   1   (0.069) 0.043 0.005 0.050 0.012 0.005 0.042 0.080 

Locus 1328 : 
2 alleles
5.8% missing data
   2   (0.537) 0.436 0.946 0.606 0.795 0.917 0.518 0.492 
   4   (0.463) 0.564 0.054 0.394 0.205 0.083 0.482 0.508 

Locus 1329 : 
2 alleles
2.2% missing data
   2   (0.894) 0.895 0.992 0.927 0.970 0.986 0.939 0.923 
   4   (0.106) 0.105 0.008 0.073 0.030 0.014 0.061 0.077 

Locus 1330 : 
2 alleles
11.6% missing data
   1   (0.884) 0.914 0.508 0.909 0.974 0.953 0.939 0.914 
   3   (0.116) 0.086 0.492 0.091 0.026 0.047 0.061 0.086 

Locus 1331 : 
2 alleles
11.6% missing data
   1   (0.834) 0.884 0.977 0.832 0.278 0.969 0.856 0.747 
   4   (0.166) 0.116 0.023 0.168 0.722 0.031 0.144 0.253 

Locus 1332 : 
2 alleles
13.0% missing data
   2   (0.889) 0.914 0.896 0.938 0.842 0.981 0.846 0.976 
   4   (0.111) 0.086 0.104 0.062 0.158 0.019 0.154 0.024 

Locus 1333 : 
2 alleles
15.9% missing data
   1   (0.078) 0.083 0.006 0.034 0.014 0.012 0.033 0.083 
   4   (0.922) 0.917 0.994 0.966 0.986 0.988 0.967 0.917 

Locus 1334 : 
2 alleles
1.4% missing data
   1   (0.886) 0.917 0.054 0.934 0.982 0.982 0.924 0.970 
   2   (0.114) 0.083 0.946 0.066 0.018 0.018 0.076 0.030 

Locus 1335 : 
2 alleles
12.3% missing data
   1   (0.946) 0.985 0.995 0.909 0.991 0.998 0.922 0.997 
   4   (0.054) 0.015 0.005 0.091 0.009 0.002 0.078 0.003 

Locus 1336 : 
2 alleles
5.1% missing data
   3   (0.860) 0.882 0.954 0.868 0.969 0.983 0.873 0.875 
   1   (0.140) 0.118 0.046 0.132 0.031 0.017 0.127 0.125 

Locus 1337 : 
2 alleles
17.4% missing data
   2   (0.915) 0.889 0.994 0.980 0.958 0.914 0.952 0.954 
   4   (0.085) 0.111 0.006 0.020 0.042 0.086 0.048 0.046 

Locus 1338 : 
2 alleles
5.1% missing data
   2   (0.906) 0.922 0.972 0.932 0.966 0.994 0.931 0.978 
   1   (0.094) 0.078 0.028 0.068 0.034 0.006 0.069 0.022 

Locus 1339 : 
2 alleles
1.4% missing data
   2   (0.902) 0.903 0.992 0.949 0.982 0.992 0.911 0.990 
   3   (0.098) 0.097 0.008 0.051 0.018 0.008 0.089 0.010 

Locus 1340 : 
2 alleles
2.2% missing data
   1   (0.864) 0.886 0.988 0.880 0.436 0.962 0.927 0.923 
   3   (0.136) 0.114 0.012 0.120 0.564 0.038 0.073 0.077 

Locus 1341 : 
2 alleles
4.3% missing data
   1   (0.899) 0.922 0.992 0.918 0.984 0.991 0.899 0.970 
   3   (0.101) 0.078 0.008 0.082 0.016 0.009 0.101 0.030 

Locus 1342 : 
2 alleles
1.4% missing data
   3   (0.889) 0.955 0.992 0.814 0.197 0.989 0.913 0.988 
   1   (0.111) 0.045 0.008 0.186 0.803 0.011 0.087 0.012 

Locus 1343 : 
2 alleles
10.9% missing data
   2   (0.826) 0.835 0.575 0.884 0.883 0.909 0.843 0.962 
   4   (0.174) 0.165 0.425 0.116 0.117 0.091 0.157 0.038 

Locus 1344 : 
2 alleles
3.6% missing data
   2   (0.883) 0.876 0.989 0.914 0.983 0.987 0.927 0.944 
   4   (0.117) 0.124 0.011 0.086 0.017 0.013 0.073 0.056 

Locus 1345 : 
2 alleles
10.9% missing data
   2   (0.484) 0.398 0.043 0.702 0.914 0.216 0.479 0.071 
   4   (0.516) 0.602 0.957 0.298 0.086 0.784 0.521 0.929 

Locus 1346 : 
2 alleles
10.9% missing data
   4   (0.873) 0.830 0.872 0.934 0.886 0.976 0.936 0.985 
   2   (0.127) 0.170 0.128 0.066 0.114 0.024 0.064 0.015 

Locus 1347 : 
2 alleles
0.0% missing data
   3   (0.707) 0.727 0.972 0.661 0.929 0.975 0.609 0.934 
   1   (0.293) 0.273 0.028 0.339 0.071 0.025 0.391 0.066 

Locus 1348 : 
2 alleles
4.3% missing data
   3   (0.912) 0.928 0.993 0.941 0.973 0.985 0.952 0.914 
   1   (0.088) 0.072 0.007 0.059 0.027 0.015 0.048 0.086 

Locus 1349 : 
2 alleles
13.8% missing data
   1   (0.534) 0.624 0.057 0.538 0.169 0.208 0.488 0.591 
   3   (0.466) 0.376 0.943 0.462 0.831 0.792 0.512 0.409 

Locus 1350 : 
2 alleles
10.9% missing data
   1   (0.932) 0.980 0.995 0.922 0.352 0.993 0.950 0.970 
   3   (0.068) 0.020 0.005 0.078 0.648 0.007 0.050 0.030 

Locus 1351 : 
2 alleles
17.4% missing data
   2   (0.645) 0.696 0.521 0.581 0.614 0.582 0.691 0.668 
   4   (0.355) 0.304 0.479 0.419 0.386 0.418 0.309 0.332 

Locus 1352 : 
2 alleles
14.5% missing data
   1   (0.530) 0.488 0.528 0.466 0.505 0.763 0.700 0.404 
   4   (0.470) 0.512 0.472 0.534 0.495 0.237 0.300 0.596 

Locus 1353 : 
2 alleles
12.3% missing data
   2   (0.882) 0.838 0.485 0.972 0.874 0.844 0.950 0.921 
   4   (0.118) 0.162 0.515 0.028 0.126 0.156 0.050 0.079 

Locus 1354 : 
2 alleles
4.3% missing data
   4   (0.916) 0.913 0.975 0.967 0.987 0.977 0.947 0.933 
   2   (0.084) 0.087 0.025 0.033 0.013 0.023 0.053 0.067 

Locus 1355 : 
2 alleles
10.9% missing data
   3   (0.444) 0.403 0.451 0.461 0.455 0.463 0.550 0.056 
   1   (0.556) 0.597 0.549 0.539 0.545 0.537 0.450 0.944 

Locus 1356 : 
2 alleles
6.5% missing data
   2   (0.829) 0.851 0.294 0.907 0.555 0.859 0.857 0.979 
   4   (0.171) 0.149 0.706 0.093 0.445 0.141 0.143 0.021 

Locus 1357 : 
2 alleles
7.2% missing data
   4   (0.760) 0.737 0.979 0.816 0.752 0.916 0.778 0.669 
   2   (0.240) 0.263 0.021 0.184 0.248 0.084 0.222 0.331 

Locus 1358 : 
2 alleles
4.3% missing data
   3   (0.873) 0.872 0.991 0.909 0.972 0.968 0.910 0.893 
   1   (0.127) 0.128 0.009 0.091 0.028 0.032 0.090 0.107 

Locus 1359 : 
2 alleles
5.8% missing data
   3   (0.486) 0.252 0.172 0.836 0.269 0.031 0.765 0.085 
   1   (0.514) 0.748 0.828 0.164 0.731 0.969 0.235 0.915 

Locus 1360 : 
2 alleles
5.1% missing data
   1   (0.307) 0.325 0.028 0.217 0.964 0.059 0.351 0.346 
   3   (0.693) 0.675 0.972 0.783 0.036 0.941 0.649 0.654 

Locus 1361 : 
2 alleles
5.1% missing data
   1   (0.127) 0.123 0.009 0.082 0.029 0.032 0.127 0.015 
   3   (0.873) 0.877 0.991 0.918 0.971 0.968 0.873 0.985 

Locus 1362 : 
2 alleles
12.3% missing data
   4   (0.810) 0.808 0.932 0.831 0.542 0.884 0.898 0.800 
   1   (0.190) 0.192 0.068 0.169 0.458 0.116 0.102 0.200 

Locus 1363 : 
2 alleles
2.9% missing data
   3   (0.866) 0.900 0.038 0.917 0.964 0.984 0.878 0.880 
   1   (0.134) 0.100 0.962 0.083 0.036 0.016 0.122 0.120 

Locus 1364 : 
2 alleles
13.8% missing data
   4   (0.914) 0.861 0.993 0.980 0.975 0.978 0.958 0.976 
   2   (0.086) 0.139 0.007 0.020 0.025 0.022 0.042 0.024 

Locus 1365 : 
2 alleles
14.5% missing data
   2   (0.172) 0.106 0.015 0.263 0.137 0.013 0.218 0.137 
   3   (0.828) 0.894 0.985 0.737 0.863 0.987 0.782 0.863 

Locus 1366 : 
2 alleles
10.9% missing data
   2   (0.394) 0.427 0.041 0.464 0.125 0.045 0.360 0.448 
   4   (0.606) 0.573 0.959 0.536 0.875 0.955 0.640 0.552 

Locus 1367 : 
2 alleles
0.7% missing data
   1   (0.894) 0.926 0.990 0.923 0.974 0.990 0.935 0.230 
   3   (0.106) 0.074 0.010 0.077 0.026 0.010 0.065 0.770 

Locus 1368 : 
2 alleles
10.1% missing data
   2   (0.650) 0.634 0.968 0.617 0.843 0.948 0.592 0.957 
   4   (0.350) 0.366 0.032 0.383 0.157 0.052 0.408 0.043 

Locus 1369 : 
2 alleles
4.3% missing data
   1   (0.462) 0.444 0.946 0.387 0.429 0.745 0.480 0.515 
   3   (0.538) 0.556 0.054 0.613 0.571 0.255 0.520 0.485 

Locus 1370 : 
2 alleles
14.5% missing data
   3   (0.892) 0.957 0.141 0.844 0.982 0.989 0.918 0.963 
   1   (0.108) 0.043 0.859 0.156 0.018 0.011 0.082 0.037 

Locus 1371 : 
2 alleles
12.3% missing data
   1   (0.123) 0.105 0.012 0.119 0.114 0.018 0.077 0.098 
   3   (0.877) 0.895 0.988 0.881 0.886 0.982 0.923 0.902 

Locus 1372 : 
2 alleles
3.6% missing data
   1   (0.840) 0.872 0.513 0.897 0.938 0.849 0.824 0.962 
   4   (0.160) 0.128 0.487 0.103 0.062 0.151 0.176 0.038 

Locus 1373 : 
2 alleles
5.8% missing data
   3   (0.835) 0.811 0.983 0.886 0.926 0.951 0.863 0.949 
   4   (0.165) 0.189 0.017 0.114 0.074 0.049 0.137 0.051 

Locus 1374 : 
2 alleles
4.3% missing data
   3   (0.881) 0.913 0.990 0.872 0.972 0.987 0.887 0.978 
   1   (0.119) 0.087 0.010 0.128 0.028 0.013 0.113 0.022 

Locus 1375 : 
2 alleles
3.6% missing data
   1   (0.820) 0.842 0.985 0.815 0.958 0.962 0.806 0.962 
   2   (0.180) 0.158 0.015 0.185 0.042 0.038 0.194 0.038 

Locus 1376 : 
2 alleles
1.4% missing data
   2   (0.935) 0.976 0.995 0.918 0.984 0.996 0.938 0.975 
   4   (0.065) 0.024 0.005 0.082 0.016 0.004 0.062 0.025 

Locus 1377 : 
2 alleles
1.4% missing data
   2   (0.904) 0.890 0.987 0.945 0.975 0.975 0.959 0.993 
   3   (0.096) 0.110 0.013 0.055 0.025 0.025 0.041 0.007 

Locus 1378 : 
2 alleles
10.1% missing data
   1   (0.716) 0.638 0.677 0.775 0.950 0.863 0.798 0.945 
   3   (0.284) 0.362 0.323 0.225 0.050 0.137 0.202 0.055 

Locus 1379 : 
2 alleles
16.7% missing data
   3   (0.584) 0.282 0.974 0.903 0.219 0.046 0.861 0.137 
   1   (0.416) 0.718 0.026 0.097 0.781 0.954 0.139 0.863 

Locus 1380 : 
2 alleles
3.6% missing data
   3   (0.786) 0.778 0.978 0.816 0.945 0.921 0.800 0.817 
   1   (0.214) 0.222 0.022 0.184 0.055 0.079 0.200 0.183 

Locus 1381 : 
2 alleles
10.9% missing data
   1   (0.861) 0.939 0.986 0.758 0.981 0.993 0.724 0.907 
   4   (0.139) 0.061 0.014 0.242 0.019 0.007 0.276 0.093 

Locus 1382 : 
2 alleles
7.2% missing data
   3   (0.852) 0.893 0.397 0.930 0.952 0.910 0.821 0.409 
   1   (0.148) 0.107 0.603 0.070 0.048 0.090 0.179 0.591 

Locus 1383 : 
2 alleles
15.2% missing data
   3   (0.911) 0.898 0.913 0.974 0.937 0.933 0.948 0.913 
   4   (0.089) 0.102 0.087 0.026 0.063 0.067 0.052 0.087 

Locus 1384 : 
2 alleles
13.0% missing data
   2   (0.851) 0.879 0.989 0.887 0.924 0.965 0.809 0.758 
   1   (0.149) 0.121 0.011 0.113 0.076 0.035 0.191 0.242 

Locus 1385 : 
2 alleles
2.9% missing data
   2   (0.729) 0.670 0.973 0.758 0.397 0.939 0.826 0.948 
   4   (0.271) 0.330 0.027 0.242 0.603 0.061 0.174 0.052 

Locus 1386 : 
2 alleles
14.5% missing data
   2   (0.871) 0.848 0.989 0.940 0.977 0.982 0.876 0.853 
   4   (0.129) 0.152 0.011 0.060 0.023 0.018 0.124 0.147 

Locus 1387 : 
2 alleles
4.3% missing data
   1   (0.724) 0.793 0.243 0.811 0.709 0.503 0.663 0.215 
   3   (0.276) 0.207 0.757 0.189 0.291 0.497 0.337 0.785 

Locus 1388 : 
2 alleles
15.2% missing data
   1   (0.236) 0.167 0.408 0.243 0.047 0.280 0.280 0.323 
   3   (0.764) 0.833 0.592 0.757 0.953 0.720 0.720 0.677 

Locus 1389 : 
2 alleles
4.3% missing data
   4   (0.844) 0.872 0.144 0.909 0.927 0.938 0.908 0.321 
   1   (0.156) 0.128 0.856 0.091 0.073 0.062 0.092 0.679 

Locus 1390 : 
2 alleles
12.3% missing data
   2   (0.869) 0.853 0.857 0.933 0.922 0.775 0.930 0.952 
   4   (0.131) 0.147 0.143 0.067 0.078 0.225 0.070 0.048 

Locus 1391 : 
2 alleles
6.5% missing data
   2   (0.103) 0.114 0.010 0.053 0.027 0.020 0.069 0.012 
   4   (0.897) 0.886 0.990 0.947 0.973 0.980 0.931 0.988 

Locus 1392 : 
2 alleles
10.9% missing data
   1   (0.180) 0.140 0.014 0.160 0.062 0.017 0.188 0.954 
   2   (0.820) 0.860 0.986 0.840 0.938 0.983 0.812 0.046 

Locus 1393 : 
2 alleles
3.6% missing data
   1   (0.904) 0.890 0.993 0.956 0.922 0.971 0.951 0.974 
   3   (0.096) 0.110 0.007 0.044 0.078 0.029 0.049 0.026 

Locus 1394 : 
2 alleles
14.5% missing data
   3   (0.887) 0.862 0.817 0.959 0.915 0.904 0.951 0.735 
   4   (0.113) 0.138 0.183 0.041 0.085 0.096 0.049 0.265 

Locus 1395 : 
2 alleles
13.0% missing data
   2   (0.892) 0.890 0.990 0.948 0.968 0.963 0.907 0.865 
   3   (0.108) 0.110 0.010 0.052 0.032 0.037 0.093 0.135 

Locus 1396 : 
2 alleles
12.3% missing data
   3   (0.872) 0.877 0.023 0.926 0.976 0.960 0.950 0.874 
   1   (0.128) 0.123 0.977 0.074 0.024 0.040 0.050 0.126 

Locus 1397 : 
2 alleles
15.9% missing data
   2   (0.880) 0.886 0.989 0.915 0.967 0.984 0.888 0.977 
   4   (0.120) 0.114 0.011 0.085 0.033 0.016 0.112 0.023 

Locus 1398 : 
2 alleles
2.2% missing data
   1   (0.948) 0.989 0.986 0.883 0.995 0.999 0.946 0.997 
   2   (0.052) 0.011 0.014 0.117 0.005 0.001 0.054 0.003 

Locus 1399 : 
2 alleles
3.6% missing data
   1   (0.885) 0.883 0.990 0.914 0.964 0.989 0.926 0.968 
   4   (0.115) 0.117 0.010 0.086 0.036 0.011 0.074 0.032 

Locus 1400 : 
2 alleles
3.6% missing data
   4   (0.847) 0.798 0.982 0.911 0.957 0.957 0.907 0.850 
   2   (0.153) 0.202 0.018 0.089 0.043 0.043 0.093 0.150 

Locus 1401 : 
2 alleles
15.2% missing data
   4   (0.824) 0.839 0.985 0.885 0.877 0.970 0.709 0.842 
   3   (0.176) 0.161 0.015 0.115 0.123 0.030 0.291 0.158 

Locus 1402 : 
2 alleles
14.5% missing data
   2   (0.834) 0.797 0.840 0.893 0.829 0.939 0.899 0.973 
   1   (0.166) 0.203 0.160 0.107 0.171 0.061 0.101 0.027 

Locus 1403 : 
2 alleles
1.4% missing data
   3   (0.921) 0.962 0.995 0.923 0.963 0.996 0.903 0.973 
   4   (0.079) 0.038 0.005 0.077 0.037 0.004 0.097 0.027 

Locus 1404 : 
2 alleles
4.3% missing data
   1   (0.647) 0.587 0.976 0.753 0.101 0.763 0.710 0.442 
   4   (0.353) 0.413 0.024 0.247 0.899 0.237 0.290 0.558 

Locus 1405 : 
2 alleles
13.8% missing data
   4   (0.434) 0.374 0.524 0.460 0.493 0.434 0.443 0.912 
   3   (0.566) 0.626 0.476 0.540 0.507 0.566 0.557 0.088 

Locus 1406 : 
2 alleles
2.9% missing data
   1   (0.850) 0.829 0.950 0.940 0.844 0.970 0.902 0.033 
   3   (0.150) 0.171 0.050 0.060 0.156 0.030 0.098 0.967 

Locus 1407 : 
2 alleles
3.6% missing data
   1   (0.876) 0.817 0.988 0.953 0.969 0.974 0.930 0.821 
   2   (0.124) 0.183 0.012 0.047 0.031 0.026 0.070 0.179 

Locus 1408 : 
2 alleles
13.0% missing data
   1   (0.542) 0.581 0.728 0.516 0.514 0.659 0.519 0.070 
   3   (0.458) 0.419 0.272 0.484 0.486 0.341 0.481 0.930 

Locus 1409 : 
2 alleles
7.2% missing data
   3   (0.897) 0.933 0.991 0.904 0.980 0.990 0.874 0.980 
   2   (0.103) 0.067 0.009 0.096 0.020 0.010 0.126 0.020 

Locus 1410 : 
2 alleles
13.0% missing data
   2   (0.764) 0.724 0.952 0.871 0.767 0.433 0.813 0.812 
   1   (0.236) 0.276 0.048 0.129 0.233 0.567 0.187 0.188 

Locus 1411 : 
2 alleles
5.8% missing data
   1   (0.459) 0.473 0.834 0.438 0.440 0.157 0.473 0.422 
   2   (0.541) 0.527 0.166 0.562 0.560 0.843 0.527 0.578 

Locus 1412 : 
2 alleles
2.9% missing data
   1   (0.417) 0.296 0.986 0.609 0.112 0.088 0.537 0.082 
   3   (0.583) 0.704 0.014 0.391 0.888 0.912 0.463 0.918 

Locus 1413 : 
2 alleles
7.2% missing data
   1   (0.881) 0.840 0.991 0.942 0.957 0.983 0.925 0.967 
   3   (0.119) 0.160 0.009 0.058 0.043 0.017 0.075 0.033 

Locus 1414 : 
2 alleles
9.4% missing data
   2   (0.797) 0.671 0.984 0.923 0.940 0.857 0.893 0.486 
   3   (0.203) 0.329 0.016 0.077 0.060 0.143 0.107 0.514 

Locus 1415 : 
2 alleles
6.5% missing data
   1   (0.837) 0.844 0.986 0.862 0.918 0.946 0.849 0.939 
   4   (0.163) 0.156 0.014 0.138 0.082 0.054 0.151 0.061 

Locus 1416 : 
2 alleles
3.6% missing data
   3   (0.690) 0.662 0.968 0.738 0.926 0.931 0.617 0.738 
   1   (0.310) 0.338 0.032 0.262 0.074 0.069 0.383 0.262 

Locus 1417 : 
2 alleles
13.0% missing data
   2   (0.853) 0.860 0.986 0.918 0.961 0.979 0.765 0.874 
   4   (0.147) 0.140 0.014 0.082 0.039 0.021 0.235 0.126 

Locus 1418 : 
2 alleles
5.1% missing data
   2   (0.887) 0.848 0.991 0.950 0.927 0.971 0.939 0.969 
   3   (0.113) 0.152 0.009 0.050 0.073 0.029 0.061 0.031 

Locus 1419 : 
2 alleles
13.0% missing data
   3   (0.837) 0.813 0.859 0.932 0.896 0.309 0.894 0.985 
   1   (0.163) 0.187 0.141 0.068 0.104 0.691 0.106 0.015 

Locus 1420 : 
2 alleles
4.3% missing data
   3   (0.878) 0.871 0.991 0.926 0.980 0.976 0.911 0.865 
   1   (0.122) 0.129 0.009 0.074 0.020 0.024 0.089 0.135 

Locus 1421 : 
2 alleles
12.3% missing data
   1   (0.376) 0.323 0.517 0.368 0.607 0.334 0.475 0.084 
   3   (0.624) 0.677 0.483 0.632 0.393 0.666 0.525 0.916 

Locus 1422 : 
2 alleles
10.1% missing data
   1   (0.082) 0.034 0.008 0.114 0.009 0.005 0.109 0.011 
   3   (0.918) 0.966 0.992 0.886 0.991 0.995 0.891 0.989 

Locus 1423 : 
2 alleles
12.3% missing data
   3   (0.703) 0.707 0.637 0.690 0.769 0.807 0.771 0.719 
   1   (0.297) 0.293 0.363 0.310 0.231 0.193 0.229 0.281 

Locus 1424 : 
2 alleles
12.3% missing data
   4   (0.852) 0.829 0.989 0.901 0.916 0.860 0.926 0.853 
   2   (0.148) 0.171 0.011 0.099 0.084 0.140 0.074 0.147 

Locus 1425 : 
2 alleles
5.8% missing data
   4   (0.664) 0.510 0.626 0.816 0.888 0.481 0.798 0.953 
   2   (0.336) 0.490 0.374 0.184 0.112 0.519 0.202 0.047 

Locus 1426 : 
2 alleles
8.7% missing data
   2   (0.915) 0.968 0.028 0.910 0.972 0.995 0.951 0.922 
   3   (0.085) 0.032 0.972 0.090 0.028 0.005 0.049 0.078 

Locus 1427 : 
2 alleles
17.4% missing data
   2   (0.646) 0.646 0.636 0.643 0.589 0.866 0.681 0.490 
   3   (0.354) 0.354 0.364 0.357 0.411 0.134 0.319 0.510 

Locus 1428 : 
2 alleles
3.6% missing data
   1   (0.895) 0.852 0.962 0.949 0.986 0.981 0.962 0.988 
   3   (0.105) 0.148 0.038 0.051 0.014 0.019 0.038 0.012 

Locus 1429 : 
2 alleles
19.6% missing data
   1   (0.894) 0.923 0.992 0.899 0.936 0.981 0.910 0.943 
   4   (0.106) 0.077 0.008 0.101 0.064 0.019 0.090 0.057 

Locus 1430 : 
2 alleles
3.6% missing data
   1   (0.811) 0.794 0.301 0.873 0.965 0.808 0.920 0.628 
   2   (0.189) 0.206 0.699 0.127 0.035 0.192 0.080 0.372 

Locus 1431 : 
2 alleles
6.5% missing data
   3   (0.824) 0.828 0.990 0.900 0.922 0.747 0.852 0.461 
   2   (0.176) 0.172 0.010 0.100 0.078 0.253 0.148 0.539 

Locus 1432 : 
2 alleles
7.2% missing data
   1   (0.515) 0.548 0.872 0.470 0.442 0.573 0.496 0.139 
   3   (0.485) 0.452 0.128 0.530 0.558 0.427 0.504 0.861 

Locus 1433 : 
2 alleles
7.2% missing data
   3   (0.817) 0.837 0.983 0.824 0.038 0.983 0.879 0.961 
   1   (0.183) 0.163 0.017 0.176 0.962 0.017 0.121 0.039 

Locus 1434 : 
2 alleles
12.3% missing data
   1   (0.905) 0.933 0.908 0.956 0.917 0.983 0.936 0.350 
   3   (0.095) 0.067 0.092 0.044 0.083 0.017 0.064 0.650 

Locus 1435 : 
2 alleles
5.1% missing data
   1   (0.876) 0.855 0.990 0.930 0.873 0.977 0.927 0.879 
   3   (0.124) 0.145 0.010 0.070 0.127 0.023 0.073 0.121 

Locus 1436 : 
2 alleles
12.3% missing data
   4   (0.902) 0.944 0.992 0.949 0.028 0.992 0.891 0.983 
   2   (0.098) 0.056 0.008 0.051 0.972 0.008 0.109 0.017 

Locus 1437 : 
2 alleles
2.9% missing data
   1   (0.912) 0.948 0.994 0.901 0.942 0.995 0.933 0.969 
   3   (0.088) 0.052 0.006 0.099 0.058 0.005 0.067 0.031 

Locus 1438 : 
2 alleles
10.1% missing data
   2   (0.725) 0.773 0.103 0.764 0.923 0.937 0.583 0.929 
   4   (0.275) 0.227 0.897 0.236 0.077 0.063 0.417 0.071 

Locus 1439 : 
2 alleles
3.6% missing data
   1   (0.903) 0.905 0.990 0.954 0.848 0.990 0.920 0.951 
   3   (0.097) 0.095 0.010 0.046 0.152 0.010 0.080 0.049 

Locus 1440 : 
2 alleles
5.1% missing data
   3   (0.839) 0.792 0.986 0.947 0.460 0.875 0.920 0.337 
   1   (0.161) 0.208 0.014 0.053 0.540 0.125 0.080 0.663 

Locus 1441 : 
2 alleles
4.3% missing data
   1   (0.609) 0.567 0.312 0.654 0.674 0.716 0.720 0.449 
   4   (0.391) 0.433 0.688 0.346 0.326 0.284 0.280 0.551 

Locus 1442 : 
2 alleles
13.0% missing data
   4   (0.767) 0.736 0.984 0.885 0.881 0.864 0.662 0.698 
   2   (0.233) 0.264 0.016 0.115 0.119 0.136 0.338 0.302 

Locus 1443 : 
2 alleles
17.4% missing data
   1   (0.882) 0.816 0.869 0.966 0.731 0.882 0.955 0.980 
   4   (0.118) 0.184 0.131 0.034 0.269 0.118 0.045 0.020 

Locus 1444 : 
2 alleles
13.0% missing data
   2   (0.906) 0.921 0.992 0.931 0.983 0.985 0.935 0.973 
   4   (0.094) 0.079 0.008 0.069 0.017 0.015 0.065 0.027 

Locus 1445 : 
2 alleles
13.0% missing data
   2   (0.752) 0.721 0.745 0.780 0.953 0.905 0.822 0.701 
   1   (0.248) 0.279 0.255 0.220 0.047 0.095 0.178 0.299 

Locus 1446 : 
2 alleles
17.4% missing data
   2   (0.903) 0.776 0.916 0.990 0.910 0.298 0.985 0.877 
   3   (0.097) 0.224 0.084 0.010 0.090 0.702 0.015 0.123 

Locus 1447 : 
2 alleles
10.1% missing data
   2   (0.330) 0.397 0.106 0.351 0.197 0.079 0.234 0.048 
   4   (0.670) 0.603 0.894 0.649 0.803 0.921 0.766 0.952 

Locus 1448 : 
2 alleles
5.1% missing data
   1   (0.904) 0.920 0.993 0.941 0.974 0.989 0.911 0.988 
   4   (0.096) 0.080 0.007 0.059 0.026 0.011 0.089 0.012 

Locus 1449 : 
2 alleles
10.9% missing data
   3   (0.908) 0.911 0.973 0.955 0.982 0.988 0.923 0.991 
   4   (0.092) 0.089 0.027 0.045 0.018 0.012 0.077 0.009 

Locus 1450 : 
2 alleles
10.9% missing data
   1   (0.568) 0.603 0.891 0.514 0.108 0.633 0.537 0.916 
   3   (0.432) 0.397 0.109 0.486 0.892 0.367 0.463 0.084 

Locus 1451 : 
2 alleles
14.5% missing data
   4   (0.853) 0.868 0.099 0.910 0.946 0.953 0.908 0.848 
   1   (0.147) 0.132 0.901 0.090 0.054 0.047 0.092 0.152 

Locus 1452 : 
2 alleles
4.3% missing data
   1   (0.495) 0.527 0.204 0.496 0.620 0.127 0.528 0.467 
   3   (0.505) 0.473 0.796 0.504 0.380 0.873 0.472 0.533 

Locus 1453 : 
2 alleles
5.8% missing data
   3   (0.556) 0.433 0.065 0.773 0.938 0.214 0.682 0.088 
   1   (0.444) 0.567 0.935 0.227 0.062 0.786 0.318 0.912 

Locus 1454 : 
2 alleles
13.0% missing data
   2   (0.838) 0.817 0.842 0.924 0.776 0.908 0.890 0.536 
   4   (0.162) 0.183 0.158 0.076 0.224 0.092 0.110 0.464 

Locus 1455 : 
2 alleles
0.7% missing data
   1   (0.911) 0.960 0.025 0.951 0.990 0.996 0.893 0.994 
   3   (0.089) 0.040 0.975 0.049 0.010 0.004 0.107 0.006 

Locus 1456 : 
2 alleles
2.9% missing data
   2   (0.897) 0.893 0.962 0.938 0.971 0.988 0.933 0.984 
   4   (0.103) 0.107 0.038 0.062 0.029 0.012 0.067 0.016 

Locus 1457 : 
2 alleles
13.8% missing data
   2   (0.918) 0.942 0.993 0.945 0.896 0.990 0.943 0.914 
   4   (0.082) 0.058 0.007 0.055 0.104 0.010 0.057 0.086 

Locus 1458 : 
2 alleles
5.1% missing data
   3   (0.923) 0.962 0.995 0.885 0.967 0.995 0.954 0.976 
   1   (0.077) 0.038 0.005 0.115 0.033 0.005 0.046 0.024 

Locus 1459 : 
2 alleles
13.0% missing data
   4   (0.907) 0.938 0.993 0.936 0.985 0.992 0.877 0.939 
   2   (0.093) 0.062 0.007 0.064 0.015 0.008 0.123 0.061 

Locus 1460 : 
2 alleles
12.3% missing data
   2   (0.086) 0.126 0.204 0.013 0.016 0.493 0.018 0.196 
   4   (0.914) 0.874 0.796 0.987 0.984 0.507 0.982 0.804 

Locus 1461 : 
2 alleles
2.2% missing data
   2   (0.149) 0.101 0.327 0.089 0.208 0.238 0.194 0.026 
   4   (0.851) 0.899 0.673 0.911 0.792 0.762 0.806 0.974 

Locus 1462 : 
2 alleles
18.1% missing data
   3   (0.855) 0.874 0.955 0.868 0.974 0.980 0.838 0.969 
   1   (0.145) 0.126 0.045 0.132 0.026 0.020 0.162 0.031 

Locus 1463 : 
2 alleles
10.1% missing data
   2   (0.117) 0.030 0.008 0.420 0.014 0.004 0.209 0.053 
   3   (0.883) 0.970 0.992 0.580 0.986 0.996 0.791 0.947 

Locus 1464 : 
2 alleles
16.7% missing data
   1   (0.834) 0.732 0.986 0.940 0.842 0.901 0.900 0.855 
   3   (0.166) 0.268 0.014 0.060 0.158 0.099 0.100 0.145 

Locus 1465 : 
2 alleles
2.2% missing data
   2   (0.874) 0.912 0.988 0.884 0.405 0.967 0.917 0.935 
   4   (0.126) 0.088 0.012 0.116 0.595 0.033 0.083 0.065 

Locus 1466 : 
2 alleles
10.9% missing data
   2   (0.782) 0.746 0.938 0.843 0.909 0.855 0.812 0.940 
   4   (0.218) 0.254 0.062 0.157 0.091 0.145 0.188 0.060 

Locus 1467 : 
2 alleles
2.9% missing data
   1   (0.874) 0.865 0.990 0.912 0.961 0.985 0.911 0.900 
   2   (0.126) 0.135 0.010 0.088 0.039 0.015 0.089 0.100 

Locus 1468 : 
2 alleles
5.8% missing data
   2   (0.106) 0.102 0.807 0.037 0.024 0.068 0.047 0.218 
   4   (0.894) 0.898 0.193 0.963 0.976 0.932 0.953 0.782 

Locus 1469 : 
2 alleles
13.8% missing data
   4   (0.604) 0.546 0.383 0.636 0.846 0.746 0.713 0.534 
   2   (0.396) 0.454 0.617 0.364 0.154 0.254 0.287 0.466 

Locus 1470 : 
2 alleles
2.9% missing data
   2   (0.872) 0.811 0.989 0.954 0.779 0.945 0.926 0.970 
   4   (0.128) 0.189 0.011 0.046 0.221 0.055 0.074 0.030 

Locus 1471 : 
2 alleles
2.9% missing data
   1   (0.884) 0.919 0.988 0.882 0.969 0.992 0.865 0.988 
   3   (0.116) 0.081 0.012 0.118 0.031 0.008 0.135 0.012 

Locus 1472 : 
2 alleles
7.2% missing data
   3   (0.706) 0.716 0.145 0.728 0.911 0.899 0.782 0.247 
   1   (0.294) 0.284 0.855 0.272 0.089 0.101 0.218 0.753 

Locus 1473 : 
2 alleles
5.8% missing data
   1   (0.741) 0.774 0.433 0.759 0.942 0.822 0.776 0.440 
   3   (0.259) 0.226 0.567 0.241 0.058 0.178 0.224 0.560 

Locus 1474 : 
2 alleles
10.9% missing data
   2   (0.876) 0.915 0.246 0.899 0.955 0.965 0.916 0.981 
   4   (0.124) 0.085 0.754 0.101 0.045 0.035 0.084 0.019 

Locus 1475 : 
2 alleles
2.9% missing data
   3   (0.946) 0.988 0.996 0.865 0.995 0.999 0.941 0.986 
   1   (0.054) 0.012 0.004 0.135 0.005 0.001 0.059 0.014 

Locus 1476 : 
2 alleles
2.2% missing data
   2   (0.819) 0.865 0.985 0.786 0.969 0.960 0.782 0.878 
   4   (0.181) 0.135 0.015 0.214 0.031 0.040 0.218 0.122 

Locus 1477 : 
2 alleles
9.4% missing data
   4   (0.942) 0.985 0.996 0.891 0.994 0.998 0.925 0.974 
   2   (0.058) 0.015 0.004 0.109 0.006 0.002 0.075 0.026 

Locus 1478 : 
2 alleles
12.3% missing data
   3   (0.782) 0.856 0.933 0.682 0.954 0.969 0.786 0.128 
   1   (0.218) 0.144 0.067 0.318 0.046 0.031 0.214 0.872 

Locus 1479 : 
2 alleles
12.3% missing data
   1   (0.818) 0.786 0.985 0.869 0.809 0.955 0.874 0.838 
   3   (0.182) 0.214 0.015 0.131 0.191 0.045 0.126 0.162 

Locus 1480 : 
2 alleles
13.8% missing data
   2   (0.924) 0.930 0.885 0.976 0.974 0.769 0.980 0.993 
   4   (0.076) 0.070 0.115 0.024 0.026 0.231 0.020 0.007 

Locus 1481 : 
2 alleles
18.8% missing data
   1   (0.122) 0.090 0.010 0.093 0.042 0.019 0.155 0.188 
   3   (0.878) 0.910 0.990 0.907 0.958 0.981 0.845 0.812 

Locus 1482 : 
2 alleles
16.7% missing data
   3   (0.640) 0.695 0.072 0.700 0.289 0.301 0.644 0.696 
   1   (0.360) 0.305 0.928 0.300 0.711 0.699 0.356 0.304 

Locus 1483 : 
2 alleles
11.6% missing data
   4   (0.894) 0.937 0.988 0.849 0.978 0.991 0.918 0.901 
   2   (0.106) 0.063 0.012 0.151 0.022 0.009 0.082 0.099 

Locus 1484 : 
2 alleles
0.7% missing data
   3   (0.857) 0.838 0.959 0.880 0.960 0.974 0.920 0.978 
   1   (0.143) 0.162 0.041 0.120 0.040 0.026 0.080 0.022 

Locus 1485 : 
2 alleles
13.0% missing data
   4   (0.407) 0.359 0.899 0.491 0.463 0.302 0.317 0.542 
   2   (0.593) 0.641 0.101 0.509 0.537 0.698 0.683 0.458 

Locus 1486 : 
2 alleles
11.6% missing data
   1   (0.909) 0.929 0.993 0.922 0.973 0.985 0.953 0.897 
   2   (0.091) 0.071 0.007 0.078 0.027 0.015 0.047 0.103 

Locus 1487 : 
2 alleles
3.6% missing data
   2   (0.845) 0.863 0.988 0.827 0.814 0.971 0.888 0.964 
   3   (0.155) 0.137 0.012 0.173 0.186 0.029 0.112 0.036 

Locus 1488 : 
2 alleles
10.9% missing data
   1   (0.218) 0.209 0.022 0.217 0.095 0.029 0.180 0.650 
   3   (0.782) 0.791 0.978 0.783 0.905 0.971 0.820 0.350 

Locus 1489 : 
2 alleles
5.1% missing data
   1   (0.898) 0.893 0.994 0.974 0.646 0.705 0.932 0.994 
   3   (0.102) 0.107 0.006 0.026 0.354 0.295 0.068 0.006 

Locus 1490 : 
2 alleles
10.9% missing data
   4   (0.910) 0.938 0.994 0.945 0.987 0.993 0.866 0.993 
   1   (0.090) 0.062 0.006 0.055 0.013 0.007 0.134 0.007 

Locus 1491 : 
2 alleles
11.6% missing data
   1   (0.826) 0.825 0.985 0.824 0.793 0.958 0.881 0.968 
   4   (0.174) 0.175 0.015 0.176 0.207 0.042 0.119 0.032 

Locus 1492 : 
2 alleles
2.9% missing data
   4   (0.726) 0.717 0.912 0.728 0.878 0.901 0.717 0.966 
   2   (0.274) 0.283 0.088 0.272 0.122 0.099 0.283 0.034 

Locus 1493 : 
2 alleles
9.4% missing data
   1   (0.922) 0.956 0.993 0.927 0.983 0.994 0.931 0.946 
   3   (0.078) 0.044 0.007 0.073 0.017 0.006 0.069 0.054 

Locus 1494 : 
2 alleles
15.9% missing data
   4   (0.899) 0.911 0.991 0.957 0.457 0.949 0.935 0.975 
   2   (0.101) 0.089 0.009 0.043 0.543 0.051 0.065 0.025 

Locus 1495 : 
2 alleles
14.5% missing data
   1   (0.822) 0.844 0.798 0.877 0.827 0.951 0.737 0.963 
   3   (0.178) 0.156 0.202 0.123 0.173 0.049 0.263 0.037 

Locus 1496 : 
2 alleles
4.3% missing data
   3   (0.748) 0.754 0.935 0.841 0.327 0.877 0.773 0.037 
   1   (0.252) 0.246 0.065 0.159 0.673 0.123 0.227 0.963 

Locus 1497 : 
2 alleles
3.6% missing data
   2   (0.851) 0.927 0.987 0.735 0.913 0.990 0.778 0.900 
   4   (0.149) 0.073 0.013 0.265 0.087 0.010 0.222 0.100 

Locus 1498 : 
2 alleles
11.6% missing data
   2   (0.900) 0.895 0.991 0.952 0.970 0.961 0.943 0.892 
   4   (0.100) 0.105 0.009 0.048 0.030 0.039 0.057 0.108 

Locus 1499 : 
2 alleles
13.0% missing data
   4   (0.869) 0.795 0.988 0.952 0.893 0.940 0.929 0.959 
   2   (0.131) 0.205 0.012 0.048 0.107 0.060 0.071 0.041 

Locus 1500 : 
2 alleles
5.1% missing data
   1   (0.174) 0.102 0.044 0.253 0.028 0.023 0.159 0.841 
   3   (0.826) 0.898 0.956 0.747 0.972 0.977 0.841 0.159 

Locus 1501 : 
2 alleles
1.4% missing data
   1   (0.870) 0.889 0.988 0.891 0.983 0.960 0.877 0.979 
   2   (0.130) 0.111 0.012 0.109 0.017 0.040 0.123 0.021 

Locus 1502 : 
2 alleles
10.9% missing data
   4   (0.836) 0.828 0.987 0.882 0.537 0.883 0.914 0.872 
   1   (0.164) 0.172 0.013 0.118 0.463 0.117 0.086 0.128 

Locus 1503 : 
2 alleles
2.2% missing data
   1   (0.900) 0.913 0.993 0.957 0.750 0.968 0.949 0.463 
   3   (0.100) 0.087 0.007 0.043 0.250 0.032 0.051 0.537 

Locus 1504 : 
2 alleles
3.6% missing data
   1   (0.894) 0.933 0.992 0.863 0.984 0.995 0.911 0.905 
   3   (0.106) 0.067 0.008 0.137 0.016 0.005 0.089 0.095 

Locus 1505 : 
2 alleles
10.1% missing data
   1   (0.424) 0.359 0.088 0.532 0.312 0.655 0.467 0.041 
   4   (0.576) 0.641 0.912 0.468 0.688 0.345 0.533 0.959 

Locus 1506 : 
2 alleles
1.4% missing data
   1   (0.551) 0.488 0.912 0.698 0.190 0.129 0.662 0.126 
   4   (0.449) 0.512 0.088 0.302 0.810 0.871 0.338 0.874 

Locus 1507 : 
2 alleles
2.9% missing data
   4   (0.844) 0.839 0.989 0.863 0.948 0.977 0.881 0.953 
   3   (0.156) 0.161 0.011 0.137 0.052 0.023 0.119 0.047 

Locus 1508 : 
2 alleles
10.9% missing data
   1   (0.885) 0.855 0.989 0.957 0.980 0.977 0.887 0.982 
   3   (0.115) 0.145 0.011 0.043 0.020 0.023 0.113 0.018 

Locus 1509 : 
2 alleles
10.9% missing data
   1   (0.269) 0.266 0.275 0.187 0.284 0.375 0.286 0.254 
   3   (0.731) 0.734 0.725 0.813 0.716 0.625 0.714 0.746 

Locus 1510 : 
2 alleles
12.3% missing data
   4   (0.894) 0.875 0.867 0.951 0.919 0.972 0.943 0.984 
   3   (0.106) 0.125 0.133 0.049 0.081 0.028 0.057 0.016 

Locus 1511 : 
2 alleles
0.7% missing data
   1   (0.941) 0.987 0.996 0.815 0.995 0.998 0.939 0.996 
   2   (0.059) 0.013 0.004 0.185 0.005 0.002 0.061 0.004 

Locus 1512 : 
2 alleles
3.6% missing data
   2   (0.756) 0.769 0.991 0.846 0.744 0.468 0.796 0.148 
   3   (0.244) 0.231 0.009 0.154 0.256 0.532 0.204 0.852 

Locus 1513 : 
2 alleles
13.0% missing data
   4   (0.878) 0.937 0.991 0.798 0.962 0.992 0.874 0.743 
   2   (0.122) 0.063 0.009 0.202 0.038 0.008 0.126 0.257 

Locus 1514 : 
2 alleles
1.4% missing data
   2   (0.870) 0.869 0.989 0.895 0.906 0.979 0.909 0.987 
   3   (0.130) 0.131 0.011 0.105 0.094 0.021 0.091 0.013 

Locus 1515 : 
2 alleles
2.9% missing data
   4   (0.799) 0.831 0.432 0.902 0.414 0.852 0.743 0.750 
   2   (0.201) 0.169 0.568 0.098 0.586 0.148 0.257 0.250 

Locus 1516 : 
2 alleles
12.3% missing data
   4   (0.694) 0.696 0.973 0.647 0.895 0.931 0.694 0.719 
   1   (0.306) 0.304 0.027 0.353 0.105 0.069 0.306 0.281 

Locus 1517 : 
2 alleles
5.8% missing data
   1   (0.381) 0.322 0.043 0.441 0.763 0.065 0.529 0.067 
   4   (0.619) 0.678 0.957 0.559 0.237 0.935 0.471 0.933 

Locus 1518 : 
2 alleles
15.2% missing data
   4   (0.646) 0.641 0.969 0.659 0.892 0.945 0.536 0.617 
   2   (0.354) 0.359 0.031 0.341 0.108 0.055 0.464 0.383 

Locus 1519 : 
2 alleles
17.4% missing data
   2   (0.733) 0.738 0.721 0.726 0.791 0.954 0.727 0.912 
   4   (0.267) 0.262 0.279 0.274 0.209 0.046 0.273 0.088 

Locus 1520 : 
2 alleles
2.2% missing data
   1   (0.145) 0.179 0.041 0.109 0.047 0.046 0.069 0.024 
   3   (0.855) 0.821 0.959 0.891 0.953 0.954 0.931 0.976 

Locus 1521 : 
2 alleles
12.3% missing data
   1   (0.097) 0.072 0.091 0.049 0.088 0.018 0.133 0.024 
   3   (0.903) 0.928 0.909 0.951 0.912 0.982 0.867 0.976 

Locus 1522 : 
2 alleles
2.9% missing data
   2   (0.912) 0.947 0.976 0.918 0.992 0.995 0.910 0.991 
   3   (0.088) 0.053 0.024 0.082 0.008 0.005 0.090 0.009 

Locus 1523 : 
2 alleles
10.9% missing data
   2   (0.913) 0.954 0.993 0.866 0.988 0.992 0.944 0.966 
   4   (0.087) 0.046 0.007 0.134 0.012 0.008 0.056 0.034 

Locus 1524 : 
2 alleles
15.9% missing data
   4   (0.702) 0.728 0.713 0.724 0.688 0.827 0.617 0.956 
   2   (0.298) 0.272 0.287 0.276 0.312 0.173 0.383 0.044 

Locus 1525 : 
2 alleles
4.3% missing data
   4   (0.882) 0.884 0.962 0.896 0.968 0.991 0.928 0.987 
   1   (0.118) 0.116 0.038 0.104 0.032 0.009 0.072 0.013 

Locus 1526 : 
2 alleles
13.0% missing data
   2   (0.693) 0.820 0.678 0.433 0.689 0.970 0.624 0.753 
   4   (0.307) 0.180 0.322 0.567 0.311 0.030 0.376 0.247 

Locus 1527 : 
2 alleles
7.2% missing data
   3   (0.891) 0.922 0.017 0.933 0.983 0.987 0.940 0.937 
   1   (0.109) 0.078 0.983 0.067 0.017 0.013 0.060 0.063 

Locus 1528 : 
2 alleles
3.6% missing data
   1   (0.672) 0.560 0.972 0.788 0.694 0.841 0.770 0.372 
   4   (0.328) 0.440 0.028 0.212 0.306 0.159 0.230 0.628 

Locus 1529 : 
2 alleles
15.2% missing data
   4   (0.659) 0.650 0.642 0.704 0.571 0.698 0.649 0.938 
   2   (0.341) 0.350 0.358 0.296 0.429 0.302 0.351 0.062 

Locus 1530 : 
2 alleles
6.5% missing data
   2   (0.833) 0.818 0.983 0.896 0.970 0.979 0.775 0.971 
   4   (0.167) 0.182 0.017 0.104 0.030 0.021 0.225 0.029 

Locus 1531 : 
2 alleles
5.1% missing data
   1   (0.851) 0.901 0.135 0.920 0.381 0.946 0.836 0.948 
   3   (0.149) 0.099 0.865 0.080 0.619 0.054 0.164 0.052 

Locus 1532 : 
2 alleles
18.1% missing data
   1   (0.900) 0.882 0.991 0.950 0.962 0.978 0.953 0.924 
   3   (0.100) 0.118 0.009 0.050 0.038 0.022 0.047 0.076 

Locus 1533 : 
2 alleles
0.7% missing data
   2   (0.918) 0.974 0.994 0.813 0.985 0.996 0.897 0.976 
   4   (0.082) 0.026 0.006 0.187 0.015 0.004 0.103 0.024 

Locus 1534 : 
2 alleles
1.4% missing data
   2   (0.814) 0.777 0.253 0.892 0.935 0.870 0.899 0.968 
   4   (0.186) 0.223 0.747 0.108 0.065 0.130 0.101 0.032 

Locus 1535 : 
2 alleles
2.9% missing data
   4   (0.903) 0.959 0.991 0.812 0.985 0.994 0.908 0.946 
   2   (0.097) 0.041 0.009 0.188 0.015 0.006 0.092 0.054 

Locus 1536 : 
2 alleles
3.6% missing data
   4   (0.916) 0.908 0.971 0.963 0.947 0.988 0.960 0.990 
   3   (0.084) 0.092 0.029 0.037 0.053 0.012 0.040 0.010 

Locus 1537 : 
2 alleles
1.4% missing data
   2   (0.946) 0.988 0.996 0.916 0.995 0.999 0.891 0.997 
   1   (0.054) 0.012 0.004 0.084 0.005 0.001 0.109 0.003 

Locus 1538 : 
2 alleles
3.6% missing data
   2   (0.174) 0.211 0.054 0.120 0.236 0.041 0.123 0.025 
   3   (0.826) 0.789 0.946 0.880 0.764 0.959 0.877 0.975 

Locus 1539 : 
2 alleles
13.0% missing data
   1   (0.846) 0.842 0.179 0.911 0.880 0.911 0.923 0.868 
   3   (0.154) 0.158 0.821 0.089 0.120 0.089 0.077 0.132 

Locus 1540 : 
2 alleles
2.2% missing data
   2   (0.898) 0.872 0.993 0.960 0.983 0.978 0.962 0.601 
   4   (0.102) 0.128 0.007 0.040 0.017 0.022 0.038 0.399 

Locus 1541 : 
2 alleles
2.2% missing data
   1   (0.752) 0.751 0.283 0.757 0.805 0.909 0.829 0.957 
   4   (0.248) 0.249 0.717 0.243 0.195 0.091 0.171 0.043 

Locus 1542 : 
2 alleles
14.5% missing data
   2   (0.835) 0.820 0.990 0.927 0.656 0.699 0.888 0.690 
   4   (0.165) 0.180 0.010 0.073 0.344 0.301 0.112 0.310 

Locus 1543 : 
2 alleles
4.3% missing data
   3   (0.839) 0.850 0.958 0.848 0.949 0.969 0.849 0.972 
   1   (0.161) 0.150 0.042 0.152 0.051 0.031 0.151 0.028 

Locus 1544 : 
2 alleles
7.2% missing data
   1   (0.856) 0.812 0.951 0.952 0.761 0.951 0.850 0.907 
   3   (0.144) 0.188 0.049 0.048 0.239 0.049 0.150 0.093 

Locus 1545 : 
2 alleles
4.3% missing data
   1   (0.785) 0.780 0.355 0.833 0.933 0.799 0.867 0.807 
   2   (0.215) 0.220 0.645 0.167 0.067 0.201 0.133 0.193 

Locus 1546 : 
2 alleles
11.6% missing data
   4   (0.934) 0.983 0.995 0.859 0.971 0.998 0.897 0.968 
   2   (0.066) 0.017 0.005 0.141 0.029 0.002 0.103 0.032 

Locus 1547 : 
2 alleles
5.1% missing data
   4   (0.876) 0.866 0.987 0.937 0.940 0.909 0.903 0.950 
   1   (0.124) 0.134 0.013 0.063 0.060 0.091 0.097 0.050 

Locus 1548 : 
2 alleles
13.0% missing data
   1   (0.858) 0.867 0.987 0.912 0.879 0.968 0.820 0.918 
   2   (0.142) 0.133 0.013 0.088 0.121 0.032 0.180 0.082 

Locus 1549 : 
2 alleles
13.0% missing data
   1   (0.938) 0.984 0.945 0.897 0.980 0.998 0.877 0.996 
   4   (0.062) 0.016 0.055 0.103 0.020 0.002 0.123 0.004 

Locus 1550 : 
2 alleles
5.1% missing data
   2   (0.792) 0.820 0.983 0.805 0.941 0.979 0.668 0.971 
   3   (0.208) 0.180 0.017 0.195 0.059 0.021 0.332 0.029 

Locus 1551 : 
2 alleles
14.5% missing data
   1   (0.789) 0.650 0.989 0.938 0.141 0.677 0.911 0.809 
   3   (0.211) 0.350 0.011 0.062 0.859 0.323 0.089 0.191 

Locus 1552 : 
2 alleles
3.6% missing data
   1   (0.883) 0.880 0.960 0.909 0.968 0.984 0.940 0.855 
   3   (0.117) 0.120 0.040 0.091 0.032 0.016 0.060 0.145 

Locus 1553 : 
2 alleles
1.4% missing data
   4   (0.904) 0.847 0.992 0.980 0.957 0.973 0.934 0.985 
   2   (0.096) 0.153 0.008 0.020 0.043 0.027 0.066 0.015 

Locus 1554 : 
2 alleles
11.6% missing data
   1   (0.771) 0.728 0.031 0.885 0.753 0.925 0.859 0.444 
   3   (0.229) 0.272 0.969 0.115 0.247 0.075 0.141 0.556 

Locus 1555 : 
2 alleles
10.1% missing data
   2   (0.314) 0.313 0.027 0.374 0.153 0.093 0.249 0.535 
   4   (0.686) 0.687 0.973 0.626 0.847 0.907 0.751 0.465 

Locus 1556 : 
2 alleles
4.3% missing data
   3   (0.773) 0.721 0.981 0.869 0.952 0.959 0.700 0.886 
   1   (0.227) 0.279 0.019 0.131 0.048 0.041 0.300 0.114 

Locus 1557 : 
2 alleles
2.9% missing data
   2   (0.437) 0.426 0.052 0.463 0.117 0.059 0.530 0.969 
   3   (0.563) 0.574 0.948 0.537 0.883 0.941 0.470 0.031 

Locus 1558 : 
2 alleles
15.2% missing data
   4   (0.165) 0.172 0.175 0.098 0.146 0.021 0.116 0.728 
   2   (0.835) 0.828 0.825 0.902 0.854 0.979 0.884 0.272 

Locus 1559 : 
2 alleles
5.1% missing data
   1   (0.774) 0.788 0.472 0.854 0.150 0.691 0.834 0.955 
   4   (0.226) 0.212 0.528 0.146 0.850 0.309 0.166 0.045 

Locus 1560 : 
2 alleles
10.9% missing data
   1   (0.899) 0.913 0.885 0.942 0.915 0.987 0.907 0.989 
   4   (0.101) 0.087 0.115 0.058 0.085 0.013 0.093 0.011 

Locus 1561 : 
2 alleles
2.9% missing data
   3   (0.851) 0.798 0.986 0.944 0.949 0.934 0.900 0.520 
   1   (0.149) 0.202 0.014 0.056 0.051 0.066 0.100 0.480 

Locus 1562 : 
2 alleles
15.2% missing data
   2   (0.917) 0.957 0.993 0.950 0.309 0.985 0.929 0.991 
   4   (0.083) 0.043 0.007 0.050 0.691 0.015 0.071 0.009 

Locus 1563 : 
2 alleles
15.9% missing data
   1   (0.588) 0.541 0.963 0.651 0.335 0.814 0.586 0.593 
   4   (0.412) 0.459 0.037 0.349 0.665 0.186 0.414 0.407 

Locus 1564 : 
2 alleles
12.3% missing data
   2   (0.844) 0.738 0.171 0.970 0.987 0.167 0.965 0.873 
   4   (0.156) 0.262 0.829 0.030 0.013 0.833 0.035 0.127 

Locus 1565 : 
2 alleles
2.9% missing data
   3   (0.805) 0.801 0.953 0.841 0.946 0.937 0.800 0.975 
   1   (0.195) 0.199 0.047 0.159 0.054 0.063 0.200 0.025 

Locus 1566 : 
2 alleles
13.8% missing data
   2   (0.889) 0.866 0.991 0.951 0.961 0.964 0.931 0.922 
   4   (0.111) 0.134 0.009 0.049 0.039 0.036 0.069 0.078 

Locus 1567 : 
2 alleles
5.8% missing data
   2   (0.884) 0.905 0.990 0.918 0.878 0.989 0.896 0.695 
   4   (0.116) 0.095 0.010 0.082 0.122 0.011 0.104 0.305 

Locus 1568 : 
2 alleles
11.6% missing data
   1   (0.763) 0.730 0.985 0.831 0.943 0.824 0.786 0.751 
   3   (0.237) 0.270 0.015 0.169 0.057 0.176 0.214 0.249 

Locus 1569 : 
2 alleles
3.6% missing data
   2   (0.606) 0.591 0.082 0.598 0.872 0.737 0.692 0.647 
   4   (0.394) 0.409 0.918 0.402 0.128 0.263 0.308 0.353 

Locus 1570 : 
2 alleles
16.7% missing data
   1   (0.394) 0.361 0.338 0.377 0.482 0.106 0.493 0.718 
   4   (0.606) 0.639 0.662 0.623 0.518 0.894 0.507 0.282 

Locus 1571 : 
2 alleles
10.9% missing data
   3   (0.867) 0.862 0.961 0.922 0.957 0.972 0.885 0.845 
   2   (0.133) 0.138 0.039 0.078 0.043 0.028 0.115 0.155 

Locus 1572 : 
2 alleles
12.3% missing data
   1   (0.122) 0.109 0.109 0.079 0.125 0.043 0.108 0.018 
   3   (0.878) 0.891 0.891 0.921 0.875 0.957 0.892 0.982 

Locus 1573 : 
2 alleles
13.8% missing data
   1   (0.581) 0.525 0.966 0.654 0.085 0.785 0.572 0.866 
   3   (0.419) 0.475 0.034 0.346 0.915 0.215 0.428 0.134 

Locus 1574 : 
2 alleles
11.6% missing data
   2   (0.577) 0.576 0.952 0.475 0.885 0.953 0.541 0.658 
   4   (0.423) 0.424 0.048 0.525 0.115 0.047 0.459 0.342 

Locus 1575 : 
2 alleles
18.1% missing data
   3   (0.931) 0.890 0.997 0.993 0.945 0.183 0.989 0.947 
   1   (0.069) 0.110 0.003 0.007 0.055 0.817 0.011 0.053 

Locus 1576 : 
2 alleles
3.6% missing data
   3   (0.922) 0.962 0.990 0.928 0.973 0.994 0.908 0.980 
   1   (0.078) 0.038 0.010 0.072 0.027 0.006 0.092 0.020 

Locus 1577 : 
2 alleles
9.4% missing data
   2   (0.905) 0.924 0.993 0.922 0.974 0.992 0.928 0.982 
   4   (0.095) 0.076 0.007 0.078 0.026 0.008 0.072 0.018 

Locus 1578 : 
2 alleles
11.6% missing data
   1   (0.711) 0.745 0.980 0.725 0.152 0.670 0.744 0.646 
   3   (0.289) 0.255 0.020 0.275 0.848 0.330 0.256 0.354 

Locus 1579 : 
2 alleles
11.6% missing data
   3   (0.887) 0.888 0.058 0.958 0.907 0.980 0.946 0.919 
   1   (0.113) 0.112 0.942 0.042 0.093 0.020 0.054 0.081 

Locus 1580 : 
2 alleles
8.7% missing data
   2   (0.906) 0.929 0.993 0.927 0.978 0.993 0.926 0.895 
   4   (0.094) 0.071 0.007 0.073 0.022 0.007 0.074 0.105 

Locus 1581 : 
2 alleles
14.5% missing data
   2   (0.853) 0.902 0.741 0.907 0.752 0.613 0.902 0.355 
   4   (0.147) 0.098 0.259 0.093 0.248 0.387 0.098 0.645 

Locus 1582 : 
2 alleles
5.8% missing data
   4   (0.877) 0.851 0.991 0.945 0.967 0.911 0.924 0.839 
   1   (0.123) 0.149 0.009 0.055 0.033 0.089 0.076 0.161 

Locus 1583 : 
2 alleles
1.4% missing data
   2   (0.912) 0.942 0.994 0.896 0.986 0.988 0.958 0.933 
   3   (0.088) 0.058 0.006 0.104 0.014 0.012 0.042 0.067 

Locus 1584 : 
2 alleles
2.2% missing data
   1   (0.705) 0.766 0.789 0.563 0.954 0.695 0.781 0.622 
   2   (0.295) 0.234 0.211 0.437 0.046 0.305 0.219 0.378 

Locus 1585 : 
2 alleles
3.6% missing data
   1   (0.900) 0.885 0.993 0.953 0.962 0.976 0.959 0.673 
   3   (0.100) 0.115 0.007 0.047 0.038 0.024 0.041 0.327 

Locus 1586 : 
2 alleles
13.0% missing data
   2   (0.325) 0.263 0.029 0.298 0.657 0.061 0.582 0.067 
   3   (0.675) 0.737 0.971 0.702 0.343 0.939 0.418 0.933 

Locus 1587 : 
2 alleles
4.3% missing data
   3   (0.247) 0.226 0.846 0.200 0.176 0.117 0.253 0.068 
   4   (0.753) 0.774 0.154 0.800 0.824 0.883 0.747 0.932 

Locus 1588 : 
2 alleles
5.1% missing data
   1   (0.949) 0.988 0.996 0.884 0.995 0.999 0.960 0.997 
   3   (0.051) 0.012 0.004 0.116 0.005 0.001 0.040 0.003 

Locus 1589 : 
2 alleles
3.6% missing data
   3   (0.791) 0.803 0.062 0.797 0.931 0.962 0.861 0.974 
   2   (0.209) 0.197 0.938 0.203 0.069 0.038 0.139 0.026 

Locus 1590 : 
2 alleles
4.3% missing data
   4   (0.922) 0.942 0.994 0.969 0.942 0.988 0.911 0.927 
   2   (0.078) 0.058 0.006 0.031 0.058 0.012 0.089 0.073 

Locus 1591 : 
2 alleles
6.5% missing data
   1   (0.852) 0.787 0.074 0.963 0.973 0.964 0.894 0.944 
   4   (0.148) 0.213 0.926 0.037 0.027 0.036 0.106 0.056 

Locus 1592 : 
2 alleles
5.1% missing data
   4   (0.859) 0.892 0.988 0.910 0.343 0.963 0.834 0.983 
   2   (0.141) 0.108 0.012 0.090 0.657 0.037 0.166 0.017 

Locus 1593 : 
2 alleles
2.2% missing data
   3   (0.892) 0.947 0.028 0.913 0.985 0.993 0.875 0.993 
   1   (0.108) 0.053 0.972 0.087 0.015 0.007 0.125 0.007 

Locus 1594 : 
2 alleles
12.3% missing data
   2   (0.625) 0.643 0.171 0.560 0.880 0.844 0.683 0.661 
   4   (0.375) 0.357 0.829 0.440 0.120 0.156 0.317 0.339 

Locus 1595 : 
2 alleles
3.6% missing data
   2   (0.857) 0.906 0.988 0.886 0.839 0.989 0.698 0.923 
   3   (0.143) 0.094 0.012 0.114 0.161 0.011 0.302 0.077 

Locus 1596 : 
2 alleles
14.5% missing data
   2   (0.819) 0.872 0.005 0.850 0.942 0.960 0.810 0.708 
   4   (0.181) 0.128 0.995 0.150 0.058 0.040 0.190 0.292 

Locus 1597 : 
2 alleles
18.1% missing data
   2   (0.797) 0.817 0.045 0.890 0.974 0.671 0.871 0.155 
   3   (0.203) 0.183 0.955 0.110 0.026 0.329 0.129 0.845 

Locus 1598 : 
2 alleles
4.3% missing data
   1   (0.899) 0.949 0.196 0.925 0.980 0.982 0.905 0.992 
   3   (0.101) 0.051 0.804 0.075 0.020 0.018 0.095 0.008 

Locus 1599 : 
2 alleles
5.1% missing data
   1   (0.267) 0.310 0.023 0.226 0.907 0.103 0.166 0.052 
   3   (0.733) 0.690 0.977 0.774 0.093 0.897 0.834 0.948 

Locus 1600 : 
2 alleles
4.3% missing data
   1   (0.771) 0.777 0.093 0.834 0.936 0.943 0.760 0.941 
   3   (0.229) 0.223 0.907 0.166 0.064 0.057 0.240 0.059 

Locus 1601 : 
2 alleles
4.3% missing data
   2   (0.908) 0.872 0.970 0.962 0.974 0.971 0.974 0.979 
   3   (0.092) 0.128 0.030 0.038 0.026 0.029 0.026 0.021 

Locus 1602 : 
2 alleles
3.6% missing data
   1   (0.100) 0.060 0.964 0.063 0.020 0.011 0.066 0.060 
   3   (0.900) 0.940 0.036 0.937 0.980 0.989 0.934 0.940 

Locus 1603 : 
2 alleles
2.9% missing data
   1   (0.874) 0.837 0.985 0.926 0.970 0.976 0.935 0.902 
   3   (0.126) 0.163 0.015 0.074 0.030 0.024 0.065 0.098 

Locus 1604 : 
2 alleles
2.2% missing data
   1   (0.211) 0.186 0.024 0.294 0.042 0.037 0.172 0.030 
   3   (0.789) 0.814 0.976 0.706 0.958 0.963 0.828 0.970 

Locus 1605 : 
2 alleles
15.9% missing data
   4   (0.890) 0.958 0.992 0.718 0.982 0.994 0.874 0.939 
   2   (0.110) 0.042 0.008 0.282 0.018 0.006 0.126 0.061 

Locus 1606 : 
2 alleles
13.8% missing data
   2   (0.127) 0.170 0.416 0.037 0.041 0.340 0.059 0.013 
   3   (0.873) 0.830 0.584 0.963 0.959 0.660 0.941 0.987 

Locus 1607 : 
2 alleles
18.8% missing data
   2   (0.238) 0.230 0.497 0.202 0.075 0.351 0.179 0.150 
   4   (0.762) 0.770 0.503 0.798 0.925 0.649 0.821 0.850 

Locus 1608 : 
2 alleles
15.2% missing data
   2   (0.849) 0.825 0.632 0.931 0.947 0.705 0.916 0.958 
   4   (0.151) 0.175 0.368 0.069 0.053 0.295 0.084 0.042 

Locus 1609 : 
2 alleles
14.5% missing data
   4   (0.854) 0.880 0.868 0.912 0.736 0.950 0.790 0.962 
   2   (0.146) 0.120 0.132 0.088 0.264 0.050 0.210 0.038 

Locus 1610 : 
2 alleles
4.3% missing data
   1   (0.853) 0.857 0.030 0.926 0.888 0.955 0.913 0.866 
   4   (0.147) 0.143 0.970 0.074 0.112 0.045 0.087 0.134 

Locus 1611 : 
2 alleles
8.0% missing data
   4   (0.910) 0.923 0.992 0.954 0.981 0.993 0.906 0.993 
   2   (0.090) 0.077 0.008 0.046 0.019 0.007 0.094 0.007 

Locus 1612 : 
2 alleles
2.9% missing data
   1   (0.892) 0.880 0.993 0.951 0.805 0.969 0.930 0.917 
   3   (0.108) 0.120 0.007 0.049 0.195 0.031 0.070 0.083 

Locus 1613 : 
2 alleles
3.6% missing data
   1   (0.828) 0.825 0.985 0.892 0.880 0.964 0.773 0.931 
   3   (0.172) 0.175 0.015 0.108 0.120 0.036 0.227 0.069 

Locus 1614 : 
2 alleles
4.3% missing data
   3   (0.843) 0.856 0.988 0.865 0.961 0.952 0.844 0.971 
   1   (0.157) 0.144 0.012 0.135 0.039 0.048 0.156 0.029 

Locus 1615 : 
2 alleles
15.2% missing data
   1   (0.855) 0.894 0.956 0.898 0.973 0.990 0.656 0.984 
   2   (0.145) 0.106 0.044 0.102 0.027 0.010 0.344 0.016 

Locus 1616 : 
2 alleles
5.1% missing data
   1   (0.899) 0.906 0.961 0.946 0.978 0.980 0.911 0.973 
   3   (0.101) 0.094 0.039 0.054 0.022 0.020 0.089 0.027 

Locus 1617 : 
2 alleles
14.5% missing data
   3   (0.669) 0.628 0.619 0.750 0.602 0.495 0.730 0.921 
   1   (0.331) 0.372 0.381 0.250 0.398 0.505 0.270 0.079 

Locus 1618 : 
2 alleles
9.4% missing data
   2   (0.878) 0.863 0.968 0.935 0.904 0.978 0.904 0.947 
   1   (0.122) 0.137 0.032 0.065 0.096 0.022 0.096 0.053 

Locus 1619 : 
2 alleles
10.9% missing data
   1   (0.327) 0.400 0.106 0.243 0.105 0.133 0.281 0.578 
   3   (0.673) 0.600 0.894 0.757 0.895 0.867 0.719 0.422 

Locus 1620 : 
2 alleles
1.4% missing data
   1   (0.811) 0.803 0.983 0.830 0.939 0.968 0.813 0.976 
   4   (0.189) 0.197 0.017 0.170 0.061 0.032 0.187 0.024 

Locus 1621 : 
2 alleles
7.2% missing data
   1   (0.888) 0.861 0.992 0.945 0.979 0.980 0.926 0.977 
   3   (0.112) 0.139 0.008 0.055 0.021 0.020 0.074 0.023 

Locus 1622 : 
2 alleles
5.8% missing data
   1   (0.481) 0.513 0.587 0.466 0.114 0.410 0.475 0.368 
   4   (0.519) 0.487 0.413 0.534 0.886 0.590 0.525 0.632 

Locus 1623 : 
2 alleles
15.9% missing data
   1   (0.109) 0.067 0.108 0.135 0.069 0.007 0.104 0.011 
   3   (0.891) 0.933 0.892 0.865 0.931 0.993 0.896 0.989 

Locus 1624 : 
2 alleles
18.1% missing data
   4   (0.749) 0.769 0.978 0.641 0.942 0.958 0.788 0.888 
   2   (0.251) 0.231 0.022 0.359 0.058 0.042 0.212 0.112 

Locus 1625 : 
2 alleles
10.9% missing data
   1   (0.129) 0.090 0.033 0.146 0.053 0.016 0.133 0.107 
   3   (0.871) 0.910 0.967 0.854 0.947 0.984 0.867 0.893 

Locus 1626 : 
2 alleles
3.6% missing data
   4   (0.879) 0.779 0.623 0.972 0.929 0.860 0.968 0.990 
   3   (0.121) 0.221 0.377 0.028 0.071 0.140 0.032 0.010 

Locus 1627 : 
2 alleles
2.9% missing data
   2   (0.882) 0.900 0.991 0.885 0.953 0.984 0.915 0.985 
   4   (0.118) 0.100 0.009 0.115 0.047 0.016 0.085 0.015 

Locus 1628 : 
2 alleles
10.9% missing data
   4   (0.872) 0.790 0.841 0.952 0.913 0.953 0.952 0.966 
   2   (0.128) 0.210 0.159 0.048 0.087 0.047 0.048 0.034 

Locus 1629 : 
2 alleles
0.7% missing data
   1   (0.878) 0.898 0.091 0.914 0.963 0.969 0.945 0.986 
   3   (0.122) 0.102 0.909 0.086 0.037 0.031 0.055 0.014 

Locus 1630 : 
2 alleles
4.3% missing data
   2   (0.643) 0.694 0.729 0.641 0.407 0.738 0.531 0.960 
   4   (0.357) 0.306 0.271 0.359 0.593 0.262 0.469 0.040 

Locus 1631 : 
2 alleles
5.1% missing data
   3   (0.768) 0.866 0.090 0.647 0.618 0.837 0.807 0.967 
   1   (0.232) 0.134 0.910 0.353 0.382 0.163 0.193 0.033 

Locus 1632 : 
2 alleles
3.6% missing data
   1   (0.776) 0.832 0.981 0.738 0.831 0.966 0.786 0.031 
   3   (0.224) 0.168 0.019 0.262 0.169 0.034 0.214 0.969 

Locus 1633 : 
2 alleles
4.3% missing data
   1   (0.317) 0.314 0.842 0.269 0.561 0.116 0.241 0.553 
   3   (0.683) 0.686 0.158 0.731 0.439 0.884 0.759 0.447 

Locus 1634 : 
2 alleles
15.2% missing data
   2   (0.441) 0.393 0.743 0.539 0.239 0.239 0.487 0.076 
   4   (0.559) 0.607 0.257 0.461 0.761 0.761 0.513 0.924 

Locus 1635 : 
2 alleles
10.1% missing data
   3   (0.842) 0.788 0.988 0.928 0.840 0.948 0.883 0.840 
   2   (0.158) 0.212 0.012 0.072 0.160 0.052 0.117 0.160 

Locus 1636 : 
2 alleles
2.9% missing data
   1   (0.820) 0.761 0.986 0.932 0.504 0.817 0.887 0.696 
   3   (0.180) 0.239 0.014 0.068 0.496 0.183 0.113 0.304 

Locus 1637 : 
2 alleles
6.5% missing data
   1   (0.728) 0.764 0.481 0.759 0.878 0.930 0.619 0.906 
   2   (0.272) 0.236 0.519 0.241 0.122 0.070 0.381 0.094 

Locus 1638 : 
2 alleles
9.4% missing data
   3   (0.934) 0.973 0.992 0.916 0.988 0.996 0.946 0.978 
   4   (0.066) 0.027 0.008 0.084 0.012 0.004 0.054 0.022 

Locus 1639 : 
2 alleles
2.9% missing data
   1   (0.902) 0.952 0.993 0.896 0.939 0.991 0.937 0.211 
   3   (0.098) 0.048 0.007 0.104 0.061 0.009 0.063 0.789 

Locus 1640 : 
2 alleles
7.2% missing data
   1   (0.760) 0.704 0.975 0.852 0.056 0.928 0.845 0.798 
   4   (0.240) 0.296 0.025 0.148 0.944 0.072 0.155 0.202 

Locus 1641 : 
2 alleles
3.6% missing data
   2   (0.712) 0.680 0.314 0.764 0.911 0.869 0.759 0.946 
   4   (0.288) 0.320 0.686 0.236 0.089 0.131 0.241 0.054 

Locus 1642 : 
2 alleles
13.0% missing data
   4   (0.703) 0.692 0.963 0.724 0.352 0.894 0.747 0.696 
   3   (0.297) 0.308 0.037 0.276 0.648 0.106 0.253 0.304 

Locus 1643 : 
2 alleles
4.3% missing data
   2   (0.909) 0.957 0.943 0.911 0.989 0.990 0.921 0.553 
   4   (0.091) 0.043 0.057 0.089 0.011 0.010 0.079 0.447 

Locus 1644 : 
2 alleles
3.6% missing data
   2   (0.496) 0.511 0.030 0.469 0.561 0.423 0.549 0.566 
   4   (0.504) 0.489 0.970 0.531 0.439 0.577 0.451 0.434 

Locus 1645 : 
2 alleles
3.6% missing data
   1   (0.834) 0.856 0.959 0.840 0.926 0.934 0.853 0.854 
   2   (0.166) 0.144 0.041 0.160 0.074 0.066 0.147 0.146 

Locus 1646 : 
2 alleles
8.0% missing data
   1   (0.105) 0.096 0.040 0.062 0.015 0.011 0.106 0.009 
   2   (0.895) 0.904 0.960 0.938 0.985 0.989 0.894 0.991 

Locus 1647 : 
2 alleles
9.4% missing data
   1   (0.682) 0.648 0.883 0.738 0.314 0.924 0.678 0.924 
   3   (0.318) 0.352 0.117 0.262 0.686 0.076 0.322 0.076 

Locus 1648 : 
2 alleles
4.3% missing data
   2   (0.922) 0.962 0.994 0.902 0.949 0.996 0.934 0.993 
   4   (0.078) 0.038 0.006 0.098 0.051 0.004 0.066 0.007 

Locus 1649 : 
2 alleles
15.2% missing data
   4   (0.885) 0.921 0.991 0.864 0.935 0.991 0.909 0.852 
   2   (0.115) 0.079 0.009 0.136 0.065 0.009 0.091 0.148 

Locus 1650 : 
2 alleles
6.5% missing data
   4   (0.223) 0.232 0.024 0.196 0.055 0.032 0.277 0.029 
   2   (0.777) 0.768 0.976 0.804 0.945 0.968 0.723 0.971 

Locus 1651 : 
2 alleles
0.7% missing data
   1   (0.759) 0.749 0.983 0.763 0.934 0.859 0.795 0.894 
   4   (0.241) 0.251 0.017 0.237 0.066 0.141 0.205 0.106 

Locus 1652 : 
2 alleles
1.4% missing data
   3   (0.909) 0.904 0.990 0.951 0.986 0.992 0.950 0.975 
   2   (0.091) 0.096 0.010 0.049 0.014 0.008 0.050 0.025 

Locus 1653 : 
2 alleles
5.1% missing data
   3   (0.604) 0.529 0.213 0.705 0.949 0.255 0.709 0.962 
   1   (0.396) 0.471 0.787 0.295 0.051 0.745 0.291 0.038 

Locus 1654 : 
2 alleles
15.2% missing data
   3   (0.770) 0.726 0.759 0.814 0.854 0.829 0.854 0.964 
   1   (0.230) 0.274 0.241 0.186 0.146 0.171 0.146 0.036 

Locus 1655 : 
2 alleles
2.9% missing data
   4   (0.890) 0.924 0.948 0.888 0.968 0.991 0.891 0.975 
   3   (0.110) 0.076 0.052 0.112 0.032 0.009 0.109 0.025 

Locus 1656 : 
2 alleles
2.9% missing data
   2   (0.897) 0.899 0.996 0.978 0.949 0.568 0.945 0.378 
   3   (0.103) 0.101 0.004 0.022 0.051 0.432 0.055 0.622 

Locus 1657 : 
2 alleles
10.1% missing data
   2   (0.908) 0.965 0.986 0.846 0.966 0.995 0.865 0.954 
   4   (0.092) 0.035 0.014 0.154 0.034 0.005 0.135 0.046 

Locus 1658 : 
2 alleles
4.3% missing data
   3   (0.910) 0.911 0.279 0.973 0.930 0.909 0.975 0.970 
   1   (0.090) 0.089 0.721 0.027 0.070 0.091 0.025 0.030 

Locus 1659 : 
2 alleles
13.8% missing data
   2   (0.904) 0.920 0.991 0.917 0.985 0.993 0.941 0.934 
   4   (0.096) 0.080 0.009 0.083 0.015 0.007 0.059 0.066 

Locus 1660 : 
2 alleles
13.8% missing data
   3   (0.211) 0.178 0.020 0.312 0.047 0.027 0.178 0.192 
   1   (0.789) 0.822 0.980 0.688 0.953 0.973 0.822 0.808 

Locus 1661 : 
2 alleles
5.1% missing data
   2   (0.147) 0.152 0.011 0.085 0.053 0.050 0.169 0.030 
   4   (0.853) 0.848 0.989 0.915 0.947 0.950 0.831 0.970 

Locus 1662 : 
2 alleles
2.9% missing data
   4   (0.800) 0.699 0.986 0.889 0.439 0.925 0.923 0.817 
   2   (0.200) 0.301 0.014 0.111 0.561 0.075 0.077 0.183 

Locus 1663 : 
2 alleles
1.4% missing data
   4   (0.889) 0.834 0.990 0.955 0.969 0.966 0.951 0.989 
   2   (0.111) 0.166 0.010 0.045 0.031 0.034 0.049 0.011 

Locus 1664 : 
2 alleles
2.2% missing data
   3   (0.915) 0.951 0.993 0.904 0.976 0.994 0.936 0.985 
   1   (0.085) 0.049 0.007 0.096 0.024 0.006 0.064 0.015 

Locus 1665 : 
2 alleles
5.8% missing data
   2   (0.718) 0.677 0.465 0.759 0.774 0.655 0.833 0.954 
   4   (0.282) 0.323 0.535 0.241 0.226 0.345 0.167 0.046 

Locus 1666 : 
2 alleles
3.6% missing data
   3   (0.874) 0.899 0.989 0.920 0.856 0.975 0.855 0.748 
   4   (0.126) 0.101 0.011 0.080 0.144 0.025 0.145 0.252 

Locus 1667 : 
2 alleles
4.3% missing data
   2   (0.910) 0.899 0.921 0.957 0.880 0.964 0.972 0.949 
   4   (0.090) 0.101 0.079 0.043 0.120 0.036 0.028 0.051 

Locus 1668 : 
2 alleles
3.6% missing data
   1   (0.912) 0.936 0.993 0.907 0.990 0.994 0.953 0.987 
   4   (0.088) 0.064 0.007 0.093 0.010 0.006 0.047 0.013 

Locus 1669 : 
2 alleles
2.2% missing data
   4   (0.897) 0.908 0.993 0.937 0.963 0.983 0.917 0.903 
   1   (0.103) 0.092 0.007 0.063 0.037 0.017 0.083 0.097 

Locus 1670 : 
2 alleles
5.8% missing data
   2   (0.496) 0.466 0.057 0.646 0.273 0.138 0.572 0.125 
   4   (0.504) 0.534 0.943 0.354 0.727 0.862 0.428 0.875 

Locus 1671 : 
2 alleles
13.8% missing data
   2   (0.925) 0.967 0.994 0.885 0.970 0.995 0.942 0.994 
   4   (0.075) 0.033 0.006 0.115 0.030 0.005 0.058 0.006 

Locus 1672 : 
2 alleles
1.4% missing data
   2   (0.664) 0.623 0.061 0.680 0.910 0.947 0.768 0.557 
   4   (0.336) 0.377 0.939 0.320 0.090 0.053 0.232 0.443 

Locus 1673 : 
2 alleles
2.2% missing data
   1   (0.682) 0.705 0.971 0.587 0.907 0.947 0.645 0.930 
   3   (0.318) 0.295 0.029 0.413 0.093 0.053 0.355 0.070 

Locus 1674 : 
2 alleles
10.9% missing data
   4   (0.905) 0.893 0.991 0.961 0.978 0.979 0.942 0.841 
   2   (0.095) 0.107 0.009 0.039 0.022 0.021 0.058 0.159 

Locus 1675 : 
2 alleles
7.2% missing data
   2   (0.614) 0.673 0.207 0.606 0.192 0.437 0.615 0.956 
   4   (0.386) 0.327 0.793 0.394 0.808 0.563 0.385 0.044 

Locus 1676 : 
2 alleles
14.5% missing data
   3   (0.357) 0.297 0.971 0.452 0.229 0.083 0.371 0.076 
   4   (0.643) 0.703 0.029 0.548 0.771 0.917 0.629 0.924 

Locus 1677 : 
2 alleles
6.5% missing data
   1   (0.859) 0.804 0.988 0.938 0.809 0.969 0.903 0.970 
   3   (0.141) 0.196 0.012 0.062 0.191 0.031 0.097 0.030 

Locus 1678 : 
2 alleles
10.1% missing data
   3   (0.755) 0.771 0.854 0.835 0.972 0.272 0.796 0.275 
   1   (0.245) 0.229 0.146 0.165 0.028 0.728 0.204 0.725 

Locus 1679 : 
2 alleles
2.9% missing data
   3   (0.952) 0.936 0.998 0.995 0.991 0.632 0.993 0.883 
   4   (0.048) 0.064 0.002 0.005 0.009 0.368 0.007 0.117 

Locus 1680 : 
2 alleles
2.9% missing data
   3   (0.890) 0.904 0.991 0.903 0.904 0.983 0.936 0.981 
   1   (0.110) 0.096 0.009 0.097 0.096 0.017 0.064 0.019 

Locus 1681 : 
2 alleles
10.9% missing data
   4   (0.949) 0.987 0.996 0.947 0.967 0.998 0.896 0.974 
   2   (0.051) 0.013 0.004 0.053 0.033 0.002 0.104 0.026 

Locus 1682 : 
2 alleles
3.6% missing data
   3   (0.948) 0.988 0.996 0.922 0.995 0.999 0.890 0.997 
   2   (0.052) 0.012 0.004 0.078 0.005 0.001 0.110 0.003 

Locus 1683 : 
2 alleles
0.7% missing data
   3   (0.948) 0.989 0.997 0.885 0.995 0.999 0.942 0.997 
   1   (0.052) 0.011 0.003 0.115 0.005 0.001 0.058 0.003 

Locus 1684 : 
2 alleles
5.1% missing data
   1   (0.910) 0.859 0.993 0.975 0.959 0.966 0.966 0.975 
   4   (0.090) 0.141 0.007 0.025 0.041 0.034 0.034 0.025 

Locus 1685 : 
2 alleles
15.9% missing data
   1   (0.923) 0.930 0.992 0.957 0.986 0.987 0.970 0.913 
   3   (0.077) 0.070 0.008 0.043 0.014 0.013 0.030 0.087 

Locus 1686 : 
2 alleles
13.0% missing data
   3   (0.898) 0.938 0.183 0.945 0.989 0.979 0.898 0.978 
   1   (0.102) 0.062 0.817 0.055 0.011 0.021 0.102 0.022 

Locus 1687 : 
2 alleles
3.6% missing data
   1   (0.876) 0.847 0.298 0.955 0.930 0.942 0.947 0.983 
   3   (0.124) 0.153 0.702 0.045 0.070 0.058 0.053 0.017 

Locus 1688 : 
2 alleles
1.4% missing data
   1   (0.908) 0.865 0.992 0.974 0.956 0.985 0.952 0.947 
   2   (0.092) 0.135 0.008 0.026 0.044 0.015 0.048 0.053 

Locus 1689 : 
2 alleles
7.2% missing data
   3   (0.749) 0.717 0.171 0.832 0.933 0.890 0.839 0.430 
   4   (0.251) 0.283 0.829 0.168 0.067 0.110 0.161 0.570 

Locus 1690 : 
2 alleles
3.6% missing data
   1   (0.878) 0.909 0.983 0.917 0.828 0.991 0.806 0.974 
   3   (0.122) 0.091 0.017 0.083 0.172 0.009 0.194 0.026 

Locus 1691 : 
2 alleles
5.8% missing data
   3   (0.846) 0.883 0.987 0.810 0.961 0.968 0.847 0.980 
   1   (0.154) 0.117 0.013 0.190 0.039 0.032 0.153 0.020 

Locus 1692 : 
2 alleles
3.6% missing data
   4   (0.923) 0.972 0.982 0.912 0.974 0.996 0.852 0.980 
   3   (0.077) 0.028 0.018 0.088 0.026 0.004 0.148 0.020 

Locus 1693 : 
2 alleles
10.9% missing data
   3   (0.908) 0.925 0.990 0.914 0.987 0.990 0.955 0.952 
   4   (0.092) 0.075 0.010 0.086 0.013 0.010 0.045 0.048 

Locus 1694 : 
2 alleles
6.5% missing data
   1   (0.892) 0.927 0.232 0.930 0.972 0.970 0.927 0.984 
   3   (0.108) 0.073 0.768 0.070 0.028 0.030 0.073 0.016 

Locus 1695 : 
2 alleles
5.8% missing data
   1   (0.871) 0.881 0.966 0.901 0.976 0.985 0.870 0.984 
   3   (0.129) 0.119 0.034 0.099 0.024 0.015 0.130 0.016 

Locus 1696 : 
2 alleles
2.9% missing data
   4   (0.915) 0.883 0.993 0.967 0.980 0.988 0.970 0.963 
   2   (0.085) 0.117 0.007 0.033 0.020 0.012 0.030 0.037 

Locus 1697 : 
2 alleles
5.1% missing data
   2   (0.148) 0.139 0.014 0.138 0.030 0.020 0.133 0.018 
   3   (0.852) 0.861 0.986 0.862 0.970 0.980 0.867 0.982 

Locus 1698 : 
2 alleles
10.9% missing data
   1   (0.728) 0.793 0.214 0.710 0.365 0.854 0.725 0.927 
   3   (0.272) 0.207 0.786 0.290 0.635 0.146 0.275 0.073 

Locus 1699 : 
2 alleles
11.6% missing data
   1   (0.862) 0.889 0.987 0.878 0.948 0.979 0.828 0.971 
   3   (0.138) 0.111 0.013 0.122 0.052 0.021 0.172 0.029 

Locus 1700 : 
2 alleles
1.4% missing data
   3   (0.926) 0.974 0.994 0.927 0.992 0.996 0.798 0.995 
   1   (0.074) 0.026 0.006 0.073 0.008 0.004 0.202 0.005 

Locus 1701 : 
2 alleles
9.4% missing data
   3   (0.912) 0.906 0.284 0.983 0.977 0.740 0.966 0.987 
   1   (0.088) 0.094 0.716 0.017 0.023 0.260 0.034 0.013 

Locus 1702 : 
2 alleles
4.3% missing data
   4   (0.622) 0.584 0.300 0.701 0.407 0.734 0.653 0.949 
   1   (0.378) 0.416 0.700 0.299 0.593 0.266 0.347 0.051 

Locus 1703 : 
2 alleles
18.1% missing data
   4   (0.755) 0.789 0.904 0.726 0.952 0.977 0.635 0.947 
   2   (0.245) 0.211 0.096 0.274 0.048 0.023 0.365 0.053 

Locus 1704 : 
2 alleles
13.0% missing data
   2   (0.891) 0.910 0.992 0.932 0.877 0.984 0.888 0.923 
   4   (0.109) 0.090 0.008 0.068 0.123 0.016 0.112 0.077 

Locus 1705 : 
2 alleles
1.4% missing data
   3   (0.897) 0.878 0.992 0.949 0.952 0.979 0.946 0.936 
   4   (0.103) 0.122 0.008 0.051 0.048 0.021 0.054 0.064 

Locus 1706 : 
2 alleles
10.1% missing data
   2   (0.889) 0.926 0.051 0.940 0.963 0.985 0.910 0.923 
   4   (0.111) 0.074 0.949 0.060 0.037 0.015 0.090 0.077 

Locus 1707 : 
2 alleles
11.6% missing data
   4   (0.796) 0.791 0.983 0.847 0.902 0.939 0.784 0.662 
   3   (0.204) 0.209 0.017 0.153 0.098 0.061 0.216 0.338 

Locus 1708 : 
2 alleles
4.3% missing data
   4   (0.841) 0.819 0.936 0.887 0.973 0.981 0.862 0.963 
   3   (0.159) 0.181 0.064 0.113 0.027 0.019 0.138 0.037 

Locus 1709 : 
2 alleles
7.2% missing data
   3   (0.918) 0.948 0.980 0.930 0.983 0.995 0.930 0.977 
   1   (0.082) 0.052 0.020 0.070 0.017 0.005 0.070 0.023 

Locus 1710 : 
2 alleles
4.3% missing data
   1   (0.889) 0.930 0.990 0.871 0.978 0.992 0.875 0.992 
   3   (0.111) 0.070 0.010 0.129 0.022 0.008 0.125 0.008 

Locus 1711 : 
2 alleles
2.9% missing data
   2   (0.803) 0.761 0.983 0.858 0.902 0.976 0.816 0.955 
   4   (0.197) 0.239 0.017 0.142 0.098 0.024 0.184 0.045 

Locus 1712 : 
2 alleles
1.4% missing data
   1   (0.743) 0.671 0.973 0.842 0.728 0.875 0.800 0.602 
   3   (0.257) 0.329 0.027 0.158 0.272 0.125 0.200 0.398 

Locus 1713 : 
2 alleles
14.5% missing data
   3   (0.863) 0.827 0.786 0.957 0.741 0.499 0.951 0.821 
   4   (0.137) 0.173 0.214 0.043 0.259 0.501 0.049 0.179 

Locus 1714 : 
2 alleles
5.8% missing data
   2   (0.563) 0.576 0.153 0.581 0.343 0.845 0.501 0.864 
   4   (0.437) 0.424 0.847 0.419 0.657 0.155 0.499 0.136 

Locus 1715 : 
2 alleles
13.8% missing data
   3   (0.896) 0.885 0.991 0.947 0.970 0.978 0.924 0.988 
   2   (0.104) 0.115 0.009 0.053 0.030 0.022 0.076 0.012 

Locus 1716 : 
2 alleles
5.1% missing data
   1   (0.854) 0.873 0.989 0.895 0.894 0.970 0.920 0.030 
   3   (0.146) 0.127 0.011 0.105 0.106 0.030 0.080 0.970 

Locus 1717 : 
2 alleles
2.9% missing data
   3   (0.772) 0.767 0.663 0.867 0.931 0.529 0.755 0.979 
   1   (0.228) 0.233 0.337 0.133 0.069 0.471 0.245 0.021 

Locus 1718 : 
2 alleles
5.1% missing data
   2   (0.864) 0.823 0.957 0.918 0.976 0.980 0.917 0.977 
   4   (0.136) 0.177 0.043 0.082 0.024 0.020 0.083 0.023 

Locus 1719 : 
2 alleles
2.9% missing data
   1   (0.919) 0.961 0.993 0.903 0.946 0.996 0.926 0.994 
   3   (0.081) 0.039 0.007 0.097 0.054 0.004 0.074 0.006 

Locus 1720 : 
2 alleles
11.6% missing data
   2   (0.912) 0.939 0.994 0.940 0.864 0.983 0.928 0.863 
   3   (0.088) 0.061 0.006 0.060 0.136 0.017 0.072 0.137 

Locus 1721 : 
2 alleles
2.9% missing data
   1   (0.896) 0.891 0.992 0.936 0.981 0.984 0.938 0.979 
   3   (0.104) 0.109 0.008 0.064 0.019 0.016 0.062 0.021 

Locus 1722 : 
2 alleles
3.6% missing data
   2   (0.867) 0.901 0.990 0.893 0.951 0.972 0.796 0.979 
   1   (0.133) 0.099 0.010 0.107 0.049 0.028 0.204 0.021 

Locus 1723 : 
2 alleles
2.2% missing data
   1   (0.104) 0.076 0.008 0.116 0.015 0.011 0.076 0.013 
   2   (0.896) 0.924 0.992 0.884 0.985 0.989 0.924 0.987 

Locus 1724 : 
2 alleles
15.2% missing data
   2   (0.457) 0.483 0.886 0.416 0.585 0.393 0.367 0.501 
   4   (0.543) 0.517 0.114 0.584 0.415 0.607 0.633 0.499 

Locus 1725 : 
2 alleles
1.4% missing data
   3   (0.877) 0.849 0.560 0.974 0.248 0.675 0.956 0.987 
   4   (0.123) 0.151 0.440 0.026 0.752 0.325 0.044 0.013 

Locus 1726 : 
2 alleles
5.1% missing data
   4   (0.902) 0.905 0.991 0.950 0.925 0.988 0.920 0.959 
   2   (0.098) 0.095 0.009 0.050 0.075 0.012 0.080 0.041 

Locus 1727 : 
2 alleles
8.0% missing data
   2   (0.852) 0.890 0.103 0.894 0.947 0.958 0.868 0.951 
   3   (0.148) 0.110 0.897 0.106 0.053 0.042 0.132 0.049 

Locus 1728 : 
2 alleles
10.1% missing data
   3   (0.797) 0.853 0.095 0.731 0.861 0.955 0.848 0.983 
   1   (0.203) 0.147 0.905 0.269 0.139 0.045 0.152 0.017 

Locus 1729 : 
2 alleles
13.8% missing data
   1   (0.858) 0.831 0.944 0.924 0.959 0.895 0.904 0.960 
   4   (0.142) 0.169 0.056 0.076 0.041 0.105 0.096 0.040 

Locus 1730 : 
2 alleles
4.3% missing data
   3   (0.874) 0.877 0.991 0.891 0.863 0.961 0.934 0.964 
   4   (0.126) 0.123 0.009 0.109 0.137 0.039 0.066 0.036 

Locus 1731 : 
2 alleles
15.2% missing data
   3   (0.699) 0.750 0.717 0.732 0.666 0.748 0.565 0.740 
   1   (0.301) 0.250 0.283 0.268 0.334 0.252 0.435 0.260 

Locus 1732 : 
2 alleles
4.3% missing data
   1   (0.909) 0.910 0.977 0.958 0.912 0.957 0.949 0.923 
   3   (0.091) 0.090 0.023 0.042 0.088 0.043 0.051 0.077 

Locus 1733 : 
2 alleles
3.6% missing data
   2   (0.784) 0.778 0.979 0.784 0.959 0.961 0.787 0.959 
   4   (0.216) 0.222 0.021 0.216 0.041 0.039 0.213 0.041 

Locus 1734 : 
2 alleles
3.6% missing data
   1   (0.151) 0.130 0.011 0.136 0.180 0.018 0.159 0.017 
   3   (0.849) 0.870 0.989 0.864 0.820 0.982 0.841 0.983 

Locus 1735 : 
2 alleles
14.5% missing data
   4   (0.536) 0.571 0.837 0.405 0.147 0.679 0.613 0.626 
   1   (0.464) 0.429 0.163 0.595 0.853 0.321 0.387 0.374 

Locus 1736 : 
2 alleles
7.2% missing data
   1   (0.829) 0.860 0.162 0.850 0.963 0.975 0.850 0.977 
   2   (0.171) 0.140 0.838 0.150 0.037 0.025 0.150 0.023 

Locus 1737 : 
2 alleles
15.2% missing data
   4   (0.505) 0.481 0.503 0.421 0.832 0.842 0.558 0.535 
   2   (0.495) 0.519 0.497 0.579 0.168 0.158 0.442 0.465 

Locus 1738 : 
2 alleles
5.1% missing data
   1   (0.900) 0.896 0.991 0.940 0.966 0.982 0.943 0.957 
   3   (0.100) 0.104 0.009 0.060 0.034 0.018 0.057 0.043 

Locus 1739 : 
2 alleles
2.2% missing data
   2   (0.922) 0.951 0.994 0.943 0.984 0.993 0.931 0.983 
   4   (0.078) 0.049 0.006 0.057 0.016 0.007 0.069 0.017 

Locus 1740 : 
2 alleles
3.6% missing data
   2   (0.908) 0.921 0.972 0.953 0.784 0.963 0.942 0.978 
   4   (0.092) 0.079 0.028 0.047 0.216 0.037 0.058 0.022 

Locus 1741 : 
2 alleles
16.7% missing data
   4   (0.854) 0.874 0.989 0.913 0.931 0.981 0.721 0.972 
   2   (0.146) 0.126 0.011 0.087 0.069 0.019 0.279 0.028 

Locus 1742 : 
2 alleles
10.9% missing data
   2   (0.870) 0.841 0.990 0.944 0.912 0.901 0.911 0.839 
   4   (0.130) 0.159 0.010 0.056 0.088 0.099 0.089 0.161 

Locus 1743 : 
2 alleles
1.4% missing data
   3   (0.901) 0.880 0.992 0.952 0.980 0.990 0.944 0.981 
   2   (0.099) 0.120 0.008 0.048 0.020 0.010 0.056 0.019 

Locus 1744 : 
2 alleles
3.6% missing data
   4   (0.086) 0.050 0.023 0.107 0.018 0.008 0.058 0.010 
   2   (0.914) 0.950 0.977 0.893 0.982 0.992 0.942 0.990 

Locus 1745 : 
2 alleles
3.6% missing data
   2   (0.915) 0.910 0.993 0.967 0.915 0.873 0.972 0.932 
   4   (0.085) 0.090 0.007 0.033 0.085 0.127 0.028 0.068 

Locus 1746 : 
2 alleles
10.1% missing data
   4   (0.912) 0.881 0.992 0.970 0.977 0.973 0.963 0.972 
   2   (0.088) 0.119 0.008 0.030 0.023 0.027 0.037 0.028 

Locus 1747 : 
2 alleles
2.9% missing data
   1   (0.739) 0.740 0.978 0.738 0.943 0.932 0.768 0.436 
   4   (0.261) 0.260 0.022 0.262 0.057 0.068 0.232 0.564 

Locus 1748 : 
2 alleles
6.5% missing data
   1   (0.838) 0.852 0.988 0.780 0.955 0.974 0.901 0.978 
   3   (0.162) 0.148 0.012 0.220 0.045 0.026 0.099 0.022 

Locus 1749 : 
2 alleles
3.6% missing data
   3   (0.891) 0.906 0.985 0.914 0.852 0.988 0.924 0.924 
   1   (0.109) 0.094 0.015 0.086 0.148 0.012 0.076 0.076 

Locus 1750 : 
2 alleles
5.8% missing data
   1   (0.916) 0.932 0.976 0.951 0.968 0.981 0.946 0.941 
   3   (0.084) 0.068 0.024 0.049 0.032 0.019 0.054 0.059 

Locus 1751 : 
2 alleles
4.3% missing data
   1   (0.619) 0.671 0.896 0.594 0.884 0.460 0.599 0.087 
   4   (0.381) 0.329 0.104 0.406 0.116 0.540 0.401 0.913 

Locus 1752 : 
2 alleles
3.6% missing data
   1   (0.862) 0.824 0.018 0.954 0.968 0.973 0.918 0.962 
   3   (0.138) 0.176 0.982 0.046 0.032 0.027 0.082 0.038 

Locus 1753 : 
2 alleles
11.6% missing data
   1   (0.510) 0.606 0.149 0.332 0.845 0.905 0.423 0.600 
   3   (0.490) 0.394 0.851 0.668 0.155 0.095 0.577 0.400 

Locus 1754 : 
2 alleles
15.2% missing data
   1   (0.470) 0.486 0.036 0.478 0.522 0.283 0.480 0.595 
   4   (0.530) 0.514 0.964 0.522 0.478 0.717 0.520 0.405 

Locus 1755 : 
2 alleles
8.7% missing data
   2   (0.633) 0.646 0.914 0.670 0.878 0.608 0.615 0.065 
   4   (0.367) 0.354 0.086 0.330 0.122 0.392 0.385 0.935 

Locus 1756 : 
2 alleles
3.6% missing data
   2   (0.740) 0.652 0.948 0.870 0.939 0.614 0.758 0.941 
   4   (0.260) 0.348 0.052 0.130 0.061 0.386 0.242 0.059 

Locus 1757 : 
2 alleles
10.9% missing data
   3   (0.910) 0.943 0.991 0.934 0.971 0.987 0.893 0.883 
   2   (0.090) 0.057 0.009 0.066 0.029 0.013 0.107 0.117 

Locus 1758 : 
2 alleles
1.4% missing data
   4   (0.835) 0.840 0.985 0.891 0.300 0.964 0.855 0.987 
   1   (0.165) 0.160 0.015 0.109 0.700 0.036 0.145 0.013 

Locus 1759 : 
2 alleles
10.1% missing data
   4   (0.800) 0.847 0.084 0.804 0.939 0.959 0.871 0.278 
   2   (0.200) 0.153 0.916 0.196 0.061 0.041 0.129 0.722 

Locus 1760 : 
2 alleles
13.0% missing data
   2   (0.645) 0.653 0.350 0.613 0.874 0.820 0.709 0.518 
   3   (0.355) 0.347 0.650 0.387 0.126 0.180 0.291 0.482 

Locus 1761 : 
2 alleles
13.0% missing data
   4   (0.789) 0.748 0.937 0.808 0.920 0.922 0.885 0.750 
   2   (0.211) 0.252 0.063 0.192 0.080 0.078 0.115 0.250 

Locus 1762 : 
2 alleles
2.2% missing data
   3   (0.743) 0.760 0.134 0.778 0.680 0.706 0.842 0.695 
   1   (0.257) 0.240 0.866 0.222 0.320 0.294 0.158 0.305 

Locus 1763 : 
2 alleles
5.1% missing data
   2   (0.365) 0.360 0.565 0.317 0.311 0.365 0.369 0.383 
   1   (0.635) 0.640 0.435 0.683 0.689 0.635 0.631 0.617 

Locus 1764 : 
2 alleles
2.2% missing data
   3   (0.866) 0.867 0.989 0.880 0.950 0.957 0.920 0.984 
   1   (0.134) 0.133 0.011 0.120 0.050 0.043 0.080 0.016 

Locus 1765 : 
2 alleles
5.1% missing data
   3   (0.695) 0.644 0.970 0.697 0.888 0.890 0.751 0.933 
   1   (0.305) 0.356 0.030 0.303 0.112 0.110 0.249 0.067 

Locus 1766 : 
2 alleles
2.2% missing data
   3   (0.606) 0.602 0.017 0.586 0.840 0.908 0.606 0.920 
   4   (0.394) 0.398 0.983 0.414 0.160 0.092 0.394 0.080 

Locus 1767 : 
2 alleles
11.6% missing data
   2   (0.873) 0.883 0.826 0.908 0.921 0.984 0.894 0.952 
   4   (0.127) 0.117 0.174 0.092 0.079 0.016 0.106 0.048 

Locus 1768 : 
2 alleles
2.2% missing data
   4   (0.894) 0.903 0.991 0.945 0.979 0.966 0.893 0.978 
   2   (0.106) 0.097 0.009 0.055 0.021 0.034 0.107 0.022 

Locus 1769 : 
2 alleles
2.9% missing data
   2   (0.909) 0.961 0.272 0.904 0.977 0.988 0.945 0.955 
   3   (0.091) 0.039 0.728 0.096 0.023 0.012 0.055 0.045 

Locus 1770 : 
2 alleles
6.5% missing data
   4   (0.902) 0.944 0.991 0.891 0.989 0.993 0.875 0.988 
   2   (0.098) 0.056 0.009 0.109 0.011 0.007 0.125 0.012 

Locus 1771 : 
2 alleles
10.1% missing data
   1   (0.132) 0.155 0.011 0.098 0.030 0.028 0.067 0.099 
   4   (0.868) 0.845 0.989 0.902 0.970 0.972 0.933 0.901 

Locus 1772 : 
2 alleles
3.6% missing data
   2   (0.917) 0.960 0.994 0.869 0.975 0.995 0.943 0.978 
   3   (0.083) 0.040 0.006 0.131 0.025 0.005 0.057 0.022 

Locus 1773 : 
2 alleles
1.4% missing data
   1   (0.847) 0.812 0.095 0.929 0.960 0.963 0.921 0.958 
   3   (0.153) 0.188 0.905 0.071 0.040 0.037 0.079 0.042 

Locus 1774 : 
2 alleles
5.8% missing data
   4   (0.933) 0.974 0.981 0.900 0.989 0.996 0.949 0.995 
   3   (0.067) 0.026 0.019 0.100 0.011 0.004 0.051 0.005 

Locus 1775 : 
2 alleles
4.3% missing data
   1   (0.538) 0.549 0.982 0.526 0.530 0.439 0.488 0.679 
   4   (0.462) 0.451 0.018 0.474 0.470 0.561 0.512 0.321 

Locus 1776 : 
2 alleles
2.9% missing data
   1   (0.913) 0.939 0.994 0.902 0.954 0.992 0.962 0.993 
   3   (0.087) 0.061 0.006 0.098 0.046 0.008 0.038 0.007 

Locus 1777 : 
2 alleles
5.1% missing data
   3   (0.912) 0.931 0.986 0.917 0.909 0.989 0.957 0.992 
   2   (0.088) 0.069 0.014 0.083 0.091 0.011 0.043 0.008 

Locus 1778 : 
2 alleles
2.2% missing data
   3   (0.931) 0.974 0.994 0.915 0.991 0.997 0.904 0.996 
   2   (0.069) 0.026 0.006 0.085 0.009 0.003 0.096 0.004 

Locus 1779 : 
2 alleles
11.6% missing data
   3   (0.854) 0.794 0.984 0.932 0.839 0.968 0.914 0.845 
   1   (0.146) 0.206 0.016 0.068 0.161 0.032 0.086 0.155 

Locus 1780 : 
2 alleles
4.3% missing data
   4   (0.895) 0.915 0.971 0.940 0.294 0.989 0.934 0.987 
   2   (0.105) 0.085 0.029 0.060 0.706 0.011 0.066 0.013 

Locus 1781 : 
2 alleles
9.4% missing data
   3   (0.484) 0.508 0.346 0.453 0.859 0.674 0.398 0.432 
   1   (0.516) 0.492 0.654 0.547 0.141 0.326 0.602 0.568 

Locus 1782 : 
2 alleles
1.4% missing data
   4   (0.931) 0.976 0.995 0.937 0.981 0.997 0.834 0.979 
   1   (0.069) 0.024 0.005 0.063 0.019 0.003 0.166 0.021 

Locus 1783 : 
2 alleles
2.9% missing data
   4   (0.893) 0.879 0.007 0.972 0.983 0.964 0.952 0.973 
   2   (0.107) 0.121 0.993 0.028 0.017 0.036 0.048 0.027 

Locus 1784 : 
2 alleles
7.2% missing data
   1   (0.614) 0.565 0.959 0.683 0.385 0.877 0.568 0.863 
   3   (0.386) 0.435 0.041 0.317 0.615 0.123 0.432 0.137 

Locus 1785 : 
2 alleles
13.8% missing data
   4   (0.539) 0.574 0.822 0.450 0.530 0.867 0.509 0.281 
   3   (0.461) 0.426 0.178 0.550 0.470 0.133 0.491 0.719 

Locus 1786 : 
2 alleles
3.6% missing data
   4   (0.234) 0.239 0.334 0.179 0.059 0.158 0.207 0.199 
   2   (0.766) 0.761 0.666 0.821 0.941 0.842 0.793 0.801 

Locus 1787 : 
2 alleles
2.2% missing data
   1   (0.919) 0.961 0.994 0.895 0.983 0.996 0.923 0.994 
   3   (0.081) 0.039 0.006 0.105 0.017 0.004 0.077 0.006 

Locus 1788 : 
2 alleles
6.5% missing data
   1   (0.702) 0.701 0.658 0.687 0.810 0.802 0.754 0.949 
   3   (0.298) 0.299 0.342 0.313 0.190 0.198 0.246 0.051 

Locus 1789 : 
2 alleles
9.4% missing data
   4   (0.891) 0.844 0.991 0.958 0.982 0.968 0.945 0.906 
   3   (0.109) 0.156 0.009 0.042 0.018 0.032 0.055 0.094 

Locus 1790 : 
2 alleles
15.9% missing data
   3   (0.919) 0.902 0.957 0.985 0.944 0.218 0.979 0.951 
   1   (0.081) 0.098 0.043 0.015 0.056 0.782 0.021 0.049 

Locus 1791 : 
2 alleles
2.2% missing data
   4   (0.890) 0.899 0.991 0.916 0.984 0.991 0.905 0.978 
   2   (0.110) 0.101 0.009 0.084 0.016 0.009 0.095 0.022 

Locus 1792 : 
2 alleles
6.5% missing data
   2   (0.881) 0.888 0.991 0.936 0.958 0.965 0.859 0.933 
   1   (0.119) 0.112 0.009 0.064 0.042 0.035 0.141 0.067 

Locus 1793 : 
2 alleles
2.9% missing data
   1   (0.769) 0.784 0.981 0.748 0.960 0.964 0.776 0.617 
   4   (0.231) 0.216 0.019 0.252 0.040 0.036 0.224 0.383 

Locus 1794 : 
2 alleles
1.4% missing data
   2   (0.907) 0.950 0.993 0.915 0.959 0.994 0.857 0.942 
   4   (0.093) 0.050 0.007 0.085 0.041 0.006 0.143 0.058 

Locus 1795 : 
2 alleles
11.6% missing data
   2   (0.893) 0.860 0.572 0.968 0.982 0.899 0.962 0.916 
   3   (0.107) 0.140 0.428 0.032 0.018 0.101 0.038 0.084 

Locus 1796 : 
2 alleles
2.9% missing data
   1   (0.758) 0.761 0.981 0.735 0.897 0.884 0.793 0.925 
   2   (0.242) 0.239 0.019 0.265 0.103 0.116 0.207 0.075 

Locus 1797 : 
2 alleles
0.7% missing data
   2   (0.877) 0.915 0.988 0.902 0.210 0.985 0.900 0.983 
   4   (0.123) 0.085 0.012 0.098 0.790 0.015 0.100 0.017 

Locus 1798 : 
2 alleles
8.0% missing data
   3   (0.901) 0.920 0.988 0.935 0.964 0.992 0.888 0.981 
   1   (0.099) 0.080 0.012 0.065 0.036 0.008 0.112 0.019 

Locus 1799 : 
2 alleles
11.6% missing data
   4   (0.875) 0.918 0.198 0.871 0.974 0.976 0.930 0.983 
   2   (0.125) 0.082 0.802 0.129 0.026 0.024 0.070 0.017 

Locus 1800 : 
2 alleles
4.3% missing data
   2   (0.647) 0.584 0.435 0.800 0.886 0.756 0.534 0.941 
   1   (0.353) 0.416 0.565 0.200 0.114 0.244 0.466 0.059 

Locus 1801 : 
2 alleles
6.5% missing data
   2   (0.916) 0.962 0.976 0.917 0.915 0.993 0.860 0.991 
   3   (0.084) 0.038 0.024 0.083 0.085 0.007 0.140 0.009 

Locus 1802 : 
2 alleles
12.3% missing data
   4   (0.793) 0.760 0.982 0.864 0.956 0.910 0.778 0.933 
   2   (0.207) 0.240 0.018 0.136 0.044 0.090 0.222 0.067 

Locus 1803 : 
2 alleles
4.3% missing data
   4   (0.909) 0.881 0.992 0.972 0.946 0.935 0.977 0.600 
   2   (0.091) 0.119 0.008 0.028 0.054 0.065 0.023 0.400 

Locus 1804 : 
2 alleles
10.1% missing data
   3   (0.742) 0.746 0.973 0.760 0.939 0.965 0.771 0.042 
   4   (0.258) 0.254 0.027 0.240 0.061 0.035 0.229 0.958 

Locus 1805 : 
2 alleles
11.6% missing data
   3   (0.895) 0.924 0.992 0.934 0.884 0.991 0.847 0.916 
   1   (0.105) 0.076 0.008 0.066 0.116 0.009 0.153 0.084 

Locus 1806 : 
2 alleles
11.6% missing data
   1   (0.854) 0.868 0.989 0.857 0.951 0.980 0.888 0.811 
   3   (0.146) 0.132 0.011 0.143 0.049 0.020 0.112 0.189 

Locus 1807 : 
2 alleles
15.2% missing data
   1   (0.916) 0.862 0.993 0.977 0.974 0.977 0.971 0.973 
   3   (0.084) 0.138 0.007 0.023 0.026 0.023 0.029 0.027 

Locus 1808 : 
2 alleles
4.3% missing data
   2   (0.264) 0.247 0.019 0.295 0.632 0.077 0.211 0.199 
   4   (0.736) 0.753 0.981 0.705 0.368 0.923 0.789 0.801 

Locus 1809 : 
2 alleles
3.6% missing data
   4   (0.712) 0.721 0.508 0.748 0.942 0.609 0.760 0.605 
   2   (0.288) 0.279 0.492 0.252 0.058 0.391 0.240 0.395 

Locus 1810 : 
2 alleles
8.0% missing data
   1   (0.728) 0.646 0.975 0.801 0.758 0.868 0.792 0.966 
   3   (0.272) 0.354 0.025 0.199 0.242 0.132 0.208 0.034 

Locus 1811 : 
2 alleles
2.9% missing data
   3   (0.909) 0.936 0.989 0.919 0.971 0.990 0.927 0.991 
   2   (0.091) 0.064 0.011 0.081 0.029 0.010 0.073 0.009 

Locus 1812 : 
2 alleles
10.1% missing data
   2   (0.905) 0.870 0.822 0.963 0.931 0.941 0.976 0.984 
   1   (0.095) 0.130 0.178 0.037 0.069 0.059 0.024 0.016 

Locus 1813 : 
2 alleles
2.9% missing data
   1   (0.640) 0.618 0.886 0.639 0.886 0.847 0.602 0.941 
   4   (0.360) 0.382 0.114 0.361 0.114 0.153 0.398 0.059 

Locus 1814 : 
2 alleles
2.9% missing data
   1   (0.823) 0.821 0.168 0.883 0.938 0.914 0.922 0.509 
   3   (0.177) 0.179 0.832 0.117 0.062 0.086 0.078 0.491 

Locus 1815 : 
2 alleles
13.0% missing data
   1   (0.598) 0.508 0.962 0.671 0.827 0.848 0.633 0.463 
   4   (0.402) 0.492 0.038 0.329 0.173 0.152 0.367 0.537 

Locus 1816 : 
2 alleles
3.6% missing data
   2   (0.811) 0.777 0.934 0.856 0.947 0.920 0.868 0.870 
   4   (0.189) 0.223 0.066 0.144 0.053 0.080 0.132 0.130 

Locus 1817 : 
2 alleles
2.9% missing data
   1   (0.799) 0.747 0.984 0.882 0.906 0.898 0.837 0.789 
   4   (0.201) 0.253 0.016 0.118 0.094 0.102 0.163 0.211 

Locus 1818 : 
2 alleles
2.2% missing data
   1   (0.814) 0.797 0.985 0.920 0.918 0.952 0.796 0.061 
   3   (0.186) 0.203 0.015 0.080 0.082 0.048 0.204 0.939 

Locus 1819 : 
2 alleles
15.9% missing data
   3   (0.912) 0.934 0.991 0.939 0.984 0.991 0.923 0.992 
   1   (0.088) 0.066 0.009 0.061 0.016 0.009 0.077 0.008 

Locus 1820 : 
2 alleles
11.6% missing data
   1   (0.533) 0.510 0.813 0.487 0.567 0.907 0.476 0.889 
   3   (0.467) 0.490 0.187 0.513 0.433 0.093 0.524 0.111 

Locus 1821 : 
2 alleles
5.8% missing data
   2   (0.789) 0.798 0.983 0.839 0.904 0.954 0.815 0.050 
   4   (0.211) 0.202 0.017 0.161 0.096 0.046 0.185 0.950 

Locus 1822 : 
2 alleles
15.2% missing data
   2   (0.443) 0.417 0.017 0.421 0.429 0.597 0.540 0.452 
   3   (0.557) 0.583 0.983 0.579 0.571 0.403 0.460 0.548 

Locus 1823 : 
2 alleles
0.7% missing data
   3   (0.950) 0.989 0.997 0.854 0.995 0.999 0.967 0.997 
   1   (0.050) 0.011 0.003 0.146 0.005 0.001 0.033 0.003 

Locus 1824 : 
2 alleles
10.9% missing data
   1   (0.184) 0.207 0.055 0.156 0.080 0.067 0.125 0.052 
   2   (0.816) 0.793 0.945 0.844 0.920 0.933 0.875 0.948 

Locus 1825 : 
2 alleles
14.5% missing data
   4   (0.435) 0.401 0.043 0.519 0.753 0.083 0.435 0.789 
   2   (0.565) 0.599 0.957 0.481 0.247 0.917 0.565 0.211 

Locus 1826 : 
2 alleles
13.0% missing data
   2   (0.720) 0.754 0.094 0.752 0.046 0.932 0.782 0.679 
   4   (0.280) 0.246 0.906 0.248 0.954 0.068 0.218 0.321 

Locus 1827 : 
2 alleles
3.6% missing data
   1   (0.839) 0.842 0.986 0.859 0.942 0.971 0.858 0.940 
   3   (0.161) 0.158 0.014 0.141 0.058 0.029 0.142 0.060 

Locus 1828 : 
2 alleles
4.3% missing data
   3   (0.903) 0.909 0.865 0.975 0.982 0.456 0.943 0.889 
   1   (0.097) 0.091 0.135 0.025 0.018 0.544 0.057 0.111 

Locus 1829 : 
2 alleles
11.6% missing data
   3   (0.899) 0.941 0.992 0.888 0.807 0.990 0.896 0.949 
   4   (0.101) 0.059 0.008 0.112 0.193 0.010 0.104 0.051 

Locus 1830 : 
2 alleles
2.9% missing data
   3   (0.935) 0.986 0.996 0.841 0.993 0.998 0.877 0.996 
   1   (0.065) 0.014 0.004 0.159 0.007 0.002 0.123 0.004 

Locus 1831 : 
2 alleles
5.1% missing data
   1   (0.879) 0.856 0.990 0.934 0.982 0.986 0.905 0.947 
   2   (0.121) 0.144 0.010 0.066 0.018 0.014 0.095 0.053 

Locus 1832 : 
2 alleles
8.0% missing data
   4   (0.796) 0.776 0.984 0.829 0.837 0.972 0.827 0.771 
   2   (0.204) 0.224 0.016 0.171 0.163 0.028 0.173 0.229 

Locus 1833 : 
2 alleles
10.9% missing data
   2   (0.880) 0.865 0.991 0.926 0.933 0.920 0.940 0.983 
   4   (0.120) 0.135 0.009 0.074 0.067 0.080 0.060 0.017 

Locus 1834 : 
2 alleles
13.0% missing data
   1   (0.910) 0.881 0.992 0.972 0.977 0.973 0.954 0.855 
   3   (0.090) 0.119 0.008 0.028 0.023 0.027 0.046 0.145 

Locus 1835 : 
2 alleles
10.9% missing data
   3   (0.897) 0.891 0.990 0.929 0.979 0.970 0.954 0.988 
   1   (0.103) 0.109 0.010 0.071 0.021 0.030 0.046 0.012 

Locus 1836 : 
2 alleles
2.2% missing data
   1   (0.901) 0.893 0.993 0.947 0.970 0.987 0.935 0.985 
   3   (0.099) 0.107 0.007 0.053 0.030 0.013 0.065 0.015 

Locus 1837 : 
2 alleles
5.1% missing data
   2   (0.811) 0.793 0.951 0.852 0.410 0.933 0.884 0.963 
   4   (0.189) 0.207 0.049 0.148 0.590 0.067 0.116 0.037 

Locus 1838 : 
2 alleles
5.8% missing data
   4   (0.900) 0.881 0.095 0.973 0.970 0.968 0.963 0.970 
   1   (0.100) 0.119 0.905 0.027 0.030 0.032 0.037 0.030 

Locus 1839 : 
2 alleles
3.6% missing data
   1   (0.846) 0.891 0.984 0.805 0.951 0.983 0.815 0.979 
   4   (0.154) 0.109 0.016 0.195 0.049 0.017 0.185 0.021 

Locus 1840 : 
2 alleles
5.1% missing data
   4   (0.853) 0.903 0.228 0.898 0.891 0.899 0.834 0.983 
   1   (0.147) 0.097 0.772 0.102 0.109 0.101 0.166 0.017 

Locus 1841 : 
2 alleles
2.9% missing data
   3   (0.904) 0.907 0.993 0.957 0.930 0.980 0.912 0.991 
   1   (0.096) 0.093 0.007 0.043 0.070 0.020 0.088 0.009 

Locus 1842 : 
2 alleles
12.3% missing data
   1   (0.766) 0.715 0.721 0.881 0.755 0.826 0.757 0.956 
   3   (0.234) 0.285 0.279 0.119 0.245 0.174 0.243 0.044 

Locus 1843 : 
2 alleles
4.3% missing data
   1   (0.897) 0.952 0.045 0.924 0.801 0.988 0.905 0.990 
   4   (0.103) 0.048 0.955 0.076 0.199 0.012 0.095 0.010 

Locus 1844 : 
2 alleles
2.2% missing data
   4   (0.905) 0.906 0.987 0.941 0.982 0.988 0.948 0.985 
   2   (0.095) 0.094 0.013 0.059 0.018 0.012 0.052 0.015 

Locus 1845 : 
2 alleles
13.0% missing data
   4   (0.877) 0.891 0.827 0.889 0.906 0.981 0.925 0.984 
   2   (0.123) 0.109 0.173 0.111 0.094 0.019 0.075 0.016 

Locus 1846 : 
2 alleles
4.3% missing data
   2   (0.926) 0.973 0.993 0.908 0.968 0.996 0.876 0.978 
   3   (0.074) 0.027 0.007 0.092 0.032 0.004 0.124 0.022 

Locus 1847 : 
2 alleles
1.4% missing data
   2   (0.884) 0.918 0.046 0.938 0.936 0.984 0.895 0.980 
   4   (0.116) 0.082 0.954 0.062 0.064 0.016 0.105 0.020 

Locus 1848 : 
2 alleles
3.6% missing data
   4   (0.904) 0.934 0.991 0.924 0.979 0.993 0.891 0.972 
   3   (0.096) 0.066 0.009 0.076 0.021 0.007 0.109 0.028 

Locus 1849 : 
2 alleles
3.6% missing data
   1   (0.768) 0.772 0.981 0.803 0.914 0.947 0.691 0.963 
   4   (0.232) 0.228 0.019 0.197 0.086 0.053 0.309 0.037 

Locus 1850 : 
2 alleles
2.2% missing data
   2   (0.171) 0.182 0.011 0.122 0.071 0.264 0.120 0.029 
   4   (0.829) 0.818 0.989 0.878 0.929 0.736 0.880 0.971 

Locus 1851 : 
2 alleles
4.3% missing data
   4   (0.912) 0.916 0.012 0.973 0.989 0.985 0.973 0.983 
   1   (0.088) 0.084 0.988 0.027 0.011 0.015 0.027 0.017 

Locus 1852 : 
2 alleles
3.6% missing data
   4   (0.885) 0.908 0.992 0.915 0.876 0.952 0.900 0.980 
   2   (0.115) 0.092 0.008 0.085 0.124 0.048 0.100 0.020 

Locus 1853 : 
2 alleles
11.6% missing data
   3   (0.880) 0.896 0.988 0.894 0.968 0.975 0.917 0.883 
   1   (0.120) 0.104 0.012 0.106 0.032 0.025 0.083 0.117 

Locus 1854 : 
2 alleles
10.9% missing data
   2   (0.911) 0.921 0.992 0.954 0.987 0.981 0.941 0.850 
   3   (0.089) 0.079 0.008 0.046 0.013 0.019 0.059 0.150 

Locus 1855 : 
2 alleles
8.7% missing data
   1   (0.544) 0.456 0.500 0.588 0.854 0.522 0.647 0.895 
   4   (0.456) 0.544 0.500 0.412 0.146 0.478 0.353 0.105 

Locus 1856 : 
2 alleles
8.7% missing data
   3   (0.762) 0.779 0.976 0.786 0.909 0.966 0.730 0.339 
   1   (0.238) 0.221 0.024 0.214 0.091 0.034 0.270 0.661 

Locus 1857 : 
2 alleles
13.8% missing data
   4   (0.081) 0.035 0.010 0.136 0.022 0.004 0.072 0.039 
   2   (0.919) 0.965 0.990 0.864 0.978 0.996 0.928 0.961 

Locus 1858 : 
2 alleles
11.6% missing data
   2   (0.898) 0.938 0.986 0.934 0.746 0.899 0.900 0.992 
   4   (0.102) 0.062 0.014 0.066 0.254 0.101 0.100 0.008 

Locus 1859 : 
2 alleles
8.7% missing data
   2   (0.910) 0.978 0.992 0.790 0.989 0.997 0.729 0.993 
   1   (0.090) 0.022 0.008 0.210 0.011 0.003 0.271 0.007 

Locus 1860 : 
2 alleles
9.4% missing data
   2   (0.749) 0.764 0.490 0.759 0.957 0.644 0.798 0.951 
   3   (0.251) 0.236 0.510 0.241 0.043 0.356 0.202 0.049 

Locus 1861 : 
2 alleles
3.6% missing data
   2   (0.690) 0.738 0.969 0.696 0.689 0.960 0.494 0.652 
   4   (0.310) 0.262 0.031 0.304 0.311 0.040 0.506 0.348 

Locus 1862 : 
2 alleles
1.4% missing data
   4   (0.916) 0.966 0.994 0.921 0.906 0.994 0.826 0.913 
   2   (0.084) 0.034 0.006 0.079 0.094 0.006 0.174 0.087 

Locus 1863 : 
2 alleles
13.8% missing data
   2   (0.257) 0.239 0.060 0.258 0.401 0.358 0.214 0.071 
   4   (0.743) 0.761 0.940 0.742 0.599 0.642 0.786 0.929 

Locus 1864 : 
2 alleles
4.3% missing data
   3   (0.772) 0.824 0.196 0.820 0.451 0.891 0.759 0.746 
   1   (0.228) 0.176 0.804 0.180 0.549 0.109 0.241 0.254 

Locus 1865 : 
2 alleles
1.4% missing data
   3   (0.948) 0.869 0.995 0.995 0.989 0.975 0.993 0.949 
   1   (0.052) 0.131 0.005 0.005 0.011 0.025 0.007 0.051 

Locus 1866 : 
2 alleles
13.8% missing data
   4   (0.908) 0.919 0.993 0.936 0.956 0.990 0.942 0.977 
   2   (0.092) 0.081 0.007 0.064 0.044 0.010 0.058 0.023 

Locus 1867 : 
2 alleles
12.3% missing data
   1   (0.626) 0.589 0.972 0.739 0.869 0.691 0.507 0.530 
   3   (0.374) 0.411 0.028 0.261 0.131 0.309 0.493 0.470 

Locus 1868 : 
2 alleles
13.8% missing data
   1   (0.295) 0.315 0.291 0.296 0.325 0.097 0.240 0.070 
   3   (0.705) 0.685 0.709 0.704 0.675 0.903 0.760 0.930 

Locus 1869 : 
2 alleles
2.2% missing data
   3   (0.868) 0.887 0.990 0.874 0.913 0.987 0.877 0.984 
   1   (0.132) 0.113 0.010 0.126 0.087 0.013 0.123 0.016 

Locus 1870 : 
2 alleles
3.6% missing data
   4   (0.679) 0.566 0.900 0.796 0.867 0.863 0.692 0.953 
   2   (0.321) 0.434 0.100 0.204 0.133 0.137 0.308 0.047 

Locus 1871 : 
2 alleles
11.6% missing data
   3   (0.853) 0.915 0.989 0.827 0.970 0.988 0.724 0.830 
   1   (0.147) 0.085 0.011 0.173 0.030 0.012 0.276 0.170 

Locus 1872 : 
2 alleles
4.3% missing data
   4   (0.495) 0.343 0.191 0.767 0.511 0.061 0.611 0.458 
   1   (0.505) 0.657 0.809 0.233 0.489 0.939 0.389 0.542 

Locus 1873 : 
2 alleles
5.8% missing data
   4   (0.918) 0.945 0.990 0.951 0.968 0.995 0.888 0.991 
   1   (0.082) 0.055 0.010 0.049 0.032 0.005 0.112 0.009 

Locus 1874 : 
2 alleles
13.0% missing data
   2   (0.632) 0.622 0.277 0.673 0.923 0.769 0.657 0.442 
   1   (0.368) 0.378 0.723 0.327 0.077 0.231 0.343 0.558 

Locus 1875 : 
2 alleles
5.8% missing data
   2   (0.500) 0.465 0.728 0.526 0.118 0.622 0.559 0.399 
   3   (0.500) 0.535 0.272 0.474 0.882 0.378 0.441 0.601 

Locus 1876 : 
2 alleles
13.8% missing data
   2   (0.849) 0.849 0.838 0.907 0.865 0.972 0.849 0.846 
   4   (0.151) 0.151 0.162 0.093 0.135 0.028 0.151 0.154 

Locus 1877 : 
2 alleles
2.2% missing data
   1   (0.875) 0.913 0.988 0.887 0.964 0.986 0.829 0.904 
   3   (0.125) 0.087 0.012 0.113 0.036 0.014 0.171 0.096 

Locus 1878 : 
2 alleles
15.9% missing data
   2   (0.905) 0.881 0.976 0.966 0.957 0.861 0.962 0.972 
   4   (0.095) 0.119 0.024 0.034 0.043 0.139 0.038 0.028 

Locus 1879 : 
2 alleles
0.0% missing data
   4   (0.918) 0.962 0.994 0.922 0.985 0.996 0.864 0.990 
   2   (0.082) 0.038 0.006 0.078 0.015 0.004 0.136 0.010 

Locus 1880 : 
2 alleles
9.4% missing data
   2   (0.741) 0.739 0.619 0.811 0.939 0.614 0.761 0.748 
   4   (0.259) 0.261 0.381 0.189 0.061 0.386 0.239 0.252 

Locus 1881 : 
2 alleles
10.9% missing data
   4   (0.885) 0.899 0.965 0.901 0.971 0.975 0.921 0.980 
   2   (0.115) 0.101 0.035 0.099 0.029 0.025 0.079 0.020 

Locus 1882 : 
2 alleles
0.7% missing data
   2   (0.951) 0.989 0.996 0.864 0.995 0.999 0.970 0.997 
   4   (0.049) 0.011 0.004 0.136 0.005 0.001 0.030 0.003 

Locus 1883 : 
2 alleles
12.3% missing data
   2   (0.681) 0.663 0.621 0.796 0.778 0.486 0.640 0.724 
   4   (0.319) 0.337 0.379 0.204 0.222 0.514 0.360 0.276 

Locus 1884 : 
2 alleles
2.9% missing data
   4   (0.931) 0.928 0.994 0.984 0.992 0.842 0.977 0.960 
   1   (0.069) 0.072 0.006 0.016 0.008 0.158 0.023 0.040 

Locus 1885 : 
2 alleles
12.3% missing data
   4   (0.930) 0.969 0.939 0.906 0.935 0.996 0.959 0.995 
   2   (0.070) 0.031 0.061 0.094 0.065 0.004 0.041 0.005 

Locus 1886 : 
2 alleles
3.6% missing data
   3   (0.863) 0.802 0.990 0.964 0.805 0.748 0.923 0.739 
   4   (0.137) 0.198 0.010 0.036 0.195 0.252 0.077 0.261 

Locus 1887 : 
2 alleles
7.2% missing data
   1   (0.508) 0.516 0.614 0.501 0.566 0.402 0.501 0.526 
   3   (0.492) 0.484 0.386 0.499 0.434 0.598 0.499 0.474 

Locus 1888 : 
2 alleles
10.9% missing data
   4   (0.807) 0.808 0.982 0.783 0.964 0.971 0.840 0.975 
   2   (0.193) 0.192 0.018 0.217 0.036 0.029 0.160 0.025 

Locus 1889 : 
2 alleles
15.2% missing data
   1   (0.911) 0.784 0.889 0.989 0.912 0.833 0.980 0.986 
   2   (0.089) 0.216 0.111 0.011 0.088 0.167 0.020 0.014 

Locus 1890 : 
2 alleles
2.2% missing data
   1   (0.912) 0.960 0.992 0.890 0.957 0.996 0.880 0.962 
   2   (0.088) 0.040 0.008 0.110 0.043 0.004 0.120 0.038 

Locus 1891 : 
2 alleles
11.6% missing data
   1   (0.836) 0.861 0.553 0.854 0.966 0.926 0.892 0.846 
   3   (0.164) 0.139 0.447 0.146 0.034 0.074 0.108 0.154 

Locus 1892 : 
2 alleles
5.1% missing data
   2   (0.601) 0.686 0.320 0.543 0.900 0.943 0.477 0.037 
   4   (0.399) 0.314 0.680 0.457 0.100 0.057 0.523 0.963 

Locus 1893 : 
2 alleles
2.9% missing data
   1   (0.898) 0.941 0.255 0.954 0.972 0.974 0.859 0.989 
   4   (0.102) 0.059 0.745 0.046 0.028 0.026 0.141 0.011 

Locus 1894 : 
2 alleles
2.2% missing data
   1   (0.939) 0.986 0.996 0.900 0.993 0.998 0.844 0.996 
   3   (0.061) 0.014 0.004 0.100 0.007 0.002 0.156 0.004 

Locus 1895 : 
2 alleles
10.9% missing data
   1   (0.220) 0.142 0.993 0.351 0.093 0.078 0.149 0.151 
   3   (0.780) 0.858 0.007 0.649 0.907 0.922 0.851 0.849 

Locus 1896 : 
2 alleles
1.4% missing data
   3   (0.903) 0.886 0.162 0.975 0.967 0.935 0.968 0.989 
   1   (0.097) 0.114 0.838 0.025 0.033 0.065 0.032 0.011 

Locus 1897 : 
2 alleles
8.7% missing data
   1   (0.553) 0.528 0.948 0.605 0.239 0.869 0.427 0.911 
   3   (0.447) 0.472 0.052 0.395 0.761 0.131 0.573 0.089 

Locus 1898 : 
2 alleles
12.3% missing data
   2   (0.689) 0.649 0.069 0.807 0.805 0.317 0.794 0.717 
   4   (0.311) 0.351 0.931 0.193 0.195 0.683 0.206 0.283 

Locus 1899 : 
2 alleles
5.1% missing data
   1   (0.588) 0.611 0.633 0.587 0.228 0.429 0.627 0.672 
   2   (0.412) 0.389 0.367 0.413 0.772 0.571 0.373 0.328 

Locus 1900 : 
2 alleles
17.4% missing data
   2   (0.233) 0.369 0.018 0.144 0.081 0.130 0.093 0.333 
   3   (0.767) 0.631 0.982 0.856 0.919 0.870 0.907 0.667 

Locus 1901 : 
2 alleles
2.2% missing data
   3   (0.907) 0.936 0.991 0.909 0.928 0.995 0.929 0.984 
   2   (0.093) 0.064 0.009 0.091 0.072 0.005 0.071 0.016 

Locus 1902 : 
2 alleles
15.9% missing data
   2   (0.827) 0.826 0.986 0.871 0.855 0.981 0.810 0.801 
   4   (0.173) 0.174 0.014 0.129 0.145 0.019 0.190 0.199 

Locus 1903 : 
2 alleles
2.9% missing data
   3   (0.904) 0.968 0.992 0.785 0.989 0.997 0.845 0.989 
   1   (0.096) 0.032 0.008 0.215 0.011 0.003 0.155 0.011 

Locus 1904 : 
2 alleles
15.2% missing data
   2   (0.677) 0.719 0.561 0.627 0.209 0.566 0.788 0.683 
   4   (0.323) 0.281 0.439 0.373 0.791 0.434 0.212 0.317 

Locus 1905 : 
2 alleles
8.7% missing data
   2   (0.415) 0.498 0.035 0.391 0.215 0.193 0.350 0.319 
   4   (0.585) 0.502 0.965 0.609 0.785 0.807 0.650 0.681 

Locus 1906 : 
2 alleles
13.0% missing data
   2   (0.910) 0.952 0.974 0.880 0.990 0.993 0.925 0.960 
   1   (0.090) 0.048 0.026 0.120 0.010 0.007 0.075 0.040 

Locus 1907 : 
2 alleles
4.3% missing data
   4   (0.811) 0.831 0.983 0.791 0.963 0.968 0.803 0.979 
   1   (0.189) 0.169 0.017 0.209 0.037 0.032 0.197 0.021 

Locus 1908 : 
2 alleles
10.9% missing data
   4   (0.904) 0.927 0.993 0.938 0.969 0.989 0.897 0.909 
   1   (0.096) 0.073 0.007 0.062 0.031 0.011 0.103 0.091 

Locus 1909 : 
2 alleles
7.2% missing data
   1   (0.694) 0.739 0.916 0.699 0.753 0.402 0.736 0.165 
   3   (0.306) 0.261 0.084 0.301 0.247 0.598 0.264 0.835 

Locus 1910 : 
2 alleles
3.6% missing data
   2   (0.848) 0.804 0.987 0.911 0.973 0.974 0.881 0.970 
   4   (0.152) 0.196 0.013 0.089 0.027 0.026 0.119 0.030 

Locus 1911 : 
2 alleles
12.3% missing data
   4   (0.764) 0.777 0.979 0.815 0.939 0.970 0.739 0.021 
   2   (0.236) 0.223 0.021 0.185 0.061 0.030 0.261 0.979 

Locus 1912 : 
2 alleles
10.1% missing data
   1   (0.060) 0.016 0.004 0.097 0.006 0.002 0.120 0.031 
   3   (0.940) 0.984 0.996 0.903 0.994 0.998 0.880 0.969 

Locus 1913 : 
2 alleles
2.2% missing data
   4   (0.752) 0.757 0.973 0.726 0.944 0.970 0.723 0.968 
   2   (0.248) 0.243 0.027 0.274 0.056 0.030 0.277 0.032 

Locus 1914 : 
2 alleles
10.9% missing data
   3   (0.930) 0.974 0.995 0.921 0.988 0.997 0.887 0.995 
   4   (0.070) 0.026 0.005 0.079 0.012 0.003 0.113 0.005 

Locus 1915 : 
2 alleles
13.8% missing data
   3   (0.848) 0.803 0.948 0.932 0.912 0.963 0.865 0.867 
   1   (0.152) 0.197 0.052 0.068 0.088 0.037 0.135 0.133 

Locus 1916 : 
2 alleles
6.5% missing data
   3   (0.902) 0.894 0.991 0.951 0.990 0.982 0.932 0.989 
   4   (0.098) 0.106 0.009 0.049 0.010 0.018 0.068 0.011 

Locus 1917 : 
2 alleles
4.3% missing data
   1   (0.829) 0.873 0.983 0.810 0.845 0.963 0.789 0.957 
   3   (0.171) 0.127 0.017 0.190 0.155 0.037 0.211 0.043 

Locus 1918 : 
2 alleles
12.3% missing data
   4   (0.776) 0.720 0.641 0.893 0.940 0.552 0.821 0.970 
   2   (0.224) 0.280 0.359 0.107 0.060 0.448 0.179 0.030 

Locus 1919 : 
2 alleles
8.0% missing data
   1   (0.732) 0.712 0.979 0.809 0.949 0.932 0.720 0.069 
   3   (0.268) 0.288 0.021 0.191 0.051 0.068 0.280 0.931 

Locus 1920 : 
2 alleles
3.6% missing data
   3   (0.841) 0.873 0.984 0.868 0.811 0.981 0.772 0.873 
   2   (0.159) 0.127 0.016 0.132 0.189 0.019 0.228 0.127 

Locus 1921 : 
2 alleles
3.6% missing data
   2   (0.838) 0.836 0.235 0.928 0.961 0.961 0.812 0.980 
   4   (0.162) 0.164 0.765 0.072 0.039 0.039 0.188 0.020 

Locus 1922 : 
2 alleles
4.3% missing data
   4   (0.753) 0.760 0.496 0.842 0.944 0.774 0.692 0.800 
   1   (0.247) 0.240 0.504 0.158 0.056 0.226 0.308 0.200 

Locus 1923 : 
2 alleles
9.4% missing data
   2   (0.446) 0.415 0.159 0.460 0.361 0.498 0.526 0.378 
   4   (0.554) 0.585 0.841 0.540 0.639 0.502 0.474 0.622 

Locus 1924 : 
2 alleles
12.3% missing data
   2   (0.829) 0.775 0.986 0.894 0.951 0.970 0.871 0.977 
   3   (0.171) 0.225 0.014 0.106 0.049 0.030 0.129 0.023 

Locus 1925 : 
2 alleles
13.8% missing data
   4   (0.901) 0.866 0.971 0.960 0.964 0.961 0.961 0.904 
   2   (0.099) 0.134 0.029 0.040 0.036 0.039 0.039 0.096 

Locus 1926 : 
2 alleles
6.5% missing data
   1   (0.903) 0.952 0.993 0.931 0.322 0.987 0.883 0.987 
   3   (0.097) 0.048 0.007 0.069 0.678 0.013 0.117 0.013 

Locus 1927 : 
2 alleles
4.3% missing data
   2   (0.902) 0.907 0.578 0.972 0.983 0.828 0.934 0.987 
   3   (0.098) 0.093 0.422 0.028 0.017 0.172 0.066 0.013 

Locus 1928 : 
2 alleles
10.1% missing data
   4   (0.788) 0.724 0.980 0.844 0.941 0.886 0.878 0.782 
   2   (0.212) 0.276 0.020 0.156 0.059 0.114 0.122 0.218 

Locus 1929 : 
2 alleles
5.1% missing data
   1   (0.924) 0.867 0.994 0.983 0.984 0.988 0.977 0.979 
   4   (0.076) 0.133 0.006 0.017 0.016 0.012 0.023 0.021 

Locus 1930 : 
2 alleles
5.1% missing data
   3   (0.893) 0.908 0.991 0.931 0.961 0.992 0.885 0.984 
   4   (0.107) 0.092 0.009 0.069 0.039 0.008 0.115 0.016 

Locus 1931 : 
2 alleles
11.6% missing data
   4   (0.912) 0.951 0.993 0.899 0.985 0.992 0.915 0.966 
   2   (0.088) 0.049 0.007 0.101 0.015 0.008 0.085 0.034 

Locus 1932 : 
2 alleles
2.9% missing data
   2   (0.756) 0.819 0.979 0.635 0.752 0.981 0.710 0.826 
   1   (0.244) 0.181 0.021 0.365 0.248 0.019 0.290 0.174 

Locus 1933 : 
2 alleles
15.9% missing data
   3   (0.581) 0.551 0.572 0.561 0.666 0.771 0.618 0.919 
   4   (0.419) 0.449 0.428 0.439 0.334 0.229 0.382 0.081 

Locus 1934 : 
2 alleles
3.6% missing data
   2   (0.096) 0.100 0.008 0.053 0.012 0.010 0.064 0.046 
   4   (0.904) 0.900 0.992 0.947 0.988 0.990 0.936 0.954 

Locus 1935 : 
2 alleles
10.9% missing data
   4   (0.834) 0.718 0.987 0.946 0.922 0.873 0.894 0.974 
   2   (0.166) 0.282 0.013 0.054 0.078 0.127 0.106 0.026 

Locus 1936 : 
2 alleles
10.9% missing data
   1   (0.943) 0.985 0.995 0.927 0.994 0.998 0.861 0.976 
   2   (0.057) 0.015 0.005 0.073 0.006 0.002 0.139 0.024 

Locus 1937 : 
2 alleles
2.9% missing data
   1   (0.833) 0.850 0.986 0.889 0.916 0.977 0.714 0.940 
   3   (0.167) 0.150 0.014 0.111 0.084 0.023 0.286 0.060 

Locus 1938 : 
2 alleles
5.1% missing data
   4   (0.929) 0.863 0.994 0.989 0.983 0.965 0.982 0.889 
   2   (0.071) 0.137 0.006 0.011 0.017 0.035 0.018 0.111 

Locus 1939 : 
2 alleles
1.4% missing data
   2   (0.101) 0.041 0.007 0.175 0.078 0.009 0.127 0.014 
   4   (0.899) 0.959 0.993 0.825 0.922 0.991 0.873 0.986 

Locus 1940 : 
2 alleles
2.2% missing data
   1   (0.916) 0.940 0.993 0.944 0.990 0.993 0.925 0.944 
   3   (0.084) 0.060 0.007 0.056 0.010 0.007 0.075 0.056 

Locus 1941 : 
2 alleles
5.1% missing data
   2   (0.906) 0.926 0.993 0.948 0.955 0.989 0.884 0.978 
   4   (0.094) 0.074 0.007 0.052 0.045 0.011 0.116 0.022 

Locus 1942 : 
2 alleles
4.3% missing data
   3   (0.901) 0.923 0.992 0.915 0.910 0.992 0.932 0.987 
   2   (0.099) 0.077 0.008 0.085 0.090 0.008 0.068 0.013 

Locus 1943 : 
2 alleles
2.2% missing data
   1   (0.861) 0.879 0.948 0.876 0.407 0.963 0.930 0.979 
   3   (0.139) 0.121 0.052 0.124 0.593 0.037 0.070 0.021 

Locus 1944 : 
2 alleles
6.5% missing data
   3   (0.781) 0.717 0.991 0.846 0.938 0.601 0.887 0.979 
   1   (0.219) 0.283 0.009 0.154 0.062 0.399 0.113 0.021 

Locus 1945 : 
2 alleles
8.7% missing data
   1   (0.414) 0.389 0.432 0.406 0.496 0.530 0.417 0.398 
   3   (0.586) 0.611 0.568 0.594 0.504 0.470 0.583 0.602 

Locus 1946 : 
2 alleles
10.9% missing data
   3   (0.878) 0.901 0.969 0.888 0.883 0.980 0.911 0.834 
   2   (0.122) 0.099 0.031 0.112 0.117 0.020 0.089 0.166 

Locus 1947 : 
2 alleles
13.0% missing data
   3   (0.907) 0.941 0.993 0.888 0.961 0.991 0.943 0.932 
   1   (0.093) 0.059 0.007 0.112 0.039 0.009 0.057 0.068 

Locus 1948 : 
2 alleles
0.7% missing data
   3   (0.815) 0.840 0.770 0.851 0.941 0.802 0.822 0.982 
   4   (0.185) 0.160 0.230 0.149 0.059 0.198 0.178 0.018 

Locus 1949 : 
2 alleles
15.2% missing data
   4   (0.801) 0.756 0.946 0.882 0.861 0.962 0.806 0.786 
   2   (0.199) 0.244 0.054 0.118 0.139 0.038 0.194 0.214 

Locus 1950 : 
2 alleles
0.0% missing data
   1   (0.908) 0.905 0.992 0.959 0.974 0.952 0.948 0.962 
   3   (0.092) 0.095 0.008 0.041 0.026 0.048 0.052 0.038 

Locus 1951 : 
2 alleles
11.6% missing data
   1   (0.750) 0.759 0.257 0.774 0.948 0.915 0.800 0.667 
   4   (0.250) 0.241 0.743 0.226 0.052 0.085 0.200 0.333 

Locus 1952 : 
2 alleles
12.3% missing data
   3   (0.148) 0.134 0.016 0.151 0.084 0.028 0.110 0.103 
   4   (0.852) 0.866 0.984 0.849 0.916 0.972 0.890 0.897 

Locus 1953 : 
2 alleles
2.9% missing data
   3   (0.909) 0.886 0.993 0.969 0.988 0.985 0.940 0.977 
   2   (0.091) 0.114 0.007 0.031 0.012 0.015 0.060 0.023 

Locus 1954 : 
2 alleles
13.0% missing data
   1   (0.695) 0.668 0.464 0.807 0.743 0.679 0.686 0.674 
   3   (0.305) 0.332 0.536 0.193 0.257 0.321 0.314 0.326 

Locus 1955 : 
2 alleles
16.7% missing data
   1   (0.863) 0.876 0.637 0.914 0.966 0.905 0.910 0.864 
   4   (0.137) 0.124 0.363 0.086 0.034 0.095 0.090 0.136 

Locus 1956 : 
2 alleles
8.7% missing data
   2   (0.898) 0.935 0.875 0.936 0.936 0.789 0.932 0.944 
   4   (0.102) 0.065 0.125 0.064 0.064 0.211 0.068 0.056 

Locus 1957 : 
2 alleles
12.3% missing data
   2   (0.888) 0.865 0.965 0.934 0.912 0.985 0.943 0.980 
   4   (0.112) 0.135 0.035 0.066 0.088 0.015 0.057 0.020 

Locus 1958 : 
2 alleles
5.8% missing data
   1   (0.143) 0.235 0.011 0.056 0.065 0.047 0.077 0.037 
   4   (0.857) 0.765 0.989 0.944 0.935 0.953 0.923 0.963 

Locus 1959 : 
2 alleles
6.5% missing data
   2   (0.904) 0.946 0.967 0.863 0.947 0.993 0.929 0.987 
   4   (0.096) 0.054 0.033 0.137 0.053 0.007 0.071 0.013 

Locus 1960 : 
2 alleles
12.3% missing data
   2   (0.820) 0.839 0.088 0.895 0.939 0.958 0.801 0.860 
   4   (0.180) 0.161 0.912 0.105 0.061 0.042 0.199 0.140 

Locus 1961 : 
2 alleles
2.9% missing data
   2   (0.889) 0.930 0.984 0.847 0.957 0.974 0.925 0.991 
   3   (0.111) 0.070 0.016 0.153 0.043 0.026 0.075 0.009 

Locus 1962 : 
2 alleles
4.3% missing data
   3   (0.896) 0.900 0.992 0.931 0.900 0.988 0.931 0.989 
   1   (0.104) 0.100 0.008 0.069 0.100 0.012 0.069 0.011 

Locus 1963 : 
2 alleles
13.8% missing data
   3   (0.904) 0.787 0.993 0.982 0.986 0.964 0.970 0.930 
   1   (0.096) 0.213 0.007 0.018 0.014 0.036 0.030 0.070 

Locus 1964 : 
2 alleles
0.7% missing data
   1   (0.090) 0.079 0.009 0.055 0.012 0.013 0.058 0.086 
   3   (0.910) 0.921 0.991 0.945 0.988 0.987 0.942 0.914 

Locus 1965 : 
2 alleles
15.2% missing data
   2   (0.408) 0.296 0.741 0.506 0.124 0.554 0.517 0.295 
   4   (0.592) 0.704 0.259 0.494 0.876 0.446 0.483 0.705 

Locus 1966 : 
2 alleles
5.1% missing data
   1   (0.785) 0.807 0.174 0.825 0.943 0.905 0.803 0.829 
   2   (0.215) 0.193 0.826 0.175 0.057 0.095 0.197 0.171 

Locus 1967 : 
2 alleles
2.2% missing data
   2   (0.118) 0.080 0.012 0.137 0.016 0.010 0.128 0.011 
   4   (0.882) 0.920 0.988 0.863 0.984 0.990 0.872 0.989 

Locus 1968 : 
2 alleles
5.1% missing data
   2   (0.906) 0.866 0.992 0.970 0.976 0.969 0.957 0.951 
   4   (0.094) 0.134 0.008 0.030 0.024 0.031 0.043 0.049 

Locus 1969 : 
2 alleles
5.8% missing data
   3   (0.140) 0.113 0.038 0.113 0.062 0.054 0.103 0.480 
   4   (0.860) 0.887 0.962 0.887 0.938 0.946 0.897 0.520 

Locus 1970 : 
2 alleles
7.2% missing data
   2   (0.628) 0.498 0.116 0.792 0.591 0.672 0.746 0.881 
   4   (0.372) 0.502 0.884 0.208 0.409 0.328 0.254 0.119 

Locus 1971 : 
2 alleles
5.1% missing data
   4   (0.626) 0.649 0.863 0.678 0.526 0.212 0.602 0.722 
   2   (0.374) 0.351 0.137 0.322 0.474 0.788 0.398 0.278 

Locus 1972 : 
2 alleles
3.6% missing data
   2   (0.797) 0.772 0.357 0.887 0.941 0.885 0.830 0.916 
   4   (0.203) 0.228 0.643 0.113 0.059 0.115 0.170 0.084 

Locus 1973 : 
2 alleles
18.8% missing data
   2   (0.804) 0.789 0.822 0.884 0.809 0.929 0.764 0.946 
   4   (0.196) 0.211 0.178 0.116 0.191 0.071 0.236 0.054 

Locus 1974 : 
2 alleles
5.8% missing data
   1   (0.174) 0.071 0.779 0.332 0.790 0.036 0.143 0.016 
   3   (0.826) 0.929 0.221 0.668 0.210 0.964 0.857 0.984 

Locus 1975 : 
2 alleles
12.3% missing data
   3   (0.880) 0.881 0.601 0.935 0.981 0.832 0.951 0.970 
   1   (0.120) 0.119 0.399 0.065 0.019 0.168 0.049 0.030 

Locus 1976 : 
2 alleles
2.2% missing data
   2   (0.896) 0.894 0.975 0.952 0.964 0.987 0.903 0.955 
   4   (0.104) 0.106 0.025 0.048 0.036 0.013 0.097 0.045 

Locus 1977 : 
2 alleles
11.6% missing data
   4   (0.920) 0.894 0.994 0.984 0.977 0.962 0.976 0.364 
   2   (0.080) 0.106 0.006 0.016 0.023 0.038 0.024 0.636 

Locus 1978 : 
2 alleles
18.8% missing data
   1   (0.859) 0.821 0.988 0.915 0.924 0.961 0.916 0.920 
   3   (0.141) 0.179 0.012 0.085 0.076 0.039 0.084 0.080 

Locus 1979 : 
2 alleles
4.3% missing data
   1   (0.833) 0.841 0.986 0.826 0.949 0.981 0.854 0.973 
   3   (0.167) 0.159 0.014 0.174 0.051 0.019 0.146 0.027 

Locus 1980 : 
2 alleles
13.0% missing data
   1   (0.868) 0.910 0.987 0.871 0.855 0.971 0.874 0.611 
   3   (0.132) 0.090 0.013 0.129 0.145 0.029 0.126 0.389 

Locus 1981 : 
2 alleles
12.3% missing data
   1   (0.750) 0.785 0.972 0.713 0.918 0.956 0.674 0.851 
   3   (0.250) 0.215 0.028 0.287 0.082 0.044 0.326 0.149 

Locus 1982 : 
2 alleles
2.2% missing data
   3   (0.712) 0.672 0.207 0.837 0.906 0.642 0.718 0.935 
   4   (0.288) 0.328 0.793 0.163 0.094 0.358 0.282 0.065 

Locus 1983 : 
2 alleles
1.4% missing data
   2   (0.634) 0.631 0.785 0.614 0.890 0.647 0.643 0.910 
   4   (0.366) 0.369 0.215 0.386 0.110 0.353 0.357 0.090 

Locus 1984 : 
2 alleles
13.0% missing data
   3   (0.318) 0.146 0.270 0.622 0.273 0.019 0.592 0.051 
   4   (0.682) 0.854 0.730 0.378 0.727 0.981 0.408 0.949 

Locus 1985 : 
2 alleles
14.5% missing data
   3   (0.425) 0.389 0.937 0.457 0.312 0.753 0.370 0.039 
   1   (0.575) 0.611 0.063 0.543 0.688 0.247 0.630 0.961 

Locus 1986 : 
2 alleles
12.3% missing data
   4   (0.927) 0.969 0.991 0.908 0.946 0.996 0.935 0.943 
   2   (0.073) 0.031 0.009 0.092 0.054 0.004 0.065 0.057 

Locus 1987 : 
2 alleles
2.2% missing data
   2   (0.929) 0.922 0.743 0.989 0.742 0.725 0.985 0.991 
   4   (0.071) 0.078 0.257 0.011 0.258 0.275 0.015 0.009 

Locus 1988 : 
2 alleles
2.9% missing data
   1   (0.742) 0.788 0.695 0.777 0.808 0.491 0.783 0.231 
   3   (0.258) 0.212 0.305 0.223 0.192 0.509 0.217 0.769 

Locus 1989 : 
2 alleles
3.6% missing data
   4   (0.869) 0.841 0.988 0.950 0.956 0.970 0.917 0.349 
   1   (0.131) 0.159 0.012 0.050 0.044 0.030 0.083 0.651 

Locus 1990 : 
2 alleles
11.6% missing data
   3   (0.705) 0.690 0.980 0.825 0.554 0.735 0.617 0.577 
   1   (0.295) 0.310 0.020 0.175 0.446 0.265 0.383 0.423 

Locus 1991 : 
2 alleles
3.6% missing data
   2   (0.603) 0.584 0.491 0.663 0.898 0.573 0.597 0.549 
   4   (0.397) 0.416 0.509 0.337 0.102 0.427 0.403 0.451 

Locus 1992 : 
2 alleles
7.2% missing data
   3   (0.530) 0.547 0.978 0.484 0.420 0.156 0.550 0.960 
   1   (0.470) 0.453 0.022 0.516 0.580 0.844 0.450 0.040 

Locus 1993 : 
2 alleles
5.1% missing data
   3   (0.849) 0.828 0.985 0.899 0.964 0.968 0.892 0.830 
   1   (0.151) 0.172 0.015 0.101 0.036 0.032 0.108 0.170 

Locus 1994 : 
2 alleles
2.9% missing data
   3   (0.850) 0.818 0.987 0.901 0.959 0.959 0.906 0.865 
   1   (0.150) 0.182 0.013 0.099 0.041 0.041 0.094 0.135 

Locus 1995 : 
2 alleles
6.5% missing data
   1   (0.908) 0.934 0.990 0.907 0.971 0.990 0.943 0.972 
   3   (0.092) 0.066 0.010 0.093 0.029 0.010 0.057 0.028 

Locus 1996 : 
2 alleles
5.1% missing data
   3   (0.896) 0.906 0.973 0.950 0.923 0.982 0.886 0.920 
   1   (0.104) 0.094 0.027 0.050 0.077 0.018 0.114 0.080 

Locus 1997 : 
2 alleles
10.9% missing data
   3   (0.886) 0.907 0.990 0.908 0.983 0.986 0.886 0.924 
   1   (0.114) 0.093 0.010 0.092 0.017 0.014 0.114 0.076 

Locus 1998 : 
2 alleles
10.1% missing data
   1   (0.650) 0.537 0.971 0.787 0.617 0.833 0.685 0.592 
   3   (0.350) 0.463 0.029 0.213 0.383 0.167 0.315 0.408 

Locus 1999 : 
2 alleles
11.6% missing data
   3   (0.900) 0.924 0.886 0.940 0.942 0.992 0.867 0.980 
   1   (0.100) 0.076 0.114 0.060 0.058 0.008 0.133 0.020 

Locus 2000 : 
2 alleles
0.0% missing data
   4   (0.911) 0.921 0.994 0.949 0.963 0.988 0.934 0.992 
   1   (0.089) 0.079 0.006 0.051 0.037 0.012 0.066 0.008 

Locus 2001 : 
2 alleles
1.4% missing data
   4   (0.824) 0.873 0.718 0.772 0.962 0.834 0.882 0.980 
   2   (0.176) 0.127 0.282 0.228 0.038 0.166 0.118 0.020 

Locus 2002 : 
2 alleles
15.9% missing data
   4   (0.944) 0.916 0.604 0.994 0.993 0.840 0.992 0.992 
   1   (0.056) 0.084 0.396 0.006 0.007 0.160 0.008 0.008 

Locus 2003 : 
2 alleles
13.0% missing data
   4   (0.127) 0.074 0.117 0.149 0.074 0.007 0.201 0.013 
   2   (0.873) 0.926 0.883 0.851 0.926 0.993 0.799 0.987 

Locus 2004 : 
2 alleles
7.2% missing data
   2   (0.815) 0.826 0.075 0.913 0.945 0.960 0.727 0.956 
   4   (0.185) 0.174 0.925 0.087 0.055 0.040 0.273 0.044 

Locus 2005 : 
2 alleles
10.9% missing data
   4   (0.887) 0.877 0.992 0.939 0.955 0.975 0.930 0.822 
   2   (0.113) 0.123 0.008 0.061 0.045 0.025 0.070 0.178 

Locus 2006 : 
2 alleles
2.2% missing data
   4   (0.617) 0.578 0.975 0.653 0.898 0.711 0.620 0.567 
   1   (0.383) 0.422 0.025 0.347 0.102 0.289 0.380 0.433 

Locus 2007 : 
2 alleles
2.2% missing data
   1   (0.837) 0.891 0.180 0.900 0.507 0.924 0.793 0.980 
   4   (0.163) 0.109 0.820 0.100 0.493 0.076 0.207 0.020 

Locus 2008 : 
2 alleles
10.1% missing data
   1   (0.879) 0.896 0.991 0.917 0.956 0.987 0.864 0.865 
   2   (0.121) 0.104 0.009 0.083 0.044 0.013 0.136 0.135 

Locus 2009 : 
2 alleles
18.1% missing data
   2   (0.885) 0.893 0.556 0.939 0.932 0.906 0.955 0.829 
   1   (0.115) 0.107 0.444 0.061 0.068 0.094 0.045 0.171 

Locus 2010 : 
2 alleles
2.9% missing data
   2   (0.224) 0.177 0.853 0.206 0.389 0.079 0.219 0.056 
   4   (0.776) 0.823 0.147 0.794 0.611 0.921 0.781 0.944 

Locus 2011 : 
2 alleles
13.8% missing data
   2   (0.828) 0.867 0.481 0.859 0.952 0.849 0.843 0.851 
   4   (0.172) 0.133 0.519 0.141 0.048 0.151 0.157 0.149 

Locus 2012 : 
2 alleles
11.6% missing data
   1   (0.914) 0.952 0.978 0.901 0.990 0.995 0.930 0.937 
   3   (0.086) 0.048 0.022 0.099 0.010 0.005 0.070 0.063 

Locus 2013 : 
2 alleles
14.5% missing data
   2   (0.421) 0.306 0.427 0.570 0.172 0.171 0.545 0.656 
   3   (0.579) 0.694 0.573 0.430 0.828 0.829 0.455 0.344 

Locus 2014 : 
2 alleles
10.9% missing data
   1   (0.888) 0.912 0.990 0.937 0.960 0.984 0.813 0.927 
   4   (0.112) 0.088 0.010 0.063 0.040 0.016 0.187 0.073 

Locus 2015 : 
2 alleles
5.1% missing data
   2   (0.708) 0.777 0.389 0.679 0.904 0.728 0.734 0.091 
   1   (0.292) 0.223 0.611 0.321 0.096 0.272 0.266 0.909 

Locus 2016 : 
2 alleles
2.9% missing data
   4   (0.894) 0.895 0.988 0.953 0.948 0.978 0.936 0.542 
   2   (0.106) 0.105 0.012 0.047 0.052 0.022 0.064 0.458 

Locus 2017 : 
2 alleles
2.2% missing data
   2   (0.886) 0.917 0.178 0.945 0.883 0.981 0.899 0.977 
   1   (0.114) 0.083 0.822 0.055 0.117 0.019 0.101 0.023 

Locus 2018 : 
2 alleles
3.6% missing data
   4   (0.800) 0.749 0.377 0.932 0.860 0.300 0.884 0.814 
   2   (0.200) 0.251 0.623 0.068 0.140 0.700 0.116 0.186 

Locus 2019 : 
2 alleles
4.3% missing data
   1   (0.845) 0.891 0.443 0.851 0.842 0.894 0.892 0.946 
   3   (0.155) 0.109 0.557 0.149 0.158 0.106 0.108 0.054 

Locus 2020 : 
2 alleles
5.1% missing data
   2   (0.877) 0.946 0.156 0.855 0.965 0.985 0.856 0.987 
   3   (0.123) 0.054 0.844 0.145 0.035 0.015 0.144 0.013 

Locus 2021 : 
2 alleles
13.0% missing data
   1   (0.840) 0.887 0.987 0.781 0.958 0.975 0.830 0.919 
   3   (0.160) 0.113 0.013 0.219 0.042 0.025 0.170 0.081 

Locus 2022 : 
2 alleles
2.2% missing data
   4   (0.916) 0.949 0.992 0.941 0.971 0.995 0.876 0.992 
   2   (0.084) 0.051 0.008 0.059 0.029 0.005 0.124 0.008 

Locus 2023 : 
2 alleles
15.9% missing data
   4   (0.699) 0.655 0.973 0.758 0.761 0.931 0.669 0.782 
   2   (0.301) 0.345 0.027 0.242 0.239 0.069 0.331 0.218 

Locus 2024 : 
2 alleles
5.1% missing data
   4   (0.924) 0.972 0.994 0.875 0.975 0.996 0.914 0.993 
   1   (0.076) 0.028 0.006 0.125 0.025 0.004 0.086 0.007 

Locus 2025 : 
2 alleles
4.3% missing data
   1   (0.093) 0.073 0.024 0.061 0.083 0.011 0.082 0.035 
   2   (0.907) 0.927 0.976 0.939 0.917 0.989 0.918 0.965 

Locus 2026 : 
2 alleles
6.5% missing data
   2   (0.833) 0.824 0.959 0.849 0.948 0.978 0.865 0.978 
   4   (0.167) 0.176 0.041 0.151 0.052 0.022 0.135 0.022 

Locus 2027 : 
2 alleles
15.9% missing data
   4   (0.889) 0.907 0.142 0.961 0.972 0.949 0.906 0.931 
   2   (0.111) 0.093 0.858 0.039 0.028 0.051 0.094 0.069 

Locus 2028 : 
2 alleles
0.7% missing data
   2   (0.909) 0.873 0.993 0.974 0.964 0.968 0.954 0.979 
   4   (0.091) 0.127 0.007 0.026 0.036 0.032 0.046 0.021 

Locus 2029 : 
2 alleles
14.5% missing data
   4   (0.945) 0.985 0.995 0.879 0.994 0.998 0.958 0.977 
   2   (0.055) 0.015 0.005 0.121 0.006 0.002 0.042 0.023 

Locus 2030 : 
2 alleles
13.0% missing data
   3   (0.509) 0.518 0.159 0.589 0.208 0.254 0.515 0.521 
   1   (0.491) 0.482 0.841 0.411 0.792 0.746 0.485 0.479 

Locus 2031 : 
2 alleles
11.6% missing data
   2   (0.728) 0.780 0.164 0.742 0.392 0.889 0.725 0.803 
   4   (0.272) 0.220 0.836 0.258 0.608 0.111 0.275 0.197 

Locus 2032 : 
2 alleles
2.9% missing data
   2   (0.924) 0.966 0.994 0.929 0.925 0.996 0.907 0.797 
   4   (0.076) 0.034 0.006 0.071 0.075 0.004 0.093 0.203 

Locus 2033 : 
2 alleles
4.3% missing data
   2   (0.497) 0.440 0.176 0.636 0.934 0.185 0.488 0.531 
   4   (0.503) 0.560 0.824 0.364 0.066 0.815 0.512 0.469 

Locus 2034 : 
2 alleles
1.4% missing data
   2   (0.928) 0.974 0.994 0.891 0.991 0.997 0.922 0.995 
   1   (0.072) 0.026 0.006 0.109 0.009 0.003 0.078 0.005 

Locus 2035 : 
2 alleles
13.0% missing data
   3   (0.883) 0.776 0.989 0.969 0.871 0.944 0.956 0.960 
   1   (0.117) 0.224 0.011 0.031 0.129 0.056 0.044 0.040 

Locus 2036 : 
2 alleles
5.8% missing data
   2   (0.904) 0.925 0.991 0.928 0.983 0.988 0.912 0.991 
   4   (0.096) 0.075 0.009 0.072 0.017 0.012 0.088 0.009 

Locus 2037 : 
2 alleles
11.6% missing data
   2   (0.881) 0.920 0.991 0.901 0.975 0.989 0.826 0.828 
   4   (0.119) 0.080 0.009 0.099 0.025 0.011 0.174 0.172 

Locus 2038 : 
2 alleles
2.9% missing data
   2   (0.890) 0.913 0.045 0.936 0.986 0.965 0.957 0.929 
   4   (0.110) 0.087 0.955 0.064 0.014 0.035 0.043 0.071 

Locus 2039 : 
2 alleles
2.9% missing data
   2   (0.698) 0.624 0.971 0.747 0.928 0.877 0.747 0.919 
   4   (0.302) 0.376 0.029 0.253 0.072 0.123 0.253 0.081 

Locus 2040 : 
2 alleles
3.6% missing data
   4   (0.945) 0.987 0.987 0.896 0.995 0.998 0.914 0.997 
   2   (0.055) 0.013 0.013 0.104 0.005 0.002 0.086 0.003 

Locus 2041 : 
2 alleles
2.2% missing data
   3   (0.774) 0.759 0.980 0.796 0.930 0.929 0.775 0.958 
   1   (0.226) 0.241 0.020 0.204 0.070 0.071 0.225 0.042 

Locus 2042 : 
2 alleles
5.8% missing data
   1   (0.917) 0.926 0.993 0.966 0.978 0.994 0.904 0.977 
   4   (0.083) 0.074 0.007 0.034 0.022 0.006 0.096 0.023 

Locus 2043 : 
2 alleles
14.5% missing data
   1   (0.696) 0.621 0.880 0.830 0.300 0.163 0.839 0.724 
   3   (0.304) 0.379 0.120 0.170 0.700 0.837 0.161 0.276 

Locus 2044 : 
2 alleles
4.3% missing data
   4   (0.895) 0.945 0.992 0.878 0.971 0.992 0.862 0.882 
   2   (0.105) 0.055 0.008 0.122 0.029 0.008 0.138 0.118 

Locus 2045 : 
2 alleles
5.8% missing data
   4   (0.514) 0.531 0.226 0.591 0.525 0.154 0.430 0.954 
   3   (0.486) 0.469 0.774 0.409 0.475 0.846 0.570 0.046 

Locus 2046 : 
2 alleles
5.1% missing data
   1   (0.906) 0.900 0.991 0.963 0.962 0.991 0.915 0.978 
   3   (0.094) 0.100 0.009 0.037 0.038 0.009 0.085 0.022 

Locus 2047 : 
2 alleles
2.9% missing data
   1   (0.884) 0.746 0.301 0.989 0.995 0.097 0.984 0.937 
   4   (0.116) 0.254 0.699 0.011 0.005 0.903 0.016 0.063 

Locus 2048 : 
2 alleles
2.9% missing data
   3   (0.886) 0.882 0.991 0.955 0.464 0.974 0.949 0.620 
   1   (0.114) 0.118 0.009 0.045 0.536 0.026 0.051 0.380 

Locus 2049 : 
2 alleles
12.3% missing data
   1   (0.887) 0.868 0.985 0.938 0.986 0.985 0.929 0.924 
   3   (0.113) 0.132 0.015 0.062 0.014 0.015 0.071 0.076 

Locus 2050 : 
2 alleles
12.3% missing data
   3   (0.796) 0.778 0.799 0.882 0.753 0.516 0.865 0.827 
   2   (0.204) 0.222 0.201 0.118 0.247 0.484 0.135 0.173 

Locus 2051 : 
2 alleles
8.0% missing data
   2   (0.918) 0.948 0.994 0.971 0.923 0.994 0.794 0.994 
   4   (0.082) 0.052 0.006 0.029 0.077 0.006 0.206 0.006 

Locus 2052 : 
2 alleles
5.1% missing data
   1   (0.715) 0.713 0.972 0.734 0.677 0.926 0.664 0.943 
   3   (0.285) 0.287 0.028 0.266 0.323 0.074 0.336 0.057 

Locus 2053 : 
2 alleles
15.2% missing data
   3   (0.835) 0.854 0.506 0.899 0.964 0.733 0.856 0.886 
   1   (0.165) 0.146 0.494 0.101 0.036 0.267 0.144 0.114 

Locus 2054 : 
2 alleles
5.8% missing data
   3   (0.776) 0.775 0.569 0.788 0.949 0.908 0.835 0.920 
   1   (0.224) 0.225 0.431 0.212 0.051 0.092 0.165 0.080 

Locus 2055 : 
2 alleles
5.1% missing data
   4   (0.877) 0.865 0.988 0.894 0.977 0.974 0.945 0.984 
   1   (0.123) 0.135 0.012 0.106 0.023 0.026 0.055 0.016 

Locus 2056 : 
2 alleles
14.5% missing data
   4   (0.904) 0.844 0.890 0.976 0.945 0.938 0.962 0.974 
   2   (0.096) 0.156 0.110 0.024 0.055 0.062 0.038 0.026 

Locus 2057 : 
2 alleles
13.8% missing data
   2   (0.895) 0.828 0.972 0.966 0.978 0.959 0.963 0.883 
   4   (0.105) 0.172 0.028 0.034 0.022 0.041 0.037 0.117 

Locus 2058 : 
2 alleles
5.8% missing data
   4   (0.138) 0.108 0.012 0.148 0.089 0.016 0.133 0.014 
   2   (0.862) 0.892 0.988 0.852 0.911 0.984 0.867 0.986 

Locus 2059 : 
2 alleles
5.1% missing data
   2   (0.876) 0.891 0.989 0.921 0.393 0.951 0.929 0.950 
   4   (0.124) 0.109 0.011 0.079 0.607 0.049 0.071 0.050 

Locus 2060 : 
2 alleles
12.3% missing data
   1   (0.896) 0.934 0.991 0.889 0.985 0.991 0.888 0.941 
   4   (0.104) 0.066 0.009 0.111 0.015 0.009 0.112 0.059 

Locus 2061 : 
2 alleles
6.5% missing data
   1   (0.807) 0.868 0.985 0.785 0.439 0.951 0.766 0.875 
   3   (0.193) 0.132 0.015 0.215 0.561 0.049 0.234 0.125 

Locus 2062 : 
2 alleles
11.6% missing data
   2   (0.884) 0.858 0.966 0.917 0.946 0.979 0.959 0.923 
   4   (0.116) 0.142 0.034 0.083 0.054 0.021 0.041 0.077 

Locus 2063 : 
2 alleles
14.5% missing data
   3   (0.877) 0.885 0.879 0.925 0.889 0.978 0.890 0.880 
   4   (0.123) 0.115 0.121 0.075 0.111 0.022 0.110 0.120 

Locus 2064 : 
2 alleles
13.0% missing data
   4   (0.903) 0.924 0.993 0.924 0.959 0.986 0.928 0.927 
   2   (0.097) 0.076 0.007 0.076 0.041 0.014 0.072 0.073 

Locus 2065 : 
2 alleles
12.3% missing data
   4   (0.112) 0.047 0.011 0.278 0.015 0.006 0.116 0.012 
   2   (0.888) 0.953 0.989 0.722 0.985 0.994 0.884 0.988 

Locus 2066 : 
2 alleles
4.3% missing data
   4   (0.887) 0.870 0.992 0.940 0.937 0.988 0.917 0.967 
   2   (0.113) 0.130 0.008 0.060 0.063 0.012 0.083 0.033 

Locus 2067 : 
2 alleles
8.0% missing data
   3   (0.911) 0.916 0.992 0.967 0.621 0.929 0.962 0.886 
   1   (0.089) 0.084 0.008 0.033 0.379 0.071 0.038 0.114 

Locus 2068 : 
2 alleles
12.3% missing data
   1   (0.904) 0.917 0.893 0.949 0.885 0.987 0.925 0.915 
   3   (0.096) 0.083 0.107 0.051 0.115 0.013 0.075 0.085 

Locus 2069 : 
2 alleles
8.0% missing data
   4   (0.855) 0.864 0.989 0.925 0.431 0.921 0.861 0.955 
   2   (0.145) 0.136 0.011 0.075 0.569 0.079 0.139 0.045 

Locus 2070 : 
2 alleles
0.0% missing data
   3   (0.913) 0.942 0.993 0.933 0.883 0.974 0.934 0.993 
   4   (0.087) 0.058 0.007 0.067 0.117 0.026 0.066 0.007 

Locus 2071 : 
2 alleles
9.4% missing data
   1   (0.155) 0.166 0.011 0.110 0.049 0.027 0.126 0.219 
   3   (0.845) 0.834 0.989 0.890 0.951 0.973 0.874 0.781 

Locus 2072 : 
2 alleles
3.6% missing data
   2   (0.829) 0.751 0.446 0.945 0.963 0.709 0.899 0.985 
   4   (0.171) 0.249 0.554 0.055 0.037 0.291 0.101 0.015 

Locus 2073 : 
2 alleles
10.9% missing data
   2   (0.869) 0.891 0.872 0.919 0.879 0.899 0.872 0.963 
   4   (0.131) 0.109 0.128 0.081 0.121 0.101 0.128 0.037 

Locus 2074 : 
2 alleles
6.5% missing data
   4   (0.850) 0.725 0.988 0.942 0.952 0.932 0.942 0.975 
   2   (0.150) 0.275 0.012 0.058 0.048 0.068 0.058 0.025 

Locus 2075 : 
2 alleles
2.9% missing data
   4   (0.864) 0.868 0.622 0.919 0.974 0.891 0.929 0.839 
   1   (0.136) 0.132 0.378 0.081 0.026 0.109 0.071 0.161 

Locus 2076 : 
2 alleles
13.0% missing data
   4   (0.761) 0.840 0.121 0.791 0.073 0.927 0.807 0.037 
   2   (0.239) 0.160 0.879 0.209 0.927 0.073 0.193 0.963 

Locus 2077 : 
2 alleles
2.2% missing data
   1   (0.862) 0.919 0.989 0.807 0.959 0.989 0.807 0.974 
   3   (0.138) 0.081 0.011 0.193 0.041 0.011 0.193 0.026 

Locus 2078 : 
2 alleles
11.6% missing data
   1   (0.617) 0.597 0.808 0.692 0.264 0.266 0.658 0.951 
   3   (0.383) 0.403 0.192 0.308 0.736 0.734 0.342 0.049 

Locus 2079 : 
2 alleles
1.4% missing data
   3   (0.909) 0.963 0.113 0.896 0.992 0.992 0.942 0.994 
   1   (0.091) 0.037 0.887 0.104 0.008 0.008 0.058 0.006 

Locus 2080 : 
2 alleles
17.4% missing data
   3   (0.696) 0.675 0.552 0.762 0.938 0.562 0.754 0.593 
   1   (0.304) 0.325 0.448 0.238 0.062 0.438 0.246 0.407 

Locus 2081 : 
2 alleles
12.3% missing data
   3   (0.884) 0.918 0.970 0.911 0.975 0.981 0.822 0.982 
   1   (0.116) 0.082 0.030 0.089 0.025 0.019 0.178 0.018 

Locus 2082 : 
2 alleles
5.8% missing data
   1   (0.351) 0.385 0.096 0.352 0.135 0.239 0.256 0.626 
   3   (0.649) 0.615 0.904 0.648 0.865 0.761 0.744 0.374 

Locus 2083 : 
2 alleles
4.3% missing data
   3   (0.795) 0.771 0.983 0.856 0.867 0.919 0.839 0.582 
   2   (0.205) 0.229 0.017 0.144 0.133 0.081 0.161 0.418 

Locus 2084 : 
2 alleles
5.8% missing data
   2   (0.615) 0.584 0.884 0.589 0.473 0.876 0.648 0.909 
   4   (0.385) 0.416 0.116 0.411 0.527 0.124 0.352 0.091 

Locus 2085 : 
2 alleles
5.8% missing data
   1   (0.536) 0.556 0.163 0.596 0.667 0.250 0.449 0.972 
   3   (0.464) 0.444 0.837 0.404 0.333 0.750 0.551 0.028 

Locus 2086 : 
2 alleles
5.8% missing data
   4   (0.876) 0.905 0.364 0.899 0.973 0.927 0.941 0.950 
   2   (0.124) 0.095 0.636 0.101 0.027 0.073 0.059 0.050 

Locus 2087 : 
2 alleles
12.3% missing data
   4   (0.580) 0.251 0.089 0.925 0.171 0.044 0.891 0.393 
   1   (0.420) 0.749 0.911 0.075 0.829 0.956 0.109 0.607 

Locus 2088 : 
2 alleles
4.3% missing data
   3   (0.676) 0.671 0.515 0.746 0.642 0.551 0.777 0.087 
   2   (0.324) 0.329 0.485 0.254 0.358 0.449 0.223 0.913 

Locus 2089 : 
2 alleles
5.8% missing data
   3   (0.900) 0.909 0.965 0.949 0.975 0.971 0.902 0.981 
   1   (0.100) 0.091 0.035 0.051 0.025 0.029 0.098 0.019 

Locus 2090 : 
2 alleles
11.6% missing data
   4   (0.917) 0.953 0.992 0.938 0.990 0.994 0.880 0.963 
   3   (0.083) 0.047 0.008 0.062 0.010 0.006 0.120 0.037 

Locus 2091 : 
2 alleles
11.6% missing data
   2   (0.823) 0.780 0.984 0.861 0.893 0.935 0.899 0.944 
   4   (0.177) 0.220 0.016 0.139 0.107 0.065 0.101 0.056 

Locus 2092 : 
2 alleles
1.4% missing data
   3   (0.820) 0.828 0.985 0.855 0.861 0.972 0.775 0.979 
   1   (0.180) 0.172 0.015 0.145 0.139 0.028 0.225 0.021 

Locus 2093 : 
2 alleles
1.4% missing data
   2   (0.815) 0.844 0.949 0.824 0.942 0.882 0.846 0.596 
   4   (0.185) 0.156 0.051 0.176 0.058 0.118 0.154 0.404 

Locus 2094 : 
2 alleles
5.1% missing data
   1   (0.894) 0.888 0.298 0.958 0.852 0.959 0.967 0.963 
   3   (0.106) 0.112 0.702 0.042 0.148 0.041 0.033 0.037 

Locus 2095 : 
2 alleles
2.9% missing data
   3   (0.879) 0.870 0.990 0.945 0.982 0.945 0.874 0.954 
   1   (0.121) 0.130 0.010 0.055 0.018 0.055 0.126 0.046 

Locus 2096 : 
2 alleles
8.7% missing data
   1   (0.326) 0.380 0.033 0.316 0.125 0.045 0.326 0.065 
   3   (0.674) 0.620 0.967 0.684 0.875 0.955 0.674 0.935 

Locus 2097 : 
2 alleles
12.3% missing data
   2   (0.764) 0.706 0.980 0.861 0.936 0.924 0.837 0.051 
   4   (0.236) 0.294 0.020 0.139 0.064 0.076 0.163 0.949 

Locus 2098 : 
2 alleles
11.6% missing data
   2   (0.883) 0.853 0.989 0.942 0.970 0.959 0.940 0.878 
   4   (0.117) 0.147 0.011 0.058 0.030 0.041 0.060 0.122 

Locus 2099 : 
2 alleles
6.5% missing data
   2   (0.913) 0.971 0.012 0.908 0.989 0.995 0.907 0.994 
   4   (0.087) 0.029 0.988 0.092 0.011 0.005 0.093 0.006 

Locus 2100 : 
2 alleles
17.4% missing data
   2   (0.895) 0.881 0.903 0.950 0.919 0.983 0.931 0.980 
   1   (0.105) 0.119 0.097 0.050 0.081 0.017 0.069 0.020 

Locus 2101 : 
2 alleles
1.4% missing data
   3   (0.859) 0.877 0.987 0.886 0.955 0.982 0.828 0.982 
   1   (0.141) 0.123 0.013 0.114 0.045 0.018 0.172 0.018 

Locus 2102 : 
2 alleles
3.6% missing data
   4   (0.658) 0.652 0.613 0.703 0.944 0.482 0.689 0.563 
   2   (0.342) 0.348 0.387 0.297 0.056 0.518 0.311 0.437 

Locus 2103 : 
2 alleles
2.9% missing data
   4   (0.867) 0.903 0.060 0.908 0.949 0.977 0.897 0.962 
   2   (0.133) 0.097 0.940 0.092 0.051 0.023 0.103 0.038 

Locus 2104 : 
2 alleles
2.9% missing data
   3   (0.880) 0.841 0.991 0.968 0.772 0.920 0.962 0.094 
   1   (0.120) 0.159 0.009 0.032 0.228 0.080 0.038 0.906 

Locus 2105 : 
2 alleles
4.3% missing data
   4   (0.862) 0.791 0.984 0.930 0.961 0.952 0.941 0.971 
   1   (0.138) 0.209 0.016 0.070 0.039 0.048 0.059 0.029 

Locus 2106 : 
2 alleles
6.5% missing data
   1   (0.912) 0.906 0.979 0.974 0.318 0.942 0.974 0.912 
   3   (0.088) 0.094 0.021 0.026 0.682 0.058 0.026 0.088 

Locus 2107 : 
2 alleles
11.6% missing data
   3   (0.071) 0.032 0.006 0.068 0.008 0.003 0.102 0.005 
   4   (0.929) 0.968 0.994 0.932 0.992 0.997 0.898 0.995 

Locus 2108 : 
2 alleles
4.3% missing data
   1   (0.562) 0.539 0.415 0.556 0.900 0.712 0.597 0.606 
   3   (0.438) 0.461 0.585 0.444 0.100 0.288 0.403 0.394 

Locus 2109 : 
2 alleles
7.2% missing data
   4   (0.729) 0.552 0.990 0.909 0.804 0.480 0.826 0.920 
   1   (0.271) 0.448 0.010 0.091 0.196 0.520 0.174 0.080 

Locus 2110 : 
2 alleles
0.7% missing data
   1   (0.906) 0.961 0.991 0.803 0.984 0.995 0.913 0.972 
   3   (0.094) 0.039 0.009 0.197 0.016 0.005 0.087 0.028 

Locus 2111 : 
2 alleles
4.3% missing data
   2   (0.609) 0.684 0.863 0.471 0.091 0.867 0.604 0.748 
   4   (0.391) 0.316 0.137 0.529 0.909 0.133 0.396 0.252 

Locus 2112 : 
2 alleles
11.6% missing data
   1   (0.943) 0.985 0.996 0.902 0.995 0.998 0.916 0.996 
   3   (0.057) 0.015 0.004 0.098 0.005 0.002 0.084 0.004 

Locus 2113 : 
2 alleles
4.3% missing data
   2   (0.463) 0.519 0.127 0.394 0.143 0.448 0.483 0.515 
   4   (0.537) 0.481 0.873 0.606 0.857 0.552 0.517 0.485 

Locus 2114 : 
2 alleles
5.1% missing data
   1   (0.226) 0.172 0.018 0.307 0.063 0.021 0.308 0.080 
   2   (0.774) 0.828 0.982 0.693 0.937 0.979 0.692 0.920 

Locus 2115 : 
2 alleles
5.1% missing data
   3   (0.920) 0.868 0.993 0.985 0.951 0.953 0.967 0.950 
   1   (0.080) 0.132 0.007 0.015 0.049 0.047 0.033 0.050 

Locus 2116 : 
2 alleles
3.6% missing data
   4   (0.771) 0.785 0.497 0.829 0.714 0.675 0.812 0.856 
   3   (0.229) 0.215 0.503 0.171 0.286 0.325 0.188 0.144 

Locus 2117 : 
2 alleles
13.0% missing data
   3   (0.919) 0.966 0.994 0.884 0.989 0.996 0.904 0.959 
   1   (0.081) 0.034 0.006 0.116 0.011 0.004 0.096 0.041 

Locus 2118 : 
2 alleles
15.9% missing data
   3   (0.927) 0.907 0.983 0.981 0.972 0.892 0.978 0.983 
   1   (0.073) 0.093 0.017 0.019 0.028 0.108 0.022 0.017 

Locus 2119 : 
2 alleles
2.9% missing data
   1   (0.161) 0.112 0.019 0.209 0.045 0.013 0.214 0.018 
   3   (0.839) 0.888 0.981 0.791 0.955 0.987 0.786 0.982 

Locus 2120 : 
2 alleles
13.0% missing data
   4   (0.449) 0.504 0.006 0.333 0.810 0.804 0.393 0.463 
   2   (0.551) 0.496 0.994 0.667 0.190 0.196 0.607 0.537 

Locus 2121 : 
2 alleles
12.3% missing data
   3   (0.866) 0.902 0.813 0.911 0.914 0.935 0.888 0.445 
   1   (0.134) 0.098 0.187 0.089 0.086 0.065 0.112 0.555 

Locus 2122 : 
2 alleles
18.1% missing data
   2   (0.073) 0.033 0.007 0.092 0.012 0.004 0.068 0.007 
   4   (0.927) 0.967 0.993 0.908 0.988 0.996 0.932 0.993 

Locus 2123 : 
2 alleles
6.5% missing data
   1   (0.526) 0.436 0.944 0.671 0.238 0.074 0.615 0.772 
   4   (0.474) 0.564 0.056 0.329 0.762 0.926 0.385 0.228 

Locus 2124 : 
2 alleles
4.3% missing data
   4   (0.946) 0.988 0.996 0.870 0.994 0.999 0.943 0.997 
   2   (0.054) 0.012 0.004 0.130 0.006 0.001 0.057 0.003 

Locus 2125 : 
2 alleles
11.6% missing data
   4   (0.855) 0.898 0.988 0.769 0.980 0.990 0.880 0.910 
   2   (0.145) 0.102 0.012 0.231 0.020 0.010 0.120 0.090 

Locus 2126 : 
2 alleles
6.5% missing data
   2   (0.671) 0.620 0.907 0.656 0.911 0.886 0.732 0.939 
   4   (0.329) 0.380 0.093 0.344 0.089 0.114 0.268 0.061 

Locus 2127 : 
2 alleles
2.9% missing data
   2   (0.884) 0.901 0.991 0.900 0.964 0.910 0.937 0.979 
   4   (0.116) 0.099 0.009 0.100 0.036 0.090 0.063 0.021 

Locus 2128 : 
2 alleles
10.9% missing data
   2   (0.925) 0.846 0.231 0.993 0.985 0.911 0.989 0.864 
   4   (0.075) 0.154 0.769 0.007 0.015 0.089 0.011 0.136 

Locus 2129 : 
2 alleles
2.2% missing data
   2   (0.812) 0.724 0.986 0.887 0.908 0.946 0.893 0.927 
   4   (0.188) 0.276 0.014 0.113 0.092 0.054 0.107 0.073 

Locus 2130 : 
2 alleles
2.9% missing data
   3   (0.708) 0.655 0.015 0.785 0.946 0.799 0.794 0.954 
   1   (0.292) 0.345 0.985 0.215 0.054 0.201 0.206 0.046 

Locus 2131 : 
2 alleles
12.3% missing data
   4   (0.893) 0.924 0.984 0.894 0.960 0.990 0.917 0.841 
   3   (0.107) 0.076 0.016 0.106 0.040 0.010 0.083 0.159 

Locus 2132 : 
2 alleles
2.9% missing data
   2   (0.903) 0.893 0.991 0.953 0.931 0.989 0.938 0.991 
   3   (0.097) 0.107 0.009 0.047 0.069 0.011 0.062 0.009 

Locus 2133 : 
2 alleles
5.8% missing data
   1   (0.765) 0.780 0.902 0.734 0.928 0.951 0.819 0.472 
   3   (0.235) 0.220 0.098 0.266 0.072 0.049 0.181 0.528 

Locus 2134 : 
2 alleles
13.0% missing data
   4   (0.873) 0.863 0.979 0.902 0.864 0.979 0.935 0.898 
   2   (0.127) 0.137 0.021 0.098 0.136 0.021 0.065 0.102 

Locus 2135 : 
2 alleles
6.5% missing data
   1   (0.733) 0.705 0.973 0.754 0.920 0.926 0.763 0.660 
   3   (0.267) 0.295 0.027 0.246 0.080 0.074 0.237 0.340 

Locus 2136 : 
2 alleles
2.2% missing data
   3   (0.813) 0.794 0.026 0.915 0.921 0.969 0.808 0.925 
   1   (0.187) 0.206 0.974 0.085 0.079 0.031 0.192 0.075 

Locus 2137 : 
2 alleles
10.1% missing data
   3   (0.931) 0.867 0.511 0.994 0.981 0.867 0.990 0.885 
   4   (0.069) 0.133 0.489 0.006 0.019 0.133 0.010 0.115 

Locus 2138 : 
2 alleles
18.1% missing data
   1   (0.144) 0.102 0.014 0.122 0.044 0.100 0.176 0.204 
   3   (0.856) 0.898 0.986 0.878 0.956 0.900 0.824 0.796 

Locus 2139 : 
2 alleles
10.1% missing data
   1   (0.883) 0.922 0.988 0.854 0.972 0.989 0.896 0.915 
   3   (0.117) 0.078 0.012 0.146 0.028 0.011 0.104 0.085 

Locus 2140 : 
2 alleles
2.2% missing data
   1   (0.127) 0.109 0.948 0.063 0.128 0.017 0.088 0.054 
   2   (0.873) 0.891 0.052 0.937 0.872 0.983 0.912 0.946 

Locus 2141 : 
2 alleles
13.0% missing data
   1   (0.795) 0.818 0.775 0.863 0.770 0.966 0.727 0.477 
   2   (0.205) 0.182 0.225 0.137 0.230 0.034 0.273 0.523 

Locus 2142 : 
2 alleles
3.6% missing data
   3   (0.893) 0.851 0.975 0.967 0.920 0.895 0.943 0.991 
   1   (0.107) 0.149 0.025 0.033 0.080 0.105 0.057 0.009 

Locus 2143 : 
2 alleles
13.0% missing data
   1   (0.545) 0.509 0.722 0.649 0.458 0.321 0.488 0.916 
   3   (0.455) 0.491 0.278 0.351 0.542 0.679 0.512 0.084 

Locus 2144 : 
2 alleles
6.5% missing data
   2   (0.882) 0.877 0.891 0.918 0.958 0.980 0.930 0.960 
   4   (0.118) 0.123 0.109 0.082 0.042 0.020 0.070 0.040 

Locus 2145 : 
2 alleles
2.9% missing data
   2   (0.947) 0.988 0.996 0.841 0.994 0.999 0.960 0.986 
   4   (0.053) 0.012 0.004 0.159 0.006 0.001 0.040 0.014 

Locus 2146 : 
2 alleles
10.1% missing data
   2   (0.817) 0.919 0.985 0.632 0.964 0.987 0.669 0.840 
   1   (0.183) 0.081 0.015 0.368 0.036 0.013 0.331 0.160 

Locus 2147 : 
2 alleles
3.6% missing data
   3   (0.635) 0.638 0.870 0.597 0.888 0.910 0.556 0.942 
   4   (0.365) 0.362 0.130 0.403 0.112 0.090 0.444 0.058 

Locus 2148 : 
2 alleles
13.0% missing data
   1   (0.893) 0.892 0.990 0.943 0.970 0.989 0.895 0.976 
   3   (0.107) 0.108 0.010 0.057 0.030 0.011 0.105 0.024 

Locus 2149 : 
2 alleles
13.8% missing data
   3   (0.634) 0.722 0.090 0.551 0.701 0.912 0.527 0.753 
   2   (0.366) 0.278 0.910 0.449 0.299 0.088 0.473 0.247 

Locus 2150 : 
2 alleles
2.2% missing data
   3   (0.928) 0.974 0.995 0.886 0.993 0.997 0.925 0.979 
   4   (0.072) 0.026 0.005 0.114 0.007 0.003 0.075 0.021 

Locus 2151 : 
2 alleles
13.8% missing data
   3   (0.898) 0.919 0.254 0.943 0.983 0.961 0.960 0.915 
   4   (0.102) 0.081 0.746 0.057 0.017 0.039 0.040 0.085 

Locus 2152 : 
2 alleles
12.3% missing data
   1   (0.771) 0.757 0.978 0.727 0.930 0.964 0.831 0.927 
   3   (0.229) 0.243 0.022 0.273 0.070 0.036 0.169 0.073 

Locus 2153 : 
2 alleles
11.6% missing data
   2   (0.732) 0.725 0.261 0.831 0.927 0.917 0.659 0.765 
   4   (0.268) 0.275 0.739 0.169 0.073 0.083 0.341 0.235 

Locus 2154 : 
2 alleles
4.3% missing data
   3   (0.510) 0.553 0.294 0.492 0.592 0.330 0.543 0.094 
   2   (0.490) 0.447 0.706 0.508 0.408 0.670 0.457 0.906 

Locus 2155 : 
2 alleles
16.7% missing data
   2   (0.258) 0.236 0.694 0.139 0.038 0.634 0.354 0.180 
   4   (0.742) 0.764 0.306 0.861 0.962 0.366 0.646 0.820 

Locus 2156 : 
2 alleles
13.8% missing data
   4   (0.685) 0.638 0.974 0.751 0.904 0.923 0.636 0.702 
   3   (0.315) 0.362 0.026 0.249 0.096 0.077 0.364 0.298 

Locus 2157 : 
2 alleles
1.4% missing data
   3   (0.944) 0.914 0.657 0.995 0.992 0.802 0.992 0.993 
   1   (0.056) 0.086 0.343 0.005 0.008 0.198 0.008 0.007 

Locus 2158 : 
2 alleles
10.1% missing data
   2   (0.949) 0.987 0.996 0.891 0.995 0.998 0.962 0.979 
   4   (0.051) 0.013 0.004 0.109 0.005 0.002 0.038 0.021 

Locus 2159 : 
2 alleles
13.0% missing data
   1   (0.818) 0.827 0.802 0.864 0.862 0.977 0.777 0.908 
   3   (0.182) 0.173 0.198 0.136 0.138 0.023 0.223 0.092 

Locus 2160 : 
2 alleles
2.9% missing data
   3   (0.905) 0.934 0.993 0.916 0.989 0.995 0.909 0.993 
   1   (0.095) 0.066 0.007 0.084 0.011 0.005 0.091 0.007 

Locus 2161 : 
2 alleles
7.2% missing data
   4   (0.889) 0.891 0.989 0.940 0.955 0.990 0.881 0.977 
   2   (0.111) 0.109 0.011 0.060 0.045 0.010 0.119 0.023 

Locus 2162 : 
2 alleles
5.8% missing data
   2   (0.327) 0.306 0.778 0.299 0.273 0.554 0.290 0.048 
   4   (0.673) 0.694 0.222 0.701 0.727 0.446 0.710 0.952 

Locus 2163 : 
2 alleles
2.2% missing data
   2   (0.870) 0.879 0.990 0.915 0.949 0.983 0.839 0.969 
   4   (0.130) 0.121 0.010 0.085 0.051 0.017 0.161 0.031 

Locus 2164 : 
2 alleles
8.0% missing data
   2   (0.475) 0.481 0.026 0.476 0.309 0.430 0.472 0.932 
   4   (0.525) 0.519 0.974 0.524 0.691 0.570 0.528 0.068 

Locus 2165 : 
2 alleles
5.8% missing data
   2   (0.498) 0.526 0.952 0.365 0.078 0.790 0.505 0.852 
   3   (0.502) 0.474 0.048 0.635 0.922 0.210 0.495 0.148 

Locus 2166 : 
2 alleles
10.1% missing data
   4   (0.902) 0.875 0.990 0.956 0.974 0.987 0.948 0.979 
   2   (0.098) 0.125 0.010 0.044 0.026 0.013 0.052 0.021 

Locus 2167 : 
2 alleles
5.1% missing data
   3   (0.905) 0.900 0.975 0.941 0.888 0.976 0.964 0.982 
   1   (0.095) 0.100 0.025 0.059 0.112 0.024 0.036 0.018 

Locus 2168 : 
2 alleles
12.3% missing data
   4   (0.899) 0.926 0.970 0.939 0.982 0.983 0.851 0.974 
   2   (0.101) 0.074 0.030 0.061 0.018 0.017 0.149 0.026 

Locus 2169 : 
2 alleles
17.4% missing data
   1   (0.810) 0.890 0.985 0.683 0.940 0.986 0.833 0.038 
   4   (0.190) 0.110 0.015 0.317 0.060 0.014 0.167 0.962 

Locus 2170 : 
2 alleles
8.7% missing data
   2   (0.299) 0.318 0.695 0.219 0.061 0.150 0.228 0.924 
   3   (0.701) 0.682 0.305 0.781 0.939 0.850 0.772 0.076 

Locus 2171 : 
2 alleles
13.8% missing data
   1   (0.867) 0.883 0.958 0.919 0.762 0.951 0.867 0.881 
   3   (0.133) 0.117 0.042 0.081 0.238 0.049 0.133 0.119 

Locus 2172 : 
2 alleles
13.8% missing data
   1   (0.856) 0.846 0.984 0.885 0.959 0.953 0.920 0.791 
   3   (0.144) 0.154 0.016 0.115 0.041 0.047 0.080 0.209 

Locus 2173 : 
2 alleles
5.8% missing data
   1   (0.832) 0.861 0.941 0.878 0.432 0.899 0.826 0.972 
   3   (0.168) 0.139 0.059 0.122 0.568 0.101 0.174 0.028 

Locus 2174 : 
2 alleles
13.0% missing data
   4   (0.643) 0.571 0.872 0.756 0.839 0.836 0.591 0.692 
   2   (0.357) 0.429 0.128 0.244 0.161 0.164 0.409 0.308 

Locus 2175 : 
2 alleles
7.2% missing data
   3   (0.806) 0.777 0.953 0.865 0.952 0.686 0.866 0.981 
   1   (0.194) 0.223 0.047 0.135 0.048 0.314 0.134 0.019 

Locus 2176 : 
2 alleles
11.6% missing data
   3   (0.832) 0.829 0.986 0.833 0.913 0.969 0.893 0.805 
   1   (0.168) 0.171 0.014 0.167 0.087 0.031 0.107 0.195 

Locus 2177 : 
2 alleles
13.8% missing data
   4   (0.361) 0.269 0.837 0.387 0.105 0.131 0.469 0.938 
   2   (0.639) 0.731 0.163 0.613 0.895 0.869 0.531 0.062 

Locus 2178 : 
2 alleles
4.3% missing data
   1   (0.850) 0.836 0.986 0.870 0.942 0.978 0.894 0.985 
   3   (0.150) 0.164 0.014 0.130 0.058 0.022 0.106 0.015 

Locus 2179 : 
2 alleles
13.0% missing data
   3   (0.908) 0.939 0.970 0.887 0.982 0.990 0.953 0.956 
   1   (0.092) 0.061 0.030 0.113 0.018 0.010 0.047 0.044 

Locus 2180 : 
2 alleles
2.9% missing data
   1   (0.847) 0.791 0.186 0.934 0.909 0.913 0.945 0.981 
   4   (0.153) 0.209 0.814 0.066 0.091 0.087 0.055 0.019 

Locus 2181 : 
2 alleles
14.5% missing data
   2   (0.841) 0.909 0.987 0.662 0.855 0.987 0.872 0.857 
   4   (0.159) 0.091 0.013 0.338 0.145 0.013 0.128 0.143 

Locus 2182 : 
2 alleles
15.9% missing data
   2   (0.578) 0.548 0.038 0.616 0.907 0.423 0.676 0.655 
   4   (0.422) 0.452 0.962 0.384 0.093 0.577 0.324 0.345 

Locus 2183 : 
2 alleles
13.0% missing data
   4   (0.911) 0.926 0.994 0.956 0.947 0.989 0.916 0.903 
   2   (0.089) 0.074 0.006 0.044 0.053 0.011 0.084 0.097 

Locus 2184 : 
2 alleles
12.3% missing data
   3   (0.185) 0.176 0.015 0.168 0.661 0.034 0.113 0.276 
   1   (0.815) 0.824 0.985 0.832 0.339 0.966 0.887 0.724 

Locus 2185 : 
2 alleles
2.9% missing data
   4   (0.896) 0.956 0.992 0.857 0.989 0.995 0.788 0.992 
   3   (0.104) 0.044 0.008 0.143 0.011 0.005 0.212 0.008 

Locus 2186 : 
2 alleles
12.3% missing data
   3   (0.948) 0.988 0.987 0.930 0.995 0.998 0.872 0.985 
   1   (0.052) 0.012 0.013 0.070 0.005 0.002 0.128 0.015 

Locus 2187 : 
2 alleles
0.7% missing data
   1   (0.129) 0.079 0.011 0.171 0.047 0.031 0.129 0.055 
   3   (0.871) 0.921 0.989 0.829 0.953 0.969 0.871 0.945 

Locus 2188 : 
2 alleles
13.8% missing data
   3   (0.875) 0.916 0.873 0.855 0.887 0.983 0.886 0.978 
   1   (0.125) 0.084 0.127 0.145 0.113 0.017 0.114 0.022 

Locus 2189 : 
2 alleles
11.6% missing data
   1   (0.093) 0.083 0.007 0.041 0.050 0.013 0.094 0.115 
   3   (0.907) 0.917 0.993 0.959 0.950 0.987 0.906 0.885 

Locus 2190 : 
2 alleles
5.1% missing data
   3   (0.622) 0.535 0.520 0.746 0.901 0.574 0.736 0.155 
   4   (0.378) 0.465 0.480 0.254 0.099 0.426 0.264 0.845 

Locus 2191 : 
2 alleles
5.8% missing data
   1   (0.739) 0.737 0.266 0.758 0.929 0.930 0.805 0.677 
   3   (0.261) 0.263 0.734 0.242 0.071 0.070 0.195 0.323 

Locus 2192 : 
2 alleles
12.3% missing data
   3   (0.833) 0.829 0.988 0.880 0.961 0.962 0.810 0.970 
   1   (0.167) 0.171 0.012 0.120 0.039 0.038 0.190 0.030 

Locus 2193 : 
2 alleles
13.0% missing data
   3   (0.625) 0.623 0.888 0.692 0.729 0.902 0.446 0.633 
   1   (0.375) 0.377 0.112 0.308 0.271 0.098 0.554 0.367 

Locus 2194 : 
2 alleles
5.1% missing data
   2   (0.853) 0.862 0.988 0.854 0.977 0.976 0.881 0.956 
   4   (0.147) 0.138 0.012 0.146 0.023 0.024 0.119 0.044 

Locus 2195 : 
2 alleles
16.7% missing data
   4   (0.908) 0.926 0.898 0.949 0.872 0.992 0.916 0.971 
   1   (0.092) 0.074 0.102 0.051 0.128 0.008 0.084 0.029 

Locus 2196 : 
2 alleles
10.9% missing data
   4   (0.890) 0.873 0.992 0.945 0.885 0.988 0.939 0.819 
   2   (0.110) 0.127 0.008 0.055 0.115 0.012 0.061 0.181 

Locus 2197 : 
2 alleles
15.2% missing data
   2   (0.829) 0.813 0.320 0.928 0.967 0.928 0.863 0.592 
   4   (0.171) 0.187 0.680 0.072 0.033 0.072 0.137 0.408 

Locus 2198 : 
2 alleles
3.6% missing data
   4   (0.850) 0.828 0.525 0.929 0.874 0.809 0.921 0.975 
   2   (0.150) 0.172 0.475 0.071 0.126 0.191 0.079 0.025 

Locus 2199 : 
2 alleles
3.6% missing data
   2   (0.102) 0.099 0.025 0.071 0.063 0.010 0.061 0.010 
   4   (0.898) 0.901 0.975 0.929 0.937 0.990 0.939 0.990 

Locus 2200 : 
2 alleles
16.7% missing data
   4   (0.434) 0.382 0.938 0.379 0.246 0.807 0.521 0.251 
   2   (0.566) 0.618 0.062 0.621 0.754 0.193 0.479 0.749 

Locus 2201 : 
2 alleles
1.4% missing data
   4   (0.928) 0.911 0.992 0.981 0.987 0.987 0.962 0.994 
   2   (0.072) 0.089 0.008 0.019 0.013 0.013 0.038 0.006 

Locus 2202 : 
2 alleles
2.2% missing data
   2   (0.403) 0.481 0.886 0.308 0.144 0.112 0.321 0.734 
   4   (0.597) 0.519 0.114 0.692 0.856 0.888 0.679 0.266 

Locus 2203 : 
2 alleles
10.9% missing data
   1   (0.902) 0.854 0.178 0.981 0.973 0.933 0.973 0.947 
   3   (0.098) 0.146 0.822 0.019 0.027 0.067 0.027 0.053 

Locus 2204 : 
2 alleles
11.6% missing data
   2   (0.754) 0.805 0.973 0.681 0.790 0.975 0.708 0.699 
   3   (0.246) 0.195 0.027 0.319 0.210 0.025 0.292 0.301 

Locus 2205 : 
2 alleles
6.5% missing data
   1   (0.688) 0.693 0.972 0.735 0.916 0.884 0.516 0.961 
   3   (0.312) 0.307 0.028 0.265 0.084 0.116 0.484 0.039 

Locus 2206 : 
2 alleles
16.7% missing data
   3   (0.768) 0.726 0.781 0.887 0.696 0.374 0.815 0.973 
   2   (0.232) 0.274 0.219 0.113 0.304 0.626 0.185 0.027 

Locus 2207 : 
2 alleles
12.3% missing data
   3   (0.864) 0.940 0.991 0.687 0.899 0.992 0.843 0.908 
   4   (0.136) 0.060 0.009 0.313 0.101 0.008 0.157 0.092 

Locus 2208 : 
2 alleles
0.7% missing data
   3   (0.887) 0.890 0.989 0.926 0.909 0.923 0.940 0.990 
   1   (0.113) 0.110 0.011 0.074 0.091 0.077 0.060 0.010 

Locus 2209 : 
2 alleles
4.3% missing data
   1   (0.864) 0.842 0.967 0.958 0.784 0.779 0.939 0.197 
   3   (0.136) 0.158 0.033 0.042 0.216 0.221 0.061 0.803 

Locus 2210 : 
2 alleles
13.8% missing data
   3   (0.860) 0.861 0.804 0.905 0.932 0.973 0.876 0.965 
   1   (0.140) 0.139 0.196 0.095 0.068 0.027 0.124 0.035 

Locus 2211 : 
2 alleles
10.1% missing data
   3   (0.855) 0.866 0.838 0.865 0.909 0.982 0.892 0.979 
   1   (0.145) 0.134 0.162 0.135 0.091 0.018 0.108 0.021 

Locus 2212 : 
2 alleles
13.8% missing data
   2   (0.807) 0.791 0.940 0.855 0.855 0.919 0.843 0.801 
   4   (0.193) 0.209 0.060 0.145 0.145 0.081 0.157 0.199 

Locus 2213 : 
2 alleles
7.2% missing data
   2   (0.817) 0.883 0.987 0.779 0.969 0.838 0.795 0.685 
   4   (0.183) 0.117 0.013 0.221 0.031 0.162 0.205 0.315 

Locus 2214 : 
2 alleles
13.8% missing data
   3   (0.878) 0.855 0.986 0.930 0.981 0.960 0.924 0.920 
   2   (0.122) 0.145 0.014 0.070 0.019 0.040 0.076 0.080 

Locus 2215 : 
2 alleles
12.3% missing data
   4   (0.930) 0.981 0.995 0.826 0.991 0.998 0.907 0.967 
   2   (0.070) 0.019 0.005 0.174 0.009 0.002 0.093 0.033 

Locus 2216 : 
2 alleles
4.3% missing data
   2   (0.865) 0.906 0.990 0.907 0.883 0.959 0.843 0.498 
   4   (0.135) 0.094 0.010 0.093 0.117 0.041 0.157 0.502 

Locus 2217 : 
2 alleles
3.6% missing data
   4   (0.912) 0.949 0.994 0.893 0.947 0.994 0.927 0.990 
   2   (0.088) 0.051 0.006 0.107 0.053 0.006 0.073 0.010 

Locus 2218 : 
2 alleles
11.6% missing data
   2   (0.786) 0.753 0.280 0.882 0.922 0.840 0.823 0.962 
   1   (0.214) 0.247 0.720 0.118 0.078 0.160 0.177 0.038 

Locus 2219 : 
2 alleles
12.3% missing data
   2   (0.919) 0.953 0.971 0.954 0.978 0.992 0.865 0.993 
   4   (0.081) 0.047 0.029 0.046 0.022 0.008 0.135 0.007 

Locus 2220 : 
2 alleles
13.8% missing data
   3   (0.920) 0.873 0.994 0.980 0.971 0.967 0.970 0.980 
   1   (0.080) 0.127 0.006 0.020 0.029 0.033 0.030 0.020 

Locus 2221 : 
2 alleles
2.2% missing data
   1   (0.836) 0.819 0.982 0.917 0.470 0.934 0.891 0.623 
   3   (0.164) 0.181 0.018 0.083 0.530 0.066 0.109 0.377 

Locus 2222 : 
2 alleles
3.6% missing data
   1   (0.402) 0.443 0.482 0.332 0.589 0.389 0.329 0.405 
   3   (0.598) 0.557 0.518 0.668 0.411 0.611 0.671 0.595 

Locus 2223 : 
2 alleles
1.4% missing data
   1   (0.800) 0.827 0.987 0.846 0.556 0.763 0.875 0.174 
   4   (0.200) 0.173 0.013 0.154 0.444 0.237 0.125 0.826 

Locus 2224 : 
2 alleles
4.3% missing data
   1   (0.885) 0.914 0.989 0.896 0.981 0.986 0.879 0.958 
   3   (0.115) 0.086 0.011 0.104 0.019 0.014 0.121 0.042 

Locus 2225 : 
2 alleles
3.6% missing data
   1   (0.855) 0.790 0.961 0.942 0.888 0.909 0.915 0.954 
   4   (0.145) 0.210 0.039 0.058 0.112 0.091 0.085 0.046 

Locus 2226 : 
2 alleles
11.6% missing data
   1   (0.195) 0.195 0.538 0.110 0.830 0.183 0.110 0.162 
   3   (0.805) 0.805 0.462 0.890 0.170 0.817 0.890 0.838 

Locus 2227 : 
2 alleles
2.9% missing data
   4   (0.821) 0.790 0.987 0.841 0.938 0.971 0.880 0.940 
   1   (0.179) 0.210 0.013 0.159 0.062 0.029 0.120 0.060 

Locus 2228 : 
2 alleles
4.3% missing data
   2   (0.837) 0.862 0.986 0.832 0.972 0.984 0.811 0.979 
   4   (0.163) 0.138 0.014 0.168 0.028 0.016 0.189 0.021 

Locus 2229 : 
2 alleles
3.6% missing data
   2   (0.943) 0.987 0.987 0.882 0.992 0.998 0.910 0.996 
   4   (0.057) 0.013 0.013 0.118 0.008 0.002 0.090 0.004 

Locus 2230 : 
2 alleles
13.8% missing data
   4   (0.906) 0.923 0.964 0.929 0.965 0.992 0.930 0.983 
   2   (0.094) 0.077 0.036 0.071 0.035 0.008 0.070 0.017 

Locus 2231 : 
2 alleles
5.1% missing data
   2   (0.701) 0.760 0.459 0.680 0.640 0.676 0.704 0.730 
   1   (0.299) 0.240 0.541 0.320 0.360 0.324 0.296 0.270 

Locus 2232 : 
2 alleles
2.9% missing data
   1   (0.905) 0.883 0.990 0.966 0.986 0.987 0.928 0.979 
   2   (0.095) 0.117 0.010 0.034 0.014 0.013 0.072 0.021 

Locus 2233 : 
2 alleles
2.9% missing data
   2   (0.907) 0.959 0.005 0.915 0.991 0.992 0.940 0.965 
   4   (0.093) 0.041 0.995 0.085 0.009 0.008 0.060 0.035 

Locus 2234 : 
2 alleles
6.5% missing data
   4   (0.856) 0.855 0.989 0.904 0.946 0.979 0.915 0.285 
   2   (0.144) 0.145 0.011 0.096 0.054 0.021 0.085 0.715 

Locus 2235 : 
2 alleles
11.6% missing data
   1   (0.924) 0.956 0.974 0.944 0.990 0.993 0.930 0.950 
   2   (0.076) 0.044 0.026 0.056 0.010 0.007 0.070 0.050 

Locus 2236 : 
2 alleles
10.9% missing data
   2   (0.896) 0.885 0.993 0.946 0.950 0.977 0.953 0.698 
   4   (0.104) 0.115 0.007 0.054 0.050 0.023 0.047 0.302 

Locus 2237 : 
2 alleles
10.9% missing data
   1   (0.914) 0.872 0.991 0.978 0.979 0.971 0.964 0.859 
   3   (0.086) 0.128 0.009 0.022 0.021 0.029 0.036 0.141 

Locus 2238 : 
2 alleles
17.4% missing data
   2   (0.936) 0.830 0.927 0.993 0.925 0.942 0.990 0.988 
   4   (0.064) 0.170 0.073 0.007 0.075 0.058 0.010 0.012 

Locus 2239 : 
2 alleles
3.6% missing data
   1   (0.933) 0.921 0.848 0.989 0.965 0.790 0.984 0.991 
   3   (0.067) 0.079 0.152 0.011 0.035 0.210 0.016 0.009 

Locus 2240 : 
2 alleles
10.9% missing data
   1   (0.901) 0.941 0.186 0.944 0.978 0.984 0.922 0.920 
   3   (0.099) 0.059 0.814 0.056 0.022 0.016 0.078 0.080 

Locus 2241 : 
2 alleles
10.9% missing data
   3   (0.889) 0.924 0.991 0.931 0.867 0.990 0.817 0.880 
   1   (0.111) 0.076 0.009 0.069 0.133 0.010 0.183 0.120 

Locus 2242 : 
2 alleles
5.1% missing data
   1   (0.887) 0.866 0.990 0.939 0.972 0.984 0.919 0.987 
   4   (0.113) 0.134 0.010 0.061 0.028 0.016 0.081 0.013 

Locus 2243 : 
2 alleles
14.5% missing data
   1   (0.906) 0.911 0.973 0.941 0.974 0.986 0.942 0.977 
   4   (0.094) 0.089 0.027 0.059 0.026 0.014 0.058 0.023 

Locus 2244 : 
2 alleles
9.4% missing data
   2   (0.864) 0.877 0.990 0.914 0.965 0.981 0.848 0.660 
   4   (0.136) 0.123 0.010 0.086 0.035 0.019 0.152 0.340 

Locus 2245 : 
2 alleles
11.6% missing data
   3   (0.899) 0.937 0.991 0.875 0.942 0.993 0.923 0.927 
   1   (0.101) 0.063 0.009 0.125 0.058 0.007 0.077 0.073 

Locus 2246 : 
2 alleles
3.6% missing data
   3   (0.481) 0.522 0.564 0.465 0.158 0.448 0.481 0.057 
   4   (0.519) 0.478 0.436 0.535 0.842 0.552 0.519 0.943 

Locus 2247 : 
2 alleles
2.9% missing data
   2   (0.835) 0.874 0.987 0.761 0.950 0.979 0.856 0.959 
   4   (0.165) 0.126 0.013 0.239 0.050 0.021 0.144 0.041 

Locus 2248 : 
2 alleles
15.2% missing data
   1   (0.762) 0.801 0.972 0.612 0.960 0.963 0.811 0.812 
   4   (0.238) 0.199 0.028 0.388 0.040 0.037 0.189 0.188 

Locus 2249 : 
2 alleles
13.8% missing data
   4   (0.897) 0.912 0.903 0.944 0.834 0.986 0.895 0.984 
   3   (0.103) 0.088 0.097 0.056 0.166 0.014 0.105 0.016 

Locus 2250 : 
2 alleles
12.3% missing data
   4   (0.743) 0.728 0.015 0.741 0.767 0.952 0.860 0.881 
   2   (0.257) 0.272 0.985 0.259 0.233 0.048 0.140 0.119 

Locus 2251 : 
2 alleles
4.3% missing data
   4   (0.914) 0.972 0.993 0.899 0.329 0.991 0.896 0.994 
   1   (0.086) 0.028 0.007 0.101 0.671 0.009 0.104 0.006 

Locus 2252 : 
2 alleles
15.2% missing data
   2   (0.441) 0.414 0.340 0.508 0.909 0.254 0.321 0.939 
   4   (0.559) 0.586 0.660 0.492 0.091 0.746 0.679 0.061 

Locus 2253 : 
2 alleles
3.6% missing data
   4   (0.836) 0.875 0.646 0.918 0.751 0.621 0.803 0.826 
   2   (0.164) 0.125 0.354 0.082 0.249 0.379 0.197 0.174 

Locus 2254 : 
2 alleles
3.6% missing data
   4   (0.912) 0.849 0.993 0.988 0.101 0.952 0.980 0.965 
   3   (0.088) 0.151 0.007 0.012 0.899 0.048 0.020 0.035 

Locus 2255 : 
2 alleles
2.2% missing data
   4   (0.894) 0.923 0.991 0.910 0.812 0.991 0.923 0.772 
   2   (0.106) 0.077 0.009 0.090 0.188 0.009 0.077 0.228 

Locus 2256 : 
2 alleles
13.0% missing data
   2   (0.915) 0.956 0.883 0.902 0.954 0.989 0.936 0.973 
   1   (0.085) 0.044 0.117 0.098 0.046 0.011 0.064 0.027 

Locus 2257 : 
2 alleles
11.6% missing data
   1   (0.925) 0.839 0.498 0.993 0.952 0.851 0.989 0.908 
   3   (0.075) 0.161 0.502 0.007 0.048 0.149 0.011 0.092 

Locus 2258 : 
2 alleles
2.9% missing data
   4   (0.208) 0.192 0.018 0.264 0.045 0.025 0.188 0.048 
   2   (0.792) 0.808 0.982 0.736 0.955 0.975 0.812 0.952 

Locus 2259 : 
2 alleles
13.0% missing data
   1   (0.383) 0.320 0.975 0.355 0.322 0.080 0.475 0.965 
   3   (0.617) 0.680 0.025 0.645 0.678 0.920 0.525 0.035 

Locus 2260 : 
2 alleles
8.7% missing data
   2   (0.897) 0.869 0.854 0.979 0.896 0.466 0.955 0.988 
   4   (0.103) 0.131 0.146 0.021 0.104 0.534 0.045 0.012 

Locus 2261 : 
2 alleles
10.9% missing data
   1   (0.621) 0.593 0.634 0.677 0.892 0.445 0.662 0.595 
   4   (0.379) 0.407 0.366 0.323 0.108 0.555 0.338 0.405 

Locus 2262 : 
2 alleles
13.0% missing data
   1   (0.820) 0.832 0.985 0.805 0.722 0.959 0.874 0.833 
   3   (0.180) 0.168 0.015 0.195 0.278 0.041 0.126 0.167 

Locus 2263 : 
2 alleles
10.1% missing data
   2   (0.554) 0.493 0.580 0.653 0.142 0.460 0.664 0.462 
   3   (0.446) 0.507 0.420 0.347 0.858 0.540 0.336 0.538 

Locus 2264 : 
2 alleles
7.2% missing data
   2   (0.876) 0.878 0.987 0.887 0.946 0.963 0.945 0.906 
   4   (0.124) 0.122 0.013 0.113 0.054 0.037 0.055 0.094 

Locus 2265 : 
2 alleles
10.9% missing data
   2   (0.054) 0.014 0.006 0.102 0.006 0.002 0.051 0.024 
   4   (0.946) 0.986 0.994 0.898 0.994 0.998 0.949 0.976 

Locus 2266 : 
2 alleles
13.0% missing data
   2   (0.785) 0.801 0.979 0.821 0.063 0.947 0.821 0.835 
   3   (0.215) 0.199 0.021 0.179 0.937 0.053 0.179 0.165 

Locus 2267 : 
2 alleles
13.0% missing data
   1   (0.492) 0.592 0.036 0.430 0.484 0.369 0.466 0.082 
   2   (0.508) 0.408 0.964 0.570 0.516 0.631 0.534 0.918 

Locus 2268 : 
2 alleles
4.3% missing data
   1   (0.887) 0.892 0.990 0.910 0.948 0.974 0.935 0.985 
   3   (0.113) 0.108 0.010 0.090 0.052 0.026 0.065 0.015 

Locus 2269 : 
2 alleles
10.9% missing data
   3   (0.833) 0.835 0.610 0.915 0.943 0.892 0.827 0.908 
   4   (0.167) 0.165 0.390 0.085 0.057 0.108 0.173 0.092 

Locus 2270 : 
2 alleles
9.4% missing data
   2   (0.157) 0.190 0.423 0.060 0.059 0.237 0.082 0.312 
   4   (0.843) 0.810 0.577 0.940 0.941 0.763 0.918 0.688 

Locus 2271 : 
2 alleles
2.2% missing data
   1   (0.286) 0.274 0.400 0.285 0.233 0.447 0.221 0.043 
   3   (0.714) 0.726 0.600 0.715 0.767 0.553 0.779 0.957 

Locus 2272 : 
2 alleles
12.3% missing data
   2   (0.830) 0.875 0.986 0.825 0.045 0.970 0.871 0.868 
   4   (0.170) 0.125 0.014 0.175 0.955 0.030 0.129 0.132 

Locus 2273 : 
2 alleles
10.1% missing data
   2   (0.140) 0.135 0.193 0.074 0.061 0.217 0.089 0.186 
   4   (0.860) 0.865 0.807 0.926 0.939 0.783 0.911 0.814 

Locus 2274 : 
2 alleles
5.1% missing data
   4   (0.810) 0.820 0.956 0.871 0.592 0.792 0.809 0.952 
   2   (0.190) 0.180 0.044 0.129 0.408 0.208 0.191 0.048 

Locus 2275 : 
2 alleles
13.8% missing data
   3   (0.904) 0.938 0.918 0.931 0.964 0.986 0.872 0.986 
   1   (0.096) 0.062 0.082 0.069 0.036 0.014 0.128 0.014 

Locus 2276 : 
2 alleles
5.8% missing data
   3   (0.889) 0.866 0.984 0.962 0.982 0.964 0.935 0.571 
   1   (0.111) 0.134 0.016 0.038 0.018 0.036 0.065 0.429 

Locus 2277 : 
2 alleles
2.2% missing data
   1   (0.893) 0.884 0.990 0.947 0.978 0.981 0.910 0.983 
   3   (0.107) 0.116 0.010 0.053 0.022 0.019 0.090 0.017 

Locus 2278 : 
2 alleles
12.3% missing data
   2   (0.867) 0.876 0.936 0.899 0.875 0.936 0.913 0.895 
   4   (0.133) 0.124 0.064 0.101 0.125 0.064 0.087 0.105 

Locus 2279 : 
2 alleles
15.9% missing data
   2   (0.725) 0.731 0.305 0.798 0.922 0.781 0.699 0.723 
   4   (0.275) 0.269 0.695 0.202 0.078 0.219 0.301 0.277 

Locus 2280 : 
2 alleles
6.5% missing data
   2   (0.895) 0.884 0.143 0.981 0.935 0.951 0.966 0.178 
   4   (0.105) 0.116 0.857 0.019 0.065 0.049 0.034 0.822 

Locus 2281 : 
2 alleles
5.8% missing data
   3   (0.856) 0.817 0.946 0.946 0.074 0.948 0.940 0.867 
   1   (0.144) 0.183 0.054 0.054 0.926 0.052 0.060 0.133 

Locus 2282 : 
2 alleles
11.6% missing data
   3   (0.919) 0.851 0.993 0.984 0.985 0.977 0.974 0.920 
   1   (0.081) 0.149 0.007 0.016 0.015 0.023 0.026 0.080 

Locus 2283 : 
2 alleles
16.7% missing data
   1   (0.103) 0.135 0.103 0.039 0.127 0.034 0.051 0.012 
   2   (0.897) 0.865 0.897 0.961 0.873 0.966 0.949 0.988 

Locus 2284 : 
2 alleles
0.0% missing data
   4   (0.913) 0.944 0.994 0.971 0.041 0.976 0.965 0.550 
   2   (0.087) 0.056 0.006 0.029 0.959 0.024 0.035 0.450 

Locus 2285 : 
2 alleles
13.0% missing data
   2   (0.906) 0.922 0.973 0.951 0.980 0.990 0.887 0.985 
   4   (0.094) 0.078 0.027 0.049 0.020 0.010 0.113 0.015 

Locus 2286 : 
2 alleles
10.9% missing data
   1   (0.285) 0.267 0.924 0.276 0.080 0.052 0.263 0.363 
   4   (0.715) 0.733 0.076 0.724 0.920 0.948 0.737 0.637 

Locus 2287 : 
2 alleles
10.9% missing data
   3   (0.838) 0.797 0.988 0.876 0.949 0.939 0.924 0.848 
   1   (0.162) 0.203 0.012 0.124 0.051 0.061 0.076 0.152 

Locus 2288 : 
2 alleles
10.9% missing data
   2   (0.740) 0.670 0.981 0.854 0.929 0.832 0.743 0.582 
   4   (0.260) 0.330 0.019 0.146 0.071 0.168 0.257 0.418 

Locus 2289 : 
2 alleles
16.7% missing data
   4   (0.876) 0.906 0.388 0.950 0.443 0.917 0.902 0.884 
   2   (0.124) 0.094 0.612 0.050 0.557 0.083 0.098 0.116 

Locus 2290 : 
2 alleles
5.1% missing data
   4   (0.907) 0.953 0.317 0.932 0.982 0.980 0.934 0.924 
   2   (0.093) 0.047 0.683 0.068 0.018 0.020 0.066 0.076 

Locus 2291 : 
2 alleles
0.7% missing data
   4   (0.924) 0.983 0.995 0.758 0.992 0.998 0.867 0.996 
   2   (0.076) 0.017 0.005 0.242 0.008 0.002 0.133 0.004 

Locus 2292 : 
2 alleles
0.7% missing data
   1   (0.111) 0.098 0.011 0.047 0.979 0.008 0.078 0.010 
   4   (0.889) 0.902 0.989 0.953 0.021 0.992 0.922 0.990 

Locus 2293 : 
2 alleles
1.4% missing data
   4   (0.924) 0.921 0.994 0.975 0.946 0.991 0.954 0.985 
   2   (0.076) 0.079 0.006 0.025 0.054 0.009 0.046 0.015 

Locus 2294 : 
2 alleles
3.6% missing data
   2   (0.862) 0.870 0.988 0.866 0.968 0.985 0.899 0.960 
   1   (0.138) 0.130 0.012 0.134 0.032 0.015 0.101 0.040 

Locus 2295 : 
2 alleles
18.1% missing data
   4   (0.759) 0.775 0.056 0.851 0.522 0.862 0.742 0.969 
   2   (0.241) 0.225 0.944 0.149 0.478 0.138 0.258 0.031 

Locus 2296 : 
2 alleles
16.7% missing data
   3   (0.923) 0.963 0.931 0.938 0.966 0.996 0.878 0.992 
   4   (0.077) 0.037 0.069 0.062 0.034 0.004 0.122 0.008 

Locus 2297 : 
2 alleles
11.6% missing data
   2   (0.289) 0.279 0.583 0.260 0.488 0.289 0.202 0.397 
   4   (0.711) 0.721 0.417 0.740 0.512 0.711 0.798 0.603 

Locus 2298 : 
2 alleles
16.7% missing data
   2   (0.843) 0.803 0.955 0.901 0.874 0.940 0.904 0.946 
   4   (0.157) 0.197 0.045 0.099 0.126 0.060 0.096 0.054 

Locus 2299 : 
2 alleles
9.4% missing data
   4   (0.927) 0.969 0.995 0.904 0.986 0.996 0.929 0.940 
   2   (0.073) 0.031 0.005 0.096 0.014 0.004 0.071 0.060 

Locus 2300 : 
2 alleles
5.1% missing data
   3   (0.747) 0.752 0.819 0.819 0.740 0.324 0.799 0.707 
   2   (0.253) 0.248 0.181 0.181 0.260 0.676 0.201 0.293 

Locus 2301 : 
2 alleles
2.2% missing data
   1   (0.827) 0.813 0.985 0.927 0.047 0.972 0.803 0.982 
   4   (0.173) 0.187 0.015 0.073 0.953 0.028 0.197 0.018 

Locus 2302 : 
2 alleles
5.1% missing data
   1   (0.365) 0.530 0.038 0.170 0.362 0.097 0.299 0.949 
   3   (0.635) 0.470 0.962 0.830 0.638 0.903 0.701 0.051 

Locus 2303 : 
2 alleles
2.9% missing data
   4   (0.815) 0.815 0.680 0.902 0.695 0.672 0.883 0.577 
   2   (0.185) 0.185 0.320 0.098 0.305 0.328 0.117 0.423 

Locus 2304 : 
2 alleles
14.5% missing data
   2   (0.862) 0.894 0.053 0.894 0.967 0.980 0.902 0.961 
   4   (0.138) 0.106 0.947 0.106 0.033 0.020 0.098 0.039 

Locus 2305 : 
2 alleles
2.9% missing data
   1   (0.901) 0.881 0.991 0.949 0.967 0.986 0.948 0.976 
   3   (0.099) 0.119 0.009 0.051 0.033 0.014 0.052 0.024 

Locus 2306 : 
2 alleles
2.2% missing data
   2   (0.908) 0.940 0.426 0.977 0.665 0.911 0.946 0.702 
   4   (0.092) 0.060 0.574 0.023 0.335 0.089 0.054 0.298 

Locus 2307 : 
2 alleles
8.7% missing data
   1   (0.797) 0.655 0.951 0.916 0.893 0.941 0.921 0.317 
   4   (0.203) 0.345 0.049 0.084 0.107 0.059 0.079 0.683 

Locus 2308 : 
2 alleles
15.2% missing data
   1   (0.623) 0.593 0.046 0.640 0.890 0.863 0.667 0.835 
   3   (0.377) 0.407 0.954 0.360 0.110 0.137 0.333 0.165 

Locus 2309 : 
2 alleles
4.3% missing data
   1   (0.436) 0.382 0.944 0.396 0.035 0.720 0.476 0.848 
   4   (0.564) 0.618 0.056 0.604 0.965 0.280 0.524 0.152 

Locus 2310 : 
2 alleles
3.6% missing data
   1   (0.916) 0.972 0.993 0.838 0.981 0.996 0.882 0.993 
   3   (0.084) 0.028 0.007 0.162 0.019 0.004 0.118 0.007 

Locus 2311 : 
2 alleles
3.6% missing data
   2   (0.055) 0.012 0.004 0.157 0.006 0.001 0.054 0.003 
   4   (0.945) 0.988 0.996 0.843 0.994 0.999 0.946 0.997 

Locus 2312 : 
2 alleles
10.1% missing data
   3   (0.325) 0.219 0.982 0.376 0.350 0.269 0.444 0.068 
   4   (0.675) 0.781 0.018 0.624 0.650 0.731 0.556 0.932 

Locus 2313 : 
2 alleles
13.8% missing data
   1   (0.931) 0.970 0.978 0.924 0.990 0.996 0.928 0.990 
   3   (0.069) 0.030 0.022 0.076 0.010 0.004 0.072 0.010 

Locus 2314 : 
2 alleles
11.6% missing data
   4   (0.919) 0.957 0.991 0.916 0.930 0.993 0.930 0.947 
   2   (0.081) 0.043 0.009 0.084 0.070 0.007 0.070 0.053 

Locus 2315 : 
2 alleles
13.8% missing data
   3   (0.886) 0.921 0.965 0.919 0.920 0.947 0.910 0.552 
   1   (0.114) 0.079 0.035 0.081 0.080 0.053 0.090 0.448 

Locus 2316 : 
2 alleles
8.7% missing data
   1   (0.932) 0.984 0.995 0.902 0.994 0.998 0.720 0.995 
   3   (0.068) 0.016 0.005 0.098 0.006 0.002 0.280 0.005 

Locus 2317 : 
2 alleles
4.3% missing data
   2   (0.881) 0.817 0.989 0.952 0.976 0.947 0.947 0.948 
   4   (0.119) 0.183 0.011 0.048 0.024 0.053 0.053 0.052 

Locus 2318 : 
2 alleles
11.6% missing data
   2   (0.084) 0.034 0.006 0.108 0.017 0.005 0.125 0.048 
   4   (0.916) 0.966 0.994 0.892 0.983 0.995 0.875 0.952 

Locus 2319 : 
2 alleles
5.1% missing data
   2   (0.924) 0.960 0.963 0.927 0.984 0.995 0.931 0.984 
   4   (0.076) 0.040 0.037 0.073 0.016 0.005 0.069 0.016 

Locus 2320 : 
2 alleles
12.3% missing data
   1   (0.877) 0.896 0.990 0.883 0.826 0.988 0.920 0.847 
   3   (0.123) 0.104 0.010 0.117 0.174 0.012 0.080 0.153 

Locus 2321 : 
2 alleles
1.4% missing data
   3   (0.922) 0.907 0.988 0.985 0.509 0.859 0.976 0.992 
   1   (0.078) 0.093 0.012 0.015 0.491 0.141 0.024 0.008 

Locus 2322 : 
2 alleles
10.1% missing data
   3   (0.903) 0.943 0.993 0.886 0.957 0.991 0.919 0.842 
   1   (0.097) 0.057 0.007 0.114 0.043 0.009 0.081 0.158 

Locus 2323 : 
2 alleles
4.3% missing data
   4   (0.891) 0.889 0.989 0.914 0.949 0.984 0.946 0.991 
   3   (0.109) 0.111 0.011 0.086 0.051 0.016 0.054 0.009 

Locus 2324 : 
2 alleles
21.7% missing data
   3   (0.705) 0.682 0.289 0.844 0.832 0.788 0.700 0.072 
   1   (0.295) 0.318 0.711 0.156 0.168 0.212 0.300 0.928 

Locus 2325 : 
2 alleles
13.8% missing data
   3   (0.942) 0.984 0.996 0.870 0.994 0.998 0.942 0.974 
   1   (0.058) 0.016 0.004 0.130 0.006 0.002 0.058 0.026 

Locus 2326 : 
2 alleles
2.9% missing data
   3   (0.800) 0.889 0.408 0.744 0.839 0.889 0.733 0.978 
   4   (0.200) 0.111 0.592 0.256 0.161 0.111 0.267 0.022 

Locus 2327 : 
2 alleles
3.6% missing data
   4   (0.701) 0.632 0.970 0.759 0.728 0.812 0.759 0.955 
   1   (0.299) 0.368 0.030 0.241 0.272 0.188 0.241 0.045 

Locus 2328 : 
2 alleles
12.3% missing data
   2   (0.714) 0.697 0.973 0.652 0.895 0.938 0.788 0.797 
   4   (0.286) 0.303 0.027 0.348 0.105 0.062 0.212 0.203 

Locus 2329 : 
2 alleles
2.9% missing data
   1   (0.330) 0.305 0.818 0.323 0.647 0.143 0.310 0.082 
   3   (0.670) 0.695 0.182 0.677 0.353 0.857 0.690 0.918 

Locus 2330 : 
2 alleles
13.0% missing data
   1   (0.879) 0.876 0.989 0.909 0.980 0.985 0.910 0.987 
   3   (0.121) 0.124 0.011 0.091 0.020 0.015 0.090 0.013 

Locus 2331 : 
2 alleles
10.9% missing data
   4   (0.813) 0.825 0.290 0.879 0.779 0.832 0.870 0.796 
   3   (0.187) 0.175 0.710 0.121 0.221 0.168 0.130 0.204 

Locus 2332 : 
2 alleles
15.2% missing data
   2   (0.887) 0.875 0.888 0.955 0.885 0.912 0.919 0.975 
   4   (0.113) 0.125 0.112 0.045 0.115 0.088 0.081 0.025 

Locus 2333 : 
2 alleles
3.6% missing data
   4   (0.890) 0.900 0.970 0.935 0.979 0.989 0.880 0.993 
   2   (0.110) 0.100 0.030 0.065 0.021 0.011 0.120 0.007 

Locus 2334 : 
2 alleles
2.2% missing data
   1   (0.907) 0.927 0.993 0.943 0.979 0.989 0.903 0.987 
   3   (0.093) 0.073 0.007 0.057 0.021 0.011 0.097 0.013 

Locus 2335 : 
2 alleles
13.8% missing data
   1   (0.661) 0.677 0.908 0.698 0.644 0.621 0.618 0.601 
   4   (0.339) 0.323 0.092 0.302 0.356 0.379 0.382 0.399 

Locus 2336 : 
2 alleles
16.7% missing data
   2   (0.476) 0.431 0.047 0.558 0.157 0.154 0.591 0.762 
   4   (0.524) 0.569 0.953 0.442 0.843 0.846 0.409 0.238 

Locus 2337 : 
2 alleles
5.1% missing data
   4   (0.862) 0.867 0.963 0.946 0.857 0.964 0.887 0.025 
   2   (0.138) 0.133 0.037 0.054 0.143 0.036 0.113 0.975 

Locus 2338 : 
2 alleles
12.3% missing data
   3   (0.578) 0.554 0.170 0.665 0.877 0.837 0.565 0.038 
   1   (0.422) 0.446 0.830 0.335 0.123 0.163 0.435 0.962 

Locus 2339 : 
2 alleles
12.3% missing data
   1   (0.094) 0.154 0.007 0.023 0.040 0.078 0.037 0.137 
   3   (0.906) 0.846 0.993 0.977 0.960 0.922 0.963 0.863 

Locus 2340 : 
2 alleles
2.2% missing data
   2   (0.881) 0.890 0.991 0.888 0.978 0.988 0.927 0.935 
   4   (0.119) 0.110 0.009 0.112 0.022 0.012 0.073 0.065 

Locus 2341 : 
2 alleles
4.3% missing data
   3   (0.702) 0.592 0.898 0.760 0.896 0.917 0.795 0.934 
   1   (0.298) 0.408 0.102 0.240 0.104 0.083 0.205 0.066 

Locus 2342 : 
2 alleles
5.1% missing data
   2   (0.599) 0.544 0.958 0.589 0.049 0.894 0.699 0.834 
   1   (0.401) 0.456 0.042 0.411 0.951 0.106 0.301 0.166 

Locus 2343 : 
2 alleles
5.1% missing data
   1   (0.950) 0.988 0.988 0.883 0.995 0.999 0.963 0.988 
   3   (0.050) 0.012 0.012 0.117 0.005 0.001 0.037 0.012 

Locus 2344 : 
2 alleles
2.9% missing data
   1   (0.903) 0.899 0.325 0.975 0.985 0.947 0.946 0.992 
   3   (0.097) 0.101 0.675 0.025 0.015 0.053 0.054 0.008 

Locus 2345 : 
2 alleles
10.1% missing data
   4   (0.896) 0.896 0.269 0.969 0.973 0.937 0.945 0.897 
   2   (0.104) 0.104 0.731 0.031 0.027 0.063 0.055 0.103 

Locus 2346 : 
2 alleles
15.2% missing data
   1   (0.907) 0.881 0.992 0.968 0.911 0.938 0.956 0.983 
   3   (0.093) 0.119 0.008 0.032 0.089 0.062 0.044 0.017 

Locus 2347 : 
2 alleles
13.0% missing data
   3   (0.329) 0.357 0.016 0.327 0.265 0.423 0.230 0.344 
   1   (0.671) 0.643 0.984 0.673 0.735 0.577 0.770 0.656 

Locus 2348 : 
2 alleles
15.2% missing data
   3   (0.891) 0.854 0.992 0.956 0.946 0.976 0.942 0.895 
   4   (0.109) 0.146 0.008 0.044 0.054 0.024 0.058 0.105 

Locus 2349 : 
2 alleles
14.5% missing data
   3   (0.874) 0.832 0.971 0.954 0.961 0.834 0.928 0.969 
   1   (0.126) 0.168 0.029 0.046 0.039 0.166 0.072 0.031 

Locus 2350 : 
2 alleles
13.0% missing data
   2   (0.896) 0.834 0.900 0.965 0.789 0.975 0.968 0.977 
   4   (0.104) 0.166 0.100 0.035 0.211 0.025 0.032 0.023 

Locus 2351 : 
2 alleles
4.3% missing data
   2   (0.775) 0.701 0.977 0.828 0.946 0.929 0.849 0.959 
   4   (0.225) 0.299 0.023 0.172 0.054 0.071 0.151 0.041 

Locus 2352 : 
2 alleles
15.2% missing data
   3   (0.907) 0.941 0.992 0.923 0.968 0.984 0.896 0.991 
   1   (0.093) 0.059 0.008 0.077 0.032 0.016 0.104 0.009 

Locus 2353 : 
2 alleles
7.2% missing data
   1   (0.712) 0.579 0.976 0.825 0.917 0.853 0.786 0.899 
   3   (0.288) 0.421 0.024 0.175 0.083 0.147 0.214 0.101 

Locus 2354 : 
2 alleles
12.3% missing data
   3   (0.561) 0.600 0.922 0.484 0.918 0.371 0.559 0.410 
   1   (0.439) 0.400 0.078 0.516 0.082 0.629 0.441 0.590 

Locus 2355 : 
2 alleles
11.6% missing data
   3   (0.816) 0.727 0.993 0.937 0.978 0.471 0.893 0.814 
   1   (0.184) 0.273 0.007 0.063 0.022 0.529 0.107 0.186 

Locus 2356 : 
2 alleles
13.0% missing data
   1   (0.244) 0.275 0.270 0.172 0.256 0.095 0.244 0.040 
   4   (0.756) 0.725 0.730 0.828 0.744 0.905 0.756 0.960 

Locus 2357 : 
2 alleles
11.6% missing data
   1   (0.849) 0.908 0.058 0.855 0.809 0.945 0.878 0.888 
   4   (0.151) 0.092 0.942 0.145 0.191 0.055 0.122 0.112 

Locus 2358 : 
2 alleles
10.1% missing data
   1   (0.818) 0.869 0.983 0.795 0.960 0.982 0.719 0.867 
   3   (0.182) 0.131 0.017 0.205 0.040 0.018 0.281 0.133 

Locus 2359 : 
2 alleles
2.9% missing data
   1   (0.857) 0.889 0.988 0.849 0.962 0.946 0.880 0.915 
   4   (0.143) 0.111 0.012 0.151 0.038 0.054 0.120 0.085 

Locus 2360 : 
2 alleles
5.1% missing data
   2   (0.660) 0.719 0.148 0.644 0.909 0.626 0.643 0.613 
   4   (0.340) 0.281 0.852 0.356 0.091 0.374 0.357 0.387 

Locus 2361 : 
2 alleles
6.5% missing data
   2   (0.374) 0.321 0.871 0.399 0.125 0.108 0.501 0.094 
   4   (0.626) 0.679 0.129 0.601 0.875 0.892 0.499 0.906 

Locus 2362 : 
2 alleles
10.9% missing data
   2   (0.857) 0.821 0.275 0.954 0.904 0.870 0.922 0.808 
   4   (0.143) 0.179 0.725 0.046 0.096 0.130 0.078 0.192 

Locus 2363 : 
2 alleles
8.0% missing data
   1   (0.573) 0.525 0.952 0.621 0.664 0.912 0.503 0.506 
   3   (0.427) 0.475 0.048 0.379 0.336 0.088 0.497 0.494 

Locus 2364 : 
2 alleles
3.6% missing data
   2   (0.631) 0.629 0.271 0.646 0.676 0.787 0.633 0.936 
   4   (0.369) 0.371 0.729 0.354 0.324 0.213 0.367 0.064 

Locus 2365 : 
2 alleles
15.2% missing data
   2   (0.663) 0.644 0.558 0.664 0.949 0.540 0.766 0.662 
   4   (0.337) 0.356 0.442 0.336 0.051 0.460 0.234 0.338 

Locus 2366 : 
2 alleles
7.2% missing data
   1   (0.136) 0.129 0.042 0.063 0.046 0.030 0.103 0.929 
   3   (0.864) 0.871 0.958 0.937 0.954 0.970 0.897 0.071 

Locus 2367 : 
2 alleles
4.3% missing data
   4   (0.875) 0.866 0.991 0.904 0.858 0.971 0.934 0.949 
   2   (0.125) 0.134 0.009 0.096 0.142 0.029 0.066 0.051 

Locus 2368 : 
2 alleles
3.6% missing data
   2   (0.482) 0.556 0.165 0.447 0.604 0.304 0.447 0.129 
   3   (0.518) 0.444 0.835 0.553 0.396 0.696 0.553 0.871 

Locus 2369 : 
2 alleles
8.0% missing data
   3   (0.658) 0.708 0.702 0.531 0.890 0.762 0.674 0.945 
   1   (0.342) 0.292 0.298 0.469 0.110 0.238 0.326 0.055 

Locus 2370 : 
2 alleles
6.5% missing data
   4   (0.872) 0.850 0.985 0.941 0.906 0.979 0.872 0.967 
   1   (0.128) 0.150 0.015 0.059 0.094 0.021 0.128 0.033 

Locus 2371 : 
2 alleles
5.1% missing data
   2   (0.839) 0.807 0.985 0.865 0.943 0.985 0.895 0.979 
   4   (0.161) 0.193 0.015 0.135 0.057 0.015 0.105 0.021 

Locus 2372 : 
2 alleles
5.8% missing data
   3   (0.792) 0.826 0.025 0.858 0.956 0.756 0.778 0.969 
   4   (0.208) 0.174 0.975 0.142 0.044 0.244 0.222 0.031 

Locus 2373 : 
2 alleles
2.9% missing data
   3   (0.904) 0.912 0.989 0.954 0.960 0.975 0.918 0.944 
   1   (0.096) 0.088 0.011 0.046 0.040 0.025 0.082 0.056 

Locus 2374 : 
2 alleles
3.6% missing data
   2   (0.937) 0.986 0.996 0.880 0.992 0.998 0.831 0.982 
   4   (0.063) 0.014 0.004 0.120 0.008 0.002 0.169 0.018 

Locus 2375 : 
2 alleles
10.1% missing data
   3   (0.727) 0.766 0.142 0.660 0.943 0.965 0.762 0.828 
   1   (0.273) 0.234 0.858 0.340 0.057 0.035 0.238 0.172 

Locus 2376 : 
2 alleles
4.3% missing data
   1   (0.818) 0.737 0.980 0.914 0.431 0.937 0.898 0.977 
   2   (0.182) 0.263 0.020 0.086 0.569 0.063 0.102 0.023 

Locus 2377 : 
2 alleles
3.6% missing data
   2   (0.863) 0.798 0.990 0.964 0.301 0.952 0.908 0.983 
   4   (0.137) 0.202 0.010 0.036 0.699 0.048 0.092 0.017 

Locus 2378 : 
2 alleles
6.5% missing data
   4   (0.880) 0.910 0.961 0.884 0.963 0.970 0.906 0.800 
   2   (0.120) 0.090 0.039 0.116 0.037 0.030 0.094 0.200 

Locus 2379 : 
2 alleles
8.0% missing data
   2   (0.890) 0.899 0.992 0.951 0.421 0.908 0.937 0.991 
   4   (0.110) 0.101 0.008 0.049 0.579 0.092 0.063 0.009 

Locus 2380 : 
2 alleles
3.6% missing data
   2   (0.670) 0.596 0.975 0.760 0.908 0.898 0.727 0.072 
   3   (0.330) 0.404 0.025 0.240 0.092 0.102 0.273 0.928 

Locus 2381 : 
2 alleles
13.0% missing data
   1   (0.903) 0.919 0.993 0.955 0.894 0.983 0.892 0.884 
   3   (0.097) 0.081 0.007 0.045 0.106 0.017 0.108 0.116 

Locus 2382 : 
2 alleles
11.6% missing data
   2   (0.907) 0.926 0.915 0.924 0.949 0.989 0.950 0.993 
   4   (0.093) 0.074 0.085 0.076 0.051 0.011 0.050 0.007 

Locus 2383 : 
2 alleles
5.8% missing data
   1   (0.084) 0.040 0.024 0.101 0.088 0.004 0.089 0.023 
   3   (0.916) 0.960 0.976 0.899 0.912 0.996 0.911 0.977 

Locus 2384 : 
2 alleles
1.4% missing data
   2   (0.895) 0.914 0.992 0.936 0.977 0.989 0.861 0.989 
   4   (0.105) 0.086 0.008 0.064 0.023 0.011 0.139 0.011 

Locus 2385 : 
2 alleles
3.6% missing data
   4   (0.830) 0.869 0.948 0.858 0.858 0.984 0.689 0.962 
   3   (0.170) 0.131 0.052 0.142 0.142 0.016 0.311 0.038 

Locus 2386 : 
2 alleles
12.3% missing data
   3   (0.087) 0.068 0.007 0.047 0.045 0.013 0.079 0.144 
   4   (0.913) 0.932 0.993 0.953 0.955 0.987 0.921 0.856 

Locus 2387 : 
2 alleles
4.3% missing data
   1   (0.119) 0.103 0.032 0.102 0.018 0.012 0.103 0.021 
   3   (0.881) 0.897 0.968 0.898 0.982 0.988 0.897 0.979 

Locus 2388 : 
2 alleles
12.3% missing data
   1   (0.875) 0.867 0.989 0.904 0.966 0.977 0.926 0.893 
   3   (0.125) 0.133 0.011 0.096 0.034 0.023 0.074 0.107 

Locus 2389 : 
2 alleles
5.1% missing data
   1   (0.776) 0.756 0.978 0.840 0.878 0.952 0.712 0.970 
   3   (0.224) 0.244 0.022 0.160 0.122 0.048 0.288 0.030 

Locus 2390 : 
2 alleles
5.1% missing data
   1   (0.849) 0.804 0.952 0.928 0.948 0.965 0.877 0.877 
   3   (0.151) 0.196 0.048 0.072 0.052 0.035 0.123 0.123 

Locus 2391 : 
2 alleles
4.3% missing data
   4   (0.536) 0.554 0.228 0.548 0.574 0.108 0.633 0.509 
   1   (0.464) 0.446 0.772 0.452 0.426 0.892 0.367 0.491 

Locus 2392 : 
2 alleles
7.2% missing data
   4   (0.821) 0.845 0.397 0.894 0.964 0.878 0.782 0.925 
   2   (0.179) 0.155 0.603 0.106 0.036 0.122 0.218 0.075 

Locus 2393 : 
2 alleles
1.4% missing data
   3   (0.901) 0.913 0.974 0.936 0.984 0.994 0.903 0.986 
   1   (0.099) 0.087 0.026 0.064 0.016 0.006 0.097 0.014 

Locus 2394 : 
2 alleles
3.6% missing data
   3   (0.407) 0.465 0.043 0.291 0.937 0.155 0.368 0.955 
   2   (0.593) 0.535 0.957 0.709 0.063 0.845 0.632 0.045 

Locus 2395 : 
2 alleles
2.9% missing data
   3   (0.619) 0.603 0.448 0.653 0.646 0.279 0.740 0.583 
   1   (0.381) 0.397 0.552 0.347 0.354 0.721 0.260 0.417 

Locus 2396 : 
2 alleles
2.2% missing data
   4   (0.942) 0.833 0.996 0.995 0.979 0.976 0.992 0.978 
   1   (0.058) 0.167 0.004 0.005 0.021 0.024 0.008 0.022 

Locus 2397 : 
2 alleles
13.0% missing data
   2   (0.154) 0.152 0.636 0.056 0.217 0.456 0.096 0.240 
   4   (0.846) 0.848 0.364 0.944 0.783 0.544 0.904 0.760 

Locus 2398 : 
2 alleles
4.3% missing data
   3   (0.814) 0.802 0.821 0.856 0.955 0.977 0.817 0.896 
   1   (0.186) 0.198 0.179 0.144 0.045 0.023 0.183 0.104 

Locus 2399 : 
2 alleles
3.6% missing data
   3   (0.789) 0.827 0.016 0.816 0.942 0.950 0.802 0.758 
   1   (0.211) 0.173 0.984 0.184 0.058 0.050 0.198 0.242 

Locus 2400 : 
2 alleles
10.9% missing data
   3   (0.449) 0.467 0.047 0.449 0.926 0.214 0.424 0.477 
   4   (0.551) 0.533 0.953 0.551 0.074 0.786 0.576 0.523 

Locus 2401 : 
2 alleles
16.7% missing data
   3   (0.795) 0.763 0.980 0.864 0.904 0.949 0.775 0.924 
   1   (0.205) 0.237 0.020 0.136 0.096 0.051 0.225 0.076 

Locus 2402 : 
2 alleles
1.4% missing data
   4   (0.893) 0.880 0.447 0.957 0.970 0.887 0.967 0.956 
   2   (0.107) 0.120 0.553 0.043 0.030 0.113 0.033 0.044 

Locus 2403 : 
2 alleles
8.0% missing data
   1   (0.828) 0.771 0.943 0.927 0.875 0.968 0.907 0.035 
   3   (0.172) 0.229 0.057 0.073 0.125 0.032 0.093 0.965 

Locus 2404 : 
2 alleles
4.3% missing data
   1   (0.380) 0.489 0.034 0.238 0.183 0.140 0.463 0.096 
   3   (0.620) 0.511 0.966 0.762 0.817 0.860 0.537 0.904 

Locus 2405 : 
2 alleles
5.1% missing data
   3   (0.884) 0.950 0.992 0.769 0.988 0.994 0.835 0.991 
   1   (0.116) 0.050 0.008 0.231 0.012 0.006 0.165 0.009 

Locus 2406 : 
2 alleles
6.5% missing data
   4   (0.839) 0.738 0.508 0.950 0.934 0.785 0.943 0.816 
   2   (0.161) 0.262 0.492 0.050 0.066 0.215 0.057 0.184 

Locus 2407 : 
2 alleles
0.7% missing data
   4   (0.936) 0.857 0.996 0.994 0.767 0.838 0.991 0.989 
   2   (0.064) 0.143 0.004 0.006 0.233 0.162 0.009 0.011 

Locus 2408 : 
2 alleles
5.1% missing data
   1   (0.291) 0.318 0.095 0.235 0.481 0.068 0.323 0.033 
   3   (0.709) 0.682 0.905 0.765 0.519 0.932 0.677 0.967 

Locus 2409 : 
2 alleles
13.8% missing data
   1   (0.896) 0.919 0.989 0.912 0.969 0.966 0.925 0.970 
   3   (0.104) 0.081 0.011 0.088 0.031 0.034 0.075 0.030 

Locus 2410 : 
2 alleles
2.2% missing data
   1   (0.131) 0.179 0.093 0.038 0.162 0.686 0.048 0.028 
   4   (0.869) 0.821 0.907 0.962 0.838 0.314 0.952 0.972 

Locus 2411 : 
2 alleles
10.1% missing data
   2   (0.875) 0.876 0.990 0.894 0.967 0.989 0.911 0.983 
   4   (0.125) 0.124 0.010 0.106 0.033 0.011 0.089 0.017 

Locus 2412 : 
2 alleles
13.0% missing data
   2   (0.913) 0.919 0.657 0.969 0.988 0.909 0.966 0.990 
   4   (0.087) 0.081 0.343 0.031 0.012 0.091 0.034 0.010 

Locus 2413 : 
2 alleles
0.7% missing data
   2   (0.908) 0.918 0.993 0.934 0.981 0.989 0.949 0.979 
   4   (0.092) 0.082 0.007 0.066 0.019 0.011 0.051 0.021 

Locus 2414 : 
2 alleles
3.6% missing data
   3   (0.906) 0.865 0.989 0.972 0.985 0.974 0.952 0.981 
   1   (0.094) 0.135 0.011 0.028 0.015 0.026 0.048 0.019 

Locus 2415 : 
2 alleles
10.9% missing data
   3   (0.893) 0.917 0.991 0.894 0.926 0.972 0.938 0.968 
   2   (0.107) 0.083 0.009 0.106 0.074 0.028 0.062 0.032 

Locus 2416 : 
2 alleles
16.7% missing data
   4   (0.816) 0.792 0.933 0.799 0.945 0.979 0.897 0.963 
   1   (0.184) 0.208 0.067 0.201 0.055 0.021 0.103 0.037 

Locus 2417 : 
2 alleles
10.9% missing data
   2   (0.892) 0.917 0.341 0.947 0.971 0.937 0.929 0.942 
   4   (0.108) 0.083 0.659 0.053 0.029 0.063 0.071 0.058 

Locus 2418 : 
2 alleles
5.1% missing data
   2   (0.870) 0.872 0.988 0.880 0.932 0.986 0.917 0.988 
   4   (0.130) 0.128 0.012 0.120 0.068 0.014 0.083 0.012 

Locus 2419 : 
2 alleles
3.6% missing data
   1   (0.325) 0.359 0.499 0.249 0.454 0.316 0.281 0.043 
   3   (0.675) 0.641 0.501 0.751 0.546 0.684 0.719 0.957 

Locus 2420 : 
2 alleles
1.4% missing data
   2   (0.923) 0.961 0.988 0.881 0.987 0.996 0.958 0.993 
   4   (0.077) 0.039 0.012 0.119 0.013 0.004 0.042 0.007 

Locus 2421 : 
2 alleles
11.6% missing data
   2   (0.113) 0.029 0.009 0.463 0.047 0.004 0.155 0.053 
   4   (0.887) 0.971 0.991 0.537 0.953 0.996 0.845 0.947 

Locus 2422 : 
2 alleles
3.6% missing data
   3   (0.891) 0.935 0.153 0.934 0.958 0.988 0.884 0.987 
   2   (0.109) 0.065 0.847 0.066 0.042 0.012 0.116 0.013 

Locus 2423 : 
2 alleles
2.2% missing data
   4   (0.872) 0.944 0.043 0.888 0.911 0.988 0.874 0.389 
   2   (0.128) 0.056 0.957 0.112 0.089 0.012 0.126 0.611 

Locus 2424 : 
2 alleles
3.6% missing data
   1   (0.673) 0.558 0.542 0.867 0.461 0.212 0.744 0.973 
   4   (0.327) 0.442 0.458 0.133 0.539 0.788 0.256 0.027 

Locus 2425 : 
2 alleles
1.4% missing data
   1   (0.886) 0.869 0.991 0.950 0.892 0.963 0.905 0.983 
   3   (0.114) 0.131 0.009 0.050 0.108 0.037 0.095 0.017 

Locus 2426 : 
2 alleles
11.6% missing data
   3   (0.851) 0.869 0.853 0.912 0.848 0.969 0.784 0.924 
   1   (0.149) 0.131 0.147 0.088 0.152 0.031 0.216 0.076 

Locus 2427 : 
2 alleles
10.1% missing data
[truncated: 57,922 more chars]
