# Supplementary material for: Population genomic response to geographic gradients by widespread and endemic fishes of the Arabian Peninsula
Source: Ecol Evol. 2020 Apr 12;10(10):4314–30. doi: 10.1002/ece3.6199 (PMC7246217; doi:10.1002/ece3.6199)
Supplement: Supplementary file 6 — Appendix S1 [file ECE3-10-4314-s006.zip › Appendix S1, STRUCTURE and PCA Plots, Dryad/STRUCTURE/C. austriacus & C. melapterus/results_job_T32_q]

 C_aust_RS25  1 0.0026 0.0002 0.7182 0.0073 0.0046 0.2658 0.0011 
 C_aust_RS25  1 0.0010 0.0007 0.5896 0.0005 0.0029 0.4049 0.0004 
 C_aust_RS26  1 0.0009 0.0003 0.5269 0.0046 0.0016 0.4652 0.0004 
 C_aust_RS26  1 0.0069 0.0002 0.7512 0.0013 0.0014 0.2382 0.0009 
 C_aust_RS26  1 0.0056 0.0002 0.7609 0.0009 0.0022 0.2291 0.0010 
 C_aust_RS26  1 0.0018 0.0002 0.6692 0.0006 0.0026 0.3251 0.0006 
 C_aust_RS26  1 0.0022 0.0002 0.5761 0.0004 0.0011 0.4193 0.0007 
 C_aust_RS26  1 0.0064 0.0001 0.6533 0.0010 0.0102 0.3282 0.0007 
 C_aust_RS26  1 0.0024 0.0001 0.6220 0.0004 0.0008 0.3735 0.0007 
 C_aust_RS26  1 0.0026 0.0002 0.6963 0.0007 0.0014 0.2975 0.0014 
 C_aust_RS26  1 0.0030 0.0003 0.6841 0.0015 0.0010 0.3096 0.0005 
 C_aust_RS26  1 0.0020 0.0002 0.7200 0.0008 0.0018 0.2717 0.0036 
 C_aust_RS27  2 0.0020 0.0005 0.6804 0.0009 0.0010 0.3148 0.0004 
 C_aust_RS27  2 0.0035 0.0024 0.7435 0.0007 0.0023 0.2474 0.0002 
 C_aust_RS27  2 0.0078 0.0004 0.7494 0.0111 0.0047 0.2263 0.0003 
 C_aust_RS27  2 0.0270 0.0007 0.6813 0.0013 0.0023 0.2868 0.0007 
 C_aust_RS27  2 0.0347 0.0015 0.5551 0.0022 0.0107 0.3956 0.0001 
 C_aust_RS27  2 0.0025 0.0006 0.6877 0.0009 0.0011 0.3071 0.0001 
 C_aust_RS27  2 0.0017 0.0004 0.7894 0.0053 0.0017 0.2014 0.0001 
 C_aust_RS27  2 0.0070 0.0004 0.5471 0.0102 0.0131 0.4213 0.0009 
 C_aust_RS27  2 0.0039 0.0070 0.6835 0.0031 0.0100 0.2925 0.0001 
 C_aust_RS27  2 0.0035 0.0005 0.5218 0.0026 0.0029 0.4683 0.0003 
 C_aust_RS27  2 0.0090 0.0029 0.6994 0.0022 0.0038 0.2825 0.0002 
 C_aust_RS27  2 0.0031 0.0002 0.5974 0.0015 0.0013 0.3958 0.0006 
 C_aust_RS46  4 0.0029 0.0010 0.6528 0.0025 0.0026 0.3379 0.0003 
 C_aust_RS48  4 0.0007 0.0001 0.7586 0.0064 0.0016 0.2322 0.0005 
 C_aust_RS51  4 0.0019 0.0003 0.7416 0.0046 0.0069 0.2443 0.0005 
 C_aust_RS53  4 0.0014 0.0002 0.6182 0.0075 0.0005 0.3706 0.0016 
 C_aust_RS54  4 0.0006 0.0003 0.7141 0.0015 0.0007 0.2820 0.0009 
 C_aust_RS55  4 0.0009 0.0002 0.8532 0.0107 0.0029 0.1302 0.0019 
 C_aust_RS57  4 0.0006 0.0017 0.8755 0.0025 0.0007 0.1170 0.0020 
 C_aust_RS58  4 0.0007 0.0002 0.6938 0.0044 0.0010 0.2992 0.0006 
 C_aust_RS59  4 0.0014 0.0020 0.6432 0.0182 0.0078 0.3259 0.0014 
 C_aust_RS97  4 0.0018 0.0002 0.7314 0.0014 0.0018 0.2626 0.0008 
 C_aust_RS98  4 0.0006 0.0004 0.7285 0.0019 0.0006 0.2677 0.0004 
 C_aust_RS52  9 0.0018 0.0004 0.7151 0.0007 0.0007 0.2805 0.0007 
 C_aust_RS53  9 0.0027 0.0010 0.6483 0.0007 0.0030 0.3433 0.0010 
 C_aust_RS53  9 0.0011 0.0004 0.8687 0.0010 0.0028 0.1257 0.0003 
 C_aust_RS53  9 0.0012 0.0012 0.7707 0.0008 0.0008 0.2247 0.0006 
 C_aust_RS53  9 0.0010 0.0006 0.4733 0.0026 0.0024 0.5195 0.0006 
 C_aust_RS53  9 0.0010 0.0002 0.5811 0.0086 0.0014 0.4030 0.0046 
 C_aust_RS53  9 0.0037 0.0158 0.7717 0.0015 0.0018 0.2047 0.0008 
 C_aust_RS53  9 0.0013 0.0002 0.7645 0.0006 0.0016 0.2314 0.0004 
 C_aust_RS53  9 0.0019 0.0008 0.7484 0.0009 0.0006 0.2463 0.0010 
 C_aust_RS53  9 0.0014 0.0002 0.6841 0.0005 0.0015 0.3113 0.0010 
 C_aust_RS53  9 0.0014 0.0003 0.8157 0.0005 0.0016 0.1799 0.0006 
 C_aust_RS53  9 0.0027 0.0008 0.7640 0.0010 0.0006 0.2304 0.0005 
 C_aust_RS14 10 0.0057 0.0002 0.8605 0.0008 0.0012 0.1297 0.0019 
 C_aust_RS14 10 0.0135 0.0002 0.7559 0.0006 0.0012 0.2267 0.0018 
 C_aust_RS14 10 0.0071 0.0004 0.8088 0.0008 0.0004 0.1808 0.0017 
 C_aust_RS14 10 0.0060 0.0002 0.7123 0.0029 0.0007 0.2729 0.0048 
 C_aust_RS15 10 0.0049 0.0006 0.6819 0.0004 0.0005 0.3032 0.0085 
 C_aust_RS17 10 0.0236 0.0002 0.5432 0.0006 0.0010 0.4285 0.0029 
 C_aust_RS26 10 0.0173 0.0003 0.7227 0.0003 0.0012 0.2503 0.0078 
 C_aust_RS26 10 0.0042 0.0002 0.6790 0.0007 0.0005 0.3115 0.0040 
 C_aust_RS26 10 0.0172 0.0002 0.6127 0.0022 0.0013 0.3606 0.0059 
 C_aust_RS27 10 0.0044 0.0003 0.7428 0.0003 0.0004 0.2505 0.0013 
 C_aust_RS27 10 0.0023 0.0003 0.8391 0.0005 0.0005 0.1541 0.0033 
 C_aust_RS27 10 0.0070 0.0006 0.7904 0.0003 0.0005 0.1989 0.0023 
 C_aust_RS35 20 0.0009 0.0001 0.6119 0.0009 0.0011 0.3846 0.0004 
 C_aust_RS36 20 0.0009 0.0001 0.7294 0.0009 0.0042 0.2639 0.0007 
 C_aust_RS36 20 0.0013 0.0002 0.6216 0.0006 0.0064 0.3697 0.0002 
 C_aust_RS37 20 0.0016 0.0001 0.7135 0.0024 0.0022 0.2799 0.0003 
 C_aust_RS37 20 0.0032 0.0001 0.6892 0.0073 0.0022 0.2974 0.0006 
 C_aust_RS37 20 0.0008 0.0002 0.6328 0.0004 0.0026 0.3614 0.0018 
 C_aust_RS37 20 0.0010 0.0013 0.5795 0.0006 0.0016 0.4158 0.0003 
 C_aust_RS37 20 0.0009 0.0001 0.6577 0.0019 0.0032 0.3356 0.0007 
 C_aust_RS37 20 0.0019 0.0001 0.6400 0.0020 0.0033 0.3523 0.0004 
 C_aust_RS37 20 0.0014 0.0004 0.6345 0.0021 0.0016 0.3593 0.0006 
 C_aust_RS37 20 0.0019 0.0001 0.6268 0.0011 0.0018 0.3673 0.0009 
 C_aust_RS37 20 0.0033 0.0001 0.7204 0.0017 0.0014 0.2728 0.0002 
  C_aust_A1b 22 0.0005 0.0002 0.7959 0.0010 0.0010 0.1991 0.0024 
   C_aust_A2 22 0.0028 0.0010 0.6189 0.0218 0.0039 0.3503 0.0014 
   C_aust_A3 22 0.0009 0.0002 0.7050 0.0335 0.0171 0.2411 0.0022 
   C_aust_A4 22 0.0012 0.0002 0.7254 0.0032 0.0029 0.2656 0.0016 
   C_aust_A5 22 0.0012 0.0002 0.9342 0.0017 0.0060 0.0557 0.0010 
   C_aust_A6 22 0.0009 0.0013 0.8368 0.0024 0.0017 0.1558 0.0011 
   C_aust_A7 22 0.0007 0.0005 0.7658 0.0035 0.0025 0.2264 0.0007 
 C_melap_RS4 12 0.6443 0.0034 0.0016 0.0024 0.3208 0.0015 0.0260 
 C_melap_RS4 12 0.6682 0.0003 0.0006 0.0050 0.3100 0.0006 0.0152 
 C_melap_RS4 12 0.5706 0.0025 0.0021 0.0078 0.3552 0.0027 0.0591 
 C_melap_RS4 12 0.5673 0.0016 0.0009 0.0023 0.3953 0.0009 0.0317 
 C_melap_RS4 12 0.5574 0.0009 0.0057 0.0023 0.4162 0.0036 0.0139 
 C_melap_RS4 12 0.5090 0.0005 0.0022 0.0191 0.4614 0.0033 0.0045 
 C_melap_RS4 12 0.5218 0.0004 0.0020 0.0035 0.4604 0.0028 0.0091 
 C_melap_RS4 12 0.1066 0.0007 0.0006 0.0054 0.2921 0.0005 0.5941 
 C_melap_RS4 12 0.6109 0.0012 0.0047 0.0065 0.3301 0.0024 0.0441 
 C_melap_RS4 12 0.4362 0.0013 0.0010 0.0334 0.5205 0.0015 0.0061 
 C_melap_RS4 12 0.6784 0.0009 0.0011 0.0160 0.2191 0.0013 0.0833 
 C_melap_RS4 12 0.6007 0.0010 0.0013 0.0283 0.3586 0.0015 0.0085 
 C_melap_RS4 13 0.0040 0.4893 0.0001 0.0001 0.5064 0.0000 0.0001 
 C_melap_RS4 13 0.0116 0.4942 0.0001 0.0003 0.4935 0.0001 0.0002 
 C_melap_RS4 13 0.6931 0.0018 0.0003 0.0004 0.3034 0.0002 0.0009 
 C_melap_RS4 13 0.7404 0.0093 0.0005 0.0012 0.2474 0.0004 0.0008 
 C_melap_RS4 13 0.7207 0.0013 0.0003 0.0227 0.2511 0.0001 0.0038 
 C_melap_RS4 13 0.8421 0.0016 0.0013 0.0018 0.1517 0.0011 0.0004 
 C_melap_RS4 13 0.7344 0.0019 0.0004 0.0008 0.2615 0.0002 0.0009 
 C_melap_RS4 13 0.6978 0.0007 0.0010 0.0005 0.2973 0.0017 0.0010 
 C_melap_RS4 13 0.6684 0.0012 0.0019 0.0007 0.3271 0.0005 0.0003 
 C_melap_RS4 13 0.7786 0.0004 0.0003 0.0017 0.2173 0.0002 0.0016 
 C_melap_RS4 13 0.0802 0.0008 0.0006 0.4894 0.4283 0.0002 0.0005 
 C_melap_RS4 13 0.6905 0.0020 0.0009 0.0009 0.2984 0.0003 0.0070 
 C_melap_RS1 14 0.5534 0.0008 0.0037 0.0193 0.4193 0.0022 0.0013 
 C_melap_RS1 14 0.3150 0.0011 0.0015 0.0035 0.6725 0.0018 0.0046 
 C_melap_RS1 14 0.6738 0.0051 0.0016 0.0033 0.3115 0.0029 0.0018 
 C_melap_RS1 14 0.6683 0.0271 0.0020 0.0022 0.2951 0.0024 0.0030 
 C_melap_RS1 14 0.6651 0.0062 0.0021 0.0052 0.3165 0.0042 0.0007 
 C_melap_RS1 14 0.6031 0.0012 0.0063 0.0012 0.3797 0.0057 0.0027 
 C_melap_RS1 14 0.4401 0.0138 0.0013 0.0029 0.5379 0.0018 0.0022 
 C_melap_RS1 14 0.6913 0.0085 0.0012 0.0024 0.2920 0.0015 0.0030 
 C_melap_RS1 14 0.6436 0.0022 0.0022 0.0063 0.3418 0.0022 0.0016 
 C_melap_RS1 14 0.6761 0.0132 0.0017 0.0245 0.2808 0.0016 0.0021 
 C_melap_RS1 14 0.6895 0.0019 0.0012 0.0026 0.3008 0.0015 0.0026 
 C_melap_RS1 14 0.4766 0.0012 0.0016 0.0160 0.5009 0.0021 0.0016 
 C_melap_RS4 16 0.6901 0.0009 0.0021 0.0139 0.2828 0.0013 0.0088 
 C_melap_RS4 16 0.6743 0.0005 0.0020 0.0095 0.3053 0.0010 0.0075 
 C_melap_RS4 16 0.7108 0.0007 0.0009 0.0222 0.2430 0.0006 0.0219 
 C_melap_RS4 16 0.7670 0.0010 0.0025 0.0133 0.2118 0.0022 0.0022 
 C_melap_RS4 16 0.7070 0.0021 0.0025 0.0067 0.2740 0.0013 0.0064 
 C_melap_RS4 16 0.6123 0.0008 0.0012 0.0161 0.3631 0.0005 0.0060 
 C_melap_RS4 16 0.6278 0.0005 0.0016 0.0306 0.3329 0.0010 0.0056 
 C_melap_RS4 16 0.6677 0.0004 0.0026 0.0137 0.3024 0.0011 0.0121 
 C_melap_RS4 16 0.6635 0.0003 0.0020 0.0186 0.3104 0.0011 0.0041 
 C_melap_RS4 16 0.5538 0.0007 0.0092 0.0434 0.3821 0.0024 0.0084 
 C_melap_RS4 16 0.5275 0.0001 0.0024 0.0113 0.4537 0.0008 0.0040 
 C_melap_RS4 16 0.6367 0.0004 0.0024 0.0512 0.3030 0.0012 0.0051 
 C_melap_RS5 19 0.6480 0.0012 0.0015 0.0294 0.2611 0.0015 0.0574 
 C_melap_RS5 19 0.6755 0.0121 0.0031 0.0131 0.2783 0.0031 0.0148 
 C_melap_RS5 19 0.7796 0.0013 0.0017 0.0045 0.1872 0.0024 0.0233 
 C_melap_RS5 19 0.7180 0.0015 0.0015 0.0261 0.2239 0.0024 0.0267 
 C_melap_RS5 19 0.5943 0.0023 0.0015 0.0107 0.3660 0.0015 0.0237 
 C_melap_RS5 19 0.5831 0.0033 0.0016 0.0094 0.3860 0.0014 0.0151 
 C_melap_RS5 19 0.7142 0.0013 0.0029 0.0053 0.2482 0.0023 0.0258 
 C_melap_RS5 19 0.5348 0.0008 0.0048 0.0126 0.3815 0.0093 0.0562 
 C_melap_RS5 19 0.6949 0.0008 0.0017 0.0205 0.2626 0.0021 0.0174 
 C_melap_RS5 19 0.5992 0.0007 0.0018 0.0331 0.3170 0.0037 0.0446 
 C_melap_RS5 19 0.6910 0.0024 0.0078 0.0056 0.2625 0.0071 0.0235 
 C_melap_RS5 19 0.6458 0.0013 0.0012 0.0064 0.3171 0.0019 0.0262 
