# Supplementary material for: Population genomic response to geographic gradients by widespread and endemic fishes of the Arabian Peninsula
Source: Ecol Evol. 2020 Apr 12;10(10):4314–30. doi: 10.1002/ece3.6199 (PMC7246217; doi:10.1002/ece3.6199)
Supplement: Supplementary file 6 — Appendix S1 [file ECE3-10-4314-s006.zip › Appendix S1, STRUCTURE and PCA Plots, Dryad/STRUCTURE/C. austriacus & C. melapterus/results_job_T33_f]

----------------------------------------------------
STRUCTURE by Pritchard, Stephens and Donnelly (2000)
     and Falush, Stephens and Pritchard (2003)
       Code by Pritchard, Falush and Hubisz
             Version 2.3.4 (Jul 2012)
----------------------------------------------------


Command line arguments:   /home/compartido2/pablo_saenz/Structure/structure_kernel_src/structure -m parameter_job_T33 
Input File:    /home/compartido2/pablo_saenz/joey/structure/C_aus_x_C_mel/data_job_T33

Run parameters:
   138 individuals
   2782 loci
   7 populations assumed
   200000 Burn-in period
   300000 Reps
LOCPRIOR model used


--------------------------------------------
Proportion of membership of each pre-defined
 population in each of the 7 clusters

Given    Inferred Clusters                                   Number of
 Pop       1      2      3      4      5      6      7      Individuals

  1:     0.005  0.005  0.004  0.194  0.791  0.000  0.001       12
  2:     0.007  0.007  0.008  0.183  0.791  0.003  0.001       12
  4:     0.001  0.011  0.004  0.150  0.833  0.001  0.001       11
  9:     0.002  0.009  0.001  0.165  0.821  0.001  0.002       12
 10:     0.016  0.003  0.001  0.145  0.832  0.000  0.003       12
 12:     0.406  0.045  0.466  0.001  0.003  0.003  0.076       12
 13:     0.477  0.053  0.377  0.001  0.001  0.090  0.002       12
 14:     0.450  0.011  0.530  0.001  0.000  0.006  0.002       12
 16:     0.539  0.041  0.405  0.002  0.002  0.001  0.008       12
 19:     0.543  0.034  0.382  0.004  0.003  0.003  0.030       12
 20:     0.005  0.008  0.003  0.196  0.786  0.001  0.001       12
 22:     0.001  0.021  0.003  0.140  0.833  0.001  0.001        7
--------------------------------------------

Allele-freq. divergence among pops (Net nucleotide distance),
computed using point estimates of P.

      1       2       3       4       5       6       7      
 1      -    0.0196  0.0154  0.0154  0.0096  0.0703  0.0444  
 2   0.0196     -    0.0277  0.0262  0.0230  0.0888  0.0598  
 3   0.0154  0.0277     -    0.0299  0.0235  0.0747  0.0557  
 4   0.0154  0.0262  0.0299     -    0.0107  0.0794  0.0553  
 5   0.0096  0.0230  0.0235  0.0107     -    0.0745  0.0495  
 6   0.0703  0.0888  0.0747  0.0794  0.0745     -    0.1087  
 7   0.0444  0.0598  0.0557  0.0553  0.0495  0.1087     -    

Average distances (expected heterozygosity) between individuals in same cluster:
cluster  1  : 0.2639 
cluster  2  : 0.2164 
cluster  3  : 0.1726 
cluster  4  : 0.2387 
cluster  5  : 0.2366 
cluster  6  : 0.1440 
cluster  7  : 0.1643 

--------------------------------------------
Estimated Ln Prob of Data   = -269194.3
Mean value of ln likelihood = -264717.2
Variance of ln likelihood   = 8954.2
Mean value of alpha         = 2.5987

Mean value of alpha_local for each location:
	location  1:  0.0893  0.1055  0.0801  2.8955  7.4913  0.0223  0.0308
	location  2:  0.1009  0.1157  0.1372  2.3929  8.9701  0.0659  0.0347
	location  4:  0.0370  0.1882  0.0634  1.7811  7.4920  0.0264  0.0336
	location  9:  0.0424  0.2399  0.0329  1.6888  7.9123  0.0243  0.0465
	location 10:  0.2399  0.0556  0.0397  1.9868  9.7758  0.0194  0.0746
	location 12:  2.6803  0.3923  3.4102  0.0263  0.0487  0.0587  0.4073
	location 13:  0.5327  0.0583  0.8687  0.0129  0.0169  0.0691  0.0208
	location 14:  0.5582  0.0214  5.4270  0.0006  0.0055  0.0268  0.0256
	location 16:  7.8310  0.6805  6.1101  0.0452  0.0697  0.0528  0.1877
	location 19:  16.6731  1.2748  11.9250  0.1687  0.1363  0.1214  1.0510
	location 20:  0.1570  0.2455  0.0945  4.1128  17.8498  0.0359  0.0459
	location 22:  0.0340  0.1759  0.0626  0.8738  6.7518  0.0257  0.0301

Mean value of Fst_1         = 0.0535
Mean value of Fst_2         = 0.6048
Mean value of Fst_3         = 0.3137
Mean value of Fst_4         = 0.4906
Mean value of Fst_5         = 0.0676
Mean value of Fst_6         = 0.8798
Mean value of Fst_7         = 0.9752

Mean value of r = 0.1247

Inferred ancestry of individuals:
        Label (%Miss) Pop:  Inferred clusters
  1 C_aust_RS25    (1)    1 :  0.003 0.016 0.005 0.168 0.806 0.000 0.001 
  2 C_aust_RS25    (2)    1 :  0.001 0.004 0.003 0.269 0.721 0.001 0.000 
  3 C_aust_RS26    (1)    1 :  0.001 0.011 0.002 0.301 0.684 0.000 0.000 
  4 C_aust_RS26    (0)    1 :  0.012 0.005 0.002 0.126 0.854 0.000 0.001 
  5 C_aust_RS26    (1)    1 :  0.008 0.002 0.004 0.129 0.856 0.000 0.001 
  6 C_aust_RS26    (1)    1 :  0.003 0.002 0.003 0.184 0.807 0.000 0.001 
  7 C_aust_RS26    (0)    1 :  0.003 0.003 0.002 0.280 0.711 0.000 0.001 
  8 C_aust_RS26    (0)    1 :  0.010 0.005 0.015 0.185 0.784 0.000 0.001 
  9 C_aust_RS26    (1)    1 :  0.004 0.002 0.001 0.210 0.783 0.000 0.000 
 10 C_aust_RS26    (0)    1 :  0.005 0.002 0.002 0.159 0.830 0.000 0.001 
 11 C_aust_RS26    (2)    1 :  0.005 0.004 0.001 0.178 0.810 0.000 0.001 
 12 C_aust_RS26    (0)    1 :  0.003 0.002 0.002 0.144 0.845 0.000 0.003 
 13 C_aust_RS27    (4)    2 :  0.002 0.006 0.002 0.227 0.761 0.001 0.001 
 14 C_aust_RS27    (1)    2 :  0.003 0.002 0.003 0.139 0.849 0.004 0.001 
 15 C_aust_RS27    (1)    2 :  0.005 0.014 0.008 0.123 0.848 0.001 0.001 
 16 C_aust_RS27    (2)    2 :  0.023 0.004 0.004 0.150 0.815 0.002 0.002 
 17 C_aust_RS27    (4)    2 :  0.022 0.008 0.026 0.216 0.722 0.004 0.001 
 18 C_aust_RS27    (1)    2 :  0.003 0.002 0.002 0.170 0.822 0.001 0.000 
 19 C_aust_RS27   (10)    2 :  0.001 0.009 0.002 0.129 0.857 0.001 0.000 
 20 C_aust_RS27    (2)    2 :  0.006 0.025 0.022 0.236 0.707 0.001 0.002 
 21 C_aust_RS27    (4)    2 :  0.003 0.004 0.015 0.157 0.810 0.011 0.000 
 22 C_aust_RS27    (1)    2 :  0.003 0.004 0.006 0.271 0.714 0.001 0.001 
 23 C_aust_RS27    (1)    2 :  0.007 0.004 0.006 0.157 0.821 0.005 0.001 
 24 C_aust_RS27    (0)    2 :  0.003 0.002 0.002 0.220 0.770 0.001 0.002 
 25 C_aust_RS46    (5)    4 :  0.004 0.006 0.003 0.188 0.797 0.002 0.000 
 26 C_aust_RS48    (8)    4 :  0.001 0.010 0.001 0.131 0.856 0.000 0.000 
 27 C_aust_RS51    (4)    4 :  0.001 0.010 0.012 0.137 0.839 0.000 0.001 
 28 C_aust_RS53    (1)    4 :  0.002 0.020 0.001 0.254 0.721 0.000 0.002 
 29 C_aust_RS54    (2)    4 :  0.001 0.003 0.001 0.148 0.846 0.000 0.001 
 30 C_aust_RS55   (14)    4 :  0.001 0.023 0.003 0.087 0.885 0.000 0.001 
 31 C_aust_RS57    (3)    4 :  0.001 0.004 0.001 0.069 0.923 0.002 0.001 
 32 C_aust_RS58    (1)    4 :  0.001 0.008 0.001 0.171 0.818 0.000 0.001 
 33 C_aust_RS59    (2)    4 :  0.002 0.023 0.014 0.189 0.769 0.002 0.001 
 34 C_aust_RS97    (2)    4 :  0.002 0.003 0.003 0.133 0.858 0.000 0.001 
 35 C_aust_RS98    (1)    4 :  0.001 0.005 0.001 0.145 0.848 0.001 0.000 
 36 C_aust_RS52    (2)    9 :  0.002 0.005 0.001 0.155 0.837 0.000 0.001 
 37 C_aust_RS53    (4)    9 :  0.002 0.007 0.003 0.194 0.791 0.001 0.002 
 38 C_aust_RS53    (6)    9 :  0.001 0.006 0.001 0.076 0.915 0.000 0.000 
 39 C_aust_RS53    (3)    9 :  0.001 0.005 0.001 0.124 0.868 0.001 0.001 
 40 C_aust_RS53    (9)    9 :  0.001 0.014 0.002 0.358 0.624 0.000 0.001 
 41 C_aust_RS53    (4)    9 :  0.001 0.021 0.001 0.236 0.733 0.000 0.007 
 42 C_aust_RS53    (4)    9 :  0.003 0.014 0.002 0.124 0.846 0.009 0.001 
 43 C_aust_RS53    (3)    9 :  0.001 0.006 0.001 0.138 0.853 0.000 0.001 
 44 C_aust_RS53    (8)    9 :  0.001 0.009 0.001 0.159 0.828 0.000 0.001 
 45 C_aust_RS53    (2)    9 :  0.001 0.006 0.001 0.175 0.815 0.000 0.001 
 46 C_aust_RS53    (6)    9 :  0.001 0.004 0.001 0.102 0.891 0.000 0.001 
 47 C_aust_RS53    (2)    9 :  0.003 0.012 0.000 0.137 0.847 0.001 0.001 
 48 C_aust_RS14    (2)   10 :  0.007 0.002 0.002 0.074 0.914 0.000 0.001 
 49 C_aust_RS14    (3)   10 :  0.020 0.002 0.002 0.122 0.852 0.000 0.002 
 50 C_aust_RS14    (1)   10 :  0.011 0.002 0.001 0.091 0.894 0.000 0.001 
 51 C_aust_RS14    (1)   10 :  0.010 0.007 0.001 0.146 0.832 0.000 0.004 
 52 C_aust_RS15    (1)   10 :  0.008 0.001 0.001 0.165 0.818 0.001 0.007 
 53 C_aust_RS17    (1)   10 :  0.052 0.005 0.002 0.269 0.670 0.000 0.002 
 54 C_aust_RS26    (3)   10 :  0.026 0.001 0.002 0.137 0.829 0.000 0.006 
 55 C_aust_RS26    (1)   10 :  0.007 0.004 0.001 0.188 0.798 0.000 0.003 
 56 C_aust_RS26    (1)   10 :  0.028 0.006 0.002 0.193 0.766 0.000 0.005 
 57 C_aust_RS27    (0)   10 :  0.008 0.004 0.001 0.161 0.825 0.000 0.001 
 58 C_aust_RS27    (8)   10 :  0.004 0.001 0.001 0.087 0.904 0.000 0.003 
 59 C_aust_RS27    (1)   10 :  0.010 0.001 0.001 0.107 0.879 0.000 0.002 
 60 C_aust_RS35    (1)   20 :  0.003 0.007 0.001 0.221 0.766 0.000 0.001 
 61 C_aust_RS36   (11)   20 :  0.003 0.005 0.003 0.150 0.838 0.000 0.001 
 62 C_aust_RS36    (4)   20 :  0.004 0.007 0.005 0.229 0.754 0.001 0.000 
 63 C_aust_RS37    (2)   20 :  0.004 0.010 0.003 0.164 0.818 0.001 0.001 
 64 C_aust_RS37    (1)   20 :  0.008 0.015 0.003 0.162 0.811 0.000 0.001 
 65 C_aust_RS37    (1)   20 :  0.003 0.003 0.003 0.204 0.783 0.001 0.002 
 66 C_aust_RS37    (2)   20 :  0.004 0.005 0.002 0.241 0.744 0.003 0.001 
 67 C_aust_RS37    (1)   20 :  0.003 0.010 0.003 0.205 0.777 0.000 0.001 
 68 C_aust_RS37    (1)   20 :  0.006 0.013 0.003 0.203 0.774 0.001 0.001 
 69 C_aust_RS37    (0)   20 :  0.005 0.009 0.002 0.204 0.779 0.001 0.001 
 70 C_aust_RS37    (0)   20 :  0.006 0.006 0.002 0.206 0.778 0.000 0.002 
 71 C_aust_RS37    (0)   20 :  0.008 0.010 0.002 0.162 0.818 0.000 0.000 
 72 C_aust_A1b    (6)   22 :  0.000 0.003 0.001 0.106 0.887 0.000 0.001 
 73 C_aust_A2    (4)   22 :  0.004 0.041 0.006 0.182 0.765 0.002 0.001 
 74 C_aust_A3   (21)   22 :  0.001 0.074 0.008 0.266 0.650 0.000 0.001 
 75 C_aust_A4    (7)   22 :  0.001 0.008 0.003 0.149 0.838 0.000 0.001 
 76 C_aust_A5   (13)   22 :  0.001 0.004 0.003 0.031 0.959 0.000 0.001 
 77 C_aust_A6    (8)   22 :  0.001 0.007 0.001 0.110 0.878 0.002 0.001 
 78 C_aust_A7    (2)   22 :  0.001 0.008 0.001 0.133 0.855 0.001 0.000 
 79 C_melap_RS4   (19)   12 :  0.540 0.012 0.410 0.001 0.002 0.007 0.028 
 80 C_melap_RS4   (20)   12 :  0.545 0.029 0.407 0.000 0.001 0.001 0.017 
 81 C_melap_RS4   (19)   12 :  0.456 0.035 0.437 0.002 0.003 0.006 0.060 
 82 C_melap_RS4   (27)   12 :  0.427 0.011 0.523 0.001 0.001 0.003 0.034 
 83 C_melap_RS4   (20)   12 :  0.409 0.014 0.545 0.003 0.011 0.003 0.016 
 84 C_melap_RS4   (22)   12 :  0.314 0.083 0.589 0.003 0.005 0.001 0.005 
 85 C_melap_RS4   (24)   12 :  0.378 0.032 0.574 0.002 0.003 0.001 0.010 
 86 C_melap_RS4   (34)   12 :  0.070 0.012 0.318 0.000 0.001 0.001 0.598 
 87 C_melap_RS4   (20)   12 :  0.511 0.030 0.405 0.001 0.004 0.003 0.047 
 88 C_melap_RS4   (29)   12 :  0.238 0.130 0.620 0.001 0.001 0.003 0.007 
 89 C_melap_RS4   (22)   12 :  0.559 0.061 0.295 0.001 0.001 0.002 0.080 
 90 C_melap_RS4   (23)   12 :  0.428 0.087 0.469 0.002 0.002 0.002 0.010 
 91 C_melap_RS4   (29)   13 :  0.003 0.000 0.465 0.000 0.000 0.532 0.000 
 92 C_melap_RS4    (7)   13 :  0.006 0.001 0.465 0.000 0.000 0.528 0.000 
 93 C_melap_RS4   (12)   13 :  0.608 0.002 0.386 0.000 0.000 0.003 0.001 
 94 C_melap_RS4   (14)   13 :  0.645 0.005 0.338 0.001 0.001 0.010 0.001 
 95 C_melap_RS4   (11)   13 :  0.571 0.107 0.317 0.000 0.000 0.002 0.003 
 96 C_melap_RS4   (15)   13 :  0.757 0.003 0.237 0.001 0.001 0.001 0.000 
 97 C_melap_RS4    (9)   13 :  0.645 0.002 0.349 0.000 0.000 0.002 0.001 
 98 C_melap_RS4    (8)   13 :  0.620 0.002 0.374 0.002 0.001 0.001 0.002 
 99 C_melap_RS4    (8)   13 :  0.569 0.002 0.425 0.001 0.001 0.001 0.000 
100 C_melap_RS4    (8)   13 :  0.680 0.011 0.306 0.000 0.000 0.000 0.002 
101 C_melap_RS4   (23)   13 :  0.014 0.500 0.483 0.000 0.001 0.001 0.001 
102 C_melap_RS4    (7)   13 :  0.603 0.003 0.383 0.001 0.001 0.002 0.009 
103 C_melap_RS1   (23)   14 :  0.386 0.065 0.547 0.000 0.000 0.000 0.001 
104 C_melap_RS1   (41)   14 :  0.055 0.001 0.939 0.000 0.000 0.000 0.004 
105 C_melap_RS1   (14)   14 :  0.568 0.001 0.428 0.000 0.000 0.002 0.001 
106 C_melap_RS1   (13)   14 :  0.548 0.001 0.417 0.000 0.000 0.033 0.002 
107 C_melap_RS1   (12)   14 :  0.552 0.009 0.436 0.000 0.000 0.003 0.000 
108 C_melap_RS1   (13)   14 :  0.474 0.001 0.521 0.000 0.003 0.000 0.002 
109 C_melap_RS1   (18)   14 :  0.283 0.001 0.696 0.000 0.000 0.019 0.002 
110 C_melap_RS1   (14)   14 :  0.582 0.001 0.409 0.000 0.000 0.005 0.002 
111 C_melap_RS1   (12)   14 :  0.530 0.002 0.467 0.000 0.000 0.001 0.001 
112 C_melap_RS1   (13)   14 :  0.564 0.033 0.394 0.000 0.000 0.008 0.001 
113 C_melap_RS1   (12)   14 :  0.580 0.002 0.416 0.000 0.000 0.000 0.002 
114 C_melap_RS1   (24)   14 :  0.280 0.018 0.692 0.010 0.000 0.000 0.001 
115 C_melap_RS4    (3)   16 :  0.607 0.025 0.354 0.001 0.002 0.002 0.009 
116 C_melap_RS4    (4)   16 :  0.588 0.021 0.380 0.001 0.002 0.001 0.008 
117 C_melap_RS4   (13)   16 :  0.584 0.040 0.346 0.001 0.001 0.001 0.027 
118 C_melap_RS4   (10)   16 :  0.669 0.036 0.287 0.002 0.003 0.002 0.002 
119 C_melap_RS4    (3)   16 :  0.634 0.013 0.340 0.001 0.002 0.004 0.006 
120 C_melap_RS4    (5)   16 :  0.493 0.027 0.469 0.001 0.001 0.002 0.007 
121 C_melap_RS4    (3)   16 :  0.503 0.046 0.442 0.001 0.002 0.001 0.006 
122 C_melap_RS4    (2)   16 :  0.543 0.032 0.404 0.001 0.003 0.001 0.016 
123 C_melap_RS4    (6)   16 :  0.552 0.039 0.402 0.001 0.002 0.001 0.004 
124 C_melap_RS4    (8)   16 :  0.399 0.117 0.459 0.008 0.007 0.002 0.009 
125 C_melap_RS4   (16)   16 :  0.382 0.018 0.592 0.001 0.003 0.000 0.004 
126 C_melap_RS4    (4)   16 :  0.518 0.083 0.389 0.003 0.002 0.001 0.005 
127 C_melap_RS5    (2)   19 :  0.527 0.054 0.358 0.002 0.002 0.002 0.055 
128 C_melap_RS5    (2)   19 :  0.566 0.029 0.368 0.005 0.004 0.011 0.017 
129 C_melap_RS5   (14)   19 :  0.663 0.024 0.281 0.004 0.002 0.001 0.024 
130 C_melap_RS5   (11)   19 :  0.593 0.051 0.322 0.003 0.002 0.002 0.027 
131 C_melap_RS5    (2)   19 :  0.464 0.025 0.478 0.003 0.002 0.003 0.026 
132 C_melap_RS5    (6)   19 :  0.478 0.028 0.468 0.002 0.002 0.004 0.017 
133 C_melap_RS5    (3)   19 :  0.616 0.020 0.329 0.003 0.003 0.002 0.029 
134 C_melap_RS5    (8)   19 :  0.424 0.047 0.460 0.010 0.004 0.001 0.052 
135 C_melap_RS5    (2)   19 :  0.576 0.037 0.361 0.004 0.002 0.001 0.019 
136 C_melap_RS5    (4)   19 :  0.487 0.056 0.407 0.004 0.003 0.001 0.043 
137 C_melap_RS5    (2)   19 :  0.584 0.023 0.349 0.008 0.009 0.003 0.025 
138 C_melap_RS5    (7)   19 :  0.542 0.020 0.402 0.004 0.002 0.002 0.028 


Estimated Allele Frequencies in each cluster
First column gives estimated ancestral frequencies


Locus 1 : 
2 alleles
14.5% missing data
   1   (0.891) 0.947 0.461 0.985 0.833 0.892 0.987 0.753 
   3   (0.109) 0.053 0.539 0.015 0.167 0.108 0.013 0.247 

Locus 2 : 
2 alleles
14.5% missing data
   2   (0.450) 0.467 0.419 0.260 0.700 0.418 0.050 0.923 
   4   (0.550) 0.533 0.581 0.740 0.300 0.582 0.950 0.077 

Locus 3 : 
2 alleles
5.1% missing data
   1   (0.896) 0.938 0.969 0.969 0.964 0.847 0.985 0.992 
   4   (0.104) 0.062 0.031 0.031 0.036 0.153 0.015 0.008 

Locus 4 : 
2 alleles
10.1% missing data
   1   (0.111) 0.101 0.732 0.052 0.070 0.040 0.012 0.420 
   4   (0.889) 0.899 0.268 0.948 0.930 0.960 0.988 0.580 

Locus 5 : 
2 alleles
2.2% missing data
   2   (0.892) 0.910 0.940 0.830 0.954 0.945 0.871 0.978 
   4   (0.108) 0.090 0.060 0.170 0.046 0.055 0.129 0.022 

Locus 6 : 
2 alleles
5.1% missing data
   3   (0.893) 0.950 0.957 0.967 0.923 0.889 0.393 0.993 
   2   (0.107) 0.050 0.043 0.033 0.077 0.111 0.607 0.007 

Locus 7 : 
2 alleles
10.1% missing data
   1   (0.574) 0.685 0.571 0.920 0.388 0.412 0.128 0.539 
   3   (0.426) 0.315 0.429 0.080 0.612 0.588 0.872 0.461 

Locus 8 : 
2 alleles
15.9% missing data
   2   (0.786) 0.814 0.866 0.640 0.850 0.855 0.218 0.743 
   4   (0.214) 0.186 0.134 0.360 0.150 0.145 0.782 0.257 

Locus 9 : 
2 alleles
2.2% missing data
   3   (0.907) 0.903 0.917 0.979 0.948 0.952 0.990 0.910 
   1   (0.093) 0.097 0.083 0.021 0.052 0.048 0.010 0.090 

Locus 10 : 
2 alleles
7.2% missing data
   1   (0.520) 0.405 0.575 0.623 0.586 0.679 0.126 0.458 
   3   (0.480) 0.595 0.425 0.377 0.414 0.321 0.874 0.542 

Locus 11 : 
2 alleles
6.5% missing data
   4   (0.736) 0.774 0.888 0.709 0.915 0.769 0.044 0.051 
   1   (0.264) 0.226 0.112 0.291 0.085 0.231 0.956 0.949 

Locus 12 : 
2 alleles
5.8% missing data
   1   (0.298) 0.258 0.289 0.070 0.462 0.382 0.034 0.090 
   3   (0.702) 0.742 0.711 0.930 0.538 0.618 0.966 0.910 

Locus 13 : 
2 alleles
1.4% missing data
   3   (0.902) 0.862 0.944 0.935 0.959 0.965 0.989 0.992 
   4   (0.098) 0.138 0.056 0.065 0.041 0.035 0.011 0.008 

Locus 14 : 
2 alleles
18.1% missing data
   1   (0.874) 0.901 0.208 0.968 0.684 0.937 0.986 0.839 
   4   (0.126) 0.099 0.792 0.032 0.316 0.063 0.014 0.161 

Locus 15 : 
2 alleles
14.5% missing data
   2   (0.120) 0.097 0.070 0.044 0.191 0.072 0.589 0.017 
   4   (0.880) 0.903 0.930 0.956 0.809 0.928 0.411 0.983 

Locus 16 : 
2 alleles
19.6% missing data
   1   (0.907) 0.935 0.973 0.991 0.842 0.910 0.990 0.984 
   4   (0.093) 0.065 0.027 0.009 0.158 0.090 0.010 0.016 

Locus 17 : 
2 alleles
9.4% missing data
   1   (0.911) 0.913 0.939 0.882 0.976 0.972 0.633 0.993 
   3   (0.089) 0.087 0.061 0.118 0.024 0.028 0.367 0.007 

Locus 18 : 
2 alleles
6.5% missing data
   4   (0.778) 0.756 0.788 0.853 0.869 0.829 0.728 0.965 
   2   (0.222) 0.244 0.212 0.147 0.131 0.171 0.272 0.035 

Locus 19 : 
2 alleles
2.2% missing data
   2   (0.878) 0.874 0.966 0.963 0.950 0.902 0.987 0.914 
   1   (0.122) 0.126 0.034 0.037 0.050 0.098 0.013 0.086 

Locus 20 : 
2 alleles
17.4% missing data
   1   (0.930) 0.979 0.980 0.996 0.931 0.839 0.942 0.996 
   3   (0.070) 0.021 0.020 0.004 0.069 0.161 0.058 0.004 

Locus 21 : 
2 alleles
17.4% missing data
   3   (0.262) 0.286 0.125 0.127 0.343 0.243 0.029 0.035 
   4   (0.738) 0.714 0.875 0.873 0.657 0.757 0.971 0.965 

Locus 22 : 
2 alleles
3.6% missing data
   2   (0.128) 0.109 0.075 0.244 0.097 0.067 0.086 0.036 
   4   (0.872) 0.891 0.925 0.756 0.903 0.933 0.914 0.964 

Locus 23 : 
2 alleles
4.3% missing data
   2   (0.889) 0.863 0.960 0.977 0.915 0.934 0.986 0.985 
   1   (0.111) 0.137 0.040 0.023 0.085 0.066 0.014 0.015 

Locus 24 : 
2 alleles
12.3% missing data
   4   (0.733) 0.774 0.789 0.768 0.747 0.759 0.402 0.572 
   2   (0.267) 0.226 0.211 0.232 0.253 0.241 0.598 0.428 

Locus 25 : 
2 alleles
6.5% missing data
   2   (0.379) 0.408 0.168 0.636 0.383 0.324 0.253 0.316 
   4   (0.621) 0.592 0.832 0.364 0.617 0.676 0.747 0.684 

Locus 26 : 
2 alleles
8.0% missing data
   1   (0.854) 0.911 0.929 0.952 0.610 0.814 0.975 0.986 
   3   (0.146) 0.089 0.071 0.048 0.390 0.186 0.025 0.014 

Locus 27 : 
2 alleles
10.1% missing data
   2   (0.310) 0.347 0.395 0.313 0.474 0.221 0.168 0.036 
   3   (0.690) 0.653 0.605 0.687 0.526 0.779 0.832 0.964 

Locus 28 : 
2 alleles
3.6% missing data
   2   (0.372) 0.436 0.348 0.240 0.178 0.371 0.118 0.060 
   3   (0.628) 0.564 0.652 0.760 0.822 0.629 0.882 0.940 

Locus 29 : 
2 alleles
13.8% missing data
   4   (0.255) 0.253 0.234 0.064 0.175 0.299 0.030 0.245 
   2   (0.745) 0.747 0.766 0.936 0.825 0.701 0.970 0.755 

Locus 30 : 
2 alleles
10.9% missing data
   3   (0.872) 0.870 0.947 0.692 0.935 0.941 0.956 0.901 
   1   (0.128) 0.130 0.053 0.308 0.065 0.059 0.044 0.099 

Locus 31 : 
2 alleles
12.3% missing data
   2   (0.928) 0.967 0.967 0.993 0.928 0.921 0.993 0.954 
   4   (0.072) 0.033 0.033 0.007 0.072 0.079 0.007 0.046 

Locus 32 : 
2 alleles
8.0% missing data
   3   (0.806) 0.800 0.760 0.683 0.875 0.892 0.579 0.781 
   1   (0.194) 0.200 0.240 0.317 0.125 0.108 0.421 0.219 

Locus 33 : 
2 alleles
6.5% missing data
   4   (0.889) 0.881 0.956 0.983 0.878 0.929 0.982 0.987 
   2   (0.111) 0.119 0.044 0.017 0.122 0.071 0.018 0.013 

Locus 34 : 
2 alleles
5.1% missing data
   3   (0.771) 0.802 0.850 0.954 0.617 0.742 0.969 0.815 
   1   (0.229) 0.198 0.150 0.046 0.383 0.258 0.031 0.185 

Locus 35 : 
2 alleles
2.2% missing data
   2   (0.896) 0.927 0.968 0.973 0.938 0.934 0.985 0.228 
   4   (0.104) 0.073 0.032 0.027 0.062 0.066 0.015 0.772 

Locus 36 : 
2 alleles
13.8% missing data
   4   (0.199) 0.195 0.143 0.286 0.058 0.160 0.452 0.195 
   2   (0.801) 0.805 0.857 0.714 0.942 0.840 0.548 0.805 

Locus 37 : 
2 alleles
2.9% missing data
   1   (0.094) 0.073 0.031 0.029 0.251 0.055 0.010 0.011 
   3   (0.906) 0.927 0.969 0.971 0.749 0.945 0.990 0.989 

Locus 38 : 
2 alleles
2.2% missing data
   1   (0.193) 0.176 0.604 0.047 0.339 0.142 0.075 0.028 
   3   (0.807) 0.824 0.396 0.953 0.661 0.858 0.925 0.972 

Locus 39 : 
2 alleles
2.2% missing data
   3   (0.900) 0.922 0.925 0.900 0.956 0.951 0.747 0.950 
   1   (0.100) 0.078 0.075 0.100 0.044 0.049 0.253 0.050 

Locus 40 : 
2 alleles
19.6% missing data
   1   (0.875) 0.887 0.806 0.944 0.932 0.908 0.987 0.978 
   2   (0.125) 0.113 0.194 0.056 0.068 0.092 0.013 0.022 

Locus 41 : 
2 alleles
1.4% missing data
   1   (0.725) 0.679 0.803 0.846 0.814 0.780 0.263 0.964 
   4   (0.275) 0.321 0.197 0.154 0.186 0.220 0.737 0.036 

Locus 42 : 
2 alleles
2.2% missing data
   2   (0.820) 0.770 0.918 0.973 0.928 0.849 0.938 0.745 
   4   (0.180) 0.230 0.082 0.027 0.072 0.151 0.062 0.255 

Locus 43 : 
2 alleles
13.8% missing data
   1   (0.123) 0.157 0.052 0.056 0.060 0.064 0.046 0.112 
   3   (0.877) 0.843 0.948 0.944 0.940 0.936 0.954 0.888 

Locus 44 : 
2 alleles
2.2% missing data
   3   (0.924) 0.982 0.988 0.996 0.921 0.895 0.122 0.996 
   1   (0.076) 0.018 0.012 0.004 0.079 0.105 0.878 0.004 

Locus 45 : 
2 alleles
8.0% missing data
   1   (0.900) 0.907 0.802 0.952 0.525 0.967 0.989 0.950 
   3   (0.100) 0.093 0.198 0.048 0.475 0.033 0.011 0.050 

Locus 46 : 
2 alleles
10.1% missing data
   2   (0.892) 0.943 0.973 0.990 0.926 0.814 0.988 0.903 
   4   (0.108) 0.057 0.027 0.010 0.074 0.186 0.012 0.097 

Locus 47 : 
2 alleles
10.9% missing data
   1   (0.335) 0.303 0.319 0.219 0.247 0.381 0.037 0.526 
   3   (0.665) 0.697 0.681 0.781 0.753 0.619 0.963 0.474 

Locus 48 : 
2 alleles
10.1% missing data
   2   (0.833) 0.913 0.944 0.906 0.720 0.834 0.981 0.069 
   3   (0.167) 0.087 0.056 0.094 0.280 0.166 0.019 0.931 

Locus 49 : 
2 alleles
6.5% missing data
   2   (0.861) 0.881 0.957 0.973 0.894 0.850 0.980 0.976 
   4   (0.139) 0.119 0.043 0.027 0.106 0.150 0.020 0.024 

Locus 50 : 
2 alleles
5.1% missing data
   2   (0.895) 0.915 0.937 0.900 0.877 0.946 0.955 0.980 
   1   (0.105) 0.085 0.063 0.100 0.123 0.054 0.045 0.020 

Locus 51 : 
2 alleles
12.3% missing data
   2   (0.833) 0.815 0.866 0.912 0.902 0.883 0.981 0.801 
   4   (0.167) 0.185 0.134 0.088 0.098 0.117 0.019 0.199 

Locus 52 : 
2 alleles
5.1% missing data
   1   (0.867) 0.929 0.975 0.986 0.934 0.694 0.985 0.991 
   3   (0.133) 0.071 0.025 0.014 0.066 0.306 0.015 0.009 

Locus 53 : 
2 alleles
5.8% missing data
   2   (0.619) 0.530 0.632 0.851 0.747 0.637 0.953 0.912 
   4   (0.381) 0.470 0.368 0.149 0.253 0.363 0.047 0.088 

Locus 54 : 
2 alleles
2.9% missing data
   3   (0.906) 0.931 0.972 0.986 0.969 0.952 0.989 0.022 
   1   (0.094) 0.069 0.028 0.014 0.031 0.048 0.011 0.978 

Locus 55 : 
2 alleles
4.3% missing data
   2   (0.911) 0.929 0.964 0.988 0.964 0.919 0.990 0.984 
   4   (0.089) 0.071 0.036 0.012 0.036 0.081 0.010 0.016 

Locus 56 : 
2 alleles
3.6% missing data
   2   (0.851) 0.910 0.913 0.976 0.890 0.755 0.982 0.965 
   4   (0.149) 0.090 0.087 0.024 0.110 0.245 0.018 0.035 

Locus 57 : 
2 alleles
13.8% missing data
   2   (0.887) 0.863 0.956 0.896 0.977 0.959 0.340 0.989 
   4   (0.113) 0.137 0.044 0.104 0.023 0.041 0.660 0.011 

Locus 58 : 
2 alleles
9.4% missing data
   3   (0.857) 0.885 0.902 0.981 0.900 0.891 0.137 0.947 
   1   (0.143) 0.115 0.098 0.019 0.100 0.109 0.863 0.053 

Locus 59 : 
2 alleles
4.3% missing data
   2   (0.745) 0.742 0.539 0.595 0.919 0.869 0.063 0.201 
   4   (0.255) 0.258 0.461 0.405 0.081 0.131 0.937 0.799 

Locus 60 : 
2 alleles
6.5% missing data
   2   (0.429) 0.325 0.475 0.214 0.586 0.554 0.050 0.905 
   4   (0.571) 0.675 0.525 0.786 0.414 0.446 0.950 0.095 

Locus 61 : 
2 alleles
5.1% missing data
   4   (0.282) 0.229 0.315 0.081 0.213 0.369 0.031 0.485 
   2   (0.718) 0.771 0.685 0.919 0.787 0.631 0.969 0.515 

Locus 62 : 
2 alleles
11.6% missing data
   1   (0.909) 0.924 0.928 0.982 0.931 0.937 0.990 0.850 
   3   (0.091) 0.076 0.072 0.018 0.069 0.063 0.010 0.150 

Locus 63 : 
2 alleles
9.4% missing data
   1   (0.308) 0.318 0.687 0.360 0.368 0.175 0.951 0.375 
   3   (0.692) 0.682 0.313 0.640 0.632 0.825 0.049 0.625 

Locus 64 : 
2 alleles
2.9% missing data
   3   (0.877) 0.919 0.933 0.973 0.746 0.870 0.975 0.993 
   4   (0.123) 0.081 0.067 0.027 0.254 0.130 0.025 0.007 

Locus 65 : 
2 alleles
4.3% missing data
   4   (0.867) 0.868 0.945 0.984 0.716 0.899 0.985 0.886 
   2   (0.133) 0.132 0.055 0.016 0.284 0.101 0.015 0.114 

Locus 66 : 
2 alleles
13.8% missing data
   2   (0.670) 0.640 0.879 0.671 0.637 0.730 0.822 0.927 
   4   (0.330) 0.360 0.121 0.329 0.363 0.270 0.178 0.073 

Locus 67 : 
2 alleles
13.0% missing data
   1   (0.167) 0.084 0.225 0.223 0.279 0.189 0.073 0.100 
   3   (0.833) 0.916 0.775 0.777 0.721 0.811 0.927 0.900 

Locus 68 : 
2 alleles
4.3% missing data
   3   (0.822) 0.825 0.878 0.947 0.835 0.875 0.977 0.037 
   1   (0.178) 0.175 0.122 0.053 0.165 0.125 0.023 0.963 

Locus 69 : 
2 alleles
11.6% missing data
   1   (0.775) 0.902 0.502 0.976 0.355 0.686 0.121 0.835 
   2   (0.225) 0.098 0.498 0.024 0.645 0.314 0.879 0.165 

Locus 70 : 
2 alleles
13.0% missing data
   2   (0.857) 0.895 0.847 0.959 0.875 0.841 0.938 0.909 
   4   (0.143) 0.105 0.153 0.041 0.125 0.159 0.062 0.091 

Locus 71 : 
2 alleles
14.5% missing data
   2   (0.926) 0.921 0.944 0.904 0.987 0.981 0.928 0.991 
   4   (0.074) 0.079 0.056 0.096 0.013 0.019 0.072 0.009 

Locus 72 : 
2 alleles
7.2% missing data
   2   (0.230) 0.244 0.201 0.062 0.165 0.252 0.028 0.218 
   3   (0.770) 0.756 0.799 0.938 0.835 0.748 0.972 0.782 

Locus 73 : 
2 alleles
14.5% missing data
   1   (0.878) 0.883 0.973 0.965 0.921 0.893 0.986 0.988 
   3   (0.122) 0.117 0.027 0.035 0.079 0.107 0.014 0.012 

Locus 74 : 
2 alleles
13.0% missing data
   1   (0.643) 0.641 0.622 0.342 0.736 0.694 0.755 0.631 
   4   (0.357) 0.359 0.378 0.658 0.264 0.306 0.245 0.369 

Locus 75 : 
2 alleles
13.8% missing data
   2   (0.816) 0.795 0.908 0.907 0.758 0.859 0.981 0.797 
   4   (0.184) 0.205 0.092 0.093 0.242 0.141 0.019 0.203 

Locus 76 : 
2 alleles
13.8% missing data
   1   (0.873) 0.886 0.651 0.972 0.899 0.912 0.986 0.871 
   3   (0.127) 0.114 0.349 0.028 0.101 0.088 0.014 0.129 

Locus 77 : 
2 alleles
13.0% missing data
   1   (0.404) 0.402 0.268 0.640 0.307 0.397 0.396 0.289 
   2   (0.596) 0.598 0.732 0.360 0.693 0.603 0.604 0.711 

Locus 78 : 
2 alleles
10.9% missing data
   2   (0.883) 0.915 0.948 0.982 0.943 0.848 0.988 0.920 
   4   (0.117) 0.085 0.052 0.018 0.057 0.152 0.012 0.080 

Locus 79 : 
2 alleles
13.8% missing data
   4   (0.250) 0.194 0.439 0.077 0.320 0.300 0.028 0.235 
   2   (0.750) 0.806 0.561 0.923 0.680 0.700 0.972 0.765 

Locus 80 : 
2 alleles
5.1% missing data
   2   (0.896) 0.925 0.969 0.926 0.917 0.933 0.965 0.953 
   4   (0.104) 0.075 0.031 0.074 0.083 0.067 0.035 0.047 

Locus 81 : 
2 alleles
14.5% missing data
   2   (0.851) 0.816 0.878 0.925 0.904 0.906 0.981 0.959 
   4   (0.149) 0.184 0.122 0.075 0.096 0.094 0.019 0.041 

Locus 82 : 
2 alleles
1.4% missing data
   1   (0.912) 0.929 0.948 0.979 0.840 0.945 0.990 0.966 
   3   (0.088) 0.071 0.052 0.021 0.160 0.055 0.010 0.034 

Locus 83 : 
2 alleles
4.3% missing data
   2   (0.306) 0.312 0.146 0.128 0.477 0.248 0.933 0.092 
   4   (0.694) 0.688 0.854 0.872 0.523 0.752 0.067 0.908 

Locus 84 : 
2 alleles
10.1% missing data
   3   (0.918) 0.953 0.955 0.991 0.864 0.919 0.991 0.885 
   1   (0.082) 0.047 0.045 0.009 0.136 0.081 0.009 0.115 

Locus 85 : 
2 alleles
11.6% missing data
   4   (0.772) 0.813 0.834 0.821 0.890 0.797 0.039 0.730 
   3   (0.228) 0.187 0.166 0.179 0.110 0.203 0.961 0.270 

Locus 86 : 
2 alleles
2.9% missing data
   2   (0.897) 0.904 0.611 0.958 0.967 0.954 0.988 0.791 
   1   (0.103) 0.096 0.389 0.042 0.033 0.046 0.012 0.209 

Locus 87 : 
2 alleles
12.3% missing data
   3   (0.838) 0.826 0.621 0.861 0.905 0.934 0.982 0.113 
   1   (0.162) 0.174 0.379 0.139 0.095 0.066 0.018 0.887 

Locus 88 : 
2 alleles
5.8% missing data
   4   (0.934) 0.907 0.953 0.180 0.995 0.993 0.961 0.973 
   2   (0.066) 0.093 0.047 0.820 0.005 0.007 0.039 0.027 

Locus 89 : 
2 alleles
5.8% missing data
   2   (0.266) 0.277 0.106 0.193 0.155 0.253 0.077 0.480 
   4   (0.734) 0.723 0.894 0.807 0.845 0.747 0.923 0.520 

Locus 90 : 
2 alleles
8.0% missing data
   4   (0.251) 0.238 0.286 0.058 0.285 0.310 0.090 0.023 
   2   (0.749) 0.762 0.714 0.942 0.715 0.690 0.910 0.977 

Locus 91 : 
2 alleles
3.6% missing data
   2   (0.881) 0.881 0.941 0.880 0.898 0.951 0.591 0.980 
   4   (0.119) 0.119 0.059 0.120 0.102 0.049 0.409 0.020 

Locus 92 : 
2 alleles
10.9% missing data
   4   (0.779) 0.726 0.906 0.938 0.776 0.817 0.973 0.872 
   3   (0.221) 0.274 0.094 0.062 0.224 0.183 0.027 0.128 

Locus 93 : 
2 alleles
4.3% missing data
   1   (0.878) 0.917 0.958 0.822 0.876 0.921 0.626 0.987 
   3   (0.122) 0.083 0.042 0.178 0.124 0.079 0.374 0.013 

Locus 94 : 
2 alleles
9.4% missing data
   2   (0.949) 0.921 0.966 0.796 0.995 0.995 0.996 0.922 
   1   (0.051) 0.079 0.034 0.204 0.005 0.005 0.004 0.078 

Locus 95 : 
2 alleles
2.9% missing data
   2   (0.854) 0.849 0.911 0.843 0.886 0.915 0.983 0.820 
   4   (0.146) 0.151 0.089 0.157 0.114 0.085 0.017 0.180 

Locus 96 : 
2 alleles
2.9% missing data
   3   (0.905) 0.877 0.950 0.968 0.931 0.962 0.987 0.990 
   2   (0.095) 0.123 0.050 0.032 0.069 0.038 0.013 0.010 

Locus 97 : 
2 alleles
1.4% missing data
   1   (0.944) 0.987 0.975 0.998 0.631 0.922 0.994 0.997 
   3   (0.056) 0.013 0.025 0.002 0.369 0.078 0.006 0.003 

Locus 98 : 
2 alleles
13.0% missing data
   4   (0.900) 0.934 0.958 0.969 0.968 0.929 0.866 0.366 
   3   (0.100) 0.066 0.042 0.031 0.032 0.071 0.134 0.634 

Locus 99 : 
2 alleles
4.3% missing data
   4   (0.908) 0.903 0.968 0.967 0.972 0.946 0.990 0.965 
   2   (0.092) 0.097 0.032 0.033 0.028 0.054 0.010 0.035 

Locus 100 : 
2 alleles
13.0% missing data
   1   (0.725) 0.693 0.681 0.642 0.912 0.813 0.057 0.927 
   3   (0.275) 0.307 0.319 0.358 0.088 0.187 0.943 0.073 

Locus 101 : 
2 alleles
10.9% missing data
   4   (0.893) 0.883 0.943 0.942 0.962 0.941 0.965 0.923 
   2   (0.107) 0.117 0.057 0.058 0.038 0.059 0.035 0.077 

Locus 102 : 
2 alleles
16.7% missing data
   3   (0.857) 0.886 0.640 0.970 0.912 0.876 0.947 0.888 
   1   (0.143) 0.114 0.360 0.030 0.088 0.124 0.053 0.112 

Locus 103 : 
2 alleles
5.1% missing data
   2   (0.716) 0.647 0.784 0.786 0.843 0.776 0.915 0.947 
   4   (0.284) 0.353 0.216 0.214 0.157 0.224 0.085 0.053 

Locus 104 : 
2 alleles
14.5% missing data
   2   (0.455) 0.526 0.540 0.244 0.284 0.394 0.053 0.958 
   4   (0.545) 0.474 0.460 0.756 0.716 0.606 0.947 0.042 

Locus 105 : 
2 alleles
8.0% missing data
   2   (0.450) 0.493 0.133 0.573 0.344 0.393 0.397 0.902 
   4   (0.550) 0.507 0.867 0.427 0.656 0.607 0.603 0.098 

Locus 106 : 
2 alleles
5.1% missing data
   4   (0.879) 0.849 0.942 0.976 0.937 0.926 0.965 0.961 
   3   (0.121) 0.151 0.058 0.024 0.063 0.074 0.035 0.039 

Locus 107 : 
2 alleles
13.0% missing data
   1   (0.838) 0.839 0.943 0.973 0.931 0.806 0.982 0.899 
   2   (0.162) 0.161 0.057 0.027 0.069 0.194 0.018 0.101 

Locus 108 : 
2 alleles
11.6% missing data
   1   (0.776) 0.817 0.863 0.902 0.816 0.750 0.417 0.970 
   3   (0.224) 0.183 0.137 0.098 0.184 0.250 0.583 0.030 

Locus 109 : 
2 alleles
5.1% missing data
   3   (0.763) 0.758 0.691 0.903 0.894 0.764 0.933 0.637 
   1   (0.237) 0.242 0.309 0.097 0.106 0.236 0.067 0.363 

Locus 110 : 
2 alleles
10.9% missing data
   1   (0.879) 0.869 0.964 0.977 0.842 0.918 0.961 0.910 
   3   (0.121) 0.131 0.036 0.023 0.158 0.082 0.039 0.090 

Locus 111 : 
2 alleles
13.8% missing data
   1   (0.457) 0.469 0.430 0.612 0.468 0.407 0.418 0.367 
   3   (0.543) 0.531 0.570 0.388 0.532 0.593 0.582 0.633 

Locus 112 : 
2 alleles
13.0% missing data
   2   (0.621) 0.569 0.275 0.857 0.589 0.623 0.955 0.931 
   4   (0.379) 0.431 0.725 0.143 0.411 0.377 0.045 0.069 

Locus 113 : 
2 alleles
3.6% missing data
   3   (0.887) 0.812 0.955 0.959 0.964 0.954 0.982 0.968 
   1   (0.113) 0.188 0.045 0.041 0.036 0.046 0.018 0.032 

Locus 114 : 
2 alleles
10.1% missing data
   4   (0.919) 0.968 0.984 0.996 0.833 0.880 0.992 0.996 
   2   (0.081) 0.032 0.016 0.004 0.167 0.120 0.008 0.004 

Locus 115 : 
2 alleles
13.8% missing data
   2   (0.690) 0.692 0.620 0.678 0.627 0.729 0.697 0.950 
   4   (0.310) 0.308 0.380 0.322 0.373 0.271 0.303 0.050 

Locus 116 : 
2 alleles
5.1% missing data
   1   (0.642) 0.611 0.561 0.753 0.681 0.678 0.962 0.496 
   3   (0.358) 0.389 0.439 0.247 0.319 0.322 0.038 0.504 

Locus 117 : 
2 alleles
2.9% missing data
   1   (0.735) 0.727 0.861 0.800 0.717 0.761 0.923 0.959 
   4   (0.265) 0.273 0.139 0.200 0.283 0.239 0.077 0.041 

Locus 118 : 
2 alleles
5.1% missing data
   2   (0.378) 0.384 0.453 0.142 0.211 0.468 0.133 0.061 
   4   (0.622) 0.616 0.547 0.858 0.789 0.532 0.867 0.939 

Locus 119 : 
2 alleles
6.5% missing data
   2   (0.613) 0.719 0.252 0.670 0.556 0.569 0.122 0.895 
   4   (0.387) 0.281 0.748 0.330 0.444 0.431 0.878 0.105 

Locus 120 : 
2 alleles
9.4% missing data
   3   (0.805) 0.830 0.761 0.789 0.879 0.845 0.980 0.761 
   4   (0.195) 0.170 0.239 0.211 0.121 0.155 0.020 0.239 

Locus 121 : 
2 alleles
13.8% missing data
   4   (0.894) 0.898 0.935 0.984 0.960 0.911 0.989 0.946 
   2   (0.106) 0.102 0.065 0.016 0.040 0.089 0.011 0.054 

Locus 122 : 
2 alleles
3.6% missing data
   3   (0.816) 0.849 0.795 0.714 0.832 0.873 0.660 0.722 
   2   (0.184) 0.151 0.205 0.286 0.168 0.127 0.340 0.278 

Locus 123 : 
2 alleles
13.0% missing data
   3   (0.915) 0.952 0.944 0.988 0.921 0.922 0.975 0.895 
   1   (0.085) 0.048 0.056 0.012 0.079 0.078 0.025 0.105 

Locus 124 : 
2 alleles
10.1% missing data
   1   (0.178) 0.139 0.049 0.079 0.134 0.189 0.334 0.040 
   3   (0.822) 0.861 0.951 0.921 0.866 0.811 0.666 0.960 

Locus 125 : 
2 alleles
5.1% missing data
   3   (0.794) 0.726 0.861 0.940 0.892 0.856 0.921 0.595 
   1   (0.206) 0.274 0.139 0.060 0.108 0.144 0.079 0.405 

Locus 126 : 
2 alleles
5.1% missing data
   1   (0.796) 0.795 0.829 0.946 0.895 0.813 0.979 0.279 
   3   (0.204) 0.205 0.171 0.054 0.105 0.187 0.021 0.721 

Locus 127 : 
2 alleles
13.8% missing data
   3   (0.700) 0.692 0.767 0.809 0.778 0.715 0.906 0.424 
   1   (0.300) 0.308 0.233 0.191 0.222 0.285 0.094 0.576 

Locus 128 : 
2 alleles
13.0% missing data
   1   (0.504) 0.509 0.193 0.633 0.537 0.479 0.347 0.917 
   3   (0.496) 0.491 0.807 0.367 0.463 0.521 0.653 0.083 

Locus 129 : 
2 alleles
8.0% missing data
   2   (0.831) 0.887 0.829 0.960 0.434 0.809 0.948 0.982 
   4   (0.169) 0.113 0.171 0.040 0.566 0.191 0.052 0.018 

Locus 130 : 
2 alleles
14.5% missing data
   3   (0.899) 0.899 0.973 0.968 0.892 0.944 0.986 0.988 
   1   (0.101) 0.101 0.027 0.032 0.108 0.056 0.014 0.012 

Locus 131 : 
2 alleles
18.1% missing data
   1   (0.914) 0.931 0.958 0.986 0.784 0.947 0.972 0.950 
   4   (0.086) 0.069 0.042 0.014 0.216 0.053 0.028 0.050 

Locus 132 : 
2 alleles
3.6% missing data
   2   (0.931) 0.970 0.988 0.995 0.949 0.913 0.993 0.997 
   4   (0.069) 0.030 0.012 0.005 0.051 0.087 0.007 0.003 

Locus 133 : 
2 alleles
5.8% missing data
   3   (0.791) 0.780 0.927 0.871 0.787 0.828 0.936 0.964 
   1   (0.209) 0.220 0.073 0.129 0.213 0.172 0.064 0.036 

Locus 134 : 
2 alleles
12.3% missing data
   2   (0.899) 0.930 0.960 0.986 0.896 0.900 0.989 0.928 
   4   (0.101) 0.070 0.040 0.014 0.104 0.100 0.011 0.072 

Locus 135 : 
2 alleles
5.1% missing data
   2   (0.869) 0.862 0.955 0.944 0.968 0.921 0.392 0.986 
   4   (0.131) 0.138 0.045 0.056 0.032 0.079 0.608 0.014 

Locus 136 : 
2 alleles
5.1% missing data
   2   (0.820) 0.763 0.895 0.852 0.911 0.903 0.824 0.801 
   1   (0.180) 0.237 0.105 0.148 0.089 0.097 0.176 0.199 

Locus 137 : 
2 alleles
12.3% missing data
   3   (0.891) 0.908 0.903 0.969 0.885 0.923 0.987 0.920 
   1   (0.109) 0.092 0.097 0.031 0.115 0.077 0.013 0.080 

Locus 138 : 
2 alleles
13.0% missing data
   2   (0.335) 0.258 0.720 0.226 0.278 0.401 0.339 0.202 
   4   (0.665) 0.742 0.280 0.774 0.722 0.599 0.661 0.798 

Locus 139 : 
2 alleles
11.6% missing data
   1   (0.889) 0.906 0.930 0.976 0.937 0.904 0.987 0.902 
   2   (0.111) 0.094 0.070 0.024 0.063 0.096 0.013 0.098 

Locus 140 : 
2 alleles
2.2% missing data
   3   (0.835) 0.865 0.843 0.728 0.945 0.873 0.555 0.978 
   1   (0.165) 0.135 0.157 0.272 0.055 0.127 0.445 0.022 

Locus 141 : 
2 alleles
5.1% missing data
   2   (0.891) 0.923 0.927 0.978 0.556 0.926 0.988 0.993 
   4   (0.109) 0.077 0.073 0.022 0.444 0.074 0.012 0.007 

Locus 142 : 
2 alleles
9.4% missing data
   1   (0.066) 0.018 0.018 0.003 0.083 0.157 0.007 0.027 
   3   (0.934) 0.982 0.982 0.997 0.917 0.843 0.993 0.973 

Locus 143 : 
2 alleles
4.3% missing data
   1   (0.391) 0.391 0.627 0.634 0.217 0.335 0.284 0.399 
   3   (0.609) 0.609 0.373 0.366 0.783 0.665 0.716 0.601 

Locus 144 : 
2 alleles
16.7% missing data
   2   (0.154) 0.171 0.093 0.053 0.128 0.109 0.017 0.111 
   4   (0.846) 0.829 0.907 0.947 0.872 0.891 0.983 0.889 

Locus 145 : 
2 alleles
16.7% missing data
   3   (0.861) 0.880 0.278 0.959 0.904 0.915 0.958 0.978 
   1   (0.139) 0.120 0.722 0.041 0.096 0.085 0.042 0.022 

Locus 146 : 
2 alleles
3.6% missing data
   4   (0.844) 0.810 0.922 0.922 0.941 0.885 0.982 0.913 
   2   (0.156) 0.190 0.078 0.078 0.059 0.115 0.018 0.087 

Locus 147 : 
2 alleles
12.3% missing data
   2   (0.468) 0.439 0.317 0.364 0.347 0.482 0.968 0.669 
   1   (0.532) 0.561 0.683 0.636 0.653 0.518 0.032 0.331 

Locus 148 : 
2 alleles
12.3% missing data
   4   (0.895) 0.944 0.703 0.954 0.889 0.944 0.455 0.896 
   2   (0.105) 0.056 0.297 0.046 0.111 0.056 0.545 0.104 

Locus 149 : 
2 alleles
3.6% missing data
   1   (0.863) 0.869 0.878 0.972 0.821 0.884 0.984 0.986 
   4   (0.137) 0.131 0.122 0.028 0.179 0.116 0.016 0.014 

Locus 150 : 
2 alleles
4.3% missing data
   1   (0.890) 0.888 0.950 0.944 0.951 0.927 0.989 0.987 
   3   (0.110) 0.112 0.050 0.056 0.049 0.073 0.011 0.013 

Locus 151 : 
2 alleles
7.2% missing data
   3   (0.890) 0.903 0.325 0.938 0.958 0.955 0.969 0.878 
   1   (0.110) 0.097 0.675 0.062 0.042 0.045 0.031 0.122 

Locus 152 : 
2 alleles
2.9% missing data
   4   (0.922) 0.944 0.982 0.992 0.976 0.926 0.985 0.978 
   3   (0.078) 0.056 0.018 0.008 0.024 0.074 0.015 0.022 

Locus 153 : 
2 alleles
13.0% missing data
   3   (0.902) 0.924 0.962 0.972 0.946 0.913 0.989 0.955 
   1   (0.098) 0.076 0.038 0.028 0.054 0.087 0.011 0.045 

Locus 154 : 
2 alleles
10.9% missing data
   1   (0.861) 0.901 0.895 0.976 0.887 0.829 0.863 0.845 
   4   (0.139) 0.099 0.105 0.024 0.113 0.171 0.137 0.155 

Locus 155 : 
2 alleles
5.1% missing data
   2   (0.467) 0.398 0.600 0.556 0.643 0.477 0.944 0.357 
   4   (0.533) 0.602 0.400 0.444 0.357 0.523 0.056 0.643 

Locus 156 : 
2 alleles
12.3% missing data
   1   (0.784) 0.768 0.932 0.943 0.879 0.773 0.917 0.798 
   3   (0.216) 0.232 0.068 0.057 0.121 0.227 0.083 0.202 

Locus 157 : 
2 alleles
6.5% missing data
   2   (0.788) 0.844 0.311 0.836 0.857 0.789 0.980 0.963 
   1   (0.212) 0.156 0.689 0.164 0.143 0.211 0.020 0.037 

Locus 158 : 
2 alleles
15.9% missing data
   2   (0.878) 0.937 0.950 0.987 0.629 0.827 0.981 0.928 
   3   (0.122) 0.063 0.050 0.013 0.371 0.173 0.019 0.072 

Locus 159 : 
2 alleles
5.1% missing data
   1   (0.241) 0.273 0.423 0.104 0.365 0.170 0.027 0.585 
   3   (0.759) 0.727 0.577 0.896 0.635 0.830 0.973 0.415 

Locus 160 : 
2 alleles
14.5% missing data
   3   (0.875) 0.868 0.968 0.966 0.909 0.920 0.859 0.907 
   1   (0.125) 0.132 0.032 0.034 0.091 0.080 0.141 0.093 

Locus 161 : 
2 alleles
13.0% missing data
   3   (0.635) 0.614 0.821 0.800 0.647 0.585 0.956 0.916 
   1   (0.365) 0.386 0.179 0.200 0.353 0.415 0.044 0.084 

Locus 162 : 
2 alleles
2.2% missing data
   2   (0.908) 0.930 0.895 0.979 0.952 0.932 0.989 0.904 
   4   (0.092) 0.070 0.105 0.021 0.048 0.068 0.011 0.096 

Locus 163 : 
2 alleles
1.4% missing data
   2   (0.923) 0.958 0.976 0.993 0.915 0.930 0.980 0.992 
   1   (0.077) 0.042 0.024 0.007 0.085 0.070 0.020 0.008 

Locus 164 : 
2 alleles
18.8% missing data
   3   (0.363) 0.350 0.322 0.511 0.536 0.317 0.024 0.405 
   1   (0.637) 0.650 0.678 0.489 0.464 0.683 0.976 0.595 

Locus 165 : 
2 alleles
11.6% missing data
   2   (0.744) 0.727 0.699 0.534 0.900 0.846 0.284 0.678 
   4   (0.256) 0.273 0.301 0.466 0.100 0.154 0.716 0.322 

Locus 166 : 
2 alleles
3.6% missing data
   4   (0.880) 0.783 0.938 0.954 0.903 0.958 0.977 0.980 
   2   (0.120) 0.217 0.062 0.046 0.097 0.042 0.023 0.020 

Locus 167 : 
2 alleles
2.2% missing data
   2   (0.941) 0.986 0.986 0.998 0.766 0.908 0.994 0.997 
   4   (0.059) 0.014 0.014 0.002 0.234 0.092 0.006 0.003 

Locus 168 : 
2 alleles
13.8% missing data
   2   (0.906) 0.883 0.813 0.841 0.974 0.974 0.988 0.934 
   4   (0.094) 0.117 0.187 0.159 0.026 0.026 0.012 0.066 

Locus 169 : 
2 alleles
4.3% missing data
   2   (0.890) 0.881 0.934 0.922 0.972 0.952 0.986 0.451 
   4   (0.110) 0.119 0.066 0.078 0.028 0.048 0.014 0.549 

Locus 170 : 
2 alleles
4.3% missing data
   1   (0.447) 0.506 0.444 0.228 0.651 0.432 0.061 0.060 
   2   (0.553) 0.494 0.556 0.772 0.349 0.568 0.939 0.940 

Locus 171 : 
2 alleles
2.9% missing data
   2   (0.751) 0.762 0.535 0.684 0.867 0.825 0.551 0.675 
   3   (0.249) 0.238 0.465 0.316 0.133 0.175 0.449 0.325 

Locus 172 : 
2 alleles
8.0% missing data
   2   (0.851) 0.903 0.763 0.974 0.773 0.812 0.983 0.970 
   4   (0.149) 0.097 0.237 0.026 0.227 0.188 0.017 0.030 

Locus 173 : 
2 alleles
5.1% missing data
   2   (0.699) 0.709 0.640 0.630 0.850 0.717 0.561 0.937 
   4   (0.301) 0.291 0.360 0.370 0.150 0.283 0.439 0.063 

Locus 174 : 
2 alleles
4.3% missing data
   4   (0.907) 0.913 0.968 0.986 0.946 0.929 0.990 0.989 
   2   (0.093) 0.087 0.032 0.014 0.054 0.071 0.010 0.011 

Locus 175 : 
2 alleles
13.0% missing data
   3   (0.929) 0.966 0.979 0.993 0.968 0.913 0.976 0.958 
   1   (0.071) 0.034 0.021 0.007 0.032 0.087 0.024 0.042 

Locus 176 : 
2 alleles
10.1% missing data
   1   (0.533) 0.483 0.787 0.376 0.505 0.640 0.053 0.527 
   3   (0.467) 0.517 0.213 0.624 0.495 0.360 0.947 0.473 

Locus 177 : 
2 alleles
4.3% missing data
   2   (0.739) 0.740 0.707 0.574 0.714 0.823 0.629 0.963 
   1   (0.261) 0.260 0.293 0.426 0.286 0.177 0.371 0.037 

Locus 178 : 
2 alleles
1.4% missing data
   1   (0.732) 0.744 0.828 0.747 0.509 0.804 0.398 0.906 
   4   (0.268) 0.256 0.172 0.253 0.491 0.196 0.602 0.094 

Locus 179 : 
2 alleles
10.9% missing data
   3   (0.896) 0.910 0.943 0.971 0.905 0.915 0.987 0.917 
   1   (0.104) 0.090 0.057 0.029 0.095 0.085 0.013 0.083 

Locus 180 : 
2 alleles
2.2% missing data
   1   (0.892) 0.908 0.923 0.979 0.964 0.891 0.987 0.976 
   4   (0.108) 0.092 0.077 0.021 0.036 0.109 0.013 0.024 

Locus 181 : 
2 alleles
15.9% missing data
   2   (0.887) 0.915 0.943 0.982 0.922 0.888 0.988 0.827 
   3   (0.113) 0.085 0.057 0.018 0.078 0.112 0.012 0.173 

Locus 182 : 
2 alleles
1.4% missing data
   1   (0.903) 0.950 0.972 0.923 0.948 0.908 0.973 0.952 
   3   (0.097) 0.050 0.028 0.077 0.052 0.092 0.027 0.048 

Locus 183 : 
2 alleles
10.1% missing data
   1   (0.879) 0.876 0.956 0.948 0.934 0.919 0.986 0.876 
   3   (0.121) 0.124 0.044 0.052 0.066 0.081 0.014 0.124 

Locus 184 : 
2 alleles
2.2% missing data
   4   (0.864) 0.926 0.952 0.985 0.920 0.737 0.984 0.870 
   2   (0.136) 0.074 0.048 0.015 0.080 0.263 0.016 0.130 

Locus 185 : 
2 alleles
12.3% missing data
   2   (0.834) 0.856 0.948 0.961 0.847 0.816 0.981 0.973 
   4   (0.166) 0.144 0.052 0.039 0.153 0.184 0.019 0.027 

Locus 186 : 
2 alleles
9.4% missing data
   2   (0.897) 0.873 0.968 0.922 0.962 0.958 0.987 0.849 
   4   (0.103) 0.127 0.032 0.078 0.038 0.042 0.013 0.151 

Locus 187 : 
2 alleles
9.4% missing data
   2   (0.860) 0.816 0.722 0.854 0.694 0.962 0.858 0.436 
   4   (0.140) 0.184 0.278 0.146 0.306 0.038 0.142 0.564 

Locus 188 : 
2 alleles
3.6% missing data
   3   (0.711) 0.662 0.698 0.629 0.795 0.781 0.932 0.690 
   4   (0.289) 0.338 0.302 0.371 0.205 0.219 0.068 0.310 

Locus 189 : 
2 alleles
5.1% missing data
   2   (0.795) 0.753 0.837 0.908 0.865 0.828 0.977 0.958 
   4   (0.205) 0.247 0.163 0.092 0.135 0.172 0.023 0.042 

Locus 190 : 
2 alleles
3.6% missing data
   2   (0.678) 0.698 0.813 0.852 0.765 0.633 0.407 0.338 
   4   (0.322) 0.302 0.187 0.148 0.235 0.367 0.593 0.662 

Locus 191 : 
2 alleles
4.3% missing data
   2   (0.911) 0.948 0.950 0.988 0.955 0.946 0.990 0.011 
   4   (0.089) 0.052 0.050 0.012 0.045 0.054 0.010 0.989 

Locus 192 : 
2 alleles
12.3% missing data
   1   (0.755) 0.751 0.926 0.905 0.595 0.811 0.207 0.941 
   3   (0.245) 0.249 0.074 0.095 0.405 0.189 0.793 0.059 

Locus 193 : 
2 alleles
8.0% missing data
   4   (0.514) 0.583 0.511 0.296 0.546 0.539 0.068 0.081 
   2   (0.486) 0.417 0.489 0.704 0.454 0.461 0.932 0.919 

Locus 194 : 
2 alleles
13.0% missing data
   1   (0.897) 0.899 0.927 0.983 0.559 0.942 0.988 0.992 
   4   (0.103) 0.101 0.073 0.017 0.441 0.058 0.012 0.008 

Locus 195 : 
2 alleles
4.3% missing data
   4   (0.890) 0.904 0.936 0.902 0.970 0.954 0.353 0.775 
   2   (0.110) 0.096 0.064 0.098 0.030 0.046 0.647 0.225 

Locus 196 : 
2 alleles
15.9% missing data
   3   (0.707) 0.657 0.847 0.779 0.800 0.757 0.969 0.434 
   1   (0.293) 0.343 0.153 0.221 0.200 0.243 0.031 0.566 

Locus 197 : 
2 alleles
13.0% missing data
   4   (0.713) 0.728 0.321 0.696 0.758 0.777 0.921 0.715 
   2   (0.287) 0.272 0.679 0.304 0.242 0.223 0.079 0.285 

Locus 198 : 
2 alleles
12.3% missing data
   1   (0.900) 0.931 0.953 0.965 0.958 0.904 0.989 0.904 
   4   (0.100) 0.069 0.047 0.035 0.042 0.096 0.011 0.096 

Locus 199 : 
2 alleles
13.0% missing data
   1   (0.775) 0.770 0.743 0.765 0.832 0.839 0.780 0.878 
   3   (0.225) 0.230 0.257 0.235 0.168 0.161 0.220 0.122 

Locus 200 : 
2 alleles
2.9% missing data
   4   (0.905) 0.968 0.974 0.993 0.913 0.860 0.989 0.009 
   2   (0.095) 0.032 0.026 0.007 0.087 0.140 0.011 0.991 

Locus 201 : 
2 alleles
3.6% missing data
   4   (0.228) 0.221 0.685 0.073 0.138 0.177 0.028 0.518 
   3   (0.772) 0.779 0.315 0.927 0.862 0.823 0.972 0.482 

Locus 202 : 
2 alleles
15.2% missing data
   1   (0.530) 0.567 0.759 0.836 0.358 0.425 0.813 0.349 
   3   (0.470) 0.433 0.241 0.164 0.642 0.575 0.187 0.651 

Locus 203 : 
2 alleles
14.5% missing data
   2   (0.666) 0.650 0.543 0.832 0.654 0.670 0.959 0.936 
   1   (0.334) 0.350 0.457 0.168 0.346 0.330 0.041 0.064 

Locus 204 : 
2 alleles
0.7% missing data
   4   (0.869) 0.897 0.922 0.929 0.934 0.906 0.499 0.984 
   1   (0.131) 0.103 0.078 0.071 0.066 0.094 0.501 0.016 

Locus 205 : 
2 alleles
2.9% missing data
   4   (0.090) 0.021 0.022 0.004 0.243 0.273 0.009 0.004 
   2   (0.910) 0.979 0.978 0.996 0.757 0.727 0.991 0.996 

Locus 206 : 
2 alleles
3.6% missing data
   4   (0.862) 0.904 0.930 0.978 0.897 0.880 0.062 0.940 
   2   (0.138) 0.096 0.070 0.022 0.103 0.120 0.938 0.060 

Locus 207 : 
2 alleles
13.8% missing data
   2   (0.924) 0.966 0.969 0.992 0.965 0.891 0.972 0.964 
   4   (0.076) 0.034 0.031 0.008 0.035 0.109 0.028 0.036 

Locus 208 : 
2 alleles
5.1% missing data
   3   (0.345) 0.362 0.182 0.218 0.215 0.404 0.095 0.255 
   4   (0.655) 0.638 0.818 0.782 0.785 0.596 0.905 0.745 

Locus 209 : 
2 alleles
16.7% missing data
   4   (0.729) 0.714 0.557 0.840 0.818 0.745 0.970 0.947 
   2   (0.271) 0.286 0.443 0.160 0.182 0.255 0.030 0.053 

Locus 210 : 
2 alleles
9.4% missing data
   1   (0.355) 0.379 0.498 0.400 0.222 0.312 0.085 0.345 
   3   (0.645) 0.621 0.502 0.600 0.778 0.688 0.915 0.655 

Locus 211 : 
2 alleles
11.6% missing data
   1   (0.913) 0.914 0.969 0.971 0.977 0.947 0.990 0.935 
   3   (0.087) 0.086 0.031 0.029 0.023 0.053 0.010 0.065 

Locus 212 : 
2 alleles
7.2% missing data
   3   (0.456) 0.455 0.170 0.101 0.371 0.567 0.761 0.413 
   4   (0.544) 0.545 0.830 0.899 0.629 0.433 0.239 0.587 

Locus 213 : 
2 alleles
3.6% missing data
   2   (0.565) 0.586 0.346 0.562 0.689 0.527 0.961 0.948 
   4   (0.435) 0.414 0.654 0.438 0.311 0.473 0.039 0.052 

Locus 214 : 
2 alleles
6.5% missing data
   1   (0.817) 0.842 0.698 0.732 0.930 0.861 0.675 0.933 
   3   (0.183) 0.158 0.302 0.268 0.070 0.139 0.325 0.067 

Locus 215 : 
2 alleles
5.8% missing data
   4   (0.870) 0.956 0.959 0.993 0.633 0.687 0.985 0.972 
   2   (0.130) 0.044 0.041 0.007 0.367 0.313 0.015 0.028 

Locus 216 : 
2 alleles
2.2% missing data
   2   (0.948) 0.987 0.990 0.998 0.958 0.901 0.995 0.997 
   4   (0.052) 0.013 0.010 0.002 0.042 0.099 0.005 0.003 

Locus 217 : 
2 alleles
4.3% missing data
   2   (0.782) 0.797 0.881 0.810 0.744 0.792 0.979 0.907 
   4   (0.218) 0.203 0.119 0.190 0.256 0.208 0.021 0.093 

Locus 218 : 
2 alleles
10.1% missing data
   2   (0.582) 0.568 0.682 0.719 0.544 0.553 0.955 0.493 
   4   (0.418) 0.432 0.318 0.281 0.456 0.447 0.045 0.507 

Locus 219 : 
2 alleles
14.5% missing data
   2   (0.785) 0.731 0.871 0.755 0.840 0.863 0.978 0.977 
   4   (0.215) 0.269 0.129 0.245 0.160 0.137 0.022 0.023 

Locus 220 : 
2 alleles
17.4% missing data
   4   (0.875) 0.955 0.972 0.992 0.862 0.650 0.985 0.974 
   3   (0.125) 0.045 0.028 0.008 0.138 0.350 0.015 0.026 

Locus 221 : 
2 alleles
2.9% missing data
   2   (0.095) 0.062 0.090 0.019 0.059 0.095 0.010 0.019 
   4   (0.905) 0.938 0.910 0.981 0.941 0.905 0.990 0.981 

Locus 222 : 
2 alleles
4.3% missing data
   2   (0.927) 0.957 0.981 0.993 0.925 0.940 0.992 0.990 
   4   (0.073) 0.043 0.019 0.007 0.075 0.060 0.008 0.010 

Locus 223 : 
2 alleles
13.0% missing data
   2   (0.883) 0.897 0.928 0.941 0.935 0.915 0.887 0.992 
   4   (0.117) 0.103 0.072 0.059 0.065 0.085 0.113 0.008 

Locus 224 : 
2 alleles
12.3% missing data
   1   (0.854) 0.761 0.810 0.925 0.952 0.942 0.984 0.798 
   3   (0.146) 0.239 0.190 0.075 0.048 0.058 0.016 0.202 

Locus 225 : 
2 alleles
10.9% missing data
   3   (0.706) 0.717 0.870 0.852 0.503 0.719 0.914 0.696 
   1   (0.294) 0.283 0.130 0.148 0.497 0.281 0.086 0.304 

Locus 226 : 
2 alleles
11.6% missing data
   3   (0.824) 0.792 0.947 0.951 0.937 0.830 0.979 0.825 
   1   (0.176) 0.208 0.053 0.049 0.063 0.170 0.021 0.175 

Locus 227 : 
2 alleles
6.5% missing data
   1   (0.831) 0.817 0.857 0.891 0.804 0.893 0.979 0.783 
   3   (0.169) 0.183 0.143 0.109 0.196 0.107 0.021 0.217 

Locus 228 : 
2 alleles
18.1% missing data
   2   (0.921) 0.918 0.911 0.982 0.946 0.961 0.991 0.974 
   4   (0.079) 0.082 0.089 0.018 0.054 0.039 0.009 0.026 

Locus 229 : 
2 alleles
3.6% missing data
   2   (0.778) 0.788 0.755 0.628 0.859 0.850 0.981 0.198 
   4   (0.222) 0.212 0.245 0.372 0.141 0.150 0.019 0.802 

Locus 230 : 
2 alleles
12.3% missing data
   4   (0.793) 0.659 0.902 0.850 0.901 0.895 0.977 0.957 
   2   (0.207) 0.341 0.098 0.150 0.099 0.105 0.023 0.043 

Locus 231 : 
2 alleles
2.2% missing data
   2   (0.666) 0.615 0.907 0.862 0.710 0.652 0.957 0.955 
   4   (0.334) 0.385 0.093 0.138 0.290 0.348 0.043 0.045 

Locus 232 : 
2 alleles
4.3% missing data
   3   (0.459) 0.479 0.423 0.461 0.672 0.390 0.515 0.518 
   4   (0.541) 0.521 0.577 0.539 0.328 0.610 0.485 0.482 

Locus 233 : 
2 alleles
7.2% missing data
   3   (0.878) 0.870 0.969 0.619 0.955 0.942 0.989 0.987 
   4   (0.122) 0.130 0.031 0.381 0.045 0.058 0.011 0.013 

Locus 234 : 
2 alleles
2.9% missing data
   4   (0.853) 0.862 0.887 0.973 0.914 0.855 0.959 0.980 
   2   (0.147) 0.138 0.113 0.027 0.086 0.145 0.041 0.020 

Locus 235 : 
2 alleles
6.5% missing data
   2   (0.690) 0.641 0.856 0.758 0.800 0.749 0.523 0.913 
   1   (0.310) 0.359 0.144 0.242 0.200 0.251 0.477 0.087 

Locus 236 : 
2 alleles
6.5% missing data
   4   (0.517) 0.491 0.233 0.604 0.656 0.468 0.953 0.913 
   1   (0.483) 0.509 0.767 0.396 0.344 0.532 0.047 0.087 

Locus 237 : 
2 alleles
3.6% missing data
   4   (0.727) 0.737 0.796 0.880 0.748 0.683 0.967 0.911 
   1   (0.273) 0.263 0.204 0.120 0.252 0.317 0.033 0.089 

Locus 238 : 
2 alleles
18.8% missing data
   1   (0.213) 0.234 0.087 0.067 0.156 0.192 0.062 0.172 
   3   (0.787) 0.766 0.913 0.933 0.844 0.808 0.938 0.828 

Locus 239 : 
2 alleles
4.3% missing data
   3   (0.882) 0.879 0.897 0.971 0.931 0.922 0.988 0.759 
   4   (0.118) 0.121 0.103 0.029 0.069 0.078 0.012 0.241 

Locus 240 : 
2 alleles
1.4% missing data
   2   (0.719) 0.647 0.579 0.493 0.858 0.822 0.980 0.809 
   3   (0.281) 0.353 0.421 0.507 0.142 0.178 0.020 0.191 

Locus 241 : 
2 alleles
8.7% missing data
   1   (0.868) 0.889 0.615 0.956 0.873 0.920 0.986 0.913 
   3   (0.132) 0.111 0.385 0.044 0.127 0.080 0.014 0.087 

Locus 242 : 
2 alleles
2.2% missing data
   3   (0.844) 0.867 0.796 0.801 0.834 0.885 0.985 0.885 
   1   (0.156) 0.133 0.204 0.199 0.166 0.115 0.015 0.115 

Locus 243 : 
2 alleles
10.9% missing data
   3   (0.453) 0.302 0.125 0.432 0.427 0.644 0.958 0.312 
   1   (0.547) 0.698 0.875 0.568 0.573 0.356 0.042 0.688 

Locus 244 : 
2 alleles
5.8% missing data
   2   (0.868) 0.898 0.951 0.976 0.855 0.854 0.981 0.982 
   4   (0.132) 0.102 0.049 0.024 0.145 0.146 0.019 0.018 

Locus 245 : 
2 alleles
2.9% missing data
   2   (0.828) 0.784 0.702 0.962 0.852 0.890 0.981 0.982 
   4   (0.172) 0.216 0.298 0.038 0.148 0.110 0.019 0.018 

Locus 246 : 
2 alleles
4.3% missing data
   4   (0.774) 0.745 0.923 0.879 0.867 0.822 0.692 0.739 
   2   (0.226) 0.255 0.077 0.121 0.133 0.178 0.308 0.261 

Locus 247 : 
2 alleles
14.5% missing data
   2   (0.658) 0.675 0.368 0.725 0.774 0.693 0.966 0.069 
   4   (0.342) 0.325 0.632 0.275 0.226 0.307 0.034 0.931 

Locus 248 : 
2 alleles
8.0% missing data
   2   (0.162) 0.125 0.078 0.210 0.103 0.107 0.497 0.384 
   3   (0.838) 0.875 0.922 0.790 0.897 0.893 0.503 0.616 

Locus 249 : 
2 alleles
13.8% missing data
   2   (0.940) 0.981 0.989 0.996 0.946 0.886 0.993 0.996 
   1   (0.060) 0.019 0.011 0.004 0.054 0.114 0.007 0.004 

Locus 250 : 
2 alleles
1.4% missing data
   2   (0.782) 0.817 0.912 0.776 0.872 0.821 0.794 0.118 
   3   (0.218) 0.183 0.088 0.224 0.128 0.179 0.206 0.882 

Locus 251 : 
2 alleles
5.1% missing data
   3   (0.377) 0.340 0.344 0.184 0.346 0.359 0.970 0.737 
   4   (0.623) 0.660 0.656 0.816 0.654 0.641 0.030 0.263 

Locus 252 : 
2 alleles
15.9% missing data
   2   (0.270) 0.275 0.353 0.200 0.171 0.260 0.247 0.063 
   4   (0.730) 0.725 0.647 0.800 0.829 0.740 0.753 0.937 

Locus 253 : 
2 alleles
15.2% missing data
   4   (0.867) 0.809 0.958 0.960 0.939 0.923 0.956 0.976 
   2   (0.133) 0.191 0.042 0.040 0.061 0.077 0.044 0.024 

Locus 254 : 
2 alleles
8.0% missing data
   1   (0.316) 0.317 0.153 0.203 0.224 0.378 0.093 0.105 
   2   (0.684) 0.683 0.847 0.797 0.776 0.622 0.907 0.895 

Locus 255 : 
2 alleles
16.7% missing data
   1   (0.662) 0.737 0.448 0.404 0.539 0.680 0.692 0.675 
   2   (0.338) 0.263 0.552 0.596 0.461 0.320 0.308 0.325 

Locus 256 : 
2 alleles
7.2% missing data
   1   (0.654) 0.606 0.714 0.597 0.782 0.744 0.049 0.974 
   2   (0.346) 0.394 0.286 0.403 0.218 0.256 0.951 0.026 

Locus 257 : 
2 alleles
10.9% missing data
   1   (0.917) 0.927 0.916 0.982 0.978 0.947 0.985 0.930 
   2   (0.083) 0.073 0.084 0.018 0.022 0.053 0.015 0.070 

Locus 258 : 
2 alleles
15.9% missing data
   3   (0.907) 0.886 0.823 0.944 0.966 0.969 0.911 0.982 
   1   (0.093) 0.114 0.177 0.056 0.034 0.031 0.089 0.018 

Locus 259 : 
2 alleles
10.9% missing data
   2   (0.847) 0.902 0.945 0.979 0.921 0.801 0.125 0.988 
   4   (0.153) 0.098 0.055 0.021 0.079 0.199 0.875 0.012 

Locus 260 : 
2 alleles
11.6% missing data
   1   (0.860) 0.912 0.949 0.973 0.809 0.865 0.979 0.387 
   3   (0.140) 0.088 0.051 0.027 0.191 0.135 0.021 0.613 

Locus 261 : 
2 alleles
15.9% missing data
   1   (0.483) 0.494 0.245 0.539 0.333 0.493 0.477 0.406 
   3   (0.517) 0.506 0.755 0.461 0.667 0.507 0.523 0.594 

Locus 262 : 
2 alleles
13.8% missing data
   4   (0.128) 0.100 0.085 0.029 0.076 0.143 0.015 0.153 
   2   (0.872) 0.900 0.915 0.971 0.924 0.857 0.985 0.847 

Locus 263 : 
2 alleles
1.4% missing data
   1   (0.897) 0.890 0.899 0.956 0.967 0.942 0.989 0.983 
   2   (0.103) 0.110 0.101 0.044 0.033 0.058 0.011 0.017 

Locus 264 : 
2 alleles
3.6% missing data
   2   (0.960) 0.970 0.991 0.676 0.997 0.996 0.997 0.944 
   4   (0.040) 0.030 0.009 0.324 0.003 0.004 0.003 0.056 

Locus 265 : 
2 alleles
7.2% missing data
   3   (0.693) 0.723 0.711 0.901 0.360 0.764 0.165 0.307 
   2   (0.307) 0.277 0.289 0.099 0.640 0.236 0.835 0.693 

Locus 266 : 
2 alleles
5.1% missing data
   2   (0.488) 0.513 0.292 0.671 0.277 0.503 0.820 0.025 
   4   (0.512) 0.487 0.708 0.329 0.723 0.497 0.180 0.975 

Locus 267 : 
2 alleles
2.9% missing data
   2   (0.915) 0.947 0.974 0.984 0.884 0.918 0.989 0.994 
   4   (0.085) 0.053 0.026 0.016 0.116 0.082 0.011 0.006 

Locus 268 : 
2 alleles
15.2% missing data
   1   (0.199) 0.216 0.079 0.064 0.092 0.217 0.065 0.037 
   3   (0.801) 0.784 0.921 0.936 0.908 0.783 0.935 0.963 

Locus 269 : 
2 alleles
4.3% missing data
   1   (0.896) 0.947 0.890 0.989 0.957 0.813 0.988 0.871 
   3   (0.104) 0.053 0.110 0.011 0.043 0.187 0.012 0.129 

Locus 270 : 
2 alleles
6.5% missing data
   4   (0.904) 0.910 0.940 0.949 0.958 0.947 0.988 0.894 
   1   (0.096) 0.090 0.060 0.051 0.042 0.053 0.012 0.106 

Locus 271 : 
2 alleles
2.2% missing data
   2   (0.881) 0.815 0.878 0.904 0.960 0.958 0.987 0.982 
   4   (0.119) 0.185 0.122 0.096 0.040 0.042 0.013 0.018 

Locus 272 : 
2 alleles
2.9% missing data
   4   (0.845) 0.815 0.935 0.960 0.894 0.873 0.947 0.961 
   2   (0.155) 0.185 0.065 0.040 0.106 0.127 0.053 0.039 

Locus 273 : 
2 alleles
1.4% missing data
   2   (0.864) 0.864 0.907 0.970 0.655 0.892 0.984 0.982 
   4   (0.136) 0.136 0.093 0.030 0.345 0.108 0.016 0.018 

Locus 274 : 
2 alleles
8.0% missing data
   1   (0.140) 0.129 0.060 0.076 0.067 0.137 0.052 0.020 
   3   (0.860) 0.871 0.940 0.924 0.933 0.863 0.948 0.980 

Locus 275 : 
2 alleles
2.9% missing data
   1   (0.601) 0.637 0.852 0.552 0.767 0.581 0.050 0.092 
   4   (0.399) 0.363 0.148 0.448 0.233 0.419 0.950 0.908 

Locus 276 : 
2 alleles
18.1% missing data
   2   (0.361) 0.343 0.564 0.204 0.468 0.310 0.121 0.596 
   3   (0.639) 0.657 0.436 0.796 0.532 0.690 0.879 0.404 

Locus 277 : 
2 alleles
10.9% missing data
   1   (0.904) 0.922 0.936 0.987 0.921 0.935 0.989 0.789 
   4   (0.096) 0.078 0.064 0.013 0.079 0.065 0.011 0.211 

Locus 278 : 
2 alleles
3.6% missing data
   3   (0.780) 0.749 0.872 0.963 0.805 0.776 0.974 0.964 
   1   (0.220) 0.251 0.128 0.037 0.195 0.224 0.026 0.036 

Locus 279 : 
2 alleles
3.6% missing data
   1   (0.873) 0.874 0.956 0.977 0.812 0.901 0.951 0.947 
   3   (0.127) 0.126 0.044 0.023 0.188 0.099 0.049 0.053 

Locus 280 : 
2 alleles
2.2% missing data
   3   (0.165) 0.150 0.167 0.263 0.100 0.114 0.017 0.030 
   4   (0.835) 0.850 0.833 0.737 0.900 0.886 0.983 0.970 

Locus 281 : 
2 alleles
14.5% missing data
   1   (0.736) 0.745 0.845 0.848 0.804 0.737 0.898 0.571 
   2   (0.264) 0.255 0.155 0.152 0.196 0.263 0.102 0.429 

Locus 282 : 
2 alleles
18.1% missing data
   3   (0.817) 0.793 0.914 0.926 0.901 0.849 0.784 0.979 
   4   (0.183) 0.207 0.086 0.074 0.099 0.151 0.216 0.021 

Locus 283 : 
2 alleles
5.1% missing data
   1   (0.893) 0.877 0.966 0.974 0.966 0.925 0.986 0.982 
   2   (0.107) 0.123 0.034 0.026 0.034 0.075 0.014 0.018 

Locus 284 : 
2 alleles
5.1% missing data
   1   (0.881) 0.934 0.920 0.970 0.906 0.882 0.361 0.991 
   2   (0.119) 0.066 0.080 0.030 0.094 0.118 0.639 0.009 

Locus 285 : 
2 alleles
10.9% missing data
   4   (0.906) 0.850 0.970 0.977 0.967 0.964 0.989 0.984 
   2   (0.094) 0.150 0.030 0.023 0.033 0.036 0.011 0.016 

Locus 286 : 
2 alleles
8.0% missing data
   4   (0.352) 0.377 0.375 0.477 0.414 0.272 0.078 0.086 
   2   (0.648) 0.623 0.625 0.523 0.586 0.728 0.922 0.914 

Locus 287 : 
2 alleles
14.5% missing data
   1   (0.376) 0.289 0.700 0.483 0.361 0.433 0.032 0.365 
   3   (0.624) 0.711 0.300 0.517 0.639 0.567 0.968 0.635 

Locus 288 : 
2 alleles
2.2% missing data
   2   (0.052) 0.012 0.012 0.002 0.071 0.095 0.005 0.012 
   3   (0.948) 0.988 0.988 0.998 0.929 0.905 0.995 0.988 

Locus 289 : 
2 alleles
15.9% missing data
   4   (0.920) 0.978 0.985 0.996 0.940 0.881 0.119 0.996 
   2   (0.080) 0.022 0.015 0.004 0.060 0.119 0.881 0.004 

Locus 290 : 
2 alleles
6.5% missing data
   2   (0.866) 0.816 0.956 0.743 0.965 0.943 0.988 0.956 
   4   (0.134) 0.184 0.044 0.257 0.035 0.057 0.012 0.044 

Locus 291 : 
2 alleles
18.1% missing data
   4   (0.896) 0.929 0.973 0.976 0.949 0.879 0.964 0.988 
   2   (0.104) 0.071 0.027 0.024 0.051 0.121 0.036 0.012 

Locus 292 : 
2 alleles
7.2% missing data
   2   (0.718) 0.774 0.893 0.888 0.814 0.610 0.966 0.493 
   4   (0.282) 0.226 0.107 0.112 0.186 0.390 0.034 0.507 

Locus 293 : 
2 alleles
3.6% missing data
   1   (0.922) 0.981 0.986 0.997 0.904 0.748 0.981 0.996 
   3   (0.078) 0.019 0.014 0.003 0.096 0.252 0.019 0.004 

Locus 294 : 
2 alleles
10.9% missing data
   2   (0.842) 0.830 0.951 0.867 0.896 0.914 0.571 0.803 
   1   (0.158) 0.170 0.049 0.133 0.104 0.086 0.429 0.197 

Locus 295 : 
2 alleles
5.1% missing data
   1   (0.797) 0.830 0.874 0.936 0.854 0.753 0.975 0.804 
   2   (0.203) 0.170 0.126 0.064 0.146 0.247 0.025 0.196 

Locus 296 : 
2 alleles
5.8% missing data
   1   (0.635) 0.600 0.449 0.125 0.677 0.802 0.837 0.149 
   3   (0.365) 0.400 0.551 0.875 0.323 0.198 0.163 0.851 

Locus 297 : 
2 alleles
4.3% missing data
   4   (0.915) 0.896 0.765 0.968 0.790 0.975 0.991 0.943 
   2   (0.085) 0.104 0.235 0.032 0.210 0.025 0.009 0.057 

Locus 298 : 
2 alleles
11.6% missing data
   2   (0.635) 0.562 0.760 0.637 0.561 0.709 0.967 0.521 
   4   (0.365) 0.438 0.240 0.363 0.439 0.291 0.033 0.479 

Locus 299 : 
2 alleles
8.0% missing data
   2   (0.213) 0.172 0.097 0.108 0.143 0.263 0.291 0.039 
   4   (0.787) 0.828 0.903 0.892 0.857 0.737 0.709 0.961 

Locus 300 : 
2 alleles
3.6% missing data
   2   (0.802) 0.771 0.919 0.958 0.868 0.798 0.968 0.900 
   4   (0.198) 0.229 0.081 0.042 0.132 0.202 0.032 0.100 

Locus 301 : 
2 alleles
5.8% missing data
   2   (0.497) 0.483 0.214 0.488 0.452 0.540 0.835 0.415 
   4   (0.503) 0.517 0.786 0.512 0.548 0.460 0.165 0.585 

Locus 302 : 
2 alleles
13.8% missing data
   4   (0.476) 0.428 0.699 0.574 0.306 0.504 0.844 0.350 
   3   (0.524) 0.572 0.301 0.426 0.694 0.496 0.156 0.650 

Locus 303 : 
2 alleles
6.5% missing data
   4   (0.893) 0.900 0.868 0.932 0.967 0.931 0.983 0.986 
   2   (0.107) 0.100 0.132 0.068 0.033 0.069 0.017 0.014 

Locus 304 : 
2 alleles
14.5% missing data
   3   (0.913) 0.915 0.891 0.985 0.973 0.953 0.991 0.762 
   1   (0.087) 0.085 0.109 0.015 0.027 0.047 0.009 0.238 

Locus 305 : 
2 alleles
2.2% missing data
   4   (0.823) 0.865 0.933 0.957 0.918 0.795 0.340 0.975 
   3   (0.177) 0.135 0.067 0.043 0.082 0.205 0.660 0.025 

Locus 306 : 
2 alleles
5.1% missing data
   2   (0.903) 0.854 0.940 0.970 0.978 0.959 0.989 0.950 
   3   (0.097) 0.146 0.060 0.030 0.022 0.041 0.011 0.050 

Locus 307 : 
2 alleles
13.0% missing data
   3   (0.742) 0.766 0.499 0.852 0.676 0.761 0.971 0.788 
   1   (0.258) 0.234 0.501 0.148 0.324 0.239 0.029 0.212 

Locus 308 : 
2 alleles
5.1% missing data
   3   (0.909) 0.946 0.434 0.976 0.762 0.956 0.976 0.933 
   1   (0.091) 0.054 0.566 0.024 0.238 0.044 0.024 0.067 

Locus 309 : 
2 alleles
2.2% missing data
   2   (0.776) 0.696 0.931 0.919 0.929 0.830 0.972 0.375 
   3   (0.224) 0.304 0.069 0.081 0.071 0.170 0.028 0.625 

Locus 310 : 
2 alleles
5.8% missing data
   4   (0.884) 0.904 0.926 0.795 0.911 0.935 0.984 0.987 
   2   (0.116) 0.096 0.074 0.205 0.089 0.065 0.016 0.013 

Locus 311 : 
2 alleles
15.2% missing data
   3   (0.825) 0.783 0.872 0.907 0.686 0.912 0.978 0.432 
   1   (0.175) 0.217 0.128 0.093 0.314 0.088 0.022 0.568 

Locus 312 : 
2 alleles
5.1% missing data
   2   (0.889) 0.917 0.860 0.987 0.595 0.914 0.985 0.873 
   3   (0.111) 0.083 0.140 0.013 0.405 0.086 0.015 0.127 

Locus 313 : 
2 alleles
2.2% missing data
   3   (0.102) 0.105 0.043 0.020 0.037 0.075 0.011 0.016 
   4   (0.898) 0.895 0.957 0.980 0.963 0.925 0.989 0.984 

Locus 314 : 
2 alleles
9.4% missing data
   2   (0.922) 0.951 0.981 0.992 0.933 0.935 0.991 0.926 
   4   (0.078) 0.049 0.019 0.008 0.067 0.065 0.009 0.074 

Locus 315 : 
2 alleles
2.2% missing data
   2   (0.630) 0.695 0.664 0.811 0.650 0.538 0.401 0.926 
   4   (0.370) 0.305 0.336 0.189 0.350 0.462 0.599 0.074 

Locus 316 : 
2 alleles
2.9% missing data
   1   (0.929) 0.970 0.985 0.995 0.816 0.932 0.992 0.996 
   3   (0.071) 0.030 0.015 0.005 0.184 0.068 0.008 0.004 

Locus 317 : 
2 alleles
5.8% missing data
   4   (0.907) 0.896 0.978 0.927 0.935 0.964 0.977 0.984 
   2   (0.093) 0.104 0.022 0.073 0.065 0.036 0.023 0.016 

Locus 318 : 
2 alleles
6.5% missing data
   2   (0.891) 0.932 0.959 0.972 0.743 0.920 0.557 0.984 
   4   (0.109) 0.068 0.041 0.028 0.257 0.080 0.443 0.016 

Locus 319 : 
2 alleles
4.3% missing data
   2   (0.611) 0.532 0.299 0.752 0.667 0.710 0.866 0.598 
   4   (0.389) 0.468 0.701 0.248 0.333 0.290 0.134 0.402 

Locus 320 : 
2 alleles
5.1% missing data
   2   (0.407) 0.403 0.509 0.119 0.349 0.462 0.812 0.433 
   4   (0.593) 0.597 0.491 0.881 0.651 0.538 0.188 0.567 

Locus 321 : 
2 alleles
10.9% missing data
   2   (0.827) 0.827 0.684 0.815 0.954 0.868 0.983 0.964 
   4   (0.173) 0.173 0.316 0.185 0.046 0.132 0.017 0.036 

Locus 322 : 
2 alleles
6.5% missing data
   1   (0.274) 0.307 0.265 0.249 0.156 0.223 0.026 0.457 
   3   (0.726) 0.693 0.735 0.751 0.844 0.777 0.974 0.543 

Locus 323 : 
2 alleles
18.8% missing data
   3   (0.924) 0.896 0.956 0.884 0.985 0.983 0.992 0.979 
   1   (0.076) 0.104 0.044 0.116 0.015 0.017 0.008 0.021 

Locus 324 : 
2 alleles
3.6% missing data
   3   (0.791) 0.876 0.926 0.961 0.814 0.765 0.295 0.027 
   1   (0.209) 0.124 0.074 0.039 0.186 0.235 0.705 0.973 

Locus 325 : 
2 alleles
14.5% missing data
   1   (0.848) 0.822 0.785 0.943 0.940 0.896 0.859 0.959 
   3   (0.152) 0.178 0.215 0.057 0.060 0.104 0.141 0.041 

Locus 326 : 
2 alleles
13.8% missing data
   4   (0.618) 0.662 0.587 0.333 0.475 0.690 0.079 0.571 
   2   (0.382) 0.338 0.413 0.667 0.525 0.310 0.921 0.429 

Locus 327 : 
2 alleles
5.8% missing data
   1   (0.168) 0.175 0.077 0.053 0.145 0.109 0.814 0.031 
   3   (0.832) 0.825 0.923 0.947 0.855 0.891 0.186 0.969 

Locus 328 : 
2 alleles
0.7% missing data
   4   (0.868) 0.797 0.921 0.978 0.939 0.919 0.985 0.975 
   2   (0.132) 0.203 0.079 0.022 0.061 0.081 0.015 0.025 

Locus 329 : 
2 alleles
5.1% missing data
   4   (0.339) 0.309 0.158 0.220 0.430 0.381 0.038 0.352 
   2   (0.661) 0.691 0.842 0.780 0.570 0.619 0.962 0.648 

Locus 330 : 
2 alleles
3.6% missing data
   3   (0.890) 0.736 0.956 0.950 0.983 0.972 0.989 0.945 
   1   (0.110) 0.264 0.044 0.050 0.017 0.028 0.011 0.055 

Locus 331 : 
2 alleles
15.2% missing data
   4   (0.891) 0.777 0.941 0.843 0.980 0.978 0.988 0.688 
   2   (0.109) 0.223 0.059 0.157 0.020 0.022 0.012 0.312 

Locus 332 : 
2 alleles
6.5% missing data
   1   (0.296) 0.290 0.383 0.469 0.293 0.211 0.022 0.813 
   3   (0.704) 0.710 0.617 0.531 0.707 0.789 0.978 0.187 

Locus 333 : 
2 alleles
5.1% missing data
   4   (0.915) 0.962 0.841 0.979 0.821 0.928 0.974 0.981 
   1   (0.085) 0.038 0.159 0.021 0.179 0.072 0.026 0.019 

Locus 334 : 
2 alleles
2.2% missing data
   1   (0.914) 0.957 0.946 0.828 0.963 0.940 0.990 0.992 
   3   (0.086) 0.043 0.054 0.172 0.037 0.060 0.010 0.008 

Locus 335 : 
2 alleles
15.9% missing data
   1   (0.894) 0.950 0.933 0.966 0.944 0.881 0.602 0.993 
   2   (0.106) 0.050 0.067 0.034 0.056 0.119 0.398 0.007 

Locus 336 : 
2 alleles
15.9% missing data
   4   (0.921) 0.954 0.967 0.986 0.931 0.934 0.978 0.924 
   1   (0.079) 0.046 0.033 0.014 0.069 0.066 0.022 0.076 

Locus 337 : 
2 alleles
13.0% missing data
   2   (0.551) 0.528 0.448 0.743 0.501 0.576 0.701 0.513 
   4   (0.449) 0.472 0.552 0.257 0.499 0.424 0.299 0.487 

Locus 338 : 
2 alleles
13.8% missing data
   3   (0.838) 0.805 0.823 0.877 0.906 0.912 0.851 0.982 
   1   (0.162) 0.195 0.177 0.123 0.094 0.088 0.149 0.018 

Locus 339 : 
2 alleles
5.1% missing data
   1   (0.657) 0.613 0.726 0.514 0.630 0.772 0.218 0.604 
   3   (0.343) 0.387 0.274 0.486 0.370 0.228 0.782 0.396 

Locus 340 : 
2 alleles
1.4% missing data
   4   (0.903) 0.910 0.920 0.987 0.911 0.939 0.988 0.817 
   2   (0.097) 0.090 0.080 0.013 0.089 0.061 0.012 0.183 

Locus 341 : 
2 alleles
13.0% missing data
   4   (0.886) 0.893 0.929 0.980 0.928 0.893 0.986 0.984 
   1   (0.114) 0.107 0.071 0.020 0.072 0.107 0.014 0.016 

Locus 342 : 
2 alleles
6.5% missing data
   2   (0.736) 0.712 0.818 0.845 0.773 0.807 0.291 0.971 
   3   (0.264) 0.288 0.182 0.155 0.227 0.193 0.709 0.029 

Locus 343 : 
2 alleles
10.1% missing data
   2   (0.820) 0.806 0.923 0.960 0.865 0.841 0.979 0.820 
   4   (0.180) 0.194 0.077 0.040 0.135 0.159 0.021 0.180 

Locus 344 : 
2 alleles
11.6% missing data
   1   (0.906) 0.899 0.945 0.970 0.917 0.954 0.989 0.873 
   3   (0.094) 0.101 0.055 0.030 0.083 0.046 0.011 0.127 

Locus 345 : 
2 alleles
15.9% missing data
   4   (0.832) 0.805 0.840 0.882 0.921 0.887 0.825 0.969 
   2   (0.168) 0.195 0.160 0.118 0.079 0.113 0.175 0.031 

Locus 346 : 
2 alleles
5.8% missing data
   2   (0.896) 0.927 0.947 0.969 0.897 0.914 0.902 0.986 
   4   (0.104) 0.073 0.053 0.031 0.103 0.086 0.098 0.014 

Locus 347 : 
2 alleles
5.8% missing data
   2   (0.909) 0.922 0.966 0.982 0.960 0.921 0.991 0.963 
   4   (0.091) 0.078 0.034 0.018 0.040 0.079 0.009 0.037 

Locus 348 : 
2 alleles
1.4% missing data
   3   (0.880) 0.935 0.616 0.947 0.849 0.885 0.986 0.974 
   2   (0.120) 0.065 0.384 0.053 0.151 0.115 0.014 0.026 

Locus 349 : 
2 alleles
4.3% missing data
   4   (0.922) 0.882 0.957 0.931 0.963 0.983 0.976 0.959 
   2   (0.078) 0.118 0.043 0.069 0.037 0.017 0.024 0.041 

Locus 350 : 
2 alleles
5.1% missing data
   1   (0.914) 0.955 0.960 0.991 0.886 0.908 0.976 0.979 
   3   (0.086) 0.045 0.040 0.009 0.114 0.092 0.024 0.021 

Locus 351 : 
2 alleles
14.5% missing data
   1   (0.571) 0.544 0.752 0.577 0.692 0.618 0.126 0.596 
   3   (0.429) 0.456 0.248 0.423 0.308 0.382 0.874 0.404 

Locus 352 : 
2 alleles
2.2% missing data
   3   (0.911) 0.934 0.963 0.987 0.895 0.930 0.990 0.981 
   1   (0.089) 0.066 0.037 0.013 0.105 0.070 0.010 0.019 

Locus 353 : 
2 alleles
2.2% missing data
   3   (0.862) 0.888 0.906 0.983 0.851 0.842 0.985 0.981 
   1   (0.138) 0.112 0.094 0.017 0.149 0.158 0.015 0.019 

Locus 354 : 
2 alleles
0.7% missing data
   2   (0.896) 0.918 0.952 0.985 0.963 0.885 0.989 0.991 
   4   (0.104) 0.082 0.048 0.015 0.037 0.115 0.011 0.009 

Locus 355 : 
2 alleles
13.8% missing data
   3   (0.883) 0.869 0.943 0.977 0.907 0.920 0.986 0.881 
   1   (0.117) 0.131 0.057 0.023 0.093 0.080 0.014 0.119 

Locus 356 : 
2 alleles
11.6% missing data
   2   (0.923) 0.952 0.975 0.991 0.916 0.941 0.921 0.956 
   4   (0.077) 0.048 0.025 0.009 0.084 0.059 0.079 0.044 

Locus 357 : 
2 alleles
3.6% missing data
   4   (0.877) 0.797 0.899 0.796 0.889 0.968 0.988 0.990 
   2   (0.123) 0.203 0.101 0.204 0.111 0.032 0.012 0.010 

Locus 358 : 
2 alleles
5.8% missing data
   2   (0.736) 0.660 0.820 0.786 0.795 0.830 0.918 0.780 
   4   (0.264) 0.340 0.180 0.214 0.205 0.170 0.082 0.220 

Locus 359 : 
2 alleles
1.4% missing data
   3   (0.919) 0.971 0.986 0.973 0.842 0.923 0.979 0.995 
   1   (0.081) 0.029 0.014 0.027 0.158 0.077 0.021 0.005 

Locus 360 : 
2 alleles
2.9% missing data
   3   (0.906) 0.950 0.982 0.915 0.947 0.920 0.991 0.983 
   1   (0.094) 0.050 0.018 0.085 0.053 0.080 0.009 0.017 

Locus 361 : 
2 alleles
5.1% missing data
   1   (0.397) 0.349 0.378 0.345 0.527 0.390 0.961 0.450 
   3   (0.603) 0.651 0.622 0.655 0.473 0.610 0.039 0.550 

Locus 362 : 
2 alleles
4.3% missing data
   1   (0.868) 0.854 0.923 0.962 0.621 0.948 0.379 0.980 
   2   (0.132) 0.146 0.077 0.038 0.379 0.052 0.621 0.020 

Locus 363 : 
2 alleles
4.3% missing data
   3   (0.911) 0.846 0.954 0.949 0.980 0.974 0.988 0.928 
   1   (0.089) 0.154 0.046 0.051 0.020 0.026 0.012 0.072 

Locus 364 : 
2 alleles
11.6% missing data
   2   (0.892) 0.914 0.936 0.864 0.968 0.932 0.876 0.986 
   4   (0.108) 0.086 0.064 0.136 0.032 0.068 0.124 0.014 

Locus 365 : 
2 alleles
2.9% missing data
   1   (0.810) 0.789 0.883 0.924 0.803 0.835 0.978 0.979 
   3   (0.190) 0.211 0.117 0.076 0.197 0.165 0.022 0.021 

Locus 366 : 
2 alleles
5.1% missing data
   4   (0.493) 0.526 0.311 0.365 0.503 0.477 0.626 0.523 
   2   (0.507) 0.474 0.689 0.635 0.497 0.523 0.374 0.477 

Locus 367 : 
2 alleles
9.4% missing data
   2   (0.923) 0.957 0.960 0.994 0.928 0.924 0.991 0.996 
   3   (0.077) 0.043 0.040 0.006 0.072 0.076 0.009 0.004 

Locus 368 : 
2 alleles
6.5% missing data
   2   (0.461) 0.399 0.469 0.729 0.502 0.451 0.932 0.036 
   4   (0.539) 0.601 0.531 0.271 0.498 0.549 0.068 0.964 

Locus 369 : 
2 alleles
5.8% missing data
   4   (0.902) 0.880 0.210 0.971 0.942 0.974 0.969 0.942 
   1   (0.098) 0.120 0.790 0.029 0.058 0.026 0.031 0.058 

Locus 370 : 
2 alleles
5.8% missing data
   2   (0.255) 0.333 0.124 0.120 0.133 0.224 0.025 0.031 
   4   (0.745) 0.667 0.876 0.880 0.867 0.776 0.975 0.969 

Locus 371 : 
2 alleles
1.4% missing data
   1   (0.862) 0.873 0.941 0.908 0.899 0.878 0.978 0.974 
   3   (0.138) 0.127 0.059 0.092 0.101 0.122 0.022 0.026 

Locus 372 : 
2 alleles
0.7% missing data
   1   (0.315) 0.340 0.112 0.134 0.199 0.373 0.040 0.045 
   3   (0.685) 0.660 0.888 0.866 0.801 0.627 0.960 0.955 

Locus 373 : 
2 alleles
2.2% missing data
   4   (0.934) 0.973 0.975 0.996 0.923 0.929 0.993 0.989 
   2   (0.066) 0.027 0.025 0.004 0.077 0.071 0.007 0.011 

Locus 374 : 
2 alleles
19.6% missing data
   2   (0.669) 0.771 0.674 0.647 0.407 0.605 0.859 0.717 
   4   (0.331) 0.229 0.326 0.353 0.593 0.395 0.141 0.283 

Locus 375 : 
2 alleles
15.9% missing data
   2   (0.907) 0.931 0.917 0.982 0.951 0.919 0.891 0.993 
   4   (0.093) 0.069 0.083 0.018 0.049 0.081 0.109 0.007 

Locus 376 : 
2 alleles
2.2% missing data
   2   (0.861) 0.879 0.672 0.826 0.935 0.943 0.984 0.087 
   3   (0.139) 0.121 0.328 0.174 0.065 0.057 0.016 0.913 

Locus 377 : 
2 alleles
4.3% missing data
   1   (0.597) 0.666 0.293 0.427 0.447 0.596 0.899 0.587 
   3   (0.403) 0.334 0.707 0.573 0.553 0.404 0.101 0.413 

Locus 378 : 
2 alleles
15.9% missing data
   2   (0.180) 0.096 0.100 0.024 0.413 0.351 0.020 0.015 
   4   (0.820) 0.904 0.900 0.976 0.587 0.649 0.980 0.985 

Locus 379 : 
2 alleles
14.5% missing data
   2   (0.652) 0.647 0.618 0.655 0.770 0.667 0.451 0.955 
   4   (0.348) 0.353 0.382 0.345 0.230 0.333 0.549 0.045 

Locus 380 : 
2 alleles
2.9% missing data
   2   (0.883) 0.839 0.944 0.897 0.966 0.948 0.989 0.980 
   4   (0.117) 0.161 0.056 0.103 0.034 0.052 0.011 0.020 

Locus 381 : 
2 alleles
7.2% missing data
   4   (0.871) 0.908 0.952 0.866 0.829 0.908 0.951 0.800 
   2   (0.129) 0.092 0.048 0.134 0.171 0.092 0.049 0.200 

Locus 382 : 
2 alleles
5.8% missing data
   4   (0.883) 0.913 0.892 0.913 0.845 0.944 0.325 0.982 
   2   (0.117) 0.087 0.108 0.087 0.155 0.056 0.675 0.018 

Locus 383 : 
2 alleles
14.5% missing data
   1   (0.275) 0.229 0.212 0.072 0.168 0.425 0.035 0.231 
   3   (0.725) 0.771 0.788 0.928 0.832 0.575 0.965 0.769 

Locus 384 : 
2 alleles
8.7% missing data
   1   (0.868) 0.877 0.850 0.930 0.881 0.897 0.961 0.985 
   3   (0.132) 0.123 0.150 0.070 0.119 0.103 0.039 0.015 

Locus 385 : 
2 alleles
10.9% missing data
   2   (0.885) 0.895 0.905 0.943 0.959 0.929 0.859 0.931 
   4   (0.115) 0.105 0.095 0.057 0.041 0.071 0.141 0.069 

Locus 386 : 
2 alleles
11.6% missing data
   2   (0.851) 0.826 0.788 0.946 0.916 0.900 0.872 0.984 
   1   (0.149) 0.174 0.212 0.054 0.084 0.100 0.128 0.016 

Locus 387 : 
2 alleles
7.2% missing data
   2   (0.808) 0.760 0.938 0.710 0.889 0.886 0.948 0.827 
   3   (0.192) 0.240 0.062 0.290 0.111 0.114 0.052 0.173 

Locus 388 : 
2 alleles
6.5% missing data
   3   (0.809) 0.851 0.822 0.861 0.690 0.849 0.534 0.856 
   1   (0.191) 0.149 0.178 0.139 0.310 0.151 0.466 0.144 

Locus 389 : 
2 alleles
4.3% missing data
   1   (0.785) 0.826 0.899 0.920 0.795 0.787 0.916 0.043 
   3   (0.215) 0.174 0.101 0.080 0.205 0.213 0.084 0.957 

Locus 390 : 
2 alleles
15.9% missing data
   1   (0.701) 0.775 0.664 0.783 0.676 0.637 0.687 0.937 
   3   (0.299) 0.225 0.336 0.217 0.324 0.363 0.313 0.063 

Locus 391 : 
2 alleles
4.3% missing data
   4   (0.723) 0.672 0.853 0.788 0.796 0.800 0.357 0.965 
   2   (0.277) 0.328 0.147 0.212 0.204 0.200 0.643 0.035 

Locus 392 : 
2 alleles
15.9% missing data
   3   (0.929) 0.906 0.940 0.918 0.990 0.987 0.842 0.753 
   1   (0.071) 0.094 0.060 0.082 0.010 0.013 0.158 0.247 

Locus 393 : 
2 alleles
15.2% missing data
   3   (0.886) 0.885 0.902 0.941 0.940 0.933 0.967 0.989 
   1   (0.114) 0.115 0.098 0.059 0.060 0.067 0.033 0.011 

Locus 394 : 
2 alleles
10.1% missing data
   2   (0.873) 0.861 0.947 0.954 0.807 0.930 0.984 0.812 
   4   (0.127) 0.139 0.053 0.046 0.193 0.070 0.016 0.188 

Locus 395 : 
2 alleles
11.6% missing data
   2   (0.324) 0.341 0.246 0.201 0.509 0.245 0.909 0.289 
   4   (0.676) 0.659 0.754 0.799 0.491 0.755 0.091 0.711 

Locus 396 : 
2 alleles
12.3% missing data
   3   (0.754) 0.637 0.855 0.883 0.883 0.877 0.216 0.777 
   1   (0.246) 0.363 0.145 0.117 0.117 0.123 0.784 0.223 

Locus 397 : 
2 alleles
6.5% missing data
   2   (0.493) 0.405 0.244 0.576 0.581 0.596 0.415 0.816 
   3   (0.507) 0.595 0.756 0.424 0.419 0.404 0.585 0.184 

Locus 398 : 
2 alleles
11.6% missing data
   2   (0.525) 0.560 0.563 0.724 0.377 0.436 0.947 0.502 
   4   (0.475) 0.440 0.437 0.276 0.623 0.564 0.053 0.498 

Locus 399 : 
2 alleles
2.9% missing data
   3   (0.909) 0.940 0.890 0.984 0.952 0.916 0.970 0.970 
   1   (0.091) 0.060 0.110 0.016 0.048 0.084 0.030 0.030 

Locus 400 : 
2 alleles
5.1% missing data
   1   (0.706) 0.684 0.634 0.818 0.633 0.746 0.968 0.751 
   3   (0.294) 0.316 0.366 0.182 0.367 0.254 0.032 0.249 

Locus 401 : 
2 alleles
13.0% missing data
   1   (0.840) 0.866 0.879 0.965 0.805 0.827 0.981 0.879 
   2   (0.160) 0.134 0.121 0.035 0.195 0.173 0.019 0.121 

Locus 402 : 
2 alleles
5.1% missing data
   2   (0.778) 0.716 0.897 0.730 0.702 0.896 0.559 0.738 
   4   (0.222) 0.284 0.103 0.270 0.298 0.104 0.441 0.262 

Locus 403 : 
2 alleles
3.6% missing data
   4   (0.833) 0.852 0.806 0.786 0.823 0.900 0.985 0.477 
   2   (0.167) 0.148 0.194 0.214 0.177 0.100 0.015 0.523 

Locus 404 : 
2 alleles
12.3% missing data
   2   (0.851) 0.873 0.891 0.789 0.940 0.901 0.672 0.795 
   4   (0.149) 0.127 0.109 0.211 0.060 0.099 0.328 0.205 

Locus 405 : 
2 alleles
2.2% missing data
   2   (0.742) 0.731 0.906 0.750 0.666 0.804 0.544 0.974 
   3   (0.258) 0.269 0.094 0.250 0.334 0.196 0.456 0.026 

Locus 406 : 
2 alleles
11.6% missing data
   2   (0.896) 0.848 0.951 0.915 0.971 0.963 0.982 0.904 
   4   (0.104) 0.152 0.049 0.085 0.029 0.037 0.018 0.096 

Locus 407 : 
2 alleles
3.6% missing data
   2   (0.829) 0.885 0.783 0.964 0.733 0.779 0.979 0.978 
   4   (0.171) 0.115 0.217 0.036 0.267 0.221 0.021 0.022 

Locus 408 : 
2 alleles
13.0% missing data
   2   (0.856) 0.811 0.958 0.927 0.873 0.925 0.985 0.861 
   4   (0.144) 0.189 0.042 0.073 0.127 0.075 0.015 0.139 

Locus 409 : 
2 alleles
2.2% missing data
   2   (0.105) 0.047 0.078 0.008 0.102 0.202 0.011 0.010 
   4   (0.895) 0.953 0.922 0.992 0.898 0.798 0.989 0.990 

Locus 410 : 
2 alleles
5.1% missing data
   2   (0.907) 0.899 0.786 0.970 0.960 0.958 0.990 0.978 
   4   (0.093) 0.101 0.214 0.030 0.040 0.042 0.010 0.022 

Locus 411 : 
2 alleles
18.1% missing data
   2   (0.863) 0.863 0.943 0.960 0.904 0.886 0.983 0.987 
   4   (0.137) 0.137 0.057 0.040 0.096 0.114 0.017 0.013 

Locus 412 : 
2 alleles
14.5% missing data
   1   (0.891) 0.934 0.951 0.973 0.928 0.876 0.831 0.982 
   2   (0.109) 0.066 0.049 0.027 0.072 0.124 0.169 0.018 

Locus 413 : 
2 alleles
14.5% missing data
   1   (0.943) 0.983 0.983 0.997 0.932 0.893 0.994 0.996 
   3   (0.057) 0.017 0.017 0.003 0.068 0.107 0.006 0.004 

Locus 414 : 
2 alleles
13.0% missing data
   4   (0.902) 0.930 0.965 0.988 0.942 0.898 0.973 0.947 
   2   (0.098) 0.070 0.035 0.012 0.058 0.102 0.027 0.053 

Locus 415 : 
2 alleles
3.6% missing data
   1   (0.133) 0.119 0.091 0.032 0.140 0.124 0.035 0.114 
   3   (0.867) 0.881 0.909 0.968 0.860 0.876 0.965 0.886 

Locus 416 : 
2 alleles
3.6% missing data
   3   (0.855) 0.874 0.839 0.966 0.926 0.852 0.983 0.983 
   1   (0.145) 0.126 0.161 0.034 0.074 0.148 0.017 0.017 

Locus 417 : 
2 alleles
10.1% missing data
   3   (0.905) 0.915 0.976 0.985 0.951 0.926 0.976 0.992 
   4   (0.095) 0.085 0.024 0.015 0.049 0.074 0.024 0.008 

Locus 418 : 
2 alleles
5.1% missing data
   2   (0.772) 0.731 0.924 0.921 0.756 0.805 0.967 0.854 
   4   (0.228) 0.269 0.076 0.079 0.244 0.195 0.033 0.146 

Locus 419 : 
2 alleles
2.9% missing data
   3   (0.730) 0.717 0.921 0.856 0.702 0.721 0.961 0.859 
   4   (0.270) 0.283 0.079 0.144 0.298 0.279 0.039 0.141 

Locus 420 : 
2 alleles
13.8% missing data
   1   (0.273) 0.262 0.462 0.212 0.326 0.203 0.253 0.550 
   4   (0.727) 0.738 0.538 0.788 0.674 0.797 0.747 0.450 

Locus 421 : 
2 alleles
11.6% missing data
   2   (0.940) 0.982 0.985 0.996 0.823 0.903 0.994 0.997 
   4   (0.060) 0.018 0.015 0.004 0.177 0.097 0.006 0.003 

Locus 422 : 
2 alleles
5.1% missing data
   2   (0.832) 0.881 0.908 0.941 0.839 0.863 0.060 0.932 
   4   (0.168) 0.119 0.092 0.059 0.161 0.137 0.940 0.068 

Locus 423 : 
2 alleles
14.5% missing data
   3   (0.659) 0.679 0.621 0.266 0.675 0.731 0.300 0.966 
   2   (0.341) 0.321 0.379 0.734 0.325 0.269 0.700 0.034 

Locus 424 : 
2 alleles
13.0% missing data
   2   (0.871) 0.867 0.519 0.963 0.895 0.934 0.985 0.932 
   4   (0.129) 0.133 0.481 0.037 0.105 0.066 0.015 0.068 

Locus 425 : 
2 alleles
2.9% missing data
   2   (0.883) 0.873 0.878 0.698 0.951 0.956 0.988 0.818 
   4   (0.117) 0.127 0.122 0.302 0.049 0.044 0.012 0.182 

Locus 426 : 
2 alleles
5.8% missing data
   3   (0.841) 0.906 0.836 0.981 0.675 0.766 0.981 0.924 
   2   (0.159) 0.094 0.164 0.019 0.325 0.234 0.019 0.076 

Locus 427 : 
2 alleles
18.8% missing data
   4   (0.887) 0.893 0.948 0.979 0.944 0.900 0.986 0.992 
   2   (0.113) 0.107 0.052 0.021 0.056 0.100 0.014 0.008 

Locus 428 : 
2 alleles
5.8% missing data
   2   (0.918) 0.904 0.976 0.949 0.938 0.971 0.991 0.990 
   4   (0.082) 0.096 0.024 0.051 0.062 0.029 0.009 0.010 

Locus 429 : 
2 alleles
15.2% missing data
   2   (0.733) 0.754 0.727 0.783 0.862 0.706 0.754 0.966 
   3   (0.267) 0.246 0.273 0.217 0.138 0.294 0.246 0.034 

Locus 430 : 
2 alleles
4.3% missing data
   4   (0.786) 0.802 0.889 0.838 0.853 0.821 0.512 0.909 
   2   (0.214) 0.198 0.111 0.162 0.147 0.179 0.488 0.091 

Locus 431 : 
2 alleles
2.9% missing data
   1   (0.335) 0.310 0.522 0.605 0.151 0.316 0.260 0.298 
   3   (0.665) 0.690 0.478 0.395 0.849 0.684 0.740 0.702 

Locus 432 : 
2 alleles
0.7% missing data
   1   (0.510) 0.544 0.617 0.383 0.556 0.482 0.965 0.060 
   4   (0.490) 0.456 0.383 0.617 0.444 0.518 0.035 0.940 

Locus 433 : 
2 alleles
13.8% missing data
   2   (0.832) 0.869 0.928 0.947 0.810 0.830 0.979 0.793 
   4   (0.168) 0.131 0.072 0.053 0.190 0.170 0.021 0.207 

Locus 434 : 
2 alleles
14.5% missing data
   3   (0.728) 0.703 0.853 0.883 0.751 0.790 0.213 0.775 
   2   (0.272) 0.297 0.147 0.117 0.249 0.210 0.787 0.225 

Locus 435 : 
2 alleles
3.6% missing data
   4   (0.811) 0.831 0.883 0.948 0.798 0.800 0.970 0.866 
   2   (0.189) 0.169 0.117 0.052 0.202 0.200 0.030 0.134 

Locus 436 : 
2 alleles
8.0% missing data
   4   (0.740) 0.716 0.786 0.930 0.756 0.776 0.967 0.238 
   2   (0.260) 0.284 0.214 0.070 0.244 0.224 0.033 0.762 

Locus 437 : 
2 alleles
2.9% missing data
   1   (0.910) 0.934 0.725 0.927 0.963 0.958 0.975 0.994 
   3   (0.090) 0.066 0.275 0.073 0.037 0.042 0.025 0.006 

Locus 438 : 
2 alleles
5.1% missing data
   2   (0.941) 0.985 0.989 0.997 0.941 0.866 0.985 0.983 
   4   (0.059) 0.015 0.011 0.003 0.059 0.134 0.015 0.017 

Locus 439 : 
2 alleles
2.2% missing data
   3   (0.907) 0.935 0.969 0.984 0.932 0.913 0.991 0.993 
   4   (0.093) 0.065 0.031 0.016 0.068 0.087 0.009 0.007 

Locus 440 : 
2 alleles
3.6% missing data
   3   (0.820) 0.828 0.939 0.966 0.891 0.776 0.937 0.974 
   1   (0.180) 0.172 0.061 0.034 0.109 0.224 0.063 0.026 

Locus 441 : 
2 alleles
1.4% missing data
   2   (0.865) 0.873 0.960 0.944 0.948 0.936 0.201 0.495 
   4   (0.135) 0.127 0.040 0.056 0.052 0.064 0.799 0.505 

Locus 442 : 
2 alleles
6.5% missing data
   3   (0.873) 0.907 0.955 0.984 0.944 0.812 0.985 0.990 
   1   (0.127) 0.093 0.045 0.016 0.056 0.188 0.015 0.010 

Locus 443 : 
2 alleles
2.2% missing data
   4   (0.682) 0.627 0.894 0.852 0.761 0.695 0.890 0.927 
   2   (0.318) 0.373 0.106 0.148 0.239 0.305 0.110 0.073 

Locus 444 : 
2 alleles
3.6% missing data
   3   (0.865) 0.892 0.953 0.961 0.916 0.891 0.957 0.284 
   2   (0.135) 0.108 0.047 0.039 0.084 0.109 0.043 0.716 

Locus 445 : 
2 alleles
13.8% missing data
   3   (0.422) 0.453 0.451 0.270 0.642 0.400 0.046 0.137 
   1   (0.578) 0.547 0.549 0.730 0.358 0.600 0.954 0.863 

Locus 446 : 
2 alleles
4.3% missing data
   1   (0.251) 0.250 0.341 0.077 0.438 0.253 0.036 0.171 
   3   (0.749) 0.750 0.659 0.923 0.562 0.747 0.964 0.829 

Locus 447 : 
2 alleles
5.1% missing data
   3   (0.704) 0.709 0.574 0.712 0.859 0.711 0.714 0.961 
   2   (0.296) 0.291 0.426 0.288 0.141 0.289 0.286 0.039 

Locus 448 : 
2 alleles
12.3% missing data
   1   (0.078) 0.031 0.096 0.009 0.287 0.084 0.022 0.026 
   3   (0.922) 0.969 0.904 0.991 0.713 0.916 0.978 0.974 

Locus 449 : 
2 alleles
5.1% missing data
   2   (0.388) 0.423 0.162 0.700 0.466 0.273 0.277 0.421 
   4   (0.612) 0.577 0.838 0.300 0.534 0.727 0.723 0.579 

Locus 450 : 
2 alleles
13.0% missing data
   2   (0.850) 0.864 0.571 0.547 0.933 0.923 0.989 0.981 
   4   (0.150) 0.136 0.429 0.453 0.067 0.077 0.011 0.019 

Locus 451 : 
2 alleles
2.9% missing data
   2   (0.812) 0.799 0.851 0.816 0.851 0.864 0.946 0.981 
   4   (0.188) 0.201 0.149 0.184 0.149 0.136 0.054 0.019 

Locus 452 : 
2 alleles
2.2% missing data
   2   (0.610) 0.606 0.277 0.688 0.573 0.632 0.763 0.904 
   4   (0.390) 0.394 0.723 0.312 0.427 0.368 0.237 0.096 

Locus 453 : 
2 alleles
8.0% missing data
   4   (0.347) 0.354 0.325 0.093 0.296 0.401 0.044 0.653 
   2   (0.653) 0.646 0.675 0.907 0.704 0.599 0.956 0.347 

Locus 454 : 
2 alleles
2.9% missing data
   4   (0.921) 0.948 0.960 0.991 0.971 0.926 0.990 0.973 
   2   (0.079) 0.052 0.040 0.009 0.029 0.074 0.010 0.027 

Locus 455 : 
2 alleles
11.6% missing data
   1   (0.907) 0.934 0.940 0.985 0.873 0.918 0.902 0.983 
   3   (0.093) 0.066 0.060 0.015 0.127 0.082 0.098 0.017 

Locus 456 : 
2 alleles
2.9% missing data
   4   (0.873) 0.892 0.811 0.894 0.700 0.930 0.965 0.965 
   2   (0.127) 0.108 0.189 0.106 0.300 0.070 0.035 0.035 

Locus 457 : 
2 alleles
11.6% missing data
   3   (0.902) 0.860 0.963 0.962 0.974 0.958 0.989 0.986 
   2   (0.098) 0.140 0.037 0.038 0.026 0.042 0.011 0.014 

Locus 458 : 
2 alleles
13.0% missing data
   1   (0.844) 0.874 0.931 0.931 0.932 0.863 0.428 0.888 
   3   (0.156) 0.126 0.069 0.069 0.068 0.137 0.572 0.112 

Locus 459 : 
2 alleles
12.3% missing data
   3   (0.941) 0.983 0.986 0.997 0.823 0.923 0.994 0.969 
   4   (0.059) 0.017 0.014 0.003 0.177 0.077 0.006 0.031 

Locus 460 : 
2 alleles
6.5% missing data
   1   (0.860) 0.882 0.957 0.802 0.906 0.910 0.869 0.928 
   3   (0.140) 0.118 0.043 0.198 0.094 0.090 0.131 0.072 

Locus 461 : 
2 alleles
7.2% missing data
   2   (0.788) 0.841 0.523 0.707 0.771 0.807 0.898 0.972 
   4   (0.212) 0.159 0.477 0.293 0.229 0.193 0.102 0.028 

Locus 462 : 
2 alleles
3.6% missing data
   2   (0.635) 0.569 0.804 0.891 0.665 0.646 0.953 0.147 
   4   (0.365) 0.431 0.196 0.109 0.335 0.354 0.047 0.853 

Locus 463 : 
2 alleles
8.0% missing data
   1   (0.664) 0.603 0.664 0.736 0.661 0.724 0.966 0.909 
   3   (0.336) 0.397 0.336 0.264 0.339 0.276 0.034 0.091 

Locus 464 : 
2 alleles
4.3% missing data
   3   (0.904) 0.927 0.418 0.982 0.959 0.952 0.988 0.983 
   1   (0.096) 0.073 0.582 0.018 0.041 0.048 0.012 0.017 

Locus 465 : 
2 alleles
15.9% missing data
   1   (0.909) 0.932 0.902 0.981 0.952 0.935 0.974 0.715 
   3   (0.091) 0.068 0.098 0.019 0.048 0.065 0.026 0.285 

Locus 466 : 
2 alleles
13.0% missing data
   3   (0.798) 0.789 0.915 0.913 0.859 0.797 0.925 0.966 
   1   (0.202) 0.211 0.085 0.087 0.141 0.203 0.075 0.034 

Locus 467 : 
2 alleles
11.6% missing data
   1   (0.827) 0.877 0.844 0.962 0.450 0.833 0.953 0.608 
   3   (0.173) 0.123 0.156 0.038 0.550 0.167 0.047 0.392 

Locus 468 : 
2 alleles
3.6% missing data
   1   (0.183) 0.150 0.191 0.067 0.238 0.166 0.021 0.293 
   3   (0.817) 0.850 0.809 0.933 0.762 0.834 0.979 0.707 

Locus 469 : 
2 alleles
5.8% missing data
   2   (0.911) 0.914 0.867 0.979 0.951 0.948 0.974 0.964 
   4   (0.089) 0.086 0.133 0.021 0.049 0.052 0.026 0.036 

Locus 470 : 
2 alleles
5.1% missing data
   2   (0.367) 0.341 0.197 0.435 0.339 0.359 0.822 0.049 
   4   (0.633) 0.659 0.803 0.565 0.661 0.641 0.178 0.951 

Locus 471 : 
2 alleles
5.8% missing data
   2   (0.526) 0.545 0.256 0.432 0.700 0.526 0.173 0.931 
   4   (0.474) 0.455 0.744 0.568 0.300 0.474 0.827 0.069 

Locus 472 : 
2 alleles
3.6% missing data
   3   (0.853) 0.857 0.932 0.960 0.894 0.869 0.981 0.957 
   4   (0.147) 0.143 0.068 0.040 0.106 0.131 0.019 0.043 

Locus 473 : 
2 alleles
2.9% missing data
   4   (0.881) 0.870 0.966 0.961 0.939 0.921 0.982 0.980 
   2   (0.119) 0.130 0.034 0.039 0.061 0.079 0.018 0.020 

Locus 474 : 
2 alleles
15.2% missing data
   1   (0.463) 0.415 0.364 0.441 0.706 0.481 0.486 0.459 
   3   (0.537) 0.585 0.636 0.559 0.294 0.519 0.514 0.541 

Locus 475 : 
2 alleles
11.6% missing data
   3   (0.873) 0.838 0.879 0.958 0.930 0.929 0.984 0.866 
   1   (0.127) 0.162 0.121 0.042 0.070 0.071 0.016 0.134 

Locus 476 : 
2 alleles
13.0% missing data
   4   (0.922) 0.977 0.978 0.996 0.724 0.856 0.992 0.965 
   2   (0.078) 0.023 0.022 0.004 0.276 0.144 0.008 0.035 

Locus 477 : 
2 alleles
15.2% missing data
   2   (0.212) 0.268 0.272 0.138 0.101 0.144 0.023 0.034 
   4   (0.788) 0.732 0.728 0.862 0.899 0.856 0.977 0.966 

Locus 478 : 
2 alleles
6.5% missing data
   4   (0.948) 0.987 0.985 0.998 0.945 0.894 0.995 0.997 
   2   (0.052) 0.013 0.015 0.002 0.055 0.106 0.005 0.003 

Locus 479 : 
2 alleles
11.6% missing data
   1   (0.863) 0.840 0.943 0.978 0.915 0.893 0.981 0.894 
   4   (0.137) 0.160 0.057 0.022 0.085 0.107 0.019 0.106 

Locus 480 : 
2 alleles
4.3% missing data
   1   (0.278) 0.135 0.116 0.062 0.225 0.483 0.670 0.979 
   3   (0.722) 0.865 0.884 0.938 0.775 0.517 0.330 0.021 

Locus 481 : 
2 alleles
2.2% missing data
   3   (0.881) 0.859 0.903 0.956 0.941 0.931 0.988 0.985 
   4   (0.119) 0.141 0.097 0.044 0.059 0.069 0.012 0.015 

Locus 482 : 
2 alleles
0.7% missing data
   2   (0.166) 0.196 0.501 0.086 0.061 0.097 0.020 0.042 
   4   (0.834) 0.804 0.499 0.914 0.939 0.903 0.980 0.958 

Locus 483 : 
2 alleles
13.0% missing data
   4   (0.741) 0.728 0.879 0.723 0.846 0.783 0.563 0.785 
   2   (0.259) 0.272 0.121 0.277 0.154 0.217 0.437 0.215 

Locus 484 : 
2 alleles
12.3% missing data
   3   (0.907) 0.923 0.976 0.976 0.965 0.928 0.973 0.871 
   1   (0.093) 0.077 0.024 0.024 0.035 0.072 0.027 0.129 

Locus 485 : 
2 alleles
13.0% missing data
   3   (0.841) 0.810 0.953 0.953 0.942 0.871 0.979 0.829 
   1   (0.159) 0.190 0.047 0.047 0.058 0.129 0.021 0.171 

Locus 486 : 
2 alleles
3.6% missing data
   4   (0.897) 0.923 0.966 0.976 0.962 0.941 0.159 0.928 
   2   (0.103) 0.077 0.034 0.024 0.038 0.059 0.841 0.072 

Locus 487 : 
2 alleles
2.9% missing data
   2   (0.151) 0.149 0.262 0.300 0.107 0.079 0.013 0.015 
   3   (0.849) 0.851 0.738 0.700 0.893 0.921 0.987 0.985 

Locus 488 : 
2 alleles
5.8% missing data
   2   (0.824) 0.826 0.863 0.960 0.899 0.812 0.980 0.898 
   4   (0.176) 0.174 0.137 0.040 0.101 0.188 0.020 0.102 

Locus 489 : 
2 alleles
12.3% missing data
   1   (0.471) 0.457 0.708 0.810 0.261 0.453 0.180 0.457 
   3   (0.529) 0.543 0.292 0.190 0.739 0.547 0.820 0.543 

Locus 490 : 
2 alleles
3.6% missing data
   2   (0.887) 0.865 0.961 0.957 0.961 0.936 0.985 0.895 
   4   (0.113) 0.135 0.039 0.043 0.039 0.064 0.015 0.105 

Locus 491 : 
2 alleles
5.1% missing data
   3   (0.069) 0.028 0.024 0.005 0.211 0.070 0.017 0.016 
   1   (0.931) 0.972 0.976 0.995 0.789 0.930 0.983 0.984 

Locus 492 : 
2 alleles
1.4% missing data
   1   (0.907) 0.906 0.966 0.985 0.917 0.950 0.988 0.922 
   3   (0.093) 0.094 0.034 0.015 0.083 0.050 0.012 0.078 

Locus 493 : 
2 alleles
10.9% missing data
   2   (0.858) 0.861 0.922 0.967 0.861 0.877 0.956 0.951 
   4   (0.142) 0.139 0.078 0.033 0.139 0.123 0.044 0.049 

Locus 494 : 
2 alleles
2.9% missing data
   4   (0.830) 0.813 0.535 0.863 0.728 0.915 0.984 0.976 
   3   (0.170) 0.187 0.465 0.137 0.272 0.085 0.016 0.024 

Locus 495 : 
2 alleles
14.5% missing data
   2   (0.805) 0.802 0.903 0.602 0.924 0.882 0.284 0.972 
   4   (0.195) 0.198 0.097 0.398 0.076 0.118 0.716 0.028 

Locus 496 : 
2 alleles
2.9% missing data
   4   (0.856) 0.863 0.723 0.961 0.862 0.900 0.984 0.700 
   2   (0.144) 0.137 0.277 0.039 0.138 0.100 0.016 0.300 

Locus 497 : 
2 alleles
4.3% missing data
   1   (0.853) 0.872 0.935 0.970 0.863 0.843 0.983 0.965 
   3   (0.147) 0.128 0.065 0.030 0.137 0.157 0.017 0.035 

Locus 498 : 
2 alleles
12.3% missing data
   3   (0.881) 0.922 0.624 0.968 0.919 0.906 0.988 0.913 
   2   (0.119) 0.078 0.376 0.032 0.081 0.094 0.012 0.087 

Locus 499 : 
2 alleles
4.3% missing data
   4   (0.906) 0.903 0.965 0.959 0.974 0.966 0.987 0.301 
   2   (0.094) 0.097 0.035 0.041 0.026 0.034 0.013 0.699 

Locus 500 : 
2 alleles
15.2% missing data
   1   (0.836) 0.770 0.944 0.941 0.935 0.886 0.979 0.974 
   3   (0.164) 0.230 0.056 0.059 0.065 0.114 0.021 0.026 

Locus 501 : 
2 alleles
1.4% missing data
   1   (0.699) 0.681 0.753 0.770 0.857 0.686 0.970 0.964 
   2   (0.301) 0.319 0.247 0.230 0.143 0.314 0.030 0.036 

Locus 502 : 
2 alleles
10.9% missing data
   2   (0.948) 0.985 0.988 0.997 0.973 0.907 0.995 0.977 
   4   (0.052) 0.015 0.012 0.003 0.027 0.093 0.005 0.023 

Locus 503 : 
2 alleles
16.7% missing data
   4   (0.815) 0.724 0.900 0.955 0.733 0.887 0.978 0.964 
   3   (0.185) 0.276 0.100 0.045 0.267 0.113 0.022 0.036 

Locus 504 : 
2 alleles
6.5% missing data
   1   (0.783) 0.740 0.940 0.924 0.887 0.777 0.923 0.957 
   3   (0.217) 0.260 0.060 0.076 0.113 0.223 0.077 0.043 

Locus 505 : 
2 alleles
11.6% missing data
   1   (0.406) 0.324 0.739 0.200 0.430 0.466 0.751 0.467 
   3   (0.594) 0.676 0.261 0.800 0.570 0.534 0.249 0.533 

Locus 506 : 
2 alleles
3.6% missing data
   4   (0.909) 0.927 0.958 0.988 0.883 0.931 0.990 0.956 
   2   (0.091) 0.073 0.042 0.012 0.117 0.069 0.010 0.044 

Locus 507 : 
2 alleles
5.8% missing data
   4   (0.620) 0.644 0.796 0.492 0.496 0.681 0.181 0.655 
   1   (0.380) 0.356 0.204 0.508 0.504 0.319 0.819 0.345 

Locus 508 : 
2 alleles
18.1% missing data
   3   (0.913) 0.948 0.903 0.992 0.964 0.897 0.991 0.920 
   4   (0.087) 0.052 0.097 0.008 0.036 0.103 0.009 0.080 

Locus 509 : 
2 alleles
17.4% missing data
   1   (0.834) 0.810 0.944 0.964 0.893 0.850 0.983 0.980 
   3   (0.166) 0.190 0.056 0.036 0.107 0.150 0.017 0.020 

Locus 510 : 
2 alleles
4.3% missing data
   1   (0.694) 0.622 0.271 0.920 0.807 0.734 0.963 0.920 
   4   (0.306) 0.378 0.729 0.080 0.193 0.266 0.037 0.080 

Locus 511 : 
2 alleles
15.9% missing data
   1   (0.895) 0.874 0.792 0.899 0.938 0.962 0.989 0.975 
   3   (0.105) 0.126 0.208 0.101 0.062 0.038 0.011 0.025 

Locus 512 : 
2 alleles
15.9% missing data
   3   (0.899) 0.930 0.962 0.950 0.959 0.941 0.387 0.992 
   1   (0.101) 0.070 0.038 0.050 0.041 0.059 0.613 0.008 

Locus 513 : 
2 alleles
3.6% missing data
   2   (0.766) 0.732 0.829 0.697 0.877 0.830 0.866 0.937 
   4   (0.234) 0.268 0.171 0.303 0.123 0.170 0.134 0.063 

Locus 514 : 
2 alleles
10.1% missing data
   1   (0.769) 0.708 0.928 0.948 0.835 0.799 0.972 0.930 
   3   (0.231) 0.292 0.072 0.052 0.165 0.201 0.028 0.070 

Locus 515 : 
2 alleles
3.6% missing data
   4   (0.868) 0.823 0.958 0.967 0.850 0.929 0.986 0.981 
   1   (0.132) 0.177 0.042 0.033 0.150 0.071 0.014 0.019 

Locus 516 : 
2 alleles
13.8% missing data
   2   (0.869) 0.886 0.917 0.978 0.818 0.866 0.986 0.979 
   4   (0.131) 0.114 0.083 0.022 0.182 0.134 0.014 0.021 

Locus 517 : 
2 alleles
3.6% missing data
   1   (0.741) 0.723 0.899 0.920 0.796 0.733 0.969 0.665 
   4   (0.259) 0.277 0.101 0.080 0.204 0.267 0.031 0.335 

Locus 518 : 
2 alleles
6.5% missing data
   4   (0.766) 0.731 0.857 0.869 0.886 0.783 0.970 0.955 
   3   (0.234) 0.269 0.143 0.131 0.114 0.217 0.030 0.045 

Locus 519 : 
2 alleles
2.9% missing data
   3   (0.710) 0.635 0.779 0.734 0.905 0.753 0.925 0.939 
   1   (0.290) 0.365 0.221 0.266 0.095 0.247 0.075 0.061 

Locus 520 : 
2 alleles
5.1% missing data
   3   (0.718) 0.598 0.624 0.180 0.940 0.891 0.142 0.988 
   4   (0.282) 0.402 0.376 0.820 0.060 0.109 0.858 0.012 

Locus 521 : 
2 alleles
3.6% missing data
   2   (0.889) 0.877 0.747 0.760 0.977 0.957 0.990 0.986 
   4   (0.111) 0.123 0.253 0.240 0.023 0.043 0.010 0.014 

Locus 522 : 
2 alleles
13.8% missing data
   2   (0.907) 0.961 0.951 0.992 0.811 0.869 0.990 0.942 
   4   (0.093) 0.039 0.049 0.008 0.189 0.131 0.010 0.058 

Locus 523 : 
2 alleles
7.2% missing data
   4   (0.866) 0.884 0.922 0.975 0.803 0.886 0.984 0.769 
   3   (0.134) 0.116 0.078 0.025 0.197 0.114 0.016 0.231 

Locus 524 : 
2 alleles
13.0% missing data
   1   (0.895) 0.860 0.927 0.965 0.960 0.949 0.988 0.987 
   3   (0.105) 0.140 0.073 0.035 0.040 0.051 0.012 0.013 

Locus 525 : 
2 alleles
8.0% missing data
   2   (0.912) 0.879 0.750 0.940 0.924 0.978 0.990 0.964 
   4   (0.088) 0.121 0.250 0.060 0.076 0.022 0.010 0.036 

Locus 526 : 
2 alleles
5.1% missing data
   2   (0.406) 0.388 0.198 0.402 0.517 0.398 0.494 0.431 
   3   (0.594) 0.612 0.802 0.598 0.483 0.602 0.506 0.569 

Locus 527 : 
2 alleles
5.1% missing data
   2   (0.852) 0.856 0.961 0.962 0.939 0.896 0.139 0.922 
   4   (0.148) 0.144 0.039 0.038 0.061 0.104 0.861 0.078 

Locus 528 : 
2 alleles
12.3% missing data
   4   (0.885) 0.941 0.650 0.945 0.891 0.906 0.980 0.843 
   1   (0.115) 0.059 0.350 0.055 0.109 0.094 0.020 0.157 

Locus 529 : 
2 alleles
12.3% missing data
   2   (0.880) 0.859 0.917 0.971 0.905 0.922 0.985 0.879 
   4   (0.120) 0.141 0.083 0.029 0.095 0.078 0.015 0.121 

Locus 530 : 
2 alleles
2.9% missing data
   1   (0.908) 0.930 0.946 0.987 0.963 0.915 0.990 0.983 
   4   (0.092) 0.070 0.054 0.013 0.037 0.085 0.010 0.017 

Locus 531 : 
2 alleles
4.3% missing data
   1   (0.751) 0.815 0.709 0.935 0.580 0.700 0.916 0.651 
   3   (0.249) 0.185 0.291 0.065 0.420 0.300 0.084 0.349 

Locus 532 : 
2 alleles
12.3% missing data
   1   (0.581) 0.682 0.623 0.917 0.309 0.389 0.941 0.904 
   4   (0.419) 0.318 0.377 0.083 0.691 0.611 0.059 0.096 

Locus 533 : 
2 alleles
5.1% missing data
   1   (0.881) 0.891 0.974 0.985 0.880 0.891 0.964 0.991 
   4   (0.119) 0.109 0.026 0.015 0.120 0.109 0.036 0.009 

Locus 534 : 
2 alleles
12.3% missing data
   2   (0.867) 0.909 0.906 0.974 0.642 0.857 0.966 0.978 
   4   (0.133) 0.091 0.094 0.026 0.358 0.143 0.034 0.022 

Locus 535 : 
2 alleles
17.4% missing data
   3   (0.682) 0.658 0.663 0.877 0.763 0.692 0.961 0.706 
   1   (0.318) 0.342 0.337 0.123 0.237 0.308 0.039 0.294 

Locus 536 : 
2 alleles
2.9% missing data
   1   (0.866) 0.868 0.912 0.929 0.939 0.892 0.965 0.970 
   3   (0.134) 0.132 0.088 0.071 0.061 0.108 0.035 0.030 

Locus 537 : 
2 alleles
3.6% missing data
   2   (0.445) 0.417 0.840 0.342 0.400 0.483 0.041 0.451 
   4   (0.555) 0.583 0.160 0.658 0.600 0.517 0.959 0.549 

Locus 538 : 
2 alleles
15.9% missing data
   3   (0.801) 0.723 0.931 0.896 0.895 0.876 0.974 0.670 
   1   (0.199) 0.277 0.069 0.104 0.105 0.124 0.026 0.330 

Locus 539 : 
2 alleles
13.8% missing data
   2   (0.796) 0.781 0.832 0.767 0.930 0.823 0.940 0.977 
   4   (0.204) 0.219 0.168 0.233 0.070 0.177 0.060 0.023 

Locus 540 : 
2 alleles
10.1% missing data
   2   (0.763) 0.699 0.823 0.865 0.744 0.852 0.407 0.954 
   4   (0.237) 0.301 0.177 0.135 0.256 0.148 0.593 0.046 

Locus 541 : 
2 alleles
11.6% missing data
   3   (0.616) 0.626 0.548 0.735 0.737 0.591 0.606 0.891 
   4   (0.384) 0.374 0.452 0.265 0.263 0.409 0.394 0.109 

Locus 542 : 
2 alleles
3.6% missing data
   1   (0.891) 0.845 0.895 0.935 0.978 0.974 0.989 0.076 
   3   (0.109) 0.155 0.105 0.065 0.022 0.026 0.011 0.924 

Locus 543 : 
2 alleles
10.1% missing data
   1   (0.927) 0.966 0.956 0.994 0.841 0.922 0.993 0.969 
   3   (0.073) 0.034 0.044 0.006 0.159 0.078 0.007 0.031 

Locus 544 : 
2 alleles
5.1% missing data
   1   (0.912) 0.910 0.971 0.976 0.973 0.947 0.979 0.989 
   3   (0.088) 0.090 0.029 0.024 0.027 0.053 0.021 0.011 

Locus 545 : 
2 alleles
2.9% missing data
   2   (0.837) 0.860 0.917 0.972 0.883 0.801 0.982 0.919 
   1   (0.163) 0.140 0.083 0.028 0.117 0.199 0.018 0.081 

Locus 546 : 
2 alleles
4.3% missing data
   2   (0.888) 0.908 0.963 0.974 0.898 0.908 0.816 0.991 
   4   (0.112) 0.092 0.037 0.026 0.102 0.092 0.184 0.009 

Locus 547 : 
2 alleles
5.8% missing data
   4   (0.752) 0.781 0.928 0.917 0.795 0.684 0.888 0.773 
   2   (0.248) 0.219 0.072 0.083 0.205 0.316 0.112 0.227 

Locus 548 : 
2 alleles
5.8% missing data
   3   (0.884) 0.866 0.957 0.924 0.925 0.939 0.983 0.987 
   1   (0.116) 0.134 0.043 0.076 0.075 0.061 0.017 0.013 

Locus 549 : 
2 alleles
2.9% missing data
   1   (0.112) 0.110 0.051 0.017 0.112 0.084 0.012 0.055 
   3   (0.888) 0.890 0.949 0.983 0.888 0.916 0.988 0.945 

Locus 550 : 
2 alleles
2.2% missing data
   1   (0.626) 0.624 0.565 0.696 0.705 0.632 0.963 0.492 
   4   (0.374) 0.376 0.435 0.304 0.295 0.368 0.037 0.508 

Locus 551 : 
2 alleles
2.9% missing data
   4   (0.903) 0.919 0.963 0.986 0.905 0.932 0.969 0.846 
   1   (0.097) 0.081 0.037 0.014 0.095 0.068 0.031 0.154 

Locus 552 : 
2 alleles
8.0% missing data
   2   (0.896) 0.949 0.939 0.991 0.837 0.845 0.988 0.990 
   4   (0.104) 0.051 0.061 0.009 0.163 0.155 0.012 0.010 

Locus 553 : 
2 alleles
10.1% missing data
   2   (0.812) 0.843 0.344 0.861 0.889 0.848 0.980 0.939 
   1   (0.188) 0.157 0.656 0.139 0.111 0.152 0.020 0.061 

Locus 554 : 
2 alleles
4.3% missing data
   1   (0.845) 0.771 0.744 0.868 0.927 0.930 0.982 0.985 
   3   (0.155) 0.229 0.256 0.132 0.073 0.070 0.018 0.015 

Locus 555 : 
2 alleles
11.6% missing data
   2   (0.864) 0.888 0.660 0.974 0.718 0.894 0.984 0.801 
   4   (0.136) 0.112 0.340 0.026 0.282 0.106 0.016 0.199 

Locus 556 : 
2 alleles
5.8% missing data
   4   (0.558) 0.403 0.197 0.110 0.817 0.790 0.905 0.455 
   2   (0.442) 0.597 0.803 0.890 0.183 0.210 0.095 0.545 

Locus 557 : 
2 alleles
14.5% missing data
   1   (0.824) 0.831 0.892 0.954 0.746 0.841 0.976 0.864 
   3   (0.176) 0.169 0.108 0.046 0.254 0.159 0.024 0.136 

Locus 558 : 
2 alleles
10.9% missing data
   1   (0.905) 0.936 0.932 0.768 0.968 0.954 0.821 0.934 
   2   (0.095) 0.064 0.068 0.232 0.032 0.046 0.179 0.066 

Locus 559 : 
2 alleles
2.2% missing data
   1   (0.913) 0.934 0.947 0.989 0.952 0.928 0.988 0.959 
   4   (0.087) 0.066 0.053 0.011 0.048 0.072 0.012 0.041 

Locus 560 : 
2 alleles
13.8% missing data
   2   (0.724) 0.756 0.386 0.637 0.540 0.827 0.622 0.526 
   4   (0.276) 0.244 0.614 0.363 0.460 0.173 0.378 0.474 

Locus 561 : 
2 alleles
5.8% missing data
   1   (0.501) 0.502 0.505 0.497 0.492 0.500 0.505 0.506 
   3   (0.499) 0.498 0.495 0.503 0.508 0.500 0.495 0.494 

Locus 562 : 
2 alleles
2.2% missing data
   2   (0.922) 0.942 0.908 0.984 0.944 0.956 0.989 0.983 
   4   (0.078) 0.058 0.092 0.016 0.056 0.044 0.011 0.017 

Locus 563 : 
2 alleles
1.4% missing data
   1   (0.893) 0.923 0.974 0.991 0.824 0.892 0.984 0.994 
   4   (0.107) 0.077 0.026 0.009 0.176 0.108 0.016 0.006 

Locus 564 : 
2 alleles
13.0% missing data
   4   (0.945) 0.983 0.990 0.997 0.921 0.915 0.994 0.997 
   3   (0.055) 0.017 0.010 0.003 0.079 0.085 0.006 0.003 

Locus 565 : 
2 alleles
1.4% missing data
   3   (0.894) 0.949 0.978 0.992 0.838 0.820 0.988 0.967 
   1   (0.106) 0.051 0.022 0.008 0.162 0.180 0.012 0.033 

Locus 566 : 
2 alleles
7.2% missing data
   1   (0.886) 0.870 0.963 0.976 0.915 0.923 0.983 0.975 
   3   (0.114) 0.130 0.037 0.024 0.085 0.077 0.017 0.025 

Locus 567 : 
2 alleles
10.9% missing data
   2   (0.707) 0.715 0.733 0.816 0.471 0.741 0.441 0.970 
   4   (0.293) 0.285 0.267 0.184 0.529 0.259 0.559 0.030 

Locus 568 : 
2 alleles
10.1% missing data
   3   (0.554) 0.543 0.504 0.609 0.526 0.578 0.432 0.465 
   4   (0.446) 0.457 0.496 0.391 0.474 0.422 0.568 0.535 

Locus 569 : 
2 alleles
12.3% missing data
   4   (0.845) 0.859 0.727 0.944 0.619 0.894 0.955 0.768 
   1   (0.155) 0.141 0.273 0.056 0.381 0.106 0.045 0.232 

Locus 570 : 
2 alleles
1.4% missing data
   2   (0.836) 0.803 0.931 0.943 0.926 0.906 0.197 0.963 
   3   (0.164) 0.197 0.069 0.057 0.074 0.094 0.803 0.037 

Locus 571 : 
2 alleles
16.7% missing data
   3   (0.923) 0.953 0.967 0.842 0.968 0.971 0.760 0.983 
   2   (0.077) 0.047 0.033 0.158 0.032 0.029 0.240 0.017 

Locus 572 : 
2 alleles
10.1% missing data
   2   (0.587) 0.456 0.601 0.753 0.564 0.703 0.540 0.873 
   1   (0.413) 0.544 0.399 0.247 0.436 0.297 0.460 0.127 

Locus 573 : 
2 alleles
13.8% missing data
   2   (0.762) 0.877 0.832 0.966 0.437 0.581 0.973 0.729 
   4   (0.238) 0.123 0.168 0.034 0.563 0.419 0.027 0.271 

Locus 574 : 
2 alleles
3.6% missing data
   3   (0.895) 0.868 0.834 0.967 0.728 0.962 0.990 0.908 
   1   (0.105) 0.132 0.166 0.033 0.272 0.038 0.010 0.092 

Locus 575 : 
2 alleles
12.3% missing data
   1   (0.894) 0.858 0.925 0.966 0.963 0.955 0.971 0.797 
   3   (0.106) 0.142 0.075 0.034 0.037 0.045 0.029 0.203 

Locus 576 : 
2 alleles
10.9% missing data
   1   (0.799) 0.840 0.934 0.955 0.656 0.804 0.283 0.978 
   4   (0.201) 0.160 0.066 0.045 0.344 0.196 0.717 0.022 

Locus 577 : 
2 alleles
4.3% missing data
   1   (0.908) 0.900 0.963 0.988 0.963 0.942 0.989 0.977 
   2   (0.092) 0.100 0.037 0.012 0.037 0.058 0.011 0.023 

Locus 578 : 
2 alleles
14.5% missing data
   2   (0.149) 0.167 0.045 0.052 0.069 0.131 0.019 0.013 
   4   (0.851) 0.833 0.955 0.948 0.931 0.869 0.981 0.987 

Locus 579 : 
2 alleles
15.2% missing data
   1   (0.902) 0.911 0.960 0.961 0.972 0.956 0.194 0.979 
   4   (0.098) 0.089 0.040 0.039 0.028 0.044 0.806 0.021 

Locus 580 : 
2 alleles
9.4% missing data
   2   (0.894) 0.868 0.682 0.893 0.977 0.969 0.989 0.792 
   4   (0.106) 0.132 0.318 0.107 0.023 0.031 0.011 0.208 

Locus 581 : 
2 alleles
5.1% missing data
   1   (0.811) 0.788 0.834 0.900 0.870 0.876 0.268 0.930 
   3   (0.189) 0.212 0.166 0.100 0.130 0.124 0.732 0.070 

Locus 582 : 
2 alleles
2.9% missing data
   3   (0.917) 0.896 0.978 0.983 0.963 0.966 0.985 0.989 
   1   (0.083) 0.104 0.022 0.017 0.037 0.034 0.015 0.011 

Locus 583 : 
2 alleles
4.3% missing data
   3   (0.091) 0.058 0.023 0.015 0.137 0.073 0.025 0.005 
   4   (0.909) 0.942 0.977 0.985 0.863 0.927 0.975 0.995 

Locus 584 : 
2 alleles
4.3% missing data
   3   (0.883) 0.873 0.845 0.728 0.978 0.968 0.240 0.973 
   2   (0.117) 0.127 0.155 0.272 0.022 0.032 0.760 0.027 

Locus 585 : 
2 alleles
6.5% missing data
   2   (0.352) 0.173 0.139 0.038 0.656 0.693 0.053 0.080 
   4   (0.648) 0.827 0.861 0.962 0.344 0.307 0.947 0.920 

Locus 586 : 
2 alleles
12.3% missing data
   1   (0.269) 0.301 0.190 0.189 0.167 0.242 0.030 0.338 
   3   (0.731) 0.699 0.810 0.811 0.833 0.758 0.970 0.662 

Locus 587 : 
2 alleles
1.4% missing data
   2   (0.848) 0.818 0.914 0.764 0.837 0.939 0.657 0.978 
   4   (0.152) 0.182 0.086 0.236 0.163 0.061 0.343 0.022 

Locus 588 : 
2 alleles
13.0% missing data
   2   (0.906) 0.905 0.612 0.930 0.980 0.967 0.990 0.930 
   1   (0.094) 0.095 0.388 0.070 0.020 0.033 0.010 0.070 

Locus 589 : 
2 alleles
16.7% missing data
   1   (0.656) 0.626 0.308 0.580 0.614 0.741 0.629 0.950 
   3   (0.344) 0.374 0.692 0.420 0.386 0.259 0.371 0.050 

Locus 590 : 
2 alleles
5.8% missing data
   3   (0.901) 0.901 0.958 0.977 0.967 0.948 0.990 0.544 
   2   (0.099) 0.099 0.042 0.023 0.033 0.052 0.010 0.456 

Locus 591 : 
2 alleles
1.4% missing data
   2   (0.909) 0.846 0.954 0.976 0.976 0.970 0.990 0.970 
   4   (0.091) 0.154 0.046 0.024 0.024 0.030 0.010 0.030 

Locus 592 : 
2 alleles
10.9% missing data
   4   (0.896) 0.931 0.960 0.984 0.880 0.893 0.984 0.972 
   2   (0.104) 0.069 0.040 0.016 0.120 0.107 0.016 0.028 

Locus 593 : 
2 alleles
13.8% missing data
   1   (0.843) 0.859 0.840 0.751 0.938 0.892 0.963 0.885 
   3   (0.157) 0.141 0.160 0.249 0.062 0.108 0.037 0.115 

Locus 594 : 
2 alleles
18.8% missing data
   1   (0.089) 0.047 0.022 0.008 0.099 0.118 0.013 0.026 
   4   (0.911) 0.953 0.978 0.992 0.901 0.882 0.987 0.974 

Locus 595 : 
2 alleles
10.1% missing data
   4   (0.887) 0.861 0.745 0.844 0.954 0.961 0.982 0.988 
   2   (0.113) 0.139 0.255 0.156 0.046 0.039 0.018 0.012 

Locus 596 : 
2 alleles
14.5% missing data
   2   (0.809) 0.814 0.942 0.930 0.859 0.891 0.191 0.047 
   4   (0.191) 0.186 0.058 0.070 0.141 0.109 0.809 0.953 

Locus 597 : 
2 alleles
12.3% missing data
   1   (0.272) 0.253 0.333 0.179 0.157 0.289 0.297 0.097 
   4   (0.728) 0.747 0.667 0.821 0.843 0.711 0.703 0.903 

Locus 598 : 
2 alleles
14.5% missing data
   1   (0.751) 0.758 0.599 0.814 0.691 0.860 0.388 0.095 
   3   (0.249) 0.242 0.401 0.186 0.309 0.140 0.612 0.905 

Locus 599 : 
2 alleles
13.0% missing data
   3   (0.646) 0.660 0.196 0.835 0.486 0.708 0.399 0.613 
   1   (0.354) 0.340 0.804 0.165 0.514 0.292 0.601 0.387 

Locus 600 : 
2 alleles
2.9% missing data
   3   (0.830) 0.858 0.922 0.900 0.871 0.862 0.503 0.974 
   4   (0.170) 0.142 0.078 0.100 0.129 0.138 0.497 0.026 

Locus 601 : 
2 alleles
14.5% missing data
   3   (0.206) 0.195 0.082 0.059 0.272 0.201 0.023 0.201 
   1   (0.794) 0.805 0.918 0.941 0.728 0.799 0.977 0.799 

Locus 602 : 
2 alleles
8.0% missing data
   1   (0.098) 0.032 0.053 0.007 0.173 0.117 0.887 0.010 
   3   (0.902) 0.968 0.947 0.993 0.827 0.883 0.113 0.990 

Locus 603 : 
2 alleles
5.1% missing data
   1   (0.819) 0.682 0.820 0.821 0.930 0.938 0.983 0.749 
   2   (0.181) 0.318 0.180 0.179 0.070 0.062 0.017 0.251 

Locus 604 : 
2 alleles
5.8% missing data
   3   (0.708) 0.659 0.753 0.762 0.808 0.772 0.384 0.962 
   1   (0.292) 0.341 0.247 0.238 0.192 0.228 0.616 0.038 

Locus 605 : 
2 alleles
7.2% missing data
   4   (0.842) 0.845 0.929 0.935 0.912 0.842 0.981 0.962 
   2   (0.158) 0.155 0.071 0.065 0.088 0.158 0.019 0.038 

Locus 606 : 
2 alleles
10.9% missing data
   1   (0.757) 0.771 0.860 0.598 0.848 0.783 0.618 0.819 
   2   (0.243) 0.229 0.140 0.402 0.152 0.217 0.382 0.181 

Locus 607 : 
2 alleles
5.1% missing data
   3   (0.819) 0.752 0.937 0.878 0.883 0.888 0.937 0.968 
   1   (0.181) 0.248 0.063 0.122 0.117 0.112 0.063 0.032 

Locus 608 : 
2 alleles
2.9% missing data
   3   (0.946) 0.987 0.990 0.998 0.833 0.920 0.986 0.997 
   4   (0.054) 0.013 0.010 0.002 0.167 0.080 0.014 0.003 

Locus 609 : 
2 alleles
6.5% missing data
   3   (0.910) 0.866 0.699 0.916 0.988 0.979 0.990 0.983 
   1   (0.090) 0.134 0.301 0.084 0.012 0.021 0.010 0.017 

Locus 610 : 
2 alleles
0.7% missing data
   1   (0.622) 0.674 0.643 0.675 0.431 0.593 0.401 0.964 
   3   (0.378) 0.326 0.357 0.325 0.569 0.407 0.599 0.036 

Locus 611 : 
2 alleles
3.6% missing data
   4   (0.814) 0.793 0.943 0.904 0.921 0.840 0.944 0.886 
   3   (0.186) 0.207 0.057 0.096 0.079 0.160 0.056 0.114 

Locus 612 : 
2 alleles
2.9% missing data
   2   (0.951) 0.988 0.988 0.998 0.960 0.916 0.995 0.998 
   4   (0.049) 0.012 0.012 0.002 0.040 0.084 0.005 0.002 

Locus 613 : 
2 alleles
8.0% missing data
   3   (0.076) 0.032 0.021 0.005 0.136 0.101 0.008 0.005 
   4   (0.924) 0.968 0.979 0.995 0.864 0.899 0.992 0.995 

Locus 614 : 
2 alleles
13.8% missing data
   3   (0.901) 0.869 0.923 0.856 0.966 0.969 0.987 0.905 
   1   (0.099) 0.131 0.077 0.144 0.034 0.031 0.013 0.095 

Locus 615 : 
2 alleles
2.9% missing data
   2   (0.804) 0.781 0.888 0.725 0.928 0.845 0.982 0.968 
   4   (0.196) 0.219 0.112 0.275 0.072 0.155 0.018 0.032 

Locus 616 : 
2 alleles
11.6% missing data
   3   (0.853) 0.872 0.690 0.920 0.643 0.912 0.984 0.972 
   4   (0.147) 0.128 0.310 0.080 0.357 0.088 0.016 0.028 

Locus 617 : 
2 alleles
0.7% missing data
   2   (0.914) 0.910 0.961 0.984 0.922 0.957 0.991 0.989 
   4   (0.086) 0.090 0.039 0.016 0.078 0.043 0.009 0.011 

Locus 618 : 
2 alleles
13.8% missing data
   1   (0.057) 0.017 0.018 0.004 0.069 0.099 0.052 0.003 
   3   (0.943) 0.983 0.982 0.996 0.931 0.901 0.948 0.997 

Locus 619 : 
2 alleles
0.7% missing data
   2   (0.843) 0.858 0.913 0.908 0.596 0.874 0.983 0.986 
   4   (0.157) 0.142 0.087 0.092 0.404 0.126 0.017 0.014 

Locus 620 : 
2 alleles
11.6% missing data
   1   (0.800) 0.759 0.913 0.933 0.869 0.824 0.975 0.957 
   4   (0.200) 0.241 0.087 0.067 0.131 0.176 0.025 0.043 

Locus 621 : 
2 alleles
15.2% missing data
   1   (0.877) 0.859 0.834 0.946 0.882 0.947 0.879 0.725 
   3   (0.123) 0.141 0.166 0.054 0.118 0.053 0.121 0.275 

Locus 622 : 
2 alleles
4.3% missing data
   3   (0.601) 0.548 0.658 0.812 0.583 0.617 0.854 0.571 
   1   (0.399) 0.452 0.342 0.188 0.417 0.383 0.146 0.429 

Locus 623 : 
2 alleles
6.5% missing data
   1   (0.899) 0.893 0.843 0.958 0.904 0.954 0.987 0.964 
   3   (0.101) 0.107 0.157 0.042 0.096 0.046 0.013 0.036 

Locus 624 : 
2 alleles
13.0% missing data
   3   (0.786) 0.828 0.750 0.749 0.803 0.822 0.804 0.697 
   4   (0.214) 0.172 0.250 0.251 0.197 0.178 0.196 0.303 

Locus 625 : 
2 alleles
11.6% missing data
   1   (0.769) 0.751 0.652 0.947 0.818 0.765 0.794 0.927 
   3   (0.231) 0.249 0.348 0.053 0.182 0.235 0.206 0.073 

Locus 626 : 
2 alleles
7.2% missing data
   1   (0.885) 0.857 0.966 0.978 0.953 0.926 0.952 0.971 
   2   (0.115) 0.143 0.034 0.022 0.047 0.074 0.048 0.029 

Locus 627 : 
2 alleles
16.7% missing data
   2   (0.298) 0.272 0.187 0.077 0.413 0.302 0.037 0.965 
   4   (0.702) 0.728 0.813 0.923 0.587 0.698 0.963 0.035 

Locus 628 : 
2 alleles
3.6% missing data
   1   (0.437) 0.414 0.501 0.146 0.441 0.488 0.142 0.981 
   3   (0.563) 0.586 0.499 0.854 0.559 0.512 0.858 0.019 

Locus 629 : 
2 alleles
10.9% missing data
   1   (0.865) 0.854 0.830 0.921 0.957 0.911 0.960 0.856 
   3   (0.135) 0.146 0.170 0.079 0.043 0.089 0.040 0.144 

Locus 630 : 
2 alleles
1.4% missing data
   2   (0.077) 0.063 0.051 0.012 0.056 0.043 0.009 0.044 
   4   (0.923) 0.937 0.949 0.988 0.944 0.957 0.991 0.956 

Locus 631 : 
2 alleles
15.2% missing data
   2   (0.853) 0.794 0.860 0.796 0.959 0.938 0.985 0.943 
   4   (0.147) 0.206 0.140 0.204 0.041 0.062 0.015 0.057 

Locus 632 : 
2 alleles
4.3% missing data
   4   (0.819) 0.868 0.936 0.969 0.693 0.770 0.979 0.900 
   1   (0.181) 0.132 0.064 0.031 0.307 0.230 0.021 0.100 

Locus 633 : 
2 alleles
6.5% missing data
   1   (0.904) 0.926 0.963 0.932 0.926 0.934 0.956 0.990 
   3   (0.096) 0.074 0.037 0.068 0.074 0.066 0.044 0.010 

Locus 634 : 
2 alleles
1.4% missing data
   4   (0.909) 0.946 0.790 0.927 0.967 0.965 0.750 0.690 
   2   (0.091) 0.054 0.210 0.073 0.033 0.035 0.250 0.310 

Locus 635 : 
2 alleles
11.6% missing data
   2   (0.124) 0.094 0.059 0.027 0.258 0.126 0.013 0.139 
   4   (0.876) 0.906 0.941 0.973 0.742 0.874 0.987 0.861 

Locus 636 : 
2 alleles
15.9% missing data
   1   (0.895) 0.923 0.930 0.972 0.943 0.897 0.987 0.975 
   3   (0.105) 0.077 0.070 0.028 0.057 0.103 0.013 0.025 

Locus 637 : 
2 alleles
10.9% missing data
   3   (0.893) 0.878 0.976 0.835 0.968 0.952 0.950 0.930 
   1   (0.107) 0.122 0.024 0.165 0.032 0.048 0.050 0.070 

Locus 638 : 
2 alleles
4.3% missing data
   4   (0.907) 0.968 0.968 0.992 0.862 0.802 0.990 0.990 
   2   (0.093) 0.032 0.032 0.008 0.138 0.198 0.010 0.010 

Locus 639 : 
2 alleles
10.9% missing data
   3   (0.736) 0.710 0.845 0.885 0.786 0.720 0.917 0.957 
   1   (0.264) 0.290 0.155 0.115 0.214 0.280 0.083 0.043 

Locus 640 : 
2 alleles
9.4% missing data
   2   (0.811) 0.738 0.876 0.893 0.915 0.884 0.979 0.640 
   1   (0.189) 0.262 0.124 0.107 0.085 0.116 0.021 0.360 

Locus 641 : 
2 alleles
6.5% missing data
   1   (0.906) 0.943 0.970 0.985 0.944 0.885 0.918 0.992 
   3   (0.094) 0.057 0.030 0.015 0.056 0.115 0.082 0.008 

Locus 642 : 
2 alleles
13.0% missing data
   1   (0.899) 0.927 0.965 0.988 0.837 0.904 0.989 0.992 
   4   (0.101) 0.073 0.035 0.012 0.163 0.096 0.011 0.008 

Locus 643 : 
2 alleles
1.4% missing data
   2   (0.670) 0.646 0.804 0.366 0.804 0.742 0.757 0.665 
   4   (0.330) 0.354 0.196 0.634 0.196 0.258 0.243 0.335 

Locus 644 : 
2 alleles
5.8% missing data
   3   (0.874) 0.866 0.709 0.949 0.943 0.932 0.987 0.985 
   4   (0.126) 0.134 0.291 0.051 0.057 0.068 0.013 0.015 

Locus 645 : 
2 alleles
2.2% missing data
   3   (0.891) 0.900 0.903 0.959 0.955 0.911 0.971 0.969 
   2   (0.109) 0.100 0.097 0.041 0.045 0.089 0.029 0.031 

Locus 646 : 
2 alleles
16.7% missing data
   3   (0.886) 0.867 0.931 0.811 0.981 0.944 0.957 0.909 
   2   (0.114) 0.133 0.069 0.189 0.019 0.056 0.043 0.091 

Locus 647 : 
2 alleles
1.4% missing data
   1   (0.844) 0.856 0.947 0.914 0.871 0.878 0.711 0.962 
   2   (0.156) 0.144 0.053 0.086 0.129 0.122 0.289 0.038 

Locus 648 : 
2 alleles
11.6% missing data
   4   (0.927) 0.967 0.976 0.993 0.955 0.897 0.991 0.969 
   2   (0.073) 0.033 0.024 0.007 0.045 0.103 0.009 0.031 

Locus 649 : 
2 alleles
8.7% missing data
   2   (0.342) 0.297 0.330 0.556 0.253 0.344 0.310 0.392 
   4   (0.658) 0.703 0.670 0.444 0.747 0.656 0.690 0.608 

Locus 650 : 
2 alleles
15.2% missing data
   2   (0.784) 0.760 0.867 0.872 0.783 0.900 0.274 0.043 
   3   (0.216) 0.240 0.133 0.128 0.217 0.100 0.726 0.957 

Locus 651 : 
2 alleles
9.4% missing data
   1   (0.116) 0.069 0.048 0.015 0.135 0.155 0.012 0.059 
   4   (0.884) 0.931 0.952 0.985 0.865 0.845 0.988 0.941 

Locus 652 : 
2 alleles
10.1% missing data
   2   (0.950) 0.986 0.988 0.997 0.910 0.932 0.995 0.977 
   4   (0.050) 0.014 0.012 0.003 0.090 0.068 0.005 0.023 

Locus 653 : 
2 alleles
13.0% missing data
   1   (0.887) 0.867 0.892 0.964 0.945 0.939 0.965 0.894 
   3   (0.113) 0.133 0.108 0.036 0.055 0.061 0.035 0.106 

Locus 654 : 
2 alleles
10.1% missing data
   3   (0.841) 0.854 0.778 0.926 0.839 0.881 0.983 0.887 
   1   (0.159) 0.146 0.222 0.074 0.161 0.119 0.017 0.113 

Locus 655 : 
2 alleles
1.4% missing data
   3   (0.948) 0.988 0.991 0.998 0.880 0.916 0.995 0.998 
   2   (0.052) 0.012 0.009 0.002 0.120 0.084 0.005 0.002 

Locus 656 : 
2 alleles
2.2% missing data
   3   (0.754) 0.792 0.898 0.936 0.342 0.801 0.030 0.970 
   4   (0.246) 0.208 0.102 0.064 0.658 0.199 0.970 0.030 

Locus 657 : 
2 alleles
13.8% missing data
   4   (0.612) 0.566 0.692 0.709 0.763 0.657 0.383 0.642 
   2   (0.388) 0.434 0.308 0.291 0.237 0.343 0.617 0.358 

Locus 658 : 
2 alleles
18.1% missing data
   4   (0.887) 0.882 0.898 0.949 0.739 0.946 0.986 0.983 
   2   (0.113) 0.118 0.102 0.051 0.261 0.054 0.014 0.017 

Locus 659 : 
2 alleles
5.1% missing data
   2   (0.837) 0.856 0.945 0.839 0.931 0.882 0.368 0.978 
   4   (0.163) 0.144 0.055 0.161 0.069 0.118 0.632 0.022 

Locus 660 : 
2 alleles
4.3% missing data
   4   (0.898) 0.941 0.652 0.972 0.956 0.907 0.987 0.966 
   2   (0.102) 0.059 0.348 0.028 0.044 0.093 0.013 0.034 

Locus 661 : 
2 alleles
13.8% missing data
   1   (0.844) 0.879 0.821 0.572 0.902 0.901 0.727 0.908 
   3   (0.156) 0.121 0.179 0.428 0.098 0.099 0.273 0.092 

Locus 662 : 
2 alleles
2.2% missing data
   2   (0.896) 0.929 0.802 0.960 0.526 0.960 0.425 0.993 
   4   (0.104) 0.071 0.198 0.040 0.474 0.040 0.575 0.007 

Locus 663 : 
2 alleles
2.9% missing data
   3   (0.891) 0.876 0.960 0.983 0.959 0.923 0.988 0.961 
   1   (0.109) 0.124 0.040 0.017 0.041 0.077 0.012 0.039 

Locus 664 : 
2 alleles
15.9% missing data
   2   (0.888) 0.932 0.845 0.984 0.796 0.855 0.989 0.956 
   4   (0.112) 0.068 0.155 0.016 0.204 0.145 0.011 0.044 

Locus 665 : 
2 alleles
5.8% missing data
   1   (0.848) 0.868 0.881 0.714 0.947 0.878 0.987 0.977 
   3   (0.152) 0.132 0.119 0.286 0.053 0.122 0.013 0.023 

Locus 666 : 
2 alleles
5.1% missing data
   2   (0.885) 0.878 0.954 0.970 0.930 0.922 0.964 0.980 
   4   (0.115) 0.122 0.046 0.030 0.070 0.078 0.036 0.020 

Locus 667 : 
2 alleles
2.9% missing data
   3   (0.856) 0.744 0.931 0.930 0.943 0.939 0.983 0.876 
   1   (0.144) 0.256 0.069 0.070 0.057 0.061 0.017 0.124 

Locus 668 : 
2 alleles
5.1% missing data
   2   (0.796) 0.802 0.912 0.823 0.835 0.846 0.977 0.535 
   4   (0.204) 0.198 0.088 0.177 0.165 0.154 0.023 0.465 

Locus 669 : 
2 alleles
5.8% missing data
   1   (0.695) 0.755 0.865 0.936 0.479 0.658 0.276 0.539 
   3   (0.305) 0.245 0.135 0.064 0.521 0.342 0.724 0.461 

Locus 670 : 
2 alleles
3.6% missing data
   1   (0.846) 0.895 0.865 0.982 0.792 0.805 0.979 0.937 
   3   (0.154) 0.105 0.135 0.018 0.208 0.195 0.021 0.063 

Locus 671 : 
2 alleles
12.3% missing data
   2   (0.739) 0.760 0.815 0.676 0.839 0.749 0.510 0.963 
   4   (0.261) 0.240 0.185 0.324 0.161 0.251 0.490 0.037 

Locus 672 : 
2 alleles
16.7% missing data
   3   (0.862) 0.858 0.899 0.970 0.941 0.917 0.844 0.332 
   4   (0.138) 0.142 0.101 0.030 0.059 0.083 0.156 0.668 

Locus 673 : 
2 alleles
3.6% missing data
   1   (0.251) 0.270 0.210 0.094 0.403 0.179 0.783 0.066 
   4   (0.749) 0.730 0.790 0.906 0.597 0.821 0.217 0.934 

Locus 674 : 
2 alleles
13.0% missing data
   2   (0.715) 0.757 0.834 0.916 0.679 0.707 0.341 0.625 
   4   (0.285) 0.243 0.166 0.084 0.321 0.293 0.659 0.375 

Locus 675 : 
2 alleles
2.9% missing data
   1   (0.897) 0.880 0.971 0.977 0.945 0.957 0.985 0.410 
   3   (0.103) 0.120 0.029 0.023 0.055 0.043 0.015 0.590 

Locus 676 : 
2 alleles
11.6% missing data
   1   (0.629) 0.626 0.793 0.787 0.678 0.640 0.258 0.617 
   3   (0.371) 0.374 0.207 0.213 0.322 0.360 0.742 0.383 

Locus 677 : 
2 alleles
1.4% missing data
   3   (0.788) 0.809 0.938 0.931 0.840 0.811 0.175 0.915 
   1   (0.212) 0.191 0.062 0.069 0.160 0.189 0.825 0.085 

Locus 678 : 
2 alleles
2.2% missing data
   2   (0.901) 0.861 0.950 0.931 0.980 0.974 0.451 0.974 
   4   (0.099) 0.139 0.050 0.069 0.020 0.026 0.549 0.026 

Locus 679 : 
2 alleles
9.4% missing data
   1   (0.527) 0.466 0.179 0.663 0.326 0.630 0.840 0.391 
   3   (0.473) 0.534 0.821 0.337 0.674 0.370 0.160 0.609 

Locus 680 : 
2 alleles
4.3% missing data
   4   (0.894) 0.838 0.933 0.944 0.973 0.959 0.987 0.951 
   2   (0.106) 0.162 0.067 0.056 0.027 0.041 0.013 0.049 

Locus 681 : 
2 alleles
13.0% missing data
   1   (0.510) 0.573 0.817 0.146 0.326 0.558 0.067 0.492 
   4   (0.490) 0.427 0.183 0.854 0.674 0.442 0.933 0.508 

Locus 682 : 
2 alleles
16.7% missing data
   1   (0.818) 0.863 0.942 0.940 0.859 0.756 0.802 0.982 
   3   (0.182) 0.137 0.058 0.060 0.141 0.244 0.198 0.018 

Locus 683 : 
2 alleles
11.6% missing data
   4   (0.858) 0.865 0.951 0.952 0.895 0.929 0.191 0.708 
   2   (0.142) 0.135 0.049 0.048 0.105 0.071 0.809 0.292 

Locus 684 : 
2 alleles
12.3% missing data
   2   (0.855) 0.855 0.885 0.908 0.789 0.904 0.861 0.970 
   4   (0.145) 0.145 0.115 0.092 0.211 0.096 0.139 0.030 

Locus 685 : 
2 alleles
17.4% missing data
   1   (0.427) 0.449 0.660 0.716 0.433 0.309 0.304 0.405 
   4   (0.573) 0.551 0.340 0.284 0.567 0.691 0.696 0.595 

Locus 686 : 
2 alleles
17.4% missing data
   3   (0.106) 0.106 0.130 0.037 0.091 0.066 0.011 0.015 
   4   (0.894) 0.894 0.870 0.963 0.909 0.934 0.989 0.985 

Locus 687 : 
2 alleles
18.1% missing data
   1   (0.056) 0.014 0.018 0.003 0.048 0.128 0.005 0.003 
   3   (0.944) 0.986 0.982 0.997 0.952 0.872 0.995 0.997 

Locus 688 : 
2 alleles
3.6% missing data
   1   (0.501) 0.476 0.371 0.559 0.400 0.560 0.866 0.100 
   4   (0.499) 0.524 0.629 0.441 0.600 0.440 0.134 0.900 

Locus 689 : 
2 alleles
2.2% missing data
   1   (0.097) 0.071 0.028 0.010 0.225 0.077 0.011 0.046 
   3   (0.903) 0.929 0.972 0.990 0.775 0.923 0.989 0.954 

Locus 690 : 
2 alleles
5.1% missing data
   4   (0.846) 0.859 0.936 0.967 0.909 0.834 0.980 0.867 
   1   (0.154) 0.141 0.064 0.033 0.091 0.166 0.020 0.133 

Locus 691 : 
2 alleles
10.1% missing data
   3   (0.775) 0.783 0.800 0.908 0.819 0.764 0.903 0.979 
   1   (0.225) 0.217 0.200 0.092 0.181 0.236 0.097 0.021 

Locus 692 : 
2 alleles
13.0% missing data
   2   (0.887) 0.900 0.924 0.974 0.708 0.936 0.902 0.985 
   3   (0.113) 0.100 0.076 0.026 0.292 0.064 0.098 0.015 

Locus 693 : 
2 alleles
1.4% missing data
   3   (0.206) 0.204 0.164 0.052 0.388 0.184 0.022 0.175 
   2   (0.794) 0.796 0.836 0.948 0.612 0.816 0.978 0.825 

Locus 694 : 
2 alleles
4.3% missing data
   4   (0.864) 0.930 0.773 0.943 0.906 0.867 0.416 0.968 
   2   (0.136) 0.070 0.227 0.057 0.094 0.133 0.584 0.032 

Locus 695 : 
2 alleles
12.3% missing data
   4   (0.928) 0.966 0.980 0.993 0.958 0.907 0.978 0.962 
   1   (0.072) 0.034 0.020 0.007 0.042 0.093 0.022 0.038 

Locus 696 : 
2 alleles
3.6% missing data
   2   (0.920) 0.944 0.981 0.989 0.966 0.929 0.960 0.991 
   4   (0.080) 0.056 0.019 0.011 0.034 0.071 0.040 0.009 

Locus 697 : 
2 alleles
10.9% missing data
   3   (0.757) 0.771 0.568 0.866 0.614 0.813 0.974 0.761 
   4   (0.243) 0.229 0.432 0.134 0.386 0.187 0.026 0.239 

Locus 698 : 
2 alleles
5.8% missing data
   3   (0.925) 0.968 0.981 0.995 0.819 0.910 0.992 0.990 
   1   (0.075) 0.032 0.019 0.005 0.181 0.090 0.008 0.010 

Locus 699 : 
2 alleles
10.9% missing data
   1   (0.130) 0.161 0.071 0.046 0.026 0.058 0.805 0.161 
   3   (0.870) 0.839 0.929 0.954 0.974 0.942 0.195 0.839 

Locus 700 : 
2 alleles
7.2% missing data
   2   (0.208) 0.225 0.059 0.173 0.068 0.178 0.480 0.018 
   3   (0.792) 0.775 0.941 0.827 0.932 0.822 0.520 0.982 

Locus 701 : 
2 alleles
1.4% missing data
   4   (0.117) 0.079 0.298 0.019 0.067 0.142 0.013 0.053 
   2   (0.883) 0.921 0.702 0.981 0.933 0.858 0.987 0.947 

Locus 702 : 
2 alleles
6.5% missing data
   1   (0.512) 0.548 0.206 0.295 0.627 0.558 0.648 0.081 
   3   (0.488) 0.452 0.794 0.705 0.373 0.442 0.352 0.919 

Locus 703 : 
2 alleles
1.4% missing data
   3   (0.868) 0.905 0.923 0.982 0.957 0.869 0.109 0.989 
   2   (0.132) 0.095 0.077 0.018 0.043 0.131 0.891 0.011 

Locus 704 : 
2 alleles
4.3% missing data
   3   (0.934) 0.787 0.923 0.938 0.995 0.993 0.981 0.985 
   2   (0.066) 0.213 0.077 0.062 0.005 0.007 0.019 0.015 

Locus 705 : 
2 alleles
6.5% missing data
   3   (0.722) 0.738 0.819 0.592 0.784 0.809 0.554 0.173 
   4   (0.278) 0.262 0.181 0.408 0.216 0.191 0.446 0.827 

Locus 706 : 
2 alleles
1.4% missing data
   3   (0.910) 0.925 0.982 0.937 0.963 0.951 0.990 0.990 
   4   (0.090) 0.075 0.018 0.063 0.037 0.049 0.010 0.010 

Locus 707 : 
2 alleles
9.4% missing data
   2   (0.661) 0.645 0.602 0.666 0.677 0.716 0.411 0.935 
   4   (0.339) 0.355 0.398 0.334 0.323 0.284 0.589 0.065 

Locus 708 : 
2 alleles
13.0% missing data
   1   (0.225) 0.229 0.434 0.219 0.354 0.131 0.436 0.205 
   3   (0.775) 0.771 0.566 0.781 0.646 0.869 0.564 0.795 

Locus 709 : 
2 alleles
15.9% missing data
   4   (0.892) 0.864 0.938 0.871 0.978 0.955 0.885 0.979 
   3   (0.108) 0.136 0.062 0.129 0.022 0.045 0.115 0.021 

Locus 710 : 
2 alleles
8.0% missing data
   2   (0.776) 0.749 0.686 0.812 0.748 0.849 0.977 0.959 
   4   (0.224) 0.251 0.314 0.188 0.252 0.151 0.023 0.041 

Locus 711 : 
2 alleles
12.3% missing data
   4   (0.907) 0.949 0.980 0.985 0.831 0.902 0.990 0.991 
   2   (0.093) 0.051 0.020 0.015 0.169 0.098 0.010 0.009 

Locus 712 : 
2 alleles
14.5% missing data
   1   (0.361) 0.311 0.461 0.273 0.567 0.375 0.098 0.397 
   3   (0.639) 0.689 0.539 0.727 0.433 0.625 0.902 0.603 

Locus 713 : 
2 alleles
5.8% missing data
   2   (0.784) 0.847 0.852 0.951 0.821 0.662 0.968 0.973 
   4   (0.216) 0.153 0.148 0.049 0.179 0.338 0.032 0.027 

Locus 714 : 
2 alleles
13.0% missing data
   3   (0.422) 0.391 0.354 0.720 0.643 0.337 0.930 0.036 
   1   (0.578) 0.609 0.646 0.280 0.357 0.663 0.070 0.964 

Locus 715 : 
2 alleles
3.6% missing data
   2   (0.853) 0.934 0.951 0.960 0.668 0.760 0.983 0.973 
   4   (0.147) 0.066 0.049 0.040 0.332 0.240 0.017 0.027 

Locus 716 : 
2 alleles
2.9% missing data
   2   (0.872) 0.885 0.767 0.926 0.857 0.913 0.985 0.956 
   4   (0.128) 0.115 0.233 0.074 0.143 0.087 0.015 0.044 

Locus 717 : 
2 alleles
3.6% missing data
   2   (0.880) 0.835 0.950 0.951 0.957 0.935 0.985 0.966 
   4   (0.120) 0.165 0.050 0.049 0.043 0.065 0.015 0.034 

Locus 718 : 
2 alleles
10.1% missing data
   3   (0.685) 0.674 0.676 0.755 0.851 0.699 0.373 0.811 
   4   (0.315) 0.326 0.324 0.245 0.149 0.301 0.627 0.189 

Locus 719 : 
2 alleles
4.3% missing data
   2   (0.139) 0.080 0.404 0.035 0.161 0.168 0.015 0.078 
   4   (0.861) 0.920 0.596 0.965 0.839 0.832 0.985 0.922 

Locus 720 : 
2 alleles
3.6% missing data
   3   (0.896) 0.912 0.962 0.986 0.933 0.896 0.990 0.990 
   4   (0.104) 0.088 0.038 0.014 0.067 0.104 0.010 0.010 

Locus 721 : 
2 alleles
13.0% missing data
   4   (0.851) 0.846 0.909 0.781 0.957 0.938 0.861 0.101 
   2   (0.149) 0.154 0.091 0.219 0.043 0.062 0.139 0.899 

Locus 722 : 
2 alleles
14.5% missing data
   3   (0.916) 0.942 0.858 0.982 0.920 0.939 0.989 0.990 
   4   (0.084) 0.058 0.142 0.018 0.080 0.061 0.011 0.010 

Locus 723 : 
2 alleles
2.9% missing data
   3   (0.914) 0.947 0.783 0.873 0.964 0.969 0.491 0.993 
   1   (0.086) 0.053 0.217 0.127 0.036 0.031 0.509 0.007 

Locus 724 : 
2 alleles
10.1% missing data
   1   (0.267) 0.190 0.134 0.032 0.365 0.467 0.033 0.055 
   3   (0.733) 0.810 0.866 0.968 0.635 0.533 0.967 0.945 

Locus 725 : 
2 alleles
13.8% missing data
   1   (0.779) 0.728 0.778 0.931 0.589 0.873 0.933 0.669 
   3   (0.221) 0.272 0.222 0.069 0.411 0.127 0.067 0.331 

Locus 726 : 
2 alleles
12.3% missing data
   3   (0.916) 0.950 0.883 0.990 0.923 0.922 0.905 0.993 
   1   (0.084) 0.050 0.117 0.010 0.077 0.078 0.095 0.007 

Locus 727 : 
2 alleles
11.6% missing data
   3   (0.716) 0.678 0.383 0.174 0.704 0.872 0.853 0.845 
   1   (0.284) 0.322 0.617 0.826 0.296 0.128 0.147 0.155 

Locus 728 : 
2 alleles
13.8% missing data
   4   (0.740) 0.742 0.839 0.617 0.678 0.834 0.781 0.187 
   3   (0.260) 0.258 0.161 0.383 0.322 0.166 0.219 0.813 

Locus 729 : 
2 alleles
17.4% missing data
   3   (0.898) 0.868 0.964 0.948 0.921 0.958 0.986 0.931 
   4   (0.102) 0.132 0.036 0.052 0.079 0.042 0.014 0.069 

Locus 730 : 
2 alleles
10.1% missing data
   3   (0.874) 0.882 0.968 0.977 0.913 0.884 0.982 0.931 
   1   (0.126) 0.118 0.032 0.023 0.087 0.116 0.018 0.069 

Locus 731 : 
2 alleles
5.1% missing data
   2   (0.647) 0.610 0.676 0.717 0.646 0.765 0.400 0.072 
   4   (0.353) 0.390 0.324 0.283 0.354 0.235 0.600 0.928 

Locus 732 : 
2 alleles
10.1% missing data
   4   (0.898) 0.919 0.968 0.982 0.855 0.925 0.989 0.935 
   1   (0.102) 0.081 0.032 0.018 0.145 0.075 0.011 0.065 

Locus 733 : 
2 alleles
2.2% missing data
   3   (0.714) 0.757 0.861 0.734 0.823 0.694 0.427 0.937 
   1   (0.286) 0.243 0.139 0.266 0.177 0.306 0.573 0.063 

Locus 734 : 
2 alleles
2.2% missing data
   3   (0.641) 0.583 0.788 0.502 0.853 0.647 0.972 0.978 
   1   (0.359) 0.417 0.212 0.498 0.147 0.353 0.028 0.022 

Locus 735 : 
2 alleles
11.6% missing data
   3   (0.890) 0.896 0.962 0.975 0.936 0.949 0.153 0.951 
   1   (0.110) 0.104 0.038 0.025 0.064 0.051 0.847 0.049 

Locus 736 : 
2 alleles
5.1% missing data
   2   (0.107) 0.040 0.359 0.020 0.078 0.098 0.651 0.049 
   4   (0.893) 0.960 0.641 0.980 0.922 0.902 0.349 0.951 

Locus 737 : 
2 alleles
13.8% missing data
   1   (0.507) 0.504 0.397 0.254 0.520 0.521 0.506 0.919 
   4   (0.493) 0.496 0.603 0.746 0.480 0.479 0.494 0.081 

Locus 738 : 
2 alleles
5.8% missing data
   4   (0.512) 0.456 0.430 0.839 0.405 0.513 0.935 0.390 
   2   (0.488) 0.544 0.570 0.161 0.595 0.487 0.065 0.610 

Locus 739 : 
2 alleles
10.9% missing data
   3   (0.913) 0.932 0.974 0.989 0.904 0.937 0.989 0.956 
   1   (0.087) 0.068 0.026 0.011 0.096 0.063 0.011 0.044 

Locus 740 : 
2 alleles
2.2% missing data
   2   (0.917) 0.955 0.982 0.993 0.956 0.889 0.990 0.993 
   4   (0.083) 0.045 0.018 0.007 0.044 0.111 0.010 0.007 

Locus 741 : 
2 alleles
5.8% missing data
   2   (0.839) 0.808 0.931 0.921 0.920 0.892 0.983 0.956 
   4   (0.161) 0.192 0.069 0.079 0.080 0.108 0.017 0.044 

Locus 742 : 
2 alleles
6.5% missing data
   4   (0.914) 0.829 0.947 0.962 0.984 0.979 0.988 0.992 
   2   (0.086) 0.171 0.053 0.038 0.016 0.021 0.012 0.008 

Locus 743 : 
2 alleles
2.9% missing data
   2   (0.168) 0.198 0.063 0.039 0.157 0.149 0.021 0.051 
   4   (0.832) 0.802 0.937 0.961 0.843 0.851 0.979 0.949 

Locus 744 : 
2 alleles
3.6% missing data
   1   (0.673) 0.500 0.853 0.764 0.848 0.801 0.968 0.456 
   3   (0.327) 0.500 0.147 0.236 0.152 0.199 0.032 0.544 

Locus 745 : 
2 alleles
4.3% missing data
   3   (0.837) 0.876 0.883 0.967 0.707 0.789 0.946 0.975 
   1   (0.163) 0.124 0.117 0.033 0.293 0.211 0.054 0.025 

Locus 746 : 
2 alleles
2.9% missing data
   3   (0.862) 0.899 0.805 0.975 0.802 0.852 0.960 0.941 
   1   (0.138) 0.101 0.195 0.025 0.198 0.148 0.040 0.059 

Locus 747 : 
2 alleles
2.9% missing data
   2   (0.071) 0.029 0.016 0.005 0.143 0.084 0.008 0.012 
   4   (0.929) 0.971 0.984 0.995 0.857 0.916 0.992 0.988 

Locus 748 : 
2 alleles
1.4% missing data
   2   (0.909) 0.912 0.928 0.981 0.957 0.942 0.987 0.990 
   4   (0.091) 0.088 0.072 0.019 0.043 0.058 0.013 0.010 

Locus 749 : 
2 alleles
8.0% missing data
   3   (0.268) 0.240 0.142 0.151 0.321 0.325 0.028 0.037 
   1   (0.732) 0.760 0.858 0.849 0.679 0.675 0.972 0.963 

Locus 750 : 
2 alleles
11.6% missing data
   3   (0.914) 0.941 0.937 0.980 0.948 0.935 0.989 0.933 
   1   (0.086) 0.059 0.063 0.020 0.052 0.065 0.011 0.067 

Locus 751 : 
2 alleles
13.8% missing data
   1   (0.247) 0.253 0.750 0.181 0.190 0.203 0.077 0.187 
   4   (0.753) 0.747 0.250 0.819 0.810 0.797 0.923 0.813 

Locus 752 : 
2 alleles
7.2% missing data
   3   (0.717) 0.769 0.710 0.931 0.727 0.663 0.965 0.258 
   4   (0.283) 0.231 0.290 0.069 0.273 0.337 0.035 0.742 

Locus 753 : 
2 alleles
3.6% missing data
   2   (0.808) 0.858 0.916 0.692 0.872 0.840 0.690 0.587 
   4   (0.192) 0.142 0.084 0.308 0.128 0.160 0.310 0.413 

Locus 754 : 
2 alleles
10.9% missing data
   1   (0.861) 0.907 0.451 0.979 0.799 0.872 0.980 0.984 
   3   (0.139) 0.093 0.549 0.021 0.201 0.128 0.020 0.016 

Locus 755 : 
2 alleles
2.2% missing data
   2   (0.764) 0.782 0.884 0.908 0.858 0.827 0.194 0.035 
   4   (0.236) 0.218 0.116 0.092 0.142 0.173 0.806 0.965 

Locus 756 : 
2 alleles
2.9% missing data
   4   (0.922) 0.899 0.967 0.915 0.991 0.987 0.993 0.109 
   2   (0.078) 0.101 0.033 0.085 0.009 0.013 0.007 0.891 

Locus 757 : 
2 alleles
5.8% missing data
   1   (0.576) 0.576 0.345 0.423 0.682 0.574 0.597 0.940 
   3   (0.424) 0.424 0.655 0.577 0.318 0.426 0.403 0.060 

Locus 758 : 
2 alleles
5.8% missing data
   4   (0.820) 0.854 0.841 0.890 0.834 0.814 0.942 0.955 
   1   (0.180) 0.146 0.159 0.110 0.166 0.186 0.058 0.045 

Locus 759 : 
2 alleles
14.5% missing data
   4   (0.553) 0.534 0.824 0.736 0.601 0.503 0.595 0.620 
   2   (0.447) 0.466 0.176 0.264 0.399 0.497 0.405 0.380 

Locus 760 : 
2 alleles
5.1% missing data
   2   (0.800) 0.772 0.857 0.922 0.593 0.861 0.975 0.944 
   3   (0.200) 0.228 0.143 0.078 0.407 0.139 0.025 0.056 

Locus 761 : 
2 alleles
10.1% missing data
   2   (0.882) 0.842 0.968 0.978 0.956 0.928 0.981 0.932 
   4   (0.118) 0.158 0.032 0.022 0.044 0.072 0.019 0.068 

Locus 762 : 
2 alleles
7.2% missing data
   1   (0.851) 0.877 0.932 0.974 0.918 0.816 0.981 0.847 
   2   (0.149) 0.123 0.068 0.026 0.082 0.184 0.019 0.153 

Locus 763 : 
2 alleles
3.6% missing data
   4   (0.891) 0.931 0.978 0.984 0.959 0.909 0.057 0.993 
   2   (0.109) 0.069 0.022 0.016 0.041 0.091 0.943 0.007 

Locus 764 : 
2 alleles
5.1% missing data
   2   (0.833) 0.802 0.826 0.936 0.846 0.885 0.978 0.940 
   4   (0.167) 0.198 0.174 0.064 0.154 0.115 0.022 0.060 

Locus 765 : 
2 alleles
17.4% missing data
   4   (0.520) 0.473 0.372 0.353 0.528 0.598 0.464 0.903 
   2   (0.480) 0.527 0.628 0.647 0.472 0.402 0.536 0.097 

Locus 766 : 
2 alleles
9.4% missing data
   2   (0.904) 0.935 0.971 0.984 0.930 0.898 0.990 0.944 
   4   (0.096) 0.065 0.029 0.016 0.070 0.102 0.010 0.056 

Locus 767 : 
2 alleles
5.1% missing data
   4   (0.374) 0.445 0.310 0.137 0.397 0.360 0.052 0.222 
   2   (0.626) 0.555 0.690 0.863 0.603 0.640 0.948 0.778 

Locus 768 : 
2 alleles
2.9% missing data
   2   (0.898) 0.893 0.937 0.979 0.957 0.931 0.987 0.975 
   1   (0.102) 0.107 0.063 0.021 0.043 0.069 0.013 0.025 

Locus 769 : 
2 alleles
3.6% missing data
   3   (0.739) 0.702 0.907 0.874 0.759 0.748 0.902 0.941 
   1   (0.261) 0.298 0.093 0.126 0.241 0.252 0.098 0.059 

Locus 770 : 
2 alleles
6.5% missing data
   1   (0.812) 0.866 0.634 0.948 0.857 0.776 0.931 0.976 
   3   (0.188) 0.134 0.366 0.052 0.143 0.224 0.069 0.024 

Locus 771 : 
2 alleles
7.2% missing data
   3   (0.907) 0.849 0.940 0.968 0.932 0.970 0.989 0.985 
   1   (0.093) 0.151 0.060 0.032 0.068 0.030 0.011 0.015 

Locus 772 : 
2 alleles
13.0% missing data
   2   (0.842) 0.841 0.916 0.972 0.813 0.855 0.982 0.781 
   4   (0.158) 0.159 0.084 0.028 0.187 0.145 0.018 0.219 

Locus 773 : 
2 alleles
15.9% missing data
   2   (0.397) 0.318 0.270 0.306 0.686 0.477 0.504 0.116 
   4   (0.603) 0.682 0.730 0.694 0.314 0.523 0.496 0.884 

Locus 774 : 
2 alleles
10.9% missing data
   3   (0.922) 0.964 0.977 0.992 0.868 0.914 0.992 0.964 
   1   (0.078) 0.036 0.023 0.008 0.132 0.086 0.008 0.036 

Locus 775 : 
2 alleles
15.9% missing data
   3   (0.919) 0.943 0.978 0.992 0.850 0.931 0.988 0.991 
   1   (0.081) 0.057 0.022 0.008 0.150 0.069 0.012 0.009 

Locus 776 : 
2 alleles
13.0% missing data
   4   (0.596) 0.617 0.702 0.892 0.653 0.459 0.950 0.762 
   2   (0.404) 0.383 0.298 0.108 0.347 0.541 0.050 0.238 

Locus 777 : 
2 alleles
6.5% missing data
   1   (0.450) 0.510 0.791 0.275 0.559 0.372 0.575 0.115 
   4   (0.550) 0.490 0.209 0.725 0.441 0.628 0.425 0.885 

Locus 778 : 
2 alleles
5.8% missing data
   1   (0.904) 0.862 0.916 0.972 0.894 0.966 0.989 0.950 
   4   (0.096) 0.138 0.084 0.028 0.106 0.034 0.011 0.050 

Locus 779 : 
2 alleles
13.0% missing data
   2   (0.313) 0.419 0.212 0.119 0.353 0.236 0.040 0.119 
   4   (0.687) 0.581 0.788 0.881 0.647 0.764 0.960 0.881 

Locus 780 : 
2 alleles
6.5% missing data
   1   (0.679) 0.667 0.841 0.619 0.685 0.710 0.919 0.708 
   3   (0.321) 0.333 0.159 0.381 0.315 0.290 0.081 0.292 

Locus 781 : 
2 alleles
5.8% missing data
   3   (0.712) 0.751 0.869 0.717 0.725 0.643 0.972 0.969 
   1   (0.288) 0.249 0.131 0.283 0.275 0.357 0.028 0.031 

Locus 782 : 
2 alleles
12.3% missing data
   3   (0.848) 0.750 0.947 0.681 0.929 0.949 0.985 0.975 
   1   (0.152) 0.250 0.053 0.319 0.071 0.051 0.015 0.025 

Locus 783 : 
2 alleles
14.5% missing data
   3   (0.856) 0.871 0.801 0.958 0.531 0.903 0.984 0.853 
   1   (0.144) 0.129 0.199 0.042 0.469 0.097 0.016 0.147 

Locus 784 : 
2 alleles
12.3% missing data
   4   (0.742) 0.755 0.879 0.910 0.765 0.793 0.083 0.472 
   3   (0.258) 0.245 0.121 0.090 0.235 0.207 0.917 0.528 

Locus 785 : 
2 alleles
1.4% missing data
   2   (0.671) 0.621 0.803 0.795 0.636 0.695 0.713 0.870 
   4   (0.329) 0.379 0.197 0.205 0.364 0.305 0.287 0.130 

Locus 786 : 
2 alleles
13.8% missing data
   3   (0.876) 0.871 0.946 0.982 0.924 0.892 0.986 0.970 
   1   (0.124) 0.129 0.054 0.018 0.076 0.108 0.014 0.030 

Locus 787 : 
2 alleles
5.8% missing data
   3   (0.921) 0.970 0.953 0.994 0.877 0.885 0.977 0.995 
   4   (0.079) 0.030 0.047 0.006 0.123 0.115 0.023 0.005 

Locus 788 : 
2 alleles
13.0% missing data
   1   (0.915) 0.930 0.974 0.988 0.881 0.948 0.991 0.906 
   2   (0.085) 0.070 0.026 0.012 0.119 0.052 0.009 0.094 

Locus 789 : 
2 alleles
1.4% missing data
   3   (0.866) 0.892 0.932 0.927 0.768 0.900 0.986 0.880 
   1   (0.134) 0.108 0.068 0.073 0.232 0.100 0.014 0.120 

Locus 790 : 
2 alleles
10.9% missing data
   3   (0.892) 0.935 0.930 0.984 0.953 0.849 0.985 0.886 
   1   (0.108) 0.065 0.070 0.016 0.047 0.151 0.015 0.114 

Locus 791 : 
2 alleles
4.3% missing data
   1   (0.698) 0.696 0.595 0.413 0.801 0.765 0.942 0.779 
   3   (0.302) 0.304 0.405 0.587 0.199 0.235 0.058 0.221 

Locus 792 : 
2 alleles
12.3% missing data
   1   (0.893) 0.893 0.958 0.987 0.964 0.905 0.988 0.915 
   3   (0.107) 0.107 0.042 0.013 0.036 0.095 0.012 0.085 

Locus 793 : 
2 alleles
0.0% missing data
   1   (0.070) 0.028 0.021 0.005 0.051 0.112 0.007 0.006 
   3   (0.930) 0.972 0.979 0.995 0.949 0.888 0.993 0.994 

Locus 794 : 
2 alleles
13.8% missing data
   2   (0.555) 0.601 0.539 0.500 0.446 0.559 0.523 0.099 
   4   (0.445) 0.399 0.461 0.500 0.554 0.441 0.477 0.901 

Locus 795 : 
2 alleles
0.7% missing data
   2   (0.850) 0.880 0.855 0.978 0.833 0.850 0.984 0.912 
   3   (0.150) 0.120 0.145 0.022 0.167 0.150 0.016 0.088 

Locus 796 : 
2 alleles
13.0% missing data
   1   (0.736) 0.717 0.730 0.511 0.859 0.811 0.752 0.668 
   2   (0.264) 0.283 0.270 0.489 0.141 0.189 0.248 0.332 

Locus 797 : 
2 alleles
5.1% missing data
   3   (0.882) 0.876 0.971 0.899 0.950 0.931 0.988 0.986 
   4   (0.118) 0.124 0.029 0.101 0.050 0.069 0.012 0.014 

Locus 798 : 
2 alleles
5.1% missing data
   3   (0.886) 0.914 0.700 0.978 0.899 0.921 0.986 0.985 
   1   (0.114) 0.086 0.300 0.022 0.101 0.079 0.014 0.015 

Locus 799 : 
2 alleles
11.6% missing data
   2   (0.860) 0.882 0.888 0.971 0.881 0.857 0.982 0.927 
   4   (0.140) 0.118 0.112 0.029 0.119 0.143 0.018 0.073 

Locus 800 : 
2 alleles
5.1% missing data
   3   (0.900) 0.892 0.941 0.979 0.970 0.931 0.986 0.970 
   1   (0.100) 0.108 0.059 0.021 0.030 0.069 0.014 0.030 

Locus 801 : 
2 alleles
0.0% missing data
   1   (0.907) 0.924 0.971 0.981 0.933 0.933 0.989 0.992 
   2   (0.093) 0.076 0.029 0.019 0.067 0.067 0.011 0.008 

Locus 802 : 
2 alleles
8.0% missing data
   1   (0.860) 0.871 0.961 0.969 0.946 0.926 0.151 0.403 
   3   (0.140) 0.129 0.039 0.031 0.054 0.074 0.849 0.597 

Locus 803 : 
2 alleles
11.6% missing data
   1   (0.893) 0.931 0.851 0.974 0.910 0.891 0.988 0.913 
   3   (0.107) 0.069 0.149 0.026 0.090 0.109 0.012 0.087 

Locus 804 : 
2 alleles
2.9% missing data
   3   (0.928) 0.879 0.966 0.813 0.991 0.988 0.993 0.973 
   4   (0.072) 0.121 0.034 0.187 0.009 0.012 0.007 0.027 

Locus 805 : 
2 alleles
12.3% missing data
   1   (0.766) 0.781 0.872 0.901 0.913 0.825 0.071 0.027 
   3   (0.234) 0.219 0.128 0.099 0.087 0.175 0.929 0.973 

Locus 806 : 
2 alleles
4.3% missing data
   1   (0.096) 0.128 0.039 0.013 0.107 0.043 0.011 0.013 
   2   (0.904) 0.872 0.961 0.987 0.893 0.957 0.989 0.987 

Locus 807 : 
2 alleles
3.6% missing data
   1   (0.707) 0.727 0.894 0.869 0.784 0.628 0.967 0.951 
   3   (0.293) 0.273 0.106 0.131 0.216 0.372 0.033 0.049 

Locus 808 : 
2 alleles
14.5% missing data
   4   (0.889) 0.936 0.949 0.827 0.912 0.953 0.046 0.867 
   2   (0.111) 0.064 0.051 0.173 0.088 0.047 0.954 0.133 

Locus 809 : 
2 alleles
4.3% missing data
   2   (0.869) 0.904 0.921 0.976 0.614 0.884 0.985 0.986 
   3   (0.131) 0.096 0.079 0.024 0.386 0.116 0.015 0.014 

Locus 810 : 
2 alleles
5.8% missing data
   3   (0.918) 0.788 0.943 0.923 0.990 0.987 0.979 0.955 
   2   (0.082) 0.212 0.057 0.077 0.010 0.013 0.021 0.045 

Locus 811 : 
2 alleles
14.5% missing data
   3   (0.591) 0.543 0.688 0.450 0.652 0.638 0.638 0.964 
   1   (0.409) 0.457 0.312 0.550 0.348 0.362 0.362 0.036 

Locus 812 : 
2 alleles
5.1% missing data
   3   (0.905) 0.894 0.971 0.956 0.978 0.974 0.075 0.990 
   1   (0.095) 0.106 0.029 0.044 0.022 0.026 0.925 0.010 

Locus 813 : 
2 alleles
10.9% missing data
   2   (0.906) 0.961 0.980 0.990 0.928 0.827 0.972 0.954 
   3   (0.094) 0.039 0.020 0.010 0.072 0.173 0.028 0.046 

Locus 814 : 
2 alleles
3.6% missing data
   1   (0.213) 0.206 0.290 0.349 0.293 0.134 0.444 0.031 
   4   (0.787) 0.794 0.710 0.651 0.707 0.866 0.556 0.969 

Locus 815 : 
2 alleles
2.9% missing data
   1   (0.848) 0.931 0.970 0.924 0.825 0.748 0.979 0.987 
   2   (0.152) 0.069 0.030 0.076 0.175 0.252 0.021 0.013 

Locus 816 : 
2 alleles
7.2% missing data
   2   (0.895) 0.910 0.972 0.987 0.952 0.897 0.987 0.989 
   1   (0.105) 0.090 0.028 0.013 0.048 0.103 0.013 0.011 

Locus 817 : 
2 alleles
13.0% missing data
   4   (0.648) 0.592 0.592 0.666 0.756 0.713 0.968 0.661 
   1   (0.352) 0.408 0.408 0.334 0.244 0.287 0.032 0.339 

Locus 818 : 
2 alleles
14.5% missing data
   1   (0.178) 0.113 0.386 0.075 0.124 0.222 0.018 0.121 
   2   (0.822) 0.887 0.614 0.925 0.876 0.778 0.982 0.879 

Locus 819 : 
2 alleles
12.3% missing data
   1   (0.875) 0.835 0.937 0.970 0.943 0.925 0.981 0.985 
   3   (0.125) 0.165 0.063 0.030 0.057 0.075 0.019 0.015 

Locus 820 : 
2 alleles
3.6% missing data
   3   (0.534) 0.522 0.602 0.194 0.391 0.661 0.084 0.979 
   1   (0.466) 0.478 0.398 0.806 0.609 0.339 0.916 0.021 

Locus 821 : 
2 alleles
3.6% missing data
   3   (0.791) 0.730 0.896 0.919 0.738 0.889 0.936 0.265 
   1   (0.209) 0.270 0.104 0.081 0.262 0.111 0.064 0.735 

Locus 822 : 
2 alleles
13.0% missing data
   2   (0.120) 0.128 0.581 0.103 0.045 0.048 0.036 0.022 
   4   (0.880) 0.872 0.419 0.897 0.955 0.952 0.964 0.978 

Locus 823 : 
2 alleles
12.3% missing data
   2   (0.914) 0.957 0.955 0.991 0.960 0.937 0.924 0.009 
   4   (0.086) 0.043 0.045 0.009 0.040 0.063 0.076 0.991 

Locus 824 : 
2 alleles
11.6% missing data
   2   (0.930) 0.980 0.983 0.996 0.948 0.809 0.993 0.970 
   3   (0.070) 0.020 0.017 0.004 0.052 0.191 0.007 0.030 

Locus 825 : 
2 alleles
1.4% missing data
   1   (0.873) 0.901 0.927 0.930 0.912 0.888 0.986 0.970 
   3   (0.127) 0.099 0.073 0.070 0.088 0.112 0.014 0.030 

Locus 826 : 
2 alleles
2.9% missing data
   2   (0.905) 0.892 0.975 0.980 0.963 0.944 0.990 0.985 
   1   (0.095) 0.108 0.025 0.020 0.037 0.056 0.010 0.015 

Locus 827 : 
2 alleles
5.1% missing data
   1   (0.887) 0.923 0.655 0.923 0.895 0.928 0.990 0.969 
   4   (0.113) 0.077 0.345 0.077 0.105 0.072 0.010 0.031 

Locus 828 : 
2 alleles
7.2% missing data
   4   (0.680) 0.707 0.731 0.627 0.600 0.720 0.501 0.617 
   3   (0.320) 0.293 0.269 0.373 0.400 0.280 0.499 0.383 

Locus 829 : 
2 alleles
10.9% missing data
   3   (0.819) 0.851 0.950 0.969 0.726 0.778 0.976 0.976 
   1   (0.181) 0.149 0.050 0.031 0.274 0.222 0.024 0.024 

Locus 830 : 
2 alleles
2.9% missing data
   2   (0.751) 0.743 0.581 0.930 0.815 0.752 0.972 0.935 
   3   (0.249) 0.257 0.419 0.070 0.185 0.248 0.028 0.065 

Locus 831 : 
2 alleles
1.4% missing data
   2   (0.912) 0.962 0.597 0.989 0.878 0.926 0.991 0.994 
   4   (0.088) 0.038 0.403 0.011 0.122 0.074 0.009 0.006 

Locus 832 : 
2 alleles
10.9% missing data
   2   (0.707) 0.748 0.802 0.505 0.740 0.731 0.668 0.689 
   4   (0.293) 0.252 0.198 0.495 0.260 0.269 0.332 0.311 

Locus 833 : 
2 alleles
15.2% missing data
   4   (0.888) 0.920 0.957 0.969 0.864 0.892 0.984 0.892 
   2   (0.112) 0.080 0.043 0.031 0.136 0.108 0.016 0.108 

Locus 834 : 
2 alleles
14.5% missing data
   2   (0.756) 0.769 0.885 0.948 0.687 0.704 0.971 0.831 
   4   (0.244) 0.231 0.115 0.052 0.313 0.296 0.029 0.169 

Locus 835 : 
2 alleles
10.9% missing data
   4   (0.904) 0.905 0.974 0.979 0.966 0.935 0.989 0.918 
   2   (0.096) 0.095 0.026 0.021 0.034 0.065 0.011 0.082 

Locus 836 : 
2 alleles
5.1% missing data
   2   (0.456) 0.412 0.183 0.422 0.358 0.540 0.528 0.933 
   4   (0.544) 0.588 0.817 0.578 0.642 0.460 0.472 0.067 

Locus 837 : 
2 alleles
7.2% missing data
   2   (0.881) 0.881 0.965 0.953 0.933 0.907 0.984 0.977 
   4   (0.119) 0.119 0.035 0.047 0.067 0.093 0.016 0.023 

Locus 838 : 
2 alleles
5.1% missing data
   1   (0.884) 0.832 0.941 0.673 0.968 0.966 0.989 0.983 
   2   (0.116) 0.168 0.059 0.327 0.032 0.034 0.011 0.017 

Locus 839 : 
2 alleles
5.1% missing data
   1   (0.867) 0.828 0.942 0.849 0.926 0.939 0.984 0.989 
   4   (0.133) 0.172 0.058 0.151 0.074 0.061 0.016 0.011 

Locus 840 : 
2 alleles
2.9% missing data
   3   (0.917) 0.980 0.971 0.996 0.779 0.787 0.992 0.996 
   1   (0.083) 0.020 0.029 0.004 0.221 0.213 0.008 0.004 

Locus 841 : 
2 alleles
10.9% missing data
   2   (0.912) 0.914 0.875 0.903 0.978 0.969 0.991 0.958 
   4   (0.088) 0.086 0.125 0.097 0.022 0.031 0.009 0.042 

Locus 842 : 
2 alleles
5.1% missing data
   2   (0.903) 0.901 0.947 0.969 0.975 0.937 0.987 0.949 
   4   (0.097) 0.099 0.053 0.031 0.025 0.063 0.013 0.051 

Locus 843 : 
2 alleles
12.3% missing data
   2   (0.802) 0.818 0.900 0.960 0.855 0.762 0.977 0.955 
   4   (0.198) 0.182 0.100 0.040 0.145 0.238 0.023 0.045 

Locus 844 : 
2 alleles
2.9% missing data
   3   (0.901) 0.906 0.962 0.916 0.972 0.962 0.568 0.941 
   1   (0.099) 0.094 0.038 0.084 0.028 0.038 0.432 0.059 

Locus 845 : 
2 alleles
13.8% missing data
   1   (0.815) 0.878 0.900 0.961 0.880 0.737 0.945 0.445 
   3   (0.185) 0.122 0.100 0.039 0.120 0.263 0.055 0.555 

Locus 846 : 
2 alleles
12.3% missing data
   1   (0.843) 0.858 0.941 0.937 0.852 0.894 0.202 0.982 
   4   (0.157) 0.142 0.059 0.063 0.148 0.106 0.798 0.018 

Locus 847 : 
2 alleles
4.3% missing data
   1   (0.755) 0.809 0.401 0.899 0.851 0.674 0.970 0.974 
   3   (0.245) 0.191 0.599 0.101 0.149 0.326 0.030 0.026 

Locus 848 : 
2 alleles
8.0% missing data
   1   (0.480) 0.436 0.396 0.631 0.343 0.549 0.398 0.473 
   3   (0.520) 0.564 0.604 0.369 0.657 0.451 0.602 0.527 

Locus 849 : 
2 alleles
8.7% missing data
   3   (0.940) 0.984 0.988 0.997 0.926 0.888 0.994 0.973 
   2   (0.060) 0.016 0.012 0.003 0.074 0.112 0.006 0.027 

Locus 850 : 
2 alleles
10.9% missing data
   1   (0.737) 0.743 0.912 0.799 0.791 0.807 0.352 0.074 
   3   (0.263) 0.257 0.088 0.201 0.209 0.193 0.648 0.926 

Locus 851 : 
2 alleles
5.8% missing data
   2   (0.896) 0.904 0.970 0.978 0.952 0.915 0.987 0.985 
   4   (0.104) 0.096 0.030 0.022 0.048 0.085 0.013 0.015 

Locus 852 : 
2 alleles
4.3% missing data
   4   (0.899) 0.880 0.968 0.981 0.876 0.946 0.989 0.985 
   2   (0.101) 0.120 0.032 0.019 0.124 0.054 0.011 0.015 

Locus 853 : 
2 alleles
2.9% missing data
   1   (0.240) 0.353 0.115 0.080 0.201 0.161 0.028 0.069 
   3   (0.760) 0.647 0.885 0.920 0.799 0.839 0.972 0.931 

Locus 854 : 
2 alleles
5.8% missing data
   1   (0.888) 0.926 0.774 0.971 0.891 0.911 0.988 0.986 
   3   (0.112) 0.074 0.226 0.029 0.109 0.089 0.012 0.014 

Locus 855 : 
2 alleles
10.9% missing data
   1   (0.128) 0.131 0.076 0.027 0.165 0.096 0.014 0.117 
   3   (0.872) 0.869 0.924 0.973 0.835 0.904 0.986 0.883 

Locus 856 : 
2 alleles
1.4% missing data
   1   (0.684) 0.691 0.864 0.946 0.752 0.578 0.963 0.929 
   3   (0.316) 0.309 0.136 0.054 0.248 0.422 0.037 0.071 

Locus 857 : 
2 alleles
3.6% missing data
   1   (0.198) 0.221 0.155 0.059 0.153 0.192 0.023 0.021 
   3   (0.802) 0.779 0.845 0.941 0.847 0.808 0.977 0.979 

Locus 858 : 
2 alleles
13.0% missing data
   3   (0.205) 0.223 0.122 0.069 0.399 0.195 0.026 0.080 
   4   (0.795) 0.777 0.878 0.931 0.601 0.805 0.974 0.920 

Locus 859 : 
2 alleles
12.3% missing data
   4   (0.872) 0.873 0.642 0.945 0.854 0.937 0.984 0.940 
   2   (0.128) 0.127 0.358 0.055 0.146 0.063 0.016 0.060 

Locus 860 : 
2 alleles
8.0% missing data
   3   (0.831) 0.857 0.927 0.905 0.848 0.839 0.981 0.915 
   1   (0.169) 0.143 0.073 0.095 0.152 0.161 0.019 0.085 

Locus 861 : 
2 alleles
5.1% missing data
   2   (0.157) 0.151 0.067 0.341 0.067 0.110 0.015 0.020 
   4   (0.843) 0.849 0.933 0.659 0.933 0.890 0.985 0.980 

Locus 862 : 
2 alleles
5.8% missing data
   4   (0.305) 0.299 0.170 0.107 0.139 0.359 0.782 0.036 
   1   (0.695) 0.701 0.830 0.893 0.861 0.641 0.218 0.964 

Locus 863 : 
2 alleles
4.3% missing data
   3   (0.929) 0.843 0.927 0.609 0.994 0.993 0.994 0.974 
   1   (0.071) 0.157 0.073 0.391 0.006 0.007 0.006 0.026 

Locus 864 : 
2 alleles
4.3% missing data
   4   (0.885) 0.937 0.475 0.982 0.927 0.872 0.988 0.954 
   3   (0.115) 0.063 0.525 0.018 0.073 0.128 0.012 0.046 

Locus 865 : 
2 alleles
1.4% missing data
   1   (0.152) 0.125 0.157 0.073 0.200 0.139 0.016 0.029 
   3   (0.848) 0.875 0.843 0.927 0.800 0.861 0.984 0.971 

Locus 866 : 
2 alleles
9.4% missing data
   2   (0.904) 0.855 0.922 0.924 0.939 0.974 0.990 0.892 
   1   (0.096) 0.145 0.078 0.076 0.061 0.026 0.010 0.108 

Locus 867 : 
2 alleles
2.2% missing data
   1   (0.093) 0.075 0.114 0.032 0.041 0.064 0.024 0.011 
   2   (0.907) 0.925 0.886 0.968 0.959 0.936 0.976 0.989 

Locus 868 : 
2 alleles
3.6% missing data
   3   (0.853) 0.827 0.927 0.687 0.937 0.934 0.913 0.983 
   4   (0.147) 0.173 0.073 0.313 0.063 0.066 0.087 0.017 

Locus 869 : 
2 alleles
4.3% missing data
   4   (0.891) 0.891 0.977 0.953 0.952 0.951 0.395 0.981 
   2   (0.109) 0.109 0.023 0.047 0.048 0.049 0.605 0.019 

Locus 870 : 
2 alleles
5.1% missing data
   2   (0.893) 0.916 0.734 0.972 0.908 0.933 0.989 0.824 
   4   (0.107) 0.084 0.266 0.028 0.092 0.067 0.011 0.176 

Locus 871 : 
2 alleles
14.5% missing data
   1   (0.647) 0.678 0.626 0.809 0.706 0.661 0.291 0.351 
   4   (0.353) 0.322 0.374 0.191 0.294 0.339 0.709 0.649 

Locus 872 : 
2 alleles
6.5% missing data
   4   (0.899) 0.921 0.902 0.796 0.970 0.954 0.731 0.960 
   2   (0.101) 0.079 0.098 0.204 0.030 0.046 0.269 0.040 

Locus 873 : 
2 alleles
12.3% missing data
   1   (0.883) 0.866 0.869 0.967 0.935 0.929 0.985 0.916 
   2   (0.117) 0.134 0.131 0.033 0.065 0.071 0.015 0.084 

Locus 874 : 
2 alleles
1.4% missing data
   1   (0.863) 0.875 0.794 0.962 0.713 0.916 0.985 0.942 
   3   (0.137) 0.125 0.206 0.038 0.287 0.084 0.015 0.058 

Locus 875 : 
2 alleles
8.7% missing data
   2   (0.878) 0.897 0.867 0.971 0.717 0.909 0.987 0.982 
   4   (0.122) 0.103 0.133 0.029 0.283 0.091 0.013 0.018 

Locus 876 : 
2 alleles
2.9% missing data
   3   (0.890) 0.849 0.859 0.839 0.949 0.965 0.989 0.992 
   1   (0.110) 0.151 0.141 0.161 0.051 0.035 0.011 0.008 

Locus 877 : 
2 alleles
0.7% missing data
   1   (0.051) 0.012 0.010 0.002 0.060 0.094 0.005 0.003 
   2   (0.949) 0.988 0.990 0.998 0.940 0.906 0.995 0.997 

Locus 878 : 
2 alleles
12.3% missing data
   3   (0.743) 0.801 0.838 0.701 0.869 0.680 0.614 0.961 
   2   (0.257) 0.199 0.162 0.299 0.131 0.320 0.386 0.039 

Locus 879 : 
2 alleles
2.9% missing data
   1   (0.906) 0.895 0.943 0.944 0.979 0.972 0.230 0.990 
   3   (0.094) 0.105 0.057 0.056 0.021 0.028 0.770 0.010 

Locus 880 : 
2 alleles
9.4% missing data
   1   (0.685) 0.677 0.357 0.770 0.653 0.759 0.966 0.435 
   4   (0.315) 0.323 0.643 0.230 0.347 0.241 0.034 0.565 

Locus 881 : 
2 alleles
13.0% missing data
   2   (0.918) 0.963 0.965 0.992 0.857 0.891 0.977 0.964 
   4   (0.082) 0.037 0.035 0.008 0.143 0.109 0.023 0.036 

Locus 882 : 
2 alleles
15.9% missing data
   3   (0.883) 0.923 0.939 0.985 0.925 0.851 0.895 0.991 
   1   (0.117) 0.077 0.061 0.015 0.075 0.149 0.105 0.009 

Locus 883 : 
2 alleles
2.9% missing data
   3   (0.908) 0.892 0.941 0.960 0.973 0.962 0.990 0.755 
   1   (0.092) 0.108 0.059 0.040 0.027 0.038 0.010 0.245 

Locus 884 : 
2 alleles
3.6% missing data
   1   (0.775) 0.728 0.884 0.835 0.938 0.832 0.341 0.958 
   3   (0.225) 0.272 0.116 0.165 0.062 0.168 0.659 0.042 

Locus 885 : 
2 alleles
13.0% missing data
   2   (0.881) 0.926 0.904 0.984 0.830 0.866 0.894 0.986 
   4   (0.119) 0.074 0.096 0.016 0.170 0.134 0.106 0.014 

Locus 886 : 
2 alleles
11.6% missing data
   2   (0.910) 0.932 0.812 0.971 0.963 0.938 0.991 0.974 
   4   (0.090) 0.068 0.188 0.029 0.037 0.062 0.009 0.026 

Locus 887 : 
2 alleles
13.0% missing data
   1   (0.919) 0.935 0.978 0.986 0.958 0.943 0.991 0.941 
   2   (0.081) 0.065 0.022 0.014 0.042 0.057 0.009 0.059 

Locus 888 : 
2 alleles
17.4% missing data
   1   (0.695) 0.602 0.884 0.655 0.761 0.810 0.912 0.496 
   3   (0.305) 0.398 0.116 0.345 0.239 0.190 0.088 0.504 

Locus 889 : 
2 alleles
3.6% missing data
   3   (0.877) 0.884 0.945 0.964 0.847 0.911 0.947 0.991 
   1   (0.123) 0.116 0.055 0.036 0.153 0.089 0.053 0.009 

Locus 890 : 
2 alleles
6.5% missing data
   4   (0.675) 0.695 0.315 0.500 0.530 0.737 0.936 0.965 
   2   (0.325) 0.305 0.685 0.500 0.470 0.263 0.064 0.035 

Locus 891 : 
2 alleles
5.8% missing data
   2   (0.471) 0.432 0.604 0.248 0.537 0.497 0.745 0.704 
   4   (0.529) 0.568 0.396 0.752 0.463 0.503 0.255 0.296 

Locus 892 : 
2 alleles
5.8% missing data
   2   (0.834) 0.826 0.901 0.821 0.935 0.889 0.983 0.631 
   1   (0.166) 0.174 0.099 0.179 0.065 0.111 0.017 0.369 

Locus 893 : 
2 alleles
13.8% missing data
   4   (0.722) 0.754 0.856 0.892 0.416 0.707 0.755 0.961 
   2   (0.278) 0.246 0.144 0.108 0.584 0.293 0.245 0.039 

Locus 894 : 
2 alleles
13.0% missing data
   3   (0.571) 0.641 0.676 0.475 0.640 0.527 0.570 0.099 
   4   (0.429) 0.359 0.324 0.525 0.360 0.473 0.430 0.901 

Locus 895 : 
2 alleles
3.6% missing data
   1   (0.945) 0.986 0.990 0.997 0.887 0.908 0.994 0.997 
   3   (0.055) 0.014 0.010 0.003 0.113 0.092 0.006 0.003 

Locus 896 : 
2 alleles
13.0% missing data
   2   (0.735) 0.747 0.796 0.922 0.751 0.740 0.166 0.964 
   3   (0.265) 0.253 0.204 0.078 0.249 0.260 0.834 0.036 

Locus 897 : 
2 alleles
15.2% missing data
   3   (0.773) 0.762 0.852 0.832 0.854 0.785 0.974 0.974 
   4   (0.227) 0.238 0.148 0.168 0.146 0.215 0.026 0.026 

Locus 898 : 
2 alleles
1.4% missing data
   1   (0.888) 0.899 0.863 0.715 0.924 0.951 0.987 0.986 
   3   (0.112) 0.101 0.137 0.285 0.076 0.049 0.013 0.014 

Locus 899 : 
2 alleles
13.8% missing data
   1   (0.864) 0.894 0.939 0.951 0.900 0.863 0.876 0.972 
   3   (0.136) 0.106 0.061 0.049 0.100 0.137 0.124 0.028 

Locus 900 : 
2 alleles
2.9% missing data
   3   (0.932) 0.973 0.984 0.995 0.939 0.894 0.993 0.991 
   1   (0.068) 0.027 0.016 0.005 0.061 0.106 0.007 0.009 

Locus 901 : 
2 alleles
4.3% missing data
   3   (0.888) 0.911 0.957 0.966 0.897 0.908 0.988 0.984 
   2   (0.112) 0.089 0.043 0.034 0.103 0.092 0.012 0.016 

Locus 902 : 
2 alleles
12.3% missing data
   4   (0.925) 0.966 0.982 0.993 0.943 0.906 0.992 0.951 
   1   (0.075) 0.034 0.018 0.007 0.057 0.094 0.008 0.049 

Locus 903 : 
2 alleles
13.0% missing data
   4   (0.626) 0.636 0.607 0.828 0.596 0.638 0.398 0.480 
   2   (0.374) 0.364 0.393 0.172 0.404 0.362 0.602 0.520 

Locus 904 : 
2 alleles
8.7% missing data
   4   (0.486) 0.453 0.443 0.555 0.473 0.473 0.813 0.470 
   2   (0.514) 0.547 0.557 0.445 0.527 0.527 0.187 0.530 

Locus 905 : 
2 alleles
6.5% missing data
   1   (0.890) 0.930 0.969 0.979 0.953 0.840 0.988 0.989 
   3   (0.110) 0.070 0.031 0.021 0.047 0.160 0.012 0.011 

Locus 906 : 
2 alleles
12.3% missing data
   2   (0.903) 0.909 0.965 0.944 0.964 0.963 0.412 0.915 
   4   (0.097) 0.091 0.035 0.056 0.036 0.037 0.588 0.085 

Locus 907 : 
2 alleles
1.4% missing data
   1   (0.906) 0.923 0.970 0.983 0.922 0.925 0.990 0.986 
   2   (0.094) 0.077 0.030 0.017 0.078 0.075 0.010 0.014 

Locus 908 : 
2 alleles
12.3% missing data
   3   (0.791) 0.807 0.855 0.882 0.850 0.779 0.826 0.969 
   1   (0.209) 0.193 0.145 0.118 0.150 0.221 0.174 0.031 

Locus 909 : 
2 alleles
3.6% missing data
   1   (0.721) 0.681 0.853 0.602 0.638 0.836 0.061 0.966 
   4   (0.279) 0.319 0.147 0.398 0.362 0.164 0.939 0.034 

Locus 910 : 
2 alleles
12.3% missing data
   4   (0.611) 0.641 0.659 0.397 0.433 0.630 0.623 0.671 
   1   (0.389) 0.359 0.341 0.603 0.567 0.370 0.377 0.329 

Locus 911 : 
2 alleles
15.9% missing data
   3   (0.871) 0.948 0.959 0.990 0.850 0.710 0.800 0.992 
   1   (0.129) 0.052 0.041 0.010 0.150 0.290 0.200 0.008 

Locus 912 : 
2 alleles
2.9% missing data
   1   (0.919) 0.973 0.975 0.993 0.896 0.936 0.124 0.903 
   3   (0.081) 0.027 0.025 0.007 0.104 0.064 0.876 0.097 

Locus 913 : 
2 alleles
18.8% missing data
   1   (0.842) 0.794 0.917 0.946 0.954 0.889 0.816 0.953 
   3   (0.158) 0.206 0.083 0.054 0.046 0.111 0.184 0.047 

Locus 914 : 
2 alleles
10.1% missing data
   3   (0.807) 0.840 0.675 0.948 0.818 0.806 0.978 0.879 
   1   (0.193) 0.160 0.325 0.052 0.182 0.194 0.022 0.121 

Locus 915 : 
2 alleles
5.1% missing data
   1   (0.832) 0.779 0.906 0.925 0.937 0.894 0.936 0.757 
   3   (0.168) 0.221 0.094 0.075 0.063 0.106 0.064 0.243 

Locus 916 : 
2 alleles
4.3% missing data
   2   (0.709) 0.701 0.265 0.684 0.807 0.763 0.971 0.948 
   4   (0.291) 0.299 0.735 0.316 0.193 0.237 0.029 0.052 

Locus 917 : 
2 alleles
1.4% missing data
   2   (0.779) 0.848 0.864 0.928 0.689 0.806 0.327 0.057 
   4   (0.221) 0.152 0.136 0.072 0.311 0.194 0.673 0.943 

Locus 918 : 
2 alleles
2.9% missing data
   2   (0.837) 0.809 0.951 0.939 0.912 0.908 0.982 0.052 
   4   (0.163) 0.191 0.049 0.061 0.088 0.092 0.018 0.948 

Locus 919 : 
2 alleles
2.9% missing data
   4   (0.637) 0.552 0.771 0.870 0.801 0.643 0.957 0.650 
   1   (0.363) 0.448 0.229 0.130 0.199 0.357 0.043 0.350 

Locus 920 : 
2 alleles
12.3% missing data
   3   (0.902) 0.894 0.962 0.966 0.930 0.948 0.989 0.947 
   1   (0.098) 0.106 0.038 0.034 0.070 0.052 0.011 0.053 

Locus 921 : 
2 alleles
13.0% missing data
   3   (0.834) 0.874 0.897 0.668 0.798 0.872 0.987 0.714 
   1   (0.166) 0.126 0.103 0.332 0.202 0.128 0.013 0.286 

Locus 922 : 
2 alleles
9.4% missing data
   2   (0.904) 0.934 0.975 0.985 0.914 0.908 0.989 0.994 
   4   (0.096) 0.066 0.025 0.015 0.086 0.092 0.011 0.006 

Locus 923 : 
2 alleles
5.1% missing data
   4   (0.697) 0.666 0.891 0.908 0.722 0.681 0.896 0.908 
   3   (0.303) 0.334 0.109 0.092 0.278 0.319 0.104 0.092 

Locus 924 : 
2 alleles
13.8% missing data
   3   (0.869) 0.868 0.932 0.977 0.956 0.874 0.882 0.932 
   1   (0.131) 0.132 0.068 0.023 0.044 0.126 0.118 0.068 

Locus 925 : 
2 alleles
2.9% missing data
   3   (0.787) 0.783 0.895 0.872 0.919 0.815 0.286 0.964 
   1   (0.213) 0.217 0.105 0.128 0.081 0.185 0.714 0.036 

Locus 926 : 
2 alleles
5.1% missing data
   4   (0.734) 0.647 0.840 0.902 0.710 0.783 0.969 0.948 
   2   (0.266) 0.353 0.160 0.098 0.290 0.217 0.031 0.052 

Locus 927 : 
2 alleles
8.0% missing data
   1   (0.461) 0.489 0.748 0.533 0.256 0.459 0.131 0.072 
   3   (0.539) 0.511 0.252 0.467 0.744 0.541 0.869 0.928 

Locus 928 : 
2 alleles
3.6% missing data
   3   (0.831) 0.896 0.908 0.973 0.755 0.820 0.135 0.971 
   4   (0.169) 0.104 0.092 0.027 0.245 0.180 0.865 0.029 

Locus 929 : 
2 alleles
1.4% missing data
   2   (0.881) 0.874 0.927 0.918 0.907 0.929 0.989 0.987 
   4   (0.119) 0.126 0.073 0.082 0.093 0.071 0.011 0.013 

Locus 930 : 
2 alleles
14.5% missing data
   3   (0.905) 0.917 0.938 0.949 0.577 0.976 0.238 0.987 
   4   (0.095) 0.083 0.062 0.051 0.423 0.024 0.762 0.013 

Locus 931 : 
2 alleles
2.9% missing data
   2   (0.897) 0.929 0.966 0.985 0.933 0.869 0.989 0.991 
   4   (0.103) 0.071 0.034 0.015 0.067 0.131 0.011 0.009 

Locus 932 : 
2 alleles
3.6% missing data
   1   (0.140) 0.093 0.062 0.031 0.099 0.152 0.692 0.014 
   3   (0.860) 0.907 0.938 0.969 0.901 0.848 0.308 0.986 

Locus 933 : 
2 alleles
12.3% missing data
   1   (0.839) 0.867 0.897 0.905 0.919 0.867 0.499 0.884 
   4   (0.161) 0.133 0.103 0.095 0.081 0.133 0.501 0.116 

Locus 934 : 
2 alleles
11.6% missing data
   2   (0.897) 0.836 0.820 0.641 0.966 0.980 0.889 0.981 
   3   (0.103) 0.164 0.180 0.359 0.034 0.020 0.111 0.019 

Locus 935 : 
2 alleles
10.1% missing data
   1   (0.564) 0.644 0.438 0.491 0.476 0.565 0.052 0.645 
   4   (0.436) 0.356 0.562 0.509 0.524 0.435 0.948 0.355 

Locus 936 : 
2 alleles
8.7% missing data
   2   (0.633) 0.658 0.653 0.270 0.682 0.711 0.748 0.090 
   3   (0.367) 0.342 0.347 0.730 0.318 0.289 0.252 0.910 

Locus 937 : 
2 alleles
12.3% missing data
   1   (0.923) 0.978 0.983 0.996 0.963 0.740 0.991 0.996 
   4   (0.077) 0.022 0.017 0.004 0.037 0.260 0.009 0.004 

Locus 938 : 
2 alleles
5.1% missing data
   1   (0.792) 0.791 0.754 0.894 0.633 0.856 0.449 0.779 
   4   (0.208) 0.209 0.246 0.106 0.367 0.144 0.551 0.221 

Locus 939 : 
2 alleles
5.1% missing data
   1   (0.716) 0.593 0.732 0.836 0.862 0.819 0.967 0.642 
   2   (0.284) 0.407 0.268 0.164 0.138 0.181 0.033 0.358 

Locus 940 : 
2 alleles
0.7% missing data
   3   (0.893) 0.875 0.965 0.973 0.954 0.937 0.983 0.989 
   1   (0.107) 0.125 0.035 0.027 0.046 0.063 0.017 0.011 

Locus 941 : 
2 alleles
6.5% missing data
   3   (0.479) 0.449 0.207 0.221 0.311 0.584 0.925 0.561 
   4   (0.521) 0.551 0.793 0.779 0.689 0.416 0.075 0.439 

Locus 942 : 
2 alleles
5.8% missing data
   2   (0.844) 0.892 0.775 0.923 0.882 0.872 0.463 0.872 
   4   (0.156) 0.108 0.225 0.077 0.118 0.128 0.537 0.128 

Locus 943 : 
2 alleles
3.6% missing data
   2   (0.910) 0.937 0.762 0.909 0.982 0.967 0.372 0.969 
   4   (0.090) 0.063 0.238 0.091 0.018 0.033 0.628 0.031 

Locus 944 : 
2 alleles
2.9% missing data
   4   (0.655) 0.597 0.849 0.762 0.560 0.695 0.959 0.948 
   1   (0.345) 0.403 0.151 0.238 0.440 0.305 0.041 0.052 

Locus 945 : 
2 alleles
3.6% missing data
   3   (0.877) 0.862 0.700 0.939 0.915 0.950 0.986 0.847 
   1   (0.123) 0.138 0.300 0.061 0.085 0.050 0.014 0.153 

Locus 946 : 
2 alleles
12.3% missing data
   2   (0.942) 0.811 0.973 0.957 0.995 0.994 0.994 0.990 
   1   (0.058) 0.189 0.027 0.043 0.005 0.006 0.006 0.010 

Locus 947 : 
2 alleles
3.6% missing data
   2   (0.883) 0.928 0.688 0.960 0.943 0.932 0.189 0.978 
   4   (0.117) 0.072 0.312 0.040 0.057 0.068 0.811 0.022 

Locus 948 : 
2 alleles
15.2% missing data
   3   (0.349) 0.342 0.331 0.247 0.257 0.360 0.114 0.425 
   4   (0.651) 0.658 0.669 0.753 0.743 0.640 0.886 0.575 

Locus 949 : 
2 alleles
5.1% missing data
   1   (0.801) 0.806 0.841 0.949 0.817 0.790 0.972 0.970 
   3   (0.199) 0.194 0.159 0.051 0.183 0.210 0.028 0.030 

Locus 950 : 
2 alleles
10.1% missing data
   1   (0.887) 0.957 0.969 0.991 0.889 0.727 0.988 0.891 
   3   (0.113) 0.043 0.031 0.009 0.111 0.273 0.012 0.109 

Locus 951 : 
2 alleles
2.2% missing data
   1   (0.893) 0.901 0.955 0.988 0.710 0.924 0.987 0.994 
   3   (0.107) 0.099 0.045 0.012 0.290 0.076 0.013 0.006 

Locus 952 : 
2 alleles
12.3% missing data
   1   (0.945) 0.984 0.989 0.997 0.944 0.911 0.994 0.976 
   3   (0.055) 0.016 0.011 0.003 0.056 0.089 0.006 0.024 

Locus 953 : 
2 alleles
3.6% missing data
   4   (0.748) 0.700 0.788 0.846 0.907 0.769 0.972 0.806 
   2   (0.252) 0.300 0.212 0.154 0.093 0.231 0.028 0.194 

Locus 954 : 
2 alleles
12.3% missing data
   1   (0.160) 0.072 0.082 0.013 0.335 0.312 0.018 0.104 
   2   (0.840) 0.928 0.918 0.987 0.665 0.688 0.982 0.896 

Locus 955 : 
2 alleles
2.9% missing data
   1   (0.325) 0.307 0.620 0.440 0.366 0.274 0.397 0.026 
   3   (0.675) 0.693 0.380 0.560 0.634 0.726 0.603 0.974 

Locus 956 : 
2 alleles
7.2% missing data
   2   (0.886) 0.901 0.969 0.978 0.900 0.913 0.891 0.883 
   4   (0.114) 0.099 0.031 0.022 0.100 0.087 0.109 0.117 

Locus 957 : 
2 alleles
4.3% missing data
   4   (0.899) 0.917 0.963 0.984 0.933 0.909 0.989 0.983 
   2   (0.101) 0.083 0.037 0.016 0.067 0.091 0.011 0.017 

Locus 958 : 
2 alleles
9.4% missing data
   3   (0.511) 0.534 0.584 0.820 0.608 0.385 0.942 0.349 
   1   (0.489) 0.466 0.416 0.180 0.392 0.615 0.058 0.651 

Locus 959 : 
2 alleles
1.4% missing data
   3   (0.924) 0.958 0.978 0.993 0.967 0.906 0.989 0.985 
   4   (0.076) 0.042 0.022 0.007 0.033 0.094 0.011 0.015 

Locus 960 : 
2 alleles
4.3% missing data
   3   (0.607) 0.620 0.269 0.778 0.459 0.598 0.956 0.945 
   1   (0.393) 0.380 0.731 0.222 0.541 0.402 0.044 0.055 

Locus 961 : 
2 alleles
6.5% missing data
   2   (0.824) 0.808 0.941 0.958 0.832 0.871 0.944 0.664 
   3   (0.176) 0.192 0.059 0.042 0.168 0.129 0.056 0.336 

Locus 962 : 
2 alleles
12.3% missing data
   3   (0.859) 0.844 0.949 0.897 0.581 0.950 0.096 0.981 
   1   (0.141) 0.156 0.051 0.103 0.419 0.050 0.904 0.019 

Locus 963 : 
2 alleles
5.8% missing data
   1   (0.614) 0.542 0.276 0.712 0.726 0.678 0.894 0.678 
   3   (0.386) 0.458 0.724 0.288 0.274 0.322 0.106 0.322 

Locus 964 : 
2 alleles
3.6% missing data
   3   (0.880) 0.901 0.722 0.963 0.801 0.923 0.967 0.992 
   4   (0.120) 0.099 0.278 0.037 0.199 0.077 0.033 0.008 

Locus 965 : 
2 alleles
7.2% missing data
   4   (0.368) 0.274 0.502 0.078 0.645 0.449 0.047 0.970 
   1   (0.632) 0.726 0.498 0.922 0.355 0.551 0.953 0.030 

Locus 966 : 
2 alleles
11.6% missing data
   3   (0.909) 0.917 0.880 0.962 0.981 0.961 0.990 0.370 
   1   (0.091) 0.083 0.120 0.038 0.019 0.039 0.010 0.630 

Locus 967 : 
2 alleles
3.6% missing data
   1   (0.340) 0.372 0.217 0.204 0.386 0.307 0.120 0.072 
   4   (0.660) 0.628 0.783 0.796 0.614 0.693 0.880 0.928 

Locus 968 : 
2 alleles
2.2% missing data
   3   (0.842) 0.876 0.901 0.891 0.648 0.901 0.290 0.979 
   1   (0.158) 0.124 0.099 0.109 0.352 0.099 0.710 0.021 

Locus 969 : 
2 alleles
8.0% missing data
   1   (0.913) 0.935 0.973 0.976 0.948 0.941 0.989 0.799 
   3   (0.087) 0.065 0.027 0.024 0.052 0.059 0.011 0.201 

Locus 970 : 
2 alleles
10.9% missing data
   1   (0.112) 0.068 0.040 0.016 0.195 0.116 0.013 0.112 
   2   (0.888) 0.932 0.960 0.984 0.805 0.884 0.987 0.888 

Locus 971 : 
2 alleles
13.0% missing data
   4   (0.894) 0.869 0.930 0.973 0.957 0.944 0.983 0.865 
   2   (0.106) 0.131 0.070 0.027 0.043 0.056 0.017 0.135 

Locus 972 : 
2 alleles
5.1% missing data
   4   (0.893) 0.895 0.969 0.951 0.970 0.955 0.173 0.976 
   3   (0.107) 0.105 0.031 0.049 0.030 0.045 0.827 0.024 

Locus 973 : 
2 alleles
12.3% missing data
   4   (0.820) 0.760 0.849 0.852 0.904 0.900 0.849 0.947 
   1   (0.180) 0.240 0.151 0.148 0.096 0.100 0.151 0.053 

Locus 974 : 
2 alleles
1.4% missing data
   2   (0.942) 0.986 0.989 0.997 0.873 0.890 0.994 0.997 
   3   (0.058) 0.014 0.011 0.003 0.127 0.110 0.006 0.003 

Locus 975 : 
2 alleles
9.4% missing data
   1   (0.893) 0.866 0.832 0.789 0.977 0.972 0.692 0.985 
   3   (0.107) 0.134 0.168 0.211 0.023 0.028 0.308 0.015 

Locus 976 : 
2 alleles
2.2% missing data
   2   (0.903) 0.870 0.946 0.923 0.976 0.961 0.989 0.975 
   4   (0.097) 0.130 0.054 0.077 0.024 0.039 0.011 0.025 

Locus 977 : 
2 alleles
1.4% missing data
   2   (0.789) 0.880 0.935 0.977 0.623 0.680 0.119 0.959 
   3   (0.211) 0.120 0.065 0.023 0.377 0.320 0.881 0.041 

Locus 978 : 
2 alleles
5.1% missing data
   4   (0.759) 0.706 0.749 0.782 0.863 0.834 0.974 0.958 
   2   (0.241) 0.294 0.251 0.218 0.137 0.166 0.026 0.042 

Locus 979 : 
2 alleles
15.2% missing data
   4   (0.773) 0.800 0.466 0.935 0.785 0.771 0.971 0.946 
   2   (0.227) 0.200 0.534 0.065 0.215 0.229 0.029 0.054 

Locus 980 : 
2 alleles
11.6% missing data
   2   (0.891) 0.889 0.956 0.918 0.947 0.935 0.983 0.941 
   4   (0.109) 0.111 0.044 0.082 0.053 0.065 0.017 0.059 

Locus 981 : 
2 alleles
4.3% missing data
   2   (0.154) 0.133 0.071 0.039 0.189 0.153 0.017 0.189 
   4   (0.846) 0.867 0.929 0.961 0.811 0.847 0.983 0.811 

Locus 982 : 
2 alleles
19.6% missing data
   2   (0.876) 0.804 0.916 0.867 0.970 0.952 0.987 0.979 
   1   (0.124) 0.196 0.084 0.133 0.030 0.048 0.013 0.021 

Locus 983 : 
2 alleles
2.2% missing data
   3   (0.893) 0.845 0.958 0.959 0.971 0.954 0.988 0.816 
   1   (0.107) 0.155 0.042 0.041 0.029 0.046 0.012 0.184 

Locus 984 : 
2 alleles
9.4% missing data
   4   (0.853) 0.884 0.932 0.909 0.877 0.857 0.984 0.974 
   1   (0.147) 0.116 0.068 0.091 0.123 0.143 0.016 0.026 

Locus 985 : 
2 alleles
3.6% missing data
   2   (0.151) 0.145 0.074 0.040 0.157 0.132 0.016 0.030 
   4   (0.849) 0.855 0.926 0.960 0.843 0.868 0.984 0.970 

Locus 986 : 
2 alleles
2.9% missing data
   1   (0.908) 0.957 0.983 0.988 0.920 0.846 0.991 0.994 
   2   (0.092) 0.043 0.017 0.012 0.080 0.154 0.009 0.006 

Locus 987 : 
2 alleles
10.1% missing data
   1   (0.901) 0.893 0.942 0.952 0.931 0.955 0.907 0.989 
   3   (0.099) 0.107 0.058 0.048 0.069 0.045 0.093 0.011 

Locus 988 : 
2 alleles
4.3% missing data
   1   (0.135) 0.066 0.051 0.013 0.320 0.213 0.015 0.038 
   4   (0.865) 0.934 0.949 0.987 0.680 0.787 0.985 0.962 

Locus 989 : 
2 alleles
2.9% missing data
   2   (0.762) 0.757 0.826 0.748 0.687 0.824 0.616 0.957 
   4   (0.238) 0.243 0.174 0.252 0.313 0.176 0.384 0.043 

Locus 990 : 
2 alleles
5.1% missing data
   1   (0.166) 0.157 0.163 0.109 0.103 0.105 0.695 0.035 
   3   (0.834) 0.843 0.837 0.891 0.897 0.895 0.305 0.965 

Locus 991 : 
2 alleles
15.9% missing data
   1   (0.952) 0.986 0.982 0.997 0.920 0.952 0.995 0.972 
   2   (0.048) 0.014 0.018 0.003 0.080 0.048 0.005 0.028 

Locus 992 : 
2 alleles
5.8% missing data
   1   (0.811) 0.812 0.903 0.935 0.870 0.804 0.979 0.816 
   3   (0.189) 0.188 0.097 0.065 0.130 0.196 0.021 0.184 

Locus 993 : 
2 alleles
0.7% missing data
   1   (0.922) 0.902 0.970 0.979 0.936 0.974 0.992 0.990 
   2   (0.078) 0.098 0.030 0.021 0.064 0.026 0.008 0.010 

Locus 994 : 
2 alleles
10.9% missing data
   1   (0.851) 0.757 0.762 0.845 0.925 0.950 0.874 0.957 
   3   (0.149) 0.243 0.238 0.155 0.075 0.050 0.126 0.043 

Locus 995 : 
2 alleles
5.8% missing data
   3   (0.745) 0.690 0.891 0.768 0.711 0.846 0.973 0.567 
   1   (0.255) 0.310 0.109 0.232 0.289 0.154 0.027 0.433 

Locus 996 : 
2 alleles
12.3% missing data
   1   (0.888) 0.927 0.947 0.985 0.901 0.869 0.890 0.986 
   4   (0.112) 0.073 0.053 0.015 0.099 0.131 0.110 0.014 

Locus 997 : 
2 alleles
9.4% missing data
   1   (0.221) 0.287 0.391 0.188 0.076 0.135 0.221 0.051 
   4   (0.779) 0.713 0.609 0.812 0.924 0.865 0.779 0.949 

Locus 998 : 
2 alleles
2.2% missing data
   4   (0.901) 0.886 0.962 0.956 0.964 0.949 0.989 0.976 
   3   (0.099) 0.114 0.038 0.044 0.036 0.051 0.011 0.024 

Locus 999 : 
2 alleles
18.1% missing data
   3   (0.787) 0.790 0.527 0.674 0.790 0.864 0.946 0.977 
   2   (0.213) 0.210 0.473 0.326 0.210 0.136 0.054 0.023 

Locus 1000 : 
2 alleles
10.9% missing data
   4   (0.870) 0.901 0.959 0.975 0.874 0.853 0.985 0.975 
   3   (0.130) 0.099 0.041 0.025 0.126 0.147 0.015 0.025 

Locus 1001 : 
2 alleles
5.1% missing data
   3   (0.689) 0.635 0.724 0.710 0.872 0.729 0.966 0.643 
   4   (0.311) 0.365 0.276 0.290 0.128 0.271 0.034 0.357 

Locus 1002 : 
2 alleles
2.2% missing data
   1   (0.849) 0.778 0.941 0.472 0.970 0.942 0.987 0.989 
   3   (0.151) 0.222 0.059 0.528 0.030 0.058 0.013 0.011 

Locus 1003 : 
2 alleles
7.2% missing data
   2   (0.798) 0.809 0.724 0.940 0.514 0.829 0.976 0.971 
   3   (0.202) 0.191 0.276 0.060 0.486 0.171 0.024 0.029 

Locus 1004 : 
2 alleles
11.6% missing data
   1   (0.312) 0.325 0.187 0.147 0.304 0.311 0.041 0.267 
   3   (0.688) 0.675 0.813 0.853 0.696 0.689 0.959 0.733 

Locus 1005 : 
2 alleles
2.9% missing data
   1   (0.839) 0.799 0.939 0.865 0.890 0.910 0.981 0.894 
   3   (0.161) 0.201 0.061 0.135 0.110 0.090 0.019 0.106 

Locus 1006 : 
2 alleles
4.3% missing data
   3   (0.896) 0.941 0.964 0.965 0.943 0.952 0.185 0.276 
   1   (0.104) 0.059 0.036 0.035 0.057 0.048 0.815 0.724 

Locus 1007 : 
2 alleles
4.3% missing data
   1   (0.080) 0.056 0.037 0.009 0.329 0.056 0.008 0.021 
   3   (0.920) 0.944 0.963 0.991 0.671 0.944 0.992 0.979 

Locus 1008 : 
2 alleles
3.6% missing data
   4   (0.930) 0.847 0.951 0.962 0.991 0.987 0.993 0.996 
   1   (0.070) 0.153 0.049 0.038 0.009 0.013 0.007 0.004 

Locus 1009 : 
2 alleles
5.1% missing data
   1   (0.831) 0.798 0.952 0.886 0.920 0.910 0.267 0.970 
   4   (0.169) 0.202 0.048 0.114 0.080 0.090 0.733 0.030 

Locus 1010 : 
2 alleles
6.5% missing data
   2   (0.727) 0.715 0.698 0.753 0.810 0.783 0.538 0.932 
   4   (0.273) 0.285 0.302 0.247 0.190 0.217 0.462 0.068 

Locus 1011 : 
2 alleles
12.3% missing data
   4   (0.865) 0.813 0.364 0.926 0.972 0.948 0.965 0.984 
   2   (0.135) 0.187 0.636 0.074 0.028 0.052 0.035 0.016 

Locus 1012 : 
2 alleles
19.6% missing data
   2   (0.865) 0.868 0.860 0.944 0.910 0.903 0.884 0.979 
   4   (0.135) 0.132 0.140 0.056 0.090 0.097 0.116 0.021 

Locus 1013 : 
2 alleles
10.9% missing data
   2   (0.701) 0.733 0.600 0.894 0.442 0.688 0.963 0.908 
   4   (0.299) 0.267 0.400 0.106 0.558 0.312 0.037 0.092 

Locus 1014 : 
2 alleles
2.9% missing data
   3   (0.908) 0.883 0.936 0.807 0.989 0.978 0.576 0.975 
   2   (0.092) 0.117 0.064 0.193 0.011 0.022 0.424 0.025 

Locus 1015 : 
2 alleles
11.6% missing data
   4   (0.898) 0.859 0.953 0.950 0.954 0.955 0.989 0.977 
   2   (0.102) 0.141 0.047 0.050 0.046 0.045 0.011 0.023 

Locus 1016 : 
2 alleles
10.1% missing data
   2   (0.870) 0.885 0.963 0.974 0.923 0.871 0.985 0.899 
   4   (0.130) 0.115 0.037 0.026 0.077 0.129 0.015 0.101 

Locus 1017 : 
2 alleles
3.6% missing data
   3   (0.798) 0.796 0.824 0.551 0.916 0.854 0.933 0.976 
   2   (0.202) 0.204 0.176 0.449 0.084 0.146 0.067 0.024 

Locus 1018 : 
2 alleles
4.3% missing data
   2   (0.476) 0.482 0.627 0.634 0.460 0.446 0.344 0.517 
   4   (0.524) 0.518 0.373 0.366 0.540 0.554 0.656 0.483 

Locus 1019 : 
2 alleles
12.3% missing data
   2   (0.849) 0.830 0.874 0.901 0.942 0.903 0.983 0.632 
   1   (0.151) 0.170 0.126 0.099 0.058 0.097 0.017 0.368 

Locus 1020 : 
2 alleles
15.9% missing data
   2   (0.753) 0.838 0.496 0.894 0.599 0.674 0.972 0.798 
   4   (0.247) 0.162 0.504 0.106 0.401 0.326 0.028 0.202 

Locus 1021 : 
2 alleles
2.2% missing data
   4   (0.912) 0.956 0.977 0.992 0.905 0.887 0.991 0.992 
   2   (0.088) 0.044 0.023 0.008 0.095 0.113 0.009 0.008 

Locus 1022 : 
2 alleles
15.2% missing data
   3   (0.912) 0.935 0.937 0.983 0.944 0.926 0.989 0.955 
   1   (0.088) 0.065 0.063 0.017 0.056 0.074 0.011 0.045 

Locus 1023 : 
2 alleles
9.4% missing data
   4   (0.668) 0.712 0.675 0.847 0.573 0.641 0.957 0.076 
   1   (0.332) 0.288 0.325 0.153 0.427 0.359 0.043 0.924 

Locus 1024 : 
2 alleles
8.0% missing data
   1   (0.907) 0.944 0.226 0.982 0.963 0.944 0.991 0.917 
   2   (0.093) 0.056 0.774 0.018 0.037 0.056 0.009 0.083 

Locus 1025 : 
2 alleles
5.1% missing data
   1   (0.893) 0.820 0.931 0.957 0.959 0.964 0.986 0.988 
   3   (0.107) 0.180 0.069 0.043 0.041 0.036 0.014 0.012 

Locus 1026 : 
2 alleles
4.3% missing data
   4   (0.895) 0.892 0.636 0.830 0.972 0.963 0.990 0.982 
   2   (0.105) 0.108 0.364 0.170 0.028 0.037 0.010 0.018 

Locus 1027 : 
2 alleles
13.8% missing data
   1   (0.741) 0.731 0.781 0.926 0.813 0.734 0.970 0.779 
   4   (0.259) 0.269 0.219 0.074 0.187 0.266 0.030 0.221 

Locus 1028 : 
2 alleles
1.4% missing data
   2   (0.882) 0.877 0.876 0.965 0.487 0.944 0.987 0.976 
   4   (0.118) 0.123 0.124 0.035 0.513 0.056 0.013 0.024 

Locus 1029 : 
2 alleles
2.2% missing data
   2   (0.482) 0.425 0.539 0.488 0.438 0.506 0.479 0.967 
   4   (0.518) 0.575 0.461 0.512 0.562 0.494 0.521 0.033 

Locus 1030 : 
2 alleles
11.6% missing data
   4   (0.904) 0.919 0.960 0.985 0.962 0.921 0.969 0.941 
   1   (0.096) 0.081 0.040 0.015 0.038 0.079 0.031 0.059 

Locus 1031 : 
2 alleles
0.7% missing data
   2   (0.906) 0.942 0.170 0.966 0.542 0.967 0.990 0.985 
   4   (0.094) 0.058 0.830 0.034 0.458 0.033 0.010 0.015 

Locus 1032 : 
2 alleles
5.8% missing data
   3   (0.778) 0.829 0.944 0.848 0.829 0.831 0.117 0.089 
   2   (0.222) 0.171 0.056 0.152 0.171 0.169 0.883 0.911 

Locus 1033 : 
2 alleles
3.6% missing data
   3   (0.926) 0.923 0.945 0.886 0.986 0.988 0.458 0.800 
   1   (0.074) 0.077 0.055 0.114 0.014 0.012 0.542 0.200 

Locus 1034 : 
2 alleles
12.3% missing data
   2   (0.872) 0.867 0.908 0.926 0.942 0.913 0.977 0.916 
   1   (0.128) 0.133 0.092 0.074 0.058 0.087 0.023 0.084 

Locus 1035 : 
2 alleles
0.7% missing data
   3   (0.890) 0.902 0.977 0.985 0.916 0.906 0.987 0.980 
   4   (0.110) 0.098 0.023 0.015 0.084 0.094 0.013 0.020 

Locus 1036 : 
2 alleles
5.1% missing data
   1   (0.864) 0.828 0.926 0.943 0.890 0.919 0.983 0.979 
   3   (0.136) 0.172 0.074 0.057 0.110 0.081 0.017 0.021 

Locus 1037 : 
2 alleles
12.3% missing data
   4   (0.834) 0.793 0.868 0.794 0.945 0.915 0.814 0.954 
   2   (0.166) 0.207 0.132 0.206 0.055 0.085 0.186 0.046 

Locus 1038 : 
2 alleles
5.8% missing data
   1   (0.646) 0.546 0.365 0.745 0.583 0.797 0.324 0.915 
   3   (0.354) 0.454 0.635 0.255 0.417 0.203 0.676 0.085 

Locus 1039 : 
2 alleles
6.5% missing data
   3   (0.804) 0.801 0.898 0.956 0.662 0.812 0.976 0.953 
   1   (0.196) 0.199 0.102 0.044 0.338 0.188 0.024 0.047 

Locus 1040 : 
2 alleles
2.9% missing data
   4   (0.858) 0.887 0.842 0.973 0.465 0.888 0.985 0.987 
   2   (0.142) 0.113 0.158 0.027 0.535 0.112 0.015 0.013 

Locus 1041 : 
2 alleles
1.4% missing data
   2   (0.891) 0.887 0.964 0.987 0.958 0.907 0.988 0.988 
   4   (0.109) 0.113 0.036 0.013 0.042 0.093 0.012 0.012 

Locus 1042 : 
2 alleles
1.4% missing data
   2   (0.869) 0.890 0.946 0.975 0.919 0.860 0.986 0.979 
   1   (0.131) 0.110 0.054 0.025 0.081 0.140 0.014 0.021 

Locus 1043 : 
2 alleles
2.2% missing data
   1   (0.892) 0.880 0.892 0.966 0.955 0.965 0.183 0.986 
   3   (0.108) 0.120 0.108 0.034 0.045 0.035 0.817 0.014 

Locus 1044 : 
2 alleles
1.4% missing data
   2   (0.611) 0.548 0.848 0.344 0.521 0.708 0.924 0.688 
   4   (0.389) 0.452 0.152 0.656 0.479 0.292 0.076 0.312 

Locus 1045 : 
2 alleles
17.4% missing data
   1   (0.879) 0.840 0.936 0.971 0.943 0.931 0.843 0.970 
   3   (0.121) 0.160 0.064 0.029 0.057 0.069 0.157 0.030 

Locus 1046 : 
2 alleles
18.1% missing data
   3   (0.879) 0.869 0.880 0.821 0.958 0.936 0.987 0.984 
   1   (0.121) 0.131 0.120 0.179 0.042 0.064 0.013 0.016 

Locus 1047 : 
2 alleles
3.6% missing data
   1   (0.281) 0.323 0.177 0.249 0.419 0.221 0.032 0.300 
   4   (0.719) 0.677 0.823 0.751 0.581 0.779 0.968 0.700 

Locus 1048 : 
2 alleles
15.2% missing data
   3   (0.876) 0.933 0.944 0.971 0.783 0.847 0.981 0.824 
   1   (0.124) 0.067 0.056 0.029 0.217 0.153 0.019 0.176 

Locus 1049 : 
2 alleles
2.2% missing data
   4   (0.924) 0.957 0.984 0.994 0.975 0.903 0.993 0.996 
   2   (0.076) 0.043 0.016 0.006 0.025 0.097 0.007 0.004 

Locus 1050 : 
2 alleles
0.0% missing data
   4   (0.895) 0.948 0.954 0.984 0.893 0.918 0.140 0.989 
   2   (0.105) 0.052 0.046 0.016 0.107 0.082 0.860 0.011 

Locus 1051 : 
2 alleles
4.3% missing data
   2   (0.916) 0.934 0.858 0.881 0.981 0.967 0.990 0.984 
   4   (0.084) 0.066 0.142 0.119 0.019 0.033 0.010 0.016 

Locus 1052 : 
2 alleles
13.8% missing data
   2   (0.409) 0.466 0.533 0.403 0.548 0.318 0.399 0.071 
   4   (0.591) 0.534 0.467 0.597 0.452 0.682 0.601 0.929 

Locus 1053 : 
2 alleles
7.2% missing data
   2   (0.805) 0.814 0.294 0.898 0.903 0.848 0.981 0.979 
   4   (0.195) 0.186 0.706 0.102 0.097 0.152 0.019 0.021 

Locus 1054 : 
2 alleles
2.2% missing data
   2   (0.902) 0.892 0.972 0.949 0.897 0.959 0.989 0.855 
   4   (0.098) 0.108 0.028 0.051 0.103 0.041 0.011 0.145 

Locus 1055 : 
2 alleles
11.6% missing data
   1   (0.922) 0.956 0.956 0.984 0.954 0.932 0.938 0.980 
   3   (0.078) 0.044 0.044 0.016 0.046 0.068 0.062 0.020 

Locus 1056 : 
2 alleles
13.0% missing data
   4   (0.908) 0.902 0.954 0.977 0.969 0.946 0.887 0.984 
   2   (0.092) 0.098 0.046 0.023 0.031 0.054 0.113 0.016 

Locus 1057 : 
2 alleles
3.6% missing data
   3   (0.914) 0.868 0.930 0.944 0.980 0.974 0.989 0.968 
   1   (0.086) 0.132 0.070 0.056 0.020 0.026 0.011 0.032 

Locus 1058 : 
2 alleles
12.3% missing data
   4   (0.298) 0.363 0.269 0.159 0.234 0.218 0.036 0.965 
   2   (0.702) 0.637 0.731 0.841 0.766 0.782 0.964 0.035 

Locus 1059 : 
2 alleles
15.2% missing data
   1   (0.727) 0.664 0.740 0.808 0.467 0.823 0.972 0.963 
   4   (0.273) 0.336 0.260 0.192 0.533 0.177 0.028 0.037 

Locus 1060 : 
2 alleles
12.3% missing data
   4   (0.909) 0.948 0.978 0.989 0.750 0.921 0.990 0.927 
   2   (0.091) 0.052 0.022 0.011 0.250 0.079 0.010 0.073 

Locus 1061 : 
2 alleles
10.9% missing data
   1   (0.101) 0.052 0.069 0.012 0.054 0.163 0.011 0.101 
   3   (0.899) 0.948 0.931 0.988 0.946 0.837 0.989 0.899 

Locus 1062 : 
2 alleles
17.4% missing data
   4   (0.754) 0.757 0.858 0.737 0.839 0.807 0.462 0.677 
   2   (0.246) 0.243 0.142 0.263 0.161 0.193 0.538 0.323 

Locus 1063 : 
2 alleles
11.6% missing data
   1   (0.917) 0.971 0.605 0.988 0.905 0.910 0.991 0.995 
   2   (0.083) 0.029 0.395 0.012 0.095 0.090 0.009 0.005 

Locus 1064 : 
2 alleles
13.8% missing data
   2   (0.871) 0.869 0.949 0.955 0.936 0.893 0.984 0.981 
   4   (0.129) 0.131 0.051 0.045 0.064 0.107 0.016 0.019 

Locus 1065 : 
2 alleles
2.2% missing data
   4   (0.823) 0.869 0.611 0.939 0.818 0.860 0.395 0.958 
   2   (0.177) 0.131 0.389 0.061 0.182 0.140 0.605 0.042 

Locus 1066 : 
2 alleles
2.9% missing data
   3   (0.926) 0.973 0.967 0.993 0.864 0.904 0.982 0.996 
   1   (0.074) 0.027 0.033 0.007 0.136 0.096 0.018 0.004 

Locus 1067 : 
2 alleles
10.1% missing data
   2   (0.946) 0.985 0.987 0.997 0.949 0.908 0.995 0.973 
   4   (0.054) 0.015 0.013 0.003 0.051 0.092 0.005 0.027 

Locus 1068 : 
2 alleles
4.3% missing data
   3   (0.908) 0.870 0.875 0.972 0.843 0.969 0.990 0.994 
   2   (0.092) 0.130 0.125 0.028 0.157 0.031 0.010 0.006 

Locus 1069 : 
2 alleles
5.1% missing data
   4   (0.707) 0.344 0.512 0.062 0.976 0.971 0.150 0.141 
   1   (0.293) 0.656 0.488 0.938 0.024 0.029 0.850 0.859 

Locus 1070 : 
2 alleles
13.0% missing data
   3   (0.896) 0.847 0.948 0.962 0.937 0.960 0.988 0.975 
   4   (0.104) 0.153 0.052 0.038 0.063 0.040 0.012 0.025 

Locus 1071 : 
2 alleles
9.4% missing data
   2   (0.677) 0.658 0.824 0.669 0.578 0.681 0.968 0.961 
   4   (0.323) 0.342 0.176 0.331 0.422 0.319 0.032 0.039 

Locus 1072 : 
2 alleles
1.4% missing data
   2   (0.875) 0.929 0.871 0.986 0.826 0.834 0.986 0.958 
   3   (0.125) 0.071 0.129 0.014 0.174 0.166 0.014 0.042 

Locus 1073 : 
2 alleles
3.6% missing data
   2   (0.913) 0.968 0.975 0.995 0.822 0.840 0.991 0.951 
   1   (0.087) 0.032 0.025 0.005 0.178 0.160 0.009 0.049 

Locus 1074 : 
2 alleles
4.3% missing data
   2   (0.106) 0.149 0.041 0.025 0.059 0.051 0.030 0.096 
   4   (0.894) 0.851 0.959 0.975 0.941 0.949 0.970 0.904 

Locus 1075 : 
2 alleles
20.3% missing data
   3   (0.886) 0.925 0.977 0.979 0.964 0.890 0.298 0.968 
   2   (0.114) 0.075 0.023 0.021 0.036 0.110 0.702 0.032 

Locus 1076 : 
2 alleles
2.9% missing data
   2   (0.832) 0.815 0.833 0.941 0.916 0.862 0.981 0.980 
   4   (0.168) 0.185 0.167 0.059 0.084 0.138 0.019 0.020 

Locus 1077 : 
2 alleles
4.3% missing data
   1   (0.866) 0.835 0.951 0.974 0.924 0.904 0.981 0.990 
   3   (0.134) 0.165 0.049 0.026 0.076 0.096 0.019 0.010 

Locus 1078 : 
2 alleles
5.1% missing data
   3   (0.899) 0.869 0.919 0.946 0.964 0.957 0.988 0.989 
   1   (0.101) 0.131 0.081 0.054 0.036 0.043 0.012 0.011 

Locus 1079 : 
2 alleles
14.5% missing data
   2   (0.657) 0.609 0.467 0.864 0.659 0.702 0.881 0.728 
   1   (0.343) 0.391 0.533 0.136 0.341 0.298 0.119 0.272 

Locus 1080 : 
2 alleles
15.2% missing data
   3   (0.737) 0.729 0.870 0.408 0.896 0.828 0.095 0.766 
   1   (0.263) 0.271 0.130 0.592 0.104 0.172 0.905 0.234 

Locus 1081 : 
2 alleles
12.3% missing data
   4   (0.903) 0.863 0.962 0.962 0.976 0.961 0.896 0.980 
   2   (0.097) 0.137 0.038 0.038 0.024 0.039 0.104 0.020 

Locus 1082 : 
2 alleles
3.6% missing data
   4   (0.901) 0.921 0.964 0.984 0.944 0.903 0.988 0.879 
   1   (0.099) 0.079 0.036 0.016 0.056 0.097 0.012 0.121 

Locus 1083 : 
2 alleles
4.3% missing data
   3   (0.865) 0.891 0.893 0.974 0.626 0.870 0.883 0.981 
   4   (0.135) 0.109 0.107 0.026 0.374 0.130 0.117 0.019 

Locus 1084 : 
2 alleles
5.1% missing data
   4   (0.858) 0.846 0.939 0.875 0.832 0.935 0.762 0.979 
   2   (0.142) 0.154 0.061 0.125 0.168 0.065 0.238 0.021 

Locus 1085 : 
2 alleles
1.4% missing data
   4   (0.909) 0.942 0.977 0.992 0.942 0.892 0.990 0.992 
   1   (0.091) 0.058 0.023 0.008 0.058 0.108 0.010 0.008 

Locus 1086 : 
2 alleles
13.8% missing data
   3   (0.073) 0.021 0.046 0.004 0.391 0.131 0.008 0.033 
   4   (0.927) 0.979 0.954 0.996 0.609 0.869 0.992 0.967 

Locus 1087 : 
2 alleles
12.3% missing data
   2   (0.141) 0.100 0.044 0.042 0.140 0.117 0.622 0.019 
   4   (0.859) 0.900 0.956 0.958 0.860 0.883 0.378 0.981 

Locus 1088 : 
2 alleles
5.8% missing data
   1   (0.883) 0.857 0.845 0.936 0.906 0.942 0.988 0.979 
   4   (0.117) 0.143 0.155 0.064 0.094 0.058 0.012 0.021 

Locus 1089 : 
2 alleles
17.4% missing data
   1   (0.684) 0.639 0.874 0.598 0.824 0.733 0.924 0.502 
   4   (0.316) 0.361 0.126 0.402 0.176 0.267 0.076 0.498 

Locus 1090 : 
2 alleles
8.7% missing data
   3   (0.878) 0.863 0.956 0.973 0.927 0.908 0.987 0.974 
   1   (0.122) 0.137 0.044 0.027 0.073 0.092 0.013 0.026 

Locus 1091 : 
2 alleles
17.4% missing data
   1   (0.862) 0.858 0.927 0.978 0.832 0.887 0.956 0.831 
   3   (0.138) 0.142 0.073 0.022 0.168 0.113 0.044 0.169 

Locus 1092 : 
2 alleles
19.6% missing data
   3   (0.867) 0.898 0.937 0.969 0.729 0.921 0.138 0.972 
   1   (0.133) 0.102 0.063 0.031 0.271 0.079 0.862 0.028 

Locus 1093 : 
2 alleles
13.8% missing data
   3   (0.827) 0.714 0.778 0.944 0.855 0.916 0.946 0.963 
   1   (0.173) 0.286 0.222 0.056 0.145 0.084 0.054 0.037 

Locus 1094 : 
2 alleles
8.7% missing data
   3   (0.947) 0.986 0.989 0.998 0.929 0.906 0.994 0.996 
   1   (0.053) 0.014 0.011 0.002 0.071 0.094 0.006 0.004 

Locus 1095 : 
2 alleles
3.6% missing data
   2   (0.770) 0.778 0.676 0.923 0.525 0.805 0.974 0.741 
   4   (0.230) 0.222 0.324 0.077 0.475 0.195 0.026 0.259 

Locus 1096 : 
2 alleles
13.8% missing data
   2   (0.758) 0.782 0.639 0.776 0.822 0.794 0.557 0.683 
   4   (0.242) 0.218 0.361 0.224 0.178 0.206 0.443 0.317 

Locus 1097 : 
2 alleles
3.6% missing data
   3   (0.745) 0.739 0.481 0.823 0.499 0.845 0.486 0.759 
   2   (0.255) 0.261 0.519 0.177 0.501 0.155 0.514 0.241 

Locus 1098 : 
2 alleles
3.6% missing data
   4   (0.884) 0.819 0.925 0.961 0.960 0.948 0.989 0.983 
   2   (0.116) 0.181 0.075 0.039 0.040 0.052 0.011 0.017 

Locus 1099 : 
2 alleles
13.0% missing data
   2   (0.910) 0.919 0.937 0.982 0.946 0.933 0.989 0.995 
   4   (0.090) 0.081 0.063 0.018 0.054 0.067 0.011 0.005 

Locus 1100 : 
2 alleles
7.2% missing data
   3   (0.905) 0.938 0.932 0.934 0.947 0.930 0.983 0.992 
   1   (0.095) 0.062 0.068 0.066 0.053 0.070 0.017 0.008 

Locus 1101 : 
2 alleles
10.1% missing data
   3   (0.941) 0.984 0.984 0.997 0.919 0.886 0.994 0.972 
   1   (0.059) 0.016 0.016 0.003 0.081 0.114 0.006 0.028 

Locus 1102 : 
2 alleles
14.5% missing data
   2   (0.085) 0.057 0.033 0.012 0.036 0.101 0.012 0.015 
   3   (0.915) 0.943 0.967 0.988 0.964 0.899 0.988 0.985 

Locus 1103 : 
2 alleles
4.3% missing data
   2   (0.881) 0.912 0.931 0.964 0.900 0.866 0.965 0.991 
   4   (0.119) 0.088 0.069 0.036 0.100 0.134 0.035 0.009 

Locus 1104 : 
2 alleles
14.5% missing data
   2   (0.874) 0.930 0.894 0.778 0.842 0.894 0.925 0.900 
   1   (0.126) 0.070 0.106 0.222 0.158 0.106 0.075 0.100 

Locus 1105 : 
2 alleles
11.6% missing data
   4   (0.918) 0.909 0.934 0.725 0.985 0.981 0.993 0.880 
   2   (0.082) 0.091 0.066 0.275 0.015 0.019 0.007 0.120 

Locus 1106 : 
2 alleles
18.8% missing data
   2   (0.805) 0.807 0.950 0.973 0.799 0.786 0.828 0.865 
   4   (0.195) 0.193 0.050 0.027 0.201 0.214 0.172 0.135 

Locus 1107 : 
2 alleles
12.3% missing data
   4   (0.946) 0.907 0.970 0.738 0.995 0.994 0.995 0.988 
   2   (0.054) 0.093 0.030 0.262 0.005 0.006 0.005 0.012 

Locus 1108 : 
2 alleles
3.6% missing data
   1   (0.112) 0.043 0.027 0.009 0.095 0.176 0.949 0.007 
   4   (0.888) 0.957 0.973 0.991 0.905 0.824 0.051 0.993 

Locus 1109 : 
2 alleles
2.9% missing data
   3   (0.908) 0.879 0.953 0.967 0.965 0.962 0.990 0.989 
   2   (0.092) 0.121 0.047 0.033 0.035 0.038 0.010 0.011 

Locus 1110 : 
2 alleles
5.8% missing data
   3   (0.822) 0.725 0.830 0.924 0.861 0.916 0.983 0.845 
   4   (0.178) 0.275 0.170 0.076 0.139 0.084 0.017 0.155 

Locus 1111 : 
2 alleles
7.2% missing data
   2   (0.137) 0.098 0.032 0.053 0.105 0.106 0.942 0.018 
   4   (0.863) 0.902 0.968 0.947 0.895 0.894 0.058 0.982 

Locus 1112 : 
2 alleles
2.9% missing data
   2   (0.891) 0.863 0.698 0.885 0.977 0.967 0.989 0.733 
   4   (0.109) 0.137 0.302 0.115 0.023 0.033 0.011 0.267 

Locus 1113 : 
2 alleles
2.9% missing data
   3   (0.900) 0.942 0.954 0.986 0.947 0.861 0.989 0.986 
   1   (0.100) 0.058 0.046 0.014 0.053 0.139 0.011 0.014 

Locus 1114 : 
2 alleles
4.3% missing data
   2   (0.850) 0.824 0.952 0.955 0.887 0.892 0.980 0.937 
   4   (0.150) 0.176 0.048 0.045 0.113 0.108 0.020 0.063 

Locus 1115 : 
2 alleles
10.9% missing data
   4   (0.873) 0.890 0.913 0.909 0.919 0.914 0.872 0.985 
   2   (0.127) 0.110 0.087 0.091 0.081 0.086 0.128 0.015 

Locus 1116 : 
2 alleles
12.3% missing data
   1   (0.865) 0.845 0.969 0.842 0.928 0.938 0.799 0.905 
   2   (0.135) 0.155 0.031 0.158 0.072 0.062 0.201 0.095 

Locus 1117 : 
2 alleles
13.0% missing data
   4   (0.918) 0.891 0.968 0.759 0.987 0.987 0.571 0.872 
   1   (0.082) 0.109 0.032 0.241 0.013 0.013 0.429 0.128 

Locus 1118 : 
2 alleles
13.0% missing data
   2   (0.296) 0.356 0.443 0.150 0.456 0.236 0.037 0.067 
   4   (0.704) 0.644 0.557 0.850 0.544 0.764 0.963 0.933 

Locus 1119 : 
2 alleles
6.5% missing data
   4   (0.841) 0.844 0.799 0.955 0.875 0.868 0.981 0.956 
   2   (0.159) 0.156 0.201 0.045 0.125 0.132 0.019 0.044 

Locus 1120 : 
2 alleles
3.6% missing data
   2   (0.941) 0.986 0.986 0.997 0.943 0.862 0.994 0.997 
   1   (0.059) 0.014 0.014 0.003 0.057 0.138 0.006 0.003 

Locus 1121 : 
2 alleles
8.7% missing data
   1   (0.841) 0.872 0.899 0.972 0.799 0.814 0.983 0.980 
   2   (0.159) 0.128 0.101 0.028 0.201 0.186 0.017 0.020 

Locus 1122 : 
2 alleles
11.6% missing data
   1   (0.759) 0.746 0.636 0.829 0.759 0.811 0.930 0.776 
   3   (0.241) 0.254 0.364 0.171 0.241 0.189 0.070 0.224 

Locus 1123 : 
2 alleles
4.3% missing data
   3   (0.856) 0.900 0.604 0.921 0.918 0.851 0.984 0.988 
   4   (0.144) 0.100 0.396 0.079 0.082 0.149 0.016 0.012 

Locus 1124 : 
2 alleles
16.7% missing data
   2   (0.854) 0.745 0.898 0.846 0.887 0.948 0.986 0.981 
   4   (0.146) 0.255 0.102 0.154 0.113 0.052 0.014 0.019 

Locus 1125 : 
2 alleles
5.8% missing data
   2   (0.899) 0.895 0.781 0.766 0.975 0.975 0.582 0.974 
   1   (0.101) 0.105 0.219 0.234 0.025 0.025 0.418 0.026 

Locus 1126 : 
2 alleles
9.4% missing data
   4   (0.919) 0.970 0.679 0.986 0.908 0.919 0.992 0.995 
   3   (0.081) 0.030 0.321 0.014 0.092 0.081 0.008 0.005 

Locus 1127 : 
2 alleles
3.6% missing data
   4   (0.822) 0.818 0.910 0.953 0.761 0.853 0.974 0.828 
   2   (0.178) 0.182 0.090 0.047 0.239 0.147 0.026 0.172 

Locus 1128 : 
2 alleles
5.1% missing data
   1   (0.311) 0.261 0.200 0.105 0.224 0.356 0.971 0.315 
   3   (0.689) 0.739 0.800 0.895 0.776 0.644 0.029 0.685 

Locus 1129 : 
2 alleles
15.2% missing data
   1   (0.708) 0.663 0.870 0.901 0.673 0.703 0.897 0.933 
   4   (0.292) 0.337 0.130 0.099 0.327 0.297 0.103 0.067 

Locus 1130 : 
2 alleles
5.8% missing data
   2   (0.879) 0.875 0.951 0.976 0.945 0.900 0.959 0.987 
   4   (0.121) 0.125 0.049 0.024 0.055 0.100 0.041 0.013 

Locus 1131 : 
2 alleles
2.9% missing data
   4   (0.206) 0.103 0.065 0.028 0.235 0.474 0.061 0.022 
   2   (0.794) 0.897 0.935 0.972 0.765 0.526 0.939 0.978 

Locus 1132 : 
2 alleles
2.9% missing data
   3   (0.939) 0.890 0.977 0.875 0.995 0.994 0.647 0.992 
   1   (0.061) 0.110 0.023 0.125 0.005 0.006 0.353 0.008 

Locus 1133 : 
2 alleles
2.9% missing data
   4   (0.905) 0.866 0.942 0.967 0.969 0.959 0.989 0.971 
   1   (0.095) 0.134 0.058 0.033 0.031 0.041 0.011 0.029 

Locus 1134 : 
2 alleles
13.8% missing data
   3   (0.792) 0.828 0.926 0.941 0.776 0.748 0.940 0.841 
   1   (0.208) 0.172 0.074 0.059 0.224 0.252 0.060 0.159 

Locus 1135 : 
2 alleles
3.6% missing data
   3   (0.796) 0.733 0.791 0.768 0.563 0.923 0.395 0.628 
   2   (0.204) 0.267 0.209 0.232 0.437 0.077 0.605 0.372 

Locus 1136 : 
2 alleles
2.9% missing data
   1   (0.921) 0.953 0.905 0.984 0.814 0.950 0.992 0.991 
   4   (0.079) 0.047 0.095 0.016 0.186 0.050 0.008 0.009 

Locus 1137 : 
2 alleles
10.9% missing data
   3   (0.890) 0.880 0.955 0.942 0.945 0.941 0.986 0.890 
   1   (0.110) 0.120 0.045 0.058 0.055 0.059 0.014 0.110 

Locus 1138 : 
2 alleles
5.8% missing data
   2   (0.721) 0.705 0.881 0.765 0.822 0.734 0.925 0.766 
   4   (0.279) 0.295 0.119 0.235 0.178 0.266 0.075 0.234 

Locus 1139 : 
2 alleles
10.1% missing data
   2   (0.904) 0.951 0.929 0.989 0.934 0.864 0.990 0.894 
   4   (0.096) 0.049 0.071 0.011 0.066 0.136 0.010 0.106 

Locus 1140 : 
2 alleles
6.5% missing data
   2   (0.461) 0.327 0.651 0.248 0.485 0.598 0.627 0.932 
   4   (0.539) 0.673 0.349 0.752 0.515 0.402 0.373 0.068 

Locus 1141 : 
2 alleles
2.9% missing data
   4   (0.835) 0.687 0.890 0.767 0.954 0.952 0.875 0.956 
   3   (0.165) 0.313 0.110 0.233 0.046 0.048 0.125 0.044 

Locus 1142 : 
2 alleles
12.3% missing data
   4   (0.802) 0.843 0.907 0.942 0.859 0.724 0.790 0.976 
   2   (0.198) 0.157 0.093 0.058 0.141 0.276 0.210 0.024 

Locus 1143 : 
2 alleles
4.3% missing data
   1   (0.866) 0.900 0.917 0.980 0.898 0.840 0.981 0.972 
   3   (0.134) 0.100 0.083 0.020 0.102 0.160 0.019 0.028 

Locus 1144 : 
2 alleles
8.0% missing data
   2   (0.907) 0.956 0.982 0.973 0.934 0.932 0.137 0.994 
   4   (0.093) 0.044 0.018 0.027 0.066 0.068 0.863 0.006 

Locus 1145 : 
2 alleles
5.1% missing data
   1   (0.180) 0.203 0.092 0.052 0.261 0.142 0.061 0.040 
   3   (0.820) 0.797 0.908 0.948 0.739 0.858 0.939 0.960 

Locus 1146 : 
2 alleles
10.9% missing data
   1   (0.916) 0.928 0.938 0.671 0.981 0.979 0.773 0.822 
   3   (0.084) 0.072 0.062 0.329 0.019 0.021 0.227 0.178 

Locus 1147 : 
2 alleles
2.9% missing data
   1   (0.909) 0.942 0.963 0.991 0.931 0.898 0.990 0.991 
   3   (0.091) 0.058 0.037 0.009 0.069 0.102 0.010 0.009 

Locus 1148 : 
2 alleles
3.6% missing data
   1   (0.905) 0.943 0.937 0.990 0.884 0.903 0.990 0.994 
   3   (0.095) 0.057 0.063 0.010 0.116 0.097 0.010 0.006 

Locus 1149 : 
2 alleles
15.2% missing data
   2   (0.473) 0.439 0.347 0.288 0.363 0.605 0.055 0.536 
   4   (0.527) 0.561 0.653 0.712 0.637 0.395 0.945 0.464 

Locus 1150 : 
2 alleles
4.3% missing data
   2   (0.923) 0.958 0.982 0.991 0.957 0.917 0.993 0.994 
   3   (0.077) 0.042 0.018 0.009 0.043 0.083 0.007 0.006 

Locus 1151 : 
2 alleles
15.2% missing data
   4   (0.952) 0.985 0.985 0.997 0.965 0.938 0.962 0.997 
   2   (0.048) 0.015 0.015 0.003 0.035 0.062 0.038 0.003 

Locus 1152 : 
2 alleles
13.0% missing data
   4   (0.904) 0.944 0.954 0.991 0.716 0.914 0.988 0.952 
   3   (0.096) 0.056 0.046 0.009 0.284 0.086 0.012 0.048 

Locus 1153 : 
2 alleles
13.8% missing data
   3   (0.889) 0.906 0.828 0.977 0.961 0.902 0.896 0.982 
   4   (0.111) 0.094 0.172 0.023 0.039 0.098 0.104 0.018 

Locus 1154 : 
2 alleles
6.5% missing data
   1   (0.923) 0.957 0.983 0.991 0.764 0.947 0.979 0.996 
   3   (0.077) 0.043 0.017 0.009 0.236 0.053 0.021 0.004 

Locus 1155 : 
2 alleles
13.8% missing data
   3   (0.798) 0.823 0.922 0.938 0.900 0.799 0.161 0.850 
   1   (0.202) 0.177 0.078 0.062 0.100 0.201 0.839 0.150 

Locus 1156 : 
2 alleles
10.9% missing data
   3   (0.804) 0.701 0.873 0.868 0.872 0.909 0.975 0.685 
   1   (0.196) 0.299 0.127 0.132 0.128 0.091 0.025 0.315 

Locus 1157 : 
2 alleles
6.5% missing data
   1   (0.840) 0.889 0.933 0.956 0.843 0.783 0.862 0.983 
   3   (0.160) 0.111 0.067 0.044 0.157 0.217 0.138 0.017 

Locus 1158 : 
2 alleles
1.4% missing data
   1   (0.780) 0.813 0.910 0.907 0.783 0.715 0.973 0.963 
   2   (0.220) 0.187 0.090 0.093 0.217 0.285 0.027 0.037 

Locus 1159 : 
2 alleles
5.1% missing data
   1   (0.754) 0.702 0.814 0.924 0.875 0.779 0.973 0.670 
   3   (0.246) 0.298 0.186 0.076 0.125 0.221 0.027 0.330 

Locus 1160 : 
2 alleles
7.2% missing data
   4   (0.847) 0.834 0.886 0.961 0.754 0.882 0.979 0.982 
   2   (0.153) 0.166 0.114 0.039 0.246 0.118 0.021 0.018 

Locus 1161 : 
2 alleles
21.0% missing data
   1   (0.686) 0.719 0.733 0.503 0.806 0.660 0.976 0.648 
   3   (0.314) 0.281 0.267 0.497 0.194 0.340 0.024 0.352 

Locus 1162 : 
2 alleles
3.6% missing data
   2   (0.161) 0.149 0.128 0.036 0.118 0.156 0.019 0.150 
   3   (0.839) 0.851 0.872 0.964 0.882 0.844 0.981 0.850 

Locus 1163 : 
2 alleles
17.4% missing data
   2   (0.926) 0.965 0.981 0.993 0.922 0.919 0.979 0.948 
   4   (0.074) 0.035 0.019 0.007 0.078 0.081 0.021 0.052 

Locus 1164 : 
2 alleles
5.8% missing data
   2   (0.579) 0.678 0.253 0.351 0.561 0.491 0.636 0.974 
   4   (0.421) 0.322 0.747 0.649 0.439 0.509 0.364 0.026 

Locus 1165 : 
2 alleles
5.1% missing data
   3   (0.758) 0.761 0.926 0.854 0.805 0.809 0.973 0.040 
   1   (0.242) 0.239 0.074 0.146 0.195 0.191 0.027 0.960 

Locus 1166 : 
2 alleles
5.8% missing data
   1   (0.851) 0.913 0.943 0.840 0.844 0.832 0.957 0.976 
   3   (0.149) 0.087 0.057 0.160 0.156 0.168 0.043 0.024 

Locus 1167 : 
2 alleles
3.6% missing data
   3   (0.891) 0.898 0.662 0.926 0.941 0.946 0.987 0.963 
   1   (0.109) 0.102 0.338 0.074 0.059 0.054 0.013 0.037 

Locus 1168 : 
2 alleles
9.4% missing data
   1   (0.886) 0.931 0.973 0.978 0.907 0.899 0.240 0.989 
   3   (0.114) 0.069 0.027 0.022 0.093 0.101 0.760 0.011 

Locus 1169 : 
2 alleles
12.3% missing data
   1   (0.900) 0.894 0.962 0.976 0.946 0.946 0.984 0.811 
   3   (0.100) 0.106 0.038 0.024 0.054 0.054 0.016 0.189 

Locus 1170 : 
2 alleles
5.8% missing data
   1   (0.896) 0.925 0.971 0.826 0.929 0.934 0.989 0.985 
   4   (0.104) 0.075 0.029 0.174 0.071 0.066 0.011 0.015 

Locus 1171 : 
2 alleles
5.8% missing data
   3   (0.405) 0.438 0.240 0.316 0.524 0.324 0.962 0.431 
   4   (0.595) 0.562 0.760 0.684 0.476 0.676 0.038 0.569 

Locus 1172 : 
2 alleles
13.8% missing data
   2   (0.918) 0.882 0.897 0.975 0.987 0.972 0.919 0.969 
   3   (0.082) 0.118 0.103 0.025 0.013 0.028 0.081 0.031 

Locus 1173 : 
2 alleles
3.6% missing data
   1   (0.604) 0.575 0.727 0.909 0.456 0.619 0.147 0.915 
   2   (0.396) 0.425 0.273 0.091 0.544 0.381 0.853 0.085 

Locus 1174 : 
2 alleles
13.0% missing data
   3   (0.865) 0.922 0.929 0.984 0.854 0.759 0.985 0.984 
   1   (0.135) 0.078 0.071 0.016 0.146 0.241 0.015 0.016 

Locus 1175 : 
2 alleles
2.2% missing data
   1   (0.849) 0.810 0.898 0.784 0.948 0.928 0.987 0.793 
   3   (0.151) 0.190 0.102 0.216 0.052 0.072 0.013 0.207 

Locus 1176 : 
2 alleles
7.2% missing data
   1   (0.870) 0.862 0.885 0.946 0.944 0.908 0.985 0.978 
   3   (0.130) 0.138 0.115 0.054 0.056 0.092 0.015 0.022 

Locus 1177 : 
2 alleles
13.0% missing data
   3   (0.919) 0.938 0.954 0.985 0.842 0.953 0.975 0.910 
   1   (0.081) 0.062 0.046 0.015 0.158 0.047 0.025 0.090 

Locus 1178 : 
2 alleles
2.9% missing data
   3   (0.866) 0.873 0.957 0.954 0.906 0.874 0.953 0.987 
   1   (0.134) 0.127 0.043 0.046 0.094 0.126 0.047 0.013 

Locus 1179 : 
2 alleles
10.9% missing data
   2   (0.827) 0.843 0.912 0.945 0.807 0.831 0.979 0.966 
   4   (0.173) 0.157 0.088 0.055 0.193 0.169 0.021 0.034 

Locus 1180 : 
2 alleles
7.2% missing data
   1   (0.187) 0.257 0.099 0.066 0.200 0.121 0.023 0.044 
   3   (0.813) 0.743 0.901 0.934 0.800 0.879 0.977 0.956 

Locus 1181 : 
2 alleles
11.6% missing data
   3   (0.920) 0.966 0.979 0.993 0.959 0.864 0.976 0.920 
   1   (0.080) 0.034 0.021 0.007 0.041 0.136 0.024 0.080 

Locus 1182 : 
2 alleles
11.6% missing data
   2   (0.886) 0.871 0.940 0.978 0.949 0.921 0.987 0.906 
   4   (0.114) 0.129 0.060 0.022 0.051 0.079 0.013 0.094 

Locus 1183 : 
2 alleles
2.9% missing data
   4   (0.909) 0.940 0.960 0.992 0.946 0.899 0.990 0.993 
   3   (0.091) 0.060 0.040 0.008 0.054 0.101 0.010 0.007 

Locus 1184 : 
2 alleles
10.9% missing data
   4   (0.715) 0.668 0.729 0.900 0.642 0.757 0.723 0.914 
   2   (0.285) 0.332 0.271 0.100 0.358 0.243 0.277 0.086 

Locus 1185 : 
2 alleles
13.8% missing data
   4   (0.911) 0.945 0.976 0.988 0.791 0.928 0.990 0.948 
   2   (0.089) 0.055 0.024 0.012 0.209 0.072 0.010 0.052 

Locus 1186 : 
2 alleles
0.7% missing data
   4   (0.833) 0.788 0.937 0.902 0.902 0.892 0.981 0.705 
   2   (0.167) 0.212 0.063 0.098 0.098 0.108 0.019 0.295 

Locus 1187 : 
2 alleles
12.3% missing data
   3   (0.874) 0.823 0.864 0.949 0.970 0.930 0.985 0.977 
   1   (0.126) 0.177 0.136 0.051 0.030 0.070 0.015 0.023 

Locus 1188 : 
2 alleles
11.6% missing data
   2   (0.860) 0.911 0.961 0.976 0.940 0.772 0.881 0.857 
   3   (0.140) 0.089 0.039 0.024 0.060 0.228 0.119 0.143 

Locus 1189 : 
2 alleles
5.1% missing data
   2   (0.794) 0.853 0.750 0.827 0.794 0.827 0.040 0.979 
   1   (0.206) 0.147 0.250 0.173 0.206 0.173 0.960 0.021 

Locus 1190 : 
2 alleles
13.8% missing data
   2   (0.570) 0.592 0.357 0.393 0.594 0.632 0.199 0.497 
   4   (0.430) 0.408 0.643 0.607 0.406 0.368 0.801 0.503 

Locus 1191 : 
2 alleles
5.8% missing data
   3   (0.897) 0.912 0.975 0.938 0.807 0.942 0.987 0.993 
   4   (0.103) 0.088 0.025 0.062 0.193 0.058 0.013 0.007 

Locus 1192 : 
2 alleles
3.6% missing data
   2   (0.914) 0.852 0.960 0.894 0.986 0.979 0.990 0.972 
   4   (0.086) 0.148 0.040 0.106 0.014 0.021 0.010 0.028 

Locus 1193 : 
2 alleles
2.9% missing data
   3   (0.877) 0.874 0.927 0.983 0.783 0.910 0.963 0.984 
   1   (0.123) 0.126 0.073 0.017 0.217 0.090 0.037 0.016 

Locus 1194 : 
2 alleles
2.9% missing data
   2   (0.105) 0.127 0.092 0.366 0.045 0.028 0.054 0.013 
   4   (0.895) 0.873 0.908 0.634 0.955 0.972 0.946 0.987 

Locus 1195 : 
2 alleles
14.5% missing data
   2   (0.866) 0.840 0.943 0.964 0.941 0.906 0.979 0.895 
   4   (0.134) 0.160 0.057 0.036 0.059 0.094 0.021 0.105 

Locus 1196 : 
2 alleles
13.0% missing data
   4   (0.578) 0.629 0.317 0.445 0.500 0.597 0.180 0.903 
   2   (0.422) 0.371 0.683 0.555 0.500 0.403 0.820 0.097 

Locus 1197 : 
2 alleles
3.6% missing data
   2   (0.889) 0.933 0.960 0.977 0.884 0.915 0.297 0.988 
   4   (0.111) 0.067 0.040 0.023 0.116 0.085 0.703 0.012 

Locus 1198 : 
2 alleles
4.3% missing data
   3   (0.948) 0.987 0.991 0.998 0.963 0.895 0.995 0.997 
   4   (0.052) 0.013 0.009 0.002 0.037 0.105 0.005 0.003 

Locus 1199 : 
2 alleles
5.8% missing data
   3   (0.776) 0.720 0.917 0.917 0.887 0.804 0.923 0.934 
   1   (0.224) 0.280 0.083 0.083 0.113 0.196 0.077 0.066 

Locus 1200 : 
2 alleles
5.1% missing data
   3   (0.510) 0.423 0.544 0.524 0.541 0.649 0.485 0.103 
   1   (0.490) 0.577 0.456 0.476 0.459 0.351 0.515 0.897 

Locus 1201 : 
2 alleles
2.9% missing data
   1   (0.806) 0.866 0.546 0.950 0.874 0.813 0.975 0.029 
   2   (0.194) 0.134 0.454 0.050 0.126 0.187 0.025 0.971 

Locus 1202 : 
2 alleles
5.8% missing data
   4   (0.559) 0.606 0.330 0.684 0.586 0.490 0.334 0.912 
   2   (0.441) 0.394 0.670 0.316 0.414 0.510 0.666 0.088 

Locus 1203 : 
2 alleles
3.6% missing data
   2   (0.911) 0.882 0.978 0.941 0.978 0.968 0.990 0.895 
   4   (0.089) 0.118 0.022 0.059 0.022 0.032 0.010 0.105 

Locus 1204 : 
2 alleles
0.7% missing data
   1   (0.826) 0.858 0.498 0.938 0.600 0.849 0.982 0.984 
   3   (0.174) 0.142 0.502 0.062 0.400 0.151 0.018 0.016 

Locus 1205 : 
2 alleles
1.4% missing data
   3   (0.887) 0.891 0.724 0.964 0.955 0.937 0.969 0.985 
   1   (0.113) 0.109 0.276 0.036 0.045 0.063 0.031 0.015 

Locus 1206 : 
2 alleles
2.9% missing data
   3   (0.942) 0.844 0.958 0.920 0.995 0.994 0.994 0.976 
   1   (0.058) 0.156 0.042 0.080 0.005 0.006 0.006 0.024 

Locus 1207 : 
2 alleles
5.8% missing data
   2   (0.813) 0.762 0.838 0.873 0.898 0.871 0.935 0.961 
   4   (0.187) 0.238 0.162 0.127 0.102 0.129 0.065 0.039 

Locus 1208 : 
2 alleles
3.6% missing data
   1   (0.842) 0.816 0.958 0.871 0.914 0.910 0.978 0.820 
   3   (0.158) 0.184 0.042 0.129 0.086 0.090 0.022 0.180 

Locus 1209 : 
2 alleles
10.1% missing data
   1   (0.897) 0.931 0.961 0.983 0.852 0.879 0.988 0.994 
   4   (0.103) 0.069 0.039 0.017 0.148 0.121 0.012 0.006 

Locus 1210 : 
2 alleles
3.6% missing data
   3   (0.886) 0.896 0.800 0.980 0.916 0.924 0.988 0.677 
   2   (0.114) 0.104 0.200 0.020 0.084 0.076 0.012 0.323 

Locus 1211 : 
2 alleles
4.3% missing data
   4   (0.817) 0.807 0.956 0.894 0.915 0.841 0.942 0.769 
   2   (0.183) 0.193 0.044 0.106 0.085 0.159 0.058 0.231 

Locus 1212 : 
2 alleles
12.3% missing data
   1   (0.878) 0.921 0.848 0.936 0.950 0.894 0.708 0.915 
   3   (0.122) 0.079 0.152 0.064 0.050 0.106 0.292 0.085 

Locus 1213 : 
2 alleles
0.7% missing data
   4   (0.913) 0.930 0.971 0.992 0.966 0.921 0.991 0.968 
   2   (0.087) 0.070 0.029 0.008 0.034 0.079 0.009 0.032 

Locus 1214 : 
2 alleles
5.1% missing data
   1   (0.900) 0.936 0.930 0.900 0.969 0.922 0.802 0.980 
   2   (0.100) 0.064 0.070 0.100 0.031 0.078 0.198 0.020 

Locus 1215 : 
2 alleles
5.1% missing data
   2   (0.816) 0.550 0.830 0.110 0.985 0.981 0.227 0.768 
   4   (0.184) 0.450 0.170 0.890 0.015 0.019 0.773 0.232 

Locus 1216 : 
2 alleles
4.3% missing data
   3   (0.906) 0.835 0.908 0.942 0.973 0.975 0.970 0.940 
   4   (0.094) 0.165 0.092 0.058 0.027 0.025 0.030 0.060 

Locus 1217 : 
2 alleles
5.1% missing data
   1   (0.773) 0.771 0.792 0.948 0.835 0.742 0.971 0.967 
   4   (0.227) 0.229 0.208 0.052 0.165 0.258 0.029 0.033 

Locus 1218 : 
2 alleles
5.1% missing data
   4   (0.559) 0.535 0.820 0.636 0.670 0.562 0.034 0.678 
   2   (0.441) 0.465 0.180 0.364 0.330 0.438 0.966 0.322 

Locus 1219 : 
2 alleles
2.9% missing data
   1   (0.875) 0.875 0.947 0.897 0.951 0.922 0.983 0.981 
   2   (0.125) 0.125 0.053 0.103 0.049 0.078 0.017 0.019 

Locus 1220 : 
2 alleles
13.0% missing data
   1   (0.883) 0.870 0.957 0.963 0.926 0.925 0.987 0.860 
   3   (0.117) 0.130 0.043 0.037 0.074 0.075 0.013 0.140 

Locus 1221 : 
2 alleles
4.3% missing data
   2   (0.911) 0.940 0.971 0.989 0.941 0.915 0.991 0.989 
   4   (0.089) 0.060 0.029 0.011 0.059 0.085 0.009 0.011 

Locus 1222 : 
2 alleles
13.0% missing data
   2   (0.375) 0.325 0.201 0.453 0.499 0.369 0.785 0.382 
   4   (0.625) 0.675 0.799 0.547 0.501 0.631 0.215 0.618 

Locus 1223 : 
2 alleles
1.4% missing data
   1   (0.850) 0.675 0.953 0.945 0.910 0.949 0.983 0.971 
   3   (0.150) 0.325 0.047 0.055 0.090 0.051 0.017 0.029 

Locus 1224 : 
2 alleles
2.9% missing data
   4   (0.886) 0.895 0.929 0.940 0.905 0.926 0.988 0.900 
   2   (0.114) 0.105 0.071 0.060 0.095 0.074 0.012 0.100 

Locus 1225 : 
2 alleles
12.3% missing data
   1   (0.879) 0.903 0.928 0.978 0.708 0.905 0.983 0.859 
   3   (0.121) 0.097 0.072 0.022 0.292 0.095 0.017 0.141 

Locus 1226 : 
2 alleles
3.6% missing data
   3   (0.875) 0.795 0.936 0.938 0.937 0.952 0.985 0.988 
   4   (0.125) 0.205 0.064 0.062 0.063 0.048 0.015 0.012 

Locus 1227 : 
2 alleles
14.5% missing data
   1   (0.332) 0.322 0.135 0.251 0.441 0.304 0.510 0.059 
   3   (0.668) 0.678 0.865 0.749 0.559 0.696 0.490 0.941 

Locus 1228 : 
2 alleles
10.9% missing data
   3   (0.949) 0.986 0.987 0.997 0.959 0.922 0.995 0.975 
   4   (0.051) 0.014 0.013 0.003 0.041 0.078 0.005 0.025 

Locus 1229 : 
2 alleles
3.6% missing data
   1   (0.832) 0.864 0.888 0.869 0.866 0.881 0.983 0.059 
   2   (0.168) 0.136 0.112 0.131 0.134 0.119 0.017 0.941 

Locus 1230 : 
2 alleles
11.6% missing data
   1   (0.685) 0.617 0.428 0.708 0.861 0.746 0.970 0.946 
   2   (0.315) 0.383 0.572 0.292 0.139 0.254 0.030 0.054 

Locus 1231 : 
2 alleles
3.6% missing data
   1   (0.583) 0.600 0.450 0.237 0.384 0.681 0.808 0.750 
   3   (0.417) 0.400 0.550 0.763 0.616 0.319 0.192 0.250 

Locus 1232 : 
2 alleles
13.0% missing data
   1   (0.153) 0.128 0.137 0.038 0.177 0.168 0.016 0.022 
   3   (0.847) 0.872 0.863 0.962 0.823 0.832 0.984 0.978 

Locus 1233 : 
2 alleles
3.6% missing data
   4   (0.898) 0.943 0.756 0.973 0.954 0.944 0.126 0.988 
   2   (0.102) 0.057 0.244 0.027 0.046 0.056 0.874 0.012 

Locus 1234 : 
2 alleles
4.3% missing data
   2   (0.282) 0.330 0.768 0.201 0.387 0.145 0.028 0.963 
   4   (0.718) 0.670 0.232 0.799 0.613 0.855 0.972 0.037 

Locus 1235 : 
2 alleles
10.9% missing data
   4   (0.897) 0.932 0.967 0.977 0.860 0.902 0.962 0.956 
   2   (0.103) 0.068 0.033 0.023 0.140 0.098 0.038 0.044 

Locus 1236 : 
2 alleles
11.6% missing data
   2   (0.121) 0.092 0.081 0.029 0.087 0.124 0.015 0.088 
   4   (0.879) 0.908 0.919 0.971 0.913 0.876 0.985 0.912 

Locus 1237 : 
2 alleles
13.0% missing data
   3   (0.911) 0.949 0.976 0.984 0.878 0.911 0.988 0.995 
   2   (0.089) 0.051 0.024 0.016 0.122 0.089 0.012 0.005 

Locus 1238 : 
2 alleles
4.3% missing data
   2   (0.721) 0.776 0.280 0.903 0.701 0.754 0.358 0.798 
   4   (0.279) 0.224 0.720 0.097 0.299 0.246 0.642 0.202 

Locus 1239 : 
2 alleles
2.9% missing data
   2   (0.868) 0.849 0.923 0.934 0.903 0.912 0.985 0.985 
   4   (0.132) 0.151 0.077 0.066 0.097 0.088 0.015 0.015 

Locus 1240 : 
2 alleles
2.9% missing data
   1   (0.884) 0.898 0.907 0.977 0.659 0.916 0.982 0.873 
   3   (0.116) 0.102 0.093 0.023 0.341 0.084 0.018 0.127 

Locus 1241 : 
2 alleles
5.8% missing data
   4   (0.627) 0.689 0.692 0.891 0.587 0.494 0.864 0.645 
   1   (0.373) 0.311 0.308 0.109 0.413 0.506 0.136 0.355 

Locus 1242 : 
2 alleles
5.8% missing data
   1   (0.926) 0.971 0.978 0.993 0.864 0.906 0.979 0.995 
   2   (0.074) 0.029 0.022 0.007 0.136 0.094 0.021 0.005 

Locus 1243 : 
2 alleles
3.6% missing data
   2   (0.195) 0.151 0.069 0.047 0.341 0.192 0.027 0.560 
   4   (0.805) 0.849 0.931 0.953 0.659 0.808 0.973 0.440 

Locus 1244 : 
2 alleles
2.2% missing data
   3   (0.863) 0.811 0.966 0.971 0.968 0.890 0.983 0.983 
   1   (0.137) 0.189 0.034 0.029 0.032 0.110 0.017 0.017 

Locus 1245 : 
2 alleles
10.1% missing data
   3   (0.155) 0.092 0.130 0.016 0.224 0.263 0.017 0.155 
   1   (0.845) 0.908 0.870 0.984 0.776 0.737 0.983 0.845 

Locus 1246 : 
2 alleles
13.8% missing data
   4   (0.894) 0.864 0.920 0.692 0.970 0.968 0.991 0.994 
   2   (0.106) 0.136 0.080 0.308 0.030 0.032 0.009 0.006 

Locus 1247 : 
2 alleles
4.3% missing data
   1   (0.780) 0.846 0.917 0.913 0.643 0.732 0.671 0.972 
   3   (0.220) 0.154 0.083 0.087 0.357 0.268 0.329 0.028 

Locus 1248 : 
2 alleles
10.9% missing data
   3   (0.811) 0.865 0.912 0.841 0.887 0.806 0.579 0.844 
   1   (0.189) 0.135 0.088 0.159 0.113 0.194 0.421 0.156 

Locus 1249 : 
2 alleles
6.5% missing data
   1   (0.803) 0.705 0.888 0.624 0.910 0.918 0.913 0.977 
   3   (0.197) 0.295 0.112 0.376 0.090 0.082 0.087 0.023 

Locus 1250 : 
2 alleles
4.3% missing data
   3   (0.901) 0.909 0.961 0.987 0.943 0.922 0.986 0.994 
   1   (0.099) 0.091 0.039 0.013 0.057 0.078 0.014 0.006 

Locus 1251 : 
2 alleles
19.6% missing data
   2   (0.646) 0.785 0.543 0.670 0.431 0.487 0.969 0.954 
   4   (0.354) 0.215 0.457 0.330 0.569 0.513 0.031 0.046 

Locus 1252 : 
2 alleles
13.0% missing data
   4   (0.850) 0.882 0.889 0.897 0.912 0.886 0.303 0.821 
   1   (0.150) 0.118 0.111 0.103 0.088 0.114 0.697 0.179 

Locus 1253 : 
2 alleles
11.6% missing data
   2   (0.845) 0.804 0.905 0.926 0.906 0.901 0.944 0.868 
   4   (0.155) 0.196 0.095 0.074 0.094 0.099 0.056 0.132 

Locus 1254 : 
2 alleles
1.4% missing data
   1   (0.931) 0.971 0.980 0.995 0.949 0.905 0.992 0.994 
   3   (0.069) 0.029 0.020 0.005 0.051 0.095 0.008 0.006 

Locus 1255 : 
2 alleles
10.1% missing data
   2   (0.426) 0.440 0.397 0.663 0.396 0.331 0.798 0.429 
   4   (0.574) 0.560 0.603 0.337 0.604 0.669 0.202 0.571 

Locus 1256 : 
2 alleles
5.1% missing data
   3   (0.767) 0.757 0.831 0.728 0.582 0.849 0.479 0.976 
   1   (0.233) 0.243 0.169 0.272 0.418 0.151 0.521 0.024 

Locus 1257 : 
2 alleles
2.9% missing data
   2   (0.591) 0.481 0.311 0.150 0.861 0.803 0.491 0.167 
   4   (0.409) 0.519 0.689 0.850 0.139 0.197 0.509 0.833 

Locus 1258 : 
2 alleles
12.3% missing data
   1   (0.887) 0.924 0.933 0.981 0.814 0.872 0.987 0.993 
   3   (0.113) 0.076 0.067 0.019 0.186 0.128 0.013 0.007 

Locus 1259 : 
2 alleles
14.5% missing data
   1   (0.111) 0.069 0.033 0.023 0.126 0.125 0.017 0.084 
   2   (0.889) 0.931 0.967 0.977 0.874 0.875 0.983 0.916 

Locus 1260 : 
2 alleles
2.2% missing data
   3   (0.911) 0.805 0.960 0.666 0.989 0.987 0.993 0.987 
   1   (0.089) 0.195 0.040 0.334 0.011 0.013 0.007 0.013 

Locus 1261 : 
2 alleles
13.0% missing data
   4   (0.809) 0.794 0.926 0.819 0.931 0.882 0.979 0.056 
   3   (0.191) 0.206 0.074 0.181 0.069 0.118 0.021 0.944 

Locus 1262 : 
2 alleles
15.9% missing data
   2   (0.788) 0.760 0.702 0.889 0.720 0.869 0.114 0.956 
   4   (0.212) 0.240 0.298 0.111 0.280 0.131 0.886 0.044 

Locus 1263 : 
2 alleles
15.2% missing data
   2   (0.891) 0.899 0.925 0.982 0.934 0.914 0.988 0.913 
   4   (0.109) 0.101 0.075 0.018 0.066 0.086 0.012 0.087 

Locus 1264 : 
2 alleles
8.7% missing data
   1   (0.813) 0.760 0.912 0.890 0.918 0.909 0.035 0.960 
   3   (0.187) 0.240 0.088 0.110 0.082 0.091 0.965 0.040 

Locus 1265 : 
2 alleles
15.9% missing data
   1   (0.609) 0.627 0.623 0.786 0.486 0.642 0.392 0.471 
   3   (0.391) 0.373 0.377 0.214 0.514 0.358 0.608 0.529 

Locus 1266 : 
2 alleles
8.0% missing data
   4   (0.483) 0.553 0.294 0.542 0.591 0.395 0.468 0.569 
   2   (0.517) 0.447 0.706 0.458 0.409 0.605 0.532 0.431 

Locus 1267 : 
2 alleles
0.7% missing data
   2   (0.912) 0.966 0.609 0.990 0.931 0.903 0.991 0.979 
   1   (0.088) 0.034 0.391 0.010 0.069 0.097 0.009 0.021 

Locus 1268 : 
2 alleles
3.6% missing data
   2   (0.897) 0.843 0.929 0.753 0.969 0.979 0.607 0.982 
   3   (0.103) 0.157 0.071 0.247 0.031 0.021 0.393 0.018 

Locus 1269 : 
2 alleles
3.6% missing data
   1   (0.897) 0.933 0.907 0.979 0.960 0.926 0.987 0.205 
   4   (0.103) 0.067 0.093 0.021 0.040 0.074 0.013 0.795 

Locus 1270 : 
2 alleles
12.3% missing data
   1   (0.758) 0.841 0.922 0.944 0.752 0.659 0.070 0.962 
   3   (0.242) 0.159 0.078 0.056 0.248 0.341 0.930 0.038 

Locus 1271 : 
2 alleles
7.2% missing data
   1   (0.136) 0.143 0.042 0.055 0.062 0.069 0.819 0.026 
   3   (0.864) 0.857 0.958 0.945 0.938 0.931 0.181 0.974 

Locus 1272 : 
2 alleles
1.4% missing data
   2   (0.803) 0.830 0.902 0.847 0.831 0.821 0.791 0.970 
   4   (0.197) 0.170 0.098 0.153 0.169 0.179 0.209 0.030 

Locus 1273 : 
2 alleles
9.4% missing data
   2   (0.153) 0.187 0.701 0.061 0.094 0.075 0.021 0.109 
   4   (0.847) 0.813 0.299 0.939 0.906 0.925 0.979 0.891 

Locus 1274 : 
2 alleles
4.3% missing data
   2   (0.862) 0.909 0.942 0.979 0.876 0.862 0.282 0.977 
   4   (0.138) 0.091 0.058 0.021 0.124 0.138 0.718 0.023 

Locus 1275 : 
2 alleles
5.1% missing data
   1   (0.919) 0.947 0.936 0.990 0.800 0.942 0.992 0.962 
   2   (0.081) 0.053 0.064 0.010 0.200 0.058 0.008 0.038 

Locus 1276 : 
2 alleles
5.8% missing data
   2   (0.555) 0.512 0.660 0.830 0.634 0.573 0.052 0.551 
   4   (0.445) 0.488 0.340 0.170 0.366 0.427 0.948 0.449 

Locus 1277 : 
2 alleles
16.7% missing data
   1   (0.815) 0.738 0.895 0.872 0.884 0.900 0.975 0.834 
   2   (0.185) 0.262 0.105 0.128 0.116 0.100 0.025 0.166 

Locus 1278 : 
2 alleles
11.6% missing data
   4   (0.864) 0.868 0.881 0.902 0.953 0.908 0.963 0.839 
   3   (0.136) 0.132 0.119 0.098 0.047 0.092 0.037 0.161 

Locus 1279 : 
2 alleles
5.1% missing data
   3   (0.596) 0.632 0.734 0.739 0.526 0.513 0.876 0.395 
   1   (0.404) 0.368 0.266 0.261 0.474 0.487 0.124 0.605 

Locus 1280 : 
2 alleles
13.0% missing data
   3   (0.897) 0.898 0.794 0.979 0.808 0.938 0.989 0.908 
   1   (0.103) 0.102 0.206 0.021 0.192 0.062 0.011 0.092 

Locus 1281 : 
2 alleles
16.7% missing data
   3   (0.901) 0.933 0.971 0.988 0.915 0.943 0.989 0.022 
   4   (0.099) 0.067 0.029 0.012 0.085 0.057 0.011 0.978 

Locus 1282 : 
2 alleles
1.4% missing data
   1   (0.903) 0.930 0.958 0.989 0.925 0.907 0.985 0.985 
   3   (0.097) 0.070 0.042 0.011 0.075 0.093 0.015 0.015 

Locus 1283 : 
2 alleles
3.6% missing data
   3   (0.743) 0.755 0.486 0.692 0.861 0.837 0.612 0.110 
   1   (0.257) 0.245 0.514 0.308 0.139 0.163 0.388 0.890 

Locus 1284 : 
2 alleles
13.8% missing data
   4   (0.906) 0.908 0.945 0.972 0.625 0.958 0.969 0.983 
   2   (0.094) 0.092 0.055 0.028 0.375 0.042 0.031 0.017 

Locus 1285 : 
2 alleles
5.8% missing data
   1   (0.838) 0.864 0.936 0.939 0.871 0.874 0.357 0.854 
   3   (0.162) 0.136 0.064 0.061 0.129 0.126 0.643 0.146 

Locus 1286 : 
2 alleles
2.9% missing data
   2   (0.895) 0.851 0.947 0.833 0.970 0.968 0.971 0.850 
   4   (0.105) 0.149 0.053 0.167 0.030 0.032 0.029 0.150 

Locus 1287 : 
2 alleles
3.6% missing data
   1   (0.114) 0.168 0.167 0.246 0.027 0.026 0.262 0.029 
   3   (0.886) 0.832 0.833 0.754 0.973 0.974 0.738 0.971 

Locus 1288 : 
2 alleles
0.7% missing data
   4   (0.941) 0.912 0.950 0.893 0.995 0.994 0.446 0.984 
   3   (0.059) 0.088 0.050 0.107 0.005 0.006 0.554 0.016 

Locus 1289 : 
2 alleles
5.8% missing data
   3   (0.824) 0.791 0.636 0.891 0.941 0.935 0.487 0.050 
   1   (0.176) 0.209 0.364 0.109 0.059 0.065 0.513 0.950 

Locus 1290 : 
2 alleles
13.8% missing data
   1   (0.846) 0.884 0.570 0.941 0.892 0.848 0.983 0.987 
   4   (0.154) 0.116 0.430 0.059 0.108 0.152 0.017 0.013 

Locus 1291 : 
2 alleles
5.8% missing data
   1   (0.809) 0.727 0.941 0.638 0.918 0.933 0.954 0.126 
   3   (0.191) 0.273 0.059 0.362 0.082 0.067 0.046 0.874 

Locus 1292 : 
2 alleles
3.6% missing data
   3   (0.892) 0.863 0.965 0.967 0.938 0.947 0.937 0.975 
   2   (0.108) 0.137 0.035 0.033 0.062 0.053 0.063 0.025 

Locus 1293 : 
2 alleles
9.4% missing data
   2   (0.895) 0.866 0.894 0.973 0.959 0.949 0.904 0.947 
   4   (0.105) 0.134 0.106 0.027 0.041 0.051 0.096 0.053 

Locus 1294 : 
2 alleles
4.3% missing data
   3   (0.916) 0.979 0.972 0.996 0.875 0.713 0.979 0.996 
   4   (0.084) 0.021 0.028 0.004 0.125 0.287 0.021 0.004 

Locus 1295 : 
2 alleles
13.8% missing data
   1   (0.451) 0.470 0.272 0.682 0.355 0.415 0.288 0.437 
   4   (0.549) 0.530 0.728 0.318 0.645 0.585 0.712 0.563 

Locus 1296 : 
2 alleles
4.3% missing data
   2   (0.860) 0.860 0.959 0.953 0.950 0.858 0.986 0.985 
   3   (0.140) 0.140 0.041 0.047 0.050 0.142 0.014 0.015 

Locus 1297 : 
2 alleles
2.9% missing data
   4   (0.816) 0.629 0.916 0.785 0.944 0.939 0.984 0.961 
   3   (0.184) 0.371 0.084 0.215 0.056 0.061 0.016 0.039 

Locus 1298 : 
2 alleles
3.6% missing data
   1   (0.107) 0.066 0.074 0.061 0.179 0.079 0.013 0.014 
   3   (0.893) 0.934 0.926 0.939 0.821 0.921 0.987 0.986 

Locus 1299 : 
2 alleles
3.6% missing data
   2   (0.890) 0.908 0.936 0.975 0.948 0.894 0.961 0.990 
   4   (0.110) 0.092 0.064 0.025 0.052 0.106 0.039 0.010 

Locus 1300 : 
2 alleles
5.1% missing data
   3   (0.874) 0.869 0.923 0.947 0.930 0.909 0.985 0.989 
   1   (0.126) 0.131 0.077 0.053 0.070 0.091 0.015 0.011 

Locus 1301 : 
2 alleles
5.8% missing data
   3   (0.453) 0.476 0.814 0.358 0.425 0.425 0.145 0.444 
   4   (0.547) 0.524 0.186 0.642 0.575 0.575 0.855 0.556 

Locus 1302 : 
2 alleles
5.1% missing data
   2   (0.575) 0.668 0.268 0.445 0.678 0.534 0.054 0.945 
   4   (0.425) 0.332 0.732 0.555 0.322 0.466 0.946 0.055 

Locus 1303 : 
2 alleles
15.9% missing data
   1   (0.711) 0.704 0.738 0.874 0.801 0.737 0.711 0.451 
   2   (0.289) 0.296 0.262 0.126 0.199 0.263 0.289 0.549 

Locus 1304 : 
2 alleles
1.4% missing data
   1   (0.912) 0.933 0.976 0.985 0.906 0.932 0.991 0.993 
   3   (0.088) 0.067 0.024 0.015 0.094 0.068 0.009 0.007 

Locus 1305 : 
2 alleles
10.1% missing data
   2   (0.649) 0.613 0.849 0.713 0.700 0.681 0.508 0.794 
   4   (0.351) 0.387 0.151 0.287 0.300 0.319 0.492 0.206 

Locus 1306 : 
2 alleles
12.3% missing data
   1   (0.887) 0.894 0.956 0.978 0.908 0.912 0.985 0.984 
   3   (0.113) 0.106 0.044 0.022 0.092 0.088 0.015 0.016 

Locus 1307 : 
2 alleles
3.6% missing data
   2   (0.913) 0.958 0.938 0.990 0.870 0.887 0.991 0.970 
   4   (0.087) 0.042 0.062 0.010 0.130 0.113 0.009 0.030 

Locus 1308 : 
2 alleles
13.8% missing data
   4   (0.823) 0.809 0.850 0.937 0.911 0.835 0.978 0.968 
   1   (0.177) 0.191 0.150 0.063 0.089 0.165 0.022 0.032 

Locus 1309 : 
2 alleles
10.9% missing data
   1   (0.804) 0.765 0.848 0.856 0.746 0.881 0.978 0.587 
   2   (0.196) 0.235 0.152 0.144 0.254 0.119 0.022 0.413 

Locus 1310 : 
2 alleles
10.1% missing data
   1   (0.895) 0.915 0.966 0.984 0.746 0.922 0.987 0.974 
   3   (0.105) 0.085 0.034 0.016 0.254 0.078 0.013 0.026 

Locus 1311 : 
2 alleles
10.9% missing data
   2   (0.196) 0.243 0.076 0.167 0.184 0.087 0.959 0.143 
   4   (0.804) 0.757 0.924 0.833 0.816 0.913 0.041 0.857 

Locus 1312 : 
2 alleles
8.0% missing data
   2   (0.933) 0.968 0.989 0.995 0.963 0.921 0.993 0.996 
   3   (0.067) 0.032 0.011 0.005 0.037 0.079 0.007 0.004 

Locus 1313 : 
2 alleles
4.3% missing data
   3   (0.828) 0.859 0.927 0.852 0.949 0.832 0.506 0.923 
   1   (0.172) 0.141 0.073 0.148 0.051 0.168 0.494 0.077 

Locus 1314 : 
2 alleles
13.0% missing data
   3   (0.270) 0.208 0.110 0.063 0.286 0.386 0.036 0.297 
   1   (0.730) 0.792 0.890 0.937 0.714 0.614 0.964 0.703 

Locus 1315 : 
2 alleles
8.0% missing data
   3   (0.885) 0.893 0.747 0.853 0.949 0.938 0.985 0.985 
   4   (0.115) 0.107 0.253 0.147 0.051 0.062 0.015 0.015 

Locus 1316 : 
2 alleles
12.3% missing data
   4   (0.843) 0.883 0.925 0.961 0.875 0.814 0.982 0.876 
   1   (0.157) 0.117 0.075 0.039 0.125 0.186 0.018 0.124 

Locus 1317 : 
2 alleles
13.0% missing data
   3   (0.877) 0.868 0.959 0.934 0.890 0.939 0.866 0.610 
   1   (0.123) 0.132 0.041 0.066 0.110 0.061 0.134 0.390 

Locus 1318 : 
2 alleles
3.6% missing data
   2   (0.915) 0.939 0.916 0.990 0.943 0.941 0.990 0.791 
   4   (0.085) 0.061 0.084 0.010 0.057 0.059 0.010 0.209 

Locus 1319 : 
2 alleles
4.3% missing data
   1   (0.326) 0.206 0.637 0.267 0.380 0.431 0.470 0.052 
   2   (0.674) 0.794 0.363 0.733 0.620 0.569 0.530 0.948 

Locus 1320 : 
2 alleles
15.2% missing data
   1   (0.623) 0.593 0.346 0.703 0.718 0.670 0.961 0.722 
   3   (0.377) 0.407 0.654 0.297 0.282 0.330 0.039 0.278 

Locus 1321 : 
2 alleles
15.2% missing data
   3   (0.856) 0.944 0.951 0.989 0.847 0.604 0.984 0.928 
   4   (0.144) 0.056 0.049 0.011 0.153 0.396 0.016 0.072 

Locus 1322 : 
2 alleles
3.6% missing data
   1   (0.560) 0.510 0.300 0.737 0.467 0.664 0.268 0.500 
   3   (0.440) 0.490 0.700 0.263 0.533 0.336 0.732 0.500 

Locus 1323 : 
2 alleles
9.4% missing data
   2   (0.866) 0.898 0.740 0.904 0.893 0.896 0.985 0.982 
   4   (0.134) 0.102 0.260 0.096 0.107 0.104 0.015 0.018 

Locus 1324 : 
2 alleles
6.5% missing data
   2   (0.477) 0.411 0.705 0.747 0.601 0.422 0.813 0.404 
   1   (0.523) 0.589 0.295 0.253 0.399 0.578 0.187 0.596 

Locus 1325 : 
2 alleles
6.5% missing data
   2   (0.229) 0.213 0.520 0.281 0.398 0.172 0.026 0.046 
   4   (0.771) 0.787 0.480 0.719 0.602 0.828 0.974 0.954 

Locus 1326 : 
2 alleles
13.0% missing data
   3   (0.863) 0.917 0.842 0.929 0.598 0.898 0.868 0.978 
   1   (0.137) 0.083 0.158 0.071 0.402 0.102 0.132 0.022 

Locus 1327 : 
2 alleles
10.9% missing data
   2   (0.931) 0.953 0.980 0.991 0.976 0.950 0.992 0.915 
   1   (0.069) 0.047 0.020 0.009 0.024 0.050 0.008 0.085 

Locus 1328 : 
2 alleles
5.8% missing data
   2   (0.534) 0.417 0.607 0.840 0.429 0.598 0.935 0.484 
   4   (0.466) 0.583 0.393 0.160 0.571 0.402 0.065 0.516 

Locus 1329 : 
2 alleles
2.2% missing data
   2   (0.894) 0.882 0.955 0.978 0.939 0.928 0.989 0.931 
   4   (0.106) 0.118 0.045 0.022 0.061 0.072 0.011 0.069 

Locus 1330 : 
2 alleles
11.6% missing data
   1   (0.883) 0.909 0.959 0.951 0.907 0.913 0.650 0.916 
   3   (0.117) 0.091 0.041 0.049 0.093 0.087 0.350 0.084 

Locus 1331 : 
2 alleles
11.6% missing data
   1   (0.835) 0.883 0.496 0.953 0.824 0.836 0.972 0.746 
   4   (0.165) 0.117 0.504 0.047 0.176 0.164 0.028 0.254 

Locus 1332 : 
2 alleles
13.0% missing data
   2   (0.889) 0.913 0.837 0.968 0.900 0.923 0.905 0.978 
   4   (0.111) 0.087 0.163 0.032 0.100 0.077 0.095 0.022 

Locus 1333 : 
2 alleles
15.9% missing data
   1   (0.078) 0.090 0.028 0.022 0.030 0.034 0.008 0.088 
   4   (0.922) 0.910 0.972 0.978 0.970 0.966 0.992 0.912 

Locus 1334 : 
2 alleles
1.4% missing data
   1   (0.886) 0.909 0.959 0.976 0.917 0.932 0.153 0.968 
   2   (0.114) 0.091 0.041 0.024 0.083 0.068 0.847 0.032 

Locus 1335 : 
2 alleles
12.3% missing data
   1   (0.944) 0.983 0.963 0.997 0.809 0.917 0.994 0.997 
   4   (0.056) 0.017 0.037 0.003 0.191 0.083 0.006 0.003 

Locus 1336 : 
2 alleles
5.1% missing data
   3   (0.860) 0.871 0.947 0.972 0.908 0.866 0.958 0.869 
   1   (0.140) 0.129 0.053 0.028 0.092 0.134 0.042 0.131 

Locus 1337 : 
2 alleles
17.4% missing data
   2   (0.917) 0.903 0.946 0.884 0.947 0.976 0.992 0.942 
   4   (0.083) 0.097 0.054 0.116 0.053 0.024 0.008 0.058 

Locus 1338 : 
2 alleles
5.1% missing data
   2   (0.906) 0.914 0.936 0.988 0.908 0.933 0.970 0.978 
   1   (0.094) 0.086 0.064 0.012 0.092 0.067 0.030 0.022 

Locus 1339 : 
2 alleles
1.4% missing data
   2   (0.902) 0.889 0.973 0.986 0.885 0.945 0.990 0.991 
   3   (0.098) 0.111 0.027 0.014 0.115 0.055 0.010 0.009 

Locus 1340 : 
2 alleles
2.2% missing data
   1   (0.864) 0.888 0.756 0.936 0.957 0.884 0.983 0.916 
   3   (0.136) 0.112 0.244 0.064 0.043 0.116 0.017 0.084 

Locus 1341 : 
2 alleles
4.3% missing data
   1   (0.899) 0.913 0.968 0.986 0.935 0.913 0.988 0.971 
   3   (0.101) 0.087 0.032 0.014 0.065 0.087 0.012 0.029 

Locus 1342 : 
2 alleles
1.4% missing data
   3   (0.890) 0.956 0.507 0.986 0.938 0.826 0.988 0.991 
   1   (0.110) 0.044 0.493 0.014 0.062 0.174 0.012 0.009 

Locus 1343 : 
2 alleles
10.9% missing data
   2   (0.826) 0.823 0.880 0.910 0.900 0.876 0.685 0.963 
   4   (0.174) 0.177 0.120 0.090 0.100 0.124 0.315 0.037 

Locus 1344 : 
2 alleles
3.6% missing data
   2   (0.882) 0.860 0.970 0.978 0.941 0.915 0.987 0.943 
   4   (0.118) 0.140 0.030 0.022 0.059 0.085 0.013 0.057 

Locus 1345 : 
2 alleles
10.9% missing data
   2   (0.471) 0.356 0.740 0.315 0.478 0.672 0.046 0.052 
   4   (0.529) 0.644 0.260 0.685 0.522 0.328 0.954 0.948 

Locus 1346 : 
2 alleles
10.9% missing data
   4   (0.872) 0.809 0.914 0.964 0.948 0.934 0.879 0.987 
   2   (0.128) 0.191 0.086 0.036 0.052 0.066 0.121 0.013 

Locus 1347 : 
2 alleles
0.0% missing data
   3   (0.708) 0.697 0.899 0.952 0.688 0.651 0.967 0.944 
   1   (0.292) 0.303 0.101 0.048 0.312 0.349 0.033 0.056 

Locus 1348 : 
2 alleles
4.3% missing data
   3   (0.912) 0.927 0.951 0.974 0.951 0.943 0.990 0.904 
   1   (0.088) 0.073 0.049 0.026 0.049 0.057 0.010 0.096 

Locus 1349 : 
2 alleles
13.8% missing data
   1   (0.529) 0.612 0.342 0.328 0.580 0.528 0.061 0.589 
   3   (0.471) 0.388 0.658 0.672 0.420 0.472 0.939 0.411 

Locus 1350 : 
2 alleles
10.9% missing data
   1   (0.932) 0.980 0.724 0.991 0.969 0.924 0.993 0.969 
   3   (0.068) 0.020 0.276 0.009 0.031 0.076 0.007 0.031 

Locus 1351 : 
2 alleles
17.4% missing data
   2   (0.647) 0.706 0.710 0.589 0.797 0.588 0.532 0.680 
   4   (0.353) 0.294 0.290 0.411 0.203 0.412 0.468 0.320 

Locus 1352 : 
2 alleles
14.5% missing data
   1   (0.521) 0.476 0.460 0.719 0.800 0.490 0.521 0.401 
   4   (0.479) 0.524 0.540 0.281 0.200 0.510 0.479 0.599 

Locus 1353 : 
2 alleles
12.3% missing data
   2   (0.883) 0.830 0.909 0.851 0.970 0.969 0.576 0.917 
   4   (0.117) 0.170 0.091 0.149 0.030 0.031 0.424 0.083 

Locus 1354 : 
2 alleles
4.3% missing data
   4   (0.916) 0.914 0.964 0.962 0.953 0.964 0.976 0.925 
   2   (0.084) 0.086 0.036 0.038 0.047 0.036 0.024 0.075 

Locus 1355 : 
2 alleles
10.9% missing data
   3   (0.436) 0.385 0.428 0.476 0.666 0.467 0.450 0.045 
   1   (0.564) 0.615 0.572 0.524 0.334 0.533 0.550 0.955 

Locus 1356 : 
2 alleles
6.5% missing data
   2   (0.838) 0.871 0.750 0.823 0.875 0.901 0.432 0.982 
   4   (0.162) 0.129 0.250 0.177 0.125 0.099 0.568 0.018 

Locus 1357 : 
2 alleles
7.2% missing data
   4   (0.759) 0.734 0.667 0.888 0.805 0.811 0.971 0.667 
   2   (0.241) 0.266 0.333 0.112 0.195 0.189 0.029 0.333 

Locus 1358 : 
2 alleles
4.3% missing data
   3   (0.873) 0.873 0.937 0.944 0.940 0.907 0.987 0.893 
   1   (0.127) 0.127 0.063 0.056 0.060 0.093 0.013 0.107 

Locus 1359 : 
2 alleles
5.8% missing data
   3   (0.490) 0.281 0.236 0.052 0.831 0.826 0.178 0.075 
   1   (0.510) 0.719 0.764 0.948 0.169 0.174 0.822 0.925 

Locus 1360 : 
2 alleles
5.1% missing data
   1   (0.304) 0.336 0.742 0.103 0.360 0.231 0.034 0.343 
   3   (0.696) 0.664 0.258 0.897 0.640 0.769 0.966 0.657 

Locus 1361 : 
2 alleles
5.1% missing data
   1   (0.125) 0.120 0.058 0.056 0.323 0.080 0.013 0.013 
   3   (0.875) 0.880 0.942 0.944 0.677 0.920 0.987 0.987 

Locus 1362 : 
2 alleles
12.3% missing data
   4   (0.811) 0.815 0.720 0.853 0.926 0.839 0.934 0.796 
   1   (0.189) 0.185 0.280 0.147 0.074 0.161 0.066 0.204 

Locus 1363 : 
2 alleles
2.9% missing data
   3   (0.866) 0.891 0.943 0.977 0.880 0.911 0.124 0.883 
   1   (0.134) 0.109 0.057 0.023 0.120 0.089 0.876 0.117 

Locus 1364 : 
2 alleles
13.8% missing data
   4   (0.914) 0.853 0.963 0.958 0.970 0.977 0.991 0.972 
   2   (0.086) 0.147 0.037 0.042 0.030 0.023 0.009 0.028 

Locus 1365 : 
2 alleles
14.5% missing data
   2   (0.173) 0.114 0.131 0.023 0.255 0.256 0.019 0.136 
   3   (0.827) 0.886 0.869 0.977 0.745 0.744 0.981 0.864 

Locus 1366 : 
2 alleles
10.9% missing data
   2   (0.403) 0.466 0.213 0.082 0.485 0.446 0.054 0.467 
   4   (0.597) 0.534 0.787 0.918 0.515 0.554 0.946 0.533 

Locus 1367 : 
2 alleles
0.7% missing data
   1   (0.893) 0.919 0.963 0.985 0.958 0.923 0.987 0.193 
   3   (0.107) 0.081 0.037 0.015 0.042 0.077 0.013 0.807 

Locus 1368 : 
2 alleles
10.1% missing data
   2   (0.646) 0.606 0.754 0.908 0.422 0.624 0.961 0.964 
   4   (0.354) 0.394 0.246 0.092 0.578 0.376 0.039 0.036 

Locus 1369 : 
2 alleles
4.3% missing data
   1   (0.471) 0.456 0.525 0.652 0.676 0.389 0.940 0.515 
   3   (0.529) 0.544 0.475 0.348 0.324 0.611 0.060 0.485 

Locus 1370 : 
2 alleles
14.5% missing data
   3   (0.891) 0.954 0.966 0.984 0.911 0.853 0.314 0.965 
   1   (0.109) 0.046 0.034 0.016 0.089 0.147 0.686 0.035 

Locus 1371 : 
2 alleles
12.3% missing data
   1   (0.124) 0.110 0.112 0.032 0.060 0.114 0.018 0.106 
   3   (0.876) 0.890 0.888 0.968 0.940 0.886 0.982 0.894 

Locus 1372 : 
2 alleles
3.6% missing data
   1   (0.850) 0.897 0.896 0.821 0.885 0.884 0.667 0.968 
   4   (0.150) 0.103 0.104 0.179 0.115 0.116 0.333 0.032 

Locus 1373 : 
2 alleles
5.8% missing data
   3   (0.838) 0.826 0.847 0.902 0.889 0.882 0.979 0.958 
   4   (0.162) 0.174 0.153 0.098 0.111 0.118 0.021 0.042 

Locus 1374 : 
2 alleles
4.3% missing data
   3   (0.880) 0.907 0.920 0.979 0.898 0.872 0.987 0.980 
   1   (0.120) 0.093 0.080 0.021 0.102 0.128 0.013 0.020 

Locus 1375 : 
2 alleles
3.6% missing data
   1   (0.824) 0.844 0.938 0.930 0.865 0.811 0.981 0.967 
   2   (0.176) 0.156 0.062 0.070 0.135 0.189 0.019 0.033 

Locus 1376 : 
2 alleles
1.4% missing data
   2   (0.935) 0.977 0.959 0.993 0.949 0.920 0.993 0.975 
   4   (0.065) 0.023 0.041 0.007 0.051 0.080 0.007 0.025 

Locus 1377 : 
2 alleles
1.4% missing data
   2   (0.901) 0.888 0.949 0.955 0.955 0.947 0.985 0.994 
   3   (0.099) 0.112 0.051 0.045 0.045 0.053 0.015 0.006 

Locus 1378 : 
2 alleles
10.1% missing data
   1   (0.721) 0.641 0.910 0.794 0.861 0.775 0.696 0.954 
   3   (0.279) 0.359 0.090 0.206 0.139 0.225 0.304 0.046 

Locus 1379 : 
2 alleles
16.7% missing data
   3   (0.586) 0.295 0.278 0.090 0.908 0.898 0.904 0.125 
   1   (0.414) 0.705 0.722 0.910 0.092 0.102 0.096 0.875 

Locus 1380 : 
2 alleles
3.6% missing data
   3   (0.794) 0.795 0.920 0.857 0.759 0.816 0.973 0.824 
   1   (0.206) 0.205 0.080 0.143 0.241 0.184 0.027 0.176 

Locus 1381 : 
2 alleles
10.9% missing data
   1   (0.862) 0.934 0.952 0.988 0.721 0.755 0.983 0.907 
   4   (0.138) 0.066 0.048 0.012 0.279 0.245 0.017 0.093 

Locus 1382 : 
2 alleles
7.2% missing data
   3   (0.855) 0.894 0.907 0.904 0.532 0.931 0.522 0.420 
   1   (0.145) 0.106 0.093 0.096 0.468 0.069 0.478 0.580 

Locus 1383 : 
2 alleles
15.2% missing data
   3   (0.912) 0.910 0.897 0.908 0.925 0.971 0.921 0.910 
   4   (0.088) 0.090 0.103 0.092 0.075 0.029 0.079 0.090 

Locus 1384 : 
2 alleles
13.0% missing data
   2   (0.853) 0.882 0.841 0.950 0.800 0.878 0.985 0.752 
   1   (0.147) 0.118 0.159 0.050 0.200 0.122 0.015 0.248 

Locus 1385 : 
2 alleles
2.9% missing data
   2   (0.727) 0.654 0.601 0.897 0.866 0.765 0.965 0.951 
   4   (0.273) 0.346 0.399 0.103 0.134 0.235 0.035 0.049 

Locus 1386 : 
2 alleles
14.5% missing data
   2   (0.871) 0.834 0.953 0.968 0.866 0.931 0.985 0.842 
   4   (0.129) 0.166 0.047 0.032 0.134 0.069 0.015 0.158 

Locus 1387 : 
2 alleles
4.3% missing data
   1   (0.711) 0.777 0.615 0.621 0.732 0.785 0.212 0.152 
   3   (0.289) 0.223 0.385 0.379 0.268 0.215 0.788 0.848 

Locus 1388 : 
2 alleles
15.2% missing data
   1   (0.232) 0.159 0.086 0.268 0.235 0.252 0.348 0.311 
   3   (0.768) 0.841 0.914 0.732 0.765 0.748 0.652 0.689 

Locus 1389 : 
2 alleles
4.3% missing data
   4   (0.845) 0.875 0.872 0.919 0.653 0.919 0.254 0.310 
   1   (0.155) 0.125 0.128 0.081 0.347 0.081 0.746 0.690 

Locus 1390 : 
2 alleles
12.3% missing data
   2   (0.871) 0.865 0.933 0.776 0.958 0.931 0.857 0.957 
   4   (0.129) 0.135 0.067 0.224 0.042 0.069 0.143 0.043 

Locus 1391 : 
2 alleles
6.5% missing data
   2   (0.103) 0.118 0.048 0.038 0.046 0.057 0.013 0.011 
   4   (0.897) 0.882 0.952 0.962 0.954 0.943 0.987 0.989 

Locus 1392 : 
2 alleles
10.9% missing data
   1   (0.181) 0.153 0.096 0.027 0.300 0.159 0.021 0.973 
   2   (0.819) 0.847 0.904 0.973 0.700 0.841 0.979 0.027 

Locus 1393 : 
2 alleles
3.6% missing data
   1   (0.904) 0.896 0.849 0.954 0.968 0.955 0.990 0.976 
   3   (0.096) 0.104 0.151 0.046 0.032 0.045 0.010 0.024 

Locus 1394 : 
2 alleles
14.5% missing data
   3   (0.889) 0.864 0.938 0.885 0.960 0.958 0.861 0.757 
   4   (0.111) 0.136 0.062 0.115 0.040 0.042 0.139 0.243 

Locus 1395 : 
2 alleles
13.0% missing data
   2   (0.892) 0.891 0.937 0.945 0.939 0.941 0.986 0.858 
   3   (0.108) 0.109 0.063 0.055 0.061 0.059 0.014 0.142 

Locus 1396 : 
2 alleles
12.3% missing data
   3   (0.869) 0.870 0.948 0.950 0.968 0.929 0.062 0.865 
   1   (0.131) 0.130 0.052 0.050 0.032 0.071 0.938 0.135 

Locus 1397 : 
2 alleles
15.9% missing data
   2   (0.881) 0.878 0.959 0.972 0.937 0.908 0.985 0.977 
   4   (0.119) 0.122 0.041 0.028 0.063 0.092 0.015 0.023 

Locus 1398 : 
2 alleles
2.2% missing data
   1   (0.948) 0.988 0.991 0.998 0.968 0.889 0.986 0.997 
   2   (0.052) 0.012 0.009 0.002 0.032 0.111 0.014 0.003 

Locus 1399 : 
2 alleles
3.6% missing data
   1   (0.884) 0.869 0.959 0.979 0.917 0.916 0.987 0.968 
   4   (0.116) 0.131 0.041 0.021 0.083 0.084 0.013 0.032 

Locus 1400 : 
2 alleles
3.6% missing data
   4   (0.847) 0.798 0.900 0.921 0.946 0.908 0.977 0.844 
   2   (0.153) 0.202 0.100 0.079 0.054 0.092 0.023 0.156 

Locus 1401 : 
2 alleles
15.2% missing data
   4   (0.825) 0.828 0.893 0.953 0.790 0.858 0.980 0.827 
   3   (0.175) 0.172 0.107 0.047 0.210 0.142 0.020 0.173 

Locus 1402 : 
2 alleles
14.5% missing data
   2   (0.833) 0.786 0.854 0.914 0.902 0.894 0.849 0.975 
   1   (0.167) 0.214 0.146 0.086 0.098 0.106 0.151 0.025 

Locus 1403 : 
2 alleles
1.4% missing data
   3   (0.922) 0.958 0.958 0.994 0.894 0.919 0.991 0.964 
   4   (0.078) 0.042 0.042 0.006 0.106 0.081 0.009 0.036 

Locus 1404 : 
2 alleles
4.3% missing data
   1   (0.657) 0.613 0.334 0.687 0.645 0.752 0.968 0.445 
   4   (0.343) 0.387 0.666 0.313 0.355 0.248 0.032 0.555 

Locus 1405 : 
2 alleles
13.8% missing data
   4   (0.438) 0.378 0.474 0.409 0.587 0.454 0.536 0.927 
   3   (0.562) 0.622 0.526 0.591 0.413 0.546 0.464 0.073 

Locus 1406 : 
2 alleles
2.9% missing data
   1   (0.850) 0.814 0.869 0.957 0.944 0.933 0.949 0.023 
   3   (0.150) 0.186 0.131 0.043 0.056 0.067 0.051 0.977 

Locus 1407 : 
2 alleles
3.6% missing data
   1   (0.876) 0.801 0.954 0.957 0.953 0.949 0.984 0.794 
   2   (0.124) 0.199 0.046 0.043 0.047 0.051 0.016 0.206 

Locus 1408 : 
2 alleles
13.0% missing data
   1   (0.544) 0.577 0.544 0.651 0.528 0.514 0.776 0.056 
   3   (0.456) 0.423 0.456 0.349 0.472 0.486 0.224 0.944 

Locus 1409 : 
2 alleles
7.2% missing data
   3   (0.898) 0.929 0.963 0.983 0.927 0.897 0.987 0.982 
   2   (0.102) 0.071 0.037 0.017 0.073 0.103 0.013 0.018 

Locus 1410 : 
2 alleles
13.0% missing data
   2   (0.768) 0.738 0.797 0.479 0.817 0.862 0.943 0.815 
   1   (0.232) 0.262 0.203 0.521 0.183 0.138 0.057 0.185 

Locus 1411 : 
2 alleles
5.8% missing data
   1   (0.457) 0.469 0.512 0.228 0.609 0.433 0.726 0.430 
   2   (0.543) 0.531 0.488 0.772 0.391 0.567 0.274 0.570 

Locus 1412 : 
2 alleles
2.9% missing data
   1   (0.418) 0.299 0.168 0.140 0.676 0.593 0.949 0.070 
   3   (0.582) 0.701 0.832 0.860 0.324 0.407 0.051 0.930 

Locus 1413 : 
2 alleles
7.2% missing data
   1   (0.880) 0.821 0.920 0.973 0.948 0.939 0.986 0.971 
   3   (0.120) 0.179 0.080 0.027 0.052 0.061 0.014 0.029 

Locus 1414 : 
2 alleles
9.4% missing data
   2   (0.804) 0.692 0.908 0.777 0.909 0.918 0.979 0.513 
   3   (0.196) 0.308 0.092 0.223 0.091 0.082 0.021 0.487 

Locus 1415 : 
2 alleles
6.5% missing data
   1   (0.841) 0.850 0.931 0.909 0.884 0.858 0.981 0.943 
   4   (0.159) 0.150 0.069 0.091 0.116 0.142 0.019 0.057 

Locus 1416 : 
2 alleles
3.6% missing data
   3   (0.694) 0.652 0.863 0.878 0.737 0.717 0.962 0.738 
   1   (0.306) 0.348 0.137 0.122 0.263 0.283 0.038 0.262 

Locus 1417 : 
2 alleles
13.0% missing data
   2   (0.853) 0.849 0.939 0.966 0.708 0.901 0.983 0.869 
   4   (0.147) 0.151 0.061 0.034 0.292 0.099 0.017 0.131 

Locus 1418 : 
2 alleles
5.1% missing data
   2   (0.888) 0.841 0.925 0.949 0.950 0.949 0.987 0.970 
   3   (0.112) 0.159 0.075 0.051 0.050 0.051 0.013 0.030 

Locus 1419 : 
2 alleles
13.0% missing data
   3   (0.831) 0.806 0.879 0.440 0.937 0.924 0.801 0.984 
   1   (0.169) 0.194 0.121 0.560 0.063 0.076 0.199 0.016 

Locus 1420 : 
2 alleles
4.3% missing data
   3   (0.879) 0.867 0.964 0.957 0.944 0.923 0.987 0.857 
   1   (0.121) 0.133 0.036 0.043 0.056 0.077 0.013 0.143 

Locus 1421 : 
2 alleles
12.3% missing data
   1   (0.372) 0.313 0.599 0.317 0.338 0.388 0.504 0.075 
   3   (0.628) 0.687 0.401 0.683 0.662 0.612 0.496 0.925 

Locus 1422 : 
2 alleles
10.1% missing data
   1   (0.081) 0.037 0.018 0.008 0.087 0.113 0.011 0.010 
   3   (0.919) 0.963 0.982 0.992 0.913 0.887 0.989 0.990 

Locus 1423 : 
2 alleles
12.3% missing data
   3   (0.704) 0.699 0.804 0.790 0.846 0.696 0.733 0.696 
   1   (0.296) 0.301 0.196 0.210 0.154 0.304 0.267 0.304 

Locus 1424 : 
2 alleles
12.3% missing data
   4   (0.855) 0.855 0.843 0.820 0.932 0.904 0.985 0.844 
   2   (0.145) 0.145 0.157 0.180 0.068 0.096 0.015 0.156 

Locus 1425 : 
2 alleles
5.8% missing data
   4   (0.655) 0.493 0.697 0.518 0.858 0.813 0.593 0.954 
   2   (0.345) 0.507 0.303 0.482 0.142 0.187 0.407 0.046 

Locus 1426 : 
2 alleles
8.7% missing data
   2   (0.914) 0.965 0.960 0.992 0.957 0.915 0.123 0.913 
   3   (0.086) 0.035 0.040 0.008 0.043 0.085 0.877 0.087 

Locus 1427 : 
2 alleles
17.4% missing data
   2   (0.641) 0.632 0.545 0.835 0.606 0.651 0.650 0.493 
   3   (0.359) 0.368 0.455 0.165 0.394 0.349 0.350 0.507 

Locus 1428 : 
2 alleles
3.6% missing data
   1   (0.894) 0.837 0.965 0.967 0.978 0.950 0.961 0.989 
   3   (0.106) 0.163 0.035 0.033 0.022 0.050 0.039 0.011 

Locus 1429 : 
2 alleles
19.6% missing data
   1   (0.894) 0.922 0.926 0.969 0.945 0.899 0.989 0.938 
   4   (0.106) 0.078 0.074 0.031 0.055 0.101 0.011 0.062 

Locus 1430 : 
2 alleles
3.6% missing data
   1   (0.816) 0.806 0.953 0.771 0.949 0.877 0.439 0.667 
   2   (0.184) 0.194 0.047 0.229 0.051 0.123 0.561 0.333 

Locus 1431 : 
2 alleles
6.5% missing data
   3   (0.834) 0.861 0.881 0.715 0.648 0.902 0.986 0.496 
   2   (0.166) 0.139 0.119 0.285 0.352 0.098 0.014 0.504 

Locus 1432 : 
2 alleles
7.2% missing data
   1   (0.515) 0.549 0.492 0.567 0.480 0.473 0.860 0.129 
   3   (0.485) 0.451 0.508 0.433 0.520 0.527 0.140 0.871 

Locus 1433 : 
2 alleles
7.2% missing data
   3   (0.817) 0.823 0.360 0.967 0.916 0.830 0.976 0.968 
   1   (0.183) 0.177 0.640 0.033 0.084 0.170 0.024 0.032 

Locus 1434 : 
2 alleles
12.3% missing data
   1   (0.905) 0.928 0.932 0.977 0.873 0.954 0.908 0.331 
   3   (0.095) 0.072 0.068 0.023 0.127 0.046 0.092 0.669 

Locus 1435 : 
2 alleles
5.1% missing data
   1   (0.877) 0.842 0.914 0.964 0.940 0.929 0.986 0.878 
   3   (0.123) 0.158 0.086 0.036 0.060 0.071 0.014 0.122 

Locus 1436 : 
2 alleles
12.3% missing data
   4   (0.905) 0.945 0.378 0.984 0.932 0.940 0.990 0.984 
   2   (0.095) 0.055 0.622 0.016 0.068 0.060 0.010 0.016 

Locus 1437 : 
2 alleles
2.9% missing data
   1   (0.909) 0.942 0.889 0.992 0.747 0.913 0.991 0.969 
   3   (0.091) 0.058 0.111 0.008 0.253 0.087 0.009 0.031 

Locus 1438 : 
2 alleles
10.1% missing data
   2   (0.726) 0.757 0.866 0.918 0.535 0.740 0.182 0.935 
   4   (0.274) 0.243 0.134 0.082 0.465 0.260 0.818 0.065 

Locus 1439 : 
2 alleles
3.6% missing data
   1   (0.903) 0.893 0.916 0.983 0.914 0.949 0.988 0.954 
   3   (0.097) 0.107 0.084 0.017 0.086 0.051 0.012 0.046 

Locus 1440 : 
2 alleles
5.1% missing data
   3   (0.847) 0.820 0.615 0.817 0.728 0.952 0.984 0.368 
   1   (0.153) 0.180 0.385 0.183 0.272 0.048 0.016 0.632 

Locus 1441 : 
2 alleles
4.3% missing data
   1   (0.617) 0.580 0.707 0.653 0.751 0.661 0.417 0.496 
   4   (0.383) 0.420 0.293 0.347 0.249 0.339 0.583 0.504 

Locus 1442 : 
2 alleles
13.0% missing data
   4   (0.776) 0.767 0.818 0.790 0.623 0.857 0.978 0.691 
   2   (0.224) 0.233 0.182 0.210 0.377 0.143 0.022 0.309 

Locus 1443 : 
2 alleles
17.4% missing data
   1   (0.886) 0.842 0.765 0.832 0.972 0.965 0.885 0.984 
   4   (0.114) 0.158 0.235 0.168 0.028 0.035 0.115 0.016 

Locus 1444 : 
2 alleles
13.0% missing data
   2   (0.906) 0.919 0.974 0.973 0.962 0.929 0.988 0.971 
   4   (0.094) 0.081 0.026 0.027 0.038 0.071 0.012 0.029 

Locus 1445 : 
2 alleles
13.0% missing data
   2   (0.753) 0.713 0.926 0.864 0.889 0.782 0.757 0.705 
   1   (0.247) 0.287 0.074 0.136 0.111 0.218 0.243 0.295 

Locus 1446 : 
2 alleles
17.4% missing data
   2   (0.895) 0.759 0.841 0.448 0.990 0.989 0.863 0.859 
   3   (0.105) 0.241 0.159 0.552 0.010 0.011 0.137 0.141 

Locus 1447 : 
2 alleles
10.1% missing data
   2   (0.336) 0.411 0.340 0.133 0.238 0.335 0.107 0.039 
   4   (0.664) 0.589 0.660 0.867 0.762 0.665 0.893 0.961 

Locus 1448 : 
2 alleles
5.1% missing data
   1   (0.904) 0.912 0.966 0.982 0.919 0.936 0.989 0.990 
   4   (0.096) 0.088 0.034 0.018 0.081 0.064 0.011 0.010 

Locus 1449 : 
2 alleles
10.9% missing data
   3   (0.908) 0.899 0.975 0.982 0.916 0.951 0.974 0.993 
   4   (0.092) 0.101 0.025 0.018 0.084 0.049 0.026 0.007 

Locus 1450 : 
2 alleles
10.9% missing data
   1   (0.570) 0.620 0.202 0.618 0.412 0.523 0.884 0.923 
   3   (0.430) 0.380 0.798 0.382 0.588 0.477 0.116 0.077 

Locus 1451 : 
2 alleles
14.5% missing data
   4   (0.852) 0.861 0.907 0.940 0.927 0.908 0.195 0.838 
   1   (0.148) 0.139 0.093 0.060 0.073 0.092 0.805 0.162 

Locus 1452 : 
2 alleles
4.3% missing data
   1   (0.493) 0.542 0.526 0.199 0.549 0.500 0.198 0.473 
   3   (0.507) 0.458 0.474 0.801 0.451 0.500 0.802 0.527 

Locus 1453 : 
2 alleles
5.8% missing data
   3   (0.542) 0.395 0.775 0.311 0.665 0.758 0.067 0.071 
   1   (0.458) 0.605 0.225 0.689 0.335 0.242 0.933 0.929 

Locus 1454 : 
2 alleles
13.0% missing data
   2   (0.840) 0.819 0.782 0.887 0.908 0.919 0.854 0.555 
   4   (0.160) 0.181 0.218 0.113 0.092 0.081 0.146 0.445 

Locus 1455 : 
2 alleles
0.7% missing data
   1   (0.912) 0.954 0.982 0.994 0.847 0.945 0.128 0.995 
   3   (0.088) 0.046 0.018 0.006 0.153 0.055 0.872 0.005 

Locus 1456 : 
2 alleles
2.9% missing data
   2   (0.896) 0.879 0.956 0.981 0.954 0.936 0.964 0.986 
   4   (0.104) 0.121 0.044 0.019 0.046 0.064 0.036 0.014 

Locus 1457 : 
2 alleles
13.8% missing data
   2   (0.918) 0.938 0.924 0.984 0.944 0.945 0.990 0.912 
   4   (0.082) 0.062 0.076 0.016 0.056 0.055 0.010 0.088 

Locus 1458 : 
2 alleles
5.1% missing data
   3   (0.921) 0.959 0.954 0.992 0.965 0.893 0.992 0.982 
   1   (0.079) 0.041 0.046 0.008 0.035 0.107 0.008 0.018 

Locus 1459 : 
2 alleles
13.0% missing data
   4   (0.907) 0.932 0.967 0.987 0.867 0.929 0.990 0.940 
   2   (0.093) 0.068 0.033 0.013 0.133 0.071 0.010 0.060 

Locus 1460 : 
2 alleles
12.3% missing data
   2   (0.087) 0.122 0.042 0.415 0.012 0.014 0.192 0.201 
   4   (0.913) 0.878 0.958 0.585 0.988 0.986 0.808 0.799 

Locus 1461 : 
2 alleles
2.2% missing data
   2   (0.139) 0.081 0.136 0.235 0.166 0.104 0.246 0.020 
   4   (0.861) 0.919 0.864 0.765 0.834 0.896 0.754 0.980 

Locus 1462 : 
2 alleles
18.1% missing data
   3   (0.856) 0.863 0.962 0.968 0.897 0.861 0.951 0.970 
   1   (0.144) 0.137 0.038 0.032 0.103 0.139 0.049 0.030 

Locus 1463 : 
2 alleles
10.1% missing data
   2   (0.119) 0.033 0.036 0.007 0.203 0.395 0.012 0.051 
   3   (0.881) 0.967 0.964 0.993 0.797 0.605 0.988 0.949 

Locus 1464 : 
2 alleles
16.7% missing data
   1   (0.840) 0.760 0.860 0.815 0.886 0.936 0.984 0.857 
   3   (0.160) 0.240 0.140 0.185 0.114 0.064 0.016 0.143 

Locus 1465 : 
2 alleles
2.2% missing data
   2   (0.874) 0.909 0.687 0.956 0.944 0.887 0.986 0.934 
   4   (0.126) 0.091 0.313 0.044 0.056 0.113 0.014 0.066 

Locus 1466 : 
2 alleles
10.9% missing data
   2   (0.792) 0.777 0.875 0.782 0.875 0.836 0.940 0.952 
   4   (0.208) 0.223 0.125 0.218 0.125 0.164 0.060 0.048 

Locus 1467 : 
2 alleles
2.9% missing data
   1   (0.873) 0.848 0.936 0.977 0.932 0.911 0.985 0.924 
   2   (0.127) 0.152 0.064 0.023 0.068 0.089 0.015 0.076 

Locus 1468 : 
2 alleles
5.8% missing data
   2   (0.106) 0.101 0.038 0.078 0.055 0.038 0.701 0.247 
   4   (0.894) 0.899 0.962 0.922 0.945 0.962 0.299 0.753 

Locus 1469 : 
2 alleles
13.8% missing data
   4   (0.603) 0.538 0.756 0.706 0.797 0.641 0.470 0.539 
   2   (0.397) 0.462 0.244 0.294 0.203 0.359 0.530 0.461 

Locus 1470 : 
2 alleles
2.9% missing data
   2   (0.875) 0.833 0.821 0.884 0.954 0.950 0.987 0.975 
   4   (0.125) 0.167 0.179 0.116 0.046 0.050 0.013 0.025 

Locus 1471 : 
2 alleles
2.9% missing data
   1   (0.884) 0.908 0.959 0.987 0.895 0.880 0.983 0.991 
   3   (0.116) 0.092 0.041 0.013 0.105 0.120 0.017 0.009 

Locus 1472 : 
2 alleles
7.2% missing data
   3   (0.702) 0.702 0.771 0.880 0.861 0.730 0.219 0.246 
   1   (0.298) 0.298 0.229 0.120 0.139 0.270 0.781 0.754 

Locus 1473 : 
2 alleles
5.8% missing data
   1   (0.741) 0.772 0.862 0.818 0.820 0.759 0.497 0.426 
   3   (0.259) 0.228 0.138 0.182 0.180 0.241 0.503 0.574 

Locus 1474 : 
2 alleles
10.9% missing data
   2   (0.877) 0.912 0.952 0.956 0.941 0.900 0.394 0.983 
   4   (0.123) 0.088 0.048 0.044 0.059 0.100 0.606 0.017 

Locus 1475 : 
2 alleles
2.9% missing data
   3   (0.945) 0.987 0.991 0.998 0.964 0.873 0.995 0.986 
   1   (0.055) 0.013 0.009 0.002 0.036 0.127 0.005 0.014 

Locus 1476 : 
2 alleles
2.2% missing data
   2   (0.823) 0.880 0.933 0.915 0.822 0.786 0.981 0.880 
   4   (0.177) 0.120 0.067 0.085 0.178 0.214 0.019 0.120 

Locus 1477 : 
2 alleles
9.4% missing data
   4   (0.944) 0.984 0.989 0.997 0.959 0.893 0.994 0.974 
   2   (0.056) 0.016 0.011 0.003 0.041 0.107 0.006 0.026 

Locus 1478 : 
2 alleles
12.3% missing data
   3   (0.782) 0.848 0.929 0.952 0.854 0.690 0.932 0.127 
   1   (0.218) 0.152 0.071 0.048 0.146 0.310 0.068 0.873 

Locus 1479 : 
2 alleles
12.3% missing data
   1   (0.819) 0.786 0.788 0.917 0.922 0.867 0.979 0.830 
   3   (0.181) 0.214 0.212 0.083 0.078 0.133 0.021 0.170 

Locus 1480 : 
2 alleles
13.8% missing data
   2   (0.922) 0.931 0.933 0.809 0.986 0.976 0.902 0.994 
   4   (0.078) 0.069 0.067 0.191 0.014 0.024 0.098 0.006 

Locus 1481 : 
2 alleles
18.8% missing data
   1   (0.121) 0.092 0.099 0.028 0.111 0.103 0.014 0.199 
   3   (0.879) 0.908 0.901 0.972 0.889 0.897 0.986 0.801 

Locus 1482 : 
2 alleles
16.7% missing data
   3   (0.630) 0.672 0.486 0.430 0.660 0.690 0.069 0.684 
   1   (0.370) 0.328 0.514 0.570 0.340 0.310 0.931 0.316 

Locus 1483 : 
2 alleles
11.6% missing data
   4   (0.892) 0.932 0.955 0.986 0.940 0.857 0.986 0.889 
   2   (0.108) 0.068 0.045 0.014 0.060 0.143 0.014 0.111 

Locus 1484 : 
2 alleles
0.7% missing data
   3   (0.855) 0.821 0.949 0.959 0.949 0.884 0.952 0.980 
   1   (0.145) 0.179 0.051 0.041 0.051 0.116 0.048 0.020 

Locus 1485 : 
2 alleles
13.0% missing data
   4   (0.412) 0.366 0.411 0.302 0.223 0.474 0.875 0.521 
   2   (0.588) 0.634 0.589 0.698 0.777 0.526 0.125 0.479 

Locus 1486 : 
2 alleles
11.6% missing data
   1   (0.908) 0.926 0.956 0.977 0.967 0.925 0.991 0.896 
   2   (0.092) 0.074 0.044 0.023 0.033 0.075 0.009 0.104 

Locus 1487 : 
2 alleles
3.6% missing data
   2   (0.843) 0.857 0.875 0.953 0.880 0.835 0.983 0.963 
   3   (0.157) 0.143 0.125 0.047 0.120 0.165 0.017 0.037 

Locus 1488 : 
2 alleles
10.9% missing data
   1   (0.221) 0.228 0.133 0.049 0.165 0.212 0.028 0.678 
   3   (0.779) 0.772 0.867 0.951 0.835 0.788 0.972 0.322 

Locus 1489 : 
2 alleles
5.1% missing data
   1   (0.902) 0.912 0.770 0.719 0.916 0.969 0.991 0.995 
   3   (0.098) 0.088 0.230 0.281 0.084 0.031 0.009 0.005 

Locus 1490 : 
2 alleles
10.9% missing data
   4   (0.910) 0.931 0.978 0.988 0.793 0.936 0.991 0.994 
   1   (0.090) 0.069 0.022 0.012 0.207 0.064 0.009 0.006 

Locus 1491 : 
2 alleles
11.6% missing data
   1   (0.827) 0.825 0.864 0.923 0.930 0.829 0.981 0.970 
   4   (0.173) 0.175 0.136 0.077 0.070 0.171 0.019 0.030 

Locus 1492 : 
2 alleles
2.9% missing data
   4   (0.730) 0.725 0.825 0.843 0.719 0.727 0.909 0.968 
   2   (0.270) 0.275 0.175 0.157 0.281 0.273 0.091 0.032 

Locus 1493 : 
2 alleles
9.4% missing data
   1   (0.921) 0.953 0.978 0.989 0.927 0.927 0.991 0.943 
   3   (0.079) 0.047 0.022 0.011 0.073 0.073 0.009 0.057 

Locus 1494 : 
2 alleles
15.9% missing data
   4   (0.901) 0.919 0.686 0.932 0.928 0.954 0.990 0.977 
   2   (0.099) 0.081 0.314 0.068 0.072 0.046 0.010 0.023 

Locus 1495 : 
2 alleles
14.5% missing data
   1   (0.823) 0.842 0.852 0.925 0.559 0.869 0.782 0.966 
   3   (0.177) 0.158 0.148 0.075 0.441 0.131 0.218 0.034 

Locus 1496 : 
2 alleles
4.3% missing data
   3   (0.748) 0.751 0.309 0.887 0.510 0.849 0.924 0.023 
   1   (0.252) 0.249 0.691 0.113 0.490 0.151 0.076 0.977 

Locus 1497 : 
2 alleles
3.6% missing data
   2   (0.848) 0.920 0.903 0.984 0.647 0.747 0.981 0.895 
   4   (0.152) 0.080 0.097 0.016 0.353 0.253 0.019 0.105 

Locus 1498 : 
2 alleles
11.6% missing data
   2   (0.902) 0.899 0.957 0.938 0.965 0.950 0.989 0.876 
   4   (0.098) 0.101 0.043 0.062 0.035 0.050 0.011 0.124 

Locus 1499 : 
2 alleles
13.0% missing data
   4   (0.871) 0.807 0.883 0.886 0.952 0.949 0.984 0.958 
   2   (0.129) 0.193 0.117 0.114 0.048 0.051 0.016 0.042 

Locus 1500 : 
2 alleles
5.1% missing data
   1   (0.175) 0.098 0.050 0.049 0.103 0.245 0.048 0.840 
   3   (0.825) 0.902 0.950 0.951 0.897 0.755 0.952 0.160 

Locus 1501 : 
2 alleles
1.4% missing data
   1   (0.874) 0.906 0.972 0.917 0.916 0.888 0.987 0.982 
   2   (0.126) 0.094 0.028 0.083 0.084 0.112 0.013 0.018 

Locus 1502 : 
2 alleles
10.9% missing data
   4   (0.838) 0.832 0.671 0.870 0.946 0.885 0.981 0.871 
   1   (0.162) 0.168 0.329 0.130 0.054 0.115 0.019 0.129 

Locus 1503 : 
2 alleles
2.2% missing data
   1   (0.902) 0.922 0.730 0.956 0.960 0.956 0.990 0.462 
   3   (0.098) 0.078 0.270 0.044 0.040 0.044 0.010 0.538 

Locus 1504 : 
2 alleles
3.6% missing data
   1   (0.893) 0.923 0.972 0.991 0.910 0.869 0.989 0.905 
   3   (0.107) 0.077 0.028 0.009 0.090 0.131 0.011 0.095 

Locus 1505 : 
2 alleles
10.1% missing data
   1   (0.427) 0.360 0.355 0.579 0.346 0.530 0.122 0.039 
   4   (0.573) 0.640 0.645 0.421 0.654 0.470 0.878 0.961 

Locus 1506 : 
2 alleles
1.4% missing data
   1   (0.556) 0.509 0.369 0.185 0.734 0.690 0.837 0.115 
   4   (0.444) 0.491 0.631 0.815 0.266 0.310 0.163 0.885 

Locus 1507 : 
2 alleles
2.9% missing data
   4   (0.844) 0.828 0.914 0.959 0.926 0.865 0.984 0.957 
   3   (0.156) 0.172 0.086 0.041 0.074 0.135 0.016 0.043 

Locus 1508 : 
2 alleles
10.9% missing data
   1   (0.885) 0.844 0.962 0.962 0.921 0.946 0.986 0.982 
   3   (0.115) 0.156 0.038 0.038 0.079 0.054 0.014 0.018 

Locus 1509 : 
2 alleles
10.9% missing data
   1   (0.260) 0.242 0.266 0.381 0.345 0.198 0.267 0.238 
   3   (0.740) 0.758 0.734 0.619 0.655 0.802 0.733 0.762 

Locus 1510 : 
2 alleles
12.3% missing data
   4   (0.894) 0.869 0.931 0.953 0.958 0.949 0.877 0.985 
   3   (0.106) 0.131 0.069 0.047 0.042 0.051 0.123 0.015 

Locus 1511 : 
2 alleles
0.7% missing data
   1   (0.940) 0.986 0.991 0.997 0.963 0.830 0.994 0.997 
   2   (0.060) 0.014 0.009 0.003 0.037 0.170 0.006 0.003 

Locus 1512 : 
2 alleles
3.6% missing data
   2   (0.760) 0.782 0.746 0.527 0.846 0.838 0.981 0.113 
   3   (0.240) 0.218 0.254 0.473 0.154 0.162 0.019 0.887 

Locus 1513 : 
2 alleles
13.0% missing data
   4   (0.877) 0.931 0.943 0.987 0.859 0.806 0.987 0.747 
   2   (0.123) 0.069 0.057 0.013 0.141 0.194 0.013 0.253 

Locus 1514 : 
2 alleles
1.4% missing data
   2   (0.869) 0.855 0.933 0.969 0.932 0.897 0.985 0.989 
   3   (0.131) 0.145 0.067 0.031 0.068 0.103 0.015 0.011 

Locus 1515 : 
2 alleles
2.9% missing data
   4   (0.802) 0.828 0.604 0.850 0.553 0.890 0.522 0.765 
   2   (0.198) 0.172 0.396 0.150 0.447 0.110 0.478 0.235 

Locus 1516 : 
2 alleles
12.3% missing data
   4   (0.692) 0.686 0.821 0.889 0.636 0.655 0.963 0.707 
   1   (0.308) 0.314 0.179 0.111 0.364 0.345 0.037 0.293 

Locus 1517 : 
2 alleles
5.8% missing data
   1   (0.373) 0.316 0.532 0.131 0.525 0.453 0.049 0.054 
   4   (0.627) 0.684 0.468 0.869 0.475 0.547 0.951 0.946 

Locus 1518 : 
2 alleles
15.2% missing data
   4   (0.646) 0.619 0.825 0.899 0.472 0.645 0.958 0.613 
   2   (0.354) 0.381 0.175 0.101 0.528 0.355 0.042 0.387 

Locus 1519 : 
2 alleles
17.4% missing data
   2   (0.733) 0.726 0.797 0.918 0.764 0.723 0.726 0.916 
   4   (0.267) 0.274 0.203 0.082 0.236 0.277 0.274 0.084 

Locus 1520 : 
2 alleles
2.2% missing data
   1   (0.146) 0.162 0.069 0.108 0.041 0.105 0.043 0.020 
   3   (0.854) 0.838 0.931 0.892 0.959 0.895 0.957 0.980 

Locus 1521 : 
2 alleles
12.3% missing data
   1   (0.097) 0.070 0.126 0.030 0.084 0.063 0.089 0.020 
   3   (0.903) 0.930 0.874 0.970 0.916 0.937 0.911 0.980 

Locus 1522 : 
2 alleles
2.9% missing data
   2   (0.913) 0.940 0.985 0.992 0.927 0.917 0.975 0.993 
   3   (0.087) 0.060 0.015 0.008 0.073 0.083 0.025 0.007 

Locus 1523 : 
2 alleles
10.9% missing data
   2   (0.910) 0.950 0.976 0.987 0.964 0.875 0.991 0.966 
   4   (0.090) 0.050 0.024 0.013 0.036 0.125 0.009 0.034 

Locus 1524 : 
2 alleles
15.9% missing data
   4   (0.711) 0.750 0.735 0.772 0.570 0.711 0.724 0.965 
   2   (0.289) 0.250 0.265 0.228 0.430 0.289 0.276 0.035 

Locus 1525 : 
2 alleles
4.3% missing data
   4   (0.881) 0.868 0.953 0.985 0.955 0.898 0.963 0.989 
   1   (0.119) 0.132 0.047 0.015 0.045 0.102 0.037 0.011 

Locus 1526 : 
2 alleles
13.0% missing data
   2   (0.689) 0.810 0.665 0.951 0.689 0.454 0.684 0.760 
   4   (0.311) 0.190 0.335 0.049 0.311 0.546 0.316 0.240 

Locus 1527 : 
2 alleles
7.2% missing data
   3   (0.890) 0.915 0.969 0.981 0.950 0.933 0.072 0.936 
   1   (0.110) 0.085 0.031 0.019 0.050 0.067 0.928 0.064 

Locus 1528 : 
2 alleles
3.6% missing data
   1   (0.678) 0.561 0.737 0.765 0.785 0.784 0.967 0.403 
   4   (0.322) 0.439 0.263 0.235 0.215 0.216 0.033 0.597 

Locus 1529 : 
2 alleles
15.2% missing data
   4   (0.669) 0.678 0.586 0.649 0.667 0.697 0.645 0.951 
   2   (0.331) 0.322 0.414 0.351 0.333 0.303 0.355 0.049 

Locus 1530 : 
2 alleles
6.5% missing data
   2   (0.833) 0.799 0.938 0.963 0.684 0.886 0.980 0.970 
   4   (0.167) 0.201 0.062 0.037 0.316 0.114 0.020 0.030 

Locus 1531 : 
2 alleles
5.1% missing data
   1   (0.852) 0.899 0.636 0.939 0.683 0.916 0.227 0.956 
   3   (0.148) 0.101 0.364 0.061 0.317 0.084 0.773 0.044 

Locus 1532 : 
2 alleles
18.1% missing data
   1   (0.901) 0.874 0.949 0.965 0.969 0.950 0.988 0.923 
   3   (0.099) 0.126 0.051 0.035 0.031 0.050 0.012 0.077 

Locus 1533 : 
2 alleles
0.7% missing data
   2   (0.916) 0.971 0.964 0.994 0.909 0.822 0.992 0.979 
   4   (0.084) 0.029 0.036 0.006 0.091 0.178 0.008 0.021 

Locus 1534 : 
2 alleles
1.4% missing data
   2   (0.811) 0.772 0.851 0.854 0.853 0.895 0.350 0.969 
   4   (0.189) 0.228 0.149 0.146 0.147 0.105 0.650 0.031 

Locus 1535 : 
2 alleles
2.9% missing data
   4   (0.903) 0.955 0.977 0.990 0.940 0.822 0.989 0.943 
   2   (0.097) 0.045 0.023 0.010 0.060 0.178 0.011 0.057 

Locus 1536 : 
2 alleles
3.6% missing data
   4   (0.916) 0.902 0.946 0.977 0.964 0.962 0.970 0.990 
   3   (0.084) 0.098 0.054 0.023 0.036 0.038 0.030 0.010 

Locus 1537 : 
2 alleles
1.4% missing data
   2   (0.946) 0.987 0.990 0.998 0.872 0.913 0.995 0.997 
   1   (0.054) 0.013 0.010 0.002 0.128 0.087 0.005 0.003 

Locus 1538 : 
2 alleles
3.6% missing data
   2   (0.177) 0.223 0.288 0.065 0.301 0.111 0.053 0.023 
   3   (0.823) 0.777 0.712 0.935 0.699 0.889 0.947 0.977 

Locus 1539 : 
2 alleles
13.0% missing data
   1   (0.845) 0.835 0.883 0.902 0.948 0.911 0.274 0.868 
   3   (0.155) 0.165 0.117 0.098 0.052 0.089 0.726 0.132 

Locus 1540 : 
2 alleles
2.2% missing data
   2   (0.898) 0.864 0.969 0.960 0.967 0.960 0.990 0.607 
   4   (0.102) 0.136 0.031 0.040 0.033 0.040 0.010 0.393 

Locus 1541 : 
2 alleles
2.2% missing data
   1   (0.747) 0.736 0.766 0.888 0.724 0.771 0.421 0.961 
   4   (0.253) 0.264 0.234 0.112 0.276 0.229 0.579 0.039 

Locus 1542 : 
2 alleles
14.5% missing data
   2   (0.838) 0.831 0.709 0.718 0.837 0.923 0.985 0.690 
   4   (0.162) 0.169 0.291 0.282 0.163 0.077 0.015 0.310 

Locus 1543 : 
2 alleles
4.3% missing data
   3   (0.839) 0.840 0.910 0.954 0.894 0.847 0.949 0.973 
   1   (0.161) 0.160 0.090 0.046 0.106 0.153 0.051 0.027 

Locus 1544 : 
2 alleles
7.2% missing data
   1   (0.857) 0.810 0.764 0.924 0.771 0.941 0.949 0.912 
   3   (0.143) 0.190 0.236 0.076 0.229 0.059 0.051 0.088 

Locus 1545 : 
2 alleles
4.3% missing data
   1   (0.791) 0.799 0.900 0.762 0.917 0.835 0.480 0.824 
   2   (0.209) 0.201 0.100 0.238 0.083 0.165 0.520 0.176 

Locus 1546 : 
2 alleles
11.6% missing data
   4   (0.936) 0.982 0.979 0.996 0.942 0.861 0.993 0.969 
   2   (0.064) 0.018 0.021 0.004 0.058 0.139 0.007 0.031 

Locus 1547 : 
2 alleles
5.1% missing data
   4   (0.881) 0.891 0.824 0.876 0.937 0.931 0.982 0.956 
   1   (0.119) 0.109 0.176 0.124 0.063 0.069 0.018 0.044 

Locus 1548 : 
2 alleles
13.0% missing data
   1   (0.860) 0.869 0.821 0.951 0.884 0.896 0.982 0.922 
   2   (0.140) 0.131 0.179 0.049 0.116 0.104 0.018 0.078 

Locus 1549 : 
2 alleles
13.0% missing data
   1   (0.937) 0.982 0.978 0.997 0.760 0.899 0.950 0.997 
   4   (0.063) 0.018 0.022 0.003 0.240 0.101 0.050 0.003 

Locus 1550 : 
2 alleles
5.1% missing data
   2   (0.791) 0.804 0.890 0.962 0.618 0.789 0.976 0.973 
   3   (0.209) 0.196 0.110 0.038 0.382 0.211 0.024 0.027 

Locus 1551 : 
2 alleles
14.5% missing data
   1   (0.796) 0.679 0.286 0.644 0.945 0.935 0.983 0.802 
   3   (0.204) 0.321 0.714 0.356 0.055 0.065 0.017 0.198 

Locus 1552 : 
2 alleles
3.6% missing data
   1   (0.881) 0.869 0.951 0.974 0.966 0.912 0.961 0.841 
   3   (0.119) 0.131 0.049 0.026 0.034 0.088 0.039 0.159 

Locus 1553 : 
2 alleles
1.4% missing data
   4   (0.905) 0.842 0.926 0.951 0.838 0.976 0.989 0.986 
   2   (0.095) 0.158 0.074 0.049 0.162 0.024 0.011 0.014 

Locus 1554 : 
2 alleles
11.6% missing data
   1   (0.769) 0.709 0.770 0.903 0.870 0.880 0.069 0.436 
   3   (0.231) 0.291 0.230 0.097 0.130 0.120 0.931 0.564 

Locus 1555 : 
2 alleles
10.1% missing data
   2   (0.318) 0.319 0.274 0.133 0.220 0.360 0.038 0.513 
   4   (0.682) 0.681 0.726 0.867 0.780 0.640 0.962 0.487 

Locus 1556 : 
2 alleles
4.3% missing data
   3   (0.772) 0.702 0.878 0.925 0.745 0.846 0.973 0.893 
   1   (0.228) 0.298 0.122 0.075 0.255 0.154 0.027 0.107 

Locus 1557 : 
2 alleles
2.9% missing data
   2   (0.438) 0.455 0.223 0.109 0.679 0.466 0.060 0.974 
   3   (0.562) 0.545 0.777 0.891 0.321 0.534 0.940 0.026 

Locus 1558 : 
2 alleles
15.2% missing data
   4   (0.166) 0.192 0.127 0.031 0.089 0.102 0.166 0.759 
   2   (0.834) 0.808 0.873 0.969 0.911 0.898 0.834 0.241 

Locus 1559 : 
2 alleles
5.1% missing data
   1   (0.783) 0.811 0.408 0.685 0.873 0.850 0.541 0.965 
   4   (0.217) 0.189 0.592 0.315 0.127 0.150 0.459 0.035 

Locus 1560 : 
2 alleles
10.9% missing data
   1   (0.899) 0.904 0.937 0.979 0.905 0.937 0.911 0.991 
   4   (0.101) 0.096 0.063 0.021 0.095 0.063 0.089 0.009 

Locus 1561 : 
2 alleles
2.9% missing data
   3   (0.852) 0.796 0.888 0.902 0.872 0.940 0.982 0.537 
   1   (0.148) 0.204 0.112 0.098 0.128 0.060 0.018 0.463 

Locus 1562 : 
2 alleles
15.2% missing data
   2   (0.919) 0.958 0.686 0.974 0.957 0.945 0.990 0.991 
   4   (0.081) 0.042 0.314 0.026 0.043 0.055 0.010 0.009 

Locus 1563 : 
2 alleles
15.9% missing data
   1   (0.602) 0.560 0.526 0.712 0.665 0.640 0.960 0.589 
   4   (0.398) 0.440 0.474 0.288 0.335 0.360 0.040 0.411 

Locus 1564 : 
2 alleles
12.3% missing data
   2   (0.844) 0.755 0.941 0.264 0.979 0.969 0.185 0.851 
   4   (0.156) 0.245 0.059 0.736 0.021 0.031 0.815 0.149 

Locus 1565 : 
2 alleles
2.9% missing data
   3   (0.809) 0.814 0.921 0.881 0.763 0.838 0.951 0.979 
   1   (0.191) 0.186 0.079 0.119 0.237 0.162 0.049 0.021 

Locus 1566 : 
2 alleles
13.8% missing data
   2   (0.891) 0.865 0.943 0.941 0.878 0.950 0.987 0.922 
   4   (0.109) 0.135 0.057 0.059 0.122 0.050 0.013 0.078 

Locus 1567 : 
2 alleles
5.8% missing data
   2   (0.884) 0.901 0.826 0.982 0.940 0.913 0.987 0.685 
   4   (0.116) 0.099 0.174 0.018 0.060 0.087 0.013 0.315 

Locus 1568 : 
2 alleles
11.6% missing data
   1   (0.777) 0.775 0.891 0.728 0.751 0.825 0.981 0.755 
   3   (0.223) 0.225 0.109 0.272 0.249 0.175 0.019 0.245 

Locus 1569 : 
2 alleles
3.6% missing data
   2   (0.604) 0.592 0.802 0.691 0.675 0.610 0.122 0.647 
   4   (0.396) 0.408 0.198 0.309 0.325 0.390 0.878 0.353 

Locus 1570 : 
2 alleles
16.7% missing data
   1   (0.395) 0.369 0.518 0.145 0.626 0.385 0.350 0.711 
   4   (0.605) 0.631 0.482 0.855 0.374 0.615 0.650 0.289 

Locus 1571 : 
2 alleles
10.9% missing data
   3   (0.868) 0.853 0.930 0.958 0.840 0.918 0.960 0.831 
   2   (0.132) 0.147 0.070 0.042 0.160 0.082 0.040 0.169 

Locus 1572 : 
2 alleles
12.3% missing data
   1   (0.119) 0.101 0.102 0.069 0.072 0.085 0.106 0.016 
   3   (0.881) 0.899 0.898 0.931 0.928 0.915 0.894 0.984 

Locus 1573 : 
2 alleles
13.8% missing data
   1   (0.588) 0.535 0.259 0.712 0.460 0.649 0.957 0.893 
   3   (0.412) 0.465 0.741 0.288 0.540 0.351 0.043 0.107 

Locus 1574 : 
2 alleles
11.6% missing data
   2   (0.573) 0.538 0.810 0.915 0.547 0.483 0.943 0.655 
   4   (0.427) 0.462 0.190 0.085 0.453 0.517 0.057 0.345 

Locus 1575 : 
2 alleles
18.1% missing data
   3   (0.933) 0.900 0.927 0.312 0.994 0.992 0.990 0.935 
   1   (0.067) 0.100 0.073 0.688 0.006 0.008 0.010 0.065 

Locus 1576 : 
2 alleles
3.6% missing data
   3   (0.923) 0.960 0.983 0.989 0.897 0.925 0.985 0.981 
   1   (0.077) 0.040 0.017 0.011 0.103 0.075 0.015 0.019 

Locus 1577 : 
2 alleles
9.4% missing data
   2   (0.905) 0.917 0.963 0.986 0.952 0.922 0.990 0.980 
   4   (0.095) 0.083 0.037 0.014 0.048 0.078 0.010 0.020 

Locus 1578 : 
2 alleles
11.6% missing data
   1   (0.711) 0.755 0.308 0.682 0.522 0.740 0.971 0.659 
   3   (0.289) 0.245 0.692 0.318 0.478 0.260 0.029 0.341 

Locus 1579 : 
2 alleles
11.6% missing data
   3   (0.888) 0.878 0.912 0.972 0.969 0.955 0.147 0.916 
   1   (0.112) 0.122 0.088 0.028 0.031 0.045 0.853 0.084 

Locus 1580 : 
2 alleles
8.7% missing data
   2   (0.906) 0.924 0.941 0.986 0.941 0.926 0.990 0.889 
   4   (0.094) 0.076 0.059 0.014 0.059 0.074 0.010 0.111 

Locus 1581 : 
2 alleles
14.5% missing data
   2   (0.838) 0.883 0.728 0.735 0.810 0.909 0.692 0.236 
   4   (0.162) 0.117 0.272 0.265 0.190 0.091 0.308 0.764 

Locus 1582 : 
2 alleles
5.8% missing data
   4   (0.882) 0.875 0.939 0.866 0.952 0.941 0.988 0.835 
   1   (0.118) 0.125 0.061 0.134 0.048 0.059 0.012 0.165 

Locus 1583 : 
2 alleles
1.4% missing data
   2   (0.909) 0.949 0.970 0.967 0.964 0.903 0.991 0.930 
   3   (0.091) 0.051 0.030 0.033 0.036 0.097 0.009 0.070 

Locus 1584 : 
2 alleles
2.2% missing data
   1   (0.698) 0.762 0.897 0.716 0.815 0.588 0.819 0.594 
   2   (0.302) 0.238 0.103 0.284 0.185 0.412 0.181 0.406 

Locus 1585 : 
2 alleles
3.6% missing data
   1   (0.899) 0.878 0.921 0.965 0.876 0.956 0.989 0.689 
   3   (0.101) 0.122 0.079 0.035 0.124 0.044 0.011 0.311 

Locus 1586 : 
2 alleles
13.0% missing data
   2   (0.319) 0.272 0.478 0.093 0.718 0.327 0.038 0.060 
   3   (0.681) 0.728 0.522 0.907 0.282 0.673 0.962 0.940 

Locus 1587 : 
2 alleles
4.3% missing data
   3   (0.246) 0.231 0.176 0.140 0.415 0.198 0.759 0.054 
   4   (0.754) 0.769 0.824 0.860 0.585 0.802 0.241 0.946 

Locus 1588 : 
2 alleles
5.1% missing data
   1   (0.948) 0.986 0.991 0.998 0.975 0.893 0.995 0.997 
   3   (0.052) 0.014 0.009 0.002 0.025 0.107 0.005 0.003 

Locus 1589 : 
2 alleles
3.6% missing data
   3   (0.790) 0.791 0.920 0.932 0.892 0.802 0.180 0.975 
   2   (0.210) 0.209 0.080 0.068 0.108 0.198 0.820 0.025 

Locus 1590 : 
2 alleles
4.3% missing data
   4   (0.922) 0.945 0.911 0.978 0.933 0.960 0.991 0.908 
   2   (0.078) 0.055 0.089 0.022 0.067 0.040 0.009 0.092 

Locus 1591 : 
2 alleles
6.5% missing data
   1   (0.851) 0.766 0.938 0.945 0.848 0.955 0.175 0.941 
   4   (0.149) 0.234 0.062 0.055 0.152 0.045 0.825 0.059 

Locus 1592 : 
2 alleles
5.1% missing data
   4   (0.863) 0.898 0.587 0.948 0.816 0.901 0.983 0.986 
   2   (0.137) 0.102 0.413 0.052 0.184 0.099 0.017 0.014 

Locus 1593 : 
2 alleles
2.2% missing data
   3   (0.891) 0.941 0.969 0.989 0.869 0.907 0.125 0.995 
   1   (0.109) 0.059 0.031 0.011 0.131 0.093 0.875 0.005 

Locus 1594 : 
2 alleles
12.3% missing data
   2   (0.623) 0.635 0.774 0.805 0.753 0.573 0.263 0.646 
   4   (0.377) 0.365 0.226 0.195 0.247 0.427 0.737 0.354 

Locus 1595 : 
2 alleles
3.6% missing data
   2   (0.859) 0.897 0.896 0.981 0.681 0.863 0.984 0.932 
   3   (0.141) 0.103 0.104 0.019 0.319 0.137 0.016 0.068 

Locus 1596 : 
2 alleles
14.5% missing data
   2   (0.820) 0.869 0.914 0.945 0.890 0.840 0.031 0.667 
   4   (0.180) 0.131 0.086 0.055 0.110 0.160 0.969 0.333 

Locus 1597 : 
2 alleles
18.1% missing data
   2   (0.792) 0.810 0.930 0.722 0.886 0.886 0.052 0.102 
   3   (0.208) 0.190 0.070 0.278 0.114 0.114 0.948 0.898 

Locus 1598 : 
2 alleles
4.3% missing data
   1   (0.901) 0.946 0.976 0.976 0.936 0.919 0.371 0.994 
   3   (0.099) 0.054 0.024 0.024 0.064 0.081 0.629 0.006 

Locus 1599 : 
2 alleles
5.1% missing data
   1   (0.265) 0.307 0.633 0.153 0.120 0.219 0.030 0.042 
   3   (0.735) 0.693 0.367 0.847 0.880 0.781 0.970 0.958 

Locus 1600 : 
2 alleles
4.3% missing data
   1   (0.773) 0.767 0.902 0.913 0.826 0.819 0.197 0.941 
   3   (0.227) 0.233 0.098 0.087 0.174 0.181 0.803 0.059 

Locus 1601 : 
2 alleles
4.3% missing data
   2   (0.908) 0.865 0.967 0.954 0.983 0.963 0.967 0.978 
   3   (0.092) 0.135 0.033 0.046 0.017 0.037 0.033 0.022 

Locus 1602 : 
2 alleles
3.6% missing data
   1   (0.101) 0.066 0.026 0.018 0.057 0.064 0.853 0.057 
   3   (0.899) 0.934 0.974 0.982 0.943 0.936 0.147 0.943 

Locus 1603 : 
2 alleles
2.9% missing data
   1   (0.873) 0.824 0.959 0.958 0.963 0.926 0.982 0.899 
   3   (0.127) 0.176 0.041 0.042 0.037 0.074 0.018 0.101 

Locus 1604 : 
2 alleles
2.2% missing data
   1   (0.213) 0.192 0.090 0.066 0.117 0.280 0.032 0.024 
   3   (0.787) 0.808 0.910 0.934 0.883 0.720 0.968 0.976 

Locus 1605 : 
2 alleles
15.9% missing data
   4   (0.888) 0.954 0.965 0.991 0.893 0.735 0.988 0.935 
   2   (0.112) 0.046 0.035 0.009 0.107 0.265 0.012 0.065 

Locus 1606 : 
2 alleles
13.8% missing data
   2   (0.130) 0.175 0.121 0.290 0.112 0.038 0.393 0.013 
   3   (0.870) 0.825 0.879 0.710 0.888 0.962 0.607 0.987 

Locus 1607 : 
2 alleles
18.8% missing data
   2   (0.235) 0.216 0.149 0.348 0.132 0.201 0.435 0.140 
   4   (0.765) 0.784 0.851 0.652 0.868 0.799 0.565 0.860 

Locus 1608 : 
2 alleles
15.2% missing data
   2   (0.849) 0.826 0.895 0.730 0.743 0.935 0.687 0.962 
   4   (0.151) 0.174 0.105 0.270 0.257 0.065 0.313 0.038 

Locus 1609 : 
2 alleles
14.5% missing data
   4   (0.859) 0.899 0.559 0.948 0.821 0.895 0.867 0.970 
   2   (0.141) 0.101 0.441 0.052 0.179 0.105 0.133 0.030 

Locus 1610 : 
2 alleles
4.3% missing data
   1   (0.853) 0.850 0.930 0.934 0.941 0.923 0.089 0.863 
   4   (0.147) 0.150 0.070 0.066 0.059 0.077 0.911 0.137 

Locus 1611 : 
2 alleles
8.0% missing data
   4   (0.911) 0.913 0.976 0.988 0.897 0.948 0.990 0.994 
   2   (0.089) 0.087 0.024 0.012 0.103 0.052 0.010 0.006 

Locus 1612 : 
2 alleles
2.9% missing data
   1   (0.894) 0.884 0.667 0.960 0.654 0.960 0.989 0.922 
   3   (0.106) 0.116 0.333 0.040 0.346 0.040 0.011 0.078 

Locus 1613 : 
2 alleles
3.6% missing data
   1   (0.830) 0.823 0.869 0.936 0.748 0.877 0.979 0.931 
   3   (0.170) 0.177 0.131 0.064 0.252 0.123 0.021 0.069 

Locus 1614 : 
2 alleles
4.3% missing data
   3   (0.849) 0.878 0.948 0.897 0.899 0.859 0.985 0.977 
   1   (0.151) 0.122 0.052 0.103 0.101 0.141 0.015 0.023 

Locus 1615 : 
2 alleles
15.2% missing data
   1   (0.855) 0.881 0.958 0.983 0.696 0.864 0.955 0.986 
   2   (0.145) 0.119 0.042 0.017 0.304 0.136 0.045 0.014 

Locus 1616 : 
2 alleles
5.1% missing data
   1   (0.899) 0.901 0.954 0.969 0.944 0.940 0.954 0.977 
   3   (0.101) 0.099 0.046 0.031 0.056 0.060 0.046 0.023 

Locus 1617 : 
2 alleles
14.5% missing data
   3   (0.665) 0.619 0.622 0.543 0.836 0.741 0.595 0.923 
   1   (0.335) 0.381 0.378 0.457 0.164 0.259 0.405 0.077 

Locus 1618 : 
2 alleles
9.4% missing data
   2   (0.878) 0.854 0.893 0.964 0.919 0.929 0.964 0.952 
   1   (0.122) 0.146 0.107 0.036 0.081 0.071 0.036 0.048 

Locus 1619 : 
2 alleles
10.9% missing data
   1   (0.321) 0.397 0.170 0.206 0.185 0.252 0.104 0.534 
   3   (0.679) 0.603 0.830 0.794 0.815 0.748 0.896 0.466 

Locus 1620 : 
2 alleles
1.4% missing data
   1   (0.810) 0.794 0.906 0.938 0.651 0.835 0.978 0.980 
   4   (0.190) 0.206 0.094 0.062 0.349 0.165 0.022 0.020 

Locus 1621 : 
2 alleles
7.2% missing data
   1   (0.887) 0.850 0.953 0.966 0.952 0.941 0.989 0.979 
   3   (0.113) 0.150 0.047 0.034 0.048 0.059 0.011 0.021 

Locus 1622 : 
2 alleles
5.8% missing data
   1   (0.479) 0.512 0.236 0.446 0.497 0.468 0.550 0.373 
   4   (0.521) 0.488 0.764 0.554 0.503 0.532 0.450 0.627 

Locus 1623 : 
2 alleles
15.9% missing data
   1   (0.109) 0.076 0.052 0.011 0.076 0.133 0.097 0.008 
   3   (0.891) 0.924 0.948 0.989 0.924 0.867 0.903 0.992 

Locus 1624 : 
2 alleles
18.1% missing data
   4   (0.744) 0.753 0.896 0.930 0.842 0.658 0.970 0.896 
   2   (0.256) 0.247 0.104 0.070 0.158 0.342 0.030 0.104 

Locus 1625 : 
2 alleles
10.9% missing data
   1   (0.129) 0.094 0.093 0.024 0.081 0.148 0.037 0.109 
   3   (0.871) 0.906 0.907 0.976 0.919 0.852 0.963 0.891 

Locus 1626 : 
2 alleles
3.6% missing data
   4   (0.880) 0.773 0.924 0.838 0.979 0.971 0.792 0.993 
   3   (0.120) 0.227 0.076 0.162 0.021 0.029 0.208 0.007 

Locus 1627 : 
2 alleles
2.9% missing data
   2   (0.881) 0.894 0.906 0.974 0.875 0.891 0.987 0.988 
   4   (0.119) 0.106 0.094 0.026 0.125 0.109 0.013 0.012 

Locus 1628 : 
2 alleles
10.9% missing data
   4   (0.872) 0.782 0.923 0.920 0.967 0.951 0.853 0.967 
   2   (0.128) 0.218 0.077 0.080 0.033 0.049 0.147 0.033 

Locus 1629 : 
2 alleles
0.7% missing data
   1   (0.875) 0.892 0.935 0.959 0.968 0.918 0.189 0.988 
   3   (0.125) 0.108 0.065 0.041 0.032 0.082 0.811 0.012 

Locus 1630 : 
2 alleles
4.3% missing data
   2   (0.648) 0.697 0.480 0.729 0.495 0.631 0.796 0.970 
   4   (0.352) 0.303 0.520 0.271 0.505 0.369 0.204 0.030 

Locus 1631 : 
2 alleles
5.1% missing data
   3   (0.772) 0.879 0.833 0.816 0.811 0.667 0.131 0.976 
   1   (0.228) 0.121 0.167 0.184 0.189 0.333 0.869 0.024 

Locus 1632 : 
2 alleles
3.6% missing data
   1   (0.774) 0.822 0.840 0.947 0.761 0.745 0.975 0.023 
   3   (0.226) 0.178 0.160 0.053 0.239 0.255 0.025 0.977 

Locus 1633 : 
2 alleles
4.3% missing data
   1   (0.316) 0.328 0.376 0.148 0.244 0.264 0.753 0.537 
   3   (0.684) 0.672 0.624 0.852 0.756 0.736 0.247 0.463 

Locus 1634 : 
2 alleles
15.2% missing data
   2   (0.444) 0.391 0.461 0.260 0.450 0.534 0.704 0.063 
   4   (0.556) 0.609 0.539 0.740 0.550 0.466 0.296 0.937 

Locus 1635 : 
2 alleles
10.1% missing data
   3   (0.844) 0.781 0.853 0.920 0.872 0.923 0.983 0.832 
   2   (0.156) 0.219 0.147 0.080 0.128 0.077 0.017 0.168 

Locus 1636 : 
2 alleles
2.9% missing data
   1   (0.826) 0.775 0.574 0.789 0.835 0.930 0.983 0.711 
   3   (0.174) 0.225 0.426 0.211 0.165 0.070 0.017 0.289 

Locus 1637 : 
2 alleles
6.5% missing data
   1   (0.728) 0.744 0.748 0.922 0.573 0.743 0.595 0.916 
   2   (0.272) 0.256 0.252 0.078 0.427 0.257 0.405 0.084 

Locus 1638 : 
2 alleles
9.4% missing data
   3   (0.933) 0.970 0.977 0.994 0.959 0.919 0.990 0.978 
   4   (0.067) 0.030 0.023 0.006 0.041 0.081 0.010 0.022 

Locus 1639 : 
2 alleles
2.9% missing data
   1   (0.902) 0.950 0.903 0.987 0.921 0.904 0.990 0.184 
   3   (0.098) 0.050 0.097 0.013 0.079 0.096 0.010 0.816 

Locus 1640 : 
2 alleles
7.2% missing data
   1   (0.764) 0.702 0.303 0.884 0.885 0.850 0.970 0.798 
   4   (0.236) 0.298 0.697 0.116 0.115 0.150 0.030 0.202 

Locus 1641 : 
2 alleles
3.6% missing data
   2   (0.714) 0.672 0.859 0.830 0.774 0.762 0.428 0.954 
   4   (0.286) 0.328 0.141 0.170 0.226 0.238 0.572 0.046 

Locus 1642 : 
2 alleles
13.0% missing data
   4   (0.708) 0.699 0.562 0.833 0.799 0.725 0.958 0.702 
   3   (0.292) 0.301 0.438 0.167 0.201 0.275 0.042 0.298 

Locus 1643 : 
2 alleles
4.3% missing data
   2   (0.909) 0.955 0.982 0.983 0.946 0.910 0.948 0.570 
   4   (0.091) 0.045 0.018 0.017 0.054 0.090 0.052 0.430 

Locus 1644 : 
2 alleles
3.6% missing data
   2   (0.485) 0.483 0.579 0.478 0.684 0.473 0.040 0.561 
   4   (0.515) 0.517 0.421 0.522 0.316 0.527 0.960 0.439 

Locus 1645 : 
2 alleles
3.6% missing data
   1   (0.836) 0.862 0.866 0.913 0.909 0.839 0.952 0.849 
   2   (0.164) 0.138 0.134 0.087 0.091 0.161 0.048 0.151 

Locus 1646 : 
2 alleles
8.0% missing data
   1   (0.104) 0.109 0.027 0.016 0.087 0.069 0.038 0.007 
   2   (0.896) 0.891 0.973 0.984 0.913 0.931 0.962 0.993 

Locus 1647 : 
2 alleles
9.4% missing data
   1   (0.683) 0.628 0.488 0.888 0.611 0.735 0.879 0.938 
   3   (0.317) 0.372 0.512 0.112 0.389 0.265 0.121 0.062 

Locus 1648 : 
2 alleles
4.3% missing data
   2   (0.921) 0.958 0.947 0.993 0.950 0.906 0.991 0.995 
   4   (0.079) 0.042 0.053 0.007 0.050 0.094 0.009 0.005 

Locus 1649 : 
2 alleles
15.2% missing data
   4   (0.885) 0.915 0.929 0.984 0.941 0.868 0.987 0.832 
   2   (0.115) 0.085 0.071 0.016 0.059 0.132 0.013 0.168 

Locus 1650 : 
2 alleles
6.5% missing data
   4   (0.222) 0.248 0.078 0.061 0.246 0.206 0.030 0.023 
   2   (0.778) 0.752 0.922 0.939 0.754 0.794 0.970 0.977 

Locus 1651 : 
2 alleles
0.7% missing data
   1   (0.762) 0.767 0.826 0.813 0.736 0.767 0.975 0.904 
   4   (0.238) 0.233 0.174 0.187 0.264 0.233 0.025 0.096 

Locus 1652 : 
2 alleles
1.4% missing data
   3   (0.909) 0.891 0.973 0.986 0.969 0.950 0.989 0.978 
   2   (0.091) 0.109 0.027 0.014 0.031 0.050 0.011 0.022 

Locus 1653 : 
2 alleles
5.1% missing data
   3   (0.604) 0.534 0.823 0.310 0.786 0.700 0.226 0.965 
   1   (0.396) 0.466 0.177 0.690 0.214 0.300 0.774 0.035 

Locus 1654 : 
2 alleles
15.2% missing data
   3   (0.777) 0.749 0.891 0.766 0.913 0.816 0.783 0.967 
   1   (0.223) 0.251 0.109 0.234 0.087 0.184 0.217 0.033 

Locus 1655 : 
2 alleles
2.9% missing data
   4   (0.890) 0.916 0.945 0.985 0.746 0.894 0.956 0.973 
   3   (0.110) 0.084 0.055 0.015 0.254 0.106 0.044 0.027 

Locus 1656 : 
2 alleles
2.9% missing data
   2   (0.899) 0.912 0.885 0.640 0.926 0.975 0.992 0.291 
   3   (0.101) 0.088 0.115 0.360 0.074 0.025 0.008 0.709 

Locus 1657 : 
2 alleles
10.1% missing data
   2   (0.909) 0.962 0.970 0.992 0.905 0.846 0.981 0.956 
   4   (0.091) 0.038 0.030 0.008 0.095 0.154 0.019 0.044 

Locus 1658 : 
2 alleles
4.3% missing data
   3   (0.910) 0.915 0.883 0.913 0.985 0.973 0.346 0.966 
   1   (0.090) 0.085 0.117 0.087 0.015 0.027 0.654 0.034 

Locus 1659 : 
2 alleles
13.8% missing data
   2   (0.903) 0.910 0.962 0.988 0.955 0.920 0.989 0.930 
   4   (0.097) 0.090 0.038 0.012 0.045 0.080 0.011 0.070 

Locus 1660 : 
2 alleles
13.8% missing data
   3   (0.216) 0.190 0.093 0.047 0.148 0.298 0.028 0.208 
   1   (0.784) 0.810 0.907 0.953 0.852 0.702 0.972 0.792 

Locus 1661 : 
2 alleles
5.1% missing data
   2   (0.143) 0.142 0.097 0.088 0.125 0.096 0.016 0.025 
   4   (0.857) 0.858 0.903 0.912 0.875 0.904 0.984 0.975 

Locus 1662 : 
2 alleles
2.9% missing data
   4   (0.799) 0.689 0.656 0.881 0.947 0.892 0.980 0.821 
   2   (0.201) 0.311 0.344 0.119 0.053 0.108 0.020 0.179 

Locus 1663 : 
2 alleles
1.4% missing data
   4   (0.890) 0.833 0.962 0.933 0.943 0.954 0.986 0.990 
   2   (0.110) 0.167 0.038 0.067 0.057 0.046 0.014 0.010 

Locus 1664 : 
2 alleles
2.2% missing data
   3   (0.915) 0.946 0.975 0.990 0.963 0.907 0.990 0.985 
   1   (0.085) 0.054 0.025 0.010 0.037 0.093 0.010 0.015 

Locus 1665 : 
2 alleles
5.8% missing data
   2   (0.719) 0.679 0.839 0.640 0.866 0.767 0.528 0.959 
   4   (0.281) 0.321 0.161 0.360 0.134 0.233 0.472 0.041 

Locus 1666 : 
2 alleles
3.6% missing data
   3   (0.876) 0.901 0.795 0.965 0.869 0.911 0.985 0.733 
   4   (0.124) 0.099 0.205 0.035 0.131 0.089 0.015 0.267 

Locus 1667 : 
2 alleles
4.3% missing data
   2   (0.911) 0.913 0.762 0.949 0.982 0.959 0.921 0.953 
   4   (0.089) 0.087 0.238 0.051 0.018 0.041 0.079 0.047 

Locus 1668 : 
2 alleles
3.6% missing data
   1   (0.910) 0.928 0.977 0.990 0.971 0.912 0.990 0.987 
   4   (0.090) 0.072 0.023 0.010 0.029 0.088 0.010 0.013 

Locus 1669 : 
2 alleles
2.2% missing data
   4   (0.898) 0.905 0.917 0.973 0.815 0.938 0.989 0.900 
   1   (0.102) 0.095 0.083 0.027 0.185 0.062 0.011 0.100 

Locus 1670 : 
2 alleles
5.8% missing data
   2   (0.491) 0.449 0.404 0.235 0.569 0.636 0.064 0.105 
   4   (0.509) 0.551 0.596 0.765 0.431 0.364 0.936 0.895 

Locus 1671 : 
2 alleles
13.8% missing data
   2   (0.924) 0.966 0.949 0.991 0.911 0.893 0.991 0.994 
   4   (0.076) 0.034 0.051 0.009 0.089 0.107 0.009 0.006 

Locus 1672 : 
2 alleles
1.4% missing data
   2   (0.656) 0.587 0.820 0.913 0.725 0.691 0.165 0.541 
   4   (0.344) 0.413 0.180 0.087 0.275 0.309 0.835 0.459 

Locus 1673 : 
2 alleles
2.2% missing data
   1   (0.681) 0.696 0.812 0.902 0.626 0.592 0.961 0.931 
   3   (0.319) 0.304 0.188 0.098 0.374 0.408 0.039 0.069 

Locus 1674 : 
2 alleles
10.9% missing data
   4   (0.906) 0.889 0.960 0.965 0.962 0.957 0.989 0.824 
   2   (0.094) 0.111 0.040 0.035 0.038 0.043 0.011 0.176 

Locus 1675 : 
2 alleles
7.2% missing data
   2   (0.604) 0.658 0.333 0.529 0.660 0.604 0.198 0.960 
   4   (0.396) 0.342 0.667 0.471 0.340 0.396 0.802 0.040 

Locus 1676 : 
2 alleles
14.5% missing data
   3   (0.357) 0.315 0.169 0.117 0.317 0.445 0.927 0.075 
   4   (0.643) 0.685 0.831 0.883 0.683 0.555 0.073 0.925 

Locus 1677 : 
2 alleles
6.5% missing data
   1   (0.860) 0.788 0.845 0.947 0.895 0.934 0.984 0.972 
   3   (0.140) 0.212 0.155 0.053 0.105 0.066 0.016 0.028 

Locus 1678 : 
2 alleles
10.1% missing data
   3   (0.746) 0.767 0.879 0.405 0.746 0.831 0.738 0.209 
   1   (0.254) 0.233 0.121 0.595 0.254 0.169 0.262 0.791 

Locus 1679 : 
2 alleles
2.9% missing data
   3   (0.955) 0.955 0.989 0.672 0.996 0.995 0.997 0.899 
   4   (0.045) 0.045 0.011 0.328 0.004 0.005 0.003 0.101 

Locus 1680 : 
2 alleles
2.9% missing data
   3   (0.890) 0.903 0.876 0.969 0.949 0.906 0.989 0.983 
   1   (0.110) 0.097 0.124 0.031 0.051 0.094 0.011 0.017 

Locus 1681 : 
2 alleles
10.9% missing data
   4   (0.950) 0.986 0.973 0.997 0.941 0.937 0.995 0.970 
   2   (0.050) 0.014 0.027 0.003 0.059 0.063 0.005 0.030 

Locus 1682 : 
2 alleles
3.6% missing data
   3   (0.949) 0.987 0.992 0.998 0.937 0.916 0.995 0.997 
   2   (0.051) 0.013 0.008 0.002 0.063 0.084 0.005 0.003 

Locus 1683 : 
2 alleles
0.7% missing data
   3   (0.948) 0.987 0.991 0.998 0.962 0.891 0.995 0.997 
   1   (0.052) 0.013 0.009 0.002 0.038 0.109 0.005 0.003 

Locus 1684 : 
2 alleles
5.1% missing data
   1   (0.909) 0.863 0.897 0.940 0.975 0.973 0.990 0.975 
   4   (0.091) 0.137 0.103 0.060 0.025 0.027 0.010 0.025 

Locus 1685 : 
2 alleles
15.9% missing data
   1   (0.922) 0.925 0.981 0.979 0.980 0.958 0.988 0.916 
   3   (0.078) 0.075 0.019 0.021 0.020 0.042 0.012 0.084 

Locus 1686 : 
2 alleles
13.0% missing data
   3   (0.899) 0.936 0.974 0.969 0.934 0.936 0.355 0.976 
   1   (0.101) 0.064 0.026 0.031 0.066 0.064 0.645 0.024 

Locus 1687 : 
2 alleles
3.6% missing data
   1   (0.876) 0.831 0.941 0.936 0.969 0.953 0.437 0.983 
   3   (0.124) 0.169 0.059 0.064 0.031 0.047 0.563 0.017 

Locus 1688 : 
2 alleles
1.4% missing data
   1   (0.908) 0.852 0.932 0.974 0.945 0.971 0.990 0.952 
   2   (0.092) 0.148 0.068 0.026 0.055 0.029 0.010 0.048 

Locus 1689 : 
2 alleles
7.2% missing data
   3   (0.749) 0.704 0.886 0.864 0.892 0.830 0.267 0.433 
   4   (0.251) 0.296 0.114 0.136 0.108 0.170 0.733 0.567 

Locus 1690 : 
2 alleles
3.6% missing data
   1   (0.879) 0.899 0.879 0.984 0.829 0.901 0.980 0.979 
   3   (0.121) 0.101 0.121 0.016 0.171 0.099 0.020 0.021 

Locus 1691 : 
2 alleles
5.8% missing data
   3   (0.849) 0.897 0.946 0.927 0.907 0.810 0.984 0.984 
   1   (0.151) 0.103 0.054 0.073 0.093 0.190 0.016 0.016 

Locus 1692 : 
2 alleles
3.6% missing data
   4   (0.925) 0.971 0.971 0.994 0.892 0.903 0.981 0.979 
   3   (0.075) 0.029 0.029 0.006 0.108 0.097 0.019 0.021 

Locus 1693 : 
2 alleles
10.9% missing data
   3   (0.907) 0.918 0.978 0.984 0.972 0.918 0.986 0.953 
   4   (0.093) 0.082 0.022 0.016 0.028 0.082 0.014 0.047 

Locus 1694 : 
2 alleles
6.5% missing data
   1   (0.893) 0.927 0.945 0.960 0.940 0.928 0.404 0.985 
   3   (0.107) 0.073 0.055 0.040 0.060 0.072 0.596 0.015 

Locus 1695 : 
2 alleles
5.8% missing data
   1   (0.870) 0.867 0.956 0.975 0.840 0.897 0.961 0.984 
   3   (0.130) 0.133 0.044 0.025 0.160 0.103 0.039 0.016 

Locus 1696 : 
2 alleles
2.9% missing data
   4   (0.915) 0.870 0.972 0.978 0.983 0.967 0.991 0.965 
   2   (0.085) 0.130 0.028 0.022 0.017 0.033 0.009 0.035 

Locus 1697 : 
2 alleles
5.1% missing data
   2   (0.148) 0.151 0.054 0.035 0.089 0.139 0.018 0.015 
   3   (0.852) 0.849 0.946 0.965 0.911 0.861 0.982 0.985 

Locus 1698 : 
2 alleles
10.9% missing data
   1   (0.735) 0.804 0.575 0.823 0.821 0.707 0.308 0.938 
   3   (0.265) 0.196 0.425 0.177 0.179 0.293 0.692 0.062 

Locus 1699 : 
2 alleles
11.6% missing data
   1   (0.864) 0.890 0.904 0.962 0.826 0.872 0.984 0.972 
   3   (0.136) 0.110 0.096 0.038 0.174 0.128 0.016 0.028 

Locus 1700 : 
2 alleles
1.4% missing data
   3   (0.924) 0.971 0.986 0.993 0.854 0.905 0.992 0.996 
   1   (0.076) 0.029 0.014 0.007 0.146 0.095 0.008 0.004 

Locus 1701 : 
2 alleles
9.4% missing data
   3   (0.911) 0.917 0.951 0.769 0.961 0.981 0.255 0.988 
   1   (0.089) 0.083 0.049 0.231 0.039 0.019 0.745 0.012 

Locus 1702 : 
2 alleles
4.3% missing data
   4   (0.632) 0.590 0.603 0.674 0.736 0.692 0.408 0.962 
   1   (0.368) 0.410 0.397 0.326 0.264 0.308 0.592 0.038 

Locus 1703 : 
2 alleles
18.1% missing data
   4   (0.752) 0.758 0.918 0.965 0.551 0.718 0.898 0.953 
   2   (0.248) 0.242 0.082 0.035 0.449 0.282 0.102 0.047 

Locus 1704 : 
2 alleles
13.0% missing data
   2   (0.891) 0.904 0.868 0.977 0.841 0.927 0.989 0.927 
   4   (0.109) 0.096 0.132 0.023 0.159 0.073 0.011 0.073 

Locus 1705 : 
2 alleles
1.4% missing data
   3   (0.897) 0.881 0.863 0.962 0.964 0.948 0.989 0.927 
   4   (0.103) 0.119 0.137 0.038 0.036 0.052 0.011 0.073 

Locus 1706 : 
2 alleles
10.1% missing data
   2   (0.890) 0.920 0.930 0.979 0.942 0.934 0.146 0.920 
   4   (0.110) 0.080 0.070 0.021 0.058 0.066 0.854 0.080 

Locus 1707 : 
2 alleles
11.6% missing data
   4   (0.798) 0.797 0.816 0.899 0.469 0.856 0.979 0.640 
   3   (0.202) 0.203 0.184 0.101 0.531 0.144 0.021 0.360 

Locus 1708 : 
2 alleles
4.3% missing data
   4   (0.841) 0.797 0.951 0.968 0.832 0.885 0.931 0.968 
   3   (0.159) 0.203 0.049 0.032 0.168 0.115 0.069 0.032 

Locus 1709 : 
2 alleles
7.2% missing data
   3   (0.918) 0.942 0.975 0.992 0.947 0.930 0.979 0.979 
   1   (0.082) 0.058 0.025 0.008 0.053 0.070 0.021 0.021 

Locus 1710 : 
2 alleles
4.3% missing data
   1   (0.890) 0.922 0.970 0.987 0.901 0.870 0.987 0.993 
   3   (0.110) 0.078 0.030 0.013 0.099 0.130 0.013 0.007 

Locus 1711 : 
2 alleles
2.9% missing data
   2   (0.803) 0.740 0.891 0.947 0.874 0.848 0.979 0.954 
   4   (0.197) 0.260 0.109 0.053 0.126 0.152 0.021 0.046 

Locus 1712 : 
2 alleles
1.4% missing data
   1   (0.747) 0.676 0.713 0.821 0.831 0.836 0.970 0.617 
   3   (0.253) 0.324 0.287 0.179 0.169 0.164 0.030 0.383 

Locus 1713 : 
2 alleles
14.5% missing data
   3   (0.850) 0.805 0.684 0.628 0.966 0.954 0.704 0.786 
   4   (0.150) 0.195 0.316 0.372 0.034 0.046 0.296 0.214 

Locus 1714 : 
2 alleles
5.8% missing data
   2   (0.568) 0.569 0.503 0.785 0.432 0.578 0.251 0.867 
   4   (0.432) 0.431 0.497 0.215 0.568 0.422 0.749 0.133 

Locus 1715 : 
2 alleles
13.8% missing data
   3   (0.896) 0.886 0.935 0.955 0.946 0.942 0.988 0.988 
   2   (0.104) 0.114 0.065 0.045 0.054 0.058 0.012 0.012 

Locus 1716 : 
2 alleles
5.1% missing data
   1   (0.854) 0.864 0.917 0.959 0.949 0.896 0.984 0.023 
   3   (0.146) 0.136 0.083 0.041 0.051 0.104 0.016 0.977 

Locus 1717 : 
2 alleles
2.9% missing data
   3   (0.772) 0.773 0.831 0.579 0.566 0.861 0.664 0.983 
   1   (0.228) 0.227 0.169 0.421 0.434 0.139 0.336 0.017 

Locus 1718 : 
2 alleles
5.1% missing data
   2   (0.862) 0.803 0.940 0.965 0.947 0.916 0.959 0.978 
   4   (0.138) 0.197 0.060 0.035 0.053 0.084 0.041 0.022 

Locus 1719 : 
2 alleles
2.9% missing data
   1   (0.919) 0.956 0.959 0.993 0.939 0.905 0.991 0.995 
   3   (0.081) 0.044 0.041 0.007 0.061 0.095 0.009 0.005 

Locus 1720 : 
2 alleles
11.6% missing data
   2   (0.915) 0.948 0.715 0.981 0.934 0.938 0.991 0.869 
   3   (0.085) 0.052 0.285 0.019 0.066 0.062 0.009 0.131 

Locus 1721 : 
2 alleles
2.9% missing data
   1   (0.897) 0.880 0.971 0.975 0.967 0.934 0.988 0.980 
   3   (0.103) 0.120 0.029 0.025 0.033 0.066 0.012 0.020 

Locus 1722 : 
2 alleles
3.6% missing data
   2   (0.869) 0.907 0.895 0.952 0.835 0.879 0.986 0.982 
   1   (0.131) 0.093 0.105 0.048 0.165 0.121 0.014 0.018 

Locus 1723 : 
2 alleles
2.2% missing data
   1   (0.104) 0.082 0.025 0.019 0.043 0.113 0.011 0.012 
   2   (0.896) 0.918 0.975 0.981 0.957 0.887 0.989 0.988 

Locus 1724 : 
2 alleles
15.2% missing data
   2   (0.462) 0.483 0.655 0.402 0.382 0.408 0.870 0.513 
   4   (0.538) 0.517 0.345 0.598 0.618 0.592 0.130 0.487 

Locus 1725 : 
2 alleles
1.4% missing data
   3   (0.883) 0.870 0.491 0.690 0.975 0.972 0.643 0.990 
   4   (0.117) 0.130 0.509 0.310 0.025 0.028 0.357 0.010 

Locus 1726 : 
2 alleles
5.1% missing data
   4   (0.903) 0.897 0.948 0.976 0.948 0.945 0.989 0.960 
   2   (0.097) 0.103 0.052 0.024 0.052 0.055 0.011 0.040 

Locus 1727 : 
2 alleles
8.0% missing data
   2   (0.852) 0.891 0.866 0.946 0.834 0.891 0.190 0.958 
   3   (0.148) 0.109 0.134 0.054 0.166 0.109 0.810 0.042 

Locus 1728 : 
2 alleles
10.1% missing data
   3   (0.794) 0.851 0.774 0.939 0.842 0.745 0.193 0.986 
   1   (0.206) 0.149 0.226 0.061 0.158 0.255 0.807 0.014 

Locus 1729 : 
2 alleles
13.8% missing data
   1   (0.865) 0.856 0.930 0.843 0.944 0.920 0.947 0.966 
   4   (0.135) 0.144 0.070 0.157 0.056 0.080 0.053 0.034 

Locus 1730 : 
2 alleles
4.3% missing data
   3   (0.876) 0.888 0.883 0.925 0.957 0.896 0.987 0.969 
   4   (0.124) 0.112 0.117 0.075 0.043 0.104 0.013 0.031 

Locus 1731 : 
2 alleles
15.2% missing data
   3   (0.703) 0.766 0.637 0.736 0.497 0.716 0.727 0.736 
   1   (0.297) 0.234 0.363 0.264 0.503 0.284 0.273 0.264 

Locus 1732 : 
2 alleles
4.3% missing data
   1   (0.910) 0.915 0.923 0.939 0.961 0.956 0.973 0.932 
   3   (0.090) 0.085 0.077 0.061 0.039 0.044 0.027 0.068 

Locus 1733 : 
2 alleles
3.6% missing data
   2   (0.783) 0.761 0.929 0.935 0.758 0.785 0.973 0.960 
   4   (0.217) 0.239 0.071 0.065 0.242 0.215 0.027 0.040 

Locus 1734 : 
2 alleles
3.6% missing data
   1   (0.151) 0.143 0.140 0.027 0.244 0.137 0.016 0.014 
   3   (0.849) 0.857 0.860 0.973 0.756 0.863 0.984 0.986 

Locus 1735 : 
2 alleles
14.5% missing data
   4   (0.533) 0.571 0.324 0.650 0.624 0.430 0.827 0.633 
   1   (0.467) 0.429 0.676 0.350 0.376 0.570 0.173 0.367 

Locus 1736 : 
2 alleles
7.2% missing data
   1   (0.830) 0.845 0.957 0.963 0.883 0.849 0.292 0.979 
   2   (0.170) 0.155 0.043 0.037 0.117 0.151 0.708 0.021 

Locus 1737 : 
2 alleles
15.2% missing data
   4   (0.504) 0.462 0.735 0.780 0.624 0.436 0.632 0.527 
   2   (0.496) 0.538 0.265 0.220 0.376 0.564 0.368 0.473 

Locus 1738 : 
2 alleles
5.1% missing data
   1   (0.899) 0.889 0.951 0.968 0.940 0.940 0.988 0.962 
   3   (0.101) 0.111 0.049 0.032 0.060 0.060 0.012 0.038 

Locus 1739 : 
2 alleles
2.2% missing data
   2   (0.922) 0.948 0.976 0.988 0.937 0.940 0.991 0.984 
   4   (0.078) 0.052 0.024 0.012 0.063 0.060 0.009 0.016 

Locus 1740 : 
2 alleles
3.6% missing data
   2   (0.909) 0.930 0.763 0.951 0.956 0.951 0.967 0.983 
   4   (0.091) 0.070 0.237 0.049 0.044 0.049 0.033 0.017 

Locus 1741 : 
2 alleles
16.7% missing data
   4   (0.854) 0.864 0.912 0.968 0.726 0.885 0.984 0.976 
   2   (0.146) 0.136 0.088 0.032 0.274 0.115 0.016 0.024 

Locus 1742 : 
2 alleles
10.9% missing data
   2   (0.874) 0.854 0.931 0.862 0.944 0.938 0.987 0.845 
   4   (0.126) 0.146 0.069 0.138 0.056 0.062 0.013 0.155 

Locus 1743 : 
2 alleles
1.4% missing data
   3   (0.902) 0.861 0.974 0.985 0.954 0.951 0.989 0.983 
   2   (0.098) 0.139 0.026 0.015 0.046 0.049 0.011 0.017 

Locus 1744 : 
2 alleles
3.6% missing data
   4   (0.088) 0.055 0.025 0.013 0.050 0.102 0.026 0.008 
   2   (0.912) 0.945 0.975 0.987 0.950 0.898 0.974 0.992 

Locus 1745 : 
2 alleles
3.6% missing data
   2   (0.919) 0.932 0.928 0.850 0.963 0.968 0.992 0.931 
   4   (0.081) 0.068 0.072 0.150 0.037 0.032 0.008 0.069 

Locus 1746 : 
2 alleles
10.1% missing data
   4   (0.913) 0.878 0.966 0.954 0.955 0.969 0.990 0.976 
   2   (0.087) 0.122 0.034 0.046 0.045 0.031 0.010 0.024 

Locus 1747 : 
2 alleles
2.9% missing data
   1   (0.740) 0.724 0.914 0.901 0.852 0.737 0.972 0.450 
   4   (0.260) 0.276 0.086 0.099 0.148 0.263 0.028 0.550 

Locus 1748 : 
2 alleles
6.5% missing data
   1   (0.833) 0.839 0.926 0.958 0.911 0.795 0.983 0.979 
   3   (0.167) 0.161 0.074 0.042 0.089 0.205 0.017 0.021 

Locus 1749 : 
2 alleles
3.6% missing data
   3   (0.891) 0.897 0.935 0.977 0.938 0.915 0.984 0.929 
   1   (0.109) 0.103 0.065 0.023 0.062 0.085 0.016 0.071 

Locus 1750 : 
2 alleles
5.8% missing data
   1   (0.916) 0.933 0.964 0.965 0.950 0.951 0.974 0.945 
   3   (0.084) 0.067 0.036 0.035 0.050 0.049 0.026 0.055 

Locus 1751 : 
2 alleles
4.3% missing data
   1   (0.608) 0.665 0.662 0.534 0.382 0.607 0.879 0.066 
   4   (0.392) 0.335 0.338 0.466 0.618 0.393 0.121 0.934 

Locus 1752 : 
2 alleles
3.6% missing data
   1   (0.860) 0.801 0.946 0.964 0.945 0.948 0.061 0.962 
   3   (0.140) 0.199 0.054 0.036 0.055 0.052 0.939 0.038 

Locus 1753 : 
2 alleles
11.6% missing data
   1   (0.506) 0.583 0.749 0.862 0.395 0.344 0.246 0.583 
   3   (0.494) 0.417 0.251 0.138 0.605 0.656 0.754 0.417 

Locus 1754 : 
2 alleles
15.2% missing data
   1   (0.458) 0.470 0.394 0.363 0.395 0.481 0.045 0.563 
   4   (0.542) 0.530 0.606 0.637 0.605 0.519 0.955 0.437 

Locus 1755 : 
2 alleles
8.7% missing data
   2   (0.631) 0.649 0.691 0.625 0.518 0.665 0.897 0.053 
   4   (0.369) 0.351 0.309 0.375 0.482 0.335 0.103 0.947 

Locus 1756 : 
2 alleles
3.6% missing data
   2   (0.745) 0.660 0.896 0.603 0.763 0.856 0.940 0.948 
   4   (0.255) 0.340 0.104 0.397 0.237 0.144 0.060 0.052 

Locus 1757 : 
2 alleles
10.9% missing data
   3   (0.910) 0.942 0.957 0.979 0.828 0.929 0.989 0.861 
   2   (0.090) 0.058 0.043 0.021 0.172 0.071 0.011 0.139 

Locus 1758 : 
2 alleles
1.4% missing data
   4   (0.836) 0.832 0.603 0.937 0.714 0.894 0.981 0.990 
   1   (0.164) 0.168 0.397 0.063 0.286 0.106 0.019 0.010 

Locus 1759 : 
2 alleles
10.1% missing data
   4   (0.797) 0.833 0.917 0.951 0.913 0.811 0.162 0.254 
   2   (0.203) 0.167 0.083 0.049 0.087 0.189 0.838 0.746 

Locus 1760 : 
2 alleles
13.0% missing data
   2   (0.641) 0.641 0.767 0.801 0.796 0.621 0.432 0.515 
   3   (0.359) 0.359 0.233 0.199 0.204 0.379 0.568 0.485 

Locus 1761 : 
2 alleles
13.0% missing data
   4   (0.786) 0.747 0.838 0.884 0.922 0.816 0.934 0.739 
   2   (0.214) 0.253 0.162 0.116 0.078 0.184 0.066 0.261 

Locus 1762 : 
2 alleles
2.2% missing data
   3   (0.741) 0.768 0.703 0.703 0.818 0.787 0.147 0.718 
   1   (0.259) 0.232 0.297 0.297 0.182 0.213 0.853 0.282 

Locus 1763 : 
2 alleles
5.1% missing data
   2   (0.364) 0.364 0.287 0.360 0.369 0.324 0.529 0.380 
   1   (0.636) 0.636 0.713 0.640 0.631 0.676 0.471 0.620 

Locus 1764 : 
2 alleles
2.2% missing data
   3   (0.865) 0.873 0.924 0.926 0.925 0.885 0.983 0.987 
   1   (0.135) 0.127 0.076 0.074 0.075 0.115 0.017 0.013 

Locus 1765 : 
2 alleles
5.1% missing data
   3   (0.697) 0.653 0.791 0.817 0.801 0.703 0.965 0.942 
   1   (0.303) 0.347 0.209 0.183 0.199 0.297 0.035 0.058 

Locus 1766 : 
2 alleles
2.2% missing data
   3   (0.602) 0.585 0.767 0.855 0.587 0.590 0.054 0.924 
   4   (0.398) 0.415 0.233 0.145 0.413 0.410 0.946 0.076 

Locus 1767 : 
2 alleles
11.6% missing data
   2   (0.873) 0.872 0.937 0.974 0.848 0.907 0.839 0.951 
   4   (0.127) 0.128 0.063 0.026 0.152 0.093 0.161 0.049 

Locus 1768 : 
2 alleles
2.2% missing data
   4   (0.897) 0.920 0.972 0.924 0.873 0.939 0.988 0.983 
   2   (0.103) 0.080 0.028 0.076 0.127 0.061 0.012 0.017 

Locus 1769 : 
2 alleles
2.9% missing data
   2   (0.907) 0.956 0.972 0.984 0.954 0.908 0.502 0.952 
   3   (0.093) 0.044 0.028 0.016 0.046 0.092 0.498 0.048 

Locus 1770 : 
2 alleles
6.5% missing data
   4   (0.902) 0.938 0.969 0.989 0.786 0.893 0.988 0.990 
   2   (0.098) 0.062 0.031 0.011 0.214 0.107 0.012 0.010 

Locus 1771 : 
2 alleles
10.1% missing data
   1   (0.134) 0.164 0.052 0.049 0.053 0.094 0.015 0.096 
   4   (0.866) 0.836 0.948 0.951 0.947 0.906 0.985 0.904 

Locus 1772 : 
2 alleles
3.6% missing data
   2   (0.917) 0.957 0.968 0.992 0.959 0.876 0.991 0.979 
   3   (0.083) 0.043 0.032 0.008 0.041 0.124 0.009 0.021 

Locus 1773 : 
2 alleles
1.4% missing data
   1   (0.846) 0.791 0.933 0.950 0.908 0.929 0.203 0.965 
   3   (0.154) 0.209 0.067 0.050 0.092 0.071 0.797 0.035 

Locus 1774 : 
2 alleles
5.8% missing data
   4   (0.932) 0.972 0.985 0.994 0.968 0.905 0.983 0.997 
   3   (0.068) 0.028 0.015 0.006 0.032 0.095 0.017 0.003 

Locus 1775 : 
2 alleles
4.3% missing data
   1   (0.544) 0.567 0.511 0.444 0.477 0.525 0.970 0.678 
   4   (0.456) 0.433 0.489 0.556 0.523 0.475 0.030 0.322 

Locus 1776 : 
2 alleles
2.9% missing data
   1   (0.912) 0.933 0.957 0.987 0.977 0.909 0.991 0.994 
   3   (0.088) 0.067 0.043 0.013 0.023 0.091 0.009 0.006 

Locus 1777 : 
2 alleles
5.1% missing data
   3   (0.909) 0.930 0.774 0.985 0.900 0.930 0.985 0.993 
   2   (0.091) 0.070 0.226 0.015 0.100 0.070 0.015 0.007 

Locus 1778 : 
2 alleles
2.2% missing data
   3   (0.930) 0.971 0.986 0.995 0.914 0.913 0.993 0.996 
   2   (0.070) 0.029 0.014 0.005 0.086 0.087 0.007 0.004 

Locus 1779 : 
2 alleles
11.6% missing data
   3   (0.855) 0.786 0.883 0.937 0.944 0.928 0.981 0.829 
   1   (0.145) 0.214 0.117 0.063 0.056 0.072 0.019 0.171 

Locus 1780 : 
2 alleles
4.3% missing data
   4   (0.894) 0.906 0.578 0.982 0.832 0.945 0.969 0.987 
   2   (0.106) 0.094 0.422 0.018 0.168 0.055 0.031 0.013 

Locus 1781 : 
2 alleles
9.4% missing data
   3   (0.485) 0.504 0.725 0.638 0.374 0.446 0.369 0.448 
   1   (0.515) 0.496 0.275 0.362 0.626 0.554 0.631 0.552 

Locus 1782 : 
2 alleles
1.4% missing data
   4   (0.931) 0.973 0.969 0.994 0.872 0.919 0.992 0.981 
   1   (0.069) 0.027 0.031 0.006 0.128 0.081 0.008 0.019 

Locus 1783 : 
2 alleles
2.9% missing data
   4   (0.894) 0.870 0.969 0.953 0.896 0.970 0.035 0.973 
   2   (0.106) 0.130 0.031 0.047 0.104 0.030 0.965 0.027 

Locus 1784 : 
2 alleles
7.2% missing data
   1   (0.627) 0.581 0.536 0.782 0.702 0.662 0.956 0.892 
   3   (0.373) 0.419 0.464 0.218 0.298 0.338 0.044 0.108 

Locus 1785 : 
2 alleles
13.8% missing data
   4   (0.544) 0.589 0.528 0.775 0.393 0.463 0.824 0.319 
   3   (0.456) 0.411 0.472 0.225 0.607 0.537 0.176 0.681 

Locus 1786 : 
2 alleles
3.6% missing data
   4   (0.229) 0.235 0.109 0.185 0.282 0.181 0.222 0.199 
   2   (0.771) 0.765 0.891 0.815 0.718 0.819 0.778 0.801 

Locus 1787 : 
2 alleles
2.2% missing data
   1   (0.917) 0.955 0.958 0.993 0.727 0.909 0.991 0.995 
   3   (0.083) 0.045 0.042 0.007 0.273 0.091 0.009 0.005 

Locus 1788 : 
2 alleles
6.5% missing data
   1   (0.706) 0.702 0.813 0.769 0.805 0.693 0.780 0.957 
   3   (0.294) 0.298 0.187 0.231 0.195 0.307 0.220 0.043 

Locus 1789 : 
2 alleles
9.4% missing data
   4   (0.892) 0.841 0.962 0.941 0.961 0.955 0.988 0.896 
   3   (0.108) 0.159 0.038 0.059 0.039 0.045 0.012 0.104 

Locus 1790 : 
2 alleles
15.9% missing data
   3   (0.920) 0.907 0.949 0.362 0.986 0.985 0.908 0.943 
   1   (0.080) 0.093 0.051 0.638 0.014 0.015 0.092 0.057 

Locus 1791 : 
2 alleles
2.2% missing data
   4   (0.890) 0.886 0.973 0.983 0.948 0.912 0.989 0.979 
   2   (0.110) 0.114 0.027 0.017 0.052 0.088 0.011 0.021 

Locus 1792 : 
2 alleles
6.5% missing data
   2   (0.883) 0.890 0.943 0.942 0.919 0.922 0.988 0.931 
   1   (0.117) 0.110 0.057 0.058 0.081 0.078 0.012 0.069 

Locus 1793 : 
2 alleles
2.9% missing data
   1   (0.768) 0.773 0.920 0.934 0.750 0.749 0.974 0.589 
   4   (0.232) 0.227 0.080 0.066 0.250 0.251 0.026 0.411 

Locus 1794 : 
2 alleles
1.4% missing data
   2   (0.909) 0.945 0.956 0.990 0.899 0.904 0.990 0.946 
   4   (0.091) 0.055 0.044 0.010 0.101 0.096 0.010 0.054 

Locus 1795 : 
2 alleles
11.6% missing data
   2   (0.894) 0.853 0.965 0.894 0.979 0.967 0.700 0.927 
   3   (0.106) 0.147 0.035 0.106 0.021 0.033 0.300 0.073 

Locus 1796 : 
2 alleles
2.9% missing data
   1   (0.765) 0.787 0.845 0.819 0.836 0.740 0.975 0.936 
   2   (0.235) 0.213 0.155 0.181 0.164 0.260 0.025 0.064 

Locus 1797 : 
2 alleles
0.7% missing data
   2   (0.878) 0.911 0.509 0.976 0.937 0.901 0.983 0.986 
   4   (0.122) 0.089 0.491 0.024 0.063 0.099 0.017 0.014 

Locus 1798 : 
2 alleles
8.0% missing data
   3   (0.901) 0.911 0.938 0.988 0.903 0.928 0.988 0.983 
   1   (0.099) 0.089 0.062 0.012 0.097 0.072 0.012 0.017 

Locus 1799 : 
2 alleles
11.6% missing data
   4   (0.874) 0.911 0.965 0.968 0.959 0.877 0.342 0.983 
   2   (0.126) 0.089 0.035 0.032 0.041 0.123 0.658 0.017 

Locus 1800 : 
2 alleles
4.3% missing data
   2   (0.655) 0.589 0.796 0.700 0.488 0.766 0.545 0.951 
   1   (0.345) 0.411 0.204 0.300 0.512 0.234 0.455 0.049 

Locus 1801 : 
2 alleles
6.5% missing data
   2   (0.916) 0.963 0.913 0.988 0.875 0.909 0.973 0.991 
   3   (0.084) 0.037 0.087 0.012 0.125 0.091 0.027 0.009 

Locus 1802 : 
2 alleles
12.3% missing data
   4   (0.796) 0.760 0.918 0.867 0.802 0.851 0.977 0.942 
   2   (0.204) 0.240 0.082 0.133 0.198 0.149 0.023 0.058 

Locus 1803 : 
2 alleles
4.3% missing data
   4   (0.911) 0.890 0.935 0.907 0.984 0.973 0.989 0.617 
   2   (0.089) 0.110 0.065 0.093 0.016 0.027 0.011 0.383 

Locus 1804 : 
2 alleles
10.1% missing data
   3   (0.743) 0.731 0.900 0.934 0.717 0.762 0.969 0.037 
   4   (0.257) 0.269 0.100 0.066 0.283 0.238 0.031 0.963 

Locus 1805 : 
2 alleles
11.6% missing data
   3   (0.895) 0.922 0.829 0.986 0.877 0.920 0.988 0.908 
   1   (0.105) 0.078 0.171 0.014 0.123 0.080 0.012 0.092 

Locus 1806 : 
2 alleles
11.6% missing data
   1   (0.852) 0.858 0.911 0.969 0.877 0.861 0.984 0.782 
   3   (0.148) 0.142 0.089 0.031 0.123 0.139 0.016 0.218 

Locus 1807 : 
2 alleles
15.2% missing data
   1   (0.915) 0.853 0.961 0.959 0.982 0.976 0.991 0.973 
   3   (0.085) 0.147 0.039 0.041 0.018 0.024 0.009 0.027 

Locus 1808 : 
2 alleles
4.3% missing data
   2   (0.261) 0.240 0.434 0.122 0.149 0.286 0.028 0.181 
   4   (0.739) 0.760 0.566 0.878 0.851 0.714 0.972 0.819 

Locus 1809 : 
2 alleles
3.6% missing data
   4   (0.713) 0.727 0.887 0.619 0.626 0.753 0.531 0.617 
   2   (0.287) 0.273 0.113 0.381 0.374 0.247 0.469 0.383 

Locus 1810 : 
2 alleles
8.0% missing data
   1   (0.739) 0.681 0.815 0.752 0.710 0.805 0.973 0.974 
   3   (0.261) 0.319 0.185 0.248 0.290 0.195 0.027 0.026 

Locus 1811 : 
2 alleles
2.9% missing data
   3   (0.907) 0.934 0.943 0.982 0.947 0.918 0.984 0.991 
   2   (0.093) 0.066 0.057 0.018 0.053 0.082 0.016 0.009 

Locus 1812 : 
2 alleles
10.1% missing data
   2   (0.906) 0.874 0.945 0.915 0.985 0.965 0.870 0.985 
   1   (0.094) 0.126 0.055 0.085 0.015 0.035 0.130 0.015 

Locus 1813 : 
2 alleles
2.9% missing data
   1   (0.659) 0.659 0.865 0.721 0.633 0.633 0.904 0.956 
   4   (0.341) 0.341 0.135 0.279 0.367 0.367 0.096 0.044 

Locus 1814 : 
2 alleles
2.9% missing data
   1   (0.821) 0.814 0.902 0.901 0.949 0.887 0.256 0.480 
   3   (0.179) 0.186 0.098 0.099 0.051 0.113 0.744 0.520 

Locus 1815 : 
2 alleles
13.0% missing data
   1   (0.608) 0.514 0.786 0.746 0.684 0.664 0.957 0.501 
   4   (0.392) 0.486 0.214 0.254 0.316 0.336 0.043 0.499 

Locus 1816 : 
2 alleles
3.6% missing data
   2   (0.812) 0.785 0.875 0.875 0.914 0.855 0.936 0.875 
   4   (0.188) 0.215 0.125 0.125 0.086 0.145 0.064 0.125 

Locus 1817 : 
2 alleles
2.9% missing data
   1   (0.806) 0.787 0.818 0.810 0.852 0.878 0.981 0.798 
   4   (0.194) 0.213 0.182 0.190 0.148 0.122 0.019 0.202 

Locus 1818 : 
2 alleles
2.2% missing data
   1   (0.814) 0.796 0.835 0.920 0.809 0.903 0.978 0.052 
   3   (0.186) 0.204 0.165 0.080 0.191 0.097 0.022 0.948 

Locus 1819 : 
2 alleles
15.9% missing data
   3   (0.913) 0.926 0.976 0.985 0.950 0.935 0.989 0.993 
   1   (0.087) 0.074 0.024 0.015 0.050 0.065 0.011 0.007 

Locus 1820 : 
2 alleles
11.6% missing data
   1   (0.530) 0.483 0.575 0.852 0.445 0.491 0.814 0.910 
   3   (0.470) 0.517 0.425 0.148 0.555 0.509 0.186 0.090 

Locus 1821 : 
2 alleles
5.8% missing data
   2   (0.788) 0.788 0.830 0.932 0.657 0.842 0.976 0.040 
   4   (0.212) 0.212 0.170 0.068 0.343 0.158 0.024 0.960 

Locus 1822 : 
2 alleles
15.2% missing data
   2   (0.435) 0.402 0.398 0.578 0.649 0.429 0.030 0.452 
   3   (0.565) 0.598 0.602 0.422 0.351 0.571 0.970 0.548 

Locus 1823 : 
2 alleles
0.7% missing data
   3   (0.948) 0.988 0.992 0.998 0.978 0.868 0.995 0.997 
   1   (0.052) 0.012 0.008 0.002 0.022 0.132 0.005 0.003 

Locus 1824 : 
2 alleles
10.9% missing data
   1   (0.183) 0.201 0.155 0.106 0.081 0.153 0.057 0.048 
   2   (0.817) 0.799 0.845 0.894 0.919 0.847 0.943 0.952 

Locus 1825 : 
2 alleles
14.5% missing data
   4   (0.436) 0.414 0.596 0.134 0.545 0.503 0.054 0.772 
   2   (0.564) 0.586 0.404 0.866 0.455 0.497 0.946 0.228 

Locus 1826 : 
2 alleles
13.0% missing data
   2   (0.717) 0.741 0.259 0.909 0.635 0.765 0.187 0.671 
   4   (0.283) 0.259 0.741 0.091 0.365 0.235 0.813 0.329 

Locus 1827 : 
2 alleles
3.6% missing data
   1   (0.839) 0.834 0.920 0.950 0.841 0.860 0.982 0.947 
   3   (0.161) 0.166 0.080 0.050 0.159 0.140 0.018 0.053 

Locus 1828 : 
2 alleles
4.3% missing data
   3   (0.894) 0.895 0.947 0.589 0.915 0.971 0.798 0.851 
   1   (0.106) 0.105 0.053 0.411 0.085 0.029 0.202 0.149 

Locus 1829 : 
2 alleles
11.6% missing data
   3   (0.896) 0.938 0.792 0.984 0.665 0.901 0.989 0.946 
   4   (0.104) 0.062 0.208 0.016 0.335 0.099 0.011 0.054 

Locus 1830 : 
2 alleles
2.9% missing data
   3   (0.937) 0.985 0.989 0.997 0.913 0.842 0.994 0.997 
   1   (0.063) 0.015 0.011 0.003 0.087 0.158 0.006 0.003 

Locus 1831 : 
2 alleles
5.1% missing data
   1   (0.878) 0.838 0.965 0.977 0.935 0.928 0.985 0.945 
   2   (0.122) 0.162 0.035 0.023 0.065 0.072 0.015 0.055 

Locus 1832 : 
2 alleles
8.0% missing data
   4   (0.795) 0.764 0.771 0.950 0.879 0.825 0.978 0.760 
   2   (0.205) 0.236 0.229 0.050 0.121 0.175 0.022 0.240 

Locus 1833 : 
2 alleles
10.9% missing data
   2   (0.881) 0.886 0.787 0.897 0.965 0.927 0.987 0.984 
   4   (0.119) 0.114 0.213 0.103 0.035 0.073 0.013 0.016 

Locus 1834 : 
2 alleles
13.0% missing data
   1   (0.910) 0.874 0.949 0.961 0.969 0.969 0.989 0.836 
   3   (0.090) 0.126 0.051 0.039 0.031 0.031 0.011 0.164 

Locus 1835 : 
2 alleles
10.9% missing data
   3   (0.897) 0.886 0.971 0.954 0.973 0.931 0.988 0.989 
   1   (0.103) 0.114 0.029 0.046 0.027 0.069 0.012 0.011 

Locus 1836 : 
2 alleles
2.2% missing data
   1   (0.901) 0.879 0.971 0.979 0.952 0.945 0.990 0.989 
   3   (0.099) 0.121 0.029 0.021 0.048 0.055 0.010 0.011 

Locus 1837 : 
2 alleles
5.1% missing data
   2   (0.810) 0.785 0.583 0.917 0.925 0.855 0.946 0.966 
   4   (0.190) 0.215 0.417 0.083 0.075 0.145 0.054 0.034 

Locus 1838 : 
2 alleles
5.8% missing data
   4   (0.900) 0.871 0.964 0.956 0.973 0.972 0.212 0.969 
   1   (0.100) 0.129 0.036 0.044 0.027 0.028 0.788 0.031 

Locus 1839 : 
2 alleles
3.6% missing data
   1   (0.845) 0.884 0.929 0.971 0.764 0.809 0.981 0.982 
   4   (0.155) 0.116 0.071 0.029 0.236 0.191 0.019 0.018 

Locus 1840 : 
2 alleles
5.1% missing data
   4   (0.858) 0.917 0.914 0.876 0.857 0.890 0.347 0.986 
   1   (0.142) 0.083 0.086 0.124 0.143 0.110 0.653 0.014 

Locus 1841 : 
2 alleles
2.9% missing data
   3   (0.905) 0.904 0.950 0.967 0.928 0.950 0.991 0.991 
   1   (0.095) 0.096 0.050 0.033 0.072 0.050 0.009 0.009 

Locus 1842 : 
2 alleles
12.3% missing data
   1   (0.777) 0.744 0.810 0.753 0.766 0.865 0.747 0.966 
   3   (0.223) 0.256 0.190 0.247 0.234 0.135 0.253 0.034 

Locus 1843 : 
2 alleles
4.3% missing data
   1   (0.898) 0.952 0.813 0.984 0.714 0.929 0.143 0.990 
   4   (0.102) 0.048 0.187 0.016 0.286 0.071 0.857 0.010 

Locus 1844 : 
2 alleles
2.2% missing data
   4   (0.905) 0.896 0.966 0.980 0.969 0.940 0.984 0.986 
   2   (0.095) 0.104 0.034 0.020 0.031 0.060 0.016 0.014 

Locus 1845 : 
2 alleles
13.0% missing data
   4   (0.876) 0.882 0.926 0.969 0.955 0.892 0.863 0.987 
   2   (0.124) 0.118 0.074 0.031 0.045 0.108 0.137 0.013 

Locus 1846 : 
2 alleles
4.3% missing data
   2   (0.926) 0.970 0.980 0.994 0.906 0.902 0.992 0.979 
   3   (0.074) 0.030 0.020 0.006 0.094 0.098 0.008 0.021 

Locus 1847 : 
2 alleles
1.4% missing data
   2   (0.884) 0.908 0.945 0.979 0.855 0.934 0.132 0.980 
   4   (0.116) 0.092 0.055 0.021 0.145 0.066 0.868 0.020 

Locus 1848 : 
2 alleles
3.6% missing data
   4   (0.905) 0.926 0.963 0.989 0.933 0.917 0.989 0.978 
   3   (0.095) 0.074 0.037 0.011 0.067 0.083 0.011 0.022 

Locus 1849 : 
2 alleles
3.6% missing data
   1   (0.772) 0.774 0.866 0.902 0.568 0.793 0.974 0.960 
   4   (0.228) 0.226 0.134 0.098 0.432 0.207 0.026 0.040 

Locus 1850 : 
2 alleles
2.2% missing data
   2   (0.164) 0.150 0.122 0.285 0.090 0.123 0.016 0.025 
   4   (0.836) 0.850 0.878 0.715 0.910 0.877 0.984 0.975 

Locus 1851 : 
2 alleles
4.3% missing data
   4   (0.911) 0.909 0.979 0.974 0.982 0.972 0.062 0.985 
   1   (0.089) 0.091 0.021 0.026 0.018 0.028 0.938 0.015 

Locus 1852 : 
2 alleles
3.6% missing data
   4   (0.891) 0.934 0.827 0.915 0.936 0.912 0.989 0.984 
   2   (0.109) 0.066 0.173 0.085 0.064 0.088 0.011 0.016 

Locus 1853 : 
2 alleles
11.6% missing data
   3   (0.881) 0.895 0.959 0.958 0.949 0.895 0.984 0.881 
   1   (0.119) 0.105 0.041 0.042 0.051 0.105 0.016 0.119 

Locus 1854 : 
2 alleles
10.9% missing data
   2   (0.912) 0.919 0.979 0.969 0.960 0.950 0.990 0.835 
   3   (0.088) 0.081 0.021 0.031 0.040 0.050 0.010 0.165 

Locus 1855 : 
2 alleles
8.7% missing data
   1   (0.551) 0.469 0.768 0.474 0.724 0.590 0.556 0.914 
   4   (0.449) 0.531 0.232 0.526 0.276 0.410 0.444 0.086 

Locus 1856 : 
2 alleles
8.7% missing data
   3   (0.763) 0.771 0.832 0.940 0.752 0.779 0.970 0.314 
   1   (0.237) 0.229 0.168 0.060 0.248 0.221 0.030 0.686 

Locus 1857 : 
2 alleles
13.8% missing data
   4   (0.083) 0.038 0.030 0.008 0.102 0.127 0.011 0.037 
   2   (0.917) 0.962 0.970 0.992 0.898 0.873 0.989 0.963 

Locus 1858 : 
2 alleles
11.6% missing data
   2   (0.905) 0.953 0.931 0.882 0.934 0.929 0.985 0.994 
   4   (0.095) 0.047 0.069 0.118 0.066 0.071 0.015 0.006 

Locus 1859 : 
2 alleles
8.7% missing data
   2   (0.909) 0.976 0.969 0.996 0.619 0.787 0.990 0.994 
   1   (0.091) 0.024 0.031 0.004 0.381 0.213 0.010 0.006 

Locus 1860 : 
2 alleles
9.4% missing data
   2   (0.749) 0.770 0.930 0.653 0.843 0.761 0.529 0.960 
   3   (0.251) 0.230 0.070 0.347 0.157 0.239 0.471 0.040 

Locus 1861 : 
2 alleles
3.6% missing data
   2   (0.694) 0.731 0.708 0.925 0.485 0.673 0.962 0.632 
   4   (0.306) 0.269 0.292 0.075 0.515 0.327 0.038 0.368 

Locus 1862 : 
2 alleles
1.4% missing data
   4   (0.917) 0.965 0.910 0.991 0.773 0.910 0.991 0.933 
   2   (0.083) 0.035 0.090 0.009 0.227 0.090 0.009 0.067 

Locus 1863 : 
2 alleles
13.8% missing data
   2   (0.255) 0.233 0.286 0.347 0.170 0.255 0.070 0.061 
   4   (0.745) 0.767 0.714 0.653 0.830 0.745 0.930 0.939 

Locus 1864 : 
2 alleles
4.3% missing data
   3   (0.773) 0.820 0.640 0.883 0.630 0.817 0.258 0.751 
   1   (0.227) 0.180 0.360 0.117 0.370 0.183 0.742 0.249 

Locus 1865 : 
2 alleles
1.4% missing data
   3   (0.948) 0.876 0.983 0.937 0.996 0.995 0.995 0.940 
   1   (0.052) 0.124 0.017 0.063 0.004 0.005 0.005 0.060 

Locus 1866 : 
2 alleles
13.8% missing data
   4   (0.908) 0.913 0.921 0.983 0.911 0.939 0.990 0.982 
   2   (0.092) 0.087 0.079 0.017 0.089 0.061 0.010 0.018 

Locus 1867 : 
2 alleles
12.3% missing data
   1   (0.643) 0.622 0.820 0.602 0.362 0.716 0.968 0.585 
   3   (0.357) 0.378 0.180 0.398 0.638 0.284 0.032 0.415 

Locus 1868 : 
2 alleles
13.8% missing data
   1   (0.297) 0.326 0.317 0.133 0.178 0.293 0.299 0.061 
   3   (0.703) 0.674 0.683 0.867 0.822 0.707 0.701 0.939 

Locus 1869 : 
2 alleles
2.2% missing data
   3   (0.868) 0.876 0.937 0.977 0.926 0.872 0.986 0.986 
   1   (0.132) 0.124 0.063 0.023 0.074 0.128 0.014 0.014 

Locus 1870 : 
2 alleles
3.6% missing data
   4   (0.685) 0.574 0.778 0.775 0.751 0.778 0.901 0.960 
   2   (0.315) 0.426 0.222 0.225 0.249 0.222 0.099 0.040 

Locus 1871 : 
2 alleles
11.6% missing data
   3   (0.854) 0.910 0.937 0.980 0.708 0.815 0.984 0.828 
   1   (0.146) 0.090 0.063 0.020 0.292 0.185 0.016 0.172 

Locus 1872 : 
2 alleles
4.3% missing data
   4   (0.499) 0.356 0.533 0.102 0.677 0.745 0.199 0.433 
   1   (0.501) 0.644 0.467 0.898 0.323 0.255 0.801 0.567 

Locus 1873 : 
2 alleles
5.8% missing data
   4   (0.917) 0.937 0.965 0.991 0.859 0.943 0.990 0.993 
   1   (0.083) 0.063 0.035 0.009 0.141 0.057 0.010 0.007 

Locus 1874 : 
2 alleles
13.0% missing data
   2   (0.644) 0.638 0.858 0.703 0.776 0.664 0.398 0.493 
   1   (0.356) 0.362 0.142 0.297 0.224 0.336 0.602 0.507 

Locus 1875 : 
2 alleles
5.8% missing data
   2   (0.502) 0.461 0.274 0.596 0.721 0.522 0.772 0.388 
   3   (0.498) 0.539 0.726 0.404 0.279 0.478 0.228 0.612 

Locus 1876 : 
2 alleles
13.8% missing data
   2   (0.849) 0.845 0.843 0.953 0.901 0.897 0.837 0.840 
   4   (0.151) 0.155 0.157 0.047 0.099 0.103 0.163 0.160 

Locus 1877 : 
2 alleles
2.2% missing data
   1   (0.875) 0.908 0.931 0.975 0.746 0.884 0.985 0.905 
   3   (0.125) 0.092 0.069 0.025 0.254 0.116 0.015 0.095 

Locus 1878 : 
2 alleles
15.9% missing data
   2   (0.907) 0.892 0.947 0.845 0.978 0.965 0.975 0.977 
   4   (0.093) 0.108 0.053 0.155 0.022 0.035 0.025 0.023 

Locus 1879 : 
2 alleles
0.0% missing data
   4   (0.919) 0.958 0.980 0.992 0.911 0.913 0.992 0.990 
   2   (0.081) 0.042 0.020 0.008 0.089 0.087 0.008 0.010 

Locus 1880 : 
2 alleles
9.4% missing data
   2   (0.743) 0.742 0.885 0.639 0.743 0.804 0.654 0.739 
   4   (0.257) 0.258 0.115 0.361 0.257 0.196 0.346 0.261 

Locus 1881 : 
2 alleles
10.9% missing data
   4   (0.886) 0.893 0.961 0.964 0.952 0.901 0.965 0.980 
   2   (0.114) 0.107 0.039 0.036 0.048 0.099 0.035 0.020 

Locus 1882 : 
2 alleles
0.7% missing data
   2   (0.949) 0.988 0.991 0.998 0.981 0.876 0.995 0.997 
   4   (0.051) 0.012 0.009 0.002 0.019 0.124 0.005 0.003 

Locus 1883 : 
2 alleles
12.3% missing data
   2   (0.679) 0.652 0.771 0.545 0.606 0.777 0.628 0.712 
   4   (0.321) 0.348 0.229 0.455 0.394 0.223 0.372 0.288 

Locus 1884 : 
2 alleles
2.9% missing data
   4   (0.937) 0.952 0.987 0.825 0.987 0.984 0.994 0.967 
   1   (0.063) 0.048 0.013 0.175 0.013 0.016 0.006 0.033 

Locus 1885 : 
2 alleles
12.3% missing data
   4   (0.929) 0.965 0.951 0.993 0.972 0.913 0.942 0.995 
   2   (0.071) 0.035 0.049 0.007 0.028 0.087 0.058 0.005 

Locus 1886 : 
2 alleles
3.6% missing data
   3   (0.868) 0.833 0.749 0.724 0.945 0.959 0.987 0.737 
   4   (0.132) 0.167 0.251 0.276 0.055 0.041 0.013 0.263 

Locus 1887 : 
2 alleles
7.2% missing data
   1   (0.502) 0.508 0.514 0.445 0.494 0.501 0.560 0.507 
   3   (0.498) 0.492 0.486 0.555 0.506 0.499 0.440 0.493 

Locus 1888 : 
2 alleles
10.9% missing data
   4   (0.806) 0.796 0.940 0.946 0.883 0.788 0.976 0.977 
   2   (0.194) 0.204 0.060 0.054 0.117 0.212 0.024 0.023 

Locus 1889 : 
2 alleles
15.2% missing data
   1   (0.919) 0.847 0.947 0.721 0.989 0.989 0.908 0.988 
   2   (0.081) 0.153 0.053 0.279 0.011 0.011 0.092 0.012 

Locus 1890 : 
2 alleles
2.2% missing data
   1   (0.913) 0.955 0.972 0.993 0.903 0.886 0.989 0.963 
   2   (0.087) 0.045 0.028 0.007 0.097 0.114 0.011 0.037 

Locus 1891 : 
2 alleles
11.6% missing data
   1   (0.835) 0.852 0.941 0.921 0.798 0.862 0.685 0.836 
   3   (0.165) 0.148 0.059 0.079 0.202 0.138 0.315 0.164 

Locus 1892 : 
2 alleles
5.1% missing data
   2   (0.603) 0.655 0.851 0.915 0.508 0.534 0.480 0.027 
   4   (0.397) 0.345 0.149 0.085 0.492 0.466 0.520 0.973 

Locus 1893 : 
2 alleles
2.9% missing data
   1   (0.900) 0.944 0.923 0.966 0.847 0.943 0.415 0.990 
   4   (0.100) 0.056 0.077 0.034 0.153 0.057 0.585 0.010 

Locus 1894 : 
2 alleles
2.2% missing data
   1   (0.941) 0.985 0.988 0.997 0.833 0.895 0.994 0.997 
   3   (0.059) 0.015 0.012 0.003 0.167 0.105 0.006 0.003 

Locus 1895 : 
2 alleles
10.9% missing data
   1   (0.227) 0.142 0.147 0.096 0.180 0.325 0.970 0.148 
   3   (0.773) 0.858 0.853 0.904 0.820 0.675 0.030 0.852 

Locus 1896 : 
2 alleles
1.4% missing data
   3   (0.904) 0.884 0.956 0.922 0.980 0.974 0.256 0.990 
   1   (0.096) 0.116 0.044 0.078 0.020 0.026 0.744 0.010 

Locus 1897 : 
2 alleles
8.7% missing data
   1   (0.564) 0.532 0.387 0.791 0.569 0.575 0.939 0.923 
   3   (0.436) 0.468 0.613 0.209 0.431 0.425 0.061 0.077 

Locus 1898 : 
2 alleles
12.3% missing data
   2   (0.672) 0.612 0.729 0.449 0.800 0.804 0.065 0.685 
   4   (0.328) 0.388 0.271 0.551 0.200 0.196 0.935 0.315 

Locus 1899 : 
2 alleles
5.1% missing data
   1   (0.575) 0.586 0.398 0.508 0.548 0.592 0.547 0.662 
   2   (0.425) 0.414 0.602 0.492 0.452 0.408 0.453 0.338 

Locus 1900 : 
2 alleles
17.4% missing data
   2   (0.235) 0.375 0.119 0.189 0.070 0.138 0.024 0.332 
   3   (0.765) 0.625 0.881 0.811 0.930 0.862 0.976 0.668 

Locus 1901 : 
2 alleles
2.2% missing data
   3   (0.906) 0.927 0.950 0.992 0.920 0.911 0.989 0.987 
   2   (0.094) 0.073 0.050 0.008 0.080 0.089 0.011 0.013 

Locus 1902 : 
2 alleles
15.9% missing data
   2   (0.828) 0.811 0.864 0.966 0.838 0.861 0.981 0.796 
   4   (0.172) 0.189 0.136 0.034 0.162 0.139 0.019 0.204 

Locus 1903 : 
2 alleles
2.9% missing data
   3   (0.904) 0.965 0.978 0.994 0.806 0.794 0.989 0.989 
   1   (0.096) 0.035 0.022 0.006 0.194 0.206 0.011 0.011 

Locus 1904 : 
2 alleles
15.2% missing data
   2   (0.668) 0.711 0.414 0.616 0.868 0.644 0.564 0.678 
   4   (0.332) 0.289 0.586 0.384 0.132 0.356 0.436 0.322 

Locus 1905 : 
2 alleles
8.7% missing data
   2   (0.402) 0.466 0.245 0.323 0.373 0.385 0.041 0.305 
   4   (0.598) 0.534 0.755 0.677 0.627 0.615 0.959 0.695 

Locus 1906 : 
2 alleles
13.0% missing data
   2   (0.910) 0.948 0.981 0.988 0.940 0.885 0.973 0.960 
   1   (0.090) 0.052 0.019 0.012 0.060 0.115 0.027 0.040 

Locus 1907 : 
2 alleles
4.3% missing data
   4   (0.812) 0.837 0.942 0.923 0.867 0.790 0.979 0.981 
   1   (0.188) 0.163 0.058 0.077 0.133 0.210 0.021 0.019 

Locus 1908 : 
2 alleles
10.9% missing data
   4   (0.904) 0.922 0.955 0.982 0.872 0.934 0.989 0.897 
   1   (0.096) 0.078 0.045 0.018 0.128 0.066 0.011 0.103 

Locus 1909 : 
2 alleles
7.2% missing data
   1   (0.687) 0.732 0.739 0.500 0.824 0.698 0.897 0.123 
   3   (0.313) 0.268 0.261 0.500 0.176 0.302 0.103 0.877 

Locus 1910 : 
2 alleles
3.6% missing data
   2   (0.849) 0.785 0.959 0.955 0.930 0.905 0.983 0.974 
   4   (0.151) 0.215 0.041 0.045 0.070 0.095 0.017 0.026 

Locus 1911 : 
2 alleles
12.3% missing data
   4   (0.765) 0.762 0.877 0.947 0.568 0.813 0.972 0.016 
   2   (0.235) 0.238 0.123 0.053 0.432 0.187 0.028 0.984 

Locus 1912 : 
2 alleles
10.1% missing data
   1   (0.059) 0.017 0.012 0.003 0.085 0.100 0.006 0.031 
   3   (0.941) 0.983 0.988 0.997 0.915 0.900 0.994 0.969 

Locus 1913 : 
2 alleles
2.2% missing data
   4   (0.754) 0.737 0.922 0.941 0.832 0.719 0.969 0.975 
   2   (0.246) 0.263 0.078 0.059 0.168 0.281 0.031 0.025 

Locus 1914 : 
2 alleles
10.9% missing data
   3   (0.930) 0.971 0.973 0.996 0.893 0.914 0.993 0.996 
   4   (0.070) 0.029 0.027 0.004 0.107 0.086 0.007 0.004 

Locus 1915 : 
2 alleles
13.8% missing data
   3   (0.848) 0.795 0.854 0.941 0.838 0.923 0.950 0.869 
   1   (0.152) 0.205 0.146 0.059 0.162 0.077 0.050 0.131 

Locus 1916 : 
2 alleles
6.5% missing data
   3   (0.902) 0.887 0.977 0.967 0.945 0.949 0.989 0.989 
   4   (0.098) 0.113 0.023 0.033 0.055 0.051 0.011 0.011 

Locus 1917 : 
2 alleles
4.3% missing data
   1   (0.829) 0.871 0.842 0.946 0.775 0.808 0.977 0.963 
   3   (0.171) 0.129 0.158 0.054 0.225 0.192 0.023 0.037 

Locus 1918 : 
2 alleles
12.3% missing data
   4   (0.774) 0.718 0.843 0.596 0.773 0.885 0.641 0.972 
   2   (0.226) 0.282 0.157 0.404 0.227 0.115 0.359 0.028 

Locus 1919 : 
2 alleles
8.0% missing data
   1   (0.734) 0.704 0.908 0.888 0.618 0.802 0.972 0.065 
   3   (0.266) 0.296 0.092 0.112 0.382 0.198 0.028 0.935 

Locus 1920 : 
2 alleles
3.6% missing data
   3   (0.843) 0.868 0.815 0.966 0.867 0.850 0.979 0.864 
   2   (0.157) 0.132 0.185 0.034 0.133 0.150 0.021 0.136 

Locus 1921 : 
2 alleles
3.6% missing data
   2   (0.838) 0.822 0.932 0.948 0.859 0.910 0.368 0.978 
   4   (0.162) 0.178 0.068 0.052 0.141 0.090 0.632 0.022 

Locus 1922 : 
2 alleles
4.3% missing data
   4   (0.754) 0.755 0.893 0.776 0.740 0.820 0.551 0.775 
   1   (0.246) 0.245 0.107 0.224 0.260 0.180 0.449 0.225 

Locus 1923 : 
2 alleles
9.4% missing data
   2   (0.435) 0.399 0.303 0.509 0.459 0.471 0.135 0.351 
   4   (0.565) 0.601 0.697 0.491 0.541 0.529 0.865 0.649 

Locus 1924 : 
2 alleles
12.3% missing data
   2   (0.831) 0.763 0.912 0.941 0.899 0.890 0.982 0.979 
   3   (0.169) 0.237 0.088 0.059 0.101 0.110 0.018 0.021 

Locus 1925 : 
2 alleles
13.8% missing data
   4   (0.901) 0.859 0.939 0.945 0.963 0.961 0.972 0.891 
   2   (0.099) 0.141 0.061 0.055 0.037 0.039 0.028 0.109 

Locus 1926 : 
2 alleles
6.5% missing data
   1   (0.903) 0.948 0.741 0.977 0.899 0.923 0.991 0.988 
   3   (0.097) 0.052 0.259 0.023 0.101 0.077 0.009 0.012 

Locus 1927 : 
2 alleles
4.3% missing data
   2   (0.904) 0.914 0.976 0.834 0.937 0.967 0.667 0.990 
   3   (0.096) 0.086 0.024 0.166 0.063 0.033 0.333 0.010 

Locus 1928 : 
2 alleles
10.1% missing data
   4   (0.794) 0.747 0.913 0.808 0.911 0.848 0.977 0.776 
   2   (0.206) 0.253 0.087 0.192 0.089 0.152 0.023 0.224 

Locus 1929 : 
2 alleles
5.1% missing data
   1   (0.924) 0.849 0.975 0.981 0.985 0.982 0.992 0.982 
   4   (0.076) 0.151 0.025 0.019 0.015 0.018 0.008 0.018 

Locus 1930 : 
2 alleles
5.1% missing data
   3   (0.894) 0.897 0.946 0.986 0.899 0.924 0.988 0.984 
   4   (0.106) 0.103 0.054 0.014 0.101 0.076 0.012 0.016 

Locus 1931 : 
2 alleles
11.6% missing data
   4   (0.913) 0.948 0.980 0.987 0.949 0.899 0.991 0.971 
   2   (0.087) 0.052 0.020 0.013 0.051 0.101 0.009 0.029 

Locus 1932 : 
2 alleles
2.9% missing data
   2   (0.751) 0.799 0.752 0.967 0.637 0.650 0.971 0.833 
   1   (0.249) 0.201 0.248 0.033 0.363 0.350 0.029 0.167 

Locus 1933 : 
2 alleles
15.9% missing data
   3   (0.587) 0.557 0.723 0.700 0.634 0.568 0.592 0.923 
   4   (0.413) 0.443 0.277 0.300 0.366 0.432 0.408 0.077 

Locus 1934 : 
2 alleles
3.6% missing data
   2   (0.096) 0.114 0.021 0.015 0.058 0.055 0.011 0.045 
   4   (0.904) 0.886 0.979 0.985 0.942 0.945 0.989 0.955 

Locus 1935 : 
2 alleles
10.9% missing data
   4   (0.840) 0.751 0.852 0.783 0.934 0.938 0.984 0.978 
   2   (0.160) 0.249 0.148 0.217 0.066 0.062 0.016 0.022 

Locus 1936 : 
2 alleles
10.9% missing data
   1   (0.943) 0.984 0.985 0.997 0.856 0.920 0.994 0.976 
   2   (0.057) 0.016 0.015 0.003 0.144 0.080 0.006 0.024 

Locus 1937 : 
2 alleles
2.9% missing data
   1   (0.833) 0.846 0.872 0.957 0.613 0.870 0.981 0.937 
   3   (0.167) 0.154 0.128 0.043 0.387 0.130 0.019 0.063 

Locus 1938 : 
2 alleles
5.1% missing data
   4   (0.930) 0.861 0.968 0.941 0.990 0.988 0.992 0.881 
   2   (0.070) 0.139 0.032 0.059 0.010 0.012 0.008 0.119 

Locus 1939 : 
2 alleles
1.4% missing data
   2   (0.101) 0.041 0.074 0.016 0.204 0.166 0.011 0.012 
   4   (0.899) 0.959 0.926 0.984 0.796 0.834 0.989 0.988 

Locus 1940 : 
2 alleles
2.2% missing data
   1   (0.917) 0.932 0.982 0.989 0.959 0.940 0.989 0.941 
   3   (0.083) 0.068 0.018 0.011 0.041 0.060 0.011 0.059 

Locus 1941 : 
2 alleles
5.1% missing data
   2   (0.906) 0.920 0.936 0.984 0.888 0.938 0.989 0.976 
   4   (0.094) 0.080 0.064 0.016 0.112 0.062 0.011 0.024 

Locus 1942 : 
2 alleles
4.3% missing data
   3   (0.902) 0.914 0.939 0.987 0.946 0.916 0.989 0.989 
   2   (0.098) 0.086 0.061 0.013 0.054 0.084 0.011 0.011 

Locus 1943 : 
2 alleles
2.2% missing data
   1   (0.859) 0.874 0.583 0.956 0.954 0.883 0.952 0.982 
   3   (0.141) 0.126 0.417 0.044 0.046 0.117 0.048 0.018 

Locus 1944 : 
2 alleles
6.5% missing data
   3   (0.783) 0.733 0.862 0.604 0.853 0.852 0.984 0.984 
   1   (0.217) 0.267 0.138 0.396 0.147 0.148 0.016 0.016 

Locus 1945 : 
2 alleles
8.7% missing data
   1   (0.404) 0.366 0.436 0.533 0.342 0.411 0.410 0.374 
   3   (0.596) 0.634 0.564 0.467 0.658 0.589 0.590 0.626 

Locus 1946 : 
2 alleles
10.9% missing data
   3   (0.876) 0.896 0.888 0.968 0.913 0.891 0.966 0.821 
   2   (0.124) 0.104 0.112 0.032 0.087 0.109 0.034 0.179 

Locus 1947 : 
2 alleles
13.0% missing data
   3   (0.906) 0.937 0.955 0.985 0.962 0.895 0.990 0.931 
   1   (0.094) 0.063 0.045 0.015 0.038 0.105 0.010 0.069 

Locus 1948 : 
2 alleles
0.7% missing data
   3   (0.820) 0.849 0.883 0.800 0.831 0.847 0.856 0.986 
   4   (0.180) 0.151 0.117 0.200 0.169 0.153 0.144 0.014 

Locus 1949 : 
2 alleles
15.2% missing data
   4   (0.799) 0.738 0.774 0.937 0.590 0.883 0.941 0.789 
   2   (0.201) 0.262 0.226 0.063 0.410 0.117 0.059 0.211 

Locus 1950 : 
2 alleles
0.0% missing data
   1   (0.912) 0.929 0.967 0.903 0.962 0.957 0.991 0.965 
   3   (0.088) 0.071 0.033 0.097 0.038 0.043 0.009 0.035 

Locus 1951 : 
2 alleles
11.6% missing data
   1   (0.749) 0.741 0.905 0.900 0.875 0.773 0.356 0.666 
   4   (0.251) 0.259 0.095 0.100 0.125 0.227 0.644 0.334 

Locus 1952 : 
2 alleles
12.3% missing data
   3   (0.147) 0.139 0.065 0.051 0.059 0.149 0.021 0.099 
   4   (0.853) 0.861 0.935 0.949 0.941 0.851 0.979 0.901 

Locus 1953 : 
2 alleles
2.9% missing data
   3   (0.910) 0.874 0.981 0.974 0.961 0.965 0.990 0.975 
   2   (0.090) 0.126 0.019 0.026 0.039 0.035 0.010 0.025 

Locus 1954 : 
2 alleles
13.0% missing data
   1   (0.699) 0.670 0.746 0.672 0.694 0.792 0.518 0.676 
   3   (0.301) 0.330 0.254 0.328 0.306 0.208 0.482 0.324 

Locus 1955 : 
2 alleles
16.7% missing data
   1   (0.863) 0.869 0.951 0.908 0.935 0.912 0.731 0.851 
   4   (0.137) 0.131 0.049 0.092 0.065 0.088 0.269 0.149 

Locus 1956 : 
2 alleles
8.7% missing data
   2   (0.901) 0.944 0.943 0.809 0.914 0.936 0.920 0.951 
   4   (0.099) 0.056 0.057 0.191 0.086 0.064 0.080 0.049 

Locus 1957 : 
2 alleles
12.3% missing data
   2   (0.887) 0.854 0.908 0.973 0.951 0.935 0.962 0.982 
   4   (0.113) 0.146 0.092 0.027 0.049 0.065 0.038 0.018 

Locus 1958 : 
2 alleles
5.8% missing data
   1   (0.142) 0.239 0.094 0.088 0.095 0.058 0.014 0.036 
   4   (0.858) 0.761 0.906 0.912 0.905 0.942 0.986 0.964 

Locus 1959 : 
2 alleles
6.5% missing data
   2   (0.903) 0.940 0.955 0.989 0.951 0.870 0.967 0.987 
   4   (0.097) 0.060 0.045 0.011 0.049 0.130 0.033 0.013 

Locus 1960 : 
2 alleles
12.3% missing data
   2   (0.821) 0.831 0.895 0.938 0.587 0.892 0.211 0.845 
   4   (0.179) 0.169 0.105 0.062 0.413 0.108 0.789 0.155 

Locus 1961 : 
2 alleles
2.9% missing data
   2   (0.890) 0.938 0.957 0.951 0.939 0.856 0.981 0.994 
   3   (0.110) 0.062 0.043 0.049 0.061 0.144 0.019 0.006 

Locus 1962 : 
2 alleles
4.3% missing data
   3   (0.896) 0.891 0.901 0.980 0.952 0.929 0.989 0.992 
   1   (0.104) 0.109 0.099 0.020 0.048 0.071 0.011 0.008 

Locus 1963 : 
2 alleles
13.8% missing data
   3   (0.904) 0.764 0.972 0.951 0.981 0.981 0.990 0.925 
   1   (0.096) 0.236 0.028 0.049 0.019 0.019 0.010 0.075 

Locus 1964 : 
2 alleles
0.7% missing data
   1   (0.090) 0.088 0.022 0.019 0.052 0.056 0.011 0.091 
   3   (0.910) 0.912 0.978 0.981 0.948 0.944 0.989 0.909 

Locus 1965 : 
2 alleles
15.2% missing data
   2   (0.415) 0.294 0.279 0.490 0.553 0.508 0.794 0.300 
   4   (0.585) 0.706 0.721 0.510 0.447 0.492 0.206 0.700 

Locus 1966 : 
2 alleles
5.1% missing data
   1   (0.784) 0.800 0.906 0.887 0.624 0.828 0.271 0.819 
   2   (0.216) 0.200 0.094 0.113 0.376 0.172 0.729 0.181 

Locus 1967 : 
2 alleles
2.2% missing data
   2   (0.118) 0.090 0.029 0.016 0.087 0.136 0.014 0.009 
   4   (0.882) 0.910 0.971 0.984 0.913 0.864 0.986 0.991 

Locus 1968 : 
2 alleles
5.1% missing data
   2   (0.905) 0.880 0.959 0.919 0.973 0.967 0.989 0.945 
   4   (0.095) 0.120 0.041 0.081 0.027 0.033 0.011 0.055 

Locus 1969 : 
2 alleles
5.8% missing data
   3   (0.138) 0.108 0.105 0.072 0.106 0.112 0.044 0.457 
   4   (0.862) 0.892 0.895 0.928 0.894 0.888 0.956 0.543 

Locus 1970 : 
2 alleles
7.2% missing data
   2   (0.633) 0.500 0.646 0.621 0.800 0.783 0.155 0.890 
   4   (0.367) 0.500 0.354 0.379 0.200 0.217 0.845 0.110 

Locus 1971 : 
2 alleles
5.1% missing data
   4   (0.624) 0.661 0.509 0.309 0.714 0.663 0.773 0.677 
   2   (0.376) 0.339 0.491 0.691 0.286 0.337 0.227 0.323 

Locus 1972 : 
2 alleles
3.6% missing data
   2   (0.799) 0.762 0.912 0.866 0.803 0.880 0.466 0.921 
   4   (0.201) 0.238 0.088 0.134 0.197 0.120 0.534 0.079 

Locus 1973 : 
2 alleles
18.8% missing data
   2   (0.807) 0.801 0.849 0.874 0.800 0.866 0.827 0.955 
   4   (0.193) 0.199 0.151 0.126 0.200 0.134 0.173 0.045 

Locus 1974 : 
2 alleles
5.8% missing data
   1   (0.171) 0.065 0.632 0.032 0.106 0.309 0.683 0.013 
   3   (0.829) 0.935 0.368 0.968 0.894 0.691 0.317 0.987 

Locus 1975 : 
2 alleles
12.3% missing data
   3   (0.884) 0.894 0.965 0.820 0.971 0.936 0.730 0.971 
   1   (0.116) 0.106 0.035 0.180 0.029 0.064 0.270 0.029 

Locus 1976 : 
2 alleles
2.2% missing data
   2   (0.896) 0.882 0.945 0.979 0.878 0.945 0.973 0.953 
   4   (0.104) 0.118 0.055 0.021 0.122 0.055 0.027 0.047 

Locus 1977 : 
2 alleles
11.6% missing data
   4   (0.920) 0.892 0.965 0.946 0.986 0.982 0.991 0.372 
   2   (0.080) 0.108 0.035 0.054 0.014 0.018 0.009 0.628 

Locus 1978 : 
2 alleles
18.8% missing data
   1   (0.859) 0.808 0.928 0.944 0.868 0.916 0.984 0.917 
   3   (0.141) 0.192 0.072 0.056 0.132 0.084 0.016 0.083 

Locus 1979 : 
2 alleles
4.3% missing data
   1   (0.831) 0.824 0.914 0.967 0.892 0.828 0.980 0.975 
   3   (0.169) 0.176 0.086 0.033 0.108 0.172 0.020 0.025 

Locus 1980 : 
2 alleles
13.0% missing data
   1   (0.869) 0.916 0.806 0.955 0.908 0.870 0.982 0.632 
   3   (0.131) 0.084 0.194 0.045 0.092 0.130 0.018 0.368 

Locus 1981 : 
2 alleles
12.3% missing data
   1   (0.752) 0.781 0.891 0.919 0.640 0.710 0.967 0.854 
   3   (0.248) 0.219 0.109 0.081 0.360 0.290 0.033 0.146 

Locus 1982 : 
2 alleles
2.2% missing data
   3   (0.716) 0.689 0.808 0.624 0.545 0.830 0.220 0.944 
   4   (0.284) 0.311 0.192 0.376 0.455 0.170 0.780 0.056 

Locus 1983 : 
2 alleles
1.4% missing data
   2   (0.631) 0.624 0.762 0.659 0.664 0.616 0.800 0.908 
   4   (0.369) 0.376 0.238 0.341 0.336 0.384 0.200 0.092 

Locus 1984 : 
2 alleles
13.0% missing data
   3   (0.323) 0.162 0.228 0.031 0.745 0.611 0.285 0.046 
   4   (0.677) 0.838 0.772 0.969 0.255 0.389 0.715 0.954 

Locus 1985 : 
2 alleles
14.5% missing data
   3   (0.438) 0.405 0.389 0.647 0.350 0.447 0.936 0.037 
   1   (0.562) 0.595 0.611 0.353 0.650 0.553 0.064 0.963 

Locus 1986 : 
2 alleles
12.3% missing data
   4   (0.928) 0.967 0.961 0.993 0.962 0.909 0.990 0.939 
   2   (0.072) 0.033 0.039 0.007 0.038 0.091 0.010 0.061 

Locus 1987 : 
2 alleles
2.2% missing data
   2   (0.928) 0.924 0.777 0.779 0.991 0.988 0.776 0.992 
   4   (0.072) 0.076 0.223 0.221 0.009 0.012 0.224 0.008 

Locus 1988 : 
2 alleles
2.9% missing data
   1   (0.736) 0.781 0.856 0.572 0.821 0.776 0.649 0.178 
   3   (0.264) 0.219 0.144 0.428 0.179 0.224 0.351 0.822 

Locus 1989 : 
2 alleles
3.6% missing data
   4   (0.870) 0.832 0.942 0.947 0.867 0.947 0.982 0.362 
   1   (0.130) 0.168 0.058 0.053 0.133 0.053 0.018 0.638 

Locus 1990 : 
2 alleles
11.6% missing data
   3   (0.719) 0.718 0.672 0.682 0.669 0.795 0.973 0.590 
   1   (0.281) 0.282 0.328 0.318 0.331 0.205 0.027 0.410 

Locus 1991 : 
2 alleles
3.6% missing data
   2   (0.613) 0.605 0.820 0.536 0.567 0.658 0.552 0.545 
   4   (0.387) 0.395 0.180 0.464 0.433 0.342 0.448 0.455 

Locus 1992 : 
2 alleles
7.2% missing data
   3   (0.527) 0.572 0.303 0.225 0.500 0.497 0.943 0.966 
   1   (0.473) 0.428 0.697 0.775 0.500 0.503 0.057 0.034 

Locus 1993 : 
2 alleles
5.1% missing data
   3   (0.851) 0.824 0.938 0.938 0.926 0.896 0.981 0.835 
   1   (0.149) 0.176 0.062 0.062 0.074 0.104 0.019 0.165 

Locus 1994 : 
2 alleles
2.9% missing data
   3   (0.848) 0.811 0.891 0.935 0.900 0.902 0.982 0.865 
   1   (0.152) 0.189 0.109 0.065 0.100 0.098 0.018 0.135 

Locus 1995 : 
2 alleles
6.5% missing data
   1   (0.906) 0.929 0.953 0.982 0.877 0.914 0.985 0.977 
   3   (0.094) 0.071 0.047 0.018 0.123 0.086 0.015 0.023 

Locus 1996 : 
2 alleles
5.1% missing data
   3   (0.898) 0.906 0.826 0.975 0.624 0.953 0.971 0.914 
   1   (0.102) 0.094 0.174 0.025 0.376 0.047 0.029 0.086 

Locus 1997 : 
2 alleles
10.9% missing data
   3   (0.887) 0.901 0.970 0.975 0.925 0.904 0.987 0.923 
   1   (0.113) 0.099 0.030 0.025 0.075 0.096 0.013 0.077 

Locus 1998 : 
2 alleles
10.1% missing data
   1   (0.663) 0.570 0.583 0.720 0.725 0.773 0.968 0.596 
   3   (0.337) 0.430 0.417 0.280 0.275 0.227 0.032 0.404 

Locus 1999 : 
2 alleles
11.6% missing data
   3   (0.900) 0.914 0.949 0.987 0.922 0.927 0.890 0.980 
   1   (0.100) 0.086 0.051 0.013 0.078 0.073 0.110 0.020 

Locus 2000 : 
2 alleles
0.0% missing data
   4   (0.910) 0.917 0.938 0.978 0.928 0.946 0.991 0.993 
   1   (0.090) 0.083 0.062 0.022 0.072 0.054 0.009 0.007 

Locus 2001 : 
2 alleles
1.4% missing data
   4   (0.831) 0.891 0.941 0.813 0.915 0.786 0.842 0.983 
   2   (0.169) 0.109 0.059 0.187 0.085 0.214 0.158 0.017 

Locus 2002 : 
2 alleles
15.9% missing data
   4   (0.946) 0.924 0.988 0.840 0.995 0.994 0.753 0.994 
   1   (0.054) 0.076 0.012 0.160 0.005 0.006 0.247 0.006 

Locus 2003 : 
2 alleles
13.0% missing data
   4   (0.126) 0.084 0.065 0.012 0.155 0.158 0.116 0.011 
   2   (0.874) 0.916 0.935 0.988 0.845 0.842 0.884 0.989 

Locus 2004 : 
2 alleles
7.2% missing data
   2   (0.815) 0.818 0.917 0.934 0.673 0.889 0.191 0.959 
   4   (0.185) 0.182 0.083 0.066 0.327 0.111 0.809 0.041 

Locus 2005 : 
2 alleles
10.9% missing data
   4   (0.887) 0.875 0.888 0.959 0.956 0.937 0.988 0.815 
   2   (0.113) 0.125 0.112 0.041 0.044 0.063 0.012 0.185 

Locus 2006 : 
2 alleles
2.2% missing data
   4   (0.634) 0.615 0.818 0.617 0.742 0.644 0.967 0.578 
   1   (0.366) 0.385 0.182 0.383 0.258 0.356 0.033 0.422 

Locus 2007 : 
2 alleles
2.2% missing data
   1   (0.840) 0.895 0.737 0.908 0.862 0.881 0.287 0.983 
   4   (0.160) 0.105 0.263 0.092 0.138 0.119 0.713 0.017 

Locus 2008 : 
2 alleles
10.1% missing data
   1   (0.879) 0.889 0.900 0.978 0.671 0.919 0.987 0.847 
   2   (0.121) 0.111 0.100 0.022 0.329 0.081 0.013 0.153 

Locus 2009 : 
2 alleles
18.1% missing data
   2   (0.885) 0.894 0.907 0.901 0.972 0.940 0.715 0.817 
   1   (0.115) 0.106 0.093 0.099 0.028 0.060 0.285 0.183 

Locus 2010 : 
2 alleles
2.9% missing data
   2   (0.223) 0.173 0.434 0.092 0.161 0.208 0.773 0.052 
   4   (0.777) 0.827 0.566 0.908 0.839 0.792 0.227 0.948 

Locus 2011 : 
2 alleles
13.8% missing data
   2   (0.831) 0.871 0.928 0.845 0.824 0.858 0.595 0.855 
   4   (0.169) 0.129 0.072 0.155 0.176 0.142 0.405 0.145 

Locus 2012 : 
2 alleles
11.6% missing data
   1   (0.914) 0.946 0.979 0.992 0.954 0.904 0.977 0.936 
   3   (0.086) 0.054 0.021 0.008 0.046 0.096 0.023 0.064 

Locus 2013 : 
2 alleles
14.5% missing data
   2   (0.419) 0.300 0.363 0.192 0.545 0.565 0.334 0.662 
   3   (0.581) 0.700 0.637 0.808 0.455 0.435 0.666 0.338 

Locus 2014 : 
2 alleles
10.9% missing data
   1   (0.888) 0.908 0.930 0.974 0.586 0.930 0.987 0.932 
   4   (0.112) 0.092 0.070 0.026 0.414 0.070 0.013 0.068 

Locus 2015 : 
2 alleles
5.1% missing data
   2   (0.700) 0.772 0.796 0.754 0.727 0.687 0.388 0.066 
   1   (0.300) 0.228 0.204 0.246 0.273 0.313 0.612 0.934 

Locus 2016 : 
2 alleles
2.9% missing data
   4   (0.894) 0.892 0.949 0.963 0.956 0.949 0.985 0.510 
   2   (0.106) 0.108 0.051 0.037 0.044 0.051 0.015 0.490 

Locus 2017 : 
2 alleles
2.2% missing data
   2   (0.887) 0.909 0.925 0.973 0.941 0.937 0.342 0.979 
   1   (0.113) 0.091 0.075 0.027 0.059 0.063 0.658 0.021 

Locus 2018 : 
2 alleles
3.6% missing data
   4   (0.786) 0.720 0.746 0.463 0.812 0.926 0.329 0.789 
   2   (0.214) 0.280 0.254 0.537 0.188 0.074 0.671 0.211 

Locus 2019 : 
2 alleles
4.3% missing data
   1   (0.851) 0.904 0.885 0.871 0.941 0.853 0.592 0.957 
   3   (0.149) 0.096 0.115 0.129 0.059 0.147 0.408 0.043 

Locus 2020 : 
2 alleles
5.1% missing data
   2   (0.878) 0.943 0.930 0.978 0.873 0.852 0.321 0.989 
   3   (0.122) 0.057 0.070 0.022 0.127 0.148 0.679 0.011 

Locus 2021 : 
2 alleles
13.0% missing data
   1   (0.839) 0.883 0.934 0.960 0.839 0.785 0.980 0.916 
   3   (0.161) 0.117 0.066 0.040 0.161 0.215 0.020 0.084 

Locus 2022 : 
2 alleles
2.2% missing data
   4   (0.916) 0.945 0.944 0.991 0.840 0.934 0.991 0.992 
   2   (0.084) 0.055 0.056 0.009 0.160 0.066 0.009 0.008 

Locus 2023 : 
2 alleles
15.9% missing data
   4   (0.703) 0.653 0.730 0.871 0.785 0.741 0.965 0.779 
   2   (0.297) 0.347 0.270 0.129 0.215 0.259 0.035 0.221 

Locus 2024 : 
2 alleles
5.1% missing data
   4   (0.924) 0.970 0.956 0.994 0.938 0.877 0.992 0.994 
   1   (0.076) 0.030 0.044 0.006 0.062 0.123 0.008 0.006 

Locus 2025 : 
2 alleles
4.3% missing data
   1   (0.094) 0.079 0.076 0.017 0.090 0.064 0.030 0.035 
   2   (0.906) 0.921 0.924 0.983 0.910 0.936 0.970 0.965 

Locus 2026 : 
2 alleles
6.5% missing data
   2   (0.831) 0.813 0.866 0.961 0.896 0.849 0.954 0.981 
   4   (0.169) 0.187 0.134 0.039 0.104 0.151 0.046 0.019 

Locus 2027 : 
2 alleles
15.9% missing data
   4   (0.889) 0.903 0.958 0.945 0.932 0.953 0.206 0.924 
   2   (0.111) 0.097 0.042 0.055 0.068 0.047 0.794 0.076 

Locus 2028 : 
2 alleles
0.7% missing data
   2   (0.909) 0.873 0.911 0.949 0.961 0.971 0.990 0.976 
   4   (0.091) 0.127 0.089 0.051 0.039 0.029 0.010 0.024 

Locus 2029 : 
2 alleles
14.5% missing data
   4   (0.944) 0.984 0.987 0.997 0.965 0.889 0.994 0.976 
   2   (0.056) 0.016 0.013 0.003 0.035 0.111 0.006 0.024 

Locus 2030 : 
2 alleles
13.0% missing data
   3   (0.506) 0.509 0.297 0.340 0.620 0.576 0.170 0.509 
   1   (0.494) 0.491 0.703 0.660 0.380 0.424 0.830 0.491 

Locus 2031 : 
2 alleles
11.6% missing data
   2   (0.730) 0.776 0.596 0.863 0.786 0.738 0.258 0.812 
   4   (0.270) 0.224 0.404 0.137 0.214 0.262 0.742 0.188 

Locus 2032 : 
2 alleles
2.9% missing data
   2   (0.923) 0.964 0.913 0.993 0.757 0.932 0.992 0.800 
   4   (0.077) 0.036 0.087 0.007 0.243 0.068 0.008 0.200 

Locus 2033 : 
2 alleles
4.3% missing data
   2   (0.496) 0.437 0.726 0.250 0.595 0.609 0.180 0.516 
   4   (0.504) 0.563 0.274 0.750 0.405 0.391 0.820 0.484 

Locus 2034 : 
2 alleles
1.4% missing data
   2   (0.928) 0.971 0.980 0.994 0.931 0.894 0.992 0.996 
   1   (0.072) 0.029 0.020 0.006 0.069 0.106 0.008 0.004 

Locus 2035 : 
2 alleles
13.0% missing data
   3   (0.885) 0.778 0.858 0.898 0.898 0.970 0.987 0.970 
   1   (0.115) 0.222 0.142 0.102 0.102 0.030 0.013 0.030 

Locus 2036 : 
2 alleles
5.8% missing data
   2   (0.904) 0.919 0.975 0.980 0.938 0.923 0.988 0.992 
   4   (0.096) 0.081 0.025 0.020 0.062 0.077 0.012 0.008 

Locus 2037 : 
2 alleles
11.6% missing data
   2   (0.883) 0.915 0.956 0.981 0.849 0.891 0.987 0.806 
   4   (0.117) 0.085 0.044 0.019 0.151 0.109 0.013 0.194 

Locus 2038 : 
2 alleles
2.9% missing data
   2   (0.890) 0.911 0.970 0.952 0.975 0.938 0.109 0.930 
   4   (0.110) 0.089 0.030 0.048 0.025 0.062 0.891 0.070 

Locus 2039 : 
2 alleles
2.9% missing data
   2   (0.705) 0.643 0.846 0.782 0.843 0.740 0.967 0.932 
   4   (0.295) 0.357 0.154 0.218 0.157 0.260 0.033 0.068 

Locus 2040 : 
2 alleles
3.6% missing data
   4   (0.946) 0.987 0.990 0.998 0.953 0.896 0.986 0.997 
   2   (0.054) 0.013 0.010 0.002 0.047 0.104 0.014 0.003 

Locus 2041 : 
2 alleles
2.2% missing data
   3   (0.776) 0.763 0.869 0.881 0.775 0.795 0.976 0.965 
   1   (0.224) 0.237 0.131 0.119 0.225 0.205 0.024 0.035 

Locus 2042 : 
2 alleles
5.8% missing data
   1   (0.917) 0.918 0.965 0.990 0.803 0.961 0.991 0.976 
   4   (0.083) 0.082 0.035 0.010 0.197 0.039 0.009 0.024 

Locus 2043 : 
2 alleles
14.5% missing data
   1   (0.696) 0.628 0.469 0.262 0.901 0.829 0.822 0.720 
   3   (0.304) 0.372 0.531 0.738 0.099 0.171 0.178 0.280 

Locus 2044 : 
2 alleles
4.3% missing data
   4   (0.897) 0.942 0.955 0.987 0.861 0.875 0.988 0.871 
   2   (0.103) 0.058 0.045 0.013 0.139 0.125 0.012 0.129 

Locus 2045 : 
2 alleles
5.8% missing data
   4   (0.516) 0.544 0.444 0.235 0.425 0.571 0.217 0.959 
   3   (0.484) 0.456 0.556 0.765 0.575 0.429 0.783 0.041 

Locus 2046 : 
2 alleles
5.1% missing data
   1   (0.907) 0.888 0.958 0.984 0.943 0.955 0.989 0.976 
   3   (0.093) 0.112 0.042 0.016 0.057 0.045 0.011 0.024 

Locus 2047 : 
2 alleles
2.9% missing data
   1   (0.894) 0.797 0.976 0.170 0.991 0.989 0.335 0.943 
   4   (0.106) 0.203 0.024 0.830 0.009 0.011 0.665 0.057 

Locus 2048 : 
2 alleles
2.9% missing data
   3   (0.885) 0.875 0.675 0.963 0.930 0.955 0.988 0.623 
   1   (0.115) 0.125 0.325 0.037 0.070 0.045 0.012 0.377 

Locus 2049 : 
2 alleles
12.3% missing data
   1   (0.888) 0.857 0.974 0.973 0.950 0.936 0.981 0.925 
   3   (0.112) 0.143 0.026 0.027 0.050 0.064 0.019 0.075 

Locus 2050 : 
2 alleles
12.3% missing data
   3   (0.800) 0.791 0.793 0.561 0.909 0.878 0.812 0.825 
   2   (0.200) 0.209 0.207 0.439 0.091 0.122 0.188 0.175 

Locus 2051 : 
2 alleles
8.0% missing data
   2   (0.919) 0.943 0.931 0.990 0.497 0.964 0.991 0.994 
   4   (0.081) 0.057 0.069 0.010 0.503 0.036 0.009 0.006 

Locus 2052 : 
2 alleles
5.1% missing data
   1   (0.721) 0.713 0.674 0.881 0.770 0.719 0.965 0.947 
   3   (0.279) 0.287 0.326 0.119 0.230 0.281 0.035 0.053 

Locus 2053 : 
2 alleles
15.2% missing data
   3   (0.834) 0.859 0.936 0.752 0.852 0.893 0.536 0.883 
   1   (0.166) 0.141 0.064 0.248 0.148 0.107 0.464 0.117 

Locus 2054 : 
2 alleles
5.8% missing data
   3   (0.775) 0.762 0.892 0.893 0.861 0.793 0.684 0.920 
   1   (0.225) 0.238 0.108 0.107 0.139 0.207 0.316 0.080 

Locus 2055 : 
2 alleles
5.1% missing data
   4   (0.874) 0.864 0.950 0.948 0.966 0.899 0.985 0.986 
   1   (0.126) 0.136 0.050 0.052 0.034 0.101 0.015 0.014 

Locus 2056 : 
2 alleles
14.5% missing data
   4   (0.906) 0.852 0.938 0.903 0.947 0.975 0.909 0.977 
   2   (0.094) 0.148 0.062 0.097 0.053 0.025 0.091 0.023 

Locus 2057 : 
2 alleles
13.8% missing data
   2   (0.895) 0.819 0.958 0.938 0.976 0.965 0.971 0.876 
   4   (0.105) 0.181 0.042 0.062 0.024 0.035 0.029 0.124 

Locus 2058 : 
2 alleles
5.8% missing data
   4   (0.139) 0.119 0.081 0.027 0.292 0.138 0.016 0.012 
   2   (0.861) 0.881 0.919 0.973 0.708 0.862 0.984 0.988 

Locus 2059 : 
2 alleles
5.1% missing data
   2   (0.877) 0.897 0.557 0.940 0.899 0.923 0.983 0.950 
   4   (0.123) 0.103 0.443 0.060 0.101 0.077 0.017 0.050 

Locus 2060 : 
2 alleles
12.3% missing data
   1   (0.897) 0.927 0.974 0.987 0.927 0.887 0.988 0.942 
   4   (0.103) 0.073 0.026 0.013 0.073 0.113 0.012 0.058 

Locus 2061 : 
2 alleles
6.5% missing data
   1   (0.810) 0.868 0.680 0.934 0.767 0.782 0.979 0.877 
   3   (0.190) 0.132 0.320 0.066 0.233 0.218 0.021 0.123 

Locus 2062 : 
2 alleles
11.6% missing data
   2   (0.881) 0.851 0.886 0.965 0.972 0.922 0.965 0.918 
   4   (0.119) 0.149 0.114 0.035 0.028 0.078 0.035 0.082 

Locus 2063 : 
2 alleles
14.5% missing data
   3   (0.878) 0.879 0.894 0.967 0.929 0.919 0.881 0.869 
   4   (0.122) 0.121 0.106 0.033 0.071 0.081 0.119 0.131 

Locus 2064 : 
2 alleles
13.0% missing data
   4   (0.902) 0.921 0.920 0.979 0.943 0.924 0.990 0.921 
   2   (0.098) 0.079 0.080 0.021 0.057 0.076 0.010 0.079 

Locus 2065 : 
2 alleles
12.3% missing data
   4   (0.116) 0.053 0.025 0.009 0.116 0.258 0.014 0.010 
   2   (0.884) 0.947 0.975 0.991 0.884 0.742 0.986 0.990 

Locus 2066 : 
2 alleles
4.3% missing data
   4   (0.886) 0.858 0.902 0.978 0.941 0.936 0.988 0.968 
   2   (0.114) 0.142 0.098 0.022 0.059 0.064 0.012 0.032 

Locus 2067 : 
2 alleles
8.0% missing data
   3   (0.913) 0.925 0.811 0.912 0.970 0.967 0.991 0.900 
   1   (0.087) 0.075 0.189 0.088 0.030 0.033 0.009 0.100 

Locus 2068 : 
2 alleles
12.3% missing data
   1   (0.904) 0.910 0.901 0.980 0.909 0.947 0.906 0.906 
   3   (0.096) 0.090 0.099 0.020 0.091 0.053 0.094 0.094 

Locus 2069 : 
2 alleles
8.0% missing data
   4   (0.859) 0.880 0.559 0.905 0.785 0.920 0.985 0.956 
   2   (0.141) 0.120 0.441 0.095 0.215 0.080 0.015 0.044 

Locus 2070 : 
2 alleles
0.0% missing data
   3   (0.915) 0.953 0.811 0.962 0.960 0.932 0.991 0.995 
   4   (0.085) 0.047 0.189 0.038 0.040 0.068 0.009 0.005 

Locus 2071 : 
2 alleles
9.4% missing data
   1   (0.155) 0.175 0.080 0.047 0.091 0.114 0.016 0.243 
   3   (0.845) 0.825 0.920 0.953 0.909 0.886 0.984 0.757 

Locus 2072 : 
2 alleles
3.6% missing data
   2   (0.837) 0.776 0.952 0.668 0.938 0.938 0.586 0.989 
   4   (0.163) 0.224 0.048 0.332 0.062 0.062 0.414 0.011 

Locus 2073 : 
2 alleles
10.9% missing data
   2   (0.874) 0.913 0.879 0.868 0.870 0.913 0.877 0.973 
   4   (0.126) 0.087 0.121 0.132 0.130 0.087 0.123 0.027 

Locus 2074 : 
2 alleles
6.5% missing data
   4   (0.851) 0.729 0.919 0.873 0.968 0.941 0.984 0.981 
   2   (0.149) 0.271 0.081 0.127 0.032 0.059 0.016 0.019 

Locus 2075 : 
2 alleles
2.9% missing data
   4   (0.864) 0.863 0.932 0.891 0.948 0.919 0.746 0.836 
   1   (0.136) 0.137 0.068 0.109 0.052 0.081 0.254 0.164 

Locus 2076 : 
2 alleles
13.0% missing data
   4   (0.766) 0.846 0.333 0.911 0.869 0.792 0.210 0.029 
   2   (0.234) 0.154 0.667 0.089 0.131 0.208 0.790 0.971 

Locus 2077 : 
2 alleles
2.2% missing data
   1   (0.862) 0.915 0.917 0.981 0.792 0.806 0.983 0.973 
   3   (0.138) 0.085 0.083 0.019 0.208 0.194 0.017 0.027 

Locus 2078 : 
2 alleles
11.6% missing data
   1   (0.614) 0.603 0.344 0.350 0.613 0.688 0.725 0.954 
   3   (0.386) 0.397 0.656 0.650 0.387 0.312 0.275 0.046 

Locus 2079 : 
2 alleles
1.4% missing data
   3   (0.907) 0.957 0.984 0.988 0.959 0.900 0.272 0.995 
   1   (0.093) 0.043 0.016 0.012 0.041 0.100 0.728 0.005 

Locus 2080 : 
2 alleles
17.4% missing data
   3   (0.701) 0.683 0.899 0.562 0.847 0.756 0.587 0.608 
   1   (0.299) 0.317 0.101 0.438 0.153 0.244 0.413 0.392 

Locus 2081 : 
2 alleles
12.3% missing data
   3   (0.886) 0.917 0.954 0.969 0.876 0.896 0.968 0.984 
   1   (0.114) 0.083 0.046 0.031 0.124 0.104 0.032 0.016 

Locus 2082 : 
2 alleles
5.8% missing data
   1   (0.354) 0.381 0.300 0.272 0.223 0.341 0.105 0.632 
   3   (0.646) 0.619 0.700 0.728 0.777 0.659 0.895 0.368 

Locus 2083 : 
2 alleles
4.3% missing data
   3   (0.798) 0.773 0.892 0.877 0.850 0.853 0.976 0.580 
   2   (0.202) 0.227 0.108 0.123 0.150 0.147 0.024 0.420 

Locus 2084 : 
2 alleles
5.8% missing data
   2   (0.610) 0.578 0.339 0.830 0.694 0.595 0.877 0.923 
   4   (0.390) 0.422 0.661 0.170 0.306 0.405 0.123 0.077 

Locus 2085 : 
2 alleles
5.8% missing data
   1   (0.538) 0.553 0.677 0.319 0.532 0.572 0.179 0.976 
   3   (0.462) 0.447 0.323 0.681 0.468 0.428 0.821 0.024 

Locus 2086 : 
2 alleles
5.8% missing data
   4   (0.875) 0.906 0.940 0.918 0.965 0.902 0.511 0.950 
   2   (0.125) 0.094 0.060 0.082 0.035 0.098 0.489 0.050 

Locus 2087 : 
2 alleles
12.3% missing data
   4   (0.583) 0.266 0.264 0.074 0.927 0.921 0.102 0.383 
   1   (0.417) 0.734 0.736 0.926 0.073 0.079 0.898 0.617 

Locus 2088 : 
2 alleles
4.3% missing data
   3   (0.677) 0.676 0.683 0.574 0.838 0.748 0.525 0.071 
   2   (0.323) 0.324 0.317 0.426 0.162 0.252 0.475 0.929 

Locus 2089 : 
2 alleles
5.8% missing data
   3   (0.902) 0.911 0.966 0.952 0.936 0.941 0.962 0.982 
   1   (0.098) 0.089 0.034 0.048 0.064 0.059 0.038 0.018 

Locus 2090 : 
2 alleles
11.6% missing data
   4   (0.918) 0.949 0.978 0.990 0.836 0.932 0.989 0.964 
   3   (0.082) 0.051 0.022 0.010 0.164 0.068 0.011 0.036 

Locus 2091 : 
2 alleles
11.6% missing data
   2   (0.821) 0.782 0.805 0.902 0.924 0.865 0.980 0.944 
   4   (0.179) 0.218 0.195 0.098 0.076 0.135 0.020 0.056 

Locus 2092 : 
2 alleles
1.4% missing data
   3   (0.819) 0.828 0.683 0.954 0.521 0.858 0.980 0.981 
   1   (0.181) 0.172 0.317 0.046 0.479 0.142 0.020 0.019 

Locus 2093 : 
2 alleles
1.4% missing data
   2   (0.820) 0.856 0.900 0.854 0.873 0.826 0.945 0.632 
   4   (0.180) 0.144 0.100 0.146 0.127 0.174 0.055 0.368 

Locus 2094 : 
2 alleles
5.1% missing data
   1   (0.894) 0.881 0.868 0.952 0.980 0.958 0.451 0.972 
   3   (0.106) 0.119 0.132 0.048 0.020 0.042 0.549 0.028 

Locus 2095 : 
2 alleles
2.9% missing data
   3   (0.882) 0.879 0.962 0.913 0.903 0.934 0.987 0.955 
   1   (0.118) 0.121 0.038 0.087 0.097 0.066 0.013 0.045 

Locus 2096 : 
2 alleles
8.7% missing data
   1   (0.329) 0.410 0.190 0.086 0.359 0.317 0.040 0.060 
   3   (0.671) 0.590 0.810 0.914 0.641 0.683 0.960 0.940 

Locus 2097 : 
2 alleles
12.3% missing data
   2   (0.765) 0.696 0.867 0.885 0.879 0.857 0.973 0.042 
   4   (0.235) 0.304 0.133 0.115 0.121 0.143 0.027 0.958 

Locus 2098 : 
2 alleles
11.6% missing data
   2   (0.885) 0.857 0.955 0.925 0.967 0.940 0.987 0.883 
   4   (0.115) 0.143 0.045 0.075 0.033 0.060 0.013 0.117 

Locus 2099 : 
2 alleles
6.5% missing data
   2   (0.911) 0.965 0.983 0.992 0.943 0.905 0.067 0.995 
   4   (0.089) 0.035 0.017 0.008 0.057 0.095 0.933 0.005 

Locus 2100 : 
2 alleles
17.4% missing data
   2   (0.894) 0.869 0.906 0.973 0.958 0.946 0.909 0.979 
   1   (0.106) 0.131 0.094 0.027 0.042 0.054 0.091 0.021 

Locus 2101 : 
2 alleles
1.4% missing data
   3   (0.859) 0.869 0.920 0.968 0.833 0.878 0.983 0.983 
   1   (0.141) 0.131 0.080 0.032 0.167 0.122 0.017 0.017 

Locus 2102 : 
2 alleles
3.6% missing data
   4   (0.652) 0.638 0.872 0.538 0.771 0.695 0.575 0.524 
   2   (0.348) 0.362 0.128 0.462 0.229 0.305 0.425 0.476 

Locus 2103 : 
2 alleles
2.9% missing data
   4   (0.868) 0.900 0.921 0.965 0.888 0.908 0.155 0.964 
   2   (0.132) 0.100 0.079 0.035 0.112 0.092 0.845 0.036 

Locus 2104 : 
2 alleles
2.9% missing data
   3   (0.883) 0.862 0.831 0.868 0.969 0.967 0.988 0.092 
   1   (0.117) 0.138 0.169 0.132 0.031 0.033 0.012 0.908 

Locus 2105 : 
2 alleles
4.3% missing data
   4   (0.861) 0.790 0.921 0.911 0.960 0.931 0.981 0.972 
   1   (0.139) 0.210 0.079 0.089 0.040 0.069 0.019 0.028 

Locus 2106 : 
2 alleles
6.5% missing data
   1   (0.916) 0.920 0.448 0.945 0.982 0.974 0.977 0.914 
   3   (0.084) 0.080 0.552 0.055 0.018 0.026 0.023 0.086 

Locus 2107 : 
2 alleles
11.6% missing data
   3   (0.070) 0.035 0.012 0.005 0.066 0.075 0.007 0.004 
   4   (0.930) 0.965 0.988 0.995 0.934 0.925 0.993 0.996 

Locus 2108 : 
2 alleles
4.3% missing data
   1   (0.568) 0.537 0.837 0.663 0.708 0.552 0.490 0.599 
   3   (0.432) 0.463 0.163 0.337 0.292 0.448 0.510 0.401 

Locus 2109 : 
2 alleles
7.2% missing data
   4   (0.732) 0.552 0.771 0.487 0.838 0.898 0.982 0.921 
   1   (0.268) 0.448 0.229 0.513 0.162 0.102 0.018 0.079 

Locus 2110 : 
2 alleles
0.7% missing data
   1   (0.904) 0.957 0.968 0.991 0.947 0.816 0.988 0.971 
   3   (0.096) 0.043 0.032 0.009 0.053 0.184 0.012 0.029 

Locus 2111 : 
2 alleles
4.3% missing data
   2   (0.619) 0.700 0.411 0.791 0.690 0.484 0.881 0.773 
   4   (0.381) 0.300 0.589 0.209 0.310 0.516 0.119 0.227 

Locus 2112 : 
2 alleles
11.6% missing data
   1   (0.943) 0.983 0.991 0.997 0.939 0.902 0.994 0.997 
   3   (0.057) 0.017 0.009 0.003 0.061 0.098 0.006 0.003 

Locus 2113 : 
2 alleles
4.3% missing data
   2   (0.456) 0.508 0.301 0.486 0.567 0.399 0.134 0.490 
   4   (0.544) 0.492 0.699 0.514 0.433 0.601 0.866 0.510 

Locus 2114 : 
2 alleles
5.1% missing data
   1   (0.229) 0.191 0.096 0.035 0.445 0.301 0.027 0.070 
   2   (0.771) 0.809 0.904 0.965 0.555 0.699 0.973 0.930 

Locus 2115 : 
2 alleles
5.1% missing data
   3   (0.920) 0.879 0.895 0.925 0.972 0.983 0.990 0.955 
   1   (0.080) 0.121 0.105 0.075 0.028 0.017 0.010 0.045 

Locus 2116 : 
2 alleles
3.6% missing data
   4   (0.774) 0.790 0.815 0.688 0.871 0.823 0.547 0.857 
   3   (0.226) 0.210 0.185 0.312 0.129 0.177 0.453 0.143 

Locus 2117 : 
2 alleles
13.0% missing data
   3   (0.919) 0.963 0.976 0.994 0.932 0.885 0.992 0.960 
   1   (0.081) 0.037 0.024 0.006 0.068 0.115 0.008 0.040 

Locus 2118 : 
2 alleles
15.9% missing data
   3   (0.932) 0.935 0.965 0.853 0.986 0.981 0.984 0.985 
   1   (0.068) 0.065 0.035 0.147 0.014 0.019 0.016 0.015 

Locus 2119 : 
2 alleles
2.9% missing data
   1   (0.159) 0.120 0.063 0.025 0.129 0.213 0.024 0.016 
   3   (0.841) 0.880 0.937 0.975 0.871 0.787 0.976 0.984 

Locus 2120 : 
2 alleles
13.0% missing data
   4   (0.446) 0.483 0.758 0.751 0.504 0.334 0.022 0.469 
   2   (0.554) 0.517 0.242 0.249 0.496 0.666 0.978 0.531 

Locus 2121 : 
2 alleles
12.3% missing data
   3   (0.871) 0.910 0.950 0.911 0.911 0.906 0.824 0.505 
   1   (0.129) 0.090 0.050 0.089 0.089 0.094 0.176 0.495 

Locus 2122 : 
2 alleles
18.1% missing data
   2   (0.074) 0.036 0.021 0.007 0.122 0.087 0.009 0.006 
   4   (0.926) 0.964 0.979 0.993 0.878 0.913 0.991 0.994 

Locus 2123 : 
2 alleles
6.5% missing data
   1   (0.534) 0.469 0.362 0.115 0.661 0.661 0.871 0.789 
   4   (0.466) 0.531 0.638 0.885 0.339 0.339 0.129 0.211 

Locus 2124 : 
2 alleles
4.3% missing data
   4   (0.946) 0.987 0.990 0.998 0.954 0.878 0.995 0.997 
   2   (0.054) 0.013 0.010 0.002 0.046 0.122 0.005 0.003 

Locus 2125 : 
2 alleles
11.6% missing data
   4   (0.853) 0.885 0.961 0.983 0.924 0.781 0.983 0.907 
   2   (0.147) 0.115 0.039 0.017 0.076 0.219 0.017 0.093 

Locus 2126 : 
2 alleles
6.5% missing data
   2   (0.676) 0.627 0.859 0.804 0.781 0.662 0.910 0.951 
   4   (0.324) 0.373 0.141 0.196 0.219 0.338 0.090 0.049 

Locus 2127 : 
2 alleles
2.9% missing data
   2   (0.890) 0.928 0.936 0.870 0.933 0.905 0.987 0.982 
   4   (0.110) 0.072 0.064 0.130 0.067 0.095 0.013 0.018 

Locus 2128 : 
2 alleles
10.9% missing data
   2   (0.925) 0.841 0.969 0.899 0.993 0.992 0.373 0.844 
   4   (0.075) 0.159 0.031 0.101 0.007 0.008 0.627 0.156 

Locus 2129 : 
2 alleles
2.2% missing data
   2   (0.810) 0.721 0.820 0.903 0.915 0.886 0.980 0.928 
   4   (0.190) 0.279 0.180 0.097 0.085 0.114 0.020 0.072 

Locus 2130 : 
2 alleles
2.9% missing data
   3   (0.706) 0.651 0.855 0.766 0.876 0.782 0.038 0.955 
   1   (0.294) 0.349 0.145 0.234 0.124 0.218 0.962 0.045 

Locus 2131 : 
2 alleles
12.3% missing data
   4   (0.893) 0.919 0.927 0.983 0.929 0.896 0.984 0.824 
   3   (0.107) 0.081 0.073 0.017 0.071 0.104 0.016 0.176 

Locus 2132 : 
2 alleles
2.9% missing data
   2   (0.903) 0.880 0.945 0.981 0.964 0.950 0.988 0.991 
   3   (0.097) 0.120 0.055 0.019 0.036 0.050 0.012 0.009 

Locus 2133 : 
2 alleles
5.8% missing data
   1   (0.762) 0.767 0.867 0.926 0.873 0.743 0.903 0.473 
   3   (0.238) 0.233 0.133 0.074 0.127 0.257 0.097 0.527 

Locus 2134 : 
2 alleles
13.0% missing data
   4   (0.871) 0.853 0.876 0.964 0.955 0.905 0.978 0.893 
   2   (0.129) 0.147 0.124 0.036 0.045 0.095 0.022 0.107 

Locus 2135 : 
2 alleles
6.5% missing data
   1   (0.733) 0.699 0.837 0.881 0.815 0.754 0.968 0.662 
   3   (0.267) 0.301 0.163 0.119 0.185 0.246 0.032 0.338 

Locus 2136 : 
2 alleles
2.2% missing data
   3   (0.811) 0.775 0.843 0.955 0.779 0.901 0.076 0.931 
   1   (0.189) 0.225 0.157 0.045 0.221 0.099 0.924 0.069 

Locus 2137 : 
2 alleles
10.1% missing data
   3   (0.933) 0.873 0.970 0.853 0.994 0.993 0.683 0.875 
   4   (0.067) 0.127 0.030 0.147 0.006 0.007 0.317 0.125 

Locus 2138 : 
2 alleles
18.1% missing data
   1   (0.135) 0.075 0.080 0.139 0.436 0.115 0.014 0.193 
   3   (0.865) 0.925 0.920 0.861 0.564 0.885 0.986 0.807 

Locus 2139 : 
2 alleles
10.1% missing data
   1   (0.881) 0.915 0.951 0.981 0.906 0.860 0.985 0.900 
   3   (0.119) 0.085 0.049 0.019 0.094 0.140 0.015 0.100 

Locus 2140 : 
2 alleles
2.2% missing data
   1   (0.126) 0.117 0.161 0.022 0.068 0.067 0.859 0.050 
   2   (0.874) 0.883 0.839 0.978 0.932 0.933 0.141 0.950 

Locus 2141 : 
2 alleles
13.0% missing data
   1   (0.795) 0.807 0.766 0.948 0.799 0.840 0.776 0.490 
   2   (0.205) 0.193 0.234 0.052 0.201 0.160 0.224 0.510 

Locus 2142 : 
2 alleles
3.6% missing data
   3   (0.896) 0.871 0.927 0.853 0.948 0.963 0.975 0.992 
   1   (0.104) 0.129 0.073 0.147 0.052 0.037 0.025 0.008 

Locus 2143 : 
2 alleles
13.0% missing data
   1   (0.538) 0.495 0.407 0.393 0.381 0.631 0.642 0.923 
   3   (0.462) 0.505 0.593 0.607 0.619 0.369 0.358 0.077 

Locus 2144 : 
2 alleles
6.5% missing data
   2   (0.880) 0.872 0.892 0.967 0.956 0.919 0.886 0.959 
   4   (0.120) 0.128 0.108 0.033 0.044 0.081 0.114 0.041 

Locus 2145 : 
2 alleles
2.9% missing data
   2   (0.944) 0.986 0.987 0.998 0.944 0.856 0.995 0.986 
   4   (0.056) 0.014 0.013 0.002 0.056 0.144 0.005 0.014 

Locus 2146 : 
2 alleles
10.1% missing data
   2   (0.820) 0.915 0.936 0.979 0.776 0.631 0.979 0.837 
   1   (0.180) 0.085 0.064 0.021 0.224 0.369 0.021 0.163 

Locus 2147 : 
2 alleles
3.6% missing data
   3   (0.641) 0.644 0.828 0.833 0.613 0.587 0.873 0.952 
   4   (0.359) 0.356 0.172 0.167 0.387 0.413 0.127 0.048 

Locus 2148 : 
2 alleles
13.0% missing data
   1   (0.892) 0.879 0.950 0.981 0.865 0.937 0.988 0.977 
   3   (0.108) 0.121 0.050 0.019 0.135 0.063 0.012 0.023 

Locus 2149 : 
2 alleles
13.8% missing data
   3   (0.632) 0.705 0.741 0.886 0.357 0.555 0.156 0.750 
   2   (0.368) 0.295 0.259 0.114 0.643 0.445 0.844 0.250 

Locus 2150 : 
2 alleles
2.2% missing data
   3   (0.928) 0.971 0.987 0.996 0.958 0.888 0.993 0.980 
   4   (0.072) 0.029 0.013 0.004 0.042 0.112 0.007 0.020 

Locus 2151 : 
2 alleles
13.8% missing data
   3   (0.898) 0.914 0.967 0.957 0.975 0.945 0.384 0.915 
   4   (0.102) 0.086 0.033 0.043 0.025 0.055 0.616 0.085 

Locus 2152 : 
2 alleles
12.3% missing data
   1   (0.768) 0.743 0.877 0.934 0.896 0.737 0.972 0.935 
   3   (0.232) 0.257 0.123 0.066 0.104 0.263 0.028 0.065 

Locus 2153 : 
2 alleles
11.6% missing data
   2   (0.736) 0.713 0.872 0.887 0.610 0.810 0.399 0.759 
   4   (0.264) 0.287 0.128 0.113 0.390 0.190 0.601 0.241 

Locus 2154 : 
2 alleles
4.3% missing data
   3   (0.502) 0.555 0.527 0.390 0.509 0.498 0.213 0.076 
   2   (0.498) 0.445 0.473 0.610 0.491 0.502 0.787 0.924 

Locus 2155 : 
2 alleles
16.7% missing data
   2   (0.268) 0.248 0.120 0.519 0.316 0.172 0.728 0.212 
   4   (0.732) 0.752 0.880 0.481 0.684 0.828 0.272 0.788 

Locus 2156 : 
2 alleles
13.8% missing data
   4   (0.690) 0.632 0.858 0.859 0.698 0.733 0.967 0.700 
   3   (0.310) 0.368 0.142 0.141 0.302 0.267 0.033 0.300 

Locus 2157 : 
2 alleles
1.4% missing data
   3   (0.946) 0.920 0.983 0.818 0.995 0.995 0.762 0.993 
   1   (0.054) 0.080 0.017 0.182 0.005 0.005 0.238 0.007 

Locus 2158 : 
2 alleles
10.1% missing data
   2   (0.948) 0.986 0.988 0.997 0.973 0.899 0.994 0.978 
   4   (0.052) 0.014 0.012 0.003 0.027 0.101 0.006 0.022 

Locus 2159 : 
2 alleles
13.0% missing data
   1   (0.818) 0.808 0.886 0.963 0.776 0.853 0.792 0.917 
   3   (0.182) 0.192 0.114 0.037 0.224 0.147 0.208 0.083 

Locus 2160 : 
2 alleles
2.9% missing data
   3   (0.906) 0.925 0.983 0.991 0.937 0.914 0.990 0.995 
   1   (0.094) 0.075 0.017 0.009 0.063 0.086 0.010 0.005 

Locus 2161 : 
2 alleles
7.2% missing data
   4   (0.889) 0.880 0.917 0.982 0.921 0.930 0.984 0.979 
   2   (0.111) 0.120 0.083 0.018 0.079 0.070 0.016 0.021 

Locus 2162 : 
2 alleles
5.8% missing data
   2   (0.335) 0.313 0.287 0.486 0.416 0.293 0.770 0.047 
   4   (0.665) 0.687 0.713 0.514 0.584 0.707 0.230 0.953 

Locus 2163 : 
2 alleles
2.2% missing data
   2   (0.869) 0.869 0.916 0.972 0.722 0.909 0.986 0.973 
   4   (0.131) 0.131 0.084 0.028 0.278 0.091 0.014 0.027 

Locus 2164 : 
2 alleles
8.0% missing data
   2   (0.455) 0.442 0.256 0.510 0.443 0.477 0.033 0.930 
   4   (0.545) 0.558 0.744 0.490 0.557 0.523 0.967 0.070 

Locus 2165 : 
2 alleles
5.8% missing data
   2   (0.509) 0.552 0.295 0.693 0.677 0.376 0.947 0.881 
   3   (0.491) 0.448 0.705 0.307 0.323 0.624 0.053 0.119 

Locus 2166 : 
2 alleles
10.1% missing data
   4   (0.901) 0.862 0.957 0.975 0.957 0.954 0.987 0.979 
   2   (0.099) 0.138 0.043 0.025 0.043 0.046 0.013 0.021 

Locus 2167 : 
2 alleles
5.1% missing data
   3   (0.905) 0.895 0.937 0.961 0.978 0.944 0.974 0.983 
   1   (0.095) 0.105 0.063 0.039 0.022 0.056 0.026 0.017 

Locus 2168 : 
2 alleles
12.3% missing data
   4   (0.899) 0.924 0.960 0.973 0.805 0.929 0.968 0.975 
   2   (0.101) 0.076 0.040 0.027 0.195 0.071 0.032 0.025 

Locus 2169 : 
2 alleles
17.4% missing data
   1   (0.808) 0.880 0.930 0.976 0.849 0.699 0.979 0.027 
   4   (0.192) 0.120 0.070 0.024 0.151 0.301 0.021 0.973 

Locus 2170 : 
2 alleles
8.7% missing data
   2   (0.294) 0.321 0.097 0.197 0.156 0.222 0.559 0.927 
   3   (0.706) 0.679 0.903 0.803 0.844 0.778 0.441 0.073 

Locus 2171 : 
2 alleles
13.8% missing data
   1   (0.870) 0.888 0.846 0.923 0.909 0.909 0.957 0.881 
   3   (0.130) 0.112 0.154 0.077 0.091 0.091 0.043 0.119 

Locus 2172 : 
2 alleles
13.8% missing data
   1   (0.858) 0.849 0.950 0.920 0.956 0.888 0.979 0.808 
   3   (0.142) 0.151 0.050 0.080 0.044 0.112 0.021 0.192 

Locus 2173 : 
2 alleles
5.8% missing data
   1   (0.838) 0.873 0.652 0.872 0.813 0.873 0.943 0.978 
   3   (0.162) 0.127 0.348 0.128 0.187 0.127 0.057 0.022 

Locus 2174 : 
2 alleles
13.0% missing data
   4   (0.651) 0.588 0.752 0.739 0.419 0.743 0.884 0.694 
   2   (0.349) 0.412 0.248 0.261 0.581 0.257 0.116 0.306 

Locus 2175 : 
2 alleles
7.2% missing data
   3   (0.807) 0.787 0.890 0.690 0.865 0.866 0.945 0.983 
   1   (0.193) 0.213 0.110 0.310 0.135 0.134 0.055 0.017 

Locus 2176 : 
2 alleles
11.6% missing data
   3   (0.830) 0.821 0.867 0.949 0.909 0.839 0.981 0.804 
   1   (0.170) 0.179 0.133 0.051 0.091 0.161 0.019 0.196 

Locus 2177 : 
2 alleles
13.8% missing data
   4   (0.358) 0.261 0.209 0.175 0.636 0.388 0.739 0.945 
   2   (0.642) 0.739 0.791 0.825 0.364 0.612 0.261 0.055 

Locus 2178 : 
2 alleles
4.3% missing data
   1   (0.849) 0.831 0.944 0.947 0.927 0.871 0.983 0.988 
   3   (0.151) 0.169 0.056 0.053 0.073 0.129 0.017 0.012 

Locus 2179 : 
2 alleles
13.0% missing data
   3   (0.906) 0.932 0.972 0.985 0.967 0.895 0.972 0.954 
   1   (0.094) 0.068 0.028 0.015 0.033 0.105 0.028 0.046 

Locus 2180 : 
2 alleles
2.9% missing data
   1   (0.850) 0.796 0.924 0.867 0.966 0.935 0.361 0.985 
   4   (0.150) 0.204 0.076 0.133 0.034 0.065 0.639 0.015 

Locus 2181 : 
2 alleles
14.5% missing data
   2   (0.836) 0.902 0.860 0.979 0.913 0.686 0.981 0.844 
   4   (0.164) 0.098 0.140 0.021 0.087 0.314 0.019 0.156 

Locus 2182 : 
2 alleles
15.9% missing data
   2   (0.566) 0.529 0.749 0.478 0.653 0.624 0.049 0.605 
   4   (0.434) 0.471 0.251 0.522 0.347 0.376 0.951 0.395 

Locus 2183 : 
2 alleles
13.0% missing data
   4   (0.910) 0.920 0.916 0.983 0.931 0.949 0.991 0.895 
   2   (0.090) 0.080 0.084 0.017 0.069 0.051 0.009 0.105 

Locus 2184 : 
2 alleles
12.3% missing data
   3   (0.186) 0.184 0.443 0.051 0.079 0.162 0.020 0.284 
   1   (0.814) 0.816 0.557 0.949 0.921 0.838 0.980 0.716 

Locus 2185 : 
2 alleles
2.9% missing data
   4   (0.897) 0.951 0.980 0.991 0.811 0.848 0.989 0.994 
   3   (0.103) 0.049 0.020 0.009 0.189 0.152 0.011 0.006 

Locus 2186 : 
2 alleles
12.3% missing data
   3   (0.949) 0.988 0.990 0.998 0.912 0.920 0.987 0.986 
   1   (0.051) 0.012 0.010 0.002 0.088 0.080 0.013 0.014 

Locus 2187 : 
2 alleles
0.7% missing data
   1   (0.126) 0.064 0.085 0.062 0.094 0.166 0.013 0.048 
   3   (0.874) 0.936 0.915 0.938 0.906 0.834 0.987 0.952 

Locus 2188 : 
2 alleles
13.8% missing data
   3   (0.876) 0.912 0.916 0.973 0.922 0.857 0.884 0.980 
   1   (0.124) 0.088 0.084 0.027 0.078 0.143 0.116 0.020 

Locus 2189 : 
2 alleles
11.6% missing data
   1   (0.091) 0.086 0.090 0.021 0.324 0.040 0.010 0.131 
   3   (0.909) 0.914 0.910 0.979 0.676 0.960 0.990 0.869 

Locus 2190 : 
2 alleles
5.1% missing data
   3   (0.614) 0.512 0.771 0.595 0.487 0.756 0.513 0.114 
   4   (0.386) 0.488 0.229 0.405 0.513 0.244 0.487 0.886 

Locus 2191 : 
2 alleles
5.8% missing data
   1   (0.739) 0.723 0.899 0.898 0.857 0.761 0.403 0.684 
   3   (0.261) 0.277 0.101 0.102 0.143 0.239 0.597 0.316 

Locus 2192 : 
2 alleles
12.3% missing data
   3   (0.834) 0.831 0.901 0.931 0.736 0.873 0.982 0.968 
   1   (0.166) 0.169 0.099 0.069 0.264 0.127 0.018 0.032 

Locus 2193 : 
2 alleles
13.0% missing data
   3   (0.628) 0.607 0.716 0.857 0.356 0.664 0.885 0.633 
   1   (0.372) 0.393 0.284 0.143 0.644 0.336 0.115 0.367 

Locus 2194 : 
2 alleles
5.1% missing data
   2   (0.853) 0.850 0.962 0.962 0.927 0.855 0.984 0.959 
   4   (0.147) 0.150 0.038 0.038 0.073 0.145 0.016 0.041 

Locus 2195 : 
2 alleles
16.7% missing data
   4   (0.908) 0.918 0.916 0.986 0.948 0.942 0.909 0.973 
   1   (0.092) 0.082 0.084 0.014 0.052 0.058 0.091 0.027 

Locus 2196 : 
2 alleles
10.9% missing data
   4   (0.890) 0.861 0.863 0.979 0.960 0.944 0.988 0.807 
   2   (0.110) 0.139 0.137 0.021 0.040 0.056 0.012 0.193 

Locus 2197 : 
2 alleles
15.2% missing data
   2   (0.829) 0.798 0.941 0.917 0.786 0.920 0.455 0.583 
   4   (0.171) 0.202 0.059 0.083 0.214 0.080 0.545 0.417 

Locus 2198 : 
2 alleles
3.6% missing data
   4   (0.852) 0.824 0.927 0.812 0.947 0.927 0.604 0.978 
   2   (0.148) 0.176 0.073 0.188 0.053 0.073 0.396 0.022 

Locus 2199 : 
2 alleles
3.6% missing data
   2   (0.102) 0.111 0.073 0.016 0.110 0.069 0.027 0.008 
   4   (0.898) 0.889 0.927 0.984 0.890 0.931 0.973 0.992 

Locus 2200 : 
2 alleles
16.7% missing data
   4   (0.442) 0.394 0.336 0.692 0.536 0.396 0.935 0.288 
   2   (0.558) 0.606 0.664 0.308 0.464 0.604 0.065 0.712 

Locus 2201 : 
2 alleles
1.4% missing data
   4   (0.928) 0.901 0.981 0.979 0.966 0.978 0.991 0.995 
   2   (0.072) 0.099 0.019 0.021 0.034 0.022 0.009 0.005 

Locus 2202 : 
2 alleles
2.2% missing data
   2   (0.404) 0.508 0.218 0.166 0.259 0.312 0.793 0.736 
   4   (0.596) 0.492 0.782 0.834 0.741 0.688 0.207 0.264 

Locus 2203 : 
2 alleles
10.9% missing data
   1   (0.905) 0.855 0.967 0.903 0.985 0.980 0.342 0.958 
   3   (0.095) 0.145 0.033 0.097 0.015 0.020 0.658 0.042 

Locus 2204 : 
2 alleles
11.6% missing data
   2   (0.754) 0.789 0.815 0.956 0.740 0.682 0.967 0.690 
   3   (0.246) 0.211 0.185 0.044 0.260 0.318 0.033 0.310 

Locus 2205 : 
2 alleles
6.5% missing data
   1   (0.705) 0.727 0.881 0.785 0.452 0.708 0.968 0.971 
   3   (0.295) 0.273 0.119 0.215 0.548 0.292 0.032 0.029 

Locus 2206 : 
2 alleles
16.7% missing data
   3   (0.772) 0.741 0.702 0.440 0.672 0.883 0.805 0.977 
   2   (0.228) 0.259 0.298 0.560 0.328 0.117 0.195 0.023 

Locus 2207 : 
2 alleles
12.3% missing data
   3   (0.862) 0.935 0.919 0.986 0.888 0.704 0.985 0.901 
   4   (0.138) 0.065 0.081 0.014 0.112 0.296 0.015 0.099 

Locus 2208 : 
2 alleles
0.7% missing data
   3   (0.894) 0.920 0.950 0.867 0.953 0.927 0.987 0.993 
   1   (0.106) 0.080 0.050 0.133 0.047 0.073 0.013 0.007 

Locus 2209 : 
2 alleles
4.3% missing data
   1   (0.867) 0.863 0.721 0.777 0.965 0.955 0.963 0.181 
   3   (0.133) 0.137 0.279 0.223 0.035 0.045 0.037 0.819 

Locus 2210 : 
2 alleles
13.8% missing data
   3   (0.859) 0.849 0.935 0.957 0.841 0.902 0.824 0.970 
   1   (0.141) 0.151 0.065 0.043 0.159 0.098 0.176 0.030 

Locus 2211 : 
2 alleles
10.1% missing data
   3   (0.853) 0.851 0.912 0.970 0.872 0.869 0.845 0.981 
   1   (0.147) 0.149 0.088 0.030 0.128 0.131 0.155 0.019 

Locus 2212 : 
2 alleles
13.8% missing data
   2   (0.809) 0.796 0.852 0.880 0.868 0.852 0.938 0.789 
   4   (0.191) 0.204 0.148 0.120 0.132 0.148 0.062 0.211 

Locus 2213 : 
2 alleles
7.2% missing data
   2   (0.829) 0.905 0.957 0.816 0.823 0.780 0.983 0.732 
   4   (0.171) 0.095 0.043 0.184 0.177 0.220 0.017 0.268 

Locus 2214 : 
2 alleles
13.8% missing data
   3   (0.879) 0.857 0.968 0.928 0.950 0.929 0.984 0.922 
   2   (0.121) 0.143 0.032 0.072 0.050 0.071 0.016 0.078 

Locus 2215 : 
2 alleles
12.3% missing data
   4   (0.930) 0.980 0.982 0.996 0.915 0.834 0.993 0.967 
   2   (0.070) 0.020 0.018 0.004 0.085 0.166 0.007 0.033 

Locus 2216 : 
2 alleles
4.3% missing data
   2   (0.869) 0.912 0.851 0.942 0.720 0.906 0.986 0.551 
   4   (0.131) 0.088 0.149 0.058 0.280 0.094 0.014 0.449 

Locus 2217 : 
2 alleles
3.6% missing data
   4   (0.911) 0.943 0.962 0.990 0.934 0.896 0.991 0.992 
   2   (0.089) 0.057 0.038 0.010 0.066 0.104 0.009 0.008 

Locus 2218 : 
2 alleles
11.6% missing data
   2   (0.794) 0.771 0.904 0.781 0.823 0.875 0.443 0.966 
   1   (0.206) 0.229 0.096 0.219 0.177 0.125 0.557 0.034 

Locus 2219 : 
2 alleles
12.3% missing data
   2   (0.920) 0.950 0.962 0.988 0.734 0.947 0.975 0.993 
   4   (0.080) 0.050 0.038 0.012 0.266 0.053 0.025 0.007 

Locus 2220 : 
2 alleles
13.8% missing data
   3   (0.919) 0.879 0.901 0.943 0.982 0.979 0.992 0.982 
   1   (0.081) 0.121 0.099 0.057 0.018 0.021 0.008 0.018 

Locus 2221 : 
2 alleles
2.2% missing data
   1   (0.838) 0.819 0.682 0.906 0.924 0.913 0.977 0.635 
   3   (0.162) 0.181 0.318 0.094 0.076 0.087 0.023 0.365 

Locus 2222 : 
2 alleles
3.6% missing data
   1   (0.407) 0.453 0.591 0.380 0.318 0.333 0.472 0.417 
   3   (0.593) 0.547 0.409 0.620 0.682 0.667 0.528 0.583 

Locus 2223 : 
2 alleles
1.4% missing data
   1   (0.801) 0.838 0.633 0.776 0.930 0.847 0.980 0.134 
   4   (0.199) 0.162 0.367 0.224 0.070 0.153 0.020 0.866 

Locus 2224 : 
2 alleles
4.3% missing data
   1   (0.884) 0.906 0.963 0.976 0.683 0.901 0.985 0.962 
   3   (0.116) 0.094 0.037 0.024 0.317 0.099 0.015 0.038 

Locus 2225 : 
2 alleles
3.6% missing data
   1   (0.861) 0.829 0.864 0.820 0.941 0.938 0.962 0.959 
   4   (0.139) 0.171 0.136 0.180 0.059 0.062 0.038 0.041 

Locus 2226 : 
2 alleles
11.6% missing data
   1   (0.191) 0.193 0.567 0.190 0.074 0.110 0.427 0.163 
   3   (0.809) 0.807 0.433 0.810 0.926 0.890 0.573 0.837 

Locus 2227 : 
2 alleles
2.9% missing data
   4   (0.816) 0.771 0.866 0.954 0.691 0.853 0.980 0.939 
   1   (0.184) 0.229 0.134 0.046 0.309 0.147 0.020 0.061 

Locus 2228 : 
2 alleles
4.3% missing data
   2   (0.838) 0.848 0.953 0.971 0.872 0.824 0.982 0.982 
   4   (0.162) 0.152 0.047 0.029 0.128 0.176 0.018 0.018 

Locus 2229 : 
2 alleles
3.6% missing data
   2   (0.942) 0.986 0.981 0.997 0.870 0.887 0.986 0.997 
   4   (0.058) 0.014 0.019 0.003 0.130 0.113 0.014 0.003 

Locus 2230 : 
2 alleles
13.8% missing data
   4   (0.906) 0.914 0.966 0.986 0.955 0.927 0.969 0.986 
   2   (0.094) 0.086 0.034 0.014 0.045 0.073 0.031 0.014 

Locus 2231 : 
2 alleles
5.1% missing data
   2   (0.698) 0.757 0.693 0.702 0.714 0.680 0.464 0.741 
   1   (0.302) 0.243 0.307 0.298 0.286 0.320 0.536 0.259 

Locus 2232 : 
2 alleles
2.9% missing data
   1   (0.905) 0.869 0.976 0.977 0.952 0.960 0.986 0.984 
   2   (0.095) 0.131 0.024 0.023 0.048 0.040 0.014 0.016 

Locus 2233 : 
2 alleles
2.9% missing data
   2   (0.906) 0.957 0.979 0.988 0.957 0.917 0.032 0.963 
   4   (0.094) 0.043 0.021 0.012 0.043 0.083 0.968 0.037 

Locus 2234 : 
2 alleles
6.5% missing data
   4   (0.854) 0.840 0.918 0.970 0.915 0.904 0.984 0.254 
   2   (0.146) 0.160 0.082 0.030 0.085 0.096 0.016 0.746 

Locus 2235 : 
2 alleles
11.6% missing data
   1   (0.925) 0.953 0.981 0.989 0.956 0.941 0.975 0.945 
   2   (0.075) 0.047 0.019 0.011 0.044 0.059 0.025 0.055 

Locus 2236 : 
2 alleles
10.9% missing data
   2   (0.896) 0.881 0.924 0.962 0.972 0.946 0.990 0.705 
   4   (0.104) 0.119 0.076 0.038 0.028 0.054 0.010 0.295 

Locus 2237 : 
2 alleles
10.9% missing data
   1   (0.914) 0.869 0.970 0.950 0.978 0.975 0.989 0.859 
   3   (0.086) 0.131 0.030 0.050 0.022 0.025 0.011 0.141 

Locus 2238 : 
2 alleles
17.4% missing data
   2   (0.937) 0.833 0.953 0.906 0.994 0.993 0.933 0.988 
   4   (0.063) 0.167 0.047 0.094 0.006 0.007 0.067 0.012 

Locus 2239 : 
2 alleles
3.6% missing data
   1   (0.932) 0.918 0.933 0.828 0.991 0.988 0.879 0.992 
   3   (0.068) 0.082 0.067 0.172 0.009 0.012 0.121 0.008 

Locus 2240 : 
2 alleles
10.9% missing data
   1   (0.901) 0.937 0.945 0.981 0.941 0.940 0.319 0.921 
   3   (0.099) 0.063 0.055 0.019 0.059 0.060 0.681 0.079 

Locus 2241 : 
2 alleles
10.9% missing data
   3   (0.889) 0.920 0.842 0.983 0.826 0.914 0.987 0.882 
   1   (0.111) 0.080 0.158 0.017 0.174 0.086 0.013 0.118 

Locus 2242 : 
2 alleles
5.1% missing data
   1   (0.886) 0.854 0.956 0.970 0.894 0.937 0.987 0.989 
   4   (0.114) 0.146 0.044 0.030 0.106 0.063 0.013 0.011 

Locus 2243 : 
2 alleles
14.5% missing data
   1   (0.906) 0.905 0.969 0.975 0.966 0.940 0.973 0.978 
   4   (0.094) 0.095 0.031 0.025 0.034 0.060 0.027 0.022 

Locus 2244 : 
2 alleles
9.4% missing data
   2   (0.864) 0.868 0.928 0.971 0.893 0.901 0.985 0.644 
   4   (0.136) 0.132 0.072 0.029 0.107 0.099 0.015 0.356 

Locus 2245 : 
2 alleles
11.6% missing data
   3   (0.898) 0.932 0.923 0.988 0.941 0.880 0.988 0.925 
   1   (0.102) 0.068 0.077 0.012 0.059 0.120 0.012 0.075 

Locus 2246 : 
2 alleles
3.6% missing data
   3   (0.460) 0.486 0.194 0.536 0.327 0.474 0.455 0.039 
   4   (0.540) 0.514 0.806 0.464 0.673 0.526 0.545 0.961 

Locus 2247 : 
2 alleles
2.9% missing data
   2   (0.833) 0.867 0.917 0.964 0.909 0.770 0.981 0.963 
   4   (0.167) 0.133 0.083 0.036 0.091 0.230 0.019 0.037 

Locus 2248 : 
2 alleles
15.2% missing data
   1   (0.756) 0.787 0.915 0.939 0.812 0.637 0.966 0.814 
   4   (0.244) 0.213 0.085 0.061 0.188 0.363 0.034 0.186 

Locus 2249 : 
2 alleles
13.8% missing data
   4   (0.898) 0.905 0.885 0.978 0.931 0.936 0.907 0.985 
   3   (0.102) 0.095 0.115 0.022 0.069 0.064 0.093 0.015 

Locus 2250 : 
2 alleles
12.3% missing data
   4   (0.737) 0.708 0.806 0.921 0.894 0.755 0.059 0.886 
   2   (0.263) 0.292 0.194 0.079 0.106 0.245 0.941 0.114 

Locus 2251 : 
2 alleles
4.3% missing data
   4   (0.919) 0.975 0.681 0.988 0.939 0.895 0.991 0.995 
   1   (0.081) 0.025 0.319 0.012 0.061 0.105 0.009 0.005 

Locus 2252 : 
2 alleles
15.2% missing data
   2   (0.449) 0.433 0.743 0.264 0.323 0.483 0.289 0.948 
   4   (0.551) 0.567 0.257 0.736 0.677 0.517 0.711 0.052 

Locus 2253 : 
2 alleles
3.6% missing data
   4   (0.830) 0.868 0.829 0.689 0.802 0.900 0.605 0.802 
   2   (0.170) 0.132 0.171 0.311 0.198 0.100 0.395 0.198 

Locus 2254 : 
2 alleles
3.6% missing data
   4   (0.915) 0.860 0.408 0.921 0.989 0.987 0.991 0.974 
   3   (0.085) 0.140 0.592 0.079 0.011 0.013 0.009 0.026 

Locus 2255 : 
2 alleles
2.2% missing data
   4   (0.894) 0.919 0.831 0.985 0.885 0.913 0.988 0.749 
   2   (0.106) 0.081 0.169 0.015 0.115 0.087 0.012 0.251 

Locus 2256 : 
2 alleles
13.0% missing data
   2   (0.913) 0.961 0.956 0.972 0.957 0.905 0.912 0.975 
   1   (0.087) 0.039 0.044 0.028 0.043 0.095 0.088 0.025 

Locus 2257 : 
2 alleles
11.6% missing data
   1   (0.927) 0.840 0.958 0.841 0.994 0.993 0.659 0.899 
   3   (0.073) 0.160 0.042 0.159 0.006 0.007 0.341 0.101 

Locus 2258 : 
2 alleles
2.9% missing data
   4   (0.212) 0.211 0.080 0.043 0.203 0.254 0.025 0.049 
   2   (0.788) 0.789 0.920 0.957 0.797 0.746 0.975 0.951 

Locus 2259 : 
2 alleles
13.0% missing data
   1   (0.379) 0.337 0.302 0.108 0.347 0.375 0.936 0.972 
   3   (0.621) 0.663 0.698 0.892 0.653 0.625 0.064 0.028 

Locus 2260 : 
2 alleles
8.7% missing data
   2   (0.896) 0.873 0.912 0.561 0.937 0.975 0.846 0.989 
   4   (0.104) 0.127 0.088 0.439 0.063 0.025 0.154 0.011 

Locus 2261 : 
2 alleles
10.9% missing data
   1   (0.609) 0.576 0.663 0.520 0.543 0.679 0.594 0.572 
   4   (0.391) 0.424 0.337 0.480 0.457 0.321 0.406 0.428 

Locus 2262 : 
2 alleles
13.0% missing data
   1   (0.818) 0.825 0.792 0.936 0.882 0.814 0.980 0.835 
   3   (0.182) 0.175 0.208 0.064 0.118 0.186 0.020 0.165 

Locus 2263 : 
2 alleles
10.1% missing data
   2   (0.548) 0.477 0.284 0.497 0.752 0.650 0.554 0.459 
   3   (0.452) 0.523 0.716 0.503 0.248 0.350 0.446 0.541 

Locus 2264 : 
2 alleles
7.2% missing data
   2   (0.875) 0.882 0.914 0.938 0.962 0.893 0.984 0.906 
   4   (0.125) 0.118 0.086 0.062 0.038 0.107 0.016 0.094 

Locus 2265 : 
2 alleles
10.9% missing data
   2   (0.053) 0.015 0.013 0.003 0.033 0.097 0.006 0.024 
   4   (0.947) 0.985 0.987 0.997 0.967 0.903 0.994 0.976 

Locus 2266 : 
2 alleles
13.0% missing data
   2   (0.786) 0.797 0.381 0.910 0.731 0.825 0.974 0.834 
   3   (0.214) 0.203 0.619 0.090 0.269 0.175 0.026 0.166 

Locus 2267 : 
2 alleles
13.0% missing data
   1   (0.488) 0.595 0.460 0.423 0.410 0.435 0.047 0.066 
   2   (0.512) 0.405 0.540 0.577 0.590 0.565 0.953 0.934 

Locus 2268 : 
2 alleles
4.3% missing data
   1   (0.886) 0.902 0.963 0.936 0.929 0.913 0.986 0.982 
   3   (0.114) 0.098 0.037 0.064 0.071 0.087 0.014 0.018 

Locus 2269 : 
2 alleles
10.9% missing data
   3   (0.836) 0.836 0.898 0.878 0.809 0.904 0.735 0.901 
   4   (0.164) 0.164 0.102 0.122 0.191 0.096 0.265 0.099 

Locus 2270 : 
2 alleles
9.4% missing data
   2   (0.152) 0.180 0.082 0.248 0.090 0.062 0.317 0.269 
   4   (0.848) 0.820 0.918 0.752 0.910 0.938 0.683 0.731 

Locus 2271 : 
2 alleles
2.2% missing data
   1   (0.284) 0.263 0.217 0.425 0.137 0.282 0.370 0.034 
   3   (0.716) 0.737 0.783 0.575 0.863 0.718 0.630 0.966 

Locus 2272 : 
2 alleles
12.3% missing data
   2   (0.833) 0.879 0.294 0.956 0.908 0.830 0.979 0.873 
   4   (0.167) 0.121 0.706 0.044 0.092 0.170 0.021 0.127 

Locus 2273 : 
2 alleles
10.1% missing data
   2   (0.140) 0.132 0.120 0.198 0.060 0.076 0.144 0.193 
   4   (0.860) 0.868 0.880 0.802 0.940 0.924 0.856 0.807 

Locus 2274 : 
2 alleles
5.1% missing data
   4   (0.816) 0.835 0.750 0.778 0.874 0.861 0.949 0.955 
   2   (0.184) 0.165 0.250 0.222 0.126 0.139 0.051 0.045 

Locus 2275 : 
2 alleles
13.8% missing data
   3   (0.903) 0.938 0.930 0.977 0.699 0.929 0.924 0.989 
   1   (0.097) 0.062 0.070 0.023 0.301 0.071 0.076 0.011 

Locus 2276 : 
2 alleles
5.8% missing data
   3   (0.890) 0.858 0.969 0.950 0.912 0.959 0.984 0.537 
   1   (0.110) 0.142 0.031 0.050 0.088 0.041 0.016 0.463 

Locus 2277 : 
2 alleles
2.2% missing data
   1   (0.894) 0.875 0.969 0.968 0.941 0.940 0.987 0.982 
   3   (0.106) 0.125 0.031 0.032 0.059 0.060 0.013 0.018 

Locus 2278 : 
2 alleles
12.3% missing data
   2   (0.871) 0.887 0.917 0.901 0.928 0.900 0.942 0.899 
   4   (0.129) 0.113 0.083 0.099 0.072 0.100 0.058 0.101 

Locus 2279 : 
2 alleles
15.9% missing data
   2   (0.725) 0.725 0.871 0.778 0.776 0.779 0.354 0.713 
   4   (0.275) 0.275 0.129 0.222 0.224 0.221 0.646 0.287 

Locus 2280 : 
2 alleles
6.5% missing data
   2   (0.894) 0.876 0.898 0.951 0.978 0.979 0.213 0.167 
   4   (0.106) 0.124 0.102 0.049 0.022 0.021 0.787 0.833 

Locus 2281 : 
2 alleles
5.8% missing data
   3   (0.861) 0.827 0.390 0.907 0.900 0.947 0.950 0.860 
   1   (0.139) 0.173 0.610 0.093 0.100 0.053 0.050 0.140 

Locus 2282 : 
2 alleles
11.6% missing data
   3   (0.919) 0.838 0.973 0.964 0.985 0.982 0.990 0.916 
   1   (0.081) 0.162 0.027 0.036 0.015 0.018 0.010 0.084 

Locus 2283 : 
2 alleles
16.7% missing data
   1   (0.104) 0.140 0.133 0.051 0.034 0.041 0.097 0.011 
   2   (0.896) 0.860 0.867 0.949 0.966 0.959 0.903 0.989 

Locus 2284 : 
2 alleles
0.0% missing data
   4   (0.926) 0.962 0.231 0.977 0.976 0.973 0.993 0.602 
   2   (0.074) 0.038 0.769 0.023 0.024 0.027 0.007 0.398 

Locus 2285 : 
2 alleles
13.0% missing data
   2   (0.907) 0.915 0.972 0.984 0.759 0.947 0.972 0.985 
   4   (0.093) 0.085 0.028 0.016 0.241 0.053 0.028 0.015 

Locus 2286 : 
2 alleles
10.9% missing data
   1   (0.286) 0.289 0.124 0.075 0.178 0.279 0.828 0.370 
   4   (0.714) 0.711 0.876 0.925 0.822 0.721 0.172 0.630 

Locus 2287 : 
2 alleles
10.9% missing data
   3   (0.836) 0.796 0.915 0.904 0.929 0.882 0.983 0.837 
   1   (0.164) 0.204 0.085 0.096 0.071 0.118 0.017 0.163 

Locus 2288 : 
2 alleles
10.9% missing data
   2   (0.749) 0.691 0.888 0.753 0.807 0.839 0.977 0.588 
   4   (0.251) 0.309 0.112 0.247 0.193 0.161 0.023 0.412 

Locus 2289 : 
2 alleles
16.7% missing data
   4   (0.876) 0.908 0.500 0.939 0.897 0.945 0.443 0.885 
   2   (0.124) 0.092 0.500 0.061 0.103 0.055 0.557 0.115 

Locus 2290 : 
2 alleles
5.1% missing data
   4   (0.908) 0.950 0.977 0.976 0.958 0.931 0.491 0.920 
   2   (0.092) 0.050 0.023 0.024 0.042 0.069 0.509 0.080 

Locus 2291 : 
2 alleles
0.7% missing data
   4   (0.925) 0.982 0.988 0.997 0.923 0.767 0.993 0.997 
   2   (0.075) 0.018 0.012 0.003 0.077 0.233 0.007 0.003 

Locus 2292 : 
2 alleles
0.7% missing data
   1   (0.110) 0.109 0.645 0.017 0.049 0.051 0.013 0.009 
   4   (0.890) 0.891 0.355 0.983 0.951 0.949 0.987 0.991 

Locus 2293 : 
2 alleles
1.4% missing data
   4   (0.925) 0.913 0.945 0.985 0.923 0.973 0.991 0.987 
   2   (0.075) 0.087 0.055 0.015 0.077 0.027 0.009 0.013 

Locus 2294 : 
2 alleles
3.6% missing data
   2   (0.861) 0.858 0.944 0.974 0.910 0.869 0.985 0.962 
   1   (0.139) 0.142 0.056 0.026 0.090 0.131 0.015 0.038 

Locus 2295 : 
2 alleles
18.1% missing data
   4   (0.761) 0.769 0.685 0.850 0.811 0.832 0.085 0.972 
   2   (0.239) 0.231 0.315 0.150 0.189 0.168 0.915 0.028 

Locus 2296 : 
2 alleles
16.7% missing data
   3   (0.923) 0.958 0.974 0.993 0.925 0.926 0.933 0.993 
   4   (0.077) 0.042 0.026 0.007 0.075 0.074 0.067 0.007 

Locus 2297 : 
2 alleles
11.6% missing data
   2   (0.300) 0.292 0.505 0.245 0.130 0.257 0.599 0.426 
   4   (0.700) 0.708 0.495 0.755 0.870 0.743 0.401 0.574 

Locus 2298 : 
2 alleles
16.7% missing data
   2   (0.843) 0.797 0.875 0.916 0.910 0.900 0.952 0.944 
   4   (0.157) 0.203 0.125 0.084 0.090 0.100 0.048 0.056 

Locus 2299 : 
2 alleles
9.4% missing data
   4   (0.927) 0.967 0.976 0.993 0.959 0.905 0.992 0.923 
   2   (0.073) 0.033 0.024 0.007 0.041 0.095 0.008 0.077 

Locus 2300 : 
2 alleles
5.1% missing data
   3   (0.733) 0.740 0.623 0.466 0.845 0.812 0.733 0.642 
   2   (0.267) 0.260 0.377 0.534 0.155 0.188 0.267 0.358 

Locus 2301 : 
2 alleles
2.2% missing data
   1   (0.831) 0.806 0.411 0.940 0.659 0.918 0.982 0.985 
   4   (0.169) 0.194 0.589 0.060 0.341 0.082 0.018 0.015 

Locus 2302 : 
2 alleles
5.1% missing data
   1   (0.357) 0.533 0.296 0.203 0.278 0.187 0.040 0.947 
   3   (0.643) 0.467 0.704 0.797 0.722 0.813 0.960 0.053 

Locus 2303 : 
2 alleles
2.9% missing data
   4   (0.808) 0.813 0.557 0.736 0.771 0.903 0.690 0.519 
   2   (0.192) 0.187 0.443 0.264 0.229 0.097 0.310 0.481 

Locus 2304 : 
2 alleles
14.5% missing data
   2   (0.862) 0.884 0.951 0.973 0.865 0.896 0.140 0.965 
   4   (0.138) 0.116 0.049 0.027 0.135 0.104 0.860 0.035 

Locus 2305 : 
2 alleles
2.9% missing data
   1   (0.900) 0.872 0.947 0.973 0.970 0.948 0.988 0.973 
   3   (0.100) 0.128 0.053 0.027 0.030 0.052 0.012 0.027 

Locus 2306 : 
2 alleles
2.2% missing data
   2   (0.909) 0.938 0.843 0.917 0.933 0.973 0.521 0.705 
   4   (0.091) 0.062 0.157 0.083 0.067 0.027 0.479 0.295 

Locus 2307 : 
2 alleles
8.7% missing data
   1   (0.795) 0.648 0.765 0.894 0.948 0.916 0.945 0.317 
   4   (0.205) 0.352 0.235 0.106 0.052 0.084 0.055 0.683 

Locus 2308 : 
2 alleles
15.2% missing data
   1   (0.613) 0.562 0.750 0.839 0.633 0.644 0.078 0.847 
   3   (0.387) 0.438 0.250 0.161 0.367 0.356 0.922 0.153 

Locus 2309 : 
2 alleles
4.3% missing data
   1   (0.444) 0.407 0.126 0.608 0.397 0.414 0.941 0.877 
   4   (0.556) 0.593 0.874 0.392 0.603 0.586 0.059 0.123 

Locus 2310 : 
2 alleles
3.6% missing data
   1   (0.916) 0.970 0.965 0.994 0.908 0.843 0.991 0.994 
   3   (0.084) 0.030 0.035 0.006 0.092 0.157 0.009 0.006 

Locus 2311 : 
2 alleles
3.6% missing data
   2   (0.056) 0.014 0.011 0.002 0.044 0.145 0.006 0.003 
   4   (0.944) 0.986 0.989 0.998 0.956 0.855 0.994 0.997 

Locus 2312 : 
2 alleles
10.1% missing data
   3   (0.325) 0.222 0.259 0.246 0.334 0.389 0.965 0.061 
   4   (0.675) 0.778 0.741 0.754 0.666 0.611 0.035 0.939 

Locus 2313 : 
2 alleles
13.8% missing data
   1   (0.932) 0.968 0.982 0.993 0.931 0.924 0.978 0.991 
   3   (0.068) 0.032 0.018 0.007 0.069 0.076 0.022 0.009 

Locus 2314 : 
2 alleles
11.6% missing data
   4   (0.918) 0.954 0.951 0.988 0.936 0.918 0.990 0.942 
   2   (0.082) 0.046 0.049 0.012 0.064 0.082 0.010 0.058 

Locus 2315 : 
2 alleles
13.8% missing data
   3   (0.889) 0.928 0.914 0.932 0.900 0.918 0.966 0.577 
   1   (0.111) 0.072 0.086 0.068 0.100 0.082 0.034 0.423 

Locus 2316 : 
2 alleles
8.7% missing data
   1   (0.932) 0.983 0.987 0.997 0.742 0.875 0.993 0.996 
   3   (0.068) 0.017 0.013 0.003 0.258 0.125 0.007 0.004 

Locus 2317 : 
2 alleles
4.3% missing data
   2   (0.880) 0.813 0.927 0.922 0.956 0.951 0.985 0.953 
   4   (0.120) 0.187 0.073 0.078 0.044 0.049 0.015 0.047 

Locus 2318 : 
2 alleles
11.6% missing data
   2   (0.083) 0.037 0.031 0.008 0.124 0.113 0.009 0.052 
   4   (0.917) 0.963 0.969 0.992 0.876 0.887 0.991 0.948 

Locus 2319 : 
2 alleles
5.1% missing data
   2   (0.924) 0.956 0.971 0.993 0.943 0.926 0.971 0.984 
   4   (0.076) 0.044 0.029 0.007 0.057 0.074 0.029 0.016 

Locus 2320 : 
2 alleles
12.3% missing data
   1   (0.877) 0.890 0.833 0.980 0.947 0.886 0.986 0.833 
   3   (0.123) 0.110 0.167 0.020 0.053 0.114 0.014 0.167 

Locus 2321 : 
2 alleles
1.4% missing data
   3   (0.930) 0.934 0.847 0.817 0.986 0.984 0.988 0.995 
   1   (0.070) 0.066 0.153 0.183 0.014 0.016 0.012 0.005 

Locus 2322 : 
2 alleles
10.1% missing data
   3   (0.902) 0.940 0.946 0.985 0.951 0.889 0.990 0.820 
   1   (0.098) 0.060 0.054 0.015 0.049 0.111 0.010 0.180 

Locus 2323 : 
2 alleles
4.3% missing data
   4   (0.890) 0.879 0.956 0.973 0.969 0.917 0.985 0.992 
   3   (0.110) 0.121 0.044 0.027 0.031 0.083 0.015 0.008 

Locus 2324 : 
2 alleles
21.7% missing data
   3   (0.705) 0.688 0.686 0.770 0.757 0.820 0.368 0.054 
   1   (0.295) 0.312 0.314 0.230 0.243 0.180 0.632 0.946 

Locus 2325 : 
2 alleles
13.8% missing data
   3   (0.941) 0.983 0.989 0.997 0.966 0.878 0.994 0.974 
   1   (0.059) 0.017 0.011 0.003 0.034 0.122 0.006 0.026 

Locus 2326 : 
2 alleles
2.9% missing data
   3   (0.813) 0.911 0.858 0.858 0.777 0.738 0.591 0.982 
   4   (0.187) 0.089 0.142 0.142 0.223 0.262 0.409 0.018 

Locus 2327 : 
2 alleles
3.6% missing data
   4   (0.717) 0.672 0.814 0.699 0.779 0.759 0.968 0.965 
   1   (0.283) 0.328 0.186 0.301 0.221 0.241 0.032 0.035 

Locus 2328 : 
2 alleles
12.3% missing data
   2   (0.710) 0.691 0.800 0.886 0.708 0.671 0.965 0.783 
   4   (0.290) 0.309 0.200 0.114 0.292 0.329 0.035 0.217 

Locus 2329 : 
2 alleles
2.9% missing data
   1   (0.328) 0.309 0.494 0.169 0.219 0.327 0.738 0.068 
   3   (0.672) 0.691 0.506 0.831 0.781 0.673 0.262 0.932 

Locus 2330 : 
2 alleles
13.0% missing data
   1   (0.878) 0.863 0.959 0.975 0.929 0.908 0.985 0.988 
   3   (0.122) 0.137 0.041 0.025 0.071 0.092 0.015 0.012 

Locus 2331 : 
2 alleles
10.9% missing data
   4   (0.812) 0.826 0.752 0.833 0.879 0.877 0.350 0.802 
   3   (0.188) 0.174 0.248 0.167 0.121 0.123 0.650 0.198 

Locus 2332 : 
2 alleles
15.2% missing data
   2   (0.893) 0.901 0.930 0.861 0.946 0.950 0.907 0.983 
   4   (0.107) 0.099 0.070 0.139 0.054 0.050 0.093 0.017 

Locus 2333 : 
2 alleles
3.6% missing data
   4   (0.891) 0.887 0.965 0.983 0.867 0.928 0.969 0.994 
   2   (0.109) 0.113 0.035 0.017 0.133 0.072 0.031 0.006 

Locus 2334 : 
2 alleles
2.2% missing data
   1   (0.906) 0.921 0.956 0.982 0.714 0.944 0.989 0.988 
   3   (0.094) 0.079 0.044 0.018 0.286 0.056 0.011 0.012 

Locus 2335 : 
2 alleles
13.8% missing data
   1   (0.667) 0.701 0.580 0.614 0.575 0.691 0.903 0.620 
   4   (0.333) 0.299 0.420 0.386 0.425 0.309 0.097 0.380 

Locus 2336 : 
2 alleles
16.7% missing data
   2   (0.464) 0.409 0.243 0.262 0.699 0.558 0.048 0.727 
   4   (0.536) 0.591 0.757 0.738 0.301 0.442 0.952 0.273 

Locus 2337 : 
2 alleles
5.1% missing data
   4   (0.862) 0.863 0.886 0.945 0.925 0.936 0.961 0.019 
   2   (0.138) 0.137 0.114 0.055 0.075 0.064 0.039 0.981 

Locus 2338 : 
2 alleles
12.3% missing data
   3   (0.583) 0.544 0.778 0.783 0.667 0.646 0.269 0.031 
   1   (0.417) 0.456 0.222 0.217 0.333 0.354 0.731 0.969 

Locus 2339 : 
2 alleles
12.3% missing data
   1   (0.093) 0.143 0.080 0.112 0.068 0.024 0.009 0.150 
   3   (0.907) 0.857 0.920 0.888 0.932 0.976 0.991 0.850 

Locus 2340 : 
2 alleles
2.2% missing data
   2   (0.880) 0.879 0.951 0.979 0.949 0.891 0.987 0.939 
   4   (0.120) 0.121 0.049 0.021 0.051 0.109 0.013 0.061 

Locus 2341 : 
2 alleles
4.3% missing data
   3   (0.701) 0.573 0.829 0.857 0.834 0.762 0.899 0.948 
   1   (0.299) 0.427 0.171 0.143 0.166 0.238 0.101 0.052 

Locus 2342 : 
2 alleles
5.1% missing data
   2   (0.602) 0.549 0.211 0.816 0.740 0.604 0.952 0.853 
   1   (0.398) 0.451 0.789 0.184 0.260 0.396 0.048 0.147 

Locus 2343 : 
2 alleles
5.1% missing data
   1   (0.949) 0.987 0.990 0.998 0.968 0.894 0.988 0.987 
   3   (0.051) 0.013 0.010 0.002 0.032 0.106 0.012 0.013 

Locus 2344 : 
2 alleles
2.9% missing data
   1   (0.905) 0.893 0.982 0.936 0.966 0.970 0.506 0.994 
   3   (0.095) 0.107 0.018 0.064 0.034 0.030 0.494 0.006 

Locus 2345 : 
2 alleles
10.1% missing data
   4   (0.897) 0.895 0.953 0.927 0.959 0.965 0.414 0.879 
   2   (0.103) 0.105 0.047 0.073 0.041 0.035 0.586 0.121 

Locus 2346 : 
2 alleles
15.2% missing data
   1   (0.910) 0.894 0.896 0.907 0.969 0.967 0.989 0.986 
   3   (0.090) 0.106 0.104 0.093 0.031 0.033 0.011 0.014 

Locus 2347 : 
2 alleles
13.0% missing data
   3   (0.321) 0.319 0.282 0.475 0.354 0.307 0.023 0.323 
   1   (0.679) 0.681 0.718 0.525 0.646 0.693 0.977 0.677 

Locus 2348 : 
2 alleles
15.2% missing data
   3   (0.892) 0.844 0.938 0.961 0.937 0.954 0.989 0.892 
   4   (0.108) 0.156 0.062 0.039 0.063 0.046 0.011 0.108 

Locus 2349 : 
2 alleles
14.5% missing data
   3   (0.883) 0.878 0.939 0.764 0.952 0.950 0.972 0.975 
   1   (0.117) 0.122 0.061 0.236 0.048 0.050 0.028 0.025 

Locus 2350 : 
2 alleles
13.0% missing data
   2   (0.896) 0.817 0.843 0.963 0.978 0.965 0.906 0.979 
   4   (0.104) 0.183 0.157 0.037 0.022 0.035 0.094 0.021 

Locus 2351 : 
2 alleles
4.3% missing data
   2   (0.780) 0.732 0.925 0.820 0.744 0.835 0.975 0.968 
   4   (0.220) 0.268 0.075 0.180 0.256 0.165 0.025 0.032 

Locus 2352 : 
2 alleles
15.2% missing data
   3   (0.909) 0.945 0.922 0.974 0.933 0.917 0.988 0.991 
   1   (0.091) 0.055 0.078 0.026 0.067 0.083 0.012 0.009 

Locus 2353 : 
2 alleles
7.2% missing data
   1   (0.721) 0.598 0.850 0.751 0.836 0.818 0.972 0.911 
   3   (0.279) 0.402 0.150 0.249 0.164 0.182 0.028 0.089 

Locus 2354 : 
2 alleles
12.3% missing data
   3   (0.555) 0.597 0.789 0.430 0.468 0.496 0.891 0.386 
   1   (0.445) 0.403 0.211 0.570 0.532 0.504 0.109 0.614 

Locus 2355 : 
2 alleles
11.6% missing data
   3   (0.821) 0.740 0.944 0.508 0.922 0.931 0.987 0.804 
   1   (0.179) 0.260 0.056 0.492 0.078 0.069 0.013 0.196 

Locus 2356 : 
2 alleles
13.0% missing data
   1   (0.239) 0.274 0.197 0.144 0.197 0.184 0.251 0.033 
   4   (0.761) 0.726 0.803 0.856 0.803 0.816 0.749 0.967 

Locus 2357 : 
2 alleles
11.6% missing data
   1   (0.850) 0.917 0.663 0.944 0.815 0.861 0.101 0.883 
   4   (0.150) 0.083 0.337 0.056 0.185 0.139 0.899 0.117 

Locus 2358 : 
2 alleles
10.1% missing data
   1   (0.817) 0.858 0.906 0.971 0.580 0.792 0.977 0.864 
   3   (0.183) 0.142 0.094 0.029 0.420 0.208 0.023 0.136 

Locus 2359 : 
2 alleles
2.9% missing data
   1   (0.862) 0.911 0.950 0.901 0.920 0.851 0.986 0.920 
   4   (0.138) 0.089 0.050 0.099 0.080 0.149 0.014 0.080 

Locus 2360 : 
2 alleles
5.1% missing data
   2   (0.658) 0.718 0.813 0.653 0.710 0.639 0.154 0.606 
   4   (0.342) 0.282 0.187 0.347 0.290 0.361 0.846 0.394 

Locus 2361 : 
2 alleles
6.5% missing data
   2   (0.369) 0.320 0.199 0.163 0.592 0.410 0.761 0.078 
   4   (0.631) 0.680 0.801 0.837 0.408 0.590 0.239 0.922 

Locus 2362 : 
2 alleles
10.9% missing data
   2   (0.857) 0.818 0.830 0.868 0.751 0.955 0.363 0.797 
   4   (0.143) 0.182 0.170 0.132 0.249 0.045 0.637 0.203 

Locus 2363 : 
2 alleles
8.0% missing data
   1   (0.572) 0.503 0.617 0.857 0.464 0.607 0.941 0.492 
   3   (0.428) 0.497 0.383 0.143 0.536 0.393 0.059 0.508 

Locus 2364 : 
2 alleles
3.6% missing data
   2   (0.637) 0.632 0.724 0.739 0.675 0.642 0.359 0.948 
   4   (0.363) 0.368 0.276 0.261 0.325 0.358 0.641 0.052 

Locus 2365 : 
2 alleles
15.2% missing data
   2   (0.655) 0.631 0.881 0.584 0.847 0.672 0.531 0.652 
   4   (0.345) 0.369 0.119 0.416 0.153 0.328 0.469 0.348 

Locus 2366 : 
2 alleles
7.2% missing data
   1   (0.136) 0.137 0.065 0.046 0.091 0.069 0.042 0.933 
   3   (0.864) 0.863 0.935 0.954 0.909 0.931 0.958 0.067 

Locus 2367 : 
2 alleles
4.3% missing data
   4   (0.874) 0.867 0.905 0.941 0.954 0.907 0.987 0.957 
   2   (0.126) 0.133 0.095 0.059 0.046 0.093 0.013 0.043 

Locus 2368 : 
2 alleles
3.6% missing data
   2   (0.472) 0.539 0.530 0.392 0.412 0.450 0.157 0.099 
   3   (0.528) 0.461 0.470 0.608 0.588 0.550 0.843 0.901 

Locus 2369 : 
2 alleles
8.0% missing data
   3   (0.654) 0.702 0.793 0.761 0.721 0.547 0.757 0.948 
   1   (0.346) 0.298 0.207 0.239 0.279 0.453 0.243 0.052 

Locus 2370 : 
2 alleles
6.5% missing data
   4   (0.872) 0.838 0.926 0.962 0.896 0.931 0.981 0.970 
   1   (0.128) 0.162 0.074 0.038 0.104 0.069 0.019 0.030 

Locus 2371 : 
2 alleles
5.1% missing data
   2   (0.837) 0.782 0.906 0.974 0.926 0.868 0.980 0.982 
   4   (0.163) 0.218 0.094 0.026 0.074 0.132 0.020 0.018 

Locus 2372 : 
2 alleles
5.8% missing data
   3   (0.797) 0.842 0.927 0.750 0.856 0.844 0.047 0.972 
   4   (0.203) 0.158 0.073 0.250 0.144 0.156 0.953 0.028 

Locus 2373 : 
2 alleles
2.9% missing data
   3   (0.905) 0.911 0.957 0.958 0.930 0.948 0.986 0.947 
   1   (0.095) 0.089 0.043 0.042 0.070 0.052 0.014 0.053 

Locus 2374 : 
2 alleles
3.6% missing data
   2   (0.936) 0.984 0.978 0.997 0.820 0.876 0.994 0.982 
   4   (0.064) 0.016 0.022 0.003 0.180 0.124 0.006 0.018 

Locus 2375 : 
2 alleles
10.1% missing data
   3   (0.721) 0.742 0.887 0.944 0.662 0.676 0.261 0.822 
   1   (0.279) 0.258 0.113 0.056 0.338 0.324 0.739 0.178 

Locus 2376 : 
2 alleles
4.3% missing data
   1   (0.820) 0.737 0.643 0.892 0.941 0.910 0.976 0.982 
   2   (0.180) 0.263 0.357 0.108 0.059 0.090 0.024 0.018 

Locus 2377 : 
2 alleles
3.6% missing data
   2   (0.868) 0.798 0.525 0.920 0.672 0.965 0.986 0.984 
   4   (0.132) 0.202 0.475 0.080 0.328 0.035 0.014 0.016 

Locus 2378 : 
2 alleles
6.5% missing data
   4   (0.881) 0.916 0.919 0.953 0.938 0.886 0.961 0.785 
   2   (0.119) 0.084 0.081 0.047 0.062 0.114 0.039 0.215 

Locus 2379 : 
2 alleles
8.0% missing data
   2   (0.894) 0.910 0.675 0.887 0.959 0.948 0.989 0.992 
   4   (0.106) 0.090 0.325 0.113 0.041 0.052 0.011 0.008 

Locus 2380 : 
2 alleles
3.6% missing data
   2   (0.675) 0.598 0.835 0.825 0.814 0.752 0.967 0.065 
   3   (0.325) 0.402 0.165 0.175 0.186 0.248 0.033 0.935 

Locus 2381 : 
2 alleles
13.0% missing data
   1   (0.904) 0.922 0.843 0.971 0.801 0.950 0.989 0.871 
   3   (0.096) 0.078 0.157 0.029 0.199 0.050 0.011 0.129 

Locus 2382 : 
2 alleles
11.6% missing data
   2   (0.907) 0.916 0.964 0.984 0.961 0.926 0.925 0.994 
   4   (0.093) 0.084 0.036 0.016 0.039 0.074 0.075 0.006 

Locus 2383 : 
2 alleles
5.8% missing data
   1   (0.085) 0.044 0.077 0.007 0.160 0.097 0.023 0.024 
   3   (0.915) 0.956 0.923 0.993 0.840 0.903 0.977 0.976 

Locus 2384 : 
2 alleles
1.4% missing data
   2   (0.895) 0.909 0.967 0.978 0.866 0.925 0.989 0.990 
   4   (0.105) 0.091 0.033 0.022 0.134 0.075 0.011 0.010 

Locus 2385 : 
2 alleles
3.6% missing data
   4   (0.830) 0.858 0.887 0.972 0.677 0.836 0.946 0.964 
   3   (0.170) 0.142 0.113 0.028 0.323 0.164 0.054 0.036 

Locus 2386 : 
2 alleles
12.3% missing data
   3   (0.087) 0.072 0.051 0.020 0.069 0.052 0.010 0.167 
   4   (0.913) 0.928 0.949 0.980 0.931 0.948 0.990 0.833 

Locus 2387 : 
2 alleles
4.3% missing data
   1   (0.119) 0.114 0.036 0.020 0.074 0.104 0.035 0.020 
   3   (0.881) 0.886 0.964 0.980 0.926 0.896 0.965 0.980 

Locus 2388 : 
2 alleles
12.3% missing data
   1   (0.874) 0.860 0.956 0.961 0.953 0.905 0.986 0.887 
   3   (0.126) 0.140 0.044 0.039 0.047 0.095 0.014 0.113 

Locus 2389 : 
2 alleles
5.1% missing data
   1   (0.777) 0.752 0.787 0.914 0.646 0.826 0.974 0.971 
   3   (0.223) 0.248 0.213 0.086 0.354 0.174 0.026 0.029 

Locus 2390 : 
2 alleles
5.1% missing data
   1   (0.850) 0.798 0.930 0.930 0.887 0.919 0.952 0.866 
   3   (0.150) 0.202 0.070 0.070 0.113 0.081 0.048 0.134 

Locus 2391 : 
2 alleles
4.3% missing data
   4   (0.536) 0.577 0.570 0.177 0.702 0.555 0.228 0.512 
   1   (0.464) 0.423 0.430 0.823 0.298 0.445 0.772 0.488 

Locus 2392 : 
2 alleles
7.2% missing data
   4   (0.827) 0.851 0.932 0.856 0.844 0.877 0.551 0.927 
   2   (0.173) 0.149 0.068 0.144 0.156 0.123 0.449 0.073 

Locus 2393 : 
2 alleles
1.4% missing data
   3   (0.902) 0.901 0.972 0.990 0.942 0.930 0.974 0.988 
   1   (0.098) 0.099 0.028 0.010 0.058 0.070 0.026 0.012 

Locus 2394 : 
2 alleles
3.6% missing data
   3   (0.397) 0.454 0.729 0.242 0.291 0.302 0.045 0.954 
   2   (0.603) 0.546 0.271 0.758 0.709 0.698 0.955 0.046 

Locus 2395 : 
2 alleles
2.9% missing data
   3   (0.600) 0.590 0.509 0.389 0.783 0.661 0.287 0.563 
   1   (0.400) 0.410 0.491 0.611 0.217 0.339 0.713 0.437 

Locus 2396 : 
2 alleles
2.2% missing data
   4   (0.940) 0.832 0.892 0.950 0.995 0.994 0.994 0.976 
   1   (0.060) 0.168 0.108 0.050 0.005 0.006 0.006 0.024 

Locus 2397 : 
2 alleles
13.0% missing data
   2   (0.161) 0.161 0.186 0.359 0.067 0.063 0.684 0.285 
   4   (0.839) 0.839 0.814 0.641 0.933 0.937 0.316 0.715 

Locus 2398 : 
2 alleles
4.3% missing data
   3   (0.814) 0.780 0.933 0.960 0.871 0.847 0.837 0.910 
   1   (0.186) 0.220 0.067 0.040 0.129 0.153 0.163 0.090 

Locus 2399 : 
2 alleles
3.6% missing data
   3   (0.788) 0.815 0.924 0.935 0.870 0.812 0.055 0.755 
   1   (0.212) 0.185 0.076 0.065 0.130 0.188 0.945 0.245 

Locus 2400 : 
2 alleles
10.9% missing data
   3   (0.437) 0.440 0.720 0.322 0.378 0.449 0.051 0.447 
   4   (0.563) 0.560 0.280 0.678 0.622 0.551 0.949 0.553 

Locus 2401 : 
2 alleles
16.7% missing data
   3   (0.798) 0.765 0.844 0.906 0.815 0.850 0.976 0.925 
   1   (0.202) 0.235 0.156 0.094 0.185 0.150 0.024 0.075 

Locus 2402 : 
2 alleles
1.4% missing data
   4   (0.896) 0.887 0.961 0.871 0.980 0.958 0.611 0.960 
   2   (0.104) 0.113 0.039 0.129 0.020 0.042 0.389 0.040 

Locus 2403 : 
2 alleles
8.0% missing data
   1   (0.828) 0.746 0.897 0.952 0.921 0.923 0.939 0.023 
   3   (0.172) 0.254 0.103 0.048 0.079 0.077 0.061 0.977 

Locus 2404 : 
2 alleles
4.3% missing data
   1   (0.370) 0.469 0.338 0.249 0.424 0.269 0.039 0.082 
   3   (0.630) 0.531 0.662 0.751 0.576 0.731 0.961 0.918 

Locus 2405 : 
2 alleles
5.1% missing data
   3   (0.885) 0.945 0.979 0.990 0.884 0.775 0.988 0.993 
   1   (0.115) 0.055 0.021 0.010 0.116 0.225 0.012 0.007 

Locus 2406 : 
2 alleles
6.5% missing data
   4   (0.845) 0.755 0.911 0.742 0.962 0.949 0.668 0.824 
   2   (0.155) 0.245 0.089 0.258 0.038 0.051 0.332 0.176 

Locus 2407 : 
2 alleles
0.7% missing data
   4   (0.935) 0.863 0.852 0.834 0.995 0.993 0.994 0.990 
   2   (0.065) 0.137 0.148 0.166 0.005 0.007 0.006 0.010 

Locus 2408 : 
2 alleles
5.1% missing data
   1   (0.290) 0.322 0.502 0.114 0.495 0.237 0.096 0.028 
   3   (0.710) 0.678 0.498 0.886 0.505 0.763 0.904 0.972 

Locus 2409 : 
2 alleles
13.8% missing data
   1   (0.898) 0.927 0.920 0.947 0.927 0.913 0.985 0.970 
   3   (0.102) 0.073 0.080 0.053 0.073 0.087 0.015 0.030 

Locus 2410 : 
2 alleles
2.2% missing data
   1   (0.138) 0.188 0.238 0.545 0.040 0.039 0.154 0.030 
   4   (0.862) 0.812 0.762 0.455 0.960 0.961 0.846 0.970 

Locus 2411 : 
2 alleles
10.1% missing data
   2   (0.875) 0.859 0.960 0.981 0.952 0.894 0.985 0.986 
   4   (0.125) 0.141 0.040 0.019 0.048 0.106 0.015 0.014 

Locus 2412 : 
2 alleles
13.0% missing data
   2   (0.916) 0.928 0.981 0.893 0.979 0.968 0.846 0.992 
   4   (0.084) 0.072 0.019 0.107 0.021 0.032 0.154 0.008 

Locus 2413 : 
2 alleles
0.7% missing data
   2   (0.907) 0.909 0.963 0.982 0.939 0.936 0.990 0.981 
   4   (0.093) 0.091 0.037 0.018 0.061 0.064 0.010 0.019 

Locus 2414 : 
2 alleles
3.6% missing data
   3   (0.908) 0.862 0.976 0.949 0.931 0.970 0.987 0.982 
   1   (0.092) 0.138 0.024 0.051 0.069 0.030 0.013 0.018 

Locus 2415 : 
2 alleles
10.9% missing data
   3   (0.894) 0.919 0.953 0.954 0.925 0.900 0.987 0.968 
   2   (0.106) 0.081 0.047 0.046 0.075 0.100 0.013 0.032 

Locus 2416 : 
2 alleles
16.7% missing data
   4   (0.813) 0.773 0.903 0.961 0.940 0.809 0.932 0.968 
   1   (0.187) 0.227 0.097 0.039 0.060 0.191 0.068 0.032 

Locus 2417 : 
2 alleles
10.9% missing data
   2   (0.896) 0.925 0.936 0.922 0.931 0.944 0.513 0.948 
   4   (0.104) 0.075 0.064 0.078 0.069 0.056 0.487 0.052 

Locus 2418 : 
2 alleles
5.1% missing data
   2   (0.869) 0.859 0.935 0.974 0.944 0.882 0.984 0.989 
   4   (0.131) 0.141 0.065 0.026 0.056 0.118 0.016 0.011 

Locus 2419 : 
2 alleles
3.6% missing data
   1   (0.329) 0.369 0.472 0.297 0.324 0.252 0.471 0.039 
   3   (0.671) 0.631 0.528 0.703 0.676 0.748 0.529 0.961 

Locus 2420 : 
2 alleles
1.4% missing data
   2   (0.921) 0.957 0.981 0.993 0.972 0.890 0.987 0.993 
   4   (0.079) 0.043 0.019 0.007 0.028 0.110 0.013 0.007 

Locus 2421 : 
2 alleles
11.6% missing data
   2   (0.118) 0.033 0.049 0.007 0.120 0.426 0.013 0.053 
   4   (0.882) 0.967 0.951 0.993 0.880 0.574 0.987 0.947 

Locus 2422 : 
2 alleles
3.6% missing data
   3   (0.892) 0.930 0.946 0.983 0.789 0.931 0.303 0.990 
   2   (0.108) 0.070 0.054 0.017 0.211 0.069 0.697 0.010 

Locus 2423 : 
2 alleles
2.2% missing data
   4   (0.873) 0.940 0.936 0.984 0.901 0.885 0.138 0.363 
   2   (0.127) 0.060 0.064 0.016 0.099 0.115 0.862 0.637 

Locus 2424 : 
2 alleles
3.6% missing data
   1   (0.677) 0.575 0.622 0.264 0.633 0.856 0.459 0.979 
   4   (0.323) 0.425 0.378 0.736 0.367 0.144 0.541 0.021 

Locus 2425 : 
2 alleles
1.4% missing data
   1   (0.886) 0.872 0.816 0.943 0.831 0.948 0.986 0.984 
   3   (0.114) 0.128 0.184 0.057 0.169 0.052 0.014 0.016 

Locus 2426 : 
2 alleles
11.6% missing data
   3   (0.853) 0.866 0.896 0.947 0.800 0.895 0.857 0.923 
   1   (0.147) 0.134 0.104 0.053 0.200 0.105 0.143 0.077 

Locus 2427 : 
2 alleles
10.1% missing data
[truncated: 57,922 more chars]
