# Supplementary material for: Population genomic response to geographic gradients by widespread and endemic fishes of the Arabian Peninsula
Source: Ecol Evol. 2020 Apr 12;10(10):4314–30. doi: 10.1002/ece3.6199 (PMC7246217; doi:10.1002/ece3.6199)
Supplement: Supplementary file 6 — Appendix S1 [file ECE3-10-4314-s006.zip › Appendix S1, STRUCTURE and PCA Plots, Dryad/STRUCTURE/C. austriacus & C. melapterus/results_job_T33_q]

 C_aust_RS25  1 0.0034 0.0162 0.0051 0.1677 0.8065 0.0003 0.0008 
 C_aust_RS25  1 0.0014 0.0041 0.0031 0.2693 0.7209 0.0009 0.0003 
 C_aust_RS26  1 0.0014 0.0111 0.0020 0.3006 0.6839 0.0005 0.0004 
 C_aust_RS26  1 0.0117 0.0049 0.0023 0.1258 0.8544 0.0002 0.0008 
 C_aust_RS26  1 0.0082 0.0024 0.0036 0.1290 0.8559 0.0003 0.0007 
 C_aust_RS26  1 0.0028 0.0025 0.0030 0.1842 0.8067 0.0002 0.0006 
 C_aust_RS26  1 0.0035 0.0030 0.0016 0.2801 0.7108 0.0003 0.0008 
 C_aust_RS26  1 0.0101 0.0053 0.0153 0.1849 0.7837 0.0001 0.0006 
 C_aust_RS26  1 0.0043 0.0016 0.0011 0.2095 0.7828 0.0002 0.0005 
 C_aust_RS26  1 0.0046 0.0022 0.0019 0.1592 0.8304 0.0003 0.0014 
 C_aust_RS26  1 0.0052 0.0042 0.0013 0.1780 0.8104 0.0004 0.0006 
 C_aust_RS26  1 0.0028 0.0019 0.0024 0.1444 0.8451 0.0002 0.0031 
 C_aust_RS27  2 0.0019 0.0061 0.0015 0.2268 0.7613 0.0013 0.0011 
 C_aust_RS27  2 0.0025 0.0020 0.0034 0.1386 0.8486 0.0044 0.0006 
 C_aust_RS27  2 0.0054 0.0138 0.0076 0.1231 0.8479 0.0011 0.0011 
 C_aust_RS27  2 0.0227 0.0036 0.0045 0.1504 0.8154 0.0016 0.0019 
 C_aust_RS27  2 0.0225 0.0080 0.0264 0.2161 0.7222 0.0041 0.0007 
 C_aust_RS27  2 0.0025 0.0019 0.0017 0.1700 0.8221 0.0014 0.0003 
 C_aust_RS27  2 0.0015 0.0087 0.0020 0.1292 0.8573 0.0010 0.0003 
 C_aust_RS27  2 0.0056 0.0255 0.0223 0.2364 0.7068 0.0011 0.0023 
 C_aust_RS27  2 0.0029 0.0036 0.0151 0.1573 0.8096 0.0111 0.0003 
 C_aust_RS27  2 0.0031 0.0041 0.0064 0.2707 0.7138 0.0012 0.0007 
 C_aust_RS27  2 0.0067 0.0044 0.0064 0.1567 0.8207 0.0045 0.0006 
 C_aust_RS27  2 0.0028 0.0023 0.0024 0.2204 0.7699 0.0006 0.0017 
 C_aust_RS46  4 0.0043 0.0060 0.0029 0.1879 0.7967 0.0019 0.0003 
 C_aust_RS48  4 0.0009 0.0100 0.0013 0.1309 0.8562 0.0002 0.0005 
 C_aust_RS51  4 0.0014 0.0096 0.0116 0.1372 0.8393 0.0004 0.0005 
 C_aust_RS53  4 0.0019 0.0202 0.0008 0.2541 0.7209 0.0003 0.0018 
 C_aust_RS54  4 0.0008 0.0033 0.0009 0.1481 0.8457 0.0005 0.0008 
 C_aust_RS55  4 0.0009 0.0229 0.0030 0.0867 0.8851 0.0002 0.0012 
 C_aust_RS57  4 0.0008 0.0042 0.0008 0.0686 0.9225 0.0017 0.0014 
 C_aust_RS58  4 0.0008 0.0082 0.0013 0.1710 0.8180 0.0002 0.0005 
 C_aust_RS59  4 0.0018 0.0228 0.0136 0.1887 0.7692 0.0025 0.0013 
 C_aust_RS97  4 0.0019 0.0033 0.0035 0.1327 0.8576 0.0003 0.0007 
 C_aust_RS98  4 0.0007 0.0052 0.0007 0.1448 0.8476 0.0005 0.0004 
 C_aust_RS52  9 0.0015 0.0048 0.0006 0.1548 0.8366 0.0003 0.0014 
 C_aust_RS53  9 0.0025 0.0066 0.0027 0.1943 0.7915 0.0008 0.0017 
 C_aust_RS53  9 0.0009 0.0065 0.0012 0.0756 0.9150 0.0003 0.0005 
 C_aust_RS53  9 0.0010 0.0047 0.0006 0.1238 0.8682 0.0008 0.0008 
 C_aust_RS53  9 0.0009 0.0144 0.0020 0.3577 0.6235 0.0004 0.0010 
 C_aust_RS53  9 0.0013 0.0213 0.0012 0.2358 0.7329 0.0002 0.0074 
 C_aust_RS53  9 0.0032 0.0142 0.0015 0.1243 0.8464 0.0091 0.0014 
 C_aust_RS53  9 0.0011 0.0060 0.0010 0.1383 0.8530 0.0002 0.0006 
 C_aust_RS53  9 0.0013 0.0092 0.0006 0.1592 0.8278 0.0005 0.0014 
 C_aust_RS53  9 0.0013 0.0056 0.0009 0.1754 0.8152 0.0001 0.0015 
 C_aust_RS53  9 0.0012 0.0038 0.0010 0.1021 0.8907 0.0002 0.0010 
 C_aust_RS53  9 0.0028 0.0122 0.0004 0.1365 0.8467 0.0005 0.0009 
 C_aust_RS14 10 0.0070 0.0021 0.0020 0.0737 0.9137 0.0002 0.0013 
 C_aust_RS14 10 0.0204 0.0023 0.0017 0.1221 0.8518 0.0002 0.0016 
 C_aust_RS14 10 0.0110 0.0018 0.0006 0.0912 0.8937 0.0003 0.0013 
 C_aust_RS14 10 0.0101 0.0073 0.0010 0.1459 0.8319 0.0002 0.0035 
 C_aust_RS15 10 0.0077 0.0011 0.0009 0.1647 0.8180 0.0007 0.0069 
 C_aust_RS17 10 0.0516 0.0050 0.0018 0.2689 0.6702 0.0002 0.0023 
 C_aust_RS26 10 0.0256 0.0008 0.0016 0.1368 0.8291 0.0002 0.0058 
 C_aust_RS26 10 0.0066 0.0042 0.0008 0.1876 0.7976 0.0001 0.0032 
 C_aust_RS26 10 0.0277 0.0057 0.0025 0.1934 0.7657 0.0002 0.0049 
 C_aust_RS27 10 0.0084 0.0039 0.0005 0.1610 0.8249 0.0002 0.0009 
 C_aust_RS27 10 0.0035 0.0015 0.0006 0.0872 0.9042 0.0004 0.0026 
 C_aust_RS27 10 0.0097 0.0007 0.0010 0.1074 0.8791 0.0005 0.0017 
 C_aust_RS35 20 0.0033 0.0073 0.0012 0.2211 0.7660 0.0004 0.0007 
 C_aust_RS36 20 0.0029 0.0049 0.0033 0.1497 0.8378 0.0003 0.0012 
 C_aust_RS36 20 0.0044 0.0067 0.0050 0.2292 0.7536 0.0007 0.0004 
 C_aust_RS37 20 0.0045 0.0100 0.0028 0.1640 0.8175 0.0006 0.0006 
 C_aust_RS37 20 0.0082 0.0148 0.0029 0.1624 0.8105 0.0003 0.0010 
 C_aust_RS37 20 0.0034 0.0033 0.0028 0.2042 0.7829 0.0009 0.0025 
 C_aust_RS37 20 0.0039 0.0054 0.0016 0.2413 0.7440 0.0032 0.0006 
 C_aust_RS37 20 0.0031 0.0096 0.0033 0.2052 0.7775 0.0003 0.0010 
 C_aust_RS37 20 0.0064 0.0129 0.0029 0.2030 0.7735 0.0005 0.0008 
 C_aust_RS37 20 0.0048 0.0090 0.0017 0.2035 0.7787 0.0012 0.0011 
 C_aust_RS37 20 0.0058 0.0059 0.0025 0.2060 0.7779 0.0004 0.0016 
 C_aust_RS37 20 0.0076 0.0099 0.0018 0.1621 0.8179 0.0003 0.0005 
  C_aust_A1b 22 0.0005 0.0032 0.0008 0.1065 0.8874 0.0002 0.0014 
   C_aust_A2 22 0.0037 0.0407 0.0060 0.1825 0.7647 0.0016 0.0009 
   C_aust_A3 22 0.0006 0.0737 0.0078 0.2664 0.6500 0.0003 0.0011 
   C_aust_A4 22 0.0010 0.0076 0.0028 0.1492 0.8382 0.0002 0.0010 
   C_aust_A5 22 0.0013 0.0042 0.0032 0.0314 0.9591 0.0003 0.0006 
   C_aust_A6 22 0.0007 0.0072 0.0013 0.1104 0.8781 0.0017 0.0007 
   C_aust_A7 22 0.0007 0.0083 0.0013 0.1332 0.8554 0.0007 0.0004 
 C_melap_RS4 12 0.5399 0.0122 0.4098 0.0009 0.0024 0.0067 0.0282 
 C_melap_RS4 12 0.5455 0.0290 0.4069 0.0004 0.0006 0.0008 0.0168 
 C_melap_RS4 12 0.4562 0.0354 0.4371 0.0018 0.0028 0.0063 0.0605 
 C_melap_RS4 12 0.4271 0.0108 0.5230 0.0009 0.0013 0.0033 0.0337 
 C_melap_RS4 12 0.4091 0.0137 0.5449 0.0028 0.0110 0.0028 0.0157 
 C_melap_RS4 12 0.3144 0.0831 0.5886 0.0030 0.0045 0.0013 0.0052 
 C_melap_RS4 12 0.3778 0.0320 0.5740 0.0019 0.0033 0.0013 0.0098 
 C_melap_RS4 12 0.0696 0.0124 0.3176 0.0003 0.0007 0.0012 0.5981 
 C_melap_RS4 12 0.5106 0.0302 0.4046 0.0013 0.0038 0.0026 0.0469 
 C_melap_RS4 12 0.2377 0.1301 0.6198 0.0008 0.0012 0.0030 0.0073 
 C_melap_RS4 12 0.5595 0.0615 0.2952 0.0007 0.0014 0.0017 0.0801 
 C_melap_RS4 12 0.4285 0.0872 0.4689 0.0016 0.0018 0.0021 0.0099 
 C_melap_RS4 13 0.0028 0.0003 0.4651 0.0000 0.0001 0.5316 0.0001 
 C_melap_RS4 13 0.0062 0.0006 0.4650 0.0001 0.0001 0.5278 0.0002 
 C_melap_RS4 13 0.6081 0.0018 0.3860 0.0002 0.0004 0.0025 0.0009 
 C_melap_RS4 13 0.6451 0.0046 0.3383 0.0007 0.0007 0.0097 0.0008 
 C_melap_RS4 13 0.5707 0.1072 0.3168 0.0002 0.0004 0.0015 0.0031 
 C_melap_RS4 13 0.7568 0.0029 0.2367 0.0010 0.0007 0.0013 0.0005 
 C_melap_RS4 13 0.6449 0.0020 0.3492 0.0004 0.0004 0.0024 0.0007 
 C_melap_RS4 13 0.6201 0.0015 0.3736 0.0016 0.0009 0.0007 0.0015 
 C_melap_RS4 13 0.5690 0.0019 0.4250 0.0009 0.0013 0.0014 0.0003 
 C_melap_RS4 13 0.6796 0.0113 0.3060 0.0002 0.0005 0.0005 0.0019 
 C_melap_RS4 13 0.0141 0.5005 0.4827 0.0005 0.0008 0.0007 0.0007 
 C_melap_RS4 13 0.6027 0.0029 0.3826 0.0006 0.0006 0.0018 0.0087 
 C_melap_RS1 14 0.3859 0.0653 0.5473 0.0000 0.0004 0.0002 0.0009 
 C_melap_RS1 14 0.0547 0.0014 0.9392 0.0000 0.0005 0.0002 0.0040 
 C_melap_RS1 14 0.5678 0.0012 0.4278 0.0000 0.0001 0.0020 0.0010 
 C_melap_RS1 14 0.5483 0.0005 0.4167 0.0000 0.0003 0.0327 0.0016 
 C_melap_RS1 14 0.5520 0.0092 0.4356 0.0000 0.0003 0.0025 0.0003 
 C_melap_RS1 14 0.4735 0.0005 0.5210 0.0000 0.0026 0.0003 0.0020 
 C_melap_RS1 14 0.2832 0.0006 0.6959 0.0000 0.0002 0.0185 0.0016 
 C_melap_RS1 14 0.5824 0.0009 0.4091 0.0000 0.0001 0.0050 0.0024 
 C_melap_RS1 14 0.5295 0.0020 0.4671 0.0000 0.0003 0.0006 0.0006 
 C_melap_RS1 14 0.5644 0.0332 0.3936 0.0001 0.0001 0.0076 0.0010 
 C_melap_RS1 14 0.5801 0.0015 0.4159 0.0000 0.0001 0.0005 0.0019 
 C_melap_RS1 14 0.2797 0.0176 0.6915 0.0096 0.0002 0.0003 0.0010 
 C_melap_RS4 16 0.6075 0.0253 0.3535 0.0012 0.0019 0.0021 0.0085 
 C_melap_RS4 16 0.5876 0.0214 0.3799 0.0007 0.0018 0.0010 0.0076 
 C_melap_RS4 16 0.5844 0.0405 0.3457 0.0007 0.0009 0.0013 0.0266 
 C_melap_RS4 16 0.6689 0.0355 0.2867 0.0021 0.0029 0.0018 0.0020 
 C_melap_RS4 16 0.6338 0.0127 0.3403 0.0010 0.0023 0.0040 0.0058 
 C_melap_RS4 16 0.4934 0.0271 0.4690 0.0007 0.0011 0.0018 0.0068 
 C_melap_RS4 16 0.5026 0.0456 0.4424 0.0008 0.0017 0.0010 0.0060 
 C_melap_RS4 16 0.5434 0.0317 0.4043 0.0010 0.0030 0.0010 0.0155 
 C_melap_RS4 16 0.5516 0.0394 0.4017 0.0013 0.0016 0.0005 0.0038 
 C_melap_RS4 16 0.3990 0.1169 0.4589 0.0080 0.0067 0.0020 0.0086 
 C_melap_RS4 16 0.3820 0.0176 0.5916 0.0015 0.0030 0.0004 0.0039 
 C_melap_RS4 16 0.5180 0.0831 0.3887 0.0026 0.0022 0.0008 0.0047 
 C_melap_RS5 19 0.5275 0.0537 0.3575 0.0024 0.0020 0.0017 0.0553 
 C_melap_RS5 19 0.5662 0.0286 0.3682 0.0053 0.0039 0.0105 0.0172 
 C_melap_RS5 19 0.6630 0.0235 0.2813 0.0041 0.0024 0.0015 0.0241 
 C_melap_RS5 19 0.5926 0.0513 0.3220 0.0030 0.0017 0.0020 0.0275 
 C_melap_RS5 19 0.4643 0.0251 0.4778 0.0025 0.0022 0.0025 0.0256 
 C_melap_RS5 19 0.4784 0.0282 0.4678 0.0022 0.0021 0.0042 0.0170 
 C_melap_RS5 19 0.6156 0.0198 0.3286 0.0027 0.0027 0.0017 0.0288 
 C_melap_RS5 19 0.4244 0.0474 0.4602 0.0099 0.0045 0.0014 0.0523 
 C_melap_RS5 19 0.5755 0.0369 0.3613 0.0036 0.0022 0.0013 0.0191 
 C_melap_RS5 19 0.4865 0.0561 0.4075 0.0037 0.0025 0.0011 0.0426 
 C_melap_RS5 19 0.5835 0.0228 0.3491 0.0078 0.0085 0.0034 0.0248 
 C_melap_RS5 19 0.5424 0.0199 0.4020 0.0040 0.0017 0.0021 0.0279 
