# Supplementary material for: Population genomic response to geographic gradients by widespread and endemic fishes of the Arabian Peninsula
Source: Ecol Evol. 2020 Apr 12;10(10):4314–30. doi: 10.1002/ece3.6199 (PMC7246217; doi:10.1002/ece3.6199)
Supplement: Supplementary file 6 — Appendix S1 [file ECE3-10-4314-s006.zip › Appendix S1, STRUCTURE and PCA Plots, Dryad/STRUCTURE/C. austriacus & C. melapterus/results_job_T34_f]

----------------------------------------------------
STRUCTURE by Pritchard, Stephens and Donnelly (2000)
     and Falush, Stephens and Pritchard (2003)
       Code by Pritchard, Falush and Hubisz
             Version 2.3.4 (Jul 2012)
----------------------------------------------------


Command line arguments:   /home/compartido2/pablo_saenz/Structure/structure_kernel_src/structure -m parameter_job_T34 
Input File:    /home/compartido2/pablo_saenz/joey/structure/C_aus_x_C_mel/data_job_T34

Run parameters:
   138 individuals
   2782 loci
   7 populations assumed
   200000 Burn-in period
   300000 Reps
LOCPRIOR model used


--------------------------------------------
Proportion of membership of each pre-defined
 population in each of the 7 clusters

Given    Inferred Clusters                                   Number of
 Pop       1      2      3      4      5      6      7      Individuals

  1:     0.001  0.002  0.001  0.000  0.001  0.994  0.000       12
  2:     0.016  0.000  0.000  0.003  0.009  0.970  0.001       12
  4:     0.001  0.006  0.001  0.001  0.002  0.989  0.000       11
  9:     0.001  0.002  0.001  0.001  0.001  0.993  0.001       12
 10:     0.004  0.000  0.004  0.000  0.000  0.988  0.002       12
 12:     0.382  0.007  0.195  0.002  0.329  0.002  0.082       12
 13:     0.221  0.044  0.354  0.084  0.296  0.001  0.001       12
 14:     0.270  0.008  0.355  0.007  0.355  0.002  0.003       12
 16:     0.227  0.019  0.444  0.001  0.292  0.003  0.013       12
 19:     0.227  0.014  0.450  0.002  0.271  0.003  0.033       12
 20:     0.004  0.001  0.003  0.001  0.002  0.990  0.001       12
 22:     0.002  0.005  0.001  0.000  0.009  0.981  0.001        7
--------------------------------------------

Allele-freq. divergence among pops (Net nucleotide distance),
computed using point estimates of P.

      1       2       3       4       5       6       7      
 1      -    0.0448  0.0060  0.0931  0.0261  0.0117  0.0393  
 2   0.0448     -    0.0446  0.1351  0.0606  0.0474  0.0767  
 3   0.0060  0.0446     -    0.0901  0.0262  0.0099  0.0374  
 4   0.0931  0.1351  0.0901     -    0.1005  0.0927  0.1212  
 5   0.0261  0.0606  0.0262  0.1005     -    0.0325  0.0581  
 6   0.0117  0.0474  0.0099  0.0927  0.0325     -    0.0415  
 7   0.0393  0.0767  0.0374  0.1212  0.0581  0.0415     -    

Average distances (expected heterozygosity) between individuals in same cluster:
cluster  1  : 0.2544 
cluster  2  : 0.1757 
cluster  3  : 0.2627 
cluster  4  : 0.1285 
cluster  5  : 0.1286 
cluster  6  : 0.2397 
cluster  7  : 0.1812 

--------------------------------------------
Estimated Ln Prob of Data   = -269193.1
Mean value of ln likelihood = -264634.2
Variance of ln likelihood   = 9117.8
Mean value of alpha         = 1.9484

Mean value of alpha_local for each location:
	location  1:  0.0139  0.0266  0.0168  0.0090  0.0211  2.3807  0.0109
	location  2:  0.1903  0.0053  0.0057  0.0691  0.1675  7.8346  0.0175
	location  4:  0.0170  0.0951  0.0229  0.0171  0.0273  3.7911  0.0155
	location  9:  0.0167  0.0259  0.0259  0.0214  0.0196  3.2983  0.0223
	location 10:  0.0499  0.0116  0.0481  0.0162  0.0129  4.8174  0.0398
	location 12:  2.5264  0.0887  1.2426  0.0464  2.6034  0.0437  0.4317
	location 13:  0.4627  0.0485  0.5834  0.0826  0.9043  0.0202  0.0166
	location 14:  3.7825  0.1482  5.2045  0.1521  5.0579  0.0706  0.0768
	location 16:  4.8358  0.4948  9.2692  0.0484  6.1052  0.0847  0.3393
	location 19:  6.1218  0.4327  11.6123  0.0934  7.1896  0.0944  1.0000
	location 20:  0.0562  0.0311  0.0531  0.0155  0.0375  7.5950  0.0187
	location 22:  0.0316  0.0616  0.0316  0.0177  0.1140  5.1035  0.0307

Mean value of Fst_1         = 0.1217
Mean value of Fst_2         = 0.9785
Mean value of Fst_3         = 0.0694
Mean value of Fst_4         = 0.9779
Mean value of Fst_5         = 0.5670
Mean value of Fst_6         = 0.0545
Mean value of Fst_7         = 0.8228

Mean value of r = 0.1651

Inferred ancestry of individuals:
        Label (%Miss) Pop:  Inferred clusters
  1 C_aust_RS25    (1)    1 :  0.002 0.007 0.001 0.000 0.002 0.987 0.000 
  2 C_aust_RS25    (2)    1 :  0.000 0.000 0.000 0.001 0.002 0.996 0.000 
  3 C_aust_RS26    (1)    1 :  0.000 0.006 0.000 0.000 0.001 0.992 0.000 
  4 C_aust_RS26    (0)    1 :  0.002 0.001 0.003 0.000 0.000 0.993 0.000 
  5 C_aust_RS26    (1)    1 :  0.001 0.001 0.004 0.000 0.001 0.994 0.000 
  6 C_aust_RS26    (1)    1 :  0.000 0.000 0.001 0.000 0.001 0.997 0.000 
  7 C_aust_RS26    (0)    1 :  0.001 0.000 0.001 0.000 0.000 0.997 0.000 
  8 C_aust_RS26    (0)    1 :  0.003 0.001 0.004 0.000 0.007 0.984 0.000 
  9 C_aust_RS26    (1)    1 :  0.001 0.000 0.001 0.000 0.000 0.997 0.000 
 10 C_aust_RS26    (0)    1 :  0.002 0.000 0.001 0.000 0.001 0.996 0.001 
 11 C_aust_RS26    (2)    1 :  0.001 0.001 0.001 0.000 0.000 0.996 0.000 
 12 C_aust_RS26    (0)    1 :  0.001 0.000 0.001 0.000 0.001 0.995 0.002 
 13 C_aust_RS27    (4)    2 :  0.003 0.000 0.000 0.001 0.002 0.992 0.001 
 14 C_aust_RS27    (1)    2 :  0.005 0.000 0.000 0.005 0.004 0.986 0.000 
 15 C_aust_RS27    (1)    2 :  0.017 0.001 0.000 0.001 0.007 0.972 0.001 
 16 C_aust_RS27    (2)    2 :  0.039 0.000 0.001 0.002 0.004 0.954 0.001 
 17 C_aust_RS27    (4)    2 :  0.058 0.000 0.002 0.003 0.022 0.915 0.000 
 18 C_aust_RS27    (1)    2 :  0.004 0.000 0.000 0.001 0.002 0.992 0.000 
 19 C_aust_RS27   (10)    2 :  0.002 0.000 0.000 0.001 0.003 0.993 0.000 
 20 C_aust_RS27    (2)    2 :  0.034 0.001 0.000 0.001 0.029 0.933 0.001 
 21 C_aust_RS27    (4)    2 :  0.006 0.000 0.000 0.011 0.023 0.959 0.000 
 22 C_aust_RS27    (1)    2 :  0.010 0.000 0.000 0.002 0.006 0.981 0.001 
 23 C_aust_RS27    (1)    2 :  0.010 0.000 0.000 0.005 0.010 0.974 0.000 
 24 C_aust_RS27    (0)    2 :  0.007 0.000 0.000 0.001 0.003 0.989 0.001 
 25 C_aust_RS46    (5)    4 :  0.002 0.003 0.002 0.001 0.002 0.990 0.000 
 26 C_aust_RS48    (8)    4 :  0.000 0.006 0.000 0.000 0.001 0.992 0.000 
 27 C_aust_RS51    (4)    4 :  0.001 0.004 0.001 0.000 0.005 0.988 0.000 
 28 C_aust_RS53    (1)    4 :  0.001 0.009 0.002 0.000 0.000 0.987 0.001 
 29 C_aust_RS54    (2)    4 :  0.000 0.001 0.001 0.000 0.000 0.997 0.000 
 30 C_aust_RS55   (14)    4 :  0.001 0.011 0.001 0.000 0.002 0.986 0.001 
 31 C_aust_RS57    (3)    4 :  0.000 0.003 0.001 0.001 0.000 0.994 0.001 
 32 C_aust_RS58    (1)    4 :  0.000 0.004 0.000 0.000 0.001 0.994 0.000 
 33 C_aust_RS59    (2)    4 :  0.001 0.022 0.001 0.002 0.009 0.964 0.001 
 34 C_aust_RS97    (2)    4 :  0.002 0.002 0.001 0.000 0.001 0.994 0.000 
 35 C_aust_RS98    (1)    4 :  0.000 0.002 0.001 0.000 0.000 0.996 0.000 
 36 C_aust_RS52    (2)    9 :  0.001 0.000 0.001 0.000 0.000 0.997 0.001 
 37 C_aust_RS53    (4)    9 :  0.001 0.000 0.003 0.001 0.002 0.992 0.001 
 38 C_aust_RS53    (6)    9 :  0.000 0.001 0.001 0.000 0.001 0.997 0.000 
 39 C_aust_RS53    (3)    9 :  0.000 0.001 0.001 0.001 0.000 0.997 0.000 
 40 C_aust_RS53    (9)    9 :  0.001 0.004 0.001 0.001 0.002 0.991 0.001 
 41 C_aust_RS53    (4)    9 :  0.001 0.013 0.001 0.000 0.001 0.979 0.005 
 42 C_aust_RS53    (4)    9 :  0.001 0.001 0.002 0.013 0.001 0.982 0.001 
 43 C_aust_RS53    (3)    9 :  0.000 0.000 0.001 0.000 0.001 0.997 0.000 
 44 C_aust_RS53    (8)    9 :  0.001 0.001 0.001 0.001 0.000 0.996 0.001 
 45 C_aust_RS53    (2)    9 :  0.001 0.000 0.001 0.000 0.001 0.996 0.001 
 46 C_aust_RS53    (6)    9 :  0.000 0.000 0.001 0.000 0.001 0.997 0.001 
 47 C_aust_RS53    (2)    9 :  0.001 0.001 0.002 0.000 0.000 0.996 0.000 
 48 C_aust_RS14    (2)   10 :  0.003 0.000 0.002 0.000 0.000 0.994 0.001 
 49 C_aust_RS14    (3)   10 :  0.005 0.000 0.005 0.000 0.001 0.989 0.001 
 50 C_aust_RS14    (1)   10 :  0.002 0.000 0.002 0.000 0.000 0.994 0.001 
 51 C_aust_RS14    (1)   10 :  0.002 0.002 0.002 0.000 0.000 0.991 0.002 
 52 C_aust_RS15    (1)   10 :  0.002 0.000 0.002 0.001 0.000 0.990 0.005 
 53 C_aust_RS17    (1)   10 :  0.025 0.000 0.012 0.000 0.000 0.960 0.002 
 54 C_aust_RS26    (3)   10 :  0.004 0.000 0.009 0.000 0.001 0.982 0.004 
 55 C_aust_RS26    (1)   10 :  0.001 0.000 0.001 0.000 0.000 0.995 0.002 
 56 C_aust_RS26    (1)   10 :  0.006 0.001 0.011 0.000 0.001 0.976 0.005 
 57 C_aust_RS27    (0)   10 :  0.001 0.000 0.002 0.000 0.000 0.996 0.001 
 58 C_aust_RS27    (8)   10 :  0.001 0.000 0.001 0.000 0.000 0.996 0.001 
 59 C_aust_RS27    (1)   10 :  0.002 0.000 0.003 0.000 0.000 0.994 0.001 
 60 C_aust_RS35    (1)   20 :  0.002 0.001 0.001 0.000 0.001 0.995 0.000 
 61 C_aust_RS36   (11)   20 :  0.001 0.001 0.002 0.000 0.003 0.993 0.001 
 62 C_aust_RS36    (4)   20 :  0.003 0.000 0.002 0.000 0.004 0.990 0.000 
 63 C_aust_RS37    (2)   20 :  0.002 0.002 0.003 0.000 0.001 0.991 0.000 
 64 C_aust_RS37    (1)   20 :  0.009 0.005 0.005 0.000 0.001 0.979 0.001 
 65 C_aust_RS37    (1)   20 :  0.001 0.000 0.002 0.000 0.002 0.992 0.002 
 66 C_aust_RS37    (2)   20 :  0.003 0.000 0.001 0.004 0.001 0.990 0.000 
 67 C_aust_RS37    (1)   20 :  0.002 0.001 0.001 0.000 0.002 0.993 0.001 
 68 C_aust_RS37    (1)   20 :  0.004 0.001 0.004 0.000 0.002 0.988 0.000 
 69 C_aust_RS37    (0)   20 :  0.002 0.002 0.004 0.001 0.001 0.991 0.000 
 70 C_aust_RS37    (0)   20 :  0.003 0.001 0.004 0.000 0.001 0.990 0.001 
 71 C_aust_RS37    (0)   20 :  0.010 0.001 0.004 0.000 0.001 0.984 0.000 
 72 C_aust_A1b    (6)   22 :  0.000 0.001 0.001 0.000 0.001 0.996 0.001 
 73 C_aust_A2    (4)   22 :  0.007 0.018 0.003 0.001 0.006 0.963 0.001 
 74 C_aust_A3   (21)   22 :  0.001 0.013 0.001 0.000 0.039 0.945 0.001 
 75 C_aust_A4    (7)   22 :  0.001 0.002 0.001 0.000 0.006 0.990 0.001 
 76 C_aust_A5   (13)   22 :  0.001 0.001 0.001 0.000 0.007 0.989 0.001 
 77 C_aust_A6    (8)   22 :  0.001 0.001 0.001 0.001 0.002 0.994 0.001 
 78 C_aust_A7    (2)   22 :  0.001 0.002 0.001 0.000 0.004 0.993 0.000 
 79 C_melap_RS4   (19)   12 :  0.254 0.001 0.410 0.004 0.296 0.002 0.032 
 80 C_melap_RS4   (20)   12 :  0.300 0.004 0.399 0.001 0.277 0.001 0.020 
 81 C_melap_RS4   (19)   12 :  0.385 0.005 0.218 0.004 0.313 0.004 0.072 
 82 C_melap_RS4   (27)   12 :  0.516 0.001 0.111 0.003 0.335 0.001 0.033 
 83 C_melap_RS4   (20)   12 :  0.448 0.002 0.154 0.002 0.371 0.006 0.017 
 84 C_melap_RS4   (22)   12 :  0.522 0.008 0.058 0.001 0.402 0.002 0.006 
 85 C_melap_RS4   (24)   12 :  0.524 0.002 0.067 0.001 0.393 0.002 0.011 
 86 C_melap_RS4   (34)   12 :  0.057 0.003 0.033 0.001 0.274 0.001 0.632 
 87 C_melap_RS4   (20)   12 :  0.336 0.004 0.295 0.002 0.304 0.005 0.053 
 88 C_melap_RS4   (29)   12 :  0.309 0.021 0.187 0.002 0.471 0.001 0.008 
 89 C_melap_RS4   (22)   12 :  0.367 0.010 0.324 0.001 0.201 0.001 0.095 
 90 C_melap_RS4   (23)   12 :  0.570 0.018 0.086 0.002 0.311 0.001 0.011 
 91 C_melap_RS4   (29)   13 :  0.003 0.000 0.003 0.488 0.507 0.000 0.000 
 92 C_melap_RS4    (7)   13 :  0.007 0.001 0.013 0.492 0.487 0.000 0.000 
 93 C_melap_RS4   (12)   13 :  0.105 0.001 0.594 0.002 0.297 0.000 0.001 
 94 C_melap_RS4   (14)   13 :  0.305 0.002 0.462 0.010 0.219 0.001 0.001 
 95 C_melap_RS4   (11)   13 :  0.727 0.019 0.051 0.002 0.198 0.000 0.002 
 96 C_melap_RS4   (15)   13 :  0.292 0.002 0.567 0.002 0.136 0.002 0.000 
 97 C_melap_RS4    (9)   13 :  0.121 0.001 0.621 0.002 0.254 0.001 0.001 
 98 C_melap_RS4    (8)   13 :  0.274 0.001 0.443 0.001 0.278 0.001 0.001 
 99 C_melap_RS4    (8)   13 :  0.217 0.001 0.471 0.001 0.307 0.002 0.000 
100 C_melap_RS4    (8)   13 :  0.448 0.003 0.365 0.001 0.181 0.001 0.001 
101 C_melap_RS4   (23)   13 :  0.067 0.495 0.037 0.001 0.399 0.001 0.001 
102 C_melap_RS4    (7)   13 :  0.083 0.001 0.620 0.002 0.289 0.001 0.003 
103 C_melap_RS1   (23)   14 :  0.374 0.018 0.232 0.001 0.370 0.003 0.002 
104 C_melap_RS1   (41)   14 :  0.165 0.004 0.213 0.001 0.607 0.002 0.008 
105 C_melap_RS1   (14)   14 :  0.260 0.003 0.440 0.004 0.287 0.002 0.002 
106 C_melap_RS1   (13)   14 :  0.307 0.002 0.387 0.026 0.271 0.002 0.004 
107 C_melap_RS1   (12)   14 :  0.415 0.004 0.288 0.007 0.282 0.003 0.001 
108 C_melap_RS1   (13)   14 :  0.240 0.001 0.390 0.001 0.357 0.007 0.003 
109 C_melap_RS1   (18)   14 :  0.125 0.003 0.345 0.010 0.512 0.001 0.003 
110 C_melap_RS1   (14)   14 :  0.300 0.003 0.407 0.009 0.274 0.002 0.005 
111 C_melap_RS1   (12)   14 :  0.212 0.006 0.455 0.002 0.320 0.003 0.002 
112 C_melap_RS1   (13)   14 :  0.298 0.026 0.410 0.014 0.247 0.002 0.003 
113 C_melap_RS1   (12)   14 :  0.316 0.003 0.403 0.002 0.271 0.002 0.003 
114 C_melap_RS1   (24)   14 :  0.228 0.019 0.285 0.001 0.462 0.002 0.002 
115 C_melap_RS4    (3)   16 :  0.124 0.014 0.576 0.001 0.270 0.002 0.013 
116 C_melap_RS4    (4)   16 :  0.232 0.010 0.464 0.001 0.279 0.002 0.013 
117 C_melap_RS4   (13)   16 :  0.248 0.021 0.469 0.001 0.224 0.001 0.036 
118 C_melap_RS4   (10)   16 :  0.277 0.012 0.506 0.002 0.196 0.003 0.004 
119 C_melap_RS4    (3)   16 :  0.167 0.006 0.554 0.003 0.258 0.002 0.010 
120 C_melap_RS4    (5)   16 :  0.282 0.015 0.361 0.001 0.327 0.001 0.012 
121 C_melap_RS4    (3)   16 :  0.241 0.030 0.402 0.001 0.314 0.002 0.011 
122 C_melap_RS4    (2)   16 :  0.330 0.013 0.365 0.001 0.267 0.003 0.021 
123 C_melap_RS4    (6)   16 :  0.186 0.014 0.492 0.000 0.298 0.002 0.008 
124 C_melap_RS4    (8)   16 :  0.140 0.039 0.431 0.002 0.364 0.009 0.015 
125 C_melap_RS4   (16)   16 :  0.208 0.010 0.344 0.000 0.428 0.003 0.007 
126 C_melap_RS4    (4)   16 :  0.294 0.047 0.369 0.001 0.278 0.003 0.008 
127 C_melap_RS5    (2)   19 :  0.162 0.027 0.501 0.001 0.246 0.001 0.062 
128 C_melap_RS5    (2)   19 :  0.210 0.013 0.482 0.010 0.263 0.003 0.018 
129 C_melap_RS5   (14)   19 :  0.263 0.004 0.525 0.001 0.176 0.002 0.028 
130 C_melap_RS5   (11)   19 :  0.282 0.025 0.450 0.002 0.209 0.001 0.031 
131 C_melap_RS5    (2)   19 :  0.323 0.011 0.312 0.003 0.323 0.001 0.027 
132 C_melap_RS5    (6)   19 :  0.169 0.010 0.433 0.003 0.367 0.002 0.017 
133 C_melap_RS5    (3)   19 :  0.320 0.005 0.416 0.001 0.228 0.002 0.027 
134 C_melap_RS5    (8)   19 :  0.289 0.011 0.293 0.001 0.337 0.005 0.063 
135 C_melap_RS5    (2)   19 :  0.167 0.023 0.544 0.001 0.245 0.002 0.019 
136 C_melap_RS5    (4)   19 :  0.207 0.031 0.408 0.001 0.304 0.002 0.048 
137 C_melap_RS5    (2)   19 :  0.144 0.005 0.562 0.002 0.253 0.007 0.027 
138 C_melap_RS5    (7)   19 :  0.182 0.007 0.474 0.002 0.306 0.001 0.028 


Estimated Allele Frequencies in each cluster
First column gives estimated ancestral frequencies


Locus 1 : 
2 alleles
14.5% missing data
   1   (0.891) 0.955 0.195 0.941 0.990 0.991 0.892 0.787 
   3   (0.109) 0.045 0.805 0.059 0.010 0.009 0.108 0.213 

Locus 2 : 
2 alleles
14.5% missing data
   2   (0.456) 0.493 0.455 0.466 0.048 0.131 0.448 0.895 
   4   (0.544) 0.507 0.545 0.534 0.952 0.869 0.552 0.105 

Locus 3 : 
2 alleles
5.1% missing data
   1   (0.893) 0.944 0.976 0.930 0.989 0.987 0.868 0.986 
   4   (0.107) 0.056 0.024 0.070 0.011 0.013 0.132 0.014 

Locus 4 : 
2 alleles
10.1% missing data
   1   (0.121) 0.193 0.952 0.074 0.010 0.025 0.044 0.423 
   4   (0.879) 0.807 0.048 0.926 0.990 0.975 0.956 0.577 

Locus 5 : 
2 alleles
2.2% missing data
   2   (0.887) 0.859 0.977 0.922 0.761 0.826 0.942 0.971 
   4   (0.113) 0.141 0.023 0.078 0.239 0.174 0.058 0.029 

Locus 6 : 
2 alleles
5.1% missing data
   3   (0.894) 0.951 0.975 0.948 0.188 0.981 0.895 0.987 
   2   (0.106) 0.049 0.025 0.052 0.812 0.019 0.105 0.013 

Locus 7 : 
2 alleles
10.1% missing data
   1   (0.588) 0.773 0.555 0.674 0.049 0.954 0.423 0.529 
   3   (0.412) 0.227 0.445 0.326 0.951 0.046 0.577 0.471 

Locus 8 : 
2 alleles
15.9% missing data
   2   (0.778) 0.657 0.949 0.844 0.191 0.695 0.851 0.677 
   4   (0.222) 0.343 0.051 0.156 0.809 0.305 0.149 0.323 

Locus 9 : 
2 alleles
2.2% missing data
   3   (0.908) 0.874 0.959 0.935 0.992 0.990 0.950 0.921 
   1   (0.092) 0.126 0.041 0.065 0.008 0.010 0.050 0.079 

Locus 10 : 
2 alleles
7.2% missing data
   1   (0.515) 0.365 0.821 0.428 0.099 0.710 0.653 0.471 
   3   (0.485) 0.635 0.179 0.572 0.901 0.290 0.347 0.529 

Locus 11 : 
2 alleles
6.5% missing data
   4   (0.730) 0.737 0.944 0.780 0.033 0.705 0.793 0.114 
   1   (0.270) 0.263 0.056 0.220 0.967 0.295 0.207 0.886 

Locus 12 : 
2 alleles
5.8% missing data
   1   (0.282) 0.349 0.104 0.186 0.026 0.026 0.382 0.108 
   3   (0.718) 0.651 0.896 0.814 0.974 0.974 0.618 0.892 

Locus 13 : 
2 alleles
1.4% missing data
   3   (0.899) 0.808 0.957 0.897 0.992 0.971 0.962 0.985 
   4   (0.101) 0.192 0.043 0.103 0.008 0.029 0.038 0.015 

Locus 14 : 
2 alleles
18.1% missing data
   1   (0.868) 0.929 0.023 0.871 0.989 0.980 0.917 0.847 
   4   (0.132) 0.071 0.977 0.129 0.011 0.020 0.083 0.153 

Locus 15 : 
2 alleles
14.5% missing data
   2   (0.123) 0.119 0.091 0.076 0.784 0.025 0.079 0.023 
   4   (0.877) 0.881 0.909 0.924 0.216 0.975 0.921 0.977 

Locus 16 : 
2 alleles
19.6% missing data
   1   (0.909) 0.966 0.985 0.928 0.993 0.996 0.905 0.978 
   4   (0.091) 0.034 0.015 0.072 0.007 0.004 0.095 0.022 

Locus 17 : 
2 alleles
9.4% missing data
   1   (0.907) 0.915 0.968 0.904 0.495 0.882 0.971 0.985 
   3   (0.093) 0.085 0.032 0.096 0.505 0.118 0.029 0.015 

Locus 18 : 
2 alleles
6.5% missing data
   4   (0.773) 0.729 0.778 0.782 0.562 0.877 0.829 0.948 
   2   (0.227) 0.271 0.222 0.218 0.438 0.123 0.171 0.052 

Locus 19 : 
2 alleles
2.2% missing data
   2   (0.874) 0.867 0.981 0.894 0.991 0.981 0.906 0.913 
   1   (0.126) 0.133 0.019 0.106 0.009 0.019 0.094 0.087 

Locus 20 : 
2 alleles
17.4% missing data
   1   (0.932) 0.984 0.969 0.979 0.941 0.998 0.850 0.993 
   3   (0.068) 0.016 0.031 0.021 0.059 0.002 0.150 0.007 

Locus 21 : 
2 alleles
17.4% missing data
   3   (0.260) 0.371 0.078 0.233 0.025 0.044 0.256 0.052 
   4   (0.740) 0.629 0.922 0.767 0.975 0.956 0.744 0.948 

Locus 22 : 
2 alleles
3.6% missing data
   2   (0.134) 0.123 0.042 0.127 0.153 0.266 0.076 0.054 
   4   (0.866) 0.877 0.958 0.873 0.847 0.734 0.924 0.946 

Locus 23 : 
2 alleles
4.3% missing data
   2   (0.885) 0.901 0.976 0.865 0.988 0.988 0.928 0.978 
   1   (0.115) 0.099 0.024 0.135 0.012 0.012 0.072 0.022 

Locus 24 : 
2 alleles
12.3% missing data
   4   (0.735) 0.798 0.788 0.761 0.370 0.750 0.754 0.588 
   2   (0.265) 0.202 0.212 0.239 0.630 0.250 0.246 0.412 

Locus 25 : 
2 alleles
6.5% missing data
   2   (0.377) 0.377 0.067 0.419 0.186 0.732 0.324 0.307 
   4   (0.623) 0.623 0.933 0.581 0.814 0.268 0.676 0.693 

Locus 26 : 
2 alleles
8.0% missing data
   1   (0.858) 0.916 0.977 0.904 0.986 0.977 0.807 0.978 
   3   (0.142) 0.084 0.023 0.096 0.014 0.023 0.193 0.022 

Locus 27 : 
2 alleles
10.1% missing data
   2   (0.313) 0.365 0.380 0.336 0.255 0.304 0.252 0.061 
   3   (0.687) 0.635 0.620 0.664 0.745 0.696 0.748 0.939 

Locus 28 : 
2 alleles
3.6% missing data
   2   (0.387) 0.487 0.399 0.429 0.138 0.114 0.351 0.099 
   3   (0.613) 0.513 0.601 0.571 0.862 0.886 0.649 0.901 

Locus 29 : 
2 alleles
13.8% missing data
   4   (0.254) 0.323 0.195 0.192 0.023 0.030 0.282 0.228 
   2   (0.746) 0.677 0.805 0.808 0.977 0.970 0.718 0.772 

Locus 30 : 
2 alleles
10.9% missing data
   3   (0.862) 0.880 0.968 0.812 0.951 0.710 0.935 0.894 
   1   (0.138) 0.120 0.032 0.188 0.049 0.290 0.065 0.106 

Locus 31 : 
2 alleles
12.3% missing data
   2   (0.930) 0.970 0.973 0.969 0.995 0.996 0.920 0.953 
   4   (0.070) 0.030 0.027 0.031 0.005 0.004 0.080 0.047 

Locus 32 : 
2 alleles
8.0% missing data
   3   (0.809) 0.863 0.709 0.774 0.586 0.602 0.889 0.785 
   1   (0.191) 0.137 0.291 0.226 0.414 0.398 0.111 0.215 

Locus 33 : 
2 alleles
6.5% missing data
   4   (0.888) 0.927 0.944 0.875 0.982 0.993 0.916 0.980 
   2   (0.112) 0.073 0.056 0.125 0.018 0.007 0.084 0.020 

Locus 34 : 
2 alleles
5.1% missing data
   3   (0.778) 0.839 0.916 0.802 0.979 0.979 0.724 0.829 
   1   (0.222) 0.161 0.084 0.198 0.021 0.021 0.276 0.171 

Locus 35 : 
2 alleles
2.2% missing data
   2   (0.896) 0.950 0.977 0.916 0.990 0.987 0.932 0.290 
   4   (0.104) 0.050 0.023 0.084 0.010 0.013 0.068 0.710 

Locus 36 : 
2 alleles
13.8% missing data
   4   (0.206) 0.172 0.194 0.218 0.499 0.313 0.144 0.194 
   2   (0.794) 0.828 0.806 0.782 0.501 0.687 0.856 0.806 

Locus 37 : 
2 alleles
2.9% missing data
   1   (0.093) 0.096 0.014 0.055 0.007 0.014 0.073 0.017 
   3   (0.907) 0.904 0.986 0.945 0.993 0.986 0.927 0.983 

Locus 38 : 
2 alleles
2.2% missing data
   1   (0.196) 0.147 0.805 0.185 0.071 0.032 0.170 0.044 
   3   (0.804) 0.853 0.195 0.815 0.929 0.968 0.830 0.956 

Locus 39 : 
2 alleles
2.2% missing data
   3   (0.900) 0.848 0.977 0.948 0.537 0.924 0.950 0.943 
   1   (0.100) 0.152 0.023 0.052 0.463 0.076 0.050 0.057 

Locus 40 : 
2 alleles
19.6% missing data
   1   (0.880) 0.784 0.949 0.928 0.990 0.984 0.910 0.969 
   2   (0.120) 0.216 0.051 0.072 0.010 0.016 0.090 0.031 

Locus 41 : 
2 alleles
1.4% missing data
   1   (0.722) 0.753 0.865 0.659 0.179 0.880 0.787 0.939 
   4   (0.278) 0.247 0.135 0.341 0.821 0.120 0.213 0.061 

Locus 42 : 
2 alleles
2.2% missing data
   2   (0.818) 0.754 0.961 0.831 0.943 0.987 0.858 0.769 
   4   (0.182) 0.246 0.039 0.169 0.057 0.013 0.142 0.231 

Locus 43 : 
2 alleles
13.8% missing data
   1   (0.124) 0.200 0.021 0.122 0.046 0.024 0.066 0.116 
   3   (0.876) 0.800 0.979 0.878 0.954 0.976 0.934 0.884 

Locus 44 : 
2 alleles
2.2% missing data
   3   (0.928) 0.986 0.993 0.982 0.024 0.998 0.894 0.993 
   1   (0.072) 0.014 0.007 0.018 0.976 0.002 0.106 0.007 

Locus 45 : 
2 alleles
8.0% missing data
   1   (0.887) 0.889 0.833 0.906 0.992 0.971 0.927 0.930 
   3   (0.113) 0.111 0.167 0.094 0.008 0.029 0.073 0.070 

Locus 46 : 
2 alleles
10.1% missing data
   2   (0.894) 0.936 0.985 0.954 0.992 0.995 0.832 0.924 
   4   (0.106) 0.064 0.015 0.046 0.008 0.005 0.168 0.076 

Locus 47 : 
2 alleles
10.9% missing data
   1   (0.348) 0.271 0.603 0.343 0.033 0.135 0.370 0.553 
   3   (0.652) 0.729 0.397 0.657 0.967 0.865 0.630 0.447 

Locus 48 : 
2 alleles
10.1% missing data
   2   (0.833) 0.835 0.972 0.922 0.985 0.969 0.817 0.136 
   3   (0.167) 0.165 0.028 0.078 0.015 0.031 0.183 0.864 

Locus 49 : 
2 alleles
6.5% missing data
   2   (0.865) 0.942 0.964 0.860 0.987 0.987 0.852 0.966 
   4   (0.135) 0.058 0.036 0.140 0.013 0.013 0.148 0.034 

Locus 50 : 
2 alleles
5.1% missing data
   2   (0.889) 0.905 0.941 0.880 0.949 0.958 0.937 0.963 
   1   (0.111) 0.095 0.059 0.120 0.051 0.042 0.063 0.037 

Locus 51 : 
2 alleles
12.3% missing data
   2   (0.828) 0.782 0.913 0.826 0.986 0.958 0.879 0.799 
   4   (0.172) 0.218 0.087 0.174 0.014 0.042 0.121 0.201 

Locus 52 : 
2 alleles
5.1% missing data
   1   (0.866) 0.947 0.982 0.927 0.989 0.994 0.738 0.983 
   3   (0.134) 0.053 0.018 0.073 0.011 0.006 0.262 0.017 

Locus 53 : 
2 alleles
5.8% missing data
   2   (0.611) 0.643 0.378 0.505 0.958 0.931 0.642 0.870 
   4   (0.389) 0.357 0.622 0.495 0.042 0.069 0.358 0.130 

Locus 54 : 
2 alleles
2.9% missing data
   3   (0.904) 0.945 0.981 0.933 0.992 0.992 0.951 0.105 
   1   (0.096) 0.055 0.019 0.067 0.008 0.008 0.049 0.895 

Locus 55 : 
2 alleles
4.3% missing data
   2   (0.911) 0.952 0.957 0.928 0.992 0.995 0.925 0.980 
   4   (0.089) 0.048 0.043 0.072 0.008 0.005 0.075 0.020 

Locus 56 : 
2 alleles
3.6% missing data
   2   (0.855) 0.910 0.956 0.917 0.986 0.990 0.773 0.958 
   4   (0.145) 0.090 0.044 0.083 0.014 0.010 0.227 0.042 

Locus 57 : 
2 alleles
13.8% missing data
   2   (0.881) 0.904 0.972 0.836 0.211 0.914 0.960 0.981 
   4   (0.119) 0.096 0.028 0.164 0.789 0.086 0.040 0.019 

Locus 58 : 
2 alleles
9.4% missing data
   3   (0.856) 0.900 0.940 0.893 0.046 0.988 0.886 0.931 
   1   (0.144) 0.100 0.060 0.107 0.954 0.012 0.114 0.069 

Locus 59 : 
2 alleles
4.3% missing data
   2   (0.754) 0.742 0.363 0.781 0.086 0.445 0.872 0.342 
   4   (0.246) 0.258 0.637 0.219 0.914 0.555 0.128 0.658 

Locus 60 : 
2 alleles
6.5% missing data
   2   (0.430) 0.377 0.465 0.329 0.045 0.109 0.550 0.869 
   4   (0.570) 0.623 0.535 0.671 0.955 0.891 0.450 0.131 

Locus 61 : 
2 alleles
5.1% missing data
   4   (0.283) 0.245 0.583 0.201 0.026 0.039 0.348 0.455 
   2   (0.717) 0.755 0.417 0.799 0.974 0.961 0.652 0.545 

Locus 62 : 
2 alleles
11.6% missing data
   1   (0.911) 0.882 0.960 0.954 0.993 0.992 0.939 0.881 
   3   (0.089) 0.118 0.040 0.046 0.007 0.008 0.061 0.119 

Locus 63 : 
2 alleles
9.4% missing data
   1   (0.294) 0.256 0.829 0.303 0.940 0.494 0.191 0.327 
   3   (0.706) 0.744 0.171 0.697 0.060 0.506 0.809 0.673 

Locus 64 : 
2 alleles
2.9% missing data
   3   (0.882) 0.936 0.901 0.916 0.979 0.988 0.859 0.986 
   4   (0.118) 0.064 0.099 0.084 0.021 0.012 0.141 0.014 

Locus 65 : 
2 alleles
4.3% missing data
   4   (0.865) 0.900 0.954 0.875 0.989 0.992 0.879 0.894 
   2   (0.135) 0.100 0.046 0.125 0.011 0.008 0.121 0.106 

Locus 66 : 
2 alleles
13.8% missing data
   2   (0.657) 0.575 0.918 0.654 0.661 0.749 0.691 0.891 
   4   (0.343) 0.425 0.082 0.346 0.339 0.251 0.309 0.109 

Locus 67 : 
2 alleles
13.0% missing data
   1   (0.169) 0.101 0.390 0.103 0.063 0.230 0.200 0.115 
   3   (0.831) 0.899 0.610 0.897 0.937 0.770 0.800 0.885 

Locus 68 : 
2 alleles
4.3% missing data
   3   (0.823) 0.914 0.849 0.782 0.982 0.976 0.871 0.116 
   1   (0.177) 0.086 0.151 0.218 0.018 0.024 0.129 0.884 

Locus 69 : 
2 alleles
11.6% missing data
   1   (0.791) 0.919 0.282 0.906 0.039 0.984 0.653 0.851 
   2   (0.209) 0.081 0.718 0.094 0.961 0.016 0.347 0.149 

Locus 70 : 
2 alleles
13.0% missing data
   2   (0.860) 0.835 0.936 0.924 0.937 0.983 0.848 0.918 
   4   (0.140) 0.165 0.064 0.076 0.063 0.017 0.152 0.082 

Locus 71 : 
2 alleles
14.5% missing data
   2   (0.922) 0.890 0.926 0.901 0.909 0.965 0.980 0.984 
   4   (0.078) 0.110 0.074 0.099 0.091 0.035 0.020 0.016 

Locus 72 : 
2 alleles
7.2% missing data
   2   (0.234) 0.223 0.114 0.237 0.019 0.029 0.231 0.221 
   3   (0.766) 0.777 0.886 0.763 0.981 0.971 0.769 0.779 

Locus 73 : 
2 alleles
14.5% missing data
   1   (0.877) 0.895 0.981 0.890 0.990 0.982 0.896 0.980 
   3   (0.123) 0.105 0.019 0.110 0.010 0.018 0.104 0.020 

Locus 74 : 
2 alleles
13.0% missing data
   1   (0.650) 0.736 0.609 0.598 0.876 0.193 0.703 0.638 
   4   (0.350) 0.264 0.391 0.402 0.124 0.807 0.297 0.362 

Locus 75 : 
2 alleles
13.8% missing data
   2   (0.815) 0.837 0.940 0.778 0.985 0.945 0.856 0.811 
   4   (0.185) 0.163 0.060 0.222 0.015 0.055 0.144 0.189 

Locus 76 : 
2 alleles
13.8% missing data
   1   (0.878) 0.782 0.831 0.935 0.990 0.989 0.905 0.872 
   3   (0.122) 0.218 0.169 0.065 0.010 0.011 0.095 0.128 

Locus 77 : 
2 alleles
13.0% missing data
   1   (0.402) 0.305 0.339 0.440 0.400 0.773 0.382 0.270 
   2   (0.598) 0.695 0.661 0.560 0.600 0.227 0.618 0.730 

Locus 78 : 
2 alleles
10.9% missing data
   2   (0.883) 0.916 0.975 0.925 0.992 0.992 0.864 0.919 
   4   (0.117) 0.084 0.025 0.075 0.008 0.008 0.136 0.081 

Locus 79 : 
2 alleles
13.8% missing data
   4   (0.248) 0.194 0.674 0.191 0.020 0.037 0.299 0.219 
   2   (0.752) 0.806 0.326 0.809 0.980 0.963 0.701 0.781 

Locus 80 : 
2 alleles
5.1% missing data
   2   (0.894) 0.919 0.973 0.902 0.964 0.970 0.925 0.941 
   4   (0.106) 0.081 0.027 0.098 0.036 0.030 0.075 0.059 

Locus 81 : 
2 alleles
14.5% missing data
   2   (0.849) 0.742 0.970 0.861 0.985 0.966 0.905 0.952 
   4   (0.151) 0.258 0.030 0.139 0.015 0.034 0.095 0.048 

Locus 82 : 
2 alleles
1.4% missing data
   1   (0.911) 0.946 0.962 0.923 0.993 0.990 0.939 0.959 
   3   (0.089) 0.054 0.038 0.077 0.007 0.010 0.061 0.041 

Locus 83 : 
2 alleles
4.3% missing data
   2   (0.298) 0.223 0.076 0.330 0.957 0.107 0.280 0.121 
   4   (0.702) 0.777 0.924 0.670 0.043 0.893 0.720 0.879 

Locus 84 : 
2 alleles
10.1% missing data
   3   (0.920) 0.952 0.978 0.958 0.994 0.996 0.921 0.892 
   1   (0.080) 0.048 0.022 0.042 0.006 0.004 0.079 0.108 

Locus 85 : 
2 alleles
11.6% missing data
   4   (0.771) 0.743 0.918 0.833 0.020 0.850 0.806 0.734 
   3   (0.229) 0.257 0.082 0.167 0.980 0.150 0.194 0.266 

Locus 86 : 
2 alleles
2.9% missing data
   2   (0.891) 0.884 0.395 0.905 0.991 0.975 0.955 0.793 
   1   (0.109) 0.116 0.605 0.095 0.009 0.025 0.045 0.207 

Locus 87 : 
2 alleles
12.3% missing data
   3   (0.829) 0.741 0.393 0.851 0.985 0.920 0.926 0.170 
   1   (0.171) 0.259 0.607 0.149 0.015 0.080 0.074 0.830 

Locus 88 : 
2 alleles
5.8% missing data
   4   (0.912) 0.849 0.924 0.831 0.973 0.077 0.991 0.950 
   2   (0.088) 0.151 0.076 0.169 0.027 0.923 0.009 0.050 

Locus 89 : 
2 alleles
5.8% missing data
   2   (0.277) 0.317 0.077 0.270 0.080 0.114 0.244 0.492 
   4   (0.723) 0.683 0.923 0.730 0.920 0.886 0.756 0.508 

Locus 90 : 
2 alleles
8.0% missing data
   4   (0.250) 0.203 0.277 0.230 0.089 0.030 0.295 0.039 
   2   (0.750) 0.797 0.723 0.770 0.911 0.970 0.705 0.961 

Locus 91 : 
2 alleles
3.6% missing data
   2   (0.878) 0.875 0.962 0.886 0.480 0.880 0.943 0.971 
   4   (0.122) 0.125 0.038 0.114 0.520 0.120 0.057 0.029 

Locus 92 : 
2 alleles
10.9% missing data
   4   (0.781) 0.694 0.948 0.787 0.978 0.976 0.812 0.874 
   3   (0.219) 0.306 0.052 0.213 0.022 0.024 0.188 0.126 

Locus 93 : 
2 alleles
4.3% missing data
   1   (0.869) 0.924 0.970 0.872 0.474 0.848 0.916 0.970 
   3   (0.131) 0.076 0.030 0.128 0.526 0.152 0.084 0.030 

Locus 94 : 
2 alleles
9.4% missing data
   2   (0.941) 0.899 0.965 0.867 0.996 0.866 0.994 0.914 
   1   (0.059) 0.101 0.035 0.133 0.004 0.134 0.006 0.086 

Locus 95 : 
2 alleles
2.9% missing data
   2   (0.847) 0.724 0.951 0.871 0.986 0.933 0.910 0.824 
   4   (0.153) 0.276 0.049 0.129 0.014 0.067 0.090 0.176 

Locus 96 : 
2 alleles
2.9% missing data
   3   (0.901) 0.885 0.954 0.889 0.989 0.984 0.955 0.978 
   2   (0.099) 0.115 0.046 0.111 0.011 0.016 0.045 0.022 

Locus 97 : 
2 alleles
1.4% missing data
   1   (0.951) 0.991 0.992 0.988 0.997 0.999 0.906 0.995 
   3   (0.049) 0.009 0.008 0.012 0.003 0.001 0.094 0.005 

Locus 98 : 
2 alleles
13.0% missing data
   4   (0.899) 0.938 0.934 0.934 0.868 0.985 0.935 0.429 
   3   (0.101) 0.062 0.066 0.066 0.132 0.015 0.065 0.571 

Locus 99 : 
2 alleles
4.3% missing data
   4   (0.906) 0.882 0.982 0.926 0.993 0.985 0.949 0.959 
   2   (0.094) 0.118 0.018 0.074 0.007 0.015 0.051 0.041 

Locus 100 : 
2 alleles
13.0% missing data
   1   (0.732) 0.722 0.747 0.719 0.066 0.525 0.824 0.898 
   3   (0.268) 0.278 0.253 0.281 0.934 0.475 0.176 0.102 

Locus 101 : 
2 alleles
10.9% missing data
   4   (0.892) 0.893 0.951 0.877 0.971 0.970 0.943 0.924 
   2   (0.108) 0.107 0.049 0.123 0.029 0.030 0.057 0.076 

Locus 102 : 
2 alleles
16.7% missing data
   3   (0.858) 0.895 0.380 0.892 0.945 0.985 0.877 0.900 
   1   (0.142) 0.105 0.620 0.108 0.055 0.015 0.123 0.100 

Locus 103 : 
2 alleles
5.1% missing data
   2   (0.710) 0.514 0.892 0.703 0.913 0.897 0.775 0.920 
   4   (0.290) 0.486 0.108 0.297 0.087 0.103 0.225 0.080 

Locus 104 : 
2 alleles
14.5% missing data
   2   (0.466) 0.501 0.678 0.533 0.051 0.143 0.401 0.922 
   4   (0.534) 0.499 0.322 0.467 0.949 0.857 0.599 0.078 

Locus 105 : 
2 alleles
8.0% missing data
   2   (0.445) 0.400 0.051 0.509 0.326 0.661 0.390 0.833 
   4   (0.555) 0.600 0.949 0.491 0.674 0.339 0.610 0.167 

Locus 106 : 
2 alleles
5.1% missing data
   4   (0.875) 0.881 0.960 0.858 0.967 0.986 0.922 0.955 
   3   (0.125) 0.119 0.040 0.142 0.033 0.014 0.078 0.045 

Locus 107 : 
2 alleles
13.0% missing data
   1   (0.835) 0.865 0.964 0.851 0.986 0.987 0.826 0.890 
   2   (0.165) 0.135 0.036 0.149 0.014 0.013 0.174 0.110 

Locus 108 : 
2 alleles
11.6% missing data
   1   (0.775) 0.839 0.924 0.807 0.287 0.927 0.763 0.951 
   3   (0.225) 0.161 0.076 0.193 0.713 0.073 0.237 0.049 

Locus 109 : 
2 alleles
5.1% missing data
   3   (0.759) 0.855 0.657 0.707 0.939 0.945 0.780 0.618 
   1   (0.241) 0.145 0.343 0.293 0.061 0.055 0.220 0.382 

Locus 110 : 
2 alleles
10.9% missing data
   1   (0.881) 0.915 0.985 0.865 0.963 0.989 0.913 0.922 
   3   (0.119) 0.085 0.015 0.135 0.037 0.011 0.087 0.078 

Locus 111 : 
2 alleles
13.8% missing data
   1   (0.444) 0.500 0.313 0.422 0.312 0.728 0.420 0.368 
   3   (0.556) 0.500 0.687 0.578 0.688 0.272 0.580 0.632 

Locus 112 : 
2 alleles
13.0% missing data
   2   (0.614) 0.668 0.046 0.536 0.959 0.927 0.631 0.890 
   4   (0.386) 0.332 0.954 0.464 0.041 0.073 0.369 0.110 

Locus 113 : 
2 alleles
3.6% missing data
   3   (0.880) 0.847 0.972 0.820 0.986 0.978 0.952 0.959 
   1   (0.120) 0.153 0.028 0.180 0.014 0.022 0.048 0.041 

Locus 114 : 
2 alleles
10.1% missing data
   4   (0.925) 0.978 0.991 0.969 0.995 0.998 0.873 0.992 
   2   (0.075) 0.022 0.009 0.031 0.005 0.002 0.127 0.008 

Locus 115 : 
2 alleles
13.8% missing data
   2   (0.687) 0.408 0.710 0.775 0.692 0.861 0.720 0.913 
   4   (0.313) 0.592 0.290 0.225 0.308 0.139 0.280 0.087 

Locus 116 : 
2 alleles
5.1% missing data
   1   (0.628) 0.701 0.318 0.534 0.966 0.850 0.673 0.517 
   3   (0.372) 0.299 0.682 0.466 0.034 0.150 0.327 0.483 

Locus 117 : 
2 alleles
2.9% missing data
   1   (0.734) 0.572 0.923 0.786 0.919 0.911 0.745 0.938 
   4   (0.266) 0.428 0.077 0.214 0.081 0.089 0.255 0.062 

Locus 118 : 
2 alleles
5.1% missing data
   2   (0.385) 0.349 0.657 0.388 0.128 0.074 0.432 0.090 
   4   (0.615) 0.651 0.343 0.612 0.872 0.926 0.568 0.910 

Locus 119 : 
2 alleles
6.5% missing data
   2   (0.630) 0.710 0.135 0.733 0.145 0.596 0.563 0.869 
   4   (0.370) 0.290 0.865 0.267 0.855 0.404 0.437 0.131 

Locus 120 : 
2 alleles
9.4% missing data
   3   (0.792) 0.836 0.543 0.769 0.983 0.874 0.841 0.756 
   4   (0.208) 0.164 0.457 0.231 0.017 0.126 0.159 0.244 

Locus 121 : 
2 alleles
13.8% missing data
   4   (0.894) 0.871 0.910 0.930 0.991 0.993 0.917 0.947 
   2   (0.106) 0.129 0.090 0.070 0.009 0.007 0.083 0.053 

Locus 122 : 
2 alleles
3.6% missing data
   3   (0.820) 0.888 0.735 0.828 0.671 0.639 0.871 0.750 
   2   (0.180) 0.112 0.265 0.172 0.329 0.361 0.129 0.250 

Locus 123 : 
2 alleles
13.0% missing data
   3   (0.916) 0.960 0.933 0.951 0.975 0.994 0.915 0.913 
   1   (0.084) 0.040 0.067 0.049 0.025 0.006 0.085 0.087 

Locus 124 : 
2 alleles
10.1% missing data
   1   (0.179) 0.120 0.036 0.142 0.489 0.064 0.186 0.057 
   3   (0.821) 0.880 0.964 0.858 0.511 0.936 0.814 0.943 

Locus 125 : 
2 alleles
5.1% missing data
   3   (0.790) 0.798 0.834 0.729 0.923 0.964 0.857 0.596 
   1   (0.210) 0.202 0.166 0.271 0.077 0.036 0.143 0.404 

Locus 126 : 
2 alleles
5.1% missing data
   1   (0.795) 0.758 0.813 0.843 0.985 0.974 0.823 0.358 
   3   (0.205) 0.242 0.187 0.157 0.015 0.026 0.177 0.642 

Locus 127 : 
2 alleles
13.8% missing data
   3   (0.696) 0.616 0.899 0.726 0.905 0.884 0.720 0.438 
   1   (0.304) 0.384 0.101 0.274 0.095 0.116 0.280 0.562 

Locus 128 : 
2 alleles
13.0% missing data
   1   (0.499) 0.475 0.086 0.513 0.286 0.689 0.493 0.874 
   3   (0.501) 0.525 0.914 0.487 0.714 0.311 0.507 0.126 

Locus 129 : 
2 alleles
8.0% missing data
   2   (0.838) 0.900 0.942 0.885 0.952 0.977 0.776 0.968 
   4   (0.162) 0.100 0.058 0.115 0.048 0.023 0.224 0.032 

Locus 130 : 
2 alleles
14.5% missing data
   3   (0.896) 0.893 0.982 0.910 0.989 0.984 0.931 0.980 
   1   (0.104) 0.107 0.018 0.090 0.011 0.016 0.069 0.020 

Locus 131 : 
2 alleles
18.1% missing data
   1   (0.912) 0.964 0.947 0.920 0.973 0.993 0.930 0.944 
   4   (0.088) 0.036 0.053 0.080 0.027 0.007 0.070 0.056 

Locus 132 : 
2 alleles
3.6% missing data
   2   (0.933) 0.983 0.993 0.966 0.995 0.998 0.917 0.993 
   4   (0.067) 0.017 0.007 0.034 0.005 0.002 0.083 0.007 

Locus 133 : 
2 alleles
5.8% missing data
   3   (0.787) 0.755 0.956 0.775 0.930 0.951 0.819 0.943 
   1   (0.213) 0.245 0.044 0.225 0.070 0.049 0.181 0.057 

Locus 134 : 
2 alleles
12.3% missing data
   2   (0.901) 0.950 0.981 0.928 0.993 0.993 0.895 0.928 
   4   (0.099) 0.050 0.019 0.072 0.007 0.007 0.105 0.072 

Locus 135 : 
2 alleles
5.1% missing data
   2   (0.864) 0.887 0.966 0.860 0.256 0.960 0.928 0.975 
   4   (0.136) 0.113 0.034 0.140 0.744 0.040 0.072 0.025 

Locus 136 : 
2 alleles
5.1% missing data
   2   (0.816) 0.856 0.933 0.708 0.823 0.883 0.899 0.803 
   1   (0.184) 0.144 0.067 0.292 0.177 0.117 0.101 0.197 

Locus 137 : 
2 alleles
12.3% missing data
   3   (0.891) 0.892 0.882 0.921 0.989 0.987 0.914 0.922 
   1   (0.109) 0.108 0.118 0.079 0.011 0.013 0.086 0.078 

Locus 138 : 
2 alleles
13.0% missing data
   2   (0.328) 0.176 0.886 0.300 0.340 0.265 0.388 0.213 
   4   (0.672) 0.824 0.114 0.700 0.660 0.735 0.612 0.787 

Locus 139 : 
2 alleles
11.6% missing data
   1   (0.889) 0.923 0.920 0.907 0.989 0.988 0.906 0.913 
   2   (0.111) 0.077 0.080 0.093 0.011 0.012 0.094 0.087 

Locus 140 : 
2 alleles
2.2% missing data
   3   (0.834) 0.868 0.714 0.860 0.561 0.675 0.883 0.967 
   1   (0.166) 0.132 0.286 0.140 0.439 0.325 0.117 0.033 

Locus 141 : 
2 alleles
5.1% missing data
   2   (0.898) 0.879 0.959 0.956 0.991 0.993 0.890 0.988 
   4   (0.102) 0.121 0.041 0.044 0.009 0.007 0.110 0.012 

Locus 142 : 
2 alleles
9.4% missing data
   1   (0.062) 0.016 0.009 0.016 0.004 0.002 0.142 0.026 
   3   (0.938) 0.984 0.991 0.984 0.996 0.998 0.858 0.974 

Locus 143 : 
2 alleles
4.3% missing data
   1   (0.401) 0.442 0.821 0.392 0.259 0.691 0.329 0.404 
   3   (0.599) 0.558 0.179 0.608 0.741 0.309 0.671 0.596 

Locus 144 : 
2 alleles
16.7% missing data
   2   (0.152) 0.241 0.052 0.122 0.014 0.020 0.117 0.106 
   4   (0.848) 0.759 0.948 0.878 0.986 0.980 0.883 0.894 

Locus 145 : 
2 alleles
16.7% missing data
   3   (0.854) 0.838 0.025 0.893 0.957 0.981 0.905 0.967 
   1   (0.146) 0.162 0.975 0.107 0.043 0.019 0.095 0.033 

Locus 146 : 
2 alleles
3.6% missing data
   4   (0.841) 0.754 0.956 0.853 0.988 0.967 0.892 0.911 
   2   (0.159) 0.246 0.044 0.147 0.012 0.033 0.108 0.089 

Locus 147 : 
2 alleles
12.3% missing data
   2   (0.449) 0.392 0.362 0.403 0.973 0.439 0.474 0.580 
   1   (0.551) 0.608 0.638 0.597 0.027 0.561 0.526 0.420 

Locus 148 : 
2 alleles
12.3% missing data
   4   (0.895) 0.945 0.405 0.944 0.298 0.962 0.937 0.909 
   2   (0.105) 0.055 0.595 0.056 0.702 0.038 0.063 0.091 

Locus 149 : 
2 alleles
3.6% missing data
   1   (0.864) 0.836 0.948 0.904 0.988 0.986 0.878 0.978 
   4   (0.136) 0.164 0.052 0.096 0.012 0.014 0.122 0.022 

Locus 150 : 
2 alleles
4.3% missing data
   1   (0.887) 0.857 0.972 0.906 0.991 0.973 0.929 0.977 
   3   (0.113) 0.143 0.028 0.094 0.009 0.027 0.071 0.023 

Locus 151 : 
2 alleles
7.2% missing data
   3   (0.881) 0.859 0.054 0.906 0.969 0.963 0.951 0.813 
   1   (0.119) 0.141 0.946 0.094 0.031 0.037 0.049 0.187 

Locus 152 : 
2 alleles
2.9% missing data
   4   (0.921) 0.959 0.989 0.945 0.988 0.996 0.934 0.975 
   3   (0.079) 0.041 0.011 0.055 0.012 0.004 0.066 0.025 

Locus 153 : 
2 alleles
13.0% missing data
   3   (0.901) 0.931 0.923 0.925 0.992 0.987 0.918 0.950 
   1   (0.099) 0.069 0.077 0.075 0.008 0.013 0.082 0.050 

Locus 154 : 
2 alleles
10.9% missing data
   1   (0.862) 0.922 0.882 0.901 0.868 0.986 0.841 0.836 
   4   (0.138) 0.078 0.118 0.099 0.132 0.014 0.159 0.164 

Locus 155 : 
2 alleles
5.1% missing data
   2   (0.451) 0.236 0.817 0.459 0.936 0.709 0.483 0.352 
   4   (0.549) 0.764 0.183 0.541 0.064 0.291 0.517 0.648 

Locus 156 : 
2 alleles
12.3% missing data
   1   (0.782) 0.779 0.951 0.790 0.914 0.973 0.784 0.815 
   3   (0.218) 0.221 0.049 0.210 0.086 0.027 0.216 0.185 

Locus 157 : 
2 alleles
6.5% missing data
   2   (0.780) 0.666 0.057 0.874 0.982 0.942 0.789 0.943 
   1   (0.220) 0.334 0.943 0.126 0.018 0.058 0.211 0.057 

Locus 158 : 
2 alleles
15.9% missing data
   2   (0.887) 0.933 0.983 0.949 0.987 0.994 0.812 0.930 
   3   (0.113) 0.067 0.017 0.051 0.013 0.006 0.188 0.070 

Locus 159 : 
2 alleles
5.1% missing data
   1   (0.249) 0.199 0.708 0.300 0.021 0.058 0.176 0.586 
   3   (0.751) 0.801 0.292 0.700 0.979 0.942 0.824 0.414 

Locus 160 : 
2 alleles
14.5% missing data
   3   (0.875) 0.926 0.977 0.852 0.844 0.981 0.910 0.897 
   1   (0.125) 0.074 0.023 0.148 0.156 0.019 0.090 0.103 

Locus 161 : 
2 alleles
13.0% missing data
   3   (0.628) 0.616 0.867 0.610 0.959 0.898 0.592 0.884 
   1   (0.372) 0.384 0.133 0.390 0.041 0.102 0.408 0.116 

Locus 162 : 
2 alleles
2.2% missing data
   2   (0.908) 0.934 0.865 0.933 0.992 0.991 0.933 0.908 
   4   (0.092) 0.066 0.135 0.067 0.008 0.009 0.067 0.092 

Locus 163 : 
2 alleles
1.4% missing data
   2   (0.926) 0.967 0.985 0.960 0.981 0.996 0.923 0.985 
   1   (0.074) 0.033 0.015 0.040 0.019 0.004 0.077 0.015 

Locus 164 : 
2 alleles
18.8% missing data
   3   (0.371) 0.318 0.392 0.408 0.014 0.524 0.345 0.426 
   1   (0.629) 0.682 0.608 0.592 0.986 0.476 0.655 0.574 

Locus 165 : 
2 alleles
11.6% missing data
   2   (0.749) 0.681 0.783 0.762 0.314 0.418 0.850 0.693 
   4   (0.251) 0.319 0.217 0.238 0.686 0.582 0.150 0.307 

Locus 166 : 
2 alleles
3.6% missing data
   4   (0.876) 0.877 0.956 0.757 0.977 0.978 0.953 0.966 
   2   (0.124) 0.123 0.044 0.243 0.023 0.022 0.047 0.034 

Locus 167 : 
2 alleles
2.2% missing data
   2   (0.946) 0.989 0.993 0.987 0.996 0.999 0.881 0.995 
   4   (0.054) 0.011 0.007 0.013 0.004 0.001 0.119 0.005 

Locus 168 : 
2 alleles
13.8% missing data
   2   (0.897) 0.848 0.561 0.868 0.986 0.908 0.972 0.924 
   4   (0.103) 0.152 0.439 0.132 0.014 0.092 0.028 0.076 

Locus 169 : 
2 alleles
4.3% missing data
   2   (0.883) 0.880 0.952 0.874 0.988 0.959 0.953 0.433 
   4   (0.117) 0.120 0.048 0.126 0.012 0.041 0.047 0.567 

Locus 170 : 
2 alleles
4.3% missing data
   1   (0.447) 0.295 0.479 0.611 0.052 0.139 0.454 0.094 
   2   (0.553) 0.705 0.521 0.389 0.948 0.861 0.546 0.906 

Locus 171 : 
2 alleles
2.9% missing data
   2   (0.751) 0.704 0.504 0.785 0.501 0.656 0.825 0.673 
   3   (0.249) 0.296 0.496 0.215 0.499 0.344 0.175 0.327 

Locus 172 : 
2 alleles
8.0% missing data
   2   (0.856) 0.924 0.777 0.895 0.989 0.987 0.812 0.961 
   4   (0.144) 0.076 0.223 0.105 0.011 0.013 0.188 0.039 

Locus 173 : 
2 alleles
5.1% missing data
   2   (0.706) 0.816 0.567 0.662 0.600 0.548 0.731 0.914 
   4   (0.294) 0.184 0.433 0.338 0.400 0.452 0.269 0.086 

Locus 174 : 
2 alleles
4.3% missing data
   4   (0.907) 0.941 0.976 0.913 0.992 0.993 0.932 0.982 
   2   (0.093) 0.059 0.024 0.087 0.008 0.007 0.068 0.018 

Locus 175 : 
2 alleles
13.0% missing data
   3   (0.930) 0.973 0.988 0.966 0.978 0.996 0.922 0.956 
   1   (0.070) 0.027 0.012 0.034 0.022 0.004 0.078 0.044 

Locus 176 : 
2 alleles
10.1% missing data
   1   (0.547) 0.509 0.924 0.526 0.050 0.245 0.623 0.559 
   3   (0.453) 0.491 0.076 0.474 0.950 0.755 0.377 0.441 

Locus 177 : 
2 alleles
4.3% missing data
   2   (0.743) 0.683 0.751 0.766 0.629 0.511 0.803 0.947 
   1   (0.257) 0.317 0.249 0.234 0.371 0.489 0.197 0.053 

Locus 178 : 
2 alleles
1.4% missing data
   1   (0.743) 0.815 0.921 0.726 0.417 0.699 0.768 0.876 
   4   (0.257) 0.185 0.079 0.274 0.583 0.301 0.232 0.124 

Locus 179 : 
2 alleles
10.9% missing data
   3   (0.895) 0.919 0.969 0.910 0.989 0.985 0.920 0.921 
   1   (0.105) 0.081 0.031 0.090 0.011 0.015 0.080 0.079 

Locus 180 : 
2 alleles
2.2% missing data
   1   (0.893) 0.962 0.935 0.883 0.991 0.990 0.902 0.971 
   4   (0.107) 0.038 0.065 0.117 0.009 0.010 0.098 0.029 

Locus 181 : 
2 alleles
15.9% missing data
   2   (0.890) 0.945 0.971 0.908 0.991 0.991 0.889 0.868 
   3   (0.110) 0.055 0.029 0.092 0.009 0.009 0.111 0.132 

Locus 182 : 
2 alleles
1.4% missing data
   1   (0.899) 0.925 0.979 0.929 0.973 0.970 0.914 0.931 
   3   (0.101) 0.075 0.021 0.071 0.027 0.030 0.086 0.069 

Locus 183 : 
2 alleles
10.1% missing data
   1   (0.878) 0.878 0.969 0.879 0.988 0.977 0.918 0.871 
   3   (0.122) 0.122 0.031 0.121 0.012 0.023 0.082 0.129 

Locus 184 : 
2 alleles
2.2% missing data
   4   (0.863) 0.939 0.967 0.927 0.988 0.991 0.765 0.882 
   2   (0.137) 0.061 0.033 0.073 0.012 0.009 0.235 0.118 

Locus 185 : 
2 alleles
12.3% missing data
   2   (0.836) 0.856 0.961 0.873 0.985 0.982 0.813 0.958 
   4   (0.164) 0.144 0.039 0.127 0.015 0.018 0.187 0.042 

Locus 186 : 
2 alleles
9.4% missing data
   2   (0.892) 0.852 0.978 0.872 0.990 0.968 0.955 0.856 
   4   (0.108) 0.148 0.022 0.128 0.010 0.032 0.045 0.144 

Locus 187 : 
2 alleles
9.4% missing data
   2   (0.851) 0.760 0.799 0.837 0.847 0.890 0.948 0.440 
   4   (0.149) 0.240 0.201 0.163 0.153 0.110 0.052 0.560 

Locus 188 : 
2 alleles
3.6% missing data
   3   (0.695) 0.566 0.708 0.671 0.921 0.703 0.787 0.630 
   4   (0.305) 0.434 0.292 0.329 0.079 0.297 0.213 0.370 

Locus 189 : 
2 alleles
5.1% missing data
   2   (0.791) 0.729 0.918 0.771 0.981 0.962 0.837 0.945 
   4   (0.209) 0.271 0.082 0.229 0.019 0.038 0.163 0.055 

Locus 190 : 
2 alleles
3.6% missing data
   2   (0.671) 0.771 0.900 0.670 0.279 0.885 0.666 0.356 
   4   (0.329) 0.229 0.100 0.330 0.721 0.115 0.334 0.644 

Locus 191 : 
2 alleles
4.3% missing data
   2   (0.912) 0.937 0.981 0.961 0.994 0.995 0.945 0.069 
   4   (0.088) 0.063 0.019 0.039 0.006 0.005 0.055 0.931 

Locus 192 : 
2 alleles
12.3% missing data
   1   (0.756) 0.779 0.949 0.762 0.105 0.940 0.782 0.923 
   3   (0.244) 0.221 0.051 0.238 0.895 0.060 0.218 0.077 

Locus 193 : 
2 alleles
8.0% missing data
   4   (0.530) 0.550 0.665 0.616 0.069 0.150 0.536 0.130 
   2   (0.470) 0.450 0.335 0.384 0.931 0.850 0.464 0.870 

Locus 194 : 
2 alleles
13.0% missing data
   1   (0.898) 0.961 0.981 0.876 0.991 0.992 0.915 0.989 
   4   (0.102) 0.039 0.019 0.124 0.009 0.008 0.085 0.011 

Locus 195 : 
2 alleles
4.3% missing data
   4   (0.886) 0.860 0.915 0.919 0.211 0.925 0.954 0.802 
   2   (0.114) 0.140 0.085 0.081 0.789 0.075 0.046 0.198 

Locus 196 : 
2 alleles
15.9% missing data
   3   (0.693) 0.622 0.905 0.654 0.974 0.880 0.761 0.389 
   1   (0.307) 0.378 0.095 0.346 0.026 0.120 0.239 0.611 

Locus 197 : 
2 alleles
13.0% missing data
   4   (0.701) 0.634 0.098 0.723 0.924 0.774 0.761 0.699 
   2   (0.299) 0.366 0.902 0.277 0.076 0.226 0.239 0.301 

Locus 198 : 
2 alleles
12.3% missing data
   1   (0.900) 0.924 0.966 0.932 0.992 0.984 0.912 0.914 
   4   (0.100) 0.076 0.034 0.068 0.008 0.016 0.088 0.086 

Locus 199 : 
2 alleles
13.0% missing data
   1   (0.766) 0.645 0.712 0.790 0.739 0.860 0.826 0.863 
   3   (0.234) 0.355 0.288 0.210 0.261 0.140 0.174 0.137 

Locus 200 : 
2 alleles
2.9% missing data
   4   (0.908) 0.971 0.984 0.970 0.993 0.997 0.869 0.070 
   2   (0.092) 0.029 0.016 0.030 0.007 0.003 0.131 0.930 

Locus 201 : 
2 alleles
3.6% missing data
   4   (0.227) 0.318 0.943 0.154 0.023 0.031 0.181 0.478 
   3   (0.773) 0.682 0.057 0.846 0.977 0.969 0.819 0.522 

Locus 202 : 
2 alleles
15.2% missing data
   1   (0.536) 0.575 0.844 0.588 0.810 0.925 0.421 0.353 
   3   (0.464) 0.425 0.156 0.412 0.190 0.075 0.579 0.647 

Locus 203 : 
2 alleles
14.5% missing data
   2   (0.667) 0.508 0.713 0.711 0.962 0.935 0.662 0.906 
   1   (0.333) 0.492 0.287 0.289 0.038 0.065 0.338 0.094 

Locus 204 : 
2 alleles
0.7% missing data
   4   (0.867) 0.845 0.954 0.922 0.289 0.957 0.906 0.973 
   1   (0.133) 0.155 0.046 0.078 0.711 0.043 0.094 0.027 

Locus 205 : 
2 alleles
2.9% missing data
   4   (0.079) 0.016 0.010 0.020 0.006 0.002 0.264 0.008 
   2   (0.921) 0.984 0.990 0.980 0.994 0.998 0.736 0.992 

Locus 206 : 
2 alleles
3.6% missing data
   4   (0.864) 0.934 0.873 0.902 0.014 0.988 0.880 0.941 
   2   (0.136) 0.066 0.127 0.098 0.986 0.012 0.120 0.059 

Locus 207 : 
2 alleles
13.8% missing data
   2   (0.925) 0.967 0.977 0.968 0.968 0.996 0.903 0.965 
   4   (0.075) 0.033 0.023 0.032 0.032 0.004 0.097 0.035 

Locus 208 : 
2 alleles
5.1% missing data
   3   (0.356) 0.307 0.109 0.400 0.100 0.149 0.371 0.279 
   4   (0.644) 0.693 0.891 0.600 0.900 0.851 0.629 0.721 

Locus 209 : 
2 alleles
16.7% missing data
   4   (0.721) 0.603 0.424 0.755 0.975 0.926 0.751 0.923 
   2   (0.279) 0.397 0.576 0.245 0.025 0.074 0.249 0.077 

Locus 210 : 
2 alleles
9.4% missing data
   1   (0.356) 0.315 0.525 0.408 0.071 0.441 0.306 0.371 
   3   (0.644) 0.685 0.475 0.592 0.929 0.559 0.694 0.629 

Locus 211 : 
2 alleles
11.6% missing data
   1   (0.911) 0.945 0.977 0.902 0.993 0.985 0.950 0.937 
   3   (0.089) 0.055 0.023 0.098 0.007 0.015 0.050 0.063 

Locus 212 : 
2 alleles
7.2% missing data
   3   (0.447) 0.251 0.108 0.505 0.849 0.057 0.540 0.389 
   4   (0.553) 0.749 0.892 0.495 0.151 0.943 0.460 0.611 

Locus 213 : 
2 alleles
3.6% missing data
   2   (0.542) 0.475 0.103 0.556 0.956 0.704 0.528 0.899 
   4   (0.458) 0.525 0.897 0.444 0.044 0.296 0.472 0.101 

Locus 214 : 
2 alleles
6.5% missing data
   1   (0.812) 0.810 0.613 0.845 0.601 0.705 0.869 0.913 
   3   (0.188) 0.190 0.387 0.155 0.399 0.295 0.131 0.087 

Locus 215 : 
2 alleles
5.8% missing data
   4   (0.883) 0.963 0.986 0.962 0.990 0.997 0.683 0.962 
   2   (0.117) 0.037 0.014 0.038 0.010 0.003 0.317 0.038 

Locus 216 : 
2 alleles
2.2% missing data
   2   (0.950) 0.989 0.994 0.988 0.996 0.999 0.908 0.995 
   4   (0.050) 0.011 0.006 0.012 0.004 0.001 0.092 0.005 

Locus 217 : 
2 alleles
4.3% missing data
   2   (0.772) 0.697 0.925 0.800 0.983 0.909 0.791 0.893 
   4   (0.228) 0.303 0.075 0.200 0.017 0.091 0.209 0.107 

Locus 218 : 
2 alleles
10.1% missing data
   2   (0.565) 0.504 0.829 0.547 0.953 0.867 0.562 0.433 
   4   (0.435) 0.496 0.171 0.453 0.047 0.133 0.438 0.567 

Locus 219 : 
2 alleles
14.5% missing data
   2   (0.770) 0.671 0.910 0.715 0.981 0.853 0.852 0.954 
   4   (0.230) 0.329 0.090 0.285 0.019 0.147 0.148 0.046 

Locus 220 : 
2 alleles
17.4% missing data
   4   (0.881) 0.960 0.985 0.961 0.990 0.996 0.683 0.965 
   3   (0.119) 0.040 0.015 0.039 0.010 0.004 0.317 0.035 

Locus 221 : 
2 alleles
2.9% missing data
   2   (0.094) 0.045 0.085 0.070 0.007 0.009 0.092 0.027 
   4   (0.906) 0.955 0.915 0.930 0.993 0.991 0.908 0.973 

Locus 222 : 
2 alleles
4.3% missing data
   2   (0.929) 0.976 0.988 0.951 0.995 0.996 0.935 0.986 
   4   (0.071) 0.024 0.012 0.049 0.005 0.004 0.065 0.014 

Locus 223 : 
2 alleles
13.0% missing data
   2   (0.882) 0.878 0.910 0.907 0.873 0.969 0.914 0.984 
   4   (0.118) 0.122 0.090 0.093 0.127 0.031 0.086 0.016 

Locus 224 : 
2 alleles
12.3% missing data
   1   (0.848) 0.756 0.787 0.784 0.987 0.962 0.939 0.792 
   3   (0.152) 0.244 0.213 0.216 0.013 0.038 0.061 0.208 

Locus 225 : 
2 alleles
10.9% missing data
   3   (0.707) 0.751 0.919 0.695 0.914 0.927 0.686 0.684 
   1   (0.293) 0.249 0.081 0.305 0.086 0.073 0.314 0.316 

Locus 226 : 
2 alleles
11.6% missing data
   3   (0.819) 0.855 0.968 0.783 0.985 0.976 0.846 0.824 
   1   (0.181) 0.145 0.032 0.217 0.015 0.024 0.154 0.176 

Locus 227 : 
2 alleles
6.5% missing data
   1   (0.827) 0.768 0.820 0.840 0.983 0.946 0.880 0.788 
   3   (0.173) 0.232 0.180 0.160 0.017 0.054 0.120 0.212 

Locus 228 : 
2 alleles
18.1% missing data
   2   (0.919) 0.945 0.926 0.909 0.993 0.992 0.961 0.971 
   4   (0.081) 0.055 0.074 0.091 0.007 0.008 0.039 0.029 

Locus 229 : 
2 alleles
3.6% missing data
   2   (0.760) 0.688 0.599 0.782 0.985 0.682 0.851 0.231 
   4   (0.240) 0.312 0.401 0.218 0.015 0.318 0.149 0.769 

Locus 230 : 
2 alleles
12.3% missing data
   4   (0.782) 0.637 0.948 0.678 0.981 0.934 0.890 0.934 
   2   (0.218) 0.363 0.052 0.322 0.019 0.066 0.110 0.066 

Locus 231 : 
2 alleles
2.2% missing data
   2   (0.670) 0.814 0.919 0.523 0.966 0.930 0.651 0.931 
   4   (0.330) 0.186 0.081 0.477 0.034 0.070 0.349 0.069 

Locus 232 : 
2 alleles
4.3% missing data
   3   (0.448) 0.347 0.495 0.519 0.451 0.516 0.419 0.477 
   4   (0.552) 0.653 0.505 0.481 0.549 0.484 0.581 0.523 

Locus 233 : 
2 alleles
7.2% missing data
   3   (0.857) 0.724 0.976 0.848 0.989 0.712 0.941 0.967 
   4   (0.143) 0.276 0.024 0.152 0.011 0.288 0.059 0.033 

Locus 234 : 
2 alleles
2.9% missing data
   4   (0.857) 0.936 0.837 0.836 0.965 0.987 0.858 0.972 
   2   (0.143) 0.064 0.163 0.164 0.035 0.013 0.142 0.028 

Locus 235 : 
2 alleles
6.5% missing data
   2   (0.682) 0.619 0.896 0.654 0.382 0.823 0.743 0.883 
   1   (0.318) 0.381 0.104 0.346 0.618 0.177 0.257 0.117 

Locus 236 : 
2 alleles
6.5% missing data
   4   (0.498) 0.368 0.106 0.510 0.951 0.733 0.500 0.855 
   1   (0.502) 0.632 0.894 0.490 0.049 0.267 0.500 0.145 

Locus 237 : 
2 alleles
3.6% missing data
   4   (0.724) 0.713 0.789 0.750 0.975 0.941 0.696 0.888 
   1   (0.276) 0.287 0.211 0.250 0.025 0.059 0.304 0.112 

Locus 238 : 
2 alleles
18.8% missing data
   1   (0.212) 0.230 0.070 0.202 0.058 0.034 0.198 0.178 
   3   (0.788) 0.770 0.930 0.798 0.942 0.966 0.802 0.822 

Locus 239 : 
2 alleles
4.3% missing data
   3   (0.884) 0.848 0.965 0.909 0.992 0.989 0.923 0.765 
   4   (0.116) 0.152 0.035 0.091 0.008 0.011 0.077 0.235 

Locus 240 : 
2 alleles
1.4% missing data
   2   (0.706) 0.555 0.608 0.663 0.987 0.481 0.828 0.795 
   3   (0.294) 0.445 0.392 0.337 0.013 0.519 0.172 0.205 

Locus 241 : 
2 alleles
8.7% missing data
   1   (0.868) 0.879 0.359 0.897 0.989 0.976 0.907 0.913 
   3   (0.132) 0.121 0.641 0.103 0.011 0.024 0.093 0.087 

Locus 242 : 
2 alleles
2.2% missing data
   3   (0.834) 0.836 0.860 0.839 0.988 0.835 0.880 0.864 
   1   (0.166) 0.164 0.140 0.161 0.012 0.165 0.120 0.136 

Locus 243 : 
2 alleles
10.9% missing data
   3   (0.444) 0.264 0.092 0.333 0.964 0.483 0.619 0.320 
   1   (0.556) 0.736 0.908 0.667 0.036 0.517 0.381 0.680 

Locus 244 : 
2 alleles
5.8% missing data
   2   (0.871) 0.881 0.926 0.924 0.986 0.990 0.853 0.975 
   4   (0.129) 0.119 0.074 0.076 0.014 0.010 0.147 0.025 

Locus 245 : 
2 alleles
2.9% missing data
   2   (0.836) 0.687 0.814 0.876 0.986 0.985 0.877 0.972 
   4   (0.164) 0.313 0.186 0.124 0.014 0.015 0.123 0.028 

Locus 246 : 
2 alleles
4.3% missing data
   4   (0.774) 0.861 0.958 0.704 0.540 0.890 0.826 0.736 
   2   (0.226) 0.139 0.042 0.296 0.460 0.110 0.174 0.264 

Locus 247 : 
2 alleles
14.5% missing data
   2   (0.647) 0.738 0.094 0.614 0.972 0.785 0.692 0.112 
   4   (0.353) 0.262 0.906 0.386 0.028 0.215 0.308 0.888 

Locus 248 : 
2 alleles
8.0% missing data
   2   (0.170) 0.200 0.044 0.115 0.629 0.180 0.111 0.381 
   3   (0.830) 0.800 0.956 0.885 0.371 0.820 0.889 0.619 

Locus 249 : 
2 alleles
13.8% missing data
   2   (0.941) 0.985 0.993 0.981 0.995 0.998 0.894 0.993 
   1   (0.059) 0.015 0.007 0.019 0.005 0.002 0.106 0.007 

Locus 250 : 
2 alleles
1.4% missing data
   2   (0.777) 0.784 0.946 0.826 0.675 0.784 0.823 0.194 
   3   (0.223) 0.216 0.054 0.174 0.325 0.216 0.177 0.806 

Locus 251 : 
2 alleles
5.1% missing data
   3   (0.374) 0.287 0.379 0.360 0.990 0.136 0.365 0.723 
   4   (0.626) 0.713 0.621 0.640 0.010 0.864 0.635 0.277 

Locus 252 : 
2 alleles
15.9% missing data
   2   (0.275) 0.259 0.328 0.292 0.246 0.174 0.247 0.096 
   4   (0.725) 0.741 0.672 0.708 0.754 0.826 0.753 0.904 

Locus 253 : 
2 alleles
15.2% missing data
   4   (0.860) 0.839 0.973 0.822 0.954 0.977 0.923 0.965 
   2   (0.140) 0.161 0.027 0.178 0.046 0.023 0.077 0.035 

Locus 254 : 
2 alleles
8.0% missing data
   1   (0.328) 0.269 0.096 0.372 0.092 0.115 0.353 0.137 
   2   (0.672) 0.731 0.904 0.628 0.908 0.885 0.647 0.863 

Locus 255 : 
2 alleles
16.7% missing data
   1   (0.665) 0.564 0.612 0.778 0.684 0.337 0.664 0.685 
   2   (0.335) 0.436 0.388 0.222 0.316 0.663 0.336 0.315 

Locus 256 : 
2 alleles
7.2% missing data
   1   (0.659) 0.554 0.667 0.670 0.044 0.556 0.745 0.952 
   2   (0.341) 0.446 0.333 0.330 0.956 0.444 0.255 0.048 

Locus 257 : 
2 alleles
10.9% missing data
   1   (0.919) 0.873 0.964 0.960 0.989 0.993 0.952 0.942 
   2   (0.081) 0.127 0.036 0.040 0.011 0.007 0.048 0.058 

Locus 258 : 
2 alleles
15.9% missing data
   3   (0.902) 0.903 0.746 0.877 0.899 0.962 0.966 0.974 
   1   (0.098) 0.097 0.254 0.123 0.101 0.038 0.034 0.026 

Locus 259 : 
2 alleles
10.9% missing data
   2   (0.847) 0.893 0.968 0.920 0.033 0.989 0.822 0.979 
   4   (0.153) 0.107 0.032 0.080 0.967 0.011 0.178 0.021 

Locus 260 : 
2 alleles
11.6% missing data
   1   (0.860) 0.922 0.926 0.915 0.983 0.985 0.839 0.467 
   3   (0.140) 0.078 0.074 0.085 0.017 0.015 0.161 0.533 

Locus 261 : 
2 alleles
15.9% missing data
   1   (0.484) 0.486 0.116 0.501 0.477 0.540 0.487 0.427 
   3   (0.516) 0.514 0.884 0.499 0.523 0.460 0.513 0.573 

Locus 262 : 
2 alleles
13.8% missing data
   4   (0.128) 0.108 0.108 0.088 0.013 0.013 0.131 0.154 
   2   (0.872) 0.892 0.892 0.912 0.987 0.987 0.869 0.846 

Locus 263 : 
2 alleles
1.4% missing data
   1   (0.902) 0.805 0.973 0.940 0.991 0.987 0.944 0.979 
   2   (0.098) 0.195 0.027 0.060 0.009 0.013 0.056 0.021 

Locus 264 : 
2 alleles
3.6% missing data
   2   (0.954) 0.920 0.995 0.962 0.998 0.620 0.995 0.936 
   4   (0.046) 0.080 0.005 0.038 0.002 0.380 0.005 0.064 

Locus 265 : 
2 alleles
7.2% missing data
   3   (0.699) 0.721 0.697 0.754 0.085 0.936 0.716 0.345 
   2   (0.301) 0.279 0.303 0.246 0.915 0.064 0.284 0.655 

Locus 266 : 
2 alleles
5.1% missing data
   2   (0.489) 0.449 0.377 0.526 0.813 0.751 0.469 0.059 
   4   (0.511) 0.551 0.623 0.474 0.187 0.249 0.531 0.941 

Locus 267 : 
2 alleles
2.9% missing data
   2   (0.916) 0.958 0.991 0.947 0.989 0.993 0.915 0.990 
   4   (0.084) 0.042 0.009 0.053 0.011 0.007 0.085 0.010 

Locus 268 : 
2 alleles
15.2% missing data
   1   (0.203) 0.137 0.069 0.245 0.064 0.031 0.200 0.054 
   3   (0.797) 0.863 0.931 0.755 0.936 0.969 0.800 0.946 

Locus 269 : 
2 alleles
4.3% missing data
   1   (0.893) 0.960 0.919 0.940 0.992 0.994 0.840 0.869 
   3   (0.107) 0.040 0.081 0.060 0.008 0.006 0.160 0.131 

Locus 270 : 
2 alleles
6.5% missing data
   4   (0.907) 0.836 0.982 0.946 0.991 0.983 0.947 0.899 
   1   (0.093) 0.164 0.018 0.054 0.009 0.017 0.053 0.101 

Locus 271 : 
2 alleles
2.2% missing data
   2   (0.872) 0.811 0.847 0.818 0.989 0.938 0.953 0.972 
   4   (0.128) 0.189 0.153 0.182 0.011 0.062 0.047 0.028 

Locus 272 : 
2 alleles
2.9% missing data
   4   (0.843) 0.867 0.947 0.815 0.950 0.978 0.878 0.944 
   2   (0.157) 0.133 0.053 0.185 0.050 0.022 0.122 0.056 

Locus 273 : 
2 alleles
1.4% missing data
   2   (0.865) 0.906 0.963 0.858 0.989 0.984 0.882 0.975 
   4   (0.135) 0.094 0.037 0.142 0.011 0.016 0.118 0.025 

Locus 274 : 
2 alleles
8.0% missing data
   1   (0.143) 0.192 0.031 0.102 0.050 0.030 0.124 0.031 
   3   (0.857) 0.808 0.969 0.898 0.950 0.970 0.876 0.969 

Locus 275 : 
2 alleles
2.9% missing data
   1   (0.596) 0.612 0.929 0.647 0.039 0.533 0.616 0.153 
   4   (0.404) 0.388 0.071 0.353 0.961 0.467 0.384 0.847 

Locus 276 : 
2 alleles
18.1% missing data
   2   (0.366) 0.427 0.714 0.314 0.129 0.108 0.354 0.628 
   3   (0.634) 0.573 0.286 0.686 0.871 0.892 0.646 0.372 

Locus 277 : 
2 alleles
10.9% missing data
   1   (0.905) 0.936 0.970 0.922 0.992 0.994 0.927 0.823 
   4   (0.095) 0.064 0.030 0.078 0.008 0.006 0.073 0.177 

Locus 278 : 
2 alleles
3.6% missing data
   3   (0.779) 0.838 0.785 0.743 0.981 0.982 0.778 0.951 
   1   (0.221) 0.162 0.215 0.257 0.019 0.018 0.222 0.049 

Locus 279 : 
2 alleles
3.6% missing data
   1   (0.878) 0.949 0.958 0.850 0.952 0.989 0.893 0.954 
   3   (0.122) 0.051 0.042 0.150 0.048 0.011 0.107 0.046 

Locus 280 : 
2 alleles
2.2% missing data
   3   (0.177) 0.404 0.136 0.123 0.020 0.090 0.121 0.050 
   4   (0.823) 0.596 0.864 0.877 0.980 0.910 0.879 0.950 

Locus 281 : 
2 alleles
14.5% missing data
   1   (0.732) 0.752 0.908 0.739 0.898 0.899 0.740 0.553 
   2   (0.268) 0.248 0.092 0.261 0.102 0.101 0.260 0.447 

Locus 282 : 
2 alleles
18.1% missing data
   3   (0.819) 0.904 0.939 0.728 0.806 0.969 0.853 0.966 
   4   (0.181) 0.096 0.061 0.272 0.194 0.031 0.147 0.034 

Locus 283 : 
2 alleles
5.1% missing data
   1   (0.891) 0.934 0.970 0.859 0.989 0.988 0.929 0.979 
   2   (0.109) 0.066 0.030 0.141 0.011 0.012 0.071 0.021 

Locus 284 : 
2 alleles
5.1% missing data
   1   (0.880) 0.945 0.912 0.930 0.221 0.977 0.887 0.983 
   2   (0.120) 0.055 0.088 0.070 0.779 0.023 0.113 0.017 

Locus 285 : 
2 alleles
10.9% missing data
   4   (0.904) 0.932 0.979 0.825 0.991 0.989 0.962 0.974 
   2   (0.096) 0.068 0.021 0.175 0.009 0.011 0.038 0.026 

Locus 286 : 
2 alleles
8.0% missing data
   4   (0.365) 0.527 0.427 0.351 0.082 0.392 0.305 0.139 
   2   (0.635) 0.473 0.573 0.649 0.918 0.608 0.695 0.861 

Locus 287 : 
2 alleles
14.5% missing data
   1   (0.393) 0.391 0.875 0.317 0.029 0.425 0.429 0.404 
   3   (0.607) 0.609 0.125 0.683 0.971 0.575 0.571 0.596 

Locus 288 : 
2 alleles
2.2% missing data
   2   (0.048) 0.009 0.017 0.012 0.004 0.001 0.092 0.012 
   3   (0.952) 0.991 0.983 0.988 0.996 0.999 0.908 0.988 

Locus 289 : 
2 alleles
15.9% missing data
   4   (0.923) 0.983 0.991 0.979 0.022 0.998 0.886 0.992 
   2   (0.077) 0.017 0.009 0.021 0.978 0.002 0.114 0.008 

Locus 290 : 
2 alleles
6.5% missing data
   2   (0.846) 0.755 0.967 0.761 0.989 0.870 0.942 0.931 
   4   (0.154) 0.245 0.033 0.239 0.011 0.130 0.058 0.069 

Locus 291 : 
2 alleles
18.1% missing data
   4   (0.895) 0.935 0.986 0.930 0.963 0.987 0.889 0.981 
   2   (0.105) 0.065 0.014 0.070 0.037 0.013 0.111 0.019 

Locus 292 : 
2 alleles
7.2% missing data
   2   (0.714) 0.815 0.903 0.746 0.968 0.949 0.633 0.473 
   4   (0.286) 0.185 0.097 0.254 0.032 0.051 0.367 0.527 

Locus 293 : 
2 alleles
3.6% missing data
   1   (0.927) 0.985 0.991 0.982 0.984 0.998 0.772 0.992 
   3   (0.073) 0.015 0.009 0.018 0.016 0.002 0.228 0.008 

Locus 294 : 
2 alleles
10.9% missing data
   2   (0.843) 0.883 0.970 0.820 0.487 0.854 0.909 0.818 
   1   (0.157) 0.117 0.030 0.180 0.513 0.146 0.091 0.182 

Locus 295 : 
2 alleles
5.1% missing data
   1   (0.801) 0.905 0.931 0.786 0.982 0.969 0.762 0.825 
   2   (0.199) 0.095 0.069 0.214 0.018 0.031 0.238 0.175 

Locus 296 : 
2 alleles
5.8% missing data
   1   (0.617) 0.496 0.266 0.582 0.908 0.061 0.787 0.191 
   3   (0.383) 0.504 0.734 0.418 0.092 0.939 0.213 0.809 

Locus 297 : 
2 alleles
4.3% missing data
   4   (0.916) 0.808 0.941 0.943 0.993 0.988 0.968 0.949 
   2   (0.084) 0.192 0.059 0.057 0.007 0.012 0.032 0.051 

Locus 298 : 
2 alleles
11.6% missing data
   2   (0.615) 0.403 0.873 0.589 0.966 0.820 0.702 0.494 
   4   (0.385) 0.597 0.127 0.411 0.034 0.180 0.298 0.506 

Locus 299 : 
2 alleles
8.0% missing data
   2   (0.219) 0.110 0.141 0.215 0.501 0.067 0.242 0.061 
   4   (0.781) 0.890 0.859 0.785 0.499 0.933 0.758 0.939 

Locus 300 : 
2 alleles
3.6% missing data
   2   (0.799) 0.785 0.939 0.805 0.974 0.980 0.810 0.898 
   4   (0.201) 0.215 0.061 0.195 0.026 0.020 0.190 0.102 

Locus 301 : 
2 alleles
5.8% missing data
   2   (0.503) 0.443 0.129 0.525 0.826 0.453 0.525 0.452 
   4   (0.497) 0.557 0.871 0.475 0.174 0.547 0.475 0.548 

Locus 302 : 
2 alleles
13.8% missing data
   4   (0.471) 0.457 0.791 0.403 0.835 0.672 0.478 0.348 
   3   (0.529) 0.543 0.209 0.597 0.165 0.328 0.522 0.652 

Locus 303 : 
2 alleles
6.5% missing data
   4   (0.890) 0.893 0.917 0.891 0.985 0.961 0.934 0.974 
   2   (0.110) 0.107 0.083 0.109 0.015 0.039 0.066 0.026 

Locus 304 : 
2 alleles
14.5% missing data
   3   (0.912) 0.927 0.901 0.918 0.994 0.992 0.954 0.809 
   1   (0.088) 0.073 0.099 0.082 0.006 0.008 0.046 0.191 

Locus 305 : 
2 alleles
2.2% missing data
   4   (0.824) 0.917 0.935 0.850 0.209 0.969 0.812 0.963 
   3   (0.176) 0.083 0.065 0.150 0.791 0.031 0.188 0.037 

Locus 306 : 
2 alleles
5.1% missing data
   2   (0.903) 0.819 0.969 0.906 0.992 0.986 0.961 0.938 
   3   (0.097) 0.181 0.031 0.094 0.008 0.014 0.039 0.062 

Locus 307 : 
2 alleles
13.0% missing data
   3   (0.740) 0.697 0.362 0.790 0.976 0.914 0.749 0.780 
   1   (0.260) 0.303 0.638 0.210 0.024 0.086 0.251 0.220 

Locus 308 : 
2 alleles
5.1% missing data
   3   (0.907) 0.962 0.028 0.937 0.976 0.990 0.944 0.930 
   1   (0.093) 0.038 0.972 0.063 0.024 0.010 0.056 0.070 

Locus 309 : 
2 alleles
2.2% missing data
   2   (0.766) 0.770 0.954 0.690 0.978 0.957 0.844 0.410 
   3   (0.234) 0.230 0.046 0.310 0.022 0.043 0.156 0.590 

Locus 310 : 
2 alleles
5.8% missing data
   4   (0.868) 0.843 0.822 0.868 0.984 0.867 0.927 0.971 
   2   (0.132) 0.157 0.178 0.132 0.016 0.133 0.073 0.029 

Locus 311 : 
2 alleles
15.2% missing data
   3   (0.819) 0.818 0.936 0.775 0.983 0.944 0.895 0.435 
   1   (0.181) 0.182 0.064 0.225 0.017 0.056 0.105 0.565 

Locus 312 : 
2 alleles
5.1% missing data
   2   (0.894) 0.963 0.950 0.897 0.989 0.994 0.894 0.894 
   3   (0.106) 0.037 0.050 0.103 0.011 0.006 0.106 0.106 

Locus 313 : 
2 alleles
2.2% missing data
   3   (0.104) 0.098 0.018 0.092 0.008 0.009 0.070 0.027 
   4   (0.896) 0.902 0.982 0.908 0.992 0.991 0.930 0.973 

Locus 314 : 
2 alleles
9.4% missing data
   2   (0.922) 0.949 0.990 0.958 0.993 0.996 0.929 0.942 
   4   (0.078) 0.051 0.010 0.042 0.007 0.004 0.071 0.058 

Locus 315 : 
2 alleles
2.2% missing data
   2   (0.625) 0.727 0.392 0.673 0.262 0.878 0.551 0.889 
   4   (0.375) 0.273 0.608 0.327 0.738 0.122 0.449 0.111 

Locus 316 : 
2 alleles
2.9% missing data
   1   (0.933) 0.972 0.989 0.975 0.993 0.998 0.911 0.992 
   3   (0.067) 0.028 0.011 0.025 0.007 0.002 0.089 0.008 

Locus 317 : 
2 alleles
5.8% missing data
   4   (0.905) 0.926 0.984 0.856 0.975 0.977 0.961 0.976 
   2   (0.095) 0.074 0.016 0.144 0.025 0.023 0.039 0.024 

Locus 318 : 
2 alleles
6.5% missing data
   2   (0.893) 0.961 0.977 0.921 0.355 0.979 0.909 0.978 
   4   (0.107) 0.039 0.023 0.079 0.645 0.021 0.091 0.022 

Locus 319 : 
2 alleles
4.3% missing data
   2   (0.601) 0.573 0.100 0.518 0.863 0.827 0.693 0.567 
   4   (0.399) 0.427 0.900 0.482 0.137 0.173 0.307 0.433 

Locus 320 : 
2 alleles
5.1% missing data
   2   (0.407) 0.367 0.446 0.389 0.918 0.071 0.428 0.423 
   4   (0.593) 0.633 0.554 0.611 0.082 0.929 0.572 0.577 

Locus 321 : 
2 alleles
10.9% missing data
   2   (0.811) 0.798 0.497 0.791 0.985 0.885 0.879 0.934 
   4   (0.189) 0.202 0.503 0.209 0.015 0.115 0.121 0.066 

Locus 322 : 
2 alleles
6.5% missing data
   1   (0.286) 0.208 0.348 0.384 0.021 0.193 0.218 0.503 
   3   (0.714) 0.792 0.652 0.616 0.979 0.807 0.782 0.497 

Locus 323 : 
2 alleles
18.8% missing data
   3   (0.917) 0.871 0.966 0.864 0.994 0.957 0.982 0.972 
   1   (0.083) 0.129 0.034 0.136 0.006 0.043 0.018 0.028 

Locus 324 : 
2 alleles
3.6% missing data
   3   (0.796) 0.911 0.937 0.870 0.148 0.976 0.760 0.108 
   1   (0.204) 0.089 0.063 0.130 0.852 0.024 0.240 0.892 

Locus 325 : 
2 alleles
14.5% missing data
   1   (0.844) 0.806 0.815 0.843 0.848 0.972 0.899 0.933 
   3   (0.156) 0.194 0.185 0.157 0.152 0.028 0.101 0.067 

Locus 326 : 
2 alleles
13.8% missing data
   4   (0.631) 0.672 0.647 0.674 0.093 0.163 0.675 0.584 
   2   (0.369) 0.328 0.353 0.326 0.907 0.837 0.325 0.416 

Locus 327 : 
2 alleles
5.8% missing data
   1   (0.170) 0.133 0.077 0.176 0.911 0.037 0.114 0.044 
   3   (0.830) 0.867 0.923 0.824 0.089 0.963 0.886 0.956 

Locus 328 : 
2 alleles
0.7% missing data
   4   (0.866) 0.910 0.956 0.770 0.989 0.989 0.923 0.970 
   2   (0.134) 0.090 0.044 0.230 0.011 0.011 0.077 0.030 

Locus 329 : 
2 alleles
5.1% missing data
   4   (0.345) 0.258 0.104 0.371 0.029 0.136 0.390 0.373 
   2   (0.655) 0.742 0.896 0.629 0.971 0.864 0.610 0.627 

Locus 330 : 
2 alleles
3.6% missing data
   3   (0.879) 0.784 0.970 0.759 0.992 0.968 0.971 0.929 
   1   (0.121) 0.216 0.030 0.241 0.008 0.032 0.029 0.071 

Locus 331 : 
2 alleles
15.2% missing data
   4   (0.882) 0.803 0.962 0.746 0.989 0.912 0.976 0.686 
   2   (0.118) 0.197 0.038 0.254 0.011 0.088 0.024 0.314 

Locus 332 : 
2 alleles
6.5% missing data
   1   (0.312) 0.391 0.412 0.303 0.017 0.423 0.225 0.770 
   3   (0.688) 0.609 0.588 0.697 0.983 0.577 0.775 0.230 

Locus 333 : 
2 alleles
5.1% missing data
   4   (0.917) 0.927 0.964 0.969 0.977 0.989 0.913 0.975 
   1   (0.083) 0.073 0.036 0.031 0.023 0.011 0.087 0.025 

Locus 334 : 
2 alleles
2.2% missing data
   1   (0.904) 0.846 0.921 0.952 0.990 0.892 0.939 0.982 
   3   (0.096) 0.154 0.079 0.048 0.010 0.108 0.061 0.018 

Locus 335 : 
2 alleles
15.9% missing data
   1   (0.894) 0.919 0.969 0.965 0.334 0.979 0.889 0.988 
   2   (0.106) 0.081 0.031 0.035 0.666 0.021 0.111 0.012 

Locus 336 : 
2 alleles
15.9% missing data
   4   (0.922) 0.948 0.958 0.961 0.981 0.994 0.929 0.933 
   1   (0.078) 0.052 0.042 0.039 0.019 0.006 0.071 0.067 

Locus 337 : 
2 alleles
13.0% missing data
   2   (0.542) 0.430 0.352 0.580 0.526 0.839 0.559 0.512 
   4   (0.458) 0.570 0.648 0.420 0.474 0.161 0.441 0.488 

Locus 338 : 
2 alleles
13.8% missing data
   3   (0.832) 0.783 0.755 0.811 0.841 0.924 0.903 0.967 
   1   (0.168) 0.217 0.245 0.189 0.159 0.076 0.097 0.033 

Locus 339 : 
2 alleles
5.1% missing data
   1   (0.674) 0.562 0.938 0.685 0.356 0.397 0.766 0.667 
   3   (0.326) 0.438 0.062 0.315 0.644 0.603 0.234 0.333 

Locus 340 : 
2 alleles
1.4% missing data
   4   (0.903) 0.924 0.965 0.918 0.991 0.993 0.932 0.851 
   2   (0.097) 0.076 0.035 0.082 0.009 0.007 0.068 0.149 

Locus 341 : 
2 alleles
13.0% missing data
   4   (0.884) 0.923 0.929 0.891 0.990 0.989 0.901 0.976 
   1   (0.116) 0.077 0.071 0.109 0.010 0.011 0.099 0.024 

Locus 342 : 
2 alleles
6.5% missing data
   2   (0.731) 0.717 0.867 0.712 0.138 0.906 0.788 0.944 
   3   (0.269) 0.283 0.133 0.288 0.862 0.094 0.212 0.056 

Locus 343 : 
2 alleles
10.1% missing data
   2   (0.818) 0.842 0.961 0.811 0.983 0.979 0.835 0.836 
   4   (0.182) 0.158 0.039 0.189 0.017 0.021 0.165 0.164 

Locus 344 : 
2 alleles
11.6% missing data
   1   (0.905) 0.938 0.907 0.886 0.992 0.986 0.950 0.889 
   3   (0.095) 0.062 0.093 0.114 0.008 0.014 0.050 0.111 

Locus 345 : 
2 alleles
15.9% missing data
   4   (0.832) 0.686 0.869 0.862 0.800 0.954 0.890 0.958 
   2   (0.168) 0.314 0.131 0.138 0.200 0.046 0.110 0.042 

Locus 346 : 
2 alleles
5.8% missing data
   2   (0.899) 0.920 0.974 0.934 0.895 0.985 0.912 0.979 
   4   (0.101) 0.080 0.026 0.066 0.105 0.015 0.088 0.021 

Locus 347 : 
2 alleles
5.8% missing data
   2   (0.907) 0.952 0.922 0.915 0.993 0.990 0.929 0.960 
   4   (0.093) 0.048 0.078 0.085 0.007 0.010 0.071 0.040 

Locus 348 : 
2 alleles
1.4% missing data
   3   (0.879) 0.886 0.373 0.946 0.990 0.969 0.885 0.964 
   2   (0.121) 0.114 0.627 0.054 0.010 0.031 0.115 0.036 

Locus 349 : 
2 alleles
4.3% missing data
   4   (0.918) 0.842 0.974 0.901 0.976 0.969 0.980 0.945 
   2   (0.082) 0.158 0.026 0.099 0.024 0.031 0.020 0.055 

Locus 350 : 
2 alleles
5.1% missing data
   1   (0.917) 0.959 0.953 0.961 0.977 0.996 0.897 0.972 
   3   (0.083) 0.041 0.047 0.039 0.023 0.004 0.103 0.028 

Locus 351 : 
2 alleles
14.5% missing data
   1   (0.575) 0.559 0.885 0.557 0.113 0.566 0.619 0.590 
   3   (0.425) 0.441 0.115 0.443 0.887 0.434 0.381 0.410 

Locus 352 : 
2 alleles
2.2% missing data
   3   (0.912) 0.937 0.978 0.943 0.993 0.994 0.926 0.974 
   1   (0.088) 0.063 0.022 0.057 0.007 0.006 0.074 0.026 

Locus 353 : 
2 alleles
2.2% missing data
   3   (0.864) 0.872 0.969 0.915 0.990 0.992 0.843 0.973 
   1   (0.136) 0.128 0.031 0.085 0.010 0.008 0.157 0.027 

Locus 354 : 
2 alleles
0.7% missing data
   2   (0.894) 0.918 0.959 0.931 0.992 0.993 0.896 0.985 
   4   (0.106) 0.082 0.041 0.069 0.008 0.007 0.104 0.015 

Locus 355 : 
2 alleles
13.8% missing data
   3   (0.883) 0.904 0.959 0.871 0.989 0.989 0.921 0.895 
   1   (0.117) 0.096 0.041 0.129 0.011 0.011 0.079 0.105 

Locus 356 : 
2 alleles
11.6% missing data
   2   (0.926) 0.974 0.986 0.947 0.918 0.995 0.940 0.959 
   4   (0.074) 0.026 0.014 0.053 0.082 0.005 0.060 0.041 

Locus 357 : 
2 alleles
3.6% missing data
   4   (0.862) 0.789 0.887 0.758 0.990 0.869 0.958 0.979 
   2   (0.138) 0.211 0.113 0.242 0.010 0.131 0.042 0.021 

Locus 358 : 
2 alleles
5.8% missing data
   2   (0.724) 0.662 0.732 0.649 0.909 0.869 0.813 0.781 
   4   (0.276) 0.338 0.268 0.351 0.091 0.131 0.187 0.219 

Locus 359 : 
2 alleles
1.4% missing data
   3   (0.921) 0.971 0.986 0.960 0.976 0.992 0.904 0.990 
   1   (0.079) 0.029 0.014 0.040 0.024 0.008 0.096 0.010 

Locus 360 : 
2 alleles
2.9% missing data
   3   (0.900) 0.950 0.983 0.906 0.992 0.966 0.920 0.970 
   1   (0.100) 0.050 0.017 0.094 0.008 0.034 0.080 0.030 

Locus 361 : 
2 alleles
5.1% missing data
   1   (0.375) 0.278 0.371 0.328 0.959 0.460 0.395 0.420 
   3   (0.625) 0.722 0.629 0.672 0.041 0.540 0.605 0.580 

Locus 362 : 
2 alleles
4.3% missing data
   1   (0.863) 0.877 0.955 0.861 0.252 0.971 0.928 0.967 
   2   (0.137) 0.123 0.045 0.139 0.748 0.029 0.072 0.033 

Locus 363 : 
2 alleles
4.3% missing data
   3   (0.906) 0.902 0.966 0.827 0.992 0.973 0.974 0.914 
   1   (0.094) 0.098 0.034 0.173 0.008 0.027 0.026 0.086 

Locus 364 : 
2 alleles
11.6% missing data
   2   (0.883) 0.896 0.900 0.874 0.853 0.927 0.936 0.975 
   4   (0.117) 0.104 0.100 0.126 0.147 0.073 0.064 0.025 

Locus 365 : 
2 alleles
2.9% missing data
   1   (0.807) 0.785 0.930 0.803 0.982 0.964 0.834 0.965 
   3   (0.193) 0.215 0.070 0.197 0.018 0.036 0.166 0.035 

Locus 366 : 
2 alleles
5.1% missing data
   4   (0.495) 0.400 0.415 0.570 0.661 0.334 0.483 0.535 
   2   (0.505) 0.600 0.585 0.430 0.339 0.666 0.517 0.465 

Locus 367 : 
2 alleles
9.4% missing data
   2   (0.924) 0.946 0.980 0.971 0.993 0.997 0.919 0.992 
   3   (0.076) 0.054 0.020 0.029 0.007 0.003 0.081 0.008 

Locus 368 : 
2 alleles
6.5% missing data
   2   (0.452) 0.499 0.400 0.363 0.934 0.836 0.464 0.061 
   4   (0.548) 0.501 0.600 0.637 0.066 0.164 0.536 0.939 

Locus 369 : 
2 alleles
5.8% missing data
   4   (0.891) 0.851 0.020 0.884 0.968 0.982 0.970 0.920 
   1   (0.109) 0.149 0.980 0.116 0.032 0.018 0.030 0.080 

Locus 370 : 
2 alleles
5.8% missing data
   2   (0.265) 0.251 0.108 0.373 0.021 0.049 0.213 0.051 
   4   (0.735) 0.749 0.892 0.627 0.979 0.951 0.787 0.949 

Locus 371 : 
2 alleles
1.4% missing data
   1   (0.861) 0.784 0.966 0.905 0.981 0.969 0.886 0.964 
   3   (0.139) 0.216 0.034 0.095 0.019 0.031 0.114 0.036 

Locus 372 : 
2 alleles
0.7% missing data
   1   (0.322) 0.279 0.099 0.365 0.034 0.062 0.352 0.075 
   3   (0.678) 0.721 0.901 0.635 0.966 0.938 0.648 0.925 

Locus 373 : 
2 alleles
2.2% missing data
   4   (0.936) 0.979 0.984 0.973 0.995 0.998 0.922 0.985 
   2   (0.064) 0.021 0.016 0.027 0.005 0.002 0.078 0.015 

Locus 374 : 
2 alleles
19.6% missing data
   2   (0.684) 0.790 0.631 0.762 0.849 0.584 0.585 0.740 
   4   (0.316) 0.210 0.369 0.238 0.151 0.416 0.415 0.260 

Locus 375 : 
2 alleles
15.9% missing data
   2   (0.907) 0.926 0.902 0.945 0.861 0.991 0.924 0.987 
   4   (0.093) 0.074 0.098 0.055 0.139 0.009 0.076 0.013 

Locus 376 : 
2 alleles
2.2% missing data
   2   (0.853) 0.870 0.563 0.853 0.988 0.840 0.940 0.154 
   3   (0.147) 0.130 0.437 0.147 0.012 0.160 0.060 0.846 

Locus 377 : 
2 alleles
4.3% missing data
   1   (0.620) 0.716 0.219 0.680 0.954 0.234 0.581 0.592 
   3   (0.380) 0.284 0.781 0.320 0.046 0.766 0.419 0.408 

Locus 378 : 
2 alleles
15.9% missing data
   2   (0.172) 0.094 0.055 0.088 0.014 0.012 0.332 0.028 
   4   (0.828) 0.906 0.945 0.912 0.986 0.988 0.668 0.972 

Locus 379 : 
2 alleles
14.5% missing data
   2   (0.650) 0.716 0.520 0.613 0.424 0.642 0.679 0.918 
   4   (0.350) 0.284 0.480 0.387 0.576 0.358 0.321 0.082 

Locus 380 : 
2 alleles
2.9% missing data
   2   (0.876) 0.806 0.909 0.855 0.991 0.936 0.948 0.969 
   4   (0.124) 0.194 0.091 0.145 0.009 0.064 0.052 0.031 

Locus 381 : 
2 alleles
7.2% missing data
   4   (0.868) 0.876 0.977 0.907 0.960 0.885 0.895 0.808 
   2   (0.132) 0.124 0.023 0.093 0.040 0.115 0.105 0.192 

Locus 382 : 
2 alleles
5.8% missing data
   4   (0.881) 0.915 0.902 0.901 0.207 0.926 0.935 0.973 
   2   (0.119) 0.085 0.098 0.099 0.793 0.074 0.065 0.027 

Locus 383 : 
2 alleles
14.5% missing data
   1   (0.276) 0.258 0.133 0.200 0.030 0.032 0.379 0.233 
   3   (0.724) 0.742 0.867 0.800 0.970 0.968 0.621 0.767 

Locus 384 : 
2 alleles
8.7% missing data
   1   (0.869) 0.804 0.885 0.911 0.966 0.968 0.901 0.976 
   3   (0.131) 0.196 0.115 0.089 0.034 0.032 0.099 0.024 

Locus 385 : 
2 alleles
10.9% missing data
   2   (0.885) 0.916 0.878 0.871 0.848 0.982 0.931 0.929 
   4   (0.115) 0.084 0.122 0.129 0.152 0.018 0.069 0.071 

Locus 386 : 
2 alleles
11.6% missing data
   2   (0.851) 0.911 0.738 0.784 0.864 0.976 0.903 0.973 
   1   (0.149) 0.089 0.262 0.216 0.136 0.024 0.097 0.027 

Locus 387 : 
2 alleles
7.2% missing data
   2   (0.793) 0.745 0.961 0.727 0.945 0.766 0.884 0.815 
   3   (0.207) 0.255 0.039 0.273 0.055 0.234 0.116 0.185 

Locus 388 : 
2 alleles
6.5% missing data
   3   (0.810) 0.829 0.774 0.862 0.424 0.871 0.833 0.862 
   1   (0.190) 0.171 0.226 0.138 0.576 0.129 0.167 0.138 

Locus 389 : 
2 alleles
4.3% missing data
   1   (0.786) 0.819 0.937 0.838 0.917 0.953 0.788 0.117 
   3   (0.214) 0.181 0.063 0.162 0.083 0.047 0.212 0.883 

Locus 390 : 
2 alleles
15.9% missing data
   1   (0.702) 0.792 0.668 0.740 0.692 0.811 0.635 0.914 
   3   (0.298) 0.208 0.332 0.260 0.308 0.189 0.365 0.086 

Locus 391 : 
2 alleles
4.3% missing data
   4   (0.720) 0.744 0.917 0.639 0.256 0.826 0.794 0.940 
   2   (0.280) 0.256 0.083 0.361 0.744 0.174 0.206 0.060 

Locus 392 : 
2 alleles
15.9% missing data
   3   (0.925) 0.915 0.929 0.893 0.805 0.943 0.986 0.726 
   1   (0.075) 0.085 0.071 0.107 0.195 0.057 0.014 0.274 

Locus 393 : 
2 alleles
15.2% missing data
   3   (0.884) 0.843 0.947 0.903 0.968 0.974 0.929 0.981 
   1   (0.116) 0.157 0.053 0.097 0.032 0.026 0.071 0.019 

Locus 394 : 
2 alleles
10.1% missing data
   2   (0.872) 0.901 0.972 0.843 0.989 0.980 0.917 0.834 
   4   (0.128) 0.099 0.028 0.157 0.011 0.020 0.083 0.166 

Locus 395 : 
2 alleles
11.6% missing data
   2   (0.320) 0.254 0.261 0.378 0.933 0.151 0.266 0.276 
   4   (0.680) 0.746 0.739 0.622 0.067 0.849 0.734 0.724 

Locus 396 : 
2 alleles
12.3% missing data
   3   (0.748) 0.567 0.945 0.708 0.085 0.940 0.872 0.775 
   1   (0.252) 0.433 0.055 0.292 0.915 0.060 0.128 0.225 

Locus 397 : 
2 alleles
6.5% missing data
   2   (0.499) 0.524 0.126 0.388 0.467 0.542 0.581 0.776 
   3   (0.501) 0.476 0.874 0.612 0.533 0.458 0.419 0.224 

Locus 398 : 
2 alleles
11.6% missing data
   2   (0.520) 0.637 0.548 0.487 0.948 0.858 0.435 0.502 
   4   (0.480) 0.363 0.452 0.513 0.052 0.142 0.565 0.498 

Locus 399 : 
2 alleles
2.9% missing data
   3   (0.910) 0.960 0.861 0.931 0.972 0.991 0.921 0.962 
   1   (0.090) 0.040 0.139 0.069 0.028 0.009 0.079 0.038 

Locus 400 : 
2 alleles
5.1% missing data
   1   (0.708) 0.545 0.762 0.748 0.973 0.915 0.735 0.774 
   3   (0.292) 0.455 0.238 0.252 0.027 0.085 0.265 0.226 

Locus 401 : 
2 alleles
13.0% missing data
   1   (0.843) 0.837 0.944 0.890 0.985 0.985 0.828 0.875 
   2   (0.157) 0.163 0.056 0.110 0.015 0.015 0.172 0.125 

Locus 402 : 
2 alleles
5.1% missing data
   2   (0.767) 0.727 0.934 0.701 0.436 0.767 0.878 0.718 
   4   (0.233) 0.273 0.066 0.299 0.564 0.233 0.122 0.282 

Locus 403 : 
2 alleles
3.6% missing data
   4   (0.820) 0.832 0.759 0.811 0.987 0.848 0.890 0.435 
   2   (0.180) 0.168 0.241 0.189 0.013 0.152 0.110 0.565 

Locus 404 : 
2 alleles
12.3% missing data
   2   (0.843) 0.844 0.866 0.867 0.548 0.793 0.903 0.803 
   4   (0.157) 0.156 0.134 0.133 0.452 0.207 0.097 0.197 

Locus 405 : 
2 alleles
2.2% missing data
   2   (0.732) 0.752 0.905 0.693 0.390 0.814 0.786 0.948 
   3   (0.268) 0.248 0.095 0.307 0.610 0.186 0.214 0.052 

Locus 406 : 
2 alleles
11.6% missing data
   2   (0.899) 0.707 0.978 0.916 0.985 0.979 0.963 0.912 
   4   (0.101) 0.293 0.022 0.084 0.015 0.021 0.037 0.088 

Locus 407 : 
2 alleles
3.6% missing data
   2   (0.835) 0.906 0.897 0.871 0.984 0.983 0.778 0.964 
   4   (0.165) 0.094 0.103 0.129 0.016 0.017 0.222 0.036 

Locus 408 : 
2 alleles
13.0% missing data
   2   (0.852) 0.824 0.965 0.814 0.988 0.966 0.914 0.870 
   4   (0.148) 0.176 0.035 0.186 0.012 0.034 0.086 0.130 

Locus 409 : 
2 alleles
2.2% missing data
   2   (0.102) 0.033 0.114 0.049 0.007 0.004 0.187 0.017 
   4   (0.898) 0.967 0.886 0.951 0.993 0.996 0.813 0.983 

Locus 410 : 
2 alleles
5.1% missing data
   2   (0.906) 0.946 0.760 0.872 0.993 0.986 0.955 0.966 
   4   (0.094) 0.054 0.240 0.128 0.007 0.014 0.045 0.034 

Locus 411 : 
2 alleles
18.1% missing data
   2   (0.863) 0.836 0.966 0.891 0.988 0.983 0.884 0.976 
   4   (0.137) 0.164 0.034 0.109 0.012 0.017 0.116 0.024 

Locus 412 : 
2 alleles
14.5% missing data
   1   (0.893) 0.936 0.927 0.936 0.830 0.987 0.881 0.975 
   2   (0.107) 0.064 0.073 0.064 0.170 0.013 0.119 0.025 

Locus 413 : 
2 alleles
14.5% missing data
   1   (0.945) 0.986 0.993 0.983 0.995 0.998 0.903 0.993 
   3   (0.055) 0.014 0.007 0.017 0.005 0.002 0.097 0.007 

Locus 414 : 
2 alleles
13.0% missing data
   4   (0.903) 0.940 0.984 0.935 0.976 0.994 0.901 0.949 
   2   (0.097) 0.060 0.016 0.065 0.024 0.006 0.099 0.051 

Locus 415 : 
2 alleles
3.6% missing data
   1   (0.130) 0.152 0.042 0.086 0.035 0.014 0.117 0.095 
   3   (0.870) 0.848 0.958 0.914 0.965 0.986 0.883 0.905 

Locus 416 : 
2 alleles
3.6% missing data
   3   (0.858) 0.843 0.946 0.900 0.987 0.984 0.859 0.975 
   1   (0.142) 0.157 0.054 0.100 0.013 0.016 0.141 0.025 

Locus 417 : 
2 alleles
10.1% missing data
   3   (0.907) 0.904 0.985 0.941 0.980 0.993 0.927 0.987 
   4   (0.093) 0.096 0.015 0.059 0.020 0.007 0.073 0.013 

Locus 418 : 
2 alleles
5.1% missing data
   2   (0.775) 0.846 0.958 0.689 0.977 0.962 0.799 0.857 
   4   (0.225) 0.154 0.042 0.311 0.023 0.038 0.201 0.143 

Locus 419 : 
2 alleles
2.9% missing data
   3   (0.726) 0.769 0.942 0.683 0.964 0.932 0.723 0.846 
   4   (0.274) 0.231 0.058 0.317 0.036 0.068 0.277 0.154 

Locus 420 : 
2 alleles
13.8% missing data
   1   (0.270) 0.444 0.314 0.195 0.255 0.121 0.220 0.548 
   4   (0.730) 0.556 0.686 0.805 0.745 0.879 0.780 0.452 

Locus 421 : 
2 alleles
11.6% missing data
   2   (0.943) 0.986 0.994 0.983 0.995 0.998 0.894 0.994 
   4   (0.057) 0.014 0.006 0.017 0.005 0.002 0.106 0.006 

Locus 422 : 
2 alleles
5.1% missing data
   2   (0.838) 0.848 0.967 0.906 0.017 0.965 0.849 0.927 
   4   (0.162) 0.152 0.033 0.094 0.983 0.035 0.151 0.073 

Locus 423 : 
2 alleles
14.5% missing data
   3   (0.662) 0.704 0.745 0.647 0.320 0.122 0.727 0.942 
   2   (0.338) 0.296 0.255 0.353 0.680 0.878 0.273 0.058 

Locus 424 : 
2 alleles
13.0% missing data
   2   (0.871) 0.893 0.260 0.865 0.989 0.982 0.928 0.928 
   4   (0.129) 0.107 0.740 0.135 0.011 0.018 0.072 0.072 

Locus 425 : 
2 alleles
2.9% missing data
   2   (0.873) 0.897 0.825 0.822 0.991 0.682 0.953 0.791 
   4   (0.127) 0.103 0.175 0.178 0.009 0.318 0.047 0.209 

Locus 426 : 
2 alleles
5.8% missing data
   3   (0.850) 0.942 0.830 0.896 0.987 0.991 0.758 0.923 
   2   (0.150) 0.058 0.170 0.104 0.013 0.009 0.242 0.077 

Locus 427 : 
2 alleles
18.8% missing data
   4   (0.888) 0.857 0.975 0.931 0.990 0.991 0.903 0.987 
   2   (0.112) 0.143 0.025 0.069 0.010 0.009 0.097 0.013 

Locus 428 : 
2 alleles
5.8% missing data
   2   (0.914) 0.889 0.984 0.915 0.993 0.968 0.967 0.983 
   4   (0.086) 0.111 0.016 0.085 0.007 0.032 0.033 0.017 

Locus 429 : 
2 alleles
15.2% missing data
   2   (0.718) 0.668 0.632 0.751 0.729 0.888 0.728 0.940 
   3   (0.282) 0.332 0.368 0.249 0.271 0.112 0.272 0.060 

Locus 430 : 
2 alleles
4.3% missing data
   4   (0.783) 0.825 0.936 0.785 0.391 0.861 0.816 0.887 
   2   (0.217) 0.175 0.064 0.215 0.609 0.139 0.184 0.113 

Locus 431 : 
2 alleles
2.9% missing data
   1   (0.343) 0.354 0.725 0.310 0.217 0.698 0.294 0.304 
   3   (0.657) 0.646 0.275 0.690 0.783 0.302 0.706 0.696 

Locus 432 : 
2 alleles
0.7% missing data
   1   (0.497) 0.515 0.570 0.512 0.975 0.409 0.482 0.094 
   4   (0.503) 0.485 0.430 0.488 0.025 0.591 0.518 0.906 

Locus 433 : 
2 alleles
13.8% missing data
   2   (0.835) 0.818 0.966 0.895 0.982 0.978 0.811 0.817 
   4   (0.165) 0.182 0.034 0.105 0.018 0.022 0.189 0.183 

Locus 434 : 
2 alleles
14.5% missing data
   3   (0.730) 0.733 0.921 0.718 0.136 0.908 0.778 0.775 
   2   (0.270) 0.267 0.079 0.282 0.864 0.092 0.222 0.225 

Locus 435 : 
2 alleles
3.6% missing data
   4   (0.814) 0.856 0.944 0.830 0.979 0.974 0.797 0.840 
   2   (0.186) 0.144 0.056 0.170 0.021 0.026 0.203 0.160 

Locus 436 : 
2 alleles
8.0% missing data
   4   (0.738) 0.746 0.726 0.733 0.974 0.967 0.772 0.287 
   2   (0.262) 0.254 0.274 0.267 0.026 0.033 0.228 0.713 

Locus 437 : 
2 alleles
2.9% missing data
   1   (0.905) 0.936 0.335 0.914 0.970 0.967 0.956 0.986 
   3   (0.095) 0.064 0.665 0.086 0.030 0.033 0.044 0.014 

Locus 438 : 
2 alleles
5.1% missing data
   2   (0.943) 0.988 0.995 0.986 0.985 0.999 0.875 0.983 
   4   (0.057) 0.012 0.005 0.014 0.015 0.001 0.125 0.017 

Locus 439 : 
2 alleles
2.2% missing data
   3   (0.908) 0.948 0.982 0.935 0.993 0.993 0.913 0.987 
   4   (0.092) 0.052 0.018 0.065 0.007 0.007 0.087 0.013 

Locus 440 : 
2 alleles
3.6% missing data
   3   (0.822) 0.919 0.917 0.799 0.942 0.984 0.794 0.962 
   1   (0.178) 0.081 0.083 0.201 0.058 0.016 0.206 0.038 

Locus 441 : 
2 alleles
1.4% missing data
   2   (0.862) 0.906 0.976 0.869 0.128 0.947 0.936 0.560 
   4   (0.138) 0.094 0.024 0.131 0.872 0.053 0.064 0.440 

Locus 442 : 
2 alleles
6.5% missing data
   3   (0.870) 0.913 0.969 0.918 0.988 0.992 0.832 0.982 
   1   (0.130) 0.087 0.031 0.082 0.012 0.008 0.168 0.018 

Locus 443 : 
2 alleles
2.2% missing data
   4   (0.679) 0.769 0.901 0.554 0.891 0.930 0.692 0.899 
   2   (0.321) 0.231 0.099 0.446 0.109 0.070 0.308 0.101 

Locus 444 : 
2 alleles
3.6% missing data
   3   (0.865) 0.921 0.966 0.888 0.958 0.974 0.894 0.350 
   2   (0.135) 0.079 0.034 0.112 0.042 0.026 0.106 0.650 

Locus 445 : 
2 alleles
13.8% missing data
   3   (0.426) 0.512 0.412 0.443 0.043 0.142 0.428 0.178 
   1   (0.574) 0.488 0.588 0.557 0.957 0.858 0.572 0.822 

Locus 446 : 
2 alleles
4.3% missing data
   1   (0.248) 0.174 0.286 0.277 0.028 0.039 0.257 0.176 
   3   (0.752) 0.826 0.714 0.723 0.972 0.961 0.743 0.824 

Locus 447 : 
2 alleles
5.1% missing data
   3   (0.687) 0.532 0.425 0.738 0.697 0.840 0.727 0.933 
   2   (0.313) 0.468 0.575 0.262 0.303 0.160 0.273 0.067 

Locus 448 : 
2 alleles
12.3% missing data
   1   (0.074) 0.023 0.106 0.035 0.020 0.005 0.095 0.031 
   3   (0.926) 0.977 0.894 0.965 0.980 0.995 0.905 0.969 

Locus 449 : 
2 alleles
5.1% missing data
   2   (0.388) 0.435 0.055 0.427 0.210 0.783 0.309 0.414 
   4   (0.612) 0.565 0.945 0.573 0.790 0.217 0.691 0.586 

Locus 450 : 
2 alleles
13.0% missing data
   2   (0.848) 0.855 0.432 0.855 0.995 0.416 0.922 0.969 
   4   (0.152) 0.145 0.568 0.145 0.005 0.584 0.078 0.031 

Locus 451 : 
2 alleles
2.9% missing data
   2   (0.802) 0.703 0.904 0.799 0.936 0.917 0.859 0.967 
   4   (0.198) 0.297 0.096 0.201 0.064 0.083 0.141 0.033 

Locus 452 : 
2 alleles
2.2% missing data
   2   (0.607) 0.580 0.114 0.621 0.671 0.706 0.629 0.867 
   4   (0.393) 0.420 0.886 0.379 0.329 0.294 0.371 0.133 

Locus 453 : 
2 alleles
8.0% missing data
   4   (0.350) 0.279 0.326 0.364 0.035 0.047 0.380 0.634 
   2   (0.650) 0.721 0.674 0.636 0.965 0.953 0.620 0.366 

Locus 454 : 
2 alleles
2.9% missing data
   4   (0.920) 0.963 0.939 0.946 0.993 0.995 0.932 0.964 
   2   (0.080) 0.037 0.061 0.054 0.007 0.005 0.068 0.036 

Locus 455 : 
2 alleles
11.6% missing data
   1   (0.909) 0.957 0.923 0.928 0.900 0.992 0.920 0.980 
   3   (0.091) 0.043 0.077 0.072 0.100 0.008 0.080 0.020 

Locus 456 : 
2 alleles
2.9% missing data
   4   (0.873) 0.783 0.944 0.915 0.969 0.950 0.912 0.955 
   2   (0.127) 0.217 0.056 0.085 0.031 0.050 0.088 0.045 

Locus 457 : 
2 alleles
11.6% missing data
   3   (0.898) 0.857 0.976 0.880 0.991 0.981 0.958 0.976 
   2   (0.102) 0.143 0.024 0.120 0.009 0.019 0.042 0.024 

Locus 458 : 
2 alleles
13.0% missing data
   1   (0.841) 0.879 0.912 0.880 0.295 0.944 0.869 0.889 
   3   (0.159) 0.121 0.088 0.120 0.705 0.056 0.131 0.111 

Locus 459 : 
2 alleles
12.3% missing data
   3   (0.944) 0.985 0.991 0.985 0.996 0.998 0.899 0.973 
   4   (0.056) 0.015 0.009 0.015 0.004 0.002 0.101 0.027 

Locus 460 : 
2 alleles
6.5% missing data
   1   (0.849) 0.793 0.975 0.869 0.840 0.886 0.903 0.924 
   3   (0.151) 0.207 0.025 0.131 0.160 0.114 0.097 0.076 

Locus 461 : 
2 alleles
7.2% missing data
   2   (0.779) 0.864 0.219 0.796 0.840 0.694 0.804 0.949 
   4   (0.221) 0.136 0.781 0.204 0.160 0.306 0.196 0.051 

Locus 462 : 
2 alleles
3.6% missing data
   2   (0.633) 0.632 0.891 0.585 0.963 0.946 0.659 0.192 
   4   (0.367) 0.368 0.109 0.415 0.037 0.054 0.341 0.808 

Locus 463 : 
2 alleles
8.0% missing data
   1   (0.656) 0.605 0.833 0.574 0.972 0.829 0.713 0.858 
   3   (0.344) 0.395 0.167 0.426 0.028 0.171 0.287 0.142 

Locus 464 : 
2 alleles
4.3% missing data
   3   (0.903) 0.958 0.025 0.911 0.992 0.993 0.949 0.976 
   1   (0.097) 0.042 0.975 0.089 0.008 0.007 0.051 0.024 

Locus 465 : 
2 alleles
15.9% missing data
   1   (0.908) 0.953 0.858 0.923 0.976 0.991 0.936 0.751 
   3   (0.092) 0.047 0.142 0.077 0.024 0.009 0.064 0.249 

Locus 466 : 
2 alleles
13.0% missing data
   3   (0.796) 0.860 0.936 0.755 0.922 0.952 0.804 0.946 
   1   (0.204) 0.140 0.064 0.245 0.078 0.048 0.196 0.054 

Locus 467 : 
2 alleles
11.6% missing data
   1   (0.834) 0.903 0.934 0.871 0.961 0.980 0.801 0.637 
   3   (0.166) 0.097 0.066 0.129 0.039 0.020 0.199 0.363 

Locus 468 : 
2 alleles
3.6% missing data
   1   (0.183) 0.147 0.135 0.154 0.017 0.038 0.186 0.283 
   3   (0.817) 0.853 0.865 0.846 0.983 0.962 0.814 0.717 

Locus 469 : 
2 alleles
5.8% missing data
   2   (0.910) 0.939 0.908 0.903 0.976 0.988 0.950 0.958 
   4   (0.090) 0.061 0.092 0.097 0.024 0.012 0.050 0.042 

Locus 470 : 
2 alleles
5.1% missing data
   2   (0.373) 0.424 0.115 0.337 0.823 0.388 0.362 0.086 
   4   (0.627) 0.576 0.885 0.663 0.177 0.612 0.638 0.914 

Locus 471 : 
2 alleles
5.8% missing data
   2   (0.539) 0.607 0.146 0.554 0.202 0.283 0.542 0.902 
   4   (0.461) 0.393 0.854 0.446 0.798 0.717 0.458 0.098 

Locus 472 : 
2 alleles
3.6% missing data
   3   (0.854) 0.825 0.926 0.895 0.986 0.981 0.867 0.954 
   4   (0.146) 0.175 0.074 0.105 0.014 0.019 0.133 0.046 

Locus 473 : 
2 alleles
2.9% missing data
   4   (0.880) 0.903 0.976 0.863 0.988 0.981 0.919 0.970 
   2   (0.120) 0.097 0.024 0.137 0.012 0.019 0.081 0.030 

Locus 474 : 
2 alleles
15.2% missing data
   1   (0.454) 0.353 0.418 0.444 0.464 0.468 0.508 0.461 
   3   (0.546) 0.647 0.582 0.556 0.536 0.532 0.492 0.539 

Locus 475 : 
2 alleles
11.6% missing data
   3   (0.871) 0.812 0.857 0.871 0.988 0.980 0.929 0.863 
   1   (0.129) 0.188 0.143 0.129 0.012 0.020 0.071 0.137 

Locus 476 : 
2 alleles
13.0% missing data
   4   (0.930) 0.981 0.991 0.981 0.995 0.998 0.830 0.969 
   2   (0.070) 0.019 0.009 0.019 0.005 0.002 0.170 0.031 

Locus 477 : 
2 alleles
15.2% missing data
   2   (0.222) 0.292 0.530 0.258 0.022 0.068 0.144 0.055 
   4   (0.778) 0.708 0.470 0.742 0.978 0.932 0.856 0.945 

Locus 478 : 
2 alleles
6.5% missing data
   4   (0.949) 0.990 0.975 0.987 0.996 0.999 0.902 0.994 
   2   (0.051) 0.010 0.025 0.013 0.004 0.001 0.098 0.006 

Locus 479 : 
2 alleles
11.6% missing data
   1   (0.862) 0.816 0.971 0.881 0.986 0.990 0.894 0.892 
   4   (0.138) 0.184 0.029 0.119 0.014 0.010 0.106 0.108 

Locus 480 : 
2 alleles
4.3% missing data
   1   (0.275) 0.151 0.061 0.125 0.815 0.035 0.444 0.907 
   3   (0.725) 0.849 0.939 0.875 0.185 0.965 0.556 0.093 

Locus 481 : 
2 alleles
2.2% missing data
   3   (0.883) 0.797 0.915 0.910 0.991 0.983 0.929 0.977 
   4   (0.117) 0.203 0.085 0.090 0.009 0.017 0.071 0.023 

Locus 482 : 
2 alleles
0.7% missing data
   2   (0.172) 0.144 0.693 0.228 0.016 0.067 0.096 0.062 
   4   (0.828) 0.856 0.307 0.772 0.984 0.933 0.904 0.938 

Locus 483 : 
2 alleles
13.0% missing data
   4   (0.733) 0.610 0.929 0.772 0.419 0.790 0.792 0.792 
   2   (0.267) 0.390 0.071 0.228 0.581 0.210 0.208 0.208 

Locus 484 : 
2 alleles
12.3% missing data
   3   (0.906) 0.936 0.986 0.923 0.975 0.987 0.933 0.891 
   1   (0.094) 0.064 0.014 0.077 0.025 0.013 0.067 0.109 

Locus 485 : 
2 alleles
13.0% missing data
   3   (0.840) 0.904 0.965 0.770 0.985 0.981 0.878 0.821 
   1   (0.160) 0.096 0.035 0.230 0.015 0.019 0.122 0.179 

Locus 486 : 
2 alleles
3.6% missing data
   4   (0.899) 0.920 0.977 0.940 0.048 0.987 0.943 0.932 
   2   (0.101) 0.080 0.023 0.060 0.952 0.013 0.057 0.068 

Locus 487 : 
2 alleles
2.9% missing data
   2   (0.165) 0.330 0.196 0.150 0.011 0.195 0.084 0.032 
   3   (0.835) 0.670 0.804 0.850 0.989 0.805 0.916 0.968 

Locus 488 : 
2 alleles
5.8% missing data
   2   (0.826) 0.809 0.887 0.865 0.986 0.982 0.824 0.869 
   4   (0.174) 0.191 0.113 0.135 0.014 0.018 0.176 0.131 

Locus 489 : 
2 alleles
12.3% missing data
   1   (0.480) 0.558 0.783 0.449 0.087 0.894 0.430 0.467 
   3   (0.520) 0.442 0.217 0.551 0.913 0.106 0.570 0.533 

Locus 490 : 
2 alleles
3.6% missing data
   2   (0.889) 0.797 0.982 0.918 0.989 0.987 0.937 0.917 
   4   (0.111) 0.203 0.018 0.082 0.011 0.013 0.063 0.083 

Locus 491 : 
2 alleles
5.1% missing data
   3   (0.067) 0.020 0.024 0.028 0.015 0.003 0.086 0.022 
   1   (0.933) 0.980 0.976 0.972 0.985 0.997 0.914 0.978 

Locus 492 : 
2 alleles
1.4% missing data
   1   (0.904) 0.920 0.978 0.916 0.991 0.992 0.939 0.931 
   3   (0.096) 0.080 0.022 0.084 0.009 0.008 0.061 0.069 

Locus 493 : 
2 alleles
10.9% missing data
   2   (0.858) 0.910 0.959 0.849 0.959 0.980 0.874 0.933 
   4   (0.142) 0.090 0.041 0.151 0.041 0.020 0.126 0.067 

Locus 494 : 
2 alleles
2.9% missing data
   4   (0.821) 0.776 0.374 0.810 0.986 0.909 0.895 0.956 
   3   (0.179) 0.224 0.626 0.190 0.014 0.091 0.105 0.044 

Locus 495 : 
2 alleles
14.5% missing data
   2   (0.806) 0.779 0.956 0.813 0.309 0.511 0.885 0.955 
   4   (0.194) 0.221 0.044 0.187 0.691 0.489 0.115 0.045 

Locus 496 : 
2 alleles
2.9% missing data
   4   (0.854) 0.885 0.700 0.860 0.988 0.980 0.894 0.679 
   2   (0.146) 0.115 0.300 0.140 0.012 0.020 0.106 0.321 

Locus 497 : 
2 alleles
4.3% missing data
   1   (0.854) 0.862 0.969 0.895 0.987 0.986 0.844 0.951 
   3   (0.146) 0.138 0.031 0.105 0.013 0.014 0.156 0.049 

Locus 498 : 
2 alleles
12.3% missing data
   3   (0.882) 0.921 0.339 0.923 0.991 0.982 0.901 0.909 
   2   (0.118) 0.079 0.661 0.077 0.009 0.018 0.099 0.091 

Locus 499 : 
2 alleles
4.3% missing data
   4   (0.907) 0.843 0.985 0.940 0.990 0.986 0.966 0.389 
   2   (0.093) 0.157 0.015 0.060 0.010 0.014 0.034 0.611 

Locus 500 : 
2 alleles
15.2% missing data
   1   (0.833) 0.868 0.949 0.740 0.982 0.971 0.890 0.957 
   3   (0.167) 0.132 0.051 0.260 0.018 0.029 0.110 0.043 

Locus 501 : 
2 alleles
1.4% missing data
   1   (0.678) 0.701 0.424 0.620 0.968 0.900 0.704 0.930 
   2   (0.322) 0.299 0.576 0.380 0.032 0.100 0.296 0.070 

Locus 502 : 
2 alleles
10.9% missing data
   2   (0.949) 0.986 0.994 0.986 0.996 0.999 0.919 0.978 
   4   (0.051) 0.014 0.006 0.014 0.004 0.001 0.081 0.022 

Locus 503 : 
2 alleles
16.7% missing data
   4   (0.816) 0.867 0.912 0.684 0.982 0.980 0.878 0.953 
   3   (0.184) 0.133 0.088 0.316 0.018 0.020 0.122 0.047 

Locus 504 : 
2 alleles
6.5% missing data
   1   (0.777) 0.832 0.964 0.711 0.923 0.955 0.799 0.935 
   3   (0.223) 0.168 0.036 0.289 0.077 0.045 0.201 0.065 

Locus 505 : 
2 alleles
11.6% missing data
   1   (0.400) 0.300 0.934 0.325 0.812 0.168 0.460 0.459 
   3   (0.600) 0.700 0.066 0.675 0.188 0.832 0.540 0.541 

Locus 506 : 
2 alleles
3.6% missing data
   4   (0.912) 0.963 0.981 0.917 0.993 0.994 0.927 0.951 
   2   (0.088) 0.037 0.019 0.083 0.007 0.006 0.073 0.049 

Locus 507 : 
2 alleles
5.8% missing data
   4   (0.636) 0.726 0.705 0.642 0.221 0.356 0.652 0.675 
   1   (0.364) 0.274 0.295 0.358 0.779 0.644 0.348 0.325 

Locus 508 : 
2 alleles
18.1% missing data
   3   (0.912) 0.925 0.935 0.964 0.993 0.996 0.907 0.932 
   4   (0.088) 0.075 0.065 0.036 0.007 0.004 0.093 0.068 

Locus 509 : 
2 alleles
17.4% missing data
   1   (0.833) 0.825 0.953 0.838 0.987 0.982 0.852 0.965 
   3   (0.167) 0.175 0.047 0.162 0.013 0.018 0.148 0.035 

Locus 510 : 
2 alleles
4.3% missing data
   1   (0.689) 0.708 0.035 0.615 0.971 0.960 0.744 0.890 
   4   (0.311) 0.292 0.965 0.385 0.029 0.040 0.256 0.110 

Locus 511 : 
2 alleles
15.9% missing data
   1   (0.892) 0.746 0.943 0.907 0.992 0.961 0.957 0.963 
   3   (0.108) 0.254 0.057 0.093 0.008 0.039 0.043 0.037 

Locus 512 : 
2 alleles
15.9% missing data
   3   (0.898) 0.902 0.984 0.942 0.187 0.973 0.942 0.986 
   1   (0.102) 0.098 0.016 0.058 0.813 0.027 0.058 0.014 

Locus 513 : 
2 alleles
3.6% missing data
   2   (0.758) 0.728 0.898 0.724 0.778 0.701 0.830 0.911 
   4   (0.242) 0.272 0.102 0.276 0.222 0.299 0.170 0.089 

Locus 514 : 
2 alleles
10.1% missing data
   1   (0.767) 0.794 0.953 0.704 0.978 0.975 0.791 0.919 
   3   (0.233) 0.206 0.047 0.296 0.022 0.025 0.209 0.081 

Locus 515 : 
2 alleles
3.6% missing data
   4   (0.866) 0.887 0.959 0.814 0.989 0.986 0.916 0.972 
   1   (0.134) 0.113 0.041 0.186 0.011 0.014 0.084 0.028 

Locus 516 : 
2 alleles
13.8% missing data
   2   (0.871) 0.874 0.964 0.911 0.990 0.990 0.868 0.969 
   4   (0.129) 0.126 0.036 0.089 0.010 0.010 0.132 0.031 

Locus 517 : 
2 alleles
3.6% missing data
   1   (0.741) 0.808 0.925 0.698 0.977 0.964 0.736 0.685 
   4   (0.259) 0.192 0.075 0.302 0.023 0.036 0.264 0.315 

Locus 518 : 
2 alleles
6.5% missing data
   4   (0.760) 0.671 0.816 0.765 0.975 0.946 0.793 0.939 
   3   (0.240) 0.329 0.184 0.235 0.025 0.054 0.207 0.061 

Locus 519 : 
2 alleles
2.9% missing data
   3   (0.692) 0.511 0.898 0.648 0.915 0.879 0.773 0.903 
   1   (0.308) 0.489 0.102 0.352 0.085 0.121 0.227 0.097 

Locus 520 : 
2 alleles
5.1% missing data
   3   (0.697) 0.637 0.365 0.538 0.135 0.076 0.894 0.964 
   4   (0.303) 0.363 0.635 0.462 0.865 0.924 0.106 0.036 

Locus 521 : 
2 alleles
3.6% missing data
   2   (0.876) 0.825 0.636 0.850 0.992 0.794 0.959 0.974 
   4   (0.124) 0.175 0.364 0.150 0.008 0.206 0.041 0.026 

Locus 522 : 
2 alleles
13.8% missing data
   2   (0.913) 0.965 0.971 0.964 0.994 0.996 0.855 0.944 
   4   (0.087) 0.035 0.029 0.036 0.006 0.004 0.145 0.056 

Locus 523 : 
2 alleles
7.2% missing data
   4   (0.866) 0.926 0.951 0.870 0.987 0.988 0.872 0.789 
   3   (0.134) 0.074 0.049 0.130 0.013 0.012 0.128 0.211 

Locus 524 : 
2 alleles
13.0% missing data
   1   (0.891) 0.849 0.902 0.883 0.991 0.985 0.948 0.978 
   3   (0.109) 0.151 0.098 0.117 0.009 0.015 0.052 0.022 

Locus 525 : 
2 alleles
8.0% missing data
   2   (0.912) 0.794 0.922 0.908 0.992 0.974 0.974 0.956 
   4   (0.088) 0.206 0.078 0.092 0.008 0.026 0.026 0.044 

Locus 526 : 
2 alleles
5.1% missing data
   2   (0.396) 0.328 0.107 0.399 0.487 0.440 0.413 0.419 
   3   (0.604) 0.672 0.893 0.601 0.513 0.560 0.587 0.581 

Locus 527 : 
2 alleles
5.1% missing data
   2   (0.851) 0.915 0.940 0.842 0.061 0.974 0.901 0.921 
   4   (0.149) 0.085 0.060 0.158 0.939 0.026 0.099 0.079 

Locus 528 : 
2 alleles
12.3% missing data
   4   (0.883) 0.928 0.351 0.936 0.985 0.965 0.895 0.853 
   1   (0.117) 0.072 0.649 0.064 0.015 0.035 0.105 0.147 

Locus 529 : 
2 alleles
12.3% missing data
   2   (0.880) 0.798 0.968 0.912 0.988 0.988 0.923 0.873 
   4   (0.120) 0.202 0.032 0.088 0.012 0.012 0.077 0.127 

Locus 530 : 
2 alleles
2.9% missing data
   1   (0.909) 0.912 0.968 0.953 0.992 0.994 0.921 0.977 
   4   (0.091) 0.088 0.032 0.047 0.008 0.006 0.079 0.023 

Locus 531 : 
2 alleles
4.3% missing data
   1   (0.759) 0.812 0.860 0.821 0.922 0.962 0.688 0.646 
   3   (0.241) 0.188 0.140 0.179 0.078 0.038 0.312 0.354 

Locus 532 : 
2 alleles
12.3% missing data
   1   (0.596) 0.763 0.609 0.667 0.950 0.957 0.379 0.868 
   4   (0.404) 0.237 0.391 0.333 0.050 0.043 0.621 0.132 

Locus 533 : 
2 alleles
5.1% missing data
   1   (0.883) 0.922 0.984 0.896 0.965 0.993 0.888 0.983 
   4   (0.117) 0.078 0.016 0.104 0.035 0.007 0.112 0.017 

Locus 534 : 
2 alleles
12.3% missing data
   2   (0.873) 0.936 0.971 0.903 0.969 0.986 0.845 0.971 
   4   (0.127) 0.064 0.029 0.097 0.031 0.014 0.155 0.029 

Locus 535 : 
2 alleles
17.4% missing data
   3   (0.681) 0.617 0.638 0.697 0.966 0.939 0.684 0.713 
   1   (0.319) 0.383 0.362 0.303 0.034 0.061 0.316 0.287 

Locus 536 : 
2 alleles
2.9% missing data
   1   (0.863) 0.897 0.956 0.843 0.966 0.961 0.899 0.955 
   3   (0.137) 0.103 0.044 0.157 0.034 0.039 0.101 0.045 

Locus 537 : 
2 alleles
3.6% missing data
   2   (0.461) 0.551 0.945 0.411 0.041 0.212 0.473 0.480 
   4   (0.539) 0.449 0.055 0.589 0.959 0.788 0.527 0.520 

Locus 538 : 
2 alleles
15.9% missing data
   3   (0.793) 0.732 0.954 0.739 0.979 0.947 0.874 0.666 
   1   (0.207) 0.268 0.046 0.261 0.021 0.053 0.126 0.334 

Locus 539 : 
2 alleles
13.8% missing data
   2   (0.778) 0.662 0.796 0.782 0.933 0.885 0.837 0.951 
   4   (0.222) 0.338 0.204 0.218 0.067 0.115 0.163 0.049 

Locus 540 : 
2 alleles
10.1% missing data
   2   (0.760) 0.804 0.905 0.658 0.283 0.897 0.845 0.935 
   4   (0.240) 0.196 0.095 0.342 0.717 0.103 0.155 0.065 

Locus 541 : 
2 alleles
11.6% missing data
   3   (0.606) 0.512 0.495 0.654 0.595 0.858 0.597 0.833 
   4   (0.394) 0.488 0.505 0.346 0.405 0.142 0.403 0.167 

Locus 542 : 
2 alleles
3.6% missing data
   1   (0.890) 0.769 0.898 0.899 0.992 0.978 0.972 0.135 
   3   (0.110) 0.231 0.102 0.101 0.008 0.022 0.028 0.865 

Locus 543 : 
2 alleles
10.1% missing data
   1   (0.930) 0.971 0.967 0.968 0.995 0.997 0.917 0.970 
   3   (0.070) 0.029 0.033 0.032 0.005 0.003 0.083 0.030 

Locus 544 : 
2 alleles
5.1% missing data
   1   (0.912) 0.957 0.969 0.890 0.980 0.990 0.950 0.983 
   3   (0.088) 0.043 0.031 0.110 0.020 0.010 0.050 0.017 

Locus 545 : 
2 alleles
2.9% missing data
   2   (0.839) 0.880 0.934 0.870 0.988 0.987 0.811 0.911 
   1   (0.161) 0.120 0.066 0.130 0.012 0.013 0.189 0.089 

Locus 546 : 
2 alleles
4.3% missing data
   2   (0.890) 0.928 0.968 0.907 0.823 0.988 0.907 0.982 
   4   (0.110) 0.072 0.032 0.093 0.177 0.012 0.093 0.018 

Locus 547 : 
2 alleles
5.8% missing data
   4   (0.754) 0.844 0.943 0.758 0.903 0.957 0.699 0.770 
   2   (0.246) 0.156 0.057 0.242 0.097 0.043 0.301 0.230 

Locus 548 : 
2 alleles
5.8% missing data
   3   (0.879) 0.889 0.966 0.846 0.988 0.957 0.935 0.975 
   1   (0.121) 0.111 0.034 0.154 0.012 0.043 0.065 0.025 

Locus 549 : 
2 alleles
2.9% missing data
   1   (0.111) 0.080 0.051 0.108 0.010 0.007 0.087 0.060 
   3   (0.889) 0.920 0.949 0.892 0.990 0.993 0.913 0.940 

Locus 550 : 
2 alleles
2.2% missing data
   1   (0.606) 0.531 0.364 0.621 0.962 0.831 0.632 0.429 
   4   (0.394) 0.469 0.636 0.379 0.038 0.169 0.368 0.571 

Locus 551 : 
2 alleles
2.9% missing data
   4   (0.905) 0.947 0.973 0.917 0.968 0.993 0.927 0.873 
   1   (0.095) 0.053 0.027 0.083 0.032 0.007 0.073 0.127 

Locus 552 : 
2 alleles
8.0% missing data
   2   (0.900) 0.942 0.969 0.961 0.992 0.995 0.841 0.986 
   4   (0.100) 0.058 0.031 0.039 0.008 0.005 0.159 0.014 

Locus 553 : 
2 alleles
10.1% missing data
   2   (0.800) 0.757 0.060 0.839 0.982 0.942 0.850 0.902 
   1   (0.200) 0.243 0.940 0.161 0.018 0.058 0.150 0.098 

Locus 554 : 
2 alleles
4.3% missing data
   1   (0.835) 0.840 0.650 0.721 0.984 0.919 0.926 0.968 
   3   (0.165) 0.160 0.350 0.279 0.016 0.081 0.074 0.032 

Locus 555 : 
2 alleles
11.6% missing data
   2   (0.866) 0.886 0.761 0.893 0.990 0.986 0.885 0.816 
   4   (0.134) 0.114 0.239 0.107 0.010 0.014 0.115 0.184 

Locus 556 : 
2 alleles
5.8% missing data
   4   (0.536) 0.309 0.107 0.406 0.959 0.061 0.783 0.434 
   2   (0.464) 0.691 0.893 0.594 0.041 0.939 0.217 0.566 

Locus 557 : 
2 alleles
14.5% missing data
   1   (0.826) 0.863 0.944 0.830 0.980 0.979 0.824 0.856 
   3   (0.174) 0.137 0.056 0.170 0.020 0.021 0.176 0.144 

Locus 558 : 
2 alleles
10.9% missing data
   1   (0.899) 0.905 0.913 0.929 0.744 0.734 0.955 0.927 
   2   (0.101) 0.095 0.087 0.071 0.256 0.266 0.045 0.073 

Locus 559 : 
2 alleles
2.2% missing data
   1   (0.915) 0.917 0.970 0.956 0.990 0.995 0.933 0.960 
   4   (0.085) 0.083 0.030 0.044 0.010 0.005 0.067 0.040 

Locus 560 : 
2 alleles
13.8% missing data
   2   (0.730) 0.806 0.213 0.738 0.657 0.525 0.788 0.575 
   4   (0.270) 0.194 0.787 0.262 0.343 0.475 0.212 0.425 

Locus 561 : 
2 alleles
5.8% missing data
   1   (0.501) 0.502 0.500 0.501 0.496 0.497 0.500 0.505 
   3   (0.499) 0.498 0.500 0.499 0.504 0.503 0.500 0.495 

Locus 562 : 
2 alleles
2.2% missing data
   2   (0.923) 0.945 0.960 0.940 0.992 0.993 0.952 0.979 
   4   (0.077) 0.055 0.040 0.060 0.008 0.007 0.048 0.021 

Locus 563 : 
2 alleles
1.4% missing data
   1   (0.897) 0.953 0.986 0.922 0.986 0.996 0.879 0.989 
   4   (0.103) 0.047 0.014 0.078 0.014 0.004 0.121 0.011 

Locus 564 : 
2 alleles
13.0% missing data
   4   (0.946) 0.987 0.994 0.983 0.996 0.998 0.911 0.994 
   3   (0.054) 0.013 0.006 0.017 0.004 0.002 0.089 0.006 

Locus 565 : 
2 alleles
1.4% missing data
   3   (0.900) 0.974 0.989 0.944 0.992 0.996 0.821 0.967 
   1   (0.100) 0.026 0.011 0.056 0.008 0.004 0.179 0.033 

Locus 566 : 
2 alleles
7.2% missing data
   1   (0.886) 0.926 0.969 0.859 0.983 0.988 0.921 0.966 
   3   (0.114) 0.074 0.031 0.141 0.017 0.012 0.079 0.034 

Locus 567 : 
2 alleles
10.9% missing data
   2   (0.704) 0.695 0.832 0.718 0.295 0.876 0.721 0.948 
   4   (0.296) 0.305 0.168 0.282 0.705 0.124 0.279 0.052 

Locus 568 : 
2 alleles
10.1% missing data
   3   (0.540) 0.505 0.385 0.535 0.316 0.692 0.584 0.441 
   4   (0.460) 0.495 0.615 0.465 0.684 0.308 0.416 0.559 

Locus 569 : 
2 alleles
12.3% missing data
   4   (0.845) 0.871 0.720 0.855 0.959 0.966 0.875 0.788 
   1   (0.155) 0.129 0.280 0.145 0.041 0.034 0.125 0.212 

Locus 570 : 
2 alleles
1.4% missing data
   2   (0.833) 0.867 0.961 0.792 0.098 0.959 0.907 0.941 
   3   (0.167) 0.133 0.039 0.208 0.902 0.041 0.093 0.059 

Locus 571 : 
2 alleles
16.7% missing data
   3   (0.913) 0.866 0.982 0.951 0.491 0.888 0.969 0.975 
   2   (0.087) 0.134 0.018 0.049 0.509 0.112 0.031 0.025 

Locus 572 : 
2 alleles
10.1% missing data
   2   (0.581) 0.398 0.596 0.514 0.515 0.863 0.688 0.831 
   1   (0.419) 0.602 0.404 0.486 0.485 0.137 0.312 0.169 

Locus 573 : 
2 alleles
13.8% missing data
   2   (0.779) 0.873 0.914 0.890 0.981 0.984 0.568 0.754 
   4   (0.221) 0.127 0.086 0.110 0.019 0.016 0.432 0.246 

Locus 574 : 
2 alleles
3.6% missing data
   3   (0.892) 0.905 0.843 0.860 0.992 0.981 0.949 0.895 
   1   (0.108) 0.095 0.157 0.140 0.008 0.019 0.051 0.105 

Locus 575 : 
2 alleles
12.3% missing data
   1   (0.895) 0.927 0.913 0.835 0.975 0.984 0.954 0.843 
   3   (0.105) 0.073 0.087 0.165 0.025 0.016 0.046 0.157 

Locus 576 : 
2 alleles
10.9% missing data
   1   (0.801) 0.872 0.954 0.843 0.160 0.972 0.781 0.962 
   4   (0.199) 0.128 0.046 0.157 0.840 0.028 0.219 0.038 

Locus 577 : 
2 alleles
4.3% missing data
   1   (0.909) 0.960 0.971 0.882 0.992 0.995 0.943 0.970 
   2   (0.091) 0.040 0.029 0.118 0.008 0.005 0.057 0.030 

Locus 578 : 
2 alleles
14.5% missing data
   2   (0.151) 0.112 0.034 0.186 0.014 0.025 0.124 0.023 
   4   (0.849) 0.888 0.966 0.814 0.986 0.975 0.876 0.977 

Locus 579 : 
2 alleles
15.2% missing data
   1   (0.898) 0.922 0.971 0.909 0.081 0.976 0.959 0.973 
   4   (0.102) 0.078 0.029 0.091 0.919 0.024 0.041 0.027 

Locus 580 : 
2 alleles
9.4% missing data
   2   (0.886) 0.892 0.505 0.826 0.991 0.927 0.967 0.791 
   4   (0.114) 0.108 0.495 0.174 0.009 0.073 0.033 0.209 

Locus 581 : 
2 alleles
5.1% missing data
   1   (0.806) 0.818 0.893 0.780 0.140 0.930 0.880 0.900 
   3   (0.194) 0.182 0.107 0.220 0.860 0.070 0.120 0.100 

Locus 582 : 
2 alleles
2.9% missing data
   3   (0.917) 0.955 0.981 0.877 0.987 0.992 0.962 0.981 
   1   (0.083) 0.045 0.019 0.123 0.013 0.008 0.038 0.019 

Locus 583 : 
2 alleles
4.3% missing data
   3   (0.089) 0.042 0.017 0.063 0.015 0.006 0.091 0.011 
   4   (0.911) 0.958 0.983 0.937 0.985 0.994 0.909 0.989 

Locus 584 : 
2 alleles
4.3% missing data
   3   (0.888) 0.916 0.794 0.866 0.302 0.613 0.969 0.963 
   2   (0.112) 0.084 0.206 0.134 0.698 0.387 0.031 0.037 

Locus 585 : 
2 alleles
6.5% missing data
   2   (0.326) 0.163 0.073 0.148 0.040 0.017 0.688 0.097 
   4   (0.674) 0.837 0.927 0.852 0.960 0.983 0.312 0.903 

Locus 586 : 
2 alleles
12.3% missing data
   1   (0.279) 0.242 0.139 0.357 0.023 0.101 0.234 0.356 
   3   (0.721) 0.758 0.861 0.643 0.977 0.899 0.766 0.644 

Locus 587 : 
2 alleles
1.4% missing data
   2   (0.844) 0.848 0.852 0.810 0.609 0.722 0.928 0.967 
   4   (0.156) 0.152 0.148 0.190 0.391 0.278 0.072 0.033 

Locus 588 : 
2 alleles
13.0% missing data
   2   (0.903) 0.810 0.452 0.935 0.992 0.965 0.967 0.933 
   1   (0.097) 0.190 0.548 0.065 0.008 0.035 0.033 0.067 

Locus 589 : 
2 alleles
16.7% missing data
   1   (0.675) 0.757 0.224 0.619 0.702 0.416 0.736 0.930 
   3   (0.325) 0.243 0.776 0.381 0.298 0.584 0.264 0.070 

Locus 590 : 
2 alleles
5.8% missing data
   3   (0.899) 0.909 0.927 0.914 0.993 0.988 0.948 0.594 
   2   (0.101) 0.091 0.073 0.086 0.007 0.012 0.052 0.406 

Locus 591 : 
2 alleles
1.4% missing data
   2   (0.909) 0.941 0.971 0.816 0.992 0.988 0.968 0.960 
   4   (0.091) 0.059 0.029 0.184 0.008 0.012 0.032 0.040 

Locus 592 : 
2 alleles
10.9% missing data
   4   (0.898) 0.947 0.965 0.929 0.989 0.992 0.885 0.969 
   2   (0.102) 0.053 0.035 0.071 0.011 0.008 0.115 0.031 

Locus 593 : 
2 alleles
13.8% missing data
   1   (0.831) 0.836 0.690 0.827 0.962 0.784 0.893 0.882 
   3   (0.169) 0.164 0.310 0.173 0.038 0.216 0.107 0.118 

Locus 594 : 
2 alleles
18.8% missing data
   1   (0.087) 0.037 0.019 0.045 0.012 0.004 0.117 0.027 
   4   (0.913) 0.963 0.981 0.955 0.988 0.996 0.883 0.973 

Locus 595 : 
2 alleles
10.1% missing data
   4   (0.876) 0.846 0.557 0.833 0.977 0.899 0.958 0.977 
   2   (0.124) 0.154 0.443 0.167 0.023 0.101 0.042 0.023 

Locus 596 : 
2 alleles
14.5% missing data
   2   (0.809) 0.897 0.946 0.784 0.090 0.953 0.883 0.126 
   4   (0.191) 0.103 0.054 0.216 0.910 0.047 0.117 0.874 

Locus 597 : 
2 alleles
12.3% missing data
   1   (0.274) 0.338 0.242 0.223 0.294 0.124 0.274 0.127 
   4   (0.726) 0.662 0.758 0.777 0.706 0.876 0.726 0.873 

Locus 598 : 
2 alleles
14.5% missing data
   1   (0.746) 0.796 0.382 0.740 0.288 0.831 0.841 0.173 
   3   (0.254) 0.204 0.618 0.260 0.712 0.169 0.159 0.827 

Locus 599 : 
2 alleles
13.0% missing data
   3   (0.645) 0.585 0.044 0.704 0.263 0.891 0.684 0.608 
   1   (0.355) 0.415 0.956 0.296 0.737 0.109 0.316 0.392 

Locus 600 : 
2 alleles
2.9% missing data
   3   (0.829) 0.865 0.965 0.859 0.379 0.910 0.856 0.960 
   4   (0.171) 0.135 0.035 0.141 0.621 0.090 0.144 0.040 

Locus 601 : 
2 alleles
14.5% missing data
   3   (0.200) 0.129 0.055 0.215 0.018 0.026 0.216 0.191 
   1   (0.800) 0.871 0.945 0.785 0.982 0.974 0.784 0.809 

Locus 602 : 
2 alleles
8.0% missing data
   1   (0.093) 0.024 0.064 0.033 0.973 0.004 0.128 0.015 
   3   (0.907) 0.976 0.936 0.967 0.027 0.996 0.872 0.985 

Locus 603 : 
2 alleles
5.1% missing data
   1   (0.808) 0.581 0.795 0.731 0.985 0.924 0.932 0.736 
   2   (0.192) 0.419 0.205 0.269 0.015 0.076 0.068 0.264 

Locus 604 : 
2 alleles
5.8% missing data
   3   (0.701) 0.703 0.681 0.642 0.287 0.787 0.778 0.934 
   1   (0.299) 0.297 0.319 0.358 0.713 0.213 0.222 0.066 

Locus 605 : 
2 alleles
7.2% missing data
   4   (0.840) 0.805 0.965 0.872 0.986 0.973 0.855 0.947 
   2   (0.160) 0.195 0.035 0.128 0.014 0.027 0.145 0.053 

Locus 606 : 
2 alleles
10.9% missing data
   1   (0.767) 0.802 0.945 0.780 0.697 0.463 0.799 0.835 
   2   (0.233) 0.198 0.055 0.220 0.303 0.537 0.201 0.165 

Locus 607 : 
2 alleles
5.1% missing data
   3   (0.814) 0.681 0.957 0.796 0.929 0.953 0.886 0.956 
   1   (0.186) 0.319 0.043 0.204 0.071 0.047 0.114 0.044 

Locus 608 : 
2 alleles
2.9% missing data
   3   (0.950) 0.990 0.995 0.987 0.988 0.999 0.906 0.995 
   4   (0.050) 0.010 0.005 0.013 0.012 0.001 0.094 0.005 

Locus 609 : 
2 alleles
6.5% missing data
   3   (0.903) 0.812 0.519 0.887 0.992 0.950 0.979 0.975 
   1   (0.097) 0.188 0.481 0.113 0.008 0.050 0.021 0.025 

Locus 610 : 
2 alleles
0.7% missing data
   1   (0.639) 0.741 0.641 0.662 0.457 0.617 0.582 0.943 
   3   (0.361) 0.259 0.359 0.338 0.543 0.383 0.418 0.057 

Locus 611 : 
2 alleles
3.6% missing data
   4   (0.811) 0.861 0.935 0.744 0.936 0.971 0.850 0.891 
   3   (0.189) 0.139 0.065 0.256 0.064 0.029 0.150 0.109 

Locus 612 : 
2 alleles
2.9% missing data
   2   (0.952) 0.990 0.975 0.988 0.997 0.999 0.920 0.995 
   4   (0.048) 0.010 0.025 0.012 0.003 0.001 0.080 0.005 

Locus 613 : 
2 alleles
8.0% missing data
   3   (0.073) 0.029 0.015 0.028 0.005 0.002 0.107 0.008 
   4   (0.927) 0.971 0.985 0.972 0.995 0.998 0.893 0.992 

Locus 614 : 
2 alleles
13.8% missing data
   3   (0.893) 0.876 0.846 0.835 0.987 0.912 0.966 0.899 
   1   (0.107) 0.124 0.154 0.165 0.013 0.088 0.034 0.101 

Locus 615 : 
2 alleles
2.9% missing data
   2   (0.787) 0.809 0.930 0.703 0.983 0.795 0.854 0.936 
   4   (0.213) 0.191 0.070 0.297 0.017 0.205 0.146 0.064 

Locus 616 : 
2 alleles
11.6% missing data
   3   (0.848) 0.887 0.389 0.854 0.987 0.954 0.888 0.959 
   4   (0.152) 0.113 0.611 0.146 0.013 0.046 0.112 0.041 

Locus 617 : 
2 alleles
0.7% missing data
   2   (0.914) 0.953 0.959 0.897 0.994 0.993 0.951 0.983 
   4   (0.086) 0.047 0.041 0.103 0.006 0.007 0.049 0.017 

Locus 618 : 
2 alleles
13.8% missing data
   1   (0.055) 0.014 0.007 0.017 0.054 0.002 0.094 0.006 
   3   (0.945) 0.986 0.993 0.983 0.946 0.998 0.906 0.994 

Locus 619 : 
2 alleles
0.7% missing data
   2   (0.842) 0.814 0.940 0.869 0.986 0.958 0.861 0.975 
   4   (0.158) 0.186 0.060 0.131 0.014 0.042 0.139 0.025 

Locus 620 : 
2 alleles
11.6% missing data
   1   (0.800) 0.860 0.929 0.723 0.980 0.971 0.827 0.943 
   4   (0.200) 0.140 0.071 0.277 0.020 0.029 0.173 0.057 

Locus 621 : 
2 alleles
15.2% missing data
   1   (0.874) 0.816 0.894 0.886 0.868 0.968 0.938 0.745 
   3   (0.126) 0.184 0.106 0.114 0.132 0.032 0.062 0.255 

Locus 622 : 
2 alleles
4.3% missing data
   3   (0.600) 0.602 0.836 0.531 0.851 0.888 0.617 0.612 
   1   (0.400) 0.398 0.164 0.469 0.149 0.112 0.383 0.388 

Locus 623 : 
2 alleles
6.5% missing data
   1   (0.899) 0.848 0.950 0.919 0.990 0.977 0.949 0.964 
   3   (0.101) 0.152 0.050 0.081 0.010 0.023 0.051 0.036 

Locus 624 : 
2 alleles
13.0% missing data
   3   (0.784) 0.670 0.759 0.861 0.808 0.817 0.808 0.715 
   4   (0.216) 0.330 0.241 0.139 0.192 0.183 0.192 0.285 

Locus 625 : 
2 alleles
11.6% missing data
   1   (0.768) 0.813 0.711 0.747 0.775 0.968 0.780 0.893 
   3   (0.232) 0.187 0.289 0.253 0.225 0.032 0.220 0.107 

Locus 626 : 
2 alleles
7.2% missing data
   1   (0.883) 0.909 0.981 0.853 0.954 0.989 0.927 0.963 
   2   (0.117) 0.091 0.019 0.147 0.046 0.011 0.073 0.037 

Locus 627 : 
2 alleles
16.7% missing data
   2   (0.290) 0.310 0.110 0.220 0.029 0.038 0.321 0.895 
   4   (0.710) 0.690 0.890 0.780 0.971 0.962 0.679 0.105 

Locus 628 : 
2 alleles
3.6% missing data
   1   (0.432) 0.333 0.245 0.450 0.132 0.092 0.484 0.942 
   3   (0.568) 0.667 0.755 0.550 0.868 0.908 0.516 0.058 

Locus 629 : 
2 alleles
10.9% missing data
   1   (0.859) 0.849 0.758 0.853 0.957 0.958 0.916 0.838 
   3   (0.141) 0.151 0.242 0.147 0.043 0.042 0.084 0.162 

Locus 630 : 
2 alleles
1.4% missing data
   2   (0.077) 0.041 0.034 0.068 0.006 0.006 0.048 0.046 
   4   (0.923) 0.959 0.966 0.932 0.994 0.994 0.952 0.954 

Locus 631 : 
2 alleles
15.2% missing data
   2   (0.842) 0.676 0.931 0.802 0.987 0.903 0.936 0.917 
   4   (0.158) 0.324 0.069 0.198 0.013 0.097 0.064 0.083 

Locus 632 : 
2 alleles
4.3% missing data
   4   (0.827) 0.917 0.960 0.855 0.984 0.986 0.753 0.905 
   1   (0.173) 0.083 0.040 0.145 0.016 0.014 0.247 0.095 

Locus 633 : 
2 alleles
6.5% missing data
   1   (0.900) 0.899 0.966 0.923 0.959 0.968 0.935 0.982 
   3   (0.100) 0.101 0.034 0.077 0.041 0.032 0.065 0.018 

Locus 634 : 
2 alleles
1.4% missing data
   4   (0.905) 0.958 0.409 0.938 0.575 0.934 0.963 0.691 
   2   (0.095) 0.042 0.591 0.062 0.425 0.066 0.037 0.309 

Locus 635 : 
2 alleles
11.6% missing data
   2   (0.120) 0.054 0.038 0.109 0.008 0.013 0.125 0.118 
   4   (0.880) 0.946 0.962 0.891 0.992 0.987 0.875 0.882 

Locus 636 : 
2 alleles
15.9% missing data
   1   (0.895) 0.933 0.909 0.922 0.990 0.983 0.900 0.968 
   3   (0.105) 0.067 0.091 0.078 0.010 0.017 0.100 0.032 

Locus 637 : 
2 alleles
10.9% missing data
   3   (0.884) 0.878 0.980 0.833 0.951 0.902 0.953 0.921 
   1   (0.116) 0.122 0.020 0.167 0.049 0.098 0.047 0.079 

Locus 638 : 
2 alleles
4.3% missing data
   4   (0.910) 0.965 0.956 0.973 0.994 0.996 0.806 0.985 
   2   (0.090) 0.035 0.044 0.027 0.006 0.004 0.194 0.015 

Locus 639 : 
2 alleles
10.9% missing data
   3   (0.733) 0.732 0.906 0.720 0.910 0.927 0.734 0.936 
   1   (0.267) 0.268 0.094 0.280 0.090 0.073 0.266 0.064 

Locus 640 : 
2 alleles
9.4% missing data
   2   (0.803) 0.739 0.926 0.745 0.983 0.951 0.889 0.640 
   1   (0.197) 0.261 0.074 0.255 0.017 0.049 0.111 0.360 

Locus 641 : 
2 alleles
6.5% missing data
   1   (0.907) 0.965 0.972 0.936 0.912 0.992 0.895 0.986 
   3   (0.093) 0.035 0.028 0.064 0.088 0.008 0.105 0.014 

Locus 642 : 
2 alleles
13.0% missing data
   1   (0.903) 0.953 0.973 0.923 0.992 0.995 0.899 0.986 
   4   (0.097) 0.047 0.027 0.077 0.008 0.005 0.101 0.014 

Locus 643 : 
2 alleles
1.4% missing data
   2   (0.670) 0.557 0.938 0.687 0.813 0.278 0.744 0.670 
   4   (0.330) 0.443 0.062 0.313 0.187 0.722 0.256 0.330 

Locus 644 : 
2 alleles
5.8% missing data
   3   (0.872) 0.916 0.369 0.841 0.990 0.977 0.931 0.975 
   4   (0.128) 0.084 0.631 0.159 0.010 0.023 0.069 0.025 

Locus 645 : 
2 alleles
2.2% missing data
   3   (0.888) 0.899 0.937 0.902 0.970 0.979 0.918 0.953 
   2   (0.112) 0.101 0.063 0.098 0.030 0.021 0.082 0.047 

Locus 646 : 
2 alleles
16.7% missing data
   3   (0.877) 0.807 0.952 0.868 0.951 0.858 0.950 0.901 
   2   (0.123) 0.193 0.048 0.132 0.049 0.142 0.050 0.099 

Locus 647 : 
2 alleles
1.4% missing data
   1   (0.841) 0.881 0.957 0.856 0.556 0.919 0.878 0.952 
   2   (0.159) 0.119 0.043 0.144 0.444 0.081 0.122 0.048 

Locus 648 : 
2 alleles
11.6% missing data
   4   (0.927) 0.968 0.982 0.969 0.992 0.997 0.908 0.967 
   2   (0.073) 0.032 0.018 0.031 0.008 0.003 0.092 0.033 

Locus 649 : 
2 alleles
8.7% missing data
   2   (0.320) 0.278 0.228 0.271 0.159 0.740 0.330 0.319 
   4   (0.680) 0.722 0.772 0.729 0.841 0.260 0.670 0.681 

Locus 650 : 
2 alleles
15.2% missing data
   2   (0.778) 0.768 0.930 0.767 0.177 0.894 0.882 0.109 
   3   (0.222) 0.232 0.070 0.233 0.823 0.106 0.118 0.891 

Locus 651 : 
2 alleles
9.4% missing data
   1   (0.111) 0.062 0.027 0.065 0.008 0.007 0.151 0.061 
   4   (0.889) 0.938 0.973 0.935 0.992 0.993 0.849 0.939 

Locus 652 : 
2 alleles
10.1% missing data
   2   (0.952) 0.988 0.994 0.987 0.996 0.999 0.930 0.979 
   4   (0.048) 0.012 0.006 0.013 0.004 0.001 0.070 0.021 

Locus 653 : 
2 alleles
13.0% missing data
   1   (0.885) 0.924 0.832 0.844 0.967 0.983 0.936 0.903 
   3   (0.115) 0.076 0.168 0.156 0.033 0.017 0.064 0.097 

Locus 654 : 
2 alleles
10.1% missing data
   3   (0.842) 0.774 0.906 0.876 0.987 0.976 0.875 0.894 
   1   (0.158) 0.226 0.094 0.124 0.013 0.024 0.125 0.106 

Locus 655 : 
2 alleles
1.4% missing data
   3   (0.951) 0.990 0.994 0.988 0.997 0.999 0.907 0.995 
   2   (0.049) 0.010 0.006 0.012 0.003 0.001 0.093 0.005 

Locus 656 : 
2 alleles
2.2% missing data
   3   (0.768) 0.731 0.962 0.859 0.006 0.968 0.742 0.958 
   4   (0.232) 0.269 0.038 0.141 0.994 0.032 0.258 0.042 

Locus 657 : 
2 alleles
13.8% missing data
   4   (0.611) 0.543 0.707 0.603 0.331 0.726 0.665 0.658 
   2   (0.389) 0.457 0.293 0.397 0.669 0.274 0.335 0.342 

Locus 658 : 
2 alleles
18.1% missing data
   4   (0.884) 0.869 0.961 0.881 0.989 0.978 0.931 0.975 
   2   (0.116) 0.131 0.039 0.119 0.011 0.022 0.069 0.025 

Locus 659 : 
2 alleles
5.1% missing data
   2   (0.826) 0.868 0.942 0.808 0.186 0.903 0.886 0.959 
   4   (0.174) 0.132 0.058 0.192 0.814 0.097 0.114 0.041 

Locus 660 : 
2 alleles
4.3% missing data
   4   (0.896) 0.933 0.399 0.941 0.991 0.982 0.914 0.954 
   2   (0.104) 0.067 0.601 0.059 0.009 0.018 0.086 0.046 

Locus 661 : 
2 alleles
13.8% missing data
   1   (0.848) 0.864 0.829 0.881 0.794 0.427 0.899 0.900 
   3   (0.152) 0.136 0.171 0.119 0.206 0.573 0.101 0.100 

Locus 662 : 
2 alleles
2.2% missing data
   2   (0.889) 0.926 0.921 0.926 0.278 0.963 0.931 0.985 
   4   (0.111) 0.074 0.079 0.074 0.722 0.037 0.069 0.015 

Locus 663 : 
2 alleles
2.9% missing data
   3   (0.893) 0.954 0.967 0.849 0.993 0.993 0.925 0.963 
   1   (0.107) 0.046 0.033 0.151 0.007 0.007 0.075 0.037 

Locus 664 : 
2 alleles
15.9% missing data
   2   (0.889) 0.943 0.899 0.931 0.992 0.992 0.861 0.948 
   4   (0.111) 0.057 0.101 0.069 0.008 0.008 0.139 0.052 

Locus 665 : 
2 alleles
5.8% missing data
   1   (0.835) 0.805 0.942 0.839 0.989 0.751 0.887 0.956 
   3   (0.165) 0.195 0.058 0.161 0.011 0.249 0.113 0.044 

Locus 666 : 
2 alleles
5.1% missing data
   2   (0.882) 0.901 0.965 0.879 0.965 0.983 0.918 0.969 
   4   (0.118) 0.099 0.035 0.121 0.035 0.017 0.082 0.031 

Locus 667 : 
2 alleles
2.9% missing data
   3   (0.849) 0.817 0.953 0.735 0.988 0.961 0.939 0.862 
   1   (0.151) 0.183 0.047 0.265 0.012 0.039 0.061 0.138 

Locus 668 : 
2 alleles
5.1% missing data
   2   (0.784) 0.786 0.935 0.778 0.978 0.897 0.832 0.483 
   4   (0.216) 0.214 0.065 0.222 0.022 0.103 0.168 0.517 

Locus 669 : 
2 alleles
5.8% missing data
   1   (0.706) 0.865 0.907 0.726 0.160 0.961 0.635 0.560 
   3   (0.294) 0.135 0.093 0.274 0.840 0.039 0.365 0.440 

Locus 670 : 
2 alleles
3.6% missing data
   1   (0.852) 0.933 0.782 0.890 0.985 0.992 0.791 0.931 
   3   (0.148) 0.067 0.218 0.110 0.015 0.008 0.209 0.069 

Locus 671 : 
2 alleles
12.3% missing data
   2   (0.739) 0.758 0.894 0.753 0.492 0.646 0.761 0.933 
   4   (0.261) 0.242 0.106 0.247 0.508 0.354 0.239 0.067 

Locus 672 : 
2 alleles
16.7% missing data
   3   (0.860) 0.898 0.840 0.861 0.828 0.984 0.915 0.398 
   4   (0.140) 0.102 0.160 0.139 0.172 0.016 0.085 0.602 

Locus 673 : 
2 alleles
3.6% missing data
   1   (0.248) 0.253 0.085 0.252 0.882 0.066 0.200 0.082 
   4   (0.752) 0.747 0.915 0.748 0.118 0.934 0.800 0.918 

Locus 674 : 
2 alleles
13.0% missing data
   2   (0.721) 0.805 0.915 0.753 0.213 0.940 0.689 0.635 
   4   (0.279) 0.195 0.085 0.247 0.787 0.060 0.311 0.365 

Locus 675 : 
2 alleles
2.9% missing data
   1   (0.895) 0.929 0.981 0.872 0.987 0.989 0.955 0.489 
   3   (0.105) 0.071 0.019 0.128 0.013 0.011 0.045 0.511 

Locus 676 : 
2 alleles
11.6% missing data
   1   (0.629) 0.700 0.886 0.594 0.172 0.841 0.639 0.597 
   3   (0.371) 0.300 0.114 0.406 0.828 0.159 0.361 0.403 

Locus 677 : 
2 alleles
1.4% missing data
   3   (0.789) 0.847 0.958 0.810 0.080 0.954 0.800 0.889 
   1   (0.211) 0.153 0.042 0.190 0.920 0.046 0.200 0.111 

Locus 678 : 
2 alleles
2.2% missing data
   2   (0.896) 0.854 0.971 0.878 0.256 0.953 0.974 0.961 
   4   (0.104) 0.146 0.029 0.122 0.744 0.047 0.026 0.039 

Locus 679 : 
2 alleles
9.4% missing data
   1   (0.526) 0.425 0.076 0.499 0.836 0.730 0.598 0.391 
   3   (0.474) 0.575 0.924 0.501 0.164 0.270 0.402 0.609 

Locus 680 : 
2 alleles
4.3% missing data
   4   (0.896) 0.752 0.978 0.900 0.990 0.982 0.962 0.944 
   2   (0.104) 0.248 0.022 0.100 0.010 0.018 0.038 0.056 

Locus 681 : 
2 alleles
13.0% missing data
   1   (0.513) 0.454 0.972 0.589 0.060 0.065 0.526 0.510 
   4   (0.487) 0.546 0.028 0.411 0.940 0.935 0.474 0.490 

Locus 682 : 
2 alleles
16.7% missing data
   1   (0.819) 0.866 0.965 0.867 0.806 0.968 0.771 0.969 
   3   (0.181) 0.134 0.035 0.133 0.194 0.032 0.229 0.031 

Locus 683 : 
2 alleles
11.6% missing data
   4   (0.859) 0.928 0.968 0.841 0.079 0.971 0.916 0.755 
   2   (0.141) 0.072 0.032 0.159 0.921 0.029 0.084 0.245 

Locus 684 : 
2 alleles
12.3% missing data
   2   (0.854) 0.889 0.855 0.819 0.848 0.957 0.903 0.956 
   4   (0.146) 0.111 0.145 0.181 0.152 0.043 0.097 0.044 

Locus 685 : 
2 alleles
17.4% missing data
   1   (0.428) 0.527 0.787 0.421 0.241 0.792 0.337 0.389 
   4   (0.572) 0.473 0.213 0.579 0.759 0.208 0.663 0.611 

Locus 686 : 
2 alleles
17.4% missing data
   3   (0.105) 0.146 0.049 0.079 0.008 0.016 0.066 0.023 
   4   (0.895) 0.854 0.951 0.921 0.992 0.984 0.934 0.977 

Locus 687 : 
2 alleles
18.1% missing data
   1   (0.054) 0.011 0.029 0.014 0.004 0.001 0.111 0.006 
   3   (0.946) 0.989 0.971 0.986 0.996 0.999 0.889 0.994 

Locus 688 : 
2 alleles
3.6% missing data
   1   (0.508) 0.501 0.421 0.482 0.887 0.547 0.537 0.161 
   4   (0.492) 0.499 0.579 0.518 0.113 0.453 0.463 0.839 

Locus 689 : 
2 alleles
2.2% missing data
   1   (0.093) 0.037 0.017 0.079 0.009 0.004 0.093 0.039 
   3   (0.907) 0.963 0.983 0.921 0.991 0.996 0.907 0.961 

Locus 690 : 
2 alleles
5.1% missing data
   4   (0.847) 0.912 0.892 0.846 0.986 0.985 0.842 0.885 
   1   (0.153) 0.088 0.108 0.154 0.014 0.015 0.158 0.115 

Locus 691 : 
2 alleles
10.1% missing data
   3   (0.779) 0.694 0.933 0.834 0.907 0.962 0.768 0.964 
   1   (0.221) 0.306 0.067 0.166 0.093 0.038 0.232 0.036 

Locus 692 : 
2 alleles
13.0% missing data
   2   (0.884) 0.887 0.917 0.921 0.897 0.985 0.905 0.977 
   3   (0.116) 0.113 0.083 0.079 0.103 0.015 0.095 0.023 

Locus 693 : 
2 alleles
1.4% missing data
   3   (0.198) 0.104 0.068 0.248 0.015 0.025 0.202 0.183 
   2   (0.802) 0.896 0.932 0.752 0.985 0.975 0.798 0.817 

Locus 694 : 
2 alleles
4.3% missing data
   4   (0.864) 0.922 0.851 0.923 0.304 0.945 0.865 0.954 
   2   (0.136) 0.078 0.149 0.077 0.696 0.055 0.135 0.046 

Locus 695 : 
2 alleles
12.3% missing data
   4   (0.928) 0.974 0.988 0.965 0.980 0.997 0.916 0.961 
   1   (0.072) 0.026 0.012 0.035 0.020 0.003 0.084 0.039 

Locus 696 : 
2 alleles
3.6% missing data
   2   (0.920) 0.948 0.987 0.950 0.964 0.995 0.934 0.987 
   4   (0.080) 0.052 0.013 0.050 0.036 0.005 0.066 0.013 

Locus 697 : 
2 alleles
10.9% missing data
   3   (0.752) 0.739 0.314 0.774 0.978 0.931 0.780 0.752 
   4   (0.248) 0.261 0.686 0.226 0.022 0.069 0.220 0.248 

Locus 698 : 
2 alleles
5.8% missing data
   3   (0.928) 0.978 0.988 0.967 0.995 0.998 0.897 0.986 
   1   (0.072) 0.022 0.012 0.033 0.005 0.002 0.103 0.014 

Locus 699 : 
2 alleles
10.9% missing data
   1   (0.135) 0.170 0.034 0.135 0.916 0.031 0.054 0.148 
   3   (0.865) 0.830 0.966 0.865 0.084 0.969 0.946 0.852 

Locus 700 : 
2 alleles
7.2% missing data
   2   (0.219) 0.169 0.050 0.272 0.656 0.118 0.162 0.035 
   3   (0.781) 0.831 0.950 0.728 0.344 0.882 0.838 0.965 

Locus 701 : 
2 alleles
1.4% missing data
   4   (0.118) 0.042 0.241 0.107 0.008 0.010 0.128 0.066 
   2   (0.882) 0.958 0.759 0.893 0.992 0.990 0.872 0.934 

Locus 702 : 
2 alleles
6.5% missing data
   1   (0.519) 0.506 0.143 0.569 0.779 0.171 0.553 0.133 
   3   (0.481) 0.494 0.857 0.431 0.221 0.829 0.447 0.867 

Locus 703 : 
2 alleles
1.4% missing data
   3   (0.866) 0.944 0.872 0.896 0.028 0.990 0.882 0.981 
   2   (0.134) 0.056 0.128 0.104 0.972 0.010 0.118 0.019 

Locus 704 : 
2 alleles
4.3% missing data
   3   (0.929) 0.689 0.971 0.874 0.981 0.971 0.993 0.973 
   2   (0.071) 0.311 0.029 0.126 0.019 0.029 0.007 0.027 

Locus 705 : 
2 alleles
6.5% missing data
   3   (0.736) 0.842 0.764 0.711 0.653 0.465 0.792 0.292 
   4   (0.264) 0.158 0.236 0.289 0.347 0.535 0.208 0.708 

Locus 706 : 
2 alleles
1.4% missing data
   3   (0.911) 0.958 0.984 0.881 0.991 0.979 0.950 0.983 
   4   (0.089) 0.042 0.016 0.119 0.009 0.021 0.050 0.017 

Locus 707 : 
2 alleles
9.4% missing data
   2   (0.659) 0.784 0.425 0.563 0.372 0.671 0.709 0.892 
   4   (0.341) 0.216 0.575 0.437 0.628 0.329 0.291 0.108 

Locus 708 : 
2 alleles
13.0% missing data
   1   (0.224) 0.232 0.458 0.216 0.471 0.260 0.151 0.195 
   3   (0.776) 0.768 0.542 0.784 0.529 0.740 0.849 0.805 

Locus 709 : 
2 alleles
15.9% missing data
   4   (0.886) 0.894 0.919 0.829 0.880 0.900 0.956 0.970 
   3   (0.114) 0.106 0.081 0.171 0.120 0.100 0.044 0.030 

Locus 710 : 
2 alleles
8.0% missing data
   2   (0.768) 0.748 0.528 0.734 0.983 0.860 0.834 0.932 
   4   (0.232) 0.252 0.472 0.266 0.017 0.140 0.166 0.068 

Locus 711 : 
2 alleles
12.3% missing data
   4   (0.909) 0.948 0.989 0.954 0.993 0.993 0.888 0.986 
   2   (0.091) 0.052 0.011 0.046 0.007 0.007 0.112 0.014 

Locus 712 : 
2 alleles
14.5% missing data
   1   (0.366) 0.284 0.621 0.369 0.099 0.183 0.396 0.388 
   3   (0.634) 0.716 0.379 0.631 0.901 0.817 0.604 0.612 

Locus 713 : 
2 alleles
5.8% missing data
   2   (0.789) 0.897 0.825 0.828 0.976 0.978 0.679 0.962 
   4   (0.211) 0.103 0.175 0.172 0.024 0.022 0.321 0.038 

Locus 714 : 
2 alleles
13.0% missing data
   3   (0.411) 0.488 0.358 0.334 0.925 0.844 0.379 0.065 
   1   (0.589) 0.512 0.642 0.666 0.075 0.156 0.621 0.935 

Locus 715 : 
2 alleles
3.6% missing data
   2   (0.861) 0.943 0.970 0.920 0.989 0.986 0.753 0.962 
   4   (0.139) 0.057 0.030 0.080 0.011 0.014 0.247 0.038 

Locus 716 : 
2 alleles
2.9% missing data
   2   (0.869) 0.883 0.918 0.869 0.990 0.945 0.910 0.950 
   4   (0.131) 0.117 0.082 0.131 0.010 0.055 0.090 0.050 

Locus 717 : 
2 alleles
3.6% missing data
   2   (0.875) 0.884 0.971 0.828 0.989 0.968 0.935 0.953 
   4   (0.125) 0.116 0.029 0.172 0.011 0.032 0.065 0.047 

Locus 718 : 
2 alleles
10.1% missing data
   3   (0.668) 0.577 0.485 0.705 0.209 0.841 0.721 0.794 
   4   (0.332) 0.423 0.515 0.295 0.791 0.159 0.279 0.206 

Locus 719 : 
2 alleles
4.3% missing data
   2   (0.138) 0.138 0.186 0.069 0.012 0.019 0.163 0.078 
   4   (0.862) 0.862 0.814 0.931 0.988 0.981 0.837 0.922 

Locus 720 : 
2 alleles
3.6% missing data
   3   (0.897) 0.953 0.977 0.904 0.993 0.993 0.901 0.983 
   4   (0.103) 0.047 0.023 0.096 0.007 0.007 0.099 0.017 

Locus 721 : 
2 alleles
13.0% missing data
   4   (0.842) 0.871 0.845 0.795 0.850 0.810 0.937 0.172 
   2   (0.158) 0.129 0.155 0.205 0.150 0.190 0.063 0.828 

Locus 722 : 
2 alleles
14.5% missing data
   3   (0.915) 0.951 0.928 0.933 0.990 0.990 0.936 0.983 
   4   (0.085) 0.049 0.072 0.067 0.010 0.010 0.064 0.017 

Locus 723 : 
2 alleles
2.9% missing data
   3   (0.909) 0.885 0.659 0.955 0.359 0.884 0.968 0.986 
   1   (0.091) 0.115 0.341 0.045 0.641 0.116 0.032 0.014 

Locus 724 : 
2 alleles
10.1% missing data
   1   (0.254) 0.121 0.101 0.197 0.024 0.014 0.441 0.077 
   3   (0.746) 0.879 0.899 0.803 0.976 0.986 0.559 0.923 

Locus 725 : 
2 alleles
13.8% missing data
   1   (0.780) 0.649 0.910 0.796 0.937 0.969 0.832 0.689 
   3   (0.220) 0.351 0.090 0.204 0.063 0.031 0.168 0.311 

Locus 726 : 
2 alleles
12.3% missing data
   3   (0.917) 0.963 0.842 0.947 0.898 0.995 0.922 0.987 
   1   (0.083) 0.037 0.158 0.053 0.102 0.005 0.078 0.013 

Locus 727 : 
2 alleles
11.6% missing data
   3   (0.699) 0.552 0.322 0.666 0.906 0.088 0.848 0.826 
   1   (0.301) 0.448 0.678 0.334 0.094 0.912 0.152 0.174 

Locus 728 : 
2 alleles
13.8% missing data
   4   (0.731) 0.780 0.741 0.687 0.755 0.624 0.814 0.244 
   3   (0.269) 0.220 0.259 0.313 0.245 0.376 0.186 0.756 

Locus 729 : 
2 alleles
17.4% missing data
   3   (0.898) 0.809 0.976 0.914 0.990 0.981 0.952 0.935 
   4   (0.102) 0.191 0.024 0.086 0.010 0.019 0.048 0.065 

Locus 730 : 
2 alleles
10.1% missing data
   3   (0.874) 0.876 0.982 0.903 0.988 0.989 0.883 0.933 
   1   (0.126) 0.124 0.018 0.097 0.012 0.011 0.117 0.067 

Locus 731 : 
2 alleles
5.1% missing data
   2   (0.644) 0.689 0.604 0.578 0.333 0.740 0.743 0.120 
   4   (0.356) 0.311 0.396 0.422 0.667 0.260 0.257 0.880 

Locus 732 : 
2 alleles
10.1% missing data
   4   (0.899) 0.929 0.972 0.926 0.992 0.992 0.907 0.933 
   1   (0.101) 0.071 0.028 0.074 0.008 0.008 0.093 0.067 

Locus 733 : 
2 alleles
2.2% missing data
   3   (0.702) 0.710 0.911 0.733 0.270 0.814 0.701 0.903 
   1   (0.298) 0.290 0.089 0.267 0.730 0.186 0.299 0.097 

Locus 734 : 
2 alleles
2.2% missing data
   3   (0.612) 0.725 0.627 0.436 0.974 0.575 0.674 0.940 
   1   (0.388) 0.275 0.373 0.564 0.026 0.425 0.326 0.060 

Locus 735 : 
2 alleles
11.6% missing data
   3   (0.890) 0.903 0.979 0.912 0.050 0.987 0.946 0.944 
   1   (0.110) 0.097 0.021 0.088 0.950 0.013 0.054 0.056 

Locus 736 : 
2 alleles
5.1% missing data
   2   (0.107) 0.046 0.696 0.037 0.797 0.015 0.097 0.044 
   4   (0.893) 0.954 0.304 0.963 0.203 0.985 0.903 0.956 

Locus 737 : 
2 alleles
13.8% missing data
   1   (0.508) 0.461 0.477 0.517 0.530 0.152 0.532 0.877 
   4   (0.492) 0.539 0.523 0.483 0.470 0.848 0.468 0.123 

Locus 738 : 
2 alleles
5.8% missing data
   4   (0.513) 0.570 0.431 0.436 0.941 0.919 0.500 0.377 
   2   (0.487) 0.430 0.569 0.564 0.059 0.081 0.500 0.623 

Locus 739 : 
2 alleles
10.9% missing data
   3   (0.913) 0.941 0.986 0.937 0.992 0.995 0.928 0.958 
   1   (0.087) 0.059 0.014 0.063 0.008 0.005 0.072 0.042 

Locus 740 : 
2 alleles
2.2% missing data
   2   (0.919) 0.963 0.988 0.958 0.993 0.997 0.898 0.988 
   4   (0.081) 0.037 0.012 0.042 0.007 0.003 0.102 0.012 

Locus 741 : 
2 alleles
5.8% missing data
   2   (0.837) 0.825 0.939 0.797 0.987 0.975 0.890 0.939 
   4   (0.163) 0.175 0.061 0.203 0.013 0.025 0.110 0.061 

Locus 742 : 
2 alleles
6.5% missing data
   4   (0.909) 0.825 0.975 0.857 0.989 0.983 0.978 0.985 
   2   (0.091) 0.175 0.025 0.143 0.011 0.017 0.022 0.015 

Locus 743 : 
2 alleles
2.9% missing data
   2   (0.168) 0.100 0.037 0.226 0.016 0.020 0.145 0.064 
   4   (0.832) 0.900 0.963 0.774 0.984 0.980 0.855 0.936 

Locus 744 : 
2 alleles
3.6% missing data
   1   (0.656) 0.667 0.892 0.420 0.970 0.864 0.803 0.403 
   3   (0.344) 0.333 0.108 0.580 0.030 0.136 0.197 0.597 

Locus 745 : 
2 alleles
4.3% missing data
   3   (0.841) 0.886 0.949 0.884 0.948 0.983 0.797 0.965 
   1   (0.159) 0.114 0.051 0.116 0.052 0.017 0.203 0.035 

Locus 746 : 
2 alleles
2.9% missing data
   3   (0.865) 0.889 0.952 0.909 0.966 0.987 0.851 0.931 
   1   (0.135) 0.111 0.048 0.091 0.034 0.013 0.149 0.069 

Locus 747 : 
2 alleles
2.9% missing data
   2   (0.069) 0.020 0.010 0.031 0.006 0.003 0.095 0.015 
   4   (0.931) 0.980 0.990 0.969 0.994 0.997 0.905 0.985 

Locus 748 : 
2 alleles
1.4% missing data
   2   (0.911) 0.876 0.952 0.947 0.991 0.993 0.945 0.983 
   4   (0.089) 0.124 0.048 0.053 0.009 0.007 0.055 0.017 

Locus 749 : 
2 alleles
8.0% missing data
   3   (0.273) 0.225 0.098 0.274 0.023 0.076 0.316 0.061 
   1   (0.727) 0.775 0.902 0.726 0.977 0.924 0.684 0.939 

Locus 750 : 
2 alleles
11.6% missing data
   3   (0.915) 0.929 0.962 0.948 0.992 0.991 0.933 0.940 
   1   (0.085) 0.071 0.038 0.052 0.008 0.009 0.067 0.060 

Locus 751 : 
2 alleles
13.8% missing data
   1   (0.255) 0.237 0.928 0.275 0.077 0.151 0.193 0.220 
   4   (0.745) 0.763 0.072 0.725 0.923 0.849 0.807 0.780 

Locus 752 : 
2 alleles
7.2% missing data
   3   (0.722) 0.742 0.719 0.804 0.972 0.967 0.662 0.328 
   4   (0.278) 0.258 0.281 0.196 0.028 0.033 0.338 0.672 

Locus 753 : 
2 alleles
3.6% missing data
   2   (0.805) 0.825 0.957 0.855 0.627 0.656 0.838 0.610 
   4   (0.195) 0.175 0.043 0.145 0.373 0.344 0.162 0.390 

Locus 754 : 
2 alleles
10.9% missing data
   1   (0.861) 0.943 0.197 0.885 0.983 0.989 0.859 0.971 
   3   (0.139) 0.057 0.803 0.115 0.017 0.011 0.141 0.029 

Locus 755 : 
2 alleles
2.2% missing data
   2   (0.765) 0.845 0.931 0.766 0.125 0.927 0.825 0.099 
   4   (0.235) 0.155 0.069 0.234 0.875 0.073 0.175 0.901 

Locus 756 : 
2 alleles
2.9% missing data
   4   (0.918) 0.953 0.971 0.847 0.994 0.951 0.986 0.165 
   2   (0.082) 0.047 0.029 0.153 0.006 0.049 0.014 0.835 

Locus 757 : 
2 alleles
5.8% missing data
   1   (0.580) 0.560 0.226 0.606 0.603 0.313 0.601 0.914 
   3   (0.420) 0.440 0.774 0.394 0.397 0.687 0.399 0.086 

Locus 758 : 
2 alleles
5.8% missing data
   4   (0.824) 0.738 0.894 0.895 0.947 0.959 0.816 0.947 
   1   (0.176) 0.262 0.106 0.105 0.053 0.041 0.184 0.053 

Locus 759 : 
2 alleles
14.5% missing data
   4   (0.549) 0.634 0.876 0.489 0.590 0.813 0.515 0.611 
   2   (0.451) 0.366 0.124 0.511 0.410 0.187 0.485 0.389 

Locus 760 : 
2 alleles
5.1% missing data
   2   (0.799) 0.801 0.926 0.772 0.981 0.959 0.829 0.914 
   3   (0.201) 0.199 0.074 0.228 0.019 0.041 0.171 0.086 

Locus 761 : 
2 alleles
10.1% missing data
   2   (0.880) 0.844 0.978 0.871 0.983 0.990 0.929 0.927 
   4   (0.120) 0.156 0.022 0.129 0.017 0.010 0.071 0.073 

Locus 762 : 
2 alleles
7.2% missing data
   1   (0.850) 0.880 0.974 0.893 0.985 0.987 0.830 0.846 
   2   (0.150) 0.120 0.026 0.107 0.015 0.013 0.170 0.154 

Locus 763 : 
2 alleles
3.6% missing data
   4   (0.892) 0.943 0.982 0.935 0.012 0.992 0.915 0.987 
   2   (0.108) 0.057 0.018 0.065 0.988 0.008 0.085 0.013 

Locus 764 : 
2 alleles
5.1% missing data
   2   (0.832) 0.866 0.929 0.771 0.984 0.969 0.881 0.922 
   4   (0.168) 0.134 0.071 0.229 0.016 0.031 0.119 0.078 

Locus 765 : 
2 alleles
17.4% missing data
   4   (0.526) 0.470 0.500 0.492 0.469 0.260 0.591 0.859 
   2   (0.474) 0.530 0.500 0.508 0.531 0.740 0.409 0.141 

Locus 766 : 
2 alleles
9.4% missing data
   2   (0.905) 0.933 0.986 0.944 0.993 0.993 0.903 0.944 
   4   (0.095) 0.067 0.014 0.056 0.007 0.007 0.097 0.056 

Locus 767 : 
2 alleles
5.1% missing data
   4   (0.375) 0.376 0.160 0.454 0.049 0.063 0.364 0.247 
   2   (0.625) 0.624 0.840 0.546 0.951 0.937 0.636 0.753 

Locus 768 : 
2 alleles
2.9% missing data
   2   (0.897) 0.937 0.900 0.883 0.990 0.990 0.932 0.963 
   1   (0.103) 0.063 0.100 0.117 0.010 0.010 0.068 0.037 

Locus 769 : 
2 alleles
3.6% missing data
   3   (0.735) 0.744 0.947 0.689 0.904 0.934 0.753 0.919 
   1   (0.265) 0.256 0.053 0.311 0.096 0.066 0.247 0.081 

Locus 770 : 
2 alleles
6.5% missing data
   1   (0.815) 0.914 0.304 0.843 0.940 0.971 0.781 0.965 
   3   (0.185) 0.086 0.696 0.157 0.060 0.029 0.219 0.035 

Locus 771 : 
2 alleles
7.2% missing data
   3   (0.905) 0.891 0.965 0.851 0.992 0.984 0.967 0.977 
   1   (0.095) 0.109 0.035 0.149 0.008 0.016 0.033 0.023 

Locus 772 : 
2 alleles
13.0% missing data
   2   (0.845) 0.903 0.955 0.832 0.987 0.986 0.855 0.791 
   4   (0.155) 0.097 0.045 0.168 0.013 0.014 0.145 0.209 

Locus 773 : 
2 alleles
15.9% missing data
   2   (0.391) 0.383 0.118 0.299 0.573 0.263 0.489 0.158 
   4   (0.609) 0.617 0.882 0.701 0.427 0.737 0.511 0.842 

Locus 774 : 
2 alleles
10.9% missing data
   3   (0.925) 0.969 0.986 0.966 0.995 0.996 0.905 0.967 
   1   (0.075) 0.031 0.014 0.034 0.005 0.004 0.095 0.033 

Locus 775 : 
2 alleles
15.9% missing data
   3   (0.920) 0.968 0.988 0.938 0.992 0.996 0.929 0.986 
   1   (0.080) 0.032 0.012 0.062 0.008 0.004 0.071 0.014 

Locus 776 : 
2 alleles
13.0% missing data
   4   (0.598) 0.628 0.675 0.645 0.959 0.951 0.483 0.746 
   2   (0.402) 0.372 0.325 0.355 0.041 0.049 0.517 0.254 

Locus 777 : 
2 alleles
6.5% missing data
   1   (0.452) 0.440 0.940 0.525 0.668 0.232 0.389 0.164 
   4   (0.548) 0.560 0.060 0.475 0.332 0.768 0.611 0.836 

Locus 778 : 
2 alleles
5.8% missing data
   1   (0.899) 0.883 0.962 0.868 0.991 0.985 0.960 0.937 
   4   (0.101) 0.117 0.038 0.132 0.009 0.015 0.040 0.063 

Locus 779 : 
2 alleles
13.0% missing data
   2   (0.316) 0.311 0.134 0.445 0.035 0.056 0.257 0.161 
   4   (0.684) 0.689 0.866 0.555 0.965 0.944 0.743 0.839 

Locus 780 : 
2 alleles
6.5% missing data
   1   (0.662) 0.625 0.899 0.630 0.915 0.709 0.701 0.702 
   3   (0.338) 0.375 0.101 0.370 0.085 0.291 0.299 0.298 

Locus 781 : 
2 alleles
5.8% missing data
   3   (0.690) 0.691 0.907 0.699 0.971 0.848 0.660 0.942 
   1   (0.310) 0.309 0.093 0.301 0.029 0.152 0.340 0.058 

Locus 782 : 
2 alleles
12.3% missing data
   3   (0.831) 0.774 0.958 0.674 0.988 0.758 0.943 0.954 
   1   (0.169) 0.226 0.042 0.326 0.012 0.242 0.057 0.046 

Locus 783 : 
2 alleles
14.5% missing data
   3   (0.859) 0.913 0.935 0.850 0.988 0.977 0.876 0.854 
   1   (0.141) 0.087 0.065 0.150 0.012 0.023 0.124 0.146 

Locus 784 : 
2 alleles
12.3% missing data
   4   (0.745) 0.856 0.918 0.718 0.039 0.938 0.780 0.518 
   3   (0.255) 0.144 0.082 0.282 0.961 0.062 0.220 0.482 

Locus 785 : 
2 alleles
1.4% missing data
   2   (0.666) 0.632 0.904 0.642 0.567 0.833 0.701 0.842 
   4   (0.334) 0.368 0.096 0.358 0.433 0.167 0.299 0.158 

Locus 786 : 
2 alleles
13.8% missing data
   3   (0.875) 0.879 0.976 0.893 0.989 0.991 0.895 0.961 
   1   (0.125) 0.121 0.024 0.107 0.011 0.009 0.105 0.039 

Locus 787 : 
2 alleles
5.8% missing data
   3   (0.924) 0.974 0.954 0.972 0.979 0.997 0.878 0.990 
   4   (0.076) 0.026 0.046 0.028 0.021 0.003 0.122 0.010 

Locus 788 : 
2 alleles
13.0% missing data
   1   (0.915) 0.954 0.982 0.928 0.993 0.994 0.939 0.908 
   2   (0.085) 0.046 0.018 0.072 0.007 0.006 0.061 0.092 

Locus 789 : 
2 alleles
1.4% missing data
   3   (0.868) 0.819 0.953 0.919 0.989 0.976 0.881 0.891 
   1   (0.132) 0.181 0.047 0.081 0.011 0.024 0.119 0.109 

Locus 790 : 
2 alleles
10.9% missing data
   3   (0.892) 0.926 0.968 0.942 0.987 0.993 0.865 0.896 
   1   (0.108) 0.074 0.032 0.058 0.013 0.007 0.135 0.104 

Locus 791 : 
2 alleles
4.3% missing data
   1   (0.691) 0.753 0.305 0.650 0.960 0.311 0.760 0.771 
   3   (0.309) 0.247 0.695 0.350 0.040 0.689 0.240 0.229 

Locus 792 : 
2 alleles
12.3% missing data
   1   (0.893) 0.877 0.975 0.929 0.989 0.994 0.915 0.917 
   3   (0.107) 0.123 0.025 0.071 0.011 0.006 0.085 0.083 

Locus 793 : 
2 alleles
0.0% missing data
   1   (0.069) 0.023 0.014 0.026 0.004 0.002 0.100 0.011 
   3   (0.931) 0.977 0.986 0.974 0.996 0.998 0.900 0.989 

Locus 794 : 
2 alleles
13.8% missing data
   2   (0.558) 0.488 0.578 0.653 0.532 0.487 0.554 0.159 
   4   (0.442) 0.512 0.422 0.347 0.468 0.513 0.446 0.841 

Locus 795 : 
2 alleles
0.7% missing data
   2   (0.854) 0.852 0.902 0.912 0.989 0.990 0.835 0.902 
   3   (0.146) 0.148 0.098 0.088 0.011 0.010 0.165 0.098 

Locus 796 : 
2 alleles
13.0% missing data
   1   (0.739) 0.671 0.788 0.753 0.761 0.402 0.818 0.686 
   2   (0.261) 0.329 0.212 0.247 0.239 0.598 0.182 0.314 

Locus 797 : 
2 alleles
5.1% missing data
   3   (0.878) 0.810 0.984 0.886 0.990 0.967 0.933 0.977 
   4   (0.122) 0.190 0.016 0.114 0.010 0.033 0.067 0.023 

Locus 798 : 
2 alleles
5.1% missing data
   3   (0.887) 0.944 0.376 0.905 0.990 0.989 0.912 0.975 
   1   (0.113) 0.056 0.624 0.095 0.010 0.011 0.088 0.025 

Locus 799 : 
2 alleles
11.6% missing data
   2   (0.865) 0.827 0.940 0.922 0.986 0.988 0.859 0.929 
   4   (0.135) 0.173 0.060 0.078 0.014 0.012 0.141 0.071 

Locus 800 : 
2 alleles
5.1% missing data
   3   (0.899) 0.867 0.976 0.925 0.988 0.991 0.936 0.962 
   1   (0.101) 0.133 0.024 0.075 0.012 0.009 0.064 0.038 

Locus 801 : 
2 alleles
0.0% missing data
   1   (0.909) 0.958 0.976 0.912 0.991 0.991 0.927 0.986 
   2   (0.091) 0.042 0.024 0.088 0.009 0.009 0.073 0.014 

Locus 802 : 
2 alleles
8.0% missing data
   1   (0.860) 0.933 0.972 0.855 0.061 0.979 0.925 0.445 
   3   (0.140) 0.067 0.028 0.145 0.939 0.021 0.075 0.555 

Locus 803 : 
2 alleles
11.6% missing data
   1   (0.893) 0.935 0.916 0.925 0.991 0.986 0.894 0.905 
   3   (0.107) 0.065 0.084 0.075 0.009 0.014 0.106 0.095 

Locus 804 : 
2 alleles
2.9% missing data
   3   (0.916) 0.762 0.976 0.882 0.993 0.918 0.986 0.959 
   4   (0.084) 0.238 0.024 0.118 0.007 0.082 0.014 0.041 

Locus 805 : 
2 alleles
12.3% missing data
   1   (0.764) 0.837 0.817 0.767 0.037 0.922 0.832 0.089 
   3   (0.236) 0.163 0.183 0.233 0.963 0.078 0.168 0.911 

Locus 806 : 
2 alleles
4.3% missing data
   1   (0.098) 0.064 0.024 0.141 0.007 0.006 0.051 0.023 
   2   (0.902) 0.936 0.976 0.859 0.993 0.994 0.949 0.977 

Locus 807 : 
2 alleles
3.6% missing data
   1   (0.705) 0.728 0.933 0.727 0.973 0.932 0.641 0.928 
   3   (0.295) 0.272 0.067 0.273 0.027 0.068 0.359 0.072 

Locus 808 : 
2 alleles
14.5% missing data
   4   (0.885) 0.903 0.963 0.920 0.029 0.836 0.948 0.853 
   2   (0.115) 0.097 0.037 0.080 0.971 0.164 0.052 0.147 

Locus 809 : 
2 alleles
4.3% missing data
   2   (0.877) 0.873 0.960 0.936 0.990 0.991 0.853 0.979 
   3   (0.123) 0.127 0.040 0.064 0.010 0.009 0.147 0.021 

Locus 810 : 
2 alleles
5.8% missing data
   3   (0.909) 0.871 0.972 0.762 0.980 0.940 0.985 0.946 
   2   (0.091) 0.129 0.028 0.238 0.020 0.060 0.015 0.054 

Locus 811 : 
2 alleles
14.5% missing data
   3   (0.591) 0.534 0.581 0.570 0.658 0.395 0.641 0.935 
   1   (0.409) 0.466 0.419 0.430 0.342 0.605 0.359 0.065 

Locus 812 : 
2 alleles
5.1% missing data
   3   (0.905) 0.858 0.984 0.928 0.025 0.975 0.974 0.984 
   1   (0.095) 0.142 0.016 0.072 0.975 0.025 0.026 0.016 

Locus 813 : 
2 alleles
10.9% missing data
   2   (0.910) 0.965 0.990 0.964 0.974 0.995 0.840 0.957 
   3   (0.090) 0.035 0.010 0.036 0.026 0.005 0.160 0.043 

Locus 814 : 
2 alleles
3.6% missing data
   1   (0.210) 0.194 0.263 0.213 0.409 0.423 0.144 0.049 
   4   (0.790) 0.806 0.737 0.787 0.591 0.577 0.856 0.951 

Locus 815 : 
2 alleles
2.9% missing data
   1   (0.846) 0.928 0.976 0.901 0.983 0.971 0.752 0.973 
   2   (0.154) 0.072 0.024 0.099 0.017 0.029 0.248 0.027 

Locus 816 : 
2 alleles
7.2% missing data
   2   (0.895) 0.942 0.973 0.906 0.989 0.994 0.902 0.983 
   1   (0.105) 0.058 0.027 0.094 0.011 0.006 0.098 0.017 

Locus 817 : 
2 alleles
13.0% missing data
   4   (0.627) 0.488 0.435 0.603 0.970 0.800 0.709 0.572 
   1   (0.373) 0.512 0.565 0.397 0.030 0.200 0.291 0.428 

Locus 818 : 
2 alleles
14.5% missing data
   1   (0.180) 0.141 0.667 0.110 0.013 0.041 0.213 0.134 
   2   (0.820) 0.859 0.333 0.890 0.987 0.959 0.787 0.866 

Locus 819 : 
2 alleles
12.3% missing data
   1   (0.871) 0.794 0.970 0.884 0.983 0.987 0.922 0.974 
   3   (0.129) 0.206 0.030 0.116 0.017 0.013 0.078 0.026 

Locus 820 : 
2 alleles
3.6% missing data
   3   (0.538) 0.460 0.733 0.532 0.074 0.105 0.614 0.947 
   1   (0.462) 0.540 0.267 0.468 0.926 0.895 0.386 0.053 

Locus 821 : 
2 alleles
3.6% missing data
   3   (0.787) 0.753 0.934 0.749 0.939 0.956 0.870 0.316 
   1   (0.213) 0.247 0.066 0.251 0.061 0.044 0.130 0.684 

Locus 822 : 
2 alleles
13.0% missing data
   2   (0.122) 0.312 0.511 0.080 0.034 0.058 0.051 0.031 
   4   (0.878) 0.688 0.489 0.920 0.966 0.942 0.949 0.969 

Locus 823 : 
2 alleles
12.3% missing data
   2   (0.915) 0.963 0.947 0.961 0.927 0.995 0.938 0.063 
   4   (0.085) 0.037 0.053 0.039 0.073 0.005 0.062 0.937 

Locus 824 : 
2 alleles
11.6% missing data
   2   (0.931) 0.981 0.992 0.981 0.995 0.998 0.834 0.971 
   3   (0.069) 0.019 0.008 0.019 0.005 0.002 0.166 0.029 

Locus 825 : 
2 alleles
1.4% missing data
   1   (0.875) 0.837 0.965 0.924 0.989 0.973 0.888 0.965 
   3   (0.125) 0.163 0.035 0.076 0.011 0.027 0.112 0.035 

Locus 826 : 
2 alleles
2.9% missing data
   2   (0.904) 0.941 0.982 0.880 0.992 0.990 0.944 0.973 
   1   (0.096) 0.059 0.018 0.120 0.008 0.010 0.056 0.027 

Locus 827 : 
2 alleles
5.1% missing data
   1   (0.882) 0.901 0.401 0.915 0.992 0.950 0.922 0.955 
   4   (0.118) 0.099 0.599 0.085 0.008 0.050 0.078 0.045 

Locus 828 : 
2 alleles
7.2% missing data
   4   (0.687) 0.752 0.698 0.690 0.526 0.569 0.709 0.645 
   3   (0.313) 0.248 0.302 0.310 0.474 0.431 0.291 0.355 

Locus 829 : 
2 alleles
10.9% missing data
   3   (0.825) 0.912 0.969 0.836 0.982 0.985 0.765 0.967 
   1   (0.175) 0.088 0.031 0.164 0.018 0.015 0.235 0.033 

Locus 830 : 
2 alleles
2.9% missing data
   2   (0.752) 0.856 0.316 0.699 0.978 0.964 0.756 0.914 
   3   (0.248) 0.144 0.684 0.301 0.022 0.036 0.244 0.086 

Locus 831 : 
2 alleles
1.4% missing data
   2   (0.913) 0.943 0.360 0.970 0.994 0.994 0.917 0.989 
   4   (0.087) 0.057 0.640 0.030 0.006 0.006 0.083 0.011 

Locus 832 : 
2 alleles
10.9% missing data
   2   (0.709) 0.726 0.792 0.746 0.702 0.423 0.726 0.722 
   4   (0.291) 0.274 0.208 0.254 0.298 0.577 0.274 0.278 

Locus 833 : 
2 alleles
15.2% missing data
   4   (0.889) 0.927 0.977 0.918 0.989 0.986 0.891 0.889 
   2   (0.111) 0.073 0.023 0.082 0.011 0.014 0.109 0.111 

Locus 834 : 
2 alleles
14.5% missing data
   2   (0.765) 0.872 0.941 0.742 0.979 0.977 0.710 0.831 
   4   (0.235) 0.128 0.059 0.258 0.021 0.023 0.290 0.169 

Locus 835 : 
2 alleles
10.9% missing data
   4   (0.906) 0.950 0.985 0.892 0.992 0.990 0.938 0.931 
   2   (0.094) 0.050 0.015 0.108 0.008 0.010 0.062 0.069 

Locus 836 : 
2 alleles
5.1% missing data
   2   (0.472) 0.428 0.116 0.444 0.632 0.347 0.503 0.898 
   4   (0.528) 0.572 0.884 0.556 0.368 0.653 0.497 0.102 

Locus 837 : 
2 alleles
7.2% missing data
   2   (0.880) 0.924 0.982 0.860 0.988 0.975 0.911 0.963 
   4   (0.120) 0.076 0.018 0.140 0.012 0.025 0.089 0.037 

Locus 838 : 
2 alleles
5.1% missing data
   1   (0.866) 0.642 0.970 0.828 0.987 0.814 0.964 0.968 
   2   (0.134) 0.358 0.030 0.172 0.013 0.186 0.036 0.032 

Locus 839 : 
2 alleles
5.1% missing data
   1   (0.858) 0.760 0.964 0.829 0.987 0.931 0.934 0.978 
   4   (0.142) 0.240 0.036 0.171 0.013 0.069 0.066 0.022 

Locus 840 : 
2 alleles
2.9% missing data
   3   (0.927) 0.985 0.969 0.982 0.995 0.998 0.775 0.992 
   1   (0.073) 0.015 0.031 0.018 0.005 0.002 0.225 0.008 

Locus 841 : 
2 alleles
10.9% missing data
   2   (0.907) 0.907 0.619 0.899 0.992 0.942 0.968 0.953 
   4   (0.093) 0.093 0.381 0.101 0.008 0.058 0.032 0.047 

Locus 842 : 
2 alleles
5.1% missing data
   2   (0.899) 0.919 0.961 0.897 0.990 0.983 0.942 0.947 
   4   (0.101) 0.081 0.039 0.103 0.010 0.017 0.058 0.053 

Locus 843 : 
2 alleles
12.3% missing data
   2   (0.809) 0.790 0.945 0.865 0.982 0.984 0.770 0.947 
   4   (0.191) 0.210 0.055 0.135 0.018 0.016 0.230 0.053 

Locus 844 : 
2 alleles
2.9% missing data
   3   (0.896) 0.899 0.979 0.905 0.386 0.932 0.962 0.941 
   1   (0.104) 0.101 0.021 0.095 0.614 0.068 0.038 0.059 

Locus 845 : 
2 alleles
13.8% missing data
   1   (0.816) 0.912 0.841 0.870 0.947 0.978 0.755 0.498 
   3   (0.184) 0.088 0.159 0.130 0.053 0.022 0.245 0.502 

Locus 846 : 
2 alleles
12.3% missing data
   1   (0.846) 0.933 0.960 0.821 0.095 0.959 0.884 0.974 
   4   (0.154) 0.067 0.040 0.179 0.905 0.041 0.116 0.026 

Locus 847 : 
2 alleles
4.3% missing data
   1   (0.748) 0.817 0.349 0.793 0.977 0.913 0.702 0.954 
   3   (0.252) 0.183 0.651 0.207 0.023 0.087 0.298 0.046 

Locus 848 : 
2 alleles
8.0% missing data
   1   (0.497) 0.433 0.550 0.487 0.422 0.622 0.524 0.499 
   3   (0.503) 0.567 0.450 0.513 0.578 0.378 0.476 0.501 

Locus 849 : 
2 alleles
8.7% missing data
   3   (0.944) 0.986 0.994 0.985 0.996 0.999 0.889 0.976 
   2   (0.056) 0.014 0.006 0.015 0.004 0.001 0.111 0.024 

Locus 850 : 
2 alleles
10.9% missing data
   1   (0.739) 0.856 0.925 0.685 0.293 0.802 0.801 0.167 
   3   (0.261) 0.144 0.075 0.315 0.707 0.198 0.199 0.833 

Locus 851 : 
2 alleles
5.8% missing data
   2   (0.896) 0.935 0.979 0.899 0.990 0.990 0.917 0.978 
   4   (0.104) 0.065 0.021 0.101 0.010 0.010 0.083 0.022 

Locus 852 : 
2 alleles
4.3% missing data
   4   (0.900) 0.941 0.974 0.865 0.992 0.991 0.940 0.979 
   2   (0.100) 0.059 0.026 0.135 0.008 0.009 0.060 0.021 

Locus 853 : 
2 alleles
2.9% missing data
   1   (0.244) 0.309 0.056 0.331 0.021 0.036 0.171 0.091 
   3   (0.756) 0.691 0.944 0.669 0.979 0.964 0.829 0.909 

Locus 854 : 
2 alleles
5.8% missing data
   1   (0.888) 0.921 0.482 0.932 0.992 0.985 0.907 0.980 
   3   (0.112) 0.079 0.518 0.068 0.008 0.015 0.093 0.020 

Locus 855 : 
2 alleles
10.9% missing data
   1   (0.126) 0.152 0.051 0.100 0.010 0.012 0.099 0.117 
   3   (0.874) 0.848 0.949 0.900 0.990 0.988 0.901 0.883 

Locus 856 : 
2 alleles
1.4% missing data
   1   (0.694) 0.838 0.889 0.654 0.972 0.975 0.590 0.907 
   3   (0.306) 0.162 0.111 0.346 0.028 0.025 0.410 0.093 

Locus 857 : 
2 alleles
3.6% missing data
   1   (0.201) 0.198 0.095 0.210 0.019 0.031 0.183 0.037 
   3   (0.799) 0.802 0.905 0.790 0.981 0.969 0.817 0.963 

Locus 858 : 
2 alleles
13.0% missing data
   3   (0.206) 0.223 0.051 0.200 0.020 0.035 0.195 0.105 
   4   (0.794) 0.777 0.949 0.800 0.980 0.965 0.805 0.895 

Locus 859 : 
2 alleles
12.3% missing data
   4   (0.866) 0.892 0.343 0.861 0.988 0.971 0.923 0.924 
   2   (0.134) 0.108 0.657 0.139 0.012 0.029 0.077 0.076 

Locus 860 : 
2 alleles
8.0% missing data
   3   (0.829) 0.829 0.879 0.855 0.983 0.966 0.838 0.908 
   1   (0.171) 0.171 0.121 0.145 0.017 0.034 0.162 0.092 

Locus 861 : 
2 alleles
5.1% missing data
   2   (0.179) 0.265 0.037 0.187 0.013 0.249 0.108 0.042 
   4   (0.821) 0.735 0.963 0.813 0.987 0.751 0.892 0.958 

Locus 862 : 
2 alleles
5.8% missing data
   4   (0.306) 0.365 0.071 0.242 0.927 0.048 0.325 0.062 
   1   (0.694) 0.635 0.929 0.758 0.073 0.952 0.675 0.938 

Locus 863 : 
2 alleles
4.3% missing data
   3   (0.919) 0.817 0.973 0.820 0.996 0.581 0.992 0.951 
   1   (0.081) 0.183 0.027 0.180 0.004 0.419 0.008 0.049 

Locus 864 : 
2 alleles
4.3% missing data
   4   (0.883) 0.950 0.174 0.927 0.991 0.990 0.881 0.940 
   3   (0.117) 0.050 0.826 0.073 0.009 0.010 0.119 0.060 

Locus 865 : 
2 alleles
1.4% missing data
   1   (0.145) 0.225 0.058 0.083 0.012 0.025 0.142 0.037 
   3   (0.855) 0.775 0.942 0.917 0.988 0.975 0.858 0.963 

Locus 866 : 
2 alleles
9.4% missing data
   2   (0.900) 0.874 0.956 0.846 0.992 0.951 0.969 0.901 
   1   (0.100) 0.126 0.044 0.154 0.008 0.049 0.031 0.099 

Locus 867 : 
2 alleles
2.2% missing data
   1   (0.090) 0.125 0.035 0.049 0.021 0.011 0.061 0.017 
   2   (0.910) 0.875 0.965 0.951 0.979 0.989 0.939 0.983 

Locus 868 : 
2 alleles
3.6% missing data
   3   (0.840) 0.739 0.947 0.832 0.818 0.711 0.929 0.967 
   4   (0.160) 0.261 0.053 0.168 0.182 0.289 0.071 0.033 

Locus 869 : 
2 alleles
4.3% missing data
   4   (0.887) 0.913 0.985 0.885 0.234 0.972 0.948 0.973 
   2   (0.113) 0.087 0.015 0.115 0.766 0.028 0.052 0.027 

Locus 870 : 
2 alleles
5.1% missing data
   2   (0.893) 0.897 0.862 0.920 0.993 0.984 0.926 0.791 
   4   (0.107) 0.103 0.138 0.080 0.007 0.016 0.074 0.209 

Locus 871 : 
2 alleles
14.5% missing data
   1   (0.652) 0.671 0.846 0.688 0.221 0.833 0.657 0.394 
   4   (0.348) 0.329 0.154 0.312 0.779 0.167 0.343 0.606 

Locus 872 : 
2 alleles
6.5% missing data
   4   (0.890) 0.770 0.970 0.938 0.455 0.876 0.954 0.949 
   2   (0.110) 0.230 0.030 0.062 0.545 0.124 0.046 0.051 

Locus 873 : 
2 alleles
12.3% missing data
   1   (0.882) 0.900 0.859 0.862 0.989 0.982 0.929 0.911 
   2   (0.118) 0.100 0.141 0.138 0.011 0.018 0.071 0.089 

Locus 874 : 
2 alleles
1.4% missing data
   1   (0.863) 0.870 0.919 0.877 0.989 0.979 0.887 0.931 
   3   (0.137) 0.130 0.081 0.123 0.011 0.021 0.113 0.069 

Locus 875 : 
2 alleles
8.7% missing data
   2   (0.880) 0.912 0.907 0.893 0.990 0.986 0.895 0.969 
   4   (0.120) 0.088 0.093 0.107 0.010 0.014 0.105 0.031 

Locus 876 : 
2 alleles
2.9% missing data
   3   (0.882) 0.710 0.901 0.876 0.991 0.929 0.960 0.984 
   1   (0.118) 0.290 0.099 0.124 0.009 0.071 0.040 0.016 

Locus 877 : 
2 alleles
0.7% missing data
   1   (0.049) 0.010 0.007 0.012 0.004 0.001 0.092 0.005 
   2   (0.951) 0.990 0.993 0.988 0.996 0.999 0.908 0.995 

Locus 878 : 
2 alleles
12.3% missing data
   3   (0.732) 0.712 0.741 0.816 0.481 0.742 0.707 0.937 
   2   (0.268) 0.288 0.259 0.184 0.519 0.258 0.293 0.063 

Locus 879 : 
2 alleles
2.9% missing data
   1   (0.902) 0.914 0.949 0.888 0.130 0.956 0.973 0.980 
   3   (0.098) 0.086 0.051 0.112 0.870 0.044 0.027 0.020 

Locus 880 : 
2 alleles
9.4% missing data
   1   (0.667) 0.631 0.063 0.651 0.966 0.893 0.740 0.394 
   4   (0.333) 0.369 0.937 0.349 0.034 0.107 0.260 0.606 

Locus 881 : 
2 alleles
13.0% missing data
   2   (0.921) 0.974 0.965 0.962 0.980 0.996 0.892 0.966 
   4   (0.079) 0.026 0.035 0.038 0.020 0.004 0.108 0.034 

Locus 882 : 
2 alleles
15.9% missing data
   3   (0.887) 0.911 0.971 0.942 0.895 0.993 0.860 0.984 
   1   (0.113) 0.089 0.029 0.058 0.105 0.007 0.140 0.016 

Locus 883 : 
2 alleles
2.9% missing data
   3   (0.906) 0.931 0.952 0.876 0.992 0.979 0.961 0.748 
   1   (0.094) 0.069 0.048 0.124 0.008 0.021 0.039 0.252 

Locus 884 : 
2 alleles
3.6% missing data
   1   (0.768) 0.789 0.935 0.708 0.272 0.846 0.847 0.944 
   3   (0.232) 0.211 0.065 0.292 0.728 0.154 0.153 0.056 

Locus 885 : 
2 alleles
13.0% missing data
   2   (0.885) 0.914 0.925 0.942 0.897 0.992 0.857 0.978 
   4   (0.115) 0.086 0.075 0.058 0.103 0.008 0.143 0.022 

Locus 886 : 
2 alleles
11.6% missing data
   2   (0.912) 0.867 0.953 0.957 0.994 0.990 0.941 0.972 
   4   (0.088) 0.133 0.047 0.043 0.006 0.010 0.059 0.028 

Locus 887 : 
2 alleles
13.0% missing data
   1   (0.919) 0.938 0.986 0.943 0.993 0.993 0.944 0.943 
   2   (0.081) 0.062 0.014 0.057 0.007 0.007 0.056 0.057 

Locus 888 : 
2 alleles
17.4% missing data
   1   (0.674) 0.451 0.915 0.639 0.894 0.827 0.793 0.399 
   3   (0.326) 0.549 0.085 0.361 0.106 0.173 0.207 0.601 

Locus 889 : 
2 alleles
3.6% missing data
   3   (0.878) 0.879 0.971 0.897 0.943 0.985 0.900 0.985 
   1   (0.122) 0.121 0.029 0.103 0.057 0.015 0.100 0.015 

Locus 890 : 
2 alleles
6.5% missing data
   4   (0.677) 0.701 0.163 0.676 0.955 0.419 0.713 0.941 
   2   (0.323) 0.299 0.837 0.324 0.045 0.581 0.287 0.059 

Locus 891 : 
2 alleles
5.8% missing data
   2   (0.474) 0.547 0.661 0.378 0.860 0.151 0.498 0.707 
   4   (0.526) 0.453 0.339 0.622 0.140 0.849 0.502 0.293 

Locus 892 : 
2 alleles
5.8% missing data
   2   (0.819) 0.792 0.938 0.796 0.986 0.898 0.895 0.559 
   1   (0.181) 0.208 0.062 0.204 0.014 0.102 0.105 0.441 

Locus 893 : 
2 alleles
13.8% missing data
   4   (0.729) 0.817 0.816 0.727 0.742 0.943 0.675 0.942 
   2   (0.271) 0.183 0.184 0.273 0.258 0.057 0.325 0.058 

Locus 894 : 
2 alleles
13.0% missing data
   3   (0.580) 0.724 0.650 0.612 0.583 0.359 0.536 0.178 
   4   (0.420) 0.276 0.350 0.388 0.417 0.641 0.464 0.822 

Locus 895 : 
2 alleles
3.6% missing data
   1   (0.948) 0.989 0.994 0.986 0.996 0.999 0.901 0.995 
   3   (0.052) 0.011 0.006 0.014 0.004 0.001 0.099 0.005 

Locus 896 : 
2 alleles
13.0% missing data
   2   (0.736) 0.766 0.765 0.763 0.078 0.949 0.740 0.950 
   3   (0.264) 0.234 0.235 0.237 0.922 0.051 0.260 0.050 

Locus 897 : 
2 alleles
15.2% missing data
   3   (0.766) 0.734 0.924 0.755 0.977 0.902 0.791 0.955 
   4   (0.234) 0.266 0.076 0.245 0.023 0.098 0.209 0.045 

Locus 898 : 
2 alleles
1.4% missing data
   1   (0.873) 0.724 0.687 0.904 0.987 0.816 0.948 0.974 
   3   (0.127) 0.276 0.313 0.096 0.013 0.184 0.052 0.026 

Locus 899 : 
2 alleles
13.8% missing data
   1   (0.870) 0.834 0.909 0.934 0.880 0.983 0.865 0.971 
   3   (0.130) 0.166 0.091 0.066 0.120 0.017 0.135 0.029 

Locus 900 : 
2 alleles
2.9% missing data
   3   (0.931) 0.982 0.992 0.969 0.995 0.998 0.904 0.987 
   1   (0.069) 0.018 0.008 0.031 0.005 0.002 0.096 0.013 

Locus 901 : 
2 alleles
4.3% missing data
   3   (0.890) 0.877 0.979 0.934 0.992 0.986 0.901 0.978 
   2   (0.110) 0.123 0.021 0.066 0.008 0.014 0.099 0.022 

Locus 902 : 
2 alleles
12.3% missing data
   4   (0.927) 0.976 0.988 0.964 0.994 0.997 0.907 0.965 
   1   (0.073) 0.024 0.012 0.036 0.006 0.003 0.093 0.035 

Locus 903 : 
2 alleles
13.0% missing data
   4   (0.629) 0.676 0.586 0.640 0.292 0.862 0.631 0.497 
   2   (0.371) 0.324 0.414 0.360 0.708 0.138 0.369 0.503 

Locus 904 : 
2 alleles
8.7% missing data
   4   (0.487) 0.486 0.517 0.458 0.769 0.545 0.486 0.487 
   2   (0.513) 0.514 0.483 0.542 0.231 0.455 0.514 0.513 

Locus 905 : 
2 alleles
6.5% missing data
   1   (0.888) 0.927 0.980 0.937 0.991 0.990 0.858 0.981 
   3   (0.112) 0.073 0.020 0.063 0.009 0.010 0.142 0.019 

Locus 906 : 
2 alleles
12.3% missing data
   2   (0.901) 0.912 0.970 0.912 0.263 0.958 0.962 0.903 
   4   (0.099) 0.088 0.030 0.088 0.737 0.042 0.038 0.097 

Locus 907 : 
2 alleles
1.4% missing data
   1   (0.905) 0.940 0.949 0.925 0.992 0.991 0.925 0.980 
   2   (0.095) 0.060 0.051 0.075 0.008 0.009 0.075 0.020 

Locus 908 : 
2 alleles
12.3% missing data
   3   (0.786) 0.774 0.779 0.816 0.815 0.937 0.790 0.950 
   1   (0.214) 0.226 0.221 0.184 0.185 0.063 0.210 0.050 

Locus 909 : 
2 alleles
3.6% missing data
   1   (0.738) 0.741 0.951 0.719 0.092 0.440 0.821 0.955 
   4   (0.262) 0.259 0.049 0.281 0.908 0.560 0.179 0.045 

Locus 910 : 
2 alleles
12.3% missing data
   4   (0.613) 0.568 0.644 0.669 0.674 0.321 0.623 0.675 
   1   (0.387) 0.432 0.356 0.331 0.326 0.679 0.377 0.325 

Locus 911 : 
2 alleles
15.9% missing data
   3   (0.880) 0.958 0.948 0.952 0.810 0.995 0.728 0.986 
   1   (0.120) 0.042 0.052 0.048 0.190 0.005 0.272 0.014 

Locus 912 : 
2 alleles
2.9% missing data
   1   (0.920) 0.973 0.984 0.975 0.031 0.996 0.923 0.911 
   3   (0.080) 0.027 0.016 0.025 0.969 0.004 0.077 0.089 

Locus 913 : 
2 alleles
18.8% missing data
   1   (0.837) 0.825 0.873 0.807 0.803 0.970 0.897 0.935 
   3   (0.163) 0.175 0.127 0.193 0.197 0.030 0.103 0.065 

Locus 914 : 
2 alleles
10.1% missing data
   3   (0.809) 0.865 0.390 0.840 0.981 0.973 0.799 0.876 
   1   (0.191) 0.135 0.610 0.160 0.019 0.027 0.201 0.124 

Locus 915 : 
2 alleles
5.1% missing data
   1   (0.834) 0.678 0.968 0.855 0.939 0.974 0.898 0.803 
   3   (0.166) 0.322 0.032 0.145 0.061 0.026 0.102 0.197 

Locus 916 : 
2 alleles
4.3% missing data
   2   (0.694) 0.681 0.088 0.658 0.975 0.737 0.763 0.914 
   4   (0.306) 0.319 0.912 0.342 0.025 0.263 0.237 0.086 

Locus 917 : 
2 alleles
1.4% missing data
   2   (0.783) 0.884 0.930 0.832 0.220 0.946 0.787 0.147 
   4   (0.217) 0.116 0.070 0.168 0.780 0.054 0.213 0.853 

Locus 918 : 
2 alleles
2.9% missing data
   2   (0.835) 0.896 0.959 0.775 0.986 0.969 0.907 0.122 
   4   (0.165) 0.104 0.041 0.225 0.014 0.031 0.093 0.878 

Locus 919 : 
2 alleles
2.9% missing data
   4   (0.638) 0.474 0.893 0.640 0.962 0.951 0.661 0.659 
   1   (0.362) 0.526 0.107 0.360 0.038 0.049 0.339 0.341 

Locus 920 : 
2 alleles
12.3% missing data
   3   (0.901) 0.911 0.941 0.896 0.992 0.984 0.944 0.943 
   1   (0.099) 0.089 0.059 0.104 0.008 0.016 0.056 0.057 

Locus 921 : 
2 alleles
13.0% missing data
   3   (0.814) 0.714 0.952 0.861 0.988 0.754 0.864 0.691 
   1   (0.186) 0.286 0.048 0.139 0.012 0.246 0.136 0.309 

Locus 922 : 
2 alleles
9.4% missing data
   2   (0.906) 0.961 0.982 0.925 0.992 0.993 0.902 0.988 
   4   (0.094) 0.039 0.018 0.075 0.008 0.007 0.098 0.012 

Locus 923 : 
2 alleles
5.1% missing data
   4   (0.699) 0.740 0.931 0.664 0.892 0.950 0.676 0.885 
   3   (0.301) 0.260 0.069 0.336 0.108 0.050 0.324 0.115 

Locus 924 : 
2 alleles
13.8% missing data
   3   (0.868) 0.933 0.881 0.851 0.876 0.988 0.887 0.927 
   1   (0.132) 0.067 0.119 0.149 0.124 0.012 0.113 0.073 

Locus 925 : 
2 alleles
2.9% missing data
   3   (0.782) 0.829 0.936 0.763 0.188 0.897 0.828 0.945 
   1   (0.218) 0.171 0.064 0.237 0.812 0.103 0.172 0.055 

Locus 926 : 
2 alleles
5.1% missing data
   4   (0.732) 0.674 0.931 0.666 0.975 0.950 0.782 0.929 
   2   (0.268) 0.326 0.069 0.334 0.025 0.050 0.218 0.071 

Locus 927 : 
2 alleles
8.0% missing data
   1   (0.466) 0.611 0.864 0.425 0.160 0.538 0.438 0.116 
   3   (0.534) 0.389 0.136 0.575 0.840 0.462 0.562 0.884 

Locus 928 : 
2 alleles
3.6% missing data
   3   (0.834) 0.915 0.888 0.898 0.050 0.982 0.800 0.962 
   4   (0.166) 0.085 0.112 0.102 0.950 0.018 0.200 0.038 

Locus 929 : 
2 alleles
1.4% missing data
   2   (0.880) 0.780 0.958 0.908 0.992 0.977 0.930 0.981 
   4   (0.120) 0.220 0.042 0.092 0.008 0.023 0.070 0.019 

Locus 930 : 
2 alleles
14.5% missing data
   3   (0.896) 0.917 0.979 0.915 0.135 0.955 0.954 0.977 
   4   (0.104) 0.083 0.021 0.085 0.865 0.045 0.046 0.023 

Locus 931 : 
2 alleles
2.9% missing data
   2   (0.896) 0.941 0.983 0.932 0.991 0.992 0.882 0.985 
   4   (0.104) 0.059 0.017 0.068 0.009 0.008 0.118 0.015 

Locus 932 : 
2 alleles
3.6% missing data
   1   (0.141) 0.076 0.106 0.094 0.842 0.017 0.140 0.023 
   3   (0.859) 0.924 0.894 0.906 0.158 0.983 0.860 0.977 

Locus 933 : 
2 alleles
12.3% missing data
   1   (0.837) 0.811 0.946 0.889 0.325 0.937 0.872 0.882 
   4   (0.163) 0.189 0.054 0.111 0.675 0.063 0.128 0.118 

Locus 934 : 
2 alleles
11.6% missing data
   2   (0.903) 0.845 0.830 0.854 0.877 0.511 0.982 0.972 
   3   (0.097) 0.155 0.170 0.146 0.123 0.489 0.018 0.028 

Locus 935 : 
2 alleles
10.1% missing data
   1   (0.586) 0.614 0.246 0.701 0.062 0.360 0.551 0.673 
   4   (0.414) 0.386 0.754 0.299 0.938 0.640 0.449 0.327 

Locus 936 : 
2 alleles
8.7% missing data
   2   (0.631) 0.564 0.760 0.673 0.827 0.171 0.704 0.137 
   3   (0.369) 0.436 0.240 0.327 0.173 0.829 0.296 0.863 

Locus 937 : 
2 alleles
12.3% missing data
   1   (0.921) 0.981 0.990 0.977 0.993 0.998 0.781 0.991 
   4   (0.079) 0.019 0.010 0.023 0.007 0.002 0.219 0.009 

Locus 938 : 
2 alleles
5.1% missing data
   1   (0.790) 0.802 0.789 0.799 0.324 0.913 0.845 0.781 
   4   (0.210) 0.198 0.211 0.201 0.676 0.087 0.155 0.219 

Locus 939 : 
2 alleles
5.1% missing data
   1   (0.706) 0.589 0.657 0.621 0.973 0.917 0.816 0.631 
   2   (0.294) 0.411 0.343 0.379 0.027 0.083 0.184 0.369 

Locus 940 : 
2 alleles
0.7% missing data
   3   (0.890) 0.904 0.981 0.875 0.987 0.986 0.936 0.980 
   1   (0.110) 0.096 0.019 0.125 0.013 0.014 0.064 0.020 

Locus 941 : 
2 alleles
6.5% missing data
   3   (0.476) 0.307 0.165 0.499 0.954 0.173 0.549 0.565 
   4   (0.524) 0.693 0.835 0.501 0.046 0.827 0.451 0.435 

Locus 942 : 
2 alleles
5.8% missing data
   2   (0.844) 0.882 0.774 0.898 0.346 0.929 0.868 0.869 
   4   (0.156) 0.118 0.226 0.102 0.654 0.071 0.132 0.131 

Locus 943 : 
2 alleles
3.6% missing data
   2   (0.907) 0.857 0.826 0.951 0.173 0.943 0.968 0.962 
   4   (0.093) 0.143 0.174 0.049 0.827 0.057 0.032 0.038 

Locus 944 : 
2 alleles
2.9% missing data
   4   (0.649) 0.691 0.920 0.531 0.962 0.857 0.675 0.908 
   1   (0.351) 0.309 0.080 0.469 0.038 0.143 0.325 0.092 

Locus 945 : 
2 alleles
3.6% missing data
   3   (0.873) 0.893 0.421 0.850 0.990 0.961 0.942 0.839 
   1   (0.127) 0.107 0.579 0.150 0.010 0.039 0.058 0.161 

Locus 946 : 
2 alleles
12.3% missing data
   2   (0.937) 0.888 0.969 0.792 0.995 0.983 0.994 0.984 
   1   (0.063) 0.112 0.031 0.208 0.005 0.017 0.006 0.016 

Locus 947 : 
2 alleles
3.6% missing data
   2   (0.882) 0.932 0.358 0.925 0.095 0.970 0.933 0.966 
   4   (0.118) 0.068 0.642 0.075 0.905 0.030 0.067 0.034 

Locus 948 : 
2 alleles
15.2% missing data
   3   (0.356) 0.486 0.173 0.308 0.120 0.133 0.355 0.426 
   4   (0.644) 0.514 0.827 0.692 0.880 0.867 0.645 0.574 

Locus 949 : 
2 alleles
5.1% missing data
   1   (0.803) 0.796 0.788 0.837 0.978 0.978 0.790 0.956 
   3   (0.197) 0.204 0.212 0.163 0.022 0.022 0.210 0.044 

Locus 950 : 
2 alleles
10.1% missing data
   1   (0.891) 0.964 0.984 0.958 0.992 0.996 0.753 0.911 
   3   (0.109) 0.036 0.016 0.042 0.008 0.004 0.247 0.089 

Locus 951 : 
2 alleles
2.2% missing data
   1   (0.899) 0.966 0.977 0.880 0.990 0.995 0.911 0.988 
   3   (0.101) 0.034 0.023 0.120 0.010 0.005 0.089 0.012 

Locus 952 : 
2 alleles
12.3% missing data
   1   (0.947) 0.986 0.995 0.985 0.996 0.998 0.911 0.978 
   3   (0.053) 0.014 0.005 0.015 0.004 0.002 0.089 0.022 

Locus 953 : 
2 alleles
3.6% missing data
   4   (0.737) 0.627 0.794 0.732 0.977 0.934 0.788 0.781 
   2   (0.263) 0.373 0.206 0.268 0.023 0.066 0.212 0.219 

Locus 954 : 
2 alleles
12.3% missing data
   1   (0.147) 0.064 0.103 0.063 0.011 0.006 0.319 0.088 
   2   (0.853) 0.936 0.897 0.937 0.989 0.994 0.681 0.912 

Locus 955 : 
2 alleles
2.9% missing data
   1   (0.313) 0.227 0.760 0.329 0.327 0.559 0.281 0.048 
   3   (0.687) 0.773 0.240 0.671 0.673 0.441 0.719 0.952 

Locus 956 : 
2 alleles
7.2% missing data
   2   (0.888) 0.931 0.984 0.898 0.889 0.989 0.906 0.898 
   4   (0.112) 0.069 0.016 0.102 0.111 0.011 0.094 0.102 

Locus 957 : 
2 alleles
4.3% missing data
   4   (0.901) 0.919 0.973 0.930 0.991 0.993 0.912 0.975 
   2   (0.099) 0.081 0.027 0.070 0.009 0.007 0.088 0.025 

Locus 958 : 
2 alleles
9.4% missing data
   3   (0.512) 0.497 0.794 0.555 0.947 0.926 0.412 0.370 
   1   (0.488) 0.503 0.206 0.445 0.053 0.074 0.588 0.630 

Locus 959 : 
2 alleles
1.4% missing data
   3   (0.924) 0.974 0.987 0.955 0.992 0.996 0.917 0.982 
   4   (0.076) 0.026 0.013 0.045 0.008 0.004 0.083 0.018 

Locus 960 : 
2 alleles
4.3% missing data
   3   (0.604) 0.660 0.061 0.581 0.957 0.854 0.579 0.910 
   1   (0.396) 0.340 0.939 0.419 0.043 0.146 0.421 0.090 

Locus 961 : 
2 alleles
6.5% missing data
   2   (0.824) 0.876 0.952 0.794 0.948 0.982 0.851 0.679 
   3   (0.176) 0.124 0.048 0.206 0.052 0.018 0.149 0.321 

Locus 962 : 
2 alleles
12.3% missing data
   3   (0.850) 0.893 0.960 0.809 0.053 0.925 0.925 0.968 
   1   (0.150) 0.107 0.040 0.191 0.947 0.075 0.075 0.032 

Locus 963 : 
2 alleles
5.8% missing data
   1   (0.597) 0.557 0.078 0.517 0.885 0.807 0.689 0.609 
   3   (0.403) 0.443 0.922 0.483 0.115 0.193 0.311 0.391 

Locus 964 : 
2 alleles
3.6% missing data
   3   (0.883) 0.858 0.806 0.922 0.970 0.981 0.912 0.985 
   4   (0.117) 0.142 0.194 0.078 0.030 0.019 0.088 0.015 

Locus 965 : 
2 alleles
7.2% missing data
   4   (0.358) 0.285 0.702 0.243 0.037 0.037 0.475 0.904 
   1   (0.642) 0.715 0.298 0.757 0.963 0.963 0.525 0.096 

Locus 966 : 
2 alleles
11.6% missing data
   3   (0.904) 0.920 0.802 0.916 0.992 0.983 0.962 0.380 
   1   (0.096) 0.080 0.198 0.084 0.008 0.017 0.038 0.620 

Locus 967 : 
2 alleles
3.6% missing data
   1   (0.341) 0.407 0.136 0.357 0.113 0.124 0.332 0.104 
   4   (0.659) 0.593 0.864 0.643 0.887 0.876 0.668 0.896 

Locus 968 : 
2 alleles
2.2% missing data
   3   (0.842) 0.877 0.939 0.873 0.236 0.895 0.879 0.967 
   1   (0.158) 0.123 0.061 0.127 0.764 0.105 0.121 0.033 

Locus 969 : 
2 alleles
8.0% missing data
   1   (0.914) 0.903 0.982 0.956 0.992 0.990 0.939 0.844 
   3   (0.086) 0.097 0.018 0.044 0.008 0.010 0.061 0.156 

Locus 970 : 
2 alleles
10.9% missing data
   1   (0.109) 0.067 0.026 0.061 0.010 0.007 0.142 0.104 
   2   (0.891) 0.933 0.974 0.939 0.990 0.993 0.858 0.896 

Locus 971 : 
2 alleles
13.0% missing data
   4   (0.892) 0.856 0.919 0.896 0.987 0.988 0.944 0.882 
   2   (0.108) 0.144 0.081 0.104 0.013 0.012 0.056 0.118 

Locus 972 : 
2 alleles
5.1% missing data
   4   (0.891) 0.920 0.977 0.885 0.081 0.969 0.956 0.964 
   3   (0.109) 0.080 0.023 0.115 0.919 0.031 0.044 0.036 

Locus 973 : 
2 alleles
12.3% missing data
   4   (0.811) 0.744 0.802 0.757 0.842 0.917 0.897 0.929 
   1   (0.189) 0.256 0.198 0.243 0.158 0.083 0.103 0.071 

Locus 974 : 
2 alleles
1.4% missing data
   2   (0.946) 0.989 0.993 0.987 0.996 0.999 0.884 0.995 
   3   (0.054) 0.011 0.007 0.013 0.004 0.001 0.116 0.005 

Locus 975 : 
2 alleles
9.4% missing data
   1   (0.890) 0.873 0.737 0.863 0.633 0.749 0.971 0.973 
   3   (0.110) 0.127 0.263 0.137 0.367 0.251 0.029 0.027 

Locus 976 : 
2 alleles
2.2% missing data
   2   (0.897) 0.821 0.951 0.892 0.991 0.964 0.961 0.965 
   4   (0.103) 0.179 0.049 0.108 0.009 0.036 0.039 0.035 

Locus 977 : 
2 alleles
1.4% missing data
   2   (0.801) 0.895 0.966 0.897 0.031 0.988 0.678 0.945 
   3   (0.199) 0.105 0.034 0.103 0.969 0.012 0.322 0.055 

Locus 978 : 
2 alleles
5.1% missing data
   4   (0.745) 0.646 0.743 0.688 0.974 0.909 0.827 0.929 
   2   (0.255) 0.354 0.257 0.312 0.026 0.091 0.173 0.071 

Locus 979 : 
2 alleles
15.2% missing data
   4   (0.770) 0.815 0.248 0.797 0.976 0.966 0.764 0.916 
   2   (0.230) 0.185 0.752 0.203 0.024 0.034 0.236 0.084 

Locus 980 : 
2 alleles
11.6% missing data
   2   (0.886) 0.869 0.978 0.892 0.987 0.946 0.937 0.941 
   4   (0.114) 0.131 0.022 0.108 0.013 0.054 0.063 0.059 

Locus 981 : 
2 alleles
4.3% missing data
   2   (0.151) 0.079 0.042 0.155 0.013 0.018 0.156 0.171 
   4   (0.849) 0.921 0.958 0.845 0.987 0.982 0.844 0.829 

Locus 982 : 
2 alleles
19.6% missing data
   2   (0.870) 0.713 0.969 0.840 0.989 0.943 0.952 0.969 
   1   (0.130) 0.287 0.031 0.160 0.011 0.057 0.048 0.031 

Locus 983 : 
2 alleles
2.2% missing data
   3   (0.889) 0.906 0.980 0.830 0.991 0.973 0.955 0.828 
   1   (0.111) 0.094 0.020 0.170 0.009 0.027 0.045 0.172 

Locus 984 : 
2 alleles
9.4% missing data
   4   (0.851) 0.826 0.956 0.892 0.987 0.970 0.862 0.957 
   1   (0.149) 0.174 0.044 0.108 0.013 0.030 0.138 0.043 

Locus 985 : 
2 alleles
3.6% missing data
   2   (0.148) 0.090 0.031 0.165 0.012 0.020 0.140 0.044 
   4   (0.852) 0.910 0.969 0.835 0.988 0.980 0.860 0.956 

Locus 986 : 
2 alleles
2.9% missing data
   1   (0.910) 0.968 0.990 0.956 0.993 0.995 0.859 0.990 
   2   (0.090) 0.032 0.010 0.044 0.007 0.005 0.141 0.010 

Locus 987 : 
2 alleles
10.1% missing data
   1   (0.902) 0.842 0.947 0.929 0.904 0.975 0.950 0.984 
   3   (0.098) 0.158 0.053 0.071 0.096 0.025 0.050 0.016 

Locus 988 : 
2 alleles
4.3% missing data
   1   (0.127) 0.044 0.030 0.071 0.010 0.006 0.239 0.043 
   4   (0.873) 0.956 0.970 0.929 0.990 0.994 0.761 0.957 

Locus 989 : 
2 alleles
2.9% missing data
   2   (0.754) 0.735 0.906 0.741 0.476 0.789 0.814 0.931 
   4   (0.246) 0.265 0.094 0.259 0.524 0.211 0.186 0.069 

Locus 990 : 
2 alleles
5.1% missing data
   1   (0.166) 0.246 0.061 0.118 0.858 0.060 0.106 0.047 
   3   (0.834) 0.754 0.939 0.882 0.142 0.940 0.894 0.953 

Locus 991 : 
2 alleles
15.9% missing data
   1   (0.952) 0.986 0.992 0.986 0.996 0.999 0.940 0.975 
   2   (0.048) 0.014 0.008 0.014 0.004 0.001 0.060 0.025 

Locus 992 : 
2 alleles
5.8% missing data
   1   (0.816) 0.739 0.934 0.872 0.983 0.978 0.816 0.820 
   3   (0.184) 0.261 0.066 0.128 0.017 0.022 0.184 0.180 

Locus 993 : 
2 alleles
0.7% missing data
   1   (0.921) 0.938 0.978 0.896 0.994 0.990 0.969 0.984 
   2   (0.079) 0.062 0.022 0.104 0.006 0.010 0.031 0.016 

Locus 994 : 
2 alleles
10.9% missing data
   1   (0.844) 0.763 0.809 0.759 0.872 0.862 0.945 0.935 
   3   (0.156) 0.237 0.191 0.241 0.128 0.138 0.055 0.065 

Locus 995 : 
2 alleles
5.8% missing data
   3   (0.731) 0.810 0.832 0.593 0.976 0.850 0.811 0.509 
   1   (0.269) 0.190 0.168 0.407 0.024 0.150 0.189 0.491 

Locus 996 : 
2 alleles
12.3% missing data
   1   (0.891) 0.943 0.922 0.930 0.890 0.993 0.868 0.976 
   4   (0.109) 0.057 0.078 0.070 0.110 0.007 0.132 0.024 

Locus 997 : 
2 alleles
9.4% missing data
   1   (0.225) 0.245 0.319 0.307 0.215 0.176 0.131 0.071 
   4   (0.775) 0.755 0.681 0.693 0.785 0.824 0.869 0.929 

Locus 998 : 
2 alleles
2.2% missing data
   4   (0.897) 0.881 0.973 0.897 0.992 0.978 0.949 0.966 
   3   (0.103) 0.119 0.027 0.103 0.008 0.022 0.051 0.034 

Locus 999 : 
2 alleles
18.1% missing data
   3   (0.761) 0.690 0.148 0.755 0.938 0.797 0.844 0.951 
   2   (0.239) 0.310 0.852 0.245 0.062 0.203 0.156 0.049 

Locus 1000 : 
2 alleles
10.9% missing data
   4   (0.872) 0.897 0.948 0.916 0.989 0.988 0.854 0.970 
   3   (0.128) 0.103 0.052 0.084 0.011 0.012 0.146 0.030 

Locus 1001 : 
2 alleles
5.1% missing data
   3   (0.669) 0.680 0.495 0.584 0.969 0.793 0.745 0.610 
   4   (0.331) 0.320 0.505 0.416 0.031 0.207 0.255 0.390 

Locus 1002 : 
2 alleles
2.2% missing data
   1   (0.828) 0.750 0.969 0.713 0.989 0.486 0.943 0.972 
   3   (0.172) 0.250 0.031 0.287 0.011 0.514 0.057 0.028 

Locus 1003 : 
2 alleles
7.2% missing data
   2   (0.799) 0.843 0.741 0.799 0.980 0.970 0.798 0.958 
   3   (0.201) 0.157 0.259 0.201 0.020 0.030 0.202 0.042 

Locus 1004 : 
2 alleles
11.6% missing data
   1   (0.315) 0.332 0.256 0.314 0.041 0.065 0.324 0.264 
   3   (0.685) 0.668 0.744 0.686 0.959 0.935 0.676 0.736 

Locus 1005 : 
2 alleles
2.9% missing data
   1   (0.834) 0.879 0.961 0.726 0.984 0.930 0.901 0.894 
   3   (0.166) 0.121 0.039 0.274 0.016 0.070 0.099 0.106 

Locus 1006 : 
2 alleles
4.3% missing data
   3   (0.896) 0.949 0.968 0.940 0.092 0.973 0.948 0.345 
   1   (0.104) 0.051 0.032 0.060 0.908 0.027 0.052 0.655 

Locus 1007 : 
2 alleles
4.3% missing data
   1   (0.080) 0.048 0.012 0.051 0.006 0.005 0.068 0.024 
   3   (0.920) 0.952 0.988 0.949 0.994 0.995 0.932 0.976 

Locus 1008 : 
2 alleles
3.6% missing data
   4   (0.926) 0.792 0.942 0.909 0.994 0.984 0.987 0.992 
   1   (0.074) 0.208 0.058 0.091 0.006 0.016 0.013 0.008 

Locus 1009 : 
2 alleles
5.1% missing data
   1   (0.827) 0.828 0.964 0.797 0.192 0.898 0.906 0.958 
   4   (0.173) 0.172 0.036 0.203 0.808 0.102 0.094 0.042 

Locus 1010 : 
2 alleles
6.5% missing data
   2   (0.730) 0.770 0.580 0.710 0.513 0.721 0.782 0.905 
   4   (0.270) 0.230 0.420 0.290 0.487 0.279 0.218 0.095 

Locus 1011 : 
2 alleles
12.3% missing data
   4   (0.855) 0.854 0.043 0.790 0.963 0.961 0.948 0.968 
   2   (0.145) 0.146 0.957 0.210 0.037 0.039 0.052 0.032 

Locus 1012 : 
2 alleles
19.6% missing data
   2   (0.863) 0.895 0.805 0.856 0.881 0.969 0.899 0.967 
   4   (0.137) 0.105 0.195 0.144 0.119 0.031 0.101 0.033 

Locus 1013 : 
2 alleles
10.9% missing data
   2   (0.713) 0.631 0.863 0.783 0.971 0.957 0.658 0.887 
   4   (0.287) 0.369 0.137 0.217 0.029 0.043 0.342 0.113 

Locus 1014 : 
2 alleles
2.9% missing data
   3   (0.903) 0.845 0.966 0.891 0.462 0.802 0.979 0.961 
   2   (0.097) 0.155 0.034 0.109 0.538 0.198 0.021 0.039 

Locus 1015 : 
2 alleles
11.6% missing data
   4   (0.895) 0.898 0.973 0.845 0.992 0.975 0.954 0.966 
   2   (0.105) 0.102 0.027 0.155 0.008 0.025 0.046 0.034 

Locus 1016 : 
2 alleles
10.1% missing data
   2   (0.871) 0.905 0.980 0.891 0.988 0.986 0.875 0.907 
   4   (0.129) 0.095 0.020 0.109 0.012 0.014 0.125 0.093 

Locus 1017 : 
2 alleles
3.6% missing data
   3   (0.783) 0.565 0.941 0.836 0.851 0.604 0.858 0.955 
   2   (0.217) 0.435 0.059 0.164 0.149 0.396 0.142 0.045 

Locus 1018 : 
2 alleles
4.3% missing data
   2   (0.470) 0.594 0.488 0.417 0.274 0.699 0.438 0.509 
   4   (0.530) 0.406 0.512 0.583 0.726 0.301 0.562 0.491 

Locus 1019 : 
2 alleles
12.3% missing data
   2   (0.844) 0.798 0.933 0.840 0.986 0.940 0.907 0.631 
   1   (0.156) 0.202 0.067 0.160 0.014 0.060 0.093 0.369 

Locus 1020 : 
2 alleles
15.9% missing data
   2   (0.753) 0.819 0.247 0.832 0.979 0.942 0.679 0.789 
   4   (0.247) 0.181 0.753 0.168 0.021 0.058 0.321 0.211 

Locus 1021 : 
2 alleles
2.2% missing data
   4   (0.915) 0.955 0.987 0.964 0.994 0.996 0.886 0.988 
   2   (0.085) 0.045 0.013 0.036 0.006 0.004 0.114 0.012 

Locus 1022 : 
2 alleles
15.2% missing data
   3   (0.912) 0.930 0.914 0.943 0.990 0.992 0.931 0.951 
   1   (0.088) 0.070 0.086 0.057 0.010 0.008 0.069 0.049 

Locus 1023 : 
2 alleles
9.4% missing data
   4   (0.667) 0.628 0.456 0.759 0.962 0.929 0.640 0.137 
   1   (0.333) 0.372 0.544 0.241 0.038 0.071 0.360 0.863 

Locus 1024 : 
2 alleles
8.0% missing data
   1   (0.896) 0.907 0.017 0.942 0.992 0.989 0.941 0.908 
   2   (0.104) 0.093 0.983 0.058 0.008 0.011 0.059 0.092 

Locus 1025 : 
2 alleles
5.1% missing data
   1   (0.892) 0.767 0.968 0.883 0.989 0.983 0.960 0.981 
   3   (0.108) 0.233 0.032 0.117 0.011 0.017 0.040 0.019 

Locus 1026 : 
2 alleles
4.3% missing data
   4   (0.885) 0.921 0.405 0.827 0.993 0.864 0.961 0.967 
   2   (0.115) 0.079 0.595 0.173 0.007 0.136 0.039 0.033 

Locus 1027 : 
2 alleles
13.8% missing data
   1   (0.742) 0.723 0.857 0.758 0.978 0.964 0.731 0.764 
   4   (0.258) 0.277 0.143 0.242 0.022 0.036 0.269 0.236 

Locus 1028 : 
2 alleles
1.4% missing data
   2   (0.878) 0.935 0.933 0.847 0.989 0.985 0.907 0.968 
   4   (0.122) 0.065 0.067 0.153 0.011 0.015 0.093 0.032 

Locus 1029 : 
2 alleles
2.2% missing data
   2   (0.471) 0.428 0.493 0.409 0.419 0.552 0.502 0.923 
   4   (0.529) 0.572 0.507 0.591 0.581 0.448 0.498 0.077 

Locus 1030 : 
2 alleles
11.6% missing data
   4   (0.904) 0.891 0.982 0.944 0.970 0.992 0.926 0.946 
   1   (0.096) 0.109 0.018 0.056 0.030 0.008 0.074 0.054 

Locus 1031 : 
2 alleles
0.7% missing data
   2   (0.888) 0.897 0.027 0.934 0.992 0.971 0.934 0.965 
   4   (0.112) 0.103 0.973 0.066 0.008 0.029 0.066 0.035 

Locus 1032 : 
2 alleles
5.8% missing data
   3   (0.777) 0.848 0.957 0.812 0.081 0.873 0.823 0.167 
   2   (0.223) 0.152 0.043 0.188 0.919 0.127 0.177 0.833 

Locus 1033 : 
2 alleles
3.6% missing data
   3   (0.923) 0.892 0.942 0.937 0.331 0.887 0.988 0.777 
   1   (0.077) 0.108 0.058 0.063 0.669 0.113 0.012 0.223 

Locus 1034 : 
2 alleles
12.3% missing data
   2   (0.871) 0.779 0.965 0.903 0.985 0.970 0.917 0.917 
   1   (0.129) 0.221 0.035 0.097 0.015 0.030 0.083 0.083 

Locus 1035 : 
2 alleles
0.7% missing data
   3   (0.891) 0.920 0.987 0.911 0.990 0.993 0.902 0.971 
   4   (0.109) 0.080 0.013 0.089 0.010 0.007 0.098 0.029 

Locus 1036 : 
2 alleles
5.1% missing data
   1   (0.861) 0.840 0.936 0.839 0.985 0.969 0.914 0.969 
   3   (0.139) 0.160 0.064 0.161 0.015 0.031 0.086 0.031 

Locus 1037 : 
2 alleles
12.3% missing data
   4   (0.830) 0.788 0.843 0.812 0.739 0.771 0.915 0.940 
   2   (0.170) 0.212 0.157 0.188 0.261 0.229 0.085 0.060 

Locus 1038 : 
2 alleles
5.8% missing data
   1   (0.640) 0.713 0.116 0.477 0.254 0.773 0.767 0.874 
   3   (0.360) 0.287 0.884 0.523 0.746 0.227 0.233 0.126 

Locus 1039 : 
2 alleles
6.5% missing data
   3   (0.807) 0.835 0.939 0.812 0.981 0.979 0.801 0.935 
   1   (0.193) 0.165 0.061 0.188 0.019 0.021 0.199 0.065 

Locus 1040 : 
2 alleles
2.9% missing data
   4   (0.860) 0.900 0.879 0.894 0.990 0.985 0.847 0.977 
   2   (0.140) 0.100 0.121 0.106 0.010 0.015 0.153 0.023 

Locus 1041 : 
2 alleles
1.4% missing data
   2   (0.892) 0.953 0.967 0.869 0.991 0.995 0.913 0.982 
   4   (0.108) 0.047 0.033 0.131 0.009 0.005 0.087 0.018 

Locus 1042 : 
2 alleles
1.4% missing data
   2   (0.872) 0.863 0.980 0.924 0.990 0.989 0.865 0.973 
   1   (0.128) 0.137 0.020 0.076 0.010 0.011 0.135 0.027 

Locus 1043 : 
2 alleles
2.2% missing data
   1   (0.891) 0.934 0.750 0.867 0.057 0.981 0.961 0.978 
   3   (0.109) 0.066 0.250 0.133 0.943 0.019 0.039 0.022 

Locus 1044 : 
2 alleles
1.4% missing data
   2   (0.602) 0.553 0.932 0.524 0.926 0.309 0.687 0.663 
   4   (0.398) 0.447 0.068 0.476 0.074 0.691 0.313 0.337 

Locus 1045 : 
2 alleles
17.4% missing data
   1   (0.878) 0.917 0.906 0.824 0.824 0.986 0.932 0.961 
   3   (0.122) 0.083 0.094 0.176 0.176 0.014 0.068 0.039 

Locus 1046 : 
2 alleles
18.1% missing data
   3   (0.870) 0.840 0.957 0.843 0.990 0.865 0.937 0.973 
   1   (0.130) 0.160 0.043 0.157 0.010 0.135 0.063 0.027 

Locus 1047 : 
2 alleles
3.6% missing data
   1   (0.293) 0.371 0.121 0.322 0.031 0.161 0.230 0.351 
   4   (0.707) 0.629 0.879 0.678 0.969 0.839 0.770 0.649 

Locus 1048 : 
2 alleles
15.2% missing data
   3   (0.878) 0.934 0.965 0.932 0.987 0.986 0.828 0.844 
   1   (0.122) 0.066 0.035 0.068 0.013 0.014 0.172 0.156 

Locus 1049 : 
2 alleles
2.2% missing data
   4   (0.924) 0.973 0.990 0.955 0.995 0.997 0.916 0.992 
   2   (0.076) 0.027 0.010 0.045 0.005 0.003 0.084 0.008 

Locus 1050 : 
2 alleles
0.0% missing data
   4   (0.896) 0.964 0.984 0.940 0.044 0.990 0.909 0.984 
   2   (0.104) 0.036 0.016 0.060 0.956 0.010 0.091 0.016 

Locus 1051 : 
2 alleles
4.3% missing data
   2   (0.907) 0.945 0.498 0.887 0.992 0.933 0.966 0.976 
   4   (0.093) 0.055 0.502 0.113 0.008 0.067 0.034 0.024 

Locus 1052 : 
2 alleles
13.8% missing data
   2   (0.405) 0.432 0.511 0.463 0.412 0.419 0.341 0.113 
   4   (0.595) 0.568 0.489 0.537 0.588 0.581 0.659 0.887 

Locus 1053 : 
2 alleles
7.2% missing data
   2   (0.804) 0.640 0.055 0.877 0.985 0.968 0.851 0.964 
   4   (0.196) 0.360 0.945 0.123 0.015 0.032 0.149 0.036 

Locus 1054 : 
2 alleles
2.2% missing data
   2   (0.899) 0.878 0.984 0.905 0.992 0.973 0.950 0.854 
   4   (0.101) 0.122 0.016 0.095 0.008 0.027 0.050 0.146 

Locus 1055 : 
2 alleles
11.6% missing data
   1   (0.923) 0.940 0.959 0.967 0.939 0.992 0.934 0.976 
   3   (0.077) 0.060 0.041 0.033 0.061 0.008 0.066 0.024 

Locus 1056 : 
2 alleles
13.0% missing data
   4   (0.907) 0.907 0.941 0.916 0.877 0.988 0.950 0.977 
   2   (0.093) 0.093 0.059 0.084 0.123 0.012 0.050 0.023 

Locus 1057 : 
2 alleles
3.6% missing data
   3   (0.912) 0.930 0.895 0.832 0.992 0.975 0.974 0.961 
   1   (0.088) 0.070 0.105 0.168 0.008 0.025 0.026 0.039 

Locus 1058 : 
2 alleles
12.3% missing data
   4   (0.304) 0.404 0.132 0.332 0.031 0.083 0.217 0.926 
   2   (0.696) 0.596 0.868 0.668 0.969 0.917 0.783 0.074 

Locus 1059 : 
2 alleles
15.2% missing data
   1   (0.719) 0.676 0.693 0.652 0.977 0.883 0.783 0.935 
   4   (0.281) 0.324 0.307 0.348 0.023 0.117 0.217 0.065 

Locus 1060 : 
2 alleles
12.3% missing data
   4   (0.911) 0.962 0.981 0.946 0.993 0.994 0.894 0.937 
   2   (0.089) 0.038 0.019 0.054 0.007 0.006 0.106 0.063 

Locus 1061 : 
2 alleles
10.9% missing data
   1   (0.101) 0.044 0.104 0.052 0.008 0.006 0.145 0.092 
   3   (0.899) 0.956 0.896 0.948 0.992 0.994 0.855 0.908 

Locus 1062 : 
2 alleles
17.4% missing data
   4   (0.742) 0.756 0.775 0.735 0.337 0.780 0.810 0.618 
   2   (0.258) 0.244 0.225 0.265 0.663 0.220 0.190 0.382 

Locus 1063 : 
2 alleles
11.6% missing data
   1   (0.920) 0.971 0.164 0.972 0.993 0.995 0.911 0.991 
   2   (0.080) 0.029 0.836 0.028 0.007 0.005 0.089 0.009 

Locus 1064 : 
2 alleles
13.8% missing data
   2   (0.870) 0.854 0.968 0.889 0.988 0.979 0.898 0.972 
   4   (0.130) 0.146 0.032 0.111 0.012 0.021 0.102 0.028 

Locus 1065 : 
2 alleles
2.2% missing data
   4   (0.824) 0.905 0.723 0.841 0.290 0.946 0.844 0.937 
   2   (0.176) 0.095 0.277 0.159 0.710 0.054 0.156 0.063 

Locus 1066 : 
2 alleles
2.9% missing data
   3   (0.930) 0.973 0.983 0.976 0.984 0.997 0.896 0.992 
   1   (0.070) 0.027 0.017 0.024 0.016 0.003 0.104 0.008 

Locus 1067 : 
2 alleles
10.1% missing data
   2   (0.948) 0.986 0.994 0.986 0.996 0.999 0.913 0.976 
   4   (0.052) 0.014 0.006 0.014 0.004 0.001 0.087 0.024 

Locus 1068 : 
2 alleles
4.3% missing data
   3   (0.906) 0.927 0.882 0.853 0.992 0.986 0.962 0.988 
   2   (0.094) 0.073 0.118 0.147 0.008 0.014 0.038 0.012 

Locus 1069 : 
2 alleles
5.1% missing data
   4   (0.663) 0.302 0.284 0.315 0.120 0.028 0.966 0.155 
   1   (0.337) 0.698 0.716 0.685 0.880 0.972 0.034 0.845 

Locus 1070 : 
2 alleles
13.0% missing data
   3   (0.891) 0.893 0.920 0.838 0.990 0.981 0.954 0.965 
   4   (0.109) 0.107 0.080 0.162 0.010 0.019 0.046 0.035 

Locus 1071 : 
2 alleles
9.4% missing data
   2   (0.667) 0.609 0.906 0.651 0.972 0.745 0.682 0.926 
   4   (0.333) 0.391 0.094 0.349 0.028 0.255 0.318 0.074 

Locus 1072 : 
2 alleles
1.4% missing data
   2   (0.880) 0.943 0.792 0.931 0.990 0.994 0.825 0.955 
   3   (0.120) 0.057 0.208 0.069 0.010 0.006 0.175 0.045 

Locus 1073 : 
2 alleles
3.6% missing data
   2   (0.919) 0.976 0.989 0.968 0.995 0.998 0.847 0.954 
   1   (0.081) 0.024 0.011 0.032 0.005 0.002 0.153 0.046 

Locus 1074 : 
2 alleles
4.3% missing data
   2   (0.107) 0.076 0.025 0.165 0.027 0.013 0.051 0.093 
   4   (0.893) 0.924 0.975 0.835 0.973 0.987 0.949 0.907 

Locus 1075 : 
2 alleles
20.3% missing data
   3   (0.885) 0.953 0.985 0.915 0.148 0.988 0.902 0.962 
   2   (0.115) 0.047 0.015 0.085 0.852 0.012 0.098 0.038 

Locus 1076 : 
2 alleles
2.9% missing data
   2   (0.831) 0.815 0.934 0.824 0.985 0.971 0.866 0.966 
   4   (0.169) 0.185 0.066 0.176 0.015 0.029 0.134 0.034 

Locus 1077 : 
2 alleles
4.3% missing data
   1   (0.870) 0.943 0.956 0.797 0.986 0.989 0.901 0.980 
   3   (0.130) 0.057 0.044 0.203 0.014 0.011 0.099 0.020 

Locus 1078 : 
2 alleles
5.1% missing data
   3   (0.894) 0.877 0.951 0.867 0.991 0.972 0.955 0.980 
   1   (0.106) 0.123 0.049 0.133 0.009 0.028 0.045 0.020 

Locus 1079 : 
2 alleles
14.5% missing data
   2   (0.658) 0.578 0.479 0.647 0.886 0.931 0.693 0.728 
   1   (0.342) 0.422 0.521 0.353 0.114 0.069 0.307 0.272 

Locus 1080 : 
2 alleles
15.2% missing data
   3   (0.739) 0.642 0.965 0.778 0.104 0.285 0.837 0.772 
   1   (0.261) 0.358 0.035 0.222 0.896 0.715 0.163 0.228 

Locus 1081 : 
2 alleles
12.3% missing data
   4   (0.899) 0.879 0.942 0.877 0.889 0.977 0.961 0.968 
   2   (0.101) 0.121 0.058 0.123 0.111 0.023 0.039 0.032 

Locus 1082 : 
2 alleles
3.6% missing data
   4   (0.900) 0.943 0.971 0.918 0.990 0.992 0.913 0.893 
   1   (0.100) 0.057 0.029 0.082 0.010 0.008 0.087 0.107 

Locus 1083 : 
2 alleles
4.3% missing data
   3   (0.869) 0.934 0.960 0.878 0.879 0.986 0.863 0.967 
   4   (0.131) 0.066 0.040 0.122 0.121 0.014 0.137 0.033 

Locus 1084 : 
2 alleles
5.1% missing data
   4   (0.852) 0.887 0.968 0.823 0.597 0.884 0.915 0.967 
   2   (0.148) 0.113 0.032 0.177 0.403 0.116 0.085 0.033 

Locus 1085 : 
2 alleles
1.4% missing data
   4   (0.911) 0.972 0.982 0.934 0.994 0.996 0.897 0.986 
   1   (0.089) 0.028 0.018 0.066 0.006 0.004 0.103 0.014 

Locus 1086 : 
2 alleles
13.8% missing data
   3   (0.064) 0.017 0.012 0.018 0.005 0.002 0.139 0.028 
   4   (0.936) 0.983 0.988 0.982 0.995 0.998 0.861 0.972 

Locus 1087 : 
2 alleles
12.3% missing data
   2   (0.140) 0.070 0.039 0.112 0.783 0.026 0.127 0.030 
   4   (0.860) 0.930 0.961 0.888 0.217 0.974 0.873 0.970 

Locus 1088 : 
2 alleles
5.8% missing data
   1   (0.884) 0.768 0.935 0.907 0.992 0.977 0.940 0.972 
   4   (0.116) 0.232 0.065 0.093 0.008 0.023 0.060 0.028 

Locus 1089 : 
2 alleles
17.4% missing data
   1   (0.670) 0.754 0.902 0.541 0.930 0.621 0.744 0.493 
   4   (0.330) 0.246 0.098 0.459 0.070 0.379 0.256 0.507 

Locus 1090 : 
2 alleles
8.7% missing data
   3   (0.875) 0.911 0.962 0.857 0.990 0.986 0.908 0.965 
   1   (0.125) 0.089 0.038 0.143 0.010 0.014 0.092 0.035 

Locus 1091 : 
2 alleles
17.4% missing data
   1   (0.865) 0.914 0.954 0.852 0.958 0.989 0.886 0.848 
   3   (0.135) 0.086 0.046 0.148 0.042 0.011 0.114 0.152 

Locus 1092 : 
2 alleles
19.6% missing data
   3   (0.866) 0.934 0.919 0.888 0.044 0.984 0.895 0.959 
   1   (0.134) 0.066 0.081 0.112 0.956 0.016 0.105 0.041 

Locus 1093 : 
2 alleles
13.8% missing data
   3   (0.821) 0.811 0.780 0.701 0.949 0.968 0.911 0.947 
   1   (0.179) 0.189 0.220 0.299 0.051 0.032 0.089 0.053 

Locus 1094 : 
2 alleles
8.7% missing data
   3   (0.949) 0.989 0.993 0.987 0.996 0.999 0.905 0.994 
   1   (0.051) 0.011 0.007 0.013 0.004 0.001 0.095 0.006 

Locus 1095 : 
2 alleles
3.6% missing data
   2   (0.774) 0.773 0.851 0.786 0.979 0.964 0.779 0.741 
   4   (0.226) 0.227 0.149 0.214 0.021 0.036 0.221 0.259 

Locus 1096 : 
2 alleles
13.8% missing data
   2   (0.757) 0.809 0.510 0.771 0.492 0.758 0.802 0.687 
   4   (0.243) 0.191 0.490 0.229 0.508 0.242 0.198 0.313 

Locus 1097 : 
2 alleles
3.6% missing data
   3   (0.743) 0.748 0.379 0.745 0.387 0.831 0.815 0.751 
   2   (0.257) 0.252 0.621 0.255 0.613 0.169 0.185 0.249 

Locus 1098 : 
2 alleles
3.6% missing data
   4   (0.885) 0.926 0.944 0.776 0.992 0.984 0.948 0.976 
   2   (0.115) 0.074 0.056 0.224 0.008 0.016 0.052 0.024 

Locus 1099 : 
2 alleles
13.0% missing data
   2   (0.909) 0.922 0.924 0.927 0.992 0.992 0.937 0.989 
   4   (0.091) 0.078 0.076 0.073 0.008 0.008 0.063 0.011 

Locus 1100 : 
2 alleles
7.2% missing data
   3   (0.902) 0.940 0.913 0.920 0.989 0.956 0.928 0.985 
   1   (0.098) 0.060 0.087 0.080 0.011 0.044 0.072 0.015 

Locus 1101 : 
2 alleles
10.1% missing data
   3   (0.944) 0.986 0.993 0.985 0.996 0.999 0.893 0.976 
   1   (0.056) 0.014 0.007 0.015 0.004 0.001 0.107 0.024 

Locus 1102 : 
2 alleles
14.5% missing data
   2   (0.087) 0.057 0.051 0.048 0.011 0.006 0.087 0.023 
   3   (0.913) 0.943 0.949 0.952 0.989 0.994 0.913 0.977 

Locus 1103 : 
2 alleles
4.3% missing data
   2   (0.882) 0.943 0.957 0.895 0.964 0.981 0.876 0.983 
   4   (0.118) 0.057 0.043 0.105 0.036 0.019 0.124 0.017 

Locus 1104 : 
2 alleles
14.5% missing data
   2   (0.872) 0.938 0.845 0.910 0.885 0.736 0.889 0.897 
   1   (0.128) 0.062 0.155 0.090 0.115 0.264 0.111 0.103 

Locus 1105 : 
2 alleles
11.6% missing data
   4   (0.905) 0.858 0.881 0.860 0.994 0.797 0.980 0.853 
   2   (0.095) 0.142 0.119 0.140 0.006 0.203 0.020 0.147 

Locus 1106 : 
2 alleles
18.8% missing data
   2   (0.808) 0.882 0.962 0.801 0.825 0.986 0.788 0.887 
   4   (0.192) 0.118 0.038 0.199 0.175 0.014 0.212 0.113 

Locus 1107 : 
2 alleles
12.3% missing data
   4   (0.937) 0.746 0.985 0.917 0.996 0.843 0.994 0.978 
   2   (0.063) 0.254 0.015 0.083 0.004 0.157 0.006 0.022 

Locus 1108 : 
2 alleles
3.6% missing data
   1   (0.109) 0.034 0.015 0.043 0.991 0.004 0.163 0.014 
   4   (0.891) 0.966 0.985 0.957 0.009 0.996 0.837 0.986 

Locus 1109 : 
2 alleles
2.9% missing data
   3   (0.906) 0.913 0.978 0.869 0.992 0.987 0.962 0.982 
   2   (0.094) 0.087 0.022 0.131 0.008 0.013 0.038 0.018 

Locus 1110 : 
2 alleles
5.8% missing data
   3   (0.819) 0.677 0.867 0.787 0.987 0.964 0.906 0.858 
   4   (0.181) 0.323 0.133 0.213 0.013 0.036 0.094 0.142 

Locus 1111 : 
2 alleles
7.2% missing data
   2   (0.137) 0.063 0.022 0.122 0.984 0.032 0.105 0.032 
   4   (0.863) 0.937 0.978 0.878 0.016 0.968 0.895 0.968 

Locus 1112 : 
2 alleles
2.9% missing data
   2   (0.881) 0.840 0.452 0.858 0.991 0.928 0.966 0.702 
   4   (0.119) 0.160 0.548 0.142 0.009 0.072 0.034 0.298 

Locus 1113 : 
2 alleles
2.9% missing data
   3   (0.901) 0.960 0.974 0.936 0.992 0.993 0.874 0.981 
   1   (0.099) 0.040 0.026 0.064 0.008 0.007 0.126 0.019 

Locus 1114 : 
2 alleles
4.3% missing data
   2   (0.848) 0.843 0.966 0.841 0.985 0.977 0.884 0.920 
   4   (0.152) 0.157 0.034 0.159 0.015 0.023 0.116 0.080 

Locus 1115 : 
2 alleles
10.9% missing data
   4   (0.870) 0.863 0.899 0.887 0.877 0.948 0.909 0.976 
   2   (0.130) 0.137 0.101 0.113 0.123 0.052 0.091 0.024 

Locus 1116 : 
2 alleles
12.3% missing data
   1   (0.858) 0.862 0.979 0.839 0.664 0.840 0.932 0.912 
   2   (0.142) 0.138 0.021 0.161 0.336 0.160 0.068 0.088 

Locus 1117 : 
2 alleles
13.0% missing data
   4   (0.919) 0.939 0.983 0.864 0.558 0.694 0.986 0.898 
   1   (0.081) 0.061 0.017 0.136 0.442 0.306 0.014 0.102 

Locus 1118 : 
2 alleles
13.0% missing data
   2   (0.303) 0.309 0.597 0.368 0.033 0.086 0.249 0.099 
   4   (0.697) 0.691 0.403 0.632 0.967 0.914 0.751 0.901 

Locus 1119 : 
2 alleles
6.5% missing data
   4   (0.842) 0.868 0.927 0.833 0.987 0.977 0.863 0.940 
   2   (0.158) 0.132 0.073 0.167 0.013 0.023 0.137 0.060 

Locus 1120 : 
2 alleles
3.6% missing data
   2   (0.945) 0.989 0.993 0.986 0.996 0.999 0.874 0.994 
   1   (0.055) 0.011 0.007 0.014 0.004 0.001 0.126 0.006 

Locus 1121 : 
2 alleles
8.7% missing data
   1   (0.845) 0.920 0.843 0.862 0.989 0.987 0.810 0.969 
   2   (0.155) 0.080 0.157 0.138 0.011 0.013 0.190 0.031 

Locus 1122 : 
2 alleles
11.6% missing data
   1   (0.751) 0.706 0.461 0.754 0.926 0.888 0.806 0.775 
   3   (0.249) 0.294 0.539 0.246 0.074 0.112 0.194 0.225 

Locus 1123 : 
2 alleles
4.3% missing data
   3   (0.851) 0.857 0.435 0.907 0.986 0.947 0.862 0.978 
   4   (0.149) 0.143 0.565 0.093 0.014 0.053 0.138 0.022 

Locus 1124 : 
2 alleles
16.7% missing data
   2   (0.845) 0.860 0.780 0.657 0.988 0.923 0.944 0.966 
   4   (0.155) 0.140 0.220 0.343 0.012 0.077 0.056 0.034 

Locus 1125 : 
2 alleles
5.8% missing data
   2   (0.897) 0.863 0.713 0.903 0.558 0.717 0.973 0.963 
   1   (0.103) 0.137 0.287 0.097 0.442 0.283 0.027 0.037 

Locus 1126 : 
2 alleles
9.4% missing data
   4   (0.922) 0.974 0.227 0.970 0.994 0.994 0.917 0.991 
   3   (0.078) 0.026 0.773 0.030 0.006 0.006 0.083 0.009 

Locus 1127 : 
2 alleles
3.6% missing data
   4   (0.835) 0.722 0.970 0.898 0.982 0.986 0.842 0.872 
   2   (0.165) 0.278 0.030 0.102 0.018 0.014 0.158 0.128 

Locus 1128 : 
2 alleles
5.1% missing data
   1   (0.303) 0.313 0.240 0.202 0.994 0.063 0.343 0.290 
   3   (0.697) 0.687 0.760 0.798 0.006 0.937 0.657 0.710 

Locus 1129 : 
2 alleles
15.2% missing data
   1   (0.709) 0.724 0.922 0.661 0.901 0.952 0.708 0.909 
   4   (0.291) 0.276 0.078 0.339 0.099 0.048 0.292 0.091 

Locus 1130 : 
2 alleles
5.8% missing data
   2   (0.876) 0.902 0.910 0.880 0.957 0.988 0.903 0.980 
   4   (0.124) 0.098 0.090 0.120 0.043 0.012 0.097 0.020 

Locus 1131 : 
2 alleles
2.9% missing data
   4   (0.202) 0.103 0.035 0.093 0.051 0.014 0.427 0.032 
   2   (0.798) 0.897 0.965 0.907 0.949 0.986 0.573 0.968 

Locus 1132 : 
2 alleles
2.9% missing data
   3   (0.932) 0.864 0.985 0.906 0.505 0.875 0.993 0.985 
   1   (0.068) 0.136 0.015 0.094 0.495 0.125 0.007 0.015 

Locus 1133 : 
2 alleles
2.9% missing data
   4   (0.903) 0.866 0.967 0.887 0.990 0.983 0.961 0.960 
   1   (0.097) 0.134 0.033 0.113 0.010 0.017 0.039 0.040 

Locus 1134 : 
2 alleles
13.8% missing data
   3   (0.796) 0.838 0.944 0.833 0.946 0.974 0.747 0.845 
   1   (0.204) 0.162 0.056 0.167 0.054 0.026 0.253 0.155 

Locus 1135 : 
2 alleles
3.6% missing data
   3   (0.789) 0.711 0.904 0.758 0.337 0.769 0.904 0.623 
   2   (0.211) 0.289 0.096 0.242 0.663 0.231 0.096 0.377 

Locus 1136 : 
2 alleles
2.9% missing data
   1   (0.921) 0.956 0.875 0.951 0.995 0.993 0.934 0.985 
   4   (0.079) 0.044 0.125 0.049 0.005 0.007 0.066 0.015 

Locus 1137 : 
2 alleles
10.9% missing data
   3   (0.888) 0.833 0.974 0.905 0.989 0.976 0.937 0.885 
   1   (0.112) 0.167 0.026 0.095 0.011 0.024 0.063 0.115 

Locus 1138 : 
2 alleles
5.8% missing data
   2   (0.710) 0.604 0.945 0.724 0.915 0.872 0.740 0.767 
   4   (0.290) 0.396 0.055 0.276 0.085 0.128 0.260 0.233 

Locus 1139 : 
2 alleles
10.1% missing data
   2   (0.905) 0.956 0.966 0.952 0.993 0.994 0.873 0.903 
   4   (0.095) 0.044 0.034 0.048 0.007 0.006 0.127 0.097 

Locus 1140 : 
2 alleles
6.5% missing data
   2   (0.462) 0.337 0.921 0.333 0.732 0.187 0.578 0.881 
   4   (0.538) 0.663 0.079 0.667 0.268 0.813 0.422 0.119 

Locus 1141 : 
2 alleles
2.9% missing data
   4   (0.832) 0.806 0.956 0.675 0.829 0.710 0.949 0.934 
   3   (0.168) 0.194 0.044 0.325 0.171 0.290 0.051 0.066 

Locus 1142 : 
2 alleles
12.3% missing data
   4   (0.802) 0.844 0.880 0.855 0.797 0.967 0.748 0.962 
   2   (0.198) 0.156 0.120 0.145 0.203 0.033 0.252 0.038 

Locus 1143 : 
2 alleles
4.3% missing data
   1   (0.872) 0.865 0.963 0.935 0.987 0.992 0.843 0.965 
   3   (0.128) 0.135 0.037 0.065 0.013 0.008 0.157 0.035 

Locus 1144 : 
2 alleles
8.0% missing data
   2   (0.907) 0.967 0.986 0.946 0.061 0.982 0.930 0.989 
   4   (0.093) 0.033 0.014 0.054 0.939 0.018 0.070 0.011 

Locus 1145 : 
2 alleles
5.1% missing data
   1   (0.181) 0.124 0.056 0.229 0.059 0.028 0.155 0.052 
   3   (0.819) 0.876 0.944 0.771 0.941 0.972 0.845 0.948 

Locus 1146 : 
2 alleles
10.9% missing data
   1   (0.904) 0.829 0.957 0.927 0.624 0.672 0.977 0.766 
   3   (0.096) 0.171 0.043 0.073 0.376 0.328 0.023 0.234 

Locus 1147 : 
2 alleles
2.9% missing data
   1   (0.911) 0.969 0.982 0.934 0.993 0.995 0.902 0.984 
   3   (0.089) 0.031 0.018 0.066 0.007 0.005 0.098 0.016 

Locus 1148 : 
2 alleles
3.6% missing data
   1   (0.907) 0.957 0.929 0.942 0.992 0.995 0.890 0.988 
   3   (0.093) 0.043 0.071 0.058 0.008 0.005 0.110 0.012 

Locus 1149 : 
2 alleles
15.2% missing data
   2   (0.483) 0.433 0.264 0.478 0.053 0.164 0.573 0.545 
   4   (0.517) 0.567 0.736 0.522 0.947 0.836 0.427 0.455 

Locus 1150 : 
2 alleles
4.3% missing data
   2   (0.925) 0.965 0.987 0.960 0.995 0.996 0.920 0.989 
   3   (0.075) 0.035 0.013 0.040 0.005 0.004 0.080 0.011 

Locus 1151 : 
2 alleles
15.2% missing data
   4   (0.952) 0.988 0.981 0.985 0.960 0.999 0.940 0.995 
   2   (0.048) 0.012 0.019 0.015 0.040 0.001 0.060 0.005 

Locus 1152 : 
2 alleles
13.0% missing data
   4   (0.906) 0.950 0.948 0.949 0.991 0.996 0.883 0.955 
   3   (0.094) 0.050 0.052 0.051 0.009 0.004 0.117 0.045 

Locus 1153 : 
2 alleles
13.8% missing data
   3   (0.891) 0.872 0.869 0.935 0.889 0.990 0.911 0.975 
   4   (0.109) 0.128 0.131 0.065 0.111 0.010 0.089 0.025 

Locus 1154 : 
2 alleles
6.5% missing data
   1   (0.924) 0.959 0.989 0.963 0.975 0.996 0.919 0.991 
   3   (0.076) 0.041 0.011 0.037 0.025 0.004 0.081 0.009 

Locus 1155 : 
2 alleles
13.8% missing data
   3   (0.797) 0.858 0.957 0.819 0.062 0.964 0.812 0.842 
   1   (0.203) 0.142 0.043 0.181 0.938 0.036 0.188 0.158 

Locus 1156 : 
2 alleles
10.9% missing data
   3   (0.796) 0.711 0.939 0.702 0.980 0.932 0.899 0.687 
   1   (0.204) 0.289 0.061 0.298 0.020 0.068 0.101 0.313 

Locus 1157 : 
2 alleles
6.5% missing data
   1   (0.842) 0.907 0.947 0.884 0.861 0.975 0.796 0.973 
   3   (0.158) 0.093 0.053 0.116 0.139 0.025 0.204 0.027 

Locus 1158 : 
2 alleles
1.4% missing data
   1   (0.780) 0.781 0.955 0.832 0.979 0.953 0.731 0.948 
   2   (0.220) 0.219 0.045 0.168 0.021 0.047 0.269 0.052 

Locus 1159 : 
2 alleles
5.1% missing data
   1   (0.751) 0.686 0.907 0.742 0.979 0.968 0.791 0.654 
   3   (0.249) 0.314 0.093 0.258 0.021 0.032 0.209 0.346 

Locus 1160 : 
2 alleles
7.2% missing data
   4   (0.848) 0.903 0.804 0.816 0.982 0.980 0.875 0.971 
   2   (0.152) 0.097 0.196 0.184 0.018 0.020 0.125 0.029 

Locus 1161 : 
2 alleles
21.0% missing data
   1   (0.666) 0.660 0.678 0.687 0.982 0.526 0.680 0.612 
   3   (0.334) 0.340 0.322 0.313 0.018 0.474 0.320 0.388 

Locus 1162 : 
2 alleles
3.6% missing data
   2   (0.159) 0.092 0.130 0.164 0.014 0.018 0.157 0.156 
   3   (0.841) 0.908 0.870 0.836 0.986 0.982 0.843 0.844 

Locus 1163 : 
2 alleles
17.4% missing data
   2   (0.928) 0.977 0.992 0.963 0.980 0.996 0.914 0.964 
   4   (0.072) 0.023 0.008 0.037 0.020 0.004 0.086 0.036 

Locus 1164 : 
2 alleles
5.8% missing data
   2   (0.590) 0.756 0.143 0.625 0.773 0.185 0.516 0.947 
   4   (0.410) 0.244 0.857 0.375 0.227 0.815 0.484 0.053 

Locus 1165 : 
2 alleles
5.1% missing data
   3   (0.752) 0.779 0.948 0.726 0.978 0.942 0.801 0.089 
   1   (0.248) 0.221 0.052 0.274 0.022 0.058 0.199 0.911 

Locus 1166 : 
2 alleles
5.8% missing data
   1   (0.845) 0.767 0.969 0.922 0.952 0.940 0.830 0.965 
   3   (0.155) 0.233 0.031 0.078 0.048 0.060 0.170 0.035 

Locus 1167 : 
2 alleles
3.6% missing data
   3   (0.887) 0.806 0.865 0.915 0.991 0.959 0.943 0.954 
   1   (0.113) 0.194 0.135 0.085 0.009 0.041 0.057 0.046 

Locus 1168 : 
2 alleles
9.4% missing data
   1   (0.887) 0.952 0.986 0.924 0.133 0.987 0.901 0.981 
   3   (0.113) 0.048 0.014 0.076 0.867 0.013 0.099 0.019 

Locus 1169 : 
2 alleles
12.3% missing data
   1   (0.900) 0.900 0.977 0.904 0.987 0.989 0.943 0.836 
   3   (0.100) 0.100 0.023 0.096 0.013 0.011 0.057 0.164 

Locus 1170 : 
2 alleles
5.8% missing data
   1   (0.885) 0.827 0.978 0.906 0.989 0.920 0.933 0.968 
   4   (0.115) 0.173 0.022 0.094 0.011 0.080 0.067 0.032 

Locus 1171 : 
2 alleles
5.8% missing data
   3   (0.397) 0.295 0.121 0.482 0.973 0.334 0.344 0.422 
   4   (0.603) 0.705 0.879 0.518 0.027 0.666 0.656 0.578 

Locus 1172 : 
2 alleles
13.8% missing data
   2   (0.916) 0.944 0.813 0.861 0.911 0.987 0.974 0.964 
   3   (0.084) 0.056 0.187 0.139 0.089 0.013 0.026 0.036 

Locus 1173 : 
2 alleles
3.6% missing data
   1   (0.617) 0.545 0.883 0.661 0.055 0.955 0.593 0.895 
   2   (0.383) 0.455 0.117 0.339 0.945 0.045 0.407 0.105 

Locus 1174 : 
2 alleles
13.0% missing data
   3   (0.868) 0.934 0.956 0.925 0.990 0.992 0.778 0.973 
   1   (0.132) 0.066 0.044 0.075 0.010 0.008 0.222 0.027 

Locus 1175 : 
2 alleles
2.2% missing data
   1   (0.835) 0.752 0.941 0.788 0.989 0.872 0.927 0.768 
   3   (0.165) 0.248 0.059 0.212 0.011 0.128 0.073 0.232 

Locus 1176 : 
2 alleles
7.2% missing data
   1   (0.874) 0.792 0.931 0.909 0.989 0.982 0.909 0.967 
   3   (0.126) 0.208 0.069 0.091 0.011 0.018 0.091 0.033 

Locus 1177 : 
2 alleles
13.0% missing data
   3   (0.919) 0.924 0.969 0.951 0.976 0.993 0.945 0.917 
   1   (0.081) 0.076 0.031 0.049 0.024 0.007 0.055 0.083 

Locus 1178 : 
2 alleles
2.9% missing data
   3   (0.864) 0.911 0.970 0.856 0.956 0.978 0.882 0.977 
   1   (0.136) 0.089 0.030 0.144 0.044 0.022 0.118 0.023 

Locus 1179 : 
2 alleles
10.9% missing data
   2   (0.829) 0.889 0.940 0.826 0.982 0.970 0.818 0.951 
   4   (0.171) 0.111 0.060 0.174 0.018 0.030 0.182 0.049 

Locus 1180 : 
2 alleles
7.2% missing data
   1   (0.190) 0.211 0.056 0.255 0.018 0.029 0.129 0.058 
   3   (0.810) 0.789 0.944 0.745 0.982 0.971 0.871 0.942 

Locus 1181 : 
2 alleles
11.6% missing data
   3   (0.920) 0.973 0.989 0.964 0.977 0.997 0.880 0.932 
   1   (0.080) 0.027 0.011 0.036 0.023 0.003 0.120 0.068 

Locus 1182 : 
2 alleles
11.6% missing data
   2   (0.884) 0.903 0.961 0.872 0.989 0.989 0.924 0.915 
   4   (0.116) 0.097 0.039 0.128 0.011 0.011 0.076 0.085 

Locus 1183 : 
2 alleles
2.9% missing data
   4   (0.909) 0.936 0.972 0.954 0.993 0.996 0.903 0.988 
   3   (0.091) 0.064 0.028 0.046 0.007 0.004 0.097 0.012 

Locus 1184 : 
2 alleles
10.9% missing data
   4   (0.717) 0.797 0.726 0.626 0.733 0.938 0.746 0.881 
   2   (0.283) 0.203 0.274 0.374 0.267 0.062 0.254 0.119 

Locus 1185 : 
2 alleles
13.8% missing data
   4   (0.913) 0.952 0.984 0.948 0.993 0.994 0.909 0.947 
   2   (0.087) 0.048 0.016 0.052 0.007 0.006 0.091 0.053 

Locus 1186 : 
2 alleles
0.7% missing data
   4   (0.827) 0.873 0.950 0.748 0.983 0.938 0.894 0.672 
   2   (0.173) 0.127 0.050 0.252 0.017 0.062 0.106 0.328 

Locus 1187 : 
2 alleles
12.3% missing data
   3   (0.867) 0.820 0.868 0.839 0.986 0.974 0.934 0.965 
   1   (0.133) 0.180 0.132 0.161 0.014 0.026 0.066 0.035 

Locus 1188 : 
2 alleles
11.6% missing data
   2   (0.859) 0.913 0.978 0.918 0.880 0.988 0.800 0.873 
   3   (0.141) 0.087 0.022 0.082 0.120 0.012 0.200 0.127 

Locus 1189 : 
2 alleles
5.1% missing data
   2   (0.796) 0.826 0.604 0.862 0.022 0.824 0.822 0.963 
   1   (0.204) 0.174 0.396 0.138 0.978 0.176 0.178 0.037 

Locus 1190 : 
2 alleles
13.8% missing data
   2   (0.573) 0.521 0.195 0.638 0.204 0.305 0.631 0.506 
   4   (0.427) 0.479 0.805 0.362 0.796 0.695 0.369 0.494 

Locus 1191 : 
2 alleles
5.8% missing data
   3   (0.894) 0.914 0.974 0.898 0.990 0.970 0.925 0.984 
   4   (0.106) 0.086 0.026 0.102 0.010 0.030 0.075 0.016 

Locus 1192 : 
2 alleles
3.6% missing data
   2   (0.906) 0.874 0.966 0.820 0.992 0.941 0.979 0.959 
   4   (0.094) 0.126 0.034 0.180 0.008 0.059 0.021 0.041 

Locus 1193 : 
2 alleles
2.9% missing data
   3   (0.879) 0.924 0.954 0.868 0.967 0.992 0.899 0.975 
   1   (0.121) 0.076 0.046 0.132 0.033 0.008 0.101 0.025 

Locus 1194 : 
2 alleles
2.9% missing data
   2   (0.117) 0.232 0.183 0.112 0.134 0.375 0.032 0.023 
   4   (0.883) 0.768 0.817 0.888 0.866 0.625 0.968 0.977 

Locus 1195 : 
2 alleles
14.5% missing data
   2   (0.865) 0.891 0.917 0.835 0.983 0.982 0.907 0.892 
   4   (0.135) 0.109 0.083 0.165 0.017 0.018 0.093 0.108 

Locus 1196 : 
2 alleles
13.0% missing data
   4   (0.596) 0.685 0.250 0.632 0.214 0.269 0.591 0.890 
   2   (0.404) 0.315 0.750 0.368 0.786 0.731 0.409 0.110 

Locus 1197 : 
2 alleles
3.6% missing data
   2   (0.892) 0.947 0.968 0.935 0.130 0.988 0.907 0.980 
   4   (0.108) 0.053 0.032 0.065 0.870 0.012 0.093 0.020 

Locus 1198 : 
2 alleles
4.3% missing data
   3   (0.950) 0.990 0.994 0.987 0.997 0.999 0.904 0.995 
   4   (0.050) 0.010 0.006 0.013 0.003 0.001 0.096 0.005 

Locus 1199 : 
2 alleles
5.8% missing data
   3   (0.772) 0.766 0.946 0.724 0.922 0.958 0.811 0.905 
   1   (0.228) 0.234 0.054 0.276 0.078 0.042 0.189 0.095 

Locus 1200 : 
2 alleles
5.1% missing data
   3   (0.502) 0.495 0.453 0.394 0.447 0.557 0.623 0.140 
   1   (0.498) 0.505 0.547 0.606 0.553 0.443 0.377 0.860 

Locus 1201 : 
2 alleles
2.9% missing data
   1   (0.805) 0.897 0.308 0.848 0.983 0.969 0.815 0.101 
   2   (0.195) 0.103 0.692 0.152 0.017 0.031 0.185 0.899 

Locus 1202 : 
2 alleles
5.8% missing data
   4   (0.557) 0.549 0.459 0.608 0.260 0.740 0.512 0.868 
   2   (0.443) 0.451 0.541 0.392 0.740 0.260 0.488 0.132 

Locus 1203 : 
2 alleles
3.6% missing data
   2   (0.907) 0.879 0.985 0.885 0.990 0.973 0.968 0.889 
   4   (0.093) 0.121 0.015 0.115 0.010 0.027 0.032 0.111 

Locus 1204 : 
2 alleles
0.7% missing data
   1   (0.825) 0.911 0.206 0.821 0.987 0.969 0.838 0.970 
   3   (0.175) 0.089 0.794 0.179 0.013 0.031 0.162 0.030 

Locus 1205 : 
2 alleles
1.4% missing data
   3   (0.886) 0.929 0.413 0.877 0.971 0.981 0.937 0.978 
   1   (0.114) 0.071 0.587 0.123 0.029 0.019 0.063 0.022 

Locus 1206 : 
2 alleles
2.9% missing data
   3   (0.934) 0.768 0.971 0.889 0.996 0.963 0.993 0.970 
   1   (0.066) 0.232 0.029 0.111 0.004 0.037 0.007 0.030 

Locus 1207 : 
2 alleles
5.8% missing data
   2   (0.806) 0.753 0.919 0.761 0.928 0.924 0.876 0.947 
   4   (0.194) 0.247 0.081 0.239 0.072 0.076 0.124 0.053 

Locus 1208 : 
2 alleles
3.6% missing data
   1   (0.836) 0.866 0.958 0.755 0.979 0.948 0.902 0.805 
   3   (0.164) 0.134 0.042 0.245 0.021 0.052 0.098 0.195 

Locus 1209 : 
2 alleles
10.1% missing data
   1   (0.896) 0.935 0.984 0.936 0.991 0.991 0.885 0.987 
   4   (0.104) 0.065 0.016 0.064 0.009 0.009 0.115 0.013 

Locus 1210 : 
2 alleles
3.6% missing data
   3   (0.887) 0.866 0.845 0.925 0.992 0.991 0.925 0.678 
   2   (0.113) 0.134 0.155 0.075 0.008 0.009 0.075 0.322 

Locus 1211 : 
2 alleles
4.3% missing data
   4   (0.810) 0.812 0.970 0.803 0.945 0.943 0.848 0.767 
   2   (0.190) 0.188 0.030 0.197 0.055 0.057 0.152 0.233 

Locus 1212 : 
2 alleles
12.3% missing data
   1   (0.876) 0.927 0.790 0.920 0.557 0.935 0.899 0.906 
   3   (0.124) 0.073 0.210 0.080 0.443 0.065 0.101 0.094 

Locus 1213 : 
2 alleles
0.7% missing data
   4   (0.913) 0.941 0.980 0.939 0.994 0.996 0.927 0.962 
   2   (0.087) 0.059 0.020 0.061 0.006 0.004 0.073 0.038 

Locus 1214 : 
2 alleles
5.1% missing data
   1   (0.896) 0.900 0.961 0.944 0.671 0.904 0.931 0.971 
   2   (0.104) 0.100 0.039 0.056 0.329 0.096 0.069 0.029 

Locus 1215 : 
2 alleles
5.1% missing data
   2   (0.784) 0.600 0.761 0.451 0.210 0.046 0.978 0.730 
   4   (0.216) 0.400 0.239 0.549 0.790 0.954 0.022 0.270 

Locus 1216 : 
2 alleles
4.3% missing data
   3   (0.901) 0.802 0.900 0.874 0.965 0.969 0.973 0.937 
   4   (0.099) 0.198 0.100 0.126 0.035 0.031 0.027 0.063 

Locus 1217 : 
2 alleles
5.1% missing data
   1   (0.774) 0.794 0.887 0.782 0.978 0.973 0.753 0.950 
   4   (0.226) 0.206 0.113 0.218 0.022 0.027 0.247 0.050 

Locus 1218 : 
2 alleles
5.1% missing data
   4   (0.571) 0.643 0.911 0.537 0.028 0.573 0.581 0.683 
   2   (0.429) 0.357 0.089 0.463 0.972 0.427 0.419 0.317 

Locus 1219 : 
2 alleles
2.9% missing data
   1   (0.873) 0.928 0.968 0.804 0.985 0.960 0.923 0.972 
   2   (0.127) 0.072 0.032 0.196 0.015 0.040 0.077 0.028 

Locus 1220 : 
2 alleles
13.0% missing data
   1   (0.885) 0.923 0.974 0.858 0.991 0.976 0.925 0.874 
   3   (0.115) 0.077 0.026 0.142 0.009 0.024 0.075 0.126 

Locus 1221 : 
2 alleles
4.3% missing data
   2   (0.913) 0.964 0.974 0.934 0.994 0.995 0.915 0.985 
   4   (0.087) 0.036 0.026 0.066 0.006 0.005 0.085 0.015 

Locus 1222 : 
2 alleles
13.0% missing data
   2   (0.370) 0.383 0.103 0.305 0.791 0.481 0.378 0.396 
   4   (0.630) 0.617 0.897 0.695 0.209 0.519 0.622 0.604 

Locus 1223 : 
2 alleles
1.4% missing data
   1   (0.841) 0.815 0.964 0.653 0.987 0.970 0.943 0.956 
   3   (0.159) 0.185 0.036 0.347 0.013 0.030 0.057 0.044 

Locus 1224 : 
2 alleles
2.9% missing data
   4   (0.885) 0.853 0.969 0.914 0.991 0.969 0.924 0.916 
   2   (0.115) 0.147 0.031 0.086 0.009 0.031 0.076 0.084 

Locus 1225 : 
2 alleles
12.3% missing data
   1   (0.881) 0.923 0.957 0.903 0.987 0.989 0.886 0.861 
   3   (0.119) 0.077 0.043 0.097 0.013 0.011 0.114 0.139 

Locus 1226 : 
2 alleles
3.6% missing data
   3   (0.867) 0.805 0.873 0.809 0.987 0.975 0.946 0.979 
   4   (0.133) 0.195 0.127 0.191 0.013 0.025 0.054 0.021 

Locus 1227 : 
2 alleles
14.5% missing data
   1   (0.336) 0.414 0.080 0.288 0.666 0.165 0.340 0.088 
   3   (0.664) 0.586 0.920 0.712 0.334 0.835 0.660 0.912 

Locus 1228 : 
2 alleles
10.9% missing data
   3   (0.950) 0.987 0.993 0.986 0.997 0.999 0.924 0.977 
   4   (0.050) 0.013 0.007 0.014 0.003 0.001 0.076 0.023 

Locus 1229 : 
2 alleles
3.6% missing data
   1   (0.824) 0.804 0.855 0.860 0.985 0.946 0.881 0.112 
   2   (0.176) 0.196 0.145 0.140 0.015 0.054 0.119 0.888 

Locus 1230 : 
2 alleles
11.6% missing data
   1   (0.664) 0.439 0.374 0.652 0.972 0.850 0.758 0.907 
   2   (0.336) 0.561 0.626 0.348 0.028 0.150 0.242 0.093 

Locus 1231 : 
2 alleles
3.6% missing data
   1   (0.584) 0.480 0.275 0.636 0.886 0.153 0.633 0.733 
   3   (0.416) 0.520 0.725 0.364 0.114 0.847 0.367 0.267 

Locus 1232 : 
2 alleles
13.0% missing data
   1   (0.151) 0.133 0.046 0.116 0.012 0.019 0.161 0.035 
   3   (0.849) 0.867 0.954 0.884 0.988 0.981 0.839 0.965 

Locus 1233 : 
2 alleles
3.6% missing data
   4   (0.897) 0.958 0.400 0.935 0.040 0.985 0.944 0.981 
   2   (0.103) 0.042 0.600 0.065 0.960 0.015 0.056 0.019 

Locus 1234 : 
2 alleles
4.3% missing data
   2   (0.292) 0.436 0.929 0.290 0.024 0.121 0.168 0.923 
   4   (0.708) 0.564 0.071 0.710 0.976 0.879 0.832 0.077 

Locus 1235 : 
2 alleles
10.9% missing data
   4   (0.899) 0.924 0.985 0.944 0.965 0.988 0.893 0.957 
   2   (0.101) 0.076 0.015 0.056 0.035 0.012 0.107 0.043 

Locus 1236 : 
2 alleles
11.6% missing data
   2   (0.120) 0.061 0.047 0.109 0.011 0.013 0.119 0.079 
   4   (0.880) 0.939 0.953 0.891 0.989 0.987 0.881 0.921 

Locus 1237 : 
2 alleles
13.0% missing data
   3   (0.912) 0.958 0.982 0.947 0.991 0.993 0.902 0.989 
   2   (0.088) 0.042 0.018 0.053 0.009 0.007 0.098 0.011 

Locus 1238 : 
2 alleles
4.3% missing data
   2   (0.723) 0.692 0.061 0.824 0.207 0.945 0.726 0.792 
   4   (0.277) 0.308 0.939 0.176 0.793 0.055 0.274 0.208 

Locus 1239 : 
2 alleles
2.9% missing data
   2   (0.864) 0.872 0.966 0.839 0.987 0.961 0.911 0.972 
   4   (0.136) 0.128 0.034 0.161 0.013 0.039 0.089 0.028 

Locus 1240 : 
2 alleles
2.9% missing data
   1   (0.886) 0.901 0.954 0.911 0.987 0.989 0.905 0.864 
   3   (0.114) 0.099 0.046 0.089 0.013 0.011 0.095 0.136 

Locus 1241 : 
2 alleles
5.8% missing data
   4   (0.635) 0.621 0.708 0.743 0.864 0.958 0.506 0.680 
   1   (0.365) 0.379 0.292 0.257 0.136 0.042 0.494 0.320 

Locus 1242 : 
2 alleles
5.8% missing data
   1   (0.930) 0.978 0.991 0.971 0.979 0.997 0.901 0.992 
   2   (0.070) 0.022 0.009 0.029 0.021 0.003 0.099 0.008 

Locus 1243 : 
2 alleles
3.6% missing data
   2   (0.192) 0.129 0.056 0.148 0.020 0.023 0.222 0.530 
   4   (0.808) 0.871 0.944 0.852 0.980 0.977 0.778 0.470 

Locus 1244 : 
2 alleles
2.2% missing data
   3   (0.853) 0.849 0.975 0.824 0.986 0.985 0.902 0.974 
   1   (0.147) 0.151 0.025 0.176 0.014 0.015 0.098 0.026 

Locus 1245 : 
2 alleles
10.1% missing data
   3   (0.150) 0.076 0.056 0.090 0.011 0.008 0.245 0.152 
   1   (0.850) 0.924 0.944 0.910 0.989 0.992 0.755 0.848 

Locus 1246 : 
2 alleles
13.8% missing data
   4   (0.886) 0.861 0.813 0.836 0.994 0.674 0.966 0.986 
   2   (0.114) 0.139 0.187 0.164 0.006 0.326 0.034 0.014 

Locus 1247 : 
2 alleles
4.3% missing data
   1   (0.786) 0.887 0.938 0.831 0.513 0.932 0.719 0.957 
   3   (0.214) 0.113 0.062 0.169 0.487 0.068 0.281 0.043 

Locus 1248 : 
2 alleles
10.9% missing data
   3   (0.804) 0.770 0.943 0.882 0.349 0.901 0.813 0.831 
   1   (0.196) 0.230 0.057 0.118 0.651 0.099 0.187 0.169 

Locus 1249 : 
2 alleles
6.5% missing data
   1   (0.786) 0.590 0.943 0.734 0.793 0.678 0.909 0.955 
   3   (0.214) 0.410 0.057 0.266 0.207 0.322 0.091 0.045 

Locus 1250 : 
2 alleles
4.3% missing data
   3   (0.900) 0.898 0.964 0.935 0.986 0.994 0.920 0.987 
   1   (0.100) 0.102 0.036 0.065 0.014 0.006 0.080 0.013 

Locus 1251 : 
2 alleles
19.6% missing data
   2   (0.641) 0.710 0.461 0.761 0.975 0.720 0.479 0.924 
   4   (0.359) 0.290 0.539 0.239 0.025 0.280 0.521 0.076 

Locus 1252 : 
2 alleles
13.0% missing data
   4   (0.850) 0.883 0.952 0.881 0.241 0.895 0.894 0.802 
   1   (0.150) 0.117 0.048 0.119 0.759 0.105 0.106 0.198 

Locus 1253 : 
2 alleles
11.6% missing data
   2   (0.846) 0.885 0.950 0.771 0.948 0.957 0.902 0.872 
   4   (0.154) 0.115 0.050 0.229 0.052 0.043 0.098 0.128 

Locus 1254 : 
2 alleles
1.4% missing data
   1   (0.933) 0.985 0.989 0.967 0.995 0.997 0.912 0.992 
   3   (0.067) 0.015 0.011 0.033 0.005 0.003 0.088 0.008 

Locus 1255 : 
2 alleles
10.1% missing data
   2   (0.420) 0.494 0.416 0.395 0.774 0.768 0.341 0.427 
   4   (0.580) 0.506 0.584 0.605 0.226 0.232 0.659 0.573 

Locus 1256 : 
2 alleles
5.1% missing data
   3   (0.764) 0.707 0.912 0.768 0.377 0.753 0.831 0.959 
   1   (0.236) 0.293 0.088 0.232 0.623 0.247 0.169 0.041 

Locus 1257 : 
2 alleles
2.9% missing data
   2   (0.577) 0.359 0.262 0.503 0.645 0.085 0.801 0.214 
   4   (0.423) 0.641 0.738 0.497 0.355 0.915 0.199 0.786 

Locus 1258 : 
2 alleles
12.3% missing data
   1   (0.891) 0.940 0.965 0.923 0.990 0.991 0.871 0.987 
   3   (0.109) 0.060 0.035 0.077 0.010 0.009 0.129 0.013 

Locus 1259 : 
2 alleles
14.5% missing data
   1   (0.107) 0.051 0.016 0.075 0.010 0.010 0.127 0.070 
   2   (0.893) 0.949 0.984 0.925 0.990 0.990 0.873 0.930 

Locus 1260 : 
2 alleles
2.2% missing data
   3   (0.891) 0.667 0.969 0.789 0.992 0.793 0.984 0.971 
   1   (0.109) 0.333 0.031 0.211 0.008 0.207 0.016 0.029 

Locus 1261 : 
2 alleles
13.0% missing data
   4   (0.796) 0.727 0.959 0.788 0.979 0.917 0.886 0.103 
   3   (0.204) 0.273 0.041 0.212 0.021 0.083 0.114 0.897 

Locus 1262 : 
2 alleles
15.9% missing data
   2   (0.784) 0.739 0.724 0.783 0.052 0.928 0.866 0.931 
   4   (0.216) 0.261 0.276 0.217 0.948 0.072 0.134 0.069 

Locus 1263 : 
2 alleles
15.2% missing data
   2   (0.892) 0.929 0.962 0.896 0.991 0.992 0.915 0.919 
   4   (0.108) 0.071 0.038 0.104 0.009 0.008 0.085 0.081 

Locus 1264 : 
2 alleles
8.7% missing data
   1   (0.812) 0.842 0.941 0.740 0.014 0.899 0.905 0.943 
   3   (0.188) 0.158 0.059 0.260 0.986 0.101 0.095 0.057 

Locus 1265 : 
2 alleles
15.9% missing data
   1   (0.615) 0.740 0.461 0.593 0.333 0.805 0.610 0.487 
   3   (0.385) 0.260 0.539 0.407 0.667 0.195 0.390 0.513 

Locus 1266 : 
2 alleles
8.0% missing data
   4   (0.467) 0.282 0.311 0.630 0.333 0.684 0.410 0.549 
   2   (0.533) 0.718 0.689 0.370 0.667 0.316 0.590 0.451 

Locus 1267 : 
2 alleles
0.7% missing data
   2   (0.915) 0.974 0.212 0.963 0.994 0.995 0.905 0.975 
   1   (0.085) 0.026 0.788 0.037 0.006 0.005 0.095 0.025 

Locus 1268 : 
2 alleles
3.6% missing data
   2   (0.894) 0.756 0.977 0.883 0.496 0.740 0.978 0.974 
   3   (0.106) 0.244 0.023 0.117 0.504 0.260 0.022 0.026 

Locus 1269 : 
2 alleles
3.6% missing data
   1   (0.896) 0.946 0.898 0.931 0.990 0.988 0.928 0.270 
   4   (0.104) 0.054 0.102 0.069 0.010 0.012 0.072 0.730 

Locus 1270 : 
2 alleles
12.3% missing data
   1   (0.765) 0.852 0.944 0.851 0.023 0.965 0.669 0.947 
   3   (0.235) 0.148 0.056 0.149 0.977 0.035 0.331 0.053 

Locus 1271 : 
2 alleles
7.2% missing data
   1   (0.138) 0.112 0.032 0.151 0.923 0.032 0.072 0.042 
   3   (0.862) 0.888 0.968 0.849 0.077 0.968 0.928 0.958 

Locus 1272 : 
2 alleles
1.4% missing data
   2   (0.802) 0.841 0.928 0.830 0.667 0.847 0.814 0.955 
   4   (0.198) 0.159 0.072 0.170 0.333 0.153 0.186 0.045 

Locus 1273 : 
2 alleles
9.4% missing data
   2   (0.162) 0.175 0.966 0.186 0.019 0.027 0.078 0.117 
   4   (0.838) 0.825 0.034 0.814 0.981 0.973 0.922 0.883 

Locus 1274 : 
2 alleles
4.3% missing data
   2   (0.865) 0.940 0.954 0.905 0.143 0.988 0.863 0.968 
   4   (0.135) 0.060 0.046 0.095 0.857 0.012 0.137 0.032 

Locus 1275 : 
2 alleles
5.1% missing data
   1   (0.920) 0.963 0.942 0.944 0.994 0.995 0.931 0.962 
   2   (0.080) 0.037 0.058 0.056 0.006 0.005 0.069 0.038 

Locus 1276 : 
2 alleles
5.8% missing data
   2   (0.558) 0.571 0.823 0.519 0.021 0.893 0.576 0.548 
   4   (0.442) 0.429 0.177 0.481 0.979 0.107 0.424 0.452 

Locus 1277 : 
2 alleles
16.7% missing data
   1   (0.807) 0.762 0.957 0.715 0.977 0.946 0.894 0.818 
   2   (0.193) 0.238 0.043 0.285 0.023 0.054 0.106 0.182 

Locus 1278 : 
2 alleles
11.6% missing data
   4   (0.860) 0.886 0.837 0.834 0.961 0.962 0.911 0.851 
   3   (0.140) 0.114 0.163 0.166 0.039 0.038 0.089 0.149 

Locus 1279 : 
2 alleles
5.1% missing data
   3   (0.586) 0.514 0.822 0.652 0.854 0.881 0.532 0.415 
   1   (0.414) 0.486 0.178 0.348 0.146 0.119 0.468 0.585 

Locus 1280 : 
2 alleles
13.0% missing data
   3   (0.896) 0.917 0.907 0.893 0.992 0.989 0.935 0.887 
   1   (0.104) 0.083 0.093 0.107 0.008 0.011 0.065 0.113 

Locus 1281 : 
2 alleles
16.7% missing data
   3   (0.900) 0.946 0.978 0.934 0.991 0.994 0.934 0.122 
   4   (0.100) 0.054 0.022 0.066 0.009 0.006 0.066 0.878 

Locus 1282 : 
2 alleles
1.4% missing data
   1   (0.904) 0.925 0.977 0.947 0.989 0.995 0.908 0.978 
   3   (0.096) 0.075 0.023 0.053 0.011 0.005 0.092 0.022 

Locus 1283 : 
2 alleles
3.6% missing data
   3   (0.730) 0.754 0.178 0.730 0.497 0.708 0.835 0.165 
   1   (0.270) 0.246 0.822 0.270 0.503 0.292 0.165 0.835 

Locus 1284 : 
2 alleles
13.8% missing data
   4   (0.902) 0.917 0.937 0.911 0.968 0.985 0.937 0.977 
   2   (0.098) 0.083 0.063 0.089 0.032 0.015 0.063 0.023 

Locus 1285 : 
2 alleles
5.8% missing data
   1   (0.838) 0.824 0.966 0.893 0.189 0.967 0.872 0.866 
   3   (0.162) 0.176 0.034 0.107 0.811 0.033 0.128 0.134 

Locus 1286 : 
2 alleles
2.9% missing data
   2   (0.884) 0.831 0.973 0.833 0.971 0.876 0.966 0.842 
   4   (0.116) 0.169 0.027 0.167 0.029 0.124 0.034 0.158 

Locus 1287 : 
2 alleles
3.6% missing data
   1   (0.125) 0.265 0.169 0.142 0.438 0.216 0.029 0.047 
   3   (0.875) 0.735 0.831 0.858 0.562 0.784 0.971 0.953 

Locus 1288 : 
2 alleles
0.7% missing data
   4   (0.938) 0.915 0.940 0.919 0.394 0.871 0.994 0.978 
   3   (0.062) 0.085 0.060 0.081 0.606 0.129 0.006 0.022 

Locus 1289 : 
2 alleles
5.8% missing data
   3   (0.822) 0.885 0.474 0.761 0.396 0.880 0.934 0.137 
   1   (0.178) 0.115 0.526 0.239 0.604 0.120 0.066 0.863 

Locus 1290 : 
2 alleles
13.8% missing data
   1   (0.843) 0.840 0.335 0.899 0.987 0.971 0.852 0.974 
   4   (0.157) 0.160 0.665 0.101 0.013 0.029 0.148 0.026 

Locus 1291 : 
2 alleles
5.8% missing data
   1   (0.794) 0.782 0.952 0.659 0.950 0.679 0.926 0.167 
   3   (0.206) 0.218 0.048 0.341 0.050 0.321 0.074 0.833 

Locus 1292 : 
2 alleles
3.6% missing data
   3   (0.891) 0.933 0.974 0.836 0.948 0.985 0.941 0.961 
   2   (0.109) 0.067 0.026 0.164 0.052 0.015 0.059 0.039 

Locus 1293 : 
2 alleles
9.4% missing data
   2   (0.893) 0.850 0.925 0.897 0.902 0.986 0.950 0.937 
   4   (0.107) 0.150 0.075 0.103 0.098 0.014 0.050 0.063 

Locus 1294 : 
2 alleles
4.3% missing data
   3   (0.920) 0.984 0.969 0.980 0.981 0.998 0.744 0.992 
   4   (0.080) 0.016 0.031 0.020 0.019 0.002 0.256 0.008 

Locus 1295 : 
2 alleles
13.8% missing data
   1   (0.452) 0.566 0.091 0.429 0.209 0.759 0.415 0.461 
   4   (0.548) 0.434 0.909 0.571 0.791 0.241 0.585 0.539 

Locus 1296 : 
2 alleles
4.3% missing data
   2   (0.856) 0.871 0.966 0.866 0.989 0.978 0.871 0.976 
   3   (0.144) 0.129 0.034 0.134 0.011 0.022 0.129 0.024 

Locus 1297 : 
2 alleles
2.9% missing data
   4   (0.800) 0.642 0.949 0.609 0.986 0.880 0.936 0.940 
   3   (0.200) 0.358 0.051 0.391 0.014 0.120 0.064 0.060 

Locus 1298 : 
2 alleles
3.6% missing data
   1   (0.110) 0.069 0.109 0.088 0.010 0.023 0.094 0.023 
   3   (0.890) 0.931 0.891 0.912 0.990 0.977 0.906 0.977 

Locus 1299 : 
2 alleles
3.6% missing data
   2   (0.890) 0.927 0.939 0.905 0.954 0.989 0.902 0.982 
   4   (0.110) 0.073 0.061 0.095 0.046 0.011 0.098 0.018 

Locus 1300 : 
2 alleles
5.1% missing data
   3   (0.873) 0.826 0.929 0.898 0.988 0.980 0.909 0.979 
   1   (0.127) 0.174 0.071 0.102 0.012 0.020 0.091 0.021 

Locus 1301 : 
2 alleles
5.8% missing data
   3   (0.471) 0.635 0.939 0.442 0.171 0.213 0.424 0.476 
   4   (0.529) 0.365 0.061 0.558 0.829 0.787 0.576 0.524 

Locus 1302 : 
2 alleles
5.1% missing data
   2   (0.582) 0.562 0.174 0.708 0.052 0.362 0.546 0.915 
   4   (0.418) 0.438 0.826 0.292 0.948 0.638 0.454 0.085 

Locus 1303 : 
2 alleles
15.9% missing data
   1   (0.710) 0.709 0.722 0.726 0.693 0.916 0.737 0.439 
   2   (0.290) 0.291 0.278 0.274 0.307 0.084 0.263 0.561 

Locus 1304 : 
2 alleles
1.4% missing data
   1   (0.913) 0.957 0.983 0.928 0.994 0.993 0.927 0.985 
   3   (0.087) 0.043 0.017 0.072 0.006 0.007 0.073 0.015 

Locus 1305 : 
2 alleles
10.1% missing data
   2   (0.651) 0.677 0.927 0.609 0.442 0.711 0.682 0.786 
   4   (0.349) 0.323 0.073 0.391 0.558 0.289 0.318 0.214 

Locus 1306 : 
2 alleles
12.3% missing data
   1   (0.887) 0.888 0.974 0.914 0.989 0.990 0.907 0.974 
   3   (0.113) 0.112 0.026 0.086 0.011 0.010 0.093 0.026 

Locus 1307 : 
2 alleles
3.6% missing data
   2   (0.917) 0.973 0.972 0.954 0.994 0.995 0.890 0.966 
   4   (0.083) 0.027 0.028 0.046 0.006 0.005 0.110 0.034 

Locus 1308 : 
2 alleles
13.8% missing data
   4   (0.819) 0.867 0.833 0.785 0.981 0.969 0.843 0.958 
   1   (0.181) 0.133 0.167 0.215 0.019 0.031 0.157 0.042 

Locus 1309 : 
2 alleles
10.9% missing data
   1   (0.798) 0.675 0.898 0.798 0.981 0.930 0.873 0.584 
   2   (0.202) 0.325 0.102 0.202 0.019 0.070 0.127 0.416 

Locus 1310 : 
2 alleles
10.1% missing data
   1   (0.896) 0.928 0.976 0.919 0.990 0.993 0.902 0.972 
   3   (0.104) 0.072 0.024 0.081 0.010 0.007 0.098 0.028 

Locus 1311 : 
2 alleles
10.9% missing data
   2   (0.194) 0.180 0.048 0.244 0.965 0.193 0.099 0.144 
   4   (0.806) 0.820 0.952 0.756 0.035 0.807 0.901 0.856 

Locus 1312 : 
2 alleles
8.0% missing data
   2   (0.934) 0.975 0.993 0.970 0.995 0.998 0.926 0.992 
   3   (0.066) 0.025 0.007 0.030 0.005 0.002 0.074 0.008 

Locus 1313 : 
2 alleles
4.3% missing data
   3   (0.821) 0.837 0.945 0.862 0.358 0.870 0.850 0.911 
   1   (0.179) 0.163 0.055 0.138 0.642 0.130 0.150 0.089 

Locus 1314 : 
2 alleles
13.0% missing data
   3   (0.263) 0.205 0.071 0.191 0.027 0.030 0.381 0.295 
   1   (0.737) 0.795 0.929 0.809 0.973 0.970 0.619 0.705 

Locus 1315 : 
2 alleles
8.0% missing data
   3   (0.876) 0.844 0.857 0.870 0.988 0.892 0.938 0.971 
   4   (0.124) 0.156 0.143 0.130 0.012 0.108 0.062 0.029 

Locus 1316 : 
2 alleles
12.3% missing data
   4   (0.848) 0.857 0.962 0.905 0.987 0.984 0.812 0.882 
   1   (0.152) 0.143 0.038 0.095 0.013 0.016 0.188 0.118 

Locus 1317 : 
2 alleles
13.0% missing data
   3   (0.873) 0.884 0.935 0.870 0.845 0.956 0.935 0.615 
   1   (0.127) 0.116 0.065 0.130 0.155 0.044 0.065 0.385 

Locus 1318 : 
2 alleles
3.6% missing data
   2   (0.915) 0.950 0.926 0.941 0.992 0.995 0.938 0.810 
   4   (0.085) 0.050 0.074 0.059 0.008 0.005 0.062 0.190 

Locus 1319 : 
2 alleles
4.3% missing data
   1   (0.325) 0.222 0.873 0.220 0.519 0.272 0.422 0.080 
   2   (0.675) 0.778 0.127 0.780 0.481 0.728 0.578 0.920 

Locus 1320 : 
2 alleles
15.2% missing data
   1   (0.603) 0.470 0.072 0.603 0.960 0.863 0.660 0.688 
   3   (0.397) 0.530 0.928 0.397 0.040 0.137 0.340 0.312 

Locus 1321 : 
2 alleles
15.2% missing data
   3   (0.860) 0.951 0.976 0.947 0.989 0.995 0.643 0.931 
   4   (0.140) 0.049 0.024 0.053 0.011 0.005 0.357 0.069 

Locus 1322 : 
2 alleles
3.6% missing data
   1   (0.559) 0.620 0.099 0.476 0.218 0.775 0.638 0.500 
   3   (0.441) 0.380 0.901 0.524 0.782 0.225 0.362 0.500 

Locus 1323 : 
2 alleles
9.4% missing data
   2   (0.860) 0.899 0.405 0.870 0.986 0.955 0.898 0.965 
   4   (0.140) 0.101 0.595 0.130 0.014 0.045 0.102 0.035 

Locus 1324 : 
2 alleles
6.5% missing data
   2   (0.469) 0.354 0.834 0.460 0.794 0.887 0.452 0.403 
   1   (0.531) 0.646 0.166 0.540 0.206 0.113 0.548 0.597 

Locus 1325 : 
2 alleles
6.5% missing data
   2   (0.231) 0.289 0.325 0.210 0.020 0.272 0.186 0.073 
   4   (0.769) 0.711 0.675 0.790 0.980 0.728 0.814 0.927 

Locus 1326 : 
2 alleles
13.0% missing data
   3   (0.858) 0.891 0.852 0.901 0.858 0.968 0.853 0.962 
   1   (0.142) 0.109 0.148 0.099 0.142 0.032 0.147 0.038 

Locus 1327 : 
2 alleles
10.9% missing data
   2   (0.931) 0.970 0.986 0.949 0.995 0.996 0.952 0.939 
   1   (0.069) 0.030 0.014 0.051 0.005 0.004 0.048 0.061 

Locus 1328 : 
2 alleles
5.8% missing data
   2   (0.540) 0.371 0.822 0.493 0.941 0.938 0.581 0.492 
   4   (0.460) 0.629 0.178 0.507 0.059 0.062 0.419 0.508 

Locus 1329 : 
2 alleles
2.2% missing data
   2   (0.899) 0.968 0.972 0.845 0.993 0.991 0.931 0.937 
   4   (0.101) 0.032 0.028 0.155 0.007 0.009 0.069 0.063 

Locus 1330 : 
2 alleles
11.6% missing data
   1   (0.882) 0.921 0.972 0.908 0.493 0.959 0.918 0.915 
   3   (0.118) 0.079 0.028 0.092 0.507 0.041 0.082 0.085 

Locus 1331 : 
2 alleles
11.6% missing data
   1   (0.835) 0.884 0.317 0.881 0.976 0.970 0.838 0.766 
   4   (0.165) 0.116 0.683 0.119 0.024 0.030 0.162 0.234 

Locus 1332 : 
2 alleles
13.0% missing data
   2   (0.889) 0.914 0.863 0.913 0.899 0.984 0.911 0.973 
   4   (0.111) 0.086 0.137 0.087 0.101 0.016 0.089 0.027 

Locus 1333 : 
2 alleles
15.9% missing data
   1   (0.077) 0.140 0.014 0.053 0.006 0.008 0.033 0.067 
   4   (0.923) 0.860 0.986 0.947 0.994 0.992 0.967 0.933 

Locus 1334 : 
2 alleles
1.4% missing data
   1   (0.888) 0.948 0.982 0.897 0.057 0.983 0.932 0.962 
   2   (0.112) 0.052 0.018 0.103 0.943 0.017 0.068 0.038 

Locus 1335 : 
2 alleles
12.3% missing data
   1   (0.947) 0.986 0.992 0.984 0.995 0.998 0.912 0.994 
   4   (0.053) 0.014 0.008 0.016 0.005 0.002 0.088 0.006 

Locus 1336 : 
2 alleles
5.1% missing data
   3   (0.862) 0.878 0.962 0.888 0.958 0.987 0.870 0.874 
   1   (0.138) 0.122 0.038 0.112 0.042 0.013 0.130 0.126 

Locus 1337 : 
2 alleles
17.4% missing data
   2   (0.910) 0.866 0.932 0.900 0.993 0.923 0.972 0.942 
   4   (0.090) 0.134 0.068 0.100 0.007 0.077 0.028 0.058 

Locus 1338 : 
2 alleles
5.1% missing data
   2   (0.907) 0.894 0.974 0.943 0.971 0.995 0.932 0.971 
   1   (0.093) 0.106 0.026 0.057 0.029 0.005 0.068 0.029 

Locus 1339 : 
2 alleles
1.4% missing data
   2   (0.903) 0.944 0.979 0.878 0.992 0.994 0.938 0.986 
   3   (0.097) 0.056 0.021 0.122 0.008 0.006 0.062 0.014 

Locus 1340 : 
2 alleles
2.2% missing data
   1   (0.859) 0.909 0.366 0.870 0.988 0.971 0.894 0.907 
   3   (0.141) 0.091 0.634 0.130 0.012 0.029 0.106 0.093 

Locus 1341 : 
2 alleles
4.3% missing data
   1   (0.900) 0.931 0.982 0.919 0.992 0.993 0.912 0.967 
   3   (0.100) 0.069 0.018 0.081 0.008 0.007 0.088 0.033 

Locus 1342 : 
2 alleles
1.4% missing data
   3   (0.885) 0.956 0.199 0.948 0.992 0.991 0.843 0.982 
   1   (0.115) 0.044 0.801 0.052 0.008 0.009 0.157 0.018 

Locus 1343 : 
2 alleles
10.9% missing data
   2   (0.824) 0.844 0.881 0.830 0.545 0.910 0.873 0.951 
   4   (0.176) 0.156 0.119 0.170 0.455 0.090 0.127 0.049 

Locus 1344 : 
2 alleles
3.6% missing data
   2   (0.882) 0.936 0.977 0.839 0.990 0.990 0.918 0.948 
   4   (0.118) 0.064 0.023 0.161 0.010 0.010 0.082 0.052 

Locus 1345 : 
2 alleles
10.9% missing data
   2   (0.486) 0.522 0.929 0.350 0.050 0.150 0.637 0.091 
   4   (0.514) 0.478 0.071 0.650 0.950 0.850 0.363 0.909 

Locus 1346 : 
2 alleles
10.9% missing data
   4   (0.868) 0.901 0.859 0.787 0.870 0.979 0.935 0.976 
   2   (0.132) 0.099 0.141 0.213 0.130 0.021 0.065 0.024 

Locus 1347 : 
2 alleles
0.0% missing data
   3   (0.713) 0.747 0.921 0.725 0.974 0.980 0.646 0.922 
   1   (0.287) 0.253 0.079 0.275 0.026 0.020 0.354 0.078 

Locus 1348 : 
2 alleles
4.3% missing data
   3   (0.912) 0.910 0.976 0.943 0.992 0.988 0.945 0.908 
   1   (0.088) 0.090 0.024 0.057 0.008 0.012 0.055 0.092 

Locus 1349 : 
2 alleles
13.8% missing data
   1   (0.542) 0.689 0.176 0.588 0.065 0.149 0.524 0.590 
   3   (0.458) 0.311 0.824 0.412 0.935 0.851 0.476 0.410 

Locus 1350 : 
2 alleles
10.9% missing data
   1   (0.933) 0.977 0.333 0.980 0.995 0.995 0.930 0.970 
   3   (0.067) 0.023 0.667 0.020 0.005 0.005 0.070 0.030 

Locus 1351 : 
2 alleles
17.4% missing data
   2   (0.637) 0.716 0.569 0.669 0.496 0.590 0.614 0.653 
   4   (0.363) 0.284 0.431 0.331 0.504 0.410 0.386 0.347 

Locus 1352 : 
2 alleles
14.5% missing data
   1   (0.511) 0.513 0.479 0.459 0.518 0.796 0.536 0.406 
   4   (0.489) 0.487 0.521 0.541 0.482 0.204 0.464 0.594 

Locus 1353 : 
2 alleles
12.3% missing data
   2   (0.879) 0.884 0.850 0.810 0.453 0.852 0.966 0.906 
   4   (0.121) 0.116 0.150 0.190 0.547 0.148 0.034 0.094 

Locus 1354 : 
2 alleles
4.3% missing data
   4   (0.922) 0.832 0.986 0.963 0.977 0.991 0.963 0.949 
   2   (0.078) 0.168 0.014 0.037 0.023 0.009 0.037 0.051 

Locus 1355 : 
2 alleles
10.9% missing data
   3   (0.439) 0.437 0.459 0.397 0.443 0.442 0.488 0.082 
   1   (0.561) 0.563 0.541 0.603 0.557 0.558 0.512 0.918 

Locus 1356 : 
2 alleles
6.5% missing data
   2   (0.828) 0.813 0.551 0.867 0.265 0.872 0.892 0.966 
   4   (0.172) 0.187 0.449 0.133 0.735 0.128 0.108 0.034 

Locus 1357 : 
2 alleles
7.2% missing data
   4   (0.758) 0.766 0.753 0.724 0.978 0.924 0.805 0.681 
   2   (0.242) 0.234 0.247 0.276 0.022 0.076 0.195 0.319 

Locus 1358 : 
2 alleles
4.3% missing data
   3   (0.872) 0.848 0.966 0.889 0.991 0.977 0.910 0.887 
   1   (0.128) 0.152 0.034 0.111 0.009 0.023 0.090 0.113 

Locus 1359 : 
2 alleles
5.8% missing data
   3   (0.463) 0.218 0.292 0.265 0.160 0.025 0.817 0.095 
   1   (0.537) 0.782 0.708 0.735 0.840 0.975 0.183 0.905 

Locus 1360 : 
2 alleles
5.1% missing data
   1   (0.304) 0.212 0.966 0.387 0.028 0.052 0.257 0.354 
   3   (0.696) 0.788 0.034 0.613 0.972 0.948 0.743 0.646 

Locus 1361 : 
2 alleles
5.1% missing data
   1   (0.125) 0.171 0.033 0.090 0.009 0.023 0.096 0.019 
   3   (0.875) 0.829 0.967 0.910 0.991 0.977 0.904 0.981 

Locus 1362 : 
2 alleles
12.3% missing data
   4   (0.801) 0.800 0.515 0.806 0.929 0.903 0.851 0.797 
   1   (0.199) 0.200 0.485 0.194 0.071 0.097 0.149 0.203 

Locus 1363 : 
2 alleles
2.9% missing data
   3   (0.868) 0.940 0.961 0.877 0.049 0.985 0.906 0.879 
   1   (0.132) 0.060 0.039 0.123 0.951 0.015 0.094 0.121 

Locus 1364 : 
2 alleles
13.8% missing data
   4   (0.909) 0.875 0.975 0.856 0.993 0.979 0.974 0.967 
   2   (0.091) 0.125 0.025 0.144 0.007 0.021 0.026 0.033 

Locus 1365 : 
2 alleles
14.5% missing data
   2   (0.166) 0.116 0.142 0.099 0.014 0.010 0.249 0.129 
   3   (0.834) 0.884 0.858 0.901 0.986 0.990 0.751 0.871 

Locus 1366 : 
2 alleles
10.9% missing data
   2   (0.398) 0.358 0.109 0.456 0.044 0.038 0.433 0.426 
   4   (0.602) 0.642 0.891 0.544 0.956 0.962 0.567 0.574 

Locus 1367 : 
2 alleles
0.7% missing data
   1   (0.893) 0.946 0.970 0.918 0.990 0.993 0.926 0.281 
   3   (0.107) 0.054 0.030 0.082 0.010 0.007 0.074 0.719 

Locus 1368 : 
2 alleles
10.1% missing data
   2   (0.655) 0.773 0.846 0.557 0.967 0.956 0.608 0.941 
   4   (0.345) 0.227 0.154 0.443 0.033 0.044 0.392 0.059 

Locus 1369 : 
2 alleles
4.3% missing data
   1   (0.454) 0.362 0.378 0.473 0.934 0.813 0.413 0.499 
   3   (0.546) 0.638 0.622 0.527 0.066 0.187 0.587 0.501 

Locus 1370 : 
2 alleles
14.5% missing data
   3   (0.893) 0.947 0.982 0.964 0.146 0.991 0.866 0.961 
   1   (0.107) 0.053 0.018 0.036 0.854 0.009 0.134 0.039 

Locus 1371 : 
2 alleles
12.3% missing data
   1   (0.125) 0.104 0.118 0.106 0.012 0.015 0.106 0.114 
   3   (0.875) 0.896 0.882 0.894 0.988 0.985 0.894 0.886 

Locus 1372 : 
2 alleles
3.6% missing data
   1   (0.841) 0.859 0.946 0.878 0.496 0.847 0.876 0.950 
   4   (0.159) 0.141 0.054 0.122 0.504 0.153 0.124 0.050 

Locus 1373 : 
2 alleles
5.8% missing data
   3   (0.837) 0.733 0.933 0.862 0.983 0.964 0.880 0.943 
   4   (0.163) 0.267 0.067 0.138 0.017 0.036 0.120 0.057 

Locus 1374 : 
2 alleles
4.3% missing data
   3   (0.881) 0.889 0.972 0.929 0.990 0.989 0.876 0.975 
   1   (0.119) 0.111 0.028 0.071 0.010 0.011 0.124 0.025 

Locus 1375 : 
2 alleles
3.6% missing data
   1   (0.823) 0.820 0.956 0.860 0.985 0.970 0.813 0.950 
   2   (0.177) 0.180 0.044 0.140 0.015 0.030 0.187 0.050 

Locus 1376 : 
2 alleles
1.4% missing data
   2   (0.936) 0.966 0.988 0.982 0.995 0.997 0.924 0.976 
   4   (0.064) 0.034 0.012 0.018 0.005 0.003 0.076 0.024 

Locus 1377 : 
2 alleles
1.4% missing data
   2   (0.903) 0.840 0.982 0.926 0.987 0.982 0.949 0.989 
   3   (0.097) 0.160 0.018 0.074 0.013 0.018 0.051 0.011 

Locus 1378 : 
2 alleles
10.1% missing data
   1   (0.709) 0.595 0.946 0.663 0.677 0.891 0.783 0.928 
   3   (0.291) 0.405 0.054 0.337 0.323 0.109 0.217 0.072 

Locus 1379 : 
2 alleles
16.7% missing data
   3   (0.557) 0.235 0.218 0.307 0.976 0.037 0.891 0.141 
   1   (0.443) 0.765 0.782 0.693 0.024 0.963 0.109 0.859 

Locus 1380 : 
2 alleles
3.6% missing data
   3   (0.789) 0.878 0.944 0.712 0.979 0.934 0.812 0.821 
   1   (0.211) 0.122 0.056 0.288 0.021 0.066 0.188 0.179 

Locus 1381 : 
2 alleles
10.9% missing data
   1   (0.871) 0.940 0.982 0.941 0.987 0.995 0.746 0.918 
   4   (0.129) 0.060 0.018 0.059 0.013 0.005 0.254 0.082 

Locus 1382 : 
2 alleles
7.2% missing data
   3   (0.850) 0.876 0.960 0.902 0.373 0.916 0.898 0.461 
   1   (0.150) 0.124 0.040 0.098 0.627 0.084 0.102 0.539 

Locus 1383 : 
2 alleles
15.2% missing data
   3   (0.909) 0.921 0.936 0.883 0.911 0.942 0.966 0.899 
   4   (0.091) 0.079 0.064 0.117 0.089 0.058 0.034 0.101 

Locus 1384 : 
2 alleles
13.0% missing data
   2   (0.854) 0.898 0.931 0.869 0.990 0.971 0.864 0.747 
   1   (0.146) 0.102 0.069 0.131 0.010 0.029 0.136 0.253 

Locus 1385 : 
2 alleles
2.9% missing data
   2   (0.720) 0.653 0.375 0.689 0.970 0.952 0.779 0.930 
   4   (0.280) 0.347 0.625 0.311 0.030 0.048 0.221 0.070 

Locus 1386 : 
2 alleles
14.5% missing data
   2   (0.869) 0.876 0.974 0.836 0.988 0.984 0.920 0.860 
   4   (0.131) 0.124 0.026 0.164 0.012 0.016 0.080 0.140 

Locus 1387 : 
2 alleles
4.3% missing data
   1   (0.731) 0.764 0.720 0.810 0.274 0.477 0.768 0.272 
   3   (0.269) 0.236 0.280 0.190 0.726 0.523 0.232 0.728 

Locus 1388 : 
2 alleles
15.2% missing data
   1   (0.233) 0.178 0.045 0.167 0.422 0.282 0.255 0.303 
   3   (0.767) 0.822 0.955 0.833 0.578 0.718 0.745 0.697 

Locus 1389 : 
2 alleles
4.3% missing data
   4   (0.843) 0.905 0.926 0.856 0.145 0.940 0.908 0.337 
   1   (0.157) 0.095 0.074 0.144 0.855 0.060 0.092 0.663 

Locus 1390 : 
2 alleles
12.3% missing data
   2   (0.863) 0.720 0.907 0.891 0.846 0.857 0.932 0.943 
   4   (0.137) 0.280 0.093 0.109 0.154 0.143 0.068 0.057 

Locus 1391 : 
2 alleles
6.5% missing data
   2   (0.098) 0.197 0.026 0.059 0.009 0.010 0.057 0.016 
   4   (0.902) 0.803 0.974 0.941 0.991 0.990 0.943 0.984 

Locus 1392 : 
2 alleles
10.9% missing data
   1   (0.177) 0.154 0.058 0.122 0.015 0.013 0.168 0.885 
   2   (0.823) 0.846 0.942 0.878 0.985 0.987 0.832 0.115 

Locus 1393 : 
2 alleles
3.6% missing data
   1   (0.912) 0.785 0.945 0.952 0.993 0.989 0.957 0.975 
   3   (0.088) 0.215 0.055 0.048 0.007 0.011 0.043 0.025 

Locus 1394 : 
2 alleles
14.5% missing data
   3   (0.881) 0.917 0.885 0.822 0.829 0.917 0.957 0.708 
   4   (0.119) 0.083 0.115 0.178 0.171 0.083 0.043 0.292 

Locus 1395 : 
2 alleles
13.0% missing data
   2   (0.890) 0.882 0.972 0.894 0.989 0.970 0.936 0.849 
   3   (0.110) 0.118 0.028 0.106 0.011 0.030 0.064 0.151 

Locus 1396 : 
2 alleles
12.3% missing data
   3   (0.867) 0.896 0.975 0.866 0.022 0.966 0.934 0.879 
   1   (0.133) 0.104 0.025 0.134 0.978 0.034 0.066 0.121 

Locus 1397 : 
2 alleles
15.9% missing data
   2   (0.883) 0.939 0.969 0.855 0.989 0.987 0.907 0.967 
   4   (0.117) 0.061 0.031 0.145 0.011 0.013 0.093 0.033 

Locus 1398 : 
2 alleles
2.2% missing data
   1   (0.949) 0.990 0.994 0.987 0.987 0.999 0.902 0.994 
   2   (0.051) 0.010 0.006 0.013 0.013 0.001 0.098 0.006 

Locus 1399 : 
2 alleles
3.6% missing data
   1   (0.885) 0.936 0.958 0.851 0.990 0.991 0.919 0.958 
   4   (0.115) 0.064 0.042 0.149 0.010 0.009 0.081 0.042 

Locus 1400 : 
2 alleles
3.6% missing data
   4   (0.849) 0.699 0.958 0.870 0.983 0.972 0.911 0.853 
   2   (0.151) 0.301 0.042 0.130 0.017 0.028 0.089 0.147 

Locus 1401 : 
2 alleles
15.2% missing data
   4   (0.825) 0.847 0.868 0.836 0.985 0.976 0.832 0.840 
   3   (0.175) 0.153 0.132 0.164 0.015 0.024 0.168 0.160 

Locus 1402 : 
2 alleles
14.5% missing data
   2   (0.829) 0.831 0.817 0.775 0.837 0.946 0.895 0.962 
   1   (0.171) 0.169 0.183 0.225 0.163 0.054 0.105 0.038 

Locus 1403 : 
2 alleles
1.4% missing data
   3   (0.924) 0.972 0.956 0.956 0.994 0.997 0.917 0.961 
   4   (0.076) 0.028 0.044 0.044 0.006 0.003 0.083 0.039 

Locus 1404 : 
2 alleles
4.3% missing data
   1   (0.638) 0.576 0.079 0.583 0.971 0.798 0.740 0.445 
   4   (0.362) 0.424 0.921 0.417 0.029 0.202 0.260 0.555 

Locus 1405 : 
2 alleles
13.8% missing data
   4   (0.428) 0.387 0.448 0.358 0.503 0.457 0.455 0.859 
   3   (0.572) 0.613 0.552 0.642 0.497 0.543 0.545 0.141 

Locus 1406 : 
2 alleles
2.9% missing data
   1   (0.844) 0.860 0.829 0.816 0.947 0.971 0.928 0.090 
   3   (0.156) 0.140 0.171 0.184 0.053 0.029 0.072 0.910 

Locus 1407 : 
2 alleles
3.6% missing data
   1   (0.873) 0.890 0.962 0.778 0.987 0.978 0.947 0.821 
   2   (0.127) 0.110 0.038 0.222 0.013 0.022 0.053 0.179 

Locus 1408 : 
2 alleles
13.0% missing data
   1   (0.547) 0.640 0.499 0.559 0.715 0.640 0.516 0.108 
   3   (0.453) 0.360 0.501 0.441 0.285 0.360 0.484 0.892 

Locus 1409 : 
2 alleles
7.2% missing data
   3   (0.901) 0.907 0.983 0.951 0.989 0.993 0.896 0.974 
   2   (0.099) 0.093 0.017 0.049 0.011 0.007 0.104 0.026 

Locus 1410 : 
2 alleles
13.0% missing data
   2   (0.764) 0.705 0.778 0.741 0.957 0.398 0.856 0.809 
   1   (0.236) 0.295 0.222 0.259 0.043 0.602 0.144 0.191 

Locus 1411 : 
2 alleles
5.8% missing data
   1   (0.455) 0.635 0.451 0.368 0.894 0.103 0.448 0.417 
   2   (0.545) 0.365 0.549 0.632 0.106 0.897 0.552 0.583 

Locus 1412 : 
2 alleles
2.9% missing data
   1   (0.405) 0.339 0.114 0.264 0.987 0.068 0.589 0.099 
   3   (0.595) 0.661 0.886 0.736 0.013 0.932 0.411 0.901 

Locus 1413 : 
2 alleles
7.2% missing data
   1   (0.875) 0.830 0.951 0.851 0.990 0.986 0.938 0.958 
   3   (0.125) 0.170 0.049 0.149 0.010 0.014 0.062 0.042 

Locus 1414 : 
2 alleles
9.4% missing data
   2   (0.786) 0.704 0.927 0.662 0.982 0.861 0.914 0.461 
   3   (0.214) 0.296 0.073 0.338 0.018 0.139 0.086 0.539 

Locus 1415 : 
2 alleles
6.5% missing data
   1   (0.838) 0.805 0.916 0.868 0.985 0.957 0.860 0.939 
   4   (0.162) 0.195 0.084 0.132 0.015 0.043 0.140 0.061 

Locus 1416 : 
2 alleles
3.6% missing data
   3   (0.698) 0.579 0.924 0.722 0.968 0.955 0.702 0.750 
   1   (0.302) 0.421 0.076 0.278 0.032 0.045 0.298 0.250 

Locus 1417 : 
2 alleles
13.0% missing data
   2   (0.854) 0.898 0.959 0.841 0.988 0.984 0.872 0.877 
   4   (0.146) 0.102 0.041 0.159 0.012 0.016 0.128 0.123 

Locus 1418 : 
2 alleles
5.1% missing data
   2   (0.890) 0.751 0.926 0.914 0.991 0.984 0.948 0.966 
   3   (0.110) 0.249 0.074 0.086 0.009 0.016 0.052 0.034 

Locus 1419 : 
2 alleles
13.0% missing data
   3   (0.837) 0.850 0.892 0.803 0.888 0.241 0.922 0.975 
   1   (0.163) 0.150 0.108 0.197 0.112 0.759 0.078 0.025 

Locus 1420 : 
2 alleles
4.3% missing data
   3   (0.877) 0.844 0.981 0.892 0.991 0.980 0.922 0.885 
   1   (0.123) 0.156 0.019 0.108 0.009 0.020 0.078 0.115 

Locus 1421 : 
2 alleles
12.3% missing data
   1   (0.371) 0.425 0.607 0.279 0.563 0.295 0.400 0.105 
   3   (0.629) 0.575 0.393 0.721 0.437 0.705 0.600 0.895 

Locus 1422 : 
2 alleles
10.1% missing data
   1   (0.078) 0.028 0.010 0.037 0.008 0.004 0.113 0.015 
   3   (0.922) 0.972 0.990 0.963 0.992 0.996 0.887 0.985 

Locus 1423 : 
2 alleles
12.3% missing data
   3   (0.694) 0.706 0.759 0.696 0.587 0.833 0.714 0.705 
   1   (0.306) 0.294 0.241 0.304 0.413 0.167 0.286 0.295 

Locus 1424 : 
2 alleles
12.3% missing data
   4   (0.847) 0.843 0.916 0.817 0.988 0.871 0.909 0.837 
   2   (0.153) 0.157 0.084 0.183 0.012 0.129 0.091 0.163 

Locus 1425 : 
2 alleles
5.8% missing data
   4   (0.648) 0.496 0.881 0.507 0.568 0.502 0.812 0.920 
   2   (0.352) 0.504 0.119 0.493 0.432 0.498 0.188 0.080 

Locus 1426 : 
2 alleles
8.7% missing data
   2   (0.914) 0.965 0.984 0.968 0.028 0.996 0.923 0.930 
   3   (0.086) 0.035 0.016 0.032 0.972 0.004 0.077 0.070 

Locus 1427 : 
2 alleles
17.4% missing data
   2   (0.644) 0.672 0.630 0.636 0.638 0.869 0.654 0.504 
   3   (0.356) 0.328 0.370 0.364 0.362 0.131 0.346 0.496 

Locus 1428 : 
2 alleles
3.6% missing data
   1   (0.891) 0.915 0.980 0.815 0.962 0.984 0.953 0.982 
   3   (0.109) 0.085 0.020 0.185 0.038 0.016 0.047 0.018 

Locus 1429 : 
2 alleles
19.6% missing data
   1   (0.894) 0.900 0.958 0.934 0.992 0.986 0.903 0.935 
   4   (0.106) 0.100 0.042 0.066 0.008 0.014 0.097 0.065 

Locus 1430 : 
2 alleles
3.6% missing data
   1   (0.803) 0.839 0.956 0.765 0.311 0.803 0.888 0.642 
   2   (0.197) 0.161 0.044 0.235 0.689 0.197 0.112 0.358 

Locus 1431 : 
2 alleles
6.5% missing data
   3   (0.821) 0.843 0.923 0.811 0.989 0.757 0.886 0.463 
   2   (0.179) 0.157 0.077 0.189 0.011 0.243 0.114 0.537 

Locus 1432 : 
2 alleles
7.2% missing data
   1   (0.513) 0.487 0.464 0.568 0.861 0.599 0.478 0.187 
   3   (0.487) 0.513 0.536 0.432 0.139 0.401 0.522 0.813 

Locus 1433 : 
2 alleles
7.2% missing data
   3   (0.815) 0.890 0.033 0.804 0.981 0.986 0.840 0.954 
   1   (0.185) 0.110 0.967 0.196 0.019 0.014 0.160 0.046 

Locus 1434 : 
2 alleles
12.3% missing data
   1   (0.905) 0.932 0.929 0.935 0.907 0.985 0.950 0.424 
   3   (0.095) 0.068 0.071 0.065 0.093 0.015 0.050 0.576 

Locus 1435 : 
2 alleles
5.1% missing data
   1   (0.872) 0.895 0.854 0.833 0.989 0.980 0.929 0.885 
   3   (0.128) 0.105 0.146 0.167 0.011 0.020 0.071 0.115 

Locus 1436 : 
2 alleles
12.3% missing data
   4   (0.901) 0.949 0.022 0.939 0.992 0.993 0.931 0.974 
   2   (0.099) 0.051 0.978 0.061 0.008 0.007 0.069 0.026 

Locus 1437 : 
2 alleles
2.9% missing data
   1   (0.913) 0.958 0.957 0.943 0.994 0.996 0.910 0.968 
   3   (0.087) 0.042 0.043 0.057 0.006 0.004 0.090 0.032 

Locus 1438 : 
2 alleles
10.1% missing data
   2   (0.734) 0.738 0.922 0.798 0.079 0.950 0.708 0.921 
   4   (0.266) 0.262 0.078 0.202 0.921 0.050 0.292 0.079 

Locus 1439 : 
2 alleles
3.6% missing data
   1   (0.902) 0.929 0.806 0.892 0.991 0.992 0.944 0.949 
   3   (0.098) 0.071 0.194 0.108 0.009 0.008 0.056 0.051 

Locus 1440 : 
2 alleles
5.1% missing data
   3   (0.835) 0.758 0.551 0.817 0.987 0.867 0.939 0.389 
   1   (0.165) 0.242 0.449 0.183 0.013 0.133 0.061 0.611 

Locus 1441 : 
2 alleles
4.3% missing data
   1   (0.600) 0.532 0.657 0.582 0.288 0.742 0.674 0.465 
   4   (0.400) 0.468 0.343 0.418 0.712 0.258 0.326 0.535 

Locus 1442 : 
2 alleles
13.0% missing data
   4   (0.765) 0.802 0.873 0.696 0.982 0.884 0.819 0.672 
   2   (0.235) 0.198 0.127 0.304 0.018 0.116 0.181 0.328 

Locus 1443 : 
2 alleles
17.4% missing data
   1   (0.876) 0.817 0.680 0.821 0.871 0.877 0.964 0.973 
   4   (0.124) 0.183 0.320 0.179 0.129 0.123 0.036 0.027 

Locus 1444 : 
2 alleles
13.0% missing data
   2   (0.905) 0.918 0.977 0.925 0.992 0.988 0.932 0.966 
   4   (0.095) 0.082 0.023 0.075 0.008 0.012 0.068 0.034 

Locus 1445 : 
2 alleles
13.0% missing data
   2   (0.749) 0.772 0.944 0.697 0.743 0.915 0.793 0.709 
   1   (0.251) 0.228 0.056 0.303 0.257 0.085 0.207 0.291 

Locus 1446 : 
2 alleles
17.4% missing data
   2   (0.896) 0.761 0.901 0.802 0.923 0.242 0.989 0.861 
   3   (0.104) 0.239 0.099 0.198 0.077 0.758 0.011 0.139 

Locus 1447 : 
2 alleles
10.1% missing data
   2   (0.339) 0.274 0.178 0.466 0.114 0.071 0.316 0.071 
   4   (0.661) 0.726 0.822 0.534 0.886 0.929 0.684 0.929 

Locus 1448 : 
2 alleles
5.1% missing data
   1   (0.906) 0.934 0.978 0.913 0.992 0.991 0.932 0.983 
   4   (0.094) 0.066 0.022 0.087 0.008 0.009 0.068 0.017 

Locus 1449 : 
2 alleles
10.9% missing data
   3   (0.909) 0.960 0.979 0.879 0.975 0.991 0.946 0.987 
   4   (0.091) 0.040 0.021 0.121 0.025 0.009 0.054 0.013 

Locus 1450 : 
2 alleles
10.9% missing data
   1   (0.563) 0.558 0.098 0.601 0.880 0.685 0.519 0.874 
   3   (0.437) 0.442 0.902 0.399 0.120 0.315 0.481 0.126 

Locus 1451 : 
2 alleles
14.5% missing data
   4   (0.853) 0.909 0.944 0.846 0.086 0.960 0.909 0.843 
   1   (0.147) 0.091 0.056 0.154 0.914 0.040 0.091 0.157 

Locus 1452 : 
2 alleles
4.3% missing data
   1   (0.492) 0.560 0.617 0.499 0.204 0.101 0.505 0.458 
   3   (0.508) 0.440 0.383 0.501 0.796 0.899 0.495 0.542 

Locus 1453 : 
2 alleles
5.8% missing data
   3   (0.549) 0.522 0.950 0.397 0.071 0.160 0.746 0.122 
   1   (0.451) 0.478 0.050 0.603 0.929 0.840 0.254 0.878 

Locus 1454 : 
2 alleles
13.0% missing data
   2   (0.836) 0.759 0.780 0.854 0.841 0.928 0.914 0.540 
   4   (0.164) 0.241 0.220 0.146 0.159 0.072 0.086 0.460 

Locus 1455 : 
2 alleles
0.7% missing data
   1   (0.913) 0.970 0.989 0.954 0.027 0.997 0.934 0.990 
   3   (0.087) 0.030 0.011 0.046 0.973 0.003 0.066 0.010 

Locus 1456 : 
2 alleles
2.9% missing data
   2   (0.897) 0.944 0.967 0.861 0.962 0.991 0.936 0.980 
   4   (0.103) 0.056 0.033 0.139 0.038 0.009 0.064 0.020 

Locus 1457 : 
2 alleles
13.8% missing data
   2   (0.918) 0.942 0.887 0.942 0.993 0.992 0.945 0.916 
   4   (0.082) 0.058 0.113 0.058 0.007 0.008 0.055 0.084 

Locus 1458 : 
2 alleles
5.1% missing data
   3   (0.921) 0.964 0.965 0.960 0.995 0.996 0.906 0.973 
   1   (0.079) 0.036 0.035 0.040 0.005 0.004 0.094 0.027 

Locus 1459 : 
2 alleles
13.0% missing data
   4   (0.910) 0.932 0.983 0.945 0.993 0.994 0.919 0.934 
   2   (0.090) 0.068 0.017 0.055 0.007 0.006 0.081 0.066 

Locus 1460 : 
2 alleles
12.3% missing data
   2   (0.095) 0.187 0.019 0.109 0.261 0.478 0.015 0.221 
   4   (0.905) 0.813 0.981 0.891 0.739 0.522 0.985 0.779 

Locus 1461 : 
2 alleles
2.2% missing data
   2   (0.148) 0.092 0.240 0.113 0.353 0.240 0.118 0.039 
   4   (0.852) 0.908 0.760 0.887 0.647 0.760 0.882 0.961 

Locus 1462 : 
2 alleles
18.1% missing data
   3   (0.857) 0.911 0.973 0.854 0.953 0.983 0.859 0.960 
   1   (0.143) 0.089 0.027 0.146 0.047 0.017 0.141 0.040 

Locus 1463 : 
2 alleles
10.1% missing data
   2   (0.109) 0.029 0.014 0.030 0.008 0.003 0.361 0.048 
   3   (0.891) 0.971 0.986 0.970 0.992 0.997 0.639 0.952 

Locus 1464 : 
2 alleles
16.7% missing data
   1   (0.833) 0.605 0.842 0.813 0.987 0.937 0.929 0.872 
   3   (0.167) 0.395 0.158 0.187 0.013 0.063 0.071 0.128 

Locus 1465 : 
2 alleles
2.2% missing data
   2   (0.872) 0.940 0.337 0.891 0.988 0.976 0.894 0.926 
   4   (0.128) 0.060 0.663 0.109 0.012 0.024 0.106 0.074 

Locus 1466 : 
2 alleles
10.9% missing data
   2   (0.779) 0.738 0.905 0.753 0.934 0.866 0.834 0.925 
   4   (0.221) 0.262 0.095 0.247 0.066 0.134 0.166 0.075 

Locus 1467 : 
2 alleles
2.9% missing data
   1   (0.872) 0.892 0.959 0.853 0.989 0.987 0.912 0.893 
   2   (0.128) 0.108 0.041 0.147 0.011 0.013 0.088 0.107 

Locus 1468 : 
2 alleles
5.8% missing data
   2   (0.109) 0.116 0.027 0.092 0.820 0.063 0.040 0.214 
   4   (0.891) 0.884 0.973 0.908 0.180 0.937 0.960 0.786 

Locus 1469 : 
2 alleles
13.8% missing data
   4   (0.596) 0.670 0.846 0.481 0.376 0.755 0.659 0.542 
   2   (0.404) 0.330 0.154 0.519 0.624 0.245 0.341 0.458 

Locus 1470 : 
2 alleles
2.9% missing data
   2   (0.871) 0.724 0.802 0.869 0.989 0.964 0.946 0.957 
   4   (0.129) 0.276 0.198 0.131 0.011 0.036 0.054 0.043 

Locus 1471 : 
2 alleles
2.9% missing data
   1   (0.887) 0.946 0.963 0.903 0.989 0.994 0.877 0.983 
   3   (0.113) 0.054 0.037 0.097 0.011 0.006 0.123 0.017 

Locus 1472 : 
2 alleles
7.2% missing data
   3   (0.706) 0.606 0.918 0.782 0.107 0.928 0.745 0.302 
   1   (0.294) 0.394 0.082 0.218 0.893 0.072 0.255 0.698 

Locus 1473 : 
2 alleles
5.8% missing data
   1   (0.737) 0.695 0.940 0.802 0.365 0.864 0.764 0.453 
   3   (0.263) 0.305 0.060 0.198 0.635 0.136 0.236 0.547 

Locus 1474 : 
2 alleles
10.9% missing data
   2   (0.876) 0.924 0.954 0.909 0.229 0.969 0.904 0.971 
   4   (0.124) 0.076 0.046 0.091 0.771 0.031 0.096 0.029 

Locus 1475 : 
2 alleles
2.9% missing data
   3   (0.946) 0.989 0.994 0.987 0.996 0.999 0.887 0.986 
   1   (0.054) 0.011 0.006 0.013 0.004 0.001 0.113 0.014 

Locus 1476 : 
2 alleles
2.2% missing data
   2   (0.823) 0.849 0.965 0.875 0.986 0.969 0.785 0.886 
   4   (0.177) 0.151 0.035 0.125 0.014 0.031 0.215 0.114 

Locus 1477 : 
2 alleles
9.4% missing data
   4   (0.946) 0.986 0.995 0.985 0.996 0.999 0.901 0.977 
   2   (0.054) 0.014 0.005 0.015 0.004 0.001 0.099 0.023 

Locus 1478 : 
2 alleles
12.3% missing data
   3   (0.782) 0.882 0.952 0.839 0.934 0.976 0.713 0.185 
   1   (0.218) 0.118 0.048 0.161 0.066 0.024 0.287 0.815 

Locus 1479 : 
2 alleles
12.3% missing data
   1   (0.814) 0.757 0.799 0.804 0.985 0.963 0.870 0.819 
   3   (0.186) 0.243 0.201 0.196 0.015 0.037 0.130 0.181 

Locus 1480 : 
2 alleles
13.8% missing data
   2   (0.920) 0.906 0.975 0.935 0.850 0.770 0.978 0.988 
   4   (0.080) 0.094 0.025 0.065 0.150 0.230 0.022 0.012 

Locus 1481 : 
2 alleles
18.8% missing data
   1   (0.119) 0.129 0.037 0.069 0.009 0.014 0.112 0.165 
   3   (0.881) 0.871 0.963 0.931 0.991 0.986 0.888 0.835 

Locus 1482 : 
2 alleles
16.7% missing data
   3   (0.648) 0.743 0.297 0.681 0.087 0.240 0.683 0.703 
   1   (0.352) 0.257 0.703 0.319 0.913 0.760 0.317 0.297 

Locus 1483 : 
2 alleles
11.6% missing data
   4   (0.893) 0.934 0.978 0.938 0.990 0.993 0.870 0.901 
   2   (0.107) 0.066 0.022 0.062 0.010 0.007 0.130 0.099 

Locus 1484 : 
2 alleles
0.7% missing data
   3   (0.859) 0.939 0.953 0.771 0.962 0.982 0.893 0.972 
   1   (0.141) 0.061 0.047 0.229 0.038 0.018 0.107 0.028 

Locus 1485 : 
2 alleles
13.0% missing data
   4   (0.420) 0.433 0.525 0.340 0.913 0.254 0.438 0.536 
   2   (0.580) 0.567 0.475 0.660 0.087 0.746 0.562 0.464 

Locus 1486 : 
2 alleles
11.6% missing data
   1   (0.909) 0.905 0.972 0.942 0.993 0.990 0.932 0.903 
   2   (0.091) 0.095 0.028 0.058 0.007 0.010 0.068 0.097 

Locus 1487 : 
2 alleles
3.6% missing data
   2   (0.840) 0.903 0.810 0.836 0.987 0.975 0.845 0.954 
   3   (0.160) 0.097 0.190 0.164 0.013 0.025 0.155 0.046 

Locus 1488 : 
2 alleles
10.9% missing data
   1   (0.222) 0.223 0.100 0.193 0.024 0.023 0.207 0.600 
   3   (0.778) 0.777 0.900 0.807 0.976 0.977 0.793 0.400 

Locus 1489 : 
2 alleles
5.1% missing data
   1   (0.891) 0.817 0.592 0.906 0.992 0.750 0.962 0.987 
   3   (0.109) 0.183 0.408 0.094 0.008 0.250 0.038 0.013 

Locus 1490 : 
2 alleles
10.9% missing data
   4   (0.912) 0.962 0.988 0.923 0.994 0.994 0.921 0.988 
   1   (0.088) 0.038 0.012 0.077 0.006 0.006 0.079 0.012 

Locus 1491 : 
2 alleles
11.6% missing data
   1   (0.821) 0.863 0.773 0.801 0.985 0.965 0.841 0.956 
   4   (0.179) 0.137 0.227 0.199 0.015 0.035 0.159 0.044 

Locus 1492 : 
2 alleles
2.9% missing data
   4   (0.727) 0.781 0.875 0.683 0.914 0.903 0.726 0.946 
   2   (0.273) 0.219 0.125 0.317 0.086 0.097 0.274 0.054 

Locus 1493 : 
2 alleles
9.4% missing data
   1   (0.923) 0.964 0.983 0.952 0.993 0.995 0.928 0.951 
   3   (0.077) 0.036 0.017 0.048 0.007 0.005 0.072 0.049 

Locus 1494 : 
2 alleles
15.9% missing data
   4   (0.896) 0.894 0.366 0.918 0.991 0.963 0.950 0.967 
   2   (0.104) 0.106 0.634 0.082 0.009 0.037 0.050 0.033 

Locus 1495 : 
2 alleles
14.5% missing data
   1   (0.824) 0.884 0.828 0.818 0.808 0.954 0.834 0.950 
   3   (0.176) 0.116 0.172 0.182 0.192 0.046 0.166 0.050 

Locus 1496 : 
2 alleles
4.3% missing data
   3   (0.747) 0.725 0.373 0.771 0.932 0.890 0.820 0.076 
   1   (0.253) 0.275 0.627 0.229 0.068 0.110 0.180 0.924 

Locus 1497 : 
2 alleles
3.6% missing data
   2   (0.859) 0.917 0.906 0.937 0.987 0.993 0.747 0.907 
   4   (0.141) 0.083 0.094 0.063 0.013 0.007 0.253 0.093 

Locus 1498 : 
2 alleles
11.6% missing data
   2   (0.900) 0.896 0.971 0.895 0.991 0.968 0.950 0.867 
   4   (0.100) 0.104 0.029 0.105 0.009 0.032 0.050 0.133 

Locus 1499 : 
2 alleles
13.0% missing data
   4   (0.862) 0.795 0.882 0.802 0.986 0.946 0.946 0.941 
   2   (0.138) 0.205 0.118 0.198 0.014 0.054 0.054 0.059 

Locus 1500 : 
2 alleles
5.1% missing data
   1   (0.171) 0.139 0.026 0.082 0.043 0.016 0.224 0.737 
   3   (0.829) 0.861 0.974 0.918 0.957 0.984 0.776 0.263 

Locus 1501 : 
2 alleles
1.4% missing data
   1   (0.870) 0.875 0.983 0.896 0.989 0.971 0.887 0.971 
   2   (0.130) 0.125 0.017 0.104 0.011 0.029 0.113 0.029 

Locus 1502 : 
2 alleles
10.9% missing data
   4   (0.832) 0.908 0.470 0.765 0.986 0.905 0.892 0.864 
   1   (0.168) 0.092 0.530 0.235 0.014 0.095 0.108 0.136 

Locus 1503 : 
2 alleles
2.2% missing data
   1   (0.897) 0.926 0.775 0.908 0.992 0.970 0.955 0.458 
   3   (0.103) 0.074 0.225 0.092 0.008 0.030 0.045 0.542 

Locus 1504 : 
2 alleles
3.6% missing data
   1   (0.894) 0.948 0.983 0.924 0.992 0.996 0.877 0.918 
   3   (0.106) 0.052 0.017 0.076 0.008 0.004 0.123 0.082 

Locus 1505 : 
2 alleles
10.1% missing data
   1   (0.426) 0.440 0.355 0.340 0.126 0.622 0.513 0.070 
   4   (0.574) 0.560 0.645 0.660 0.874 0.378 0.487 0.930 

Locus 1506 : 
2 alleles
1.4% missing data
   1   (0.542) 0.500 0.159 0.473 0.915 0.112 0.687 0.153 
   4   (0.458) 0.500 0.841 0.527 0.085 0.888 0.313 0.847 

Locus 1507 : 
2 alleles
2.9% missing data
   4   (0.844) 0.894 0.947 0.806 0.988 0.982 0.868 0.945 
   3   (0.156) 0.106 0.053 0.194 0.012 0.018 0.132 0.055 

Locus 1508 : 
2 alleles
10.9% missing data
   1   (0.883) 0.912 0.975 0.824 0.989 0.980 0.937 0.972 
   3   (0.117) 0.088 0.025 0.176 0.011 0.020 0.063 0.028 

Locus 1509 : 
2 alleles
10.9% missing data
   1   (0.260) 0.253 0.259 0.254 0.264 0.422 0.215 0.232 
   3   (0.740) 0.747 0.741 0.746 0.736 0.578 0.785 0.768 

Locus 1510 : 
2 alleles
12.3% missing data
   4   (0.894) 0.929 0.920 0.838 0.879 0.977 0.949 0.978 
   3   (0.106) 0.071 0.080 0.162 0.121 0.023 0.051 0.022 

Locus 1511 : 
2 alleles
0.7% missing data
   1   (0.941) 0.989 0.994 0.986 0.996 0.999 0.853 0.994 
   2   (0.059) 0.011 0.006 0.014 0.004 0.001 0.147 0.006 

Locus 1512 : 
2 alleles
3.6% missing data
   2   (0.759) 0.803 0.746 0.758 0.991 0.426 0.831 0.180 
   3   (0.241) 0.197 0.254 0.242 0.009 0.574 0.169 0.820 

Locus 1513 : 
2 alleles
13.0% missing data
   4   (0.880) 0.952 0.964 0.928 0.991 0.993 0.821 0.774 
   2   (0.120) 0.048 0.036 0.072 0.009 0.007 0.179 0.226 

Locus 1514 : 
2 alleles
1.4% missing data
   2   (0.869) 0.926 0.891 0.834 0.988 0.983 0.900 0.981 
   3   (0.131) 0.074 0.109 0.166 0.012 0.017 0.100 0.019 

Locus 1515 : 
2 alleles
2.9% missing data
   4   (0.801) 0.819 0.461 0.841 0.424 0.846 0.855 0.756 
   2   (0.199) 0.181 0.539 0.159 0.576 0.154 0.145 0.244 

Locus 1516 : 
2 alleles
12.3% missing data
   4   (0.692) 0.677 0.898 0.712 0.971 0.943 0.660 0.707 
   1   (0.308) 0.323 0.102 0.288 0.029 0.057 0.340 0.293 

Locus 1517 : 
2 alleles
5.8% missing data
   1   (0.368) 0.352 0.751 0.299 0.046 0.049 0.468 0.081 
   4   (0.632) 0.648 0.249 0.701 0.954 0.951 0.532 0.919 

Locus 1518 : 
2 alleles
15.2% missing data
   4   (0.652) 0.730 0.891 0.597 0.969 0.951 0.620 0.629 
   2   (0.348) 0.270 0.109 0.403 0.031 0.049 0.380 0.371 

Locus 1519 : 
2 alleles
17.4% missing data
   2   (0.738) 0.680 0.788 0.783 0.738 0.966 0.728 0.899 
   4   (0.262) 0.320 0.212 0.217 0.262 0.034 0.272 0.101 

Locus 1520 : 
2 alleles
2.2% missing data
   1   (0.152) 0.224 0.054 0.151 0.045 0.035 0.096 0.035 
   3   (0.848) 0.776 0.946 0.849 0.955 0.965 0.904 0.965 

Locus 1521 : 
2 alleles
12.3% missing data
   1   (0.091) 0.127 0.059 0.039 0.087 0.011 0.073 0.024 
   3   (0.909) 0.873 0.941 0.961 0.913 0.989 0.927 0.976 

Locus 1522 : 
2 alleles
2.9% missing data
   2   (0.916) 0.972 0.991 0.932 0.979 0.996 0.916 0.989 
   3   (0.084) 0.028 0.009 0.068 0.021 0.004 0.084 0.011 

Locus 1523 : 
2 alleles
10.9% missing data
   2   (0.909) 0.946 0.987 0.957 0.994 0.993 0.889 0.962 
   4   (0.091) 0.054 0.013 0.043 0.006 0.007 0.111 0.038 

Locus 1524 : 
2 alleles
15.9% missing data
   4   (0.707) 0.654 0.711 0.761 0.721 0.863 0.692 0.941 
   2   (0.293) 0.346 0.289 0.239 0.279 0.137 0.308 0.059 

Locus 1525 : 
2 alleles
4.3% missing data
   4   (0.876) 0.893 0.963 0.879 0.959 0.992 0.906 0.981 
   1   (0.124) 0.107 0.037 0.121 0.041 0.008 0.094 0.019 

Locus 1526 : 
2 alleles
13.0% missing data
   2   (0.697) 0.847 0.677 0.802 0.695 0.974 0.487 0.764 
   4   (0.303) 0.153 0.323 0.198 0.305 0.026 0.513 0.236 

Locus 1527 : 
2 alleles
7.2% missing data
   3   (0.892) 0.959 0.981 0.899 0.019 0.989 0.936 0.935 
   1   (0.108) 0.041 0.019 0.101 0.981 0.011 0.064 0.065 

Locus 1528 : 
2 alleles
3.6% missing data
   1   (0.662) 0.631 0.658 0.526 0.971 0.850 0.783 0.365 
   4   (0.338) 0.369 0.342 0.474 0.029 0.150 0.217 0.635 

Locus 1529 : 
2 alleles
15.2% missing data
   4   (0.662) 0.645 0.618 0.657 0.643 0.690 0.688 0.916 
   2   (0.338) 0.355 0.382 0.343 0.357 0.310 0.312 0.084 

Locus 1530 : 
2 alleles
6.5% missing data
   2   (0.830) 0.862 0.963 0.794 0.983 0.982 0.859 0.959 
   4   (0.170) 0.138 0.037 0.206 0.017 0.018 0.141 0.041 

Locus 1531 : 
2 alleles
5.1% missing data
   1   (0.853) 0.896 0.412 0.905 0.145 0.946 0.895 0.935 
   3   (0.147) 0.104 0.588 0.095 0.855 0.054 0.105 0.065 

Locus 1532 : 
2 alleles
18.1% missing data
   1   (0.898) 0.887 0.958 0.881 0.990 0.983 0.951 0.927 
   3   (0.102) 0.113 0.042 0.119 0.010 0.017 0.049 0.073 

Locus 1533 : 
2 alleles
0.7% missing data
   2   (0.919) 0.975 0.982 0.972 0.995 0.997 0.838 0.973 
   4   (0.081) 0.025 0.018 0.028 0.005 0.003 0.162 0.027 

Locus 1534 : 
2 alleles
1.4% missing data
   2   (0.809) 0.826 0.939 0.750 0.259 0.865 0.895 0.953 
   4   (0.191) 0.174 0.061 0.250 0.741 0.135 0.105 0.047 

Locus 1535 : 
2 alleles
2.9% missing data
   4   (0.904) 0.961 0.982 0.958 0.991 0.996 0.841 0.948 
   2   (0.096) 0.039 0.018 0.042 0.009 0.004 0.159 0.052 

Locus 1536 : 
2 alleles
3.6% missing data
   4   (0.914) 0.875 0.942 0.934 0.973 0.990 0.962 0.984 
   3   (0.086) 0.125 0.058 0.066 0.027 0.010 0.038 0.016 

Locus 1537 : 
2 alleles
1.4% missing data
   2   (0.951) 0.990 0.995 0.988 0.997 0.999 0.908 0.995 
   1   (0.049) 0.010 0.005 0.012 0.003 0.001 0.092 0.005 

Locus 1538 : 
2 alleles
3.6% missing data
   2   (0.178) 0.264 0.192 0.174 0.052 0.036 0.122 0.035 
   3   (0.822) 0.736 0.808 0.826 0.948 0.964 0.878 0.965 

Locus 1539 : 
2 alleles
13.0% missing data
   1   (0.841) 0.839 0.864 0.843 0.172 0.916 0.915 0.869 
   3   (0.159) 0.161 0.136 0.157 0.828 0.084 0.085 0.131 

Locus 1540 : 
2 alleles
2.2% missing data
   2   (0.895) 0.834 0.981 0.904 0.992 0.983 0.960 0.643 
   4   (0.105) 0.166 0.019 0.096 0.008 0.017 0.040 0.357 

Locus 1541 : 
2 alleles
2.2% missing data
   1   (0.745) 0.752 0.796 0.751 0.279 0.919 0.778 0.940 
   4   (0.255) 0.248 0.204 0.249 0.721 0.081 0.222 0.060 

Locus 1542 : 
2 alleles
14.5% missing data
   2   (0.830) 0.766 0.601 0.840 0.990 0.719 0.916 0.668 
   4   (0.170) 0.234 0.399 0.160 0.010 0.281 0.084 0.332 

Locus 1543 : 
2 alleles
4.3% missing data
   3   (0.838) 0.879 0.950 0.834 0.955 0.973 0.849 0.957 
   1   (0.162) 0.121 0.050 0.166 0.045 0.027 0.151 0.043 

Locus 1544 : 
2 alleles
7.2% missing data
   1   (0.856) 0.722 0.791 0.869 0.948 0.966 0.924 0.900 
   3   (0.144) 0.278 0.209 0.131 0.052 0.034 0.076 0.100 

Locus 1545 : 
2 alleles
4.3% missing data
   1   (0.775) 0.712 0.935 0.798 0.260 0.848 0.843 0.795 
   2   (0.225) 0.288 0.065 0.202 0.740 0.152 0.157 0.205 

Locus 1546 : 
2 alleles
11.6% missing data
   4   (0.938) 0.983 0.968 0.983 0.995 0.998 0.870 0.972 
   2   (0.062) 0.017 0.032 0.017 0.005 0.002 0.130 0.028 

Locus 1547 : 
2 alleles
5.1% missing data
   4   (0.877) 0.762 0.972 0.910 0.986 0.944 0.929 0.944 
   1   (0.123) 0.238 0.028 0.090 0.014 0.056 0.071 0.056 

Locus 1548 : 
2 alleles
13.0% missing data
   1   (0.871) 0.750 0.910 0.936 0.988 0.987 0.887 0.933 
   2   (0.129) 0.250 0.090 0.064 0.012 0.013 0.113 0.067 

Locus 1549 : 
2 alleles
13.0% missing data
   1   (0.941) 0.986 0.977 0.983 0.952 0.998 0.890 0.993 
   4   (0.059) 0.014 0.023 0.017 0.048 0.002 0.110 0.007 

Locus 1550 : 
2 alleles
5.1% missing data
   2   (0.799) 0.865 0.949 0.797 0.984 0.983 0.763 0.958 
   3   (0.201) 0.135 0.051 0.203 0.016 0.017 0.237 0.042 

Locus 1551 : 
2 alleles
14.5% missing data
   1   (0.774) 0.562 0.137 0.679 0.986 0.725 0.929 0.784 
   3   (0.226) 0.438 0.863 0.321 0.014 0.275 0.071 0.216 

Locus 1552 : 
2 alleles
3.6% missing data
   1   (0.878) 0.865 0.965 0.893 0.957 0.986 0.918 0.868 
   3   (0.122) 0.135 0.035 0.107 0.043 0.014 0.082 0.132 

Locus 1553 : 
2 alleles
1.4% missing data
   4   (0.895) 0.853 0.928 0.847 0.991 0.975 0.967 0.976 
   2   (0.105) 0.147 0.072 0.153 0.009 0.025 0.033 0.024 

Locus 1554 : 
2 alleles
11.6% missing data
   1   (0.767) 0.702 0.756 0.753 0.030 0.934 0.879 0.466 
   3   (0.233) 0.298 0.244 0.247 0.970 0.066 0.121 0.534 

Locus 1555 : 
2 alleles
10.1% missing data
   2   (0.319) 0.262 0.150 0.342 0.029 0.080 0.338 0.506 
   4   (0.681) 0.738 0.850 0.658 0.971 0.920 0.662 0.494 

Locus 1556 : 
2 alleles
4.3% missing data
   3   (0.773) 0.672 0.954 0.762 0.980 0.967 0.819 0.881 
   1   (0.227) 0.328 0.046 0.238 0.020 0.033 0.181 0.119 

Locus 1557 : 
2 alleles
2.9% missing data
   2   (0.431) 0.358 0.129 0.453 0.051 0.050 0.484 0.927 
   3   (0.569) 0.642 0.871 0.547 0.949 0.950 0.516 0.073 

Locus 1558 : 
2 alleles
15.2% missing data
   4   (0.166) 0.103 0.150 0.210 0.168 0.016 0.104 0.688 
   2   (0.834) 0.897 0.850 0.790 0.832 0.984 0.896 0.312 

Locus 1559 : 
2 alleles
5.1% missing data
   1   (0.776) 0.790 0.145 0.792 0.496 0.668 0.849 0.941 
   4   (0.224) 0.210 0.855 0.208 0.504 0.332 0.151 0.059 

Locus 1560 : 
2 alleles
10.9% missing data
   1   (0.901) 0.953 0.921 0.887 0.899 0.990 0.931 0.984 
   4   (0.099) 0.047 0.079 0.113 0.101 0.010 0.069 0.016 

Locus 1561 : 
2 alleles
2.9% missing data
   3   (0.844) 0.791 0.952 0.807 0.986 0.940 0.932 0.538 
   1   (0.156) 0.209 0.048 0.193 0.014 0.060 0.068 0.462 

Locus 1562 : 
2 alleles
15.2% missing data
   2   (0.918) 0.959 0.259 0.956 0.992 0.989 0.944 0.986 
   4   (0.082) 0.041 0.741 0.044 0.008 0.011 0.056 0.014 

Locus 1563 : 
2 alleles
15.9% missing data
   1   (0.585) 0.527 0.306 0.547 0.959 0.847 0.633 0.564 
   4   (0.415) 0.473 0.694 0.453 0.041 0.153 0.367 0.436 

Locus 1564 : 
2 alleles
12.3% missing data
   2   (0.832) 0.723 0.986 0.747 0.191 0.136 0.968 0.837 
   4   (0.168) 0.277 0.014 0.253 0.809 0.864 0.032 0.163 

Locus 1565 : 
2 alleles
2.9% missing data
   3   (0.806) 0.852 0.941 0.771 0.952 0.941 0.829 0.962 
   1   (0.194) 0.148 0.059 0.229 0.048 0.059 0.171 0.038 

Locus 1566 : 
2 alleles
13.8% missing data
   2   (0.890) 0.881 0.956 0.861 0.990 0.970 0.946 0.923 
   4   (0.110) 0.119 0.044 0.139 0.010 0.030 0.054 0.077 

Locus 1567 : 
2 alleles
5.8% missing data
   2   (0.892) 0.834 0.900 0.950 0.991 0.994 0.912 0.766 
   4   (0.108) 0.166 0.100 0.050 0.009 0.006 0.088 0.234 

Locus 1568 : 
2 alleles
11.6% missing data
   1   (0.759) 0.676 0.942 0.748 0.982 0.854 0.819 0.739 
   3   (0.241) 0.324 0.058 0.252 0.018 0.146 0.181 0.261 

Locus 1569 : 
2 alleles
3.6% missing data
   2   (0.600) 0.638 0.876 0.568 0.084 0.731 0.626 0.632 
   4   (0.400) 0.362 0.124 0.432 0.916 0.269 0.374 0.368 

Locus 1570 : 
2 alleles
16.7% missing data
   1   (0.386) 0.326 0.452 0.373 0.333 0.102 0.413 0.675 
   4   (0.614) 0.674 0.548 0.627 0.667 0.898 0.587 0.325 

Locus 1571 : 
2 alleles
10.9% missing data
   3   (0.872) 0.933 0.962 0.822 0.964 0.979 0.912 0.844 
   2   (0.128) 0.067 0.038 0.178 0.036 0.021 0.088 0.156 

Locus 1572 : 
2 alleles
12.3% missing data
   1   (0.119) 0.163 0.114 0.078 0.104 0.030 0.087 0.024 
   3   (0.881) 0.837 0.886 0.922 0.896 0.970 0.913 0.976 

Locus 1573 : 
2 alleles
13.8% missing data
   1   (0.577) 0.572 0.072 0.497 0.964 0.801 0.628 0.836 
   3   (0.423) 0.428 0.928 0.503 0.036 0.199 0.372 0.164 

Locus 1574 : 
2 alleles
11.6% missing data
   2   (0.579) 0.570 0.889 0.590 0.949 0.964 0.494 0.666 
   4   (0.421) 0.430 0.111 0.410 0.051 0.036 0.506 0.334 

Locus 1575 : 
2 alleles
18.1% missing data
   3   (0.927) 0.900 0.932 0.881 0.997 0.143 0.992 0.929 
   1   (0.073) 0.100 0.068 0.119 0.003 0.857 0.008 0.071 

Locus 1576 : 
2 alleles
3.6% missing data
   3   (0.924) 0.975 0.968 0.954 0.992 0.995 0.922 0.979 
   1   (0.076) 0.025 0.032 0.046 0.008 0.005 0.078 0.021 

Locus 1577 : 
2 alleles
9.4% missing data
   2   (0.906) 0.960 0.969 0.902 0.993 0.994 0.924 0.978 
   4   (0.094) 0.040 0.031 0.098 0.007 0.006 0.076 0.022 

Locus 1578 : 
2 alleles
11.6% missing data
   1   (0.711) 0.787 0.164 0.724 0.981 0.642 0.730 0.660 
   3   (0.289) 0.213 0.836 0.276 0.019 0.358 0.270 0.340 

Locus 1579 : 
2 alleles
11.6% missing data
   3   (0.886) 0.876 0.901 0.896 0.049 0.984 0.955 0.919 
   1   (0.114) 0.124 0.099 0.104 0.951 0.016 0.045 0.081 

Locus 1580 : 
2 alleles
8.7% missing data
   2   (0.907) 0.921 0.972 0.934 0.993 0.994 0.927 0.906 
   4   (0.093) 0.079 0.028 0.066 0.007 0.006 0.073 0.094 

Locus 1581 : 
2 alleles
14.5% missing data
   2   (0.861) 0.924 0.813 0.903 0.799 0.533 0.907 0.477 
   4   (0.139) 0.076 0.187 0.097 0.201 0.467 0.093 0.523 

Locus 1582 : 
2 alleles
5.8% missing data
   4   (0.873) 0.797 0.963 0.880 0.991 0.931 0.939 0.839 
   1   (0.127) 0.203 0.037 0.120 0.009 0.069 0.061 0.161 

Locus 1583 : 
2 alleles
1.4% missing data
   2   (0.908) 0.940 0.986 0.943 0.993 0.991 0.915 0.917 
   3   (0.092) 0.060 0.014 0.057 0.007 0.009 0.085 0.083 

Locus 1584 : 
2 alleles
2.2% missing data
   1   (0.693) 0.778 0.949 0.750 0.767 0.695 0.629 0.621 
   2   (0.307) 0.222 0.051 0.250 0.233 0.305 0.371 0.379 

Locus 1585 : 
2 alleles
3.6% missing data
   1   (0.896) 0.853 0.967 0.909 0.992 0.979 0.955 0.693 
   3   (0.104) 0.147 0.033 0.091 0.008 0.021 0.045 0.307 

Locus 1586 : 
2 alleles
13.0% missing data
   2   (0.308) 0.274 0.626 0.251 0.028 0.051 0.387 0.080 
   3   (0.692) 0.726 0.374 0.749 0.972 0.949 0.613 0.920 

Locus 1587 : 
2 alleles
4.3% missing data
   3   (0.245) 0.274 0.203 0.198 0.867 0.095 0.217 0.077 
   4   (0.755) 0.726 0.797 0.802 0.133 0.905 0.783 0.923 

Locus 1588 : 
2 alleles
5.1% missing data
   1   (0.949) 0.989 0.994 0.986 0.996 0.999 0.906 0.994 
   3   (0.051) 0.011 0.006 0.014 0.004 0.001 0.094 0.006 

Locus 1589 : 
2 alleles
3.6% missing data
   3   (0.788) 0.872 0.920 0.760 0.065 0.967 0.816 0.959 
   2   (0.212) 0.128 0.080 0.240 0.935 0.033 0.184 0.041 

Locus 1590 : 
2 alleles
4.3% missing data
   4   (0.924) 0.900 0.968 0.966 0.993 0.992 0.953 0.937 
   2   (0.076) 0.100 0.032 0.034 0.007 0.008 0.047 0.063 

Locus 1591 : 
2 alleles
6.5% missing data
   1   (0.849) 0.722 0.973 0.840 0.065 0.970 0.945 0.933 
   4   (0.151) 0.278 0.027 0.160 0.935 0.030 0.055 0.067 

Locus 1592 : 
2 alleles
5.1% missing data
   4   (0.861) 0.850 0.343 0.916 0.987 0.973 0.887 0.976 
   2   (0.139) 0.150 0.657 0.084 0.013 0.027 0.113 0.024 

Locus 1593 : 
2 alleles
2.2% missing data
   3   (0.895) 0.935 0.983 0.957 0.027 0.994 0.901 0.989 
   1   (0.105) 0.065 0.017 0.043 0.973 0.006 0.099 0.011 

Locus 1594 : 
2 alleles
12.3% missing data
   2   (0.620) 0.668 0.875 0.631 0.171 0.855 0.596 0.647 
   4   (0.380) 0.332 0.125 0.369 0.829 0.145 0.404 0.353 

Locus 1595 : 
2 alleles
3.6% missing data
   2   (0.862) 0.925 0.832 0.896 0.989 0.991 0.830 0.924 
   3   (0.138) 0.075 0.168 0.104 0.011 0.009 0.170 0.076 

Locus 1596 : 
2 alleles
14.5% missing data
   2   (0.823) 0.889 0.946 0.866 0.006 0.966 0.839 0.687 
   4   (0.177) 0.111 0.054 0.134 0.994 0.034 0.161 0.313 

Locus 1597 : 
2 alleles
18.1% missing data
   2   (0.796) 0.814 0.973 0.823 0.060 0.650 0.886 0.218 
   3   (0.204) 0.186 0.027 0.177 0.940 0.350 0.114 0.782 

Locus 1598 : 
2 alleles
4.3% missing data
   1   (0.902) 0.967 0.978 0.936 0.205 0.984 0.919 0.988 
   3   (0.098) 0.033 0.022 0.064 0.795 0.016 0.081 0.012 

Locus 1599 : 
2 alleles
5.1% missing data
   1   (0.277) 0.336 0.931 0.296 0.025 0.081 0.208 0.071 
   3   (0.723) 0.664 0.069 0.704 0.975 0.919 0.792 0.929 

Locus 1600 : 
2 alleles
4.3% missing data
   1   (0.772) 0.801 0.940 0.769 0.102 0.943 0.812 0.916 
   3   (0.228) 0.199 0.060 0.231 0.898 0.057 0.188 0.084 

Locus 1601 : 
2 alleles
4.3% missing data
   2   (0.906) 0.929 0.968 0.837 0.973 0.977 0.966 0.971 
   3   (0.094) 0.071 0.032 0.163 0.027 0.023 0.034 0.029 

Locus 1602 : 
2 alleles
3.6% missing data
   1   (0.100) 0.066 0.021 0.054 0.958 0.010 0.063 0.060 
   3   (0.900) 0.934 0.979 0.946 0.042 0.990 0.937 0.940 

Locus 1603 : 
2 alleles
2.9% missing data
   1   (0.869) 0.862 0.966 0.828 0.985 0.981 0.929 0.883 
   3   (0.131) 0.138 0.034 0.172 0.015 0.019 0.071 0.117 

Locus 1604 : 
2 alleles
2.2% missing data
   1   (0.215) 0.201 0.047 0.178 0.023 0.029 0.258 0.040 
   3   (0.785) 0.799 0.953 0.822 0.977 0.971 0.742 0.960 

Locus 1605 : 
2 alleles
15.9% missing data
   4   (0.891) 0.960 0.983 0.956 0.992 0.995 0.763 0.934 
   2   (0.109) 0.040 0.017 0.044 0.008 0.005 0.237 0.066 

Locus 1606 : 
2 alleles
13.8% missing data
   2   (0.128) 0.096 0.041 0.211 0.376 0.381 0.043 0.020 
   3   (0.872) 0.904 0.959 0.789 0.624 0.619 0.957 0.980 

Locus 1607 : 
2 alleles
18.8% missing data
   2   (0.246) 0.299 0.072 0.215 0.550 0.324 0.195 0.160 
   4   (0.754) 0.701 0.928 0.785 0.450 0.676 0.805 0.840 

Locus 1608 : 
2 alleles
15.2% missing data
   2   (0.849) 0.875 0.956 0.804 0.657 0.660 0.928 0.948 
   4   (0.151) 0.125 0.044 0.196 0.343 0.340 0.072 0.052 

Locus 1609 : 
2 alleles
14.5% missing data
   4   (0.860) 0.805 0.831 0.917 0.864 0.968 0.876 0.955 
   2   (0.140) 0.195 0.169 0.083 0.136 0.032 0.124 0.045 

Locus 1610 : 
2 alleles
4.3% missing data
   1   (0.850) 0.871 0.873 0.852 0.033 0.958 0.922 0.867 
   4   (0.150) 0.129 0.127 0.148 0.967 0.042 0.078 0.133 

Locus 1611 : 
2 alleles
8.0% missing data
   4   (0.911) 0.947 0.980 0.910 0.993 0.994 0.940 0.989 
   2   (0.089) 0.053 0.020 0.090 0.007 0.006 0.060 0.011 

Locus 1612 : 
2 alleles
2.9% missing data
   1   (0.889) 0.877 0.877 0.884 0.992 0.969 0.944 0.898 
   3   (0.111) 0.123 0.123 0.116 0.008 0.031 0.056 0.102 

Locus 1613 : 
2 alleles
3.6% missing data
   1   (0.837) 0.724 0.878 0.892 0.984 0.980 0.857 0.930 
   3   (0.163) 0.276 0.122 0.108 0.016 0.020 0.143 0.070 

Locus 1614 : 
2 alleles
4.3% missing data
   3   (0.844) 0.848 0.956 0.860 0.988 0.962 0.860 0.960 
   1   (0.156) 0.152 0.044 0.140 0.012 0.038 0.140 0.040 

Locus 1615 : 
2 alleles
15.2% missing data
   1   (0.859) 0.939 0.969 0.866 0.958 0.992 0.824 0.977 
   2   (0.141) 0.061 0.031 0.134 0.042 0.008 0.176 0.023 

Locus 1616 : 
2 alleles
5.1% missing data
   1   (0.899) 0.870 0.978 0.930 0.958 0.985 0.936 0.969 
   3   (0.101) 0.130 0.022 0.070 0.042 0.015 0.064 0.031 

Locus 1617 : 
2 alleles
14.5% missing data
   3   (0.671) 0.703 0.603 0.603 0.664 0.439 0.746 0.899 
   1   (0.329) 0.297 0.397 0.397 0.336 0.561 0.254 0.101 

Locus 1618 : 
2 alleles
9.4% missing data
   2   (0.882) 0.946 0.918 0.808 0.969 0.985 0.926 0.954 
   1   (0.118) 0.054 0.082 0.192 0.031 0.015 0.074 0.046 

Locus 1619 : 
2 alleles
10.9% missing data
   1   (0.330) 0.424 0.112 0.377 0.113 0.109 0.255 0.561 
   3   (0.670) 0.576 0.888 0.623 0.887 0.891 0.745 0.439 

Locus 1620 : 
2 alleles
1.4% missing data
   1   (0.814) 0.895 0.938 0.746 0.983 0.976 0.824 0.969 
   4   (0.186) 0.105 0.062 0.254 0.017 0.024 0.176 0.031 

Locus 1621 : 
2 alleles
7.2% missing data
   1   (0.883) 0.873 0.976 0.861 0.991 0.980 0.939 0.968 
   3   (0.117) 0.127 0.024 0.139 0.009 0.020 0.061 0.032 

Locus 1622 : 
2 alleles
5.8% missing data
   1   (0.482) 0.462 0.125 0.539 0.583 0.412 0.469 0.380 
   4   (0.518) 0.538 0.875 0.461 0.417 0.588 0.531 0.620 

Locus 1623 : 
2 alleles
15.9% missing data
   1   (0.107) 0.043 0.078 0.083 0.101 0.006 0.126 0.015 
   3   (0.893) 0.957 0.922 0.917 0.899 0.994 0.874 0.985 

Locus 1624 : 
2 alleles
18.1% missing data
   4   (0.744) 0.840 0.935 0.723 0.976 0.966 0.685 0.883 
   2   (0.256) 0.160 0.065 0.277 0.024 0.034 0.315 0.117 

Locus 1625 : 
2 alleles
10.9% missing data
   1   (0.127) 0.067 0.052 0.102 0.032 0.013 0.142 0.123 
   3   (0.873) 0.933 0.948 0.898 0.968 0.987 0.858 0.877 

Locus 1626 : 
2 alleles
3.6% missing data
   4   (0.874) 0.887 0.910 0.710 0.639 0.865 0.971 0.984 
   3   (0.126) 0.113 0.090 0.290 0.361 0.135 0.029 0.016 

Locus 1627 : 
2 alleles
2.9% missing data
   2   (0.884) 0.948 0.957 0.869 0.991 0.988 0.894 0.978 
   4   (0.116) 0.052 0.043 0.131 0.009 0.012 0.106 0.022 

Locus 1628 : 
2 alleles
10.9% missing data
   4   (0.866) 0.745 0.897 0.827 0.837 0.960 0.952 0.959 
   2   (0.134) 0.255 0.103 0.173 0.163 0.040 0.048 0.041 

Locus 1629 : 
2 alleles
0.7% missing data
   1   (0.874) 0.884 0.962 0.908 0.081 0.974 0.924 0.979 
   3   (0.126) 0.116 0.038 0.092 0.919 0.026 0.076 0.021 

Locus 1630 : 
2 alleles
4.3% missing data
   2   (0.652) 0.675 0.442 0.707 0.717 0.739 0.607 0.946 
   4   (0.348) 0.325 0.558 0.293 0.283 0.261 0.393 0.054 

Locus 1631 : 
2 alleles
5.1% missing data
   3   (0.762) 0.881 0.562 0.844 0.087 0.849 0.696 0.952 
   1   (0.238) 0.119 0.438 0.156 0.913 0.151 0.304 0.048 

Locus 1632 : 
2 alleles
3.6% missing data
   1   (0.775) 0.865 0.817 0.814 0.982 0.970 0.752 0.092 
   3   (0.225) 0.135 0.183 0.186 0.018 0.030 0.248 0.908 

Locus 1633 : 
2 alleles
4.3% missing data
   1   (0.324) 0.290 0.614 0.327 0.867 0.097 0.261 0.559 
   3   (0.676) 0.710 0.386 0.673 0.133 0.903 0.739 0.441 

Locus 1634 : 
2 alleles
15.2% missing data
   2   (0.440) 0.469 0.229 0.362 0.786 0.199 0.523 0.105 
   4   (0.560) 0.531 0.771 0.638 0.214 0.801 0.477 0.895 

Locus 1635 : 
2 alleles
10.1% missing data
   3   (0.843) 0.880 0.833 0.738 0.987 0.959 0.916 0.837 
   2   (0.157) 0.120 0.167 0.262 0.013 0.041 0.084 0.163 

Locus 1636 : 
2 alleles
2.9% missing data
   1   (0.813) 0.798 0.480 0.742 0.985 0.811 0.919 0.672 
   3   (0.187) 0.202 0.520 0.258 0.015 0.189 0.081 0.328 

Locus 1637 : 
2 alleles
6.5% missing data
   1   (0.734) 0.807 0.877 0.742 0.474 0.935 0.716 0.887 
   2   (0.266) 0.193 0.123 0.258 0.526 0.065 0.284 0.113 

Locus 1638 : 
2 alleles
9.4% missing data
   3   (0.934) 0.971 0.989 0.974 0.991 0.997 0.925 0.972 
   4   (0.066) 0.029 0.011 0.026 0.009 0.003 0.075 0.028 

Locus 1639 : 
2 alleles
2.9% missing data
   1   (0.900) 0.967 0.943 0.938 0.993 0.992 0.908 0.309 
   3   (0.100) 0.033 0.057 0.062 0.007 0.008 0.092 0.691 

Locus 1640 : 
2 alleles
7.2% missing data
   1   (0.754) 0.744 0.046 0.684 0.974 0.938 0.850 0.789 
   4   (0.246) 0.256 0.954 0.316 0.026 0.062 0.150 0.211 

Locus 1641 : 
2 alleles
3.6% missing data
   2   (0.709) 0.708 0.896 0.667 0.300 0.878 0.763 0.927 
   4   (0.291) 0.292 0.104 0.333 0.700 0.122 0.237 0.073 

Locus 1642 : 
2 alleles
13.0% missing data
   4   (0.700) 0.695 0.345 0.689 0.962 0.912 0.730 0.697 
   3   (0.300) 0.305 0.655 0.311 0.038 0.088 0.270 0.303 

Locus 1643 : 
2 alleles
4.3% missing data
   2   (0.910) 0.960 0.987 0.957 0.944 0.992 0.913 0.619 
   4   (0.090) 0.040 0.013 0.043 0.056 0.008 0.087 0.381 

Locus 1644 : 
2 alleles
3.6% missing data
   2   (0.500) 0.628 0.566 0.471 0.042 0.350 0.493 0.565 
   4   (0.500) 0.372 0.434 0.529 0.958 0.650 0.507 0.435 

Locus 1645 : 
2 alleles
3.6% missing data
   1   (0.838) 0.785 0.942 0.895 0.956 0.958 0.845 0.849 
   2   (0.162) 0.215 0.058 0.105 0.044 0.042 0.155 0.151 

Locus 1646 : 
2 alleles
8.0% missing data
   1   (0.104) 0.078 0.015 0.105 0.043 0.009 0.075 0.014 
   2   (0.896) 0.922 0.985 0.895 0.957 0.991 0.925 0.986 

Locus 1647 : 
2 alleles
9.4% missing data
   1   (0.682) 0.727 0.306 0.605 0.880 0.935 0.721 0.906 
   3   (0.318) 0.273 0.694 0.395 0.120 0.065 0.279 0.094 

Locus 1648 : 
2 alleles
4.3% missing data
   2   (0.923) 0.971 0.968 0.956 0.993 0.996 0.912 0.989 
   4   (0.077) 0.029 0.032 0.044 0.007 0.004 0.088 0.011 

Locus 1649 : 
2 alleles
15.2% missing data
   4   (0.885) 0.918 0.931 0.923 0.991 0.992 0.877 0.849 
   2   (0.115) 0.082 0.069 0.077 0.009 0.008 0.123 0.151 

Locus 1650 : 
2 alleles
6.5% missing data
   4   (0.221) 0.186 0.051 0.251 0.025 0.028 0.220 0.043 
   2   (0.779) 0.814 0.949 0.749 0.975 0.972 0.780 0.957 

Locus 1651 : 
2 alleles
0.7% missing data
   1   (0.757) 0.629 0.934 0.801 0.980 0.913 0.772 0.880 
   4   (0.243) 0.371 0.066 0.199 0.020 0.087 0.228 0.120 

Locus 1652 : 
2 alleles
1.4% missing data
   3   (0.908) 0.947 0.984 0.877 0.990 0.993 0.951 0.972 
   2   (0.092) 0.053 0.016 0.123 0.010 0.007 0.049 0.028 

Locus 1653 : 
2 alleles
5.1% missing data
   3   (0.602) 0.580 0.954 0.513 0.240 0.202 0.708 0.935 
   1   (0.398) 0.420 0.046 0.487 0.760 0.798 0.292 0.065 

Locus 1654 : 
2 alleles
15.2% missing data
   3   (0.764) 0.698 0.836 0.744 0.752 0.841 0.826 0.947 
   1   (0.236) 0.302 0.164 0.256 0.248 0.159 0.174 0.053 

Locus 1655 : 
2 alleles
2.9% missing data
   4   (0.893) 0.946 0.975 0.912 0.953 0.992 0.889 0.970 
   3   (0.107) 0.054 0.025 0.088 0.047 0.008 0.111 0.030 

Locus 1656 : 
2 alleles
2.9% missing data
   2   (0.893) 0.819 0.972 0.912 0.994 0.597 0.971 0.381 
   3   (0.107) 0.181 0.028 0.088 0.006 0.403 0.029 0.619 

Locus 1657 : 
2 alleles
10.1% missing data
   2   (0.913) 0.964 0.962 0.966 0.987 0.996 0.851 0.958 
   4   (0.087) 0.036 0.038 0.034 0.013 0.004 0.149 0.042 

Locus 1658 : 
2 alleles
4.3% missing data
   3   (0.908) 0.866 0.928 0.930 0.222 0.927 0.974 0.960 
   1   (0.092) 0.134 0.072 0.070 0.778 0.073 0.026 0.040 

Locus 1659 : 
2 alleles
13.8% missing data
   2   (0.903) 0.923 0.985 0.920 0.992 0.994 0.925 0.933 
   4   (0.097) 0.077 0.015 0.080 0.008 0.006 0.075 0.067 

Locus 1660 : 
2 alleles
13.8% missing data
   3   (0.216) 0.214 0.047 0.159 0.021 0.020 0.272 0.205 
   1   (0.784) 0.786 0.953 0.841 0.979 0.980 0.728 0.795 

Locus 1661 : 
2 alleles
5.1% missing data
   2   (0.148) 0.166 0.058 0.143 0.011 0.043 0.109 0.040 
   4   (0.852) 0.834 0.942 0.857 0.989 0.957 0.891 0.960 

Locus 1662 : 
2 alleles
2.9% missing data
   4   (0.790) 0.835 0.371 0.617 0.984 0.938 0.899 0.808 
   2   (0.210) 0.165 0.629 0.383 0.016 0.062 0.101 0.192 

Locus 1663 : 
2 alleles
1.4% missing data
   4   (0.885) 0.839 0.969 0.839 0.989 0.969 0.954 0.980 
   2   (0.115) 0.161 0.031 0.161 0.011 0.031 0.046 0.020 

Locus 1664 : 
2 alleles
2.2% missing data
   3   (0.916) 0.967 0.972 0.940 0.993 0.995 0.914 0.981 
   1   (0.084) 0.033 0.028 0.060 0.007 0.005 0.086 0.019 

Locus 1665 : 
2 alleles
5.8% missing data
   2   (0.713) 0.784 0.746 0.624 0.509 0.617 0.782 0.937 
   4   (0.287) 0.216 0.254 0.376 0.491 0.383 0.218 0.063 

Locus 1666 : 
2 alleles
3.6% missing data
   3   (0.876) 0.866 0.880 0.921 0.988 0.980 0.901 0.753 
   4   (0.124) 0.134 0.120 0.079 0.012 0.020 0.099 0.247 

Locus 1667 : 
2 alleles
4.3% missing data
   2   (0.906) 0.926 0.915 0.878 0.916 0.968 0.961 0.948 
   4   (0.094) 0.074 0.085 0.122 0.084 0.032 0.039 0.052 

Locus 1668 : 
2 alleles
3.6% missing data
   1   (0.909) 0.945 0.989 0.929 0.993 0.995 0.921 0.982 
   4   (0.091) 0.055 0.011 0.071 0.007 0.005 0.079 0.018 

Locus 1669 : 
2 alleles
2.2% missing data
   4   (0.899) 0.868 0.966 0.936 0.993 0.988 0.931 0.909 
   1   (0.101) 0.132 0.034 0.064 0.007 0.012 0.069 0.091 

Locus 1670 : 
2 alleles
5.8% missing data
   2   (0.493) 0.431 0.224 0.487 0.060 0.119 0.625 0.156 
   4   (0.507) 0.569 0.776 0.513 0.940 0.881 0.375 0.844 

Locus 1671 : 
2 alleles
13.8% missing data
   2   (0.924) 0.973 0.972 0.962 0.993 0.996 0.903 0.988 
   4   (0.076) 0.027 0.028 0.038 0.007 0.004 0.097 0.012 

Locus 1672 : 
2 alleles
1.4% missing data
   2   (0.654) 0.670 0.893 0.602 0.061 0.955 0.705 0.574 
   4   (0.346) 0.330 0.107 0.398 0.939 0.045 0.295 0.426 

Locus 1673 : 
2 alleles
2.2% missing data
   1   (0.686) 0.657 0.914 0.742 0.969 0.959 0.604 0.917 
   3   (0.314) 0.343 0.086 0.258 0.031 0.041 0.396 0.083 

Locus 1674 : 
2 alleles
10.9% missing data
   4   (0.902) 0.890 0.976 0.896 0.992 0.983 0.956 0.852 
   2   (0.098) 0.110 0.024 0.104 0.008 0.017 0.044 0.148 

Locus 1675 : 
2 alleles
7.2% missing data
   2   (0.616) 0.616 0.175 0.697 0.212 0.435 0.610 0.933 
   4   (0.384) 0.384 0.825 0.303 0.788 0.565 0.390 0.067 

Locus 1676 : 
2 alleles
14.5% missing data
   3   (0.353) 0.200 0.256 0.357 0.972 0.071 0.429 0.093 
   4   (0.647) 0.800 0.744 0.643 0.028 0.929 0.571 0.907 

Locus 1677 : 
2 alleles
6.5% missing data
   1   (0.855) 0.794 0.846 0.819 0.987 0.971 0.928 0.958 
   3   (0.145) 0.206 0.154 0.181 0.013 0.029 0.072 0.042 

Locus 1678 : 
2 alleles
10.1% missing data
   3   (0.749) 0.695 0.972 0.794 0.829 0.278 0.825 0.289 
   1   (0.251) 0.305 0.028 0.206 0.171 0.722 0.175 0.711 

Locus 1679 : 
2 alleles
2.9% missing data
   3   (0.950) 0.935 0.988 0.942 0.998 0.601 0.995 0.877 
   4   (0.050) 0.065 0.012 0.058 0.002 0.399 0.005 0.123 

Locus 1680 : 
2 alleles
2.9% missing data
   3   (0.887) 0.898 0.924 0.908 0.991 0.985 0.913 0.974 
   1   (0.113) 0.102 0.076 0.092 0.009 0.015 0.087 0.026 

Locus 1681 : 
2 alleles
10.9% missing data
   4   (0.951) 0.986 0.961 0.987 0.996 0.999 0.931 0.975 
   2   (0.049) 0.014 0.039 0.013 0.004 0.001 0.069 0.025 

Locus 1682 : 
2 alleles
3.6% missing data
   3   (0.951) 0.990 0.996 0.987 0.996 0.999 0.913 0.995 
   2   (0.049) 0.010 0.004 0.013 0.004 0.001 0.087 0.005 

Locus 1683 : 
2 alleles
0.7% missing data
   3   (0.950) 0.990 0.994 0.988 0.997 0.999 0.902 0.995 
   1   (0.050) 0.010 0.006 0.012 0.003 0.001 0.098 0.005 

Locus 1684 : 
2 alleles
5.1% missing data
   1   (0.904) 0.865 0.952 0.861 0.993 0.967 0.972 0.966 
   4   (0.096) 0.135 0.048 0.139 0.007 0.033 0.028 0.034 

Locus 1685 : 
2 alleles
15.9% missing data
   1   (0.924) 0.969 0.985 0.904 0.992 0.990 0.962 0.931 
   3   (0.076) 0.031 0.015 0.096 0.008 0.010 0.038 0.069 

Locus 1686 : 
2 alleles
13.0% missing data
   3   (0.898) 0.929 0.987 0.943 0.177 0.982 0.931 0.971 
   1   (0.102) 0.071 0.013 0.057 0.823 0.018 0.069 0.029 

Locus 1687 : 
2 alleles
3.6% missing data
   1   (0.871) 0.874 0.910 0.835 0.318 0.939 0.953 0.972 
   3   (0.129) 0.126 0.090 0.165 0.682 0.061 0.047 0.028 

Locus 1688 : 
2 alleles
1.4% missing data
   1   (0.907) 0.806 0.938 0.910 0.992 0.989 0.968 0.940 
   2   (0.093) 0.194 0.062 0.090 0.008 0.011 0.032 0.060 

Locus 1689 : 
2 alleles
7.2% missing data
   3   (0.745) 0.672 0.928 0.752 0.149 0.907 0.835 0.465 
   4   (0.255) 0.328 0.072 0.248 0.851 0.093 0.165 0.535 

Locus 1690 : 
2 alleles
3.6% missing data
   1   (0.881) 0.917 0.812 0.907 0.984 0.993 0.884 0.966 
   3   (0.119) 0.083 0.188 0.093 0.016 0.007 0.116 0.034 

Locus 1691 : 
2 alleles
5.8% missing data
   3   (0.847) 0.898 0.963 0.873 0.987 0.975 0.821 0.972 
   1   (0.153) 0.102 0.037 0.127 0.013 0.025 0.179 0.028 

Locus 1692 : 
2 alleles
3.6% missing data
   4   (0.928) 0.978 0.973 0.970 0.984 0.997 0.894 0.978 
   3   (0.072) 0.022 0.027 0.030 0.016 0.003 0.106 0.022 

Locus 1693 : 
2 alleles
10.9% missing data
   3   (0.906) 0.922 0.987 0.928 0.990 0.992 0.927 0.949 
   4   (0.094) 0.078 0.013 0.072 0.010 0.008 0.073 0.051 

Locus 1694 : 
2 alleles
6.5% missing data
   1   (0.892) 0.925 0.972 0.930 0.244 0.969 0.929 0.978 
   3   (0.108) 0.075 0.028 0.070 0.756 0.031 0.071 0.022 

Locus 1695 : 
2 alleles
5.8% missing data
   1   (0.870) 0.894 0.974 0.876 0.962 0.987 0.891 0.975 
   3   (0.130) 0.106 0.026 0.124 0.038 0.013 0.109 0.025 

Locus 1696 : 
2 alleles
2.9% missing data
   4   (0.913) 0.944 0.978 0.847 0.993 0.991 0.968 0.964 
   2   (0.087) 0.056 0.022 0.153 0.007 0.009 0.032 0.036 

Locus 1697 : 
2 alleles
5.1% missing data
   2   (0.145) 0.081 0.034 0.174 0.014 0.016 0.137 0.023 
   3   (0.855) 0.919 0.966 0.826 0.986 0.984 0.863 0.977 

Locus 1698 : 
2 alleles
10.9% missing data
   1   (0.731) 0.790 0.371 0.796 0.225 0.850 0.715 0.907 
   3   (0.269) 0.210 0.629 0.204 0.775 0.150 0.285 0.093 

Locus 1699 : 
2 alleles
11.6% missing data
   1   (0.866) 0.855 0.958 0.913 0.987 0.984 0.864 0.961 
   3   (0.134) 0.145 0.042 0.087 0.013 0.016 0.136 0.039 

Locus 1700 : 
2 alleles
1.4% missing data
   3   (0.929) 0.978 0.990 0.972 0.994 0.997 0.888 0.992 
   1   (0.071) 0.022 0.010 0.028 0.006 0.003 0.112 0.008 

Locus 1701 : 
2 alleles
9.4% missing data
   3   (0.912) 0.874 0.985 0.926 0.328 0.718 0.980 0.982 
   1   (0.088) 0.126 0.015 0.074 0.672 0.282 0.020 0.018 

Locus 1702 : 
2 alleles
4.3% missing data
   4   (0.632) 0.688 0.465 0.556 0.381 0.676 0.689 0.928 
   1   (0.368) 0.312 0.535 0.444 0.619 0.324 0.311 0.072 

Locus 1703 : 
2 alleles
18.1% missing data
   4   (0.761) 0.863 0.949 0.745 0.904 0.982 0.696 0.935 
   2   (0.239) 0.137 0.051 0.255 0.096 0.018 0.304 0.065 

Locus 1704 : 
2 alleles
13.0% missing data
   2   (0.893) 0.932 0.887 0.897 0.992 0.987 0.919 0.921 
   4   (0.107) 0.068 0.113 0.103 0.008 0.013 0.081 0.079 

Locus 1705 : 
2 alleles
1.4% missing data
   3   (0.903) 0.789 0.971 0.939 0.992 0.989 0.949 0.941 
   4   (0.097) 0.211 0.029 0.061 0.008 0.011 0.051 0.059 

Locus 1706 : 
2 alleles
10.1% missing data
   2   (0.892) 0.959 0.961 0.907 0.049 0.987 0.931 0.932 
   4   (0.108) 0.041 0.039 0.093 0.951 0.013 0.069 0.068 

Locus 1707 : 
2 alleles
11.6% missing data
   4   (0.799) 0.846 0.919 0.764 0.984 0.946 0.828 0.674 
   3   (0.201) 0.154 0.081 0.236 0.016 0.054 0.172 0.326 

Locus 1708 : 
2 alleles
4.3% missing data
   4   (0.844) 0.900 0.977 0.774 0.936 0.984 0.880 0.961 
   3   (0.156) 0.100 0.023 0.226 0.064 0.016 0.120 0.039 

Locus 1709 : 
2 alleles
7.2% missing data
   3   (0.919) 0.960 0.979 0.941 0.981 0.996 0.930 0.976 
   1   (0.081) 0.040 0.021 0.059 0.019 0.004 0.070 0.024 

Locus 1710 : 
2 alleles
4.3% missing data
   1   (0.892) 0.952 0.976 0.917 0.990 0.993 0.872 0.987 
   3   (0.108) 0.048 0.024 0.083 0.010 0.007 0.128 0.013 

Locus 1711 : 
2 alleles
2.9% missing data
   2   (0.802) 0.816 0.899 0.734 0.983 0.980 0.846 0.944 
   4   (0.198) 0.184 0.101 0.266 0.017 0.020 0.154 0.056 

Locus 1712 : 
2 alleles
1.4% missing data
   1   (0.736) 0.680 0.691 0.672 0.972 0.885 0.829 0.593 
   3   (0.264) 0.320 0.309 0.328 0.028 0.115 0.171 0.407 

Locus 1713 : 
2 alleles
14.5% missing data
   3   (0.868) 0.894 0.777 0.810 0.846 0.412 0.958 0.820 
   4   (0.132) 0.106 0.223 0.190 0.154 0.588 0.042 0.180 

Locus 1714 : 
2 alleles
5.8% missing data
   2   (0.568) 0.675 0.353 0.525 0.165 0.843 0.555 0.834 
   4   (0.432) 0.325 0.647 0.475 0.835 0.157 0.445 0.166 

Locus 1715 : 
2 alleles
13.8% missing data
   3   (0.895) 0.841 0.971 0.915 0.990 0.983 0.940 0.982 
   2   (0.105) 0.159 0.029 0.085 0.010 0.017 0.060 0.018 

Locus 1716 : 
2 alleles
5.1% missing data
   1   (0.851) 0.881 0.887 0.874 0.989 0.975 0.901 0.082 
   3   (0.149) 0.119 0.113 0.126 0.011 0.025 0.099 0.918 

Locus 1717 : 
2 alleles
2.9% missing data
   3   (0.766) 0.648 0.936 0.796 0.575 0.585 0.835 0.966 
   1   (0.234) 0.352 0.064 0.204 0.425 0.415 0.165 0.034 

Locus 1718 : 
2 alleles
5.1% missing data
   2   (0.865) 0.737 0.980 0.886 0.960 0.987 0.919 0.972 
   4   (0.135) 0.263 0.020 0.114 0.040 0.013 0.081 0.028 

Locus 1719 : 
2 alleles
2.9% missing data
   1   (0.922) 0.969 0.945 0.956 0.994 0.997 0.910 0.990 
   3   (0.078) 0.031 0.055 0.044 0.006 0.003 0.090 0.010 

Locus 1720 : 
2 alleles
11.6% missing data
   2   (0.912) 0.941 0.875 0.937 0.994 0.987 0.937 0.841 
   3   (0.088) 0.059 0.125 0.063 0.006 0.013 0.063 0.159 

Locus 1721 : 
2 alleles
2.9% missing data
   1   (0.896) 0.920 0.977 0.875 0.992 0.988 0.937 0.969 
   3   (0.104) 0.080 0.023 0.125 0.008 0.012 0.063 0.031 

Locus 1722 : 
2 alleles
3.6% missing data
   2   (0.881) 0.817 0.970 0.952 0.990 0.989 0.865 0.981 
   1   (0.119) 0.183 0.030 0.048 0.010 0.011 0.135 0.019 

Locus 1723 : 
2 alleles
2.2% missing data
   1   (0.107) 0.069 0.017 0.080 0.009 0.010 0.104 0.021 
   2   (0.893) 0.931 0.983 0.920 0.991 0.990 0.896 0.979 

Locus 1724 : 
2 alleles
15.2% missing data
   2   (0.470) 0.557 0.598 0.462 0.902 0.345 0.402 0.533 
   4   (0.530) 0.443 0.402 0.538 0.098 0.655 0.598 0.467 

Locus 1725 : 
2 alleles
1.4% missing data
   3   (0.874) 0.830 0.219 0.859 0.566 0.655 0.970 0.979 
   4   (0.126) 0.170 0.781 0.141 0.434 0.345 0.030 0.021 

Locus 1726 : 
2 alleles
5.1% missing data
   4   (0.901) 0.905 0.909 0.908 0.992 0.989 0.942 0.955 
   2   (0.099) 0.095 0.091 0.092 0.008 0.011 0.058 0.045 

Locus 1727 : 
2 alleles
8.0% missing data
   2   (0.854) 0.908 0.958 0.879 0.107 0.960 0.887 0.942 
   3   (0.146) 0.092 0.042 0.121 0.893 0.040 0.113 0.058 

Locus 1728 : 
2 alleles
10.1% missing data
   3   (0.794) 0.810 0.876 0.875 0.075 0.967 0.767 0.972 
   1   (0.206) 0.190 0.124 0.125 0.925 0.033 0.233 0.028 

Locus 1729 : 
2 alleles
13.8% missing data
   1   (0.856) 0.815 0.964 0.842 0.949 0.905 0.918 0.948 
   4   (0.144) 0.185 0.036 0.158 0.051 0.095 0.082 0.052 

Locus 1730 : 
2 alleles
4.3% missing data
   3   (0.868) 0.887 0.863 0.869 0.990 0.967 0.904 0.959 
   4   (0.132) 0.113 0.137 0.131 0.010 0.033 0.096 0.041 

Locus 1731 : 
2 alleles
15.2% missing data
   3   (0.708) 0.726 0.689 0.763 0.726 0.753 0.683 0.746 
   1   (0.292) 0.274 0.311 0.237 0.274 0.247 0.317 0.254 

Locus 1732 : 
2 alleles
4.3% missing data
   1   (0.906) 0.918 0.911 0.906 0.975 0.959 0.956 0.913 
   3   (0.094) 0.082 0.089 0.094 0.025 0.041 0.044 0.087 

Locus 1733 : 
2 alleles
3.6% missing data
   2   (0.786) 0.865 0.954 0.726 0.980 0.968 0.785 0.945 
   4   (0.214) 0.135 0.046 0.274 0.020 0.032 0.215 0.055 

Locus 1734 : 
2 alleles
3.6% missing data
   1   (0.147) 0.087 0.192 0.154 0.012 0.015 0.142 0.025 
   3   (0.853) 0.913 0.808 0.846 0.988 0.985 0.858 0.975 

Locus 1735 : 
2 alleles
14.5% missing data
   4   (0.521) 0.447 0.128 0.605 0.813 0.745 0.466 0.614 
   1   (0.479) 0.553 0.872 0.395 0.187 0.255 0.534 0.386 

Locus 1736 : 
2 alleles
7.2% missing data
   1   (0.833) 0.927 0.963 0.816 0.152 0.981 0.851 0.972 
   2   (0.167) 0.073 0.037 0.184 0.848 0.019 0.149 0.028 

Locus 1737 : 
2 alleles
15.2% missing data
   4   (0.498) 0.511 0.846 0.465 0.460 0.863 0.462 0.518 
   2   (0.502) 0.489 0.154 0.535 0.540 0.137 0.538 0.482 

Locus 1738 : 
2 alleles
5.1% missing data
   1   (0.897) 0.900 0.966 0.895 0.990 0.984 0.940 0.957 
   3   (0.103) 0.100 0.034 0.105 0.010 0.016 0.060 0.043 

Locus 1739 : 
2 alleles
2.2% missing data
   2   (0.923) 0.946 0.983 0.956 0.993 0.994 0.940 0.981 
   4   (0.077) 0.054 0.017 0.044 0.007 0.006 0.060 0.019 

Locus 1740 : 
2 alleles
3.6% missing data
   2   (0.907) 0.885 0.816 0.940 0.973 0.970 0.951 0.973 
   4   (0.093) 0.115 0.184 0.060 0.027 0.030 0.049 0.027 

Locus 1741 : 
2 alleles
16.7% missing data
   4   (0.857) 0.936 0.941 0.833 0.989 0.985 0.854 0.967 
   2   (0.143) 0.064 0.059 0.167 0.011 0.015 0.146 0.033 

Locus 1742 : 
2 alleles
10.9% missing data
   2   (0.866) 0.883 0.898 0.811 0.990 0.919 0.934 0.833 
   4   (0.134) 0.117 0.102 0.189 0.010 0.081 0.066 0.167 

Locus 1743 : 
2 alleles
1.4% missing data
   3   (0.903) 0.955 0.980 0.833 0.992 0.993 0.950 0.977 
   2   (0.097) 0.045 0.020 0.167 0.008 0.007 0.050 0.023 

Locus 1744 : 
2 alleles
3.6% missing data
   4   (0.087) 0.034 0.020 0.060 0.022 0.006 0.092 0.014 
   2   (0.913) 0.966 0.980 0.940 0.978 0.994 0.908 0.986 

Locus 1745 : 
2 alleles
3.6% missing data
   2   (0.911) 0.910 0.898 0.906 0.993 0.879 0.969 0.929 
   4   (0.089) 0.090 0.102 0.094 0.007 0.121 0.031 0.071 

Locus 1746 : 
2 alleles
10.1% missing data
   4   (0.910) 0.907 0.976 0.869 0.992 0.976 0.968 0.964 
   2   (0.090) 0.093 0.024 0.131 0.008 0.024 0.032 0.036 

Locus 1747 : 
2 alleles
2.9% missing data
   1   (0.739) 0.847 0.932 0.673 0.978 0.943 0.747 0.459 
   4   (0.261) 0.153 0.068 0.327 0.022 0.057 0.253 0.541 

Locus 1748 : 
2 alleles
6.5% missing data
   1   (0.831) 0.911 0.954 0.810 0.988 0.980 0.816 0.969 
   3   (0.169) 0.089 0.046 0.190 0.012 0.020 0.184 0.031 

Locus 1749 : 
2 alleles
3.6% missing data
   3   (0.891) 0.909 0.850 0.908 0.981 0.989 0.918 0.922 
   1   (0.109) 0.091 0.150 0.092 0.019 0.011 0.082 0.078 

Locus 1750 : 
2 alleles
5.8% missing data
   1   (0.916) 0.950 0.972 0.920 0.976 0.983 0.950 0.946 
   3   (0.084) 0.050 0.028 0.080 0.024 0.017 0.050 0.054 

Locus 1751 : 
2 alleles
4.3% missing data
   1   (0.612) 0.570 0.873 0.696 0.841 0.515 0.594 0.121 
   4   (0.388) 0.430 0.127 0.304 0.159 0.485 0.406 0.879 

Locus 1752 : 
2 alleles
3.6% missing data
   1   (0.858) 0.886 0.961 0.790 0.017 0.976 0.944 0.939 
   3   (0.142) 0.114 0.039 0.210 0.983 0.024 0.056 0.061 

Locus 1753 : 
2 alleles
11.6% missing data
   1   (0.518) 0.639 0.851 0.593 0.145 0.917 0.359 0.601 
   3   (0.482) 0.361 0.149 0.407 0.855 0.083 0.641 0.399 

Locus 1754 : 
2 alleles
15.2% missing data
   1   (0.475) 0.497 0.567 0.494 0.043 0.241 0.479 0.586 
   4   (0.525) 0.503 0.433 0.506 0.957 0.759 0.521 0.414 

Locus 1755 : 
2 alleles
8.7% missing data
   2   (0.630) 0.596 0.871 0.659 0.903 0.646 0.652 0.103 
   4   (0.370) 0.404 0.129 0.341 0.097 0.354 0.348 0.897 

Locus 1756 : 
2 alleles
3.6% missing data
   2   (0.735) 0.644 0.932 0.654 0.944 0.621 0.838 0.921 
   4   (0.265) 0.356 0.068 0.346 0.056 0.379 0.162 0.079 

Locus 1757 : 
2 alleles
10.9% missing data
   3   (0.911) 0.943 0.960 0.943 0.992 0.990 0.921 0.893 
   2   (0.089) 0.057 0.040 0.057 0.008 0.010 0.079 0.107 

Locus 1758 : 
2 alleles
1.4% missing data
   4   (0.838) 0.919 0.291 0.790 0.984 0.968 0.880 0.979 
   1   (0.162) 0.081 0.709 0.210 0.016 0.032 0.120 0.021 

Locus 1759 : 
2 alleles
10.1% missing data
   4   (0.799) 0.921 0.939 0.795 0.078 0.965 0.825 0.344 
   2   (0.201) 0.079 0.061 0.205 0.922 0.035 0.175 0.656 

Locus 1760 : 
2 alleles
13.0% missing data
   2   (0.636) 0.657 0.870 0.640 0.310 0.849 0.641 0.520 
   3   (0.364) 0.343 0.130 0.360 0.690 0.151 0.359 0.480 

Locus 1761 : 
2 alleles
13.0% missing data
   4   (0.781) 0.806 0.921 0.715 0.934 0.934 0.831 0.739 
   2   (0.219) 0.194 0.079 0.285 0.066 0.066 0.169 0.261 

Locus 1762 : 
2 alleles
2.2% missing data
   3   (0.738) 0.752 0.722 0.761 0.166 0.697 0.798 0.710 
   1   (0.262) 0.248 0.278 0.239 0.834 0.303 0.202 0.290 

Locus 1763 : 
2 alleles
5.1% missing data
   2   (0.363) 0.369 0.348 0.352 0.561 0.366 0.333 0.353 
   1   (0.637) 0.631 0.652 0.648 0.439 0.634 0.667 0.647 

Locus 1764 : 
2 alleles
2.2% missing data
   3   (0.865) 0.932 0.956 0.821 0.988 0.965 0.892 0.977 
   1   (0.135) 0.068 0.044 0.179 0.012 0.035 0.108 0.023 

Locus 1765 : 
2 alleles
5.1% missing data
   3   (0.689) 0.617 0.890 0.659 0.969 0.913 0.713 0.914 
   1   (0.311) 0.383 0.110 0.341 0.031 0.087 0.287 0.086 

Locus 1766 : 
2 alleles
2.2% missing data
   3   (0.609) 0.552 0.858 0.643 0.016 0.923 0.593 0.897 
   4   (0.391) 0.448 0.142 0.357 0.984 0.077 0.407 0.103 

Locus 1767 : 
2 alleles
11.6% missing data
   2   (0.874) 0.910 0.916 0.869 0.838 0.987 0.904 0.947 
   4   (0.126) 0.090 0.084 0.131 0.162 0.013 0.096 0.053 

Locus 1768 : 
2 alleles
2.2% missing data
   4   (0.897) 0.957 0.974 0.863 0.991 0.976 0.930 0.976 
   2   (0.103) 0.043 0.026 0.137 0.009 0.024 0.070 0.024 

Locus 1769 : 
2 alleles
2.9% missing data
   2   (0.909) 0.968 0.970 0.956 0.272 0.990 0.916 0.947 
   3   (0.091) 0.032 0.030 0.044 0.728 0.010 0.084 0.053 

Locus 1770 : 
2 alleles
6.5% missing data
   4   (0.906) 0.968 0.988 0.930 0.990 0.995 0.886 0.985 
   2   (0.094) 0.032 0.012 0.070 0.010 0.005 0.114 0.015 

Locus 1771 : 
2 alleles
10.1% missing data
   1   (0.140) 0.125 0.035 0.170 0.012 0.026 0.089 0.108 
   4   (0.860) 0.875 0.965 0.830 0.988 0.974 0.911 0.892 

Locus 1772 : 
2 alleles
3.6% missing data
   2   (0.916) 0.963 0.971 0.957 0.994 0.996 0.891 0.974 
   3   (0.084) 0.037 0.029 0.043 0.006 0.004 0.109 0.026 

Locus 1773 : 
2 alleles
1.4% missing data
   1   (0.846) 0.905 0.963 0.758 0.106 0.963 0.927 0.953 
   3   (0.154) 0.095 0.037 0.242 0.894 0.037 0.073 0.047 

Locus 1774 : 
2 alleles
5.8% missing data
   4   (0.933) 0.979 0.987 0.971 0.983 0.997 0.915 0.993 
   3   (0.067) 0.021 0.013 0.029 0.017 0.003 0.085 0.007 

Locus 1775 : 
2 alleles
4.3% missing data
   1   (0.533) 0.455 0.501 0.573 0.976 0.497 0.514 0.667 
   4   (0.467) 0.545 0.499 0.427 0.024 0.503 0.486 0.333 

Locus 1776 : 
2 alleles
2.9% missing data
   1   (0.911) 0.913 0.943 0.955 0.994 0.994 0.920 0.989 
   3   (0.089) 0.087 0.057 0.045 0.006 0.006 0.080 0.011 

Locus 1777 : 
2 alleles
5.1% missing data
   3   (0.909) 0.959 0.933 0.911 0.986 0.992 0.929 0.986 
   2   (0.091) 0.041 0.067 0.089 0.014 0.008 0.071 0.014 

Locus 1778 : 
2 alleles
2.2% missing data
   3   (0.933) 0.973 0.991 0.975 0.994 0.997 0.912 0.993 
   2   (0.067) 0.027 0.009 0.025 0.006 0.003 0.088 0.007 

Locus 1779 : 
2 alleles
11.6% missing data
   3   (0.850) 0.778 0.803 0.812 0.982 0.972 0.927 0.832 
   1   (0.150) 0.222 0.197 0.188 0.018 0.028 0.073 0.168 

Locus 1780 : 
2 alleles
4.3% missing data
   4   (0.894) 0.949 0.289 0.892 0.971 0.991 0.938 0.982 
   2   (0.106) 0.051 0.711 0.108 0.029 0.009 0.062 0.018 

Locus 1781 : 
2 alleles
9.4% missing data
   3   (0.493) 0.505 0.886 0.518 0.347 0.671 0.437 0.442 
   1   (0.507) 0.495 0.114 0.482 0.653 0.329 0.563 0.558 

Locus 1782 : 
2 alleles
1.4% missing data
   4   (0.932) 0.976 0.976 0.974 0.994 0.997 0.906 0.975 
   1   (0.068) 0.024 0.024 0.026 0.006 0.003 0.094 0.025 

Locus 1783 : 
2 alleles
2.9% missing data
   4   (0.891) 0.883 0.978 0.879 0.008 0.969 0.966 0.959 
   2   (0.109) 0.117 0.022 0.121 0.992 0.031 0.034 0.041 

Locus 1784 : 
2 alleles
7.2% missing data
   1   (0.616) 0.516 0.355 0.596 0.957 0.910 0.649 0.854 
   3   (0.384) 0.484 0.645 0.404 0.043 0.090 0.351 0.146 

Locus 1785 : 
2 alleles
13.8% missing data
   4   (0.542) 0.526 0.555 0.603 0.816 0.901 0.467 0.305 
   3   (0.458) 0.474 0.445 0.397 0.184 0.099 0.533 0.695 

Locus 1786 : 
2 alleles
3.6% missing data
   4   (0.233) 0.368 0.057 0.181 0.417 0.107 0.186 0.190 
   2   (0.767) 0.632 0.943 0.819 0.583 0.893 0.814 0.810 

Locus 1787 : 
2 alleles
2.2% missing data
   1   (0.920) 0.968 0.983 0.956 0.994 0.997 0.904 0.990 
   3   (0.080) 0.032 0.017 0.044 0.006 0.003 0.096 0.010 

Locus 1788 : 
2 alleles
6.5% missing data
   1   (0.699) 0.750 0.796 0.675 0.658 0.796 0.707 0.930 
   3   (0.301) 0.250 0.204 0.325 0.342 0.204 0.293 0.070 

Locus 1789 : 
2 alleles
9.4% missing data
   4   (0.888) 0.849 0.980 0.848 0.990 0.974 0.954 0.899 
   3   (0.112) 0.151 0.020 0.152 0.010 0.026 0.046 0.101 

Locus 1790 : 
2 alleles
15.9% missing data
   3   (0.921) 0.948 0.945 0.870 0.971 0.160 0.986 0.947 
   1   (0.079) 0.052 0.055 0.130 0.029 0.840 0.014 0.053 

Locus 1791 : 
2 alleles
2.2% missing data
   4   (0.893) 0.959 0.984 0.861 0.992 0.993 0.914 0.977 
   2   (0.107) 0.041 0.016 0.139 0.008 0.007 0.086 0.023 

Locus 1792 : 
2 alleles
6.5% missing data
   2   (0.879) 0.923 0.954 0.864 0.991 0.968 0.913 0.925 
   1   (0.121) 0.077 0.046 0.136 0.009 0.032 0.087 0.075 

Locus 1793 : 
2 alleles
2.9% missing data
   1   (0.773) 0.725 0.959 0.826 0.981 0.975 0.757 0.654 
   4   (0.227) 0.275 0.041 0.174 0.019 0.025 0.243 0.346 

Locus 1794 : 
2 alleles
1.4% missing data
   2   (0.911) 0.968 0.956 0.939 0.994 0.996 0.898 0.948 
   4   (0.089) 0.032 0.044 0.061 0.006 0.004 0.102 0.052 

Locus 1795 : 
2 alleles
11.6% missing data
   2   (0.888) 0.856 0.979 0.864 0.591 0.896 0.966 0.930 
   3   (0.112) 0.144 0.021 0.136 0.409 0.104 0.034 0.070 

Locus 1796 : 
2 alleles
2.9% missing data
   1   (0.755) 0.776 0.913 0.754 0.979 0.887 0.753 0.911 
   2   (0.245) 0.224 0.087 0.246 0.021 0.113 0.247 0.089 

Locus 1797 : 
2 alleles
0.7% missing data
   2   (0.877) 0.949 0.192 0.890 0.988 0.988 0.901 0.975 
   4   (0.123) 0.051 0.808 0.110 0.012 0.012 0.099 0.025 

Locus 1798 : 
2 alleles
8.0% missing data
   3   (0.905) 0.968 0.969 0.890 0.990 0.995 0.921 0.977 
   1   (0.095) 0.032 0.031 0.110 0.010 0.005 0.079 0.023 

Locus 1799 : 
2 alleles
11.6% missing data
   4   (0.873) 0.928 0.971 0.911 0.192 0.979 0.889 0.973 
   2   (0.127) 0.072 0.029 0.089 0.808 0.021 0.111 0.027 

Locus 1800 : 
2 alleles
4.3% missing data
   2   (0.651) 0.670 0.900 0.546 0.446 0.742 0.721 0.916 
   1   (0.349) 0.330 0.100 0.454 0.554 0.258 0.279 0.084 

Locus 1801 : 
2 alleles
6.5% missing data
   2   (0.917) 0.955 0.913 0.967 0.975 0.994 0.900 0.987 
   3   (0.083) 0.045 0.087 0.033 0.025 0.006 0.100 0.013 

Locus 1802 : 
2 alleles
12.3% missing data
   4   (0.793) 0.815 0.950 0.726 0.981 0.921 0.839 0.922 
   2   (0.207) 0.185 0.050 0.274 0.019 0.079 0.161 0.078 

Locus 1803 : 
2 alleles
4.3% missing data
   4   (0.903) 0.907 0.931 0.864 0.991 0.948 0.973 0.562 
   2   (0.097) 0.093 0.069 0.136 0.009 0.052 0.027 0.438 

Locus 1804 : 
2 alleles
10.1% missing data
   3   (0.743) 0.782 0.931 0.735 0.974 0.971 0.763 0.107 
   4   (0.257) 0.218 0.069 0.265 0.026 0.029 0.237 0.893 

Locus 1805 : 
2 alleles
11.6% missing data
   3   (0.896) 0.870 0.912 0.950 0.991 0.993 0.908 0.934 
   1   (0.104) 0.130 0.088 0.050 0.009 0.007 0.092 0.066 

Locus 1806 : 
2 alleles
11.6% missing data
   1   (0.854) 0.909 0.950 0.847 0.989 0.984 0.866 0.810 
   3   (0.146) 0.091 0.050 0.153 0.011 0.016 0.134 0.190 

Locus 1807 : 
2 alleles
15.2% missing data
   1   (0.909) 0.904 0.972 0.842 0.993 0.974 0.975 0.965 
   3   (0.091) 0.096 0.028 0.158 0.007 0.026 0.025 0.035 

Locus 1808 : 
2 alleles
4.3% missing data
   2   (0.268) 0.274 0.627 0.232 0.022 0.064 0.270 0.204 
   4   (0.732) 0.726 0.373 0.768 0.978 0.936 0.730 0.796 

Locus 1809 : 
2 alleles
3.6% missing data
   4   (0.717) 0.794 0.950 0.692 0.561 0.562 0.753 0.615 
   2   (0.283) 0.206 0.050 0.308 0.439 0.438 0.247 0.385 

Locus 1810 : 
2 alleles
8.0% missing data
   1   (0.721) 0.690 0.745 0.621 0.973 0.882 0.799 0.945 
   3   (0.279) 0.310 0.255 0.379 0.027 0.118 0.201 0.055 

Locus 1811 : 
2 alleles
2.9% missing data
   3   (0.909) 0.932 0.974 0.940 0.989 0.992 0.921 0.987 
   2   (0.091) 0.068 0.026 0.060 0.011 0.008 0.079 0.013 

Locus 1812 : 
2 alleles
10.1% missing data
   2   (0.902) 0.850 0.917 0.885 0.838 0.951 0.968 0.975 
   1   (0.098) 0.150 0.083 0.115 0.162 0.049 0.032 0.025 

Locus 1813 : 
2 alleles
2.9% missing data
   1   (0.641) 0.668 0.874 0.589 0.885 0.868 0.629 0.915 
   4   (0.359) 0.332 0.126 0.411 0.115 0.132 0.371 0.085 

Locus 1814 : 
2 alleles
2.9% missing data
   1   (0.816) 0.834 0.927 0.812 0.141 0.929 0.895 0.486 
   3   (0.184) 0.166 0.073 0.188 0.859 0.071 0.105 0.514 

Locus 1815 : 
2 alleles
13.0% missing data
   1   (0.593) 0.552 0.832 0.491 0.959 0.864 0.660 0.450 
   4   (0.407) 0.448 0.168 0.509 0.041 0.136 0.340 0.550 

Locus 1816 : 
2 alleles
3.6% missing data
   2   (0.806) 0.720 0.953 0.810 0.936 0.939 0.859 0.877 
   4   (0.194) 0.280 0.047 0.190 0.064 0.061 0.141 0.123 

Locus 1817 : 
2 alleles
2.9% missing data
   1   (0.797) 0.644 0.905 0.800 0.983 0.937 0.869 0.793 
   4   (0.203) 0.356 0.095 0.200 0.017 0.063 0.131 0.207 

Locus 1818 : 
2 alleles
2.2% missing data
   1   (0.810) 0.771 0.916 0.817 0.982 0.961 0.883 0.126 
   3   (0.190) 0.229 0.084 0.183 0.018 0.039 0.117 0.874 

Locus 1819 : 
2 alleles
15.9% missing data
   3   (0.914) 0.963 0.987 0.914 0.991 0.993 0.935 0.989 
   1   (0.086) 0.037 0.013 0.086 0.009 0.007 0.065 0.011 

Locus 1820 : 
2 alleles
11.6% missing data
   1   (0.534) 0.650 0.512 0.437 0.808 0.919 0.483 0.865 
   3   (0.466) 0.350 0.488 0.563 0.192 0.081 0.517 0.135 

Locus 1821 : 
2 alleles
5.8% missing data
   2   (0.788) 0.823 0.917 0.787 0.983 0.955 0.833 0.116 
   4   (0.212) 0.177 0.083 0.213 0.017 0.045 0.167 0.884 

Locus 1822 : 
2 alleles
15.2% missing data
   2   (0.437) 0.387 0.438 0.438 0.019 0.595 0.457 0.464 
   3   (0.563) 0.613 0.562 0.562 0.981 0.405 0.543 0.536 

Locus 1823 : 
2 alleles
0.7% missing data
   3   (0.948) 0.990 0.994 0.987 0.997 0.999 0.889 0.995 
   1   (0.052) 0.010 0.006 0.013 0.003 0.001 0.111 0.005 

Locus 1824 : 
2 alleles
10.9% missing data
   1   (0.188) 0.190 0.069 0.217 0.055 0.056 0.146 0.070 
   2   (0.812) 0.810 0.931 0.783 0.945 0.944 0.854 0.930 

Locus 1825 : 
2 alleles
14.5% missing data
   4   (0.436) 0.370 0.763 0.412 0.044 0.067 0.495 0.762 
   2   (0.564) 0.630 0.237 0.588 0.956 0.933 0.505 0.238 

Locus 1826 : 
2 alleles
13.0% missing data
   2   (0.719) 0.802 0.041 0.729 0.085 0.942 0.761 0.689 
   4   (0.281) 0.198 0.959 0.271 0.915 0.058 0.239 0.311 

Locus 1827 : 
2 alleles
3.6% missing data
   1   (0.837) 0.868 0.936 0.829 0.987 0.974 0.858 0.931 
   3   (0.163) 0.132 0.064 0.171 0.013 0.026 0.142 0.069 

Locus 1828 : 
2 alleles
4.3% missing data
   3   (0.904) 0.934 0.983 0.902 0.889 0.391 0.967 0.891 
   1   (0.096) 0.066 0.017 0.098 0.111 0.609 0.033 0.109 

Locus 1829 : 
2 alleles
11.6% missing data
   3   (0.899) 0.942 0.865 0.938 0.991 0.991 0.889 0.942 
   4   (0.101) 0.058 0.135 0.062 0.009 0.009 0.111 0.058 

Locus 1830 : 
2 alleles
2.9% missing data
   3   (0.941) 0.988 0.994 0.986 0.996 0.999 0.851 0.994 
   1   (0.059) 0.012 0.006 0.014 0.004 0.001 0.149 0.006 

Locus 1831 : 
2 alleles
5.1% missing data
   1   (0.876) 0.888 0.981 0.843 0.989 0.988 0.925 0.927 
   2   (0.124) 0.112 0.019 0.157 0.011 0.012 0.075 0.073 

Locus 1832 : 
2 alleles
8.0% missing data
   4   (0.793) 0.751 0.840 0.797 0.984 0.977 0.829 0.770 
   2   (0.207) 0.249 0.160 0.203 0.016 0.023 0.171 0.230 

Locus 1833 : 
2 alleles
10.9% missing data
   2   (0.881) 0.758 0.949 0.916 0.990 0.959 0.931 0.976 
   4   (0.119) 0.242 0.051 0.084 0.010 0.041 0.069 0.024 

Locus 1834 : 
2 alleles
13.0% missing data
   1   (0.909) 0.807 0.976 0.923 0.992 0.982 0.967 0.870 
   3   (0.091) 0.193 0.024 0.077 0.008 0.018 0.033 0.130 

Locus 1835 : 
2 alleles
10.9% missing data
   3   (0.895) 0.935 0.975 0.861 0.990 0.978 0.937 0.981 
   1   (0.105) 0.065 0.025 0.139 0.010 0.022 0.063 0.019 

Locus 1836 : 
2 alleles
2.2% missing data
   1   (0.902) 0.951 0.972 0.858 0.993 0.990 0.943 0.982 
   3   (0.098) 0.049 0.028 0.142 0.007 0.010 0.057 0.018 

Locus 1837 : 
2 alleles
5.1% missing data
   2   (0.804) 0.793 0.401 0.793 0.949 0.941 0.862 0.945 
   4   (0.196) 0.207 0.599 0.207 0.051 0.059 0.138 0.055 

Locus 1838 : 
2 alleles
5.8% missing data
   4   (0.898) 0.928 0.970 0.854 0.097 0.970 0.971 0.959 
   1   (0.102) 0.072 0.030 0.146 0.903 0.030 0.029 0.041 

Locus 1839 : 
2 alleles
3.6% missing data
   1   (0.852) 0.876 0.946 0.906 0.984 0.987 0.808 0.970 
   4   (0.148) 0.124 0.054 0.094 0.016 0.013 0.192 0.030 

Locus 1840 : 
2 alleles
5.1% missing data
   4   (0.855) 0.901 0.868 0.904 0.249 0.896 0.879 0.976 
   1   (0.145) 0.099 0.132 0.096 0.751 0.104 0.121 0.024 

Locus 1841 : 
2 alleles
2.9% missing data
   3   (0.905) 0.947 0.918 0.881 0.993 0.985 0.944 0.985 
   1   (0.095) 0.053 0.082 0.119 0.007 0.015 0.056 0.015 

Locus 1842 : 
2 alleles
12.3% missing data
   1   (0.766) 0.703 0.724 0.735 0.735 0.822 0.845 0.941 
   3   (0.234) 0.297 0.276 0.265 0.265 0.178 0.155 0.059 

Locus 1843 : 
2 alleles
4.3% missing data
   1   (0.901) 0.967 0.802 0.944 0.049 0.989 0.919 0.983 
   4   (0.099) 0.033 0.198 0.056 0.951 0.011 0.081 0.017 

Locus 1844 : 
2 alleles
2.2% missing data
   4   (0.902) 0.899 0.982 0.914 0.987 0.988 0.943 0.980 
   2   (0.098) 0.101 0.018 0.086 0.013 0.012 0.057 0.020 

Locus 1845 : 
2 alleles
13.0% missing data
   4   (0.874) 0.899 0.892 0.890 0.833 0.982 0.899 0.978 
   2   (0.126) 0.101 0.108 0.110 0.167 0.018 0.101 0.022 

Locus 1846 : 
2 alleles
4.3% missing data
   2   (0.929) 0.977 0.963 0.971 0.994 0.997 0.899 0.978 
   3   (0.071) 0.023 0.037 0.029 0.006 0.003 0.101 0.022 

Locus 1847 : 
2 alleles
1.4% missing data
   2   (0.884) 0.948 0.939 0.899 0.048 0.985 0.925 0.974 
   4   (0.116) 0.052 0.061 0.101 0.952 0.015 0.075 0.026 

Locus 1848 : 
2 alleles
3.6% missing data
   4   (0.906) 0.956 0.980 0.922 0.992 0.994 0.914 0.969 
   3   (0.094) 0.044 0.020 0.078 0.008 0.006 0.086 0.031 

Locus 1849 : 
2 alleles
3.6% missing data
   1   (0.774) 0.759 0.927 0.787 0.982 0.954 0.769 0.944 
   4   (0.226) 0.241 0.073 0.213 0.018 0.046 0.231 0.056 

Locus 1850 : 
2 alleles
2.2% missing data
   2   (0.176) 0.210 0.068 0.178 0.012 0.248 0.121 0.044 
   4   (0.824) 0.790 0.932 0.822 0.988 0.752 0.879 0.956 

Locus 1851 : 
2 alleles
4.3% missing data
   4   (0.911) 0.916 0.987 0.920 0.015 0.987 0.973 0.977 
   1   (0.089) 0.084 0.013 0.080 0.985 0.013 0.027 0.023 

Locus 1852 : 
2 alleles
3.6% missing data
   4   (0.887) 0.859 0.927 0.930 0.991 0.967 0.912 0.972 
   2   (0.113) 0.141 0.073 0.070 0.009 0.033 0.088 0.028 

Locus 1853 : 
2 alleles
11.6% missing data
   3   (0.880) 0.926 0.970 0.879 0.988 0.980 0.901 0.890 
   1   (0.120) 0.074 0.030 0.121 0.012 0.020 0.099 0.110 

Locus 1854 : 
2 alleles
10.9% missing data
   2   (0.908) 0.922 0.981 0.922 0.992 0.982 0.950 0.868 
   3   (0.092) 0.078 0.019 0.078 0.008 0.018 0.050 0.132 

Locus 1855 : 
2 alleles
8.7% missing data
   1   (0.534) 0.496 0.839 0.433 0.504 0.522 0.606 0.853 
   4   (0.466) 0.504 0.161 0.567 0.496 0.478 0.394 0.147 

Locus 1856 : 
2 alleles
8.7% missing data
   3   (0.771) 0.695 0.907 0.842 0.977 0.977 0.769 0.413 
   1   (0.229) 0.305 0.093 0.158 0.023 0.023 0.231 0.587 

Locus 1857 : 
2 alleles
13.8% missing data
   4   (0.080) 0.035 0.025 0.034 0.009 0.003 0.117 0.037 
   2   (0.920) 0.965 0.975 0.966 0.991 0.997 0.883 0.963 

Locus 1858 : 
2 alleles
11.6% missing data
   2   (0.897) 0.949 0.685 0.922 0.986 0.908 0.924 0.987 
   4   (0.103) 0.051 0.315 0.078 0.014 0.092 0.076 0.013 

Locus 1859 : 
2 alleles
8.7% missing data
   2   (0.922) 0.983 0.991 0.979 0.993 0.998 0.769 0.991 
   1   (0.078) 0.017 0.009 0.021 0.007 0.002 0.231 0.009 

Locus 1860 : 
2 alleles
9.4% missing data
   2   (0.746) 0.869 0.947 0.680 0.487 0.643 0.771 0.934 
   3   (0.254) 0.131 0.053 0.320 0.513 0.357 0.229 0.066 

Locus 1861 : 
2 alleles
3.6% missing data
   2   (0.703) 0.707 0.682 0.768 0.969 0.971 0.634 0.660 
   4   (0.297) 0.293 0.318 0.232 0.031 0.029 0.366 0.340 

Locus 1862 : 
2 alleles
1.4% missing data
   4   (0.918) 0.964 0.895 0.966 0.995 0.995 0.893 0.918 
   2   (0.082) 0.036 0.105 0.034 0.005 0.005 0.107 0.082 

Locus 1863 : 
2 alleles
13.8% missing data
   2   (0.260) 0.266 0.412 0.234 0.060 0.355 0.244 0.089 
   4   (0.740) 0.734 0.588 0.766 0.940 0.645 0.756 0.911 

Locus 1864 : 
2 alleles
4.3% missing data
   3   (0.774) 0.870 0.395 0.793 0.186 0.898 0.803 0.748 
   1   (0.226) 0.130 0.605 0.207 0.814 0.102 0.197 0.252 

Locus 1865 : 
2 alleles
1.4% missing data
   3   (0.941) 0.879 0.982 0.875 0.995 0.972 0.994 0.931 
   1   (0.059) 0.121 0.018 0.125 0.005 0.028 0.006 0.069 

Locus 1866 : 
2 alleles
13.8% missing data
   4   (0.907) 0.925 0.950 0.916 0.993 0.992 0.938 0.973 
   2   (0.093) 0.075 0.050 0.084 0.007 0.008 0.062 0.027 

Locus 1867 : 
2 alleles
12.3% missing data
   1   (0.631) 0.555 0.883 0.617 0.969 0.705 0.669 0.519 
   3   (0.369) 0.445 0.117 0.383 0.031 0.295 0.331 0.481 

Locus 1868 : 
2 alleles
13.8% missing data
   1   (0.300) 0.269 0.344 0.339 0.287 0.094 0.280 0.093 
   3   (0.700) 0.731 0.656 0.661 0.713 0.906 0.720 0.907 

Locus 1869 : 
2 alleles
2.2% missing data
   3   (0.870) 0.937 0.896 0.858 0.989 0.990 0.875 0.979 
   1   (0.130) 0.063 0.104 0.142 0.011 0.010 0.125 0.021 

Locus 1870 : 
2 alleles
3.6% missing data
   4   (0.675) 0.614 0.856 0.545 0.898 0.873 0.767 0.928 
   2   (0.325) 0.386 0.144 0.455 0.102 0.127 0.233 0.072 

Locus 1871 : 
2 alleles
11.6% missing data
   3   (0.861) 0.920 0.968 0.914 0.989 0.991 0.795 0.849 
   1   (0.139) 0.080 0.032 0.086 0.011 0.009 0.205 0.151 

Locus 1872 : 
2 alleles
4.3% missing data
   4   (0.481) 0.381 0.519 0.312 0.188 0.045 0.723 0.411 
   1   (0.519) 0.619 0.481 0.688 0.812 0.955 0.277 0.589 

Locus 1873 : 
2 alleles
5.8% missing data
   4   (0.918) 0.943 0.967 0.947 0.989 0.996 0.933 0.987 
   1   (0.082) 0.057 0.033 0.053 0.011 0.004 0.067 0.013 

Locus 1874 : 
2 alleles
13.0% missing data
   2   (0.627) 0.514 0.919 0.669 0.207 0.828 0.668 0.452 
   1   (0.373) 0.486 0.081 0.331 0.793 0.172 0.332 0.548 

Locus 1875 : 
2 alleles
5.8% missing data
   2   (0.490) 0.400 0.106 0.494 0.655 0.661 0.536 0.387 
   3   (0.510) 0.600 0.894 0.506 0.345 0.339 0.464 0.613 

Locus 1876 : 
2 alleles
13.8% missing data
   2   (0.852) 0.796 0.863 0.889 0.843 0.980 0.891 0.844 
   4   (0.148) 0.204 0.137 0.111 0.157 0.020 0.109 0.156 

Locus 1877 : 
2 alleles
2.2% missing data
   1   (0.879) 0.930 0.966 0.904 0.988 0.988 0.870 0.907 
   3   (0.121) 0.070 0.034 0.096 0.012 0.012 0.130 0.093 

Locus 1878 : 
2 alleles
15.9% missing data
   2   (0.902) 0.937 0.948 0.827 0.977 0.885 0.965 0.965 
   4   (0.098) 0.063 0.052 0.173 0.023 0.115 0.035 0.035 

Locus 1879 : 
2 alleles
0.0% missing data
   4   (0.921) 0.969 0.985 0.959 0.994 0.996 0.905 0.986 
   2   (0.079) 0.031 0.015 0.041 0.006 0.004 0.095 0.014 

Locus 1880 : 
2 alleles
9.4% missing data
   2   (0.747) 0.803 0.947 0.713 0.645 0.580 0.797 0.762 
   4   (0.253) 0.197 0.053 0.287 0.355 0.420 0.203 0.238 

Locus 1881 : 
2 alleles
10.9% missing data
   4   (0.886) 0.938 0.970 0.874 0.968 0.980 0.907 0.971 
   2   (0.114) 0.062 0.030 0.126 0.032 0.020 0.093 0.029 

Locus 1882 : 
2 alleles
0.7% missing data
   2   (0.949) 0.990 0.994 0.987 0.996 0.999 0.896 0.995 
   4   (0.051) 0.010 0.006 0.013 0.004 0.001 0.104 0.005 

Locus 1883 : 
2 alleles
12.3% missing data
   2   (0.686) 0.677 0.757 0.669 0.641 0.450 0.750 0.723 
   4   (0.314) 0.323 0.243 0.331 0.359 0.550 0.250 0.277 

Locus 1884 : 
2 alleles
2.9% missing data
   4   (0.929) 0.965 0.988 0.878 0.995 0.874 0.982 0.960 
   1   (0.071) 0.035 0.012 0.122 0.005 0.126 0.018 0.040 

Locus 1885 : 
2 alleles
12.3% missing data
   4   (0.929) 0.976 0.937 0.963 0.939 0.997 0.922 0.991 
   2   (0.071) 0.024 0.063 0.037 0.061 0.003 0.078 0.009 

Locus 1886 : 
2 alleles
3.6% missing data
   3   (0.859) 0.776 0.832 0.822 0.990 0.741 0.953 0.739 
   4   (0.141) 0.224 0.168 0.178 0.010 0.259 0.047 0.261 

Locus 1887 : 
2 alleles
7.2% missing data
   1   (0.509) 0.519 0.559 0.514 0.614 0.393 0.501 0.522 
   3   (0.491) 0.481 0.441 0.486 0.386 0.607 0.499 0.478 

Locus 1888 : 
2 alleles
10.9% missing data
   4   (0.803) 0.828 0.962 0.798 0.981 0.976 0.800 0.963 
   2   (0.197) 0.172 0.038 0.202 0.019 0.024 0.200 0.037 

Locus 1889 : 
2 alleles
15.2% missing data
   1   (0.908) 0.857 0.898 0.766 0.887 0.792 0.987 0.977 
   2   (0.092) 0.143 0.102 0.234 0.113 0.208 0.013 0.023 

Locus 1890 : 
2 alleles
2.2% missing data
   1   (0.916) 0.976 0.952 0.951 0.992 0.997 0.887 0.961 
   2   (0.084) 0.024 0.048 0.049 0.008 0.003 0.113 0.039 

Locus 1891 : 
2 alleles
11.6% missing data
   1   (0.834) 0.886 0.966 0.844 0.537 0.936 0.866 0.838 
   3   (0.166) 0.114 0.034 0.156 0.463 0.064 0.134 0.162 

Locus 1892 : 
2 alleles
5.1% missing data
   2   (0.613) 0.708 0.897 0.684 0.328 0.951 0.522 0.087 
   4   (0.387) 0.292 0.103 0.316 0.672 0.049 0.478 0.913 

Locus 1893 : 
2 alleles
2.9% missing data
   1   (0.899) 0.915 0.982 0.955 0.235 0.978 0.926 0.983 
   4   (0.101) 0.085 0.018 0.045 0.765 0.022 0.074 0.017 

Locus 1894 : 
2 alleles
2.2% missing data
   1   (0.946) 0.989 0.994 0.986 0.996 0.999 0.884 0.994 
   3   (0.054) 0.011 0.006 0.014 0.004 0.001 0.116 0.006 

Locus 1895 : 
2 alleles
10.9% missing data
   1   (0.228) 0.167 0.100 0.137 0.993 0.062 0.291 0.160 
   3   (0.772) 0.833 0.900 0.863 0.007 0.938 0.709 0.840 

Locus 1896 : 
2 alleles
1.4% missing data
   3   (0.902) 0.933 0.969 0.854 0.153 0.940 0.974 0.982 
   1   (0.098) 0.067 0.031 0.146 0.847 0.060 0.026 0.018 

Locus 1897 : 
2 alleles
8.7% missing data
   1   (0.562) 0.499 0.243 0.552 0.945 0.894 0.550 0.882 
   3   (0.438) 0.501 0.757 0.448 0.055 0.106 0.450 0.118 

Locus 1898 : 
2 alleles
12.3% missing data
   2   (0.685) 0.652 0.802 0.660 0.081 0.274 0.804 0.704 
   4   (0.315) 0.348 0.198 0.340 0.919 0.726 0.196 0.296 

Locus 1899 : 
2 alleles
5.1% missing data
   1   (0.594) 0.705 0.236 0.575 0.700 0.358 0.599 0.673 
   2   (0.406) 0.295 0.764 0.425 0.300 0.642 0.401 0.327 

Locus 1900 : 
2 alleles
17.4% missing data
   2   (0.245) 0.192 0.089 0.472 0.020 0.116 0.129 0.361 
   3   (0.755) 0.808 0.911 0.528 0.980 0.884 0.871 0.639 

Locus 1901 : 
2 alleles
2.2% missing data
   3   (0.908) 0.947 0.930 0.932 0.992 0.996 0.915 0.979 
   2   (0.092) 0.053 0.070 0.068 0.008 0.004 0.085 0.021 

Locus 1902 : 
2 alleles
15.9% missing data
   2   (0.828) 0.853 0.869 0.816 0.985 0.984 0.853 0.806 
   4   (0.172) 0.147 0.131 0.184 0.015 0.016 0.147 0.194 

Locus 1903 : 
2 alleles
2.9% missing data
   3   (0.909) 0.978 0.988 0.962 0.992 0.997 0.802 0.985 
   1   (0.091) 0.022 0.012 0.038 0.008 0.003 0.198 0.015 

Locus 1904 : 
2 alleles
15.2% missing data
   2   (0.666) 0.756 0.185 0.689 0.551 0.561 0.675 0.672 
   4   (0.334) 0.244 0.815 0.311 0.449 0.439 0.325 0.328 

Locus 1905 : 
2 alleles
8.7% missing data
   2   (0.424) 0.452 0.215 0.528 0.039 0.168 0.379 0.337 
   4   (0.576) 0.548 0.785 0.472 0.961 0.832 0.621 0.663 

Locus 1906 : 
2 alleles
13.0% missing data
   2   (0.911) 0.955 0.990 0.951 0.972 0.994 0.894 0.960 
   1   (0.089) 0.045 0.010 0.049 0.028 0.006 0.106 0.040 

Locus 1907 : 
2 alleles
4.3% missing data
   4   (0.810) 0.832 0.966 0.832 0.982 0.973 0.795 0.970 
   1   (0.190) 0.168 0.034 0.168 0.018 0.027 0.205 0.030 

Locus 1908 : 
2 alleles
10.9% missing data
   4   (0.905) 0.934 0.964 0.925 0.992 0.992 0.926 0.897 
   1   (0.095) 0.066 0.036 0.075 0.008 0.008 0.074 0.103 

Locus 1909 : 
2 alleles
7.2% missing data
   1   (0.690) 0.656 0.727 0.771 0.901 0.410 0.711 0.208 
   3   (0.310) 0.344 0.273 0.229 0.099 0.590 0.289 0.792 

Locus 1910 : 
2 alleles
3.6% missing data
   2   (0.843) 0.841 0.967 0.787 0.986 0.976 0.902 0.964 
   4   (0.157) 0.159 0.033 0.213 0.014 0.024 0.098 0.036 

Locus 1911 : 
2 alleles
12.3% missing data
   4   (0.767) 0.772 0.942 0.789 0.979 0.975 0.793 0.072 
   2   (0.233) 0.228 0.058 0.211 0.021 0.025 0.207 0.928 

Locus 1912 : 
2 alleles
10.1% missing data
   1   (0.056) 0.015 0.006 0.015 0.004 0.002 0.105 0.025 
   3   (0.944) 0.985 0.994 0.985 0.996 0.998 0.895 0.975 

Locus 1913 : 
2 alleles
2.2% missing data
   4   (0.757) 0.724 0.946 0.788 0.972 0.978 0.726 0.959 
   2   (0.243) 0.276 0.054 0.212 0.028 0.022 0.274 0.041 

Locus 1914 : 
2 alleles
10.9% missing data
   3   (0.933) 0.979 0.984 0.971 0.995 0.998 0.910 0.992 
   4   (0.067) 0.021 0.016 0.029 0.005 0.002 0.090 0.008 

Locus 1915 : 
2 alleles
13.8% missing data
   3   (0.852) 0.671 0.916 0.881 0.949 0.978 0.913 0.878 
   1   (0.148) 0.329 0.084 0.119 0.051 0.022 0.087 0.122 

Locus 1916 : 
2 alleles
6.5% missing data
   3   (0.905) 0.833 0.988 0.938 0.990 0.989 0.946 0.985 
   4   (0.095) 0.167 0.012 0.062 0.010 0.011 0.054 0.015 

Locus 1917 : 
2 alleles
4.3% missing data
   1   (0.833) 0.902 0.859 0.856 0.984 0.968 0.803 0.942 
   3   (0.167) 0.098 0.141 0.144 0.016 0.032 0.197 0.058 

Locus 1918 : 
2 alleles
12.3% missing data
   4   (0.774) 0.671 0.947 0.751 0.639 0.541 0.873 0.951 
   2   (0.226) 0.329 0.053 0.249 0.361 0.459 0.127 0.049 

Locus 1919 : 
2 alleles
8.0% missing data
   1   (0.732) 0.804 0.950 0.661 0.977 0.937 0.782 0.133 
   3   (0.268) 0.196 0.050 0.339 0.023 0.063 0.218 0.867 

Locus 1920 : 
2 alleles
3.6% missing data
   3   (0.847) 0.840 0.811 0.900 0.985 0.985 0.840 0.866 
   2   (0.153) 0.160 0.189 0.100 0.015 0.015 0.160 0.134 

Locus 1921 : 
2 alleles
3.6% missing data
   2   (0.835) 0.841 0.960 0.837 0.233 0.963 0.894 0.966 
   4   (0.165) 0.159 0.040 0.163 0.767 0.037 0.106 0.034 

Locus 1922 : 
2 alleles
4.3% missing data
   4   (0.754) 0.770 0.939 0.757 0.489 0.768 0.797 0.779 
   1   (0.246) 0.230 0.061 0.243 0.511 0.232 0.203 0.221 

Locus 1923 : 
2 alleles
9.4% missing data
   2   (0.444) 0.501 0.376 0.378 0.210 0.468 0.482 0.381 
   4   (0.556) 0.499 0.624 0.622 0.790 0.532 0.518 0.619 

Locus 1924 : 
2 alleles
12.3% missing data
   2   (0.827) 0.765 0.946 0.791 0.985 0.974 0.887 0.968 
   3   (0.173) 0.235 0.054 0.209 0.015 0.026 0.113 0.032 

Locus 1925 : 
2 alleles
13.8% missing data
   4   (0.900) 0.929 0.964 0.828 0.973 0.971 0.961 0.896 
   2   (0.100) 0.071 0.036 0.172 0.027 0.029 0.039 0.104 

Locus 1926 : 
2 alleles
6.5% missing data
   1   (0.905) 0.964 0.310 0.943 0.993 0.989 0.916 0.983 
   3   (0.095) 0.036 0.690 0.057 0.007 0.011 0.084 0.017 

Locus 1927 : 
2 alleles
4.3% missing data
   2   (0.900) 0.932 0.979 0.892 0.596 0.813 0.961 0.980 
   3   (0.100) 0.068 0.021 0.108 0.404 0.187 0.039 0.020 

Locus 1928 : 
2 alleles
10.1% missing data
   4   (0.779) 0.684 0.936 0.741 0.979 0.915 0.855 0.757 
   2   (0.221) 0.316 0.064 0.259 0.021 0.085 0.145 0.243 

Locus 1929 : 
2 alleles
5.1% missing data
   1   (0.921) 0.926 0.983 0.835 0.993 0.989 0.981 0.973 
   4   (0.079) 0.074 0.017 0.165 0.007 0.011 0.019 0.027 

Locus 1930 : 
2 alleles
5.1% missing data
   3   (0.896) 0.929 0.967 0.898 0.992 0.993 0.918 0.977 
   4   (0.104) 0.071 0.033 0.102 0.008 0.007 0.082 0.023 

Locus 1931 : 
2 alleles
11.6% missing data
   4   (0.913) 0.962 0.983 0.944 0.993 0.994 0.904 0.967 
   2   (0.087) 0.038 0.017 0.056 0.007 0.006 0.096 0.033 

Locus 1932 : 
2 alleles
2.9% missing data
   2   (0.761) 0.803 0.760 0.835 0.978 0.986 0.657 0.835 
   1   (0.239) 0.197 0.240 0.165 0.022 0.014 0.343 0.165 

Locus 1933 : 
2 alleles
15.9% missing data
   3   (0.578) 0.560 0.657 0.551 0.576 0.778 0.579 0.888 
   4   (0.422) 0.440 0.343 0.449 0.424 0.222 0.421 0.112 

Locus 1934 : 
2 alleles
3.6% missing data
   2   (0.094) 0.044 0.014 0.134 0.007 0.007 0.056 0.046 
   4   (0.906) 0.956 0.986 0.866 0.993 0.993 0.944 0.954 

Locus 1935 : 
2 alleles
10.9% missing data
   4   (0.825) 0.730 0.917 0.714 0.987 0.875 0.931 0.961 
   2   (0.175) 0.270 0.083 0.286 0.013 0.125 0.069 0.039 

Locus 1936 : 
2 alleles
10.9% missing data
   1   (0.946) 0.986 0.995 0.985 0.996 0.998 0.906 0.978 
   2   (0.054) 0.014 0.005 0.015 0.004 0.002 0.094 0.022 

Locus 1937 : 
2 alleles
2.9% missing data
   1   (0.838) 0.907 0.918 0.817 0.986 0.982 0.836 0.937 
   3   (0.162) 0.093 0.082 0.183 0.014 0.018 0.164 0.063 

Locus 1938 : 
2 alleles
5.1% missing data
   4   (0.924) 0.902 0.979 0.848 0.994 0.966 0.987 0.834 
   2   (0.076) 0.098 0.021 0.152 0.006 0.034 0.013 0.166 

Locus 1939 : 
2 alleles
1.4% missing data
   2   (0.096) 0.050 0.084 0.034 0.007 0.007 0.161 0.016 
   4   (0.904) 0.950 0.916 0.966 0.993 0.993 0.839 0.984 

Locus 1940 : 
2 alleles
2.2% missing data
   1   (0.917) 0.956 0.989 0.931 0.992 0.994 0.939 0.943 
   3   (0.083) 0.044 0.011 0.069 0.008 0.006 0.061 0.057 

Locus 1941 : 
2 alleles
5.1% missing data
   2   (0.907) 0.957 0.955 0.907 0.992 0.991 0.929 0.970 
   4   (0.093) 0.043 0.045 0.093 0.008 0.009 0.071 0.030 

Locus 1942 : 
2 alleles
4.3% missing data
   3   (0.903) 0.954 0.893 0.904 0.991 0.994 0.921 0.984 
   2   (0.097) 0.046 0.107 0.096 0.009 0.006 0.079 0.016 

Locus 1943 : 
2 alleles
2.2% missing data
   1   (0.854) 0.884 0.404 0.872 0.948 0.967 0.892 0.969 
   3   (0.146) 0.116 0.596 0.128 0.052 0.033 0.108 0.031 

Locus 1944 : 
2 alleles
6.5% missing data
   3   (0.775) 0.772 0.942 0.696 0.990 0.564 0.859 0.965 
   1   (0.225) 0.228 0.058 0.304 0.010 0.436 0.141 0.035 

Locus 1945 : 
2 alleles
8.7% missing data
   1   (0.408) 0.377 0.489 0.384 0.403 0.561 0.408 0.398 
   3   (0.592) 0.623 0.511 0.616 0.597 0.439 0.592 0.602 

Locus 1946 : 
2 alleles
10.9% missing data
   3   (0.877) 0.897 0.887 0.904 0.969 0.985 0.895 0.833 
   2   (0.123) 0.103 0.113 0.096 0.031 0.015 0.105 0.167 

Locus 1947 : 
2 alleles
13.0% missing data
   3   (0.905) 0.945 0.959 0.938 0.993 0.993 0.905 0.936 
   1   (0.095) 0.055 0.041 0.062 0.007 0.007 0.095 0.064 

Locus 1948 : 
2 alleles
0.7% missing data
   3   (0.816) 0.805 0.937 0.857 0.726 0.811 0.843 0.969 
   4   (0.184) 0.195 0.063 0.143 0.274 0.189 0.157 0.031 

Locus 1949 : 
2 alleles
15.2% missing data
   4   (0.799) 0.762 0.906 0.765 0.945 0.965 0.858 0.790 
   2   (0.201) 0.238 0.094 0.235 0.055 0.035 0.142 0.210 

Locus 1950 : 
2 alleles
0.0% missing data
   1   (0.905) 0.926 0.966 0.888 0.993 0.960 0.956 0.955 
   3   (0.095) 0.074 0.034 0.112 0.007 0.040 0.044 0.045 

Locus 1951 : 
2 alleles
11.6% missing data
   1   (0.750) 0.819 0.942 0.729 0.254 0.922 0.782 0.685 
   4   (0.250) 0.181 0.058 0.271 0.746 0.078 0.218 0.315 

Locus 1952 : 
2 alleles
12.3% missing data
   3   (0.149) 0.126 0.089 0.138 0.016 0.023 0.138 0.098 
   4   (0.851) 0.874 0.911 0.862 0.984 0.977 0.862 0.902 

Locus 1953 : 
2 alleles
2.9% missing data
   3   (0.909) 0.948 0.986 0.846 0.992 0.988 0.961 0.972 
   2   (0.091) 0.052 0.014 0.154 0.008 0.012 0.039 0.028 

Locus 1954 : 
2 alleles
13.0% missing data
   1   (0.695) 0.653 0.740 0.680 0.464 0.673 0.772 0.665 
   3   (0.305) 0.347 0.260 0.320 0.536 0.327 0.228 0.335 

Locus 1955 : 
2 alleles
16.7% missing data
   1   (0.861) 0.909 0.963 0.852 0.617 0.916 0.913 0.861 
   4   (0.139) 0.091 0.037 0.148 0.383 0.084 0.087 0.139 

Locus 1956 : 
2 alleles
8.7% missing data
   2   (0.897) 0.951 0.913 0.917 0.846 0.787 0.935 0.939 
   4   (0.103) 0.049 0.087 0.083 0.154 0.213 0.065 0.061 

Locus 1957 : 
2 alleles
12.3% missing data
   2   (0.882) 0.860 0.914 0.870 0.960 0.986 0.937 0.972 
   4   (0.118) 0.140 0.086 0.130 0.040 0.014 0.063 0.028 

Locus 1958 : 
2 alleles
5.8% missing data
   1   (0.146) 0.121 0.078 0.304 0.010 0.036 0.062 0.050 
   4   (0.854) 0.879 0.922 0.696 0.990 0.964 0.938 0.950 

Locus 1959 : 
2 alleles
6.5% missing data
   2   (0.903) 0.964 0.940 0.933 0.970 0.994 0.883 0.983 
   4   (0.097) 0.036 0.060 0.067 0.030 0.006 0.117 0.017 

Locus 1960 : 
2 alleles
12.3% missing data
   2   (0.822) 0.841 0.936 0.842 0.087 0.962 0.868 0.848 
   4   (0.178) 0.159 0.064 0.158 0.913 0.038 0.132 0.152 

Locus 1961 : 
2 alleles
2.9% missing data
   2   (0.887) 0.932 0.959 0.927 0.985 0.978 0.871 0.987 
   3   (0.113) 0.068 0.041 0.073 0.015 0.022 0.129 0.013 

Locus 1962 : 
2 alleles
4.3% missing data
   3   (0.895) 0.879 0.896 0.916 0.992 0.990 0.931 0.984 
   1   (0.105) 0.121 0.104 0.084 0.008 0.010 0.069 0.016 

Locus 1963 : 
2 alleles
13.8% missing data
   3   (0.899) 0.851 0.984 0.759 0.992 0.971 0.979 0.929 
   1   (0.101) 0.149 0.016 0.241 0.008 0.029 0.021 0.071 

Locus 1964 : 
2 alleles
0.7% missing data
   1   (0.091) 0.065 0.013 0.086 0.009 0.012 0.055 0.084 
   3   (0.909) 0.935 0.987 0.914 0.991 0.988 0.945 0.916 

Locus 1965 : 
2 alleles
15.2% missing data
   2   (0.394) 0.322 0.121 0.276 0.685 0.583 0.509 0.275 
   4   (0.606) 0.678 0.879 0.724 0.315 0.417 0.491 0.725 

Locus 1966 : 
2 alleles
5.1% missing data
   1   (0.786) 0.868 0.943 0.771 0.178 0.908 0.818 0.813 
   2   (0.214) 0.132 0.057 0.229 0.822 0.092 0.182 0.187 

Locus 1967 : 
2 alleles
2.2% missing data
   2   (0.115) 0.059 0.019 0.092 0.011 0.008 0.134 0.017 
   4   (0.885) 0.941 0.981 0.908 0.989 0.992 0.866 0.983 

Locus 1968 : 
2 alleles
5.1% missing data
   2   (0.902) 0.919 0.971 0.832 0.991 0.973 0.966 0.944 
   4   (0.098) 0.081 0.029 0.168 0.009 0.027 0.034 0.056 

Locus 1969 : 
2 alleles
5.8% missing data
   3   (0.139) 0.155 0.059 0.088 0.038 0.039 0.110 0.448 
   4   (0.861) 0.845 0.941 0.912 0.962 0.961 0.890 0.552 

Locus 1970 : 
2 alleles
7.2% missing data
   2   (0.623) 0.545 0.536 0.497 0.122 0.644 0.780 0.851 
   4   (0.377) 0.455 0.464 0.503 0.878 0.356 0.220 0.149 

Locus 1971 : 
2 alleles
5.1% missing data
   4   (0.628) 0.548 0.558 0.695 0.861 0.206 0.656 0.689 
   2   (0.372) 0.452 0.442 0.305 0.139 0.794 0.344 0.311 

Locus 1972 : 
2 alleles
3.6% missing data
   2   (0.796) 0.819 0.941 0.744 0.343 0.888 0.871 0.903 
   4   (0.204) 0.181 0.059 0.256 0.657 0.112 0.129 0.097 

Locus 1973 : 
2 alleles
18.8% missing data
   2   (0.805) 0.886 0.792 0.723 0.823 0.945 0.847 0.935 
   4   (0.195) 0.114 0.208 0.277 0.177 0.055 0.153 0.065 

Locus 1974 : 
2 alleles
5.8% missing data
   1   (0.179) 0.092 0.768 0.067 0.788 0.032 0.276 0.027 
   3   (0.821) 0.908 0.232 0.933 0.212 0.968 0.724 0.973 

Locus 1975 : 
2 alleles
12.3% missing data
   3   (0.874) 0.822 0.979 0.903 0.516 0.864 0.940 0.963 
   1   (0.126) 0.178 0.021 0.097 0.484 0.136 0.060 0.037 

Locus 1976 : 
2 alleles
2.2% missing data
   2   (0.896) 0.930 0.951 0.873 0.976 0.990 0.938 0.938 
   4   (0.104) 0.070 0.049 0.127 0.024 0.010 0.062 0.062 

Locus 1977 : 
2 alleles
11.6% missing data
   4   (0.915) 0.921 0.971 0.881 0.994 0.967 0.981 0.403 
   2   (0.085) 0.079 0.029 0.119 0.006 0.033 0.019 0.597 

Locus 1978 : 
2 alleles
18.8% missing data
   1   (0.863) 0.931 0.913 0.758 0.989 0.974 0.916 0.927 
   3   (0.137) 0.069 0.087 0.242 0.011 0.026 0.084 0.073 

Locus 1979 : 
2 alleles
4.3% missing data
   1   (0.831) 0.880 0.949 0.819 0.985 0.983 0.834 0.963 
   3   (0.169) 0.120 0.051 0.181 0.015 0.017 0.166 0.037 

Locus 1980 : 
2 alleles
13.0% missing data
   1   (0.868) 0.874 0.852 0.927 0.988 0.979 0.872 0.635 
   3   (0.132) 0.126 0.148 0.073 0.012 0.021 0.128 0.365 

Locus 1981 : 
2 alleles
12.3% missing data
   1   (0.756) 0.801 0.928 0.780 0.973 0.964 0.700 0.847 
   3   (0.244) 0.199 0.072 0.220 0.027 0.036 0.300 0.153 

Locus 1982 : 
2 alleles
2.2% missing data
   3   (0.718) 0.692 0.924 0.683 0.267 0.599 0.803 0.917 
   4   (0.282) 0.308 0.076 0.317 0.733 0.401 0.197 0.083 

Locus 1983 : 
2 alleles
1.4% missing data
   2   (0.626) 0.510 0.892 0.674 0.680 0.715 0.622 0.881 
   4   (0.374) 0.490 0.108 0.326 0.320 0.285 0.378 0.119 

Locus 1984 : 
2 alleles
13.0% missing data
   3   (0.297) 0.122 0.254 0.154 0.260 0.015 0.615 0.062 
   4   (0.703) 0.878 0.746 0.846 0.740 0.985 0.385 0.938 

Locus 1985 : 
2 alleles
14.5% missing data
   3   (0.431) 0.474 0.348 0.360 0.939 0.740 0.430 0.075 
   1   (0.569) 0.526 0.652 0.640 0.061 0.260 0.570 0.925 

Locus 1986 : 
2 alleles
12.3% missing data
   4   (0.928) 0.972 0.941 0.967 0.992 0.997 0.916 0.946 
   2   (0.072) 0.028 0.059 0.033 0.008 0.003 0.084 0.054 

Locus 1987 : 
2 alleles
2.2% missing data
   2   (0.924) 0.909 0.701 0.924 0.727 0.719 0.988 0.984 
   4   (0.076) 0.091 0.299 0.076 0.273 0.281 0.012 0.016 

Locus 1988 : 
2 alleles
2.9% missing data
   1   (0.747) 0.827 0.789 0.775 0.721 0.442 0.779 0.298 
   3   (0.253) 0.173 0.211 0.225 0.279 0.558 0.221 0.702 

Locus 1989 : 
2 alleles
3.6% missing data
   4   (0.868) 0.925 0.958 0.792 0.987 0.977 0.941 0.371 
   1   (0.132) 0.075 0.042 0.208 0.013 0.023 0.059 0.629 

Locus 1990 : 
2 alleles
11.6% missing data
   3   (0.705) 0.664 0.542 0.696 0.979 0.756 0.764 0.598 
   1   (0.295) 0.336 0.458 0.304 0.021 0.244 0.236 0.402 

Locus 1991 : 
2 alleles
3.6% missing data
   2   (0.599) 0.550 0.877 0.591 0.441 0.608 0.644 0.532 
   4   (0.401) 0.450 0.123 0.409 0.559 0.392 0.356 0.468 

Locus 1992 : 
2 alleles
7.2% missing data
   3   (0.529) 0.482 0.483 0.573 0.977 0.138 0.504 0.930 
   1   (0.471) 0.518 0.517 0.427 0.023 0.862 0.496 0.070 

Locus 1993 : 
2 alleles
5.1% missing data
   3   (0.849) 0.794 0.969 0.856 0.986 0.974 0.898 0.832 
   1   (0.151) 0.206 0.031 0.144 0.014 0.026 0.102 0.168 

Locus 1994 : 
2 alleles
2.9% missing data
   3   (0.850) 0.746 0.965 0.869 0.987 0.971 0.903 0.858 
   1   (0.150) 0.254 0.035 0.131 0.013 0.029 0.097 0.142 

Locus 1995 : 
2 alleles
6.5% missing data
   1   (0.909) 0.971 0.970 0.908 0.991 0.993 0.918 0.976 
   3   (0.091) 0.029 0.030 0.092 0.009 0.007 0.082 0.024 

Locus 1996 : 
2 alleles
5.1% missing data
   3   (0.892) 0.908 0.909 0.906 0.972 0.984 0.931 0.909 
   1   (0.108) 0.092 0.091 0.094 0.028 0.016 0.069 0.091 

Locus 1997 : 
2 alleles
10.9% missing data
   3   (0.888) 0.884 0.983 0.922 0.991 0.990 0.902 0.926 
   1   (0.112) 0.116 0.017 0.078 0.009 0.010 0.098 0.074 

Locus 1998 : 
2 alleles
10.1% missing data
   1   (0.645) 0.464 0.602 0.578 0.969 0.876 0.758 0.588 
   3   (0.355) 0.536 0.398 0.422 0.031 0.124 0.242 0.412 

Locus 1999 : 
2 alleles
11.6% missing data
   3   (0.900) 0.946 0.942 0.911 0.883 0.993 0.919 0.973 
   1   (0.100) 0.054 0.058 0.089 0.117 0.007 0.081 0.027 

Locus 2000 : 
2 alleles
0.0% missing data
   4   (0.914) 0.873 0.971 0.954 0.994 0.992 0.945 0.989 
   1   (0.086) 0.127 0.029 0.046 0.006 0.008 0.055 0.011 

Locus 2001 : 
2 alleles
1.4% missing data
   4   (0.817) 0.870 0.962 0.866 0.680 0.838 0.806 0.964 
   2   (0.183) 0.130 0.038 0.134 0.320 0.162 0.194 0.036 

Locus 2002 : 
2 alleles
15.9% missing data
   4   (0.942) 0.930 0.992 0.914 0.644 0.820 0.994 0.989 
   1   (0.058) 0.070 0.008 0.086 0.356 0.180 0.006 0.011 

Locus 2003 : 
2 alleles
13.0% missing data
   4   (0.122) 0.051 0.078 0.088 0.116 0.006 0.165 0.017 
   2   (0.878) 0.949 0.922 0.912 0.884 0.994 0.835 0.983 

Locus 2004 : 
2 alleles
7.2% missing data
   2   (0.812) 0.879 0.936 0.793 0.085 0.959 0.856 0.943 
   4   (0.188) 0.121 0.064 0.207 0.915 0.041 0.144 0.057 

Locus 2005 : 
2 alleles
10.9% missing data
   4   (0.884) 0.852 0.955 0.892 0.992 0.977 0.937 0.827 
   2   (0.116) 0.148 0.045 0.108 0.008 0.023 0.063 0.173 

Locus 2006 : 
2 alleles
2.2% missing data
   4   (0.615) 0.709 0.893 0.501 0.971 0.713 0.643 0.529 
   1   (0.385) 0.291 0.107 0.499 0.029 0.287 0.357 0.471 

Locus 2007 : 
2 alleles
2.2% missing data
   1   (0.838) 0.867 0.467 0.901 0.152 0.937 0.869 0.971 
   4   (0.162) 0.133 0.533 0.099 0.848 0.063 0.131 0.029 

Locus 2008 : 
2 alleles
10.1% missing data
   1   (0.880) 0.897 0.959 0.898 0.991 0.989 0.901 0.875 
   2   (0.120) 0.103 0.041 0.102 0.009 0.011 0.099 0.125 

Locus 2009 : 
2 alleles
18.1% missing data
   2   (0.881) 0.919 0.941 0.872 0.560 0.911 0.944 0.846 
   1   (0.119) 0.081 0.059 0.128 0.440 0.089 0.056 0.154 

Locus 2010 : 
2 alleles
2.9% missing data
   2   (0.221) 0.208 0.383 0.156 0.865 0.074 0.209 0.076 
   4   (0.779) 0.792 0.617 0.844 0.135 0.926 0.791 0.924 

Locus 2011 : 
2 alleles
13.8% missing data
   2   (0.828) 0.856 0.946 0.865 0.456 0.862 0.854 0.855 
   4   (0.172) 0.144 0.054 0.135 0.544 0.138 0.146 0.145 

Locus 2012 : 
2 alleles
11.6% missing data
   1   (0.915) 0.955 0.989 0.950 0.980 0.996 0.910 0.940 
   3   (0.085) 0.045 0.011 0.050 0.020 0.004 0.090 0.060 

Locus 2013 : 
2 alleles
14.5% missing data
   2   (0.413) 0.324 0.151 0.297 0.456 0.156 0.564 0.625 
   3   (0.587) 0.676 0.849 0.703 0.544 0.844 0.436 0.375 

Locus 2014 : 
2 alleles
10.9% missing data
   1   (0.889) 0.937 0.951 0.897 0.990 0.987 0.901 0.926 
   4   (0.111) 0.063 0.049 0.103 0.010 0.013 0.099 0.074 

Locus 2015 : 
2 alleles
5.1% missing data
   2   (0.705) 0.737 0.911 0.790 0.358 0.745 0.694 0.140 
   1   (0.295) 0.263 0.089 0.210 0.642 0.255 0.306 0.860 

Locus 2016 : 
2 alleles
2.9% missing data
   4   (0.892) 0.897 0.943 0.903 0.986 0.981 0.948 0.533 
   2   (0.108) 0.103 0.057 0.097 0.014 0.019 0.052 0.467 

Locus 2017 : 
2 alleles
2.2% missing data
   2   (0.887) 0.922 0.887 0.917 0.184 0.982 0.932 0.970 
   1   (0.113) 0.078 0.113 0.083 0.816 0.018 0.068 0.030 

Locus 2018 : 
2 alleles
3.6% missing data
   4   (0.795) 0.683 0.848 0.784 0.389 0.273 0.918 0.805 
   2   (0.205) 0.317 0.152 0.216 0.611 0.727 0.082 0.195 

Locus 2019 : 
2 alleles
4.3% missing data
   1   (0.843) 0.881 0.849 0.891 0.416 0.898 0.864 0.937 
   3   (0.157) 0.119 0.151 0.109 0.584 0.102 0.136 0.063 

Locus 2020 : 
2 alleles
5.1% missing data
   2   (0.880) 0.940 0.972 0.949 0.156 0.986 0.855 0.981 
   3   (0.120) 0.060 0.028 0.051 0.844 0.014 0.145 0.019 

Locus 2021 : 
2 alleles
13.0% missing data
   1   (0.843) 0.869 0.956 0.903 0.986 0.980 0.795 0.908 
   3   (0.157) 0.131 0.044 0.097 0.014 0.020 0.205 0.092 

Locus 2022 : 
2 alleles
2.2% missing data
   4   (0.918) 0.966 0.969 0.939 0.993 0.996 0.922 0.986 
   2   (0.082) 0.034 0.031 0.061 0.007 0.004 0.078 0.014 

Locus 2023 : 
2 alleles
15.9% missing data
   4   (0.703) 0.545 0.743 0.728 0.971 0.949 0.732 0.786 
   2   (0.297) 0.455 0.257 0.272 0.029 0.051 0.268 0.214 

Locus 2024 : 
2 alleles
5.1% missing data
   4   (0.926) 0.979 0.973 0.967 0.994 0.997 0.886 0.988 
   1   (0.074) 0.021 0.027 0.033 0.006 0.003 0.114 0.012 

Locus 2025 : 
2 alleles
4.3% missing data
   1   (0.093) 0.058 0.089 0.079 0.026 0.009 0.068 0.051 
   2   (0.907) 0.942 0.911 0.921 0.974 0.991 0.932 0.949 

Locus 2026 : 
2 alleles
6.5% missing data
   2   (0.829) 0.836 0.945 0.821 0.957 0.982 0.853 0.969 
   4   (0.171) 0.164 0.055 0.179 0.043 0.018 0.147 0.031 

Locus 2027 : 
2 alleles
15.9% missing data
   4   (0.889) 0.943 0.976 0.883 0.132 0.952 0.946 0.924 
   2   (0.111) 0.057 0.024 0.117 0.868 0.048 0.054 0.076 

Locus 2028 : 
2 alleles
0.7% missing data
   2   (0.907) 0.843 0.962 0.897 0.993 0.972 0.969 0.971 
   4   (0.093) 0.157 0.038 0.103 0.007 0.028 0.031 0.029 

Locus 2029 : 
2 alleles
14.5% missing data
   4   (0.945) 0.985 0.994 0.985 0.995 0.998 0.903 0.977 
   2   (0.055) 0.015 0.006 0.015 0.005 0.002 0.097 0.023 

Locus 2030 : 
2 alleles
13.0% missing data
   3   (0.508) 0.445 0.191 0.554 0.166 0.245 0.567 0.509 
   1   (0.492) 0.555 0.809 0.446 0.834 0.755 0.433 0.491 

Locus 2031 : 
2 alleles
11.6% missing data
   2   (0.730) 0.782 0.397 0.778 0.156 0.897 0.737 0.805 
   4   (0.270) 0.218 0.603 0.222 0.844 0.103 0.263 0.195 

Locus 2032 : 
2 alleles
2.9% missing data
   2   (0.925) 0.971 0.937 0.963 0.995 0.997 0.922 0.825 
   4   (0.075) 0.029 0.063 0.037 0.005 0.003 0.078 0.175 

Locus 2033 : 
2 alleles
4.3% missing data
   2   (0.499) 0.383 0.937 0.476 0.176 0.170 0.593 0.538 
   4   (0.501) 0.617 0.063 0.524 0.824 0.830 0.407 0.462 

Locus 2034 : 
2 alleles
1.4% missing data
   2   (0.930) 0.980 0.987 0.970 0.994 0.997 0.900 0.993 
   1   (0.070) 0.020 0.013 0.030 0.006 0.003 0.100 0.007 

Locus 2035 : 
2 alleles
13.0% missing data
   3   (0.877) 0.861 0.887 0.734 0.988 0.933 0.965 0.959 
   1   (0.123) 0.139 0.113 0.266 0.012 0.067 0.035 0.041 

Locus 2036 : 
2 alleles
5.8% missing data
   2   (0.903) 0.931 0.983 0.923 0.992 0.990 0.923 0.986 
   4   (0.097) 0.069 0.017 0.077 0.008 0.010 0.077 0.014 

Locus 2037 : 
2 alleles
11.6% missing data
   2   (0.885) 0.929 0.976 0.917 0.991 0.991 0.878 0.826 
   4   (0.115) 0.071 0.024 0.083 0.009 0.009 0.122 0.174 

Locus 2038 : 
2 alleles
2.9% missing data
   2   (0.889) 0.864 0.985 0.941 0.036 0.976 0.943 0.941 
   4   (0.111) 0.136 0.015 0.059 0.964 0.024 0.057 0.059 

Locus 2039 : 
2 alleles
2.9% missing data
   2   (0.695) 0.548 0.929 0.665 0.967 0.915 0.747 0.904 
   4   (0.305) 0.452 0.071 0.335 0.033 0.085 0.253 0.096 

Locus 2040 : 
2 alleles
3.6% missing data
   4   (0.949) 0.989 0.995 0.987 0.988 0.999 0.902 0.995 
   2   (0.051) 0.011 0.005 0.013 0.012 0.001 0.098 0.005 

Locus 2041 : 
2 alleles
2.2% missing data
   3   (0.772) 0.753 0.929 0.766 0.980 0.939 0.789 0.947 
   1   (0.228) 0.247 0.071 0.234 0.020 0.061 0.211 0.053 

Locus 2042 : 
2 alleles
5.8% missing data
   1   (0.918) 0.967 0.976 0.900 0.994 0.996 0.949 0.979 
   4   (0.082) 0.033 0.024 0.100 0.006 0.004 0.051 0.021 

Locus 2043 : 
2 alleles
14.5% missing data
   1   (0.686) 0.682 0.247 0.583 0.889 0.137 0.833 0.701 
   3   (0.314) 0.318 0.753 0.417 0.111 0.863 0.167 0.299 

Locus 2044 : 
2 alleles
4.3% missing data
   4   (0.900) 0.962 0.971 0.935 0.992 0.994 0.874 0.898 
   2   (0.100) 0.038 0.029 0.065 0.008 0.006 0.126 0.102 

Locus 2045 : 
2 alleles
5.8% missing data
   4   (0.523) 0.394 0.551 0.604 0.238 0.147 0.545 0.920 
   3   (0.477) 0.606 0.449 0.396 0.762 0.853 0.455 0.080 

Locus 2046 : 
2 alleles
5.1% missing data
   1   (0.908) 0.953 0.958 0.867 0.991 0.993 0.949 0.976 
   3   (0.092) 0.047 0.042 0.133 0.009 0.007 0.051 0.024 

Locus 2047 : 
2 alleles
2.9% missing data
   1   (0.873) 0.791 0.992 0.712 0.314 0.072 0.987 0.917 
   4   (0.127) 0.209 0.008 0.288 0.686 0.928 0.013 0.083 

Locus 2048 : 
2 alleles
2.9% missing data
   3   (0.880) 0.898 0.465 0.876 0.991 0.973 0.952 0.650 
   1   (0.120) 0.102 0.535 0.124 0.009 0.027 0.048 0.350 

Locus 2049 : 
2 alleles
12.3% missing data
   1   (0.885) 0.879 0.986 0.866 0.986 0.987 0.935 0.923 
   3   (0.115) 0.121 0.014 0.134 0.014 0.013 0.065 0.077 

Locus 2050 : 
2 alleles
12.3% missing data
   3   (0.799) 0.838 0.730 0.760 0.807 0.449 0.878 0.823 
   2   (0.201) 0.162 0.270 0.240 0.193 0.551 0.122 0.177 

Locus 2051 : 
2 alleles
8.0% missing data
   2   (0.913) 0.964 0.897 0.936 0.993 0.995 0.917 0.989 
   4   (0.087) 0.036 0.103 0.064 0.007 0.005 0.083 0.011 

Locus 2052 : 
2 alleles
5.1% missing data
   1   (0.718) 0.740 0.677 0.701 0.971 0.937 0.712 0.919 
   3   (0.282) 0.260 0.323 0.299 0.029 0.063 0.288 0.081 

Locus 2053 : 
2 alleles
15.2% missing data
   3   (0.836) 0.880 0.968 0.840 0.519 0.716 0.887 0.886 
   1   (0.164) 0.120 0.032 0.160 0.481 0.284 0.113 0.114 

Locus 2054 : 
2 alleles
5.8% missing data
   3   (0.773) 0.710 0.955 0.812 0.510 0.930 0.803 0.905 
   1   (0.227) 0.290 0.045 0.188 0.490 0.070 0.197 0.095 

Locus 2055 : 
2 alleles
5.1% missing data
   4   (0.870) 0.832 0.975 0.888 0.988 0.980 0.909 0.977 
   1   (0.130) 0.168 0.025 0.112 0.012 0.020 0.091 0.023 

Locus 2056 : 
2 alleles
14.5% missing data
   4   (0.906) 0.732 0.948 0.913 0.897 0.967 0.973 0.973 
   2   (0.094) 0.268 0.052 0.087 0.103 0.033 0.027 0.027 

Locus 2057 : 
2 alleles
13.8% missing data
   2   (0.889) 0.835 0.974 0.828 0.971 0.966 0.965 0.881 
   4   (0.111) 0.165 0.026 0.172 0.029 0.034 0.035 0.119 

Locus 2058 : 
2 alleles
5.8% missing data
   4   (0.134) 0.061 0.089 0.138 0.012 0.013 0.143 0.018 
   2   (0.866) 0.939 0.911 0.862 0.988 0.987 0.857 0.982 

Locus 2059 : 
2 alleles
5.1% missing data
   2   (0.873) 0.910 0.398 0.876 0.989 0.954 0.923 0.927 
   4   (0.127) 0.090 0.602 0.124 0.011 0.046 0.077 0.073 

Locus 2060 : 
2 alleles
12.3% missing data
   1   (0.899) 0.955 0.986 0.924 0.992 0.993 0.888 0.946 
   4   (0.101) 0.045 0.014 0.076 0.008 0.007 0.112 0.054 

Locus 2061 : 
2 alleles
6.5% missing data
   1   (0.811) 0.893 0.451 0.853 0.984 0.951 0.779 0.881 
   3   (0.189) 0.107 0.549 0.147 0.016 0.049 0.221 0.119 

Locus 2062 : 
2 alleles
11.6% missing data
   2   (0.873) 0.846 0.934 0.866 0.964 0.980 0.929 0.917 
   4   (0.127) 0.154 0.066 0.134 0.036 0.020 0.071 0.083 

Locus 2063 : 
2 alleles
14.5% missing data
   3   (0.877) 0.891 0.881 0.886 0.882 0.982 0.915 0.863 
   4   (0.123) 0.109 0.119 0.114 0.118 0.018 0.085 0.137 

Locus 2064 : 
2 alleles
13.0% missing data
   4   (0.903) 0.914 0.955 0.930 0.993 0.990 0.925 0.922 
   2   (0.097) 0.086 0.045 0.070 0.007 0.010 0.075 0.078 

Locus 2065 : 
2 alleles
12.3% missing data
   4   (0.113) 0.036 0.017 0.055 0.011 0.005 0.229 0.017 
   2   (0.887) 0.964 0.983 0.945 0.989 0.995 0.771 0.983 

Locus 2066 : 
2 alleles
4.3% missing data
   4   (0.883) 0.885 0.941 0.863 0.991 0.989 0.933 0.958 
   2   (0.117) 0.115 0.059 0.137 0.009 0.011 0.067 0.042 

Locus 2067 : 
2 alleles
8.0% missing data
   3   (0.907) 0.895 0.582 0.923 0.992 0.943 0.966 0.885 
   1   (0.093) 0.105 0.418 0.077 0.008 0.057 0.034 0.115 

Locus 2068 : 
2 alleles
12.3% missing data
   1   (0.903) 0.919 0.872 0.918 0.896 0.989 0.943 0.906 
   3   (0.097) 0.081 0.128 0.082 0.104 0.011 0.057 0.094 

Locus 2069 : 
2 alleles
8.0% missing data
   4   (0.855) 0.789 0.413 0.896 0.989 0.949 0.907 0.951 
   2   (0.145) 0.211 0.587 0.104 0.011 0.051 0.093 0.049 

Locus 2070 : 
2 alleles
0.0% missing data
   3   (0.916) 0.892 0.940 0.965 0.993 0.986 0.934 0.990 
   4   (0.084) 0.108 0.060 0.035 0.007 0.014 0.066 0.010 

Locus 2071 : 
2 alleles
9.4% missing data
   1   (0.154) 0.212 0.050 0.136 0.012 0.021 0.114 0.223 
   3   (0.846) 0.788 0.950 0.864 0.988 0.979 0.886 0.777 

Locus 2072 : 
2 alleles
3.6% missing data
   2   (0.825) 0.749 0.960 0.765 0.457 0.688 0.932 0.975 
   4   (0.175) 0.251 0.040 0.235 0.543 0.312 0.068 0.025 

Locus 2073 : 
2 alleles
10.9% missing data
   2   (0.870) 0.851 0.888 0.906 0.878 0.917 0.905 0.955 
   4   (0.130) 0.149 0.112 0.094 0.122 0.083 0.095 0.045 

Locus 2074 : 
2 alleles
6.5% missing data
   4   (0.840) 0.742 0.944 0.728 0.986 0.929 0.942 0.963 
   2   (0.160) 0.258 0.056 0.272 0.014 0.071 0.058 0.037 

Locus 2075 : 
2 alleles
2.9% missing data
   4   (0.860) 0.875 0.969 0.869 0.620 0.882 0.922 0.850 
   1   (0.140) 0.125 0.031 0.131 0.380 0.118 0.078 0.150 

Locus 2076 : 
2 alleles
13.0% missing data
   4   (0.762) 0.823 0.049 0.849 0.100 0.944 0.796 0.085 
   2   (0.238) 0.177 0.951 0.151 0.900 0.056 0.204 0.915 

Locus 2077 : 
2 alleles
2.2% missing data
   1   (0.867) 0.913 0.968 0.925 0.988 0.991 0.808 0.964 
   3   (0.133) 0.087 0.032 0.075 0.012 0.009 0.192 0.036 

Locus 2078 : 
2 alleles
11.6% missing data
   1   (0.611) 0.480 0.220 0.643 0.778 0.282 0.682 0.921 
   3   (0.389) 0.520 0.780 0.357 0.222 0.718 0.318 0.079 

Locus 2079 : 
2 alleles
1.4% missing data
   3   (0.908) 0.968 0.990 0.958 0.130 0.993 0.910 0.990 
   1   (0.092) 0.032 0.010 0.042 0.870 0.007 0.090 0.010 

Locus 2080 : 
2 alleles
17.4% missing data
   3   (0.690) 0.667 0.928 0.673 0.524 0.568 0.761 0.581 
   1   (0.310) 0.333 0.072 0.327 0.476 0.432 0.239 0.419 

Locus 2081 : 
2 alleles
12.3% missing data
   3   (0.887) 0.908 0.974 0.928 0.971 0.985 0.884 0.977 
   1   (0.113) 0.092 0.026 0.072 0.029 0.015 0.116 0.023 

Locus 2082 : 
2 alleles
5.8% missing data
   1   (0.363) 0.462 0.122 0.357 0.108 0.184 0.324 0.625 
   3   (0.637) 0.538 0.878 0.643 0.892 0.816 0.676 0.375 

Locus 2083 : 
2 alleles
4.3% missing data
   3   (0.794) 0.715 0.849 0.806 0.983 0.939 0.851 0.620 
   2   (0.206) 0.285 0.151 0.194 0.017 0.061 0.149 0.380 

Locus 2084 : 
2 alleles
5.8% missing data
   2   (0.611) 0.613 0.513 0.572 0.880 0.881 0.605 0.891 
   4   (0.389) 0.387 0.487 0.428 0.120 0.119 0.395 0.109 

Locus 2085 : 
2 alleles
5.8% missing data
   1   (0.548) 0.589 0.678 0.551 0.181 0.195 0.553 0.949 
   3   (0.452) 0.411 0.322 0.449 0.819 0.805 0.447 0.051 

Locus 2086 : 
2 alleles
5.8% missing data
   4   (0.871) 0.924 0.974 0.886 0.334 0.936 0.911 0.944 
   2   (0.129) 0.076 0.026 0.114 0.666 0.064 0.089 0.056 

Locus 2087 : 
2 alleles
12.3% missing data
   4   (0.546) 0.227 0.145 0.259 0.080 0.035 0.914 0.341 
   1   (0.454) 0.773 0.855 0.741 0.920 0.965 0.086 0.659 

Locus 2088 : 
2 alleles
4.3% missing data
   3   (0.675) 0.658 0.648 0.691 0.536 0.527 0.756 0.128 
   2   (0.325) 0.342 0.352 0.309 0.464 0.473 0.244 0.872 

Locus 2089 : 
2 alleles
5.8% missing data
   3   (0.900) 0.930 0.972 0.897 0.966 0.976 0.936 0.972 
   1   (0.100) 0.070 0.028 0.103 0.034 0.024 0.064 0.028 

Locus 2090 : 
2 alleles
11.6% missing data
   4   (0.920) 0.957 0.988 0.953 0.992 0.995 0.920 0.966 
   3   (0.080) 0.043 0.012 0.047 0.008 0.005 0.080 0.034 

Locus 2091 : 
2 alleles
11.6% missing data
   2   (0.815) 0.796 0.908 0.770 0.984 0.944 0.873 0.920 
   4   (0.185) 0.204 0.092 0.230 0.016 0.056 0.127 0.080 

Locus 2092 : 
2 alleles
1.4% missing data
   3   (0.839) 0.689 0.930 0.915 0.987 0.987 0.834 0.974 
   1   (0.161) 0.311 0.070 0.085 0.013 0.013 0.166 0.026 

Locus 2093 : 
2 alleles
1.4% missing data
   2   (0.813) 0.842 0.941 0.844 0.948 0.885 0.831 0.626 
   4   (0.187) 0.158 0.059 0.156 0.052 0.115 0.169 0.374 

Locus 2094 : 
2 alleles
5.1% missing data
   1   (0.893) 0.945 0.843 0.850 0.308 0.964 0.961 0.963 
   3   (0.107) 0.055 0.157 0.150 0.692 0.036 0.039 0.037 

Locus 2095 : 
2 alleles
2.9% missing data
   3   (0.878) 0.813 0.983 0.902 0.990 0.959 0.925 0.948 
   1   (0.122) 0.187 0.017 0.098 0.010 0.041 0.075 0.052 

Locus 2096 : 
2 alleles
8.7% missing data
   1   (0.327) 0.332 0.132 0.396 0.033 0.039 0.319 0.089 
   3   (0.673) 0.668 0.868 0.604 0.967 0.961 0.681 0.911 

Locus 2097 : 
2 alleles
12.3% missing data
   2   (0.760) 0.680 0.939 0.731 0.978 0.939 0.854 0.101 
   4   (0.240) 0.320 0.061 0.269 0.022 0.061 0.146 0.899 

Locus 2098 : 
2 alleles
11.6% missing data
   2   (0.881) 0.841 0.969 0.862 0.988 0.965 0.942 0.882 
   4   (0.119) 0.159 0.031 0.138 0.012 0.035 0.058 0.118 

Locus 2099 : 
2 alleles
6.5% missing data
   2   (0.915) 0.975 0.988 0.967 0.013 0.996 0.909 0.991 
   4   (0.085) 0.025 0.012 0.033 0.987 0.004 0.091 0.009 

Locus 2100 : 
2 alleles
17.4% missing data
   2   (0.893) 0.862 0.917 0.896 0.908 0.986 0.945 0.976 
   1   (0.107) 0.138 0.083 0.104 0.092 0.014 0.055 0.024 

Locus 2101 : 
2 alleles
1.4% missing data
   3   (0.858) 0.876 0.963 0.880 0.986 0.984 0.868 0.972 
   1   (0.142) 0.124 0.037 0.120 0.014 0.016 0.132 0.028 

Locus 2102 : 
2 alleles
3.6% missing data
   4   (0.672) 0.725 0.952 0.654 0.709 0.387 0.701 0.610 
   2   (0.328) 0.275 0.048 0.346 0.291 0.613 0.299 0.390 

Locus 2103 : 
2 alleles
2.9% missing data
   4   (0.869) 0.881 0.960 0.920 0.049 0.982 0.906 0.952 
   2   (0.131) 0.119 0.040 0.080 0.951 0.018 0.094 0.048 

Locus 2104 : 
2 alleles
2.9% missing data
   3   (0.875) 0.896 0.730 0.803 0.991 0.941 0.966 0.131 
   1   (0.125) 0.104 0.270 0.197 0.009 0.059 0.034 0.869 

Locus 2105 : 
2 alleles
4.3% missing data
   4   (0.854) 0.786 0.970 0.801 0.982 0.954 0.933 0.959 
   1   (0.146) 0.214 0.030 0.199 0.018 0.046 0.067 0.041 

Locus 2106 : 
2 alleles
6.5% missing data
   1   (0.908) 0.900 0.401 0.913 0.978 0.929 0.973 0.899 
   3   (0.092) 0.100 0.599 0.087 0.022 0.071 0.027 0.101 

Locus 2107 : 
2 alleles
11.6% missing data
   3   (0.070) 0.026 0.009 0.036 0.006 0.002 0.079 0.008 
   4   (0.930) 0.974 0.991 0.964 0.994 0.998 0.921 0.992 

Locus 2108 : 
2 alleles
4.3% missing data
   1   (0.554) 0.495 0.886 0.548 0.361 0.766 0.568 0.588 
   3   (0.446) 0.505 0.114 0.452 0.639 0.234 0.432 0.412 

Locus 2109 : 
2 alleles
7.2% missing data
   4   (0.711) 0.411 0.749 0.602 0.986 0.554 0.884 0.875 
   1   (0.289) 0.589 0.251 0.398 0.014 0.446 0.116 0.125 

Locus 2110 : 
2 alleles
0.7% missing data
   1   (0.905) 0.966 0.981 0.956 0.991 0.996 0.837 0.966 
   3   (0.095) 0.034 0.019 0.044 0.009 0.004 0.163 0.034 

Locus 2111 : 
2 alleles
4.3% missing data
   2   (0.607) 0.726 0.067 0.651 0.863 0.883 0.509 0.739 
   4   (0.393) 0.274 0.933 0.349 0.137 0.117 0.491 0.261 

Locus 2112 : 
2 alleles
11.6% missing data
   1   (0.946) 0.987 0.994 0.984 0.996 0.998 0.906 0.994 
   3   (0.054) 0.013 0.006 0.016 0.004 0.002 0.094 0.006 

Locus 2113 : 
2 alleles
4.3% missing data
   2   (0.460) 0.562 0.108 0.485 0.130 0.447 0.420 0.510 
   4   (0.540) 0.438 0.892 0.515 0.870 0.553 0.580 0.490 

Locus 2114 : 
2 alleles
5.1% missing data
   1   (0.217) 0.097 0.058 0.218 0.018 0.016 0.308 0.085 
   2   (0.783) 0.903 0.942 0.782 0.982 0.984 0.692 0.915 

Locus 2115 : 
2 alleles
5.1% missing data
   3   (0.919) 0.762 0.957 0.930 0.993 0.976 0.980 0.946 
   1   (0.081) 0.238 0.043 0.070 0.007 0.024 0.020 0.054 

Locus 2116 : 
2 alleles
3.6% missing data
   4   (0.771) 0.763 0.692 0.798 0.498 0.668 0.824 0.851 
   3   (0.229) 0.237 0.308 0.202 0.502 0.332 0.176 0.149 

Locus 2117 : 
2 alleles
13.0% missing data
   3   (0.922) 0.969 0.987 0.965 0.994 0.997 0.889 0.961 
   1   (0.078) 0.031 0.013 0.035 0.006 0.003 0.111 0.039 

Locus 2118 : 
2 alleles
15.9% missing data
   3   (0.925) 0.856 0.968 0.933 0.982 0.914 0.980 0.977 
   1   (0.075) 0.144 0.032 0.067 0.018 0.086 0.020 0.023 

Locus 2119 : 
2 alleles
2.9% missing data
   1   (0.157) 0.114 0.038 0.107 0.019 0.011 0.210 0.026 
   3   (0.843) 0.886 0.962 0.893 0.981 0.989 0.790 0.974 

Locus 2120 : 
2 alleles
13.0% missing data
   4   (0.455) 0.613 0.803 0.450 0.007 0.815 0.350 0.472 
   2   (0.545) 0.387 0.197 0.550 0.993 0.185 0.650 0.528 

Locus 2121 : 
2 alleles
12.3% missing data
   3   (0.867) 0.915 0.907 0.894 0.827 0.941 0.904 0.488 
   1   (0.133) 0.085 0.093 0.106 0.173 0.059 0.096 0.512 

Locus 2122 : 
2 alleles
18.1% missing data
   2   (0.072) 0.025 0.014 0.039 0.006 0.004 0.085 0.010 
   4   (0.928) 0.975 0.986 0.961 0.994 0.996 0.915 0.990 

Locus 2123 : 
2 alleles
6.5% missing data
   1   (0.518) 0.413 0.232 0.440 0.947 0.062 0.655 0.750 
   4   (0.482) 0.587 0.768 0.560 0.053 0.938 0.345 0.250 

Locus 2124 : 
2 alleles
4.3% missing data
   4   (0.947) 0.989 0.994 0.986 0.996 0.999 0.892 0.995 
   2   (0.053) 0.011 0.006 0.014 0.004 0.001 0.108 0.005 

Locus 2125 : 
2 alleles
11.6% missing data
   4   (0.853) 0.924 0.979 0.883 0.988 0.992 0.803 0.906 
   2   (0.147) 0.076 0.021 0.117 0.012 0.008 0.197 0.094 

Locus 2126 : 
2 alleles
6.5% missing data
   2   (0.664) 0.606 0.883 0.627 0.906 0.913 0.679 0.921 
   4   (0.336) 0.394 0.117 0.373 0.094 0.087 0.321 0.079 

Locus 2127 : 
2 alleles
2.9% missing data
   2   (0.879) 0.882 0.967 0.901 0.990 0.928 0.911 0.968 
   4   (0.121) 0.118 0.033 0.099 0.010 0.072 0.089 0.032 

Locus 2128 : 
2 alleles
10.9% missing data
   2   (0.920) 0.883 0.983 0.835 0.246 0.903 0.992 0.849 
   4   (0.080) 0.117 0.017 0.165 0.754 0.097 0.008 0.151 

Locus 2129 : 
2 alleles
2.2% missing data
   2   (0.810) 0.610 0.919 0.804 0.985 0.965 0.889 0.916 
   4   (0.190) 0.390 0.081 0.196 0.015 0.035 0.111 0.084 

Locus 2130 : 
2 alleles
2.9% missing data
   3   (0.700) 0.587 0.937 0.688 0.015 0.832 0.788 0.936 
   1   (0.300) 0.413 0.063 0.312 0.985 0.168 0.212 0.064 

Locus 2131 : 
2 alleles
12.3% missing data
   4   (0.893) 0.930 0.959 0.921 0.985 0.992 0.901 0.849 
   3   (0.107) 0.070 0.041 0.079 0.015 0.008 0.099 0.151 

Locus 2132 : 
2 alleles
2.9% missing data
   2   (0.900) 0.868 0.913 0.912 0.991 0.991 0.949 0.985 
   3   (0.100) 0.132 0.087 0.088 0.009 0.009 0.051 0.015 

Locus 2133 : 
2 alleles
5.8% missing data
   1   (0.758) 0.792 0.916 0.777 0.899 0.957 0.759 0.500 
   3   (0.242) 0.208 0.084 0.223 0.101 0.043 0.241 0.500 

Locus 2134 : 
2 alleles
13.0% missing data
   4   (0.869) 0.875 0.839 0.860 0.980 0.984 0.912 0.896 
   2   (0.131) 0.125 0.161 0.140 0.020 0.016 0.088 0.104 

Locus 2135 : 
2 alleles
6.5% missing data
   1   (0.731) 0.663 0.922 0.735 0.974 0.944 0.756 0.675 
   3   (0.269) 0.337 0.078 0.265 0.026 0.056 0.244 0.325 

Locus 2136 : 
2 alleles
2.2% missing data
   3   (0.810) 0.858 0.923 0.758 0.025 0.973 0.884 0.906 
   1   (0.190) 0.142 0.077 0.242 0.975 0.027 0.116 0.094 

Locus 2137 : 
2 alleles
10.1% missing data
   3   (0.928) 0.929 0.977 0.829 0.510 0.873 0.993 0.887 
   4   (0.072) 0.071 0.023 0.171 0.490 0.127 0.007 0.113 

Locus 2138 : 
2 alleles
18.1% missing data
   1   (0.143) 0.108 0.043 0.109 0.013 0.078 0.138 0.217 
   3   (0.857) 0.892 0.957 0.891 0.987 0.922 0.862 0.783 

Locus 2139 : 
2 alleles
10.1% missing data
   1   (0.883) 0.941 0.973 0.911 0.989 0.991 0.866 0.905 
   3   (0.117) 0.059 0.027 0.089 0.011 0.009 0.134 0.095 

Locus 2140 : 
2 alleles
2.2% missing data
   1   (0.126) 0.137 0.129 0.087 0.956 0.013 0.070 0.062 
   2   (0.874) 0.863 0.871 0.913 0.044 0.987 0.930 0.938 

Locus 2141 : 
2 alleles
13.0% missing data
   1   (0.798) 0.799 0.793 0.836 0.770 0.973 0.822 0.510 
   2   (0.202) 0.201 0.207 0.164 0.230 0.027 0.178 0.490 

Locus 2142 : 
2 alleles
3.6% missing data
   3   (0.887) 0.866 0.901 0.846 0.975 0.889 0.960 0.984 
   1   (0.113) 0.134 0.099 0.154 0.025 0.111 0.040 0.016 

Locus 2143 : 
2 alleles
13.0% missing data
   1   (0.554) 0.601 0.462 0.475 0.782 0.257 0.602 0.885 
   3   (0.446) 0.399 0.538 0.525 0.218 0.743 0.398 0.115 

Locus 2144 : 
2 alleles
6.5% missing data
   2   (0.883) 0.824 0.958 0.915 0.888 0.985 0.923 0.954 
   4   (0.117) 0.176 0.042 0.085 0.112 0.015 0.077 0.046 

Locus 2145 : 
2 alleles
2.9% missing data
   2   (0.945) 0.989 0.995 0.986 0.997 0.999 0.876 0.985 
   4   (0.055) 0.011 0.005 0.014 0.003 0.001 0.124 0.015 

Locus 2146 : 
2 alleles
10.1% missing data
   2   (0.831) 0.924 0.962 0.920 0.986 0.990 0.641 0.854 
   1   (0.169) 0.076 0.038 0.080 0.014 0.010 0.359 0.146 

Locus 2147 : 
2 alleles
3.6% missing data
   3   (0.641) 0.600 0.898 0.666 0.876 0.928 0.584 0.928 
   4   (0.359) 0.400 0.102 0.334 0.124 0.072 0.416 0.072 

Locus 2148 : 
2 alleles
13.0% missing data
   1   (0.889) 0.887 0.964 0.897 0.990 0.990 0.929 0.973 
   3   (0.111) 0.113 0.036 0.103 0.010 0.010 0.071 0.027 

Locus 2149 : 
2 alleles
13.8% missing data
   3   (0.645) 0.780 0.722 0.693 0.084 0.920 0.544 0.760 
   2   (0.355) 0.220 0.278 0.307 0.916 0.080 0.456 0.240 

Locus 2150 : 
2 alleles
2.2% missing data
   3   (0.930) 0.973 0.992 0.974 0.995 0.998 0.897 0.981 
   4   (0.070) 0.027 0.008 0.026 0.005 0.002 0.103 0.019 

Locus 2151 : 
2 alleles
13.8% missing data
   3   (0.896) 0.924 0.981 0.914 0.244 0.966 0.949 0.923 
   4   (0.104) 0.076 0.019 0.086 0.756 0.034 0.051 0.077 

Locus 2152 : 
2 alleles
12.3% missing data
   1   (0.763) 0.771 0.933 0.752 0.977 0.969 0.759 0.913 
   3   (0.237) 0.229 0.067 0.248 0.023 0.031 0.241 0.087 

Locus 2153 : 
2 alleles
11.6% missing data
   2   (0.738) 0.658 0.921 0.775 0.248 0.935 0.780 0.774 
   4   (0.262) 0.342 0.079 0.225 0.752 0.065 0.220 0.226 

Locus 2154 : 
2 alleles
4.3% missing data
   3   (0.509) 0.537 0.575 0.557 0.338 0.321 0.507 0.125 
   2   (0.491) 0.463 0.425 0.443 0.662 0.679 0.493 0.875 

Locus 2155 : 
2 alleles
16.7% missing data
   2   (0.260) 0.272 0.036 0.222 0.684 0.654 0.205 0.201 
   4   (0.740) 0.728 0.964 0.778 0.316 0.346 0.795 0.799 

Locus 2156 : 
2 alleles
13.8% missing data
   4   (0.687) 0.692 0.893 0.613 0.971 0.939 0.717 0.702 
   3   (0.313) 0.308 0.107 0.387 0.029 0.061 0.283 0.298 

Locus 2157 : 
2 alleles
1.4% missing data
   3   (0.941) 0.874 0.990 0.940 0.655 0.799 0.994 0.989 
   1   (0.059) 0.126 0.010 0.060 0.345 0.201 0.006 0.011 

Locus 2158 : 
2 alleles
10.1% missing data
   2   (0.948) 0.986 0.994 0.986 0.996 0.999 0.912 0.979 
   4   (0.052) 0.014 0.006 0.014 0.004 0.001 0.088 0.021 

Locus 2159 : 
2 alleles
13.0% missing data
   1   (0.820) 0.832 0.863 0.831 0.793 0.980 0.838 0.900 
   3   (0.180) 0.168 0.137 0.169 0.207 0.020 0.162 0.100 

Locus 2160 : 
2 alleles
2.9% missing data
   3   (0.909) 0.964 0.988 0.917 0.993 0.996 0.914 0.990 
   1   (0.091) 0.036 0.012 0.083 0.007 0.004 0.086 0.010 

Locus 2161 : 
2 alleles
7.2% missing data
   4   (0.886) 0.898 0.949 0.890 0.988 0.991 0.922 0.971 
   2   (0.114) 0.102 0.051 0.110 0.012 0.009 0.078 0.029 

Locus 2162 : 
2 alleles
5.8% missing data
   2   (0.325) 0.265 0.279 0.323 0.747 0.596 0.296 0.073 
   4   (0.675) 0.735 0.721 0.677 0.253 0.404 0.704 0.927 

Locus 2163 : 
2 alleles
2.2% missing data
   2   (0.868) 0.895 0.938 0.873 0.989 0.984 0.892 0.957 
   4   (0.132) 0.105 0.062 0.127 0.011 0.016 0.108 0.043 

Locus 2164 : 
2 alleles
8.0% missing data
   2   (0.484) 0.511 0.328 0.494 0.034 0.371 0.475 0.903 
   4   (0.516) 0.489 0.672 0.506 0.966 0.629 0.525 0.097 

Locus 2165 : 
2 alleles
5.8% missing data
   2   (0.493) 0.512 0.055 0.519 0.945 0.837 0.406 0.807 
   3   (0.507) 0.488 0.945 0.481 0.055 0.163 0.594 0.193 

Locus 2166 : 
2 alleles
10.1% missing data
   4   (0.899) 0.909 0.963 0.858 0.990 0.989 0.953 0.972 
   2   (0.101) 0.091 0.037 0.142 0.010 0.011 0.047 0.028 

Locus 2167 : 
2 alleles
5.1% missing data
   3   (0.901) 0.904 0.865 0.900 0.975 0.979 0.948 0.973 
   1   (0.099) 0.096 0.135 0.100 0.025 0.021 0.052 0.027 

Locus 2168 : 
2 alleles
12.3% missing data
   4   (0.897) 0.933 0.978 0.921 0.970 0.984 0.913 0.971 
   2   (0.103) 0.067 0.022 0.079 0.030 0.016 0.087 0.029 

Locus 2169 : 
2 alleles
17.4% missing data
   1   (0.810) 0.933 0.931 0.860 0.984 0.989 0.727 0.119 
   4   (0.190) 0.067 0.069 0.140 0.016 0.011 0.273 0.881 

Locus 2170 : 
2 alleles
8.7% missing data
   2   (0.302) 0.248 0.065 0.353 0.689 0.152 0.221 0.868 
   3   (0.698) 0.752 0.935 0.647 0.311 0.848 0.779 0.132 

Locus 2171 : 
2 alleles
13.8% missing data
   1   (0.869) 0.908 0.758 0.868 0.960 0.957 0.904 0.881 
   3   (0.131) 0.092 0.242 0.132 0.040 0.043 0.096 0.119 

Locus 2172 : 
2 alleles
13.8% missing data
   1   (0.854) 0.894 0.957 0.819 0.983 0.961 0.896 0.825 
   3   (0.146) 0.106 0.043 0.181 0.017 0.039 0.104 0.175 

Locus 2173 : 
2 alleles
5.8% missing data
   1   (0.834) 0.815 0.438 0.882 0.944 0.912 0.862 0.966 
   3   (0.166) 0.185 0.562 0.118 0.056 0.088 0.138 0.034 

Locus 2174 : 
2 alleles
13.0% missing data
   4   (0.642) 0.509 0.850 0.604 0.867 0.865 0.706 0.690 
   2   (0.358) 0.491 0.150 0.396 0.133 0.135 0.294 0.310 

Locus 2175 : 
2 alleles
7.2% missing data
   3   (0.802) 0.792 0.952 0.766 0.950 0.674 0.866 0.967 
   1   (0.198) 0.208 0.048 0.234 0.050 0.326 0.134 0.033 

Locus 2176 : 
2 alleles
11.6% missing data
   3   (0.831) 0.894 0.922 0.793 0.985 0.976 0.852 0.798 
   1   (0.169) 0.106 0.078 0.207 0.015 0.024 0.148 0.202 

Locus 2177 : 
2 alleles
13.8% missing data
   4   (0.352) 0.244 0.105 0.283 0.836 0.123 0.412 0.877 
   2   (0.648) 0.756 0.895 0.717 0.164 0.877 0.588 0.123 

Locus 2178 : 
2 alleles
4.3% missing data
   1   (0.849) 0.900 0.930 0.800 0.985 0.984 0.877 0.976 
   3   (0.151) 0.100 0.070 0.200 0.015 0.016 0.123 0.024 

Locus 2179 : 
2 alleles
13.0% missing data
   3   (0.905) 0.936 0.979 0.939 0.971 0.992 0.907 0.956 
   1   (0.095) 0.064 0.021 0.061 0.029 0.008 0.093 0.044 

Locus 2180 : 
2 alleles
2.9% missing data
   1   (0.843) 0.873 0.895 0.746 0.205 0.906 0.938 0.974 
   4   (0.157) 0.127 0.105 0.254 0.795 0.094 0.062 0.026 

Locus 2181 : 
2 alleles
14.5% missing data
   2   (0.835) 0.908 0.846 0.907 0.987 0.990 0.723 0.844 
   4   (0.165) 0.092 0.154 0.093 0.013 0.010 0.277 0.156 

Locus 2182 : 
2 alleles
15.9% missing data
   2   (0.577) 0.625 0.925 0.527 0.054 0.353 0.636 0.652 
   4   (0.423) 0.375 0.075 0.473 0.946 0.647 0.364 0.348 

Locus 2183 : 
2 alleles
13.0% missing data
   4   (0.912) 0.953 0.955 0.909 0.993 0.991 0.944 0.911 
   2   (0.088) 0.047 0.045 0.091 0.007 0.009 0.056 0.089 

Locus 2184 : 
2 alleles
12.3% missing data
   3   (0.191) 0.181 0.661 0.170 0.016 0.029 0.152 0.288 
   1   (0.809) 0.819 0.339 0.830 0.984 0.971 0.848 0.712 

Locus 2185 : 
2 alleles
2.9% missing data
   4   (0.903) 0.971 0.989 0.949 0.993 0.996 0.835 0.989 
   3   (0.097) 0.029 0.011 0.051 0.007 0.004 0.165 0.011 

Locus 2186 : 
2 alleles
12.3% missing data
   3   (0.951) 0.990 0.995 0.988 0.989 0.999 0.912 0.986 
   1   (0.049) 0.010 0.005 0.012 0.011 0.001 0.088 0.014 

Locus 2187 : 
2 alleles
0.7% missing data
   1   (0.128) 0.074 0.053 0.082 0.010 0.026 0.159 0.069 
   3   (0.872) 0.926 0.947 0.918 0.990 0.974 0.841 0.931 

Locus 2188 : 
2 alleles
13.8% missing data
   3   (0.876) 0.906 0.870 0.924 0.878 0.986 0.864 0.972 
   1   (0.124) 0.094 0.130 0.076 0.122 0.014 0.136 0.028 

Locus 2189 : 
2 alleles
11.6% missing data
   1   (0.093) 0.089 0.057 0.079 0.007 0.009 0.057 0.130 
   3   (0.907) 0.911 0.943 0.921 0.993 0.991 0.943 0.870 

Locus 2190 : 
2 alleles
5.1% missing data
   3   (0.615) 0.494 0.908 0.565 0.505 0.578 0.744 0.193 
   4   (0.385) 0.506 0.092 0.435 0.495 0.422 0.256 0.807 

Locus 2191 : 
2 alleles
5.8% missing data
   1   (0.735) 0.732 0.921 0.746 0.243 0.941 0.772 0.687 
   3   (0.265) 0.268 0.079 0.254 0.757 0.059 0.228 0.313 

Locus 2192 : 
2 alleles
12.3% missing data
   3   (0.842) 0.727 0.972 0.895 0.988 0.979 0.859 0.965 
   1   (0.158) 0.273 0.028 0.105 0.012 0.021 0.141 0.035 

Locus 2193 : 
2 alleles
13.0% missing data
   3   (0.635) 0.683 0.712 0.595 0.890 0.919 0.617 0.651 
   1   (0.365) 0.317 0.288 0.405 0.110 0.081 0.383 0.349 

Locus 2194 : 
2 alleles
5.1% missing data
   2   (0.849) 0.871 0.976 0.859 0.988 0.979 0.862 0.943 
   4   (0.151) 0.129 0.024 0.141 0.012 0.021 0.138 0.057 

Locus 2195 : 
2 alleles
16.7% missing data
   4   (0.909) 0.950 0.884 0.912 0.900 0.993 0.940 0.966 
   1   (0.091) 0.050 0.116 0.088 0.100 0.007 0.060 0.034 

Locus 2196 : 
2 alleles
10.9% missing data
   4   (0.886) 0.860 0.870 0.881 0.992 0.989 0.944 0.827 
   2   (0.114) 0.140 0.130 0.119 0.008 0.011 0.056 0.173 

Locus 2197 : 
2 alleles
15.2% missing data
   2   (0.824) 0.799 0.963 0.826 0.308 0.935 0.908 0.621 
   4   (0.176) 0.201 0.037 0.174 0.692 0.065 0.092 0.379 

Locus 2198 : 
2 alleles
3.6% missing data
   4   (0.847) 0.907 0.880 0.764 0.492 0.825 0.927 0.961 
   2   (0.153) 0.093 0.120 0.236 0.508 0.175 0.073 0.039 

Locus 2199 : 
2 alleles
3.6% missing data
   2   (0.099) 0.038 0.059 0.137 0.021 0.007 0.068 0.013 
   4   (0.901) 0.962 0.941 0.863 0.979 0.993 0.932 0.987 

Locus 2200 : 
2 alleles
16.7% missing data
   4   (0.425) 0.413 0.245 0.363 0.930 0.835 0.421 0.260 
   2   (0.575) 0.587 0.755 0.637 0.070 0.165 0.579 0.740 

Locus 2201 : 
2 alleles
1.4% missing data
   4   (0.925) 0.947 0.983 0.889 0.991 0.989 0.975 0.990 
   2   (0.075) 0.053 0.017 0.111 0.009 0.011 0.025 0.010 

Locus 2202 : 
2 alleles
2.2% missing data
   2   (0.408) 0.331 0.159 0.557 0.878 0.111 0.312 0.709 
   4   (0.592) 0.669 0.841 0.443 0.122 0.889 0.688 0.291 

Locus 2203 : 
2 alleles
10.9% missing data
   1   (0.897) 0.895 0.965 0.836 0.190 0.927 0.978 0.951 
   3   (0.103) 0.105 0.035 0.164 0.810 0.073 0.022 0.049 

Locus 2204 : 
2 alleles
11.6% missing data
   2   (0.758) 0.809 0.769 0.806 0.975 0.980 0.688 0.720 
   3   (0.242) 0.191 0.231 0.194 0.025 0.020 0.312 0.280 

Locus 2205 : 
2 alleles
6.5% missing data
   1   (0.700) 0.625 0.908 0.737 0.970 0.915 0.669 0.946 
   3   (0.300) 0.375 0.092 0.263 0.030 0.085 0.331 0.054 

Locus 2206 : 
2 alleles
16.7% missing data
   3   (0.766) 0.697 0.713 0.742 0.782 0.352 0.866 0.957 
   2   (0.234) 0.303 0.287 0.258 0.218 0.648 0.134 0.043 

Locus 2207 : 
2 alleles
12.3% missing data
   3   (0.866) 0.941 0.906 0.939 0.990 0.993 0.733 0.903 
   4   (0.134) 0.059 0.094 0.061 0.010 0.007 0.267 0.097 

Locus 2208 : 
2 alleles
0.7% missing data
   3   (0.884) 0.927 0.890 0.854 0.989 0.940 0.931 0.983 
   1   (0.116) 0.073 0.110 0.146 0.011 0.060 0.069 0.017 

Locus 2209 : 
2 alleles
4.3% missing data
   1   (0.860) 0.799 0.787 0.862 0.965 0.792 0.953 0.235 
   3   (0.140) 0.201 0.213 0.138 0.035 0.208 0.047 0.765 

Locus 2210 : 
2 alleles
13.8% missing data
   3   (0.860) 0.893 0.917 0.843 0.823 0.978 0.897 0.960 
   1   (0.140) 0.107 0.083 0.157 0.177 0.022 0.103 0.040 

Locus 2211 : 
2 alleles
10.1% missing data
   3   (0.854) 0.861 0.889 0.873 0.847 0.985 0.874 0.972 
   1   (0.146) 0.139 0.111 0.127 0.153 0.015 0.126 0.028 

Locus 2212 : 
2 alleles
13.8% missing data
   2   (0.804) 0.800 0.851 0.791 0.941 0.923 0.851 0.797 
   4   (0.196) 0.200 0.149 0.209 0.059 0.077 0.149 0.203 

Locus 2213 : 
2 alleles
7.2% missing data
   2   (0.816) 0.862 0.961 0.883 0.986 0.857 0.783 0.681 
   4   (0.184) 0.138 0.039 0.117 0.014 0.143 0.217 0.319 

Locus 2214 : 
2 alleles
13.8% missing data
   3   (0.877) 0.893 0.982 0.835 0.987 0.966 0.929 0.921 
   2   (0.123) 0.107 0.018 0.165 0.013 0.034 0.071 0.079 

Locus 2215 : 
2 alleles
12.3% missing data
   4   (0.934) 0.981 0.992 0.982 0.995 0.998 0.850 0.971 
   2   (0.066) 0.019 0.008 0.018 0.005 0.002 0.150 0.029 

Locus 2216 : 
2 alleles
4.3% missing data
   2   (0.873) 0.833 0.903 0.944 0.991 0.978 0.889 0.571 
   4   (0.127) 0.167 0.097 0.056 0.009 0.022 0.111 0.429 

Locus 2217 : 
2 alleles
3.6% missing data
   4   (0.911) 0.967 0.941 0.937 0.994 0.995 0.903 0.984 
   2   (0.089) 0.033 0.059 0.063 0.006 0.005 0.097 0.016 

Locus 2218 : 
2 alleles
11.6% missing data
   2   (0.785) 0.753 0.926 0.759 0.285 0.834 0.865 0.949 
   1   (0.215) 0.247 0.074 0.241 0.715 0.166 0.135 0.051 

Locus 2219 : 
2 alleles
12.3% missing data
   2   (0.921) 0.970 0.972 0.943 0.974 0.994 0.927 0.989 
   4   (0.079) 0.030 0.028 0.057 0.026 0.006 0.073 0.011 

Locus 2220 : 
2 alleles
13.8% missing data
   3   (0.917) 0.803 0.970 0.921 0.994 0.977 0.977 0.975 
   1   (0.083) 0.197 0.030 0.079 0.006 0.023 0.023 0.025 

Locus 2221 : 
2 alleles
2.2% missing data
   1   (0.830) 0.823 0.479 0.818 0.982 0.938 0.909 0.638 
   3   (0.170) 0.177 0.521 0.182 0.018 0.062 0.091 0.362 

Locus 2222 : 
2 alleles
3.6% missing data
   1   (0.409) 0.453 0.593 0.441 0.507 0.382 0.332 0.414 
   3   (0.591) 0.547 0.407 0.559 0.493 0.618 0.668 0.586 

Locus 2223 : 
2 alleles
1.4% missing data
   1   (0.792) 0.734 0.545 0.850 0.985 0.814 0.855 0.201 
   4   (0.208) 0.266 0.455 0.150 0.015 0.186 0.145 0.799 

Locus 2224 : 
2 alleles
4.3% missing data
   1   (0.888) 0.937 0.980 0.900 0.990 0.988 0.891 0.954 
   3   (0.112) 0.063 0.020 0.100 0.010 0.012 0.109 0.046 

Locus 2225 : 
2 alleles
3.6% missing data
   1   (0.853) 0.715 0.892 0.834 0.960 0.933 0.936 0.940 
   4   (0.147) 0.285 0.108 0.166 0.040 0.067 0.064 0.060 

Locus 2226 : 
2 alleles
11.6% missing data
   1   (0.199) 0.186 0.851 0.203 0.557 0.173 0.110 0.173 
   3   (0.801) 0.814 0.149 0.797 0.443 0.827 0.890 0.827 

Locus 2227 : 
2 alleles
2.9% missing data
   4   (0.814) 0.802 0.945 0.787 0.985 0.975 0.853 0.925 
   1   (0.186) 0.198 0.055 0.213 0.015 0.025 0.147 0.075 

Locus 2228 : 
2 alleles
4.3% missing data
   2   (0.839) 0.897 0.966 0.843 0.987 0.986 0.825 0.971 
   4   (0.161) 0.103 0.034 0.157 0.013 0.014 0.175 0.029 

Locus 2229 : 
2 alleles
3.6% missing data
   2   (0.947) 0.989 0.993 0.986 0.988 0.999 0.890 0.994 
   4   (0.053) 0.011 0.007 0.014 0.012 0.001 0.110 0.006 

Locus 2230 : 
2 alleles
13.8% missing data
   4   (0.906) 0.939 0.965 0.915 0.965 0.993 0.929 0.977 
   2   (0.094) 0.061 0.035 0.085 0.035 0.007 0.071 0.023 

Locus 2231 : 
2 alleles
5.1% missing data
   2   (0.700) 0.736 0.599 0.760 0.438 0.686 0.687 0.743 
   1   (0.300) 0.264 0.401 0.240 0.562 0.314 0.313 0.257 

Locus 2232 : 
2 alleles
2.9% missing data
   1   (0.904) 0.939 0.986 0.849 0.990 0.989 0.955 0.974 
   2   (0.096) 0.061 0.014 0.151 0.010 0.011 0.045 0.026 

Locus 2233 : 
2 alleles
2.9% missing data
   2   (0.907) 0.955 0.989 0.963 0.005 0.993 0.923 0.962 
   4   (0.093) 0.045 0.011 0.037 0.995 0.007 0.077 0.038 

Locus 2234 : 
2 alleles
6.5% missing data
   4   (0.855) 0.927 0.948 0.808 0.989 0.984 0.907 0.332 
   2   (0.145) 0.073 0.052 0.192 0.011 0.016 0.093 0.668 

Locus 2235 : 
2 alleles
11.6% missing data
   1   (0.926) 0.963 0.989 0.952 0.978 0.994 0.940 0.950 
   2   (0.074) 0.037 0.011 0.048 0.022 0.006 0.060 0.050 

Locus 2236 : 
2 alleles
10.9% missing data
   2   (0.894) 0.861 0.951 0.900 0.993 0.983 0.949 0.724 
   4   (0.106) 0.139 0.049 0.100 0.007 0.017 0.051 0.276 

Locus 2237 : 
2 alleles
10.9% missing data
   1   (0.910) 0.879 0.977 0.871 0.990 0.975 0.974 0.869 
   3   (0.090) 0.121 0.023 0.129 0.010 0.025 0.026 0.131 

Locus 2238 : 
2 alleles
17.4% missing data
   2   (0.932) 0.922 0.907 0.778 0.930 0.937 0.992 0.981 
   4   (0.068) 0.078 0.093 0.222 0.070 0.063 0.008 0.019 

Locus 2239 : 
2 alleles
3.6% missing data
   1   (0.934) 0.949 0.966 0.910 0.835 0.766 0.989 0.986 
   3   (0.066) 0.051 0.034 0.090 0.165 0.234 0.011 0.014 

Locus 2240 : 
2 alleles
10.9% missing data
   1   (0.901) 0.925 0.974 0.950 0.191 0.986 0.938 0.921 
   3   (0.099) 0.075 0.026 0.050 0.809 0.014 0.062 0.079 

Locus 2241 : 
2 alleles
10.9% missing data
   3   (0.890) 0.897 0.859 0.939 0.990 0.992 0.897 0.883 
   1   (0.110) 0.103 0.141 0.061 0.010 0.008 0.103 0.117 

Locus 2242 : 
2 alleles
5.1% missing data
   1   (0.888) 0.938 0.967 0.821 0.989 0.988 0.933 0.982 
   4   (0.112) 0.062 0.033 0.179 0.011 0.012 0.067 0.018 

Locus 2243 : 
2 alleles
14.5% missing data
   1   (0.905) 0.944 0.978 0.891 0.974 0.988 0.942 0.968 
   4   (0.095) 0.056 0.022 0.109 0.026 0.012 0.058 0.032 

Locus 2244 : 
2 alleles
9.4% missing data
   2   (0.868) 0.931 0.962 0.846 0.991 0.986 0.894 0.712 
   4   (0.132) 0.069 0.038 0.154 0.009 0.014 0.106 0.288 

Locus 2245 : 
2 alleles
11.6% missing data
   3   (0.899) 0.907 0.939 0.953 0.991 0.994 0.890 0.933 
   1   (0.101) 0.093 0.061 0.047 0.009 0.006 0.110 0.067 

Locus 2246 : 
2 alleles
3.6% missing data
   3   (0.472) 0.448 0.140 0.535 0.506 0.498 0.467 0.084 
   4   (0.528) 0.552 0.860 0.465 0.494 0.502 0.533 0.916 

Locus 2247 : 
2 alleles
2.9% missing data
   2   (0.835) 0.835 0.957 0.900 0.986 0.984 0.790 0.959 
   4   (0.165) 0.165 0.043 0.100 0.014 0.016 0.210 0.041 

Locus 2248 : 
2 alleles
15.2% missing data
   1   (0.754) 0.832 0.959 0.781 0.970 0.970 0.671 0.805 
   4   (0.246) 0.168 0.041 0.219 0.030 0.030 0.329 0.195 

Locus 2249 : 
2 alleles
13.8% missing data
   4   (0.897) 0.915 0.811 0.913 0.905 0.989 0.929 0.980 
   3   (0.103) 0.085 0.189 0.087 0.095 0.011 0.071 0.020 

Locus 2250 : 
2 alleles
12.3% missing data
   4   (0.730) 0.751 0.746 0.718 0.015 0.957 0.777 0.850 
   2   (0.270) 0.249 0.254 0.282 0.985 0.043 0.223 0.150 

Locus 2251 : 
2 alleles
4.3% missing data
   4   (0.916) 0.959 0.389 0.976 0.994 0.992 0.897 0.990 
   1   (0.084) 0.041 0.611 0.024 0.006 0.008 0.103 0.010 

Locus 2252 : 
2 alleles
15.2% missing data
   2   (0.454) 0.413 0.925 0.420 0.381 0.234 0.452 0.903 
   4   (0.546) 0.587 0.075 0.580 0.619 0.766 0.548 0.097 

Locus 2253 : 
2 alleles
3.6% missing data
   4   (0.837) 0.916 0.726 0.846 0.667 0.588 0.885 0.835 
   2   (0.163) 0.084 0.274 0.154 0.333 0.412 0.115 0.165 

Locus 2254 : 
2 alleles
3.6% missing data
   4   (0.907) 0.911 0.063 0.806 0.993 0.964 0.986 0.953 
   3   (0.093) 0.089 0.937 0.194 0.007 0.036 0.014 0.047 

Locus 2255 : 
2 alleles
2.2% missing data
   4   (0.895) 0.948 0.792 0.907 0.992 0.993 0.915 0.799 
   2   (0.105) 0.052 0.208 0.093 0.008 0.007 0.085 0.201 

Locus 2256 : 
2 alleles
13.0% missing data
   2   (0.915) 0.957 0.948 0.955 0.897 0.992 0.912 0.970 
   1   (0.085) 0.043 0.052 0.045 0.103 0.008 0.088 0.030 

Locus 2257 : 
2 alleles
11.6% missing data
   1   (0.923) 0.928 0.940 0.787 0.502 0.859 0.992 0.903 
   3   (0.077) 0.072 0.060 0.213 0.498 0.141 0.008 0.097 

Locus 2258 : 
2 alleles
2.9% missing data
   4   (0.210) 0.152 0.049 0.212 0.019 0.022 0.242 0.066 
   2   (0.790) 0.848 0.951 0.788 0.981 0.978 0.758 0.934 

Locus 2259 : 
2 alleles
13.0% missing data
   1   (0.375) 0.306 0.358 0.320 0.975 0.071 0.391 0.914 
   3   (0.625) 0.694 0.642 0.680 0.025 0.929 0.609 0.086 

Locus 2260 : 
2 alleles
8.7% missing data
   2   (0.894) 0.903 0.887 0.856 0.865 0.409 0.972 0.980 
   4   (0.106) 0.097 0.113 0.144 0.135 0.591 0.028 0.020 

Locus 2261 : 
2 alleles
10.9% missing data
   1   (0.625) 0.568 0.906 0.624 0.669 0.397 0.675 0.606 
   4   (0.375) 0.432 0.094 0.376 0.331 0.603 0.325 0.394 

Locus 2262 : 
2 alleles
13.0% missing data
   1   (0.815) 0.841 0.734 0.826 0.983 0.967 0.825 0.835 
   3   (0.185) 0.159 0.266 0.174 0.017 0.033 0.175 0.165 

Locus 2263 : 
2 alleles
10.1% missing data
   2   (0.536) 0.419 0.114 0.504 0.508 0.519 0.656 0.445 
   3   (0.464) 0.581 0.886 0.496 0.492 0.481 0.344 0.555 

Locus 2264 : 
2 alleles
7.2% missing data
   2   (0.872) 0.843 0.944 0.900 0.985 0.969 0.905 0.909 
   4   (0.128) 0.157 0.056 0.100 0.015 0.031 0.095 0.091 

Locus 2265 : 
2 alleles
10.9% missing data
   2   (0.052) 0.015 0.006 0.014 0.006 0.001 0.087 0.023 
   4   (0.948) 0.985 0.994 0.986 0.994 0.999 0.913 0.977 

Locus 2266 : 
2 alleles
13.0% missing data
   2   (0.789) 0.880 0.043 0.756 0.981 0.962 0.821 0.854 
   3   (0.211) 0.120 0.957 0.244 0.019 0.038 0.179 0.146 

Locus 2267 : 
2 alleles
13.0% missing data
   1   (0.499) 0.551 0.526 0.618 0.041 0.348 0.440 0.120 
   2   (0.501) 0.449 0.474 0.382 0.959 0.652 0.560 0.880 

Locus 2268 : 
2 alleles
4.3% missing data
   1   (0.886) 0.937 0.932 0.862 0.989 0.981 0.918 0.978 
   3   (0.114) 0.063 0.068 0.138 0.011 0.019 0.082 0.022 

Locus 2269 : 
2 alleles
10.9% missing data
   3   (0.831) 0.789 0.953 0.860 0.533 0.905 0.891 0.893 
   4   (0.169) 0.211 0.047 0.140 0.467 0.095 0.109 0.107 

Locus 2270 : 
2 alleles
9.4% missing data
   2   (0.160) 0.090 0.061 0.266 0.438 0.229 0.066 0.327 
   4   (0.840) 0.910 0.939 0.734 0.562 0.771 0.934 0.673 

Locus 2271 : 
2 alleles
2.2% missing data
   1   (0.289) 0.249 0.260 0.290 0.389 0.468 0.266 0.060 
   3   (0.711) 0.751 0.740 0.710 0.611 0.532 0.734 0.940 

Locus 2272 : 
2 alleles
12.3% missing data
   2   (0.827) 0.852 0.036 0.884 0.984 0.976 0.839 0.870 
   4   (0.173) 0.148 0.964 0.116 0.016 0.024 0.161 0.130 

Locus 2273 : 
2 alleles
10.1% missing data
   2   (0.142) 0.127 0.060 0.144 0.205 0.217 0.078 0.178 
   4   (0.858) 0.873 0.940 0.856 0.795 0.783 0.922 0.822 

Locus 2274 : 
2 alleles
5.1% missing data
   4   (0.808) 0.776 0.548 0.833 0.950 0.817 0.854 0.931 
   2   (0.192) 0.224 0.452 0.167 0.050 0.183 0.146 0.069 

Locus 2275 : 
2 alleles
13.8% missing data
   3   (0.905) 0.927 0.948 0.947 0.922 0.988 0.913 0.983 
   1   (0.095) 0.073 0.052 0.053 0.078 0.012 0.087 0.017 

Locus 2276 : 
2 alleles
5.8% missing data
   3   (0.885) 0.913 0.976 0.839 0.985 0.967 0.953 0.591 
   1   (0.115) 0.087 0.024 0.161 0.015 0.033 0.047 0.409 

Locus 2277 : 
2 alleles
2.2% missing data
   1   (0.892) 0.932 0.981 0.855 0.990 0.983 0.936 0.973 
   3   (0.108) 0.068 0.019 0.145 0.010 0.017 0.064 0.027 

Locus 2278 : 
2 alleles
12.3% missing data
   2   (0.866) 0.848 0.856 0.888 0.941 0.952 0.904 0.890 
   4   (0.134) 0.152 0.144 0.112 0.059 0.048 0.096 0.110 

Locus 2279 : 
2 alleles
15.9% missing data
   2   (0.725) 0.703 0.922 0.741 0.276 0.803 0.769 0.699 
   4   (0.275) 0.297 0.078 0.259 0.724 0.197 0.231 0.301 

Locus 2280 : 
2 alleles
6.5% missing data
   2   (0.892) 0.846 0.921 0.911 0.113 0.961 0.978 0.240 
   4   (0.108) 0.154 0.079 0.089 0.887 0.039 0.022 0.760 

Locus 2281 : 
2 alleles
5.8% missing data
   3   (0.851) 0.822 0.050 0.817 0.948 0.957 0.945 0.864 
   1   (0.149) 0.178 0.950 0.183 0.052 0.043 0.055 0.136 

Locus 2282 : 
2 alleles
11.6% missing data
   3   (0.916) 0.899 0.982 0.828 0.991 0.981 0.981 0.911 
   1   (0.084) 0.101 0.018 0.172 0.009 0.019 0.019 0.089 

Locus 2283 : 
2 alleles
16.7% missing data
   1   (0.107) 0.163 0.127 0.115 0.107 0.029 0.043 0.020 
   2   (0.893) 0.837 0.873 0.885 0.893 0.971 0.957 0.980 

Locus 2284 : 
2 alleles
0.0% missing data
   4   (0.913) 0.888 0.023 0.969 0.993 0.988 0.970 0.592 
   2   (0.087) 0.112 0.977 0.031 0.007 0.012 0.030 0.408 

Locus 2285 : 
2 alleles
13.0% missing data
   2   (0.908) 0.961 0.979 0.899 0.974 0.993 0.932 0.983 
   4   (0.092) 0.039 0.021 0.101 0.026 0.007 0.068 0.017 

Locus 2286 : 
2 alleles
10.9% missing data
   1   (0.283) 0.200 0.079 0.299 0.932 0.044 0.271 0.355 
   4   (0.717) 0.800 0.921 0.701 0.068 0.956 0.729 0.645 

Locus 2287 : 
2 alleles
10.9% missing data
   3   (0.831) 0.785 0.953 0.807 0.987 0.949 0.890 0.836 
   1   (0.169) 0.215 0.047 0.193 0.013 0.051 0.110 0.164 

Locus 2288 : 
2 alleles
10.9% missing data
   2   (0.734) 0.719 0.929 0.644 0.979 0.841 0.821 0.563 
   4   (0.266) 0.281 0.071 0.356 0.021 0.159 0.179 0.437 

Locus 2289 : 
2 alleles
16.7% missing data
   4   (0.872) 0.831 0.411 0.932 0.317 0.947 0.936 0.876 
   2   (0.128) 0.169 0.589 0.068 0.683 0.053 0.064 0.124 

Locus 2290 : 
2 alleles
5.1% missing data
   4   (0.908) 0.960 0.983 0.947 0.327 0.982 0.933 0.923 
   2   (0.092) 0.040 0.017 0.053 0.673 0.018 0.067 0.077 

Locus 2291 : 
2 alleles
0.7% missing data
   4   (0.930) 0.986 0.992 0.983 0.995 0.999 0.789 0.993 
   2   (0.070) 0.014 0.008 0.017 0.005 0.001 0.211 0.007 

Locus 2292 : 
2 alleles
0.7% missing data
   1   (0.112) 0.077 0.983 0.110 0.011 0.006 0.056 0.016 
   4   (0.888) 0.923 0.017 0.890 0.989 0.994 0.944 0.984 

Locus 2293 : 
2 alleles
1.4% missing data
   4   (0.920) 0.923 0.931 0.923 0.993 0.991 0.969 0.980 
   2   (0.080) 0.077 0.069 0.077 0.007 0.009 0.031 0.020 

Locus 2294 : 
2 alleles
3.6% missing data
   2   (0.862) 0.918 0.965 0.841 0.989 0.988 0.876 0.955 
   1   (0.138) 0.082 0.035 0.159 0.011 0.012 0.124 0.045 

Locus 2295 : 
2 alleles
18.1% missing data
   4   (0.761) 0.835 0.494 0.740 0.064 0.858 0.819 0.953 
   2   (0.239) 0.165 0.506 0.260 0.936 0.142 0.181 0.047 

Locus 2296 : 
2 alleles
16.7% missing data
   3   (0.926) 0.972 0.959 0.958 0.934 0.997 0.920 0.988 
   4   (0.074) 0.028 0.041 0.042 0.066 0.003 0.080 0.012 

Locus 2297 : 
2 alleles
11.6% missing data
   2   (0.302) 0.368 0.525 0.258 0.664 0.238 0.243 0.413 
   4   (0.698) 0.632 0.475 0.742 0.336 0.762 0.757 0.587 

Locus 2298 : 
2 alleles
16.7% missing data
   2   (0.840) 0.753 0.865 0.841 0.953 0.955 0.902 0.937 
   4   (0.160) 0.247 0.135 0.159 0.047 0.045 0.098 0.063 

Locus 2299 : 
2 alleles
9.4% missing data
   4   (0.928) 0.967 0.987 0.971 0.995 0.997 0.911 0.935 
   2   (0.072) 0.033 0.013 0.029 0.005 0.003 0.089 0.065 

Locus 2300 : 
2 alleles
5.1% missing data
   3   (0.737) 0.551 0.751 0.811 0.761 0.393 0.814 0.681 
   2   (0.263) 0.449 0.249 0.189 0.239 0.607 0.186 0.319 

Locus 2301 : 
2 alleles
2.2% missing data
   1   (0.823) 0.840 0.040 0.801 0.985 0.976 0.890 0.971 
   4   (0.177) 0.160 0.960 0.199 0.015 0.024 0.110 0.029 

Locus 2302 : 
2 alleles
5.1% missing data
   1   (0.374) 0.436 0.405 0.566 0.038 0.089 0.208 0.911 
   3   (0.626) 0.564 0.595 0.434 0.962 0.911 0.792 0.089 

Locus 2303 : 
2 alleles
2.9% missing data
   4   (0.814) 0.808 0.704 0.827 0.681 0.644 0.897 0.592 
   2   (0.186) 0.192 0.296 0.173 0.319 0.356 0.103 0.408 

Locus 2304 : 
2 alleles
14.5% missing data
   2   (0.862) 0.923 0.969 0.877 0.047 0.983 0.898 0.946 
   4   (0.138) 0.077 0.031 0.123 0.953 0.017 0.102 0.054 

Locus 2305 : 
2 alleles
2.9% missing data
   1   (0.898) 0.918 0.970 0.860 0.991 0.988 0.949 0.970 
   3   (0.102) 0.082 0.030 0.140 0.009 0.012 0.051 0.030 

Locus 2306 : 
2 alleles
2.2% missing data
   2   (0.904) 0.958 0.588 0.923 0.388 0.919 0.968 0.690 
   4   (0.096) 0.042 0.412 0.077 0.612 0.081 0.032 0.310 

Locus 2307 : 
2 alleles
8.7% missing data
   1   (0.784) 0.681 0.870 0.654 0.947 0.950 0.917 0.319 
   4   (0.216) 0.319 0.130 0.346 0.053 0.050 0.083 0.681 

Locus 2308 : 
2 alleles
15.2% missing data
   1   (0.619) 0.610 0.893 0.590 0.044 0.871 0.648 0.800 
   3   (0.381) 0.390 0.107 0.410 0.956 0.129 0.352 0.200 

Locus 2309 : 
2 alleles
4.3% missing data
   1   (0.429) 0.354 0.037 0.392 0.929 0.757 0.420 0.793 
   4   (0.571) 0.646 0.963 0.608 0.071 0.243 0.580 0.207 

Locus 2310 : 
2 alleles
3.6% missing data
   1   (0.920) 0.963 0.983 0.978 0.994 0.997 0.851 0.989 
   3   (0.080) 0.037 0.017 0.022 0.006 0.003 0.149 0.011 

Locus 2311 : 
2 alleles
3.6% missing data
   2   (0.055) 0.011 0.006 0.014 0.004 0.001 0.126 0.006 
   4   (0.945) 0.989 0.994 0.986 0.996 0.999 0.874 0.994 

Locus 2312 : 
2 alleles
10.1% missing data
   3   (0.320) 0.343 0.433 0.180 0.984 0.189 0.395 0.085 
   4   (0.680) 0.657 0.567 0.820 0.016 0.811 0.605 0.915 

Locus 2313 : 
2 alleles
13.8% missing data
   1   (0.932) 0.979 0.989 0.964 0.980 0.997 0.926 0.986 
   3   (0.068) 0.021 0.011 0.036 0.020 0.003 0.074 0.014 

Locus 2314 : 
2 alleles
11.6% missing data
   4   (0.920) 0.972 0.915 0.947 0.993 0.994 0.920 0.952 
   2   (0.080) 0.028 0.085 0.053 0.007 0.006 0.080 0.048 

Locus 2315 : 
2 alleles
13.8% missing data
   3   (0.886) 0.891 0.911 0.937 0.967 0.960 0.916 0.598 
   1   (0.114) 0.109 0.089 0.063 0.033 0.040 0.084 0.402 

Locus 2316 : 
2 alleles
8.7% missing data
   1   (0.938) 0.987 0.994 0.984 0.996 0.999 0.844 0.993 
   3   (0.062) 0.013 0.006 0.016 0.004 0.001 0.156 0.007 

Locus 2317 : 
2 alleles
4.3% missing data
   2   (0.875) 0.881 0.975 0.780 0.990 0.950 0.951 0.943 
   4   (0.125) 0.119 0.025 0.220 0.010 0.050 0.049 0.057 

Locus 2318 : 
2 alleles
11.6% missing data
   2   (0.079) 0.034 0.017 0.034 0.006 0.004 0.114 0.051 
   4   (0.921) 0.966 0.983 0.966 0.994 0.996 0.886 0.949 

Locus 2319 : 
2 alleles
5.1% missing data
   2   (0.926) 0.968 0.980 0.956 0.969 0.996 0.929 0.980 
   4   (0.074) 0.032 0.020 0.044 0.031 0.004 0.071 0.020 

Locus 2320 : 
2 alleles
12.3% missing data
   1   (0.875) 0.892 0.814 0.900 0.990 0.991 0.894 0.836 
   3   (0.125) 0.108 0.186 0.100 0.010 0.009 0.106 0.164 

Locus 2321 : 
2 alleles
1.4% missing data
   3   (0.921) 0.906 0.457 0.908 0.988 0.858 0.983 0.986 
   1   (0.079) 0.094 0.543 0.092 0.012 0.142 0.017 0.014 

Locus 2322 : 
2 alleles
10.1% missing data
   3   (0.902) 0.942 0.962 0.943 0.993 0.993 0.896 0.820 
   1   (0.098) 0.058 0.038 0.057 0.007 0.007 0.104 0.180 

Locus 2323 : 
2 alleles
4.3% missing data
   4   (0.886) 0.906 0.941 0.880 0.989 0.985 0.924 0.985 
   3   (0.114) 0.094 0.059 0.120 0.011 0.015 0.076 0.015 

Locus 2324 : 
2 alleles
21.7% missing data
   3   (0.702) 0.562 0.858 0.742 0.217 0.849 0.801 0.104 
   1   (0.298) 0.438 0.142 0.258 0.783 0.151 0.199 0.896 

Locus 2325 : 
2 alleles
13.8% missing data
   3   (0.942) 0.984 0.994 0.984 0.996 0.998 0.891 0.976 
   1   (0.058) 0.016 0.006 0.016 0.004 0.002 0.109 0.024 

Locus 2326 : 
2 alleles
2.9% missing data
   3   (0.806) 0.845 0.840 0.905 0.364 0.912 0.740 0.966 
   4   (0.194) 0.155 0.160 0.095 0.636 0.088 0.260 0.034 

Locus 2327 : 
2 alleles
3.6% missing data
   4   (0.694) 0.640 0.696 0.627 0.967 0.827 0.759 0.935 
   1   (0.306) 0.360 0.304 0.373 0.033 0.173 0.241 0.065 

Locus 2328 : 
2 alleles
12.3% missing data
   2   (0.706) 0.772 0.907 0.651 0.971 0.942 0.693 0.795 
   4   (0.294) 0.228 0.093 0.349 0.029 0.058 0.307 0.205 

Locus 2329 : 
2 alleles
2.9% missing data
   1   (0.332) 0.352 0.653 0.282 0.842 0.118 0.319 0.101 
   3   (0.668) 0.648 0.347 0.718 0.158 0.882 0.681 0.899 

Locus 2330 : 
2 alleles
13.0% missing data
   1   (0.877) 0.846 0.977 0.898 0.988 0.989 0.909 0.981 
   3   (0.123) 0.154 0.023 0.102 0.012 0.011 0.091 0.019 

Locus 2331 : 
2 alleles
10.9% missing data
   4   (0.809) 0.779 0.765 0.844 0.260 0.849 0.876 0.788 
   3   (0.191) 0.221 0.235 0.156 0.740 0.151 0.124 0.212 

Locus 2332 : 
2 alleles
15.2% missing data
   2   (0.884) 0.843 0.869 0.890 0.885 0.928 0.944 0.969 
   4   (0.116) 0.157 0.131 0.110 0.115 0.072 0.056 0.031 

Locus 2333 : 
2 alleles
3.6% missing data
   4   (0.890) 0.881 0.977 0.913 0.970 0.991 0.919 0.988 
   2   (0.110) 0.119 0.023 0.087 0.030 0.009 0.081 0.012 

Locus 2334 : 
2 alleles
2.2% missing data
   1   (0.906) 0.941 0.976 0.919 0.993 0.989 0.932 0.981 
   3   (0.094) 0.059 0.024 0.081 0.007 0.011 0.068 0.019 

Locus 2335 : 
2 alleles
13.8% missing data
   1   (0.658) 0.456 0.661 0.747 0.887 0.781 0.674 0.629 
   4   (0.342) 0.544 0.339 0.253 0.113 0.219 0.326 0.371 

Locus 2336 : 
2 alleles
16.7% missing data
   2   (0.471) 0.377 0.158 0.469 0.049 0.127 0.570 0.745 
   4   (0.529) 0.623 0.842 0.531 0.951 0.873 0.430 0.255 

Locus 2337 : 
2 alleles
5.1% missing data
   4   (0.860) 0.850 0.848 0.883 0.963 0.970 0.929 0.073 
   2   (0.140) 0.150 0.152 0.117 0.037 0.030 0.071 0.927 

Locus 2338 : 
2 alleles
12.3% missing data
   3   (0.578) 0.568 0.875 0.552 0.152 0.856 0.635 0.072 
   1   (0.422) 0.432 0.125 0.448 0.848 0.144 0.365 0.928 

Locus 2339 : 
2 alleles
12.3% missing data
   1   (0.100) 0.164 0.040 0.149 0.007 0.068 0.027 0.161 
   3   (0.900) 0.836 0.960 0.851 0.993 0.932 0.973 0.839 

Locus 2340 : 
2 alleles
2.2% missing data
   2   (0.880) 0.877 0.980 0.903 0.990 0.990 0.900 0.936 
   4   (0.120) 0.123 0.020 0.097 0.010 0.010 0.100 0.064 

Locus 2341 : 
2 alleles
4.3% missing data
   3   (0.695) 0.746 0.892 0.513 0.903 0.920 0.771 0.912 
   1   (0.305) 0.254 0.108 0.487 0.097 0.080 0.229 0.088 

Locus 2342 : 
2 alleles
5.1% missing data
   2   (0.590) 0.503 0.037 0.570 0.954 0.922 0.622 0.803 
   1   (0.410) 0.497 0.963 0.430 0.046 0.078 0.378 0.197 

Locus 2343 : 
2 alleles
5.1% missing data
   1   (0.949) 0.990 0.994 0.987 0.989 0.999 0.907 0.986 
   3   (0.051) 0.010 0.006 0.013 0.011 0.001 0.093 0.014 

Locus 2344 : 
2 alleles
2.9% missing data
   1   (0.901) 0.927 0.982 0.879 0.312 0.952 0.967 0.987 
   3   (0.099) 0.073 0.018 0.121 0.688 0.048 0.033 0.013 

Locus 2345 : 
2 alleles
10.1% missing data
   4   (0.893) 0.873 0.970 0.906 0.257 0.944 0.962 0.881 
   2   (0.107) 0.127 0.030 0.094 0.743 0.056 0.038 0.119 

Locus 2346 : 
2 alleles
15.2% missing data
   1   (0.911) 0.760 0.911 0.943 0.990 0.976 0.966 0.979 
   3   (0.089) 0.240 0.089 0.057 0.010 0.024 0.034 0.021 

Locus 2347 : 
2 alleles
13.0% missing data
   3   (0.350) 0.539 0.296 0.308 0.023 0.321 0.298 0.369 
   1   (0.650) 0.461 0.704 0.692 0.977 0.679 0.702 0.631 

Locus 2348 : 
2 alleles
15.2% missing data
   3   (0.890) 0.859 0.941 0.857 0.991 0.980 0.953 0.896 
   4   (0.110) 0.141 0.059 0.143 0.009 0.020 0.047 0.104 

Locus 2349 : 
2 alleles
14.5% missing data
   3   (0.869) 0.774 0.957 0.852 0.968 0.876 0.946 0.957 
   1   (0.131) 0.226 0.043 0.148 0.032 0.124 0.054 0.043 

Locus 2350 : 
2 alleles
13.0% missing data
   2   (0.893) 0.897 0.838 0.795 0.902 0.977 0.967 0.969 
   4   (0.107) 0.103 0.162 0.205 0.098 0.023 0.033 0.031 

Locus 2351 : 
2 alleles
4.3% missing data
   2   (0.772) 0.819 0.946 0.633 0.976 0.937 0.835 0.946 
   4   (0.228) 0.181 0.054 0.367 0.024 0.063 0.165 0.054 

Locus 2352 : 
2 alleles
15.2% missing data
   3   (0.910) 0.907 0.977 0.961 0.992 0.989 0.915 0.986 
   1   (0.090) 0.093 0.023 0.039 0.008 0.011 0.085 0.014 

Locus 2353 : 
2 alleles
7.2% missing data
   1   (0.706) 0.677 0.915 0.538 0.975 0.843 0.813 0.872 
   3   (0.294) 0.323 0.085 0.462 0.025 0.157 0.187 0.128 

Locus 2354 : 
2 alleles
12.3% missing data
   3   (0.559) 0.555 0.932 0.617 0.899 0.374 0.506 0.413 
   1   (0.441) 0.445 0.068 0.383 0.101 0.626 0.494 0.587 

Locus 2355 : 
2 alleles
11.6% missing data
   3   (0.810) 0.760 0.975 0.708 0.992 0.455 0.924 0.814 
   1   (0.190) 0.240 0.025 0.292 0.008 0.545 0.076 0.186 

Locus 2356 : 
2 alleles
13.0% missing data
   1   (0.243) 0.256 0.269 0.278 0.269 0.095 0.192 0.052 
   4   (0.757) 0.744 0.731 0.722 0.731 0.905 0.808 0.948 

Locus 2357 : 
2 alleles
11.6% missing data
   1   (0.849) 0.892 0.823 0.912 0.054 0.955 0.862 0.860 
   4   (0.151) 0.108 0.177 0.088 0.946 0.045 0.138 0.140 

Locus 2358 : 
2 alleles
10.1% missing data
   1   (0.824) 0.857 0.960 0.878 0.984 0.985 0.771 0.876 
   3   (0.176) 0.143 0.040 0.122 0.016 0.015 0.229 0.124 

Locus 2359 : 
2 alleles
2.9% missing data
   1   (0.856) 0.911 0.963 0.870 0.988 0.957 0.858 0.913 
   4   (0.144) 0.089 0.037 0.130 0.012 0.043 0.142 0.087 

Locus 2360 : 
2 alleles
5.1% missing data
   2   (0.671) 0.795 0.922 0.690 0.180 0.568 0.646 0.656 
   4   (0.329) 0.205 0.078 0.310 0.820 0.432 0.354 0.344 

Locus 2361 : 
2 alleles
6.5% missing data
   2   (0.362) 0.366 0.115 0.287 0.886 0.093 0.431 0.106 
   4   (0.638) 0.634 0.885 0.713 0.114 0.907 0.569 0.894 

Locus 2362 : 
2 alleles
10.9% missing data
   2   (0.853) 0.750 0.922 0.858 0.267 0.875 0.946 0.791 
   4   (0.147) 0.250 0.078 0.142 0.733 0.125 0.054 0.209 

Locus 2363 : 
2 alleles
8.0% missing data
   1   (0.581) 0.437 0.669 0.597 0.949 0.937 0.586 0.523 
   3   (0.419) 0.563 0.331 0.403 0.051 0.063 0.414 0.477 

Locus 2364 : 
2 alleles
3.6% missing data
   2   (0.631) 0.703 0.651 0.586 0.265 0.787 0.642 0.917 
   4   (0.369) 0.297 0.349 0.414 0.735 0.213 0.358 0.083 

Locus 2365 : 
2 alleles
15.2% missing data
   2   (0.651) 0.602 0.940 0.655 0.518 0.555 0.696 0.642 
   4   (0.349) 0.398 0.060 0.345 0.482 0.445 0.304 0.358 

Locus 2366 : 
2 alleles
7.2% missing data
   1   (0.140) 0.105 0.050 0.142 0.046 0.027 0.076 0.850 
   3   (0.860) 0.895 0.950 0.858 0.954 0.973 0.924 0.150 

Locus 2367 : 
2 alleles
4.3% missing data
   4   (0.871) 0.908 0.835 0.841 0.991 0.978 0.914 0.941 
   2   (0.129) 0.092 0.165 0.159 0.009 0.022 0.086 0.059 

Locus 2368 : 
2 alleles
3.6% missing data
   2   (0.486) 0.524 0.606 0.569 0.173 0.299 0.446 0.172 
   3   (0.514) 0.476 0.394 0.431 0.827 0.701 0.554 0.828 

Locus 2369 : 
2 alleles
8.0% missing data
   3   (0.654) 0.645 0.893 0.734 0.641 0.792 0.573 0.921 
   1   (0.346) 0.355 0.107 0.266 0.359 0.208 0.427 0.079 

Locus 2370 : 
2 alleles
6.5% missing data
   4   (0.870) 0.821 0.909 0.873 0.984 0.983 0.922 0.960 
   1   (0.130) 0.179 0.091 0.127 0.016 0.017 0.078 0.040 

Locus 2371 : 
2 alleles
5.1% missing data
   2   (0.832) 0.812 0.929 0.808 0.984 0.987 0.875 0.971 
   4   (0.168) 0.188 0.071 0.192 0.016 0.013 0.125 0.029 

Locus 2372 : 
2 alleles
5.8% missing data
   3   (0.791) 0.764 0.950 0.845 0.028 0.785 0.835 0.956 
   4   (0.209) 0.236 0.050 0.155 0.972 0.215 0.165 0.044 

Locus 2373 : 
2 alleles
2.9% missing data
   3   (0.904) 0.926 0.957 0.901 0.989 0.980 0.944 0.942 
   1   (0.096) 0.074 0.043 0.099 0.011 0.020 0.056 0.058 

Locus 2374 : 
2 alleles
3.6% missing data
   2   (0.942) 0.988 0.992 0.986 0.996 0.999 0.863 0.983 
   4   (0.058) 0.012 0.008 0.014 0.004 0.001 0.137 0.017 

Locus 2375 : 
2 alleles
10.1% missing data
   3   (0.730) 0.657 0.954 0.831 0.141 0.974 0.691 0.827 
   1   (0.270) 0.343 0.046 0.169 0.859 0.026 0.309 0.173 

Locus 2376 : 
2 alleles
4.3% missing data
   1   (0.812) 0.716 0.447 0.758 0.978 0.945 0.910 0.965 
   2   (0.188) 0.284 0.553 0.242 0.022 0.055 0.090 0.035 

Locus 2377 : 
2 alleles
3.6% missing data
   2   (0.856) 0.848 0.353 0.776 0.989 0.941 0.947 0.970 
   4   (0.144) 0.152 0.647 0.224 0.011 0.059 0.053 0.030 

Locus 2378 : 
2 alleles
6.5% missing data
   4   (0.889) 0.829 0.977 0.955 0.964 0.987 0.891 0.872 
   2   (0.111) 0.171 0.023 0.045 0.036 0.013 0.109 0.128 

Locus 2379 : 
2 alleles
8.0% missing data
   2   (0.888) 0.888 0.465 0.903 0.992 0.905 0.947 0.985 
   4   (0.112) 0.112 0.535 0.097 0.008 0.095 0.053 0.015 

Locus 2380 : 
2 alleles
3.6% missing data
   2   (0.667) 0.554 0.906 0.628 0.972 0.927 0.750 0.117 
   3   (0.333) 0.446 0.094 0.372 0.028 0.073 0.250 0.883 

Locus 2381 : 
2 alleles
13.0% missing data
   1   (0.903) 0.916 0.907 0.920 0.993 0.986 0.936 0.867 
   3   (0.097) 0.084 0.093 0.080 0.007 0.014 0.064 0.133 

Locus 2382 : 
2 alleles
11.6% missing data
   2   (0.907) 0.951 0.943 0.909 0.920 0.992 0.932 0.988 
   4   (0.093) 0.049 0.057 0.091 0.080 0.008 0.068 0.012 

Locus 2383 : 
2 alleles
5.8% missing data
   1   (0.082) 0.037 0.095 0.041 0.021 0.004 0.097 0.025 
   3   (0.918) 0.963 0.905 0.959 0.979 0.996 0.903 0.975 

Locus 2384 : 
2 alleles
1.4% missing data
   2   (0.896) 0.942 0.977 0.899 0.992 0.991 0.913 0.983 
   4   (0.104) 0.058 0.023 0.101 0.008 0.009 0.087 0.017 

Locus 2385 : 
2 alleles
3.6% missing data
   4   (0.835) 0.876 0.838 0.871 0.949 0.987 0.807 0.956 
   3   (0.165) 0.124 0.162 0.129 0.051 0.013 0.193 0.044 

Locus 2386 : 
2 alleles
12.3% missing data
   3   (0.087) 0.066 0.050 0.068 0.008 0.011 0.056 0.154 
   4   (0.913) 0.934 0.950 0.932 0.992 0.989 0.944 0.846 

Locus 2387 : 
2 alleles
4.3% missing data
   1   (0.117) 0.128 0.020 0.082 0.033 0.009 0.101 0.028 
   3   (0.883) 0.872 0.980 0.918 0.967 0.991 0.899 0.972 

Locus 2388 : 
2 alleles
12.3% missing data
   1   (0.871) 0.876 0.960 0.864 0.989 0.982 0.911 0.894 
   3   (0.129) 0.124 0.040 0.136 0.011 0.018 0.089 0.106 

Locus 2389 : 
2 alleles
5.1% missing data
   1   (0.777) 0.813 0.877 0.725 0.978 0.957 0.800 0.952 
   3   (0.223) 0.187 0.123 0.275 0.022 0.043 0.200 0.048 

Locus 2390 : 
2 alleles
5.1% missing data
   1   (0.845) 0.845 0.935 0.785 0.950 0.968 0.913 0.860 
   3   (0.155) 0.155 0.065 0.215 0.050 0.032 0.087 0.140 

Locus 2391 : 
2 alleles
4.3% missing data
   4   (0.526) 0.617 0.562 0.502 0.230 0.083 0.573 0.497 
   1   (0.474) 0.383 0.438 0.498 0.770 0.917 0.427 0.503 

Locus 2392 : 
2 alleles
7.2% missing data
   4   (0.821) 0.816 0.962 0.854 0.359 0.894 0.862 0.920 
   2   (0.179) 0.184 0.038 0.146 0.641 0.106 0.138 0.080 

Locus 2393 : 
2 alleles
1.4% missing data
   3   (0.901) 0.936 0.984 0.902 0.973 0.995 0.926 0.981 
   1   (0.099) 0.064 0.016 0.098 0.027 0.005 0.074 0.019 

Locus 2394 : 
2 alleles
3.6% missing data
   3   (0.412) 0.423 0.946 0.487 0.043 0.139 0.314 0.919 
   2   (0.588) 0.577 0.054 0.513 0.957 0.861 0.686 0.081 

Locus 2395 : 
2 alleles
2.9% missing data
   3   (0.605) 0.506 0.614 0.637 0.443 0.295 0.679 0.583 
   1   (0.395) 0.494 0.386 0.363 0.557 0.705 0.321 0.417 

Locus 2396 : 
2 alleles
2.2% missing data
   4   (0.943) 0.692 0.987 0.935 0.996 0.988 0.994 0.973 
   1   (0.057) 0.308 0.013 0.065 0.004 0.012 0.006 0.027 

Locus 2397 : 
2 alleles
13.0% missing data
   2   (0.153) 0.137 0.208 0.151 0.602 0.511 0.067 0.241 
   4   (0.847) 0.863 0.792 0.849 0.398 0.489 0.933 0.759 

Locus 2398 : 
2 alleles
4.3% missing data
   3   (0.815) 0.777 0.956 0.826 0.820 0.982 0.845 0.899 
   1   (0.185) 0.223 0.044 0.174 0.180 0.018 0.155 0.101 

Locus 2399 : 
2 alleles
3.6% missing data
   3   (0.791) 0.850 0.947 0.819 0.019 0.952 0.812 0.753 
   1   (0.209) 0.150 0.053 0.181 0.981 0.048 0.188 0.247 

Locus 2400 : 
2 alleles
10.9% missing data
   3   (0.456) 0.488 0.945 0.468 0.054 0.167 0.443 0.488 
   4   (0.544) 0.512 0.055 0.532 0.946 0.833 0.557 0.512 

Locus 2401 : 
2 alleles
16.7% missing data
   3   (0.794) 0.834 0.905 0.723 0.980 0.956 0.837 0.907 
   1   (0.206) 0.166 0.095 0.277 0.020 0.044 0.163 0.093 

Locus 2402 : 
2 alleles
1.4% missing data
   4   (0.888) 0.897 0.966 0.875 0.480 0.878 0.960 0.943 
   2   (0.112) 0.103 0.034 0.125 0.520 0.122 0.040 0.057 

Locus 2403 : 
2 alleles
8.0% missing data
   1   (0.824) 0.863 0.854 0.724 0.942 0.973 0.921 0.084 
   3   (0.176) 0.137 0.146 0.276 0.058 0.027 0.079 0.916 

Locus 2404 : 
2 alleles
4.3% missing data
   1   (0.378) 0.436 0.174 0.508 0.035 0.134 0.305 0.125 
   3   (0.622) 0.564 0.826 0.492 0.965 0.866 0.695 0.875 

Locus 2405 : 
2 alleles
5.1% missing data
   3   (0.890) 0.964 0.987 0.943 0.991 0.995 0.788 0.987 
   1   (0.110) 0.036 0.013 0.057 0.009 0.005 0.212 0.013 

Locus 2406 : 
2 alleles
6.5% missing data
   4   (0.833) 0.788 0.929 0.727 0.520 0.761 0.948 0.806 
   2   (0.167) 0.212 0.071 0.273 0.480 0.239 0.052 0.194 

Locus 2407 : 
2 alleles
0.7% missing data
   4   (0.930) 0.929 0.705 0.805 0.996 0.849 0.993 0.983 
   2   (0.070) 0.071 0.295 0.195 0.004 0.151 0.007 0.017 

Locus 2408 : 
2 alleles
5.1% missing data
   1   (0.287) 0.372 0.449 0.279 0.098 0.053 0.262 0.049 
   3   (0.713) 0.628 0.551 0.721 0.902 0.947 0.738 0.951 

Locus 2409 : 
2 alleles
13.8% missing data
   1   (0.900) 0.859 0.984 0.950 0.989 0.980 0.917 0.965 
   3   (0.100) 0.141 0.016 0.050 0.011 0.020 0.083 0.035 

Locus 2410 : 
2 alleles
2.2% missing data
   1   (0.140) 0.301 0.154 0.142 0.130 0.669 0.040 0.042 
   4   (0.860) 0.699 0.846 0.858 0.870 0.331 0.960 0.958 

Locus 2411 : 
2 alleles
10.1% missing data
   2   (0.874) 0.919 0.969 0.848 0.988 0.991 0.900 0.977 
   4   (0.126) 0.081 0.031 0.152 0.012 0.009 0.100 0.023 

Locus 2412 : 
2 alleles
13.0% missing data
   2   (0.910) 0.952 0.984 0.888 0.657 0.917 0.968 0.985 
   4   (0.090) 0.048 0.016 0.112 0.343 0.083 0.032 0.015 

Locus 2413 : 
2 alleles
0.7% missing data
   2   (0.905) 0.910 0.983 0.925 0.992 0.990 0.939 0.973 
   4   (0.095) 0.090 0.017 0.075 0.008 0.010 0.061 0.027 

Locus 2414 : 
2 alleles
3.6% missing data
   3   (0.904) 0.880 0.980 0.861 0.989 0.977 0.967 0.974 
   1   (0.096) 0.120 0.020 0.139 0.011 0.023 0.033 0.026 

Locus 2415 : 
2 alleles
10.9% missing data
   3   (0.893) 0.886 0.914 0.934 0.990 0.981 0.908 0.960 
   2   (0.107) 0.114 0.086 0.066 0.010 0.019 0.092 0.040 

Locus 2416 : 
2 alleles
16.7% missing data
   4   (0.810) 0.744 0.940 0.827 0.934 0.984 0.830 0.956 
   1   (0.190) 0.256 0.060 0.173 0.066 0.016 0.170 0.044 

Locus 2417 : 
2 alleles
10.9% missing data
   2   (0.892) 0.883 0.973 0.933 0.301 0.949 0.943 0.940 
   4   (0.108) 0.117 0.027 0.067 0.699 0.051 0.057 0.060 

Locus 2418 : 
2 alleles
5.1% missing data
   2   (0.865) 0.870 0.927 0.876 0.987 0.988 0.891 0.981 
   4   (0.135) 0.130 0.073 0.124 0.013 0.012 0.109 0.019 

Locus 2419 : 
2 alleles
3.6% missing data
   1   (0.326) 0.376 0.441 0.345 0.497 0.321 0.257 0.063 
   3   (0.674) 0.624 0.559 0.655 0.503 0.679 0.743 0.937 

Locus 2420 : 
2 alleles
1.4% missing data
   2   (0.921) 0.969 0.985 0.956 0.989 0.997 0.905 0.989 
   4   (0.079) 0.031 0.015 0.044 0.011 0.003 0.095 0.011 

Locus 2421 : 
2 alleles
11.6% missing data
   2   (0.113) 0.029 0.051 0.031 0.009 0.003 0.375 0.050 
   4   (0.887) 0.971 0.949 0.969 0.991 0.997 0.625 0.950 

Locus 2422 : 
2 alleles
3.6% missing data
   3   (0.894) 0.953 0.955 0.925 0.163 0.990 0.919 0.981 
   2   (0.106) 0.047 0.045 0.075 0.837 0.010 0.081 0.019 

Locus 2423 : 
2 alleles
2.2% missing data
   4   (0.876) 0.952 0.904 0.943 0.044 0.991 0.884 0.454 
   2   (0.124) 0.048 0.096 0.057 0.956 0.009 0.116 0.546 

Locus 2424 : 
2 alleles
3.6% missing data
   1   (0.664) 0.436 0.388 0.626 0.550 0.207 0.832 0.952 
   4   (0.336) 0.564 0.612 0.374 0.450 0.793 0.168 0.048 

Locus 2425 : 
2 alleles
1.4% missing data
   1   (0.882) 0.894 0.942 0.854 0.990 0.960 0.937 0.973 
   3   (0.118) 0.106 0.058 0.146 0.010 0.040 0.063 0.027 

Locus 2426 : 
2 alleles
11.6% missing data
   3   (0.852) 0.899 0.827 0.851 0.853 0.973 0.875 0.918 
   1   (0.148) 0.101 0.173 0.149 0.147 0.027 0.125 0.082 

Locus 2427 : 
2 alleles
10.1% missing data
[truncated: 57,922 more chars]
