# Supplementary material for: Population genomic response to geographic gradients by widespread and endemic fishes of the Arabian Peninsula
Source: Ecol Evol. 2020 Apr 12;10(10):4314–30. doi: 10.1002/ece3.6199 (PMC7246217; doi:10.1002/ece3.6199)
Supplement: Supplementary file 6 — Appendix S1 [file ECE3-10-4314-s006.zip › Appendix S1, STRUCTURE and PCA Plots, Dryad/STRUCTURE/C. austriacus & C. melapterus/results_job_T34_q]

 C_aust_RS25  1 0.0016 0.0073 0.0006 0.0001 0.0024 0.9874 0.0004 
 C_aust_RS25  1 0.0003 0.0004 0.0003 0.0005 0.0021 0.9964 0.0001 
 C_aust_RS26  1 0.0004 0.0062 0.0003 0.0002 0.0008 0.9920 0.0002 
 C_aust_RS26  1 0.0023 0.0012 0.0027 0.0001 0.0005 0.9928 0.0003 
 C_aust_RS26  1 0.0007 0.0005 0.0036 0.0001 0.0009 0.9938 0.0003 
 C_aust_RS26  1 0.0004 0.0005 0.0006 0.0001 0.0013 0.9969 0.0002 
 C_aust_RS26  1 0.0006 0.0003 0.0009 0.0001 0.0004 0.9974 0.0003 
 C_aust_RS26  1 0.0035 0.0010 0.0044 0.0001 0.0066 0.9841 0.0004 
 C_aust_RS26  1 0.0013 0.0002 0.0008 0.0001 0.0002 0.9971 0.0002 
 C_aust_RS26  1 0.0015 0.0004 0.0008 0.0001 0.0005 0.9961 0.0006 
 C_aust_RS26  1 0.0006 0.0013 0.0015 0.0001 0.0003 0.9959 0.0002 
 C_aust_RS26  1 0.0008 0.0005 0.0006 0.0001 0.0007 0.9953 0.0021 
 C_aust_RS27  2 0.0034 0.0001 0.0001 0.0015 0.0019 0.9924 0.0007 
 C_aust_RS27  2 0.0055 0.0000 0.0001 0.0048 0.0036 0.9857 0.0003 
 C_aust_RS27  2 0.0174 0.0009 0.0003 0.0009 0.0073 0.9724 0.0007 
 C_aust_RS27  2 0.0387 0.0001 0.0008 0.0019 0.0037 0.9537 0.0011 
 C_aust_RS27  2 0.0576 0.0001 0.0017 0.0034 0.0216 0.9152 0.0004 
 C_aust_RS27  2 0.0039 0.0001 0.0001 0.0012 0.0024 0.9922 0.0001 
 C_aust_RS27  2 0.0023 0.0003 0.0001 0.0008 0.0033 0.9931 0.0002 
 C_aust_RS27  2 0.0344 0.0009 0.0002 0.0010 0.0286 0.9334 0.0014 
 C_aust_RS27  2 0.0063 0.0003 0.0002 0.0107 0.0232 0.9592 0.0002 
 C_aust_RS27  2 0.0100 0.0003 0.0003 0.0017 0.0059 0.9813 0.0005 
 C_aust_RS27  2 0.0104 0.0001 0.0004 0.0052 0.0098 0.9738 0.0003 
 C_aust_RS27  2 0.0070 0.0001 0.0001 0.0006 0.0026 0.9888 0.0008 
 C_aust_RS46  4 0.0015 0.0025 0.0024 0.0009 0.0020 0.9905 0.0002 
 C_aust_RS48  4 0.0004 0.0057 0.0005 0.0001 0.0008 0.9924 0.0002 
 C_aust_RS51  4 0.0014 0.0040 0.0011 0.0003 0.0047 0.9883 0.0003 
 C_aust_RS53  4 0.0007 0.0093 0.0022 0.0002 0.0003 0.9865 0.0007 
 C_aust_RS54  4 0.0003 0.0014 0.0005 0.0003 0.0005 0.9966 0.0004 
 C_aust_RS55  4 0.0006 0.0107 0.0005 0.0001 0.0017 0.9856 0.0007 
 C_aust_RS57  4 0.0003 0.0028 0.0005 0.0013 0.0003 0.9938 0.0009 
 C_aust_RS58  4 0.0003 0.0042 0.0005 0.0002 0.0006 0.9940 0.0003 
 C_aust_RS59  4 0.0007 0.0218 0.0014 0.0024 0.0092 0.9639 0.0007 
 C_aust_RS97  4 0.0019 0.0015 0.0010 0.0002 0.0009 0.9941 0.0004 
 C_aust_RS98  4 0.0003 0.0019 0.0005 0.0003 0.0004 0.9964 0.0002 
 C_aust_RS52  9 0.0006 0.0005 0.0009 0.0002 0.0004 0.9967 0.0007 
 C_aust_RS53  9 0.0007 0.0004 0.0028 0.0007 0.0024 0.9921 0.0008 
 C_aust_RS53  9 0.0004 0.0006 0.0005 0.0002 0.0013 0.9966 0.0003 
 C_aust_RS53  9 0.0003 0.0005 0.0007 0.0006 0.0004 0.9969 0.0005 
 C_aust_RS53  9 0.0008 0.0040 0.0008 0.0007 0.0019 0.9912 0.0006 
 C_aust_RS53  9 0.0006 0.0125 0.0013 0.0002 0.0007 0.9794 0.0053 
 C_aust_RS53  9 0.0008 0.0008 0.0019 0.0129 0.0011 0.9817 0.0007 
 C_aust_RS53  9 0.0004 0.0004 0.0007 0.0001 0.0008 0.9972 0.0003 
 C_aust_RS53  9 0.0008 0.0007 0.0009 0.0006 0.0003 0.9960 0.0007 
 C_aust_RS53  9 0.0009 0.0004 0.0009 0.0001 0.0007 0.9961 0.0009 
 C_aust_RS53  9 0.0005 0.0003 0.0006 0.0001 0.0007 0.9972 0.0005 
 C_aust_RS53  9 0.0006 0.0006 0.0021 0.0004 0.0003 0.9956 0.0005 
 C_aust_RS14 10 0.0026 0.0002 0.0016 0.0001 0.0004 0.9944 0.0007 
 C_aust_RS14 10 0.0045 0.0002 0.0046 0.0001 0.0006 0.9891 0.0009 
 C_aust_RS14 10 0.0022 0.0003 0.0019 0.0003 0.0002 0.9944 0.0007 
 C_aust_RS14 10 0.0021 0.0015 0.0022 0.0002 0.0004 0.9912 0.0024 
 C_aust_RS15 10 0.0020 0.0001 0.0016 0.0007 0.0003 0.9899 0.0054 
 C_aust_RS17 10 0.0253 0.0002 0.0122 0.0002 0.0005 0.9599 0.0017 
 C_aust_RS26 10 0.0036 0.0001 0.0091 0.0002 0.0006 0.9821 0.0043 
 C_aust_RS26 10 0.0014 0.0003 0.0015 0.0001 0.0002 0.9946 0.0019 
 C_aust_RS26 10 0.0062 0.0014 0.0105 0.0002 0.0007 0.9761 0.0049 
 C_aust_RS27 10 0.0011 0.0001 0.0019 0.0002 0.0002 0.9958 0.0007 
 C_aust_RS27 10 0.0007 0.0002 0.0008 0.0003 0.0002 0.9965 0.0013 
 C_aust_RS27 10 0.0017 0.0001 0.0025 0.0004 0.0002 0.9940 0.0010 
 C_aust_RS35 20 0.0016 0.0006 0.0014 0.0002 0.0006 0.9952 0.0004 
 C_aust_RS36 20 0.0011 0.0006 0.0017 0.0001 0.0032 0.9926 0.0007 
 C_aust_RS36 20 0.0027 0.0004 0.0025 0.0003 0.0041 0.9899 0.0002 
 C_aust_RS37 20 0.0023 0.0018 0.0027 0.0003 0.0012 0.9914 0.0003 
 C_aust_RS37 20 0.0094 0.0050 0.0046 0.0001 0.0009 0.9793 0.0006 
 C_aust_RS37 20 0.0015 0.0003 0.0015 0.0004 0.0017 0.9922 0.0023 
 C_aust_RS37 20 0.0029 0.0005 0.0014 0.0040 0.0009 0.9901 0.0003 
 C_aust_RS37 20 0.0017 0.0014 0.0014 0.0001 0.0022 0.9925 0.0006 
 C_aust_RS37 20 0.0042 0.0014 0.0037 0.0002 0.0023 0.9876 0.0004 
 C_aust_RS37 20 0.0017 0.0016 0.0038 0.0009 0.0008 0.9907 0.0005 
 C_aust_RS37 20 0.0031 0.0009 0.0041 0.0002 0.0009 0.9895 0.0012 
 C_aust_RS37 20 0.0101 0.0013 0.0038 0.0001 0.0007 0.9839 0.0002 
  C_aust_A1b 22 0.0004 0.0008 0.0005 0.0002 0.0012 0.9956 0.0014 
   C_aust_A2 22 0.0073 0.0180 0.0033 0.0010 0.0061 0.9633 0.0009 
   C_aust_A3 22 0.0006 0.0132 0.0011 0.0001 0.0394 0.9447 0.0010 
   C_aust_A4 22 0.0007 0.0017 0.0011 0.0001 0.0058 0.9896 0.0009 
   C_aust_A5 22 0.0008 0.0011 0.0011 0.0002 0.0073 0.9890 0.0006 
   C_aust_A6 22 0.0006 0.0015 0.0007 0.0007 0.0022 0.9936 0.0007 
   C_aust_A7 22 0.0008 0.0016 0.0006 0.0004 0.0037 0.9925 0.0005 
 C_melap_RS4 12 0.2542 0.0015 0.4104 0.0041 0.2957 0.0017 0.0324 
 C_melap_RS4 12 0.2995 0.0037 0.3987 0.0005 0.2769 0.0008 0.0199 
 C_melap_RS4 12 0.3848 0.0047 0.2176 0.0045 0.3134 0.0035 0.0715 
 C_melap_RS4 12 0.5164 0.0013 0.1114 0.0025 0.3348 0.0011 0.0325 
 C_melap_RS4 12 0.4483 0.0016 0.1542 0.0017 0.3707 0.0063 0.0173 
 C_melap_RS4 12 0.5225 0.0080 0.0582 0.0011 0.4022 0.0022 0.0058 
 C_melap_RS4 12 0.5244 0.0024 0.0666 0.0007 0.3931 0.0020 0.0109 
 C_melap_RS4 12 0.0571 0.0033 0.0330 0.0009 0.2736 0.0006 0.6315 
 C_melap_RS4 12 0.3359 0.0045 0.2950 0.0023 0.3042 0.0047 0.0534 
 C_melap_RS4 12 0.3086 0.0208 0.1875 0.0020 0.4714 0.0015 0.0083 
 C_melap_RS4 12 0.3672 0.0097 0.3244 0.0014 0.2014 0.0014 0.0945 
 C_melap_RS4 12 0.5701 0.0181 0.0862 0.0017 0.3112 0.0014 0.0114 
 C_melap_RS4 13 0.0026 0.0002 0.0029 0.4876 0.5065 0.0001 0.0001 
 C_melap_RS4 13 0.0073 0.0005 0.0125 0.4922 0.4872 0.0002 0.0001 
 C_melap_RS4 13 0.1051 0.0006 0.5942 0.0020 0.2969 0.0004 0.0008 
 C_melap_RS4 13 0.3053 0.0017 0.4625 0.0099 0.2192 0.0008 0.0005 
 C_melap_RS4 13 0.7270 0.0192 0.0515 0.0024 0.1979 0.0004 0.0017 
 C_melap_RS4 13 0.2917 0.0024 0.5666 0.0016 0.1357 0.0016 0.0004 
 C_melap_RS4 13 0.1211 0.0012 0.6206 0.0015 0.2542 0.0005 0.0009 
 C_melap_RS4 13 0.2742 0.0010 0.4434 0.0008 0.2778 0.0014 0.0014 
 C_melap_RS4 13 0.2172 0.0010 0.4711 0.0011 0.3073 0.0020 0.0003 
 C_melap_RS4 13 0.4480 0.0028 0.3654 0.0005 0.1815 0.0006 0.0013 
 C_melap_RS4 13 0.0674 0.4948 0.0367 0.0010 0.3985 0.0008 0.0008 
 C_melap_RS4 13 0.0827 0.0014 0.6202 0.0022 0.2891 0.0012 0.0032 
 C_melap_RS1 14 0.3741 0.0175 0.2322 0.0009 0.3702 0.0029 0.0020 
 C_melap_RS1 14 0.1649 0.0044 0.2126 0.0013 0.6072 0.0015 0.0081 
 C_melap_RS1 14 0.2600 0.0035 0.4404 0.0043 0.2875 0.0020 0.0022 
 C_melap_RS1 14 0.3073 0.0022 0.3867 0.0265 0.2715 0.0021 0.0038 
 C_melap_RS1 14 0.4151 0.0041 0.2880 0.0066 0.2824 0.0028 0.0010 
 C_melap_RS1 14 0.2403 0.0013 0.3904 0.0012 0.3570 0.0070 0.0028 
 C_melap_RS1 14 0.1253 0.0030 0.3449 0.0103 0.5124 0.0012 0.0030 
 C_melap_RS1 14 0.2997 0.0027 0.4073 0.0093 0.2745 0.0016 0.0049 
 C_melap_RS1 14 0.2123 0.0063 0.4545 0.0023 0.3202 0.0026 0.0018 
 C_melap_RS1 14 0.2979 0.0264 0.4102 0.0138 0.2475 0.0016 0.0026 
 C_melap_RS1 14 0.3161 0.0026 0.4031 0.0022 0.2713 0.0016 0.0032 
 C_melap_RS1 14 0.2285 0.0186 0.2849 0.0012 0.4625 0.0022 0.0021 
 C_melap_RS4 16 0.1240 0.0137 0.5763 0.0013 0.2703 0.0019 0.0125 
 C_melap_RS4 16 0.2318 0.0098 0.4641 0.0008 0.2787 0.0022 0.0126 
 C_melap_RS4 16 0.2478 0.0212 0.4686 0.0010 0.2244 0.0010 0.0360 
 C_melap_RS4 16 0.2770 0.0124 0.5055 0.0020 0.1962 0.0029 0.0039 
 C_melap_RS4 16 0.1666 0.0059 0.5540 0.0031 0.2584 0.0022 0.0098 
 C_melap_RS4 16 0.2821 0.0151 0.3611 0.0012 0.3275 0.0012 0.0117 
 C_melap_RS4 16 0.2408 0.0303 0.4015 0.0008 0.3142 0.0017 0.0108 
 C_melap_RS4 16 0.3302 0.0127 0.3652 0.0007 0.2669 0.0032 0.0211 
 C_melap_RS4 16 0.1860 0.0145 0.4919 0.0004 0.2977 0.0020 0.0076 
 C_melap_RS4 16 0.1398 0.0389 0.4313 0.0016 0.3642 0.0090 0.0151 
 C_melap_RS4 16 0.2082 0.0101 0.3442 0.0003 0.4277 0.0027 0.0069 
 C_melap_RS4 16 0.2943 0.0469 0.3693 0.0006 0.2778 0.0031 0.0080 
 C_melap_RS5 19 0.1619 0.0271 0.5009 0.0012 0.2458 0.0013 0.0618 
 C_melap_RS5 19 0.2103 0.0126 0.4822 0.0104 0.2632 0.0031 0.0182 
 C_melap_RS5 19 0.2631 0.0045 0.5253 0.0013 0.1762 0.0020 0.0276 
 C_melap_RS5 19 0.2822 0.0249 0.4497 0.0016 0.2094 0.0014 0.0308 
 C_melap_RS5 19 0.3231 0.0112 0.3115 0.0026 0.3228 0.0013 0.0275 
 C_melap_RS5 19 0.1689 0.0101 0.4326 0.0031 0.3668 0.0016 0.0169 
 C_melap_RS5 19 0.3196 0.0051 0.4163 0.0015 0.2283 0.0021 0.0271 
 C_melap_RS5 19 0.2894 0.0113 0.2926 0.0009 0.3370 0.0054 0.0633 
 C_melap_RS5 19 0.1674 0.0226 0.5437 0.0008 0.2450 0.0019 0.0186 
 C_melap_RS5 19 0.2066 0.0311 0.4083 0.0008 0.3036 0.0022 0.0476 
 C_melap_RS5 19 0.1439 0.0053 0.5616 0.0023 0.2531 0.0071 0.0266 
 C_melap_RS5 19 0.1824 0.0067 0.4739 0.0016 0.3061 0.0014 0.0280 
