# Supplementary material for: Population genomic response to geographic gradients by widespread and endemic fishes of the Arabian Peninsula
Source: Ecol Evol. 2020 Apr 12;10(10):4314–30. doi: 10.1002/ece3.6199 (PMC7246217; doi:10.1002/ece3.6199)
Supplement: Supplementary file 6 — Appendix S1 [file ECE3-10-4314-s006.zip › Appendix S1, STRUCTURE and PCA Plots, Dryad/STRUCTURE/C. austriacus & C. melapterus/results_job_T35_f]

----------------------------------------------------
STRUCTURE by Pritchard, Stephens and Donnelly (2000)
     and Falush, Stephens and Pritchard (2003)
       Code by Pritchard, Falush and Hubisz
             Version 2.3.4 (Jul 2012)
----------------------------------------------------


Command line arguments:   /home/compartido2/pablo_saenz/Structure/structure_kernel_src/structure -m parameter_job_T35 
Input File:    /home/compartido2/pablo_saenz/joey/structure/C_aus_x_C_mel/data_job_T35

Run parameters:
   138 individuals
   2782 loci
   7 populations assumed
   200000 Burn-in period
   300000 Reps
LOCPRIOR model used


--------------------------------------------
Proportion of membership of each pre-defined
 population in each of the 7 clusters

Given    Inferred Clusters                                   Number of
 Pop       1      2      3      4      5      6      7      Individuals

  1:     0.933  0.001  0.004  0.042  0.017  0.001  0.002       12
  2:     0.928  0.001  0.003  0.024  0.035  0.009  0.001       12
  4:     0.968  0.004  0.002  0.017  0.006  0.003  0.000       11
  9:     0.954  0.001  0.001  0.035  0.004  0.002  0.002       12
 10:     0.922  0.001  0.002  0.016  0.056  0.000  0.002       12
 12:     0.000  0.002  0.705  0.000  0.001  0.218  0.073       12
 13:     0.001  0.020  0.652  0.002  0.046  0.277  0.003       12
 14:     0.002  0.074  0.736  0.001  0.004  0.179  0.005       12
 16:     0.003  0.024  0.762  0.003  0.039  0.159  0.009       12
 19:     0.003  0.017  0.746  0.012  0.028  0.159  0.035       12
 20:     0.928  0.002  0.003  0.035  0.031  0.001  0.001       12
 22:     0.957  0.008  0.002  0.025  0.004  0.001  0.002        7
--------------------------------------------

Allele-freq. divergence among pops (Net nucleotide distance),
computed using point estimates of P.

      1       2       3       4       5       6       7      
 1      -    0.0253  0.0117  0.0166  0.0027  0.0302  0.0473  
 2   0.0253     -    0.0197  0.0394  0.0196  0.0384  0.0569  
 3   0.0117  0.0197     -    0.0257  0.0046  0.0245  0.0439  
 4   0.0166  0.0394  0.0257     -    0.0161  0.0450  0.0607  
 5   0.0027  0.0196  0.0046  0.0161     -    0.0229  0.0414  
 6   0.0302  0.0384  0.0245  0.0450  0.0229     -    0.0631  
 7   0.0473  0.0569  0.0439  0.0607  0.0414  0.0631     -    

Average distances (expected heterozygosity) between individuals in same cluster:
cluster  1  : 0.2378 
cluster  2  : 0.1902 
cluster  3  : 0.2343 
cluster  4  : 0.2485 
cluster  5  : 0.2668 
cluster  6  : 0.1848 
cluster  7  : 0.1546 

--------------------------------------------
Estimated Ln Prob of Data   = -269304.8
Mean value of ln likelihood = -265162.2
Variance of ln likelihood   = 8285.2
Mean value of alpha         = 4.7935

Mean value of alpha_local for each location:
	location  1:  20.4560  0.0339  0.1012  0.8800  0.4165  0.0322  0.1029
	location  2:  19.4469  0.0424  0.0800  0.4835  0.7316  0.2200  0.0438
	location  4:  8.1019  0.0735  0.0535  0.2153  0.0872  0.0405  0.0127
	location  9:  10.7989  0.0323  0.0408  0.3526  0.0716  0.0448  0.0550
	location 10:  8.1406  0.0240  0.0465  0.1692  0.4936  0.0171  0.0465
	location 12:  0.0044  0.0032  0.1438  0.0008  0.0048  3.4215  0.0940
	location 13:  0.0140  0.0291  0.6091  0.0219  0.0800  0.5086  0.0276
	location 14:  0.0519  0.4456  5.0380  0.0196  0.0500  1.5970  0.0552
	location 16:  0.0928  0.5323  14.3494  0.0756  0.7254  3.3505  0.2494
	location 19:  0.1783  0.7747  34.1451  0.6113  1.2360  7.3648  1.7237
	location 20:  21.7005  0.0506  0.0901  0.9365  0.7294  0.0593  0.0290
	location 22:  12.6451  0.1681  0.0580  0.2494  0.0893  0.0445  0.0650

Mean value of Fst_1         = 0.0465
Mean value of Fst_2         = 0.8722
Mean value of Fst_3         = 0.0735
Mean value of Fst_4         = 0.9900
Mean value of Fst_5         = 0.0071
Mean value of Fst_6         = 0.3663
Mean value of Fst_7         = 0.9718

Mean value of r = 0.0899

Inferred ancestry of individuals:
        Label (%Miss) Pop:  Inferred clusters
  1 C_aust_RS25    (1)    1 :  0.939 0.002 0.003 0.035 0.018 0.001 0.002 
  2 C_aust_RS25    (2)    1 :  0.927 0.001 0.001 0.058 0.011 0.002 0.001 
  3 C_aust_RS26    (1)    1 :  0.899 0.001 0.001 0.084 0.012 0.001 0.001 
  4 C_aust_RS26    (0)    1 :  0.943 0.001 0.005 0.029 0.020 0.001 0.002 
  5 C_aust_RS26    (1)    1 :  0.942 0.001 0.005 0.030 0.019 0.001 0.002 
  6 C_aust_RS26    (1)    1 :  0.950 0.001 0.002 0.030 0.015 0.001 0.002 
  7 C_aust_RS26    (0)    1 :  0.888 0.000 0.003 0.090 0.017 0.000 0.002 
  8 C_aust_RS26    (0)    1 :  0.921 0.002 0.013 0.025 0.037 0.001 0.002 
  9 C_aust_RS26    (1)    1 :  0.963 0.000 0.002 0.018 0.014 0.000 0.002 
 10 C_aust_RS26    (0)    1 :  0.962 0.001 0.002 0.017 0.015 0.001 0.003 
 11 C_aust_RS26    (2)    1 :  0.900 0.001 0.002 0.074 0.021 0.000 0.001 
 12 C_aust_RS26    (0)    1 :  0.968 0.001 0.002 0.011 0.012 0.001 0.006 
 13 C_aust_RS27    (4)    2 :  0.921 0.000 0.001 0.057 0.017 0.003 0.001 
 14 C_aust_RS27    (1)    2 :  0.957 0.000 0.001 0.010 0.025 0.006 0.000 
 15 C_aust_RS27    (1)    2 :  0.955 0.002 0.004 0.005 0.027 0.006 0.001 
 16 C_aust_RS27    (2)    2 :  0.914 0.001 0.003 0.010 0.061 0.011 0.001 
 17 C_aust_RS27    (4)    2 :  0.867 0.001 0.011 0.017 0.080 0.023 0.001 
 18 C_aust_RS27    (1)    2 :  0.941 0.001 0.001 0.033 0.020 0.004 0.000 
 19 C_aust_RS27   (10)    2 :  0.963 0.001 0.001 0.019 0.013 0.003 0.000 
 20 C_aust_RS27    (2)    2 :  0.912 0.001 0.006 0.023 0.045 0.010 0.003 
 21 C_aust_RS27    (4)    2 :  0.944 0.002 0.002 0.010 0.022 0.019 0.000 
 22 C_aust_RS27    (1)    2 :  0.900 0.001 0.002 0.045 0.046 0.004 0.001 
 23 C_aust_RS27    (1)    2 :  0.930 0.001 0.002 0.016 0.038 0.013 0.001 
 24 C_aust_RS27    (0)    2 :  0.927 0.001 0.002 0.041 0.026 0.003 0.002 
 25 C_aust_RS46    (5)    4 :  0.961 0.002 0.005 0.019 0.009 0.005 0.000 
 26 C_aust_RS48    (8)    4 :  0.988 0.003 0.001 0.004 0.003 0.001 0.000 
 27 C_aust_RS51    (4)    4 :  0.975 0.003 0.004 0.007 0.008 0.003 0.000 
 28 C_aust_RS53    (1)    4 :  0.906 0.004 0.002 0.080 0.007 0.000 0.001 
 29 C_aust_RS54    (2)    4 :  0.982 0.002 0.001 0.008 0.006 0.001 0.000 
 30 C_aust_RS55   (14)    4 :  0.971 0.010 0.002 0.011 0.004 0.001 0.001 
 31 C_aust_RS57    (3)    4 :  0.988 0.002 0.001 0.005 0.003 0.001 0.000 
 32 C_aust_RS58    (1)    4 :  0.984 0.003 0.001 0.008 0.003 0.001 0.000 
 33 C_aust_RS59    (2)    4 :  0.921 0.015 0.003 0.032 0.010 0.017 0.001 
 34 C_aust_RS97    (2)    4 :  0.980 0.002 0.003 0.006 0.009 0.001 0.000 
 35 C_aust_RS98    (1)    4 :  0.986 0.001 0.001 0.007 0.004 0.001 0.000 
 36 C_aust_RS52    (2)    9 :  0.973 0.001 0.001 0.017 0.006 0.001 0.002 
 37 C_aust_RS53    (4)    9 :  0.966 0.001 0.002 0.019 0.005 0.005 0.002 
 38 C_aust_RS53    (6)    9 :  0.989 0.001 0.001 0.005 0.002 0.001 0.001 
 39 C_aust_RS53    (3)    9 :  0.981 0.001 0.001 0.012 0.003 0.001 0.001 
 40 C_aust_RS53    (9)    9 :  0.852 0.002 0.001 0.138 0.003 0.002 0.002 
 41 C_aust_RS53    (4)    9 :  0.941 0.004 0.002 0.035 0.006 0.001 0.012 
 42 C_aust_RS53    (4)    9 :  0.918 0.001 0.001 0.061 0.005 0.012 0.001 
 43 C_aust_RS53    (3)    9 :  0.977 0.001 0.001 0.017 0.002 0.001 0.001 
 44 C_aust_RS53    (8)    9 :  0.922 0.001 0.001 0.071 0.003 0.001 0.001 
 45 C_aust_RS53    (2)    9 :  0.977 0.000 0.002 0.014 0.005 0.001 0.002 
 46 C_aust_RS53    (6)    9 :  0.989 0.001 0.001 0.004 0.002 0.001 0.001 
 47 C_aust_RS53    (2)    9 :  0.965 0.000 0.001 0.027 0.005 0.001 0.001 
 48 C_aust_RS14    (2)   10 :  0.966 0.002 0.002 0.004 0.025 0.000 0.001 
 49 C_aust_RS14    (3)   10 :  0.909 0.001 0.003 0.010 0.075 0.000 0.001 
 50 C_aust_RS14    (1)   10 :  0.943 0.000 0.001 0.006 0.048 0.000 0.001 
 51 C_aust_RS14    (1)   10 :  0.944 0.001 0.002 0.005 0.046 0.000 0.002 
 52 C_aust_RS15    (1)   10 :  0.955 0.000 0.001 0.008 0.030 0.001 0.006 
 53 C_aust_RS17    (1)   10 :  0.789 0.001 0.006 0.045 0.157 0.000 0.001 
 54 C_aust_RS26    (3)   10 :  0.913 0.001 0.004 0.014 0.064 0.000 0.004 
 55 C_aust_RS26    (1)   10 :  0.963 0.000 0.002 0.012 0.021 0.000 0.002 
 56 C_aust_RS26    (1)   10 :  0.850 0.001 0.006 0.010 0.129 0.000 0.003 
 57 C_aust_RS27    (0)   10 :  0.909 0.000 0.001 0.058 0.031 0.000 0.001 
 58 C_aust_RS27    (8)   10 :  0.974 0.001 0.001 0.008 0.015 0.000 0.002 
 59 C_aust_RS27    (1)   10 :  0.954 0.001 0.001 0.009 0.034 0.000 0.001 
 60 C_aust_RS35    (1)   20 :  0.944 0.001 0.002 0.033 0.019 0.001 0.001 
 61 C_aust_RS36   (11)   20 :  0.936 0.005 0.002 0.035 0.020 0.001 0.001 
 62 C_aust_RS36    (4)   20 :  0.921 0.001 0.003 0.050 0.023 0.001 0.000 
 63 C_aust_RS37    (2)   20 :  0.929 0.001 0.003 0.036 0.029 0.001 0.000 
 64 C_aust_RS37    (1)   20 :  0.927 0.002 0.005 0.017 0.047 0.001 0.000 
 65 C_aust_RS37    (1)   20 :  0.942 0.001 0.002 0.029 0.022 0.002 0.002 
 66 C_aust_RS37    (2)   20 :  0.937 0.001 0.001 0.030 0.027 0.004 0.000 
 67 C_aust_RS37    (1)   20 :  0.929 0.002 0.002 0.040 0.025 0.001 0.001 
 68 C_aust_RS37    (1)   20 :  0.914 0.001 0.003 0.033 0.046 0.001 0.001 
 69 C_aust_RS37    (0)   20 :  0.933 0.001 0.002 0.034 0.027 0.002 0.001 
 70 C_aust_RS37    (0)   20 :  0.908 0.002 0.003 0.048 0.037 0.001 0.001 
 71 C_aust_RS37    (0)   20 :  0.916 0.001 0.004 0.034 0.044 0.001 0.000 
 72 C_aust_A1b    (6)   22 :  0.986 0.003 0.001 0.005 0.002 0.000 0.003 
 73 C_aust_A2    (4)   22 :  0.951 0.017 0.008 0.009 0.012 0.002 0.002 
 74 C_aust_A3   (21)   22 :  0.862 0.012 0.003 0.116 0.003 0.001 0.003 
 75 C_aust_A4    (7)   22 :  0.972 0.012 0.002 0.007 0.004 0.001 0.003 
 76 C_aust_A5   (13)   22 :  0.986 0.003 0.002 0.004 0.003 0.001 0.001 
 77 C_aust_A6    (8)   22 :  0.961 0.006 0.001 0.026 0.003 0.002 0.001 
 78 C_aust_A7    (2)   22 :  0.981 0.004 0.001 0.008 0.004 0.001 0.001 
 79 C_melap_RS4   (19)   12 :  0.000 0.011 0.723 0.000 0.002 0.238 0.024 
 80 C_melap_RS4   (20)   12 :  0.000 0.000 0.842 0.000 0.000 0.150 0.008 
 81 C_melap_RS4   (19)   12 :  0.000 0.001 0.692 0.000 0.001 0.237 0.068 
 82 C_melap_RS4   (27)   12 :  0.000 0.000 0.698 0.000 0.000 0.284 0.017 
 83 C_melap_RS4   (20)   12 :  0.001 0.001 0.747 0.000 0.001 0.245 0.005 
 84 C_melap_RS4   (22)   12 :  0.000 0.001 0.775 0.000 0.000 0.222 0.001 
 85 C_melap_RS4   (24)   12 :  0.000 0.003 0.803 0.000 0.000 0.190 0.004 
 86 C_melap_RS4   (34)   12 :  0.000 0.000 0.193 0.000 0.000 0.174 0.632 
 87 C_melap_RS4   (20)   12 :  0.001 0.000 0.745 0.000 0.001 0.219 0.034 
 88 C_melap_RS4   (29)   12 :  0.000 0.003 0.769 0.000 0.000 0.225 0.002 
 89 C_melap_RS4   (22)   12 :  0.000 0.001 0.732 0.000 0.005 0.183 0.079 
 90 C_melap_RS4   (23)   12 :  0.000 0.004 0.741 0.000 0.000 0.252 0.003 
 91 C_melap_RS4   (29)   13 :  0.000 0.000 0.004 0.000 0.000 0.995 0.000 
 92 C_melap_RS4    (7)   13 :  0.000 0.000 0.006 0.000 0.001 0.992 0.000 
 93 C_melap_RS4   (12)   13 :  0.000 0.003 0.798 0.001 0.005 0.191 0.001 
 94 C_melap_RS4   (14)   13 :  0.001 0.002 0.735 0.001 0.104 0.155 0.001 
 95 C_melap_RS4   (11)   13 :  0.000 0.006 0.853 0.008 0.012 0.117 0.003 
 96 C_melap_RS4   (15)   13 :  0.000 0.002 0.598 0.001 0.325 0.073 0.000 
 97 C_melap_RS4    (9)   13 :  0.000 0.002 0.809 0.003 0.009 0.176 0.001 
 98 C_melap_RS4    (8)   13 :  0.001 0.001 0.839 0.005 0.041 0.110 0.003 
 99 C_melap_RS4    (8)   13 :  0.001 0.016 0.798 0.002 0.014 0.168 0.000 
100 C_melap_RS4    (8)   13 :  0.001 0.002 0.905 0.000 0.017 0.072 0.003 
101 C_melap_RS4   (23)   13 :  0.001 0.198 0.689 0.002 0.003 0.105 0.002 
102 C_melap_RS4    (7)   13 :  0.001 0.006 0.787 0.001 0.018 0.173 0.015 
103 C_melap_RS1   (23)   14 :  0.002 0.093 0.809 0.000 0.002 0.092 0.002 
104 C_melap_RS1   (41)   14 :  0.001 0.482 0.367 0.000 0.001 0.121 0.029 
105 C_melap_RS1   (14)   14 :  0.002 0.018 0.810 0.001 0.004 0.163 0.002 
106 C_melap_RS1   (13)   14 :  0.003 0.031 0.724 0.000 0.009 0.229 0.003 
107 C_melap_RS1   (12)   14 :  0.003 0.015 0.780 0.000 0.004 0.197 0.001 
108 C_melap_RS1   (13)   14 :  0.006 0.046 0.799 0.000 0.004 0.140 0.005 
109 C_melap_RS1   (18)   14 :  0.001 0.025 0.656 0.000 0.001 0.313 0.003 
110 C_melap_RS1   (14)   14 :  0.002 0.039 0.743 0.001 0.003 0.210 0.002 
111 C_melap_RS1   (12)   14 :  0.002 0.034 0.761 0.001 0.003 0.197 0.002 
112 C_melap_RS1   (13)   14 :  0.002 0.026 0.779 0.001 0.008 0.182 0.002 
113 C_melap_RS1   (12)   14 :  0.002 0.013 0.834 0.001 0.003 0.144 0.003 
114 C_melap_RS1   (24)   14 :  0.001 0.064 0.773 0.000 0.001 0.160 0.002 
115 C_melap_RS4    (3)   16 :  0.003 0.026 0.735 0.004 0.042 0.178 0.012 
116 C_melap_RS4    (4)   16 :  0.003 0.015 0.791 0.001 0.029 0.152 0.010 
117 C_melap_RS4   (13)   16 :  0.001 0.026 0.772 0.003 0.024 0.154 0.021 
118 C_melap_RS4   (10)   16 :  0.005 0.014 0.712 0.006 0.117 0.143 0.003 
119 C_melap_RS4    (3)   16 :  0.003 0.013 0.703 0.007 0.073 0.194 0.007 
120 C_melap_RS4    (5)   16 :  0.001 0.015 0.773 0.001 0.016 0.183 0.011 
121 C_melap_RS4    (3)   16 :  0.002 0.056 0.749 0.001 0.027 0.156 0.009 
122 C_melap_RS4    (2)   16 :  0.004 0.013 0.780 0.001 0.031 0.158 0.013 
123 C_melap_RS4    (6)   16 :  0.002 0.023 0.791 0.004 0.030 0.144 0.006 
124 C_melap_RS4    (8)   16 :  0.006 0.036 0.717 0.004 0.035 0.190 0.012 
125 C_melap_RS4   (16)   16 :  0.002 0.026 0.830 0.001 0.013 0.122 0.005 
126 C_melap_RS4    (4)   16 :  0.003 0.026 0.789 0.002 0.034 0.140 0.006 
127 C_melap_RS5    (2)   19 :  0.002 0.020 0.747 0.009 0.022 0.146 0.054 
128 C_melap_RS5    (2)   19 :  0.004 0.020 0.723 0.015 0.033 0.179 0.026 
129 C_melap_RS5   (14)   19 :  0.003 0.009 0.779 0.017 0.039 0.122 0.031 
130 C_melap_RS5   (11)   19 :  0.003 0.016 0.760 0.011 0.036 0.140 0.035 
131 C_melap_RS5    (2)   19 :  0.002 0.019 0.742 0.008 0.017 0.184 0.029 
132 C_melap_RS5    (6)   19 :  0.002 0.016 0.729 0.006 0.017 0.208 0.023 
133 C_melap_RS5    (3)   19 :  0.004 0.010 0.768 0.006 0.031 0.146 0.036 
134 C_melap_RS5    (8)   19 :  0.004 0.018 0.688 0.025 0.025 0.187 0.053 
135 C_melap_RS5    (2)   19 :  0.003 0.022 0.775 0.017 0.027 0.130 0.027 
136 C_melap_RS5    (4)   19 :  0.003 0.028 0.755 0.010 0.023 0.142 0.038 
137 C_melap_RS5    (2)   19 :  0.008 0.011 0.731 0.018 0.043 0.157 0.031 
138 C_melap_RS5    (7)   19 :  0.002 0.013 0.754 0.008 0.018 0.170 0.036 


Estimated Allele Frequencies in each cluster
First column gives estimated ancestral frequencies


Locus 1 : 
2 alleles
14.5% missing data
   1   (0.891) 0.897 0.797 0.951 0.698 0.892 0.980 0.738 
   3   (0.109) 0.103 0.203 0.049 0.302 0.108 0.020 0.262 

Locus 2 : 
2 alleles
14.5% missing data
   2   (0.446) 0.439 0.402 0.432 0.707 0.449 0.120 0.943 
   4   (0.554) 0.561 0.598 0.568 0.293 0.551 0.880 0.057 

Locus 3 : 
2 alleles
5.1% missing data
   1   (0.893) 0.865 0.928 0.949 0.974 0.895 0.980 0.993 
   4   (0.107) 0.135 0.072 0.051 0.026 0.105 0.020 0.007 

Locus 4 : 
2 alleles
10.1% missing data
   1   (0.098) 0.044 0.255 0.123 0.085 0.097 0.046 0.309 
   4   (0.902) 0.956 0.745 0.877 0.915 0.903 0.954 0.691 

Locus 5 : 
2 alleles
2.2% missing data
   2   (0.896) 0.941 0.989 0.918 0.974 0.898 0.709 0.988 
   4   (0.104) 0.059 0.011 0.082 0.026 0.102 0.291 0.012 

Locus 6 : 
2 alleles
5.1% missing data
   3   (0.900) 0.894 0.928 0.970 0.937 0.901 0.878 0.996 
   2   (0.100) 0.106 0.072 0.030 0.063 0.099 0.122 0.004 

Locus 7 : 
2 alleles
10.1% missing data
   1   (0.591) 0.426 0.818 0.804 0.394 0.593 0.683 0.551 
   3   (0.409) 0.574 0.182 0.196 0.606 0.407 0.317 0.449 

Locus 8 : 
2 alleles
15.9% missing data
   2   (0.796) 0.853 0.883 0.822 0.821 0.797 0.372 0.847 
   4   (0.204) 0.147 0.117 0.178 0.179 0.203 0.628 0.153 

Locus 9 : 
2 alleles
2.2% missing data
   3   (0.914) 0.950 0.985 0.926 0.960 0.914 0.977 0.923 
   1   (0.086) 0.050 0.015 0.074 0.040 0.086 0.023 0.077 

Locus 10 : 
2 alleles
7.2% missing data
   1   (0.586) 0.661 0.951 0.494 0.577 0.586 0.380 0.545 
   3   (0.414) 0.339 0.049 0.506 0.423 0.414 0.620 0.455 

Locus 11 : 
2 alleles
6.5% missing data
   4   (0.760) 0.792 0.886 0.859 0.933 0.762 0.221 0.097 
   1   (0.240) 0.208 0.114 0.141 0.067 0.238 0.779 0.903 

Locus 12 : 
2 alleles
5.8% missing data
   1   (0.287) 0.377 0.061 0.207 0.523 0.285 0.065 0.069 
   3   (0.713) 0.623 0.939 0.793 0.477 0.715 0.935 0.931 

Locus 13 : 
2 alleles
1.4% missing data
   3   (0.908) 0.963 0.945 0.874 0.957 0.905 0.973 0.994 
   4   (0.092) 0.037 0.055 0.126 0.043 0.095 0.027 0.006 

Locus 14 : 
2 alleles
18.1% missing data
   1   (0.872) 0.924 0.652 0.894 0.667 0.869 0.965 0.839 
   4   (0.128) 0.076 0.348 0.106 0.333 0.131 0.035 0.161 

Locus 15 : 
2 alleles
14.5% missing data
   2   (0.103) 0.073 0.027 0.054 0.211 0.101 0.188 0.010 
   4   (0.897) 0.927 0.973 0.946 0.789 0.899 0.812 0.990 

Locus 16 : 
2 alleles
19.6% missing data
   1   (0.903) 0.912 0.986 0.961 0.692 0.900 0.983 0.982 
   4   (0.097) 0.088 0.014 0.039 0.308 0.100 0.017 0.018 

Locus 17 : 
2 alleles
9.4% missing data
   1   (0.918) 0.971 0.941 0.939 0.986 0.918 0.726 0.995 
   3   (0.082) 0.029 0.059 0.061 0.014 0.082 0.274 0.005 

Locus 18 : 
2 alleles
6.5% missing data
   4   (0.789) 0.833 0.878 0.787 0.699 0.789 0.823 0.971 
   2   (0.211) 0.167 0.122 0.213 0.301 0.211 0.177 0.029 

Locus 19 : 
2 alleles
2.2% missing data
   2   (0.885) 0.907 0.987 0.905 0.940 0.886 0.940 0.963 
   1   (0.115) 0.093 0.013 0.095 0.060 0.114 0.060 0.037 

Locus 20 : 
2 alleles
17.4% missing data
   1   (0.924) 0.846 0.992 0.988 0.971 0.924 0.992 0.996 
   3   (0.076) 0.154 0.008 0.012 0.029 0.076 0.008 0.004 

Locus 21 : 
2 alleles
17.4% missing data
   3   (0.246) 0.254 0.086 0.252 0.255 0.245 0.070 0.022 
   4   (0.754) 0.746 0.914 0.748 0.745 0.755 0.930 0.978 

Locus 22 : 
2 alleles
3.6% missing data
   2   (0.143) 0.075 0.178 0.148 0.100 0.144 0.230 0.035 
   4   (0.857) 0.925 0.822 0.852 0.900 0.856 0.770 0.965 

Locus 23 : 
2 alleles
4.3% missing data
   2   (0.893) 0.933 0.980 0.905 0.783 0.891 0.967 0.983 
   1   (0.107) 0.067 0.020 0.095 0.217 0.109 0.033 0.017 

Locus 24 : 
2 alleles
12.3% missing data
   4   (0.730) 0.760 0.805 0.821 0.543 0.726 0.582 0.666 
   2   (0.270) 0.240 0.195 0.179 0.457 0.274 0.418 0.334 

Locus 25 : 
2 alleles
6.5% missing data
   2   (0.412) 0.326 0.682 0.487 0.432 0.412 0.467 0.471 
   4   (0.588) 0.674 0.318 0.513 0.568 0.588 0.533 0.529 

Locus 26 : 
2 alleles
8.0% missing data
   1   (0.847) 0.813 0.908 0.926 0.651 0.846 0.962 0.988 
   3   (0.153) 0.187 0.092 0.074 0.349 0.154 0.038 0.012 

Locus 27 : 
2 alleles
10.1% missing data
   2   (0.306) 0.245 0.132 0.357 0.484 0.309 0.259 0.025 
   3   (0.694) 0.755 0.868 0.643 0.516 0.691 0.741 0.975 

Locus 28 : 
2 alleles
3.6% missing data
   2   (0.346) 0.352 0.164 0.418 0.204 0.345 0.127 0.043 
   3   (0.654) 0.648 0.836 0.582 0.796 0.655 0.873 0.957 

Locus 29 : 
2 alleles
13.8% missing data
   4   (0.242) 0.284 0.146 0.206 0.148 0.240 0.060 0.233 
   2   (0.758) 0.716 0.854 0.794 0.852 0.760 0.940 0.767 

Locus 30 : 
2 alleles
10.9% missing data
   3   (0.858) 0.934 0.365 0.814 0.966 0.858 0.860 0.845 
   1   (0.142) 0.066 0.635 0.186 0.034 0.142 0.140 0.155 

Locus 31 : 
2 alleles
12.3% missing data
   2   (0.928) 0.919 0.984 0.979 0.955 0.928 0.989 0.959 
   4   (0.072) 0.081 0.016 0.021 0.045 0.072 0.011 0.041 

Locus 32 : 
2 alleles
8.0% missing data
   3   (0.814) 0.896 0.730 0.789 0.641 0.815 0.591 0.807 
   1   (0.186) 0.104 0.270 0.211 0.359 0.185 0.409 0.193 

Locus 33 : 
2 alleles
6.5% missing data
   4   (0.890) 0.916 0.955 0.922 0.864 0.888 0.971 0.988 
   2   (0.110) 0.084 0.045 0.078 0.136 0.112 0.029 0.012 

Locus 34 : 
2 alleles
5.1% missing data
   3   (0.768) 0.727 0.961 0.857 0.628 0.765 0.946 0.788 
   1   (0.232) 0.273 0.039 0.143 0.372 0.235 0.054 0.212 

Locus 35 : 
2 alleles
2.2% missing data
   2   (0.898) 0.936 0.950 0.957 0.738 0.896 0.971 0.209 
   4   (0.102) 0.064 0.050 0.043 0.262 0.104 0.029 0.791 

Locus 36 : 
2 alleles
13.8% missing data
   4   (0.196) 0.148 0.095 0.195 0.035 0.193 0.419 0.201 
   2   (0.804) 0.852 0.905 0.805 0.965 0.807 0.581 0.799 

Locus 37 : 
2 alleles
2.9% missing data
   1   (0.090) 0.059 0.030 0.058 0.467 0.089 0.025 0.008 
   3   (0.910) 0.941 0.970 0.942 0.533 0.911 0.975 0.992 

Locus 38 : 
2 alleles
2.2% missing data
   1   (0.178) 0.163 0.184 0.152 0.395 0.178 0.066 0.018 
   3   (0.822) 0.837 0.816 0.848 0.605 0.822 0.934 0.982 

Locus 39 : 
2 alleles
2.2% missing data
   3   (0.909) 0.950 0.991 0.946 0.938 0.910 0.761 0.969 
   1   (0.091) 0.050 0.009 0.054 0.062 0.090 0.239 0.031 

Locus 40 : 
2 alleles
19.6% missing data
   1   (0.880) 0.909 0.979 0.891 0.961 0.879 0.964 0.985 
   2   (0.120) 0.091 0.021 0.109 0.039 0.121 0.036 0.015 

Locus 41 : 
2 alleles
1.4% missing data
   1   (0.764) 0.789 0.941 0.781 0.827 0.766 0.575 0.979 
   4   (0.236) 0.211 0.059 0.219 0.173 0.234 0.425 0.021 

Locus 42 : 
2 alleles
2.2% missing data
   2   (0.835) 0.856 0.984 0.838 0.961 0.835 0.948 0.737 
   4   (0.165) 0.144 0.016 0.162 0.039 0.165 0.052 0.263 

Locus 43 : 
2 alleles
13.8% missing data
   1   (0.116) 0.067 0.036 0.127 0.049 0.117 0.061 0.093 
   3   (0.884) 0.933 0.964 0.873 0.951 0.883 0.939 0.907 

Locus 44 : 
2 alleles
2.2% missing data
   3   (0.921) 0.891 0.983 0.990 0.908 0.923 0.907 0.997 
   1   (0.079) 0.109 0.017 0.010 0.092 0.077 0.093 0.003 

Locus 45 : 
2 alleles
8.0% missing data
   1   (0.901) 0.953 0.926 0.919 0.270 0.900 0.962 0.939 
   3   (0.099) 0.047 0.074 0.081 0.730 0.100 0.038 0.061 

Locus 46 : 
2 alleles
10.1% missing data
   2   (0.888) 0.828 0.965 0.962 0.972 0.889 0.985 0.897 
   4   (0.112) 0.172 0.035 0.038 0.028 0.111 0.015 0.103 

Locus 47 : 
2 alleles
10.9% missing data
   1   (0.333) 0.368 0.349 0.310 0.375 0.330 0.083 0.529 
   3   (0.667) 0.632 0.651 0.690 0.625 0.670 0.917 0.471 

Locus 48 : 
2 alleles
10.1% missing data
   2   (0.819) 0.823 0.384 0.921 0.606 0.819 0.960 0.034 
   3   (0.181) 0.177 0.616 0.079 0.394 0.181 0.040 0.966 

Locus 49 : 
2 alleles
6.5% missing data
   2   (0.863) 0.849 0.970 0.918 0.935 0.863 0.957 0.979 
   4   (0.137) 0.151 0.030 0.082 0.065 0.137 0.043 0.021 

Locus 50 : 
2 alleles
5.1% missing data
   2   (0.896) 0.938 0.668 0.913 0.910 0.897 0.931 0.980 
   1   (0.104) 0.062 0.332 0.087 0.090 0.103 0.069 0.020 

Locus 51 : 
2 alleles
12.3% missing data
   2   (0.847) 0.879 0.959 0.832 0.912 0.848 0.944 0.812 
   4   (0.153) 0.121 0.041 0.168 0.088 0.152 0.056 0.188 

Locus 52 : 
2 alleles
5.1% missing data
   1   (0.853) 0.733 0.874 0.953 0.914 0.855 0.978 0.991 
   3   (0.147) 0.267 0.126 0.047 0.086 0.145 0.022 0.009 

Locus 53 : 
2 alleles
5.8% missing data
   2   (0.653) 0.642 0.694 0.614 0.751 0.652 0.897 0.935 
   4   (0.347) 0.358 0.306 0.386 0.249 0.348 0.103 0.065 

Locus 54 : 
2 alleles
2.9% missing data
   3   (0.908) 0.951 0.991 0.954 0.981 0.908 0.961 0.044 
   1   (0.092) 0.049 0.009 0.046 0.019 0.092 0.039 0.956 

Locus 55 : 
2 alleles
4.3% missing data
   2   (0.911) 0.923 0.976 0.952 0.980 0.910 0.982 0.977 
   4   (0.089) 0.077 0.024 0.048 0.020 0.090 0.018 0.023 

Locus 56 : 
2 alleles
3.6% missing data
   2   (0.845) 0.770 0.979 0.933 0.872 0.845 0.966 0.976 
   4   (0.155) 0.230 0.021 0.067 0.128 0.155 0.034 0.024 

Locus 57 : 
2 alleles
13.8% missing data
   2   (0.905) 0.961 0.946 0.920 0.992 0.904 0.665 0.993 
   4   (0.095) 0.039 0.054 0.080 0.008 0.096 0.335 0.007 

Locus 58 : 
2 alleles
9.4% missing data
   3   (0.874) 0.894 0.975 0.948 0.652 0.873 0.795 0.967 
   1   (0.126) 0.106 0.025 0.052 0.348 0.127 0.205 0.033 

Locus 59 : 
2 alleles
4.3% missing data
   2   (0.775) 0.869 0.596 0.765 0.971 0.777 0.239 0.241 
   4   (0.225) 0.131 0.404 0.235 0.029 0.223 0.761 0.759 

Locus 60 : 
2 alleles
6.5% missing data
   2   (0.445) 0.550 0.482 0.303 0.593 0.445 0.114 0.946 
   4   (0.555) 0.450 0.518 0.697 0.407 0.555 0.886 0.054 

Locus 61 : 
2 alleles
5.1% missing data
   4   (0.288) 0.350 0.236 0.180 0.242 0.290 0.083 0.401 
   2   (0.712) 0.650 0.764 0.820 0.758 0.710 0.917 0.599 

Locus 62 : 
2 alleles
11.6% missing data
   1   (0.914) 0.939 0.982 0.942 0.924 0.914 0.975 0.897 
   3   (0.086) 0.061 0.018 0.058 0.076 0.086 0.025 0.103 

Locus 63 : 
2 alleles
9.4% missing data
   1   (0.275) 0.183 0.299 0.281 0.457 0.275 0.720 0.254 
   3   (0.725) 0.817 0.701 0.719 0.543 0.725 0.280 0.746 

Locus 64 : 
2 alleles
2.9% missing data
   3   (0.880) 0.866 0.942 0.942 0.596 0.883 0.963 0.994 
   4   (0.120) 0.134 0.058 0.058 0.404 0.117 0.037 0.006 

Locus 65 : 
2 alleles
4.3% missing data
   4   (0.868) 0.894 0.980 0.915 0.463 0.865 0.977 0.867 
   2   (0.132) 0.106 0.020 0.085 0.537 0.135 0.023 0.133 

Locus 66 : 
2 alleles
13.8% missing data
   2   (0.663) 0.695 0.684 0.651 0.597 0.661 0.719 0.939 
   4   (0.337) 0.305 0.316 0.349 0.403 0.339 0.281 0.061 

Locus 67 : 
2 alleles
13.0% missing data
   1   (0.194) 0.200 0.780 0.107 0.281 0.192 0.124 0.161 
   3   (0.806) 0.800 0.220 0.893 0.719 0.808 0.876 0.839 

Locus 68 : 
2 alleles
4.3% missing data
   3   (0.830) 0.872 0.905 0.868 0.849 0.829 0.955 0.030 
   1   (0.170) 0.128 0.095 0.132 0.151 0.171 0.045 0.970 

Locus 69 : 
2 alleles
11.6% missing data
   1   (0.787) 0.662 0.905 0.943 0.400 0.789 0.791 0.865 
   2   (0.213) 0.338 0.095 0.057 0.600 0.211 0.209 0.135 

Locus 70 : 
2 alleles
13.0% missing data
   2   (0.863) 0.849 0.906 0.914 0.776 0.866 0.953 0.916 
   4   (0.137) 0.151 0.094 0.086 0.224 0.134 0.047 0.084 

Locus 71 : 
2 alleles
14.5% missing data
   2   (0.933) 0.981 0.833 0.913 0.977 0.933 0.932 0.990 
   4   (0.067) 0.019 0.167 0.087 0.023 0.067 0.068 0.010 

Locus 72 : 
2 alleles
7.2% missing data
   2   (0.224) 0.232 0.050 0.193 0.173 0.225 0.059 0.196 
   3   (0.776) 0.768 0.950 0.807 0.827 0.775 0.941 0.804 

Locus 73 : 
2 alleles
14.5% missing data
   1   (0.881) 0.898 0.939 0.910 0.831 0.881 0.970 0.990 
   3   (0.119) 0.102 0.061 0.090 0.169 0.119 0.030 0.010 

Locus 74 : 
2 alleles
13.0% missing data
   1   (0.620) 0.698 0.475 0.534 0.756 0.621 0.484 0.598 
   4   (0.380) 0.302 0.525 0.466 0.244 0.379 0.516 0.402 

Locus 75 : 
2 alleles
13.8% missing data
   2   (0.824) 0.863 0.957 0.821 0.678 0.822 0.941 0.799 
   4   (0.176) 0.137 0.043 0.179 0.322 0.178 0.059 0.201 

Locus 76 : 
2 alleles
13.8% missing data
   1   (0.882) 0.914 0.958 0.899 0.642 0.882 0.972 0.899 
   3   (0.118) 0.086 0.042 0.101 0.358 0.118 0.028 0.101 

Locus 77 : 
2 alleles
13.0% missing data
   1   (0.432) 0.386 0.799 0.494 0.422 0.428 0.422 0.449 
   2   (0.568) 0.614 0.201 0.506 0.578 0.572 0.578 0.551 

Locus 78 : 
2 alleles
10.9% missing data
   2   (0.877) 0.862 0.890 0.944 0.902 0.875 0.980 0.909 
   4   (0.123) 0.138 0.110 0.056 0.098 0.125 0.020 0.091 

Locus 79 : 
2 alleles
13.8% missing data
   4   (0.241) 0.300 0.231 0.167 0.301 0.239 0.053 0.242 
   2   (0.759) 0.700 0.769 0.833 0.699 0.761 0.947 0.758 

Locus 80 : 
2 alleles
5.1% missing data
   2   (0.892) 0.926 0.732 0.930 0.916 0.891 0.948 0.949 
   4   (0.108) 0.074 0.268 0.070 0.084 0.109 0.052 0.051 

Locus 81 : 
2 alleles
14.5% missing data
   2   (0.866) 0.906 0.925 0.835 0.904 0.866 0.950 0.970 
   4   (0.134) 0.094 0.075 0.165 0.096 0.134 0.050 0.030 

Locus 82 : 
2 alleles
1.4% missing data
   1   (0.918) 0.944 0.939 0.948 0.743 0.919 0.972 0.975 
   3   (0.082) 0.056 0.061 0.052 0.257 0.081 0.028 0.025 

Locus 83 : 
2 alleles
4.3% missing data
   2   (0.274) 0.265 0.101 0.172 0.700 0.277 0.545 0.044 
   4   (0.726) 0.735 0.899 0.828 0.300 0.723 0.455 0.956 

Locus 84 : 
2 alleles
10.1% missing data
   3   (0.916) 0.924 0.986 0.972 0.808 0.914 0.985 0.902 
   1   (0.084) 0.076 0.014 0.028 0.192 0.086 0.015 0.098 

Locus 85 : 
2 alleles
11.6% missing data
   4   (0.808) 0.806 0.971 0.893 0.943 0.810 0.308 0.829 
   3   (0.192) 0.194 0.029 0.107 0.057 0.190 0.692 0.171 

Locus 86 : 
2 alleles
2.9% missing data
   2   (0.909) 0.956 0.845 0.903 0.934 0.910 0.976 0.724 
   1   (0.091) 0.044 0.155 0.097 0.066 0.090 0.024 0.276 

Locus 87 : 
2 alleles
12.3% missing data
   3   (0.846) 0.927 0.720 0.809 0.949 0.843 0.954 0.074 
   1   (0.154) 0.073 0.280 0.191 0.051 0.157 0.046 0.926 

Locus 88 : 
2 alleles
5.8% missing data
   4   (0.911) 0.989 0.907 0.630 0.998 0.914 0.387 0.943 
   2   (0.089) 0.011 0.093 0.370 0.002 0.086 0.613 0.057 

Locus 89 : 
2 alleles
5.8% missing data
   2   (0.261) 0.245 0.289 0.268 0.183 0.259 0.099 0.504 
   4   (0.739) 0.755 0.711 0.732 0.817 0.741 0.901 0.496 

Locus 90 : 
2 alleles
8.0% missing data
   4   (0.238) 0.292 0.093 0.182 0.352 0.235 0.078 0.018 
   2   (0.762) 0.708 0.907 0.818 0.648 0.765 0.922 0.982 

Locus 91 : 
2 alleles
3.6% missing data
   2   (0.889) 0.945 0.934 0.920 0.929 0.886 0.698 0.990 
   4   (0.111) 0.055 0.066 0.080 0.071 0.114 0.302 0.010 

Locus 92 : 
2 alleles
10.9% missing data
   4   (0.792) 0.814 0.971 0.786 0.783 0.789 0.949 0.887 
   3   (0.208) 0.186 0.029 0.214 0.217 0.211 0.051 0.113 

Locus 93 : 
2 alleles
4.3% missing data
   1   (0.875) 0.919 0.367 0.929 0.846 0.877 0.729 0.983 
   3   (0.125) 0.081 0.633 0.071 0.154 0.123 0.271 0.017 

Locus 94 : 
2 alleles
9.4% missing data
   2   (0.955) 0.995 0.940 0.843 0.998 0.956 0.982 0.930 
   1   (0.045) 0.005 0.060 0.157 0.002 0.044 0.018 0.070 

Locus 95 : 
2 alleles
2.9% missing data
   2   (0.864) 0.910 0.967 0.827 0.922 0.866 0.925 0.860 
   4   (0.136) 0.090 0.033 0.173 0.078 0.134 0.075 0.140 

Locus 96 : 
2 alleles
2.9% missing data
   3   (0.911) 0.958 0.929 0.905 0.897 0.909 0.968 0.991 
   2   (0.089) 0.042 0.071 0.095 0.103 0.091 0.032 0.009 

Locus 97 : 
2 alleles
1.4% missing data
   1   (0.943) 0.914 0.996 0.993 0.632 0.944 0.996 0.997 
   3   (0.057) 0.086 0.004 0.007 0.368 0.056 0.004 0.003 

Locus 98 : 
2 alleles
13.0% missing data
   4   (0.907) 0.934 0.970 0.952 0.986 0.908 0.930 0.489 
   3   (0.093) 0.066 0.030 0.048 0.014 0.092 0.070 0.511 

Locus 99 : 
2 alleles
4.3% missing data
   4   (0.915) 0.948 0.990 0.925 0.985 0.916 0.959 0.986 
   2   (0.085) 0.052 0.010 0.075 0.015 0.084 0.041 0.014 

Locus 100 : 
2 alleles
13.0% missing data
   1   (0.752) 0.821 0.748 0.757 0.971 0.751 0.240 0.962 
   3   (0.248) 0.179 0.252 0.243 0.029 0.249 0.760 0.038 

Locus 101 : 
2 alleles
10.9% missing data
   4   (0.898) 0.942 0.976 0.902 0.968 0.897 0.944 0.936 
   2   (0.102) 0.058 0.024 0.098 0.032 0.103 0.056 0.064 

Locus 102 : 
2 alleles
16.7% missing data
   3   (0.854) 0.876 0.894 0.916 0.916 0.847 0.960 0.886 
   1   (0.146) 0.124 0.106 0.084 0.084 0.153 0.040 0.114 

Locus 103 : 
2 alleles
5.1% missing data
   2   (0.740) 0.776 0.852 0.657 0.854 0.741 0.883 0.958 
   4   (0.260) 0.224 0.148 0.343 0.146 0.259 0.117 0.042 

Locus 104 : 
2 alleles
14.5% missing data
   2   (0.421) 0.399 0.188 0.474 0.289 0.422 0.147 0.959 
   4   (0.579) 0.601 0.812 0.526 0.711 0.578 0.853 0.041 

Locus 105 : 
2 alleles
8.0% missing data
   2   (0.452) 0.394 0.367 0.501 0.263 0.451 0.571 0.929 
   4   (0.548) 0.606 0.633 0.499 0.737 0.549 0.429 0.071 

Locus 106 : 
2 alleles
5.1% missing data
   4   (0.892) 0.922 0.948 0.887 0.971 0.893 0.973 0.959 
   3   (0.108) 0.078 0.052 0.113 0.029 0.107 0.027 0.041 

Locus 107 : 
2 alleles
13.0% missing data
   1   (0.840) 0.823 0.976 0.884 0.949 0.840 0.966 0.914 
   2   (0.160) 0.177 0.024 0.116 0.051 0.160 0.034 0.086 

Locus 108 : 
2 alleles
11.6% missing data
   1   (0.786) 0.761 0.966 0.882 0.858 0.783 0.721 0.980 
   3   (0.214) 0.239 0.034 0.118 0.142 0.217 0.279 0.020 

Locus 109 : 
2 alleles
5.1% missing data
   3   (0.773) 0.778 0.722 0.800 0.907 0.773 0.907 0.677 
   1   (0.227) 0.222 0.278 0.200 0.093 0.227 0.093 0.323 

Locus 110 : 
2 alleles
10.9% missing data
   1   (0.879) 0.918 0.986 0.910 0.705 0.875 0.956 0.917 
   3   (0.121) 0.082 0.014 0.090 0.295 0.125 0.044 0.083 

Locus 111 : 
2 alleles
13.8% missing data
   1   (0.468) 0.428 0.240 0.520 0.268 0.471 0.585 0.379 
   3   (0.532) 0.572 0.760 0.480 0.732 0.529 0.415 0.621 

Locus 112 : 
2 alleles
13.0% missing data
   2   (0.637) 0.633 0.492 0.621 0.612 0.635 0.920 0.942 
   4   (0.363) 0.367 0.508 0.379 0.388 0.365 0.080 0.058 

Locus 113 : 
2 alleles
3.6% missing data
   3   (0.900) 0.954 0.898 0.855 0.970 0.900 0.956 0.981 
   1   (0.100) 0.046 0.102 0.145 0.030 0.100 0.044 0.019 

Locus 114 : 
2 alleles
10.1% missing data
   4   (0.917) 0.873 0.994 0.987 0.845 0.914 0.994 0.996 
   2   (0.083) 0.127 0.006 0.013 0.155 0.086 0.006 0.004 

Locus 115 : 
2 alleles
13.8% missing data
   2   (0.705) 0.720 0.846 0.698 0.731 0.707 0.574 0.968 
   4   (0.295) 0.280 0.154 0.302 0.269 0.293 0.426 0.032 

Locus 116 : 
2 alleles
5.1% missing data
   1   (0.654) 0.670 0.560 0.632 0.834 0.653 0.871 0.483 
   3   (0.346) 0.330 0.440 0.368 0.166 0.347 0.129 0.517 

Locus 117 : 
2 alleles
2.9% missing data
   1   (0.744) 0.747 0.821 0.729 0.740 0.745 0.881 0.972 
   4   (0.256) 0.253 0.179 0.271 0.260 0.255 0.119 0.028 

Locus 118 : 
2 alleles
5.1% missing data
   2   (0.364) 0.438 0.176 0.325 0.190 0.365 0.129 0.044 
   4   (0.636) 0.562 0.824 0.675 0.810 0.635 0.871 0.956 

Locus 119 : 
2 alleles
6.5% missing data
   2   (0.623) 0.561 0.513 0.758 0.632 0.624 0.328 0.936 
   4   (0.377) 0.439 0.487 0.242 0.368 0.376 0.672 0.064 

Locus 120 : 
2 alleles
9.4% missing data
   3   (0.792) 0.842 0.302 0.811 0.862 0.789 0.926 0.703 
   4   (0.208) 0.158 0.698 0.189 0.138 0.211 0.074 0.297 

Locus 121 : 
2 alleles
13.8% missing data
   4   (0.896) 0.915 0.978 0.926 0.987 0.895 0.983 0.955 
   2   (0.104) 0.085 0.022 0.074 0.013 0.105 0.017 0.045 

Locus 122 : 
2 alleles
3.6% missing data
   3   (0.805) 0.870 0.866 0.835 0.854 0.803 0.611 0.712 
   2   (0.195) 0.130 0.134 0.165 0.146 0.197 0.389 0.288 

Locus 123 : 
2 alleles
13.0% missing data
   3   (0.915) 0.914 0.946 0.966 0.936 0.916 0.979 0.903 
   1   (0.085) 0.086 0.054 0.034 0.064 0.084 0.021 0.097 

Locus 124 : 
2 alleles
10.1% missing data
   1   (0.167) 0.187 0.098 0.088 0.112 0.165 0.204 0.029 
   3   (0.833) 0.813 0.902 0.912 0.888 0.835 0.796 0.971 

Locus 125 : 
2 alleles
5.1% missing data
   3   (0.816) 0.858 0.947 0.795 0.891 0.816 0.890 0.655 
   1   (0.184) 0.142 0.053 0.205 0.109 0.184 0.110 0.345 

Locus 126 : 
2 alleles
5.1% missing data
   1   (0.813) 0.822 0.946 0.837 0.912 0.815 0.955 0.320 
   3   (0.187) 0.178 0.054 0.163 0.088 0.185 0.045 0.680 

Locus 127 : 
2 alleles
13.8% missing data
   3   (0.710) 0.721 0.873 0.733 0.753 0.710 0.764 0.539 
   1   (0.290) 0.279 0.127 0.267 0.247 0.290 0.236 0.461 

Locus 128 : 
2 alleles
13.0% missing data
   1   (0.535) 0.491 0.653 0.545 0.603 0.538 0.518 0.954 
   3   (0.465) 0.509 0.347 0.455 0.397 0.462 0.482 0.046 

Locus 129 : 
2 alleles
8.0% missing data
   2   (0.831) 0.793 0.800 0.915 0.274 0.833 0.960 0.983 
   4   (0.169) 0.207 0.200 0.085 0.726 0.167 0.040 0.017 

Locus 130 : 
2 alleles
14.5% missing data
   3   (0.894) 0.933 0.922 0.923 0.923 0.890 0.969 0.987 
   1   (0.106) 0.067 0.078 0.077 0.077 0.110 0.031 0.013 

Locus 131 : 
2 alleles
18.1% missing data
   1   (0.914) 0.945 0.976 0.957 0.577 0.912 0.977 0.941 
   4   (0.086) 0.055 0.024 0.043 0.423 0.088 0.023 0.059 

Locus 132 : 
2 alleles
3.6% missing data
   2   (0.930) 0.916 0.994 0.981 0.929 0.931 0.990 0.997 
   4   (0.070) 0.084 0.006 0.019 0.071 0.069 0.010 0.003 

Locus 133 : 
2 alleles
5.8% missing data
   3   (0.796) 0.822 0.677 0.812 0.720 0.795 0.894 0.966 
   1   (0.204) 0.178 0.323 0.188 0.280 0.205 0.106 0.034 

Locus 134 : 
2 alleles
12.3% missing data
   2   (0.900) 0.897 0.985 0.952 0.822 0.901 0.979 0.931 
   4   (0.100) 0.103 0.015 0.048 0.178 0.099 0.021 0.069 

Locus 135 : 
2 alleles
5.1% missing data
   2   (0.879) 0.928 0.985 0.922 0.941 0.876 0.780 0.990 
   4   (0.121) 0.072 0.015 0.078 0.059 0.124 0.220 0.010 

Locus 136 : 
2 alleles
5.1% missing data
   2   (0.846) 0.902 0.967 0.813 0.885 0.848 0.717 0.838 
   1   (0.154) 0.098 0.033 0.187 0.115 0.152 0.283 0.162 

Locus 137 : 
2 alleles
12.3% missing data
   3   (0.895) 0.915 0.920 0.927 0.853 0.896 0.968 0.914 
   1   (0.105) 0.085 0.080 0.073 0.147 0.104 0.032 0.086 

Locus 138 : 
2 alleles
13.0% missing data
   2   (0.333) 0.391 0.524 0.262 0.356 0.329 0.232 0.220 
   4   (0.667) 0.609 0.476 0.738 0.644 0.671 0.768 0.780 

Locus 139 : 
2 alleles
11.6% missing data
   1   (0.895) 0.908 0.943 0.930 0.846 0.897 0.969 0.900 
   2   (0.105) 0.092 0.057 0.070 0.154 0.103 0.031 0.100 

Locus 140 : 
2 alleles
2.2% missing data
   3   (0.833) 0.879 0.877 0.839 0.978 0.834 0.646 0.984 
   1   (0.167) 0.121 0.123 0.161 0.022 0.166 0.354 0.016 

Locus 141 : 
2 alleles
5.1% missing data
   2   (0.896) 0.909 0.970 0.941 0.431 0.898 0.980 0.995 
   4   (0.104) 0.091 0.030 0.059 0.569 0.102 0.020 0.005 

Locus 142 : 
2 alleles
9.4% missing data
   1   (0.071) 0.142 0.005 0.011 0.144 0.069 0.006 0.024 
   3   (0.929) 0.858 0.995 0.989 0.856 0.931 0.994 0.976 

Locus 143 : 
2 alleles
4.3% missing data
   1   (0.426) 0.338 0.924 0.497 0.147 0.428 0.450 0.434 
   3   (0.574) 0.662 0.076 0.503 0.853 0.572 0.550 0.566 

Locus 144 : 
2 alleles
16.7% missing data
   2   (0.140) 0.114 0.100 0.144 0.171 0.138 0.032 0.093 
   4   (0.860) 0.886 0.900 0.856 0.829 0.862 0.968 0.907 

Locus 145 : 
2 alleles
16.7% missing data
   3   (0.865) 0.905 0.649 0.870 0.937 0.864 0.963 0.975 
   1   (0.135) 0.095 0.351 0.130 0.063 0.136 0.037 0.025 

Locus 146 : 
2 alleles
3.6% missing data
   4   (0.857) 0.892 0.927 0.831 0.926 0.858 0.966 0.917 
   2   (0.143) 0.108 0.073 0.169 0.074 0.142 0.034 0.083 

Locus 147 : 
2 alleles
12.3% missing data
   2   (0.431) 0.477 0.151 0.337 0.347 0.428 0.792 0.500 
   1   (0.569) 0.523 0.849 0.663 0.653 0.572 0.208 0.500 

Locus 148 : 
2 alleles
12.3% missing data
   4   (0.905) 0.943 0.913 0.957 0.699 0.906 0.857 0.920 
   2   (0.095) 0.057 0.087 0.043 0.301 0.094 0.143 0.080 

Locus 149 : 
2 alleles
3.6% missing data
   1   (0.874) 0.880 0.980 0.899 0.814 0.876 0.967 0.987 
   4   (0.126) 0.120 0.020 0.101 0.186 0.124 0.033 0.013 

Locus 150 : 
2 alleles
4.3% missing data
   1   (0.890) 0.928 0.919 0.905 0.974 0.888 0.960 0.992 
   3   (0.110) 0.072 0.081 0.095 0.026 0.112 0.040 0.008 

Locus 151 : 
2 alleles
7.2% missing data
   3   (0.899) 0.953 0.664 0.883 0.928 0.899 0.948 0.916 
   1   (0.101) 0.047 0.336 0.117 0.072 0.101 0.052 0.084 

Locus 152 : 
2 alleles
2.9% missing data
   4   (0.918) 0.933 0.932 0.967 0.928 0.917 0.983 0.976 
   3   (0.082) 0.067 0.068 0.033 0.072 0.083 0.017 0.024 

Locus 153 : 
2 alleles
13.0% missing data
   3   (0.904) 0.919 0.905 0.940 0.874 0.906 0.975 0.952 
   1   (0.096) 0.081 0.095 0.060 0.126 0.094 0.025 0.048 

Locus 154 : 
2 alleles
10.9% missing data
   1   (0.863) 0.841 0.968 0.936 0.831 0.863 0.926 0.852 
   4   (0.137) 0.159 0.032 0.064 0.169 0.137 0.074 0.148 

Locus 155 : 
2 alleles
5.1% missing data
   2   (0.487) 0.483 0.954 0.377 0.573 0.488 0.776 0.419 
   4   (0.513) 0.517 0.046 0.623 0.427 0.512 0.224 0.581 

Locus 156 : 
2 alleles
12.3% missing data
   1   (0.791) 0.787 0.910 0.821 0.741 0.791 0.929 0.809 
   3   (0.209) 0.213 0.090 0.179 0.259 0.209 0.071 0.191 

Locus 157 : 
2 alleles
6.5% missing data
   2   (0.794) 0.788 0.684 0.793 0.821 0.797 0.949 0.969 
   1   (0.206) 0.212 0.316 0.207 0.179 0.203 0.051 0.031 

Locus 158 : 
2 alleles
15.9% missing data
   2   (0.878) 0.823 0.983 0.959 0.512 0.880 0.977 0.941 
   3   (0.122) 0.177 0.017 0.041 0.488 0.120 0.023 0.059 

Locus 159 : 
2 alleles
5.1% missing data
   1   (0.215) 0.170 0.256 0.236 0.283 0.214 0.079 0.478 
   3   (0.785) 0.830 0.744 0.764 0.717 0.786 0.921 0.522 

Locus 160 : 
2 alleles
14.5% missing data
   3   (0.877) 0.911 0.893 0.913 0.872 0.875 0.924 0.882 
   1   (0.123) 0.089 0.107 0.087 0.128 0.125 0.076 0.118 

Locus 161 : 
2 alleles
13.0% missing data
   3   (0.641) 0.594 0.672 0.652 0.609 0.642 0.892 0.938 
   1   (0.359) 0.406 0.328 0.348 0.391 0.358 0.108 0.062 

Locus 162 : 
2 alleles
2.2% missing data
   2   (0.914) 0.931 0.887 0.947 0.980 0.915 0.982 0.898 
   4   (0.086) 0.069 0.113 0.053 0.020 0.085 0.018 0.102 

Locus 163 : 
2 alleles
1.4% missing data
   2   (0.922) 0.922 0.989 0.974 0.975 0.921 0.987 0.991 
   1   (0.078) 0.078 0.011 0.026 0.025 0.079 0.013 0.009 

Locus 164 : 
2 alleles
18.8% missing data
   3   (0.391) 0.338 0.798 0.458 0.635 0.390 0.111 0.642 
   1   (0.609) 0.662 0.202 0.542 0.365 0.610 0.889 0.358 

Locus 165 : 
2 alleles
11.6% missing data
   2   (0.756) 0.849 0.784 0.721 0.905 0.755 0.292 0.725 
   4   (0.244) 0.151 0.216 0.279 0.095 0.245 0.708 0.275 

Locus 166 : 
2 alleles
3.6% missing data
   4   (0.895) 0.960 0.883 0.835 0.675 0.894 0.957 0.981 
   2   (0.105) 0.040 0.117 0.165 0.325 0.106 0.043 0.019 

Locus 167 : 
2 alleles
2.2% missing data
   2   (0.939) 0.882 0.996 0.992 0.838 0.940 0.996 0.998 
   4   (0.061) 0.118 0.004 0.008 0.162 0.060 0.004 0.002 

Locus 168 : 
2 alleles
13.8% missing data
   2   (0.916) 0.975 0.866 0.844 0.850 0.915 0.967 0.935 
   4   (0.084) 0.025 0.134 0.156 0.150 0.085 0.033 0.065 

Locus 169 : 
2 alleles
4.3% missing data
   2   (0.899) 0.953 0.970 0.891 0.972 0.899 0.934 0.529 
   4   (0.101) 0.047 0.030 0.109 0.028 0.101 0.066 0.471 

Locus 170 : 
2 alleles
4.3% missing data
   1   (0.424) 0.448 0.201 0.450 0.542 0.427 0.131 0.054 
   2   (0.576) 0.552 0.799 0.550 0.458 0.573 0.869 0.946 

Locus 171 : 
2 alleles
2.9% missing data
   2   (0.759) 0.822 0.578 0.744 0.915 0.760 0.620 0.681 
   3   (0.241) 0.178 0.422 0.256 0.085 0.240 0.380 0.319 

Locus 172 : 
2 alleles
8.0% missing data
   2   (0.844) 0.813 0.837 0.929 0.771 0.841 0.970 0.975 
   4   (0.156) 0.187 0.163 0.071 0.229 0.159 0.030 0.025 

Locus 173 : 
2 alleles
5.1% missing data
   2   (0.695) 0.727 0.465 0.697 0.818 0.697 0.594 0.943 
   4   (0.305) 0.273 0.535 0.303 0.182 0.303 0.406 0.057 

Locus 174 : 
2 alleles
4.3% missing data
   4   (0.911) 0.931 0.987 0.938 0.954 0.911 0.984 0.992 
   2   (0.089) 0.069 0.013 0.062 0.046 0.089 0.016 0.008 

Locus 175 : 
2 alleles
13.0% missing data
   3   (0.929) 0.921 0.971 0.981 0.968 0.929 0.986 0.964 
   1   (0.071) 0.079 0.029 0.019 0.032 0.071 0.014 0.036 

Locus 176 : 
2 alleles
10.1% missing data
   1   (0.537) 0.624 0.918 0.490 0.573 0.533 0.157 0.555 
   3   (0.463) 0.376 0.082 0.510 0.427 0.467 0.843 0.445 

Locus 177 : 
2 alleles
4.3% missing data
   2   (0.735) 0.803 0.906 0.672 0.746 0.736 0.596 0.974 
   1   (0.265) 0.197 0.094 0.328 0.254 0.264 0.404 0.026 

Locus 178 : 
2 alleles
1.4% missing data
   1   (0.742) 0.776 0.722 0.800 0.539 0.742 0.526 0.940 
   4   (0.258) 0.224 0.278 0.200 0.461 0.258 0.474 0.060 

Locus 179 : 
2 alleles
10.9% missing data
   3   (0.895) 0.919 0.942 0.933 0.935 0.893 0.972 0.909 
   1   (0.105) 0.081 0.058 0.067 0.065 0.107 0.028 0.091 

Locus 180 : 
2 alleles
2.2% missing data
   1   (0.894) 0.900 0.869 0.937 0.918 0.895 0.973 0.974 
   4   (0.106) 0.100 0.131 0.063 0.082 0.105 0.027 0.026 

Locus 181 : 
2 alleles
15.9% missing data
   2   (0.883) 0.888 0.954 0.944 0.920 0.880 0.973 0.788 
   3   (0.117) 0.112 0.046 0.056 0.080 0.120 0.027 0.212 

Locus 182 : 
2 alleles
1.4% missing data
   1   (0.894) 0.915 0.383 0.955 0.932 0.894 0.967 0.831 
   3   (0.106) 0.085 0.617 0.045 0.068 0.106 0.033 0.169 

Locus 183 : 
2 alleles
10.1% missing data
   1   (0.888) 0.920 0.845 0.897 0.871 0.889 0.962 0.893 
   3   (0.112) 0.080 0.155 0.103 0.129 0.111 0.038 0.107 

Locus 184 : 
2 alleles
2.2% missing data
   4   (0.856) 0.763 0.985 0.949 0.809 0.858 0.973 0.889 
   2   (0.144) 0.237 0.015 0.051 0.191 0.142 0.027 0.111 

Locus 185 : 
2 alleles
12.3% missing data
   2   (0.832) 0.810 0.875 0.892 0.912 0.830 0.962 0.973 
   4   (0.168) 0.190 0.125 0.108 0.088 0.170 0.038 0.027 

Locus 186 : 
2 alleles
9.4% missing data
   2   (0.906) 0.955 0.985 0.878 0.969 0.907 0.958 0.852 
   4   (0.094) 0.045 0.015 0.122 0.031 0.093 0.042 0.148 

Locus 187 : 
2 alleles
9.4% missing data
   2   (0.886) 0.953 0.960 0.856 0.748 0.888 0.658 0.664 
   4   (0.114) 0.047 0.040 0.144 0.252 0.112 0.342 0.336 

Locus 188 : 
2 alleles
3.6% missing data
   3   (0.723) 0.785 0.684 0.600 0.854 0.726 0.856 0.637 
   4   (0.277) 0.215 0.316 0.400 0.146 0.274 0.144 0.363 

Locus 189 : 
2 alleles
5.1% missing data
   2   (0.814) 0.836 0.859 0.787 0.877 0.815 0.951 0.967 
   4   (0.186) 0.164 0.141 0.213 0.123 0.185 0.049 0.033 

Locus 190 : 
2 alleles
3.6% missing data
   2   (0.689) 0.664 0.748 0.784 0.749 0.690 0.690 0.397 
   4   (0.311) 0.336 0.252 0.216 0.251 0.310 0.310 0.603 

Locus 191 : 
2 alleles
4.3% missing data
   2   (0.911) 0.948 0.991 0.963 0.861 0.911 0.975 0.014 
   4   (0.089) 0.052 0.009 0.037 0.139 0.089 0.025 0.986 

Locus 192 : 
2 alleles
12.3% missing data
   1   (0.768) 0.791 0.858 0.845 0.568 0.765 0.669 0.969 
   3   (0.232) 0.209 0.142 0.155 0.432 0.235 0.331 0.031 

Locus 193 : 
2 alleles
8.0% missing data
   4   (0.490) 0.528 0.179 0.547 0.659 0.491 0.128 0.068 
   2   (0.510) 0.472 0.821 0.453 0.341 0.509 0.872 0.932 

Locus 194 : 
2 alleles
13.0% missing data
   1   (0.898) 0.926 0.935 0.927 0.633 0.899 0.977 0.992 
   4   (0.102) 0.074 0.065 0.073 0.367 0.101 0.023 0.008 

Locus 195 : 
2 alleles
4.3% missing data
   4   (0.912) 0.955 0.934 0.952 0.990 0.913 0.645 0.888 
   2   (0.088) 0.045 0.066 0.048 0.010 0.087 0.355 0.112 

Locus 196 : 
2 alleles
15.9% missing data
   3   (0.724) 0.761 0.838 0.673 0.891 0.725 0.859 0.506 
   1   (0.276) 0.239 0.162 0.327 0.109 0.275 0.141 0.494 

Locus 197 : 
2 alleles
13.0% missing data
   4   (0.717) 0.759 0.482 0.675 0.859 0.717 0.863 0.717 
   2   (0.283) 0.241 0.518 0.325 0.141 0.283 0.137 0.283 

Locus 198 : 
2 alleles
12.3% missing data
   1   (0.902) 0.910 0.914 0.944 0.973 0.902 0.977 0.894 
   4   (0.098) 0.090 0.086 0.056 0.027 0.098 0.023 0.106 

Locus 199 : 
2 alleles
13.0% missing data
   1   (0.788) 0.827 0.734 0.776 0.798 0.789 0.723 0.886 
   3   (0.212) 0.173 0.266 0.224 0.202 0.211 0.277 0.114 

Locus 200 : 
2 alleles
2.9% missing data
   4   (0.902) 0.868 0.972 0.981 0.929 0.903 0.988 0.010 
   2   (0.098) 0.132 0.028 0.019 0.071 0.097 0.012 0.990 

Locus 201 : 
2 alleles
3.6% missing data
   4   (0.213) 0.183 0.239 0.198 0.114 0.215 0.070 0.425 
   3   (0.787) 0.817 0.761 0.802 0.886 0.785 0.930 0.575 

Locus 202 : 
2 alleles
15.2% missing data
   1   (0.539) 0.423 0.903 0.664 0.453 0.539 0.762 0.531 
   3   (0.461) 0.577 0.097 0.336 0.547 0.461 0.238 0.469 

Locus 203 : 
2 alleles
14.5% missing data
   2   (0.676) 0.665 0.774 0.668 0.616 0.674 0.912 0.955 
   1   (0.324) 0.335 0.226 0.332 0.384 0.326 0.088 0.045 

Locus 204 : 
2 alleles
0.7% missing data
   4   (0.880) 0.905 0.939 0.925 0.965 0.881 0.828 0.988 
   1   (0.120) 0.095 0.061 0.075 0.035 0.119 0.172 0.012 

Locus 205 : 
2 alleles
2.9% missing data
   4   (0.097) 0.265 0.026 0.013 0.260 0.095 0.007 0.004 
   2   (0.903) 0.735 0.974 0.987 0.740 0.905 0.993 0.996 

Locus 206 : 
2 alleles
3.6% missing data
   4   (0.880) 0.883 0.977 0.957 0.818 0.881 0.749 0.960 
   2   (0.120) 0.117 0.023 0.043 0.182 0.119 0.251 0.040 

Locus 207 : 
2 alleles
13.8% missing data
   2   (0.924) 0.900 0.969 0.977 0.964 0.926 0.985 0.967 
   4   (0.076) 0.100 0.031 0.023 0.036 0.074 0.015 0.033 

Locus 208 : 
2 alleles
5.1% missing data
   3   (0.346) 0.376 0.297 0.334 0.144 0.346 0.136 0.254 
   4   (0.654) 0.624 0.703 0.666 0.856 0.654 0.864 0.746 

Locus 209 : 
2 alleles
16.7% missing data
   4   (0.734) 0.749 0.769 0.721 0.844 0.731 0.925 0.955 
   2   (0.266) 0.251 0.231 0.279 0.156 0.269 0.075 0.045 

Locus 210 : 
2 alleles
9.4% missing data
   1   (0.370) 0.312 0.503 0.438 0.110 0.375 0.170 0.400 
   3   (0.630) 0.688 0.497 0.562 0.890 0.625 0.830 0.600 

Locus 211 : 
2 alleles
11.6% missing data
   1   (0.916) 0.950 0.950 0.931 0.985 0.915 0.968 0.939 
   3   (0.084) 0.050 0.050 0.069 0.015 0.085 0.032 0.061 

Locus 212 : 
2 alleles
7.2% missing data
   3   (0.428) 0.547 0.066 0.292 0.213 0.429 0.329 0.418 
   4   (0.572) 0.453 0.934 0.708 0.787 0.571 0.671 0.582 

Locus 213 : 
2 alleles
3.6% missing data
   2   (0.556) 0.525 0.388 0.510 0.678 0.558 0.838 0.943 
   4   (0.444) 0.475 0.612 0.490 0.322 0.442 0.162 0.057 

Locus 214 : 
2 alleles
6.5% missing data
   1   (0.823) 0.866 0.805 0.834 0.956 0.825 0.608 0.947 
   3   (0.177) 0.134 0.195 0.166 0.044 0.175 0.392 0.053 

Locus 215 : 
2 alleles
5.8% missing data
   4   (0.855) 0.683 0.988 0.971 0.672 0.855 0.984 0.971 
   2   (0.145) 0.317 0.012 0.029 0.328 0.145 0.016 0.029 

Locus 216 : 
2 alleles
2.2% missing data
   2   (0.945) 0.906 0.986 0.993 0.960 0.945 0.996 0.998 
   4   (0.055) 0.094 0.014 0.007 0.040 0.055 0.004 0.002 

Locus 217 : 
2 alleles
4.3% missing data
   2   (0.777) 0.793 0.949 0.782 0.738 0.775 0.898 0.941 
   4   (0.223) 0.207 0.051 0.218 0.262 0.225 0.102 0.059 

Locus 218 : 
2 alleles
10.1% missing data
   2   (0.591) 0.570 0.675 0.580 0.418 0.592 0.876 0.465 
   4   (0.409) 0.430 0.325 0.420 0.582 0.408 0.124 0.535 

Locus 219 : 
2 alleles
14.5% missing data
   2   (0.794) 0.855 0.951 0.695 0.826 0.792 0.932 0.979 
   4   (0.206) 0.145 0.049 0.305 0.174 0.208 0.068 0.021 

Locus 220 : 
2 alleles
17.4% missing data
   4   (0.856) 0.677 0.989 0.971 0.898 0.856 0.983 0.969 
   3   (0.144) 0.323 0.011 0.029 0.102 0.144 0.017 0.031 

Locus 221 : 
2 alleles
2.9% missing data
   2   (0.093) 0.095 0.117 0.046 0.018 0.091 0.018 0.013 
   4   (0.907) 0.905 0.883 0.954 0.982 0.909 0.982 0.987 

Locus 222 : 
2 alleles
4.3% missing data
   2   (0.925) 0.936 0.967 0.975 0.866 0.923 0.987 0.990 
   4   (0.075) 0.064 0.033 0.025 0.134 0.077 0.013 0.010 

Locus 223 : 
2 alleles
13.0% missing data
   2   (0.890) 0.915 0.978 0.913 0.867 0.891 0.922 0.995 
   4   (0.110) 0.085 0.022 0.087 0.133 0.109 0.078 0.005 

Locus 224 : 
2 alleles
12.3% missing data
   1   (0.869) 0.941 0.886 0.792 0.974 0.866 0.952 0.854 
   3   (0.131) 0.059 0.114 0.208 0.026 0.134 0.048 0.146 

Locus 225 : 
2 alleles
10.9% missing data
   3   (0.707) 0.697 0.777 0.759 0.377 0.706 0.890 0.703 
   1   (0.293) 0.303 0.223 0.241 0.623 0.294 0.110 0.297 

Locus 226 : 
2 alleles
11.6% missing data
   3   (0.833) 0.845 0.923 0.836 0.929 0.834 0.951 0.835 
   1   (0.167) 0.155 0.077 0.164 0.071 0.166 0.049 0.165 

Locus 227 : 
2 alleles
6.5% missing data
   1   (0.846) 0.885 0.939 0.828 0.738 0.848 0.927 0.830 
   3   (0.154) 0.115 0.061 0.172 0.262 0.152 0.073 0.170 

Locus 228 : 
2 alleles
18.1% missing data
   2   (0.927) 0.966 0.923 0.940 0.743 0.928 0.977 0.976 
   4   (0.073) 0.034 0.077 0.060 0.257 0.072 0.023 0.024 

Locus 229 : 
2 alleles
3.6% missing data
   2   (0.764) 0.848 0.582 0.694 0.899 0.765 0.901 0.069 
   4   (0.236) 0.152 0.418 0.306 0.101 0.235 0.099 0.931 

Locus 230 : 
2 alleles
12.3% missing data
   4   (0.822) 0.896 0.879 0.687 0.757 0.822 0.943 0.974 
   2   (0.178) 0.104 0.121 0.313 0.243 0.178 0.057 0.026 

Locus 231 : 
2 alleles
2.2% missing data
   2   (0.679) 0.651 0.726 0.693 0.705 0.679 0.889 0.963 
   4   (0.321) 0.349 0.274 0.307 0.295 0.321 0.111 0.037 

Locus 232 : 
2 alleles
4.3% missing data
   3   (0.444) 0.412 0.452 0.460 0.635 0.443 0.486 0.539 
   4   (0.556) 0.588 0.548 0.540 0.365 0.557 0.514 0.461 

Locus 233 : 
2 alleles
7.2% missing data
   3   (0.866) 0.941 0.662 0.734 0.969 0.867 0.935 0.982 
   4   (0.134) 0.059 0.338 0.266 0.031 0.133 0.065 0.018 

Locus 234 : 
2 alleles
2.9% missing data
   4   (0.851) 0.854 0.841 0.905 0.970 0.848 0.967 0.981 
   2   (0.149) 0.146 0.159 0.095 0.030 0.152 0.033 0.019 

Locus 235 : 
2 alleles
6.5% missing data
   2   (0.705) 0.744 0.797 0.713 0.822 0.702 0.591 0.942 
   1   (0.295) 0.256 0.203 0.287 0.178 0.298 0.409 0.058 

Locus 236 : 
2 alleles
6.5% missing data
   4   (0.526) 0.494 0.711 0.455 0.761 0.526 0.808 0.932 
   1   (0.474) 0.506 0.289 0.545 0.239 0.474 0.192 0.068 

Locus 237 : 
2 alleles
3.6% missing data
   4   (0.733) 0.700 0.919 0.771 0.596 0.733 0.906 0.938 
   1   (0.267) 0.300 0.081 0.229 0.404 0.267 0.094 0.062 

Locus 238 : 
2 alleles
18.8% missing data
   1   (0.202) 0.199 0.038 0.180 0.121 0.203 0.073 0.128 
   3   (0.798) 0.801 0.962 0.820 0.879 0.797 0.927 0.872 

Locus 239 : 
2 alleles
4.3% missing data
   3   (0.891) 0.924 0.946 0.903 0.914 0.892 0.977 0.731 
   4   (0.109) 0.076 0.054 0.097 0.086 0.108 0.023 0.269 

Locus 240 : 
2 alleles
1.4% missing data
   2   (0.728) 0.828 0.836 0.498 0.754 0.729 0.884 0.808 
   3   (0.272) 0.172 0.164 0.502 0.246 0.271 0.116 0.192 

Locus 241 : 
2 alleles
8.7% missing data
   1   (0.876) 0.906 0.891 0.901 0.929 0.874 0.970 0.920 
   3   (0.124) 0.094 0.109 0.099 0.071 0.126 0.030 0.080 

Locus 242 : 
2 alleles
2.2% missing data
   3   (0.839) 0.882 0.657 0.819 0.787 0.840 0.954 0.871 
   1   (0.161) 0.118 0.343 0.181 0.213 0.160 0.046 0.129 

Locus 243 : 
2 alleles
10.9% missing data
   3   (0.489) 0.626 0.691 0.262 0.502 0.486 0.692 0.407 
   1   (0.511) 0.374 0.309 0.738 0.498 0.514 0.308 0.593 

Locus 244 : 
2 alleles
5.8% missing data
   2   (0.864) 0.852 0.977 0.931 0.858 0.863 0.963 0.988 
   4   (0.136) 0.148 0.023 0.069 0.142 0.137 0.037 0.012 

Locus 245 : 
2 alleles
2.9% missing data
   2   (0.848) 0.877 0.944 0.825 0.895 0.848 0.967 0.988 
   4   (0.152) 0.123 0.056 0.175 0.105 0.152 0.033 0.012 

Locus 246 : 
2 alleles
4.3% missing data
   4   (0.793) 0.826 0.812 0.814 0.835 0.795 0.773 0.740 
   2   (0.207) 0.174 0.188 0.186 0.165 0.205 0.227 0.260 

Locus 247 : 
2 alleles
14.5% missing data
   2   (0.659) 0.688 0.435 0.652 0.880 0.659 0.872 0.045 
   4   (0.341) 0.312 0.565 0.348 0.120 0.341 0.128 0.955 

Locus 248 : 
2 alleles
8.0% missing data
   2   (0.151) 0.112 0.026 0.115 0.037 0.149 0.387 0.246 
   3   (0.849) 0.888 0.974 0.885 0.963 0.851 0.613 0.754 

Locus 249 : 
2 alleles
13.8% missing data
   2   (0.937) 0.892 0.969 0.989 0.918 0.938 0.994 0.997 
   1   (0.063) 0.108 0.031 0.011 0.082 0.062 0.006 0.003 

Locus 250 : 
2 alleles
1.4% missing data
   2   (0.776) 0.824 0.950 0.826 0.817 0.776 0.721 0.085 
   3   (0.224) 0.176 0.050 0.174 0.183 0.224 0.279 0.915 

Locus 251 : 
2 alleles
5.1% missing data
   3   (0.335) 0.360 0.263 0.195 0.340 0.336 0.713 0.524 
   4   (0.665) 0.640 0.737 0.805 0.660 0.664 0.287 0.476 

Locus 252 : 
2 alleles
15.9% missing data
   2   (0.255) 0.247 0.127 0.265 0.234 0.253 0.191 0.043 
   4   (0.745) 0.753 0.873 0.735 0.766 0.747 0.809 0.957 

Locus 253 : 
2 alleles
15.2% missing data
   4   (0.882) 0.923 0.929 0.853 0.939 0.883 0.954 0.980 
   2   (0.118) 0.077 0.071 0.147 0.061 0.117 0.046 0.020 

Locus 254 : 
2 alleles
8.0% missing data
   1   (0.313) 0.359 0.215 0.301 0.100 0.312 0.119 0.089 
   2   (0.687) 0.641 0.785 0.699 0.900 0.688 0.881 0.911 

Locus 255 : 
2 alleles
16.7% missing data
   1   (0.627) 0.663 0.272 0.636 0.508 0.629 0.455 0.660 
   2   (0.373) 0.337 0.728 0.364 0.492 0.371 0.545 0.340 

Locus 256 : 
2 alleles
7.2% missing data
   1   (0.690) 0.744 0.916 0.673 0.874 0.690 0.224 0.988 
   2   (0.310) 0.256 0.084 0.327 0.126 0.310 0.776 0.012 

Locus 257 : 
2 alleles
10.9% missing data
   1   (0.922) 0.951 0.951 0.943 0.989 0.923 0.976 0.940 
   2   (0.078) 0.049 0.049 0.057 0.011 0.077 0.024 0.060 

Locus 258 : 
2 alleles
15.9% missing data
   3   (0.921) 0.967 0.898 0.899 0.953 0.921 0.946 0.989 
   1   (0.079) 0.033 0.102 0.101 0.047 0.079 0.054 0.011 

Locus 259 : 
2 alleles
10.9% missing data
   2   (0.851) 0.819 0.918 0.952 0.921 0.849 0.801 0.991 
   4   (0.149) 0.181 0.082 0.048 0.079 0.151 0.199 0.009 

Locus 260 : 
2 alleles
11.6% missing data
   1   (0.858) 0.839 0.917 0.941 0.857 0.858 0.967 0.365 
   3   (0.142) 0.161 0.083 0.059 0.143 0.142 0.033 0.635 

Locus 261 : 
2 alleles
15.9% missing data
   1   (0.496) 0.492 0.388 0.491 0.362 0.499 0.554 0.405 
   3   (0.504) 0.508 0.612 0.509 0.638 0.501 0.446 0.595 

Locus 262 : 
2 alleles
13.8% missing data
   4   (0.125) 0.133 0.044 0.076 0.111 0.123 0.033 0.137 
   2   (0.875) 0.867 0.956 0.924 0.889 0.877 0.967 0.863 

Locus 263 : 
2 alleles
1.4% missing data
   1   (0.904) 0.944 0.985 0.901 0.988 0.903 0.971 0.993 
   2   (0.096) 0.056 0.015 0.099 0.012 0.097 0.029 0.007 

Locus 264 : 
2 alleles
3.6% missing data
   2   (0.945) 0.993 0.487 0.838 0.999 0.947 0.962 0.888 
   4   (0.055) 0.007 0.513 0.162 0.001 0.053 0.038 0.112 

Locus 265 : 
2 alleles
7.2% missing data
   3   (0.720) 0.735 0.808 0.823 0.241 0.719 0.643 0.495 
   2   (0.280) 0.265 0.192 0.177 0.759 0.281 0.357 0.505 

Locus 266 : 
2 alleles
5.1% missing data
   2   (0.498) 0.477 0.567 0.546 0.261 0.497 0.710 0.027 
   4   (0.502) 0.523 0.433 0.454 0.739 0.503 0.290 0.973 

Locus 267 : 
2 alleles
2.9% missing data
   2   (0.917) 0.920 0.641 0.970 0.750 0.918 0.986 0.995 
   4   (0.083) 0.080 0.359 0.030 0.250 0.082 0.014 0.005 

Locus 268 : 
2 alleles
15.2% missing data
   1   (0.199) 0.196 0.173 0.162 0.318 0.200 0.080 0.030 
   3   (0.801) 0.804 0.827 0.838 0.682 0.800 0.920 0.970 

Locus 269 : 
2 alleles
4.3% missing data
   1   (0.884) 0.837 0.931 0.963 0.963 0.883 0.983 0.843 
   3   (0.116) 0.163 0.069 0.037 0.037 0.117 0.017 0.157 

Locus 270 : 
2 alleles
6.5% missing data
   4   (0.910) 0.945 0.981 0.916 0.966 0.911 0.961 0.953 
   1   (0.090) 0.055 0.019 0.084 0.034 0.089 0.039 0.047 

Locus 271 : 
2 alleles
2.2% missing data
   2   (0.894) 0.955 0.762 0.822 0.972 0.894 0.969 0.990 
   4   (0.106) 0.045 0.238 0.178 0.028 0.106 0.031 0.010 

Locus 272 : 
2 alleles
2.9% missing data
   4   (0.857) 0.880 0.970 0.864 0.856 0.858 0.939 0.971 
   2   (0.143) 0.120 0.030 0.136 0.144 0.142 0.061 0.029 

Locus 273 : 
2 alleles
1.4% missing data
   2   (0.865) 0.888 0.977 0.902 0.685 0.863 0.967 0.986 
   4   (0.135) 0.112 0.023 0.098 0.315 0.137 0.033 0.014 

Locus 274 : 
2 alleles
8.0% missing data
   1   (0.139) 0.125 0.148 0.114 0.074 0.138 0.064 0.016 
   3   (0.861) 0.875 0.852 0.886 0.926 0.862 0.936 0.984 

Locus 275 : 
2 alleles
2.9% missing data
   1   (0.594) 0.613 0.354 0.700 0.741 0.594 0.231 0.082 
   4   (0.406) 0.387 0.646 0.300 0.259 0.406 0.769 0.918 

Locus 276 : 
2 alleles
18.1% missing data
   2   (0.351) 0.352 0.257 0.326 0.322 0.354 0.136 0.579 
   3   (0.649) 0.648 0.743 0.674 0.678 0.646 0.864 0.421 

Locus 277 : 
2 alleles
10.9% missing data
   1   (0.906) 0.931 0.986 0.951 0.768 0.905 0.979 0.785 
   4   (0.094) 0.069 0.014 0.049 0.232 0.095 0.021 0.215 

Locus 278 : 
2 alleles
3.6% missing data
   3   (0.792) 0.776 0.939 0.817 0.836 0.791 0.959 0.973 
   1   (0.208) 0.224 0.061 0.183 0.164 0.209 0.041 0.027 

Locus 279 : 
2 alleles
3.6% missing data
   1   (0.879) 0.894 0.959 0.914 0.861 0.880 0.955 0.936 
   3   (0.121) 0.106 0.041 0.086 0.139 0.120 0.045 0.064 

Locus 280 : 
2 alleles
2.2% missing data
   3   (0.168) 0.123 0.225 0.216 0.058 0.166 0.118 0.029 
   4   (0.832) 0.877 0.775 0.784 0.942 0.834 0.882 0.971 

Locus 281 : 
2 alleles
14.5% missing data
   1   (0.743) 0.739 0.812 0.779 0.857 0.743 0.838 0.628 
   2   (0.257) 0.261 0.188 0.221 0.143 0.257 0.162 0.372 

Locus 282 : 
2 alleles
18.1% missing data
   3   (0.832) 0.852 0.963 0.844 0.917 0.832 0.868 0.983 
   4   (0.168) 0.148 0.037 0.156 0.083 0.168 0.132 0.017 

Locus 283 : 
2 alleles
5.1% missing data
   1   (0.898) 0.929 0.919 0.910 0.955 0.899 0.967 0.983 
   2   (0.102) 0.071 0.081 0.090 0.045 0.101 0.033 0.017 

Locus 284 : 
2 alleles
5.1% missing data
   1   (0.886) 0.885 0.947 0.965 0.932 0.885 0.874 0.993 
   2   (0.114) 0.115 0.053 0.035 0.068 0.115 0.126 0.007 

Locus 285 : 
2 alleles
10.9% missing data
   4   (0.912) 0.963 0.946 0.894 0.978 0.910 0.967 0.982 
   2   (0.088) 0.037 0.054 0.106 0.022 0.090 0.033 0.018 

Locus 286 : 
2 alleles
8.0% missing data
   4   (0.363) 0.302 0.286 0.456 0.375 0.366 0.263 0.078 
   2   (0.637) 0.698 0.714 0.544 0.625 0.634 0.737 0.922 

Locus 287 : 
2 alleles
14.5% missing data
   1   (0.417) 0.438 0.938 0.395 0.210 0.417 0.135 0.446 
   3   (0.583) 0.562 0.062 0.605 0.790 0.583 0.865 0.554 

Locus 288 : 
2 alleles
2.2% missing data
   2   (0.052) 0.094 0.005 0.007 0.062 0.051 0.004 0.011 
   3   (0.948) 0.906 0.995 0.993 0.938 0.949 0.996 0.989 

Locus 289 : 
2 alleles
15.9% missing data
   4   (0.918) 0.882 0.994 0.988 0.982 0.920 0.899 0.996 
   2   (0.082) 0.118 0.006 0.012 0.018 0.080 0.101 0.004 

Locus 290 : 
2 alleles
6.5% missing data
   2   (0.877) 0.944 0.781 0.747 0.981 0.879 0.954 0.966 
   4   (0.123) 0.056 0.219 0.253 0.019 0.121 0.046 0.034 

Locus 291 : 
2 alleles
18.1% missing data
   4   (0.895) 0.887 0.947 0.946 0.974 0.896 0.965 0.993 
   2   (0.105) 0.113 0.053 0.054 0.026 0.104 0.035 0.007 

Locus 292 : 
2 alleles
7.2% missing data
   2   (0.707) 0.625 0.658 0.816 0.932 0.708 0.920 0.492 
   4   (0.293) 0.375 0.342 0.184 0.068 0.292 0.080 0.508 

Locus 293 : 
2 alleles
3.6% missing data
   1   (0.914) 0.767 0.994 0.989 0.943 0.915 0.993 0.996 
   3   (0.086) 0.233 0.006 0.011 0.057 0.085 0.007 0.004 

Locus 294 : 
2 alleles
10.9% missing data
   2   (0.855) 0.910 0.982 0.870 0.901 0.855 0.711 0.843 
   1   (0.145) 0.090 0.018 0.130 0.099 0.145 0.289 0.157 

Locus 295 : 
2 alleles
5.1% missing data
   1   (0.794) 0.761 0.882 0.865 0.842 0.793 0.936 0.793 
   2   (0.206) 0.239 0.118 0.135 0.158 0.207 0.064 0.207 

Locus 296 : 
2 alleles
5.8% missing data
   1   (0.595) 0.784 0.102 0.407 0.727 0.592 0.363 0.083 
   3   (0.405) 0.216 0.898 0.593 0.273 0.408 0.637 0.917 

Locus 297 : 
2 alleles
4.3% missing data
   4   (0.929) 0.975 0.977 0.904 0.649 0.930 0.972 0.969 
   2   (0.071) 0.025 0.023 0.096 0.351 0.070 0.028 0.031 

Locus 298 : 
2 alleles
11.6% missing data
   2   (0.639) 0.711 0.756 0.528 0.477 0.636 0.891 0.528 
   4   (0.361) 0.289 0.244 0.472 0.523 0.364 0.109 0.472 

Locus 299 : 
2 alleles
8.0% missing data
   2   (0.216) 0.243 0.305 0.116 0.171 0.216 0.216 0.037 
   4   (0.784) 0.757 0.695 0.884 0.829 0.784 0.784 0.963 

Locus 300 : 
2 alleles
3.6% missing data
   2   (0.813) 0.810 0.970 0.831 0.861 0.813 0.945 0.917 
   4   (0.187) 0.190 0.030 0.169 0.139 0.187 0.055 0.083 

Locus 301 : 
2 alleles
5.8% missing data
   2   (0.506) 0.525 0.698 0.432 0.534 0.507 0.621 0.454 
   4   (0.494) 0.475 0.302 0.568 0.466 0.493 0.379 0.546 

Locus 302 : 
2 alleles
13.8% missing data
   4   (0.480) 0.486 0.573 0.452 0.292 0.478 0.723 0.320 
   3   (0.520) 0.514 0.427 0.548 0.708 0.522 0.277 0.680 

Locus 303 : 
2 alleles
6.5% missing data
   4   (0.901) 0.933 0.933 0.906 0.968 0.902 0.943 0.991 
   2   (0.099) 0.067 0.067 0.094 0.032 0.098 0.057 0.009 

Locus 304 : 
2 alleles
14.5% missing data
   3   (0.917) 0.954 0.968 0.941 0.946 0.916 0.978 0.710 
   1   (0.083) 0.046 0.032 0.059 0.054 0.084 0.022 0.290 

Locus 305 : 
2 alleles
2.2% missing data
   4   (0.837) 0.811 0.971 0.926 0.871 0.838 0.798 0.983 
   3   (0.163) 0.189 0.029 0.074 0.129 0.162 0.202 0.017 

Locus 306 : 
2 alleles
5.1% missing data
   2   (0.914) 0.961 0.951 0.890 0.991 0.915 0.962 0.967 
   3   (0.086) 0.039 0.049 0.110 0.009 0.085 0.038 0.033 

Locus 307 : 
2 alleles
13.0% missing data
   3   (0.757) 0.748 0.697 0.765 0.824 0.760 0.920 0.805 
   1   (0.243) 0.252 0.303 0.235 0.176 0.240 0.080 0.195 

Locus 308 : 
2 alleles
5.1% missing data
   3   (0.915) 0.947 0.704 0.945 0.834 0.915 0.978 0.933 
   1   (0.085) 0.053 0.296 0.055 0.166 0.085 0.022 0.067 

Locus 309 : 
2 alleles
2.2% missing data
   2   (0.794) 0.843 0.967 0.758 0.964 0.793 0.935 0.476 
   3   (0.206) 0.157 0.033 0.242 0.036 0.207 0.065 0.524 

Locus 310 : 
2 alleles
5.8% missing data
   4   (0.874) 0.926 0.614 0.861 0.931 0.875 0.904 0.982 
   2   (0.126) 0.074 0.386 0.139 0.069 0.125 0.096 0.018 

Locus 311 : 
2 alleles
15.2% missing data
   3   (0.843) 0.905 0.878 0.813 0.639 0.843 0.933 0.498 
   1   (0.157) 0.095 0.122 0.187 0.361 0.157 0.067 0.502 

Locus 312 : 
2 alleles
5.1% missing data
   2   (0.891) 0.906 0.962 0.949 0.471 0.891 0.975 0.819 
   3   (0.109) 0.094 0.038 0.051 0.529 0.109 0.025 0.181 

Locus 313 : 
2 alleles
2.2% missing data
   3   (0.097) 0.071 0.011 0.077 0.024 0.097 0.025 0.014 
   4   (0.903) 0.929 0.989 0.923 0.976 0.903 0.975 0.986 

Locus 314 : 
2 alleles
9.4% missing data
   2   (0.919) 0.930 0.994 0.968 0.886 0.919 0.986 0.927 
   4   (0.081) 0.070 0.006 0.032 0.114 0.081 0.014 0.073 

Locus 315 : 
2 alleles
2.2% missing data
   2   (0.630) 0.550 0.551 0.774 0.663 0.628 0.644 0.936 
   4   (0.370) 0.450 0.449 0.226 0.337 0.372 0.356 0.064 

Locus 316 : 
2 alleles
2.9% missing data
   1   (0.928) 0.912 0.991 0.982 0.868 0.929 0.990 0.996 
   3   (0.072) 0.088 0.009 0.018 0.132 0.071 0.010 0.004 

Locus 317 : 
2 alleles
5.8% missing data
   4   (0.910) 0.964 0.579 0.914 0.910 0.909 0.965 0.984 
   2   (0.090) 0.036 0.421 0.086 0.090 0.091 0.035 0.016 

Locus 318 : 
2 alleles
6.5% missing data
   2   (0.902) 0.914 0.934 0.968 0.689 0.904 0.872 0.987 
   4   (0.098) 0.086 0.066 0.032 0.311 0.096 0.128 0.013 

Locus 319 : 
2 alleles
4.3% missing data
   2   (0.636) 0.696 0.608 0.565 0.670 0.632 0.831 0.639 
   4   (0.364) 0.304 0.392 0.435 0.330 0.368 0.169 0.361 

Locus 320 : 
2 alleles
5.1% missing data
   2   (0.374) 0.429 0.256 0.275 0.318 0.373 0.362 0.455 
   4   (0.626) 0.571 0.744 0.725 0.682 0.627 0.638 0.545 

Locus 321 : 
2 alleles
10.9% missing data
   2   (0.832) 0.879 0.644 0.794 0.968 0.832 0.931 0.964 
   4   (0.168) 0.121 0.356 0.206 0.032 0.168 0.069 0.036 

Locus 322 : 
2 alleles
6.5% missing data
   1   (0.265) 0.218 0.306 0.314 0.214 0.264 0.112 0.534 
   3   (0.735) 0.782 0.694 0.686 0.786 0.736 0.888 0.466 

Locus 323 : 
2 alleles
18.8% missing data
   3   (0.926) 0.981 0.784 0.880 0.986 0.925 0.976 0.970 
   1   (0.074) 0.019 0.216 0.120 0.014 0.075 0.024 0.030 

Locus 324 : 
2 alleles
3.6% missing data
   3   (0.803) 0.758 0.965 0.931 0.881 0.804 0.813 0.051 
   1   (0.197) 0.242 0.035 0.069 0.119 0.196 0.187 0.949 

Locus 325 : 
2 alleles
14.5% missing data
   1   (0.864) 0.900 0.907 0.859 0.870 0.865 0.914 0.972 
   3   (0.136) 0.100 0.093 0.141 0.130 0.135 0.086 0.028 

Locus 326 : 
2 alleles
13.8% missing data
   4   (0.598) 0.674 0.275 0.627 0.562 0.598 0.167 0.532 
   2   (0.402) 0.326 0.725 0.373 0.438 0.402 0.833 0.468 

Locus 327 : 
2 alleles
5.8% missing data
   1   (0.141) 0.112 0.028 0.088 0.116 0.141 0.313 0.019 
   3   (0.859) 0.888 0.972 0.912 0.884 0.859 0.687 0.981 

Locus 328 : 
2 alleles
0.7% missing data
   4   (0.879) 0.922 0.981 0.852 0.936 0.878 0.975 0.984 
   2   (0.121) 0.078 0.019 0.148 0.064 0.122 0.025 0.016 

Locus 329 : 
2 alleles
5.1% missing data
   4   (0.352) 0.388 0.381 0.292 0.437 0.354 0.104 0.416 
   2   (0.648) 0.612 0.619 0.708 0.563 0.646 0.896 0.584 

Locus 330 : 
2 alleles
3.6% missing data
   3   (0.909) 0.973 0.991 0.784 0.994 0.908 0.971 0.976 
   1   (0.091) 0.027 0.009 0.216 0.006 0.092 0.029 0.024 

Locus 331 : 
2 alleles
15.2% missing data
   4   (0.912) 0.979 0.978 0.758 0.974 0.913 0.956 0.753 
   2   (0.088) 0.021 0.022 0.242 0.026 0.087 0.044 0.247 

Locus 332 : 
2 alleles
6.5% missing data
   1   (0.315) 0.220 0.444 0.413 0.404 0.316 0.125 0.915 
   3   (0.685) 0.780 0.556 0.587 0.596 0.684 0.875 0.085 

Locus 333 : 
2 alleles
5.1% missing data
   4   (0.913) 0.920 0.992 0.964 0.673 0.914 0.971 0.990 
   1   (0.087) 0.080 0.008 0.036 0.327 0.086 0.029 0.010 

Locus 334 : 
2 alleles
2.2% missing data
   1   (0.893) 0.938 0.302 0.921 0.969 0.893 0.966 0.969 
   3   (0.107) 0.062 0.698 0.079 0.031 0.107 0.034 0.031 

Locus 335 : 
2 alleles
15.9% missing data
   1   (0.896) 0.888 0.950 0.968 0.894 0.898 0.896 0.995 
   2   (0.104) 0.112 0.050 0.032 0.106 0.102 0.104 0.005 

Locus 336 : 
2 alleles
15.9% missing data
   4   (0.921) 0.931 0.984 0.966 0.882 0.922 0.979 0.936 
   1   (0.079) 0.069 0.016 0.034 0.118 0.078 0.021 0.064 

Locus 337 : 
2 alleles
13.0% missing data
   2   (0.570) 0.562 0.815 0.581 0.515 0.568 0.734 0.571 
   4   (0.430) 0.438 0.185 0.419 0.485 0.432 0.266 0.429 

Locus 338 : 
2 alleles
13.8% missing data
   3   (0.852) 0.904 0.921 0.819 0.939 0.851 0.882 0.987 
   1   (0.148) 0.096 0.079 0.181 0.061 0.149 0.118 0.013 

Locus 339 : 
2 alleles
5.1% missing data
   1   (0.685) 0.767 0.952 0.614 0.699 0.686 0.313 0.702 
   3   (0.315) 0.233 0.048 0.386 0.301 0.314 0.687 0.298 

Locus 340 : 
2 alleles
1.4% missing data
   4   (0.907) 0.933 0.984 0.940 0.901 0.908 0.973 0.816 
   2   (0.093) 0.067 0.016 0.060 0.099 0.092 0.027 0.184 

Locus 341 : 
2 alleles
13.0% missing data
   4   (0.889) 0.899 0.931 0.920 0.934 0.890 0.975 0.989 
   1   (0.111) 0.101 0.069 0.080 0.066 0.110 0.025 0.011 

Locus 342 : 
2 alleles
6.5% missing data
   2   (0.768) 0.794 0.920 0.793 0.699 0.770 0.610 0.983 
   3   (0.232) 0.206 0.080 0.207 0.301 0.230 0.390 0.017 

Locus 343 : 
2 alleles
10.1% missing data
   2   (0.836) 0.834 0.980 0.851 0.918 0.838 0.951 0.853 
   4   (0.164) 0.166 0.020 0.149 0.082 0.162 0.049 0.147 

Locus 344 : 
2 alleles
11.6% missing data
   1   (0.916) 0.954 0.949 0.919 0.781 0.918 0.972 0.882 
   3   (0.084) 0.046 0.051 0.081 0.219 0.082 0.028 0.118 

Locus 345 : 
2 alleles
15.9% missing data
   4   (0.849) 0.890 0.964 0.837 0.937 0.849 0.803 0.982 
   2   (0.151) 0.110 0.036 0.163 0.063 0.151 0.197 0.018 

Locus 346 : 
2 alleles
5.8% missing data
   2   (0.897) 0.913 0.927 0.943 0.889 0.895 0.959 0.992 
   4   (0.103) 0.087 0.073 0.057 0.111 0.105 0.041 0.008 

Locus 347 : 
2 alleles
5.8% missing data
   2   (0.908) 0.928 0.893 0.944 0.978 0.908 0.980 0.960 
   4   (0.092) 0.072 0.107 0.056 0.022 0.092 0.020 0.040 

Locus 348 : 
2 alleles
1.4% missing data
   3   (0.881) 0.884 0.843 0.926 0.876 0.882 0.962 0.981 
   2   (0.119) 0.116 0.157 0.074 0.124 0.118 0.038 0.019 

Locus 349 : 
2 alleles
4.3% missing data
   4   (0.933) 0.981 0.989 0.891 0.930 0.934 0.942 0.974 
   2   (0.067) 0.019 0.011 0.109 0.070 0.066 0.058 0.026 

Locus 350 : 
2 alleles
5.1% missing data
   1   (0.914) 0.898 0.960 0.970 0.876 0.915 0.984 0.977 
   3   (0.086) 0.102 0.040 0.030 0.124 0.085 0.016 0.023 

Locus 351 : 
2 alleles
14.5% missing data
   1   (0.606) 0.616 0.922 0.614 0.801 0.608 0.256 0.684 
   3   (0.394) 0.384 0.078 0.386 0.199 0.392 0.744 0.316 

Locus 352 : 
2 alleles
2.2% missing data
   3   (0.911) 0.927 0.963 0.956 0.892 0.911 0.976 0.985 
   1   (0.089) 0.073 0.037 0.044 0.108 0.089 0.024 0.015 

Locus 353 : 
2 alleles
2.2% missing data
   3   (0.861) 0.844 0.984 0.921 0.820 0.860 0.973 0.984 
   1   (0.139) 0.156 0.016 0.079 0.180 0.140 0.027 0.016 

Locus 354 : 
2 alleles
0.7% missing data
   2   (0.892) 0.895 0.880 0.944 0.964 0.890 0.983 0.991 
   4   (0.108) 0.105 0.120 0.056 0.036 0.110 0.017 0.009 

Locus 355 : 
2 alleles
13.8% missing data
   3   (0.891) 0.920 0.982 0.906 0.934 0.891 0.966 0.875 
   1   (0.109) 0.080 0.018 0.094 0.066 0.109 0.034 0.125 

Locus 356 : 
2 alleles
11.6% missing data
   2   (0.928) 0.943 0.993 0.970 0.768 0.930 0.974 0.965 
   4   (0.072) 0.057 0.007 0.030 0.232 0.070 0.026 0.035 

Locus 357 : 
2 alleles
3.6% missing data
   4   (0.891) 0.964 0.902 0.754 0.850 0.889 0.957 0.991 
   2   (0.109) 0.036 0.098 0.246 0.150 0.111 0.043 0.009 

Locus 358 : 
2 alleles
5.8% missing data
   2   (0.761) 0.816 0.889 0.668 0.823 0.761 0.884 0.798 
   4   (0.239) 0.184 0.111 0.332 0.177 0.239 0.116 0.202 

Locus 359 : 
2 alleles
1.4% missing data
   3   (0.916) 0.907 0.581 0.980 0.823 0.916 0.986 0.991 
   1   (0.084) 0.093 0.419 0.020 0.177 0.084 0.014 0.009 

Locus 360 : 
2 alleles
2.9% missing data
   3   (0.899) 0.925 0.375 0.948 0.784 0.900 0.974 0.945 
   1   (0.101) 0.075 0.625 0.052 0.216 0.100 0.026 0.055 

Locus 361 : 
2 alleles
5.1% missing data
   1   (0.368) 0.388 0.150 0.261 0.615 0.365 0.793 0.367 
   3   (0.632) 0.612 0.850 0.739 0.385 0.635 0.207 0.633 

Locus 362 : 
2 alleles
4.3% missing data
   1   (0.886) 0.946 0.982 0.925 0.388 0.884 0.792 0.986 
   2   (0.114) 0.054 0.018 0.075 0.612 0.116 0.208 0.014 

Locus 363 : 
2 alleles
4.3% missing data
   3   (0.923) 0.974 0.984 0.871 0.992 0.923 0.952 0.962 
   1   (0.077) 0.026 0.016 0.129 0.008 0.077 0.048 0.038 

Locus 364 : 
2 alleles
11.6% missing data
   2   (0.887) 0.936 0.643 0.902 0.965 0.885 0.905 0.978 
   4   (0.113) 0.064 0.357 0.098 0.035 0.115 0.095 0.022 

Locus 365 : 
2 alleles
2.9% missing data
   1   (0.826) 0.840 0.915 0.820 0.686 0.828 0.964 0.980 
   3   (0.174) 0.160 0.085 0.180 0.314 0.172 0.036 0.020 

Locus 366 : 
2 alleles
5.1% missing data
   4   (0.482) 0.479 0.402 0.448 0.541 0.485 0.474 0.458 
   2   (0.518) 0.521 0.598 0.552 0.459 0.515 0.526 0.542 

Locus 367 : 
2 alleles
9.4% missing data
   2   (0.920) 0.918 0.992 0.974 0.929 0.919 0.990 0.996 
   3   (0.080) 0.082 0.008 0.026 0.071 0.081 0.010 0.004 

Locus 368 : 
2 alleles
6.5% missing data
   2   (0.487) 0.469 0.746 0.471 0.463 0.486 0.820 0.036 
   4   (0.513) 0.531 0.254 0.529 0.537 0.514 0.180 0.964 

Locus 369 : 
2 alleles
5.8% missing data
   4   (0.912) 0.969 0.703 0.872 0.925 0.913 0.961 0.939 
   1   (0.088) 0.031 0.297 0.128 0.075 0.087 0.039 0.061 

Locus 370 : 
2 alleles
5.8% missing data
   2   (0.236) 0.211 0.057 0.284 0.175 0.237 0.064 0.026 
   4   (0.764) 0.789 0.943 0.716 0.825 0.763 0.936 0.974 

Locus 371 : 
2 alleles
1.4% missing data
   1   (0.866) 0.888 0.878 0.876 0.830 0.868 0.950 0.978 
   3   (0.134) 0.112 0.122 0.124 0.170 0.132 0.050 0.022 

Locus 372 : 
2 alleles
0.7% missing data
   1   (0.309) 0.352 0.062 0.285 0.304 0.310 0.090 0.035 
   3   (0.691) 0.648 0.938 0.715 0.696 0.690 0.910 0.965 

Locus 373 : 
2 alleles
2.2% missing data
   4   (0.933) 0.921 0.993 0.984 0.954 0.933 0.993 0.990 
   2   (0.067) 0.079 0.007 0.016 0.046 0.067 0.007 0.010 

Locus 374 : 
2 alleles
19.6% missing data
   2   (0.640) 0.585 0.532 0.725 0.432 0.643 0.764 0.671 
   4   (0.360) 0.415 0.468 0.275 0.568 0.357 0.236 0.329 

Locus 375 : 
2 alleles
15.9% missing data
   2   (0.913) 0.927 0.962 0.954 0.811 0.915 0.951 0.996 
   4   (0.087) 0.073 0.038 0.046 0.189 0.085 0.049 0.004 

Locus 376 : 
2 alleles
2.2% missing data
   2   (0.869) 0.941 0.843 0.828 0.882 0.870 0.949 0.044 
   3   (0.131) 0.059 0.157 0.172 0.118 0.130 0.051 0.956 

Locus 377 : 
2 alleles
4.3% missing data
   1   (0.561) 0.579 0.277 0.532 0.482 0.563 0.715 0.523 
   3   (0.439) 0.421 0.723 0.468 0.518 0.437 0.285 0.477 

Locus 378 : 
2 alleles
15.9% missing data
   2   (0.197) 0.329 0.134 0.066 0.419 0.198 0.032 0.014 
   4   (0.803) 0.671 0.866 0.934 0.581 0.802 0.968 0.986 

Locus 379 : 
2 alleles
14.5% missing data
   2   (0.663) 0.682 0.570 0.665 0.639 0.665 0.573 0.966 
   4   (0.337) 0.318 0.430 0.335 0.361 0.335 0.427 0.034 

Locus 380 : 
2 alleles
2.9% missing data
   2   (0.897) 0.948 0.969 0.836 0.979 0.898 0.962 0.990 
   4   (0.103) 0.052 0.031 0.164 0.021 0.102 0.038 0.010 

Locus 381 : 
2 alleles
7.2% missing data
   4   (0.869) 0.897 0.918 0.903 0.858 0.870 0.854 0.795 
   2   (0.131) 0.103 0.082 0.097 0.142 0.130 0.146 0.205 

Locus 382 : 
2 alleles
5.8% missing data
   4   (0.901) 0.941 0.971 0.950 0.733 0.901 0.711 0.990 
   2   (0.099) 0.059 0.029 0.050 0.267 0.099 0.289 0.010 

Locus 383 : 
2 alleles
14.5% missing data
   1   (0.288) 0.384 0.197 0.178 0.231 0.289 0.077 0.257 
   3   (0.712) 0.616 0.803 0.822 0.769 0.711 0.923 0.743 

Locus 384 : 
2 alleles
8.7% missing data
   1   (0.879) 0.904 0.874 0.883 0.804 0.882 0.960 0.988 
   3   (0.121) 0.096 0.126 0.117 0.196 0.118 0.040 0.012 

Locus 385 : 
2 alleles
10.9% missing data
   2   (0.895) 0.930 0.743 0.917 0.962 0.896 0.939 0.927 
   4   (0.105) 0.070 0.257 0.083 0.038 0.104 0.061 0.073 

Locus 386 : 
2 alleles
11.6% missing data
   2   (0.865) 0.902 0.770 0.866 0.942 0.864 0.943 0.984 
   1   (0.135) 0.098 0.230 0.134 0.058 0.136 0.057 0.016 

Locus 387 : 
2 alleles
7.2% missing data
   2   (0.809) 0.890 0.866 0.720 0.730 0.807 0.850 0.851 
   3   (0.191) 0.110 0.134 0.280 0.270 0.193 0.150 0.149 

Locus 388 : 
2 alleles
6.5% missing data
   3   (0.812) 0.838 0.886 0.882 0.696 0.809 0.722 0.898 
   1   (0.188) 0.162 0.114 0.118 0.304 0.191 0.278 0.102 

Locus 389 : 
2 alleles
4.3% missing data
   1   (0.788) 0.796 0.843 0.860 0.543 0.790 0.921 0.039 
   3   (0.212) 0.204 0.157 0.140 0.457 0.210 0.079 0.961 

Locus 390 : 
2 alleles
15.9% missing data
   1   (0.696) 0.635 0.717 0.779 0.590 0.698 0.791 0.936 
   3   (0.304) 0.365 0.283 0.221 0.410 0.302 0.209 0.064 

Locus 391 : 
2 alleles
4.3% missing data
   4   (0.751) 0.794 0.957 0.744 0.845 0.751 0.592 0.980 
   2   (0.249) 0.206 0.043 0.256 0.155 0.249 0.408 0.020 

Locus 392 : 
2 alleles
15.9% missing data
   3   (0.944) 0.988 0.976 0.931 0.977 0.946 0.786 0.813 
   1   (0.056) 0.012 0.024 0.069 0.023 0.054 0.214 0.187 

Locus 393 : 
2 alleles
15.2% missing data
   3   (0.892) 0.931 0.926 0.895 0.874 0.892 0.967 0.990 
   1   (0.108) 0.069 0.074 0.105 0.126 0.108 0.033 0.010 

Locus 394 : 
2 alleles
10.1% missing data
   2   (0.882) 0.923 0.980 0.892 0.708 0.883 0.953 0.814 
   4   (0.118) 0.077 0.020 0.108 0.292 0.117 0.047 0.186 

Locus 395 : 
2 alleles
11.6% missing data
   2   (0.290) 0.251 0.204 0.235 0.671 0.290 0.556 0.275 
   4   (0.710) 0.749 0.796 0.765 0.329 0.710 0.444 0.725 

Locus 396 : 
2 alleles
12.3% missing data
   3   (0.791) 0.875 0.970 0.759 0.896 0.787 0.565 0.821 
   1   (0.209) 0.125 0.030 0.241 0.104 0.213 0.435 0.179 

Locus 397 : 
2 alleles
6.5% missing data
   2   (0.535) 0.585 0.696 0.454 0.551 0.532 0.468 0.893 
   3   (0.465) 0.415 0.304 0.546 0.449 0.468 0.532 0.107 

Locus 398 : 
2 alleles
11.6% missing data
   2   (0.512) 0.440 0.217 0.604 0.294 0.511 0.873 0.458 
   4   (0.488) 0.560 0.783 0.396 0.706 0.489 0.127 0.542 

Locus 399 : 
2 alleles
2.9% missing data
   3   (0.912) 0.920 0.853 0.959 0.918 0.912 0.975 0.977 
   1   (0.088) 0.080 0.147 0.041 0.082 0.088 0.025 0.023 

Locus 400 : 
2 alleles
5.1% missing data
   1   (0.714) 0.740 0.803 0.693 0.610 0.713 0.913 0.751 
   3   (0.286) 0.260 0.197 0.307 0.390 0.287 0.087 0.249 

Locus 401 : 
2 alleles
13.0% missing data
   1   (0.842) 0.828 0.862 0.899 0.827 0.841 0.963 0.900 
   2   (0.158) 0.172 0.138 0.101 0.173 0.159 0.037 0.100 

Locus 402 : 
2 alleles
5.1% missing data
   2   (0.793) 0.889 0.722 0.777 0.541 0.791 0.526 0.744 
   4   (0.207) 0.111 0.278 0.223 0.459 0.209 0.474 0.256 

Locus 403 : 
2 alleles
3.6% missing data
   4   (0.829) 0.890 0.523 0.815 0.897 0.830 0.930 0.365 
   2   (0.171) 0.110 0.477 0.185 0.103 0.170 0.070 0.635 

Locus 404 : 
2 alleles
12.3% missing data
   2   (0.852) 0.903 0.845 0.871 0.927 0.854 0.696 0.780 
   4   (0.148) 0.097 0.155 0.129 0.073 0.146 0.304 0.220 

Locus 405 : 
2 alleles
2.2% missing data
   2   (0.754) 0.791 0.632 0.781 0.645 0.755 0.610 0.974 
   3   (0.246) 0.209 0.368 0.219 0.355 0.245 0.390 0.026 

Locus 406 : 
2 alleles
11.6% missing data
   2   (0.904) 0.961 0.890 0.860 0.992 0.903 0.952 0.911 
   4   (0.096) 0.039 0.110 0.140 0.008 0.097 0.048 0.089 

Locus 407 : 
2 alleles
3.6% missing data
   2   (0.827) 0.785 0.941 0.910 0.515 0.827 0.968 0.981 
   4   (0.173) 0.215 0.059 0.090 0.485 0.173 0.032 0.019 

Locus 408 : 
2 alleles
13.0% missing data
   2   (0.868) 0.917 0.889 0.838 0.848 0.869 0.957 0.877 
   4   (0.132) 0.083 0.111 0.162 0.152 0.131 0.043 0.123 

Locus 409 : 
2 alleles
2.2% missing data
   2   (0.111) 0.191 0.033 0.030 0.079 0.111 0.013 0.011 
   4   (0.889) 0.809 0.967 0.970 0.921 0.889 0.987 0.989 

Locus 410 : 
2 alleles
5.1% missing data
   2   (0.914) 0.956 0.864 0.915 0.899 0.914 0.975 0.981 
   4   (0.086) 0.044 0.136 0.085 0.101 0.086 0.025 0.019 

Locus 411 : 
2 alleles
18.1% missing data
   2   (0.860) 0.885 0.911 0.897 0.846 0.857 0.959 0.989 
   4   (0.140) 0.115 0.089 0.103 0.154 0.143 0.041 0.011 

Locus 412 : 
2 alleles
14.5% missing data
   1   (0.891) 0.880 0.942 0.954 0.934 0.891 0.942 0.986 
   2   (0.109) 0.120 0.058 0.046 0.066 0.109 0.058 0.014 

Locus 413 : 
2 alleles
14.5% missing data
   1   (0.941) 0.901 0.974 0.990 0.934 0.942 0.995 0.997 
   3   (0.059) 0.099 0.026 0.010 0.066 0.058 0.005 0.003 

Locus 414 : 
2 alleles
13.0% missing data
   4   (0.897) 0.898 0.969 0.957 0.972 0.895 0.977 0.949 
   2   (0.103) 0.102 0.031 0.043 0.028 0.105 0.023 0.051 

Locus 415 : 
2 alleles
3.6% missing data
   1   (0.129) 0.115 0.032 0.094 0.161 0.130 0.028 0.097 
   3   (0.871) 0.885 0.968 0.906 0.839 0.870 0.972 0.903 

Locus 416 : 
2 alleles
3.6% missing data
   3   (0.858) 0.857 0.981 0.904 0.918 0.857 0.951 0.989 
   1   (0.142) 0.143 0.019 0.096 0.082 0.143 0.049 0.011 

Locus 417 : 
2 alleles
10.1% missing data
   3   (0.906) 0.926 0.991 0.938 0.966 0.906 0.983 0.995 
   4   (0.094) 0.074 0.009 0.062 0.034 0.094 0.017 0.005 

Locus 418 : 
2 alleles
5.1% missing data
   2   (0.783) 0.802 0.959 0.796 0.700 0.781 0.919 0.839 
   4   (0.217) 0.198 0.041 0.204 0.300 0.219 0.081 0.161 

Locus 419 : 
2 alleles
2.9% missing data
   3   (0.731) 0.724 0.675 0.756 0.763 0.730 0.915 0.840 
   4   (0.269) 0.276 0.325 0.244 0.237 0.270 0.085 0.160 

Locus 420 : 
2 alleles
13.8% missing data
   1   (0.249) 0.216 0.093 0.226 0.316 0.248 0.396 0.395 
   4   (0.751) 0.784 0.907 0.774 0.684 0.752 0.604 0.605 

Locus 421 : 
2 alleles
11.6% missing data
   2   (0.936) 0.903 0.974 0.989 0.619 0.938 0.994 0.997 
   4   (0.064) 0.097 0.026 0.011 0.381 0.062 0.006 0.003 

Locus 422 : 
2 alleles
5.1% missing data
   2   (0.868) 0.852 0.984 0.959 0.895 0.867 0.569 0.978 
   4   (0.132) 0.148 0.016 0.041 0.105 0.133 0.431 0.022 

Locus 423 : 
2 alleles
14.5% missing data
   3   (0.631) 0.721 0.373 0.557 0.712 0.632 0.297 0.962 
   2   (0.369) 0.279 0.627 0.443 0.288 0.368 0.703 0.038 

Locus 424 : 
2 alleles
13.0% missing data
   2   (0.880) 0.928 0.811 0.888 0.880 0.877 0.968 0.935 
   4   (0.120) 0.072 0.189 0.112 0.120 0.123 0.032 0.065 

Locus 425 : 
2 alleles
2.9% missing data
   2   (0.878) 0.952 0.729 0.781 0.958 0.879 0.925 0.714 
   4   (0.122) 0.048 0.271 0.219 0.042 0.121 0.075 0.286 

Locus 426 : 
2 alleles
5.8% missing data
   3   (0.839) 0.764 0.925 0.936 0.561 0.840 0.970 0.940 
   2   (0.161) 0.236 0.075 0.064 0.439 0.160 0.030 0.060 

Locus 427 : 
2 alleles
18.8% missing data
   4   (0.890) 0.902 0.909 0.922 0.950 0.890 0.977 0.994 
   2   (0.110) 0.098 0.091 0.078 0.050 0.110 0.023 0.006 

Locus 428 : 
2 alleles
5.8% missing data
   2   (0.925) 0.968 0.988 0.913 0.921 0.926 0.969 0.993 
   4   (0.075) 0.032 0.012 0.087 0.079 0.074 0.031 0.007 

Locus 429 : 
2 alleles
15.2% missing data
   2   (0.733) 0.727 0.511 0.753 0.769 0.735 0.853 0.971 
   3   (0.267) 0.273 0.489 0.247 0.231 0.265 0.147 0.029 

Locus 430 : 
2 alleles
4.3% missing data
   4   (0.803) 0.817 0.960 0.851 0.859 0.805 0.649 0.950 
   2   (0.197) 0.183 0.040 0.149 0.141 0.195 0.351 0.050 

Locus 431 : 
2 alleles
2.9% missing data
   1   (0.369) 0.301 0.898 0.424 0.180 0.367 0.448 0.372 
   3   (0.631) 0.699 0.102 0.576 0.820 0.633 0.552 0.628 

Locus 432 : 
2 alleles
0.7% missing data
   1   (0.478) 0.477 0.204 0.432 0.617 0.481 0.771 0.024 
   4   (0.522) 0.523 0.796 0.568 0.383 0.519 0.229 0.976 

Locus 433 : 
2 alleles
13.8% missing data
   2   (0.829) 0.809 0.971 0.896 0.888 0.828 0.948 0.818 
   4   (0.171) 0.191 0.029 0.104 0.112 0.172 0.052 0.182 

Locus 434 : 
2 alleles
14.5% missing data
   3   (0.758) 0.781 0.964 0.812 0.781 0.757 0.576 0.803 
   2   (0.242) 0.219 0.036 0.188 0.219 0.243 0.424 0.197 

Locus 435 : 
2 alleles
3.6% missing data
   4   (0.808) 0.799 0.968 0.873 0.795 0.805 0.926 0.897 
   2   (0.192) 0.201 0.032 0.127 0.205 0.195 0.074 0.103 

Locus 436 : 
2 alleles
8.0% missing data
   4   (0.763) 0.779 0.896 0.770 0.638 0.764 0.944 0.341 
   2   (0.237) 0.221 0.104 0.230 0.362 0.236 0.056 0.659 

Locus 437 : 
2 alleles
2.9% missing data
   1   (0.915) 0.957 0.744 0.926 0.989 0.914 0.972 0.996 
   3   (0.085) 0.043 0.256 0.074 0.011 0.086 0.028 0.004 

Locus 438 : 
2 alleles
5.1% missing data
   2   (0.933) 0.874 0.985 0.991 0.954 0.933 0.994 0.983 
   4   (0.067) 0.126 0.015 0.009 0.046 0.067 0.006 0.017 

Locus 439 : 
2 alleles
2.2% missing data
   3   (0.909) 0.912 0.877 0.953 0.977 0.910 0.985 0.993 
   4   (0.091) 0.088 0.123 0.047 0.023 0.090 0.015 0.007 

Locus 440 : 
2 alleles
3.6% missing data
   3   (0.826) 0.792 0.873 0.878 0.854 0.828 0.938 0.976 
   1   (0.174) 0.208 0.127 0.122 0.146 0.172 0.062 0.024 

Locus 441 : 
2 alleles
1.4% missing data
   2   (0.897) 0.937 0.930 0.948 0.978 0.898 0.655 0.742 
   4   (0.103) 0.063 0.070 0.052 0.022 0.102 0.345 0.258 

Locus 442 : 
2 alleles
6.5% missing data
   3   (0.864) 0.830 0.983 0.935 0.912 0.862 0.979 0.990 
   1   (0.136) 0.170 0.017 0.065 0.088 0.138 0.021 0.010 

Locus 443 : 
2 alleles
2.2% missing data
   4   (0.691) 0.692 0.922 0.699 0.772 0.687 0.854 0.944 
   2   (0.309) 0.308 0.078 0.301 0.228 0.313 0.146 0.056 

Locus 444 : 
2 alleles
3.6% missing data
   3   (0.870) 0.894 0.974 0.921 0.938 0.870 0.930 0.370 
   2   (0.130) 0.106 0.026 0.079 0.062 0.130 0.070 0.630 

Locus 445 : 
2 alleles
13.8% missing data
   3   (0.417) 0.421 0.278 0.431 0.634 0.421 0.151 0.110 
   1   (0.583) 0.579 0.722 0.569 0.366 0.579 0.849 0.890 

Locus 446 : 
2 alleles
4.3% missing data
   1   (0.238) 0.252 0.123 0.203 0.384 0.237 0.064 0.182 
   3   (0.762) 0.748 0.877 0.797 0.616 0.763 0.936 0.818 

Locus 447 : 
2 alleles
5.1% missing data
   3   (0.707) 0.723 0.711 0.685 0.897 0.706 0.778 0.968 
   2   (0.293) 0.277 0.289 0.315 0.103 0.294 0.222 0.032 

Locus 448 : 
2 alleles
12.3% missing data
   1   (0.079) 0.084 0.082 0.021 0.429 0.078 0.014 0.029 
   3   (0.921) 0.916 0.918 0.979 0.571 0.922 0.986 0.971 

Locus 449 : 
2 alleles
5.1% missing data
   2   (0.415) 0.308 0.461 0.523 0.422 0.417 0.540 0.446 
   4   (0.585) 0.692 0.539 0.477 0.578 0.583 0.460 0.554 

Locus 450 : 
2 alleles
13.0% missing data
   2   (0.841) 0.919 0.608 0.680 0.907 0.843 0.938 0.980 
   4   (0.159) 0.081 0.392 0.320 0.093 0.157 0.062 0.020 

Locus 451 : 
2 alleles
2.9% missing data
   2   (0.821) 0.866 0.834 0.784 0.648 0.823 0.906 0.984 
   4   (0.179) 0.134 0.166 0.216 0.352 0.177 0.094 0.016 

Locus 452 : 
2 alleles
2.2% missing data
   2   (0.624) 0.630 0.691 0.606 0.659 0.624 0.703 0.925 
   4   (0.376) 0.370 0.309 0.394 0.341 0.376 0.297 0.075 

Locus 453 : 
2 alleles
8.0% missing data
   4   (0.346) 0.384 0.265 0.271 0.228 0.349 0.092 0.651 
   2   (0.654) 0.616 0.735 0.729 0.772 0.651 0.908 0.349 

Locus 454 : 
2 alleles
2.9% missing data
   4   (0.920) 0.930 0.986 0.966 0.981 0.919 0.981 0.967 
   2   (0.080) 0.070 0.014 0.034 0.019 0.081 0.019 0.033 

Locus 455 : 
2 alleles
11.6% missing data
   1   (0.912) 0.921 0.965 0.957 0.865 0.912 0.967 0.981 
   3   (0.088) 0.079 0.035 0.043 0.135 0.088 0.033 0.019 

Locus 456 : 
2 alleles
2.9% missing data
   4   (0.875) 0.917 0.982 0.880 0.751 0.874 0.912 0.979 
   2   (0.125) 0.083 0.018 0.120 0.249 0.126 0.088 0.021 

Locus 457 : 
2 alleles
11.6% missing data
   3   (0.914) 0.958 0.983 0.889 0.994 0.915 0.970 0.991 
   2   (0.086) 0.042 0.017 0.111 0.006 0.085 0.030 0.009 

Locus 458 : 
2 alleles
13.0% missing data
   1   (0.860) 0.869 0.975 0.924 0.932 0.861 0.754 0.939 
   3   (0.140) 0.131 0.025 0.076 0.068 0.139 0.246 0.061 

Locus 459 : 
2 alleles
12.3% missing data
   3   (0.939) 0.899 0.986 0.990 0.878 0.940 0.994 0.970 
   4   (0.061) 0.101 0.014 0.010 0.122 0.060 0.006 0.030 

Locus 460 : 
2 alleles
6.5% missing data
   1   (0.851) 0.902 0.390 0.868 0.938 0.851 0.857 0.890 
   3   (0.149) 0.098 0.610 0.132 0.062 0.149 0.143 0.110 

Locus 461 : 
2 alleles
7.2% missing data
   2   (0.754) 0.807 0.112 0.793 0.595 0.754 0.823 0.945 
   4   (0.246) 0.193 0.888 0.207 0.405 0.246 0.177 0.055 

Locus 462 : 
2 alleles
3.6% missing data
   2   (0.660) 0.661 0.768 0.665 0.685 0.660 0.894 0.211 
   4   (0.340) 0.339 0.232 0.335 0.315 0.340 0.106 0.789 

Locus 463 : 
2 alleles
8.0% missing data
   1   (0.687) 0.713 0.730 0.598 0.744 0.687 0.908 0.926 
   3   (0.313) 0.287 0.270 0.402 0.256 0.313 0.092 0.074 

Locus 464 : 
2 alleles
4.3% missing data
   3   (0.912) 0.949 0.729 0.932 0.955 0.912 0.978 0.985 
   1   (0.088) 0.051 0.271 0.068 0.045 0.088 0.022 0.015 

Locus 465 : 
2 alleles
15.9% missing data
   1   (0.911) 0.934 0.854 0.952 0.973 0.912 0.974 0.730 
   3   (0.089) 0.066 0.146 0.048 0.027 0.088 0.026 0.270 

Locus 466 : 
2 alleles
13.0% missing data
   3   (0.801) 0.803 0.825 0.832 0.870 0.800 0.905 0.966 
   1   (0.199) 0.197 0.175 0.168 0.130 0.200 0.095 0.034 

Locus 467 : 
2 alleles
11.6% missing data
   1   (0.832) 0.815 0.965 0.909 0.408 0.833 0.954 0.638 
   3   (0.168) 0.185 0.035 0.091 0.592 0.167 0.046 0.362 

Locus 468 : 
2 alleles
3.6% missing data
   1   (0.177) 0.183 0.142 0.129 0.294 0.175 0.056 0.266 
   3   (0.823) 0.817 0.858 0.871 0.706 0.825 0.944 0.734 

Locus 469 : 
2 alleles
5.8% missing data
   2   (0.915) 0.950 0.951 0.933 0.932 0.915 0.969 0.975 
   4   (0.085) 0.050 0.049 0.067 0.068 0.085 0.031 0.025 

Locus 470 : 
2 alleles
5.1% missing data
   2   (0.375) 0.363 0.689 0.318 0.335 0.376 0.582 0.059 
   4   (0.625) 0.637 0.311 0.682 0.665 0.624 0.418 0.941 

Locus 471 : 
2 alleles
5.8% missing data
   2   (0.519) 0.536 0.095 0.532 0.679 0.519 0.319 0.927 
   4   (0.481) 0.464 0.905 0.468 0.321 0.481 0.681 0.073 

Locus 472 : 
2 alleles
3.6% missing data
   3   (0.864) 0.868 0.983 0.888 0.811 0.866 0.958 0.971 
   4   (0.136) 0.132 0.017 0.112 0.189 0.134 0.042 0.029 

Locus 473 : 
2 alleles
2.9% missing data
   4   (0.888) 0.919 0.962 0.899 0.960 0.887 0.966 0.983 
   2   (0.112) 0.081 0.038 0.101 0.040 0.113 0.034 0.017 

Locus 474 : 
2 alleles
15.2% missing data
   1   (0.477) 0.499 0.423 0.420 0.830 0.477 0.396 0.534 
   3   (0.523) 0.501 0.577 0.580 0.170 0.523 0.604 0.466 

Locus 475 : 
2 alleles
11.6% missing data
   3   (0.885) 0.930 0.943 0.866 0.929 0.885 0.967 0.889 
   1   (0.115) 0.070 0.057 0.134 0.071 0.115 0.033 0.111 

Locus 476 : 
2 alleles
13.0% missing data
   4   (0.919) 0.830 0.994 0.987 0.832 0.921 0.993 0.970 
   2   (0.081) 0.170 0.006 0.013 0.168 0.079 0.007 0.030 

Locus 477 : 
2 alleles
15.2% missing data
   2   (0.189) 0.143 0.116 0.255 0.099 0.189 0.062 0.025 
   4   (0.811) 0.857 0.884 0.745 0.901 0.811 0.938 0.975 

Locus 478 : 
2 alleles
6.5% missing data
   4   (0.945) 0.900 0.994 0.993 0.966 0.946 0.996 0.997 
   2   (0.055) 0.100 0.006 0.007 0.034 0.054 0.004 0.003 

Locus 479 : 
2 alleles
11.6% missing data
   1   (0.862) 0.893 0.980 0.889 0.914 0.859 0.967 0.897 
   4   (0.138) 0.107 0.020 0.111 0.086 0.141 0.033 0.103 

Locus 480 : 
2 alleles
4.3% missing data
   1   (0.285) 0.449 0.120 0.090 0.249 0.283 0.177 0.969 
   3   (0.715) 0.551 0.880 0.910 0.751 0.717 0.823 0.031 

Locus 481 : 
2 alleles
2.2% missing data
   3   (0.896) 0.932 0.968 0.877 0.867 0.898 0.981 0.989 
   4   (0.104) 0.068 0.032 0.123 0.133 0.102 0.019 0.011 

Locus 482 : 
2 alleles
0.7% missing data
   2   (0.145) 0.096 0.154 0.186 0.077 0.144 0.073 0.028 
   4   (0.855) 0.904 0.846 0.814 0.923 0.856 0.927 0.972 

Locus 483 : 
2 alleles
13.0% missing data
   4   (0.755) 0.790 0.960 0.757 0.925 0.755 0.565 0.825 
   2   (0.245) 0.210 0.040 0.243 0.075 0.245 0.435 0.175 

Locus 484 : 
2 alleles
12.3% missing data
   3   (0.909) 0.932 0.990 0.942 0.976 0.909 0.961 0.892 
   1   (0.091) 0.068 0.010 0.058 0.024 0.091 0.039 0.108 

Locus 485 : 
2 alleles
13.0% missing data
   3   (0.852) 0.877 0.973 0.857 0.977 0.852 0.952 0.835 
   1   (0.148) 0.123 0.027 0.143 0.023 0.148 0.048 0.165 

Locus 486 : 
2 alleles
3.6% missing data
   4   (0.922) 0.945 0.991 0.975 0.932 0.924 0.755 0.965 
   2   (0.078) 0.055 0.009 0.025 0.068 0.076 0.245 0.035 

Locus 487 : 
2 alleles
2.9% missing data
   2   (0.152) 0.084 0.270 0.253 0.079 0.151 0.060 0.016 
   3   (0.848) 0.916 0.730 0.747 0.921 0.849 0.940 0.984 

Locus 488 : 
2 alleles
5.8% missing data
   2   (0.828) 0.823 0.964 0.867 0.898 0.827 0.952 0.914 
   4   (0.172) 0.177 0.036 0.133 0.102 0.173 0.048 0.086 

Locus 489 : 
2 alleles
12.3% missing data
   1   (0.508) 0.438 0.926 0.606 0.333 0.507 0.561 0.499 
   3   (0.492) 0.562 0.074 0.394 0.667 0.493 0.439 0.501 

Locus 490 : 
2 alleles
3.6% missing data
   2   (0.894) 0.936 0.958 0.893 0.976 0.893 0.959 0.926 
   4   (0.106) 0.064 0.042 0.107 0.024 0.107 0.041 0.074 

Locus 491 : 
2 alleles
5.1% missing data
   3   (0.069) 0.075 0.010 0.015 0.425 0.068 0.008 0.011 
   1   (0.931) 0.925 0.990 0.985 0.575 0.932 0.992 0.989 

Locus 492 : 
2 alleles
1.4% missing data
   1   (0.906) 0.941 0.990 0.936 0.864 0.904 0.974 0.924 
   3   (0.094) 0.059 0.010 0.064 0.136 0.096 0.026 0.076 

Locus 493 : 
2 alleles
10.9% missing data
   2   (0.863) 0.876 0.974 0.901 0.838 0.863 0.932 0.957 
   4   (0.137) 0.124 0.026 0.099 0.162 0.137 0.068 0.043 

Locus 494 : 
2 alleles
2.9% missing data
   4   (0.848) 0.910 0.786 0.794 0.474 0.849 0.946 0.979 
   3   (0.152) 0.090 0.214 0.206 0.526 0.151 0.054 0.021 

Locus 495 : 
2 alleles
14.5% missing data
   2   (0.823) 0.885 0.895 0.821 0.903 0.825 0.282 0.986 
   4   (0.177) 0.115 0.105 0.179 0.097 0.175 0.718 0.014 

Locus 496 : 
2 alleles
2.9% missing data
   4   (0.861) 0.895 0.798 0.886 0.923 0.861 0.964 0.709 
   2   (0.139) 0.105 0.202 0.114 0.077 0.139 0.036 0.291 

Locus 497 : 
2 alleles
4.3% missing data
   1   (0.847) 0.843 0.932 0.910 0.854 0.844 0.961 0.972 
   3   (0.153) 0.157 0.068 0.090 0.146 0.156 0.039 0.028 

Locus 498 : 
2 alleles
12.3% missing data
   3   (0.890) 0.901 0.863 0.928 0.886 0.891 0.973 0.935 
   2   (0.110) 0.099 0.137 0.072 0.114 0.109 0.027 0.065 

Locus 499 : 
2 alleles
4.3% missing data
   4   (0.916) 0.965 0.987 0.918 0.968 0.917 0.953 0.443 
   2   (0.084) 0.035 0.013 0.082 0.032 0.083 0.047 0.557 

Locus 500 : 
2 alleles
15.2% missing data
   1   (0.851) 0.895 0.867 0.818 0.753 0.852 0.960 0.974 
   3   (0.149) 0.105 0.133 0.182 0.247 0.148 0.040 0.026 

Locus 501 : 
2 alleles
1.4% missing data
   1   (0.701) 0.703 0.264 0.692 0.809 0.702 0.921 0.946 
   2   (0.299) 0.297 0.736 0.308 0.191 0.298 0.079 0.054 

Locus 502 : 
2 alleles
10.9% missing data
   2   (0.944) 0.919 0.987 0.991 0.942 0.944 0.995 0.981 
   4   (0.056) 0.081 0.013 0.009 0.058 0.056 0.005 0.019 

Locus 503 : 
2 alleles
16.7% missing data
   4   (0.828) 0.884 0.953 0.800 0.658 0.824 0.944 0.971 
   3   (0.172) 0.116 0.047 0.200 0.342 0.176 0.056 0.029 

Locus 504 : 
2 alleles
6.5% missing data
   1   (0.791) 0.802 0.976 0.803 0.684 0.790 0.890 0.968 
   3   (0.209) 0.198 0.024 0.197 0.316 0.210 0.110 0.032 

Locus 505 : 
2 alleles
11.6% missing data
   1   (0.390) 0.458 0.496 0.255 0.474 0.388 0.425 0.439 
   3   (0.610) 0.542 0.504 0.745 0.526 0.612 0.575 0.561 

Locus 506 : 
2 alleles
3.6% missing data
   4   (0.911) 0.929 0.982 0.952 0.826 0.911 0.983 0.941 
   2   (0.089) 0.071 0.018 0.048 0.174 0.089 0.017 0.059 

Locus 507 : 
2 alleles
5.8% missing data
   4   (0.619) 0.658 0.536 0.657 0.445 0.620 0.281 0.657 
   1   (0.381) 0.342 0.464 0.343 0.555 0.380 0.719 0.343 

Locus 508 : 
2 alleles
18.1% missing data
   3   (0.911) 0.907 0.985 0.963 0.894 0.911 0.986 0.927 
   4   (0.089) 0.093 0.015 0.037 0.106 0.089 0.014 0.073 

Locus 509 : 
2 alleles
17.4% missing data
   1   (0.845) 0.853 0.969 0.856 0.886 0.845 0.968 0.986 
   3   (0.155) 0.147 0.031 0.144 0.114 0.155 0.032 0.014 

Locus 510 : 
2 alleles
4.3% missing data
   1   (0.719) 0.741 0.713 0.692 0.897 0.715 0.929 0.929 
   4   (0.281) 0.259 0.287 0.308 0.103 0.285 0.071 0.071 

Locus 511 : 
2 alleles
15.9% missing data
   1   (0.906) 0.958 0.983 0.852 0.947 0.906 0.962 0.983 
   3   (0.094) 0.042 0.017 0.148 0.053 0.094 0.038 0.017 

Locus 512 : 
2 alleles
15.9% missing data
   3   (0.905) 0.941 0.956 0.962 0.973 0.903 0.824 0.995 
   1   (0.095) 0.059 0.044 0.038 0.027 0.097 0.176 0.005 

Locus 513 : 
2 alleles
3.6% missing data
   2   (0.769) 0.827 0.881 0.711 0.909 0.769 0.751 0.944 
   4   (0.231) 0.173 0.119 0.289 0.091 0.231 0.249 0.056 

Locus 514 : 
2 alleles
10.1% missing data
   1   (0.778) 0.793 0.844 0.784 0.802 0.776 0.941 0.944 
   3   (0.222) 0.207 0.156 0.216 0.198 0.224 0.059 0.056 

Locus 515 : 
2 alleles
3.6% missing data
   4   (0.880) 0.922 0.903 0.870 0.708 0.880 0.967 0.984 
   1   (0.120) 0.078 0.097 0.130 0.292 0.120 0.033 0.016 

Locus 516 : 
2 alleles
13.8% missing data
   2   (0.870) 0.872 0.924 0.915 0.771 0.869 0.977 0.983 
   4   (0.130) 0.128 0.076 0.085 0.229 0.131 0.023 0.017 

Locus 517 : 
2 alleles
3.6% missing data
   1   (0.756) 0.740 0.752 0.778 0.658 0.759 0.949 0.645 
   4   (0.244) 0.260 0.248 0.222 0.342 0.241 0.051 0.355 

Locus 518 : 
2 alleles
6.5% missing data
   4   (0.779) 0.789 0.923 0.756 0.953 0.779 0.923 0.976 
   3   (0.221) 0.211 0.077 0.244 0.047 0.221 0.077 0.024 

Locus 519 : 
2 alleles
2.9% missing data
   3   (0.731) 0.771 0.821 0.626 0.933 0.732 0.868 0.954 
   1   (0.269) 0.229 0.179 0.374 0.067 0.268 0.132 0.046 

Locus 520 : 
2 alleles
5.1% missing data
   3   (0.732) 0.894 0.624 0.461 0.942 0.732 0.177 0.990 
   4   (0.268) 0.106 0.376 0.539 0.058 0.268 0.823 0.010 

Locus 521 : 
2 alleles
3.6% missing data
   2   (0.895) 0.959 0.780 0.787 0.986 0.897 0.960 0.986 
   4   (0.105) 0.041 0.220 0.213 0.014 0.103 0.040 0.014 

Locus 522 : 
2 alleles
13.8% missing data
   2   (0.902) 0.854 0.983 0.975 0.911 0.901 0.987 0.946 
   4   (0.098) 0.146 0.017 0.025 0.089 0.099 0.013 0.054 

Locus 523 : 
2 alleles
7.2% missing data
   4   (0.870) 0.879 0.953 0.911 0.697 0.871 0.970 0.850 
   3   (0.130) 0.121 0.047 0.089 0.303 0.129 0.030 0.150 

Locus 524 : 
2 alleles
13.0% missing data
   1   (0.897) 0.948 0.922 0.891 0.963 0.894 0.970 0.987 
   3   (0.103) 0.052 0.078 0.109 0.037 0.106 0.030 0.013 

Locus 525 : 
2 alleles
8.0% missing data
   2   (0.922) 0.976 0.985 0.873 0.919 0.920 0.965 0.984 
   4   (0.078) 0.024 0.015 0.127 0.081 0.080 0.035 0.016 

Locus 526 : 
2 alleles
5.1% missing data
   2   (0.403) 0.411 0.343 0.367 0.504 0.401 0.474 0.405 
   3   (0.597) 0.589 0.657 0.633 0.496 0.599 0.526 0.595 

Locus 527 : 
2 alleles
5.1% missing data
   2   (0.869) 0.903 0.975 0.943 0.949 0.865 0.673 0.944 
   4   (0.131) 0.097 0.025 0.057 0.051 0.135 0.327 0.056 

Locus 528 : 
2 alleles
12.3% missing data
   4   (0.885) 0.899 0.719 0.935 0.753 0.886 0.970 0.863 
   1   (0.115) 0.101 0.281 0.065 0.247 0.114 0.030 0.137 

Locus 529 : 
2 alleles
12.3% missing data
   2   (0.889) 0.926 0.982 0.893 0.820 0.889 0.957 0.916 
   4   (0.111) 0.074 0.018 0.107 0.180 0.111 0.043 0.084 

Locus 530 : 
2 alleles
2.9% missing data
   1   (0.911) 0.922 0.983 0.953 0.842 0.912 0.983 0.985 
   4   (0.089) 0.078 0.017 0.047 0.158 0.088 0.017 0.015 

Locus 531 : 
2 alleles
4.3% missing data
   1   (0.760) 0.690 0.861 0.852 0.633 0.763 0.914 0.615 
   3   (0.240) 0.310 0.139 0.148 0.367 0.237 0.086 0.385 

Locus 532 : 
2 alleles
12.3% missing data
   1   (0.567) 0.382 0.587 0.758 0.282 0.569 0.902 0.904 
   4   (0.433) 0.618 0.413 0.242 0.718 0.431 0.098 0.096 

Locus 533 : 
2 alleles
5.1% missing data
   1   (0.874) 0.888 0.984 0.932 0.882 0.870 0.970 0.991 
   4   (0.126) 0.112 0.016 0.068 0.118 0.130 0.030 0.009 

Locus 534 : 
2 alleles
12.3% missing data
   2   (0.870) 0.851 0.929 0.932 0.639 0.871 0.972 0.978 
   4   (0.130) 0.149 0.071 0.068 0.361 0.129 0.028 0.022 

Locus 535 : 
2 alleles
17.4% missing data
   3   (0.688) 0.685 0.852 0.709 0.675 0.684 0.912 0.729 
   1   (0.312) 0.315 0.148 0.291 0.325 0.316 0.088 0.271 

Locus 536 : 
2 alleles
2.9% missing data
   1   (0.873) 0.899 0.913 0.881 0.942 0.874 0.956 0.972 
   3   (0.127) 0.101 0.087 0.119 0.058 0.126 0.044 0.028 

Locus 537 : 
2 alleles
3.6% missing data
   2   (0.446) 0.475 0.563 0.463 0.371 0.446 0.122 0.503 
   4   (0.554) 0.525 0.437 0.537 0.629 0.554 0.878 0.497 

Locus 538 : 
2 alleles
15.9% missing data
   3   (0.817) 0.882 0.975 0.777 0.700 0.816 0.899 0.689 
   1   (0.183) 0.118 0.025 0.223 0.300 0.184 0.101 0.311 

Locus 539 : 
2 alleles
13.8% missing data
   2   (0.800) 0.833 0.758 0.750 0.979 0.801 0.887 0.982 
   4   (0.200) 0.167 0.242 0.250 0.021 0.199 0.113 0.018 

Locus 540 : 
2 alleles
10.1% missing data
   2   (0.797) 0.849 0.943 0.796 0.747 0.797 0.625 0.965 
   4   (0.203) 0.151 0.057 0.204 0.253 0.203 0.375 0.035 

Locus 541 : 
2 alleles
11.6% missing data
   3   (0.624) 0.594 0.651 0.664 0.759 0.623 0.671 0.921 
   4   (0.376) 0.406 0.349 0.336 0.241 0.377 0.329 0.079 

Locus 542 : 
2 alleles
3.6% missing data
   1   (0.896) 0.973 0.973 0.863 0.987 0.892 0.964 0.072 
   3   (0.104) 0.027 0.027 0.137 0.013 0.108 0.036 0.928 

Locus 543 : 
2 alleles
10.1% missing data
   1   (0.927) 0.920 0.981 0.985 0.790 0.923 0.993 0.974 
   3   (0.073) 0.080 0.019 0.015 0.210 0.077 0.007 0.026 

Locus 544 : 
2 alleles
5.1% missing data
   1   (0.915) 0.950 0.824 0.935 0.986 0.914 0.975 0.988 
   3   (0.085) 0.050 0.176 0.065 0.014 0.086 0.025 0.012 

Locus 545 : 
2 alleles
2.9% missing data
   2   (0.838) 0.811 0.946 0.897 0.840 0.838 0.974 0.905 
   1   (0.162) 0.189 0.054 0.103 0.160 0.162 0.026 0.095 

Locus 546 : 
2 alleles
4.3% missing data
   2   (0.892) 0.909 0.733 0.941 0.850 0.892 0.954 0.991 
   4   (0.108) 0.091 0.267 0.059 0.150 0.108 0.046 0.009 

Locus 547 : 
2 alleles
5.8% missing data
   4   (0.754) 0.695 0.951 0.837 0.854 0.754 0.882 0.741 
   2   (0.246) 0.305 0.049 0.163 0.146 0.246 0.118 0.259 

Locus 548 : 
2 alleles
5.8% missing data
   3   (0.887) 0.935 0.847 0.881 0.954 0.886 0.953 0.990 
   1   (0.113) 0.065 0.153 0.119 0.046 0.114 0.047 0.010 

Locus 549 : 
2 alleles
2.9% missing data
   1   (0.113) 0.082 0.074 0.075 0.262 0.116 0.020 0.060 
   3   (0.887) 0.918 0.926 0.925 0.738 0.884 0.980 0.940 

Locus 550 : 
2 alleles
2.2% missing data
   1   (0.623) 0.632 0.623 0.604 0.739 0.621 0.867 0.464 
   4   (0.377) 0.368 0.377 0.396 0.261 0.379 0.133 0.536 

Locus 551 : 
2 alleles
2.9% missing data
   4   (0.904) 0.933 0.986 0.947 0.717 0.903 0.974 0.812 
   1   (0.096) 0.067 0.014 0.053 0.283 0.097 0.026 0.188 

Locus 552 : 
2 alleles
8.0% missing data
   2   (0.892) 0.842 0.986 0.967 0.801 0.891 0.986 0.991 
   4   (0.108) 0.158 0.014 0.033 0.199 0.109 0.014 0.009 

Locus 553 : 
2 alleles
10.1% missing data
   2   (0.823) 0.850 0.527 0.813 0.884 0.826 0.947 0.928 
   1   (0.177) 0.150 0.473 0.187 0.116 0.174 0.053 0.072 

Locus 554 : 
2 alleles
4.3% missing data
   1   (0.865) 0.930 0.773 0.772 0.887 0.866 0.945 0.988 
   3   (0.135) 0.070 0.227 0.228 0.113 0.134 0.055 0.012 

Locus 555 : 
2 alleles
11.6% missing data
   2   (0.872) 0.889 0.927 0.909 0.757 0.873 0.971 0.799 
   4   (0.128) 0.111 0.073 0.091 0.243 0.127 0.029 0.201 

Locus 556 : 
2 alleles
5.8% missing data
   4   (0.559) 0.781 0.395 0.239 0.806 0.558 0.403 0.479 
   2   (0.441) 0.219 0.605 0.761 0.194 0.442 0.597 0.521 

Locus 557 : 
2 alleles
14.5% missing data
   1   (0.833) 0.828 0.953 0.870 0.715 0.835 0.946 0.892 
   3   (0.167) 0.172 0.047 0.130 0.285 0.165 0.054 0.108 

Locus 558 : 
2 alleles
10.9% missing data
   1   (0.889) 0.955 0.361 0.922 0.963 0.888 0.728 0.902 
   2   (0.111) 0.045 0.639 0.078 0.037 0.112 0.272 0.098 

Locus 559 : 
2 alleles
2.2% missing data
   1   (0.916) 0.932 0.990 0.954 0.927 0.916 0.982 0.965 
   4   (0.084) 0.068 0.010 0.046 0.073 0.084 0.018 0.035 

Locus 560 : 
2 alleles
13.8% missing data
   2   (0.720) 0.794 0.543 0.732 0.509 0.720 0.573 0.510 
   4   (0.280) 0.206 0.457 0.268 0.491 0.280 0.427 0.490 

Locus 561 : 
2 alleles
5.8% missing data
   1   (0.500) 0.500 0.503 0.500 0.487 0.500 0.500 0.510 
   3   (0.500) 0.500 0.497 0.500 0.513 0.500 0.500 0.490 

Locus 562 : 
2 alleles
2.2% missing data
   2   (0.924) 0.953 0.969 0.957 0.916 0.924 0.976 0.988 
   4   (0.076) 0.047 0.031 0.043 0.084 0.076 0.024 0.012 

Locus 563 : 
2 alleles
1.4% missing data
   1   (0.879) 0.879 0.989 0.960 0.863 0.871 0.982 0.994 
   4   (0.121) 0.121 0.011 0.040 0.137 0.129 0.018 0.006 

Locus 564 : 
2 alleles
13.0% missing data
   4   (0.942) 0.910 0.975 0.990 0.950 0.943 0.995 0.997 
   3   (0.058) 0.090 0.025 0.010 0.050 0.057 0.005 0.003 

Locus 565 : 
2 alleles
1.4% missing data
   3   (0.883) 0.819 0.990 0.970 0.899 0.881 0.983 0.967 
   1   (0.117) 0.181 0.010 0.030 0.101 0.119 0.017 0.033 

Locus 566 : 
2 alleles
7.2% missing data
   1   (0.891) 0.923 0.973 0.914 0.860 0.890 0.943 0.980 
   3   (0.109) 0.077 0.027 0.086 0.140 0.110 0.057 0.020 

Locus 567 : 
2 alleles
10.9% missing data
   2   (0.727) 0.733 0.850 0.766 0.382 0.729 0.710 0.979 
   4   (0.273) 0.267 0.150 0.234 0.618 0.271 0.290 0.021 

Locus 568 : 
2 alleles
10.1% missing data
   3   (0.558) 0.592 0.483 0.582 0.425 0.555 0.518 0.450 
   4   (0.442) 0.408 0.517 0.418 0.575 0.445 0.482 0.550 

Locus 569 : 
2 alleles
12.3% missing data
   4   (0.851) 0.885 0.862 0.879 0.635 0.849 0.960 0.789 
   1   (0.149) 0.115 0.138 0.121 0.365 0.151 0.040 0.211 

Locus 570 : 
2 alleles
1.4% missing data
   2   (0.864) 0.911 0.961 0.902 0.867 0.864 0.652 0.977 
   3   (0.136) 0.089 0.039 0.098 0.133 0.136 0.348 0.023 

Locus 571 : 
2 alleles
16.7% missing data
   3   (0.918) 0.969 0.754 0.952 0.977 0.918 0.728 0.984 
   2   (0.082) 0.031 0.246 0.048 0.023 0.082 0.272 0.016 

Locus 572 : 
2 alleles
10.1% missing data
   2   (0.642) 0.698 0.883 0.578 0.556 0.642 0.497 0.943 
   1   (0.358) 0.302 0.117 0.422 0.444 0.358 0.503 0.057 

Locus 573 : 
2 alleles
13.8% missing data
   2   (0.753) 0.573 0.954 0.911 0.384 0.756 0.960 0.751 
   4   (0.247) 0.427 0.046 0.089 0.616 0.244 0.040 0.249 

Locus 574 : 
2 alleles
3.6% missing data
   3   (0.904) 0.956 0.894 0.895 0.686 0.903 0.970 0.937 
   1   (0.096) 0.044 0.106 0.105 0.314 0.097 0.030 0.063 

Locus 575 : 
2 alleles
12.3% missing data
   1   (0.902) 0.954 0.949 0.892 0.932 0.901 0.957 0.767 
   3   (0.098) 0.046 0.051 0.108 0.068 0.099 0.043 0.233 

Locus 576 : 
2 alleles
10.9% missing data
   1   (0.809) 0.786 0.897 0.904 0.678 0.809 0.808 0.982 
   4   (0.191) 0.214 0.103 0.096 0.322 0.191 0.192 0.018 

Locus 577 : 
2 alleles
4.3% missing data
   1   (0.912) 0.942 0.962 0.934 0.959 0.912 0.979 0.977 
   2   (0.088) 0.058 0.038 0.066 0.041 0.088 0.021 0.023 

Locus 578 : 
2 alleles
14.5% missing data
   2   (0.145) 0.126 0.107 0.130 0.032 0.145 0.044 0.013 
   4   (0.855) 0.874 0.893 0.870 0.968 0.855 0.956 0.987 

Locus 579 : 
2 alleles
15.2% missing data
   1   (0.918) 0.960 0.947 0.965 0.916 0.918 0.743 0.990 
   4   (0.082) 0.040 0.053 0.035 0.084 0.082 0.257 0.010 

Locus 580 : 
2 alleles
9.4% missing data
   2   (0.907) 0.968 0.857 0.847 0.989 0.907 0.955 0.789 
   4   (0.093) 0.032 0.143 0.153 0.011 0.093 0.045 0.211 

Locus 581 : 
2 alleles
5.1% missing data
   1   (0.841) 0.882 0.865 0.876 0.921 0.842 0.616 0.961 
   3   (0.159) 0.118 0.135 0.124 0.079 0.158 0.384 0.039 

Locus 582 : 
2 alleles
2.9% missing data
   3   (0.922) 0.962 0.938 0.929 0.974 0.922 0.964 0.991 
   1   (0.078) 0.038 0.062 0.071 0.026 0.078 0.036 0.009 

Locus 583 : 
2 alleles
4.3% missing data
   3   (0.096) 0.090 0.023 0.037 0.123 0.098 0.027 0.005 
   4   (0.904) 0.910 0.977 0.963 0.877 0.902 0.973 0.995 

Locus 584 : 
2 alleles
4.3% missing data
   3   (0.912) 0.969 0.921 0.917 0.972 0.914 0.319 0.986 
   2   (0.088) 0.031 0.079 0.083 0.028 0.086 0.681 0.014 

Locus 585 : 
2 alleles
6.5% missing data
   2   (0.386) 0.690 0.053 0.117 0.653 0.385 0.060 0.074 
   4   (0.614) 0.310 0.947 0.883 0.347 0.615 0.940 0.926 

Locus 586 : 
2 alleles
12.3% missing data
   1   (0.256) 0.232 0.068 0.293 0.255 0.256 0.099 0.281 
   3   (0.744) 0.768 0.932 0.707 0.745 0.744 0.901 0.719 

Locus 587 : 
2 alleles
1.4% missing data
   2   (0.864) 0.933 0.955 0.840 0.727 0.866 0.587 0.988 
   4   (0.136) 0.067 0.045 0.160 0.273 0.134 0.413 0.012 

Locus 588 : 
2 alleles
13.0% missing data
   2   (0.918) 0.966 0.848 0.883 0.996 0.919 0.975 0.937 
   1   (0.082) 0.034 0.152 0.117 0.004 0.081 0.025 0.063 

Locus 589 : 
2 alleles
16.7% missing data
   1   (0.669) 0.737 0.540 0.605 0.563 0.670 0.565 0.960 
   3   (0.331) 0.263 0.460 0.395 0.437 0.330 0.435 0.040 

Locus 590 : 
2 alleles
5.8% missing data
   3   (0.907) 0.948 0.984 0.926 0.985 0.907 0.977 0.626 
   2   (0.093) 0.052 0.016 0.074 0.015 0.093 0.023 0.374 

Locus 591 : 
2 alleles
1.4% missing data
   2   (0.913) 0.970 0.969 0.889 0.990 0.909 0.967 0.972 
   4   (0.087) 0.030 0.031 0.111 0.010 0.091 0.033 0.028 

Locus 592 : 
2 alleles
10.9% missing data
   4   (0.895) 0.884 0.910 0.952 0.946 0.896 0.975 0.965 
   2   (0.105) 0.116 0.090 0.048 0.054 0.104 0.025 0.035 

Locus 593 : 
2 alleles
13.8% missing data
   1   (0.834) 0.891 0.358 0.814 0.961 0.835 0.916 0.832 
   3   (0.166) 0.109 0.642 0.186 0.039 0.165 0.084 0.168 

Locus 594 : 
2 alleles
18.8% missing data
   1   (0.092) 0.120 0.036 0.029 0.044 0.092 0.014 0.026 
   4   (0.908) 0.880 0.964 0.971 0.956 0.908 0.986 0.974 

Locus 595 : 
2 alleles
10.1% missing data
   4   (0.899) 0.961 0.713 0.830 0.812 0.899 0.959 0.990 
   2   (0.101) 0.039 0.287 0.170 0.188 0.101 0.041 0.010 

Locus 596 : 
2 alleles
14.5% missing data
   2   (0.832) 0.886 0.871 0.899 0.862 0.832 0.680 0.099 
   4   (0.168) 0.114 0.129 0.101 0.138 0.168 0.320 0.901 

Locus 597 : 
2 alleles
12.3% missing data
   1   (0.261) 0.278 0.196 0.222 0.087 0.261 0.271 0.074 
   4   (0.739) 0.722 0.804 0.778 0.913 0.739 0.729 0.926 

Locus 598 : 
2 alleles
14.5% missing data
   1   (0.773) 0.851 0.838 0.799 0.604 0.772 0.663 0.114 
   3   (0.227) 0.149 0.162 0.201 0.396 0.228 0.337 0.886 

Locus 599 : 
2 alleles
13.0% missing data
   3   (0.676) 0.693 0.688 0.721 0.485 0.676 0.667 0.688 
   1   (0.324) 0.307 0.312 0.279 0.515 0.324 0.333 0.312 

Locus 600 : 
2 alleles
2.9% missing data
   3   (0.847) 0.855 0.981 0.910 0.927 0.848 0.709 0.986 
   4   (0.153) 0.145 0.019 0.090 0.073 0.152 0.291 0.014 

Locus 601 : 
2 alleles
14.5% missing data
   3   (0.198) 0.212 0.057 0.148 0.327 0.198 0.066 0.176 
   1   (0.802) 0.788 0.943 0.852 0.673 0.802 0.934 0.824 

Locus 602 : 
2 alleles
8.0% missing data
   1   (0.095) 0.130 0.036 0.016 0.081 0.094 0.125 0.008 
   3   (0.905) 0.870 0.964 0.984 0.919 0.906 0.875 0.992 

Locus 603 : 
2 alleles
5.1% missing data
   1   (0.845) 0.934 0.932 0.678 0.960 0.842 0.943 0.844 
   2   (0.155) 0.066 0.068 0.322 0.040 0.158 0.057 0.156 

Locus 604 : 
2 alleles
5.8% missing data
   3   (0.727) 0.781 0.691 0.719 0.718 0.726 0.608 0.972 
   1   (0.273) 0.219 0.309 0.281 0.282 0.274 0.392 0.028 

Locus 605 : 
2 alleles
7.2% missing data
   4   (0.849) 0.854 0.977 0.868 0.886 0.850 0.954 0.970 
   2   (0.151) 0.146 0.023 0.132 0.114 0.150 0.046 0.030 

Locus 606 : 
2 alleles
10.9% missing data
   1   (0.746) 0.795 0.766 0.739 0.835 0.748 0.555 0.803 
   2   (0.254) 0.205 0.234 0.261 0.165 0.252 0.445 0.197 

Locus 607 : 
2 alleles
5.1% missing data
   3   (0.837) 0.887 0.864 0.779 0.923 0.838 0.919 0.974 
   1   (0.163) 0.113 0.136 0.221 0.077 0.162 0.081 0.026 

Locus 608 : 
2 alleles
2.9% missing data
   3   (0.944) 0.908 0.996 0.993 0.866 0.944 0.996 0.998 
   4   (0.056) 0.092 0.004 0.007 0.134 0.056 0.004 0.002 

Locus 609 : 
2 alleles
6.5% missing data
   3   (0.930) 0.980 0.923 0.850 0.995 0.932 0.975 0.991 
   1   (0.070) 0.020 0.077 0.150 0.005 0.068 0.025 0.009 

Locus 610 : 
2 alleles
0.7% missing data
   1   (0.635) 0.583 0.860 0.702 0.541 0.638 0.525 0.977 
   3   (0.365) 0.417 0.140 0.298 0.459 0.362 0.475 0.023 

Locus 611 : 
2 alleles
3.6% missing data
   4   (0.809) 0.848 0.632 0.835 0.908 0.805 0.946 0.850 
   3   (0.191) 0.152 0.368 0.165 0.092 0.195 0.054 0.150 

Locus 612 : 
2 alleles
2.9% missing data
   2   (0.949) 0.918 0.995 0.993 0.983 0.950 0.996 0.998 
   4   (0.051) 0.082 0.005 0.007 0.017 0.050 0.004 0.002 

Locus 613 : 
2 alleles
8.0% missing data
   3   (0.077) 0.108 0.025 0.021 0.087 0.076 0.007 0.005 
   4   (0.923) 0.892 0.975 0.979 0.913 0.924 0.993 0.995 

Locus 614 : 
2 alleles
13.8% missing data
   3   (0.909) 0.968 0.912 0.841 0.986 0.908 0.953 0.926 
   1   (0.091) 0.032 0.088 0.159 0.014 0.092 0.047 0.074 

Locus 615 : 
2 alleles
2.9% missing data
   2   (0.802) 0.854 0.802 0.723 0.869 0.802 0.929 0.962 
   4   (0.198) 0.146 0.198 0.277 0.131 0.198 0.071 0.038 

Locus 616 : 
2 alleles
11.6% missing data
   3   (0.864) 0.896 0.775 0.875 0.607 0.866 0.964 0.979 
   4   (0.136) 0.104 0.225 0.125 0.393 0.134 0.036 0.021 

Locus 617 : 
2 alleles
0.7% missing data
   2   (0.918) 0.952 0.940 0.935 0.937 0.918 0.981 0.987 
   4   (0.082) 0.048 0.060 0.065 0.063 0.082 0.019 0.013 

Locus 618 : 
2 alleles
13.8% missing data
   1   (0.059) 0.094 0.029 0.010 0.116 0.058 0.007 0.003 
   3   (0.941) 0.906 0.971 0.990 0.884 0.942 0.993 0.997 

Locus 619 : 
2 alleles
0.7% missing data
   2   (0.851) 0.870 0.948 0.862 0.623 0.851 0.959 0.989 
   4   (0.149) 0.130 0.052 0.138 0.377 0.149 0.041 0.011 

Locus 620 : 
2 alleles
11.6% missing data
   1   (0.815) 0.830 0.833 0.806 0.743 0.816 0.953 0.963 
   4   (0.185) 0.170 0.167 0.194 0.257 0.184 0.047 0.037 

Locus 621 : 
2 alleles
15.2% missing data
   1   (0.889) 0.945 0.908 0.884 0.718 0.888 0.926 0.733 
   3   (0.111) 0.055 0.092 0.116 0.282 0.112 0.074 0.267 

Locus 622 : 
2 alleles
4.3% missing data
   3   (0.630) 0.620 0.928 0.615 0.579 0.629 0.839 0.572 
   1   (0.370) 0.380 0.072 0.385 0.421 0.371 0.161 0.428 

Locus 623 : 
2 alleles
6.5% missing data
   1   (0.911) 0.949 0.984 0.905 0.933 0.912 0.965 0.981 
   3   (0.089) 0.051 0.016 0.095 0.067 0.088 0.035 0.019 

Locus 624 : 
2 alleles
13.0% missing data
   3   (0.781) 0.806 0.749 0.809 0.850 0.781 0.723 0.744 
   4   (0.219) 0.194 0.251 0.191 0.150 0.219 0.277 0.256 

Locus 625 : 
2 alleles
11.6% missing data
   1   (0.788) 0.782 0.868 0.818 0.745 0.789 0.881 0.940 
   3   (0.212) 0.218 0.132 0.182 0.255 0.211 0.119 0.060 

Locus 626 : 
2 alleles
7.2% missing data
   1   (0.894) 0.928 0.983 0.899 0.921 0.895 0.956 0.977 
   2   (0.106) 0.072 0.017 0.101 0.079 0.105 0.044 0.023 

Locus 627 : 
2 alleles
16.7% missing data
   2   (0.283) 0.321 0.206 0.212 0.325 0.280 0.066 0.957 
   4   (0.717) 0.679 0.794 0.788 0.675 0.720 0.934 0.043 

Locus 628 : 
2 alleles
3.6% missing data
   1   (0.434) 0.485 0.240 0.334 0.436 0.438 0.153 0.979 
   3   (0.566) 0.515 0.760 0.666 0.564 0.562 0.847 0.021 

Locus 629 : 
2 alleles
10.9% missing data
   1   (0.880) 0.914 0.877 0.870 0.990 0.882 0.922 0.900 
   3   (0.120) 0.086 0.123 0.130 0.010 0.118 0.078 0.100 

Locus 630 : 
2 alleles
1.4% missing data
   2   (0.074) 0.048 0.029 0.044 0.031 0.075 0.017 0.036 
   4   (0.926) 0.952 0.971 0.956 0.969 0.925 0.983 0.964 

Locus 631 : 
2 alleles
15.2% missing data
   2   (0.873) 0.938 0.873 0.750 0.967 0.874 0.953 0.960 
   4   (0.127) 0.062 0.127 0.250 0.033 0.126 0.047 0.040 

Locus 632 : 
2 alleles
4.3% missing data
   4   (0.817) 0.760 0.806 0.910 0.519 0.818 0.966 0.861 
   1   (0.183) 0.240 0.194 0.090 0.481 0.182 0.034 0.139 

Locus 633 : 
2 alleles
6.5% missing data
   1   (0.909) 0.936 0.949 0.928 0.896 0.910 0.938 0.992 
   3   (0.091) 0.064 0.051 0.072 0.104 0.090 0.062 0.008 

Locus 634 : 
2 alleles
1.4% missing data
   4   (0.917) 0.963 0.887 0.959 0.945 0.918 0.836 0.741 
   2   (0.083) 0.037 0.113 0.041 0.055 0.082 0.164 0.259 

Locus 635 : 
2 alleles
11.6% missing data
   2   (0.123) 0.122 0.075 0.071 0.242 0.122 0.027 0.137 
   4   (0.877) 0.878 0.925 0.929 0.758 0.878 0.973 0.863 

Locus 636 : 
2 alleles
15.9% missing data
   1   (0.895) 0.899 0.915 0.940 0.949 0.896 0.969 0.968 
   3   (0.105) 0.101 0.085 0.060 0.051 0.104 0.031 0.032 

Locus 637 : 
2 alleles
10.9% missing data
   3   (0.895) 0.952 0.954 0.862 0.989 0.895 0.869 0.936 
   1   (0.105) 0.048 0.046 0.138 0.011 0.105 0.131 0.064 

Locus 638 : 
2 alleles
4.3% missing data
   4   (0.899) 0.802 0.988 0.977 0.919 0.901 0.986 0.994 
   2   (0.101) 0.198 0.012 0.023 0.081 0.099 0.014 0.006 

Locus 639 : 
2 alleles
10.9% missing data
   3   (0.755) 0.735 0.923 0.764 0.807 0.757 0.867 0.968 
   1   (0.245) 0.265 0.077 0.236 0.193 0.243 0.133 0.032 

Locus 640 : 
2 alleles
9.4% missing data
   2   (0.826) 0.891 0.859 0.771 0.877 0.825 0.930 0.727 
   1   (0.174) 0.109 0.141 0.229 0.123 0.175 0.070 0.273 

Locus 641 : 
2 alleles
6.5% missing data
   1   (0.903) 0.895 0.778 0.965 0.881 0.903 0.977 0.992 
   3   (0.097) 0.105 0.222 0.035 0.119 0.097 0.023 0.008 

Locus 642 : 
2 alleles
13.0% missing data
   1   (0.895) 0.904 0.930 0.958 0.687 0.892 0.984 0.991 
   4   (0.105) 0.096 0.070 0.042 0.313 0.108 0.016 0.009 

Locus 643 : 
2 alleles
1.4% missing data
   2   (0.654) 0.737 0.788 0.547 0.890 0.654 0.442 0.695 
   4   (0.346) 0.263 0.212 0.453 0.110 0.346 0.558 0.305 

Locus 644 : 
2 alleles
5.8% missing data
   3   (0.886) 0.930 0.870 0.883 0.978 0.884 0.972 0.987 
   4   (0.114) 0.070 0.130 0.117 0.022 0.116 0.028 0.013 

Locus 645 : 
2 alleles
2.2% missing data
   3   (0.897) 0.917 0.931 0.917 0.972 0.898 0.964 0.983 
   2   (0.103) 0.083 0.069 0.083 0.028 0.102 0.036 0.017 

Locus 646 : 
2 alleles
16.7% missing data
   3   (0.888) 0.948 0.900 0.829 0.989 0.888 0.932 0.916 
   2   (0.112) 0.052 0.100 0.171 0.011 0.112 0.068 0.084 

Locus 647 : 
2 alleles
1.4% missing data
   1   (0.847) 0.882 0.911 0.901 0.755 0.845 0.824 0.967 
   2   (0.153) 0.118 0.089 0.099 0.245 0.155 0.176 0.033 

Locus 648 : 
2 alleles
11.6% missing data
   4   (0.925) 0.907 0.990 0.978 0.942 0.926 0.988 0.971 
   2   (0.075) 0.093 0.010 0.022 0.058 0.074 0.012 0.029 

Locus 649 : 
2 alleles
8.7% missing data
   2   (0.371) 0.338 0.404 0.387 0.242 0.369 0.494 0.465 
   4   (0.629) 0.662 0.596 0.613 0.758 0.631 0.506 0.535 

Locus 650 : 
2 alleles
15.2% missing data
   2   (0.808) 0.888 0.880 0.852 0.743 0.805 0.600 0.065 
   3   (0.192) 0.112 0.120 0.148 0.257 0.195 0.400 0.935 

Locus 651 : 
2 alleles
9.4% missing data
   1   (0.119) 0.149 0.017 0.044 0.245 0.121 0.019 0.053 
   4   (0.881) 0.851 0.983 0.956 0.755 0.879 0.981 0.947 

Locus 652 : 
2 alleles
10.1% missing data
   2   (0.948) 0.932 0.996 0.992 0.856 0.949 0.995 0.980 
   4   (0.052) 0.068 0.004 0.008 0.144 0.051 0.005 0.020 

Locus 653 : 
2 alleles
13.0% missing data
   1   (0.887) 0.935 0.842 0.901 0.977 0.884 0.962 0.859 
   3   (0.113) 0.065 0.158 0.099 0.023 0.116 0.038 0.141 

Locus 654 : 
2 alleles
10.1% missing data
   3   (0.844) 0.874 0.752 0.870 0.906 0.842 0.965 0.880 
   1   (0.156) 0.126 0.248 0.130 0.094 0.158 0.035 0.120 

Locus 655 : 
2 alleles
1.4% missing data
   3   (0.945) 0.910 0.996 0.993 0.781 0.947 0.996 0.998 
   2   (0.055) 0.090 0.004 0.007 0.219 0.053 0.004 0.002 

Locus 656 : 
2 alleles
2.2% missing data
   3   (0.790) 0.758 0.907 0.908 0.420 0.791 0.492 0.985 
   4   (0.210) 0.242 0.093 0.092 0.580 0.209 0.508 0.015 

Locus 657 : 
2 alleles
13.8% missing data
   4   (0.642) 0.664 0.909 0.621 0.772 0.642 0.552 0.696 
   2   (0.358) 0.336 0.091 0.379 0.228 0.358 0.448 0.304 

Locus 658 : 
2 alleles
18.1% missing data
   4   (0.894) 0.944 0.935 0.904 0.524 0.893 0.966 0.986 
   2   (0.106) 0.056 0.065 0.096 0.476 0.107 0.034 0.014 

Locus 659 : 
2 alleles
5.1% missing data
   2   (0.853) 0.889 0.721 0.906 0.850 0.854 0.622 0.981 
   4   (0.147) 0.111 0.279 0.094 0.150 0.146 0.378 0.019 

Locus 660 : 
2 alleles
4.3% missing data
   4   (0.901) 0.911 0.878 0.945 0.960 0.902 0.969 0.976 
   2   (0.099) 0.089 0.122 0.055 0.040 0.098 0.031 0.024 

Locus 661 : 
2 alleles
13.8% missing data
   1   (0.812) 0.893 0.282 0.835 0.940 0.810 0.566 0.845 
   3   (0.188) 0.107 0.718 0.165 0.060 0.190 0.434 0.155 

Locus 662 : 
2 alleles
2.2% missing data
   2   (0.906) 0.950 0.985 0.956 0.409 0.906 0.831 0.995 
   4   (0.094) 0.050 0.015 0.044 0.591 0.094 0.169 0.005 

Locus 663 : 
2 alleles
2.9% missing data
   3   (0.896) 0.923 0.963 0.912 0.985 0.896 0.974 0.944 
   1   (0.104) 0.077 0.037 0.088 0.015 0.104 0.026 0.056 

Locus 664 : 
2 alleles
15.9% missing data
   2   (0.887) 0.864 0.899 0.952 0.744 0.888 0.982 0.953 
   4   (0.113) 0.136 0.101 0.048 0.256 0.112 0.018 0.047 

Locus 665 : 
2 alleles
5.8% missing data
   1   (0.835) 0.884 0.794 0.783 0.950 0.837 0.904 0.968 
   3   (0.165) 0.116 0.206 0.217 0.050 0.163 0.096 0.032 

Locus 666 : 
2 alleles
5.1% missing data
   2   (0.888) 0.922 0.926 0.914 0.810 0.886 0.952 0.986 
   4   (0.112) 0.078 0.074 0.086 0.190 0.114 0.048 0.014 

Locus 667 : 
2 alleles
2.9% missing data
   3   (0.880) 0.940 0.982 0.788 0.979 0.881 0.951 0.902 
   1   (0.120) 0.060 0.018 0.212 0.021 0.119 0.049 0.098 

Locus 668 : 
2 alleles
5.1% missing data
   2   (0.796) 0.831 0.714 0.794 0.900 0.797 0.922 0.518 
   4   (0.204) 0.169 0.286 0.206 0.100 0.203 0.078 0.482 

Locus 669 : 
2 alleles
5.8% missing data
   1   (0.708) 0.640 0.943 0.854 0.519 0.706 0.761 0.653 
   3   (0.292) 0.360 0.057 0.146 0.481 0.294 0.239 0.347 

Locus 670 : 
2 alleles
3.6% missing data
   1   (0.841) 0.792 0.792 0.933 0.727 0.840 0.971 0.926 
   3   (0.159) 0.208 0.208 0.067 0.273 0.160 0.029 0.074 

Locus 671 : 
2 alleles
12.3% missing data
   2   (0.734) 0.758 0.717 0.773 0.822 0.733 0.551 0.966 
   4   (0.266) 0.242 0.283 0.227 0.178 0.267 0.449 0.034 

Locus 672 : 
2 alleles
16.7% missing data
   3   (0.875) 0.917 0.944 0.906 0.876 0.875 0.921 0.419 
   4   (0.125) 0.083 0.056 0.094 0.124 0.125 0.079 0.581 

Locus 673 : 
2 alleles
3.6% missing data
   1   (0.219) 0.193 0.126 0.166 0.340 0.220 0.356 0.044 
   4   (0.781) 0.807 0.874 0.834 0.660 0.780 0.644 0.956 

Locus 674 : 
2 alleles
13.0% missing data
   2   (0.727) 0.690 0.848 0.843 0.707 0.726 0.716 0.648 
   4   (0.273) 0.310 0.152 0.157 0.293 0.274 0.284 0.352 

Locus 675 : 
2 alleles
2.9% missing data
   1   (0.903) 0.956 0.985 0.916 0.955 0.901 0.961 0.539 
   3   (0.097) 0.044 0.015 0.084 0.045 0.099 0.039 0.461 

Locus 676 : 
2 alleles
11.6% missing data
   1   (0.655) 0.644 0.938 0.728 0.518 0.654 0.514 0.640 
   3   (0.345) 0.356 0.062 0.272 0.482 0.346 0.486 0.360 

Locus 677 : 
2 alleles
1.4% missing data
   3   (0.825) 0.801 0.962 0.915 0.887 0.826 0.592 0.969 
   1   (0.175) 0.199 0.038 0.085 0.113 0.174 0.408 0.031 

Locus 678 : 
2 alleles
2.2% missing data
   2   (0.921) 0.975 0.984 0.921 0.901 0.922 0.722 0.983 
   4   (0.079) 0.025 0.016 0.079 0.099 0.078 0.278 0.017 

Locus 679 : 
2 alleles
9.4% missing data
   1   (0.565) 0.614 0.541 0.481 0.223 0.566 0.771 0.423 
   3   (0.435) 0.386 0.459 0.519 0.777 0.434 0.229 0.577 

Locus 680 : 
2 alleles
4.3% missing data
   4   (0.909) 0.961 0.966 0.862 0.967 0.909 0.959 0.962 
   2   (0.091) 0.039 0.034 0.138 0.033 0.091 0.041 0.038 

Locus 681 : 
2 alleles
13.0% missing data
   1   (0.471) 0.528 0.334 0.477 0.362 0.471 0.127 0.429 
   4   (0.529) 0.472 0.666 0.523 0.638 0.529 0.873 0.571 

Locus 682 : 
2 alleles
16.7% missing data
   1   (0.818) 0.772 0.975 0.899 0.758 0.818 0.880 0.989 
   3   (0.182) 0.228 0.025 0.101 0.242 0.182 0.120 0.011 

Locus 683 : 
2 alleles
11.6% missing data
   4   (0.880) 0.920 0.940 0.939 0.892 0.879 0.670 0.792 
   2   (0.120) 0.080 0.060 0.061 0.108 0.121 0.330 0.208 

Locus 684 : 
2 alleles
12.3% missing data
   2   (0.865) 0.908 0.750 0.882 0.731 0.865 0.901 0.958 
   4   (0.135) 0.092 0.250 0.118 0.269 0.135 0.099 0.042 

Locus 685 : 
2 alleles
17.4% missing data
   1   (0.439) 0.339 0.585 0.589 0.484 0.437 0.475 0.506 
   4   (0.561) 0.661 0.415 0.411 0.516 0.563 0.525 0.494 

Locus 686 : 
2 alleles
17.4% missing data
   3   (0.097) 0.064 0.068 0.090 0.161 0.096 0.031 0.009 
   4   (0.903) 0.936 0.932 0.910 0.839 0.904 0.969 0.991 

Locus 687 : 
2 alleles
18.1% missing data
   1   (0.058) 0.114 0.016 0.008 0.022 0.057 0.004 0.003 
   3   (0.942) 0.886 0.984 0.992 0.978 0.943 0.996 0.997 

Locus 688 : 
2 alleles
3.6% missing data
   1   (0.502) 0.537 0.744 0.446 0.559 0.498 0.760 0.070 
   4   (0.498) 0.463 0.256 0.554 0.441 0.502 0.240 0.930 

Locus 689 : 
2 alleles
2.2% missing data
   1   (0.095) 0.087 0.009 0.046 0.317 0.095 0.016 0.058 
   3   (0.905) 0.913 0.991 0.954 0.683 0.905 0.984 0.942 

Locus 690 : 
2 alleles
5.1% missing data
   4   (0.849) 0.841 0.961 0.894 0.892 0.848 0.966 0.876 
   1   (0.151) 0.159 0.039 0.106 0.108 0.152 0.034 0.124 

Locus 691 : 
2 alleles
10.1% missing data
   3   (0.786) 0.767 0.829 0.821 0.854 0.787 0.892 0.986 
   1   (0.214) 0.233 0.171 0.179 0.146 0.213 0.108 0.014 

Locus 692 : 
2 alleles
13.0% missing data
   2   (0.888) 0.915 0.982 0.929 0.645 0.886 0.946 0.988 
   3   (0.112) 0.085 0.018 0.071 0.355 0.114 0.054 0.012 

Locus 693 : 
2 alleles
1.4% missing data
   3   (0.202) 0.196 0.038 0.153 0.397 0.204 0.051 0.200 
   2   (0.798) 0.804 0.962 0.847 0.603 0.796 0.949 0.800 

Locus 694 : 
2 alleles
4.3% missing data
   4   (0.878) 0.863 0.956 0.954 0.961 0.879 0.793 0.985 
   2   (0.122) 0.137 0.044 0.046 0.039 0.121 0.207 0.015 

Locus 695 : 
2 alleles
12.3% missing data
   4   (0.928) 0.915 0.993 0.981 0.940 0.928 0.987 0.968 
   1   (0.072) 0.085 0.007 0.019 0.060 0.072 0.013 0.032 

Locus 696 : 
2 alleles
3.6% missing data
   2   (0.920) 0.933 0.989 0.961 0.975 0.920 0.980 0.993 
   4   (0.080) 0.067 0.011 0.039 0.025 0.080 0.020 0.007 

Locus 697 : 
2 alleles
10.9% missing data
   3   (0.760) 0.787 0.772 0.777 0.618 0.756 0.939 0.813 
   4   (0.240) 0.213 0.228 0.223 0.382 0.244 0.061 0.187 

Locus 698 : 
2 alleles
5.8% missing data
   3   (0.922) 0.902 0.976 0.983 0.717 0.922 0.992 0.990 
   1   (0.078) 0.098 0.024 0.017 0.283 0.078 0.008 0.010 

Locus 699 : 
2 alleles
10.9% missing data
   1   (0.111) 0.054 0.038 0.078 0.012 0.112 0.330 0.131 
   3   (0.889) 0.946 0.962 0.922 0.988 0.888 0.670 0.869 

Locus 700 : 
2 alleles
7.2% missing data
   2   (0.215) 0.162 0.308 0.174 0.156 0.220 0.283 0.016 
   3   (0.785) 0.838 0.692 0.826 0.844 0.780 0.717 0.984 

Locus 701 : 
2 alleles
1.4% missing data
   4   (0.124) 0.129 0.148 0.063 0.077 0.126 0.031 0.055 
   2   (0.876) 0.871 0.852 0.937 0.923 0.874 0.969 0.945 

Locus 702 : 
2 alleles
6.5% missing data
   1   (0.482) 0.543 0.386 0.438 0.780 0.479 0.429 0.061 
   3   (0.518) 0.457 0.614 0.562 0.220 0.521 0.571 0.939 

Locus 703 : 
2 alleles
1.4% missing data
   3   (0.883) 0.880 0.973 0.959 0.980 0.884 0.778 0.993 
   2   (0.117) 0.120 0.027 0.041 0.020 0.116 0.222 0.007 

Locus 704 : 
2 alleles
4.3% missing data
   3   (0.953) 0.994 0.992 0.807 0.999 0.953 0.970 0.991 
   2   (0.047) 0.006 0.008 0.193 0.001 0.047 0.030 0.009 

Locus 705 : 
2 alleles
6.5% missing data
   3   (0.719) 0.793 0.715 0.724 0.712 0.720 0.505 0.139 
   4   (0.281) 0.207 0.285 0.276 0.288 0.280 0.495 0.861 

Locus 706 : 
2 alleles
1.4% missing data
   3   (0.912) 0.950 0.632 0.936 0.981 0.912 0.968 0.986 
   4   (0.088) 0.050 0.368 0.064 0.019 0.088 0.032 0.014 

Locus 707 : 
2 alleles
9.4% missing data
   2   (0.674) 0.711 0.527 0.688 0.642 0.674 0.527 0.952 
   4   (0.326) 0.289 0.473 0.312 0.358 0.326 0.473 0.048 

Locus 708 : 
2 alleles
13.0% missing data
   1   (0.202) 0.137 0.242 0.210 0.587 0.199 0.350 0.168 
   3   (0.798) 0.863 0.758 0.790 0.413 0.801 0.650 0.832 

Locus 709 : 
2 alleles
15.9% missing data
   4   (0.901) 0.958 0.965 0.871 0.976 0.901 0.838 0.981 
   3   (0.099) 0.042 0.035 0.129 0.024 0.099 0.162 0.019 

Locus 710 : 
2 alleles
8.0% missing data
   2   (0.786) 0.836 0.876 0.736 0.779 0.783 0.931 0.971 
   4   (0.214) 0.164 0.124 0.264 0.221 0.217 0.069 0.029 

Locus 711 : 
2 alleles
12.3% missing data
   4   (0.905) 0.890 0.936 0.963 0.826 0.906 0.980 0.994 
   2   (0.095) 0.110 0.064 0.037 0.174 0.094 0.020 0.006 

Locus 712 : 
2 alleles
14.5% missing data
   1   (0.370) 0.385 0.737 0.314 0.720 0.369 0.121 0.457 
   3   (0.630) 0.615 0.263 0.686 0.280 0.631 0.879 0.543 

Locus 713 : 
2 alleles
5.8% missing data
   2   (0.782) 0.672 0.896 0.883 0.911 0.782 0.952 0.979 
   4   (0.218) 0.328 0.104 0.117 0.089 0.218 0.048 0.021 

Locus 714 : 
2 alleles
13.0% missing data
   3   (0.428) 0.373 0.398 0.442 0.593 0.427 0.858 0.032 
   1   (0.572) 0.627 0.602 0.558 0.407 0.573 0.142 0.968 

Locus 715 : 
2 alleles
3.6% missing data
   2   (0.849) 0.753 0.575 0.954 0.787 0.851 0.971 0.955 
   4   (0.151) 0.247 0.425 0.046 0.213 0.149 0.029 0.045 

Locus 716 : 
2 alleles
2.9% missing data
   2   (0.879) 0.911 0.968 0.885 0.910 0.880 0.953 0.961 
   4   (0.121) 0.089 0.032 0.115 0.090 0.120 0.047 0.039 

Locus 717 : 
2 alleles
3.6% missing data
   2   (0.890) 0.937 0.947 0.870 0.938 0.890 0.955 0.972 
   4   (0.110) 0.063 0.053 0.130 0.062 0.110 0.045 0.028 

Locus 718 : 
2 alleles
10.1% missing data
   3   (0.707) 0.720 0.882 0.703 0.853 0.710 0.640 0.848 
   4   (0.293) 0.280 0.118 0.297 0.147 0.290 0.360 0.152 

Locus 719 : 
2 alleles
4.3% missing data
   2   (0.141) 0.163 0.060 0.082 0.143 0.140 0.038 0.067 
   4   (0.859) 0.837 0.940 0.918 0.857 0.860 0.962 0.933 

Locus 720 : 
2 alleles
3.6% missing data
   3   (0.900) 0.899 0.986 0.939 0.942 0.902 0.981 0.990 
   4   (0.100) 0.101 0.014 0.061 0.058 0.098 0.019 0.010 

Locus 721 : 
2 alleles
13.0% missing data
   4   (0.855) 0.937 0.685 0.837 0.984 0.856 0.784 0.083 
   2   (0.145) 0.063 0.315 0.163 0.016 0.144 0.216 0.917 

Locus 722 : 
2 alleles
14.5% missing data
   3   (0.921) 0.943 0.905 0.955 0.713 0.922 0.984 0.991 
   4   (0.079) 0.057 0.095 0.045 0.287 0.078 0.016 0.009 

Locus 723 : 
2 alleles
2.9% missing data
   3   (0.923) 0.970 0.932 0.947 0.874 0.925 0.721 0.996 
   1   (0.077) 0.030 0.068 0.053 0.126 0.075 0.279 0.004 

Locus 724 : 
2 alleles
10.1% missing data
   1   (0.288) 0.438 0.070 0.123 0.527 0.291 0.044 0.058 
   3   (0.712) 0.562 0.930 0.877 0.473 0.709 0.956 0.942 

Locus 725 : 
2 alleles
13.8% missing data
   1   (0.793) 0.849 0.951 0.784 0.319 0.791 0.932 0.685 
   3   (0.207) 0.151 0.049 0.216 0.681 0.209 0.068 0.315 

Locus 726 : 
2 alleles
12.3% missing data
   3   (0.918) 0.922 0.923 0.967 0.896 0.918 0.980 0.992 
   1   (0.082) 0.078 0.077 0.033 0.104 0.082 0.020 0.008 

Locus 727 : 
2 alleles
11.6% missing data
   3   (0.681) 0.848 0.123 0.462 0.701 0.681 0.423 0.705 
   1   (0.319) 0.152 0.877 0.538 0.299 0.319 0.577 0.295 

Locus 728 : 
2 alleles
13.8% missing data
   4   (0.720) 0.819 0.268 0.694 0.698 0.718 0.800 0.087 
   3   (0.280) 0.181 0.732 0.306 0.302 0.282 0.200 0.913 

Locus 729 : 
2 alleles
17.4% missing data
   3   (0.910) 0.954 0.947 0.885 0.887 0.911 0.960 0.955 
   4   (0.090) 0.046 0.053 0.115 0.113 0.089 0.040 0.045 

Locus 730 : 
2 alleles
10.1% missing data
   3   (0.874) 0.881 0.957 0.914 0.968 0.873 0.971 0.938 
   1   (0.126) 0.119 0.043 0.086 0.032 0.127 0.029 0.062 

Locus 731 : 
2 alleles
5.1% missing data
   2   (0.672) 0.749 0.856 0.667 0.617 0.671 0.569 0.085 
   4   (0.328) 0.251 0.144 0.333 0.383 0.329 0.431 0.915 

Locus 732 : 
2 alleles
10.1% missing data
   4   (0.901) 0.914 0.981 0.943 0.695 0.902 0.976 0.941 
   1   (0.099) 0.086 0.019 0.057 0.305 0.098 0.024 0.059 

Locus 733 : 
2 alleles
2.2% missing data
   3   (0.702) 0.699 0.599 0.783 0.816 0.700 0.626 0.952 
   1   (0.298) 0.301 0.401 0.217 0.184 0.300 0.374 0.048 

Locus 734 : 
2 alleles
2.2% missing data
   3   (0.609) 0.670 0.172 0.497 0.800 0.605 0.891 0.962 
   1   (0.391) 0.330 0.828 0.503 0.200 0.395 0.109 0.038 

Locus 735 : 
2 alleles
11.6% missing data
   3   (0.917) 0.949 0.990 0.965 0.938 0.917 0.718 0.982 
   1   (0.083) 0.051 0.010 0.035 0.062 0.083 0.282 0.018 

Locus 736 : 
2 alleles
5.1% missing data
   2   (0.105) 0.098 0.136 0.032 0.100 0.105 0.095 0.049 
   4   (0.895) 0.902 0.864 0.968 0.900 0.895 0.905 0.951 

Locus 737 : 
2 alleles
13.8% missing data
   1   (0.479) 0.531 0.228 0.409 0.416 0.480 0.352 0.900 
   4   (0.521) 0.469 0.772 0.591 0.584 0.520 0.648 0.100 

Locus 738 : 
2 alleles
5.8% missing data
   4   (0.548) 0.506 0.773 0.554 0.426 0.548 0.863 0.492 
   2   (0.452) 0.494 0.227 0.446 0.574 0.452 0.137 0.508 

Locus 739 : 
2 alleles
10.9% missing data
   3   (0.905) 0.928 0.949 0.961 0.926 0.900 0.981 0.959 
   1   (0.095) 0.072 0.051 0.039 0.074 0.100 0.019 0.041 

Locus 740 : 
2 alleles
2.2% missing data
   2   (0.910) 0.896 0.992 0.974 0.973 0.907 0.988 0.994 
   4   (0.090) 0.104 0.008 0.026 0.027 0.093 0.012 0.006 

Locus 741 : 
2 alleles
5.8% missing data
   2   (0.840) 0.889 0.677 0.847 0.962 0.835 0.958 0.956 
   4   (0.160) 0.111 0.323 0.153 0.038 0.165 0.042 0.044 

Locus 742 : 
2 alleles
6.5% missing data
   4   (0.931) 0.980 0.990 0.859 0.975 0.931 0.974 0.995 
   2   (0.069) 0.020 0.010 0.141 0.025 0.069 0.026 0.005 

Locus 743 : 
2 alleles
2.9% missing data
   2   (0.160) 0.142 0.023 0.140 0.217 0.161 0.063 0.040 
   4   (0.840) 0.858 0.977 0.860 0.783 0.839 0.937 0.960 

Locus 744 : 
2 alleles
3.6% missing data
   1   (0.710) 0.806 0.789 0.544 0.859 0.708 0.908 0.449 
   3   (0.290) 0.194 0.211 0.456 0.141 0.292 0.092 0.551 

Locus 745 : 
2 alleles
4.3% missing data
   3   (0.836) 0.798 0.968 0.909 0.771 0.836 0.951 0.975 
   1   (0.164) 0.202 0.032 0.091 0.229 0.164 0.049 0.025 

Locus 746 : 
2 alleles
2.9% missing data
   3   (0.866) 0.852 0.981 0.921 0.832 0.867 0.960 0.954 
   1   (0.134) 0.148 0.019 0.079 0.168 0.133 0.040 0.046 

Locus 747 : 
2 alleles
2.9% missing data
   2   (0.074) 0.094 0.007 0.018 0.138 0.075 0.009 0.012 
   4   (0.926) 0.906 0.993 0.982 0.862 0.925 0.991 0.988 

Locus 748 : 
2 alleles
1.4% missing data
   2   (0.916) 0.944 0.978 0.933 0.957 0.917 0.977 0.994 
   4   (0.084) 0.056 0.022 0.067 0.043 0.083 0.023 0.006 

Locus 749 : 
2 alleles
8.0% missing data
   3   (0.272) 0.314 0.238 0.224 0.357 0.273 0.071 0.029 
   1   (0.728) 0.686 0.762 0.776 0.643 0.727 0.929 0.971 

Locus 750 : 
2 alleles
11.6% missing data
   3   (0.915) 0.933 0.944 0.955 0.933 0.915 0.981 0.941 
   1   (0.085) 0.067 0.056 0.045 0.067 0.085 0.019 0.059 

Locus 751 : 
2 alleles
13.8% missing data
   1   (0.235) 0.191 0.471 0.269 0.239 0.235 0.102 0.171 
   4   (0.765) 0.809 0.529 0.731 0.761 0.765 0.898 0.829 

Locus 752 : 
2 alleles
7.2% missing data
   3   (0.727) 0.658 0.880 0.815 0.808 0.729 0.936 0.283 
   4   (0.273) 0.342 0.120 0.185 0.192 0.271 0.064 0.717 

Locus 753 : 
2 alleles
3.6% missing data
   2   (0.793) 0.837 0.383 0.856 0.834 0.794 0.582 0.539 
   4   (0.207) 0.163 0.617 0.144 0.166 0.206 0.418 0.461 

Locus 754 : 
2 alleles
10.9% missing data
   1   (0.863) 0.867 0.764 0.925 0.609 0.863 0.969 0.983 
   3   (0.137) 0.133 0.236 0.075 0.391 0.137 0.031 0.017 

Locus 755 : 
2 alleles
2.2% missing data
   2   (0.798) 0.827 0.973 0.875 0.851 0.800 0.619 0.098 
   4   (0.202) 0.173 0.027 0.125 0.149 0.200 0.381 0.902 

Locus 756 : 
2 alleles
2.9% missing data
   4   (0.928) 0.987 0.832 0.900 0.997 0.928 0.971 0.058 
   2   (0.072) 0.013 0.168 0.100 0.003 0.072 0.029 0.942 

Locus 757 : 
2 alleles
5.8% missing data
   1   (0.572) 0.595 0.463 0.503 0.702 0.574 0.499 0.945 
   3   (0.428) 0.405 0.537 0.497 0.298 0.426 0.501 0.055 

Locus 758 : 
2 alleles
5.8% missing data
   4   (0.822) 0.815 0.910 0.863 0.862 0.823 0.885 0.971 
   1   (0.178) 0.185 0.090 0.137 0.138 0.177 0.115 0.029 

Locus 759 : 
2 alleles
14.5% missing data
   4   (0.557) 0.514 0.647 0.603 0.588 0.555 0.748 0.572 
   2   (0.443) 0.486 0.353 0.397 0.412 0.445 0.252 0.428 

Locus 760 : 
2 alleles
5.1% missing data
   2   (0.815) 0.835 0.961 0.811 0.733 0.816 0.933 0.965 
   3   (0.185) 0.165 0.039 0.189 0.267 0.184 0.067 0.035 

Locus 761 : 
2 alleles
10.1% missing data
   2   (0.883) 0.927 0.975 0.893 0.989 0.879 0.951 0.941 
   4   (0.117) 0.073 0.025 0.107 0.011 0.121 0.049 0.059 

Locus 762 : 
2 alleles
7.2% missing data
   1   (0.850) 0.833 0.984 0.912 0.775 0.850 0.958 0.871 
   2   (0.150) 0.167 0.016 0.088 0.225 0.150 0.042 0.129 

Locus 763 : 
2 alleles
3.6% missing data
   4   (0.906) 0.914 0.989 0.975 0.990 0.906 0.754 0.996 
   2   (0.094) 0.086 0.011 0.025 0.010 0.094 0.246 0.004 

Locus 764 : 
2 alleles
5.1% missing data
   2   (0.852) 0.882 0.971 0.836 0.861 0.853 0.945 0.953 
   4   (0.148) 0.118 0.029 0.164 0.139 0.147 0.055 0.047 

Locus 765 : 
2 alleles
17.4% missing data
   4   (0.530) 0.595 0.584 0.435 0.449 0.531 0.303 0.925 
   2   (0.470) 0.405 0.416 0.565 0.551 0.469 0.697 0.075 

Locus 766 : 
2 alleles
9.4% missing data
   2   (0.905) 0.901 0.989 0.952 0.968 0.906 0.985 0.950 
   4   (0.095) 0.099 0.011 0.048 0.032 0.094 0.015 0.050 

Locus 767 : 
2 alleles
5.1% missing data
   4   (0.358) 0.360 0.281 0.359 0.385 0.362 0.108 0.235 
   2   (0.642) 0.640 0.719 0.641 0.615 0.638 0.892 0.765 

Locus 768 : 
2 alleles
2.9% missing data
   2   (0.901) 0.932 0.909 0.923 0.982 0.900 0.967 0.974 
   1   (0.099) 0.068 0.091 0.077 0.018 0.100 0.033 0.026 

Locus 769 : 
2 alleles
3.6% missing data
   3   (0.753) 0.755 0.948 0.754 0.795 0.752 0.865 0.954 
   1   (0.247) 0.245 0.052 0.246 0.205 0.248 0.135 0.046 

Locus 770 : 
2 alleles
6.5% missing data
   1   (0.807) 0.780 0.800 0.892 0.840 0.804 0.942 0.970 
   3   (0.193) 0.220 0.200 0.108 0.160 0.196 0.058 0.030 

Locus 771 : 
2 alleles
7.2% missing data
   3   (0.915) 0.968 0.964 0.885 0.951 0.913 0.974 0.989 
   1   (0.085) 0.032 0.036 0.115 0.049 0.087 0.026 0.011 

Locus 772 : 
2 alleles
13.0% missing data
   2   (0.852) 0.856 0.978 0.883 0.849 0.853 0.958 0.806 
   4   (0.148) 0.144 0.022 0.117 0.151 0.147 0.042 0.194 

Locus 773 : 
2 alleles
15.9% missing data
   2   (0.400) 0.479 0.321 0.286 0.720 0.398 0.420 0.082 
   4   (0.600) 0.521 0.679 0.714 0.280 0.602 0.580 0.918 

Locus 774 : 
2 alleles
10.9% missing data
   3   (0.920) 0.906 0.962 0.977 0.894 0.920 0.988 0.967 
   1   (0.080) 0.094 0.038 0.023 0.106 0.080 0.012 0.033 

Locus 775 : 
2 alleles
15.9% missing data
   3   (0.917) 0.931 0.988 0.965 0.858 0.916 0.981 0.993 
   1   (0.083) 0.069 0.012 0.035 0.142 0.084 0.019 0.007 

Locus 776 : 
2 alleles
13.0% missing data
   4   (0.595) 0.479 0.634 0.691 0.710 0.594 0.912 0.785 
   2   (0.405) 0.521 0.366 0.309 0.290 0.406 0.088 0.215 

Locus 777 : 
2 alleles
6.5% missing data
   1   (0.417) 0.379 0.537 0.433 0.596 0.420 0.387 0.087 
   4   (0.583) 0.621 0.463 0.567 0.404 0.580 0.613 0.913 

Locus 778 : 
2 alleles
5.8% missing data
   1   (0.912) 0.966 0.987 0.896 0.754 0.910 0.962 0.960 
   4   (0.088) 0.034 0.013 0.104 0.246 0.090 0.038 0.040 

Locus 779 : 
2 alleles
13.0% missing data
   2   (0.300) 0.255 0.255 0.328 0.246 0.306 0.121 0.094 
   4   (0.700) 0.745 0.745 0.672 0.754 0.694 0.879 0.906 

Locus 780 : 
2 alleles
6.5% missing data
   1   (0.670) 0.703 0.702 0.630 0.643 0.670 0.781 0.694 
   3   (0.330) 0.297 0.298 0.370 0.357 0.330 0.219 0.306 

Locus 781 : 
2 alleles
5.8% missing data
   3   (0.684) 0.657 0.332 0.730 0.773 0.683 0.898 0.948 
   1   (0.316) 0.343 0.668 0.270 0.227 0.317 0.102 0.052 

Locus 782 : 
2 alleles
12.3% missing data
   3   (0.860) 0.945 0.944 0.664 0.942 0.858 0.942 0.982 
   1   (0.140) 0.055 0.056 0.336 0.058 0.142 0.058 0.018 

Locus 783 : 
2 alleles
14.5% missing data
   3   (0.864) 0.894 0.968 0.896 0.313 0.864 0.965 0.883 
   1   (0.136) 0.106 0.032 0.104 0.687 0.136 0.035 0.117 

Locus 784 : 
2 alleles
12.3% missing data
   4   (0.771) 0.781 0.864 0.881 0.801 0.767 0.514 0.660 
   3   (0.229) 0.219 0.136 0.119 0.199 0.233 0.486 0.340 

Locus 785 : 
2 alleles
1.4% missing data
   2   (0.682) 0.706 0.828 0.685 0.593 0.680 0.742 0.899 
   4   (0.318) 0.294 0.172 0.315 0.407 0.320 0.258 0.101 

Locus 786 : 
2 alleles
13.8% missing data
   3   (0.875) 0.898 0.988 0.911 0.840 0.872 0.970 0.977 
   1   (0.125) 0.102 0.012 0.089 0.160 0.128 0.030 0.023 

Locus 787 : 
2 alleles
5.8% missing data
   3   (0.920) 0.875 0.969 0.982 0.953 0.921 0.990 0.995 
   4   (0.080) 0.125 0.031 0.018 0.047 0.079 0.010 0.005 

Locus 788 : 
2 alleles
13.0% missing data
   1   (0.913) 0.941 0.943 0.953 0.874 0.912 0.982 0.889 
   2   (0.087) 0.059 0.057 0.047 0.126 0.088 0.018 0.111 

Locus 789 : 
2 alleles
1.4% missing data
   3   (0.871) 0.887 0.929 0.895 0.692 0.873 0.962 0.893 
   1   (0.129) 0.113 0.071 0.105 0.308 0.127 0.038 0.107 

Locus 790 : 
2 alleles
10.9% missing data
   3   (0.889) 0.864 0.970 0.952 0.885 0.890 0.980 0.872 
   1   (0.111) 0.136 0.030 0.048 0.115 0.110 0.020 0.128 

Locus 791 : 
2 alleles
4.3% missing data
   1   (0.678) 0.754 0.570 0.544 0.836 0.680 0.756 0.647 
   3   (0.322) 0.246 0.430 0.456 0.164 0.320 0.244 0.353 

Locus 792 : 
2 alleles
12.3% missing data
   1   (0.895) 0.914 0.988 0.927 0.979 0.894 0.979 0.907 
   3   (0.105) 0.086 0.012 0.073 0.021 0.106 0.021 0.093 

Locus 793 : 
2 alleles
0.0% missing data
   1   (0.072) 0.103 0.009 0.016 0.022 0.072 0.008 0.005 
   3   (0.928) 0.897 0.991 0.984 0.978 0.928 0.992 0.995 

Locus 794 : 
2 alleles
13.8% missing data
   2   (0.554) 0.554 0.818 0.571 0.540 0.557 0.459 0.100 
   4   (0.446) 0.446 0.182 0.429 0.460 0.443 0.541 0.900 

Locus 795 : 
2 alleles
0.7% missing data
   2   (0.850) 0.836 0.962 0.912 0.774 0.849 0.972 0.918 
   3   (0.150) 0.164 0.038 0.088 0.226 0.151 0.028 0.082 

Locus 796 : 
2 alleles
13.0% missing data
   1   (0.728) 0.814 0.812 0.666 0.861 0.727 0.472 0.661 
   2   (0.272) 0.186 0.188 0.334 0.139 0.273 0.528 0.339 

Locus 797 : 
2 alleles
5.1% missing data
   3   (0.889) 0.933 0.747 0.874 0.920 0.890 0.969 0.984 
   4   (0.111) 0.067 0.253 0.126 0.080 0.110 0.031 0.016 

Locus 798 : 
2 alleles
5.1% missing data
   3   (0.887) 0.915 0.905 0.934 0.816 0.883 0.976 0.987 
   1   (0.113) 0.085 0.095 0.066 0.184 0.117 0.024 0.013 

Locus 799 : 
2 alleles
11.6% missing data
   2   (0.863) 0.857 0.918 0.910 0.918 0.863 0.965 0.940 
   4   (0.137) 0.143 0.082 0.090 0.082 0.137 0.035 0.060 

Locus 800 : 
2 alleles
5.1% missing data
   3   (0.904) 0.944 0.987 0.921 0.683 0.904 0.973 0.982 
   1   (0.096) 0.056 0.013 0.079 0.317 0.096 0.027 0.018 

Locus 801 : 
2 alleles
0.0% missing data
   1   (0.907) 0.927 0.975 0.946 0.977 0.905 0.973 0.993 
   2   (0.093) 0.073 0.025 0.054 0.023 0.095 0.027 0.007 

Locus 802 : 
2 alleles
8.0% missing data
   1   (0.887) 0.928 0.987 0.946 0.950 0.885 0.703 0.739 
   3   (0.113) 0.072 0.013 0.054 0.050 0.115 0.297 0.261 

Locus 803 : 
2 alleles
11.6% missing data
   1   (0.894) 0.892 0.897 0.945 0.944 0.895 0.969 0.908 
   3   (0.106) 0.108 0.103 0.055 0.056 0.105 0.031 0.092 

Locus 804 : 
2 alleles
2.9% missing data
   3   (0.937) 0.987 0.960 0.827 0.992 0.938 0.948 0.982 
   4   (0.063) 0.013 0.040 0.173 0.008 0.062 0.052 0.018 

Locus 805 : 
2 alleles
12.3% missing data
   1   (0.807) 0.832 0.846 0.885 0.968 0.810 0.476 0.091 
   3   (0.193) 0.168 0.154 0.115 0.032 0.190 0.524 0.909 

Locus 806 : 
2 alleles
4.3% missing data
   1   (0.091) 0.049 0.032 0.090 0.127 0.092 0.022 0.013 
   2   (0.909) 0.951 0.968 0.910 0.873 0.908 0.978 0.987 

Locus 807 : 
2 alleles
3.6% missing data
   1   (0.717) 0.635 0.771 0.764 0.882 0.721 0.915 0.965 
   3   (0.283) 0.365 0.229 0.236 0.118 0.279 0.085 0.035 

Locus 808 : 
2 alleles
14.5% missing data
   4   (0.910) 0.955 0.462 0.972 0.736 0.911 0.424 0.897 
   2   (0.090) 0.045 0.538 0.028 0.264 0.089 0.576 0.103 

Locus 809 : 
2 alleles
4.3% missing data
   2   (0.868) 0.863 0.977 0.931 0.537 0.868 0.964 0.992 
   3   (0.132) 0.137 0.023 0.069 0.463 0.132 0.036 0.008 

Locus 810 : 
2 alleles
5.8% missing data
   3   (0.935) 0.988 0.966 0.807 0.995 0.935 0.964 0.972 
   2   (0.065) 0.012 0.034 0.193 0.005 0.065 0.036 0.028 

Locus 811 : 
2 alleles
14.5% missing data
   3   (0.590) 0.639 0.780 0.494 0.654 0.590 0.507 0.977 
   1   (0.410) 0.361 0.220 0.506 0.346 0.410 0.493 0.023 

Locus 812 : 
2 alleles
5.1% missing data
   3   (0.936) 0.977 0.993 0.971 0.940 0.936 0.593 0.997 
   1   (0.064) 0.023 0.007 0.029 0.060 0.064 0.407 0.003 

Locus 813 : 
2 alleles
10.9% missing data
   2   (0.902) 0.836 0.980 0.974 0.969 0.903 0.985 0.955 
   3   (0.098) 0.164 0.020 0.026 0.031 0.097 0.015 0.045 

Locus 814 : 
2 alleles
3.6% missing data
   1   (0.224) 0.145 0.707 0.195 0.253 0.226 0.466 0.053 
   4   (0.776) 0.855 0.293 0.805 0.747 0.774 0.534 0.947 

Locus 815 : 
2 alleles
2.9% missing data
   1   (0.834) 0.749 0.356 0.946 0.886 0.834 0.970 0.960 
   2   (0.166) 0.251 0.644 0.054 0.114 0.166 0.030 0.040 

Locus 816 : 
2 alleles
7.2% missing data
   2   (0.889) 0.900 0.950 0.943 0.955 0.886 0.980 0.991 
   1   (0.111) 0.100 0.050 0.057 0.045 0.114 0.020 0.009 

Locus 817 : 
2 alleles
13.0% missing data
   4   (0.665) 0.708 0.806 0.548 0.848 0.665 0.892 0.638 
   1   (0.335) 0.292 0.194 0.452 0.152 0.335 0.108 0.362 

Locus 818 : 
2 alleles
14.5% missing data
   1   (0.177) 0.216 0.296 0.113 0.110 0.176 0.036 0.117 
   2   (0.823) 0.784 0.704 0.887 0.890 0.824 0.964 0.883 

Locus 819 : 
2 alleles
12.3% missing data
   1   (0.878) 0.922 0.907 0.878 0.939 0.876 0.964 0.986 
   3   (0.122) 0.078 0.093 0.122 0.061 0.124 0.036 0.014 

Locus 820 : 
2 alleles
3.6% missing data
   3   (0.509) 0.618 0.215 0.434 0.427 0.506 0.169 0.977 
   1   (0.491) 0.382 0.785 0.566 0.573 0.494 0.831 0.023 

Locus 821 : 
2 alleles
3.6% missing data
   3   (0.815) 0.879 0.975 0.784 0.622 0.815 0.912 0.346 
   1   (0.185) 0.121 0.025 0.216 0.378 0.185 0.088 0.654 

Locus 822 : 
2 alleles
13.0% missing data
   2   (0.114) 0.052 0.105 0.169 0.044 0.116 0.082 0.014 
   4   (0.886) 0.948 0.895 0.831 0.956 0.884 0.918 0.986 

Locus 823 : 
2 alleles
12.3% missing data
   2   (0.915) 0.937 0.977 0.970 0.979 0.917 0.973 0.013 
   4   (0.085) 0.063 0.023 0.030 0.021 0.083 0.027 0.987 

Locus 824 : 
2 alleles
11.6% missing data
   2   (0.919) 0.831 0.980 0.987 0.926 0.919 0.993 0.971 
   3   (0.081) 0.169 0.020 0.013 0.074 0.081 0.007 0.029 

Locus 825 : 
2 alleles
1.4% missing data
   1   (0.878) 0.887 0.982 0.906 0.927 0.880 0.944 0.986 
   3   (0.122) 0.113 0.018 0.094 0.073 0.120 0.056 0.014 

Locus 826 : 
2 alleles
2.9% missing data
   2   (0.908) 0.945 0.882 0.926 0.911 0.908 0.966 0.982 
   1   (0.092) 0.055 0.118 0.074 0.089 0.092 0.034 0.018 

Locus 827 : 
2 alleles
5.1% missing data
   1   (0.894) 0.922 0.804 0.903 0.923 0.895 0.980 0.979 
   4   (0.106) 0.078 0.196 0.097 0.077 0.105 0.020 0.021 

Locus 828 : 
2 alleles
7.2% missing data
   4   (0.681) 0.715 0.696 0.706 0.524 0.682 0.538 0.650 
   3   (0.319) 0.285 0.304 0.294 0.476 0.318 0.462 0.350 

Locus 829 : 
2 alleles
10.9% missing data
   3   (0.809) 0.763 0.831 0.899 0.844 0.807 0.956 0.974 
   1   (0.191) 0.237 0.169 0.101 0.156 0.193 0.044 0.026 

Locus 830 : 
2 alleles
2.9% missing data
   2   (0.772) 0.756 0.750 0.791 0.789 0.773 0.946 0.951 
   3   (0.228) 0.244 0.250 0.209 0.211 0.227 0.054 0.049 

Locus 831 : 
2 alleles
1.4% missing data
   2   (0.915) 0.916 0.923 0.962 0.932 0.917 0.987 0.995 
   4   (0.085) 0.084 0.077 0.038 0.068 0.083 0.013 0.005 

Locus 832 : 
2 alleles
10.9% missing data
   2   (0.673) 0.720 0.329 0.695 0.804 0.672 0.549 0.620 
   4   (0.327) 0.280 0.671 0.305 0.196 0.328 0.451 0.380 

Locus 833 : 
2 alleles
15.2% missing data
   4   (0.889) 0.892 0.943 0.941 0.851 0.889 0.961 0.912 
   2   (0.111) 0.108 0.057 0.059 0.149 0.111 0.039 0.088 

Locus 834 : 
2 alleles
14.5% missing data
   2   (0.763) 0.710 0.962 0.830 0.679 0.764 0.932 0.846 
   4   (0.237) 0.290 0.038 0.170 0.321 0.236 0.068 0.154 

Locus 835 : 
2 alleles
10.9% missing data
   4   (0.906) 0.938 0.982 0.931 0.986 0.905 0.973 0.916 
   2   (0.094) 0.062 0.018 0.069 0.014 0.095 0.027 0.084 

Locus 836 : 
2 alleles
5.1% missing data
   2   (0.482) 0.506 0.703 0.378 0.385 0.483 0.458 0.956 
   4   (0.518) 0.494 0.297 0.622 0.615 0.517 0.542 0.044 

Locus 837 : 
2 alleles
7.2% missing data
   2   (0.884) 0.911 0.906 0.910 0.926 0.884 0.940 0.978 
   4   (0.116) 0.089 0.094 0.090 0.074 0.116 0.060 0.022 

Locus 838 : 
2 alleles
5.1% missing data
   1   (0.890) 0.964 0.854 0.724 0.984 0.891 0.932 0.986 
   2   (0.110) 0.036 0.146 0.276 0.016 0.109 0.068 0.014 

Locus 839 : 
2 alleles
5.1% missing data
   1   (0.879) 0.935 0.973 0.807 0.947 0.880 0.954 0.990 
   4   (0.121) 0.065 0.027 0.193 0.053 0.120 0.046 0.010 

Locus 840 : 
2 alleles
2.9% missing data
   3   (0.913) 0.772 0.992 0.988 0.871 0.914 0.994 0.996 
   1   (0.087) 0.228 0.008 0.012 0.129 0.086 0.006 0.004 

Locus 841 : 
2 alleles
10.9% missing data
   2   (0.920) 0.968 0.898 0.899 0.964 0.921 0.961 0.964 
   4   (0.080) 0.032 0.102 0.101 0.036 0.079 0.039 0.036 

Locus 842 : 
2 alleles
5.1% missing data
   2   (0.906) 0.941 0.971 0.924 0.986 0.905 0.969 0.957 
   4   (0.094) 0.059 0.029 0.076 0.014 0.095 0.031 0.043 

Locus 843 : 
2 alleles
12.3% missing data
   2   (0.804) 0.770 0.974 0.869 0.756 0.803 0.951 0.971 
   4   (0.196) 0.230 0.026 0.131 0.244 0.197 0.049 0.029 

Locus 844 : 
2 alleles
2.9% missing data
   3   (0.909) 0.963 0.987 0.944 0.965 0.906 0.756 0.968 
   1   (0.091) 0.037 0.013 0.056 0.035 0.094 0.244 0.032 

Locus 845 : 
2 alleles
13.8% missing data
   1   (0.809) 0.754 0.882 0.910 0.799 0.809 0.950 0.462 
   3   (0.191) 0.246 0.118 0.090 0.201 0.191 0.050 0.538 

Locus 846 : 
2 alleles
12.3% missing data
   1   (0.869) 0.886 0.891 0.929 0.914 0.871 0.679 0.988 
   4   (0.131) 0.114 0.109 0.071 0.086 0.129 0.321 0.012 

Locus 847 : 
2 alleles
4.3% missing data
   1   (0.749) 0.698 0.731 0.816 0.821 0.749 0.921 0.978 
   3   (0.251) 0.302 0.269 0.184 0.179 0.251 0.079 0.022 

Locus 848 : 
2 alleles
8.0% missing data
   1   (0.520) 0.532 0.864 0.498 0.342 0.519 0.502 0.582 
   3   (0.480) 0.468 0.136 0.502 0.658 0.481 0.498 0.418 

Locus 849 : 
2 alleles
8.7% missing data
   3   (0.940) 0.887 0.996 0.991 0.968 0.941 0.995 0.977 
   2   (0.060) 0.113 0.004 0.009 0.032 0.059 0.005 0.023 

Locus 850 : 
2 alleles
10.9% missing data
   1   (0.758) 0.805 0.808 0.809 0.741 0.760 0.600 0.075 
   3   (0.242) 0.195 0.192 0.191 0.259 0.240 0.400 0.925 

Locus 851 : 
2 alleles
5.8% missing data
   2   (0.900) 0.915 0.932 0.930 0.978 0.901 0.978 0.982 
   4   (0.100) 0.085 0.068 0.070 0.022 0.099 0.022 0.018 

Locus 852 : 
2 alleles
4.3% missing data
   4   (0.907) 0.943 0.984 0.916 0.788 0.907 0.975 0.987 
   2   (0.093) 0.057 0.016 0.084 0.212 0.093 0.025 0.013 

Locus 853 : 
2 alleles
2.9% missing data
   1   (0.212) 0.167 0.028 0.280 0.253 0.213 0.055 0.055 
   3   (0.788) 0.833 0.972 0.720 0.747 0.787 0.945 0.945 

Locus 854 : 
2 alleles
5.8% missing data
   1   (0.894) 0.906 0.926 0.937 0.921 0.894 0.975 0.991 
   3   (0.106) 0.094 0.074 0.063 0.079 0.106 0.025 0.009 

Locus 855 : 
2 alleles
10.9% missing data
   1   (0.121) 0.097 0.017 0.098 0.206 0.121 0.032 0.092 
   3   (0.879) 0.903 0.983 0.902 0.794 0.879 0.968 0.908 

Locus 856 : 
2 alleles
1.4% missing data
   1   (0.690) 0.590 0.932 0.781 0.579 0.690 0.933 0.943 
   3   (0.310) 0.410 0.068 0.219 0.421 0.310 0.067 0.057 

Locus 857 : 
2 alleles
3.6% missing data
   1   (0.181) 0.182 0.046 0.176 0.197 0.180 0.046 0.018 
   3   (0.819) 0.818 0.954 0.824 0.803 0.820 0.954 0.982 

Locus 858 : 
2 alleles
13.0% missing data
   3   (0.196) 0.185 0.140 0.171 0.478 0.195 0.084 0.059 
   4   (0.804) 0.815 0.860 0.829 0.522 0.805 0.916 0.941 

Locus 859 : 
2 alleles
12.3% missing data
   4   (0.879) 0.926 0.804 0.883 0.813 0.877 0.963 0.961 
   2   (0.121) 0.074 0.196 0.117 0.187 0.123 0.037 0.039 

Locus 860 : 
2 alleles
8.0% missing data
   3   (0.836) 0.843 0.623 0.871 0.679 0.838 0.959 0.895 
   1   (0.164) 0.157 0.377 0.129 0.321 0.162 0.041 0.105 

Locus 861 : 
2 alleles
5.1% missing data
   2   (0.172) 0.110 0.255 0.256 0.036 0.172 0.092 0.022 
   4   (0.828) 0.890 0.745 0.744 0.964 0.828 0.908 0.978 

Locus 862 : 
2 alleles
5.8% missing data
   4   (0.288) 0.330 0.224 0.203 0.125 0.288 0.307 0.025 
   1   (0.712) 0.670 0.776 0.797 0.875 0.712 0.693 0.975 

Locus 863 : 
2 alleles
4.3% missing data
   3   (0.941) 0.993 0.955 0.689 0.998 0.942 0.947 0.982 
   1   (0.059) 0.007 0.045 0.311 0.002 0.058 0.053 0.018 

Locus 864 : 
2 alleles
4.3% missing data
   4   (0.884) 0.879 0.729 0.941 0.966 0.884 0.980 0.976 
   3   (0.116) 0.121 0.271 0.059 0.034 0.116 0.020 0.024 

Locus 865 : 
2 alleles
1.4% missing data
   1   (0.147) 0.138 0.019 0.117 0.265 0.146 0.066 0.013 
   3   (0.853) 0.862 0.981 0.883 0.735 0.854 0.934 0.987 

Locus 866 : 
2 alleles
9.4% missing data
   2   (0.913) 0.970 0.980 0.862 0.964 0.912 0.961 0.907 
   1   (0.087) 0.030 0.020 0.138 0.036 0.088 0.039 0.093 

Locus 867 : 
2 alleles
2.2% missing data
   1   (0.086) 0.063 0.082 0.066 0.030 0.084 0.027 0.006 
   2   (0.914) 0.937 0.918 0.934 0.970 0.916 0.973 0.994 

Locus 868 : 
2 alleles
3.6% missing data
   3   (0.839) 0.928 0.741 0.786 0.928 0.836 0.737 0.982 
   4   (0.161) 0.072 0.259 0.214 0.072 0.164 0.263 0.018 

Locus 869 : 
2 alleles
4.3% missing data
   4   (0.899) 0.950 0.955 0.943 0.914 0.896 0.795 0.984 
   2   (0.101) 0.050 0.045 0.057 0.086 0.104 0.205 0.016 

Locus 870 : 
2 alleles
5.1% missing data
   2   (0.896) 0.929 0.960 0.923 0.778 0.896 0.965 0.894 
   4   (0.104) 0.071 0.040 0.077 0.222 0.104 0.035 0.106 

Locus 871 : 
2 alleles
14.5% missing data
   1   (0.678) 0.657 0.935 0.753 0.798 0.679 0.569 0.550 
   4   (0.322) 0.343 0.065 0.247 0.202 0.321 0.431 0.450 

Locus 872 : 
2 alleles
6.5% missing data
   4   (0.899) 0.953 0.909 0.906 0.982 0.901 0.688 0.971 
   2   (0.101) 0.047 0.091 0.094 0.018 0.099 0.312 0.029 

Locus 873 : 
2 alleles
12.3% missing data
   1   (0.888) 0.929 0.954 0.897 0.924 0.886 0.960 0.914 
   2   (0.112) 0.071 0.046 0.103 0.076 0.114 0.040 0.086 

Locus 874 : 
2 alleles
1.4% missing data
   1   (0.867) 0.895 0.970 0.896 0.635 0.866 0.964 0.954 
   3   (0.133) 0.105 0.030 0.104 0.365 0.134 0.036 0.046 

Locus 875 : 
2 alleles
8.7% missing data
   2   (0.884) 0.902 0.894 0.919 0.655 0.885 0.974 0.977 
   4   (0.116) 0.098 0.106 0.081 0.345 0.115 0.026 0.023 

Locus 876 : 
2 alleles
2.9% missing data
   3   (0.897) 0.961 0.880 0.814 0.922 0.896 0.960 0.995 
   1   (0.103) 0.039 0.120 0.186 0.078 0.104 0.040 0.005 

Locus 877 : 
2 alleles
0.7% missing data
   1   (0.056) 0.091 0.004 0.007 0.148 0.056 0.004 0.002 
   2   (0.944) 0.909 0.996 0.993 0.852 0.944 0.996 0.998 

Locus 878 : 
2 alleles
12.3% missing data
   3   (0.726) 0.704 0.739 0.782 0.791 0.728 0.672 0.969 
   2   (0.274) 0.296 0.261 0.218 0.209 0.272 0.328 0.031 

Locus 879 : 
2 alleles
2.9% missing data
   1   (0.931) 0.974 0.917 0.959 0.988 0.932 0.679 0.993 
   3   (0.069) 0.026 0.083 0.041 0.012 0.068 0.321 0.007 

Locus 880 : 
2 alleles
9.4% missing data
   1   (0.702) 0.744 0.495 0.665 0.739 0.703 0.903 0.391 
   4   (0.298) 0.256 0.505 0.335 0.261 0.297 0.097 0.609 

Locus 881 : 
2 alleles
13.0% missing data
   2   (0.917) 0.893 0.972 0.976 0.827 0.918 0.985 0.968 
   4   (0.083) 0.107 0.028 0.024 0.173 0.082 0.015 0.032 

Locus 882 : 
2 alleles
15.9% missing data
   3   (0.883) 0.858 0.960 0.947 0.926 0.883 0.972 0.994 
   1   (0.117) 0.142 0.040 0.053 0.074 0.117 0.028 0.006 

Locus 883 : 
2 alleles
2.9% missing data
   3   (0.918) 0.962 0.970 0.909 0.985 0.919 0.973 0.782 
   1   (0.082) 0.038 0.030 0.091 0.015 0.081 0.027 0.218 

Locus 884 : 
2 alleles
3.6% missing data
   1   (0.804) 0.846 0.975 0.813 0.971 0.804 0.576 0.981 
   3   (0.196) 0.154 0.025 0.187 0.029 0.196 0.424 0.019 

Locus 885 : 
2 alleles
13.0% missing data
   2   (0.884) 0.858 0.982 0.950 0.800 0.884 0.968 0.989 
   4   (0.116) 0.142 0.018 0.050 0.200 0.116 0.032 0.011 

Locus 886 : 
2 alleles
11.6% missing data
   2   (0.915) 0.941 0.927 0.935 0.895 0.916 0.981 0.979 
   4   (0.085) 0.059 0.073 0.065 0.105 0.084 0.019 0.021 

Locus 887 : 
2 alleles
13.0% missing data
   1   (0.922) 0.943 0.989 0.953 0.969 0.923 0.979 0.949 
   2   (0.078) 0.057 0.011 0.047 0.031 0.077 0.021 0.051 

Locus 888 : 
2 alleles
17.4% missing data
   1   (0.706) 0.799 0.800 0.582 0.686 0.704 0.838 0.485 
   3   (0.294) 0.201 0.200 0.418 0.314 0.296 0.162 0.515 

Locus 889 : 
2 alleles
3.6% missing data
   3   (0.878) 0.901 0.754 0.914 0.897 0.878 0.965 0.991 
   1   (0.122) 0.099 0.246 0.086 0.103 0.122 0.035 0.009 

Locus 890 : 
2 alleles
6.5% missing data
   4   (0.658) 0.721 0.462 0.557 0.350 0.659 0.852 0.951 
   2   (0.342) 0.279 0.538 0.443 0.650 0.341 0.148 0.049 

Locus 891 : 
2 alleles
5.8% missing data
   2   (0.439) 0.489 0.143 0.340 0.678 0.438 0.495 0.572 
   4   (0.561) 0.511 0.857 0.660 0.322 0.562 0.505 0.428 

Locus 892 : 
2 alleles
5.8% missing data
   2   (0.838) 0.896 0.799 0.802 0.908 0.838 0.943 0.568 
   1   (0.162) 0.104 0.201 0.198 0.092 0.162 0.057 0.432 

Locus 893 : 
2 alleles
13.8% missing data
   4   (0.728) 0.686 0.682 0.809 0.335 0.728 0.875 0.970 
   2   (0.272) 0.314 0.318 0.191 0.665 0.272 0.125 0.030 

Locus 894 : 
2 alleles
13.0% missing data
   3   (0.535) 0.531 0.233 0.592 0.574 0.536 0.612 0.050 
   4   (0.465) 0.469 0.767 0.408 0.426 0.464 0.388 0.950 

Locus 895 : 
2 alleles
3.6% missing data
   1   (0.945) 0.900 0.987 0.993 0.946 0.947 0.996 0.998 
   3   (0.055) 0.100 0.013 0.007 0.054 0.053 0.004 0.002 

Locus 896 : 
2 alleles
13.0% missing data
   2   (0.748) 0.743 0.766 0.840 0.715 0.745 0.685 0.977 
   3   (0.252) 0.257 0.234 0.160 0.285 0.255 0.315 0.023 

Locus 897 : 
2 alleles
15.2% missing data
   3   (0.778) 0.791 0.765 0.764 0.792 0.778 0.925 0.980 
   4   (0.222) 0.209 0.235 0.236 0.208 0.222 0.075 0.020 

Locus 898 : 
2 alleles
1.4% missing data
   1   (0.882) 0.947 0.711 0.797 0.916 0.884 0.934 0.985 
   3   (0.118) 0.053 0.289 0.203 0.084 0.116 0.066 0.015 

Locus 899 : 
2 alleles
13.8% missing data
   1   (0.869) 0.863 0.972 0.921 0.940 0.869 0.906 0.988 
   3   (0.131) 0.137 0.028 0.079 0.060 0.131 0.094 0.012 

Locus 900 : 
2 alleles
2.9% missing data
   3   (0.928) 0.906 0.993 0.984 0.847 0.928 0.992 0.991 
   1   (0.072) 0.094 0.007 0.016 0.153 0.072 0.008 0.009 

Locus 901 : 
2 alleles
4.3% missing data
   3   (0.887) 0.903 0.954 0.928 0.855 0.886 0.970 0.988 
   2   (0.113) 0.097 0.046 0.072 0.145 0.114 0.030 0.012 

Locus 902 : 
2 alleles
12.3% missing data
   4   (0.923) 0.905 0.993 0.978 0.981 0.923 0.988 0.950 
   1   (0.077) 0.095 0.007 0.022 0.019 0.077 0.012 0.050 

Locus 903 : 
2 alleles
13.0% missing data
   4   (0.650) 0.631 0.853 0.722 0.712 0.650 0.634 0.522 
   2   (0.350) 0.369 0.147 0.278 0.288 0.350 0.366 0.478 

Locus 904 : 
2 alleles
8.7% missing data
   4   (0.497) 0.488 0.584 0.459 0.452 0.499 0.643 0.462 
   2   (0.503) 0.512 0.416 0.541 0.548 0.501 0.357 0.538 

Locus 905 : 
2 alleles
6.5% missing data
   1   (0.885) 0.855 0.980 0.949 0.967 0.885 0.974 0.993 
   3   (0.115) 0.145 0.020 0.051 0.033 0.115 0.026 0.007 

Locus 906 : 
2 alleles
12.3% missing data
   2   (0.920) 0.963 0.981 0.957 0.977 0.920 0.719 0.948 
   4   (0.080) 0.037 0.019 0.043 0.023 0.080 0.281 0.052 

Locus 907 : 
2 alleles
1.4% missing data
   1   (0.911) 0.926 0.983 0.944 0.904 0.913 0.980 0.990 
   2   (0.089) 0.074 0.017 0.056 0.096 0.087 0.020 0.010 

Locus 908 : 
2 alleles
12.3% missing data
   3   (0.798) 0.792 0.908 0.823 0.767 0.799 0.902 0.977 
   1   (0.202) 0.208 0.092 0.177 0.233 0.201 0.098 0.023 

Locus 909 : 
2 alleles
3.6% missing data
   1   (0.748) 0.823 0.959 0.729 0.695 0.749 0.239 0.985 
   4   (0.252) 0.177 0.041 0.271 0.305 0.251 0.761 0.015 

Locus 910 : 
2 alleles
12.3% missing data
   4   (0.588) 0.624 0.512 0.559 0.500 0.590 0.496 0.651 
   1   (0.412) 0.376 0.488 0.441 0.500 0.410 0.504 0.349 

Locus 911 : 
2 alleles
15.9% missing data
   3   (0.863) 0.723 0.909 0.968 0.900 0.864 0.976 0.993 
   1   (0.137) 0.277 0.091 0.032 0.100 0.136 0.024 0.007 

Locus 912 : 
2 alleles
2.9% missing data
   1   (0.927) 0.923 0.978 0.988 0.918 0.928 0.871 0.950 
   3   (0.073) 0.077 0.022 0.012 0.082 0.072 0.129 0.050 

Locus 913 : 
2 alleles
18.8% missing data
   1   (0.861) 0.896 0.960 0.854 0.981 0.861 0.864 0.973 
   3   (0.139) 0.104 0.040 0.146 0.019 0.139 0.136 0.027 

Locus 914 : 
2 alleles
10.1% missing data
   3   (0.813) 0.802 0.825 0.871 0.720 0.813 0.953 0.893 
   1   (0.187) 0.198 0.175 0.129 0.280 0.187 0.047 0.107 

Locus 915 : 
2 alleles
5.1% missing data
   1   (0.846) 0.896 0.926 0.820 0.956 0.845 0.925 0.780 
   3   (0.154) 0.104 0.074 0.180 0.044 0.155 0.075 0.220 

Locus 916 : 
2 alleles
4.3% missing data
   2   (0.717) 0.764 0.672 0.631 0.766 0.717 0.881 0.950 
   4   (0.283) 0.236 0.328 0.369 0.234 0.283 0.119 0.050 

Locus 917 : 
2 alleles
1.4% missing data
   2   (0.797) 0.795 0.969 0.910 0.621 0.798 0.743 0.091 
   4   (0.203) 0.205 0.031 0.090 0.379 0.202 0.257 0.909 

Locus 918 : 
2 alleles
2.9% missing data
   2   (0.851) 0.908 0.963 0.849 0.929 0.852 0.947 0.059 
   4   (0.149) 0.092 0.037 0.151 0.071 0.148 0.053 0.941 

Locus 919 : 
2 alleles
2.9% missing data
   4   (0.670) 0.655 0.940 0.641 0.910 0.670 0.876 0.746 
   1   (0.330) 0.345 0.060 0.359 0.090 0.330 0.124 0.254 

Locus 920 : 
2 alleles
12.3% missing data
   3   (0.901) 0.945 0.928 0.918 0.958 0.899 0.964 0.955 
   1   (0.099) 0.055 0.072 0.082 0.042 0.101 0.036 0.045 

Locus 921 : 
2 alleles
13.0% missing data
   3   (0.804) 0.862 0.376 0.779 0.842 0.805 0.911 0.612 
   1   (0.196) 0.138 0.624 0.221 0.158 0.195 0.089 0.388 

Locus 922 : 
2 alleles
9.4% missing data
   2   (0.905) 0.901 0.938 0.954 0.946 0.906 0.981 0.995 
   4   (0.095) 0.099 0.062 0.046 0.054 0.094 0.019 0.005 

Locus 923 : 
2 alleles
5.1% missing data
   4   (0.716) 0.676 0.943 0.752 0.763 0.717 0.856 0.937 
   3   (0.284) 0.324 0.057 0.248 0.237 0.283 0.144 0.063 

Locus 924 : 
2 alleles
13.8% missing data
   3   (0.873) 0.886 0.944 0.914 0.894 0.873 0.938 0.917 
   1   (0.127) 0.114 0.056 0.086 0.106 0.127 0.062 0.083 

Locus 925 : 
2 alleles
2.9% missing data
   3   (0.810) 0.826 0.935 0.852 0.964 0.811 0.649 0.981 
   1   (0.190) 0.174 0.065 0.148 0.036 0.189 0.351 0.019 

Locus 926 : 
2 alleles
5.1% missing data
   4   (0.763) 0.789 0.969 0.710 0.617 0.764 0.921 0.969 
   2   (0.237) 0.211 0.031 0.290 0.383 0.236 0.079 0.031 

Locus 927 : 
2 alleles
8.0% missing data
   1   (0.458) 0.448 0.325 0.565 0.187 0.456 0.358 0.053 
   3   (0.542) 0.552 0.675 0.435 0.813 0.544 0.642 0.947 

Locus 928 : 
2 alleles
3.6% missing data
   3   (0.849) 0.799 0.965 0.954 0.876 0.849 0.771 0.984 
   4   (0.151) 0.201 0.035 0.046 0.124 0.151 0.229 0.016 

Locus 929 : 
2 alleles
1.4% missing data
   2   (0.892) 0.929 0.901 0.872 0.962 0.893 0.976 0.991 
   4   (0.108) 0.071 0.099 0.128 0.038 0.107 0.024 0.009 

Locus 930 : 
2 alleles
14.5% missing data
   3   (0.924) 0.966 0.958 0.968 0.583 0.924 0.714 0.992 
   4   (0.076) 0.034 0.042 0.032 0.417 0.076 0.286 0.008 

Locus 931 : 
2 alleles
2.9% missing data
   2   (0.894) 0.881 0.988 0.951 0.906 0.894 0.979 0.993 
   4   (0.106) 0.119 0.012 0.049 0.094 0.106 0.021 0.007 

Locus 932 : 
2 alleles
3.6% missing data
   1   (0.133) 0.142 0.046 0.057 0.061 0.133 0.133 0.011 
   3   (0.867) 0.858 0.954 0.943 0.939 0.867 0.867 0.989 

Locus 933 : 
2 alleles
12.3% missing data
   1   (0.846) 0.870 0.830 0.892 0.945 0.847 0.819 0.893 
   4   (0.154) 0.130 0.170 0.108 0.055 0.153 0.181 0.107 

Locus 934 : 
2 alleles
11.6% missing data
   2   (0.905) 0.978 0.766 0.771 0.975 0.906 0.667 0.981 
   3   (0.095) 0.022 0.234 0.229 0.025 0.094 0.333 0.019 

Locus 935 : 
2 alleles
10.1% missing data
   1   (0.552) 0.544 0.508 0.673 0.692 0.549 0.157 0.686 
   4   (0.448) 0.456 0.492 0.327 0.308 0.451 0.843 0.314 

Locus 936 : 
2 alleles
8.7% missing data
   2   (0.595) 0.699 0.233 0.536 0.717 0.596 0.382 0.059 
   3   (0.405) 0.301 0.767 0.464 0.283 0.404 0.618 0.941 

Locus 937 : 
2 alleles
12.3% missing data
   1   (0.907) 0.776 0.961 0.985 0.933 0.908 0.992 0.996 
   4   (0.093) 0.224 0.039 0.015 0.067 0.092 0.008 0.004 

Locus 938 : 
2 alleles
5.1% missing data
   1   (0.814) 0.853 0.916 0.848 0.611 0.816 0.750 0.777 
   4   (0.186) 0.147 0.084 0.152 0.389 0.184 0.250 0.223 

Locus 939 : 
2 alleles
5.1% missing data
   1   (0.746) 0.819 0.707 0.640 0.816 0.745 0.917 0.701 
   2   (0.254) 0.181 0.293 0.360 0.184 0.255 0.083 0.299 

Locus 940 : 
2 alleles
0.7% missing data
   3   (0.904) 0.936 0.985 0.906 0.950 0.904 0.969 0.992 
   1   (0.096) 0.064 0.015 0.094 0.050 0.096 0.031 0.008 

Locus 941 : 
2 alleles
6.5% missing data
   3   (0.449) 0.552 0.099 0.272 0.358 0.449 0.719 0.531 
   4   (0.551) 0.448 0.901 0.728 0.642 0.551 0.281 0.469 

Locus 942 : 
2 alleles
5.8% missing data
   2   (0.859) 0.867 0.836 0.934 0.963 0.859 0.746 0.893 
   4   (0.141) 0.133 0.164 0.066 0.037 0.141 0.254 0.107 

Locus 943 : 
2 alleles
3.6% missing data
   2   (0.926) 0.969 0.966 0.962 0.993 0.926 0.686 0.979 
   4   (0.074) 0.031 0.034 0.038 0.007 0.074 0.314 0.021 

Locus 944 : 
2 alleles
2.9% missing data
   4   (0.670) 0.686 0.690 0.628 0.343 0.670 0.884 0.949 
   1   (0.330) 0.314 0.310 0.372 0.657 0.330 0.116 0.051 

Locus 945 : 
2 alleles
3.6% missing data
   3   (0.892) 0.951 0.909 0.872 0.695 0.890 0.967 0.867 
   1   (0.108) 0.049 0.091 0.128 0.305 0.110 0.033 0.133 

Locus 946 : 
2 alleles
12.3% missing data
   2   (0.956) 0.995 0.967 0.835 0.999 0.956 0.990 0.994 
   1   (0.044) 0.005 0.033 0.165 0.001 0.044 0.010 0.006 

Locus 947 : 
2 alleles
3.6% missing data
   2   (0.905) 0.935 0.926 0.963 0.894 0.906 0.749 0.989 
   4   (0.095) 0.065 0.074 0.037 0.106 0.094 0.251 0.011 

Locus 948 : 
2 alleles
15.2% missing data
   3   (0.344) 0.359 0.324 0.336 0.182 0.344 0.151 0.429 
   4   (0.656) 0.641 0.676 0.664 0.818 0.656 0.849 0.571 

Locus 949 : 
2 alleles
5.1% missing data
   1   (0.798) 0.787 0.870 0.854 0.887 0.794 0.945 0.976 
   3   (0.202) 0.213 0.130 0.146 0.113 0.206 0.055 0.024 

Locus 950 : 
2 alleles
10.1% missing data
   1   (0.878) 0.747 0.965 0.972 0.932 0.879 0.985 0.884 
   3   (0.122) 0.253 0.035 0.028 0.068 0.121 0.015 0.116 

Locus 951 : 
2 alleles
2.2% missing data
   1   (0.896) 0.920 0.985 0.937 0.583 0.895 0.973 0.994 
   3   (0.104) 0.080 0.015 0.063 0.417 0.105 0.027 0.006 

Locus 952 : 
2 alleles
12.3% missing data
   1   (0.943) 0.911 0.986 0.991 0.900 0.944 0.995 0.980 
   3   (0.057) 0.089 0.014 0.009 0.100 0.056 0.005 0.020 

Locus 953 : 
2 alleles
3.6% missing data
   4   (0.763) 0.787 0.932 0.724 0.906 0.764 0.880 0.891 
   2   (0.237) 0.213 0.068 0.276 0.094 0.236 0.120 0.109 

Locus 954 : 
2 alleles
12.3% missing data
   1   (0.169) 0.317 0.028 0.048 0.386 0.168 0.020 0.101 
   2   (0.831) 0.683 0.972 0.952 0.614 0.832 0.980 0.899 

Locus 955 : 
2 alleles
2.9% missing data
   1   (0.326) 0.283 0.621 0.357 0.355 0.323 0.400 0.030 
   3   (0.674) 0.717 0.379 0.643 0.645 0.677 0.600 0.970 

Locus 956 : 
2 alleles
7.2% missing data
   2   (0.889) 0.905 0.946 0.932 0.955 0.888 0.950 0.906 
   4   (0.111) 0.095 0.054 0.068 0.045 0.112 0.050 0.094 

Locus 957 : 
2 alleles
4.3% missing data
   4   (0.899) 0.912 0.948 0.941 0.912 0.899 0.982 0.986 
   2   (0.101) 0.088 0.052 0.059 0.088 0.101 0.018 0.014 

Locus 958 : 
2 alleles
9.4% missing data
   3   (0.528) 0.410 0.903 0.599 0.480 0.531 0.877 0.421 
   1   (0.472) 0.590 0.097 0.401 0.520 0.469 0.123 0.579 

Locus 959 : 
2 alleles
1.4% missing data
   3   (0.922) 0.915 0.988 0.974 0.968 0.922 0.986 0.977 
   4   (0.078) 0.085 0.012 0.026 0.032 0.078 0.014 0.023 

Locus 960 : 
2 alleles
4.3% missing data
   3   (0.618) 0.588 0.471 0.632 0.350 0.618 0.896 0.949 
   1   (0.382) 0.412 0.529 0.368 0.650 0.382 0.104 0.051 

Locus 961 : 
2 alleles
6.5% missing data
   2   (0.834) 0.853 0.912 0.862 0.796 0.834 0.953 0.600 
   3   (0.166) 0.147 0.088 0.138 0.204 0.166 0.047 0.400 

Locus 962 : 
2 alleles
12.3% missing data
   3   (0.892) 0.945 0.895 0.936 0.475 0.894 0.498 0.991 
   1   (0.108) 0.055 0.105 0.064 0.525 0.106 0.502 0.009 

Locus 963 : 
2 alleles
5.8% missing data
   1   (0.635) 0.691 0.429 0.552 0.692 0.634 0.859 0.630 
   3   (0.365) 0.309 0.571 0.448 0.308 0.366 0.141 0.370 

Locus 964 : 
2 alleles
3.6% missing data
   3   (0.889) 0.920 0.970 0.910 0.679 0.889 0.960 0.995 
   4   (0.111) 0.080 0.030 0.090 0.321 0.111 0.040 0.005 

Locus 965 : 
2 alleles
7.2% missing data
   4   (0.383) 0.468 0.268 0.205 0.705 0.387 0.091 0.970 
   1   (0.617) 0.532 0.732 0.795 0.295 0.613 0.909 0.030 

Locus 966 : 
2 alleles
11.6% missing data
   3   (0.913) 0.962 0.864 0.929 0.993 0.913 0.969 0.406 
   1   (0.087) 0.038 0.136 0.071 0.007 0.087 0.031 0.594 

Locus 967 : 
2 alleles
3.6% missing data
   1   (0.314) 0.329 0.050 0.336 0.354 0.313 0.177 0.047 
   4   (0.686) 0.671 0.950 0.664 0.646 0.687 0.823 0.953 

Locus 968 : 
2 alleles
2.2% missing data
   3   (0.872) 0.891 0.980 0.943 0.573 0.873 0.592 0.990 
   1   (0.128) 0.109 0.020 0.057 0.427 0.127 0.408 0.010 

Locus 969 : 
2 alleles
8.0% missing data
   1   (0.916) 0.939 0.989 0.948 0.952 0.917 0.961 0.916 
   3   (0.084) 0.061 0.011 0.052 0.048 0.083 0.039 0.084 

Locus 970 : 
2 alleles
10.9% missing data
   1   (0.113) 0.143 0.076 0.046 0.117 0.112 0.026 0.107 
   2   (0.887) 0.857 0.924 0.954 0.883 0.888 0.974 0.893 

Locus 971 : 
2 alleles
13.0% missing data
   4   (0.898) 0.944 0.976 0.900 0.955 0.896 0.965 0.872 
   2   (0.102) 0.056 0.024 0.100 0.045 0.104 0.035 0.128 

Locus 972 : 
2 alleles
5.1% missing data
   4   (0.918) 0.958 0.988 0.961 0.943 0.919 0.672 0.992 
   3   (0.082) 0.042 0.012 0.039 0.057 0.081 0.328 0.008 

Locus 973 : 
2 alleles
12.3% missing data
   4   (0.836) 0.900 0.774 0.773 0.821 0.835 0.914 0.954 
   1   (0.164) 0.100 0.226 0.227 0.179 0.165 0.086 0.046 

Locus 974 : 
2 alleles
1.4% missing data
   2   (0.939) 0.884 0.986 0.992 0.893 0.940 0.996 0.998 
   3   (0.061) 0.116 0.014 0.008 0.107 0.060 0.004 0.002 

Locus 975 : 
2 alleles
9.4% missing data
   1   (0.904) 0.971 0.934 0.866 0.975 0.904 0.657 0.987 
   3   (0.096) 0.029 0.066 0.134 0.025 0.096 0.343 0.013 

Locus 976 : 
2 alleles
2.2% missing data
   2   (0.912) 0.962 0.979 0.875 0.960 0.912 0.956 0.985 
   4   (0.088) 0.038 0.021 0.125 0.040 0.088 0.044 0.015 

Locus 977 : 
2 alleles
1.4% missing data
   2   (0.801) 0.678 0.977 0.941 0.738 0.803 0.789 0.979 
   3   (0.199) 0.322 0.023 0.059 0.262 0.197 0.211 0.021 

Locus 978 : 
2 alleles
5.1% missing data
   4   (0.769) 0.829 0.665 0.695 0.848 0.767 0.929 0.966 
   2   (0.231) 0.171 0.335 0.305 0.152 0.233 0.071 0.034 

Locus 979 : 
2 alleles
15.2% missing data
   4   (0.788) 0.765 0.779 0.828 0.765 0.789 0.947 0.955 
   2   (0.212) 0.235 0.221 0.172 0.235 0.211 0.053 0.045 

Locus 980 : 
2 alleles
11.6% missing data
   2   (0.895) 0.938 0.978 0.893 0.898 0.894 0.954 0.944 
   4   (0.105) 0.062 0.022 0.107 0.102 0.106 0.046 0.056 

Locus 981 : 
2 alleles
4.3% missing data
   2   (0.152) 0.153 0.116 0.100 0.265 0.152 0.035 0.206 
   4   (0.848) 0.847 0.884 0.900 0.735 0.848 0.965 0.794 

Locus 982 : 
2 alleles
19.6% missing data
   2   (0.892) 0.953 0.925 0.799 0.987 0.892 0.952 0.986 
   1   (0.108) 0.047 0.075 0.201 0.013 0.108 0.048 0.014 

Locus 983 : 
2 alleles
2.2% missing data
   3   (0.906) 0.955 0.988 0.882 0.955 0.907 0.943 0.848 
   1   (0.094) 0.045 0.012 0.118 0.045 0.093 0.057 0.152 

Locus 984 : 
2 alleles
9.4% missing data
   4   (0.843) 0.862 0.702 0.895 0.906 0.841 0.942 0.972 
   1   (0.157) 0.138 0.298 0.105 0.094 0.159 0.058 0.028 

Locus 985 : 
2 alleles
3.6% missing data
   2   (0.151) 0.132 0.086 0.106 0.354 0.154 0.042 0.025 
   4   (0.849) 0.868 0.914 0.894 0.646 0.846 0.958 0.975 

Locus 986 : 
2 alleles
2.9% missing data
   1   (0.906) 0.857 0.747 0.974 0.953 0.907 0.989 0.993 
   2   (0.094) 0.143 0.253 0.026 0.047 0.093 0.011 0.007 

Locus 987 : 
2 alleles
10.1% missing data
   1   (0.907) 0.952 0.985 0.916 0.934 0.905 0.923 0.994 
   3   (0.093) 0.048 0.015 0.084 0.066 0.095 0.077 0.006 

Locus 988 : 
2 alleles
4.3% missing data
   1   (0.145) 0.234 0.050 0.041 0.391 0.146 0.020 0.032 
   4   (0.855) 0.766 0.950 0.959 0.609 0.854 0.980 0.968 

Locus 989 : 
2 alleles
2.9% missing data
   2   (0.762) 0.820 0.690 0.788 0.670 0.759 0.621 0.965 
   4   (0.238) 0.180 0.310 0.212 0.330 0.241 0.379 0.035 

Locus 990 : 
2 alleles
5.1% missing data
   1   (0.146) 0.106 0.153 0.109 0.094 0.145 0.306 0.019 
   3   (0.854) 0.894 0.847 0.891 0.906 0.855 0.694 0.981 

Locus 991 : 
2 alleles
15.9% missing data
   1   (0.947) 0.939 0.995 0.991 0.988 0.946 0.995 0.975 
   2   (0.053) 0.061 0.005 0.009 0.012 0.054 0.005 0.025 

Locus 992 : 
2 alleles
5.8% missing data
   1   (0.824) 0.814 0.797 0.849 0.919 0.827 0.943 0.854 
   3   (0.176) 0.186 0.203 0.151 0.081 0.173 0.057 0.146 

Locus 993 : 
2 alleles
0.7% missing data
   1   (0.926) 0.972 0.977 0.926 0.895 0.924 0.984 0.989 
   2   (0.074) 0.028 0.023 0.074 0.105 0.076 0.016 0.011 

Locus 994 : 
2 alleles
10.9% missing data
   1   (0.873) 0.951 0.939 0.776 0.786 0.871 0.817 0.972 
   3   (0.127) 0.049 0.061 0.224 0.214 0.129 0.183 0.028 

Locus 995 : 
2 alleles
5.8% missing data
   3   (0.747) 0.818 0.908 0.684 0.704 0.743 0.909 0.538 
   1   (0.253) 0.182 0.092 0.316 0.296 0.257 0.091 0.462 

Locus 996 : 
2 alleles
12.3% missing data
   1   (0.888) 0.867 0.980 0.953 0.894 0.888 0.964 0.988 
   4   (0.112) 0.133 0.020 0.047 0.106 0.112 0.036 0.012 

Locus 997 : 
2 alleles
9.4% missing data
   1   (0.194) 0.130 0.079 0.250 0.072 0.194 0.298 0.036 
   4   (0.806) 0.870 0.921 0.750 0.928 0.806 0.702 0.964 

Locus 998 : 
2 alleles
2.2% missing data
   4   (0.911) 0.949 0.951 0.907 0.975 0.912 0.958 0.986 
   3   (0.089) 0.051 0.049 0.093 0.025 0.088 0.042 0.014 

Locus 999 : 
2 alleles
18.1% missing data
   3   (0.785) 0.844 0.590 0.710 0.879 0.786 0.871 0.983 
   2   (0.215) 0.156 0.410 0.290 0.121 0.214 0.129 0.017 

Locus 1000 : 
2 alleles
10.9% missing data
   4   (0.870) 0.854 0.926 0.929 0.818 0.870 0.973 0.978 
   3   (0.130) 0.146 0.074 0.071 0.182 0.130 0.027 0.022 

Locus 1001 : 
2 alleles
5.1% missing data
   3   (0.704) 0.741 0.726 0.628 0.907 0.705 0.856 0.646 
   4   (0.296) 0.259 0.274 0.372 0.093 0.295 0.144 0.354 

Locus 1002 : 
2 alleles
2.2% missing data
   1   (0.851) 0.942 0.851 0.589 0.961 0.852 0.924 0.987 
   3   (0.149) 0.058 0.149 0.411 0.039 0.148 0.076 0.013 

Locus 1003 : 
2 alleles
7.2% missing data
   2   (0.804) 0.811 0.678 0.850 0.446 0.804 0.955 0.970 
   3   (0.196) 0.189 0.322 0.150 0.554 0.196 0.045 0.030 

Locus 1004 : 
2 alleles
11.6% missing data
   1   (0.315) 0.324 0.382 0.273 0.271 0.318 0.099 0.273 
   3   (0.685) 0.676 0.618 0.727 0.729 0.682 0.901 0.727 

Locus 1005 : 
2 alleles
2.9% missing data
   1   (0.850) 0.902 0.910 0.800 0.908 0.850 0.958 0.888 
   3   (0.150) 0.098 0.090 0.200 0.092 0.150 0.042 0.112 

Locus 1006 : 
2 alleles
4.3% missing data
   3   (0.921) 0.950 0.989 0.977 0.961 0.923 0.737 0.655 
   1   (0.079) 0.050 0.011 0.023 0.039 0.077 0.263 0.345 

Locus 1007 : 
2 alleles
4.3% missing data
   1   (0.081) 0.059 0.023 0.038 0.297 0.081 0.015 0.021 
   3   (0.919) 0.941 0.977 0.962 0.703 0.919 0.985 0.979 

Locus 1008 : 
2 alleles
3.6% missing data
   4   (0.943) 0.988 0.984 0.869 0.995 0.943 0.988 0.998 
   1   (0.057) 0.012 0.016 0.131 0.005 0.057 0.012 0.002 

Locus 1009 : 
2 alleles
5.1% missing data
   1   (0.858) 0.910 0.981 0.902 0.896 0.855 0.536 0.986 
   4   (0.142) 0.090 0.019 0.098 0.104 0.145 0.464 0.014 

Locus 1010 : 
2 alleles
6.5% missing data
   2   (0.743) 0.781 0.877 0.743 0.821 0.743 0.645 0.955 
   4   (0.257) 0.219 0.123 0.257 0.179 0.257 0.355 0.045 

Locus 1011 : 
2 alleles
12.3% missing data
   4   (0.889) 0.949 0.708 0.819 0.986 0.889 0.954 0.989 
   2   (0.111) 0.051 0.292 0.181 0.014 0.111 0.046 0.011 

Locus 1012 : 
2 alleles
19.6% missing data
   2   (0.874) 0.898 0.906 0.890 0.937 0.874 0.950 0.981 
   4   (0.126) 0.102 0.094 0.110 0.063 0.126 0.050 0.019 

Locus 1013 : 
2 alleles
10.9% missing data
   2   (0.707) 0.665 0.828 0.765 0.413 0.706 0.918 0.939 
   4   (0.293) 0.335 0.172 0.235 0.587 0.294 0.082 0.061 

Locus 1014 : 
2 alleles
2.9% missing data
   3   (0.920) 0.979 0.986 0.892 0.994 0.922 0.642 0.986 
   2   (0.080) 0.021 0.014 0.108 0.006 0.078 0.358 0.014 

Locus 1015 : 
2 alleles
11.6% missing data
   4   (0.912) 0.955 0.953 0.874 0.944 0.915 0.976 0.988 
   2   (0.088) 0.045 0.047 0.126 0.056 0.085 0.024 0.012 

Locus 1016 : 
2 alleles
10.1% missing data
   2   (0.871) 0.874 0.983 0.916 0.947 0.870 0.963 0.909 
   4   (0.129) 0.126 0.017 0.084 0.053 0.130 0.037 0.091 

Locus 1017 : 
2 alleles
3.6% missing data
   3   (0.773) 0.852 0.694 0.684 0.942 0.773 0.740 0.967 
   2   (0.227) 0.148 0.306 0.316 0.058 0.227 0.260 0.033 

Locus 1018 : 
2 alleles
4.3% missing data
   2   (0.496) 0.436 0.790 0.548 0.648 0.496 0.511 0.586 
   4   (0.504) 0.564 0.210 0.452 0.352 0.504 0.489 0.414 

Locus 1019 : 
2 alleles
12.3% missing data
   2   (0.862) 0.910 0.959 0.838 0.808 0.864 0.943 0.689 
   1   (0.138) 0.090 0.041 0.162 0.192 0.136 0.057 0.311 

Locus 1020 : 
2 alleles
15.9% missing data
   2   (0.753) 0.680 0.729 0.842 0.663 0.755 0.941 0.804 
   4   (0.247) 0.320 0.271 0.158 0.337 0.245 0.059 0.196 

Locus 1021 : 
2 alleles
2.2% missing data
   4   (0.906) 0.883 0.971 0.976 0.960 0.903 0.986 0.994 
   2   (0.094) 0.117 0.029 0.024 0.040 0.097 0.014 0.006 

Locus 1022 : 
2 alleles
15.2% missing data
   3   (0.916) 0.930 0.925 0.952 0.965 0.917 0.975 0.957 
   1   (0.084) 0.070 0.075 0.048 0.035 0.083 0.025 0.043 

Locus 1023 : 
2 alleles
9.4% missing data
   4   (0.667) 0.645 0.886 0.751 0.474 0.665 0.866 0.093 
   1   (0.333) 0.355 0.114 0.249 0.526 0.335 0.134 0.907 

Locus 1024 : 
2 alleles
8.0% missing data
   1   (0.907) 0.940 0.703 0.918 0.988 0.908 0.983 0.934 
   2   (0.093) 0.060 0.297 0.082 0.012 0.092 0.017 0.066 

Locus 1025 : 
2 alleles
5.1% missing data
   1   (0.898) 0.961 0.935 0.859 0.978 0.894 0.964 0.993 
   3   (0.102) 0.039 0.065 0.141 0.022 0.106 0.036 0.007 

Locus 1026 : 
2 alleles
4.3% missing data
   4   (0.904) 0.959 0.767 0.834 0.992 0.906 0.969 0.982 
   2   (0.096) 0.041 0.233 0.166 0.008 0.094 0.031 0.018 

Locus 1027 : 
2 alleles
13.8% missing data
   1   (0.757) 0.729 0.943 0.775 0.846 0.757 0.939 0.835 
   4   (0.243) 0.271 0.057 0.225 0.154 0.243 0.061 0.165 

Locus 1028 : 
2 alleles
1.4% missing data
   2   (0.888) 0.928 0.943 0.907 0.349 0.888 0.968 0.976 
   4   (0.112) 0.072 0.057 0.093 0.651 0.112 0.032 0.024 

Locus 1029 : 
2 alleles
2.2% missing data
   2   (0.490) 0.508 0.447 0.441 0.346 0.490 0.518 0.969 
   4   (0.510) 0.492 0.553 0.559 0.654 0.510 0.482 0.031 

Locus 1030 : 
2 alleles
11.6% missing data
   4   (0.904) 0.924 0.991 0.946 0.975 0.902 0.974 0.946 
   1   (0.096) 0.076 0.009 0.054 0.025 0.098 0.026 0.054 

Locus 1031 : 
2 alleles
0.7% missing data
   2   (0.903) 0.947 0.685 0.912 0.579 0.904 0.968 0.988 
   4   (0.097) 0.053 0.315 0.088 0.421 0.096 0.032 0.012 

Locus 1032 : 
2 alleles
5.8% missing data
   3   (0.801) 0.825 0.839 0.905 0.842 0.800 0.482 0.197 
   2   (0.199) 0.175 0.161 0.095 0.158 0.200 0.518 0.803 

Locus 1033 : 
2 alleles
3.6% missing data
   3   (0.946) 0.989 0.987 0.965 0.992 0.945 0.626 0.929 
   1   (0.054) 0.011 0.013 0.035 0.008 0.055 0.374 0.071 

Locus 1034 : 
2 alleles
12.3% missing data
   2   (0.875) 0.919 0.919 0.881 0.836 0.874 0.949 0.922 
   1   (0.125) 0.081 0.081 0.119 0.164 0.126 0.051 0.078 

Locus 1035 : 
2 alleles
0.7% missing data
   3   (0.888) 0.902 0.938 0.936 0.864 0.887 0.975 0.982 
   4   (0.112) 0.098 0.062 0.064 0.136 0.113 0.025 0.018 

Locus 1036 : 
2 alleles
5.1% missing data
   1   (0.880) 0.916 0.933 0.856 0.851 0.882 0.959 0.984 
   3   (0.120) 0.084 0.067 0.144 0.149 0.118 0.041 0.016 

Locus 1037 : 
2 alleles
12.3% missing data
   4   (0.845) 0.913 0.942 0.803 0.980 0.845 0.745 0.969 
   2   (0.155) 0.087 0.058 0.197 0.020 0.155 0.255 0.031 

Locus 1038 : 
2 alleles
5.8% missing data
   1   (0.691) 0.781 0.569 0.624 0.385 0.690 0.587 0.945 
   3   (0.309) 0.219 0.431 0.376 0.615 0.310 0.413 0.055 

Locus 1039 : 
2 alleles
6.5% missing data
   3   (0.814) 0.809 0.947 0.850 0.589 0.814 0.951 0.973 
   1   (0.186) 0.191 0.053 0.150 0.411 0.186 0.049 0.027 

Locus 1040 : 
2 alleles
2.9% missing data
   4   (0.859) 0.858 0.896 0.915 0.605 0.858 0.974 0.987 
   2   (0.141) 0.142 0.104 0.085 0.395 0.142 0.026 0.013 

Locus 1041 : 
2 alleles
1.4% missing data
   2   (0.882) 0.910 0.974 0.929 0.983 0.876 0.977 0.988 
   4   (0.118) 0.090 0.026 0.071 0.017 0.124 0.023 0.012 

Locus 1042 : 
2 alleles
1.4% missing data
   2   (0.869) 0.863 0.989 0.921 0.905 0.867 0.972 0.987 
   1   (0.131) 0.137 0.011 0.079 0.095 0.133 0.028 0.013 

Locus 1043 : 
2 alleles
2.2% missing data
   1   (0.914) 0.962 0.933 0.950 0.970 0.913 0.716 0.991 
   3   (0.086) 0.038 0.067 0.050 0.030 0.087 0.284 0.009 

Locus 1044 : 
2 alleles
1.4% missing data
   2   (0.580) 0.692 0.327 0.439 0.395 0.579 0.681 0.508 
   4   (0.420) 0.308 0.673 0.561 0.605 0.421 0.319 0.492 

Locus 1045 : 
2 alleles
17.4% missing data
   1   (0.891) 0.937 0.965 0.896 0.782 0.890 0.910 0.974 
   3   (0.109) 0.063 0.035 0.104 0.218 0.110 0.090 0.026 

Locus 1046 : 
2 alleles
18.1% missing data
   3   (0.885) 0.938 0.911 0.823 0.914 0.886 0.952 0.988 
   1   (0.115) 0.062 0.089 0.177 0.086 0.114 0.048 0.012 

Locus 1047 : 
2 alleles
3.6% missing data
   1   (0.269) 0.222 0.249 0.329 0.452 0.268 0.100 0.321 
   4   (0.731) 0.778 0.751 0.671 0.548 0.732 0.900 0.679 

Locus 1048 : 
2 alleles
15.2% missing data
   3   (0.874) 0.831 0.974 0.949 0.747 0.876 0.965 0.842 
   1   (0.126) 0.169 0.026 0.051 0.253 0.124 0.035 0.158 

Locus 1049 : 
2 alleles
2.2% missing data
   4   (0.919) 0.912 0.964 0.977 0.986 0.917 0.990 0.997 
   2   (0.081) 0.088 0.036 0.023 0.014 0.083 0.010 0.003 

Locus 1050 : 
2 alleles
0.0% missing data
   4   (0.911) 0.912 0.994 0.979 0.831 0.912 0.830 0.995 
   2   (0.089) 0.088 0.006 0.021 0.169 0.088 0.170 0.005 

Locus 1051 : 
2 alleles
4.3% missing data
   2   (0.915) 0.966 0.784 0.907 0.993 0.914 0.969 0.985 
   4   (0.085) 0.034 0.216 0.093 0.007 0.086 0.031 0.015 

Locus 1052 : 
2 alleles
13.8% missing data
   2   (0.390) 0.336 0.529 0.475 0.484 0.390 0.303 0.059 
   4   (0.610) 0.664 0.471 0.525 0.516 0.610 0.697 0.941 

Locus 1053 : 
2 alleles
7.2% missing data
   2   (0.820) 0.849 0.736 0.792 0.920 0.821 0.959 0.986 
   4   (0.180) 0.151 0.264 0.208 0.080 0.179 0.041 0.014 

Locus 1054 : 
2 alleles
2.2% missing data
   2   (0.905) 0.954 0.953 0.907 0.850 0.903 0.964 0.875 
   4   (0.095) 0.046 0.047 0.093 0.150 0.097 0.036 0.125 

Locus 1055 : 
2 alleles
11.6% missing data
   1   (0.925) 0.933 0.971 0.967 0.933 0.926 0.977 0.987 
   3   (0.075) 0.067 0.029 0.033 0.067 0.074 0.023 0.013 

Locus 1056 : 
2 alleles
13.0% missing data
   4   (0.918) 0.950 0.976 0.932 0.984 0.920 0.937 0.988 
   2   (0.082) 0.050 0.024 0.068 0.016 0.080 0.063 0.012 

Locus 1057 : 
2 alleles
3.6% missing data
   3   (0.921) 0.975 0.922 0.885 0.950 0.919 0.967 0.971 
   1   (0.079) 0.025 0.078 0.115 0.050 0.081 0.033 0.029 

Locus 1058 : 
2 alleles
12.3% missing data
   4   (0.273) 0.213 0.243 0.328 0.245 0.272 0.091 0.968 
   2   (0.727) 0.787 0.757 0.672 0.755 0.728 0.909 0.032 

Locus 1059 : 
2 alleles
15.2% missing data
   1   (0.741) 0.793 0.729 0.679 0.510 0.739 0.926 0.965 
   4   (0.259) 0.207 0.271 0.321 0.490 0.261 0.074 0.035 

Locus 1060 : 
2 alleles
12.3% missing data
   4   (0.905) 0.904 0.946 0.967 0.606 0.905 0.987 0.933 
   2   (0.095) 0.096 0.054 0.033 0.394 0.095 0.013 0.067 

Locus 1061 : 
2 alleles
10.9% missing data
   1   (0.103) 0.149 0.027 0.035 0.058 0.102 0.019 0.111 
   3   (0.897) 0.851 0.973 0.965 0.942 0.898 0.981 0.889 

Locus 1062 : 
2 alleles
17.4% missing data
   4   (0.763) 0.812 0.710 0.796 0.801 0.763 0.572 0.741 
   2   (0.237) 0.188 0.290 0.204 0.199 0.237 0.428 0.259 

Locus 1063 : 
2 alleles
11.6% missing data
   1   (0.916) 0.910 0.778 0.969 0.876 0.918 0.988 0.996 
   2   (0.084) 0.090 0.222 0.031 0.124 0.082 0.012 0.004 

Locus 1064 : 
2 alleles
13.8% missing data
   2   (0.877) 0.896 0.897 0.893 0.974 0.877 0.968 0.983 
   4   (0.123) 0.104 0.103 0.107 0.026 0.123 0.032 0.017 

Locus 1065 : 
2 alleles
2.2% missing data
   4   (0.844) 0.845 0.918 0.911 0.858 0.846 0.774 0.969 
   2   (0.156) 0.155 0.082 0.089 0.142 0.154 0.226 0.031 

Locus 1066 : 
2 alleles
2.9% missing data
   3   (0.924) 0.897 0.969 0.982 0.880 0.924 0.992 0.996 
   1   (0.076) 0.103 0.031 0.018 0.120 0.076 0.008 0.004 

Locus 1067 : 
2 alleles
10.1% missing data
   2   (0.942) 0.914 0.986 0.991 0.895 0.943 0.995 0.976 
   4   (0.058) 0.086 0.014 0.009 0.105 0.057 0.005 0.024 

Locus 1068 : 
2 alleles
4.3% missing data
   3   (0.908) 0.963 0.947 0.903 0.898 0.904 0.975 0.993 
   2   (0.092) 0.037 0.053 0.097 0.102 0.096 0.025 0.007 

Locus 1069 : 
2 alleles
5.1% missing data
   4   (0.780) 0.973 0.285 0.221 0.995 0.783 0.100 0.160 
   1   (0.220) 0.027 0.715 0.779 0.005 0.217 0.900 0.840 

Locus 1070 : 
2 alleles
13.0% missing data
   3   (0.903) 0.955 0.923 0.877 0.883 0.902 0.969 0.976 
   4   (0.097) 0.045 0.077 0.123 0.117 0.098 0.031 0.024 

Locus 1071 : 
2 alleles
9.4% missing data
   2   (0.675) 0.687 0.917 0.618 0.552 0.675 0.862 0.965 
   4   (0.325) 0.313 0.083 0.382 0.448 0.325 0.138 0.035 

Locus 1072 : 
2 alleles
1.4% missing data
   2   (0.873) 0.826 0.912 0.952 0.785 0.874 0.981 0.960 
   3   (0.127) 0.174 0.088 0.048 0.215 0.126 0.019 0.040 

Locus 1073 : 
2 alleles
3.6% missing data
   2   (0.912) 0.847 0.992 0.982 0.804 0.912 0.992 0.943 
   1   (0.088) 0.153 0.008 0.018 0.196 0.088 0.008 0.057 

Locus 1074 : 
2 alleles
4.3% missing data
   2   (0.095) 0.051 0.011 0.109 0.050 0.096 0.037 0.087 
   4   (0.905) 0.949 0.989 0.891 0.950 0.904 0.963 0.913 

Locus 1075 : 
2 alleles
20.3% missing data
   3   (0.887) 0.900 0.928 0.965 0.966 0.884 0.874 0.967 
   2   (0.113) 0.100 0.072 0.035 0.034 0.116 0.126 0.033 

Locus 1076 : 
2 alleles
2.9% missing data
   2   (0.842) 0.865 0.979 0.848 0.962 0.840 0.945 0.987 
   4   (0.158) 0.135 0.021 0.152 0.038 0.160 0.055 0.013 

Locus 1077 : 
2 alleles
4.3% missing data
   1   (0.875) 0.901 0.912 0.883 0.919 0.876 0.962 0.991 
   3   (0.125) 0.099 0.088 0.117 0.081 0.124 0.038 0.009 

Locus 1078 : 
2 alleles
5.1% missing data
   3   (0.906) 0.957 0.987 0.884 0.985 0.904 0.966 0.994 
   1   (0.094) 0.043 0.013 0.116 0.015 0.096 0.034 0.006 

Locus 1079 : 
2 alleles
14.5% missing data
   2   (0.690) 0.696 0.792 0.662 0.655 0.691 0.889 0.754 
   1   (0.310) 0.304 0.208 0.338 0.345 0.309 0.111 0.246 

Locus 1080 : 
2 alleles
15.2% missing data
   3   (0.732) 0.832 0.804 0.695 0.921 0.729 0.192 0.777 
   1   (0.268) 0.168 0.196 0.305 0.079 0.271 0.808 0.223 

Locus 1081 : 
2 alleles
12.3% missing data
   4   (0.915) 0.961 0.979 0.901 0.984 0.915 0.922 0.987 
   2   (0.085) 0.039 0.021 0.099 0.016 0.085 0.078 0.013 

Locus 1082 : 
2 alleles
3.6% missing data
   4   (0.899) 0.913 0.937 0.947 0.892 0.899 0.978 0.832 
   1   (0.101) 0.087 0.063 0.053 0.108 0.101 0.022 0.168 

Locus 1083 : 
2 alleles
4.3% missing data
   3   (0.871) 0.871 0.849 0.927 0.638 0.872 0.938 0.981 
   4   (0.129) 0.129 0.151 0.073 0.362 0.128 0.062 0.019 

Locus 1084 : 
2 alleles
5.1% missing data
   4   (0.854) 0.917 0.927 0.876 0.916 0.850 0.792 0.980 
   2   (0.146) 0.083 0.073 0.124 0.084 0.150 0.208 0.020 

Locus 1085 : 
2 alleles
1.4% missing data
   4   (0.907) 0.894 0.985 0.965 0.957 0.907 0.983 0.992 
   1   (0.093) 0.106 0.015 0.035 0.043 0.093 0.017 0.008 

Locus 1086 : 
2 alleles
13.8% missing data
   3   (0.073) 0.133 0.022 0.012 0.340 0.071 0.007 0.028 
   4   (0.927) 0.867 0.978 0.988 0.660 0.929 0.993 0.972 

Locus 1087 : 
2 alleles
12.3% missing data
   2   (0.133) 0.126 0.117 0.064 0.137 0.133 0.142 0.018 
   4   (0.867) 0.874 0.883 0.936 0.863 0.867 0.858 0.982 

Locus 1088 : 
2 alleles
5.8% missing data
   1   (0.893) 0.944 0.972 0.870 0.755 0.892 0.964 0.989 
   4   (0.107) 0.056 0.028 0.130 0.245 0.108 0.036 0.011 

Locus 1089 : 
2 alleles
17.4% missing data
   1   (0.673) 0.741 0.353 0.614 0.786 0.673 0.787 0.363 
   4   (0.327) 0.259 0.647 0.386 0.214 0.327 0.213 0.637 

Locus 1090 : 
2 alleles
8.7% missing data
   3   (0.877) 0.909 0.978 0.902 0.919 0.875 0.968 0.980 
   1   (0.123) 0.091 0.022 0.098 0.081 0.125 0.032 0.020 

Locus 1091 : 
2 alleles
17.4% missing data
   1   (0.863) 0.890 0.978 0.908 0.677 0.861 0.949 0.802 
   3   (0.137) 0.110 0.022 0.092 0.323 0.139 0.051 0.198 

Locus 1092 : 
2 alleles
19.6% missing data
   3   (0.886) 0.910 0.977 0.959 0.556 0.886 0.728 0.987 
   1   (0.114) 0.090 0.023 0.041 0.444 0.114 0.272 0.013 

Locus 1093 : 
2 alleles
13.8% missing data
   3   (0.855) 0.914 0.909 0.774 0.846 0.855 0.942 0.972 
   1   (0.145) 0.086 0.091 0.226 0.154 0.145 0.058 0.028 

Locus 1094 : 
2 alleles
8.7% missing data
   3   (0.944) 0.904 0.995 0.992 0.924 0.945 0.996 0.997 
   1   (0.056) 0.096 0.005 0.008 0.076 0.055 0.004 0.003 

Locus 1095 : 
2 alleles
3.6% missing data
   2   (0.784) 0.787 0.852 0.810 0.606 0.784 0.950 0.755 
   4   (0.216) 0.213 0.148 0.190 0.394 0.216 0.050 0.245 

Locus 1096 : 
2 alleles
13.8% missing data
   2   (0.769) 0.802 0.839 0.800 0.811 0.770 0.637 0.710 
   4   (0.231) 0.198 0.161 0.200 0.189 0.230 0.363 0.290 

Locus 1097 : 
2 alleles
3.6% missing data
   3   (0.767) 0.824 0.739 0.794 0.575 0.766 0.645 0.768 
   2   (0.233) 0.176 0.261 0.206 0.425 0.234 0.355 0.232 

Locus 1098 : 
2 alleles
3.6% missing data
   4   (0.897) 0.947 0.903 0.859 0.972 0.896 0.973 0.986 
   2   (0.103) 0.053 0.097 0.141 0.028 0.104 0.027 0.014 

Locus 1099 : 
2 alleles
13.0% missing data
   2   (0.913) 0.936 0.934 0.939 0.962 0.913 0.983 0.995 
   4   (0.087) 0.064 0.066 0.061 0.038 0.087 0.017 0.005 

Locus 1100 : 
2 alleles
7.2% missing data
   3   (0.904) 0.928 0.899 0.938 0.951 0.905 0.946 0.994 
   1   (0.096) 0.072 0.101 0.062 0.049 0.095 0.054 0.006 

Locus 1101 : 
2 alleles
10.1% missing data
   3   (0.940) 0.891 0.996 0.991 0.951 0.941 0.995 0.977 
   1   (0.060) 0.109 0.004 0.009 0.049 0.059 0.005 0.023 

Locus 1102 : 
2 alleles
14.5% missing data
   2   (0.087) 0.089 0.068 0.037 0.025 0.085 0.023 0.015 
   3   (0.913) 0.911 0.932 0.963 0.975 0.915 0.977 0.985 

Locus 1103 : 
2 alleles
4.3% missing data
   2   (0.878) 0.880 0.953 0.929 0.729 0.878 0.972 0.990 
   4   (0.122) 0.120 0.047 0.071 0.271 0.122 0.028 0.010 

Locus 1104 : 
2 alleles
14.5% missing data
   2   (0.852) 0.892 0.304 0.923 0.726 0.854 0.779 0.836 
   1   (0.148) 0.108 0.696 0.077 0.274 0.146 0.221 0.164 

Locus 1105 : 
2 alleles
11.6% missing data
   4   (0.913) 0.979 0.396 0.828 0.991 0.914 0.963 0.813 
   2   (0.087) 0.021 0.604 0.172 0.009 0.086 0.037 0.187 

Locus 1106 : 
2 alleles
18.8% missing data
   2   (0.807) 0.796 0.924 0.870 0.574 0.805 0.954 0.831 
   4   (0.193) 0.204 0.076 0.130 0.426 0.195 0.046 0.169 

Locus 1107 : 
2 alleles
12.3% missing data
   4   (0.953) 0.994 0.969 0.804 0.999 0.954 0.969 0.992 
   2   (0.047) 0.006 0.031 0.196 0.001 0.046 0.031 0.008 

Locus 1108 : 
2 alleles
3.6% missing data
   1   (0.111) 0.163 0.012 0.020 0.161 0.110 0.177 0.005 
   4   (0.889) 0.837 0.988 0.980 0.839 0.890 0.823 0.995 

Locus 1109 : 
2 alleles
2.9% missing data
   3   (0.913) 0.962 0.949 0.906 0.965 0.911 0.970 0.992 
   2   (0.087) 0.038 0.051 0.094 0.035 0.089 0.030 0.008 

Locus 1110 : 
2 alleles
5.8% missing data
   3   (0.848) 0.911 0.895 0.764 0.822 0.847 0.964 0.879 
   4   (0.152) 0.089 0.105 0.236 0.178 0.153 0.036 0.121 

Locus 1111 : 
2 alleles
7.2% missing data
   2   (0.104) 0.103 0.013 0.033 0.058 0.103 0.388 0.007 
   4   (0.896) 0.897 0.987 0.967 0.942 0.897 0.612 0.993 

Locus 1112 : 
2 alleles
2.9% missing data
   2   (0.908) 0.968 0.887 0.836 0.948 0.910 0.970 0.769 
   4   (0.092) 0.032 0.113 0.164 0.052 0.090 0.030 0.231 

Locus 1113 : 
2 alleles
2.9% missing data
   3   (0.896) 0.873 0.891 0.959 0.915 0.896 0.984 0.987 
   1   (0.104) 0.127 0.109 0.041 0.085 0.104 0.016 0.013 

Locus 1114 : 
2 alleles
4.3% missing data
   2   (0.851) 0.887 0.971 0.870 0.847 0.847 0.941 0.945 
   4   (0.149) 0.113 0.029 0.130 0.153 0.153 0.059 0.055 

Locus 1115 : 
2 alleles
10.9% missing data
   4   (0.877) 0.908 0.971 0.898 0.970 0.876 0.891 0.990 
   2   (0.123) 0.092 0.029 0.102 0.030 0.124 0.109 0.010 

Locus 1116 : 
2 alleles
12.3% missing data
   1   (0.869) 0.933 0.917 0.872 0.904 0.869 0.756 0.907 
   2   (0.131) 0.067 0.083 0.128 0.096 0.131 0.244 0.093 

Locus 1117 : 
2 alleles
13.0% missing data
   4   (0.935) 0.987 0.962 0.925 0.994 0.936 0.480 0.868 
   1   (0.065) 0.013 0.038 0.075 0.006 0.064 0.520 0.132 

Locus 1118 : 
2 alleles
13.0% missing data
   2   (0.265) 0.242 0.407 0.316 0.380 0.263 0.080 0.064 
   4   (0.735) 0.758 0.593 0.684 0.620 0.737 0.920 0.936 

Locus 1119 : 
2 alleles
6.5% missing data
   4   (0.848) 0.865 0.977 0.872 0.808 0.847 0.956 0.973 
   2   (0.152) 0.135 0.023 0.128 0.192 0.153 0.044 0.027 

Locus 1120 : 
2 alleles
3.6% missing data
   2   (0.938) 0.872 0.995 0.992 0.885 0.939 0.996 0.997 
   1   (0.062) 0.128 0.005 0.008 0.115 0.061 0.004 0.003 

Locus 1121 : 
2 alleles
8.7% missing data
   1   (0.841) 0.809 0.879 0.908 0.809 0.841 0.967 0.981 
   2   (0.159) 0.191 0.121 0.092 0.191 0.159 0.033 0.019 

Locus 1122 : 
2 alleles
11.6% missing data
   1   (0.781) 0.808 0.821 0.744 0.814 0.783 0.906 0.805 
   3   (0.219) 0.192 0.179 0.256 0.186 0.217 0.094 0.195 

Locus 1123 : 
2 alleles
4.3% missing data
   3   (0.856) 0.864 0.566 0.893 0.798 0.859 0.965 0.990 
   4   (0.144) 0.136 0.434 0.107 0.202 0.141 0.035 0.010 

Locus 1124 : 
2 alleles
16.7% missing data
   2   (0.876) 0.947 0.902 0.743 0.886 0.876 0.960 0.986 
   4   (0.124) 0.053 0.098 0.257 0.114 0.124 0.040 0.014 

Locus 1125 : 
2 alleles
5.8% missing data
   2   (0.909) 0.974 0.931 0.883 0.925 0.909 0.609 0.984 
   1   (0.091) 0.026 0.069 0.117 0.075 0.091 0.391 0.016 

Locus 1126 : 
2 alleles
9.4% missing data
   4   (0.919) 0.915 0.741 0.971 0.951 0.920 0.988 0.996 
   3   (0.081) 0.085 0.259 0.029 0.049 0.080 0.012 0.004 

Locus 1127 : 
2 alleles
3.6% missing data
   4   (0.820) 0.845 0.933 0.869 0.705 0.816 0.933 0.859 
   2   (0.180) 0.155 0.067 0.131 0.295 0.184 0.067 0.141 

Locus 1128 : 
2 alleles
5.1% missing data
   1   (0.266) 0.343 0.058 0.122 0.143 0.265 0.653 0.199 
   3   (0.734) 0.657 0.942 0.878 0.857 0.735 0.347 0.801 

Locus 1129 : 
2 alleles
15.2% missing data
   1   (0.720) 0.712 0.775 0.738 0.610 0.719 0.878 0.948 
   4   (0.280) 0.288 0.225 0.262 0.390 0.281 0.122 0.052 

Locus 1130 : 
2 alleles
5.8% missing data
   2   (0.878) 0.901 0.932 0.914 0.978 0.875 0.963 0.990 
   4   (0.122) 0.099 0.068 0.086 0.022 0.125 0.037 0.010 

Locus 1131 : 
2 alleles
2.9% missing data
   4   (0.227) 0.435 0.098 0.074 0.189 0.225 0.046 0.017 
   2   (0.773) 0.565 0.902 0.926 0.811 0.775 0.954 0.983 

Locus 1132 : 
2 alleles
2.9% missing data
   3   (0.952) 0.994 0.992 0.925 0.999 0.954 0.674 0.995 
   1   (0.048) 0.006 0.008 0.075 0.001 0.046 0.326 0.005 

Locus 1133 : 
2 alleles
2.9% missing data
   4   (0.918) 0.961 0.985 0.895 0.975 0.918 0.962 0.981 
   1   (0.082) 0.039 0.015 0.105 0.025 0.082 0.038 0.019 

Locus 1134 : 
2 alleles
13.8% missing data
   3   (0.797) 0.747 0.848 0.866 0.764 0.799 0.937 0.855 
   1   (0.203) 0.253 0.152 0.134 0.236 0.201 0.063 0.145 

Locus 1135 : 
2 alleles
3.6% missing data
   3   (0.818) 0.912 0.947 0.781 0.646 0.816 0.575 0.738 
   2   (0.182) 0.088 0.053 0.219 0.354 0.184 0.425 0.262 

Locus 1136 : 
2 alleles
2.9% missing data
   1   (0.921) 0.938 0.743 0.967 0.801 0.922 0.988 0.989 
   4   (0.079) 0.062 0.257 0.033 0.199 0.078 0.012 0.011 

Locus 1137 : 
2 alleles
10.9% missing data
   3   (0.898) 0.937 0.850 0.896 0.933 0.899 0.964 0.913 
   1   (0.102) 0.063 0.150 0.104 0.067 0.101 0.036 0.087 

Locus 1138 : 
2 alleles
5.8% missing data
   2   (0.727) 0.736 0.948 0.698 0.901 0.727 0.865 0.826 
   4   (0.273) 0.264 0.052 0.302 0.099 0.273 0.135 0.174 

Locus 1139 : 
2 alleles
10.1% missing data
   2   (0.899) 0.870 0.982 0.967 0.961 0.899 0.982 0.879 
   4   (0.101) 0.130 0.018 0.033 0.039 0.101 0.018 0.121 

Locus 1140 : 
2 alleles
6.5% missing data
   2   (0.449) 0.576 0.340 0.277 0.584 0.444 0.406 0.920 
   4   (0.551) 0.424 0.660 0.723 0.416 0.556 0.594 0.080 

Locus 1141 : 
2 alleles
2.9% missing data
   4   (0.849) 0.951 0.982 0.703 0.981 0.845 0.760 0.975 
   3   (0.151) 0.049 0.018 0.297 0.019 0.155 0.240 0.025 

Locus 1142 : 
2 alleles
12.3% missing data
   4   (0.804) 0.743 0.951 0.889 0.926 0.805 0.871 0.984 
   2   (0.196) 0.257 0.049 0.111 0.074 0.195 0.129 0.016 

Locus 1143 : 
2 alleles
4.3% missing data
   1   (0.869) 0.839 0.976 0.926 0.961 0.870 0.970 0.978 
   3   (0.131) 0.161 0.024 0.074 0.039 0.130 0.030 0.022 

Locus 1144 : 
2 alleles
8.0% missing data
   2   (0.921) 0.931 0.989 0.982 0.945 0.921 0.789 0.997 
   4   (0.079) 0.069 0.011 0.018 0.055 0.079 0.211 0.003 

Locus 1145 : 
2 alleles
5.1% missing data
   1   (0.170) 0.144 0.043 0.151 0.478 0.170 0.065 0.037 
   3   (0.830) 0.856 0.957 0.849 0.522 0.830 0.935 0.963 

Locus 1146 : 
2 alleles
10.9% missing data
   1   (0.907) 0.976 0.598 0.889 0.987 0.908 0.595 0.731 
   3   (0.093) 0.024 0.402 0.111 0.013 0.092 0.405 0.269 

Locus 1147 : 
2 alleles
2.9% missing data
   1   (0.907) 0.903 0.988 0.962 0.813 0.908 0.985 0.994 
   3   (0.093) 0.097 0.012 0.038 0.187 0.092 0.015 0.006 

Locus 1148 : 
2 alleles
3.6% missing data
   1   (0.901) 0.891 0.918 0.964 0.864 0.899 0.985 0.994 
   3   (0.099) 0.109 0.082 0.036 0.136 0.101 0.015 0.006 

Locus 1149 : 
2 alleles
15.2% missing data
   2   (0.476) 0.581 0.510 0.421 0.282 0.473 0.137 0.544 
   4   (0.524) 0.419 0.490 0.579 0.718 0.527 0.863 0.456 

Locus 1150 : 
2 alleles
4.3% missing data
   2   (0.921) 0.918 0.981 0.972 0.977 0.922 0.988 0.995 
   3   (0.079) 0.082 0.019 0.028 0.023 0.078 0.012 0.005 

Locus 1151 : 
2 alleles
15.2% missing data
   4   (0.951) 0.939 0.995 0.992 0.983 0.951 0.995 0.997 
   2   (0.049) 0.061 0.005 0.008 0.017 0.049 0.005 0.003 

Locus 1152 : 
2 alleles
13.0% missing data
   4   (0.897) 0.887 0.970 0.971 0.744 0.892 0.986 0.953 
   3   (0.103) 0.113 0.030 0.029 0.256 0.108 0.014 0.047 

Locus 1153 : 
2 alleles
13.8% missing data
   3   (0.897) 0.909 0.948 0.929 0.974 0.899 0.951 0.986 
   4   (0.103) 0.091 0.052 0.071 0.026 0.101 0.049 0.014 

Locus 1154 : 
2 alleles
6.5% missing data
   1   (0.921) 0.922 0.985 0.971 0.804 0.922 0.983 0.996 
   3   (0.079) 0.078 0.015 0.029 0.196 0.078 0.017 0.004 

Locus 1155 : 
2 alleles
13.8% missing data
   3   (0.823) 0.814 0.904 0.915 0.837 0.823 0.618 0.889 
   1   (0.177) 0.186 0.096 0.085 0.163 0.177 0.382 0.111 

Locus 1156 : 
2 alleles
10.9% missing data
   3   (0.817) 0.900 0.954 0.730 0.940 0.812 0.930 0.719 
   1   (0.183) 0.100 0.046 0.270 0.060 0.188 0.070 0.281 

Locus 1157 : 
2 alleles
6.5% missing data
   1   (0.845) 0.793 0.835 0.917 0.876 0.848 0.935 0.987 
   3   (0.155) 0.207 0.165 0.083 0.124 0.152 0.065 0.013 

Locus 1158 : 
2 alleles
1.4% missing data
   1   (0.779) 0.733 0.914 0.837 0.675 0.780 0.935 0.971 
   2   (0.221) 0.267 0.086 0.163 0.325 0.220 0.065 0.029 

Locus 1159 : 
2 alleles
5.1% missing data
   1   (0.778) 0.790 0.957 0.759 0.873 0.778 0.933 0.711 
   3   (0.222) 0.210 0.043 0.241 0.127 0.222 0.067 0.289 

Locus 1160 : 
2 alleles
7.2% missing data
   4   (0.857) 0.879 0.910 0.873 0.760 0.857 0.959 0.983 
   2   (0.143) 0.121 0.090 0.127 0.240 0.143 0.041 0.017 

Locus 1161 : 
2 alleles
21.0% missing data
   1   (0.633) 0.673 0.216 0.600 0.791 0.630 0.863 0.553 
   3   (0.367) 0.327 0.784 0.400 0.209 0.370 0.137 0.447 

Locus 1162 : 
2 alleles
3.6% missing data
   2   (0.159) 0.154 0.068 0.110 0.241 0.160 0.041 0.177 
   3   (0.841) 0.846 0.932 0.890 0.759 0.840 0.959 0.823 

Locus 1163 : 
2 alleles
17.4% missing data
   2   (0.923) 0.913 0.992 0.978 0.966 0.923 0.986 0.950 
   4   (0.077) 0.087 0.008 0.022 0.034 0.077 0.014 0.050 

Locus 1164 : 
2 alleles
5.8% missing data
   2   (0.519) 0.506 0.055 0.563 0.535 0.519 0.502 0.949 
   4   (0.481) 0.494 0.945 0.437 0.465 0.481 0.498 0.051 

Locus 1165 : 
2 alleles
5.1% missing data
   3   (0.763) 0.804 0.702 0.787 0.760 0.762 0.933 0.028 
   1   (0.237) 0.196 0.298 0.213 0.240 0.238 0.067 0.972 

Locus 1166 : 
2 alleles
5.8% missing data
   1   (0.826) 0.828 0.376 0.895 0.882 0.826 0.915 0.965 
   3   (0.174) 0.172 0.624 0.105 0.118 0.174 0.085 0.035 

Locus 1167 : 
2 alleles
3.6% missing data
   3   (0.895) 0.945 0.955 0.883 0.862 0.894 0.955 0.969 
   1   (0.105) 0.055 0.045 0.117 0.138 0.106 0.045 0.031 

Locus 1168 : 
2 alleles
9.4% missing data
   1   (0.894) 0.901 0.985 0.970 0.917 0.892 0.841 0.992 
   3   (0.106) 0.099 0.015 0.030 0.083 0.108 0.159 0.008 

Locus 1169 : 
2 alleles
12.3% missing data
   1   (0.901) 0.942 0.923 0.924 0.966 0.898 0.969 0.829 
   3   (0.099) 0.058 0.077 0.076 0.034 0.102 0.031 0.171 

Locus 1170 : 
2 alleles
5.8% missing data
   1   (0.885) 0.933 0.370 0.889 0.935 0.887 0.954 0.970 
   4   (0.115) 0.067 0.630 0.111 0.065 0.113 0.046 0.030 

Locus 1171 : 
2 alleles
5.8% missing data
   3   (0.358) 0.340 0.310 0.300 0.379 0.356 0.768 0.296 
   4   (0.642) 0.660 0.690 0.700 0.621 0.644 0.232 0.704 

Locus 1172 : 
2 alleles
13.8% missing data
   2   (0.927) 0.974 0.887 0.916 0.994 0.927 0.953 0.978 
   3   (0.073) 0.026 0.113 0.084 0.006 0.073 0.047 0.022 

Locus 1173 : 
2 alleles
3.6% missing data
   1   (0.639) 0.602 0.956 0.727 0.396 0.636 0.643 0.951 
   2   (0.361) 0.398 0.044 0.273 0.604 0.364 0.357 0.049 

Locus 1174 : 
2 alleles
13.0% missing data
   3   (0.850) 0.777 0.901 0.952 0.790 0.847 0.978 0.984 
   1   (0.150) 0.223 0.099 0.048 0.210 0.153 0.022 0.016 

Locus 1175 : 
2 alleles
2.2% missing data
   1   (0.860) 0.927 0.806 0.766 0.966 0.861 0.946 0.799 
   3   (0.140) 0.073 0.194 0.234 0.034 0.139 0.054 0.201 

Locus 1176 : 
2 alleles
7.2% missing data
   1   (0.880) 0.908 0.952 0.879 0.954 0.881 0.971 0.982 
   3   (0.120) 0.092 0.048 0.121 0.046 0.119 0.029 0.018 

Locus 1177 : 
2 alleles
13.0% missing data
   3   (0.921) 0.947 0.969 0.953 0.884 0.921 0.980 0.933 
   1   (0.079) 0.053 0.031 0.047 0.116 0.079 0.020 0.067 

Locus 1178 : 
2 alleles
2.9% missing data
   3   (0.873) 0.881 0.908 0.902 0.936 0.874 0.947 0.990 
   1   (0.127) 0.119 0.092 0.098 0.064 0.126 0.053 0.010 

Locus 1179 : 
2 alleles
10.9% missing data
   2   (0.831) 0.818 0.888 0.875 0.858 0.832 0.940 0.978 
   4   (0.169) 0.182 0.112 0.125 0.142 0.168 0.060 0.022 

Locus 1180 : 
2 alleles
7.2% missing data
   1   (0.175) 0.127 0.031 0.204 0.171 0.178 0.044 0.030 
   3   (0.825) 0.873 0.969 0.796 0.829 0.822 0.956 0.970 

Locus 1181 : 
2 alleles
11.6% missing data
   3   (0.916) 0.878 0.992 0.979 0.930 0.916 0.987 0.925 
   1   (0.084) 0.122 0.008 0.021 0.070 0.084 0.013 0.075 

Locus 1182 : 
2 alleles
11.6% missing data
   2   (0.895) 0.926 0.985 0.903 0.811 0.896 0.975 0.910 
   4   (0.105) 0.074 0.015 0.097 0.189 0.104 0.025 0.090 

Locus 1183 : 
2 alleles
2.9% missing data
   4   (0.905) 0.902 0.988 0.966 0.864 0.902 0.988 0.993 
   3   (0.095) 0.098 0.012 0.034 0.136 0.098 0.012 0.007 

Locus 1184 : 
2 alleles
10.9% missing data
   4   (0.746) 0.751 0.891 0.747 0.614 0.747 0.848 0.937 
   2   (0.254) 0.249 0.109 0.253 0.386 0.253 0.152 0.063 

Locus 1185 : 
2 alleles
13.8% missing data
   4   (0.911) 0.914 0.959 0.964 0.711 0.912 0.981 0.953 
   2   (0.089) 0.086 0.041 0.036 0.289 0.088 0.019 0.047 

Locus 1186 : 
2 alleles
0.7% missing data
   4   (0.849) 0.896 0.953 0.815 0.870 0.850 0.943 0.698 
   2   (0.151) 0.104 0.047 0.185 0.130 0.150 0.057 0.302 

Locus 1187 : 
2 alleles
12.3% missing data
   3   (0.884) 0.934 0.919 0.851 0.956 0.883 0.959 0.983 
   1   (0.116) 0.066 0.081 0.149 0.044 0.117 0.041 0.017 

Locus 1188 : 
2 alleles
11.6% missing data
   2   (0.854) 0.796 0.975 0.940 0.926 0.855 0.949 0.855 
   3   (0.146) 0.204 0.025 0.060 0.074 0.145 0.051 0.145 

Locus 1189 : 
2 alleles
5.1% missing data
   2   (0.829) 0.826 0.928 0.923 0.770 0.830 0.355 0.991 
   1   (0.171) 0.174 0.072 0.077 0.230 0.170 0.645 0.009 

Locus 1190 : 
2 alleles
13.8% missing data
   2   (0.559) 0.630 0.438 0.550 0.609 0.557 0.301 0.503 
   4   (0.441) 0.370 0.562 0.450 0.391 0.443 0.699 0.497 

Locus 1191 : 
2 alleles
5.8% missing data
   3   (0.899) 0.931 0.972 0.916 0.715 0.900 0.970 0.994 
   4   (0.101) 0.069 0.028 0.084 0.285 0.100 0.030 0.006 

Locus 1192 : 
2 alleles
3.6% missing data
   2   (0.928) 0.980 0.976 0.844 0.986 0.929 0.962 0.980 
   4   (0.072) 0.020 0.024 0.156 0.014 0.071 0.038 0.020 

Locus 1193 : 
2 alleles
2.9% missing data
   3   (0.871) 0.901 0.864 0.922 0.826 0.866 0.965 0.984 
   1   (0.129) 0.099 0.136 0.078 0.174 0.134 0.035 0.016 

Locus 1194 : 
2 alleles
2.9% missing data
   2   (0.112) 0.033 0.064 0.212 0.047 0.111 0.303 0.009 
   4   (0.888) 0.967 0.936 0.788 0.953 0.889 0.697 0.991 

Locus 1195 : 
2 alleles
14.5% missing data
   2   (0.875) 0.905 0.840 0.884 0.983 0.876 0.945 0.896 
   4   (0.125) 0.095 0.160 0.116 0.017 0.124 0.055 0.104 

Locus 1196 : 
2 alleles
13.0% missing data
   4   (0.585) 0.591 0.505 0.618 0.508 0.588 0.223 0.933 
   2   (0.415) 0.409 0.495 0.382 0.492 0.412 0.777 0.067 

Locus 1197 : 
2 alleles
3.6% missing data
   2   (0.901) 0.909 0.980 0.969 0.870 0.901 0.849 0.990 
   4   (0.099) 0.091 0.020 0.031 0.130 0.099 0.151 0.010 

Locus 1198 : 
2 alleles
4.3% missing data
   3   (0.945) 0.902 0.996 0.993 0.979 0.945 0.996 0.998 
   4   (0.055) 0.098 0.004 0.007 0.021 0.055 0.004 0.002 

Locus 1199 : 
2 alleles
5.8% missing data
   3   (0.793) 0.811 0.963 0.781 0.909 0.793 0.891 0.959 
   1   (0.207) 0.189 0.037 0.219 0.091 0.207 0.109 0.041 

Locus 1200 : 
2 alleles
5.1% missing data
   3   (0.533) 0.629 0.413 0.440 0.477 0.532 0.584 0.072 
   1   (0.467) 0.371 0.587 0.560 0.523 0.468 0.416 0.928 

Locus 1201 : 
2 alleles
2.9% missing data
   1   (0.810) 0.813 0.718 0.888 0.923 0.811 0.953 0.025 
   2   (0.190) 0.187 0.282 0.112 0.077 0.189 0.047 0.975 

Locus 1202 : 
2 alleles
5.8% missing data
   4   (0.571) 0.513 0.484 0.659 0.534 0.572 0.509 0.935 
   2   (0.429) 0.487 0.516 0.341 0.466 0.428 0.491 0.065 

Locus 1203 : 
2 alleles
3.6% missing data
   2   (0.920) 0.968 0.930 0.898 0.989 0.921 0.954 0.904 
   4   (0.080) 0.032 0.070 0.102 0.011 0.079 0.046 0.096 

Locus 1204 : 
2 alleles
0.7% missing data
   1   (0.836) 0.845 0.588 0.873 0.671 0.837 0.968 0.983 
   3   (0.164) 0.155 0.412 0.127 0.329 0.163 0.032 0.017 

Locus 1205 : 
2 alleles
1.4% missing data
   3   (0.894) 0.937 0.864 0.910 0.952 0.890 0.977 0.986 
   1   (0.106) 0.063 0.136 0.090 0.048 0.110 0.023 0.014 

Locus 1206 : 
2 alleles
2.9% missing data
   3   (0.956) 0.995 0.965 0.843 0.999 0.956 0.985 0.981 
   1   (0.044) 0.005 0.035 0.157 0.001 0.044 0.015 0.019 

Locus 1207 : 
2 alleles
5.8% missing data
   2   (0.834) 0.877 0.954 0.785 0.888 0.835 0.886 0.970 
   4   (0.166) 0.123 0.046 0.215 0.112 0.165 0.114 0.030 

Locus 1208 : 
2 alleles
3.6% missing data
   1   (0.846) 0.903 0.651 0.834 0.956 0.844 0.926 0.791 
   3   (0.154) 0.097 0.349 0.166 0.044 0.156 0.074 0.209 

Locus 1209 : 
2 alleles
10.1% missing data
   1   (0.890) 0.888 0.941 0.954 0.765 0.888 0.980 0.995 
   4   (0.110) 0.112 0.059 0.046 0.235 0.112 0.020 0.005 

Locus 1210 : 
2 alleles
3.6% missing data
   3   (0.894) 0.926 0.904 0.919 0.861 0.896 0.973 0.711 
   2   (0.106) 0.074 0.096 0.081 0.139 0.104 0.027 0.289 

Locus 1211 : 
2 alleles
4.3% missing data
   4   (0.821) 0.848 0.873 0.834 0.878 0.820 0.909 0.806 
   2   (0.179) 0.152 0.127 0.166 0.122 0.180 0.091 0.194 

Locus 1212 : 
2 alleles
12.3% missing data
   1   (0.885) 0.896 0.897 0.945 0.978 0.887 0.850 0.913 
   3   (0.115) 0.104 0.103 0.055 0.022 0.113 0.150 0.087 

Locus 1213 : 
2 alleles
0.7% missing data
   4   (0.908) 0.925 0.989 0.956 0.989 0.906 0.987 0.962 
   2   (0.092) 0.075 0.011 0.044 0.011 0.094 0.013 0.038 

Locus 1214 : 
2 alleles
5.1% missing data
   1   (0.901) 0.929 0.907 0.947 0.980 0.903 0.816 0.984 
   2   (0.099) 0.071 0.093 0.053 0.020 0.097 0.184 0.016 

Locus 1215 : 
2 alleles
5.1% missing data
   2   (0.856) 0.982 0.855 0.389 0.996 0.856 0.139 0.824 
   4   (0.144) 0.018 0.145 0.611 0.004 0.144 0.861 0.176 

Locus 1216 : 
2 alleles
4.3% missing data
   3   (0.919) 0.975 0.978 0.855 0.905 0.918 0.961 0.962 
   4   (0.081) 0.025 0.022 0.145 0.095 0.082 0.039 0.038 

Locus 1217 : 
2 alleles
5.1% missing data
   1   (0.788) 0.751 0.951 0.821 0.864 0.789 0.944 0.971 
   4   (0.212) 0.249 0.049 0.179 0.136 0.211 0.056 0.029 

Locus 1218 : 
2 alleles
5.1% missing data
   4   (0.593) 0.582 0.914 0.663 0.624 0.594 0.170 0.760 
   2   (0.407) 0.418 0.086 0.337 0.376 0.406 0.830 0.240 

Locus 1219 : 
2 alleles
2.9% missing data
   1   (0.879) 0.922 0.714 0.879 0.945 0.880 0.955 0.982 
   2   (0.121) 0.078 0.286 0.121 0.055 0.120 0.045 0.018 

Locus 1220 : 
2 alleles
13.0% missing data
   1   (0.887) 0.928 0.984 0.903 0.843 0.885 0.946 0.859 
   3   (0.113) 0.072 0.016 0.097 0.157 0.115 0.054 0.141 

Locus 1221 : 
2 alleles
4.3% missing data
   2   (0.914) 0.913 0.985 0.959 0.976 0.915 0.985 0.991 
   4   (0.086) 0.087 0.015 0.041 0.024 0.085 0.015 0.009 

Locus 1222 : 
2 alleles
13.0% missing data
   2   (0.383) 0.375 0.363 0.330 0.465 0.382 0.602 0.361 
   4   (0.617) 0.625 0.637 0.670 0.535 0.618 0.398 0.639 

Locus 1223 : 
2 alleles
1.4% missing data
   1   (0.873) 0.946 0.984 0.746 0.931 0.870 0.964 0.981 
   3   (0.127) 0.054 0.016 0.254 0.069 0.130 0.036 0.019 

Locus 1224 : 
2 alleles
2.9% missing data
   4   (0.891) 0.925 0.987 0.903 0.948 0.891 0.963 0.923 
   2   (0.109) 0.075 0.013 0.097 0.052 0.109 0.037 0.077 

Locus 1225 : 
2 alleles
12.3% missing data
   1   (0.870) 0.891 0.904 0.938 0.762 0.865 0.969 0.763 
   3   (0.130) 0.109 0.096 0.062 0.238 0.135 0.031 0.237 

Locus 1226 : 
2 alleles
3.6% missing data
   3   (0.889) 0.947 0.852 0.828 0.935 0.889 0.974 0.989 
   4   (0.111) 0.053 0.148 0.172 0.065 0.111 0.026 0.011 

Locus 1227 : 
2 alleles
14.5% missing data
   1   (0.320) 0.334 0.047 0.281 0.433 0.319 0.351 0.040 
   3   (0.680) 0.666 0.953 0.719 0.567 0.681 0.649 0.960 

Locus 1228 : 
2 alleles
10.9% missing data
   3   (0.948) 0.922 0.996 0.992 0.988 0.949 0.995 0.980 
   4   (0.052) 0.078 0.004 0.008 0.012 0.051 0.005 0.020 

Locus 1229 : 
2 alleles
3.6% missing data
   1   (0.832) 0.882 0.673 0.855 0.885 0.834 0.955 0.037 
   2   (0.168) 0.118 0.327 0.145 0.115 0.166 0.045 0.963 

Locus 1230 : 
2 alleles
11.6% missing data
   1   (0.715) 0.759 0.843 0.567 0.856 0.716 0.917 0.964 
   2   (0.285) 0.241 0.157 0.433 0.144 0.284 0.083 0.036 

Locus 1231 : 
2 alleles
3.6% missing data
   1   (0.541) 0.635 0.088 0.445 0.410 0.541 0.489 0.618 
   3   (0.459) 0.365 0.912 0.555 0.590 0.459 0.511 0.382 

Locus 1232 : 
2 alleles
13.0% missing data
   1   (0.153) 0.161 0.025 0.097 0.200 0.155 0.036 0.016 
   3   (0.847) 0.839 0.975 0.903 0.800 0.845 0.964 0.984 

Locus 1233 : 
2 alleles
3.6% missing data
   4   (0.916) 0.945 0.906 0.973 0.958 0.916 0.770 0.994 
   2   (0.084) 0.055 0.094 0.027 0.042 0.084 0.230 0.006 

Locus 1234 : 
2 alleles
4.3% missing data
   2   (0.249) 0.152 0.299 0.349 0.572 0.247 0.083 0.961 
   4   (0.751) 0.848 0.701 0.651 0.428 0.753 0.917 0.039 

Locus 1235 : 
2 alleles
10.9% missing data
   4   (0.900) 0.892 0.950 0.954 0.928 0.902 0.944 0.980 
   2   (0.100) 0.108 0.050 0.046 0.072 0.098 0.056 0.020 

Locus 1236 : 
2 alleles
11.6% missing data
   2   (0.118) 0.121 0.084 0.071 0.064 0.117 0.029 0.105 
   4   (0.882) 0.879 0.916 0.929 0.936 0.883 0.971 0.895 

Locus 1237 : 
2 alleles
13.0% missing data
   3   (0.910) 0.900 0.934 0.965 0.932 0.910 0.985 0.995 
   2   (0.090) 0.100 0.066 0.035 0.068 0.090 0.015 0.005 

Locus 1238 : 
2 alleles
4.3% missing data
   2   (0.733) 0.724 0.729 0.821 0.812 0.731 0.753 0.822 
   4   (0.267) 0.276 0.271 0.179 0.188 0.269 0.247 0.178 

Locus 1239 : 
2 alleles
2.9% missing data
   2   (0.878) 0.913 0.913 0.869 0.856 0.879 0.963 0.987 
   4   (0.122) 0.087 0.087 0.131 0.144 0.121 0.037 0.013 

Locus 1240 : 
2 alleles
2.9% missing data
   1   (0.889) 0.914 0.981 0.926 0.634 0.889 0.966 0.875 
   3   (0.111) 0.086 0.019 0.074 0.366 0.111 0.034 0.125 

Locus 1241 : 
2 alleles
5.8% missing data
   4   (0.626) 0.504 0.713 0.754 0.608 0.627 0.871 0.670 
   1   (0.374) 0.496 0.287 0.246 0.392 0.373 0.129 0.330 

Locus 1242 : 
2 alleles
5.8% missing data
   1   (0.926) 0.905 0.982 0.981 0.758 0.928 0.990 0.995 
   2   (0.074) 0.095 0.018 0.019 0.242 0.072 0.010 0.005 

Locus 1243 : 
2 alleles
3.6% missing data
   2   (0.194) 0.219 0.145 0.109 0.264 0.193 0.062 0.519 
   4   (0.806) 0.781 0.855 0.891 0.736 0.807 0.938 0.481 

Locus 1244 : 
2 alleles
2.2% missing data
   3   (0.869) 0.901 0.980 0.865 0.977 0.868 0.955 0.988 
   1   (0.131) 0.099 0.020 0.135 0.023 0.132 0.045 0.012 

Locus 1245 : 
2 alleles
10.1% missing data
   3   (0.166) 0.247 0.026 0.058 0.197 0.169 0.028 0.156 
   1   (0.834) 0.753 0.974 0.942 0.803 0.831 0.972 0.844 

Locus 1246 : 
2 alleles
13.8% missing data
   4   (0.902) 0.966 0.918 0.746 0.965 0.903 0.972 0.995 
   2   (0.098) 0.034 0.082 0.254 0.035 0.097 0.028 0.005 

Locus 1247 : 
2 alleles
4.3% missing data
   1   (0.777) 0.721 0.942 0.887 0.683 0.776 0.842 0.979 
   3   (0.223) 0.279 0.058 0.113 0.317 0.224 0.158 0.021 

Locus 1248 : 
2 alleles
10.9% missing data
   3   (0.806) 0.815 0.686 0.885 0.762 0.807 0.736 0.849 
   1   (0.194) 0.185 0.314 0.115 0.238 0.193 0.264 0.151 

Locus 1249 : 
2 alleles
6.5% missing data
   1   (0.803) 0.909 0.738 0.653 0.955 0.802 0.755 0.978 
   3   (0.197) 0.091 0.262 0.347 0.045 0.198 0.245 0.022 

Locus 1250 : 
2 alleles
4.3% missing data
   3   (0.904) 0.920 0.981 0.939 0.936 0.905 0.976 0.995 
   1   (0.096) 0.080 0.019 0.061 0.064 0.095 0.024 0.005 

Locus 1251 : 
2 alleles
19.6% missing data
   2   (0.594) 0.475 0.147 0.718 0.482 0.596 0.903 0.916 
   4   (0.406) 0.525 0.853 0.282 0.518 0.404 0.097 0.084 

Locus 1252 : 
2 alleles
13.0% missing data
   4   (0.870) 0.895 0.975 0.932 0.922 0.870 0.638 0.862 
   1   (0.130) 0.105 0.025 0.068 0.078 0.130 0.362 0.138 

Locus 1253 : 
2 alleles
11.6% missing data
   2   (0.860) 0.903 0.936 0.841 0.891 0.862 0.907 0.874 
   4   (0.140) 0.097 0.064 0.159 0.109 0.138 0.093 0.126 

Locus 1254 : 
2 alleles
1.4% missing data
   1   (0.929) 0.910 0.973 0.983 0.984 0.930 0.991 0.994 
   3   (0.071) 0.090 0.027 0.017 0.016 0.070 0.009 0.006 

Locus 1255 : 
2 alleles
10.1% missing data
   2   (0.428) 0.340 0.521 0.493 0.421 0.428 0.732 0.392 
   4   (0.572) 0.660 0.479 0.507 0.579 0.572 0.268 0.608 

Locus 1256 : 
2 alleles
5.1% missing data
   3   (0.771) 0.840 0.901 0.759 0.540 0.769 0.659 0.982 
   1   (0.229) 0.160 0.099 0.241 0.460 0.231 0.341 0.018 

Locus 1257 : 
2 alleles
2.9% missing data
   2   (0.599) 0.804 0.446 0.339 0.706 0.599 0.250 0.142 
   4   (0.401) 0.196 0.554 0.661 0.294 0.401 0.750 0.858 

Locus 1258 : 
2 alleles
12.3% missing data
   1   (0.889) 0.877 0.929 0.946 0.702 0.890 0.981 0.994 
   3   (0.111) 0.123 0.071 0.054 0.298 0.110 0.019 0.006 

Locus 1259 : 
2 alleles
14.5% missing data
   1   (0.112) 0.126 0.054 0.049 0.149 0.112 0.030 0.091 
   2   (0.888) 0.874 0.946 0.951 0.851 0.888 0.970 0.909 

Locus 1260 : 
2 alleles
2.2% missing data
   3   (0.924) 0.988 0.954 0.689 0.997 0.922 0.965 0.991 
   1   (0.076) 0.012 0.046 0.311 0.003 0.078 0.035 0.009 

Locus 1261 : 
2 alleles
13.0% missing data
   4   (0.815) 0.889 0.807 0.783 0.828 0.815 0.935 0.029 
   3   (0.185) 0.111 0.193 0.217 0.172 0.185 0.065 0.971 

Locus 1262 : 
2 alleles
15.9% missing data
   2   (0.827) 0.872 0.892 0.868 0.773 0.827 0.485 0.978 
   4   (0.173) 0.128 0.108 0.132 0.227 0.173 0.515 0.022 

Locus 1263 : 
2 alleles
15.2% missing data
   2   (0.881) 0.915 0.951 0.935 0.933 0.874 0.974 0.906 
   4   (0.119) 0.085 0.049 0.065 0.067 0.126 0.026 0.094 

Locus 1264 : 
2 alleles
8.7% missing data
   1   (0.863) 0.910 0.975 0.917 0.948 0.861 0.281 0.986 
   3   (0.137) 0.090 0.025 0.083 0.052 0.139 0.719 0.014 

Locus 1265 : 
2 alleles
15.9% missing data
   1   (0.625) 0.618 0.641 0.708 0.437 0.623 0.633 0.530 
   3   (0.375) 0.382 0.359 0.292 0.563 0.377 0.367 0.470 

Locus 1266 : 
2 alleles
8.0% missing data
   4   (0.478) 0.404 0.458 0.534 0.624 0.481 0.551 0.612 
   2   (0.522) 0.596 0.542 0.466 0.376 0.519 0.449 0.388 

Locus 1267 : 
2 alleles
0.7% missing data
   2   (0.910) 0.905 0.826 0.968 0.896 0.910 0.988 0.978 
   1   (0.090) 0.095 0.174 0.032 0.104 0.090 0.012 0.022 

Locus 1268 : 
2 alleles
3.6% missing data
   2   (0.914) 0.979 0.989 0.854 0.986 0.916 0.560 0.992 
   3   (0.086) 0.021 0.011 0.146 0.014 0.084 0.440 0.008 

Locus 1269 : 
2 alleles
3.6% missing data
   1   (0.902) 0.928 0.977 0.948 0.947 0.904 0.962 0.313 
   4   (0.098) 0.072 0.023 0.052 0.053 0.096 0.038 0.687 

Locus 1270 : 
2 alleles
12.3% missing data
   1   (0.775) 0.668 0.867 0.916 0.771 0.776 0.654 0.979 
   3   (0.225) 0.332 0.133 0.084 0.229 0.224 0.346 0.021 

Locus 1271 : 
2 alleles
7.2% missing data
   1   (0.111) 0.071 0.024 0.061 0.033 0.112 0.336 0.011 
   3   (0.889) 0.929 0.976 0.939 0.967 0.888 0.664 0.989 

Locus 1272 : 
2 alleles
1.4% missing data
   2   (0.801) 0.816 0.949 0.850 0.754 0.800 0.794 0.978 
   4   (0.199) 0.184 0.051 0.150 0.246 0.200 0.206 0.022 

Locus 1273 : 
2 alleles
9.4% missing data
   2   (0.127) 0.072 0.282 0.175 0.263 0.125 0.043 0.079 
   4   (0.873) 0.928 0.718 0.825 0.737 0.875 0.957 0.921 

Locus 1274 : 
2 alleles
4.3% missing data
   2   (0.866) 0.865 0.944 0.956 0.815 0.863 0.863 0.980 
   4   (0.134) 0.135 0.056 0.044 0.185 0.137 0.137 0.020 

Locus 1275 : 
2 alleles
5.1% missing data
   1   (0.919) 0.936 0.961 0.967 0.765 0.918 0.985 0.949 
   2   (0.081) 0.064 0.039 0.033 0.235 0.082 0.015 0.051 

Locus 1276 : 
2 alleles
5.8% missing data
   2   (0.605) 0.582 0.933 0.686 0.527 0.605 0.396 0.649 
   4   (0.395) 0.418 0.067 0.314 0.473 0.395 0.604 0.351 

Locus 1277 : 
2 alleles
16.7% missing data
   1   (0.830) 0.898 0.971 0.763 0.861 0.827 0.930 0.830 
   2   (0.170) 0.102 0.029 0.237 0.139 0.173 0.070 0.170 

Locus 1278 : 
2 alleles
11.6% missing data
   4   (0.870) 0.910 0.774 0.876 0.980 0.870 0.934 0.841 
   3   (0.130) 0.090 0.226 0.124 0.020 0.130 0.066 0.159 

Locus 1279 : 
2 alleles
5.1% missing data
   3   (0.594) 0.529 0.734 0.644 0.682 0.595 0.839 0.430 
   1   (0.406) 0.471 0.266 0.356 0.318 0.405 0.161 0.570 

Locus 1280 : 
2 alleles
13.0% missing data
   3   (0.905) 0.941 0.944 0.918 0.684 0.907 0.974 0.917 
   1   (0.095) 0.059 0.056 0.082 0.316 0.093 0.026 0.083 

Locus 1281 : 
2 alleles
16.7% missing data
   3   (0.903) 0.935 0.963 0.959 0.936 0.902 0.985 0.022 
   4   (0.097) 0.065 0.037 0.041 0.064 0.098 0.015 0.978 

Locus 1282 : 
2 alleles
1.4% missing data
   1   (0.908) 0.910 0.990 0.952 0.812 0.910 0.979 0.987 
   3   (0.092) 0.090 0.010 0.048 0.188 0.090 0.021 0.013 

Locus 1283 : 
2 alleles
3.6% missing data
   3   (0.748) 0.836 0.603 0.737 0.834 0.748 0.660 0.092 
   1   (0.252) 0.164 0.397 0.263 0.166 0.252 0.340 0.908 

Locus 1284 : 
2 alleles
13.8% missing data
   4   (0.909) 0.953 0.947 0.930 0.445 0.909 0.962 0.987 
   2   (0.091) 0.047 0.053 0.070 0.555 0.091 0.038 0.013 

Locus 1285 : 
2 alleles
5.8% missing data
   1   (0.849) 0.874 0.922 0.922 0.762 0.848 0.778 0.873 
   3   (0.151) 0.126 0.078 0.078 0.238 0.152 0.222 0.127 

Locus 1286 : 
2 alleles
2.9% missing data
   2   (0.906) 0.967 0.877 0.822 0.985 0.908 0.938 0.851 
   4   (0.094) 0.033 0.123 0.178 0.015 0.092 0.062 0.149 

Locus 1287 : 
2 alleles
3.6% missing data
   1   (0.108) 0.029 0.062 0.183 0.017 0.109 0.318 0.020 
   3   (0.892) 0.971 0.938 0.817 0.983 0.891 0.682 0.980 

Locus 1288 : 
2 alleles
0.7% missing data
   4   (0.959) 0.995 0.987 0.965 0.998 0.960 0.608 0.993 
   3   (0.041) 0.005 0.013 0.035 0.002 0.040 0.392 0.007 

Locus 1289 : 
2 alleles
5.8% missing data
   3   (0.850) 0.935 0.885 0.847 0.960 0.849 0.734 0.072 
   1   (0.150) 0.065 0.115 0.153 0.040 0.151 0.266 0.928 

Locus 1290 : 
2 alleles
13.8% missing data
   1   (0.849) 0.850 0.706 0.887 0.920 0.849 0.967 0.988 
   4   (0.151) 0.150 0.294 0.113 0.080 0.151 0.033 0.012 

Locus 1291 : 
2 alleles
5.8% missing data
   1   (0.803) 0.930 0.354 0.676 0.890 0.800 0.876 0.060 
   3   (0.197) 0.070 0.646 0.324 0.110 0.200 0.124 0.940 

Locus 1292 : 
2 alleles
3.6% missing data
   3   (0.897) 0.940 0.921 0.909 0.975 0.896 0.921 0.976 
   2   (0.103) 0.060 0.079 0.091 0.025 0.104 0.079 0.024 

Locus 1293 : 
2 alleles
9.4% missing data
   2   (0.903) 0.951 0.986 0.907 0.965 0.901 0.915 0.967 
   4   (0.097) 0.049 0.014 0.093 0.035 0.099 0.085 0.033 

Locus 1294 : 
2 alleles
4.3% missing data
   3   (0.903) 0.739 0.971 0.987 0.916 0.904 0.992 0.996 
   4   (0.097) 0.261 0.029 0.013 0.084 0.096 0.008 0.004 

Locus 1295 : 
2 alleles
13.8% missing data
   1   (0.466) 0.421 0.401 0.554 0.329 0.465 0.546 0.451 
   4   (0.534) 0.579 0.599 0.446 0.671 0.535 0.454 0.549 

Locus 1296 : 
2 alleles
4.3% missing data
   2   (0.862) 0.869 0.854 0.888 0.986 0.863 0.969 0.984 
   3   (0.138) 0.131 0.146 0.112 0.014 0.137 0.031 0.016 

Locus 1297 : 
2 alleles
2.9% missing data
   4   (0.852) 0.938 0.859 0.628 0.948 0.852 0.951 0.970 
   3   (0.148) 0.062 0.141 0.372 0.052 0.148 0.049 0.030 

Locus 1298 : 
2 alleles
3.6% missing data
   1   (0.108) 0.092 0.408 0.060 0.153 0.107 0.033 0.017 
   3   (0.892) 0.908 0.592 0.940 0.847 0.893 0.967 0.983 

Locus 1299 : 
2 alleles
3.6% missing data
   2   (0.893) 0.901 0.921 0.932 0.945 0.893 0.965 0.990 
   4   (0.107) 0.099 0.079 0.068 0.055 0.107 0.035 0.010 

Locus 1300 : 
2 alleles
5.1% missing data
   3   (0.881) 0.907 0.873 0.889 0.973 0.881 0.968 0.990 
   1   (0.119) 0.093 0.127 0.111 0.027 0.119 0.032 0.010 

Locus 1301 : 
2 alleles
5.8% missing data
   3   (0.441) 0.421 0.516 0.500 0.443 0.442 0.195 0.422 
   4   (0.559) 0.579 0.484 0.500 0.557 0.558 0.805 0.578 

Locus 1302 : 
2 alleles
5.1% missing data
   2   (0.549) 0.538 0.119 0.643 0.726 0.548 0.226 0.954 
   4   (0.451) 0.462 0.881 0.357 0.274 0.452 0.774 0.046 

Locus 1303 : 
2 alleles
15.9% missing data
   1   (0.728) 0.741 0.833 0.764 0.723 0.726 0.816 0.533 
   2   (0.272) 0.259 0.167 0.236 0.277 0.274 0.184 0.467 

Locus 1304 : 
2 alleles
1.4% missing data
   1   (0.911) 0.930 0.986 0.953 0.838 0.911 0.985 0.993 
   3   (0.089) 0.070 0.014 0.047 0.162 0.089 0.015 0.007 

Locus 1305 : 
2 alleles
10.1% missing data
   2   (0.662) 0.688 0.926 0.655 0.591 0.661 0.615 0.824 
   4   (0.338) 0.312 0.074 0.345 0.409 0.339 0.385 0.176 

Locus 1306 : 
2 alleles
12.3% missing data
   1   (0.886) 0.906 0.930 0.929 0.937 0.884 0.963 0.986 
   3   (0.114) 0.094 0.070 0.071 0.063 0.116 0.037 0.014 

Locus 1307 : 
2 alleles
3.6% missing data
   2   (0.911) 0.889 0.939 0.972 0.899 0.912 0.986 0.970 
   4   (0.089) 0.111 0.061 0.028 0.101 0.088 0.014 0.030 

Locus 1308 : 
2 alleles
13.8% missing data
   4   (0.823) 0.843 0.835 0.849 0.840 0.821 0.947 0.974 
   1   (0.177) 0.157 0.165 0.151 0.160 0.179 0.053 0.026 

Locus 1309 : 
2 alleles
10.9% missing data
   1   (0.828) 0.883 0.943 0.765 0.599 0.831 0.932 0.685 
   2   (0.172) 0.117 0.057 0.235 0.401 0.169 0.068 0.315 

Locus 1310 : 
2 alleles
10.1% missing data
   1   (0.888) 0.907 0.925 0.944 0.753 0.884 0.979 0.972 
   3   (0.112) 0.093 0.075 0.056 0.247 0.116 0.021 0.028 

Locus 1311 : 
2 alleles
10.9% missing data
   2   (0.157) 0.090 0.083 0.118 0.285 0.157 0.733 0.107 
   4   (0.843) 0.910 0.917 0.882 0.715 0.843 0.267 0.893 

Locus 1312 : 
2 alleles
8.0% missing data
   2   (0.931) 0.925 0.992 0.980 0.950 0.932 0.991 0.996 
   3   (0.069) 0.075 0.008 0.020 0.050 0.068 0.009 0.004 

Locus 1313 : 
2 alleles
4.3% missing data
   3   (0.834) 0.846 0.951 0.887 0.982 0.836 0.696 0.937 
   1   (0.166) 0.154 0.049 0.113 0.018 0.164 0.304 0.063 

Locus 1314 : 
2 alleles
13.0% missing data
   3   (0.284) 0.385 0.197 0.154 0.202 0.286 0.067 0.303 
   1   (0.716) 0.615 0.803 0.846 0.798 0.714 0.933 0.697 

Locus 1315 : 
2 alleles
8.0% missing data
   3   (0.890) 0.937 0.959 0.846 0.967 0.891 0.953 0.984 
   4   (0.110) 0.063 0.041 0.154 0.033 0.109 0.047 0.016 

Locus 1316 : 
2 alleles
12.3% missing data
   4   (0.845) 0.810 0.955 0.907 0.914 0.846 0.968 0.886 
   1   (0.155) 0.190 0.045 0.093 0.086 0.154 0.032 0.114 

Locus 1317 : 
2 alleles
13.0% missing data
   3   (0.892) 0.937 0.916 0.910 0.867 0.893 0.834 0.748 
   1   (0.108) 0.063 0.084 0.090 0.133 0.107 0.166 0.252 

Locus 1318 : 
2 alleles
3.6% missing data
   2   (0.915) 0.937 0.984 0.960 0.958 0.914 0.983 0.778 
   4   (0.085) 0.063 0.016 0.040 0.042 0.086 0.017 0.222 

Locus 1319 : 
2 alleles
4.3% missing data
   1   (0.338) 0.425 0.448 0.213 0.393 0.334 0.362 0.037 
   2   (0.662) 0.575 0.552 0.787 0.607 0.666 0.638 0.963 

Locus 1320 : 
2 alleles
15.2% missing data
   1   (0.643) 0.659 0.491 0.568 0.786 0.644 0.904 0.747 
   3   (0.357) 0.341 0.509 0.432 0.214 0.356 0.096 0.253 

Locus 1321 : 
2 alleles
15.2% missing data
   3   (0.836) 0.634 0.953 0.966 0.943 0.835 0.981 0.931 
   4   (0.164) 0.366 0.047 0.034 0.057 0.165 0.019 0.069 

Locus 1322 : 
2 alleles
3.6% missing data
   1   (0.610) 0.645 0.504 0.624 0.549 0.610 0.487 0.515 
   3   (0.390) 0.355 0.496 0.376 0.451 0.390 0.513 0.485 

Locus 1323 : 
2 alleles
9.4% missing data
   2   (0.867) 0.899 0.566 0.895 0.871 0.867 0.965 0.974 
   4   (0.133) 0.101 0.434 0.105 0.129 0.133 0.035 0.026 

Locus 1324 : 
2 alleles
6.5% missing data
   2   (0.501) 0.454 0.937 0.494 0.541 0.499 0.769 0.512 
   1   (0.499) 0.546 0.063 0.506 0.459 0.501 0.231 0.488 

Locus 1325 : 
2 alleles
6.5% missing data
   2   (0.225) 0.179 0.148 0.285 0.485 0.223 0.121 0.032 
   4   (0.775) 0.821 0.852 0.715 0.515 0.777 0.879 0.968 

Locus 1326 : 
2 alleles
13.0% missing data
   3   (0.852) 0.871 0.699 0.927 0.431 0.849 0.939 0.965 
   1   (0.148) 0.129 0.301 0.073 0.569 0.151 0.061 0.035 

Locus 1327 : 
2 alleles
10.9% missing data
   2   (0.930) 0.952 0.977 0.969 0.994 0.930 0.986 0.890 
   1   (0.070) 0.048 0.023 0.031 0.006 0.070 0.014 0.110 

Locus 1328 : 
2 alleles
5.8% missing data
   2   (0.579) 0.588 0.934 0.517 0.530 0.577 0.870 0.572 
   4   (0.421) 0.412 0.066 0.483 0.470 0.423 0.130 0.428 

Locus 1329 : 
2 alleles
2.2% missing data
   2   (0.897) 0.931 0.940 0.915 0.955 0.896 0.971 0.923 
   4   (0.103) 0.069 0.060 0.085 0.045 0.104 0.029 0.077 

Locus 1330 : 
2 alleles
11.6% missing data
   1   (0.890) 0.919 0.940 0.948 0.862 0.889 0.847 0.933 
   3   (0.110) 0.081 0.060 0.052 0.138 0.111 0.153 0.067 

Locus 1331 : 
2 alleles
11.6% missing data
   1   (0.843) 0.841 0.774 0.898 0.731 0.844 0.951 0.752 
   4   (0.157) 0.159 0.226 0.102 0.269 0.156 0.049 0.248 

Locus 1332 : 
2 alleles
13.0% missing data
   2   (0.893) 0.911 0.963 0.929 0.939 0.892 0.958 0.985 
   4   (0.107) 0.089 0.037 0.071 0.061 0.108 0.042 0.015 

Locus 1333 : 
2 alleles
15.9% missing data
   1   (0.072) 0.033 0.048 0.071 0.024 0.070 0.017 0.088 
   4   (0.928) 0.967 0.952 0.929 0.976 0.930 0.983 0.912 

Locus 1334 : 
2 alleles
1.4% missing data
   1   (0.907) 0.935 0.990 0.966 0.883 0.906 0.750 0.986 
   2   (0.093) 0.065 0.010 0.034 0.117 0.094 0.250 0.014 

Locus 1335 : 
2 alleles
12.3% missing data
   1   (0.941) 0.919 0.975 0.990 0.694 0.942 0.995 0.997 
   4   (0.059) 0.081 0.025 0.010 0.306 0.058 0.005 0.003 

Locus 1336 : 
2 alleles
5.1% missing data
   3   (0.868) 0.870 0.978 0.907 0.882 0.869 0.959 0.863 
   1   (0.132) 0.130 0.022 0.093 0.118 0.131 0.041 0.137 

Locus 1337 : 
2 alleles
17.4% missing data
   2   (0.926) 0.973 0.945 0.880 0.924 0.927 0.963 0.941 
   4   (0.074) 0.027 0.055 0.120 0.076 0.073 0.037 0.059 

Locus 1338 : 
2 alleles
5.1% missing data
   2   (0.904) 0.932 0.948 0.944 0.951 0.902 0.974 0.984 
   1   (0.096) 0.068 0.052 0.056 0.049 0.098 0.026 0.016 

Locus 1339 : 
2 alleles
1.4% missing data
   2   (0.905) 0.940 0.988 0.924 0.859 0.903 0.980 0.992 
   3   (0.095) 0.060 0.012 0.076 0.141 0.097 0.020 0.008 

Locus 1340 : 
2 alleles
2.2% missing data
   1   (0.868) 0.891 0.888 0.898 0.980 0.867 0.958 0.911 
   3   (0.132) 0.109 0.112 0.102 0.020 0.133 0.042 0.089 

Locus 1341 : 
2 alleles
4.3% missing data
   1   (0.900) 0.911 0.988 0.942 0.925 0.900 0.977 0.975 
   3   (0.100) 0.089 0.012 0.058 0.075 0.100 0.023 0.025 

Locus 1342 : 
2 alleles
1.4% missing data
   3   (0.883) 0.838 0.844 0.954 0.931 0.885 0.979 0.990 
   1   (0.117) 0.162 0.156 0.046 0.069 0.115 0.021 0.010 

Locus 1343 : 
2 alleles
10.9% missing data
   2   (0.842) 0.873 0.919 0.876 0.910 0.843 0.788 0.972 
   4   (0.158) 0.127 0.081 0.124 0.090 0.157 0.212 0.028 

Locus 1344 : 
2 alleles
3.6% missing data
   2   (0.890) 0.919 0.932 0.898 0.881 0.890 0.976 0.940 
   4   (0.110) 0.081 0.068 0.102 0.119 0.110 0.024 0.060 

Locus 1345 : 
2 alleles
10.9% missing data
   2   (0.498) 0.643 0.673 0.394 0.459 0.496 0.111 0.054 
   4   (0.502) 0.357 0.327 0.606 0.541 0.504 0.889 0.946 

Locus 1346 : 
2 alleles
10.9% missing data
   4   (0.887) 0.940 0.947 0.868 0.782 0.887 0.910 0.990 
   2   (0.113) 0.060 0.053 0.132 0.218 0.113 0.090 0.010 

Locus 1347 : 
2 alleles
0.0% missing data
   3   (0.719) 0.647 0.950 0.783 0.635 0.718 0.945 0.961 
   1   (0.281) 0.353 0.050 0.217 0.365 0.282 0.055 0.039 

Locus 1348 : 
2 alleles
4.3% missing data
   3   (0.914) 0.944 0.970 0.946 0.913 0.913 0.973 0.900 
   1   (0.086) 0.056 0.030 0.054 0.087 0.087 0.027 0.100 

Locus 1349 : 
2 alleles
13.8% missing data
   1   (0.516) 0.518 0.310 0.571 0.607 0.519 0.154 0.544 
   3   (0.484) 0.482 0.690 0.429 0.393 0.481 0.846 0.456 

Locus 1350 : 
2 alleles
10.9% missing data
   1   (0.929) 0.928 0.915 0.979 0.977 0.930 0.990 0.973 
   3   (0.071) 0.072 0.085 0.021 0.023 0.070 0.010 0.027 

Locus 1351 : 
2 alleles
17.4% missing data
   2   (0.615) 0.604 0.223 0.692 0.903 0.614 0.586 0.648 
   4   (0.385) 0.396 0.777 0.308 0.097 0.386 0.414 0.352 

Locus 1352 : 
2 alleles
14.5% missing data
   1   (0.557) 0.532 0.815 0.572 0.769 0.558 0.513 0.483 
   4   (0.443) 0.468 0.185 0.428 0.231 0.442 0.487 0.517 

Locus 1353 : 
2 alleles
12.3% missing data
   2   (0.902) 0.968 0.949 0.880 0.950 0.902 0.614 0.937 
   4   (0.098) 0.032 0.051 0.120 0.050 0.098 0.386 0.063 

Locus 1354 : 
2 alleles
4.3% missing data
   4   (0.926) 0.963 0.991 0.923 0.889 0.927 0.976 0.946 
   2   (0.074) 0.037 0.009 0.077 0.111 0.073 0.024 0.054 

Locus 1355 : 
2 alleles
10.9% missing data
   3   (0.454) 0.486 0.596 0.419 0.633 0.453 0.391 0.047 
   1   (0.546) 0.514 0.404 0.581 0.367 0.547 0.609 0.953 

Locus 1356 : 
2 alleles
6.5% missing data
   2   (0.844) 0.893 0.678 0.896 0.898 0.842 0.659 0.985 
   4   (0.156) 0.107 0.322 0.104 0.102 0.158 0.341 0.015 

Locus 1357 : 
2 alleles
7.2% missing data
   4   (0.775) 0.806 0.939 0.765 0.794 0.773 0.907 0.715 
   2   (0.225) 0.194 0.061 0.235 0.206 0.227 0.093 0.285 

Locus 1358 : 
2 alleles
4.3% missing data
   3   (0.878) 0.909 0.953 0.889 0.977 0.877 0.973 0.902 
   1   (0.122) 0.091 0.047 0.111 0.023 0.123 0.027 0.098 

Locus 1359 : 
2 alleles
5.8% missing data
   3   (0.536) 0.817 0.121 0.184 0.873 0.538 0.094 0.073 
   1   (0.464) 0.183 0.879 0.816 0.127 0.462 0.906 0.927 

Locus 1360 : 
2 alleles
5.1% missing data
   1   (0.279) 0.252 0.476 0.287 0.373 0.279 0.071 0.383 
   3   (0.721) 0.748 0.524 0.713 0.627 0.721 0.929 0.617 

Locus 1361 : 
2 alleles
5.1% missing data
   1   (0.121) 0.089 0.017 0.104 0.317 0.122 0.034 0.007 
   3   (0.879) 0.911 0.983 0.896 0.683 0.878 0.966 0.993 

Locus 1362 : 
2 alleles
12.3% missing data
   4   (0.820) 0.853 0.745 0.811 0.834 0.822 0.915 0.802 
   1   (0.180) 0.147 0.255 0.189 0.166 0.178 0.085 0.198 

Locus 1363 : 
2 alleles
2.9% missing data
   3   (0.890) 0.909 0.981 0.956 0.842 0.891 0.742 0.930 
   1   (0.110) 0.091 0.019 0.044 0.158 0.109 0.258 0.070 

Locus 1364 : 
2 alleles
13.8% missing data
   4   (0.921) 0.975 0.927 0.878 0.988 0.920 0.976 0.975 
   2   (0.079) 0.025 0.073 0.122 0.012 0.080 0.024 0.025 

Locus 1365 : 
2 alleles
14.5% missing data
   2   (0.176) 0.245 0.120 0.081 0.379 0.175 0.029 0.139 
   3   (0.824) 0.755 0.880 0.919 0.621 0.825 0.971 0.861 

Locus 1366 : 
2 alleles
10.9% missing data
   2   (0.390) 0.428 0.047 0.348 0.505 0.394 0.095 0.453 
   4   (0.610) 0.572 0.953 0.652 0.495 0.606 0.905 0.547 

Locus 1367 : 
2 alleles
0.7% missing data
   1   (0.896) 0.926 0.983 0.946 0.974 0.896 0.965 0.287 
   3   (0.104) 0.074 0.017 0.054 0.026 0.104 0.035 0.713 

Locus 1368 : 
2 alleles
10.1% missing data
   2   (0.659) 0.613 0.726 0.703 0.516 0.657 0.926 0.968 
   4   (0.341) 0.387 0.274 0.297 0.484 0.343 0.074 0.032 

Locus 1369 : 
2 alleles
4.3% missing data
   1   (0.467) 0.403 0.540 0.475 0.749 0.465 0.833 0.492 
   3   (0.533) 0.597 0.460 0.525 0.251 0.535 0.167 0.508 

Locus 1370 : 
2 alleles
14.5% missing data
   3   (0.900) 0.866 0.990 0.977 0.858 0.902 0.895 0.975 
   1   (0.100) 0.134 0.010 0.023 0.142 0.098 0.105 0.025 

Locus 1371 : 
2 alleles
12.3% missing data
   1   (0.130) 0.107 0.094 0.080 0.035 0.134 0.041 0.112 
   3   (0.870) 0.893 0.906 0.920 0.965 0.866 0.959 0.888 

Locus 1372 : 
2 alleles
3.6% missing data
   1   (0.847) 0.875 0.774 0.904 0.923 0.848 0.703 0.974 
   4   (0.153) 0.125 0.226 0.096 0.077 0.152 0.297 0.026 

Locus 1373 : 
2 alleles
5.8% missing data
   3   (0.850) 0.879 0.827 0.835 0.963 0.851 0.953 0.962 
   4   (0.150) 0.121 0.173 0.165 0.037 0.149 0.047 0.038 

Locus 1374 : 
2 alleles
4.3% missing data
   3   (0.882) 0.877 0.988 0.932 0.839 0.883 0.976 0.984 
   1   (0.118) 0.123 0.012 0.068 0.161 0.117 0.024 0.016 

Locus 1375 : 
2 alleles
3.6% missing data
   1   (0.826) 0.812 0.966 0.867 0.908 0.826 0.946 0.982 
   2   (0.174) 0.188 0.034 0.133 0.092 0.174 0.054 0.018 

Locus 1376 : 
2 alleles
1.4% missing data
   2   (0.932) 0.926 0.994 0.982 0.817 0.933 0.989 0.982 
   4   (0.068) 0.074 0.006 0.018 0.183 0.067 0.011 0.018 

Locus 1377 : 
2 alleles
1.4% missing data
   2   (0.908) 0.950 0.988 0.908 0.888 0.907 0.966 0.996 
   3   (0.092) 0.050 0.012 0.092 0.112 0.093 0.034 0.004 

Locus 1378 : 
2 alleles
10.1% missing data
   1   (0.740) 0.783 0.783 0.711 0.858 0.739 0.673 0.975 
   3   (0.260) 0.217 0.217 0.289 0.142 0.261 0.327 0.025 

Locus 1379 : 
2 alleles
16.7% missing data
   3   (0.622) 0.893 0.534 0.180 0.914 0.621 0.237 0.127 
   1   (0.378) 0.107 0.466 0.820 0.086 0.379 0.763 0.873 

Locus 1380 : 
2 alleles
3.6% missing data
   3   (0.798) 0.814 0.822 0.805 0.759 0.798 0.930 0.813 
   1   (0.202) 0.186 0.178 0.195 0.241 0.202 0.070 0.187 

Locus 1381 : 
2 alleles
10.9% missing data
   1   (0.852) 0.748 0.986 0.960 0.661 0.851 0.980 0.909 
   4   (0.148) 0.252 0.014 0.040 0.339 0.149 0.020 0.091 

Locus 1382 : 
2 alleles
7.2% missing data
   3   (0.867) 0.913 0.904 0.933 0.539 0.867 0.724 0.609 
   1   (0.133) 0.087 0.096 0.067 0.461 0.133 0.276 0.391 

Locus 1383 : 
2 alleles
15.2% missing data
   3   (0.918) 0.967 0.892 0.912 0.951 0.919 0.890 0.935 
   4   (0.082) 0.033 0.108 0.088 0.049 0.081 0.110 0.065 

Locus 1384 : 
2 alleles
13.0% missing data
   2   (0.859) 0.867 0.891 0.902 0.749 0.861 0.952 0.779 
   1   (0.141) 0.133 0.109 0.098 0.251 0.139 0.048 0.221 

Locus 1385 : 
2 alleles
2.9% missing data
   2   (0.751) 0.779 0.881 0.715 0.802 0.748 0.923 0.961 
   4   (0.249) 0.221 0.119 0.285 0.198 0.252 0.077 0.039 

Locus 1386 : 
2 alleles
14.5% missing data
   2   (0.880) 0.927 0.945 0.878 0.714 0.880 0.961 0.838 
   4   (0.120) 0.073 0.055 0.122 0.286 0.120 0.039 0.162 

Locus 1387 : 
2 alleles
4.3% missing data
   1   (0.714) 0.769 0.733 0.787 0.697 0.714 0.326 0.169 
   3   (0.286) 0.231 0.267 0.213 0.303 0.286 0.674 0.831 

Locus 1388 : 
2 alleles
15.2% missing data
   1   (0.260) 0.259 0.628 0.149 0.209 0.261 0.340 0.410 
   3   (0.740) 0.741 0.372 0.851 0.791 0.739 0.660 0.590 

Locus 1389 : 
2 alleles
4.3% missing data
   4   (0.869) 0.916 0.968 0.933 0.711 0.868 0.678 0.530 
   1   (0.131) 0.084 0.032 0.067 0.289 0.132 0.322 0.470 

Locus 1390 : 
2 alleles
12.3% missing data
   2   (0.882) 0.932 0.966 0.864 0.984 0.884 0.643 0.980 
   4   (0.118) 0.068 0.034 0.136 0.016 0.116 0.357 0.020 

Locus 1391 : 
2 alleles
6.5% missing data
   2   (0.092) 0.059 0.017 0.095 0.024 0.091 0.034 0.006 
   4   (0.908) 0.941 0.983 0.905 0.976 0.909 0.966 0.994 

Locus 1392 : 
2 alleles
10.9% missing data
   1   (0.179) 0.164 0.029 0.108 0.268 0.180 0.041 0.956 
   2   (0.821) 0.836 0.971 0.892 0.732 0.820 0.959 0.044 

Locus 1393 : 
2 alleles
3.6% missing data
   1   (0.914) 0.955 0.983 0.901 0.976 0.915 0.969 0.984 
   3   (0.086) 0.045 0.017 0.099 0.024 0.085 0.031 0.016 

Locus 1394 : 
2 alleles
14.5% missing data
   3   (0.904) 0.960 0.955 0.888 0.821 0.906 0.800 0.829 
   4   (0.096) 0.040 0.045 0.112 0.179 0.094 0.200 0.171 

Locus 1395 : 
2 alleles
13.0% missing data
   2   (0.897) 0.937 0.979 0.903 0.959 0.896 0.956 0.880 
   3   (0.103) 0.063 0.021 0.097 0.041 0.104 0.044 0.120 

Locus 1396 : 
2 alleles
12.3% missing data
   3   (0.900) 0.935 0.985 0.952 0.976 0.901 0.546 0.912 
   1   (0.100) 0.065 0.015 0.048 0.024 0.099 0.454 0.088 

Locus 1397 : 
2 alleles
15.9% missing data
   2   (0.887) 0.906 0.856 0.911 0.965 0.887 0.965 0.981 
   4   (0.113) 0.094 0.144 0.089 0.035 0.113 0.035 0.019 

Locus 1398 : 
2 alleles
2.2% missing data
   1   (0.945) 0.899 0.988 0.993 0.973 0.946 0.996 0.997 
   2   (0.055) 0.101 0.012 0.007 0.027 0.054 0.004 0.003 

Locus 1399 : 
2 alleles
3.6% missing data
   1   (0.893) 0.928 0.946 0.913 0.608 0.893 0.971 0.971 
   4   (0.107) 0.072 0.054 0.087 0.392 0.107 0.029 0.029 

Locus 1400 : 
2 alleles
3.6% missing data
   4   (0.865) 0.911 0.977 0.826 0.939 0.866 0.940 0.868 
   2   (0.135) 0.089 0.023 0.174 0.061 0.134 0.060 0.132 

Locus 1401 : 
2 alleles
15.2% missing data
   4   (0.828) 0.838 0.952 0.865 0.693 0.827 0.955 0.819 
   3   (0.172) 0.162 0.048 0.135 0.307 0.173 0.045 0.181 

Locus 1402 : 
2 alleles
14.5% missing data
   2   (0.845) 0.896 0.842 0.841 0.925 0.843 0.844 0.981 
   1   (0.155) 0.104 0.158 0.159 0.075 0.157 0.156 0.019 

Locus 1403 : 
2 alleles
1.4% missing data
   3   (0.921) 0.920 0.974 0.974 0.825 0.921 0.988 0.973 
   4   (0.079) 0.080 0.026 0.026 0.175 0.079 0.012 0.027 

Locus 1404 : 
2 alleles
4.3% missing data
   1   (0.675) 0.743 0.538 0.580 0.721 0.674 0.886 0.447 
   4   (0.325) 0.257 0.462 0.420 0.279 0.326 0.114 0.553 

Locus 1405 : 
2 alleles
13.8% missing data
   4   (0.440) 0.456 0.386 0.391 0.439 0.437 0.410 0.943 
   3   (0.560) 0.544 0.614 0.609 0.561 0.563 0.590 0.057 

Locus 1406 : 
2 alleles
2.9% missing data
   1   (0.865) 0.930 0.965 0.864 0.960 0.865 0.910 0.035 
   3   (0.135) 0.070 0.035 0.136 0.040 0.135 0.090 0.965 

Locus 1407 : 
2 alleles
3.6% missing data
   1   (0.894) 0.949 0.981 0.845 0.853 0.895 0.961 0.793 
   2   (0.106) 0.051 0.019 0.155 0.147 0.105 0.039 0.207 

Locus 1408 : 
2 alleles
13.0% missing data
   1   (0.540) 0.514 0.535 0.586 0.569 0.542 0.712 0.041 
   3   (0.460) 0.486 0.465 0.414 0.431 0.458 0.288 0.959 

Locus 1409 : 
2 alleles
7.2% missing data
   3   (0.897) 0.894 0.989 0.949 0.976 0.897 0.975 0.986 
   2   (0.103) 0.106 0.011 0.051 0.024 0.103 0.025 0.014 

Locus 1410 : 
2 alleles
13.0% missing data
   2   (0.765) 0.852 0.694 0.605 0.890 0.767 0.797 0.830 
   1   (0.235) 0.148 0.306 0.395 0.110 0.233 0.203 0.170 

Locus 1411 : 
2 alleles
5.8% missing data
   1   (0.418) 0.437 0.176 0.379 0.725 0.418 0.396 0.353 
   2   (0.582) 0.563 0.824 0.621 0.275 0.582 0.604 0.647 

Locus 1412 : 
2 alleles
2.9% missing data
   1   (0.404) 0.586 0.311 0.174 0.625 0.402 0.499 0.040 
   3   (0.596) 0.414 0.689 0.826 0.375 0.598 0.501 0.960 

Locus 1413 : 
2 alleles
7.2% missing data
   1   (0.893) 0.939 0.979 0.867 0.905 0.893 0.969 0.978 
   3   (0.107) 0.061 0.021 0.133 0.095 0.107 0.031 0.022 

Locus 1414 : 
2 alleles
9.4% missing data
   2   (0.828) 0.916 0.950 0.686 0.934 0.828 0.899 0.532 
   3   (0.172) 0.084 0.050 0.314 0.066 0.172 0.101 0.468 

Locus 1415 : 
2 alleles
6.5% missing data
   1   (0.844) 0.859 0.840 0.858 0.915 0.844 0.956 0.954 
   4   (0.156) 0.141 0.160 0.142 0.085 0.156 0.044 0.046 

Locus 1416 : 
2 alleles
3.6% missing data
   3   (0.713) 0.703 0.951 0.708 0.754 0.712 0.914 0.797 
   1   (0.287) 0.297 0.049 0.292 0.246 0.288 0.086 0.203 

Locus 1417 : 
2 alleles
13.0% missing data
   2   (0.847) 0.879 0.931 0.890 0.708 0.842 0.959 0.863 
   4   (0.153) 0.121 0.069 0.110 0.292 0.158 0.041 0.137 

Locus 1418 : 
2 alleles
5.1% missing data
   2   (0.894) 0.949 0.981 0.870 0.966 0.891 0.952 0.983 
   3   (0.106) 0.051 0.019 0.130 0.034 0.109 0.048 0.017 

Locus 1419 : 
2 alleles
13.0% missing data
   3   (0.817) 0.918 0.829 0.704 0.958 0.816 0.471 0.985 
   1   (0.183) 0.082 0.171 0.296 0.042 0.184 0.529 0.015 

Locus 1420 : 
2 alleles
4.3% missing data
   3   (0.891) 0.921 0.989 0.892 0.966 0.893 0.961 0.915 
   1   (0.109) 0.079 0.011 0.108 0.034 0.107 0.039 0.085 

Locus 1421 : 
2 alleles
12.3% missing data
   1   (0.373) 0.402 0.418 0.309 0.361 0.373 0.412 0.050 
   3   (0.627) 0.598 0.582 0.691 0.639 0.627 0.588 0.950 

Locus 1422 : 
2 alleles
10.1% missing data
   1   (0.082) 0.115 0.060 0.024 0.063 0.081 0.014 0.009 
   3   (0.918) 0.885 0.940 0.976 0.937 0.919 0.986 0.991 

Locus 1423 : 
2 alleles
12.3% missing data
   3   (0.708) 0.710 0.805 0.741 0.941 0.708 0.723 0.704 
   1   (0.292) 0.290 0.195 0.259 0.059 0.292 0.277 0.296 

Locus 1424 : 
2 alleles
12.3% missing data
   4   (0.862) 0.908 0.869 0.815 0.928 0.864 0.950 0.837 
   2   (0.138) 0.092 0.131 0.185 0.072 0.136 0.050 0.163 

Locus 1425 : 
2 alleles
5.8% missing data
   4   (0.691) 0.813 0.940 0.482 0.878 0.690 0.498 0.978 
   2   (0.309) 0.187 0.060 0.518 0.122 0.310 0.502 0.022 

Locus 1426 : 
2 alleles
8.7% missing data
   2   (0.920) 0.921 0.993 0.984 0.976 0.921 0.851 0.942 
   3   (0.080) 0.079 0.007 0.016 0.024 0.079 0.149 0.058 

Locus 1427 : 
2 alleles
17.4% missing data
   2   (0.667) 0.657 0.852 0.701 0.662 0.666 0.742 0.611 
   3   (0.333) 0.343 0.148 0.299 0.338 0.334 0.258 0.389 

Locus 1428 : 
2 alleles
3.6% missing data
   1   (0.903) 0.953 0.951 0.879 0.974 0.903 0.962 0.990 
   3   (0.097) 0.047 0.049 0.121 0.026 0.097 0.038 0.010 

Locus 1429 : 
2 alleles
19.6% missing data
   1   (0.898) 0.901 0.978 0.933 0.975 0.899 0.982 0.950 
   4   (0.102) 0.099 0.022 0.067 0.025 0.101 0.018 0.050 

Locus 1430 : 
2 alleles
3.6% missing data
   1   (0.833) 0.888 0.816 0.844 0.918 0.835 0.574 0.739 
   2   (0.167) 0.112 0.184 0.156 0.082 0.165 0.426 0.261 

Locus 1431 : 
2 alleles
6.5% missing data
   3   (0.819) 0.893 0.340 0.801 0.613 0.822 0.939 0.242 
   2   (0.181) 0.107 0.660 0.199 0.387 0.178 0.061 0.758 

Locus 1432 : 
2 alleles
7.2% missing data
   1   (0.494) 0.474 0.460 0.529 0.592 0.492 0.715 0.078 
   3   (0.506) 0.526 0.540 0.471 0.408 0.508 0.285 0.922 

Locus 1433 : 
2 alleles
7.2% missing data
   3   (0.828) 0.838 0.716 0.857 0.950 0.827 0.963 0.973 
   1   (0.172) 0.162 0.284 0.143 0.050 0.173 0.037 0.027 

Locus 1434 : 
2 alleles
12.3% missing data
   1   (0.913) 0.952 0.976 0.954 0.895 0.913 0.953 0.341 
   3   (0.087) 0.048 0.024 0.046 0.105 0.087 0.047 0.659 

Locus 1435 : 
2 alleles
5.1% missing data
   1   (0.886) 0.929 0.954 0.880 0.955 0.886 0.957 0.888 
   3   (0.114) 0.071 0.046 0.120 0.045 0.114 0.043 0.112 

Locus 1436 : 
2 alleles
12.3% missing data
   4   (0.903) 0.930 0.670 0.939 0.972 0.903 0.981 0.988 
   2   (0.097) 0.070 0.330 0.061 0.028 0.097 0.019 0.012 

Locus 1437 : 
2 alleles
2.9% missing data
   1   (0.907) 0.913 0.987 0.966 0.763 0.904 0.988 0.957 
   3   (0.093) 0.087 0.013 0.034 0.237 0.096 0.012 0.043 

Locus 1438 : 
2 alleles
10.1% missing data
   2   (0.750) 0.716 0.957 0.856 0.604 0.749 0.666 0.969 
   4   (0.250) 0.284 0.043 0.144 0.396 0.251 0.334 0.031 

Locus 1439 : 
2 alleles
3.6% missing data
   1   (0.908) 0.946 0.888 0.922 0.905 0.908 0.981 0.939 
   3   (0.092) 0.054 0.112 0.078 0.095 0.092 0.019 0.061 

Locus 1440 : 
2 alleles
5.1% missing data
   3   (0.862) 0.944 0.730 0.788 0.709 0.864 0.946 0.289 
   1   (0.138) 0.056 0.270 0.212 0.291 0.136 0.054 0.711 

Locus 1441 : 
2 alleles
4.3% missing data
   1   (0.638) 0.673 0.680 0.625 0.800 0.639 0.532 0.577 
   4   (0.362) 0.327 0.320 0.375 0.200 0.361 0.468 0.423 

Locus 1442 : 
2 alleles
13.0% missing data
   4   (0.770) 0.831 0.776 0.750 0.486 0.767 0.929 0.676 
   2   (0.230) 0.169 0.224 0.250 0.514 0.233 0.071 0.324 

Locus 1443 : 
2 alleles
17.4% missing data
   1   (0.902) 0.964 0.837 0.814 0.981 0.903 0.907 0.988 
   4   (0.098) 0.036 0.163 0.186 0.019 0.097 0.093 0.012 

Locus 1444 : 
2 alleles
13.0% missing data
   2   (0.912) 0.931 0.927 0.938 0.973 0.914 0.969 0.979 
   4   (0.088) 0.069 0.073 0.062 0.027 0.086 0.031 0.021 

Locus 1445 : 
2 alleles
13.0% missing data
   2   (0.757) 0.793 0.811 0.787 0.858 0.753 0.737 0.732 
   1   (0.243) 0.207 0.189 0.213 0.142 0.247 0.263 0.268 

Locus 1446 : 
2 alleles
17.4% missing data
   2   (0.908) 0.988 0.957 0.638 0.996 0.909 0.486 0.885 
   3   (0.092) 0.012 0.043 0.362 0.004 0.091 0.514 0.115 

Locus 1447 : 
2 alleles
10.1% missing data
   2   (0.307) 0.317 0.079 0.348 0.223 0.307 0.092 0.028 
   4   (0.693) 0.683 0.921 0.652 0.777 0.693 0.908 0.972 

Locus 1448 : 
2 alleles
5.1% missing data
   1   (0.905) 0.933 0.978 0.938 0.967 0.903 0.977 0.991 
   4   (0.095) 0.067 0.022 0.062 0.033 0.097 0.023 0.009 

Locus 1449 : 
2 alleles
10.9% missing data
   3   (0.909) 0.947 0.892 0.933 0.928 0.907 0.965 0.993 
   4   (0.091) 0.053 0.108 0.067 0.072 0.093 0.035 0.007 

Locus 1450 : 
2 alleles
10.9% missing data
   1   (0.555) 0.524 0.383 0.562 0.287 0.556 0.840 0.916 
   3   (0.445) 0.476 0.617 0.438 0.713 0.444 0.160 0.084 

Locus 1451 : 
2 alleles
14.5% missing data
   4   (0.885) 0.912 0.977 0.941 0.883 0.887 0.615 0.885 
   1   (0.115) 0.088 0.023 0.059 0.117 0.113 0.385 0.115 

Locus 1452 : 
2 alleles
4.3% missing data
   1   (0.469) 0.498 0.151 0.453 0.622 0.474 0.195 0.383 
   3   (0.531) 0.502 0.849 0.547 0.378 0.526 0.805 0.617 

Locus 1453 : 
2 alleles
5.8% missing data
   3   (0.577) 0.749 0.745 0.407 0.697 0.575 0.160 0.070 
   1   (0.423) 0.251 0.255 0.593 0.303 0.425 0.840 0.930 

Locus 1454 : 
2 alleles
13.0% missing data
   2   (0.866) 0.915 0.956 0.869 0.928 0.868 0.708 0.730 
   4   (0.134) 0.085 0.044 0.131 0.072 0.132 0.292 0.270 

Locus 1455 : 
2 alleles
0.7% missing data
   1   (0.913) 0.935 0.993 0.984 0.899 0.907 0.881 0.996 
   3   (0.087) 0.065 0.007 0.016 0.101 0.093 0.119 0.004 

Locus 1456 : 
2 alleles
2.9% missing data
   2   (0.900) 0.936 0.978 0.919 0.925 0.899 0.956 0.984 
   4   (0.100) 0.064 0.022 0.081 0.075 0.101 0.044 0.016 

Locus 1457 : 
2 alleles
13.8% missing data
   2   (0.921) 0.944 0.957 0.954 0.947 0.921 0.981 0.923 
   4   (0.079) 0.056 0.043 0.046 0.053 0.079 0.019 0.077 

Locus 1458 : 
2 alleles
5.1% missing data
   3   (0.917) 0.904 0.984 0.973 0.952 0.917 0.987 0.986 
   1   (0.083) 0.096 0.016 0.027 0.048 0.083 0.013 0.014 

Locus 1459 : 
2 alleles
13.0% missing data
   4   (0.910) 0.925 0.992 0.953 0.713 0.911 0.980 0.949 
   2   (0.090) 0.075 0.008 0.047 0.287 0.089 0.020 0.051 

Locus 1460 : 
2 alleles
12.3% missing data
   2   (0.089) 0.016 0.056 0.173 0.008 0.089 0.479 0.239 
   4   (0.911) 0.984 0.944 0.827 0.992 0.911 0.521 0.761 

Locus 1461 : 
2 alleles
2.2% missing data
   2   (0.169) 0.119 0.780 0.091 0.131 0.172 0.252 0.051 
   4   (0.831) 0.881 0.220 0.909 0.869 0.828 0.748 0.949 

Locus 1462 : 
2 alleles
18.1% missing data
   3   (0.857) 0.860 0.873 0.901 0.906 0.856 0.951 0.970 
   1   (0.143) 0.140 0.127 0.099 0.094 0.144 0.049 0.030 

Locus 1463 : 
2 alleles
10.1% missing data
   2   (0.139) 0.366 0.011 0.022 0.178 0.138 0.012 0.048 
   3   (0.861) 0.634 0.989 0.978 0.822 0.862 0.988 0.952 

Locus 1464 : 
2 alleles
16.7% missing data
   1   (0.857) 0.933 0.950 0.742 0.836 0.855 0.943 0.882 
   3   (0.143) 0.067 0.050 0.258 0.164 0.145 0.057 0.118 

Locus 1465 : 
2 alleles
2.2% missing data
   2   (0.881) 0.895 0.847 0.917 0.860 0.882 0.969 0.934 
   4   (0.119) 0.105 0.153 0.083 0.140 0.118 0.031 0.066 

Locus 1466 : 
2 alleles
10.9% missing data
   2   (0.796) 0.834 0.942 0.761 0.887 0.795 0.861 0.963 
   4   (0.204) 0.166 0.058 0.239 0.113 0.205 0.139 0.037 

Locus 1467 : 
2 alleles
2.9% missing data
   1   (0.880) 0.912 0.981 0.892 0.963 0.879 0.957 0.922 
   2   (0.120) 0.088 0.019 0.108 0.037 0.121 0.043 0.078 

Locus 1468 : 
2 alleles
5.8% missing data
   2   (0.076) 0.033 0.039 0.037 0.211 0.075 0.365 0.119 
   4   (0.924) 0.967 0.961 0.963 0.789 0.925 0.635 0.881 

Locus 1469 : 
2 alleles
13.8% missing data
   4   (0.628) 0.656 0.920 0.608 0.837 0.627 0.557 0.574 
   2   (0.372) 0.344 0.080 0.392 0.163 0.373 0.443 0.426 

Locus 1470 : 
2 alleles
2.9% missing data
   2   (0.896) 0.947 0.899 0.820 0.980 0.898 0.962 0.985 
   4   (0.104) 0.053 0.101 0.180 0.020 0.102 0.038 0.015 

Locus 1471 : 
2 alleles
2.9% missing data
   1   (0.884) 0.877 0.965 0.941 0.852 0.884 0.978 0.991 
   3   (0.116) 0.123 0.035 0.059 0.148 0.116 0.022 0.009 

Locus 1472 : 
2 alleles
7.2% missing data
   3   (0.744) 0.743 0.966 0.802 0.899 0.746 0.589 0.463 
   1   (0.256) 0.257 0.034 0.198 0.101 0.254 0.411 0.537 

Locus 1473 : 
2 alleles
5.8% missing data
   1   (0.752) 0.764 0.973 0.817 0.827 0.751 0.645 0.559 
   3   (0.248) 0.236 0.027 0.183 0.173 0.249 0.355 0.441 

Locus 1474 : 
2 alleles
10.9% missing data
   2   (0.886) 0.903 0.832 0.954 0.982 0.886 0.821 0.988 
   4   (0.114) 0.097 0.168 0.046 0.018 0.114 0.179 0.012 

Locus 1475 : 
2 alleles
2.9% missing data
   3   (0.943) 0.884 0.996 0.992 0.977 0.944 0.996 0.985 
   1   (0.057) 0.116 0.004 0.008 0.023 0.056 0.004 0.015 

Locus 1476 : 
2 alleles
2.2% missing data
   2   (0.814) 0.783 0.486 0.903 0.833 0.813 0.962 0.838 
   4   (0.186) 0.217 0.514 0.097 0.167 0.187 0.038 0.162 

Locus 1477 : 
2 alleles
9.4% missing data
   4   (0.940) 0.899 0.996 0.990 0.984 0.940 0.994 0.979 
   2   (0.060) 0.101 0.004 0.010 0.016 0.060 0.006 0.021 

Locus 1478 : 
2 alleles
12.3% missing data
   3   (0.776) 0.709 0.858 0.890 0.876 0.776 0.932 0.152 
   1   (0.224) 0.291 0.142 0.110 0.124 0.224 0.068 0.848 

Locus 1479 : 
2 alleles
12.3% missing data
   1   (0.834) 0.869 0.860 0.811 0.937 0.835 0.956 0.841 
   3   (0.166) 0.131 0.140 0.189 0.063 0.165 0.044 0.159 

Locus 1480 : 
2 alleles
13.8% missing data
   2   (0.919) 0.976 0.957 0.902 0.994 0.920 0.788 0.995 
   4   (0.081) 0.024 0.043 0.098 0.006 0.080 0.212 0.005 

Locus 1481 : 
2 alleles
18.8% missing data
   1   (0.118) 0.108 0.041 0.071 0.226 0.117 0.031 0.192 
   3   (0.882) 0.892 0.959 0.929 0.774 0.883 0.969 0.808 

Locus 1482 : 
2 alleles
16.7% missing data
   3   (0.626) 0.676 0.485 0.649 0.824 0.627 0.192 0.680 
   1   (0.374) 0.324 0.515 0.351 0.176 0.373 0.808 0.320 

Locus 1483 : 
2 alleles
11.6% missing data
   4   (0.889) 0.871 0.983 0.957 0.807 0.889 0.978 0.880 
   2   (0.111) 0.129 0.017 0.043 0.193 0.111 0.022 0.120 

Locus 1484 : 
2 alleles
0.7% missing data
   3   (0.865) 0.893 0.978 0.870 0.924 0.865 0.932 0.979 
   1   (0.135) 0.107 0.022 0.130 0.076 0.135 0.068 0.021 

Locus 1485 : 
2 alleles
13.0% missing data
   4   (0.400) 0.441 0.351 0.293 0.285 0.400 0.619 0.369 
   2   (0.600) 0.559 0.649 0.707 0.715 0.600 0.381 0.631 

Locus 1486 : 
2 alleles
11.6% missing data
   1   (0.913) 0.931 0.958 0.942 0.972 0.915 0.978 0.908 
   2   (0.087) 0.069 0.042 0.058 0.028 0.085 0.022 0.092 

Locus 1487 : 
2 alleles
3.6% missing data
   2   (0.847) 0.847 0.882 0.886 0.745 0.848 0.964 0.962 
   3   (0.153) 0.153 0.118 0.114 0.255 0.152 0.036 0.038 

Locus 1488 : 
2 alleles
10.9% missing data
   1   (0.211) 0.205 0.047 0.167 0.242 0.212 0.060 0.552 
   3   (0.789) 0.795 0.953 0.833 0.758 0.788 0.940 0.448 

Locus 1489 : 
2 alleles
5.1% missing data
   1   (0.897) 0.962 0.734 0.803 0.937 0.897 0.962 0.995 
   3   (0.103) 0.038 0.266 0.197 0.063 0.103 0.038 0.005 

Locus 1490 : 
2 alleles
10.9% missing data
   4   (0.910) 0.928 0.972 0.953 0.673 0.911 0.985 0.995 
   1   (0.090) 0.072 0.028 0.047 0.327 0.089 0.015 0.005 

Locus 1491 : 
2 alleles
11.6% missing data
   1   (0.834) 0.840 0.811 0.843 0.948 0.835 0.962 0.978 
   4   (0.166) 0.160 0.189 0.157 0.052 0.165 0.038 0.022 

Locus 1492 : 
2 alleles
2.9% missing data
   4   (0.736) 0.728 0.611 0.755 0.722 0.736 0.894 0.975 
   2   (0.264) 0.272 0.389 0.245 0.278 0.264 0.106 0.025 

Locus 1493 : 
2 alleles
9.4% missing data
   1   (0.923) 0.928 0.985 0.968 0.940 0.924 0.983 0.946 
   3   (0.077) 0.072 0.015 0.032 0.060 0.076 0.017 0.054 

Locus 1494 : 
2 alleles
15.9% missing data
   4   (0.912) 0.953 0.864 0.908 0.858 0.914 0.963 0.987 
   2   (0.088) 0.047 0.136 0.092 0.142 0.086 0.037 0.013 

Locus 1495 : 
2 alleles
14.5% missing data
   1   (0.835) 0.841 0.939 0.888 0.656 0.836 0.836 0.978 
   3   (0.165) 0.159 0.061 0.112 0.344 0.164 0.164 0.022 

Locus 1496 : 
2 alleles
4.3% missing data
   3   (0.764) 0.838 0.765 0.765 0.294 0.764 0.904 0.027 
   1   (0.236) 0.162 0.235 0.235 0.706 0.236 0.096 0.973 

Locus 1497 : 
2 alleles
3.6% missing data
   2   (0.847) 0.750 0.970 0.949 0.623 0.849 0.965 0.918 
   4   (0.153) 0.250 0.030 0.051 0.377 0.151 0.035 0.082 

Locus 1498 : 
2 alleles
11.6% missing data
   2   (0.907) 0.950 0.936 0.906 0.979 0.906 0.963 0.887 
   4   (0.093) 0.050 0.064 0.094 0.021 0.094 0.037 0.113 

Locus 1499 : 
2 alleles
13.0% missing data
   4   (0.883) 0.947 0.897 0.813 0.922 0.883 0.944 0.972 
   2   (0.117) 0.053 0.103 0.187 0.078 0.117 0.056 0.028 

Locus 1500 : 
2 alleles
5.1% missing data
   1   (0.186) 0.230 0.257 0.069 0.044 0.187 0.043 0.868 
   3   (0.814) 0.770 0.743 0.931 0.956 0.813 0.957 0.132 

Locus 1501 : 
2 alleles
1.4% missing data
   1   (0.874) 0.887 0.718 0.909 0.912 0.875 0.956 0.984 
   2   (0.126) 0.113 0.282 0.091 0.088 0.125 0.044 0.016 

Locus 1502 : 
2 alleles
10.9% missing data
   4   (0.848) 0.890 0.761 0.821 0.980 0.849 0.937 0.892 
   1   (0.152) 0.110 0.239 0.179 0.020 0.151 0.063 0.108 

Locus 1503 : 
2 alleles
2.2% missing data
   1   (0.908) 0.955 0.916 0.923 0.969 0.908 0.960 0.497 
   3   (0.092) 0.045 0.084 0.077 0.031 0.092 0.040 0.503 

Locus 1504 : 
2 alleles
3.6% missing data
   1   (0.883) 0.878 0.963 0.955 0.819 0.880 0.986 0.879 
   3   (0.117) 0.122 0.037 0.045 0.181 0.120 0.014 0.121 

Locus 1505 : 
2 alleles
10.1% missing data
   1   (0.481) 0.521 0.525 0.469 0.403 0.481 0.318 0.060 
   4   (0.519) 0.479 0.475 0.531 0.597 0.519 0.682 0.940 

Locus 1506 : 
2 alleles
1.4% missing data
   1   (0.534) 0.682 0.079 0.371 0.804 0.535 0.394 0.066 
   4   (0.466) 0.318 0.921 0.629 0.196 0.465 0.606 0.934 

Locus 1507 : 
2 alleles
2.9% missing data
   4   (0.857) 0.868 0.884 0.863 0.886 0.859 0.972 0.968 
   3   (0.143) 0.132 0.116 0.137 0.114 0.141 0.028 0.032 

Locus 1508 : 
2 alleles
10.9% missing data
   1   (0.893) 0.938 0.910 0.880 0.899 0.893 0.959 0.981 
   3   (0.107) 0.062 0.090 0.120 0.101 0.107 0.041 0.019 

Locus 1509 : 
2 alleles
10.9% missing data
   1   (0.265) 0.215 0.279 0.290 0.311 0.264 0.321 0.284 
   3   (0.735) 0.785 0.721 0.710 0.689 0.736 0.679 0.716 

Locus 1510 : 
2 alleles
12.3% missing data
   4   (0.905) 0.949 0.912 0.897 0.948 0.905 0.935 0.987 
   3   (0.095) 0.051 0.088 0.103 0.052 0.095 0.065 0.013 

Locus 1511 : 
2 alleles
0.7% missing data
   1   (0.933) 0.849 0.995 0.991 0.977 0.934 0.995 0.997 
   2   (0.067) 0.151 0.005 0.009 0.023 0.066 0.005 0.003 

Locus 1512 : 
2 alleles
3.6% missing data
   2   (0.732) 0.827 0.266 0.658 0.842 0.734 0.852 0.045 
   3   (0.268) 0.173 0.734 0.342 0.158 0.266 0.148 0.955 

Locus 1513 : 
2 alleles
13.0% missing data
   4   (0.871) 0.822 0.982 0.955 0.769 0.870 0.977 0.787 
   2   (0.129) 0.178 0.018 0.045 0.231 0.130 0.023 0.213 

Locus 1514 : 
2 alleles
1.4% missing data
   2   (0.878) 0.901 0.941 0.891 0.853 0.878 0.970 0.991 
   3   (0.122) 0.099 0.059 0.109 0.147 0.122 0.030 0.009 

Locus 1515 : 
2 alleles
2.9% missing data
   4   (0.821) 0.867 0.854 0.873 0.555 0.821 0.632 0.834 
   2   (0.179) 0.133 0.146 0.127 0.445 0.179 0.368 0.166 

Locus 1516 : 
2 alleles
12.3% missing data
   4   (0.702) 0.658 0.769 0.747 0.732 0.703 0.908 0.723 
   1   (0.298) 0.342 0.231 0.253 0.268 0.297 0.092 0.277 

Locus 1517 : 
2 alleles
5.8% missing data
   1   (0.373) 0.468 0.420 0.269 0.445 0.375 0.094 0.047 
   4   (0.627) 0.532 0.580 0.731 0.555 0.625 0.906 0.953 

Locus 1518 : 
2 alleles
15.2% missing data
   4   (0.662) 0.635 0.945 0.705 0.321 0.660 0.910 0.642 
   2   (0.338) 0.365 0.055 0.295 0.679 0.340 0.090 0.358 

Locus 1519 : 
2 alleles
17.4% missing data
   2   (0.757) 0.732 0.939 0.809 0.618 0.759 0.792 0.951 
   4   (0.243) 0.268 0.061 0.191 0.382 0.241 0.208 0.049 

Locus 1520 : 
2 alleles
2.2% missing data
   1   (0.147) 0.099 0.271 0.145 0.021 0.150 0.065 0.020 
   3   (0.853) 0.901 0.729 0.855 0.979 0.850 0.935 0.980 

Locus 1521 : 
2 alleles
12.3% missing data
   1   (0.095) 0.073 0.029 0.055 0.039 0.096 0.064 0.012 
   3   (0.905) 0.927 0.971 0.945 0.961 0.904 0.936 0.988 

Locus 1522 : 
2 alleles
2.9% missing data
   2   (0.906) 0.916 0.993 0.967 0.883 0.901 0.983 0.993 
   3   (0.094) 0.084 0.007 0.033 0.117 0.099 0.017 0.007 

Locus 1523 : 
2 alleles
10.9% missing data
   2   (0.909) 0.887 0.988 0.964 0.972 0.910 0.984 0.973 
   4   (0.091) 0.113 0.012 0.036 0.028 0.090 0.016 0.027 

Locus 1524 : 
2 alleles
15.9% missing data
   4   (0.712) 0.692 0.675 0.767 0.753 0.712 0.740 0.972 
   2   (0.288) 0.308 0.325 0.233 0.247 0.288 0.260 0.028 

Locus 1525 : 
2 alleles
4.3% missing data
   4   (0.876) 0.902 0.944 0.915 0.974 0.872 0.969 0.987 
   1   (0.124) 0.098 0.056 0.085 0.026 0.128 0.031 0.013 

Locus 1526 : 
2 alleles
13.0% missing data
   2   (0.671) 0.482 0.675 0.868 0.656 0.670 0.912 0.753 
   4   (0.329) 0.518 0.325 0.132 0.344 0.330 0.088 0.247 

Locus 1527 : 
2 alleles
7.2% missing data
   3   (0.915) 0.938 0.992 0.971 0.861 0.916 0.727 0.962 
   1   (0.085) 0.062 0.008 0.029 0.139 0.084 0.273 0.038 

Locus 1528 : 
2 alleles
3.6% missing data
   1   (0.711) 0.789 0.882 0.586 0.749 0.710 0.878 0.454 
   4   (0.289) 0.211 0.118 0.414 0.251 0.290 0.122 0.546 

Locus 1529 : 
2 alleles
15.2% missing data
   4   (0.667) 0.688 0.586 0.659 0.703 0.666 0.681 0.953 
   2   (0.333) 0.312 0.414 0.341 0.297 0.334 0.319 0.047 

Locus 1530 : 
2 alleles
6.5% missing data
   2   (0.845) 0.872 0.972 0.852 0.562 0.845 0.960 0.980 
   4   (0.155) 0.128 0.028 0.148 0.438 0.155 0.040 0.020 

Locus 1531 : 
2 alleles
5.1% missing data
   1   (0.876) 0.905 0.917 0.941 0.617 0.877 0.720 0.972 
   3   (0.124) 0.095 0.083 0.059 0.383 0.123 0.280 0.028 

Locus 1532 : 
2 alleles
18.1% missing data
   1   (0.910) 0.952 0.980 0.897 0.991 0.910 0.969 0.938 
   3   (0.090) 0.048 0.020 0.103 0.009 0.090 0.031 0.062 

Locus 1533 : 
2 alleles
0.7% missing data
   2   (0.910) 0.836 0.988 0.982 0.893 0.911 0.990 0.983 
   4   (0.090) 0.164 0.012 0.018 0.107 0.089 0.010 0.017 

Locus 1534 : 
2 alleles
1.4% missing data
   2   (0.836) 0.898 0.976 0.830 0.841 0.836 0.661 0.982 
   4   (0.164) 0.102 0.024 0.170 0.159 0.164 0.339 0.018 

Locus 1535 : 
2 alleles
2.9% missing data
   4   (0.898) 0.837 0.908 0.971 0.955 0.899 0.984 0.939 
   2   (0.102) 0.163 0.092 0.029 0.045 0.101 0.016 0.061 

Locus 1536 : 
2 alleles
3.6% missing data
   4   (0.920) 0.963 0.983 0.929 0.906 0.918 0.961 0.995 
   3   (0.080) 0.037 0.017 0.071 0.094 0.082 0.039 0.005 

Locus 1537 : 
2 alleles
1.4% missing data
   2   (0.945) 0.908 0.996 0.993 0.890 0.945 0.996 0.998 
   1   (0.055) 0.092 0.004 0.007 0.110 0.055 0.004 0.002 

Locus 1538 : 
2 alleles
3.6% missing data
   2   (0.154) 0.117 0.055 0.183 0.262 0.152 0.066 0.015 
   3   (0.846) 0.883 0.945 0.817 0.738 0.848 0.934 0.985 

Locus 1539 : 
2 alleles
13.0% missing data
   1   (0.870) 0.916 0.899 0.908 0.904 0.871 0.604 0.899 
   3   (0.130) 0.084 0.101 0.092 0.096 0.129 0.396 0.101 

Locus 1540 : 
2 alleles
2.2% missing data
   2   (0.905) 0.960 0.980 0.891 0.982 0.903 0.970 0.714 
   4   (0.095) 0.040 0.020 0.109 0.018 0.097 0.030 0.286 

Locus 1541 : 
2 alleles
2.2% missing data
   1   (0.766) 0.786 0.891 0.808 0.559 0.765 0.750 0.973 
   4   (0.234) 0.214 0.109 0.192 0.441 0.235 0.250 0.027 

Locus 1542 : 
2 alleles
14.5% missing data
   2   (0.834) 0.918 0.832 0.747 0.782 0.833 0.926 0.571 
   4   (0.166) 0.082 0.168 0.253 0.218 0.167 0.074 0.429 

Locus 1543 : 
2 alleles
4.3% missing data
   3   (0.837) 0.849 0.925 0.886 0.875 0.834 0.922 0.979 
   1   (0.163) 0.151 0.075 0.114 0.125 0.166 0.078 0.021 

Locus 1544 : 
2 alleles
7.2% missing data
   1   (0.868) 0.928 0.895 0.828 0.825 0.866 0.936 0.934 
   3   (0.132) 0.072 0.105 0.172 0.175 0.134 0.064 0.066 

Locus 1545 : 
2 alleles
4.3% missing data
   1   (0.798) 0.842 0.785 0.829 0.917 0.798 0.600 0.837 
   2   (0.202) 0.158 0.215 0.171 0.083 0.202 0.400 0.163 

Locus 1546 : 
2 alleles
11.6% missing data
   4   (0.931) 0.867 0.979 0.989 0.975 0.931 0.994 0.973 
   2   (0.069) 0.133 0.021 0.011 0.025 0.069 0.006 0.027 

Locus 1547 : 
2 alleles
5.1% missing data
   4   (0.883) 0.927 0.844 0.868 0.965 0.883 0.935 0.961 
   1   (0.117) 0.073 0.156 0.132 0.035 0.117 0.065 0.039 

Locus 1548 : 
2 alleles
13.0% missing data
   1   (0.861) 0.886 0.913 0.882 0.944 0.859 0.967 0.937 
   2   (0.139) 0.114 0.087 0.118 0.056 0.141 0.033 0.063 

Locus 1549 : 
2 alleles
13.0% missing data
   1   (0.935) 0.893 0.993 0.990 0.794 0.935 0.994 0.997 
   4   (0.065) 0.107 0.007 0.010 0.206 0.065 0.006 0.003 

Locus 1550 : 
2 alleles
5.1% missing data
   2   (0.793) 0.770 0.968 0.859 0.545 0.791 0.955 0.977 
   3   (0.207) 0.230 0.032 0.141 0.455 0.209 0.045 0.023 

Locus 1551 : 
2 alleles
14.5% missing data
   1   (0.822) 0.930 0.696 0.569 0.961 0.820 0.944 0.828 
   3   (0.178) 0.070 0.304 0.431 0.039 0.180 0.056 0.172 

Locus 1552 : 
2 alleles
3.6% missing data
   1   (0.889) 0.918 0.980 0.904 0.956 0.890 0.960 0.838 
   3   (0.111) 0.082 0.020 0.096 0.044 0.110 0.040 0.162 

Locus 1553 : 
2 alleles
1.4% missing data
   4   (0.925) 0.975 0.979 0.864 0.621 0.927 0.976 0.991 
   2   (0.075) 0.025 0.021 0.136 0.379 0.073 0.024 0.009 

Locus 1554 : 
2 alleles
11.6% missing data
   1   (0.813) 0.882 0.941 0.836 0.914 0.811 0.485 0.736 
   3   (0.187) 0.118 0.059 0.164 0.086 0.189 0.515 0.264 

Locus 1555 : 
2 alleles
10.1% missing data
   2   (0.308) 0.338 0.073 0.279 0.248 0.309 0.100 0.446 
   4   (0.692) 0.662 0.927 0.721 0.752 0.691 0.900 0.554 

Locus 1556 : 
2 alleles
4.3% missing data
   3   (0.790) 0.829 0.972 0.766 0.605 0.787 0.938 0.915 
   1   (0.210) 0.171 0.028 0.234 0.395 0.213 0.062 0.085 

Locus 1557 : 
2 alleles
2.9% missing data
   2   (0.432) 0.471 0.369 0.333 0.864 0.434 0.108 0.974 
   3   (0.568) 0.529 0.631 0.667 0.136 0.566 0.892 0.026 

Locus 1558 : 
2 alleles
15.2% missing data
   4   (0.149) 0.102 0.048 0.124 0.142 0.150 0.081 0.729 
   2   (0.851) 0.898 0.952 0.876 0.858 0.850 0.919 0.271 

Locus 1559 : 
2 alleles
5.1% missing data
   1   (0.782) 0.848 0.391 0.776 0.822 0.783 0.638 0.964 
   4   (0.218) 0.152 0.609 0.224 0.178 0.217 0.362 0.036 

Locus 1560 : 
2 alleles
10.9% missing data
   1   (0.907) 0.935 0.943 0.935 0.769 0.908 0.957 0.993 
   4   (0.093) 0.065 0.057 0.065 0.231 0.092 0.043 0.007 

Locus 1561 : 
2 alleles
2.9% missing data
   3   (0.868) 0.936 0.979 0.816 0.827 0.867 0.932 0.623 
   1   (0.132) 0.064 0.021 0.184 0.173 0.133 0.068 0.377 

Locus 1562 : 
2 alleles
15.2% missing data
   2   (0.923) 0.942 0.712 0.959 0.967 0.925 0.985 0.992 
   4   (0.077) 0.058 0.288 0.041 0.033 0.075 0.015 0.008 

Locus 1563 : 
2 alleles
15.9% missing data
   1   (0.626) 0.638 0.764 0.553 0.598 0.626 0.894 0.614 
   4   (0.374) 0.362 0.236 0.447 0.402 0.374 0.106 0.386 

Locus 1564 : 
2 alleles
12.3% missing data
   2   (0.857) 0.967 0.888 0.629 0.971 0.859 0.200 0.844 
   4   (0.143) 0.033 0.112 0.371 0.029 0.141 0.800 0.156 

Locus 1565 : 
2 alleles
2.9% missing data
   3   (0.810) 0.831 0.747 0.834 0.772 0.809 0.927 0.980 
   1   (0.190) 0.169 0.253 0.166 0.228 0.191 0.073 0.020 

Locus 1566 : 
2 alleles
13.8% missing data
   2   (0.904) 0.948 0.967 0.878 0.818 0.905 0.973 0.933 
   4   (0.096) 0.052 0.033 0.122 0.182 0.095 0.027 0.067 

Locus 1567 : 
2 alleles
5.8% missing data
   2   (0.892) 0.910 0.978 0.922 0.960 0.893 0.970 0.719 
   4   (0.108) 0.090 0.022 0.078 0.040 0.107 0.030 0.281 

Locus 1568 : 
2 alleles
11.6% missing data
   1   (0.768) 0.821 0.366 0.744 0.781 0.767 0.924 0.706 
   3   (0.232) 0.179 0.634 0.256 0.219 0.233 0.076 0.294 

Locus 1569 : 
2 alleles
3.6% missing data
   2   (0.634) 0.629 0.748 0.690 0.635 0.636 0.357 0.647 
   4   (0.366) 0.371 0.252 0.310 0.365 0.364 0.643 0.353 

Locus 1570 : 
2 alleles
16.7% missing data
   1   (0.367) 0.404 0.167 0.297 0.608 0.367 0.204 0.647 
   4   (0.633) 0.596 0.833 0.703 0.392 0.633 0.796 0.353 

Locus 1571 : 
2 alleles
10.9% missing data
   3   (0.879) 0.915 0.919 0.891 0.772 0.880 0.928 0.853 
   2   (0.121) 0.085 0.081 0.109 0.228 0.120 0.072 0.147 

Locus 1572 : 
2 alleles
12.3% missing data
   1   (0.115) 0.087 0.070 0.087 0.088 0.115 0.098 0.013 
   3   (0.885) 0.913 0.930 0.913 0.912 0.885 0.902 0.987 

Locus 1573 : 
2 alleles
13.8% missing data
   1   (0.618) 0.640 0.452 0.531 0.367 0.620 0.889 0.908 
   3   (0.382) 0.360 0.548 0.469 0.633 0.380 0.111 0.092 

Locus 1574 : 
2 alleles
11.6% missing data
   2   (0.577) 0.494 0.937 0.658 0.529 0.572 0.903 0.658 
   4   (0.423) 0.506 0.063 0.342 0.471 0.428 0.097 0.342 

Locus 1575 : 
2 alleles
18.1% missing data
   3   (0.906) 0.987 0.852 0.652 0.996 0.907 0.684 0.827 
   1   (0.094) 0.013 0.148 0.348 0.004 0.093 0.316 0.173 

Locus 1576 : 
2 alleles
3.6% missing data
   3   (0.919) 0.920 0.936 0.978 0.949 0.917 0.985 0.979 
   1   (0.081) 0.080 0.064 0.022 0.051 0.083 0.015 0.021 

Locus 1577 : 
2 alleles
9.4% missing data
   2   (0.907) 0.925 0.929 0.942 0.899 0.908 0.981 0.975 
   4   (0.093) 0.075 0.071 0.058 0.101 0.092 0.019 0.025 

Locus 1578 : 
2 alleles
11.6% missing data
   1   (0.702) 0.736 0.494 0.682 0.495 0.704 0.880 0.563 
   3   (0.298) 0.264 0.506 0.318 0.505 0.296 0.120 0.437 

Locus 1579 : 
2 alleles
11.6% missing data
   3   (0.907) 0.957 0.978 0.946 0.966 0.906 0.688 0.936 
   1   (0.093) 0.043 0.022 0.054 0.034 0.094 0.312 0.064 

Locus 1580 : 
2 alleles
8.7% missing data
   2   (0.908) 0.927 0.975 0.948 0.883 0.908 0.984 0.887 
   4   (0.092) 0.073 0.025 0.052 0.117 0.092 0.016 0.113 

Locus 1581 : 
2 alleles
14.5% missing data
   2   (0.835) 0.904 0.832 0.866 0.818 0.836 0.660 0.185 
   4   (0.165) 0.096 0.168 0.134 0.182 0.164 0.340 0.815 

Locus 1582 : 
2 alleles
5.8% missing data
   4   (0.890) 0.941 0.983 0.849 0.926 0.891 0.951 0.855 
   1   (0.110) 0.059 0.017 0.151 0.074 0.109 0.049 0.145 

Locus 1583 : 
2 alleles
1.4% missing data
   2   (0.907) 0.914 0.755 0.958 0.973 0.908 0.980 0.890 
   3   (0.093) 0.086 0.245 0.042 0.027 0.092 0.020 0.110 

Locus 1584 : 
2 alleles
2.2% missing data
   1   (0.682) 0.624 0.949 0.754 0.706 0.686 0.703 0.638 
   2   (0.318) 0.376 0.051 0.246 0.294 0.314 0.297 0.362 

Locus 1585 : 
2 alleles
3.6% missing data
   1   (0.906) 0.957 0.944 0.903 0.907 0.905 0.956 0.762 
   3   (0.094) 0.043 0.056 0.097 0.093 0.095 0.044 0.238 

Locus 1586 : 
2 alleles
13.0% missing data
   2   (0.320) 0.372 0.280 0.218 0.786 0.323 0.082 0.048 
   3   (0.680) 0.628 0.720 0.782 0.214 0.677 0.918 0.952 

Locus 1587 : 
2 alleles
4.3% missing data
   3   (0.215) 0.199 0.071 0.143 0.716 0.214 0.432 0.023 
   4   (0.785) 0.801 0.929 0.857 0.284 0.786 0.568 0.977 

Locus 1588 : 
2 alleles
5.1% missing data
   1   (0.946) 0.904 0.996 0.992 0.973 0.946 0.996 0.998 
   3   (0.054) 0.096 0.004 0.008 0.027 0.054 0.004 0.002 

Locus 1589 : 
2 alleles
3.6% missing data
   3   (0.814) 0.814 0.945 0.870 0.935 0.815 0.730 0.983 
   2   (0.186) 0.186 0.055 0.130 0.065 0.185 0.270 0.017 

Locus 1590 : 
2 alleles
4.3% missing data
   4   (0.925) 0.951 0.972 0.954 0.971 0.925 0.973 0.940 
   2   (0.075) 0.049 0.028 0.046 0.029 0.075 0.027 0.060 

Locus 1591 : 
2 alleles
6.5% missing data
   1   (0.891) 0.952 0.987 0.906 0.768 0.891 0.550 0.979 
   4   (0.109) 0.048 0.013 0.094 0.232 0.109 0.450 0.021 

Locus 1592 : 
2 alleles
5.1% missing data
   4   (0.867) 0.889 0.884 0.894 0.848 0.866 0.965 0.990 
   2   (0.133) 0.111 0.116 0.106 0.152 0.134 0.035 0.010 

Locus 1593 : 
2 alleles
2.2% missing data
   3   (0.901) 0.905 0.990 0.974 0.790 0.901 0.842 0.996 
   1   (0.099) 0.095 0.010 0.026 0.210 0.099 0.158 0.004 

Locus 1594 : 
2 alleles
12.3% missing data
   2   (0.639) 0.596 0.791 0.733 0.660 0.639 0.558 0.652 
   4   (0.361) 0.404 0.209 0.267 0.340 0.361 0.442 0.348 

Locus 1595 : 
2 alleles
3.6% missing data
   2   (0.845) 0.843 0.844 0.937 0.433 0.840 0.973 0.940 
   3   (0.155) 0.157 0.156 0.063 0.567 0.160 0.027 0.060 

Locus 1596 : 
2 alleles
14.5% missing data
   2   (0.851) 0.840 0.981 0.950 0.963 0.851 0.438 0.838 
   4   (0.149) 0.160 0.019 0.050 0.037 0.149 0.562 0.162 

Locus 1597 : 
2 alleles
18.1% missing data
   2   (0.823) 0.889 0.978 0.882 0.897 0.823 0.236 0.230 
   3   (0.177) 0.111 0.022 0.118 0.103 0.177 0.764 0.770 

Locus 1598 : 
2 alleles
4.3% missing data
   1   (0.912) 0.919 0.881 0.975 0.957 0.913 0.877 0.995 
   3   (0.088) 0.081 0.119 0.025 0.043 0.087 0.123 0.005 

Locus 1599 : 
2 alleles
5.1% missing data
   1   (0.239) 0.206 0.295 0.303 0.173 0.238 0.063 0.028 
   3   (0.761) 0.794 0.705 0.697 0.827 0.762 0.937 0.972 

Locus 1600 : 
2 alleles
4.3% missing data
   1   (0.796) 0.816 0.963 0.881 0.796 0.792 0.584 0.970 
   3   (0.204) 0.184 0.037 0.119 0.204 0.208 0.416 0.030 

Locus 1601 : 
2 alleles
4.3% missing data
   2   (0.920) 0.965 0.982 0.889 0.990 0.922 0.956 0.982 
   3   (0.080) 0.035 0.018 0.111 0.010 0.078 0.044 0.018 

Locus 1602 : 
2 alleles
3.6% missing data
   1   (0.080) 0.062 0.009 0.021 0.037 0.079 0.217 0.028 
   3   (0.920) 0.938 0.991 0.979 0.963 0.921 0.783 0.972 

Locus 1603 : 
2 alleles
2.9% missing data
   1   (0.886) 0.929 0.931 0.865 0.973 0.886 0.954 0.913 
   3   (0.114) 0.071 0.069 0.135 0.027 0.114 0.046 0.087 

Locus 1604 : 
2 alleles
2.2% missing data
   1   (0.213) 0.261 0.131 0.151 0.165 0.213 0.057 0.022 
   3   (0.787) 0.739 0.869 0.849 0.835 0.787 0.943 0.978 

Locus 1605 : 
2 alleles
15.9% missing data
   4   (0.877) 0.760 0.987 0.970 0.880 0.878 0.984 0.939 
   2   (0.123) 0.240 0.013 0.030 0.120 0.122 0.016 0.061 

Locus 1606 : 
2 alleles
13.8% missing data
   2   (0.122) 0.041 0.094 0.173 0.108 0.124 0.426 0.012 
   3   (0.878) 0.959 0.906 0.827 0.892 0.876 0.574 0.988 

Locus 1607 : 
2 alleles
18.8% missing data
   2   (0.252) 0.196 0.660 0.206 0.188 0.253 0.433 0.180 
   4   (0.748) 0.804 0.340 0.794 0.812 0.747 0.567 0.820 

Locus 1608 : 
2 alleles
15.2% missing data
   2   (0.854) 0.933 0.835 0.840 0.639 0.853 0.606 0.963 
   4   (0.146) 0.067 0.165 0.160 0.361 0.147 0.394 0.037 

Locus 1609 : 
2 alleles
14.5% missing data
   4   (0.864) 0.879 0.982 0.902 0.803 0.865 0.868 0.977 
   2   (0.136) 0.121 0.018 0.098 0.197 0.135 0.132 0.023 

Locus 1610 : 
2 alleles
4.3% missing data
   1   (0.892) 0.926 0.962 0.945 0.870 0.893 0.523 0.919 
   4   (0.108) 0.074 0.038 0.055 0.130 0.107 0.477 0.081 

Locus 1611 : 
2 alleles
8.0% missing data
   4   (0.913) 0.942 0.990 0.940 0.874 0.912 0.985 0.994 
   2   (0.087) 0.058 0.010 0.060 0.126 0.088 0.015 0.006 

Locus 1612 : 
2 alleles
2.9% missing data
   1   (0.903) 0.950 0.918 0.894 0.696 0.904 0.970 0.928 
   3   (0.097) 0.050 0.082 0.106 0.304 0.096 0.030 0.072 

Locus 1613 : 
2 alleles
3.6% missing data
   1   (0.842) 0.864 0.966 0.855 0.642 0.842 0.931 0.961 
   3   (0.158) 0.136 0.034 0.145 0.358 0.158 0.069 0.039 

Locus 1614 : 
2 alleles
4.3% missing data
   3   (0.840) 0.860 0.669 0.882 0.899 0.838 0.960 0.964 
   1   (0.160) 0.140 0.331 0.118 0.101 0.162 0.040 0.036 

Locus 1615 : 
2 alleles
15.2% missing data
   1   (0.845) 0.830 0.973 0.927 0.636 0.841 0.967 0.985 
   2   (0.155) 0.170 0.027 0.073 0.364 0.159 0.033 0.015 

Locus 1616 : 
2 alleles
5.1% missing data
   1   (0.909) 0.936 0.974 0.924 0.935 0.911 0.952 0.980 
   3   (0.091) 0.064 0.026 0.076 0.065 0.089 0.048 0.020 

Locus 1617 : 
2 alleles
14.5% missing data
   3   (0.680) 0.739 0.770 0.580 0.921 0.682 0.557 0.934 
   1   (0.320) 0.261 0.230 0.420 0.079 0.318 0.443 0.066 

Locus 1618 : 
2 alleles
9.4% missing data
   2   (0.887) 0.927 0.870 0.888 0.903 0.887 0.957 0.959 
   1   (0.113) 0.073 0.130 0.112 0.097 0.113 0.043 0.041 

Locus 1619 : 
2 alleles
10.9% missing data
   1   (0.295) 0.253 0.072 0.369 0.158 0.296 0.129 0.446 
   3   (0.705) 0.747 0.928 0.631 0.842 0.704 0.871 0.554 

Locus 1620 : 
2 alleles
1.4% missing data
   1   (0.823) 0.830 0.946 0.833 0.684 0.824 0.963 0.984 
   4   (0.177) 0.170 0.054 0.167 0.316 0.176 0.037 0.016 

Locus 1621 : 
2 alleles
7.2% missing data
   1   (0.902) 0.939 0.990 0.884 0.966 0.903 0.970 0.989 
   3   (0.098) 0.061 0.010 0.116 0.034 0.097 0.030 0.011 

Locus 1622 : 
2 alleles
5.8% missing data
   1   (0.463) 0.469 0.418 0.472 0.455 0.460 0.499 0.368 
   4   (0.537) 0.531 0.582 0.528 0.545 0.540 0.501 0.632 

Locus 1623 : 
2 alleles
15.9% missing data
   1   (0.111) 0.125 0.028 0.045 0.181 0.112 0.025 0.008 
   3   (0.889) 0.875 0.972 0.955 0.819 0.888 0.975 0.992 

Locus 1624 : 
2 alleles
18.1% missing data
   4   (0.730) 0.678 0.812 0.816 0.891 0.725 0.937 0.892 
   2   (0.270) 0.322 0.188 0.184 0.109 0.275 0.063 0.108 

Locus 1625 : 
2 alleles
10.9% missing data
   1   (0.130) 0.145 0.110 0.066 0.039 0.130 0.041 0.126 
   3   (0.870) 0.855 0.890 0.934 0.961 0.870 0.959 0.874 

Locus 1626 : 
2 alleles
3.6% missing data
   4   (0.893) 0.970 0.845 0.792 0.949 0.893 0.828 0.993 
   3   (0.107) 0.030 0.155 0.208 0.051 0.107 0.172 0.007 

Locus 1627 : 
2 alleles
2.9% missing data
   2   (0.878) 0.896 0.910 0.923 0.843 0.876 0.964 0.989 
   4   (0.122) 0.104 0.090 0.077 0.157 0.124 0.036 0.011 

Locus 1628 : 
2 alleles
10.9% missing data
   4   (0.894) 0.953 0.971 0.862 0.976 0.894 0.724 0.985 
   2   (0.106) 0.047 0.029 0.138 0.024 0.106 0.276 0.015 

Locus 1629 : 
2 alleles
0.7% missing data
   1   (0.897) 0.924 0.985 0.947 0.991 0.899 0.746 0.992 
   3   (0.103) 0.076 0.015 0.053 0.009 0.101 0.254 0.008 

Locus 1630 : 
2 alleles
4.3% missing data
   2   (0.640) 0.609 0.626 0.697 0.531 0.640 0.760 0.974 
   4   (0.360) 0.391 0.374 0.303 0.469 0.360 0.240 0.026 

Locus 1631 : 
2 alleles
5.1% missing data
   3   (0.770) 0.697 0.284 0.921 0.685 0.772 0.596 0.976 
   1   (0.230) 0.303 0.716 0.079 0.315 0.228 0.404 0.024 

Locus 1632 : 
2 alleles
3.6% missing data
   1   (0.784) 0.752 0.920 0.861 0.771 0.786 0.952 0.025 
   3   (0.216) 0.248 0.080 0.139 0.229 0.214 0.048 0.975 

Locus 1633 : 
2 alleles
4.3% missing data
   1   (0.287) 0.259 0.157 0.229 0.240 0.291 0.386 0.353 
   3   (0.713) 0.741 0.843 0.771 0.760 0.709 0.614 0.647 

Locus 1634 : 
2 alleles
15.2% missing data
   2   (0.437) 0.524 0.299 0.325 0.427 0.438 0.435 0.046 
   4   (0.563) 0.476 0.701 0.675 0.573 0.562 0.565 0.954 

Locus 1635 : 
2 alleles
10.1% missing data
   3   (0.863) 0.923 0.937 0.807 0.731 0.862 0.952 0.857 
   2   (0.137) 0.077 0.063 0.193 0.269 0.138 0.048 0.143 

Locus 1636 : 
2 alleles
2.9% missing data
   1   (0.841) 0.920 0.743 0.735 0.857 0.842 0.941 0.677 
   3   (0.159) 0.080 0.257 0.265 0.143 0.158 0.059 0.323 

Locus 1637 : 
2 alleles
6.5% missing data
   1   (0.742) 0.723 0.946 0.827 0.497 0.741 0.804 0.939 
   2   (0.258) 0.277 0.054 0.173 0.503 0.259 0.196 0.061 

Locus 1638 : 
2 alleles
9.4% missing data
   3   (0.930) 0.930 0.981 0.981 0.735 0.931 0.988 0.975 
   4   (0.070) 0.070 0.019 0.019 0.265 0.069 0.012 0.025 

Locus 1639 : 
2 alleles
2.9% missing data
   1   (0.907) 0.907 0.940 0.971 0.938 0.908 0.985 0.152 
   3   (0.093) 0.093 0.060 0.029 0.062 0.092 0.015 0.848 

Locus 1640 : 
2 alleles
7.2% missing data
   1   (0.790) 0.851 0.718 0.723 0.874 0.788 0.927 0.823 
   4   (0.210) 0.149 0.282 0.277 0.126 0.212 0.073 0.177 

Locus 1641 : 
2 alleles
3.6% missing data
   2   (0.730) 0.769 0.818 0.753 0.615 0.727 0.674 0.963 
   4   (0.270) 0.231 0.182 0.247 0.385 0.273 0.326 0.037 

Locus 1642 : 
2 alleles
13.0% missing data
   4   (0.725) 0.729 0.701 0.721 0.792 0.726 0.897 0.705 
   3   (0.275) 0.271 0.299 0.279 0.208 0.274 0.103 0.295 

Locus 1643 : 
2 alleles
4.3% missing data
   2   (0.911) 0.912 0.856 0.971 0.965 0.913 0.964 0.637 
   4   (0.089) 0.088 0.144 0.029 0.035 0.087 0.036 0.363 

Locus 1644 : 
2 alleles
3.6% missing data
   2   (0.501) 0.488 0.749 0.550 0.658 0.501 0.153 0.591 
   4   (0.499) 0.512 0.251 0.450 0.342 0.499 0.847 0.409 

Locus 1645 : 
2 alleles
3.6% missing data
   1   (0.840) 0.843 0.978 0.876 0.958 0.841 0.902 0.866 
   2   (0.160) 0.157 0.022 0.124 0.042 0.159 0.098 0.134 

Locus 1646 : 
2 alleles
8.0% missing data
   1   (0.105) 0.074 0.108 0.073 0.107 0.107 0.029 0.007 
   2   (0.895) 0.926 0.892 0.927 0.893 0.893 0.971 0.993 

Locus 1647 : 
2 alleles
9.4% missing data
   1   (0.709) 0.731 0.849 0.692 0.444 0.707 0.891 0.962 
   3   (0.291) 0.269 0.151 0.308 0.556 0.293 0.109 0.038 

Locus 1648 : 
2 alleles
4.3% missing data
   2   (0.917) 0.910 0.986 0.975 0.938 0.915 0.988 0.995 
   4   (0.083) 0.090 0.014 0.025 0.062 0.085 0.012 0.005 

Locus 1649 : 
2 alleles
15.2% missing data
   4   (0.884) 0.875 0.949 0.942 0.935 0.884 0.977 0.784 
   2   (0.116) 0.125 0.051 0.058 0.065 0.116 0.023 0.216 

Locus 1650 : 
2 alleles
6.5% missing data
   4   (0.218) 0.224 0.254 0.183 0.105 0.220 0.062 0.019 
   2   (0.782) 0.776 0.746 0.817 0.895 0.780 0.938 0.981 

Locus 1651 : 
2 alleles
0.7% missing data
   1   (0.772) 0.773 0.785 0.756 0.801 0.775 0.909 0.937 
   4   (0.228) 0.227 0.215 0.244 0.199 0.225 0.091 0.063 

Locus 1652 : 
2 alleles
1.4% missing data
   3   (0.914) 0.952 0.991 0.925 0.924 0.913 0.972 0.980 
   2   (0.086) 0.048 0.009 0.075 0.076 0.087 0.028 0.020 

Locus 1653 : 
2 alleles
5.1% missing data
   3   (0.597) 0.708 0.569 0.494 0.674 0.595 0.236 0.971 
   1   (0.403) 0.292 0.431 0.506 0.326 0.405 0.764 0.029 

Locus 1654 : 
2 alleles
15.2% missing data
   3   (0.789) 0.825 0.894 0.750 0.931 0.791 0.767 0.975 
   1   (0.211) 0.175 0.106 0.250 0.069 0.209 0.233 0.025 

Locus 1655 : 
2 alleles
2.9% missing data
   4   (0.890) 0.895 0.913 0.948 0.672 0.890 0.967 0.959 
   3   (0.110) 0.105 0.087 0.052 0.328 0.110 0.033 0.041 

Locus 1656 : 
2 alleles
2.9% missing data
   2   (0.882) 0.966 0.959 0.780 0.961 0.881 0.901 0.113 
   3   (0.118) 0.034 0.041 0.220 0.039 0.119 0.099 0.887 

Locus 1657 : 
2 alleles
10.1% missing data
   2   (0.910) 0.848 0.984 0.976 0.961 0.912 0.985 0.962 
   4   (0.090) 0.152 0.016 0.024 0.039 0.088 0.015 0.038 

Locus 1658 : 
2 alleles
4.3% missing data
   3   (0.930) 0.974 0.984 0.956 0.995 0.932 0.667 0.988 
   1   (0.070) 0.026 0.016 0.044 0.005 0.068 0.333 0.012 

Locus 1659 : 
2 alleles
13.8% missing data
   2   (0.899) 0.924 0.991 0.944 0.893 0.896 0.981 0.924 
   4   (0.101) 0.076 0.009 0.056 0.107 0.104 0.019 0.076 

Locus 1660 : 
2 alleles
13.8% missing data
   3   (0.218) 0.274 0.189 0.140 0.220 0.217 0.053 0.211 
   1   (0.782) 0.726 0.811 0.860 0.780 0.783 0.947 0.789 

Locus 1661 : 
2 alleles
5.1% missing data
   2   (0.144) 0.107 0.139 0.135 0.152 0.147 0.031 0.026 
   4   (0.856) 0.893 0.861 0.865 0.848 0.853 0.969 0.974 

Locus 1662 : 
2 alleles
2.9% missing data
   4   (0.831) 0.901 0.701 0.720 0.946 0.832 0.955 0.829 
   2   (0.169) 0.099 0.299 0.280 0.054 0.168 0.045 0.171 

Locus 1663 : 
2 alleles
1.4% missing data
   4   (0.898) 0.955 0.803 0.860 0.929 0.897 0.962 0.993 
   2   (0.102) 0.045 0.197 0.140 0.071 0.103 0.038 0.007 

Locus 1664 : 
2 alleles
2.2% missing data
   3   (0.913) 0.912 0.951 0.966 0.963 0.912 0.984 0.982 
   1   (0.087) 0.088 0.049 0.034 0.037 0.088 0.016 0.018 

Locus 1665 : 
2 alleles
5.8% missing data
   2   (0.729) 0.778 0.706 0.691 0.908 0.730 0.560 0.965 
   4   (0.271) 0.222 0.294 0.309 0.092 0.270 0.440 0.035 

Locus 1666 : 
2 alleles
3.6% missing data
   3   (0.882) 0.902 0.972 0.918 0.899 0.882 0.948 0.712 
   4   (0.118) 0.098 0.028 0.082 0.101 0.118 0.052 0.288 

Locus 1667 : 
2 alleles
4.3% missing data
   2   (0.918) 0.961 0.953 0.909 0.971 0.919 0.948 0.963 
   4   (0.082) 0.039 0.047 0.091 0.029 0.081 0.052 0.037 

Locus 1668 : 
2 alleles
3.6% missing data
   1   (0.909) 0.919 0.965 0.952 0.971 0.909 0.982 0.989 
   4   (0.091) 0.081 0.035 0.048 0.029 0.091 0.018 0.011 

Locus 1669 : 
2 alleles
2.2% missing data
   4   (0.905) 0.938 0.987 0.923 0.740 0.905 0.974 0.932 
   1   (0.095) 0.062 0.013 0.077 0.260 0.095 0.026 0.068 

Locus 1670 : 
2 alleles
5.8% missing data
   2   (0.494) 0.630 0.463 0.403 0.410 0.493 0.136 0.094 
   4   (0.506) 0.370 0.537 0.597 0.590 0.507 0.864 0.906 

Locus 1671 : 
2 alleles
13.8% missing data
   2   (0.923) 0.900 0.939 0.978 0.960 0.923 0.988 0.995 
   4   (0.077) 0.100 0.061 0.022 0.040 0.077 0.012 0.005 

Locus 1672 : 
2 alleles
1.4% missing data
   2   (0.692) 0.709 0.945 0.730 0.651 0.691 0.683 0.577 
   4   (0.308) 0.291 0.055 0.270 0.349 0.309 0.317 0.423 

Locus 1673 : 
2 alleles
2.2% missing data
   1   (0.676) 0.605 0.948 0.761 0.653 0.672 0.903 0.956 
   3   (0.324) 0.395 0.052 0.239 0.347 0.328 0.097 0.044 

Locus 1674 : 
2 alleles
10.9% missing data
   4   (0.917) 0.964 0.959 0.915 0.684 0.917 0.966 0.829 
   2   (0.083) 0.036 0.041 0.085 0.316 0.083 0.034 0.171 

Locus 1675 : 
2 alleles
7.2% missing data
   2   (0.607) 0.606 0.657 0.639 0.707 0.608 0.338 0.975 
   4   (0.393) 0.394 0.343 0.361 0.293 0.392 0.662 0.025 

Locus 1676 : 
2 alleles
14.5% missing data
   3   (0.332) 0.426 0.273 0.187 0.450 0.329 0.503 0.047 
   4   (0.668) 0.574 0.727 0.813 0.550 0.671 0.497 0.953 

Locus 1677 : 
2 alleles
6.5% missing data
   1   (0.871) 0.928 0.941 0.830 0.942 0.869 0.961 0.981 
   3   (0.129) 0.072 0.059 0.170 0.058 0.131 0.039 0.019 

Locus 1678 : 
2 alleles
10.1% missing data
   3   (0.714) 0.822 0.796 0.676 0.772 0.713 0.438 0.128 
   1   (0.286) 0.178 0.204 0.324 0.228 0.287 0.562 0.872 

Locus 1679 : 
2 alleles
2.9% missing data
   3   (0.949) 0.994 0.935 0.810 0.998 0.950 0.968 0.790 
   4   (0.051) 0.006 0.065 0.190 0.002 0.050 0.032 0.210 

Locus 1680 : 
2 alleles
2.9% missing data
   3   (0.898) 0.912 0.928 0.920 0.979 0.899 0.973 0.987 
   1   (0.102) 0.088 0.072 0.080 0.021 0.101 0.027 0.013 

Locus 1681 : 
2 alleles
10.9% missing data
   4   (0.950) 0.930 0.993 0.992 0.985 0.950 0.995 0.972 
   2   (0.050) 0.070 0.007 0.008 0.015 0.050 0.005 0.028 

Locus 1682 : 
2 alleles
3.6% missing data
   3   (0.947) 0.911 0.988 0.993 0.972 0.948 0.996 0.998 
   2   (0.053) 0.089 0.012 0.007 0.028 0.052 0.004 0.002 

Locus 1683 : 
2 alleles
0.7% missing data
   3   (0.946) 0.899 0.996 0.993 0.990 0.947 0.996 0.998 
   1   (0.054) 0.101 0.004 0.007 0.010 0.053 0.004 0.002 

Locus 1684 : 
2 alleles
5.1% missing data
   1   (0.925) 0.973 0.981 0.871 0.979 0.926 0.975 0.979 
   4   (0.075) 0.027 0.019 0.129 0.021 0.074 0.025 0.021 

Locus 1685 : 
2 alleles
15.9% missing data
   1   (0.926) 0.960 0.985 0.946 0.990 0.926 0.974 0.907 
   3   (0.074) 0.040 0.015 0.054 0.010 0.074 0.026 0.093 

Locus 1686 : 
2 alleles
13.0% missing data
   3   (0.912) 0.932 0.958 0.968 0.876 0.914 0.844 0.990 
   1   (0.088) 0.068 0.042 0.032 0.124 0.086 0.156 0.010 

Locus 1687 : 
2 alleles
3.6% missing data
   1   (0.899) 0.954 0.976 0.908 0.958 0.900 0.708 0.989 
   3   (0.101) 0.046 0.024 0.092 0.042 0.100 0.292 0.011 

Locus 1688 : 
2 alleles
1.4% missing data
   1   (0.923) 0.969 0.982 0.884 0.940 0.925 0.972 0.963 
   2   (0.077) 0.031 0.018 0.116 0.060 0.075 0.028 0.037 

Locus 1689 : 
2 alleles
7.2% missing data
   3   (0.781) 0.835 0.903 0.805 0.924 0.780 0.592 0.660 
   4   (0.219) 0.165 0.097 0.195 0.076 0.220 0.408 0.340 

Locus 1690 : 
2 alleles
3.6% missing data
   1   (0.880) 0.891 0.865 0.933 0.636 0.880 0.968 0.978 
   3   (0.120) 0.109 0.135 0.067 0.364 0.120 0.032 0.022 

Locus 1691 : 
2 alleles
5.8% missing data
   3   (0.847) 0.818 0.445 0.921 0.948 0.848 0.969 0.978 
   1   (0.153) 0.182 0.555 0.079 0.052 0.152 0.031 0.022 

Locus 1692 : 
2 alleles
3.6% missing data
   4   (0.924) 0.893 0.989 0.982 0.899 0.925 0.990 0.985 
   3   (0.076) 0.107 0.011 0.018 0.101 0.075 0.010 0.015 

Locus 1693 : 
2 alleles
10.9% missing data
   3   (0.903) 0.925 0.988 0.945 0.983 0.901 0.976 0.955 
   4   (0.097) 0.075 0.012 0.055 0.017 0.099 0.024 0.045 

Locus 1694 : 
2 alleles
6.5% missing data
   1   (0.898) 0.931 0.983 0.960 0.933 0.896 0.837 0.990 
   3   (0.102) 0.069 0.017 0.040 0.067 0.104 0.163 0.010 

Locus 1695 : 
2 alleles
5.8% missing data
   1   (0.877) 0.893 0.983 0.908 0.860 0.877 0.957 0.988 
   3   (0.123) 0.107 0.017 0.092 0.140 0.123 0.043 0.012 

Locus 1696 : 
2 alleles
2.9% missing data
   4   (0.920) 0.968 0.964 0.904 0.983 0.919 0.981 0.967 
   2   (0.080) 0.032 0.036 0.096 0.017 0.081 0.019 0.033 

Locus 1697 : 
2 alleles
5.1% missing data
   2   (0.144) 0.136 0.030 0.115 0.158 0.144 0.028 0.015 
   3   (0.856) 0.864 0.970 0.885 0.842 0.856 0.972 0.985 

Locus 1698 : 
2 alleles
10.9% missing data
   1   (0.736) 0.711 0.585 0.840 0.858 0.736 0.652 0.952 
   3   (0.264) 0.289 0.415 0.160 0.142 0.264 0.348 0.048 

Locus 1699 : 
2 alleles
11.6% missing data
   1   (0.867) 0.866 0.921 0.912 0.767 0.868 0.956 0.982 
   3   (0.133) 0.134 0.079 0.088 0.233 0.132 0.044 0.018 

Locus 1700 : 
2 alleles
1.4% missing data
   3   (0.921) 0.886 0.976 0.981 0.950 0.922 0.991 0.995 
   1   (0.079) 0.114 0.024 0.019 0.050 0.078 0.009 0.005 

Locus 1701 : 
2 alleles
9.4% missing data
   3   (0.932) 0.980 0.984 0.949 0.974 0.933 0.407 0.995 
   1   (0.068) 0.020 0.016 0.051 0.026 0.067 0.593 0.005 

Locus 1702 : 
2 alleles
4.3% missing data
   4   (0.649) 0.688 0.597 0.647 0.787 0.646 0.537 0.972 
   1   (0.351) 0.312 0.403 0.353 0.213 0.354 0.463 0.028 

Locus 1703 : 
2 alleles
18.1% missing data
   4   (0.755) 0.702 0.961 0.843 0.539 0.753 0.924 0.956 
   2   (0.245) 0.298 0.039 0.157 0.461 0.247 0.076 0.044 

Locus 1704 : 
2 alleles
13.0% missing data
   2   (0.891) 0.922 0.906 0.927 0.831 0.889 0.973 0.931 
   4   (0.109) 0.078 0.094 0.073 0.169 0.111 0.027 0.069 

Locus 1705 : 
2 alleles
1.4% missing data
   3   (0.910) 0.948 0.991 0.900 0.990 0.911 0.949 0.968 
   4   (0.090) 0.052 0.009 0.100 0.010 0.089 0.051 0.032 

Locus 1706 : 
2 alleles
10.1% missing data
   2   (0.913) 0.932 0.988 0.969 0.941 0.915 0.755 0.946 
   4   (0.087) 0.068 0.012 0.031 0.059 0.085 0.245 0.054 

Locus 1707 : 
2 alleles
11.6% missing data
   4   (0.804) 0.842 0.842 0.820 0.442 0.803 0.946 0.635 
   3   (0.196) 0.158 0.158 0.180 0.558 0.197 0.054 0.365 

Locus 1708 : 
2 alleles
4.3% missing data
   4   (0.856) 0.884 0.977 0.852 0.748 0.858 0.947 0.970 
   3   (0.144) 0.116 0.023 0.148 0.252 0.142 0.053 0.030 

Locus 1709 : 
2 alleles
7.2% missing data
   3   (0.914) 0.933 0.959 0.967 0.801 0.911 0.986 0.973 
   1   (0.086) 0.067 0.041 0.033 0.199 0.089 0.014 0.027 

Locus 1710 : 
2 alleles
4.3% missing data
   1   (0.888) 0.872 0.983 0.946 0.846 0.889 0.980 0.994 
   3   (0.112) 0.128 0.017 0.054 0.154 0.111 0.020 0.006 

Locus 1711 : 
2 alleles
2.9% missing data
   2   (0.821) 0.845 0.944 0.799 0.928 0.820 0.964 0.959 
   4   (0.179) 0.155 0.056 0.201 0.072 0.180 0.036 0.041 

Locus 1712 : 
2 alleles
1.4% missing data
   1   (0.777) 0.837 0.812 0.686 0.628 0.779 0.935 0.600 
   3   (0.223) 0.163 0.188 0.314 0.372 0.221 0.065 0.400 

Locus 1713 : 
2 alleles
14.5% missing data
   3   (0.860) 0.952 0.840 0.749 0.964 0.861 0.589 0.783 
   4   (0.140) 0.048 0.160 0.251 0.036 0.139 0.411 0.217 

Locus 1714 : 
2 alleles
5.8% missing data
   2   (0.599) 0.563 0.675 0.684 0.393 0.598 0.553 0.916 
   4   (0.401) 0.437 0.325 0.316 0.607 0.402 0.447 0.084 

Locus 1715 : 
2 alleles
13.8% missing data
   3   (0.904) 0.940 0.938 0.904 0.957 0.904 0.967 0.991 
   2   (0.096) 0.060 0.062 0.096 0.043 0.096 0.033 0.009 

Locus 1716 : 
2 alleles
5.1% missing data
   1   (0.858) 0.902 0.962 0.895 0.958 0.858 0.935 0.039 
   3   (0.142) 0.098 0.038 0.105 0.042 0.142 0.065 0.961 

Locus 1717 : 
2 alleles
2.9% missing data
   3   (0.748) 0.844 0.403 0.729 0.505 0.745 0.588 0.979 
   1   (0.252) 0.156 0.597 0.271 0.495 0.255 0.412 0.021 

Locus 1718 : 
2 alleles
5.1% missing data
   2   (0.868) 0.918 0.987 0.857 0.967 0.865 0.946 0.989 
   4   (0.132) 0.082 0.013 0.143 0.033 0.135 0.054 0.011 

Locus 1719 : 
2 alleles
2.9% missing data
   1   (0.916) 0.909 0.977 0.975 0.924 0.914 0.989 0.995 
   3   (0.084) 0.091 0.023 0.025 0.076 0.086 0.011 0.005 

Locus 1720 : 
2 alleles
11.6% missing data
   2   (0.914) 0.937 0.956 0.950 0.915 0.914 0.973 0.866 
   3   (0.086) 0.063 0.044 0.050 0.085 0.086 0.027 0.134 

Locus 1721 : 
2 alleles
2.9% missing data
   1   (0.900) 0.937 0.980 0.914 0.985 0.898 0.967 0.987 
   3   (0.100) 0.063 0.020 0.086 0.015 0.102 0.033 0.013 

Locus 1722 : 
2 alleles
3.6% missing data
   2   (0.870) 0.863 0.974 0.919 0.884 0.871 0.954 0.992 
   1   (0.130) 0.137 0.026 0.081 0.116 0.129 0.046 0.008 

Locus 1723 : 
2 alleles
2.2% missing data
   1   (0.105) 0.105 0.041 0.060 0.014 0.105 0.027 0.009 
   2   (0.895) 0.895 0.959 0.940 0.986 0.895 0.973 0.991 

Locus 1724 : 
2 alleles
15.2% missing data
   2   (0.434) 0.401 0.396 0.429 0.360 0.434 0.666 0.459 
   4   (0.566) 0.599 0.604 0.571 0.640 0.566 0.334 0.541 

Locus 1725 : 
2 alleles
1.4% missing data
   3   (0.889) 0.968 0.707 0.813 0.988 0.890 0.628 0.992 
   4   (0.111) 0.032 0.293 0.187 0.012 0.110 0.372 0.008 

Locus 1726 : 
2 alleles
5.1% missing data
   4   (0.912) 0.941 0.966 0.923 0.954 0.913 0.974 0.966 
   2   (0.088) 0.059 0.034 0.077 0.046 0.087 0.026 0.034 

Locus 1727 : 
2 alleles
8.0% missing data
   2   (0.873) 0.890 0.939 0.950 0.879 0.871 0.695 0.972 
   3   (0.127) 0.110 0.061 0.050 0.121 0.129 0.305 0.028 

Locus 1728 : 
2 alleles
10.1% missing data
   3   (0.801) 0.768 0.715 0.907 0.777 0.802 0.754 0.990 
   1   (0.199) 0.232 0.285 0.093 0.223 0.198 0.246 0.010 

Locus 1729 : 
2 alleles
13.8% missing data
   1   (0.869) 0.919 0.973 0.847 0.910 0.869 0.870 0.972 
   4   (0.131) 0.081 0.027 0.153 0.090 0.131 0.130 0.028 

Locus 1730 : 
2 alleles
4.3% missing data
   3   (0.872) 0.904 0.832 0.890 0.978 0.870 0.973 0.973 
   4   (0.128) 0.096 0.168 0.110 0.022 0.130 0.027 0.027 

Locus 1731 : 
2 alleles
15.2% missing data
   3   (0.699) 0.684 0.687 0.747 0.640 0.700 0.770 0.735 
   1   (0.301) 0.316 0.313 0.253 0.360 0.300 0.230 0.265 

Locus 1732 : 
2 alleles
4.3% missing data
   1   (0.915) 0.956 0.912 0.922 0.978 0.915 0.936 0.958 
   3   (0.085) 0.044 0.088 0.078 0.022 0.085 0.064 0.042 

Locus 1733 : 
2 alleles
3.6% missing data
   2   (0.795) 0.787 0.963 0.821 0.769 0.795 0.923 0.971 
   4   (0.205) 0.213 0.037 0.179 0.231 0.205 0.077 0.029 

Locus 1734 : 
2 alleles
3.6% missing data
   1   (0.145) 0.140 0.059 0.106 0.199 0.145 0.034 0.011 
   3   (0.855) 0.860 0.941 0.894 0.801 0.855 0.966 0.989 

Locus 1735 : 
2 alleles
14.5% missing data
   4   (0.531) 0.466 0.436 0.561 0.497 0.534 0.765 0.647 
   1   (0.469) 0.534 0.564 0.439 0.503 0.466 0.235 0.353 

Locus 1736 : 
2 alleles
7.2% missing data
   1   (0.844) 0.853 0.898 0.911 0.802 0.845 0.813 0.983 
   2   (0.156) 0.147 0.102 0.089 0.198 0.155 0.187 0.017 

Locus 1737 : 
2 alleles
15.2% missing data
   4   (0.521) 0.459 0.728 0.568 0.674 0.520 0.711 0.567 
   2   (0.479) 0.541 0.272 0.432 0.326 0.480 0.289 0.433 

Locus 1738 : 
2 alleles
5.1% missing data
   1   (0.907) 0.940 0.925 0.915 0.951 0.909 0.969 0.971 
   3   (0.093) 0.060 0.075 0.085 0.049 0.091 0.031 0.029 

Locus 1739 : 
2 alleles
2.2% missing data
   2   (0.921) 0.940 0.992 0.964 0.954 0.920 0.983 0.992 
   4   (0.079) 0.060 0.008 0.036 0.046 0.080 0.017 0.008 

Locus 1740 : 
2 alleles
3.6% missing data
   2   (0.913) 0.950 0.911 0.930 0.969 0.913 0.949 0.986 
   4   (0.087) 0.050 0.089 0.070 0.031 0.087 0.051 0.014 

Locus 1741 : 
2 alleles
16.7% missing data
   4   (0.854) 0.856 0.906 0.898 0.794 0.853 0.970 0.980 
   2   (0.146) 0.144 0.094 0.102 0.206 0.147 0.030 0.020 

Locus 1742 : 
2 alleles
10.9% missing data
   2   (0.879) 0.934 0.872 0.842 0.935 0.879 0.946 0.847 
   4   (0.121) 0.066 0.128 0.158 0.065 0.121 0.054 0.153 

Locus 1743 : 
2 alleles
1.4% missing data
   3   (0.905) 0.952 0.987 0.902 0.928 0.903 0.974 0.988 
   2   (0.095) 0.048 0.013 0.098 0.072 0.097 0.026 0.012 

Locus 1744 : 
2 alleles
3.6% missing data
   4   (0.087) 0.094 0.092 0.036 0.047 0.085 0.024 0.008 
   2   (0.913) 0.906 0.908 0.964 0.953 0.915 0.976 0.992 

Locus 1745 : 
2 alleles
3.6% missing data
   2   (0.922) 0.968 0.925 0.885 0.972 0.924 0.958 0.942 
   4   (0.078) 0.032 0.075 0.115 0.028 0.076 0.042 0.058 

Locus 1746 : 
2 alleles
10.1% missing data
   4   (0.922) 0.969 0.943 0.895 0.960 0.923 0.970 0.983 
   2   (0.078) 0.031 0.057 0.105 0.040 0.077 0.030 0.017 

Locus 1747 : 
2 alleles
2.9% missing data
   1   (0.756) 0.747 0.933 0.774 0.823 0.758 0.928 0.506 
   4   (0.244) 0.253 0.067 0.226 0.177 0.242 0.072 0.494 

Locus 1748 : 
2 alleles
6.5% missing data
   1   (0.834) 0.814 0.842 0.876 0.916 0.835 0.965 0.981 
   3   (0.166) 0.186 0.158 0.124 0.084 0.165 0.035 0.019 

Locus 1749 : 
2 alleles
3.6% missing data
   3   (0.900) 0.916 0.904 0.926 0.969 0.901 0.966 0.936 
   1   (0.100) 0.084 0.096 0.074 0.031 0.099 0.034 0.064 

Locus 1750 : 
2 alleles
5.8% missing data
   1   (0.917) 0.951 0.848 0.945 0.940 0.916 0.979 0.944 
   3   (0.083) 0.049 0.152 0.055 0.060 0.084 0.021 0.056 

Locus 1751 : 
2 alleles
4.3% missing data
   1   (0.579) 0.602 0.713 0.583 0.282 0.581 0.738 0.040 
   4   (0.421) 0.398 0.287 0.417 0.718 0.419 0.262 0.960 

Locus 1752 : 
2 alleles
3.6% missing data
   1   (0.895) 0.947 0.985 0.936 0.964 0.894 0.512 0.983 
   3   (0.105) 0.053 0.015 0.064 0.036 0.106 0.488 0.017 

Locus 1753 : 
2 alleles
11.6% missing data
   1   (0.525) 0.361 0.936 0.716 0.343 0.527 0.606 0.591 
   3   (0.475) 0.639 0.064 0.284 0.657 0.473 0.394 0.409 

Locus 1754 : 
2 alleles
15.2% missing data
   1   (0.460) 0.478 0.480 0.487 0.452 0.459 0.143 0.607 
   4   (0.540) 0.522 0.520 0.513 0.548 0.541 0.857 0.393 

Locus 1755 : 
2 alleles
8.7% missing data
   2   (0.633) 0.654 0.709 0.610 0.581 0.636 0.773 0.036 
   4   (0.367) 0.346 0.291 0.390 0.419 0.364 0.227 0.964 

Locus 1756 : 
2 alleles
3.6% missing data
   2   (0.764) 0.844 0.950 0.586 0.670 0.766 0.846 0.955 
   4   (0.236) 0.156 0.050 0.414 0.330 0.234 0.154 0.045 

Locus 1757 : 
2 alleles
10.9% missing data
   3   (0.913) 0.932 0.918 0.961 0.584 0.914 0.979 0.834 
   2   (0.087) 0.068 0.082 0.039 0.416 0.086 0.021 0.166 

Locus 1758 : 
2 alleles
1.4% missing data
   4   (0.851) 0.882 0.778 0.859 0.770 0.850 0.965 0.991 
   1   (0.149) 0.118 0.222 0.141 0.230 0.150 0.035 0.009 

Locus 1759 : 
2 alleles
10.1% missing data
   4   (0.826) 0.825 0.965 0.917 0.921 0.827 0.681 0.510 
   2   (0.174) 0.175 0.035 0.083 0.079 0.173 0.319 0.490 

Locus 1760 : 
2 alleles
13.0% missing data
   2   (0.665) 0.639 0.948 0.717 0.810 0.667 0.593 0.582 
   3   (0.335) 0.361 0.052 0.283 0.190 0.333 0.407 0.418 

Locus 1761 : 
2 alleles
13.0% missing data
   4   (0.798) 0.831 0.789 0.779 0.869 0.798 0.905 0.751 
   2   (0.202) 0.169 0.211 0.221 0.131 0.202 0.095 0.249 

Locus 1762 : 
2 alleles
2.2% missing data
   3   (0.752) 0.797 0.605 0.813 0.815 0.751 0.424 0.734 
   1   (0.248) 0.203 0.395 0.187 0.185 0.249 0.576 0.266 

Locus 1763 : 
2 alleles
5.1% missing data
   2   (0.354) 0.324 0.358 0.337 0.547 0.353 0.468 0.381 
   1   (0.646) 0.676 0.642 0.663 0.453 0.647 0.532 0.619 

Locus 1764 : 
2 alleles
2.2% missing data
   3   (0.871) 0.891 0.898 0.886 0.947 0.871 0.946 0.987 
   1   (0.129) 0.109 0.102 0.114 0.053 0.129 0.054 0.013 

Locus 1765 : 
2 alleles
5.1% missing data
   3   (0.713) 0.712 0.922 0.676 0.832 0.713 0.900 0.962 
   1   (0.287) 0.288 0.078 0.324 0.168 0.287 0.100 0.038 

Locus 1766 : 
2 alleles
2.2% missing data
   3   (0.648) 0.597 0.927 0.730 0.601 0.649 0.487 0.964 
   4   (0.352) 0.403 0.073 0.270 0.399 0.351 0.513 0.036 

Locus 1767 : 
2 alleles
11.6% missing data
   2   (0.882) 0.907 0.909 0.912 0.818 0.882 0.938 0.950 
   4   (0.118) 0.093 0.091 0.088 0.182 0.118 0.062 0.050 

Locus 1768 : 
2 alleles
2.2% missing data
   4   (0.889) 0.930 0.635 0.927 0.923 0.886 0.969 0.970 
   2   (0.111) 0.070 0.365 0.073 0.077 0.114 0.031 0.030 

Locus 1769 : 
2 alleles
2.9% missing data
   2   (0.912) 0.915 0.986 0.978 0.948 0.912 0.913 0.965 
   3   (0.088) 0.085 0.014 0.022 0.052 0.088 0.087 0.035 

Locus 1770 : 
2 alleles
6.5% missing data
   4   (0.899) 0.896 0.981 0.959 0.632 0.900 0.979 0.988 
   2   (0.101) 0.104 0.019 0.041 0.368 0.100 0.021 0.012 

Locus 1771 : 
2 alleles
10.1% missing data
   1   (0.128) 0.088 0.121 0.128 0.115 0.129 0.042 0.104 
   4   (0.872) 0.912 0.879 0.872 0.885 0.871 0.958 0.896 

Locus 1772 : 
2 alleles
3.6% missing data
   2   (0.913) 0.889 0.983 0.972 0.957 0.913 0.987 0.975 
   3   (0.087) 0.111 0.017 0.028 0.043 0.087 0.013 0.025 

Locus 1773 : 
2 alleles
1.4% missing data
   1   (0.869) 0.931 0.974 0.881 0.902 0.867 0.712 0.970 
   3   (0.131) 0.069 0.026 0.119 0.098 0.133 0.288 0.030 

Locus 1774 : 
2 alleles
5.8% missing data
   4   (0.929) 0.914 0.920 0.982 0.934 0.930 0.989 0.997 
   3   (0.071) 0.086 0.080 0.018 0.066 0.070 0.011 0.003 

Locus 1775 : 
2 alleles
4.3% missing data
   1   (0.518) 0.511 0.433 0.443 0.543 0.519 0.846 0.624 
   4   (0.482) 0.489 0.567 0.557 0.457 0.481 0.154 0.376 

Locus 1776 : 
2 alleles
2.9% missing data
   1   (0.912) 0.918 0.980 0.951 0.991 0.913 0.986 0.996 
   3   (0.088) 0.082 0.020 0.049 0.009 0.087 0.014 0.004 

Locus 1777 : 
2 alleles
5.1% missing data
   3   (0.908) 0.934 0.921 0.950 0.697 0.907 0.978 0.993 
   2   (0.092) 0.066 0.079 0.050 0.303 0.093 0.022 0.007 

Locus 1778 : 
2 alleles
2.2% missing data
   3   (0.930) 0.910 0.991 0.982 0.963 0.931 0.990 0.997 
   2   (0.070) 0.090 0.009 0.018 0.037 0.069 0.010 0.003 

Locus 1779 : 
2 alleles
11.6% missing data
   3   (0.872) 0.928 0.840 0.821 0.973 0.872 0.949 0.863 
   1   (0.128) 0.072 0.160 0.179 0.027 0.128 0.051 0.137 

Locus 1780 : 
2 alleles
4.3% missing data
   4   (0.894) 0.941 0.828 0.936 0.712 0.889 0.975 0.988 
   2   (0.106) 0.059 0.172 0.064 0.288 0.111 0.025 0.012 

Locus 1781 : 
2 alleles
9.4% missing data
   3   (0.501) 0.437 0.650 0.589 0.515 0.501 0.444 0.547 
   1   (0.499) 0.563 0.350 0.411 0.485 0.499 0.556 0.453 

Locus 1782 : 
2 alleles
1.4% missing data
   4   (0.926) 0.908 0.987 0.984 0.823 0.925 0.991 0.986 
   1   (0.074) 0.092 0.013 0.016 0.177 0.075 0.009 0.014 

Locus 1783 : 
2 alleles
2.9% missing data
   4   (0.930) 0.973 0.965 0.972 0.848 0.930 0.450 0.991 
   2   (0.070) 0.027 0.035 0.028 0.152 0.070 0.550 0.009 

Locus 1784 : 
2 alleles
7.2% missing data
   1   (0.649) 0.649 0.545 0.617 0.746 0.648 0.886 0.908 
   3   (0.351) 0.351 0.455 0.383 0.254 0.352 0.114 0.092 

Locus 1785 : 
2 alleles
13.8% missing data
   4   (0.535) 0.475 0.419 0.642 0.295 0.533 0.821 0.363 
   3   (0.465) 0.525 0.581 0.358 0.705 0.467 0.179 0.637 

Locus 1786 : 
2 alleles
3.6% missing data
   4   (0.228) 0.185 0.035 0.200 0.220 0.232 0.252 0.175 
   2   (0.772) 0.815 0.965 0.800 0.780 0.768 0.748 0.825 

Locus 1787 : 
2 alleles
2.2% missing data
   1   (0.910) 0.911 0.969 0.977 0.681 0.906 0.989 0.995 
   3   (0.090) 0.089 0.031 0.023 0.319 0.094 0.011 0.005 

Locus 1788 : 
2 alleles
6.5% missing data
   1   (0.707) 0.707 0.759 0.727 0.740 0.708 0.759 0.958 
   3   (0.293) 0.293 0.241 0.273 0.260 0.292 0.241 0.042 

Locus 1789 : 
2 alleles
9.4% missing data
   4   (0.899) 0.955 0.945 0.864 0.954 0.897 0.969 0.909 
   3   (0.101) 0.045 0.055 0.136 0.046 0.103 0.031 0.091 

Locus 1790 : 
2 alleles
15.9% missing data
   3   (0.879) 0.976 0.399 0.737 0.989 0.878 0.509 0.833 
   1   (0.121) 0.024 0.601 0.263 0.011 0.122 0.491 0.167 

Locus 1791 : 
2 alleles
2.2% missing data
   4   (0.891) 0.915 0.982 0.921 0.879 0.890 0.977 0.975 
   2   (0.109) 0.085 0.018 0.079 0.121 0.110 0.023 0.025 

Locus 1792 : 
2 alleles
6.5% missing data
   2   (0.887) 0.913 0.916 0.903 0.956 0.887 0.962 0.934 
   1   (0.113) 0.087 0.084 0.097 0.044 0.113 0.038 0.066 

Locus 1793 : 
2 alleles
2.9% missing data
   1   (0.767) 0.756 0.965 0.828 0.763 0.764 0.935 0.602 
   4   (0.233) 0.244 0.035 0.172 0.237 0.236 0.065 0.398 

Locus 1794 : 
2 alleles
1.4% missing data
   2   (0.905) 0.899 0.957 0.965 0.858 0.904 0.985 0.937 
   4   (0.095) 0.101 0.043 0.035 0.142 0.096 0.015 0.063 

Locus 1795 : 
2 alleles
11.6% missing data
   2   (0.906) 0.968 0.950 0.897 0.956 0.906 0.748 0.944 
   3   (0.094) 0.032 0.050 0.103 0.044 0.094 0.252 0.056 

Locus 1796 : 
2 alleles
2.9% missing data
   1   (0.761) 0.749 0.841 0.778 0.870 0.760 0.920 0.945 
   2   (0.239) 0.251 0.159 0.222 0.130 0.240 0.080 0.055 

Locus 1797 : 
2 alleles
0.7% missing data
   2   (0.882) 0.900 0.710 0.925 0.960 0.881 0.974 0.984 
   4   (0.118) 0.100 0.290 0.075 0.040 0.119 0.026 0.016 

Locus 1798 : 
2 alleles
8.0% missing data
   3   (0.899) 0.925 0.983 0.944 0.764 0.896 0.976 0.981 
   1   (0.101) 0.075 0.017 0.056 0.236 0.104 0.024 0.019 

Locus 1799 : 
2 alleles
11.6% missing data
   4   (0.884) 0.888 0.983 0.953 0.968 0.884 0.835 0.988 
   2   (0.116) 0.112 0.017 0.047 0.032 0.116 0.165 0.012 

Locus 1800 : 
2 alleles
4.3% missing data
   2   (0.664) 0.727 0.728 0.633 0.593 0.660 0.651 0.961 
   1   (0.336) 0.273 0.272 0.367 0.407 0.340 0.349 0.039 

Locus 1801 : 
2 alleles
6.5% missing data
   2   (0.916) 0.906 0.963 0.973 0.692 0.918 0.984 0.994 
   3   (0.084) 0.094 0.037 0.027 0.308 0.082 0.016 0.006 

Locus 1802 : 
2 alleles
12.3% missing data
   4   (0.804) 0.838 0.835 0.783 0.895 0.802 0.927 0.950 
   2   (0.196) 0.162 0.165 0.217 0.105 0.198 0.073 0.050 

Locus 1803 : 
2 alleles
4.3% missing data
   4   (0.919) 0.973 0.966 0.882 0.990 0.920 0.958 0.653 
   2   (0.081) 0.027 0.034 0.118 0.010 0.080 0.042 0.347 

Locus 1804 : 
2 alleles
10.1% missing data
   3   (0.742) 0.764 0.792 0.802 0.778 0.739 0.941 0.035 
   4   (0.258) 0.236 0.208 0.198 0.222 0.261 0.059 0.965 

Locus 1805 : 
2 alleles
11.6% missing data
   3   (0.900) 0.909 0.983 0.939 0.839 0.901 0.979 0.909 
   1   (0.100) 0.091 0.017 0.061 0.161 0.099 0.021 0.091 

Locus 1806 : 
2 alleles
11.6% missing data
   1   (0.860) 0.866 0.974 0.892 0.866 0.861 0.965 0.788 
   3   (0.140) 0.134 0.026 0.108 0.134 0.139 0.035 0.212 

Locus 1807 : 
2 alleles
15.2% missing data
   1   (0.928) 0.976 0.988 0.878 0.990 0.928 0.973 0.981 
   3   (0.072) 0.024 0.012 0.122 0.010 0.072 0.027 0.019 

Locus 1808 : 
2 alleles
4.3% missing data
   2   (0.255) 0.273 0.216 0.224 0.145 0.256 0.081 0.132 
   4   (0.745) 0.727 0.784 0.776 0.855 0.744 0.919 0.868 

Locus 1809 : 
2 alleles
3.6% missing data
   4   (0.702) 0.755 0.351 0.752 0.574 0.703 0.510 0.517 
   2   (0.298) 0.245 0.649 0.248 0.426 0.297 0.490 0.483 

Locus 1810 : 
2 alleles
8.0% missing data
   1   (0.748) 0.808 0.536 0.672 0.566 0.747 0.927 0.978 
   3   (0.252) 0.192 0.464 0.328 0.434 0.253 0.073 0.022 

Locus 1811 : 
2 alleles
2.9% missing data
   3   (0.911) 0.920 0.986 0.949 0.960 0.912 0.982 0.995 
   2   (0.089) 0.080 0.014 0.051 0.040 0.088 0.018 0.005 

Locus 1812 : 
2 alleles
10.1% missing data
   2   (0.918) 0.968 0.955 0.880 0.967 0.919 0.930 0.990 
   1   (0.082) 0.032 0.045 0.120 0.033 0.081 0.070 0.010 

Locus 1813 : 
2 alleles
2.9% missing data
   1   (0.644) 0.632 0.326 0.670 0.560 0.642 0.880 0.936 
   4   (0.356) 0.368 0.674 0.330 0.440 0.358 0.120 0.064 

Locus 1814 : 
2 alleles
2.9% missing data
   1   (0.850) 0.895 0.929 0.888 0.949 0.852 0.642 0.530 
   3   (0.150) 0.105 0.071 0.112 0.051 0.148 0.358 0.470 

Locus 1815 : 
2 alleles
13.0% missing data
   1   (0.625) 0.659 0.711 0.553 0.785 0.622 0.884 0.522 
   4   (0.375) 0.341 0.289 0.447 0.215 0.378 0.116 0.478 

Locus 1816 : 
2 alleles
3.6% missing data
   2   (0.824) 0.860 0.803 0.802 0.871 0.825 0.917 0.869 
   4   (0.176) 0.140 0.197 0.198 0.129 0.175 0.083 0.131 

Locus 1817 : 
2 alleles
2.9% missing data
   1   (0.821) 0.874 0.713 0.760 0.744 0.823 0.953 0.789 
   4   (0.179) 0.126 0.287 0.240 0.256 0.177 0.047 0.211 

Locus 1818 : 
2 alleles
2.2% missing data
   1   (0.826) 0.888 0.957 0.824 0.746 0.825 0.960 0.053 
   3   (0.174) 0.112 0.043 0.176 0.254 0.175 0.040 0.947 

Locus 1819 : 
2 alleles
15.9% missing data
   3   (0.912) 0.934 0.922 0.949 0.970 0.910 0.978 0.994 
   1   (0.088) 0.066 0.078 0.051 0.030 0.090 0.022 0.006 

Locus 1820 : 
2 alleles
11.6% missing data
   1   (0.548) 0.488 0.540 0.596 0.349 0.546 0.840 0.928 
   3   (0.452) 0.512 0.460 0.404 0.651 0.454 0.160 0.072 

Locus 1821 : 
2 alleles
5.8% missing data
   2   (0.804) 0.840 0.947 0.832 0.632 0.806 0.942 0.040 
   4   (0.196) 0.160 0.053 0.168 0.368 0.194 0.058 0.960 

Locus 1822 : 
2 alleles
15.2% missing data
   2   (0.463) 0.452 0.750 0.509 0.695 0.460 0.194 0.524 
   3   (0.537) 0.548 0.250 0.491 0.305 0.540 0.806 0.476 

Locus 1823 : 
2 alleles
0.7% missing data
   3   (0.942) 0.886 0.996 0.993 0.983 0.943 0.996 0.998 
   1   (0.058) 0.114 0.004 0.007 0.017 0.057 0.004 0.002 

Locus 1824 : 
2 alleles
10.9% missing data
   1   (0.175) 0.148 0.118 0.181 0.096 0.175 0.080 0.036 
   2   (0.825) 0.852 0.882 0.819 0.904 0.825 0.920 0.964 

Locus 1825 : 
2 alleles
14.5% missing data
   4   (0.427) 0.491 0.413 0.347 0.591 0.428 0.098 0.742 
   2   (0.573) 0.509 0.587 0.653 0.409 0.572 0.902 0.258 

Locus 1826 : 
2 alleles
13.0% missing data
   2   (0.740) 0.771 0.702 0.828 0.465 0.737 0.627 0.723 
   4   (0.260) 0.229 0.298 0.172 0.535 0.263 0.373 0.277 

Locus 1827 : 
2 alleles
3.6% missing data
   1   (0.854) 0.864 0.958 0.868 0.677 0.856 0.957 0.964 
   3   (0.146) 0.136 0.042 0.132 0.323 0.144 0.043 0.036 

Locus 1828 : 
2 alleles
4.3% missing data
   3   (0.880) 0.965 0.687 0.832 0.828 0.880 0.548 0.783 
   1   (0.120) 0.035 0.313 0.168 0.172 0.120 0.452 0.217 

Locus 1829 : 
2 alleles
11.6% missing data
   3   (0.897) 0.896 0.938 0.955 0.664 0.896 0.982 0.954 
   4   (0.103) 0.104 0.062 0.045 0.336 0.104 0.018 0.046 

Locus 1830 : 
2 alleles
2.9% missing data
   3   (0.932) 0.848 0.995 0.991 0.954 0.933 0.995 0.997 
   1   (0.068) 0.152 0.005 0.009 0.046 0.067 0.005 0.003 

Locus 1831 : 
2 alleles
5.1% missing data
   1   (0.885) 0.925 0.985 0.888 0.933 0.884 0.957 0.948 
   2   (0.115) 0.075 0.015 0.112 0.067 0.116 0.043 0.052 

Locus 1832 : 
2 alleles
8.0% missing data
   4   (0.815) 0.829 0.962 0.812 0.847 0.815 0.948 0.784 
   2   (0.185) 0.171 0.038 0.188 0.153 0.185 0.052 0.216 

Locus 1833 : 
2 alleles
10.9% missing data
   2   (0.889) 0.930 0.943 0.861 0.946 0.890 0.966 0.989 
   4   (0.111) 0.070 0.057 0.139 0.054 0.110 0.034 0.011 

Locus 1834 : 
2 alleles
13.0% missing data
   1   (0.918) 0.969 0.987 0.895 0.961 0.916 0.968 0.845 
   3   (0.082) 0.031 0.013 0.105 0.039 0.084 0.032 0.155 

Locus 1835 : 
2 alleles
10.9% missing data
   3   (0.900) 0.936 0.888 0.906 0.961 0.900 0.973 0.991 
   1   (0.100) 0.064 0.112 0.094 0.039 0.100 0.027 0.009 

Locus 1836 : 
2 alleles
2.2% missing data
   1   (0.904) 0.947 0.980 0.912 0.894 0.901 0.978 0.989 
   3   (0.096) 0.053 0.020 0.088 0.106 0.099 0.022 0.011 

Locus 1837 : 
2 alleles
5.1% missing data
   2   (0.827) 0.863 0.845 0.805 0.926 0.826 0.945 0.973 
   4   (0.173) 0.137 0.155 0.195 0.074 0.174 0.055 0.027 

Locus 1838 : 
2 alleles
5.8% missing data
   4   (0.926) 0.973 0.989 0.949 0.970 0.927 0.672 0.981 
   1   (0.074) 0.027 0.011 0.051 0.030 0.073 0.328 0.019 

Locus 1839 : 
2 alleles
3.6% missing data
   1   (0.848) 0.811 0.954 0.917 0.731 0.850 0.954 0.985 
   4   (0.152) 0.189 0.046 0.083 0.269 0.150 0.046 0.015 

Locus 1840 : 
2 alleles
5.1% missing data
   4   (0.870) 0.880 0.805 0.945 0.881 0.872 0.686 0.990 
   1   (0.130) 0.120 0.195 0.055 0.119 0.128 0.314 0.010 

Locus 1841 : 
2 alleles
2.9% missing data
   3   (0.912) 0.947 0.893 0.921 0.843 0.913 0.981 0.993 
   1   (0.088) 0.053 0.107 0.079 0.157 0.087 0.019 0.007 

Locus 1842 : 
2 alleles
12.3% missing data
   1   (0.791) 0.853 0.861 0.760 0.647 0.791 0.689 0.974 
   3   (0.209) 0.147 0.139 0.240 0.353 0.209 0.311 0.026 

Locus 1843 : 
2 alleles
4.3% missing data
   1   (0.912) 0.923 0.914 0.980 0.815 0.913 0.821 0.995 
   4   (0.088) 0.077 0.086 0.020 0.185 0.087 0.179 0.005 

Locus 1844 : 
2 alleles
2.2% missing data
   4   (0.909) 0.943 0.990 0.924 0.975 0.909 0.974 0.990 
   2   (0.091) 0.057 0.010 0.076 0.025 0.091 0.026 0.010 

Locus 1845 : 
2 alleles
13.0% missing data
   4   (0.887) 0.898 0.961 0.919 0.970 0.888 0.920 0.990 
   2   (0.113) 0.102 0.039 0.081 0.030 0.112 0.080 0.010 

Locus 1846 : 
2 alleles
4.3% missing data
   2   (0.925) 0.900 0.951 0.981 0.837 0.926 0.991 0.978 
   3   (0.075) 0.100 0.049 0.019 0.163 0.074 0.009 0.022 

Locus 1847 : 
2 alleles
1.4% missing data
   2   (0.907) 0.928 0.983 0.968 0.893 0.907 0.748 0.991 
   4   (0.093) 0.072 0.017 0.032 0.107 0.093 0.252 0.009 

Locus 1848 : 
2 alleles
3.6% missing data
   4   (0.904) 0.914 0.987 0.953 0.915 0.903 0.977 0.973 
   3   (0.096) 0.086 0.013 0.047 0.085 0.097 0.023 0.027 

Locus 1849 : 
2 alleles
3.6% missing data
   1   (0.786) 0.773 0.944 0.801 0.691 0.787 0.943 0.979 
   4   (0.214) 0.227 0.056 0.199 0.309 0.213 0.057 0.021 

Locus 1850 : 
2 alleles
2.2% missing data
   2   (0.169) 0.121 0.060 0.243 0.113 0.167 0.078 0.027 
   4   (0.831) 0.879 0.940 0.757 0.887 0.833 0.922 0.973 

Locus 1851 : 
2 alleles
4.3% missing data
   4   (0.936) 0.975 0.991 0.971 0.979 0.937 0.680 0.994 
   1   (0.064) 0.025 0.009 0.029 0.021 0.063 0.320 0.006 

Locus 1852 : 
2 alleles
3.6% missing data
   4   (0.888) 0.910 0.808 0.915 0.951 0.889 0.961 0.982 
   2   (0.112) 0.090 0.192 0.085 0.049 0.111 0.039 0.018 

Locus 1853 : 
2 alleles
11.6% missing data
   3   (0.885) 0.899 0.918 0.916 0.989 0.886 0.961 0.887 
   1   (0.115) 0.101 0.082 0.084 0.011 0.114 0.039 0.113 

Locus 1854 : 
2 alleles
10.9% missing data
   2   (0.918) 0.951 0.958 0.936 0.918 0.919 0.960 0.889 
   3   (0.082) 0.049 0.042 0.064 0.082 0.081 0.040 0.111 

Locus 1855 : 
2 alleles
8.7% missing data
   1   (0.561) 0.606 0.554 0.464 0.666 0.562 0.506 0.934 
   4   (0.439) 0.394 0.446 0.536 0.334 0.438 0.494 0.066 

Locus 1856 : 
2 alleles
8.7% missing data
   3   (0.770) 0.771 0.843 0.823 0.701 0.769 0.933 0.416 
   1   (0.230) 0.229 0.157 0.177 0.299 0.231 0.067 0.584 

Locus 1857 : 
2 alleles
13.8% missing data
   4   (0.083) 0.119 0.012 0.025 0.068 0.081 0.014 0.031 
   2   (0.917) 0.881 0.988 0.975 0.932 0.919 0.986 0.969 

Locus 1858 : 
2 alleles
11.6% missing data
   2   (0.897) 0.923 0.578 0.926 0.965 0.899 0.964 0.988 
   4   (0.103) 0.077 0.422 0.074 0.035 0.101 0.036 0.012 

Locus 1859 : 
2 alleles
8.7% missing data
   2   (0.900) 0.774 0.976 0.986 0.624 0.901 0.992 0.994 
   1   (0.100) 0.226 0.024 0.014 0.376 0.099 0.008 0.006 

Locus 1860 : 
2 alleles
9.4% missing data
   2   (0.739) 0.771 0.355 0.799 0.727 0.740 0.514 0.932 
   3   (0.261) 0.229 0.645 0.201 0.273 0.260 0.486 0.068 

Locus 1861 : 
2 alleles
3.6% missing data
   2   (0.695) 0.645 0.826 0.789 0.314 0.694 0.934 0.610 
   4   (0.305) 0.355 0.174 0.211 0.686 0.306 0.066 0.390 

Locus 1862 : 
2 alleles
1.4% missing data
   4   (0.914) 0.903 0.950 0.979 0.572 0.914 0.988 0.957 
   2   (0.086) 0.097 0.050 0.021 0.428 0.086 0.012 0.043 

Locus 1863 : 
2 alleles
13.8% missing data
   2   (0.270) 0.249 0.327 0.299 0.132 0.269 0.170 0.069 
   4   (0.730) 0.751 0.673 0.701 0.868 0.731 0.830 0.931 

Locus 1864 : 
2 alleles
4.3% missing data
   3   (0.795) 0.810 0.745 0.876 0.586 0.796 0.679 0.765 
   1   (0.205) 0.190 0.255 0.124 0.414 0.204 0.321 0.235 

Locus 1865 : 
2 alleles
1.4% missing data
   3   (0.957) 0.995 0.966 0.883 0.998 0.957 0.972 0.957 
   1   (0.043) 0.005 0.034 0.117 0.002 0.043 0.028 0.043 

Locus 1866 : 
2 alleles
13.8% missing data
   4   (0.911) 0.940 0.916 0.937 0.836 0.911 0.983 0.983 
   2   (0.089) 0.060 0.084 0.063 0.164 0.089 0.017 0.017 

Locus 1867 : 
2 alleles
12.3% missing data
   1   (0.631) 0.682 0.696 0.577 0.313 0.629 0.845 0.495 
   3   (0.369) 0.318 0.304 0.423 0.687 0.371 0.155 0.505 

Locus 1868 : 
2 alleles
13.8% missing data
   1   (0.276) 0.280 0.118 0.256 0.211 0.277 0.214 0.044 
   3   (0.724) 0.720 0.882 0.744 0.789 0.723 0.786 0.956 

Locus 1869 : 
2 alleles
2.2% missing data
   3   (0.870) 0.873 0.947 0.911 0.952 0.869 0.977 0.982 
   1   (0.130) 0.127 0.053 0.089 0.048 0.131 0.023 0.018 

Locus 1870 : 
2 alleles
3.6% missing data
   4   (0.697) 0.768 0.671 0.610 0.791 0.691 0.890 0.967 
   2   (0.303) 0.232 0.329 0.390 0.209 0.309 0.110 0.033 

Locus 1871 : 
2 alleles
11.6% missing data
   3   (0.848) 0.802 0.977 0.940 0.560 0.846 0.972 0.858 
   1   (0.152) 0.198 0.023 0.060 0.440 0.154 0.028 0.142 

Locus 1872 : 
2 alleles
4.3% missing data
   4   (0.505) 0.722 0.195 0.275 0.667 0.503 0.134 0.388 
   1   (0.495) 0.278 0.805 0.725 0.333 0.497 0.866 0.612 

Locus 1873 : 
2 alleles
5.8% missing data
   4   (0.913) 0.935 0.976 0.959 0.916 0.911 0.983 0.993 
   1   (0.087) 0.065 0.024 0.041 0.084 0.089 0.017 0.007 

Locus 1874 : 
2 alleles
13.0% missing data
   2   (0.657) 0.667 0.774 0.694 0.808 0.657 0.545 0.602 
   1   (0.343) 0.333 0.226 0.306 0.192 0.343 0.455 0.398 

Locus 1875 : 
2 alleles
5.8% missing data
   2   (0.525) 0.533 0.693 0.474 0.711 0.525 0.630 0.449 
   3   (0.475) 0.467 0.307 0.526 0.289 0.475 0.370 0.551 

Locus 1876 : 
2 alleles
13.8% missing data
   2   (0.864) 0.890 0.953 0.883 0.927 0.864 0.909 0.866 
   4   (0.136) 0.110 0.047 0.117 0.073 0.136 0.091 0.134 

Locus 1877 : 
2 alleles
2.2% missing data
   1   (0.872) 0.877 0.959 0.935 0.640 0.870 0.974 0.902 
   3   (0.128) 0.123 0.041 0.065 0.360 0.130 0.026 0.098 

Locus 1878 : 
2 alleles
15.9% missing data
   2   (0.913) 0.964 0.880 0.861 0.988 0.914 0.944 0.981 
   4   (0.087) 0.036 0.120 0.139 0.012 0.086 0.056 0.019 

Locus 1879 : 
2 alleles
0.0% missing data
   4   (0.918) 0.904 0.981 0.973 0.907 0.918 0.989 0.991 
   2   (0.082) 0.096 0.019 0.027 0.093 0.082 0.011 0.009 

Locus 1880 : 
2 alleles
9.4% missing data
   2   (0.743) 0.796 0.949 0.738 0.775 0.743 0.524 0.743 
   4   (0.257) 0.204 0.051 0.262 0.225 0.257 0.476 0.257 

Locus 1881 : 
2 alleles
10.9% missing data
   4   (0.887) 0.906 0.915 0.918 0.959 0.888 0.957 0.980 
   2   (0.113) 0.094 0.085 0.082 0.041 0.112 0.043 0.020 

Locus 1882 : 
2 alleles
0.7% missing data
   2   (0.945) 0.893 0.996 0.993 0.992 0.947 0.996 0.998 
   4   (0.055) 0.107 0.004 0.007 0.008 0.053 0.004 0.002 

Locus 1883 : 
2 alleles
12.3% missing data
   2   (0.682) 0.755 0.868 0.631 0.565 0.682 0.483 0.694 
   4   (0.318) 0.245 0.132 0.369 0.435 0.318 0.517 0.306 

Locus 1884 : 
2 alleles
2.9% missing data
   4   (0.923) 0.981 0.372 0.916 0.995 0.921 0.950 0.905 
   1   (0.077) 0.019 0.628 0.084 0.005 0.079 0.050 0.095 

Locus 1885 : 
2 alleles
12.3% missing data
   4   (0.929) 0.920 0.976 0.979 0.972 0.930 0.988 0.996 
   2   (0.071) 0.080 0.024 0.021 0.028 0.070 0.012 0.004 

Locus 1886 : 
2 alleles
3.6% missing data
   3   (0.878) 0.953 0.900 0.748 0.970 0.878 0.913 0.781 
   4   (0.122) 0.047 0.100 0.252 0.030 0.122 0.087 0.219 

Locus 1887 : 
2 alleles
7.2% missing data
   1   (0.493) 0.500 0.491 0.479 0.471 0.493 0.497 0.484 
   3   (0.507) 0.500 0.509 0.521 0.529 0.507 0.503 0.516 

Locus 1888 : 
2 alleles
10.9% missing data
   4   (0.809) 0.798 0.877 0.847 0.895 0.808 0.941 0.981 
   2   (0.191) 0.202 0.123 0.153 0.105 0.192 0.059 0.019 

Locus 1889 : 
2 alleles
15.2% missing data
   1   (0.924) 0.987 0.752 0.789 0.995 0.923 0.835 0.987 
   2   (0.076) 0.013 0.248 0.211 0.005 0.077 0.165 0.013 

Locus 1890 : 
2 alleles
2.2% missing data
   1   (0.910) 0.886 0.984 0.976 0.863 0.908 0.986 0.963 
   2   (0.090) 0.114 0.016 0.024 0.137 0.092 0.014 0.037 

Locus 1891 : 
2 alleles
11.6% missing data
   1   (0.834) 0.872 0.923 0.907 0.705 0.830 0.799 0.824 
   3   (0.166) 0.128 0.077 0.093 0.295 0.170 0.201 0.176 

Locus 1892 : 
2 alleles
5.1% missing data
   2   (0.615) 0.521 0.945 0.771 0.635 0.615 0.790 0.045 
   4   (0.385) 0.479 0.055 0.229 0.365 0.385 0.210 0.955 

Locus 1893 : 
2 alleles
2.9% missing data
   1   (0.908) 0.931 0.976 0.970 0.785 0.908 0.853 0.994 
   4   (0.092) 0.069 0.024 0.030 0.215 0.092 0.147 0.006 

Locus 1894 : 
2 alleles
2.2% missing data
   1   (0.940) 0.885 0.995 0.992 0.834 0.941 0.996 0.998 
   3   (0.060) 0.115 0.005 0.008 0.166 0.059 0.004 0.002 

Locus 1895 : 
2 alleles
10.9% missing data
   1   (0.204) 0.288 0.147 0.068 0.264 0.200 0.561 0.114 
   3   (0.796) 0.712 0.853 0.932 0.736 0.800 0.439 0.886 

Locus 1896 : 
2 alleles
1.4% missing data
   3   (0.922) 0.976 0.957 0.954 0.985 0.920 0.627 0.996 
   1   (0.078) 0.024 0.043 0.046 0.015 0.080 0.373 0.004 

Locus 1897 : 
2 alleles
8.7% missing data
   1   (0.594) 0.551 0.826 0.578 0.628 0.594 0.856 0.947 
   3   (0.406) 0.449 0.174 0.422 0.372 0.406 0.144 0.053 

Locus 1898 : 
2 alleles
12.3% missing data
   2   (0.695) 0.804 0.738 0.620 0.799 0.694 0.188 0.721 
   4   (0.305) 0.196 0.262 0.380 0.201 0.306 0.812 0.279 

Locus 1899 : 
2 alleles
5.1% missing data
   1   (0.567) 0.600 0.669 0.556 0.503 0.565 0.505 0.637 
   2   (0.433) 0.400 0.331 0.444 0.497 0.435 0.495 0.363 

Locus 1900 : 
2 alleles
17.4% missing data
   2   (0.210) 0.127 0.217 0.348 0.122 0.210 0.072 0.357 
   3   (0.790) 0.873 0.783 0.652 0.878 0.790 0.928 0.643 

Locus 1901 : 
2 alleles
2.2% missing data
   3   (0.897) 0.913 0.957 0.960 0.944 0.892 0.984 0.985 
   2   (0.103) 0.087 0.043 0.040 0.056 0.108 0.016 0.015 

Locus 1902 : 
2 alleles
15.9% missing data
   2   (0.831) 0.852 0.853 0.860 0.921 0.829 0.957 0.818 
   4   (0.169) 0.148 0.147 0.140 0.079 0.171 0.043 0.182 

Locus 1903 : 
2 alleles
2.9% missing data
   3   (0.896) 0.806 0.991 0.981 0.658 0.895 0.990 0.991 
   1   (0.104) 0.194 0.009 0.019 0.342 0.105 0.010 0.009 

Locus 1904 : 
2 alleles
15.2% missing data
   2   (0.659) 0.667 0.546 0.696 0.891 0.660 0.548 0.669 
   4   (0.341) 0.333 0.454 0.304 0.109 0.340 0.452 0.331 

Locus 1905 : 
2 alleles
8.7% missing data
   2   (0.405) 0.379 0.306 0.461 0.314 0.410 0.125 0.316 
   4   (0.595) 0.621 0.694 0.539 0.686 0.590 0.875 0.684 

Locus 1906 : 
2 alleles
13.0% missing data
   2   (0.911) 0.892 0.988 0.965 0.947 0.912 0.979 0.966 
   1   (0.089) 0.108 0.012 0.035 0.053 0.088 0.021 0.034 

Locus 1907 : 
2 alleles
4.3% missing data
   4   (0.806) 0.793 0.644 0.872 0.863 0.803 0.956 0.978 
   1   (0.194) 0.207 0.356 0.128 0.137 0.197 0.044 0.022 

Locus 1908 : 
2 alleles
10.9% missing data
   4   (0.904) 0.929 0.980 0.943 0.856 0.902 0.978 0.904 
   1   (0.096) 0.071 0.020 0.057 0.144 0.098 0.022 0.096 

Locus 1909 : 
2 alleles
7.2% missing data
   1   (0.661) 0.704 0.742 0.660 0.840 0.663 0.572 0.078 
   3   (0.339) 0.296 0.258 0.340 0.160 0.337 0.428 0.922 

Locus 1910 : 
2 alleles
3.6% missing data
   2   (0.864) 0.905 0.971 0.834 0.858 0.864 0.960 0.983 
   4   (0.136) 0.095 0.029 0.166 0.142 0.136 0.040 0.017 

Locus 1911 : 
2 alleles
12.3% missing data
   4   (0.771) 0.800 0.857 0.828 0.617 0.769 0.938 0.019 
   2   (0.229) 0.200 0.143 0.172 0.383 0.231 0.062 0.981 

Locus 1912 : 
2 alleles
10.1% missing data
   1   (0.063) 0.106 0.004 0.010 0.031 0.063 0.006 0.023 
   3   (0.937) 0.894 0.996 0.990 0.969 0.937 0.994 0.977 

Locus 1913 : 
2 alleles
2.2% missing data
   4   (0.757) 0.722 0.959 0.803 0.915 0.755 0.943 0.981 
   2   (0.243) 0.278 0.041 0.197 0.085 0.245 0.057 0.019 

Locus 1914 : 
2 alleles
10.9% missing data
   3   (0.930) 0.910 0.993 0.986 0.903 0.928 0.993 0.996 
   4   (0.070) 0.090 0.007 0.014 0.097 0.072 0.007 0.004 

Locus 1915 : 
2 alleles
13.8% missing data
   3   (0.864) 0.918 0.961 0.833 0.797 0.863 0.927 0.900 
   1   (0.136) 0.082 0.039 0.167 0.203 0.137 0.073 0.100 

Locus 1916 : 
2 alleles
6.5% missing data
   3   (0.914) 0.947 0.981 0.910 0.928 0.915 0.973 0.993 
   4   (0.086) 0.053 0.019 0.090 0.072 0.085 0.027 0.007 

Locus 1917 : 
2 alleles
4.3% missing data
   1   (0.824) 0.805 0.850 0.897 0.773 0.822 0.946 0.968 
   3   (0.176) 0.195 0.150 0.103 0.227 0.178 0.054 0.032 

Locus 1918 : 
2 alleles
12.3% missing data
   4   (0.783) 0.875 0.964 0.683 0.770 0.783 0.547 0.985 
   2   (0.217) 0.125 0.036 0.317 0.230 0.217 0.453 0.015 

Locus 1919 : 
2 alleles
8.0% missing data
   1   (0.751) 0.792 0.842 0.756 0.581 0.751 0.926 0.056 
   3   (0.249) 0.208 0.158 0.244 0.419 0.249 0.074 0.944 

Locus 1920 : 
2 alleles
3.6% missing data
   3   (0.846) 0.838 0.820 0.898 0.966 0.846 0.959 0.871 
   2   (0.154) 0.162 0.180 0.102 0.034 0.154 0.041 0.129 

Locus 1921 : 
2 alleles
3.6% missing data
   2   (0.860) 0.900 0.985 0.902 0.764 0.860 0.740 0.987 
   4   (0.140) 0.100 0.015 0.098 0.236 0.140 0.260 0.013 

Locus 1922 : 
2 alleles
4.3% missing data
   4   (0.773) 0.801 0.956 0.810 0.736 0.774 0.555 0.827 
   1   (0.227) 0.199 0.044 0.190 0.264 0.226 0.445 0.173 

Locus 1923 : 
2 alleles
9.4% missing data
   2   (0.470) 0.485 0.552 0.452 0.440 0.470 0.340 0.440 
   4   (0.530) 0.515 0.448 0.548 0.560 0.530 0.660 0.560 

Locus 1924 : 
2 alleles
12.3% missing data
   2   (0.845) 0.891 0.882 0.811 0.787 0.845 0.953 0.983 
   3   (0.155) 0.109 0.118 0.189 0.213 0.155 0.047 0.017 

Locus 1925 : 
2 alleles
13.8% missing data
   4   (0.909) 0.962 0.842 0.889 0.954 0.909 0.937 0.888 
   2   (0.091) 0.038 0.158 0.111 0.046 0.091 0.063 0.112 

Locus 1926 : 
2 alleles
6.5% missing data
   1   (0.908) 0.917 0.826 0.955 0.899 0.908 0.984 0.991 
   3   (0.092) 0.083 0.174 0.045 0.101 0.092 0.016 0.009 

Locus 1927 : 
2 alleles
4.3% missing data
   2   (0.915) 0.963 0.987 0.941 0.941 0.916 0.614 0.994 
   3   (0.085) 0.037 0.013 0.059 0.059 0.084 0.386 0.006 

Locus 1928 : 
2 alleles
10.1% missing data
   4   (0.801) 0.856 0.955 0.737 0.941 0.800 0.921 0.798 
   2   (0.199) 0.144 0.045 0.263 0.059 0.200 0.079 0.202 

Locus 1929 : 
2 alleles
5.1% missing data
   1   (0.933) 0.982 0.991 0.889 0.969 0.932 0.971 0.988 
   4   (0.067) 0.018 0.009 0.111 0.031 0.068 0.029 0.012 

Locus 1930 : 
2 alleles
5.1% missing data
   3   (0.894) 0.918 0.941 0.930 0.912 0.892 0.979 0.984 
   4   (0.106) 0.082 0.059 0.070 0.088 0.108 0.021 0.016 

Locus 1931 : 
2 alleles
11.6% missing data
   4   (0.910) 0.901 0.925 0.966 0.992 0.909 0.987 0.970 
   2   (0.090) 0.099 0.075 0.034 0.008 0.091 0.013 0.030 

Locus 1932 : 
2 alleles
2.9% missing data
   2   (0.746) 0.657 0.910 0.857 0.693 0.744 0.961 0.795 
   1   (0.254) 0.343 0.090 0.143 0.307 0.256 0.039 0.205 

Locus 1933 : 
2 alleles
15.9% missing data
   3   (0.605) 0.579 0.834 0.615 0.642 0.606 0.589 0.953 
   4   (0.395) 0.421 0.166 0.385 0.358 0.394 0.411 0.047 

Locus 1934 : 
2 alleles
3.6% missing data
   2   (0.097) 0.051 0.036 0.073 0.223 0.100 0.029 0.049 
   4   (0.903) 0.949 0.964 0.927 0.777 0.900 0.971 0.951 

Locus 1935 : 
2 alleles
10.9% missing data
   4   (0.861) 0.933 0.880 0.715 0.931 0.861 0.952 0.981 
   2   (0.139) 0.067 0.120 0.285 0.069 0.139 0.048 0.019 

Locus 1936 : 
2 alleles
10.9% missing data
   1   (0.941) 0.909 0.985 0.991 0.803 0.942 0.995 0.978 
   2   (0.059) 0.091 0.015 0.009 0.197 0.058 0.005 0.022 

Locus 1937 : 
2 alleles
2.9% missing data
   1   (0.842) 0.844 0.924 0.880 0.575 0.843 0.965 0.960 
   3   (0.158) 0.156 0.076 0.120 0.425 0.157 0.035 0.040 

Locus 1938 : 
2 alleles
5.1% missing data
   4   (0.942) 0.989 0.957 0.879 0.995 0.942 0.954 0.896 
   2   (0.058) 0.011 0.043 0.121 0.005 0.058 0.046 0.104 

Locus 1939 : 
2 alleles
1.4% missing data
   2   (0.104) 0.161 0.036 0.031 0.161 0.102 0.019 0.007 
   4   (0.896) 0.839 0.964 0.969 0.839 0.898 0.981 0.993 

Locus 1940 : 
2 alleles
2.2% missing data
   1   (0.919) 0.938 0.993 0.955 0.963 0.920 0.983 0.938 
   3   (0.081) 0.062 0.007 0.045 0.037 0.080 0.017 0.062 

Locus 1941 : 
2 alleles
5.1% missing data
   2   (0.906) 0.933 0.980 0.944 0.800 0.905 0.973 0.978 
   4   (0.094) 0.067 0.020 0.056 0.200 0.095 0.027 0.022 

Locus 1942 : 
2 alleles
4.3% missing data
   3   (0.902) 0.921 0.928 0.942 0.886 0.900 0.981 0.988 
   2   (0.098) 0.079 0.072 0.058 0.114 0.100 0.019 0.012 

Locus 1943 : 
2 alleles
2.2% missing data
   1   (0.867) 0.893 0.920 0.889 0.923 0.867 0.933 0.987 
   3   (0.133) 0.107 0.080 0.111 0.077 0.133 0.067 0.013 

Locus 1944 : 
2 alleles
6.5% missing data
   3   (0.786) 0.857 0.944 0.614 0.874 0.787 0.929 0.983 
   1   (0.214) 0.143 0.056 0.386 0.126 0.213 0.071 0.017 

Locus 1945 : 
2 alleles
8.7% missing data
   1   (0.438) 0.415 0.681 0.420 0.286 0.440 0.453 0.414 
   3   (0.562) 0.585 0.319 0.580 0.714 0.560 0.547 0.586 

Locus 1946 : 
2 alleles
10.9% missing data
   3   (0.884) 0.897 0.963 0.919 0.814 0.886 0.959 0.837 
   2   (0.116) 0.103 0.037 0.081 0.186 0.114 0.041 0.163 

Locus 1947 : 
2 alleles
13.0% missing data
   3   (0.906) 0.903 0.949 0.954 0.981 0.907 0.981 0.934 
   1   (0.094) 0.097 0.051 0.046 0.019 0.093 0.019 0.066 

Locus 1948 : 
2 alleles
0.7% missing data
   3   (0.814) 0.843 0.961 0.826 0.832 0.815 0.829 0.985 
   4   (0.186) 0.157 0.039 0.174 0.168 0.185 0.171 0.015 

Locus 1949 : 
2 alleles
15.2% missing data
   4   (0.819) 0.864 0.952 0.792 0.709 0.819 0.939 0.828 
   2   (0.181) 0.136 0.048 0.208 0.291 0.181 0.061 0.172 

Locus 1950 : 
2 alleles
0.0% missing data
   1   (0.911) 0.956 0.737 0.916 0.981 0.912 0.967 0.932 
   3   (0.089) 0.044 0.263 0.084 0.019 0.088 0.033 0.068 

Locus 1951 : 
2 alleles
11.6% missing data
   1   (0.772) 0.782 0.971 0.833 0.857 0.772 0.665 0.678 
   4   (0.228) 0.218 0.029 0.167 0.143 0.228 0.335 0.322 

Locus 1952 : 
2 alleles
12.3% missing data
   3   (0.152) 0.140 0.216 0.107 0.061 0.155 0.041 0.108 
   4   (0.848) 0.860 0.784 0.893 0.939 0.845 0.959 0.892 

Locus 1953 : 
2 alleles
2.9% missing data
   3   (0.918) 0.963 0.958 0.906 0.930 0.918 0.972 0.983 
   2   (0.082) 0.037 0.042 0.094 0.070 0.082 0.028 0.017 

Locus 1954 : 
2 alleles
13.0% missing data
   1   (0.714) 0.774 0.754 0.708 0.774 0.714 0.486 0.702 
   3   (0.286) 0.226 0.246 0.292 0.226 0.286 0.514 0.298 

Locus 1955 : 
2 alleles
16.7% missing data
   1   (0.871) 0.913 0.948 0.908 0.936 0.871 0.795 0.858 
   4   (0.129) 0.087 0.052 0.092 0.064 0.129 0.205 0.142 

Locus 1956 : 
2 alleles
8.7% missing data
   2   (0.884) 0.936 0.301 0.941 0.855 0.884 0.803 0.891 
   4   (0.116) 0.064 0.699 0.059 0.145 0.116 0.197 0.109 

Locus 1957 : 
2 alleles
12.3% missing data
   2   (0.894) 0.937 0.923 0.890 0.954 0.893 0.958 0.983 
   4   (0.106) 0.063 0.077 0.110 0.046 0.107 0.042 0.017 

Locus 1958 : 
2 alleles
5.8% missing data
   1   (0.121) 0.059 0.035 0.217 0.096 0.121 0.034 0.026 
   4   (0.879) 0.941 0.965 0.783 0.904 0.879 0.966 0.974 

Locus 1959 : 
2 alleles
6.5% missing data
   2   (0.897) 0.881 0.943 0.961 0.924 0.896 0.981 0.984 
   4   (0.103) 0.119 0.057 0.039 0.076 0.104 0.019 0.016 

Locus 1960 : 
2 alleles
12.3% missing data
   2   (0.843) 0.880 0.898 0.906 0.573 0.843 0.687 0.878 
   4   (0.157) 0.120 0.102 0.094 0.427 0.157 0.313 0.122 

Locus 1961 : 
2 alleles
2.9% missing data
   2   (0.888) 0.868 0.816 0.945 0.964 0.890 0.972 0.994 
   3   (0.112) 0.132 0.184 0.055 0.036 0.110 0.028 0.006 

Locus 1962 : 
2 alleles
4.3% missing data
   3   (0.903) 0.931 0.974 0.917 0.969 0.902 0.978 0.993 
   1   (0.097) 0.069 0.026 0.083 0.031 0.098 0.022 0.007 

Locus 1963 : 
2 alleles
13.8% missing data
   3   (0.919) 0.980 0.992 0.801 0.992 0.918 0.971 0.944 
   1   (0.081) 0.020 0.008 0.199 0.008 0.082 0.029 0.056 

Locus 1964 : 
2 alleles
0.7% missing data
   1   (0.087) 0.055 0.009 0.062 0.061 0.087 0.028 0.109 
   3   (0.913) 0.945 0.991 0.938 0.939 0.913 0.972 0.891 

Locus 1965 : 
2 alleles
15.2% missing data
   2   (0.447) 0.513 0.483 0.305 0.530 0.447 0.654 0.289 
   4   (0.553) 0.487 0.517 0.695 0.470 0.553 0.346 0.711 

Locus 1966 : 
2 alleles
5.1% missing data
   1   (0.804) 0.827 0.888 0.868 0.565 0.806 0.683 0.836 
   2   (0.196) 0.173 0.112 0.132 0.435 0.194 0.317 0.164 

Locus 1967 : 
2 alleles
2.2% missing data
   2   (0.117) 0.128 0.016 0.060 0.318 0.116 0.024 0.007 
   4   (0.883) 0.872 0.984 0.940 0.682 0.884 0.976 0.993 

Locus 1968 : 
2 alleles
5.1% missing data
   2   (0.914) 0.967 0.746 0.888 0.978 0.914 0.968 0.922 
   4   (0.086) 0.033 0.254 0.112 0.022 0.086 0.032 0.078 

Locus 1969 : 
2 alleles
5.8% missing data
   3   (0.136) 0.109 0.026 0.093 0.139 0.136 0.100 0.332 
   4   (0.864) 0.891 0.974 0.907 0.861 0.864 0.900 0.668 

Locus 1970 : 
2 alleles
7.2% missing data
   2   (0.682) 0.784 0.759 0.600 0.758 0.680 0.267 0.947 
   4   (0.318) 0.216 0.241 0.400 0.242 0.320 0.733 0.053 

Locus 1971 : 
2 alleles
5.1% missing data
   4   (0.592) 0.649 0.559 0.525 0.768 0.593 0.464 0.643 
   2   (0.408) 0.351 0.441 0.475 0.232 0.407 0.536 0.357 

Locus 1972 : 
2 alleles
3.6% missing data
   2   (0.822) 0.876 0.962 0.837 0.814 0.821 0.648 0.949 
   4   (0.178) 0.124 0.038 0.163 0.186 0.179 0.352 0.051 

Locus 1973 : 
2 alleles
18.8% missing data
   2   (0.817) 0.850 0.682 0.827 0.756 0.817 0.897 0.950 
   4   (0.183) 0.150 0.318 0.173 0.244 0.183 0.103 0.050 

Locus 1974 : 
2 alleles
5.8% missing data
   1   (0.181) 0.282 0.198 0.058 0.096 0.179 0.158 0.010 
   3   (0.819) 0.718 0.802 0.942 0.904 0.821 0.842 0.990 

Locus 1975 : 
2 alleles
12.3% missing data
   3   (0.881) 0.940 0.797 0.907 0.942 0.880 0.703 0.982 
   1   (0.119) 0.060 0.203 0.093 0.058 0.120 0.297 0.018 

Locus 1976 : 
2 alleles
2.2% missing data
   2   (0.905) 0.939 0.969 0.916 0.865 0.906 0.965 0.971 
   4   (0.095) 0.061 0.031 0.084 0.135 0.094 0.035 0.029 

Locus 1977 : 
2 alleles
11.6% missing data
   4   (0.928) 0.982 0.960 0.901 0.996 0.928 0.963 0.494 
   2   (0.072) 0.018 0.040 0.099 0.004 0.072 0.037 0.506 

Locus 1978 : 
2 alleles
18.8% missing data
   1   (0.871) 0.916 0.923 0.844 0.861 0.872 0.949 0.926 
   3   (0.129) 0.084 0.077 0.156 0.139 0.128 0.051 0.074 

Locus 1979 : 
2 alleles
4.3% missing data
   1   (0.829) 0.832 0.964 0.878 0.913 0.825 0.960 0.980 
   3   (0.171) 0.168 0.036 0.122 0.087 0.175 0.040 0.020 

Locus 1980 : 
2 alleles
13.0% missing data
   1   (0.872) 0.875 0.910 0.926 0.717 0.874 0.960 0.692 
   3   (0.128) 0.125 0.090 0.074 0.283 0.126 0.040 0.308 

Locus 1981 : 
2 alleles
12.3% missing data
   1   (0.758) 0.701 0.924 0.824 0.708 0.759 0.924 0.877 
   3   (0.242) 0.299 0.076 0.176 0.292 0.241 0.076 0.123 

Locus 1982 : 
2 alleles
2.2% missing data
   3   (0.734) 0.812 0.392 0.724 0.527 0.736 0.422 0.950 
   4   (0.266) 0.188 0.608 0.276 0.473 0.264 0.578 0.050 

Locus 1983 : 
2 alleles
1.4% missing data
   2   (0.641) 0.619 0.958 0.627 0.738 0.644 0.655 0.951 
   4   (0.359) 0.381 0.042 0.373 0.262 0.356 0.345 0.049 

Locus 1984 : 
2 alleles
13.0% missing data
   3   (0.344) 0.614 0.091 0.103 0.629 0.344 0.070 0.050 
   4   (0.656) 0.386 0.909 0.897 0.371 0.656 0.930 0.950 

Locus 1985 : 
2 alleles
14.5% missing data
   3   (0.456) 0.438 0.471 0.432 0.273 0.458 0.819 0.029 
   1   (0.544) 0.562 0.529 0.568 0.727 0.542 0.181 0.971 

Locus 1986 : 
2 alleles
12.3% missing data
   4   (0.927) 0.914 0.965 0.979 0.975 0.927 0.988 0.933 
   2   (0.073) 0.086 0.035 0.021 0.025 0.073 0.012 0.067 

Locus 1987 : 
2 alleles
2.2% missing data
   2   (0.933) 0.987 0.871 0.910 0.998 0.934 0.635 0.994 
   4   (0.067) 0.013 0.129 0.090 0.002 0.066 0.365 0.006 

Locus 1988 : 
2 alleles
2.9% missing data
   1   (0.714) 0.777 0.525 0.732 0.740 0.717 0.587 0.106 
   3   (0.286) 0.223 0.475 0.268 0.260 0.283 0.413 0.894 

Locus 1989 : 
2 alleles
3.6% missing data
   4   (0.878) 0.944 0.974 0.874 0.900 0.875 0.927 0.442 
   1   (0.122) 0.056 0.026 0.126 0.100 0.125 0.073 0.558 

Locus 1990 : 
2 alleles
11.6% missing data
   3   (0.720) 0.771 0.731 0.664 0.568 0.721 0.897 0.554 
   1   (0.280) 0.229 0.269 0.336 0.432 0.279 0.103 0.446 

Locus 1991 : 
2 alleles
3.6% missing data
   2   (0.616) 0.647 0.574 0.595 0.628 0.618 0.521 0.603 
   4   (0.384) 0.353 0.426 0.405 0.372 0.382 0.479 0.397 

Locus 1992 : 
2 alleles
7.2% missing data
   3   (0.488) 0.498 0.308 0.379 0.521 0.492 0.648 0.929 
   1   (0.512) 0.502 0.692 0.621 0.479 0.508 0.352 0.071 

Locus 1993 : 
2 alleles
5.1% missing data
   3   (0.863) 0.897 0.977 0.853 0.965 0.864 0.953 0.857 
   1   (0.137) 0.103 0.023 0.147 0.035 0.136 0.047 0.143 

Locus 1994 : 
2 alleles
2.9% missing data
   3   (0.866) 0.903 0.982 0.840 0.901 0.867 0.950 0.922 
   1   (0.134) 0.097 0.018 0.160 0.099 0.133 0.050 0.078 

Locus 1995 : 
2 alleles
6.5% missing data
   1   (0.908) 0.919 0.982 0.951 0.868 0.908 0.973 0.975 
   3   (0.092) 0.081 0.018 0.049 0.132 0.092 0.027 0.025 

Locus 1996 : 
2 alleles
5.1% missing data
   3   (0.905) 0.939 0.937 0.924 0.685 0.906 0.965 0.918 
   1   (0.095) 0.061 0.063 0.076 0.315 0.094 0.035 0.082 

Locus 1997 : 
2 alleles
10.9% missing data
   3   (0.885) 0.906 0.986 0.929 0.773 0.883 0.971 0.926 
   1   (0.115) 0.094 0.014 0.071 0.227 0.117 0.029 0.074 

Locus 1998 : 
2 alleles
10.1% missing data
   1   (0.689) 0.759 0.690 0.559 0.807 0.688 0.900 0.639 
   3   (0.311) 0.241 0.310 0.441 0.193 0.312 0.100 0.361 

Locus 1999 : 
2 alleles
11.6% missing data
   3   (0.903) 0.921 0.981 0.945 0.847 0.903 0.964 0.983 
   1   (0.097) 0.079 0.019 0.055 0.153 0.097 0.036 0.017 

Locus 2000 : 
2 alleles
0.0% missing data
   4   (0.917) 0.947 0.983 0.935 0.866 0.918 0.978 0.996 
   1   (0.083) 0.053 0.017 0.065 0.134 0.082 0.022 0.004 

Locus 2001 : 
2 alleles
1.4% missing data
   4   (0.802) 0.802 0.354 0.899 0.885 0.801 0.800 0.969 
   2   (0.198) 0.198 0.646 0.101 0.115 0.199 0.200 0.031 

Locus 2002 : 
2 alleles
15.9% missing data
   4   (0.952) 0.994 0.972 0.938 0.999 0.953 0.687 0.994 
   1   (0.048) 0.006 0.028 0.062 0.001 0.047 0.313 0.006 

Locus 2003 : 
2 alleles
13.0% missing data
   4   (0.129) 0.169 0.027 0.047 0.094 0.133 0.028 0.010 
   2   (0.871) 0.831 0.973 0.953 0.906 0.867 0.972 0.990 

Locus 2004 : 
2 alleles
7.2% missing data
   2   (0.840) 0.866 0.969 0.907 0.696 0.839 0.659 0.974 
   4   (0.160) 0.134 0.031 0.093 0.304 0.161 0.341 0.026 

Locus 2005 : 
2 alleles
10.9% missing data
   4   (0.895) 0.939 0.984 0.889 0.928 0.895 0.974 0.862 
   2   (0.105) 0.061 0.016 0.111 0.072 0.105 0.026 0.138 

Locus 2006 : 
2 alleles
2.2% missing data
   4   (0.619) 0.639 0.364 0.588 0.799 0.618 0.846 0.516 
   1   (0.381) 0.361 0.636 0.412 0.201 0.382 0.154 0.484 

Locus 2007 : 
2 alleles
2.2% missing data
   1   (0.845) 0.869 0.846 0.923 0.885 0.842 0.755 0.990 
   4   (0.155) 0.131 0.154 0.077 0.115 0.158 0.245 0.010 

Locus 2008 : 
2 alleles
10.1% missing data
   1   (0.881) 0.908 0.971 0.921 0.694 0.879 0.973 0.813 
   2   (0.119) 0.092 0.029 0.079 0.306 0.121 0.027 0.187 

Locus 2009 : 
2 alleles
18.1% missing data
   2   (0.895) 0.943 0.982 0.915 0.914 0.897 0.798 0.828 
   1   (0.105) 0.057 0.018 0.085 0.086 0.103 0.202 0.172 

Locus 2010 : 
2 alleles
2.9% missing data
   2   (0.189) 0.210 0.102 0.108 0.087 0.187 0.366 0.027 
   4   (0.811) 0.790 0.898 0.892 0.913 0.813 0.634 0.973 

Locus 2011 : 
2 alleles
13.8% missing data
   2   (0.836) 0.857 0.849 0.888 0.748 0.839 0.740 0.852 
   4   (0.164) 0.143 0.151 0.112 0.252 0.161 0.260 0.148 

Locus 2012 : 
2 alleles
11.6% missing data
   1   (0.909) 0.912 0.992 0.972 0.823 0.906 0.986 0.932 
   3   (0.091) 0.088 0.008 0.028 0.177 0.094 0.014 0.068 

Locus 2013 : 
2 alleles
14.5% missing data
   2   (0.427) 0.566 0.277 0.257 0.487 0.425 0.249 0.634 
   3   (0.573) 0.434 0.723 0.743 0.513 0.575 0.751 0.366 

Locus 2014 : 
2 alleles
10.9% missing data
   1   (0.892) 0.914 0.915 0.934 0.495 0.892 0.970 0.938 
   4   (0.108) 0.086 0.085 0.066 0.505 0.108 0.030 0.062 

Locus 2015 : 
2 alleles
5.1% missing data
   2   (0.709) 0.694 0.839 0.816 0.710 0.712 0.546 0.070 
   1   (0.291) 0.306 0.161 0.184 0.290 0.288 0.454 0.930 

Locus 2016 : 
2 alleles
2.9% missing data
   4   (0.904) 0.948 0.968 0.917 0.975 0.905 0.951 0.615 
   2   (0.096) 0.052 0.032 0.083 0.025 0.095 0.049 0.385 

Locus 2017 : 
2 alleles
2.2% missing data
   2   (0.904) 0.932 0.980 0.956 0.986 0.903 0.819 0.984 
   1   (0.096) 0.068 0.020 0.044 0.014 0.097 0.181 0.016 

Locus 2018 : 
2 alleles
3.6% missing data
   4   (0.809) 0.927 0.933 0.667 0.632 0.810 0.284 0.831 
   2   (0.191) 0.073 0.067 0.333 0.368 0.190 0.716 0.169 

Locus 2019 : 
2 alleles
4.3% missing data
   1   (0.848) 0.862 0.673 0.919 0.940 0.849 0.780 0.962 
   3   (0.152) 0.138 0.327 0.081 0.060 0.151 0.220 0.038 

Locus 2020 : 
2 alleles
5.1% missing data
   2   (0.886) 0.854 0.984 0.970 0.932 0.887 0.880 0.992 
   3   (0.114) 0.146 0.016 0.030 0.068 0.113 0.120 0.008 

Locus 2021 : 
2 alleles
13.0% missing data
   1   (0.832) 0.793 0.924 0.914 0.857 0.831 0.951 0.926 
   3   (0.168) 0.207 0.076 0.086 0.143 0.169 0.049 0.074 

Locus 2022 : 
2 alleles
2.2% missing data
   4   (0.914) 0.931 0.979 0.966 0.626 0.912 0.986 0.994 
   2   (0.086) 0.069 0.021 0.034 0.374 0.088 0.014 0.006 

Locus 2023 : 
2 alleles
15.9% missing data
   4   (0.713) 0.730 0.766 0.702 0.823 0.710 0.930 0.783 
   2   (0.287) 0.270 0.234 0.298 0.177 0.290 0.070 0.217 

Locus 2024 : 
2 alleles
5.1% missing data
   4   (0.922) 0.885 0.987 0.982 0.909 0.922 0.990 0.994 
   1   (0.078) 0.115 0.013 0.018 0.091 0.078 0.010 0.006 

Locus 2025 : 
2 alleles
4.3% missing data
   1   (0.092) 0.068 0.046 0.056 0.059 0.093 0.033 0.028 
   2   (0.908) 0.932 0.954 0.944 0.941 0.907 0.967 0.972 

Locus 2026 : 
2 alleles
6.5% missing data
   2   (0.837) 0.851 0.929 0.858 0.941 0.835 0.959 0.985 
   4   (0.163) 0.149 0.071 0.142 0.059 0.165 0.041 0.015 

Locus 2027 : 
2 alleles
15.9% missing data
   4   (0.914) 0.948 0.986 0.965 0.956 0.915 0.647 0.954 
   2   (0.086) 0.052 0.014 0.035 0.044 0.085 0.353 0.046 

Locus 2028 : 
2 alleles
0.7% missing data
   2   (0.921) 0.969 0.976 0.888 0.972 0.922 0.964 0.985 
   4   (0.079) 0.031 0.024 0.112 0.028 0.078 0.036 0.015 

Locus 2029 : 
2 alleles
14.5% missing data
   4   (0.942) 0.902 0.996 0.990 0.917 0.944 0.994 0.980 
   2   (0.058) 0.098 0.004 0.010 0.083 0.056 0.006 0.020 

Locus 2030 : 
2 alleles
13.0% missing data
   3   (0.512) 0.563 0.426 0.476 0.650 0.513 0.221 0.529 
   1   (0.488) 0.437 0.574 0.524 0.350 0.487 0.779 0.471 

Locus 2031 : 
2 alleles
11.6% missing data
   2   (0.736) 0.733 0.620 0.844 0.901 0.732 0.650 0.837 
   4   (0.264) 0.267 0.380 0.156 0.099 0.268 0.350 0.163 

Locus 2032 : 
2 alleles
2.9% missing data
   2   (0.924) 0.928 0.973 0.977 0.695 0.926 0.988 0.720 
   4   (0.076) 0.072 0.027 0.023 0.305 0.074 0.012 0.280 

Locus 2033 : 
2 alleles
4.3% missing data
   2   (0.482) 0.591 0.350 0.406 0.633 0.479 0.169 0.532 
   4   (0.518) 0.409 0.650 0.594 0.367 0.521 0.831 0.468 

Locus 2034 : 
2 alleles
1.4% missing data
   2   (0.927) 0.898 0.961 0.982 0.931 0.929 0.991 0.997 
   1   (0.073) 0.102 0.039 0.018 0.069 0.071 0.009 0.003 

Locus 2035 : 
2 alleles
13.0% missing data
   3   (0.903) 0.967 0.861 0.794 0.904 0.903 0.961 0.975 
   1   (0.097) 0.033 0.139 0.206 0.096 0.097 0.039 0.025 

Locus 2036 : 
2 alleles
5.8% missing data
   2   (0.905) 0.922 0.959 0.942 0.969 0.905 0.972 0.994 
   4   (0.095) 0.078 0.041 0.058 0.031 0.095 0.028 0.006 

Locus 2037 : 
2 alleles
11.6% missing data
   2   (0.882) 0.879 0.983 0.943 0.841 0.881 0.970 0.820 
   4   (0.118) 0.121 0.017 0.057 0.159 0.119 0.030 0.180 

Locus 2038 : 
2 alleles
2.9% missing data
   2   (0.921) 0.944 0.963 0.972 0.993 0.923 0.646 0.975 
   4   (0.079) 0.056 0.037 0.028 0.007 0.077 0.354 0.025 

Locus 2039 : 
2 alleles
2.9% missing data
   2   (0.716) 0.745 0.739 0.666 0.896 0.715 0.889 0.943 
   4   (0.284) 0.255 0.261 0.334 0.104 0.285 0.111 0.057 

Locus 2040 : 
2 alleles
3.6% missing data
   4   (0.944) 0.900 0.996 0.992 0.971 0.944 0.995 0.998 
   2   (0.056) 0.100 0.004 0.008 0.029 0.056 0.005 0.002 

Locus 2041 : 
2 alleles
2.2% missing data
   3   (0.795) 0.792 0.932 0.784 0.730 0.798 0.937 0.973 
   1   (0.205) 0.208 0.068 0.216 0.270 0.202 0.063 0.027 

Locus 2042 : 
2 alleles
5.8% missing data
   1   (0.920) 0.961 0.985 0.957 0.511 0.916 0.986 0.971 
   4   (0.080) 0.039 0.015 0.043 0.489 0.084 0.014 0.029 

Locus 2043 : 
2 alleles
14.5% missing data
   1   (0.669) 0.829 0.160 0.479 0.862 0.667 0.508 0.662 
   3   (0.331) 0.171 0.840 0.521 0.138 0.333 0.492 0.338 

Locus 2044 : 
2 alleles
4.3% missing data
   4   (0.898) 0.877 0.975 0.965 0.756 0.898 0.981 0.844 
   2   (0.102) 0.123 0.025 0.035 0.244 0.102 0.019 0.156 

Locus 2045 : 
2 alleles
5.8% missing data
   4   (0.504) 0.541 0.263 0.456 0.569 0.506 0.215 0.952 
   3   (0.496) 0.459 0.737 0.544 0.431 0.494 0.785 0.048 

Locus 2046 : 
2 alleles
5.1% missing data
   1   (0.911) 0.950 0.972 0.920 0.945 0.911 0.977 0.964 
   3   (0.089) 0.050 0.028 0.080 0.055 0.089 0.023 0.036 

Locus 2047 : 
2 alleles
2.9% missing data
   1   (0.888) 0.986 0.428 0.600 0.998 0.889 0.188 0.917 
   4   (0.112) 0.014 0.572 0.400 0.002 0.111 0.812 0.083 

Locus 2048 : 
2 alleles
2.9% missing data
   3   (0.902) 0.954 0.937 0.893 0.932 0.902 0.974 0.672 
   1   (0.098) 0.046 0.063 0.107 0.068 0.098 0.026 0.328 

Locus 2049 : 
2 alleles
12.3% missing data
   1   (0.892) 0.935 0.931 0.894 0.976 0.891 0.963 0.934 
   3   (0.108) 0.065 0.069 0.106 0.024 0.109 0.037 0.066 

Locus 2050 : 
2 alleles
12.3% missing data
   3   (0.779) 0.876 0.297 0.715 0.900 0.777 0.699 0.736 
   2   (0.221) 0.124 0.703 0.285 0.100 0.223 0.301 0.264 

Locus 2051 : 
2 alleles
8.0% missing data
   2   (0.913) 0.939 0.954 0.963 0.365 0.911 0.983 0.993 
   4   (0.087) 0.061 0.046 0.037 0.635 0.089 0.017 0.007 

Locus 2052 : 
2 alleles
5.1% missing data
   1   (0.734) 0.711 0.814 0.746 0.854 0.734 0.927 0.963 
   3   (0.266) 0.289 0.186 0.254 0.146 0.266 0.073 0.037 

Locus 2053 : 
2 alleles
15.2% missing data
   3   (0.836) 0.886 0.801 0.875 0.890 0.836 0.581 0.872 
   1   (0.164) 0.114 0.199 0.125 0.110 0.164 0.419 0.128 

Locus 2054 : 
2 alleles
5.8% missing data
   3   (0.790) 0.803 0.902 0.829 0.810 0.791 0.779 0.937 
   1   (0.210) 0.197 0.098 0.171 0.190 0.209 0.221 0.063 

Locus 2055 : 
2 alleles
5.1% missing data
   4   (0.877) 0.908 0.924 0.890 0.966 0.876 0.961 0.990 
   1   (0.123) 0.092 0.076 0.110 0.034 0.124 0.039 0.010 

Locus 2056 : 
2 alleles
14.5% missing data
   4   (0.924) 0.976 0.988 0.868 0.821 0.925 0.867 0.990 
   2   (0.076) 0.024 0.012 0.132 0.179 0.075 0.133 0.010 

Locus 2057 : 
2 alleles
13.8% missing data
   2   (0.912) 0.966 0.963 0.843 0.974 0.913 0.952 0.882 
   4   (0.088) 0.034 0.037 0.157 0.026 0.087 0.048 0.118 

Locus 2058 : 
2 alleles
5.8% missing data
   4   (0.141) 0.132 0.117 0.081 0.527 0.143 0.032 0.013 
   2   (0.859) 0.868 0.883 0.919 0.473 0.857 0.968 0.987 

Locus 2059 : 
2 alleles
5.1% missing data
   2   (0.884) 0.925 0.856 0.895 0.870 0.884 0.953 0.949 
   4   (0.116) 0.075 0.144 0.105 0.130 0.116 0.047 0.051 

Locus 2060 : 
2 alleles
12.3% missing data
   1   (0.895) 0.890 0.988 0.952 0.843 0.895 0.974 0.951 
   4   (0.105) 0.110 0.012 0.048 0.157 0.105 0.026 0.049 

Locus 2061 : 
2 alleles
6.5% missing data
   1   (0.814) 0.781 0.828 0.883 0.727 0.815 0.946 0.877 
   3   (0.186) 0.219 0.172 0.117 0.273 0.185 0.054 0.123 

Locus 2062 : 
2 alleles
11.6% missing data
   2   (0.891) 0.929 0.893 0.880 0.975 0.892 0.963 0.902 
   4   (0.109) 0.071 0.107 0.120 0.025 0.108 0.037 0.098 

Locus 2063 : 
2 alleles
14.5% missing data
   3   (0.885) 0.918 0.942 0.914 0.861 0.884 0.925 0.851 
   4   (0.115) 0.082 0.058 0.086 0.139 0.116 0.075 0.149 

Locus 2064 : 
2 alleles
13.0% missing data
   4   (0.909) 0.924 0.984 0.937 0.969 0.910 0.979 0.927 
   2   (0.091) 0.076 0.016 0.063 0.031 0.090 0.021 0.073 

Locus 2065 : 
2 alleles
12.3% missing data
   4   (0.126) 0.232 0.015 0.034 0.152 0.125 0.017 0.011 
   2   (0.874) 0.768 0.985 0.966 0.848 0.875 0.983 0.989 

Locus 2066 : 
2 alleles
4.3% missing data
   4   (0.897) 0.937 0.950 0.893 0.826 0.897 0.979 0.976 
   2   (0.103) 0.063 0.050 0.107 0.174 0.103 0.021 0.024 

Locus 2067 : 
2 alleles
8.0% missing data
   3   (0.920) 0.967 0.860 0.909 0.934 0.920 0.957 0.911 
   1   (0.080) 0.033 0.140 0.091 0.066 0.080 0.043 0.089 

Locus 2068 : 
2 alleles
12.3% missing data
   1   (0.913) 0.944 0.966 0.937 0.887 0.914 0.954 0.892 
   3   (0.087) 0.056 0.034 0.063 0.113 0.086 0.046 0.108 

Locus 2069 : 
2 alleles
8.0% missing data
   4   (0.860) 0.910 0.810 0.860 0.814 0.857 0.959 0.970 
   2   (0.140) 0.090 0.190 0.140 0.186 0.143 0.041 0.030 

Locus 2070 : 
2 alleles
0.0% missing data
   3   (0.914) 0.933 0.949 0.943 0.984 0.916 0.981 0.996 
   4   (0.086) 0.067 0.051 0.057 0.016 0.084 0.019 0.004 

Locus 2071 : 
2 alleles
9.4% missing data
   1   (0.144) 0.114 0.028 0.142 0.075 0.145 0.039 0.208 
   3   (0.856) 0.886 0.972 0.858 0.925 0.855 0.961 0.792 

Locus 2072 : 
2 alleles
3.6% missing data
   2   (0.846) 0.933 0.831 0.754 0.970 0.846 0.619 0.992 
   4   (0.154) 0.067 0.169 0.246 0.030 0.154 0.381 0.008 

Locus 2073 : 
2 alleles
10.9% missing data
   2   (0.868) 0.906 0.766 0.900 0.893 0.866 0.889 0.957 
   4   (0.132) 0.094 0.234 0.100 0.107 0.134 0.111 0.043 

Locus 2074 : 
2 alleles
6.5% missing data
   4   (0.875) 0.943 0.966 0.747 0.987 0.874 0.957 0.986 
   2   (0.125) 0.057 0.034 0.253 0.013 0.126 0.043 0.014 

Locus 2075 : 
2 alleles
2.9% missing data
   4   (0.874) 0.930 0.899 0.897 0.688 0.875 0.796 0.813 
   1   (0.126) 0.070 0.101 0.103 0.312 0.125 0.204 0.187 

Locus 2076 : 
2 alleles
13.0% missing data
   4   (0.782) 0.796 0.611 0.879 0.842 0.784 0.683 0.058 
   2   (0.218) 0.204 0.389 0.121 0.158 0.216 0.317 0.942 

Locus 2077 : 
2 alleles
2.2% missing data
   1   (0.857) 0.808 0.982 0.942 0.790 0.855 0.967 0.974 
   3   (0.143) 0.192 0.018 0.058 0.210 0.145 0.033 0.026 

Locus 2078 : 
2 alleles
11.6% missing data
   1   (0.599) 0.684 0.502 0.491 0.523 0.599 0.493 0.952 
   3   (0.401) 0.316 0.498 0.509 0.477 0.401 0.507 0.048 

Locus 2079 : 
2 alleles
1.4% missing data
   3   (0.911) 0.908 0.991 0.979 0.969 0.911 0.909 0.997 
   1   (0.089) 0.092 0.009 0.021 0.031 0.089 0.091 0.003 

Locus 2080 : 
2 alleles
17.4% missing data
   3   (0.691) 0.762 0.715 0.668 0.731 0.690 0.535 0.608 
   1   (0.309) 0.238 0.285 0.332 0.269 0.310 0.465 0.392 

Locus 2081 : 
2 alleles
12.3% missing data
   3   (0.886) 0.884 0.972 0.934 0.919 0.886 0.968 0.988 
   1   (0.114) 0.116 0.028 0.066 0.081 0.114 0.032 0.012 

Locus 2082 : 
2 alleles
5.8% missing data
   1   (0.340) 0.326 0.043 0.375 0.145 0.340 0.219 0.554 
   3   (0.660) 0.674 0.957 0.625 0.855 0.660 0.781 0.446 

Locus 2083 : 
2 alleles
4.3% missing data
   3   (0.807) 0.856 0.963 0.799 0.715 0.806 0.892 0.661 
   2   (0.193) 0.144 0.037 0.201 0.285 0.194 0.108 0.339 

Locus 2084 : 
2 alleles
5.8% missing data
   2   (0.625) 0.602 0.520 0.631 0.759 0.623 0.876 0.937 
   4   (0.375) 0.398 0.480 0.369 0.241 0.377 0.124 0.063 

Locus 2085 : 
2 alleles
5.8% missing data
   1   (0.521) 0.548 0.423 0.513 0.632 0.520 0.243 0.977 
   3   (0.479) 0.452 0.577 0.487 0.368 0.480 0.757 0.023 

Locus 2086 : 
2 alleles
5.8% missing data
   4   (0.880) 0.910 0.914 0.941 0.955 0.878 0.778 0.962 
   2   (0.120) 0.090 0.086 0.059 0.045 0.122 0.222 0.038 

Locus 2087 : 
2 alleles
12.3% missing data
   4   (0.650) 0.922 0.424 0.182 0.901 0.648 0.106 0.423 
   1   (0.350) 0.078 0.576 0.818 0.099 0.352 0.894 0.577 

Locus 2088 : 
2 alleles
4.3% missing data
   3   (0.688) 0.759 0.865 0.654 0.685 0.691 0.490 0.078 
   2   (0.312) 0.241 0.135 0.346 0.315 0.309 0.510 0.922 

Locus 2089 : 
2 alleles
5.8% missing data
   3   (0.908) 0.936 0.935 0.923 0.951 0.910 0.961 0.984 
   1   (0.092) 0.064 0.065 0.077 0.049 0.090 0.039 0.016 

Locus 2090 : 
2 alleles
11.6% missing data
   4   (0.917) 0.923 0.991 0.968 0.786 0.917 0.983 0.972 
   3   (0.083) 0.077 0.009 0.032 0.214 0.083 0.017 0.028 

Locus 2091 : 
2 alleles
11.6% missing data
   2   (0.841) 0.875 0.964 0.801 0.854 0.843 0.933 0.962 
   4   (0.159) 0.125 0.036 0.199 0.146 0.157 0.067 0.038 

Locus 2092 : 
2 alleles
1.4% missing data
   3   (0.833) 0.843 0.968 0.856 0.524 0.834 0.959 0.986 
   1   (0.167) 0.157 0.032 0.144 0.476 0.166 0.041 0.014 

Locus 2093 : 
2 alleles
1.4% missing data
   2   (0.821) 0.830 0.963 0.848 0.885 0.823 0.894 0.604 
   4   (0.179) 0.170 0.037 0.152 0.115 0.177 0.106 0.396 

Locus 2094 : 
2 alleles
5.1% missing data
   1   (0.908) 0.961 0.941 0.930 0.984 0.907 0.790 0.978 
   3   (0.092) 0.039 0.059 0.070 0.016 0.093 0.210 0.022 

Locus 2095 : 
2 alleles
2.9% missing data
   3   (0.889) 0.927 0.987 0.884 0.896 0.889 0.933 0.979 
   1   (0.111) 0.073 0.013 0.116 0.104 0.111 0.067 0.021 

Locus 2096 : 
2 alleles
8.7% missing data
   1   (0.304) 0.316 0.064 0.315 0.325 0.306 0.071 0.050 
   3   (0.696) 0.684 0.936 0.685 0.675 0.694 0.929 0.950 

Locus 2097 : 
2 alleles
12.3% missing data
   2   (0.788) 0.858 0.974 0.744 0.819 0.788 0.905 0.055 
   4   (0.212) 0.142 0.026 0.256 0.181 0.212 0.095 0.945 

Locus 2098 : 
2 alleles
11.6% missing data
   2   (0.894) 0.942 0.949 0.867 0.991 0.894 0.962 0.893 
   4   (0.106) 0.058 0.051 0.133 0.009 0.106 0.038 0.107 

Locus 2099 : 
2 alleles
6.5% missing data
   2   (0.913) 0.907 0.959 0.984 0.984 0.912 0.859 0.996 
   4   (0.087) 0.093 0.041 0.016 0.016 0.088 0.141 0.004 

Locus 2100 : 
2 alleles
17.4% missing data
   2   (0.901) 0.945 0.977 0.905 0.983 0.898 0.944 0.983 
   1   (0.099) 0.055 0.023 0.095 0.017 0.102 0.056 0.017 

Locus 2101 : 
2 alleles
1.4% missing data
   3   (0.866) 0.871 0.980 0.905 0.787 0.866 0.949 0.988 
   1   (0.134) 0.129 0.020 0.095 0.213 0.134 0.051 0.012 

Locus 2102 : 
2 alleles
3.6% missing data
   4   (0.660) 0.695 0.936 0.633 0.826 0.661 0.446 0.546 
   2   (0.340) 0.305 0.064 0.367 0.174 0.339 0.554 0.454 

Locus 2103 : 
2 alleles
2.9% missing data
   4   (0.892) 0.908 0.966 0.959 0.891 0.892 0.725 0.987 
   2   (0.108) 0.092 0.034 0.041 0.109 0.108 0.275 0.013 

Locus 2104 : 
2 alleles
2.9% missing data
   3   (0.896) 0.967 0.689 0.848 0.983 0.898 0.968 0.043 
   1   (0.104) 0.033 0.311 0.152 0.017 0.102 0.032 0.957 

Locus 2105 : 
2 alleles
4.3% missing data
   4   (0.881) 0.935 0.980 0.811 0.936 0.881 0.953 0.982 
   1   (0.119) 0.065 0.020 0.189 0.064 0.119 0.047 0.018 

Locus 2106 : 
2 alleles
6.5% missing data
   1   (0.923) 0.973 0.825 0.896 0.982 0.924 0.946 0.938 
   3   (0.077) 0.027 0.175 0.104 0.018 0.076 0.054 0.062 

Locus 2107 : 
2 alleles
11.6% missing data
   3   (0.072) 0.080 0.033 0.015 0.038 0.076 0.007 0.004 
   4   (0.928) 0.920 0.967 0.985 0.962 0.924 0.993 0.996 

Locus 2108 : 
2 alleles
4.3% missing data
   1   (0.575) 0.563 0.784 0.605 0.828 0.572 0.547 0.642 
   3   (0.425) 0.437 0.216 0.395 0.172 0.428 0.453 0.358 

Locus 2109 : 
2 alleles
7.2% missing data
   4   (0.766) 0.889 0.884 0.441 0.837 0.767 0.863 0.931 
   1   (0.234) 0.111 0.116 0.559 0.163 0.233 0.137 0.069 

Locus 2110 : 
2 alleles
0.7% missing data
   1   (0.899) 0.833 0.985 0.974 0.917 0.899 0.985 0.970 
   3   (0.101) 0.167 0.015 0.026 0.083 0.101 0.015 0.030 

Locus 2111 : 
2 alleles
4.3% missing data
   2   (0.604) 0.506 0.626 0.710 0.647 0.603 0.867 0.755 
   4   (0.396) 0.494 0.374 0.290 0.353 0.397 0.133 0.245 

Locus 2112 : 
2 alleles
11.6% missing data
   1   (0.939) 0.906 0.972 0.990 0.932 0.939 0.995 0.997 
   3   (0.061) 0.094 0.028 0.010 0.068 0.061 0.005 0.003 

Locus 2113 : 
2 alleles
4.3% missing data
   2   (0.458) 0.416 0.319 0.525 0.548 0.460 0.340 0.494 
   4   (0.542) 0.584 0.681 0.475 0.452 0.540 0.660 0.506 

Locus 2114 : 
2 alleles
5.1% missing data
   1   (0.231) 0.303 0.162 0.132 0.430 0.231 0.050 0.085 
   2   (0.769) 0.697 0.838 0.868 0.570 0.769 0.950 0.915 

Locus 2115 : 
2 alleles
5.1% missing data
   3   (0.931) 0.982 0.983 0.875 0.978 0.930 0.962 0.968 
   1   (0.069) 0.018 0.017 0.125 0.022 0.070 0.038 0.032 

Locus 2116 : 
2 alleles
3.6% missing data
   4   (0.782) 0.821 0.902 0.791 0.904 0.784 0.551 0.871 
   3   (0.218) 0.179 0.098 0.209 0.096 0.216 0.449 0.129 

Locus 2117 : 
2 alleles
13.0% missing data
   3   (0.919) 0.887 0.975 0.981 0.930 0.918 0.990 0.965 
   1   (0.081) 0.113 0.025 0.019 0.070 0.082 0.010 0.035 

Locus 2118 : 
2 alleles
15.9% missing data
   3   (0.933) 0.980 0.917 0.894 0.993 0.934 0.942 0.991 
   1   (0.067) 0.020 0.083 0.106 0.007 0.066 0.058 0.009 

Locus 2119 : 
2 alleles
2.9% missing data
   1   (0.163) 0.211 0.028 0.084 0.123 0.164 0.041 0.014 
   3   (0.837) 0.789 0.972 0.916 0.877 0.836 0.959 0.986 

Locus 2120 : 
2 alleles
13.0% missing data
   4   (0.460) 0.350 0.594 0.682 0.452 0.459 0.178 0.515 
   2   (0.540) 0.650 0.406 0.318 0.548 0.541 0.822 0.485 

Locus 2121 : 
2 alleles
12.3% missing data
   3   (0.877) 0.904 0.948 0.923 0.932 0.878 0.857 0.555 
   1   (0.123) 0.096 0.052 0.077 0.068 0.122 0.143 0.445 

Locus 2122 : 
2 alleles
18.1% missing data
   2   (0.075) 0.084 0.050 0.021 0.148 0.076 0.012 0.005 
   4   (0.925) 0.916 0.950 0.979 0.852 0.924 0.988 0.995 

Locus 2123 : 
2 alleles
6.5% missing data
   1   (0.494) 0.655 0.086 0.305 0.567 0.491 0.395 0.599 
   4   (0.506) 0.345 0.914 0.695 0.433 0.509 0.605 0.401 

Locus 2124 : 
2 alleles
4.3% missing data
   4   (0.944) 0.889 0.995 0.992 0.965 0.945 0.996 0.998 
   2   (0.056) 0.111 0.005 0.008 0.035 0.055 0.004 0.002 

Locus 2125 : 
2 alleles
11.6% missing data
   4   (0.836) 0.800 0.934 0.931 0.841 0.831 0.968 0.895 
   2   (0.164) 0.200 0.066 0.069 0.159 0.169 0.032 0.105 

Locus 2126 : 
2 alleles
6.5% missing data
   2   (0.692) 0.675 0.731 0.656 0.859 0.694 0.911 0.958 
   4   (0.308) 0.325 0.269 0.344 0.141 0.306 0.089 0.042 

Locus 2127 : 
2 alleles
2.9% missing data
   2   (0.882) 0.911 0.749 0.897 0.911 0.884 0.955 0.985 
   4   (0.118) 0.089 0.251 0.103 0.089 0.116 0.045 0.015 

Locus 2128 : 
2 alleles
10.9% missing data
   2   (0.946) 0.993 0.994 0.911 0.998 0.947 0.593 0.898 
   4   (0.054) 0.007 0.006 0.089 0.002 0.053 0.407 0.102 

Locus 2129 : 
2 alleles
2.2% missing data
   2   (0.833) 0.892 0.926 0.754 0.823 0.833 0.953 0.951 
   4   (0.167) 0.108 0.074 0.246 0.177 0.167 0.047 0.049 

Locus 2130 : 
2 alleles
2.9% missing data
   3   (0.743) 0.797 0.804 0.776 0.613 0.743 0.292 0.979 
   1   (0.257) 0.203 0.196 0.224 0.387 0.257 0.708 0.021 

Locus 2131 : 
2 alleles
12.3% missing data
   4   (0.896) 0.903 0.949 0.943 0.812 0.897 0.979 0.801 
   3   (0.104) 0.097 0.051 0.057 0.188 0.103 0.021 0.199 

Locus 2132 : 
2 alleles
2.9% missing data
   2   (0.905) 0.948 0.976 0.916 0.984 0.902 0.974 0.993 
   3   (0.095) 0.052 0.024 0.084 0.016 0.098 0.026 0.007 

Locus 2133 : 
2 alleles
5.8% missing data
   1   (0.762) 0.755 0.811 0.832 0.908 0.760 0.887 0.506 
   3   (0.238) 0.245 0.189 0.168 0.092 0.240 0.113 0.494 

Locus 2134 : 
2 alleles
13.0% missing data
   4   (0.878) 0.914 0.917 0.891 0.831 0.877 0.950 0.904 
   2   (0.122) 0.086 0.083 0.109 0.169 0.123 0.050 0.096 

Locus 2135 : 
2 alleles
6.5% missing data
   1   (0.760) 0.755 0.954 0.738 0.895 0.763 0.921 0.730 
   3   (0.240) 0.245 0.046 0.262 0.105 0.237 0.079 0.270 

Locus 2136 : 
2 alleles
2.2% missing data
   3   (0.839) 0.888 0.977 0.894 0.828 0.836 0.583 0.957 
   1   (0.161) 0.112 0.023 0.106 0.172 0.164 0.417 0.043 

Locus 2137 : 
2 alleles
10.1% missing data
   3   (0.942) 0.993 0.992 0.892 0.998 0.942 0.700 0.897 
   4   (0.058) 0.007 0.008 0.108 0.002 0.058 0.300 0.103 

Locus 2138 : 
2 alleles
18.1% missing data
   1   (0.146) 0.120 0.651 0.074 0.687 0.145 0.039 0.331 
   3   (0.854) 0.880 0.349 0.926 0.313 0.855 0.961 0.669 

Locus 2139 : 
2 alleles
10.1% missing data
   1   (0.883) 0.867 0.951 0.940 0.810 0.886 0.971 0.910 
   3   (0.117) 0.133 0.049 0.060 0.190 0.114 0.029 0.090 

Locus 2140 : 
2 alleles
2.2% missing data
   1   (0.101) 0.068 0.020 0.048 0.062 0.101 0.271 0.026 
   2   (0.899) 0.932 0.980 0.952 0.938 0.899 0.729 0.974 

Locus 2141 : 
2 alleles
13.0% missing data
   1   (0.812) 0.822 0.925 0.860 0.873 0.811 0.883 0.585 
   2   (0.188) 0.178 0.075 0.140 0.127 0.189 0.117 0.415 

Locus 2142 : 
2 alleles
3.6% missing data
   3   (0.902) 0.960 0.872 0.851 0.959 0.902 0.930 0.993 
   1   (0.098) 0.040 0.128 0.149 0.041 0.098 0.070 0.007 

Locus 2143 : 
2 alleles
13.0% missing data
   1   (0.541) 0.608 0.419 0.435 0.364 0.542 0.512 0.917 
   3   (0.459) 0.392 0.581 0.565 0.636 0.458 0.488 0.083 

Locus 2144 : 
2 alleles
6.5% missing data
   2   (0.889) 0.922 0.959 0.906 0.966 0.888 0.922 0.968 
   4   (0.111) 0.078 0.041 0.094 0.034 0.112 0.078 0.032 

Locus 2145 : 
2 alleles
2.9% missing data
   2   (0.937) 0.877 0.996 0.992 0.858 0.938 0.995 0.986 
   4   (0.063) 0.123 0.004 0.008 0.142 0.062 0.005 0.014 

Locus 2146 : 
2 alleles
10.1% missing data
   2   (0.808) 0.637 0.975 0.943 0.767 0.809 0.968 0.828 
   1   (0.192) 0.363 0.025 0.057 0.233 0.191 0.032 0.172 

Locus 2147 : 
2 alleles
3.6% missing data
   3   (0.647) 0.585 0.941 0.704 0.627 0.646 0.829 0.969 
   4   (0.353) 0.415 0.059 0.296 0.373 0.354 0.171 0.031 

Locus 2148 : 
2 alleles
13.0% missing data
   1   (0.899) 0.932 0.988 0.914 0.826 0.898 0.973 0.978 
   3   (0.101) 0.068 0.012 0.086 0.174 0.102 0.027 0.022 

Locus 2149 : 
2 alleles
13.8% missing data
   3   (0.656) 0.548 0.921 0.825 0.509 0.656 0.554 0.778 
   2   (0.344) 0.452 0.079 0.175 0.491 0.344 0.446 0.222 

Locus 2150 : 
2 alleles
2.2% missing data
   3   (0.924) 0.895 0.995 0.981 0.969 0.925 0.993 0.980 
   4   (0.076) 0.105 0.005 0.019 0.031 0.075 0.007 0.020 

Locus 2151 : 
2 alleles
13.8% missing data
   3   (0.909) 0.949 0.973 0.960 0.988 0.907 0.770 0.935 
   4   (0.091) 0.051 0.027 0.040 0.012 0.093 0.230 0.065 

Locus 2152 : 
2 alleles
12.3% missing data
   1   (0.767) 0.755 0.831 0.798 0.937 0.765 0.945 0.928 
   3   (0.233) 0.245 0.169 0.202 0.063 0.235 0.055 0.072 

Locus 2153 : 
2 alleles
11.6% missing data
   2   (0.753) 0.787 0.856 0.802 0.587 0.751 0.716 0.780 
   4   (0.247) 0.213 0.144 0.198 0.413 0.249 0.284 0.220 

Locus 2154 : 
2 alleles
4.3% missing data
   3   (0.497) 0.510 0.418 0.527 0.361 0.500 0.295 0.067 
   2   (0.503) 0.490 0.582 0.473 0.639 0.500 0.705 0.933 

Locus 2155 : 
2 alleles
16.7% missing data
   2   (0.281) 0.201 0.207 0.271 0.382 0.282 0.728 0.212 
   4   (0.719) 0.799 0.793 0.729 0.618 0.718 0.272 0.788 

Locus 2156 : 
2 alleles
13.8% missing data
   4   (0.712) 0.719 0.819 0.680 0.746 0.712 0.919 0.724 
   3   (0.288) 0.281 0.181 0.320 0.254 0.288 0.081 0.276 

Locus 2157 : 
2 alleles
1.4% missing data
   3   (0.951) 0.994 0.993 0.925 0.998 0.952 0.651 0.997 
   1   (0.049) 0.006 0.007 0.075 0.002 0.048 0.349 0.003 

Locus 2158 : 
2 alleles
10.1% missing data
   2   (0.944) 0.913 0.986 0.991 0.871 0.945 0.995 0.979 
   4   (0.056) 0.087 0.014 0.009 0.129 0.055 0.005 0.021 

Locus 2159 : 
2 alleles
13.0% missing data
   1   (0.831) 0.842 0.962 0.875 0.735 0.830 0.878 0.948 
   3   (0.169) 0.158 0.038 0.125 0.265 0.170 0.122 0.052 

Locus 2160 : 
2 alleles
2.9% missing data
   3   (0.897) 0.912 0.985 0.961 0.932 0.890 0.984 0.994 
   1   (0.103) 0.088 0.015 0.039 0.068 0.110 0.016 0.006 

Locus 2161 : 
2 alleles
7.2% missing data
   4   (0.896) 0.922 0.978 0.914 0.930 0.896 0.977 0.982 
   2   (0.104) 0.078 0.022 0.086 0.070 0.104 0.023 0.018 

Locus 2162 : 
2 alleles
5.8% missing data
   2   (0.338) 0.292 0.725 0.299 0.510 0.336 0.705 0.040 
   4   (0.662) 0.708 0.275 0.701 0.490 0.664 0.295 0.960 

Locus 2163 : 
2 alleles
2.2% missing data
   2   (0.876) 0.905 0.962 0.903 0.499 0.876 0.966 0.983 
   4   (0.124) 0.095 0.038 0.097 0.501 0.124 0.034 0.017 

Locus 2164 : 
2 alleles
8.0% missing data
   2   (0.487) 0.470 0.679 0.515 0.559 0.487 0.184 0.964 
   4   (0.513) 0.530 0.321 0.485 0.441 0.513 0.816 0.036 

Locus 2165 : 
2 alleles
5.8% missing data
   2   (0.503) 0.399 0.298 0.540 0.636 0.505 0.889 0.894 
   3   (0.497) 0.601 0.702 0.460 0.364 0.495 0.111 0.106 

Locus 2166 : 
2 alleles
10.1% missing data
   4   (0.913) 0.955 0.982 0.896 0.892 0.914 0.978 0.981 
   2   (0.087) 0.045 0.018 0.104 0.108 0.086 0.022 0.019 

Locus 2167 : 
2 alleles
5.1% missing data
   3   (0.910) 0.948 0.837 0.918 0.975 0.910 0.961 0.987 
   1   (0.090) 0.052 0.163 0.082 0.025 0.090 0.039 0.013 

Locus 2168 : 
2 alleles
12.3% missing data
   4   (0.904) 0.924 0.933 0.946 0.568 0.905 0.970 0.983 
   2   (0.096) 0.076 0.067 0.054 0.432 0.095 0.030 0.017 

Locus 2169 : 
2 alleles
17.4% missing data
   1   (0.801) 0.727 0.791 0.926 0.723 0.802 0.967 0.022 
   4   (0.199) 0.273 0.209 0.074 0.277 0.198 0.033 0.978 

Locus 2170 : 
2 alleles
8.7% missing data
   2   (0.275) 0.222 0.220 0.249 0.122 0.276 0.355 0.887 
   3   (0.725) 0.778 0.780 0.751 0.878 0.724 0.645 0.113 

Locus 2171 : 
2 alleles
13.8% missing data
   1   (0.871) 0.904 0.800 0.899 0.951 0.870 0.930 0.888 
   3   (0.129) 0.096 0.200 0.101 0.049 0.130 0.070 0.112 

Locus 2172 : 
2 alleles
13.8% missing data
   1   (0.868) 0.895 0.971 0.865 0.973 0.870 0.936 0.838 
   3   (0.132) 0.105 0.029 0.135 0.027 0.130 0.064 0.162 

Locus 2173 : 
2 alleles
5.8% missing data
   1   (0.842) 0.862 0.787 0.861 0.866 0.843 0.916 0.984 
   3   (0.158) 0.138 0.213 0.139 0.134 0.157 0.084 0.016 

Locus 2174 : 
2 alleles
13.0% missing data
   4   (0.673) 0.717 0.687 0.619 0.473 0.674 0.816 0.683 
   2   (0.327) 0.283 0.313 0.381 0.527 0.326 0.184 0.317 

Locus 2175 : 
2 alleles
7.2% missing data
   3   (0.799) 0.867 0.865 0.742 0.787 0.798 0.798 0.984 
   1   (0.201) 0.133 0.135 0.258 0.213 0.202 0.202 0.016 

Locus 2176 : 
2 alleles
11.6% missing data
   3   (0.835) 0.852 0.831 0.859 0.884 0.836 0.949 0.806 
   1   (0.165) 0.148 0.169 0.141 0.116 0.164 0.051 0.194 

Locus 2177 : 
2 alleles
13.8% missing data
   4   (0.353) 0.398 0.392 0.189 0.765 0.353 0.350 0.931 
   2   (0.647) 0.602 0.608 0.811 0.235 0.647 0.650 0.069 

Locus 2178 : 
2 alleles
4.3% missing data
   1   (0.846) 0.876 0.904 0.871 0.951 0.841 0.964 0.990 
   3   (0.154) 0.124 0.096 0.129 0.049 0.159 0.036 0.010 

Locus 2179 : 
2 alleles
13.0% missing data
   3   (0.905) 0.905 0.990 0.952 0.981 0.905 0.978 0.960 
   1   (0.095) 0.095 0.010 0.048 0.019 0.095 0.022 0.040 

Locus 2180 : 
2 alleles
2.9% missing data
   1   (0.872) 0.939 0.964 0.849 0.975 0.872 0.680 0.989 
   4   (0.128) 0.061 0.036 0.151 0.025 0.128 0.320 0.011 

Locus 2181 : 
2 alleles
14.5% missing data
   2   (0.820) 0.719 0.952 0.929 0.885 0.820 0.967 0.849 
   4   (0.180) 0.281 0.048 0.071 0.115 0.180 0.033 0.151 

Locus 2182 : 
2 alleles
15.9% missing data
   2   (0.582) 0.633 0.666 0.589 0.717 0.581 0.159 0.716 
   4   (0.418) 0.367 0.334 0.411 0.283 0.419 0.841 0.284 

Locus 2183 : 
2 alleles
13.0% missing data
   4   (0.911) 0.945 0.983 0.945 0.906 0.908 0.977 0.897 
   2   (0.089) 0.055 0.017 0.055 0.094 0.092 0.023 0.103 

Locus 2184 : 
2 alleles
12.3% missing data
   3   (0.167) 0.152 0.137 0.158 0.109 0.166 0.042 0.251 
   1   (0.833) 0.848 0.863 0.842 0.891 0.834 0.958 0.749 

Locus 2185 : 
2 alleles
2.9% missing data
   4   (0.895) 0.836 0.984 0.968 0.768 0.896 0.986 0.995 
   3   (0.105) 0.164 0.016 0.032 0.232 0.104 0.014 0.005 

Locus 2186 : 
2 alleles
12.3% missing data
   3   (0.945) 0.912 0.988 0.993 0.932 0.945 0.996 0.986 
   1   (0.055) 0.088 0.012 0.007 0.068 0.055 0.004 0.014 

Locus 2187 : 
2 alleles
0.7% missing data
   1   (0.131) 0.156 0.275 0.063 0.254 0.129 0.031 0.056 
   3   (0.869) 0.844 0.725 0.937 0.746 0.871 0.969 0.944 

Locus 2188 : 
2 alleles
13.8% missing data
   3   (0.875) 0.863 0.922 0.937 0.894 0.875 0.957 0.979 
   1   (0.125) 0.137 0.078 0.063 0.106 0.125 0.043 0.021 

Locus 2189 : 
2 alleles
11.6% missing data
   1   (0.084) 0.050 0.021 0.067 0.281 0.083 0.020 0.137 
   3   (0.916) 0.950 0.979 0.933 0.719 0.917 0.980 0.863 

Locus 2190 : 
2 alleles
5.1% missing data
   3   (0.654) 0.752 0.957 0.562 0.516 0.656 0.444 0.161 
   4   (0.346) 0.248 0.043 0.438 0.484 0.344 0.556 0.839 

Locus 2191 : 
2 alleles
5.8% missing data
   1   (0.765) 0.771 0.953 0.817 0.892 0.765 0.701 0.758 
   3   (0.235) 0.229 0.047 0.183 0.108 0.235 0.299 0.242 

Locus 2192 : 
2 alleles
12.3% missing data
   3   (0.844) 0.860 0.961 0.855 0.802 0.845 0.946 0.985 
   1   (0.156) 0.140 0.039 0.145 0.198 0.155 0.054 0.015 

Locus 2193 : 
2 alleles
13.0% missing data
   3   (0.636) 0.629 0.731 0.690 0.291 0.633 0.838 0.634 
   1   (0.364) 0.371 0.269 0.310 0.709 0.367 0.162 0.366 

Locus 2194 : 
2 alleles
5.1% missing data
   2   (0.858) 0.861 0.984 0.890 0.958 0.859 0.948 0.975 
   4   (0.142) 0.139 0.016 0.110 0.042 0.141 0.052 0.025 

Locus 2195 : 
2 alleles
16.7% missing data
   4   (0.913) 0.940 0.938 0.945 0.949 0.912 0.965 0.974 
   1   (0.087) 0.060 0.062 0.055 0.051 0.088 0.035 0.026 

Locus 2196 : 
2 alleles
10.9% missing data
   4   (0.892) 0.944 0.971 0.896 0.961 0.888 0.974 0.818 
   2   (0.108) 0.056 0.029 0.104 0.039 0.112 0.026 0.182 

Locus 2197 : 
2 alleles
15.2% missing data
   2   (0.842) 0.916 0.981 0.877 0.636 0.837 0.732 0.748 
   4   (0.158) 0.084 0.019 0.123 0.364 0.163 0.268 0.252 

Locus 2198 : 
2 alleles
3.6% missing data
   4   (0.870) 0.928 0.945 0.864 0.951 0.871 0.612 0.986 
   2   (0.130) 0.072 0.055 0.136 0.049 0.129 0.388 0.014 

Locus 2199 : 
2 alleles
3.6% missing data
   2   (0.100) 0.068 0.058 0.076 0.141 0.101 0.026 0.009 
   4   (0.900) 0.932 0.942 0.924 0.859 0.899 0.974 0.991 

Locus 2200 : 
2 alleles
16.7% missing data
   4   (0.462) 0.421 0.453 0.429 0.542 0.464 0.858 0.300 
   2   (0.538) 0.579 0.547 0.571 0.458 0.536 0.142 0.700 

Locus 2201 : 
2 alleles
1.4% missing data
   4   (0.936) 0.977 0.986 0.926 0.954 0.936 0.971 0.996 
   2   (0.064) 0.023 0.014 0.074 0.046 0.064 0.029 0.004 

Locus 2202 : 
2 alleles
2.2% missing data
   2   (0.356) 0.307 0.190 0.345 0.307 0.358 0.469 0.602 
   4   (0.644) 0.693 0.810 0.655 0.693 0.642 0.531 0.398 

Locus 2203 : 
2 alleles
10.9% missing data
   1   (0.917) 0.980 0.918 0.926 0.992 0.913 0.646 0.981 
   3   (0.083) 0.020 0.082 0.074 0.008 0.087 0.354 0.019 

Locus 2204 : 
2 alleles
11.6% missing data
   2   (0.760) 0.691 0.821 0.845 0.591 0.763 0.944 0.683 
   3   (0.240) 0.309 0.179 0.155 0.409 0.237 0.056 0.317 

Locus 2205 : 
2 alleles
6.5% missing data
   1   (0.694) 0.671 0.685 0.722 0.661 0.692 0.919 0.977 
   3   (0.306) 0.329 0.315 0.278 0.339 0.308 0.081 0.023 

Locus 2206 : 
2 alleles
16.7% missing data
   3   (0.757) 0.871 0.703 0.585 0.580 0.756 0.741 0.975 
   2   (0.243) 0.129 0.297 0.415 0.420 0.244 0.259 0.025 

Locus 2207 : 
2 alleles
12.3% missing data
   3   (0.854) 0.727 0.969 0.956 0.914 0.855 0.979 0.911 
   4   (0.146) 0.273 0.031 0.044 0.086 0.145 0.021 0.089 

Locus 2208 : 
2 alleles
0.7% missing data
   3   (0.892) 0.930 0.341 0.904 0.981 0.895 0.973 0.985 
   1   (0.108) 0.070 0.659 0.096 0.019 0.105 0.027 0.015 

Locus 2209 : 
2 alleles
4.3% missing data
   1   (0.869) 0.952 0.739 0.803 0.988 0.869 0.930 0.091 
   3   (0.131) 0.048 0.261 0.197 0.012 0.131 0.070 0.909 

Locus 2210 : 
2 alleles
13.8% missing data
   3   (0.871) 0.901 0.968 0.900 0.826 0.870 0.882 0.977 
   1   (0.129) 0.099 0.032 0.100 0.174 0.130 0.118 0.023 

Locus 2211 : 
2 alleles
10.1% missing data
   3   (0.862) 0.875 0.961 0.897 0.869 0.862 0.935 0.981 
   1   (0.138) 0.125 0.039 0.103 0.131 0.138 0.065 0.019 

Locus 2212 : 
2 alleles
13.8% missing data
   2   (0.826) 0.852 0.891 0.809 0.881 0.828 0.908 0.816 
   4   (0.174) 0.148 0.109 0.191 0.119 0.172 0.092 0.184 

Locus 2213 : 
2 alleles
7.2% missing data
   2   (0.792) 0.782 0.372 0.880 0.799 0.793 0.926 0.507 
   4   (0.208) 0.218 0.628 0.120 0.201 0.207 0.074 0.493 

Locus 2214 : 
2 alleles
13.8% missing data
   3   (0.886) 0.931 0.801 0.878 0.879 0.887 0.949 0.923 
   2   (0.114) 0.069 0.199 0.122 0.121 0.113 0.051 0.077 

Locus 2215 : 
2 alleles
12.3% missing data
   4   (0.925) 0.848 0.994 0.988 0.934 0.926 0.993 0.973 
   2   (0.075) 0.152 0.006 0.012 0.066 0.074 0.007 0.027 

Locus 2216 : 
2 alleles
4.3% missing data
   2   (0.872) 0.897 0.934 0.915 0.610 0.873 0.954 0.631 
   4   (0.128) 0.103 0.066 0.085 0.390 0.127 0.046 0.369 

Locus 2217 : 
2 alleles
3.6% missing data
   4   (0.908) 0.904 0.923 0.964 0.849 0.908 0.984 0.990 
   2   (0.092) 0.096 0.077 0.036 0.151 0.092 0.016 0.010 

Locus 2218 : 
2 alleles
11.6% missing data
   2   (0.805) 0.867 0.800 0.810 0.849 0.804 0.630 0.979 
   1   (0.195) 0.133 0.200 0.190 0.151 0.196 0.370 0.021 

Locus 2219 : 
2 alleles
12.3% missing data
   2   (0.921) 0.940 0.886 0.967 0.508 0.922 0.981 0.992 
   4   (0.079) 0.060 0.114 0.033 0.492 0.078 0.019 0.008 

Locus 2220 : 
2 alleles
13.8% missing data
   3   (0.931) 0.979 0.985 0.882 0.996 0.931 0.978 0.991 
   1   (0.069) 0.021 0.015 0.118 0.004 0.069 0.022 0.009 

Locus 2221 : 
2 alleles
2.2% missing data
   1   (0.854) 0.909 0.885 0.830 0.956 0.853 0.951 0.652 
   3   (0.146) 0.091 0.115 0.170 0.044 0.147 0.049 0.348 

Locus 2222 : 
2 alleles
3.6% missing data
   1   (0.377) 0.333 0.379 0.426 0.261 0.376 0.464 0.402 
   3   (0.623) 0.667 0.621 0.574 0.739 0.624 0.536 0.598 

Locus 2223 : 
2 alleles
1.4% missing data
   1   (0.797) 0.851 0.795 0.782 0.986 0.798 0.899 0.090 
   4   (0.203) 0.149 0.205 0.218 0.014 0.202 0.101 0.910 

Locus 2224 : 
2 alleles
4.3% missing data
   1   (0.887) 0.898 0.957 0.934 0.697 0.888 0.962 0.968 
   3   (0.113) 0.102 0.043 0.066 0.303 0.112 0.038 0.032 

Locus 2225 : 
2 alleles
3.6% missing data
   1   (0.870) 0.935 0.805 0.799 0.962 0.870 0.948 0.955 
   4   (0.130) 0.065 0.195 0.201 0.038 0.130 0.052 0.045 

Locus 2226 : 
2 alleles
11.6% missing data
   1   (0.183) 0.107 0.267 0.177 0.198 0.185 0.321 0.137 
   3   (0.817) 0.893 0.733 0.823 0.802 0.815 0.679 0.863 

Locus 2227 : 
2 alleles
2.9% missing data
   4   (0.834) 0.857 0.958 0.824 0.774 0.835 0.955 0.950 
   1   (0.166) 0.143 0.042 0.176 0.226 0.165 0.045 0.050 

Locus 2228 : 
2 alleles
4.3% missing data
   2   (0.845) 0.825 0.972 0.891 0.832 0.846 0.964 0.984 
   4   (0.155) 0.175 0.028 0.109 0.168 0.154 0.036 0.016 

Locus 2229 : 
2 alleles
3.6% missing data
   2   (0.939) 0.889 0.986 0.992 0.914 0.939 0.995 0.997 
   4   (0.061) 0.111 0.014 0.008 0.086 0.061 0.005 0.003 

Locus 2230 : 
2 alleles
13.8% missing data
   4   (0.909) 0.928 0.961 0.943 0.971 0.910 0.967 0.987 
   2   (0.091) 0.072 0.039 0.057 0.029 0.090 0.033 0.013 

Locus 2231 : 
2 alleles
5.1% missing data
   2   (0.692) 0.683 0.742 0.760 0.846 0.691 0.600 0.777 
   1   (0.308) 0.317 0.258 0.240 0.154 0.309 0.400 0.223 

Locus 2232 : 
2 alleles
2.9% missing data
   1   (0.905) 0.956 0.989 0.912 0.975 0.900 0.952 0.985 
   2   (0.095) 0.044 0.011 0.088 0.025 0.100 0.048 0.015 

Locus 2233 : 
2 alleles
2.9% missing data
   2   (0.921) 0.923 0.982 0.986 0.933 0.922 0.721 0.982 
   4   (0.079) 0.077 0.018 0.014 0.067 0.078 0.279 0.018 

Locus 2234 : 
2 alleles
6.5% missing data
   4   (0.865) 0.907 0.969 0.885 0.926 0.865 0.965 0.321 
   2   (0.135) 0.093 0.031 0.115 0.074 0.135 0.035 0.679 

Locus 2235 : 
2 alleles
11.6% missing data
   1   (0.925) 0.941 0.952 0.969 0.907 0.925 0.980 0.945 
   2   (0.075) 0.059 0.048 0.031 0.093 0.075 0.020 0.055 

Locus 2236 : 
2 alleles
10.9% missing data
   2   (0.906) 0.949 0.937 0.898 0.981 0.907 0.976 0.773 
   4   (0.094) 0.051 0.063 0.102 0.019 0.093 0.024 0.227 

Locus 2237 : 
2 alleles
10.9% missing data
   1   (0.925) 0.974 0.961 0.886 0.989 0.926 0.960 0.879 
   3   (0.075) 0.026 0.039 0.114 0.011 0.074 0.040 0.121 

Locus 2238 : 
2 alleles
17.4% missing data
   2   (0.951) 0.993 0.969 0.840 0.997 0.952 0.931 0.993 
   4   (0.049) 0.007 0.031 0.160 0.003 0.048 0.069 0.007 

Locus 2239 : 
2 alleles
3.6% missing data
   1   (0.932) 0.988 0.970 0.899 0.997 0.932 0.795 0.993 
   3   (0.068) 0.012 0.030 0.101 0.003 0.068 0.205 0.007 

Locus 2240 : 
2 alleles
10.9% missing data
   1   (0.914) 0.939 0.991 0.969 0.889 0.915 0.856 0.934 
   3   (0.086) 0.061 0.009 0.031 0.111 0.085 0.144 0.066 

Locus 2241 : 
2 alleles
10.9% missing data
   3   (0.893) 0.900 0.960 0.939 0.766 0.895 0.976 0.900 
   1   (0.107) 0.100 0.040 0.061 0.234 0.105 0.024 0.100 

Locus 2242 : 
2 alleles
5.1% missing data
   1   (0.896) 0.935 0.974 0.892 0.877 0.895 0.969 0.991 
   4   (0.104) 0.065 0.026 0.108 0.123 0.105 0.031 0.009 

Locus 2243 : 
2 alleles
14.5% missing data
   1   (0.911) 0.941 0.923 0.929 0.979 0.912 0.969 0.977 
   4   (0.089) 0.059 0.077 0.071 0.021 0.088 0.031 0.023 

Locus 2244 : 
2 alleles
9.4% missing data
   2   (0.866) 0.896 0.938 0.908 0.830 0.864 0.961 0.613 
   4   (0.134) 0.104 0.062 0.092 0.170 0.136 0.039 0.387 

Locus 2245 : 
2 alleles
11.6% missing data
   3   (0.897) 0.889 0.970 0.951 0.913 0.898 0.984 0.922 
   1   (0.103) 0.111 0.030 0.049 0.087 0.102 0.016 0.078 

Locus 2246 : 
2 alleles
3.6% missing data
   3   (0.478) 0.473 0.700 0.489 0.272 0.481 0.492 0.037 
   4   (0.522) 0.527 0.300 0.511 0.728 0.519 0.508 0.963 

Locus 2247 : 
2 alleles
2.9% missing data
   2   (0.837) 0.786 0.912 0.899 0.911 0.840 0.961 0.975 
   4   (0.163) 0.214 0.088 0.101 0.089 0.160 0.039 0.025 

Locus 2248 : 
2 alleles
15.2% missing data
   1   (0.749) 0.671 0.793 0.845 0.708 0.750 0.918 0.824 
   4   (0.251) 0.329 0.207 0.155 0.292 0.250 0.082 0.176 

Locus 2249 : 
2 alleles
13.8% missing data
   4   (0.904) 0.935 0.915 0.936 0.749 0.903 0.960 0.990 
   3   (0.096) 0.065 0.085 0.064 0.251 0.097 0.040 0.010 

Locus 2250 : 
2 alleles
12.3% missing data
   4   (0.769) 0.779 0.806 0.846 0.801 0.769 0.490 0.940 
   2   (0.231) 0.221 0.194 0.154 0.199 0.231 0.510 0.060 

Locus 2251 : 
2 alleles
4.3% missing data
   4   (0.914) 0.894 0.918 0.971 0.944 0.916 0.986 0.996 
   1   (0.086) 0.106 0.082 0.029 0.056 0.084 0.014 0.004 

Locus 2252 : 
2 alleles
15.2% missing data
   2   (0.435) 0.458 0.319 0.395 0.227 0.435 0.275 0.946 
   4   (0.565) 0.542 0.681 0.605 0.773 0.565 0.725 0.054 

Locus 2253 : 
2 alleles
3.6% missing data
   4   (0.821) 0.886 0.686 0.850 0.761 0.822 0.580 0.787 
   2   (0.179) 0.114 0.314 0.150 0.239 0.178 0.420 0.213 

Locus 2254 : 
2 alleles
3.6% missing data
   4   (0.936) 0.987 0.716 0.838 0.995 0.937 0.980 0.981 
   3   (0.064) 0.013 0.284 0.162 0.005 0.063 0.020 0.019 

Locus 2255 : 
2 alleles
2.2% missing data
   4   (0.901) 0.920 0.895 0.952 0.677 0.902 0.982 0.642 
   2   (0.099) 0.080 0.105 0.048 0.323 0.098 0.018 0.358 

Locus 2256 : 
2 alleles
13.0% missing data
   2   (0.913) 0.913 0.747 0.970 0.848 0.915 0.977 0.964 
   1   (0.087) 0.087 0.253 0.030 0.152 0.085 0.023 0.036 

Locus 2257 : 
2 alleles
11.6% missing data
   1   (0.940) 0.993 0.967 0.890 0.997 0.940 0.599 0.893 
   3   (0.060) 0.007 0.033 0.110 0.003 0.060 0.401 0.107 

Locus 2258 : 
2 alleles
2.9% missing data
   4   (0.207) 0.240 0.037 0.154 0.284 0.207 0.051 0.050 
   2   (0.793) 0.760 0.963 0.846 0.716 0.793 0.949 0.950 

Locus 2259 : 
2 alleles
13.0% missing data
   1   (0.353) 0.388 0.319 0.192 0.455 0.354 0.515 0.936 
   3   (0.647) 0.612 0.681 0.808 0.545 0.646 0.485 0.064 

Locus 2260 : 
2 alleles
8.7% missing data
   2   (0.885) 0.970 0.828 0.779 0.946 0.885 0.616 0.990 
   4   (0.115) 0.030 0.172 0.221 0.054 0.115 0.384 0.010 

Locus 2261 : 
2 alleles
10.9% missing data
   1   (0.627) 0.676 0.907 0.547 0.586 0.630 0.502 0.593 
   4   (0.373) 0.324 0.093 0.453 0.414 0.370 0.498 0.407 

Locus 2262 : 
2 alleles
13.0% missing data
   1   (0.829) 0.824 0.907 0.853 0.918 0.830 0.939 0.860 
   3   (0.171) 0.176 0.093 0.147 0.082 0.170 0.061 0.140 

Locus 2263 : 
2 alleles
10.1% missing data
   2   (0.572) 0.653 0.518 0.463 0.795 0.571 0.511 0.510 
   3   (0.428) 0.347 0.482 0.537 0.205 0.429 0.489 0.490 

Locus 2264 : 
2 alleles
7.2% missing data
   2   (0.882) 0.903 0.860 0.892 0.982 0.884 0.965 0.916 
   4   (0.118) 0.097 0.140 0.108 0.018 0.116 0.035 0.084 

Locus 2265 : 
2 alleles
10.9% missing data
   2   (0.058) 0.085 0.015 0.009 0.164 0.057 0.005 0.020 
   4   (0.942) 0.915 0.985 0.991 0.836 0.943 0.995 0.980 

Locus 2266 : 
2 alleles
13.0% missing data
   2   (0.803) 0.824 0.721 0.810 0.738 0.804 0.941 0.849 
   3   (0.197) 0.176 0.279 0.190 0.262 0.196 0.059 0.151 

Locus 2267 : 
2 alleles
13.0% missing data
   1   (0.463) 0.435 0.416 0.607 0.494 0.463 0.170 0.058 
   2   (0.537) 0.565 0.584 0.393 0.506 0.537 0.830 0.942 

Locus 2268 : 
2 alleles
4.3% missing data
   1   (0.890) 0.918 0.712 0.914 0.896 0.891 0.970 0.980 
   3   (0.110) 0.082 0.288 0.086 0.104 0.109 0.030 0.020 

Locus 2269 : 
2 alleles
10.9% missing data
   3   (0.840) 0.892 0.900 0.879 0.832 0.838 0.771 0.905 
   4   (0.160) 0.108 0.100 0.121 0.168 0.162 0.229 0.095 

Locus 2270 : 
2 alleles
9.4% missing data
   2   (0.150) 0.065 0.238 0.150 0.087 0.153 0.413 0.274 
   4   (0.850) 0.935 0.762 0.850 0.913 0.847 0.587 0.726 

Locus 2271 : 
2 alleles
2.2% missing data
   1   (0.307) 0.269 0.717 0.301 0.252 0.306 0.393 0.048 
   3   (0.693) 0.731 0.283 0.699 0.748 0.694 0.607 0.952 

Locus 2272 : 
2 alleles
12.3% missing data
   2   (0.840) 0.840 0.709 0.879 0.801 0.841 0.962 0.882 
   4   (0.160) 0.160 0.291 0.121 0.199 0.159 0.038 0.118 

Locus 2273 : 
2 alleles
10.1% missing data
   2   (0.143) 0.080 0.074 0.141 0.026 0.143 0.229 0.192 
   4   (0.857) 0.920 0.926 0.859 0.974 0.857 0.771 0.808 

Locus 2274 : 
2 alleles
5.1% missing data
   4   (0.809) 0.858 0.747 0.799 0.739 0.807 0.870 0.954 
   2   (0.191) 0.142 0.253 0.201 0.261 0.193 0.130 0.046 

Locus 2275 : 
2 alleles
13.8% missing data
   3   (0.906) 0.919 0.913 0.953 0.675 0.908 0.974 0.990 
   1   (0.094) 0.081 0.087 0.047 0.325 0.092 0.026 0.010 

Locus 2276 : 
2 alleles
5.8% missing data
   3   (0.906) 0.959 0.982 0.892 0.765 0.907 0.920 0.701 
   1   (0.094) 0.041 0.018 0.108 0.235 0.093 0.080 0.299 

Locus 2277 : 
2 alleles
2.2% missing data
   1   (0.902) 0.936 0.942 0.908 0.974 0.903 0.953 0.987 
   3   (0.098) 0.064 0.058 0.092 0.026 0.097 0.047 0.013 

Locus 2278 : 
2 alleles
12.3% missing data
   2   (0.873) 0.903 0.717 0.896 0.940 0.874 0.921 0.900 
   4   (0.127) 0.097 0.283 0.104 0.060 0.126 0.079 0.100 

Locus 2279 : 
2 alleles
15.9% missing data
   2   (0.738) 0.772 0.847 0.775 0.715 0.737 0.601 0.739 
   4   (0.262) 0.228 0.153 0.225 0.285 0.263 0.399 0.261 

Locus 2280 : 
2 alleles
6.5% missing data
   2   (0.928) 0.981 0.986 0.953 0.976 0.929 0.598 0.570 
   4   (0.072) 0.019 0.014 0.047 0.024 0.071 0.402 0.430 

Locus 2281 : 
2 alleles
5.8% missing data
   3   (0.882) 0.947 0.676 0.833 0.812 0.882 0.927 0.875 
   1   (0.118) 0.053 0.324 0.167 0.188 0.118 0.073 0.125 

Locus 2282 : 
2 alleles
11.6% missing data
   3   (0.926) 0.981 0.926 0.877 0.993 0.925 0.949 0.929 
   1   (0.074) 0.019 0.074 0.123 0.007 0.075 0.051 0.071 

Locus 2283 : 
2 alleles
16.7% missing data
   1   (0.090) 0.042 0.042 0.116 0.017 0.090 0.060 0.008 
   2   (0.910) 0.958 0.958 0.884 0.983 0.910 0.940 0.992 

Locus 2284 : 
2 alleles
0.0% missing data
   4   (0.923) 0.969 0.727 0.923 0.959 0.925 0.971 0.713 
   2   (0.077) 0.031 0.273 0.077 0.041 0.075 0.029 0.287 

Locus 2285 : 
2 alleles
13.0% missing data
   2   (0.905) 0.938 0.938 0.945 0.700 0.903 0.975 0.978 
   4   (0.095) 0.062 0.062 0.055 0.300 0.097 0.025 0.022 

Locus 2286 : 
2 alleles
10.9% missing data
   1   (0.265) 0.274 0.042 0.168 0.147 0.268 0.369 0.298 
   4   (0.735) 0.726 0.958 0.832 0.853 0.732 0.631 0.702 

Locus 2287 : 
2 alleles
10.9% missing data
   3   (0.855) 0.890 0.974 0.807 0.937 0.856 0.969 0.871 
   1   (0.145) 0.110 0.026 0.193 0.063 0.144 0.031 0.129 

Locus 2288 : 
2 alleles
10.9% missing data
   2   (0.766) 0.821 0.799 0.676 0.875 0.768 0.920 0.579 
   4   (0.234) 0.179 0.201 0.324 0.125 0.232 0.080 0.421 

Locus 2289 : 
2 alleles
16.7% missing data
   4   (0.893) 0.947 0.887 0.922 0.637 0.894 0.793 0.911 
   2   (0.107) 0.053 0.113 0.078 0.363 0.106 0.207 0.089 

Locus 2290 : 
2 alleles
5.1% missing data
   4   (0.916) 0.934 0.952 0.975 0.897 0.917 0.879 0.937 
   2   (0.084) 0.066 0.048 0.025 0.103 0.083 0.121 0.063 

Locus 2291 : 
2 alleles
0.7% missing data
   4   (0.918) 0.783 0.980 0.989 0.981 0.919 0.994 0.997 
   2   (0.082) 0.217 0.020 0.011 0.019 0.081 0.006 0.003 

Locus 2292 : 
2 alleles
0.7% missing data
   1   (0.110) 0.058 0.296 0.087 0.034 0.117 0.019 0.010 
   4   (0.890) 0.942 0.704 0.913 0.966 0.883 0.981 0.990 

Locus 2293 : 
2 alleles
1.4% missing data
   4   (0.933) 0.972 0.941 0.937 0.796 0.934 0.980 0.987 
   2   (0.067) 0.028 0.059 0.063 0.204 0.066 0.020 0.013 

Locus 2294 : 
2 alleles
3.6% missing data
   2   (0.869) 0.883 0.937 0.896 0.617 0.870 0.974 0.967 
   1   (0.131) 0.117 0.063 0.104 0.383 0.130 0.026 0.033 

Locus 2295 : 
2 alleles
18.1% missing data
   4   (0.791) 0.822 0.789 0.861 0.868 0.789 0.463 0.984 
   2   (0.209) 0.178 0.211 0.139 0.132 0.211 0.537 0.016 

Locus 2296 : 
2 alleles
16.7% missing data
   3   (0.924) 0.920 0.985 0.976 0.925 0.923 0.986 0.993 
   4   (0.076) 0.080 0.015 0.024 0.075 0.077 0.014 0.007 

Locus 2297 : 
2 alleles
11.6% missing data
   2   (0.278) 0.245 0.194 0.266 0.136 0.278 0.406 0.375 
   4   (0.722) 0.755 0.806 0.734 0.864 0.722 0.594 0.625 

Locus 2298 : 
2 alleles
16.7% missing data
   2   (0.858) 0.905 0.952 0.830 0.857 0.858 0.899 0.961 
   4   (0.142) 0.095 0.048 0.170 0.143 0.142 0.101 0.039 

Locus 2299 : 
2 alleles
9.4% missing data
   4   (0.923) 0.910 0.993 0.979 0.965 0.922 0.989 0.945 
   2   (0.077) 0.090 0.007 0.021 0.035 0.078 0.011 0.055 

Locus 2300 : 
2 alleles
5.1% missing data
   3   (0.733) 0.810 0.931 0.642 0.881 0.736 0.450 0.721 
   2   (0.267) 0.190 0.069 0.358 0.119 0.264 0.550 0.279 

Locus 2301 : 
2 alleles
2.2% missing data
   1   (0.845) 0.902 0.704 0.828 0.573 0.843 0.966 0.990 
   4   (0.155) 0.098 0.296 0.172 0.427 0.157 0.034 0.010 

Locus 2302 : 
2 alleles
5.1% missing data
   1   (0.318) 0.203 0.206 0.462 0.214 0.323 0.106 0.939 
   3   (0.682) 0.797 0.794 0.538 0.786 0.677 0.894 0.061 

Locus 2303 : 
2 alleles
2.9% missing data
   4   (0.817) 0.898 0.821 0.800 0.793 0.818 0.648 0.542 
   2   (0.183) 0.102 0.179 0.200 0.207 0.182 0.352 0.458 

Locus 2304 : 
2 alleles
14.5% missing data
   2   (0.888) 0.898 0.924 0.956 0.932 0.888 0.721 0.984 
   4   (0.112) 0.102 0.076 0.044 0.068 0.112 0.279 0.016 

Locus 2305 : 
2 alleles
2.9% missing data
   1   (0.909) 0.949 0.898 0.902 0.978 0.910 0.977 0.967 
   3   (0.091) 0.051 0.102 0.098 0.022 0.090 0.023 0.033 

Locus 2306 : 
2 alleles
2.2% missing data
   2   (0.926) 0.972 0.898 0.966 0.836 0.927 0.734 0.831 
   4   (0.074) 0.028 0.102 0.034 0.164 0.073 0.266 0.169 

Locus 2307 : 
2 alleles
8.7% missing data
   1   (0.825) 0.920 0.939 0.695 0.901 0.822 0.932 0.439 
   4   (0.175) 0.080 0.061 0.305 0.099 0.178 0.068 0.561 

Locus 2308 : 
2 alleles
15.2% missing data
   1   (0.681) 0.656 0.956 0.741 0.610 0.685 0.330 0.943 
   3   (0.319) 0.344 0.044 0.259 0.390 0.315 0.670 0.057 

Locus 2309 : 
2 alleles
4.3% missing data
   1   (0.463) 0.424 0.651 0.394 0.403 0.463 0.820 0.909 
   4   (0.537) 0.576 0.349 0.606 0.597 0.537 0.180 0.091 

Locus 2310 : 
2 alleles
3.6% missing data
   1   (0.911) 0.852 0.993 0.980 0.788 0.913 0.987 0.996 
   3   (0.089) 0.148 0.007 0.020 0.212 0.087 0.013 0.004 

Locus 2311 : 
2 alleles
3.6% missing data
   2   (0.063) 0.128 0.015 0.008 0.083 0.062 0.005 0.003 
   4   (0.937) 0.872 0.985 0.992 0.917 0.938 0.995 0.997 

Locus 2312 : 
2 alleles
10.1% missing data
   3   (0.298) 0.393 0.213 0.130 0.376 0.295 0.757 0.026 
   4   (0.702) 0.607 0.787 0.870 0.624 0.705 0.243 0.974 

Locus 2313 : 
2 alleles
13.8% missing data
   1   (0.932) 0.928 0.958 0.982 0.819 0.932 0.989 0.992 
   3   (0.068) 0.072 0.042 0.018 0.181 0.068 0.011 0.008 

Locus 2314 : 
2 alleles
11.6% missing data
   4   (0.920) 0.926 0.911 0.970 0.686 0.921 0.986 0.920 
   2   (0.080) 0.074 0.089 0.030 0.314 0.079 0.014 0.080 

Locus 2315 : 
2 alleles
13.8% missing data
   3   (0.892) 0.915 0.932 0.931 0.938 0.893 0.923 0.687 
   1   (0.108) 0.085 0.068 0.069 0.062 0.107 0.077 0.313 

Locus 2316 : 
2 alleles
8.7% missing data
   1   (0.924) 0.847 0.994 0.990 0.777 0.924 0.994 0.996 
   3   (0.076) 0.153 0.006 0.010 0.223 0.076 0.006 0.004 

Locus 2317 : 
2 alleles
4.3% missing data
   2   (0.899) 0.958 0.985 0.838 0.675 0.900 0.951 0.970 
   4   (0.101) 0.042 0.015 0.162 0.325 0.100 0.049 0.030 

Locus 2318 : 
2 alleles
11.6% missing data
   2   (0.086) 0.115 0.029 0.023 0.079 0.087 0.012 0.051 
   4   (0.914) 0.885 0.971 0.977 0.921 0.913 0.988 0.949 

Locus 2319 : 
2 alleles
5.1% missing data
   2   (0.926) 0.928 0.988 0.973 0.920 0.927 0.984 0.976 
   4   (0.074) 0.072 0.012 0.027 0.080 0.073 0.016 0.024 

Locus 2320 : 
2 alleles
12.3% missing data
   1   (0.879) 0.893 0.934 0.917 0.895 0.879 0.972 0.830 
   3   (0.121) 0.107 0.066 0.083 0.105 0.121 0.028 0.170 

Locus 2321 : 
2 alleles
1.4% missing data
   3   (0.931) 0.982 0.783 0.869 0.994 0.933 0.962 0.995 
   1   (0.069) 0.018 0.217 0.131 0.006 0.067 0.038 0.005 

Locus 2322 : 
2 alleles
10.1% missing data
   3   (0.901) 0.895 0.957 0.956 0.944 0.902 0.979 0.843 
   1   (0.099) 0.105 0.043 0.044 0.056 0.098 0.021 0.157 

Locus 2323 : 
2 alleles
4.3% missing data
   4   (0.891) 0.923 0.978 0.910 0.980 0.888 0.971 0.994 
   3   (0.109) 0.077 0.022 0.090 0.020 0.112 0.029 0.006 

Locus 2324 : 
2 alleles
21.7% missing data
   3   (0.731) 0.804 0.955 0.752 0.851 0.728 0.525 0.091 
   1   (0.269) 0.196 0.045 0.248 0.149 0.272 0.475 0.909 

Locus 2325 : 
2 alleles
13.8% missing data
   3   (0.938) 0.889 0.985 0.990 0.966 0.938 0.994 0.977 
   1   (0.062) 0.111 0.015 0.010 0.034 0.062 0.006 0.023 

Locus 2326 : 
2 alleles
2.9% missing data
   3   (0.794) 0.739 0.280 0.920 0.748 0.796 0.843 0.969 
   4   (0.206) 0.261 0.720 0.080 0.252 0.204 0.157 0.031 

Locus 2327 : 
2 alleles
3.6% missing data
   4   (0.721) 0.763 0.632 0.638 0.658 0.722 0.908 0.969 
   1   (0.279) 0.237 0.368 0.362 0.342 0.278 0.092 0.031 

Locus 2328 : 
2 alleles
12.3% missing data
   2   (0.713) 0.694 0.774 0.747 0.660 0.712 0.915 0.758 
   4   (0.287) 0.306 0.226 0.253 0.340 0.288 0.085 0.242 

Locus 2329 : 
2 alleles
2.9% missing data
   1   (0.298) 0.322 0.148 0.232 0.131 0.298 0.414 0.040 
   3   (0.702) 0.678 0.852 0.768 0.869 0.702 0.586 0.960 

Locus 2330 : 
2 alleles
13.0% missing data
   1   (0.887) 0.911 0.943 0.896 0.865 0.888 0.978 0.992 
   3   (0.113) 0.089 0.057 0.104 0.135 0.112 0.022 0.008 

Locus 2331 : 
2 alleles
10.9% missing data
   4   (0.826) 0.879 0.909 0.857 0.777 0.825 0.645 0.841 
   3   (0.174) 0.121 0.091 0.143 0.223 0.175 0.355 0.159 

Locus 2332 : 
2 alleles
15.2% missing data
   2   (0.892) 0.946 0.747 0.878 0.954 0.892 0.932 0.985 
   4   (0.108) 0.054 0.253 0.122 0.046 0.108 0.068 0.015 

Locus 2333 : 
2 alleles
3.6% missing data
   4   (0.893) 0.921 0.941 0.919 0.869 0.892 0.979 0.995 
   2   (0.107) 0.079 0.059 0.081 0.131 0.108 0.021 0.005 

Locus 2334 : 
2 alleles
2.2% missing data
   1   (0.909) 0.941 0.989 0.945 0.622 0.908 0.972 0.992 
   3   (0.091) 0.059 0.011 0.055 0.378 0.092 0.028 0.008 

Locus 2335 : 
2 alleles
13.8% missing data
   1   (0.648) 0.676 0.685 0.628 0.627 0.645 0.811 0.626 
   4   (0.352) 0.324 0.315 0.372 0.373 0.355 0.189 0.374 

Locus 2336 : 
2 alleles
16.7% missing data
   2   (0.485) 0.563 0.694 0.361 0.739 0.486 0.130 0.818 
   4   (0.515) 0.437 0.306 0.639 0.261 0.514 0.870 0.182 

Locus 2337 : 
2 alleles
5.1% missing data
   4   (0.870) 0.930 0.934 0.889 0.969 0.869 0.930 0.023 
   2   (0.130) 0.070 0.066 0.111 0.031 0.131 0.070 0.977 

Locus 2338 : 
2 alleles
12.3% missing data
   3   (0.620) 0.639 0.804 0.663 0.670 0.619 0.553 0.045 
   1   (0.380) 0.361 0.196 0.337 0.330 0.381 0.447 0.955 

Locus 2339 : 
2 alleles
12.3% missing data
   1   (0.082) 0.025 0.102 0.159 0.041 0.082 0.028 0.106 
   3   (0.918) 0.975 0.898 0.841 0.959 0.918 0.972 0.894 

Locus 2340 : 
2 alleles
2.2% missing data
   2   (0.885) 0.900 0.940 0.911 0.930 0.886 0.974 0.941 
   4   (0.115) 0.100 0.060 0.089 0.070 0.114 0.026 0.059 

Locus 2341 : 
2 alleles
4.3% missing data
   3   (0.718) 0.772 0.737 0.653 0.833 0.714 0.877 0.949 
   1   (0.282) 0.228 0.263 0.347 0.167 0.286 0.123 0.051 

Locus 2342 : 
2 alleles
5.1% missing data
   2   (0.634) 0.623 0.432 0.583 0.684 0.636 0.910 0.878 
   1   (0.366) 0.377 0.568 0.417 0.316 0.364 0.090 0.122 

Locus 2343 : 
2 alleles
5.1% missing data
   1   (0.944) 0.907 0.985 0.992 0.895 0.945 0.995 0.987 
   3   (0.056) 0.093 0.015 0.008 0.105 0.055 0.005 0.013 

Locus 2344 : 
2 alleles
2.9% missing data
   1   (0.921) 0.968 0.983 0.944 0.976 0.922 0.749 0.996 
   3   (0.079) 0.032 0.017 0.056 0.024 0.078 0.251 0.004 

Locus 2345 : 
2 alleles
10.1% missing data
   4   (0.919) 0.964 0.987 0.953 0.915 0.919 0.648 0.923 
   2   (0.081) 0.036 0.013 0.047 0.085 0.081 0.352 0.077 

Locus 2346 : 
2 alleles
15.2% missing data
   1   (0.919) 0.965 0.924 0.879 0.980 0.921 0.966 0.992 
   3   (0.081) 0.035 0.076 0.121 0.020 0.079 0.034 0.008 

Locus 2347 : 
2 alleles
13.0% missing data
   3   (0.344) 0.291 0.705 0.420 0.584 0.343 0.100 0.406 
   1   (0.656) 0.709 0.295 0.580 0.416 0.657 0.900 0.594 

Locus 2348 : 
2 alleles
15.2% missing data
   3   (0.904) 0.953 0.977 0.873 0.929 0.903 0.971 0.920 
   4   (0.096) 0.047 0.023 0.127 0.071 0.097 0.029 0.080 

Locus 2349 : 
2 alleles
14.5% missing data
   3   (0.873) 0.945 0.424 0.828 0.960 0.872 0.928 0.959 
   1   (0.127) 0.055 0.576 0.172 0.040 0.128 0.072 0.041 

Locus 2350 : 
2 alleles
13.0% missing data
   2   (0.912) 0.967 0.952 0.862 0.989 0.912 0.932 0.978 
   4   (0.088) 0.033 0.048 0.138 0.011 0.088 0.068 0.022 

Locus 2351 : 
2 alleles
4.3% missing data
   2   (0.780) 0.836 0.340 0.760 0.811 0.777 0.941 0.948 
   4   (0.220) 0.164 0.660 0.240 0.189 0.223 0.059 0.052 

Locus 2352 : 
2 alleles
15.2% missing data
   3   (0.910) 0.913 0.951 0.954 0.940 0.912 0.969 0.994 
   1   (0.090) 0.087 0.049 0.046 0.060 0.088 0.031 0.006 

Locus 2353 : 
2 alleles
7.2% missing data
   1   (0.749) 0.815 0.788 0.606 0.853 0.750 0.907 0.937 
   3   (0.251) 0.185 0.212 0.394 0.147 0.250 0.093 0.063 

Locus 2354 : 
2 alleles
12.3% missing data
   3   (0.503) 0.502 0.338 0.525 0.466 0.502 0.653 0.316 
   1   (0.497) 0.498 0.662 0.475 0.534 0.498 0.347 0.684 

Locus 2355 : 
2 alleles
11.6% missing data
   3   (0.823) 0.924 0.780 0.596 0.964 0.824 0.891 0.778 
   1   (0.177) 0.076 0.220 0.404 0.036 0.176 0.109 0.222 

Locus 2356 : 
2 alleles
13.0% missing data
   1   (0.221) 0.188 0.128 0.231 0.272 0.222 0.178 0.026 
   4   (0.779) 0.812 0.872 0.769 0.728 0.778 0.822 0.974 

Locus 2357 : 
2 alleles
11.6% missing data
   1   (0.866) 0.864 0.876 0.948 0.870 0.868 0.678 0.920 
   4   (0.134) 0.136 0.124 0.052 0.130 0.132 0.322 0.080 

Locus 2358 : 
2 alleles
10.1% missing data
   1   (0.819) 0.781 0.979 0.898 0.451 0.820 0.953 0.872 
   3   (0.181) 0.219 0.021 0.102 0.549 0.180 0.047 0.128 

Locus 2359 : 
2 alleles
2.9% missing data
   1   (0.849) 0.855 0.689 0.908 0.922 0.847 0.962 0.867 
   4   (0.151) 0.145 0.311 0.092 0.078 0.153 0.038 0.133 

Locus 2360 : 
2 alleles
5.1% missing data
   2   (0.662) 0.644 0.668 0.765 0.714 0.663 0.364 0.622 
   4   (0.338) 0.356 0.332 0.235 0.286 0.337 0.636 0.378 

Locus 2361 : 
2 alleles
6.5% missing data
   2   (0.351) 0.419 0.058 0.225 0.682 0.351 0.399 0.049 
   4   (0.649) 0.581 0.942 0.775 0.318 0.649 0.601 0.951 

Locus 2362 : 
2 alleles
10.9% missing data
   2   (0.884) 0.952 0.973 0.879 0.732 0.885 0.592 0.837 
   4   (0.116) 0.048 0.027 0.121 0.268 0.115 0.408 0.163 

Locus 2363 : 
2 alleles
8.0% missing data
   1   (0.606) 0.595 0.903 0.591 0.365 0.605 0.877 0.567 
   3   (0.394) 0.405 0.097 0.409 0.635 0.395 0.123 0.433 

Locus 2364 : 
2 alleles
3.6% missing data
   2   (0.655) 0.643 0.760 0.703 0.686 0.656 0.554 0.966 
   4   (0.345) 0.357 0.240 0.297 0.314 0.344 0.446 0.034 

Locus 2365 : 
2 alleles
15.2% missing data
   2   (0.661) 0.694 0.948 0.631 0.712 0.663 0.493 0.698 
   4   (0.339) 0.306 0.052 0.369 0.288 0.337 0.507 0.302 

Locus 2366 : 
2 alleles
7.2% missing data
   1   (0.130) 0.074 0.082 0.105 0.087 0.131 0.045 0.936 
   3   (0.870) 0.926 0.918 0.895 0.913 0.869 0.955 0.064 

Locus 2367 : 
2 alleles
4.3% missing data
   4   (0.879) 0.912 0.855 0.889 0.985 0.878 0.966 0.966 
   2   (0.121) 0.088 0.145 0.111 0.015 0.122 0.034 0.034 

Locus 2368 : 
2 alleles
3.6% missing data
   2   (0.461) 0.443 0.460 0.533 0.496 0.463 0.252 0.092 
   3   (0.539) 0.557 0.540 0.467 0.504 0.537 0.748 0.908 

Locus 2369 : 
2 alleles
8.0% missing data
   3   (0.649) 0.572 0.943 0.734 0.591 0.652 0.689 0.966 
   1   (0.351) 0.428 0.057 0.266 0.409 0.348 0.311 0.034 

Locus 2370 : 
2 alleles
6.5% missing data
   4   (0.880) 0.924 0.976 0.877 0.853 0.878 0.952 0.977 
   1   (0.120) 0.076 0.024 0.123 0.147 0.122 0.048 0.023 

Locus 2371 : 
2 alleles
5.1% missing data
   2   (0.843) 0.875 0.923 0.845 0.910 0.840 0.968 0.983 
   4   (0.157) 0.125 0.077 0.155 0.090 0.160 0.032 0.017 

Locus 2372 : 
2 alleles
5.8% missing data
   3   (0.830) 0.838 0.775 0.919 0.867 0.832 0.260 0.989 
   4   (0.170) 0.162 0.225 0.081 0.133 0.168 0.740 0.011 

Locus 2373 : 
2 alleles
2.9% missing data
   3   (0.905) 0.945 0.900 0.928 0.962 0.903 0.963 0.950 
   1   (0.095) 0.055 0.100 0.072 0.038 0.097 0.037 0.050 

Locus 2374 : 
2 alleles
3.6% missing data
   2   (0.934) 0.864 0.995 0.991 0.818 0.935 0.995 0.984 
   4   (0.066) 0.136 0.005 0.009 0.182 0.065 0.005 0.016 

Locus 2375 : 
2 alleles
10.1% missing data
   3   (0.731) 0.691 0.966 0.852 0.699 0.728 0.718 0.846 
   1   (0.269) 0.309 0.034 0.148 0.301 0.272 0.282 0.154 

Locus 2376 : 
2 alleles
4.3% missing data
   1   (0.850) 0.911 0.917 0.751 0.982 0.849 0.958 0.989 
   2   (0.150) 0.089 0.083 0.249 0.018 0.151 0.042 0.011 

Locus 2377 : 
2 alleles
3.6% missing data
   2   (0.889) 0.954 0.839 0.808 0.733 0.889 0.960 0.987 
   4   (0.111) 0.046 0.161 0.192 0.267 0.111 0.040 0.013 

Locus 2378 : 
2 alleles
6.5% missing data
   4   (0.887) 0.890 0.968 0.935 0.931 0.889 0.899 0.890 
   2   (0.113) 0.110 0.032 0.065 0.069 0.111 0.101 0.110 

Locus 2379 : 
2 alleles
8.0% missing data
   2   (0.896) 0.948 0.862 0.876 0.983 0.895 0.958 0.995 
   4   (0.104) 0.052 0.138 0.124 0.017 0.105 0.042 0.005 

Locus 2380 : 
2 alleles
3.6% missing data
   2   (0.703) 0.752 0.959 0.645 0.782 0.702 0.898 0.088 
   3   (0.297) 0.248 0.041 0.355 0.218 0.298 0.102 0.912 

Locus 2381 : 
2 alleles
13.0% missing data
   1   (0.909) 0.947 0.961 0.932 0.615 0.909 0.975 0.898 
   3   (0.091) 0.053 0.039 0.068 0.385 0.091 0.025 0.102 

Locus 2382 : 
2 alleles
11.6% missing data
   2   (0.911) 0.933 0.975 0.942 0.898 0.912 0.969 0.994 
   4   (0.089) 0.067 0.025 0.058 0.102 0.088 0.031 0.006 

Locus 2383 : 
2 alleles
5.8% missing data
   1   (0.086) 0.096 0.025 0.027 0.183 0.087 0.014 0.028 
   3   (0.914) 0.904 0.975 0.973 0.817 0.913 0.986 0.972 

Locus 2384 : 
2 alleles
1.4% missing data
   2   (0.899) 0.915 0.981 0.931 0.872 0.900 0.980 0.992 
   4   (0.101) 0.085 0.019 0.069 0.128 0.100 0.020 0.008 

Locus 2385 : 
2 alleles
3.6% missing data
   4   (0.826) 0.817 0.909 0.900 0.508 0.824 0.958 0.976 
   3   (0.174) 0.183 0.091 0.100 0.492 0.176 0.042 0.024 

Locus 2386 : 
2 alleles
12.3% missing data
   3   (0.084) 0.054 0.048 0.055 0.087 0.084 0.029 0.116 
   4   (0.916) 0.946 0.952 0.945 0.913 0.916 0.971 0.884 

Locus 2387 : 
2 alleles
4.3% missing data
   1   (0.117) 0.097 0.015 0.076 0.239 0.119 0.039 0.016 
   3   (0.883) 0.903 0.985 0.924 0.761 0.881 0.961 0.984 

Locus 2388 : 
2 alleles
12.3% missing data
   1   (0.885) 0.910 0.979 0.886 0.948 0.886 0.966 0.898 
   3   (0.115) 0.090 0.021 0.114 0.052 0.114 0.034 0.102 

Locus 2389 : 
2 alleles
5.1% missing data
   1   (0.792) 0.805 0.920 0.791 0.681 0.791 0.949 0.976 
   3   (0.208) 0.195 0.080 0.209 0.319 0.209 0.051 0.024 

Locus 2390 : 
2 alleles
5.1% missing data
   1   (0.855) 0.915 0.825 0.841 0.866 0.852 0.940 0.881 
   3   (0.145) 0.085 0.175 0.159 0.134 0.148 0.060 0.119 

Locus 2391 : 
2 alleles
4.3% missing data
   4   (0.499) 0.567 0.213 0.468 0.642 0.500 0.185 0.486 
   1   (0.501) 0.433 0.787 0.532 0.358 0.500 0.815 0.514 

Locus 2392 : 
2 alleles
7.2% missing data
   4   (0.828) 0.866 0.844 0.881 0.768 0.827 0.729 0.933 
   2   (0.172) 0.134 0.156 0.119 0.232 0.173 0.271 0.067 

Locus 2393 : 
2 alleles
1.4% missing data
   3   (0.893) 0.924 0.988 0.941 0.962 0.887 0.977 0.987 
   1   (0.107) 0.076 0.012 0.059 0.038 0.113 0.023 0.013 

Locus 2394 : 
2 alleles
3.6% missing data
   3   (0.365) 0.311 0.527 0.433 0.301 0.365 0.118 0.961 
   2   (0.635) 0.689 0.473 0.567 0.699 0.635 0.882 0.039 

Locus 2395 : 
2 alleles
2.9% missing data
   3   (0.599) 0.672 0.666 0.531 0.874 0.599 0.326 0.630 
   1   (0.401) 0.328 0.334 0.469 0.126 0.401 0.674 0.370 

Locus 2396 : 
2 alleles
2.2% missing data
   4   (0.957) 0.995 0.984 0.845 0.998 0.958 0.984 0.989 
   1   (0.043) 0.005 0.016 0.155 0.002 0.042 0.016 0.011 

Locus 2397 : 
2 alleles
13.0% missing data
   2   (0.144) 0.067 0.157 0.152 0.059 0.143 0.653 0.223 
   4   (0.856) 0.933 0.843 0.848 0.941 0.857 0.347 0.777 

Locus 2398 : 
2 alleles
4.3% missing data
   3   (0.825) 0.843 0.968 0.847 0.892 0.824 0.912 0.939 
   1   (0.175) 0.157 0.032 0.153 0.108 0.176 0.088 0.061 

Locus 2399 : 
2 alleles
3.6% missing data
   3   (0.833) 0.814 0.976 0.929 0.875 0.835 0.501 0.840 
   1   (0.167) 0.186 0.024 0.071 0.125 0.165 0.499 0.160 

Locus 2400 : 
2 alleles
10.9% missing data
   3   (0.427) 0.446 0.555 0.449 0.243 0.427 0.144 0.421 
   4   (0.573) 0.554 0.445 0.551 0.757 0.573 0.856 0.579 

Locus 2401 : 
2 alleles
16.7% missing data
   3   (0.812) 0.842 0.855 0.797 0.693 0.812 0.940 0.943 
   1   (0.188) 0.158 0.145 0.203 0.307 0.188 0.060 0.057 

Locus 2402 : 
2 alleles
1.4% missing data
   4   (0.910) 0.962 0.977 0.924 0.957 0.911 0.669 0.980 
   2   (0.090) 0.038 0.023 0.076 0.043 0.089 0.331 0.020 

Locus 2403 : 
2 alleles
8.0% missing data
   1   (0.848) 0.925 0.950 0.807 0.856 0.848 0.936 0.035 
   3   (0.152) 0.075 0.050 0.193 0.144 0.152 0.064 0.965 

Locus 2404 : 
2 alleles
4.3% missing data
   1   (0.355) 0.292 0.311 0.432 0.610 0.360 0.118 0.070 
   3   (0.645) 0.708 0.689 0.568 0.390 0.640 0.882 0.930 

Locus 2405 : 
2 alleles
5.1% missing data
   3   (0.879) 0.787 0.961 0.964 0.825 0.881 0.984 0.993 
   1   (0.121) 0.213 0.039 0.036 0.175 0.119 0.016 0.007 

Locus 2406 : 
2 alleles
6.5% missing data
   4   (0.860) 0.951 0.873 0.774 0.886 0.860 0.638 0.833 
   2   (0.140) 0.049 0.127 0.226 0.114 0.140 0.362 0.167 

Locus 2407 : 
2 alleles
0.7% missing data
   4   (0.951) 0.994 0.955 0.810 0.998 0.952 0.976 0.995 
   2   (0.049) 0.006 0.045 0.190 0.002 0.048 0.024 0.005 

Locus 2408 : 
2 alleles
5.1% missing data
   1   (0.268) 0.257 0.416 0.273 0.338 0.268 0.092 0.025 
   3   (0.732) 0.743 0.584 0.727 0.662 0.732 0.908 0.975 

Locus 2409 : 
2 alleles
13.8% missing data
   1   (0.901) 0.917 0.929 0.932 0.890 0.903 0.942 0.984 
   3   (0.099) 0.083 0.071 0.068 0.110 0.097 0.058 0.016 

Locus 2410 : 
2 alleles
2.2% missing data
   1   (0.144) 0.043 0.119 0.309 0.019 0.144 0.507 0.024 
   4   (0.856) 0.957 0.881 0.691 0.981 0.856 0.493 0.976 

Locus 2411 : 
2 alleles
10.1% missing data
   2   (0.873) 0.897 0.977 0.905 0.990 0.869 0.973 0.988 
   4   (0.127) 0.103 0.023 0.095 0.010 0.131 0.027 0.012 

Locus 2412 : 
2 alleles
13.0% missing data
   2   (0.917) 0.969 0.780 0.945 0.940 0.916 0.826 0.992 
   4   (0.083) 0.031 0.220 0.055 0.060 0.084 0.174 0.008 

Locus 2413 : 
2 alleles
0.7% missing data
   2   (0.909) 0.938 0.987 0.935 0.934 0.908 0.977 0.984 
   4   (0.091) 0.062 0.013 0.065 0.066 0.092 0.023 0.016 

Locus 2414 : 
2 alleles
3.6% missing data
   3   (0.920) 0.969 0.983 0.884 0.837 0.921 0.966 0.989 
   1   (0.080) 0.031 0.017 0.116 0.163 0.079 0.034 0.011 

Locus 2415 : 
2 alleles
10.9% missing data
   3   (0.893) 0.908 0.843 0.931 0.919 0.894 0.957 0.978 
   2   (0.107) 0.092 0.157 0.069 0.081 0.106 0.043 0.022 

Locus 2416 : 
2 alleles
16.7% missing data
   4   (0.817) 0.826 0.867 0.831 0.964 0.816 0.949 0.965 
   1   (0.183) 0.174 0.133 0.169 0.036 0.184 0.051 0.035 

Locus 2417 : 
2 alleles
10.9% missing data
   2   (0.908) 0.944 0.934 0.954 0.888 0.908 0.776 0.964 
   4   (0.092) 0.056 0.066 0.046 0.112 0.092 0.224 0.036 

Locus 2418 : 
2 alleles
5.1% missing data
   2   (0.863) 0.889 0.944 0.902 0.945 0.858 0.971 0.988 
   4   (0.137) 0.111 0.056 0.098 0.055 0.142 0.029 0.012 

Locus 2419 : 
2 alleles
3.6% missing data
   1   (0.308) 0.252 0.120 0.348 0.390 0.309 0.382 0.033 
   3   (0.692) 0.748 0.880 0.652 0.610 0.691 0.618 0.967 

Locus 2420 : 
2 alleles
1.4% missing data
   2   (0.918) 0.902 0.990 0.975 0.979 0.917 0.987 0.992 
   4   (0.082) 0.098 0.010 0.025 0.021 0.083 0.013 0.008 

Locus 2421 : 
2 alleles
11.6% missing data
   2   (0.138) 0.383 0.014 0.022 0.162 0.135 0.013 0.052 
   4   (0.862) 0.617 0.986 0.978 0.838 0.865 0.987 0.948 

Locus 2422 : 
2 alleles
3.6% missing data
   3   (0.900) 0.921 0.978 0.968 0.816 0.898 0.883 0.993 
   2   (0.100) 0.079 0.022 0.032 0.184 0.102 0.117 0.007 

Locus 2423 : 
2 alleles
2.2% missing data
   4   (0.884) 0.883 0.980 0.974 0.941 0.882 0.827 0.707 
   2   (0.116) 0.117 0.020 0.026 0.059 0.118 0.173 0.293 

Locus 2424 : 
2 alleles
3.6% missing data
   1   (0.681) 0.840 0.454 0.463 0.525 0.682 0.330 0.978 
   4   (0.319) 0.160 0.546 0.537 0.475 0.318 0.670 0.022 

Locus 2425 : 
2 alleles
1.4% missing data
   1   (0.893) 0.941 0.973 0.888 0.815 0.892 0.948 0.987 
   3   (0.107) 0.059 0.027 0.112 0.185 0.108 0.052 0.013 

Locus 2426 : 
2 alleles
11.6% missing data
   3   (0.860) 0.877 0.890 0.899 0.805 0.860 0.922 0.922 
   1   (0.140) 0.123 0.110 0.101 0.195 0.140 0.078 0.078 

Locus 2427 : 
2 alleles
10.1% missing data
[truncated: 57,922 more chars]
