# Supplementary material for: Population genomic response to geographic gradients by widespread and endemic fishes of the Arabian Peninsula
Source: Ecol Evol. 2020 Apr 12;10(10):4314–30. doi: 10.1002/ece3.6199 (PMC7246217; doi:10.1002/ece3.6199)
Supplement: Supplementary file 6 — Appendix S1 [file ECE3-10-4314-s006.zip › Appendix S1, STRUCTURE and PCA Plots, Dryad/STRUCTURE/C. austriacus & C. melapterus/results_job_T35_q]

 C_aust_RS25  1 0.9386 0.0017 0.0035 0.0351 0.0179 0.0009 0.0023 
 C_aust_RS25  1 0.9270 0.0005 0.0015 0.0575 0.0109 0.0017 0.0009 
 C_aust_RS26  1 0.8992 0.0011 0.0014 0.0840 0.0123 0.0007 0.0013 
 C_aust_RS26  1 0.9431 0.0006 0.0049 0.0291 0.0197 0.0005 0.0021 
 C_aust_RS26  1 0.9417 0.0012 0.0050 0.0304 0.0189 0.0005 0.0022 
 C_aust_RS26  1 0.9495 0.0011 0.0025 0.0300 0.0147 0.0007 0.0016 
 C_aust_RS26  1 0.8877 0.0005 0.0026 0.0904 0.0166 0.0005 0.0017 
 C_aust_RS26  1 0.9215 0.0021 0.0129 0.0249 0.0365 0.0005 0.0016 
 C_aust_RS26  1 0.9632 0.0004 0.0024 0.0179 0.0141 0.0003 0.0017 
 C_aust_RS26  1 0.9616 0.0006 0.0025 0.0169 0.0148 0.0006 0.0030 
 C_aust_RS26  1 0.8995 0.0011 0.0024 0.0741 0.0210 0.0004 0.0015 
 C_aust_RS26  1 0.9677 0.0006 0.0024 0.0111 0.0118 0.0005 0.0059 
 C_aust_RS27  2 0.9210 0.0004 0.0010 0.0567 0.0171 0.0029 0.0010 
 C_aust_RS27  2 0.9568 0.0005 0.0015 0.0100 0.0251 0.0057 0.0005 
 C_aust_RS27  2 0.9552 0.0020 0.0039 0.0050 0.0274 0.0056 0.0009 
 C_aust_RS27  2 0.9140 0.0006 0.0032 0.0098 0.0606 0.0107 0.0012 
 C_aust_RS27  2 0.8672 0.0013 0.0106 0.0172 0.0801 0.0229 0.0007 
 C_aust_RS27  2 0.9407 0.0006 0.0011 0.0333 0.0201 0.0040 0.0003 
 C_aust_RS27  2 0.9626 0.0012 0.0010 0.0191 0.0127 0.0030 0.0004 
 C_aust_RS27  2 0.9123 0.0014 0.0059 0.0226 0.0447 0.0099 0.0031 
 C_aust_RS27  2 0.9442 0.0023 0.0020 0.0099 0.0220 0.0191 0.0004 
 C_aust_RS27  2 0.8999 0.0015 0.0022 0.0452 0.0463 0.0039 0.0010 
 C_aust_RS27  2 0.9300 0.0007 0.0024 0.0160 0.0376 0.0127 0.0006 
 C_aust_RS27  2 0.9265 0.0008 0.0016 0.0412 0.0256 0.0026 0.0018 
 C_aust_RS46  4 0.9610 0.0019 0.0049 0.0185 0.0085 0.0051 0.0001 
 C_aust_RS48  4 0.9881 0.0031 0.0014 0.0038 0.0029 0.0005 0.0002 
 C_aust_RS51  4 0.9754 0.0027 0.0038 0.0071 0.0076 0.0032 0.0002 
 C_aust_RS53  4 0.9063 0.0035 0.0017 0.0805 0.0069 0.0005 0.0006 
 C_aust_RS54  4 0.9824 0.0016 0.0009 0.0076 0.0064 0.0008 0.0003 
 C_aust_RS55  4 0.9713 0.0102 0.0022 0.0112 0.0040 0.0006 0.0005 
 C_aust_RS57  4 0.9884 0.0017 0.0008 0.0047 0.0031 0.0009 0.0004 
 C_aust_RS58  4 0.9843 0.0027 0.0012 0.0078 0.0032 0.0005 0.0003 
 C_aust_RS59  4 0.9213 0.0150 0.0029 0.0324 0.0104 0.0173 0.0005 
 C_aust_RS97  4 0.9796 0.0020 0.0031 0.0056 0.0086 0.0008 0.0003 
 C_aust_RS98  4 0.9860 0.0010 0.0008 0.0070 0.0040 0.0010 0.0002 
 C_aust_RS52  9 0.9729 0.0005 0.0011 0.0173 0.0059 0.0008 0.0015 
 C_aust_RS53  9 0.9664 0.0006 0.0022 0.0190 0.0054 0.0047 0.0018 
 C_aust_RS53  9 0.9890 0.0014 0.0010 0.0049 0.0021 0.0011 0.0007 
 C_aust_RS53  9 0.9812 0.0008 0.0008 0.0124 0.0027 0.0009 0.0011 
 C_aust_RS53  9 0.8519 0.0024 0.0011 0.1377 0.0034 0.0019 0.0016 
 C_aust_RS53  9 0.9408 0.0036 0.0020 0.0347 0.0062 0.0007 0.0120 
 C_aust_RS53  9 0.9179 0.0010 0.0014 0.0611 0.0052 0.0121 0.0012 
 C_aust_RS53  9 0.9774 0.0006 0.0012 0.0175 0.0021 0.0006 0.0008 
 C_aust_RS53  9 0.9222 0.0006 0.0009 0.0706 0.0032 0.0014 0.0013 
 C_aust_RS53  9 0.9774 0.0004 0.0018 0.0136 0.0046 0.0005 0.0018 
 C_aust_RS53  9 0.9895 0.0006 0.0013 0.0044 0.0022 0.0006 0.0015 
 C_aust_RS53  9 0.9650 0.0004 0.0011 0.0270 0.0049 0.0007 0.0008 
 C_aust_RS14 10 0.9661 0.0018 0.0020 0.0040 0.0249 0.0002 0.0009 
 C_aust_RS14 10 0.9094 0.0005 0.0033 0.0103 0.0752 0.0004 0.0008 
 C_aust_RS14 10 0.9435 0.0004 0.0012 0.0058 0.0480 0.0003 0.0008 
 C_aust_RS14 10 0.9443 0.0009 0.0017 0.0046 0.0459 0.0003 0.0023 
 C_aust_RS15 10 0.9546 0.0005 0.0012 0.0078 0.0296 0.0005 0.0058 
 C_aust_RS17 10 0.7888 0.0007 0.0061 0.0453 0.1573 0.0005 0.0013 
 C_aust_RS26 10 0.9133 0.0007 0.0037 0.0142 0.0636 0.0004 0.0042 
 C_aust_RS26 10 0.9629 0.0005 0.0015 0.0122 0.0209 0.0002 0.0018 
 C_aust_RS26 10 0.8499 0.0014 0.0060 0.0101 0.1290 0.0002 0.0033 
 C_aust_RS27 10 0.9090 0.0002 0.0010 0.0579 0.0311 0.0002 0.0005 
 C_aust_RS27 10 0.9738 0.0006 0.0007 0.0081 0.0150 0.0003 0.0016 
 C_aust_RS27 10 0.9537 0.0008 0.0013 0.0088 0.0339 0.0004 0.0011 
 C_aust_RS35 20 0.9441 0.0007 0.0017 0.0331 0.0190 0.0009 0.0005 
 C_aust_RS36 20 0.9359 0.0054 0.0021 0.0349 0.0201 0.0008 0.0008 
 C_aust_RS36 20 0.9206 0.0015 0.0034 0.0496 0.0232 0.0014 0.0003 
 C_aust_RS37 20 0.9290 0.0014 0.0028 0.0363 0.0291 0.0011 0.0003 
 C_aust_RS37 20 0.9274 0.0021 0.0052 0.0174 0.0468 0.0006 0.0005 
 C_aust_RS37 20 0.9421 0.0007 0.0018 0.0295 0.0222 0.0018 0.0019 
 C_aust_RS37 20 0.9371 0.0006 0.0014 0.0302 0.0268 0.0036 0.0003 
 C_aust_RS37 20 0.9292 0.0018 0.0023 0.0401 0.0250 0.0009 0.0007 
 C_aust_RS37 20 0.9140 0.0012 0.0035 0.0331 0.0462 0.0013 0.0007 
 C_aust_RS37 20 0.9332 0.0008 0.0021 0.0341 0.0268 0.0024 0.0006 
 C_aust_RS37 20 0.9076 0.0023 0.0031 0.0478 0.0370 0.0008 0.0014 
 C_aust_RS37 20 0.9165 0.0007 0.0036 0.0342 0.0440 0.0007 0.0003 
  C_aust_A1b 22 0.9855 0.0031 0.0007 0.0047 0.0024 0.0004 0.0031 
   C_aust_A2 22 0.9510 0.0168 0.0076 0.0092 0.0117 0.0017 0.0020 
   C_aust_A3 22 0.8616 0.0121 0.0027 0.1159 0.0034 0.0011 0.0033 
   C_aust_A4 22 0.9716 0.0124 0.0020 0.0073 0.0038 0.0005 0.0025 
   C_aust_A5 22 0.9855 0.0030 0.0019 0.0041 0.0030 0.0011 0.0013 
   C_aust_A6 22 0.9611 0.0060 0.0009 0.0260 0.0031 0.0019 0.0010 
   C_aust_A7 22 0.9813 0.0044 0.0010 0.0079 0.0036 0.0010 0.0008 
 C_melap_RS4 12 0.0004 0.0112 0.7235 0.0000 0.0024 0.2380 0.0244 
 C_melap_RS4 12 0.0000 0.0001 0.8417 0.0000 0.0001 0.1504 0.0076 
 C_melap_RS4 12 0.0004 0.0008 0.6921 0.0002 0.0008 0.2374 0.0684 
 C_melap_RS4 12 0.0001 0.0001 0.6984 0.0000 0.0003 0.2843 0.0168 
 C_melap_RS4 12 0.0006 0.0010 0.7467 0.0000 0.0011 0.2454 0.0051 
 C_melap_RS4 12 0.0004 0.0007 0.7753 0.0001 0.0003 0.2218 0.0015 
 C_melap_RS4 12 0.0001 0.0026 0.8030 0.0000 0.0001 0.1900 0.0042 
 C_melap_RS4 12 0.0001 0.0004 0.1929 0.0000 0.0001 0.1741 0.6324 
 C_melap_RS4 12 0.0007 0.0004 0.7451 0.0001 0.0008 0.2192 0.0337 
 C_melap_RS4 12 0.0001 0.0031 0.7694 0.0000 0.0001 0.2254 0.0018 
 C_melap_RS4 12 0.0003 0.0009 0.7322 0.0000 0.0054 0.1828 0.0786 
 C_melap_RS4 12 0.0002 0.0036 0.7406 0.0000 0.0001 0.2523 0.0032 
 C_melap_RS4 13 0.0001 0.0002 0.0037 0.0001 0.0004 0.9955 0.0001 
 C_melap_RS4 13 0.0001 0.0004 0.0059 0.0003 0.0010 0.9921 0.0002 
 C_melap_RS4 13 0.0003 0.0031 0.7981 0.0006 0.0052 0.1913 0.0014 
 C_melap_RS4 13 0.0012 0.0022 0.7354 0.0007 0.1043 0.1553 0.0010 
 C_melap_RS4 13 0.0004 0.0064 0.8532 0.0078 0.0120 0.1174 0.0027 
 C_melap_RS4 13 0.0003 0.0018 0.5977 0.0011 0.3253 0.0734 0.0004 
 C_melap_RS4 13 0.0004 0.0019 0.8090 0.0025 0.0093 0.1755 0.0013 
 C_melap_RS4 13 0.0013 0.0006 0.8390 0.0055 0.0411 0.1099 0.0026 
 C_melap_RS4 13 0.0015 0.0163 0.7975 0.0021 0.0142 0.1679 0.0005 
 C_melap_RS4 13 0.0005 0.0021 0.9052 0.0004 0.0170 0.0717 0.0030 
 C_melap_RS4 13 0.0006 0.1984 0.6895 0.0021 0.0027 0.1047 0.0020 
 C_melap_RS4 13 0.0008 0.0059 0.7872 0.0008 0.0177 0.1727 0.0150 
 C_melap_RS1 14 0.0020 0.0932 0.8088 0.0003 0.0016 0.0918 0.0023 
 C_melap_RS1 14 0.0008 0.4819 0.3670 0.0002 0.0008 0.1207 0.0287 
 C_melap_RS1 14 0.0022 0.0181 0.8100 0.0013 0.0036 0.1627 0.0021 
 C_melap_RS1 14 0.0032 0.0311 0.7238 0.0004 0.0093 0.2295 0.0028 
 C_melap_RS1 14 0.0031 0.0147 0.7797 0.0005 0.0039 0.1973 0.0007 
 C_melap_RS1 14 0.0061 0.0456 0.7986 0.0004 0.0043 0.1402 0.0048 
 C_melap_RS1 14 0.0009 0.0252 0.6563 0.0002 0.0011 0.3130 0.0033 
 C_melap_RS1 14 0.0018 0.0394 0.7430 0.0006 0.0033 0.2096 0.0023 
 C_melap_RS1 14 0.0023 0.0341 0.7614 0.0009 0.0033 0.1965 0.0015 
 C_melap_RS1 14 0.0023 0.0261 0.7794 0.0008 0.0076 0.1818 0.0020 
 C_melap_RS1 14 0.0015 0.0127 0.8343 0.0010 0.0031 0.1440 0.0034 
 C_melap_RS1 14 0.0010 0.0636 0.7726 0.0005 0.0009 0.1598 0.0015 
 C_melap_RS4 16 0.0027 0.0256 0.7354 0.0043 0.0420 0.1782 0.0117 
 C_melap_RS4 16 0.0026 0.0148 0.7908 0.0013 0.0288 0.1515 0.0101 
 C_melap_RS4 16 0.0012 0.0257 0.7723 0.0026 0.0241 0.1535 0.0205 
 C_melap_RS4 16 0.0049 0.0136 0.7120 0.0065 0.1174 0.1429 0.0026 
 C_melap_RS4 16 0.0032 0.0128 0.7027 0.0069 0.0734 0.1941 0.0069 
 C_melap_RS4 16 0.0013 0.0148 0.7727 0.0010 0.0161 0.1831 0.0110 
 C_melap_RS4 16 0.0018 0.0560 0.7488 0.0011 0.0273 0.1563 0.0087 
 C_melap_RS4 16 0.0039 0.0134 0.7797 0.0012 0.0308 0.1576 0.0135 
 C_melap_RS4 16 0.0023 0.0229 0.7912 0.0039 0.0298 0.1442 0.0057 
 C_melap_RS4 16 0.0057 0.0360 0.7165 0.0043 0.0355 0.1905 0.0115 
 C_melap_RS4 16 0.0019 0.0258 0.8302 0.0013 0.0130 0.1223 0.0055 
 C_melap_RS4 16 0.0030 0.0257 0.7895 0.0024 0.0342 0.1396 0.0057 
 C_melap_RS5 19 0.0024 0.0197 0.7475 0.0088 0.0222 0.1458 0.0536 
 C_melap_RS5 19 0.0040 0.0195 0.7229 0.0152 0.0333 0.1789 0.0263 
 C_melap_RS5 19 0.0031 0.0089 0.7789 0.0172 0.0391 0.1219 0.0308 
 C_melap_RS5 19 0.0028 0.0164 0.7598 0.0106 0.0356 0.1401 0.0346 
 C_melap_RS5 19 0.0019 0.0188 0.7418 0.0075 0.0168 0.1843 0.0288 
 C_melap_RS5 19 0.0020 0.0157 0.7287 0.0057 0.0170 0.2075 0.0235 
 C_melap_RS5 19 0.0037 0.0099 0.7682 0.0058 0.0308 0.1458 0.0359 
 C_melap_RS5 19 0.0038 0.0184 0.6882 0.0249 0.0245 0.1869 0.0532 
 C_melap_RS5 19 0.0028 0.0216 0.7749 0.0167 0.0271 0.1301 0.0268 
 C_melap_RS5 19 0.0029 0.0279 0.7553 0.0102 0.0232 0.1423 0.0381 
 C_melap_RS5 19 0.0077 0.0115 0.7312 0.0183 0.0434 0.1569 0.0310 
 C_melap_RS5 19 0.0021 0.0128 0.7540 0.0077 0.0178 0.1698 0.0358 
