# Supplementary material for: Population genomic response to geographic gradients by widespread and endemic fishes of the Arabian Peninsula
Source: Ecol Evol. 2020 Apr 12;10(10):4314–30. doi: 10.1002/ece3.6199 (PMC7246217; doi:10.1002/ece3.6199)
Supplement: Supplementary file 6 — Appendix S1 [file ECE3-10-4314-s006.zip › Appendix S1, STRUCTURE and PCA Plots, Dryad/STRUCTURE/C. austriacus & C. melapterus/results_job_T36_f]

----------------------------------------------------
STRUCTURE by Pritchard, Stephens and Donnelly (2000)
     and Falush, Stephens and Pritchard (2003)
       Code by Pritchard, Falush and Hubisz
             Version 2.3.4 (Jul 2012)
----------------------------------------------------


Command line arguments:   /home/compartido2/pablo_saenz/Structure/structure_kernel_src/structure -m parameter_job_T36 
Input File:    /home/compartido2/pablo_saenz/joey/structure/C_aus_x_C_mel/data_job_T36

Run parameters:
   138 individuals
   2782 loci
   8 populations assumed
   200000 Burn-in period
   300000 Reps
LOCPRIOR model used


--------------------------------------------
Proportion of membership of each pre-defined
 population in each of the 8 clusters

Given    Inferred Clusters                                          Number of
 Pop       1      2      3      4      5      6      7      8      Individuals

  1:     0.001  0.002  0.005  0.237  0.001  0.002  0.752  0.000       12
  2:     0.001  0.001  0.005  0.213  0.002  0.009  0.765  0.003       12
  4:     0.001  0.002  0.002  0.157  0.007  0.002  0.828  0.002       11
  9:     0.001  0.001  0.001  0.180  0.003  0.001  0.811  0.002       12
 10:     0.004  0.002  0.012  0.159  0.001  0.001  0.820  0.000       12
 12:     0.076  0.018  0.530  0.002  0.009  0.360  0.003  0.002       12
 13:     0.001  0.005  0.556  0.001  0.044  0.301  0.001  0.091       12
 14:     0.001  0.086  0.559  0.002  0.006  0.334  0.002  0.010       12
 16:     0.011  0.010  0.653  0.002  0.021  0.296  0.003  0.003       12
 19:     0.030  0.011  0.651  0.008  0.014  0.279  0.002  0.003       12
 20:     0.001  0.003  0.004  0.221  0.002  0.003  0.765  0.001       12
 22:     0.001  0.007  0.002  0.124  0.010  0.004  0.851  0.001        7
--------------------------------------------

Allele-freq. divergence among pops (Net nucleotide distance),
computed using point estimates of P.

      1       2       3       4       5       6       7       8      
 1      -    0.0733  0.0457  0.0515  0.0881  0.0671  0.0520  0.1116  
 2   0.0733     -    0.0322  0.0378  0.0730  0.0478  0.0378  0.0984  
 3   0.0457  0.0322     -    0.0101  0.0460  0.0237  0.0103  0.0708  
 4   0.0515  0.0378  0.0101     -    0.0502  0.0331  0.0062  0.0738  
 5   0.0881  0.0730  0.0460  0.0502     -    0.0617  0.0506  0.1178  
 6   0.0671  0.0478  0.0237  0.0331  0.0617     -    0.0325  0.0813  
 7   0.0520  0.0378  0.0103  0.0062  0.0506  0.0325     -    0.0751  
 8   0.1116  0.0984  0.0708  0.0738  0.1178  0.0813  0.0751     -    

Average distances (expected heterozygosity) between individuals in same cluster:
cluster  1  : 0.1672 
cluster  2  : 0.1838 
cluster  3  : 0.2627 
cluster  4  : 0.2479 
cluster  5  : 0.1788 
cluster  6  : 0.1330 
cluster  7  : 0.2351 
cluster  8  : 0.1531 

--------------------------------------------
Estimated Ln Prob of Data   = -269478.1
Mean value of ln likelihood = -264265.6
Variance of ln likelihood   = 10425.0
Mean value of alpha         = 1.9858

Mean value of alpha_local for each location:
	location  1:  0.0394  0.0591  0.1349  4.4583  0.0445  0.0531  13.2610  0.0190
	location  2:  0.0427  0.0542  0.1103  3.7328  0.0543  0.1920  13.0153  0.0996
	location  4:  0.0331  0.0459  0.0595  2.3243  0.1508  0.0737  12.4339  0.0531
	location  9:  0.0347  0.0210  0.0328  2.0076  0.0642  0.0392  8.9489  0.0424
	location 10:  0.1151  0.0599  0.2485  2.6392  0.0420  0.0396  13.7040  0.0252
	location 12:  0.4845  0.2399  4.8154  0.0431  0.1371  3.4418  0.0606  0.0576
	location 13:  0.0084  0.0327  0.4857  0.0096  0.0616  0.7379  0.0128  0.0708
	location 14:  0.0324  0.5514  4.6780  0.0433  0.0781  3.2024  0.0519  0.1419
	location 16:  0.3652  0.3292  17.6224  0.0805  0.6949  8.1440  0.1191  0.1179
	location 19:  0.7748  0.2986  13.0229  0.2022  0.3668  5.9108  0.0854  0.1093
	location 20:  0.0507  0.1213  0.1448  6.9391  0.1072  0.1582  25.2369  0.0606
	location 22:  0.0499  0.1161  0.0554  1.1087  0.1216  0.0681  6.5935  0.0300

Mean value of Fst_1         = 0.9828
Mean value of Fst_2         = 0.8657
Mean value of Fst_3         = 0.0461
Mean value of Fst_4         = 0.1954
Mean value of Fst_5         = 0.9835
Mean value of Fst_6         = 0.5400
Mean value of Fst_7         = 0.0736
Mean value of Fst_8         = 0.8291

Mean value of r = 0.1086

Inferred ancestry of individuals:
        Label (%Miss) Pop:  Inferred clusters
  1 C_aust_RS25    (1)    1 :  0.001 0.001 0.005 0.190 0.006 0.003 0.795 0.000 
  2 C_aust_RS25    (2)    1 :  0.000 0.001 0.002 0.289 0.000 0.003 0.704 0.000 
  3 C_aust_RS26    (1)    1 :  0.000 0.001 0.002 0.378 0.004 0.001 0.613 0.000 
  4 C_aust_RS26    (0)    1 :  0.001 0.001 0.011 0.168 0.001 0.001 0.816 0.000 
  5 C_aust_RS26    (1)    1 :  0.001 0.004 0.008 0.155 0.001 0.001 0.829 0.000 
  6 C_aust_RS26    (1)    1 :  0.001 0.002 0.003 0.225 0.001 0.001 0.767 0.000 
  7 C_aust_RS26    (0)    1 :  0.001 0.001 0.004 0.315 0.000 0.001 0.678 0.000 
  8 C_aust_RS26    (0)    1 :  0.001 0.005 0.010 0.219 0.001 0.006 0.757 0.000 
  9 C_aust_RS26    (1)    1 :  0.001 0.001 0.004 0.254 0.000 0.001 0.739 0.000 
 10 C_aust_RS26    (0)    1 :  0.001 0.002 0.004 0.211 0.001 0.001 0.780 0.000 
 11 C_aust_RS26    (2)    1 :  0.001 0.002 0.005 0.253 0.002 0.001 0.737 0.000 
 12 C_aust_RS26    (0)    1 :  0.004 0.001 0.003 0.182 0.001 0.001 0.807 0.000 
 13 C_aust_RS27    (4)    2 :  0.001 0.001 0.002 0.214 0.001 0.002 0.778 0.002 
 14 C_aust_RS27    (1)    2 :  0.001 0.001 0.003 0.152 0.000 0.004 0.835 0.005 
 15 C_aust_RS27    (1)    2 :  0.001 0.001 0.005 0.134 0.004 0.012 0.841 0.001 
 16 C_aust_RS27    (2)    2 :  0.002 0.001 0.014 0.181 0.001 0.005 0.794 0.003 
 17 C_aust_RS27    (4)    2 :  0.001 0.004 0.017 0.252 0.001 0.020 0.699 0.005 
 18 C_aust_RS27    (1)    2 :  0.000 0.001 0.002 0.214 0.001 0.002 0.779 0.002 
 19 C_aust_RS27   (10)    2 :  0.000 0.001 0.001 0.123 0.002 0.003 0.868 0.001 
 20 C_aust_RS27    (2)    2 :  0.002 0.002 0.005 0.278 0.006 0.027 0.678 0.001 
 21 C_aust_RS27    (4)    2 :  0.000 0.003 0.003 0.199 0.002 0.017 0.765 0.011 
 22 C_aust_RS27    (1)    2 :  0.001 0.002 0.003 0.349 0.002 0.005 0.637 0.002 
 23 C_aust_RS27    (1)    2 :  0.001 0.001 0.006 0.183 0.001 0.008 0.794 0.006 
 24 C_aust_RS27    (0)    2 :  0.002 0.001 0.002 0.279 0.001 0.003 0.712 0.001 
 25 C_aust_RS46    (5)    4 :  0.000 0.001 0.004 0.197 0.003 0.004 0.788 0.003 
 26 C_aust_RS48    (8)    4 :  0.000 0.001 0.001 0.126 0.007 0.002 0.863 0.000 
 27 C_aust_RS51    (4)    4 :  0.000 0.002 0.003 0.145 0.006 0.006 0.837 0.001 
 28 C_aust_RS53    (1)    4 :  0.001 0.001 0.002 0.253 0.009 0.001 0.733 0.001 
 29 C_aust_RS54    (2)    4 :  0.001 0.001 0.001 0.175 0.002 0.001 0.819 0.001 
 30 C_aust_RS55   (14)    4 :  0.001 0.002 0.001 0.079 0.010 0.003 0.903 0.000 
 31 C_aust_RS57    (3)    4 :  0.001 0.001 0.001 0.069 0.004 0.001 0.920 0.003 
 32 C_aust_RS58    (1)    4 :  0.001 0.001 0.001 0.170 0.006 0.001 0.819 0.000 
 33 C_aust_RS59    (2)    4 :  0.001 0.005 0.002 0.233 0.020 0.004 0.728 0.006 
 34 C_aust_RS97    (2)    4 :  0.001 0.003 0.003 0.134 0.002 0.002 0.854 0.001 
 35 C_aust_RS98    (1)    4 :  0.000 0.000 0.001 0.146 0.003 0.001 0.847 0.001 
 36 C_aust_RS52    (2)    9 :  0.001 0.000 0.001 0.176 0.001 0.001 0.819 0.001 
 37 C_aust_RS53    (4)    9 :  0.001 0.000 0.002 0.217 0.001 0.004 0.774 0.001 
 38 C_aust_RS53    (6)    9 :  0.000 0.001 0.001 0.076 0.002 0.002 0.918 0.000 
 39 C_aust_RS53    (3)    9 :  0.001 0.001 0.001 0.132 0.001 0.001 0.862 0.001 
 40 C_aust_RS53    (9)    9 :  0.001 0.001 0.001 0.428 0.003 0.001 0.564 0.001 
 41 C_aust_RS53    (4)    9 :  0.006 0.001 0.001 0.295 0.014 0.001 0.682 0.000 
 42 C_aust_RS53    (4)    9 :  0.001 0.001 0.002 0.101 0.003 0.001 0.871 0.020 
 43 C_aust_RS53    (3)    9 :  0.001 0.000 0.001 0.141 0.001 0.001 0.855 0.000 
 44 C_aust_RS53    (8)    9 :  0.001 0.001 0.001 0.145 0.002 0.001 0.849 0.001 
 45 C_aust_RS53    (2)    9 :  0.001 0.000 0.001 0.204 0.001 0.002 0.790 0.000 
 46 C_aust_RS53    (6)    9 :  0.001 0.001 0.001 0.094 0.001 0.002 0.901 0.000 
 47 C_aust_RS53    (2)    9 :  0.001 0.000 0.002 0.150 0.001 0.001 0.845 0.001 
 48 C_aust_RS14    (2)   10 :  0.002 0.006 0.008 0.090 0.001 0.001 0.891 0.000 
 49 C_aust_RS14    (3)   10 :  0.002 0.002 0.017 0.131 0.001 0.001 0.846 0.000 
 50 C_aust_RS14    (1)   10 :  0.002 0.001 0.010 0.097 0.001 0.001 0.888 0.001 
 51 C_aust_RS14    (1)   10 :  0.005 0.001 0.009 0.167 0.004 0.001 0.813 0.000 
 52 C_aust_RS15    (1)   10 :  0.008 0.001 0.007 0.194 0.000 0.001 0.788 0.001 
 53 C_aust_RS17    (1)   10 :  0.003 0.001 0.026 0.306 0.001 0.001 0.661 0.000 
 54 C_aust_RS26    (3)   10 :  0.008 0.002 0.024 0.151 0.000 0.001 0.813 0.000 
 55 C_aust_RS26    (1)   10 :  0.004 0.001 0.006 0.186 0.001 0.001 0.801 0.000 
 56 C_aust_RS26    (1)   10 :  0.006 0.003 0.020 0.260 0.003 0.001 0.706 0.000 
 57 C_aust_RS27    (0)   10 :  0.001 0.001 0.007 0.141 0.000 0.000 0.849 0.000 
 58 C_aust_RS27    (8)   10 :  0.003 0.001 0.003 0.080 0.001 0.001 0.910 0.000 
 59 C_aust_RS27    (1)   10 :  0.002 0.002 0.009 0.108 0.000 0.001 0.877 0.001 
 60 C_aust_RS35    (1)   20 :  0.001 0.001 0.002 0.256 0.001 0.002 0.735 0.001 
 61 C_aust_RS36   (11)   20 :  0.001 0.012 0.002 0.195 0.002 0.003 0.785 0.000 
 62 C_aust_RS36    (4)   20 :  0.000 0.003 0.003 0.228 0.001 0.007 0.757 0.001 
 63 C_aust_RS37    (2)   20 :  0.001 0.003 0.004 0.189 0.004 0.003 0.797 0.001 
 64 C_aust_RS37    (1)   20 :  0.001 0.001 0.005 0.194 0.007 0.004 0.786 0.000 
 65 C_aust_RS37    (1)   20 :  0.002 0.002 0.002 0.235 0.001 0.004 0.753 0.001 
 66 C_aust_RS37    (2)   20 :  0.001 0.001 0.003 0.237 0.001 0.003 0.750 0.004 
 67 C_aust_RS37    (1)   20 :  0.001 0.003 0.002 0.212 0.003 0.004 0.773 0.000 
 68 C_aust_RS37    (1)   20 :  0.001 0.002 0.005 0.227 0.003 0.004 0.758 0.001 
 69 C_aust_RS37    (0)   20 :  0.001 0.002 0.003 0.245 0.003 0.002 0.742 0.002 
 70 C_aust_RS37    (0)   20 :  0.001 0.005 0.004 0.259 0.002 0.002 0.726 0.001 
 71 C_aust_RS37    (0)   20 :  0.000 0.002 0.006 0.169 0.003 0.002 0.817 0.000 
 72 C_aust_A1b    (6)   22 :  0.003 0.003 0.001 0.116 0.002 0.001 0.875 0.000 
 73 C_aust_A2    (4)   22 :  0.001 0.014 0.006 0.231 0.022 0.003 0.722 0.002 
 74 C_aust_A3   (21)   22 :  0.002 0.002 0.001 0.146 0.032 0.015 0.802 0.000 
 75 C_aust_A4    (7)   22 :  0.002 0.018 0.002 0.136 0.004 0.002 0.837 0.000 
 76 C_aust_A5   (13)   22 :  0.001 0.003 0.002 0.032 0.002 0.005 0.956 0.000 
 77 C_aust_A6    (8)   22 :  0.001 0.010 0.001 0.095 0.003 0.001 0.887 0.002 
 78 C_aust_A7    (2)   22 :  0.001 0.002 0.001 0.111 0.003 0.002 0.879 0.001 
 79 C_melap_RS4   (19)   12 :  0.029 0.044 0.618 0.001 0.002 0.297 0.003 0.006 
 80 C_melap_RS4   (20)   12 :  0.019 0.005 0.666 0.001 0.005 0.302 0.001 0.001 
 81 C_melap_RS4   (19)   12 :  0.058 0.011 0.573 0.004 0.008 0.336 0.003 0.006 
 82 C_melap_RS4   (27)   12 :  0.036 0.008 0.551 0.001 0.002 0.397 0.002 0.003 
 83 C_melap_RS4   (20)   12 :  0.016 0.032 0.541 0.003 0.002 0.398 0.006 0.002 
 84 C_melap_RS4   (22)   12 :  0.006 0.016 0.502 0.004 0.015 0.452 0.003 0.001 
 85 C_melap_RS4   (24)   12 :  0.012 0.040 0.495 0.002 0.003 0.443 0.003 0.001 
 86 C_melap_RS4   (34)   12 :  0.590 0.005 0.124 0.001 0.005 0.273 0.001 0.001 
 87 C_melap_RS4   (20)   12 :  0.046 0.004 0.598 0.002 0.005 0.335 0.007 0.002 
 88 C_melap_RS4   (29)   12 :  0.007 0.010 0.439 0.002 0.025 0.514 0.002 0.002 
 89 C_melap_RS4   (22)   12 :  0.082 0.033 0.666 0.001 0.013 0.202 0.002 0.002 
 90 C_melap_RS4   (23)   12 :  0.012 0.006 0.588 0.002 0.021 0.367 0.002 0.002 
 91 C_melap_RS4   (29)   13 :  0.000 0.000 0.002 0.000 0.000 0.468 0.000 0.529 
 92 C_melap_RS4    (7)   13 :  0.000 0.001 0.007 0.000 0.000 0.451 0.000 0.540 
 93 C_melap_RS4   (12)   13 :  0.000 0.004 0.698 0.000 0.001 0.295 0.000 0.002 
 94 C_melap_RS4   (14)   13 :  0.000 0.005 0.748 0.001 0.002 0.233 0.000 0.010 
 95 C_melap_RS4   (11)   13 :  0.002 0.001 0.711 0.000 0.027 0.257 0.000 0.001 
 96 C_melap_RS4   (15)   13 :  0.000 0.004 0.861 0.001 0.003 0.128 0.001 0.002 
 97 C_melap_RS4    (9)   13 :  0.000 0.003 0.738 0.000 0.001 0.255 0.000 0.002 
 98 C_melap_RS4    (8)   13 :  0.001 0.000 0.697 0.003 0.001 0.296 0.001 0.001 
 99 C_melap_RS4    (8)   13 :  0.000 0.029 0.667 0.001 0.001 0.300 0.001 0.002 
100 C_melap_RS4    (8)   13 :  0.001 0.007 0.781 0.000 0.003 0.207 0.000 0.001 
101 C_melap_RS4   (23)   13 :  0.000 0.007 0.061 0.000 0.489 0.441 0.001 0.001 
102 C_melap_RS4    (7)   13 :  0.003 0.003 0.706 0.000 0.002 0.282 0.001 0.003 
103 C_melap_RS1   (23)   14 :  0.001 0.090 0.514 0.001 0.013 0.377 0.003 0.001 
104 C_melap_RS1   (41)   14 :  0.001 0.624 0.088 0.000 0.001 0.284 0.001 0.001 
105 C_melap_RS1   (14)   14 :  0.001 0.022 0.673 0.003 0.002 0.290 0.002 0.006 
106 C_melap_RS1   (13)   14 :  0.002 0.044 0.649 0.001 0.001 0.260 0.002 0.040 
107 C_melap_RS1   (12)   14 :  0.000 0.019 0.662 0.004 0.003 0.299 0.002 0.010 
108 C_melap_RS1   (13)   14 :  0.001 0.056 0.568 0.005 0.001 0.360 0.007 0.001 
109 C_melap_RS1   (18)   14 :  0.001 0.021 0.426 0.002 0.002 0.528 0.001 0.019 
110 C_melap_RS1   (14)   14 :  0.002 0.057 0.668 0.001 0.002 0.255 0.001 0.014 
111 C_melap_RS1   (12)   14 :  0.001 0.026 0.638 0.001 0.004 0.325 0.002 0.003 
112 C_melap_RS1   (13)   14 :  0.001 0.010 0.674 0.001 0.022 0.274 0.001 0.016 
113 C_melap_RS1   (12)   14 :  0.002 0.015 0.688 0.001 0.002 0.289 0.001 0.002 
114 C_melap_RS1   (24)   14 :  0.001 0.052 0.461 0.002 0.015 0.466 0.002 0.002 
115 C_melap_RS4    (3)   16 :  0.011 0.015 0.690 0.002 0.015 0.262 0.003 0.004 
116 C_melap_RS4    (4)   16 :  0.011 0.005 0.670 0.002 0.012 0.296 0.003 0.002 
117 C_melap_RS4   (13)   16 :  0.031 0.007 0.700 0.001 0.023 0.234 0.001 0.003 
118 C_melap_RS4   (10)   16 :  0.003 0.005 0.765 0.004 0.016 0.199 0.004 0.004 
119 C_melap_RS4    (3)   16 :  0.009 0.009 0.712 0.002 0.008 0.249 0.003 0.008 
120 C_melap_RS4    (5)   16 :  0.011 0.007 0.618 0.001 0.017 0.342 0.002 0.003 
121 C_melap_RS4    (3)   16 :  0.008 0.031 0.623 0.001 0.033 0.299 0.002 0.002 
122 C_melap_RS4    (2)   16 :  0.016 0.008 0.661 0.002 0.014 0.293 0.004 0.002 
123 C_melap_RS4    (6)   16 :  0.006 0.009 0.666 0.002 0.019 0.294 0.002 0.001 
124 C_melap_RS4    (8)   16 :  0.013 0.012 0.552 0.005 0.039 0.366 0.009 0.005 
125 C_melap_RS4   (16)   16 :  0.006 0.012 0.542 0.002 0.011 0.424 0.003 0.001 
126 C_melap_RS4    (4)   16 :  0.008 0.006 0.634 0.002 0.048 0.298 0.003 0.002 
127 C_melap_RS5    (2)   19 :  0.058 0.010 0.643 0.003 0.029 0.253 0.002 0.002 
128 C_melap_RS5    (2)   19 :  0.015 0.022 0.673 0.006 0.012 0.253 0.003 0.015 
129 C_melap_RS5   (14)   19 :  0.023 0.007 0.781 0.005 0.005 0.176 0.002 0.002 
130 C_melap_RS5   (11)   19 :  0.028 0.010 0.708 0.008 0.027 0.216 0.001 0.002 
131 C_melap_RS5    (2)   19 :  0.026 0.027 0.590 0.004 0.011 0.337 0.001 0.004 
132 C_melap_RS5    (6)   19 :  0.015 0.004 0.578 0.003 0.008 0.383 0.002 0.005 
133 C_melap_RS5    (3)   19 :  0.024 0.010 0.703 0.005 0.005 0.249 0.003 0.002 
134 C_melap_RS5    (8)   19 :  0.057 0.009 0.527 0.026 0.011 0.362 0.005 0.001 
135 C_melap_RS5    (2)   19 :  0.019 0.013 0.694 0.006 0.023 0.243 0.002 0.001 
136 C_melap_RS5    (4)   19 :  0.047 0.007 0.591 0.011 0.028 0.313 0.002 0.001 
137 C_melap_RS5    (2)   19 :  0.025 0.007 0.684 0.018 0.005 0.251 0.006 0.003 
138 C_melap_RS5    (7)   19 :  0.027 0.008 0.642 0.005 0.005 0.309 0.001 0.002 


Estimated Allele Frequencies in each cluster
First column gives estimated ancestral frequencies


Locus 1 : 
2 alleles
14.5% missing data
   1   (0.893) 0.753 0.977 0.947 0.918 0.163 0.990 0.887 0.984 
   3   (0.107) 0.247 0.023 0.053 0.082 0.837 0.010 0.113 0.016 

Locus 2 : 
2 alleles
14.5% missing data
   2   (0.459) 0.946 0.493 0.477 0.545 0.466 0.146 0.425 0.071 
   4   (0.541) 0.054 0.507 0.523 0.455 0.534 0.854 0.575 0.929 

Locus 3 : 
2 alleles
5.1% missing data
   1   (0.899) 0.993 0.926 0.937 0.955 0.978 0.987 0.846 0.983 
   4   (0.101) 0.007 0.074 0.063 0.045 0.022 0.013 0.154 0.017 

Locus 4 : 
2 alleles
10.1% missing data
   1   (0.118) 0.466 0.025 0.115 0.049 0.943 0.046 0.042 0.016 
   4   (0.882) 0.534 0.975 0.885 0.951 0.057 0.954 0.958 0.984 

Locus 5 : 
2 alleles
2.2% missing data
   2   (0.894) 0.980 0.986 0.911 0.933 0.982 0.783 0.945 0.865 
   4   (0.106) 0.020 0.014 0.089 0.067 0.018 0.217 0.055 0.135 

Locus 6 : 
2 alleles
5.1% missing data
   3   (0.894) 0.994 0.896 0.950 0.925 0.976 0.980 0.889 0.336 
   2   (0.106) 0.006 0.104 0.050 0.075 0.024 0.020 0.111 0.664 

Locus 7 : 
2 alleles
10.1% missing data
   1   (0.592) 0.540 0.888 0.708 0.514 0.538 0.952 0.400 0.139 
   3   (0.408) 0.460 0.112 0.292 0.486 0.462 0.048 0.600 0.861 

Locus 8 : 
2 alleles
15.9% missing data
   2   (0.786) 0.723 0.837 0.801 0.836 0.949 0.595 0.857 0.291 
   4   (0.214) 0.277 0.163 0.199 0.164 0.051 0.405 0.143 0.709 

Locus 9 : 
2 alleles
2.2% missing data
   3   (0.908) 0.908 0.988 0.908 0.941 0.954 0.987 0.952 0.989 
   1   (0.092) 0.092 0.012 0.092 0.059 0.046 0.013 0.048 0.011 

Locus 10 : 
2 alleles
7.2% missing data
   1   (0.540) 0.497 0.927 0.444 0.496 0.860 0.544 0.695 0.236 
   3   (0.460) 0.503 0.073 0.556 0.504 0.140 0.456 0.305 0.764 

Locus 11 : 
2 alleles
6.5% missing data
   4   (0.738) 0.055 0.825 0.766 0.888 0.942 0.704 0.770 0.068 
   1   (0.262) 0.945 0.175 0.234 0.112 0.058 0.296 0.230 0.932 

Locus 12 : 
2 alleles
5.8% missing data
   1   (0.287) 0.086 0.091 0.250 0.372 0.120 0.041 0.386 0.040 
   3   (0.713) 0.914 0.909 0.750 0.628 0.880 0.959 0.614 0.960 

Locus 13 : 
2 alleles
1.4% missing data
   3   (0.899) 0.991 0.899 0.860 0.939 0.957 0.967 0.967 0.987 
   4   (0.101) 0.009 0.101 0.140 0.061 0.043 0.033 0.033 0.013 

Locus 14 : 
2 alleles
18.1% missing data
   1   (0.867) 0.816 0.920 0.893 0.852 0.022 0.977 0.932 0.982 
   4   (0.133) 0.184 0.080 0.107 0.148 0.978 0.023 0.068 0.018 

Locus 15 : 
2 alleles
14.5% missing data
   2   (0.120) 0.016 0.021 0.093 0.096 0.086 0.031 0.074 0.638 
   4   (0.880) 0.984 0.979 0.907 0.904 0.914 0.969 0.926 0.362 

Locus 16 : 
2 alleles
19.6% missing data
   1   (0.910) 0.983 0.989 0.942 0.903 0.985 0.995 0.906 0.988 
   4   (0.090) 0.017 0.011 0.058 0.097 0.015 0.005 0.094 0.012 

Locus 17 : 
2 alleles
9.4% missing data
   1   (0.906) 0.992 0.935 0.901 0.970 0.962 0.903 0.972 0.520 
   3   (0.094) 0.008 0.065 0.099 0.030 0.038 0.097 0.028 0.480 

Locus 18 : 
2 alleles
6.5% missing data
   4   (0.776) 0.963 0.906 0.761 0.819 0.780 0.866 0.833 0.657 
   2   (0.224) 0.037 0.094 0.239 0.181 0.220 0.134 0.167 0.343 

Locus 19 : 
2 alleles
2.2% missing data
   2   (0.876) 0.905 0.967 0.880 0.909 0.979 0.978 0.906 0.985 
   1   (0.124) 0.095 0.033 0.120 0.091 0.021 0.022 0.094 0.015 

Locus 20 : 
2 alleles
17.4% missing data
   1   (0.933) 0.996 0.994 0.981 0.907 0.968 0.998 0.836 0.948 
   3   (0.067) 0.004 0.006 0.019 0.093 0.032 0.002 0.164 0.052 

Locus 21 : 
2 alleles
17.4% missing data
   3   (0.263) 0.038 0.170 0.288 0.278 0.076 0.064 0.251 0.040 
   4   (0.737) 0.962 0.830 0.712 0.722 0.924 0.936 0.749 0.960 

Locus 22 : 
2 alleles
3.6% missing data
   2   (0.141) 0.040 0.312 0.132 0.147 0.044 0.231 0.060 0.173 
   4   (0.859) 0.960 0.688 0.868 0.853 0.956 0.769 0.940 0.827 

Locus 23 : 
2 alleles
4.3% missing data
   2   (0.888) 0.988 0.974 0.875 0.907 0.982 0.988 0.934 0.982 
   1   (0.112) 0.012 0.026 0.125 0.093 0.018 0.012 0.066 0.018 

Locus 24 : 
2 alleles
12.3% missing data
   4   (0.731) 0.547 0.791 0.770 0.714 0.790 0.771 0.763 0.406 
   2   (0.269) 0.453 0.209 0.230 0.286 0.210 0.229 0.237 0.594 

Locus 25 : 
2 alleles
6.5% missing data
   2   (0.414) 0.379 0.884 0.459 0.346 0.104 0.551 0.322 0.374 
   4   (0.586) 0.621 0.116 0.541 0.654 0.896 0.449 0.678 0.626 

Locus 26 : 
2 alleles
8.0% missing data
   1   (0.857) 0.987 0.882 0.908 0.811 0.972 0.977 0.805 0.975 
   3   (0.143) 0.013 0.118 0.092 0.189 0.028 0.023 0.195 0.025 

Locus 27 : 
2 alleles
10.1% missing data
   2   (0.303) 0.036 0.070 0.331 0.393 0.369 0.369 0.218 0.182 
   3   (0.697) 0.964 0.930 0.669 0.607 0.631 0.631 0.782 0.818 

Locus 28 : 
2 alleles
3.6% missing data
   2   (0.368) 0.062 0.093 0.432 0.255 0.374 0.197 0.372 0.131 
   3   (0.632) 0.938 0.907 0.568 0.745 0.626 0.803 0.628 0.869 

Locus 29 : 
2 alleles
13.8% missing data
   4   (0.252) 0.228 0.188 0.240 0.229 0.199 0.037 0.295 0.035 
   2   (0.748) 0.772 0.812 0.760 0.771 0.801 0.963 0.705 0.965 

Locus 30 : 
2 alleles
10.9% missing data
   3   (0.838) 0.866 0.105 0.795 0.903 0.951 0.907 0.942 0.917 
   1   (0.162) 0.134 0.895 0.205 0.097 0.049 0.093 0.058 0.083 

Locus 31 : 
2 alleles
12.3% missing data
   2   (0.930) 0.944 0.986 0.969 0.928 0.968 0.996 0.919 0.991 
   4   (0.070) 0.056 0.014 0.031 0.072 0.032 0.004 0.081 0.009 

Locus 32 : 
2 alleles
8.0% missing data
   3   (0.795) 0.767 0.746 0.781 0.881 0.631 0.697 0.891 0.505 
   1   (0.205) 0.233 0.254 0.219 0.119 0.369 0.303 0.109 0.495 

Locus 33 : 
2 alleles
6.5% missing data
   4   (0.890) 0.987 0.970 0.894 0.817 0.952 0.992 0.940 0.974 
   2   (0.110) 0.013 0.030 0.106 0.183 0.048 0.008 0.060 0.026 

Locus 34 : 
2 alleles
5.1% missing data
   3   (0.778) 0.824 0.966 0.812 0.681 0.914 0.976 0.734 0.966 
   1   (0.222) 0.176 0.034 0.188 0.319 0.086 0.024 0.266 0.034 

Locus 35 : 
2 alleles
2.2% missing data
   2   (0.896) 0.217 0.942 0.929 0.900 0.979 0.987 0.939 0.984 
   4   (0.104) 0.783 0.058 0.071 0.100 0.021 0.013 0.061 0.016 

Locus 36 : 
2 alleles
13.8% missing data
   4   (0.190) 0.182 0.044 0.186 0.074 0.178 0.371 0.159 0.393 
   2   (0.810) 0.818 0.956 0.814 0.926 0.822 0.629 0.841 0.607 

Locus 37 : 
2 alleles
2.9% missing data
   1   (0.093) 0.010 0.075 0.072 0.189 0.013 0.015 0.047 0.012 
   3   (0.907) 0.990 0.925 0.928 0.811 0.987 0.985 0.953 0.988 

Locus 38 : 
2 alleles
2.2% missing data
   1   (0.194) 0.029 0.026 0.171 0.320 0.828 0.039 0.134 0.086 
   3   (0.806) 0.971 0.974 0.829 0.680 0.172 0.961 0.866 0.914 

Locus 39 : 
2 alleles
2.2% missing data
   3   (0.901) 0.942 0.987 0.922 0.934 0.971 0.883 0.954 0.702 
   1   (0.099) 0.058 0.013 0.078 0.066 0.029 0.117 0.046 0.298 

Locus 40 : 
2 alleles
19.6% missing data
   1   (0.875) 0.975 0.971 0.873 0.909 0.917 0.970 0.909 0.983 
   2   (0.125) 0.025 0.029 0.127 0.091 0.083 0.030 0.091 0.017 

Locus 41 : 
2 alleles
1.4% missing data
   1   (0.730) 0.962 0.937 0.691 0.826 0.864 0.872 0.779 0.259 
   4   (0.270) 0.038 0.063 0.309 0.174 0.136 0.128 0.221 0.741 

Locus 42 : 
2 alleles
2.2% missing data
   2   (0.823) 0.768 0.975 0.794 0.896 0.960 0.985 0.850 0.940 
   4   (0.177) 0.232 0.025 0.206 0.104 0.040 0.015 0.150 0.060 

Locus 43 : 
2 alleles
13.8% missing data
   1   (0.125) 0.120 0.074 0.151 0.090 0.020 0.031 0.061 0.053 
   3   (0.875) 0.880 0.926 0.849 0.910 0.980 0.969 0.939 0.947 

Locus 44 : 
2 alleles
2.2% missing data
   3   (0.926) 0.996 0.981 0.983 0.894 0.993 0.998 0.894 0.176 
   1   (0.074) 0.004 0.019 0.017 0.106 0.007 0.002 0.106 0.824 

Locus 45 : 
2 alleles
8.0% missing data
   1   (0.901) 0.947 0.938 0.903 0.713 0.865 0.970 0.974 0.988 
   3   (0.099) 0.053 0.062 0.097 0.287 0.135 0.030 0.026 0.012 

Locus 46 : 
2 alleles
10.1% missing data
   2   (0.896) 0.915 0.947 0.948 0.903 0.985 0.995 0.815 0.987 
   4   (0.104) 0.085 0.053 0.052 0.097 0.015 0.005 0.185 0.013 

Locus 47 : 
2 alleles
10.9% missing data
   1   (0.341) 0.545 0.290 0.313 0.301 0.581 0.150 0.385 0.051 
   3   (0.659) 0.455 0.710 0.687 0.699 0.419 0.850 0.615 0.949 

Locus 48 : 
2 alleles
10.1% missing data
   2   (0.824) 0.027 0.106 0.903 0.754 0.966 0.987 0.834 0.974 
   3   (0.176) 0.973 0.894 0.097 0.246 0.034 0.013 0.166 0.026 

Locus 49 : 
2 alleles
6.5% missing data
   2   (0.863) 0.976 0.969 0.890 0.854 0.963 0.986 0.851 0.977 
   4   (0.137) 0.024 0.031 0.110 0.146 0.037 0.014 0.149 0.023 

Locus 50 : 
2 alleles
5.1% missing data
   2   (0.886) 0.974 0.434 0.898 0.872 0.944 0.973 0.952 0.941 
   1   (0.114) 0.026 0.566 0.102 0.128 0.056 0.027 0.048 0.059 

Locus 51 : 
2 alleles
12.3% missing data
   2   (0.832) 0.779 0.963 0.811 0.861 0.911 0.944 0.885 0.977 
   4   (0.168) 0.221 0.037 0.189 0.139 0.089 0.056 0.115 0.023 

Locus 52 : 
2 alleles
5.1% missing data
   1   (0.874) 0.992 0.866 0.938 0.922 0.983 0.994 0.693 0.982 
   3   (0.126) 0.008 0.134 0.062 0.078 0.017 0.006 0.307 0.018 

Locus 53 : 
2 alleles
5.8% missing data
   2   (0.612) 0.913 0.667 0.549 0.621 0.354 0.928 0.647 0.936 
   4   (0.388) 0.087 0.333 0.451 0.379 0.646 0.072 0.353 0.064 

Locus 54 : 
2 alleles
2.9% missing data
   3   (0.907) 0.015 0.987 0.936 0.944 0.981 0.992 0.954 0.987 
   1   (0.093) 0.985 0.013 0.064 0.056 0.019 0.008 0.046 0.013 

Locus 55 : 
2 alleles
4.3% missing data
   2   (0.911) 0.985 0.989 0.936 0.940 0.952 0.994 0.921 0.987 
   4   (0.089) 0.015 0.011 0.064 0.060 0.048 0.006 0.079 0.013 

Locus 56 : 
2 alleles
3.6% missing data
   2   (0.859) 0.970 0.967 0.913 0.879 0.962 0.988 0.747 0.978 
   4   (0.141) 0.030 0.033 0.087 0.121 0.038 0.012 0.253 0.022 

Locus 57 : 
2 alleles
13.8% missing data
   2   (0.882) 0.989 0.926 0.859 0.962 0.972 0.922 0.960 0.300 
   4   (0.118) 0.011 0.074 0.141 0.038 0.028 0.078 0.040 0.700 

Locus 58 : 
2 alleles
9.4% missing data
   3   (0.859) 0.942 0.982 0.894 0.837 0.940 0.989 0.899 0.176 
   1   (0.141) 0.058 0.018 0.106 0.163 0.060 0.011 0.101 0.824 

Locus 59 : 
2 alleles
4.3% missing data
   2   (0.754) 0.269 0.746 0.764 0.878 0.360 0.470 0.872 0.115 
   4   (0.246) 0.731 0.254 0.236 0.122 0.640 0.530 0.128 0.885 

Locus 60 : 
2 alleles
6.5% missing data
   2   (0.435) 0.930 0.570 0.348 0.525 0.489 0.105 0.557 0.071 
   4   (0.565) 0.070 0.430 0.652 0.475 0.511 0.895 0.443 0.929 

Locus 61 : 
2 alleles
5.1% missing data
   4   (0.280) 0.497 0.195 0.220 0.258 0.634 0.043 0.368 0.038 
   2   (0.720) 0.503 0.805 0.780 0.742 0.366 0.957 0.632 0.962 

Locus 62 : 
2 alleles
11.6% missing data
   1   (0.910) 0.848 0.977 0.928 0.946 0.957 0.989 0.936 0.987 
   3   (0.090) 0.152 0.023 0.072 0.054 0.043 0.011 0.064 0.013 

Locus 63 : 
2 alleles
9.4% missing data
   1   (0.286) 0.299 0.047 0.275 0.264 0.793 0.535 0.172 0.897 
   3   (0.714) 0.701 0.953 0.725 0.736 0.207 0.465 0.828 0.103 

Locus 64 : 
2 alleles
2.9% missing data
   3   (0.879) 0.993 0.946 0.923 0.821 0.904 0.987 0.868 0.964 
   4   (0.121) 0.007 0.054 0.077 0.179 0.096 0.013 0.132 0.036 

Locus 65 : 
2 alleles
4.3% missing data
   4   (0.870) 0.892 0.982 0.883 0.721 0.960 0.992 0.917 0.983 
   2   (0.130) 0.108 0.018 0.117 0.279 0.040 0.008 0.083 0.017 

Locus 66 : 
2 alleles
13.8% missing data
   2   (0.649) 0.919 0.589 0.618 0.444 0.922 0.749 0.754 0.699 
   4   (0.351) 0.081 0.411 0.382 0.556 0.078 0.251 0.246 0.301 

Locus 67 : 
2 alleles
13.0% missing data
   1   (0.198) 0.128 0.921 0.118 0.282 0.638 0.071 0.182 0.113 
   3   (0.802) 0.872 0.079 0.882 0.718 0.362 0.929 0.818 0.887 

Locus 68 : 
2 alleles
4.3% missing data
   3   (0.822) 0.030 0.931 0.832 0.852 0.868 0.973 0.876 0.970 
   1   (0.178) 0.970 0.069 0.168 0.148 0.132 0.027 0.124 0.030 

Locus 69 : 
2 alleles
11.6% missing data
   1   (0.786) 0.844 0.969 0.910 0.572 0.216 0.982 0.672 0.166 
   2   (0.214) 0.156 0.031 0.090 0.428 0.784 0.018 0.328 0.834 

Locus 70 : 
2 alleles
13.0% missing data
   2   (0.862) 0.921 0.870 0.895 0.903 0.913 0.979 0.834 0.930 
   4   (0.138) 0.079 0.130 0.105 0.097 0.087 0.021 0.166 0.070 

Locus 71 : 
2 alleles
14.5% missing data
   2   (0.919) 0.990 0.605 0.901 0.977 0.926 0.967 0.982 0.910 
   4   (0.081) 0.010 0.395 0.099 0.023 0.074 0.033 0.018 0.090 

Locus 72 : 
2 alleles
7.2% missing data
   2   (0.222) 0.228 0.044 0.233 0.135 0.116 0.035 0.254 0.032 
   3   (0.778) 0.772 0.956 0.767 0.865 0.884 0.965 0.746 0.968 

Locus 73 : 
2 alleles
14.5% missing data
   1   (0.878) 0.988 0.916 0.890 0.906 0.983 0.979 0.894 0.984 
   3   (0.122) 0.012 0.084 0.110 0.094 0.017 0.021 0.106 0.016 

Locus 74 : 
2 alleles
13.0% missing data
   1   (0.643) 0.612 0.558 0.639 0.711 0.611 0.233 0.700 0.810 
   4   (0.357) 0.388 0.442 0.361 0.289 0.389 0.767 0.300 0.190 

Locus 75 : 
2 alleles
13.8% missing data
   2   (0.815) 0.796 0.937 0.795 0.833 0.933 0.942 0.860 0.975 
   4   (0.185) 0.204 0.063 0.205 0.167 0.067 0.058 0.140 0.025 

Locus 76 : 
2 alleles
13.8% missing data
   1   (0.873) 0.861 0.978 0.882 0.817 0.778 0.978 0.925 0.983 
   3   (0.127) 0.139 0.022 0.118 0.183 0.222 0.022 0.075 0.017 

Locus 77 : 
2 alleles
13.0% missing data
   1   (0.431) 0.351 0.882 0.439 0.328 0.350 0.581 0.397 0.424 
   2   (0.569) 0.649 0.118 0.561 0.672 0.650 0.419 0.603 0.576 

Locus 78 : 
2 alleles
10.9% missing data
   2   (0.884) 0.921 0.868 0.922 0.924 0.976 0.992 0.849 0.985 
   4   (0.116) 0.079 0.132 0.078 0.076 0.024 0.008 0.151 0.015 

Locus 79 : 
2 alleles
13.8% missing data
   4   (0.248) 0.225 0.186 0.190 0.272 0.703 0.045 0.305 0.033 
   2   (0.752) 0.775 0.814 0.810 0.728 0.297 0.955 0.695 0.967 

Locus 80 : 
2 alleles
5.1% missing data
   2   (0.890) 0.949 0.467 0.918 0.873 0.970 0.978 0.938 0.961 
   4   (0.110) 0.051 0.533 0.082 0.127 0.030 0.022 0.062 0.039 

Locus 81 : 
2 alleles
14.5% missing data
   2   (0.850) 0.963 0.852 0.817 0.913 0.964 0.956 0.902 0.977 
   4   (0.150) 0.037 0.148 0.183 0.087 0.036 0.044 0.098 0.023 

Locus 82 : 
2 alleles
1.4% missing data
   1   (0.912) 0.966 0.903 0.932 0.903 0.964 0.989 0.947 0.987 
   3   (0.088) 0.034 0.097 0.068 0.097 0.036 0.011 0.053 0.013 

Locus 83 : 
2 alleles
4.3% missing data
   2   (0.305) 0.095 0.155 0.297 0.467 0.088 0.093 0.236 0.914 
   4   (0.695) 0.905 0.845 0.703 0.533 0.912 0.907 0.764 0.086 

Locus 84 : 
2 alleles
10.1% missing data
   3   (0.920) 0.868 0.986 0.957 0.924 0.976 0.995 0.919 0.990 
   1   (0.080) 0.132 0.014 0.043 0.076 0.024 0.005 0.081 0.010 

Locus 85 : 
2 alleles
11.6% missing data
   4   (0.782) 0.745 0.953 0.820 0.857 0.927 0.781 0.795 0.072 
   3   (0.218) 0.255 0.047 0.180 0.143 0.073 0.219 0.205 0.928 

Locus 86 : 
2 alleles
2.9% missing data
   2   (0.893) 0.776 0.921 0.897 0.956 0.346 0.973 0.955 0.986 
   1   (0.107) 0.224 0.079 0.103 0.044 0.654 0.027 0.045 0.014 

Locus 87 : 
2 alleles
12.3% missing data
   3   (0.829) 0.078 0.838 0.812 0.887 0.315 0.910 0.937 0.976 
   1   (0.171) 0.922 0.162 0.188 0.113 0.685 0.090 0.063 0.024 

Locus 88 : 
2 alleles
5.8% missing data
   4   (0.915) 0.958 0.925 0.839 0.988 0.931 0.084 0.992 0.958 
   2   (0.085) 0.042 0.075 0.161 0.012 0.069 0.916 0.008 0.042 

Locus 89 : 
2 alleles
5.8% missing data
   2   (0.278) 0.533 0.417 0.288 0.230 0.069 0.118 0.247 0.092 
   4   (0.722) 0.467 0.583 0.712 0.770 0.931 0.882 0.753 0.908 

Locus 90 : 
2 alleles
8.0% missing data
   4   (0.241) 0.019 0.069 0.221 0.196 0.292 0.034 0.319 0.097 
   2   (0.759) 0.981 0.931 0.779 0.804 0.708 0.966 0.681 0.903 

Locus 91 : 
2 alleles
3.6% missing data
   2   (0.876) 0.979 0.867 0.878 0.884 0.960 0.894 0.956 0.533 
   4   (0.124) 0.021 0.133 0.122 0.116 0.040 0.106 0.044 0.467 

Locus 92 : 
2 alleles
10.9% missing data
   4   (0.780) 0.872 0.957 0.742 0.748 0.946 0.970 0.827 0.967 
   3   (0.220) 0.128 0.043 0.258 0.252 0.054 0.030 0.173 0.033 

Locus 93 : 
2 alleles
4.3% missing data
   1   (0.849) 0.981 0.087 0.880 0.874 0.964 0.967 0.926 0.293 
   3   (0.151) 0.019 0.913 0.120 0.126 0.036 0.033 0.074 0.707 

Locus 94 : 
2 alleles
9.4% missing data
   2   (0.941) 0.900 0.883 0.878 0.992 0.970 0.863 0.995 0.993 
   1   (0.059) 0.100 0.117 0.122 0.008 0.030 0.137 0.005 0.007 

Locus 95 : 
2 alleles
2.9% missing data
   2   (0.849) 0.805 0.917 0.827 0.888 0.953 0.888 0.914 0.976 
   4   (0.151) 0.195 0.083 0.173 0.112 0.047 0.112 0.086 0.024 

Locus 96 : 
2 alleles
2.9% missing data
   3   (0.904) 0.988 0.929 0.884 0.917 0.954 0.985 0.965 0.983 
   2   (0.096) 0.012 0.071 0.116 0.083 0.046 0.015 0.035 0.017 

Locus 97 : 
2 alleles
1.4% missing data
   1   (0.949) 0.997 0.996 0.988 0.886 0.990 0.999 0.910 0.994 
   3   (0.051) 0.003 0.004 0.012 0.114 0.010 0.001 0.090 0.006 

Locus 98 : 
2 alleles
13.0% missing data
   4   (0.901) 0.346 0.938 0.935 0.960 0.935 0.984 0.929 0.872 
   3   (0.099) 0.654 0.062 0.065 0.040 0.065 0.016 0.071 0.128 

Locus 99 : 
2 alleles
4.3% missing data
   4   (0.909) 0.959 0.985 0.906 0.958 0.983 0.981 0.947 0.988 
   2   (0.091) 0.041 0.015 0.094 0.042 0.017 0.019 0.053 0.012 

Locus 100 : 
2 alleles
13.0% missing data
   1   (0.731) 0.923 0.730 0.708 0.864 0.730 0.567 0.815 0.097 
   3   (0.269) 0.077 0.270 0.292 0.136 0.270 0.433 0.185 0.903 

Locus 101 : 
2 alleles
10.9% missing data
   4   (0.893) 0.915 0.976 0.881 0.950 0.951 0.962 0.941 0.965 
   2   (0.107) 0.085 0.024 0.119 0.050 0.049 0.038 0.059 0.035 

Locus 102 : 
2 alleles
16.7% missing data
   3   (0.858) 0.893 0.975 0.893 0.882 0.301 0.982 0.876 0.944 
   1   (0.142) 0.107 0.025 0.107 0.118 0.699 0.018 0.124 0.056 

Locus 103 : 
2 alleles
5.1% missing data
   2   (0.712) 0.944 0.789 0.639 0.756 0.884 0.842 0.781 0.909 
   4   (0.288) 0.056 0.211 0.361 0.244 0.116 0.158 0.219 0.091 

Locus 104 : 
2 alleles
14.5% missing data
   2   (0.450) 0.955 0.104 0.507 0.445 0.626 0.220 0.385 0.067 
   4   (0.550) 0.045 0.896 0.493 0.555 0.374 0.780 0.615 0.933 

Locus 105 : 
2 alleles
8.0% missing data
   2   (0.448) 0.880 0.434 0.479 0.398 0.055 0.622 0.387 0.366 
   4   (0.552) 0.120 0.566 0.521 0.602 0.945 0.378 0.613 0.634 

Locus 106 : 
2 alleles
5.1% missing data
   4   (0.878) 0.960 0.926 0.864 0.906 0.958 0.986 0.927 0.965 
   3   (0.122) 0.040 0.074 0.136 0.094 0.042 0.014 0.073 0.035 

Locus 107 : 
2 alleles
13.0% missing data
   1   (0.844) 0.895 0.968 0.855 0.919 0.963 0.985 0.804 0.978 
   2   (0.156) 0.105 0.032 0.145 0.081 0.037 0.015 0.196 0.022 

Locus 108 : 
2 alleles
11.6% missing data
   1   (0.781) 0.968 0.956 0.819 0.824 0.926 0.921 0.747 0.389 
   3   (0.219) 0.032 0.044 0.181 0.176 0.074 0.079 0.253 0.611 

Locus 109 : 
2 alleles
5.1% missing data
   3   (0.764) 0.583 0.862 0.764 0.851 0.617 0.942 0.764 0.933 
   1   (0.236) 0.417 0.138 0.236 0.149 0.383 0.058 0.236 0.067 

Locus 110 : 
2 alleles
10.9% missing data
   1   (0.879) 0.917 0.975 0.880 0.891 0.983 0.986 0.917 0.960 
   3   (0.121) 0.083 0.025 0.120 0.109 0.017 0.014 0.083 0.040 

Locus 111 : 
2 alleles
13.8% missing data
   1   (0.430) 0.351 0.088 0.435 0.438 0.254 0.804 0.413 0.282 
   3   (0.570) 0.649 0.912 0.565 0.562 0.746 0.196 0.587 0.718 

Locus 112 : 
2 alleles
13.0% missing data
   2   (0.622) 0.932 0.646 0.583 0.719 0.039 0.928 0.610 0.940 
   4   (0.378) 0.068 0.354 0.417 0.281 0.961 0.072 0.390 0.060 

Locus 113 : 
2 alleles
3.6% missing data
   3   (0.884) 0.969 0.839 0.828 0.947 0.973 0.980 0.955 0.977 
   1   (0.116) 0.031 0.161 0.172 0.053 0.027 0.020 0.045 0.023 

Locus 114 : 
2 alleles
10.1% missing data
   4   (0.922) 0.996 0.992 0.972 0.858 0.991 0.998 0.877 0.990 
   2   (0.078) 0.004 0.008 0.028 0.142 0.009 0.002 0.123 0.010 

Locus 115 : 
2 alleles
13.8% missing data
   2   (0.695) 0.946 0.725 0.693 0.699 0.699 0.649 0.725 0.711 
   4   (0.305) 0.054 0.275 0.307 0.301 0.301 0.351 0.275 0.289 

Locus 116 : 
2 alleles
5.1% missing data
   1   (0.631) 0.495 0.658 0.598 0.671 0.304 0.846 0.674 0.946 
   3   (0.369) 0.505 0.342 0.402 0.329 0.696 0.154 0.326 0.054 

Locus 117 : 
2 alleles
2.9% missing data
   1   (0.728) 0.957 0.646 0.718 0.679 0.924 0.855 0.760 0.907 
   4   (0.272) 0.043 0.354 0.282 0.321 0.076 0.145 0.240 0.093 

Locus 118 : 
2 alleles
5.1% missing data
   2   (0.369) 0.058 0.096 0.370 0.262 0.671 0.101 0.473 0.132 
   4   (0.631) 0.942 0.904 0.630 0.738 0.329 0.899 0.527 0.868 

Locus 119 : 
2 alleles
6.5% missing data
   2   (0.625) 0.897 0.640 0.724 0.575 0.137 0.612 0.562 0.168 
   4   (0.375) 0.103 0.360 0.276 0.425 0.863 0.388 0.438 0.832 

Locus 120 : 
2 alleles
9.4% missing data
   3   (0.775) 0.723 0.125 0.790 0.777 0.389 0.942 0.858 0.968 
   4   (0.225) 0.277 0.875 0.210 0.223 0.611 0.058 0.142 0.032 

Locus 121 : 
2 alleles
13.8% missing data
   4   (0.895) 0.945 0.983 0.907 0.944 0.901 0.992 0.910 0.987 
   2   (0.105) 0.055 0.017 0.093 0.056 0.099 0.008 0.090 0.013 

Locus 122 : 
2 alleles
3.6% missing data
   3   (0.824) 0.740 0.966 0.853 0.876 0.733 0.634 0.870 0.707 
   2   (0.176) 0.260 0.034 0.147 0.124 0.267 0.366 0.130 0.293 

Locus 123 : 
2 alleles
13.0% missing data
   3   (0.916) 0.901 0.948 0.954 0.899 0.928 0.994 0.920 0.973 
   1   (0.084) 0.099 0.052 0.046 0.101 0.072 0.006 0.080 0.027 

Locus 124 : 
2 alleles
10.1% missing data
   1   (0.182) 0.043 0.173 0.137 0.192 0.032 0.052 0.184 0.433 
   3   (0.818) 0.957 0.827 0.863 0.808 0.968 0.948 0.816 0.567 

Locus 125 : 
2 alleles
5.1% missing data
   3   (0.795) 0.586 0.954 0.749 0.866 0.833 0.960 0.856 0.917 
   1   (0.205) 0.414 0.046 0.251 0.134 0.167 0.040 0.144 0.083 

Locus 126 : 
2 alleles
5.1% missing data
   1   (0.800) 0.293 0.952 0.807 0.871 0.813 0.964 0.812 0.975 
   3   (0.200) 0.707 0.048 0.193 0.129 0.187 0.036 0.188 0.025 

Locus 127 : 
2 alleles
13.8% missing data
   3   (0.704) 0.395 0.833 0.690 0.775 0.887 0.845 0.707 0.897 
   1   (0.296) 0.605 0.167 0.310 0.225 0.113 0.155 0.293 0.103 

Locus 128 : 
2 alleles
13.0% missing data
   1   (0.526) 0.932 0.852 0.532 0.582 0.111 0.574 0.473 0.426 
   3   (0.474) 0.068 0.148 0.468 0.418 0.889 0.426 0.527 0.574 

Locus 129 : 
2 alleles
8.0% missing data
   2   (0.835) 0.981 0.780 0.892 0.711 0.924 0.979 0.790 0.944 
   4   (0.165) 0.019 0.220 0.108 0.289 0.076 0.021 0.210 0.056 

Locus 130 : 
2 alleles
14.5% missing data
   3   (0.898) 0.987 0.849 0.905 0.833 0.983 0.983 0.954 0.983 
   1   (0.102) 0.013 0.151 0.095 0.167 0.017 0.017 0.046 0.017 

Locus 131 : 
2 alleles
18.1% missing data
   1   (0.913) 0.937 0.986 0.937 0.889 0.937 0.993 0.940 0.968 
   4   (0.087) 0.063 0.014 0.063 0.111 0.063 0.007 0.060 0.032 

Locus 132 : 
2 alleles
3.6% missing data
   2   (0.934) 0.997 0.993 0.972 0.948 0.993 0.997 0.910 0.993 
   4   (0.066) 0.003 0.007 0.028 0.052 0.007 0.003 0.090 0.007 

Locus 133 : 
2 alleles
5.8% missing data
   3   (0.780) 0.960 0.428 0.771 0.767 0.952 0.958 0.831 0.915 
   1   (0.220) 0.040 0.572 0.229 0.233 0.048 0.042 0.169 0.085 

Locus 134 : 
2 alleles
12.3% missing data
   2   (0.900) 0.930 0.982 0.935 0.865 0.980 0.993 0.902 0.987 
   4   (0.100) 0.070 0.018 0.065 0.135 0.020 0.007 0.098 0.013 

Locus 135 : 
2 alleles
5.1% missing data
   2   (0.870) 0.985 0.982 0.868 0.955 0.967 0.964 0.922 0.333 
   4   (0.130) 0.015 0.018 0.132 0.045 0.033 0.036 0.078 0.667 

Locus 136 : 
2 alleles
5.1% missing data
   2   (0.820) 0.789 0.960 0.764 0.882 0.942 0.871 0.905 0.829 
   1   (0.180) 0.211 0.040 0.236 0.118 0.058 0.129 0.095 0.171 

Locus 137 : 
2 alleles
12.3% missing data
   3   (0.890) 0.919 0.898 0.912 0.868 0.873 0.985 0.925 0.982 
   1   (0.110) 0.081 0.102 0.088 0.132 0.127 0.015 0.075 0.018 

Locus 138 : 
2 alleles
13.0% missing data
   2   (0.326) 0.205 0.269 0.255 0.259 0.891 0.244 0.418 0.343 
   4   (0.674) 0.795 0.731 0.745 0.741 0.109 0.756 0.582 0.657 

Locus 139 : 
2 alleles
11.6% missing data
   1   (0.890) 0.910 0.933 0.912 0.926 0.916 0.987 0.902 0.983 
   2   (0.110) 0.090 0.067 0.088 0.074 0.084 0.013 0.098 0.017 

Locus 140 : 
2 alleles
2.2% missing data
   3   (0.845) 0.982 0.970 0.874 0.921 0.754 0.639 0.875 0.656 
   1   (0.155) 0.018 0.030 0.126 0.079 0.246 0.361 0.125 0.344 

Locus 141 : 
2 alleles
5.1% missing data
   2   (0.895) 0.994 0.974 0.925 0.699 0.944 0.989 0.936 0.986 
   4   (0.105) 0.006 0.026 0.075 0.301 0.056 0.011 0.064 0.014 

Locus 142 : 
2 alleles
9.4% missing data
   1   (0.062) 0.026 0.006 0.016 0.063 0.008 0.002 0.162 0.008 
   3   (0.938) 0.974 0.994 0.984 0.937 0.992 0.998 0.838 0.992 

Locus 143 : 
2 alleles
4.3% missing data
   1   (0.418) 0.454 0.853 0.427 0.313 0.842 0.607 0.333 0.358 
   3   (0.582) 0.546 0.147 0.573 0.687 0.158 0.393 0.667 0.642 

Locus 144 : 
2 alleles
16.7% missing data
   2   (0.155) 0.113 0.174 0.165 0.187 0.053 0.027 0.100 0.021 
   4   (0.845) 0.887 0.826 0.835 0.813 0.947 0.973 0.900 0.979 

Locus 145 : 
2 alleles
16.7% missing data
   3   (0.856) 0.974 0.896 0.872 0.839 0.022 0.978 0.922 0.953 
   1   (0.144) 0.026 0.104 0.128 0.161 0.978 0.022 0.078 0.047 

Locus 146 : 
2 alleles
3.6% missing data
   4   (0.842) 0.914 0.906 0.810 0.908 0.955 0.959 0.888 0.979 
   2   (0.158) 0.086 0.094 0.190 0.092 0.045 0.041 0.112 0.021 

Locus 147 : 
2 alleles
12.3% missing data
   2   (0.430) 0.553 0.097 0.371 0.437 0.297 0.534 0.479 0.930 
   1   (0.570) 0.447 0.903 0.629 0.563 0.703 0.466 0.521 0.070 

Locus 148 : 
2 alleles
12.3% missing data
   4   (0.896) 0.898 0.985 0.946 0.909 0.418 0.951 0.944 0.476 
   2   (0.104) 0.102 0.015 0.054 0.091 0.582 0.049 0.056 0.524 

Locus 149 : 
2 alleles
3.6% missing data
   1   (0.866) 0.987 0.984 0.875 0.874 0.943 0.982 0.879 0.980 
   4   (0.134) 0.013 0.016 0.125 0.126 0.057 0.018 0.121 0.020 

Locus 150 : 
2 alleles
4.3% missing data
   1   (0.888) 0.985 0.888 0.884 0.934 0.969 0.972 0.928 0.985 
   3   (0.112) 0.015 0.112 0.116 0.066 0.031 0.028 0.072 0.015 

Locus 151 : 
2 alleles
7.2% missing data
   3   (0.882) 0.796 0.796 0.892 0.926 0.056 0.961 0.957 0.963 
   1   (0.118) 0.204 0.204 0.108 0.074 0.944 0.039 0.043 0.037 

Locus 152 : 
2 alleles
2.9% missing data
   4   (0.923) 0.978 0.938 0.950 0.969 0.988 0.996 0.925 0.982 
   3   (0.077) 0.022 0.062 0.050 0.031 0.012 0.004 0.075 0.018 

Locus 153 : 
2 alleles
13.0% missing data
   3   (0.901) 0.951 0.910 0.926 0.931 0.918 0.986 0.915 0.986 
   1   (0.099) 0.049 0.090 0.074 0.069 0.082 0.014 0.085 0.014 

Locus 154 : 
2 alleles
10.9% missing data
   1   (0.864) 0.839 0.973 0.908 0.880 0.873 0.985 0.831 0.868 
   4   (0.136) 0.161 0.027 0.092 0.120 0.127 0.015 0.169 0.132 

Locus 155 : 
2 alleles
5.1% missing data
   2   (0.491) 0.404 0.926 0.435 0.488 0.874 0.457 0.486 0.940 
   4   (0.509) 0.596 0.074 0.565 0.512 0.126 0.543 0.514 0.060 

Locus 156 : 
2 alleles
12.3% missing data
   1   (0.784) 0.802 0.835 0.783 0.820 0.954 0.971 0.777 0.907 
   3   (0.216) 0.198 0.165 0.217 0.180 0.046 0.029 0.223 0.093 

Locus 157 : 
2 alleles
6.5% missing data
   2   (0.779) 0.962 0.902 0.813 0.768 0.090 0.866 0.796 0.972 
   1   (0.221) 0.038 0.098 0.187 0.232 0.910 0.134 0.204 0.028 

Locus 158 : 
2 alleles
15.9% missing data
   2   (0.885) 0.930 0.977 0.943 0.805 0.981 0.993 0.814 0.979 
   3   (0.115) 0.070 0.023 0.057 0.195 0.019 0.007 0.186 0.021 

Locus 159 : 
2 alleles
5.1% missing data
   1   (0.244) 0.623 0.179 0.263 0.169 0.744 0.060 0.177 0.035 
   3   (0.756) 0.377 0.821 0.737 0.831 0.256 0.940 0.823 0.965 

Locus 160 : 
2 alleles
14.5% missing data
   3   (0.873) 0.901 0.880 0.878 0.880 0.977 0.982 0.919 0.841 
   1   (0.127) 0.099 0.120 0.122 0.120 0.023 0.018 0.081 0.159 

Locus 161 : 
2 alleles
13.0% missing data
   3   (0.630) 0.911 0.586 0.610 0.638 0.870 0.892 0.581 0.940 
   1   (0.370) 0.089 0.414 0.390 0.362 0.130 0.108 0.419 0.060 

Locus 162 : 
2 alleles
2.2% missing data
   2   (0.909) 0.896 0.961 0.932 0.942 0.865 0.990 0.931 0.987 
   4   (0.091) 0.104 0.039 0.068 0.058 0.135 0.010 0.069 0.013 

Locus 163 : 
2 alleles
1.4% missing data
   2   (0.925) 0.987 0.992 0.962 0.871 0.980 0.996 0.935 0.978 
   1   (0.075) 0.013 0.008 0.038 0.129 0.020 0.004 0.065 0.022 

Locus 164 : 
2 alleles
18.8% missing data
   3   (0.408) 0.565 0.907 0.418 0.536 0.529 0.324 0.302 0.047 
   1   (0.592) 0.435 0.093 0.582 0.464 0.471 0.676 0.698 0.953 

Locus 165 : 
2 alleles
11.6% missing data
   2   (0.754) 0.683 0.733 0.745 0.862 0.782 0.391 0.849 0.367 
   4   (0.246) 0.317 0.267 0.255 0.138 0.218 0.609 0.151 0.633 

Locus 166 : 
2 alleles
3.6% missing data
   4   (0.876) 0.978 0.857 0.801 0.931 0.958 0.978 0.958 0.964 
   2   (0.124) 0.022 0.143 0.199 0.069 0.042 0.022 0.042 0.036 

Locus 167 : 
2 alleles
2.2% missing data
   2   (0.943) 0.997 0.995 0.987 0.795 0.993 0.999 0.904 0.994 
   4   (0.057) 0.003 0.005 0.013 0.205 0.007 0.001 0.096 0.006 

Locus 168 : 
2 alleles
13.8% missing data
   2   (0.898) 0.927 0.873 0.867 0.972 0.559 0.879 0.973 0.979 
   4   (0.102) 0.073 0.127 0.133 0.028 0.441 0.121 0.027 0.021 

Locus 169 : 
2 alleles
4.3% missing data
   2   (0.888) 0.366 0.966 0.873 0.960 0.961 0.955 0.952 0.983 
   4   (0.112) 0.634 0.034 0.127 0.040 0.039 0.045 0.048 0.017 

Locus 170 : 
2 alleles
4.3% missing data
   1   (0.444) 0.057 0.105 0.499 0.533 0.494 0.157 0.435 0.077 
   2   (0.556) 0.943 0.895 0.501 0.467 0.506 0.843 0.565 0.923 

Locus 171 : 
2 alleles
2.9% missing data
   2   (0.748) 0.658 0.685 0.754 0.812 0.469 0.661 0.830 0.552 
   3   (0.252) 0.342 0.315 0.246 0.188 0.531 0.339 0.170 0.448 

Locus 172 : 
2 alleles
8.0% missing data
   2   (0.855) 0.966 0.916 0.905 0.839 0.755 0.987 0.806 0.981 
   4   (0.145) 0.034 0.084 0.095 0.161 0.245 0.013 0.194 0.019 

Locus 173 : 
2 alleles
5.1% missing data
   2   (0.695) 0.932 0.548 0.708 0.765 0.540 0.612 0.723 0.560 
   4   (0.305) 0.068 0.452 0.292 0.235 0.460 0.388 0.277 0.440 

Locus 174 : 
2 alleles
4.3% missing data
   4   (0.909) 0.988 0.990 0.922 0.946 0.977 0.991 0.928 0.988 
   2   (0.091) 0.012 0.010 0.078 0.054 0.023 0.009 0.072 0.012 

Locus 175 : 
2 alleles
13.0% missing data
   3   (0.931) 0.951 0.958 0.969 0.955 0.986 0.996 0.914 0.976 
   1   (0.069) 0.049 0.042 0.031 0.045 0.014 0.004 0.086 0.024 

Locus 176 : 
2 alleles
10.1% missing data
   1   (0.554) 0.572 0.930 0.526 0.531 0.952 0.180 0.646 0.085 
   3   (0.446) 0.428 0.070 0.474 0.469 0.048 0.820 0.354 0.915 

Locus 177 : 
2 alleles
4.3% missing data
   2   (0.761) 0.974 0.963 0.772 0.715 0.783 0.384 0.826 0.759 
   1   (0.239) 0.026 0.037 0.228 0.285 0.217 0.616 0.174 0.241 

Locus 178 : 
2 alleles
1.4% missing data
   1   (0.726) 0.892 0.603 0.739 0.552 0.904 0.778 0.817 0.369 
   4   (0.274) 0.108 0.397 0.261 0.448 0.096 0.222 0.183 0.631 

Locus 179 : 
2 alleles
10.9% missing data
   3   (0.897) 0.918 0.935 0.913 0.946 0.966 0.985 0.913 0.984 
   1   (0.103) 0.082 0.065 0.087 0.054 0.034 0.015 0.087 0.016 

Locus 180 : 
2 alleles
2.2% missing data
   1   (0.894) 0.976 0.934 0.915 0.949 0.927 0.989 0.890 0.984 
   4   (0.106) 0.024 0.066 0.085 0.051 0.073 0.011 0.110 0.016 

Locus 181 : 
2 alleles
15.9% missing data
   2   (0.888) 0.822 0.945 0.921 0.888 0.968 0.990 0.889 0.986 
   3   (0.112) 0.178 0.055 0.079 0.112 0.032 0.010 0.111 0.014 

Locus 182 : 
2 alleles
1.4% missing data
   1   (0.898) 0.951 0.097 0.945 0.939 0.980 0.994 0.910 0.971 
   3   (0.102) 0.049 0.903 0.055 0.061 0.020 0.006 0.090 0.029 

Locus 183 : 
2 alleles
10.1% missing data
   1   (0.876) 0.862 0.812 0.878 0.901 0.965 0.978 0.922 0.980 
   3   (0.124) 0.138 0.188 0.122 0.099 0.035 0.022 0.078 0.020 

Locus 184 : 
2 alleles
2.2% missing data
   4   (0.870) 0.870 0.985 0.932 0.878 0.974 0.991 0.738 0.982 
   2   (0.130) 0.130 0.015 0.068 0.122 0.026 0.009 0.262 0.018 

Locus 185 : 
2 alleles
12.3% missing data
   2   (0.834) 0.969 0.821 0.864 0.790 0.962 0.981 0.820 0.977 
   4   (0.166) 0.031 0.179 0.136 0.210 0.038 0.019 0.180 0.023 

Locus 186 : 
2 alleles
9.4% missing data
   2   (0.894) 0.832 0.970 0.867 0.931 0.980 0.952 0.961 0.985 
   4   (0.106) 0.168 0.030 0.133 0.069 0.020 0.048 0.039 0.015 

Locus 187 : 
2 alleles
9.4% missing data
   2   (0.855) 0.416 0.957 0.811 0.911 0.752 0.859 0.957 0.856 
   4   (0.145) 0.584 0.043 0.189 0.089 0.248 0.141 0.043 0.144 

Locus 188 : 
2 alleles
3.6% missing data
   3   (0.708) 0.654 0.714 0.653 0.832 0.714 0.638 0.777 0.917 
   4   (0.292) 0.346 0.286 0.347 0.168 0.286 0.362 0.223 0.083 

Locus 189 : 
2 alleles
5.1% missing data
   2   (0.795) 0.960 0.809 0.753 0.877 0.904 0.956 0.827 0.970 
   4   (0.205) 0.040 0.191 0.247 0.123 0.096 0.044 0.173 0.030 

Locus 190 : 
2 alleles
3.6% missing data
   2   (0.679) 0.292 0.622 0.706 0.830 0.889 0.909 0.625 0.335 
   4   (0.321) 0.708 0.378 0.294 0.170 0.111 0.091 0.375 0.665 

Locus 191 : 
2 alleles
4.3% missing data
   2   (0.912) 0.007 0.981 0.951 0.929 0.979 0.994 0.949 0.989 
   4   (0.088) 0.993 0.019 0.049 0.071 0.021 0.006 0.051 0.011 

Locus 192 : 
2 alleles
12.3% missing data
   1   (0.752) 0.947 0.805 0.762 0.603 0.950 0.943 0.826 0.194 
   3   (0.248) 0.053 0.195 0.238 0.397 0.050 0.057 0.174 0.806 

Locus 193 : 
2 alleles
8.0% missing data
   4   (0.513) 0.082 0.150 0.579 0.539 0.629 0.219 0.535 0.091 
   2   (0.487) 0.918 0.850 0.421 0.461 0.371 0.781 0.465 0.909 

Locus 194 : 
2 alleles
13.0% missing data
   1   (0.896) 0.995 0.941 0.909 0.857 0.968 0.991 0.928 0.985 
   4   (0.104) 0.005 0.059 0.091 0.143 0.032 0.009 0.072 0.015 

Locus 195 : 
2 alleles
4.3% missing data
   4   (0.886) 0.749 0.883 0.900 0.954 0.914 0.914 0.955 0.352 
   2   (0.114) 0.251 0.117 0.100 0.046 0.086 0.086 0.045 0.648 

Locus 196 : 
2 alleles
15.9% missing data
   3   (0.700) 0.342 0.737 0.646 0.806 0.900 0.857 0.750 0.959 
   1   (0.300) 0.658 0.263 0.354 0.194 0.100 0.143 0.250 0.041 

Locus 197 : 
2 alleles
13.0% missing data
   4   (0.700) 0.690 0.560 0.704 0.666 0.109 0.738 0.786 0.910 
   2   (0.300) 0.310 0.440 0.296 0.334 0.891 0.262 0.214 0.090 

Locus 198 : 
2 alleles
12.3% missing data
   1   (0.900) 0.906 0.900 0.930 0.932 0.960 0.983 0.906 0.987 
   4   (0.100) 0.094 0.100 0.070 0.068 0.040 0.017 0.094 0.013 

Locus 199 : 
2 alleles
13.0% missing data
   1   (0.762) 0.864 0.686 0.746 0.735 0.710 0.820 0.849 0.742 
   3   (0.238) 0.136 0.314 0.254 0.265 0.290 0.180 0.151 0.258 

Locus 200 : 
2 alleles
2.9% missing data
   4   (0.907) 0.006 0.965 0.969 0.902 0.984 0.996 0.861 0.988 
   2   (0.093) 0.994 0.035 0.031 0.098 0.016 0.004 0.139 0.012 

Locus 201 : 
2 alleles
3.6% missing data
   4   (0.230) 0.534 0.044 0.220 0.204 0.940 0.051 0.174 0.036 
   3   (0.770) 0.466 0.956 0.780 0.796 0.060 0.949 0.826 0.964 

Locus 202 : 
2 alleles
15.2% missing data
   1   (0.540) 0.333 0.842 0.579 0.419 0.849 0.904 0.421 0.792 
   3   (0.460) 0.667 0.158 0.421 0.581 0.151 0.096 0.579 0.208 

Locus 203 : 
2 alleles
14.5% missing data
   2   (0.664) 0.932 0.706 0.640 0.658 0.666 0.893 0.662 0.945 
   1   (0.336) 0.068 0.294 0.360 0.342 0.334 0.107 0.338 0.055 

Locus 204 : 
2 alleles
0.7% missing data
   4   (0.866) 0.982 0.905 0.895 0.901 0.956 0.948 0.908 0.421 
   1   (0.134) 0.018 0.095 0.105 0.099 0.044 0.052 0.092 0.579 

Locus 205 : 
2 alleles
2.9% missing data
   4   (0.083) 0.004 0.025 0.019 0.178 0.010 0.002 0.286 0.010 
   2   (0.917) 0.996 0.975 0.981 0.822 0.990 0.998 0.714 0.990 

Locus 206 : 
2 alleles
3.6% missing data
   4   (0.864) 0.943 0.980 0.913 0.872 0.868 0.987 0.884 0.081 
   2   (0.136) 0.057 0.020 0.087 0.128 0.132 0.013 0.116 0.919 

Locus 207 : 
2 alleles
13.8% missing data
   2   (0.927) 0.966 0.965 0.968 0.960 0.980 0.996 0.889 0.966 
   4   (0.073) 0.034 0.035 0.032 0.040 0.020 0.004 0.111 0.034 

Locus 208 : 
2 alleles
5.1% missing data
   3   (0.344) 0.264 0.314 0.367 0.211 0.115 0.149 0.409 0.105 
   4   (0.656) 0.736 0.686 0.633 0.789 0.885 0.851 0.591 0.895 

Locus 209 : 
2 alleles
16.7% missing data
   4   (0.721) 0.945 0.694 0.705 0.768 0.388 0.895 0.747 0.961 
   2   (0.279) 0.055 0.306 0.295 0.232 0.612 0.105 0.253 0.039 

Locus 210 : 
2 alleles
9.4% missing data
   1   (0.354) 0.374 0.358 0.374 0.302 0.519 0.435 0.306 0.090 
   3   (0.646) 0.626 0.642 0.626 0.698 0.481 0.565 0.694 0.910 

Locus 211 : 
2 alleles
11.6% missing data
   1   (0.911) 0.926 0.937 0.917 0.960 0.976 0.982 0.948 0.989 
   3   (0.089) 0.074 0.063 0.083 0.040 0.024 0.018 0.052 0.011 

Locus 212 : 
2 alleles
7.2% missing data
   3   (0.438) 0.383 0.089 0.414 0.387 0.114 0.064 0.575 0.766 
   4   (0.562) 0.617 0.911 0.586 0.613 0.886 0.936 0.425 0.234 

Locus 213 : 
2 alleles
3.6% missing data
   2   (0.556) 0.943 0.529 0.566 0.506 0.144 0.594 0.536 0.942 
   4   (0.444) 0.057 0.471 0.434 0.494 0.856 0.406 0.464 0.058 

Locus 214 : 
2 alleles
6.5% missing data
   1   (0.819) 0.938 0.847 0.841 0.893 0.633 0.678 0.865 0.676 
   3   (0.181) 0.062 0.153 0.159 0.107 0.367 0.322 0.135 0.324 

Locus 215 : 
2 alleles
5.8% missing data
   4   (0.878) 0.971 0.979 0.960 0.701 0.982 0.996 0.678 0.983 
   2   (0.122) 0.029 0.021 0.040 0.299 0.018 0.004 0.322 0.017 

Locus 216 : 
2 alleles
2.2% missing data
   2   (0.951) 0.997 0.986 0.988 0.949 0.994 0.999 0.898 0.994 
   4   (0.049) 0.003 0.014 0.012 0.051 0.006 0.001 0.102 0.006 

Locus 217 : 
2 alleles
4.3% missing data
   2   (0.777) 0.899 0.929 0.773 0.777 0.926 0.858 0.793 0.973 
   4   (0.223) 0.101 0.071 0.227 0.223 0.074 0.142 0.207 0.027 

Locus 218 : 
2 alleles
10.1% missing data
   2   (0.567) 0.425 0.413 0.534 0.606 0.829 0.855 0.550 0.931 
   4   (0.433) 0.575 0.587 0.466 0.394 0.171 0.145 0.450 0.069 

Locus 219 : 
2 alleles
14.5% missing data
   2   (0.778) 0.973 0.960 0.708 0.767 0.912 0.800 0.873 0.970 
   4   (0.222) 0.027 0.040 0.292 0.233 0.088 0.200 0.127 0.030 

Locus 220 : 
2 alleles
17.4% missing data
   4   (0.885) 0.978 0.985 0.960 0.837 0.985 0.996 0.644 0.984 
   3   (0.115) 0.022 0.015 0.040 0.163 0.015 0.004 0.356 0.016 

Locus 221 : 
2 alleles
2.9% missing data
   2   (0.094) 0.019 0.093 0.059 0.075 0.076 0.010 0.096 0.012 
   4   (0.906) 0.981 0.907 0.941 0.925 0.924 0.990 0.904 0.988 

Locus 222 : 
2 alleles
4.3% missing data
   2   (0.929) 0.989 0.970 0.961 0.897 0.988 0.996 0.944 0.990 
   4   (0.071) 0.011 0.030 0.039 0.103 0.012 0.004 0.056 0.010 

Locus 223 : 
2 alleles
13.0% missing data
   2   (0.881) 0.992 0.977 0.892 0.901 0.906 0.963 0.917 0.878 
   4   (0.119) 0.008 0.023 0.108 0.099 0.094 0.037 0.083 0.122 

Locus 224 : 
2 alleles
12.3% missing data
   1   (0.849) 0.758 0.886 0.772 0.917 0.775 0.954 0.946 0.979 
   3   (0.151) 0.242 0.114 0.228 0.083 0.225 0.046 0.054 0.021 

Locus 225 : 
2 alleles
10.9% missing data
   3   (0.699) 0.679 0.701 0.709 0.494 0.916 0.928 0.733 0.903 
   1   (0.301) 0.321 0.299 0.291 0.506 0.084 0.072 0.267 0.097 

Locus 226 : 
2 alleles
11.6% missing data
   3   (0.824) 0.816 0.889 0.806 0.911 0.964 0.974 0.831 0.975 
   1   (0.176) 0.184 0.111 0.194 0.089 0.036 0.026 0.169 0.025 

Locus 227 : 
2 alleles
6.5% missing data
   1   (0.829) 0.765 0.953 0.812 0.816 0.833 0.922 0.896 0.973 
   3   (0.171) 0.235 0.047 0.188 0.184 0.167 0.078 0.104 0.027 

Locus 228 : 
2 alleles
18.1% missing data
   2   (0.920) 0.974 0.909 0.922 0.960 0.923 0.992 0.961 0.988 
   4   (0.080) 0.026 0.091 0.078 0.040 0.077 0.008 0.039 0.012 

Locus 229 : 
2 alleles
3.6% missing data
   2   (0.766) 0.181 0.709 0.763 0.864 0.594 0.637 0.849 0.971 
   4   (0.234) 0.819 0.291 0.237 0.136 0.406 0.363 0.151 0.029 

Locus 230 : 
2 alleles
12.3% missing data
   4   (0.783) 0.953 0.733 0.658 0.859 0.947 0.925 0.899 0.969 
   2   (0.217) 0.047 0.267 0.342 0.141 0.053 0.075 0.101 0.031 

Locus 231 : 
2 alleles
2.2% missing data
   2   (0.663) 0.958 0.671 0.632 0.627 0.919 0.928 0.657 0.944 
   4   (0.337) 0.042 0.329 0.368 0.373 0.081 0.072 0.343 0.056 

Locus 232 : 
2 alleles
4.3% missing data
   3   (0.468) 0.537 0.432 0.484 0.575 0.530 0.431 0.383 0.542 
   4   (0.532) 0.463 0.568 0.516 0.425 0.470 0.569 0.617 0.458 

Locus 233 : 
2 alleles
7.2% missing data
   3   (0.848) 0.976 0.452 0.794 0.942 0.976 0.744 0.942 0.977 
   4   (0.152) 0.024 0.548 0.206 0.058 0.024 0.256 0.058 0.023 

Locus 234 : 
2 alleles
2.9% missing data
   4   (0.856) 0.980 0.932 0.875 0.887 0.811 0.986 0.852 0.960 
   2   (0.144) 0.020 0.068 0.125 0.113 0.189 0.014 0.148 0.040 

Locus 235 : 
2 alleles
6.5% missing data
   2   (0.678) 0.899 0.669 0.634 0.700 0.890 0.830 0.754 0.422 
   1   (0.322) 0.101 0.331 0.366 0.300 0.110 0.170 0.246 0.578 

Locus 236 : 
2 alleles
6.5% missing data
   4   (0.545) 0.926 0.901 0.529 0.690 0.184 0.502 0.455 0.950 
   1   (0.455) 0.074 0.099 0.471 0.310 0.816 0.498 0.545 0.050 

Locus 237 : 
2 alleles
3.6% missing data
   4   (0.730) 0.909 0.923 0.739 0.713 0.789 0.915 0.690 0.961 
   1   (0.270) 0.091 0.077 0.261 0.287 0.211 0.085 0.310 0.039 

Locus 238 : 
2 alleles
18.8% missing data
   1   (0.211) 0.188 0.043 0.220 0.242 0.065 0.042 0.186 0.066 
   3   (0.789) 0.812 0.957 0.780 0.758 0.935 0.958 0.814 0.934 

Locus 239 : 
2 alleles
4.3% missing data
   3   (0.882) 0.754 0.891 0.884 0.918 0.964 0.987 0.925 0.985 
   4   (0.118) 0.246 0.109 0.116 0.082 0.036 0.013 0.075 0.015 

Locus 240 : 
2 alleles
1.4% missing data
   2   (0.736) 0.826 0.946 0.676 0.857 0.650 0.309 0.824 0.979 
   3   (0.264) 0.174 0.054 0.324 0.143 0.350 0.691 0.176 0.021 

Locus 241 : 
2 alleles
8.7% missing data
   1   (0.868) 0.912 0.971 0.892 0.840 0.311 0.969 0.924 0.983 
   3   (0.132) 0.088 0.029 0.108 0.160 0.689 0.031 0.076 0.017 

Locus 242 : 
2 alleles
2.2% missing data
   3   (0.832) 0.847 0.673 0.835 0.877 0.843 0.857 0.880 0.978 
   1   (0.168) 0.153 0.327 0.165 0.123 0.157 0.143 0.120 0.022 

Locus 243 : 
2 alleles
10.9% missing data
   3   (0.477) 0.334 0.907 0.351 0.522 0.112 0.278 0.645 0.955 
   1   (0.523) 0.666 0.093 0.649 0.478 0.888 0.722 0.355 0.045 

Locus 244 : 
2 alleles
5.8% missing data
   2   (0.870) 0.980 0.967 0.905 0.849 0.927 0.988 0.854 0.978 
   4   (0.130) 0.020 0.033 0.095 0.151 0.073 0.012 0.146 0.022 

Locus 245 : 
2 alleles
2.9% missing data
   2   (0.829) 0.981 0.966 0.796 0.786 0.765 0.975 0.900 0.976 
   4   (0.171) 0.019 0.034 0.204 0.214 0.235 0.025 0.100 0.024 

Locus 246 : 
2 alleles
4.3% missing data
   4   (0.769) 0.732 0.761 0.758 0.820 0.951 0.910 0.826 0.601 
   2   (0.231) 0.268 0.239 0.242 0.180 0.049 0.090 0.174 0.399 

Locus 247 : 
2 alleles
14.5% missing data
   2   (0.647) 0.051 0.631 0.656 0.684 0.085 0.802 0.696 0.951 
   4   (0.353) 0.949 0.369 0.344 0.316 0.915 0.198 0.304 0.049 

Locus 248 : 
2 alleles
8.0% missing data
   2   (0.161) 0.388 0.045 0.134 0.119 0.042 0.233 0.107 0.468 
   3   (0.839) 0.612 0.955 0.866 0.881 0.958 0.767 0.893 0.532 

Locus 249 : 
2 alleles
13.8% missing data
   2   (0.942) 0.997 0.969 0.982 0.949 0.993 0.998 0.880 0.993 
   1   (0.058) 0.003 0.031 0.018 0.051 0.007 0.002 0.120 0.007 

Locus 250 : 
2 alleles
1.4% missing data
   2   (0.778) 0.105 0.946 0.806 0.823 0.947 0.783 0.824 0.706 
   3   (0.222) 0.895 0.054 0.194 0.177 0.053 0.217 0.176 0.294 

Locus 251 : 
2 alleles
5.1% missing data
   3   (0.383) 0.786 0.464 0.338 0.454 0.380 0.115 0.343 0.960 
   4   (0.617) 0.214 0.536 0.662 0.546 0.620 0.885 0.657 0.040 

Locus 252 : 
2 alleles
15.9% missing data
   2   (0.261) 0.069 0.041 0.269 0.175 0.343 0.214 0.263 0.230 
   4   (0.739) 0.931 0.959 0.731 0.825 0.657 0.786 0.737 0.770 

Locus 253 : 
2 alleles
15.2% missing data
   4   (0.865) 0.981 0.899 0.824 0.923 0.974 0.979 0.924 0.954 
   2   (0.135) 0.019 0.101 0.176 0.077 0.026 0.021 0.076 0.046 

Locus 254 : 
2 alleles
8.0% missing data
   1   (0.319) 0.119 0.334 0.330 0.217 0.096 0.120 0.386 0.099 
   2   (0.681) 0.881 0.666 0.670 0.783 0.904 0.880 0.614 0.901 

Locus 255 : 
2 alleles
16.7% missing data
   1   (0.656) 0.669 0.203 0.717 0.628 0.561 0.334 0.672 0.686 
   2   (0.344) 0.331 0.797 0.283 0.372 0.439 0.666 0.328 0.314 

Locus 256 : 
2 alleles
7.2% missing data
   1   (0.671) 0.979 0.928 0.647 0.740 0.706 0.468 0.749 0.091 
   2   (0.329) 0.021 0.072 0.353 0.260 0.294 0.532 0.251 0.909 

Locus 257 : 
2 alleles
10.9% missing data
   1   (0.917) 0.931 0.935 0.930 0.965 0.946 0.990 0.948 0.982 
   2   (0.083) 0.069 0.065 0.070 0.035 0.054 0.010 0.052 0.018 

Locus 258 : 
2 alleles
15.9% missing data
   3   (0.905) 0.981 0.965 0.883 0.941 0.746 0.966 0.973 0.901 
   1   (0.095) 0.019 0.035 0.117 0.059 0.254 0.034 0.027 0.099 

Locus 259 : 
2 alleles
10.9% missing data
   2   (0.853) 0.989 0.901 0.910 0.922 0.967 0.989 0.798 0.150 
   4   (0.147) 0.011 0.099 0.090 0.078 0.033 0.011 0.202 0.850 

Locus 260 : 
2 alleles
11.6% missing data
   1   (0.859) 0.416 0.894 0.915 0.679 0.924 0.985 0.880 0.976 
   3   (0.141) 0.584 0.106 0.085 0.321 0.076 0.015 0.120 0.024 

Locus 261 : 
2 alleles
15.9% missing data
   1   (0.487) 0.418 0.476 0.500 0.508 0.119 0.536 0.481 0.491 
   3   (0.513) 0.582 0.524 0.500 0.492 0.881 0.464 0.519 0.509 

Locus 262 : 
2 alleles
13.8% missing data
   4   (0.125) 0.164 0.022 0.095 0.086 0.092 0.017 0.144 0.019 
   2   (0.875) 0.836 0.978 0.905 0.914 0.908 0.983 0.856 0.981 

Locus 263 : 
2 alleles
1.4% missing data
   1   (0.897) 0.981 0.967 0.888 0.943 0.967 0.972 0.944 0.986 
   2   (0.103) 0.019 0.033 0.112 0.057 0.033 0.028 0.056 0.014 

Locus 264 : 
2 alleles
3.6% missing data
   2   (0.936) 0.883 0.334 0.910 0.991 0.991 0.783 0.994 0.993 
   4   (0.064) 0.117 0.666 0.090 0.009 0.009 0.217 0.006 0.007 

Locus 265 : 
2 alleles
7.2% missing data
   3   (0.696) 0.297 0.818 0.739 0.462 0.679 0.935 0.776 0.162 
   2   (0.304) 0.703 0.182 0.261 0.538 0.321 0.065 0.224 0.838 

Locus 266 : 
2 alleles
5.1% missing data
   2   (0.488) 0.025 0.459 0.511 0.346 0.359 0.711 0.500 0.798 
   4   (0.512) 0.975 0.541 0.489 0.654 0.641 0.289 0.500 0.202 

Locus 267 : 
2 alleles
2.9% missing data
   2   (0.920) 0.996 0.626 0.961 0.930 0.991 0.995 0.912 0.985 
   4   (0.080) 0.004 0.374 0.039 0.070 0.009 0.005 0.088 0.015 

Locus 268 : 
2 alleles
15.2% missing data
   1   (0.201) 0.037 0.202 0.204 0.152 0.065 0.030 0.211 0.075 
   3   (0.799) 0.963 0.798 0.796 0.848 0.935 0.970 0.789 0.925 

Locus 269 : 
2 alleles
4.3% missing data
   1   (0.900) 0.851 0.956 0.950 0.950 0.917 0.994 0.812 0.987 
   3   (0.100) 0.149 0.044 0.050 0.050 0.083 0.006 0.188 0.013 

Locus 270 : 
2 alleles
6.5% missing data
   4   (0.904) 0.874 0.941 0.908 0.948 0.977 0.966 0.945 0.985 
   1   (0.096) 0.126 0.059 0.092 0.052 0.023 0.034 0.055 0.015 

Locus 271 : 
2 alleles
2.2% missing data
   2   (0.874) 0.981 0.697 0.814 0.924 0.860 0.949 0.961 0.982 
   4   (0.126) 0.019 0.303 0.186 0.076 0.140 0.051 0.039 0.018 

Locus 272 : 
2 alleles
2.9% missing data
   4   (0.846) 0.962 0.966 0.830 0.892 0.951 0.974 0.875 0.944 
   2   (0.154) 0.038 0.034 0.170 0.108 0.049 0.026 0.125 0.056 

Locus 273 : 
2 alleles
1.4% missing data
   2   (0.867) 0.985 0.973 0.874 0.892 0.950 0.983 0.879 0.982 
   4   (0.133) 0.015 0.027 0.126 0.108 0.050 0.017 0.121 0.018 

Locus 274 : 
2 alleles
8.0% missing data
   1   (0.144) 0.020 0.282 0.134 0.094 0.032 0.034 0.131 0.059 
   3   (0.856) 0.980 0.718 0.866 0.906 0.968 0.966 0.869 0.941 

Locus 275 : 
2 alleles
2.9% missing data
   1   (0.575) 0.065 0.094 0.592 0.753 0.903 0.703 0.579 0.051 
   4   (0.425) 0.935 0.906 0.408 0.247 0.097 0.297 0.421 0.949 

Locus 276 : 
2 alleles
18.1% missing data
   2   (0.366) 0.650 0.107 0.355 0.575 0.726 0.148 0.296 0.139 
   3   (0.634) 0.350 0.893 0.645 0.425 0.274 0.852 0.704 0.861 

Locus 277 : 
2 alleles
10.9% missing data
   1   (0.906) 0.776 0.986 0.928 0.859 0.968 0.993 0.943 0.988 
   4   (0.094) 0.224 0.014 0.072 0.141 0.032 0.007 0.057 0.012 

Locus 278 : 
2 alleles
3.6% missing data
   3   (0.783) 0.967 0.970 0.775 0.793 0.789 0.979 0.776 0.971 
   1   (0.217) 0.033 0.030 0.225 0.207 0.211 0.021 0.224 0.029 

Locus 279 : 
2 alleles
3.6% missing data
   1   (0.874) 0.957 0.964 0.887 0.834 0.963 0.988 0.906 0.943 
   3   (0.126) 0.043 0.036 0.113 0.166 0.037 0.012 0.094 0.057 

Locus 280 : 
2 alleles
2.2% missing data
   3   (0.183) 0.040 0.393 0.191 0.181 0.154 0.203 0.107 0.029 
   4   (0.817) 0.960 0.607 0.809 0.819 0.846 0.797 0.893 0.971 

Locus 281 : 
2 alleles
14.5% missing data
   1   (0.731) 0.536 0.704 0.738 0.728 0.913 0.907 0.743 0.883 
   2   (0.269) 0.464 0.296 0.262 0.272 0.087 0.093 0.257 0.117 

Locus 282 : 
2 alleles
18.1% missing data
   3   (0.817) 0.977 0.963 0.798 0.863 0.933 0.959 0.850 0.793 
   4   (0.183) 0.023 0.037 0.202 0.137 0.067 0.041 0.150 0.207 

Locus 283 : 
2 alleles
5.1% missing data
   1   (0.893) 0.986 0.898 0.888 0.953 0.970 0.986 0.924 0.982 
   2   (0.107) 0.014 0.102 0.112 0.047 0.030 0.014 0.076 0.018 

Locus 284 : 
2 alleles
5.1% missing data
   1   (0.881) 0.991 0.912 0.935 0.908 0.912 0.981 0.882 0.337 
   2   (0.119) 0.009 0.088 0.065 0.092 0.088 0.019 0.118 0.663 

Locus 285 : 
2 alleles
10.9% missing data
   4   (0.904) 0.981 0.906 0.868 0.949 0.977 0.987 0.965 0.985 
   2   (0.096) 0.019 0.094 0.132 0.051 0.023 0.013 0.035 0.015 

Locus 286 : 
2 alleles
8.0% missing data
   4   (0.357) 0.097 0.380 0.385 0.470 0.362 0.506 0.261 0.085 
   2   (0.643) 0.903 0.620 0.615 0.530 0.638 0.494 0.739 0.915 

Locus 287 : 
2 alleles
14.5% missing data
   1   (0.414) 0.428 0.917 0.367 0.397 0.922 0.288 0.437 0.064 
   3   (0.586) 0.572 0.083 0.633 0.603 0.078 0.712 0.563 0.936 

Locus 288 : 
2 alleles
2.2% missing data
   2   (0.049) 0.011 0.004 0.011 0.061 0.018 0.001 0.100 0.006 
   3   (0.951) 0.989 0.996 0.989 0.939 0.982 0.999 0.900 0.994 

Locus 289 : 
2 alleles
15.9% missing data
   4   (0.924) 0.996 0.993 0.980 0.926 0.991 0.998 0.877 0.161 
   2   (0.076) 0.004 0.007 0.020 0.074 0.009 0.002 0.123 0.839 

Locus 290 : 
2 alleles
6.5% missing data
   2   (0.844) 0.952 0.525 0.757 0.948 0.962 0.880 0.942 0.980 
   4   (0.156) 0.048 0.475 0.243 0.052 0.038 0.120 0.058 0.020 

Locus 291 : 
2 alleles
18.1% missing data
   4   (0.898) 0.990 0.912 0.932 0.934 0.986 0.988 0.878 0.962 
   2   (0.102) 0.010 0.088 0.068 0.066 0.014 0.012 0.122 0.038 

Locus 292 : 
2 alleles
7.2% missing data
   2   (0.716) 0.455 0.582 0.774 0.743 0.912 0.953 0.608 0.953 
   4   (0.284) 0.545 0.418 0.226 0.257 0.088 0.047 0.392 0.047 

Locus 293 : 
2 alleles
3.6% missing data
   1   (0.927) 0.996 0.993 0.983 0.888 0.991 0.998 0.744 0.982 
   3   (0.073) 0.004 0.007 0.017 0.112 0.009 0.002 0.256 0.018 

Locus 294 : 
2 alleles
10.9% missing data
   2   (0.845) 0.797 0.975 0.842 0.890 0.970 0.838 0.915 0.574 
   1   (0.155) 0.203 0.025 0.158 0.110 0.030 0.162 0.085 0.426 

Locus 295 : 
2 alleles
5.1% missing data
   1   (0.798) 0.792 0.867 0.833 0.786 0.927 0.963 0.757 0.971 
   2   (0.202) 0.208 0.133 0.167 0.214 0.073 0.037 0.243 0.029 

Locus 296 : 
2 alleles
5.8% missing data
   1   (0.611) 0.142 0.191 0.557 0.733 0.242 0.071 0.801 0.849 
   3   (0.389) 0.858 0.809 0.443 0.267 0.758 0.929 0.199 0.151 

Locus 297 : 
2 alleles
4.3% missing data
   4   (0.912) 0.949 0.948 0.888 0.947 0.920 0.980 0.972 0.988 
   2   (0.088) 0.051 0.052 0.112 0.053 0.080 0.020 0.028 0.012 

Locus 298 : 
2 alleles
11.6% missing data
   2   (0.619) 0.489 0.596 0.529 0.684 0.874 0.753 0.705 0.948 
   4   (0.381) 0.511 0.404 0.471 0.316 0.126 0.247 0.295 0.052 

Locus 299 : 
2 alleles
8.0% missing data
   2   (0.221) 0.040 0.589 0.167 0.149 0.141 0.046 0.264 0.471 
   4   (0.779) 0.960 0.411 0.833 0.851 0.859 0.954 0.736 0.529 

Locus 300 : 
2 alleles
3.6% missing data
   2   (0.807) 0.904 0.961 0.793 0.878 0.937 0.977 0.794 0.961 
   4   (0.193) 0.096 0.039 0.207 0.122 0.063 0.023 0.206 0.039 

Locus 301 : 
2 alleles
5.8% missing data
   2   (0.532) 0.544 0.941 0.537 0.462 0.160 0.286 0.544 0.891 
   4   (0.468) 0.456 0.059 0.463 0.538 0.840 0.714 0.456 0.109 

Locus 302 : 
2 alleles
13.8% missing data
   4   (0.457) 0.323 0.447 0.405 0.322 0.784 0.700 0.515 0.800 
   3   (0.543) 0.677 0.553 0.595 0.678 0.216 0.300 0.485 0.200 

Locus 303 : 
2 alleles
6.5% missing data
   4   (0.891) 0.985 0.872 0.892 0.952 0.903 0.959 0.930 0.978 
   2   (0.109) 0.015 0.128 0.108 0.048 0.097 0.041 0.070 0.022 

Locus 304 : 
2 alleles
14.5% missing data
   3   (0.913) 0.739 0.987 0.921 0.957 0.897 0.991 0.954 0.989 
   1   (0.087) 0.261 0.013 0.079 0.043 0.103 0.009 0.046 0.011 

Locus 305 : 
2 alleles
2.2% missing data
   4   (0.828) 0.976 0.972 0.875 0.878 0.932 0.968 0.797 0.322 
   3   (0.172) 0.024 0.028 0.125 0.122 0.068 0.032 0.203 0.678 

Locus 306 : 
2 alleles
5.1% missing data
   2   (0.902) 0.941 0.903 0.866 0.970 0.962 0.983 0.959 0.986 
   3   (0.098) 0.059 0.097 0.134 0.030 0.038 0.017 0.041 0.014 

Locus 307 : 
2 alleles
13.0% missing data
   3   (0.735) 0.774 0.682 0.755 0.732 0.304 0.902 0.754 0.962 
   1   (0.265) 0.226 0.318 0.245 0.268 0.696 0.098 0.246 0.038 

Locus 308 : 
2 alleles
5.1% missing data
   3   (0.907) 0.921 0.987 0.946 0.912 0.030 0.988 0.952 0.974 
   1   (0.093) 0.079 0.013 0.054 0.088 0.970 0.012 0.048 0.026 

Locus 309 : 
2 alleles
2.2% missing data
   2   (0.778) 0.390 0.948 0.713 0.897 0.953 0.955 0.832 0.968 
   3   (0.222) 0.610 0.052 0.287 0.103 0.047 0.045 0.168 0.032 

Locus 310 : 
2 alleles
5.8% missing data
   4   (0.861) 0.980 0.484 0.858 0.871 0.829 0.896 0.940 0.972 
   2   (0.139) 0.020 0.516 0.142 0.129 0.171 0.104 0.060 0.028 

Locus 311 : 
2 alleles
15.2% missing data
   3   (0.820) 0.394 0.812 0.784 0.857 0.922 0.952 0.905 0.971 
   1   (0.180) 0.606 0.188 0.216 0.143 0.078 0.048 0.095 0.029 

Locus 312 : 
2 alleles
5.1% missing data
   2   (0.892) 0.871 0.981 0.923 0.849 0.929 0.993 0.902 0.981 
   3   (0.108) 0.129 0.019 0.077 0.151 0.071 0.007 0.098 0.019 

Locus 313 : 
2 alleles
2.2% missing data
   3   (0.100) 0.018 0.020 0.097 0.046 0.022 0.009 0.075 0.013 
   4   (0.900) 0.982 0.980 0.903 0.954 0.978 0.991 0.925 0.987 

Locus 314 : 
2 alleles
9.4% missing data
   2   (0.923) 0.937 0.991 0.955 0.869 0.990 0.995 0.943 0.990 
   4   (0.077) 0.063 0.009 0.045 0.131 0.010 0.005 0.057 0.010 

Locus 315 : 
2 alleles
2.2% missing data
   2   (0.617) 0.923 0.382 0.692 0.557 0.362 0.900 0.550 0.296 
   4   (0.383) 0.077 0.618 0.308 0.443 0.638 0.100 0.450 0.704 

Locus 316 : 
2 alleles
2.9% missing data
   1   (0.932) 0.996 0.990 0.973 0.761 0.990 0.997 0.946 0.989 
   3   (0.068) 0.004 0.010 0.027 0.239 0.010 0.003 0.054 0.011 

Locus 317 : 
2 alleles
5.8% missing data
   4   (0.903) 0.986 0.292 0.902 0.940 0.984 0.988 0.968 0.972 
   2   (0.097) 0.014 0.708 0.098 0.060 0.016 0.012 0.032 0.028 

Locus 318 : 
2 alleles
6.5% missing data
   2   (0.890) 0.984 0.890 0.938 0.897 0.977 0.983 0.912 0.471 
   4   (0.110) 0.016 0.110 0.062 0.103 0.023 0.017 0.088 0.529 

Locus 319 : 
2 alleles
4.3% missing data
   2   (0.602) 0.570 0.711 0.527 0.649 0.081 0.835 0.706 0.838 
   4   (0.398) 0.430 0.289 0.473 0.351 0.919 0.165 0.294 0.162 

Locus 320 : 
2 alleles
5.1% missing data
   2   (0.394) 0.421 0.227 0.383 0.242 0.469 0.075 0.474 0.818 
   4   (0.606) 0.579 0.773 0.617 0.758 0.531 0.925 0.526 0.182 

Locus 321 : 
2 alleles
10.9% missing data
   2   (0.812) 0.946 0.538 0.798 0.926 0.446 0.892 0.868 0.974 
   4   (0.188) 0.054 0.462 0.202 0.074 0.554 0.108 0.132 0.026 

Locus 322 : 
2 alleles
6.5% missing data
   1   (0.288) 0.523 0.405 0.328 0.201 0.340 0.165 0.222 0.039 
   3   (0.712) 0.477 0.595 0.672 0.799 0.660 0.835 0.778 0.961 

Locus 323 : 
2 alleles
18.8% missing data
   3   (0.916) 0.978 0.544 0.869 0.976 0.969 0.967 0.984 0.989 
   1   (0.084) 0.022 0.456 0.131 0.024 0.031 0.033 0.016 0.011 

Locus 324 : 
2 alleles
3.6% missing data
   3   (0.796) 0.021 0.962 0.885 0.750 0.941 0.974 0.764 0.277 
   1   (0.204) 0.979 0.038 0.115 0.250 0.059 0.026 0.236 0.723 

Locus 325 : 
2 alleles
14.5% missing data
   1   (0.847) 0.950 0.938 0.825 0.921 0.788 0.968 0.894 0.853 
   3   (0.153) 0.050 0.062 0.175 0.079 0.212 0.032 0.106 0.147 

Locus 326 : 
2 alleles
13.8% missing data
   4   (0.613) 0.552 0.233 0.658 0.655 0.577 0.250 0.679 0.109 
   2   (0.387) 0.448 0.767 0.342 0.345 0.423 0.750 0.321 0.891 

Locus 327 : 
2 alleles
5.8% missing data
   1   (0.167) 0.034 0.032 0.163 0.137 0.070 0.039 0.108 0.791 
   3   (0.833) 0.966 0.968 0.837 0.863 0.930 0.961 0.892 0.209 

Locus 328 : 
2 alleles
0.7% missing data
   4   (0.868) 0.975 0.982 0.820 0.942 0.953 0.988 0.918 0.982 
   2   (0.132) 0.025 0.018 0.180 0.058 0.047 0.012 0.082 0.018 

Locus 329 : 
2 alleles
5.1% missing data
   4   (0.350) 0.394 0.450 0.328 0.447 0.113 0.121 0.376 0.052 
   2   (0.650) 0.606 0.550 0.672 0.553 0.887 0.879 0.624 0.948 

Locus 330 : 
2 alleles
3.6% missing data
   3   (0.888) 0.932 0.984 0.759 0.972 0.972 0.965 0.972 0.987 
   1   (0.112) 0.068 0.016 0.241 0.028 0.028 0.035 0.028 0.013 

Locus 331 : 
2 alleles
15.2% missing data
   4   (0.888) 0.657 0.960 0.777 0.966 0.969 0.856 0.979 0.984 
   2   (0.112) 0.343 0.040 0.223 0.034 0.031 0.144 0.021 0.016 

Locus 332 : 
2 alleles
6.5% missing data
   1   (0.310) 0.829 0.403 0.321 0.345 0.398 0.468 0.195 0.033 
   3   (0.690) 0.171 0.597 0.679 0.655 0.602 0.532 0.805 0.967 

Locus 333 : 
2 alleles
5.1% missing data
   4   (0.915) 0.977 0.984 0.955 0.807 0.953 0.985 0.937 0.976 
   1   (0.085) 0.023 0.016 0.045 0.193 0.047 0.015 0.063 0.024 

Locus 334 : 
2 alleles
2.2% missing data
   1   (0.895) 0.985 0.049 0.929 0.928 0.929 0.975 0.942 0.981 
   3   (0.105) 0.015 0.951 0.071 0.072 0.071 0.025 0.058 0.019 

Locus 335 : 
2 alleles
15.9% missing data
   1   (0.892) 0.993 0.935 0.947 0.911 0.960 0.976 0.883 0.547 
   2   (0.108) 0.007 0.065 0.053 0.089 0.040 0.024 0.117 0.453 

Locus 336 : 
2 alleles
15.9% missing data
   4   (0.922) 0.921 0.977 0.956 0.889 0.953 0.993 0.939 0.978 
   1   (0.078) 0.079 0.023 0.044 0.111 0.047 0.007 0.061 0.022 

Locus 337 : 
2 alleles
13.0% missing data
   2   (0.555) 0.515 0.906 0.538 0.523 0.360 0.769 0.570 0.623 
   4   (0.445) 0.485 0.094 0.462 0.477 0.640 0.231 0.430 0.377 

Locus 338 : 
2 alleles
13.8% missing data
   3   (0.834) 0.980 0.949 0.797 0.829 0.739 0.914 0.922 0.850 
   1   (0.166) 0.020 0.051 0.203 0.171 0.261 0.086 0.078 0.150 

Locus 339 : 
2 alleles
5.1% missing data
   1   (0.696) 0.705 0.958 0.672 0.785 0.944 0.285 0.763 0.465 
   3   (0.304) 0.295 0.042 0.328 0.215 0.056 0.715 0.237 0.535 

Locus 340 : 
2 alleles
1.4% missing data
   4   (0.904) 0.829 0.982 0.919 0.900 0.948 0.992 0.940 0.986 
   2   (0.096) 0.171 0.018 0.081 0.100 0.052 0.008 0.060 0.014 

Locus 341 : 
2 alleles
13.0% missing data
   4   (0.888) 0.986 0.936 0.903 0.936 0.920 0.989 0.892 0.984 
   1   (0.112) 0.014 0.064 0.097 0.064 0.080 0.011 0.108 0.016 

Locus 342 : 
2 alleles
6.5% missing data
   2   (0.732) 0.968 0.881 0.707 0.700 0.868 0.901 0.810 0.225 
   3   (0.268) 0.032 0.119 0.293 0.300 0.132 0.099 0.190 0.775 

Locus 343 : 
2 alleles
10.1% missing data
   2   (0.823) 0.826 0.971 0.821 0.830 0.964 0.975 0.837 0.975 
   4   (0.177) 0.174 0.029 0.179 0.170 0.036 0.025 0.163 0.025 

Locus 344 : 
2 alleles
11.6% missing data
   1   (0.903) 0.871 0.934 0.904 0.924 0.912 0.985 0.956 0.987 
   3   (0.097) 0.129 0.066 0.096 0.076 0.088 0.015 0.044 0.013 

Locus 345 : 
2 alleles
15.9% missing data
   4   (0.832) 0.968 0.962 0.804 0.903 0.854 0.901 0.886 0.810 
   2   (0.168) 0.032 0.038 0.196 0.097 0.146 0.099 0.114 0.190 

Locus 346 : 
2 alleles
5.8% missing data
   2   (0.897) 0.985 0.910 0.928 0.878 0.974 0.983 0.919 0.902 
   4   (0.103) 0.015 0.090 0.072 0.122 0.026 0.017 0.081 0.098 

Locus 347 : 
2 alleles
5.8% missing data
   2   (0.909) 0.957 0.938 0.929 0.964 0.919 0.991 0.921 0.988 
   4   (0.091) 0.043 0.062 0.071 0.036 0.081 0.009 0.079 0.012 

Locus 348 : 
2 alleles
1.4% missing data
   3   (0.877) 0.972 0.974 0.926 0.888 0.312 0.959 0.884 0.983 
   2   (0.123) 0.028 0.026 0.074 0.112 0.688 0.041 0.116 0.017 

Locus 349 : 
2 alleles
4.3% missing data
   4   (0.920) 0.952 0.983 0.875 0.957 0.981 0.959 0.985 0.974 
   2   (0.080) 0.048 0.017 0.125 0.043 0.019 0.041 0.015 0.026 

Locus 350 : 
2 alleles
5.1% missing data
   1   (0.914) 0.979 0.920 0.959 0.834 0.949 0.996 0.913 0.974 
   3   (0.086) 0.021 0.080 0.041 0.166 0.051 0.004 0.087 0.026 

Locus 351 : 
2 alleles
14.5% missing data
   1   (0.587) 0.608 0.888 0.571 0.611 0.896 0.502 0.624 0.158 
   3   (0.413) 0.392 0.112 0.429 0.389 0.104 0.498 0.376 0.842 

Locus 352 : 
2 alleles
2.2% missing data
   3   (0.911) 0.978 0.899 0.940 0.905 0.976 0.994 0.932 0.988 
   1   (0.089) 0.022 0.101 0.060 0.095 0.024 0.006 0.068 0.012 

Locus 353 : 
2 alleles
2.2% missing data
   3   (0.865) 0.982 0.982 0.896 0.844 0.960 0.990 0.842 0.984 
   1   (0.135) 0.018 0.018 0.104 0.156 0.040 0.010 0.158 0.016 

Locus 354 : 
2 alleles
0.7% missing data
   2   (0.898) 0.991 0.909 0.926 0.941 0.953 0.993 0.886 0.986 
   4   (0.102) 0.009 0.091 0.074 0.059 0.047 0.007 0.114 0.014 

Locus 355 : 
2 alleles
13.8% missing data
   3   (0.884) 0.879 0.977 0.879 0.923 0.958 0.987 0.920 0.983 
   1   (0.116) 0.121 0.023 0.121 0.077 0.042 0.013 0.080 0.017 

Locus 356 : 
2 alleles
11.6% missing data
   2   (0.924) 0.956 0.990 0.956 0.939 0.984 0.995 0.940 0.916 
   4   (0.076) 0.044 0.010 0.044 0.061 0.016 0.005 0.060 0.084 

Locus 357 : 
2 alleles
3.6% missing data
   4   (0.867) 0.990 0.876 0.763 0.905 0.897 0.877 0.971 0.982 
   2   (0.133) 0.010 0.124 0.237 0.095 0.103 0.123 0.029 0.018 

Locus 358 : 
2 alleles
5.8% missing data
   2   (0.730) 0.777 0.894 0.657 0.709 0.752 0.835 0.840 0.901 
   4   (0.270) 0.223 0.106 0.343 0.291 0.248 0.165 0.160 0.099 

Locus 359 : 
2 alleles
1.4% missing data
   3   (0.920) 0.996 0.464 0.974 0.822 0.989 0.995 0.926 0.974 
   1   (0.080) 0.004 0.536 0.026 0.178 0.011 0.005 0.074 0.026 

Locus 360 : 
2 alleles
2.9% missing data
   3   (0.897) 0.985 0.089 0.942 0.890 0.984 0.993 0.929 0.987 
   1   (0.103) 0.015 0.911 0.058 0.110 0.016 0.007 0.071 0.013 

Locus 361 : 
2 alleles
5.1% missing data
   1   (0.372) 0.413 0.107 0.312 0.417 0.357 0.466 0.389 0.924 
   3   (0.628) 0.587 0.893 0.688 0.583 0.643 0.534 0.611 0.076 

Locus 362 : 
2 alleles
4.3% missing data
   1   (0.866) 0.978 0.983 0.864 0.842 0.948 0.971 0.947 0.377 
   2   (0.134) 0.022 0.017 0.136 0.158 0.052 0.029 0.053 0.623 

Locus 363 : 
2 alleles
4.3% missing data
   3   (0.909) 0.901 0.976 0.851 0.973 0.961 0.971 0.975 0.986 
   1   (0.091) 0.099 0.024 0.149 0.027 0.039 0.029 0.025 0.014 

Locus 364 : 
2 alleles
11.6% missing data
   2   (0.879) 0.982 0.419 0.889 0.948 0.904 0.955 0.933 0.851 
   4   (0.121) 0.018 0.581 0.111 0.052 0.096 0.045 0.067 0.149 

Locus 365 : 
2 alleles
2.9% missing data
   1   (0.812) 0.980 0.889 0.792 0.855 0.926 0.962 0.829 0.971 
   3   (0.188) 0.020 0.111 0.208 0.145 0.074 0.038 0.171 0.029 

Locus 366 : 
2 alleles
5.1% missing data
   4   (0.501) 0.544 0.404 0.525 0.533 0.395 0.294 0.471 0.668 
   2   (0.499) 0.456 0.596 0.475 0.467 0.605 0.706 0.529 0.332 

Locus 367 : 
2 alleles
9.4% missing data
   2   (0.924) 0.996 0.993 0.960 0.918 0.974 0.997 0.920 0.990 
   3   (0.076) 0.004 0.007 0.040 0.082 0.026 0.003 0.080 0.010 

Locus 368 : 
2 alleles
6.5% missing data
   2   (0.465) 0.032 0.824 0.410 0.493 0.410 0.808 0.457 0.908 
   4   (0.535) 0.968 0.176 0.590 0.507 0.590 0.192 0.543 0.092 

Locus 369 : 
2 alleles
5.8% missing data
   4   (0.895) 0.929 0.983 0.870 0.952 0.015 0.980 0.975 0.966 
   1   (0.105) 0.071 0.017 0.130 0.048 0.985 0.020 0.025 0.034 

Locus 370 : 
2 alleles
5.8% missing data
   2   (0.256) 0.030 0.064 0.330 0.175 0.094 0.059 0.221 0.034 
   4   (0.744) 0.970 0.936 0.670 0.825 0.906 0.941 0.779 0.966 

Locus 371 : 
2 alleles
1.4% missing data
   1   (0.857) 0.973 0.654 0.865 0.922 0.963 0.961 0.877 0.970 
   3   (0.143) 0.027 0.346 0.135 0.078 0.037 0.039 0.123 0.030 

Locus 372 : 
2 alleles
0.7% missing data
   1   (0.313) 0.050 0.064 0.333 0.288 0.088 0.082 0.367 0.050 
   3   (0.687) 0.950 0.936 0.667 0.712 0.912 0.918 0.633 0.950 

Locus 373 : 
2 alleles
2.2% missing data
   4   (0.936) 0.989 0.993 0.975 0.878 0.981 0.998 0.933 0.992 
   2   (0.064) 0.011 0.007 0.025 0.122 0.019 0.002 0.067 0.008 

Locus 374 : 
2 alleles
19.6% missing data
   2   (0.672) 0.725 0.640 0.769 0.487 0.610 0.608 0.607 0.831 
   4   (0.328) 0.275 0.360 0.231 0.513 0.390 0.392 0.393 0.169 

Locus 375 : 
2 alleles
15.9% missing data
   2   (0.909) 0.994 0.965 0.936 0.952 0.896 0.990 0.917 0.859 
   4   (0.091) 0.006 0.035 0.064 0.048 0.104 0.010 0.083 0.141 

Locus 376 : 
2 alleles
2.2% missing data
   2   (0.858) 0.082 0.938 0.866 0.930 0.601 0.809 0.943 0.981 
   3   (0.142) 0.918 0.062 0.134 0.070 0.399 0.191 0.057 0.019 

Locus 377 : 
2 alleles
4.3% missing data
   1   (0.613) 0.594 0.528 0.685 0.596 0.204 0.285 0.577 0.908 
   3   (0.387) 0.406 0.472 0.315 0.404 0.796 0.715 0.423 0.092 

Locus 378 : 
2 alleles
15.9% missing data
   2   (0.171) 0.016 0.170 0.090 0.224 0.055 0.012 0.359 0.024 
   4   (0.829) 0.984 0.830 0.910 0.776 0.945 0.988 0.641 0.976 

Locus 379 : 
2 alleles
14.5% missing data
   2   (0.645) 0.948 0.552 0.639 0.745 0.482 0.694 0.662 0.393 
   4   (0.355) 0.052 0.448 0.361 0.255 0.518 0.306 0.338 0.607 

Locus 380 : 
2 alleles
2.9% missing data
   2   (0.880) 0.977 0.975 0.835 0.942 0.909 0.921 0.949 0.985 
   4   (0.120) 0.023 0.025 0.165 0.058 0.091 0.079 0.051 0.015 

Locus 381 : 
2 alleles
7.2% missing data
   4   (0.867) 0.810 0.879 0.895 0.805 0.974 0.883 0.916 0.951 
   2   (0.133) 0.190 0.121 0.105 0.195 0.026 0.117 0.084 0.049 

Locus 382 : 
2 alleles
5.8% missing data
   4   (0.883) 0.981 0.959 0.910 0.880 0.897 0.913 0.948 0.353 
   2   (0.117) 0.019 0.041 0.090 0.120 0.103 0.087 0.052 0.647 

Locus 383 : 
2 alleles
14.5% missing data
   1   (0.267) 0.246 0.177 0.221 0.183 0.140 0.038 0.430 0.043 
   3   (0.733) 0.754 0.823 0.779 0.817 0.860 0.962 0.570 0.957 

Locus 384 : 
2 alleles
8.7% missing data
   1   (0.865) 0.984 0.795 0.872 0.904 0.868 0.960 0.900 0.962 
   3   (0.135) 0.016 0.205 0.128 0.096 0.132 0.040 0.100 0.038 

Locus 385 : 
2 alleles
10.9% missing data
   2   (0.881) 0.938 0.475 0.898 0.944 0.861 0.986 0.929 0.849 
   4   (0.119) 0.062 0.525 0.102 0.056 0.139 0.014 0.071 0.151 

Locus 386 : 
2 alleles
11.6% missing data
   2   (0.850) 0.983 0.881 0.834 0.914 0.701 0.973 0.900 0.870 
   1   (0.150) 0.017 0.119 0.166 0.086 0.299 0.027 0.100 0.130 

Locus 387 : 
2 alleles
7.2% missing data
   2   (0.793) 0.801 0.792 0.721 0.879 0.961 0.794 0.886 0.932 
   3   (0.207) 0.199 0.208 0.279 0.121 0.039 0.206 0.114 0.068 

Locus 388 : 
2 alleles
6.5% missing data
   3   (0.808) 0.848 0.887 0.849 0.739 0.769 0.866 0.854 0.515 
   1   (0.192) 0.152 0.113 0.151 0.261 0.231 0.134 0.146 0.485 

Locus 389 : 
2 alleles
4.3% missing data
   1   (0.786) 0.038 0.828 0.829 0.789 0.934 0.953 0.788 0.902 
   3   (0.214) 0.962 0.172 0.171 0.211 0.066 0.047 0.212 0.098 

Locus 390 : 
2 alleles
15.9% missing data
   1   (0.700) 0.939 0.786 0.760 0.613 0.661 0.811 0.640 0.694 
   3   (0.300) 0.061 0.214 0.240 0.387 0.339 0.189 0.360 0.306 

Locus 391 : 
2 alleles
4.3% missing data
   4   (0.728) 0.965 0.949 0.685 0.787 0.925 0.785 0.797 0.370 
   2   (0.272) 0.035 0.051 0.315 0.213 0.075 0.215 0.203 0.630 

Locus 392 : 
2 alleles
15.9% missing data
   3   (0.927) 0.706 0.985 0.901 0.986 0.924 0.936 0.987 0.778 
   1   (0.073) 0.294 0.015 0.099 0.014 0.076 0.064 0.013 0.222 

Locus 393 : 
2 alleles
15.2% missing data
   3   (0.884) 0.989 0.914 0.878 0.903 0.944 0.970 0.936 0.966 
   1   (0.116) 0.011 0.086 0.122 0.097 0.056 0.030 0.064 0.034 

Locus 394 : 
2 alleles
10.1% missing data
   2   (0.872) 0.820 0.971 0.863 0.853 0.970 0.975 0.931 0.982 
   4   (0.128) 0.180 0.029 0.137 0.147 0.030 0.025 0.069 0.018 

Locus 395 : 
2 alleles
11.6% missing data
   2   (0.328) 0.284 0.279 0.343 0.373 0.266 0.133 0.242 0.896 
   4   (0.672) 0.716 0.721 0.657 0.627 0.734 0.867 0.758 0.104 

Locus 396 : 
2 alleles
12.3% missing data
   3   (0.754) 0.785 0.935 0.657 0.828 0.939 0.918 0.882 0.190 
   1   (0.246) 0.215 0.065 0.343 0.172 0.061 0.082 0.118 0.810 

Locus 397 : 
2 alleles
6.5% missing data
   2   (0.524) 0.852 0.914 0.467 0.518 0.157 0.438 0.599 0.576 
   3   (0.476) 0.148 0.086 0.533 0.482 0.843 0.562 0.401 0.424 

Locus 398 : 
2 alleles
11.6% missing data
   2   (0.511) 0.494 0.075 0.537 0.477 0.547 0.909 0.424 0.917 
   4   (0.489) 0.506 0.925 0.463 0.523 0.453 0.091 0.576 0.083 

Locus 399 : 
2 alleles
2.9% missing data
   3   (0.910) 0.969 0.964 0.943 0.938 0.855 0.990 0.916 0.969 
   1   (0.090) 0.031 0.036 0.057 0.062 0.145 0.010 0.084 0.031 

Locus 400 : 
2 alleles
5.1% missing data
   1   (0.705) 0.759 0.709 0.679 0.732 0.709 0.867 0.735 0.959 
   3   (0.295) 0.241 0.291 0.321 0.268 0.291 0.133 0.265 0.041 

Locus 401 : 
2 alleles
13.0% missing data
   1   (0.842) 0.876 0.844 0.874 0.830 0.937 0.982 0.826 0.976 
   2   (0.158) 0.124 0.156 0.126 0.170 0.063 0.018 0.174 0.024 

Locus 402 : 
2 alleles
5.1% missing data
   2   (0.752) 0.695 0.445 0.685 0.785 0.914 0.853 0.898 0.377 
   4   (0.248) 0.305 0.555 0.315 0.215 0.086 0.147 0.102 0.623 

Locus 403 : 
2 alleles
3.6% missing data
   4   (0.811) 0.322 0.395 0.815 0.858 0.726 0.896 0.899 0.976 
   2   (0.189) 0.678 0.605 0.185 0.142 0.274 0.104 0.101 0.024 

Locus 404 : 
2 alleles
12.3% missing data
   2   (0.844) 0.784 0.814 0.861 0.911 0.880 0.792 0.902 0.600 
   4   (0.156) 0.216 0.186 0.139 0.089 0.120 0.208 0.098 0.400 

Locus 405 : 
2 alleles
2.2% missing data
   2   (0.718) 0.970 0.456 0.702 0.650 0.901 0.862 0.816 0.374 
   3   (0.282) 0.030 0.544 0.298 0.350 0.099 0.138 0.184 0.626 

Locus 406 : 
2 alleles
11.6% missing data
   2   (0.889) 0.898 0.786 0.843 0.949 0.972 0.963 0.964 0.973 
   4   (0.111) 0.102 0.214 0.157 0.051 0.028 0.037 0.036 0.027 

Locus 407 : 
2 alleles
3.6% missing data
   2   (0.834) 0.976 0.967 0.883 0.778 0.877 0.981 0.776 0.974 
   4   (0.166) 0.024 0.033 0.117 0.222 0.123 0.019 0.224 0.026 

Locus 408 : 
2 alleles
13.0% missing data
   2   (0.852) 0.857 0.834 0.816 0.842 0.967 0.964 0.931 0.980 
   4   (0.148) 0.143 0.166 0.184 0.158 0.033 0.036 0.069 0.020 

Locus 409 : 
2 alleles
2.2% missing data
   2   (0.101) 0.010 0.012 0.043 0.117 0.128 0.004 0.204 0.012 
   4   (0.899) 0.990 0.988 0.957 0.883 0.872 0.996 0.796 0.988 

Locus 410 : 
2 alleles
5.1% missing data
   2   (0.905) 0.976 0.942 0.902 0.932 0.702 0.984 0.961 0.988 
   4   (0.095) 0.024 0.058 0.098 0.068 0.298 0.016 0.039 0.012 

Locus 411 : 
2 alleles
18.1% missing data
   2   (0.863) 0.985 0.886 0.869 0.873 0.961 0.980 0.886 0.978 
   4   (0.137) 0.015 0.114 0.131 0.127 0.039 0.020 0.114 0.022 

Locus 412 : 
2 alleles
14.5% missing data
   1   (0.893) 0.984 0.937 0.937 0.906 0.930 0.986 0.875 0.826 
   2   (0.107) 0.016 0.063 0.063 0.094 0.070 0.014 0.125 0.174 

Locus 413 : 
2 alleles
14.5% missing data
   1   (0.945) 0.996 0.974 0.984 0.957 0.993 0.998 0.888 0.993 
   3   (0.055) 0.004 0.026 0.016 0.043 0.007 0.002 0.112 0.007 

Locus 414 : 
2 alleles
13.0% missing data
   4   (0.903) 0.944 0.964 0.936 0.919 0.978 0.993 0.897 0.973 
   2   (0.097) 0.056 0.036 0.064 0.081 0.022 0.007 0.103 0.027 

Locus 415 : 
2 alleles
3.6% missing data
   1   (0.129) 0.106 0.046 0.114 0.082 0.050 0.017 0.126 0.037 
   3   (0.871) 0.894 0.954 0.886 0.918 0.950 0.983 0.874 0.963 

Locus 416 : 
2 alleles
3.6% missing data
   3   (0.859) 0.981 0.973 0.874 0.893 0.937 0.980 0.851 0.978 
   1   (0.141) 0.019 0.027 0.126 0.107 0.063 0.020 0.149 0.022 

Locus 417 : 
2 alleles
10.1% missing data
   3   (0.906) 0.992 0.985 0.922 0.920 0.983 0.992 0.929 0.976 
   4   (0.094) 0.008 0.015 0.078 0.080 0.017 0.008 0.071 0.024 

Locus 418 : 
2 alleles
5.1% missing data
   2   (0.774) 0.858 0.933 0.746 0.752 0.956 0.955 0.810 0.962 
   4   (0.226) 0.142 0.067 0.254 0.248 0.044 0.045 0.190 0.038 

Locus 419 : 
2 alleles
2.9% missing data
   3   (0.723) 0.854 0.554 0.715 0.724 0.944 0.936 0.723 0.945 
   4   (0.277) 0.146 0.446 0.285 0.276 0.056 0.064 0.277 0.055 

Locus 420 : 
2 alleles
13.8% missing data
   1   (0.261) 0.532 0.067 0.251 0.304 0.336 0.268 0.199 0.232 
   4   (0.739) 0.468 0.933 0.749 0.696 0.664 0.732 0.801 0.768 

Locus 421 : 
2 alleles
11.6% missing data
   2   (0.941) 0.997 0.974 0.984 0.879 0.994 0.998 0.897 0.992 
   4   (0.059) 0.003 0.026 0.016 0.121 0.006 0.002 0.103 0.008 

Locus 422 : 
2 alleles
5.1% missing data
   2   (0.835) 0.932 0.936 0.883 0.760 0.961 0.958 0.872 0.081 
   4   (0.165) 0.068 0.064 0.117 0.240 0.039 0.042 0.128 0.919 

Locus 423 : 
2 alleles
14.5% missing data
   3   (0.659) 0.972 0.464 0.668 0.741 0.763 0.153 0.723 0.329 
   2   (0.341) 0.028 0.536 0.332 0.259 0.237 0.847 0.277 0.671 

Locus 424 : 
2 alleles
13.0% missing data
   2   (0.870) 0.932 0.923 0.873 0.899 0.230 0.979 0.936 0.981 
   4   (0.130) 0.068 0.077 0.127 0.101 0.770 0.021 0.064 0.019 

Locus 425 : 
2 alleles
2.9% missing data
   2   (0.874) 0.793 0.794 0.851 0.944 0.845 0.696 0.955 0.983 
   4   (0.126) 0.207 0.206 0.149 0.056 0.155 0.304 0.045 0.017 

Locus 426 : 
2 alleles
5.8% missing data
   3   (0.848) 0.923 0.975 0.914 0.776 0.805 0.990 0.754 0.980 
   2   (0.152) 0.077 0.025 0.086 0.224 0.195 0.010 0.246 0.020 

Locus 427 : 
2 alleles
18.8% missing data
   4   (0.887) 0.993 0.892 0.901 0.907 0.970 0.990 0.903 0.984 
   2   (0.113) 0.007 0.108 0.099 0.093 0.030 0.010 0.097 0.016 

Locus 428 : 
2 alleles
5.8% missing data
   2   (0.916) 0.988 0.976 0.902 0.942 0.985 0.966 0.973 0.989 
   4   (0.084) 0.012 0.024 0.098 0.058 0.015 0.034 0.027 0.011 

Locus 429 : 
2 alleles
15.2% missing data
   2   (0.717) 0.959 0.391 0.723 0.822 0.644 0.894 0.705 0.732 
   3   (0.283) 0.041 0.609 0.277 0.178 0.356 0.106 0.295 0.268 

Locus 430 : 
2 alleles
4.3% missing data
   4   (0.786) 0.907 0.932 0.800 0.785 0.937 0.850 0.825 0.468 
   2   (0.214) 0.093 0.068 0.200 0.215 0.063 0.150 0.175 0.532 

Locus 431 : 
2 alleles
2.9% missing data
   1   (0.360) 0.316 0.814 0.348 0.220 0.757 0.597 0.313 0.324 
   3   (0.640) 0.684 0.186 0.652 0.780 0.243 0.403 0.687 0.676 

Locus 432 : 
2 alleles
0.7% missing data
   1   (0.483) 0.050 0.105 0.493 0.494 0.522 0.488 0.479 0.937 
   4   (0.517) 0.950 0.895 0.507 0.506 0.478 0.512 0.521 0.063 

Locus 433 : 
2 alleles
13.8% missing data
   2   (0.833) 0.795 0.959 0.869 0.705 0.965 0.970 0.838 0.973 
   4   (0.167) 0.205 0.041 0.131 0.295 0.035 0.030 0.162 0.027 

Locus 434 : 
2 alleles
14.5% missing data
   3   (0.733) 0.780 0.946 0.722 0.709 0.917 0.894 0.795 0.236 
   2   (0.267) 0.220 0.054 0.278 0.291 0.083 0.106 0.205 0.764 

Locus 435 : 
2 alleles
3.6% missing data
   4   (0.814) 0.846 0.956 0.838 0.753 0.940 0.969 0.807 0.966 
   2   (0.186) 0.154 0.044 0.162 0.247 0.060 0.031 0.193 0.034 

Locus 436 : 
2 alleles
8.0% missing data
   4   (0.743) 0.219 0.938 0.733 0.758 0.739 0.961 0.777 0.960 
   2   (0.257) 0.781 0.062 0.267 0.242 0.261 0.039 0.223 0.040 

Locus 437 : 
2 alleles
2.9% missing data
   1   (0.907) 0.994 0.967 0.926 0.945 0.354 0.953 0.960 0.968 
   3   (0.093) 0.006 0.033 0.074 0.055 0.646 0.047 0.040 0.032 

Locus 438 : 
2 alleles
5.1% missing data
   2   (0.944) 0.983 0.985 0.987 0.932 0.995 0.999 0.861 0.984 
   4   (0.056) 0.017 0.015 0.013 0.068 0.005 0.001 0.139 0.016 

Locus 439 : 
2 alleles
2.2% missing data
   3   (0.907) 0.991 0.880 0.940 0.915 0.985 0.992 0.913 0.989 
   4   (0.093) 0.009 0.120 0.060 0.085 0.015 0.008 0.087 0.011 

Locus 440 : 
2 alleles
3.6% missing data
   3   (0.822) 0.974 0.853 0.846 0.863 0.914 0.982 0.776 0.935 
   1   (0.178) 0.026 0.147 0.154 0.137 0.086 0.018 0.224 0.065 

Locus 441 : 
2 alleles
1.4% missing data
   2   (0.865) 0.511 0.873 0.880 0.935 0.980 0.958 0.936 0.217 
   4   (0.135) 0.489 0.127 0.120 0.065 0.020 0.042 0.064 0.783 

Locus 442 : 
2 alleles
6.5% missing data
   3   (0.876) 0.989 0.984 0.915 0.905 0.972 0.992 0.814 0.982 
   1   (0.124) 0.011 0.016 0.085 0.095 0.028 0.008 0.186 0.018 

Locus 443 : 
2 alleles
2.2% missing data
   4   (0.680) 0.926 0.911 0.633 0.632 0.906 0.917 0.706 0.879 
   2   (0.320) 0.074 0.089 0.367 0.368 0.094 0.083 0.294 0.121 

Locus 444 : 
2 alleles
3.6% missing data
   3   (0.867) 0.267 0.966 0.898 0.896 0.967 0.973 0.894 0.953 
   2   (0.133) 0.733 0.034 0.102 0.104 0.033 0.027 0.106 0.047 

Locus 445 : 
2 alleles
13.8% missing data
   3   (0.426) 0.147 0.291 0.465 0.507 0.431 0.184 0.410 0.063 
   1   (0.574) 0.853 0.709 0.535 0.493 0.569 0.816 0.590 0.937 

Locus 446 : 
2 alleles
4.3% missing data
   1   (0.241) 0.174 0.074 0.239 0.200 0.297 0.047 0.271 0.043 
   3   (0.759) 0.826 0.926 0.761 0.800 0.703 0.953 0.729 0.957 

Locus 447 : 
2 alleles
5.1% missing data
   3   (0.695) 0.954 0.671 0.687 0.782 0.451 0.755 0.714 0.712 
   2   (0.305) 0.046 0.329 0.313 0.218 0.549 0.245 0.286 0.288 

Locus 448 : 
2 alleles
12.3% missing data
   1   (0.078) 0.031 0.056 0.031 0.151 0.100 0.005 0.083 0.026 
   3   (0.922) 0.969 0.944 0.969 0.849 0.900 0.995 0.917 0.974 

Locus 449 : 
2 alleles
5.1% missing data
   2   (0.398) 0.434 0.542 0.434 0.504 0.051 0.761 0.262 0.260 
   4   (0.602) 0.566 0.458 0.566 0.496 0.949 0.239 0.738 0.740 

Locus 450 : 
2 alleles
13.0% missing data
   2   (0.844) 0.981 0.777 0.846 0.906 0.403 0.458 0.926 0.986 
   4   (0.156) 0.019 0.223 0.154 0.094 0.597 0.542 0.074 0.014 

Locus 451 : 
2 alleles
2.9% missing data
   2   (0.801) 0.981 0.766 0.766 0.816 0.906 0.899 0.869 0.930 
   4   (0.199) 0.019 0.234 0.234 0.184 0.094 0.101 0.131 0.070 

Locus 452 : 
2 alleles
2.2% missing data
   2   (0.622) 0.898 0.891 0.623 0.628 0.128 0.640 0.629 0.754 
   4   (0.378) 0.102 0.109 0.377 0.372 0.872 0.360 0.371 0.246 

Locus 453 : 
2 alleles
8.0% missing data
   4   (0.341) 0.662 0.252 0.335 0.270 0.338 0.047 0.406 0.052 
   2   (0.659) 0.338 0.748 0.665 0.730 0.662 0.953 0.594 0.948 

Locus 454 : 
2 alleles
2.9% missing data
   4   (0.923) 0.969 0.990 0.952 0.960 0.931 0.995 0.925 0.989 
   2   (0.077) 0.031 0.010 0.048 0.040 0.069 0.005 0.075 0.011 

Locus 455 : 
2 alleles
11.6% missing data
   1   (0.910) 0.984 0.989 0.939 0.939 0.922 0.990 0.915 0.898 
   3   (0.090) 0.016 0.011 0.061 0.061 0.078 0.010 0.085 0.102 

Locus 456 : 
2 alleles
2.9% missing data
   4   (0.873) 0.958 0.946 0.878 0.825 0.950 0.902 0.932 0.965 
   2   (0.127) 0.042 0.054 0.122 0.175 0.050 0.098 0.068 0.035 

Locus 457 : 
2 alleles
11.6% missing data
   3   (0.902) 0.984 0.977 0.866 0.960 0.974 0.980 0.958 0.986 
   2   (0.098) 0.016 0.023 0.134 0.040 0.026 0.020 0.042 0.014 

Locus 458 : 
2 alleles
13.0% missing data
   1   (0.843) 0.867 0.965 0.878 0.890 0.913 0.941 0.865 0.405 
   3   (0.157) 0.133 0.035 0.122 0.110 0.087 0.059 0.135 0.595 

Locus 459 : 
2 alleles
12.3% missing data
   3   (0.943) 0.969 0.981 0.984 0.751 0.990 0.998 0.936 0.993 
   4   (0.057) 0.031 0.019 0.016 0.249 0.010 0.002 0.064 0.007 

Locus 460 : 
2 alleles
6.5% missing data
   1   (0.835) 0.919 0.101 0.835 0.874 0.969 0.961 0.910 0.833 
   3   (0.165) 0.081 0.899 0.165 0.126 0.031 0.039 0.090 0.167 

Locus 461 : 
2 alleles
7.2% missing data
   2   (0.747) 0.953 0.137 0.789 0.785 0.109 0.853 0.807 0.678 
   4   (0.253) 0.047 0.863 0.211 0.215 0.891 0.147 0.193 0.322 

Locus 462 : 
2 alleles
3.6% missing data
   2   (0.638) 0.140 0.583 0.598 0.715 0.886 0.947 0.645 0.944 
   4   (0.362) 0.860 0.417 0.402 0.285 0.114 0.053 0.355 0.056 

Locus 463 : 
2 alleles
8.0% missing data
   1   (0.657) 0.893 0.704 0.579 0.684 0.812 0.831 0.719 0.952 
   3   (0.343) 0.107 0.296 0.421 0.316 0.188 0.169 0.281 0.048 

Locus 464 : 
2 alleles
4.3% missing data
   3   (0.903) 0.979 0.983 0.929 0.939 0.023 0.992 0.952 0.986 
   1   (0.097) 0.021 0.017 0.071 0.061 0.977 0.008 0.048 0.014 

Locus 465 : 
2 alleles
15.9% missing data
   1   (0.909) 0.686 0.924 0.937 0.951 0.838 0.990 0.932 0.971 
   3   (0.091) 0.314 0.076 0.063 0.049 0.162 0.010 0.068 0.029 

Locus 466 : 
2 alleles
13.0% missing data
   3   (0.795) 0.963 0.805 0.791 0.823 0.936 0.956 0.799 0.915 
   1   (0.205) 0.037 0.195 0.209 0.177 0.064 0.044 0.201 0.085 

Locus 467 : 
2 alleles
11.6% missing data
   1   (0.832) 0.590 0.971 0.882 0.725 0.924 0.978 0.818 0.957 
   3   (0.168) 0.410 0.029 0.118 0.275 0.076 0.022 0.182 0.043 

Locus 468 : 
2 alleles
3.6% missing data
   1   (0.185) 0.333 0.170 0.152 0.279 0.128 0.037 0.163 0.028 
   3   (0.815) 0.667 0.830 0.848 0.721 0.872 0.963 0.837 0.972 

Locus 469 : 
2 alleles
5.8% missing data
   2   (0.911) 0.958 0.981 0.916 0.958 0.901 0.987 0.948 0.974 
   4   (0.089) 0.042 0.019 0.084 0.042 0.099 0.013 0.052 0.026 

Locus 470 : 
2 alleles
5.1% missing data
   2   (0.412) 0.074 0.927 0.422 0.443 0.155 0.210 0.347 0.893 
   4   (0.588) 0.926 0.073 0.578 0.557 0.845 0.790 0.653 0.107 

Locus 471 : 
2 alleles
5.8% missing data
   2   (0.517) 0.920 0.145 0.541 0.572 0.117 0.417 0.533 0.188 
   4   (0.483) 0.080 0.855 0.459 0.428 0.883 0.583 0.467 0.812 

Locus 472 : 
2 alleles
3.6% missing data
   3   (0.855) 0.960 0.975 0.866 0.858 0.928 0.974 0.868 0.977 
   4   (0.145) 0.040 0.025 0.134 0.142 0.072 0.026 0.132 0.023 

Locus 473 : 
2 alleles
2.9% missing data
   4   (0.882) 0.980 0.957 0.877 0.910 0.979 0.979 0.921 0.979 
   2   (0.118) 0.020 0.043 0.123 0.090 0.021 0.021 0.079 0.021 

Locus 474 : 
2 alleles
15.2% missing data
   1   (0.465) 0.467 0.315 0.424 0.621 0.434 0.429 0.481 0.482 
   3   (0.535) 0.533 0.685 0.576 0.379 0.566 0.571 0.519 0.518 

Locus 475 : 
2 alleles
11.6% missing data
   3   (0.872) 0.853 0.971 0.847 0.930 0.851 0.972 0.928 0.980 
   1   (0.128) 0.147 0.029 0.153 0.070 0.149 0.028 0.072 0.020 

Locus 476 : 
2 alleles
13.0% missing data
   4   (0.925) 0.966 0.991 0.979 0.769 0.990 0.998 0.847 0.991 
   2   (0.075) 0.034 0.009 0.021 0.231 0.010 0.002 0.153 0.009 

Locus 477 : 
2 alleles
15.2% missing data
   2   (0.217) 0.034 0.068 0.270 0.151 0.536 0.098 0.142 0.033 
   4   (0.783) 0.966 0.932 0.730 0.849 0.464 0.902 0.858 0.967 

Locus 478 : 
2 alleles
6.5% missing data
   4   (0.950) 0.997 0.996 0.988 0.939 0.975 0.999 0.893 0.994 
   2   (0.050) 0.003 0.004 0.012 0.061 0.025 0.001 0.107 0.006 

Locus 479 : 
2 alleles
11.6% missing data
   1   (0.864) 0.897 0.973 0.856 0.907 0.967 0.989 0.891 0.978 
   4   (0.136) 0.103 0.027 0.144 0.093 0.033 0.011 0.109 0.022 

Locus 480 : 
2 alleles
4.3% missing data
   1   (0.270) 0.980 0.218 0.133 0.291 0.058 0.037 0.481 0.675 
   3   (0.730) 0.020 0.782 0.867 0.709 0.942 0.963 0.519 0.325 

Locus 481 : 
2 alleles
2.2% missing data
   3   (0.880) 0.985 0.941 0.863 0.925 0.918 0.976 0.930 0.984 
   4   (0.120) 0.015 0.059 0.137 0.075 0.082 0.024 0.070 0.016 

Locus 482 : 
2 alleles
0.7% missing data
   2   (0.168) 0.043 0.029 0.195 0.098 0.685 0.081 0.095 0.026 
   4   (0.832) 0.957 0.971 0.805 0.902 0.315 0.919 0.905 0.974 

Locus 483 : 
2 alleles
13.0% missing data
   4   (0.754) 0.789 0.952 0.751 0.825 0.934 0.645 0.786 0.605 
   2   (0.246) 0.211 0.048 0.249 0.175 0.066 0.355 0.214 0.395 

Locus 484 : 
2 alleles
12.3% missing data
   3   (0.907) 0.867 0.982 0.926 0.949 0.986 0.985 0.929 0.973 
   1   (0.093) 0.133 0.018 0.074 0.051 0.014 0.015 0.071 0.027 

Locus 485 : 
2 alleles
13.0% missing data
   3   (0.843) 0.829 0.962 0.823 0.913 0.965 0.975 0.870 0.975 
   1   (0.157) 0.171 0.038 0.177 0.087 0.035 0.025 0.130 0.025 

Locus 486 : 
2 alleles
3.6% missing data
   4   (0.900) 0.932 0.986 0.931 0.952 0.982 0.983 0.941 0.179 
   2   (0.100) 0.068 0.014 0.069 0.048 0.018 0.017 0.059 0.821 

Locus 487 : 
2 alleles
2.9% missing data
   2   (0.160) 0.020 0.305 0.178 0.129 0.202 0.301 0.073 0.017 
   3   (0.840) 0.980 0.695 0.822 0.871 0.798 0.699 0.927 0.983 

Locus 488 : 
2 alleles
5.8% missing data
   2   (0.828) 0.888 0.945 0.838 0.871 0.879 0.977 0.812 0.978 
   4   (0.172) 0.112 0.055 0.162 0.129 0.121 0.023 0.188 0.022 

Locus 489 : 
2 alleles
12.3% missing data
   1   (0.486) 0.474 0.908 0.485 0.358 0.790 0.859 0.449 0.184 
   3   (0.514) 0.526 0.092 0.515 0.642 0.210 0.141 0.551 0.816 

Locus 490 : 
2 alleles
3.6% missing data
   2   (0.885) 0.888 0.842 0.871 0.930 0.980 0.981 0.939 0.983 
   4   (0.115) 0.112 0.158 0.129 0.070 0.020 0.019 0.061 0.017 

Locus 491 : 
2 alleles
5.1% missing data
   3   (0.067) 0.017 0.007 0.025 0.161 0.019 0.003 0.067 0.016 
   1   (0.933) 0.983 0.993 0.975 0.839 0.981 0.997 0.933 0.984 

Locus 492 : 
2 alleles
1.4% missing data
   1   (0.907) 0.924 0.990 0.915 0.870 0.980 0.992 0.955 0.986 
   3   (0.093) 0.076 0.010 0.085 0.130 0.020 0.008 0.045 0.014 

Locus 493 : 
2 alleles
10.9% missing data
   2   (0.860) 0.945 0.969 0.870 0.856 0.960 0.980 0.879 0.955 
   4   (0.140) 0.055 0.031 0.130 0.144 0.040 0.020 0.121 0.045 

Locus 494 : 
2 alleles
2.9% missing data
   4   (0.824) 0.971 0.831 0.801 0.765 0.353 0.892 0.926 0.977 
   3   (0.176) 0.029 0.169 0.199 0.235 0.647 0.108 0.074 0.023 

Locus 495 : 
2 alleles
14.5% missing data
   2   (0.807) 0.971 0.872 0.800 0.896 0.954 0.519 0.883 0.322 
   4   (0.193) 0.029 0.128 0.200 0.104 0.046 0.481 0.117 0.678 

Locus 496 : 
2 alleles
2.9% missing data
   4   (0.853) 0.666 0.752 0.870 0.856 0.688 0.981 0.904 0.980 
   2   (0.147) 0.334 0.248 0.130 0.144 0.312 0.019 0.096 0.020 

Locus 497 : 
2 alleles
4.3% missing data
   1   (0.855) 0.958 0.880 0.881 0.853 0.969 0.986 0.842 0.979 
   3   (0.145) 0.042 0.120 0.119 0.147 0.031 0.014 0.158 0.021 

Locus 498 : 
2 alleles
12.3% missing data
   3   (0.882) 0.904 0.982 0.924 0.874 0.260 0.980 0.908 0.985 
   2   (0.118) 0.096 0.018 0.076 0.126 0.740 0.020 0.092 0.015 

Locus 499 : 
2 alleles
4.3% missing data
   4   (0.905) 0.257 0.968 0.903 0.962 0.986 0.977 0.966 0.984 
   2   (0.095) 0.743 0.032 0.097 0.038 0.014 0.023 0.034 0.016 

Locus 500 : 
2 alleles
15.2% missing data
   1   (0.834) 0.973 0.861 0.785 0.906 0.947 0.971 0.886 0.972 
   3   (0.166) 0.027 0.139 0.215 0.094 0.053 0.029 0.114 0.028 

Locus 501 : 
2 alleles
1.4% missing data
   1   (0.673) 0.957 0.086 0.654 0.785 0.343 0.943 0.686 0.947 
   2   (0.327) 0.043 0.914 0.346 0.215 0.657 0.057 0.314 0.053 

Locus 502 : 
2 alleles
10.9% missing data
   2   (0.950) 0.977 0.984 0.986 0.968 0.994 0.998 0.907 0.994 
   4   (0.050) 0.023 0.016 0.014 0.032 0.006 0.002 0.093 0.006 

Locus 503 : 
2 alleles
16.7% missing data
   4   (0.816) 0.964 0.967 0.749 0.854 0.911 0.976 0.883 0.972 
   3   (0.184) 0.036 0.033 0.251 0.146 0.089 0.024 0.117 0.028 

Locus 504 : 
2 alleles
6.5% missing data
   1   (0.789) 0.952 0.965 0.757 0.890 0.968 0.947 0.776 0.919 
   3   (0.211) 0.048 0.035 0.243 0.110 0.032 0.053 0.224 0.081 

Locus 505 : 
2 alleles
11.6% missing data
   1   (0.400) 0.472 0.363 0.314 0.421 0.936 0.174 0.468 0.752 
   3   (0.600) 0.528 0.637 0.686 0.579 0.064 0.826 0.532 0.248 

Locus 506 : 
2 alleles
3.6% missing data
   4   (0.911) 0.948 0.988 0.934 0.921 0.970 0.994 0.928 0.988 
   2   (0.089) 0.052 0.012 0.066 0.079 0.030 0.006 0.072 0.012 

Locus 507 : 
2 alleles
5.8% missing data
   4   (0.609) 0.638 0.493 0.634 0.492 0.688 0.490 0.689 0.194 
   1   (0.391) 0.362 0.507 0.366 0.508 0.312 0.510 0.311 0.806 

Locus 508 : 
2 alleles
18.1% missing data
   3   (0.915) 0.922 0.989 0.950 0.953 0.922 0.995 0.896 0.989 
   4   (0.085) 0.078 0.011 0.050 0.047 0.078 0.005 0.104 0.011 

Locus 509 : 
2 alleles
17.4% missing data
   1   (0.837) 0.980 0.961 0.827 0.868 0.952 0.980 0.849 0.979 
   3   (0.163) 0.020 0.039 0.173 0.132 0.048 0.020 0.151 0.021 

Locus 510 : 
2 alleles
4.3% missing data
   1   (0.701) 0.921 0.945 0.645 0.817 0.031 0.954 0.728 0.958 
   4   (0.299) 0.079 0.055 0.355 0.183 0.969 0.046 0.272 0.042 

Locus 511 : 
2 alleles
15.9% missing data
   1   (0.894) 0.969 0.964 0.856 0.923 0.932 0.916 0.965 0.986 
   3   (0.106) 0.031 0.036 0.144 0.077 0.068 0.084 0.035 0.014 

Locus 512 : 
2 alleles
15.9% missing data
   3   (0.896) 0.991 0.895 0.926 0.932 0.984 0.969 0.944 0.330 
   1   (0.104) 0.009 0.105 0.074 0.068 0.016 0.031 0.056 0.670 

Locus 513 : 
2 alleles
3.6% missing data
   2   (0.764) 0.931 0.853 0.730 0.834 0.903 0.679 0.830 0.816 
   4   (0.236) 0.069 0.147 0.270 0.166 0.097 0.321 0.170 0.184 

Locus 514 : 
2 alleles
10.1% missing data
   1   (0.766) 0.935 0.750 0.735 0.714 0.954 0.975 0.811 0.966 
   3   (0.234) 0.065 0.250 0.265 0.286 0.046 0.025 0.189 0.034 

Locus 515 : 
2 alleles
3.6% missing data
   4   (0.867) 0.980 0.903 0.840 0.832 0.966 0.984 0.936 0.980 
   1   (0.133) 0.020 0.097 0.160 0.168 0.034 0.016 0.064 0.020 

Locus 516 : 
2 alleles
13.8% missing data
   2   (0.872) 0.978 0.908 0.895 0.895 0.956 0.988 0.861 0.984 
   4   (0.128) 0.022 0.092 0.105 0.105 0.044 0.012 0.139 0.016 

Locus 517 : 
2 alleles
3.6% missing data
   1   (0.738) 0.686 0.641 0.738 0.704 0.932 0.965 0.745 0.963 
   4   (0.262) 0.314 0.359 0.262 0.296 0.068 0.035 0.255 0.037 

Locus 518 : 
2 alleles
6.5% missing data
   4   (0.765) 0.957 0.886 0.728 0.839 0.823 0.921 0.782 0.962 
   3   (0.235) 0.043 0.114 0.272 0.161 0.177 0.079 0.218 0.038 

Locus 519 : 
2 alleles
2.9% missing data
   3   (0.702) 0.930 0.585 0.616 0.859 0.903 0.811 0.753 0.914 
   1   (0.298) 0.070 0.415 0.384 0.141 0.097 0.189 0.247 0.086 

Locus 520 : 
2 alleles
5.1% missing data
   3   (0.705) 0.987 0.721 0.579 0.913 0.394 0.084 0.892 0.167 
   4   (0.295) 0.013 0.279 0.421 0.087 0.606 0.916 0.108 0.833 

Locus 521 : 
2 alleles
3.6% missing data
   2   (0.875) 0.983 0.675 0.840 0.969 0.581 0.803 0.958 0.985 
   4   (0.125) 0.017 0.325 0.160 0.031 0.419 0.197 0.042 0.015 

Locus 522 : 
2 alleles
13.8% missing data
   2   (0.910) 0.937 0.984 0.963 0.801 0.967 0.996 0.869 0.989 
   4   (0.090) 0.063 0.016 0.037 0.199 0.033 0.004 0.131 0.011 

Locus 523 : 
2 alleles
7.2% missing data
   4   (0.867) 0.756 0.945 0.892 0.845 0.953 0.986 0.879 0.980 
   3   (0.133) 0.244 0.055 0.108 0.155 0.047 0.014 0.121 0.020 

Locus 524 : 
2 alleles
13.0% missing data
   1   (0.892) 0.986 0.911 0.867 0.946 0.907 0.985 0.949 0.985 
   3   (0.108) 0.014 0.089 0.133 0.054 0.093 0.015 0.051 0.015 

Locus 525 : 
2 alleles
8.0% missing data
   2   (0.911) 0.961 0.987 0.866 0.951 0.924 0.949 0.979 0.987 
   4   (0.089) 0.039 0.013 0.134 0.049 0.076 0.051 0.021 0.013 

Locus 526 : 
2 alleles
5.1% missing data
   2   (0.416) 0.470 0.464 0.404 0.474 0.128 0.349 0.400 0.551 
   3   (0.584) 0.530 0.536 0.596 0.526 0.872 0.651 0.600 0.449 

Locus 527 : 
2 alleles
5.1% missing data
   2   (0.853) 0.925 0.950 0.869 0.925 0.940 0.978 0.896 0.150 
   4   (0.147) 0.075 0.050 0.131 0.075 0.060 0.022 0.104 0.850 

Locus 528 : 
2 alleles
12.3% missing data
   4   (0.883) 0.833 0.825 0.937 0.792 0.367 0.959 0.920 0.977 
   1   (0.117) 0.167 0.175 0.063 0.208 0.633 0.041 0.080 0.023 

Locus 529 : 
2 alleles
12.3% missing data
   2   (0.881) 0.871 0.977 0.868 0.940 0.963 0.984 0.918 0.980 
   4   (0.119) 0.129 0.023 0.132 0.060 0.037 0.016 0.082 0.020 

Locus 530 : 
2 alleles
2.9% missing data
   1   (0.910) 0.984 0.986 0.935 0.935 0.969 0.993 0.917 0.988 
   4   (0.090) 0.016 0.014 0.065 0.065 0.031 0.007 0.083 0.012 

Locus 531 : 
2 alleles
4.3% missing data
   1   (0.756) 0.642 0.850 0.814 0.632 0.840 0.962 0.699 0.916 
   3   (0.244) 0.358 0.150 0.186 0.368 0.160 0.038 0.301 0.084 

Locus 532 : 
2 alleles
12.3% missing data
   1   (0.591) 0.904 0.577 0.702 0.367 0.610 0.957 0.382 0.927 
   4   (0.409) 0.096 0.423 0.298 0.633 0.390 0.043 0.618 0.073 

Locus 533 : 
2 alleles
5.1% missing data
   1   (0.882) 0.991 0.977 0.903 0.878 0.984 0.993 0.891 0.963 
   4   (0.118) 0.009 0.023 0.097 0.122 0.016 0.007 0.109 0.037 

Locus 534 : 
2 alleles
12.3% missing data
   2   (0.872) 0.982 0.905 0.914 0.830 0.964 0.986 0.848 0.966 
   4   (0.128) 0.018 0.095 0.086 0.170 0.036 0.014 0.152 0.034 

Locus 535 : 
2 alleles
17.4% missing data
   3   (0.681) 0.704 0.902 0.666 0.572 0.644 0.919 0.712 0.949 
   1   (0.319) 0.296 0.098 0.334 0.428 0.356 0.081 0.288 0.051 

Locus 536 : 
2 alleles
2.9% missing data
   1   (0.866) 0.964 0.918 0.863 0.927 0.953 0.961 0.892 0.963 
   3   (0.134) 0.036 0.082 0.137 0.073 0.047 0.039 0.108 0.037 

Locus 537 : 
2 alleles
3.6% missing data
   2   (0.450) 0.476 0.406 0.444 0.399 0.939 0.283 0.489 0.058 
   4   (0.550) 0.524 0.594 0.556 0.601 0.061 0.717 0.511 0.942 

Locus 538 : 
2 alleles
15.9% missing data
   3   (0.799) 0.651 0.960 0.731 0.849 0.955 0.936 0.881 0.966 
   1   (0.201) 0.349 0.040 0.269 0.151 0.045 0.064 0.119 0.034 

Locus 539 : 
2 alleles
13.8% missing data
   2   (0.784) 0.968 0.724 0.752 0.895 0.789 0.840 0.822 0.923 
   4   (0.216) 0.032 0.276 0.248 0.105 0.211 0.160 0.178 0.077 

Locus 540 : 
2 alleles
10.1% missing data
   2   (0.761) 0.952 0.934 0.705 0.822 0.877 0.910 0.850 0.316 
   4   (0.239) 0.048 0.066 0.295 0.178 0.123 0.090 0.150 0.684 

Locus 541 : 
2 alleles
11.6% missing data
   3   (0.609) 0.865 0.660 0.608 0.627 0.503 0.815 0.591 0.595 
   4   (0.391) 0.135 0.340 0.392 0.373 0.497 0.185 0.409 0.405 

Locus 542 : 
2 alleles
3.6% missing data
   1   (0.889) 0.050 0.971 0.843 0.961 0.883 0.968 0.976 0.986 
   3   (0.111) 0.950 0.029 0.157 0.039 0.117 0.032 0.024 0.014 

Locus 543 : 
2 alleles
10.1% missing data
   1   (0.929) 0.970 0.975 0.969 0.919 0.953 0.997 0.916 0.991 
   3   (0.071) 0.030 0.025 0.031 0.081 0.047 0.003 0.084 0.009 

Locus 544 : 
2 alleles
5.1% missing data
   1   (0.911) 0.989 0.870 0.917 0.963 0.969 0.989 0.947 0.977 
   3   (0.089) 0.011 0.130 0.083 0.037 0.031 0.011 0.053 0.023 

Locus 545 : 
2 alleles
2.9% missing data
   2   (0.841) 0.914 0.952 0.871 0.849 0.936 0.986 0.802 0.979 
   1   (0.159) 0.086 0.048 0.129 0.151 0.064 0.014 0.198 0.021 

Locus 546 : 
2 alleles
4.3% missing data
   2   (0.888) 0.990 0.767 0.919 0.893 0.965 0.988 0.910 0.819 
   4   (0.112) 0.010 0.233 0.081 0.107 0.035 0.012 0.090 0.181 

Locus 547 : 
2 alleles
5.8% missing data
   4   (0.758) 0.787 0.929 0.789 0.764 0.944 0.952 0.684 0.885 
   2   (0.242) 0.213 0.071 0.211 0.236 0.056 0.048 0.316 0.115 

Locus 548 : 
2 alleles
5.8% missing data
   3   (0.881) 0.985 0.813 0.861 0.917 0.963 0.964 0.939 0.980 
   1   (0.119) 0.015 0.187 0.139 0.083 0.037 0.036 0.061 0.020 

Locus 549 : 
2 alleles
2.9% missing data
   1   (0.110) 0.058 0.055 0.099 0.089 0.056 0.008 0.087 0.015 
   3   (0.890) 0.942 0.945 0.901 0.911 0.944 0.992 0.913 0.985 

Locus 550 : 
2 alleles
2.2% missing data
   1   (0.614) 0.450 0.568 0.603 0.652 0.397 0.779 0.629 0.944 
   4   (0.386) 0.550 0.432 0.397 0.348 0.603 0.221 0.371 0.056 

Locus 551 : 
2 alleles
2.9% missing data
   4   (0.904) 0.832 0.986 0.927 0.903 0.968 0.992 0.933 0.961 
   1   (0.096) 0.168 0.014 0.073 0.097 0.032 0.008 0.067 0.039 

Locus 552 : 
2 alleles
8.0% missing data
   2   (0.899) 0.992 0.991 0.952 0.825 0.967 0.995 0.845 0.986 
   4   (0.101) 0.008 0.009 0.048 0.175 0.033 0.005 0.155 0.014 

Locus 553 : 
2 alleles
10.1% missing data
   2   (0.796) 0.914 0.433 0.817 0.863 0.048 0.943 0.848 0.971 
   1   (0.204) 0.086 0.567 0.183 0.137 0.952 0.057 0.152 0.029 

Locus 554 : 
2 alleles
4.3% missing data
   1   (0.837) 0.982 0.839 0.759 0.897 0.682 0.928 0.934 0.974 
   3   (0.163) 0.018 0.161 0.241 0.103 0.318 0.072 0.066 0.026 

Locus 555 : 
2 alleles
11.6% missing data
   2   (0.867) 0.792 0.978 0.890 0.883 0.680 0.984 0.885 0.983 
   4   (0.133) 0.208 0.022 0.110 0.117 0.320 0.016 0.115 0.017 

Locus 556 : 
2 alleles
5.8% missing data
   4   (0.540) 0.403 0.573 0.367 0.738 0.114 0.055 0.795 0.902 
   2   (0.460) 0.597 0.427 0.633 0.262 0.886 0.945 0.205 0.098 

Locus 557 : 
2 alleles
14.5% missing data
   1   (0.827) 0.862 0.949 0.839 0.807 0.936 0.976 0.828 0.968 
   3   (0.173) 0.138 0.051 0.161 0.193 0.064 0.024 0.172 0.032 

Locus 558 : 
2 alleles
10.9% missing data
   1   (0.876) 0.914 0.173 0.893 0.959 0.876 0.895 0.953 0.535 
   2   (0.124) 0.086 0.827 0.107 0.041 0.124 0.105 0.047 0.465 

Locus 559 : 
2 alleles
2.2% missing data
   1   (0.915) 0.958 0.987 0.939 0.952 0.965 0.994 0.928 0.985 
   4   (0.085) 0.042 0.013 0.061 0.048 0.035 0.006 0.072 0.015 

Locus 560 : 
2 alleles
13.8% missing data
   2   (0.722) 0.528 0.718 0.753 0.575 0.190 0.578 0.840 0.624 
   4   (0.278) 0.472 0.282 0.247 0.425 0.810 0.422 0.160 0.376 

Locus 561 : 
2 alleles
5.8% missing data
   1   (0.500) 0.504 0.500 0.499 0.501 0.498 0.502 0.500 0.499 
   3   (0.500) 0.496 0.500 0.501 0.499 0.502 0.498 0.500 0.501 

Locus 562 : 
2 alleles
2.2% missing data
   2   (0.922) 0.985 0.942 0.941 0.916 0.958 0.992 0.960 0.988 
   4   (0.078) 0.015 0.058 0.059 0.084 0.042 0.008 0.040 0.012 

Locus 563 : 
2 alleles
1.4% missing data
   1   (0.895) 0.995 0.989 0.932 0.795 0.985 0.995 0.899 0.982 
   4   (0.105) 0.005 0.011 0.068 0.205 0.015 0.005 0.101 0.018 

Locus 564 : 
2 alleles
13.0% missing data
   4   (0.946) 0.997 0.974 0.984 0.899 0.995 0.998 0.915 0.993 
   3   (0.054) 0.003 0.026 0.016 0.101 0.005 0.002 0.085 0.007 

Locus 565 : 
2 alleles
1.4% missing data
   3   (0.900) 0.966 0.989 0.955 0.870 0.987 0.996 0.809 0.986 
   1   (0.100) 0.034 0.011 0.045 0.130 0.013 0.004 0.191 0.014 

Locus 566 : 
2 alleles
7.2% missing data
   1   (0.886) 0.971 0.955 0.883 0.906 0.970 0.986 0.925 0.975 
   3   (0.114) 0.029 0.045 0.117 0.094 0.030 0.014 0.075 0.025 

Locus 567 : 
2 alleles
10.9% missing data
   2   (0.706) 0.969 0.847 0.709 0.675 0.825 0.863 0.731 0.370 
   4   (0.294) 0.031 0.153 0.291 0.325 0.175 0.137 0.269 0.630 

Locus 568 : 
2 alleles
10.1% missing data
   3   (0.539) 0.427 0.501 0.522 0.579 0.376 0.688 0.586 0.358 
   4   (0.461) 0.573 0.499 0.478 0.421 0.624 0.312 0.414 0.642 

Locus 569 : 
2 alleles
12.3% missing data
   4   (0.845) 0.741 0.950 0.860 0.800 0.697 0.962 0.892 0.956 
   1   (0.155) 0.259 0.050 0.140 0.200 0.303 0.038 0.108 0.044 

Locus 570 : 
2 alleles
1.4% missing data
   2   (0.836) 0.955 0.905 0.818 0.916 0.958 0.963 0.906 0.198 
   3   (0.164) 0.045 0.095 0.182 0.084 0.042 0.037 0.094 0.802 

Locus 571 : 
2 alleles
16.7% missing data
   3   (0.910) 0.978 0.656 0.934 0.955 0.980 0.868 0.971 0.620 
   2   (0.090) 0.022 0.344 0.066 0.045 0.020 0.132 0.029 0.380 

Locus 572 : 
2 alleles
10.1% missing data
   2   (0.591) 0.883 0.877 0.478 0.618 0.608 0.786 0.705 0.513 
   1   (0.409) 0.117 0.123 0.522 0.382 0.392 0.214 0.295 0.487 

Locus 573 : 
2 alleles
13.8% missing data
   2   (0.775) 0.727 0.960 0.883 0.567 0.900 0.981 0.568 0.969 
   4   (0.225) 0.273 0.040 0.117 0.433 0.100 0.019 0.432 0.031 

Locus 574 : 
2 alleles
3.6% missing data
   3   (0.892) 0.887 0.940 0.876 0.910 0.807 0.980 0.959 0.987 
   1   (0.108) 0.113 0.060 0.124 0.090 0.193 0.020 0.041 0.013 

Locus 575 : 
2 alleles
12.3% missing data
   1   (0.893) 0.801 0.943 0.867 0.940 0.906 0.981 0.958 0.971 
   3   (0.107) 0.199 0.057 0.133 0.060 0.094 0.019 0.042 0.029 

Locus 576 : 
2 alleles
10.9% missing data
   1   (0.800) 0.978 0.840 0.854 0.728 0.957 0.975 0.795 0.257 
   4   (0.200) 0.022 0.160 0.146 0.272 0.043 0.025 0.205 0.743 

Locus 577 : 
2 alleles
4.3% missing data
   1   (0.908) 0.976 0.984 0.911 0.950 0.964 0.994 0.941 0.987 
   2   (0.092) 0.024 0.016 0.089 0.050 0.036 0.006 0.059 0.013 

Locus 578 : 
2 alleles
14.5% missing data
   2   (0.150) 0.012 0.110 0.160 0.091 0.035 0.025 0.131 0.024 
   4   (0.850) 0.988 0.890 0.840 0.909 0.965 0.975 0.869 0.976 

Locus 579 : 
2 alleles
15.2% missing data
   1   (0.900) 0.982 0.893 0.912 0.967 0.975 0.980 0.957 0.190 
   4   (0.100) 0.018 0.107 0.088 0.033 0.025 0.020 0.043 0.810 

Locus 580 : 
2 alleles
9.4% missing data
   2   (0.885) 0.775 0.774 0.855 0.958 0.455 0.931 0.969 0.983 
   4   (0.115) 0.225 0.226 0.145 0.042 0.545 0.069 0.031 0.017 

Locus 581 : 
2 alleles
5.1% missing data
   1   (0.807) 0.923 0.775 0.791 0.895 0.882 0.936 0.877 0.239 
   3   (0.193) 0.077 0.225 0.209 0.105 0.118 0.064 0.123 0.761 

Locus 582 : 
2 alleles
2.9% missing data
   3   (0.915) 0.985 0.933 0.907 0.938 0.978 0.992 0.968 0.980 
   1   (0.085) 0.015 0.067 0.093 0.062 0.022 0.008 0.032 0.020 

Locus 583 : 
2 alleles
4.3% missing data
   3   (0.089) 0.006 0.024 0.054 0.215 0.014 0.007 0.061 0.028 
   4   (0.911) 0.994 0.976 0.946 0.785 0.986 0.993 0.939 0.972 

Locus 584 : 
2 alleles
4.3% missing data
   3   (0.887) 0.972 0.906 0.881 0.968 0.780 0.645 0.970 0.288 
   2   (0.113) 0.028 0.094 0.119 0.032 0.220 0.355 0.030 0.712 

Locus 585 : 
2 alleles
6.5% missing data
   2   (0.329) 0.072 0.060 0.158 0.657 0.070 0.019 0.697 0.059 
   4   (0.671) 0.928 0.940 0.842 0.343 0.930 0.981 0.303 0.941 

Locus 586 : 
2 alleles
12.3% missing data
   1   (0.271) 0.379 0.071 0.311 0.215 0.126 0.140 0.237 0.039 
   3   (0.729) 0.621 0.929 0.689 0.785 0.874 0.860 0.763 0.961 

Locus 587 : 
2 alleles
1.4% missing data
   2   (0.849) 0.979 0.969 0.828 0.882 0.866 0.704 0.939 0.667 
   4   (0.151) 0.021 0.031 0.172 0.118 0.134 0.296 0.061 0.333 

Locus 588 : 
2 alleles
13.0% missing data
   2   (0.902) 0.926 0.935 0.895 0.969 0.364 0.941 0.967 0.987 
   1   (0.098) 0.074 0.065 0.105 0.031 0.636 0.059 0.033 0.013 

Locus 589 : 
2 alleles
16.7% missing data
   1   (0.669) 0.955 0.744 0.655 0.713 0.190 0.471 0.739 0.672 
   3   (0.331) 0.045 0.256 0.345 0.287 0.810 0.529 0.261 0.328 

Locus 590 : 
2 alleles
5.8% missing data
   3   (0.902) 0.554 0.988 0.908 0.953 0.923 0.986 0.948 0.988 
   2   (0.098) 0.446 0.012 0.092 0.047 0.077 0.014 0.052 0.012 

Locus 591 : 
2 alleles
1.4% missing data
   2   (0.908) 0.961 0.966 0.863 0.956 0.960 0.987 0.972 0.986 
   4   (0.092) 0.039 0.034 0.137 0.044 0.040 0.013 0.028 0.014 

Locus 592 : 
2 alleles
10.9% missing data
   4   (0.896) 0.975 0.846 0.937 0.835 0.966 0.993 0.897 0.981 
   2   (0.104) 0.025 0.154 0.063 0.165 0.034 0.007 0.103 0.019 

Locus 593 : 
2 alleles
13.8% missing data
   1   (0.813) 0.876 0.135 0.809 0.893 0.528 0.911 0.894 0.946 
   3   (0.187) 0.124 0.865 0.191 0.107 0.472 0.089 0.106 0.054 

Locus 594 : 
2 alleles
18.8% missing data
   1   (0.087) 0.025 0.035 0.043 0.102 0.019 0.004 0.120 0.016 
   4   (0.913) 0.975 0.965 0.957 0.898 0.981 0.996 0.880 0.984 

Locus 595 : 
2 alleles
10.1% missing data
   4   (0.872) 0.985 0.551 0.838 0.963 0.417 0.924 0.958 0.964 
   2   (0.128) 0.015 0.449 0.162 0.037 0.583 0.076 0.042 0.036 

Locus 596 : 
2 alleles
14.5% missing data
   2   (0.805) 0.035 0.837 0.823 0.812 0.944 0.962 0.901 0.177 
   4   (0.195) 0.965 0.163 0.177 0.188 0.056 0.038 0.099 0.823 

Locus 597 : 
2 alleles
12.3% missing data
   1   (0.274) 0.103 0.297 0.261 0.225 0.248 0.151 0.286 0.294 
   4   (0.726) 0.897 0.703 0.739 0.775 0.752 0.849 0.714 0.706 

Locus 598 : 
2 alleles
14.5% missing data
   1   (0.750) 0.095 0.943 0.756 0.732 0.362 0.832 0.870 0.371 
   3   (0.250) 0.905 0.057 0.244 0.268 0.638 0.168 0.130 0.629 

Locus 599 : 
2 alleles
13.0% missing data
   3   (0.653) 0.602 0.928 0.672 0.611 0.053 0.841 0.703 0.379 
   1   (0.347) 0.398 0.072 0.328 0.389 0.947 0.159 0.297 0.621 

Locus 600 : 
2 alleles
2.9% missing data
   3   (0.830) 0.971 0.965 0.859 0.820 0.961 0.907 0.865 0.484 
   4   (0.170) 0.029 0.035 0.141 0.180 0.039 0.093 0.135 0.516 

Locus 601 : 
2 alleles
14.5% missing data
   3   (0.205) 0.212 0.072 0.187 0.313 0.055 0.031 0.192 0.030 
   1   (0.795) 0.788 0.928 0.813 0.687 0.945 0.969 0.808 0.970 

Locus 602 : 
2 alleles
8.0% missing data
   1   (0.095) 0.009 0.047 0.029 0.165 0.064 0.004 0.118 0.843 
   3   (0.905) 0.991 0.953 0.971 0.835 0.936 0.996 0.882 0.157 

Locus 603 : 
2 alleles
5.1% missing data
   1   (0.814) 0.723 0.968 0.682 0.900 0.799 0.854 0.939 0.976 
   2   (0.186) 0.277 0.032 0.318 0.100 0.201 0.146 0.061 0.024 

Locus 604 : 
2 alleles
5.8% missing data
   3   (0.704) 0.956 0.780 0.662 0.787 0.711 0.790 0.775 0.355 
   1   (0.296) 0.044 0.220 0.338 0.213 0.289 0.210 0.225 0.645 

Locus 605 : 
2 alleles
7.2% missing data
   4   (0.843) 0.958 0.942 0.845 0.901 0.962 0.966 0.842 0.976 
   2   (0.157) 0.042 0.058 0.155 0.099 0.038 0.034 0.158 0.024 

Locus 606 : 
2 alleles
10.9% missing data
   1   (0.760) 0.830 0.776 0.768 0.861 0.933 0.540 0.782 0.630 
   2   (0.240) 0.170 0.224 0.232 0.139 0.067 0.460 0.218 0.370 

Locus 607 : 
2 alleles
5.1% missing data
   3   (0.811) 0.969 0.683 0.753 0.874 0.960 0.942 0.889 0.925 
   1   (0.189) 0.031 0.317 0.247 0.126 0.040 0.058 0.111 0.075 

Locus 608 : 
2 alleles
2.9% missing data
   3   (0.949) 0.997 0.995 0.988 0.870 0.995 0.999 0.916 0.986 
   4   (0.051) 0.003 0.005 0.012 0.130 0.005 0.001 0.084 0.014 

Locus 609 : 
2 alleles
6.5% missing data
   3   (0.907) 0.983 0.960 0.860 0.979 0.510 0.927 0.980 0.986 
   1   (0.093) 0.017 0.040 0.140 0.021 0.490 0.073 0.020 0.014 

Locus 610 : 
2 alleles
0.7% missing data
   1   (0.649) 0.970 0.936 0.703 0.575 0.640 0.577 0.584 0.532 
   3   (0.351) 0.030 0.064 0.297 0.425 0.360 0.423 0.416 0.468 

Locus 611 : 
2 alleles
3.6% missing data
   4   (0.806) 0.893 0.423 0.793 0.881 0.943 0.976 0.843 0.928 
   3   (0.194) 0.107 0.577 0.207 0.119 0.057 0.024 0.157 0.072 

Locus 612 : 
2 alleles
2.9% missing data
   2   (0.952) 0.998 0.996 0.989 0.930 0.976 0.999 0.918 0.994 
   4   (0.048) 0.002 0.004 0.011 0.070 0.024 0.001 0.082 0.006 

Locus 613 : 
2 alleles
8.0% missing data
   3   (0.075) 0.004 0.033 0.030 0.160 0.015 0.003 0.094 0.009 
   4   (0.925) 0.996 0.967 0.970 0.840 0.985 0.997 0.906 0.991 

Locus 614 : 
2 alleles
13.8% missing data
   3   (0.896) 0.894 0.961 0.853 0.957 0.867 0.887 0.969 0.982 
   1   (0.104) 0.106 0.039 0.147 0.043 0.133 0.113 0.031 0.018 

Locus 615 : 
2 alleles
2.9% missing data
   2   (0.789) 0.960 0.781 0.738 0.895 0.923 0.809 0.844 0.970 
   4   (0.211) 0.040 0.219 0.262 0.105 0.077 0.191 0.156 0.030 

Locus 616 : 
2 alleles
11.6% missing data
   3   (0.849) 0.969 0.861 0.868 0.791 0.367 0.953 0.910 0.979 
   4   (0.151) 0.031 0.139 0.132 0.209 0.633 0.047 0.090 0.021 

Locus 617 : 
2 alleles
0.7% missing data
   2   (0.913) 0.988 0.952 0.919 0.911 0.946 0.993 0.961 0.989 
   4   (0.087) 0.012 0.048 0.081 0.089 0.054 0.007 0.039 0.011 

Locus 618 : 
2 alleles
13.8% missing data
   1   (0.056) 0.003 0.030 0.016 0.050 0.008 0.002 0.105 0.050 
   3   (0.944) 0.997 0.970 0.984 0.950 0.992 0.998 0.895 0.950 

Locus 619 : 
2 alleles
0.7% missing data
   2   (0.842) 0.988 0.949 0.846 0.842 0.936 0.948 0.865 0.977 
   4   (0.158) 0.012 0.051 0.154 0.158 0.064 0.052 0.135 0.023 

Locus 620 : 
2 alleles
11.6% missing data
   1   (0.798) 0.957 0.837 0.771 0.816 0.925 0.968 0.830 0.968 
   4   (0.202) 0.043 0.163 0.229 0.184 0.075 0.032 0.170 0.032 

Locus 621 : 
2 alleles
15.2% missing data
   1   (0.874) 0.716 0.725 0.863 0.882 0.907 0.968 0.952 0.882 
   3   (0.126) 0.284 0.275 0.137 0.118 0.093 0.032 0.048 0.118 

Locus 622 : 
2 alleles
4.3% missing data
   3   (0.612) 0.598 0.897 0.562 0.643 0.826 0.852 0.612 0.850 
   1   (0.388) 0.402 0.103 0.438 0.357 0.174 0.148 0.388 0.150 

Locus 623 : 
2 alleles
6.5% missing data
   1   (0.900) 0.966 0.976 0.889 0.934 0.943 0.970 0.952 0.985 
   3   (0.100) 0.034 0.024 0.111 0.066 0.057 0.030 0.048 0.015 

Locus 624 : 
2 alleles
13.0% missing data
   3   (0.792) 0.698 0.722 0.838 0.732 0.790 0.686 0.827 0.822 
   4   (0.208) 0.302 0.278 0.162 0.268 0.210 0.314 0.173 0.178 

Locus 625 : 
2 alleles
11.6% missing data
   1   (0.776) 0.920 0.953 0.769 0.866 0.699 0.963 0.758 0.787 
   3   (0.224) 0.080 0.047 0.231 0.134 0.301 0.037 0.242 0.213 

Locus 626 : 
2 alleles
7.2% missing data
   1   (0.884) 0.974 0.955 0.872 0.924 0.981 0.988 0.928 0.946 
   2   (0.116) 0.026 0.045 0.128 0.076 0.019 0.012 0.072 0.054 

Locus 627 : 
2 alleles
16.7% missing data
   2   (0.296) 0.971 0.247 0.257 0.422 0.125 0.045 0.297 0.045 
   4   (0.704) 0.029 0.753 0.743 0.578 0.875 0.955 0.703 0.955 

Locus 628 : 
2 alleles
3.6% missing data
   1   (0.429) 0.985 0.265 0.408 0.497 0.266 0.093 0.480 0.143 
   3   (0.571) 0.015 0.735 0.592 0.503 0.734 0.907 0.520 0.857 

Locus 629 : 
2 alleles
10.9% missing data
   1   (0.865) 0.836 0.972 0.854 0.941 0.770 0.941 0.910 0.954 
   3   (0.135) 0.164 0.028 0.146 0.059 0.230 0.059 0.090 0.046 

Locus 630 : 
2 alleles
1.4% missing data
   2   (0.077) 0.048 0.012 0.058 0.070 0.047 0.007 0.043 0.010 
   4   (0.923) 0.952 0.988 0.942 0.930 0.953 0.993 0.957 0.990 

Locus 631 : 
2 alleles
15.2% missing data
   2   (0.844) 0.926 0.751 0.768 0.926 0.920 0.852 0.940 0.979 
   4   (0.156) 0.074 0.249 0.232 0.074 0.080 0.148 0.060 0.021 

Locus 632 : 
2 alleles
4.3% missing data
   4   (0.820) 0.910 0.777 0.880 0.620 0.963 0.986 0.786 0.974 
   1   (0.180) 0.090 0.223 0.120 0.380 0.037 0.014 0.214 0.026 

Locus 633 : 
2 alleles
6.5% missing data
   1   (0.900) 0.989 0.908 0.913 0.934 0.966 0.967 0.935 0.948 
   3   (0.100) 0.011 0.092 0.087 0.066 0.034 0.033 0.065 0.052 

Locus 634 : 
2 alleles
1.4% missing data
   4   (0.906) 0.641 0.982 0.945 0.944 0.407 0.936 0.968 0.654 
   2   (0.094) 0.359 0.018 0.055 0.056 0.593 0.064 0.032 0.346 

Locus 635 : 
2 alleles
11.6% missing data
   2   (0.122) 0.138 0.078 0.090 0.106 0.043 0.014 0.131 0.015 
   4   (0.878) 0.862 0.922 0.910 0.894 0.957 0.986 0.869 0.985 

Locus 636 : 
2 alleles
15.9% missing data
   1   (0.895) 0.976 0.910 0.926 0.916 0.914 0.982 0.897 0.984 
   3   (0.105) 0.024 0.090 0.074 0.084 0.086 0.018 0.103 0.016 

Locus 637 : 
2 alleles
10.9% missing data
   3   (0.885) 0.920 0.920 0.848 0.955 0.980 0.894 0.953 0.937 
   1   (0.115) 0.080 0.080 0.152 0.045 0.020 0.106 0.047 0.063 

Locus 638 : 
2 alleles
4.3% missing data
   4   (0.909) 0.989 0.983 0.969 0.851 0.954 0.996 0.796 0.989 
   2   (0.091) 0.011 0.017 0.031 0.149 0.046 0.004 0.204 0.011 

Locus 639 : 
2 alleles
10.9% missing data
   3   (0.744) 0.962 0.915 0.724 0.805 0.906 0.912 0.716 0.907 
   1   (0.256) 0.038 0.085 0.276 0.195 0.094 0.088 0.284 0.093 

Locus 640 : 
2 alleles
9.4% missing data
   2   (0.807) 0.626 0.787 0.738 0.909 0.922 0.950 0.885 0.973 
   1   (0.193) 0.374 0.213 0.262 0.091 0.078 0.050 0.115 0.027 

Locus 641 : 
2 alleles
6.5% missing data
   1   (0.908) 0.992 0.854 0.949 0.942 0.971 0.993 0.884 0.917 
   3   (0.092) 0.008 0.146 0.051 0.058 0.029 0.007 0.116 0.083 

Locus 642 : 
2 alleles
13.0% missing data
   1   (0.899) 0.993 0.940 0.933 0.854 0.969 0.994 0.909 0.987 
   4   (0.101) 0.007 0.060 0.067 0.146 0.031 0.006 0.091 0.013 

Locus 643 : 
2 alleles
1.4% missing data
   2   (0.680) 0.689 0.735 0.654 0.774 0.944 0.233 0.739 0.827 
   4   (0.320) 0.311 0.265 0.346 0.226 0.056 0.767 0.261 0.173 

Locus 644 : 
2 alleles
5.8% missing data
   3   (0.873) 0.983 0.974 0.871 0.919 0.352 0.970 0.934 0.982 
   4   (0.127) 0.017 0.026 0.129 0.081 0.648 0.030 0.066 0.018 

Locus 645 : 
2 alleles
2.2% missing data
   3   (0.892) 0.965 0.970 0.900 0.959 0.940 0.974 0.908 0.966 
   2   (0.108) 0.035 0.030 0.100 0.041 0.060 0.026 0.092 0.034 

Locus 646 : 
2 alleles
16.7% missing data
   3   (0.879) 0.889 0.874 0.838 0.969 0.949 0.866 0.945 0.951 
   2   (0.121) 0.111 0.126 0.162 0.031 0.051 0.134 0.055 0.049 

Locus 647 : 
2 alleles
1.4% missing data
   1   (0.840) 0.960 0.860 0.859 0.863 0.962 0.935 0.882 0.627 
   2   (0.160) 0.040 0.140 0.141 0.137 0.038 0.065 0.118 0.373 

Locus 648 : 
2 alleles
11.6% missing data
   4   (0.929) 0.968 0.990 0.969 0.949 0.984 0.996 0.898 0.988 
   2   (0.071) 0.032 0.010 0.031 0.051 0.016 0.004 0.102 0.012 

Locus 649 : 
2 alleles
8.7% missing data
   2   (0.312) 0.310 0.226 0.265 0.255 0.194 0.752 0.347 0.175 
   4   (0.688) 0.690 0.774 0.735 0.745 0.806 0.248 0.653 0.825 

Locus 650 : 
2 alleles
15.2% missing data
   2   (0.781) 0.041 0.846 0.764 0.788 0.932 0.901 0.905 0.265 
   3   (0.219) 0.959 0.154 0.236 0.212 0.068 0.099 0.095 0.735 

Locus 651 : 
2 alleles
9.4% missing data
   1   (0.112) 0.064 0.017 0.065 0.150 0.029 0.008 0.152 0.014 
   4   (0.888) 0.936 0.983 0.935 0.850 0.971 0.992 0.848 0.986 

Locus 652 : 
2 alleles
10.1% missing data
   2   (0.950) 0.974 0.995 0.986 0.922 0.993 0.999 0.932 0.994 
   4   (0.050) 0.026 0.005 0.014 0.078 0.007 0.001 0.068 0.006 

Locus 653 : 
2 alleles
13.0% missing data
   1   (0.884) 0.879 0.913 0.876 0.918 0.807 0.982 0.940 0.960 
   3   (0.116) 0.121 0.087 0.124 0.082 0.193 0.018 0.060 0.040 

Locus 654 : 
2 alleles
10.1% missing data
   3   (0.837) 0.892 0.532 0.846 0.867 0.880 0.975 0.878 0.978 
   1   (0.163) 0.108 0.468 0.154 0.133 0.120 0.025 0.122 0.022 

Locus 655 : 
2 alleles
1.4% missing data
   3   (0.949) 0.998 0.996 0.988 0.859 0.994 0.999 0.919 0.994 
   2   (0.051) 0.002 0.004 0.012 0.141 0.006 0.001 0.081 0.006 

Locus 656 : 
2 alleles
2.2% missing data
   3   (0.756) 0.971 0.790 0.808 0.491 0.957 0.960 0.802 0.043 
   4   (0.244) 0.029 0.210 0.192 0.509 0.043 0.040 0.198 0.957 

Locus 657 : 
2 alleles
13.8% missing data
   4   (0.633) 0.676 0.911 0.611 0.678 0.720 0.608 0.665 0.496 
   2   (0.367) 0.324 0.089 0.389 0.322 0.280 0.392 0.335 0.504 

Locus 658 : 
2 alleles
18.1% missing data
   4   (0.886) 0.986 0.891 0.876 0.844 0.962 0.978 0.951 0.982 
   2   (0.114) 0.014 0.109 0.124 0.156 0.038 0.022 0.049 0.018 

Locus 659 : 
2 alleles
5.1% missing data
   2   (0.820) 0.975 0.541 0.830 0.898 0.945 0.925 0.884 0.233 
   4   (0.180) 0.025 0.459 0.170 0.102 0.055 0.075 0.116 0.767 

Locus 660 : 
2 alleles
4.3% missing data
   4   (0.897) 0.961 0.917 0.940 0.945 0.348 0.978 0.907 0.985 
   2   (0.103) 0.039 0.083 0.060 0.055 0.652 0.022 0.093 0.015 

Locus 661 : 
2 alleles
13.8% missing data
   1   (0.803) 0.870 0.144 0.812 0.875 0.747 0.729 0.901 0.465 
   3   (0.197) 0.130 0.856 0.188 0.125 0.253 0.271 0.099 0.535 

Locus 662 : 
2 alleles
2.2% missing data
   2   (0.891) 0.993 0.988 0.925 0.865 0.906 0.964 0.945 0.403 
   4   (0.109) 0.007 0.012 0.075 0.135 0.094 0.036 0.055 0.597 

Locus 663 : 
2 alleles
2.9% missing data
   3   (0.891) 0.970 0.950 0.889 0.934 0.967 0.991 0.923 0.987 
   1   (0.109) 0.030 0.050 0.111 0.066 0.033 0.009 0.077 0.013 

Locus 664 : 
2 alleles
15.9% missing data
   2   (0.893) 0.950 0.956 0.935 0.918 0.891 0.992 0.846 0.986 
   4   (0.107) 0.050 0.044 0.065 0.082 0.109 0.008 0.154 0.014 

Locus 665 : 
2 alleles
5.8% missing data
   1   (0.836) 0.971 0.704 0.833 0.919 0.932 0.737 0.880 0.980 
   3   (0.164) 0.029 0.296 0.167 0.081 0.068 0.263 0.120 0.020 

Locus 666 : 
2 alleles
5.1% missing data
   2   (0.884) 0.980 0.885 0.887 0.882 0.963 0.983 0.928 0.960 
   4   (0.116) 0.020 0.115 0.113 0.118 0.037 0.017 0.072 0.040 

Locus 667 : 
2 alleles
2.9% missing data
   3   (0.854) 0.865 0.966 0.759 0.940 0.952 0.957 0.940 0.980 
   1   (0.146) 0.135 0.034 0.241 0.060 0.048 0.043 0.060 0.020 

Locus 668 : 
2 alleles
5.1% missing data
   2   (0.781) 0.423 0.555 0.781 0.777 0.936 0.907 0.847 0.964 
   4   (0.219) 0.577 0.445 0.219 0.223 0.064 0.093 0.153 0.036 

Locus 669 : 
2 alleles
5.8% missing data
   1   (0.703) 0.535 0.945 0.776 0.555 0.898 0.960 0.655 0.250 
   3   (0.297) 0.465 0.055 0.224 0.445 0.102 0.040 0.345 0.750 

Locus 670 : 
2 alleles
3.6% missing data
   1   (0.848) 0.937 0.895 0.906 0.759 0.769 0.991 0.801 0.975 
   3   (0.152) 0.063 0.105 0.094 0.241 0.231 0.009 0.199 0.025 

Locus 671 : 
2 alleles
12.3% missing data
   2   (0.730) 0.948 0.724 0.737 0.779 0.878 0.705 0.755 0.460 
   4   (0.270) 0.052 0.276 0.263 0.221 0.122 0.295 0.245 0.540 

Locus 672 : 
2 alleles
16.7% missing data
   3   (0.862) 0.345 0.964 0.870 0.902 0.836 0.984 0.920 0.828 
   4   (0.138) 0.655 0.036 0.130 0.098 0.164 0.016 0.080 0.172 

Locus 673 : 
2 alleles
3.6% missing data
   1   (0.251) 0.066 0.225 0.257 0.276 0.118 0.060 0.182 0.788 
   4   (0.749) 0.934 0.775 0.743 0.724 0.882 0.940 0.818 0.212 

Locus 674 : 
2 alleles
13.0% missing data
   2   (0.715) 0.620 0.798 0.770 0.550 0.899 0.942 0.722 0.328 
   4   (0.285) 0.380 0.202 0.230 0.450 0.101 0.058 0.278 0.672 

Locus 675 : 
2 alleles
2.9% missing data
   1   (0.897) 0.456 0.974 0.889 0.943 0.980 0.989 0.959 0.981 
   3   (0.103) 0.544 0.026 0.111 0.057 0.020 0.011 0.041 0.019 

Locus 676 : 
2 alleles
11.6% missing data
   1   (0.634) 0.613 0.917 0.630 0.642 0.893 0.823 0.638 0.241 
   3   (0.366) 0.387 0.083 0.370 0.358 0.107 0.177 0.362 0.759 

Locus 677 : 
2 alleles
1.4% missing data
   3   (0.789) 0.903 0.914 0.824 0.729 0.957 0.952 0.818 0.172 
   1   (0.211) 0.097 0.086 0.176 0.271 0.043 0.048 0.182 0.828 

Locus 678 : 
2 alleles
2.2% missing data
   2   (0.898) 0.972 0.955 0.864 0.971 0.974 0.955 0.975 0.331 
   4   (0.102) 0.028 0.045 0.136 0.029 0.026 0.045 0.025 0.669 

Locus 679 : 
2 alleles
9.4% missing data
   1   (0.531) 0.376 0.679 0.483 0.473 0.075 0.671 0.629 0.822 
   3   (0.469) 0.624 0.321 0.517 0.527 0.925 0.329 0.371 0.178 

Locus 680 : 
2 alleles
4.3% missing data
   4   (0.892) 0.948 0.933 0.841 0.958 0.970 0.970 0.960 0.983 
   2   (0.108) 0.052 0.067 0.159 0.042 0.030 0.030 0.040 0.017 

Locus 681 : 
2 alleles
13.0% missing data
   1   (0.497) 0.491 0.132 0.543 0.388 0.973 0.088 0.559 0.080 
   4   (0.503) 0.509 0.868 0.457 0.612 0.027 0.912 0.441 0.920 

Locus 682 : 
2 alleles
16.7% missing data
   1   (0.822) 0.982 0.951 0.865 0.830 0.967 0.963 0.756 0.813 
   3   (0.178) 0.018 0.049 0.135 0.170 0.033 0.037 0.244 0.187 

Locus 683 : 
2 alleles
11.6% missing data
   4   (0.857) 0.684 0.883 0.876 0.827 0.967 0.967 0.937 0.208 
   2   (0.143) 0.316 0.117 0.124 0.173 0.033 0.033 0.063 0.792 

Locus 684 : 
2 alleles
12.3% missing data
   2   (0.848) 0.968 0.577 0.849 0.903 0.834 0.963 0.903 0.853 
   4   (0.152) 0.032 0.423 0.151 0.097 0.166 0.037 0.097 0.147 

Locus 685 : 
2 alleles
17.4% missing data
   1   (0.428) 0.371 0.478 0.450 0.474 0.773 0.819 0.301 0.248 
   4   (0.572) 0.629 0.522 0.550 0.526 0.227 0.181 0.699 0.752 

Locus 686 : 
2 alleles
17.4% missing data
   3   (0.106) 0.015 0.095 0.107 0.062 0.052 0.021 0.067 0.013 
   4   (0.894) 0.985 0.905 0.893 0.938 0.948 0.979 0.933 0.987 

Locus 687 : 
2 alleles
18.1% missing data
   1   (0.054) 0.003 0.016 0.013 0.049 0.028 0.001 0.129 0.006 
   3   (0.946) 0.997 0.984 0.987 0.951 0.972 0.999 0.871 0.994 

Locus 688 : 
2 alleles
3.6% missing data
   1   (0.527) 0.140 0.887 0.518 0.492 0.413 0.437 0.552 0.884 
   4   (0.473) 0.860 0.113 0.482 0.508 0.587 0.563 0.448 0.116 

Locus 689 : 
2 alleles
2.2% missing data
   1   (0.095) 0.036 0.009 0.064 0.174 0.018 0.005 0.075 0.015 
   3   (0.905) 0.964 0.991 0.936 0.826 0.982 0.995 0.925 0.985 

Locus 690 : 
2 alleles
5.1% missing data
   4   (0.849) 0.867 0.968 0.870 0.882 0.897 0.982 0.832 0.977 
   1   (0.151) 0.133 0.032 0.130 0.118 0.103 0.018 0.168 0.023 

Locus 691 : 
2 alleles
10.1% missing data
   3   (0.776) 0.979 0.712 0.785 0.798 0.907 0.948 0.760 0.892 
   1   (0.224) 0.021 0.288 0.215 0.202 0.093 0.052 0.240 0.108 

Locus 692 : 
2 alleles
13.0% missing data
   2   (0.892) 0.986 0.978 0.908 0.706 0.926 0.983 0.952 0.913 
   3   (0.108) 0.014 0.022 0.092 0.294 0.074 0.017 0.048 0.087 

Locus 693 : 
2 alleles
1.4% missing data
   3   (0.201) 0.173 0.031 0.196 0.255 0.083 0.028 0.189 0.026 
   2   (0.799) 0.827 0.969 0.804 0.745 0.917 0.972 0.811 0.974 

Locus 694 : 
2 alleles
4.3% missing data
   4   (0.864) 0.965 0.942 0.924 0.850 0.832 0.941 0.869 0.431 
   2   (0.136) 0.035 0.058 0.076 0.150 0.168 0.059 0.131 0.569 

Locus 695 : 
2 alleles
12.3% missing data
   4   (0.930) 0.957 0.991 0.968 0.955 0.986 0.996 0.906 0.978 
   1   (0.070) 0.043 0.009 0.032 0.045 0.014 0.004 0.094 0.022 

Locus 696 : 
2 alleles
3.6% missing data
   2   (0.921) 0.992 0.985 0.948 0.951 0.987 0.994 0.930 0.959 
   4   (0.079) 0.008 0.015 0.052 0.049 0.013 0.006 0.070 0.041 

Locus 697 : 
2 alleles
10.9% missing data
   3   (0.753) 0.742 0.935 0.763 0.603 0.301 0.909 0.823 0.965 
   4   (0.247) 0.258 0.065 0.237 0.397 0.699 0.091 0.177 0.035 

Locus 698 : 
2 alleles
5.8% missing data
   3   (0.926) 0.991 0.976 0.971 0.827 0.988 0.998 0.914 0.991 
   1   (0.074) 0.009 0.024 0.029 0.173 0.012 0.002 0.086 0.009 

Locus 699 : 
2 alleles
10.9% missing data
   1   (0.130) 0.157 0.077 0.150 0.038 0.040 0.031 0.057 0.796 
   3   (0.870) 0.843 0.923 0.850 0.962 0.960 0.969 0.943 0.204 

Locus 700 : 
2 alleles
7.2% missing data
   2   (0.221) 0.022 0.382 0.238 0.107 0.041 0.093 0.175 0.637 
   3   (0.779) 0.978 0.618 0.762 0.893 0.959 0.907 0.825 0.363 

Locus 701 : 
2 alleles
1.4% missing data
   4   (0.116) 0.069 0.067 0.079 0.068 0.259 0.012 0.142 0.015 
   2   (0.884) 0.931 0.933 0.921 0.932 0.741 0.988 0.858 0.985 

Locus 702 : 
2 alleles
6.5% missing data
   1   (0.523) 0.086 0.565 0.555 0.544 0.137 0.159 0.557 0.747 
   3   (0.477) 0.914 0.435 0.445 0.456 0.863 0.841 0.443 0.253 

Locus 703 : 
2 alleles
1.4% missing data
   3   (0.871) 0.990 0.984 0.915 0.942 0.862 0.990 0.868 0.135 
   2   (0.129) 0.010 0.016 0.085 0.058 0.138 0.010 0.132 0.865 

Locus 704 : 
2 alleles
4.3% missing data
   3   (0.933) 0.982 0.985 0.795 0.991 0.969 0.960 0.994 0.980 
   2   (0.067) 0.018 0.015 0.205 0.009 0.031 0.040 0.006 0.020 

Locus 705 : 
2 alleles
6.5% missing data
   3   (0.721) 0.193 0.739 0.743 0.711 0.735 0.534 0.813 0.571 
   4   (0.279) 0.807 0.261 0.257 0.289 0.265 0.466 0.187 0.429 

Locus 706 : 
2 alleles
1.4% missing data
   3   (0.904) 0.990 0.499 0.920 0.944 0.983 0.983 0.952 0.985 
   4   (0.096) 0.010 0.501 0.080 0.056 0.017 0.017 0.048 0.015 

Locus 707 : 
2 alleles
9.4% missing data
   2   (0.648) 0.923 0.669 0.628 0.700 0.372 0.736 0.711 0.331 
   4   (0.352) 0.077 0.331 0.372 0.300 0.628 0.264 0.289 0.669 

Locus 708 : 
2 alleles
13.0% missing data
   1   (0.228) 0.201 0.247 0.227 0.233 0.520 0.239 0.132 0.437 
   3   (0.772) 0.799 0.753 0.773 0.767 0.480 0.761 0.868 0.563 

Locus 709 : 
2 alleles
15.9% missing data
   4   (0.890) 0.980 0.960 0.853 0.963 0.928 0.891 0.956 0.885 
   3   (0.110) 0.020 0.040 0.147 0.037 0.072 0.109 0.044 0.115 

Locus 710 : 
2 alleles
8.0% missing data
   2   (0.773) 0.951 0.945 0.745 0.769 0.498 0.831 0.851 0.972 
   4   (0.227) 0.049 0.055 0.255 0.231 0.502 0.169 0.149 0.028 

Locus 711 : 
2 alleles
12.3% missing data
   4   (0.907) 0.992 0.868 0.952 0.823 0.990 0.993 0.905 0.988 
   2   (0.093) 0.008 0.132 0.048 0.177 0.010 0.007 0.095 0.012 

Locus 712 : 
2 alleles
14.5% missing data
   1   (0.388) 0.420 0.883 0.350 0.526 0.728 0.101 0.367 0.124 
   3   (0.612) 0.580 0.117 0.650 0.474 0.272 0.899 0.633 0.876 

Locus 713 : 
2 alleles
5.8% missing data
   2   (0.790) 0.977 0.921 0.853 0.758 0.815 0.975 0.661 0.964 
   4   (0.210) 0.023 0.079 0.147 0.242 0.185 0.025 0.339 0.036 

Locus 714 : 
2 alleles
13.0% missing data
   3   (0.420) 0.030 0.440 0.385 0.609 0.361 0.851 0.322 0.897 
   1   (0.580) 0.970 0.560 0.615 0.391 0.639 0.149 0.678 0.103 

Locus 715 : 
2 alleles
3.6% missing data
   2   (0.864) 0.981 0.290 0.947 0.754 0.971 0.993 0.755 0.982 
   4   (0.136) 0.019 0.710 0.053 0.246 0.029 0.007 0.245 0.018 

Locus 716 : 
2 alleles
2.9% missing data
   2   (0.874) 0.956 0.982 0.876 0.916 0.896 0.938 0.909 0.983 
   4   (0.126) 0.044 0.018 0.124 0.084 0.104 0.062 0.091 0.017 

Locus 717 : 
2 alleles
3.6% missing data
   2   (0.879) 0.967 0.923 0.845 0.944 0.971 0.970 0.934 0.982 
   4   (0.121) 0.033 0.077 0.155 0.056 0.029 0.030 0.066 0.018 

Locus 718 : 
2 alleles
10.1% missing data
   3   (0.690) 0.820 0.913 0.680 0.829 0.495 0.760 0.697 0.379 
   4   (0.310) 0.180 0.087 0.320 0.171 0.505 0.240 0.303 0.621 

Locus 719 : 
2 alleles
4.3% missing data
   2   (0.139) 0.086 0.093 0.093 0.132 0.240 0.026 0.171 0.019 
   4   (0.861) 0.914 0.907 0.907 0.868 0.760 0.974 0.829 0.981 

Locus 720 : 
2 alleles
3.6% missing data
   3   (0.899) 0.990 0.988 0.921 0.940 0.975 0.992 0.891 0.989 
   4   (0.101) 0.010 0.012 0.079 0.060 0.025 0.008 0.109 0.011 

Locus 721 : 
2 alleles
13.0% missing data
   4   (0.837) 0.077 0.604 0.818 0.931 0.859 0.847 0.939 0.847 
   2   (0.163) 0.923 0.396 0.182 0.069 0.141 0.153 0.061 0.153 

Locus 722 : 
2 alleles
14.5% missing data
   3   (0.916) 0.988 0.950 0.940 0.938 0.933 0.990 0.936 0.983 
   4   (0.084) 0.012 0.050 0.060 0.062 0.067 0.010 0.064 0.017 

Locus 723 : 
2 alleles
2.9% missing data
   3   (0.916) 0.992 0.972 0.945 0.972 0.703 0.830 0.968 0.577 
   1   (0.084) 0.008 0.028 0.055 0.028 0.297 0.170 0.032 0.423 

Locus 724 : 
2 alleles
10.1% missing data
   1   (0.254) 0.059 0.037 0.171 0.356 0.115 0.016 0.463 0.038 
   3   (0.746) 0.941 0.963 0.829 0.644 0.885 0.984 0.537 0.962 

Locus 725 : 
2 alleles
13.8% missing data
   1   (0.782) 0.669 0.928 0.741 0.592 0.907 0.955 0.889 0.929 
   3   (0.218) 0.331 0.072 0.259 0.408 0.093 0.045 0.111 0.071 

Locus 726 : 
2 alleles
12.3% missing data
   3   (0.917) 0.993 0.945 0.954 0.929 0.823 0.995 0.921 0.897 
   1   (0.083) 0.007 0.055 0.046 0.071 0.177 0.005 0.079 0.103 

Locus 727 : 
2 alleles
11.6% missing data
   3   (0.689) 0.829 0.164 0.629 0.723 0.305 0.106 0.877 0.857 
   1   (0.311) 0.171 0.836 0.371 0.277 0.695 0.894 0.123 0.143 

Locus 728 : 
2 alleles
13.8% missing data
   4   (0.698) 0.081 0.126 0.668 0.697 0.718 0.833 0.841 0.734 
   3   (0.302) 0.919 0.874 0.332 0.303 0.282 0.167 0.159 0.266 

Locus 729 : 
2 alleles
17.4% missing data
   3   (0.895) 0.939 0.865 0.871 0.909 0.979 0.973 0.962 0.984 
   4   (0.105) 0.061 0.135 0.129 0.091 0.021 0.027 0.038 0.016 

Locus 730 : 
2 alleles
10.1% missing data
   3   (0.874) 0.931 0.933 0.892 0.886 0.979 0.988 0.884 0.980 
   1   (0.126) 0.069 0.067 0.108 0.114 0.021 0.012 0.116 0.020 

Locus 731 : 
2 alleles
5.1% missing data
   2   (0.649) 0.075 0.906 0.620 0.608 0.617 0.712 0.777 0.416 
   4   (0.351) 0.925 0.094 0.380 0.392 0.383 0.288 0.223 0.584 

Locus 732 : 
2 alleles
10.1% missing data
   4   (0.899) 0.929 0.979 0.925 0.772 0.975 0.990 0.940 0.987 
   1   (0.101) 0.071 0.021 0.075 0.228 0.025 0.010 0.060 0.013 

Locus 733 : 
2 alleles
2.2% missing data
   3   (0.689) 0.917 0.348 0.717 0.708 0.901 0.859 0.700 0.276 
   1   (0.311) 0.083 0.652 0.283 0.292 0.099 0.141 0.300 0.724 

Locus 734 : 
2 alleles
2.2% missing data
   3   (0.586) 0.964 0.065 0.483 0.770 0.603 0.788 0.648 0.934 
   1   (0.414) 0.036 0.935 0.517 0.230 0.397 0.212 0.352 0.066 

Locus 735 : 
2 alleles
11.6% missing data
   3   (0.890) 0.950 0.955 0.907 0.925 0.979 0.985 0.952 0.173 
   1   (0.110) 0.050 0.045 0.093 0.075 0.021 0.015 0.048 0.827 

Locus 736 : 
2 alleles
5.1% missing data
   2   (0.108) 0.046 0.047 0.041 0.106 0.725 0.016 0.095 0.618 
   4   (0.892) 0.954 0.953 0.959 0.894 0.275 0.984 0.905 0.382 

Locus 737 : 
2 alleles
13.8% missing data
   1   (0.503) 0.923 0.163 0.499 0.593 0.448 0.183 0.515 0.519 
   4   (0.497) 0.077 0.837 0.501 0.407 0.552 0.817 0.485 0.481 

Locus 738 : 
2 alleles
5.8% missing data
   4   (0.519) 0.376 0.863 0.478 0.447 0.433 0.907 0.512 0.915 
   2   (0.481) 0.624 0.137 0.522 0.553 0.567 0.093 0.488 0.085 

Locus 739 : 
2 alleles
10.9% missing data
   3   (0.913) 0.956 0.954 0.938 0.863 0.983 0.994 0.943 0.988 
   1   (0.087) 0.044 0.046 0.062 0.137 0.017 0.006 0.057 0.012 

Locus 740 : 
2 alleles
2.2% missing data
   2   (0.920) 0.993 0.991 0.960 0.941 0.988 0.996 0.887 0.989 
   4   (0.080) 0.007 0.009 0.040 0.059 0.012 0.004 0.113 0.011 

Locus 741 : 
2 alleles
5.8% missing data
   2   (0.833) 0.954 0.347 0.818 0.856 0.936 0.982 0.900 0.976 
   4   (0.167) 0.046 0.653 0.182 0.144 0.064 0.018 0.100 0.024 

Locus 742 : 
2 alleles
6.5% missing data
   4   (0.914) 0.992 0.986 0.839 0.971 0.977 0.980 0.981 0.985 
   2   (0.086) 0.008 0.014 0.161 0.029 0.023 0.020 0.019 0.015 

Locus 743 : 
2 alleles
2.9% missing data
   2   (0.164) 0.055 0.029 0.180 0.100 0.043 0.023 0.155 0.026 
   4   (0.836) 0.945 0.971 0.820 0.900 0.957 0.977 0.845 0.974 

Locus 744 : 
2 alleles
3.6% missing data
   1   (0.660) 0.405 0.680 0.495 0.802 0.882 0.885 0.803 0.953 
   3   (0.340) 0.595 0.320 0.505 0.198 0.118 0.115 0.197 0.047 

Locus 745 : 
2 alleles
4.3% missing data
   3   (0.846) 0.978 0.965 0.883 0.881 0.938 0.982 0.776 0.945 
   1   (0.154) 0.022 0.035 0.117 0.119 0.062 0.018 0.224 0.055 

Locus 746 : 
2 alleles
2.9% missing data
   3   (0.866) 0.941 0.976 0.899 0.856 0.933 0.985 0.850 0.960 
   1   (0.134) 0.059 0.024 0.101 0.144 0.067 0.015 0.150 0.040 

Locus 747 : 
2 alleles
2.9% missing data
   2   (0.070) 0.010 0.008 0.027 0.166 0.008 0.003 0.078 0.009 
   4   (0.930) 0.990 0.992 0.973 0.834 0.992 0.997 0.922 0.991 

Locus 748 : 
2 alleles
1.4% missing data
   2   (0.910) 0.990 0.976 0.916 0.959 0.948 0.990 0.941 0.985 
   4   (0.090) 0.010 0.024 0.084 0.041 0.052 0.010 0.059 0.015 

Locus 749 : 
2 alleles
8.0% missing data
   3   (0.274) 0.042 0.271 0.258 0.298 0.101 0.072 0.322 0.037 
   1   (0.726) 0.958 0.729 0.742 0.702 0.899 0.928 0.678 0.963 

Locus 750 : 
2 alleles
11.6% missing data
   3   (0.915) 0.935 0.936 0.942 0.924 0.963 0.990 0.936 0.987 
   1   (0.085) 0.065 0.064 0.058 0.076 0.037 0.010 0.064 0.013 

Locus 751 : 
2 alleles
13.8% missing data
   1   (0.250) 0.217 0.249 0.260 0.136 0.930 0.155 0.206 0.090 
   4   (0.750) 0.783 0.751 0.740 0.864 0.070 0.845 0.794 0.910 

Locus 752 : 
2 alleles
7.2% missing data
   3   (0.725) 0.253 0.934 0.780 0.675 0.708 0.954 0.660 0.958 
   4   (0.275) 0.747 0.066 0.220 0.325 0.292 0.046 0.340 0.042 

Locus 753 : 
2 alleles
3.6% missing data
   2   (0.769) 0.400 0.151 0.808 0.811 0.932 0.831 0.841 0.457 
   4   (0.231) 0.600 0.849 0.192 0.189 0.068 0.169 0.159 0.543 

Locus 754 : 
2 alleles
10.9% missing data
   1   (0.862) 0.982 0.979 0.909 0.856 0.170 0.986 0.861 0.973 
   3   (0.138) 0.018 0.021 0.091 0.144 0.830 0.014 0.139 0.027 

Locus 755 : 
2 alleles
2.2% missing data
   2   (0.767) 0.027 0.952 0.792 0.792 0.934 0.927 0.834 0.211 
   4   (0.233) 0.973 0.048 0.208 0.208 0.066 0.073 0.166 0.789 

Locus 756 : 
2 alleles
2.9% missing data
   4   (0.919) 0.064 0.865 0.890 0.986 0.971 0.955 0.988 0.990 
   2   (0.081) 0.936 0.135 0.110 0.014 0.029 0.045 0.012 0.010 

Locus 757 : 
2 alleles
5.8% missing data
   1   (0.592) 0.954 0.586 0.602 0.733 0.230 0.289 0.568 0.626 
   3   (0.408) 0.046 0.414 0.398 0.267 0.770 0.711 0.432 0.374 

Locus 758 : 
2 alleles
5.8% missing data
   4   (0.819) 0.955 0.825 0.842 0.835 0.863 0.928 0.810 0.940 
   1   (0.181) 0.045 0.175 0.158 0.165 0.137 0.072 0.190 0.060 

Locus 759 : 
2 alleles
14.5% missing data
   4   (0.546) 0.616 0.566 0.527 0.551 0.873 0.849 0.504 0.591 
   2   (0.454) 0.384 0.434 0.473 0.449 0.127 0.151 0.496 0.409 

Locus 760 : 
2 alleles
5.1% missing data
   2   (0.802) 0.935 0.958 0.780 0.752 0.914 0.950 0.849 0.970 
   3   (0.198) 0.065 0.042 0.220 0.248 0.086 0.050 0.151 0.030 

Locus 761 : 
2 alleles
10.1% missing data
   2   (0.882) 0.933 0.956 0.859 0.936 0.979 0.989 0.928 0.974 
   4   (0.118) 0.067 0.044 0.141 0.064 0.021 0.011 0.072 0.026 

Locus 762 : 
2 alleles
7.2% missing data
   1   (0.857) 0.846 0.979 0.886 0.907 0.972 0.985 0.812 0.976 
   2   (0.143) 0.154 0.021 0.114 0.093 0.028 0.015 0.188 0.024 

Locus 763 : 
2 alleles
3.6% missing data
   4   (0.894) 0.994 0.982 0.938 0.938 0.981 0.991 0.909 0.081 
   2   (0.106) 0.006 0.018 0.062 0.062 0.019 0.009 0.091 0.919 

Locus 764 : 
2 alleles
5.1% missing data
   2   (0.834) 0.935 0.970 0.803 0.849 0.919 0.965 0.888 0.973 
   4   (0.166) 0.065 0.030 0.197 0.151 0.081 0.035 0.112 0.027 

Locus 765 : 
2 alleles
17.4% missing data
   4   (0.530) 0.915 0.570 0.493 0.560 0.487 0.238 0.597 0.457 
   2   (0.470) 0.085 0.430 0.507 0.440 0.513 0.762 0.403 0.543 

Locus 766 : 
2 alleles
9.4% missing data
   2   (0.906) 0.939 0.988 0.939 0.931 0.983 0.991 0.896 0.989 
   4   (0.094) 0.061 0.012 0.061 0.069 0.017 0.009 0.104 0.011 

Locus 767 : 
2 alleles
5.1% missing data
   4   (0.373) 0.232 0.318 0.431 0.364 0.189 0.063 0.365 0.072 
   2   (0.627) 0.768 0.682 0.569 0.636 0.811 0.937 0.635 0.928 

Locus 768 : 
2 alleles
2.9% missing data
   2   (0.897) 0.975 0.873 0.904 0.941 0.901 0.990 0.930 0.984 
   1   (0.103) 0.025 0.127 0.096 0.059 0.099 0.010 0.070 0.016 

Locus 769 : 
2 alleles
3.6% missing data
   3   (0.740) 0.942 0.879 0.706 0.780 0.950 0.925 0.746 0.898 
   1   (0.260) 0.058 0.121 0.294 0.220 0.050 0.075 0.254 0.102 

Locus 770 : 
2 alleles
6.5% missing data
   1   (0.815) 0.979 0.966 0.872 0.785 0.291 0.963 0.781 0.931 
   3   (0.185) 0.021 0.034 0.128 0.215 0.709 0.037 0.219 0.069 

Locus 771 : 
2 alleles
7.2% missing data
   3   (0.906) 0.986 0.950 0.861 0.951 0.961 0.984 0.971 0.987 
   1   (0.094) 0.014 0.050 0.139 0.049 0.039 0.016 0.029 0.013 

Locus 772 : 
2 alleles
13.0% missing data
   2   (0.845) 0.778 0.974 0.854 0.860 0.948 0.984 0.853 0.979 
   4   (0.155) 0.222 0.026 0.146 0.140 0.052 0.016 0.147 0.021 

Locus 773 : 
2 alleles
15.9% missing data
   2   (0.401) 0.148 0.465 0.334 0.537 0.134 0.255 0.481 0.545 
   4   (0.599) 0.852 0.535 0.666 0.463 0.866 0.745 0.519 0.455 

Locus 774 : 
2 alleles
10.9% missing data
   3   (0.922) 0.964 0.934 0.967 0.830 0.986 0.996 0.923 0.991 
   1   (0.078) 0.036 0.066 0.033 0.170 0.014 0.004 0.077 0.009 

Locus 775 : 
2 alleles
15.9% missing data
   3   (0.920) 0.992 0.978 0.949 0.928 0.986 0.995 0.929 0.987 
   1   (0.080) 0.008 0.022 0.051 0.072 0.014 0.005 0.071 0.013 

Locus 776 : 
2 alleles
13.0% missing data
   4   (0.600) 0.770 0.582 0.638 0.572 0.668 0.945 0.462 0.939 
   2   (0.400) 0.230 0.418 0.362 0.428 0.332 0.055 0.538 0.061 

Locus 777 : 
2 alleles
6.5% missing data
   1   (0.455) 0.132 0.357 0.505 0.462 0.956 0.210 0.372 0.635 
   4   (0.545) 0.868 0.643 0.495 0.538 0.044 0.790 0.628 0.365 

Locus 778 : 
2 alleles
5.8% missing data
   1   (0.903) 0.939 0.987 0.871 0.939 0.960 0.983 0.964 0.986 
   4   (0.097) 0.061 0.013 0.129 0.061 0.040 0.017 0.036 0.014 

Locus 779 : 
2 alleles
13.0% missing data
   2   (0.319) 0.128 0.368 0.402 0.388 0.130 0.051 0.226 0.055 
   4   (0.681) 0.872 0.632 0.598 0.612 0.870 0.949 0.774 0.945 

Locus 780 : 
2 alleles
6.5% missing data
   1   (0.660) 0.691 0.596 0.627 0.642 0.899 0.708 0.715 0.894 
   3   (0.340) 0.309 0.404 0.373 0.358 0.101 0.292 0.285 0.106 

Locus 781 : 
2 alleles
5.8% missing data
   3   (0.681) 0.963 0.058 0.688 0.738 0.890 0.933 0.639 0.948 
   1   (0.319) 0.037 0.942 0.312 0.262 0.110 0.067 0.361 0.052 

Locus 782 : 
2 alleles
12.3% missing data
   3   (0.834) 0.970 0.871 0.710 0.916 0.964 0.748 0.950 0.978 
   1   (0.166) 0.030 0.129 0.290 0.084 0.036 0.252 0.050 0.022 

Locus 783 : 
2 alleles
14.5% missing data
   3   (0.858) 0.843 0.970 0.872 0.803 0.901 0.978 0.892 0.980 
   1   (0.142) 0.157 0.030 0.128 0.197 0.099 0.022 0.108 0.020 

Locus 784 : 
2 alleles
12.3% missing data
   4   (0.743) 0.474 0.804 0.767 0.739 0.910 0.946 0.792 0.091 
   3   (0.257) 0.526 0.196 0.233 0.261 0.090 0.054 0.208 0.909 

Locus 785 : 
2 alleles
1.4% missing data
   2   (0.671) 0.867 0.697 0.631 0.777 0.892 0.843 0.681 0.613 
   4   (0.329) 0.133 0.303 0.369 0.223 0.108 0.157 0.319 0.387 

Locus 786 : 
2 alleles
13.8% missing data
   3   (0.879) 0.969 0.983 0.885 0.923 0.973 0.990 0.888 0.983 
   1   (0.121) 0.031 0.017 0.115 0.077 0.027 0.010 0.112 0.017 

Locus 787 : 
2 alleles
5.8% missing data
   3   (0.923) 0.995 0.972 0.972 0.851 0.949 0.997 0.885 0.978 
   4   (0.077) 0.005 0.028 0.028 0.149 0.051 0.003 0.115 0.022 

Locus 788 : 
2 alleles
13.0% missing data
   1   (0.915) 0.900 0.925 0.937 0.888 0.981 0.994 0.951 0.989 
   2   (0.085) 0.100 0.075 0.063 0.112 0.019 0.006 0.049 0.011 

Locus 789 : 
2 alleles
1.4% missing data
   3   (0.863) 0.885 0.867 0.880 0.817 0.958 0.966 0.896 0.981 
   1   (0.137) 0.115 0.133 0.120 0.183 0.042 0.034 0.104 0.019 

Locus 790 : 
2 alleles
10.9% missing data
   3   (0.896) 0.895 0.952 0.937 0.937 0.971 0.991 0.848 0.981 
   1   (0.104) 0.105 0.048 0.063 0.063 0.029 0.009 0.152 0.019 

Locus 791 : 
2 alleles
4.3% missing data
   1   (0.698) 0.792 0.757 0.696 0.731 0.358 0.306 0.769 0.941 
   3   (0.302) 0.208 0.243 0.304 0.269 0.642 0.694 0.231 0.059 

Locus 792 : 
2 alleles
12.3% missing data
   1   (0.893) 0.905 0.982 0.905 0.941 0.974 0.993 0.908 0.985 
   3   (0.107) 0.095 0.018 0.095 0.059 0.026 0.007 0.092 0.015 

Locus 793 : 
2 alleles
0.0% missing data
   1   (0.067) 0.006 0.010 0.025 0.045 0.016 0.003 0.114 0.008 
   3   (0.933) 0.994 0.990 0.975 0.955 0.984 0.997 0.886 0.992 

Locus 794 : 
2 alleles
13.8% missing data
   2   (0.593) 0.148 0.931 0.653 0.603 0.617 0.287 0.545 0.563 
   4   (0.407) 0.852 0.069 0.347 0.397 0.383 0.713 0.455 0.437 

Locus 795 : 
2 alleles
0.7% missing data
   2   (0.851) 0.896 0.974 0.887 0.735 0.884 0.988 0.859 0.981 
   3   (0.149) 0.104 0.026 0.113 0.265 0.116 0.012 0.141 0.019 

Locus 796 : 
2 alleles
13.0% missing data
   1   (0.752) 0.682 0.808 0.750 0.837 0.793 0.333 0.815 0.780 
   2   (0.248) 0.318 0.192 0.250 0.163 0.207 0.667 0.185 0.220 

Locus 797 : 
2 alleles
5.1% missing data
   3   (0.873) 0.984 0.364 0.868 0.926 0.985 0.975 0.935 0.983 
   4   (0.127) 0.016 0.636 0.132 0.074 0.015 0.025 0.065 0.017 

Locus 798 : 
2 alleles
5.1% missing data
   3   (0.887) 0.985 0.982 0.919 0.857 0.324 0.988 0.926 0.984 
   1   (0.113) 0.015 0.018 0.081 0.143 0.676 0.012 0.074 0.016 

Locus 799 : 
2 alleles
11.6% missing data
   2   (0.862) 0.925 0.892 0.888 0.871 0.917 0.984 0.856 0.978 
   4   (0.138) 0.075 0.108 0.112 0.129 0.083 0.016 0.144 0.022 

Locus 800 : 
2 alleles
5.1% missing data
   3   (0.901) 0.969 0.979 0.899 0.955 0.972 0.989 0.932 0.982 
   1   (0.099) 0.031 0.021 0.101 0.045 0.028 0.011 0.068 0.018 

Locus 801 : 
2 alleles
0.0% missing data
   1   (0.908) 0.991 0.977 0.929 0.896 0.978 0.990 0.935 0.985 
   2   (0.092) 0.009 0.023 0.071 0.104 0.022 0.010 0.065 0.015 

Locus 802 : 
2 alleles
8.0% missing data
   1   (0.861) 0.414 0.984 0.882 0.906 0.967 0.978 0.931 0.191 
   3   (0.139) 0.586 0.016 0.118 0.094 0.033 0.022 0.069 0.809 

Locus 803 : 
2 alleles
11.6% missing data
   1   (0.893) 0.898 0.884 0.930 0.903 0.915 0.986 0.892 0.984 
   3   (0.107) 0.102 0.116 0.070 0.097 0.085 0.014 0.108 0.016 

Locus 804 : 
2 alleles
2.9% missing data
   3   (0.919) 0.961 0.885 0.834 0.983 0.978 0.902 0.988 0.990 
   4   (0.081) 0.039 0.115 0.166 0.017 0.022 0.098 0.012 0.010 

Locus 805 : 
2 alleles
12.3% missing data
   1   (0.766) 0.026 0.779 0.791 0.864 0.834 0.924 0.826 0.092 
   3   (0.234) 0.974 0.221 0.209 0.136 0.166 0.076 0.174 0.908 

Locus 806 : 
2 alleles
4.3% missing data
   1   (0.097) 0.013 0.044 0.113 0.103 0.024 0.007 0.039 0.012 
   2   (0.903) 0.987 0.956 0.887 0.897 0.976 0.993 0.961 0.988 

Locus 807 : 
2 alleles
3.6% missing data
   1   (0.706) 0.955 0.643 0.727 0.712 0.935 0.932 0.625 0.960 
   3   (0.294) 0.045 0.357 0.273 0.288 0.065 0.068 0.375 0.040 

Locus 808 : 
2 alleles
14.5% missing data
   4   (0.873) 0.803 0.119 0.909 0.914 0.944 0.963 0.955 0.047 
   2   (0.127) 0.197 0.881 0.091 0.086 0.056 0.037 0.045 0.953 

Locus 809 : 
2 alleles
4.3% missing data
   2   (0.871) 0.986 0.973 0.908 0.754 0.961 0.988 0.877 0.982 
   3   (0.129) 0.014 0.027 0.092 0.246 0.039 0.012 0.123 0.018 

Locus 810 : 
2 alleles
5.8% missing data
   3   (0.917) 0.941 0.940 0.796 0.984 0.978 0.950 0.988 0.979 
   2   (0.083) 0.059 0.060 0.204 0.016 0.022 0.050 0.012 0.021 

Locus 811 : 
2 alleles
14.5% missing data
   3   (0.616) 0.977 0.929 0.596 0.619 0.652 0.253 0.646 0.776 
   1   (0.384) 0.023 0.071 0.404 0.381 0.348 0.747 0.354 0.224 

Locus 812 : 
2 alleles
5.1% missing data
   3   (0.905) 0.991 0.975 0.899 0.964 0.983 0.969 0.976 0.096 
   1   (0.095) 0.009 0.025 0.101 0.036 0.017 0.031 0.024 0.904 

Locus 813 : 
2 alleles
10.9% missing data
   2   (0.912) 0.957 0.971 0.965 0.911 0.990 0.995 0.822 0.974 
   3   (0.088) 0.043 0.029 0.035 0.089 0.010 0.005 0.178 0.026 

Locus 814 : 
2 alleles
3.6% missing data
   1   (0.255) 0.050 0.890 0.269 0.161 0.544 0.162 0.145 0.706 
   4   (0.745) 0.950 0.110 0.731 0.839 0.456 0.838 0.855 0.294 

Locus 815 : 
2 alleles
2.9% missing data
   1   (0.850) 0.989 0.089 0.933 0.815 0.979 0.993 0.739 0.974 
   2   (0.150) 0.011 0.911 0.067 0.185 0.021 0.007 0.261 0.026 

Locus 816 : 
2 alleles
7.2% missing data
   2   (0.897) 0.990 0.955 0.919 0.926 0.976 0.994 0.897 0.984 
   1   (0.103) 0.010 0.045 0.081 0.074 0.024 0.006 0.103 0.016 

Locus 817 : 
2 alleles
13.0% missing data
   4   (0.646) 0.635 0.856 0.589 0.685 0.511 0.669 0.718 0.958 
   1   (0.354) 0.365 0.144 0.411 0.315 0.489 0.331 0.282 0.042 

Locus 818 : 
2 alleles
14.5% missing data
   1   (0.179) 0.132 0.159 0.118 0.156 0.720 0.043 0.226 0.022 
   2   (0.821) 0.868 0.841 0.882 0.844 0.280 0.957 0.774 0.978 

Locus 819 : 
2 alleles
12.3% missing data
   1   (0.872) 0.983 0.848 0.849 0.889 0.966 0.985 0.930 0.976 
   3   (0.128) 0.017 0.152 0.151 0.111 0.034 0.015 0.070 0.024 

Locus 820 : 
2 alleles
3.6% missing data
   3   (0.518) 0.982 0.130 0.501 0.382 0.729 0.141 0.670 0.097 
   1   (0.482) 0.018 0.870 0.499 0.618 0.271 0.859 0.330 0.903 

Locus 821 : 
2 alleles
3.6% missing data
   3   (0.791) 0.257 0.960 0.742 0.746 0.931 0.950 0.899 0.931 
   1   (0.209) 0.743 0.040 0.258 0.254 0.069 0.050 0.101 0.069 

Locus 822 : 
2 alleles
13.0% missing data
   2   (0.126) 0.026 0.101 0.144 0.071 0.512 0.153 0.046 0.037 
   4   (0.874) 0.974 0.899 0.856 0.929 0.488 0.847 0.954 0.963 

Locus 823 : 
2 alleles
12.3% missing data
   2   (0.915) 0.006 0.973 0.960 0.941 0.941 0.994 0.938 0.936 
   4   (0.085) 0.994 0.027 0.040 0.059 0.059 0.006 0.062 0.064 

Locus 824 : 
2 alleles
11.6% missing data
   2   (0.934) 0.971 0.975 0.982 0.941 0.992 0.998 0.807 0.992 
   3   (0.066) 0.029 0.025 0.018 0.059 0.008 0.002 0.193 0.008 

Locus 825 : 
2 alleles
1.4% missing data
   1   (0.873) 0.971 0.972 0.892 0.890 0.964 0.954 0.887 0.982 
   3   (0.127) 0.029 0.028 0.108 0.110 0.036 0.046 0.113 0.018 

Locus 826 : 
2 alleles
2.9% missing data
   2   (0.904) 0.983 0.893 0.903 0.945 0.981 0.990 0.944 0.986 
   1   (0.096) 0.017 0.107 0.097 0.055 0.019 0.010 0.056 0.014 

Locus 827 : 
2 alleles
5.1% missing data
   1   (0.883) 0.960 0.931 0.911 0.903 0.371 0.941 0.928 0.987 
   4   (0.117) 0.040 0.069 0.089 0.097 0.629 0.059 0.072 0.013 

Locus 828 : 
2 alleles
7.2% missing data
   4   (0.677) 0.611 0.702 0.698 0.619 0.688 0.618 0.730 0.503 
   3   (0.323) 0.389 0.298 0.302 0.381 0.312 0.382 0.270 0.497 

Locus 829 : 
2 alleles
10.9% missing data
   3   (0.820) 0.977 0.758 0.866 0.739 0.967 0.984 0.772 0.971 
   1   (0.180) 0.023 0.242 0.134 0.261 0.033 0.016 0.228 0.029 

Locus 830 : 
2 alleles
2.9% missing data
   2   (0.751) 0.934 0.833 0.760 0.750 0.299 0.958 0.758 0.964 
   3   (0.249) 0.066 0.167 0.240 0.250 0.701 0.042 0.242 0.036 

Locus 831 : 
2 alleles
1.4% missing data
   2   (0.911) 0.994 0.989 0.960 0.902 0.257 0.992 0.922 0.989 
   4   (0.089) 0.006 0.011 0.040 0.098 0.743 0.008 0.078 0.011 

Locus 832 : 
2 alleles
10.9% missing data
   2   (0.669) 0.668 0.177 0.686 0.683 0.762 0.630 0.733 0.496 
   4   (0.331) 0.332 0.823 0.314 0.317 0.238 0.370 0.267 0.504 

Locus 833 : 
2 alleles
15.2% missing data
   4   (0.889) 0.882 0.930 0.922 0.880 0.972 0.984 0.894 0.981 
   2   (0.111) 0.118 0.070 0.078 0.120 0.028 0.016 0.106 0.019 

Locus 834 : 
2 alleles
14.5% missing data
   2   (0.766) 0.834 0.961 0.785 0.774 0.941 0.972 0.693 0.966 
   4   (0.234) 0.166 0.039 0.215 0.226 0.059 0.028 0.307 0.034 

Locus 835 : 
2 alleles
10.9% missing data
   4   (0.904) 0.920 0.976 0.912 0.946 0.982 0.988 0.936 0.987 
   2   (0.096) 0.080 0.024 0.088 0.054 0.018 0.012 0.064 0.013 

Locus 836 : 
2 alleles
5.1% missing data
   2   (0.492) 0.963 0.936 0.473 0.352 0.147 0.201 0.545 0.747 
   4   (0.508) 0.037 0.064 0.527 0.648 0.853 0.799 0.455 0.253 

Locus 837 : 
2 alleles
7.2% missing data
   2   (0.879) 0.974 0.841 0.886 0.921 0.979 0.975 0.908 0.980 
   4   (0.121) 0.026 0.159 0.114 0.079 0.021 0.025 0.092 0.020 

Locus 838 : 
2 alleles
5.1% missing data
   1   (0.872) 0.980 0.732 0.795 0.952 0.971 0.704 0.967 0.982 
   2   (0.128) 0.020 0.268 0.205 0.048 0.029 0.296 0.033 0.018 

Locus 839 : 
2 alleles
5.1% missing data
   1   (0.861) 0.988 0.932 0.803 0.916 0.963 0.913 0.939 0.977 
   4   (0.139) 0.012 0.068 0.197 0.084 0.037 0.087 0.061 0.023 

Locus 840 : 
2 alleles
2.9% missing data
   3   (0.920) 0.996 0.993 0.981 0.762 0.963 0.998 0.779 0.991 
   1   (0.080) 0.004 0.007 0.019 0.238 0.037 0.002 0.221 0.009 

Locus 841 : 
2 alleles
10.9% missing data
   2   (0.907) 0.952 0.895 0.904 0.960 0.594 0.933 0.970 0.987 
   4   (0.093) 0.048 0.105 0.096 0.040 0.406 0.067 0.030 0.013 

Locus 842 : 
2 alleles
5.1% missing data
   2   (0.905) 0.946 0.973 0.904 0.968 0.963 0.984 0.937 0.985 
   4   (0.095) 0.054 0.027 0.096 0.032 0.037 0.016 0.063 0.015 

Locus 843 : 
2 alleles
12.3% missing data
   2   (0.807) 0.952 0.958 0.830 0.791 0.940 0.978 0.764 0.970 
   4   (0.193) 0.048 0.042 0.170 0.209 0.060 0.022 0.236 0.030 

Locus 844 : 
2 alleles
2.9% missing data
   3   (0.898) 0.939 0.976 0.901 0.960 0.978 0.930 0.962 0.501 
   1   (0.102) 0.061 0.024 0.099 0.040 0.022 0.070 0.038 0.499 

Locus 845 : 
2 alleles
13.8% missing data
   1   (0.818) 0.437 0.897 0.884 0.816 0.847 0.978 0.741 0.939 
   3   (0.182) 0.563 0.103 0.116 0.184 0.153 0.022 0.259 0.061 

Locus 846 : 
2 alleles
12.3% missing data
   1   (0.841) 0.983 0.874 0.863 0.842 0.954 0.958 0.895 0.206 
   4   (0.159) 0.017 0.126 0.137 0.158 0.046 0.042 0.105 0.794 

Locus 847 : 
2 alleles
4.3% missing data
   1   (0.759) 0.974 0.806 0.807 0.837 0.315 0.905 0.669 0.964 
   3   (0.241) 0.026 0.194 0.193 0.163 0.685 0.095 0.331 0.036 

Locus 848 : 
2 alleles
8.0% missing data
   1   (0.527) 0.533 0.930 0.516 0.457 0.569 0.446 0.544 0.610 
   3   (0.473) 0.467 0.070 0.484 0.543 0.431 0.554 0.456 0.390 

Locus 849 : 
2 alleles
8.7% missing data
   3   (0.942) 0.972 0.994 0.985 0.906 0.993 0.998 0.886 0.993 
   2   (0.058) 0.028 0.006 0.015 0.094 0.007 0.002 0.114 0.007 

Locus 850 : 
2 alleles
10.9% missing data
   1   (0.732) 0.080 0.724 0.744 0.750 0.929 0.829 0.816 0.328 
   3   (0.268) 0.920 0.276 0.256 0.250 0.071 0.171 0.184 0.672 

Locus 851 : 
2 alleles
5.8% missing data
   2   (0.897) 0.987 0.904 0.913 0.932 0.981 0.989 0.914 0.984 
   4   (0.103) 0.013 0.096 0.087 0.068 0.019 0.011 0.086 0.016 

Locus 852 : 
2 alleles
4.3% missing data
   4   (0.898) 0.984 0.983 0.892 0.903 0.973 0.989 0.948 0.986 
   2   (0.102) 0.016 0.017 0.108 0.097 0.027 0.011 0.052 0.014 

Locus 853 : 
2 alleles
2.9% missing data
   1   (0.239) 0.062 0.041 0.332 0.222 0.054 0.042 0.158 0.035 
   3   (0.761) 0.938 0.959 0.668 0.778 0.946 0.958 0.842 0.965 

Locus 854 : 
2 alleles
5.8% missing data
   1   (0.889) 0.989 0.985 0.927 0.893 0.435 0.981 0.910 0.986 
   3   (0.111) 0.011 0.015 0.073 0.107 0.565 0.019 0.090 0.014 

Locus 855 : 
2 alleles
10.9% missing data
   1   (0.126) 0.125 0.018 0.122 0.097 0.051 0.016 0.100 0.016 
   3   (0.874) 0.875 0.982 0.878 0.903 0.949 0.984 0.900 0.984 

Locus 856 : 
2 alleles
1.4% missing data
   1   (0.692) 0.924 0.949 0.720 0.606 0.887 0.970 0.586 0.957 
   3   (0.308) 0.076 0.051 0.280 0.394 0.113 0.030 0.414 0.043 

Locus 857 : 
2 alleles
3.6% missing data
   1   (0.193) 0.023 0.035 0.210 0.136 0.104 0.033 0.194 0.030 
   3   (0.807) 0.977 0.965 0.790 0.864 0.896 0.967 0.806 0.970 

Locus 858 : 
2 alleles
13.0% missing data
   3   (0.202) 0.085 0.180 0.212 0.154 0.064 0.037 0.206 0.032 
   4   (0.798) 0.915 0.820 0.788 0.846 0.936 0.963 0.794 0.968 

Locus 859 : 
2 alleles
12.3% missing data
   4   (0.870) 0.940 0.853 0.874 0.816 0.329 0.967 0.949 0.981 
   2   (0.130) 0.060 0.147 0.126 0.184 0.671 0.033 0.051 0.019 

Locus 860 : 
2 alleles
8.0% missing data
   3   (0.822) 0.917 0.326 0.854 0.784 0.882 0.976 0.851 0.973 
   1   (0.178) 0.083 0.674 0.146 0.216 0.118 0.024 0.149 0.027 

Locus 861 : 
2 alleles
5.1% missing data
   2   (0.180) 0.027 0.392 0.208 0.102 0.037 0.266 0.109 0.025 
   4   (0.820) 0.973 0.608 0.792 0.898 0.963 0.734 0.891 0.975 

Locus 862 : 
2 alleles
5.8% missing data
   4   (0.303) 0.038 0.327 0.287 0.200 0.084 0.060 0.356 0.804 
   1   (0.697) 0.962 0.673 0.713 0.800 0.916 0.940 0.644 0.196 

Locus 863 : 
2 alleles
4.3% missing data
   3   (0.921) 0.962 0.901 0.806 0.989 0.975 0.605 0.993 0.991 
   1   (0.079) 0.038 0.099 0.194 0.011 0.025 0.395 0.007 0.009 

Locus 864 : 
2 alleles
4.3% missing data
   4   (0.886) 0.947 0.980 0.937 0.922 0.144 0.989 0.872 0.986 
   3   (0.114) 0.053 0.020 0.063 0.078 0.856 0.011 0.128 0.014 

Locus 865 : 
2 alleles
1.4% missing data
   1   (0.151) 0.034 0.029 0.133 0.148 0.060 0.057 0.141 0.021 
   3   (0.849) 0.966 0.971 0.867 0.852 0.940 0.943 0.859 0.979 

Locus 866 : 
2 alleles
9.4% missing data
   2   (0.902) 0.885 0.979 0.858 0.945 0.955 0.934 0.974 0.987 
   1   (0.098) 0.115 0.021 0.142 0.055 0.045 0.066 0.026 0.013 

Locus 867 : 
2 alleles
2.2% missing data
   1   (0.093) 0.010 0.120 0.079 0.047 0.044 0.015 0.065 0.025 
   2   (0.907) 0.990 0.880 0.921 0.953 0.956 0.985 0.935 0.975 

Locus 868 : 
2 alleles
3.6% missing data
   3   (0.835) 0.977 0.656 0.796 0.895 0.941 0.723 0.937 0.816 
   4   (0.165) 0.023 0.344 0.204 0.105 0.059 0.277 0.063 0.184 

Locus 869 : 
2 alleles
4.3% missing data
   4   (0.887) 0.980 0.907 0.895 0.923 0.985 0.974 0.955 0.337 
   2   (0.113) 0.020 0.093 0.105 0.077 0.015 0.026 0.045 0.663 

Locus 870 : 
2 alleles
5.1% missing data
   2   (0.892) 0.762 0.983 0.911 0.881 0.855 0.978 0.936 0.987 
   4   (0.108) 0.238 0.017 0.089 0.119 0.145 0.022 0.064 0.013 

Locus 871 : 
2 alleles
14.5% missing data
   1   (0.658) 0.352 0.884 0.686 0.626 0.845 0.806 0.666 0.324 
   4   (0.342) 0.648 0.116 0.314 0.374 0.155 0.194 0.334 0.676 

Locus 872 : 
2 alleles
6.5% missing data
   4   (0.894) 0.956 0.764 0.908 0.957 0.972 0.783 0.954 0.690 
   2   (0.106) 0.044 0.236 0.092 0.043 0.028 0.217 0.046 0.310 

Locus 873 : 
2 alleles
12.3% missing data
   1   (0.882) 0.909 0.981 0.874 0.923 0.844 0.978 0.930 0.982 
   2   (0.118) 0.091 0.019 0.126 0.077 0.156 0.022 0.070 0.018 

Locus 874 : 
2 alleles
1.4% missing data
   1   (0.866) 0.938 0.976 0.874 0.704 0.902 0.975 0.928 0.983 
   3   (0.134) 0.062 0.024 0.126 0.296 0.098 0.025 0.072 0.017 

Locus 875 : 
2 alleles
8.7% missing data
   2   (0.877) 0.980 0.888 0.899 0.809 0.910 0.985 0.915 0.982 
   4   (0.123) 0.020 0.112 0.101 0.191 0.090 0.015 0.085 0.018 

Locus 876 : 
2 alleles
2.9% missing data
   3   (0.882) 0.991 0.762 0.828 0.925 0.901 0.884 0.968 0.986 
   1   (0.118) 0.009 0.238 0.172 0.075 0.099 0.116 0.032 0.014 

Locus 877 : 
2 alleles
0.7% missing data
   1   (0.049) 0.003 0.004 0.012 0.066 0.006 0.001 0.098 0.007 
   2   (0.951) 0.997 0.996 0.988 0.934 0.994 0.999 0.902 0.993 

Locus 878 : 
2 alleles
12.3% missing data
   3   (0.741) 0.958 0.664 0.795 0.811 0.756 0.692 0.683 0.582 
   2   (0.259) 0.042 0.336 0.205 0.189 0.244 0.308 0.317 0.418 

Locus 879 : 
2 alleles
2.9% missing data
   1   (0.903) 0.988 0.905 0.894 0.977 0.945 0.972 0.972 0.203 
   3   (0.097) 0.012 0.095 0.106 0.023 0.055 0.028 0.028 0.797 

Locus 880 : 
2 alleles
9.4% missing data
   1   (0.664) 0.357 0.398 0.648 0.662 0.063 0.893 0.761 0.947 
   4   (0.336) 0.643 0.602 0.352 0.338 0.937 0.107 0.239 0.053 

Locus 881 : 
2 alleles
13.0% missing data
   2   (0.920) 0.965 0.963 0.965 0.886 0.961 0.996 0.893 0.978 
   4   (0.080) 0.035 0.037 0.035 0.114 0.039 0.004 0.107 0.022 

Locus 882 : 
2 alleles
15.9% missing data
   3   (0.887) 0.991 0.960 0.928 0.898 0.964 0.992 0.851 0.908 
   1   (0.113) 0.009 0.040 0.072 0.102 0.036 0.008 0.149 0.092 

Locus 883 : 
2 alleles
2.9% missing data
   3   (0.907) 0.743 0.988 0.894 0.957 0.946 0.977 0.963 0.988 
   1   (0.093) 0.257 0.012 0.106 0.043 0.054 0.023 0.037 0.012 

Locus 884 : 
2 alleles
3.6% missing data
   1   (0.783) 0.963 0.971 0.749 0.910 0.938 0.811 0.832 0.405 
   3   (0.217) 0.037 0.029 0.251 0.090 0.062 0.189 0.168 0.595 

Locus 885 : 
2 alleles
13.0% missing data
   2   (0.883) 0.987 0.985 0.929 0.823 0.912 0.991 0.866 0.901 
   4   (0.117) 0.013 0.015 0.071 0.177 0.088 0.009 0.134 0.099 

Locus 886 : 
2 alleles
11.6% missing data
   2   (0.908) 0.976 0.898 0.923 0.944 0.938 0.983 0.939 0.989 
   4   (0.092) 0.024 0.102 0.077 0.056 0.062 0.017 0.061 0.011 

Locus 887 : 
2 alleles
13.0% missing data
   1   (0.919) 0.940 0.983 0.940 0.948 0.987 0.992 0.943 0.989 
   2   (0.081) 0.060 0.017 0.060 0.052 0.013 0.008 0.057 0.011 

Locus 888 : 
2 alleles
17.4% missing data
   1   (0.675) 0.392 0.617 0.576 0.674 0.923 0.765 0.821 0.884 
   3   (0.325) 0.608 0.383 0.424 0.326 0.077 0.235 0.179 0.116 

Locus 889 : 
2 alleles
3.6% missing data
   3   (0.875) 0.993 0.694 0.894 0.866 0.976 0.985 0.909 0.938 
   1   (0.125) 0.007 0.306 0.106 0.134 0.024 0.015 0.091 0.062 

Locus 890 : 
2 alleles
6.5% missing data
   4   (0.674) 0.966 0.712 0.685 0.580 0.169 0.423 0.746 0.935 
   2   (0.326) 0.034 0.288 0.315 0.420 0.831 0.577 0.254 0.065 

Locus 891 : 
2 alleles
5.8% missing data
   2   (0.455) 0.680 0.079 0.416 0.496 0.623 0.261 0.498 0.696 
   4   (0.545) 0.320 0.921 0.584 0.504 0.377 0.739 0.502 0.304 

Locus 892 : 
2 alleles
5.8% missing data
   2   (0.822) 0.520 0.695 0.796 0.923 0.934 0.896 0.889 0.977 
   1   (0.178) 0.480 0.305 0.204 0.077 0.066 0.104 0.111 0.023 

Locus 893 : 
2 alleles
13.8% missing data
   4   (0.719) 0.960 0.656 0.759 0.534 0.824 0.949 0.708 0.747 
   2   (0.281) 0.040 0.344 0.241 0.466 0.176 0.051 0.292 0.253 

Locus 894 : 
2 alleles
13.0% missing data
   3   (0.547) 0.075 0.115 0.595 0.607 0.592 0.591 0.518 0.545 
   4   (0.453) 0.925 0.885 0.405 0.393 0.408 0.409 0.482 0.455 

Locus 895 : 
2 alleles
3.6% missing data
   1   (0.946) 0.998 0.987 0.987 0.884 0.993 0.999 0.906 0.994 
   3   (0.054) 0.002 0.013 0.013 0.116 0.007 0.001 0.094 0.006 

Locus 896 : 
2 alleles
13.0% missing data
   2   (0.734) 0.966 0.753 0.763 0.711 0.762 0.952 0.746 0.170 
   3   (0.266) 0.034 0.247 0.237 0.289 0.238 0.048 0.254 0.830 

Locus 897 : 
2 alleles
15.2% missing data
   3   (0.766) 0.971 0.665 0.748 0.800 0.924 0.899 0.788 0.964 
   4   (0.234) 0.029 0.335 0.252 0.200 0.076 0.101 0.212 0.036 

Locus 898 : 
2 alleles
1.4% missing data
   1   (0.870) 0.983 0.573 0.863 0.928 0.695 0.759 0.952 0.979 
   3   (0.130) 0.017 0.427 0.137 0.072 0.305 0.241 0.048 0.021 

Locus 899 : 
2 alleles
13.8% missing data
   1   (0.866) 0.967 0.966 0.895 0.893 0.910 0.969 0.858 0.881 
   3   (0.134) 0.033 0.034 0.105 0.107 0.090 0.031 0.142 0.119 

Locus 900 : 
2 alleles
2.9% missing data
   3   (0.934) 0.990 0.992 0.975 0.961 0.992 0.998 0.890 0.992 
   1   (0.066) 0.010 0.008 0.025 0.039 0.008 0.002 0.110 0.008 

Locus 901 : 
2 alleles
4.3% missing data
   3   (0.888) 0.983 0.927 0.912 0.819 0.975 0.982 0.920 0.986 
   2   (0.112) 0.017 0.073 0.088 0.181 0.025 0.018 0.080 0.014 

Locus 902 : 
2 alleles
12.3% missing data
   4   (0.926) 0.962 0.991 0.968 0.908 0.987 0.996 0.907 0.991 
   1   (0.074) 0.038 0.009 0.032 0.092 0.013 0.004 0.093 0.009 

Locus 903 : 
2 alleles
13.0% missing data
   4   (0.636) 0.472 0.917 0.656 0.597 0.570 0.834 0.641 0.394 
   2   (0.364) 0.528 0.083 0.344 0.403 0.430 0.166 0.359 0.606 

Locus 904 : 
2 alleles
8.7% missing data
   4   (0.499) 0.496 0.660 0.473 0.565 0.509 0.526 0.465 0.789 
   2   (0.501) 0.504 0.340 0.527 0.435 0.491 0.474 0.535 0.211 

Locus 905 : 
2 alleles
6.5% missing data
   1   (0.893) 0.989 0.982 0.932 0.933 0.978 0.989 0.840 0.986 
   3   (0.107) 0.011 0.018 0.068 0.067 0.022 0.011 0.160 0.014 

Locus 906 : 
2 alleles
12.3% missing data
   2   (0.901) 0.889 0.968 0.912 0.947 0.966 0.957 0.965 0.347 
   4   (0.099) 0.111 0.032 0.088 0.053 0.034 0.043 0.035 0.653 

Locus 907 : 
2 alleles
1.4% missing data
   1   (0.907) 0.985 0.982 0.929 0.932 0.953 0.990 0.924 0.988 
   2   (0.093) 0.015 0.018 0.071 0.068 0.047 0.010 0.076 0.012 

Locus 908 : 
2 alleles
12.3% missing data
   3   (0.790) 0.965 0.957 0.798 0.825 0.795 0.922 0.782 0.822 
   1   (0.210) 0.035 0.043 0.202 0.175 0.205 0.078 0.218 0.178 

Locus 909 : 
2 alleles
3.6% missing data
   1   (0.747) 0.978 0.968 0.742 0.789 0.955 0.388 0.828 0.143 
   4   (0.253) 0.022 0.032 0.258 0.211 0.045 0.612 0.172 0.857 

Locus 910 : 
2 alleles
12.3% missing data
   4   (0.610) 0.673 0.494 0.632 0.659 0.623 0.341 0.613 0.633 
   1   (0.390) 0.327 0.506 0.368 0.341 0.377 0.659 0.387 0.367 

Locus 911 : 
2 alleles
15.9% missing data
   3   (0.879) 0.994 0.918 0.955 0.828 0.946 0.995 0.704 0.814 
   1   (0.121) 0.006 0.082 0.045 0.172 0.054 0.005 0.296 0.186 

Locus 912 : 
2 alleles
2.9% missing data
   1   (0.920) 0.912 0.958 0.974 0.831 0.983 0.996 0.945 0.171 
   3   (0.080) 0.088 0.042 0.026 0.169 0.017 0.004 0.055 0.829 

Locus 913 : 
2 alleles
18.8% missing data
   1   (0.842) 0.949 0.961 0.809 0.922 0.876 0.966 0.891 0.811 
   3   (0.158) 0.051 0.039 0.191 0.078 0.124 0.034 0.109 0.189 

Locus 914 : 
2 alleles
10.1% missing data
   3   (0.807) 0.874 0.875 0.849 0.758 0.346 0.970 0.810 0.972 
   1   (0.193) 0.126 0.125 0.151 0.242 0.654 0.030 0.190 0.028 

Locus 915 : 
2 alleles
5.1% missing data
   1   (0.830) 0.757 0.793 0.786 0.911 0.964 0.963 0.894 0.931 
   3   (0.170) 0.243 0.207 0.214 0.089 0.036 0.037 0.106 0.069 

Locus 916 : 
2 alleles
4.3% missing data
   2   (0.711) 0.939 0.933 0.689 0.777 0.115 0.659 0.763 0.961 
   4   (0.289) 0.061 0.067 0.311 0.223 0.885 0.341 0.237 0.039 

Locus 917 : 
2 alleles
1.4% missing data
   2   (0.780) 0.050 0.959 0.848 0.673 0.923 0.950 0.817 0.298 
   4   (0.220) 0.950 0.041 0.152 0.327 0.077 0.050 0.183 0.702 

Locus 918 : 
2 alleles
2.9% missing data
   2   (0.836) 0.041 0.943 0.819 0.893 0.961 0.964 0.911 0.977 
   4   (0.164) 0.959 0.057 0.181 0.107 0.039 0.036 0.089 0.023 

Locus 919 : 
2 alleles
2.9% missing data
   4   (0.645) 0.650 0.902 0.571 0.747 0.867 0.924 0.639 0.946 
   1   (0.355) 0.350 0.098 0.429 0.253 0.133 0.076 0.361 0.054 

Locus 920 : 
2 alleles
12.3% missing data
   3   (0.900) 0.941 0.917 0.900 0.919 0.940 0.981 0.950 0.986 
   1   (0.100) 0.059 0.083 0.100 0.081 0.060 0.019 0.050 0.014 

Locus 921 : 
2 alleles
13.0% missing data
   3   (0.794) 0.606 0.149 0.800 0.828 0.931 0.828 0.870 0.975 
   1   (0.206) 0.394 0.851 0.200 0.172 0.069 0.172 0.130 0.025 

Locus 922 : 
2 alleles
9.4% missing data
   2   (0.905) 0.994 0.944 0.939 0.888 0.983 0.993 0.906 0.987 
   4   (0.095) 0.006 0.056 0.061 0.112 0.017 0.007 0.094 0.013 

Locus 923 : 
2 alleles
5.1% missing data
   4   (0.701) 0.914 0.893 0.688 0.660 0.933 0.946 0.680 0.879 
   3   (0.299) 0.086 0.107 0.312 0.340 0.067 0.054 0.320 0.121 

Locus 924 : 
2 alleles
13.8% missing data
   3   (0.872) 0.928 0.979 0.882 0.943 0.877 0.987 0.873 0.881 
   1   (0.128) 0.072 0.021 0.118 0.057 0.123 0.013 0.127 0.119 

Locus 925 : 
2 alleles
2.9% missing data
   3   (0.791) 0.961 0.920 0.791 0.891 0.943 0.882 0.814 0.306 
   1   (0.209) 0.039 0.080 0.209 0.109 0.057 0.118 0.186 0.694 

Locus 926 : 
2 alleles
5.1% missing data
   4   (0.740) 0.951 0.950 0.665 0.803 0.931 0.935 0.777 0.964 
   2   (0.260) 0.049 0.050 0.335 0.197 0.069 0.065 0.223 0.036 

Locus 927 : 
2 alleles
8.0% missing data
   1   (0.428) 0.049 0.091 0.438 0.323 0.816 0.726 0.462 0.095 
   3   (0.572) 0.951 0.909 0.562 0.677 0.184 0.274 0.538 0.905 

Locus 928 : 
2 alleles
3.6% missing data
   3   (0.835) 0.968 0.970 0.905 0.724 0.899 0.982 0.819 0.165 
   4   (0.165) 0.032 0.030 0.095 0.276 0.101 0.018 0.181 0.835 

Locus 929 : 
2 alleles
1.4% missing data
   2   (0.877) 0.989 0.811 0.860 0.931 0.955 0.967 0.929 0.985 
   4   (0.123) 0.011 0.189 0.140 0.069 0.045 0.033 0.071 0.015 

Locus 930 : 
2 alleles
14.5% missing data
   3   (0.899) 0.985 0.942 0.916 0.879 0.967 0.960 0.970 0.247 
   4   (0.101) 0.015 0.058 0.084 0.121 0.033 0.040 0.030 0.753 

Locus 931 : 
2 alleles
2.9% missing data
   2   (0.900) 0.992 0.982 0.935 0.940 0.982 0.992 0.868 0.985 
   4   (0.100) 0.008 0.018 0.065 0.060 0.018 0.008 0.132 0.015 

Locus 932 : 
2 alleles
3.6% missing data
   1   (0.137) 0.013 0.027 0.087 0.085 0.101 0.017 0.153 0.718 
   3   (0.863) 0.987 0.973 0.913 0.915 0.899 0.983 0.847 0.282 

Locus 933 : 
2 alleles
12.3% missing data
   1   (0.834) 0.875 0.746 0.864 0.885 0.948 0.932 0.870 0.438 
   4   (0.166) 0.125 0.254 0.136 0.115 0.052 0.068 0.130 0.562 

Locus 934 : 
2 alleles
11.6% missing data
   2   (0.890) 0.977 0.764 0.817 0.975 0.741 0.611 0.981 0.870 
   3   (0.110) 0.023 0.236 0.183 0.025 0.259 0.389 0.019 0.130 

Locus 935 : 
2 alleles
10.1% missing data
   1   (0.585) 0.662 0.708 0.676 0.524 0.250 0.341 0.560 0.094 
   4   (0.415) 0.338 0.292 0.324 0.476 0.750 0.659 0.440 0.906 

Locus 936 : 
2 alleles
8.7% missing data
   2   (0.620) 0.082 0.217 0.633 0.657 0.740 0.205 0.715 0.766 
   3   (0.380) 0.918 0.783 0.367 0.343 0.260 0.795 0.285 0.234 

Locus 937 : 
2 alleles
12.3% missing data
   1   (0.930) 0.996 0.970 0.981 0.964 0.991 0.998 0.734 0.990 
   4   (0.070) 0.004 0.030 0.019 0.036 0.009 0.002 0.266 0.010 

Locus 938 : 
2 alleles
5.1% missing data
   1   (0.792) 0.789 0.956 0.796 0.841 0.738 0.912 0.846 0.423 
   4   (0.208) 0.211 0.044 0.204 0.159 0.262 0.088 0.154 0.577 

Locus 939 : 
2 alleles
5.1% missing data
   1   (0.707) 0.615 0.687 0.601 0.786 0.651 0.913 0.824 0.956 
   2   (0.293) 0.385 0.313 0.399 0.214 0.349 0.087 0.176 0.044 

Locus 940 : 
2 alleles
0.7% missing data
   3   (0.894) 0.990 0.978 0.884 0.933 0.980 0.986 0.937 0.981 
   1   (0.106) 0.010 0.022 0.116 0.067 0.020 0.014 0.063 0.019 

Locus 941 : 
2 alleles
6.5% missing data
   3   (0.465) 0.551 0.132 0.428 0.437 0.137 0.191 0.576 0.908 
   4   (0.535) 0.449 0.868 0.572 0.563 0.863 0.809 0.424 0.092 

Locus 942 : 
2 alleles
5.8% missing data
   2   (0.842) 0.859 0.792 0.891 0.840 0.752 0.941 0.875 0.415 
   4   (0.158) 0.141 0.208 0.109 0.160 0.248 0.059 0.125 0.585 

Locus 943 : 
2 alleles
3.6% missing data
   2   (0.909) 0.961 0.948 0.928 0.971 0.796 0.897 0.968 0.417 
   4   (0.091) 0.039 0.052 0.072 0.029 0.204 0.103 0.032 0.583 

Locus 944 : 
2 alleles
2.9% missing data
   4   (0.646) 0.943 0.608 0.587 0.599 0.922 0.859 0.692 0.938 
   1   (0.354) 0.057 0.392 0.413 0.401 0.078 0.141 0.308 0.062 

Locus 945 : 
2 alleles
3.6% missing data
   3   (0.876) 0.828 0.971 0.865 0.891 0.396 0.955 0.955 0.983 
   1   (0.124) 0.172 0.029 0.135 0.109 0.604 0.045 0.045 0.017 

Locus 946 : 
2 alleles
12.3% missing data
   2   (0.939) 0.990 0.961 0.822 0.992 0.970 0.983 0.994 0.992 
   1   (0.061) 0.010 0.039 0.178 0.008 0.030 0.017 0.006 0.008 

Locus 947 : 
2 alleles
3.6% missing data
   2   (0.882) 0.978 0.983 0.928 0.916 0.341 0.966 0.937 0.224 
   4   (0.118) 0.022 0.017 0.072 0.084 0.659 0.034 0.063 0.776 

Locus 948 : 
2 alleles
15.2% missing data
   3   (0.358) 0.450 0.547 0.362 0.348 0.180 0.161 0.355 0.136 
   4   (0.642) 0.550 0.453 0.638 0.652 0.820 0.839 0.645 0.864 

Locus 949 : 
2 alleles
5.1% missing data
   1   (0.801) 0.966 0.875 0.818 0.769 0.783 0.974 0.795 0.966 
   3   (0.199) 0.034 0.125 0.182 0.231 0.217 0.026 0.205 0.034 

Locus 950 : 
2 alleles
10.1% missing data
   1   (0.896) 0.897 0.958 0.961 0.894 0.985 0.995 0.719 0.987 
   3   (0.104) 0.103 0.042 0.039 0.106 0.015 0.005 0.281 0.013 

Locus 951 : 
2 alleles
2.2% missing data
   1   (0.894) 0.994 0.988 0.912 0.863 0.970 0.993 0.921 0.983 
   3   (0.106) 0.006 0.012 0.088 0.137 0.030 0.007 0.079 0.017 

Locus 952 : 
2 alleles
12.3% missing data
   1   (0.947) 0.976 0.982 0.985 0.935 0.994 0.998 0.906 0.993 
   3   (0.053) 0.024 0.018 0.015 0.065 0.006 0.002 0.094 0.007 

Locus 953 : 
2 alleles
3.6% missing data
   4   (0.750) 0.785 0.928 0.701 0.866 0.799 0.883 0.771 0.965 
   2   (0.250) 0.215 0.072 0.299 0.134 0.201 0.117 0.229 0.035 

Locus 954 : 
2 alleles
12.3% missing data
   1   (0.153) 0.095 0.020 0.066 0.347 0.102 0.007 0.312 0.019 
   2   (0.847) 0.905 0.980 0.934 0.653 0.898 0.993 0.688 0.981 

Locus 955 : 
2 alleles
2.9% missing data
   1   (0.329) 0.029 0.459 0.315 0.274 0.799 0.463 0.285 0.421 
   3   (0.671) 0.971 0.541 0.685 0.726 0.201 0.537 0.715 0.579 

Locus 956 : 
2 alleles
7.2% missing data
   2   (0.886) 0.870 0.913 0.910 0.882 0.982 0.988 0.912 0.899 
   4   (0.114) 0.130 0.087 0.090 0.118 0.018 0.012 0.088 0.101 

Locus 957 : 
2 alleles
4.3% missing data
   4   (0.900) 0.982 0.948 0.924 0.917 0.976 0.992 0.910 0.986 
   2   (0.100) 0.018 0.052 0.076 0.083 0.024 0.008 0.090 0.014 

Locus 958 : 
2 alleles
9.4% missing data
   3   (0.524) 0.351 0.838 0.535 0.547 0.792 0.893 0.377 0.927 
   1   (0.476) 0.649 0.162 0.465 0.453 0.208 0.107 0.623 0.073 

Locus 959 : 
2 alleles
1.4% missing data
   3   (0.926) 0.986 0.987 0.962 0.960 0.986 0.996 0.905 0.988 
   4   (0.074) 0.014 0.013 0.038 0.040 0.014 0.004 0.095 0.012 

Locus 960 : 
2 alleles
4.3% missing data
   3   (0.600) 0.941 0.612 0.610 0.488 0.058 0.852 0.601 0.934 
   1   (0.400) 0.059 0.388 0.390 0.512 0.942 0.148 0.399 0.066 

Locus 961 : 
2 alleles
6.5% missing data
   2   (0.823) 0.677 0.899 0.822 0.712 0.951 0.980 0.886 0.945 
   3   (0.177) 0.323 0.101 0.178 0.288 0.049 0.020 0.114 0.055 

Locus 962 : 
2 alleles
12.3% missing data
   3   (0.851) 0.982 0.853 0.839 0.820 0.967 0.937 0.949 0.100 
   1   (0.149) 0.018 0.147 0.161 0.180 0.033 0.063 0.051 0.900 

Locus 963 : 
2 alleles
5.8% missing data
   1   (0.600) 0.611 0.433 0.527 0.757 0.063 0.827 0.674 0.868 
   3   (0.400) 0.389 0.567 0.473 0.243 0.937 0.173 0.326 0.132 

Locus 964 : 
2 alleles
3.6% missing data
   3   (0.882) 0.993 0.981 0.896 0.820 0.799 0.975 0.934 0.965 
   4   (0.118) 0.007 0.019 0.104 0.180 0.201 0.025 0.066 0.035 

Locus 965 : 
2 alleles
7.2% missing data
   4   (0.363) 0.976 0.207 0.261 0.578 0.757 0.042 0.449 0.055 
   1   (0.637) 0.024 0.793 0.739 0.422 0.243 0.958 0.551 0.945 

Locus 966 : 
2 alleles
11.6% missing data
   3   (0.907) 0.312 0.925 0.919 0.971 0.773 0.982 0.961 0.987 
   1   (0.093) 0.688 0.075 0.081 0.029 0.227 0.018 0.039 0.013 

Locus 967 : 
2 alleles
3.6% missing data
   1   (0.337) 0.080 0.081 0.366 0.504 0.133 0.176 0.290 0.130 
   4   (0.663) 0.920 0.919 0.634 0.496 0.867 0.824 0.710 0.870 

Locus 968 : 
2 alleles
2.2% missing data
   3   (0.844) 0.978 0.969 0.875 0.745 0.940 0.890 0.909 0.325 
   1   (0.156) 0.022 0.031 0.125 0.255 0.060 0.110 0.091 0.675 

Locus 969 : 
2 alleles
8.0% missing data
   1   (0.913) 0.799 0.960 0.936 0.911 0.982 0.986 0.946 0.987 
   3   (0.087) 0.201 0.040 0.064 0.089 0.018 0.014 0.054 0.013 

Locus 970 : 
2 alleles
10.9% missing data
   1   (0.110) 0.106 0.106 0.062 0.289 0.024 0.008 0.103 0.016 
   2   (0.890) 0.894 0.894 0.938 0.711 0.976 0.992 0.897 0.984 

Locus 971 : 
2 alleles
13.0% missing data
   4   (0.892) 0.853 0.972 0.879 0.926 0.903 0.985 0.948 0.980 
   2   (0.108) 0.147 0.028 0.121 0.074 0.097 0.015 0.052 0.020 

Locus 972 : 
2 alleles
5.1% missing data
   4   (0.893) 0.972 0.978 0.899 0.957 0.977 0.967 0.956 0.172 
   3   (0.107) 0.028 0.022 0.101 0.043 0.023 0.033 0.044 0.828 

Locus 973 : 
2 alleles
12.3% missing data
   4   (0.810) 0.938 0.662 0.753 0.857 0.805 0.917 0.906 0.851 
   1   (0.190) 0.062 0.338 0.247 0.143 0.195 0.083 0.094 0.149 

Locus 974 : 
2 alleles
1.4% missing data
   2   (0.943) 0.997 0.985 0.987 0.836 0.993 0.999 0.896 0.993 
   3   (0.057) 0.003 0.015 0.013 0.164 0.007 0.001 0.104 0.007 

Locus 975 : 
2 alleles
9.4% missing data
   1   (0.894) 0.984 0.971 0.874 0.966 0.739 0.725 0.973 0.700 
   3   (0.106) 0.016 0.029 0.126 0.034 0.261 0.275 0.027 0.300 

Locus 976 : 
2 alleles
2.2% missing data
   2   (0.900) 0.970 0.977 0.862 0.958 0.954 0.954 0.962 0.985 
   4   (0.100) 0.030 0.023 0.138 0.042 0.046 0.046 0.038 0.015 

Locus 977 : 
2 alleles
1.4% missing data
   2   (0.802) 0.961 0.960 0.895 0.741 0.965 0.987 0.663 0.148 
   3   (0.198) 0.039 0.040 0.105 0.259 0.035 0.013 0.337 0.852 

Locus 978 : 
2 alleles
5.1% missing data
   4   (0.740) 0.951 0.372 0.673 0.780 0.731 0.912 0.840 0.958 
   2   (0.260) 0.049 0.628 0.327 0.220 0.269 0.088 0.160 0.042 

Locus 979 : 
2 alleles
15.2% missing data
   4   (0.774) 0.938 0.956 0.803 0.760 0.220 0.958 0.766 0.964 
   2   (0.226) 0.062 0.044 0.197 0.240 0.780 0.042 0.234 0.036 

Locus 980 : 
2 alleles
11.6% missing data
   2   (0.891) 0.943 0.968 0.883 0.953 0.975 0.940 0.933 0.979 
   4   (0.109) 0.057 0.032 0.117 0.047 0.025 0.060 0.067 0.021 

Locus 981 : 
2 alleles
4.3% missing data
   2   (0.152) 0.173 0.132 0.126 0.158 0.044 0.019 0.156 0.022 
   4   (0.848) 0.827 0.868 0.874 0.842 0.956 0.981 0.844 0.978 

Locus 982 : 
2 alleles
19.6% missing data
   2   (0.870) 0.979 0.832 0.789 0.957 0.967 0.927 0.952 0.982 
   1   (0.130) 0.021 0.168 0.211 0.043 0.033 0.073 0.048 0.018 

Locus 983 : 
2 alleles
2.2% missing data
   3   (0.892) 0.823 0.960 0.855 0.950 0.977 0.975 0.956 0.985 
   1   (0.108) 0.177 0.040 0.145 0.050 0.023 0.025 0.044 0.015 

Locus 984 : 
2 alleles
9.4% missing data
   4   (0.845) 0.963 0.498 0.870 0.867 0.954 0.970 0.861 0.978 
   1   (0.155) 0.037 0.502 0.130 0.133 0.046 0.030 0.139 0.022 

Locus 985 : 
2 alleles
3.6% missing data
   2   (0.150) 0.030 0.098 0.137 0.223 0.033 0.021 0.121 0.020 
   4   (0.850) 0.970 0.902 0.863 0.777 0.967 0.979 0.879 0.980 

Locus 986 : 
2 alleles
2.9% missing data
   1   (0.915) 0.996 0.765 0.966 0.934 0.991 0.995 0.841 0.990 
   2   (0.085) 0.004 0.235 0.034 0.066 0.009 0.005 0.159 0.010 

Locus 987 : 
2 alleles
10.1% missing data
   1   (0.901) 0.988 0.959 0.896 0.919 0.948 0.964 0.957 0.907 
   3   (0.099) 0.012 0.041 0.104 0.081 0.052 0.036 0.043 0.093 

Locus 988 : 
2 alleles
4.3% missing data
   1   (0.132) 0.037 0.050 0.061 0.379 0.031 0.006 0.204 0.017 
   4   (0.868) 0.963 0.950 0.939 0.621 0.969 0.994 0.796 0.983 

Locus 989 : 
2 alleles
2.9% missing data
   2   (0.744) 0.950 0.530 0.729 0.778 0.890 0.826 0.822 0.485 
   4   (0.256) 0.050 0.470 0.271 0.222 0.110 0.174 0.178 0.515 

Locus 990 : 
2 alleles
5.1% missing data
   1   (0.169) 0.040 0.262 0.160 0.124 0.061 0.084 0.102 0.706 
   3   (0.831) 0.960 0.738 0.840 0.876 0.939 0.916 0.898 0.294 

Locus 991 : 
2 alleles
15.9% missing data
   1   (0.954) 0.970 0.994 0.987 0.834 0.990 0.998 0.965 0.994 
   2   (0.046) 0.030 0.006 0.013 0.166 0.010 0.002 0.035 0.006 

Locus 992 : 
2 alleles
5.8% missing data
   1   (0.811) 0.811 0.605 0.823 0.879 0.931 0.974 0.801 0.972 
   3   (0.189) 0.189 0.395 0.177 0.121 0.069 0.026 0.199 0.028 

Locus 993 : 
2 alleles
0.7% missing data
   1   (0.922) 0.990 0.969 0.911 0.939 0.981 0.989 0.976 0.990 
   2   (0.078) 0.010 0.031 0.089 0.061 0.019 0.011 0.024 0.010 

Locus 994 : 
2 alleles
10.9% missing data
   1   (0.851) 0.952 0.972 0.765 0.912 0.781 0.828 0.954 0.880 
   3   (0.149) 0.048 0.028 0.235 0.088 0.219 0.172 0.046 0.120 

Locus 995 : 
2 alleles
5.8% missing data
   3   (0.736) 0.524 0.928 0.679 0.629 0.843 0.820 0.856 0.963 
   1   (0.264) 0.476 0.072 0.321 0.371 0.157 0.180 0.144 0.037 

Locus 996 : 
2 alleles
12.3% missing data
   1   (0.890) 0.986 0.982 0.933 0.873 0.915 0.992 0.868 0.893 
   4   (0.110) 0.014 0.018 0.067 0.127 0.085 0.008 0.132 0.107 

Locus 997 : 
2 alleles
9.4% missing data
   1   (0.217) 0.046 0.055 0.282 0.115 0.301 0.203 0.133 0.217 
   4   (0.783) 0.954 0.945 0.718 0.885 0.699 0.797 0.867 0.783 

Locus 998 : 
2 alleles
2.2% missing data
   4   (0.900) 0.974 0.935 0.887 0.947 0.974 0.978 0.950 0.987 
   3   (0.100) 0.026 0.065 0.113 0.053 0.026 0.022 0.050 0.013 

Locus 999 : 
2 alleles
18.1% missing data
   3   (0.769) 0.970 0.794 0.749 0.775 0.186 0.734 0.864 0.932 
   2   (0.231) 0.030 0.206 0.251 0.225 0.814 0.266 0.136 0.068 

Locus 1000 : 
2 alleles
10.9% missing data
   4   (0.871) 0.977 0.878 0.910 0.847 0.953 0.987 0.855 0.983 
   3   (0.129) 0.023 0.122 0.090 0.153 0.047 0.013 0.145 0.017 

Locus 1001 : 
2 alleles
5.1% missing data
   3   (0.674) 0.638 0.667 0.612 0.807 0.465 0.809 0.731 0.949 
   4   (0.326) 0.362 0.333 0.388 0.193 0.535 0.191 0.269 0.051 

Locus 1002 : 
2 alleles
2.2% missing data
   1   (0.833) 0.986 0.817 0.729 0.954 0.973 0.480 0.941 0.977 
   3   (0.167) 0.014 0.183 0.271 0.046 0.027 0.520 0.059 0.023 

Locus 1003 : 
2 alleles
7.2% missing data
   2   (0.797) 0.971 0.702 0.817 0.664 0.706 0.973 0.831 0.969 
   3   (0.203) 0.029 0.298 0.183 0.336 0.294 0.027 0.169 0.031 

Locus 1004 : 
2 alleles
11.6% missing data
   1   (0.320) 0.274 0.490 0.321 0.390 0.237 0.068 0.308 0.060 
   3   (0.680) 0.726 0.510 0.679 0.610 0.763 0.932 0.692 0.940 

Locus 1005 : 
2 alleles
2.9% missing data
   1   (0.833) 0.890 0.859 0.787 0.838 0.965 0.921 0.916 0.975 
   3   (0.167) 0.110 0.141 0.213 0.162 0.035 0.079 0.084 0.025 

Locus 1006 : 
2 alleles
4.3% missing data
   3   (0.898) 0.225 0.983 0.945 0.930 0.972 0.973 0.954 0.204 
   1   (0.102) 0.775 0.017 0.055 0.070 0.028 0.027 0.046 0.796 

Locus 1007 : 
2 alleles
4.3% missing data
   1   (0.079) 0.018 0.033 0.051 0.076 0.014 0.006 0.067 0.010 
   3   (0.921) 0.982 0.967 0.949 0.924 0.986 0.994 0.933 0.990 

Locus 1008 : 
2 alleles
3.6% missing data
   4   (0.928) 0.997 0.965 0.857 0.984 0.946 0.978 0.988 0.991 
   1   (0.072) 0.003 0.035 0.143 0.016 0.054 0.022 0.012 0.009 

Locus 1009 : 
2 alleles
5.1% missing data
   1   (0.831) 0.969 0.972 0.807 0.877 0.967 0.893 0.914 0.282 
   4   (0.169) 0.031 0.028 0.193 0.123 0.033 0.107 0.086 0.718 

Locus 1010 : 
2 alleles
6.5% missing data
   2   (0.740) 0.936 0.949 0.742 0.772 0.623 0.683 0.786 0.593 
   4   (0.260) 0.064 0.051 0.258 0.228 0.377 0.317 0.214 0.407 

Locus 1011 : 
2 alleles
12.3% missing data
   4   (0.861) 0.982 0.973 0.811 0.956 0.045 0.958 0.948 0.959 
   2   (0.139) 0.018 0.027 0.189 0.044 0.955 0.042 0.052 0.041 

Locus 1012 : 
2 alleles
19.6% missing data
   2   (0.864) 0.977 0.972 0.867 0.878 0.787 0.967 0.905 0.887 
   4   (0.136) 0.023 0.028 0.133 0.122 0.213 0.033 0.095 0.113 

Locus 1013 : 
2 alleles
10.9% missing data
   2   (0.702) 0.898 0.742 0.724 0.526 0.839 0.936 0.688 0.954 
   4   (0.298) 0.102 0.258 0.276 0.474 0.161 0.064 0.312 0.046 

Locus 1014 : 
2 alleles
2.9% missing data
   3   (0.909) 0.972 0.986 0.883 0.983 0.970 0.763 0.979 0.611 
   2   (0.091) 0.028 0.014 0.117 0.017 0.030 0.237 0.021 0.389 

Locus 1015 : 
2 alleles
11.6% missing data
   4   (0.896) 0.975 0.935 0.862 0.957 0.970 0.972 0.954 0.986 
   2   (0.104) 0.025 0.065 0.138 0.043 0.030 0.028 0.046 0.014 

Locus 1016 : 
2 alleles
10.1% missing data
   2   (0.873) 0.899 0.976 0.895 0.902 0.981 0.983 0.869 0.981 
   4   (0.127) 0.101 0.024 0.105 0.098 0.019 0.017 0.131 0.019 

Locus 1017 : 
2 alleles
3.6% missing data
   3   (0.792) 0.976 0.666 0.782 0.855 0.946 0.476 0.860 0.911 
   2   (0.208) 0.024 0.334 0.218 0.145 0.054 0.524 0.140 0.089 

Locus 1018 : 
2 alleles
4.3% missing data
   2   (0.484) 0.514 0.832 0.494 0.417 0.538 0.653 0.445 0.350 
   4   (0.516) 0.486 0.168 0.506 0.583 0.462 0.347 0.555 0.650 

Locus 1019 : 
2 alleles
12.3% missing data
   2   (0.849) 0.588 0.959 0.831 0.908 0.940 0.912 0.907 0.980 
   1   (0.151) 0.412 0.041 0.169 0.092 0.060 0.088 0.093 0.020 

Locus 1020 : 
2 alleles
15.9% missing data
   2   (0.759) 0.791 0.912 0.832 0.743 0.228 0.927 0.663 0.967 
   4   (0.241) 0.209 0.088 0.168 0.257 0.772 0.073 0.337 0.033 

Locus 1021 : 
2 alleles
2.2% missing data
   4   (0.913) 0.993 0.936 0.959 0.866 0.984 0.996 0.890 0.990 
   2   (0.087) 0.007 0.064 0.041 0.134 0.016 0.004 0.110 0.010 

Locus 1022 : 
2 alleles
15.2% missing data
   3   (0.913) 0.953 0.921 0.939 0.949 0.913 0.991 0.926 0.986 
   1   (0.087) 0.047 0.079 0.061 0.051 0.087 0.009 0.074 0.014 

Locus 1023 : 
2 alleles
9.4% missing data
   4   (0.672) 0.067 0.905 0.715 0.673 0.437 0.888 0.632 0.942 
   1   (0.328) 0.933 0.095 0.285 0.327 0.563 0.112 0.368 0.058 

Locus 1024 : 
2 alleles
8.0% missing data
   1   (0.899) 0.897 0.984 0.930 0.949 0.018 0.985 0.941 0.988 
   2   (0.101) 0.103 0.016 0.070 0.051 0.982 0.015 0.059 0.012 

Locus 1025 : 
2 alleles
5.1% missing data
   1   (0.892) 0.989 0.911 0.830 0.939 0.963 0.981 0.966 0.983 
   3   (0.108) 0.011 0.089 0.170 0.061 0.037 0.019 0.034 0.017 

Locus 1026 : 
2 alleles
4.3% missing data
   4   (0.889) 0.977 0.964 0.870 0.957 0.407 0.844 0.963 0.987 
   2   (0.111) 0.023 0.036 0.130 0.043 0.593 0.156 0.037 0.013 

Locus 1027 : 
2 alleles
13.8% missing data
   1   (0.745) 0.759 0.956 0.744 0.728 0.846 0.951 0.733 0.964 
   4   (0.255) 0.241 0.044 0.256 0.272 0.154 0.049 0.267 0.036 

Locus 1028 : 
2 alleles
1.4% missing data
   2   (0.880) 0.974 0.933 0.882 0.792 0.905 0.983 0.932 0.983 
   4   (0.120) 0.026 0.067 0.118 0.208 0.095 0.017 0.068 0.017 

Locus 1029 : 
2 alleles
2.2% missing data
   2   (0.467) 0.961 0.387 0.411 0.484 0.500 0.563 0.506 0.399 
   4   (0.533) 0.039 0.613 0.589 0.516 0.500 0.437 0.494 0.601 

Locus 1030 : 
2 alleles
11.6% missing data
   4   (0.906) 0.945 0.989 0.925 0.945 0.981 0.990 0.921 0.970 
   1   (0.094) 0.055 0.011 0.075 0.055 0.019 0.010 0.079 0.030 

Locus 1031 : 
2 alleles
0.7% missing data
   2   (0.892) 0.978 0.979 0.921 0.866 0.020 0.963 0.951 0.987 
   4   (0.108) 0.022 0.021 0.079 0.134 0.980 0.037 0.049 0.013 

Locus 1032 : 
2 alleles
5.8% missing data
   3   (0.771) 0.063 0.714 0.819 0.784 0.957 0.903 0.833 0.117 
   2   (0.229) 0.937 0.286 0.181 0.216 0.043 0.097 0.167 0.883 

Locus 1033 : 
2 alleles
3.6% missing data
   3   (0.924) 0.760 0.986 0.917 0.978 0.927 0.886 0.989 0.431 
   1   (0.076) 0.240 0.014 0.083 0.022 0.073 0.114 0.011 0.569 

Locus 1034 : 
2 alleles
12.3% missing data
   2   (0.870) 0.916 0.895 0.860 0.923 0.954 0.960 0.915 0.974 
   1   (0.130) 0.084 0.105 0.140 0.077 0.046 0.040 0.085 0.026 

Locus 1035 : 
2 alleles
0.7% missing data
   3   (0.890) 0.983 0.919 0.912 0.864 0.988 0.993 0.911 0.984 
   4   (0.110) 0.017 0.081 0.088 0.136 0.012 0.007 0.089 0.016 

Locus 1036 : 
2 alleles
5.1% missing data
   1   (0.861) 0.977 0.893 0.835 0.879 0.939 0.968 0.922 0.975 
   3   (0.139) 0.023 0.107 0.165 0.121 0.061 0.032 0.078 0.025 

Locus 1037 : 
2 alleles
12.3% missing data
   4   (0.834) 0.958 0.973 0.799 0.906 0.830 0.759 0.918 0.787 
   2   (0.166) 0.042 0.027 0.201 0.094 0.170 0.241 0.082 0.213 

Locus 1038 : 
2 alleles
5.8% missing data
   1   (0.633) 0.908 0.706 0.546 0.631 0.092 0.825 0.800 0.252 
   3   (0.367) 0.092 0.294 0.454 0.369 0.908 0.175 0.200 0.748 

Locus 1039 : 
2 alleles
6.5% missing data
   3   (0.808) 0.946 0.933 0.816 0.764 0.937 0.977 0.809 0.969 
   1   (0.192) 0.054 0.067 0.184 0.236 0.063 0.023 0.191 0.031 

Locus 1040 : 
2 alleles
2.9% missing data
   4   (0.860) 0.987 0.876 0.897 0.713 0.839 0.985 0.877 0.983 
   2   (0.140) 0.013 0.124 0.103 0.287 0.161 0.015 0.123 0.017 

Locus 1041 : 
2 alleles
1.4% missing data
   2   (0.893) 0.988 0.988 0.900 0.941 0.966 0.993 0.906 0.985 
   4   (0.107) 0.012 0.012 0.100 0.059 0.034 0.007 0.094 0.015 

Locus 1042 : 
2 alleles
1.4% missing data
   2   (0.874) 0.980 0.977 0.897 0.902 0.978 0.986 0.856 0.983 
   1   (0.126) 0.020 0.023 0.103 0.098 0.022 0.014 0.144 0.017 

Locus 1043 : 
2 alleles
2.2% missing data
   1   (0.892) 0.985 0.982 0.893 0.933 0.751 0.974 0.968 0.203 
   3   (0.108) 0.015 0.018 0.107 0.067 0.249 0.026 0.032 0.797 

Locus 1044 : 
2 alleles
1.4% missing data
   2   (0.569) 0.606 0.125 0.491 0.525 0.899 0.457 0.721 0.819 
   4   (0.431) 0.394 0.875 0.509 0.475 0.101 0.543 0.279 0.181 

Locus 1045 : 
2 alleles
17.4% missing data
   1   (0.879) 0.971 0.968 0.858 0.943 0.906 0.984 0.929 0.819 
   3   (0.121) 0.029 0.032 0.142 0.057 0.094 0.016 0.071 0.181 

Locus 1046 : 
2 alleles
18.1% missing data
   3   (0.874) 0.984 0.864 0.847 0.945 0.958 0.851 0.935 0.983 
   1   (0.126) 0.016 0.136 0.153 0.055 0.042 0.149 0.065 0.017 

Locus 1047 : 
2 alleles
3.6% missing data
   1   (0.291) 0.358 0.248 0.344 0.261 0.126 0.167 0.226 0.051 
   4   (0.709) 0.642 0.752 0.656 0.739 0.874 0.833 0.774 0.949 

Locus 1048 : 
2 alleles
15.2% missing data
   3   (0.879) 0.824 0.967 0.933 0.812 0.965 0.984 0.833 0.978 
   1   (0.121) 0.176 0.033 0.067 0.188 0.035 0.016 0.167 0.022 

Locus 1049 : 
2 alleles
2.2% missing data
   4   (0.927) 0.997 0.963 0.962 0.973 0.988 0.997 0.901 0.991 
   2   (0.073) 0.003 0.037 0.038 0.027 0.012 0.003 0.099 0.009 

Locus 1050 : 
2 alleles
0.0% missing data
   4   (0.897) 0.991 0.989 0.949 0.843 0.983 0.990 0.925 0.182 
   2   (0.103) 0.009 0.011 0.051 0.157 0.017 0.010 0.075 0.818 

Locus 1051 : 
2 alleles
4.3% missing data
   2   (0.908) 0.983 0.924 0.913 0.965 0.496 0.924 0.968 0.986 
   4   (0.092) 0.017 0.076 0.087 0.035 0.504 0.076 0.032 0.014 

Locus 1052 : 
2 alleles
13.8% missing data
   2   (0.420) 0.082 0.552 0.479 0.437 0.565 0.340 0.320 0.411 
   4   (0.580) 0.918 0.448 0.521 0.563 0.435 0.660 0.680 0.589 

Locus 1053 : 
2 alleles
7.2% missing data
   2   (0.801) 0.975 0.942 0.802 0.856 0.076 0.909 0.848 0.975 
   4   (0.199) 0.025 0.058 0.198 0.144 0.924 0.091 0.152 0.025 

Locus 1054 : 
2 alleles
2.2% missing data
   2   (0.900) 0.835 0.914 0.892 0.905 0.985 0.973 0.961 0.987 
   4   (0.100) 0.165 0.086 0.108 0.095 0.015 0.027 0.039 0.013 

Locus 1055 : 
2 alleles
11.6% missing data
   1   (0.923) 0.978 0.938 0.957 0.932 0.961 0.991 0.934 0.946 
   3   (0.077) 0.022 0.062 0.043 0.068 0.039 0.009 0.066 0.054 

Locus 1056 : 
2 alleles
13.0% missing data
   4   (0.908) 0.983 0.962 0.910 0.968 0.924 0.988 0.946 0.877 
   2   (0.092) 0.017 0.038 0.090 0.032 0.076 0.012 0.054 0.123 

Locus 1057 : 
2 alleles
3.6% missing data
   3   (0.911) 0.967 0.927 0.868 0.974 0.902 0.971 0.975 0.984 
   1   (0.089) 0.033 0.073 0.132 0.026 0.098 0.029 0.025 0.016 

Locus 1058 : 
2 alleles
12.3% missing data
   4   (0.304) 0.976 0.364 0.362 0.230 0.141 0.095 0.214 0.048 
   2   (0.696) 0.024 0.636 0.638 0.770 0.859 0.905 0.786 0.952 

Locus 1059 : 
2 alleles
15.2% missing data
   1   (0.719) 0.960 0.743 0.657 0.590 0.701 0.882 0.829 0.961 
   4   (0.281) 0.040 0.257 0.343 0.410 0.299 0.118 0.171 0.039 

Locus 1060 : 
2 alleles
12.3% missing data
   4   (0.911) 0.922 0.942 0.953 0.725 0.983 0.994 0.934 0.989 
   2   (0.089) 0.078 0.058 0.047 0.275 0.017 0.006 0.066 0.011 

Locus 1061 : 
2 alleles
10.9% missing data
   1   (0.098) 0.114 0.012 0.048 0.077 0.098 0.006 0.162 0.013 
   3   (0.902) 0.886 0.988 0.952 0.923 0.902 0.994 0.838 0.987 

Locus 1062 : 
2 alleles
17.4% missing data
   4   (0.736) 0.592 0.548 0.732 0.837 0.781 0.816 0.804 0.343 
   2   (0.264) 0.408 0.452 0.268 0.163 0.219 0.184 0.196 0.657 

Locus 1063 : 
2 alleles
11.6% missing data
   1   (0.920) 0.996 0.951 0.972 0.932 0.145 0.994 0.906 0.989 
   2   (0.080) 0.004 0.049 0.028 0.068 0.855 0.006 0.094 0.011 

Locus 1064 : 
2 alleles
13.8% missing data
   2   (0.871) 0.979 0.865 0.872 0.922 0.965 0.979 0.892 0.981 
   4   (0.129) 0.021 0.135 0.128 0.078 0.035 0.021 0.108 0.019 

Locus 1065 : 
2 alleles
2.2% missing data
   4   (0.824) 0.951 0.971 0.866 0.751 0.707 0.943 0.868 0.397 
   2   (0.176) 0.049 0.029 0.134 0.249 0.293 0.057 0.132 0.603 

Locus 1066 : 
2 alleles
2.9% missing data
   3   (0.928) 0.996 0.968 0.974 0.869 0.986 0.997 0.903 0.982 
   1   (0.072) 0.004 0.032 0.026 0.131 0.014 0.003 0.097 0.018 

Locus 1067 : 
2 alleles
10.1% missing data
   2   (0.948) 0.972 0.981 0.986 0.951 0.993 0.998 0.904 0.994 
   4   (0.052) 0.028 0.019 0.014 0.049 0.007 0.002 0.096 0.006 

Locus 1068 : 
2 alleles
4.3% missing data
   3   (0.906) 0.994 0.976 0.879 0.940 0.824 0.986 0.968 0.986 
   2   (0.094) 0.006 0.024 0.121 0.060 0.176 0.014 0.032 0.014 

Locus 1069 : 
2 alleles
5.1% missing data
   4   (0.662) 0.122 0.267 0.310 0.954 0.311 0.031 0.969 0.144 
   1   (0.338) 0.878 0.733 0.690 0.046 0.689 0.969 0.031 0.856 

Locus 1070 : 
2 alleles
13.0% missing data
   3   (0.893) 0.975 0.893 0.857 0.916 0.927 0.981 0.963 0.984 
   4   (0.107) 0.025 0.107 0.143 0.084 0.073 0.019 0.037 0.016 

Locus 1071 : 
2 alleles
9.4% missing data
   2   (0.685) 0.962 0.918 0.661 0.736 0.914 0.651 0.669 0.960 
   4   (0.315) 0.038 0.082 0.339 0.264 0.086 0.349 0.331 0.040 

Locus 1072 : 
2 alleles
1.4% missing data
   2   (0.878) 0.960 0.978 0.935 0.803 0.787 0.993 0.831 0.984 
   3   (0.122) 0.040 0.022 0.065 0.197 0.213 0.007 0.169 0.016 

Locus 1073 : 
2 alleles
3.6% missing data
   2   (0.918) 0.952 0.991 0.971 0.894 0.988 0.998 0.834 0.991 
   1   (0.082) 0.048 0.009 0.029 0.106 0.012 0.002 0.166 0.009 

Locus 1074 : 
2 alleles
4.3% missing data
   2   (0.107) 0.101 0.014 0.134 0.054 0.024 0.016 0.050 0.030 
   4   (0.893) 0.899 0.986 0.866 0.946 0.976 0.984 0.950 0.970 

Locus 1075 : 
2 alleles
20.3% missing data
   3   (0.888) 0.967 0.932 0.931 0.953 0.984 0.988 0.889 0.288 
   2   (0.112) 0.033 0.068 0.069 0.047 0.016 0.012 0.111 0.712 

Locus 1076 : 
2 alleles
2.9% missing data
   2   (0.835) 0.979 0.971 0.817 0.872 0.922 0.965 0.865 0.977 
   4   (0.165) 0.021 0.029 0.183 0.128 0.078 0.035 0.135 0.023 

Locus 1077 : 
2 alleles
4.3% missing data
   1   (0.864) 0.990 0.926 0.853 0.874 0.949 0.986 0.908 0.974 
   3   (0.136) 0.010 0.074 0.147 0.126 0.051 0.014 0.092 0.026 

Locus 1078 : 
2 alleles
5.1% missing data
   3   (0.898) 0.989 0.985 0.867 0.942 0.959 0.969 0.958 0.985 
   1   (0.102) 0.011 0.015 0.133 0.058 0.041 0.031 0.042 0.015 

Locus 1079 : 
2 alleles
14.5% missing data
   2   (0.660) 0.717 0.909 0.617 0.625 0.471 0.908 0.709 0.866 
   1   (0.340) 0.283 0.091 0.383 0.375 0.529 0.092 0.291 0.134 

Locus 1080 : 
2 alleles
15.2% missing data
   3   (0.742) 0.762 0.737 0.738 0.859 0.965 0.271 0.831 0.140 
   1   (0.258) 0.238 0.263 0.262 0.141 0.035 0.729 0.169 0.860 

Locus 1081 : 
2 alleles
12.3% missing data
   4   (0.902) 0.978 0.964 0.873 0.958 0.944 0.975 0.962 0.897 
   2   (0.098) 0.022 0.036 0.127 0.042 0.056 0.025 0.038 0.103 

Locus 1082 : 
2 alleles
3.6% missing data
   4   (0.902) 0.875 0.921 0.928 0.947 0.970 0.992 0.904 0.984 
   1   (0.098) 0.125 0.079 0.072 0.053 0.030 0.008 0.096 0.016 

Locus 1083 : 
2 alleles
4.3% missing data
   3   (0.869) 0.978 0.818 0.901 0.891 0.946 0.987 0.855 0.882 
   4   (0.131) 0.022 0.182 0.099 0.109 0.054 0.013 0.145 0.118 

Locus 1084 : 
2 alleles
5.1% missing data
   4   (0.857) 0.978 0.915 0.848 0.763 0.968 0.889 0.949 0.682 
   2   (0.143) 0.022 0.085 0.152 0.237 0.032 0.111 0.051 0.318 

Locus 1085 : 
2 alleles
1.4% missing data
   4   (0.910) 0.991 0.989 0.948 0.913 0.979 0.995 0.892 0.988 
   1   (0.090) 0.009 0.011 0.052 0.087 0.021 0.005 0.108 0.012 

Locus 1086 : 
2 alleles
13.8% missing data
   3   (0.065) 0.030 0.026 0.018 0.106 0.014 0.002 0.149 0.008 
   4   (0.935) 0.970 0.974 0.982 0.894 0.986 0.998 0.851 0.992 

Locus 1087 : 
2 alleles
12.3% missing data
   2   (0.143) 0.021 0.134 0.097 0.189 0.041 0.025 0.111 0.656 
   4   (0.857) 0.979 0.866 0.903 0.811 0.959 0.975 0.889 0.344 

Locus 1088 : 
2 alleles
5.8% missing data
   1   (0.882) 0.975 0.954 0.853 0.933 0.927 0.958 0.941 0.986 
   4   (0.118) 0.025 0.046 0.147 0.067 0.073 0.042 0.059 0.014 

Locus 1089 : 
2 alleles
17.4% missing data
   1   (0.641) 0.358 0.105 0.570 0.763 0.877 0.822 0.737 0.885 
   4   (0.359) 0.642 0.895 0.430 0.237 0.123 0.178 0.263 0.115 

Locus 1090 : 
2 alleles
8.7% missing data
   3   (0.878) 0.973 0.979 0.874 0.892 0.962 0.986 0.914 0.985 
   1   (0.122) 0.027 0.021 0.126 0.108 0.038 0.014 0.086 0.015 

Locus 1091 : 
2 alleles
17.4% missing data
   1   (0.864) 0.825 0.978 0.871 0.871 0.952 0.988 0.889 0.953 
   3   (0.136) 0.175 0.022 0.129 0.129 0.048 0.012 0.111 0.047 

Locus 1092 : 
2 alleles
19.6% missing data
   3   (0.872) 0.971 0.975 0.907 0.702 0.941 0.982 0.941 0.154 
   1   (0.128) 0.029 0.025 0.093 0.298 0.059 0.018 0.059 0.846 

Locus 1093 : 
2 alleles
13.8% missing data
   3   (0.827) 0.964 0.946 0.737 0.903 0.761 0.968 0.913 0.943 
   1   (0.173) 0.036 0.054 0.263 0.097 0.239 0.032 0.087 0.057 

Locus 1094 : 
2 alleles
8.7% missing data
   3   (0.948) 0.996 0.995 0.987 0.905 0.993 0.999 0.905 0.994 
   1   (0.052) 0.004 0.005 0.013 0.095 0.007 0.001 0.095 0.006 

Locus 1095 : 
2 alleles
3.6% missing data
   2   (0.772) 0.734 0.808 0.777 0.711 0.815 0.962 0.795 0.967 
   4   (0.228) 0.266 0.192 0.223 0.289 0.185 0.038 0.205 0.033 

Locus 1096 : 
2 alleles
13.8% missing data
   2   (0.770) 0.677 0.953 0.799 0.834 0.566 0.698 0.796 0.611 
   4   (0.230) 0.323 0.047 0.201 0.166 0.434 0.302 0.204 0.389 

Locus 1097 : 
2 alleles
3.6% missing data
   3   (0.738) 0.753 0.784 0.737 0.746 0.302 0.858 0.832 0.415 
   2   (0.262) 0.247 0.216 0.263 0.254 0.698 0.142 0.168 0.585 

Locus 1098 : 
2 alleles
3.6% missing data
   4   (0.883) 0.982 0.919 0.833 0.941 0.932 0.982 0.949 0.985 
   2   (0.117) 0.018 0.081 0.167 0.059 0.068 0.018 0.051 0.015 

Locus 1099 : 
2 alleles
13.0% missing data
   2   (0.909) 0.994 0.946 0.924 0.951 0.912 0.991 0.934 0.987 
   4   (0.091) 0.006 0.054 0.076 0.049 0.088 0.009 0.066 0.013 

Locus 1100 : 
2 alleles
7.2% missing data
   3   (0.904) 0.991 0.934 0.928 0.928 0.903 0.956 0.929 0.981 
   1   (0.096) 0.009 0.066 0.072 0.072 0.097 0.044 0.071 0.019 

Locus 1101 : 
2 alleles
10.1% missing data
   3   (0.945) 0.971 0.994 0.985 0.938 0.993 0.998 0.882 0.994 
   1   (0.055) 0.029 0.006 0.015 0.062 0.007 0.002 0.118 0.006 

Locus 1102 : 
2 alleles
14.5% missing data
   2   (0.083) 0.013 0.109 0.051 0.030 0.047 0.006 0.101 0.015 
   3   (0.917) 0.987 0.891 0.949 0.970 0.953 0.994 0.899 0.985 

Locus 1103 : 
2 alleles
4.3% missing data
   2   (0.883) 0.991 0.961 0.913 0.919 0.957 0.979 0.865 0.959 
   4   (0.117) 0.009 0.039 0.087 0.081 0.043 0.021 0.135 0.041 

Locus 1104 : 
2 alleles
14.5% missing data
   2   (0.842) 0.864 0.134 0.895 0.857 0.805 0.893 0.895 0.705 
   1   (0.158) 0.136 0.866 0.105 0.143 0.195 0.107 0.105 0.295 

Locus 1105 : 
2 alleles
11.6% missing data
   4   (0.891) 0.806 0.168 0.836 0.973 0.856 0.926 0.981 0.987 
   2   (0.109) 0.194 0.832 0.164 0.027 0.144 0.074 0.019 0.013 

Locus 1106 : 
2 alleles
18.8% missing data
   2   (0.808) 0.878 0.898 0.829 0.786 0.962 0.985 0.789 0.843 
   4   (0.192) 0.122 0.102 0.171 0.214 0.038 0.015 0.211 0.157 

Locus 1107 : 
2 alleles
12.3% missing data
   4   (0.942) 0.986 0.939 0.882 0.992 0.988 0.739 0.995 0.993 
   2   (0.058) 0.014 0.061 0.118 0.008 0.012 0.261 0.005 0.007 

Locus 1108 : 
2 alleles
3.6% missing data
   1   (0.104) 0.006 0.020 0.037 0.086 0.013 0.004 0.181 0.930 
   4   (0.896) 0.994 0.980 0.963 0.914 0.987 0.996 0.819 0.070 

Locus 1109 : 
2 alleles
2.9% missing data
   3   (0.907) 0.990 0.924 0.884 0.953 0.977 0.986 0.964 0.987 
   2   (0.093) 0.010 0.076 0.116 0.047 0.023 0.014 0.036 0.013 

Locus 1110 : 
2 alleles
5.8% missing data
   3   (0.821) 0.849 0.861 0.740 0.828 0.862 0.953 0.924 0.979 
   4   (0.179) 0.151 0.139 0.260 0.172 0.138 0.047 0.076 0.021 

Locus 1111 : 
2 alleles
7.2% missing data
   2   (0.136) 0.018 0.034 0.099 0.108 0.022 0.033 0.104 0.921 
   4   (0.864) 0.982 0.966 0.901 0.892 0.978 0.967 0.896 0.079 

Locus 1112 : 
2 alleles
2.9% missing data
   2   (0.884) 0.688 0.944 0.850 0.965 0.436 0.916 0.967 0.985 
   4   (0.116) 0.312 0.056 0.150 0.035 0.564 0.084 0.033 0.015 

Locus 1113 : 
2 alleles
2.9% missing data
   3   (0.903) 0.986 0.880 0.947 0.925 0.977 0.993 0.862 0.988 
   1   (0.097) 0.014 0.120 0.053 0.075 0.023 0.007 0.138 0.012 

Locus 1114 : 
2 alleles
4.3% missing data
   2   (0.849) 0.931 0.951 0.836 0.815 0.965 0.975 0.901 0.976 
   4   (0.151) 0.069 0.049 0.164 0.185 0.035 0.025 0.099 0.024 

Locus 1115 : 
2 alleles
10.9% missing data
   4   (0.872) 0.987 0.979 0.880 0.880 0.894 0.929 0.917 0.883 
   2   (0.128) 0.013 0.021 0.120 0.120 0.106 0.071 0.083 0.117 

Locus 1116 : 
2 alleles
12.3% missing data
   1   (0.857) 0.908 0.896 0.840 0.897 0.980 0.860 0.941 0.713 
   2   (0.143) 0.092 0.104 0.160 0.103 0.020 0.140 0.059 0.287 

Locus 1117 : 
2 alleles
13.0% missing data
   4   (0.919) 0.882 0.939 0.892 0.981 0.983 0.700 0.988 0.593 
   1   (0.081) 0.118 0.061 0.108 0.019 0.017 0.300 0.012 0.407 

Locus 1118 : 
2 alleles
13.0% missing data
   2   (0.303) 0.070 0.475 0.348 0.233 0.662 0.075 0.253 0.051 
   4   (0.697) 0.930 0.525 0.652 0.767 0.338 0.925 0.747 0.949 

Locus 1119 : 
2 alleles
6.5% missing data
   4   (0.843) 0.958 0.974 0.842 0.831 0.920 0.972 0.872 0.979 
   2   (0.157) 0.042 0.026 0.158 0.169 0.080 0.028 0.128 0.021 

Locus 1120 : 
2 alleles
3.6% missing data
   2   (0.945) 0.997 0.995 0.987 0.936 0.992 0.999 0.859 0.993 
   1   (0.055) 0.003 0.005 0.013 0.064 0.008 0.001 0.141 0.007 

Locus 1121 : 
2 alleles
8.7% missing data
   1   (0.841) 0.979 0.905 0.883 0.768 0.819 0.986 0.820 0.980 
   2   (0.159) 0.021 0.095 0.117 0.232 0.181 0.014 0.180 0.020 

Locus 1122 : 
2 alleles
11.6% missing data
   1   (0.755) 0.771 0.833 0.742 0.793 0.422 0.867 0.810 0.924 
   3   (0.245) 0.229 0.167 0.258 0.207 0.578 0.133 0.190 0.076 

Locus 1123 : 
2 alleles
4.3% missing data
   3   (0.851) 0.989 0.608 0.894 0.923 0.372 0.951 0.848 0.977 
   4   (0.149) 0.011 0.392 0.106 0.077 0.628 0.049 0.152 0.023 

Locus 1124 : 
2 alleles
16.7% missing data
   2   (0.847) 0.980 0.948 0.738 0.925 0.793 0.898 0.949 0.979 
   4   (0.153) 0.020 0.052 0.262 0.075 0.207 0.102 0.051 0.021 

Locus 1125 : 
2 alleles
5.8% missing data
   2   (0.906) 0.978 0.972 0.906 0.958 0.772 0.658 0.978 0.694 
   1   (0.094) 0.022 0.028 0.094 0.042 0.228 0.342 0.022 0.306 

Locus 1126 : 
2 alleles
9.4% missing data
   4   (0.922) 0.996 0.927 0.972 0.926 0.212 0.993 0.917 0.990 
   3   (0.078) 0.004 0.073 0.028 0.074 0.788 0.007 0.083 0.010 

Locus 1127 : 
2 alleles
3.6% missing data
   4   (0.822) 0.839 0.866 0.826 0.764 0.962 0.979 0.858 0.971 
   2   (0.178) 0.161 0.134 0.174 0.236 0.038 0.021 0.142 0.029 

Locus 1128 : 
2 alleles
5.1% missing data
   1   (0.301) 0.301 0.065 0.245 0.271 0.232 0.090 0.359 0.959 
   3   (0.699) 0.699 0.935 0.755 0.729 0.768 0.910 0.641 0.041 

Locus 1129 : 
2 alleles
15.2% missing data
   1   (0.706) 0.933 0.670 0.680 0.703 0.914 0.952 0.709 0.887 
   4   (0.294) 0.067 0.330 0.320 0.297 0.086 0.048 0.291 0.113 

Locus 1130 : 
2 alleles
5.8% missing data
   2   (0.879) 0.988 0.938 0.886 0.920 0.916 0.987 0.900 0.956 
   4   (0.121) 0.012 0.062 0.114 0.080 0.084 0.013 0.100 0.044 

Locus 1131 : 
2 alleles
2.9% missing data
   4   (0.191) 0.020 0.169 0.094 0.191 0.034 0.015 0.484 0.053 
   2   (0.809) 0.980 0.831 0.906 0.809 0.966 0.985 0.516 0.947 

Locus 1132 : 
2 alleles
2.9% missing data
   3   (0.935) 0.991 0.985 0.885 0.991 0.987 0.879 0.994 0.566 
   1   (0.065) 0.009 0.015 0.115 0.009 0.013 0.121 0.006 0.434 

Locus 1133 : 
2 alleles
2.9% missing data
   4   (0.905) 0.971 0.976 0.874 0.964 0.971 0.981 0.960 0.985 
   1   (0.095) 0.029 0.024 0.126 0.036 0.029 0.019 0.040 0.015 

Locus 1134 : 
2 alleles
13.8% missing data
   3   (0.794) 0.850 0.816 0.835 0.739 0.949 0.971 0.750 0.937 
   1   (0.206) 0.150 0.184 0.165 0.261 0.051 0.029 0.250 0.063 

Locus 1135 : 
2 alleles
3.6% missing data
   3   (0.788) 0.605 0.938 0.722 0.871 0.857 0.793 0.910 0.359 
   2   (0.212) 0.395 0.062 0.278 0.129 0.143 0.207 0.090 0.641 

Locus 1136 : 
2 alleles
2.9% missing data
   1   (0.921) 0.990 0.852 0.955 0.850 0.892 0.993 0.954 0.991 
   4   (0.079) 0.010 0.148 0.045 0.150 0.108 0.007 0.046 0.009 

Locus 1137 : 
2 alleles
10.9% missing data
   3   (0.886) 0.881 0.731 0.883 0.908 0.977 0.972 0.944 0.982 
   1   (0.114) 0.119 0.269 0.117 0.092 0.023 0.028 0.056 0.018 

Locus 1138 : 
2 alleles
5.8% missing data
   2   (0.723) 0.770 0.883 0.703 0.780 0.953 0.783 0.731 0.915 
   4   (0.277) 0.230 0.117 0.297 0.220 0.047 0.217 0.269 0.085 

Locus 1139 : 
2 alleles
10.1% missing data
   2   (0.906) 0.888 0.982 0.953 0.893 0.959 0.994 0.868 0.988 
   4   (0.094) 0.112 0.018 0.047 0.107 0.041 0.006 0.132 0.012 

Locus 1140 : 
2 alleles
6.5% missing data
   2   (0.447) 0.922 0.147 0.322 0.474 0.897 0.237 0.601 0.639 
   4   (0.553) 0.078 0.853 0.678 0.526 0.103 0.763 0.399 0.361 

Locus 1141 : 
2 alleles
2.9% missing data
   4   (0.838) 0.952 0.981 0.726 0.928 0.957 0.686 0.955 0.861 
   3   (0.162) 0.048 0.019 0.274 0.072 0.043 0.314 0.045 0.139 

Locus 1142 : 
2 alleles
12.3% missing data
   4   (0.810) 0.976 0.963 0.852 0.864 0.871 0.959 0.719 0.807 
   2   (0.190) 0.024 0.037 0.148 0.136 0.129 0.041 0.281 0.193 

Locus 1143 : 
2 alleles
4.3% missing data
   1   (0.870) 0.975 0.960 0.907 0.866 0.948 0.988 0.837 0.977 
   3   (0.130) 0.025 0.040 0.093 0.134 0.052 0.012 0.163 0.023 

Locus 1144 : 
2 alleles
8.0% missing data
   2   (0.909) 0.995 0.973 0.958 0.905 0.988 0.983 0.936 0.155 
   4   (0.091) 0.005 0.027 0.042 0.095 0.012 0.017 0.064 0.845 

Locus 1145 : 
2 alleles
5.1% missing data
   1   (0.178) 0.041 0.044 0.191 0.189 0.053 0.031 0.148 0.073 
   3   (0.822) 0.959 0.956 0.809 0.811 0.947 0.969 0.852 0.927 

Locus 1146 : 
2 alleles
10.9% missing data
   1   (0.891) 0.670 0.504 0.879 0.968 0.946 0.747 0.979 0.550 
   3   (0.109) 0.330 0.496 0.121 0.032 0.054 0.253 0.021 0.450 

Locus 1147 : 
2 alleles
2.9% missing data
   1   (0.912) 0.990 0.989 0.947 0.933 0.976 0.995 0.894 0.989 
   3   (0.088) 0.010 0.011 0.053 0.067 0.024 0.005 0.106 0.011 

Locus 1148 : 
2 alleles
3.6% missing data
   1   (0.905) 0.993 0.950 0.947 0.820 0.919 0.995 0.909 0.986 
   3   (0.095) 0.007 0.050 0.053 0.180 0.081 0.005 0.091 0.014 

Locus 1149 : 
2 alleles
15.2% missing data
   2   (0.484) 0.579 0.603 0.465 0.476 0.271 0.152 0.598 0.081 
   4   (0.516) 0.421 0.397 0.535 0.524 0.729 0.848 0.402 0.919 

Locus 1150 : 
2 alleles
4.3% missing data
   2   (0.925) 0.994 0.977 0.961 0.921 0.988 0.995 0.920 0.991 
   3   (0.075) 0.006 0.023 0.039 0.079 0.012 0.005 0.080 0.009 

Locus 1151 : 
2 alleles
15.2% missing data
   4   (0.953) 0.997 0.996 0.986 0.954 0.979 0.999 0.937 0.966 
   2   (0.047) 0.003 0.004 0.014 0.046 0.021 0.001 0.063 0.034 

Locus 1152 : 
2 alleles
13.0% missing data
   4   (0.905) 0.957 0.962 0.949 0.746 0.945 0.995 0.918 0.986 
   3   (0.095) 0.043 0.038 0.051 0.254 0.055 0.005 0.082 0.014 

Locus 1153 : 
2 alleles
13.8% missing data
   3   (0.891) 0.982 0.942 0.909 0.946 0.858 0.987 0.902 0.894 
   4   (0.109) 0.018 0.058 0.091 0.054 0.142 0.013 0.098 0.106 

Locus 1154 : 
2 alleles
6.5% missing data
   1   (0.926) 0.996 0.980 0.962 0.739 0.990 0.996 0.961 0.973 
   3   (0.074) 0.004 0.020 0.038 0.261 0.010 0.004 0.039 0.027 

Locus 1155 : 
2 alleles
13.8% missing data
   3   (0.801) 0.842 0.843 0.835 0.870 0.960 0.964 0.798 0.155 
   1   (0.199) 0.158 0.157 0.165 0.130 0.040 0.036 0.202 0.845 

Locus 1156 : 
2 alleles
10.9% missing data
   3   (0.801) 0.660 0.923 0.706 0.816 0.934 0.909 0.917 0.970 
   1   (0.199) 0.340 0.077 0.294 0.184 0.066 0.091 0.083 0.030 

Locus 1157 : 
2 alleles
6.5% missing data
   1   (0.843) 0.983 0.757 0.895 0.837 0.945 0.978 0.786 0.871 
   3   (0.157) 0.017 0.243 0.105 0.163 0.055 0.022 0.214 0.129 

Locus 1158 : 
2 alleles
1.4% missing data
   1   (0.783) 0.961 0.860 0.813 0.800 0.956 0.941 0.713 0.968 
   2   (0.217) 0.039 0.140 0.187 0.200 0.044 0.059 0.287 0.032 

Locus 1159 : 
2 alleles
5.1% missing data
   1   (0.756) 0.656 0.947 0.713 0.823 0.903 0.960 0.783 0.967 
   3   (0.244) 0.344 0.053 0.287 0.177 0.097 0.040 0.217 0.033 

Locus 1160 : 
2 alleles
7.2% missing data
   4   (0.847) 0.983 0.970 0.847 0.837 0.812 0.976 0.883 0.972 
   2   (0.153) 0.017 0.030 0.153 0.163 0.188 0.024 0.117 0.028 

Locus 1161 : 
2 alleles
21.0% missing data
   1   (0.636) 0.569 0.070 0.622 0.749 0.643 0.722 0.659 0.946 
   3   (0.364) 0.431 0.930 0.378 0.251 0.357 0.278 0.341 0.054 

Locus 1162 : 
2 alleles
3.6% missing data
   2   (0.159) 0.165 0.065 0.138 0.165 0.130 0.020 0.154 0.024 
   3   (0.841) 0.835 0.935 0.862 0.835 0.870 0.980 0.846 0.976 

Locus 1163 : 
2 alleles
17.4% missing data
   2   (0.928) 0.958 0.991 0.968 0.924 0.990 0.996 0.912 0.979 
   4   (0.072) 0.042 0.009 0.032 0.076 0.010 0.004 0.088 0.021 

Locus 1164 : 
2 alleles
5.8% missing data
   2   (0.572) 0.972 0.191 0.651 0.656 0.118 0.310 0.479 0.629 
   4   (0.428) 0.028 0.809 0.349 0.344 0.882 0.690 0.521 0.371 

Locus 1165 : 
2 alleles
5.1% missing data
   3   (0.746) 0.022 0.439 0.748 0.751 0.949 0.949 0.814 0.962 
   1   (0.254) 0.978 0.561 0.252 0.249 0.051 0.051 0.186 0.038 

Locus 1166 : 
2 alleles
5.8% missing data
   1   (0.827) 0.965 0.092 0.877 0.811 0.961 0.969 0.833 0.940 
   3   (0.173) 0.035 0.908 0.123 0.189 0.039 0.031 0.167 0.060 

Locus 1167 : 
2 alleles
3.6% missing data
   3   (0.887) 0.958 0.936 0.877 0.913 0.818 0.939 0.950 0.985 
   1   (0.113) 0.042 0.064 0.123 0.087 0.182 0.061 0.050 0.015 

Locus 1168 : 
2 alleles
9.4% missing data
   1   (0.888) 0.989 0.969 0.936 0.914 0.984 0.988 0.897 0.230 
   3   (0.112) 0.011 0.031 0.064 0.086 0.016 0.012 0.103 0.770 

Locus 1169 : 
2 alleles
12.3% missing data
   1   (0.899) 0.798 0.898 0.902 0.924 0.976 0.988 0.948 0.982 
   3   (0.101) 0.202 0.102 0.098 0.076 0.024 0.012 0.052 0.018 

Locus 1170 : 
2 alleles
5.8% missing data
   1   (0.874) 0.978 0.074 0.883 0.928 0.975 0.977 0.935 0.980 
   4   (0.126) 0.022 0.926 0.117 0.072 0.025 0.023 0.065 0.020 

Locus 1171 : 
2 alleles
5.8% missing data
   3   (0.416) 0.472 0.523 0.447 0.423 0.160 0.224 0.327 0.953 
   4   (0.584) 0.528 0.477 0.553 0.577 0.840 0.776 0.673 0.047 

Locus 1172 : 
2 alleles
13.8% missing data
   2   (0.917) 0.966 0.991 0.892 0.980 0.808 0.984 0.972 0.913 
   3   (0.083) 0.034 0.009 0.108 0.020 0.192 0.016 0.028 0.087 

Locus 1173 : 
2 alleles
3.6% missing data
   1   (0.613) 0.919 0.923 0.607 0.475 0.866 0.940 0.622 0.162 
   2   (0.387) 0.081 0.077 0.393 0.525 0.134 0.060 0.378 0.838 

Locus 1174 : 
2 alleles
13.0% missing data
   3   (0.873) 0.984 0.918 0.929 0.894 0.955 0.992 0.749 0.983 
   1   (0.127) 0.016 0.082 0.071 0.106 0.045 0.008 0.251 0.017 

Locus 1175 : 
2 alleles
2.2% missing data
   1   (0.836) 0.737 0.643 0.781 0.919 0.940 0.853 0.930 0.981 
   3   (0.164) 0.263 0.357 0.219 0.081 0.060 0.147 0.070 0.019 

Locus 1176 : 
2 alleles
7.2% missing data
   1   (0.869) 0.975 0.957 0.859 0.895 0.924 0.972 0.912 0.981 
   3   (0.131) 0.025 0.043 0.141 0.105 0.076 0.028 0.088 0.019 

Locus 1177 : 
2 alleles
13.0% missing data
   3   (0.919) 0.909 0.955 0.942 0.912 0.973 0.992 0.952 0.974 
   1   (0.081) 0.091 0.045 0.058 0.088 0.027 0.008 0.048 0.026 

Locus 1178 : 
2 alleles
2.9% missing data
   3   (0.869) 0.988 0.898 0.877 0.933 0.968 0.977 0.870 0.952 
   1   (0.131) 0.012 0.102 0.123 0.067 0.032 0.023 0.130 0.048 

Locus 1179 : 
2 alleles
10.9% missing data
   2   (0.827) 0.970 0.878 0.849 0.777 0.942 0.965 0.829 0.973 
   4   (0.173) 0.030 0.122 0.151 0.223 0.058 0.035 0.171 0.027 

Locus 1180 : 
2 alleles
7.2% missing data
   1   (0.186) 0.048 0.036 0.246 0.163 0.054 0.031 0.120 0.029 
   3   (0.814) 0.952 0.964 0.754 0.837 0.946 0.969 0.880 0.971 

Locus 1181 : 
2 alleles
11.6% missing data
   3   (0.923) 0.919 0.990 0.968 0.948 0.990 0.996 0.863 0.976 
   1   (0.077) 0.081 0.010 0.032 0.052 0.010 0.004 0.137 0.024 

Locus 1182 : 
2 alleles
11.6% missing data
   2   (0.887) 0.914 0.979 0.881 0.937 0.962 0.988 0.920 0.983 
   4   (0.113) 0.086 0.021 0.119 0.063 0.038 0.012 0.080 0.017 

Locus 1183 : 
2 alleles
2.9% missing data
   4   (0.911) 0.994 0.990 0.946 0.921 0.973 0.996 0.898 0.989 
   3   (0.089) 0.006 0.010 0.054 0.079 0.027 0.004 0.102 0.011 

Locus 1184 : 
2 alleles
10.9% missing data
   4   (0.718) 0.910 0.939 0.687 0.713 0.705 0.933 0.753 0.733 
   2   (0.282) 0.090 0.061 0.313 0.287 0.295 0.067 0.247 0.267 

Locus 1185 : 
2 alleles
13.8% missing data
   4   (0.912) 0.941 0.950 0.949 0.798 0.985 0.994 0.935 0.988 
   2   (0.088) 0.059 0.050 0.051 0.202 0.015 0.006 0.065 0.012 

Locus 1186 : 
2 alleles
0.7% missing data
   4   (0.832) 0.716 0.939 0.791 0.910 0.956 0.933 0.891 0.973 
   2   (0.168) 0.284 0.061 0.209 0.090 0.044 0.067 0.109 0.027 

Locus 1187 : 
2 alleles
12.3% missing data
   3   (0.873) 0.976 0.895 0.829 0.953 0.875 0.974 0.930 0.980 
   1   (0.127) 0.024 0.105 0.171 0.047 0.125 0.026 0.070 0.020 

Locus 1188 : 
2 alleles
11.6% missing data
   2   (0.868) 0.860 0.962 0.918 0.925 0.978 0.986 0.768 0.890 
   3   (0.132) 0.140 0.038 0.082 0.075 0.022 0.014 0.232 0.110 

Locus 1189 : 
2 alleles
5.1% missing data
   2   (0.795) 0.976 0.940 0.849 0.804 0.550 0.822 0.827 0.061 
   1   (0.205) 0.024 0.060 0.151 0.196 0.450 0.178 0.173 0.939 

Locus 1190 : 
2 alleles
13.8% missing data
   2   (0.579) 0.500 0.587 0.603 0.659 0.214 0.285 0.625 0.243 
   4   (0.421) 0.500 0.413 0.397 0.341 0.786 0.715 0.375 0.757 

Locus 1191 : 
2 alleles
5.8% missing data
   3   (0.895) 0.992 0.969 0.903 0.818 0.977 0.966 0.949 0.982 
   4   (0.105) 0.008 0.031 0.097 0.182 0.023 0.034 0.051 0.018 

Locus 1192 : 
2 alleles
3.6% missing data
   2   (0.910) 0.965 0.947 0.839 0.977 0.973 0.937 0.980 0.986 
   4   (0.090) 0.035 0.053 0.161 0.023 0.027 0.063 0.020 0.014 

Locus 1193 : 
2 alleles
2.9% missing data
   3   (0.878) 0.985 0.887 0.889 0.867 0.936 0.992 0.906 0.962 
   1   (0.122) 0.015 0.113 0.111 0.133 0.064 0.008 0.094 0.038 

Locus 1194 : 
2 alleles
2.9% missing data
   2   (0.105) 0.010 0.029 0.124 0.056 0.125 0.483 0.026 0.066 
   4   (0.895) 0.990 0.971 0.876 0.944 0.875 0.517 0.974 0.934 

Locus 1195 : 
2 alleles
14.5% missing data
   2   (0.863) 0.887 0.801 0.855 0.906 0.911 0.981 0.908 0.973 
   4   (0.137) 0.113 0.199 0.145 0.094 0.089 0.019 0.092 0.027 

Locus 1196 : 
2 alleles
13.0% missing data
   4   (0.594) 0.921 0.600 0.649 0.612 0.240 0.308 0.586 0.230 
   2   (0.406) 0.079 0.400 0.351 0.388 0.760 0.692 0.414 0.770 

Locus 1197 : 
2 alleles
3.6% missing data
   2   (0.892) 0.988 0.963 0.940 0.855 0.968 0.988 0.921 0.250 
   4   (0.108) 0.012 0.037 0.060 0.145 0.032 0.012 0.079 0.750 

Locus 1198 : 
2 alleles
4.3% missing data
   3   (0.950) 0.998 0.996 0.988 0.951 0.995 0.999 0.893 0.994 
   4   (0.050) 0.002 0.004 0.012 0.049 0.005 0.001 0.107 0.006 

Locus 1199 : 
2 alleles
5.8% missing data
   3   (0.775) 0.929 0.934 0.733 0.815 0.946 0.953 0.810 0.914 
   1   (0.225) 0.071 0.066 0.267 0.185 0.054 0.047 0.190 0.086 

Locus 1200 : 
2 alleles
5.1% missing data
   3   (0.491) 0.091 0.437 0.412 0.452 0.468 0.605 0.663 0.418 
   1   (0.509) 0.909 0.563 0.588 0.548 0.532 0.395 0.337 0.582 

Locus 1201 : 
2 alleles
2.9% missing data
   1   (0.805) 0.025 0.810 0.869 0.815 0.259 0.969 0.818 0.971 
   2   (0.195) 0.975 0.190 0.131 0.185 0.741 0.031 0.182 0.029 

Locus 1202 : 
2 alleles
5.8% missing data
   4   (0.559) 0.907 0.424 0.589 0.662 0.415 0.750 0.475 0.290 
   2   (0.441) 0.093 0.576 0.411 0.338 0.585 0.250 0.525 0.710 

Locus 1203 : 
2 alleles
3.6% missing data
   2   (0.907) 0.885 0.843 0.881 0.966 0.984 0.974 0.968 0.985 
   4   (0.093) 0.115 0.157 0.119 0.034 0.016 0.026 0.032 0.015 

Locus 1204 : 
2 alleles
0.7% missing data
   1   (0.825) 0.983 0.826 0.858 0.854 0.161 0.971 0.835 0.977 
   3   (0.175) 0.017 0.174 0.142 0.146 0.839 0.029 0.165 0.023 

Locus 1205 : 
2 alleles
1.4% missing data
   3   (0.887) 0.985 0.962 0.896 0.927 0.382 0.977 0.940 0.967 
   1   (0.113) 0.015 0.038 0.104 0.073 0.618 0.023 0.060 0.033 

Locus 1206 : 
2 alleles
2.9% missing data
   3   (0.940) 0.973 0.955 0.837 0.992 0.968 0.960 0.994 0.993 
   1   (0.060) 0.027 0.045 0.163 0.008 0.032 0.040 0.006 0.007 

Locus 1207 : 
2 alleles
5.8% missing data
   2   (0.813) 0.964 0.941 0.757 0.900 0.919 0.911 0.870 0.916 
   4   (0.187) 0.036 0.059 0.243 0.100 0.081 0.089 0.130 0.084 

Locus 1208 : 
2 alleles
3.6% missing data
   1   (0.830) 0.813 0.453 0.803 0.855 0.960 0.958 0.914 0.967 
   3   (0.170) 0.187 0.547 0.197 0.145 0.040 0.042 0.086 0.033 

Locus 1209 : 
2 alleles
10.1% missing data
   1   (0.901) 0.994 0.899 0.936 0.933 0.983 0.992 0.873 0.986 
   4   (0.099) 0.006 0.101 0.064 0.067 0.017 0.008 0.127 0.014 

Locus 1210 : 
2 alleles
3.6% missing data
   3   (0.886) 0.629 0.919 0.901 0.928 0.824 0.990 0.924 0.985 
   2   (0.114) 0.371 0.081 0.099 0.072 0.176 0.010 0.076 0.015 

Locus 1211 : 
2 alleles
4.3% missing data
   4   (0.812) 0.758 0.833 0.802 0.858 0.970 0.945 0.846 0.939 
   2   (0.188) 0.242 0.167 0.198 0.142 0.030 0.055 0.154 0.061 

Locus 1212 : 
2 alleles
12.3% missing data
   1   (0.875) 0.905 0.912 0.921 0.913 0.770 0.943 0.896 0.662 
   3   (0.125) 0.095 0.088 0.079 0.087 0.230 0.057 0.104 0.338 

Locus 1213 : 
2 alleles
0.7% missing data
   4   (0.915) 0.966 0.984 0.938 0.951 0.980 0.996 0.921 0.990 
   2   (0.085) 0.034 0.016 0.062 0.049 0.020 0.004 0.079 0.010 

Locus 1214 : 
2 alleles
5.1% missing data
   1   (0.896) 0.973 0.893 0.928 0.966 0.947 0.907 0.922 0.733 
   2   (0.104) 0.027 0.107 0.072 0.034 0.053 0.093 0.078 0.267 

Locus 1215 : 
2 alleles
5.1% missing data
   2   (0.792) 0.740 0.853 0.500 0.971 0.781 0.052 0.980 0.242 
   4   (0.208) 0.260 0.147 0.500 0.029 0.219 0.948 0.020 0.758 

Locus 1216 : 
2 alleles
4.3% missing data
   3   (0.902) 0.935 0.980 0.839 0.966 0.899 0.962 0.975 0.958 
   4   (0.098) 0.065 0.020 0.161 0.034 0.101 0.038 0.025 0.042 

Locus 1217 : 
2 alleles
5.1% missing data
   1   (0.780) 0.967 0.958 0.783 0.797 0.888 0.969 0.743 0.965 
   4   (0.220) 0.033 0.042 0.217 0.203 0.112 0.031 0.257 0.035 

Locus 1218 : 
2 alleles
5.1% missing data
   4   (0.579) 0.701 0.852 0.574 0.647 0.919 0.571 0.565 0.057 
   2   (0.421) 0.299 0.148 0.426 0.353 0.081 0.429 0.435 0.943 

Locus 1219 : 
2 alleles
2.9% missing data
   1   (0.867) 0.980 0.596 0.860 0.932 0.961 0.960 0.921 0.975 
   2   (0.133) 0.020 0.404 0.140 0.068 0.039 0.040 0.079 0.025 

Locus 1220 : 
2 alleles
13.0% missing data
   1   (0.883) 0.851 0.982 0.879 0.919 0.972 0.971 0.927 0.983 
   3   (0.117) 0.149 0.018 0.121 0.081 0.028 0.029 0.073 0.017 

Locus 1221 : 
2 alleles
4.3% missing data
   2   (0.913) 0.990 0.986 0.945 0.908 0.974 0.995 0.917 0.990 
   4   (0.087) 0.010 0.014 0.055 0.092 0.026 0.005 0.083 0.010 

Locus 1222 : 
2 alleles
13.0% missing data
   2   (0.381) 0.418 0.448 0.346 0.393 0.120 0.432 0.374 0.774 
   4   (0.619) 0.582 0.552 0.654 0.607 0.880 0.568 0.626 0.226 

Locus 1223 : 
2 alleles
1.4% missing data
   1   (0.846) 0.972 0.974 0.708 0.919 0.961 0.967 0.949 0.979 
   3   (0.154) 0.028 0.026 0.292 0.081 0.039 0.033 0.051 0.021 

Locus 1224 : 
2 alleles
2.9% missing data
   4   (0.886) 0.896 0.982 0.889 0.908 0.960 0.961 0.928 0.986 
   2   (0.114) 0.104 0.018 0.111 0.092 0.040 0.039 0.072 0.014 

Locus 1225 : 
2 alleles
12.3% missing data
   1   (0.881) 0.859 0.890 0.910 0.734 0.957 0.990 0.920 0.980 
   3   (0.119) 0.141 0.110 0.090 0.266 0.043 0.010 0.080 0.020 

Locus 1226 : 
2 alleles
3.6% missing data
   3   (0.871) 0.989 0.801 0.805 0.903 0.890 0.975 0.957 0.981 
   4   (0.129) 0.011 0.199 0.195 0.097 0.110 0.025 0.043 0.019 

Locus 1227 : 
2 alleles
14.5% missing data
   1   (0.330) 0.060 0.073 0.318 0.527 0.065 0.247 0.289 0.538 
   3   (0.670) 0.940 0.927 0.682 0.473 0.935 0.753 0.711 0.462 

Locus 1228 : 
2 alleles
10.9% missing data
   3   (0.950) 0.973 0.995 0.986 0.945 0.992 0.998 0.920 0.994 
   4   (0.050) 0.027 0.005 0.014 0.055 0.008 0.002 0.080 0.006 

Locus 1229 : 
2 alleles
3.6% missing data
   1   (0.820) 0.033 0.330 0.847 0.900 0.838 0.961 0.877 0.975 
   2   (0.180) 0.967 0.670 0.153 0.100 0.162 0.039 0.123 0.025 

Locus 1230 : 
2 alleles
11.6% missing data
   1   (0.688) 0.946 0.922 0.613 0.805 0.449 0.694 0.750 0.962 
   2   (0.312) 0.054 0.078 0.387 0.195 0.551 0.306 0.250 0.038 

Locus 1231 : 
2 alleles
3.6% missing data
   1   (0.563) 0.739 0.110 0.575 0.438 0.265 0.190 0.681 0.800 
   3   (0.437) 0.261 0.890 0.425 0.562 0.735 0.810 0.319 0.200 

Locus 1232 : 
2 alleles
13.0% missing data
   1   (0.145) 0.024 0.025 0.125 0.099 0.051 0.023 0.177 0.019 
   3   (0.855) 0.976 0.975 0.875 0.901 0.949 0.977 0.823 0.981 

Locus 1233 : 
2 alleles
3.6% missing data
   4   (0.899) 0.989 0.905 0.949 0.942 0.350 0.986 0.946 0.128 
   2   (0.101) 0.011 0.095 0.051 0.058 0.650 0.014 0.054 0.872 

Locus 1234 : 
2 alleles
4.3% missing data
   2   (0.281) 0.962 0.082 0.325 0.259 0.891 0.222 0.145 0.035 
   4   (0.719) 0.038 0.918 0.675 0.741 0.109 0.778 0.855 0.965 

Locus 1235 : 
2 alleles
10.9% missing data
   4   (0.898) 0.961 0.913 0.936 0.849 0.983 0.986 0.904 0.964 
   2   (0.102) 0.039 0.087 0.064 0.151 0.017 0.014 0.096 0.036 

Locus 1236 : 
2 alleles
11.6% missing data
   2   (0.119) 0.082 0.126 0.090 0.098 0.051 0.013 0.124 0.018 
   4   (0.881) 0.918 0.874 0.910 0.902 0.949 0.987 0.876 0.982 

Locus 1237 : 
2 alleles
13.0% missing data
   3   (0.911) 0.995 0.939 0.950 0.863 0.981 0.993 0.911 0.986 
   2   (0.089) 0.005 0.061 0.050 0.137 0.019 0.007 0.089 0.014 

Locus 1238 : 
2 alleles
4.3% missing data
   2   (0.719) 0.791 0.942 0.777 0.597 0.059 0.918 0.759 0.333 
   4   (0.281) 0.209 0.058 0.223 0.403 0.941 0.082 0.241 0.667 

Locus 1239 : 
2 alleles
2.9% missing data
   2   (0.866) 0.983 0.877 0.850 0.919 0.956 0.965 0.909 0.978 
   4   (0.134) 0.017 0.123 0.150 0.081 0.044 0.035 0.091 0.022 

Locus 1240 : 
2 alleles
2.9% missing data
   1   (0.886) 0.862 0.980 0.905 0.898 0.944 0.987 0.906 0.980 
   3   (0.114) 0.138 0.020 0.095 0.102 0.056 0.013 0.094 0.020 

Locus 1241 : 
2 alleles
5.8% missing data
   4   (0.631) 0.644 0.635 0.698 0.558 0.668 0.946 0.493 0.851 
   1   (0.369) 0.356 0.365 0.302 0.442 0.332 0.054 0.507 0.149 

Locus 1242 : 
2 alleles
5.8% missing data
   1   (0.930) 0.996 0.979 0.974 0.901 0.991 0.997 0.901 0.976 
   2   (0.070) 0.004 0.021 0.026 0.099 0.009 0.003 0.099 0.024 

Locus 1243 : 
2 alleles
3.6% missing data
   2   (0.195) 0.576 0.169 0.143 0.413 0.053 0.022 0.173 0.033 
   4   (0.805) 0.424 0.831 0.857 0.587 0.947 0.978 0.827 0.967 

Locus 1244 : 
2 alleles
2.2% missing data
   3   (0.864) 0.984 0.976 0.830 0.952 0.977 0.985 0.890 0.979 
   1   (0.136) 0.016 0.024 0.170 0.048 0.023 0.015 0.110 0.021 

Locus 1245 : 
2 alleles
10.1% missing data
   3   (0.144) 0.163 0.021 0.085 0.128 0.063 0.009 0.274 0.019 
   1   (0.856) 0.837 0.979 0.915 0.872 0.937 0.991 0.726 0.981 

Locus 1246 : 
2 alleles
13.8% missing data
   4   (0.895) 0.995 0.976 0.866 0.958 0.857 0.606 0.970 0.989 
   2   (0.105) 0.005 0.024 0.134 0.042 0.143 0.394 0.030 0.011 

Locus 1247 : 
2 alleles
4.3% missing data
   1   (0.780) 0.970 0.951 0.848 0.640 0.942 0.934 0.738 0.596 
   3   (0.220) 0.030 0.049 0.152 0.360 0.058 0.066 0.262 0.404 

Locus 1248 : 
2 alleles
10.9% missing data
   3   (0.797) 0.823 0.489 0.848 0.829 0.936 0.906 0.810 0.416 
   1   (0.203) 0.177 0.511 0.152 0.171 0.064 0.094 0.190 0.584 

Locus 1249 : 
2 alleles
6.5% missing data
   1   (0.783) 0.973 0.633 0.678 0.870 0.944 0.666 0.918 0.812 
   3   (0.217) 0.027 0.367 0.322 0.130 0.056 0.334 0.082 0.188 

Locus 1250 : 
2 alleles
4.3% missing data
   3   (0.901) 0.994 0.986 0.918 0.911 0.969 0.993 0.923 0.981 
   1   (0.099) 0.006 0.014 0.082 0.089 0.031 0.007 0.077 0.019 

Locus 1251 : 
2 alleles
19.6% missing data
   2   (0.613) 0.940 0.071 0.727 0.451 0.349 0.829 0.481 0.947 
   4   (0.387) 0.060 0.929 0.273 0.549 0.651 0.171 0.519 0.053 

Locus 1252 : 
2 alleles
13.0% missing data
   4   (0.857) 0.795 0.973 0.888 0.926 0.945 0.871 0.887 0.377 
   1   (0.143) 0.205 0.027 0.112 0.074 0.055 0.129 0.113 0.623 

Locus 1253 : 
2 alleles
11.6% missing data
   2   (0.845) 0.863 0.913 0.812 0.915 0.948 0.948 0.899 0.940 
   4   (0.155) 0.137 0.087 0.188 0.085 0.052 0.052 0.101 0.060 

Locus 1254 : 
2 alleles
1.4% missing data
   1   (0.933) 0.996 0.970 0.974 0.947 0.984 0.997 0.903 0.991 
   3   (0.067) 0.004 0.030 0.026 0.053 0.016 0.003 0.097 0.009 

Locus 1255 : 
2 alleles
10.1% missing data
   2   (0.424) 0.438 0.506 0.425 0.436 0.395 0.780 0.318 0.757 
   4   (0.576) 0.562 0.494 0.575 0.564 0.605 0.220 0.682 0.243 

Locus 1256 : 
2 alleles
5.1% missing data
   3   (0.769) 0.976 0.922 0.752 0.780 0.921 0.710 0.843 0.481 
   1   (0.231) 0.024 0.078 0.248 0.220 0.079 0.290 0.157 0.519 

Locus 1257 : 
2 alleles
2.9% missing data
   2   (0.579) 0.172 0.550 0.451 0.763 0.267 0.074 0.811 0.596 
   4   (0.421) 0.828 0.450 0.549 0.237 0.733 0.926 0.189 0.404 

Locus 1258 : 
2 alleles
12.3% missing data
   1   (0.892) 0.993 0.944 0.930 0.896 0.967 0.991 0.865 0.985 
   3   (0.108) 0.007 0.056 0.070 0.104 0.033 0.009 0.135 0.015 

Locus 1259 : 
2 alleles
14.5% missing data
   1   (0.108) 0.069 0.067 0.067 0.126 0.016 0.011 0.127 0.018 
   2   (0.892) 0.931 0.933 0.933 0.874 0.984 0.989 0.873 0.982 

Locus 1260 : 
2 alleles
2.2% missing data
   3   (0.897) 0.977 0.888 0.740 0.979 0.972 0.769 0.987 0.988 
   1   (0.103) 0.023 0.112 0.260 0.021 0.028 0.231 0.013 0.012 

Locus 1261 : 
2 alleles
13.0% missing data
   4   (0.796) 0.034 0.547 0.766 0.911 0.954 0.915 0.882 0.966 
   3   (0.204) 0.966 0.453 0.234 0.089 0.046 0.085 0.118 0.034 

Locus 1262 : 
2 alleles
15.9% missing data
   2   (0.789) 0.949 0.885 0.764 0.895 0.706 0.920 0.860 0.124 
   4   (0.211) 0.051 0.115 0.236 0.105 0.294 0.080 0.140 0.876 

Locus 1263 : 
2 alleles
15.2% missing data
   2   (0.892) 0.904 0.946 0.906 0.915 0.954 0.991 0.916 0.986 
   4   (0.108) 0.096 0.054 0.094 0.085 0.046 0.009 0.084 0.014 

Locus 1264 : 
2 alleles
8.7% missing data
   1   (0.813) 0.957 0.952 0.775 0.876 0.936 0.902 0.913 0.051 
   3   (0.187) 0.043 0.048 0.225 0.124 0.064 0.098 0.087 0.949 

Locus 1265 : 
2 alleles
15.9% missing data
   1   (0.602) 0.471 0.642 0.635 0.440 0.416 0.834 0.653 0.352 
   3   (0.398) 0.529 0.358 0.365 0.560 0.584 0.166 0.347 0.648 

Locus 1266 : 
2 alleles
8.0% missing data
   4   (0.485) 0.567 0.412 0.542 0.471 0.366 0.541 0.398 0.467 
   2   (0.515) 0.433 0.588 0.458 0.529 0.634 0.459 0.602 0.533 

Locus 1267 : 
2 alleles
0.7% missing data
   2   (0.915) 0.979 0.989 0.968 0.914 0.191 0.995 0.903 0.990 
   1   (0.085) 0.021 0.011 0.032 0.086 0.809 0.005 0.097 0.010 

Locus 1268 : 
2 alleles
3.6% missing data
   2   (0.906) 0.986 0.982 0.869 0.974 0.981 0.626 0.981 0.705 
   3   (0.094) 0.014 0.018 0.131 0.026 0.019 0.374 0.019 0.295 

Locus 1269 : 
2 alleles
3.6% missing data
   1   (0.899) 0.182 0.984 0.936 0.937 0.898 0.986 0.927 0.986 
   4   (0.101) 0.818 0.016 0.064 0.063 0.102 0.014 0.073 0.014 

Locus 1270 : 
2 alleles
12.3% missing data
   1   (0.761) 0.965 0.774 0.850 0.683 0.945 0.966 0.665 0.086 
   3   (0.239) 0.035 0.226 0.150 0.317 0.055 0.034 0.335 0.914 

Locus 1271 : 
2 alleles
7.2% missing data
   1   (0.137) 0.027 0.064 0.137 0.086 0.033 0.032 0.067 0.817 
   3   (0.863) 0.973 0.936 0.863 0.914 0.967 0.968 0.933 0.183 

Locus 1272 : 
2 alleles
1.4% missing data
   2   (0.805) 0.966 0.959 0.833 0.801 0.926 0.841 0.818 0.731 
   4   (0.195) 0.034 0.041 0.167 0.199 0.074 0.159 0.182 0.269 

Locus 1273 : 
2 alleles
9.4% missing data
   2   (0.156) 0.107 0.029 0.184 0.073 0.962 0.034 0.078 0.028 
   4   (0.844) 0.893 0.971 0.816 0.927 0.038 0.966 0.922 0.972 

Locus 1274 : 
2 alleles
4.3% missing data
   2   (0.864) 0.981 0.927 0.918 0.870 0.952 0.988 0.862 0.273 
   4   (0.136) 0.019 0.073 0.082 0.130 0.048 0.012 0.138 0.727 

Locus 1275 : 
2 alleles
5.1% missing data
   1   (0.920) 0.958 0.970 0.951 0.876 0.945 0.994 0.944 0.990 
   2   (0.080) 0.042 0.030 0.049 0.124 0.055 0.006 0.056 0.010 

Locus 1276 : 
2 alleles
5.8% missing data
   2   (0.566) 0.541 0.900 0.537 0.598 0.822 0.870 0.571 0.068 
   4   (0.434) 0.459 0.100 0.463 0.402 0.178 0.130 0.429 0.932 

Locus 1277 : 
2 alleles
16.7% missing data
   1   (0.811) 0.833 0.951 0.728 0.860 0.953 0.935 0.901 0.965 
   2   (0.189) 0.167 0.049 0.272 0.140 0.047 0.065 0.099 0.035 

Locus 1278 : 
2 alleles
11.6% missing data
   4   (0.856) 0.826 0.584 0.856 0.927 0.841 0.963 0.908 0.957 
   3   (0.144) 0.174 0.416 0.144 0.073 0.159 0.037 0.092 0.043 

Locus 1279 : 
2 alleles
5.1% missing data
   3   (0.593) 0.378 0.630 0.608 0.659 0.815 0.840 0.498 0.854 
   1   (0.407) 0.622 0.370 0.392 0.341 0.185 0.160 0.502 0.146 

Locus 1280 : 
2 alleles
13.0% missing data
   3   (0.898) 0.889 0.901 0.902 0.951 0.883 0.989 0.932 0.986 
   1   (0.102) 0.111 0.099 0.098 0.049 0.117 0.011 0.068 0.014 

Locus 1281 : 
2 alleles
16.7% missing data
   3   (0.900) 0.017 0.956 0.937 0.878 0.980 0.994 0.949 0.986 
   4   (0.100) 0.983 0.044 0.063 0.122 0.020 0.006 0.051 0.014 

Locus 1282 : 
2 alleles
1.4% missing data
   1   (0.905) 0.986 0.982 0.936 0.905 0.978 0.995 0.909 0.984 
   3   (0.095) 0.014 0.018 0.064 0.095 0.022 0.005 0.091 0.016 

Locus 1283 : 
2 alleles
3.6% missing data
   3   (0.732) 0.103 0.781 0.738 0.806 0.182 0.711 0.844 0.538 
   1   (0.268) 0.897 0.219 0.262 0.194 0.818 0.289 0.156 0.462 

Locus 1284 : 
2 alleles
13.8% missing data
   4   (0.902) 0.985 0.928 0.912 0.874 0.940 0.984 0.950 0.967 
   2   (0.098) 0.015 0.072 0.088 0.126 0.060 0.016 0.050 0.033 

Locus 1285 : 
2 alleles
5.8% missing data
   1   (0.836) 0.850 0.814 0.868 0.850 0.968 0.966 0.877 0.290 
   3   (0.164) 0.150 0.186 0.132 0.150 0.032 0.034 0.123 0.710 

Locus 1286 : 
2 alleles
2.9% missing data
   2   (0.886) 0.838 0.797 0.827 0.955 0.970 0.889 0.969 0.968 
   4   (0.114) 0.162 0.203 0.173 0.045 0.030 0.111 0.031 0.032 

Locus 1287 : 
2 alleles
3.6% missing data
   1   (0.116) 0.033 0.028 0.170 0.040 0.139 0.299 0.025 0.291 
   3   (0.884) 0.967 0.972 0.830 0.960 0.861 0.701 0.975 0.709 

Locus 1288 : 
2 alleles
0.7% missing data
   4   (0.941) 0.984 0.994 0.916 0.992 0.941 0.867 0.995 0.487 
   3   (0.059) 0.016 0.006 0.084 0.008 0.059 0.133 0.005 0.513 

Locus 1289 : 
2 alleles
5.8% missing data
   3   (0.824) 0.064 0.970 0.806 0.933 0.413 0.884 0.937 0.481 
   1   (0.176) 0.936 0.030 0.194 0.067 0.587 0.116 0.063 0.519 

Locus 1290 : 
2 alleles
13.8% missing data
   1   (0.844) 0.985 0.848 0.880 0.907 0.256 0.965 0.840 0.978 
   4   (0.156) 0.015 0.152 0.120 0.093 0.744 0.035 0.160 0.022 

Locus 1291 : 
2 alleles
5.8% missing data
   1   (0.771) 0.047 0.071 0.648 0.881 0.935 0.894 0.937 0.917 
   3   (0.229) 0.953 0.929 0.352 0.119 0.065 0.106 0.063 0.083 

Locus 1292 : 
2 alleles
3.6% missing data
   3   (0.890) 0.973 0.893 0.874 0.919 0.974 0.984 0.947 0.937 
   2   (0.110) 0.027 0.107 0.126 0.081 0.026 0.016 0.053 0.063 

Locus 1293 : 
2 alleles
9.4% missing data
   2   (0.895) 0.943 0.978 0.875 0.956 0.915 0.984 0.948 0.909 
   4   (0.105) 0.057 0.022 0.125 0.044 0.085 0.016 0.052 0.091 

Locus 1294 : 
2 alleles
4.3% missing data
   3   (0.924) 0.996 0.978 0.982 0.907 0.968 0.998 0.705 0.980 
   4   (0.076) 0.004 0.022 0.018 0.093 0.032 0.002 0.295 0.020 

Locus 1295 : 
2 alleles
13.8% missing data
   1   (0.446) 0.450 0.344 0.469 0.428 0.077 0.791 0.412 0.227 
   4   (0.554) 0.550 0.656 0.531 0.572 0.923 0.209 0.588 0.773 

Locus 1296 : 
2 alleles
4.3% missing data
   2   (0.860) 0.986 0.840 0.868 0.925 0.966 0.975 0.858 0.982 
   3   (0.140) 0.014 0.160 0.132 0.075 0.034 0.025 0.142 0.018 

Locus 1297 : 
2 alleles
2.9% missing data
   4   (0.803) 0.954 0.763 0.613 0.912 0.949 0.886 0.941 0.976 
   3   (0.197) 0.046 0.237 0.387 0.088 0.051 0.114 0.059 0.024 

Locus 1298 : 
2 alleles
3.6% missing data
   1   (0.113) 0.013 0.654 0.069 0.146 0.105 0.012 0.080 0.018 
   3   (0.887) 0.987 0.346 0.931 0.854 0.895 0.988 0.920 0.982 

Locus 1299 : 
2 alleles
3.6% missing data
   2   (0.891) 0.990 0.938 0.912 0.927 0.949 0.988 0.896 0.952 
   4   (0.109) 0.010 0.062 0.088 0.073 0.051 0.012 0.104 0.048 

Locus 1300 : 
2 alleles
5.1% missing data
   3   (0.872) 0.988 0.840 0.869 0.913 0.917 0.978 0.908 0.981 
   1   (0.128) 0.012 0.160 0.131 0.087 0.083 0.022 0.092 0.019 

Locus 1301 : 
2 alleles
5.8% missing data
   3   (0.459) 0.461 0.419 0.487 0.451 0.923 0.322 0.416 0.164 
   4   (0.541) 0.539 0.581 0.513 0.549 0.077 0.678 0.584 0.836 

Locus 1302 : 
2 alleles
5.1% missing data
   2   (0.563) 0.936 0.146 0.644 0.574 0.145 0.432 0.539 0.074 
   4   (0.437) 0.064 0.854 0.356 0.426 0.855 0.568 0.461 0.926 

Locus 1303 : 
2 alleles
15.9% missing data
   1   (0.715) 0.441 0.843 0.716 0.734 0.736 0.905 0.738 0.705 
   2   (0.285) 0.559 0.157 0.284 0.266 0.264 0.095 0.262 0.295 

Locus 1304 : 
2 alleles
1.4% missing data
   1   (0.913) 0.992 0.988 0.938 0.890 0.980 0.992 0.937 0.990 
   3   (0.087) 0.008 0.012 0.062 0.110 0.020 0.008 0.063 0.010 

Locus 1305 : 
2 alleles
10.1% missing data
   2   (0.658) 0.801 0.883 0.636 0.695 0.928 0.678 0.680 0.509 
   4   (0.342) 0.199 0.117 0.364 0.305 0.072 0.322 0.320 0.491 

Locus 1306 : 
2 alleles
12.3% missing data
   1   (0.886) 0.984 0.922 0.902 0.868 0.972 0.989 0.916 0.983 
   3   (0.114) 0.016 0.078 0.098 0.132 0.028 0.011 0.084 0.017 

Locus 1307 : 
2 alleles
3.6% missing data
   2   (0.916) 0.966 0.954 0.961 0.924 0.971 0.995 0.881 0.988 
   4   (0.084) 0.034 0.046 0.039 0.076 0.029 0.005 0.119 0.012 

Locus 1308 : 
2 alleles
13.8% missing data
   4   (0.824) 0.969 0.844 0.816 0.896 0.824 0.970 0.831 0.970 
   1   (0.176) 0.031 0.156 0.184 0.104 0.176 0.030 0.169 0.030 

Locus 1309 : 
2 alleles
10.9% missing data
   1   (0.802) 0.538 0.938 0.760 0.852 0.897 0.891 0.877 0.970 
   2   (0.198) 0.462 0.062 0.240 0.148 0.103 0.109 0.123 0.030 

Locus 1310 : 
2 alleles
10.1% missing data
   1   (0.897) 0.977 0.909 0.923 0.767 0.979 0.993 0.933 0.985 
   3   (0.103) 0.023 0.091 0.077 0.233 0.021 0.007 0.067 0.015 

Locus 1311 : 
2 alleles
10.9% missing data
   2   (0.196) 0.146 0.134 0.231 0.197 0.047 0.166 0.076 0.933 
   4   (0.804) 0.854 0.866 0.769 0.803 0.953 0.834 0.924 0.067 

Locus 1312 : 
2 alleles
8.0% missing data
   2   (0.935) 0.996 0.991 0.972 0.944 0.993 0.997 0.922 0.992 
   3   (0.065) 0.004 0.009 0.028 0.056 0.007 0.003 0.078 0.008 

Locus 1313 : 
2 alleles
4.3% missing data
   3   (0.828) 0.921 0.940 0.853 0.917 0.948 0.862 0.833 0.447 
   1   (0.172) 0.079 0.060 0.147 0.083 0.052 0.138 0.167 0.553 

Locus 1314 : 
2 alleles
13.0% missing data
   3   (0.264) 0.309 0.222 0.196 0.357 0.074 0.033 0.387 0.041 
   1   (0.736) 0.691 0.778 0.804 0.643 0.926 0.967 0.613 0.959 

Locus 1315 : 
2 alleles
8.0% missing data
   3   (0.882) 0.982 0.944 0.872 0.944 0.847 0.858 0.937 0.981 
   4   (0.118) 0.018 0.056 0.128 0.056 0.153 0.142 0.063 0.019 

Locus 1316 : 
2 alleles
12.3% missing data
   4   (0.844) 0.879 0.915 0.887 0.769 0.960 0.979 0.823 0.979 
   1   (0.156) 0.121 0.085 0.113 0.231 0.040 0.021 0.177 0.021 

Locus 1317 : 
2 alleles
13.0% missing data
   3   (0.874) 0.577 0.852 0.872 0.907 0.935 0.963 0.942 0.852 
   1   (0.126) 0.423 0.148 0.128 0.093 0.065 0.037 0.058 0.148 

Locus 1318 : 
2 alleles
3.6% missing data
   2   (0.915) 0.788 0.989 0.943 0.926 0.907 0.994 0.941 0.987 
   4   (0.085) 0.212 0.011 0.057 0.074 0.093 0.006 0.059 0.013 

Locus 1319 : 
2 alleles
4.3% missing data
   1   (0.322) 0.058 0.236 0.216 0.362 0.866 0.277 0.436 0.477 
   2   (0.678) 0.942 0.764 0.784 0.638 0.134 0.723 0.564 0.523 

Locus 1320 : 
2 alleles
15.2% missing data
   1   (0.606) 0.705 0.552 0.562 0.637 0.079 0.830 0.669 0.939 
   3   (0.394) 0.295 0.448 0.438 0.363 0.921 0.170 0.331 0.061 

Locus 1321 : 
2 alleles
15.2% missing data
   3   (0.868) 0.934 0.948 0.950 0.854 0.972 0.995 0.592 0.983 
   4   (0.132) 0.066 0.052 0.050 0.146 0.028 0.005 0.408 0.017 

Locus 1322 : 
2 alleles
3.6% missing data
   1   (0.549) 0.507 0.564 0.508 0.540 0.067 0.830 0.661 0.203 
   3   (0.451) 0.493 0.436 0.492 0.460 0.933 0.170 0.339 0.797 

Locus 1323 : 
2 alleles
9.4% missing data
   2   (0.857) 0.978 0.491 0.891 0.921 0.325 0.965 0.892 0.978 
   4   (0.143) 0.022 0.509 0.109 0.079 0.675 0.035 0.108 0.022 

Locus 1324 : 
2 alleles
6.5% missing data
   2   (0.486) 0.406 0.857 0.423 0.592 0.852 0.824 0.418 0.796 
   1   (0.514) 0.594 0.143 0.577 0.408 0.148 0.176 0.582 0.204 

Locus 1325 : 
2 alleles
6.5% missing data
   2   (0.211) 0.043 0.059 0.201 0.171 0.348 0.386 0.189 0.029 
   4   (0.789) 0.957 0.941 0.799 0.829 0.652 0.614 0.811 0.971 

Locus 1326 : 
2 alleles
13.0% missing data
   3   (0.860) 0.975 0.536 0.909 0.566 0.841 0.975 0.923 0.866 
   1   (0.140) 0.025 0.464 0.091 0.434 0.159 0.025 0.077 0.134 

Locus 1327 : 
2 alleles
10.9% missing data
   2   (0.931) 0.924 0.971 0.956 0.966 0.986 0.995 0.949 0.992 
   1   (0.069) 0.076 0.029 0.044 0.034 0.014 0.005 0.051 0.008 

Locus 1328 : 
2 alleles
5.8% missing data
   2   (0.542) 0.485 0.895 0.438 0.497 0.802 0.907 0.599 0.918 
   4   (0.458) 0.515 0.105 0.562 0.503 0.198 0.093 0.401 0.082 

Locus 1329 : 
2 alleles
2.2% missing data
   2   (0.894) 0.919 0.944 0.893 0.936 0.963 0.988 0.930 0.987 
   4   (0.106) 0.081 0.056 0.107 0.064 0.037 0.012 0.070 0.013 

Locus 1330 : 
2 alleles
11.6% missing data
   1   (0.882) 0.907 0.924 0.912 0.939 0.971 0.963 0.913 0.593 
   3   (0.118) 0.093 0.076 0.088 0.061 0.029 0.037 0.087 0.407 

Locus 1331 : 
2 alleles
11.6% missing data
   1   (0.836) 0.735 0.853 0.885 0.865 0.232 0.971 0.833 0.964 
   4   (0.164) 0.265 0.147 0.115 0.135 0.768 0.029 0.167 0.036 

Locus 1332 : 
2 alleles
13.0% missing data
   2   (0.890) 0.982 0.970 0.913 0.826 0.841 0.981 0.932 0.908 
   4   (0.110) 0.018 0.030 0.087 0.174 0.159 0.019 0.068 0.092 

Locus 1333 : 
2 alleles
15.9% missing data
   1   (0.079) 0.082 0.093 0.083 0.030 0.016 0.012 0.034 0.010 
   4   (0.921) 0.918 0.907 0.917 0.970 0.984 0.988 0.966 0.990 

Locus 1334 : 
2 alleles
1.4% missing data
   1   (0.887) 0.965 0.986 0.917 0.927 0.980 0.980 0.933 0.186 
   2   (0.113) 0.035 0.014 0.083 0.073 0.020 0.020 0.067 0.814 

Locus 1335 : 
2 alleles
12.3% missing data
   1   (0.947) 0.997 0.976 0.985 0.939 0.991 0.998 0.905 0.992 
   4   (0.053) 0.003 0.024 0.015 0.061 0.009 0.002 0.095 0.008 

Locus 1336 : 
2 alleles
5.1% missing data
   3   (0.862) 0.868 0.977 0.881 0.877 0.960 0.985 0.868 0.948 
   1   (0.138) 0.132 0.023 0.119 0.123 0.040 0.015 0.132 0.052 

Locus 1337 : 
2 alleles
17.4% missing data
   2   (0.912) 0.935 0.861 0.887 0.942 0.939 0.927 0.979 0.988 
   4   (0.088) 0.065 0.139 0.113 0.058 0.061 0.073 0.021 0.012 

Locus 1338 : 
2 alleles
5.1% missing data
   2   (0.906) 0.976 0.926 0.922 0.929 0.969 0.995 0.932 0.968 
   1   (0.094) 0.024 0.074 0.078 0.071 0.031 0.005 0.068 0.032 

Locus 1339 : 
2 alleles
1.4% missing data
   2   (0.902) 0.993 0.988 0.901 0.900 0.980 0.992 0.946 0.987 
   3   (0.098) 0.007 0.012 0.099 0.100 0.020 0.008 0.054 0.013 

Locus 1340 : 
2 alleles
2.2% missing data
   1   (0.864) 0.905 0.973 0.886 0.935 0.352 0.963 0.885 0.979 
   3   (0.136) 0.095 0.027 0.114 0.065 0.648 0.037 0.115 0.021 

Locus 1341 : 
2 alleles
4.3% missing data
   1   (0.900) 0.973 0.983 0.922 0.899 0.981 0.992 0.916 0.987 
   3   (0.100) 0.027 0.017 0.078 0.101 0.019 0.008 0.084 0.013 

Locus 1342 : 
2 alleles
1.4% missing data
   3   (0.891) 0.990 0.985 0.954 0.924 0.163 0.990 0.823 0.986 
   1   (0.109) 0.010 0.015 0.046 0.076 0.837 0.010 0.177 0.014 

Locus 1343 : 
2 alleles
10.9% missing data
   2   (0.824) 0.964 0.901 0.831 0.849 0.874 0.921 0.879 0.629 
   4   (0.176) 0.036 0.099 0.169 0.151 0.126 0.079 0.121 0.371 

Locus 1344 : 
2 alleles
3.6% missing data
   2   (0.882) 0.951 0.926 0.875 0.933 0.979 0.989 0.914 0.983 
   4   (0.118) 0.049 0.074 0.125 0.067 0.021 0.011 0.086 0.017 

Locus 1345 : 
2 alleles
10.9% missing data
   2   (0.482) 0.056 0.669 0.399 0.434 0.933 0.183 0.688 0.070 
   4   (0.518) 0.944 0.331 0.601 0.566 0.067 0.817 0.312 0.930 

Locus 1346 : 
2 alleles
10.9% missing data
   4   (0.871) 0.984 0.981 0.827 0.942 0.864 0.976 0.934 0.878 
   2   (0.129) 0.016 0.019 0.173 0.058 0.136 0.024 0.066 0.122 

Locus 1347 : 
2 alleles
0.0% missing data
   3   (0.713) 0.947 0.929 0.726 0.584 0.922 0.977 0.662 0.958 
   1   (0.287) 0.053 0.071 0.274 0.416 0.078 0.023 0.338 0.042 

Locus 1348 : 
2 alleles
4.3% missing data
   3   (0.912) 0.905 0.966 0.928 0.947 0.976 0.987 0.944 0.988 
   1   (0.088) 0.095 0.034 0.072 0.053 0.024 0.013 0.056 0.012 

Locus 1349 : 
2 alleles
13.8% missing data
   1   (0.536) 0.606 0.511 0.624 0.460 0.185 0.193 0.541 0.089 
   3   (0.464) 0.394 0.489 0.376 0.540 0.815 0.807 0.459 0.911 

Locus 1350 : 
2 alleles
10.9% missing data
   1   (0.933) 0.968 0.990 0.980 0.953 0.282 0.994 0.925 0.992 
   3   (0.067) 0.032 0.010 0.020 0.047 0.718 0.006 0.075 0.008 

Locus 1351 : 
2 alleles
17.4% missing data
   2   (0.604) 0.553 0.089 0.647 0.686 0.450 0.757 0.594 0.345 
   4   (0.396) 0.447 0.911 0.353 0.314 0.550 0.243 0.406 0.655 

Locus 1352 : 
2 alleles
14.5% missing data
   1   (0.543) 0.412 0.920 0.507 0.732 0.521 0.689 0.490 0.551 
   4   (0.457) 0.588 0.080 0.493 0.268 0.479 0.311 0.510 0.449 

Locus 1353 : 
2 alleles
12.3% missing data
   2   (0.880) 0.908 0.977 0.836 0.950 0.847 0.840 0.971 0.520 
   4   (0.120) 0.092 0.023 0.164 0.050 0.153 0.160 0.029 0.480 

Locus 1354 : 
2 alleles
4.3% missing data
   4   (0.915) 0.922 0.934 0.915 0.939 0.986 0.979 0.967 0.973 
   2   (0.085) 0.078 0.066 0.085 0.061 0.014 0.021 0.033 0.027 

Locus 1355 : 
2 alleles
10.9% missing data
   3   (0.448) 0.052 0.528 0.413 0.573 0.484 0.430 0.470 0.456 
   1   (0.552) 0.948 0.472 0.587 0.427 0.516 0.570 0.530 0.544 

Locus 1356 : 
2 alleles
6.5% missing data
   2   (0.817) 0.979 0.503 0.846 0.851 0.417 0.907 0.902 0.284 
   4   (0.183) 0.021 0.497 0.154 0.149 0.583 0.093 0.098 0.716 

Locus 1357 : 
2 alleles
7.2% missing data
   4   (0.764) 0.663 0.946 0.739 0.776 0.769 0.903 0.814 0.967 
   2   (0.236) 0.337 0.054 0.261 0.224 0.231 0.097 0.186 0.033 

Locus 1358 : 
2 alleles
4.3% missing data
   3   (0.873) 0.888 0.924 0.871 0.917 0.965 0.970 0.908 0.984 
   1   (0.127) 0.112 0.076 0.129 0.083 0.035 0.030 0.092 0.016 

Locus 1359 : 
2 alleles
5.8% missing data
   3   (0.462) 0.066 0.104 0.251 0.768 0.265 0.028 0.830 0.167 
   1   (0.538) 0.934 0.896 0.749 0.232 0.735 0.972 0.170 0.833 

Locus 1360 : 
2 alleles
5.1% missing data
   1   (0.308) 0.350 0.321 0.323 0.400 0.969 0.052 0.222 0.045 
   3   (0.692) 0.650 0.679 0.677 0.600 0.031 0.948 0.778 0.955 

Locus 1361 : 
2 alleles
5.1% missing data
   1   (0.126) 0.015 0.050 0.124 0.133 0.031 0.031 0.086 0.016 
   3   (0.874) 0.985 0.950 0.876 0.867 0.969 0.969 0.914 0.984 

Locus 1362 : 
2 alleles
12.3% missing data
   4   (0.806) 0.803 0.702 0.811 0.906 0.506 0.886 0.839 0.923 
   1   (0.194) 0.197 0.298 0.189 0.094 0.494 0.114 0.161 0.077 

Locus 1363 : 
2 alleles
2.9% missing data
   3   (0.867) 0.860 0.971 0.901 0.860 0.957 0.985 0.917 0.160 
   1   (0.133) 0.140 0.029 0.099 0.140 0.043 0.015 0.083 0.840 

Locus 1364 : 
2 alleles
13.8% missing data
   4   (0.911) 0.970 0.901 0.862 0.955 0.969 0.979 0.978 0.988 
   2   (0.089) 0.030 0.099 0.138 0.045 0.031 0.021 0.022 0.012 

Locus 1365 : 
2 alleles
14.5% missing data
   2   (0.168) 0.132 0.113 0.106 0.237 0.143 0.011 0.252 0.023 
   3   (0.832) 0.868 0.887 0.894 0.763 0.857 0.989 0.748 0.977 

Locus 1366 : 
2 alleles
10.9% missing data
   2   (0.387) 0.442 0.061 0.429 0.345 0.120 0.044 0.455 0.060 
   4   (0.613) 0.558 0.939 0.571 0.655 0.880 0.956 0.545 0.940 

Locus 1367 : 
2 alleles
0.7% missing data
   1   (0.896) 0.178 0.980 0.928 0.942 0.970 0.992 0.923 0.984 
   3   (0.104) 0.822 0.020 0.072 0.058 0.030 0.008 0.077 0.016 

Locus 1368 : 
2 alleles
10.1% missing data
   2   (0.652) 0.964 0.723 0.634 0.592 0.839 0.955 0.612 0.951 
   4   (0.348) 0.036 0.277 0.366 0.408 0.161 0.045 0.388 0.049 

Locus 1369 : 
2 alleles
4.3% missing data
   1   (0.464) 0.524 0.501 0.445 0.510 0.400 0.753 0.392 0.910 
   3   (0.536) 0.476 0.499 0.555 0.490 0.600 0.247 0.608 0.090 

Locus 1370 : 
2 alleles
14.5% missing data
   3   (0.894) 0.963 0.985 0.956 0.920 0.983 0.989 0.852 0.317 
   1   (0.106) 0.037 0.015 0.044 0.080 0.017 0.011 0.148 0.683 

Locus 1371 : 
2 alleles
12.3% missing data
   1   (0.124) 0.122 0.102 0.105 0.081 0.118 0.016 0.112 0.021 
   3   (0.876) 0.878 0.898 0.895 0.919 0.882 0.984 0.888 0.979 

Locus 1372 : 
2 alleles
3.6% missing data
   1   (0.832) 0.959 0.590 0.868 0.814 0.933 0.880 0.891 0.505 
   4   (0.168) 0.041 0.410 0.132 0.186 0.067 0.120 0.109 0.495 

Locus 1373 : 
2 alleles
5.8% missing data
   3   (0.832) 0.956 0.625 0.817 0.881 0.921 0.962 0.880 0.972 
   4   (0.168) 0.044 0.375 0.183 0.119 0.079 0.038 0.120 0.028 

Locus 1374 : 
2 alleles
4.3% missing data
   3   (0.884) 0.983 0.986 0.912 0.897 0.967 0.988 0.871 0.985 
   1   (0.116) 0.017 0.014 0.088 0.103 0.033 0.012 0.129 0.015 

Locus 1375 : 
2 alleles
3.6% missing data
   1   (0.825) 0.965 0.955 0.841 0.820 0.959 0.962 0.812 0.976 
   2   (0.175) 0.035 0.045 0.159 0.180 0.041 0.038 0.188 0.024 

Locus 1376 : 
2 alleles
1.4% missing data
   2   (0.938) 0.974 0.989 0.976 0.952 0.982 0.996 0.917 0.992 
   4   (0.062) 0.026 0.011 0.024 0.048 0.018 0.004 0.083 0.008 

Locus 1377 : 
2 alleles
1.4% missing data
   2   (0.903) 0.994 0.973 0.888 0.968 0.976 0.976 0.944 0.978 
   3   (0.097) 0.006 0.027 0.112 0.032 0.024 0.024 0.056 0.022 

Locus 1378 : 
2 alleles
10.1% missing data
   1   (0.710) 0.949 0.633 0.634 0.820 0.943 0.886 0.774 0.656 
   3   (0.290) 0.051 0.367 0.366 0.180 0.057 0.114 0.226 0.344 

Locus 1379 : 
2 alleles
16.7% missing data
   3   (0.562) 0.107 0.753 0.269 0.863 0.214 0.032 0.898 0.897 
   1   (0.438) 0.893 0.247 0.731 0.137 0.786 0.968 0.102 0.103 

Locus 1380 : 
2 alleles
3.6% missing data
   3   (0.785) 0.808 0.793 0.777 0.773 0.942 0.927 0.821 0.965 
   1   (0.215) 0.192 0.207 0.223 0.227 0.058 0.073 0.179 0.035 

Locus 1381 : 
2 alleles
10.9% missing data
   1   (0.868) 0.913 0.981 0.939 0.763 0.981 0.994 0.741 0.980 
   4   (0.132) 0.087 0.019 0.061 0.237 0.019 0.006 0.259 0.020 

Locus 1382 : 
2 alleles
7.2% missing data
   3   (0.852) 0.362 0.864 0.892 0.753 0.951 0.921 0.931 0.471 
   1   (0.148) 0.638 0.136 0.108 0.247 0.049 0.079 0.069 0.529 

Locus 1383 : 
2 alleles
15.2% missing data
   3   (0.908) 0.883 0.876 0.896 0.947 0.931 0.944 0.971 0.913 
   4   (0.092) 0.117 0.124 0.104 0.053 0.069 0.056 0.029 0.087 

Locus 1384 : 
2 alleles
13.0% missing data
   2   (0.852) 0.716 0.895 0.880 0.777 0.921 0.968 0.884 0.981 
   1   (0.148) 0.284 0.105 0.120 0.223 0.079 0.032 0.116 0.019 

Locus 1385 : 
2 alleles
2.9% missing data
   2   (0.727) 0.955 0.921 0.669 0.816 0.348 0.940 0.770 0.955 
   4   (0.273) 0.045 0.079 0.331 0.184 0.652 0.060 0.230 0.045 

Locus 1386 : 
2 alleles
14.5% missing data
   2   (0.869) 0.843 0.915 0.847 0.854 0.971 0.983 0.937 0.982 
   4   (0.131) 0.157 0.085 0.153 0.146 0.029 0.017 0.063 0.018 

Locus 1387 : 
2 alleles
4.3% missing data
   1   (0.727) 0.204 0.734 0.795 0.621 0.711 0.483 0.804 0.304 
   3   (0.273) 0.796 0.266 0.205 0.379 0.289 0.517 0.196 0.696 

Locus 1388 : 
2 alleles
15.2% missing data
   1   (0.269) 0.460 0.855 0.204 0.290 0.062 0.132 0.249 0.571 
   3   (0.731) 0.540 0.145 0.796 0.710 0.938 0.868 0.751 0.429 

Locus 1389 : 
2 alleles
4.3% missing data
   4   (0.843) 0.278 0.959 0.870 0.906 0.909 0.943 0.909 0.242 
   1   (0.157) 0.722 0.041 0.130 0.094 0.091 0.057 0.091 0.758 

Locus 1390 : 
2 alleles
12.3% missing data
   2   (0.869) 0.950 0.944 0.859 0.933 0.916 0.742 0.933 0.861 
   4   (0.131) 0.050 0.056 0.141 0.067 0.084 0.258 0.067 0.139 

Locus 1391 : 
2 alleles
6.5% missing data
   2   (0.104) 0.011 0.029 0.116 0.063 0.030 0.020 0.056 0.017 
   4   (0.896) 0.989 0.971 0.884 0.937 0.970 0.980 0.944 0.983 

Locus 1392 : 
2 alleles
10.9% missing data
   1   (0.176) 0.973 0.032 0.139 0.208 0.064 0.015 0.158 0.025 
   2   (0.824) 0.027 0.968 0.861 0.792 0.936 0.985 0.842 0.975 

Locus 1393 : 
2 alleles
3.6% missing data
   1   (0.904) 0.973 0.969 0.891 0.955 0.912 0.969 0.955 0.987 
   3   (0.096) 0.027 0.031 0.109 0.045 0.088 0.031 0.045 0.013 

Locus 1394 : 
2 alleles
14.5% missing data
   3   (0.886) 0.746 0.974 0.858 0.959 0.898 0.904 0.957 0.827 
   4   (0.114) 0.254 0.026 0.142 0.041 0.102 0.096 0.043 0.173 

Locus 1395 : 
2 alleles
13.0% missing data
   2   (0.891) 0.839 0.968 0.889 0.896 0.968 0.963 0.946 0.983 
   3   (0.109) 0.161 0.032 0.111 0.104 0.032 0.037 0.054 0.017 

Locus 1396 : 
2 alleles
12.3% missing data
   3   (0.870) 0.863 0.965 0.876 0.953 0.976 0.959 0.930 0.096 
   1   (0.130) 0.137 0.035 0.124 0.047 0.024 0.041 0.070 0.904 

Locus 1397 : 
2 alleles
15.9% missing data
   2   (0.880) 0.975 0.852 0.888 0.889 0.964 0.985 0.912 0.981 
   4   (0.120) 0.025 0.148 0.112 0.111 0.036 0.015 0.088 0.019 

Locus 1398 : 
2 alleles
2.2% missing data
   1   (0.950) 0.997 0.988 0.988 0.959 0.995 0.999 0.888 0.986 
   2   (0.050) 0.003 0.012 0.012 0.041 0.005 0.001 0.112 0.014 

Locus 1399 : 
2 alleles
3.6% missing data
   1   (0.884) 0.965 0.949 0.882 0.905 0.951 0.991 0.921 0.983 
   4   (0.116) 0.035 0.051 0.118 0.095 0.049 0.009 0.079 0.017 

Locus 1400 : 
2 alleles
3.6% missing data
   4   (0.846) 0.833 0.962 0.798 0.910 0.946 0.955 0.911 0.970 
   2   (0.154) 0.167 0.038 0.202 0.090 0.054 0.045 0.089 0.030 

Locus 1401 : 
2 alleles
15.2% missing data
   4   (0.826) 0.835 0.946 0.840 0.674 0.860 0.968 0.873 0.975 
   3   (0.174) 0.165 0.054 0.160 0.326 0.140 0.032 0.127 0.025 

Locus 1402 : 
2 alleles
14.5% missing data
   2   (0.831) 0.976 0.876 0.795 0.896 0.821 0.945 0.895 0.838 
   1   (0.169) 0.024 0.124 0.205 0.104 0.179 0.055 0.105 0.162 

Locus 1403 : 
2 alleles
1.4% missing data
   3   (0.923) 0.967 0.988 0.962 0.885 0.946 0.997 0.924 0.990 
   4   (0.077) 0.033 0.012 0.038 0.115 0.054 0.003 0.076 0.010 

Locus 1404 : 
2 alleles
4.3% missing data
   1   (0.640) 0.405 0.627 0.584 0.686 0.080 0.778 0.754 0.953 
   4   (0.360) 0.595 0.373 0.416 0.314 0.920 0.222 0.246 0.047 

Locus 1405 : 
2 alleles
13.8% missing data
   4   (0.428) 0.917 0.394 0.371 0.420 0.475 0.446 0.464 0.491 
   3   (0.572) 0.083 0.606 0.629 0.580 0.525 0.554 0.536 0.509 

Locus 1406 : 
2 alleles
2.9% missing data
   1   (0.849) 0.018 0.970 0.828 0.903 0.841 0.971 0.936 0.945 
   3   (0.151) 0.982 0.030 0.172 0.097 0.159 0.029 0.064 0.055 

Locus 1407 : 
2 alleles
3.6% missing data
   1   (0.874) 0.806 0.975 0.817 0.923 0.967 0.974 0.952 0.980 
   2   (0.126) 0.194 0.025 0.183 0.077 0.033 0.026 0.048 0.020 

Locus 1408 : 
2 alleles
13.0% missing data
   1   (0.546) 0.056 0.609 0.582 0.522 0.515 0.664 0.515 0.710 
   3   (0.454) 0.944 0.391 0.418 0.478 0.485 0.336 0.485 0.290 

Locus 1409 : 
2 alleles
7.2% missing data
   3   (0.900) 0.981 0.982 0.933 0.889 0.980 0.990 0.898 0.983 
   2   (0.100) 0.019 0.018 0.067 0.111 0.020 0.010 0.102 0.017 

Locus 1410 : 
2 alleles
13.0% missing data
   2   (0.766) 0.817 0.709 0.736 0.816 0.789 0.380 0.866 0.941 
   1   (0.234) 0.183 0.291 0.264 0.184 0.211 0.620 0.134 0.059 

Locus 1411 : 
2 alleles
5.8% missing data
   1   (0.449) 0.424 0.151 0.462 0.494 0.452 0.185 0.438 0.728 
   2   (0.551) 0.576 0.849 0.538 0.506 0.548 0.815 0.562 0.272 

Locus 1412 : 
2 alleles
2.9% missing data
   1   (0.411) 0.070 0.475 0.291 0.516 0.119 0.072 0.607 0.941 
   3   (0.589) 0.930 0.525 0.709 0.484 0.881 0.928 0.393 0.059 

Locus 1413 : 
2 alleles
7.2% missing data
   1   (0.880) 0.969 0.980 0.839 0.916 0.954 0.984 0.943 0.984 
   3   (0.120) 0.031 0.020 0.161 0.084 0.046 0.016 0.057 0.016 

Locus 1414 : 
2 alleles
9.4% missing data
   2   (0.795) 0.470 0.929 0.673 0.896 0.933 0.844 0.920 0.969 
   3   (0.205) 0.530 0.071 0.327 0.104 0.067 0.156 0.080 0.031 

Locus 1415 : 
2 alleles
6.5% missing data
   1   (0.836) 0.945 0.706 0.846 0.859 0.910 0.955 0.860 0.976 
   4   (0.164) 0.055 0.294 0.154 0.141 0.090 0.045 0.140 0.024 

Locus 1416 : 
2 alleles
3.6% missing data
   3   (0.695) 0.726 0.927 0.663 0.622 0.923 0.926 0.722 0.951 
   1   (0.305) 0.274 0.073 0.337 0.378 0.077 0.074 0.278 0.049 

Locus 1417 : 
2 alleles
13.0% missing data
   2   (0.853) 0.869 0.899 0.860 0.723 0.958 0.983 0.908 0.979 
   4   (0.147) 0.131 0.101 0.140 0.277 0.042 0.017 0.092 0.021 

Locus 1418 : 
2 alleles
5.1% missing data
   2   (0.886) 0.967 0.964 0.846 0.938 0.913 0.972 0.950 0.985 
   3   (0.114) 0.033 0.036 0.154 0.062 0.087 0.028 0.050 0.015 

Locus 1419 : 
2 alleles
13.0% missing data
   3   (0.836) 0.989 0.872 0.815 0.899 0.899 0.276 0.928 0.854 
   1   (0.164) 0.011 0.128 0.185 0.101 0.101 0.724 0.072 0.146 

Locus 1420 : 
2 alleles
4.3% missing data
   3   (0.879) 0.852 0.985 0.872 0.920 0.979 0.974 0.922 0.984 
   1   (0.121) 0.148 0.015 0.128 0.080 0.021 0.026 0.078 0.016 

Locus 1421 : 
2 alleles
12.3% missing data
   1   (0.365) 0.069 0.292 0.309 0.505 0.561 0.378 0.373 0.459 
   3   (0.635) 0.931 0.708 0.691 0.495 0.439 0.622 0.627 0.541 

Locus 1422 : 
2 alleles
10.1% missing data
   1   (0.079) 0.009 0.103 0.033 0.090 0.010 0.004 0.118 0.012 
   3   (0.921) 0.991 0.897 0.967 0.910 0.990 0.996 0.882 0.988 

Locus 1423 : 
2 alleles
12.3% missing data
   3   (0.700) 0.705 0.738 0.700 0.794 0.761 0.828 0.696 0.638 
   1   (0.300) 0.295 0.262 0.300 0.206 0.239 0.172 0.304 0.362 

Locus 1424 : 
2 alleles
12.3% missing data
   4   (0.851) 0.834 0.858 0.831 0.937 0.905 0.856 0.902 0.980 
   2   (0.149) 0.166 0.142 0.169 0.063 0.095 0.144 0.098 0.020 

Locus 1425 : 
2 alleles
5.8% missing data
   4   (0.680) 0.964 0.949 0.549 0.821 0.932 0.338 0.814 0.737 
   2   (0.320) 0.036 0.051 0.451 0.179 0.068 0.662 0.186 0.263 

Locus 1426 : 
2 alleles
8.7% missing data
   2   (0.916) 0.920 0.989 0.967 0.954 0.979 0.995 0.915 0.174 
   3   (0.084) 0.080 0.011 0.033 0.046 0.021 0.005 0.085 0.826 

Locus 1427 : 
2 alleles
17.4% missing data
   2   (0.654) 0.501 0.919 0.648 0.725 0.598 0.850 0.637 0.653 
   3   (0.346) 0.499 0.081 0.352 0.275 0.402 0.150 0.363 0.347 

Locus 1428 : 
2 alleles
3.6% missing data
   1   (0.893) 0.989 0.905 0.851 0.961 0.985 0.984 0.952 0.957 
   3   (0.107) 0.011 0.095 0.149 0.039 0.015 0.016 0.048 0.043 

Locus 1429 : 
2 alleles
19.6% missing data
   1   (0.895) 0.933 0.982 0.922 0.923 0.949 0.983 0.898 0.987 
   4   (0.105) 0.067 0.018 0.078 0.077 0.051 0.017 0.102 0.013 

Locus 1430 : 
2 alleles
3.6% missing data
   1   (0.800) 0.613 0.648 0.781 0.926 0.963 0.854 0.878 0.300 
   2   (0.200) 0.387 0.352 0.219 0.074 0.037 0.146 0.122 0.700 

Locus 1431 : 
2 alleles
6.5% missing data
   3   (0.796) 0.264 0.088 0.791 0.832 0.874 0.923 0.897 0.973 
   2   (0.204) 0.736 0.912 0.209 0.168 0.126 0.077 0.103 0.027 

Locus 1432 : 
2 alleles
7.2% missing data
   1   (0.527) 0.155 0.569 0.564 0.530 0.500 0.524 0.465 0.858 
   3   (0.473) 0.845 0.431 0.436 0.470 0.500 0.476 0.535 0.142 

Locus 1433 : 
2 alleles
7.2% missing data
   3   (0.821) 0.966 0.961 0.836 0.903 0.024 0.985 0.826 0.972 
   1   (0.179) 0.034 0.039 0.164 0.097 0.976 0.015 0.174 0.028 

Locus 1434 : 
2 alleles
12.3% missing data
   1   (0.906) 0.351 0.977 0.932 0.934 0.899 0.983 0.954 0.913 
   3   (0.094) 0.649 0.023 0.068 0.066 0.101 0.017 0.046 0.087 

Locus 1435 : 
2 alleles
5.1% missing data
   1   (0.875) 0.858 0.975 0.854 0.929 0.860 0.979 0.930 0.982 
   3   (0.125) 0.142 0.025 0.146 0.071 0.140 0.021 0.070 0.018 

Locus 1436 : 
2 alleles
12.3% missing data
   4   (0.903) 0.981 0.947 0.944 0.883 0.021 0.993 0.944 0.987 
   2   (0.097) 0.019 0.053 0.056 0.117 0.979 0.007 0.056 0.013 

Locus 1437 : 
2 alleles
2.9% missing data
   1   (0.913) 0.967 0.992 0.947 0.934 0.930 0.996 0.904 0.990 
   3   (0.087) 0.033 0.008 0.053 0.066 0.070 0.004 0.096 0.010 

Locus 1438 : 
2 alleles
10.1% missing data
   2   (0.732) 0.938 0.941 0.774 0.553 0.921 0.936 0.748 0.209 
   4   (0.268) 0.062 0.059 0.226 0.447 0.079 0.064 0.252 0.791 

Locus 1439 : 
2 alleles
3.6% missing data
   1   (0.902) 0.952 0.940 0.905 0.905 0.825 0.991 0.953 0.985 
   3   (0.098) 0.048 0.060 0.095 0.095 0.175 0.009 0.047 0.015 

Locus 1440 : 
2 alleles
5.1% missing data
   3   (0.831) 0.295 0.556 0.798 0.919 0.392 0.888 0.944 0.975 
   1   (0.169) 0.705 0.444 0.202 0.081 0.608 0.112 0.056 0.025 

Locus 1441 : 
2 alleles
4.3% missing data
   1   (0.601) 0.436 0.558 0.559 0.737 0.661 0.747 0.659 0.319 
   4   (0.399) 0.564 0.442 0.441 0.263 0.339 0.253 0.341 0.681 

Locus 1442 : 
2 alleles
13.0% missing data
   4   (0.765) 0.646 0.756 0.734 0.584 0.866 0.883 0.876 0.970 
   2   (0.235) 0.354 0.244 0.266 0.416 0.134 0.117 0.124 0.030 

Locus 1443 : 
2 alleles
17.4% missing data
   1   (0.880) 0.981 0.944 0.817 0.955 0.678 0.871 0.967 0.873 
   4   (0.120) 0.019 0.056 0.183 0.045 0.322 0.129 0.033 0.127 

Locus 1444 : 
2 alleles
13.0% missing data
   2   (0.906) 0.975 0.783 0.924 0.948 0.978 0.989 0.929 0.987 
   4   (0.094) 0.025 0.217 0.076 0.052 0.022 0.011 0.071 0.013 

Locus 1445 : 
2 alleles
13.0% missing data
   2   (0.748) 0.686 0.716 0.719 0.821 0.945 0.923 0.787 0.747 
   1   (0.252) 0.314 0.284 0.281 0.179 0.055 0.077 0.213 0.253 

Locus 1446 : 
2 alleles
17.4% missing data
   2   (0.904) 0.867 0.990 0.793 0.986 0.932 0.194 0.991 0.943 
   3   (0.096) 0.133 0.010 0.207 0.014 0.068 0.806 0.009 0.057 

Locus 1447 : 
2 alleles
10.1% missing data
   2   (0.325) 0.042 0.067 0.397 0.196 0.181 0.085 0.346 0.119 
   4   (0.675) 0.958 0.933 0.603 0.804 0.819 0.915 0.654 0.881 

Locus 1448 : 
2 alleles
5.1% missing data
   1   (0.905) 0.989 0.965 0.920 0.916 0.975 0.989 0.936 0.987 
   4   (0.095) 0.011 0.035 0.080 0.084 0.025 0.011 0.064 0.013 

Locus 1449 : 
2 alleles
10.9% missing data
   3   (0.907) 0.991 0.901 0.912 0.919 0.977 0.990 0.952 0.971 
   4   (0.093) 0.009 0.099 0.088 0.081 0.023 0.010 0.048 0.029 

Locus 1450 : 
2 alleles
10.9% missing data
   1   (0.565) 0.915 0.496 0.598 0.521 0.103 0.650 0.518 0.866 
   3   (0.435) 0.085 0.504 0.402 0.479 0.897 0.350 0.482 0.134 

Locus 1451 : 
2 alleles
14.5% missing data
   4   (0.854) 0.833 0.957 0.869 0.920 0.940 0.954 0.908 0.195 
   1   (0.146) 0.167 0.043 0.131 0.080 0.060 0.046 0.092 0.805 

Locus 1452 : 
2 alleles
4.3% missing data
   1   (0.485) 0.462 0.106 0.520 0.532 0.639 0.150 0.499 0.210 
   3   (0.515) 0.538 0.894 0.480 0.468 0.361 0.850 0.501 0.790 

Locus 1453 : 
2 alleles
5.8% missing data
   3   (0.551) 0.075 0.727 0.428 0.695 0.946 0.196 0.760 0.096 
   1   (0.449) 0.925 0.273 0.572 0.305 0.054 0.804 0.240 0.904 

Locus 1454 : 
2 alleles
13.0% missing data
   2   (0.838) 0.517 0.965 0.817 0.885 0.780 0.903 0.922 0.849 
   4   (0.162) 0.483 0.035 0.183 0.115 0.220 0.097 0.078 0.151 

Locus 1455 : 
2 alleles
0.7% missing data
   1   (0.913) 0.995 0.992 0.960 0.883 0.988 0.997 0.946 0.178 
   3   (0.087) 0.005 0.008 0.040 0.117 0.012 0.003 0.054 0.822 

Locus 1456 : 
2 alleles
2.9% missing data
   2   (0.897) 0.986 0.980 0.891 0.938 0.968 0.989 0.936 0.954 
   4   (0.103) 0.014 0.020 0.109 0.062 0.032 0.011 0.064 0.046 

Locus 1457 : 
2 alleles
13.8% missing data
   2   (0.918) 0.897 0.983 0.941 0.943 0.882 0.991 0.945 0.989 
   4   (0.082) 0.103 0.017 0.059 0.057 0.118 0.009 0.055 0.011 

Locus 1458 : 
2 alleles
5.1% missing data
   3   (0.924) 0.980 0.990 0.962 0.960 0.963 0.995 0.892 0.991 
   1   (0.076) 0.020 0.010 0.038 0.040 0.037 0.005 0.108 0.009 

Locus 1459 : 
2 alleles
13.0% missing data
   4   (0.909) 0.941 0.980 0.937 0.828 0.984 0.993 0.940 0.988 
   2   (0.091) 0.059 0.020 0.063 0.172 0.016 0.007 0.060 0.012 

Locus 1460 : 
2 alleles
12.3% missing data
   2   (0.092) 0.223 0.084 0.135 0.019 0.016 0.488 0.014 0.209 
   4   (0.908) 0.777 0.916 0.865 0.981 0.984 0.512 0.986 0.791 

Locus 1461 : 
2 alleles
2.2% missing data
   2   (0.179) 0.035 0.915 0.132 0.227 0.288 0.069 0.096 0.592 
   4   (0.821) 0.965 0.085 0.868 0.773 0.712 0.931 0.904 0.408 

Locus 1462 : 
2 alleles
18.1% missing data
   3   (0.855) 0.971 0.818 0.876 0.829 0.973 0.983 0.868 0.948 
   1   (0.145) 0.029 0.182 0.124 0.171 0.027 0.017 0.132 0.052 

Locus 1463 : 
2 alleles
10.1% missing data
   2   (0.105) 0.046 0.012 0.029 0.144 0.014 0.003 0.413 0.013 
   3   (0.895) 0.954 0.988 0.971 0.856 0.986 0.997 0.587 0.987 

Locus 1464 : 
2 alleles
16.7% missing data
   1   (0.834) 0.855 0.960 0.737 0.882 0.843 0.879 0.941 0.978 
   3   (0.166) 0.145 0.040 0.263 0.118 0.157 0.121 0.059 0.022 

Locus 1465 : 
2 alleles
2.2% missing data
   2   (0.875) 0.924 0.980 0.912 0.927 0.324 0.970 0.886 0.980 
   4   (0.125) 0.076 0.020 0.088 0.073 0.676 0.030 0.114 0.020 

Locus 1466 : 
2 alleles
10.9% missing data
   2   (0.781) 0.941 0.865 0.745 0.819 0.902 0.856 0.838 0.924 
   4   (0.219) 0.059 0.135 0.255 0.181 0.098 0.144 0.162 0.076 

Locus 1467 : 
2 alleles
2.9% missing data
   1   (0.874) 0.903 0.973 0.864 0.913 0.956 0.987 0.912 0.981 
   2   (0.126) 0.097 0.027 0.136 0.087 0.044 0.013 0.088 0.019 

Locus 1468 : 
2 alleles
5.8% missing data
   2   (0.108) 0.249 0.083 0.101 0.053 0.024 0.068 0.036 0.694 
   4   (0.892) 0.751 0.917 0.899 0.947 0.976 0.932 0.964 0.306 

Locus 1469 : 
2 alleles
13.8% missing data
   4   (0.615) 0.537 0.917 0.558 0.767 0.855 0.691 0.635 0.473 
   2   (0.385) 0.463 0.083 0.442 0.233 0.145 0.309 0.365 0.527 

Locus 1470 : 
2 alleles
2.9% missing data
   2   (0.868) 0.967 0.830 0.813 0.929 0.795 0.942 0.951 0.981 
   4   (0.132) 0.033 0.170 0.187 0.071 0.205 0.058 0.049 0.019 

Locus 1471 : 
2 alleles
2.9% missing data
   1   (0.885) 0.990 0.972 0.918 0.826 0.961 0.994 0.889 0.980 
   3   (0.115) 0.010 0.028 0.082 0.174 0.039 0.006 0.111 0.020 

Locus 1472 : 
2 alleles
7.2% missing data
   3   (0.713) 0.267 0.934 0.721 0.805 0.920 0.878 0.732 0.260 
   1   (0.287) 0.733 0.066 0.279 0.195 0.080 0.122 0.268 0.740 

Locus 1473 : 
2 alleles
5.8% missing data
   1   (0.750) 0.456 0.956 0.781 0.766 0.938 0.792 0.765 0.530 
   3   (0.250) 0.544 0.044 0.219 0.234 0.062 0.208 0.235 0.470 

Locus 1474 : 
2 alleles
10.9% missing data
   2   (0.876) 0.982 0.856 0.915 0.928 0.953 0.973 0.899 0.341 
   4   (0.124) 0.018 0.144 0.085 0.072 0.047 0.027 0.101 0.659 

Locus 1475 : 
2 alleles
2.9% missing data
   3   (0.949) 0.986 0.996 0.988 0.956 0.995 0.999 0.870 0.994 
   1   (0.051) 0.014 0.004 0.012 0.044 0.005 0.001 0.130 0.006 

Locus 1476 : 
2 alleles
2.2% missing data
   2   (0.821) 0.895 0.203 0.884 0.782 0.972 0.984 0.787 0.975 
   4   (0.179) 0.105 0.797 0.116 0.218 0.028 0.016 0.213 0.025 

Locus 1477 : 
2 alleles
9.4% missing data
   4   (0.945) 0.974 0.994 0.985 0.933 0.994 0.998 0.893 0.993 
   2   (0.055) 0.026 0.006 0.015 0.067 0.006 0.002 0.107 0.007 

Locus 1478 : 
2 alleles
12.3% missing data
   3   (0.786) 0.107 0.830 0.857 0.798 0.955 0.974 0.693 0.929 
   1   (0.214) 0.893 0.170 0.143 0.202 0.045 0.026 0.307 0.071 

Locus 1479 : 
2 alleles
12.3% missing data
   1   (0.818) 0.826 0.871 0.786 0.889 0.770 0.958 0.867 0.975 
   3   (0.182) 0.174 0.129 0.214 0.111 0.230 0.042 0.133 0.025 

Locus 1480 : 
2 alleles
13.8% missing data
   2   (0.921) 0.995 0.949 0.925 0.981 0.975 0.768 0.977 0.877 
   4   (0.079) 0.005 0.051 0.075 0.019 0.025 0.232 0.023 0.123 

Locus 1481 : 
2 alleles
18.8% missing data
   1   (0.120) 0.211 0.053 0.090 0.171 0.042 0.018 0.096 0.016 
   3   (0.880) 0.789 0.947 0.910 0.829 0.958 0.982 0.904 0.984 

Locus 1482 : 
2 alleles
16.7% missing data
   3   (0.642) 0.700 0.746 0.695 0.654 0.274 0.268 0.691 0.117 
   1   (0.358) 0.300 0.254 0.305 0.346 0.726 0.732 0.309 0.883 

Locus 1483 : 
2 alleles
11.6% missing data
   4   (0.896) 0.893 0.977 0.936 0.917 0.976 0.993 0.858 0.983 
   2   (0.104) 0.107 0.023 0.064 0.083 0.024 0.007 0.142 0.017 

Locus 1484 : 
2 alleles
0.7% missing data
   3   (0.856) 0.981 0.980 0.836 0.923 0.955 0.973 0.885 0.954 
   1   (0.144) 0.019 0.020 0.164 0.077 0.045 0.027 0.115 0.046 

Locus 1485 : 
2 alleles
13.0% missing data
   4   (0.408) 0.548 0.375 0.360 0.299 0.484 0.297 0.471 0.854 
   2   (0.592) 0.452 0.625 0.640 0.701 0.516 0.703 0.529 0.146 

Locus 1486 : 
2 alleles
11.6% missing data
   1   (0.908) 0.888 0.943 0.929 0.950 0.973 0.987 0.927 0.989 
   2   (0.092) 0.112 0.057 0.071 0.050 0.027 0.013 0.073 0.011 

Locus 1487 : 
2 alleles
3.6% missing data
   2   (0.845) 0.962 0.889 0.863 0.892 0.810 0.976 0.833 0.979 
   3   (0.155) 0.038 0.111 0.137 0.108 0.190 0.024 0.167 0.021 

Locus 1488 : 
2 alleles
10.9% missing data
   1   (0.215) 0.648 0.044 0.210 0.154 0.099 0.028 0.219 0.035 
   3   (0.785) 0.352 0.956 0.790 0.846 0.901 0.972 0.781 0.965 

Locus 1489 : 
2 alleles
5.1% missing data
   1   (0.892) 0.994 0.826 0.885 0.919 0.587 0.721 0.973 0.987 
   3   (0.108) 0.006 0.174 0.115 0.081 0.413 0.279 0.027 0.013 

Locus 1490 : 
2 alleles
10.9% missing data
   4   (0.911) 0.994 0.972 0.937 0.851 0.986 0.994 0.938 0.990 
   1   (0.089) 0.006 0.028 0.063 0.149 0.014 0.006 0.062 0.010 

Locus 1491 : 
2 alleles
11.6% missing data
   1   (0.826) 0.968 0.847 0.824 0.897 0.778 0.964 0.828 0.975 
   4   (0.174) 0.032 0.153 0.176 0.103 0.222 0.036 0.172 0.025 

Locus 1492 : 
2 alleles
2.9% missing data
   4   (0.721) 0.967 0.537 0.716 0.701 0.880 0.920 0.732 0.895 
   2   (0.279) 0.033 0.463 0.284 0.299 0.120 0.080 0.268 0.105 

Locus 1493 : 
2 alleles
9.4% missing data
   1   (0.923) 0.943 0.982 0.956 0.935 0.982 0.995 0.927 0.989 
   3   (0.077) 0.057 0.018 0.044 0.065 0.018 0.005 0.073 0.011 

Locus 1494 : 
2 alleles
15.9% missing data
   4   (0.898) 0.977 0.982 0.912 0.926 0.392 0.945 0.957 0.987 
   2   (0.102) 0.023 0.018 0.088 0.074 0.608 0.055 0.043 0.013 

Locus 1495 : 
2 alleles
14.5% missing data
   1   (0.823) 0.964 0.966 0.843 0.716 0.801 0.948 0.863 0.799 
   3   (0.177) 0.036 0.034 0.157 0.284 0.199 0.052 0.137 0.201 

Locus 1496 : 
2 alleles
4.3% missing data
   3   (0.748) 0.025 0.828 0.754 0.724 0.306 0.879 0.842 0.927 
   1   (0.252) 0.975 0.172 0.246 0.276 0.694 0.121 0.158 0.073 

Locus 1497 : 
2 alleles
3.6% missing data
   2   (0.856) 0.895 0.971 0.928 0.760 0.899 0.991 0.742 0.978 
   4   (0.144) 0.105 0.029 0.072 0.240 0.101 0.009 0.258 0.022 

Locus 1498 : 
2 alleles
11.6% missing data
   2   (0.899) 0.856 0.905 0.894 0.941 0.965 0.967 0.952 0.985 
   4   (0.101) 0.144 0.095 0.106 0.059 0.035 0.033 0.048 0.015 

Locus 1499 : 
2 alleles
13.0% missing data
   4   (0.865) 0.954 0.856 0.794 0.931 0.880 0.944 0.949 0.978 
   2   (0.135) 0.046 0.144 0.206 0.069 0.120 0.056 0.051 0.022 

Locus 1500 : 
2 alleles
5.1% missing data
   1   (0.174) 0.854 0.483 0.096 0.138 0.026 0.016 0.245 0.049 
   3   (0.826) 0.146 0.517 0.904 0.862 0.974 0.984 0.755 0.951 

Locus 1501 : 
2 alleles
1.4% missing data
   1   (0.865) 0.979 0.451 0.895 0.887 0.982 0.976 0.888 0.980 
   2   (0.135) 0.021 0.549 0.105 0.113 0.018 0.024 0.112 0.020 

Locus 1502 : 
2 alleles
10.9% missing data
   4   (0.834) 0.858 0.835 0.829 0.919 0.478 0.885 0.886 0.976 
   1   (0.166) 0.142 0.165 0.171 0.081 0.522 0.115 0.114 0.024 

Locus 1503 : 
2 alleles
2.2% missing data
   1   (0.901) 0.382 0.979 0.915 0.954 0.760 0.970 0.956 0.987 
   3   (0.099) 0.618 0.021 0.085 0.046 0.240 0.030 0.044 0.013 

Locus 1504 : 
2 alleles
3.6% missing data
   1   (0.896) 0.912 0.959 0.932 0.917 0.982 0.996 0.868 0.987 
   3   (0.104) 0.088 0.041 0.068 0.083 0.018 0.004 0.132 0.013 

Locus 1505 : 
2 alleles
10.1% missing data
   1   (0.420) 0.033 0.465 0.359 0.467 0.291 0.669 0.523 0.125 
   4   (0.580) 0.967 0.535 0.641 0.533 0.709 0.331 0.477 0.875 

Locus 1506 : 
2 alleles
1.4% missing data
   1   (0.536) 0.111 0.149 0.482 0.667 0.165 0.145 0.694 0.825 
   4   (0.464) 0.889 0.851 0.518 0.333 0.835 0.855 0.306 0.175 

Locus 1507 : 
2 alleles
2.9% missing data
   4   (0.845) 0.954 0.884 0.838 0.888 0.943 0.980 0.864 0.980 
   3   (0.155) 0.046 0.116 0.162 0.112 0.057 0.020 0.136 0.020 

Locus 1508 : 
2 alleles
10.9% missing data
   1   (0.883) 0.982 0.903 0.856 0.879 0.977 0.978 0.950 0.982 
   3   (0.117) 0.018 0.097 0.144 0.121 0.023 0.022 0.050 0.018 

Locus 1509 : 
2 alleles
10.9% missing data
   1   (0.268) 0.250 0.284 0.263 0.323 0.289 0.386 0.190 0.267 
   3   (0.732) 0.750 0.716 0.737 0.677 0.711 0.614 0.810 0.733 

Locus 1510 : 
2 alleles
12.3% missing data
   4   (0.892) 0.983 0.918 0.874 0.942 0.914 0.974 0.951 0.879 
   3   (0.108) 0.017 0.082 0.126 0.058 0.086 0.026 0.049 0.121 

Locus 1511 : 
2 alleles
0.7% missing data
   1   (0.943) 0.997 0.995 0.987 0.948 0.994 0.999 0.828 0.994 
   2   (0.057) 0.003 0.005 0.013 0.052 0.006 0.001 0.172 0.006 

Locus 1512 : 
2 alleles
3.6% missing data
   2   (0.729) 0.082 0.230 0.733 0.791 0.618 0.596 0.840 0.966 
   3   (0.271) 0.918 0.770 0.267 0.209 0.382 0.404 0.160 0.034 

Locus 1513 : 
2 alleles
13.0% missing data
   4   (0.883) 0.719 0.984 0.938 0.890 0.958 0.993 0.804 0.985 
   2   (0.117) 0.281 0.016 0.062 0.110 0.042 0.007 0.196 0.015 

Locus 1514 : 
2 alleles
1.4% missing data
   2   (0.870) 0.989 0.975 0.868 0.914 0.904 0.980 0.897 0.981 
   3   (0.130) 0.011 0.025 0.132 0.086 0.096 0.020 0.103 0.019 

Locus 1515 : 
2 alleles
2.9% missing data
   4   (0.806) 0.752 0.947 0.837 0.656 0.434 0.828 0.902 0.524 
   2   (0.194) 0.248 0.053 0.163 0.344 0.566 0.172 0.098 0.476 

Locus 1516 : 
2 alleles
12.3% missing data
   4   (0.694) 0.708 0.693 0.696 0.711 0.884 0.943 0.647 0.953 
   1   (0.306) 0.292 0.307 0.304 0.289 0.116 0.057 0.353 0.047 

Locus 1517 : 
2 alleles
5.8% missing data
   1   (0.378) 0.056 0.559 0.317 0.523 0.778 0.054 0.454 0.066 
   4   (0.622) 0.944 0.441 0.683 0.477 0.222 0.946 0.546 0.934 

Locus 1518 : 
2 alleles
15.2% missing data
   4   (0.652) 0.628 0.910 0.639 0.479 0.896 0.945 0.656 0.951 
   2   (0.348) 0.372 0.090 0.361 0.521 0.104 0.055 0.344 0.049 

Locus 1519 : 
2 alleles
17.4% missing data
   2   (0.737) 0.915 0.925 0.739 0.726 0.784 0.952 0.727 0.739 
   4   (0.263) 0.085 0.075 0.261 0.274 0.216 0.048 0.273 0.261 

Locus 1520 : 
2 alleles
2.2% missing data
   1   (0.155) 0.024 0.452 0.177 0.067 0.056 0.035 0.103 0.051 
   3   (0.845) 0.976 0.548 0.823 0.933 0.944 0.965 0.897 0.949 

Locus 1521 : 
2 alleles
12.3% missing data
   1   (0.096) 0.019 0.111 0.071 0.160 0.077 0.016 0.053 0.086 
   3   (0.904) 0.981 0.889 0.929 0.840 0.923 0.984 0.947 0.914 

Locus 1522 : 
2 alleles
2.9% missing data
   2   (0.914) 0.993 0.991 0.947 0.898 0.992 0.996 0.920 0.976 
   3   (0.086) 0.007 0.009 0.053 0.102 0.008 0.004 0.080 0.024 

Locus 1523 : 
2 alleles
10.9% missing data
   2   (0.914) 0.962 0.973 0.953 0.953 0.987 0.993 0.874 0.989 
   4   (0.086) 0.038 0.027 0.047 0.047 0.013 0.007 0.126 0.011 

Locus 1524 : 
2 alleles
15.9% missing data
   4   (0.702) 0.961 0.559 0.728 0.650 0.683 0.842 0.702 0.725 
   2   (0.298) 0.039 0.441 0.272 0.350 0.317 0.158 0.298 0.275 

Locus 1525 : 
2 alleles
4.3% missing data
   4   (0.881) 0.990 0.953 0.883 0.937 0.967 0.993 0.898 0.958 
   1   (0.119) 0.010 0.047 0.117 0.063 0.033 0.007 0.102 0.042 

Locus 1526 : 
2 alleles
13.0% missing data
   2   (0.699) 0.753 0.757 0.822 0.629 0.682 0.975 0.453 0.693 
   4   (0.301) 0.247 0.243 0.178 0.371 0.318 0.025 0.547 0.307 

Locus 1527 : 
2 alleles
7.2% missing data
   3   (0.893) 0.936 0.986 0.922 0.954 0.980 0.988 0.932 0.094 
   1   (0.107) 0.064 0.014 0.078 0.046 0.020 0.012 0.068 0.906 

Locus 1528 : 
2 alleles
3.6% missing data
   1   (0.675) 0.365 0.893 0.571 0.771 0.681 0.810 0.787 0.954 
   4   (0.325) 0.635 0.107 0.429 0.229 0.319 0.190 0.213 0.046 

Locus 1529 : 
2 alleles
15.2% missing data
   4   (0.656) 0.947 0.553 0.652 0.626 0.580 0.696 0.703 0.642 
   2   (0.344) 0.053 0.447 0.348 0.374 0.420 0.304 0.297 0.358 

Locus 1530 : 
2 alleles
6.5% missing data
   2   (0.834) 0.974 0.964 0.817 0.743 0.966 0.979 0.887 0.974 
   4   (0.166) 0.026 0.036 0.183 0.257 0.034 0.021 0.113 0.026 

Locus 1531 : 
2 alleles
5.1% missing data
   1   (0.854) 0.952 0.973 0.901 0.805 0.366 0.942 0.917 0.263 
   3   (0.146) 0.048 0.027 0.099 0.195 0.634 0.058 0.083 0.737 

Locus 1532 : 
2 alleles
18.1% missing data
   1   (0.900) 0.919 0.982 0.880 0.957 0.959 0.978 0.951 0.985 
   3   (0.100) 0.081 0.018 0.120 0.043 0.041 0.022 0.049 0.015 

Locus 1533 : 
2 alleles
0.7% missing data
   2   (0.921) 0.981 0.991 0.974 0.898 0.982 0.997 0.823 0.991 
   4   (0.079) 0.019 0.009 0.026 0.102 0.018 0.003 0.177 0.009 

Locus 1534 : 
2 alleles
1.4% missing data
   2   (0.815) 0.970 0.977 0.778 0.910 0.935 0.856 0.892 0.366 
   4   (0.185) 0.030 0.023 0.222 0.090 0.065 0.144 0.108 0.634 

Locus 1535 : 
2 alleles
2.9% missing data
   4   (0.906) 0.949 0.876 0.960 0.913 0.984 0.996 0.823 0.986 
   2   (0.094) 0.051 0.124 0.040 0.087 0.016 0.004 0.177 0.014 

Locus 1536 : 
2 alleles
3.6% missing data
   4   (0.915) 0.989 0.987 0.907 0.961 0.937 0.988 0.962 0.969 
   3   (0.085) 0.011 0.013 0.093 0.039 0.063 0.012 0.038 0.031 

Locus 1537 : 
2 alleles
1.4% missing data
   2   (0.949) 0.997 0.996 0.988 0.906 0.995 0.999 0.908 0.994 
   1   (0.051) 0.003 0.004 0.012 0.094 0.005 0.001 0.092 0.006 

Locus 1538 : 
2 alleles
3.6% missing data
   2   (0.175) 0.022 0.093 0.210 0.107 0.243 0.042 0.125 0.061 
   3   (0.825) 0.978 0.907 0.790 0.893 0.757 0.958 0.875 0.939 

Locus 1539 : 
2 alleles
13.0% missing data
   1   (0.843) 0.856 0.843 0.842 0.930 0.862 0.920 0.912 0.260 
   3   (0.157) 0.144 0.157 0.158 0.070 0.138 0.080 0.088 0.740 

Locus 1540 : 
2 alleles
2.2% missing data
   2   (0.897) 0.587 0.969 0.870 0.967 0.980 0.981 0.960 0.987 
   4   (0.103) 0.413 0.031 0.130 0.033 0.020 0.019 0.040 0.013 

Locus 1541 : 
2 alleles
2.2% missing data
   1   (0.751) 0.956 0.893 0.749 0.831 0.785 0.913 0.765 0.372 
   4   (0.249) 0.044 0.107 0.251 0.169 0.215 0.087 0.235 0.628 

Locus 1542 : 
2 alleles
14.5% missing data
   2   (0.846) 0.730 0.968 0.842 0.884 0.689 0.618 0.926 0.983 
   4   (0.154) 0.270 0.032 0.158 0.116 0.311 0.382 0.074 0.017 

Locus 1543 : 
2 alleles
4.3% missing data
   3   (0.840) 0.969 0.889 0.849 0.861 0.942 0.975 0.846 0.948 
   1   (0.160) 0.031 0.111 0.151 0.139 0.058 0.025 0.154 0.052 

Locus 1544 : 
2 alleles
7.2% missing data
   1   (0.855) 0.903 0.866 0.814 0.814 0.769 0.952 0.947 0.944 
   3   (0.145) 0.097 0.134 0.186 0.186 0.231 0.048 0.053 0.056 

Locus 1545 : 
2 alleles
4.3% missing data
   1   (0.778) 0.790 0.634 0.775 0.871 0.940 0.819 0.838 0.381 
   2   (0.222) 0.210 0.366 0.225 0.129 0.060 0.181 0.162 0.619 

Locus 1546 : 
2 alleles
11.6% missing data
   4   (0.938) 0.967 0.977 0.983 0.921 0.966 0.998 0.858 0.992 
   2   (0.062) 0.033 0.023 0.017 0.079 0.034 0.002 0.142 0.008 

Locus 1547 : 
2 alleles
5.1% missing data
   4   (0.873) 0.947 0.690 0.869 0.908 0.949 0.920 0.932 0.977 
   1   (0.127) 0.053 0.310 0.131 0.092 0.051 0.080 0.068 0.023 

Locus 1548 : 
2 alleles
13.0% missing data
   1   (0.858) 0.917 0.841 0.870 0.814 0.861 0.969 0.903 0.980 
   2   (0.142) 0.083 0.159 0.130 0.186 0.139 0.031 0.097 0.020 

Locus 1549 : 
2 alleles
13.0% missing data
   1   (0.941) 0.997 0.994 0.984 0.897 0.975 0.998 0.888 0.958 
   4   (0.059) 0.003 0.006 0.016 0.103 0.025 0.002 0.112 0.042 

Locus 1550 : 
2 alleles
5.1% missing data
   2   (0.796) 0.971 0.962 0.819 0.656 0.943 0.981 0.788 0.972 
   3   (0.204) 0.029 0.038 0.181 0.344 0.057 0.019 0.212 0.028 

Locus 1551 : 
2 alleles
14.5% missing data
   1   (0.796) 0.806 0.944 0.686 0.914 0.209 0.535 0.937 0.981 
   3   (0.204) 0.194 0.056 0.314 0.086 0.791 0.465 0.063 0.019 

Locus 1552 : 
2 alleles
3.6% missing data
   1   (0.882) 0.866 0.966 0.879 0.947 0.966 0.985 0.912 0.956 
   3   (0.118) 0.134 0.034 0.121 0.053 0.034 0.015 0.088 0.044 

Locus 1553 : 
2 alleles
1.4% missing data
   4   (0.903) 0.987 0.977 0.846 0.914 0.948 0.974 0.979 0.986 
   2   (0.097) 0.013 0.023 0.154 0.086 0.052 0.026 0.021 0.014 

Locus 1554 : 
2 alleles
11.6% missing data
   1   (0.772) 0.438 0.968 0.731 0.865 0.748 0.912 0.882 0.102 
   3   (0.228) 0.562 0.032 0.269 0.135 0.252 0.088 0.118 0.898 

Locus 1555 : 
2 alleles
10.1% missing data
   2   (0.308) 0.550 0.085 0.310 0.222 0.144 0.104 0.365 0.044 
   4   (0.692) 0.450 0.915 0.690 0.778 0.856 0.896 0.635 0.956 

Locus 1556 : 
2 alleles
4.3% missing data
   3   (0.774) 0.902 0.937 0.719 0.629 0.954 0.959 0.866 0.969 
   1   (0.226) 0.098 0.063 0.281 0.371 0.046 0.041 0.134 0.031 

Locus 1557 : 
2 alleles
2.9% missing data
   2   (0.435) 0.976 0.496 0.423 0.569 0.123 0.048 0.464 0.077 
   3   (0.565) 0.024 0.504 0.577 0.431 0.877 0.952 0.536 0.923 

Locus 1558 : 
2 alleles
15.2% missing data
   4   (0.164) 0.728 0.026 0.172 0.109 0.160 0.019 0.102 0.166 
   2   (0.836) 0.272 0.974 0.828 0.891 0.840 0.981 0.898 0.834 

Locus 1559 : 
2 alleles
5.1% missing data
   1   (0.765) 0.952 0.566 0.780 0.824 0.127 0.720 0.855 0.464 
   4   (0.235) 0.048 0.434 0.220 0.176 0.873 0.280 0.145 0.536 

Locus 1560 : 
2 alleles
10.9% missing data
   1   (0.899) 0.990 0.980 0.912 0.911 0.905 0.988 0.937 0.897 
   4   (0.101) 0.010 0.020 0.088 0.089 0.095 0.012 0.063 0.103 

Locus 1561 : 
2 alleles
2.9% missing data
   3   (0.850) 0.528 0.955 0.796 0.889 0.951 0.932 0.942 0.977 
   1   (0.150) 0.472 0.045 0.204 0.111 0.049 0.068 0.058 0.023 

Locus 1562 : 
2 alleles
15.2% missing data
   2   (0.918) 0.992 0.897 0.959 0.928 0.247 0.988 0.948 0.988 
   4   (0.082) 0.008 0.103 0.041 0.072 0.753 0.012 0.052 0.012 

Locus 1563 : 
2 alleles
15.9% missing data
   1   (0.597) 0.573 0.898 0.553 0.543 0.357 0.768 0.654 0.943 
   4   (0.403) 0.427 0.102 0.447 0.457 0.643 0.232 0.346 0.057 

Locus 1564 : 
2 alleles
12.3% missing data
   2   (0.836) 0.848 0.834 0.733 0.967 0.985 0.158 0.970 0.203 
   4   (0.164) 0.152 0.166 0.267 0.033 0.015 0.842 0.030 0.797 

Locus 1565 : 
2 alleles
2.9% missing data
   3   (0.800) 0.976 0.609 0.801 0.794 0.939 0.950 0.838 0.944 
   1   (0.200) 0.024 0.391 0.199 0.206 0.061 0.050 0.162 0.056 

Locus 1566 : 
2 alleles
13.8% missing data
   2   (0.888) 0.919 0.951 0.866 0.928 0.956 0.963 0.950 0.984 
   4   (0.112) 0.081 0.049 0.134 0.072 0.044 0.037 0.050 0.016 

Locus 1567 : 
2 alleles
5.8% missing data
   2   (0.885) 0.672 0.972 0.905 0.899 0.864 0.990 0.915 0.984 
   4   (0.115) 0.328 0.028 0.095 0.101 0.136 0.010 0.085 0.016 

Locus 1568 : 
2 alleles
11.6% missing data
   1   (0.746) 0.713 0.086 0.716 0.778 0.927 0.934 0.827 0.965 
   3   (0.254) 0.287 0.914 0.284 0.222 0.073 0.066 0.173 0.035 

Locus 1569 : 
2 alleles
3.6% missing data
   2   (0.598) 0.647 0.618 0.579 0.707 0.864 0.774 0.606 0.109 
   4   (0.402) 0.353 0.382 0.421 0.293 0.136 0.226 0.394 0.891 

Locus 1570 : 
2 alleles
16.7% missing data
   1   (0.384) 0.712 0.065 0.356 0.536 0.486 0.122 0.383 0.313 
   4   (0.616) 0.288 0.935 0.644 0.464 0.514 0.878 0.617 0.687 

Locus 1571 : 
2 alleles
10.9% missing data
   3   (0.867) 0.826 0.907 0.861 0.887 0.956 0.976 0.917 0.955 
   2   (0.133) 0.174 0.093 0.139 0.113 0.044 0.024 0.083 0.045 

Locus 1572 : 
2 alleles
12.3% missing data
   1   (0.121) 0.017 0.072 0.109 0.090 0.124 0.044 0.087 0.100 
   3   (0.879) 0.983 0.928 0.891 0.910 0.876 0.956 0.913 0.900 

Locus 1573 : 
2 alleles
13.8% missing data
   1   (0.572) 0.876 0.464 0.518 0.519 0.064 0.815 0.654 0.939 
   3   (0.428) 0.124 0.536 0.482 0.481 0.936 0.185 0.346 0.061 

Locus 1574 : 
2 alleles
11.6% missing data
   2   (0.587) 0.680 0.899 0.576 0.579 0.888 0.956 0.473 0.928 
   4   (0.413) 0.320 0.101 0.424 0.421 0.112 0.044 0.527 0.072 

Locus 1575 : 
2 alleles
18.1% missing data
   3   (0.928) 0.940 0.945 0.885 0.989 0.947 0.160 0.992 0.991 
   1   (0.072) 0.060 0.055 0.115 0.011 0.053 0.840 0.008 0.009 

Locus 1576 : 
2 alleles
3.6% missing data
   3   (0.923) 0.982 0.938 0.962 0.905 0.970 0.995 0.925 0.985 
   1   (0.077) 0.018 0.062 0.038 0.095 0.030 0.005 0.075 0.015 

Locus 1577 : 
2 alleles
9.4% missing data
   2   (0.905) 0.984 0.947 0.924 0.928 0.967 0.993 0.924 0.988 
   4   (0.095) 0.016 0.053 0.076 0.072 0.033 0.007 0.076 0.012 

Locus 1578 : 
2 alleles
11.6% missing data
   1   (0.707) 0.628 0.704 0.736 0.715 0.135 0.686 0.733 0.960 
   3   (0.293) 0.372 0.296 0.264 0.285 0.865 0.314 0.267 0.040 

Locus 1579 : 
2 alleles
11.6% missing data
   3   (0.887) 0.916 0.974 0.888 0.952 0.887 0.982 0.956 0.166 
   1   (0.113) 0.084 0.026 0.112 0.048 0.113 0.018 0.044 0.834 

Locus 1580 : 
2 alleles
8.7% missing data
   2   (0.907) 0.889 0.970 0.928 0.936 0.977 0.993 0.925 0.988 
   4   (0.093) 0.111 0.030 0.072 0.064 0.023 0.007 0.075 0.012 

Locus 1581 : 
2 alleles
14.5% missing data
   2   (0.855) 0.350 0.898 0.903 0.910 0.768 0.585 0.906 0.779 
   4   (0.145) 0.650 0.102 0.097 0.090 0.232 0.415 0.094 0.221 

Locus 1582 : 
2 alleles
5.8% missing data
   4   (0.876) 0.813 0.970 0.851 0.920 0.962 0.906 0.945 0.984 
   1   (0.124) 0.187 0.030 0.149 0.080 0.038 0.094 0.055 0.016 

Locus 1583 : 
2 alleles
1.4% missing data
   2   (0.907) 0.943 0.485 0.950 0.961 0.987 0.993 0.905 0.989 
   3   (0.093) 0.057 0.515 0.050 0.039 0.013 0.007 0.095 0.011 

Locus 1584 : 
2 alleles
2.2% missing data
   1   (0.716) 0.631 0.914 0.775 0.808 0.956 0.656 0.584 0.817 
   2   (0.284) 0.369 0.086 0.225 0.192 0.044 0.344 0.416 0.183 

Locus 1585 : 
2 alleles
3.6% missing data
   1   (0.898) 0.615 0.875 0.887 0.959 0.949 0.980 0.955 0.987 
   3   (0.102) 0.385 0.125 0.113 0.041 0.051 0.020 0.045 0.013 

Locus 1586 : 
2 alleles
13.0% missing data
   2   (0.318) 0.063 0.247 0.260 0.631 0.689 0.057 0.325 0.047 
   3   (0.682) 0.937 0.753 0.740 0.369 0.311 0.943 0.675 0.953 

Locus 1587 : 
2 alleles
4.3% missing data
   3   (0.243) 0.059 0.056 0.223 0.276 0.188 0.130 0.203 0.751 
   4   (0.757) 0.941 0.944 0.777 0.724 0.812 0.870 0.797 0.249 

Locus 1588 : 
2 alleles
5.1% missing data
   1   (0.951) 0.997 0.996 0.988 0.969 0.995 0.999 0.891 0.994 
   3   (0.049) 0.003 0.004 0.012 0.031 0.005 0.001 0.109 0.006 

Locus 1589 : 
2 alleles
3.6% missing data
   3   (0.794) 0.977 0.929 0.803 0.885 0.920 0.962 0.800 0.180 
   2   (0.206) 0.023 0.071 0.197 0.115 0.080 0.038 0.200 0.820 

Locus 1590 : 
2 alleles
4.3% missing data
   4   (0.922) 0.905 0.946 0.942 0.898 0.950 0.988 0.964 0.989 
   2   (0.078) 0.095 0.054 0.058 0.102 0.050 0.012 0.036 0.011 

Locus 1591 : 
2 alleles
6.5% missing data
   1   (0.850) 0.936 0.955 0.790 0.876 0.973 0.959 0.960 0.184 
   4   (0.150) 0.064 0.045 0.210 0.124 0.027 0.041 0.040 0.816 

Locus 1592 : 
2 alleles
5.1% missing data
   4   (0.860) 0.985 0.974 0.892 0.822 0.292 0.962 0.904 0.979 
   2   (0.140) 0.015 0.026 0.108 0.178 0.708 0.038 0.096 0.021 

Locus 1593 : 
2 alleles
2.2% missing data
   3   (0.894) 0.995 0.985 0.946 0.865 0.983 0.993 0.910 0.167 
   1   (0.106) 0.005 0.015 0.054 0.135 0.017 0.007 0.090 0.833 

Locus 1594 : 
2 alleles
12.3% missing data
   2   (0.626) 0.654 0.663 0.642 0.715 0.877 0.856 0.569 0.236 
   4   (0.374) 0.346 0.337 0.358 0.285 0.123 0.144 0.431 0.764 

Locus 1595 : 
2 alleles
3.6% missing data
   2   (0.860) 0.927 0.897 0.908 0.635 0.839 0.991 0.877 0.980 
   3   (0.140) 0.073 0.103 0.092 0.365 0.161 0.009 0.123 0.020 

Locus 1596 : 
2 alleles
14.5% missing data
   2   (0.823) 0.640 0.966 0.874 0.833 0.936 0.963 0.842 0.046 
   4   (0.177) 0.360 0.034 0.126 0.167 0.064 0.037 0.158 0.954 

Locus 1597 : 
2 alleles
18.1% missing data
   2   (0.806) 0.169 0.963 0.833 0.880 0.977 0.605 0.890 0.118 
   3   (0.194) 0.831 0.037 0.167 0.120 0.023 0.395 0.110 0.882 

Locus 1598 : 
2 alleles
4.3% missing data
   1   (0.901) 0.994 0.865 0.949 0.919 0.976 0.985 0.920 0.359 
   3   (0.099) 0.006 0.135 0.051 0.081 0.024 0.015 0.080 0.641 

Locus 1599 : 
2 alleles
5.1% missing data
   1   (0.266) 0.047 0.070 0.307 0.171 0.916 0.117 0.216 0.038 
   3   (0.734) 0.953 0.930 0.693 0.829 0.084 0.883 0.784 0.962 

Locus 1600 : 
2 alleles
4.3% missing data
   1   (0.774) 0.937 0.940 0.777 0.777 0.935 0.944 0.821 0.194 
   3   (0.226) 0.063 0.060 0.223 0.223 0.065 0.056 0.179 0.806 

Locus 1601 : 
2 alleles
4.3% missing data
   2   (0.908) 0.977 0.980 0.871 0.976 0.964 0.972 0.964 0.968 
   3   (0.092) 0.023 0.020 0.129 0.024 0.036 0.028 0.036 0.032 

Locus 1602 : 
2 alleles
3.6% missing data
   1   (0.098) 0.066 0.015 0.059 0.063 0.020 0.011 0.063 0.833 
   3   (0.902) 0.934 0.985 0.941 0.937 0.980 0.989 0.937 0.167 

Locus 1603 : 
2 alleles
2.9% missing data
   1   (0.871) 0.889 0.886 0.837 0.936 0.964 0.980 0.928 0.977 
   3   (0.129) 0.111 0.114 0.163 0.064 0.036 0.020 0.072 0.023 

Locus 1604 : 
2 alleles
2.2% missing data
   1   (0.209) 0.026 0.152 0.187 0.163 0.047 0.032 0.281 0.037 
   3   (0.791) 0.974 0.848 0.813 0.837 0.953 0.968 0.719 0.963 

Locus 1605 : 
2 alleles
15.9% missing data
   4   (0.896) 0.934 0.986 0.958 0.898 0.981 0.995 0.730 0.987 
   2   (0.104) 0.066 0.014 0.042 0.102 0.019 0.005 0.270 0.013 

Locus 1606 : 
2 alleles
13.8% missing data
   2   (0.133) 0.013 0.111 0.179 0.058 0.042 0.331 0.039 0.402 
   3   (0.867) 0.987 0.889 0.821 0.942 0.958 0.669 0.961 0.598 

Locus 1607 : 
2 alleles
18.8% missing data
   2   (0.275) 0.170 0.922 0.280 0.189 0.108 0.132 0.198 0.741 
   4   (0.725) 0.830 0.078 0.720 0.811 0.892 0.868 0.802 0.259 

Locus 1608 : 
2 alleles
15.2% missing data
   2   (0.839) 0.957 0.834 0.807 0.907 0.932 0.751 0.931 0.605 
   4   (0.161) 0.043 0.166 0.193 0.093 0.068 0.249 0.069 0.395 

Locus 1609 : 
2 alleles
14.5% missing data
   4   (0.855) 0.963 0.966 0.877 0.743 0.777 0.948 0.908 0.867 
   2   (0.145) 0.037 0.034 0.123 0.257 0.223 0.052 0.092 0.133 

Locus 1610 : 
2 alleles
4.3% missing data
   1   (0.853) 0.866 0.974 0.857 0.923 0.883 0.956 0.923 0.094 
   4   (0.147) 0.134 0.026 0.143 0.077 0.117 0.044 0.077 0.906 

Locus 1611 : 
2 alleles
8.0% missing data
   4   (0.911) 0.994 0.989 0.923 0.886 0.981 0.993 0.953 0.988 
   2   (0.089) 0.006 0.011 0.077 0.114 0.019 0.007 0.047 0.012 

Locus 1612 : 
2 alleles
2.9% missing data
   1   (0.891) 0.897 0.944 0.879 0.931 0.798 0.972 0.947 0.986 
   3   (0.109) 0.103 0.056 0.121 0.069 0.202 0.028 0.053 0.014 

Locus 1613 : 
2 alleles
3.6% missing data
   1   (0.830) 0.924 0.959 0.826 0.754 0.866 0.961 0.880 0.975 
   3   (0.170) 0.076 0.041 0.174 0.246 0.134 0.039 0.120 0.025 

Locus 1614 : 
2 alleles
4.3% missing data
   3   (0.838) 0.975 0.449 0.862 0.830 0.954 0.971 0.868 0.979 
   1   (0.162) 0.025 0.551 0.138 0.170 0.046 0.029 0.132 0.021 

Locus 1615 : 
2 alleles
15.2% missing data
   1   (0.857) 0.987 0.979 0.894 0.593 0.970 0.991 0.883 0.952 
   2   (0.143) 0.013 0.021 0.106 0.407 0.030 0.009 0.117 0.048 

Locus 1616 : 
2 alleles
5.1% missing data
   1   (0.899) 0.978 0.959 0.904 0.918 0.976 0.982 0.941 0.954 
   3   (0.101) 0.022 0.041 0.096 0.082 0.024 0.018 0.059 0.046 

Locus 1617 : 
2 alleles
14.5% missing data
   3   (0.689) 0.944 0.912 0.662 0.766 0.678 0.373 0.743 0.725 
   1   (0.311) 0.056 0.088 0.338 0.234 0.322 0.627 0.257 0.275 

Locus 1618 : 
2 alleles
9.4% missing data
   2   (0.877) 0.948 0.858 0.865 0.910 0.889 0.982 0.930 0.962 
   1   (0.123) 0.052 0.142 0.135 0.090 0.111 0.018 0.070 0.038 

Locus 1619 : 
2 alleles
10.9% missing data
   1   (0.326) 0.584 0.180 0.397 0.289 0.103 0.140 0.245 0.127 
   3   (0.674) 0.416 0.820 0.603 0.711 0.897 0.860 0.755 0.873 

Locus 1620 : 
2 alleles
1.4% missing data
   1   (0.814) 0.982 0.941 0.801 0.845 0.929 0.971 0.819 0.973 
   4   (0.186) 0.018 0.059 0.199 0.155 0.071 0.029 0.181 0.027 

Locus 1621 : 
2 alleles
7.2% missing data
   1   (0.888) 0.978 0.979 0.860 0.929 0.977 0.981 0.942 0.986 
   3   (0.112) 0.022 0.021 0.140 0.071 0.023 0.019 0.058 0.014 

Locus 1622 : 
2 alleles
5.8% missing data
   1   (0.490) 0.374 0.591 0.521 0.502 0.122 0.378 0.462 0.602 
   4   (0.510) 0.626 0.409 0.479 0.498 0.878 0.622 0.538 0.398 

Locus 1623 : 
2 alleles
15.9% missing data
   1   (0.107) 0.009 0.013 0.068 0.104 0.079 0.006 0.131 0.096 
   3   (0.893) 0.991 0.987 0.932 0.896 0.921 0.994 0.869 0.904 

Locus 1624 : 
2 alleles
18.1% missing data
   4   (0.749) 0.896 0.799 0.768 0.810 0.936 0.964 0.654 0.964 
   2   (0.251) 0.104 0.201 0.232 0.190 0.064 0.036 0.346 0.036 

Locus 1625 : 
2 alleles
10.9% missing data
   1   (0.127) 0.129 0.088 0.089 0.110 0.057 0.013 0.149 0.038 
   3   (0.873) 0.871 0.912 0.911 0.890 0.943 0.987 0.851 0.962 

Locus 1626 : 
2 alleles
3.6% missing data
   4   (0.870) 0.993 0.776 0.770 0.971 0.910 0.887 0.971 0.631 
   3   (0.130) 0.007 0.224 0.230 0.029 0.090 0.113 0.029 0.369 

Locus 1627 : 
2 alleles
2.9% missing data
   2   (0.883) 0.984 0.908 0.901 0.919 0.953 0.986 0.888 0.984 
   4   (0.117) 0.016 0.092 0.099 0.081 0.047 0.014 0.112 0.016 

Locus 1628 : 
2 alleles
10.9% missing data
   4   (0.869) 0.966 0.968 0.790 0.955 0.892 0.950 0.952 0.836 
   2   (0.131) 0.034 0.032 0.210 0.045 0.108 0.050 0.048 0.164 

Locus 1629 : 
2 alleles
0.7% missing data
   1   (0.877) 0.988 0.983 0.897 0.951 0.962 0.971 0.918 0.206 
   3   (0.123) 0.012 0.017 0.103 0.049 0.038 0.029 0.082 0.794 

Locus 1630 : 
2 alleles
4.3% missing data
   2   (0.647) 0.968 0.673 0.694 0.562 0.388 0.745 0.619 0.722 
   4   (0.353) 0.032 0.327 0.306 0.438 0.612 0.255 0.381 0.278 

Locus 1631 : 
2 alleles
5.1% missing data
   3   (0.750) 0.970 0.062 0.858 0.787 0.376 0.956 0.673 0.083 
   1   (0.250) 0.030 0.938 0.142 0.213 0.624 0.044 0.327 0.917 

Locus 1632 : 
2 alleles
3.6% missing data
   1   (0.779) 0.018 0.930 0.832 0.777 0.835 0.968 0.746 0.970 
   3   (0.221) 0.982 0.070 0.168 0.223 0.165 0.032 0.254 0.030 

Locus 1633 : 
2 alleles
4.3% missing data
   1   (0.315) 0.543 0.098 0.316 0.232 0.606 0.115 0.266 0.762 
   3   (0.685) 0.457 0.902 0.684 0.768 0.394 0.885 0.734 0.238 

Locus 1634 : 
2 alleles
15.2% missing data
   2   (0.433) 0.069 0.328 0.389 0.470 0.225 0.246 0.536 0.686 
   4   (0.567) 0.931 0.672 0.611 0.530 0.775 0.754 0.464 0.314 

Locus 1635 : 
2 alleles
10.1% missing data
   3   (0.842) 0.819 0.966 0.791 0.862 0.831 0.939 0.928 0.979 
   2   (0.158) 0.181 0.034 0.209 0.138 0.169 0.061 0.072 0.021 

Locus 1636 : 
2 alleles
2.9% missing data
   1   (0.813) 0.659 0.788 0.754 0.892 0.424 0.834 0.926 0.973 
   3   (0.187) 0.341 0.212 0.246 0.108 0.576 0.166 0.074 0.027 

Locus 1637 : 
2 alleles
6.5% missing data
   1   (0.733) 0.916 0.961 0.760 0.579 0.863 0.936 0.750 0.559 
   2   (0.267) 0.084 0.039 0.240 0.421 0.137 0.064 0.250 0.441 

Locus 1638 : 
2 alleles
9.4% missing data
   3   (0.934) 0.978 0.971 0.972 0.947 0.987 0.997 0.919 0.987 
   4   (0.066) 0.022 0.029 0.028 0.053 0.013 0.003 0.081 0.013 

Locus 1639 : 
2 alleles
2.9% missing data
   1   (0.904) 0.181 0.940 0.952 0.941 0.929 0.993 0.901 0.989 
   3   (0.096) 0.819 0.060 0.048 0.059 0.071 0.007 0.099 0.011 

Locus 1640 : 
2 alleles
7.2% missing data
   1   (0.760) 0.785 0.951 0.705 0.847 0.047 0.921 0.852 0.959 
   4   (0.240) 0.215 0.049 0.295 0.153 0.953 0.079 0.148 0.041 

Locus 1641 : 
2 alleles
3.6% missing data
   2   (0.708) 0.948 0.773 0.676 0.723 0.903 0.885 0.771 0.345 
   4   (0.292) 0.052 0.227 0.324 0.277 0.097 0.115 0.229 0.655 

Locus 1642 : 
2 alleles
13.0% missing data
   4   (0.705) 0.696 0.722 0.695 0.781 0.320 0.897 0.719 0.943 
   3   (0.295) 0.304 0.278 0.305 0.219 0.680 0.103 0.281 0.057 

Locus 1643 : 
2 alleles
4.3% missing data
   2   (0.911) 0.606 0.815 0.958 0.931 0.986 0.992 0.910 0.942 
   4   (0.089) 0.394 0.185 0.042 0.069 0.014 0.008 0.090 0.058 

Locus 1644 : 
2 alleles
3.6% missing data
   2   (0.516) 0.592 0.898 0.536 0.587 0.647 0.321 0.473 0.071 
   4   (0.484) 0.408 0.102 0.464 0.413 0.353 0.679 0.527 0.929 

Locus 1645 : 
2 alleles
3.6% missing data
   1   (0.836) 0.826 0.962 0.855 0.858 0.929 0.934 0.842 0.951 
   2   (0.164) 0.174 0.038 0.145 0.142 0.071 0.066 0.158 0.049 

Locus 1646 : 
2 alleles
8.0% missing data
   1   (0.105) 0.007 0.130 0.096 0.092 0.017 0.009 0.071 0.051 
   2   (0.895) 0.993 0.870 0.904 0.908 0.983 0.991 0.929 0.949 

Locus 1647 : 
2 alleles
9.4% missing data
   1   (0.683) 0.933 0.932 0.646 0.616 0.292 0.921 0.746 0.866 
   3   (0.317) 0.067 0.068 0.354 0.384 0.708 0.079 0.254 0.134 

Locus 1648 : 
2 alleles
4.3% missing data
   2   (0.924) 0.994 0.992 0.962 0.943 0.953 0.996 0.903 0.989 
   4   (0.076) 0.006 0.008 0.038 0.057 0.047 0.004 0.097 0.011 

Locus 1649 : 
2 alleles
15.2% missing data
   4   (0.887) 0.836 0.944 0.921 0.923 0.927 0.992 0.866 0.985 
   2   (0.113) 0.164 0.056 0.079 0.077 0.073 0.008 0.134 0.015 

Locus 1650 : 
2 alleles
6.5% missing data
   4   (0.222) 0.024 0.290 0.228 0.241 0.056 0.027 0.215 0.038 
   2   (0.778) 0.976 0.710 0.772 0.759 0.944 0.973 0.785 0.962 

Locus 1651 : 
2 alleles
0.7% missing data
   1   (0.758) 0.896 0.605 0.754 0.807 0.933 0.862 0.765 0.969 
   4   (0.242) 0.104 0.395 0.246 0.193 0.067 0.138 0.235 0.031 

Locus 1652 : 
2 alleles
1.4% missing data
   3   (0.909) 0.977 0.990 0.903 0.957 0.983 0.992 0.949 0.985 
   2   (0.091) 0.023 0.010 0.097 0.043 0.017 0.008 0.051 0.015 

Locus 1653 : 
2 alleles
5.1% missing data
   3   (0.594) 0.966 0.485 0.519 0.718 0.947 0.271 0.704 0.230 
   1   (0.406) 0.034 0.515 0.481 0.282 0.053 0.729 0.296 0.770 

Locus 1654 : 
2 alleles
15.2% missing data
   3   (0.777) 0.968 0.913 0.741 0.893 0.852 0.784 0.811 0.771 
   1   (0.223) 0.032 0.087 0.259 0.107 0.148 0.216 0.189 0.229 

Locus 1655 : 
2 alleles
2.9% missing data
   4   (0.893) 0.977 0.884 0.926 0.902 0.975 0.992 0.886 0.949 
   3   (0.107) 0.023 0.116 0.074 0.098 0.025 0.008 0.114 0.051 

Locus 1656 : 
2 alleles
2.9% missing data
   2   (0.903) 0.356 0.972 0.911 0.943 0.965 0.497 0.977 0.991 
   3   (0.097) 0.644 0.028 0.089 0.057 0.035 0.503 0.023 0.009 

Locus 1657 : 
2 alleles
10.1% missing data
   2   (0.914) 0.959 0.982 0.965 0.907 0.961 0.996 0.838 0.979 
   4   (0.086) 0.041 0.018 0.035 0.093 0.039 0.004 0.162 0.021 

Locus 1658 : 
2 alleles
4.3% missing data
   3   (0.911) 0.968 0.984 0.914 0.978 0.923 0.893 0.973 0.410 
   1   (0.089) 0.032 0.016 0.086 0.022 0.077 0.107 0.027 0.590 

Locus 1659 : 
2 alleles
13.8% missing data
   2   (0.904) 0.934 0.989 0.919 0.948 0.983 0.993 0.919 0.986 
   4   (0.096) 0.066 0.011 0.081 0.052 0.017 0.007 0.081 0.014 

Locus 1660 : 
2 alleles
13.8% missing data
   3   (0.210) 0.201 0.254 0.175 0.152 0.046 0.023 0.302 0.034 
   1   (0.790) 0.799 0.746 0.825 0.848 0.954 0.977 0.698 0.966 

Locus 1661 : 
2 alleles
5.1% missing data
   2   (0.147) 0.026 0.120 0.152 0.192 0.054 0.046 0.090 0.020 
   4   (0.853) 0.974 0.880 0.848 0.808 0.946 0.954 0.910 0.980 

Locus 1662 : 
2 alleles
2.9% missing data
   4   (0.793) 0.802 0.794 0.698 0.928 0.362 0.933 0.893 0.975 
   2   (0.207) 0.198 0.206 0.302 0.072 0.638 0.067 0.107 0.025 

Locus 1663 : 
2 alleles
1.4% missing data
   4   (0.885) 0.989 0.723 0.838 0.956 0.968 0.975 0.954 0.983 
   2   (0.115) 0.011 0.277 0.162 0.044 0.032 0.025 0.046 0.017 

Locus 1664 : 
2 alleles
2.2% missing data
   3   (0.917) 0.985 0.944 0.951 0.942 0.972 0.995 0.907 0.989 
   1   (0.083) 0.015 0.056 0.049 0.058 0.028 0.005 0.093 0.011 

Locus 1665 : 
2 alleles
5.8% missing data
   2   (0.710) 0.956 0.707 0.669 0.840 0.753 0.669 0.767 0.476 
   4   (0.290) 0.044 0.293 0.331 0.160 0.247 0.331 0.233 0.524 

Locus 1666 : 
2 alleles
3.6% missing data
   3   (0.876) 0.726 0.978 0.898 0.842 0.865 0.976 0.915 0.982 
   4   (0.124) 0.274 0.022 0.102 0.158 0.135 0.024 0.085 0.018 

Locus 1667 : 
2 alleles
4.3% missing data
   2   (0.909) 0.940 0.944 0.897 0.975 0.899 0.967 0.959 0.929 
   4   (0.091) 0.060 0.056 0.103 0.025 0.101 0.033 0.041 0.071 

Locus 1668 : 
2 alleles
3.6% missing data
   1   (0.911) 0.988 0.950 0.935 0.958 0.988 0.995 0.912 0.989 
   4   (0.089) 0.012 0.050 0.065 0.042 0.012 0.005 0.088 0.011 

Locus 1669 : 
2 alleles
2.2% missing data
   4   (0.898) 0.887 0.984 0.908 0.906 0.962 0.983 0.936 0.987 
   1   (0.102) 0.113 0.016 0.092 0.094 0.038 0.017 0.064 0.013 

Locus 1670 : 
2 alleles
5.8% missing data
   2   (0.492) 0.116 0.556 0.465 0.521 0.235 0.121 0.651 0.087 
   4   (0.508) 0.884 0.444 0.535 0.479 0.765 0.879 0.349 0.913 

Locus 1671 : 
2 alleles
13.8% missing data
   2   (0.927) 0.993 0.952 0.967 0.950 0.974 0.996 0.891 0.989 
   4   (0.073) 0.007 0.048 0.033 0.050 0.026 0.004 0.109 0.011 

Locus 1672 : 
2 alleles
1.4% missing data
   2   (0.664) 0.546 0.928 0.621 0.774 0.896 0.947 0.689 0.168 
   4   (0.336) 0.454 0.072 0.379 0.226 0.104 0.053 0.311 0.832 

Locus 1673 : 
2 alleles
2.2% missing data
   1   (0.690) 0.932 0.883 0.708 0.657 0.909 0.943 0.589 0.954 
   3   (0.310) 0.068 0.117 0.292 0.343 0.091 0.057 0.411 0.046 

Locus 1674 : 
2 alleles
10.9% missing data
   4   (0.904) 0.827 0.919 0.894 0.928 0.974 0.982 0.962 0.986 
   2   (0.096) 0.173 0.081 0.106 0.072 0.026 0.018 0.038 0.014 

Locus 1675 : 
2 alleles
7.2% missing data
   2   (0.641) 0.972 0.923 0.712 0.646 0.237 0.299 0.604 0.305 
   4   (0.359) 0.028 0.077 0.288 0.354 0.763 0.701 0.396 0.695 

Locus 1676 : 
2 alleles
14.5% missing data
   3   (0.355) 0.069 0.308 0.298 0.357 0.245 0.071 0.446 0.918 
   4   (0.645) 0.931 0.692 0.702 0.643 0.755 0.929 0.554 0.082 

Locus 1677 : 
2 alleles
6.5% missing data
   1   (0.858) 0.971 0.965 0.803 0.912 0.783 0.970 0.931 0.980 
   3   (0.142) 0.029 0.035 0.197 0.088 0.217 0.030 0.069 0.020 

Locus 1678 : 
2 alleles
10.1% missing data
   3   (0.750) 0.245 0.727 0.766 0.794 0.975 0.265 0.832 0.811 
   1   (0.250) 0.755 0.273 0.234 0.206 0.025 0.735 0.168 0.189 

Locus 1679 : 
2 alleles
2.9% missing data
   3   (0.948) 0.840 0.932 0.927 0.993 0.988 0.644 0.995 0.995 
   4   (0.052) 0.160 0.068 0.073 0.007 0.012 0.356 0.005 0.005 

Locus 1680 : 
2 alleles
2.9% missing data
   3   (0.891) 0.982 0.924 0.904 0.940 0.908 0.985 0.907 0.986 
   1   (0.109) 0.018 0.076 0.096 0.060 0.092 0.015 0.093 0.014 

Locus 1681 : 
2 alleles
10.9% missing data
   4   (0.951) 0.970 0.994 0.986 0.907 0.955 0.998 0.938 0.994 
   2   (0.049) 0.030 0.006 0.014 0.093 0.045 0.002 0.062 0.006 

Locus 1682 : 
2 alleles
3.6% missing data
   3   (0.951) 0.998 0.988 0.988 0.915 0.995 0.999 0.913 0.994 
   2   (0.049) 0.002 0.012 0.012 0.085 0.005 0.001 0.087 0.006 

Locus 1683 : 
2 alleles
0.7% missing data
   3   (0.950) 0.998 0.996 0.988 0.948 0.994 0.999 0.890 0.994 
   1   (0.050) 0.002 0.004 0.012 0.052 0.006 0.001 0.110 0.006 

Locus 1684 : 
2 alleles
5.1% missing data
   1   (0.908) 0.974 0.962 0.857 0.962 0.955 0.968 0.975 0.988 
   4   (0.092) 0.026 0.038 0.143 0.038 0.045 0.032 0.025 0.012 

Locus 1685 : 
2 alleles
15.9% missing data
   1   (0.924) 0.910 0.985 0.929 0.976 0.982 0.988 0.958 0.987 
   3   (0.076) 0.090 0.015 0.071 0.024 0.018 0.012 0.042 0.013 

Locus 1686 : 
2 alleles
13.0% missing data
   3   (0.898) 0.977 0.938 0.937 0.903 0.987 0.981 0.939 0.314 
   1   (0.102) 0.023 0.062 0.063 0.097 0.013 0.019 0.061 0.686 

Locus 1687 : 
2 alleles
3.6% missing data
   1   (0.874) 0.984 0.978 0.845 0.951 0.918 0.942 0.954 0.404 
   3   (0.126) 0.016 0.022 0.155 0.049 0.082 0.058 0.046 0.596 

Locus 1688 : 
2 alleles
1.4% missing data
   1   (0.907) 0.942 0.968 0.864 0.945 0.944 0.986 0.973 0.986 
   2   (0.093) 0.058 0.032 0.136 0.055 0.056 0.014 0.027 0.014 

Locus 1689 : 
2 alleles
7.2% missing data
   3   (0.748) 0.417 0.791 0.718 0.855 0.930 0.895 0.831 0.259 
   4   (0.252) 0.583 0.209 0.282 0.145 0.070 0.105 0.169 0.741 

Locus 1690 : 
2 alleles
3.6% missing data
   1   (0.879) 0.978 0.843 0.911 0.743 0.817 0.993 0.918 0.974 
   3   (0.121) 0.022 0.157 0.089 0.257 0.183 0.007 0.082 0.026 

Locus 1691 : 
2 alleles
5.8% missing data
   3   (0.850) 0.984 0.186 0.908 0.868 0.971 0.989 0.811 0.979 
   1   (0.150) 0.016 0.814 0.092 0.132 0.029 0.011 0.189 0.021 

Locus 1692 : 
2 alleles
3.6% missing data
   4   (0.927) 0.982 0.993 0.973 0.832 0.971 0.997 0.909 0.982 
   3   (0.073) 0.018 0.007 0.027 0.168 0.029 0.003 0.091 0.018 

Locus 1693 : 
2 alleles
10.9% missing data
   3   (0.908) 0.950 0.985 0.924 0.959 0.985 0.992 0.919 0.983 
   4   (0.092) 0.050 0.015 0.076 0.041 0.015 0.008 0.081 0.017 

Locus 1694 : 
2 alleles
6.5% missing data
   1   (0.893) 0.983 0.976 0.927 0.933 0.972 0.969 0.929 0.362 
   3   (0.107) 0.017 0.024 0.073 0.067 0.028 0.031 0.071 0.638 

Locus 1695 : 
2 alleles
5.8% missing data
   1   (0.873) 0.986 0.978 0.879 0.878 0.972 0.987 0.895 0.960 
   3   (0.127) 0.014 0.022 0.121 0.122 0.028 0.013 0.105 0.040 

Locus 1696 : 
2 alleles
2.9% missing data
   4   (0.913) 0.960 0.961 0.882 0.972 0.976 0.991 0.967 0.989 
   2   (0.087) 0.040 0.039 0.118 0.028 0.024 0.009 0.033 0.011 

Locus 1697 : 
2 alleles
5.1% missing data
   2   (0.145) 0.015 0.026 0.140 0.115 0.033 0.019 0.142 0.022 
   3   (0.855) 0.985 0.974 0.860 0.885 0.967 0.981 0.858 0.978 

Locus 1698 : 
2 alleles
10.9% missing data
   1   (0.728) 0.926 0.709 0.791 0.745 0.324 0.867 0.707 0.276 
   3   (0.272) 0.074 0.291 0.209 0.255 0.676 0.133 0.293 0.724 

Locus 1699 : 
2 alleles
11.6% missing data
   1   (0.864) 0.970 0.909 0.890 0.841 0.953 0.979 0.868 0.980 
   3   (0.136) 0.030 0.091 0.110 0.159 0.047 0.021 0.132 0.020 

Locus 1700 : 
2 alleles
1.4% missing data
   3   (0.928) 0.996 0.973 0.974 0.758 0.991 0.997 0.920 0.991 
   1   (0.072) 0.004 0.027 0.026 0.242 0.009 0.003 0.080 0.009 

Locus 1701 : 
2 alleles
9.4% missing data
   3   (0.919) 0.990 0.968 0.924 0.967 0.984 0.661 0.984 0.457 
   1   (0.081) 0.010 0.032 0.076 0.033 0.016 0.339 0.016 0.543 

Locus 1702 : 
2 alleles
4.3% missing data
   4   (0.622) 0.960 0.588 0.591 0.639 0.425 0.718 0.700 0.366 
   1   (0.378) 0.040 0.412 0.409 0.361 0.575 0.282 0.300 0.634 

Locus 1703 : 
2 alleles
18.1% missing data
   4   (0.759) 0.956 0.954 0.786 0.644 0.946 0.980 0.708 0.888 
   2   (0.241) 0.044 0.046 0.214 0.356 0.054 0.020 0.292 0.112 

Locus 1704 : 
2 alleles
13.0% missing data
   2   (0.891) 0.908 0.924 0.910 0.892 0.861 0.987 0.926 0.986 
   4   (0.109) 0.092 0.076 0.090 0.108 0.139 0.013 0.074 0.014 

Locus 1705 : 
2 alleles
1.4% missing data
   3   (0.897) 0.929 0.982 0.879 0.952 0.954 0.975 0.948 0.986 
   4   (0.103) 0.071 0.018 0.121 0.048 0.046 0.025 0.052 0.014 

Locus 1706 : 
2 alleles
10.1% missing data
   2   (0.891) 0.928 0.982 0.925 0.912 0.960 0.985 0.937 0.183 
   4   (0.109) 0.072 0.018 0.075 0.088 0.040 0.015 0.063 0.817 

Locus 1707 : 
2 alleles
11.6% missing data
   4   (0.796) 0.634 0.795 0.793 0.776 0.897 0.945 0.839 0.973 
   3   (0.204) 0.366 0.205 0.207 0.224 0.103 0.055 0.161 0.027 

Locus 1708 : 
2 alleles
4.3% missing data
   4   (0.842) 0.971 0.961 0.818 0.871 0.973 0.983 0.881 0.926 
   3   (0.158) 0.029 0.039 0.182 0.129 0.027 0.017 0.119 0.074 

Locus 1709 : 
2 alleles
7.2% missing data
   3   (0.919) 0.978 0.955 0.948 0.936 0.982 0.996 0.929 0.979 
   1   (0.081) 0.022 0.045 0.052 0.064 0.018 0.004 0.071 0.021 

Locus 1710 : 
2 alleles
4.3% missing data
   1   (0.893) 0.994 0.987 0.930 0.893 0.975 0.992 0.867 0.984 
   3   (0.107) 0.006 0.013 0.070 0.107 0.025 0.008 0.133 0.016 

Locus 1711 : 
2 alleles
2.9% missing data
   2   (0.804) 0.958 0.932 0.761 0.820 0.891 0.974 0.853 0.974 
   4   (0.196) 0.042 0.068 0.239 0.180 0.109 0.026 0.147 0.026 

Locus 1712 : 
2 alleles
1.4% missing data
   1   (0.740) 0.593 0.810 0.669 0.789 0.698 0.882 0.840 0.957 
   3   (0.260) 0.407 0.190 0.331 0.211 0.302 0.118 0.160 0.043 

Locus 1713 : 
2 alleles
14.5% missing data
   3   (0.871) 0.808 0.986 0.849 0.956 0.788 0.399 0.958 0.848 
   4   (0.129) 0.192 0.014 0.151 0.044 0.212 0.601 0.042 0.152 

Locus 1714 : 
2 alleles
5.8% missing data
   2   (0.567) 0.873 0.698 0.577 0.525 0.308 0.853 0.564 0.216 
   4   (0.433) 0.127 0.302 0.423 0.475 0.692 0.147 0.436 0.784 

Locus 1715 : 
2 alleles
13.8% missing data
   3   (0.894) 0.988 0.905 0.884 0.915 0.966 0.980 0.946 0.985 
   2   (0.106) 0.012 0.095 0.116 0.085 0.034 0.020 0.054 0.015 

Locus 1716 : 
2 alleles
5.1% missing data
   1   (0.857) 0.015 0.974 0.875 0.929 0.873 0.972 0.897 0.983 
   3   (0.143) 0.985 0.026 0.125 0.071 0.127 0.028 0.103 0.017 

Locus 1717 : 
2 alleles
2.9% missing data
   3   (0.741) 0.975 0.265 0.722 0.681 0.905 0.667 0.867 0.501 
   1   (0.259) 0.025 0.735 0.278 0.319 0.095 0.333 0.133 0.499 

Locus 1718 : 
2 alleles
5.1% missing data
   2   (0.864) 0.978 0.977 0.820 0.928 0.974 0.980 0.916 0.954 
   4   (0.136) 0.022 0.023 0.180 0.072 0.026 0.020 0.084 0.046 

Locus 1719 : 
2 alleles
2.9% missing data
   1   (0.922) 0.995 0.991 0.961 0.943 0.926 0.996 0.901 0.989 
   3   (0.078) 0.005 0.009 0.039 0.057 0.074 0.004 0.099 0.011 

Locus 1720 : 
2 alleles
11.6% missing data
   2   (0.912) 0.812 0.983 0.939 0.920 0.875 0.984 0.940 0.988 
   3   (0.088) 0.188 0.017 0.061 0.080 0.125 0.016 0.060 0.012 

Locus 1721 : 
2 alleles
2.9% missing data
   1   (0.897) 0.978 0.982 0.890 0.943 0.976 0.986 0.936 0.986 
   3   (0.103) 0.022 0.018 0.110 0.057 0.024 0.014 0.064 0.014 

Locus 1722 : 
2 alleles
3.6% missing data
   2   (0.869) 0.979 0.943 0.902 0.788 0.956 0.969 0.882 0.983 
   1   (0.131) 0.021 0.057 0.098 0.212 0.044 0.031 0.118 0.017 

Locus 1723 : 
2 alleles
2.2% missing data
   1   (0.103) 0.014 0.050 0.076 0.060 0.017 0.010 0.114 0.014 
   2   (0.897) 0.986 0.950 0.924 0.940 0.983 0.990 0.886 0.986 

Locus 1724 : 
2 alleles
15.2% missing data
   2   (0.460) 0.530 0.427 0.484 0.351 0.618 0.387 0.412 0.851 
   4   (0.540) 0.470 0.573 0.516 0.649 0.382 0.613 0.588 0.149 

Locus 1725 : 
2 alleles
1.4% missing data
   3   (0.885) 0.991 0.979 0.871 0.957 0.256 0.583 0.974 0.692 
   4   (0.115) 0.009 0.021 0.129 0.043 0.744 0.417 0.026 0.308 

Locus 1726 : 
2 alleles
5.1% missing data
   4   (0.902) 0.960 0.979 0.904 0.929 0.918 0.989 0.945 0.986 
   2   (0.098) 0.040 0.021 0.096 0.071 0.082 0.011 0.055 0.014 

Locus 1727 : 
2 alleles
8.0% missing data
   2   (0.853) 0.954 0.852 0.891 0.854 0.950 0.963 0.894 0.210 
   3   (0.147) 0.046 0.148 0.109 0.146 0.050 0.037 0.106 0.790 

Locus 1728 : 
2 alleles
10.1% missing data
   3   (0.795) 0.986 0.698 0.854 0.854 0.873 0.963 0.745 0.198 
   1   (0.205) 0.014 0.302 0.146 0.146 0.127 0.037 0.255 0.802 

Locus 1729 : 
2 alleles
13.8% missing data
   1   (0.858) 0.964 0.949 0.828 0.904 0.962 0.894 0.923 0.937 
   4   (0.142) 0.036 0.051 0.172 0.096 0.038 0.106 0.077 0.063 

Locus 1730 : 
2 alleles
4.3% missing data
   3   (0.873) 0.964 0.800 0.879 0.939 0.859 0.967 0.896 0.984 
   4   (0.127) 0.036 0.200 0.121 0.061 0.141 0.033 0.104 0.016 

Locus 1731 : 
2 alleles
15.2% missing data
   3   (0.700) 0.736 0.681 0.749 0.516 0.684 0.752 0.723 0.731 
   1   (0.300) 0.264 0.319 0.251 0.484 0.316 0.248 0.277 0.269 

Locus 1732 : 
2 alleles
4.3% missing data
   1   (0.907) 0.912 0.875 0.911 0.952 0.898 0.959 0.957 0.972 
   3   (0.093) 0.088 0.125 0.089 0.048 0.102 0.041 0.043 0.028 

Locus 1733 : 
2 alleles
3.6% missing data
   2   (0.789) 0.963 0.953 0.778 0.816 0.956 0.961 0.778 0.967 
   4   (0.211) 0.037 0.047 0.222 0.184 0.044 0.039 0.222 0.033 

Locus 1734 : 
2 alleles
3.6% missing data
   1   (0.149) 0.015 0.025 0.131 0.173 0.194 0.017 0.135 0.020 
   3   (0.851) 0.985 0.975 0.869 0.827 0.806 0.983 0.865 0.980 

Locus 1735 : 
2 alleles
14.5% missing data
   4   (0.533) 0.640 0.526 0.568 0.594 0.132 0.692 0.435 0.804 
   1   (0.467) 0.360 0.474 0.432 0.406 0.868 0.308 0.565 0.196 

Locus 1736 : 
2 alleles
7.2% missing data
   1   (0.830) 0.982 0.868 0.860 0.853 0.960 0.980 0.852 0.271 
   2   (0.170) 0.018 0.132 0.140 0.147 0.040 0.020 0.148 0.729 

Locus 1737 : 
2 alleles
15.2% missing data
   4   (0.507) 0.532 0.627 0.480 0.600 0.835 0.857 0.428 0.514 
   2   (0.493) 0.468 0.373 0.520 0.400 0.165 0.143 0.572 0.486 

Locus 1738 : 
2 alleles
5.1% missing data
   1   (0.899) 0.966 0.891 0.896 0.948 0.962 0.983 0.939 0.986 
   3   (0.101) 0.034 0.109 0.104 0.052 0.038 0.017 0.061 0.014 

Locus 1739 : 
2 alleles
2.2% missing data
   2   (0.923) 0.984 0.987 0.950 0.932 0.981 0.994 0.942 0.990 
   4   (0.077) 0.016 0.013 0.050 0.068 0.019 0.006 0.058 0.010 

Locus 1740 : 
2 alleles
3.6% missing data
   2   (0.908) 0.977 0.945 0.921 0.948 0.775 0.963 0.951 0.967 
   4   (0.092) 0.023 0.055 0.079 0.052 0.225 0.037 0.049 0.033 

Locus 1741 : 
2 alleles
16.7% missing data
   4   (0.856) 0.972 0.913 0.875 0.666 0.932 0.982 0.901 0.981 
   2   (0.144) 0.028 0.087 0.125 0.334 0.068 0.018 0.099 0.019 

Locus 1742 : 
2 alleles
10.9% missing data
   2   (0.867) 0.827 0.867 0.840 0.907 0.904 0.905 0.941 0.983 
   4   (0.133) 0.173 0.133 0.160 0.093 0.096 0.095 0.059 0.017 

Locus 1743 : 
2 alleles
1.4% missing data
   3   (0.901) 0.983 0.986 0.878 0.951 0.979 0.991 0.950 0.987 
   2   (0.099) 0.017 0.014 0.122 0.049 0.021 0.009 0.050 0.013 

Locus 1744 : 
2 alleles
3.6% missing data
   4   (0.085) 0.008 0.108 0.049 0.053 0.019 0.006 0.102 0.025 
   2   (0.915) 0.992 0.892 0.951 0.947 0.981 0.994 0.898 0.975 

Locus 1745 : 
2 alleles
3.6% missing data
   2   (0.912) 0.923 0.878 0.906 0.972 0.906 0.883 0.968 0.989 
   4   (0.088) 0.077 0.122 0.094 0.028 0.094 0.117 0.032 0.011 

Locus 1746 : 
2 alleles
10.1% missing data
   4   (0.910) 0.972 0.890 0.880 0.964 0.978 0.977 0.970 0.987 
   2   (0.090) 0.028 0.110 0.120 0.036 0.022 0.023 0.030 0.013 

Locus 1747 : 
2 alleles
2.9% missing data
   1   (0.743) 0.461 0.895 0.738 0.780 0.937 0.935 0.740 0.964 
   4   (0.257) 0.539 0.105 0.262 0.220 0.063 0.065 0.260 0.036 

Locus 1748 : 
2 alleles
6.5% missing data
   1   (0.836) 0.981 0.841 0.851 0.910 0.957 0.978 0.793 0.979 
   3   (0.164) 0.019 0.159 0.149 0.090 0.043 0.022 0.207 0.021 

Locus 1749 : 
2 alleles
3.6% missing data
   3   (0.892) 0.924 0.952 0.906 0.937 0.854 0.989 0.913 0.974 
   1   (0.108) 0.076 0.048 0.094 0.063 0.146 0.011 0.087 0.026 

Locus 1750 : 
2 alleles
5.8% missing data
   1   (0.915) 0.940 0.840 0.932 0.943 0.973 0.984 0.952 0.972 
   3   (0.085) 0.060 0.160 0.068 0.057 0.027 0.016 0.048 0.028 

Locus 1751 : 
2 alleles
4.3% missing data
   1   (0.620) 0.074 0.624 0.670 0.589 0.878 0.459 0.595 0.868 
   4   (0.380) 0.926 0.376 0.330 0.411 0.122 0.541 0.405 0.132 

Locus 1752 : 
2 alleles
3.6% missing data
   1   (0.860) 0.957 0.973 0.823 0.914 0.961 0.975 0.952 0.082 
   3   (0.140) 0.043 0.027 0.177 0.086 0.039 0.025 0.048 0.918 

Locus 1753 : 
2 alleles
11.6% missing data
   1   (0.526) 0.617 0.894 0.608 0.445 0.851 0.901 0.336 0.233 
   3   (0.474) 0.383 0.106 0.392 0.555 0.149 0.099 0.664 0.767 

Locus 1754 : 
2 alleles
15.2% missing data
   1   (0.469) 0.600 0.456 0.481 0.490 0.556 0.283 0.477 0.064 
   4   (0.531) 0.400 0.544 0.519 0.510 0.444 0.717 0.523 0.936 

Locus 1755 : 
2 alleles
8.7% missing data
   2   (0.629) 0.051 0.560 0.639 0.603 0.867 0.630 0.665 0.889 
   4   (0.371) 0.949 0.440 0.361 0.397 0.133 0.370 0.335 0.111 

Locus 1756 : 
2 alleles
3.6% missing data
   2   (0.748) 0.956 0.928 0.673 0.701 0.943 0.537 0.870 0.938 
   4   (0.252) 0.044 0.072 0.327 0.299 0.057 0.463 0.130 0.062 

Locus 1757 : 
2 alleles
10.9% missing data
   3   (0.910) 0.876 0.872 0.944 0.863 0.966 0.990 0.935 0.987 
   2   (0.090) 0.124 0.128 0.056 0.137 0.034 0.010 0.065 0.013 

Locus 1758 : 
2 alleles
1.4% missing data
   4   (0.836) 0.989 0.955 0.839 0.832 0.237 0.967 0.892 0.976 
   1   (0.164) 0.011 0.045 0.161 0.168 0.763 0.033 0.108 0.024 

Locus 1759 : 
2 alleles
10.1% missing data
   4   (0.802) 0.247 0.963 0.847 0.884 0.938 0.960 0.810 0.199 
   2   (0.198) 0.753 0.037 0.153 0.116 0.062 0.040 0.190 0.801 

Locus 1760 : 
2 alleles
13.0% missing data
   2   (0.656) 0.519 0.940 0.662 0.756 0.878 0.784 0.615 0.444 
   3   (0.344) 0.481 0.060 0.338 0.244 0.122 0.216 0.385 0.556 

Locus 1761 : 
2 alleles
13.0% missing data
   4   (0.783) 0.728 0.712 0.749 0.888 0.918 0.930 0.818 0.927 
   2   (0.217) 0.272 0.288 0.251 0.112 0.082 0.070 0.182 0.073 

Locus 1762 : 
2 alleles
2.2% missing data
   3   (0.732) 0.691 0.485 0.748 0.860 0.673 0.756 0.782 0.162 
   1   (0.268) 0.309 0.515 0.252 0.140 0.327 0.244 0.218 0.838 

Locus 1763 : 
2 alleles
5.1% missing data
   2   (0.366) 0.384 0.425 0.357 0.400 0.320 0.367 0.315 0.533 
   1   (0.634) 0.616 0.575 0.643 0.600 0.680 0.633 0.685 0.467 

Locus 1764 : 
2 alleles
2.2% missing data
   3   (0.865) 0.986 0.904 0.865 0.930 0.957 0.960 0.883 0.980 
   1   (0.135) 0.014 0.096 0.135 0.070 0.043 0.040 0.117 0.020 

Locus 1765 : 
2 alleles
5.1% missing data
   3   (0.698) 0.935 0.872 0.645 0.777 0.886 0.884 0.698 0.951 
   1   (0.302) 0.065 0.128 0.355 0.223 0.114 0.116 0.302 0.049 

Locus 1766 : 
2 alleles
2.2% missing data
   3   (0.612) 0.928 0.887 0.605 0.624 0.853 0.901 0.585 0.068 
   4   (0.388) 0.072 0.113 0.395 0.376 0.147 0.099 0.415 0.932 

Locus 1767 : 
2 alleles
11.6% missing data
   2   (0.873) 0.959 0.862 0.885 0.888 0.923 0.986 0.908 0.840 
   4   (0.127) 0.041 0.138 0.115 0.112 0.077 0.014 0.092 0.160 

Locus 1768 : 
2 alleles
2.2% missing data
   4   (0.888) 0.979 0.463 0.909 0.871 0.975 0.980 0.944 0.984 
   2   (0.112) 0.021 0.537 0.091 0.129 0.025 0.020 0.056 0.016 

Locus 1769 : 
2 alleles
2.9% missing data
   2   (0.910) 0.946 0.990 0.960 0.947 0.974 0.991 0.909 0.447 
   3   (0.090) 0.054 0.010 0.040 0.053 0.026 0.009 0.091 0.553 

Locus 1770 : 
2 alleles
6.5% missing data
   4   (0.904) 0.992 0.980 0.944 0.880 0.988 0.994 0.887 0.986 
   2   (0.096) 0.008 0.020 0.056 0.120 0.012 0.006 0.113 0.014 

Locus 1771 : 
2 alleles
10.1% missing data
   1   (0.136) 0.107 0.182 0.155 0.063 0.034 0.023 0.095 0.019 
   4   (0.864) 0.893 0.818 0.845 0.937 0.966 0.977 0.905 0.981 

Locus 1772 : 
2 alleles
3.6% missing data
   2   (0.920) 0.978 0.980 0.960 0.958 0.972 0.996 0.874 0.990 
   3   (0.080) 0.022 0.020 0.040 0.042 0.028 0.004 0.126 0.010 

Locus 1773 : 
2 alleles
1.4% missing data
   1   (0.846) 0.966 0.964 0.811 0.927 0.956 0.961 0.928 0.232 
   3   (0.154) 0.034 0.036 0.189 0.073 0.044 0.039 0.072 0.768 

Locus 1774 : 
2 alleles
5.8% missing data
   4   (0.934) 0.997 0.935 0.974 0.951 0.988 0.997 0.905 0.981 
   3   (0.066) 0.003 0.065 0.026 0.049 0.012 0.003 0.095 0.019 

Locus 1775 : 
2 alleles
4.3% missing data
   1   (0.543) 0.689 0.540 0.555 0.480 0.564 0.414 0.523 0.958 
   4   (0.457) 0.311 0.460 0.445 0.520 0.436 0.586 0.477 0.042 

Locus 1776 : 
2 alleles
2.9% missing data
   1   (0.913) 0.994 0.977 0.938 0.968 0.947 0.993 0.909 0.990 
   3   (0.087) 0.006 0.023 0.062 0.032 0.053 0.007 0.091 0.010 

Locus 1777 : 
2 alleles
5.1% missing data
   3   (0.911) 0.991 0.955 0.930 0.965 0.910 0.991 0.920 0.980 
   2   (0.089) 0.009 0.045 0.070 0.035 0.090 0.009 0.080 0.020 

Locus 1778 : 
2 alleles
2.2% missing data
   3   (0.933) 0.997 0.990 0.974 0.921 0.992 0.997 0.909 0.989 
   2   (0.067) 0.003 0.010 0.026 0.079 0.008 0.003 0.091 0.011 

Locus 1779 : 
2 alleles
11.6% missing data
   3   (0.849) 0.821 0.782 0.798 0.916 0.802 0.972 0.930 0.972 
   1   (0.151) 0.179 0.218 0.202 0.084 0.198 0.028 0.070 0.028 

Locus 1780 : 
2 alleles
4.3% missing data
   4   (0.895) 0.988 0.987 0.915 0.939 0.221 0.990 0.939 0.965 
   2   (0.105) 0.012 0.013 0.085 0.061 0.779 0.010 0.061 0.035 

Locus 1781 : 
2 alleles
9.4% missing data
   3   (0.490) 0.440 0.466 0.517 0.387 0.880 0.669 0.447 0.365 
   1   (0.510) 0.560 0.534 0.483 0.613 0.120 0.331 0.553 0.635 

Locus 1782 : 
2 alleles
1.4% missing data
   4   (0.936) 0.983 0.992 0.977 0.758 0.980 0.997 0.940 0.991 
   1   (0.064) 0.017 0.008 0.023 0.242 0.020 0.003 0.060 0.009 

Locus 1783 : 
2 alleles
2.9% missing data
   4   (0.890) 0.972 0.880 0.878 0.942 0.980 0.974 0.972 0.049 
   2   (0.110) 0.028 0.120 0.122 0.058 0.020 0.026 0.028 0.951 

Locus 1784 : 
2 alleles
7.2% missing data
   1   (0.609) 0.879 0.368 0.568 0.556 0.334 0.899 0.672 0.932 
   3   (0.391) 0.121 0.632 0.432 0.444 0.666 0.101 0.328 0.068 

Locus 1785 : 
2 alleles
13.8% missing data
   4   (0.537) 0.239 0.273 0.578 0.511 0.546 0.903 0.455 0.792 
   3   (0.463) 0.761 0.727 0.422 0.489 0.454 0.097 0.545 0.208 

Locus 1786 : 
2 alleles
3.6% missing data
   4   (0.230) 0.208 0.059 0.236 0.234 0.054 0.172 0.176 0.289 
   2   (0.770) 0.792 0.941 0.764 0.766 0.946 0.828 0.824 0.711 

Locus 1787 : 
2 alleles
2.2% missing data
   1   (0.920) 0.995 0.973 0.960 0.923 0.981 0.997 0.898 0.991 
   3   (0.080) 0.005 0.027 0.040 0.077 0.019 0.003 0.102 0.009 

Locus 1788 : 
2 alleles
6.5% missing data
   1   (0.700) 0.956 0.682 0.698 0.779 0.794 0.816 0.690 0.664 
   3   (0.300) 0.044 0.318 0.302 0.221 0.206 0.184 0.310 0.336 

Locus 1789 : 
2 alleles
9.4% missing data
   4   (0.888) 0.895 0.916 0.844 0.947 0.979 0.970 0.956 0.985 
   3   (0.112) 0.105 0.084 0.156 0.053 0.021 0.030 0.044 0.015 

Locus 1790 : 
2 alleles
15.9% missing data
   3   (0.910) 0.943 0.668 0.891 0.979 0.938 0.219 0.985 0.930 
   1   (0.090) 0.057 0.332 0.109 0.021 0.062 0.781 0.015 0.070 

Locus 1791 : 
2 alleles
2.2% missing data
   4   (0.890) 0.980 0.981 0.898 0.875 0.983 0.992 0.922 0.986 
   2   (0.110) 0.020 0.019 0.102 0.125 0.017 0.008 0.078 0.014 

Locus 1792 : 
2 alleles
6.5% missing data
   2   (0.881) 0.923 0.911 0.887 0.843 0.955 0.969 0.930 0.984 
   1   (0.119) 0.077 0.089 0.113 0.157 0.045 0.031 0.070 0.016 

Locus 1793 : 
2 alleles
2.9% missing data
   1   (0.773) 0.608 0.884 0.785 0.792 0.958 0.966 0.748 0.969 
   4   (0.227) 0.392 0.116 0.215 0.208 0.042 0.034 0.252 0.031 

Locus 1794 : 
2 alleles
1.4% missing data
   2   (0.909) 0.944 0.960 0.950 0.844 0.955 0.995 0.911 0.989 
   4   (0.091) 0.056 0.040 0.050 0.156 0.045 0.005 0.089 0.011 

Locus 1795 : 
2 alleles
11.6% missing data
   2   (0.889) 0.915 0.903 0.854 0.963 0.980 0.914 0.968 0.609 
   3   (0.111) 0.085 0.097 0.146 0.037 0.020 0.086 0.032 0.391 

Locus 1796 : 
2 alleles
2.9% missing data
   1   (0.760) 0.927 0.782 0.761 0.814 0.903 0.889 0.738 0.967 
   2   (0.240) 0.073 0.218 0.239 0.186 0.097 0.111 0.262 0.033 

Locus 1797 : 
2 alleles
0.7% missing data
   2   (0.878) 0.984 0.903 0.916 0.907 0.156 0.988 0.901 0.978 
   4   (0.122) 0.016 0.097 0.084 0.093 0.844 0.012 0.099 0.022 

Locus 1798 : 
2 alleles
8.0% missing data
   3   (0.902) 0.979 0.987 0.919 0.890 0.962 0.993 0.928 0.982 
   1   (0.098) 0.021 0.013 0.081 0.110 0.038 0.007 0.072 0.018 

Locus 1799 : 
2 alleles
11.6% missing data
   4   (0.877) 0.983 0.979 0.918 0.939 0.970 0.978 0.877 0.320 
   2   (0.123) 0.017 0.021 0.082 0.061 0.030 0.022 0.123 0.680 

Locus 1800 : 
2 alleles
4.3% missing data
   2   (0.638) 0.939 0.549 0.574 0.508 0.882 0.793 0.774 0.437 
   1   (0.362) 0.061 0.451 0.426 0.492 0.118 0.207 0.226 0.563 

Locus 1801 : 
2 alleles
6.5% missing data
   2   (0.918) 0.992 0.942 0.963 0.790 0.915 0.994 0.926 0.975 
   3   (0.082) 0.008 0.058 0.037 0.210 0.085 0.006 0.074 0.025 

Locus 1802 : 
2 alleles
12.3% missing data
   4   (0.792) 0.936 0.828 0.759 0.794 0.948 0.914 0.850 0.970 
   2   (0.208) 0.064 0.172 0.241 0.206 0.052 0.086 0.150 0.030 

Locus 1803 : 
2 alleles
4.3% missing data
   4   (0.908) 0.589 0.979 0.878 0.978 0.936 0.938 0.973 0.986 
   2   (0.092) 0.411 0.021 0.122 0.022 0.064 0.062 0.027 0.014 

Locus 1804 : 
2 alleles
10.1% missing data
   3   (0.742) 0.028 0.696 0.749 0.777 0.933 0.973 0.760 0.959 
   4   (0.258) 0.972 0.304 0.251 0.223 0.067 0.027 0.240 0.041 

Locus 1805 : 
2 alleles
11.6% missing data
   3   (0.897) 0.926 0.987 0.924 0.822 0.877 0.991 0.928 0.987 
   1   (0.103) 0.074 0.013 0.076 0.178 0.123 0.009 0.072 0.013 

Locus 1806 : 
2 alleles
11.6% missing data
   1   (0.856) 0.783 0.975 0.867 0.896 0.948 0.981 0.858 0.982 
   3   (0.144) 0.217 0.025 0.133 0.104 0.052 0.019 0.142 0.018 

Locus 1807 : 
2 alleles
15.2% missing data
   1   (0.915) 0.976 0.984 0.862 0.974 0.968 0.974 0.976 0.988 
   3   (0.085) 0.024 0.016 0.138 0.026 0.032 0.026 0.024 0.012 

Locus 1808 : 
2 alleles
4.3% missing data
   2   (0.262) 0.205 0.218 0.244 0.190 0.634 0.080 0.289 0.034 
   4   (0.738) 0.795 0.782 0.756 0.810 0.366 0.920 0.711 0.966 

Locus 1809 : 
2 alleles
3.6% missing data
   4   (0.672) 0.546 0.097 0.664 0.739 0.922 0.811 0.751 0.293 
   2   (0.328) 0.454 0.903 0.336 0.261 0.078 0.189 0.249 0.707 

Locus 1810 : 
2 alleles
8.0% missing data
   1   (0.716) 0.968 0.378 0.643 0.772 0.739 0.902 0.805 0.955 
   3   (0.284) 0.032 0.622 0.357 0.228 0.261 0.098 0.195 0.045 

Locus 1811 : 
2 alleles
2.9% missing data
   3   (0.910) 0.992 0.980 0.936 0.939 0.969 0.991 0.917 0.983 
   2   (0.090) 0.008 0.020 0.064 0.061 0.031 0.009 0.083 0.017 

Locus 1812 : 
2 alleles
10.1% missing data
   2   (0.903) 0.985 0.965 0.866 0.977 0.919 0.947 0.965 0.829 
   1   (0.097) 0.015 0.035 0.134 0.023 0.081 0.053 0.035 0.171 

Locus 1813 : 
2 alleles
2.9% missing data
   1   (0.627) 0.941 0.069 0.609 0.602 0.868 0.935 0.635 0.859 
   4   (0.373) 0.059 0.931 0.391 0.398 0.132 0.065 0.365 0.141 

Locus 1814 : 
2 alleles
2.9% missing data
   1   (0.819) 0.458 0.846 0.820 0.923 0.932 0.925 0.889 0.247 
   3   (0.181) 0.542 0.154 0.180 0.077 0.068 0.075 0.111 0.753 

Locus 1815 : 
2 alleles
13.0% missing data
   1   (0.596) 0.450 0.578 0.507 0.666 0.821 0.864 0.659 0.935 
   4   (0.404) 0.550 0.422 0.493 0.334 0.179 0.136 0.341 0.065 

Locus 1816 : 
2 alleles
3.6% missing data
   2   (0.807) 0.868 0.682 0.777 0.889 0.944 0.932 0.853 0.924 
   4   (0.193) 0.132 0.318 0.223 0.111 0.056 0.068 0.147 0.076 

Locus 1817 : 
2 alleles
2.9% missing data
   1   (0.789) 0.780 0.456 0.748 0.820 0.891 0.923 0.879 0.972 
   4   (0.211) 0.220 0.544 0.252 0.180 0.109 0.077 0.121 0.028 

Locus 1818 : 
2 alleles
2.2% missing data
   1   (0.815) 0.047 0.949 0.797 0.763 0.924 0.951 0.912 0.975 
   3   (0.185) 0.953 0.051 0.203 0.237 0.076 0.049 0.088 0.025 

Locus 1819 : 
2 alleles
15.9% missing data
   3   (0.913) 0.994 0.930 0.933 0.931 0.984 0.992 0.935 0.986 
   1   (0.087) 0.006 0.070 0.067 0.069 0.016 0.008 0.065 0.014 

Locus 1820 : 
2 alleles
11.6% missing data
   1   (0.535) 0.906 0.592 0.510 0.496 0.551 0.920 0.479 0.793 
   3   (0.465) 0.094 0.408 0.490 0.504 0.449 0.080 0.521 0.207 

Locus 1821 : 
2 alleles
5.8% missing data
   2   (0.791) 0.033 0.936 0.798 0.793 0.888 0.954 0.842 0.971 
   4   (0.209) 0.967 0.064 0.202 0.207 0.112 0.046 0.158 0.029 

Locus 1822 : 
2 alleles
15.2% missing data
   2   (0.461) 0.492 0.823 0.444 0.589 0.454 0.497 0.427 0.053 
   3   (0.539) 0.508 0.177 0.556 0.411 0.546 0.503 0.573 0.947 

Locus 1823 : 
2 alleles
0.7% missing data
   3   (0.951) 0.997 0.996 0.989 0.969 0.994 0.999 0.868 0.994 
   1   (0.049) 0.003 0.004 0.011 0.031 0.006 0.001 0.132 0.006 

Locus 1824 : 
2 alleles
10.9% missing data
   1   (0.185) 0.053 0.157 0.208 0.119 0.074 0.062 0.152 0.065 
   2   (0.815) 0.947 0.843 0.792 0.881 0.926 0.938 0.848 0.935 

Locus 1825 : 
2 alleles
14.5% missing data
   4   (0.433) 0.792 0.372 0.400 0.447 0.780 0.076 0.508 0.065 
   2   (0.567) 0.208 0.628 0.600 0.553 0.220 0.924 0.492 0.935 

Locus 1826 : 
2 alleles
13.0% missing data
   2   (0.722) 0.675 0.952 0.753 0.765 0.041 0.928 0.761 0.197 
   4   (0.278) 0.325 0.048 0.247 0.235 0.959 0.072 0.239 0.803 

Locus 1827 : 
2 alleles
3.6% missing data
   1   (0.840) 0.937 0.949 0.840 0.831 0.944 0.974 0.864 0.978 
   3   (0.160) 0.063 0.051 0.160 0.169 0.056 0.026 0.136 0.022 

Locus 1828 : 
2 alleles
4.3% missing data
   3   (0.894) 0.853 0.802 0.898 0.932 0.981 0.462 0.973 0.827 
   1   (0.106) 0.147 0.198 0.102 0.068 0.019 0.538 0.027 0.173 

Locus 1829 : 
2 alleles
11.6% missing data
   3   (0.900) 0.941 0.984 0.940 0.913 0.787 0.991 0.883 0.986 
   4   (0.100) 0.059 0.016 0.060 0.087 0.213 0.009 0.117 0.014 

Locus 1830 : 
2 alleles
2.9% missing data
   3   (0.940) 0.997 0.995 0.986 0.902 0.994 0.999 0.838 0.993 
   1   (0.060) 0.003 0.005 0.014 0.098 0.006 0.001 0.162 0.007 

Locus 1831 : 
2 alleles
5.1% missing data
   1   (0.878) 0.949 0.976 0.855 0.901 0.979 0.987 0.931 0.982 
   2   (0.122) 0.051 0.024 0.145 0.099 0.021 0.013 0.069 0.018 

Locus 1832 : 
2 alleles
8.0% missing data
   4   (0.798) 0.760 0.966 0.775 0.828 0.832 0.971 0.829 0.974 
   2   (0.202) 0.240 0.034 0.225 0.172 0.168 0.029 0.171 0.026 

Locus 1833 : 
2 alleles
10.9% missing data
   2   (0.879) 0.982 0.890 0.865 0.948 0.936 0.919 0.927 0.984 
   4   (0.121) 0.018 0.110 0.135 0.052 0.064 0.081 0.073 0.016 

Locus 1834 : 
2 alleles
13.0% missing data
   1   (0.908) 0.834 0.969 0.880 0.949 0.972 0.973 0.972 0.986 
   3   (0.092) 0.166 0.031 0.120 0.051 0.028 0.027 0.028 0.014 

Locus 1835 : 
2 alleles
10.9% missing data
   3   (0.896) 0.987 0.909 0.889 0.960 0.971 0.976 0.931 0.982 
   1   (0.104) 0.013 0.091 0.111 0.040 0.029 0.024 0.069 0.018 

Locus 1836 : 
2 alleles
2.2% missing data
   1   (0.901) 0.985 0.985 0.891 0.938 0.969 0.988 0.945 0.988 
   3   (0.099) 0.015 0.015 0.109 0.062 0.031 0.012 0.055 0.012 

Locus 1837 : 
2 alleles
5.1% missing data
   2   (0.810) 0.961 0.924 0.793 0.889 0.354 0.934 0.857 0.945 
   4   (0.190) 0.039 0.076 0.207 0.111 0.646 0.066 0.143 0.055 

Locus 1838 : 
2 alleles
5.8% missing data
   4   (0.899) 0.969 0.983 0.881 0.964 0.971 0.964 0.973 0.234 
   1   (0.101) 0.031 0.017 0.119 0.036 0.029 0.036 0.027 0.766 

Locus 1839 : 
2 alleles
3.6% missing data
   1   (0.848) 0.980 0.939 0.891 0.796 0.952 0.986 0.811 0.972 
   4   (0.152) 0.020 0.061 0.109 0.204 0.048 0.014 0.189 0.028 

Locus 1840 : 
2 alleles
5.1% missing data
   4   (0.849) 0.985 0.639 0.903 0.826 0.877 0.912 0.892 0.304 
   1   (0.151) 0.015 0.361 0.097 0.174 0.123 0.088 0.108 0.696 

Locus 1841 : 
2 alleles
2.9% missing data
   3   (0.903) 0.990 0.889 0.908 0.896 0.906 0.985 0.955 0.989 
   1   (0.097) 0.010 0.111 0.092 0.104 0.094 0.015 0.045 0.011 

Locus 1842 : 
2 alleles
12.3% missing data
   1   (0.768) 0.961 0.895 0.721 0.697 0.743 0.801 0.880 0.728 
   3   (0.232) 0.039 0.105 0.279 0.303 0.257 0.199 0.120 0.272 

Locus 1843 : 
2 alleles
4.3% missing data
   1   (0.901) 0.989 0.912 0.955 0.899 0.797 0.991 0.924 0.165 
   4   (0.099) 0.011 0.088 0.045 0.101 0.203 0.009 0.076 0.835 

Locus 1844 : 
2 alleles
2.2% missing data
   4   (0.906) 0.986 0.987 0.905 0.958 0.979 0.989 0.940 0.981 
   2   (0.094) 0.014 0.013 0.095 0.042 0.021 0.011 0.060 0.019 

Locus 1845 : 
2 alleles
13.0% missing data
   4   (0.878) 0.987 0.972 0.890 0.936 0.913 0.981 0.891 0.843 
   2   (0.122) 0.013 0.028 0.110 0.064 0.087 0.019 0.109 0.157 

Locus 1846 : 
2 alleles
4.3% missing data
   2   (0.928) 0.979 0.958 0.973 0.838 0.967 0.997 0.914 0.990 
   3   (0.072) 0.021 0.042 0.027 0.162 0.033 0.003 0.086 0.010 

Locus 1847 : 
2 alleles
1.4% missing data
   2   (0.884) 0.982 0.982 0.917 0.899 0.923 0.986 0.931 0.162 
   4   (0.116) 0.018 0.018 0.083 0.101 0.077 0.014 0.069 0.838 

Locus 1848 : 
2 alleles
3.6% missing data
   4   (0.906) 0.972 0.987 0.934 0.892 0.978 0.994 0.919 0.986 
   3   (0.094) 0.028 0.013 0.066 0.108 0.022 0.006 0.081 0.014 

Locus 1849 : 
2 alleles
3.6% missing data
   1   (0.772) 0.957 0.910 0.773 0.672 0.915 0.944 0.792 0.969 
   4   (0.228) 0.043 0.090 0.227 0.328 0.085 0.056 0.208 0.031 

Locus 1850 : 
2 alleles
2.2% missing data
   2   (0.164) 0.022 0.064 0.169 0.109 0.050 0.315 0.123 0.020 
   4   (0.836) 0.978 0.936 0.831 0.891 0.950 0.685 0.877 0.980 

Locus 1851 : 
2 alleles
4.3% missing data
   4   (0.911) 0.985 0.951 0.916 0.972 0.988 0.986 0.974 0.088 
   1   (0.089) 0.015 0.049 0.084 0.028 0.012 0.014 0.026 0.912 

Locus 1852 : 
2 alleles
3.6% missing data
   4   (0.881) 0.979 0.606 0.910 0.912 0.899 0.961 0.911 0.985 
   2   (0.119) 0.021 0.394 0.090 0.088 0.101 0.039 0.089 0.015 

Locus 1853 : 
2 alleles
11.6% missing data
   3   (0.881) 0.879 0.901 0.897 0.929 0.968 0.977 0.895 0.981 
   1   (0.119) 0.121 0.099 0.103 0.071 0.032 0.023 0.105 0.019 

Locus 1854 : 
2 alleles
10.9% missing data
   2   (0.911) 0.838 0.945 0.920 0.938 0.984 0.983 0.953 0.988 
   3   (0.089) 0.162 0.055 0.080 0.062 0.016 0.017 0.047 0.012 

Locus 1855 : 
2 alleles
8.7% missing data
   1   (0.530) 0.893 0.396 0.445 0.649 0.833 0.560 0.595 0.467 
   4   (0.470) 0.107 0.604 0.555 0.351 0.167 0.440 0.405 0.533 

Locus 1856 : 
2 alleles
8.7% missing data
   3   (0.765) 0.327 0.820 0.780 0.745 0.898 0.969 0.774 0.962 
   1   (0.235) 0.673 0.180 0.220 0.255 0.102 0.031 0.226 0.038 

Locus 1857 : 
2 alleles
13.8% missing data
   4   (0.078) 0.036 0.012 0.035 0.057 0.022 0.004 0.132 0.014 
   2   (0.922) 0.964 0.988 0.965 0.943 0.978 0.996 0.868 0.986 

Locus 1858 : 
2 alleles
11.6% missing data
   2   (0.891) 0.994 0.543 0.936 0.912 0.631 0.928 0.929 0.978 
   4   (0.109) 0.006 0.457 0.064 0.088 0.369 0.072 0.071 0.022 

Locus 1859 : 
2 alleles
8.7% missing data
   2   (0.915) 0.995 0.975 0.978 0.716 0.988 0.998 0.781 0.988 
   1   (0.085) 0.005 0.025 0.022 0.284 0.012 0.002 0.219 0.012 

Locus 1860 : 
2 alleles
9.4% missing data
   2   (0.712) 0.936 0.166 0.717 0.775 0.938 0.807 0.766 0.316 
   3   (0.288) 0.064 0.834 0.283 0.225 0.062 0.193 0.234 0.684 

Locus 1861 : 
2 alleles
3.6% missing data
   2   (0.696) 0.638 0.826 0.740 0.463 0.677 0.964 0.676 0.952 
   4   (0.304) 0.362 0.174 0.260 0.537 0.323 0.036 0.324 0.048 

Locus 1862 : 
2 alleles
1.4% missing data
   4   (0.924) 0.932 0.988 0.970 0.720 0.906 0.996 0.931 0.991 
   2   (0.076) 0.068 0.012 0.030 0.280 0.094 0.004 0.069 0.009 

Locus 1863 : 
2 alleles
13.8% missing data
   2   (0.257) 0.067 0.317 0.237 0.212 0.413 0.369 0.251 0.072 
   4   (0.743) 0.933 0.683 0.763 0.788 0.587 0.631 0.749 0.928 

Locus 1864 : 
2 alleles
4.3% missing data
   3   (0.773) 0.739 0.866 0.824 0.709 0.403 0.895 0.823 0.280 
   1   (0.227) 0.261 0.134 0.176 0.291 0.597 0.105 0.177 0.720 

Locus 1865 : 
2 alleles
1.4% missing data
   3   (0.945) 0.934 0.932 0.869 0.993 0.984 0.979 0.995 0.992 
   1   (0.055) 0.066 0.068 0.131 0.007 0.016 0.021 0.005 0.008 

Locus 1866 : 
2 alleles
13.8% missing data
   4   (0.907) 0.981 0.924 0.918 0.941 0.946 0.992 0.937 0.988 
   2   (0.093) 0.019 0.076 0.082 0.059 0.054 0.008 0.063 0.012 

Locus 1867 : 
2 alleles
12.3% missing data
   1   (0.625) 0.513 0.646 0.587 0.482 0.865 0.701 0.714 0.949 
   3   (0.375) 0.487 0.354 0.413 0.518 0.135 0.299 0.286 0.051 

Locus 1868 : 
2 alleles
13.8% missing data
   1   (0.292) 0.063 0.076 0.313 0.226 0.350 0.108 0.293 0.287 
   3   (0.708) 0.937 0.924 0.687 0.774 0.650 0.892 0.707 0.713 

Locus 1869 : 
2 alleles
2.2% missing data
   3   (0.869) 0.987 0.955 0.887 0.885 0.907 0.988 0.873 0.983 
   1   (0.131) 0.013 0.045 0.113 0.115 0.093 0.012 0.127 0.017 

Locus 1870 : 
2 alleles
3.6% missing data
   4   (0.672) 0.954 0.591 0.563 0.699 0.863 0.885 0.782 0.879 
   2   (0.328) 0.046 0.409 0.437 0.301 0.137 0.115 0.218 0.121 

Locus 1871 : 
2 alleles
11.6% missing data
   3   (0.858) 0.834 0.971 0.916 0.717 0.969 0.989 0.814 0.982 
   1   (0.142) 0.166 0.029 0.084 0.283 0.031 0.011 0.186 0.018 

Locus 1872 : 
2 alleles
4.3% missing data
   4   (0.477) 0.417 0.141 0.343 0.612 0.506 0.058 0.748 0.193 
   1   (0.523) 0.583 0.859 0.657 0.388 0.494 0.942 0.252 0.807 

Locus 1873 : 
2 alleles
5.8% missing data
   4   (0.918) 0.993 0.984 0.945 0.879 0.968 0.995 0.945 0.985 
   1   (0.082) 0.007 0.016 0.055 0.121 0.032 0.005 0.055 0.015 

Locus 1874 : 
2 alleles
13.0% missing data
   2   (0.629) 0.417 0.623 0.618 0.646 0.916 0.787 0.674 0.317 
   1   (0.371) 0.583 0.377 0.382 0.354 0.084 0.213 0.326 0.683 

Locus 1875 : 
2 alleles
5.8% missing data
   2   (0.527) 0.479 0.907 0.504 0.594 0.145 0.495 0.527 0.790 
   3   (0.473) 0.521 0.093 0.496 0.406 0.855 0.505 0.473 0.210 

Locus 1876 : 
2 alleles
13.8% missing data
   2   (0.849) 0.831 0.925 0.850 0.850 0.856 0.973 0.901 0.843 
   4   (0.151) 0.169 0.075 0.150 0.150 0.144 0.027 0.099 0.157 

Locus 1877 : 
2 alleles
2.2% missing data
   1   (0.877) 0.904 0.971 0.913 0.801 0.956 0.987 0.886 0.981 
   3   (0.123) 0.096 0.029 0.087 0.199 0.044 0.013 0.114 0.019 

Locus 1878 : 
2 alleles
15.9% missing data
   2   (0.902) 0.971 0.888 0.873 0.965 0.947 0.881 0.965 0.971 
   4   (0.098) 0.029 0.112 0.127 0.035 0.053 0.119 0.035 0.029 

Locus 1879 : 
2 alleles
0.0% missing data
   4   (0.920) 0.991 0.979 0.963 0.834 0.984 0.996 0.922 0.991 
   2   (0.080) 0.009 0.021 0.037 0.166 0.016 0.004 0.078 0.009 

Locus 1880 : 
2 alleles
9.4% missing data
   2   (0.757) 0.767 0.950 0.764 0.784 0.953 0.511 0.801 0.713 
   4   (0.243) 0.233 0.050 0.236 0.216 0.047 0.489 0.199 0.287 

Locus 1881 : 
2 alleles
10.9% missing data
   4   (0.886) 0.979 0.917 0.898 0.934 0.969 0.977 0.901 0.960 
   2   (0.114) 0.021 0.083 0.102 0.066 0.031 0.023 0.099 0.040 

Locus 1882 : 
2 alleles
0.7% missing data
   2   (0.952) 0.998 0.996 0.989 0.976 0.994 0.999 0.875 0.994 
   4   (0.048) 0.002 0.004 0.011 0.024 0.006 0.001 0.125 0.006 

Locus 1883 : 
2 alleles
12.3% missing data
   2   (0.696) 0.750 0.951 0.690 0.606 0.777 0.372 0.786 0.635 
   4   (0.304) 0.250 0.049 0.310 0.394 0.223 0.628 0.214 0.365 

Locus 1884 : 
2 alleles
2.9% missing data
   4   (0.916) 0.952 0.148 0.904 0.976 0.987 0.963 0.983 0.986 
   1   (0.084) 0.048 0.852 0.096 0.024 0.013 0.037 0.017 0.014 

Locus 1885 : 
2 alleles
12.3% missing data
   4   (0.931) 0.995 0.992 0.968 0.960 0.921 0.996 0.913 0.946 
   2   (0.069) 0.005 0.008 0.032 0.040 0.079 0.004 0.087 0.054 

Locus 1886 : 
2 alleles
3.6% missing data
   3   (0.861) 0.722 0.852 0.808 0.924 0.814 0.722 0.961 0.982 
   4   (0.139) 0.278 0.148 0.192 0.076 0.186 0.278 0.039 0.018 

Locus 1887 : 
2 alleles
7.2% missing data
   1   (0.511) 0.525 0.565 0.518 0.502 0.577 0.387 0.500 0.608 
   3   (0.489) 0.475 0.435 0.482 0.498 0.423 0.613 0.500 0.392 

Locus 1888 : 
2 alleles
10.9% missing data
   4   (0.808) 0.978 0.814 0.809 0.860 0.963 0.975 0.786 0.971 
   2   (0.192) 0.022 0.186 0.191 0.140 0.037 0.025 0.214 0.029 

Locus 1889 : 
2 alleles
15.2% missing data
   1   (0.900) 0.983 0.597 0.795 0.979 0.887 0.832 0.987 0.876 
   2   (0.100) 0.017 0.403 0.205 0.021 0.113 0.168 0.013 0.124 

Locus 1890 : 
2 alleles
2.2% missing data
   1   (0.914) 0.956 0.990 0.960 0.885 0.943 0.996 0.887 0.985 
   2   (0.086) 0.044 0.010 0.040 0.115 0.057 0.004 0.113 0.015 

Locus 1891 : 
2 alleles
11.6% missing data
   1   (0.834) 0.829 0.891 0.857 0.884 0.964 0.940 0.861 0.602 
   3   (0.166) 0.171 0.109 0.143 0.116 0.036 0.060 0.139 0.398 

Locus 1892 : 
2 alleles
5.1% missing data
   2   (0.614) 0.024 0.910 0.686 0.503 0.900 0.950 0.526 0.410 
   4   (0.386) 0.976 0.090 0.314 0.497 0.100 0.050 0.474 0.590 

Locus 1893 : 
2 alleles
2.9% missing data
   1   (0.898) 0.990 0.939 0.941 0.856 0.975 0.977 0.943 0.383 
   4   (0.102) 0.010 0.061 0.059 0.144 0.025 0.023 0.057 0.617 

Locus 1894 : 
2 alleles
2.2% missing data
   1   (0.942) 0.997 0.995 0.986 0.848 0.993 0.999 0.892 0.993 
   3   (0.058) 0.003 0.005 0.014 0.152 0.007 0.001 0.108 0.007 

Locus 1895 : 
2 alleles
10.9% missing data
   1   (0.222) 0.156 0.250 0.144 0.142 0.101 0.060 0.327 0.958 
   3   (0.778) 0.844 0.750 0.856 0.858 0.899 0.940 0.673 0.042 

Locus 1896 : 
2 alleles
1.4% missing data
   3   (0.901) 0.989 0.937 0.883 0.970 0.970 0.948 0.975 0.218 
   1   (0.099) 0.011 0.063 0.117 0.030 0.030 0.052 0.025 0.782 

Locus 1897 : 
2 alleles
8.7% missing data
   1   (0.565) 0.920 0.911 0.536 0.408 0.263 0.840 0.587 0.921 
   3   (0.435) 0.080 0.089 0.464 0.592 0.737 0.160 0.413 0.079 

Locus 1898 : 
2 alleles
12.3% missing data
   2   (0.683) 0.710 0.717 0.645 0.799 0.803 0.307 0.807 0.105 
   4   (0.317) 0.290 0.283 0.355 0.201 0.197 0.693 0.193 0.895 

Locus 1899 : 
2 alleles
5.1% missing data
   1   (0.607) 0.696 0.928 0.635 0.620 0.262 0.324 0.594 0.705 
   2   (0.393) 0.304 0.072 0.365 0.380 0.738 0.676 0.406 0.295 

Locus 1900 : 
2 alleles
17.4% missing data
   2   (0.244) 0.361 0.227 0.376 0.097 0.085 0.111 0.136 0.034 
   3   (0.756) 0.639 0.773 0.624 0.903 0.915 0.889 0.864 0.966 

Locus 1901 : 
2 alleles
2.2% missing data
   3   (0.907) 0.988 0.944 0.936 0.931 0.925 0.996 0.911 0.987 
   2   (0.093) 0.012 0.056 0.064 0.069 0.075 0.004 0.089 0.013 

Locus 1902 : 
2 alleles
15.9% missing data
   2   (0.826) 0.796 0.801 0.828 0.799 0.852 0.983 0.868 0.976 
   4   (0.174) 0.204 0.199 0.172 0.201 0.148 0.017 0.132 0.024 

Locus 1903 : 
2 alleles
2.9% missing data
   3   (0.909) 0.990 0.991 0.969 0.834 0.988 0.997 0.793 0.987 
   1   (0.091) 0.010 0.009 0.031 0.166 0.012 0.003 0.207 0.013 

Locus 1904 : 
2 alleles
15.2% missing data
   2   (0.677) 0.672 0.718 0.716 0.823 0.204 0.560 0.641 0.568 
   4   (0.323) 0.328 0.282 0.284 0.177 0.796 0.440 0.359 0.432 

Locus 1905 : 
2 alleles
8.7% missing data
   2   (0.419) 0.339 0.359 0.503 0.324 0.216 0.177 0.392 0.061 
   4   (0.581) 0.661 0.641 0.497 0.676 0.784 0.823 0.608 0.939 

Locus 1906 : 
2 alleles
13.0% missing data
   2   (0.912) 0.961 0.985 0.952 0.931 0.989 0.993 0.885 0.973 
   1   (0.088) 0.039 0.015 0.048 0.069 0.011 0.007 0.115 0.027 

Locus 1907 : 
2 alleles
4.3% missing data
   4   (0.808) 0.984 0.392 0.842 0.813 0.963 0.980 0.791 0.971 
   1   (0.192) 0.016 0.608 0.158 0.187 0.037 0.020 0.209 0.029 

Locus 1908 : 
2 alleles
10.9% missing data
   4   (0.905) 0.888 0.983 0.927 0.908 0.961 0.990 0.930 0.988 
   1   (0.095) 0.112 0.017 0.073 0.092 0.039 0.010 0.070 0.012 

Locus 1909 : 
2 alleles
7.2% missing data
   1   (0.699) 0.158 0.724 0.748 0.733 0.745 0.362 0.707 0.900 
   3   (0.301) 0.842 0.276 0.252 0.267 0.255 0.638 0.293 0.100 

Locus 1910 : 
2 alleles
3.6% missing data
   2   (0.848) 0.972 0.959 0.803 0.874 0.970 0.974 0.910 0.979 
   4   (0.152) 0.028 0.041 0.197 0.126 0.030 0.026 0.090 0.021 

Locus 1911 : 
2 alleles
12.3% missing data
   4   (0.765) 0.012 0.766 0.778 0.715 0.939 0.975 0.811 0.967 
   2   (0.235) 0.988 0.234 0.222 0.285 0.061 0.025 0.189 0.033 

Locus 1912 : 
2 alleles
10.1% missing data
   1   (0.056) 0.031 0.006 0.016 0.104 0.006 0.002 0.104 0.006 
   3   (0.944) 0.969 0.994 0.984 0.896 0.994 0.998 0.896 0.994 

Locus 1913 : 
2 alleles
2.2% missing data
   4   (0.759) 0.974 0.934 0.756 0.771 0.949 0.971 0.716 0.959 
   2   (0.241) 0.026 0.066 0.244 0.229 0.051 0.029 0.284 0.041 

Locus 1914 : 
2 alleles
10.9% missing data
   3   (0.933) 0.995 0.993 0.974 0.887 0.983 0.998 0.916 0.992 
   4   (0.067) 0.005 0.007 0.026 0.113 0.017 0.002 0.084 0.008 

Locus 1915 : 
2 alleles
13.8% missing data
   3   (0.849) 0.867 0.966 0.803 0.819 0.901 0.962 0.934 0.942 
   1   (0.151) 0.133 0.034 0.197 0.181 0.099 0.038 0.066 0.058 

Locus 1916 : 
2 alleles
6.5% missing data
   3   (0.902) 0.989 0.891 0.896 0.937 0.988 0.984 0.948 0.985 
   4   (0.098) 0.011 0.109 0.104 0.063 0.012 0.016 0.052 0.015 

Locus 1917 : 
2 alleles
4.3% missing data
   1   (0.832) 0.960 0.873 0.873 0.792 0.848 0.969 0.805 0.972 
   3   (0.168) 0.040 0.127 0.127 0.208 0.152 0.031 0.195 0.028 

Locus 1918 : 
2 alleles
12.3% missing data
   4   (0.792) 0.977 0.957 0.756 0.810 0.954 0.426 0.890 0.766 
   2   (0.208) 0.023 0.043 0.244 0.190 0.046 0.574 0.110 0.234 

Locus 1919 : 
2 alleles
8.0% missing data
   1   (0.731) 0.056 0.749 0.712 0.682 0.950 0.941 0.808 0.964 
   3   (0.269) 0.944 0.251 0.288 0.318 0.050 0.059 0.192 0.036 

Locus 1920 : 
2 alleles
3.6% missing data
   3   (0.844) 0.861 0.840 0.875 0.794 0.808 0.983 0.853 0.974 
   2   (0.156) 0.139 0.160 0.125 0.206 0.192 0.017 0.147 0.026 

Locus 1921 : 
2 alleles
3.6% missing data
   2   (0.839) 0.979 0.981 0.836 0.783 0.961 0.958 0.921 0.354 
   4   (0.161) 0.021 0.019 0.164 0.217 0.039 0.042 0.079 0.646 

Locus 1922 : 
2 alleles
4.3% missing data
   4   (0.762) 0.779 0.952 0.772 0.675 0.941 0.729 0.828 0.576 
   1   (0.238) 0.221 0.048 0.228 0.325 0.059 0.271 0.172 0.424 

Locus 1923 : 
2 alleles
9.4% missing data
   2   (0.452) 0.388 0.601 0.423 0.543 0.390 0.467 0.466 0.222 
   4   (0.548) 0.612 0.399 0.577 0.457 0.610 0.533 0.534 0.778 

Locus 1924 : 
2 alleles
12.3% missing data
   2   (0.827) 0.980 0.847 0.775 0.858 0.948 0.972 0.895 0.976 
   3   (0.173) 0.020 0.153 0.225 0.142 0.052 0.028 0.105 0.024 

Locus 1925 : 
2 alleles
13.8% missing data
   4   (0.897) 0.880 0.839 0.866 0.958 0.955 0.971 0.962 0.967 
   2   (0.103) 0.120 0.161 0.134 0.042 0.045 0.029 0.038 0.033 

Locus 1926 : 
2 alleles
6.5% missing data
   1   (0.905) 0.988 0.984 0.951 0.890 0.308 0.986 0.923 0.988 
   3   (0.095) 0.012 0.016 0.049 0.110 0.692 0.014 0.077 0.012 

Locus 1927 : 
2 alleles
4.3% missing data
   2   (0.902) 0.988 0.983 0.908 0.933 0.980 0.812 0.968 0.641 
   3   (0.098) 0.012 0.017 0.092 0.067 0.020 0.188 0.032 0.359 

Locus 1928 : 
2 alleles
10.1% missing data
   4   (0.786) 0.764 0.909 0.722 0.874 0.933 0.884 0.851 0.966 
   2   (0.214) 0.236 0.091 0.278 0.126 0.067 0.116 0.149 0.034 

Locus 1929 : 
2 alleles
5.1% missing data
   1   (0.922) 0.979 0.988 0.867 0.978 0.984 0.988 0.982 0.988 
   4   (0.078) 0.021 0.012 0.133 0.022 0.016 0.012 0.018 0.012 

Locus 1930 : 
2 alleles
5.1% missing data
   3   (0.895) 0.983 0.941 0.908 0.865 0.961 0.992 0.931 0.986 
   4   (0.105) 0.017 0.059 0.092 0.135 0.039 0.008 0.069 0.014 

Locus 1931 : 
2 alleles
11.6% missing data
   4   (0.914) 0.966 0.936 0.951 0.938 0.982 0.994 0.896 0.989 
   2   (0.086) 0.034 0.064 0.049 0.062 0.018 0.006 0.104 0.011 

Locus 1932 : 
2 alleles
2.9% missing data
   2   (0.764) 0.843 0.956 0.819 0.747 0.748 0.982 0.634 0.967 
   1   (0.236) 0.157 0.044 0.181 0.253 0.252 0.018 0.366 0.033 

Locus 1933 : 
2 alleles
15.9% missing data
   3   (0.596) 0.927 0.849 0.575 0.627 0.675 0.696 0.568 0.601 
   4   (0.404) 0.073 0.151 0.425 0.373 0.325 0.304 0.432 0.399 

Locus 1934 : 
2 alleles
3.6% missing data
   2   (0.096) 0.046 0.043 0.101 0.071 0.014 0.008 0.052 0.013 
   4   (0.904) 0.954 0.957 0.899 0.929 0.986 0.992 0.948 0.987 

Locus 1935 : 
2 alleles
10.9% missing data
   4   (0.829) 0.976 0.826 0.717 0.886 0.919 0.872 0.942 0.978 
   2   (0.171) 0.024 0.174 0.283 0.114 0.081 0.128 0.058 0.022 

Locus 1936 : 
2 alleles
10.9% missing data
   1   (0.944) 0.974 0.979 0.985 0.881 0.994 0.998 0.913 0.993 
   2   (0.056) 0.026 0.021 0.015 0.119 0.006 0.002 0.087 0.007 

Locus 1937 : 
2 alleles
2.9% missing data
   1   (0.835) 0.942 0.922 0.850 0.684 0.906 0.979 0.875 0.978 
   3   (0.165) 0.058 0.078 0.150 0.316 0.094 0.021 0.125 0.022 

Locus 1938 : 
2 alleles
5.1% missing data
   4   (0.927) 0.877 0.915 0.863 0.983 0.982 0.968 0.989 0.990 
   2   (0.073) 0.123 0.085 0.137 0.017 0.018 0.032 0.011 0.010 

Locus 1939 : 
2 alleles
1.4% missing data
   2   (0.098) 0.010 0.027 0.041 0.129 0.084 0.008 0.169 0.012 
   4   (0.902) 0.990 0.973 0.959 0.871 0.916 0.992 0.831 0.988 

Locus 1940 : 
2 alleles
2.2% missing data
   1   (0.918) 0.939 0.992 0.940 0.919 0.988 0.993 0.944 0.988 
   3   (0.082) 0.061 0.008 0.060 0.081 0.012 0.007 0.056 0.012 

Locus 1941 : 
2 alleles
5.1% missing data
   2   (0.907) 0.974 0.987 0.926 0.869 0.950 0.990 0.944 0.987 
   4   (0.093) 0.026 0.013 0.074 0.131 0.050 0.010 0.056 0.013 

Locus 1942 : 
2 alleles
4.3% missing data
   3   (0.903) 0.988 0.987 0.922 0.936 0.885 0.993 0.916 0.986 
   2   (0.097) 0.012 0.013 0.078 0.064 0.115 0.007 0.084 0.014 

Locus 1943 : 
2 alleles
2.2% missing data
   1   (0.860) 0.982 0.965 0.877 0.938 0.372 0.961 0.881 0.942 
   3   (0.140) 0.018 0.035 0.123 0.062 0.628 0.039 0.119 0.058 

Locus 1944 : 
2 alleles
6.5% missing data
   3   (0.790) 0.983 0.955 0.738 0.906 0.944 0.516 0.848 0.981 
   1   (0.210) 0.017 0.045 0.262 0.094 0.056 0.484 0.152 0.019 

Locus 1945 : 
2 alleles
8.7% missing data
   1   (0.423) 0.415 0.597 0.400 0.436 0.513 0.496 0.402 0.480 
   3   (0.577) 0.585 0.403 0.600 0.564 0.487 0.504 0.598 0.520 

Locus 1946 : 
2 alleles
10.9% missing data
   3   (0.878) 0.813 0.971 0.900 0.906 0.871 0.982 0.892 0.966 
   2   (0.122) 0.187 0.029 0.100 0.094 0.129 0.018 0.108 0.034 

Locus 1947 : 
2 alleles
13.0% missing data
   3   (0.908) 0.925 0.937 0.941 0.951 0.959 0.992 0.894 0.988 
   1   (0.092) 0.075 0.063 0.059 0.049 0.041 0.008 0.106 0.012 

Locus 1948 : 
2 alleles
0.7% missing data
   3   (0.816) 0.983 0.965 0.837 0.803 0.933 0.797 0.853 0.785 
   4   (0.184) 0.017 0.035 0.163 0.197 0.067 0.203 0.147 0.215 

Locus 1949 : 
2 alleles
15.2% missing data
   4   (0.800) 0.768 0.930 0.754 0.799 0.868 0.963 0.873 0.939 
   2   (0.200) 0.232 0.070 0.246 0.201 0.132 0.037 0.127 0.061 

Locus 1950 : 
2 alleles
0.0% missing data
   1   (0.902) 0.959 0.528 0.909 0.950 0.970 0.969 0.958 0.986 
   3   (0.098) 0.041 0.472 0.091 0.050 0.030 0.031 0.042 0.014 

Locus 1951 : 
2 alleles
11.6% missing data
   1   (0.752) 0.662 0.951 0.758 0.789 0.943 0.916 0.781 0.341 
   4   (0.248) 0.338 0.049 0.242 0.211 0.057 0.084 0.219 0.659 

Locus 1952 : 
2 alleles
12.3% missing data
   3   (0.150) 0.096 0.333 0.128 0.113 0.089 0.021 0.143 0.025 
   4   (0.850) 0.904 0.667 0.872 0.887 0.911 0.979 0.857 0.975 

Locus 1953 : 
2 alleles
2.9% missing data
   3   (0.908) 0.975 0.935 0.885 0.928 0.988 0.986 0.969 0.988 
   2   (0.092) 0.025 0.065 0.115 0.072 0.012 0.014 0.031 0.012 

Locus 1954 : 
2 alleles
13.0% missing data
   1   (0.690) 0.657 0.687 0.666 0.671 0.719 0.691 0.796 0.467 
   3   (0.310) 0.343 0.313 0.334 0.329 0.281 0.309 0.204 0.533 

Locus 1955 : 
2 alleles
16.7% missing data
   1   (0.860) 0.849 0.922 0.870 0.919 0.963 0.922 0.912 0.665 
   4   (0.140) 0.151 0.078 0.130 0.081 0.037 0.078 0.088 0.335 

Locus 1956 : 
2 alleles
8.7% missing data
   2   (0.870) 0.910 0.131 0.909 0.918 0.883 0.930 0.938 0.623 
   4   (0.130) 0.090 0.869 0.091 0.082 0.117 0.070 0.062 0.377 

Locus 1957 : 
2 alleles
12.3% missing data
   2   (0.886) 0.983 0.916 0.866 0.950 0.906 0.986 0.934 0.958 
   4   (0.114) 0.017 0.084 0.134 0.050 0.094 0.014 0.066 0.042 

Locus 1958 : 
2 alleles
5.8% missing data
   1   (0.146) 0.036 0.029 0.236 0.078 0.074 0.050 0.058 0.018 
   4   (0.854) 0.964 0.971 0.764 0.922 0.926 0.950 0.942 0.982 

Locus 1959 : 
2 alleles
6.5% missing data
   2   (0.905) 0.988 0.949 0.945 0.935 0.943 0.994 0.870 0.968 
   4   (0.095) 0.012 0.051 0.055 0.065 0.057 0.006 0.130 0.032 

Locus 1960 : 
2 alleles
12.3% missing data
   2   (0.820) 0.850 0.850 0.840 0.747 0.930 0.962 0.896 0.201 
   4   (0.180) 0.150 0.150 0.160 0.253 0.070 0.038 0.104 0.799 

Locus 1961 : 
2 alleles
2.9% missing data
   2   (0.892) 0.994 0.831 0.933 0.939 0.968 0.978 0.854 0.978 
   3   (0.108) 0.006 0.169 0.067 0.061 0.032 0.022 0.146 0.022 

Locus 1962 : 
2 alleles
4.3% missing data
   3   (0.897) 0.991 0.982 0.900 0.942 0.882 0.989 0.929 0.987 
   1   (0.103) 0.009 0.018 0.100 0.058 0.118 0.011 0.071 0.013 

Locus 1963 : 
2 alleles
13.8% missing data
   3   (0.901) 0.923 0.987 0.785 0.971 0.983 0.961 0.981 0.987 
   1   (0.099) 0.077 0.013 0.215 0.029 0.017 0.039 0.019 0.013 

Locus 1964 : 
2 alleles
0.7% missing data
   1   (0.090) 0.084 0.016 0.080 0.065 0.012 0.012 0.053 0.014 
   3   (0.910) 0.916 0.984 0.920 0.935 0.988 0.988 0.947 0.986 

Locus 1965 : 
2 alleles
15.2% missing data
   2   (0.410) 0.300 0.518 0.302 0.563 0.123 0.541 0.498 0.709 
   4   (0.590) 0.700 0.482 0.698 0.437 0.877 0.459 0.502 0.291 

Locus 1966 : 
2 alleles
5.1% missing data
   1   (0.784) 0.803 0.881 0.803 0.798 0.939 0.916 0.822 0.257 
   2   (0.216) 0.197 0.119 0.197 0.202 0.061 0.084 0.178 0.743 

Locus 1967 : 
2 alleles
2.2% missing data
   2   (0.116) 0.008 0.020 0.082 0.142 0.019 0.008 0.132 0.020 
   4   (0.884) 0.992 0.980 0.918 0.858 0.981 0.992 0.868 0.980 

Locus 1968 : 
2 alleles
5.1% missing data
   2   (0.899) 0.944 0.476 0.872 0.963 0.968 0.981 0.969 0.985 
   4   (0.101) 0.056 0.524 0.128 0.037 0.032 0.019 0.031 0.015 

Locus 1969 : 
2 alleles
5.8% missing data
   3   (0.139) 0.513 0.056 0.115 0.106 0.071 0.047 0.111 0.045 
   4   (0.861) 0.487 0.944 0.885 0.894 0.929 0.953 0.889 0.955 

Locus 1970 : 
2 alleles
7.2% missing data
   2   (0.623) 0.879 0.751 0.499 0.730 0.559 0.666 0.792 0.156 
   4   (0.377) 0.121 0.249 0.501 0.270 0.441 0.334 0.208 0.844 

Locus 1971 : 
2 alleles
5.1% missing data
   4   (0.630) 0.701 0.618 0.653 0.632 0.548 0.184 0.664 0.836 
   2   (0.370) 0.299 0.382 0.347 0.368 0.452 0.816 0.336 0.164 

Locus 1972 : 
2 alleles
3.6% missing data
   2   (0.798) 0.919 0.929 0.774 0.799 0.944 0.877 0.887 0.429 
   4   (0.202) 0.081 0.071 0.226 0.201 0.056 0.123 0.113 0.571 

Locus 1973 : 
2 alleles
18.8% missing data
   2   (0.797) 0.944 0.549 0.792 0.750 0.761 0.947 0.872 0.826 
   4   (0.203) 0.056 0.451 0.208 0.250 0.239 0.053 0.128 0.174 

Locus 1974 : 
2 alleles
5.8% missing data
   1   (0.172) 0.015 0.046 0.073 0.129 0.773 0.039 0.312 0.645 
   3   (0.828) 0.985 0.954 0.927 0.871 0.227 0.961 0.688 0.355 

Locus 1975 : 
2 alleles
12.3% missing data
   3   (0.871) 0.966 0.661 0.875 0.958 0.978 0.854 0.936 0.610 
   1   (0.129) 0.034 0.339 0.125 0.042 0.022 0.146 0.064 0.390 

Locus 1976 : 
2 alleles
2.2% missing data
   2   (0.896) 0.950 0.982 0.893 0.881 0.950 0.988 0.950 0.973 
   4   (0.104) 0.050 0.018 0.107 0.119 0.050 0.012 0.050 0.027 

Locus 1977 : 
2 alleles
11.6% missing data
   4   (0.918) 0.330 0.950 0.893 0.977 0.970 0.969 0.984 0.990 
   2   (0.082) 0.670 0.050 0.107 0.023 0.030 0.031 0.016 0.010 

Locus 1978 : 
2 alleles
18.8% missing data
   1   (0.857) 0.927 0.896 0.820 0.913 0.908 0.964 0.916 0.981 
   3   (0.143) 0.073 0.104 0.180 0.087 0.092 0.036 0.084 0.019 

Locus 1979 : 
2 alleles
4.3% missing data
   1   (0.835) 0.973 0.962 0.840 0.862 0.946 0.983 0.828 0.975 
   3   (0.165) 0.027 0.038 0.160 0.138 0.054 0.017 0.172 0.025 

Locus 1980 : 
2 alleles
13.0% missing data
   1   (0.869) 0.582 0.924 0.912 0.867 0.839 0.973 0.874 0.980 
   3   (0.131) 0.418 0.076 0.088 0.133 0.161 0.027 0.126 0.020 

Locus 1981 : 
2 alleles
12.3% missing data
   1   (0.757) 0.851 0.891 0.787 0.713 0.926 0.958 0.698 0.958 
   3   (0.243) 0.149 0.109 0.213 0.287 0.074 0.042 0.302 0.042 

Locus 1982 : 
2 alleles
2.2% missing data
   3   (0.680) 0.921 0.126 0.625 0.665 0.883 0.803 0.832 0.154 
   4   (0.320) 0.079 0.874 0.375 0.335 0.117 0.197 0.168 0.846 

Locus 1983 : 
2 alleles
1.4% missing data
   2   (0.651) 0.924 0.940 0.652 0.645 0.906 0.569 0.618 0.813 
   4   (0.349) 0.076 0.060 0.348 0.355 0.094 0.431 0.382 0.187 

Locus 1984 : 
2 alleles
13.0% missing data
   3   (0.300) 0.038 0.042 0.145 0.584 0.268 0.017 0.624 0.246 
   4   (0.700) 0.962 0.958 0.855 0.416 0.732 0.983 0.376 0.754 

Locus 1985 : 
2 alleles
14.5% missing data
   3   (0.427) 0.035 0.420 0.394 0.344 0.325 0.750 0.452 0.909 
   1   (0.573) 0.965 0.580 0.606 0.656 0.675 0.250 0.548 0.091 

Locus 1986 : 
2 alleles
12.3% missing data
   4   (0.928) 0.944 0.954 0.969 0.936 0.939 0.996 0.912 0.987 
   2   (0.072) 0.056 0.046 0.031 0.064 0.061 0.004 0.088 0.013 

Locus 1987 : 
2 alleles
2.2% missing data
   2   (0.928) 0.992 0.962 0.922 0.986 0.702 0.712 0.989 0.770 
   4   (0.072) 0.008 0.038 0.078 0.014 0.298 0.288 0.011 0.230 

Locus 1988 : 
2 alleles
2.9% missing data
   1   (0.736) 0.190 0.642 0.781 0.773 0.807 0.502 0.781 0.668 
   3   (0.264) 0.810 0.358 0.219 0.227 0.193 0.498 0.219 0.332 

Locus 1989 : 
2 alleles
3.6% missing data
   4   (0.869) 0.307 0.965 0.840 0.911 0.954 0.973 0.948 0.978 
   1   (0.131) 0.693 0.035 0.160 0.089 0.046 0.027 0.052 0.022 

Locus 1990 : 
2 alleles
11.6% missing data
   3   (0.708) 0.572 0.706 0.698 0.566 0.557 0.716 0.814 0.964 
   1   (0.292) 0.428 0.294 0.302 0.434 0.443 0.284 0.186 0.036 

Locus 1991 : 
2 alleles
3.6% missing data
   2   (0.595) 0.521 0.438 0.577 0.593 0.883 0.606 0.656 0.462 
   4   (0.405) 0.479 0.562 0.423 0.407 0.117 0.394 0.344 0.538 

Locus 1992 : 
2 alleles
7.2% missing data
   3   (0.528) 0.971 0.342 0.548 0.575 0.452 0.141 0.485 0.940 
   1   (0.472) 0.029 0.658 0.452 0.425 0.548 0.859 0.515 0.060 

Locus 1993 : 
2 alleles
5.1% missing data
   3   (0.851) 0.827 0.956 0.827 0.907 0.964 0.968 0.895 0.977 
   1   (0.149) 0.173 0.044 0.173 0.093 0.036 0.032 0.105 0.023 

Locus 1994 : 
2 alleles
2.9% missing data
   3   (0.849) 0.860 0.960 0.817 0.908 0.956 0.958 0.901 0.978 
   1   (0.151) 0.140 0.040 0.183 0.092 0.044 0.042 0.099 0.022 

Locus 1995 : 
2 alleles
6.5% missing data
   1   (0.908) 0.977 0.987 0.933 0.945 0.963 0.991 0.911 0.984 
   3   (0.092) 0.023 0.013 0.067 0.055 0.037 0.009 0.089 0.016 

Locus 1996 : 
2 alleles
5.1% missing data
   3   (0.896) 0.902 0.919 0.906 0.853 0.907 0.985 0.948 0.970 
   1   (0.104) 0.098 0.081 0.094 0.147 0.093 0.015 0.052 0.030 

Locus 1997 : 
2 alleles
10.9% missing data
   3   (0.887) 0.920 0.976 0.906 0.887 0.983 0.987 0.906 0.984 
   1   (0.113) 0.080 0.024 0.094 0.113 0.017 0.013 0.094 0.016 

Locus 1998 : 
2 alleles
10.1% missing data
   1   (0.648) 0.571 0.623 0.544 0.692 0.595 0.829 0.775 0.952 
   3   (0.352) 0.429 0.377 0.456 0.308 0.405 0.171 0.225 0.048 

Locus 1999 : 
2 alleles
11.6% missing data
   3   (0.901) 0.981 0.987 0.923 0.853 0.936 0.992 0.935 0.895 
   1   (0.099) 0.019 0.013 0.077 0.147 0.064 0.008 0.065 0.105 

Locus 2000 : 
2 alleles
0.0% missing data
   4   (0.911) 0.993 0.982 0.920 0.934 0.960 0.987 0.947 0.989 
   1   (0.089) 0.007 0.018 0.080 0.066 0.040 0.013 0.053 0.011 

Locus 2001 : 
2 alleles
1.4% missing data
   4   (0.798) 0.976 0.102 0.853 0.870 0.951 0.947 0.789 0.528 
   2   (0.202) 0.024 0.898 0.147 0.130 0.049 0.053 0.211 0.472 

Locus 2002 : 
2 alleles
15.9% missing data
   4   (0.941) 0.993 0.950 0.912 0.992 0.992 0.848 0.994 0.655 
   1   (0.059) 0.007 0.050 0.088 0.008 0.008 0.152 0.006 0.345 

Locus 2003 : 
2 alleles
13.0% missing data
   4   (0.123) 0.010 0.013 0.074 0.177 0.088 0.006 0.162 0.107 
   2   (0.877) 0.990 0.987 0.926 0.823 0.912 0.994 0.838 0.893 

Locus 2004 : 
2 alleles
7.2% missing data
   2   (0.819) 0.961 0.952 0.828 0.630 0.943 0.957 0.912 0.201 
   4   (0.181) 0.039 0.048 0.172 0.370 0.057 0.043 0.088 0.799 

Locus 2005 : 
2 alleles
10.9% missing data
   4   (0.887) 0.807 0.984 0.876 0.924 0.946 0.973 0.940 0.986 
   2   (0.113) 0.193 0.016 0.124 0.076 0.054 0.027 0.060 0.014 

Locus 2006 : 
2 alleles
2.2% missing data
   4   (0.596) 0.512 0.115 0.549 0.641 0.877 0.831 0.644 0.939 
   1   (0.404) 0.488 0.885 0.451 0.359 0.123 0.169 0.356 0.061 

Locus 2007 : 
2 alleles
2.2% missing data
   1   (0.838) 0.982 0.913 0.891 0.812 0.446 0.923 0.884 0.292 
   4   (0.162) 0.018 0.087 0.109 0.188 0.554 0.077 0.116 0.708 

Locus 2008 : 
2 alleles
10.1% missing data
   1   (0.880) 0.852 0.967 0.896 0.835 0.954 0.987 0.916 0.985 
   2   (0.120) 0.148 0.033 0.104 0.165 0.046 0.013 0.084 0.015 

Locus 2009 : 
2 alleles
18.1% missing data
   2   (0.885) 0.815 0.982 0.891 0.963 0.934 0.903 0.940 0.622 
   1   (0.115) 0.185 0.018 0.109 0.037 0.066 0.097 0.060 0.378 

Locus 2010 : 
2 alleles
2.9% missing data
   2   (0.216) 0.055 0.052 0.172 0.212 0.369 0.095 0.208 0.735 
   4   (0.784) 0.945 0.948 0.828 0.788 0.631 0.905 0.792 0.265 

Locus 2011 : 
2 alleles
13.8% missing data
   2   (0.823) 0.840 0.767 0.858 0.818 0.949 0.881 0.862 0.503 
   4   (0.177) 0.160 0.233 0.142 0.182 0.051 0.119 0.138 0.497 

Locus 2012 : 
2 alleles
11.6% missing data
   1   (0.916) 0.939 0.989 0.951 0.939 0.990 0.996 0.903 0.978 
   3   (0.084) 0.061 0.011 0.049 0.061 0.010 0.004 0.097 0.022 

Locus 2013 : 
2 alleles
14.5% missing data
   2   (0.415) 0.655 0.384 0.308 0.537 0.167 0.158 0.571 0.409 
   3   (0.585) 0.345 0.616 0.692 0.463 0.833 0.842 0.429 0.591 

Locus 2014 : 
2 alleles
10.9% missing data
   1   (0.889) 0.931 0.882 0.913 0.729 0.959 0.987 0.940 0.984 
   4   (0.111) 0.069 0.118 0.087 0.271 0.041 0.013 0.060 0.016 

Locus 2015 : 
2 alleles
5.1% missing data
   2   (0.715) 0.080 0.809 0.782 0.775 0.913 0.714 0.676 0.459 
   1   (0.285) 0.920 0.191 0.218 0.225 0.087 0.286 0.324 0.541 

Locus 2016 : 
2 alleles
2.9% missing data
   4   (0.894) 0.500 0.961 0.894 0.932 0.947 0.981 0.953 0.980 
   2   (0.106) 0.500 0.039 0.106 0.068 0.053 0.019 0.047 0.020 

Locus 2017 : 
2 alleles
2.2% missing data
   2   (0.887) 0.980 0.980 0.916 0.900 0.885 0.983 0.940 0.311 
   1   (0.113) 0.020 0.020 0.084 0.100 0.115 0.017 0.060 0.689 

Locus 2018 : 
2 alleles
3.6% missing data
   4   (0.806) 0.818 0.976 0.767 0.871 0.895 0.201 0.931 0.435 
   2   (0.194) 0.182 0.024 0.233 0.129 0.105 0.799 0.069 0.565 

Locus 2019 : 
2 alleles
4.3% missing data
   1   (0.837) 0.939 0.368 0.892 0.908 0.819 0.941 0.854 0.418 
   3   (0.163) 0.061 0.632 0.108 0.092 0.181 0.059 0.146 0.582 

Locus 2020 : 
2 alleles
5.1% missing data
   2   (0.882) 0.989 0.977 0.946 0.863 0.968 0.985 0.852 0.318 
   3   (0.118) 0.011 0.023 0.054 0.137 0.032 0.015 0.148 0.682 

Locus 2021 : 
2 alleles
13.0% missing data
   1   (0.842) 0.922 0.892 0.887 0.826 0.955 0.979 0.787 0.977 
   3   (0.158) 0.078 0.108 0.113 0.174 0.045 0.021 0.213 0.023 

Locus 2022 : 
2 alleles
2.2% missing data
   4   (0.917) 0.992 0.990 0.949 0.868 0.959 0.996 0.935 0.988 
   2   (0.083) 0.008 0.010 0.051 0.132 0.041 0.004 0.065 0.012 

Locus 2023 : 
2 alleles
15.9% missing data
   4   (0.698) 0.792 0.701 0.656 0.681 0.737 0.940 0.745 0.954 
   2   (0.302) 0.208 0.299 0.344 0.319 0.263 0.060 0.255 0.046 

Locus 2024 : 
2 alleles
5.1% missing data
   4   (0.927) 0.993 0.991 0.972 0.930 0.973 0.997 0.876 0.989 
   1   (0.073) 0.007 0.009 0.028 0.070 0.027 0.003 0.124 0.011 

Locus 2025 : 
2 alleles
4.3% missing data
   1   (0.093) 0.046 0.040 0.073 0.087 0.104 0.009 0.063 0.029 
   2   (0.907) 0.954 0.960 0.927 0.913 0.896 0.991 0.937 0.971 

Locus 2026 : 
2 alleles
6.5% missing data
   2   (0.835) 0.982 0.919 0.824 0.894 0.945 0.980 0.845 0.954 
   4   (0.165) 0.018 0.081 0.176 0.106 0.055 0.020 0.155 0.046 

Locus 2027 : 
2 alleles
15.9% missing data
   4   (0.889) 0.919 0.975 0.908 0.917 0.971 0.947 0.953 0.239 
   2   (0.111) 0.081 0.025 0.092 0.083 0.029 0.053 0.047 0.761 

Locus 2028 : 
2 alleles
0.7% missing data
   2   (0.908) 0.978 0.968 0.873 0.951 0.965 0.966 0.972 0.987 
   4   (0.092) 0.022 0.032 0.127 0.049 0.035 0.034 0.028 0.013 

Locus 2029 : 
2 alleles
14.5% missing data
   4   (0.948) 0.977 0.995 0.985 0.967 0.994 0.998 0.886 0.993 
   2   (0.052) 0.023 0.005 0.015 0.033 0.006 0.002 0.114 0.007 

Locus 2030 : 
2 alleles
13.0% missing data
   3   (0.511) 0.529 0.534 0.525 0.496 0.202 0.222 0.586 0.192 
   1   (0.489) 0.471 0.466 0.475 0.504 0.798 0.778 0.414 0.808 

Locus 2031 : 
2 alleles
11.6% missing data
   2   (0.727) 0.802 0.646 0.780 0.744 0.356 0.906 0.736 0.225 
   4   (0.273) 0.198 0.354 0.220 0.256 0.644 0.094 0.264 0.775 

Locus 2032 : 
2 alleles
2.9% missing data
   2   (0.925) 0.800 0.947 0.966 0.905 0.914 0.997 0.927 0.991 
   4   (0.075) 0.200 0.053 0.034 0.095 0.086 0.003 0.073 0.009 

Locus 2033 : 
2 alleles
4.3% missing data
   2   (0.484) 0.498 0.132 0.435 0.517 0.933 0.209 0.612 0.179 
   4   (0.516) 0.502 0.868 0.565 0.483 0.067 0.791 0.388 0.821 

Locus 2034 : 
2 alleles
1.4% missing data
   2   (0.931) 0.996 0.956 0.974 0.943 0.988 0.997 0.889 0.990 
   1   (0.069) 0.004 0.044 0.026 0.057 0.012 0.003 0.111 0.010 

Locus 2035 : 
2 alleles
13.0% missing data
   3   (0.879) 0.965 0.875 0.772 0.951 0.849 0.957 0.969 0.978 
   1   (0.121) 0.035 0.125 0.228 0.049 0.151 0.043 0.031 0.022 

Locus 2036 : 
2 alleles
5.8% missing data
   2   (0.904) 0.992 0.917 0.925 0.907 0.984 0.990 0.928 0.987 
   4   (0.096) 0.008 0.083 0.075 0.093 0.016 0.010 0.072 0.013 

Locus 2037 : 
2 alleles
11.6% missing data
   2   (0.884) 0.780 0.980 0.921 0.801 0.974 0.990 0.896 0.985 
   4   (0.116) 0.220 0.020 0.079 0.199 0.026 0.010 0.104 0.015 

Locus 2038 : 
2 alleles
2.9% missing data
   2   (0.890) 0.927 0.862 0.914 0.967 0.984 0.966 0.937 0.131 
   4   (0.110) 0.073 0.138 0.086 0.033 0.016 0.034 0.063 0.869 

Locus 2039 : 
2 alleles
2.9% missing data
   2   (0.691) 0.930 0.418 0.624 0.778 0.922 0.900 0.740 0.950 
   4   (0.309) 0.070 0.582 0.376 0.222 0.078 0.100 0.260 0.050 

Locus 2040 : 
2 alleles
3.6% missing data
   4   (0.948) 0.997 0.995 0.987 0.921 0.994 0.999 0.898 0.987 
   2   (0.052) 0.003 0.005 0.013 0.079 0.006 0.001 0.102 0.013 

Locus 2041 : 
2 alleles
2.2% missing data
   3   (0.776) 0.967 0.911 0.760 0.769 0.932 0.923 0.793 0.967 
   1   (0.224) 0.033 0.089 0.240 0.231 0.068 0.077 0.207 0.033 

Locus 2042 : 
2 alleles
5.8% missing data
   1   (0.919) 0.978 0.989 0.927 0.869 0.974 0.995 0.966 0.990 
   4   (0.081) 0.022 0.011 0.073 0.131 0.026 0.005 0.034 0.010 

Locus 2043 : 
2 alleles
14.5% missing data
   1   (0.675) 0.688 0.325 0.605 0.830 0.237 0.189 0.835 0.820 
   3   (0.325) 0.312 0.675 0.395 0.170 0.763 0.811 0.165 0.180 

Locus 2044 : 
2 alleles
4.3% missing data
   4   (0.898) 0.874 0.982 0.946 0.820 0.972 0.993 0.885 0.986 
   2   (0.102) 0.126 0.018 0.054 0.180 0.028 0.007 0.115 0.014 

Locus 2045 : 
2 alleles
5.8% missing data
   4   (0.511) 0.962 0.167 0.536 0.421 0.521 0.148 0.574 0.257 
   3   (0.489) 0.038 0.833 0.464 0.579 0.479 0.852 0.426 0.743 

Locus 2046 : 
2 alleles
5.1% missing data
   1   (0.906) 0.981 0.985 0.899 0.900 0.957 0.991 0.961 0.986 
   3   (0.094) 0.019 0.015 0.101 0.100 0.043 0.009 0.039 0.014 

Locus 2047 : 
2 alleles
2.9% missing data
   1   (0.864) 0.932 0.381 0.738 0.982 0.994 0.100 0.987 0.318 
   4   (0.136) 0.068 0.619 0.262 0.018 0.006 0.900 0.013 0.682 

Locus 2048 : 
2 alleles
2.9% missing data
   3   (0.885) 0.649 0.982 0.880 0.952 0.355 0.976 0.955 0.986 
   1   (0.115) 0.351 0.018 0.120 0.048 0.645 0.024 0.045 0.014 

Locus 2049 : 
2 alleles
12.3% missing data
   1   (0.886) 0.924 0.891 0.869 0.935 0.986 0.987 0.935 0.977 
   3   (0.114) 0.076 0.109 0.131 0.065 0.014 0.013 0.065 0.023 

Locus 2050 : 
2 alleles
12.3% missing data
   3   (0.763) 0.775 0.208 0.722 0.858 0.667 0.702 0.881 0.772 
   2   (0.237) 0.225 0.792 0.278 0.142 0.333 0.298 0.119 0.228 

Locus 2051 : 
2 alleles
8.0% missing data
   2   (0.922) 0.995 0.969 0.949 0.694 0.902 0.995 0.970 0.989 
   4   (0.078) 0.005 0.031 0.051 0.306 0.098 0.005 0.030 0.011 

Locus 2052 : 
2 alleles
5.1% missing data
   1   (0.721) 0.946 0.916 0.714 0.666 0.689 0.921 0.725 0.957 
   3   (0.279) 0.054 0.084 0.286 0.334 0.311 0.079 0.275 0.043 

Locus 2053 : 
2 alleles
15.2% missing data
   3   (0.829) 0.879 0.728 0.849 0.861 0.961 0.741 0.893 0.520 
   1   (0.171) 0.121 0.272 0.151 0.139 0.039 0.259 0.107 0.480 

Locus 2054 : 
2 alleles
5.8% missing data
   3   (0.775) 0.925 0.843 0.771 0.859 0.948 0.922 0.788 0.606 
   1   (0.225) 0.075 0.157 0.229 0.141 0.052 0.078 0.212 0.394 

Locus 2055 : 
2 alleles
5.1% missing data
   4   (0.875) 0.987 0.873 0.864 0.953 0.972 0.977 0.899 0.981 
   1   (0.125) 0.013 0.127 0.136 0.047 0.028 0.023 0.101 0.019 

Locus 2056 : 
2 alleles
14.5% missing data
   4   (0.902) 0.977 0.965 0.847 0.961 0.939 0.926 0.975 0.900 
   2   (0.098) 0.023 0.035 0.153 0.039 0.061 0.074 0.025 0.100 

Locus 2057 : 
2 alleles
13.8% missing data
   2   (0.892) 0.871 0.930 0.827 0.963 0.974 0.960 0.967 0.969 
   4   (0.108) 0.129 0.070 0.173 0.037 0.026 0.040 0.033 0.031 

Locus 2058 : 
2 alleles
5.8% missing data
   4   (0.137) 0.011 0.082 0.110 0.158 0.087 0.013 0.141 0.020 
   2   (0.863) 0.989 0.918 0.890 0.842 0.913 0.987 0.859 0.980 

Locus 2059 : 
2 alleles
5.1% missing data
   2   (0.876) 0.947 0.978 0.891 0.932 0.339 0.947 0.922 0.981 
   4   (0.124) 0.053 0.022 0.109 0.068 0.661 0.053 0.078 0.019 

Locus 2060 : 
2 alleles
12.3% missing data
   1   (0.898) 0.938 0.982 0.934 0.897 0.985 0.992 0.887 0.985 
   4   (0.102) 0.062 0.018 0.066 0.103 0.015 0.008 0.113 0.015 

Locus 2061 : 
2 alleles
6.5% missing data
   1   (0.808) 0.875 0.833 0.868 0.742 0.366 0.959 0.789 0.973 
   3   (0.192) 0.125 0.167 0.132 0.258 0.634 0.041 0.211 0.027 

Locus 2062 : 
2 alleles
11.6% missing data
   2   (0.881) 0.922 0.910 0.857 0.962 0.939 0.981 0.922 0.962 
   4   (0.119) 0.078 0.090 0.143 0.038 0.061 0.019 0.078 0.038 

Locus 2063 : 
2 alleles
14.5% missing data
   3   (0.877) 0.880 0.925 0.884 0.877 0.878 0.981 0.925 0.892 
   4   (0.123) 0.120 0.075 0.116 0.123 0.122 0.019 0.075 0.108 

Locus 2064 : 
2 alleles
13.0% missing data
   4   (0.903) 0.905 0.984 0.923 0.928 0.950 0.987 0.925 0.988 
   2   (0.097) 0.095 0.016 0.077 0.072 0.050 0.013 0.075 0.012 

Locus 2065 : 
2 alleles
12.3% missing data
   4   (0.110) 0.010 0.016 0.048 0.113 0.014 0.005 0.259 0.017 
   2   (0.890) 0.990 0.984 0.952 0.887 0.986 0.995 0.741 0.983 

Locus 2066 : 
2 alleles
4.3% missing data
   4   (0.886) 0.966 0.950 0.869 0.912 0.934 0.989 0.939 0.985 
   2   (0.114) 0.034 0.050 0.131 0.088 0.066 0.011 0.061 0.015 

Locus 2067 : 
2 alleles
8.0% missing data
   3   (0.908) 0.883 0.830 0.916 0.966 0.558 0.937 0.966 0.987 
   1   (0.092) 0.117 0.170 0.084 0.034 0.442 0.063 0.034 0.013 

Locus 2068 : 
2 alleles
12.3% missing data
   1   (0.904) 0.914 0.986 0.916 0.926 0.867 0.988 0.947 0.903 
   3   (0.096) 0.086 0.014 0.084 0.074 0.133 0.012 0.053 0.097 

Locus 2069 : 
2 alleles
8.0% missing data
   4   (0.854) 0.957 0.942 0.864 0.855 0.391 0.917 0.919 0.981 
   2   (0.146) 0.043 0.058 0.136 0.145 0.609 0.083 0.081 0.019 

Locus 2070 : 
2 alleles
0.0% missing data
   3   (0.913) 0.995 0.888 0.941 0.940 0.923 0.975 0.932 0.988 
   4   (0.087) 0.005 0.112 0.059 0.060 0.077 0.025 0.068 0.012 

Locus 2071 : 
2 alleles
9.4% missing data
   1   (0.154) 0.253 0.032 0.166 0.127 0.050 0.028 0.111 0.019 
   3   (0.846) 0.747 0.968 0.834 0.873 0.950 0.972 0.889 0.981 

Locus 2072 : 
2 alleles
3.6% missing data
   2   (0.820) 0.985 0.783 0.742 0.890 0.960 0.731 0.942 0.451 
   4   (0.180) 0.015 0.217 0.258 0.110 0.040 0.269 0.058 0.549 

Locus 2073 : 
2 alleles
10.9% missing data
   2   (0.863) 0.964 0.580 0.890 0.855 0.852 0.925 0.916 0.875 
   4   (0.137) 0.036 0.420 0.110 0.145 0.148 0.075 0.084 0.125 

Locus 2074 : 
2 alleles
6.5% missing data
   4   (0.847) 0.974 0.941 0.724 0.945 0.948 0.928 0.942 0.978 
   2   (0.153) 0.026 0.059 0.276 0.055 0.052 0.072 0.058 0.022 

Locus 2075 : 
2 alleles
2.9% missing data
   4   (0.859) 0.834 0.825 0.861 0.932 0.967 0.915 0.920 0.638 
   1   (0.141) 0.166 0.175 0.139 0.068 0.033 0.085 0.080 0.362 

Locus 2076 : 
2 alleles
13.0% missing data
   4   (0.759) 0.021 0.762 0.839 0.788 0.049 0.942 0.801 0.201 
   2   (0.241) 0.979 0.238 0.161 0.212 0.951 0.058 0.199 0.799 

Locus 2077 : 
2 alleles
2.2% missing data
   1   (0.866) 0.977 0.977 0.919 0.801 0.959 0.990 0.809 0.980 
   3   (0.134) 0.023 0.023 0.081 0.199 0.041 0.010 0.191 0.020 

Locus 2078 : 
2 alleles
11.6% missing data
   1   (0.615) 0.961 0.580 0.599 0.658 0.251 0.243 0.688 0.782 
   3   (0.385) 0.039 0.420 0.401 0.342 0.749 0.757 0.312 0.218 

Locus 2079 : 
2 alleles
1.4% missing data
   3   (0.911) 0.996 0.989 0.962 0.956 0.990 0.993 0.899 0.283 
   1   (0.089) 0.004 0.011 0.038 0.044 0.010 0.007 0.101 0.717 

Locus 2080 : 
2 alleles
17.4% missing data
   3   (0.685) 0.555 0.591 0.660 0.756 0.929 0.605 0.762 0.512 
   1   (0.315) 0.445 0.409 0.340 0.244 0.071 0.395 0.238 0.488 

Locus 2081 : 
2 alleles
12.3% missing data
   3   (0.886) 0.981 0.946 0.918 0.821 0.976 0.983 0.900 0.967 
   1   (0.114) 0.019 0.054 0.082 0.179 0.024 0.017 0.100 0.033 

Locus 2082 : 
2 alleles
5.8% missing data
   1   (0.335) 0.619 0.076 0.362 0.218 0.116 0.310 0.347 0.098 
   3   (0.665) 0.381 0.924 0.638 0.782 0.884 0.690 0.653 0.902 

Locus 2083 : 
2 alleles
4.3% missing data
   3   (0.798) 0.552 0.958 0.774 0.837 0.860 0.907 0.855 0.971 
   2   (0.202) 0.448 0.042 0.226 0.163 0.140 0.093 0.145 0.029 

Locus 2084 : 
2 alleles
5.8% missing data
   2   (0.613) 0.916 0.567 0.584 0.687 0.467 0.888 0.586 0.863 
   4   (0.387) 0.084 0.433 0.416 0.313 0.533 0.112 0.414 0.137 

Locus 2085 : 
2 alleles
5.8% missing data
   1   (0.537) 0.980 0.438 0.558 0.476 0.673 0.235 0.572 0.187 
   3   (0.463) 0.020 0.562 0.442 0.524 0.327 0.765 0.428 0.813 

Locus 2086 : 
2 alleles
5.8% missing data
   4   (0.874) 0.949 0.891 0.902 0.956 0.970 0.937 0.901 0.432 
   2   (0.126) 0.051 0.109 0.098 0.044 0.030 0.063 0.099 0.568 

Locus 2087 : 
2 alleles
12.3% missing data
   4   (0.553) 0.340 0.446 0.246 0.887 0.149 0.037 0.924 0.111 
   1   (0.447) 0.660 0.554 0.754 0.113 0.851 0.963 0.076 0.889 

Locus 2088 : 
2 alleles
4.3% missing data
   3   (0.697) 0.090 0.925 0.707 0.796 0.673 0.428 0.749 0.633 
   2   (0.303) 0.910 0.075 0.293 0.204 0.327 0.572 0.251 0.367 

Locus 2089 : 
2 alleles
5.8% missing data
   3   (0.900) 0.981 0.915 0.908 0.897 0.970 0.977 0.945 0.960 
   1   (0.100) 0.019 0.085 0.092 0.103 0.030 0.023 0.055 0.040 

Locus 2090 : 
2 alleles
11.6% missing data
   4   (0.918) 0.965 0.986 0.953 0.870 0.988 0.995 0.932 0.988 
   3   (0.082) 0.035 0.014 0.047 0.130 0.012 0.005 0.068 0.012 

Locus 2091 : 
2 alleles
11.6% missing data
   2   (0.824) 0.942 0.971 0.780 0.912 0.897 0.929 0.864 0.974 
   4   (0.176) 0.058 0.029 0.220 0.088 0.103 0.071 0.136 0.026 

Locus 2092 : 
2 alleles
1.4% missing data
   3   (0.823) 0.980 0.945 0.829 0.729 0.870 0.971 0.855 0.976 
   1   (0.177) 0.020 0.055 0.171 0.271 0.130 0.029 0.145 0.024 

Locus 2093 : 
2 alleles
1.4% missing data
   2   (0.819) 0.594 0.921 0.844 0.865 0.934 0.879 0.824 0.943 
   4   (0.181) 0.406 0.079 0.156 0.135 0.066 0.121 0.176 0.057 

Locus 2094 : 
2 alleles
5.1% missing data
   1   (0.893) 0.963 0.985 0.888 0.971 0.805 0.956 0.959 0.443 
   3   (0.107) 0.037 0.015 0.112 0.029 0.195 0.044 0.041 0.557 

Locus 2095 : 
2 alleles
2.9% missing data
   3   (0.880) 0.952 0.965 0.873 0.860 0.983 0.935 0.940 0.985 
   1   (0.120) 0.048 0.035 0.127 0.140 0.017 0.065 0.060 0.015 

Locus 2096 : 
2 alleles
8.7% missing data
   1   (0.322) 0.059 0.067 0.381 0.336 0.136 0.045 0.315 0.050 
   3   (0.678) 0.941 0.933 0.619 0.664 0.864 0.955 0.685 0.950 

Locus 2097 : 
2 alleles
12.3% missing data
   2   (0.766) 0.040 0.959 0.707 0.837 0.933 0.915 0.860 0.965 
   4   (0.234) 0.960 0.041 0.293 0.163 0.067 0.085 0.140 0.035 

Locus 2098 : 
2 alleles
11.6% missing data
   2   (0.882) 0.872 0.921 0.854 0.943 0.968 0.958 0.942 0.982 
   4   (0.118) 0.128 0.079 0.146 0.057 0.032 0.042 0.058 0.018 

Locus 2099 : 
2 alleles
6.5% missing data
   2   (0.914) 0.995 0.930 0.970 0.906 0.989 0.996 0.910 0.096 
   4   (0.086) 0.005 0.070 0.030 0.094 0.011 0.004 0.090 0.904 

Locus 2100 : 
2 alleles
17.4% missing data
   2   (0.894) 0.982 0.976 0.880 0.932 0.908 0.984 0.948 0.916 
   1   (0.106) 0.018 0.024 0.120 0.068 0.092 0.016 0.052 0.084 

Locus 2101 : 
2 alleles
1.4% missing data
   3   (0.861) 0.982 0.971 0.877 0.794 0.960 0.983 0.887 0.979 
   1   (0.139) 0.018 0.029 0.123 0.206 0.040 0.017 0.113 0.021 

Locus 2102 : 
2 alleles
3.6% missing data
   4   (0.678) 0.623 0.930 0.684 0.684 0.958 0.364 0.706 0.712 
   2   (0.322) 0.377 0.070 0.316 0.316 0.042 0.636 0.294 0.288 

Locus 2103 : 
2 alleles
2.9% missing data
   4   (0.868) 0.966 0.947 0.903 0.890 0.958 0.978 0.909 0.177 
   2   (0.132) 0.034 0.053 0.097 0.110 0.042 0.022 0.091 0.823 

Locus 2104 : 
2 alleles
2.9% missing data
   3   (0.872) 0.052 0.565 0.842 0.963 0.719 0.944 0.969 0.983 
   1   (0.128) 0.948 0.435 0.158 0.037 0.281 0.056 0.031 0.017 

Locus 2105 : 
2 alleles
4.3% missing data
   4   (0.860) 0.972 0.946 0.792 0.945 0.969 0.945 0.931 0.975 
   1   (0.140) 0.028 0.054 0.208 0.055 0.031 0.055 0.069 0.025 

Locus 2106 : 
2 alleles
6.5% missing data
   1   (0.909) 0.889 0.977 0.907 0.975 0.329 0.931 0.973 0.975 
   3   (0.091) 0.111 0.023 0.093 0.025 0.671 0.069 0.027 0.025 

Locus 2107 : 
2 alleles
11.6% missing data
   3   (0.070) 0.004 0.037 0.032 0.109 0.009 0.003 0.070 0.009 
   4   (0.930) 0.996 0.963 0.968 0.891 0.991 0.997 0.930 0.991 

Locus 2108 : 
2 alleles
4.3% missing data
   1   (0.560) 0.576 0.640 0.532 0.629 0.883 0.739 0.555 0.422 
   3   (0.440) 0.424 0.360 0.468 0.371 0.117 0.261 0.445 0.578 

Locus 2109 : 
2 alleles
7.2% missing data
   4   (0.726) 0.920 0.748 0.564 0.809 0.792 0.434 0.904 0.976 
   1   (0.274) 0.080 0.252 0.436 0.191 0.208 0.566 0.096 0.024 

Locus 2110 : 
2 alleles
0.7% missing data
   1   (0.909) 0.976 0.987 0.961 0.909 0.983 0.996 0.818 0.986 
   3   (0.091) 0.024 0.013 0.039 0.091 0.017 0.004 0.182 0.014 

Locus 2111 : 
2 alleles
4.3% missing data
   2   (0.621) 0.771 0.870 0.688 0.635 0.088 0.855 0.479 0.856 
   4   (0.379) 0.229 0.130 0.312 0.365 0.912 0.145 0.521 0.144 

Locus 2112 : 
2 alleles
11.6% missing data
   1   (0.945) 0.997 0.973 0.984 0.918 0.994 0.998 0.903 0.993 
   3   (0.055) 0.003 0.027 0.016 0.082 0.006 0.002 0.097 0.007 

Locus 2113 : 
2 alleles
4.3% missing data
   2   (0.469) 0.531 0.561 0.524 0.526 0.136 0.429 0.396 0.167 
   4   (0.531) 0.469 0.439 0.476 0.474 0.864 0.571 0.604 0.833 

Locus 2114 : 
2 alleles
5.1% missing data
   1   (0.222) 0.068 0.150 0.172 0.312 0.067 0.017 0.309 0.031 
   2   (0.778) 0.932 0.850 0.828 0.688 0.933 0.983 0.691 0.969 

Locus 2115 : 
2 alleles
5.1% missing data
   3   (0.918) 0.941 0.971 0.868 0.963 0.954 0.950 0.984 0.989 
   1   (0.082) 0.059 0.029 0.132 0.037 0.046 0.050 0.016 0.011 

Locus 2116 : 
2 alleles
3.6% missing data
   4   (0.781) 0.862 0.954 0.797 0.847 0.720 0.621 0.820 0.585 
   3   (0.219) 0.138 0.046 0.203 0.153 0.280 0.379 0.180 0.415 

Locus 2117 : 
2 alleles
13.0% missing data
   3   (0.922) 0.959 0.968 0.966 0.916 0.986 0.997 0.883 0.990 
   1   (0.078) 0.041 0.032 0.034 0.084 0.014 0.003 0.117 0.010 

Locus 2118 : 
2 alleles
15.9% missing data
   3   (0.924) 0.981 0.810 0.907 0.979 0.968 0.907 0.981 0.981 
   1   (0.076) 0.019 0.190 0.093 0.021 0.032 0.093 0.019 0.019 

Locus 2119 : 
2 alleles
2.9% missing data
   1   (0.156) 0.017 0.038 0.112 0.229 0.041 0.012 0.204 0.029 
   3   (0.844) 0.983 0.962 0.888 0.771 0.959 0.988 0.796 0.971 

Locus 2120 : 
2 alleles
13.0% missing data
   4   (0.447) 0.475 0.419 0.497 0.384 0.805 0.846 0.341 0.027 
   2   (0.553) 0.525 0.581 0.503 0.616 0.195 0.154 0.659 0.973 

Locus 2121 : 
2 alleles
12.3% missing data
   3   (0.868) 0.442 0.921 0.901 0.885 0.917 0.937 0.910 0.829 
   1   (0.132) 0.558 0.079 0.099 0.115 0.083 0.063 0.090 0.171 

Locus 2122 : 
2 alleles
18.1% missing data
   2   (0.072) 0.006 0.047 0.033 0.068 0.014 0.004 0.089 0.011 
   4   (0.928) 0.994 0.953 0.967 0.932 0.986 0.996 0.911 0.989 

Locus 2123 : 
2 alleles
6.5% missing data
   1   (0.510) 0.788 0.122 0.431 0.588 0.246 0.077 0.671 0.858 
   4   (0.490) 0.212 0.878 0.569 0.412 0.754 0.923 0.329 0.142 

Locus 2124 : 
2 alleles
4.3% missing data
   4   (0.949) 0.997 0.995 0.988 0.957 0.994 0.999 0.875 0.994 
   2   (0.051) 0.003 0.005 0.012 0.043 0.006 0.001 0.125 0.006 

Locus 2125 : 
2 alleles
11.6% missing data
   4   (0.858) 0.909 0.929 0.898 0.905 0.978 0.992 0.778 0.980 
   2   (0.142) 0.091 0.071 0.102 0.095 0.022 0.008 0.222 0.020 

Locus 2126 : 
2 alleles
6.5% missing data
   2   (0.667) 0.948 0.585 0.618 0.748 0.894 0.903 0.662 0.898 
   4   (0.333) 0.052 0.415 0.382 0.252 0.106 0.097 0.338 0.102 

Locus 2127 : 
2 alleles
2.9% missing data
   2   (0.875) 0.978 0.503 0.898 0.938 0.960 0.941 0.905 0.982 
   4   (0.125) 0.022 0.497 0.102 0.062 0.040 0.059 0.095 0.018 

Locus 2128 : 
2 alleles
10.9% missing data
   2   (0.924) 0.841 0.990 0.856 0.989 0.984 0.874 0.993 0.408 
   4   (0.076) 0.159 0.010 0.144 0.011 0.016 0.126 0.007 0.592 

Locus 2129 : 
2 alleles
2.2% missing data
   2   (0.807) 0.924 0.818 0.723 0.886 0.901 0.951 0.890 0.975 
   4   (0.193) 0.076 0.182 0.277 0.114 0.099 0.049 0.110 0.025 

Locus 2130 : 
2 alleles
2.9% missing data
   3   (0.697) 0.960 0.636 0.642 0.789 0.935 0.842 0.789 0.045 
   1   (0.303) 0.040 0.364 0.358 0.211 0.065 0.158 0.211 0.955 

Locus 2131 : 
2 alleles
12.3% missing data
   4   (0.894) 0.839 0.894 0.924 0.924 0.957 0.992 0.896 0.977 
   3   (0.106) 0.161 0.106 0.076 0.076 0.043 0.008 0.104 0.023 

Locus 2132 : 
2 alleles
2.9% missing data
   2   (0.903) 0.992 0.988 0.891 0.946 0.905 0.991 0.951 0.986 
   3   (0.097) 0.008 0.012 0.109 0.054 0.095 0.009 0.049 0.014 

Locus 2133 : 
2 alleles
5.8% missing data
   1   (0.766) 0.468 0.797 0.780 0.837 0.911 0.960 0.741 0.890 
   3   (0.234) 0.532 0.203 0.220 0.163 0.089 0.040 0.259 0.110 

Locus 2134 : 
2 alleles
13.0% missing data
   4   (0.872) 0.891 0.976 0.862 0.940 0.851 0.979 0.905 0.970 
   2   (0.128) 0.109 0.024 0.138 0.060 0.149 0.021 0.095 0.030 

Locus 2135 : 
2 alleles
6.5% missing data
   1   (0.737) 0.653 0.925 0.706 0.797 0.924 0.921 0.748 0.958 
   3   (0.263) 0.347 0.075 0.294 0.203 0.076 0.079 0.252 0.042 

Locus 2136 : 
2 alleles
2.2% missing data
   3   (0.813) 0.926 0.965 0.793 0.784 0.909 0.972 0.908 0.101 
   1   (0.187) 0.074 0.035 0.207 0.216 0.091 0.028 0.092 0.899 

Locus 2137 : 
2 alleles
10.1% missing data
   3   (0.929) 0.868 0.991 0.868 0.990 0.979 0.848 0.993 0.613 
   4   (0.071) 0.132 0.009 0.132 0.010 0.021 0.152 0.007 0.387 

Locus 2138 : 
2 alleles
18.1% missing data
   1   (0.149) 0.251 0.915 0.095 0.203 0.052 0.018 0.125 0.024 
   3   (0.851) 0.749 0.085 0.905 0.797 0.948 0.982 0.875 0.976 

Locus 2139 : 
2 alleles
10.1% missing data
   1   (0.885) 0.903 0.930 0.921 0.910 0.973 0.990 0.855 0.981 
   3   (0.115) 0.097 0.070 0.079 0.090 0.027 0.010 0.145 0.019 

Locus 2140 : 
2 alleles
2.2% missing data
   1   (0.126) 0.054 0.019 0.109 0.093 0.151 0.016 0.064 0.824 
   2   (0.874) 0.946 0.981 0.891 0.907 0.849 0.984 0.936 0.176 

Locus 2141 : 
2 alleles
13.0% missing data
   1   (0.798) 0.485 0.943 0.817 0.739 0.787 0.966 0.844 0.777 
   2   (0.202) 0.515 0.057 0.183 0.261 0.213 0.034 0.156 0.223 

Locus 2142 : 
2 alleles
3.6% missing data
   3   (0.888) 0.991 0.861 0.846 0.941 0.905 0.907 0.965 0.970 
   1   (0.112) 0.009 0.139 0.154 0.059 0.095 0.093 0.035 0.030 

Locus 2143 : 
2 alleles
13.0% missing data
   1   (0.540) 0.924 0.503 0.505 0.452 0.440 0.322 0.638 0.688 
   3   (0.460) 0.076 0.497 0.495 0.548 0.560 0.678 0.362 0.312 

Locus 2144 : 
2 alleles
6.5% missing data
   2   (0.882) 0.956 0.945 0.876 0.923 0.958 0.981 0.923 0.897 
   4   (0.118) 0.044 0.055 0.124 0.077 0.042 0.019 0.077 0.103 

Locus 2145 : 
2 alleles
2.9% missing data
   2   (0.947) 0.987 0.996 0.988 0.966 0.994 0.999 0.854 0.994 
   4   (0.053) 0.013 0.004 0.012 0.034 0.006 0.001 0.146 0.006 

Locus 2146 : 
2 alleles
10.1% missing data
   2   (0.827) 0.840 0.971 0.920 0.666 0.964 0.988 0.636 0.977 
   1   (0.173) 0.160 0.029 0.080 0.334 0.036 0.012 0.364 0.023 

Locus 2147 : 
2 alleles
3.6% missing data
   3   (0.644) 0.950 0.926 0.639 0.580 0.893 0.903 0.586 0.858 
   4   (0.356) 0.050 0.074 0.361 0.420 0.107 0.097 0.414 0.142 

Locus 2148 : 
2 alleles
13.0% missing data
   1   (0.893) 0.982 0.984 0.891 0.878 0.963 0.990 0.941 0.985 
   3   (0.107) 0.018 0.016 0.109 0.122 0.037 0.010 0.059 0.015 

Locus 2149 : 
2 alleles
13.8% missing data
   3   (0.645) 0.761 0.924 0.723 0.525 0.703 0.909 0.547 0.171 
   2   (0.355) 0.239 0.076 0.277 0.475 0.297 0.091 0.453 0.829 

Locus 2150 : 
2 alleles
2.2% missing data
   3   (0.932) 0.982 0.993 0.974 0.950 0.992 0.998 0.885 0.992 
   4   (0.068) 0.018 0.007 0.026 0.050 0.008 0.002 0.115 0.008 

Locus 2151 : 
2 alleles
13.8% missing data
   3   (0.897) 0.910 0.956 0.918 0.966 0.981 0.965 0.945 0.365 
   4   (0.103) 0.090 0.044 0.082 0.034 0.019 0.035 0.055 0.635 

Locus 2152 : 
2 alleles
12.3% missing data
   1   (0.770) 0.938 0.786 0.757 0.844 0.931 0.969 0.739 0.967 
   3   (0.230) 0.062 0.214 0.243 0.156 0.069 0.031 0.261 0.033 

Locus 2153 : 
2 alleles
11.6% missing data
   2   (0.731) 0.768 0.759 0.724 0.599 0.924 0.927 0.822 0.351 
   4   (0.269) 0.232 0.241 0.276 0.401 0.076 0.073 0.178 0.649 

Locus 2154 : 
2 alleles
4.3% missing data
   3   (0.513) 0.084 0.533 0.556 0.528 0.620 0.311 0.502 0.333 
   2   (0.487) 0.916 0.467 0.444 0.472 0.380 0.689 0.498 0.667 

Locus 2155 : 
2 alleles
16.7% missing data
   2   (0.263) 0.197 0.279 0.244 0.435 0.038 0.629 0.145 0.669 
   4   (0.737) 0.803 0.721 0.756 0.565 0.962 0.371 0.855 0.331 

Locus 2156 : 
2 alleles
13.8% missing data
   4   (0.684) 0.690 0.721 0.638 0.612 0.899 0.931 0.743 0.955 
   3   (0.316) 0.310 0.279 0.362 0.388 0.101 0.069 0.257 0.045 

Locus 2157 : 
2 alleles
1.4% missing data
   3   (0.946) 0.995 0.993 0.924 0.993 0.991 0.762 0.995 0.755 
   1   (0.054) 0.005 0.007 0.076 0.007 0.009 0.238 0.005 0.245 

Locus 2158 : 
2 alleles
10.1% missing data
   2   (0.950) 0.978 0.982 0.987 0.969 0.995 0.999 0.898 0.994 
   4   (0.050) 0.022 0.018 0.013 0.031 0.005 0.001 0.102 0.006 

Locus 2159 : 
2 alleles
13.0% missing data
   1   (0.820) 0.914 0.971 0.827 0.754 0.854 0.977 0.859 0.802 
   3   (0.180) 0.086 0.029 0.173 0.246 0.146 0.023 0.141 0.198 

Locus 2160 : 
2 alleles
2.9% missing data
   3   (0.907) 0.995 0.983 0.933 0.903 0.988 0.996 0.917 0.988 
   1   (0.093) 0.005 0.017 0.067 0.097 0.012 0.004 0.083 0.012 

Locus 2161 : 
2 alleles
7.2% missing data
   4   (0.890) 0.979 0.982 0.891 0.887 0.952 0.990 0.932 0.981 
   2   (0.110) 0.021 0.018 0.109 0.113 0.048 0.010 0.068 0.019 

Locus 2162 : 
2 alleles
5.8% missing data
   2   (0.360) 0.059 0.841 0.351 0.311 0.392 0.407 0.296 0.801 
   4   (0.640) 0.941 0.159 0.649 0.689 0.608 0.593 0.704 0.199 

Locus 2163 : 
2 alleles
2.2% missing data
   2   (0.870) 0.965 0.967 0.878 0.801 0.945 0.984 0.914 0.982 
   4   (0.130) 0.035 0.033 0.122 0.199 0.055 0.016 0.086 0.018 

Locus 2164 : 
2 alleles
8.0% missing data
   2   (0.498) 0.957 0.915 0.517 0.493 0.326 0.296 0.470 0.067 
   4   (0.502) 0.043 0.085 0.483 0.507 0.674 0.704 0.530 0.933 

Locus 2165 : 
2 alleles
5.8% missing data
   2   (0.498) 0.851 0.350 0.525 0.549 0.062 0.819 0.372 0.922 
   3   (0.502) 0.149 0.650 0.475 0.451 0.938 0.181 0.628 0.078 

Locus 2166 : 
2 alleles
10.1% missing data
   4   (0.901) 0.980 0.976 0.874 0.951 0.960 0.989 0.954 0.983 
   2   (0.099) 0.020 0.024 0.126 0.049 0.040 0.011 0.046 0.017 

Locus 2167 : 
2 alleles
5.1% missing data
   3   (0.903) 0.982 0.890 0.900 0.965 0.860 0.981 0.945 0.971 
   1   (0.097) 0.018 0.110 0.100 0.035 0.140 0.019 0.055 0.029 

Locus 2168 : 
2 alleles
12.3% missing data
   4   (0.901) 0.975 0.871 0.929 0.786 0.981 0.986 0.942 0.968 
   2   (0.099) 0.025 0.129 0.071 0.214 0.019 0.014 0.058 0.032 

Locus 2169 : 
2 alleles
17.4% missing data
   1   (0.813) 0.025 0.803 0.891 0.836 0.938 0.988 0.700 0.974 
   4   (0.187) 0.975 0.197 0.109 0.164 0.062 0.012 0.300 0.026 

Locus 2170 : 
2 alleles
8.7% missing data
   2   (0.303) 0.943 0.318 0.324 0.206 0.065 0.126 0.224 0.653 
   3   (0.697) 0.057 0.682 0.676 0.794 0.935 0.874 0.776 0.347 

Locus 2171 : 
2 alleles
13.8% missing data
   1   (0.866) 0.873 0.860 0.882 0.873 0.734 0.956 0.912 0.952 
   3   (0.134) 0.127 0.140 0.118 0.127 0.266 0.044 0.088 0.048 

Locus 2172 : 
2 alleles
13.8% missing data
   1   (0.857) 0.784 0.955 0.846 0.927 0.959 0.952 0.889 0.973 
   3   (0.143) 0.216 0.045 0.154 0.073 0.041 0.048 0.111 0.027 

Locus 2173 : 
2 alleles
5.8% missing data
   1   (0.835) 0.975 0.921 0.865 0.825 0.427 0.884 0.872 0.936 
   3   (0.165) 0.025 0.079 0.135 0.175 0.573 0.116 0.128 0.064 

Locus 2174 : 
2 alleles
13.0% missing data
   4   (0.634) 0.690 0.385 0.568 0.556 0.824 0.873 0.743 0.842 
   2   (0.366) 0.310 0.615 0.432 0.444 0.176 0.127 0.257 0.158 

Locus 2175 : 
2 alleles
7.2% missing data
   3   (0.801) 0.981 0.823 0.768 0.855 0.947 0.695 0.869 0.938 
   1   (0.199) 0.019 0.177 0.232 0.145 0.053 0.305 0.131 0.062 

Locus 2176 : 
2 alleles
11.6% missing data
   3   (0.830) 0.777 0.828 0.830 0.893 0.906 0.974 0.842 0.974 
   1   (0.170) 0.223 0.172 0.170 0.107 0.094 0.026 0.158 0.026 

Locus 2177 : 
2 alleles
13.8% missing data
   4   (0.364) 0.960 0.672 0.269 0.499 0.114 0.084 0.392 0.804 
   2   (0.636) 0.040 0.328 0.731 0.501 0.886 0.916 0.608 0.196 

Locus 2178 : 
2 alleles
4.3% missing data
   1   (0.850) 0.987 0.949 0.835 0.899 0.941 0.980 0.873 0.977 
   3   (0.150) 0.013 0.051 0.165 0.101 0.059 0.020 0.127 0.023 

Locus 2179 : 
2 alleles
13.0% missing data
   3   (0.909) 0.958 0.990 0.938 0.957 0.981 0.991 0.895 0.971 
   1   (0.091) 0.042 0.010 0.062 0.043 0.019 0.009 0.105 0.029 

Locus 2180 : 
2 alleles
2.9% missing data
   1   (0.846) 0.987 0.954 0.792 0.951 0.904 0.903 0.936 0.300 
   4   (0.154) 0.013 0.046 0.208 0.049 0.096 0.097 0.064 0.700 

Locus 2181 : 
2 alleles
14.5% missing data
   2   (0.845) 0.837 0.975 0.909 0.889 0.830 0.988 0.684 0.978 
   4   (0.155) 0.163 0.025 0.091 0.111 0.170 0.012 0.316 0.022 

Locus 2182 : 
2 alleles
15.9% missing data
   2   (0.574) 0.639 0.595 0.544 0.704 0.909 0.425 0.617 0.075 
   4   (0.426) 0.361 0.405 0.456 0.296 0.091 0.575 0.383 0.925 

Locus 2183 : 
2 alleles
13.0% missing data
   4   (0.912) 0.892 0.987 0.925 0.902 0.950 0.990 0.954 0.988 
   2   (0.088) 0.108 0.013 0.075 0.098 0.050 0.010 0.046 0.012 

Locus 2184 : 
2 alleles
12.3% missing data
   3   (0.185) 0.289 0.033 0.177 0.099 0.728 0.034 0.164 0.025 
   1   (0.815) 0.711 0.967 0.823 0.901 0.272 0.966 0.836 0.975 

Locus 2185 : 
2 alleles
2.9% missing data
   4   (0.899) 0.995 0.980 0.956 0.792 0.989 0.995 0.847 0.987 
   3   (0.101) 0.005 0.020 0.044 0.208 0.011 0.005 0.153 0.013 

Locus 2186 : 
2 alleles
12.3% missing data
   3   (0.950) 0.985 0.987 0.988 0.888 0.994 0.999 0.919 0.987 
   1   (0.050) 0.015 0.013 0.012 0.112 0.006 0.001 0.081 0.013 

Locus 2187 : 
2 alleles
0.7% missing data
   1   (0.130) 0.052 0.552 0.071 0.126 0.051 0.017 0.166 0.018 
   3   (0.870) 0.948 0.448 0.929 0.874 0.949 0.983 0.834 0.982 

Locus 2188 : 
2 alleles
13.8% missing data
   3   (0.878) 0.981 0.881 0.918 0.899 0.872 0.986 0.856 0.887 
   1   (0.122) 0.019 0.119 0.082 0.101 0.128 0.014 0.144 0.113 

Locus 2189 : 
2 alleles
11.6% missing data
   1   (0.093) 0.142 0.017 0.084 0.111 0.056 0.011 0.044 0.012 
   3   (0.907) 0.858 0.983 0.916 0.889 0.944 0.989 0.956 0.988 

Locus 2190 : 
2 alleles
5.1% missing data
   3   (0.637) 0.177 0.937 0.564 0.741 0.921 0.461 0.746 0.608 
   4   (0.363) 0.823 0.063 0.436 0.259 0.079 0.539 0.254 0.392 

Locus 2191 : 
2 alleles
5.8% missing data
   1   (0.741) 0.684 0.931 0.734 0.822 0.918 0.935 0.761 0.352 
   3   (0.259) 0.316 0.069 0.266 0.178 0.082 0.065 0.239 0.648 

Locus 2192 : 
2 alleles
12.3% missing data
   3   (0.835) 0.971 0.926 0.830 0.809 0.964 0.959 0.871 0.979 
   1   (0.165) 0.029 0.074 0.170 0.191 0.036 0.041 0.129 0.021 

Locus 2193 : 
2 alleles
13.0% missing data
   3   (0.627) 0.640 0.668 0.621 0.384 0.717 0.917 0.674 0.875 
   1   (0.373) 0.360 0.332 0.379 0.616 0.283 0.083 0.326 0.125 

Locus 2194 : 
2 alleles
5.1% missing data
   2   (0.855) 0.952 0.978 0.861 0.899 0.975 0.977 0.854 0.982 
   4   (0.145) 0.048 0.022 0.139 0.101 0.025 0.023 0.146 0.018 

Locus 2195 : 
2 alleles
16.7% missing data
   4   (0.909) 0.969 0.989 0.926 0.915 0.868 0.992 0.945 0.906 
   1   (0.091) 0.031 0.011 0.074 0.085 0.132 0.008 0.055 0.094 

Locus 2196 : 
2 alleles
10.9% missing data
   4   (0.890) 0.796 0.982 0.872 0.944 0.870 0.988 0.944 0.986 
   2   (0.110) 0.204 0.018 0.128 0.056 0.130 0.012 0.056 0.014 

Locus 2197 : 
2 alleles
15.2% missing data
   2   (0.828) 0.578 0.971 0.810 0.847 0.962 0.934 0.924 0.401 
   4   (0.172) 0.422 0.029 0.190 0.153 0.038 0.066 0.076 0.599 

Locus 2198 : 
2 alleles
3.6% missing data
   4   (0.850) 0.975 0.962 0.828 0.922 0.877 0.793 0.929 0.573 
   2   (0.150) 0.025 0.038 0.172 0.078 0.123 0.207 0.071 0.427 

Locus 2199 : 
2 alleles
3.6% missing data
   2   (0.102) 0.008 0.055 0.099 0.054 0.075 0.008 0.072 0.026 
   4   (0.898) 0.992 0.945 0.901 0.946 0.925 0.992 0.928 0.974 

Locus 2200 : 
2 alleles
16.7% missing data
   4   (0.434) 0.247 0.470 0.382 0.567 0.227 0.820 0.385 0.904 
   2   (0.566) 0.753 0.530 0.618 0.433 0.773 0.180 0.615 0.096 

Locus 2201 : 
2 alleles
1.4% missing data
   4   (0.926) 0.995 0.983 0.909 0.958 0.986 0.988 0.980 0.987 
   2   (0.074) 0.005 0.017 0.091 0.042 0.014 0.012 0.020 0.013 

Locus 2202 : 
2 alleles
2.2% missing data
   2   (0.406) 0.746 0.296 0.481 0.333 0.157 0.099 0.306 0.824 
   4   (0.594) 0.254 0.704 0.519 0.667 0.843 0.901 0.694 0.176 

Locus 2203 : 
2 alleles
10.9% missing data
   1   (0.899) 0.940 0.880 0.853 0.974 0.968 0.941 0.981 0.279 
   3   (0.101) 0.060 0.120 0.147 0.026 0.032 0.059 0.019 0.721 

Locus 2204 : 
2 alleles
11.6% missing data
   2   (0.755) 0.708 0.762 0.806 0.679 0.767 0.979 0.690 0.959 
   3   (0.245) 0.292 0.238 0.194 0.321 0.233 0.021 0.310 0.041 

Locus 2205 : 
2 alleles
6.5% missing data
   1   (0.687) 0.965 0.545 0.694 0.501 0.909 0.903 0.710 0.951 
   3   (0.313) 0.035 0.455 0.306 0.499 0.091 0.097 0.290 0.049 

Locus 2206 : 
2 alleles
16.7% missing data
   3   (0.759) 0.975 0.727 0.714 0.795 0.666 0.383 0.882 0.787 
   2   (0.241) 0.025 0.273 0.286 0.205 0.334 0.617 0.118 0.213 

Locus 2207 : 
2 alleles
12.3% missing data
   3   (0.870) 0.895 0.982 0.940 0.858 0.893 0.992 0.703 0.984 
   4   (0.130) 0.105 0.018 0.060 0.142 0.107 0.008 0.297 0.016 

Locus 2208 : 
2 alleles
0.7% missing data
   3   (0.878) 0.993 0.079 0.895 0.941 0.876 0.986 0.930 0.980 
   1   (0.122) 0.007 0.921 0.105 0.059 0.124 0.014 0.070 0.020 

Locus 2209 : 
2 alleles
4.3% missing data
   1   (0.857) 0.141 0.766 0.833 0.940 0.761 0.811 0.956 0.954 
   3   (0.143) 0.859 0.234 0.167 0.060 0.239 0.189 0.044 0.046 

Locus 2210 : 
2 alleles
13.8% missing data
   3   (0.860) 0.970 0.956 0.860 0.867 0.917 0.974 0.904 0.820 
   1   (0.140) 0.030 0.044 0.140 0.133 0.083 0.026 0.096 0.180 

Locus 2211 : 
2 alleles
10.1% missing data
   3   (0.855) 0.982 0.966 0.864 0.880 0.900 0.983 0.871 0.852 
   1   (0.145) 0.018 0.034 0.136 0.120 0.100 0.017 0.129 0.148 

Locus 2212 : 
2 alleles
13.8% missing data
   2   (0.806) 0.797 0.858 0.792 0.835 0.861 0.917 0.856 0.934 
   4   (0.194) 0.203 0.142 0.208 0.165 0.139 0.083 0.144 0.066 

Locus 2213 : 
2 alleles
7.2% missing data
   2   (0.797) 0.533 0.097 0.864 0.770 0.958 0.952 0.786 0.971 
   4   (0.203) 0.467 0.903 0.136 0.230 0.042 0.048 0.214 0.029 

Locus 2214 : 
2 alleles
13.8% missing data
   3   (0.875) 0.923 0.731 0.860 0.924 0.982 0.965 0.931 0.978 
   2   (0.125) 0.077 0.269 0.140 0.076 0.018 0.035 0.069 0.022 

Locus 2215 : 
2 alleles
12.3% missing data
   4   (0.935) 0.967 0.993 0.982 0.922 0.992 0.998 0.832 0.992 
   2   (0.065) 0.033 0.007 0.018 0.078 0.008 0.002 0.168 0.008 

Locus 2216 : 
2 alleles
4.3% missing data
   2   (0.866) 0.482 0.834 0.905 0.813 0.870 0.965 0.907 0.984 
   4   (0.134) 0.518 0.166 0.095 0.187 0.130 0.035 0.093 0.016 

Locus 2217 : 
2 alleles
3.6% missing data
   4   (0.913) 0.990 0.941 0.949 0.946 0.920 0.995 0.892 0.989 
   2   (0.087) 0.010 0.059 0.051 0.054 0.080 0.005 0.108 0.011 

Locus 2218 : 
2 alleles
11.6% missing data
   2   (0.781) 0.956 0.780 0.749 0.823 0.919 0.852 0.875 0.339 
   1   (0.219) 0.044 0.220 0.251 0.177 0.081 0.148 0.125 0.661 

Locus 2219 : 
2 alleles
12.3% missing data
   2   (0.920) 0.995 0.925 0.953 0.828 0.972 0.994 0.951 0.969 
   4   (0.080) 0.005 0.075 0.047 0.172 0.028 0.006 0.049 0.031 

Locus 2220 : 
2 alleles
13.8% missing data
   3   (0.918) 0.979 0.957 0.874 0.971 0.960 0.963 0.980 0.990 
   1   (0.082) 0.021 0.043 0.126 0.029 0.040 0.037 0.020 0.010 

Locus 2221 : 
2 alleles
2.2% missing data
   1   (0.836) 0.643 0.949 0.818 0.901 0.416 0.932 0.913 0.972 
   3   (0.164) 0.357 0.051 0.182 0.099 0.584 0.068 0.087 0.028 

Locus 2222 : 
2 alleles
3.6% missing data
   1   (0.408) 0.429 0.326 0.452 0.321 0.645 0.372 0.333 0.485 
   3   (0.592) 0.571 0.674 0.548 0.679 0.355 0.628 0.667 0.515 

Locus 2223 : 
2 alleles
1.4% missing data
   1   (0.806) 0.159 0.796 0.838 0.899 0.584 0.733 0.846 0.976 
   4   (0.194) 0.841 0.204 0.162 0.101 0.416 0.267 0.154 0.024 

Locus 2224 : 
2 alleles
4.3% missing data
   1   (0.887) 0.960 0.903 0.915 0.873 0.980 0.987 0.894 0.984 
   3   (0.113) 0.040 0.097 0.085 0.127 0.020 0.013 0.106 0.016 

Locus 2225 : 
2 alleles
3.6% missing data
   1   (0.846) 0.955 0.498 0.789 0.906 0.877 0.935 0.943 0.951 
   4   (0.154) 0.045 0.502 0.211 0.094 0.123 0.065 0.057 0.049 

Locus 2226 : 
2 alleles
11.6% missing data
   1   (0.193) 0.171 0.037 0.192 0.102 0.824 0.208 0.110 0.465 
   3   (0.807) 0.829 0.963 0.808 0.898 0.176 0.792 0.890 0.535 

Locus 2227 : 
2 alleles
2.9% missing data
   4   (0.822) 0.944 0.940 0.790 0.897 0.941 0.970 0.842 0.978 
   1   (0.178) 0.056 0.060 0.210 0.103 0.059 0.030 0.158 0.022 

Locus 2228 : 
2 alleles
4.3% missing data
   2   (0.841) 0.982 0.969 0.861 0.828 0.968 0.984 0.825 0.978 
   4   (0.159) 0.018 0.031 0.139 0.172 0.032 0.016 0.175 0.022 

Locus 2229 : 
2 alleles
3.6% missing data
   2   (0.946) 0.997 0.986 0.987 0.934 0.991 0.999 0.879 0.987 
   4   (0.054) 0.003 0.014 0.013 0.066 0.009 0.001 0.121 0.013 

Locus 2230 : 
2 alleles
13.8% missing data
   4   (0.907) 0.985 0.957 0.923 0.942 0.961 0.993 0.927 0.959 
   2   (0.093) 0.015 0.043 0.077 0.058 0.039 0.007 0.073 0.041 

Locus 2231 : 
2 alleles
5.1% missing data
   2   (0.705) 0.733 0.741 0.761 0.719 0.611 0.669 0.680 0.507 
   1   (0.295) 0.267 0.259 0.239 0.281 0.389 0.331 0.320 0.493 

Locus 2232 : 
2 alleles
2.9% missing data
   1   (0.904) 0.982 0.982 0.883 0.926 0.984 0.988 0.962 0.983 
   2   (0.096) 0.018 0.018 0.117 0.074 0.016 0.012 0.038 0.017 

Locus 2233 : 
2 alleles
2.9% missing data
   2   (0.908) 0.967 0.959 0.959 0.947 0.990 0.993 0.917 0.047 
   4   (0.092) 0.033 0.041 0.041 0.053 0.010 0.007 0.083 0.953 

Locus 2234 : 
2 alleles
6.5% missing data
   4   (0.857) 0.259 0.981 0.854 0.928 0.944 0.981 0.902 0.982 
   2   (0.143) 0.741 0.019 0.146 0.072 0.056 0.019 0.098 0.018 

Locus 2235 : 
2 alleles
11.6% missing data
   1   (0.925) 0.947 0.910 0.956 0.925 0.988 0.994 0.944 0.975 
   2   (0.075) 0.053 0.090 0.044 0.075 0.012 0.006 0.056 0.025 

Locus 2236 : 
2 alleles
10.9% missing data
   2   (0.895) 0.670 0.913 0.885 0.958 0.948 0.979 0.947 0.987 
   4   (0.105) 0.330 0.087 0.115 0.042 0.052 0.021 0.053 0.013 

Locus 2237 : 
2 alleles
10.9% missing data
   1   (0.911) 0.848 0.922 0.870 0.963 0.976 0.976 0.977 0.985 
   3   (0.089) 0.152 0.078 0.130 0.037 0.024 0.024 0.023 0.015 

Locus 2238 : 
2 alleles
17.4% missing data
   2   (0.934) 0.987 0.990 0.830 0.991 0.909 0.937 0.993 0.936 
   4   (0.066) 0.013 0.010 0.170 0.009 0.091 0.063 0.007 0.064 

Locus 2239 : 
2 alleles
3.6% missing data
   1   (0.932) 0.993 0.984 0.918 0.985 0.966 0.781 0.989 0.849 
   3   (0.068) 0.007 0.016 0.082 0.015 0.034 0.219 0.011 0.151 

Locus 2240 : 
2 alleles
10.9% missing data
   1   (0.901) 0.919 0.988 0.940 0.913 0.972 0.985 0.944 0.340 
   3   (0.099) 0.081 0.012 0.060 0.087 0.028 0.015 0.056 0.660 

Locus 2241 : 
2 alleles
10.9% missing data
   3   (0.891) 0.881 0.972 0.924 0.798 0.834 0.990 0.921 0.985 
   1   (0.109) 0.119 0.028 0.076 0.202 0.166 0.010 0.079 0.015 

Locus 2242 : 
2 alleles
5.1% missing data
   1   (0.886) 0.989 0.969 0.865 0.913 0.966 0.986 0.938 0.983 
   4   (0.114) 0.011 0.031 0.135 0.087 0.034 0.014 0.062 0.017 

Locus 2243 : 
2 alleles
14.5% missing data
   1   (0.905) 0.978 0.890 0.911 0.946 0.976 0.988 0.941 0.969 
   4   (0.095) 0.022 0.110 0.089 0.054 0.024 0.012 0.059 0.031 

Locus 2244 : 
2 alleles
9.4% missing data
   2   (0.864) 0.637 0.924 0.877 0.819 0.956 0.984 0.912 0.983 
   4   (0.136) 0.363 0.076 0.123 0.181 0.044 0.016 0.088 0.017 

Locus 2245 : 
2 alleles
11.6% missing data
   3   (0.900) 0.930 0.962 0.936 0.924 0.930 0.993 0.882 0.987 
   1   (0.100) 0.070 0.038 0.064 0.076 0.070 0.007 0.118 0.013 

Locus 2246 : 
2 alleles
3.6% missing data
   3   (0.513) 0.066 0.925 0.566 0.493 0.211 0.291 0.465 0.714 
   4   (0.487) 0.934 0.075 0.434 0.507 0.789 0.709 0.535 0.286 

Locus 2247 : 
2 alleles
2.9% missing data
   2   (0.838) 0.963 0.883 0.874 0.871 0.949 0.981 0.770 0.978 
   4   (0.162) 0.037 0.117 0.126 0.129 0.051 0.019 0.230 0.022 

Locus 2248 : 
2 alleles
15.2% missing data
   1   (0.764) 0.819 0.736 0.803 0.849 0.960 0.969 0.627 0.956 
   4   (0.236) 0.181 0.264 0.197 0.151 0.040 0.031 0.373 0.044 

Locus 2249 : 
2 alleles
13.8% missing data
   4   (0.898) 0.985 0.972 0.912 0.871 0.801 0.988 0.944 0.910 
   3   (0.102) 0.015 0.028 0.088 0.129 0.199 0.012 0.056 0.090 

Locus 2250 : 
2 alleles
12.3% missing data
[truncated: 92,538 more chars]
