# Supplementary material for: Population genomic response to geographic gradients by widespread and endemic fishes of the Arabian Peninsula
Source: Ecol Evol. 2020 Apr 12;10(10):4314–30. doi: 10.1002/ece3.6199 (PMC7246217; doi:10.1002/ece3.6199)
Supplement: Supplementary file 6 — Appendix S1 [file ECE3-10-4314-s006.zip › Appendix S1, STRUCTURE and PCA Plots, Dryad/STRUCTURE/C. austriacus & C. melapterus/results_job_T36_q]

 C_aust_RS25  1 0.0011 0.0012 0.0047 0.1895 0.0055 0.0030 0.7947 0.0003 
 C_aust_RS25  1 0.0004 0.0010 0.0017 0.2892 0.0005 0.0027 0.7040 0.0005 
 C_aust_RS26  1 0.0004 0.0008 0.0018 0.3785 0.0044 0.0011 0.6126 0.0003 
 C_aust_RS26  1 0.0008 0.0015 0.0108 0.1684 0.0011 0.0009 0.8164 0.0002 
 C_aust_RS26  1 0.0010 0.0041 0.0083 0.1555 0.0008 0.0013 0.8288 0.0002 
 C_aust_RS26  1 0.0006 0.0022 0.0030 0.2245 0.0005 0.0015 0.7674 0.0002 
 C_aust_RS26  1 0.0007 0.0010 0.0036 0.3150 0.0003 0.0008 0.6784 0.0002 
 C_aust_RS26  1 0.0007 0.0049 0.0103 0.2194 0.0010 0.0063 0.7573 0.0001 
 C_aust_RS26  1 0.0006 0.0008 0.0043 0.2541 0.0004 0.0006 0.7390 0.0001 
 C_aust_RS26  1 0.0014 0.0017 0.0042 0.2113 0.0006 0.0009 0.7797 0.0002 
 C_aust_RS26  1 0.0006 0.0024 0.0050 0.2526 0.0016 0.0006 0.7368 0.0003 
 C_aust_RS26  1 0.0043 0.0012 0.0034 0.1823 0.0006 0.0013 0.8066 0.0002 
 C_aust_RS27  2 0.0014 0.0005 0.0016 0.2143 0.0005 0.0021 0.7777 0.0018 
 C_aust_RS27  2 0.0005 0.0009 0.0025 0.1518 0.0004 0.0041 0.8350 0.0047 
 C_aust_RS27  2 0.0010 0.0010 0.0054 0.1338 0.0042 0.0118 0.8412 0.0015 
 C_aust_RS27  2 0.0018 0.0010 0.0140 0.1809 0.0009 0.0046 0.7937 0.0030 
 C_aust_RS27  2 0.0007 0.0036 0.0174 0.2522 0.0014 0.0197 0.6995 0.0055 
 C_aust_RS27  2 0.0003 0.0010 0.0019 0.2136 0.0005 0.0023 0.7787 0.0017 
 C_aust_RS27  2 0.0004 0.0005 0.0015 0.1235 0.0019 0.0033 0.8677 0.0013 
 C_aust_RS27  2 0.0025 0.0015 0.0051 0.2779 0.0059 0.0273 0.6785 0.0015 
 C_aust_RS27  2 0.0004 0.0029 0.0027 0.1994 0.0015 0.0167 0.7650 0.0114 
 C_aust_RS27  2 0.0011 0.0022 0.0027 0.3488 0.0018 0.0047 0.6370 0.0017 
 C_aust_RS27  2 0.0007 0.0008 0.0059 0.1833 0.0010 0.0082 0.7944 0.0056 
 C_aust_RS27  2 0.0017 0.0011 0.0024 0.2789 0.0008 0.0026 0.7117 0.0009 
 C_aust_RS46  4 0.0003 0.0006 0.0035 0.1974 0.0031 0.0042 0.7883 0.0026 
 C_aust_RS48  4 0.0004 0.0007 0.0012 0.1262 0.0068 0.0017 0.8627 0.0004 
 C_aust_RS51  4 0.0004 0.0022 0.0026 0.1445 0.0059 0.0064 0.8372 0.0008 
 C_aust_RS53  4 0.0011 0.0007 0.0022 0.2529 0.0093 0.0007 0.7326 0.0005 
 C_aust_RS54  4 0.0009 0.0006 0.0012 0.1747 0.0021 0.0011 0.8185 0.0009 
 C_aust_RS55  4 0.0013 0.0016 0.0014 0.0787 0.0104 0.0033 0.9029 0.0005 
 C_aust_RS57  4 0.0013 0.0007 0.0011 0.0693 0.0036 0.0009 0.9202 0.0029 
 C_aust_RS58  4 0.0006 0.0008 0.0010 0.1705 0.0061 0.0011 0.8194 0.0005 
 C_aust_RS59  4 0.0014 0.0052 0.0020 0.2331 0.0202 0.0045 0.7275 0.0060 
 C_aust_RS97  4 0.0007 0.0033 0.0026 0.1344 0.0022 0.0022 0.8540 0.0006 
 C_aust_RS98  4 0.0003 0.0005 0.0012 0.1462 0.0030 0.0008 0.8470 0.0010 
 C_aust_RS52  9 0.0011 0.0003 0.0011 0.1759 0.0011 0.0007 0.8193 0.0005 
 C_aust_RS53  9 0.0010 0.0003 0.0015 0.2171 0.0010 0.0039 0.7737 0.0014 
 C_aust_RS53  9 0.0004 0.0008 0.0007 0.0756 0.0017 0.0020 0.9182 0.0005 
 C_aust_RS53  9 0.0007 0.0006 0.0008 0.1321 0.0012 0.0007 0.8625 0.0014 
 C_aust_RS53  9 0.0008 0.0006 0.0007 0.4284 0.0027 0.0014 0.5645 0.0009 
 C_aust_RS53  9 0.0064 0.0006 0.0010 0.2946 0.0137 0.0009 0.6825 0.0003 
 C_aust_RS53  9 0.0009 0.0014 0.0020 0.1008 0.0028 0.0013 0.8707 0.0201 
 C_aust_RS53  9 0.0005 0.0002 0.0008 0.1407 0.0010 0.0013 0.8553 0.0002 
 C_aust_RS53  9 0.0010 0.0006 0.0010 0.1452 0.0018 0.0006 0.8487 0.0011 
 C_aust_RS53  9 0.0010 0.0002 0.0011 0.2045 0.0009 0.0017 0.7904 0.0002 
 C_aust_RS53  9 0.0008 0.0005 0.0010 0.0937 0.0008 0.0016 0.9013 0.0003 
 C_aust_RS53  9 0.0006 0.0002 0.0019 0.1496 0.0014 0.0005 0.8448 0.0009 
 C_aust_RS14 10 0.0022 0.0064 0.0078 0.0900 0.0011 0.0010 0.8913 0.0002 
 C_aust_RS14 10 0.0019 0.0016 0.0169 0.1310 0.0007 0.0013 0.8462 0.0003 
 C_aust_RS14 10 0.0017 0.0011 0.0095 0.0970 0.0012 0.0005 0.8884 0.0005 
 C_aust_RS14 10 0.0046 0.0014 0.0085 0.1669 0.0043 0.0007 0.8133 0.0003 
 C_aust_RS15 10 0.0083 0.0014 0.0068 0.1938 0.0005 0.0007 0.7878 0.0008 
 C_aust_RS17 10 0.0031 0.0015 0.0262 0.3056 0.0009 0.0015 0.6610 0.0002 
 C_aust_RS26 10 0.0082 0.0020 0.0241 0.1513 0.0003 0.0009 0.8127 0.0003 
 C_aust_RS26 10 0.0042 0.0010 0.0060 0.1861 0.0008 0.0008 0.8009 0.0002 
 C_aust_RS26 10 0.0060 0.0035 0.0199 0.2603 0.0026 0.0011 0.7063 0.0003 
 C_aust_RS27 10 0.0015 0.0007 0.0066 0.1409 0.0004 0.0005 0.8490 0.0004 
 C_aust_RS27 10 0.0034 0.0013 0.0035 0.0802 0.0007 0.0005 0.9101 0.0003 
 C_aust_RS27 10 0.0025 0.0025 0.0088 0.1080 0.0004 0.0006 0.8765 0.0007 
 C_aust_RS35 20 0.0007 0.0012 0.0024 0.2564 0.0014 0.0019 0.7354 0.0006 
 C_aust_RS36 20 0.0009 0.0118 0.0024 0.1946 0.0016 0.0035 0.7849 0.0004 
 C_aust_RS36 20 0.0005 0.0031 0.0032 0.2281 0.0011 0.0065 0.7568 0.0008 
 C_aust_RS37 20 0.0006 0.0025 0.0037 0.1888 0.0035 0.0029 0.7971 0.0009 
 C_aust_RS37 20 0.0009 0.0013 0.0055 0.1943 0.0072 0.0038 0.7865 0.0005 
 C_aust_RS37 20 0.0020 0.0020 0.0023 0.2352 0.0007 0.0035 0.7529 0.0013 
 C_aust_RS37 20 0.0005 0.0013 0.0026 0.2369 0.0011 0.0031 0.7503 0.0042 
 C_aust_RS37 20 0.0011 0.0035 0.0025 0.2124 0.0026 0.0039 0.7735 0.0005 
 C_aust_RS37 20 0.0008 0.0022 0.0046 0.2272 0.0027 0.0039 0.7578 0.0008 
 C_aust_RS37 20 0.0008 0.0019 0.0032 0.2451 0.0026 0.0025 0.7421 0.0018 
 C_aust_RS37 20 0.0015 0.0054 0.0042 0.2589 0.0018 0.0022 0.7255 0.0005 
 C_aust_RS37 20 0.0005 0.0020 0.0062 0.1692 0.0025 0.0021 0.8171 0.0005 
  C_aust_A1b 22 0.0030 0.0028 0.0009 0.1157 0.0016 0.0007 0.8750 0.0003 
   C_aust_A2 22 0.0014 0.0136 0.0056 0.2310 0.0219 0.0031 0.7216 0.0018 
   C_aust_A3 22 0.0019 0.0023 0.0014 0.1458 0.0319 0.0146 0.8018 0.0003 
   C_aust_A4 22 0.0015 0.0184 0.0017 0.1356 0.0040 0.0019 0.8366 0.0003 
   C_aust_A5 22 0.0009 0.0026 0.0018 0.0322 0.0019 0.0047 0.9555 0.0003 
   C_aust_A6 22 0.0011 0.0102 0.0013 0.0945 0.0028 0.0012 0.8874 0.0016 
   C_aust_A7 22 0.0007 0.0019 0.0011 0.1115 0.0033 0.0021 0.8786 0.0008 
 C_melap_RS4 12 0.0294 0.0437 0.6179 0.0014 0.0023 0.2968 0.0025 0.0060 
 C_melap_RS4 12 0.0190 0.0051 0.6663 0.0008 0.0050 0.3024 0.0009 0.0006 
 C_melap_RS4 12 0.0582 0.0115 0.5734 0.0045 0.0076 0.3362 0.0031 0.0055 
 C_melap_RS4 12 0.0356 0.0082 0.5510 0.0013 0.0022 0.3971 0.0017 0.0029 
 C_melap_RS4 12 0.0160 0.0321 0.5406 0.0025 0.0022 0.3985 0.0063 0.0018 
 C_melap_RS4 12 0.0059 0.0162 0.5018 0.0042 0.0153 0.4520 0.0034 0.0012 
 C_melap_RS4 12 0.0122 0.0404 0.4954 0.0020 0.0030 0.4427 0.0034 0.0009 
 C_melap_RS4 12 0.5903 0.0054 0.1236 0.0005 0.0050 0.2732 0.0009 0.0009 
 C_melap_RS4 12 0.0457 0.0040 0.5985 0.0021 0.0053 0.3349 0.0072 0.0023 
 C_melap_RS4 12 0.0070 0.0100 0.4386 0.0016 0.0246 0.5144 0.0017 0.0022 
 C_melap_RS4 12 0.0816 0.0332 0.6656 0.0013 0.0125 0.2020 0.0018 0.0020 
 C_melap_RS4 12 0.0118 0.0063 0.5879 0.0020 0.0208 0.3673 0.0020 0.0019 
 C_melap_RS4 13 0.0000 0.0002 0.0023 0.0000 0.0002 0.4682 0.0000 0.5290 
 C_melap_RS4 13 0.0001 0.0010 0.0072 0.0001 0.0005 0.4511 0.0002 0.5399 
 C_melap_RS4 13 0.0002 0.0038 0.6980 0.0001 0.0009 0.2947 0.0003 0.0019 
 C_melap_RS4 13 0.0005 0.0049 0.7479 0.0008 0.0022 0.2332 0.0004 0.0101 
 C_melap_RS4 13 0.0021 0.0008 0.7110 0.0002 0.0266 0.2575 0.0003 0.0014 
 C_melap_RS4 13 0.0002 0.0039 0.8608 0.0012 0.0028 0.1281 0.0008 0.0022 
 C_melap_RS4 13 0.0002 0.0031 0.7382 0.0003 0.0012 0.2546 0.0003 0.0020 
 C_melap_RS4 13 0.0007 0.0004 0.6969 0.0033 0.0011 0.2956 0.0011 0.0008 
 C_melap_RS4 13 0.0001 0.0288 0.6670 0.0006 0.0012 0.2998 0.0008 0.0016 
 C_melap_RS4 13 0.0007 0.0069 0.7809 0.0002 0.0035 0.2068 0.0004 0.0005 
 C_melap_RS4 13 0.0004 0.0065 0.0608 0.0005 0.4891 0.4406 0.0011 0.0011 
 C_melap_RS4 13 0.0030 0.0032 0.7063 0.0005 0.0016 0.2822 0.0007 0.0026 
 C_melap_RS1 14 0.0010 0.0900 0.5141 0.0014 0.0125 0.3768 0.0031 0.0010 
 C_melap_RS1 14 0.0006 0.6235 0.0881 0.0004 0.0013 0.2843 0.0006 0.0012 
 C_melap_RS1 14 0.0013 0.0222 0.6729 0.0033 0.0023 0.2899 0.0016 0.0065 
 C_melap_RS1 14 0.0015 0.0438 0.6494 0.0012 0.0015 0.2605 0.0019 0.0402 
 C_melap_RS1 14 0.0004 0.0195 0.6624 0.0039 0.0029 0.2985 0.0020 0.0105 
 C_melap_RS1 14 0.0014 0.0560 0.5682 0.0049 0.0007 0.3603 0.0070 0.0014 
 C_melap_RS1 14 0.0014 0.0206 0.4263 0.0016 0.0019 0.5276 0.0015 0.0189 
 C_melap_RS1 14 0.0024 0.0571 0.6680 0.0009 0.0017 0.2545 0.0013 0.0141 
 C_melap_RS1 14 0.0007 0.0258 0.6383 0.0014 0.0042 0.3246 0.0021 0.0030 
 C_melap_RS1 14 0.0014 0.0102 0.6743 0.0013 0.0217 0.2736 0.0014 0.0161 
 C_melap_RS1 14 0.0024 0.0145 0.6881 0.0010 0.0015 0.2890 0.0011 0.0023 
 C_melap_RS1 14 0.0008 0.0515 0.4614 0.0017 0.0153 0.4658 0.0019 0.0016 
 C_melap_RS4 16 0.0109 0.0145 0.6895 0.0020 0.0149 0.2617 0.0028 0.0036 
 C_melap_RS4 16 0.0105 0.0050 0.6704 0.0017 0.0120 0.2958 0.0026 0.0019 
 C_melap_RS4 16 0.0308 0.0071 0.6999 0.0010 0.0229 0.2343 0.0013 0.0027 
 C_melap_RS4 16 0.0033 0.0052 0.7646 0.0043 0.0159 0.1994 0.0035 0.0038 
 C_melap_RS4 16 0.0088 0.0093 0.7116 0.0018 0.0085 0.2495 0.0030 0.0076 
 C_melap_RS4 16 0.0105 0.0069 0.6183 0.0010 0.0171 0.3417 0.0017 0.0026 
 C_melap_RS4 16 0.0085 0.0308 0.6233 0.0013 0.0329 0.2988 0.0022 0.0022 
 C_melap_RS4 16 0.0165 0.0077 0.6611 0.0021 0.0144 0.2925 0.0036 0.0020 
 C_melap_RS4 16 0.0062 0.0091 0.6660 0.0018 0.0194 0.2938 0.0025 0.0011 
 C_melap_RS4 16 0.0129 0.0120 0.5520 0.0049 0.0393 0.3656 0.0088 0.0046 
 C_melap_RS4 16 0.0059 0.0119 0.5419 0.0015 0.0115 0.4236 0.0031 0.0007 
 C_melap_RS4 16 0.0076 0.0056 0.6341 0.0016 0.0477 0.2983 0.0033 0.0018 
 C_melap_RS5 19 0.0579 0.0100 0.6430 0.0034 0.0291 0.2532 0.0015 0.0019 
 C_melap_RS5 19 0.0147 0.0220 0.6732 0.0063 0.0121 0.2528 0.0034 0.0155 
 C_melap_RS5 19 0.0232 0.0071 0.7806 0.0055 0.0045 0.1760 0.0015 0.0017 
 C_melap_RS5 19 0.0281 0.0101 0.7077 0.0078 0.0268 0.2163 0.0013 0.0020 
 C_melap_RS5 19 0.0259 0.0273 0.5903 0.0037 0.0110 0.3366 0.0014 0.0038 
 C_melap_RS5 19 0.0155 0.0045 0.5780 0.0034 0.0082 0.3834 0.0017 0.0053 
 C_melap_RS5 19 0.0245 0.0096 0.7030 0.0048 0.0052 0.2486 0.0026 0.0017 
 C_melap_RS5 19 0.0573 0.0094 0.5270 0.0263 0.0114 0.3625 0.0047 0.0014 
 C_melap_RS5 19 0.0186 0.0132 0.6942 0.0059 0.0229 0.2426 0.0016 0.0011 
 C_melap_RS5 19 0.0466 0.0073 0.5905 0.0112 0.0285 0.3130 0.0019 0.0010 
 C_melap_RS5 19 0.0255 0.0069 0.6845 0.0180 0.0046 0.2508 0.0064 0.0034 
 C_melap_RS5 19 0.0270 0.0081 0.6425 0.0050 0.0054 0.3087 0.0012 0.0021 
