# Supplementary material for: Population genomic response to geographic gradients by widespread and endemic fishes of the Arabian Peninsula
Source: Ecol Evol. 2020 Apr 12;10(10):4314–30. doi: 10.1002/ece3.6199 (PMC7246217; doi:10.1002/ece3.6199)
Supplement: Supplementary file 6 — Appendix S1 [file ECE3-10-4314-s006.zip › Appendix S1, STRUCTURE and PCA Plots, Dryad/STRUCTURE/C. austriacus & C. melapterus/results_job_T37_f]

----------------------------------------------------
STRUCTURE by Pritchard, Stephens and Donnelly (2000)
     and Falush, Stephens and Pritchard (2003)
       Code by Pritchard, Falush and Hubisz
             Version 2.3.4 (Jul 2012)
----------------------------------------------------


Command line arguments:   /home/compartido2/pablo_saenz/Structure/structure_kernel_src/structure -m parameter_job_T37 
Input File:    /home/compartido2/pablo_saenz/joey/structure/C_aus_x_C_mel/data_job_T37

Run parameters:
   138 individuals
   2782 loci
   8 populations assumed
   200000 Burn-in period
   300000 Reps
LOCPRIOR model used


--------------------------------------------
Proportion of membership of each pre-defined
 population in each of the 8 clusters

Given    Inferred Clusters                                          Number of
 Pop       1      2      3      4      5      6      7      8      Individuals

  1:     0.012  0.003  0.001  0.949  0.015  0.018  0.001  0.001       12
  2:     0.016  0.002  0.001  0.917  0.025  0.032  0.001  0.005       12
  4:     0.005  0.002  0.001  0.976  0.005  0.006  0.001  0.003       11
  9:     0.004  0.001  0.002  0.981  0.004  0.005  0.001  0.003       12
 10:     0.021  0.003  0.002  0.901  0.030  0.042  0.000  0.000       12
 12:     0.001  0.760  0.082  0.002  0.002  0.002  0.025  0.127       12
 13:     0.018  0.680  0.003  0.001  0.030  0.025  0.010  0.233       12
 14:     0.002  0.765  0.002  0.005  0.004  0.005  0.097  0.119       12
 16:     0.026  0.777  0.017  0.003  0.022  0.026  0.023  0.107       12
 19:     0.023  0.763  0.039  0.003  0.014  0.035  0.016  0.106       12
 20:     0.024  0.002  0.001  0.929  0.014  0.025  0.003  0.001       12
 22:     0.011  0.003  0.002  0.975  0.003  0.003  0.002  0.001        7
--------------------------------------------

Allele-freq. divergence among pops (Net nucleotide distance),
computed using point estimates of P.

      1       2       3       4       5       6       7       8      
 1      -    0.0049  0.0436  0.0029  0.0000  0.0000  0.0380  0.0257  
 2   0.0049     -    0.0465  0.0122  0.0049  0.0049  0.0390  0.0275  
 3   0.0436  0.0465     -    0.0504  0.0437  0.0436  0.0789  0.0688  
 4   0.0029  0.0122  0.0504     -    0.0029  0.0029  0.0447  0.0336  
 5   0.0000  0.0049  0.0437  0.0029     -    0.0000  0.0380  0.0257  
 6   0.0000  0.0049  0.0436  0.0029  0.0000     -    0.0380  0.0257  
 7   0.0380  0.0390  0.0789  0.0447  0.0380  0.0380     -    0.0594  
 8   0.0257  0.0275  0.0688  0.0336  0.0257  0.0257  0.0594     -    

Average distances (expected heterozygosity) between individuals in same cluster:
cluster  1  : 0.2674 
cluster  2  : 0.2305 
cluster  3  : 0.1612 
cluster  4  : 0.2378 
cluster  5  : 0.2674 
cluster  6  : 0.2674 
cluster  7  : 0.1577 
cluster  8  : 0.1857 

--------------------------------------------
Estimated Ln Prob of Data   = -268570.7
Mean value of ln likelihood = -265479.0
Variance of ln likelihood   = 6183.4
Mean value of alpha         = 1.6800

Mean value of alpha_local for each location:
	location  1:  0.1776  0.0661  0.0308  12.6962  0.2343  0.2745  0.0329  0.0285
	location  2:  0.1578  0.0464  0.0310  8.3263  0.2209  0.3078  0.0244  0.0980
	location  4:  0.0574  0.0360  0.0256  5.7022  0.0531  0.0685  0.0288  0.0472
	location  9:  0.0413  0.0254  0.0270  3.8174  0.0453  0.0507  0.0198  0.0314
	location 10:  0.2767  0.0825  0.0459  9.5909  0.3800  0.5850  0.0162  0.0157
	location 12:  0.0270  8.0417  0.5068  0.0376  0.0362  0.0375  0.3216  1.6541
	location 13:  0.0476  0.7741  0.0258  0.0190  0.0704  0.0616  0.0563  0.4083
	location 14:  0.0347  7.6352  0.0399  0.1052  0.0573  0.0754  0.7045  1.4359
	location 16:  0.8476  25.0032  0.6357  0.1267  0.7336  0.7770  0.7755  3.8354
	location 19:  0.5809  18.2132  1.1310  0.1234  0.3524  0.8110  0.4553  2.8297
	location 20:  0.3492  0.0575  0.0288  11.0394  0.2087  0.3600  0.0577  0.0389
	location 22:  0.1261  0.0385  0.0483  3.3177  0.0242  0.0357  0.0301  0.0166

Mean value of Fst_1         = 0.0017
Mean value of Fst_2         = 0.0763
Mean value of Fst_3         = 0.9861
Mean value of Fst_4         = 0.0480
Mean value of Fst_5         = 0.0032
Mean value of Fst_6         = 0.0013
Mean value of Fst_7         = 0.9849
Mean value of Fst_8         = 0.3985

Mean value of r = 0.1423

Inferred ancestry of individuals:
        Label (%Miss) Pop:  Inferred clusters
  1 C_aust_RS25    (1)    1 :  0.012 0.003 0.001 0.951 0.015 0.017 0.001 0.001 
  2 C_aust_RS25    (2)    1 :  0.007 0.001 0.000 0.972 0.008 0.010 0.001 0.002 
  3 C_aust_RS26    (1)    1 :  0.008 0.001 0.000 0.967 0.010 0.012 0.001 0.001 
  4 C_aust_RS26    (0)    1 :  0.017 0.004 0.001 0.936 0.018 0.022 0.001 0.000 
  5 C_aust_RS26    (1)    1 :  0.014 0.004 0.001 0.943 0.016 0.020 0.002 0.000 
  6 C_aust_RS26    (1)    1 :  0.009 0.002 0.001 0.962 0.011 0.014 0.001 0.001 
  7 C_aust_RS26    (0)    1 :  0.014 0.002 0.001 0.946 0.016 0.021 0.001 0.000 
  8 C_aust_RS26    (0)    1 :  0.027 0.009 0.000 0.887 0.031 0.040 0.004 0.000 
  9 C_aust_RS26    (1)    1 :  0.009 0.002 0.000 0.963 0.011 0.014 0.000 0.000 
 10 C_aust_RS26    (0)    1 :  0.010 0.002 0.001 0.958 0.013 0.015 0.001 0.001 
 11 C_aust_RS26    (2)    1 :  0.016 0.002 0.001 0.939 0.019 0.023 0.001 0.000 
 12 C_aust_RS26    (0)    1 :  0.008 0.002 0.003 0.965 0.009 0.011 0.001 0.001 
 13 C_aust_RS27    (4)    2 :  0.006 0.001 0.001 0.970 0.009 0.012 0.000 0.002 
 14 C_aust_RS27    (1)    2 :  0.009 0.001 0.000 0.954 0.013 0.018 0.000 0.004 
 15 C_aust_RS27    (1)    2 :  0.011 0.005 0.001 0.942 0.017 0.022 0.001 0.003 
 16 C_aust_RS27    (2)    2 :  0.034 0.002 0.001 0.839 0.052 0.066 0.000 0.006 
 17 C_aust_RS27    (4)    2 :  0.044 0.007 0.001 0.778 0.066 0.092 0.001 0.011 
 18 C_aust_RS27    (1)    2 :  0.008 0.001 0.000 0.963 0.011 0.014 0.000 0.003 
 19 C_aust_RS27   (10)    2 :  0.003 0.001 0.000 0.982 0.005 0.007 0.000 0.002 
 20 C_aust_RS27    (2)    2 :  0.023 0.007 0.004 0.880 0.038 0.045 0.001 0.004 
 21 C_aust_RS27    (4)    2 :  0.008 0.002 0.000 0.942 0.012 0.016 0.002 0.018 
 22 C_aust_RS27    (1)    2 :  0.025 0.002 0.001 0.889 0.034 0.046 0.001 0.002 
 23 C_aust_RS27    (1)    2 :  0.016 0.002 0.001 0.913 0.027 0.032 0.000 0.010 
 24 C_aust_RS27    (0)    2 :  0.010 0.001 0.002 0.952 0.015 0.019 0.000 0.001 
 25 C_aust_RS46    (5)    4 :  0.008 0.005 0.000 0.964 0.007 0.009 0.000 0.007 
 26 C_aust_RS48    (8)    4 :  0.002 0.001 0.000 0.991 0.002 0.002 0.000 0.001 
 27 C_aust_RS51    (4)    4 :  0.005 0.003 0.000 0.974 0.005 0.007 0.002 0.003 
 28 C_aust_RS53    (1)    4 :  0.009 0.001 0.002 0.967 0.008 0.011 0.000 0.001 
 29 C_aust_RS54    (2)    4 :  0.006 0.001 0.001 0.978 0.006 0.007 0.001 0.001 
 30 C_aust_RS55   (14)    4 :  0.003 0.002 0.001 0.985 0.003 0.004 0.002 0.001 
 31 C_aust_RS57    (3)    4 :  0.002 0.001 0.001 0.989 0.002 0.003 0.000 0.001 
 32 C_aust_RS58    (1)    4 :  0.002 0.001 0.001 0.990 0.002 0.003 0.001 0.001 
 33 C_aust_RS59    (2)    4 :  0.009 0.003 0.001 0.945 0.009 0.012 0.006 0.015 
 34 C_aust_RS97    (2)    4 :  0.007 0.002 0.001 0.970 0.007 0.010 0.002 0.001 
 35 C_aust_RS98    (1)    4 :  0.003 0.001 0.000 0.988 0.003 0.004 0.000 0.001 
 36 C_aust_RS52    (2)    9 :  0.006 0.001 0.001 0.979 0.006 0.007 0.000 0.001 
 37 C_aust_RS53    (4)    9 :  0.006 0.002 0.001 0.974 0.006 0.007 0.000 0.004 
 38 C_aust_RS53    (6)    9 :  0.002 0.001 0.000 0.991 0.002 0.002 0.002 0.001 
 39 C_aust_RS53    (3)    9 :  0.002 0.001 0.001 0.990 0.002 0.003 0.000 0.001 
 40 C_aust_RS53    (9)    9 :  0.004 0.001 0.002 0.980 0.004 0.005 0.002 0.002 
 41 C_aust_RS53    (4)    9 :  0.008 0.002 0.009 0.964 0.007 0.009 0.001 0.000 
 42 C_aust_RS53    (4)    9 :  0.007 0.001 0.001 0.952 0.009 0.009 0.001 0.021 
 43 C_aust_RS53    (3)    9 :  0.002 0.001 0.000 0.993 0.002 0.002 0.000 0.000 
 44 C_aust_RS53    (8)    9 :  0.004 0.001 0.001 0.985 0.004 0.004 0.001 0.001 
 45 C_aust_RS53    (2)    9 :  0.004 0.002 0.001 0.983 0.004 0.005 0.000 0.000 
 46 C_aust_RS53    (6)    9 :  0.001 0.001 0.001 0.992 0.002 0.002 0.000 0.000 
 47 C_aust_RS53    (2)    9 :  0.005 0.001 0.000 0.982 0.005 0.006 0.000 0.001 
 48 C_aust_RS14    (2)   10 :  0.013 0.003 0.001 0.938 0.017 0.026 0.001 0.000 
 49 C_aust_RS14    (3)   10 :  0.027 0.004 0.001 0.877 0.037 0.054 0.000 0.000 
 50 C_aust_RS14    (1)   10 :  0.022 0.002 0.001 0.900 0.031 0.044 0.000 0.000 
 51 C_aust_RS14    (1)   10 :  0.020 0.002 0.002 0.906 0.028 0.041 0.000 0.000 
 52 C_aust_RS15    (1)   10 :  0.014 0.002 0.005 0.931 0.019 0.029 0.000 0.000 
 53 C_aust_RS17    (1)   10 :  0.047 0.006 0.001 0.791 0.067 0.087 0.000 0.000 
 54 C_aust_RS26    (3)   10 :  0.023 0.004 0.005 0.886 0.034 0.048 0.000 0.000 
 55 C_aust_RS26    (1)   10 :  0.010 0.003 0.002 0.951 0.014 0.021 0.000 0.000 
 56 C_aust_RS26    (1)   10 :  0.039 0.006 0.003 0.825 0.054 0.073 0.001 0.000 
 57 C_aust_RS27    (0)   10 :  0.017 0.002 0.001 0.925 0.022 0.034 0.000 0.000 
 58 C_aust_RS27    (8)   10 :  0.008 0.001 0.001 0.959 0.012 0.018 0.000 0.000 
 59 C_aust_RS27    (1)   10 :  0.015 0.002 0.001 0.929 0.021 0.031 0.001 0.000 
 60 C_aust_RS35    (1)   20 :  0.013 0.001 0.001 0.962 0.008 0.014 0.001 0.001 
 61 C_aust_RS36   (11)   20 :  0.014 0.002 0.001 0.942 0.007 0.014 0.019 0.001 
 62 C_aust_RS36    (4)   20 :  0.018 0.003 0.000 0.945 0.010 0.019 0.004 0.001 
 63 C_aust_RS37    (2)   20 :  0.025 0.002 0.000 0.931 0.014 0.025 0.002 0.001 
 64 C_aust_RS37    (1)   20 :  0.036 0.005 0.000 0.895 0.023 0.038 0.001 0.000 
 65 C_aust_RS37    (1)   20 :  0.016 0.001 0.002 0.951 0.010 0.017 0.001 0.001 
 66 C_aust_RS37    (2)   20 :  0.021 0.001 0.000 0.939 0.012 0.022 0.001 0.004 
 67 C_aust_RS37    (1)   20 :  0.019 0.002 0.001 0.943 0.011 0.020 0.003 0.001 
 68 C_aust_RS37    (1)   20 :  0.037 0.003 0.001 0.893 0.024 0.040 0.001 0.001 
 69 C_aust_RS37    (0)   20 :  0.020 0.002 0.001 0.940 0.013 0.022 0.001 0.002 
 70 C_aust_RS37    (0)   20 :  0.032 0.002 0.002 0.905 0.019 0.035 0.005 0.001 
 71 C_aust_RS37    (0)   20 :  0.035 0.003 0.000 0.899 0.023 0.039 0.001 0.000 
 72 C_aust_A1b    (6)   22 :  0.005 0.001 0.003 0.988 0.001 0.001 0.001 0.000 
 73 C_aust_A2    (4)   22 :  0.039 0.011 0.001 0.923 0.009 0.011 0.005 0.001 
 74 C_aust_A3   (21)   22 :  0.007 0.005 0.004 0.980 0.002 0.002 0.001 0.000 
 75 C_aust_A4    (7)   22 :  0.008 0.002 0.002 0.979 0.002 0.002 0.005 0.000 
 76 C_aust_A5   (13)   22 :  0.006 0.002 0.001 0.986 0.002 0.002 0.001 0.001 
 77 C_aust_A6    (8)   22 :  0.008 0.001 0.001 0.982 0.002 0.002 0.003 0.001 
 78 C_aust_A7    (2)   22 :  0.007 0.001 0.001 0.986 0.002 0.002 0.001 0.000 
 79 C_melap_RS4   (19)   12 :  0.003 0.734 0.035 0.002 0.003 0.003 0.065 0.155 
 80 C_melap_RS4   (20)   12 :  0.001 0.882 0.022 0.001 0.001 0.001 0.008 0.084 
 81 C_melap_RS4   (19)   12 :  0.002 0.742 0.070 0.002 0.003 0.003 0.022 0.156 
 82 C_melap_RS4   (27)   12 :  0.001 0.772 0.038 0.001 0.001 0.001 0.009 0.177 
 83 C_melap_RS4   (20)   12 :  0.001 0.776 0.015 0.003 0.002 0.002 0.053 0.149 
 84 C_melap_RS4   (22)   12 :  0.001 0.854 0.007 0.001 0.001 0.001 0.019 0.116 
 85 C_melap_RS4   (24)   12 :  0.001 0.841 0.013 0.001 0.001 0.001 0.049 0.092 
 86 C_melap_RS4   (34)   12 :  0.000 0.295 0.618 0.000 0.001 0.000 0.009 0.077 
 87 C_melap_RS4   (20)   12 :  0.002 0.800 0.052 0.003 0.003 0.003 0.006 0.131 
 88 C_melap_RS4   (29)   12 :  0.001 0.850 0.010 0.001 0.001 0.001 0.017 0.120 
 89 C_melap_RS4   (22)   12 :  0.003 0.748 0.086 0.002 0.007 0.010 0.033 0.111 
 90 C_melap_RS4   (23)   12 :  0.001 0.822 0.014 0.001 0.002 0.002 0.008 0.151 
 91 C_melap_RS4   (29)   13 :  0.000 0.008 0.000 0.000 0.000 0.000 0.001 0.991 
 92 C_melap_RS4    (7)   13 :  0.001 0.015 0.000 0.000 0.001 0.001 0.003 0.980 
 93 C_melap_RS4   (12)   13 :  0.003 0.840 0.002 0.001 0.005 0.004 0.011 0.133 
 94 C_melap_RS4   (14)   13 :  0.045 0.712 0.001 0.001 0.081 0.052 0.005 0.102 
 95 C_melap_RS4   (11)   13 :  0.008 0.891 0.006 0.001 0.015 0.013 0.001 0.065 
 96 C_melap_RS4   (15)   13 :  0.090 0.596 0.001 0.001 0.139 0.134 0.004 0.037 
 97 C_melap_RS4    (9)   13 :  0.006 0.833 0.002 0.001 0.014 0.013 0.006 0.124 
 98 C_melap_RS4    (8)   13 :  0.030 0.825 0.004 0.002 0.045 0.036 0.001 0.058 
 99 C_melap_RS4    (8)   13 :  0.008 0.797 0.000 0.002 0.012 0.013 0.053 0.114 
100 C_melap_RS4    (8)   13 :  0.014 0.902 0.007 0.001 0.023 0.018 0.008 0.028 
101 C_melap_RS4   (23)   13 :  0.002 0.925 0.001 0.001 0.004 0.002 0.016 0.049 
102 C_melap_RS4    (7)   13 :  0.007 0.823 0.012 0.002 0.014 0.015 0.011 0.115 
103 C_melap_RS1   (23)   14 :  0.001 0.848 0.002 0.004 0.002 0.003 0.094 0.046 
104 C_melap_RS1   (41)   14 :  0.000 0.292 0.001 0.001 0.001 0.001 0.664 0.040 
105 C_melap_RS1   (14)   14 :  0.002 0.834 0.002 0.005 0.005 0.005 0.038 0.108 
106 C_melap_RS1   (13)   14 :  0.006 0.732 0.002 0.006 0.008 0.012 0.054 0.179 
107 C_melap_RS1   (12)   14 :  0.002 0.817 0.001 0.006 0.005 0.006 0.021 0.143 
108 C_melap_RS1   (13)   14 :  0.003 0.832 0.002 0.014 0.006 0.008 0.056 0.078 
109 C_melap_RS1   (18)   14 :  0.001 0.737 0.002 0.002 0.001 0.001 0.026 0.230 
110 C_melap_RS1   (14)   14 :  0.002 0.770 0.002 0.003 0.005 0.005 0.059 0.153 
111 C_melap_RS1   (12)   14 :  0.002 0.819 0.001 0.005 0.003 0.005 0.032 0.134 
112 C_melap_RS1   (13)   14 :  0.005 0.827 0.002 0.005 0.009 0.010 0.011 0.131 
113 C_melap_RS1   (12)   14 :  0.003 0.855 0.011 0.003 0.006 0.006 0.019 0.098 
114 C_melap_RS1   (24)   14 :  0.001 0.811 0.001 0.002 0.001 0.001 0.092 0.090 
115 C_melap_RS4    (3)   16 :  0.029 0.741 0.017 0.003 0.024 0.027 0.036 0.123 
116 C_melap_RS4    (4)   16 :  0.022 0.801 0.017 0.002 0.019 0.022 0.014 0.103 
117 C_melap_RS4   (13)   16 :  0.019 0.785 0.038 0.001 0.017 0.019 0.015 0.105 
118 C_melap_RS4   (10)   16 :  0.053 0.724 0.007 0.003 0.045 0.056 0.011 0.100 
119 C_melap_RS4    (3)   16 :  0.040 0.709 0.013 0.003 0.036 0.040 0.019 0.140 
120 C_melap_RS4    (5)   16 :  0.015 0.800 0.017 0.002 0.013 0.014 0.015 0.126 
121 C_melap_RS4    (3)   16 :  0.021 0.762 0.014 0.002 0.018 0.020 0.061 0.102 
122 C_melap_RS4    (2)   16 :  0.024 0.789 0.024 0.003 0.020 0.023 0.014 0.103 
123 C_melap_RS4    (6)   16 :  0.024 0.806 0.011 0.003 0.020 0.023 0.021 0.092 
124 C_melap_RS4    (8)   16 :  0.025 0.760 0.017 0.005 0.021 0.024 0.022 0.126 
125 C_melap_RS4   (16)   16 :  0.013 0.847 0.010 0.002 0.011 0.012 0.033 0.072 
126 C_melap_RS4    (4)   16 :  0.027 0.801 0.013 0.003 0.022 0.026 0.013 0.093 
127 C_melap_RS5    (2)   19 :  0.016 0.766 0.065 0.002 0.010 0.025 0.021 0.093 
128 C_melap_RS5    (2)   19 :  0.032 0.718 0.023 0.004 0.019 0.047 0.024 0.132 
129 C_melap_RS5   (14)   19 :  0.038 0.756 0.032 0.003 0.025 0.062 0.009 0.075 
130 C_melap_RS5   (11)   19 :  0.031 0.759 0.041 0.002 0.020 0.047 0.010 0.090 
131 C_melap_RS5    (2)   19 :  0.012 0.768 0.031 0.002 0.007 0.017 0.036 0.127 
132 C_melap_RS5    (6)   19 :  0.011 0.784 0.019 0.002 0.007 0.017 0.007 0.153 
133 C_melap_RS5    (3)   19 :  0.029 0.759 0.038 0.003 0.017 0.043 0.015 0.095 
134 C_melap_RS5    (8)   19 :  0.019 0.730 0.074 0.005 0.011 0.027 0.013 0.120 
135 C_melap_RS5    (2)   19 :  0.024 0.791 0.027 0.003 0.014 0.036 0.023 0.082 
136 C_melap_RS5    (4)   19 :  0.017 0.802 0.042 0.004 0.011 0.028 0.010 0.087 
137 C_melap_RS5    (2)   19 :  0.039 0.730 0.033 0.008 0.023 0.057 0.010 0.101 
138 C_melap_RS5    (7)   19 :  0.013 0.793 0.038 0.002 0.008 0.019 0.011 0.116 


Estimated Allele Frequencies in each cluster
First column gives estimated ancestral frequencies


Locus 1 : 
2 alleles
14.5% missing data
   1   (0.889) 0.889 0.946 0.695 0.891 0.889 0.889 0.987 0.978 
   3   (0.111) 0.111 0.054 0.305 0.109 0.111 0.111 0.013 0.022 

Locus 2 : 
2 alleles
14.5% missing data
   2   (0.438) 0.438 0.409 0.926 0.447 0.439 0.438 0.455 0.106 
   4   (0.562) 0.562 0.591 0.074 0.553 0.561 0.562 0.545 0.894 

Locus 3 : 
2 alleles
5.1% missing data
   1   (0.897) 0.897 0.952 0.995 0.867 0.897 0.897 0.936 0.979 
   4   (0.103) 0.103 0.048 0.005 0.133 0.103 0.103 0.064 0.021 

Locus 4 : 
2 alleles
10.1% missing data
   1   (0.092) 0.092 0.133 0.263 0.043 0.092 0.092 0.009 0.026 
   4   (0.908) 0.908 0.867 0.737 0.957 0.908 0.908 0.991 0.974 

Locus 5 : 
2 alleles
2.2% missing data
   2   (0.893) 0.893 0.900 0.977 0.943 0.893 0.893 0.994 0.728 
   4   (0.107) 0.107 0.100 0.023 0.057 0.107 0.107 0.006 0.272 

Locus 6 : 
2 alleles
5.1% missing data
   3   (0.901) 0.901 0.971 0.996 0.896 0.901 0.901 0.942 0.837 
   2   (0.099) 0.099 0.029 0.004 0.104 0.099 0.099 0.058 0.163 

Locus 7 : 
2 alleles
10.1% missing data
   1   (0.597) 0.597 0.809 0.573 0.420 0.597 0.597 0.931 0.620 
   3   (0.403) 0.403 0.191 0.427 0.580 0.403 0.403 0.069 0.380 

Locus 8 : 
2 alleles
15.9% missing data
   2   (0.786) 0.786 0.793 0.726 0.852 0.786 0.786 0.809 0.378 
   4   (0.214) 0.214 0.207 0.274 0.148 0.214 0.214 0.191 0.622 

Locus 9 : 
2 alleles
2.2% missing data
   3   (0.911) 0.911 0.931 0.876 0.951 0.911 0.911 0.996 0.978 
   1   (0.089) 0.089 0.069 0.124 0.049 0.089 0.089 0.004 0.022 

Locus 10 : 
2 alleles
7.2% missing data
   1   (0.577) 0.577 0.482 0.510 0.660 0.577 0.577 0.986 0.362 
   3   (0.423) 0.423 0.518 0.490 0.340 0.423 0.423 0.014 0.638 

Locus 11 : 
2 alleles
6.5% missing data
   4   (0.747) 0.747 0.833 0.035 0.795 0.747 0.747 0.863 0.188 
   1   (0.253) 0.253 0.167 0.965 0.205 0.253 0.253 0.137 0.812 

Locus 12 : 
2 alleles
5.8% missing data
   1   (0.282) 0.282 0.198 0.077 0.383 0.282 0.282 0.037 0.063 
   3   (0.718) 0.718 0.802 0.923 0.617 0.718 0.718 0.963 0.937 

Locus 13 : 
2 alleles
1.4% missing data
   3   (0.905) 0.905 0.881 0.995 0.965 0.905 0.905 0.884 0.975 
   4   (0.095) 0.095 0.119 0.005 0.035 0.095 0.095 0.116 0.025 

Locus 14 : 
2 alleles
18.1% missing data
   1   (0.872) 0.871 0.880 0.832 0.919 0.871 0.871 0.920 0.968 
   4   (0.128) 0.129 0.120 0.168 0.081 0.129 0.129 0.080 0.032 

Locus 15 : 
2 alleles
14.5% missing data
   2   (0.108) 0.108 0.055 0.009 0.076 0.108 0.108 0.006 0.244 
   4   (0.892) 0.892 0.945 0.991 0.924 0.892 0.892 0.994 0.756 

Locus 16 : 
2 alleles
19.6% missing data
   1   (0.900) 0.900 0.964 0.979 0.907 0.900 0.900 0.995 0.980 
   4   (0.100) 0.100 0.036 0.021 0.093 0.100 0.100 0.005 0.020 

Locus 17 : 
2 alleles
9.4% missing data
   1   (0.916) 0.916 0.933 0.994 0.972 0.916 0.916 0.933 0.688 
   3   (0.084) 0.084 0.067 0.006 0.028 0.084 0.084 0.067 0.312 

Locus 18 : 
2 alleles
6.5% missing data
   4   (0.787) 0.787 0.789 0.974 0.831 0.787 0.787 0.947 0.802 
   2   (0.213) 0.213 0.211 0.026 0.169 0.213 0.213 0.053 0.198 

Locus 19 : 
2 alleles
2.2% missing data
   2   (0.889) 0.889 0.906 0.922 0.909 0.889 0.889 0.983 0.952 
   1   (0.111) 0.111 0.094 0.078 0.091 0.111 0.111 0.017 0.048 

Locus 20 : 
2 alleles
17.4% missing data
   1   (0.923) 0.923 0.989 0.997 0.848 0.923 0.923 0.998 0.989 
   3   (0.077) 0.077 0.011 0.003 0.152 0.077 0.077 0.002 0.011 

Locus 21 : 
2 alleles
17.4% missing data
   3   (0.240) 0.240 0.242 0.021 0.254 0.240 0.240 0.072 0.066 
   4   (0.760) 0.760 0.758 0.979 0.746 0.760 0.760 0.928 0.934 

Locus 22 : 
2 alleles
3.6% missing data
   2   (0.151) 0.151 0.151 0.036 0.073 0.151 0.151 0.371 0.207 
   4   (0.849) 0.849 0.849 0.964 0.927 0.849 0.849 0.629 0.793 

Locus 23 : 
2 alleles
4.3% missing data
   2   (0.888) 0.888 0.909 0.988 0.929 0.888 0.888 0.983 0.964 
   1   (0.112) 0.112 0.091 0.012 0.071 0.112 0.112 0.017 0.036 

Locus 24 : 
2 alleles
12.3% missing data
   4   (0.724) 0.724 0.806 0.617 0.754 0.724 0.724 0.821 0.577 
   2   (0.276) 0.276 0.194 0.383 0.246 0.276 0.276 0.179 0.423 

Locus 25 : 
2 alleles
6.5% missing data
   2   (0.411) 0.411 0.473 0.436 0.327 0.411 0.411 0.970 0.461 
   4   (0.589) 0.589 0.527 0.564 0.673 0.589 0.589 0.030 0.539 

Locus 26 : 
2 alleles
8.0% missing data
   1   (0.848) 0.848 0.932 0.991 0.807 0.848 0.848 0.889 0.961 
   3   (0.152) 0.152 0.068 0.009 0.193 0.152 0.152 0.111 0.039 

Locus 27 : 
2 alleles
10.1% missing data
   2   (0.311) 0.311 0.360 0.028 0.252 0.311 0.311 0.036 0.249 
   3   (0.689) 0.689 0.640 0.972 0.748 0.689 0.689 0.964 0.751 

Locus 28 : 
2 alleles
3.6% missing data
   2   (0.350) 0.350 0.407 0.053 0.347 0.350 0.350 0.026 0.130 
   3   (0.650) 0.650 0.593 0.947 0.653 0.650 0.650 0.974 0.870 

Locus 29 : 
2 alleles
13.8% missing data
   4   (0.236) 0.236 0.197 0.222 0.281 0.236 0.236 0.139 0.056 
   2   (0.764) 0.764 0.803 0.778 0.719 0.764 0.764 0.861 0.944 

Locus 30 : 
2 alleles
10.9% missing data
   3   (0.854) 0.854 0.830 0.881 0.937 0.854 0.854 0.037 0.887 
   1   (0.146) 0.146 0.170 0.119 0.063 0.146 0.146 0.963 0.113 

Locus 31 : 
2 alleles
12.3% missing data
   2   (0.929) 0.929 0.982 0.948 0.921 0.929 0.929 0.993 0.988 
   4   (0.071) 0.071 0.018 0.052 0.079 0.071 0.071 0.007 0.012 

Locus 32 : 
2 alleles
8.0% missing data
   3   (0.811) 0.811 0.776 0.794 0.890 0.811 0.811 0.662 0.585 
   1   (0.189) 0.189 0.224 0.206 0.110 0.189 0.189 0.338 0.415 

Locus 33 : 
2 alleles
6.5% missing data
   4   (0.887) 0.887 0.925 0.990 0.917 0.887 0.887 0.985 0.967 
   2   (0.113) 0.113 0.075 0.010 0.083 0.113 0.113 0.015 0.033 

Locus 34 : 
2 alleles
5.1% missing data
   3   (0.762) 0.761 0.865 0.801 0.723 0.761 0.761 0.988 0.943 
   1   (0.238) 0.239 0.135 0.199 0.277 0.239 0.239 0.012 0.057 

Locus 35 : 
2 alleles
2.2% missing data
   2   (0.896) 0.896 0.959 0.165 0.932 0.896 0.896 0.961 0.972 
   4   (0.104) 0.104 0.041 0.835 0.068 0.104 0.104 0.039 0.028 

Locus 36 : 
2 alleles
13.8% missing data
   4   (0.199) 0.199 0.210 0.222 0.144 0.198 0.199 0.045 0.425 
   2   (0.801) 0.801 0.790 0.778 0.856 0.802 0.801 0.955 0.575 

Locus 37 : 
2 alleles
2.9% missing data
   1   (0.090) 0.090 0.056 0.009 0.072 0.090 0.090 0.071 0.023 
   3   (0.910) 0.910 0.944 0.991 0.928 0.910 0.910 0.929 0.977 

Locus 38 : 
2 alleles
2.2% missing data
   1   (0.174) 0.174 0.152 0.017 0.171 0.174 0.174 0.008 0.070 
   3   (0.826) 0.826 0.848 0.983 0.829 0.826 0.826 0.992 0.930 

Locus 39 : 
2 alleles
2.2% missing data
   3   (0.906) 0.907 0.938 0.940 0.951 0.907 0.907 0.996 0.741 
   1   (0.094) 0.093 0.062 0.060 0.049 0.093 0.093 0.004 0.259 

Locus 40 : 
2 alleles
19.6% missing data
   1   (0.877) 0.877 0.895 0.981 0.912 0.876 0.876 0.987 0.969 
   2   (0.123) 0.123 0.105 0.019 0.088 0.124 0.124 0.013 0.031 

Locus 41 : 
2 alleles
1.4% missing data
   1   (0.760) 0.760 0.774 0.974 0.790 0.760 0.760 0.978 0.528 
   4   (0.240) 0.240 0.226 0.026 0.210 0.240 0.240 0.022 0.472 

Locus 42 : 
2 alleles
2.2% missing data
   2   (0.834) 0.834 0.848 0.712 0.860 0.834 0.834 0.992 0.942 
   4   (0.166) 0.166 0.152 0.288 0.140 0.166 0.166 0.008 0.058 

Locus 43 : 
2 alleles
13.8% missing data
   1   (0.117) 0.117 0.123 0.107 0.065 0.117 0.117 0.037 0.057 
   3   (0.883) 0.883 0.877 0.893 0.935 0.883 0.883 0.963 0.943 

Locus 44 : 
2 alleles
2.2% missing data
   3   (0.924) 0.924 0.991 0.998 0.892 0.924 0.924 0.991 0.864 
   1   (0.076) 0.076 0.009 0.002 0.108 0.076 0.076 0.009 0.136 

Locus 45 : 
2 alleles
8.0% missing data
   1   (0.894) 0.894 0.917 0.930 0.927 0.894 0.894 0.937 0.967 
   3   (0.106) 0.106 0.083 0.070 0.073 0.106 0.106 0.063 0.033 

Locus 46 : 
2 alleles
10.1% missing data
   2   (0.888) 0.889 0.966 0.899 0.830 0.889 0.888 0.962 0.984 
   4   (0.112) 0.111 0.034 0.101 0.170 0.111 0.112 0.038 0.016 

Locus 47 : 
2 alleles
10.9% missing data
   1   (0.322) 0.322 0.296 0.459 0.369 0.322 0.322 0.299 0.073 
   3   (0.678) 0.678 0.704 0.541 0.631 0.678 0.678 0.701 0.927 

Locus 48 : 
2 alleles
10.1% missing data
   2   (0.826) 0.826 0.941 0.031 0.817 0.826 0.826 0.044 0.970 
   3   (0.174) 0.174 0.059 0.969 0.183 0.174 0.174 0.956 0.030 

Locus 49 : 
2 alleles
6.5% missing data
   2   (0.863) 0.863 0.924 0.977 0.851 0.863 0.862 0.979 0.953 
   4   (0.137) 0.137 0.076 0.023 0.149 0.137 0.138 0.021 0.047 

Locus 50 : 
2 alleles
5.1% missing data
   2   (0.897) 0.897 0.925 0.981 0.939 0.897 0.897 0.440 0.937 
   1   (0.103) 0.103 0.075 0.019 0.061 0.103 0.103 0.560 0.063 

Locus 51 : 
2 alleles
12.3% missing data
   2   (0.846) 0.846 0.838 0.770 0.882 0.846 0.846 0.981 0.950 
   4   (0.154) 0.154 0.162 0.230 0.118 0.154 0.154 0.019 0.050 

Locus 52 : 
2 alleles
5.1% missing data
   1   (0.858) 0.859 0.959 0.994 0.735 0.859 0.859 0.840 0.974 
   3   (0.142) 0.141 0.041 0.006 0.265 0.141 0.141 0.160 0.026 

Locus 53 : 
2 alleles
5.8% missing data
   2   (0.658) 0.658 0.629 0.943 0.645 0.658 0.658 0.740 0.902 
   4   (0.342) 0.342 0.371 0.057 0.355 0.342 0.342 0.260 0.098 

Locus 54 : 
2 alleles
2.9% missing data
   3   (0.911) 0.911 0.961 0.013 0.954 0.911 0.911 0.994 0.970 
   1   (0.089) 0.089 0.039 0.987 0.046 0.089 0.089 0.006 0.030 

Locus 55 : 
2 alleles
4.3% missing data
   2   (0.909) 0.909 0.956 0.985 0.925 0.909 0.909 0.996 0.979 
   4   (0.091) 0.091 0.044 0.015 0.075 0.091 0.091 0.004 0.021 

Locus 56 : 
2 alleles
3.6% missing data
   2   (0.851) 0.851 0.937 0.979 0.772 0.851 0.851 0.985 0.964 
   4   (0.149) 0.149 0.063 0.021 0.228 0.149 0.149 0.015 0.036 

Locus 57 : 
2 alleles
13.8% missing data
   2   (0.900) 0.900 0.912 0.993 0.962 0.900 0.900 0.946 0.623 
   4   (0.100) 0.100 0.088 0.007 0.038 0.100 0.100 0.054 0.377 

Locus 58 : 
2 alleles
9.4% missing data
   3   (0.869) 0.869 0.947 0.948 0.887 0.869 0.869 0.995 0.731 
   1   (0.131) 0.131 0.053 0.052 0.113 0.131 0.131 0.005 0.269 

Locus 59 : 
2 alleles
4.3% missing data
   2   (0.769) 0.769 0.729 0.191 0.872 0.770 0.769 0.769 0.218 
   4   (0.231) 0.231 0.271 0.809 0.128 0.230 0.231 0.231 0.782 

Locus 60 : 
2 alleles
6.5% missing data
   2   (0.431) 0.431 0.282 0.929 0.555 0.431 0.431 0.507 0.104 
   4   (0.569) 0.569 0.718 0.071 0.445 0.569 0.569 0.493 0.896 

Locus 61 : 
2 alleles
5.1% missing data
   4   (0.283) 0.283 0.173 0.387 0.348 0.284 0.284 0.185 0.068 
   2   (0.717) 0.717 0.827 0.613 0.652 0.716 0.716 0.815 0.932 

Locus 62 : 
2 alleles
11.6% missing data
   1   (0.915) 0.915 0.944 0.877 0.939 0.915 0.915 0.992 0.976 
   3   (0.085) 0.085 0.056 0.123 0.061 0.085 0.085 0.008 0.024 

Locus 63 : 
2 alleles
9.4% missing data
   1   (0.281) 0.281 0.319 0.321 0.190 0.281 0.281 0.020 0.767 
   3   (0.719) 0.719 0.681 0.679 0.810 0.719 0.719 0.980 0.233 

Locus 64 : 
2 alleles
2.9% missing data
   3   (0.885) 0.886 0.945 0.996 0.858 0.886 0.886 0.963 0.956 
   4   (0.115) 0.114 0.055 0.004 0.142 0.114 0.114 0.037 0.044 

Locus 65 : 
2 alleles
4.3% missing data
   4   (0.863) 0.862 0.919 0.874 0.879 0.862 0.862 0.995 0.974 
   2   (0.137) 0.138 0.081 0.126 0.121 0.138 0.138 0.005 0.026 

Locus 66 : 
2 alleles
13.8% missing data
   2   (0.663) 0.663 0.656 0.931 0.694 0.662 0.662 0.636 0.716 
   4   (0.337) 0.337 0.344 0.069 0.306 0.338 0.338 0.364 0.284 

Locus 67 : 
2 alleles
13.0% missing data
   1   (0.185) 0.185 0.098 0.094 0.202 0.185 0.185 0.985 0.098 
   3   (0.815) 0.815 0.902 0.906 0.798 0.815 0.815 0.015 0.902 

Locus 68 : 
2 alleles
4.3% missing data
   3   (0.828) 0.828 0.874 0.041 0.873 0.828 0.828 0.953 0.955 
   1   (0.172) 0.172 0.126 0.959 0.127 0.172 0.172 0.047 0.045 

Locus 69 : 
2 alleles
11.6% missing data
   1   (0.794) 0.794 0.943 0.871 0.649 0.794 0.794 0.989 0.738 
   2   (0.206) 0.206 0.057 0.129 0.351 0.206 0.206 0.011 0.262 

Locus 70 : 
2 alleles
13.0% missing data
   2   (0.868) 0.868 0.919 0.927 0.848 0.868 0.868 0.866 0.952 
   4   (0.132) 0.132 0.081 0.073 0.152 0.132 0.132 0.134 0.048 

Locus 71 : 
2 alleles
14.5% missing data
   2   (0.934) 0.934 0.917 0.994 0.983 0.934 0.934 0.782 0.922 
   4   (0.066) 0.066 0.083 0.006 0.017 0.066 0.066 0.218 0.078 

Locus 72 : 
2 alleles
7.2% missing data
   2   (0.227) 0.227 0.184 0.255 0.229 0.227 0.227 0.017 0.057 
   3   (0.773) 0.773 0.816 0.745 0.771 0.773 0.773 0.983 0.943 

Locus 73 : 
2 alleles
14.5% missing data
   1   (0.878) 0.878 0.917 0.991 0.897 0.878 0.878 0.915 0.968 
   3   (0.122) 0.122 0.083 0.009 0.103 0.122 0.122 0.085 0.032 

Locus 74 : 
2 alleles
13.0% missing data
   1   (0.611) 0.611 0.526 0.588 0.702 0.611 0.610 0.467 0.495 
   4   (0.389) 0.389 0.474 0.412 0.298 0.389 0.390 0.533 0.505 

Locus 75 : 
2 alleles
13.8% missing data
   2   (0.820) 0.820 0.827 0.786 0.860 0.820 0.820 0.936 0.945 
   4   (0.180) 0.180 0.173 0.214 0.140 0.180 0.180 0.064 0.055 

Locus 76 : 
2 alleles
13.8% missing data
   1   (0.877) 0.877 0.900 0.835 0.907 0.877 0.877 0.994 0.973 
   3   (0.123) 0.123 0.100 0.165 0.093 0.123 0.123 0.006 0.027 

Locus 77 : 
2 alleles
13.0% missing data
   1   (0.423) 0.423 0.484 0.366 0.386 0.422 0.423 0.963 0.416 
   2   (0.577) 0.577 0.516 0.634 0.614 0.578 0.577 0.037 0.584 

Locus 78 : 
2 alleles
10.9% missing data
   2   (0.880) 0.880 0.950 0.913 0.863 0.880 0.880 0.886 0.980 
   4   (0.120) 0.120 0.050 0.087 0.137 0.120 0.120 0.114 0.020 

Locus 79 : 
2 alleles
13.8% missing data
   4   (0.238) 0.238 0.159 0.234 0.301 0.238 0.238 0.162 0.050 
   2   (0.762) 0.762 0.841 0.766 0.699 0.762 0.762 0.838 0.950 

Locus 80 : 
2 alleles
5.1% missing data
   2   (0.891) 0.891 0.942 0.965 0.928 0.891 0.891 0.460 0.956 
   4   (0.109) 0.109 0.058 0.035 0.072 0.109 0.109 0.540 0.044 

Locus 81 : 
2 alleles
14.5% missing data
   2   (0.869) 0.869 0.843 0.971 0.907 0.869 0.869 0.862 0.957 
   4   (0.131) 0.131 0.157 0.029 0.093 0.131 0.131 0.138 0.043 

Locus 82 : 
2 alleles
1.4% missing data
   1   (0.919) 0.919 0.952 0.968 0.939 0.920 0.919 0.851 0.972 
   3   (0.081) 0.081 0.048 0.032 0.061 0.080 0.081 0.149 0.028 

Locus 83 : 
2 alleles
4.3% missing data
   2   (0.285) 0.286 0.182 0.066 0.277 0.286 0.286 0.129 0.610 
   4   (0.715) 0.714 0.818 0.934 0.723 0.714 0.714 0.871 0.390 

Locus 84 : 
2 alleles
10.1% missing data
   3   (0.915) 0.915 0.974 0.845 0.922 0.915 0.915 0.996 0.984 
   1   (0.085) 0.085 0.026 0.155 0.078 0.085 0.085 0.004 0.016 

Locus 85 : 
2 alleles
11.6% missing data
   4   (0.794) 0.795 0.874 0.767 0.809 0.795 0.795 0.984 0.252 
   3   (0.206) 0.205 0.126 0.233 0.191 0.205 0.205 0.016 0.748 

Locus 86 : 
2 alleles
2.9% missing data
   2   (0.910) 0.910 0.902 0.750 0.957 0.910 0.910 0.957 0.978 
   1   (0.090) 0.090 0.098 0.250 0.043 0.090 0.090 0.043 0.022 

Locus 87 : 
2 alleles
12.3% missing data
   3   (0.849) 0.849 0.814 0.083 0.929 0.849 0.849 0.894 0.962 
   1   (0.151) 0.151 0.186 0.917 0.071 0.151 0.151 0.106 0.038 

Locus 88 : 
2 alleles
5.8% missing data
   4   (0.912) 0.912 0.582 0.922 0.989 0.912 0.912 0.897 0.494 
   2   (0.088) 0.088 0.418 0.078 0.011 0.088 0.088 0.103 0.506 

Locus 89 : 
2 alleles
5.8% missing data
   2   (0.257) 0.256 0.257 0.411 0.241 0.256 0.256 0.319 0.093 
   4   (0.743) 0.744 0.743 0.589 0.759 0.744 0.744 0.681 0.907 

Locus 90 : 
2 alleles
8.0% missing data
   4   (0.232) 0.232 0.174 0.014 0.296 0.232 0.232 0.036 0.087 
   2   (0.768) 0.768 0.826 0.986 0.704 0.768 0.768 0.964 0.913 

Locus 91 : 
2 alleles
3.6% missing data
   2   (0.880) 0.879 0.915 0.986 0.947 0.879 0.879 0.808 0.671 
   4   (0.120) 0.121 0.085 0.014 0.053 0.121 0.121 0.192 0.329 

Locus 92 : 
2 alleles
10.9% missing data
   4   (0.790) 0.789 0.796 0.881 0.814 0.789 0.789 0.975 0.948 
   3   (0.210) 0.211 0.204 0.119 0.186 0.211 0.211 0.025 0.052 

Locus 93 : 
2 alleles
4.3% missing data
   1   (0.876) 0.876 0.942 0.988 0.920 0.876 0.876 0.033 0.685 
   3   (0.124) 0.124 0.058 0.012 0.080 0.124 0.124 0.967 0.315 

Locus 94 : 
2 alleles
9.4% missing data
   2   (0.954) 0.954 0.853 0.889 0.995 0.954 0.954 0.827 0.986 
   1   (0.046) 0.046 0.147 0.111 0.005 0.046 0.046 0.173 0.014 

Locus 95 : 
2 alleles
2.9% missing data
   2   (0.866) 0.866 0.830 0.824 0.912 0.866 0.866 0.930 0.945 
   4   (0.134) 0.134 0.170 0.176 0.088 0.134 0.134 0.070 0.055 

Locus 96 : 
2 alleles
2.9% missing data
   3   (0.908) 0.908 0.909 0.990 0.959 0.908 0.908 0.924 0.966 
   2   (0.092) 0.092 0.091 0.010 0.041 0.092 0.092 0.076 0.034 

Locus 97 : 
2 alleles
1.4% missing data
   1   (0.947) 0.947 0.994 0.998 0.905 0.947 0.947 0.999 0.995 
   3   (0.053) 0.053 0.006 0.002 0.095 0.053 0.053 0.001 0.005 

Locus 98 : 
2 alleles
13.0% missing data
   4   (0.908) 0.908 0.953 0.510 0.937 0.908 0.908 0.936 0.923 
   3   (0.092) 0.092 0.047 0.490 0.063 0.092 0.092 0.064 0.077 

Locus 99 : 
2 alleles
4.3% missing data
   4   (0.916) 0.916 0.927 0.965 0.950 0.916 0.916 0.993 0.964 
   2   (0.084) 0.084 0.073 0.035 0.050 0.084 0.084 0.007 0.036 

Locus 100 : 
2 alleles
13.0% missing data
   1   (0.738) 0.737 0.726 0.931 0.826 0.737 0.737 0.778 0.205 
   3   (0.262) 0.263 0.274 0.069 0.174 0.263 0.263 0.222 0.795 

Locus 101 : 
2 alleles
10.9% missing data
   4   (0.901) 0.900 0.905 0.913 0.943 0.900 0.901 0.991 0.946 
   2   (0.099) 0.100 0.095 0.087 0.057 0.100 0.099 0.009 0.054 

Locus 102 : 
2 alleles
16.7% missing data
   3   (0.849) 0.849 0.919 0.895 0.878 0.848 0.849 0.990 0.958 
   1   (0.151) 0.151 0.081 0.105 0.122 0.152 0.151 0.010 0.042 

Locus 103 : 
2 alleles
5.1% missing data
   2   (0.734) 0.734 0.670 0.962 0.780 0.734 0.734 0.828 0.890 
   4   (0.266) 0.266 0.330 0.038 0.220 0.266 0.266 0.172 0.110 

Locus 104 : 
2 alleles
14.5% missing data
   2   (0.420) 0.420 0.465 0.953 0.392 0.420 0.420 0.025 0.129 
   4   (0.580) 0.580 0.535 0.047 0.608 0.580 0.580 0.975 0.871 

Locus 105 : 
2 alleles
8.0% missing data
   2   (0.454) 0.454 0.504 0.916 0.389 0.454 0.454 0.476 0.552 
   4   (0.546) 0.546 0.496 0.084 0.611 0.546 0.546 0.524 0.448 

Locus 106 : 
2 alleles
5.1% missing data
   4   (0.889) 0.889 0.895 0.963 0.924 0.889 0.889 0.931 0.968 
   3   (0.111) 0.111 0.105 0.037 0.076 0.111 0.111 0.069 0.032 

Locus 107 : 
2 alleles
13.0% missing data
   1   (0.838) 0.838 0.891 0.893 0.826 0.838 0.838 0.987 0.966 
   2   (0.162) 0.162 0.109 0.107 0.174 0.162 0.162 0.013 0.034 

Locus 108 : 
2 alleles
11.6% missing data
   1   (0.783) 0.783 0.879 0.977 0.764 0.783 0.783 0.980 0.672 
   3   (0.217) 0.217 0.121 0.023 0.236 0.217 0.217 0.020 0.328 

Locus 109 : 
2 alleles
5.1% missing data
   3   (0.769) 0.768 0.809 0.550 0.781 0.769 0.769 0.855 0.908 
   1   (0.231) 0.232 0.191 0.450 0.219 0.231 0.231 0.145 0.092 

Locus 110 : 
2 alleles
10.9% missing data
   1   (0.875) 0.875 0.916 0.914 0.914 0.875 0.875 0.983 0.950 
   3   (0.125) 0.125 0.084 0.086 0.086 0.125 0.125 0.017 0.050 

Locus 111 : 
2 alleles
13.8% missing data
   1   (0.472) 0.472 0.535 0.355 0.422 0.472 0.472 0.084 0.578 
   3   (0.528) 0.528 0.465 0.645 0.578 0.528 0.528 0.916 0.422 

Locus 112 : 
2 alleles
13.0% missing data
   2   (0.642) 0.641 0.633 0.957 0.632 0.641 0.641 0.718 0.921 
   4   (0.358) 0.359 0.367 0.043 0.368 0.359 0.359 0.282 0.079 

Locus 113 : 
2 alleles
3.6% missing data
   3   (0.897) 0.897 0.868 0.973 0.956 0.897 0.897 0.747 0.958 
   1   (0.103) 0.103 0.132 0.027 0.044 0.103 0.103 0.253 0.042 

Locus 114 : 
2 alleles
10.1% missing data
   4   (0.920) 0.920 0.989 0.998 0.872 0.919 0.920 0.999 0.993 
   2   (0.080) 0.080 0.011 0.002 0.128 0.081 0.080 0.001 0.007 

Locus 115 : 
2 alleles
13.8% missing data
   2   (0.708) 0.708 0.679 0.959 0.720 0.708 0.708 0.759 0.645 
   4   (0.292) 0.292 0.321 0.041 0.280 0.292 0.292 0.241 0.355 

Locus 116 : 
2 alleles
5.1% missing data
   1   (0.656) 0.656 0.645 0.447 0.674 0.656 0.655 0.666 0.887 
   3   (0.344) 0.344 0.355 0.553 0.326 0.344 0.345 0.334 0.113 

Locus 117 : 
2 alleles
2.9% missing data
   1   (0.746) 0.746 0.742 0.971 0.747 0.746 0.746 0.645 0.892 
   4   (0.254) 0.254 0.258 0.029 0.253 0.254 0.254 0.355 0.108 

Locus 118 : 
2 alleles
5.1% missing data
   2   (0.363) 0.363 0.315 0.044 0.432 0.363 0.363 0.039 0.132 
   4   (0.637) 0.637 0.685 0.956 0.568 0.637 0.637 0.961 0.868 

Locus 119 : 
2 alleles
6.5% missing data
   2   (0.617) 0.617 0.730 0.932 0.560 0.617 0.617 0.685 0.278 
   4   (0.383) 0.383 0.270 0.068 0.440 0.383 0.383 0.315 0.722 

Locus 120 : 
2 alleles
9.4% missing data
   3   (0.783) 0.782 0.827 0.701 0.846 0.782 0.782 0.075 0.937 
   4   (0.217) 0.218 0.173 0.299 0.154 0.218 0.218 0.925 0.063 

Locus 121 : 
2 alleles
13.8% missing data
   4   (0.896) 0.896 0.931 0.934 0.916 0.896 0.896 0.993 0.983 
   2   (0.104) 0.104 0.069 0.066 0.084 0.104 0.104 0.007 0.017 

Locus 122 : 
2 alleles
3.6% missing data
   3   (0.798) 0.797 0.814 0.689 0.871 0.797 0.797 0.976 0.613 
   2   (0.202) 0.203 0.186 0.311 0.129 0.203 0.203 0.024 0.387 

Locus 123 : 
2 alleles
13.0% missing data
   3   (0.914) 0.914 0.968 0.887 0.916 0.914 0.914 0.954 0.976 
   1   (0.086) 0.086 0.032 0.113 0.084 0.086 0.086 0.046 0.024 

Locus 124 : 
2 alleles
10.1% missing data
   1   (0.172) 0.172 0.088 0.030 0.184 0.172 0.172 0.142 0.235 
   3   (0.828) 0.828 0.912 0.970 0.816 0.828 0.828 0.858 0.765 

Locus 125 : 
2 alleles
5.1% missing data
   3   (0.817) 0.817 0.802 0.583 0.860 0.817 0.817 0.984 0.894 
   1   (0.183) 0.183 0.198 0.417 0.140 0.183 0.183 0.016 0.106 

Locus 126 : 
2 alleles
5.1% missing data
   1   (0.815) 0.816 0.844 0.369 0.825 0.816 0.816 0.987 0.958 
   3   (0.185) 0.184 0.156 0.631 0.175 0.184 0.184 0.013 0.042 

Locus 127 : 
2 alleles
13.8% missing data
   3   (0.713) 0.713 0.729 0.467 0.723 0.713 0.713 0.863 0.823 
   1   (0.287) 0.287 0.271 0.533 0.277 0.287 0.287 0.137 0.177 

Locus 128 : 
2 alleles
13.0% missing data
   1   (0.540) 0.540 0.530 0.954 0.493 0.540 0.540 0.939 0.505 
   3   (0.460) 0.460 0.470 0.046 0.507 0.460 0.460 0.061 0.495 

Locus 129 : 
2 alleles
8.0% missing data
   2   (0.839) 0.839 0.924 0.983 0.774 0.840 0.840 0.728 0.953 
   4   (0.161) 0.161 0.076 0.017 0.226 0.160 0.160 0.272 0.047 

Locus 130 : 
2 alleles
14.5% missing data
   3   (0.889) 0.888 0.929 0.990 0.936 0.888 0.888 0.862 0.967 
   1   (0.111) 0.112 0.071 0.010 0.064 0.112 0.112 0.138 0.033 

Locus 131 : 
2 alleles
18.1% missing data
   1   (0.905) 0.905 0.959 0.918 0.932 0.905 0.905 0.990 0.970 
   4   (0.095) 0.095 0.041 0.082 0.068 0.095 0.095 0.010 0.030 

Locus 132 : 
2 alleles
3.6% missing data
   2   (0.932) 0.932 0.983 0.998 0.917 0.932 0.932 0.998 0.988 
   4   (0.068) 0.068 0.017 0.002 0.083 0.068 0.068 0.002 0.012 

Locus 133 : 
2 alleles
5.8% missing data
   3   (0.792) 0.792 0.825 0.973 0.822 0.792 0.792 0.536 0.894 
   1   (0.208) 0.208 0.175 0.027 0.178 0.208 0.208 0.464 0.106 

Locus 134 : 
2 alleles
12.3% missing data
   2   (0.901) 0.901 0.956 0.925 0.895 0.901 0.901 0.987 0.978 
   4   (0.099) 0.099 0.044 0.075 0.105 0.099 0.099 0.013 0.022 

Locus 135 : 
2 alleles
5.1% missing data
   2   (0.873) 0.873 0.920 0.990 0.930 0.872 0.872 0.994 0.730 
   4   (0.127) 0.127 0.080 0.010 0.070 0.128 0.128 0.006 0.270 

Locus 136 : 
2 alleles
5.1% missing data
   2   (0.844) 0.844 0.807 0.824 0.903 0.845 0.844 0.974 0.704 
   1   (0.156) 0.156 0.193 0.176 0.097 0.155 0.156 0.026 0.296 

Locus 137 : 
2 alleles
12.3% missing data
   3   (0.894) 0.894 0.931 0.922 0.915 0.894 0.894 0.866 0.968 
   1   (0.106) 0.106 0.069 0.078 0.085 0.106 0.106 0.134 0.032 

Locus 138 : 
2 alleles
13.0% missing data
   2   (0.321) 0.321 0.266 0.168 0.392 0.321 0.321 0.266 0.261 
   4   (0.679) 0.679 0.734 0.832 0.608 0.679 0.679 0.734 0.739 

Locus 139 : 
2 alleles
11.6% missing data
   1   (0.897) 0.898 0.934 0.905 0.906 0.898 0.898 0.937 0.968 
   2   (0.103) 0.102 0.066 0.095 0.094 0.102 0.102 0.063 0.032 

Locus 140 : 
2 alleles
2.2% missing data
   3   (0.829) 0.829 0.824 0.981 0.882 0.830 0.829 0.979 0.624 
   1   (0.171) 0.171 0.176 0.019 0.118 0.170 0.171 0.021 0.376 

Locus 141 : 
2 alleles
5.1% missing data
   2   (0.898) 0.898 0.942 0.995 0.890 0.898 0.898 0.986 0.979 
   4   (0.102) 0.102 0.058 0.005 0.110 0.102 0.102 0.014 0.021 

Locus 142 : 
2 alleles
9.4% missing data
   1   (0.068) 0.068 0.010 0.022 0.144 0.068 0.068 0.002 0.007 
   3   (0.932) 0.932 0.990 0.978 0.856 0.932 0.932 0.998 0.993 

Locus 143 : 
2 alleles
4.3% missing data
   1   (0.432) 0.432 0.494 0.444 0.330 0.432 0.432 0.945 0.438 
   3   (0.568) 0.568 0.506 0.556 0.670 0.568 0.568 0.055 0.562 

Locus 144 : 
2 alleles
16.7% missing data
   2   (0.137) 0.137 0.136 0.107 0.115 0.137 0.137 0.151 0.030 
   4   (0.863) 0.863 0.864 0.893 0.885 0.863 0.863 0.849 0.970 

Locus 145 : 
2 alleles
16.7% missing data
   3   (0.864) 0.864 0.864 0.982 0.907 0.863 0.863 0.926 0.962 
   1   (0.136) 0.136 0.136 0.018 0.093 0.137 0.137 0.074 0.038 

Locus 146 : 
2 alleles
3.6% missing data
   4   (0.855) 0.855 0.841 0.918 0.894 0.854 0.854 0.921 0.966 
   2   (0.145) 0.145 0.159 0.082 0.106 0.146 0.146 0.079 0.034 

Locus 147 : 
2 alleles
12.3% missing data
   2   (0.441) 0.441 0.363 0.602 0.475 0.441 0.441 0.040 0.830 
   1   (0.559) 0.559 0.637 0.398 0.525 0.559 0.559 0.960 0.170 

Locus 148 : 
2 alleles
12.3% missing data
   4   (0.902) 0.902 0.951 0.910 0.939 0.902 0.902 0.994 0.834 
   2   (0.098) 0.098 0.049 0.090 0.061 0.098 0.098 0.006 0.166 

Locus 149 : 
2 alleles
3.6% missing data
   1   (0.876) 0.876 0.903 0.991 0.878 0.876 0.876 0.994 0.965 
   4   (0.124) 0.124 0.097 0.009 0.122 0.124 0.124 0.006 0.035 

Locus 150 : 
2 alleles
4.3% missing data
   1   (0.890) 0.890 0.909 0.989 0.931 0.890 0.890 0.867 0.966 
   3   (0.110) 0.110 0.091 0.011 0.069 0.110 0.110 0.133 0.034 

Locus 151 : 
2 alleles
7.2% missing data
   3   (0.896) 0.896 0.876 0.869 0.955 0.896 0.896 0.838 0.958 
   1   (0.104) 0.104 0.124 0.131 0.045 0.104 0.104 0.162 0.042 

Locus 152 : 
2 alleles
2.9% missing data
   4   (0.917) 0.917 0.971 0.981 0.934 0.917 0.917 0.936 0.980 
   3   (0.083) 0.083 0.029 0.019 0.066 0.083 0.083 0.064 0.020 

Locus 153 : 
2 alleles
13.0% missing data
   3   (0.907) 0.907 0.946 0.949 0.919 0.907 0.907 0.869 0.973 
   1   (0.093) 0.093 0.054 0.051 0.081 0.093 0.093 0.131 0.027 

Locus 154 : 
2 alleles
10.9% missing data
   1   (0.863) 0.863 0.941 0.813 0.841 0.863 0.863 0.986 0.902 
   4   (0.137) 0.137 0.059 0.187 0.159 0.137 0.137 0.014 0.098 

Locus 155 : 
2 alleles
5.1% missing data
   2   (0.493) 0.493 0.389 0.369 0.487 0.493 0.493 0.983 0.826 
   4   (0.507) 0.507 0.611 0.631 0.513 0.507 0.507 0.017 0.174 

Locus 156 : 
2 alleles
12.3% missing data
   1   (0.786) 0.787 0.832 0.812 0.787 0.786 0.786 0.859 0.924 
   3   (0.214) 0.213 0.168 0.188 0.213 0.214 0.214 0.141 0.076 

Locus 157 : 
2 alleles
6.5% missing data
   2   (0.808) 0.809 0.786 0.977 0.789 0.809 0.809 0.936 0.957 
   1   (0.192) 0.191 0.214 0.023 0.211 0.191 0.191 0.064 0.043 

Locus 158 : 
2 alleles
15.9% missing data
   2   (0.885) 0.885 0.964 0.939 0.810 0.885 0.885 0.989 0.975 
   3   (0.115) 0.115 0.036 0.061 0.190 0.115 0.115 0.011 0.025 

Locus 159 : 
2 alleles
5.1% missing data
   1   (0.209) 0.209 0.227 0.505 0.174 0.209 0.209 0.181 0.065 
   3   (0.791) 0.791 0.773 0.495 0.826 0.791 0.791 0.819 0.935 

Locus 160 : 
2 alleles
14.5% missing data
   3   (0.873) 0.873 0.922 0.896 0.911 0.873 0.873 0.823 0.883 
   1   (0.127) 0.127 0.078 0.104 0.089 0.127 0.127 0.177 0.117 

Locus 161 : 
2 alleles
13.0% missing data
   3   (0.649) 0.649 0.672 0.943 0.593 0.649 0.649 0.591 0.898 
   1   (0.351) 0.351 0.328 0.057 0.407 0.351 0.351 0.409 0.102 

Locus 162 : 
2 alleles
2.2% missing data
   2   (0.914) 0.915 0.948 0.877 0.933 0.915 0.915 0.983 0.980 
   4   (0.086) 0.085 0.052 0.123 0.067 0.085 0.085 0.017 0.020 

Locus 163 : 
2 alleles
1.4% missing data
   2   (0.919) 0.919 0.977 0.989 0.924 0.919 0.919 0.997 0.983 
   1   (0.081) 0.081 0.023 0.011 0.076 0.081 0.081 0.003 0.017 

Locus 164 : 
2 alleles
18.8% missing data
   3   (0.386) 0.386 0.426 0.589 0.345 0.386 0.386 0.962 0.094 
   1   (0.614) 0.614 0.574 0.411 0.655 0.614 0.614 0.038 0.906 

Locus 165 : 
2 alleles
11.6% missing data
   2   (0.746) 0.746 0.690 0.676 0.852 0.746 0.746 0.663 0.303 
   4   (0.254) 0.254 0.310 0.324 0.148 0.254 0.254 0.337 0.697 

Locus 166 : 
2 alleles
3.6% missing data
   4   (0.889) 0.889 0.843 0.982 0.956 0.889 0.889 0.852 0.950 
   2   (0.111) 0.111 0.157 0.018 0.044 0.111 0.111 0.148 0.050 

Locus 167 : 
2 alleles
2.2% missing data
   2   (0.940) 0.941 0.993 0.998 0.880 0.941 0.941 0.999 0.995 
   4   (0.060) 0.059 0.007 0.002 0.120 0.059 0.059 0.001 0.005 

Locus 168 : 
2 alleles
13.8% missing data
   2   (0.916) 0.916 0.845 0.933 0.976 0.915 0.916 0.919 0.971 
   4   (0.084) 0.084 0.155 0.067 0.024 0.085 0.084 0.081 0.029 

Locus 169 : 
2 alleles
4.3% missing data
   2   (0.900) 0.900 0.892 0.477 0.955 0.900 0.900 0.982 0.957 
   4   (0.100) 0.100 0.108 0.523 0.045 0.100 0.100 0.018 0.043 

Locus 170 : 
2 alleles
4.3% missing data
   1   (0.429) 0.430 0.436 0.046 0.451 0.430 0.430 0.045 0.134 
   2   (0.571) 0.570 0.564 0.954 0.549 0.570 0.570 0.955 0.866 

Locus 171 : 
2 alleles
2.9% missing data
   2   (0.756) 0.756 0.732 0.662 0.826 0.756 0.756 0.697 0.606 
   3   (0.244) 0.244 0.268 0.338 0.174 0.244 0.244 0.303 0.394 

Locus 172 : 
2 alleles
8.0% missing data
   2   (0.848) 0.847 0.932 0.969 0.811 0.847 0.847 0.925 0.969 
   4   (0.152) 0.153 0.068 0.031 0.189 0.153 0.153 0.075 0.031 

Locus 173 : 
2 alleles
5.1% missing data
   2   (0.687) 0.687 0.691 0.940 0.731 0.687 0.687 0.463 0.579 
   4   (0.313) 0.313 0.309 0.060 0.269 0.313 0.313 0.537 0.421 

Locus 174 : 
2 alleles
4.3% missing data
   4   (0.911) 0.912 0.943 0.990 0.932 0.911 0.912 0.998 0.984 
   2   (0.089) 0.088 0.057 0.010 0.068 0.089 0.088 0.002 0.016 

Locus 175 : 
2 alleles
13.0% missing data
   3   (0.927) 0.927 0.983 0.953 0.923 0.927 0.927 0.971 0.984 
   1   (0.073) 0.073 0.017 0.047 0.077 0.073 0.073 0.029 0.016 

Locus 176 : 
2 alleles
10.1% missing data
   1   (0.527) 0.527 0.471 0.528 0.625 0.526 0.527 0.946 0.135 
   3   (0.473) 0.473 0.529 0.472 0.375 0.474 0.473 0.054 0.865 

Locus 177 : 
2 alleles
4.3% missing data
   2   (0.731) 0.732 0.658 0.970 0.803 0.731 0.731 0.976 0.592 
   1   (0.269) 0.268 0.342 0.030 0.197 0.269 0.269 0.024 0.408 

Locus 178 : 
2 alleles
1.4% missing data
   1   (0.731) 0.731 0.793 0.912 0.771 0.731 0.731 0.522 0.511 
   4   (0.269) 0.269 0.207 0.088 0.229 0.269 0.269 0.478 0.489 

Locus 179 : 
2 alleles
10.9% missing data
   3   (0.897) 0.897 0.937 0.916 0.920 0.897 0.897 0.942 0.972 
   1   (0.103) 0.103 0.063 0.084 0.080 0.103 0.103 0.058 0.028 

Locus 180 : 
2 alleles
2.2% missing data
   1   (0.895) 0.895 0.941 0.975 0.901 0.895 0.895 0.894 0.969 
   4   (0.105) 0.105 0.059 0.025 0.099 0.105 0.105 0.106 0.031 

Locus 181 : 
2 alleles
15.9% missing data
   2   (0.877) 0.877 0.947 0.799 0.890 0.877 0.877 0.956 0.972 
   3   (0.123) 0.123 0.053 0.201 0.110 0.123 0.123 0.044 0.028 

Locus 182 : 
2 alleles
1.4% missing data
   1   (0.901) 0.901 0.971 0.948 0.917 0.901 0.900 0.019 0.976 
   3   (0.099) 0.099 0.029 0.052 0.083 0.099 0.100 0.981 0.024 

Locus 183 : 
2 alleles
10.1% missing data
   1   (0.889) 0.889 0.907 0.861 0.920 0.889 0.889 0.737 0.965 
   3   (0.111) 0.111 0.093 0.139 0.080 0.111 0.111 0.263 0.035 

Locus 184 : 
2 alleles
2.2% missing data
   4   (0.864) 0.865 0.952 0.890 0.763 0.865 0.864 0.996 0.971 
   2   (0.136) 0.135 0.048 0.110 0.237 0.135 0.136 0.004 0.029 

Locus 185 : 
2 alleles
12.3% missing data
   2   (0.829) 0.828 0.902 0.975 0.814 0.828 0.828 0.813 0.961 
   4   (0.171) 0.172 0.098 0.025 0.186 0.172 0.172 0.187 0.039 

Locus 186 : 
2 alleles
9.4% missing data
   2   (0.904) 0.904 0.882 0.816 0.957 0.904 0.904 0.987 0.964 
   4   (0.096) 0.096 0.118 0.184 0.043 0.096 0.096 0.013 0.036 

Locus 187 : 
2 alleles
9.4% missing data
   2   (0.881) 0.881 0.829 0.497 0.949 0.881 0.881 0.988 0.762 
   4   (0.119) 0.119 0.171 0.503 0.051 0.119 0.119 0.012 0.238 

Locus 188 : 
2 alleles
3.6% missing data
   3   (0.730) 0.730 0.605 0.681 0.789 0.730 0.730 0.805 0.883 
   4   (0.270) 0.270 0.395 0.319 0.211 0.270 0.270 0.195 0.117 

Locus 189 : 
2 alleles
5.1% missing data
   2   (0.810) 0.810 0.799 0.971 0.838 0.810 0.810 0.845 0.954 
   4   (0.190) 0.190 0.201 0.029 0.162 0.190 0.190 0.155 0.046 

Locus 190 : 
2 alleles
3.6% missing data
   2   (0.685) 0.685 0.797 0.378 0.666 0.685 0.685 0.578 0.650 
   4   (0.315) 0.315 0.203 0.622 0.334 0.315 0.315 0.422 0.350 

Locus 191 : 
2 alleles
4.3% missing data
   2   (0.916) 0.916 0.971 0.007 0.948 0.916 0.916 0.993 0.980 
   4   (0.084) 0.084 0.029 0.993 0.052 0.084 0.084 0.007 0.020 

Locus 192 : 
2 alleles
12.3% missing data
   1   (0.764) 0.764 0.846 0.960 0.785 0.763 0.764 0.827 0.619 
   3   (0.236) 0.236 0.154 0.040 0.215 0.237 0.236 0.173 0.381 

Locus 193 : 
2 alleles
8.0% missing data
   4   (0.485) 0.486 0.530 0.047 0.533 0.486 0.486 0.041 0.127 
   2   (0.515) 0.514 0.470 0.953 0.467 0.514 0.514 0.959 0.873 

Locus 194 : 
2 alleles
13.0% missing data
   1   (0.898) 0.898 0.931 0.993 0.917 0.898 0.898 0.933 0.976 
   4   (0.102) 0.102 0.069 0.007 0.083 0.102 0.102 0.067 0.024 

Locus 195 : 
2 alleles
4.3% missing data
   4   (0.908) 0.908 0.944 0.799 0.957 0.908 0.908 0.908 0.607 
   2   (0.092) 0.092 0.056 0.201 0.043 0.092 0.092 0.092 0.393 

Locus 196 : 
2 alleles
15.9% missing data
   3   (0.722) 0.722 0.685 0.456 0.766 0.722 0.722 0.737 0.894 
   1   (0.278) 0.278 0.315 0.544 0.234 0.278 0.278 0.263 0.106 

Locus 197 : 
2 alleles
13.0% missing data
   4   (0.722) 0.722 0.672 0.728 0.763 0.722 0.722 0.610 0.882 
   2   (0.278) 0.278 0.328 0.272 0.237 0.278 0.278 0.390 0.118 

Locus 198 : 
2 alleles
12.3% missing data
   1   (0.903) 0.903 0.950 0.890 0.912 0.903 0.903 0.819 0.978 
   4   (0.097) 0.097 0.050 0.110 0.088 0.097 0.097 0.181 0.022 

Locus 199 : 
2 alleles
13.0% missing data
   1   (0.785) 0.785 0.764 0.887 0.828 0.785 0.785 0.792 0.745 
   3   (0.215) 0.215 0.236 0.113 0.172 0.215 0.215 0.208 0.255 

Locus 200 : 
2 alleles
2.9% missing data
   4   (0.905) 0.905 0.983 0.005 0.870 0.905 0.905 0.974 0.987 
   2   (0.095) 0.095 0.017 0.995 0.130 0.095 0.095 0.026 0.013 

Locus 201 : 
2 alleles
3.6% missing data
   4   (0.205) 0.205 0.202 0.354 0.180 0.206 0.205 0.015 0.056 
   3   (0.795) 0.795 0.798 0.646 0.820 0.794 0.795 0.985 0.944 

Locus 202 : 
2 alleles
15.2% missing data
   1   (0.539) 0.539 0.673 0.439 0.421 0.539 0.539 0.914 0.777 
   3   (0.461) 0.461 0.327 0.561 0.579 0.461 0.461 0.086 0.223 

Locus 203 : 
2 alleles
14.5% missing data
   2   (0.675) 0.675 0.680 0.956 0.664 0.674 0.675 0.792 0.921 
   1   (0.325) 0.325 0.320 0.044 0.336 0.326 0.325 0.208 0.079 

Locus 204 : 
2 alleles
0.7% missing data
   4   (0.876) 0.877 0.924 0.989 0.907 0.877 0.877 0.947 0.795 
   1   (0.124) 0.123 0.076 0.011 0.093 0.123 0.123 0.053 0.205 

Locus 205 : 
2 alleles
2.9% missing data
   4   (0.090) 0.090 0.011 0.002 0.269 0.090 0.090 0.011 0.008 
   2   (0.910) 0.910 0.989 0.998 0.731 0.910 0.910 0.989 0.992 

Locus 206 : 
2 alleles
3.6% missing data
   4   (0.878) 0.878 0.960 0.959 0.882 0.878 0.878 0.995 0.633 
   2   (0.122) 0.122 0.040 0.041 0.118 0.122 0.122 0.005 0.367 

Locus 207 : 
2 alleles
13.8% missing data
   2   (0.929) 0.929 0.979 0.971 0.901 0.929 0.929 0.974 0.982 
   4   (0.071) 0.071 0.021 0.029 0.099 0.071 0.071 0.026 0.018 

Locus 208 : 
2 alleles
5.1% missing data
   3   (0.341) 0.341 0.319 0.255 0.369 0.341 0.341 0.275 0.131 
   4   (0.659) 0.659 0.681 0.745 0.631 0.659 0.659 0.725 0.869 

Locus 209 : 
2 alleles
16.7% missing data
   4   (0.731) 0.731 0.732 0.963 0.753 0.730 0.731 0.713 0.935 
   2   (0.269) 0.269 0.268 0.037 0.247 0.270 0.269 0.287 0.065 

Locus 210 : 
2 alleles
9.4% missing data
   1   (0.371) 0.371 0.429 0.394 0.303 0.371 0.371 0.390 0.150 
   3   (0.629) 0.629 0.571 0.606 0.697 0.629 0.629 0.610 0.850 

Locus 211 : 
2 alleles
11.6% missing data
   1   (0.914) 0.914 0.934 0.930 0.953 0.914 0.914 0.932 0.968 
   3   (0.086) 0.086 0.066 0.070 0.047 0.086 0.086 0.068 0.032 

Locus 212 : 
2 alleles
7.2% missing data
   3   (0.427) 0.427 0.278 0.387 0.540 0.427 0.427 0.033 0.411 
   4   (0.573) 0.573 0.722 0.613 0.460 0.573 0.573 0.967 0.589 

Locus 213 : 
2 alleles
3.6% missing data
   2   (0.561) 0.561 0.516 0.960 0.530 0.561 0.561 0.589 0.860 
   4   (0.439) 0.439 0.484 0.040 0.470 0.439 0.439 0.411 0.140 

Locus 214 : 
2 alleles
6.5% missing data
   1   (0.823) 0.824 0.816 0.938 0.869 0.824 0.824 0.825 0.605 
   3   (0.177) 0.176 0.184 0.062 0.131 0.176 0.176 0.175 0.395 

Locus 215 : 
2 alleles
5.8% missing data
   4   (0.862) 0.862 0.975 0.978 0.679 0.862 0.862 0.993 0.982 
   2   (0.138) 0.138 0.025 0.022 0.321 0.138 0.138 0.007 0.018 

Locus 216 : 
2 alleles
2.2% missing data
   2   (0.945) 0.945 0.993 0.998 0.908 0.945 0.945 0.992 0.995 
   4   (0.055) 0.055 0.007 0.002 0.092 0.055 0.055 0.008 0.005 

Locus 217 : 
2 alleles
4.3% missing data
   2   (0.779) 0.779 0.783 0.912 0.793 0.779 0.779 0.964 0.922 
   4   (0.221) 0.221 0.217 0.088 0.207 0.221 0.221 0.036 0.078 

Locus 218 : 
2 alleles
10.1% missing data
   2   (0.600) 0.600 0.601 0.572 0.564 0.600 0.600 0.581 0.893 
   4   (0.400) 0.400 0.399 0.428 0.436 0.400 0.400 0.419 0.107 

Locus 219 : 
2 alleles
14.5% missing data
   2   (0.792) 0.792 0.705 0.977 0.857 0.792 0.792 0.974 0.938 
   4   (0.208) 0.208 0.295 0.023 0.143 0.208 0.208 0.026 0.062 

Locus 220 : 
2 alleles
17.4% missing data
   4   (0.861) 0.861 0.973 0.978 0.679 0.861 0.861 0.995 0.980 
   3   (0.139) 0.139 0.027 0.022 0.321 0.139 0.139 0.005 0.020 

Locus 221 : 
2 alleles
2.9% missing data
   2   (0.090) 0.090 0.043 0.013 0.093 0.090 0.090 0.073 0.018 
   4   (0.910) 0.910 0.957 0.987 0.907 0.910 0.910 0.927 0.982 

Locus 222 : 
2 alleles
4.3% missing data
   2   (0.922) 0.922 0.979 0.991 0.936 0.921 0.921 0.977 0.986 
   4   (0.078) 0.078 0.021 0.009 0.064 0.079 0.079 0.023 0.014 

Locus 223 : 
2 alleles
13.0% missing data
   2   (0.894) 0.894 0.916 0.995 0.916 0.894 0.894 0.988 0.896 
   4   (0.106) 0.106 0.084 0.005 0.084 0.106 0.106 0.012 0.104 

Locus 224 : 
2 alleles
12.3% missing data
   1   (0.867) 0.866 0.796 0.807 0.945 0.866 0.867 0.931 0.959 
   3   (0.133) 0.134 0.204 0.193 0.055 0.134 0.133 0.069 0.041 

Locus 225 : 
2 alleles
10.9% missing data
   3   (0.706) 0.706 0.774 0.679 0.687 0.706 0.706 0.624 0.893 
   1   (0.294) 0.294 0.226 0.321 0.313 0.294 0.294 0.376 0.107 

Locus 226 : 
2 alleles
11.6% missing data
   3   (0.834) 0.834 0.847 0.787 0.848 0.834 0.834 0.897 0.953 
   1   (0.166) 0.166 0.153 0.213 0.152 0.166 0.166 0.103 0.047 

Locus 227 : 
2 alleles
6.5% missing data
   1   (0.847) 0.847 0.831 0.786 0.882 0.847 0.847 0.980 0.940 
   3   (0.153) 0.153 0.169 0.214 0.118 0.153 0.153 0.020 0.060 

Locus 228 : 
2 alleles
18.1% missing data
   2   (0.925) 0.925 0.945 0.970 0.962 0.925 0.924 0.867 0.977 
   4   (0.075) 0.075 0.055 0.030 0.038 0.075 0.076 0.133 0.023 

Locus 229 : 
2 alleles
3.6% missing data
   2   (0.773) 0.774 0.701 0.103 0.851 0.774 0.774 0.650 0.926 
   4   (0.227) 0.226 0.299 0.897 0.149 0.226 0.226 0.350 0.074 

Locus 230 : 
2 alleles
12.3% missing data
   4   (0.820) 0.820 0.702 0.971 0.895 0.820 0.820 0.786 0.949 
   2   (0.180) 0.180 0.298 0.029 0.105 0.180 0.180 0.214 0.051 

Locus 231 : 
2 alleles
2.2% missing data
   2   (0.681) 0.680 0.707 0.971 0.653 0.680 0.680 0.719 0.890 
   4   (0.319) 0.320 0.293 0.029 0.347 0.320 0.320 0.281 0.110 

Locus 232 : 
2 alleles
4.3% missing data
   3   (0.439) 0.439 0.463 0.506 0.420 0.438 0.439 0.440 0.498 
   4   (0.561) 0.561 0.537 0.494 0.580 0.562 0.561 0.560 0.502 

Locus 233 : 
2 alleles
7.2% missing data
   3   (0.868) 0.868 0.759 0.987 0.943 0.868 0.868 0.335 0.950 
   4   (0.132) 0.132 0.241 0.013 0.057 0.132 0.132 0.665 0.050 

Locus 234 : 
2 alleles
2.9% missing data
   4   (0.848) 0.848 0.911 0.981 0.857 0.847 0.848 0.928 0.961 
   2   (0.152) 0.152 0.089 0.019 0.143 0.153 0.152 0.072 0.039 

Locus 235 : 
2 alleles
6.5% missing data
   2   (0.697) 0.697 0.710 0.928 0.749 0.697 0.697 0.745 0.572 
   1   (0.303) 0.303 0.290 0.072 0.251 0.303 0.303 0.255 0.428 

Locus 236 : 
2 alleles
6.5% missing data
   4   (0.534) 0.535 0.455 0.939 0.501 0.534 0.534 0.966 0.846 
   1   (0.466) 0.465 0.545 0.061 0.499 0.466 0.466 0.034 0.154 

Locus 237 : 
2 alleles
3.6% missing data
   4   (0.738) 0.738 0.775 0.931 0.697 0.738 0.738 0.971 0.917 
   1   (0.262) 0.262 0.225 0.069 0.303 0.262 0.262 0.029 0.083 

Locus 238 : 
2 alleles
18.8% missing data
   1   (0.201) 0.201 0.171 0.162 0.197 0.202 0.201 0.018 0.074 
   3   (0.799) 0.799 0.829 0.838 0.803 0.798 0.799 0.982 0.926 

Locus 239 : 
2 alleles
4.3% missing data
   3   (0.889) 0.889 0.910 0.709 0.925 0.889 0.889 0.938 0.977 
   4   (0.111) 0.111 0.090 0.291 0.075 0.111 0.111 0.062 0.023 

Locus 240 : 
2 alleles
1.4% missing data
   2   (0.737) 0.737 0.503 0.823 0.829 0.738 0.738 0.969 0.909 
   3   (0.263) 0.263 0.497 0.177 0.171 0.262 0.262 0.031 0.091 

Locus 241 : 
2 alleles
8.7% missing data
   1   (0.877) 0.877 0.902 0.919 0.908 0.876 0.877 0.990 0.974 
   3   (0.123) 0.123 0.098 0.081 0.092 0.124 0.123 0.010 0.026 

Locus 242 : 
2 alleles
2.2% missing data
   3   (0.840) 0.840 0.830 0.855 0.879 0.840 0.840 0.611 0.958 
   1   (0.160) 0.160 0.170 0.145 0.121 0.160 0.160 0.389 0.042 

Locus 243 : 
2 alleles
10.9% missing data
   3   (0.499) 0.498 0.255 0.335 0.626 0.498 0.498 0.972 0.770 
   1   (0.501) 0.502 0.745 0.665 0.374 0.502 0.502 0.028 0.230 

Locus 244 : 
2 alleles
5.8% missing data
   2   (0.865) 0.865 0.933 0.986 0.853 0.865 0.865 0.984 0.962 
   4   (0.135) 0.135 0.067 0.014 0.147 0.135 0.135 0.016 0.038 

Locus 245 : 
2 alleles
2.9% missing data
   2   (0.849) 0.849 0.831 0.988 0.878 0.849 0.849 0.992 0.967 
   4   (0.151) 0.151 0.169 0.012 0.122 0.151 0.151 0.008 0.033 

Locus 246 : 
2 alleles
4.3% missing data
   4   (0.788) 0.788 0.820 0.704 0.828 0.789 0.788 0.767 0.754 
   2   (0.212) 0.212 0.180 0.296 0.172 0.211 0.212 0.233 0.246 

Locus 247 : 
2 alleles
14.5% missing data
   2   (0.672) 0.672 0.659 0.053 0.694 0.672 0.672 0.555 0.899 
   4   (0.328) 0.328 0.341 0.947 0.306 0.328 0.328 0.445 0.101 

Locus 248 : 
2 alleles
8.0% missing data
   2   (0.156) 0.156 0.132 0.358 0.110 0.156 0.156 0.041 0.376 
   3   (0.844) 0.844 0.868 0.642 0.890 0.844 0.844 0.959 0.624 

Locus 249 : 
2 alleles
13.8% missing data
   2   (0.940) 0.940 0.990 0.998 0.892 0.940 0.940 0.981 0.993 
   1   (0.060) 0.060 0.010 0.002 0.108 0.060 0.060 0.019 0.007 

Locus 250 : 
2 alleles
1.4% missing data
   2   (0.770) 0.770 0.824 0.066 0.826 0.770 0.770 0.970 0.706 
   3   (0.230) 0.230 0.176 0.934 0.174 0.230 0.230 0.030 0.294 

Locus 251 : 
2 alleles
5.1% missing data
   3   (0.355) 0.355 0.211 0.660 0.360 0.355 0.355 0.255 0.776 
   4   (0.645) 0.645 0.789 0.340 0.640 0.645 0.645 0.745 0.224 

Locus 252 : 
2 alleles
15.9% missing data
   2   (0.249) 0.249 0.264 0.052 0.246 0.249 0.249 0.016 0.208 
   4   (0.751) 0.751 0.736 0.948 0.754 0.751 0.751 0.984 0.792 

Locus 253 : 
2 alleles
15.2% missing data
   4   (0.884) 0.885 0.860 0.987 0.925 0.884 0.885 0.927 0.953 
   2   (0.116) 0.115 0.140 0.013 0.075 0.116 0.115 0.073 0.047 

Locus 254 : 
2 alleles
8.0% missing data
   1   (0.317) 0.317 0.283 0.102 0.351 0.317 0.317 0.345 0.117 
   2   (0.683) 0.683 0.717 0.898 0.649 0.683 0.683 0.655 0.883 

Locus 255 : 
2 alleles
16.7% missing data
   1   (0.633) 0.633 0.615 0.645 0.658 0.633 0.633 0.057 0.595 
   2   (0.367) 0.367 0.385 0.355 0.342 0.367 0.367 0.943 0.405 

Locus 256 : 
2 alleles
7.2% missing data
   1   (0.684) 0.685 0.641 0.986 0.748 0.684 0.685 0.949 0.195 
   2   (0.316) 0.315 0.359 0.014 0.252 0.316 0.315 0.051 0.805 

Locus 257 : 
2 alleles
10.9% missing data
   1   (0.921) 0.921 0.948 0.924 0.952 0.921 0.921 0.928 0.976 
   2   (0.079) 0.079 0.052 0.076 0.048 0.079 0.079 0.072 0.024 

Locus 258 : 
2 alleles
15.9% missing data
   3   (0.920) 0.920 0.898 0.986 0.967 0.921 0.921 0.985 0.939 
   1   (0.080) 0.080 0.102 0.014 0.033 0.079 0.079 0.015 0.061 

Locus 259 : 
2 alleles
10.9% missing data
   2   (0.850) 0.850 0.955 0.993 0.822 0.850 0.850 0.930 0.740 
   4   (0.150) 0.150 0.045 0.007 0.178 0.150 0.150 0.070 0.260 

Locus 260 : 
2 alleles
11.6% missing data
   1   (0.854) 0.854 0.944 0.467 0.839 0.853 0.854 0.919 0.967 
   3   (0.146) 0.146 0.056 0.533 0.161 0.147 0.146 0.081 0.033 

Locus 261 : 
2 alleles
15.9% missing data
   1   (0.504) 0.504 0.491 0.426 0.487 0.504 0.504 0.451 0.554 
   3   (0.496) 0.496 0.509 0.574 0.513 0.496 0.496 0.549 0.446 

Locus 262 : 
2 alleles
13.8% missing data
   4   (0.127) 0.127 0.073 0.207 0.131 0.127 0.127 0.008 0.032 
   2   (0.873) 0.873 0.927 0.793 0.869 0.873 0.873 0.992 0.968 

Locus 263 : 
2 alleles
1.4% missing data
   1   (0.904) 0.904 0.904 0.991 0.947 0.904 0.904 0.990 0.976 
   2   (0.096) 0.096 0.096 0.009 0.053 0.096 0.096 0.010 0.024 

Locus 264 : 
2 alleles
3.6% missing data
   2   (0.943) 0.943 0.871 0.866 0.993 0.943 0.943 0.048 0.978 
   4   (0.057) 0.057 0.129 0.134 0.007 0.057 0.057 0.952 0.022 

Locus 265 : 
2 alleles
7.2% missing data
   3   (0.715) 0.715 0.819 0.430 0.719 0.714 0.714 0.880 0.607 
   2   (0.285) 0.285 0.181 0.570 0.281 0.286 0.286 0.120 0.393 

Locus 266 : 
2 alleles
5.1% missing data
   2   (0.502) 0.502 0.547 0.020 0.471 0.502 0.502 0.653 0.764 
   4   (0.498) 0.498 0.453 0.980 0.529 0.498 0.498 0.347 0.236 

Locus 267 : 
2 alleles
2.9% missing data
   2   (0.920) 0.920 0.972 0.997 0.915 0.920 0.920 0.644 0.985 
   4   (0.080) 0.080 0.028 0.003 0.085 0.080 0.080 0.356 0.015 

Locus 268 : 
2 alleles
15.2% missing data
   1   (0.203) 0.203 0.153 0.027 0.198 0.203 0.203 0.224 0.092 
   3   (0.797) 0.797 0.847 0.973 0.802 0.797 0.797 0.776 0.908 

Locus 269 : 
2 alleles
4.3% missing data
   1   (0.882) 0.882 0.966 0.852 0.839 0.882 0.882 0.974 0.981 
   3   (0.118) 0.118 0.034 0.148 0.161 0.118 0.118 0.026 0.019 

Locus 270 : 
2 alleles
6.5% missing data
   4   (0.913) 0.913 0.919 0.907 0.948 0.913 0.913 0.970 0.971 
   1   (0.087) 0.087 0.081 0.093 0.052 0.087 0.087 0.030 0.029 

Locus 271 : 
2 alleles
2.2% missing data
   2   (0.899) 0.899 0.832 0.989 0.957 0.899 0.899 0.714 0.971 
   4   (0.101) 0.101 0.168 0.011 0.043 0.101 0.101 0.286 0.029 

Locus 272 : 
2 alleles
2.9% missing data
   4   (0.858) 0.858 0.870 0.966 0.880 0.858 0.858 0.984 0.930 
   2   (0.142) 0.142 0.130 0.034 0.120 0.142 0.142 0.016 0.070 

Locus 273 : 
2 alleles
1.4% missing data
   2   (0.864) 0.863 0.908 0.985 0.883 0.863 0.863 0.986 0.968 
   4   (0.136) 0.137 0.092 0.015 0.117 0.137 0.137 0.014 0.032 

Locus 274 : 
2 alleles
8.0% missing data
   1   (0.143) 0.143 0.105 0.015 0.121 0.143 0.143 0.302 0.064 
   3   (0.857) 0.857 0.895 0.985 0.879 0.857 0.857 0.698 0.936 

Locus 275 : 
2 alleles
2.9% missing data
   1   (0.582) 0.582 0.697 0.059 0.616 0.582 0.582 0.053 0.194 
   4   (0.418) 0.418 0.303 0.941 0.384 0.418 0.418 0.947 0.806 

Locus 276 : 
2 alleles
18.1% missing data
   2   (0.348) 0.348 0.324 0.543 0.351 0.348 0.348 0.039 0.130 
   3   (0.652) 0.652 0.676 0.457 0.649 0.652 0.652 0.961 0.870 

Locus 277 : 
2 alleles
10.9% missing data
   1   (0.903) 0.903 0.955 0.691 0.928 0.903 0.903 0.995 0.979 
   4   (0.097) 0.097 0.045 0.309 0.072 0.097 0.097 0.005 0.021 

Locus 278 : 
2 alleles
3.6% missing data
   3   (0.794) 0.794 0.827 0.975 0.777 0.794 0.794 0.989 0.955 
   1   (0.206) 0.206 0.173 0.025 0.223 0.206 0.206 0.011 0.045 

Locus 279 : 
2 alleles
3.6% missing data
   1   (0.879) 0.879 0.919 0.955 0.894 0.879 0.879 0.971 0.946 
   3   (0.121) 0.121 0.081 0.045 0.106 0.121 0.121 0.029 0.054 

Locus 280 : 
2 alleles
2.2% missing data
   3   (0.167) 0.166 0.216 0.029 0.120 0.166 0.166 0.312 0.081 
   4   (0.833) 0.834 0.784 0.971 0.880 0.834 0.834 0.688 0.919 

Locus 281 : 
2 alleles
14.5% missing data
   1   (0.741) 0.741 0.786 0.678 0.743 0.741 0.741 0.686 0.857 
   2   (0.259) 0.259 0.214 0.322 0.257 0.259 0.259 0.314 0.143 

Locus 282 : 
2 alleles
18.1% missing data
   3   (0.828) 0.828 0.852 0.984 0.854 0.828 0.828 0.987 0.820 
   4   (0.172) 0.172 0.148 0.016 0.146 0.172 0.172 0.013 0.180 

Locus 283 : 
2 alleles
5.1% missing data
   1   (0.897) 0.897 0.918 0.987 0.931 0.898 0.897 0.849 0.965 
   2   (0.103) 0.103 0.082 0.013 0.069 0.102 0.103 0.151 0.035 

Locus 284 : 
2 alleles
5.1% missing data
   1   (0.886) 0.886 0.966 0.995 0.887 0.886 0.886 0.942 0.834 
   2   (0.114) 0.114 0.034 0.005 0.113 0.114 0.114 0.058 0.166 

Locus 285 : 
2 alleles
10.9% missing data
   4   (0.907) 0.907 0.902 0.978 0.965 0.906 0.907 0.881 0.966 
   2   (0.093) 0.093 0.098 0.022 0.035 0.094 0.093 0.119 0.034 

Locus 286 : 
2 alleles
8.0% missing data
   4   (0.364) 0.364 0.456 0.091 0.300 0.364 0.364 0.396 0.200 
   2   (0.636) 0.636 0.544 0.909 0.700 0.636 0.636 0.604 0.800 

Locus 287 : 
2 alleles
14.5% missing data
   1   (0.410) 0.410 0.380 0.410 0.432 0.410 0.410 0.975 0.112 
   3   (0.590) 0.590 0.620 0.590 0.568 0.590 0.590 0.025 0.888 

Locus 288 : 
2 alleles
2.2% missing data
   2   (0.050) 0.050 0.006 0.009 0.094 0.050 0.050 0.001 0.005 
   3   (0.950) 0.950 0.994 0.991 0.906 0.950 0.950 0.999 0.995 

Locus 289 : 
2 alleles
15.9% missing data
   4   (0.918) 0.918 0.989 0.997 0.884 0.918 0.918 0.998 0.852 
   2   (0.082) 0.082 0.011 0.003 0.116 0.082 0.082 0.002 0.148 

Locus 290 : 
2 alleles
6.5% missing data
   2   (0.880) 0.880 0.765 0.965 0.946 0.880 0.880 0.614 0.961 
   4   (0.120) 0.120 0.235 0.035 0.054 0.120 0.120 0.386 0.039 

Locus 291 : 
2 alleles
18.1% missing data
   4   (0.900) 0.900 0.949 0.993 0.890 0.900 0.900 0.904 0.961 
   2   (0.100) 0.100 0.051 0.007 0.110 0.100 0.100 0.096 0.039 

Locus 292 : 
2 alleles
7.2% missing data
   2   (0.716) 0.716 0.831 0.581 0.633 0.716 0.716 0.495 0.930 
   4   (0.284) 0.284 0.169 0.419 0.367 0.284 0.284 0.505 0.070 

Locus 293 : 
2 alleles
3.6% missing data
   1   (0.918) 0.918 0.990 0.997 0.768 0.918 0.918 0.999 0.992 
   3   (0.082) 0.082 0.010 0.003 0.232 0.082 0.082 0.001 0.008 

Locus 294 : 
2 alleles
10.9% missing data
   2   (0.847) 0.847 0.866 0.767 0.912 0.847 0.847 0.983 0.690 
   1   (0.153) 0.153 0.134 0.233 0.088 0.153 0.153 0.017 0.310 

Locus 295 : 
2 alleles
5.1% missing data
   1   (0.792) 0.792 0.872 0.798 0.763 0.792 0.792 0.867 0.938 
   2   (0.208) 0.208 0.128 0.202 0.237 0.208 0.208 0.133 0.062 

Locus 296 : 
2 alleles
5.8% missing data
   1   (0.589) 0.589 0.389 0.078 0.788 0.588 0.589 0.071 0.447 
   3   (0.411) 0.411 0.611 0.922 0.212 0.412 0.411 0.929 0.553 

Locus 297 : 
2 alleles
4.3% missing data
   4   (0.926) 0.926 0.905 0.956 0.970 0.926 0.926 0.970 0.978 
   2   (0.074) 0.074 0.095 0.044 0.030 0.074 0.074 0.030 0.022 

Locus 298 : 
2 alleles
11.6% missing data
   2   (0.635) 0.635 0.552 0.500 0.707 0.634 0.635 0.644 0.903 
   4   (0.365) 0.365 0.448 0.500 0.293 0.366 0.365 0.356 0.097 

Locus 299 : 
2 alleles
8.0% missing data
   2   (0.214) 0.214 0.104 0.029 0.241 0.214 0.214 0.592 0.232 
   4   (0.786) 0.786 0.896 0.971 0.759 0.786 0.786 0.408 0.768 

Locus 300 : 
2 alleles
3.6% missing data
   2   (0.809) 0.809 0.841 0.900 0.812 0.809 0.809 0.981 0.939 
   4   (0.191) 0.191 0.159 0.100 0.188 0.191 0.191 0.019 0.061 

Locus 301 : 
2 alleles
5.8% missing data
   2   (0.521) 0.522 0.423 0.455 0.524 0.522 0.522 0.971 0.652 
   4   (0.479) 0.478 0.577 0.545 0.476 0.478 0.478 0.029 0.348 

Locus 302 : 
2 alleles
13.8% missing data
   4   (0.487) 0.487 0.472 0.319 0.479 0.487 0.487 0.522 0.744 
   3   (0.513) 0.513 0.528 0.681 0.521 0.513 0.513 0.478 0.256 

Locus 303 : 
2 alleles
6.5% missing data
   4   (0.900) 0.900 0.912 0.990 0.935 0.900 0.900 0.811 0.950 
   2   (0.100) 0.100 0.088 0.010 0.065 0.100 0.100 0.189 0.050 

Locus 304 : 
2 alleles
14.5% missing data
   3   (0.917) 0.917 0.947 0.595 0.956 0.917 0.917 0.996 0.979 
   1   (0.083) 0.083 0.053 0.405 0.044 0.083 0.083 0.004 0.021 

Locus 305 : 
2 alleles
2.2% missing data
   4   (0.833) 0.833 0.931 0.982 0.812 0.833 0.833 0.986 0.720 
   3   (0.167) 0.167 0.069 0.018 0.188 0.167 0.167 0.014 0.280 

Locus 306 : 
2 alleles
5.1% missing data
   2   (0.916) 0.915 0.895 0.938 0.962 0.916 0.916 0.957 0.968 
   3   (0.084) 0.085 0.105 0.062 0.038 0.084 0.084 0.043 0.032 

Locus 307 : 
2 alleles
13.0% missing data
   3   (0.767) 0.767 0.776 0.812 0.750 0.767 0.767 0.650 0.933 
   1   (0.233) 0.233 0.224 0.188 0.250 0.233 0.233 0.350 0.067 

Locus 308 : 
2 alleles
5.1% missing data
   3   (0.916) 0.916 0.933 0.942 0.945 0.916 0.916 0.995 0.976 
   1   (0.084) 0.084 0.067 0.058 0.055 0.084 0.084 0.005 0.024 

Locus 309 : 
2 alleles
2.2% missing data
   2   (0.794) 0.794 0.771 0.458 0.847 0.794 0.794 0.974 0.941 
   3   (0.206) 0.206 0.229 0.542 0.153 0.206 0.206 0.026 0.059 

Locus 310 : 
2 alleles
5.8% missing data
   4   (0.873) 0.873 0.866 0.986 0.928 0.873 0.873 0.473 0.927 
   2   (0.127) 0.127 0.134 0.014 0.072 0.127 0.127 0.527 0.073 

Locus 311 : 
2 alleles
15.2% missing data
   3   (0.842) 0.842 0.823 0.501 0.900 0.842 0.842 0.819 0.943 
   1   (0.158) 0.158 0.177 0.499 0.100 0.158 0.158 0.181 0.057 

Locus 312 : 
2 alleles
5.1% missing data
   2   (0.888) 0.887 0.953 0.777 0.893 0.888 0.887 0.990 0.970 
   3   (0.112) 0.113 0.047 0.223 0.107 0.112 0.113 0.010 0.030 

Locus 313 : 
2 alleles
2.2% missing data
   3   (0.100) 0.100 0.072 0.018 0.068 0.100 0.100 0.010 0.026 
   4   (0.900) 0.900 0.928 0.982 0.932 0.900 0.900 0.990 0.974 

Locus 314 : 
2 alleles
9.4% missing data
   2   (0.914) 0.914 0.972 0.914 0.931 0.914 0.914 0.997 0.985 
   4   (0.086) 0.086 0.028 0.086 0.069 0.086 0.086 0.003 0.015 

Locus 315 : 
2 alleles
2.2% missing data
   2   (0.628) 0.627 0.781 0.947 0.551 0.627 0.627 0.471 0.598 
   4   (0.372) 0.373 0.219 0.053 0.449 0.373 0.373 0.529 0.402 

Locus 316 : 
2 alleles
2.9% missing data
   1   (0.929) 0.929 0.983 0.997 0.911 0.929 0.929 0.996 0.988 
   3   (0.071) 0.071 0.017 0.003 0.089 0.071 0.071 0.004 0.012 

Locus 317 : 
2 alleles
5.8% missing data
   4   (0.913) 0.913 0.930 0.989 0.966 0.913 0.913 0.345 0.967 
   2   (0.087) 0.087 0.070 0.011 0.034 0.087 0.087 0.655 0.033 

Locus 318 : 
2 alleles
6.5% missing data
   2   (0.906) 0.906 0.972 0.990 0.909 0.906 0.906 0.840 0.833 
   4   (0.094) 0.094 0.028 0.010 0.091 0.094 0.094 0.160 0.167 

Locus 319 : 
2 alleles
4.3% missing data
   2   (0.633) 0.632 0.573 0.579 0.698 0.632 0.632 0.767 0.848 
   4   (0.367) 0.368 0.427 0.421 0.302 0.368 0.368 0.233 0.152 

Locus 320 : 
2 alleles
5.1% missing data
   2   (0.369) 0.369 0.273 0.438 0.428 0.369 0.369 0.140 0.398 
   4   (0.631) 0.631 0.727 0.562 0.572 0.631 0.631 0.860 0.602 

Locus 321 : 
2 alleles
10.9% missing data
   2   (0.839) 0.839 0.797 0.965 0.884 0.839 0.839 0.698 0.944 
   4   (0.161) 0.161 0.203 0.035 0.116 0.161 0.161 0.302 0.056 

Locus 322 : 
2 alleles
6.5% missing data
   1   (0.256) 0.256 0.304 0.434 0.217 0.256 0.256 0.337 0.091 
   3   (0.744) 0.744 0.696 0.566 0.783 0.744 0.744 0.663 0.909 

Locus 323 : 
2 alleles
18.8% missing data
   3   (0.926) 0.926 0.890 0.974 0.983 0.926 0.926 0.669 0.981 
   1   (0.074) 0.074 0.110 0.026 0.017 0.074 0.074 0.331 0.019 

Locus 324 : 
2 alleles
3.6% missing data
   3   (0.804) 0.804 0.935 0.048 0.761 0.804 0.804 0.989 0.747 
   1   (0.196) 0.196 0.065 0.952 0.239 0.196 0.196 0.011 0.253 

Locus 325 : 
2 alleles
14.5% missing data
   1   (0.865) 0.865 0.861 0.960 0.901 0.865 0.865 0.977 0.902 
   3   (0.135) 0.135 0.139 0.040 0.099 0.135 0.135 0.023 0.098 

Locus 326 : 
2 alleles
13.8% missing data
   4   (0.588) 0.588 0.613 0.496 0.672 0.588 0.588 0.080 0.157 
   2   (0.412) 0.412 0.387 0.504 0.328 0.412 0.412 0.920 0.843 

Locus 327 : 
2 alleles
5.8% missing data
   1   (0.144) 0.144 0.090 0.023 0.111 0.144 0.144 0.014 0.382 
   3   (0.856) 0.856 0.910 0.977 0.889 0.856 0.856 0.986 0.618 

Locus 328 : 
2 alleles
0.7% missing data
   4   (0.880) 0.880 0.860 0.977 0.923 0.880 0.880 0.995 0.974 
   2   (0.120) 0.120 0.140 0.023 0.077 0.120 0.120 0.005 0.026 

Locus 329 : 
2 alleles
5.1% missing data
   4   (0.349) 0.349 0.273 0.407 0.389 0.349 0.349 0.468 0.096 
   2   (0.651) 0.651 0.727 0.593 0.611 0.651 0.651 0.532 0.904 

Locus 330 : 
2 alleles
3.6% missing data
   3   (0.909) 0.909 0.793 0.949 0.975 0.909 0.909 0.997 0.973 
   1   (0.091) 0.091 0.207 0.051 0.025 0.091 0.091 0.003 0.027 

Locus 331 : 
2 alleles
15.2% missing data
   4   (0.912) 0.912 0.766 0.622 0.980 0.912 0.912 0.988 0.967 
   2   (0.088) 0.088 0.234 0.378 0.020 0.088 0.088 0.012 0.033 

Locus 332 : 
2 alleles
6.5% missing data
   1   (0.308) 0.308 0.403 0.901 0.222 0.308 0.308 0.432 0.093 
   3   (0.692) 0.692 0.597 0.099 0.778 0.692 0.692 0.568 0.907 

Locus 333 : 
2 alleles
5.1% missing data
   4   (0.914) 0.915 0.964 0.983 0.914 0.915 0.915 0.996 0.972 
   1   (0.086) 0.085 0.036 0.017 0.086 0.085 0.085 0.004 0.028 

Locus 334 : 
2 alleles
2.2% missing data
   1   (0.897) 0.897 0.947 0.992 0.941 0.897 0.897 0.014 0.977 
   3   (0.103) 0.103 0.053 0.008 0.059 0.103 0.103 0.986 0.023 

Locus 335 : 
2 alleles
15.9% missing data
   1   (0.897) 0.898 0.968 0.996 0.888 0.898 0.898 0.958 0.871 
   2   (0.103) 0.102 0.032 0.004 0.112 0.102 0.102 0.042 0.129 

Locus 336 : 
2 alleles
15.9% missing data
   4   (0.923) 0.923 0.968 0.909 0.930 0.923 0.923 0.985 0.976 
   1   (0.077) 0.077 0.032 0.091 0.070 0.077 0.077 0.015 0.024 

Locus 337 : 
2 alleles
13.0% missing data
   2   (0.564) 0.564 0.582 0.513 0.561 0.563 0.564 0.973 0.740 
   4   (0.436) 0.436 0.418 0.487 0.439 0.437 0.436 0.027 0.260 

Locus 338 : 
2 alleles
13.8% missing data
   3   (0.851) 0.851 0.825 0.986 0.907 0.851 0.851 0.954 0.860 
   1   (0.149) 0.149 0.175 0.014 0.093 0.149 0.149 0.046 0.140 

Locus 339 : 
2 alleles
5.1% missing data
   1   (0.674) 0.674 0.589 0.635 0.767 0.674 0.674 0.973 0.304 
   3   (0.326) 0.326 0.411 0.365 0.233 0.326 0.326 0.027 0.696 

Locus 340 : 
2 alleles
1.4% missing data
   4   (0.906) 0.906 0.947 0.730 0.933 0.906 0.906 0.994 0.972 
   2   (0.094) 0.094 0.053 0.270 0.067 0.094 0.094 0.006 0.028 

Locus 341 : 
2 alleles
13.0% missing data
   4   (0.891) 0.891 0.926 0.988 0.901 0.891 0.891 0.945 0.974 
   1   (0.109) 0.109 0.074 0.012 0.099 0.109 0.109 0.055 0.026 

Locus 342 : 
2 alleles
6.5% missing data
   2   (0.763) 0.763 0.788 0.982 0.791 0.764 0.764 0.945 0.559 
   3   (0.237) 0.237 0.212 0.018 0.209 0.236 0.236 0.055 0.441 

Locus 343 : 
2 alleles
10.1% missing data
   2   (0.838) 0.838 0.856 0.845 0.838 0.838 0.838 0.991 0.954 
   4   (0.162) 0.162 0.144 0.155 0.162 0.162 0.162 0.009 0.046 

Locus 344 : 
2 alleles
11.6% missing data
   1   (0.915) 0.915 0.924 0.826 0.950 0.915 0.915 0.934 0.972 
   3   (0.085) 0.085 0.076 0.174 0.050 0.085 0.085 0.066 0.028 

Locus 345 : 
2 alleles
15.9% missing data
   4   (0.843) 0.843 0.831 0.976 0.892 0.843 0.843 0.988 0.805 
   2   (0.157) 0.157 0.169 0.024 0.108 0.157 0.157 0.012 0.195 

Locus 346 : 
2 alleles
5.8% missing data
   2   (0.895) 0.895 0.947 0.989 0.914 0.895 0.895 0.927 0.947 
   4   (0.105) 0.105 0.053 0.011 0.086 0.105 0.105 0.073 0.053 

Locus 347 : 
2 alleles
5.8% missing data
   2   (0.909) 0.909 0.949 0.956 0.930 0.909 0.909 0.890 0.979 
   4   (0.091) 0.091 0.051 0.044 0.070 0.091 0.091 0.110 0.021 

Locus 348 : 
2 alleles
1.4% missing data
   3   (0.885) 0.885 0.924 0.981 0.884 0.885 0.885 0.977 0.969 
   2   (0.115) 0.115 0.076 0.019 0.116 0.115 0.115 0.023 0.031 

Locus 349 : 
2 alleles
4.3% missing data
   4   (0.934) 0.934 0.892 0.949 0.981 0.934 0.934 0.994 0.951 
   2   (0.066) 0.066 0.108 0.051 0.019 0.066 0.066 0.006 0.049 

Locus 350 : 
2 alleles
5.1% missing data
   1   (0.916) 0.917 0.973 0.977 0.897 0.917 0.917 0.928 0.981 
   3   (0.084) 0.083 0.027 0.023 0.103 0.083 0.083 0.072 0.019 

Locus 351 : 
2 alleles
14.5% missing data
   1   (0.599) 0.599 0.592 0.662 0.620 0.600 0.600 0.955 0.228 
   3   (0.401) 0.401 0.408 0.338 0.380 0.400 0.400 0.045 0.772 

Locus 352 : 
2 alleles
2.2% missing data
   3   (0.910) 0.910 0.961 0.978 0.927 0.910 0.910 0.862 0.975 
   1   (0.090) 0.090 0.039 0.022 0.073 0.090 0.090 0.138 0.025 

Locus 353 : 
2 alleles
2.2% missing data
   3   (0.864) 0.864 0.926 0.983 0.843 0.864 0.864 0.996 0.972 
   1   (0.136) 0.136 0.074 0.017 0.157 0.136 0.136 0.004 0.028 

Locus 354 : 
2 alleles
0.7% missing data
   2   (0.890) 0.890 0.949 0.993 0.898 0.890 0.890 0.904 0.981 
   4   (0.110) 0.110 0.051 0.007 0.102 0.110 0.110 0.096 0.019 

Locus 355 : 
2 alleles
13.8% missing data
   3   (0.890) 0.890 0.911 0.863 0.921 0.890 0.890 0.989 0.967 
   1   (0.110) 0.110 0.089 0.137 0.079 0.110 0.110 0.011 0.033 

Locus 356 : 
2 alleles
11.6% missing data
   2   (0.930) 0.931 0.973 0.957 0.939 0.931 0.931 0.996 0.963 
   4   (0.070) 0.069 0.027 0.043 0.061 0.069 0.069 0.004 0.037 

Locus 357 : 
2 alleles
3.6% missing data
   4   (0.888) 0.888 0.761 0.993 0.964 0.888 0.888 0.908 0.963 
   2   (0.112) 0.112 0.239 0.007 0.036 0.112 0.112 0.092 0.037 

Locus 358 : 
2 alleles
5.8% missing data
   2   (0.761) 0.761 0.675 0.816 0.819 0.761 0.761 0.953 0.884 
   4   (0.239) 0.239 0.325 0.184 0.181 0.239 0.239 0.047 0.116 

Locus 359 : 
2 alleles
1.4% missing data
   3   (0.918) 0.918 0.981 0.997 0.905 0.918 0.918 0.565 0.983 
   1   (0.082) 0.082 0.019 0.003 0.095 0.082 0.082 0.435 0.017 

Locus 360 : 
2 alleles
2.9% missing data
   3   (0.904) 0.904 0.967 0.990 0.923 0.904 0.904 0.019 0.981 
   1   (0.096) 0.096 0.033 0.010 0.077 0.096 0.096 0.981 0.019 

Locus 361 : 
2 alleles
5.1% missing data
   1   (0.371) 0.371 0.293 0.385 0.398 0.371 0.371 0.055 0.826 
   3   (0.629) 0.629 0.707 0.615 0.602 0.629 0.629 0.945 0.174 

Locus 362 : 
2 alleles
4.3% missing data
   1   (0.877) 0.877 0.921 0.980 0.929 0.877 0.877 0.996 0.736 
   2   (0.123) 0.123 0.079 0.020 0.071 0.123 0.123 0.004 0.264 

Locus 363 : 
2 alleles
4.3% missing data
   3   (0.925) 0.925 0.874 0.920 0.976 0.925 0.925 0.992 0.962 
   1   (0.075) 0.075 0.126 0.080 0.024 0.075 0.075 0.008 0.038 

Locus 364 : 
2 alleles
11.6% missing data
   2   (0.885) 0.885 0.917 0.987 0.939 0.885 0.885 0.411 0.897 
   4   (0.115) 0.115 0.083 0.013 0.061 0.115 0.115 0.589 0.103 

Locus 365 : 
2 alleles
2.9% missing data
   1   (0.830) 0.830 0.829 0.984 0.835 0.830 0.830 0.949 0.963 
   3   (0.170) 0.170 0.171 0.016 0.165 0.170 0.170 0.051 0.037 

Locus 366 : 
2 alleles
5.1% missing data
   4   (0.478) 0.478 0.449 0.424 0.482 0.478 0.478 0.335 0.492 
   2   (0.522) 0.522 0.551 0.576 0.518 0.522 0.522 0.665 0.508 

Locus 367 : 
2 alleles
9.4% missing data
   2   (0.920) 0.920 0.976 0.997 0.919 0.920 0.920 0.998 0.988 
   3   (0.080) 0.080 0.024 0.003 0.081 0.080 0.080 0.002 0.012 

Locus 368 : 
2 alleles
6.5% missing data
   2   (0.490) 0.489 0.481 0.043 0.469 0.489 0.489 0.936 0.836 
   4   (0.510) 0.511 0.519 0.957 0.531 0.511 0.511 0.064 0.164 

Locus 369 : 
2 alleles
5.8% missing data
   4   (0.914) 0.914 0.861 0.947 0.968 0.914 0.914 0.994 0.965 
   1   (0.086) 0.086 0.139 0.053 0.032 0.086 0.086 0.006 0.035 

Locus 370 : 
2 alleles
5.8% missing data
   2   (0.233) 0.234 0.273 0.021 0.208 0.234 0.234 0.028 0.064 
   4   (0.767) 0.766 0.727 0.979 0.792 0.766 0.766 0.972 0.936 

Locus 371 : 
2 alleles
1.4% missing data
   1   (0.870) 0.870 0.892 0.981 0.888 0.871 0.870 0.570 0.958 
   3   (0.130) 0.130 0.108 0.019 0.112 0.129 0.130 0.430 0.042 

Locus 372 : 
2 alleles
0.7% missing data
   1   (0.305) 0.305 0.273 0.033 0.351 0.306 0.305 0.027 0.090 
   3   (0.695) 0.695 0.727 0.967 0.649 0.694 0.695 0.973 0.910 

Locus 373 : 
2 alleles
2.2% missing data
   4   (0.934) 0.934 0.987 0.991 0.922 0.934 0.934 0.998 0.992 
   2   (0.066) 0.066 0.013 0.009 0.078 0.066 0.066 0.002 0.008 

Locus 374 : 
2 alleles
19.6% missing data
   2   (0.642) 0.642 0.726 0.693 0.578 0.642 0.642 0.585 0.769 
   4   (0.358) 0.358 0.274 0.307 0.422 0.358 0.358 0.415 0.231 

Locus 375 : 
2 alleles
15.9% missing data
   2   (0.917) 0.917 0.956 0.996 0.924 0.917 0.917 0.986 0.924 
   4   (0.083) 0.083 0.044 0.004 0.076 0.083 0.083 0.014 0.076 

Locus 376 : 
2 alleles
2.2% missing data
   2   (0.874) 0.874 0.828 0.053 0.941 0.875 0.874 0.967 0.962 
   3   (0.126) 0.126 0.172 0.947 0.059 0.125 0.126 0.033 0.038 

Locus 377 : 
2 alleles
4.3% missing data
   1   (0.569) 0.569 0.535 0.569 0.577 0.569 0.569 0.270 0.765 
   3   (0.431) 0.431 0.465 0.431 0.423 0.431 0.431 0.730 0.235 

Locus 378 : 
2 alleles
15.9% missing data
   2   (0.189) 0.189 0.059 0.012 0.335 0.189 0.189 0.154 0.033 
   4   (0.811) 0.811 0.941 0.988 0.665 0.811 0.811 0.846 0.967 

Locus 379 : 
2 alleles
14.5% missing data
   2   (0.653) 0.653 0.661 0.966 0.682 0.653 0.653 0.577 0.545 
   4   (0.347) 0.347 0.339 0.034 0.318 0.347 0.347 0.423 0.455 

Locus 380 : 
2 alleles
2.9% missing data
   2   (0.897) 0.897 0.840 0.988 0.950 0.897 0.897 0.981 0.967 
   4   (0.103) 0.103 0.160 0.012 0.050 0.103 0.103 0.019 0.033 

Locus 381 : 
2 alleles
7.2% missing data
   4   (0.869) 0.869 0.899 0.787 0.897 0.869 0.869 0.841 0.883 
   2   (0.131) 0.131 0.101 0.213 0.103 0.131 0.131 0.159 0.117 

Locus 382 : 
2 alleles
5.8% missing data
   4   (0.893) 0.893 0.941 0.988 0.937 0.893 0.893 0.981 0.668 
   2   (0.107) 0.107 0.059 0.012 0.063 0.107 0.107 0.019 0.332 

Locus 383 : 
2 alleles
14.5% missing data
   1   (0.281) 0.281 0.165 0.288 0.381 0.281 0.281 0.138 0.076 
   3   (0.719) 0.719 0.835 0.712 0.619 0.719 0.719 0.862 0.924 

Locus 384 : 
2 alleles
8.7% missing data
   1   (0.883) 0.884 0.892 0.991 0.902 0.884 0.884 0.741 0.961 
   3   (0.117) 0.116 0.108 0.009 0.098 0.116 0.116 0.259 0.039 

Locus 385 : 
2 alleles
10.9% missing data
   2   (0.894) 0.894 0.926 0.942 0.932 0.894 0.894 0.629 0.926 
   4   (0.106) 0.106 0.074 0.058 0.068 0.106 0.106 0.371 0.074 

Locus 386 : 
2 alleles
11.6% missing data
   2   (0.863) 0.863 0.870 0.987 0.904 0.863 0.863 0.877 0.919 
   1   (0.137) 0.137 0.130 0.013 0.096 0.137 0.137 0.123 0.081 

Locus 387 : 
2 alleles
7.2% missing data
   2   (0.808) 0.808 0.726 0.829 0.888 0.808 0.808 0.745 0.880 
   3   (0.192) 0.192 0.274 0.171 0.112 0.192 0.192 0.255 0.120 

Locus 388 : 
2 alleles
6.5% missing data
   3   (0.803) 0.803 0.878 0.867 0.835 0.803 0.803 0.898 0.692 
   1   (0.197) 0.197 0.122 0.133 0.165 0.197 0.197 0.102 0.308 

Locus 389 : 
2 alleles
4.3% missing data
   1   (0.794) 0.794 0.872 0.038 0.790 0.795 0.794 0.792 0.915 
   3   (0.206) 0.206 0.128 0.962 0.210 0.205 0.206 0.208 0.085 

Locus 390 : 
2 alleles
15.9% missing data
   1   (0.697) 0.697 0.785 0.940 0.631 0.698 0.697 0.752 0.757 
   3   (0.303) 0.303 0.215 0.060 0.369 0.302 0.303 0.248 0.243 

Locus 391 : 
2 alleles
4.3% missing data
   4   (0.746) 0.746 0.737 0.975 0.796 0.746 0.746 0.984 0.567 
   2   (0.254) 0.254 0.263 0.025 0.204 0.254 0.254 0.016 0.433 

Locus 392 : 
2 alleles
15.9% missing data
   3   (0.945) 0.946 0.936 0.767 0.989 0.946 0.946 0.995 0.698 
   1   (0.055) 0.054 0.064 0.233 0.011 0.054 0.054 0.005 0.302 

Locus 393 : 
2 alleles
15.2% missing data
   3   (0.889) 0.889 0.901 0.991 0.931 0.889 0.889 0.906 0.968 
   1   (0.111) 0.111 0.099 0.009 0.069 0.111 0.111 0.094 0.032 

Locus 394 : 
2 alleles
10.1% missing data
   2   (0.880) 0.880 0.895 0.779 0.918 0.880 0.880 0.990 0.955 
   4   (0.120) 0.120 0.105 0.221 0.082 0.120 0.120 0.010 0.045 

Locus 395 : 
2 alleles
11.6% missing data
   2   (0.293) 0.293 0.244 0.267 0.264 0.292 0.293 0.263 0.596 
   4   (0.707) 0.707 0.756 0.733 0.736 0.708 0.707 0.737 0.404 

Locus 396 : 
2 alleles
12.3% missing data
   3   (0.779) 0.778 0.749 0.801 0.879 0.778 0.778 0.979 0.545 
   1   (0.221) 0.222 0.251 0.199 0.121 0.222 0.222 0.021 0.455 

Locus 397 : 
2 alleles
6.5% missing data
   2   (0.531) 0.531 0.437 0.872 0.586 0.531 0.531 0.967 0.471 
   3   (0.469) 0.469 0.563 0.128 0.414 0.469 0.469 0.033 0.529 

Locus 398 : 
2 alleles
11.6% missing data
   2   (0.516) 0.516 0.632 0.516 0.433 0.516 0.516 0.051 0.882 
   4   (0.484) 0.484 0.368 0.484 0.567 0.484 0.484 0.949 0.118 

Locus 399 : 
2 alleles
2.9% missing data
   3   (0.910) 0.910 0.959 0.964 0.920 0.910 0.910 0.973 0.966 
   1   (0.090) 0.090 0.041 0.036 0.080 0.090 0.090 0.027 0.034 

Locus 400 : 
2 alleles
5.1% missing data
   1   (0.709) 0.709 0.707 0.761 0.738 0.709 0.709 0.765 0.924 
   3   (0.291) 0.291 0.293 0.239 0.262 0.291 0.291 0.235 0.076 

Locus 401 : 
2 alleles
13.0% missing data
   1   (0.843) 0.843 0.906 0.862 0.829 0.843 0.843 0.857 0.963 
   2   (0.157) 0.157 0.094 0.138 0.171 0.157 0.157 0.143 0.037 

Locus 402 : 
2 alleles
5.1% missing data
   2   (0.780) 0.780 0.769 0.718 0.882 0.780 0.780 0.546 0.513 
   4   (0.220) 0.220 0.231 0.282 0.118 0.220 0.220 0.454 0.487 

Locus 403 : 
2 alleles
3.6% missing data
   4   (0.832) 0.832 0.828 0.366 0.892 0.832 0.832 0.423 0.948 
   2   (0.168) 0.168 0.172 0.634 0.108 0.168 0.168 0.577 0.052 

Locus 404 : 
2 alleles
12.3% missing data
   2   (0.851) 0.852 0.866 0.782 0.904 0.852 0.852 0.801 0.678 
   4   (0.149) 0.148 0.134 0.218 0.096 0.148 0.148 0.199 0.322 

Locus 405 : 
2 alleles
2.2% missing data
   2   (0.754) 0.754 0.785 0.979 0.786 0.754 0.754 0.518 0.561 
   3   (0.246) 0.246 0.215 0.021 0.214 0.246 0.246 0.482 0.439 

Locus 406 : 
2 alleles
11.6% missing data
   2   (0.903) 0.903 0.868 0.901 0.963 0.903 0.903 0.782 0.958 
   4   (0.097) 0.097 0.132 0.099 0.037 0.097 0.097 0.218 0.042 

Locus 407 : 
2 alleles
3.6% missing data
   2   (0.826) 0.826 0.914 0.981 0.776 0.826 0.826 0.985 0.965 
   4   (0.174) 0.174 0.086 0.019 0.224 0.174 0.174 0.015 0.035 

Locus 408 : 
2 alleles
13.0% missing data
   2   (0.868) 0.868 0.845 0.883 0.917 0.868 0.868 0.848 0.962 
   4   (0.132) 0.132 0.155 0.117 0.083 0.132 0.132 0.152 0.038 

Locus 409 : 
2 alleles
2.2% missing data
   2   (0.110) 0.110 0.026 0.010 0.190 0.110 0.110 0.003 0.015 
   4   (0.890) 0.890 0.974 0.990 0.810 0.890 0.890 0.997 0.985 

Locus 410 : 
2 alleles
5.1% missing data
   2   (0.913) 0.913 0.917 0.970 0.956 0.913 0.913 0.953 0.974 
   4   (0.087) 0.087 0.083 0.030 0.044 0.087 0.087 0.047 0.026 

Locus 411 : 
2 alleles
18.1% missing data
   2   (0.855) 0.854 0.903 0.987 0.887 0.854 0.854 0.870 0.959 
   4   (0.145) 0.146 0.097 0.013 0.113 0.146 0.146 0.130 0.041 

Locus 412 : 
2 alleles
14.5% missing data
   1   (0.890) 0.890 0.956 0.989 0.882 0.890 0.890 0.948 0.914 
   2   (0.110) 0.110 0.044 0.011 0.118 0.110 0.110 0.052 0.086 

Locus 413 : 
2 alleles
14.5% missing data
   1   (0.945) 0.945 0.991 0.998 0.901 0.945 0.945 0.980 0.994 
   3   (0.055) 0.055 0.009 0.002 0.099 0.055 0.055 0.020 0.006 

Locus 414 : 
2 alleles
13.0% missing data
   4   (0.897) 0.896 0.962 0.942 0.901 0.896 0.897 0.973 0.975 
   2   (0.103) 0.104 0.038 0.058 0.099 0.104 0.103 0.027 0.025 

Locus 415 : 
2 alleles
3.6% missing data
   1   (0.128) 0.128 0.089 0.100 0.115 0.128 0.128 0.016 0.030 
   3   (0.872) 0.872 0.911 0.900 0.885 0.872 0.872 0.984 0.970 

Locus 416 : 
2 alleles
3.6% missing data
   3   (0.857) 0.856 0.908 0.986 0.859 0.856 0.857 0.990 0.953 
   1   (0.143) 0.144 0.092 0.014 0.141 0.144 0.143 0.010 0.047 

Locus 417 : 
2 alleles
10.1% missing data
   3   (0.906) 0.906 0.943 0.992 0.929 0.906 0.906 0.993 0.981 
   4   (0.094) 0.094 0.057 0.008 0.071 0.094 0.094 0.007 0.019 

Locus 418 : 
2 alleles
5.1% missing data
   2   (0.780) 0.780 0.803 0.860 0.801 0.780 0.780 0.973 0.920 
   4   (0.220) 0.220 0.197 0.140 0.199 0.220 0.220 0.027 0.080 

Locus 419 : 
2 alleles
2.9% missing data
   3   (0.735) 0.735 0.771 0.864 0.725 0.735 0.735 0.576 0.916 
   4   (0.265) 0.265 0.229 0.136 0.275 0.265 0.265 0.424 0.084 

Locus 420 : 
2 alleles
13.8% missing data
   1   (0.254) 0.254 0.253 0.528 0.218 0.254 0.254 0.027 0.294 
   4   (0.746) 0.746 0.747 0.472 0.782 0.746 0.746 0.973 0.706 

Locus 421 : 
2 alleles
11.6% missing data
   2   (0.942) 0.942 0.991 0.998 0.893 0.942 0.942 0.982 0.994 
   4   (0.058) 0.058 0.009 0.002 0.107 0.058 0.058 0.018 0.006 

Locus 422 : 
2 alleles
5.1% missing data
   2   (0.862) 0.862 0.956 0.975 0.854 0.861 0.862 0.988 0.448 
   4   (0.138) 0.138 0.044 0.025 0.146 0.139 0.138 0.012 0.552 

Locus 423 : 
2 alleles
14.5% missing data
   3   (0.624) 0.623 0.542 0.951 0.722 0.624 0.624 0.305 0.270 
   2   (0.376) 0.377 0.458 0.049 0.278 0.376 0.376 0.695 0.730 

Locus 424 : 
2 alleles
13.0% missing data
   2   (0.882) 0.882 0.887 0.935 0.927 0.881 0.882 0.934 0.970 
   4   (0.118) 0.118 0.113 0.065 0.073 0.119 0.118 0.066 0.030 

Locus 425 : 
2 alleles
2.9% missing data
   2   (0.885) 0.885 0.779 0.806 0.955 0.886 0.885 0.763 0.950 
   4   (0.115) 0.115 0.221 0.194 0.045 0.114 0.115 0.237 0.050 

Locus 426 : 
2 alleles
5.8% missing data
   3   (0.840) 0.840 0.939 0.919 0.756 0.840 0.840 0.987 0.967 
   2   (0.160) 0.160 0.061 0.081 0.244 0.160 0.160 0.013 0.033 

Locus 427 : 
2 alleles
18.8% missing data
   4   (0.891) 0.891 0.928 0.995 0.904 0.891 0.891 0.864 0.975 
   2   (0.109) 0.109 0.072 0.005 0.096 0.109 0.109 0.136 0.025 

Locus 428 : 
2 alleles
5.8% missing data
   2   (0.925) 0.925 0.916 0.990 0.968 0.925 0.925 0.988 0.974 
   4   (0.075) 0.075 0.084 0.010 0.032 0.075 0.075 0.012 0.026 

Locus 429 : 
2 alleles
15.2% missing data
   2   (0.739) 0.739 0.766 0.975 0.729 0.740 0.739 0.489 0.839 
   3   (0.261) 0.261 0.234 0.025 0.271 0.260 0.261 0.511 0.161 

Locus 430 : 
2 alleles
4.3% missing data
   4   (0.797) 0.797 0.842 0.917 0.820 0.797 0.797 0.953 0.620 
   2   (0.203) 0.203 0.158 0.083 0.180 0.203 0.203 0.047 0.380 

Locus 431 : 
2 alleles
2.9% missing data
   1   (0.361) 0.361 0.428 0.312 0.296 0.360 0.361 0.948 0.433 
   3   (0.639) 0.639 0.572 0.688 0.704 0.640 0.639 0.052 0.567 

Locus 432 : 
2 alleles
0.7% missing data
   1   (0.483) 0.483 0.456 0.026 0.482 0.483 0.483 0.048 0.822 
   4   (0.517) 0.517 0.544 0.974 0.518 0.517 0.517 0.952 0.178 

Locus 433 : 
2 alleles
13.8% missing data
   2   (0.828) 0.828 0.900 0.792 0.812 0.828 0.828 0.983 0.950 
   4   (0.172) 0.172 0.100 0.208 0.188 0.172 0.172 0.017 0.050 

Locus 434 : 
2 alleles
14.5% missing data
   3   (0.752) 0.752 0.805 0.795 0.781 0.752 0.752 0.979 0.546 
   2   (0.248) 0.248 0.195 0.205 0.219 0.248 0.248 0.021 0.454 

Locus 435 : 
2 alleles
3.6% missing data
   4   (0.802) 0.802 0.878 0.854 0.801 0.801 0.802 0.983 0.928 
   2   (0.198) 0.198 0.122 0.146 0.199 0.199 0.198 0.017 0.072 

Locus 436 : 
2 alleles
8.0% missing data
   4   (0.769) 0.769 0.781 0.326 0.776 0.769 0.769 0.973 0.947 
   2   (0.231) 0.231 0.219 0.674 0.224 0.231 0.231 0.027 0.053 

Locus 437 : 
2 alleles
2.9% missing data
   1   (0.915) 0.915 0.916 0.995 0.959 0.915 0.915 0.975 0.968 
   3   (0.085) 0.085 0.084 0.005 0.041 0.085 0.085 0.025 0.032 

Locus 438 : 
2 alleles
5.1% missing data
   2   (0.932) 0.932 0.992 0.987 0.875 0.932 0.932 0.992 0.993 
   4   (0.068) 0.068 0.008 0.013 0.125 0.068 0.068 0.008 0.007 

Locus 439 : 
2 alleles
2.2% missing data
   3   (0.913) 0.913 0.956 0.994 0.914 0.913 0.913 0.884 0.984 
   4   (0.087) 0.087 0.044 0.006 0.086 0.087 0.087 0.116 0.016 

Locus 440 : 
2 alleles
3.6% missing data
   3   (0.828) 0.829 0.887 0.980 0.793 0.829 0.828 0.840 0.930 
   1   (0.172) 0.171 0.113 0.020 0.207 0.171 0.172 0.160 0.070 

Locus 441 : 
2 alleles
1.4% missing data
   2   (0.891) 0.892 0.942 0.699 0.938 0.892 0.892 0.885 0.604 
   4   (0.109) 0.108 0.058 0.301 0.062 0.108 0.108 0.115 0.396 

Locus 442 : 
2 alleles
6.5% missing data
   3   (0.860) 0.860 0.941 0.992 0.833 0.859 0.859 0.995 0.976 
   1   (0.140) 0.140 0.059 0.008 0.167 0.141 0.141 0.005 0.024 

Locus 443 : 
2 alleles
2.2% missing data
   4   (0.682) 0.682 0.708 0.948 0.696 0.681 0.682 0.967 0.843 
   2   (0.318) 0.318 0.292 0.052 0.304 0.319 0.318 0.033 0.157 

Locus 444 : 
2 alleles
3.6% missing data
   3   (0.869) 0.869 0.920 0.446 0.897 0.869 0.869 0.980 0.926 
   2   (0.131) 0.131 0.080 0.554 0.103 0.131 0.131 0.020 0.074 

Locus 445 : 
2 alleles
13.8% missing data
   3   (0.420) 0.420 0.423 0.108 0.426 0.421 0.420 0.221 0.126 
   1   (0.580) 0.580 0.577 0.892 0.574 0.579 0.580 0.779 0.874 

Locus 446 : 
2 alleles
4.3% missing data
   1   (0.227) 0.227 0.194 0.185 0.258 0.227 0.227 0.038 0.064 
   3   (0.773) 0.773 0.806 0.815 0.742 0.773 0.773 0.962 0.936 

Locus 447 : 
2 alleles
5.1% missing data
   3   (0.705) 0.705 0.686 0.974 0.730 0.705 0.705 0.711 0.794 
   2   (0.295) 0.295 0.314 0.026 0.270 0.295 0.295 0.289 0.206 

Locus 448 : 
2 alleles
12.3% missing data
   1   (0.075) 0.075 0.019 0.027 0.095 0.075 0.075 0.046 0.016 
   3   (0.925) 0.925 0.981 0.973 0.905 0.925 0.925 0.954 0.984 

Locus 449 : 
2 alleles
5.1% missing data
   2   (0.420) 0.420 0.526 0.483 0.308 0.420 0.420 0.653 0.509 
   4   (0.580) 0.580 0.474 0.517 0.692 0.580 0.580 0.347 0.491 

Locus 450 : 
2 alleles
13.0% missing data
   2   (0.850) 0.850 0.682 0.983 0.921 0.850 0.850 0.662 0.955 
   4   (0.150) 0.150 0.318 0.017 0.079 0.150 0.150 0.338 0.045 

Locus 451 : 
2 alleles
2.9% missing data
   2   (0.822) 0.822 0.791 0.988 0.862 0.822 0.822 0.740 0.916 
   4   (0.178) 0.178 0.209 0.012 0.138 0.178 0.178 0.260 0.084 

Locus 452 : 
2 alleles
2.2% missing data
   2   (0.626) 0.626 0.597 0.933 0.631 0.626 0.626 0.961 0.713 
   4   (0.374) 0.374 0.403 0.067 0.369 0.374 0.374 0.039 0.287 

Locus 453 : 
2 alleles
8.0% missing data
   4   (0.354) 0.354 0.257 0.597 0.379 0.355 0.354 0.179 0.087 
   2   (0.646) 0.646 0.743 0.403 0.621 0.645 0.646 0.821 0.913 

Locus 454 : 
2 alleles
2.9% missing data
   4   (0.918) 0.918 0.969 0.968 0.932 0.918 0.918 0.996 0.979 
   2   (0.082) 0.082 0.031 0.032 0.068 0.082 0.082 0.004 0.021 

Locus 455 : 
2 alleles
11.6% missing data
   1   (0.913) 0.913 0.960 0.984 0.920 0.913 0.913 0.997 0.948 
   3   (0.087) 0.087 0.040 0.016 0.080 0.087 0.087 0.003 0.052 

Locus 456 : 
2 alleles
2.9% missing data
   4   (0.876) 0.876 0.876 0.970 0.915 0.876 0.876 0.973 0.938 
   2   (0.124) 0.124 0.124 0.030 0.085 0.124 0.124 0.027 0.062 

Locus 457 : 
2 alleles
11.6% missing data
   3   (0.916) 0.916 0.892 0.990 0.960 0.916 0.916 0.983 0.974 
   2   (0.084) 0.084 0.108 0.010 0.040 0.084 0.084 0.017 0.026 

Locus 458 : 
2 alleles
13.0% missing data
   1   (0.854) 0.854 0.918 0.906 0.872 0.854 0.854 0.988 0.714 
   3   (0.146) 0.146 0.082 0.094 0.128 0.146 0.146 0.012 0.286 

Locus 459 : 
2 alleles
12.3% missing data
   3   (0.939) 0.939 0.991 0.973 0.898 0.939 0.939 0.988 0.993 
   4   (0.061) 0.061 0.009 0.027 0.102 0.061 0.061 0.012 0.007 

Locus 460 : 
2 alleles
6.5% missing data
   1   (0.846) 0.846 0.882 0.935 0.905 0.846 0.846 0.075 0.864 
   3   (0.154) 0.154 0.118 0.065 0.095 0.154 0.154 0.925 0.136 

Locus 461 : 
2 alleles
7.2% missing data
   2   (0.756) 0.756 0.800 0.964 0.802 0.756 0.756 0.059 0.828 
   4   (0.244) 0.244 0.200 0.036 0.198 0.244 0.244 0.941 0.172 

Locus 462 : 
2 alleles
3.6% missing data
   2   (0.656) 0.656 0.689 0.204 0.663 0.656 0.656 0.609 0.902 
   4   (0.344) 0.344 0.311 0.796 0.337 0.344 0.344 0.391 0.098 

Locus 463 : 
2 alleles
8.0% missing data
   1   (0.692) 0.692 0.614 0.923 0.714 0.692 0.692 0.770 0.917 
   3   (0.308) 0.308 0.386 0.077 0.286 0.308 0.308 0.230 0.083 

Locus 464 : 
2 alleles
4.3% missing data
   3   (0.914) 0.914 0.926 0.985 0.950 0.914 0.914 0.990 0.979 
   1   (0.086) 0.086 0.074 0.015 0.050 0.086 0.086 0.010 0.021 

Locus 465 : 
2 alleles
15.9% missing data
   1   (0.915) 0.915 0.958 0.606 0.936 0.915 0.915 0.927 0.972 
   3   (0.085) 0.085 0.042 0.394 0.064 0.085 0.085 0.073 0.028 

Locus 466 : 
2 alleles
13.0% missing data
   3   (0.802) 0.802 0.842 0.969 0.805 0.802 0.802 0.774 0.896 
   1   (0.198) 0.198 0.158 0.031 0.195 0.198 0.198 0.226 0.104 

Locus 467 : 
2 alleles
11.6% missing data
   1   (0.837) 0.837 0.914 0.565 0.801 0.837 0.837 0.987 0.952 
   3   (0.163) 0.163 0.086 0.435 0.199 0.163 0.163 0.013 0.048 

Locus 468 : 
2 alleles
3.6% missing data
   1   (0.175) 0.175 0.119 0.321 0.185 0.175 0.175 0.222 0.050 
   3   (0.825) 0.825 0.881 0.679 0.815 0.825 0.825 0.778 0.950 

Locus 469 : 
2 alleles
5.8% missing data
   2   (0.912) 0.912 0.936 0.950 0.951 0.912 0.912 0.995 0.967 
   4   (0.088) 0.088 0.064 0.050 0.049 0.088 0.088 0.005 0.033 

Locus 470 : 
2 alleles
5.1% missing data
   2   (0.379) 0.379 0.310 0.037 0.362 0.379 0.379 0.976 0.629 
   4   (0.621) 0.621 0.690 0.963 0.638 0.621 0.621 0.024 0.371 

Locus 471 : 
2 alleles
5.8% missing data
   2   (0.510) 0.510 0.523 0.942 0.540 0.510 0.510 0.083 0.279 
   4   (0.490) 0.490 0.477 0.058 0.460 0.490 0.490 0.917 0.721 

Locus 472 : 
2 alleles
3.6% missing data
   3   (0.863) 0.863 0.892 0.964 0.867 0.863 0.863 0.992 0.961 
   4   (0.137) 0.137 0.108 0.036 0.133 0.137 0.137 0.008 0.039 

Locus 473 : 
2 alleles
2.9% missing data
   4   (0.885) 0.885 0.904 0.984 0.921 0.885 0.885 0.978 0.963 
   2   (0.115) 0.115 0.096 0.016 0.079 0.115 0.115 0.022 0.037 

Locus 474 : 
2 alleles
15.2% missing data
   1   (0.482) 0.482 0.412 0.526 0.509 0.482 0.482 0.320 0.464 
   3   (0.518) 0.518 0.588 0.474 0.491 0.518 0.518 0.680 0.536 

Locus 475 : 
2 alleles
11.6% missing data
   3   (0.880) 0.880 0.870 0.859 0.932 0.880 0.880 0.992 0.969 
   1   (0.120) 0.120 0.130 0.141 0.068 0.120 0.120 0.008 0.031 

Locus 476 : 
2 alleles
13.0% missing data
   4   (0.924) 0.925 0.988 0.974 0.827 0.925 0.925 0.998 0.992 
   2   (0.076) 0.075 0.012 0.026 0.173 0.075 0.075 0.002 0.008 

Locus 477 : 
2 alleles
15.2% missing data
   2   (0.184) 0.184 0.251 0.022 0.140 0.184 0.184 0.020 0.055 
   4   (0.816) 0.816 0.749 0.978 0.860 0.816 0.816 0.980 0.945 

Locus 478 : 
2 alleles
6.5% missing data
   4   (0.947) 0.947 0.993 0.998 0.900 0.947 0.947 0.999 0.995 
   2   (0.053) 0.053 0.007 0.002 0.100 0.053 0.053 0.001 0.005 

Locus 479 : 
2 alleles
11.6% missing data
   1   (0.858) 0.858 0.897 0.876 0.895 0.857 0.858 0.987 0.966 
   4   (0.142) 0.142 0.103 0.124 0.105 0.143 0.142 0.013 0.034 

Locus 480 : 
2 alleles
4.3% missing data
   1   (0.282) 0.281 0.082 0.974 0.447 0.281 0.281 0.208 0.205 
   3   (0.718) 0.719 0.918 0.026 0.553 0.719 0.719 0.792 0.795 

Locus 481 : 
2 alleles
2.2% missing data
   3   (0.899) 0.899 0.882 0.990 0.931 0.899 0.899 0.972 0.982 
   4   (0.101) 0.101 0.118 0.010 0.069 0.101 0.101 0.028 0.018 

Locus 482 : 
2 alleles
0.7% missing data
   2   (0.141) 0.141 0.191 0.026 0.093 0.141 0.141 0.008 0.058 
   4   (0.859) 0.859 0.809 0.974 0.907 0.859 0.859 0.992 0.942 

Locus 483 : 
2 alleles
13.0% missing data
   4   (0.745) 0.744 0.743 0.797 0.795 0.745 0.744 0.977 0.554 
   2   (0.255) 0.256 0.257 0.203 0.205 0.255 0.256 0.023 0.446 

Locus 484 : 
2 alleles
12.3% missing data
   3   (0.906) 0.906 0.943 0.855 0.935 0.906 0.906 0.993 0.957 
   1   (0.094) 0.094 0.057 0.145 0.065 0.094 0.094 0.007 0.043 

Locus 485 : 
2 alleles
13.0% missing data
   3   (0.848) 0.848 0.864 0.821 0.880 0.848 0.848 0.985 0.951 
   1   (0.152) 0.152 0.136 0.179 0.120 0.152 0.152 0.015 0.049 

Locus 486 : 
2 alleles
3.6% missing data
   4   (0.924) 0.924 0.976 0.967 0.946 0.924 0.924 0.997 0.666 
   2   (0.076) 0.076 0.024 0.033 0.054 0.076 0.076 0.003 0.334 

Locus 487 : 
2 alleles
2.9% missing data
   2   (0.146) 0.146 0.249 0.013 0.082 0.146 0.146 0.246 0.043 
   3   (0.854) 0.854 0.751 0.987 0.918 0.854 0.854 0.754 0.957 

Locus 488 : 
2 alleles
5.8% missing data
   2   (0.826) 0.826 0.873 0.889 0.826 0.826 0.826 0.976 0.955 
   4   (0.174) 0.174 0.127 0.111 0.174 0.174 0.174 0.024 0.045 

Locus 489 : 
2 alleles
12.3% missing data
   1   (0.503) 0.502 0.613 0.460 0.432 0.502 0.502 0.974 0.530 
   3   (0.497) 0.498 0.387 0.540 0.568 0.498 0.498 0.026 0.470 

Locus 490 : 
2 alleles
3.6% missing data
   2   (0.893) 0.893 0.901 0.905 0.939 0.893 0.893 0.826 0.966 
   4   (0.107) 0.107 0.099 0.095 0.061 0.107 0.107 0.174 0.034 

Locus 491 : 
2 alleles
5.1% missing data
   3   (0.069) 0.069 0.015 0.010 0.086 0.069 0.070 0.001 0.010 
   1   (0.931) 0.931 0.985 0.990 0.914 0.931 0.930 0.999 0.990 

Locus 492 : 
2 alleles
1.4% missing data
   1   (0.899) 0.898 0.942 0.894 0.942 0.898 0.898 0.997 0.974 
   3   (0.101) 0.102 0.058 0.106 0.058 0.102 0.102 0.003 0.026 

Locus 493 : 
2 alleles
10.9% missing data
   2   (0.861) 0.861 0.904 0.946 0.877 0.861 0.861 0.986 0.927 
   4   (0.139) 0.139 0.096 0.054 0.123 0.139 0.139 0.014 0.073 

Locus 494 : 
2 alleles
2.9% missing data
   4   (0.848) 0.848 0.797 0.978 0.898 0.848 0.848 0.822 0.953 
   3   (0.152) 0.152 0.203 0.022 0.102 0.152 0.152 0.178 0.047 

Locus 495 : 
2 alleles
14.5% missing data
   2   (0.818) 0.818 0.785 0.978 0.887 0.818 0.818 0.890 0.258 
   4   (0.182) 0.182 0.215 0.022 0.113 0.182 0.182 0.110 0.742 

Locus 496 : 
2 alleles
2.9% missing data
   4   (0.863) 0.863 0.899 0.641 0.897 0.863 0.863 0.708 0.967 
   2   (0.137) 0.137 0.101 0.359 0.103 0.137 0.137 0.292 0.033 

Locus 497 : 
2 alleles
4.3% missing data
   1   (0.848) 0.848 0.917 0.967 0.844 0.847 0.848 0.888 0.962 
   3   (0.152) 0.152 0.083 0.033 0.156 0.153 0.152 0.112 0.038 

Locus 498 : 
2 alleles
12.3% missing data
   3   (0.890) 0.890 0.926 0.912 0.902 0.890 0.890 0.990 0.975 
   2   (0.110) 0.110 0.074 0.088 0.098 0.110 0.110 0.010 0.025 

Locus 499 : 
2 alleles
4.3% missing data
   4   (0.916) 0.916 0.925 0.316 0.966 0.916 0.916 0.987 0.970 
   2   (0.084) 0.084 0.075 0.684 0.034 0.084 0.084 0.013 0.030 

Locus 500 : 
2 alleles
15.2% missing data
   1   (0.851) 0.851 0.829 0.979 0.892 0.851 0.851 0.855 0.957 
   3   (0.149) 0.149 0.171 0.021 0.108 0.149 0.149 0.145 0.043 

Locus 501 : 
2 alleles
1.4% missing data
   1   (0.700) 0.700 0.717 0.972 0.708 0.700 0.700 0.074 0.925 
   2   (0.300) 0.300 0.283 0.028 0.292 0.300 0.300 0.926 0.075 

Locus 502 : 
2 alleles
10.9% missing data
   2   (0.945) 0.945 0.992 0.980 0.919 0.945 0.945 0.989 0.994 
   4   (0.055) 0.055 0.008 0.020 0.081 0.055 0.055 0.011 0.006 

Locus 503 : 
2 alleles
16.7% missing data
   4   (0.828) 0.828 0.807 0.973 0.879 0.827 0.828 0.984 0.942 
   3   (0.172) 0.172 0.193 0.027 0.121 0.173 0.172 0.016 0.058 

Locus 504 : 
2 alleles
6.5% missing data
   1   (0.797) 0.797 0.808 0.967 0.800 0.797 0.797 0.987 0.885 
   3   (0.203) 0.203 0.192 0.033 0.200 0.203 0.203 0.013 0.115 

Locus 505 : 
2 alleles
11.6% missing data
   1   (0.387) 0.387 0.267 0.431 0.460 0.387 0.387 0.315 0.451 
   3   (0.613) 0.613 0.733 0.569 0.540 0.613 0.613 0.685 0.549 

Locus 506 : 
2 alleles
3.6% missing data
   4   (0.907) 0.907 0.956 0.937 0.928 0.907 0.907 0.993 0.980 
   2   (0.093) 0.093 0.044 0.063 0.072 0.093 0.093 0.007 0.020 

Locus 507 : 
2 alleles
5.8% missing data
   4   (0.607) 0.607 0.645 0.666 0.651 0.607 0.607 0.347 0.248 
   1   (0.393) 0.393 0.355 0.334 0.349 0.393 0.393 0.653 0.752 

Locus 508 : 
2 alleles
18.1% missing data
   3   (0.909) 0.909 0.966 0.916 0.908 0.909 0.909 0.997 0.985 
   4   (0.091) 0.091 0.034 0.084 0.092 0.091 0.091 0.003 0.015 

Locus 509 : 
2 alleles
17.4% missing data
   1   (0.843) 0.843 0.864 0.978 0.855 0.843 0.843 0.981 0.967 
   3   (0.157) 0.157 0.136 0.022 0.145 0.157 0.157 0.019 0.033 

Locus 510 : 
2 alleles
4.3% missing data
   1   (0.721) 0.721 0.696 0.936 0.745 0.720 0.720 0.984 0.931 
   4   (0.279) 0.279 0.304 0.064 0.255 0.280 0.280 0.016 0.069 

Locus 511 : 
2 alleles
15.9% missing data
   1   (0.910) 0.910 0.855 0.980 0.961 0.910 0.910 0.988 0.973 
   3   (0.090) 0.090 0.145 0.020 0.039 0.090 0.090 0.012 0.027 

Locus 512 : 
2 alleles
15.9% missing data
   3   (0.903) 0.903 0.961 0.995 0.942 0.903 0.903 0.918 0.785 
   1   (0.097) 0.097 0.039 0.005 0.058 0.097 0.097 0.082 0.215 

Locus 513 : 
2 alleles
3.6% missing data
   2   (0.768) 0.768 0.712 0.924 0.832 0.768 0.768 0.892 0.751 
   4   (0.232) 0.232 0.288 0.076 0.168 0.232 0.232 0.108 0.249 

Locus 514 : 
2 alleles
10.1% missing data
   1   (0.772) 0.772 0.800 0.944 0.795 0.771 0.772 0.715 0.940 
   3   (0.228) 0.228 0.200 0.056 0.205 0.229 0.228 0.285 0.060 

Locus 515 : 
2 alleles
3.6% missing data
   4   (0.879) 0.879 0.878 0.989 0.917 0.879 0.879 0.873 0.964 
   1   (0.121) 0.121 0.122 0.011 0.083 0.121 0.121 0.127 0.036 

Locus 516 : 
2 alleles
13.8% missing data
   2   (0.869) 0.869 0.920 0.980 0.870 0.869 0.869 0.938 0.977 
   4   (0.131) 0.131 0.080 0.020 0.130 0.131 0.131 0.062 0.023 

Locus 517 : 
2 alleles
3.6% missing data
   1   (0.756) 0.756 0.793 0.685 0.739 0.756 0.756 0.680 0.948 
   4   (0.244) 0.244 0.207 0.315 0.261 0.244 0.244 0.320 0.052 

Locus 518 : 
2 alleles
6.5% missing data
   4   (0.781) 0.782 0.763 0.974 0.794 0.781 0.782 0.931 0.932 
   3   (0.219) 0.218 0.237 0.026 0.206 0.219 0.218 0.069 0.068 

Locus 519 : 
2 alleles
2.9% missing data
   3   (0.733) 0.733 0.637 0.950 0.777 0.733 0.733 0.804 0.887 
   1   (0.267) 0.267 0.363 0.050 0.223 0.267 0.267 0.196 0.113 

Locus 520 : 
2 alleles
5.1% missing data
   3   (0.733) 0.733 0.426 0.987 0.898 0.733 0.733 0.692 0.176 
   4   (0.267) 0.267 0.574 0.013 0.102 0.267 0.267 0.308 0.824 

Locus 521 : 
2 alleles
3.6% missing data
   2   (0.900) 0.900 0.794 0.986 0.961 0.900 0.900 0.784 0.972 
   4   (0.100) 0.100 0.206 0.014 0.039 0.100 0.100 0.216 0.028 

Locus 522 : 
2 alleles
13.8% missing data
   2   (0.904) 0.904 0.978 0.940 0.855 0.904 0.904 0.993 0.986 
   4   (0.096) 0.096 0.022 0.060 0.145 0.096 0.096 0.007 0.014 

Locus 523 : 
2 alleles
7.2% missing data
   4   (0.867) 0.867 0.916 0.797 0.874 0.867 0.867 0.969 0.970 
   3   (0.133) 0.133 0.084 0.203 0.126 0.133 0.133 0.031 0.030 

Locus 524 : 
2 alleles
13.0% missing data
   1   (0.895) 0.895 0.896 0.986 0.949 0.895 0.895 0.910 0.973 
   3   (0.105) 0.105 0.104 0.014 0.051 0.105 0.105 0.090 0.027 

Locus 525 : 
2 alleles
8.0% missing data
   2   (0.923) 0.922 0.875 0.975 0.978 0.922 0.922 0.997 0.974 
   4   (0.077) 0.078 0.125 0.025 0.022 0.078 0.078 0.003 0.026 

Locus 526 : 
2 alleles
5.1% missing data
   2   (0.406) 0.406 0.361 0.431 0.414 0.406 0.406 0.550 0.488 
   3   (0.594) 0.594 0.639 0.569 0.586 0.594 0.594 0.450 0.512 

Locus 527 : 
2 alleles
5.1% missing data
   2   (0.863) 0.863 0.941 0.945 0.904 0.862 0.863 0.976 0.603 
   4   (0.137) 0.137 0.059 0.055 0.096 0.138 0.137 0.024 0.397 

Locus 528 : 
2 alleles
12.3% missing data
   4   (0.890) 0.890 0.930 0.865 0.896 0.890 0.890 0.850 0.973 
   1   (0.110) 0.110 0.070 0.135 0.104 0.110 0.110 0.150 0.027 

Locus 529 : 
2 alleles
12.3% missing data
   2   (0.883) 0.883 0.896 0.862 0.924 0.884 0.883 0.991 0.958 
   4   (0.117) 0.117 0.104 0.138 0.076 0.116 0.117 0.009 0.042 

Locus 530 : 
2 alleles
2.9% missing data
   1   (0.912) 0.912 0.954 0.984 0.921 0.912 0.912 0.995 0.981 
   4   (0.088) 0.088 0.046 0.016 0.079 0.088 0.088 0.005 0.019 

Locus 531 : 
2 alleles
4.3% missing data
   1   (0.767) 0.767 0.861 0.597 0.685 0.767 0.767 0.885 0.916 
   3   (0.233) 0.233 0.139 0.403 0.315 0.233 0.233 0.115 0.084 

Locus 532 : 
2 alleles
12.3% missing data
   1   (0.573) 0.573 0.777 0.922 0.376 0.573 0.573 0.558 0.898 
   4   (0.427) 0.427 0.223 0.078 0.624 0.427 0.427 0.442 0.102 

Locus 533 : 
2 alleles
5.1% missing data
   1   (0.874) 0.874 0.937 0.989 0.889 0.873 0.874 0.987 0.963 
   4   (0.126) 0.126 0.063 0.011 0.111 0.127 0.126 0.013 0.037 

Locus 534 : 
2 alleles
12.3% missing data
   2   (0.873) 0.873 0.938 0.983 0.844 0.873 0.873 0.906 0.970 
   4   (0.127) 0.127 0.062 0.017 0.156 0.127 0.127 0.094 0.030 

Locus 535 : 
2 alleles
17.4% missing data
   3   (0.685) 0.685 0.716 0.722 0.686 0.684 0.685 0.954 0.918 
   1   (0.315) 0.315 0.284 0.278 0.314 0.316 0.315 0.046 0.082 

Locus 536 : 
2 alleles
2.9% missing data
   1   (0.871) 0.871 0.888 0.957 0.901 0.871 0.871 0.912 0.952 
   3   (0.129) 0.129 0.112 0.043 0.099 0.129 0.129 0.088 0.048 

Locus 537 : 
2 alleles
3.6% missing data
   2   (0.433) 0.433 0.451 0.487 0.472 0.433 0.433 0.345 0.106 
   4   (0.567) 0.567 0.549 0.513 0.528 0.567 0.567 0.655 0.894 

Locus 538 : 
2 alleles
15.9% missing data
   3   (0.815) 0.815 0.783 0.607 0.879 0.815 0.814 0.983 0.912 
   1   (0.185) 0.185 0.217 0.393 0.121 0.185 0.186 0.017 0.088 

Locus 539 : 
2 alleles
13.8% missing data
   2   (0.798) 0.798 0.757 0.980 0.839 0.798 0.798 0.738 0.901 
   4   (0.202) 0.202 0.243 0.020 0.161 0.202 0.202 0.262 0.099 

Locus 540 : 
2 alleles
10.1% missing data
   2   (0.791) 0.791 0.794 0.965 0.848 0.791 0.791 0.963 0.556 
   4   (0.209) 0.209 0.206 0.035 0.152 0.209 0.209 0.037 0.444 

Locus 541 : 
2 alleles
11.6% missing data
   3   (0.622) 0.622 0.669 0.918 0.598 0.622 0.622 0.676 0.638 
   4   (0.378) 0.378 0.331 0.082 0.402 0.378 0.378 0.324 0.362 

Locus 542 : 
2 alleles
3.6% missing data
   1   (0.897) 0.897 0.873 0.064 0.975 0.896 0.897 0.984 0.973 
   3   (0.103) 0.103 0.127 0.936 0.025 0.104 0.103 0.016 0.027 

Locus 543 : 
2 alleles
10.1% missing data
   1   (0.931) 0.931 0.987 0.976 0.917 0.930 0.931 0.986 0.992 
   3   (0.069) 0.069 0.013 0.024 0.083 0.070 0.069 0.014 0.008 

Locus 544 : 
2 alleles
5.1% missing data
   1   (0.916) 0.916 0.939 0.991 0.951 0.916 0.916 0.841 0.971 
   3   (0.084) 0.084 0.061 0.009 0.049 0.084 0.084 0.159 0.029 

Locus 545 : 
2 alleles
2.9% missing data
   2   (0.836) 0.836 0.905 0.906 0.811 0.836 0.836 0.976 0.970 
   1   (0.164) 0.164 0.095 0.094 0.189 0.164 0.164 0.024 0.030 

Locus 546 : 
2 alleles
4.3% missing data
   2   (0.892) 0.892 0.948 0.992 0.909 0.892 0.892 0.691 0.932 
   4   (0.108) 0.108 0.052 0.008 0.091 0.108 0.108 0.309 0.068 

Locus 547 : 
2 alleles
5.8% missing data
   4   (0.751) 0.751 0.845 0.773 0.698 0.751 0.751 0.958 0.867 
   2   (0.249) 0.249 0.155 0.227 0.302 0.249 0.249 0.042 0.133 

Locus 548 : 
2 alleles
5.8% missing data
   3   (0.887) 0.887 0.889 0.990 0.937 0.887 0.887 0.766 0.958 
   1   (0.113) 0.113 0.111 0.010 0.063 0.113 0.113 0.234 0.042 

Locus 549 : 
2 alleles
2.9% missing data
   1   (0.115) 0.115 0.070 0.072 0.086 0.116 0.115 0.061 0.022 
   3   (0.885) 0.885 0.930 0.928 0.914 0.884 0.885 0.939 0.978 

Locus 550 : 
2 alleles
2.2% missing data
   1   (0.626) 0.626 0.615 0.538 0.636 0.626 0.626 0.616 0.892 
   4   (0.374) 0.374 0.385 0.462 0.364 0.374 0.374 0.384 0.108 

Locus 551 : 
2 alleles
2.9% missing data
   4   (0.898) 0.898 0.951 0.782 0.929 0.898 0.898 0.992 0.966 
   1   (0.102) 0.102 0.049 0.218 0.071 0.102 0.102 0.008 0.034 

Locus 552 : 
2 alleles
8.0% missing data
   2   (0.895) 0.895 0.969 0.994 0.840 0.895 0.895 0.998 0.983 
   4   (0.105) 0.105 0.031 0.006 0.160 0.105 0.105 0.002 0.017 

Locus 553 : 
2 alleles
10.1% missing data
   2   (0.828) 0.828 0.817 0.940 0.852 0.828 0.828 0.563 0.956 
   1   (0.172) 0.172 0.183 0.060 0.148 0.172 0.172 0.437 0.044 

Locus 554 : 
2 alleles
4.3% missing data
   1   (0.865) 0.865 0.778 0.986 0.931 0.865 0.865 0.813 0.950 
   3   (0.135) 0.135 0.222 0.014 0.069 0.135 0.135 0.187 0.050 

Locus 555 : 
2 alleles
11.6% missing data
   2   (0.871) 0.871 0.914 0.719 0.886 0.871 0.871 0.993 0.972 
   4   (0.129) 0.129 0.086 0.281 0.114 0.129 0.129 0.007 0.028 

Locus 556 : 
2 alleles
5.8% missing data
   4   (0.556) 0.556 0.225 0.386 0.786 0.556 0.556 0.547 0.465 
   2   (0.444) 0.444 0.775 0.614 0.214 0.444 0.444 0.453 0.535 

Locus 557 : 
2 alleles
14.5% missing data
   1   (0.833) 0.833 0.875 0.868 0.825 0.834 0.833 0.969 0.946 
   3   (0.167) 0.167 0.125 0.132 0.175 0.166 0.167 0.031 0.054 

Locus 558 : 
2 alleles
10.9% missing data
   1   (0.887) 0.887 0.926 0.925 0.956 0.887 0.887 0.036 0.737 
   2   (0.113) 0.113 0.074 0.075 0.044 0.113 0.113 0.964 0.263 

Locus 559 : 
2 alleles
2.2% missing data
   1   (0.917) 0.917 0.959 0.954 0.933 0.917 0.917 0.996 0.980 
   4   (0.083) 0.083 0.041 0.046 0.067 0.083 0.083 0.004 0.020 

Locus 560 : 
2 alleles
13.8% missing data
   2   (0.719) 0.719 0.710 0.467 0.786 0.720 0.719 0.747 0.577 
   4   (0.281) 0.281 0.290 0.533 0.214 0.280 0.281 0.253 0.423 

Locus 561 : 
2 alleles
5.8% missing data
   1   (0.498) 0.498 0.499 0.503 0.500 0.498 0.498 0.503 0.501 
   3   (0.502) 0.502 0.501 0.497 0.500 0.502 0.502 0.497 0.499 

Locus 562 : 
2 alleles
2.2% missing data
   2   (0.924) 0.923 0.960 0.983 0.953 0.924 0.923 0.928 0.976 
   4   (0.076) 0.077 0.040 0.017 0.047 0.076 0.077 0.072 0.024 

Locus 563 : 
2 alleles
1.4% missing data
   1   (0.878) 0.877 0.966 0.995 0.879 0.876 0.877 0.996 0.979 
   4   (0.122) 0.123 0.034 0.005 0.121 0.124 0.123 0.004 0.021 

Locus 564 : 
2 alleles
13.0% missing data
   4   (0.943) 0.943 0.991 0.998 0.910 0.943 0.943 0.981 0.994 
   3   (0.057) 0.057 0.009 0.002 0.090 0.057 0.057 0.019 0.006 

Locus 565 : 
2 alleles
1.4% missing data
   3   (0.882) 0.882 0.973 0.972 0.821 0.882 0.882 0.997 0.980 
   1   (0.118) 0.118 0.027 0.028 0.179 0.118 0.118 0.003 0.020 

Locus 566 : 
2 alleles
7.2% missing data
   1   (0.890) 0.890 0.917 0.981 0.923 0.890 0.890 0.963 0.940 
   3   (0.110) 0.110 0.083 0.019 0.077 0.110 0.110 0.037 0.060 

Locus 567 : 
2 alleles
10.9% missing data
   2   (0.729) 0.729 0.769 0.980 0.721 0.729 0.729 0.910 0.656 
   4   (0.271) 0.271 0.231 0.020 0.279 0.271 0.271 0.090 0.344 

Locus 568 : 
2 alleles
10.1% missing data
   3   (0.556) 0.555 0.576 0.448 0.588 0.555 0.555 0.552 0.510 
   4   (0.444) 0.445 0.424 0.552 0.412 0.445 0.445 0.448 0.490 

Locus 569 : 
2 alleles
12.3% missing data
   4   (0.850) 0.850 0.880 0.748 0.877 0.850 0.850 0.976 0.959 
   1   (0.150) 0.150 0.120 0.252 0.123 0.150 0.150 0.024 0.041 

Locus 570 : 
2 alleles
1.4% missing data
   2   (0.856) 0.856 0.896 0.969 0.912 0.856 0.856 0.930 0.604 
   3   (0.144) 0.144 0.104 0.031 0.088 0.144 0.144 0.070 0.396 

Locus 571 : 
2 alleles
16.7% missing data
   3   (0.913) 0.913 0.948 0.981 0.970 0.913 0.913 0.585 0.708 
   2   (0.087) 0.087 0.052 0.019 0.030 0.087 0.087 0.415 0.292 

Locus 572 : 
2 alleles
10.1% missing data
   2   (0.639) 0.639 0.566 0.934 0.695 0.639 0.639 0.968 0.468 
   1   (0.361) 0.361 0.434 0.066 0.305 0.361 0.361 0.032 0.532 

Locus 573 : 
2 alleles
13.8% missing data
   2   (0.762) 0.762 0.918 0.729 0.563 0.762 0.762 0.984 0.957 
   4   (0.238) 0.238 0.082 0.271 0.437 0.238 0.238 0.016 0.043 

Locus 574 : 
2 alleles
3.6% missing data
   3   (0.901) 0.901 0.899 0.869 0.953 0.901 0.901 0.951 0.971 
   1   (0.099) 0.099 0.101 0.131 0.047 0.099 0.099 0.049 0.029 

Locus 575 : 
2 alleles
12.3% missing data
   1   (0.901) 0.901 0.897 0.738 0.956 0.901 0.901 0.951 0.959 
   3   (0.099) 0.099 0.103 0.262 0.044 0.099 0.099 0.049 0.041 

Locus 576 : 
2 alleles
10.9% missing data
   1   (0.804) 0.804 0.912 0.983 0.783 0.803 0.803 0.870 0.745 
   4   (0.196) 0.196 0.088 0.017 0.217 0.197 0.197 0.130 0.255 

Locus 577 : 
2 alleles
4.3% missing data
   1   (0.909) 0.909 0.940 0.961 0.943 0.909 0.909 0.993 0.975 
   2   (0.091) 0.091 0.060 0.039 0.057 0.091 0.091 0.007 0.025 

Locus 578 : 
2 alleles
14.5% missing data
   2   (0.146) 0.146 0.119 0.011 0.123 0.147 0.146 0.127 0.048 
   4   (0.854) 0.854 0.881 0.989 0.877 0.853 0.854 0.873 0.952 

Locus 579 : 
2 alleles
15.2% missing data
   1   (0.916) 0.916 0.965 0.989 0.960 0.916 0.916 0.911 0.675 
   4   (0.084) 0.084 0.035 0.011 0.040 0.084 0.084 0.089 0.325 

Locus 580 : 
2 alleles
9.4% missing data
   2   (0.907) 0.907 0.856 0.776 0.971 0.907 0.907 0.718 0.969 
   4   (0.093) 0.093 0.144 0.224 0.029 0.093 0.093 0.282 0.031 

Locus 581 : 
2 alleles
5.1% missing data
   1   (0.834) 0.834 0.867 0.935 0.884 0.834 0.834 0.861 0.583 
   3   (0.166) 0.166 0.133 0.065 0.116 0.166 0.166 0.139 0.417 

Locus 582 : 
2 alleles
2.9% missing data
   3   (0.920) 0.920 0.935 0.990 0.964 0.920 0.920 0.902 0.957 
   1   (0.080) 0.080 0.065 0.010 0.036 0.080 0.080 0.098 0.043 

Locus 583 : 
2 alleles
4.3% missing data
   3   (0.100) 0.101 0.035 0.004 0.089 0.101 0.101 0.012 0.034 
   4   (0.900) 0.899 0.965 0.996 0.911 0.899 0.899 0.988 0.966 

Locus 584 : 
2 alleles
4.3% missing data
   3   (0.906) 0.906 0.885 0.980 0.970 0.907 0.906 0.932 0.271 
   2   (0.094) 0.094 0.115 0.020 0.030 0.093 0.094 0.068 0.729 

Locus 585 : 
2 alleles
6.5% missing data
   2   (0.377) 0.377 0.107 0.060 0.696 0.377 0.377 0.024 0.069 
   4   (0.623) 0.623 0.893 0.940 0.304 0.623 0.623 0.976 0.931 

Locus 586 : 
2 alleles
12.3% missing data
   1   (0.251) 0.250 0.286 0.318 0.232 0.250 0.250 0.030 0.084 
   3   (0.749) 0.750 0.714 0.682 0.768 0.750 0.750 0.970 0.916 

Locus 587 : 
2 alleles
1.4% missing data
   2   (0.857) 0.858 0.820 0.982 0.929 0.858 0.858 0.984 0.576 
   4   (0.143) 0.142 0.180 0.018 0.071 0.142 0.142 0.016 0.424 

Locus 588 : 
2 alleles
13.0% missing data
   2   (0.921) 0.921 0.882 0.946 0.968 0.921 0.921 0.946 0.979 
   1   (0.079) 0.079 0.118 0.054 0.032 0.079 0.079 0.054 0.021 

Locus 589 : 
2 alleles
16.7% missing data
   1   (0.669) 0.669 0.592 0.957 0.733 0.669 0.669 0.698 0.559 
   3   (0.331) 0.331 0.408 0.043 0.267 0.331 0.331 0.302 0.441 

Locus 590 : 
2 alleles
5.8% missing data
   3   (0.905) 0.905 0.932 0.594 0.951 0.904 0.905 0.997 0.981 
   2   (0.095) 0.095 0.068 0.406 0.049 0.096 0.095 0.003 0.019 

Locus 591 : 
2 alleles
1.4% missing data
   2   (0.912) 0.911 0.895 0.967 0.972 0.911 0.911 0.978 0.966 
   4   (0.088) 0.089 0.105 0.033 0.028 0.089 0.089 0.022 0.034 

Locus 592 : 
2 alleles
10.9% missing data
   4   (0.894) 0.894 0.959 0.971 0.886 0.894 0.894 0.803 0.973 
   2   (0.106) 0.106 0.041 0.029 0.114 0.106 0.106 0.197 0.027 

Locus 593 : 
2 alleles
13.8% missing data
   1   (0.836) 0.836 0.826 0.888 0.894 0.836 0.836 0.112 0.935 
   3   (0.164) 0.164 0.174 0.112 0.106 0.164 0.164 0.888 0.065 

Locus 594 : 
2 alleles
18.8% missing data
   1   (0.090) 0.090 0.025 0.019 0.119 0.091 0.090 0.023 0.016 
   4   (0.910) 0.910 0.975 0.981 0.881 0.909 0.910 0.977 0.984 

Locus 595 : 
2 alleles
10.1% missing data
   4   (0.899) 0.899 0.837 0.991 0.960 0.899 0.899 0.705 0.962 
   2   (0.101) 0.101 0.163 0.009 0.040 0.101 0.101 0.295 0.038 

Locus 596 : 
2 alleles
14.5% missing data
   2   (0.826) 0.826 0.902 0.068 0.886 0.826 0.826 0.842 0.633 
   4   (0.174) 0.174 0.098 0.932 0.114 0.174 0.174 0.158 0.367 

Locus 597 : 
2 alleles
12.3% missing data
   1   (0.262) 0.262 0.226 0.060 0.272 0.262 0.262 0.233 0.274 
   4   (0.738) 0.738 0.774 0.940 0.728 0.738 0.738 0.767 0.726 

Locus 598 : 
2 alleles
14.5% missing data
   1   (0.767) 0.767 0.787 0.100 0.845 0.767 0.767 0.981 0.646 
   3   (0.233) 0.233 0.213 0.900 0.155 0.233 0.233 0.019 0.354 

Locus 599 : 
2 alleles
13.0% missing data
   3   (0.682) 0.682 0.706 0.659 0.686 0.682 0.682 0.977 0.643 
   1   (0.318) 0.318 0.294 0.341 0.314 0.318 0.318 0.023 0.357 

Locus 600 : 
2 alleles
2.9% missing data
   3   (0.842) 0.842 0.905 0.980 0.858 0.842 0.842 0.984 0.662 
   4   (0.158) 0.158 0.095 0.020 0.142 0.158 0.158 0.016 0.338 

Locus 601 : 
2 alleles
14.5% missing data
   3   (0.202) 0.202 0.143 0.198 0.214 0.202 0.202 0.057 0.061 
   1   (0.798) 0.798 0.857 0.802 0.786 0.798 0.798 0.943 0.939 

Locus 602 : 
2 alleles
8.0% missing data
   1   (0.092) 0.092 0.014 0.005 0.128 0.092 0.092 0.018 0.177 
   3   (0.908) 0.908 0.986 0.995 0.872 0.908 0.908 0.982 0.823 

Locus 603 : 
2 alleles
5.1% missing data
   1   (0.843) 0.843 0.687 0.741 0.937 0.842 0.843 0.989 0.955 
   2   (0.157) 0.157 0.313 0.259 0.063 0.158 0.157 0.011 0.045 

Locus 604 : 
2 alleles
5.8% missing data
   3   (0.724) 0.724 0.710 0.976 0.781 0.724 0.724 0.841 0.573 
   1   (0.276) 0.276 0.290 0.024 0.219 0.276 0.276 0.159 0.427 

Locus 605 : 
2 alleles
7.2% missing data
   4   (0.846) 0.846 0.873 0.964 0.857 0.846 0.846 0.977 0.957 
   2   (0.154) 0.154 0.127 0.036 0.143 0.154 0.154 0.023 0.043 

Locus 606 : 
2 alleles
10.9% missing data
   1   (0.741) 0.741 0.729 0.803 0.797 0.742 0.741 0.691 0.545 
   2   (0.259) 0.259 0.271 0.197 0.203 0.258 0.259 0.309 0.455 

Locus 607 : 
2 alleles
5.1% missing data
   3   (0.834) 0.834 0.791 0.976 0.891 0.834 0.834 0.734 0.923 
   1   (0.166) 0.166 0.209 0.024 0.109 0.166 0.166 0.266 0.077 

Locus 608 : 
2 alleles
2.9% missing data
   3   (0.946) 0.946 0.993 0.998 0.906 0.947 0.947 0.999 0.994 
   4   (0.054) 0.054 0.007 0.002 0.094 0.053 0.053 0.001 0.006 

Locus 609 : 
2 alleles
6.5% missing data
   3   (0.933) 0.933 0.851 0.992 0.982 0.933 0.933 0.987 0.980 
   1   (0.067) 0.067 0.149 0.008 0.018 0.067 0.067 0.013 0.020 

Locus 610 : 
2 alleles
0.7% missing data
   1   (0.640) 0.641 0.689 0.977 0.579 0.641 0.641 0.954 0.503 
   3   (0.360) 0.359 0.311 0.023 0.421 0.359 0.359 0.046 0.497 

Locus 611 : 
2 alleles
3.6% missing data
   4   (0.807) 0.807 0.847 0.889 0.850 0.806 0.806 0.605 0.940 
   3   (0.193) 0.193 0.153 0.111 0.150 0.194 0.194 0.395 0.060 

Locus 612 : 
2 alleles
2.9% missing data
   2   (0.949) 0.949 0.993 0.998 0.919 0.949 0.949 0.999 0.995 
   4   (0.051) 0.051 0.007 0.002 0.081 0.051 0.051 0.001 0.005 

Locus 613 : 
2 alleles
8.0% missing data
   3   (0.075) 0.075 0.018 0.004 0.108 0.075 0.075 0.018 0.008 
   4   (0.925) 0.925 0.982 0.996 0.892 0.925 0.925 0.982 0.992 

Locus 614 : 
2 alleles
13.8% missing data
   3   (0.912) 0.912 0.839 0.921 0.970 0.912 0.912 0.971 0.962 
   1   (0.088) 0.088 0.161 0.079 0.030 0.088 0.088 0.029 0.038 

Locus 615 : 
2 alleles
2.9% missing data
   2   (0.801) 0.801 0.739 0.963 0.856 0.801 0.800 0.694 0.936 
   4   (0.199) 0.199 0.261 0.037 0.144 0.199 0.200 0.306 0.064 

Locus 616 : 
2 alleles
11.6% missing data
   3   (0.869) 0.869 0.878 0.974 0.888 0.870 0.869 0.851 0.966 
   4   (0.131) 0.131 0.122 0.026 0.112 0.130 0.131 0.149 0.034 

Locus 617 : 
2 alleles
0.7% missing data
   2   (0.914) 0.914 0.940 0.979 0.953 0.913 0.914 0.944 0.978 
   4   (0.086) 0.086 0.060 0.021 0.047 0.087 0.086 0.056 0.022 

Locus 618 : 
2 alleles
13.8% missing data
   1   (0.055) 0.055 0.009 0.002 0.095 0.055 0.055 0.018 0.009 
   3   (0.945) 0.945 0.991 0.998 0.905 0.945 0.945 0.982 0.991 

Locus 619 : 
2 alleles
0.7% missing data
   2   (0.853) 0.853 0.867 0.991 0.863 0.853 0.853 0.966 0.959 
   4   (0.147) 0.147 0.133 0.009 0.137 0.147 0.147 0.034 0.041 

Locus 620 : 
2 alleles
11.6% missing data
   1   (0.817) 0.817 0.818 0.962 0.828 0.817 0.817 0.820 0.951 
   4   (0.183) 0.183 0.182 0.038 0.172 0.183 0.183 0.180 0.049 

Locus 621 : 
2 alleles
15.2% missing data
   1   (0.885) 0.885 0.893 0.703 0.942 0.885 0.885 0.756 0.928 
   3   (0.115) 0.115 0.107 0.297 0.058 0.115 0.115 0.244 0.072 

Locus 622 : 
2 alleles
4.3% missing data
   3   (0.632) 0.632 0.626 0.610 0.619 0.632 0.632 0.970 0.843 
   1   (0.368) 0.368 0.374 0.390 0.381 0.368 0.368 0.030 0.157 

Locus 623 : 
2 alleles
6.5% missing data
   1   (0.914) 0.915 0.907 0.976 0.950 0.915 0.915 0.993 0.972 
   3   (0.086) 0.085 0.093 0.024 0.050 0.085 0.085 0.007 0.028 

Locus 624 : 
2 alleles
13.0% missing data
   3   (0.777) 0.777 0.802 0.662 0.809 0.777 0.777 0.687 0.765 
   4   (0.223) 0.223 0.198 0.338 0.191 0.223 0.223 0.313 0.235 

Locus 625 : 
2 alleles
11.6% missing data
   1   (0.789) 0.789 0.826 0.928 0.780 0.789 0.789 0.987 0.839 
   3   (0.211) 0.211 0.174 0.072 0.220 0.211 0.211 0.013 0.161 

Locus 626 : 
2 alleles
7.2% missing data
   1   (0.892) 0.892 0.905 0.975 0.929 0.892 0.892 0.964 0.949 
   2   (0.108) 0.108 0.095 0.025 0.071 0.108 0.108 0.036 0.051 

Locus 627 : 
2 alleles
16.7% missing data
   2   (0.278) 0.278 0.195 0.951 0.322 0.277 0.277 0.193 0.063 
   4   (0.722) 0.722 0.805 0.049 0.678 0.723 0.723 0.807 0.937 

Locus 628 : 
2 alleles
3.6% missing data
   1   (0.433) 0.434 0.318 0.983 0.483 0.434 0.434 0.196 0.142 
   3   (0.567) 0.566 0.682 0.017 0.517 0.566 0.566 0.804 0.858 

Locus 629 : 
2 alleles
10.9% missing data
   1   (0.882) 0.882 0.867 0.860 0.916 0.883 0.883 0.988 0.932 
   3   (0.118) 0.118 0.133 0.140 0.084 0.117 0.117 0.012 0.068 

Locus 630 : 
2 alleles
1.4% missing data
   2   (0.077) 0.077 0.041 0.069 0.047 0.077 0.077 0.007 0.019 
   4   (0.923) 0.923 0.959 0.931 0.953 0.923 0.923 0.993 0.981 

Locus 631 : 
2 alleles
15.2% missing data
   2   (0.876) 0.876 0.758 0.959 0.942 0.876 0.876 0.873 0.961 
   4   (0.124) 0.124 0.242 0.041 0.058 0.124 0.124 0.127 0.039 

Locus 632 : 
2 alleles
4.3% missing data
   4   (0.823) 0.823 0.915 0.915 0.752 0.823 0.823 0.821 0.962 
   1   (0.177) 0.177 0.085 0.085 0.248 0.177 0.177 0.179 0.038 

Locus 633 : 
2 alleles
6.5% missing data
   1   (0.911) 0.911 0.933 0.993 0.935 0.911 0.911 0.899 0.929 
   3   (0.089) 0.089 0.067 0.007 0.065 0.089 0.089 0.101 0.071 

Locus 634 : 
2 alleles
1.4% missing data
   4   (0.915) 0.915 0.951 0.708 0.963 0.915 0.915 0.994 0.824 
   2   (0.085) 0.085 0.049 0.292 0.037 0.085 0.085 0.006 0.176 

Locus 635 : 
2 alleles
11.6% missing data
   2   (0.119) 0.119 0.064 0.169 0.125 0.119 0.119 0.118 0.026 
   4   (0.881) 0.881 0.936 0.831 0.875 0.881 0.881 0.882 0.974 

Locus 636 : 
2 alleles
15.9% missing data
   1   (0.893) 0.893 0.943 0.979 0.901 0.893 0.893 0.934 0.966 
   3   (0.107) 0.107 0.057 0.021 0.099 0.107 0.107 0.066 0.034 

Locus 637 : 
2 alleles
10.9% missing data
   3   (0.896) 0.896 0.859 0.934 0.954 0.896 0.896 0.938 0.890 
   1   (0.104) 0.104 0.141 0.066 0.046 0.104 0.104 0.062 0.110 

Locus 638 : 
2 alleles
4.3% missing data
   4   (0.903) 0.903 0.979 0.993 0.803 0.904 0.903 0.991 0.985 
   2   (0.097) 0.097 0.021 0.007 0.197 0.096 0.097 0.009 0.015 

Locus 639 : 
2 alleles
10.9% missing data
   3   (0.757) 0.757 0.768 0.976 0.737 0.757 0.757 0.970 0.863 
   1   (0.243) 0.243 0.232 0.024 0.263 0.243 0.243 0.030 0.137 

Locus 640 : 
2 alleles
9.4% missing data
   2   (0.824) 0.823 0.783 0.623 0.893 0.823 0.823 0.822 0.941 
   1   (0.176) 0.177 0.217 0.377 0.107 0.177 0.177 0.178 0.059 

Locus 641 : 
2 alleles
6.5% missing data
   1   (0.906) 0.906 0.968 0.994 0.896 0.906 0.906 0.788 0.970 
   3   (0.094) 0.094 0.032 0.006 0.104 0.094 0.094 0.212 0.030 

Locus 642 : 
2 alleles
13.0% missing data
   1   (0.898) 0.897 0.962 0.992 0.899 0.897 0.897 0.948 0.983 
   4   (0.102) 0.103 0.038 0.008 0.101 0.103 0.103 0.052 0.017 

Locus 643 : 
2 alleles
1.4% missing data
   2   (0.648) 0.648 0.535 0.579 0.744 0.648 0.648 0.656 0.485 
   4   (0.352) 0.352 0.465 0.421 0.256 0.352 0.352 0.344 0.515 

Locus 644 : 
2 alleles
5.8% missing data
   3   (0.883) 0.883 0.884 0.986 0.934 0.882 0.883 0.988 0.973 
   4   (0.117) 0.117 0.116 0.014 0.066 0.118 0.117 0.012 0.027 

Locus 645 : 
2 alleles
2.2% missing data
   3   (0.899) 0.899 0.919 0.967 0.918 0.900 0.899 0.986 0.962 
   2   (0.101) 0.101 0.081 0.033 0.082 0.100 0.101 0.014 0.038 

Locus 646 : 
2 alleles
16.7% missing data
   3   (0.890) 0.890 0.834 0.907 0.950 0.890 0.890 0.862 0.940 
   2   (0.110) 0.110 0.166 0.093 0.050 0.110 0.110 0.138 0.060 

Locus 647 : 
2 alleles
1.4% missing data
   1   (0.849) 0.849 0.901 0.974 0.879 0.849 0.849 0.877 0.802 
   2   (0.151) 0.151 0.099 0.026 0.121 0.151 0.151 0.123 0.198 

Locus 648 : 
2 alleles
11.6% missing data
   4   (0.925) 0.925 0.980 0.972 0.908 0.925 0.925 0.997 0.986 
   2   (0.075) 0.075 0.020 0.028 0.092 0.075 0.075 0.003 0.014 

Locus 649 : 
2 alleles
8.7% missing data
   2   (0.371) 0.371 0.398 0.506 0.335 0.370 0.371 0.402 0.473 
   4   (0.629) 0.629 0.602 0.494 0.665 0.630 0.629 0.598 0.527 

Locus 650 : 
2 alleles
15.2% missing data
   2   (0.798) 0.798 0.843 0.048 0.886 0.797 0.798 0.877 0.584 
   3   (0.202) 0.202 0.157 0.952 0.114 0.203 0.202 0.123 0.416 

Locus 651 : 
2 alleles
9.4% missing data
   1   (0.115) 0.116 0.041 0.061 0.152 0.116 0.115 0.008 0.020 
   4   (0.885) 0.884 0.959 0.939 0.848 0.884 0.885 0.992 0.980 

Locus 652 : 
2 alleles
10.1% missing data
   2   (0.951) 0.951 0.993 0.979 0.930 0.951 0.951 0.999 0.995 
   4   (0.049) 0.049 0.007 0.021 0.070 0.049 0.049 0.001 0.005 

Locus 653 : 
2 alleles
13.0% missing data
   1   (0.882) 0.881 0.906 0.838 0.939 0.881 0.881 0.889 0.958 
   3   (0.118) 0.119 0.094 0.162 0.061 0.119 0.119 0.111 0.042 

Locus 654 : 
2 alleles
10.1% missing data
   3   (0.844) 0.843 0.877 0.893 0.877 0.843 0.844 0.711 0.968 
   1   (0.156) 0.157 0.123 0.107 0.123 0.157 0.156 0.289 0.032 

Locus 655 : 
2 alleles
1.4% missing data
   3   (0.949) 0.950 0.994 0.998 0.905 0.950 0.950 0.999 0.996 
   2   (0.051) 0.050 0.006 0.002 0.095 0.050 0.050 0.001 0.004 

Locus 656 : 
2 alleles
2.2% missing data
   3   (0.784) 0.785 0.905 0.983 0.743 0.785 0.785 0.863 0.366 
   4   (0.216) 0.215 0.095 0.017 0.257 0.215 0.215 0.137 0.634 

Locus 657 : 
2 alleles
13.8% missing data
   4   (0.638) 0.638 0.612 0.694 0.668 0.638 0.638 0.958 0.547 
   2   (0.362) 0.362 0.388 0.306 0.332 0.362 0.362 0.042 0.453 

Locus 658 : 
2 alleles
18.1% missing data
   4   (0.887) 0.887 0.906 0.985 0.932 0.887 0.887 0.888 0.969 
   2   (0.113) 0.113 0.094 0.015 0.068 0.113 0.113 0.112 0.031 

Locus 659 : 
2 alleles
5.1% missing data
   2   (0.847) 0.848 0.900 0.984 0.889 0.848 0.847 0.621 0.576 
   4   (0.153) 0.152 0.100 0.016 0.111 0.152 0.153 0.379 0.424 

Locus 660 : 
2 alleles
4.3% missing data
   4   (0.903) 0.903 0.946 0.973 0.913 0.903 0.903 0.938 0.974 
   2   (0.097) 0.097 0.054 0.027 0.087 0.097 0.097 0.062 0.026 

Locus 661 : 
2 alleles
13.8% missing data
   1   (0.803) 0.803 0.832 0.864 0.897 0.803 0.803 0.038 0.574 
   3   (0.197) 0.197 0.168 0.136 0.103 0.197 0.197 0.962 0.426 

Locus 662 : 
2 alleles
2.2% missing data
   2   (0.901) 0.901 0.954 0.995 0.933 0.901 0.901 0.996 0.783 
   4   (0.099) 0.099 0.046 0.005 0.067 0.099 0.099 0.004 0.217 

Locus 663 : 
2 alleles
2.9% missing data
   3   (0.895) 0.895 0.919 0.953 0.926 0.895 0.895 0.949 0.972 
   1   (0.105) 0.105 0.081 0.047 0.074 0.105 0.105 0.051 0.028 

Locus 664 : 
2 alleles
15.9% missing data
   2   (0.891) 0.891 0.955 0.948 0.858 0.891 0.891 0.959 0.980 
   4   (0.109) 0.109 0.045 0.052 0.142 0.109 0.109 0.041 0.020 

Locus 665 : 
2 alleles
5.8% missing data
   1   (0.841) 0.841 0.789 0.972 0.888 0.842 0.841 0.679 0.928 
   3   (0.159) 0.159 0.211 0.028 0.112 0.158 0.159 0.321 0.072 

Locus 666 : 
2 alleles
5.1% missing data
   2   (0.888) 0.887 0.922 0.982 0.920 0.887 0.887 0.811 0.947 
   4   (0.112) 0.113 0.078 0.018 0.080 0.113 0.113 0.189 0.053 

Locus 667 : 
2 alleles
2.9% missing data
   3   (0.879) 0.879 0.795 0.879 0.942 0.879 0.879 0.989 0.954 
   1   (0.121) 0.121 0.205 0.121 0.058 0.121 0.121 0.011 0.046 

Locus 668 : 
2 alleles
5.1% missing data
   2   (0.800) 0.800 0.812 0.531 0.834 0.801 0.800 0.512 0.938 
   4   (0.200) 0.200 0.188 0.469 0.166 0.199 0.200 0.488 0.062 

Locus 669 : 
2 alleles
5.8% missing data
   1   (0.706) 0.706 0.860 0.676 0.634 0.705 0.706 0.980 0.694 
   3   (0.294) 0.294 0.140 0.324 0.366 0.295 0.294 0.020 0.306 

Locus 670 : 
2 alleles
3.6% missing data
   1   (0.841) 0.841 0.939 0.928 0.789 0.841 0.841 0.851 0.966 
   3   (0.159) 0.159 0.061 0.072 0.211 0.159 0.159 0.149 0.034 

Locus 671 : 
2 alleles
12.3% missing data
   2   (0.729) 0.729 0.765 0.959 0.760 0.729 0.729 0.673 0.531 
   4   (0.271) 0.271 0.235 0.041 0.240 0.271 0.271 0.327 0.469 

Locus 672 : 
2 alleles
16.7% missing data
   3   (0.873) 0.873 0.912 0.412 0.917 0.873 0.873 0.973 0.899 
   4   (0.127) 0.127 0.088 0.588 0.083 0.127 0.127 0.027 0.101 

Locus 673 : 
2 alleles
3.6% missing data
   1   (0.230) 0.230 0.167 0.050 0.196 0.230 0.230 0.223 0.396 
   4   (0.770) 0.770 0.833 0.950 0.804 0.770 0.770 0.777 0.604 

Locus 674 : 
2 alleles
13.0% missing data
   2   (0.717) 0.717 0.850 0.565 0.691 0.717 0.717 0.832 0.676 
   4   (0.283) 0.283 0.150 0.435 0.309 0.283 0.283 0.168 0.324 

Locus 675 : 
2 alleles
2.9% missing data
   1   (0.903) 0.903 0.919 0.556 0.958 0.903 0.903 0.988 0.965 
   3   (0.097) 0.097 0.081 0.444 0.042 0.097 0.097 0.012 0.035 

Locus 676 : 
2 alleles
11.6% missing data
   1   (0.647) 0.647 0.724 0.603 0.640 0.647 0.647 0.967 0.487 
   3   (0.353) 0.353 0.276 0.397 0.360 0.353 0.353 0.033 0.513 

Locus 677 : 
2 alleles
1.4% missing data
   3   (0.817) 0.817 0.909 0.946 0.802 0.818 0.817 0.947 0.528 
   1   (0.183) 0.183 0.091 0.054 0.198 0.182 0.183 0.053 0.472 

Locus 678 : 
2 alleles
2.2% missing data
   2   (0.920) 0.920 0.918 0.984 0.976 0.920 0.920 0.979 0.652 
   4   (0.080) 0.080 0.082 0.016 0.024 0.080 0.080 0.021 0.348 

Locus 679 : 
2 alleles
9.4% missing data
   1   (0.574) 0.574 0.486 0.374 0.602 0.574 0.574 0.770 0.792 
   3   (0.426) 0.426 0.514 0.626 0.398 0.426 0.426 0.230 0.208 

Locus 680 : 
2 alleles
4.3% missing data
   4   (0.904) 0.904 0.869 0.922 0.963 0.904 0.904 0.953 0.965 
   2   (0.096) 0.096 0.131 0.078 0.037 0.096 0.096 0.047 0.035 

Locus 681 : 
2 alleles
13.0% missing data
   1   (0.469) 0.469 0.471 0.470 0.524 0.469 0.469 0.041 0.119 
   4   (0.531) 0.531 0.529 0.530 0.476 0.531 0.531 0.959 0.881 

Locus 682 : 
2 alleles
16.7% missing data
   1   (0.820) 0.820 0.905 0.989 0.771 0.820 0.820 0.975 0.831 
   3   (0.180) 0.180 0.095 0.011 0.229 0.180 0.180 0.025 0.169 

Locus 683 : 
2 alleles
11.6% missing data
   4   (0.871) 0.871 0.935 0.710 0.921 0.871 0.871 0.903 0.633 
   2   (0.129) 0.129 0.065 0.290 0.079 0.129 0.129 0.097 0.367 

Locus 684 : 
2 alleles
12.3% missing data
   2   (0.865) 0.865 0.889 0.973 0.905 0.864 0.864 0.723 0.863 
   4   (0.135) 0.135 0.111 0.027 0.095 0.136 0.136 0.277 0.137 

Locus 685 : 
2 alleles
17.4% missing data
   1   (0.439) 0.439 0.595 0.532 0.340 0.439 0.439 0.539 0.440 
   4   (0.561) 0.561 0.405 0.468 0.660 0.561 0.561 0.461 0.560 

Locus 686 : 
2 alleles
17.4% missing data
   3   (0.096) 0.096 0.086 0.012 0.065 0.096 0.096 0.068 0.026 
   4   (0.904) 0.904 0.914 0.988 0.935 0.904 0.904 0.932 0.974 

Locus 687 : 
2 alleles
18.1% missing data
   1   (0.055) 0.055 0.007 0.002 0.112 0.055 0.055 0.007 0.005 
   3   (0.945) 0.945 0.993 0.998 0.888 0.945 0.945 0.993 0.995 

Locus 688 : 
2 alleles
3.6% missing data
   1   (0.495) 0.494 0.452 0.085 0.539 0.494 0.494 0.938 0.791 
   4   (0.505) 0.506 0.548 0.915 0.461 0.506 0.506 0.062 0.209 

Locus 689 : 
2 alleles
2.2% missing data
   1   (0.095) 0.095 0.042 0.046 0.093 0.095 0.095 0.003 0.018 
   3   (0.905) 0.905 0.958 0.954 0.907 0.905 0.905 0.997 0.982 

Locus 690 : 
2 alleles
5.1% missing data
   4   (0.847) 0.847 0.900 0.857 0.843 0.847 0.847 0.987 0.963 
   1   (0.153) 0.153 0.100 0.143 0.157 0.153 0.153 0.013 0.037 

Locus 691 : 
2 alleles
10.1% missing data
   3   (0.785) 0.785 0.829 0.987 0.770 0.785 0.785 0.727 0.897 
   1   (0.215) 0.215 0.171 0.013 0.230 0.215 0.215 0.273 0.103 

Locus 692 : 
2 alleles
13.0% missing data
   2   (0.888) 0.888 0.930 0.986 0.908 0.888 0.888 0.989 0.935 
   3   (0.112) 0.112 0.070 0.014 0.092 0.112 0.112 0.011 0.065 

Locus 693 : 
2 alleles
1.4% missing data
   3   (0.205) 0.205 0.146 0.198 0.200 0.205 0.205 0.015 0.053 
   2   (0.795) 0.795 0.854 0.802 0.800 0.795 0.795 0.985 0.947 

Locus 694 : 
2 alleles
4.3% missing data
   4   (0.876) 0.876 0.950 0.980 0.865 0.876 0.876 0.962 0.745 
   2   (0.124) 0.124 0.050 0.020 0.135 0.124 0.124 0.038 0.255 

Locus 695 : 
2 alleles
12.3% missing data
   4   (0.930) 0.930 0.983 0.961 0.916 0.930 0.930 0.997 0.985 
   1   (0.070) 0.070 0.017 0.039 0.084 0.070 0.070 0.003 0.015 

Locus 696 : 
2 alleles
3.6% missing data
   2   (0.917) 0.917 0.964 0.994 0.936 0.917 0.917 0.995 0.975 
   4   (0.083) 0.083 0.036 0.006 0.064 0.083 0.083 0.005 0.025 

Locus 697 : 
2 alleles
10.9% missing data
   3   (0.757) 0.757 0.774 0.773 0.784 0.756 0.757 0.966 0.942 
   4   (0.243) 0.243 0.226 0.227 0.216 0.244 0.243 0.034 0.058 

Locus 698 : 
2 alleles
5.8% missing data
   3   (0.924) 0.924 0.985 0.994 0.897 0.924 0.923 0.986 0.991 
   1   (0.076) 0.076 0.015 0.006 0.103 0.076 0.077 0.014 0.009 

Locus 699 : 
2 alleles
10.9% missing data
   1   (0.115) 0.115 0.081 0.159 0.052 0.116 0.116 0.069 0.365 
   3   (0.885) 0.885 0.919 0.841 0.948 0.884 0.884 0.931 0.635 

Locus 700 : 
2 alleles
7.2% missing data
   2   (0.217) 0.217 0.170 0.013 0.160 0.217 0.217 0.339 0.344 
   3   (0.783) 0.783 0.830 0.987 0.840 0.783 0.783 0.661 0.656 

Locus 701 : 
2 alleles
1.4% missing data
   4   (0.128) 0.128 0.059 0.071 0.127 0.128 0.128 0.077 0.032 
   2   (0.872) 0.872 0.941 0.929 0.873 0.872 0.872 0.923 0.968 

Locus 702 : 
2 alleles
6.5% missing data
   1   (0.477) 0.477 0.423 0.050 0.552 0.477 0.477 0.445 0.492 
   3   (0.523) 0.523 0.577 0.950 0.448 0.523 0.523 0.555 0.508 

Locus 703 : 
2 alleles
1.4% missing data
   3   (0.881) 0.881 0.962 0.993 0.882 0.881 0.881 0.995 0.702 
   2   (0.119) 0.119 0.038 0.007 0.118 0.119 0.119 0.005 0.298 

Locus 704 : 
2 alleles
4.3% missing data
   3   (0.954) 0.954 0.812 0.985 0.995 0.955 0.954 0.996 0.975 
   2   (0.046) 0.046 0.188 0.015 0.005 0.045 0.046 0.004 0.025 

Locus 705 : 
2 alleles
6.5% missing data
   3   (0.716) 0.716 0.710 0.126 0.793 0.716 0.716 0.734 0.500 
   4   (0.284) 0.284 0.290 0.874 0.207 0.284 0.284 0.266 0.500 

Locus 706 : 
2 alleles
1.4% missing data
   3   (0.914) 0.914 0.940 0.993 0.952 0.914 0.914 0.597 0.969 
   4   (0.086) 0.086 0.060 0.007 0.048 0.086 0.086 0.403 0.031 

Locus 707 : 
2 alleles
9.4% missing data
   2   (0.674) 0.674 0.679 0.954 0.709 0.674 0.674 0.626 0.494 
   4   (0.326) 0.326 0.321 0.046 0.291 0.326 0.326 0.374 0.506 

Locus 708 : 
2 alleles
13.0% missing data
   1   (0.204) 0.204 0.223 0.192 0.150 0.204 0.204 0.225 0.356 
   3   (0.796) 0.796 0.777 0.808 0.850 0.796 0.796 0.775 0.644 

Locus 709 : 
2 alleles
15.9% missing data
   4   (0.901) 0.901 0.869 0.986 0.960 0.901 0.901 0.973 0.823 
   3   (0.099) 0.099 0.131 0.014 0.040 0.099 0.099 0.027 0.177 

Locus 710 : 
2 alleles
8.0% missing data
   2   (0.785) 0.785 0.741 0.960 0.837 0.784 0.785 0.970 0.941 
   4   (0.215) 0.215 0.259 0.040 0.163 0.216 0.215 0.030 0.059 

Locus 711 : 
2 alleles
12.3% missing data
   4   (0.908) 0.908 0.969 0.996 0.888 0.908 0.908 0.784 0.979 
   2   (0.092) 0.092 0.031 0.004 0.112 0.092 0.092 0.216 0.021 

Locus 712 : 
2 alleles
14.5% missing data
   1   (0.363) 0.363 0.295 0.410 0.395 0.363 0.364 0.908 0.113 
   3   (0.637) 0.637 0.705 0.590 0.605 0.637 0.636 0.092 0.887 

Locus 713 : 
2 alleles
5.8% missing data
   2   (0.784) 0.785 0.888 0.983 0.677 0.785 0.785 0.962 0.948 
   4   (0.216) 0.215 0.112 0.017 0.323 0.215 0.215 0.038 0.052 

Locus 714 : 
2 alleles
13.0% missing data
   3   (0.433) 0.433 0.471 0.044 0.379 0.433 0.433 0.511 0.868 
   1   (0.567) 0.567 0.529 0.956 0.621 0.567 0.567 0.489 0.132 

Locus 715 : 
2 alleles
3.6% missing data
   2   (0.870) 0.870 0.974 0.989 0.753 0.870 0.870 0.161 0.981 
   4   (0.130) 0.130 0.026 0.011 0.247 0.130 0.130 0.839 0.019 

Locus 716 : 
2 alleles
2.9% missing data
   2   (0.879) 0.879 0.887 0.953 0.912 0.879 0.879 0.995 0.961 
   4   (0.121) 0.121 0.113 0.047 0.088 0.121 0.121 0.005 0.039 

Locus 717 : 
2 alleles
3.6% missing data
   2   (0.888) 0.888 0.877 0.966 0.938 0.888 0.888 0.912 0.957 
   4   (0.112) 0.112 0.123 0.034 0.062 0.112 0.112 0.088 0.043 

Locus 718 : 
2 alleles
10.1% missing data
   3   (0.710) 0.711 0.699 0.849 0.723 0.711 0.711 0.966 0.623 
   4   (0.290) 0.289 0.301 0.151 0.277 0.289 0.289 0.034 0.377 

Locus 719 : 
2 alleles
4.3% missing data
   2   (0.140) 0.140 0.079 0.073 0.162 0.139 0.140 0.062 0.033 
   4   (0.860) 0.860 0.921 0.927 0.838 0.861 0.860 0.938 0.967 

Locus 720 : 
2 alleles
3.6% missing data
   3   (0.900) 0.900 0.944 0.989 0.900 0.900 0.900 0.996 0.979 
   4   (0.100) 0.100 0.056 0.011 0.100 0.100 0.100 0.004 0.021 

Locus 721 : 
2 alleles
13.0% missing data
   4   (0.857) 0.857 0.833 0.075 0.939 0.857 0.857 0.676 0.800 
   2   (0.143) 0.143 0.167 0.925 0.061 0.143 0.143 0.324 0.200 

Locus 722 : 
2 alleles
14.5% missing data
   3   (0.921) 0.921 0.956 0.990 0.936 0.921 0.921 0.959 0.982 
   4   (0.079) 0.079 0.044 0.010 0.064 0.079 0.079 0.041 0.018 

Locus 723 : 
2 alleles
2.9% missing data
   3   (0.919) 0.920 0.933 0.994 0.969 0.920 0.920 0.980 0.694 
   1   (0.081) 0.080 0.067 0.006 0.031 0.080 0.080 0.020 0.306 

Locus 724 : 
2 alleles
10.1% missing data
   1   (0.287) 0.287 0.114 0.063 0.445 0.288 0.287 0.014 0.051 
   3   (0.713) 0.713 0.886 0.937 0.555 0.712 0.713 0.986 0.949 

Locus 725 : 
2 alleles
13.8% missing data
   1   (0.787) 0.786 0.791 0.621 0.834 0.786 0.786 0.972 0.931 
   3   (0.213) 0.214 0.209 0.379 0.166 0.214 0.214 0.028 0.069 

Locus 726 : 
2 alleles
12.3% missing data
   3   (0.917) 0.917 0.971 0.993 0.922 0.917 0.917 0.952 0.971 
   1   (0.083) 0.083 0.029 0.007 0.078 0.083 0.083 0.048 0.029 

Locus 727 : 
2 alleles
11.6% missing data
   3   (0.685) 0.685 0.440 0.744 0.848 0.685 0.685 0.059 0.516 
   1   (0.315) 0.315 0.560 0.256 0.152 0.315 0.315 0.941 0.484 

Locus 728 : 
2 alleles
13.8% missing data
   4   (0.716) 0.716 0.715 0.098 0.819 0.716 0.716 0.057 0.793 
   3   (0.284) 0.284 0.285 0.902 0.181 0.284 0.284 0.943 0.207 

Locus 729 : 
2 alleles
17.4% missing data
   3   (0.910) 0.911 0.895 0.934 0.953 0.911 0.911 0.808 0.965 
   4   (0.090) 0.089 0.105 0.066 0.047 0.089 0.089 0.192 0.035 

Locus 730 : 
2 alleles
10.1% missing data
   3   (0.871) 0.871 0.920 0.939 0.884 0.870 0.871 0.946 0.970 
   1   (0.129) 0.129 0.080 0.061 0.116 0.130 0.129 0.054 0.030 

Locus 731 : 
2 alleles
5.1% missing data
   2   (0.670) 0.670 0.659 0.064 0.748 0.669 0.670 0.957 0.556 
   4   (0.330) 0.330 0.341 0.936 0.252 0.331 0.330 0.043 0.444 

Locus 732 : 
2 alleles
10.1% missing data
   4   (0.903) 0.903 0.947 0.895 0.907 0.903 0.903 0.985 0.975 
   1   (0.097) 0.097 0.053 0.105 0.093 0.097 0.097 0.015 0.025 

Locus 733 : 
2 alleles
2.2% missing data
   3   (0.690) 0.690 0.790 0.941 0.704 0.689 0.690 0.339 0.607 
   1   (0.310) 0.310 0.210 0.059 0.296 0.311 0.310 0.661 0.393 

Locus 734 : 
2 alleles
2.2% missing data
   3   (0.612) 0.612 0.531 0.976 0.676 0.611 0.612 0.023 0.896 
   1   (0.388) 0.388 0.469 0.024 0.324 0.389 0.388 0.977 0.104 

Locus 735 : 
2 alleles
11.6% missing data
   3   (0.914) 0.914 0.963 0.975 0.950 0.914 0.914 0.987 0.641 
   1   (0.086) 0.086 0.037 0.025 0.050 0.086 0.086 0.013 0.359 

Locus 736 : 
2 alleles
5.1% missing data
   2   (0.107) 0.107 0.035 0.037 0.097 0.107 0.107 0.023 0.122 
   4   (0.893) 0.893 0.965 0.963 0.903 0.893 0.893 0.977 0.878 

Locus 737 : 
2 alleles
13.8% missing data
   1   (0.479) 0.479 0.402 0.885 0.529 0.480 0.479 0.066 0.416 
   4   (0.521) 0.521 0.598 0.115 0.471 0.520 0.521 0.934 0.584 

Locus 738 : 
2 alleles
5.8% missing data
   4   (0.557) 0.557 0.565 0.558 0.502 0.557 0.557 0.958 0.870 
   2   (0.443) 0.443 0.435 0.442 0.498 0.443 0.443 0.042 0.130 

Locus 739 : 
2 alleles
10.9% missing data
   3   (0.906) 0.906 0.963 0.962 0.928 0.905 0.906 0.953 0.980 
   1   (0.094) 0.094 0.037 0.038 0.072 0.095 0.094 0.047 0.020 

Locus 740 : 
2 alleles
2.2% missing data
   2   (0.906) 0.906 0.978 0.994 0.899 0.906 0.906 0.997 0.986 
   4   (0.094) 0.094 0.022 0.006 0.101 0.094 0.094 0.003 0.014 

Locus 741 : 
2 alleles
5.8% missing data
   2   (0.836) 0.836 0.868 0.959 0.894 0.835 0.836 0.422 0.962 
   4   (0.164) 0.164 0.132 0.041 0.106 0.165 0.164 0.578 0.038 

Locus 742 : 
2 alleles
6.5% missing data
   4   (0.932) 0.932 0.864 0.995 0.982 0.932 0.932 0.996 0.977 
   2   (0.068) 0.068 0.136 0.005 0.018 0.068 0.068 0.004 0.023 

Locus 743 : 
2 alleles
2.9% missing data
   2   (0.162) 0.162 0.134 0.049 0.143 0.163 0.162 0.016 0.066 
   4   (0.838) 0.838 0.866 0.951 0.857 0.837 0.838 0.984 0.934 

Locus 744 : 
2 alleles
3.6% missing data
   1   (0.707) 0.707 0.568 0.495 0.810 0.707 0.707 0.723 0.913 
   3   (0.293) 0.293 0.432 0.505 0.190 0.293 0.293 0.277 0.087 

Locus 745 : 
2 alleles
4.3% missing data
   3   (0.833) 0.832 0.916 0.983 0.796 0.833 0.833 0.979 0.940 
   1   (0.167) 0.168 0.084 0.017 0.204 0.167 0.167 0.021 0.060 

Locus 746 : 
2 alleles
2.9% missing data
   3   (0.866) 0.866 0.926 0.942 0.851 0.866 0.866 0.992 0.958 
   1   (0.134) 0.134 0.074 0.058 0.149 0.134 0.134 0.008 0.042 

Locus 747 : 
2 alleles
2.9% missing data
   2   (0.074) 0.074 0.016 0.009 0.095 0.074 0.074 0.002 0.011 
   4   (0.926) 0.926 0.984 0.991 0.905 0.926 0.926 0.998 0.989 

Locus 748 : 
2 alleles
1.4% missing data
   2   (0.915) 0.915 0.937 0.990 0.945 0.915 0.915 0.980 0.975 
   4   (0.085) 0.085 0.063 0.010 0.055 0.085 0.085 0.020 0.025 

Locus 749 : 
2 alleles
8.0% missing data
   3   (0.263) 0.263 0.204 0.026 0.316 0.263 0.263 0.422 0.065 
   1   (0.737) 0.737 0.796 0.974 0.684 0.737 0.737 0.578 0.935 

Locus 750 : 
2 alleles
11.6% missing data
   3   (0.911) 0.911 0.957 0.934 0.935 0.911 0.911 0.952 0.981 
   1   (0.089) 0.089 0.043 0.066 0.065 0.089 0.089 0.048 0.019 

Locus 751 : 
2 alleles
13.8% missing data
   1   (0.226) 0.226 0.275 0.183 0.192 0.226 0.226 0.240 0.091 
   4   (0.774) 0.774 0.725 0.817 0.808 0.774 0.774 0.760 0.909 

Locus 752 : 
2 alleles
7.2% missing data
   3   (0.727) 0.728 0.824 0.286 0.661 0.728 0.728 0.980 0.939 
   4   (0.273) 0.272 0.176 0.714 0.339 0.272 0.272 0.020 0.061 

Locus 753 : 
2 alleles
3.6% missing data
   2   (0.784) 0.785 0.853 0.459 0.838 0.785 0.785 0.081 0.616 
   4   (0.216) 0.215 0.147 0.541 0.162 0.215 0.215 0.919 0.384 

Locus 754 : 
2 alleles
10.9% missing data
   1   (0.858) 0.858 0.918 0.981 0.858 0.858 0.858 0.992 0.962 
   3   (0.142) 0.142 0.082 0.019 0.142 0.142 0.142 0.008 0.038 

Locus 755 : 
2 alleles
2.2% missing data
   2   (0.792) 0.793 0.872 0.045 0.829 0.793 0.793 0.981 0.582 
   4   (0.208) 0.207 0.128 0.955 0.171 0.207 0.207 0.019 0.418 

Locus 756 : 
2 alleles
2.9% missing data
   4   (0.931) 0.931 0.912 0.058 0.988 0.931 0.931 0.730 0.977 
   2   (0.069) 0.069 0.088 0.942 0.012 0.069 0.069 0.270 0.023 

Locus 757 : 
2 alleles
5.8% missing data
   1   (0.569) 0.569 0.486 0.950 0.600 0.569 0.569 0.622 0.533 
   3   (0.431) 0.431 0.514 0.050 0.400 0.431 0.431 0.378 0.467 

Locus 758 : 
2 alleles
5.8% missing data
   4   (0.821) 0.821 0.864 0.966 0.816 0.821 0.821 0.833 0.902 
   1   (0.179) 0.179 0.136 0.034 0.184 0.179 0.179 0.167 0.098 

Locus 759 : 
2 alleles
14.5% missing data
   4   (0.560) 0.560 0.627 0.619 0.514 0.559 0.559 0.601 0.690 
   2   (0.440) 0.440 0.373 0.381 0.486 0.441 0.441 0.399 0.310 

Locus 760 : 
2 alleles
5.1% missing data
   2   (0.818) 0.818 0.816 0.956 0.833 0.818 0.818 0.983 0.941 
   3   (0.182) 0.182 0.184 0.044 0.167 0.182 0.182 0.017 0.059 

Locus 761 : 
2 alleles
10.1% missing data
   2   (0.878) 0.878 0.899 0.938 0.930 0.877 0.878 0.974 0.951 
   4   (0.122) 0.122 0.101 0.062 0.070 0.123 0.122 0.026 0.049 

Locus 762 : 
2 alleles
7.2% missing data
   1   (0.848) 0.848 0.916 0.843 0.831 0.848 0.848 0.993 0.959 
   2   (0.152) 0.152 0.084 0.157 0.169 0.152 0.152 0.007 0.041 

Locus 763 : 
2 alleles
3.6% missing data
   4   (0.907) 0.907 0.978 0.996 0.917 0.906 0.907 0.996 0.625 
   2   (0.093) 0.093 0.022 0.004 0.083 0.094 0.093 0.004 0.375 

Locus 764 : 
2 alleles
5.1% missing data
   2   (0.850) 0.850 0.842 0.934 0.882 0.850 0.850 0.990 0.947 
   4   (0.150) 0.150 0.158 0.066 0.118 0.150 0.150 0.010 0.053 

Locus 765 : 
2 alleles
17.4% missing data
   4   (0.522) 0.523 0.412 0.913 0.592 0.522 0.522 0.623 0.331 
   2   (0.478) 0.477 0.588 0.087 0.408 0.478 0.478 0.377 0.669 

Locus 766 : 
2 alleles
9.4% missing data
   2   (0.908) 0.909 0.956 0.930 0.903 0.909 0.909 0.994 0.985 
   4   (0.092) 0.091 0.044 0.070 0.097 0.091 0.091 0.006 0.015 

Locus 767 : 
2 alleles
5.1% missing data
   4   (0.362) 0.362 0.341 0.226 0.360 0.363 0.362 0.243 0.105 
   2   (0.638) 0.638 0.659 0.774 0.640 0.637 0.638 0.757 0.895 

Locus 768 : 
2 alleles
2.9% missing data
   2   (0.901) 0.901 0.931 0.978 0.934 0.900 0.900 0.838 0.964 
   1   (0.099) 0.099 0.069 0.022 0.066 0.100 0.100 0.162 0.036 

Locus 769 : 
2 alleles
3.6% missing data
   3   (0.753) 0.753 0.761 0.963 0.756 0.753 0.753 0.942 0.862 
   1   (0.247) 0.247 0.239 0.037 0.244 0.247 0.247 0.058 0.138 

Locus 770 : 
2 alleles
6.5% missing data
   1   (0.800) 0.800 0.891 0.979 0.783 0.800 0.800 0.984 0.928 
   3   (0.200) 0.200 0.109 0.021 0.217 0.200 0.200 0.016 0.072 

Locus 771 : 
2 alleles
7.2% missing data
   3   (0.917) 0.916 0.889 0.990 0.969 0.916 0.917 0.969 0.976 
   1   (0.083) 0.084 0.111 0.010 0.031 0.084 0.083 0.031 0.024 

Locus 772 : 
2 alleles
13.0% missing data
   2   (0.850) 0.851 0.892 0.735 0.855 0.851 0.851 0.986 0.958 
   4   (0.150) 0.149 0.108 0.265 0.145 0.149 0.149 0.014 0.042 

Locus 773 : 
2 alleles
15.9% missing data
   2   (0.400) 0.400 0.282 0.124 0.490 0.400 0.400 0.500 0.433 
   4   (0.600) 0.600 0.718 0.876 0.510 0.600 0.600 0.500 0.567 

Locus 774 : 
2 alleles
10.9% missing data
   3   (0.921) 0.921 0.979 0.971 0.906 0.921 0.921 0.930 0.986 
   1   (0.079) 0.079 0.021 0.029 0.094 0.079 0.079 0.070 0.014 

Locus 775 : 
2 alleles
15.9% missing data
   3   (0.917) 0.917 0.969 0.990 0.929 0.917 0.917 0.986 0.978 
   1   (0.083) 0.083 0.031 0.010 0.071 0.083 0.083 0.014 0.022 

Locus 776 : 
2 alleles
13.0% missing data
   4   (0.596) 0.595 0.711 0.783 0.484 0.595 0.596 0.602 0.913 
   2   (0.404) 0.405 0.289 0.217 0.516 0.405 0.404 0.398 0.087 

Locus 777 : 
2 alleles
6.5% missing data
   1   (0.415) 0.415 0.433 0.083 0.385 0.415 0.415 0.313 0.435 
   4   (0.585) 0.585 0.567 0.917 0.615 0.585 0.585 0.687 0.565 

Locus 778 : 
2 alleles
5.8% missing data
   1   (0.910) 0.909 0.899 0.931 0.963 0.909 0.909 0.997 0.967 
   4   (0.090) 0.091 0.101 0.069 0.037 0.091 0.091 0.003 0.033 

Locus 779 : 
2 alleles
13.0% missing data
   2   (0.299) 0.299 0.311 0.090 0.253 0.300 0.299 0.361 0.112 
   4   (0.701) 0.701 0.689 0.910 0.747 0.700 0.701 0.639 0.888 

Locus 780 : 
2 alleles
6.5% missing data
   1   (0.666) 0.666 0.643 0.698 0.702 0.666 0.666 0.505 0.806 
   3   (0.334) 0.334 0.357 0.302 0.298 0.334 0.334 0.495 0.194 

Locus 781 : 
2 alleles
5.8% missing data
   3   (0.686) 0.686 0.758 0.976 0.660 0.685 0.686 0.024 0.913 
   1   (0.314) 0.314 0.242 0.024 0.340 0.315 0.314 0.976 0.087 

Locus 782 : 
2 alleles
12.3% missing data
   3   (0.864) 0.864 0.677 0.980 0.948 0.864 0.864 0.914 0.950 
   1   (0.136) 0.136 0.323 0.020 0.052 0.136 0.136 0.086 0.050 

Locus 783 : 
2 alleles
14.5% missing data
   3   (0.866) 0.866 0.900 0.839 0.877 0.866 0.866 0.981 0.966 
   1   (0.134) 0.134 0.100 0.161 0.123 0.134 0.134 0.019 0.034 

Locus 784 : 
2 alleles
12.3% missing data
   4   (0.763) 0.762 0.880 0.630 0.781 0.762 0.762 0.848 0.413 
   3   (0.237) 0.238 0.120 0.370 0.219 0.238 0.238 0.152 0.587 

Locus 785 : 
2 alleles
1.4% missing data
   2   (0.676) 0.676 0.695 0.889 0.703 0.676 0.676 0.717 0.732 
   4   (0.324) 0.324 0.305 0.111 0.297 0.324 0.324 0.283 0.268 

Locus 786 : 
2 alleles
13.8% missing data
   3   (0.872) 0.872 0.915 0.967 0.899 0.871 0.871 0.993 0.968 
   1   (0.128) 0.128 0.085 0.033 0.101 0.129 0.129 0.007 0.032 

Locus 787 : 
2 alleles
5.8% missing data
   3   (0.924) 0.924 0.985 0.996 0.876 0.924 0.924 0.984 0.988 
   4   (0.076) 0.076 0.015 0.004 0.124 0.076 0.076 0.016 0.012 

Locus 788 : 
2 alleles
13.0% missing data
   1   (0.911) 0.911 0.958 0.886 0.941 0.911 0.911 0.908 0.981 
   2   (0.089) 0.089 0.042 0.114 0.059 0.089 0.089 0.092 0.019 

Locus 789 : 
2 alleles
1.4% missing data
   3   (0.876) 0.877 0.901 0.894 0.881 0.877 0.877 0.887 0.966 
   1   (0.124) 0.123 0.099 0.106 0.119 0.123 0.123 0.113 0.034 

Locus 790 : 
2 alleles
10.9% missing data
   3   (0.888) 0.888 0.956 0.878 0.865 0.888 0.888 0.979 0.979 
   1   (0.112) 0.112 0.044 0.122 0.135 0.112 0.112 0.021 0.021 

Locus 791 : 
2 alleles
4.3% missing data
   1   (0.690) 0.690 0.537 0.699 0.758 0.690 0.690 0.682 0.816 
   3   (0.310) 0.310 0.463 0.301 0.242 0.310 0.310 0.318 0.184 

Locus 792 : 
2 alleles
12.3% missing data
   1   (0.892) 0.892 0.932 0.901 0.916 0.891 0.892 0.995 0.976 
   3   (0.108) 0.108 0.068 0.099 0.084 0.109 0.108 0.005 0.024 

Locus 793 : 
2 alleles
0.0% missing data
   1   (0.071) 0.071 0.014 0.005 0.101 0.071 0.071 0.002 0.009 
   3   (0.929) 0.929 0.986 0.995 0.899 0.929 0.929 0.998 0.991 

Locus 794 : 
2 alleles
13.8% missing data
   2   (0.562) 0.562 0.553 0.082 0.552 0.562 0.562 0.962 0.488 
   4   (0.438) 0.438 0.447 0.918 0.448 0.438 0.438 0.038 0.512 

Locus 795 : 
2 alleles
0.7% missing data
   2   (0.845) 0.845 0.919 0.876 0.836 0.845 0.845 0.986 0.970 
   3   (0.155) 0.155 0.081 0.124 0.164 0.155 0.155 0.014 0.030 

Locus 796 : 
2 alleles
13.0% missing data
   1   (0.716) 0.716 0.634 0.580 0.818 0.716 0.716 0.781 0.583 
   2   (0.284) 0.284 0.366 0.420 0.182 0.284 0.284 0.219 0.417 

Locus 797 : 
2 alleles
5.1% missing data
   3   (0.886) 0.886 0.898 0.989 0.934 0.886 0.886 0.389 0.974 
   4   (0.114) 0.114 0.102 0.011 0.066 0.114 0.114 0.611 0.026 

Locus 798 : 
2 alleles
5.1% missing data
   3   (0.886) 0.886 0.934 0.988 0.913 0.886 0.886 0.993 0.975 
   1   (0.114) 0.114 0.066 0.012 0.087 0.114 0.114 0.007 0.025 

Locus 799 : 
2 alleles
11.6% missing data
   2   (0.861) 0.861 0.916 0.936 0.859 0.861 0.861 0.898 0.965 
   4   (0.139) 0.139 0.084 0.064 0.141 0.139 0.139 0.102 0.035 

Locus 800 : 
2 alleles
5.1% missing data
   3   (0.899) 0.899 0.924 0.974 0.939 0.899 0.899 0.991 0.969 
   1   (0.101) 0.101 0.076 0.026 0.061 0.101 0.101 0.009 0.031 

Locus 801 : 
2 alleles
0.0% missing data
   1   (0.905) 0.904 0.949 0.996 0.930 0.904 0.904 0.991 0.970 
   2   (0.095) 0.096 0.051 0.004 0.070 0.096 0.096 0.009 0.030 

Locus 802 : 
2 alleles
8.0% missing data
   1   (0.878) 0.877 0.945 0.574 0.929 0.877 0.877 0.995 0.654 
   3   (0.122) 0.123 0.055 0.426 0.071 0.123 0.123 0.005 0.346 

Locus 803 : 
2 alleles
11.6% missing data
   1   (0.894) 0.894 0.949 0.901 0.894 0.895 0.894 0.876 0.971 
   3   (0.106) 0.106 0.051 0.099 0.106 0.105 0.106 0.124 0.029 

Locus 804 : 
2 alleles
2.9% missing data
   3   (0.939) 0.939 0.832 0.972 0.989 0.939 0.939 0.848 0.968 
   4   (0.061) 0.061 0.168 0.028 0.011 0.061 0.061 0.152 0.032 

Locus 805 : 
2 alleles
12.3% missing data
   1   (0.802) 0.802 0.877 0.049 0.835 0.803 0.802 0.855 0.437 
   3   (0.198) 0.198 0.123 0.951 0.165 0.197 0.198 0.145 0.563 

Locus 806 : 
2 alleles
4.3% missing data
   1   (0.095) 0.095 0.084 0.013 0.049 0.095 0.095 0.046 0.023 
   2   (0.905) 0.905 0.916 0.987 0.951 0.905 0.905 0.954 0.977 

Locus 807 : 
2 alleles
3.6% missing data
   1   (0.723) 0.724 0.779 0.964 0.640 0.724 0.724 0.641 0.920 
   3   (0.277) 0.276 0.221 0.036 0.360 0.276 0.276 0.359 0.080 

Locus 808 : 
2 alleles
14.5% missing data
   4   (0.903) 0.903 0.972 0.899 0.951 0.903 0.903 0.098 0.342 
   2   (0.097) 0.097 0.028 0.101 0.049 0.097 0.097 0.902 0.658 

Locus 809 : 
2 alleles
4.3% missing data
   2   (0.870) 0.870 0.935 0.990 0.853 0.870 0.870 0.981 0.962 
   3   (0.130) 0.130 0.065 0.010 0.147 0.130 0.130 0.019 0.038 

Locus 810 : 
2 alleles
5.8% missing data
   3   (0.935) 0.935 0.813 0.961 0.989 0.935 0.935 0.967 0.969 
   2   (0.065) 0.065 0.187 0.039 0.011 0.065 0.065 0.033 0.031 

Locus 811 : 
2 alleles
14.5% missing data
   3   (0.589) 0.590 0.478 0.973 0.641 0.589 0.590 0.953 0.511 
   1   (0.411) 0.410 0.522 0.027 0.359 0.411 0.410 0.047 0.489 

Locus 812 : 
2 alleles
5.1% missing data
   3   (0.933) 0.933 0.967 0.996 0.978 0.933 0.933 0.994 0.479 
   1   (0.067) 0.067 0.033 0.004 0.022 0.067 0.067 0.006 0.521 

Locus 813 : 
2 alleles
10.9% missing data
   2   (0.902) 0.902 0.976 0.963 0.838 0.903 0.902 0.990 0.982 
   3   (0.098) 0.098 0.024 0.037 0.162 0.097 0.098 0.010 0.018 

Locus 814 : 
2 alleles
3.6% missing data
   1   (0.229) 0.229 0.196 0.040 0.147 0.229 0.229 0.960 0.474 
   4   (0.771) 0.771 0.804 0.960 0.853 0.771 0.771 0.040 0.526 

Locus 815 : 
2 alleles
2.9% missing data
   1   (0.846) 0.846 0.965 0.993 0.752 0.846 0.846 0.017 0.976 
   2   (0.154) 0.154 0.035 0.007 0.248 0.154 0.154 0.983 0.024 

Locus 816 : 
2 alleles
7.2% missing data
   2   (0.888) 0.888 0.948 0.993 0.902 0.887 0.888 0.962 0.978 
   1   (0.112) 0.112 0.052 0.007 0.098 0.113 0.112 0.038 0.022 

Locus 817 : 
2 alleles
13.0% missing data
   4   (0.674) 0.674 0.556 0.700 0.715 0.673 0.674 0.940 0.913 
   1   (0.326) 0.326 0.444 0.300 0.285 0.327 0.326 0.060 0.087 

Locus 818 : 
2 alleles
14.5% missing data
   1   (0.173) 0.173 0.110 0.125 0.214 0.173 0.173 0.229 0.034 
   2   (0.827) 0.827 0.890 0.875 0.786 0.827 0.827 0.771 0.966 

Locus 819 : 
2 alleles
12.3% missing data
   1   (0.874) 0.874 0.887 0.986 0.924 0.874 0.874 0.831 0.965 
   3   (0.126) 0.126 0.113 0.014 0.076 0.126 0.126 0.169 0.035 

Locus 820 : 
2 alleles
3.6% missing data
   3   (0.502) 0.502 0.420 0.976 0.614 0.502 0.502 0.036 0.161 
   1   (0.498) 0.498 0.580 0.024 0.386 0.498 0.498 0.964 0.839 

Locus 821 : 
2 alleles
3.6% missing data
   3   (0.817) 0.817 0.794 0.307 0.874 0.817 0.817 0.981 0.916 
   1   (0.183) 0.183 0.206 0.693 0.126 0.183 0.183 0.019 0.084 

Locus 822 : 
2 alleles
13.0% missing data
   2   (0.114) 0.114 0.174 0.016 0.049 0.114 0.114 0.075 0.053 
   4   (0.886) 0.886 0.826 0.984 0.951 0.886 0.886 0.925 0.947 

Locus 823 : 
2 alleles
12.3% missing data
   2   (0.922) 0.923 0.978 0.006 0.939 0.923 0.923 0.983 0.976 
   4   (0.078) 0.077 0.022 0.994 0.061 0.077 0.077 0.017 0.024 

Locus 824 : 
2 alleles
11.6% missing data
   2   (0.919) 0.919 0.988 0.974 0.833 0.919 0.919 0.983 0.991 
   3   (0.081) 0.081 0.012 0.026 0.167 0.081 0.081 0.017 0.009 

Locus 825 : 
2 alleles
1.4% missing data
   1   (0.879) 0.879 0.905 0.981 0.889 0.879 0.879 0.986 0.955 
   3   (0.121) 0.121 0.095 0.019 0.111 0.121 0.121 0.014 0.045 

Locus 826 : 
2 alleles
2.9% missing data
   2   (0.908) 0.908 0.932 0.985 0.946 0.908 0.908 0.843 0.965 
   1   (0.092) 0.092 0.068 0.015 0.054 0.092 0.092 0.157 0.035 

Locus 827 : 
2 alleles
5.1% missing data
   1   (0.898) 0.899 0.901 0.977 0.923 0.899 0.899 0.971 0.982 
   4   (0.102) 0.101 0.099 0.023 0.077 0.101 0.101 0.029 0.018 

Locus 828 : 
2 alleles
7.2% missing data
   4   (0.679) 0.679 0.696 0.610 0.709 0.679 0.679 0.644 0.543 
   3   (0.321) 0.321 0.304 0.390 0.291 0.321 0.321 0.356 0.457 

Locus 829 : 
2 alleles
10.9% missing data
   3   (0.805) 0.805 0.910 0.980 0.765 0.805 0.805 0.693 0.954 
   1   (0.195) 0.195 0.090 0.020 0.235 0.195 0.195 0.307 0.046 

Locus 830 : 
2 alleles
2.9% missing data
   2   (0.777) 0.777 0.798 0.951 0.756 0.777 0.777 0.879 0.947 
   3   (0.223) 0.223 0.202 0.049 0.244 0.223 0.223 0.121 0.053 

Locus 831 : 
2 alleles
1.4% missing data
   2   (0.918) 0.918 0.962 0.995 0.916 0.918 0.918 0.998 0.988 
   4   (0.082) 0.082 0.038 0.005 0.084 0.082 0.082 0.002 0.012 

Locus 832 : 
2 alleles
10.9% missing data
   2   (0.668) 0.669 0.700 0.660 0.724 0.668 0.668 0.045 0.556 
   4   (0.332) 0.331 0.300 0.340 0.276 0.332 0.332 0.955 0.444 

Locus 833 : 
2 alleles
15.2% missing data
   4   (0.889) 0.889 0.945 0.879 0.892 0.889 0.889 0.932 0.961 
   2   (0.111) 0.111 0.055 0.121 0.108 0.111 0.111 0.068 0.039 

Locus 834 : 
2 alleles
14.5% missing data
   2   (0.766) 0.766 0.838 0.836 0.708 0.766 0.766 0.980 0.933 
   4   (0.234) 0.234 0.162 0.164 0.292 0.234 0.234 0.020 0.067 

Locus 835 : 
2 alleles
10.9% missing data
   4   (0.903) 0.903 0.935 0.912 0.940 0.903 0.903 0.986 0.974 
   2   (0.097) 0.097 0.065 0.088 0.060 0.097 0.097 0.014 0.026 

Locus 836 : 
2 alleles
5.1% missing data
   2   (0.488) 0.488 0.360 0.963 0.503 0.488 0.488 0.971 0.470 
   4   (0.512) 0.512 0.640 0.037 0.497 0.512 0.512 0.029 0.530 

Locus 837 : 
2 alleles
7.2% missing data
   2   (0.881) 0.881 0.915 0.979 0.914 0.881 0.881 0.789 0.944 
   4   (0.119) 0.119 0.085 0.021 0.086 0.119 0.119 0.211 0.056 

Locus 838 : 
2 alleles
5.1% missing data
   1   (0.890) 0.890 0.733 0.985 0.966 0.890 0.890 0.774 0.953 
   2   (0.110) 0.110 0.267 0.015 0.034 0.110 0.110 0.226 0.047 

Locus 839 : 
2 alleles
5.1% missing data
   1   (0.877) 0.877 0.813 0.991 0.937 0.877 0.877 0.968 0.957 
   4   (0.123) 0.123 0.187 0.009 0.063 0.123 0.123 0.032 0.043 

Locus 840 : 
2 alleles
2.9% missing data
   3   (0.916) 0.916 0.989 0.997 0.771 0.916 0.916 0.999 0.992 
   1   (0.084) 0.084 0.011 0.003 0.229 0.084 0.084 0.001 0.008 

Locus 841 : 
2 alleles
10.9% missing data
   2   (0.923) 0.923 0.900 0.963 0.970 0.923 0.923 0.895 0.972 
   4   (0.077) 0.077 0.100 0.037 0.030 0.077 0.077 0.105 0.028 

Locus 842 : 
2 alleles
5.1% missing data
   2   (0.906) 0.906 0.926 0.965 0.943 0.906 0.906 0.990 0.969 
   4   (0.094) 0.094 0.074 0.035 0.057 0.094 0.094 0.010 0.031 

Locus 843 : 
2 alleles
12.3% missing data
   2   (0.798) 0.798 0.875 0.956 0.769 0.798 0.798 0.984 0.951 
   4   (0.202) 0.202 0.125 0.044 0.231 0.202 0.202 0.016 0.049 

Locus 844 : 
2 alleles
2.9% missing data
   3   (0.904) 0.904 0.938 0.953 0.964 0.903 0.903 0.988 0.719 
   1   (0.096) 0.096 0.062 0.047 0.036 0.097 0.097 0.012 0.281 

Locus 845 : 
2 alleles
13.8% missing data
   1   (0.815) 0.815 0.916 0.508 0.755 0.815 0.816 0.921 0.947 
   3   (0.185) 0.185 0.084 0.492 0.245 0.185 0.184 0.079 0.053 

Locus 846 : 
2 alleles
12.3% missing data
   1   (0.867) 0.867 0.927 0.990 0.887 0.868 0.867 0.890 0.612 
   4   (0.133) 0.133 0.073 0.010 0.113 0.132 0.133 0.110 0.388 

Locus 847 : 
2 alleles
4.3% missing data
   1   (0.756) 0.756 0.818 0.982 0.701 0.756 0.757 0.824 0.933 
   3   (0.244) 0.244 0.182 0.018 0.299 0.244 0.243 0.176 0.067 

Locus 848 : 
2 alleles
8.0% missing data
   1   (0.524) 0.524 0.488 0.510 0.526 0.524 0.524 0.975 0.516 
   3   (0.476) 0.476 0.512 0.490 0.474 0.476 0.476 0.025 0.484 

Locus 849 : 
2 alleles
8.7% missing data
   3   (0.940) 0.940 0.991 0.978 0.888 0.940 0.940 0.998 0.994 
   2   (0.060) 0.060 0.009 0.022 0.112 0.060 0.060 0.002 0.006 

Locus 850 : 
2 alleles
10.9% missing data
   1   (0.753) 0.753 0.806 0.075 0.805 0.753 0.753 0.760 0.566 
   3   (0.247) 0.247 0.194 0.925 0.195 0.247 0.247 0.240 0.434 

Locus 851 : 
2 alleles
5.8% missing data
   2   (0.895) 0.895 0.937 0.986 0.916 0.895 0.895 0.916 0.976 
   4   (0.105) 0.105 0.063 0.014 0.084 0.105 0.105 0.084 0.024 

Locus 852 : 
2 alleles
4.3% missing data
   4   (0.906) 0.906 0.921 0.989 0.941 0.906 0.906 0.989 0.971 
   2   (0.094) 0.094 0.079 0.011 0.059 0.094 0.094 0.011 0.029 

Locus 853 : 
2 alleles
2.9% missing data
   1   (0.212) 0.212 0.269 0.052 0.168 0.212 0.212 0.014 0.054 
   3   (0.788) 0.788 0.731 0.948 0.832 0.788 0.788 0.986 0.946 

Locus 854 : 
2 alleles
5.8% missing data
   1   (0.892) 0.892 0.938 0.990 0.908 0.892 0.892 0.996 0.976 
   3   (0.108) 0.108 0.062 0.010 0.092 0.108 0.108 0.004 0.024 

Locus 855 : 
2 alleles
10.9% missing data
   1   (0.122) 0.122 0.090 0.161 0.099 0.122 0.122 0.006 0.032 
   3   (0.878) 0.878 0.910 0.839 0.901 0.878 0.878 0.994 0.968 

Locus 856 : 
2 alleles
1.4% missing data
   1   (0.687) 0.687 0.794 0.931 0.587 0.687 0.687 0.979 0.927 
   3   (0.313) 0.313 0.206 0.069 0.413 0.313 0.313 0.021 0.073 

Locus 857 : 
2 alleles
3.6% missing data
   1   (0.184) 0.184 0.167 0.015 0.181 0.184 0.184 0.014 0.050 
   3   (0.816) 0.816 0.833 0.985 0.819 0.816 0.816 0.986 0.950 

Locus 858 : 
2 alleles
13.0% missing data
   3   (0.193) 0.193 0.163 0.079 0.194 0.193 0.193 0.190 0.078 
   4   (0.807) 0.807 0.837 0.921 0.806 0.807 0.807 0.810 0.922 

Locus 859 : 
2 alleles
12.3% missing data
   4   (0.880) 0.880 0.884 0.943 0.924 0.879 0.879 0.856 0.968 
   2   (0.120) 0.120 0.116 0.057 0.076 0.121 0.121 0.144 0.032 

Locus 860 : 
2 alleles
8.0% missing data
   3   (0.839) 0.839 0.888 0.927 0.839 0.839 0.839 0.380 0.962 
   1   (0.161) 0.161 0.112 0.073 0.161 0.161 0.161 0.620 0.038 

Locus 861 : 
2 alleles
5.1% missing data
   2   (0.176) 0.177 0.246 0.023 0.107 0.176 0.177 0.377 0.069 
   4   (0.824) 0.823 0.754 0.977 0.893 0.824 0.823 0.623 0.931 

Locus 862 : 
2 alleles
5.8% missing data
   4   (0.295) 0.295 0.200 0.026 0.324 0.296 0.295 0.247 0.349 
   1   (0.705) 0.705 0.800 0.974 0.676 0.704 0.705 0.753 0.651 

Locus 863 : 
2 alleles
4.3% missing data
   3   (0.945) 0.946 0.697 0.971 0.993 0.946 0.946 0.890 0.970 
   1   (0.055) 0.054 0.303 0.029 0.007 0.054 0.054 0.110 0.030 

Locus 864 : 
2 alleles
4.3% missing data
   4   (0.878) 0.878 0.933 0.953 0.881 0.878 0.878 0.992 0.977 
   3   (0.122) 0.122 0.067 0.047 0.119 0.122 0.122 0.008 0.023 

Locus 865 : 
2 alleles
1.4% missing data
   1   (0.141) 0.141 0.118 0.018 0.141 0.141 0.141 0.008 0.050 
   3   (0.859) 0.859 0.882 0.982 0.859 0.859 0.859 0.992 0.950 

Locus 866 : 
2 alleles
9.4% missing data
   2   (0.911) 0.911 0.864 0.873 0.973 0.911 0.911 0.993 0.968 
   1   (0.089) 0.089 0.136 0.127 0.027 0.089 0.089 0.007 0.032 

Locus 867 : 
2 alleles
2.2% missing data
   1   (0.084) 0.083 0.062 0.008 0.061 0.083 0.083 0.109 0.025 
   2   (0.916) 0.917 0.938 0.992 0.939 0.917 0.917 0.891 0.975 

Locus 868 : 
2 alleles
3.6% missing data
   3   (0.830) 0.830 0.788 0.978 0.931 0.830 0.830 0.533 0.751 
   4   (0.170) 0.170 0.212 0.022 0.069 0.170 0.170 0.467 0.249 

Locus 869 : 
2 alleles
4.3% missing data
   4   (0.895) 0.895 0.944 0.986 0.951 0.894 0.895 0.936 0.737 
   2   (0.105) 0.105 0.056 0.014 0.049 0.106 0.105 0.064 0.263 

Locus 870 : 
2 alleles
5.1% missing data
   2   (0.898) 0.898 0.927 0.772 0.927 0.898 0.898 0.995 0.972 
   4   (0.102) 0.102 0.073 0.228 0.073 0.102 0.102 0.005 0.028 

Locus 871 : 
2 alleles
14.5% missing data
   1   (0.669) 0.668 0.743 0.462 0.660 0.669 0.669 0.947 0.571 
   4   (0.331) 0.332 0.257 0.538 0.340 0.331 0.331 0.053 0.429 

Locus 872 : 
2 alleles
6.5% missing data
   4   (0.896) 0.896 0.894 0.964 0.955 0.896 0.896 0.736 0.707 
   2   (0.104) 0.104 0.106 0.036 0.045 0.104 0.104 0.264 0.293 

Locus 873 : 
2 alleles
12.3% missing data
   1   (0.884) 0.883 0.901 0.898 0.930 0.883 0.884 0.992 0.961 
   2   (0.116) 0.117 0.099 0.102 0.070 0.117 0.116 0.008 0.039 

Locus 874 : 
2 alleles
1.4% missing data
   1   (0.863) 0.863 0.900 0.934 0.889 0.863 0.863 0.983 0.964 
   3   (0.137) 0.137 0.100 0.066 0.111 0.137 0.137 0.017 0.036 

Locus 875 : 
2 alleles
8.7% missing data
   2   (0.884) 0.884 0.923 0.981 0.896 0.884 0.884 0.894 0.973 
   4   (0.116) 0.116 0.077 0.019 0.104 0.116 0.116 0.106 0.027 

Locus 876 : 
2 alleles
2.9% missing data
   3   (0.898) 0.898 0.822 0.995 0.963 0.898 0.898 0.772 0.971 
   1   (0.102) 0.102 0.178 0.005 0.037 0.102 0.102 0.228 0.029 

Locus 877 : 
2 alleles
0.7% missing data
   1   (0.057) 0.056 0.007 0.002 0.092 0.057 0.056 0.001 0.005 
   2   (0.943) 0.944 0.993 0.998 0.908 0.943 0.944 0.999 0.995 

Locus 878 : 
2 alleles
12.3% missing data
   3   (0.722) 0.722 0.784 0.966 0.706 0.722 0.722 0.584 0.647 
   2   (0.278) 0.278 0.216 0.034 0.294 0.278 0.278 0.416 0.353 

Locus 879 : 
2 alleles
2.9% missing data
   1   (0.928) 0.928 0.956 0.992 0.974 0.929 0.928 0.905 0.606 
   3   (0.072) 0.072 0.044 0.008 0.026 0.071 0.072 0.095 0.394 

Locus 880 : 
2 alleles
9.4% missing data
   1   (0.710) 0.710 0.669 0.530 0.746 0.710 0.710 0.614 0.918 
   4   (0.290) 0.290 0.331 0.470 0.254 0.290 0.290 0.386 0.082 

Locus 881 : 
2 alleles
13.0% missing data
   2   (0.920) 0.920 0.978 0.970 0.891 0.920 0.920 0.974 0.982 
   4   (0.080) 0.080 0.022 0.030 0.109 0.080 0.080 0.026 0.018 

Locus 882 : 
2 alleles
15.9% missing data
   3   (0.884) 0.884 0.952 0.993 0.859 0.884 0.884 0.973 0.965 
   1   (0.116) 0.116 0.048 0.007 0.141 0.116 0.116 0.027 0.035 

Locus 883 : 
2 alleles
2.9% missing data
   3   (0.920) 0.920 0.915 0.700 0.963 0.920 0.920 0.995 0.975 
   1   (0.080) 0.080 0.085 0.300 0.037 0.080 0.080 0.005 0.025 

Locus 884 : 
2 alleles
3.6% missing data
   1   (0.793) 0.793 0.798 0.973 0.850 0.793 0.793 0.990 0.556 
   3   (0.207) 0.207 0.202 0.027 0.150 0.207 0.207 0.010 0.444 

Locus 885 : 
2 alleles
13.0% missing data
   2   (0.884) 0.884 0.954 0.989 0.856 0.884 0.884 0.995 0.960 
   4   (0.116) 0.116 0.046 0.011 0.144 0.116 0.116 0.005 0.040 

Locus 886 : 
2 alleles
11.6% missing data
   2   (0.918) 0.918 0.937 0.982 0.941 0.918 0.918 0.939 0.983 
   4   (0.082) 0.082 0.063 0.018 0.059 0.082 0.082 0.061 0.017 

Locus 887 : 
2 alleles
13.0% missing data
   1   (0.922) 0.922 0.957 0.935 0.945 0.922 0.922 0.994 0.977 
   2   (0.078) 0.078 0.043 0.065 0.055 0.078 0.078 0.006 0.023 

Locus 888 : 
2 alleles
17.4% missing data
   1   (0.703) 0.703 0.604 0.446 0.800 0.702 0.703 0.625 0.857 
   3   (0.297) 0.297 0.396 0.554 0.200 0.298 0.297 0.375 0.143 

Locus 889 : 
2 alleles
3.6% missing data
   3   (0.876) 0.876 0.921 0.995 0.902 0.876 0.876 0.738 0.957 
   1   (0.124) 0.124 0.079 0.005 0.098 0.124 0.124 0.262 0.043 

Locus 890 : 
2 alleles
6.5% missing data
   4   (0.670) 0.670 0.556 0.960 0.711 0.670 0.670 0.684 0.879 
   2   (0.330) 0.330 0.444 0.040 0.289 0.330 0.330 0.316 0.121 

Locus 891 : 
2 alleles
5.8% missing data
   2   (0.443) 0.443 0.353 0.659 0.497 0.443 0.443 0.024 0.491 
   4   (0.557) 0.557 0.647 0.341 0.503 0.557 0.557 0.976 0.509 

Locus 892 : 
2 alleles
5.8% missing data
   2   (0.840) 0.840 0.806 0.642 0.898 0.840 0.840 0.837 0.954 
   1   (0.160) 0.160 0.194 0.358 0.102 0.160 0.160 0.163 0.046 

Locus 893 : 
2 alleles
13.8% missing data
   4   (0.731) 0.731 0.821 0.970 0.675 0.731 0.731 0.599 0.845 
   2   (0.269) 0.269 0.179 0.030 0.325 0.269 0.269 0.401 0.155 

Locus 894 : 
2 alleles
13.0% missing data
   3   (0.539) 0.539 0.612 0.053 0.533 0.539 0.539 0.042 0.594 
   4   (0.461) 0.461 0.388 0.947 0.467 0.461 0.461 0.958 0.406 

Locus 895 : 
2 alleles
3.6% missing data
   1   (0.948) 0.948 0.993 0.998 0.900 0.948 0.948 0.994 0.995 
   3   (0.052) 0.052 0.007 0.002 0.100 0.052 0.052 0.006 0.005 

Locus 896 : 
2 alleles
13.0% missing data
   2   (0.744) 0.744 0.840 0.977 0.743 0.743 0.744 0.784 0.631 
   3   (0.256) 0.256 0.160 0.023 0.257 0.257 0.256 0.216 0.369 

Locus 897 : 
2 alleles
15.2% missing data
   3   (0.780) 0.780 0.783 0.980 0.792 0.780 0.780 0.539 0.933 
   4   (0.220) 0.220 0.217 0.020 0.208 0.220 0.220 0.461 0.067 

Locus 898 : 
2 alleles
1.4% missing data
   1   (0.885) 0.885 0.810 0.987 0.949 0.886 0.885 0.513 0.956 
   3   (0.115) 0.115 0.190 0.013 0.051 0.114 0.115 0.487 0.044 

Locus 899 : 
2 alleles
13.8% missing data
   1   (0.870) 0.871 0.923 0.982 0.865 0.871 0.871 0.984 0.888 
   3   (0.130) 0.129 0.077 0.018 0.135 0.129 0.129 0.016 0.112 

Locus 900 : 
2 alleles
2.9% missing data
   3   (0.930) 0.930 0.987 0.994 0.904 0.930 0.930 0.998 0.991 
   1   (0.070) 0.070 0.013 0.006 0.096 0.070 0.070 0.002 0.009 

Locus 901 : 
2 alleles
4.3% missing data
   3   (0.887) 0.887 0.932 0.983 0.903 0.887 0.887 0.941 0.972 
   2   (0.113) 0.113 0.068 0.017 0.097 0.113 0.113 0.059 0.028 

Locus 902 : 
2 alleles
12.3% missing data
   4   (0.925) 0.925 0.980 0.955 0.907 0.925 0.925 0.997 0.987 
   1   (0.075) 0.075 0.020 0.045 0.093 0.075 0.075 0.003 0.013 

Locus 903 : 
2 alleles
13.0% missing data
   4   (0.648) 0.647 0.721 0.440 0.634 0.647 0.648 0.961 0.612 
   2   (0.352) 0.353 0.279 0.560 0.366 0.353 0.352 0.039 0.388 

Locus 904 : 
2 alleles
8.7% missing data
   4   (0.502) 0.503 0.462 0.479 0.486 0.503 0.503 0.748 0.658 
   2   (0.498) 0.497 0.538 0.521 0.514 0.497 0.497 0.252 0.342 

Locus 905 : 
2 alleles
6.5% missing data
   1   (0.884) 0.884 0.952 0.992 0.858 0.884 0.884 0.992 0.973 
   3   (0.116) 0.116 0.048 0.008 0.142 0.116 0.116 0.008 0.027 

Locus 906 : 
2 alleles
12.3% missing data
   2   (0.916) 0.916 0.956 0.914 0.965 0.916 0.916 0.980 0.649 
   4   (0.084) 0.084 0.044 0.086 0.035 0.084 0.084 0.020 0.351 

Locus 907 : 
2 alleles
1.4% missing data
   1   (0.910) 0.911 0.948 0.985 0.926 0.911 0.911 0.995 0.978 
   2   (0.090) 0.089 0.052 0.015 0.074 0.089 0.089 0.005 0.022 

Locus 908 : 
2 alleles
12.3% missing data
   3   (0.799) 0.799 0.828 0.976 0.792 0.799 0.799 0.978 0.875 
   1   (0.201) 0.201 0.172 0.024 0.208 0.201 0.201 0.022 0.125 

Locus 909 : 
2 alleles
3.6% missing data
   1   (0.741) 0.741 0.696 0.977 0.821 0.741 0.741 0.985 0.200 
   4   (0.259) 0.259 0.304 0.023 0.179 0.259 0.259 0.015 0.800 

Locus 910 : 
2 alleles
12.3% missing data
   4   (0.584) 0.584 0.557 0.652 0.619 0.584 0.584 0.441 0.498 
   1   (0.416) 0.416 0.443 0.348 0.381 0.416 0.416 0.559 0.502 

Locus 911 : 
2 alleles
15.9% missing data
   3   (0.865) 0.865 0.971 0.995 0.725 0.865 0.865 0.940 0.966 
   1   (0.135) 0.135 0.029 0.005 0.275 0.135 0.135 0.060 0.034 

Locus 912 : 
2 alleles
2.9% missing data
   1   (0.928) 0.928 0.989 0.961 0.923 0.928 0.928 0.984 0.817 
   3   (0.072) 0.072 0.011 0.039 0.077 0.072 0.072 0.016 0.183 

Locus 913 : 
2 alleles
18.8% missing data
   1   (0.857) 0.857 0.858 0.963 0.899 0.857 0.857 0.984 0.827 
   3   (0.143) 0.143 0.142 0.037 0.101 0.143 0.143 0.016 0.173 

Locus 914 : 
2 alleles
10.1% missing data
   3   (0.815) 0.815 0.875 0.889 0.799 0.815 0.815 0.874 0.955 
   1   (0.185) 0.185 0.125 0.111 0.201 0.185 0.185 0.126 0.045 

Locus 915 : 
2 alleles
5.1% missing data
   1   (0.840) 0.840 0.830 0.753 0.899 0.840 0.840 0.847 0.930 
   3   (0.160) 0.160 0.170 0.247 0.101 0.160 0.160 0.153 0.070 

Locus 916 : 
2 alleles
4.3% missing data
   2   (0.728) 0.728 0.624 0.958 0.767 0.728 0.728 0.974 0.900 
   4   (0.272) 0.272 0.376 0.042 0.233 0.272 0.272 0.026 0.100 

Locus 917 : 
2 alleles
1.4% missing data
   2   (0.797) 0.797 0.913 0.085 0.789 0.797 0.797 0.984 0.679 
   4   (0.203) 0.203 0.087 0.915 0.211 0.203 0.203 0.016 0.321 

Locus 918 : 
2 alleles
2.9% missing data
   2   (0.852) 0.852 0.856 0.063 0.910 0.852 0.852 0.969 0.953 
   4   (0.148) 0.148 0.144 0.937 0.090 0.148 0.148 0.031 0.047 

Locus 919 : 
2 alleles
2.9% missing data
   4   (0.671) 0.671 0.652 0.699 0.662 0.670 0.671 0.965 0.896 
   1   (0.329) 0.329 0.348 0.301 0.338 0.330 0.329 0.035 0.104 

Locus 920 : 
2 alleles
12.3% missing data
   3   (0.902) 0.902 0.922 0.948 0.946 0.902 0.902 0.889 0.967 
   1   (0.098) 0.098 0.078 0.052 0.054 0.098 0.098 0.111 0.033 

Locus 921 : 
2 alleles
13.0% missing data
   3   (0.806) 0.806 0.805 0.564 0.865 0.807 0.806 0.036 0.942 
   1   (0.194) 0.194 0.195 0.436 0.135 0.193 0.194 0.964 0.058 

Locus 922 : 
2 alleles
9.4% missing data
   2   (0.907) 0.907 0.958 0.995 0.902 0.907 0.907 0.938 0.979 
   4   (0.093) 0.093 0.042 0.005 0.098 0.093 0.093 0.062 0.021 

Locus 923 : 
2 alleles
5.1% missing data
   4   (0.712) 0.712 0.760 0.929 0.679 0.712 0.712 0.949 0.849 
   3   (0.288) 0.288 0.240 0.071 0.321 0.288 0.288 0.051 0.151 

Locus 924 : 
2 alleles
13.8% missing data
   3   (0.875) 0.875 0.920 0.912 0.887 0.875 0.875 0.990 0.907 
   1   (0.125) 0.125 0.080 0.088 0.113 0.125 0.125 0.010 0.093 

Locus 925 : 
2 alleles
2.9% missing data
   3   (0.806) 0.806 0.845 0.980 0.831 0.806 0.806 0.954 0.605 
   1   (0.194) 0.194 0.155 0.020 0.169 0.194 0.194 0.046 0.395 

Locus 926 : 
2 alleles
5.1% missing data
   4   (0.768) 0.769 0.719 0.968 0.784 0.769 0.769 0.985 0.932 
   2   (0.232) 0.231 0.281 0.032 0.216 0.231 0.231 0.015 0.068 

Locus 927 : 
2 alleles
8.0% missing data
   1   (0.449) 0.449 0.574 0.057 0.439 0.449 0.449 0.060 0.323 
   3   (0.551) 0.551 0.426 0.943 0.561 0.551 0.551 0.940 0.677 

Locus 928 : 
2 alleles
3.6% missing data
   3   (0.842) 0.842 0.954 0.979 0.800 0.842 0.842 0.992 0.706 
   4   (0.158) 0.158 0.046 0.021 0.200 0.158 0.158 0.008 0.294 

Locus 929 : 
2 alleles
1.4% missing data
   2   (0.892) 0.892 0.883 0.991 0.931 0.892 0.892 0.791 0.979 
   4   (0.108) 0.108 0.117 0.009 0.069 0.108 0.108 0.209 0.021 

Locus 930 : 
2 alleles
14.5% missing data
   3   (0.916) 0.916 0.964 0.992 0.957 0.916 0.916 0.963 0.638 
   4   (0.084) 0.084 0.036 0.008 0.043 0.084 0.084 0.037 0.362 

Locus 931 : 
2 alleles
2.9% missing data
   2   (0.893) 0.893 0.954 0.994 0.883 0.892 0.893 0.985 0.976 
   4   (0.107) 0.107 0.046 0.006 0.117 0.108 0.107 0.015 0.024 

Locus 932 : 
2 alleles
3.6% missing data
   1   (0.137) 0.137 0.054 0.010 0.139 0.137 0.137 0.013 0.179 
   3   (0.863) 0.863 0.946 0.990 0.861 0.863 0.863 0.987 0.821 

Locus 933 : 
2 alleles
12.3% missing data
   1   (0.846) 0.846 0.895 0.879 0.873 0.846 0.846 0.783 0.801 
   4   (0.154) 0.154 0.105 0.121 0.127 0.154 0.154 0.217 0.199 

Locus 934 : 
2 alleles
11.6% missing data
   2   (0.906) 0.906 0.749 0.980 0.979 0.906 0.906 0.775 0.717 
   3   (0.094) 0.094 0.251 0.020 0.021 0.094 0.094 0.225 0.283 

Locus 935 : 
2 alleles
10.1% missing data
   1   (0.544) 0.544 0.638 0.656 0.548 0.543 0.544 0.623 0.145 
   4   (0.456) 0.456 0.362 0.344 0.452 0.457 0.456 0.377 0.855 

Locus 936 : 
2 alleles
8.7% missing data
   2   (0.591) 0.591 0.523 0.041 0.702 0.591 0.591 0.061 0.455 
   3   (0.409) 0.409 0.477 0.959 0.298 0.409 0.409 0.939 0.545 

Locus 937 : 
2 alleles
12.3% missing data
   1   (0.910) 0.910 0.986 0.997 0.777 0.911 0.910 0.977 0.990 
   4   (0.090) 0.090 0.014 0.003 0.223 0.089 0.090 0.023 0.010 

Locus 938 : 
2 alleles
5.1% missing data
   1   (0.816) 0.816 0.849 0.773 0.846 0.816 0.816 0.977 0.697 
   4   (0.184) 0.184 0.151 0.227 0.154 0.184 0.184 0.023 0.303 

Locus 939 : 
2 alleles
5.1% missing data
   1   (0.738) 0.738 0.658 0.615 0.821 0.737 0.738 0.710 0.923 
   2   (0.262) 0.262 0.342 0.385 0.179 0.263 0.262 0.290 0.077 

Locus 940 : 
2 alleles
0.7% missing data
   3   (0.904) 0.904 0.910 0.991 0.938 0.904 0.904 0.989 0.970 
   1   (0.096) 0.096 0.090 0.009 0.062 0.096 0.096 0.011 0.030 

Locus 941 : 
2 alleles
6.5% missing data
   3   (0.453) 0.453 0.286 0.537 0.549 0.453 0.453 0.060 0.785 
   4   (0.547) 0.547 0.714 0.463 0.451 0.547 0.547 0.940 0.215 

Locus 942 : 
2 alleles
5.8% missing data
   2   (0.854) 0.854 0.934 0.871 0.870 0.854 0.854 0.741 0.708 
   4   (0.146) 0.146 0.066 0.129 0.130 0.146 0.146 0.259 0.292 

Locus 943 : 
2 alleles
3.6% missing data
   2   (0.921) 0.921 0.953 0.967 0.971 0.921 0.921 0.974 0.640 
   4   (0.079) 0.079 0.047 0.033 0.029 0.079 0.079 0.026 0.360 

Locus 944 : 
2 alleles
2.9% missing data
   4   (0.676) 0.676 0.643 0.963 0.676 0.676 0.676 0.702 0.888 
   1   (0.324) 0.324 0.357 0.037 0.324 0.324 0.324 0.298 0.112 

Locus 945 : 
2 alleles
3.6% missing data
   3   (0.889) 0.888 0.874 0.844 0.947 0.888 0.888 0.986 0.969 
   1   (0.111) 0.112 0.126 0.156 0.053 0.112 0.112 0.014 0.031 

Locus 946 : 
2 alleles
12.3% missing data
   2   (0.957) 0.957 0.843 0.991 0.995 0.957 0.957 0.959 0.990 
   1   (0.043) 0.043 0.157 0.009 0.005 0.043 0.043 0.041 0.010 

Locus 947 : 
2 alleles
3.6% missing data
   2   (0.898) 0.898 0.957 0.987 0.935 0.898 0.898 0.995 0.694 
   4   (0.102) 0.102 0.043 0.013 0.065 0.102 0.102 0.005 0.306 

Locus 948 : 
2 alleles
15.2% missing data
   3   (0.348) 0.348 0.322 0.429 0.352 0.348 0.348 0.385 0.144 
   4   (0.652) 0.652 0.678 0.571 0.648 0.652 0.652 0.615 0.856 

Locus 949 : 
2 alleles
5.1% missing data
   1   (0.796) 0.795 0.863 0.974 0.790 0.795 0.795 0.915 0.944 
   3   (0.204) 0.205 0.137 0.026 0.210 0.205 0.205 0.085 0.056 

Locus 950 : 
2 alleles
10.1% missing data
   1   (0.884) 0.884 0.975 0.897 0.750 0.884 0.884 0.974 0.983 
   3   (0.116) 0.116 0.025 0.103 0.250 0.116 0.116 0.026 0.017 

Locus 951 : 
2 alleles
2.2% missing data
   1   (0.896) 0.896 0.941 0.996 0.911 0.895 0.896 0.994 0.966 
   3   (0.104) 0.104 0.059 0.004 0.089 0.105 0.104 0.006 0.034 

Locus 952 : 
2 alleles
12.3% missing data
   1   (0.943) 0.943 0.991 0.980 0.911 0.943 0.943 0.989 0.994 
   3   (0.057) 0.057 0.009 0.020 0.089 0.057 0.057 0.011 0.006 

Locus 953 : 
2 alleles
3.6% missing data
   4   (0.765) 0.765 0.727 0.823 0.791 0.765 0.765 0.974 0.910 
   2   (0.235) 0.235 0.273 0.177 0.209 0.235 0.235 0.026 0.090 

Locus 954 : 
2 alleles
12.3% missing data
   1   (0.162) 0.162 0.043 0.095 0.322 0.162 0.162 0.006 0.021 
   2   (0.838) 0.838 0.957 0.905 0.678 0.838 0.838 0.994 0.979 

Locus 955 : 
2 alleles
2.9% missing data
   1   (0.316) 0.315 0.363 0.023 0.286 0.315 0.315 0.507 0.419 
   3   (0.684) 0.685 0.637 0.977 0.714 0.685 0.685 0.493 0.581 

Locus 956 : 
2 alleles
7.2% missing data
   2   (0.886) 0.885 0.938 0.851 0.908 0.885 0.885 0.927 0.935 
   4   (0.114) 0.115 0.062 0.149 0.092 0.115 0.115 0.073 0.065 

Locus 957 : 
2 alleles
4.3% missing data
   4   (0.899) 0.899 0.945 0.980 0.913 0.899 0.899 0.970 0.980 
   2   (0.101) 0.101 0.055 0.020 0.087 0.101 0.101 0.030 0.020 

Locus 958 : 
2 alleles
9.4% missing data
   3   (0.534) 0.534 0.620 0.356 0.409 0.535 0.534 0.933 0.889 
   1   (0.466) 0.466 0.380 0.644 0.591 0.465 0.466 0.067 0.111 

Locus 959 : 
2 alleles
1.4% missing data
   3   (0.919) 0.919 0.977 0.986 0.917 0.919 0.918 0.996 0.984 
   4   (0.081) 0.081 0.023 0.014 0.083 0.081 0.082 0.004 0.016 

Locus 960 : 
2 alleles
4.3% missing data
   3   (0.629) 0.629 0.638 0.961 0.579 0.630 0.630 0.700 0.903 
   1   (0.371) 0.371 0.362 0.039 0.421 0.370 0.370 0.300 0.097 

Locus 961 : 
2 alleles
6.5% missing data
   2   (0.827) 0.827 0.876 0.543 0.852 0.827 0.827 0.887 0.947 
   3   (0.173) 0.173 0.124 0.457 0.148 0.173 0.173 0.113 0.053 

Locus 962 : 
2 alleles
12.3% missing data
   3   (0.885) 0.885 0.926 0.988 0.929 0.885 0.885 0.854 0.409 
   1   (0.115) 0.115 0.074 0.012 0.071 0.115 0.115 0.146 0.591 

Locus 963 : 
2 alleles
5.8% missing data
   1   (0.644) 0.644 0.559 0.744 0.693 0.644 0.644 0.603 0.869 
   3   (0.356) 0.356 0.441 0.256 0.307 0.356 0.356 0.397 0.131 

Locus 964 : 
2 alleles
3.6% missing data
   3   (0.894) 0.894 0.911 0.995 0.914 0.894 0.894 0.994 0.964 
   4   (0.106) 0.106 0.089 0.005 0.086 0.106 0.106 0.006 0.036 

Locus 965 : 
2 alleles
7.2% missing data
   4   (0.374) 0.374 0.193 0.972 0.478 0.375 0.375 0.178 0.082 
   1   (0.626) 0.626 0.807 0.028 0.522 0.625 0.625 0.822 0.918 

Locus 966 : 
2 alleles
11.6% missing data
   3   (0.916) 0.916 0.939 0.320 0.965 0.916 0.916 0.909 0.976 
   1   (0.084) 0.084 0.061 0.680 0.035 0.084 0.084 0.091 0.024 

Locus 967 : 
2 alleles
3.6% missing data
   1   (0.313) 0.313 0.332 0.056 0.329 0.312 0.313 0.031 0.158 
   4   (0.687) 0.687 0.668 0.944 0.671 0.688 0.687 0.969 0.842 

Locus 968 : 
2 alleles
2.2% missing data
   3   (0.866) 0.866 0.935 0.986 0.880 0.867 0.867 0.988 0.517 
   1   (0.134) 0.134 0.065 0.014 0.120 0.133 0.133 0.012 0.483 

Locus 969 : 
2 alleles
8.0% missing data
   1   (0.915) 0.915 0.950 0.862 0.941 0.915 0.915 0.972 0.965 
   3   (0.085) 0.085 0.050 0.138 0.059 0.085 0.085 0.028 0.035 

Locus 970 : 
2 alleles
10.9% missing data
   1   (0.112) 0.112 0.043 0.110 0.142 0.111 0.111 0.089 0.027 
   2   (0.888) 0.888 0.957 0.890 0.858 0.889 0.889 0.911 0.973 

Locus 971 : 
2 alleles
13.0% missing data
   4   (0.894) 0.893 0.905 0.836 0.947 0.893 0.893 0.989 0.965 
   2   (0.106) 0.107 0.095 0.164 0.053 0.107 0.107 0.011 0.035 

Locus 972 : 
2 alleles
5.1% missing data
   4   (0.916) 0.916 0.959 0.984 0.959 0.916 0.916 0.993 0.584 
   3   (0.084) 0.084 0.041 0.016 0.041 0.084 0.084 0.007 0.416 

Locus 973 : 
2 alleles
12.3% missing data
   4   (0.833) 0.833 0.786 0.947 0.901 0.833 0.833 0.693 0.903 
   1   (0.167) 0.167 0.214 0.053 0.099 0.167 0.167 0.307 0.097 

Locus 974 : 
2 alleles
1.4% missing data
   2   (0.941) 0.941 0.993 0.998 0.883 0.941 0.941 0.992 0.995 
   3   (0.059) 0.059 0.007 0.002 0.117 0.059 0.059 0.008 0.005 

Locus 975 : 
2 alleles
9.4% missing data
   1   (0.900) 0.900 0.847 0.982 0.973 0.900 0.900 0.987 0.655 
   3   (0.100) 0.100 0.153 0.018 0.027 0.100 0.100 0.013 0.345 

Locus 976 : 
2 alleles
2.2% missing data
   2   (0.915) 0.915 0.877 0.980 0.964 0.915 0.915 0.987 0.961 
   4   (0.085) 0.085 0.123 0.020 0.036 0.085 0.085 0.013 0.039 

Locus 977 : 
2 alleles
1.4% missing data
   2   (0.803) 0.803 0.943 0.980 0.677 0.803 0.803 0.991 0.724 
   3   (0.197) 0.197 0.057 0.020 0.323 0.197 0.197 0.009 0.276 

Locus 978 : 
2 alleles
5.1% missing data
   4   (0.765) 0.764 0.710 0.969 0.833 0.764 0.764 0.595 0.936 
   2   (0.235) 0.236 0.290 0.031 0.167 0.236 0.236 0.405 0.064 

Locus 979 : 
2 alleles
15.2% missing data
   4   (0.790) 0.791 0.828 0.954 0.764 0.791 0.791 0.982 0.947 
   2   (0.210) 0.209 0.172 0.046 0.236 0.209 0.209 0.018 0.053 

Locus 980 : 
2 alleles
11.6% missing data
   2   (0.893) 0.893 0.894 0.950 0.939 0.893 0.893 0.986 0.961 
   4   (0.107) 0.107 0.106 0.050 0.061 0.107 0.107 0.014 0.039 

Locus 981 : 
2 alleles
4.3% missing data
   2   (0.151) 0.151 0.090 0.224 0.155 0.151 0.151 0.190 0.036 
   4   (0.849) 0.849 0.910 0.776 0.845 0.849 0.849 0.810 0.964 

Locus 982 : 
2 alleles
19.6% missing data
   2   (0.894) 0.894 0.809 0.987 0.956 0.894 0.894 0.820 0.961 
   1   (0.106) 0.106 0.191 0.013 0.044 0.106 0.106 0.180 0.039 

Locus 983 : 
2 alleles
2.2% missing data
   3   (0.906) 0.906 0.886 0.796 0.957 0.906 0.906 0.966 0.953 
   1   (0.094) 0.094 0.114 0.204 0.043 0.094 0.094 0.034 0.047 

Locus 984 : 
2 alleles
9.4% missing data
   4   (0.846) 0.846 0.901 0.969 0.864 0.846 0.846 0.623 0.952 
   1   (0.154) 0.154 0.099 0.031 0.136 0.154 0.154 0.377 0.048 

Locus 985 : 
2 alleles
3.6% missing data
   2   (0.152) 0.152 0.103 0.033 0.138 0.152 0.152 0.078 0.044 
   4   (0.848) 0.848 0.897 0.967 0.862 0.848 0.848 0.922 0.956 

Locus 986 : 
2 alleles
2.9% missing data
   1   (0.908) 0.909 0.976 0.997 0.858 0.909 0.909 0.818 0.988 
   2   (0.092) 0.091 0.024 0.003 0.142 0.091 0.091 0.182 0.012 

Locus 987 : 
2 alleles
10.1% missing data
   1   (0.906) 0.906 0.917 0.993 0.953 0.906 0.906 0.981 0.909 
   3   (0.094) 0.094 0.083 0.007 0.047 0.094 0.094 0.019 0.091 

Locus 988 : 
2 alleles
4.3% missing data
   1   (0.144) 0.144 0.038 0.034 0.241 0.144 0.144 0.036 0.023 
   4   (0.856) 0.856 0.962 0.966 0.759 0.856 0.856 0.964 0.977 

Locus 989 : 
2 alleles
2.9% missing data
   2   (0.758) 0.758 0.781 0.965 0.818 0.758 0.758 0.592 0.608 
   4   (0.242) 0.242 0.219 0.035 0.182 0.242 0.242 0.408 0.392 

Locus 990 : 
2 alleles
5.1% missing data
   1   (0.151) 0.151 0.114 0.024 0.104 0.151 0.151 0.226 0.334 
   3   (0.849) 0.849 0.886 0.976 0.896 0.849 0.849 0.774 0.666 

Locus 991 : 
2 alleles
15.9% missing data
   1   (0.944) 0.944 0.991 0.971 0.942 0.944 0.944 0.998 0.993 
   2   (0.056) 0.056 0.009 0.029 0.058 0.056 0.056 0.002 0.007 

Locus 992 : 
2 alleles
5.8% missing data
   1   (0.826) 0.826 0.864 0.829 0.817 0.826 0.826 0.610 0.952 
   3   (0.174) 0.174 0.136 0.171 0.183 0.174 0.174 0.390 0.048 

Locus 993 : 
2 alleles
0.7% missing data
   1   (0.923) 0.922 0.930 0.989 0.973 0.922 0.922 0.985 0.983 
   2   (0.077) 0.078 0.070 0.011 0.027 0.078 0.078 0.015 0.017 

Locus 994 : 
2 alleles
10.9% missing data
   1   (0.868) 0.868 0.769 0.954 0.950 0.868 0.868 0.987 0.822 
   3   (0.132) 0.132 0.231 0.046 0.050 0.132 0.132 0.013 0.178 

Locus 995 : 
2 alleles
5.8% missing data
   3   (0.748) 0.748 0.689 0.596 0.817 0.747 0.748 0.966 0.919 
   1   (0.252) 0.252 0.311 0.404 0.183 0.253 0.252 0.034 0.081 

Locus 996 : 
2 alleles
12.3% missing data
   1   (0.891) 0.892 0.957 0.986 0.868 0.892 0.892 0.990 0.948 
   4   (0.109) 0.108 0.043 0.014 0.132 0.108 0.108 0.010 0.052 

Locus 997 : 
2 alleles
9.4% missing data
   1   (0.199) 0.199 0.258 0.037 0.126 0.199 0.199 0.017 0.310 
   4   (0.801) 0.801 0.742 0.963 0.874 0.801 0.801 0.983 0.690 

Locus 998 : 
2 alleles
2.2% missing data
   4   (0.914) 0.914 0.911 0.977 0.950 0.914 0.914 0.932 0.963 
   3   (0.086) 0.086 0.089 0.023 0.050 0.086 0.086 0.068 0.037 

Locus 999 : 
2 alleles
18.1% missing data
   3   (0.793) 0.793 0.702 0.981 0.848 0.793 0.793 0.793 0.900 
   2   (0.207) 0.207 0.298 0.019 0.152 0.207 0.207 0.207 0.100 

Locus 1000 : 
2 alleles
10.9% missing data
   4   (0.869) 0.869 0.936 0.982 0.853 0.869 0.869 0.889 0.974 
   3   (0.131) 0.131 0.064 0.018 0.147 0.131 0.131 0.111 0.026 

Locus 1001 : 
2 alleles
5.1% missing data
   3   (0.711) 0.711 0.639 0.665 0.746 0.711 0.711 0.660 0.886 
   4   (0.289) 0.289 0.361 0.335 0.254 0.289 0.289 0.340 0.114 

Locus 1002 : 
2 alleles
2.2% missing data
   1   (0.857) 0.857 0.601 0.990 0.945 0.857 0.857 0.850 0.938 
   3   (0.143) 0.143 0.399 0.010 0.055 0.143 0.143 0.150 0.062 

Locus 1003 : 
2 alleles
7.2% missing data
   2   (0.803) 0.803 0.856 0.974 0.800 0.803 0.803 0.698 0.954 
   3   (0.197) 0.197 0.144 0.026 0.200 0.197 0.197 0.302 0.046 

Locus 1004 : 
2 alleles
11.6% missing data
   1   (0.311) 0.311 0.258 0.236 0.322 0.312 0.311 0.501 0.092 
   3   (0.689) 0.689 0.742 0.764 0.678 0.688 0.689 0.499 0.908 

Locus 1005 : 
2 alleles
2.9% missing data
   1   (0.850) 0.849 0.808 0.908 0.904 0.849 0.849 0.918 0.960 
   3   (0.150) 0.151 0.192 0.092 0.096 0.151 0.151 0.082 0.040 

Locus 1006 : 
2 alleles
4.3% missing data
   3   (0.918) 0.919 0.975 0.559 0.951 0.919 0.919 0.997 0.674 
   1   (0.082) 0.081 0.025 0.441 0.049 0.081 0.081 0.003 0.326 

Locus 1007 : 
2 alleles
4.3% missing data
   1   (0.081) 0.081 0.034 0.024 0.067 0.081 0.081 0.015 0.015 
   3   (0.919) 0.919 0.966 0.976 0.933 0.919 0.919 0.985 0.985 

Locus 1008 : 
2 alleles
3.6% missing data
   4   (0.946) 0.946 0.874 0.998 0.989 0.946 0.946 0.989 0.989 
   1   (0.054) 0.054 0.126 0.002 0.011 0.054 0.054 0.011 0.011 

Locus 1009 : 
2 alleles
5.1% missing data
   1   (0.846) 0.845 0.886 0.981 0.911 0.845 0.845 0.989 0.495 
   4   (0.154) 0.155 0.114 0.019 0.089 0.155 0.155 0.011 0.505 

Locus 1010 : 
2 alleles
6.5% missing data
   2   (0.738) 0.738 0.732 0.947 0.783 0.738 0.738 0.976 0.634 
   4   (0.262) 0.262 0.268 0.053 0.217 0.262 0.262 0.024 0.366 

Locus 1011 : 
2 alleles
12.3% missing data
   4   (0.898) 0.898 0.810 0.991 0.951 0.898 0.898 0.992 0.961 
   2   (0.102) 0.102 0.190 0.009 0.049 0.102 0.102 0.008 0.039 

Locus 1012 : 
2 alleles
19.6% missing data
   2   (0.872) 0.872 0.894 0.981 0.901 0.872 0.872 0.984 0.931 
   4   (0.128) 0.128 0.106 0.019 0.099 0.128 0.128 0.016 0.069 

Locus 1013 : 
2 alleles
10.9% missing data
   2   (0.713) 0.713 0.775 0.917 0.658 0.713 0.713 0.810 0.929 
   4   (0.287) 0.287 0.225 0.083 0.342 0.287 0.287 0.190 0.071 

Locus 1014 : 
2 alleles
2.9% missing data
   3   (0.918) 0.918 0.876 0.970 0.979 0.918 0.918 0.994 0.625 
   2   (0.082) 0.082 0.124 0.030 0.021 0.082 0.082 0.006 0.375 

Locus 1015 : 
2 alleles
11.6% missing data
   4   (0.916) 0.916 0.879 0.982 0.956 0.917 0.916 0.948 0.978 
   2   (0.084) 0.084 0.121 0.018 0.044 0.083 0.084 0.052 0.022 

Locus 1016 : 
2 alleles
10.1% missing data
   2   (0.872) 0.872 0.921 0.913 0.877 0.872 0.872 0.991 0.962 
   4   (0.128) 0.128 0.079 0.087 0.123 0.128 0.128 0.009 0.038 

Locus 1017 : 
2 alleles
3.6% missing data
   3   (0.770) 0.770 0.689 0.967 0.857 0.770 0.770 0.528 0.756 
   2   (0.230) 0.230 0.311 0.033 0.143 0.230 0.230 0.472 0.244 

Locus 1018 : 
2 alleles
4.3% missing data
   2   (0.493) 0.493 0.545 0.539 0.441 0.493 0.493 0.910 0.489 
   4   (0.507) 0.507 0.455 0.461 0.559 0.507 0.507 0.090 0.511 

Locus 1019 : 
2 alleles
12.3% missing data
   2   (0.863) 0.863 0.844 0.563 0.909 0.863 0.863 0.984 0.952 
   1   (0.137) 0.137 0.156 0.437 0.091 0.137 0.137 0.016 0.048 

Locus 1020 : 
2 alleles
15.9% missing data
   2   (0.764) 0.764 0.841 0.807 0.676 0.765 0.764 0.913 0.944 
   4   (0.236) 0.236 0.159 0.193 0.324 0.235 0.236 0.087 0.056 

Locus 1021 : 
2 alleles
2.2% missing data
   4   (0.906) 0.905 0.978 0.995 0.885 0.905 0.905 0.938 0.985 
   2   (0.094) 0.095 0.022 0.005 0.115 0.095 0.095 0.062 0.015 

Locus 1022 : 
2 alleles
15.2% missing data
   3   (0.918) 0.918 0.955 0.957 0.931 0.918 0.918 0.916 0.974 
   1   (0.082) 0.082 0.045 0.043 0.069 0.082 0.082 0.084 0.026 

Locus 1023 : 
2 alleles
9.4% missing data
   4   (0.680) 0.680 0.755 0.085 0.640 0.680 0.680 0.965 0.896 
   1   (0.320) 0.320 0.245 0.915 0.360 0.320 0.320 0.035 0.104 

Locus 1024 : 
2 alleles
8.0% missing data
   1   (0.909) 0.909 0.908 0.925 0.941 0.909 0.909 0.995 0.984 
   2   (0.091) 0.091 0.092 0.075 0.059 0.091 0.091 0.005 0.016 

Locus 1025 : 
2 alleles
5.1% missing data
   1   (0.896) 0.895 0.866 0.994 0.963 0.895 0.895 0.902 0.965 
   3   (0.104) 0.105 0.134 0.006 0.037 0.105 0.105 0.098 0.035 

Locus 1026 : 
2 alleles
4.3% missing data
   4   (0.909) 0.909 0.830 0.980 0.960 0.910 0.909 0.959 0.974 
   2   (0.091) 0.091 0.170 0.020 0.040 0.090 0.091 0.041 0.026 

Locus 1027 : 
2 alleles
13.8% missing data
   1   (0.751) 0.751 0.784 0.784 0.734 0.751 0.751 0.986 0.940 
   4   (0.249) 0.249 0.216 0.216 0.266 0.249 0.249 0.014 0.060 

Locus 1028 : 
2 alleles
1.4% missing data
   2   (0.886) 0.886 0.909 0.977 0.907 0.887 0.886 0.942 0.967 
   4   (0.114) 0.114 0.091 0.023 0.093 0.113 0.114 0.058 0.033 

Locus 1029 : 
2 alleles
2.2% missing data
   2   (0.496) 0.496 0.445 0.979 0.502 0.496 0.496 0.501 0.498 
   4   (0.504) 0.504 0.555 0.021 0.498 0.504 0.504 0.499 0.502 

Locus 1030 : 
2 alleles
11.6% missing data
   4   (0.902) 0.902 0.949 0.946 0.927 0.901 0.902 0.997 0.974 
   1   (0.098) 0.098 0.051 0.054 0.073 0.099 0.098 0.003 0.026 

Locus 1031 : 
2 alleles
0.7% missing data
   2   (0.898) 0.898 0.896 0.984 0.933 0.898 0.898 0.987 0.972 
   4   (0.102) 0.102 0.104 0.016 0.067 0.102 0.102 0.013 0.028 

Locus 1032 : 
2 alleles
5.8% missing data
   3   (0.792) 0.793 0.904 0.117 0.825 0.792 0.792 0.707 0.400 
   2   (0.208) 0.207 0.096 0.883 0.175 0.208 0.208 0.293 0.600 

Locus 1033 : 
2 alleles
3.6% missing data
   3   (0.939) 0.939 0.950 0.853 0.989 0.938 0.939 0.996 0.598 
   1   (0.061) 0.061 0.050 0.147 0.011 0.062 0.061 0.004 0.402 

Locus 1034 : 
2 alleles
12.3% missing data
   2   (0.872) 0.872 0.885 0.925 0.920 0.872 0.872 0.910 0.953 
   1   (0.128) 0.128 0.115 0.075 0.080 0.128 0.128 0.090 0.047 

Locus 1035 : 
2 alleles
0.7% missing data
   3   (0.887) 0.887 0.940 0.983 0.903 0.887 0.887 0.914 0.974 
   4   (0.113) 0.113 0.060 0.017 0.097 0.113 0.113 0.086 0.026 

Locus 1036 : 
2 alleles
5.1% missing data
   1   (0.881) 0.881 0.864 0.983 0.916 0.881 0.881 0.918 0.959 
   3   (0.119) 0.119 0.136 0.017 0.084 0.119 0.119 0.082 0.041 

Locus 1037 : 
2 alleles
12.3% missing data
   4   (0.847) 0.847 0.793 0.959 0.916 0.847 0.847 0.987 0.747 
   2   (0.153) 0.153 0.207 0.041 0.084 0.153 0.153 0.013 0.253 

Locus 1038 : 
2 alleles
5.8% missing data
   1   (0.689) 0.689 0.616 0.947 0.771 0.689 0.689 0.767 0.548 
   3   (0.311) 0.311 0.384 0.053 0.229 0.311 0.311 0.233 0.452 

Locus 1039 : 
2 alleles
6.5% missing data
   3   (0.819) 0.819 0.857 0.953 0.803 0.819 0.819 0.968 0.951 
   1   (0.181) 0.181 0.143 0.047 0.197 0.181 0.181 0.032 0.049 

Locus 1040 : 
2 alleles
2.9% missing data
   4   (0.860) 0.860 0.921 0.988 0.848 0.860 0.860 0.901 0.974 
   2   (0.140) 0.140 0.079 0.012 0.152 0.140 0.140 0.099 0.026 

Locus 1041 : 
2 alleles
1.4% missing data
   2   (0.882) 0.882 0.933 0.990 0.913 0.881 0.882 0.997 0.974 
   4   (0.118) 0.118 0.067 0.010 0.087 0.119 0.118 0.003 0.026 

Locus 1042 : 
2 alleles
1.4% missing data
   2   (0.870) 0.870 0.926 0.986 0.864 0.870 0.870 0.991 0.974 
   1   (0.130) 0.130 0.074 0.014 0.136 0.130 0.130 0.009 0.026 

Locus 1043 : 
2 alleles
2.2% missing data
   1   (0.911) 0.910 0.948 0.990 0.965 0.910 0.910 0.991 0.631 
   3   (0.089) 0.090 0.052 0.010 0.035 0.090 0.090 0.009 0.369 

Locus 1044 : 
2 alleles
1.4% missing data
   2   (0.575) 0.575 0.462 0.571 0.685 0.575 0.575 0.047 0.706 
   4   (0.425) 0.425 0.538 0.429 0.315 0.425 0.425 0.953 0.294 

Locus 1045 : 
2 alleles
17.4% missing data
   1   (0.887) 0.887 0.902 0.975 0.935 0.887 0.887 0.985 0.854 
   3   (0.113) 0.113 0.098 0.025 0.065 0.113 0.113 0.015 0.146 

Locus 1046 : 
2 alleles
18.1% missing data
   3   (0.885) 0.886 0.831 0.987 0.940 0.886 0.885 0.823 0.961 
   1   (0.115) 0.114 0.169 0.013 0.060 0.114 0.115 0.177 0.039 

Locus 1047 : 
2 alleles
3.6% missing data
   1   (0.262) 0.262 0.318 0.258 0.228 0.262 0.262 0.231 0.088 
   4   (0.738) 0.738 0.682 0.742 0.772 0.738 0.738 0.769 0.912 

Locus 1048 : 
2 alleles
15.2% missing data
   3   (0.879) 0.879 0.951 0.851 0.827 0.880 0.879 0.986 0.964 
   1   (0.121) 0.121 0.049 0.149 0.173 0.120 0.121 0.014 0.036 

Locus 1049 : 
2 alleles
2.2% missing data
   4   (0.923) 0.923 0.980 0.998 0.914 0.922 0.923 0.953 0.989 
   2   (0.077) 0.077 0.020 0.002 0.086 0.078 0.077 0.047 0.011 

Locus 1050 : 
2 alleles
0.0% missing data
   4   (0.910) 0.910 0.980 0.996 0.910 0.910 0.910 0.998 0.768 
   2   (0.090) 0.090 0.020 0.004 0.090 0.090 0.090 0.002 0.232 

Locus 1051 : 
2 alleles
4.3% missing data
   2   (0.917) 0.917 0.904 0.986 0.968 0.917 0.917 0.898 0.972 
   4   (0.083) 0.083 0.096 0.014 0.032 0.083 0.083 0.102 0.028 

Locus 1052 : 
2 alleles
13.8% missing data
   2   (0.388) 0.388 0.458 0.055 0.340 0.388 0.387 0.655 0.325 
   4   (0.612) 0.612 0.542 0.945 0.660 0.612 0.613 0.345 0.675 

Locus 1053 : 
2 alleles
7.2% missing data
   2   (0.821) 0.821 0.789 0.986 0.854 0.821 0.821 0.982 0.965 
   4   (0.179) 0.179 0.211 0.014 0.146 0.179 0.179 0.018 0.035 

Locus 1054 : 
2 alleles
2.2% missing data
   2   (0.901) 0.901 0.914 0.837 0.954 0.901 0.901 0.874 0.968 
   4   (0.099) 0.099 0.086 0.163 0.046 0.099 0.099 0.126 0.032 

Locus 1055 : 
2 alleles
11.6% missing data
   1   (0.927) 0.927 0.970 0.980 0.934 0.927 0.927 0.943 0.975 
   3   (0.073) 0.073 0.030 0.020 0.066 0.073 0.073 0.057 0.025 

Locus 1056 : 
2 alleles
13.0% missing data
   4   (0.920) 0.921 0.937 0.989 0.951 0.921 0.921 0.978 0.900 
   2   (0.080) 0.079 0.063 0.011 0.049 0.079 0.079 0.022 0.100 

Locus 1057 : 
2 alleles
3.6% missing data
   3   (0.921) 0.921 0.887 0.976 0.978 0.921 0.921 0.949 0.969 
   1   (0.079) 0.079 0.113 0.024 0.022 0.079 0.079 0.051 0.031 

Locus 1058 : 
2 alleles
12.3% missing data
   4   (0.275) 0.275 0.306 0.970 0.212 0.274 0.275 0.376 0.083 
   2   (0.725) 0.725 0.694 0.030 0.788 0.726 0.725 0.624 0.917 

Locus 1059 : 
2 alleles
15.2% missing data
   1   (0.747) 0.747 0.690 0.971 0.785 0.747 0.747 0.773 0.930 
   4   (0.253) 0.253 0.310 0.029 0.215 0.253 0.253 0.227 0.070 

Locus 1060 : 
2 alleles
12.3% missing data
   4   (0.906) 0.906 0.969 0.940 0.895 0.906 0.906 0.964 0.986 
   2   (0.094) 0.094 0.031 0.060 0.105 0.094 0.094 0.036 0.014 

Locus 1061 : 
2 alleles
10.9% missing data
   1   (0.101) 0.101 0.031 0.118 0.147 0.101 0.101 0.004 0.020 
   3   (0.899) 0.899 0.969 0.882 0.853 0.899 0.899 0.996 0.980 

Locus 1062 : 
2 alleles
17.4% missing data
   4   (0.757) 0.757 0.784 0.705 0.813 0.757 0.757 0.693 0.558 
   2   (0.243) 0.243 0.216 0.295 0.187 0.243 0.243 0.307 0.442 

Locus 1063 : 
2 alleles
11.6% missing data
   1   (0.918) 0.919 0.966 0.996 0.909 0.919 0.919 0.951 0.986 
   2   (0.082) 0.081 0.034 0.004 0.091 0.081 0.081 0.049 0.014 

Locus 1064 : 
2 alleles
13.8% missing data
   2   (0.876) 0.876 0.901 0.986 0.899 0.876 0.876 0.878 0.969 
   4   (0.124) 0.124 0.099 0.014 0.101 0.124 0.124 0.122 0.031 

Locus 1065 : 
2 alleles
2.2% missing data
   4   (0.842) 0.842 0.908 0.962 0.845 0.842 0.842 0.991 0.721 
   2   (0.158) 0.158 0.092 0.038 0.155 0.158 0.158 0.009 0.279 

Locus 1066 : 
2 alleles
2.9% missing data
   3   (0.926) 0.926 0.983 0.998 0.896 0.926 0.926 0.989 0.990 
   1   (0.074) 0.074 0.017 0.002 0.104 0.074 0.074 0.011 0.010 

Locus 1067 : 
2 alleles
10.1% missing data
   2   (0.943) 0.943 0.992 0.978 0.913 0.943 0.943 0.988 0.994 
   4   (0.057) 0.057 0.008 0.022 0.087 0.057 0.057 0.012 0.006 

Locus 1068 : 
2 alleles
4.3% missing data
   3   (0.908) 0.907 0.908 0.995 0.963 0.907 0.908 0.984 0.975 
   2   (0.092) 0.093 0.092 0.005 0.037 0.093 0.092 0.016 0.025 

Locus 1069 : 
2 alleles
5.1% missing data
   4   (0.784) 0.784 0.206 0.117 0.975 0.785 0.784 0.141 0.114 
   1   (0.216) 0.216 0.794 0.883 0.025 0.215 0.216 0.859 0.886 

Locus 1070 : 
2 alleles
13.0% missing data
   3   (0.905) 0.905 0.882 0.977 0.955 0.905 0.905 0.887 0.971 
   4   (0.095) 0.095 0.118 0.023 0.045 0.095 0.095 0.113 0.029 

Locus 1071 : 
2 alleles
9.4% missing data
   2   (0.679) 0.679 0.625 0.969 0.685 0.679 0.679 0.958 0.876 
   4   (0.321) 0.321 0.375 0.031 0.315 0.321 0.321 0.042 0.124 

Locus 1072 : 
2 alleles
1.4% missing data
   2   (0.873) 0.872 0.955 0.952 0.824 0.873 0.872 0.990 0.976 
   3   (0.127) 0.128 0.045 0.048 0.176 0.127 0.128 0.010 0.024 

Locus 1073 : 
2 alleles
3.6% missing data
   2   (0.914) 0.914 0.985 0.962 0.845 0.914 0.914 0.998 0.991 
   1   (0.086) 0.086 0.015 0.038 0.155 0.086 0.086 0.002 0.009 

Locus 1074 : 
2 alleles
4.3% missing data
   2   (0.096) 0.096 0.103 0.108 0.050 0.096 0.096 0.003 0.038 
   4   (0.904) 0.904 0.897 0.892 0.950 0.904 0.904 0.997 0.962 

Locus 1075 : 
2 alleles
20.3% missing data
   3   (0.888) 0.888 0.969 0.975 0.902 0.887 0.887 0.939 0.830 
   2   (0.112) 0.112 0.031 0.025 0.098 0.113 0.113 0.061 0.170 

Locus 1076 : 
2 alleles
2.9% missing data
   2   (0.839) 0.839 0.853 0.986 0.869 0.839 0.839 0.985 0.950 
   4   (0.161) 0.161 0.147 0.014 0.131 0.161 0.161 0.015 0.050 

Locus 1077 : 
2 alleles
4.3% missing data
   1   (0.877) 0.877 0.891 0.991 0.902 0.877 0.877 0.920 0.955 
   3   (0.123) 0.123 0.109 0.009 0.098 0.123 0.123 0.080 0.045 

Locus 1078 : 
2 alleles
5.1% missing data
   3   (0.908) 0.908 0.888 0.993 0.959 0.908 0.908 0.995 0.971 
   1   (0.092) 0.092 0.112 0.007 0.041 0.092 0.092 0.005 0.029 

Locus 1079 : 
2 alleles
14.5% missing data
   2   (0.696) 0.696 0.671 0.724 0.695 0.696 0.696 0.969 0.885 
   1   (0.304) 0.304 0.329 0.276 0.305 0.304 0.304 0.031 0.115 

Locus 1080 : 
2 alleles
15.2% missing data
   3   (0.711) 0.711 0.666 0.736 0.837 0.710 0.710 0.623 0.180 
   1   (0.289) 0.289 0.334 0.264 0.163 0.290 0.290 0.377 0.820 

Locus 1081 : 
2 alleles
12.3% missing data
   4   (0.915) 0.915 0.903 0.984 0.963 0.915 0.915 0.983 0.908 
   2   (0.085) 0.085 0.097 0.016 0.037 0.085 0.085 0.017 0.092 

Locus 1082 : 
2 alleles
3.6% missing data
   4   (0.897) 0.897 0.952 0.847 0.914 0.897 0.897 0.924 0.975 
   1   (0.103) 0.103 0.048 0.153 0.086 0.103 0.103 0.076 0.025 

Locus 1083 : 
2 alleles
4.3% missing data
   3   (0.875) 0.875 0.933 0.981 0.862 0.875 0.875 0.829 0.913 
   4   (0.125) 0.125 0.067 0.019 0.138 0.125 0.125 0.171 0.087 

Locus 1084 : 
2 alleles
5.1% missing data
   4   (0.847) 0.847 0.873 0.979 0.920 0.846 0.847 0.929 0.777 
   2   (0.153) 0.153 0.127 0.021 0.080 0.154 0.153 0.071 0.223 

Locus 1085 : 
2 alleles
1.4% missing data
   4   (0.908) 0.908 0.969 0.989 0.895 0.908 0.908 0.994 0.980 
   1   (0.092) 0.092 0.031 0.011 0.105 0.092 0.092 0.006 0.020 

Locus 1086 : 
2 alleles
13.8% missing data
   3   (0.065) 0.064 0.010 0.025 0.142 0.064 0.064 0.016 0.007 
   4   (0.935) 0.936 0.990 0.975 0.858 0.936 0.936 0.984 0.993 

Locus 1087 : 
2 alleles
12.3% missing data
   2   (0.134) 0.134 0.060 0.017 0.126 0.133 0.134 0.119 0.185 
   4   (0.866) 0.866 0.940 0.983 0.874 0.867 0.866 0.881 0.815 

Locus 1088 : 
2 alleles
5.8% missing data
   1   (0.892) 0.892 0.874 0.981 0.941 0.892 0.892 0.979 0.968 
   4   (0.108) 0.108 0.126 0.019 0.059 0.108 0.108 0.021 0.032 

Locus 1089 : 
2 alleles
17.4% missing data
   1   (0.673) 0.673 0.635 0.434 0.744 0.674 0.673 0.074 0.819 
   4   (0.327) 0.327 0.365 0.566 0.256 0.326 0.327 0.926 0.181 

Locus 1090 : 
2 alleles
8.7% missing data
   3   (0.872) 0.871 0.906 0.978 0.912 0.871 0.871 0.991 0.967 
   1   (0.128) 0.129 0.094 0.022 0.088 0.129 0.129 0.009 0.033 

Locus 1091 : 
2 alleles
17.4% missing data
   1   (0.862) 0.861 0.914 0.765 0.885 0.861 0.861 0.990 0.945 
   3   (0.138) 0.139 0.086 0.235 0.115 0.139 0.139 0.010 0.055 

Locus 1092 : 
2 alleles
19.6% missing data
   3   (0.886) 0.886 0.959 0.988 0.898 0.886 0.886 0.993 0.640 
   1   (0.114) 0.114 0.041 0.012 0.102 0.114 0.114 0.007 0.360 

Locus 1093 : 
2 alleles
13.8% missing data
   3   (0.852) 0.852 0.782 0.970 0.913 0.852 0.852 0.981 0.937 
   1   (0.148) 0.148 0.218 0.030 0.087 0.148 0.148 0.019 0.063 

Locus 1094 : 
2 alleles
8.7% missing data
   3   (0.946) 0.946 0.993 0.998 0.904 0.946 0.946 0.999 0.995 
   1   (0.054) 0.054 0.007 0.002 0.096 0.054 0.054 0.001 0.005 

Locus 1095 : 
2 alleles
3.6% missing data
   2   (0.787) 0.787 0.820 0.745 0.780 0.788 0.787 0.871 0.953 
   4   (0.213) 0.213 0.180 0.255 0.220 0.212 0.213 0.129 0.047 

Locus 1096 : 
2 alleles
13.8% missing data
   2   (0.768) 0.768 0.788 0.647 0.803 0.768 0.768 0.978 0.622 
   4   (0.232) 0.232 0.212 0.353 0.197 0.232 0.232 0.022 0.378 

Locus 1097 : 
2 alleles
3.6% missing data
   3   (0.768) 0.768 0.785 0.770 0.817 0.768 0.768 0.824 0.620 
   2   (0.232) 0.232 0.215 0.230 0.183 0.232 0.232 0.176 0.380 

Locus 1098 : 
2 alleles
3.6% missing data
   4   (0.895) 0.895 0.868 0.983 0.949 0.895 0.895 0.875 0.972 
   2   (0.105) 0.105 0.132 0.017 0.051 0.105 0.105 0.125 0.028 

Locus 1099 : 
2 alleles
13.0% missing data
   2   (0.915) 0.915 0.944 0.996 0.938 0.914 0.915 0.951 0.982 
   4   (0.085) 0.085 0.056 0.004 0.062 0.086 0.085 0.049 0.018 

Locus 1100 : 
2 alleles
7.2% missing data
   3   (0.904) 0.904 0.937 0.994 0.930 0.904 0.904 0.942 0.946 
   1   (0.096) 0.096 0.063 0.006 0.070 0.096 0.096 0.058 0.054 

Locus 1101 : 
2 alleles
10.1% missing data
   3   (0.941) 0.941 0.991 0.977 0.892 0.942 0.941 0.998 0.994 
   1   (0.059) 0.059 0.009 0.023 0.108 0.058 0.059 0.002 0.006 

Locus 1102 : 
2 alleles
14.5% missing data
   2   (0.084) 0.084 0.034 0.010 0.088 0.084 0.084 0.090 0.025 
   3   (0.916) 0.916 0.966 0.990 0.912 0.916 0.916 0.910 0.975 

Locus 1103 : 
2 alleles
4.3% missing data
   2   (0.876) 0.876 0.934 0.993 0.877 0.876 0.876 0.974 0.966 
   4   (0.124) 0.124 0.066 0.007 0.123 0.124 0.124 0.026 0.034 

Locus 1104 : 
2 alleles
14.5% missing data
   2   (0.852) 0.852 0.926 0.869 0.889 0.852 0.852 0.024 0.790 
   1   (0.148) 0.148 0.074 0.131 0.111 0.148 0.148 0.976 0.210 

Locus 1105 : 
2 alleles
11.6% missing data
   4   (0.912) 0.912 0.848 0.777 0.980 0.912 0.912 0.101 0.973 
   2   (0.088) 0.088 0.152 0.223 0.020 0.088 0.088 0.899 0.027 

Locus 1106 : 
2 alleles
18.8% missing data
   2   (0.799) 0.799 0.880 0.848 0.789 0.799 0.799 0.942 0.940 
   4   (0.201) 0.201 0.120 0.152 0.211 0.201 0.201 0.058 0.060 

Locus 1107 : 
2 alleles
12.3% missing data
   4   (0.957) 0.957 0.808 0.990 0.995 0.957 0.957 0.927 0.982 
   2   (0.043) 0.043 0.192 0.010 0.005 0.043 0.043 0.073 0.018 

Locus 1108 : 
2 alleles
3.6% missing data
   1   (0.109) 0.109 0.018 0.003 0.163 0.109 0.109 0.005 0.274 
   4   (0.891) 0.891 0.982 0.997 0.837 0.891 0.891 0.995 0.726 

Locus 1109 : 
2 alleles
2.9% missing data
   3   (0.911) 0.911 0.911 0.991 0.964 0.911 0.911 0.924 0.972 
   2   (0.089) 0.089 0.089 0.009 0.036 0.089 0.089 0.076 0.028 

Locus 1110 : 
2 alleles
5.8% missing data
   3   (0.842) 0.842 0.772 0.865 0.911 0.842 0.842 0.901 0.966 
   4   (0.158) 0.158 0.228 0.135 0.089 0.158 0.158 0.099 0.034 

Locus 1111 : 
2 alleles
7.2% missing data
   2   (0.107) 0.106 0.034 0.007 0.102 0.106 0.106 0.009 0.511 
   4   (0.893) 0.894 0.966 0.993 0.898 0.894 0.894 0.991 0.489 

Locus 1112 : 
2 alleles
2.9% missing data
   2   (0.910) 0.910 0.840 0.708 0.969 0.910 0.910 0.966 0.976 
   4   (0.090) 0.090 0.160 0.292 0.031 0.090 0.090 0.034 0.024 

Locus 1113 : 
2 alleles
2.9% missing data
   3   (0.896) 0.896 0.961 0.991 0.875 0.896 0.896 0.903 0.983 
   1   (0.104) 0.104 0.039 0.009 0.125 0.104 0.104 0.097 0.017 

Locus 1114 : 
2 alleles
4.3% missing data
   2   (0.846) 0.846 0.876 0.921 0.888 0.846 0.846 0.953 0.940 
   4   (0.154) 0.154 0.124 0.079 0.112 0.154 0.154 0.047 0.060 

Locus 1115 : 
2 alleles
10.9% missing data
   4   (0.877) 0.877 0.898 0.989 0.911 0.877 0.877 0.992 0.880 
   2   (0.123) 0.123 0.102 0.011 0.089 0.123 0.123 0.008 0.120 

Locus 1116 : 
2 alleles
12.3% missing data
   1   (0.866) 0.867 0.867 0.908 0.934 0.866 0.866 0.903 0.747 
   2   (0.134) 0.133 0.133 0.092 0.066 0.134 0.134 0.097 0.253 

Locus 1117 : 
2 alleles
13.0% missing data
   4   (0.930) 0.930 0.902 0.845 0.987 0.930 0.930 0.933 0.473 
   1   (0.070) 0.070 0.098 0.155 0.013 0.070 0.070 0.067 0.527 

Locus 1118 : 
2 alleles
13.0% missing data
   2   (0.257) 0.257 0.301 0.054 0.247 0.257 0.257 0.378 0.076 
   4   (0.743) 0.743 0.699 0.946 0.753 0.743 0.743 0.622 0.924 

Locus 1119 : 
2 alleles
6.5% missing data
   4   (0.845) 0.845 0.878 0.956 0.864 0.844 0.845 0.984 0.960 
   2   (0.155) 0.155 0.122 0.044 0.136 0.156 0.155 0.016 0.040 

Locus 1120 : 
2 alleles
3.6% missing data
   2   (0.940) 0.940 0.993 0.998 0.871 0.940 0.940 0.999 0.995 
   1   (0.060) 0.060 0.007 0.002 0.129 0.060 0.060 0.001 0.005 

Locus 1121 : 
2 alleles
8.7% missing data
   1   (0.839) 0.839 0.916 0.981 0.809 0.839 0.839 0.861 0.963 
   2   (0.161) 0.161 0.084 0.019 0.191 0.161 0.161 0.139 0.037 

Locus 1122 : 
2 alleles
11.6% missing data
   1   (0.785) 0.785 0.748 0.800 0.809 0.785 0.785 0.877 0.915 
   3   (0.215) 0.215 0.252 0.200 0.191 0.215 0.215 0.123 0.085 

Locus 1123 : 
2 alleles
4.3% missing data
   3   (0.862) 0.862 0.899 0.993 0.863 0.863 0.862 0.569 0.969 
   4   (0.138) 0.138 0.101 0.007 0.137 0.137 0.138 0.431 0.031 

Locus 1124 : 
2 alleles
16.7% missing data
   2   (0.878) 0.877 0.749 0.987 0.948 0.878 0.878 0.971 0.962 
   4   (0.122) 0.123 0.251 0.013 0.052 0.122 0.122 0.029 0.038 

Locus 1125 : 
2 alleles
5.8% missing data
   2   (0.902) 0.902 0.858 0.973 0.975 0.902 0.902 0.986 0.609 
   1   (0.098) 0.098 0.142 0.027 0.025 0.098 0.098 0.014 0.391 

Locus 1126 : 
2 alleles
9.4% missing data
   4   (0.919) 0.919 0.969 0.997 0.916 0.920 0.919 0.873 0.987 
   3   (0.081) 0.081 0.031 0.003 0.084 0.080 0.081 0.127 0.013 

Locus 1127 : 
2 alleles
3.6% missing data
   4   (0.819) 0.819 0.873 0.861 0.842 0.818 0.819 0.879 0.944 
   2   (0.181) 0.181 0.127 0.139 0.158 0.182 0.181 0.121 0.056 

Locus 1128 : 
2 alleles
5.1% missing data
   1   (0.282) 0.282 0.139 0.230 0.339 0.282 0.282 0.021 0.740 
   3   (0.718) 0.718 0.861 0.770 0.661 0.718 0.718 0.979 0.260 

Locus 1129 : 
2 alleles
15.2% missing data
   1   (0.716) 0.716 0.757 0.938 0.710 0.716 0.716 0.619 0.868 
   4   (0.284) 0.284 0.243 0.062 0.290 0.284 0.284 0.381 0.132 

Locus 1130 : 
2 alleles
5.8% missing data
   2   (0.875) 0.875 0.921 0.990 0.903 0.874 0.875 0.955 0.955 
   4   (0.125) 0.125 0.079 0.010 0.097 0.126 0.125 0.045 0.045 

Locus 1131 : 
2 alleles
2.9% missing data
   4   (0.222) 0.222 0.068 0.015 0.431 0.222 0.222 0.138 0.051 
   2   (0.778) 0.778 0.932 0.985 0.569 0.778 0.778 0.862 0.949 

Locus 1132 : 
2 alleles
2.9% missing data
   3   (0.951) 0.952 0.907 0.994 0.994 0.952 0.952 0.994 0.665 
   1   (0.049) 0.048 0.093 0.006 0.006 0.048 0.048 0.006 0.335 

Locus 1133 : 
2 alleles
2.9% missing data
   4   (0.918) 0.918 0.899 0.977 0.962 0.918 0.918 0.991 0.964 
   1   (0.082) 0.082 0.101 0.023 0.038 0.082 0.082 0.009 0.036 

Locus 1134 : 
2 alleles
13.8% missing data
   3   (0.797) 0.797 0.874 0.854 0.748 0.798 0.797 0.817 0.936 
   1   (0.203) 0.203 0.126 0.146 0.252 0.202 0.203 0.183 0.064 

Locus 1135 : 
2 alleles
3.6% missing data
   3   (0.810) 0.810 0.766 0.706 0.904 0.810 0.810 0.969 0.565 
   2   (0.190) 0.190 0.234 0.294 0.096 0.190 0.190 0.031 0.435 

Locus 1136 : 
2 alleles
2.9% missing data
   1   (0.921) 0.921 0.967 0.992 0.935 0.921 0.921 0.817 0.987 
   4   (0.079) 0.079 0.033 0.008 0.065 0.079 0.079 0.183 0.013 

Locus 1137 : 
2 alleles
10.9% missing data
   3   (0.897) 0.897 0.905 0.900 0.939 0.897 0.897 0.703 0.968 
   1   (0.103) 0.103 0.095 0.100 0.061 0.103 0.103 0.297 0.032 

Locus 1138 : 
2 alleles
5.8% missing data
   2   (0.728) 0.728 0.704 0.790 0.743 0.728 0.728 0.946 0.887 
   4   (0.272) 0.272 0.296 0.210 0.257 0.272 0.272 0.054 0.113 

Locus 1139 : 
2 alleles
10.1% missing data
   2   (0.897) 0.896 0.970 0.876 0.873 0.896 0.896 0.994 0.981 
   4   (0.103) 0.104 0.030 0.124 0.127 0.104 0.104 0.006 0.019 

Locus 1140 : 
2 alleles
6.5% missing data
   2   (0.437) 0.436 0.288 0.912 0.580 0.435 0.436 0.077 0.443 
   4   (0.563) 0.564 0.712 0.088 0.420 0.565 0.564 0.923 0.557 

Locus 1141 : 
2 alleles
2.9% missing data
   4   (0.847) 0.846 0.699 0.956 0.955 0.846 0.846 0.992 0.770 
   3   (0.153) 0.154 0.301 0.044 0.045 0.154 0.154 0.008 0.230 

Locus 1142 : 
2 alleles
12.3% missing data
   4   (0.804) 0.804 0.894 0.983 0.747 0.804 0.804 0.984 0.823 
   2   (0.196) 0.196 0.106 0.017 0.253 0.196 0.196 0.016 0.177 

Locus 1143 : 
2 alleles
4.3% missing data
   1   (0.866) 0.866 0.930 0.978 0.843 0.866 0.866 0.986 0.968 
   3   (0.134) 0.134 0.070 0.022 0.157 0.134 0.134 0.014 0.032 

Locus 1144 : 
2 alleles
8.0% missing data
   2   (0.919) 0.919 0.983 0.997 0.933 0.919 0.919 0.996 0.707 
   4   (0.081) 0.081 0.017 0.003 0.067 0.081 0.081 0.004 0.293 

Locus 1145 : 
2 alleles
5.1% missing data
   1   (0.171) 0.172 0.146 0.036 0.154 0.171 0.172 0.013 0.075 
   3   (0.829) 0.828 0.854 0.964 0.846 0.829 0.828 0.987 0.925 

Locus 1146 : 
2 alleles
10.9% missing data
   1   (0.900) 0.900 0.876 0.692 0.977 0.901 0.900 0.393 0.613 
   3   (0.100) 0.100 0.124 0.308 0.023 0.099 0.100 0.607 0.387 

Locus 1147 : 
2 alleles
2.9% missing data
   1   (0.908) 0.908 0.965 0.988 0.901 0.908 0.908 0.995 0.983 
   3   (0.092) 0.092 0.035 0.012 0.099 0.092 0.092 0.005 0.017 

Locus 1148 : 
2 alleles
3.6% missing data
   1   (0.901) 0.901 0.968 0.993 0.890 0.901 0.901 0.934 0.982 
   3   (0.099) 0.099 0.032 0.007 0.110 0.099 0.099 0.066 0.018 

Locus 1149 : 
2 alleles
15.2% missing data
   2   (0.470) 0.470 0.395 0.547 0.574 0.470 0.470 0.640 0.125 
   4   (0.530) 0.530 0.605 0.453 0.426 0.530 0.530 0.360 0.875 

Locus 1150 : 
2 alleles
4.3% missing data
   2   (0.921) 0.921 0.975 0.996 0.920 0.921 0.921 0.992 0.987 
   3   (0.079) 0.079 0.025 0.004 0.080 0.079 0.079 0.008 0.013 

Locus 1151 : 
2 alleles
15.2% missing data
   4   (0.952) 0.952 0.992 0.998 0.940 0.952 0.952 0.999 0.993 
   2   (0.048) 0.048 0.008 0.002 0.060 0.048 0.048 0.001 0.007 

Locus 1152 : 
2 alleles
13.0% missing data
   4   (0.899) 0.899 0.975 0.961 0.883 0.898 0.899 0.976 0.985 
   3   (0.101) 0.101 0.025 0.039 0.117 0.102 0.101 0.024 0.015 

Locus 1153 : 
2 alleles
13.8% missing data
   3   (0.898) 0.898 0.932 0.987 0.911 0.898 0.898 0.979 0.937 
   4   (0.102) 0.102 0.068 0.013 0.089 0.102 0.102 0.021 0.063 

Locus 1154 : 
2 alleles
6.5% missing data
   1   (0.923) 0.923 0.973 0.997 0.919 0.923 0.923 0.992 0.978 
   3   (0.077) 0.077 0.027 0.003 0.081 0.077 0.077 0.008 0.022 

Locus 1155 : 
2 alleles
13.8% missing data
   3   (0.814) 0.814 0.912 0.876 0.815 0.814 0.814 0.880 0.568 
   1   (0.186) 0.186 0.088 0.124 0.185 0.186 0.186 0.120 0.432 

Locus 1156 : 
2 alleles
10.9% missing data
   3   (0.813) 0.812 0.740 0.645 0.905 0.812 0.812 0.963 0.941 
   1   (0.187) 0.188 0.260 0.355 0.095 0.188 0.188 0.037 0.059 

Locus 1157 : 
2 alleles
6.5% missing data
   1   (0.851) 0.852 0.930 0.990 0.794 0.852 0.852 0.637 0.924 
   3   (0.149) 0.148 0.070 0.010 0.206 0.148 0.148 0.363 0.076 

Locus 1158 : 
2 alleles
1.4% missing data
   1   (0.783) 0.783 0.844 0.969 0.731 0.783 0.783 0.913 0.938 
   2   (0.217) 0.217 0.156 0.031 0.269 0.217 0.217 0.087 0.062 

Locus 1159 : 
2 alleles
5.1% missing data
   1   (0.776) 0.776 0.770 0.663 0.793 0.776 0.776 0.979 0.936 
   3   (0.224) 0.224 0.230 0.337 0.207 0.224 0.224 0.021 0.064 

Locus 1160 : 
2 alleles
7.2% missing data
   4   (0.855) 0.855 0.878 0.985 0.876 0.855 0.855 0.989 0.952 
   2   (0.145) 0.145 0.122 0.015 0.124 0.145 0.145 0.011 0.048 

Locus 1161 : 
2 alleles
21.0% missing data
   1   (0.634) 0.634 0.628 0.592 0.680 0.634 0.634 0.017 0.890 
   3   (0.366) 0.366 0.372 0.408 0.320 0.366 0.366 0.983 0.110 

Locus 1162 : 
2 alleles
3.6% missing data
   2   (0.162) 0.162 0.104 0.171 0.155 0.162 0.162 0.049 0.044 
   3   (0.838) 0.838 0.896 0.829 0.845 0.838 0.838 0.951 0.956 

Locus 1163 : 
2 alleles
17.4% missing data
   2   (0.926) 0.926 0.980 0.951 0.915 0.926 0.926 0.996 0.984 
   4   (0.074) 0.074 0.020 0.049 0.085 0.074 0.074 0.004 0.016 

Locus 1164 : 
2 alleles
5.8% missing data
   2   (0.527) 0.527 0.561 0.963 0.505 0.527 0.527 0.051 0.491 
   4   (0.473) 0.473 0.439 0.037 0.495 0.473 0.473 0.949 0.509 

Locus 1165 : 
2 alleles
5.1% missing data
   3   (0.761) 0.761 0.802 0.032 0.805 0.760 0.760 0.624 0.939 
   1   (0.239) 0.239 0.198 0.968 0.195 0.240 0.240 0.376 0.061 

Locus 1166 : 
2 alleles
5.8% missing data
   1   (0.827) 0.828 0.912 0.976 0.831 0.827 0.827 0.032 0.934 
   3   (0.173) 0.172 0.088 0.024 0.169 0.173 0.173 0.968 0.066 

Locus 1167 : 
2 alleles
3.6% missing data
   3   (0.896) 0.896 0.884 0.965 0.945 0.896 0.896 0.952 0.967 
   1   (0.104) 0.104 0.116 0.035 0.055 0.104 0.104 0.048 0.033 

Locus 1168 : 
2 alleles
9.4% missing data
   1   (0.896) 0.896 0.973 0.994 0.902 0.895 0.895 0.987 0.768 
   3   (0.104) 0.104 0.027 0.006 0.098 0.105 0.105 0.013 0.232 

Locus 1169 : 
2 alleles
12.3% missing data
   1   (0.899) 0.899 0.929 0.817 0.945 0.899 0.899 0.891 0.970 
   3   (0.101) 0.101 0.071 0.183 0.055 0.101 0.101 0.109 0.030 

Locus 1170 : 
2 alleles
5.8% missing data
   1   (0.887) 0.887 0.918 0.978 0.935 0.888 0.887 0.019 0.966 
   4   (0.113) 0.113 0.082 0.022 0.065 0.112 0.113 0.981 0.034 

Locus 1171 : 
2 alleles
5.8% missing data
   3   (0.372) 0.372 0.322 0.327 0.343 0.371 0.372 0.301 0.813 
   4   (0.628) 0.628 0.678 0.673 0.657 0.629 0.628 0.699 0.187 

Locus 1172 : 
2 alleles
13.8% missing data
   2   (0.928) 0.928 0.916 0.978 0.975 0.928 0.928 0.997 0.928 
   3   (0.072) 0.072 0.084 0.022 0.025 0.072 0.072 0.003 0.072 

Locus 1173 : 
2 alleles
3.6% missing data
   1   (0.631) 0.631 0.729 0.949 0.594 0.630 0.630 0.975 0.601 
   2   (0.369) 0.369 0.271 0.051 0.406 0.370 0.370 0.025 0.399 

Locus 1174 : 
2 alleles
13.0% missing data
   3   (0.855) 0.855 0.957 0.986 0.776 0.855 0.855 0.937 0.976 
   1   (0.145) 0.145 0.043 0.014 0.224 0.145 0.145 0.063 0.024 

Locus 1175 : 
2 alleles
2.2% missing data
   1   (0.864) 0.864 0.775 0.755 0.930 0.864 0.864 0.806 0.957 
   3   (0.136) 0.136 0.225 0.245 0.070 0.136 0.136 0.194 0.043 

Locus 1176 : 
2 alleles
7.2% missing data
   1   (0.879) 0.879 0.884 0.978 0.911 0.879 0.879 0.972 0.971 
   3   (0.121) 0.121 0.116 0.022 0.089 0.121 0.121 0.028 0.029 

Locus 1177 : 
2 alleles
13.0% missing data
   3   (0.921) 0.921 0.956 0.922 0.946 0.922 0.922 0.965 0.980 
   1   (0.079) 0.079 0.044 0.078 0.054 0.078 0.078 0.035 0.020 

Locus 1178 : 
2 alleles
2.9% missing data
   3   (0.874) 0.875 0.908 0.991 0.883 0.875 0.875 0.882 0.938 
   1   (0.126) 0.125 0.092 0.009 0.117 0.125 0.125 0.118 0.062 

Locus 1179 : 
2 alleles
10.9% missing data
   2   (0.836) 0.836 0.881 0.975 0.820 0.836 0.836 0.900 0.941 
   4   (0.164) 0.164 0.119 0.025 0.180 0.164 0.164 0.100 0.059 

Locus 1180 : 
2 alleles
7.2% missing data
   1   (0.172) 0.172 0.195 0.037 0.126 0.172 0.172 0.011 0.045 
   3   (0.828) 0.828 0.805 0.963 0.874 0.828 0.828 0.989 0.955 

Locus 1181 : 
2 alleles
11.6% missing data
   3   (0.917) 0.917 0.982 0.929 0.879 0.917 0.917 0.997 0.985 
   1   (0.083) 0.083 0.018 0.071 0.121 0.083 0.083 0.003 0.015 

Locus 1182 : 
2 alleles
11.6% missing data
   2   (0.894) 0.894 0.909 0.884 0.924 0.894 0.894 0.991 0.975 
   4   (0.106) 0.106 0.091 0.116 0.076 0.106 0.106 0.009 0.025 

Locus 1183 : 
2 alleles
2.9% missing data
   4   (0.904) 0.904 0.968 0.994 0.902 0.904 0.904 0.998 0.987 
   3   (0.096) 0.096 0.032 0.006 0.098 0.096 0.096 0.002 0.013 

Locus 1184 : 
2 alleles
10.9% missing data
   4   (0.750) 0.750 0.756 0.927 0.746 0.750 0.750 0.974 0.805 
   2   (0.250) 0.250 0.244 0.073 0.254 0.250 0.250 0.026 0.195 

Locus 1185 : 
2 alleles
13.8% missing data
   4   (0.914) 0.914 0.967 0.927 0.909 0.914 0.914 0.953 0.980 
   2   (0.086) 0.086 0.033 0.073 0.091 0.086 0.086 0.047 0.020 

Locus 1186 : 
2 alleles
0.7% missing data
   4   (0.851) 0.851 0.819 0.805 0.897 0.851 0.851 0.970 0.949 
   2   (0.149) 0.149 0.181 0.195 0.103 0.149 0.149 0.030 0.051 

Locus 1187 : 
2 alleles
12.3% missing data
   3   (0.884) 0.884 0.857 0.983 0.936 0.884 0.884 0.904 0.963 
   1   (0.116) 0.116 0.143 0.017 0.064 0.116 0.116 0.096 0.037 

Locus 1188 : 
2 alleles
11.6% missing data
   2   (0.854) 0.855 0.945 0.853 0.799 0.855 0.855 0.980 0.936 
   3   (0.146) 0.145 0.055 0.147 0.201 0.145 0.145 0.020 0.064 

Locus 1189 : 
2 alleles
5.1% missing data
   2   (0.819) 0.819 0.903 0.989 0.824 0.819 0.819 0.958 0.267 
   1   (0.181) 0.181 0.097 0.011 0.176 0.181 0.181 0.042 0.733 

Locus 1190 : 
2 alleles
13.8% missing data
   2   (0.557) 0.556 0.529 0.465 0.631 0.556 0.556 0.592 0.285 
   4   (0.443) 0.444 0.471 0.535 0.369 0.444 0.444 0.408 0.715 

Locus 1191 : 
2 alleles
5.8% missing data
   3   (0.900) 0.900 0.919 0.994 0.926 0.900 0.900 0.980 0.968 
   4   (0.100) 0.100 0.081 0.006 0.074 0.100 0.100 0.020 0.032 

Locus 1192 : 
2 alleles
3.6% missing data
   2   (0.929) 0.930 0.848 0.981 0.981 0.930 0.930 0.983 0.968 
   4   (0.071) 0.070 0.152 0.019 0.019 0.070 0.070 0.017 0.032 

Locus 1193 : 
2 alleles
2.9% missing data
   3   (0.867) 0.866 0.932 0.982 0.899 0.865 0.866 0.792 0.959 
   1   (0.133) 0.134 0.068 0.018 0.101 0.135 0.134 0.208 0.041 

Locus 1194 : 
2 alleles
2.9% missing data
   2   (0.112) 0.111 0.232 0.011 0.031 0.112 0.111 0.026 0.265 
   4   (0.888) 0.889 0.768 0.989 0.969 0.888 0.889 0.974 0.735 

Locus 1195 : 
2 alleles
14.5% missing data
   2   (0.875) 0.875 0.893 0.866 0.908 0.875 0.875 0.767 0.947 
   4   (0.125) 0.125 0.107 0.134 0.092 0.125 0.125 0.233 0.053 

Locus 1196 : 
2 alleles
13.0% missing data
   4   (0.583) 0.584 0.583 0.921 0.587 0.584 0.584 0.601 0.218 
   2   (0.417) 0.416 0.417 0.079 0.413 0.416 0.416 0.399 0.782 

Locus 1197 : 
2 alleles
3.6% missing data
   2   (0.899) 0.899 0.971 0.993 0.909 0.900 0.899 0.987 0.777 
   4   (0.101) 0.101 0.029 0.007 0.091 0.100 0.101 0.013 0.223 

Locus 1198 : 
2 alleles
4.3% missing data
   3   (0.945) 0.945 0.993 0.998 0.903 0.945 0.945 0.999 0.995 
   4   (0.055) 0.055 0.007 0.002 0.097 0.055 0.055 0.001 0.005 

Locus 1199 : 
2 alleles
5.8% missing data
   3   (0.794) 0.794 0.788 0.942 0.815 0.794 0.794 0.974 0.886 
   1   (0.206) 0.206 0.212 0.058 0.185 0.206 0.206 0.026 0.114 

Locus 1200 : 
2 alleles
5.1% missing data
   3   (0.534) 0.534 0.449 0.096 0.627 0.534 0.534 0.529 0.560 
   1   (0.466) 0.466 0.551 0.904 0.373 0.466 0.466 0.471 0.440 

Locus 1201 : 
2 alleles
2.9% missing data
   1   (0.810) 0.810 0.894 0.029 0.817 0.811 0.810 0.800 0.955 
   2   (0.190) 0.190 0.106 0.971 0.183 0.189 0.190 0.200 0.045 

Locus 1202 : 
2 alleles
5.8% missing data
   4   (0.568) 0.568 0.651 0.937 0.512 0.568 0.568 0.562 0.488 
   2   (0.432) 0.432 0.349 0.063 0.488 0.432 0.432 0.438 0.512 

Locus 1203 : 
2 alleles
3.6% missing data
   2   (0.920) 0.920 0.908 0.891 0.970 0.920 0.920 0.750 0.961 
   4   (0.080) 0.080 0.092 0.109 0.030 0.080 0.080 0.250 0.039 

Locus 1204 : 
2 alleles
0.7% missing data
   1   (0.837) 0.837 0.872 0.986 0.838 0.837 0.837 0.781 0.966 
   3   (0.163) 0.163 0.128 0.014 0.162 0.163 0.163 0.219 0.034 

Locus 1205 : 
2 alleles
1.4% missing data
   3   (0.895) 0.895 0.911 0.988 0.939 0.895 0.895 0.983 0.976 
   1   (0.105) 0.105 0.089 0.012 0.061 0.105 0.105 0.017 0.024 

Locus 1206 : 
2 alleles
2.9% missing data
   3   (0.957) 0.957 0.849 0.974 0.995 0.957 0.957 0.943 0.987 
   1   (0.043) 0.043 0.151 0.026 0.005 0.043 0.043 0.057 0.013 

Locus 1207 : 
2 alleles
5.8% missing data
   2   (0.830) 0.830 0.788 0.971 0.880 0.830 0.830 0.973 0.885 
   4   (0.170) 0.170 0.212 0.029 0.120 0.170 0.170 0.027 0.115 

Locus 1208 : 
2 alleles
3.6% missing data
   1   (0.841) 0.841 0.843 0.832 0.907 0.840 0.840 0.588 0.930 
   3   (0.159) 0.159 0.157 0.168 0.093 0.160 0.160 0.412 0.070 

Locus 1209 : 
2 alleles
10.1% missing data
   1   (0.896) 0.896 0.958 0.996 0.885 0.896 0.896 0.888 0.979 
   4   (0.104) 0.104 0.042 0.004 0.115 0.104 0.104 0.112 0.021 

Locus 1210 : 
2 alleles
3.6% missing data
   3   (0.895) 0.895 0.928 0.561 0.926 0.896 0.895 0.938 0.974 
   2   (0.105) 0.105 0.072 0.439 0.074 0.104 0.105 0.062 0.026 

Locus 1211 : 
2 alleles
4.3% missing data
   4   (0.823) 0.823 0.841 0.779 0.850 0.823 0.823 0.841 0.919 
   2   (0.177) 0.177 0.159 0.221 0.150 0.177 0.177 0.159 0.081 

Locus 1212 : 
2 alleles
12.3% missing data
   1   (0.883) 0.883 0.946 0.892 0.898 0.883 0.883 0.898 0.827 
   3   (0.117) 0.117 0.054 0.108 0.102 0.117 0.117 0.102 0.173 

Locus 1213 : 
2 alleles
0.7% missing data
   4   (0.909) 0.909 0.960 0.966 0.927 0.909 0.909 0.994 0.986 
   2   (0.091) 0.091 0.040 0.034 0.073 0.091 0.091 0.006 0.014 

Locus 1214 : 
2 alleles
5.1% missing data
   1   (0.897) 0.898 0.943 0.978 0.930 0.898 0.898 0.869 0.804 
   2   (0.103) 0.102 0.057 0.022 0.070 0.102 0.102 0.131 0.196 

Locus 1215 : 
2 alleles
5.1% missing data
   2   (0.854) 0.854 0.355 0.760 0.982 0.854 0.854 0.812 0.150 
   4   (0.146) 0.146 0.645 0.240 0.018 0.146 0.146 0.188 0.850 

Locus 1216 : 
2 alleles
4.3% missing data
   3   (0.919) 0.919 0.859 0.953 0.976 0.919 0.919 0.993 0.959 
   4   (0.081) 0.081 0.141 0.047 0.024 0.081 0.081 0.007 0.041 

Locus 1217 : 
2 alleles
5.1% missing data
   1   (0.788) 0.788 0.829 0.975 0.753 0.788 0.788 0.984 0.942 
   4   (0.212) 0.212 0.171 0.025 0.247 0.212 0.212 0.016 0.058 

Locus 1218 : 
2 alleles
5.1% missing data
   4   (0.586) 0.586 0.637 0.735 0.583 0.586 0.586 0.907 0.142 
   2   (0.414) 0.414 0.363 0.265 0.417 0.414 0.414 0.093 0.858 

Locus 1219 : 
2 alleles
2.9% missing data
   1   (0.879) 0.879 0.888 0.985 0.925 0.879 0.879 0.626 0.957 
   2   (0.121) 0.121 0.112 0.015 0.075 0.121 0.121 0.374 0.043 

Locus 1220 : 
2 alleles
13.0% missing data
   1   (0.883) 0.883 0.905 0.831 0.929 0.883 0.883 0.991 0.950 
   3   (0.117) 0.117 0.095 0.169 0.071 0.117 0.117 0.009 0.050 

Locus 1221 : 
2 alleles
4.3% missing data
   2   (0.916) 0.916 0.962 0.990 0.915 0.916 0.916 0.995 0.983 
   4   (0.084) 0.084 0.038 0.010 0.085 0.084 0.084 0.005 0.017 

Locus 1222 : 
2 alleles
13.0% missing data
   2   (0.389) 0.389 0.328 0.408 0.376 0.389 0.389 0.595 0.643 
   4   (0.611) 0.611 0.672 0.592 0.624 0.611 0.611 0.405 0.357 

Locus 1223 : 
2 alleles
1.4% missing data
   1   (0.873) 0.873 0.757 0.980 0.947 0.873 0.873 0.990 0.963 
   3   (0.127) 0.127 0.243 0.020 0.053 0.127 0.127 0.010 0.037 

Locus 1224 : 
2 alleles
2.9% missing data
   4   (0.892) 0.892 0.907 0.890 0.926 0.892 0.892 0.995 0.969 
   2   (0.108) 0.108 0.093 0.110 0.074 0.108 0.108 0.005 0.031 

Locus 1225 : 
2 alleles
12.3% missing data
   1   (0.870) 0.870 0.943 0.797 0.888 0.870 0.870 0.902 0.967 
   3   (0.130) 0.130 0.057 0.203 0.112 0.130 0.130 0.098 0.033 

Locus 1226 : 
2 alleles
3.6% missing data
   3   (0.889) 0.889 0.838 0.992 0.948 0.889 0.889 0.804 0.974 
   4   (0.111) 0.111 0.162 0.008 0.052 0.111 0.111 0.196 0.026 

Locus 1227 : 
2 alleles
14.5% missing data
   1   (0.320) 0.320 0.283 0.048 0.338 0.320 0.320 0.029 0.383 
   3   (0.680) 0.680 0.717 0.952 0.662 0.680 0.680 0.971 0.617 

Locus 1228 : 
2 alleles
10.9% missing data
   3   (0.949) 0.949 0.992 0.979 0.924 0.949 0.949 0.999 0.995 
   4   (0.051) 0.051 0.008 0.021 0.076 0.051 0.051 0.001 0.005 

Locus 1229 : 
2 alleles
3.6% missing data
   1   (0.834) 0.834 0.881 0.028 0.884 0.834 0.834 0.353 0.964 
   2   (0.166) 0.166 0.119 0.972 0.116 0.166 0.166 0.647 0.036 

Locus 1230 : 
2 alleles
11.6% missing data
   1   (0.721) 0.721 0.576 0.964 0.763 0.721 0.721 0.973 0.931 
   2   (0.279) 0.279 0.424 0.036 0.237 0.279 0.279 0.027 0.069 

Locus 1231 : 
2 alleles
3.6% missing data
   1   (0.546) 0.546 0.440 0.649 0.631 0.546 0.546 0.035 0.526 
   3   (0.454) 0.454 0.560 0.351 0.369 0.454 0.454 0.965 0.474 

Locus 1232 : 
2 alleles
13.0% missing data
   1   (0.150) 0.151 0.092 0.023 0.163 0.151 0.150 0.012 0.035 
   3   (0.850) 0.849 0.908 0.977 0.837 0.849 0.850 0.988 0.965 

Locus 1233 : 
2 alleles
3.6% missing data
   4   (0.912) 0.912 0.970 0.994 0.947 0.912 0.912 0.931 0.702 
   2   (0.088) 0.088 0.030 0.006 0.053 0.088 0.088 0.069 0.298 

Locus 1234 : 
2 alleles
4.3% missing data
   2   (0.239) 0.238 0.351 0.963 0.163 0.238 0.238 0.027 0.063 
   4   (0.761) 0.762 0.649 0.037 0.837 0.762 0.762 0.973 0.937 

Locus 1235 : 
2 alleles
10.9% missing data
   4   (0.902) 0.903 0.955 0.970 0.893 0.903 0.903 0.922 0.941 
   2   (0.098) 0.097 0.045 0.030 0.107 0.097 0.097 0.078 0.059 

Locus 1236 : 
2 alleles
11.6% missing data
   2   (0.118) 0.118 0.066 0.088 0.119 0.118 0.119 0.092 0.029 
   4   (0.882) 0.882 0.934 0.912 0.881 0.882 0.881 0.908 0.971 

Locus 1237 : 
2 alleles
13.0% missing data
   3   (0.911) 0.911 0.969 0.996 0.901 0.911 0.911 0.940 0.984 
   2   (0.089) 0.089 0.031 0.004 0.099 0.089 0.089 0.060 0.016 

Locus 1238 : 
2 alleles
4.3% missing data
   2   (0.728) 0.728 0.811 0.818 0.727 0.727 0.728 0.979 0.728 
   4   (0.272) 0.272 0.189 0.182 0.273 0.273 0.272 0.021 0.272 

Locus 1239 : 
2 alleles
2.9% missing data
   2   (0.875) 0.875 0.875 0.984 0.914 0.875 0.875 0.873 0.964 
   4   (0.125) 0.125 0.125 0.016 0.086 0.125 0.125 0.127 0.036 

Locus 1240 : 
2 alleles
2.9% missing data
   1   (0.890) 0.890 0.931 0.830 0.906 0.890 0.890 0.991 0.963 
   3   (0.110) 0.110 0.069 0.170 0.094 0.110 0.110 0.009 0.037 

Locus 1241 : 
2 alleles
5.8% missing data
   4   (0.634) 0.634 0.765 0.689 0.505 0.634 0.634 0.767 0.872 
   1   (0.366) 0.366 0.235 0.311 0.495 0.366 0.366 0.233 0.128 

Locus 1242 : 
2 alleles
5.8% missing data
   1   (0.929) 0.929 0.984 0.997 0.900 0.929 0.929 0.993 0.989 
   2   (0.071) 0.071 0.016 0.003 0.100 0.071 0.071 0.007 0.011 

Locus 1243 : 
2 alleles
3.6% missing data
   2   (0.191) 0.191 0.103 0.448 0.221 0.191 0.191 0.187 0.057 
   4   (0.809) 0.809 0.897 0.552 0.779 0.809 0.809 0.813 0.943 

Locus 1244 : 
2 alleles
2.2% missing data
   3   (0.867) 0.867 0.871 0.987 0.904 0.867 0.867 0.993 0.957 
   1   (0.133) 0.133 0.129 0.013 0.096 0.133 0.133 0.007 0.043 

Locus 1245 : 
2 alleles
10.1% missing data
   3   (0.164) 0.164 0.052 0.197 0.248 0.164 0.164 0.007 0.029 
   1   (0.836) 0.836 0.948 0.803 0.752 0.836 0.836 0.993 0.971 

Locus 1246 : 
2 alleles
13.8% missing data
   4   (0.906) 0.906 0.752 0.996 0.968 0.906 0.906 0.986 0.976 
   2   (0.094) 0.094 0.248 0.004 0.032 0.094 0.094 0.014 0.024 

Locus 1247 : 
2 alleles
4.3% missing data
   1   (0.778) 0.778 0.890 0.981 0.718 0.778 0.778 0.980 0.813 
   3   (0.222) 0.222 0.110 0.019 0.282 0.222 0.222 0.020 0.187 

Locus 1248 : 
2 alleles
10.9% missing data
   3   (0.801) 0.801 0.885 0.850 0.815 0.801 0.801 0.604 0.707 
   1   (0.199) 0.199 0.115 0.150 0.185 0.199 0.199 0.396 0.293 

Locus 1249 : 
2 alleles
6.5% missing data
   1   (0.804) 0.804 0.658 0.978 0.913 0.803 0.804 0.681 0.754 
   3   (0.196) 0.196 0.342 0.022 0.087 0.197 0.196 0.319 0.246 

Locus 1250 : 
2 alleles
4.3% missing data
   3   (0.907) 0.907 0.944 0.996 0.920 0.907 0.907 0.994 0.973 
   1   (0.093) 0.093 0.056 0.004 0.080 0.093 0.093 0.006 0.027 

Locus 1251 : 
2 alleles
19.6% missing data
   2   (0.606) 0.606 0.743 0.952 0.473 0.606 0.606 0.022 0.915 
   4   (0.394) 0.394 0.257 0.048 0.527 0.394 0.394 0.978 0.085 

Locus 1252 : 
2 alleles
13.0% missing data
   4   (0.862) 0.862 0.926 0.788 0.897 0.862 0.862 0.990 0.594 
   1   (0.138) 0.138 0.074 0.212 0.103 0.138 0.138 0.010 0.406 

Locus 1253 : 
2 alleles
11.6% missing data
   2   (0.861) 0.861 0.844 0.875 0.904 0.861 0.861 0.925 0.912 
   4   (0.139) 0.139 0.156 0.125 0.096 0.139 0.139 0.075 0.088 

Locus 1254 : 
2 alleles
1.4% missing data
   1   (0.932) 0.932 0.985 0.996 0.911 0.932 0.932 0.983 0.990 
   3   (0.068) 0.068 0.015 0.004 0.089 0.068 0.068 0.017 0.010 

Locus 1255 : 
2 alleles
10.1% missing data
   2   (0.435) 0.435 0.509 0.463 0.340 0.435 0.435 0.545 0.742 
   4   (0.565) 0.565 0.491 0.537 0.660 0.565 0.565 0.455 0.258 

Locus 1256 : 
2 alleles
5.1% missing data
   3   (0.771) 0.771 0.753 0.982 0.833 0.770 0.771 0.932 0.627 
   1   (0.229) 0.229 0.247 0.018 0.167 0.230 0.229 0.068 0.373 

Locus 1257 : 
2 alleles
2.9% missing data
   2   (0.595) 0.594 0.311 0.130 0.808 0.594 0.594 0.583 0.285 
   4   (0.405) 0.406 0.689 0.870 0.192 0.406 0.406 0.417 0.715 

Locus 1258 : 
2 alleles
12.3% missing data
   1   (0.892) 0.892 0.949 0.995 0.871 0.892 0.892 0.963 0.979 
   3   (0.108) 0.108 0.051 0.005 0.129 0.108 0.108 0.037 0.021 

Locus 1259 : 
2 alleles
14.5% missing data
   1   (0.114) 0.113 0.046 0.074 0.126 0.114 0.114 0.053 0.031 
   2   (0.886) 0.887 0.954 0.926 0.874 0.886 0.886 0.947 0.969 

Locus 1260 : 
2 alleles
2.2% missing data
   3   (0.926) 0.926 0.701 0.990 0.989 0.926 0.926 0.867 0.973 
   1   (0.074) 0.074 0.299 0.010 0.011 0.074 0.074 0.133 0.027 

Locus 1261 : 
2 alleles
13.0% missing data
   4   (0.815) 0.815 0.797 0.037 0.891 0.815 0.815 0.723 0.942 
   3   (0.185) 0.185 0.203 0.963 0.109 0.185 0.185 0.277 0.058 

Locus 1262 : 
2 alleles
15.9% missing data
   2   (0.822) 0.822 0.855 0.971 0.869 0.822 0.822 0.939 0.400 
   4   (0.178) 0.178 0.145 0.029 0.131 0.178 0.178 0.061 0.600 

Locus 1263 : 
2 alleles
15.2% missing data
   2   (0.877) 0.876 0.941 0.900 0.917 0.875 0.876 0.948 0.974 
   4   (0.123) 0.124 0.059 0.100 0.083 0.125 0.124 0.052 0.026 

Locus 1264 : 
2 alleles
8.7% missing data
   1   (0.846) 0.846 0.893 0.974 0.912 0.845 0.845 0.984 0.211 
   3   (0.154) 0.154 0.107 0.026 0.088 0.155 0.155 0.016 0.789 

Locus 1265 : 
2 alleles
15.9% missing data
   1   (0.619) 0.619 0.709 0.582 0.612 0.619 0.619 0.693 0.594 
   3   (0.381) 0.381 0.291 0.418 0.388 0.381 0.381 0.307 0.406 

Locus 1266 : 
2 alleles
8.0% missing data
   4   (0.484) 0.484 0.536 0.588 0.408 0.484 0.484 0.411 0.569 
   2   (0.516) 0.516 0.464 0.412 0.592 0.516 0.516 0.589 0.431 

Locus 1267 : 
2 alleles
0.7% missing data
   2   (0.907) 0.907 0.965 0.978 0.905 0.907 0.906 0.997 0.986 
   1   (0.093) 0.093 0.035 0.022 0.095 0.093 0.094 0.003 0.014 

Locus 1268 : 
2 alleles
3.6% missing data
   2   (0.912) 0.912 0.826 0.986 0.979 0.912 0.912 0.994 0.573 
   3   (0.088) 0.088 0.174 0.014 0.021 0.088 0.088 0.006 0.427 

Locus 1269 : 
2 alleles
3.6% missing data
   1   (0.907) 0.907 0.953 0.242 0.930 0.907 0.907 0.993 0.972 
   4   (0.093) 0.093 0.047 0.758 0.070 0.093 0.093 0.007 0.028 

Locus 1270 : 
2 alleles
12.3% missing data
   1   (0.774) 0.775 0.922 0.981 0.669 0.774 0.774 0.809 0.524 
   3   (0.226) 0.225 0.078 0.019 0.331 0.226 0.226 0.191 0.476 

Locus 1271 : 
2 alleles
7.2% missing data
   1   (0.116) 0.116 0.065 0.018 0.070 0.117 0.116 0.028 0.403 
   3   (0.884) 0.884 0.935 0.982 0.930 0.883 0.884 0.972 0.597 

Locus 1272 : 
2 alleles
1.4% missing data
   2   (0.796) 0.796 0.848 0.973 0.815 0.796 0.796 0.973 0.779 
   4   (0.204) 0.204 0.152 0.027 0.185 0.204 0.204 0.027 0.221 

Locus 1273 : 
2 alleles
9.4% missing data
   2   (0.123) 0.122 0.184 0.088 0.077 0.122 0.122 0.012 0.037 
   4   (0.877) 0.878 0.816 0.912 0.923 0.878 0.878 0.988 0.963 

Locus 1274 : 
2 alleles
4.3% missing data
   2   (0.863) 0.862 0.958 0.983 0.864 0.862 0.862 0.964 0.812 
   4   (0.137) 0.138 0.042 0.017 0.136 0.138 0.138 0.036 0.188 

Locus 1275 : 
2 alleles
5.1% missing data
   1   (0.920) 0.920 0.969 0.950 0.931 0.920 0.920 0.982 0.982 
   2   (0.080) 0.080 0.031 0.050 0.069 0.080 0.080 0.018 0.018 

Locus 1276 : 
2 alleles
5.8% missing data
   2   (0.591) 0.591 0.676 0.583 0.579 0.591 0.591 0.976 0.348 
   4   (0.409) 0.409 0.324 0.417 0.421 0.409 0.409 0.024 0.652 

Locus 1277 : 
2 alleles
16.7% missing data
   1   (0.825) 0.825 0.770 0.811 0.901 0.825 0.825 0.985 0.936 
   2   (0.175) 0.175 0.230 0.189 0.099 0.175 0.175 0.015 0.064 

Locus 1278 : 
2 alleles
11.6% missing data
   4   (0.868) 0.868 0.879 0.857 0.913 0.868 0.868 0.749 0.939 
   3   (0.132) 0.132 0.121 0.143 0.087 0.132 0.132 0.251 0.061 

Locus 1279 : 
2 alleles
5.1% missing data
   3   (0.598) 0.598 0.661 0.388 0.531 0.598 0.598 0.707 0.857 
   1   (0.402) 0.402 0.339 0.612 0.469 0.402 0.402 0.293 0.143 

Locus 1280 : 
2 alleles
13.0% missing data
   3   (0.904) 0.904 0.926 0.847 0.936 0.904 0.904 0.902 0.974 
   1   (0.096) 0.096 0.074 0.153 0.064 0.096 0.096 0.098 0.026 

Locus 1281 : 
2 alleles
16.7% missing data
   3   (0.901) 0.901 0.964 0.017 0.937 0.900 0.900 0.966 0.984 
   4   (0.099) 0.099 0.036 0.983 0.063 0.100 0.100 0.034 0.016 

Locus 1282 : 
2 alleles
1.4% missing data
   1   (0.911) 0.911 0.955 0.988 0.908 0.911 0.911 0.991 0.976 
   3   (0.089) 0.089 0.045 0.012 0.092 0.089 0.089 0.009 0.024 

Locus 1283 : 
2 alleles
3.6% missing data
   3   (0.750) 0.750 0.721 0.084 0.839 0.750 0.750 0.827 0.671 
   1   (0.250) 0.250 0.279 0.916 0.161 0.250 0.250 0.173 0.329 

Locus 1284 : 
2 alleles
13.8% missing data
   4   (0.908) 0.908 0.934 0.989 0.937 0.908 0.908 0.930 0.957 
   2   (0.092) 0.092 0.066 0.011 0.063 0.092 0.092 0.070 0.043 

Locus 1285 : 
2 alleles
5.8% missing data
   1   (0.845) 0.845 0.923 0.856 0.872 0.844 0.844 0.856 0.732 
   3   (0.155) 0.155 0.077 0.144 0.128 0.156 0.156 0.144 0.268 

Locus 1286 : 
2 alleles
2.9% missing data
   2   (0.909) 0.909 0.828 0.831 0.968 0.909 0.909 0.830 0.952 
   4   (0.091) 0.091 0.172 0.169 0.032 0.091 0.091 0.170 0.048 

Locus 1287 : 
2 alleles
3.6% missing data
   1   (0.109) 0.109 0.202 0.025 0.027 0.109 0.109 0.017 0.305 
   3   (0.891) 0.891 0.798 0.975 0.973 0.891 0.891 0.983 0.695 

Locus 1288 : 
2 alleles
0.7% missing data
   4   (0.955) 0.955 0.949 0.986 0.995 0.955 0.955 0.999 0.567 
   3   (0.045) 0.045 0.051 0.014 0.005 0.045 0.045 0.001 0.433 

Locus 1289 : 
2 alleles
5.8% missing data
   3   (0.845) 0.845 0.842 0.046 0.936 0.845 0.845 0.988 0.713 
   1   (0.155) 0.155 0.158 0.954 0.064 0.155 0.155 0.012 0.287 

Locus 1290 : 
2 alleles
13.8% missing data
   1   (0.855) 0.855 0.889 0.988 0.851 0.855 0.855 0.873 0.969 
   4   (0.145) 0.145 0.111 0.012 0.149 0.145 0.145 0.127 0.031 

Locus 1291 : 
2 alleles
5.8% missing data
   1   (0.803) 0.803 0.705 0.075 0.933 0.802 0.802 0.036 0.895 
   3   (0.197) 0.197 0.295 0.925 0.067 0.198 0.198 0.964 0.105 

Locus 1292 : 
2 alleles
3.6% missing data
   3   (0.899) 0.899 0.914 0.978 0.942 0.899 0.899 0.899 0.904 
   2   (0.101) 0.101 0.086 0.022 0.058 0.101 0.101 0.101 0.096 

Locus 1293 : 
2 alleles
9.4% missing data
   2   (0.900) 0.900 0.909 0.950 0.953 0.899 0.900 0.987 0.911 
   4   (0.100) 0.100 0.091 0.050 0.047 0.101 0.100 0.013 0.089 

Locus 1294 : 
2 alleles
4.3% missing data
   3   (0.908) 0.908 0.988 0.997 0.740 0.908 0.908 0.986 0.990 
   4   (0.092) 0.092 0.012 0.003 0.260 0.092 0.092 0.014 0.010 

Locus 1295 : 
2 alleles
13.8% missing data
   1   (0.473) 0.473 0.553 0.500 0.416 0.473 0.473 0.536 0.534 
   4   (0.527) 0.527 0.447 0.500 0.584 0.527 0.527 0.464 0.466 

Locus 1296 : 
2 alleles
4.3% missing data
   2   (0.865) 0.865 0.894 0.991 0.872 0.865 0.865 0.888 0.968 
   3   (0.135) 0.135 0.106 0.009 0.128 0.135 0.135 0.112 0.032 

Locus 1297 : 
2 alleles
2.9% missing data
   4   (0.849) 0.849 0.645 0.974 0.940 0.849 0.849 0.799 0.955 
   3   (0.151) 0.151 0.355 0.026 0.060 0.151 0.151 0.201 0.045 

Locus 1298 : 
2 alleles
3.6% missing data
   1   (0.105) 0.105 0.047 0.009 0.092 0.105 0.105 0.653 0.028 
   3   (0.895) 0.895 0.953 0.991 0.908 0.895 0.895 0.347 0.972 

Locus 1299 : 
2 alleles
3.6% missing data
   2   (0.891) 0.891 0.936 0.991 0.903 0.891 0.891 0.952 0.956 
   4   (0.109) 0.109 0.064 0.009 0.097 0.109 0.109 0.048 0.044 

Locus 1300 : 
2 alleles
5.1% missing data
   3   (0.879) 0.879 0.899 0.991 0.910 0.879 0.879 0.788 0.969 
   1   (0.121) 0.121 0.101 0.009 0.090 0.121 0.121 0.212 0.031 

Locus 1301 : 
2 alleles
5.8% missing data
   3   (0.436) 0.436 0.494 0.423 0.421 0.436 0.436 0.335 0.166 
   4   (0.564) 0.564 0.506 0.577 0.579 0.564 0.564 0.665 0.834 

Locus 1302 : 
2 alleles
5.1% missing data
   2   (0.540) 0.540 0.626 0.949 0.542 0.540 0.540 0.066 0.197 
   4   (0.460) 0.460 0.374 0.051 0.458 0.460 0.460 0.934 0.803 

Locus 1303 : 
2 alleles
15.9% missing data
   1   (0.723) 0.723 0.765 0.581 0.741 0.723 0.723 0.933 0.797 
   2   (0.277) 0.277 0.235 0.419 0.259 0.277 0.277 0.067 0.203 

Locus 1304 : 
2 alleles
1.4% missing data
   1   (0.909) 0.909 0.957 0.991 0.929 0.908 0.909 0.992 0.984 
   3   (0.091) 0.091 0.043 0.009 0.071 0.092 0.091 0.008 0.016 

Locus 1305 : 
2 alleles
10.1% missing data
   2   (0.659) 0.659 0.656 0.835 0.686 0.658 0.659 0.926 0.585 
   4   (0.341) 0.341 0.344 0.165 0.314 0.342 0.341 0.074 0.415 

Locus 1306 : 
2 alleles
12.3% missing data
   1   (0.885) 0.884 0.934 0.987 0.908 0.884 0.884 0.918 0.961 
   3   (0.115) 0.116 0.066 0.013 0.092 0.116 0.116 0.082 0.039 

Locus 1307 : 
2 alleles
3.6% missing data
   2   (0.913) 0.913 0.975 0.974 0.889 0.913 0.913 0.951 0.984 
   4   (0.087) 0.087 0.025 0.026 0.111 0.087 0.087 0.049 0.016 

Locus 1308 : 
2 alleles
13.8% missing data
   4   (0.823) 0.823 0.855 0.978 0.845 0.823 0.823 0.853 0.948 
   1   (0.177) 0.177 0.145 0.022 0.155 0.177 0.177 0.147 0.052 

Locus 1309 : 
2 alleles
10.9% missing data
   1   (0.830) 0.831 0.771 0.588 0.876 0.831 0.831 0.972 0.941 
   2   (0.170) 0.169 0.229 0.412 0.124 0.169 0.169 0.028 0.059 

Locus 1310 : 
2 alleles
10.1% missing data
   1   (0.885) 0.884 0.950 0.975 0.904 0.884 0.884 0.927 0.975 
   3   (0.115) 0.116 0.050 0.025 0.096 0.116 0.116 0.073 0.025 

Locus 1311 : 
2 alleles
10.9% missing data
   2   (0.173) 0.173 0.142 0.141 0.095 0.173 0.173 0.125 0.777 
   4   (0.827) 0.827 0.858 0.859 0.905 0.827 0.827 0.875 0.223 

Locus 1312 : 
2 alleles
8.0% missing data
   2   (0.934) 0.934 0.982 0.996 0.926 0.934 0.934 0.997 0.990 
   3   (0.066) 0.066 0.018 0.004 0.074 0.066 0.066 0.003 0.010 

Locus 1313 : 
2 alleles
4.3% missing data
   3   (0.832) 0.832 0.882 0.935 0.851 0.832 0.832 0.968 0.648 
   1   (0.168) 0.168 0.118 0.065 0.149 0.168 0.168 0.032 0.352 

Locus 1314 : 
2 alleles
13.0% missing data
   3   (0.285) 0.285 0.143 0.322 0.382 0.286 0.286 0.201 0.066 
   1   (0.715) 0.715 0.857 0.678 0.618 0.714 0.714 0.799 0.934 

Locus 1315 : 
2 alleles
8.0% missing data
   3   (0.890) 0.890 0.848 0.985 0.939 0.891 0.890 0.966 0.965 
   4   (0.110) 0.110 0.152 0.015 0.061 0.109 0.110 0.034 0.035 

Locus 1316 : 
2 alleles
12.3% missing data
   4   (0.844) 0.844 0.913 0.876 0.812 0.844 0.844 0.963 0.967 
   1   (0.156) 0.156 0.087 0.124 0.188 0.156 0.156 0.037 0.033 

Locus 1317 : 
2 alleles
13.0% missing data
   3   (0.892) 0.892 0.910 0.765 0.937 0.892 0.892 0.812 0.831 
   1   (0.108) 0.108 0.090 0.235 0.063 0.108 0.108 0.188 0.169 

Locus 1318 : 
2 alleles
3.6% missing data
   2   (0.917) 0.917 0.965 0.694 0.938 0.917 0.917 0.996 0.983 
   4   (0.083) 0.083 0.035 0.306 0.062 0.083 0.083 0.004 0.017 

Locus 1319 : 
2 alleles
4.3% missing data
   1   (0.333) 0.333 0.227 0.041 0.426 0.333 0.333 0.310 0.370 
   2   (0.667) 0.667 0.773 0.959 0.574 0.667 0.667 0.690 0.630 

Locus 1320 : 
2 alleles
15.2% missing data
   1   (0.645) 0.645 0.573 0.756 0.664 0.645 0.645 0.673 0.913 
   3   (0.355) 0.355 0.427 0.244 0.336 0.355 0.355 0.327 0.087 

Locus 1321 : 
2 alleles
15.2% missing data
   3   (0.840) 0.840 0.969 0.941 0.638 0.840 0.840 0.967 0.979 
   4   (0.160) 0.160 0.031 0.059 0.362 0.160 0.160 0.033 0.021 

Locus 1322 : 
2 alleles
3.6% missing data
   1   (0.610) 0.610 0.609 0.569 0.641 0.610 0.610 0.659 0.475 
   3   (0.390) 0.390 0.391 0.431 0.359 0.390 0.390 0.341 0.525 

Locus 1323 : 
2 alleles
9.4% missing data
   2   (0.869) 0.869 0.904 0.982 0.899 0.869 0.869 0.485 0.968 
   4   (0.131) 0.131 0.096 0.018 0.101 0.131 0.131 0.515 0.032 

Locus 1324 : 
2 alleles
6.5% missing data
   2   (0.502) 0.502 0.509 0.469 0.456 0.502 0.502 0.961 0.788 
   1   (0.498) 0.498 0.491 0.531 0.544 0.498 0.498 0.039 0.212 

Locus 1325 : 
2 alleles
6.5% missing data
   2   (0.216) 0.216 0.288 0.046 0.188 0.216 0.216 0.042 0.087 
   4   (0.784) 0.784 0.712 0.954 0.812 0.784 0.784 0.958 0.913 

Locus 1326 : 
2 alleles
13.0% missing data
   3   (0.843) 0.842 0.928 0.978 0.856 0.842 0.842 0.667 0.924 
   1   (0.157) 0.158 0.072 0.022 0.144 0.158 0.158 0.333 0.076 

Locus 1327 : 
2 alleles
10.9% missing data
   2   (0.930) 0.930 0.972 0.886 0.954 0.929 0.929 0.975 0.985 
   1   (0.070) 0.070 0.028 0.114 0.046 0.071 0.071 0.025 0.015 

Locus 1328 : 
2 alleles
5.8% missing data
   2   (0.579) 0.579 0.536 0.496 0.586 0.578 0.579 0.966 0.884 
   4   (0.421) 0.421 0.464 0.504 0.414 0.422 0.421 0.034 0.116 

Locus 1329 : 
2 alleles
2.2% missing data
   2   (0.895) 0.895 0.920 0.921 0.934 0.895 0.895 0.932 0.969 
   4   (0.105) 0.105 0.080 0.079 0.066 0.105 0.105 0.068 0.031 

Locus 1330 : 
2 alleles
11.6% missing data
   1   (0.890) 0.890 0.949 0.926 0.918 0.890 0.890 0.934 0.826 
   3   (0.110) 0.110 0.051 0.074 0.082 0.110 0.110 0.066 0.174 

Locus 1331 : 
2 alleles
11.6% missing data
   1   (0.845) 0.845 0.899 0.730 0.838 0.845 0.845 0.863 0.954 
   4   (0.155) 0.155 0.101 0.270 0.162 0.155 0.155 0.137 0.046 

Locus 1332 : 
2 alleles
13.0% missing data
   2   (0.892) 0.892 0.932 0.984 0.913 0.892 0.892 0.991 0.949 
   4   (0.108) 0.108 0.068 0.016 0.087 0.108 0.108 0.009 0.051 

Locus 1333 : 
2 alleles
15.9% missing data
   1   (0.072) 0.072 0.065 0.101 0.032 0.072 0.072 0.081 0.016 
   4   (0.928) 0.928 0.935 0.899 0.968 0.928 0.928 0.919 0.984 

Locus 1334 : 
2 alleles
1.4% missing data
   1   (0.900) 0.899 0.965 0.983 0.936 0.900 0.899 0.997 0.678 
   2   (0.100) 0.101 0.035 0.017 0.064 0.100 0.101 0.003 0.322 

Locus 1335 : 
2 alleles
12.3% missing data
   1   (0.945) 0.945 0.991 0.998 0.911 0.945 0.945 0.983 0.994 
   4   (0.055) 0.055 0.009 0.002 0.089 0.055 0.055 0.017 0.006 

Locus 1336 : 
2 alleles
5.1% missing data
   3   (0.865) 0.865 0.914 0.839 0.871 0.865 0.865 0.993 0.951 
   1   (0.135) 0.135 0.086 0.161 0.129 0.135 0.135 0.007 0.049 

Locus 1337 : 
2 alleles
17.4% missing data
   2   (0.927) 0.927 0.885 0.937 0.973 0.927 0.927 0.841 0.973 
   4   (0.073) 0.073 0.115 0.063 0.027 0.073 0.073 0.159 0.027 

Locus 1338 : 
2 alleles
5.1% missing data
   2   (0.906) 0.906 0.948 0.976 0.933 0.905 0.906 0.935 0.970 
   1   (0.094) 0.094 0.052 0.024 0.067 0.095 0.094 0.065 0.030 

Locus 1339 : 
2 alleles
1.4% missing data
   2   (0.904) 0.904 0.928 0.993 0.939 0.904 0.904 0.996 0.979 
   3   (0.096) 0.096 0.072 0.007 0.061 0.096 0.096 0.004 0.021 

Locus 1340 : 
2 alleles
2.2% missing data
   1   (0.868) 0.868 0.899 0.889 0.895 0.868 0.868 0.986 0.961 
   3   (0.132) 0.132 0.101 0.111 0.105 0.132 0.132 0.014 0.039 

Locus 1341 : 
2 alleles
4.3% missing data
   1   (0.897) 0.897 0.948 0.963 0.912 0.897 0.897 0.993 0.976 
   3   (0.103) 0.103 0.052 0.037 0.088 0.103 0.103 0.007 0.024 

Locus 1342 : 
2 alleles
1.4% missing data
   3   (0.889) 0.890 0.954 0.990 0.839 0.890 0.890 0.993 0.980 
   1   (0.111) 0.110 0.046 0.010 0.161 0.110 0.110 0.007 0.020 

Locus 1343 : 
2 alleles
10.9% missing data
   2   (0.838) 0.838 0.872 0.968 0.876 0.838 0.838 0.918 0.775 
   4   (0.162) 0.162 0.128 0.032 0.124 0.162 0.162 0.082 0.225 

Locus 1344 : 
2 alleles
3.6% missing data
   2   (0.889) 0.889 0.905 0.951 0.919 0.889 0.889 0.923 0.974 
   4   (0.111) 0.111 0.095 0.049 0.081 0.111 0.111 0.077 0.026 

Locus 1345 : 
2 alleles
10.9% missing data
   2   (0.483) 0.483 0.376 0.038 0.641 0.483 0.483 0.606 0.102 
   4   (0.517) 0.517 0.624 0.962 0.359 0.517 0.517 0.394 0.898 

Locus 1346 : 
2 alleles
10.9% missing data
   4   (0.884) 0.884 0.874 0.990 0.936 0.884 0.884 0.991 0.865 
   2   (0.116) 0.116 0.126 0.010 0.064 0.116 0.116 0.009 0.135 

Locus 1347 : 
2 alleles
0.0% missing data
   3   (0.720) 0.720 0.795 0.964 0.645 0.720 0.720 0.968 0.940 
   1   (0.280) 0.280 0.205 0.036 0.355 0.280 0.280 0.032 0.060 

Locus 1348 : 
2 alleles
4.3% missing data
   3   (0.917) 0.918 0.949 0.893 0.944 0.918 0.918 0.973 0.975 
   1   (0.083) 0.082 0.051 0.107 0.056 0.082 0.082 0.027 0.025 

Locus 1349 : 
2 alleles
13.8% missing data
   1   (0.508) 0.508 0.538 0.583 0.520 0.509 0.508 0.466 0.137 
   3   (0.492) 0.492 0.462 0.417 0.480 0.491 0.492 0.534 0.863 

Locus 1350 : 
2 alleles
10.9% missing data
   1   (0.929) 0.929 0.978 0.974 0.931 0.929 0.929 0.996 0.990 
   3   (0.071) 0.071 0.022 0.026 0.069 0.071 0.071 0.004 0.010 

Locus 1351 : 
2 alleles
17.4% missing data
   2   (0.609) 0.609 0.697 0.645 0.613 0.609 0.609 0.040 0.595 
   4   (0.391) 0.391 0.303 0.355 0.387 0.391 0.391 0.960 0.405 

Locus 1352 : 
2 alleles
14.5% missing data
   1   (0.556) 0.556 0.563 0.416 0.539 0.556 0.556 0.980 0.499 
   4   (0.444) 0.444 0.437 0.584 0.461 0.444 0.444 0.020 0.501 

Locus 1353 : 
2 alleles
12.3% missing data
   2   (0.899) 0.899 0.866 0.903 0.968 0.899 0.899 0.984 0.593 
   4   (0.101) 0.101 0.134 0.097 0.032 0.101 0.101 0.016 0.407 

Locus 1354 : 
2 alleles
4.3% missing data
   4   (0.927) 0.927 0.927 0.928 0.963 0.927 0.927 0.964 0.980 
   2   (0.073) 0.073 0.073 0.072 0.037 0.073 0.073 0.036 0.020 

Locus 1355 : 
2 alleles
10.9% missing data
   3   (0.452) 0.452 0.414 0.042 0.492 0.452 0.452 0.590 0.421 
   1   (0.548) 0.548 0.586 0.958 0.508 0.548 0.548 0.410 0.579 

Locus 1356 : 
2 alleles
6.5% missing data
   2   (0.837) 0.837 0.887 0.987 0.893 0.836 0.837 0.601 0.637 
   4   (0.163) 0.163 0.113 0.013 0.107 0.164 0.163 0.399 0.363 

Locus 1357 : 
2 alleles
7.2% missing data
   4   (0.781) 0.781 0.770 0.677 0.807 0.781 0.781 0.982 0.923 
   2   (0.219) 0.219 0.230 0.323 0.193 0.219 0.219 0.018 0.077 

Locus 1358 : 
2 alleles
4.3% missing data
   3   (0.878) 0.878 0.894 0.894 0.912 0.878 0.878 0.962 0.975 
   1   (0.122) 0.122 0.106 0.106 0.088 0.122 0.122 0.038 0.025 

Locus 1359 : 
2 alleles
5.8% missing data
   3   (0.529) 0.529 0.169 0.054 0.823 0.529 0.529 0.045 0.116 
   1   (0.471) 0.471 0.831 0.946 0.177 0.471 0.471 0.955 0.884 

Locus 1360 : 
2 alleles
5.1% missing data
   1   (0.270) 0.270 0.283 0.349 0.254 0.270 0.270 0.255 0.066 
   3   (0.730) 0.730 0.717 0.651 0.746 0.730 0.730 0.745 0.934 

Locus 1361 : 
2 alleles
5.1% missing data
   1   (0.122) 0.122 0.101 0.008 0.094 0.122 0.122 0.027 0.030 
   3   (0.878) 0.878 0.899 0.992 0.906 0.878 0.878 0.973 0.970 

Locus 1362 : 
2 alleles
12.3% missing data
   4   (0.819) 0.819 0.814 0.825 0.853 0.819 0.819 0.774 0.925 
   1   (0.181) 0.181 0.186 0.175 0.147 0.181 0.181 0.226 0.075 

Locus 1363 : 
2 alleles
2.9% missing data
   3   (0.889) 0.889 0.957 0.895 0.908 0.889 0.889 0.985 0.668 
   1   (0.111) 0.111 0.043 0.105 0.092 0.111 0.111 0.015 0.332 

Locus 1364 : 
2 alleles
13.8% missing data
   4   (0.921) 0.921 0.886 0.975 0.977 0.921 0.921 0.878 0.976 
   2   (0.079) 0.079 0.114 0.025 0.023 0.079 0.079 0.122 0.024 

Locus 1365 : 
2 alleles
14.5% missing data
   2   (0.178) 0.178 0.075 0.136 0.251 0.178 0.178 0.093 0.031 
   3   (0.822) 0.822 0.925 0.864 0.749 0.822 0.822 0.907 0.969 

Locus 1366 : 
2 alleles
10.9% missing data
   2   (0.388) 0.388 0.330 0.484 0.431 0.389 0.389 0.018 0.092 
   4   (0.612) 0.612 0.670 0.516 0.569 0.611 0.611 0.982 0.908 

Locus 1367 : 
2 alleles
0.7% missing data
   1   (0.896) 0.896 0.954 0.210 0.928 0.896 0.896 0.991 0.970 
   3   (0.104) 0.104 0.046 0.790 0.072 0.104 0.104 0.009 0.030 

Locus 1368 : 
2 alleles
10.1% missing data
   2   (0.664) 0.664 0.722 0.974 0.608 0.663 0.664 0.769 0.920 
   4   (0.336) 0.336 0.278 0.026 0.392 0.337 0.336 0.231 0.080 

Locus 1369 : 
2 alleles
4.3% missing data
   1   (0.477) 0.476 0.497 0.535 0.413 0.476 0.476 0.601 0.850 
   3   (0.523) 0.524 0.503 0.465 0.587 0.524 0.524 0.399 0.150 

Locus 1370 : 
2 alleles
14.5% missing data
   3   (0.904) 0.905 0.979 0.974 0.865 0.905 0.905 0.997 0.850 
   1   (0.096) 0.095 0.021 0.026 0.135 0.095 0.095 0.003 0.150 

Locus 1371 : 
2 alleles
12.3% missing data
   1   (0.134) 0.135 0.075 0.130 0.103 0.135 0.135 0.095 0.038 
   3   (0.866) 0.865 0.925 0.870 0.897 0.865 0.865 0.905 0.962 

Locus 1372 : 
2 alleles
3.6% missing data
   1   (0.839) 0.839 0.900 0.973 0.877 0.839 0.839 0.594 0.692 
   4   (0.161) 0.161 0.100 0.027 0.123 0.161 0.161 0.406 0.308 

Locus 1373 : 
2 alleles
5.8% missing data
   3   (0.846) 0.846 0.852 0.968 0.883 0.846 0.846 0.582 0.955 
   4   (0.154) 0.154 0.148 0.032 0.117 0.154 0.154 0.418 0.045 

Locus 1374 : 
2 alleles
4.3% missing data
   3   (0.882) 0.882 0.936 0.983 0.876 0.882 0.882 0.997 0.976 
   1   (0.118) 0.118 0.064 0.017 0.124 0.118 0.118 0.003 0.024 

Locus 1375 : 
2 alleles
3.6% missing data
   1   (0.828) 0.828 0.872 0.975 0.815 0.828 0.828 0.973 0.949 
   2   (0.172) 0.172 0.128 0.025 0.185 0.172 0.172 0.027 0.051 

Locus 1376 : 
2 alleles
1.4% missing data
   2   (0.934) 0.934 0.983 0.977 0.924 0.934 0.934 0.998 0.989 
   4   (0.066) 0.066 0.017 0.023 0.076 0.066 0.066 0.002 0.011 

Locus 1377 : 
2 alleles
1.4% missing data
   2   (0.910) 0.910 0.911 0.997 0.950 0.909 0.910 0.984 0.968 
   3   (0.090) 0.090 0.089 0.003 0.050 0.091 0.090 0.016 0.032 

Locus 1378 : 
2 alleles
10.1% missing data
   1   (0.738) 0.738 0.717 0.970 0.787 0.738 0.738 0.664 0.645 
   3   (0.262) 0.262 0.283 0.030 0.213 0.262 0.262 0.336 0.355 

Locus 1379 : 
2 alleles
16.7% missing data
   3   (0.621) 0.621 0.162 0.086 0.899 0.621 0.621 0.625 0.297 
   1   (0.379) 0.379 0.838 0.914 0.101 0.379 0.379 0.375 0.703 

Locus 1380 : 
2 alleles
3.6% missing data
   3   (0.802) 0.802 0.814 0.805 0.812 0.802 0.802 0.825 0.933 
   1   (0.198) 0.198 0.186 0.195 0.188 0.198 0.198 0.175 0.067 

Locus 1381 : 
2 alleles
10.9% missing data
   1   (0.850) 0.850 0.965 0.918 0.744 0.850 0.850 0.993 0.978 
   4   (0.150) 0.150 0.035 0.082 0.256 0.150 0.150 0.007 0.022 

Locus 1382 : 
2 alleles
7.2% missing data
   3   (0.856) 0.857 0.928 0.464 0.901 0.856 0.857 0.889 0.718 
   1   (0.144) 0.143 0.072 0.536 0.099 0.144 0.143 0.111 0.282 

Locus 1383 : 
2 alleles
15.2% missing data
   3   (0.918) 0.918 0.916 0.900 0.968 0.918 0.919 0.812 0.885 
   4   (0.082) 0.082 0.084 0.100 0.032 0.082 0.081 0.188 0.115 

Locus 1384 : 
2 alleles
13.0% missing data
   2   (0.859) 0.859 0.907 0.702 0.864 0.859 0.859 0.869 0.957 
   1   (0.141) 0.141 0.093 0.298 0.136 0.141 0.141 0.131 0.043 

Locus 1385 : 
2 alleles
2.9% missing data
   2   (0.752) 0.752 0.724 0.965 0.781 0.752 0.752 0.965 0.926 
   4   (0.248) 0.248 0.276 0.035 0.219 0.248 0.248 0.035 0.074 

Locus 1386 : 
2 alleles
14.5% missing data
   2   (0.875) 0.875 0.884 0.794 0.923 0.875 0.875 0.936 0.962 
   4   (0.125) 0.125 0.116 0.206 0.077 0.125 0.125 0.064 0.038 

Locus 1387 : 
2 alleles
4.3% missing data
   1   (0.697) 0.697 0.764 0.103 0.769 0.697 0.697 0.590 0.333 
   3   (0.303) 0.303 0.236 0.897 0.231 0.303 0.303 0.410 0.667 

Locus 1388 : 
2 alleles
15.2% missing data
   1   (0.268) 0.268 0.146 0.383 0.256 0.268 0.268 0.926 0.343 
   3   (0.732) 0.732 0.854 0.617 0.744 0.732 0.732 0.074 0.657 

Locus 1389 : 
2 alleles
4.3% missing data
   4   (0.864) 0.864 0.928 0.392 0.910 0.864 0.864 0.974 0.639 
   1   (0.136) 0.136 0.072 0.608 0.090 0.136 0.136 0.026 0.361 

Locus 1390 : 
2 alleles
12.3% missing data
   2   (0.880) 0.880 0.841 0.965 0.933 0.880 0.880 0.957 0.690 
   4   (0.120) 0.120 0.159 0.035 0.067 0.120 0.120 0.043 0.310 

Locus 1391 : 
2 alleles
6.5% missing data
   2   (0.091) 0.091 0.092 0.006 0.057 0.091 0.091 0.013 0.031 
   4   (0.909) 0.909 0.908 0.994 0.943 0.909 0.909 0.987 0.969 

Locus 1392 : 
2 alleles
10.9% missing data
   1   (0.176) 0.176 0.095 0.969 0.167 0.176 0.176 0.019 0.041 
   2   (0.824) 0.824 0.905 0.031 0.833 0.824 0.824 0.981 0.959 

Locus 1393 : 
2 alleles
3.6% missing data
   1   (0.912) 0.912 0.903 0.979 0.958 0.912 0.912 0.985 0.975 
   3   (0.088) 0.088 0.097 0.021 0.042 0.088 0.088 0.015 0.025 

Locus 1394 : 
2 alleles
14.5% missing data
   3   (0.906) 0.906 0.883 0.836 0.959 0.906 0.906 0.985 0.780 
   4   (0.094) 0.094 0.117 0.164 0.041 0.094 0.094 0.015 0.220 

Locus 1395 : 
2 alleles
13.0% missing data
   2   (0.896) 0.896 0.906 0.840 0.939 0.896 0.896 0.987 0.962 
   3   (0.104) 0.104 0.094 0.160 0.061 0.104 0.104 0.013 0.038 

Locus 1396 : 
2 alleles
12.3% missing data
   3   (0.895) 0.895 0.946 0.904 0.936 0.895 0.895 0.989 0.466 
   1   (0.105) 0.105 0.054 0.096 0.064 0.105 0.105 0.011 0.534 

Locus 1397 : 
2 alleles
15.9% missing data
   2   (0.885) 0.885 0.922 0.977 0.909 0.885 0.885 0.715 0.963 
   4   (0.115) 0.115 0.078 0.023 0.091 0.115 0.115 0.285 0.037 

Locus 1398 : 
2 alleles
2.2% missing data
   1   (0.946) 0.946 0.993 0.998 0.901 0.946 0.946 0.993 0.994 
   2   (0.054) 0.054 0.007 0.002 0.099 0.054 0.054 0.007 0.006 

Locus 1399 : 
2 alleles
3.6% missing data
   1   (0.891) 0.891 0.917 0.963 0.920 0.891 0.891 0.933 0.967 
   4   (0.109) 0.109 0.083 0.037 0.080 0.109 0.109 0.067 0.033 

Locus 1400 : 
2 alleles
3.6% missing data
   4   (0.862) 0.862 0.831 0.849 0.914 0.862 0.862 0.981 0.948 
   2   (0.138) 0.138 0.169 0.151 0.086 0.138 0.138 0.019 0.052 

Locus 1401 : 
2 alleles
15.2% missing data
   4   (0.822) 0.821 0.871 0.808 0.835 0.821 0.821 0.978 0.954 
   3   (0.178) 0.179 0.129 0.192 0.165 0.179 0.179 0.022 0.046 

Locus 1402 : 
2 alleles
14.5% missing data
   2   (0.842) 0.842 0.848 0.984 0.898 0.842 0.842 0.864 0.793 
   1   (0.158) 0.158 0.152 0.016 0.102 0.158 0.158 0.136 0.207 

Locus 1403 : 
2 alleles
1.4% missing data
   3   (0.922) 0.922 0.977 0.963 0.917 0.922 0.922 0.997 0.986 
   4   (0.078) 0.078 0.023 0.037 0.083 0.078 0.078 0.003 0.014 

Locus 1404 : 
2 alleles
4.3% missing data
   1   (0.681) 0.681 0.591 0.394 0.743 0.681 0.681 0.652 0.907 
   4   (0.319) 0.319 0.409 0.606 0.257 0.319 0.319 0.348 0.093 

Locus 1405 : 
2 alleles
13.8% missing data
   4   (0.438) 0.438 0.388 0.945 0.456 0.438 0.438 0.377 0.411 
   3   (0.562) 0.562 0.612 0.055 0.544 0.562 0.562 0.623 0.589 

Locus 1406 : 
2 alleles
2.9% missing data
   1   (0.863) 0.863 0.868 0.031 0.933 0.863 0.863 0.988 0.915 
   3   (0.137) 0.137 0.132 0.969 0.067 0.137 0.137 0.012 0.085 

Locus 1407 : 
2 alleles
3.6% missing data
   1   (0.893) 0.893 0.851 0.760 0.949 0.893 0.892 0.989 0.962 
   2   (0.107) 0.107 0.149 0.240 0.051 0.107 0.108 0.011 0.038 

Locus 1408 : 
2 alleles
13.0% missing data
   1   (0.541) 0.541 0.597 0.046 0.515 0.541 0.541 0.617 0.714 
   3   (0.459) 0.459 0.403 0.954 0.485 0.459 0.459 0.383 0.286 

Locus 1409 : 
2 alleles
7.2% missing data
   3   (0.896) 0.896 0.951 0.981 0.897 0.896 0.896 0.992 0.974 
   2   (0.104) 0.104 0.049 0.019 0.103 0.104 0.104 0.008 0.026 

Locus 1410 : 
2 alleles
13.0% missing data
   2   (0.771) 0.771 0.601 0.841 0.855 0.771 0.771 0.718 0.841 
   1   (0.229) 0.229 0.399 0.159 0.145 0.229 0.229 0.282 0.159 

Locus 1411 : 
2 alleles
5.8% missing data
   1   (0.416) 0.416 0.381 0.399 0.448 0.416 0.416 0.056 0.413 
   2   (0.584) 0.584 0.619 0.601 0.552 0.584 0.584 0.944 0.587 

Locus 1412 : 
2 alleles
2.9% missing data
   1   (0.407) 0.407 0.167 0.043 0.592 0.407 0.407 0.502 0.585 
   3   (0.593) 0.593 0.833 0.957 0.408 0.593 0.593 0.498 0.415 

Locus 1413 : 
2 alleles
7.2% missing data
   1   (0.890) 0.890 0.873 0.975 0.941 0.890 0.890 0.994 0.968 
   3   (0.110) 0.110 0.127 0.025 0.059 0.110 0.110 0.006 0.032 

Locus 1414 : 
2 alleles
9.4% missing data
   2   (0.832) 0.832 0.693 0.519 0.920 0.832 0.832 0.961 0.925 
   3   (0.168) 0.168 0.307 0.481 0.080 0.168 0.168 0.039 0.075 

Locus 1415 : 
2 alleles
6.5% missing data
   1   (0.840) 0.841 0.868 0.952 0.863 0.840 0.840 0.681 0.961 
   4   (0.160) 0.159 0.132 0.048 0.137 0.160 0.160 0.319 0.039 

Locus 1416 : 
2 alleles
3.6% missing data
   3   (0.712) 0.711 0.720 0.765 0.705 0.711 0.711 0.980 0.918 
   1   (0.288) 0.289 0.280 0.235 0.295 0.289 0.289 0.020 0.082 

Locus 1417 : 
2 alleles
13.0% missing data
   2   (0.844) 0.843 0.897 0.850 0.875 0.843 0.843 0.900 0.958 
   4   (0.156) 0.157 0.103 0.150 0.125 0.157 0.157 0.100 0.042 

Locus 1418 : 
2 alleles
5.1% missing data
   2   (0.890) 0.890 0.872 0.980 0.951 0.890 0.890 0.978 0.958 
   3   (0.110) 0.110 0.128 0.020 0.049 0.110 0.110 0.022 0.042 

Locus 1419 : 
2 alleles
13.0% missing data
   3   (0.813) 0.813 0.675 0.985 0.921 0.813 0.813 0.852 0.500 
   1   (0.187) 0.187 0.325 0.015 0.079 0.187 0.187 0.148 0.500 

Locus 1420 : 
2 alleles
4.3% missing data
   3   (0.889) 0.889 0.895 0.878 0.924 0.889 0.889 0.996 0.969 
   1   (0.111) 0.111 0.105 0.122 0.076 0.111 0.111 0.004 0.031 

Locus 1421 : 
2 alleles
12.3% missing data
   1   (0.381) 0.381 0.325 0.054 0.401 0.381 0.381 0.274 0.404 
   3   (0.619) 0.619 0.675 0.946 0.599 0.619 0.619 0.726 0.596 

Locus 1422 : 
2 alleles
10.1% missing data
   1   (0.077) 0.077 0.020 0.007 0.113 0.077 0.077 0.143 0.016 
   3   (0.923) 0.923 0.980 0.993 0.887 0.923 0.923 0.857 0.984 

Locus 1423 : 
2 alleles
12.3% missing data
   3   (0.702) 0.702 0.745 0.693 0.716 0.702 0.702 0.761 0.720 
   1   (0.298) 0.298 0.255 0.307 0.284 0.298 0.298 0.239 0.280 

Locus 1424 : 
2 alleles
12.3% missing data
   4   (0.862) 0.863 0.824 0.800 0.910 0.863 0.863 0.811 0.958 
   2   (0.138) 0.137 0.176 0.200 0.090 0.137 0.137 0.189 0.042 

Locus 1425 : 
2 alleles
5.8% missing data
   4   (0.682) 0.681 0.470 0.965 0.818 0.681 0.681 0.982 0.497 
   2   (0.318) 0.319 0.530 0.035 0.182 0.319 0.319 0.018 0.503 

Locus 1426 : 
2 alleles
8.7% missing data
   2   (0.919) 0.919 0.985 0.943 0.924 0.919 0.919 0.998 0.802 
   3   (0.081) 0.081 0.015 0.057 0.076 0.081 0.081 0.002 0.198 

Locus 1427 : 
2 alleles
17.4% missing data
   2   (0.667) 0.667 0.703 0.638 0.658 0.667 0.667 0.965 0.707 
   3   (0.333) 0.333 0.297 0.362 0.342 0.333 0.333 0.035 0.293 

Locus 1428 : 
2 alleles
3.6% missing data
   1   (0.902) 0.902 0.883 0.992 0.955 0.902 0.902 0.967 0.956 
   3   (0.098) 0.098 0.117 0.008 0.045 0.098 0.098 0.033 0.044 

Locus 1429 : 
2 alleles
19.6% missing data
   1   (0.897) 0.897 0.938 0.928 0.903 0.897 0.897 0.989 0.982 
   4   (0.103) 0.103 0.062 0.072 0.097 0.103 0.103 0.011 0.018 

Locus 1430 : 
2 alleles
3.6% missing data
   1   (0.825) 0.825 0.839 0.711 0.890 0.825 0.825 0.600 0.551 
   2   (0.175) 0.175 0.161 0.289 0.110 0.175 0.175 0.400 0.449 

Locus 1431 : 
2 alleles
6.5% missing data
   3   (0.823) 0.823 0.831 0.266 0.886 0.823 0.823 0.027 0.952 
   2   (0.177) 0.177 0.169 0.734 0.114 0.177 0.177 0.973 0.048 

Locus 1432 : 
2 alleles
7.2% missing data
   1   (0.500) 0.500 0.529 0.112 0.478 0.500 0.500 0.671 0.750 
   3   (0.500) 0.500 0.471 0.888 0.522 0.500 0.500 0.329 0.250 

Locus 1433 : 
2 alleles
7.2% missing data
   3   (0.829) 0.829 0.855 0.973 0.840 0.829 0.829 0.983 0.963 
   1   (0.171) 0.171 0.145 0.027 0.160 0.171 0.171 0.017 0.037 

Locus 1434 : 
2 alleles
12.3% missing data
   1   (0.911) 0.911 0.954 0.385 0.953 0.911 0.911 0.990 0.949 
   3   (0.089) 0.089 0.046 0.615 0.047 0.089 0.089 0.010 0.051 

Locus 1435 : 
2 alleles
5.1% missing data
   1   (0.884) 0.884 0.883 0.874 0.932 0.884 0.884 0.990 0.960 
   3   (0.116) 0.116 0.117 0.126 0.068 0.116 0.116 0.010 0.040 

Locus 1436 : 
2 alleles
12.3% missing data
   4   (0.903) 0.903 0.931 0.989 0.931 0.903 0.903 0.941 0.980 
   2   (0.097) 0.097 0.069 0.011 0.069 0.097 0.097 0.059 0.020 

Locus 1437 : 
2 alleles
2.9% missing data
   1   (0.910) 0.910 0.971 0.965 0.908 0.909 0.910 0.998 0.987 
   3   (0.090) 0.090 0.029 0.035 0.092 0.091 0.090 0.002 0.013 

Locus 1438 : 
2 alleles
10.1% missing data
   2   (0.747) 0.747 0.852 0.958 0.712 0.747 0.747 0.978 0.615 
   4   (0.253) 0.253 0.148 0.042 0.288 0.253 0.253 0.022 0.385 

Locus 1439 : 
2 alleles
3.6% missing data
   1   (0.906) 0.906 0.927 0.928 0.946 0.906 0.906 0.945 0.978 
   3   (0.094) 0.094 0.073 0.072 0.054 0.094 0.094 0.055 0.022 

Locus 1440 : 
2 alleles
5.1% missing data
   3   (0.860) 0.860 0.797 0.302 0.941 0.860 0.860 0.703 0.961 
   1   (0.140) 0.140 0.203 0.698 0.059 0.140 0.140 0.297 0.039 

Locus 1441 : 
2 alleles
4.3% missing data
   1   (0.633) 0.633 0.619 0.589 0.679 0.633 0.633 0.629 0.529 
   4   (0.367) 0.367 0.381 0.411 0.321 0.367 0.367 0.371 0.471 

Locus 1442 : 
2 alleles
13.0% missing data
   4   (0.759) 0.759 0.763 0.606 0.823 0.759 0.759 0.665 0.937 
   2   (0.241) 0.241 0.237 0.394 0.177 0.241 0.241 0.335 0.063 

Locus 1443 : 
2 alleles
17.4% missing data
   1   (0.903) 0.903 0.810 0.988 0.965 0.903 0.903 0.980 0.906 
   4   (0.097) 0.097 0.190 0.012 0.035 0.097 0.097 0.020 0.094 

Locus 1444 : 
2 alleles
13.0% missing data
   2   (0.916) 0.916 0.951 0.977 0.932 0.916 0.916 0.658 0.973 
   4   (0.084) 0.084 0.049 0.023 0.068 0.084 0.084 0.342 0.027 

Locus 1445 : 
2 alleles
13.0% missing data
   2   (0.752) 0.752 0.793 0.708 0.797 0.752 0.752 0.690 0.715 
   1   (0.248) 0.248 0.207 0.292 0.203 0.248 0.248 0.310 0.285 

Locus 1446 : 
2 alleles
17.4% missing data
   2   (0.909) 0.909 0.610 0.831 0.989 0.909 0.909 0.995 0.515 
   3   (0.091) 0.091 0.390 0.169 0.011 0.091 0.091 0.005 0.485 

Locus 1447 : 
2 alleles
10.1% missing data
   2   (0.305) 0.305 0.332 0.029 0.314 0.305 0.305 0.021 0.102 
   4   (0.695) 0.695 0.668 0.971 0.686 0.695 0.695 0.979 0.898 

Locus 1448 : 
2 alleles
5.1% missing data
   1   (0.903) 0.902 0.941 0.991 0.936 0.902 0.902 0.980 0.977 
   4   (0.097) 0.098 0.059 0.009 0.064 0.098 0.098 0.020 0.023 

Locus 1449 : 
2 alleles
10.9% missing data
   3   (0.908) 0.908 0.942 0.994 0.949 0.907 0.908 0.785 0.956 
   4   (0.092) 0.092 0.058 0.006 0.051 0.093 0.092 0.215 0.044 

Locus 1450 : 
2 alleles
10.9% missing data
   1   (0.558) 0.558 0.570 0.926 0.517 0.558 0.558 0.498 0.855 
   3   (0.442) 0.442 0.430 0.074 0.483 0.442 0.442 0.502 0.145 

Locus 1451 : 
2 alleles
14.5% missing data
   4   (0.882) 0.883 0.937 0.873 0.912 0.883 0.883 0.987 0.548 
   1   (0.118) 0.117 0.063 0.127 0.088 0.117 0.117 0.013 0.452 

Locus 1452 : 
2 alleles
4.3% missing data
   1   (0.467) 0.467 0.443 0.412 0.501 0.468 0.468 0.025 0.191 
   3   (0.533) 0.533 0.557 0.588 0.499 0.532 0.532 0.975 0.809 

Locus 1453 : 
2 alleles
5.8% missing data
   3   (0.566) 0.566 0.388 0.051 0.751 0.566 0.566 0.805 0.139 
   1   (0.434) 0.434 0.612 0.949 0.249 0.434 0.434 0.195 0.861 

Locus 1454 : 
2 alleles
13.0% missing data
   2   (0.863) 0.863 0.850 0.640 0.916 0.863 0.863 0.985 0.770 
   4   (0.137) 0.137 0.150 0.360 0.084 0.137 0.137 0.015 0.230 

Locus 1455 : 
2 alleles
0.7% missing data
   1   (0.912) 0.912 0.985 0.998 0.935 0.911 0.912 0.999 0.834 
   3   (0.088) 0.088 0.015 0.002 0.065 0.089 0.088 0.001 0.166 

Locus 1456 : 
2 alleles
2.9% missing data
   2   (0.895) 0.895 0.924 0.986 0.938 0.895 0.895 0.994 0.943 
   4   (0.105) 0.105 0.076 0.014 0.062 0.105 0.105 0.006 0.057 

Locus 1457 : 
2 alleles
13.8% missing data
   2   (0.921) 0.921 0.958 0.906 0.945 0.921 0.921 0.991 0.981 
   4   (0.079) 0.079 0.042 0.094 0.055 0.079 0.079 0.009 0.019 

Locus 1458 : 
2 alleles
5.1% missing data
   3   (0.919) 0.919 0.976 0.980 0.905 0.919 0.919 0.997 0.986 
   1   (0.081) 0.081 0.024 0.020 0.095 0.081 0.081 0.003 0.014 

Locus 1459 : 
2 alleles
13.0% missing data
   4   (0.910) 0.911 0.956 0.928 0.920 0.911 0.910 0.991 0.980 
   2   (0.090) 0.089 0.044 0.072 0.080 0.089 0.090 0.009 0.020 

Locus 1460 : 
2 alleles
12.3% missing data
   2   (0.092) 0.092 0.200 0.317 0.016 0.092 0.092 0.099 0.451 
   4   (0.908) 0.908 0.800 0.683 0.984 0.908 0.908 0.901 0.549 

Locus 1461 : 
2 alleles
2.2% missing data
   2   (0.175) 0.175 0.083 0.027 0.117 0.175 0.175 0.980 0.262 
   4   (0.825) 0.825 0.917 0.973 0.883 0.825 0.825 0.020 0.738 

Locus 1462 : 
2 alleles
18.1% missing data
   3   (0.851) 0.851 0.911 0.975 0.863 0.851 0.851 0.752 0.939 
   1   (0.149) 0.149 0.089 0.025 0.137 0.149 0.149 0.248 0.061 

Locus 1463 : 
2 alleles
10.1% missing data
   2   (0.133) 0.133 0.020 0.041 0.366 0.132 0.133 0.004 0.014 
   3   (0.867) 0.867 0.980 0.959 0.634 0.868 0.867 0.996 0.986 

Locus 1464 : 
2 alleles
16.7% missing data
   1   (0.856) 0.856 0.747 0.857 0.932 0.855 0.855 0.981 0.953 
   3   (0.144) 0.144 0.253 0.143 0.068 0.145 0.145 0.019 0.047 

Locus 1465 : 
2 alleles
2.2% missing data
   2   (0.884) 0.884 0.915 0.934 0.895 0.884 0.884 0.988 0.969 
   4   (0.116) 0.116 0.085 0.066 0.105 0.116 0.116 0.012 0.031 

Locus 1466 : 
2 alleles
10.9% missing data
   2   (0.790) 0.790 0.765 0.954 0.838 0.790 0.790 0.849 0.880 
   4   (0.210) 0.210 0.235 0.046 0.162 0.210 0.210 0.151 0.120 

Locus 1467 : 
2 alleles
2.9% missing data
   1   (0.879) 0.878 0.899 0.895 0.914 0.878 0.878 0.987 0.956 
   2   (0.121) 0.122 0.101 0.105 0.086 0.122 0.122 0.013 0.044 

Locus 1468 : 
2 alleles
5.8% missing data
   2   (0.082) 0.082 0.044 0.190 0.036 0.082 0.082 0.050 0.425 
   4   (0.918) 0.918 0.956 0.810 0.964 0.918 0.918 0.950 0.575 

Locus 1469 : 
2 alleles
13.8% missing data
   4   (0.621) 0.621 0.607 0.552 0.662 0.621 0.621 0.968 0.535 
   2   (0.379) 0.379 0.393 0.448 0.338 0.379 0.379 0.032 0.465 

Locus 1470 : 
2 alleles
2.9% missing data
   2   (0.898) 0.898 0.827 0.983 0.948 0.898 0.898 0.849 0.969 
   4   (0.102) 0.102 0.173 0.017 0.052 0.102 0.102 0.151 0.031 

Locus 1471 : 
2 alleles
2.9% missing data
   1   (0.884) 0.884 0.946 0.990 0.877 0.884 0.884 0.976 0.974 
   3   (0.116) 0.116 0.054 0.010 0.123 0.116 0.116 0.024 0.026 

Locus 1472 : 
2 alleles
7.2% missing data
   3   (0.739) 0.740 0.796 0.366 0.748 0.740 0.740 0.980 0.565 
   1   (0.261) 0.260 0.204 0.634 0.252 0.260 0.260 0.020 0.435 

Locus 1473 : 
2 alleles
5.8% missing data
   1   (0.745) 0.745 0.806 0.460 0.766 0.745 0.745 0.984 0.660 
   3   (0.255) 0.255 0.194 0.540 0.234 0.255 0.255 0.016 0.340 

Locus 1474 : 
2 alleles
10.9% missing data
   2   (0.888) 0.888 0.958 0.988 0.906 0.888 0.888 0.784 0.757 
   4   (0.112) 0.112 0.042 0.012 0.094 0.112 0.112 0.216 0.243 

Locus 1475 : 
2 alleles
2.9% missing data
   3   (0.945) 0.945 0.993 0.989 0.885 0.946 0.945 0.999 0.995 
   1   (0.055) 0.055 0.007 0.011 0.115 0.054 0.055 0.001 0.005 

Locus 1476 : 
2 alleles
2.2% missing data
   2   (0.823) 0.823 0.923 0.904 0.785 0.823 0.823 0.224 0.966 
   4   (0.177) 0.177 0.077 0.096 0.215 0.177 0.177 0.776 0.034 

Locus 1477 : 
2 alleles
9.4% missing data
   4   (0.939) 0.939 0.991 0.979 0.901 0.939 0.939 0.998 0.993 
   2   (0.061) 0.061 0.009 0.021 0.099 0.061 0.061 0.002 0.007 

Locus 1478 : 
2 alleles
12.3% missing data
   3   (0.785) 0.785 0.903 0.132 0.712 0.785 0.785 0.844 0.931 
   1   (0.215) 0.215 0.097 0.868 0.288 0.215 0.215 0.156 0.069 

Locus 1479 : 
2 alleles
12.3% missing data
   1   (0.839) 0.839 0.820 0.809 0.871 0.839 0.839 0.871 0.962 
   3   (0.161) 0.161 0.180 0.191 0.129 0.161 0.161 0.129 0.038 

Locus 1480 : 
2 alleles
13.8% missing data
   2   (0.918) 0.918 0.892 0.993 0.977 0.918 0.918 0.957 0.798 
   4   (0.082) 0.082 0.108 0.007 0.023 0.082 0.082 0.043 0.202 

Locus 1481 : 
2 alleles
18.8% missing data
   1   (0.119) 0.119 0.069 0.201 0.110 0.119 0.119 0.033 0.030 
   3   (0.881) 0.881 0.931 0.799 0.890 0.881 0.881 0.967 0.970 

Locus 1482 : 
2 alleles
16.7% missing data
   3   (0.616) 0.616 0.619 0.662 0.681 0.616 0.616 0.557 0.175 
   1   (0.384) 0.384 0.381 0.338 0.319 0.384 0.384 0.443 0.825 

Locus 1483 : 
2 alleles
11.6% missing data
   4   (0.888) 0.888 0.960 0.877 0.869 0.888 0.888 0.989 0.974 
   2   (0.112) 0.112 0.040 0.123 0.131 0.112 0.112 0.011 0.026 

Locus 1484 : 
2 alleles
0.7% missing data
   3   (0.862) 0.862 0.877 0.978 0.894 0.862 0.862 0.992 0.915 
   1   (0.138) 0.138 0.123 0.022 0.106 0.138 0.138 0.008 0.085 

Locus 1485 : 
2 alleles
13.0% missing data
   4   (0.411) 0.411 0.305 0.426 0.437 0.411 0.411 0.328 0.664 
   2   (0.589) 0.589 0.695 0.574 0.563 0.589 0.589 0.672 0.336 

Locus 1486 : 
2 alleles
11.6% missing data
   1   (0.914) 0.914 0.948 0.829 0.932 0.915 0.914 0.952 0.979 
   2   (0.086) 0.086 0.052 0.171 0.068 0.085 0.086 0.048 0.021 

Locus 1487 : 
2 alleles
3.6% missing data
   2   (0.847) 0.847 0.893 0.960 0.845 0.847 0.847 0.878 0.963 
   3   (0.153) 0.153 0.107 0.040 0.155 0.153 0.153 0.122 0.037 

Locus 1488 : 
2 alleles
10.9% missing data
   1   (0.205) 0.205 0.159 0.529 0.206 0.205 0.205 0.016 0.054 
   3   (0.795) 0.795 0.841 0.471 0.794 0.795 0.795 0.984 0.946 

Locus 1489 : 
2 alleles
5.1% missing data
   1   (0.898) 0.897 0.812 0.995 0.963 0.898 0.898 0.684 0.971 
   3   (0.102) 0.103 0.188 0.005 0.037 0.102 0.102 0.316 0.029 

Locus 1490 : 
2 alleles
10.9% missing data
   4   (0.910) 0.910 0.957 0.995 0.921 0.910 0.910 0.978 0.983 
   1   (0.090) 0.090 0.043 0.005 0.079 0.090 0.090 0.022 0.017 

Locus 1491 : 
2 alleles
11.6% missing data
   1   (0.833) 0.833 0.851 0.973 0.843 0.833 0.833 0.835 0.961 
   4   (0.167) 0.167 0.149 0.027 0.157 0.167 0.167 0.165 0.039 

Locus 1492 : 
2 alleles
2.9% missing data
   4   (0.738) 0.738 0.772 0.979 0.728 0.738 0.738 0.512 0.886 
   2   (0.262) 0.262 0.228 0.021 0.272 0.262 0.262 0.488 0.114 

Locus 1493 : 
2 alleles
9.4% missing data
   1   (0.924) 0.924 0.970 0.951 0.929 0.924 0.924 0.993 0.982 
   3   (0.076) 0.076 0.030 0.049 0.071 0.076 0.076 0.007 0.018 

Locus 1494 : 
2 alleles
15.9% missing data
   4   (0.917) 0.917 0.904 0.983 0.952 0.917 0.917 0.993 0.973 
   2   (0.083) 0.083 0.096 0.017 0.048 0.083 0.083 0.007 0.027 

Locus 1495 : 
2 alleles
14.5% missing data
   1   (0.835) 0.835 0.891 0.970 0.835 0.835 0.835 0.985 0.779 
   3   (0.165) 0.165 0.109 0.030 0.165 0.165 0.165 0.015 0.221 

Locus 1496 : 
2 alleles
4.3% missing data
   3   (0.772) 0.772 0.770 0.020 0.823 0.772 0.772 0.881 0.918 
   1   (0.228) 0.228 0.230 0.980 0.177 0.228 0.228 0.119 0.082 

Locus 1497 : 
2 alleles
3.6% missing data
   2   (0.857) 0.857 0.953 0.897 0.743 0.858 0.857 0.986 0.962 
   4   (0.143) 0.143 0.047 0.103 0.257 0.142 0.143 0.014 0.038 

Locus 1498 : 
2 alleles
11.6% missing data
   2   (0.905) 0.905 0.913 0.842 0.952 0.906 0.905 0.884 0.966 
   4   (0.095) 0.095 0.087 0.158 0.048 0.094 0.095 0.116 0.034 

Locus 1499 : 
2 alleles
13.0% missing data
   4   (0.883) 0.883 0.820 0.963 0.948 0.883 0.883 0.839 0.954 
   2   (0.117) 0.117 0.180 0.037 0.052 0.117 0.117 0.161 0.046 

Locus 1500 : 
2 alleles
5.1% missing data
   1   (0.181) 0.181 0.061 0.854 0.225 0.181 0.181 0.330 0.040 
   3   (0.819) 0.819 0.939 0.146 0.775 0.819 0.819 0.670 0.960 

Locus 1501 : 
2 alleles
1.4% missing data
   1   (0.875) 0.875 0.918 0.984 0.889 0.875 0.875 0.555 0.961 
   2   (0.125) 0.125 0.082 0.016 0.111 0.125 0.125 0.445 0.039 

Locus 1502 : 
2 alleles
10.9% missing data
   4   (0.845) 0.845 0.823 0.878 0.894 0.845 0.845 0.840 0.947 
   1   (0.155) 0.155 0.177 0.122 0.106 0.155 0.155 0.160 0.053 

Locus 1503 : 
2 alleles
2.2% missing data
   1   (0.910) 0.910 0.927 0.423 0.957 0.910 0.910 0.988 0.972 
   3   (0.090) 0.090 0.073 0.577 0.043 0.090 0.090 0.012 0.028 

Locus 1504 : 
2 alleles
3.6% missing data
   1   (0.883) 0.883 0.960 0.889 0.877 0.883 0.883 0.972 0.985 
   3   (0.117) 0.117 0.040 0.111 0.123 0.117 0.117 0.028 0.015 

Locus 1505 : 
2 alleles
10.1% missing data
   1   (0.482) 0.482 0.460 0.040 0.518 0.482 0.482 0.572 0.316 
   4   (0.518) 0.518 0.540 0.960 0.482 0.518 0.518 0.428 0.684 

Locus 1506 : 
2 alleles
1.4% missing data
   1   (0.537) 0.537 0.365 0.076 0.688 0.538 0.537 0.043 0.438 
   4   (0.463) 0.463 0.635 0.924 0.312 0.462 0.463 0.957 0.562 

Locus 1507 : 
2 alleles
2.9% missing data
   4   (0.861) 0.861 0.872 0.959 0.869 0.861 0.861 0.887 0.972 
   3   (0.139) 0.139 0.128 0.041 0.131 0.139 0.139 0.113 0.028 

Locus 1508 : 
2 alleles
10.9% missing data
   1   (0.890) 0.890 0.887 0.982 0.938 0.890 0.890 0.875 0.960 
   3   (0.110) 0.110 0.113 0.018 0.062 0.110 0.110 0.125 0.040 

Locus 1509 : 
2 alleles
10.9% missing data
   1   (0.265) 0.264 0.296 0.263 0.217 0.264 0.264 0.331 0.295 
   3   (0.735) 0.736 0.704 0.737 0.783 0.736 0.736 0.669 0.705 

Locus 1510 : 
2 alleles
12.3% missing data
   4   (0.903) 0.903 0.903 0.987 0.950 0.903 0.903 0.930 0.913 
   3   (0.097) 0.097 0.097 0.013 0.050 0.097 0.097 0.070 0.087 

Locus 1511 : 
2 alleles
0.7% missing data
   1   (0.933) 0.933 0.992 0.998 0.851 0.933 0.933 0.999 0.994 
   2   (0.067) 0.067 0.008 0.002 0.149 0.067 0.067 0.001 0.006 

Locus 1512 : 
2 alleles
3.6% missing data
   2   (0.731) 0.731 0.676 0.043 0.832 0.731 0.731 0.074 0.893 
   3   (0.269) 0.269 0.324 0.957 0.168 0.269 0.269 0.926 0.107 

Locus 1513 : 
2 alleles
13.0% missing data
   4   (0.871) 0.871 0.959 0.734 0.820 0.871 0.871 0.994 0.976 
   2   (0.129) 0.129 0.041 0.266 0.180 0.129 0.129 0.006 0.024 

Locus 1514 : 
2 alleles
1.4% missing data
   2   (0.879) 0.879 0.895 0.993 0.901 0.879 0.879 0.991 0.966 
   3   (0.121) 0.121 0.105 0.007 0.099 0.121 0.121 0.009 0.034 

Locus 1515 : 
2 alleles
2.9% missing data
   4   (0.813) 0.813 0.855 0.767 0.858 0.813 0.813 0.978 0.614 
   2   (0.187) 0.187 0.145 0.233 0.142 0.187 0.187 0.022 0.386 

Locus 1516 : 
2 alleles
12.3% missing data
   4   (0.711) 0.711 0.763 0.705 0.658 0.711 0.711 0.686 0.914 
   1   (0.289) 0.289 0.237 0.295 0.342 0.289 0.289 0.314 0.086 

Locus 1517 : 
2 alleles
5.8% missing data
   1   (0.370) 0.370 0.259 0.040 0.468 0.371 0.371 0.340 0.092 
   4   (0.630) 0.630 0.741 0.960 0.532 0.629 0.629 0.660 0.908 

Locus 1518 : 
2 alleles
15.2% missing data
   4   (0.670) 0.670 0.717 0.656 0.624 0.670 0.670 0.965 0.917 
   2   (0.330) 0.330 0.283 0.344 0.376 0.330 0.330 0.035 0.083 

Locus 1519 : 
2 alleles
17.4% missing data
   2   (0.756) 0.757 0.811 0.936 0.729 0.757 0.756 0.965 0.765 
   4   (0.244) 0.243 0.189 0.064 0.271 0.243 0.244 0.035 0.235 

Locus 1520 : 
2 alleles
2.2% missing data
   1   (0.146) 0.146 0.138 0.019 0.096 0.146 0.146 0.321 0.061 
   3   (0.854) 0.854 0.862 0.981 0.904 0.854 0.854 0.679 0.939 

Locus 1521 : 
2 alleles
12.3% missing data
   1   (0.098) 0.098 0.053 0.013 0.070 0.098 0.098 0.098 0.070 
   3   (0.902) 0.902 0.947 0.987 0.930 0.902 0.902 0.902 0.930 

Locus 1522 : 
2 alleles
2.9% missing data
   2   (0.902) 0.902 0.970 0.994 0.917 0.901 0.902 0.997 0.979 
   3   (0.098) 0.098 0.030 0.006 0.083 0.099 0.098 0.003 0.021 

Locus 1523 : 
2 alleles
10.9% missing data
   2   (0.911) 0.911 0.966 0.969 0.888 0.912 0.912 0.980 0.983 
   4   (0.089) 0.089 0.034 0.031 0.112 0.088 0.088 0.020 0.017 

Locus 1524 : 
2 alleles
15.9% missing data
   4   (0.717) 0.717 0.768 0.972 0.693 0.717 0.718 0.637 0.736 
   2   (0.283) 0.283 0.232 0.028 0.307 0.283 0.282 0.363 0.264 

Locus 1525 : 
2 alleles
4.3% missing data
   4   (0.874) 0.874 0.922 0.991 0.904 0.873 0.873 0.959 0.963 
   1   (0.126) 0.126 0.078 0.009 0.096 0.127 0.127 0.041 0.037 

Locus 1526 : 
2 alleles
13.0% missing data
   2   (0.675) 0.675 0.876 0.778 0.483 0.675 0.675 0.799 0.884 
   4   (0.325) 0.325 0.124 0.222 0.517 0.325 0.325 0.201 0.116 

Locus 1527 : 
2 alleles
7.2% missing data
   3   (0.917) 0.917 0.973 0.954 0.937 0.917 0.917 0.996 0.594 
   1   (0.083) 0.083 0.027 0.046 0.063 0.083 0.083 0.004 0.406 

Locus 1528 : 
2 alleles
3.6% missing data
   1   (0.709) 0.709 0.596 0.449 0.791 0.709 0.709 0.954 0.898 
   4   (0.291) 0.291 0.404 0.551 0.209 0.291 0.291 0.046 0.102 

Locus 1529 : 
2 alleles
15.2% missing data
   4   (0.663) 0.663 0.661 0.957 0.690 0.663 0.663 0.597 0.659 
   2   (0.337) 0.337 0.339 0.043 0.310 0.337 0.337 0.403 0.341 

Locus 1530 : 
2 alleles
6.5% missing data
   2   (0.846) 0.846 0.858 0.975 0.861 0.846 0.846 0.984 0.959 
   4   (0.154) 0.154 0.142 0.025 0.139 0.154 0.154 0.016 0.041 

Locus 1531 : 
2 alleles
5.1% missing data
   1   (0.877) 0.877 0.935 0.972 0.897 0.877 0.877 0.992 0.654 
   3   (0.123) 0.123 0.065 0.028 0.103 0.123 0.123 0.008 0.346 

Locus 1532 : 
2 alleles
18.1% missing data
   1   (0.908) 0.908 0.899 0.927 0.954 0.908 0.908 0.991 0.972 
   3   (0.092) 0.092 0.101 0.073 0.046 0.092 0.092 0.009 0.028 

Locus 1533 : 
2 alleles
0.7% missing data
   2   (0.912) 0.912 0.984 0.986 0.837 0.912 0.912 0.998 0.989 
   4   (0.088) 0.088 0.016 0.014 0.163 0.088 0.088 0.002 0.011 

Locus 1534 : 
2 alleles
1.4% missing data
   2   (0.832) 0.832 0.821 0.977 0.897 0.832 0.832 0.993 0.632 
   4   (0.168) 0.168 0.179 0.023 0.103 0.168 0.168 0.007 0.368 

Locus 1535 : 
2 alleles
2.9% missing data
   4   (0.902) 0.903 0.975 0.961 0.840 0.903 0.903 0.880 0.981 
   2   (0.098) 0.097 0.025 0.039 0.160 0.097 0.097 0.120 0.019 

Locus 1536 : 
2 alleles
3.6% missing data
   4   (0.920) 0.920 0.931 0.992 0.963 0.920 0.920 0.996 0.961 
   3   (0.080) 0.080 0.069 0.008 0.037 0.080 0.080 0.004 0.039 

Locus 1537 : 
2 alleles
1.4% missing data
   2   (0.949) 0.949 0.994 0.998 0.907 0.949 0.949 0.999 0.995 
   1   (0.051) 0.051 0.006 0.002 0.093 0.051 0.051 0.001 0.005 

Locus 1538 : 
2 alleles
3.6% missing data
   2   (0.149) 0.148 0.178 0.014 0.120 0.148 0.148 0.038 0.065 
   3   (0.851) 0.852 0.822 0.986 0.880 0.852 0.852 0.962 0.935 

Locus 1539 : 
2 alleles
13.0% missing data
   1   (0.862) 0.862 0.897 0.894 0.918 0.862 0.862 0.853 0.578 
   3   (0.138) 0.138 0.103 0.106 0.082 0.138 0.138 0.147 0.422 

Locus 1540 : 
2 alleles
2.2% missing data
   2   (0.908) 0.908 0.897 0.692 0.962 0.908 0.908 0.988 0.977 
   4   (0.092) 0.092 0.103 0.308 0.038 0.092 0.092 0.012 0.023 

Locus 1541 : 
2 alleles
2.2% missing data
   1   (0.765) 0.765 0.809 0.970 0.780 0.766 0.765 0.937 0.700 
   4   (0.235) 0.235 0.191 0.030 0.220 0.234 0.235 0.063 0.300 

Locus 1542 : 
2 alleles
14.5% missing data
   2   (0.838) 0.838 0.744 0.623 0.918 0.838 0.838 0.983 0.944 
   4   (0.162) 0.162 0.256 0.377 0.082 0.162 0.162 0.017 0.056 

Locus 1543 : 
2 alleles
4.3% missing data
   3   (0.833) 0.833 0.893 0.973 0.850 0.832 0.833 0.843 0.918 
   1   (0.167) 0.167 0.107 0.027 0.150 0.168 0.167 0.157 0.082 

Locus 1544 : 
2 alleles
7.2% missing data
   1   (0.866) 0.866 0.833 0.923 0.927 0.865 0.866 0.886 0.939 
   3   (0.134) 0.134 0.167 0.077 0.073 0.135 0.134 0.114 0.061 

Locus 1545 : 
2 alleles
4.3% missing data
   1   (0.793) 0.793 0.815 0.810 0.845 0.793 0.793 0.792 0.588 
   2   (0.207) 0.207 0.185 0.190 0.155 0.207 0.207 0.208 0.412 

Locus 1546 : 
2 alleles
11.6% missing data
   4   (0.930) 0.930 0.989 0.974 0.869 0.931 0.931 0.984 0.992 
   2   (0.070) 0.070 0.011 0.026 0.131 0.069 0.069 0.016 0.008 

Locus 1547 : 
2 alleles
5.1% missing data
   4   (0.879) 0.879 0.873 0.966 0.931 0.879 0.879 0.706 0.954 
   1   (0.121) 0.121 0.127 0.034 0.069 0.121 0.121 0.294 0.046 

Locus 1548 : 
2 alleles
13.0% missing data
   1   (0.861) 0.861 0.888 0.924 0.889 0.860 0.861 0.881 0.971 
   2   (0.139) 0.139 0.112 0.076 0.111 0.140 0.139 0.119 0.029 

Locus 1549 : 
2 alleles
13.0% missing data
   1   (0.937) 0.937 0.991 0.998 0.889 0.937 0.937 0.999 0.991 
   4   (0.063) 0.063 0.009 0.002 0.111 0.063 0.063 0.001 0.009 

Locus 1550 : 
2 alleles
5.1% missing data
   2   (0.794) 0.793 0.867 0.974 0.763 0.793 0.793 0.984 0.952 
   3   (0.206) 0.207 0.133 0.026 0.237 0.207 0.207 0.016 0.048 

Locus 1551 : 
2 alleles
14.5% missing data
   1   (0.824) 0.824 0.562 0.831 0.933 0.824 0.824 0.979 0.954 
   3   (0.176) 0.176 0.438 0.169 0.067 0.176 0.176 0.021 0.046 

Locus 1552 : 
2 alleles
3.6% missing data
   1   (0.888) 0.888 0.910 0.841 0.920 0.888 0.887 0.982 0.954 
   3   (0.112) 0.112 0.090 0.159 0.080 0.112 0.113 0.018 0.046 

Locus 1553 : 
2 alleles
1.4% missing data
   4   (0.923) 0.923 0.865 0.990 0.969 0.923 0.923 0.987 0.977 
   2   (0.077) 0.077 0.135 0.010 0.031 0.077 0.077 0.013 0.023 

Locus 1554 : 
2 alleles
11.6% missing data
   1   (0.800) 0.799 0.820 0.612 0.884 0.799 0.799 0.992 0.438 
   3   (0.200) 0.201 0.180 0.388 0.116 0.201 0.201 0.008 0.562 

Locus 1555 : 
2 alleles
10.1% missing data
   2   (0.314) 0.314 0.267 0.535 0.336 0.314 0.314 0.028 0.093 
   4   (0.686) 0.686 0.733 0.465 0.664 0.686 0.686 0.972 0.907 

Locus 1556 : 
2 alleles
4.3% missing data
   3   (0.786) 0.786 0.774 0.916 0.824 0.785 0.786 0.975 0.942 
   1   (0.214) 0.214 0.226 0.084 0.176 0.215 0.214 0.025 0.058 

Locus 1557 : 
2 alleles
2.9% missing data
   2   (0.418) 0.418 0.310 0.969 0.484 0.419 0.418 0.419 0.105 
   3   (0.582) 0.582 0.690 0.031 0.516 0.581 0.582 0.581 0.895 

Locus 1558 : 
2 alleles
15.2% missing data
   4   (0.157) 0.158 0.115 0.729 0.100 0.158 0.158 0.008 0.105 
   2   (0.843) 0.842 0.885 0.271 0.900 0.842 0.842 0.992 0.895 

Locus 1559 : 
2 alleles
5.1% missing data
   1   (0.780) 0.780 0.763 0.968 0.849 0.780 0.780 0.537 0.611 
   4   (0.220) 0.220 0.237 0.032 0.151 0.220 0.220 0.463 0.389 

Locus 1560 : 
2 alleles
10.9% missing data
   1   (0.906) 0.906 0.937 0.992 0.932 0.906 0.906 0.989 0.934 
   4   (0.094) 0.094 0.063 0.008 0.068 0.094 0.094 0.011 0.066 

Locus 1561 : 
2 alleles
2.9% missing data
   3   (0.872) 0.872 0.820 0.604 0.936 0.872 0.872 0.974 0.952 
   1   (0.128) 0.128 0.180 0.396 0.064 0.128 0.128 0.026 0.048 

Locus 1562 : 
2 alleles
15.2% missing data
   2   (0.924) 0.924 0.957 0.993 0.943 0.924 0.924 0.828 0.983 
   4   (0.076) 0.076 0.043 0.007 0.057 0.076 0.076 0.172 0.017 

Locus 1563 : 
2 alleles
15.9% missing data
   1   (0.628) 0.628 0.560 0.552 0.638 0.628 0.628 0.952 0.901 
   4   (0.372) 0.372 0.440 0.448 0.362 0.372 0.372 0.048 0.099 

Locus 1564 : 
2 alleles
12.3% missing data
   2   (0.855) 0.855 0.601 0.752 0.968 0.855 0.855 0.784 0.193 
   4   (0.145) 0.145 0.399 0.248 0.032 0.145 0.145 0.216 0.807 

Locus 1565 : 
2 alleles
2.9% missing data
   3   (0.816) 0.816 0.844 0.982 0.831 0.816 0.816 0.691 0.927 
   1   (0.184) 0.184 0.156 0.018 0.169 0.184 0.184 0.309 0.073 

Locus 1566 : 
2 alleles
13.8% missing data
   2   (0.906) 0.906 0.883 0.927 0.947 0.906 0.906 0.968 0.976 
   4   (0.094) 0.094 0.117 0.073 0.053 0.094 0.094 0.032 0.024 

Locus 1567 : 
2 alleles
5.8% missing data
   2   (0.894) 0.894 0.929 0.629 0.912 0.894 0.894 0.991 0.973 
   4   (0.106) 0.106 0.071 0.371 0.088 0.106 0.106 0.009 0.027 

Locus 1568 : 
2 alleles
11.6% missing data
   1   (0.763) 0.763 0.767 0.733 0.822 0.763 0.763 0.050 0.936 
   3   (0.237) 0.237 0.233 0.267 0.178 0.237 0.237 0.950 0.064 

Locus 1569 : 
2 alleles
3.6% missing data
   2   (0.625) 0.625 0.685 0.674 0.629 0.626 0.625 0.692 0.276 
   4   (0.375) 0.375 0.315 0.326 0.371 0.374 0.375 0.308 0.724 

Locus 1570 : 
2 alleles
16.7% missing data
   1   (0.366) 0.366 0.287 0.703 0.412 0.366 0.366 0.024 0.222 
   4   (0.634) 0.634 0.713 0.297 0.588 0.634 0.634 0.976 0.778 

Locus 1571 : 
2 alleles
10.9% missing data
   3   (0.879) 0.879 0.896 0.797 0.913 0.880 0.879 0.881 0.931 
   2   (0.121) 0.121 0.104 0.203 0.087 0.120 0.121 0.119 0.069 

Locus 1572 : 
2 alleles
12.3% missing data
   1   (0.117) 0.117 0.086 0.015 0.085 0.117 0.117 0.065 0.111 
   3   (0.883) 0.883 0.914 0.985 0.915 0.883 0.883 0.935 0.889 

Locus 1573 : 
2 alleles
13.8% missing data
   1   (0.626) 0.626 0.547 0.933 0.632 0.626 0.626 0.491 0.898 
   3   (0.374) 0.374 0.453 0.067 0.368 0.374 0.374 0.509 0.102 

Locus 1574 : 
2 alleles
11.6% missing data
   2   (0.577) 0.576 0.677 0.671 0.494 0.575 0.576 0.967 0.903 
   4   (0.423) 0.424 0.323 0.329 0.506 0.425 0.424 0.033 0.097 

Locus 1575 : 
2 alleles
18.1% missing data
   3   (0.912) 0.912 0.634 0.779 0.988 0.912 0.912 0.877 0.741 
   1   (0.088) 0.088 0.366 0.221 0.012 0.088 0.088 0.123 0.259 

Locus 1576 : 
2 alleles
3.6% missing data
   3   (0.922) 0.922 0.979 0.986 0.921 0.922 0.922 0.968 0.982 
   1   (0.078) 0.078 0.021 0.014 0.079 0.078 0.078 0.032 0.018 

Locus 1577 : 
2 alleles
9.4% missing data
   2   (0.907) 0.908 0.948 0.970 0.925 0.908 0.907 0.919 0.979 
   4   (0.093) 0.092 0.052 0.030 0.075 0.092 0.093 0.081 0.021 

Locus 1578 : 
2 alleles
11.6% missing data
   1   (0.717) 0.718 0.679 0.650 0.729 0.718 0.717 0.669 0.909 
   3   (0.283) 0.282 0.321 0.350 0.271 0.282 0.283 0.331 0.091 

Locus 1579 : 
2 alleles
11.6% missing data
   3   (0.898) 0.898 0.940 0.921 0.959 0.898 0.898 0.994 0.648 
   1   (0.102) 0.102 0.060 0.079 0.041 0.102 0.102 0.006 0.352 

Locus 1580 : 
2 alleles
8.7% missing data
   2   (0.906) 0.906 0.952 0.873 0.927 0.906 0.906 0.982 0.983 
   4   (0.094) 0.094 0.048 0.127 0.073 0.094 0.094 0.018 0.017 

Locus 1581 : 
2 alleles
14.5% missing data
   2   (0.830) 0.830 0.850 0.137 0.905 0.830 0.830 0.878 0.681 
   4   (0.170) 0.170 0.150 0.863 0.095 0.170 0.170 0.122 0.319 

Locus 1582 : 
2 alleles
5.8% missing data
   4   (0.891) 0.891 0.852 0.819 0.942 0.891 0.891 0.989 0.964 
   1   (0.109) 0.109 0.148 0.181 0.058 0.109 0.109 0.011 0.036 

Locus 1583 : 
2 alleles
1.4% missing data
   2   (0.909) 0.909 0.963 0.938 0.916 0.909 0.909 0.663 0.981 
   3   (0.091) 0.091 0.037 0.062 0.084 0.091 0.091 0.337 0.019 

Locus 1584 : 
2 alleles
2.2% missing data
   1   (0.683) 0.684 0.752 0.609 0.626 0.684 0.684 0.920 0.715 
   2   (0.317) 0.316 0.248 0.391 0.374 0.316 0.316 0.080 0.285 

Locus 1585 : 
2 alleles
3.6% missing data
   1   (0.903) 0.903 0.914 0.581 0.958 0.903 0.903 0.851 0.966 
   3   (0.097) 0.097 0.086 0.419 0.042 0.097 0.097 0.149 0.034 

Locus 1586 : 
2 alleles
13.0% missing data
   2   (0.314) 0.314 0.211 0.051 0.387 0.314 0.314 0.213 0.077 
   3   (0.686) 0.686 0.789 0.949 0.613 0.686 0.686 0.787 0.923 

Locus 1587 : 
2 alleles
4.3% missing data
   3   (0.214) 0.214 0.156 0.036 0.215 0.214 0.214 0.020 0.479 
   4   (0.786) 0.786 0.844 0.964 0.785 0.786 0.786 0.980 0.521 

Locus 1588 : 
2 alleles
5.1% missing data
   1   (0.945) 0.945 0.993 0.998 0.906 0.945 0.945 0.999 0.995 
   3   (0.055) 0.055 0.007 0.002 0.094 0.055 0.055 0.001 0.005 

Locus 1589 : 
2 alleles
3.6% missing data
   3   (0.813) 0.813 0.871 0.984 0.817 0.813 0.813 0.978 0.671 
   2   (0.187) 0.187 0.129 0.016 0.183 0.187 0.187 0.022 0.329 

Locus 1590 : 
2 alleles
4.3% missing data
   4   (0.923) 0.923 0.957 0.888 0.953 0.923 0.923 0.972 0.976 
   2   (0.077) 0.077 0.043 0.112 0.047 0.077 0.077 0.028 0.024 

Locus 1591 : 
2 alleles
6.5% missing data
   1   (0.883) 0.883 0.888 0.956 0.948 0.883 0.883 0.983 0.522 
   4   (0.117) 0.117 0.112 0.044 0.052 0.117 0.117 0.017 0.478 

Locus 1592 : 
2 alleles
5.1% missing data
   4   (0.867) 0.867 0.895 0.989 0.890 0.867 0.867 0.989 0.969 
   2   (0.133) 0.133 0.105 0.011 0.110 0.133 0.133 0.011 0.031 

Locus 1593 : 
2 alleles
2.2% missing data
   3   (0.900) 0.900 0.975 0.997 0.902 0.900 0.900 0.996 0.787 
   1   (0.100) 0.100 0.025 0.003 0.098 0.100 0.100 0.004 0.213 

Locus 1594 : 
2 alleles
12.3% missing data
   2   (0.631) 0.631 0.734 0.652 0.597 0.631 0.631 0.733 0.531 
   4   (0.369) 0.369 0.266 0.348 0.403 0.369 0.369 0.267 0.469 

Locus 1595 : 
2 alleles
3.6% missing data
   2   (0.838) 0.837 0.936 0.928 0.832 0.837 0.837 0.911 0.969 
   3   (0.162) 0.163 0.064 0.072 0.168 0.163 0.163 0.089 0.031 

Locus 1596 : 
2 alleles
14.5% missing data
   2   (0.841) 0.841 0.947 0.738 0.843 0.841 0.841 0.990 0.327 
   4   (0.159) 0.159 0.053 0.262 0.157 0.159 0.159 0.010 0.673 

Locus 1597 : 
2 alleles
18.1% missing data
   2   (0.804) 0.804 0.850 0.084 0.889 0.804 0.804 0.982 0.214 
   3   (0.196) 0.196 0.150 0.916 0.111 0.196 0.196 0.018 0.786 

Locus 1598 : 
2 alleles
4.3% missing data
   1   (0.913) 0.913 0.976 0.997 0.920 0.913 0.913 0.893 0.827 
   3   (0.087) 0.087 0.024 0.003 0.080 0.087 0.087 0.107 0.173 

Locus 1599 : 
2 alleles
5.1% missing data
   1   (0.230) 0.230 0.302 0.026 0.205 0.230 0.230 0.026 0.056 
   3   (0.770) 0.770 0.698 0.974 0.795 0.770 0.770 0.974 0.944 

Locus 1600 : 
2 alleles
4.3% missing data
   1   (0.781) 0.780 0.873 0.951 0.818 0.780 0.780 0.972 0.531 
   3   (0.219) 0.220 0.127 0.049 0.182 0.220 0.220 0.028 0.469 

Locus 1601 : 
2 alleles
4.3% missing data
   2   (0.919) 0.919 0.893 0.977 0.966 0.920 0.919 0.990 0.958 
   3   (0.081) 0.081 0.107 0.023 0.034 0.080 0.081 0.010 0.042 

Locus 1602 : 
2 alleles
3.6% missing data
   1   (0.079) 0.079 0.020 0.032 0.061 0.079 0.079 0.003 0.296 
   3   (0.921) 0.921 0.980 0.968 0.939 0.921 0.921 0.997 0.704 

Locus 1603 : 
2 alleles
2.9% missing data
   1   (0.881) 0.881 0.872 0.896 0.932 0.881 0.881 0.896 0.955 
   3   (0.119) 0.119 0.128 0.104 0.068 0.119 0.119 0.104 0.045 

Locus 1604 : 
2 alleles
2.2% missing data
   1   (0.212) 0.212 0.142 0.018 0.259 0.212 0.212 0.137 0.059 
   3   (0.788) 0.788 0.858 0.982 0.741 0.788 0.788 0.863 0.941 

Locus 1605 : 
2 alleles
15.9% missing data
   4   (0.880) 0.881 0.973 0.935 0.760 0.881 0.881 0.995 0.983 
   2   (0.120) 0.119 0.027 0.065 0.240 0.119 0.119 0.005 0.017 

Locus 1606 : 
2 alleles
13.8% missing data
   2   (0.126) 0.126 0.191 0.013 0.040 0.126 0.126 0.124 0.438 
   3   (0.874) 0.874 0.809 0.987 0.960 0.874 0.874 0.876 0.562 

Locus 1607 : 
2 alleles
18.8% missing data
   2   (0.258) 0.258 0.204 0.139 0.193 0.258 0.258 0.963 0.437 
   4   (0.742) 0.742 0.796 0.861 0.807 0.742 0.742 0.037 0.563 

Locus 1608 : 
2 alleles
15.2% missing data
   2   (0.848) 0.848 0.827 0.952 0.928 0.848 0.848 0.749 0.598 
   4   (0.152) 0.152 0.173 0.048 0.072 0.152 0.152 0.251 0.402 

Locus 1609 : 
2 alleles
14.5% missing data
   4   (0.865) 0.865 0.898 0.974 0.877 0.865 0.865 0.988 0.876 
   2   (0.135) 0.135 0.102 0.026 0.123 0.135 0.135 0.012 0.124 

Locus 1610 : 
2 alleles
4.3% missing data
   1   (0.887) 0.887 0.941 0.906 0.926 0.887 0.887 0.992 0.388 
   4   (0.113) 0.113 0.059 0.094 0.074 0.113 0.113 0.008 0.612 

Locus 1611 : 
2 alleles
8.0% missing data
   4   (0.909) 0.908 0.945 0.995 0.941 0.908 0.908 0.997 0.983 
   2   (0.091) 0.092 0.055 0.005 0.059 0.092 0.092 0.003 0.017 

Locus 1612 : 
2 alleles
2.9% missing data
   1   (0.903) 0.903 0.898 0.873 0.944 0.903 0.903 0.954 0.974 
   3   (0.097) 0.097 0.102 0.127 0.056 0.097 0.097 0.046 0.026 

Locus 1613 : 
2 alleles
3.6% missing data
   1   (0.842) 0.842 0.857 0.938 0.858 0.842 0.842 0.983 0.942 
   3   (0.158) 0.158 0.143 0.062 0.142 0.158 0.158 0.017 0.058 

Locus 1614 : 
2 alleles
4.3% missing data
   3   (0.835) 0.834 0.897 0.977 0.864 0.834 0.834 0.498 0.961 
   1   (0.165) 0.166 0.103 0.023 0.136 0.166 0.166 0.502 0.039 

Locus 1615 : 
2 alleles
15.2% missing data
   1   (0.844) 0.843 0.932 0.987 0.824 0.843 0.843 0.990 0.958 
   2   (0.156) 0.157 0.068 0.013 0.176 0.157 0.157 0.010 0.042 

Locus 1616 : 
2 alleles
5.1% missing data
   1   (0.911) 0.911 0.926 0.984 0.937 0.911 0.911 0.972 0.948 
   3   (0.089) 0.089 0.074 0.016 0.063 0.089 0.089 0.028 0.052 

Locus 1617 : 
2 alleles
14.5% missing data
   3   (0.675) 0.675 0.570 0.928 0.745 0.675 0.675 0.920 0.547 
   1   (0.325) 0.325 0.430 0.072 0.255 0.325 0.325 0.080 0.453 

Locus 1618 : 
2 alleles
9.4% missing data
   2   (0.882) 0.882 0.902 0.943 0.929 0.882 0.882 0.731 0.954 
   1   (0.118) 0.118 0.098 0.057 0.071 0.118 0.118 0.269 0.046 

Locus 1619 : 
2 alleles
10.9% missing data
   1   (0.298) 0.298 0.356 0.423 0.247 0.298 0.298 0.090 0.121 
   3   (0.702) 0.702 0.644 0.577 0.753 0.702 0.702 0.910 0.879 

Locus 1620 : 
2 alleles
1.4% missing data
   1   (0.822) 0.822 0.843 0.986 0.825 0.822 0.822 0.957 0.960 
   4   (0.178) 0.178 0.157 0.014 0.175 0.178 0.178 0.043 0.040 

Locus 1621 : 
2 alleles
7.2% missing data
   1   (0.903) 0.903 0.889 0.986 0.940 0.903 0.903 0.990 0.973 
   3   (0.097) 0.097 0.111 0.014 0.060 0.097 0.097 0.010 0.027 

Locus 1622 : 
2 alleles
5.8% missing data
   1   (0.460) 0.460 0.468 0.347 0.469 0.460 0.460 0.479 0.517 
   4   (0.540) 0.540 0.532 0.653 0.531 0.540 0.540 0.521 0.483 

Locus 1623 : 
2 alleles
15.9% missing data
   1   (0.113) 0.113 0.042 0.006 0.126 0.113 0.113 0.005 0.038 
   3   (0.887) 0.887 0.958 0.994 0.874 0.887 0.887 0.995 0.962 

Locus 1624 : 
2 alleles
18.1% missing data
   4   (0.731) 0.731 0.830 0.904 0.683 0.730 0.731 0.779 0.935 
   2   (0.269) 0.269 0.170 0.096 0.317 0.270 0.269 0.221 0.065 

Locus 1625 : 
2 alleles
10.9% missing data
   1   (0.133) 0.133 0.059 0.155 0.142 0.133 0.133 0.133 0.043 
   3   (0.867) 0.867 0.941 0.845 0.858 0.867 0.867 0.867 0.957 

Locus 1626 : 
2 alleles
3.6% missing data
   4   (0.894) 0.894 0.795 0.995 0.971 0.894 0.894 0.825 0.812 
   3   (0.106) 0.106 0.205 0.005 0.029 0.106 0.106 0.175 0.188 

Locus 1627 : 
2 alleles
2.9% missing data
   2   (0.875) 0.875 0.927 0.989 0.897 0.874 0.875 0.888 0.964 
   4   (0.125) 0.125 0.073 0.011 0.103 0.126 0.125 0.112 0.036 

Locus 1628 : 
2 alleles
10.9% missing data
   4   (0.893) 0.893 0.853 0.979 0.955 0.893 0.893 0.988 0.714 
   2   (0.107) 0.107 0.147 0.021 0.045 0.107 0.107 0.012 0.286 

Locus 1629 : 
2 alleles
0.7% missing data
   1   (0.894) 0.894 0.944 0.993 0.925 0.894 0.894 0.996 0.688 
   3   (0.106) 0.106 0.056 0.007 0.075 0.106 0.106 0.004 0.312 

Locus 1630 : 
2 alleles
4.3% missing data
   2   (0.637) 0.637 0.701 0.979 0.607 0.637 0.637 0.656 0.752 
   4   (0.363) 0.363 0.299 0.021 0.393 0.363 0.363 0.344 0.248 

Locus 1631 : 
2 alleles
5.1% missing data
   3   (0.779) 0.779 0.929 0.987 0.695 0.779 0.779 0.019 0.504 
   1   (0.221) 0.221 0.071 0.013 0.305 0.221 0.221 0.981 0.496 

Locus 1632 : 
2 alleles
3.6% missing data
   1   (0.791) 0.791 0.869 0.029 0.751 0.792 0.791 0.972 0.955 
   3   (0.209) 0.209 0.131 0.971 0.249 0.208 0.209 0.028 0.045 

Locus 1633 : 
2 alleles
4.3% missing data
   1   (0.291) 0.292 0.237 0.389 0.259 0.292 0.292 0.048 0.412 
   3   (0.709) 0.708 0.763 0.611 0.741 0.708 0.708 0.952 0.588 

Locus 1634 : 
2 alleles
15.2% missing data
   2   (0.434) 0.434 0.327 0.050 0.524 0.434 0.434 0.216 0.464 
   4   (0.566) 0.566 0.673 0.950 0.476 0.566 0.566 0.784 0.536 

Locus 1635 : 
2 alleles
10.1% missing data
   3   (0.861) 0.861 0.810 0.813 0.920 0.861 0.861 0.983 0.957 
   2   (0.139) 0.139 0.190 0.187 0.080 0.139 0.139 0.017 0.043 

Locus 1636 : 
2 alleles
2.9% missing data
   1   (0.848) 0.849 0.739 0.705 0.921 0.848 0.849 0.875 0.956 
   3   (0.152) 0.151 0.261 0.295 0.079 0.152 0.151 0.125 0.044 

Locus 1637 : 
2 alleles
6.5% missing data
   1   (0.742) 0.742 0.831 0.912 0.716 0.742 0.742 0.986 0.778 
   2   (0.258) 0.258 0.169 0.088 0.284 0.258 0.258 0.014 0.222 

Locus 1638 : 
2 alleles
9.4% missing data
   3   (0.934) 0.934 0.983 0.982 0.925 0.934 0.934 0.972 0.986 
   4   (0.066) 0.066 0.017 0.018 0.075 0.066 0.066 0.028 0.014 

Locus 1639 : 
2 alleles
2.9% missing data
   1   (0.908) 0.908 0.973 0.165 0.908 0.909 0.908 0.966 0.985 
   3   (0.092) 0.092 0.027 0.835 0.092 0.091 0.092 0.034 0.015 

Locus 1640 : 
2 alleles
7.2% missing data
   1   (0.793) 0.792 0.722 0.804 0.853 0.792 0.792 0.981 0.936 
   4   (0.207) 0.208 0.278 0.196 0.147 0.208 0.208 0.019 0.064 

Locus 1641 : 
2 alleles
3.6% missing data
   2   (0.724) 0.723 0.756 0.962 0.766 0.723 0.723 0.804 0.625 
   4   (0.276) 0.277 0.244 0.038 0.234 0.277 0.277 0.196 0.375 

Locus 1642 : 
2 alleles
13.0% missing data
   4   (0.726) 0.726 0.727 0.707 0.730 0.726 0.726 0.770 0.907 
   3   (0.274) 0.274 0.273 0.293 0.270 0.274 0.274 0.230 0.093 

Locus 1643 : 
2 alleles
4.3% missing data
   2   (0.916) 0.916 0.972 0.764 0.914 0.916 0.916 0.817 0.961 
   4   (0.084) 0.084 0.028 0.236 0.086 0.084 0.084 0.183 0.039 

Locus 1644 : 
2 alleles
3.6% missing data
   2   (0.485) 0.485 0.518 0.564 0.493 0.485 0.485 0.942 0.122 
   4   (0.515) 0.515 0.482 0.436 0.507 0.515 0.515 0.058 0.878 

Locus 1645 : 
2 alleles
3.6% missing data
   1   (0.838) 0.838 0.877 0.830 0.846 0.838 0.838 0.980 0.915 
   2   (0.162) 0.162 0.123 0.170 0.154 0.162 0.162 0.020 0.085 

Locus 1646 : 
2 alleles
8.0% missing data
   1   (0.110) 0.110 0.068 0.007 0.073 0.110 0.110 0.086 0.037 
   2   (0.890) 0.890 0.932 0.993 0.927 0.890 0.890 0.914 0.963 

Locus 1647 : 
2 alleles
9.4% missing data
   1   (0.717) 0.717 0.699 0.959 0.723 0.717 0.717 0.978 0.888 
   3   (0.283) 0.283 0.301 0.041 0.277 0.283 0.283 0.022 0.112 

Locus 1648 : 
2 alleles
4.3% missing data
   2   (0.917) 0.917 0.978 0.995 0.912 0.917 0.917 0.997 0.985 
   4   (0.083) 0.083 0.022 0.005 0.088 0.083 0.083 0.003 0.015 

Locus 1649 : 
2 alleles
15.2% missing data
   4   (0.880) 0.880 0.948 0.767 0.877 0.880 0.880 0.958 0.976 
   2   (0.120) 0.120 0.052 0.233 0.123 0.120 0.120 0.042 0.024 

Locus 1650 : 
2 alleles
6.5% missing data
   4   (0.219) 0.220 0.166 0.016 0.221 0.220 0.219 0.370 0.062 
   2   (0.781) 0.780 0.834 0.984 0.779 0.780 0.781 0.630 0.938 

Locus 1651 : 
2 alleles
0.7% missing data
   1   (0.779) 0.779 0.765 0.923 0.774 0.779 0.779 0.687 0.931 
   4   (0.221) 0.221 0.235 0.077 0.226 0.221 0.221 0.313 0.069 

Locus 1652 : 
2 alleles
1.4% missing data
   3   (0.911) 0.911 0.929 0.977 0.953 0.911 0.911 0.996 0.969 
   2   (0.089) 0.089 0.071 0.023 0.047 0.089 0.089 0.004 0.031 

Locus 1653 : 
2 alleles
5.1% missing data
   3   (0.584) 0.584 0.483 0.967 0.710 0.584 0.584 0.354 0.212 
   1   (0.416) 0.416 0.517 0.033 0.290 0.416 0.416 0.646 0.788 

Locus 1654 : 
2 alleles
15.2% missing data
   3   (0.785) 0.785 0.750 0.977 0.829 0.785 0.785 0.945 0.740 
   1   (0.215) 0.215 0.250 0.023 0.171 0.215 0.215 0.055 0.260 

Locus 1655 : 
2 alleles
2.9% missing data
   4   (0.887) 0.887 0.953 0.971 0.890 0.887 0.887 0.886 0.955 
   3   (0.113) 0.113 0.047 0.029 0.110 0.113 0.113 0.114 0.045 

Locus 1656 : 
2 alleles
2.9% missing data
   2   (0.885) 0.886 0.778 0.097 0.969 0.885 0.885 0.963 0.951 
   3   (0.115) 0.114 0.222 0.903 0.031 0.115 0.115 0.037 0.049 

Locus 1657 : 
2 alleles
10.1% missing data
   2   (0.915) 0.915 0.979 0.966 0.849 0.916 0.915 0.992 0.983 
   4   (0.085) 0.085 0.021 0.034 0.151 0.084 0.085 0.008 0.017 

Locus 1658 : 
2 alleles
4.3% missing data
   3   (0.926) 0.926 0.946 0.968 0.974 0.926 0.926 0.993 0.628 
   1   (0.074) 0.074 0.054 0.032 0.026 0.074 0.074 0.007 0.372 

Locus 1659 : 
2 alleles
13.8% missing data
   2   (0.898) 0.898 0.951 0.914 0.924 0.898 0.898 0.996 0.980 
   4   (0.102) 0.102 0.049 0.086 0.076 0.102 0.102 0.004 0.020 

Locus 1660 : 
2 alleles
13.8% missing data
   3   (0.221) 0.221 0.126 0.247 0.273 0.220 0.221 0.279 0.054 
   1   (0.779) 0.779 0.874 0.753 0.727 0.780 0.779 0.721 0.946 

Locus 1661 : 
2 alleles
5.1% missing data
   2   (0.150) 0.150 0.129 0.026 0.106 0.150 0.150 0.105 0.033 
   4   (0.850) 0.850 0.871 0.974 0.894 0.850 0.850 0.895 0.967 

Locus 1662 : 
2 alleles
2.9% missing data
   4   (0.832) 0.832 0.729 0.801 0.903 0.832 0.832 0.827 0.957 
   2   (0.168) 0.168 0.271 0.199 0.097 0.168 0.168 0.173 0.043 

Locus 1663 : 
2 alleles
1.4% missing data
   4   (0.898) 0.898 0.880 0.992 0.956 0.898 0.898 0.501 0.968 
   2   (0.102) 0.102 0.120 0.008 0.044 0.102 0.102 0.499 0.032 

Locus 1664 : 
2 alleles
2.2% missing data
   3   (0.913) 0.913 0.970 0.985 0.914 0.913 0.913 0.933 0.982 
   1   (0.087) 0.087 0.030 0.015 0.086 0.087 0.087 0.067 0.018 

Locus 1665 : 
2 alleles
5.8% missing data
   2   (0.723) 0.724 0.686 0.969 0.782 0.724 0.724 0.672 0.533 
   4   (0.277) 0.276 0.314 0.031 0.218 0.276 0.276 0.328 0.467 

Locus 1666 : 
2 alleles
3.6% missing data
   3   (0.883) 0.883 0.920 0.689 0.902 0.883 0.883 0.992 0.956 
   4   (0.117) 0.117 0.080 0.311 0.098 0.117 0.117 0.008 0.044 

Locus 1667 : 
2 alleles
4.3% missing data
   2   (0.918) 0.918 0.913 0.951 0.963 0.918 0.918 0.958 0.945 
   4   (0.082) 0.082 0.087 0.049 0.037 0.082 0.082 0.042 0.055 

Locus 1668 : 
2 alleles
3.6% missing data
   1   (0.910) 0.910 0.957 0.986 0.921 0.910 0.910 0.945 0.982 
   4   (0.090) 0.090 0.043 0.014 0.079 0.090 0.090 0.055 0.018 

Locus 1669 : 
2 alleles
2.2% missing data
   4   (0.905) 0.905 0.928 0.893 0.932 0.905 0.905 0.997 0.978 
   1   (0.095) 0.095 0.072 0.107 0.068 0.095 0.095 0.003 0.022 

Locus 1670 : 
2 alleles
5.8% missing data
   2   (0.493) 0.493 0.378 0.084 0.626 0.492 0.493 0.552 0.132 
   4   (0.507) 0.507 0.622 0.916 0.374 0.508 0.507 0.448 0.868 

Locus 1671 : 
2 alleles
13.8% missing data
   2   (0.926) 0.926 0.980 0.996 0.902 0.926 0.926 0.957 0.987 
   4   (0.074) 0.074 0.020 0.004 0.098 0.074 0.074 0.043 0.013 

Locus 1672 : 
2 alleles
1.4% missing data
   2   (0.691) 0.691 0.738 0.554 0.707 0.691 0.691 0.982 0.629 
   4   (0.309) 0.309 0.262 0.446 0.293 0.309 0.309 0.018 0.371 

Locus 1673 : 
2 alleles
2.2% missing data
   1   (0.672) 0.672 0.771 0.948 0.605 0.671 0.672 0.939 0.913 
   3   (0.328) 0.328 0.229 0.052 0.395 0.329 0.328 0.061 0.087 

Locus 1674 : 
2 alleles
10.9% missing data
   4   (0.911) 0.911 0.917 0.755 0.958 0.912 0.911 0.935 0.968 
   2   (0.089) 0.089 0.083 0.245 0.042 0.088 0.089 0.065 0.032 

Locus 1675 : 
2 alleles
7.2% missing data
   2   (0.604) 0.604 0.605 0.973 0.609 0.604 0.604 0.930 0.316 
   4   (0.396) 0.396 0.395 0.027 0.391 0.396 0.396 0.070 0.684 

Locus 1676 : 
2 alleles
14.5% missing data
   3   (0.334) 0.334 0.186 0.050 0.429 0.333 0.333 0.278 0.623 
   4   (0.666) 0.666 0.814 0.950 0.571 0.667 0.667 0.722 0.377 

Locus 1677 : 
2 alleles
6.5% missing data
   1   (0.869) 0.868 0.835 0.977 0.930 0.868 0.868 0.983 0.963 
   3   (0.131) 0.132 0.165 0.023 0.070 0.132 0.132 0.017 0.037 

Locus 1678 : 
2 alleles
10.1% missing data
   3   (0.704) 0.704 0.657 0.101 0.823 0.704 0.704 0.614 0.476 
   1   (0.296) 0.296 0.343 0.899 0.177 0.296 0.296 0.386 0.524 

Locus 1679 : 
2 alleles
2.9% missing data
   3   (0.948) 0.948 0.823 0.747 0.994 0.949 0.948 0.776 0.982 
   4   (0.052) 0.052 0.177 0.253 0.006 0.051 0.052 0.224 0.018 

Locus 1680 : 
2 alleles
2.9% missing data
   3   (0.898) 0.898 0.924 0.985 0.914 0.898 0.898 0.950 0.974 
   1   (0.102) 0.102 0.076 0.015 0.086 0.102 0.102 0.050 0.026 

Locus 1681 : 
2 alleles
10.9% missing data
   4   (0.947) 0.947 0.992 0.972 0.932 0.947 0.947 0.998 0.994 
   2   (0.053) 0.053 0.008 0.028 0.068 0.053 0.053 0.002 0.006 

Locus 1682 : 
2 alleles
3.6% missing data
   3   (0.947) 0.947 0.993 0.998 0.912 0.947 0.947 0.994 0.995 
   2   (0.053) 0.053 0.007 0.002 0.088 0.053 0.053 0.006 0.005 

Locus 1683 : 
2 alleles
0.7% missing data
   3   (0.948) 0.948 0.994 0.999 0.901 0.948 0.948 0.999 0.995 
   1   (0.052) 0.052 0.006 0.001 0.099 0.052 0.052 0.001 0.005 

Locus 1684 : 
2 alleles
5.1% missing data
   1   (0.926) 0.926 0.876 0.974 0.974 0.926 0.926 0.979 0.978 
   4   (0.074) 0.074 0.124 0.026 0.026 0.074 0.074 0.021 0.022 

Locus 1685 : 
2 alleles
15.9% missing data
   1   (0.926) 0.926 0.949 0.894 0.962 0.926 0.926 0.996 0.972 
   3   (0.074) 0.074 0.051 0.106 0.038 0.074 0.074 0.004 0.028 

Locus 1686 : 
2 alleles
13.0% missing data
   3   (0.912) 0.912 0.968 0.987 0.932 0.912 0.912 0.961 0.789 
   1   (0.088) 0.088 0.032 0.013 0.068 0.088 0.088 0.039 0.211 

Locus 1687 : 
2 alleles
3.6% missing data
   1   (0.899) 0.899 0.906 0.990 0.956 0.899 0.899 0.993 0.638 
   3   (0.101) 0.101 0.094 0.010 0.044 0.101 0.101 0.007 0.362 

Locus 1688 : 
2 alleles
1.4% missing data
   1   (0.924) 0.924 0.889 0.952 0.969 0.925 0.924 0.982 0.973 
   2   (0.076) 0.076 0.111 0.048 0.031 0.075 0.076 0.018 0.027 

Locus 1689 : 
2 alleles
7.2% missing data
   3   (0.771) 0.771 0.800 0.557 0.839 0.770 0.770 0.838 0.579 
   4   (0.229) 0.229 0.200 0.443 0.161 0.230 0.230 0.162 0.421 

Locus 1690 : 
2 alleles
3.6% missing data
   1   (0.879) 0.879 0.938 0.979 0.884 0.879 0.879 0.840 0.963 
   3   (0.121) 0.121 0.062 0.021 0.116 0.121 0.121 0.160 0.037 

Locus 1691 : 
2 alleles
5.8% missing data
   3   (0.854) 0.854 0.943 0.988 0.822 0.854 0.854 0.154 0.973 
   1   (0.146) 0.146 0.057 0.012 0.178 0.146 0.146 0.846 0.027 

Locus 1692 : 
2 alleles
3.6% missing data
   4   (0.925) 0.925 0.984 0.987 0.893 0.925 0.925 0.998 0.988 
   3   (0.075) 0.075 0.016 0.013 0.107 0.075 0.075 0.002 0.012 

Locus 1693 : 
2 alleles
10.9% missing data
   3   (0.902) 0.902 0.949 0.952 0.927 0.902 0.902 0.992 0.974 
   4   (0.098) 0.098 0.051 0.048 0.073 0.098 0.098 0.008 0.026 

Locus 1694 : 
2 alleles
6.5% missing data
   1   (0.894) 0.894 0.959 0.992 0.933 0.894 0.894 0.994 0.788 
   3   (0.106) 0.106 0.041 0.008 0.067 0.106 0.106 0.006 0.212 

Locus 1695 : 
2 alleles
5.8% missing data
   1   (0.876) 0.876 0.914 0.985 0.892 0.876 0.876 0.989 0.948 
   3   (0.124) 0.124 0.086 0.015 0.108 0.124 0.124 0.011 0.052 

Locus 1696 : 
2 alleles
2.9% missing data
   4   (0.918) 0.917 0.912 0.959 0.969 0.917 0.917 0.959 0.979 
   2   (0.082) 0.083 0.088 0.041 0.031 0.083 0.083 0.041 0.021 

Locus 1697 : 
2 alleles
5.1% missing data
   2   (0.144) 0.145 0.108 0.012 0.136 0.145 0.145 0.013 0.030 
   3   (0.856) 0.855 0.892 0.988 0.864 0.855 0.855 0.987 0.970 

Locus 1698 : 
2 alleles
10.9% missing data
   1   (0.733) 0.733 0.834 0.944 0.714 0.733 0.733 0.700 0.613 
   3   (0.267) 0.267 0.166 0.056 0.286 0.267 0.267 0.300 0.387 

Locus 1699 : 
2 alleles
11.6% missing data
   1   (0.866) 0.866 0.916 0.968 0.864 0.867 0.866 0.923 0.958 
   3   (0.134) 0.134 0.084 0.032 0.136 0.133 0.134 0.077 0.042 

Locus 1700 : 
2 alleles
1.4% missing data
   3   (0.924) 0.924 0.983 0.997 0.888 0.924 0.924 0.988 0.990 
   1   (0.076) 0.076 0.017 0.003 0.112 0.076 0.076 0.012 0.010 

Locus 1701 : 
2 alleles
9.4% missing data
   3   (0.921) 0.921 0.918 0.991 0.980 0.921 0.921 0.965 0.389 
   1   (0.079) 0.079 0.082 0.009 0.020 0.079 0.079 0.035 0.611 

Locus 1702 : 
2 alleles
4.3% missing data
   4   (0.643) 0.643 0.637 0.975 0.693 0.642 0.643 0.707 0.512 
   1   (0.357) 0.357 0.363 0.025 0.307 0.358 0.357 0.293 0.488 

Locus 1703 : 
2 alleles
18.1% missing data
   4   (0.757) 0.757 0.855 0.959 0.695 0.757 0.757 0.981 0.902 
   2   (0.243) 0.243 0.145 0.041 0.305 0.243 0.243 0.019 0.098 

Locus 1704 : 
2 alleles
13.0% missing data
   2   (0.888) 0.888 0.932 0.905 0.922 0.888 0.888 0.899 0.974 
   4   (0.112) 0.112 0.068 0.095 0.078 0.112 0.112 0.101 0.026 

Locus 1705 : 
2 alleles
1.4% missing data
   3   (0.912) 0.912 0.901 0.942 0.950 0.912 0.912 0.992 0.966 
   4   (0.088) 0.088 0.099 0.058 0.050 0.088 0.088 0.008 0.034 

Locus 1706 : 
2 alleles
10.1% missing data
   2   (0.910) 0.910 0.969 0.940 0.933 0.910 0.910 0.995 0.694 
   4   (0.090) 0.090 0.031 0.060 0.067 0.090 0.090 0.005 0.306 

Locus 1707 : 
2 alleles
11.6% missing data
   4   (0.798) 0.798 0.835 0.572 0.831 0.798 0.798 0.707 0.950 
   3   (0.202) 0.202 0.165 0.428 0.169 0.202 0.202 0.293 0.050 

Locus 1708 : 
2 alleles
4.3% missing data
   4   (0.856) 0.856 0.860 0.973 0.882 0.856 0.856 0.984 0.938 
   3   (0.144) 0.144 0.140 0.027 0.118 0.144 0.144 0.016 0.062 

Locus 1709 : 
2 alleles
7.2% missing data
   3   (0.913) 0.913 0.971 0.980 0.930 0.912 0.913 0.972 0.984 
   1   (0.087) 0.087 0.029 0.020 0.070 0.088 0.087 0.028 0.016 

Locus 1710 : 
2 alleles
4.3% missing data
   1   (0.886) 0.886 0.950 0.996 0.872 0.886 0.886 0.996 0.976 
   3   (0.114) 0.114 0.050 0.004 0.128 0.114 0.114 0.004 0.024 

Locus 1711 : 
2 alleles
2.9% missing data
   2   (0.815) 0.814 0.809 0.955 0.849 0.814 0.814 0.976 0.960 
   4   (0.185) 0.186 0.191 0.045 0.151 0.186 0.186 0.024 0.040 

Locus 1712 : 
2 alleles
1.4% missing data
   1   (0.783) 0.783 0.695 0.701 0.834 0.783 0.783 0.872 0.941 
   3   (0.217) 0.217 0.305 0.299 0.166 0.217 0.217 0.128 0.059 

Locus 1713 : 
2 alleles
14.5% missing data
   3   (0.856) 0.856 0.728 0.702 0.953 0.856 0.856 0.989 0.589 
   4   (0.144) 0.144 0.272 0.298 0.047 0.144 0.144 0.011 0.411 

Locus 1714 : 
2 alleles
5.8% missing data
   2   (0.590) 0.590 0.682 0.899 0.556 0.590 0.590 0.690 0.525 
   4   (0.410) 0.410 0.318 0.101 0.444 0.410 0.410 0.310 0.475 

Locus 1715 : 
2 alleles
13.8% missing data
   3   (0.906) 0.906 0.910 0.991 0.941 0.906 0.906 0.908 0.971 
   2   (0.094) 0.094 0.090 0.009 0.059 0.094 0.094 0.092 0.029 

Locus 1716 : 
2 alleles
5.1% missing data
   1   (0.862) 0.862 0.905 0.015 0.906 0.862 0.862 0.984 0.951 
   3   (0.138) 0.138 0.095 0.985 0.094 0.138 0.138 0.016 0.049 

Locus 1717 : 
2 alleles
2.9% missing data
   3   (0.735) 0.735 0.730 0.981 0.837 0.734 0.735 0.167 0.577 
   1   (0.265) 0.265 0.270 0.019 0.163 0.266 0.265 0.833 0.423 

Locus 1718 : 
2 alleles
5.1% missing data
   2   (0.869) 0.869 0.862 0.984 0.921 0.868 0.869 0.993 0.946 
   4   (0.131) 0.131 0.138 0.016 0.079 0.132 0.131 0.007 0.054 

Locus 1719 : 
2 alleles
2.9% missing data
   1   (0.914) 0.913 0.977 0.995 0.910 0.913 0.913 0.997 0.986 
   3   (0.086) 0.087 0.023 0.005 0.090 0.087 0.087 0.003 0.014 

Locus 1720 : 
2 alleles
11.6% missing data
   2   (0.912) 0.912 0.954 0.767 0.938 0.912 0.912 0.992 0.974 
   3   (0.088) 0.088 0.046 0.233 0.062 0.088 0.088 0.008 0.026 

Locus 1721 : 
2 alleles
2.9% missing data
   1   (0.897) 0.897 0.919 0.980 0.939 0.896 0.897 0.991 0.965 
   3   (0.103) 0.103 0.081 0.020 0.061 0.104 0.103 0.009 0.035 

Locus 1722 : 
2 alleles
3.6% missing data
   2   (0.876) 0.876 0.920 0.989 0.864 0.876 0.876 0.978 0.963 
   1   (0.124) 0.124 0.080 0.011 0.136 0.124 0.124 0.022 0.037 

Locus 1723 : 
2 alleles
2.2% missing data
   1   (0.105) 0.105 0.056 0.014 0.102 0.105 0.105 0.033 0.028 
   2   (0.895) 0.895 0.944 0.986 0.898 0.895 0.895 0.967 0.972 

Locus 1724 : 
2 alleles
15.2% missing data
   2   (0.445) 0.445 0.435 0.556 0.399 0.445 0.445 0.356 0.706 
   4   (0.555) 0.555 0.565 0.444 0.601 0.555 0.555 0.644 0.294 

Locus 1725 : 
2 alleles
1.4% missing data
   3   (0.888) 0.888 0.782 0.992 0.969 0.888 0.888 0.992 0.620 
   4   (0.112) 0.112 0.218 0.008 0.031 0.112 0.112 0.008 0.380 

Locus 1726 : 
2 alleles
5.1% missing data
   4   (0.913) 0.913 0.926 0.967 0.942 0.913 0.913 0.983 0.973 
   2   (0.087) 0.087 0.074 0.033 0.058 0.087 0.087 0.017 0.027 

Locus 1727 : 
2 alleles
8.0% missing data
   2   (0.867) 0.867 0.947 0.966 0.891 0.866 0.867 0.906 0.636 
   3   (0.133) 0.133 0.053 0.034 0.109 0.134 0.133 0.094 0.364 

Locus 1728 : 
2 alleles
10.1% missing data
   3   (0.800) 0.800 0.907 0.991 0.768 0.800 0.801 0.741 0.700 
   1   (0.200) 0.200 0.093 0.009 0.232 0.200 0.199 0.259 0.300 

Locus 1729 : 
2 alleles
13.8% missing data
   1   (0.868) 0.868 0.843 0.973 0.921 0.868 0.868 0.971 0.887 
   4   (0.132) 0.132 0.157 0.027 0.079 0.132 0.132 0.029 0.113 

Locus 1730 : 
2 alleles
4.3% missing data
   3   (0.866) 0.865 0.903 0.973 0.908 0.865 0.865 0.686 0.973 
   4   (0.134) 0.135 0.097 0.027 0.092 0.135 0.135 0.314 0.027 

Locus 1731 : 
2 alleles
15.2% missing data
   3   (0.706) 0.706 0.747 0.768 0.681 0.706 0.706 0.679 0.780 
   1   (0.294) 0.294 0.253 0.232 0.319 0.294 0.294 0.321 0.220 

Locus 1732 : 
2 alleles
4.3% missing data
   1   (0.912) 0.912 0.923 0.931 0.959 0.912 0.912 0.855 0.947 
   3   (0.088) 0.088 0.077 0.069 0.041 0.088 0.088 0.145 0.053 

Locus 1733 : 
2 alleles
3.6% missing data
   2   (0.792) 0.792 0.827 0.970 0.787 0.792 0.792 0.977 0.925 
   4   (0.208) 0.208 0.173 0.030 0.213 0.208 0.208 0.023 0.075 

Locus 1734 : 
2 alleles
3.6% missing data
   1   (0.145) 0.145 0.100 0.013 0.142 0.145 0.145 0.013 0.037 
   3   (0.855) 0.855 0.900 0.987 0.858 0.855 0.855 0.987 0.963 

Locus 1735 : 
2 alleles
14.5% missing data
   4   (0.539) 0.539 0.565 0.654 0.466 0.539 0.539 0.534 0.780 
   1   (0.461) 0.461 0.435 0.346 0.534 0.461 0.461 0.466 0.220 

Locus 1736 : 
2 alleles
7.2% missing data
   1   (0.844) 0.844 0.917 0.987 0.853 0.844 0.844 0.860 0.749 
   2   (0.156) 0.156 0.083 0.013 0.147 0.156 0.156 0.140 0.251 

Locus 1737 : 
2 alleles
15.2% missing data
   4   (0.516) 0.516 0.588 0.531 0.465 0.515 0.516 0.667 0.708 
   2   (0.484) 0.484 0.412 0.469 0.535 0.485 0.484 0.333 0.292 

Locus 1738 : 
2 alleles
5.1% missing data
   1   (0.909) 0.909 0.919 0.967 0.941 0.909 0.909 0.919 0.971 
   3   (0.091) 0.091 0.081 0.033 0.059 0.091 0.091 0.081 0.029 

Locus 1739 : 
2 alleles
2.2% missing data
   2   (0.921) 0.921 0.967 0.988 0.941 0.920 0.921 0.994 0.981 
   4   (0.079) 0.079 0.033 0.012 0.059 0.080 0.079 0.006 0.019 

Locus 1740 : 
2 alleles
3.6% missing data
   2   (0.913) 0.913 0.930 0.982 0.952 0.913 0.913 0.963 0.951 
   4   (0.087) 0.087 0.070 0.018 0.048 0.087 0.087 0.037 0.049 

Locus 1741 : 
2 alleles
16.7% missing data
   4   (0.847) 0.847 0.904 0.980 0.856 0.847 0.847 0.910 0.967 
   2   (0.153) 0.153 0.096 0.020 0.144 0.153 0.153 0.090 0.033 

Locus 1742 : 
2 alleles
10.9% missing data
   2   (0.882) 0.882 0.844 0.830 0.936 0.882 0.882 0.877 0.958 
   4   (0.118) 0.118 0.156 0.170 0.064 0.118 0.118 0.123 0.042 

Locus 1743 : 
2 alleles
1.4% missing data
   3   (0.900) 0.900 0.907 0.983 0.953 0.900 0.900 0.993 0.971 
   2   (0.100) 0.100 0.093 0.017 0.047 0.100 0.100 0.007 0.029 

Locus 1744 : 
2 alleles
3.6% missing data
   4   (0.084) 0.084 0.031 0.006 0.092 0.084 0.084 0.166 0.027 
   2   (0.916) 0.916 0.969 0.994 0.908 0.916 0.916 0.834 0.973 

Locus 1745 : 
2 alleles
3.6% missing data
   2   (0.925) 0.925 0.886 0.925 0.969 0.926 0.925 0.913 0.970 
   4   (0.075) 0.075 0.114 0.075 0.031 0.074 0.075 0.087 0.030 

Locus 1746 : 
2 alleles
10.1% missing data
   4   (0.921) 0.921 0.900 0.976 0.970 0.921 0.921 0.909 0.972 
   2   (0.079) 0.079 0.100 0.024 0.030 0.079 0.079 0.091 0.028 

Locus 1747 : 
2 alleles
2.9% missing data
   1   (0.763) 0.764 0.782 0.589 0.751 0.764 0.764 0.937 0.933 
   4   (0.237) 0.236 0.218 0.411 0.249 0.236 0.236 0.063 0.067 

Locus 1748 : 
2 alleles
6.5% missing data
   1   (0.836) 0.836 0.884 0.982 0.817 0.836 0.836 0.870 0.965 
   3   (0.164) 0.164 0.116 0.018 0.183 0.164 0.164 0.130 0.035 

Locus 1749 : 
2 alleles
3.6% missing data
   3   (0.901) 0.901 0.928 0.942 0.918 0.902 0.901 0.974 0.962 
   1   (0.099) 0.099 0.072 0.058 0.082 0.098 0.099 0.026 0.038 

Locus 1750 : 
2 alleles
5.8% missing data
   1   (0.916) 0.916 0.950 0.949 0.953 0.916 0.916 0.794 0.977 
   3   (0.084) 0.084 0.050 0.051 0.047 0.084 0.084 0.206 0.023 

Locus 1751 : 
2 alleles
4.3% missing data
   1   (0.581) 0.582 0.599 0.039 0.593 0.581 0.582 0.501 0.768 
   4   (0.419) 0.418 0.401 0.961 0.407 0.419 0.418 0.499 0.232 

Locus 1752 : 
2 alleles
3.6% missing data
   1   (0.886) 0.886 0.925 0.976 0.949 0.886 0.886 0.990 0.427 
   3   (0.114) 0.114 0.075 0.024 0.051 0.114 0.114 0.010 0.573 

Locus 1753 : 
2 alleles
11.6% missing data
   1   (0.523) 0.523 0.726 0.601 0.356 0.523 0.523 0.964 0.550 
   3   (0.477) 0.477 0.274 0.399 0.644 0.477 0.477 0.036 0.450 

Locus 1754 : 
2 alleles
15.2% missing data
   1   (0.455) 0.455 0.469 0.561 0.477 0.455 0.455 0.433 0.122 
   4   (0.545) 0.545 0.531 0.439 0.523 0.545 0.545 0.567 0.878 

Locus 1755 : 
2 alleles
8.7% missing data
   2   (0.641) 0.641 0.623 0.029 0.652 0.642 0.641 0.554 0.814 
   4   (0.359) 0.359 0.377 0.971 0.348 0.358 0.359 0.446 0.186 

Locus 1756 : 
2 alleles
3.6% missing data
   2   (0.770) 0.771 0.593 0.947 0.841 0.771 0.771 0.944 0.870 
   4   (0.230) 0.229 0.407 0.053 0.159 0.229 0.229 0.056 0.130 

Locus 1757 : 
2 alleles
10.9% missing data
   3   (0.913) 0.913 0.961 0.873 0.922 0.914 0.913 0.869 0.975 
   2   (0.087) 0.087 0.039 0.127 0.078 0.086 0.087 0.131 0.025 

Locus 1758 : 
2 alleles
1.4% missing data
   4   (0.856) 0.856 0.858 0.993 0.879 0.856 0.856 0.966 0.965 
   1   (0.144) 0.144 0.142 0.007 0.121 0.144 0.144 0.034 0.035 

Locus 1759 : 
2 alleles
10.1% missing data
   4   (0.820) 0.820 0.917 0.403 0.827 0.820 0.820 0.982 0.624 
   2   (0.180) 0.180 0.083 0.597 0.173 0.180 0.180 0.018 0.376 

Locus 1760 : 
2 alleles
13.0% missing data
   2   (0.658) 0.659 0.716 0.490 0.645 0.659 0.658 0.974 0.574 
   3   (0.342) 0.341 0.284 0.510 0.355 0.341 0.342 0.026 0.426 

Locus 1761 : 
2 alleles
13.0% missing data
   4   (0.798) 0.798 0.790 0.732 0.833 0.798 0.798 0.725 0.909 
   2   (0.202) 0.202 0.210 0.268 0.167 0.202 0.202 0.275 0.091 

Locus 1762 : 
2 alleles
2.2% missing data
   3   (0.746) 0.746 0.798 0.734 0.798 0.746 0.746 0.486 0.392 
   1   (0.254) 0.254 0.202 0.266 0.202 0.254 0.254 0.514 0.608 

Locus 1763 : 
2 alleles
5.1% missing data
   2   (0.357) 0.357 0.346 0.375 0.330 0.356 0.357 0.383 0.474 
   1   (0.643) 0.643 0.654 0.625 0.670 0.644 0.643 0.617 0.526 

Locus 1764 : 
2 alleles
2.2% missing data
   3   (0.873) 0.873 0.890 0.991 0.893 0.873 0.873 0.908 0.949 
   1   (0.127) 0.127 0.110 0.009 0.107 0.127 0.127 0.092 0.051 

Locus 1765 : 
2 alleles
5.1% missing data
   3   (0.720) 0.720 0.687 0.963 0.715 0.720 0.720 0.928 0.908 
   1   (0.280) 0.280 0.313 0.037 0.285 0.280 0.280 0.072 0.092 

Locus 1766 : 
2 alleles
2.2% missing data
   3   (0.638) 0.638 0.727 0.955 0.595 0.638 0.638 0.964 0.406 
   4   (0.362) 0.362 0.273 0.045 0.405 0.362 0.362 0.036 0.594 

Locus 1767 : 
2 alleles
11.6% missing data
   2   (0.879) 0.879 0.920 0.963 0.905 0.879 0.879 0.859 0.913 
   4   (0.121) 0.121 0.080 0.037 0.095 0.121 0.121 0.141 0.087 

Locus 1768 : 
2 alleles
2.2% missing data
   4   (0.890) 0.890 0.932 0.985 0.933 0.889 0.890 0.591 0.969 
   2   (0.110) 0.110 0.068 0.015 0.067 0.111 0.110 0.409 0.031 

Locus 1769 : 
2 alleles
2.9% missing data
   2   (0.913) 0.913 0.980 0.964 0.916 0.913 0.913 0.997 0.882 
   3   (0.087) 0.087 0.020 0.036 0.084 0.087 0.087 0.003 0.118 

Locus 1770 : 
2 alleles
6.5% missing data
   4   (0.899) 0.899 0.961 0.991 0.887 0.900 0.899 0.989 0.975 
   2   (0.101) 0.101 0.039 0.009 0.113 0.100 0.101 0.011 0.025 

Locus 1771 : 
2 alleles
10.1% missing data
   1   (0.127) 0.127 0.118 0.102 0.087 0.127 0.127 0.189 0.039 
   4   (0.873) 0.873 0.882 0.898 0.913 0.873 0.873 0.811 0.961 

Locus 1772 : 
2 alleles
3.6% missing data
   2   (0.913) 0.913 0.975 0.979 0.891 0.913 0.913 0.994 0.985 
   3   (0.087) 0.087 0.025 0.021 0.109 0.087 0.087 0.006 0.015 

Locus 1773 : 
2 alleles
1.4% missing data
   1   (0.862) 0.862 0.878 0.967 0.933 0.862 0.862 0.989 0.663 
   3   (0.138) 0.138 0.122 0.033 0.067 0.138 0.138 0.011 0.337 

Locus 1774 : 
2 alleles
5.8% missing data
   4   (0.932) 0.932 0.984 0.998 0.915 0.932 0.932 0.953 0.986 
   3   (0.068) 0.068 0.016 0.002 0.085 0.068 0.068 0.047 0.014 

Locus 1775 : 
2 alleles
4.3% missing data
   1   (0.532) 0.532 0.460 0.676 0.512 0.532 0.532 0.491 0.874 
   4   (0.468) 0.468 0.540 0.324 0.488 0.468 0.468 0.509 0.126 

Locus 1776 : 
2 alleles
2.9% missing data
   1   (0.914) 0.914 0.954 0.996 0.920 0.914 0.914 0.990 0.986 
   3   (0.086) 0.086 0.046 0.004 0.080 0.086 0.086 0.010 0.014 

Locus 1777 : 
2 alleles
5.1% missing data
   3   (0.907) 0.907 0.954 0.993 0.927 0.906 0.907 0.953 0.974 
   2   (0.093) 0.093 0.046 0.007 0.073 0.094 0.093 0.047 0.026 

Locus 1778 : 
2 alleles
2.2% missing data
   3   (0.932) 0.933 0.984 0.998 0.911 0.933 0.933 0.997 0.988 
   2   (0.068) 0.067 0.016 0.002 0.089 0.067 0.067 0.003 0.012 

Locus 1779 : 
2 alleles
11.6% missing data
   3   (0.869) 0.869 0.831 0.824 0.931 0.869 0.869 0.767 0.952 
   1   (0.131) 0.131 0.169 0.176 0.069 0.131 0.131 0.233 0.048 

Locus 1780 : 
2 alleles
4.3% missing data
   4   (0.894) 0.894 0.934 0.987 0.936 0.894 0.894 0.995 0.972 
   2   (0.106) 0.106 0.066 0.013 0.064 0.106 0.106 0.005 0.028 

Locus 1781 : 
2 alleles
9.4% missing data
   3   (0.495) 0.495 0.587 0.530 0.438 0.495 0.495 0.535 0.444 
   1   (0.505) 0.505 0.413 0.470 0.562 0.505 0.505 0.465 0.556 

Locus 1782 : 
2 alleles
1.4% missing data
   4   (0.925) 0.925 0.985 0.987 0.906 0.924 0.924 0.998 0.989 
   1   (0.075) 0.075 0.015 0.013 0.094 0.076 0.076 0.002 0.011 

Locus 1783 : 
2 alleles
2.9% missing data
   4   (0.925) 0.925 0.969 0.988 0.971 0.925 0.925 0.930 0.306 
   2   (0.075) 0.075 0.031 0.012 0.029 0.075 0.075 0.070 0.694 

Locus 1784 : 
2 alleles
7.2% missing data
   1   (0.654) 0.654 0.628 0.929 0.653 0.654 0.654 0.624 0.897 
   3   (0.346) 0.346 0.372 0.071 0.347 0.346 0.346 0.376 0.103 

Locus 1785 : 
2 alleles
13.8% missing data
   4   (0.542) 0.542 0.660 0.351 0.469 0.542 0.542 0.439 0.831 
   3   (0.458) 0.458 0.340 0.649 0.531 0.458 0.458 0.561 0.169 

Locus 1786 : 
2 alleles
3.6% missing data
   4   (0.235) 0.235 0.206 0.229 0.184 0.236 0.235 0.021 0.241 
   2   (0.765) 0.765 0.794 0.771 0.816 0.764 0.765 0.979 0.759 

Locus 1787 : 
2 alleles
2.2% missing data
   1   (0.912) 0.912 0.980 0.996 0.903 0.912 0.912 0.982 0.988 
   3   (0.088) 0.088 0.020 0.004 0.097 0.088 0.088 0.018 0.012 

Locus 1788 : 
2 alleles
6.5% missing data
   1   (0.703) 0.703 0.731 0.966 0.709 0.703 0.703 0.741 0.751 
   3   (0.297) 0.297 0.269 0.034 0.291 0.297 0.297 0.259 0.249 

Locus 1789 : 
2 alleles
9.4% missing data
   4   (0.897) 0.897 0.870 0.902 0.957 0.896 0.897 0.941 0.971 
   3   (0.103) 0.103 0.130 0.098 0.043 0.104 0.103 0.059 0.029 

Locus 1790 : 
2 alleles
15.9% missing data
   3   (0.876) 0.876 0.719 0.825 0.976 0.876 0.876 0.192 0.546 
   1   (0.124) 0.124 0.281 0.175 0.024 0.124 0.124 0.808 0.454 

Locus 1791 : 
2 alleles
2.2% missing data
   4   (0.887) 0.887 0.926 0.981 0.915 0.886 0.886 0.991 0.974 
   2   (0.113) 0.113 0.074 0.019 0.085 0.114 0.114 0.009 0.026 

Locus 1792 : 
2 alleles
6.5% missing data
   2   (0.883) 0.883 0.908 0.928 0.917 0.883 0.883 0.889 0.963 
   1   (0.117) 0.117 0.092 0.072 0.083 0.117 0.117 0.111 0.037 

Locus 1793 : 
2 alleles
2.9% missing data
   1   (0.767) 0.767 0.839 0.579 0.757 0.766 0.766 0.932 0.943 
   4   (0.233) 0.233 0.161 0.421 0.243 0.234 0.234 0.068 0.057 

Locus 1794 : 
2 alleles
1.4% missing data
   2   (0.902) 0.902 0.967 0.935 0.899 0.902 0.902 0.971 0.982 
   4   (0.098) 0.098 0.033 0.065 0.101 0.098 0.098 0.029 0.018 

Locus 1795 : 
2 alleles
11.6% missing data
   2   (0.903) 0.904 0.891 0.941 0.970 0.903 0.904 0.911 0.743 
   3   (0.097) 0.096 0.109 0.059 0.030 0.097 0.096 0.089 0.257 

Locus 1796 : 
2 alleles
2.9% missing data
   1   (0.758) 0.758 0.792 0.929 0.753 0.758 0.758 0.734 0.929 
   2   (0.242) 0.242 0.208 0.071 0.247 0.242 0.242 0.266 0.071 

Locus 1797 : 
2 alleles
0.7% missing data
   2   (0.880) 0.880 0.923 0.988 0.902 0.880 0.880 0.890 0.970 
   4   (0.120) 0.120 0.077 0.012 0.098 0.120 0.120 0.110 0.030 

Locus 1798 : 
2 alleles
8.0% missing data
   3   (0.898) 0.898 0.948 0.978 0.922 0.898 0.898 0.994 0.971 
   1   (0.102) 0.102 0.052 0.022 0.078 0.102 0.102 0.006 0.029 

Locus 1799 : 
2 alleles
11.6% missing data
   4   (0.880) 0.880 0.955 0.988 0.890 0.880 0.880 0.994 0.775 
   2   (0.120) 0.120 0.045 0.012 0.110 0.120 0.120 0.006 0.225 

Locus 1800 : 
2 alleles
4.3% missing data
   2   (0.648) 0.647 0.645 0.958 0.727 0.647 0.647 0.489 0.623 
   1   (0.352) 0.353 0.355 0.042 0.273 0.353 0.353 0.511 0.377 

Locus 1801 : 
2 alleles
6.5% missing data
   2   (0.919) 0.919 0.974 0.993 0.899 0.920 0.919 0.947 0.982 
   3   (0.081) 0.081 0.026 0.007 0.101 0.080 0.081 0.053 0.018 

Locus 1802 : 
2 alleles
12.3% missing data
   4   (0.805) 0.805 0.792 0.942 0.841 0.805 0.805 0.829 0.934 
   2   (0.195) 0.195 0.208 0.058 0.159 0.195 0.195 0.171 0.066 

Locus 1803 : 
2 alleles
4.3% missing data
   4   (0.923) 0.923 0.884 0.662 0.975 0.923 0.923 0.989 0.971 
   2   (0.077) 0.077 0.116 0.338 0.025 0.077 0.077 0.011 0.029 

Locus 1804 : 
2 alleles
10.1% missing data
   3   (0.742) 0.742 0.823 0.048 0.764 0.742 0.742 0.653 0.941 
   4   (0.258) 0.258 0.177 0.952 0.236 0.258 0.258 0.347 0.059 

Locus 1805 : 
2 alleles
11.6% missing data
   3   (0.899) 0.899 0.941 0.903 0.908 0.899 0.899 0.995 0.979 
   1   (0.101) 0.101 0.059 0.097 0.092 0.101 0.101 0.005 0.021 

Locus 1806 : 
2 alleles
11.6% missing data
   1   (0.857) 0.857 0.900 0.731 0.867 0.858 0.857 0.985 0.965 
   3   (0.143) 0.143 0.100 0.269 0.133 0.142 0.143 0.015 0.035 

Locus 1807 : 
2 alleles
15.2% missing data
   1   (0.927) 0.927 0.883 0.979 0.978 0.927 0.927 0.993 0.975 
   3   (0.073) 0.073 0.117 0.021 0.022 0.073 0.073 0.007 0.025 

Locus 1808 : 
2 alleles
4.3% missing data
   2   (0.253) 0.253 0.219 0.144 0.268 0.253 0.253 0.162 0.066 
   4   (0.747) 0.747 0.781 0.856 0.732 0.747 0.747 0.838 0.934 

Locus 1809 : 
2 alleles
3.6% missing data
   4   (0.699) 0.699 0.755 0.535 0.751 0.699 0.699 0.052 0.501 
   2   (0.301) 0.301 0.245 0.465 0.249 0.301 0.301 0.948 0.499 

Locus 1810 : 
2 alleles
8.0% missing data
   1   (0.751) 0.751 0.687 0.982 0.802 0.751 0.751 0.534 0.932 
   3   (0.249) 0.249 0.313 0.018 0.198 0.249 0.249 0.466 0.068 

Locus 1811 : 
2 alleles
2.9% missing data
   3   (0.911) 0.911 0.953 0.995 0.922 0.911 0.911 0.993 0.980 
   2   (0.089) 0.089 0.047 0.005 0.078 0.089 0.089 0.007 0.020 

Locus 1812 : 
2 alleles
10.1% missing data
   2   (0.920) 0.920 0.884 0.990 0.969 0.921 0.920 0.981 0.904 
   1   (0.080) 0.080 0.116 0.010 0.031 0.079 0.080 0.019 0.096 

Locus 1813 : 
2 alleles
2.9% missing data
   1   (0.640) 0.640 0.705 0.957 0.630 0.640 0.640 0.036 0.870 
   4   (0.360) 0.360 0.295 0.043 0.370 0.360 0.360 0.964 0.130 

Locus 1814 : 
2 alleles
2.9% missing data
   1   (0.847) 0.847 0.886 0.443 0.897 0.848 0.847 0.874 0.609 
   3   (0.153) 0.153 0.114 0.557 0.103 0.152 0.153 0.126 0.391 

Locus 1815 : 
2 alleles
13.0% missing data
   1   (0.623) 0.622 0.577 0.576 0.665 0.622 0.622 0.642 0.892 
   4   (0.377) 0.378 0.423 0.424 0.335 0.378 0.378 0.358 0.108 

Locus 1816 : 
2 alleles
3.6% missing data
   2   (0.824) 0.824 0.814 0.872 0.862 0.824 0.824 0.704 0.919 
   4   (0.176) 0.176 0.186 0.128 0.138 0.176 0.176 0.296 0.081 

Locus 1817 : 
2 alleles
2.9% missing data
   1   (0.821) 0.821 0.776 0.792 0.872 0.821 0.821 0.603 0.957 
   4   (0.179) 0.179 0.224 0.208 0.128 0.179 0.179 0.397 0.043 

Locus 1818 : 
2 alleles
2.2% missing data
   1   (0.831) 0.831 0.833 0.063 0.886 0.831 0.831 0.986 0.963 
   3   (0.169) 0.169 0.167 0.937 0.114 0.169 0.169 0.014 0.037 

Locus 1819 : 
2 alleles
15.9% missing data
   3   (0.911) 0.911 0.953 0.995 0.937 0.911 0.911 0.901 0.976 
   1   (0.089) 0.089 0.047 0.005 0.063 0.089 0.089 0.099 0.024 

Locus 1820 : 
2 alleles
11.6% missing data
   1   (0.559) 0.559 0.610 0.945 0.481 0.559 0.559 0.651 0.829 
   3   (0.441) 0.441 0.390 0.055 0.519 0.441 0.441 0.349 0.171 

Locus 1821 : 
2 alleles
5.8% missing data
   2   (0.807) 0.807 0.841 0.039 0.836 0.807 0.807 0.963 0.949 
   4   (0.193) 0.193 0.159 0.961 0.164 0.193 0.193 0.037 0.051 

Locus 1822 : 
2 alleles
15.2% missing data
   2   (0.455) 0.455 0.491 0.514 0.459 0.455 0.455 0.901 0.160 
   3   (0.545) 0.545 0.509 0.486 0.541 0.545 0.545 0.099 0.840 

Locus 1823 : 
2 alleles
0.7% missing data
   3   (0.941) 0.941 0.993 0.998 0.888 0.941 0.941 0.999 0.995 
   1   (0.059) 0.059 0.007 0.002 0.112 0.059 0.059 0.001 0.005 

Locus 1824 : 
2 alleles
10.9% missing data
   1   (0.173) 0.173 0.174 0.044 0.145 0.173 0.173 0.117 0.075 
   2   (0.827) 0.827 0.826 0.956 0.855 0.827 0.827 0.883 0.925 

Locus 1825 : 
2 alleles
14.5% missing data
   4   (0.415) 0.415 0.326 0.743 0.496 0.415 0.415 0.292 0.092 
   2   (0.585) 0.585 0.674 0.257 0.504 0.585 0.585 0.708 0.908 

Locus 1826 : 
2 alleles
13.0% missing data
   2   (0.737) 0.737 0.808 0.707 0.763 0.737 0.737 0.986 0.589 
   4   (0.263) 0.263 0.192 0.293 0.237 0.263 0.263 0.014 0.411 

Locus 1827 : 
2 alleles
3.6% missing data
   1   (0.860) 0.861 0.872 0.960 0.859 0.861 0.861 0.979 0.961 
   3   (0.140) 0.139 0.128 0.040 0.141 0.139 0.139 0.021 0.039 

Locus 1828 : 
2 alleles
4.3% missing data
   3   (0.872) 0.872 0.817 0.718 0.964 0.872 0.872 0.466 0.571 
   1   (0.128) 0.128 0.183 0.282 0.036 0.128 0.128 0.534 0.429 

Locus 1829 : 
2 alleles
11.6% missing data
   3   (0.899) 0.899 0.958 0.939 0.888 0.899 0.899 0.991 0.980 
   4   (0.101) 0.101 0.042 0.061 0.112 0.101 0.101 0.009 0.020 

Locus 1830 : 
2 alleles
2.9% missing data
   3   (0.931) 0.931 0.992 0.998 0.849 0.932 0.931 0.999 0.994 
   1   (0.069) 0.069 0.008 0.002 0.151 0.068 0.069 0.001 0.006 

Locus 1831 : 
2 alleles
5.1% missing data
   1   (0.888) 0.888 0.893 0.942 0.926 0.887 0.887 0.986 0.960 
   2   (0.112) 0.112 0.107 0.058 0.074 0.113 0.113 0.014 0.040 

Locus 1832 : 
2 alleles
8.0% missing data
   4   (0.812) 0.812 0.819 0.767 0.830 0.813 0.812 0.991 0.954 
   2   (0.188) 0.188 0.181 0.233 0.170 0.187 0.188 0.009 0.046 

Locus 1833 : 
2 alleles
10.9% missing data
   2   (0.888) 0.888 0.867 0.984 0.933 0.888 0.888 0.889 0.972 
   4   (0.112) 0.112 0.133 0.016 0.067 0.112 0.112 0.111 0.028 

Locus 1834 : 
2 alleles
13.0% missing data
   1   (0.916) 0.916 0.899 0.825 0.971 0.915 0.915 0.985 0.970 
   3   (0.084) 0.084 0.101 0.175 0.029 0.085 0.085 0.015 0.030 

Locus 1835 : 
2 alleles
10.9% missing data
   3   (0.900) 0.900 0.916 0.986 0.938 0.900 0.900 0.822 0.970 
   1   (0.100) 0.100 0.084 0.014 0.062 0.100 0.100 0.178 0.030 

Locus 1836 : 
2 alleles
2.2% missing data
   1   (0.901) 0.901 0.917 0.989 0.947 0.901 0.901 0.991 0.975 
   3   (0.099) 0.099 0.083 0.011 0.053 0.099 0.099 0.009 0.025 

Locus 1837 : 
2 alleles
5.1% missing data
   2   (0.825) 0.824 0.810 0.971 0.865 0.824 0.824 0.952 0.944 
   4   (0.175) 0.176 0.190 0.029 0.135 0.176 0.176 0.048 0.056 

Locus 1838 : 
2 alleles
5.8% missing data
   4   (0.924) 0.925 0.945 0.977 0.973 0.925 0.924 0.991 0.604 
   1   (0.076) 0.075 0.055 0.023 0.027 0.075 0.076 0.009 0.396 

Locus 1839 : 
2 alleles
3.6% missing data
   1   (0.853) 0.853 0.921 0.988 0.807 0.853 0.853 0.968 0.947 
   4   (0.147) 0.147 0.079 0.012 0.193 0.147 0.147 0.032 0.053 

Locus 1840 : 
2 alleles
5.1% missing data
   4   (0.866) 0.867 0.939 0.992 0.880 0.867 0.867 0.784 0.631 
   1   (0.134) 0.133 0.061 0.008 0.120 0.133 0.133 0.216 0.369 

Locus 1841 : 
2 alleles
2.9% missing data
   3   (0.914) 0.914 0.931 0.992 0.946 0.914 0.914 0.764 0.981 
   1   (0.086) 0.086 0.069 0.008 0.054 0.086 0.086 0.236 0.019 

Locus 1842 : 
2 alleles
12.3% missing data
   1   (0.787) 0.787 0.750 0.977 0.849 0.787 0.787 0.933 0.672 
   3   (0.213) 0.213 0.250 0.023 0.151 0.213 0.213 0.067 0.328 

Locus 1843 : 
2 alleles
4.3% missing data
   1   (0.914) 0.914 0.981 0.995 0.921 0.914 0.914 0.946 0.754 
   4   (0.086) 0.086 0.019 0.005 0.079 0.086 0.086 0.054 0.246 

Locus 1844 : 
2 alleles
2.2% missing data
   4   (0.905) 0.905 0.928 0.990 0.946 0.905 0.905 0.996 0.971 
   2   (0.095) 0.095 0.072 0.010 0.054 0.095 0.095 0.004 0.029 

Locus 1845 : 
2 alleles
13.0% missing data
   4   (0.891) 0.892 0.924 0.992 0.900 0.892 0.892 0.990 0.876 
   2   (0.109) 0.108 0.076 0.008 0.100 0.108 0.108 0.010 0.124 

Locus 1846 : 
2 alleles
4.3% missing data
   2   (0.929) 0.929 0.983 0.986 0.898 0.929 0.929 0.954 0.989 
   3   (0.071) 0.071 0.017 0.014 0.102 0.071 0.071 0.046 0.011 

Locus 1847 : 
2 alleles
1.4% missing data
   2   (0.909) 0.909 0.969 0.990 0.927 0.909 0.909 0.995 0.661 
   4   (0.091) 0.091 0.031 0.010 0.073 0.091 0.091 0.005 0.339 

Locus 1848 : 
2 alleles
3.6% missing data
   4   (0.903) 0.903 0.957 0.963 0.915 0.903 0.903 0.993 0.973 
   3   (0.097) 0.097 0.043 0.037 0.085 0.097 0.097 0.007 0.027 

Locus 1849 : 
2 alleles
3.6% missing data
   1   (0.786) 0.786 0.809 0.975 0.770 0.786 0.786 0.953 0.947 
   4   (0.214) 0.214 0.191 0.025 0.230 0.214 0.214 0.047 0.053 

Locus 1850 : 
2 alleles
2.2% missing data
   2   (0.164) 0.164 0.240 0.024 0.119 0.164 0.164 0.052 0.060 
   4   (0.836) 0.836 0.760 0.976 0.881 0.836 0.836 0.948 0.940 

Locus 1851 : 
2 alleles
4.3% missing data
   4   (0.930) 0.930 0.966 0.993 0.976 0.930 0.930 0.985 0.594 
   1   (0.070) 0.070 0.034 0.007 0.024 0.070 0.070 0.015 0.406 

Locus 1852 : 
2 alleles
3.6% missing data
   4   (0.890) 0.890 0.921 0.985 0.912 0.890 0.890 0.715 0.971 
   2   (0.110) 0.110 0.079 0.015 0.088 0.110 0.110 0.285 0.029 

Locus 1853 : 
2 alleles
11.6% missing data
   3   (0.886) 0.886 0.920 0.867 0.902 0.886 0.886 0.897 0.965 
   1   (0.114) 0.114 0.080 0.133 0.098 0.114 0.114 0.103 0.035 

Locus 1854 : 
2 alleles
10.9% missing data
   2   (0.918) 0.918 0.938 0.858 0.952 0.918 0.918 0.956 0.965 
   3   (0.082) 0.082 0.062 0.142 0.048 0.082 0.082 0.044 0.035 

Locus 1855 : 
2 alleles
8.7% missing data
   1   (0.553) 0.552 0.474 0.922 0.610 0.552 0.552 0.374 0.489 
   4   (0.447) 0.448 0.526 0.078 0.390 0.448 0.448 0.626 0.511 

Locus 1856 : 
2 alleles
8.7% missing data
   3   (0.775) 0.775 0.835 0.405 0.769 0.775 0.775 0.854 0.942 
   1   (0.225) 0.225 0.165 0.595 0.231 0.225 0.225 0.146 0.058 

Locus 1857 : 
2 alleles
13.8% missing data
   4   (0.079) 0.079 0.022 0.030 0.119 0.078 0.079 0.004 0.015 
   2   (0.921) 0.921 0.978 0.970 0.881 0.922 0.921 0.996 0.985 

Locus 1858 : 
2 alleles
11.6% missing data
   2   (0.901) 0.901 0.927 0.996 0.925 0.901 0.901 0.623 0.970 
   4   (0.099) 0.099 0.073 0.004 0.075 0.099 0.099 0.377 0.030 

Locus 1859 : 
2 alleles
8.7% missing data
   2   (0.908) 0.909 0.988 0.996 0.766 0.909 0.909 0.988 0.991 
   1   (0.092) 0.091 0.012 0.004 0.234 0.091 0.091 0.012 0.009 

Locus 1860 : 
2 alleles
9.4% missing data
   2   (0.727) 0.727 0.796 0.954 0.771 0.727 0.727 0.108 0.480 
   3   (0.273) 0.273 0.204 0.046 0.229 0.273 0.273 0.892 0.520 

Locus 1861 : 
2 alleles
3.6% missing data
   2   (0.696) 0.696 0.802 0.576 0.634 0.696 0.696 0.850 0.935 
   4   (0.304) 0.304 0.198 0.424 0.366 0.304 0.304 0.150 0.065 

Locus 1862 : 
2 alleles
1.4% missing data
   4   (0.911) 0.911 0.977 0.919 0.893 0.911 0.911 0.995 0.984 
   2   (0.089) 0.089 0.023 0.081 0.107 0.089 0.089 0.005 0.016 

Locus 1863 : 
2 alleles
13.8% missing data
   2   (0.275) 0.275 0.294 0.065 0.244 0.275 0.275 0.433 0.146 
   4   (0.725) 0.725 0.706 0.935 0.756 0.725 0.725 0.567 0.854 

Locus 1864 : 
2 alleles
4.3% missing data
   3   (0.799) 0.799 0.868 0.762 0.802 0.799 0.799 0.923 0.632 
   1   (0.201) 0.201 0.132 0.238 0.198 0.201 0.201 0.077 0.368 

Locus 1865 : 
2 alleles
1.4% missing data
   3   (0.956) 0.956 0.890 0.927 0.995 0.956 0.956 0.897 0.978 
   1   (0.044) 0.044 0.110 0.073 0.005 0.044 0.044 0.103 0.022 

Locus 1866 : 
2 alleles
13.8% missing data
   4   (0.912) 0.912 0.942 0.976 0.939 0.912 0.912 0.937 0.983 
   2   (0.088) 0.088 0.058 0.024 0.061 0.088 0.088 0.063 0.017 

Locus 1867 : 
2 alleles
12.3% missing data
   1   (0.632) 0.631 0.593 0.531 0.672 0.631 0.631 0.599 0.872 
   3   (0.368) 0.369 0.407 0.469 0.328 0.369 0.369 0.401 0.128 

Locus 1868 : 
2 alleles
13.8% missing data
   1   (0.282) 0.282 0.252 0.050 0.278 0.282 0.282 0.026 0.254 
   3   (0.718) 0.718 0.748 0.950 0.722 0.718 0.718 0.974 0.746 

Locus 1869 : 
2 alleles
2.2% missing data
   3   (0.870) 0.870 0.916 0.989 0.875 0.870 0.870 0.977 0.975 
   1   (0.130) 0.130 0.084 0.011 0.125 0.130 0.130 0.023 0.025 

Locus 1870 : 
2 alleles
3.6% missing data
   4   (0.693) 0.693 0.633 0.967 0.772 0.692 0.693 0.587 0.882 
   2   (0.307) 0.307 0.367 0.033 0.228 0.308 0.307 0.413 0.118 

Locus 1871 : 
2 alleles
11.6% missing data
   3   (0.849) 0.849 0.943 0.823 0.795 0.849 0.849 0.977 0.969 
   1   (0.151) 0.151 0.057 0.177 0.205 0.151 0.151 0.023 0.031 

Locus 1872 : 
2 alleles
4.3% missing data
   4   (0.494) 0.494 0.261 0.386 0.726 0.494 0.494 0.087 0.143 
   1   (0.506) 0.506 0.739 0.614 0.274 0.506 0.506 0.913 0.857 

Locus 1873 : 
2 alleles
5.8% missing data
   4   (0.911) 0.911 0.963 0.994 0.935 0.911 0.911 0.996 0.978 
   1   (0.089) 0.089 0.037 0.006 0.065 0.089 0.089 0.004 0.022 

Locus 1874 : 
2 alleles
13.0% missing data
   2   (0.656) 0.656 0.690 0.536 0.672 0.656 0.656 0.707 0.551 
   1   (0.344) 0.344 0.310 0.464 0.328 0.344 0.344 0.293 0.449 

Locus 1875 : 
2 alleles
5.8% missing data
   2   (0.528) 0.528 0.464 0.441 0.538 0.528 0.528 0.962 0.658 
   3   (0.472) 0.472 0.536 0.559 0.462 0.472 0.472 0.038 0.342 

Locus 1876 : 
2 alleles
13.8% missing data
   2   (0.863) 0.863 0.888 0.837 0.892 0.863 0.863 0.962 0.896 
   4   (0.137) 0.137 0.112 0.163 0.108 0.137 0.137 0.038 0.104 

Locus 1877 : 
2 alleles
2.2% missing data
   1   (0.873) 0.872 0.938 0.885 0.872 0.872 0.872 0.981 0.970 
   3   (0.127) 0.128 0.062 0.115 0.128 0.128 0.128 0.019 0.030 

Locus 1878 : 
2 alleles
15.9% missing data
   2   (0.912) 0.912 0.870 0.971 0.965 0.912 0.912 0.766 0.944 
   4   (0.088) 0.088 0.130 0.029 0.035 0.088 0.088 0.234 0.056 

Locus 1879 : 
2 alleles
0.0% missing data
   4   (0.918) 0.918 0.976 0.993 0.905 0.918 0.918 0.994 0.988 
   2   (0.082) 0.082 0.024 0.007 0.095 0.082 0.082 0.006 0.012 

Locus 1880 : 
2 alleles
9.4% missing data
   2   (0.739) 0.739 0.721 0.732 0.796 0.739 0.739 0.964 0.533 
   4   (0.261) 0.261 0.279 0.268 0.204 0.261 0.261 0.036 0.467 

Locus 1881 : 
2 alleles
10.9% missing data
   4   (0.886) 0.886 0.924 0.983 0.909 0.886 0.886 0.930 0.946 
   2   (0.114) 0.114 0.076 0.017 0.091 0.114 0.114 0.070 0.054 

Locus 1882 : 
2 alleles
0.7% missing data
   2   (0.947) 0.947 0.994 0.998 0.894 0.947 0.947 0.999 0.995 
   4   (0.053) 0.053 0.006 0.002 0.106 0.053 0.053 0.001 0.005 

Locus 1883 : 
2 alleles
12.3% missing data
   2   (0.681) 0.681 0.612 0.712 0.751 0.681 0.681 0.975 0.462 
   4   (0.319) 0.319 0.388 0.288 0.249 0.319 0.319 0.025 0.538 

Locus 1884 : 
2 alleles
2.9% missing data
   4   (0.923) 0.923 0.929 0.960 0.984 0.923 0.923 0.056 0.962 
   1   (0.077) 0.077 0.071 0.040 0.016 0.077 0.077 0.944 0.038 

Locus 1885 : 
2 alleles
12.3% missing data
   4   (0.931) 0.931 0.982 0.996 0.921 0.932 0.932 0.997 0.984 
   2   (0.069) 0.069 0.018 0.004 0.079 0.068 0.068 0.003 0.016 

Locus 1886 : 
2 alleles
3.6% missing data
   3   (0.874) 0.874 0.752 0.730 0.956 0.874 0.874 0.831 0.941 
   4   (0.126) 0.126 0.248 0.270 0.044 0.126 0.126 0.169 0.059 

Locus 1887 : 
2 alleles
7.2% missing data
   1   (0.491) 0.491 0.479 0.454 0.499 0.491 0.491 0.499 0.501 
   3   (0.509) 0.509 0.521 0.546 0.501 0.509 0.509 0.501 0.499 

Locus 1888 : 
2 alleles
10.9% missing data
   4   (0.806) 0.806 0.860 0.984 0.800 0.806 0.806 0.775 0.940 
   2   (0.194) 0.194 0.140 0.016 0.200 0.194 0.194 0.225 0.060 

Locus 1889 : 
2 alleles
15.2% missing data
   1   (0.923) 0.923 0.792 0.988 0.989 0.923 0.923 0.638 0.857 
   2   (0.077) 0.077 0.208 0.012 0.011 0.077 0.077 0.362 0.143 

Locus 1890 : 
2 alleles
2.2% missing data
   1   (0.908) 0.908 0.979 0.957 0.886 0.908 0.908 0.996 0.983 
   2   (0.092) 0.092 0.021 0.043 0.114 0.092 0.092 0.004 0.017 

Locus 1891 : 
2 alleles
11.6% missing data
   1   (0.828) 0.828 0.908 0.815 0.868 0.828 0.828 0.920 0.780 
   3   (0.172) 0.172 0.092 0.185 0.132 0.172 0.172 0.080 0.220 

Locus 1892 : 
2 alleles
5.1% missing data
   2   (0.614) 0.614 0.784 0.037 0.521 0.614 0.614 0.965 0.766 
   4   (0.386) 0.386 0.216 0.963 0.479 0.386 0.386 0.035 0.234 

Locus 1893 : 
2 alleles
2.9% missing data
   1   (0.904) 0.904 0.969 0.993 0.928 0.904 0.904 0.965 0.815 
   4   (0.096) 0.096 0.031 0.007 0.072 0.096 0.096 0.035 0.185 

Locus 1894 : 
2 alleles
2.2% missing data
   1   (0.943) 0.943 0.993 0.998 0.882 0.944 0.943 0.999 0.995 
   3   (0.057) 0.057 0.007 0.002 0.118 0.056 0.057 0.001 0.005 

Locus 1895 : 
2 alleles
10.9% missing data
   1   (0.205) 0.204 0.068 0.126 0.290 0.204 0.204 0.208 0.681 
   3   (0.795) 0.796 0.932 0.874 0.710 0.796 0.796 0.792 0.319 

Locus 1896 : 
2 alleles
1.4% missing data
   3   (0.918) 0.918 0.949 0.994 0.978 0.918 0.918 0.959 0.549 
   1   (0.082) 0.082 0.051 0.006 0.022 0.082 0.082 0.041 0.451 

Locus 1897 : 
2 alleles
8.7% missing data
   1   (0.596) 0.595 0.586 0.950 0.552 0.595 0.596 0.971 0.868 
   3   (0.404) 0.405 0.414 0.050 0.448 0.405 0.404 0.029 0.132 

Locus 1898 : 
2 alleles
12.3% missing data
   2   (0.683) 0.683 0.590 0.688 0.806 0.684 0.683 0.716 0.169 
   4   (0.317) 0.317 0.410 0.312 0.194 0.316 0.317 0.284 0.831 

Locus 1899 : 
2 alleles
5.1% missing data
   1   (0.562) 0.561 0.538 0.641 0.599 0.561 0.561 0.936 0.493 
   2   (0.438) 0.439 0.462 0.359 0.401 0.439 0.439 0.064 0.507 

Locus 1900 : 
2 alleles
17.4% missing data
   2   (0.208) 0.208 0.332 0.373 0.124 0.208 0.208 0.212 0.067 
   3   (0.792) 0.792 0.668 0.627 0.876 0.792 0.792 0.788 0.933 

Locus 1901 : 
2 alleles
2.2% missing data
   3   (0.900) 0.900 0.963 0.987 0.914 0.899 0.900 0.957 0.982 
   2   (0.100) 0.100 0.037 0.013 0.086 0.101 0.100 0.043 0.018 

Locus 1902 : 
2 alleles
15.9% missing data
   2   (0.827) 0.827 0.868 0.792 0.855 0.826 0.827 0.827 0.958 
   4   (0.173) 0.173 0.132 0.208 0.145 0.174 0.173 0.173 0.042 

Locus 1903 : 
2 alleles
2.9% missing data
   3   (0.898) 0.897 0.983 0.993 0.800 0.898 0.897 0.998 0.988 
   1   (0.102) 0.103 0.017 0.007 0.200 0.102 0.103 0.002 0.012 

Locus 1904 : 
2 alleles
15.2% missing data
   2   (0.659) 0.659 0.680 0.682 0.672 0.659 0.659 0.696 0.542 
   4   (0.341) 0.341 0.320 0.318 0.328 0.341 0.341 0.304 0.458 

Locus 1905 : 
2 alleles
8.7% missing data
   2   (0.405) 0.405 0.435 0.339 0.375 0.406 0.406 0.380 0.116 
   4   (0.595) 0.595 0.565 0.661 0.625 0.594 0.594 0.620 0.884 

Locus 1906 : 
2 alleles
13.0% missing data
   2   (0.913) 0.913 0.968 0.968 0.893 0.913 0.913 0.995 0.978 
   1   (0.087) 0.087 0.032 0.032 0.107 0.087 0.087 0.005 0.022 

Locus 1907 : 
2 alleles
4.3% missing data
   4   (0.799) 0.799 0.886 0.987 0.797 0.799 0.799 0.481 0.956 
   1   (0.201) 0.201 0.114 0.013 0.203 0.201 0.201 0.519 0.044 

Locus 1908 : 
2 alleles
10.9% missing data
   4   (0.904) 0.904 0.948 0.853 0.928 0.904 0.904 0.986 0.978 
   1   (0.096) 0.096 0.052 0.147 0.072 0.096 0.096 0.014 0.022 

Locus 1909 : 
2 alleles
7.2% missing data
   1   (0.660) 0.661 0.647 0.062 0.709 0.661 0.660 0.667 0.632 
   3   (0.340) 0.339 0.353 0.938 0.291 0.339 0.340 0.333 0.368 

Locus 1910 : 
2 alleles
3.6% missing data
   2   (0.864) 0.864 0.841 0.981 0.905 0.864 0.864 0.986 0.961 
   4   (0.136) 0.136 0.159 0.019 0.095 0.136 0.136 0.014 0.039 

Locus 1911 : 
2 alleles
12.3% missing data
   4   (0.772) 0.772 0.843 0.014 0.796 0.772 0.771 0.779 0.942 
   2   (0.228) 0.228 0.157 0.986 0.204 0.228 0.229 0.221 0.058 

Locus 1912 : 
2 alleles
10.1% missing data
   1   (0.063) 0.063 0.009 0.025 0.105 0.063 0.063 0.002 0.007 
   3   (0.937) 0.937 0.991 0.975 0.895 0.937 0.937 0.998 0.993 

Locus 1913 : 
2 alleles
2.2% missing data
   4   (0.757) 0.757 0.813 0.984 0.727 0.757 0.757 0.977 0.941 
   2   (0.243) 0.243 0.187 0.016 0.273 0.243 0.243 0.023 0.059 

Locus 1914 : 
2 alleles
10.9% missing data
   3   (0.930) 0.930 0.988 0.997 0.909 0.930 0.930 0.999 0.992 
   4   (0.070) 0.070 0.012 0.003 0.091 0.070 0.070 0.001 0.008 

Locus 1915 : 
2 alleles
13.8% missing data
   3   (0.862) 0.862 0.836 0.861 0.915 0.862 0.862 0.985 0.930 
   1   (0.138) 0.138 0.164 0.139 0.085 0.138 0.138 0.015 0.070 

Locus 1916 : 
2 alleles
6.5% missing data
   3   (0.916) 0.917 0.916 0.989 0.947 0.917 0.917 0.930 0.976 
   4   (0.084) 0.083 0.084 0.011 0.053 0.083 0.083 0.070 0.024 

Locus 1917 : 
2 alleles
4.3% missing data
   1   (0.825) 0.825 0.905 0.965 0.804 0.825 0.825 0.798 0.947 
   3   (0.175) 0.175 0.095 0.035 0.196 0.175 0.175 0.202 0.053 

Locus 1918 : 
2 alleles
12.3% missing data
   4   (0.779) 0.779 0.666 0.978 0.875 0.778 0.778 0.973 0.558 
   2   (0.221) 0.221 0.334 0.022 0.125 0.222 0.222 0.027 0.442 

Locus 1919 : 
2 alleles
8.0% missing data
   1   (0.749) 0.749 0.770 0.087 0.786 0.749 0.749 0.760 0.933 
   3   (0.251) 0.251 0.230 0.913 0.214 0.251 0.251 0.240 0.067 

Locus 1920 : 
2 alleles
3.6% missing data
   3   (0.845) 0.845 0.903 0.852 0.842 0.845 0.845 0.870 0.959 
   2   (0.155) 0.155 0.097 0.148 0.158 0.155 0.155 0.130 0.041 

Locus 1921 : 
2 alleles
3.6% missing data
   2   (0.850) 0.849 0.900 0.984 0.897 0.849 0.849 0.994 0.688 
   4   (0.150) 0.151 0.100 0.016 0.103 0.151 0.151 0.006 0.312 

Locus 1922 : 
2 alleles
4.3% missing data
   4   (0.762) 0.762 0.797 0.760 0.799 0.763 0.762 0.976 0.531 
   1   (0.238) 0.238 0.203 0.240 0.201 0.237 0.238 0.024 0.469 

Locus 1923 : 
2 alleles
9.4% missing data
   2   (0.469) 0.469 0.442 0.369 0.483 0.469 0.469 0.683 0.319 
   4   (0.531) 0.531 0.558 0.631 0.517 0.531 0.531 0.317 0.681 

Locus 1924 : 
2 alleles
12.3% missing data
   2   (0.842) 0.842 0.820 0.982 0.890 0.842 0.842 0.847 0.954 
   3   (0.158) 0.158 0.180 0.018 0.110 0.158 0.158 0.153 0.046 

Locus 1925 : 
2 alleles
13.8% missing data
   4   (0.908) 0.908 0.904 0.867 0.963 0.908 0.908 0.612 0.947 
   2   (0.092) 0.092 0.096 0.133 0.037 0.092 0.092 0.388 0.053 

Locus 1926 : 
2 alleles
6.5% missing data
   1   (0.908) 0.908 0.952 0.992 0.918 0.908 0.908 0.995 0.982 
   3   (0.092) 0.092 0.048 0.008 0.082 0.092 0.092 0.005 0.018 

Locus 1927 : 
2 alleles
4.3% missing data
   2   (0.913) 0.913 0.935 0.992 0.964 0.913 0.913 0.990 0.526 
   3   (0.087) 0.087 0.065 0.008 0.036 0.087 0.087 0.010 0.474 

Locus 1928 : 
2 alleles
10.1% missing data
   4   (0.802) 0.802 0.746 0.779 0.860 0.802 0.802 0.951 0.931 
   2   (0.198) 0.198 0.254 0.221 0.140 0.198 0.198 0.049 0.069 

Locus 1929 : 
2 alleles
5.1% missing data
   1   (0.932) 0.932 0.892 0.986 0.984 0.932 0.932 0.995 0.974 
   4   (0.068) 0.068 0.108 0.014 0.016 0.068 0.068 0.005 0.026 

Locus 1930 : 
2 alleles
5.1% missing data
   3   (0.888) 0.887 0.937 0.977 0.920 0.887 0.887 0.954 0.976 
   4   (0.112) 0.113 0.063 0.023 0.080 0.113 0.113 0.046 0.024 

Locus 1931 : 
2 alleles
11.6% missing data
   4   (0.911) 0.911 0.969 0.971 0.903 0.911 0.911 0.938 0.985 
   2   (0.089) 0.089 0.031 0.029 0.097 0.089 0.089 0.062 0.015 

Locus 1932 : 
2 alleles
2.9% missing data
   2   (0.746) 0.745 0.867 0.808 0.655 0.745 0.745 0.984 0.957 
   1   (0.254) 0.255 0.133 0.192 0.345 0.255 0.255 0.016 0.043 

Locus 1933 : 
2 alleles
15.9% missing data
   3   (0.603) 0.603 0.609 0.958 0.581 0.603 0.603 0.924 0.564 
   4   (0.397) 0.397 0.391 0.042 0.419 0.397 0.397 0.076 0.436 

Locus 1934 : 
2 alleles
3.6% missing data
   2   (0.099) 0.100 0.069 0.045 0.055 0.100 0.100 0.044 0.032 
   4   (0.901) 0.900 0.931 0.955 0.945 0.900 0.900 0.956 0.968 

Locus 1935 : 
2 alleles
10.9% missing data
   4   (0.860) 0.860 0.725 0.984 0.935 0.860 0.860 0.854 0.957 
   2   (0.140) 0.140 0.275 0.016 0.065 0.140 0.140 0.146 0.043 

Locus 1936 : 
2 alleles
10.9% missing data
   1   (0.943) 0.943 0.992 0.980 0.905 0.943 0.943 0.988 0.994 
   2   (0.057) 0.057 0.008 0.020 0.095 0.057 0.057 0.012 0.006 

Locus 1937 : 
2 alleles
2.9% missing data
   1   (0.845) 0.845 0.887 0.952 0.836 0.845 0.845 0.914 0.964 
   3   (0.155) 0.155 0.113 0.048 0.164 0.155 0.155 0.086 0.036 

Locus 1938 : 
2 alleles
5.1% missing data
   4   (0.942) 0.942 0.888 0.842 0.990 0.942 0.942 0.867 0.965 
   2   (0.058) 0.058 0.112 0.158 0.010 0.058 0.058 0.133 0.035 

Locus 1939 : 
2 alleles
1.4% missing data
   2   (0.101) 0.101 0.030 0.007 0.163 0.100 0.101 0.015 0.020 
   4   (0.899) 0.899 0.970 0.993 0.837 0.900 0.899 0.985 0.980 

Locus 1940 : 
2 alleles
2.2% missing data
   1   (0.916) 0.916 0.960 0.916 0.939 0.916 0.916 0.998 0.982 
   3   (0.084) 0.084 0.040 0.084 0.061 0.084 0.084 0.002 0.018 

Locus 1941 : 
2 alleles
5.1% missing data
   2   (0.905) 0.905 0.947 0.970 0.931 0.905 0.905 0.994 0.971 
   4   (0.095) 0.095 0.053 0.030 0.069 0.095 0.095 0.006 0.029 

Locus 1942 : 
2 alleles
4.3% missing data
   3   (0.898) 0.897 0.944 0.989 0.921 0.897 0.897 0.996 0.977 
   2   (0.102) 0.103 0.056 0.011 0.079 0.103 0.103 0.004 0.023 

Locus 1943 : 
2 alleles
2.2% missing data
   1   (0.869) 0.869 0.889 0.987 0.895 0.869 0.869 0.988 0.936 
   3   (0.131) 0.131 0.111 0.013 0.105 0.131 0.131 0.012 0.064 

Locus 1944 : 
2 alleles
6.5% missing data
   3   (0.790) 0.790 0.625 0.983 0.860 0.790 0.790 0.977 0.940 
   1   (0.210) 0.210 0.375 0.017 0.140 0.210 0.210 0.023 0.060 

Locus 1945 : 
2 alleles
8.7% missing data
   1   (0.440) 0.440 0.419 0.403 0.412 0.440 0.440 0.677 0.462 
   3   (0.560) 0.560 0.581 0.597 0.588 0.560 0.560 0.323 0.538 

Locus 1946 : 
2 alleles
10.9% missing data
   3   (0.886) 0.886 0.923 0.794 0.895 0.886 0.886 0.979 0.957 
   2   (0.114) 0.114 0.077 0.206 0.105 0.114 0.114 0.021 0.043 

Locus 1947 : 
2 alleles
13.0% missing data
   3   (0.906) 0.906 0.958 0.930 0.905 0.906 0.906 0.922 0.981 
   1   (0.094) 0.094 0.042 0.070 0.095 0.094 0.094 0.078 0.019 

Locus 1948 : 
2 alleles
0.7% missing data
   3   (0.812) 0.812 0.827 0.983 0.844 0.812 0.812 0.976 0.814 
   4   (0.188) 0.188 0.173 0.017 0.156 0.188 0.188 0.024 0.186 

Locus 1949 : 
2 alleles
15.2% missing data
   4   (0.820) 0.820 0.802 0.781 0.861 0.820 0.820 0.967 0.938 
   2   (0.180) 0.180 0.198 0.219 0.139 0.180 0.180 0.033 0.062 

Locus 1950 : 
2 alleles
0.0% missing data
   1   (0.911) 0.911 0.928 0.958 0.958 0.911 0.911 0.550 0.970 
   3   (0.089) 0.089 0.072 0.042 0.042 0.089 0.089 0.450 0.030 

Locus 1951 : 
2 alleles
11.6% missing data
   1   (0.760) 0.760 0.835 0.632 0.785 0.760 0.760 0.982 0.620 
   4   (0.240) 0.240 0.165 0.368 0.215 0.240 0.240 0.018 0.380 

Locus 1952 : 
2 alleles
12.3% missing data
   3   (0.156) 0.156 0.095 0.086 0.137 0.156 0.156 0.374 0.040 
   4   (0.844) 0.844 0.905 0.914 0.863 0.844 0.844 0.626 0.960 

Locus 1953 : 
2 alleles
2.9% missing data
   3   (0.915) 0.915 0.910 0.977 0.964 0.915 0.915 0.956 0.972 
   2   (0.085) 0.085 0.090 0.023 0.036 0.085 0.085 0.044 0.028 

Locus 1954 : 
2 alleles
13.0% missing data
   1   (0.710) 0.710 0.698 0.655 0.775 0.710 0.710 0.689 0.486 
   3   (0.290) 0.290 0.302 0.345 0.225 0.290 0.290 0.311 0.514 

Locus 1955 : 
2 alleles
16.7% missing data
   1   (0.868) 0.868 0.908 0.813 0.915 0.868 0.868 0.932 0.780 
   4   (0.132) 0.132 0.092 0.187 0.085 0.132 0.132 0.068 0.220 

Locus 1956 : 
2 alleles
8.7% missing data
   2   (0.878) 0.878 0.945 0.922 0.937 0.878 0.878 0.034 0.793 
   4   (0.122) 0.122 0.055 0.078 0.063 0.122 0.122 0.966 0.207 

Locus 1957 : 
2 alleles
12.3% missing data
   2   (0.891) 0.891 0.896 0.983 0.939 0.891 0.891 0.928 0.956 
   4   (0.109) 0.109 0.104 0.017 0.061 0.109 0.109 0.072 0.044 

Locus 1958 : 
2 alleles
5.8% missing data
   1   (0.120) 0.120 0.209 0.028 0.057 0.119 0.120 0.014 0.032 
   4   (0.880) 0.880 0.791 0.972 0.943 0.881 0.880 0.986 0.968 

Locus 1959 : 
2 alleles
6.5% missing data
   2   (0.893) 0.892 0.966 0.989 0.882 0.892 0.892 0.973 0.978 
   4   (0.107) 0.108 0.034 0.011 0.118 0.108 0.108 0.027 0.022 

Locus 1960 : 
2 alleles
12.3% missing data
   2   (0.838) 0.838 0.902 0.855 0.871 0.838 0.838 0.884 0.652 
   4   (0.162) 0.162 0.098 0.145 0.129 0.162 0.162 0.116 0.348 

Locus 1961 : 
2 alleles
2.9% missing data
   2   (0.891) 0.891 0.948 0.997 0.871 0.892 0.892 0.812 0.970 
   3   (0.109) 0.109 0.052 0.003 0.129 0.108 0.108 0.188 0.030 

Locus 1962 : 
2 alleles
4.3% missing data
   3   (0.902) 0.902 0.921 0.992 0.933 0.902 0.902 0.993 0.977 
   1   (0.098) 0.098 0.079 0.008 0.067 0.098 0.098 0.007 0.023 

Locus 1963 : 
2 alleles
13.8% missing data
   3   (0.919) 0.919 0.807 0.929 0.982 0.918 0.919 0.996 0.975 
   1   (0.081) 0.081 0.193 0.071 0.018 0.082 0.081 0.004 0.025 

Locus 1964 : 
2 alleles
0.7% missing data
   1   (0.088) 0.088 0.059 0.085 0.054 0.088 0.088 0.006 0.031 
   3   (0.912) 0.912 0.941 0.915 0.946 0.912 0.912 0.994 0.969 

Locus 1965 : 
2 alleles
15.2% missing data
   2   (0.450) 0.450 0.317 0.320 0.516 0.450 0.450 0.673 0.660 
   4   (0.550) 0.550 0.683 0.680 0.484 0.550 0.550 0.327 0.340 

Locus 1966 : 
2 alleles
5.1% missing data
   1   (0.802) 0.802 0.869 0.804 0.819 0.802 0.802 0.893 0.630 
   2   (0.198) 0.198 0.131 0.196 0.181 0.198 0.198 0.107 0.370 

Locus 1967 : 
2 alleles
2.2% missing data
   2   (0.115) 0.115 0.056 0.007 0.135 0.115 0.115 0.008 0.027 
   4   (0.885) 0.885 0.944 0.993 0.865 0.885 0.885 0.992 0.973 

Locus 1968 : 
2 alleles
5.1% missing data
   2   (0.914) 0.914 0.899 0.949 0.968 0.914 0.914 0.606 0.971 
   4   (0.086) 0.086 0.101 0.051 0.032 0.086 0.086 0.394 0.029 

Locus 1969 : 
2 alleles
5.8% missing data
   3   (0.135) 0.135 0.091 0.422 0.109 0.135 0.135 0.061 0.070 
   4   (0.865) 0.865 0.909 0.578 0.891 0.865 0.865 0.939 0.930 

Locus 1970 : 
2 alleles
7.2% missing data
   2   (0.675) 0.675 0.575 0.933 0.785 0.675 0.675 0.823 0.241 
   4   (0.325) 0.325 0.425 0.067 0.215 0.325 0.325 0.177 0.759 

Locus 1971 : 
2 alleles
5.1% missing data
   4   (0.588) 0.588 0.514 0.555 0.654 0.588 0.588 0.508 0.508 
   2   (0.412) 0.412 0.486 0.445 0.346 0.412 0.412 0.492 0.492 

Locus 1972 : 
2 alleles
3.6% missing data
   2   (0.810) 0.809 0.829 0.927 0.876 0.809 0.809 0.957 0.617 
   4   (0.190) 0.191 0.171 0.073 0.124 0.191 0.191 0.043 0.383 

Locus 1973 : 
2 alleles
18.8% missing data
   2   (0.817) 0.817 0.838 0.956 0.849 0.818 0.817 0.624 0.869 
   4   (0.183) 0.183 0.162 0.044 0.151 0.182 0.183 0.376 0.131 

Locus 1974 : 
2 alleles
5.8% missing data
   1   (0.179) 0.179 0.064 0.009 0.280 0.179 0.179 0.015 0.205 
   3   (0.821) 0.821 0.936 0.991 0.720 0.821 0.821 0.985 0.795 

Locus 1975 : 
2 alleles
12.3% missing data
   3   (0.875) 0.875 0.895 0.974 0.942 0.875 0.875 0.739 0.701 
   1   (0.125) 0.125 0.105 0.026 0.058 0.125 0.125 0.261 0.299 

Locus 1976 : 
2 alleles
2.2% missing data
   2   (0.906) 0.906 0.920 0.938 0.939 0.906 0.906 0.992 0.962 
   4   (0.094) 0.094 0.080 0.062 0.061 0.094 0.094 0.008 0.038 

Locus 1977 : 
2 alleles
11.6% missing data
   4   (0.929) 0.929 0.911 0.378 0.984 0.929 0.929 0.964 0.975 
   2   (0.071) 0.071 0.089 0.622 0.016 0.071 0.071 0.036 0.025 

Locus 1978 : 
2 alleles
18.8% missing data
   1   (0.874) 0.874 0.848 0.930 0.916 0.874 0.874 0.895 0.957 
   3   (0.126) 0.126 0.152 0.070 0.084 0.126 0.126 0.105 0.043 

Locus 1979 : 
2 alleles
4.3% missing data
   1   (0.826) 0.826 0.885 0.980 0.835 0.826 0.826 0.985 0.957 
   3   (0.174) 0.174 0.115 0.020 0.165 0.174 0.174 0.015 0.043 

Locus 1980 : 
2 alleles
13.0% missing data
   1   (0.876) 0.876 0.930 0.537 0.872 0.876 0.876 0.947 0.963 
   3   (0.124) 0.124 0.070 0.463 0.128 0.124 0.124 0.053 0.037 

Locus 1981 : 
2 alleles
12.3% missing data
   1   (0.764) 0.765 0.831 0.883 0.701 0.765 0.765 0.922 0.928 
   3   (0.236) 0.235 0.169 0.117 0.299 0.235 0.235 0.078 0.072 

Locus 1982 : 
2 alleles
2.2% missing data
   3   (0.727) 0.727 0.720 0.953 0.805 0.727 0.727 0.116 0.397 
   4   (0.273) 0.273 0.280 0.047 0.195 0.273 0.273 0.884 0.603 

Locus 1983 : 
2 alleles
1.4% missing data
   2   (0.641) 0.641 0.622 0.932 0.623 0.641 0.641 0.961 0.677 
   4   (0.359) 0.359 0.378 0.068 0.377 0.359 0.359 0.039 0.323 

Locus 1984 : 
2 alleles
13.0% missing data
   3   (0.338) 0.338 0.095 0.032 0.623 0.338 0.338 0.016 0.100 
   4   (0.662) 0.662 0.905 0.968 0.377 0.662 0.662 0.984 0.900 

Locus 1985 : 
2 alleles
14.5% missing data
   3   (0.471) 0.471 0.451 0.047 0.433 0.471 0.471 0.553 0.847 
   1   (0.529) 0.529 0.549 0.953 0.567 0.529 0.529 0.447 0.153 

Locus 1986 : 
2 alleles
12.3% missing data
   4   (0.927) 0.927 0.982 0.943 0.916 0.927 0.927 0.967 0.987 
   2   (0.073) 0.073 0.018 0.057 0.084 0.073 0.073 0.033 0.013 

Locus 1987 : 
2 alleles
2.2% missing data
   2   (0.931) 0.931 0.889 0.991 0.987 0.931 0.931 0.965 0.616 
   4   (0.069) 0.069 0.111 0.009 0.013 0.069 0.069 0.035 0.384 

Locus 1988 : 
2 alleles
2.9% missing data
   1   (0.716) 0.717 0.724 0.095 0.778 0.717 0.717 0.569 0.577 
   3   (0.284) 0.283 0.276 0.905 0.222 0.283 0.283 0.431 0.423 

Locus 1989 : 
2 alleles
3.6% missing data
   4   (0.877) 0.877 0.878 0.407 0.945 0.876 0.877 0.982 0.942 
   1   (0.123) 0.123 0.122 0.593 0.055 0.124 0.123 0.018 0.058 

Locus 1990 : 
2 alleles
11.6% missing data
   3   (0.712) 0.712 0.668 0.568 0.768 0.712 0.712 0.737 0.914 
   1   (0.288) 0.288 0.332 0.432 0.232 0.288 0.288 0.263 0.086 

Locus 1991 : 
2 alleles
3.6% missing data
   2   (0.618) 0.618 0.601 0.547 0.647 0.618 0.618 0.353 0.519 
   4   (0.382) 0.382 0.399 0.453 0.353 0.382 0.382 0.647 0.481 

Locus 1992 : 
2 alleles
7.2% missing data
   3   (0.496) 0.496 0.385 0.951 0.500 0.497 0.496 0.244 0.687 
   1   (0.504) 0.504 0.615 0.049 0.500 0.503 0.504 0.756 0.313 

Locus 1993 : 
2 alleles
5.1% missing data
   3   (0.863) 0.863 0.860 0.818 0.900 0.863 0.863 0.976 0.957 
   1   (0.137) 0.137 0.140 0.182 0.100 0.137 0.137 0.024 0.043 

Locus 1994 : 
2 alleles
2.9% missing data
   3   (0.865) 0.865 0.848 0.868 0.905 0.865 0.865 0.982 0.959 
   1   (0.135) 0.135 0.152 0.132 0.095 0.135 0.135 0.018 0.041 

Locus 1995 : 
2 alleles
6.5% missing data
   1   (0.907) 0.907 0.954 0.977 0.918 0.907 0.907 0.995 0.970 
   3   (0.093) 0.093 0.046 0.023 0.082 0.093 0.093 0.005 0.030 

Locus 1996 : 
2 alleles
5.1% missing data
   3   (0.901) 0.901 0.928 0.880 0.931 0.902 0.901 0.930 0.965 
   1   (0.099) 0.099 0.072 0.120 0.069 0.098 0.099 0.070 0.035 

Locus 1997 : 
2 alleles
10.9% missing data
   3   (0.880) 0.880 0.933 0.888 0.904 0.880 0.880 0.983 0.970 
   1   (0.120) 0.120 0.067 0.112 0.096 0.120 0.120 0.017 0.030 

Locus 1998 : 
2 alleles
10.1% missing data
   1   (0.692) 0.692 0.576 0.615 0.763 0.692 0.692 0.654 0.917 
   3   (0.308) 0.308 0.424 0.385 0.237 0.308 0.308 0.346 0.083 

Locus 1999 : 
2 alleles
11.6% missing data
   3   (0.902) 0.901 0.950 0.980 0.920 0.901 0.901 0.995 0.949 
   1   (0.098) 0.099 0.050 0.020 0.080 0.099 0.099 0.005 0.051 

Locus 2000 : 
2 alleles
0.0% missing data
   4   (0.918) 0.918 0.937 0.995 0.946 0.918 0.918 0.993 0.980 
   1   (0.082) 0.082 0.063 0.005 0.054 0.082 0.082 0.007 0.020 

Locus 2001 : 
2 alleles
1.4% missing data
   4   (0.797) 0.797 0.909 0.983 0.805 0.797 0.797 0.042 0.795 
   2   (0.203) 0.203 0.091 0.017 0.195 0.203 0.203 0.958 0.205 

Locus 2002 : 
2 alleles
15.9% missing data
   4   (0.948) 0.949 0.928 0.993 0.994 0.949 0.949 0.939 0.659 
   1   (0.052) 0.051 0.072 0.007 0.006 0.051 0.051 0.061 0.341 

Locus 2003 : 
2 alleles
13.0% missing data
   4   (0.131) 0.131 0.041 0.008 0.167 0.131 0.131 0.004 0.040 
   2   (0.869) 0.869 0.959 0.992 0.833 0.869 0.869 0.996 0.960 

Locus 2004 : 
2 alleles
7.2% missing data
   2   (0.830) 0.830 0.901 0.969 0.860 0.830 0.830 0.981 0.600 
   4   (0.170) 0.170 0.099 0.031 0.140 0.170 0.170 0.019 0.400 

Locus 2005 : 
2 alleles
10.9% missing data
   4   (0.894) 0.894 0.895 0.818 0.940 0.894 0.894 0.994 0.976 
   2   (0.106) 0.106 0.105 0.182 0.060 0.106 0.106 0.006 0.024 

Locus 2006 : 
2 alleles
2.2% missing data
   4   (0.618) 0.618 0.618 0.499 0.645 0.618 0.618 0.087 0.871 
   1   (0.382) 0.382 0.382 0.501 0.355 0.382 0.382 0.913 0.129 

Locus 2007 : 
2 alleles
2.2% missing data
   1   (0.836) 0.836 0.915 0.989 0.872 0.835 0.836 0.945 0.715 
   4   (0.164) 0.164 0.085 0.011 0.128 0.165 0.164 0.055 0.285 

Locus 2008 : 
2 alleles
10.1% missing data
   1   (0.879) 0.879 0.925 0.805 0.902 0.879 0.879 0.981 0.972 
   2   (0.121) 0.121 0.075 0.195 0.098 0.121 0.121 0.019 0.028 

Locus 2009 : 
2 alleles
18.1% missing data
   2   (0.896) 0.897 0.913 0.796 0.944 0.897 0.896 0.989 0.782 
   1   (0.104) 0.103 0.087 0.204 0.056 0.103 0.104 0.011 0.218 

Locus 2010 : 
2 alleles
2.9% missing data
   2   (0.196) 0.196 0.121 0.036 0.208 0.196 0.196 0.017 0.400 
   4   (0.804) 0.804 0.879 0.964 0.792 0.804 0.804 0.983 0.600 

Locus 2011 : 
2 alleles
13.8% missing data
   2   (0.835) 0.835 0.890 0.842 0.855 0.836 0.836 0.720 0.710 
   4   (0.165) 0.165 0.110 0.158 0.145 0.164 0.164 0.280 0.290 

Locus 2012 : 
2 alleles
11.6% missing data
   1   (0.910) 0.909 0.976 0.935 0.910 0.909 0.909 0.997 0.984 
   3   (0.090) 0.091 0.024 0.065 0.090 0.091 0.091 0.003 0.016 

Locus 2013 : 
2 alleles
14.5% missing data
   2   (0.420) 0.420 0.249 0.600 0.567 0.420 0.420 0.324 0.247 
   3   (0.580) 0.580 0.751 0.400 0.433 0.580 0.580 0.676 0.753 

Locus 2014 : 
2 alleles
10.9% missing data
   1   (0.892) 0.892 0.936 0.912 0.901 0.893 0.892 0.888 0.969 
   4   (0.108) 0.108 0.064 0.088 0.099 0.107 0.108 0.112 0.031 

Locus 2015 : 
2 alleles
5.1% missing data
   2   (0.703) 0.703 0.805 0.046 0.693 0.704 0.703 0.827 0.542 
   1   (0.297) 0.297 0.195 0.954 0.307 0.296 0.297 0.173 0.458 

Locus 2016 : 
2 alleles
2.9% missing data
   4   (0.902) 0.902 0.920 0.610 0.950 0.903 0.902 0.974 0.958 
   2   (0.098) 0.098 0.080 0.390 0.050 0.097 0.098 0.026 0.042 

Locus 2017 : 
2 alleles
2.2% missing data
   2   (0.903) 0.903 0.958 0.986 0.934 0.903 0.903 0.993 0.748 
   1   (0.097) 0.097 0.042 0.014 0.066 0.097 0.097 0.007 0.252 

Locus 2018 : 
2 alleles
3.6% missing data
   4   (0.803) 0.803 0.628 0.784 0.921 0.803 0.803 0.985 0.286 
   2   (0.197) 0.197 0.372 0.216 0.079 0.197 0.197 0.015 0.714 

Locus 2019 : 
2 alleles
4.3% missing data
   1   (0.843) 0.843 0.930 0.957 0.866 0.843 0.843 0.305 0.780 
   3   (0.157) 0.157 0.070 0.043 0.134 0.157 0.157 0.695 0.220 

Locus 2020 : 
2 alleles
5.1% missing data
   2   (0.884) 0.884 0.970 0.993 0.856 0.884 0.884 0.995 0.840 
   3   (0.116) 0.116 0.030 0.007 0.144 0.116 0.116 0.005 0.160 

Locus 2021 : 
2 alleles
13.0% missing data
   1   (0.836) 0.837 0.920 0.925 0.794 0.836 0.836 0.853 0.953 
   3   (0.164) 0.163 0.080 0.075 0.206 0.164 0.164 0.147 0.047 

Locus 2022 : 
2 alleles
2.2% missing data
   4   (0.911) 0.911 0.968 0.993 0.923 0.911 0.911 0.995 0.982 
   2   (0.089) 0.089 0.032 0.007 0.077 0.089 0.089 0.005 0.018 

Locus 2023 : 
2 alleles
15.9% missing data
   4   (0.712) 0.712 0.716 0.813 0.733 0.712 0.712 0.707 0.934 
   2   (0.288) 0.288 0.284 0.187 0.267 0.288 0.288 0.293 0.066 

Locus 2024 : 
2 alleles
5.1% missing data
   4   (0.923) 0.923 0.984 0.995 0.886 0.923 0.923 0.997 0.988 
   1   (0.077) 0.077 0.016 0.005 0.114 0.077 0.077 0.003 0.012 

Locus 2025 : 
2 alleles
4.3% missing data
   1   (0.090) 0.090 0.052 0.050 0.066 0.090 0.090 0.042 0.035 
   2   (0.910) 0.910 0.948 0.950 0.934 0.910 0.910 0.958 0.965 

Locus 2026 : 
2 alleles
6.5% missing data
   2   (0.836) 0.836 0.866 0.985 0.855 0.836 0.836 0.947 0.956 
   4   (0.164) 0.164 0.134 0.015 0.145 0.164 0.164 0.053 0.044 

Locus 2027 : 
2 alleles
15.9% missing data
   4   (0.909) 0.909 0.962 0.936 0.949 0.909 0.909 0.985 0.579 
   2   (0.091) 0.091 0.038 0.064 0.051 0.091 0.091 0.015 0.421 

Locus 2028 : 
2 alleles
0.7% missing data
   2   (0.919) 0.919 0.891 0.976 0.971 0.919 0.919 0.976 0.970 
   4   (0.081) 0.081 0.109 0.024 0.029 0.081 0.081 0.024 0.030 

Locus 2029 : 
2 alleles
14.5% missing data
   4   (0.946) 0.946 0.991 0.981 0.901 0.946 0.946 0.998 0.994 
   2   (0.054) 0.054 0.009 0.019 0.099 0.054 0.054 0.002 0.006 

Locus 2030 : 
2 alleles
13.0% missing data
   3   (0.512) 0.513 0.452 0.529 0.566 0.513 0.513 0.580 0.210 
   1   (0.488) 0.487 0.548 0.471 0.434 0.487 0.487 0.420 0.790 

Locus 2031 : 
2 alleles
11.6% missing data
   2   (0.730) 0.730 0.839 0.847 0.737 0.730 0.730 0.629 0.628 
   4   (0.270) 0.270 0.161 0.153 0.263 0.270 0.270 0.371 0.372 

Locus 2032 : 
2 alleles
2.9% missing data
   2   (0.926) 0.926 0.979 0.732 0.922 0.926 0.926 0.965 0.987 
   4   (0.074) 0.074 0.021 0.268 0.078 0.074 0.074 0.035 0.013 

Locus 2033 : 
2 alleles
4.3% missing data
   2   (0.461) 0.460 0.402 0.423 0.597 0.460 0.460 0.051 0.169 
   4   (0.539) 0.540 0.598 0.577 0.403 0.540 0.540 0.949 0.831 

Locus 2034 : 
2 alleles
1.4% missing data
   2   (0.929) 0.929 0.984 0.998 0.898 0.929 0.929 0.949 0.989 
   1   (0.071) 0.071 0.016 0.002 0.102 0.071 0.071 0.051 0.011 

Locus 2035 : 
2 alleles
13.0% missing data
   3   (0.903) 0.903 0.801 0.971 0.967 0.903 0.903 0.878 0.964 
   1   (0.097) 0.097 0.199 0.029 0.033 0.097 0.097 0.122 0.036 

Locus 2036 : 
2 alleles
5.8% missing data
   2   (0.905) 0.904 0.947 0.995 0.924 0.904 0.905 0.904 0.971 
   4   (0.095) 0.096 0.053 0.005 0.076 0.096 0.095 0.096 0.029 

Locus 2037 : 
2 alleles
11.6% missing data
   2   (0.882) 0.882 0.948 0.748 0.879 0.882 0.882 0.991 0.969 
   4   (0.118) 0.118 0.052 0.252 0.121 0.118 0.118 0.009 0.031 

Locus 2038 : 
2 alleles
2.9% missing data
   2   (0.919) 0.920 0.969 0.968 0.946 0.920 0.920 0.933 0.523 
   4   (0.081) 0.080 0.031 0.032 0.054 0.080 0.080 0.067 0.477 

Locus 2039 : 
2 alleles
2.9% missing data
   2   (0.717) 0.717 0.683 0.946 0.751 0.717 0.717 0.612 0.904 
   4   (0.283) 0.283 0.317 0.054 0.249 0.283 0.283 0.388 0.096 

Locus 2040 : 
2 alleles
3.6% missing data
   4   (0.944) 0.944 0.993 0.998 0.901 0.944 0.944 0.999 0.994 
   2   (0.056) 0.056 0.007 0.002 0.099 0.056 0.056 0.001 0.006 

Locus 2041 : 
2 alleles
2.2% missing data
   3   (0.805) 0.805 0.791 0.977 0.791 0.806 0.805 0.963 0.939 
   1   (0.195) 0.195 0.209 0.023 0.209 0.194 0.195 0.037 0.061 

Locus 2042 : 
2 alleles
5.8% missing data
   1   (0.907) 0.907 0.954 0.962 0.949 0.907 0.907 0.996 0.982 
   4   (0.093) 0.093 0.046 0.038 0.051 0.093 0.093 0.004 0.018 

Locus 2043 : 
2 alleles
14.5% missing data
   1   (0.667) 0.666 0.471 0.631 0.833 0.666 0.666 0.109 0.548 
   3   (0.333) 0.334 0.529 0.369 0.167 0.334 0.334 0.891 0.452 

Locus 2044 : 
2 alleles
4.3% missing data
   4   (0.894) 0.894 0.965 0.867 0.873 0.895 0.894 0.995 0.977 
   2   (0.106) 0.106 0.035 0.133 0.127 0.105 0.106 0.005 0.023 

Locus 2045 : 
2 alleles
5.8% missing data
   4   (0.493) 0.493 0.443 0.948 0.544 0.493 0.493 0.072 0.221 
   3   (0.507) 0.507 0.557 0.052 0.456 0.507 0.507 0.928 0.779 

Locus 2046 : 
2 alleles
5.1% missing data
   1   (0.908) 0.908 0.925 0.975 0.951 0.908 0.908 0.994 0.971 
   3   (0.092) 0.092 0.075 0.025 0.049 0.092 0.092 0.006 0.029 

Locus 2047 : 
2 alleles
2.9% missing data
   1   (0.886) 0.887 0.574 0.893 0.987 0.887 0.887 0.140 0.189 
   4   (0.114) 0.113 0.426 0.107 0.013 0.113 0.113 0.860 0.811 

Locus 2048 : 
2 alleles
2.9% missing data
   3   (0.907) 0.907 0.895 0.731 0.954 0.907 0.907 0.996 0.980 
   1   (0.093) 0.093 0.105 0.269 0.046 0.093 0.093 0.004 0.020 

Locus 2049 : 
2 alleles
12.3% missing data
   1   (0.892) 0.892 0.900 0.930 0.937 0.891 0.892 0.899 0.964 
   3   (0.108) 0.108 0.100 0.070 0.063 0.109 0.108 0.101 0.036 

Locus 2050 : 
2 alleles
12.3% missing data
   3   (0.770) 0.770 0.722 0.761 0.880 0.769 0.769 0.094 0.714 
   2   (0.230) 0.230 0.278 0.239 0.120 0.231 0.231 0.906 0.286 

Locus 2051 : 
2 alleles
8.0% missing data
   2   (0.907) 0.907 0.964 0.994 0.918 0.907 0.907 0.971 0.980 
   4   (0.093) 0.093 0.036 0.006 0.082 0.093 0.093 0.029 0.020 

Locus 2052 : 
2 alleles
5.1% missing data
   1   (0.737) 0.737 0.751 0.954 0.715 0.737 0.737 0.968 0.928 
   3   (0.263) 0.263 0.249 0.046 0.285 0.263 0.263 0.032 0.072 

Locus 2053 : 
2 alleles
15.2% missing data
   3   (0.827) 0.827 0.863 0.869 0.888 0.827 0.827 0.708 0.570 
   1   (0.173) 0.173 0.137 0.131 0.112 0.173 0.173 0.292 0.430 

Locus 2054 : 
2 alleles
5.8% missing data
   3   (0.786) 0.786 0.831 0.929 0.803 0.786 0.786 0.843 0.770 
   1   (0.214) 0.214 0.169 0.071 0.197 0.214 0.214 0.157 0.230 

Locus 2055 : 
2 alleles
5.1% missing data
   4   (0.880) 0.880 0.895 0.992 0.910 0.880 0.880 0.897 0.965 
   1   (0.120) 0.120 0.105 0.008 0.090 0.120 0.120 0.103 0.035 

Locus 2056 : 
2 alleles
14.5% missing data
   4   (0.924) 0.924 0.861 0.984 0.975 0.924 0.924 0.990 0.891 
   2   (0.076) 0.076 0.139 0.016 0.025 0.076 0.076 0.010 0.109 

Locus 2057 : 
2 alleles
13.8% missing data
   2   (0.914) 0.914 0.848 0.862 0.968 0.914 0.914 0.953 0.955 
   4   (0.086) 0.086 0.152 0.138 0.032 0.086 0.086 0.047 0.045 

Locus 2058 : 
2 alleles
5.8% missing data
   4   (0.136) 0.136 0.079 0.008 0.144 0.136 0.136 0.074 0.035 
   2   (0.864) 0.864 0.921 0.992 0.856 0.864 0.864 0.926 0.965 

Locus 2059 : 
2 alleles
5.1% missing data
   2   (0.881) 0.881 0.891 0.954 0.926 0.881 0.881 0.992 0.959 
   4   (0.119) 0.119 0.109 0.046 0.074 0.119 0.119 0.008 0.041 

Locus 2060 : 
2 alleles
12.3% missing data
   1   (0.895) 0.895 0.955 0.952 0.889 0.895 0.895 0.988 0.971 
   4   (0.105) 0.105 0.045 0.048 0.111 0.105 0.105 0.012 0.029 

Locus 2061 : 
2 alleles
6.5% missing data
   1   (0.816) 0.816 0.889 0.885 0.779 0.816 0.816 0.767 0.954 
   3   (0.184) 0.184 0.111 0.115 0.221 0.184 0.184 0.233 0.046 

Locus 2062 : 
2 alleles
11.6% missing data
   2   (0.893) 0.893 0.887 0.910 0.930 0.893 0.893 0.924 0.960 
   4   (0.107) 0.107 0.113 0.090 0.070 0.107 0.107 0.076 0.040 

Locus 2063 : 
2 alleles
14.5% missing data
   3   (0.882) 0.882 0.920 0.835 0.918 0.881 0.881 0.937 0.900 
   4   (0.118) 0.118 0.080 0.165 0.082 0.119 0.119 0.063 0.100 

Locus 2064 : 
2 alleles
13.0% missing data
   4   (0.910) 0.910 0.942 0.899 0.926 0.910 0.910 0.994 0.980 
   2   (0.090) 0.090 0.058 0.101 0.074 0.090 0.090 0.006 0.020 

Locus 2065 : 
2 alleles
12.3% missing data
   4   (0.125) 0.125 0.031 0.008 0.232 0.125 0.125 0.006 0.020 
   2   (0.875) 0.875 0.969 0.992 0.768 0.875 0.875 0.994 0.980 

Locus 2066 : 
2 alleles
4.3% missing data
   4   (0.897) 0.897 0.899 0.961 0.936 0.897 0.897 0.959 0.978 
   2   (0.103) 0.103 0.101 0.039 0.064 0.103 0.103 0.041 0.022 

Locus 2067 : 
2 alleles
8.0% missing data
   3   (0.921) 0.921 0.911 0.905 0.969 0.921 0.921 0.825 0.969 
   1   (0.079) 0.079 0.089 0.095 0.031 0.079 0.079 0.175 0.031 

Locus 2068 : 
2 alleles
12.3% missing data
   1   (0.913) 0.913 0.942 0.889 0.943 0.914 0.914 0.992 0.933 
   3   (0.087) 0.087 0.058 0.111 0.057 0.086 0.086 0.008 0.067 

Locus 2069 : 
2 alleles
8.0% missing data
   4   (0.859) 0.859 0.858 0.962 0.911 0.859 0.859 0.970 0.967 
   2   (0.141) 0.141 0.142 0.038 0.089 0.141 0.141 0.030 0.033 

Locus 2070 : 
2 alleles
0.0% missing data
   3   (0.916) 0.916 0.945 0.997 0.935 0.917 0.916 0.949 0.984 
   4   (0.084) 0.084 0.055 0.003 0.065 0.083 0.084 0.051 0.016 

Locus 2071 : 
2 alleles
9.4% missing data
   1   (0.147) 0.147 0.136 0.245 0.111 0.148 0.148 0.010 0.038 
   3   (0.853) 0.853 0.864 0.755 0.889 0.852 0.852 0.990 0.962 

Locus 2072 : 
2 alleles
3.6% missing data
   2   (0.846) 0.846 0.749 0.993 0.936 0.846 0.846 0.796 0.587 
   4   (0.154) 0.154 0.251 0.007 0.064 0.154 0.154 0.204 0.413 

Locus 2073 : 
2 alleles
10.9% missing data
   2   (0.865) 0.865 0.904 0.966 0.907 0.865 0.865 0.655 0.890 
   4   (0.135) 0.135 0.096 0.034 0.093 0.135 0.135 0.345 0.110 

Locus 2074 : 
2 alleles
6.5% missing data
   4   (0.872) 0.872 0.756 0.987 0.946 0.872 0.872 0.974 0.959 
   2   (0.128) 0.128 0.244 0.013 0.054 0.128 0.128 0.026 0.041 

Locus 2075 : 
2 alleles
2.9% missing data
   4   (0.869) 0.869 0.894 0.831 0.925 0.870 0.869 0.829 0.782 
   1   (0.131) 0.131 0.106 0.169 0.075 0.130 0.131 0.171 0.218 

Locus 2076 : 
2 alleles
13.0% missing data
   4   (0.781) 0.782 0.868 0.039 0.798 0.782 0.782 0.813 0.659 
   2   (0.219) 0.218 0.132 0.961 0.202 0.218 0.218 0.187 0.341 

Locus 2077 : 
2 alleles
2.2% missing data
   1   (0.854) 0.854 0.946 0.974 0.807 0.854 0.854 0.988 0.964 
   3   (0.146) 0.146 0.054 0.026 0.193 0.146 0.146 0.012 0.036 

Locus 2078 : 
2 alleles
11.6% missing data
   1   (0.598) 0.598 0.474 0.951 0.682 0.598 0.598 0.569 0.516 
   3   (0.402) 0.402 0.526 0.049 0.318 0.402 0.402 0.431 0.484 

Locus 2079 : 
2 alleles
1.4% missing data
   3   (0.913) 0.913 0.982 0.998 0.910 0.913 0.913 0.995 0.869 
   1   (0.087) 0.087 0.018 0.002 0.090 0.087 0.087 0.005 0.131 

Locus 2080 : 
2 alleles
17.4% missing data
   3   (0.679) 0.679 0.669 0.535 0.764 0.678 0.679 0.480 0.536 
   1   (0.321) 0.321 0.331 0.465 0.236 0.322 0.321 0.520 0.464 

Locus 2081 : 
2 alleles
12.3% missing data
   3   (0.885) 0.885 0.938 0.987 0.885 0.885 0.885 0.962 0.963 
   1   (0.115) 0.115 0.062 0.013 0.115 0.115 0.115 0.038 0.037 

Locus 2082 : 
2 alleles
5.8% missing data
   1   (0.342) 0.343 0.370 0.618 0.319 0.342 0.342 0.031 0.171 
   3   (0.658) 0.657 0.630 0.382 0.681 0.658 0.658 0.969 0.829 

Locus 2083 : 
2 alleles
4.3% missing data
   3   (0.806) 0.806 0.803 0.524 0.854 0.806 0.806 0.983 0.919 
   2   (0.194) 0.194 0.197 0.476 0.146 0.194 0.194 0.017 0.081 

Locus 2084 : 
2 alleles
5.8% missing data
   2   (0.625) 0.625 0.644 0.942 0.608 0.625 0.625 0.626 0.874 
   4   (0.375) 0.375 0.356 0.058 0.392 0.375 0.375 0.374 0.126 

Locus 2085 : 
2 alleles
5.8% missing data
   1   (0.510) 0.511 0.497 0.979 0.551 0.510 0.510 0.393 0.209 
   3   (0.490) 0.489 0.503 0.021 0.449 0.490 0.490 0.607 0.791 

Locus 2086 : 
2 alleles
5.8% missing data
   4   (0.877) 0.877 0.939 0.960 0.912 0.877 0.877 0.910 0.732 
   2   (0.123) 0.123 0.061 0.040 0.088 0.123 0.123 0.090 0.268 

Locus 2087 : 
2 alleles
12.3% missing data
   4   (0.639) 0.638 0.170 0.312 0.925 0.638 0.638 0.380 0.117 
   1   (0.361) 0.362 0.830 0.688 0.075 0.362 0.362 0.620 0.883 

Locus 2088 : 
2 alleles
4.3% missing data
   3   (0.685) 0.686 0.639 0.045 0.759 0.686 0.686 0.952 0.498 
   2   (0.315) 0.314 0.361 0.955 0.241 0.314 0.314 0.048 0.502 

Locus 2089 : 
2 alleles
5.8% missing data
   3   (0.908) 0.908 0.930 0.984 0.937 0.909 0.908 0.866 0.955 
   1   (0.092) 0.092 0.070 0.016 0.063 0.091 0.092 0.134 0.045 

Locus 2090 : 
2 alleles
11.6% missing data
   4   (0.918) 0.918 0.971 0.974 0.920 0.918 0.918 0.992 0.982 
   3   (0.082) 0.082 0.029 0.026 0.080 0.082 0.082 0.008 0.018 

Locus 2091 : 
2 alleles
11.6% missing data
   2   (0.843) 0.843 0.806 0.948 0.876 0.843 0.843 0.987 0.943 
   4   (0.157) 0.157 0.194 0.052 0.124 0.157 0.157 0.013 0.057 

Locus 2092 : 
2 alleles
1.4% missing data
   3   (0.834) 0.834 0.861 0.985 0.834 0.834 0.834 0.980 0.962 
   1   (0.166) 0.166 0.139 0.015 0.166 0.166 0.166 0.020 0.038 

Locus 2093 : 
2 alleles
1.4% missing data
   2   (0.823) 0.823 0.848 0.634 0.832 0.824 0.823 0.963 0.918 
   4   (0.177) 0.177 0.152 0.366 0.168 0.176 0.177 0.037 0.082 

Locus 2094 : 
2 alleles
5.1% missing data
   1   (0.905) 0.905 0.930 0.964 0.963 0.905 0.905 0.993 0.735 
   3   (0.095) 0.095 0.070 0.036 0.037 0.095 0.095 0.007 0.265 

Locus 2095 : 
2 alleles
2.9% missing data
   3   (0.888) 0.888 0.882 0.968 0.928 0.888 0.888 0.983 0.952 
   1   (0.112) 0.112 0.118 0.032 0.072 0.112 0.112 0.017 0.048 

Locus 2096 : 
2 alleles
8.7% missing data
   1   (0.304) 0.305 0.299 0.048 0.316 0.305 0.305 0.024 0.074 
   3   (0.696) 0.695 0.701 0.952 0.684 0.695 0.695 0.976 0.926 

Locus 2097 : 
2 alleles
12.3% missing data
   2   (0.787) 0.787 0.752 0.048 0.860 0.787 0.787 0.986 0.920 
   4   (0.213) 0.213 0.248 0.952 0.140 0.213 0.213 0.014 0.080 

Locus 2098 : 
2 alleles
11.6% missing data
   2   (0.892) 0.892 0.873 0.868 0.945 0.891 0.892 0.931 0.966 
   4   (0.108) 0.108 0.127 0.132 0.055 0.109 0.108 0.069 0.034 

Locus 2099 : 
2 alleles
6.5% missing data
   2   (0.914) 0.914 0.986 0.998 0.910 0.914 0.914 0.972 0.784 
   4   (0.086) 0.086 0.014 0.002 0.090 0.086 0.086 0.028 0.216 

Locus 2100 : 
2 alleles
17.4% missing data
   2   (0.899) 0.899 0.910 0.985 0.947 0.899 0.899 0.986 0.930 
   1   (0.101) 0.101 0.090 0.015 0.053 0.101 0.101 0.014 0.070 

Locus 2101 : 
2 alleles
1.4% missing data
   3   (0.866) 0.866 0.908 0.986 0.870 0.866 0.866 0.989 0.953 
   1   (0.134) 0.134 0.092 0.014 0.130 0.134 0.134 0.011 0.047 

Locus 2102 : 
2 alleles
3.6% missing data
   4   (0.654) 0.654 0.615 0.521 0.699 0.654 0.654 0.950 0.450 
   2   (0.346) 0.346 0.385 0.479 0.301 0.346 0.346 0.050 0.550 

Locus 2103 : 
2 alleles
2.9% missing data
   4   (0.888) 0.888 0.956 0.981 0.908 0.888 0.888 0.969 0.660 
   2   (0.112) 0.112 0.044 0.019 0.092 0.112 0.112 0.031 0.340 

Locus 2104 : 
2 alleles
2.9% missing data
   3   (0.898) 0.898 0.856 0.056 0.968 0.898 0.898 0.754 0.973 
   1   (0.102) 0.102 0.144 0.944 0.032 0.102 0.102 0.246 0.027 

Locus 2105 : 
2 alleles
4.3% missing data
   4   (0.883) 0.883 0.817 0.979 0.937 0.883 0.883 0.975 0.958 
   1   (0.117) 0.117 0.183 0.021 0.063 0.117 0.117 0.025 0.042 

Locus 2106 : 
2 alleles
6.5% missing data
   1   (0.927) 0.927 0.889 0.906 0.973 0.927 0.927 0.993 0.964 
   3   (0.073) 0.073 0.111 0.094 0.027 0.073 0.073 0.007 0.036 

Locus 2107 : 
2 alleles
11.6% missing data
   3   (0.072) 0.072 0.013 0.002 0.078 0.072 0.072 0.025 0.008 
   4   (0.928) 0.928 0.987 0.998 0.922 0.928 0.928 0.975 0.992 

Locus 2108 : 
2 alleles
4.3% missing data
   1   (0.566) 0.566 0.611 0.581 0.571 0.565 0.566 0.684 0.541 
   3   (0.434) 0.434 0.389 0.419 0.429 0.435 0.434 0.316 0.459 

Locus 2109 : 
2 alleles
7.2% missing data
   4   (0.768) 0.768 0.451 0.927 0.892 0.768 0.768 0.786 0.910 
   1   (0.232) 0.232 0.549 0.073 0.108 0.232 0.232 0.214 0.090 

Locus 2110 : 
2 alleles
0.7% missing data
   1   (0.899) 0.899 0.977 0.979 0.835 0.899 0.899 0.997 0.983 
   3   (0.101) 0.101 0.023 0.021 0.165 0.101 0.101 0.003 0.017 

Locus 2111 : 
2 alleles
4.3% missing data
   2   (0.609) 0.609 0.709 0.788 0.509 0.609 0.609 0.912 0.863 
   4   (0.391) 0.391 0.291 0.212 0.491 0.391 0.391 0.088 0.137 

Locus 2112 : 
2 alleles
11.6% missing data
   1   (0.942) 0.942 0.991 0.998 0.906 0.942 0.942 0.981 0.994 
   3   (0.058) 0.058 0.009 0.002 0.094 0.058 0.058 0.019 0.006 

Locus 2113 : 
2 alleles
4.3% missing data
   2   (0.452) 0.452 0.515 0.483 0.420 0.452 0.452 0.568 0.276 
   4   (0.548) 0.548 0.485 0.517 0.580 0.548 0.548 0.432 0.724 

Locus 2114 : 
2 alleles
5.1% missing data
   1   (0.224) 0.224 0.123 0.071 0.309 0.224 0.224 0.160 0.053 
   2   (0.776) 0.776 0.877 0.929 0.691 0.776 0.776 0.840 0.947 

Locus 2115 : 
2 alleles
5.1% missing data
   3   (0.932) 0.932 0.876 0.956 0.983 0.932 0.932 0.990 0.972 
   1   (0.068) 0.068 0.124 0.044 0.017 0.068 0.068 0.010 0.028 

Locus 2116 : 
2 alleles
3.6% missing data
   4   (0.777) 0.777 0.772 0.860 0.824 0.777 0.777 0.970 0.537 
   3   (0.223) 0.223 0.228 0.140 0.176 0.223 0.223 0.030 0.463 

Locus 2117 : 
2 alleles
13.0% missing data
   3   (0.922) 0.922 0.983 0.966 0.888 0.921 0.922 0.978 0.989 
   1   (0.078) 0.078 0.017 0.034 0.112 0.079 0.078 0.022 0.011 

Locus 2118 : 
2 alleles
15.9% missing data
   3   (0.934) 0.934 0.910 0.987 0.981 0.934 0.934 0.624 0.962 
   1   (0.066) 0.066 0.090 0.013 0.019 0.066 0.066 0.376 0.038 

Locus 2119 : 
2 alleles
2.9% missing data
   1   (0.165) 0.165 0.079 0.013 0.209 0.165 0.165 0.019 0.045 
   3   (0.835) 0.835 0.921 0.987 0.791 0.835 0.835 0.981 0.955 

Locus 2120 : 
2 alleles
13.0% missing data
   4   (0.460) 0.460 0.676 0.550 0.349 0.460 0.460 0.475 0.138 
   2   (0.540) 0.540 0.324 0.450 0.651 0.540 0.540 0.525 0.862 

Locus 2121 : 
2 alleles
12.3% missing data
   3   (0.876) 0.876 0.919 0.614 0.907 0.876 0.876 0.941 0.845 
   1   (0.124) 0.124 0.081 0.386 0.093 0.124 0.124 0.059 0.155 

Locus 2122 : 
2 alleles
18.1% missing data
   2   (0.074) 0.074 0.018 0.004 0.085 0.074 0.074 0.039 0.013 
   4   (0.926) 0.926 0.982 0.996 0.915 0.926 0.926 0.961 0.987 

Locus 2123 : 
2 alleles
6.5% missing data
   1   (0.494) 0.494 0.295 0.696 0.656 0.493 0.494 0.049 0.442 
   4   (0.506) 0.506 0.705 0.304 0.344 0.507 0.506 0.951 0.558 

Locus 2124 : 
2 alleles
4.3% missing data
   4   (0.944) 0.945 0.993 0.998 0.890 0.945 0.945 0.999 0.995 
   2   (0.056) 0.055 0.007 0.002 0.110 0.055 0.055 0.001 0.005 

Locus 2125 : 
2 alleles
11.6% missing data
   4   (0.835) 0.834 0.939 0.897 0.802 0.833 0.834 0.930 0.967 
   2   (0.165) 0.166 0.061 0.103 0.198 0.167 0.166 0.070 0.033 

Locus 2126 : 
2 alleles
6.5% missing data
   2   (0.692) 0.692 0.677 0.964 0.680 0.692 0.692 0.673 0.910 
   4   (0.308) 0.308 0.323 0.036 0.320 0.308 0.308 0.327 0.090 

Locus 2127 : 
2 alleles
2.9% missing data
   2   (0.885) 0.885 0.914 0.984 0.912 0.886 0.885 0.478 0.966 
   4   (0.115) 0.115 0.086 0.016 0.088 0.114 0.115 0.522 0.034 

Locus 2128 : 
2 alleles
10.9% missing data
   2   (0.940) 0.940 0.892 0.787 0.993 0.940 0.940 0.997 0.598 
   4   (0.060) 0.060 0.108 0.213 0.007 0.060 0.060 0.003 0.402 

Locus 2129 : 
2 alleles
2.2% missing data
   2   (0.830) 0.830 0.767 0.941 0.893 0.830 0.830 0.858 0.957 
   4   (0.170) 0.170 0.233 0.059 0.107 0.170 0.170 0.142 0.043 

Locus 2130 : 
2 alleles
2.9% missing data
   3   (0.738) 0.738 0.757 0.978 0.793 0.738 0.738 0.749 0.229 
   1   (0.262) 0.262 0.243 0.022 0.207 0.262 0.262 0.251 0.771 

Locus 2131 : 
2 alleles
12.3% missing data
   4   (0.893) 0.893 0.949 0.789 0.901 0.893 0.893 0.912 0.976 
   3   (0.107) 0.107 0.051 0.211 0.099 0.107 0.107 0.088 0.024 

Locus 2132 : 
2 alleles
2.9% missing data
   2   (0.905) 0.905 0.920 0.992 0.950 0.904 0.905 0.995 0.974 
   3   (0.095) 0.095 0.080 0.008 0.050 0.096 0.095 0.005 0.026 

Locus 2133 : 
2 alleles
5.8% missing data
   1   (0.766) 0.766 0.840 0.575 0.760 0.766 0.766 0.821 0.886 
   3   (0.234) 0.234 0.160 0.425 0.240 0.234 0.234 0.179 0.114 

Locus 2134 : 
2 alleles
13.0% missing data
   4   (0.877) 0.877 0.892 0.903 0.912 0.877 0.877 0.992 0.948 
   2   (0.123) 0.123 0.108 0.097 0.088 0.123 0.123 0.008 0.052 

Locus 2135 : 
2 alleles
6.5% missing data
   1   (0.767) 0.767 0.748 0.681 0.759 0.768 0.768 0.977 0.928 
   3   (0.233) 0.233 0.252 0.319 0.241 0.232 0.232 0.023 0.072 

Locus 2136 : 
2 alleles
2.2% missing data
   3   (0.826) 0.826 0.892 0.934 0.887 0.825 0.826 0.989 0.480 
   1   (0.174) 0.174 0.108 0.066 0.113 0.175 0.174 0.011 0.520 

Locus 2137 : 
2 alleles
10.1% missing data
   3   (0.940) 0.940 0.878 0.845 0.993 0.940 0.940 0.997 0.710 
   4   (0.060) 0.060 0.122 0.155 0.007 0.060 0.060 0.003 0.290 

Locus 2138 : 
2 alleles
18.1% missing data
   1   (0.139) 0.139 0.058 0.294 0.137 0.139 0.139 0.980 0.032 
   3   (0.861) 0.861 0.942 0.706 0.863 0.861 0.861 0.020 0.968 

Locus 2139 : 
2 alleles
10.1% missing data
   1   (0.885) 0.885 0.945 0.908 0.865 0.886 0.885 0.928 0.968 
   3   (0.115) 0.115 0.055 0.092 0.135 0.114 0.115 0.072 0.032 

Locus 2140 : 
2 alleles
2.2% missing data
   1   (0.103) 0.103 0.050 0.037 0.068 0.103 0.103 0.004 0.340 
   2   (0.897) 0.897 0.950 0.963 0.932 0.897 0.897 0.996 0.660 

Locus 2141 : 
2 alleles
13.0% missing data
   1   (0.806) 0.806 0.863 0.601 0.825 0.806 0.806 0.980 0.866 
   2   (0.194) 0.194 0.137 0.399 0.175 0.194 0.194 0.020 0.134 

Locus 2142 : 
2 alleles
3.6% missing data
   3   (0.905) 0.905 0.853 0.994 0.961 0.905 0.905 0.823 0.945 
   1   (0.095) 0.095 0.147 0.006 0.039 0.095 0.095 0.177 0.055 

Locus 2143 : 
2 alleles
13.0% missing data
   1   (0.541) 0.541 0.433 0.913 0.602 0.541 0.541 0.449 0.504 
   3   (0.459) 0.459 0.567 0.087 0.398 0.459 0.459 0.551 0.496 

Locus 2144 : 
2 alleles
6.5% missing data
   2   (0.885) 0.885 0.911 0.960 0.925 0.885 0.885 0.964 0.905 
   4   (0.115) 0.115 0.089 0.040 0.075 0.115 0.115 0.036 0.095 

Locus 2145 : 
2 alleles
2.9% missing data
   2   (0.939) 0.940 0.992 0.989 0.875 0.940 0.940 0.999 0.995 
   4   (0.061) 0.060 0.008 0.011 0.125 0.060 0.060 0.001 0.005 

Locus 2146 : 
2 alleles
10.1% missing data
   2   (0.810) 0.810 0.946 0.848 0.638 0.810 0.810 0.990 0.964 
   1   (0.190) 0.190 0.054 0.152 0.362 0.190 0.190 0.010 0.036 

Locus 2147 : 
2 alleles
3.6% missing data
   3   (0.650) 0.650 0.710 0.966 0.586 0.649 0.650 0.974 0.833 
   4   (0.350) 0.350 0.290 0.034 0.414 0.351 0.350 0.026 0.167 

Locus 2148 : 
2 alleles
13.0% missing data
   1   (0.899) 0.899 0.918 0.981 0.931 0.899 0.899 0.995 0.971 
   3   (0.101) 0.101 0.082 0.019 0.069 0.101 0.101 0.005 0.029 

Locus 2149 : 
2 alleles
13.8% missing data
   3   (0.657) 0.657 0.820 0.793 0.543 0.657 0.657 0.973 0.506 
   2   (0.343) 0.343 0.180 0.207 0.457 0.343 0.343 0.027 0.494 

Locus 2150 : 
2 alleles
2.2% missing data
   3   (0.923) 0.923 0.984 0.983 0.898 0.923 0.923 0.998 0.992 
   4   (0.077) 0.077 0.016 0.017 0.102 0.077 0.077 0.002 0.008 

Locus 2151 : 
2 alleles
13.8% missing data
   3   (0.905) 0.905 0.962 0.937 0.951 0.905 0.905 0.973 0.708 
   4   (0.095) 0.095 0.038 0.063 0.049 0.095 0.095 0.027 0.292 

Locus 2152 : 
2 alleles
12.3% missing data
   1   (0.769) 0.769 0.812 0.938 0.761 0.768 0.769 0.770 0.943 
   3   (0.231) 0.231 0.188 0.062 0.239 0.232 0.231 0.230 0.057 

Locus 2153 : 
2 alleles
11.6% missing data
   2   (0.748) 0.748 0.804 0.790 0.783 0.748 0.748 0.799 0.685 
   4   (0.252) 0.252 0.196 0.210 0.217 0.252 0.252 0.201 0.315 

Locus 2154 : 
2 alleles
4.3% missing data
   3   (0.497) 0.497 0.514 0.059 0.506 0.497 0.497 0.371 0.297 
   2   (0.503) 0.503 0.486 0.941 0.494 0.503 0.503 0.629 0.703 

Locus 2155 : 
2 alleles
16.7% missing data
   2   (0.296) 0.296 0.294 0.279 0.205 0.296 0.296 0.426 0.735 
   4   (0.704) 0.704 0.706 0.721 0.795 0.704 0.704 0.574 0.265 

Locus 2156 : 
2 alleles
13.8% missing data
   4   (0.708) 0.708 0.696 0.697 0.721 0.708 0.708 0.729 0.924 
   3   (0.292) 0.292 0.304 0.303 0.279 0.292 0.292 0.271 0.076 

Locus 2157 : 
2 alleles
1.4% missing data
   3   (0.949) 0.949 0.906 0.995 0.994 0.950 0.949 0.998 0.644 
   1   (0.051) 0.051 0.094 0.005 0.006 0.050 0.051 0.002 0.356 

Locus 2158 : 
2 alleles
10.1% missing data
   2   (0.947) 0.947 0.992 0.981 0.912 0.947 0.947 0.987 0.994 
   4   (0.053) 0.053 0.008 0.019 0.088 0.053 0.053 0.013 0.006 

Locus 2159 : 
2 alleles
13.0% missing data
   1   (0.824) 0.824 0.881 0.930 0.841 0.824 0.824 0.992 0.835 
   3   (0.176) 0.176 0.119 0.070 0.159 0.176 0.176 0.008 0.165 

Locus 2160 : 
2 alleles
2.9% missing data
   3   (0.898) 0.898 0.965 0.996 0.913 0.897 0.898 0.987 0.981 
   1   (0.102) 0.102 0.035 0.004 0.087 0.103 0.102 0.013 0.019 

Locus 2161 : 
2 alleles
7.2% missing data
   4   (0.890) 0.890 0.921 0.981 0.923 0.890 0.890 0.993 0.974 
   2   (0.110) 0.110 0.079 0.019 0.077 0.110 0.110 0.007 0.026 

Locus 2162 : 
2 alleles
5.8% missing data
   2   (0.344) 0.343 0.310 0.047 0.297 0.343 0.343 0.937 0.739 
   4   (0.656) 0.657 0.690 0.953 0.703 0.657 0.657 0.063 0.261 

Locus 2163 : 
2 alleles
2.2% missing data
   2   (0.875) 0.875 0.906 0.978 0.894 0.875 0.875 0.981 0.966 
   4   (0.125) 0.125 0.094 0.022 0.106 0.125 0.125 0.019 0.034 

Locus 2164 : 
2 alleles
8.0% missing data
   2   (0.475) 0.475 0.487 0.951 0.471 0.475 0.475 0.957 0.142 
   4   (0.525) 0.525 0.513 0.049 0.529 0.525 0.525 0.043 0.858 

Locus 2165 : 
2 alleles
5.8% missing data
   2   (0.513) 0.513 0.563 0.911 0.404 0.513 0.513 0.325 0.898 
   3   (0.487) 0.487 0.437 0.089 0.596 0.487 0.487 0.675 0.102 

Locus 2166 : 
2 alleles
10.1% missing data
   4   (0.911) 0.911 0.902 0.975 0.955 0.911 0.911 0.985 0.975 
   2   (0.089) 0.089 0.098 0.025 0.045 0.089 0.089 0.015 0.025 

Locus 2167 : 
2 alleles
5.1% missing data
   3   (0.911) 0.911 0.922 0.988 0.949 0.911 0.911 0.817 0.961 
   1   (0.089) 0.089 0.078 0.012 0.051 0.089 0.089 0.183 0.039 

Locus 2168 : 
2 alleles
12.3% missing data
   4   (0.903) 0.903 0.947 0.974 0.914 0.903 0.903 0.889 0.967 
   2   (0.097) 0.097 0.053 0.026 0.086 0.097 0.097 0.111 0.033 

Locus 2169 : 
2 alleles
17.4% missing data
   1   (0.807) 0.807 0.936 0.024 0.725 0.807 0.807 0.799 0.966 
   4   (0.193) 0.193 0.064 0.976 0.275 0.193 0.193 0.201 0.034 

Locus 2170 : 
2 alleles
8.7% missing data
   2   (0.277) 0.277 0.246 0.911 0.218 0.277 0.277 0.272 0.371 
   3   (0.723) 0.723 0.754 0.089 0.782 0.723 0.723 0.728 0.629 

Locus 2171 : 
2 alleles
13.8% missing data
   1   (0.869) 0.869 0.901 0.874 0.906 0.869 0.869 0.804 0.932 
   3   (0.131) 0.131 0.099 0.126 0.094 0.131 0.131 0.196 0.068 

Locus 2172 : 
2 alleles
13.8% missing data
   1   (0.870) 0.870 0.867 0.838 0.898 0.870 0.870 0.969 0.944 
   3   (0.130) 0.130 0.133 0.162 0.102 0.130 0.130 0.031 0.056 

Locus 2173 : 
2 alleles
5.8% missing data
   1   (0.845) 0.845 0.856 0.987 0.863 0.846 0.845 0.967 0.918 
   3   (0.155) 0.155 0.144 0.013 0.137 0.154 0.155 0.033 0.082 

Locus 2174 : 
2 alleles
13.0% missing data
   4   (0.675) 0.675 0.632 0.689 0.710 0.675 0.675 0.581 0.829 
   2   (0.325) 0.325 0.368 0.311 0.290 0.325 0.325 0.419 0.171 

Locus 2175 : 
2 alleles
7.2% missing data
   3   (0.801) 0.801 0.742 0.985 0.867 0.800 0.801 0.725 0.836 
   1   (0.199) 0.199 0.258 0.015 0.133 0.200 0.199 0.275 0.164 

Locus 2176 : 
2 alleles
11.6% missing data
   3   (0.833) 0.833 0.873 0.738 0.853 0.833 0.833 0.733 0.952 
   1   (0.167) 0.167 0.127 0.262 0.147 0.167 0.167 0.267 0.048 

Locus 2177 : 
2 alleles
13.8% missing data
   4   (0.354) 0.354 0.178 0.943 0.411 0.354 0.354 0.632 0.369 
   2   (0.646) 0.646 0.822 0.057 0.589 0.646 0.646 0.368 0.631 

Locus 2178 : 
2 alleles
4.3% missing data
   1   (0.845) 0.844 0.874 0.992 0.879 0.844 0.844 0.965 0.962 
   3   (0.155) 0.156 0.126 0.008 0.121 0.156 0.156 0.035 0.038 

Locus 2179 : 
2 alleles
13.0% missing data
   3   (0.902) 0.902 0.956 0.958 0.907 0.902 0.902 0.997 0.975 
   1   (0.098) 0.098 0.044 0.042 0.093 0.098 0.098 0.003 0.025 

Locus 2180 : 
2 alleles
2.9% missing data
   1   (0.864) 0.864 0.842 0.991 0.942 0.864 0.864 0.985 0.644 
   4   (0.136) 0.136 0.158 0.009 0.058 0.136 0.136 0.015 0.356 

Locus 2181 : 
2 alleles
14.5% missing data
   2   (0.822) 0.822 0.936 0.814 0.722 0.822 0.822 0.991 0.965 
   4   (0.178) 0.178 0.064 0.186 0.278 0.178 0.178 0.009 0.035 

Locus 2182 : 
2 alleles
15.9% missing data
   2   (0.568) 0.568 0.568 0.609 0.636 0.568 0.568 0.610 0.140 
   4   (0.432) 0.432 0.432 0.391 0.364 0.432 0.432 0.390 0.860 

Locus 2183 : 
2 alleles
13.0% missing data
   4   (0.909) 0.909 0.948 0.877 0.946 0.909 0.909 0.994 0.978 
   2   (0.091) 0.091 0.052 0.123 0.054 0.091 0.091 0.006 0.022 

Locus 2184 : 
2 alleles
12.3% missing data
   3   (0.161) 0.161 0.154 0.274 0.150 0.161 0.161 0.015 0.038 
   1   (0.839) 0.839 0.846 0.726 0.850 0.839 0.839 0.985 0.962 

Locus 2185 : 
2 alleles
2.9% missing data
   4   (0.898) 0.898 0.971 0.996 0.833 0.898 0.898 0.994 0.984 
   3   (0.102) 0.102 0.029 0.004 0.167 0.102 0.102 0.006 0.016 

Locus 2186 : 
2 alleles
12.3% missing data
   3   (0.945) 0.945 0.993 0.989 0.912 0.945 0.945 0.993 0.994 
   1   (0.055) 0.055 0.007 0.011 0.088 0.055 0.055 0.007 0.006 

Locus 2187 : 
2 alleles
0.7% missing data
   1   (0.119) 0.119 0.048 0.039 0.160 0.119 0.119 0.564 0.025 
   3   (0.881) 0.881 0.952 0.961 0.840 0.881 0.881 0.436 0.975 

Locus 2188 : 
2 alleles
13.8% missing data
   3   (0.876) 0.876 0.942 0.983 0.865 0.876 0.876 0.891 0.946 
   1   (0.124) 0.124 0.058 0.017 0.135 0.124 0.124 0.109 0.054 

Locus 2189 : 
2 alleles
11.6% missing data
   1   (0.087) 0.087 0.061 0.217 0.056 0.086 0.087 0.004 0.019 
   3   (0.913) 0.913 0.939 0.783 0.944 0.914 0.913 0.996 0.981 

Locus 2190 : 
2 alleles
5.1% missing data
   3   (0.652) 0.652 0.551 0.120 0.745 0.652 0.652 0.963 0.458 
   4   (0.348) 0.348 0.449 0.880 0.255 0.348 0.348 0.037 0.542 

Locus 2191 : 
2 alleles
5.8% missing data
   1   (0.759) 0.759 0.818 0.728 0.774 0.759 0.759 0.959 0.656 
   3   (0.241) 0.241 0.182 0.272 0.226 0.241 0.241 0.041 0.344 

Locus 2192 : 
2 alleles
12.3% missing data
   3   (0.845) 0.845 0.861 0.978 0.859 0.845 0.845 0.958 0.958 
   1   (0.155) 0.155 0.139 0.022 0.141 0.155 0.155 0.042 0.042 

Locus 2193 : 
2 alleles
13.0% missing data
   3   (0.641) 0.640 0.696 0.666 0.618 0.640 0.640 0.736 0.846 
   1   (0.359) 0.360 0.304 0.334 0.382 0.360 0.360 0.264 0.154 

Locus 2194 : 
2 alleles
5.1% missing data
   2   (0.861) 0.861 0.895 0.960 0.863 0.861 0.861 0.992 0.948 
   4   (0.139) 0.139 0.105 0.040 0.137 0.139 0.139 0.008 0.052 

Locus 2195 : 
2 alleles
16.7% missing data
   4   (0.909) 0.909 0.947 0.965 0.942 0.908 0.908 0.996 0.948 
   1   (0.091) 0.091 0.053 0.035 0.058 0.092 0.092 0.004 0.052 

Locus 2196 : 
2 alleles
10.9% missing data
   4   (0.886) 0.886 0.902 0.751 0.947 0.885 0.886 0.994 0.975 
   2   (0.114) 0.114 0.098 0.249 0.053 0.115 0.114 0.006 0.025 

Locus 2197 : 
2 alleles
15.2% missing data
   2   (0.831) 0.830 0.871 0.695 0.911 0.830 0.830 0.988 0.708 
   4   (0.169) 0.170 0.129 0.305 0.089 0.170 0.170 0.012 0.292 

Locus 2198 : 
2 alleles
3.6% missing data
   4   (0.869) 0.869 0.855 0.980 0.929 0.869 0.869 0.972 0.557 
   2   (0.131) 0.131 0.145 0.020 0.071 0.131 0.131 0.028 0.443 

Locus 2199 : 
2 alleles
3.6% missing data
   2   (0.101) 0.101 0.071 0.007 0.068 0.101 0.101 0.062 0.031 
   4   (0.899) 0.899 0.929 0.993 0.932 0.899 0.899 0.938 0.969 

Locus 2200 : 
2 alleles
16.7% missing data
   4   (0.472) 0.472 0.453 0.372 0.424 0.472 0.472 0.572 0.867 
   2   (0.528) 0.528 0.547 0.628 0.576 0.528 0.528 0.428 0.133 

Locus 2201 : 
2 alleles
1.4% missing data
   4   (0.936) 0.936 0.929 0.997 0.979 0.936 0.936 0.994 0.967 
   2   (0.064) 0.064 0.071 0.003 0.021 0.064 0.064 0.006 0.033 

Locus 2202 : 
2 alleles
2.2% missing data
   2   (0.364) 0.364 0.340 0.647 0.305 0.364 0.364 0.251 0.505 
   4   (0.636) 0.636 0.660 0.353 0.695 0.636 0.636 0.749 0.495 

Locus 2203 : 
2 alleles
10.9% missing data
   1   (0.911) 0.911 0.917 0.968 0.981 0.910 0.910 0.846 0.613 
   3   (0.089) 0.089 0.083 0.032 0.019 0.090 0.090 0.154 0.387 

Locus 2204 : 
2 alleles
11.6% missing data
   2   (0.762) 0.762 0.855 0.680 0.687 0.762 0.762 0.806 0.944 
   3   (0.238) 0.238 0.145 0.320 0.313 0.238 0.238 0.194 0.056 

Locus 2205 : 
2 alleles
6.5% missing data
   1   (0.692) 0.692 0.743 0.978 0.671 0.691 0.692 0.523 0.925 
   3   (0.308) 0.308 0.257 0.022 0.329 0.309 0.308 0.477 0.075 

Locus 2206 : 
2 alleles
16.7% missing data
   3   (0.755) 0.755 0.588 0.970 0.867 0.755 0.755 0.574 0.770 
   2   (0.245) 0.245 0.412 0.030 0.133 0.245 0.245 0.426 0.230 

Locus 2207 : 
2 alleles
12.3% missing data
   3   (0.858) 0.858 0.961 0.898 0.729 0.858 0.858 0.994 0.978 
   4   (0.142) 0.142 0.039 0.102 0.271 0.142 0.142 0.006 0.022 

Locus 2208 : 
2 alleles
0.7% missing data
   3   (0.894) 0.894 0.924 0.995 0.932 0.895 0.895 0.030 0.977 
   1   (0.106) 0.106 0.076 0.005 0.068 0.105 0.105 0.970 0.023 

Locus 2209 : 
2 alleles
4.3% missing data
   1   (0.870) 0.870 0.812 0.102 0.956 0.870 0.870 0.707 0.945 
   3   (0.130) 0.130 0.188 0.898 0.044 0.130 0.130 0.293 0.055 

Locus 2210 : 
2 alleles
13.8% missing data
   3   (0.867) 0.867 0.905 0.979 0.900 0.867 0.867 0.983 0.828 
   1   (0.133) 0.133 0.095 0.021 0.100 0.133 0.133 0.017 0.172 

Locus 2211 : 
2 alleles
10.1% missing data
   3   (0.864) 0.864 0.903 0.985 0.875 0.864 0.864 0.990 0.910 
   1   (0.136) 0.136 0.097 0.015 0.125 0.136 0.136 0.010 0.090 

Locus 2212 : 
2 alleles
13.8% missing data
   2   (0.829) 0.829 0.813 0.817 0.854 0.829 0.829 0.892 0.920 
   4   (0.171) 0.171 0.187 0.183 0.146 0.171 0.171 0.108 0.080 

Locus 2213 : 
2 alleles
7.2% missing data
   2   (0.800) 0.800 0.899 0.654 0.782 0.800 0.800 0.032 0.948 
   4   (0.200) 0.200 0.101 0.346 0.218 0.200 0.200 0.968 0.052 

Locus 2214 : 
2 alleles
13.8% missing data
   3   (0.888) 0.888 0.884 0.937 0.932 0.888 0.888 0.738 0.956 
   2   (0.112) 0.112 0.116 0.063 0.068 0.112 0.112 0.262 0.044 

Locus 2215 : 
2 alleles
12.3% missing data
   4   (0.925) 0.925 0.988 0.972 0.849 0.925 0.925 0.998 0.992 
   2   (0.075) 0.075 0.012 0.028 0.151 0.075 0.075 0.002 0.008 

Locus 2216 : 
2 alleles
4.3% missing data
   2   (0.878) 0.878 0.919 0.642 0.889 0.878 0.878 0.854 0.970 
   4   (0.122) 0.122 0.081 0.358 0.111 0.122 0.122 0.146 0.030 

Locus 2217 : 
2 alleles
3.6% missing data
   4   (0.908) 0.908 0.968 0.989 0.901 0.908 0.908 0.949 0.981 
   2   (0.092) 0.092 0.032 0.011 0.099 0.092 0.092 0.051 0.019 

Locus 2218 : 
2 alleles
11.6% missing data
   2   (0.799) 0.799 0.804 0.973 0.868 0.799 0.799 0.767 0.603 
   1   (0.201) 0.201 0.196 0.027 0.132 0.201 0.201 0.233 0.397 

Locus 2219 : 
2 alleles
12.3% missing data
   2   (0.921) 0.921 0.970 0.994 0.928 0.921 0.921 0.889 0.977 
   4   (0.079) 0.079 0.030 0.006 0.072 0.079 0.079 0.111 0.023 

Locus 2220 : 
2 alleles
13.8% missing data
   3   (0.934) 0.934 0.886 0.988 0.980 0.934 0.934 0.988 0.982 
   1   (0.066) 0.066 0.114 0.012 0.020 0.066 0.066 0.012 0.018 

Locus 2221 : 
2 alleles
2.2% missing data
   1   (0.855) 0.855 0.830 0.739 0.912 0.855 0.855 0.976 0.960 
   3   (0.145) 0.145 0.170 0.261 0.088 0.145 0.145 0.024 0.040 

Locus 2222 : 
2 alleles
3.6% missing data
   1   (0.379) 0.379 0.430 0.424 0.330 0.379 0.379 0.312 0.470 
   3   (0.621) 0.621 0.570 0.576 0.670 0.621 0.621 0.688 0.530 

Locus 2223 : 
2 alleles
1.4% missing data
   1   (0.800) 0.801 0.785 0.085 0.857 0.800 0.801 0.822 0.935 
   4   (0.200) 0.199 0.215 0.915 0.143 0.200 0.199 0.178 0.065 

Locus 2224 : 
2 alleles
4.3% missing data
   1   (0.890) 0.890 0.938 0.968 0.892 0.890 0.890 0.906 0.961 
   3   (0.110) 0.110 0.062 0.032 0.108 0.110 0.110 0.094 0.039 

Locus 2225 : 
2 alleles
3.6% missing data
   1   (0.866) 0.866 0.814 0.963 0.939 0.866 0.866 0.656 0.950 
   4   (0.134) 0.134 0.186 0.037 0.061 0.134 0.134 0.344 0.050 

Locus 2226 : 
2 alleles
11.6% missing data
   1   (0.187) 0.187 0.197 0.157 0.108 0.187 0.187 0.020 0.329 
   3   (0.813) 0.813 0.803 0.843 0.892 0.813 0.813 0.980 0.671 

Locus 2227 : 
2 alleles
2.9% missing data
   4   (0.835) 0.835 0.831 0.947 0.855 0.835 0.835 0.976 0.954 
   1   (0.165) 0.165 0.169 0.053 0.145 0.165 0.165 0.024 0.046 

Locus 2228 : 
2 alleles
4.3% missing data
   2   (0.846) 0.846 0.896 0.986 0.825 0.846 0.846 0.989 0.963 
   4   (0.154) 0.154 0.104 0.014 0.175 0.154 0.154 0.011 0.037 

Locus 2229 : 
2 alleles
3.6% missing data
   2   (0.940) 0.940 0.992 0.998 0.889 0.940 0.940 0.993 0.994 
   4   (0.060) 0.060 0.008 0.002 0.111 0.060 0.060 0.007 0.006 

Locus 2230 : 
2 alleles
13.8% missing data
   4   (0.908) 0.908 0.948 0.988 0.930 0.908 0.908 0.972 0.956 
   2   (0.092) 0.092 0.052 0.012 0.070 0.092 0.092 0.028 0.044 

Locus 2231 : 
2 alleles
5.1% missing data
   2   (0.685) 0.685 0.752 0.750 0.688 0.685 0.685 0.665 0.601 
   1   (0.315) 0.315 0.248 0.250 0.312 0.315 0.315 0.335 0.399 

Locus 2232 : 
2 alleles
2.9% missing data
   1   (0.901) 0.901 0.916 0.985 0.959 0.900 0.901 0.992 0.950 
   2   (0.099) 0.099 0.084 0.015 0.041 0.100 0.099 0.008 0.050 

Locus 2233 : 
2 alleles
2.9% missing data
   2   (0.921) 0.921 0.986 0.984 0.923 0.921 0.921 0.984 0.592 
   4   (0.079) 0.079 0.014 0.016 0.077 0.079 0.079 0.016 0.408 

Locus 2234 : 
2 alleles
6.5% missing data
   4   (0.862) 0.862 0.894 0.310 0.908 0.862 0.862 0.993 0.967 
   2   (0.138) 0.138 0.106 0.690 0.092 0.138 0.138 0.007 0.033 

Locus 2235 : 
2 alleles
11.6% missing data
   1   (0.925) 0.925 0.973 0.951 0.941 0.925 0.925 0.883 0.977 
   2   (0.075) 0.075 0.027 0.049 0.059 0.075 0.075 0.117 0.023 

Locus 2236 : 
2 alleles
10.9% missing data
   2   (0.905) 0.905 0.908 0.661 0.950 0.905 0.905 0.885 0.978 
   4   (0.095) 0.095 0.092 0.339 0.050 0.095 0.095 0.115 0.022 

Locus 2237 : 
2 alleles
10.9% missing data
   1   (0.926) 0.926 0.891 0.868 0.976 0.926 0.926 0.911 0.965 
   3   (0.074) 0.074 0.109 0.132 0.024 0.074 0.074 0.089 0.035 

Locus 2238 : 
2 alleles
17.4% missing data
   2   (0.952) 0.953 0.844 0.988 0.994 0.953 0.952 0.995 0.917 
   4   (0.048) 0.047 0.156 0.012 0.006 0.047 0.048 0.005 0.083 

Locus 2239 : 
2 alleles
3.6% missing data
   1   (0.932) 0.932 0.891 0.988 0.988 0.932 0.932 0.988 0.792 
   3   (0.068) 0.068 0.109 0.012 0.012 0.068 0.068 0.012 0.208 

Locus 2240 : 
2 alleles
10.9% missing data
   1   (0.911) 0.911 0.969 0.924 0.938 0.912 0.911 0.996 0.818 
   3   (0.089) 0.089 0.031 0.076 0.062 0.088 0.089 0.004 0.182 

Locus 2241 : 
2 alleles
10.9% missing data
   3   (0.892) 0.892 0.941 0.881 0.898 0.892 0.892 0.986 0.975 
   1   (0.108) 0.108 0.059 0.119 0.102 0.108 0.108 0.014 0.025 

Locus 2242 : 
2 alleles
5.1% missing data
   1   (0.896) 0.896 0.898 0.993 0.934 0.896 0.896 0.966 0.967 
   4   (0.104) 0.104 0.102 0.007 0.066 0.104 0.104 0.034 0.033 

Locus 2243 : 
2 alleles
14.5% missing data
   1   (0.912) 0.912 0.936 0.979 0.943 0.912 0.912 0.860 0.964 
   4   (0.088) 0.088 0.064 0.021 0.057 0.088 0.088 0.140 0.036 

Locus 2244 : 
2 alleles
9.4% missing data
   2   (0.865) 0.865 0.915 0.529 0.897 0.865 0.865 0.918 0.964 
   4   (0.135) 0.135 0.085 0.471 0.103 0.135 0.135 0.082 0.036 

Locus 2245 : 
2 alleles
11.6% missing data
   3   (0.896) 0.896 0.956 0.923 0.890 0.896 0.896 0.980 0.983 
   1   (0.104) 0.104 0.044 0.077 0.110 0.104 0.104 0.020 0.017 

Locus 2246 : 
2 alleles
3.6% missing data
   3   (0.491) 0.491 0.473 0.031 0.465 0.492 0.491 0.960 0.513 
   4   (0.509) 0.509 0.527 0.969 0.535 0.508 0.509 0.040 0.487 

Locus 2247 : 
2 alleles
2.9% missing data
   2   (0.840) 0.841 0.904 0.973 0.789 0.841 0.841 0.907 0.961 
   4   (0.160) 0.159 0.096 0.027 0.211 0.159 0.159 0.093 0.039 

Locus 2248 : 
2 alleles
15.2% missing data
   1   (0.757) 0.757 0.853 0.834 0.669 0.757 0.757 0.739 0.920 
   4   (0.243) 0.243 0.147 0.166 0.331 0.243 0.243 0.261 0.080 

Locus 2249 : 
2 alleles
13.8% missing data
   4   (0.903) 0.903 0.938 0.983 0.930 0.903 0.903 0.970 0.936 
   3   (0.097) 0.097 0.062 0.017 0.070 0.097 0.097 0.030 0.064 

Locus 2250 : 
2 alleles
12.3% missing data
[truncated: 92,538 more chars]
