# Supplementary material for: Population genomic response to geographic gradients by widespread and endemic fishes of the Arabian Peninsula
Source: Ecol Evol. 2020 Apr 12;10(10):4314–30. doi: 10.1002/ece3.6199 (PMC7246217; doi:10.1002/ece3.6199)
Supplement: Supplementary file 6 — Appendix S1 [file ECE3-10-4314-s006.zip › Appendix S1, STRUCTURE and PCA Plots, Dryad/STRUCTURE/C. austriacus & C. melapterus/results_job_T37_q]

 C_aust_RS25  1 0.0117 0.0031 0.0010 0.9512 0.0147 0.0167 0.0007 0.0009 
 C_aust_RS25  1 0.0065 0.0012 0.0003 0.9717 0.0079 0.0097 0.0007 0.0020 
 C_aust_RS26  1 0.0080 0.0012 0.0004 0.9668 0.0100 0.0123 0.0006 0.0008 
 C_aust_RS26  1 0.0169 0.0042 0.0009 0.9363 0.0181 0.0223 0.0010 0.0005 
 C_aust_RS26  1 0.0136 0.0042 0.0008 0.9425 0.0161 0.0204 0.0019 0.0005 
 C_aust_RS26  1 0.0087 0.0020 0.0005 0.9625 0.0108 0.0137 0.0013 0.0006 
 C_aust_RS26  1 0.0138 0.0019 0.0007 0.9457 0.0164 0.0205 0.0006 0.0004 
 C_aust_RS26  1 0.0268 0.0094 0.0005 0.8873 0.0311 0.0401 0.0044 0.0004 
 C_aust_RS26  1 0.0092 0.0018 0.0005 0.9627 0.0112 0.0139 0.0004 0.0003 
 C_aust_RS26  1 0.0099 0.0020 0.0011 0.9580 0.0125 0.0152 0.0007 0.0006 
 C_aust_RS26  1 0.0158 0.0018 0.0005 0.9385 0.0189 0.0231 0.0008 0.0005 
 C_aust_RS26  1 0.0077 0.0020 0.0029 0.9653 0.0095 0.0115 0.0007 0.0005 
 C_aust_RS27  2 0.0058 0.0007 0.0010 0.9699 0.0087 0.0118 0.0003 0.0017 
 C_aust_RS27  2 0.0089 0.0011 0.0003 0.9544 0.0128 0.0179 0.0005 0.0041 
 C_aust_RS27  2 0.0110 0.0045 0.0007 0.9420 0.0165 0.0217 0.0005 0.0031 
 C_aust_RS27  2 0.0335 0.0020 0.0010 0.8394 0.0516 0.0663 0.0004 0.0057 
 C_aust_RS27  2 0.0445 0.0065 0.0005 0.7779 0.0664 0.0919 0.0014 0.0109 
 C_aust_RS27  2 0.0075 0.0008 0.0002 0.9632 0.0109 0.0143 0.0005 0.0026 
 C_aust_RS27  2 0.0034 0.0007 0.0003 0.9817 0.0050 0.0070 0.0002 0.0016 
 C_aust_RS27  2 0.0227 0.0066 0.0036 0.8797 0.0377 0.0449 0.0007 0.0042 
 C_aust_RS27  2 0.0080 0.0016 0.0003 0.9420 0.0118 0.0157 0.0021 0.0185 
 C_aust_RS27  2 0.0247 0.0016 0.0009 0.8892 0.0343 0.0463 0.0012 0.0018 
 C_aust_RS27  2 0.0161 0.0020 0.0006 0.9131 0.0265 0.0316 0.0003 0.0098 
 C_aust_RS27  2 0.0097 0.0010 0.0018 0.9524 0.0147 0.0188 0.0005 0.0011 
 C_aust_RS46  4 0.0076 0.0046 0.0002 0.9643 0.0070 0.0089 0.0004 0.0070 
 C_aust_RS48  4 0.0022 0.0011 0.0003 0.9909 0.0020 0.0024 0.0005 0.0006 
 C_aust_RS51  4 0.0055 0.0031 0.0004 0.9738 0.0055 0.0069 0.0019 0.0029 
 C_aust_RS53  4 0.0093 0.0015 0.0015 0.9674 0.0083 0.0110 0.0004 0.0006 
 C_aust_RS54  4 0.0058 0.0007 0.0008 0.9780 0.0055 0.0073 0.0007 0.0011 
 C_aust_RS55  4 0.0029 0.0018 0.0011 0.9853 0.0026 0.0037 0.0019 0.0008 
 C_aust_RS57  4 0.0024 0.0006 0.0010 0.9889 0.0023 0.0029 0.0004 0.0014 
 C_aust_RS58  4 0.0023 0.0009 0.0005 0.9900 0.0023 0.0028 0.0007 0.0006 
 C_aust_RS59  4 0.0092 0.0027 0.0013 0.9451 0.0092 0.0120 0.0056 0.0149 
 C_aust_RS97  4 0.0073 0.0023 0.0007 0.9699 0.0071 0.0096 0.0022 0.0008 
 C_aust_RS98  4 0.0031 0.0006 0.0003 0.9877 0.0030 0.0037 0.0003 0.0013 
 C_aust_RS52  9 0.0055 0.0009 0.0008 0.9793 0.0060 0.0066 0.0003 0.0006 
 C_aust_RS53  9 0.0056 0.0025 0.0011 0.9740 0.0058 0.0066 0.0003 0.0042 
 C_aust_RS53  9 0.0015 0.0008 0.0004 0.9911 0.0018 0.0018 0.0018 0.0007 
 C_aust_RS53  9 0.0020 0.0007 0.0006 0.9904 0.0024 0.0026 0.0004 0.0010 
 C_aust_RS53  9 0.0040 0.0014 0.0016 0.9805 0.0042 0.0046 0.0018 0.0019 
 C_aust_RS53  9 0.0084 0.0017 0.0090 0.9636 0.0075 0.0085 0.0008 0.0004 
 C_aust_RS53  9 0.0072 0.0012 0.0007 0.9518 0.0087 0.0090 0.0006 0.0207 
 C_aust_RS53  9 0.0016 0.0010 0.0004 0.9927 0.0017 0.0019 0.0002 0.0004 
 C_aust_RS53  9 0.0035 0.0008 0.0012 0.9853 0.0036 0.0040 0.0005 0.0011 
 C_aust_RS53  9 0.0041 0.0015 0.0011 0.9834 0.0043 0.0050 0.0002 0.0004 
 C_aust_RS53  9 0.0014 0.0010 0.0009 0.9922 0.0018 0.0019 0.0004 0.0004 
 C_aust_RS53  9 0.0047 0.0010 0.0005 0.9823 0.0052 0.0056 0.0001 0.0006 
 C_aust_RS14 10 0.0128 0.0030 0.0008 0.9385 0.0172 0.0262 0.0014 0.0002 
 C_aust_RS14 10 0.0271 0.0040 0.0008 0.8769 0.0371 0.0535 0.0004 0.0002 
 C_aust_RS14 10 0.0222 0.0018 0.0007 0.8997 0.0307 0.0443 0.0002 0.0003 
 C_aust_RS14 10 0.0201 0.0024 0.0021 0.9064 0.0279 0.0405 0.0003 0.0002 
 C_aust_RS15 10 0.0139 0.0019 0.0053 0.9307 0.0189 0.0286 0.0003 0.0005 
 C_aust_RS17 10 0.0472 0.0055 0.0012 0.7909 0.0671 0.0874 0.0003 0.0003 
 C_aust_RS26 10 0.0230 0.0042 0.0048 0.8855 0.0339 0.0479 0.0004 0.0003 
 C_aust_RS26 10 0.0096 0.0026 0.0021 0.9510 0.0137 0.0207 0.0002 0.0002 
 C_aust_RS26 10 0.0389 0.0055 0.0030 0.8246 0.0540 0.0730 0.0008 0.0002 
 C_aust_RS27 10 0.0167 0.0015 0.0006 0.9252 0.0220 0.0335 0.0002 0.0002 
 C_aust_RS27 10 0.0082 0.0011 0.0015 0.9594 0.0116 0.0177 0.0003 0.0002 
 C_aust_RS27 10 0.0149 0.0020 0.0010 0.9290 0.0214 0.0308 0.0007 0.0004 
 C_aust_RS35 20 0.0131 0.0013 0.0006 0.9618 0.0078 0.0140 0.0008 0.0007 
 C_aust_RS36 20 0.0142 0.0016 0.0009 0.9425 0.0074 0.0141 0.0188 0.0005 
 C_aust_RS36 20 0.0182 0.0031 0.0003 0.9448 0.0103 0.0185 0.0040 0.0008 
 C_aust_RS37 20 0.0249 0.0024 0.0004 0.9307 0.0138 0.0254 0.0016 0.0008 
 C_aust_RS37 20 0.0365 0.0051 0.0005 0.8955 0.0232 0.0384 0.0006 0.0004 
 C_aust_RS37 20 0.0163 0.0015 0.0019 0.9506 0.0096 0.0174 0.0012 0.0015 
 C_aust_RS37 20 0.0213 0.0013 0.0004 0.9389 0.0121 0.0216 0.0005 0.0038 
 C_aust_RS37 20 0.0191 0.0019 0.0007 0.9430 0.0111 0.0204 0.0031 0.0006 
 C_aust_RS37 20 0.0374 0.0030 0.0007 0.8928 0.0237 0.0402 0.0014 0.0008 
 C_aust_RS37 20 0.0202 0.0018 0.0007 0.9398 0.0126 0.0217 0.0010 0.0022 
 C_aust_RS37 20 0.0321 0.0023 0.0017 0.9046 0.0190 0.0352 0.0046 0.0005 
 C_aust_RS37 20 0.0351 0.0034 0.0003 0.8987 0.0227 0.0387 0.0007 0.0004 
  C_aust_A1b 22 0.0046 0.0005 0.0035 0.9883 0.0009 0.0012 0.0008 0.0002 
   C_aust_A2 22 0.0392 0.0113 0.0014 0.9229 0.0087 0.0111 0.0046 0.0009 
   C_aust_A3 22 0.0072 0.0046 0.0035 0.9797 0.0016 0.0021 0.0008 0.0005 
   C_aust_A4 22 0.0079 0.0019 0.0017 0.9790 0.0017 0.0024 0.0052 0.0002 
   C_aust_A5 22 0.0062 0.0020 0.0011 0.9858 0.0015 0.0019 0.0009 0.0005 
   C_aust_A6 22 0.0076 0.0008 0.0011 0.9824 0.0015 0.0022 0.0033 0.0011 
   C_aust_A7 22 0.0074 0.0010 0.0007 0.9858 0.0016 0.0023 0.0006 0.0005 
 C_melap_RS4 12 0.0026 0.7341 0.0353 0.0016 0.0034 0.0027 0.0655 0.1548 
 C_melap_RS4 12 0.0008 0.8823 0.0224 0.0006 0.0010 0.0011 0.0081 0.0837 
 C_melap_RS4 12 0.0017 0.7420 0.0699 0.0022 0.0028 0.0029 0.0222 0.1565 
 C_melap_RS4 12 0.0006 0.7724 0.0381 0.0009 0.0010 0.0010 0.0091 0.1768 
 C_melap_RS4 12 0.0012 0.7756 0.0149 0.0026 0.0017 0.0020 0.0528 0.1493 
 C_melap_RS4 12 0.0009 0.8539 0.0070 0.0014 0.0012 0.0011 0.0187 0.1156 
 C_melap_RS4 12 0.0009 0.8413 0.0134 0.0014 0.0010 0.0009 0.0488 0.0924 
 C_melap_RS4 12 0.0003 0.2946 0.6183 0.0004 0.0005 0.0005 0.0085 0.0768 
 C_melap_RS4 12 0.0018 0.8004 0.0518 0.0033 0.0031 0.0030 0.0055 0.1311 
 C_melap_RS4 12 0.0005 0.8501 0.0097 0.0007 0.0008 0.0009 0.0168 0.1204 
 C_melap_RS4 12 0.0034 0.7485 0.0860 0.0020 0.0072 0.0096 0.0326 0.1108 
 C_melap_RS4 12 0.0012 0.8216 0.0137 0.0014 0.0015 0.0016 0.0076 0.1513 
 C_melap_RS4 13 0.0002 0.0075 0.0001 0.0001 0.0004 0.0003 0.0006 0.9908 
 C_melap_RS4 13 0.0007 0.0146 0.0003 0.0002 0.0010 0.0007 0.0027 0.9798 
 C_melap_RS4 13 0.0032 0.8400 0.0020 0.0007 0.0055 0.0042 0.0112 0.1334 
 C_melap_RS4 13 0.0453 0.7118 0.0009 0.0008 0.0814 0.0518 0.0055 0.1024 
 C_melap_RS4 13 0.0079 0.8909 0.0056 0.0008 0.0153 0.0129 0.0012 0.0654 
 C_melap_RS4 13 0.0900 0.5956 0.0005 0.0005 0.1387 0.1336 0.0045 0.0366 
 C_melap_RS4 13 0.0058 0.8333 0.0020 0.0012 0.0143 0.0129 0.0064 0.1241 
 C_melap_RS4 13 0.0296 0.8250 0.0041 0.0015 0.0454 0.0358 0.0009 0.0577 
 C_melap_RS4 13 0.0078 0.7972 0.0004 0.0024 0.0123 0.0128 0.0527 0.1144 
 C_melap_RS4 13 0.0141 0.9021 0.0067 0.0009 0.0230 0.0176 0.0077 0.0279 
 C_melap_RS4 13 0.0018 0.9246 0.0014 0.0009 0.0036 0.0024 0.0160 0.0493 
 C_melap_RS4 13 0.0072 0.8229 0.0123 0.0018 0.0144 0.0149 0.0114 0.1151 
 C_melap_RS1 14 0.0013 0.8484 0.0015 0.0040 0.0018 0.0028 0.0937 0.0464 
 C_melap_RS1 14 0.0005 0.2916 0.0010 0.0011 0.0007 0.0010 0.6642 0.0398 
 C_melap_RS1 14 0.0025 0.8342 0.0017 0.0046 0.0049 0.0055 0.0384 0.1083 
 C_melap_RS1 14 0.0056 0.7321 0.0020 0.0064 0.0085 0.0121 0.0544 0.1790 
 C_melap_RS1 14 0.0025 0.8173 0.0005 0.0059 0.0049 0.0059 0.0206 0.1425 
 C_melap_RS1 14 0.0030 0.8324 0.0022 0.0141 0.0061 0.0084 0.0557 0.0782 
 C_melap_RS1 14 0.0006 0.7372 0.0016 0.0015 0.0011 0.0013 0.0265 0.2303 
 C_melap_RS1 14 0.0020 0.7701 0.0018 0.0034 0.0053 0.0052 0.0592 0.1529 
 C_melap_RS1 14 0.0018 0.8188 0.0008 0.0049 0.0034 0.0047 0.0317 0.1339 
 C_melap_RS1 14 0.0047 0.8273 0.0022 0.0049 0.0088 0.0099 0.0111 0.1309 
 C_melap_RS1 14 0.0029 0.8546 0.0106 0.0029 0.0059 0.0062 0.0186 0.0981 
 C_melap_RS1 14 0.0006 0.8114 0.0009 0.0023 0.0011 0.0014 0.0924 0.0898 
 C_melap_RS4 16 0.0286 0.7413 0.0175 0.0029 0.0238 0.0270 0.0364 0.1226 
 C_melap_RS4 16 0.0225 0.8007 0.0168 0.0024 0.0187 0.0224 0.0137 0.1029 
 C_melap_RS4 16 0.0191 0.7855 0.0382 0.0014 0.0169 0.0192 0.0147 0.1049 
 C_melap_RS4 16 0.0534 0.7241 0.0067 0.0034 0.0452 0.0563 0.0112 0.0998 
 C_melap_RS4 16 0.0397 0.7094 0.0135 0.0028 0.0361 0.0397 0.0193 0.1395 
 C_melap_RS4 16 0.0148 0.8000 0.0165 0.0016 0.0127 0.0139 0.0149 0.1255 
 C_melap_RS4 16 0.0211 0.7615 0.0141 0.0019 0.0184 0.0204 0.0608 0.1017 
 C_melap_RS4 16 0.0238 0.7886 0.0244 0.0035 0.0197 0.0230 0.0144 0.1025 
 C_melap_RS4 16 0.0240 0.8061 0.0114 0.0025 0.0204 0.0230 0.0206 0.0920 
 C_melap_RS4 16 0.0253 0.7601 0.0171 0.0047 0.0206 0.0245 0.0219 0.1258 
 C_melap_RS4 16 0.0125 0.8470 0.0104 0.0023 0.0106 0.0116 0.0333 0.0723 
 C_melap_RS4 16 0.0273 0.8014 0.0134 0.0033 0.0224 0.0255 0.0132 0.0935 
 C_melap_RS5 19 0.0161 0.7661 0.0653 0.0023 0.0103 0.0252 0.0213 0.0935 
 C_melap_RS5 19 0.0318 0.7183 0.0229 0.0042 0.0193 0.0466 0.0245 0.1325 
 C_melap_RS5 19 0.0378 0.7555 0.0324 0.0030 0.0252 0.0615 0.0093 0.0752 
 C_melap_RS5 19 0.0306 0.7593 0.0411 0.0023 0.0199 0.0474 0.0099 0.0895 
 C_melap_RS5 19 0.0116 0.7679 0.0312 0.0018 0.0071 0.0174 0.0361 0.1269 
 C_melap_RS5 19 0.0109 0.7841 0.0186 0.0021 0.0072 0.0168 0.0072 0.1531 
 C_melap_RS5 19 0.0288 0.7591 0.0377 0.0035 0.0175 0.0434 0.0154 0.0946 
 C_melap_RS5 19 0.0194 0.7302 0.0738 0.0052 0.0107 0.0275 0.0135 0.1197 
 C_melap_RS5 19 0.0243 0.7911 0.0268 0.0027 0.0142 0.0359 0.0232 0.0819 
 C_melap_RS5 19 0.0173 0.8023 0.0415 0.0036 0.0109 0.0279 0.0098 0.0867 
 C_melap_RS5 19 0.0395 0.7298 0.0329 0.0078 0.0225 0.0565 0.0099 0.1010 
 C_melap_RS5 19 0.0129 0.7925 0.0385 0.0020 0.0083 0.0186 0.0110 0.1163 
