# Supplementary material for: Population genomic response to geographic gradients by widespread and endemic fishes of the Arabian Peninsula
Source: Ecol Evol. 2020 Apr 12;10(10):4314–30. doi: 10.1002/ece3.6199 (PMC7246217; doi:10.1002/ece3.6199)
Supplement: Supplementary file 6 — Appendix S1 [file ECE3-10-4314-s006.zip › Appendix S1, STRUCTURE and PCA Plots, Dryad/STRUCTURE/C. austriacus & C. melapterus/results_job_T38_f]

----------------------------------------------------
STRUCTURE by Pritchard, Stephens and Donnelly (2000)
     and Falush, Stephens and Pritchard (2003)
       Code by Pritchard, Falush and Hubisz
             Version 2.3.4 (Jul 2012)
----------------------------------------------------


Command line arguments:   /home/compartido2/pablo_saenz/Structure/structure_kernel_src/structure -m parameter_job_T38 
Input File:    /home/compartido2/pablo_saenz/joey/structure/C_aus_x_C_mel/data_job_T38

Run parameters:
   138 individuals
   2782 loci
   8 populations assumed
   200000 Burn-in period
   300000 Reps
LOCPRIOR model used


--------------------------------------------
Proportion of membership of each pre-defined
 population in each of the 8 clusters

Given    Inferred Clusters                                          Number of
 Pop       1      2      3      4      5      6      7      8      Individuals

  1:     0.022  0.002  0.001  0.297  0.001  0.006  0.003  0.668       12
  2:     0.024  0.001  0.007  0.280  0.001  0.006  0.003  0.678       12
  4:     0.028  0.002  0.003  0.205  0.001  0.004  0.002  0.756       11
  9:     0.019  0.000  0.002  0.227  0.001  0.005  0.001  0.743       12
 10:     0.024  0.001  0.000  0.196  0.003  0.015  0.003  0.757       12
 12:     0.002  0.019  0.138  0.002  0.081  0.003  0.754  0.001       12
 13:     0.001  0.009  0.251  0.008  0.003  0.039  0.686  0.002       12
 14:     0.001  0.099  0.131  0.002  0.002  0.024  0.739  0.002       12
 16:     0.008  0.019  0.123  0.006  0.015  0.032  0.793  0.004       12
 19:     0.006  0.017  0.126  0.011  0.039  0.046  0.751  0.004       12
 20:     0.022  0.003  0.001  0.293  0.001  0.008  0.003  0.669       12
 22:     0.070  0.004  0.001  0.127  0.001  0.014  0.003  0.780        7
--------------------------------------------

Allele-freq. divergence among pops (Net nucleotide distance),
computed using point estimates of P.

      1       2       3       4       5       6       7       8      
 1      -    0.0602  0.0509  0.0219  0.0670  0.0391  0.0295  0.0221  
 2   0.0602     -    0.0566  0.0413  0.0761  0.0621  0.0372  0.0431  
 3   0.0509  0.0566     -    0.0311  0.0673  0.0510  0.0268  0.0337  
 4   0.0219  0.0413  0.0311     -    0.0483  0.0290  0.0108  0.0039  
 5   0.0670  0.0761  0.0673  0.0483     -    0.0674  0.0459  0.0504  
 6   0.0391  0.0621  0.0510  0.0290  0.0674     -    0.0268  0.0317  
 7   0.0295  0.0372  0.0268  0.0108  0.0459  0.0268     -    0.0128  
 8   0.0221  0.0431  0.0337  0.0039  0.0504  0.0317  0.0128     -    

Average distances (expected heterozygosity) between individuals in same cluster:
cluster  1  : 0.2121 
cluster  2  : 0.1559 
cluster  3  : 0.1867 
cluster  4  : 0.2490 
cluster  5  : 0.1589 
cluster  6  : 0.2696 
cluster  7  : 0.2297 
cluster  8  : 0.2336 

--------------------------------------------
Estimated Ln Prob of Data   = -270521.7
Mean value of ln likelihood = -264228.7
Variance of ln likelihood   = 12586.1
Mean value of alpha         = 2.4504

Mean value of alpha_local for each location:
	location  1:  0.4604  0.0668  0.0400  5.9084  0.0549  0.1407  0.0965  13.4736
	location  2:  0.3721  0.0381  0.1527  3.9283  0.0287  0.1028  0.0653  9.2226
	location  4:  0.4853  0.0547  0.0724  2.9720  0.0324  0.0877  0.0505  11.2347
	location  9:  0.2780  0.0221  0.0458  2.6172  0.0419  0.1011  0.0450  8.4295
	location 10:  0.2692  0.0311  0.0222  1.8328  0.0587  0.1986  0.0600  6.9321
	location 12:  0.0457  0.2107  1.5431  0.0428  0.4944  0.0510  6.1763  0.0325
	location 13:  0.0165  0.0658  0.5527  0.0387  0.0255  0.1359  0.8663  0.0186
	location 14:  0.0315  0.8279  1.6008  0.0416  0.0517  0.3061  8.3146  0.0545
	location 16:  0.1651  0.3778  2.3314  0.1258  0.3414  0.5283  12.9896  0.1126
	location 19:  0.2741  0.7528  5.3471  0.4992  1.7670  1.9393  29.7065  0.1809
	location 20:  0.5847  0.0879  0.0427  6.2604  0.0379  0.1720  0.1080  14.2122
	location 22:  0.3050  0.0588  0.0318  0.6689  0.0321  0.0618  0.0502  4.0441

Mean value of Fst_1         = 0.9872
Mean value of Fst_2         = 0.9748
Mean value of Fst_3         = 0.3852
Mean value of Fst_4         = 0.1031
Mean value of Fst_5         = 0.9851
Mean value of Fst_6         = 0.9909
Mean value of Fst_7         = 0.0787
Mean value of Fst_8         = 0.0641

Mean value of r = 0.1082

Inferred ancestry of individuals:
        Label (%Miss) Pop:  Inferred clusters
  1 C_aust_RS25    (1)    1 :  0.038 0.001 0.001 0.224 0.002 0.006 0.004 0.724 
  2 C_aust_RS25    (2)    1 :  0.034 0.001 0.001 0.334 0.000 0.008 0.001 0.621 
  3 C_aust_RS26    (1)    1 :  0.024 0.001 0.001 0.448 0.001 0.005 0.001 0.520 
  4 C_aust_RS26    (0)    1 :  0.016 0.002 0.001 0.230 0.001 0.005 0.005 0.741 
  5 C_aust_RS26    (1)    1 :  0.013 0.002 0.001 0.221 0.001 0.009 0.004 0.748 
  6 C_aust_RS26    (1)    1 :  0.012 0.002 0.001 0.286 0.001 0.003 0.002 0.693 
  7 C_aust_RS26    (0)    1 :  0.041 0.001 0.001 0.362 0.001 0.013 0.002 0.579 
  8 C_aust_RS26    (0)    1 :  0.020 0.007 0.001 0.286 0.001 0.007 0.011 0.669 
  9 C_aust_RS26    (1)    1 :  0.016 0.001 0.000 0.324 0.001 0.003 0.002 0.652 
 10 C_aust_RS26    (0)    1 :  0.041 0.001 0.001 0.289 0.002 0.002 0.002 0.661 
 11 C_aust_RS26    (2)    1 :  0.007 0.002 0.001 0.298 0.001 0.010 0.002 0.680 
 12 C_aust_RS26    (0)    1 :  0.006 0.001 0.001 0.257 0.004 0.001 0.002 0.728 
 13 C_aust_RS27    (4)    2 :  0.082 0.000 0.002 0.232 0.001 0.010 0.001 0.672 
 14 C_aust_RS27    (1)    2 :  0.012 0.001 0.005 0.233 0.000 0.002 0.001 0.746 
 15 C_aust_RS27    (1)    2 :  0.008 0.001 0.005 0.198 0.001 0.002 0.006 0.781 
 16 C_aust_RS27    (2)    2 :  0.021 0.001 0.009 0.232 0.001 0.024 0.002 0.709 
 17 C_aust_RS27    (4)    2 :  0.021 0.002 0.021 0.343 0.001 0.008 0.011 0.594 
 18 C_aust_RS27    (1)    2 :  0.011 0.001 0.003 0.270 0.000 0.006 0.001 0.708 
 19 C_aust_RS27   (10)    2 :  0.019 0.000 0.002 0.158 0.000 0.007 0.001 0.812 
 20 C_aust_RS27    (2)    2 :  0.057 0.001 0.005 0.342 0.002 0.008 0.006 0.579 
 21 C_aust_RS27    (4)    2 :  0.007 0.003 0.015 0.287 0.000 0.001 0.002 0.684 
 22 C_aust_RS27    (1)    2 :  0.015 0.001 0.002 0.443 0.001 0.001 0.002 0.535 
 23 C_aust_RS27    (1)    2 :  0.013 0.000 0.013 0.272 0.000 0.003 0.003 0.696 
 24 C_aust_RS27    (0)    2 :  0.019 0.001 0.002 0.352 0.001 0.001 0.001 0.623 
 25 C_aust_RS46    (5)    4 :  0.023 0.001 0.007 0.240 0.000 0.005 0.003 0.720 
 26 C_aust_RS48    (8)    4 :  0.059 0.001 0.001 0.182 0.000 0.002 0.001 0.754 
 27 C_aust_RS51    (4)    4 :  0.022 0.002 0.003 0.217 0.000 0.003 0.003 0.749 
 28 C_aust_RS53    (1)    4 :  0.066 0.001 0.001 0.274 0.001 0.015 0.001 0.641 
 29 C_aust_RS54    (2)    4 :  0.013 0.001 0.001 0.238 0.001 0.001 0.001 0.743 
 30 C_aust_RS55   (14)    4 :  0.019 0.002 0.001 0.100 0.001 0.003 0.002 0.871 
 31 C_aust_RS57    (3)    4 :  0.008 0.001 0.002 0.095 0.001 0.001 0.001 0.891 
 32 C_aust_RS58    (1)    4 :  0.034 0.002 0.001 0.207 0.000 0.004 0.001 0.752 
 33 C_aust_RS59    (2)    4 :  0.026 0.007 0.012 0.287 0.001 0.003 0.002 0.662 
 34 C_aust_RS97    (2)    4 :  0.013 0.003 0.001 0.199 0.001 0.002 0.003 0.778 
 35 C_aust_RS98    (1)    4 :  0.023 0.001 0.002 0.217 0.000 0.004 0.001 0.753 
 36 C_aust_RS52    (2)    9 :  0.010 0.000 0.001 0.243 0.001 0.004 0.001 0.739 
 37 C_aust_RS53    (4)    9 :  0.009 0.000 0.004 0.268 0.001 0.003 0.002 0.712 
 38 C_aust_RS53    (6)    9 :  0.014 0.001 0.001 0.113 0.001 0.001 0.001 0.868 
 39 C_aust_RS53    (3)    9 :  0.006 0.000 0.001 0.180 0.001 0.002 0.001 0.808 
 40 C_aust_RS53    (9)    9 :  0.044 0.001 0.001 0.449 0.001 0.006 0.001 0.497 
 41 C_aust_RS53    (4)    9 :  0.039 0.000 0.001 0.400 0.006 0.005 0.001 0.548 
 42 C_aust_RS53    (4)    9 :  0.033 0.001 0.016 0.123 0.001 0.018 0.002 0.806 
 43 C_aust_RS53    (3)    9 :  0.011 0.000 0.001 0.172 0.001 0.005 0.001 0.810 
 44 C_aust_RS53    (8)    9 :  0.027 0.000 0.001 0.146 0.001 0.010 0.001 0.813 
 45 C_aust_RS53    (2)    9 :  0.010 0.000 0.000 0.303 0.001 0.002 0.001 0.682 
 46 C_aust_RS53    (6)    9 :  0.007 0.000 0.000 0.138 0.001 0.001 0.002 0.850 
 47 C_aust_RS53    (2)    9 :  0.019 0.000 0.001 0.195 0.001 0.005 0.001 0.778 
 48 C_aust_RS14    (2)   10 :  0.015 0.003 0.000 0.106 0.001 0.004 0.004 0.868 
 49 C_aust_RS14    (3)   10 :  0.010 0.001 0.000 0.189 0.001 0.015 0.006 0.777 
 50 C_aust_RS14    (1)   10 :  0.031 0.000 0.001 0.134 0.001 0.013 0.002 0.818 
 51 C_aust_RS14    (1)   10 :  0.038 0.001 0.000 0.255 0.003 0.004 0.002 0.696 
 52 C_aust_RS15    (1)   10 :  0.007 0.001 0.001 0.251 0.007 0.003 0.002 0.728 
 53 C_aust_RS17    (1)   10 :  0.058 0.001 0.000 0.375 0.002 0.015 0.008 0.541 
 54 C_aust_RS26    (3)   10 :  0.004 0.001 0.000 0.145 0.005 0.042 0.003 0.800 
 55 C_aust_RS26    (1)   10 :  0.050 0.000 0.000 0.222 0.002 0.012 0.002 0.711 
 56 C_aust_RS26    (1)   10 :  0.009 0.002 0.000 0.353 0.005 0.015 0.006 0.612 
 57 C_aust_RS27    (0)   10 :  0.044 0.000 0.000 0.124 0.001 0.051 0.001 0.779 
 58 C_aust_RS27    (8)   10 :  0.012 0.001 0.000 0.090 0.002 0.006 0.001 0.888 
 59 C_aust_RS27    (1)   10 :  0.007 0.002 0.001 0.113 0.002 0.006 0.002 0.867 
 60 C_aust_RS35    (1)   20 :  0.014 0.001 0.001 0.361 0.001 0.003 0.002 0.618 
 61 C_aust_RS36   (11)   20 :  0.008 0.015 0.000 0.260 0.001 0.005 0.002 0.709 
 62 C_aust_RS36    (4)   20 :  0.040 0.004 0.001 0.277 0.000 0.011 0.004 0.662 
 63 C_aust_RS37    (2)   20 :  0.019 0.002 0.001 0.230 0.000 0.004 0.003 0.740 
 64 C_aust_RS37    (1)   20 :  0.021 0.001 0.000 0.277 0.001 0.005 0.007 0.687 
 65 C_aust_RS37    (1)   20 :  0.011 0.001 0.001 0.321 0.002 0.002 0.002 0.660 
 66 C_aust_RS37    (2)   20 :  0.021 0.001 0.003 0.307 0.000 0.011 0.002 0.655 
 67 C_aust_RS37    (1)   20 :  0.029 0.004 0.001 0.277 0.001 0.012 0.003 0.673 
 68 C_aust_RS37    (1)   20 :  0.036 0.002 0.001 0.318 0.001 0.014 0.004 0.624 
 69 C_aust_RS37    (0)   20 :  0.013 0.001 0.002 0.332 0.001 0.003 0.002 0.646 
 70 C_aust_RS37    (0)   20 :  0.023 0.005 0.000 0.336 0.001 0.017 0.003 0.615 
 71 C_aust_RS37    (0)   20 :  0.029 0.001 0.000 0.216 0.000 0.013 0.005 0.736 
 72 C_aust_A1b    (6)   22 :  0.020 0.002 0.000 0.131 0.002 0.001 0.001 0.843 
 73 C_aust_A2    (4)   22 :  0.020 0.005 0.001 0.322 0.001 0.002 0.007 0.642 
 74 C_aust_A3   (21)   22 :  0.328 0.002 0.001 0.036 0.002 0.070 0.004 0.558 
 75 C_aust_A4    (7)   22 :  0.025 0.011 0.000 0.163 0.001 0.004 0.003 0.793 
 76 C_aust_A5   (13)   22 :  0.008 0.002 0.001 0.028 0.001 0.001 0.003 0.956 
 77 C_aust_A6    (8)   22 :  0.075 0.005 0.003 0.079 0.001 0.016 0.001 0.821 
 78 C_aust_A7    (2)   22 :  0.014 0.001 0.001 0.128 0.000 0.003 0.001 0.851 
 79 C_melap_RS4   (19)   12 :  0.011 0.055 0.169 0.002 0.035 0.006 0.720 0.001 
 80 C_melap_RS4   (20)   12 :  0.002 0.006 0.093 0.001 0.023 0.002 0.873 0.001 
 81 C_melap_RS4   (19)   12 :  0.001 0.015 0.169 0.002 0.069 0.002 0.740 0.002 
 82 C_melap_RS4   (27)   12 :  0.001 0.006 0.189 0.001 0.030 0.000 0.773 0.001 
 83 C_melap_RS4   (20)   12 :  0.001 0.040 0.158 0.002 0.014 0.000 0.784 0.002 
 84 C_melap_RS4   (22)   12 :  0.001 0.015 0.128 0.002 0.007 0.001 0.847 0.001 
 85 C_melap_RS4   (24)   12 :  0.001 0.039 0.101 0.001 0.012 0.002 0.843 0.001 
 86 C_melap_RS4   (34)   12 :  0.000 0.007 0.089 0.001 0.623 0.001 0.279 0.000 
 87 C_melap_RS4   (20)   12 :  0.002 0.003 0.140 0.002 0.051 0.001 0.798 0.003 
 88 C_melap_RS4   (29)   12 :  0.001 0.014 0.131 0.001 0.010 0.001 0.842 0.001 
 89 C_melap_RS4   (22)   12 :  0.005 0.023 0.124 0.003 0.085 0.024 0.735 0.001 
 90 C_melap_RS4   (23)   12 :  0.001 0.004 0.163 0.002 0.012 0.001 0.816 0.001 
 91 C_melap_RS4   (29)   13 :  0.000 0.001 0.991 0.000 0.000 0.000 0.008 0.000 
 92 C_melap_RS4    (7)   13 :  0.000 0.002 0.983 0.000 0.000 0.001 0.012 0.000 
 93 C_melap_RS4   (12)   13 :  0.000 0.008 0.153 0.001 0.002 0.112 0.725 0.000 
 94 C_melap_RS4   (14)   13 :  0.001 0.008 0.135 0.014 0.001 0.056 0.783 0.001 
 95 C_melap_RS4   (11)   13 :  0.001 0.001 0.084 0.002 0.005 0.007 0.899 0.000 
 96 C_melap_RS4   (15)   13 :  0.003 0.007 0.082 0.051 0.001 0.123 0.722 0.012 
 97 C_melap_RS4    (9)   13 :  0.000 0.005 0.142 0.002 0.003 0.065 0.782 0.001 
 98 C_melap_RS4    (8)   13 :  0.002 0.001 0.080 0.018 0.002 0.009 0.886 0.002 
 99 C_melap_RS4    (8)   13 :  0.001 0.040 0.134 0.005 0.000 0.020 0.797 0.003 
100 C_melap_RS4    (8)   13 :  0.001 0.009 0.043 0.001 0.005 0.044 0.896 0.001 
101 C_melap_RS4   (23)   13 :  0.002 0.013 0.057 0.001 0.001 0.001 0.924 0.001 
102 C_melap_RS4    (7)   13 :  0.003 0.015 0.134 0.003 0.015 0.033 0.796 0.001 
103 C_melap_RS1   (23)   14 :  0.001 0.094 0.053 0.001 0.002 0.005 0.843 0.002 
104 C_melap_RS1   (41)   14 :  0.000 0.660 0.044 0.000 0.002 0.007 0.286 0.001 
105 C_melap_RS1   (14)   14 :  0.001 0.037 0.122 0.003 0.002 0.017 0.817 0.002 
106 C_melap_RS1   (13)   14 :  0.001 0.055 0.193 0.002 0.003 0.033 0.711 0.003 
107 C_melap_RS1   (12)   14 :  0.001 0.022 0.152 0.004 0.001 0.009 0.810 0.002 
108 C_melap_RS1   (13)   14 :  0.003 0.063 0.090 0.004 0.003 0.011 0.821 0.006 
109 C_melap_RS1   (18)   14 :  0.001 0.035 0.244 0.001 0.002 0.007 0.710 0.001 
110 C_melap_RS1   (14)   14 :  0.001 0.060 0.171 0.001 0.002 0.064 0.699 0.002 
111 C_melap_RS1   (12)   14 :  0.000 0.037 0.148 0.001 0.001 0.014 0.797 0.002 
112 C_melap_RS1   (13)   14 :  0.001 0.012 0.146 0.002 0.002 0.055 0.781 0.002 
113 C_melap_RS1   (12)   14 :  0.000 0.021 0.110 0.001 0.006 0.059 0.801 0.001 
114 C_melap_RS1   (24)   14 :  0.001 0.090 0.100 0.001 0.001 0.006 0.799 0.001 
115 C_melap_RS4    (3)   16 :  0.005 0.036 0.146 0.005 0.017 0.052 0.735 0.005 
116 C_melap_RS4    (4)   16 :  0.002 0.010 0.118 0.004 0.016 0.041 0.805 0.004 
117 C_melap_RS4   (13)   16 :  0.005 0.009 0.119 0.002 0.038 0.042 0.783 0.002 
118 C_melap_RS4   (10)   16 :  0.007 0.008 0.123 0.031 0.004 0.063 0.754 0.010 
119 C_melap_RS4    (3)   16 :  0.004 0.019 0.170 0.005 0.014 0.107 0.675 0.006 
120 C_melap_RS4    (5)   16 :  0.003 0.009 0.139 0.002 0.015 0.007 0.824 0.002 
121 C_melap_RS4    (3)   16 :  0.002 0.058 0.117 0.003 0.011 0.013 0.792 0.003 
122 C_melap_RS4    (2)   16 :  0.003 0.010 0.118 0.005 0.026 0.010 0.823 0.005 
123 C_melap_RS4    (6)   16 :  0.013 0.016 0.106 0.004 0.009 0.020 0.830 0.003 
124 C_melap_RS4    (8)   16 :  0.027 0.018 0.143 0.006 0.017 0.011 0.771 0.008 
125 C_melap_RS4   (16)   16 :  0.006 0.024 0.073 0.002 0.007 0.008 0.878 0.002 
126 C_melap_RS4    (4)   16 :  0.018 0.008 0.105 0.004 0.010 0.009 0.841 0.004 
127 C_melap_RS5    (2)   19 :  0.007 0.018 0.112 0.007 0.063 0.045 0.745 0.002 
128 C_melap_RS5    (2)   19 :  0.015 0.026 0.152 0.011 0.028 0.046 0.719 0.004 
129 C_melap_RS5   (14)   19 :  0.007 0.012 0.099 0.012 0.035 0.079 0.752 0.004 
130 C_melap_RS5   (11)   19 :  0.004 0.014 0.110 0.015 0.038 0.064 0.752 0.003 
131 C_melap_RS5    (2)   19 :  0.003 0.031 0.142 0.006 0.033 0.019 0.764 0.002 
132 C_melap_RS5    (6)   19 :  0.003 0.010 0.167 0.006 0.024 0.029 0.760 0.002 
133 C_melap_RS5    (3)   19 :  0.010 0.017 0.116 0.010 0.041 0.039 0.765 0.004 
134 C_melap_RS5    (8)   19 :  0.007 0.015 0.137 0.016 0.060 0.030 0.730 0.005 
135 C_melap_RS5    (2)   19 :  0.003 0.022 0.103 0.010 0.032 0.046 0.780 0.003 
136 C_melap_RS5    (4)   19 :  0.002 0.012 0.106 0.013 0.044 0.044 0.775 0.003 
137 C_melap_RS5    (2)   19 :  0.007 0.013 0.126 0.023 0.037 0.059 0.723 0.012 
138 C_melap_RS5    (7)   19 :  0.007 0.013 0.136 0.007 0.038 0.054 0.744 0.002 


Estimated Allele Frequencies in each cluster
First column gives estimated ancestral frequencies


Locus 1 : 
2 alleles
14.5% missing data
   1   (0.887) 0.640 0.990 0.978 0.914 0.700 0.836 0.946 0.893 
   3   (0.113) 0.360 0.010 0.022 0.086 0.300 0.164 0.054 0.107 

Locus 2 : 
2 alleles
14.5% missing data
   2   (0.440) 0.740 0.436 0.112 0.466 0.923 0.704 0.410 0.425 
   4   (0.560) 0.260 0.564 0.888 0.534 0.077 0.296 0.590 0.575 

Locus 3 : 
2 alleles
5.1% missing data
   1   (0.895) 0.965 0.917 0.980 0.939 0.995 0.985 0.951 0.840 
   4   (0.105) 0.035 0.083 0.020 0.061 0.005 0.015 0.049 0.160 

Locus 4 : 
2 alleles
10.1% missing data
   1   (0.095) 0.081 0.011 0.030 0.052 0.289 0.030 0.135 0.043 
   4   (0.905) 0.919 0.989 0.970 0.948 0.711 0.970 0.865 0.957 

Locus 5 : 
2 alleles
2.2% missing data
   2   (0.890) 0.991 0.993 0.728 0.923 0.983 0.978 0.899 0.945 
   4   (0.110) 0.009 0.007 0.272 0.077 0.017 0.022 0.101 0.055 

Locus 6 : 
2 alleles
5.1% missing data
   3   (0.896) 0.968 0.932 0.850 0.920 0.997 0.978 0.970 0.884 
   2   (0.104) 0.032 0.068 0.150 0.080 0.003 0.022 0.030 0.116 

Locus 7 : 
2 alleles
10.1% missing data
   1   (0.576) 0.241 0.939 0.626 0.510 0.576 0.692 0.803 0.408 
   3   (0.424) 0.759 0.061 0.374 0.490 0.424 0.308 0.197 0.592 

Locus 8 : 
2 alleles
15.9% missing data
   2   (0.787) 0.895 0.830 0.388 0.825 0.774 0.850 0.792 0.856 
   4   (0.213) 0.105 0.170 0.612 0.175 0.226 0.150 0.208 0.144 

Locus 9 : 
2 alleles
2.2% missing data
   3   (0.915) 0.964 0.995 0.977 0.929 0.899 0.976 0.925 0.955 
   1   (0.085) 0.036 0.005 0.023 0.071 0.101 0.024 0.075 0.045 

Locus 10 : 
2 alleles
7.2% missing data
   1   (0.579) 0.741 0.982 0.355 0.508 0.481 0.540 0.490 0.707 
   3   (0.421) 0.259 0.018 0.645 0.492 0.519 0.460 0.510 0.293 

Locus 11 : 
2 alleles
6.5% missing data
   4   (0.760) 0.894 0.877 0.202 0.872 0.046 0.931 0.834 0.761 
   1   (0.240) 0.106 0.123 0.798 0.128 0.954 0.069 0.166 0.239 

Locus 12 : 
2 alleles
5.8% missing data
   1   (0.297) 0.432 0.042 0.067 0.360 0.077 0.153 0.206 0.384 
   3   (0.703) 0.568 0.958 0.933 0.640 0.923 0.847 0.794 0.616 

Locus 13 : 
2 alleles
1.4% missing data
   3   (0.915) 0.983 0.925 0.976 0.936 0.995 0.920 0.876 0.969 
   4   (0.085) 0.017 0.075 0.024 0.064 0.005 0.080 0.124 0.031 

Locus 14 : 
2 alleles
18.1% missing data
   1   (0.878) 0.602 0.933 0.968 0.888 0.837 0.853 0.879 0.936 
   4   (0.122) 0.398 0.067 0.032 0.112 0.163 0.147 0.121 0.064 

Locus 15 : 
2 alleles
14.5% missing data
   2   (0.107) 0.282 0.008 0.237 0.079 0.009 0.105 0.054 0.069 
   4   (0.893) 0.718 0.992 0.763 0.921 0.991 0.895 0.946 0.931 

Locus 16 : 
2 alleles
19.6% missing data
   1   (0.910) 0.798 0.994 0.982 0.915 0.983 0.549 0.970 0.914 
   4   (0.090) 0.202 0.006 0.018 0.085 0.017 0.451 0.030 0.086 

Locus 17 : 
2 alleles
9.4% missing data
   1   (0.921) 0.959 0.941 0.683 0.964 0.996 0.976 0.933 0.973 
   3   (0.079) 0.041 0.059 0.317 0.036 0.004 0.024 0.067 0.027 

Locus 18 : 
2 alleles
6.5% missing data
   4   (0.791) 0.908 0.945 0.803 0.818 0.975 0.737 0.789 0.830 
   2   (0.209) 0.092 0.055 0.197 0.182 0.025 0.263 0.211 0.170 

Locus 19 : 
2 alleles
2.2% missing data
   2   (0.883) 0.978 0.987 0.950 0.907 0.935 0.950 0.904 0.903 
   1   (0.117) 0.022 0.013 0.050 0.093 0.065 0.050 0.096 0.097 

Locus 20 : 
2 alleles
17.4% missing data
   1   (0.917) 0.964 0.998 0.989 0.860 0.997 0.989 0.988 0.845 
   3   (0.083) 0.036 0.002 0.011 0.140 0.003 0.011 0.012 0.155 

Locus 21 : 
2 alleles
17.4% missing data
   3   (0.248) 0.425 0.084 0.068 0.246 0.022 0.285 0.244 0.246 
   4   (0.752) 0.575 0.916 0.932 0.754 0.978 0.715 0.756 0.754 

Locus 22 : 
2 alleles
3.6% missing data
   2   (0.143) 0.032 0.307 0.210 0.146 0.032 0.264 0.143 0.058 
   4   (0.857) 0.968 0.693 0.790 0.854 0.968 0.736 0.857 0.942 

Locus 23 : 
2 alleles
4.3% missing data
   2   (0.896) 0.899 0.983 0.964 0.900 0.989 0.729 0.911 0.941 
   1   (0.104) 0.101 0.017 0.036 0.100 0.011 0.271 0.089 0.059 

Locus 24 : 
2 alleles
12.3% missing data
   4   (0.737) 0.917 0.805 0.579 0.735 0.642 0.288 0.831 0.756 
   2   (0.263) 0.083 0.195 0.421 0.265 0.358 0.712 0.169 0.244 

Locus 25 : 
2 alleles
6.5% missing data
   2   (0.408) 0.387 0.962 0.460 0.343 0.413 0.555 0.473 0.323 
   4   (0.592) 0.613 0.038 0.540 0.657 0.587 0.445 0.527 0.677 

Locus 26 : 
2 alleles
8.0% missing data
   1   (0.839) 0.371 0.866 0.962 0.817 0.990 0.780 0.929 0.825 
   3   (0.161) 0.629 0.134 0.038 0.183 0.010 0.220 0.071 0.175 

Locus 27 : 
2 alleles
10.1% missing data
   2   (0.299) 0.414 0.038 0.245 0.327 0.027 0.251 0.368 0.223 
   3   (0.701) 0.586 0.962 0.755 0.673 0.973 0.749 0.632 0.777 

Locus 28 : 
2 alleles
3.6% missing data
   2   (0.339) 0.176 0.035 0.130 0.294 0.042 0.301 0.413 0.372 
   3   (0.661) 0.824 0.965 0.870 0.706 0.958 0.699 0.587 0.628 

Locus 29 : 
2 alleles
13.8% missing data
   4   (0.246) 0.137 0.153 0.060 0.242 0.255 0.184 0.200 0.298 
   2   (0.754) 0.863 0.847 0.940 0.758 0.745 0.816 0.800 0.702 

Locus 30 : 
2 alleles
10.9% missing data
   3   (0.860) 0.918 0.050 0.886 0.895 0.879 0.751 0.837 0.946 
   1   (0.140) 0.082 0.950 0.114 0.105 0.121 0.249 0.163 0.054 

Locus 31 : 
2 alleles
12.3% missing data
   2   (0.923) 0.924 0.990 0.987 0.914 0.946 0.986 0.978 0.923 
   4   (0.077) 0.076 0.010 0.013 0.086 0.054 0.014 0.022 0.077 

Locus 32 : 
2 alleles
8.0% missing data
   3   (0.810) 0.838 0.687 0.588 0.876 0.787 0.618 0.786 0.893 
   1   (0.190) 0.162 0.313 0.412 0.124 0.213 0.382 0.214 0.107 

Locus 33 : 
2 alleles
6.5% missing data
   4   (0.901) 0.947 0.989 0.973 0.824 0.992 0.410 0.950 0.950 
   2   (0.099) 0.053 0.011 0.027 0.176 0.008 0.590 0.050 0.050 

Locus 34 : 
2 alleles
5.1% missing data
   3   (0.768) 0.609 0.984 0.941 0.709 0.803 0.578 0.866 0.737 
   1   (0.232) 0.391 0.016 0.059 0.291 0.197 0.422 0.134 0.263 

Locus 35 : 
2 alleles
2.2% missing data
   2   (0.899) 0.986 0.949 0.969 0.894 0.222 0.859 0.955 0.941 
   4   (0.101) 0.014 0.051 0.031 0.106 0.778 0.141 0.045 0.059 

Locus 36 : 
2 alleles
13.8% missing data
   4   (0.191) 0.068 0.044 0.423 0.092 0.219 0.070 0.211 0.168 
   2   (0.809) 0.932 0.956 0.577 0.908 0.781 0.930 0.789 0.832 

Locus 37 : 
2 alleles
2.9% missing data
   1   (0.093) 0.036 0.057 0.023 0.148 0.008 0.016 0.058 0.050 
   3   (0.907) 0.964 0.943 0.977 0.852 0.992 0.984 0.942 0.950 

Locus 38 : 
2 alleles
2.2% missing data
   1   (0.181) 0.210 0.010 0.072 0.262 0.022 0.091 0.157 0.137 
   3   (0.819) 0.790 0.990 0.928 0.738 0.978 0.909 0.843 0.863 

Locus 39 : 
2 alleles
2.2% missing data
   3   (0.903) 0.981 0.996 0.762 0.928 0.958 0.993 0.934 0.954 
   1   (0.097) 0.019 0.004 0.238 0.072 0.042 0.007 0.066 0.046 

Locus 40 : 
2 alleles
19.6% missing data
   1   (0.883) 0.940 0.990 0.969 0.904 0.984 0.928 0.892 0.908 
   2   (0.117) 0.060 0.010 0.031 0.096 0.016 0.072 0.108 0.092 

Locus 41 : 
2 alleles
1.4% missing data
   1   (0.761) 0.678 0.976 0.530 0.816 0.976 0.823 0.775 0.783 
   4   (0.239) 0.322 0.024 0.470 0.184 0.024 0.177 0.225 0.217 

Locus 42 : 
2 alleles
2.2% missing data
   2   (0.838) 0.803 0.991 0.939 0.885 0.694 0.697 0.853 0.856 
   4   (0.162) 0.197 0.009 0.061 0.115 0.306 0.303 0.147 0.144 

Locus 43 : 
2 alleles
13.8% missing data
   1   (0.112) 0.024 0.043 0.057 0.094 0.095 0.297 0.114 0.060 
   3   (0.888) 0.976 0.957 0.943 0.906 0.905 0.703 0.886 0.940 

Locus 44 : 
2 alleles
2.2% missing data
   3   (0.914) 0.979 0.990 0.879 0.883 0.998 0.985 0.990 0.893 
   1   (0.086) 0.021 0.010 0.121 0.117 0.002 0.015 0.010 0.107 

Locus 45 : 
2 alleles
8.0% missing data
   1   (0.904) 0.875 0.941 0.967 0.805 0.959 0.942 0.913 0.971 
   3   (0.096) 0.125 0.059 0.033 0.195 0.041 0.058 0.087 0.029 

Locus 46 : 
2 alleles
10.1% missing data
   2   (0.883) 0.972 0.957 0.983 0.887 0.888 0.975 0.962 0.808 
   4   (0.117) 0.028 0.043 0.017 0.113 0.112 0.025 0.038 0.192 

Locus 47 : 
2 alleles
10.9% missing data
   1   (0.330) 0.093 0.300 0.076 0.322 0.500 0.187 0.304 0.394 
   3   (0.670) 0.907 0.700 0.924 0.678 0.500 0.813 0.696 0.606 

Locus 48 : 
2 alleles
10.1% missing data
   2   (0.815) 0.812 0.060 0.965 0.786 0.045 0.915 0.931 0.828 
   3   (0.185) 0.188 0.940 0.035 0.214 0.955 0.085 0.069 0.172 

Locus 49 : 
2 alleles
6.5% missing data
   2   (0.860) 0.875 0.973 0.950 0.839 0.973 0.868 0.922 0.857 
   4   (0.140) 0.125 0.027 0.050 0.161 0.027 0.132 0.078 0.143 

Locus 50 : 
2 alleles
5.1% missing data
   2   (0.896) 0.893 0.517 0.937 0.891 0.980 0.924 0.921 0.953 
   1   (0.104) 0.107 0.483 0.063 0.109 0.020 0.076 0.079 0.047 

Locus 51 : 
2 alleles
12.3% missing data
   2   (0.847) 0.951 0.981 0.948 0.870 0.783 0.877 0.834 0.881 
   4   (0.153) 0.049 0.019 0.052 0.130 0.217 0.123 0.166 0.119 

Locus 52 : 
2 alleles
5.1% missing data
   1   (0.856) 0.857 0.847 0.973 0.891 0.994 0.906 0.958 0.685 
   3   (0.144) 0.143 0.153 0.027 0.109 0.006 0.094 0.042 0.315 

Locus 53 : 
2 alleles
5.8% missing data
   2   (0.653) 0.820 0.744 0.895 0.624 0.942 0.411 0.640 0.648 
   4   (0.347) 0.180 0.256 0.105 0.376 0.058 0.589 0.360 0.352 

Locus 54 : 
2 alleles
2.9% missing data
   3   (0.912) 0.985 0.995 0.967 0.941 0.020 0.955 0.959 0.953 
   1   (0.088) 0.015 0.005 0.033 0.059 0.980 0.045 0.041 0.047 

Locus 55 : 
2 alleles
4.3% missing data
   2   (0.911) 0.909 0.995 0.978 0.925 0.982 0.893 0.955 0.924 
   4   (0.089) 0.091 0.005 0.022 0.075 0.018 0.107 0.045 0.076 

Locus 56 : 
2 alleles
3.6% missing data
   2   (0.847) 0.959 0.985 0.964 0.858 0.975 0.924 0.936 0.738 
   4   (0.153) 0.041 0.015 0.036 0.142 0.025 0.076 0.064 0.262 

Locus 57 : 
2 alleles
13.8% missing data
   2   (0.905) 0.994 0.945 0.626 0.953 0.992 0.828 0.919 0.961 
   4   (0.095) 0.006 0.055 0.374 0.047 0.008 0.172 0.081 0.039 

Locus 58 : 
2 alleles
9.4% missing data
   3   (0.873) 0.945 0.995 0.740 0.857 0.961 0.722 0.951 0.897 
   1   (0.127) 0.055 0.005 0.260 0.143 0.039 0.278 0.049 0.103 

Locus 59 : 
2 alleles
4.3% missing data
   2   (0.769) 0.971 0.742 0.221 0.854 0.194 0.903 0.734 0.868 
   4   (0.231) 0.029 0.258 0.779 0.146 0.806 0.097 0.266 0.132 

Locus 60 : 
2 alleles
6.5% missing data
   2   (0.450) 0.608 0.480 0.108 0.527 0.925 0.213 0.302 0.552 
   4   (0.550) 0.392 0.520 0.892 0.473 0.075 0.787 0.698 0.448 

Locus 61 : 
2 alleles
5.1% missing data
   4   (0.277) 0.218 0.186 0.070 0.286 0.348 0.242 0.180 0.371 
   2   (0.723) 0.782 0.814 0.930 0.714 0.652 0.758 0.820 0.629 

Locus 62 : 
2 alleles
11.6% missing data
   1   (0.913) 0.891 0.988 0.974 0.943 0.871 0.935 0.943 0.937 
   3   (0.087) 0.109 0.012 0.026 0.057 0.129 0.065 0.057 0.063 

Locus 63 : 
2 alleles
9.4% missing data
   1   (0.275) 0.299 0.021 0.759 0.244 0.305 0.323 0.312 0.172 
   3   (0.725) 0.701 0.979 0.241 0.756 0.695 0.677 0.688 0.828 

Locus 64 : 
2 alleles
2.9% missing data
   3   (0.873) 0.766 0.949 0.955 0.849 0.996 0.923 0.943 0.866 
   4   (0.127) 0.234 0.051 0.045 0.151 0.004 0.077 0.057 0.134 

Locus 65 : 
2 alleles
4.3% missing data
   4   (0.872) 0.897 0.994 0.974 0.768 0.885 0.602 0.925 0.919 
   2   (0.128) 0.103 0.006 0.026 0.232 0.115 0.398 0.075 0.081 

Locus 66 : 
2 alleles
13.8% missing data
   2   (0.659) 0.926 0.602 0.711 0.495 0.936 0.651 0.659 0.754 
   4   (0.341) 0.074 0.398 0.289 0.505 0.064 0.349 0.341 0.246 

Locus 67 : 
2 alleles
13.0% missing data
   1   (0.201) 0.240 0.979 0.096 0.250 0.103 0.060 0.104 0.186 
   3   (0.799) 0.760 0.021 0.904 0.750 0.897 0.940 0.896 0.814 

Locus 68 : 
2 alleles
4.3% missing data
   3   (0.834) 0.868 0.947 0.955 0.863 0.033 0.535 0.886 0.874 
   1   (0.166) 0.132 0.053 0.045 0.137 0.967 0.465 0.114 0.126 

Locus 69 : 
2 alleles
11.6% missing data
   1   (0.765) 0.290 0.986 0.753 0.671 0.855 0.815 0.938 0.667 
   2   (0.235) 0.710 0.014 0.247 0.329 0.145 0.185 0.062 0.333 

Locus 70 : 
2 alleles
13.0% missing data
   2   (0.856) 0.701 0.867 0.949 0.886 0.921 0.859 0.916 0.843 
   4   (0.144) 0.299 0.133 0.051 0.114 0.079 0.141 0.084 0.157 

Locus 71 : 
2 alleles
14.5% missing data
   2   (0.934) 0.997 0.773 0.923 0.977 0.993 0.821 0.920 0.981 
   4   (0.066) 0.003 0.227 0.077 0.023 0.007 0.179 0.080 0.019 

Locus 72 : 
2 alleles
7.2% missing data
   2   (0.210) 0.316 0.019 0.057 0.145 0.241 0.235 0.186 0.254 
   3   (0.790) 0.684 0.981 0.943 0.855 0.759 0.765 0.814 0.746 

Locus 73 : 
2 alleles
14.5% missing data
   1   (0.883) 0.944 0.932 0.970 0.908 0.991 0.928 0.911 0.889 
   3   (0.117) 0.056 0.068 0.030 0.092 0.009 0.072 0.089 0.111 

Locus 74 : 
2 alleles
13.0% missing data
   1   (0.623) 0.740 0.469 0.491 0.711 0.569 0.548 0.538 0.689 
   4   (0.377) 0.260 0.531 0.509 0.289 0.431 0.452 0.462 0.311 

Locus 75 : 
2 alleles
13.8% missing data
   2   (0.827) 0.733 0.954 0.944 0.851 0.784 0.820 0.823 0.862 
   4   (0.173) 0.267 0.046 0.056 0.149 0.216 0.180 0.177 0.138 

Locus 76 : 
2 alleles
13.8% missing data
   1   (0.879) 0.977 0.993 0.973 0.837 0.861 0.965 0.895 0.924 
   3   (0.121) 0.023 0.007 0.027 0.163 0.139 0.035 0.105 0.076 

Locus 77 : 
2 alleles
13.0% missing data
   1   (0.428) 0.280 0.961 0.419 0.324 0.403 0.492 0.482 0.414 
   2   (0.572) 0.720 0.039 0.581 0.676 0.597 0.508 0.518 0.586 

Locus 78 : 
2 alleles
10.9% missing data
   2   (0.881) 0.962 0.902 0.979 0.901 0.913 0.863 0.944 0.847 
   4   (0.119) 0.038 0.098 0.021 0.099 0.087 0.137 0.056 0.153 

Locus 79 : 
2 alleles
13.8% missing data
   4   (0.249) 0.428 0.155 0.053 0.274 0.265 0.116 0.168 0.298 
   2   (0.751) 0.572 0.845 0.947 0.726 0.735 0.884 0.832 0.702 

Locus 80 : 
2 alleles
5.1% missing data
   2   (0.894) 0.953 0.530 0.954 0.881 0.969 0.913 0.937 0.938 
   4   (0.106) 0.047 0.470 0.046 0.119 0.031 0.087 0.063 0.062 

Locus 81 : 
2 alleles
14.5% missing data
   2   (0.865) 0.878 0.878 0.951 0.911 0.967 0.751 0.847 0.904 
   4   (0.135) 0.122 0.122 0.049 0.089 0.033 0.249 0.153 0.096 

Locus 82 : 
2 alleles
1.4% missing data
   1   (0.914) 0.893 0.880 0.970 0.911 0.970 0.977 0.950 0.948 
   3   (0.086) 0.107 0.120 0.030 0.089 0.030 0.023 0.050 0.052 

Locus 83 : 
2 alleles
4.3% missing data
   2   (0.282) 0.380 0.110 0.597 0.409 0.050 0.614 0.166 0.225 
   4   (0.718) 0.620 0.890 0.403 0.591 0.950 0.386 0.834 0.775 

Locus 84 : 
2 alleles
10.1% missing data
   3   (0.917) 0.846 0.995 0.982 0.931 0.881 0.914 0.971 0.918 
   1   (0.083) 0.154 0.005 0.018 0.069 0.119 0.086 0.029 0.082 

Locus 85 : 
2 alleles
11.6% missing data
   4   (0.793) 0.912 0.982 0.273 0.831 0.761 0.967 0.875 0.795 
   3   (0.207) 0.088 0.018 0.727 0.169 0.239 0.033 0.125 0.205 

Locus 86 : 
2 alleles
2.9% missing data
   2   (0.910) 0.954 0.952 0.977 0.956 0.727 0.852 0.903 0.955 
   1   (0.090) 0.046 0.048 0.023 0.044 0.273 0.148 0.097 0.045 

Locus 87 : 
2 alleles
12.3% missing data
   3   (0.858) 0.899 0.885 0.961 0.898 0.104 0.934 0.804 0.935 
   1   (0.142) 0.101 0.115 0.039 0.102 0.896 0.066 0.196 0.065 

Locus 88 : 
2 alleles
5.8% missing data
   4   (0.912) 0.997 0.904 0.481 0.982 0.921 0.902 0.590 0.990 
   2   (0.088) 0.003 0.096 0.519 0.018 0.079 0.098 0.410 0.010 

Locus 89 : 
2 alleles
5.8% missing data
   2   (0.260) 0.167 0.340 0.096 0.236 0.416 0.142 0.263 0.248 
   4   (0.740) 0.833 0.660 0.904 0.764 0.584 0.858 0.737 0.752 

Locus 90 : 
2 alleles
8.0% missing data
   4   (0.244) 0.558 0.040 0.091 0.217 0.017 0.246 0.177 0.308 
   2   (0.756) 0.442 0.960 0.909 0.783 0.983 0.754 0.823 0.692 

Locus 91 : 
2 alleles
3.6% missing data
   2   (0.891) 0.930 0.870 0.664 0.890 0.989 0.940 0.917 0.959 
   4   (0.109) 0.070 0.130 0.336 0.110 0.011 0.060 0.083 0.041 

Locus 92 : 
2 alleles
10.9% missing data
   4   (0.796) 0.853 0.981 0.947 0.753 0.880 0.830 0.790 0.832 
   3   (0.204) 0.147 0.019 0.053 0.247 0.120 0.170 0.210 0.168 

Locus 93 : 
2 alleles
4.3% missing data
   1   (0.869) 0.910 0.043 0.706 0.889 0.987 0.933 0.938 0.926 
   3   (0.131) 0.090 0.957 0.294 0.111 0.013 0.067 0.062 0.074 

Locus 94 : 
2 alleles
9.4% missing data
   2   (0.954) 0.998 0.869 0.984 0.991 0.894 0.917 0.851 0.995 
   1   (0.046) 0.002 0.131 0.016 0.009 0.106 0.083 0.149 0.005 

Locus 95 : 
2 alleles
2.9% missing data
   2   (0.862) 0.897 0.940 0.941 0.889 0.824 0.950 0.826 0.916 
   4   (0.138) 0.103 0.060 0.059 0.111 0.176 0.050 0.174 0.084 

Locus 96 : 
2 alleles
2.9% missing data
   3   (0.915) 0.982 0.941 0.967 0.916 0.993 0.879 0.908 0.968 
   2   (0.085) 0.018 0.059 0.033 0.084 0.007 0.121 0.092 0.032 

Locus 97 : 
2 alleles
1.4% missing data
   1   (0.936) 0.683 0.999 0.995 0.913 0.998 0.892 0.993 0.915 
   3   (0.064) 0.317 0.001 0.005 0.087 0.002 0.108 0.007 0.085 

Locus 98 : 
2 alleles
13.0% missing data
   4   (0.908) 0.961 0.947 0.927 0.951 0.513 0.975 0.952 0.927 
   3   (0.092) 0.039 0.053 0.073 0.049 0.487 0.025 0.048 0.073 

Locus 99 : 
2 alleles
4.3% missing data
   4   (0.915) 0.955 0.992 0.964 0.948 0.973 0.977 0.924 0.948 
   2   (0.085) 0.045 0.008 0.036 0.052 0.027 0.023 0.076 0.052 

Locus 100 : 
2 alleles
13.0% missing data
   1   (0.754) 0.959 0.784 0.215 0.832 0.943 0.719 0.735 0.814 
   3   (0.246) 0.041 0.216 0.785 0.168 0.057 0.281 0.265 0.186 

Locus 101 : 
2 alleles
10.9% missing data
   4   (0.904) 0.976 0.991 0.947 0.949 0.931 0.926 0.898 0.938 
   2   (0.096) 0.024 0.009 0.053 0.051 0.069 0.074 0.102 0.062 

Locus 102 : 
2 alleles
16.7% missing data
   3   (0.867) 0.909 0.990 0.958 0.860 0.898 0.703 0.917 0.882 
   1   (0.133) 0.091 0.010 0.042 0.140 0.102 0.297 0.083 0.118 

Locus 103 : 
2 alleles
5.1% missing data
   2   (0.741) 0.945 0.830 0.887 0.739 0.962 0.792 0.663 0.784 
   4   (0.259) 0.055 0.170 0.113 0.261 0.038 0.208 0.337 0.216 

Locus 104 : 
2 alleles
14.5% missing data
   2   (0.414) 0.128 0.029 0.136 0.444 0.960 0.531 0.463 0.387 
   4   (0.586) 0.872 0.971 0.864 0.556 0.040 0.469 0.537 0.613 

Locus 105 : 
2 alleles
8.0% missing data
   2   (0.454) 0.388 0.512 0.565 0.415 0.927 0.546 0.492 0.382 
   4   (0.546) 0.612 0.488 0.435 0.585 0.073 0.454 0.508 0.618 

Locus 106 : 
2 alleles
5.1% missing data
   4   (0.889) 0.934 0.942 0.968 0.895 0.962 0.793 0.898 0.932 
   3   (0.111) 0.066 0.058 0.032 0.105 0.038 0.207 0.102 0.068 

Locus 107 : 
2 alleles
13.0% missing data
   1   (0.847) 0.945 0.986 0.966 0.899 0.905 0.907 0.885 0.797 
   2   (0.153) 0.055 0.014 0.034 0.101 0.095 0.093 0.115 0.203 

Locus 108 : 
2 alleles
11.6% missing data
   1   (0.788) 0.818 0.980 0.680 0.804 0.979 0.876 0.876 0.746 
   3   (0.212) 0.182 0.020 0.320 0.196 0.021 0.124 0.124 0.254 

Locus 109 : 
2 alleles
5.1% missing data
   3   (0.779) 0.747 0.871 0.907 0.832 0.607 0.696 0.809 0.766 
   1   (0.221) 0.253 0.129 0.093 0.168 0.393 0.304 0.191 0.234 

Locus 110 : 
2 alleles
10.9% missing data
   1   (0.887) 0.930 0.986 0.953 0.898 0.921 0.650 0.923 0.917 
   3   (0.113) 0.070 0.014 0.047 0.102 0.079 0.350 0.077 0.083 

Locus 111 : 
2 alleles
13.8% missing data
   1   (0.463) 0.483 0.078 0.574 0.478 0.364 0.370 0.545 0.400 
   3   (0.537) 0.517 0.922 0.426 0.522 0.636 0.630 0.455 0.600 

Locus 112 : 
2 alleles
13.0% missing data
   2   (0.652) 0.256 0.712 0.920 0.714 0.960 0.251 0.642 0.623 
   4   (0.348) 0.744 0.288 0.080 0.286 0.040 0.749 0.358 0.377 

Locus 113 : 
2 alleles
3.6% missing data
   3   (0.902) 0.982 0.765 0.956 0.945 0.965 0.917 0.865 0.954 
   1   (0.098) 0.018 0.235 0.044 0.055 0.035 0.083 0.135 0.046 

Locus 114 : 
2 alleles
10.1% missing data
   4   (0.914) 0.913 0.998 0.991 0.852 0.997 0.956 0.985 0.878 
   2   (0.086) 0.087 0.002 0.009 0.148 0.003 0.044 0.015 0.122 

Locus 115 : 
2 alleles
13.8% missing data
   2   (0.698) 0.659 0.790 0.669 0.707 0.966 0.916 0.666 0.726 
   4   (0.302) 0.341 0.210 0.331 0.293 0.034 0.084 0.334 0.274 

Locus 116 : 
2 alleles
5.1% missing data
   1   (0.658) 0.608 0.610 0.878 0.671 0.449 0.632 0.645 0.677 
   3   (0.342) 0.392 0.390 0.122 0.329 0.551 0.368 0.355 0.323 

Locus 117 : 
2 alleles
2.9% missing data
   1   (0.737) 0.802 0.676 0.894 0.689 0.973 0.930 0.731 0.765 
   4   (0.263) 0.198 0.324 0.106 0.311 0.027 0.070 0.269 0.235 

Locus 118 : 
2 alleles
5.1% missing data
   2   (0.353) 0.315 0.039 0.133 0.301 0.043 0.314 0.322 0.476 
   4   (0.647) 0.685 0.961 0.867 0.699 0.957 0.686 0.678 0.524 

Locus 119 : 
2 alleles
6.5% missing data
   2   (0.605) 0.525 0.678 0.289 0.569 0.928 0.717 0.733 0.564 
   4   (0.395) 0.475 0.322 0.711 0.431 0.072 0.283 0.267 0.436 

Locus 120 : 
2 alleles
9.4% missing data
   3   (0.797) 0.892 0.112 0.938 0.786 0.712 0.642 0.832 0.859 
   4   (0.203) 0.108 0.888 0.062 0.214 0.288 0.358 0.168 0.141 

Locus 121 : 
2 alleles
13.8% missing data
   4   (0.901) 0.976 0.993 0.983 0.936 0.951 0.808 0.930 0.908 
   2   (0.099) 0.024 0.007 0.017 0.064 0.049 0.192 0.070 0.092 

Locus 122 : 
2 alleles
3.6% missing data
   3   (0.809) 0.597 0.973 0.613 0.860 0.710 0.656 0.820 0.881 
   2   (0.191) 0.403 0.027 0.387 0.140 0.290 0.344 0.180 0.119 

Locus 123 : 
2 alleles
13.0% missing data
   3   (0.911) 0.974 0.948 0.976 0.886 0.867 0.987 0.967 0.923 
   1   (0.089) 0.026 0.052 0.024 0.114 0.133 0.013 0.033 0.077 

Locus 124 : 
2 alleles
10.1% missing data
   1   (0.178) 0.141 0.136 0.230 0.194 0.035 0.128 0.087 0.182 
   3   (0.822) 0.859 0.864 0.770 0.806 0.965 0.872 0.913 0.818 

Locus 125 : 
2 alleles
5.1% missing data
   3   (0.817) 0.846 0.983 0.887 0.857 0.580 0.717 0.806 0.860 
   1   (0.183) 0.154 0.017 0.113 0.143 0.420 0.283 0.194 0.140 

Locus 126 : 
2 alleles
5.1% missing data
   1   (0.816) 0.900 0.984 0.957 0.866 0.331 0.897 0.841 0.806 
   3   (0.184) 0.100 0.016 0.043 0.134 0.669 0.103 0.159 0.194 

Locus 127 : 
2 alleles
13.8% missing data
   3   (0.714) 0.680 0.866 0.811 0.770 0.494 0.604 0.733 0.706 
   1   (0.286) 0.320 0.134 0.189 0.230 0.506 0.396 0.267 0.294 

Locus 128 : 
2 alleles
13.0% missing data
   1   (0.534) 0.515 0.923 0.509 0.556 0.951 0.754 0.522 0.471 
   3   (0.466) 0.485 0.077 0.491 0.444 0.049 0.246 0.478 0.529 

Locus 129 : 
2 alleles
8.0% missing data
   2   (0.818) 0.264 0.788 0.952 0.771 0.985 0.809 0.916 0.808 
   4   (0.182) 0.736 0.212 0.048 0.229 0.015 0.191 0.084 0.192 

Locus 130 : 
2 alleles
14.5% missing data
   3   (0.903) 0.970 0.861 0.968 0.860 0.989 0.869 0.929 0.954 
   1   (0.097) 0.030 0.139 0.032 0.140 0.011 0.131 0.071 0.046 

Locus 131 : 
2 alleles
18.1% missing data
   1   (0.919) 0.830 0.991 0.977 0.919 0.939 0.401 0.968 0.951 
   4   (0.081) 0.170 0.009 0.023 0.081 0.061 0.599 0.032 0.049 

Locus 132 : 
2 alleles
3.6% missing data
   2   (0.927) 0.958 0.997 0.988 0.939 0.998 0.937 0.982 0.909 
   4   (0.073) 0.042 0.003 0.012 0.061 0.002 0.063 0.018 0.091 

Locus 133 : 
2 alleles
5.8% missing data
   3   (0.794) 0.928 0.522 0.888 0.763 0.967 0.650 0.830 0.836 
   1   (0.206) 0.072 0.478 0.112 0.237 0.033 0.350 0.170 0.164 

Locus 134 : 
2 alleles
12.3% missing data
   2   (0.895) 0.954 0.987 0.976 0.857 0.920 0.864 0.954 0.907 
   4   (0.105) 0.046 0.013 0.024 0.143 0.080 0.136 0.046 0.093 

Locus 135 : 
2 alleles
5.1% missing data
   2   (0.889) 0.970 0.993 0.736 0.945 0.991 0.463 0.937 0.924 
   4   (0.111) 0.030 0.007 0.264 0.055 0.009 0.537 0.063 0.076 

Locus 136 : 
2 alleles
5.1% missing data
   2   (0.841) 0.968 0.975 0.668 0.879 0.800 0.739 0.823 0.905 
   1   (0.159) 0.032 0.025 0.332 0.121 0.200 0.261 0.177 0.095 

Locus 137 : 
2 alleles
12.3% missing data
   3   (0.892) 0.888 0.894 0.968 0.880 0.925 0.923 0.927 0.927 
   1   (0.108) 0.112 0.106 0.032 0.120 0.075 0.077 0.073 0.073 

Locus 138 : 
2 alleles
13.0% missing data
   2   (0.337) 0.378 0.289 0.257 0.283 0.190 0.434 0.262 0.423 
   4   (0.663) 0.622 0.711 0.743 0.717 0.810 0.566 0.738 0.577 

Locus 139 : 
2 alleles
11.6% missing data
   1   (0.892) 0.946 0.942 0.966 0.916 0.895 0.933 0.931 0.901 
   2   (0.108) 0.054 0.058 0.034 0.084 0.105 0.067 0.069 0.099 

Locus 140 : 
2 alleles
2.2% missing data
   3   (0.830) 0.963 0.976 0.645 0.891 0.984 0.976 0.817 0.872 
   1   (0.170) 0.037 0.024 0.355 0.109 0.016 0.024 0.183 0.128 

Locus 141 : 
2 alleles
5.1% missing data
   2   (0.890) 0.879 0.987 0.977 0.784 0.995 0.967 0.939 0.928 
   4   (0.110) 0.121 0.013 0.023 0.216 0.005 0.033 0.061 0.072 

Locus 142 : 
2 alleles
9.4% missing data
   1   (0.075) 0.034 0.002 0.007 0.091 0.024 0.023 0.011 0.162 
   3   (0.925) 0.966 0.998 0.993 0.909 0.976 0.977 0.989 0.838 

Locus 143 : 
2 alleles
4.3% missing data
   1   (0.411) 0.144 0.936 0.437 0.348 0.408 0.443 0.496 0.337 
   3   (0.589) 0.856 0.064 0.563 0.652 0.592 0.557 0.504 0.663 

Locus 144 : 
2 alleles
16.7% missing data
   2   (0.144) 0.142 0.133 0.032 0.162 0.101 0.139 0.137 0.099 
   4   (0.856) 0.858 0.867 0.968 0.838 0.899 0.861 0.863 0.901 

Locus 145 : 
2 alleles
16.7% missing data
   3   (0.874) 0.737 0.920 0.963 0.843 0.983 0.888 0.863 0.937 
   1   (0.126) 0.263 0.080 0.037 0.157 0.017 0.112 0.137 0.063 

Locus 146 : 
2 alleles
3.6% missing data
   4   (0.860) 0.963 0.921 0.967 0.901 0.922 0.933 0.833 0.886 
   2   (0.140) 0.037 0.079 0.033 0.099 0.078 0.067 0.167 0.114 

Locus 147 : 
2 alleles
12.3% missing data
   2   (0.453) 0.177 0.061 0.826 0.468 0.600 0.495 0.347 0.488 
   1   (0.547) 0.823 0.939 0.174 0.532 0.400 0.505 0.653 0.512 

Locus 148 : 
2 alleles
12.3% missing data
   4   (0.900) 0.944 0.994 0.840 0.921 0.905 0.925 0.950 0.941 
   2   (0.100) 0.056 0.006 0.160 0.079 0.095 0.075 0.050 0.059 

Locus 149 : 
2 alleles
3.6% missing data
   1   (0.868) 0.778 0.993 0.962 0.867 0.989 0.907 0.901 0.886 
   4   (0.132) 0.222 0.007 0.038 0.133 0.011 0.093 0.099 0.114 

Locus 150 : 
2 alleles
4.3% missing data
   1   (0.896) 0.940 0.897 0.967 0.926 0.990 0.929 0.904 0.929 
   3   (0.104) 0.060 0.103 0.033 0.074 0.010 0.071 0.096 0.071 

Locus 151 : 
2 alleles
7.2% missing data
   3   (0.902) 0.977 0.883 0.957 0.922 0.904 0.918 0.873 0.959 
   1   (0.098) 0.023 0.117 0.043 0.078 0.096 0.082 0.127 0.041 

Locus 152 : 
2 alleles
2.9% missing data
   4   (0.925) 0.990 0.943 0.979 0.965 0.983 0.808 0.970 0.921 
   3   (0.075) 0.010 0.057 0.021 0.035 0.017 0.192 0.030 0.079 

Locus 153 : 
2 alleles
13.0% missing data
   3   (0.902) 0.971 0.913 0.972 0.926 0.951 0.975 0.940 0.913 
   1   (0.098) 0.029 0.087 0.028 0.074 0.049 0.025 0.060 0.087 

Locus 154 : 
2 alleles
10.9% missing data
   1   (0.864) 0.926 0.988 0.899 0.879 0.810 0.961 0.939 0.824 
   4   (0.136) 0.074 0.012 0.101 0.121 0.190 0.039 0.061 0.176 

Locus 155 : 
2 alleles
5.1% missing data
   2   (0.489) 0.876 0.977 0.816 0.464 0.378 0.573 0.381 0.476 
   4   (0.511) 0.124 0.023 0.184 0.536 0.622 0.427 0.619 0.524 

Locus 156 : 
2 alleles
12.3% missing data
   1   (0.795) 0.950 0.871 0.925 0.827 0.819 0.674 0.834 0.767 
   3   (0.205) 0.050 0.129 0.075 0.173 0.181 0.326 0.166 0.233 

Locus 157 : 
2 alleles
6.5% missing data
   2   (0.788) 0.797 0.947 0.954 0.753 0.975 0.977 0.777 0.805 
   1   (0.212) 0.203 0.053 0.046 0.247 0.025 0.023 0.223 0.195 

Locus 158 : 
2 alleles
15.9% missing data
   2   (0.866) 0.647 0.989 0.972 0.834 0.928 0.857 0.958 0.817 
   3   (0.134) 0.353 0.011 0.028 0.166 0.072 0.143 0.042 0.183 

Locus 159 : 
2 alleles
5.1% missing data
   1   (0.210) 0.543 0.155 0.069 0.149 0.507 0.287 0.227 0.165 
   3   (0.790) 0.457 0.845 0.931 0.851 0.493 0.713 0.773 0.835 

Locus 160 : 
2 alleles
14.5% missing data
   3   (0.882) 0.976 0.853 0.896 0.884 0.896 0.629 0.927 0.919 
   1   (0.118) 0.024 0.147 0.104 0.116 0.104 0.371 0.073 0.081 

Locus 161 : 
2 alleles
13.0% missing data
   3   (0.639) 0.669 0.576 0.893 0.630 0.947 0.700 0.665 0.580 
   1   (0.361) 0.331 0.424 0.107 0.370 0.053 0.300 0.335 0.420 

Locus 162 : 
2 alleles
2.2% missing data
   2   (0.911) 0.941 0.984 0.979 0.934 0.868 0.966 0.945 0.931 
   4   (0.089) 0.059 0.016 0.021 0.066 0.132 0.034 0.055 0.069 

Locus 163 : 
2 alleles
1.4% missing data
   2   (0.920) 0.953 0.997 0.982 0.884 0.986 0.989 0.974 0.934 
   1   (0.080) 0.047 0.003 0.018 0.116 0.014 0.011 0.026 0.066 

Locus 164 : 
2 alleles
18.8% missing data
   3   (0.394) 0.466 0.961 0.100 0.447 0.583 0.414 0.432 0.309 
   1   (0.606) 0.534 0.039 0.900 0.553 0.417 0.586 0.568 0.691 

Locus 165 : 
2 alleles
11.6% missing data
   2   (0.757) 0.940 0.716 0.305 0.843 0.667 0.761 0.698 0.845 
   4   (0.243) 0.060 0.284 0.695 0.157 0.333 0.239 0.302 0.155 

Locus 166 : 
2 alleles
3.6% missing data
   4   (0.898) 0.866 0.850 0.951 0.943 0.978 0.233 0.876 0.964 
   2   (0.102) 0.134 0.150 0.049 0.057 0.022 0.767 0.124 0.036 

Locus 167 : 
2 alleles
2.2% missing data
   2   (0.929) 0.892 0.999 0.994 0.830 0.998 0.970 0.992 0.903 
   4   (0.071) 0.108 0.001 0.006 0.170 0.002 0.030 0.008 0.097 

Locus 168 : 
2 alleles
13.8% missing data
   2   (0.922) 0.877 0.911 0.974 0.973 0.942 0.647 0.852 0.977 
   4   (0.078) 0.123 0.089 0.026 0.027 0.058 0.353 0.148 0.023 

Locus 169 : 
2 alleles
4.3% missing data
   2   (0.903) 0.974 0.973 0.951 0.955 0.526 0.913 0.889 0.951 
   4   (0.097) 0.026 0.027 0.049 0.045 0.474 0.087 0.111 0.049 

Locus 170 : 
2 alleles
4.3% missing data
   1   (0.425) 0.888 0.055 0.143 0.487 0.042 0.814 0.420 0.416 
   2   (0.575) 0.112 0.945 0.857 0.513 0.958 0.186 0.580 0.584 

Locus 171 : 
2 alleles
2.9% missing data
   2   (0.757) 0.710 0.724 0.621 0.802 0.662 0.927 0.725 0.833 
   3   (0.243) 0.290 0.276 0.379 0.198 0.338 0.073 0.275 0.167 

Locus 172 : 
2 alleles
8.0% missing data
   2   (0.849) 0.782 0.920 0.969 0.849 0.973 0.744 0.930 0.801 
   4   (0.151) 0.218 0.080 0.031 0.151 0.027 0.256 0.070 0.199 

Locus 173 : 
2 alleles
5.1% missing data
   2   (0.695) 0.884 0.473 0.575 0.747 0.940 0.656 0.699 0.715 
   4   (0.305) 0.116 0.527 0.425 0.253 0.060 0.344 0.301 0.285 

Locus 174 : 
2 alleles
4.3% missing data
   4   (0.912) 0.958 0.997 0.983 0.942 0.991 0.964 0.939 0.926 
   2   (0.088) 0.042 0.003 0.017 0.058 0.009 0.036 0.061 0.074 

Locus 175 : 
2 alleles
13.0% missing data
   3   (0.926) 0.970 0.968 0.980 0.941 0.947 0.969 0.980 0.913 
   1   (0.074) 0.030 0.032 0.020 0.059 0.053 0.031 0.020 0.087 

Locus 176 : 
2 alleles
10.1% missing data
   1   (0.543) 0.573 0.948 0.145 0.540 0.526 0.581 0.472 0.648 
   3   (0.457) 0.427 0.052 0.855 0.460 0.474 0.419 0.528 0.352 

Locus 177 : 
2 alleles
4.3% missing data
   2   (0.733) 0.846 0.970 0.598 0.714 0.973 0.824 0.657 0.826 
   1   (0.267) 0.154 0.030 0.402 0.286 0.027 0.176 0.343 0.174 

Locus 178 : 
2 alleles
1.4% missing data
   1   (0.732) 0.581 0.553 0.513 0.636 0.919 0.846 0.793 0.817 
   4   (0.268) 0.419 0.447 0.487 0.364 0.081 0.154 0.207 0.183 

Locus 179 : 
2 alleles
10.9% missing data
   3   (0.900) 0.679 0.950 0.973 0.948 0.924 0.785 0.936 0.917 
   1   (0.100) 0.321 0.050 0.027 0.052 0.076 0.215 0.064 0.083 

Locus 180 : 
2 alleles
2.2% missing data
   1   (0.897) 0.984 0.886 0.969 0.936 0.972 0.765 0.945 0.886 
   4   (0.103) 0.016 0.114 0.031 0.064 0.028 0.235 0.055 0.114 

Locus 181 : 
2 alleles
15.9% missing data
   2   (0.889) 0.906 0.958 0.974 0.880 0.801 0.724 0.952 0.893 
   3   (0.111) 0.094 0.042 0.026 0.120 0.199 0.276 0.048 0.107 

Locus 182 : 
2 alleles
1.4% missing data
   1   (0.900) 0.974 0.032 0.974 0.926 0.934 0.966 0.968 0.909 
   3   (0.100) 0.026 0.968 0.026 0.074 0.066 0.034 0.032 0.091 

Locus 183 : 
2 alleles
10.1% missing data
   1   (0.884) 0.969 0.778 0.964 0.903 0.863 0.932 0.903 0.921 
   3   (0.116) 0.031 0.222 0.036 0.097 0.137 0.068 0.097 0.079 

Locus 184 : 
2 alleles
2.2% missing data
   4   (0.853) 0.984 0.994 0.969 0.852 0.876 0.890 0.952 0.728 
   2   (0.147) 0.016 0.006 0.031 0.148 0.124 0.110 0.048 0.272 

Locus 185 : 
2 alleles
12.3% missing data
   2   (0.830) 0.811 0.831 0.961 0.781 0.976 0.877 0.895 0.828 
   4   (0.170) 0.189 0.169 0.039 0.219 0.024 0.123 0.105 0.172 

Locus 186 : 
2 alleles
9.4% missing data
   2   (0.907) 0.986 0.986 0.962 0.930 0.813 0.925 0.880 0.961 
   4   (0.093) 0.014 0.014 0.038 0.070 0.187 0.075 0.120 0.039 

Locus 187 : 
2 alleles
9.4% missing data
   2   (0.884) 0.480 0.987 0.753 0.937 0.537 0.819 0.834 0.965 
   4   (0.116) 0.520 0.013 0.247 0.063 0.463 0.181 0.166 0.035 

Locus 188 : 
2 alleles
3.6% missing data
   3   (0.729) 0.573 0.786 0.877 0.819 0.681 0.755 0.603 0.782 
   4   (0.271) 0.427 0.214 0.123 0.181 0.319 0.245 0.397 0.218 

Locus 189 : 
2 alleles
5.1% missing data
   2   (0.816) 0.671 0.833 0.952 0.871 0.970 0.756 0.796 0.833 
   4   (0.184) 0.329 0.167 0.048 0.129 0.030 0.244 0.204 0.167 

Locus 190 : 
2 alleles
3.6% missing data
   2   (0.697) 0.432 0.619 0.651 0.815 0.358 0.633 0.799 0.623 
   4   (0.303) 0.568 0.381 0.349 0.185 0.642 0.367 0.201 0.377 

Locus 191 : 
2 alleles
4.3% missing data
   2   (0.914) 0.987 0.993 0.980 0.927 0.007 0.977 0.969 0.948 
   4   (0.086) 0.013 0.007 0.020 0.073 0.993 0.023 0.031 0.052 

Locus 192 : 
2 alleles
12.3% missing data
   1   (0.769) 0.876 0.834 0.625 0.641 0.968 0.791 0.842 0.831 
   3   (0.231) 0.124 0.166 0.375 0.359 0.032 0.209 0.158 0.169 

Locus 193 : 
2 alleles
8.0% missing data
   4   (0.482) 0.514 0.050 0.132 0.519 0.052 0.576 0.532 0.533 
   2   (0.518) 0.486 0.950 0.868 0.481 0.948 0.424 0.468 0.467 

Locus 194 : 
2 alleles
13.0% missing data
   1   (0.901) 0.263 0.931 0.978 0.909 0.994 0.462 0.946 0.953 
   4   (0.099) 0.737 0.069 0.022 0.091 0.006 0.538 0.054 0.047 

Locus 195 : 
2 alleles
4.3% missing data
   4   (0.907) 0.977 0.930 0.618 0.951 0.842 0.899 0.946 0.954 
   2   (0.093) 0.023 0.070 0.382 0.049 0.158 0.101 0.054 0.046 

Locus 196 : 
2 alleles
15.9% missing data
   3   (0.731) 0.764 0.789 0.889 0.797 0.494 0.769 0.680 0.750 
   1   (0.269) 0.236 0.211 0.111 0.203 0.506 0.231 0.320 0.250 

Locus 197 : 
2 alleles
13.0% missing data
   4   (0.717) 0.842 0.620 0.876 0.666 0.724 0.821 0.665 0.790 
   2   (0.283) 0.158 0.380 0.124 0.334 0.276 0.179 0.335 0.210 

Locus 198 : 
2 alleles
12.3% missing data
   1   (0.899) 0.953 0.850 0.977 0.917 0.895 0.968 0.946 0.907 
   4   (0.101) 0.047 0.150 0.023 0.083 0.105 0.032 0.054 0.093 

Locus 199 : 
2 alleles
13.0% missing data
   1   (0.782) 0.849 0.772 0.739 0.749 0.890 0.893 0.764 0.854 
   3   (0.218) 0.151 0.228 0.261 0.251 0.110 0.107 0.236 0.146 

Locus 200 : 
2 alleles
2.9% missing data
   4   (0.899) 0.977 0.974 0.987 0.895 0.006 0.995 0.982 0.856 
   2   (0.101) 0.023 0.026 0.013 0.105 0.994 0.005 0.018 0.144 

Locus 201 : 
2 alleles
3.6% missing data
   4   (0.204) 0.131 0.013 0.061 0.211 0.353 0.172 0.207 0.172 
   3   (0.796) 0.869 0.987 0.939 0.789 0.647 0.828 0.793 0.828 

Locus 202 : 
2 alleles
15.2% missing data
   1   (0.528) 0.342 0.911 0.773 0.423 0.467 0.545 0.671 0.431 
   3   (0.472) 0.658 0.089 0.227 0.577 0.533 0.455 0.329 0.569 

Locus 203 : 
2 alleles
14.5% missing data
   2   (0.681) 0.704 0.790 0.920 0.650 0.958 0.689 0.674 0.668 
   1   (0.319) 0.296 0.210 0.080 0.350 0.042 0.311 0.326 0.332 

Locus 204 : 
2 alleles
0.7% missing data
   4   (0.876) 0.775 0.934 0.801 0.899 0.989 0.963 0.923 0.917 
   1   (0.124) 0.225 0.066 0.199 0.101 0.011 0.037 0.077 0.083 

Locus 205 : 
2 alleles
2.9% missing data
   4   (0.112) 0.136 0.017 0.010 0.185 0.003 0.043 0.013 0.291 
   2   (0.888) 0.864 0.983 0.990 0.815 0.997 0.957 0.987 0.709 

Locus 206 : 
2 alleles
3.6% missing data
   4   (0.875) 0.948 0.993 0.663 0.865 0.958 0.966 0.957 0.885 
   2   (0.125) 0.052 0.007 0.337 0.135 0.042 0.034 0.043 0.115 

Locus 207 : 
2 alleles
13.8% missing data
   2   (0.922) 0.987 0.972 0.981 0.949 0.970 0.990 0.977 0.883 
   4   (0.078) 0.013 0.028 0.019 0.051 0.030 0.010 0.023 0.117 

Locus 208 : 
2 alleles
5.1% missing data
   3   (0.334) 0.436 0.275 0.133 0.240 0.231 0.576 0.312 0.408 
   4   (0.666) 0.564 0.725 0.867 0.760 0.769 0.424 0.688 0.592 

Locus 209 : 
2 alleles
16.7% missing data
   4   (0.746) 0.841 0.743 0.934 0.756 0.967 0.684 0.729 0.748 
   2   (0.254) 0.159 0.257 0.066 0.244 0.033 0.316 0.271 0.252 

Locus 210 : 
2 alleles
9.4% missing data
   1   (0.348) 0.205 0.351 0.149 0.335 0.377 0.347 0.435 0.303 
   3   (0.652) 0.795 0.649 0.851 0.665 0.623 0.653 0.565 0.697 

Locus 211 : 
2 alleles
11.6% missing data
   1   (0.918) 0.980 0.950 0.969 0.957 0.933 0.901 0.935 0.946 
   3   (0.082) 0.020 0.050 0.031 0.043 0.067 0.099 0.065 0.054 

Locus 212 : 
2 alleles
7.2% missing data
   3   (0.434) 0.640 0.044 0.406 0.458 0.407 0.604 0.269 0.555 
   4   (0.566) 0.360 0.956 0.594 0.542 0.593 0.396 0.731 0.445 

Locus 213 : 
2 alleles
3.6% missing data
   2   (0.554) 0.910 0.557 0.851 0.477 0.957 0.733 0.511 0.531 
   4   (0.446) 0.090 0.443 0.149 0.523 0.043 0.267 0.489 0.469 

Locus 214 : 
2 alleles
6.5% missing data
   1   (0.816) 0.940 0.833 0.613 0.862 0.939 0.977 0.813 0.865 
   3   (0.184) 0.060 0.167 0.387 0.138 0.061 0.023 0.187 0.135 

Locus 215 : 
2 alleles
5.8% missing data
   4   (0.841) 0.745 0.992 0.981 0.723 0.976 0.926 0.972 0.672 
   2   (0.159) 0.255 0.008 0.019 0.277 0.024 0.074 0.028 0.328 

Locus 216 : 
2 alleles
2.2% missing data
   2   (0.943) 0.985 0.992 0.995 0.939 0.998 0.987 0.993 0.896 
   4   (0.057) 0.015 0.008 0.005 0.061 0.002 0.013 0.007 0.104 

Locus 217 : 
2 alleles
4.3% missing data
   2   (0.784) 0.845 0.960 0.918 0.801 0.928 0.806 0.780 0.786 
   4   (0.216) 0.155 0.040 0.082 0.199 0.072 0.194 0.220 0.214 

Locus 218 : 
2 alleles
10.1% missing data
   2   (0.597) 0.577 0.570 0.885 0.637 0.522 0.542 0.601 0.540 
   4   (0.403) 0.423 0.430 0.115 0.363 0.478 0.458 0.399 0.460 

Locus 219 : 
2 alleles
14.5% missing data
   2   (0.803) 0.911 0.980 0.939 0.794 0.983 0.868 0.696 0.871 
   4   (0.197) 0.089 0.020 0.061 0.206 0.017 0.132 0.304 0.129 

Locus 220 : 
2 alleles
17.4% missing data
   4   (0.851) 0.947 0.995 0.980 0.794 0.977 0.977 0.972 0.637 
   3   (0.149) 0.053 0.005 0.020 0.206 0.023 0.023 0.028 0.363 

Locus 221 : 
2 alleles
2.9% missing data
   2   (0.095) 0.225 0.076 0.020 0.081 0.017 0.012 0.046 0.087 
   4   (0.905) 0.775 0.924 0.980 0.919 0.983 0.988 0.954 0.913 

Locus 222 : 
2 alleles
4.3% missing data
   2   (0.926) 0.878 0.971 0.983 0.900 0.987 0.844 0.977 0.950 
   4   (0.074) 0.122 0.029 0.017 0.100 0.013 0.156 0.023 0.050 

Locus 223 : 
2 alleles
13.0% missing data
   2   (0.887) 0.981 0.989 0.908 0.894 0.994 0.971 0.913 0.918 
   4   (0.113) 0.019 0.011 0.092 0.106 0.006 0.029 0.087 0.082 

Locus 224 : 
2 alleles
12.3% missing data
   1   (0.878) 0.967 0.944 0.960 0.919 0.840 0.340 0.831 0.949 
   3   (0.122) 0.033 0.056 0.040 0.081 0.160 0.660 0.169 0.051 

Locus 225 : 
2 alleles
10.9% missing data
   3   (0.699) 0.687 0.649 0.888 0.557 0.688 0.683 0.767 0.733 
   1   (0.301) 0.313 0.351 0.112 0.443 0.312 0.317 0.233 0.267 

Locus 226 : 
2 alleles
11.6% missing data
   3   (0.838) 0.945 0.908 0.953 0.905 0.803 0.630 0.857 0.825 
   1   (0.162) 0.055 0.092 0.047 0.095 0.197 0.370 0.143 0.175 

Locus 227 : 
2 alleles
6.5% missing data
   1   (0.844) 0.822 0.982 0.939 0.833 0.801 0.956 0.824 0.900 
   3   (0.156) 0.178 0.018 0.061 0.167 0.199 0.044 0.176 0.100 

Locus 228 : 
2 alleles
18.1% missing data
   2   (0.927) 0.888 0.885 0.976 0.962 0.968 0.863 0.945 0.962 
   4   (0.073) 0.112 0.115 0.024 0.038 0.032 0.137 0.055 0.038 

Locus 229 : 
2 alleles
3.6% missing data
   2   (0.775) 0.812 0.675 0.923 0.844 0.102 0.874 0.689 0.850 
   4   (0.225) 0.188 0.325 0.077 0.156 0.898 0.126 0.311 0.150 

Locus 230 : 
2 alleles
12.3% missing data
   4   (0.824) 0.947 0.801 0.947 0.858 0.970 0.585 0.707 0.903 
   2   (0.176) 0.053 0.199 0.053 0.142 0.030 0.415 0.293 0.097 

Locus 231 : 
2 alleles
2.2% missing data
   2   (0.675) 0.858 0.656 0.878 0.624 0.968 0.319 0.730 0.657 
   4   (0.325) 0.142 0.344 0.122 0.376 0.032 0.681 0.270 0.343 

Locus 232 : 
2 alleles
4.3% missing data
   3   (0.457) 0.580 0.479 0.506 0.517 0.534 0.595 0.451 0.381 
   4   (0.543) 0.420 0.521 0.494 0.483 0.466 0.405 0.549 0.619 

Locus 233 : 
2 alleles
7.2% missing data
   3   (0.869) 0.942 0.356 0.948 0.941 0.985 0.941 0.751 0.939 
   4   (0.131) 0.058 0.644 0.052 0.059 0.015 0.059 0.249 0.061 

Locus 234 : 
2 alleles
2.9% missing data
   4   (0.859) 0.877 0.932 0.963 0.862 0.984 0.733 0.911 0.857 
   2   (0.141) 0.123 0.068 0.037 0.138 0.016 0.267 0.089 0.143 

Locus 235 : 
2 alleles
6.5% missing data
   2   (0.708) 0.826 0.748 0.572 0.698 0.930 0.614 0.716 0.761 
   1   (0.292) 0.174 0.252 0.428 0.302 0.070 0.386 0.284 0.239 

Locus 236 : 
2 alleles
6.5% missing data
   4   (0.543) 0.514 0.961 0.841 0.631 0.941 0.593 0.451 0.455 
   1   (0.457) 0.486 0.039 0.159 0.369 0.059 0.407 0.549 0.545 

Locus 237 : 
2 alleles
3.6% missing data
   4   (0.735) 0.850 0.968 0.915 0.717 0.934 0.852 0.767 0.684 
   1   (0.265) 0.150 0.032 0.085 0.283 0.066 0.148 0.233 0.316 

Locus 238 : 
2 alleles
18.8% missing data
   1   (0.200) 0.071 0.015 0.073 0.230 0.166 0.091 0.180 0.189 
   3   (0.800) 0.929 0.985 0.927 0.770 0.834 0.909 0.820 0.811 

Locus 239 : 
2 alleles
4.3% missing data
   3   (0.890) 0.944 0.948 0.976 0.909 0.697 0.955 0.907 0.926 
   4   (0.110) 0.056 0.052 0.024 0.091 0.303 0.045 0.093 0.074 

Locus 240 : 
2 alleles
1.4% missing data
   2   (0.746) 0.939 0.965 0.905 0.849 0.815 0.737 0.498 0.814 
   3   (0.254) 0.061 0.035 0.095 0.151 0.185 0.263 0.502 0.186 

Locus 241 : 
2 alleles
8.7% missing data
   1   (0.881) 0.921 0.991 0.974 0.844 0.921 0.955 0.894 0.927 
   3   (0.119) 0.079 0.009 0.026 0.156 0.079 0.045 0.106 0.073 

Locus 242 : 
2 alleles
2.2% missing data
   3   (0.840) 0.719 0.635 0.959 0.889 0.861 0.894 0.823 0.879 
   1   (0.160) 0.281 0.365 0.041 0.111 0.139 0.106 0.177 0.121 

Locus 243 : 
2 alleles
10.9% missing data
   3   (0.504) 0.231 0.971 0.752 0.533 0.345 0.187 0.264 0.664 
   1   (0.496) 0.769 0.029 0.248 0.467 0.655 0.813 0.736 0.336 

Locus 244 : 
2 alleles
5.8% missing data
   2   (0.866) 0.918 0.984 0.961 0.847 0.988 0.862 0.931 0.853 
   4   (0.134) 0.082 0.016 0.039 0.153 0.012 0.138 0.069 0.147 

Locus 245 : 
2 alleles
2.9% missing data
   2   (0.849) 0.857 0.992 0.967 0.782 0.989 0.943 0.825 0.913 
   4   (0.151) 0.143 0.008 0.033 0.218 0.011 0.057 0.175 0.087 

Locus 246 : 
2 alleles
4.3% missing data
   4   (0.787) 0.828 0.770 0.756 0.820 0.694 0.730 0.825 0.825 
   2   (0.213) 0.172 0.230 0.244 0.180 0.306 0.270 0.175 0.175 

Locus 247 : 
2 alleles
14.5% missing data
   2   (0.664) 0.776 0.576 0.892 0.670 0.057 0.758 0.652 0.695 
   4   (0.336) 0.224 0.424 0.108 0.330 0.943 0.242 0.348 0.305 

Locus 248 : 
2 alleles
8.0% missing data
   2   (0.163) 0.150 0.025 0.367 0.135 0.333 0.034 0.135 0.101 
   3   (0.837) 0.850 0.975 0.633 0.865 0.667 0.966 0.865 0.899 

Locus 249 : 
2 alleles
13.8% missing data
   2   (0.936) 0.973 0.977 0.993 0.946 0.998 0.973 0.990 0.874 
   1   (0.064) 0.027 0.023 0.007 0.054 0.002 0.027 0.010 0.126 

Locus 250 : 
2 alleles
1.4% missing data
   2   (0.777) 0.914 0.962 0.714 0.809 0.083 0.937 0.817 0.822 
   3   (0.223) 0.086 0.038 0.286 0.191 0.917 0.063 0.183 0.178 

Locus 251 : 
2 alleles
5.1% missing data
   3   (0.351) 0.151 0.230 0.763 0.421 0.629 0.544 0.194 0.348 
   4   (0.649) 0.849 0.770 0.237 0.579 0.371 0.456 0.806 0.652 

Locus 252 : 
2 alleles
15.9% missing data
   2   (0.250) 0.270 0.017 0.196 0.193 0.048 0.194 0.270 0.264 
   4   (0.750) 0.730 0.983 0.804 0.807 0.952 0.806 0.730 0.736 

Locus 253 : 
2 alleles
15.2% missing data
   4   (0.882) 0.986 0.921 0.948 0.925 0.983 0.816 0.862 0.920 
   2   (0.118) 0.014 0.079 0.052 0.075 0.017 0.184 0.138 0.080 

Locus 254 : 
2 alleles
8.0% missing data
   1   (0.309) 0.415 0.342 0.118 0.247 0.094 0.225 0.286 0.382 
   2   (0.691) 0.585 0.658 0.882 0.753 0.906 0.775 0.714 0.618 

Locus 255 : 
2 alleles
16.7% missing data
   1   (0.616) 0.348 0.075 0.618 0.638 0.658 0.808 0.598 0.675 
   2   (0.384) 0.652 0.925 0.382 0.362 0.342 0.192 0.402 0.325 

Locus 256 : 
2 alleles
7.2% missing data
   1   (0.683) 0.818 0.956 0.200 0.718 0.986 0.607 0.653 0.752 
   2   (0.317) 0.182 0.044 0.800 0.282 0.014 0.393 0.347 0.248 

Locus 257 : 
2 alleles
10.9% missing data
   1   (0.921) 0.973 0.941 0.975 0.958 0.923 0.987 0.944 0.946 
   2   (0.079) 0.027 0.059 0.025 0.042 0.077 0.013 0.056 0.054 

Locus 258 : 
2 alleles
15.9% missing data
   3   (0.921) 0.983 0.988 0.942 0.940 0.987 0.919 0.898 0.973 
   1   (0.079) 0.017 0.012 0.058 0.060 0.013 0.081 0.102 0.027 

Locus 259 : 
2 alleles
10.9% missing data
   2   (0.859) 0.883 0.924 0.738 0.905 0.993 0.914 0.953 0.793 
   4   (0.141) 0.117 0.076 0.262 0.095 0.007 0.086 0.047 0.207 

Locus 260 : 
2 alleles
11.6% missing data
   1   (0.852) 0.960 0.905 0.963 0.706 0.484 0.961 0.937 0.883 
   3   (0.148) 0.040 0.095 0.037 0.294 0.516 0.039 0.063 0.117 

Locus 261 : 
2 alleles
15.9% missing data
   1   (0.492) 0.185 0.446 0.551 0.529 0.417 0.545 0.488 0.485 
   3   (0.508) 0.815 0.554 0.449 0.471 0.583 0.455 0.512 0.515 

Locus 262 : 
2 alleles
13.8% missing data
   4   (0.124) 0.160 0.010 0.032 0.098 0.160 0.235 0.067 0.140 
   2   (0.876) 0.840 0.990 0.968 0.902 0.840 0.765 0.933 0.860 

Locus 263 : 
2 alleles
1.4% missing data
   1   (0.907) 0.994 0.991 0.975 0.936 0.991 0.972 0.901 0.944 
   2   (0.093) 0.006 0.009 0.025 0.064 0.009 0.028 0.099 0.056 

Locus 264 : 
2 alleles
3.6% missing data
   2   (0.942) 0.998 0.135 0.979 0.989 0.874 0.992 0.858 0.993 
   4   (0.058) 0.002 0.865 0.021 0.011 0.126 0.008 0.142 0.007 

Locus 265 : 
2 alleles
7.2% missing data
   3   (0.710) 0.451 0.864 0.608 0.577 0.459 0.628 0.824 0.777 
   2   (0.290) 0.549 0.136 0.392 0.423 0.541 0.372 0.176 0.223 

Locus 266 : 
2 alleles
5.1% missing data
   2   (0.490) 0.192 0.628 0.754 0.388 0.021 0.396 0.548 0.513 
   4   (0.510) 0.808 0.372 0.246 0.612 0.979 0.604 0.452 0.487 

Locus 267 : 
2 alleles
2.9% missing data
   2   (0.914) 0.791 0.579 0.985 0.932 0.997 0.898 0.973 0.916 
   4   (0.086) 0.209 0.421 0.015 0.068 0.003 0.102 0.027 0.084 

Locus 268 : 
2 alleles
15.2% missing data
   1   (0.192) 0.050 0.206 0.090 0.157 0.027 0.471 0.141 0.219 
   3   (0.808) 0.950 0.794 0.910 0.843 0.973 0.529 0.859 0.781 

Locus 269 : 
2 alleles
4.3% missing data
   1   (0.892) 0.955 0.966 0.980 0.930 0.819 0.954 0.965 0.803 
   3   (0.108) 0.045 0.034 0.020 0.070 0.181 0.046 0.035 0.197 

Locus 270 : 
2 alleles
6.5% missing data
   4   (0.910) 0.938 0.978 0.971 0.940 0.925 0.938 0.916 0.948 
   1   (0.090) 0.062 0.022 0.029 0.060 0.075 0.062 0.084 0.052 

Locus 271 : 
2 alleles
2.2% missing data
   2   (0.896) 0.989 0.735 0.969 0.920 0.989 0.713 0.840 0.964 
   4   (0.104) 0.011 0.265 0.031 0.080 0.011 0.287 0.160 0.036 

Locus 272 : 
2 alleles
2.9% missing data
   4   (0.857) 0.893 0.985 0.931 0.888 0.972 0.894 0.866 0.874 
   2   (0.143) 0.107 0.015 0.069 0.112 0.028 0.106 0.134 0.126 

Locus 273 : 
2 alleles
1.4% missing data
   2   (0.868) 0.348 0.987 0.967 0.904 0.986 0.762 0.903 0.897 
   4   (0.132) 0.652 0.013 0.033 0.096 0.014 0.238 0.097 0.103 

Locus 274 : 
2 alleles
8.0% missing data
   1   (0.139) 0.194 0.287 0.061 0.105 0.016 0.066 0.108 0.127 
   3   (0.861) 0.806 0.713 0.939 0.895 0.984 0.934 0.892 0.873 

Locus 275 : 
2 alleles
2.9% missing data
   1   (0.595) 0.566 0.062 0.205 0.728 0.065 0.576 0.703 0.575 
   4   (0.405) 0.434 0.938 0.795 0.272 0.935 0.424 0.297 0.425 

Locus 276 : 
2 alleles
18.1% missing data
   2   (0.349) 0.148 0.043 0.131 0.531 0.523 0.298 0.330 0.292 
   3   (0.651) 0.852 0.957 0.869 0.469 0.477 0.702 0.670 0.708 

Locus 277 : 
2 alleles
10.9% missing data
   1   (0.909) 0.981 0.995 0.979 0.875 0.746 0.739 0.957 0.942 
   4   (0.091) 0.019 0.005 0.021 0.125 0.254 0.261 0.043 0.058 

Locus 278 : 
2 alleles
3.6% missing data
   3   (0.794) 0.773 0.990 0.953 0.792 0.976 0.608 0.832 0.780 
   1   (0.206) 0.227 0.010 0.047 0.208 0.024 0.392 0.168 0.220 

Locus 279 : 
2 alleles
3.6% missing data
   1   (0.878) 0.914 0.958 0.948 0.850 0.949 0.699 0.928 0.907 
   3   (0.122) 0.086 0.042 0.052 0.150 0.051 0.301 0.072 0.093 

Locus 280 : 
2 alleles
2.2% missing data
   3   (0.172) 0.036 0.312 0.084 0.179 0.031 0.049 0.221 0.106 
   4   (0.828) 0.964 0.688 0.916 0.821 0.969 0.951 0.779 0.894 

Locus 281 : 
2 alleles
14.5% missing data
   1   (0.740) 0.847 0.728 0.851 0.720 0.668 0.903 0.778 0.744 
   2   (0.260) 0.153 0.272 0.149 0.280 0.332 0.097 0.222 0.256 

Locus 282 : 
2 alleles
18.1% missing data
   3   (0.832) 0.929 0.983 0.815 0.850 0.983 0.732 0.857 0.851 
   4   (0.168) 0.071 0.017 0.185 0.150 0.017 0.268 0.143 0.149 

Locus 283 : 
2 alleles
5.1% missing data
   1   (0.901) 0.957 0.856 0.964 0.943 0.983 0.918 0.916 0.924 
   2   (0.099) 0.043 0.144 0.036 0.057 0.017 0.082 0.084 0.076 

Locus 284 : 
2 alleles
5.1% missing data
   1   (0.886) 0.937 0.941 0.835 0.904 0.995 0.963 0.963 0.878 
   2   (0.114) 0.063 0.059 0.165 0.096 0.005 0.037 0.037 0.122 

Locus 285 : 
2 alleles
10.9% missing data
   4   (0.915) 0.961 0.893 0.965 0.946 0.982 0.730 0.907 0.967 
   2   (0.085) 0.039 0.107 0.035 0.054 0.018 0.270 0.093 0.033 

Locus 286 : 
2 alleles
8.0% missing data
   4   (0.357) 0.195 0.345 0.205 0.419 0.082 0.417 0.457 0.268 
   2   (0.643) 0.805 0.655 0.795 0.581 0.918 0.583 0.543 0.732 

Locus 287 : 
2 alleles
14.5% missing data
   1   (0.413) 0.376 0.970 0.114 0.418 0.412 0.260 0.393 0.436 
   3   (0.587) 0.624 0.030 0.886 0.582 0.588 0.740 0.607 0.564 

Locus 288 : 
2 alleles
2.2% missing data
   2   (0.058) 0.020 0.001 0.005 0.068 0.009 0.007 0.007 0.102 
   3   (0.942) 0.980 0.999 0.995 0.932 0.991 0.993 0.993 0.898 

Locus 289 : 
2 alleles
15.9% missing data
   4   (0.911) 0.958 0.998 0.866 0.901 0.997 0.992 0.989 0.878 
   2   (0.089) 0.042 0.002 0.134 0.099 0.003 0.008 0.011 0.122 

Locus 290 : 
2 alleles
6.5% missing data
   2   (0.880) 0.989 0.667 0.960 0.945 0.958 0.935 0.757 0.941 
   4   (0.120) 0.011 0.333 0.040 0.055 0.042 0.065 0.243 0.059 

Locus 291 : 
2 alleles
18.1% missing data
   4   (0.893) 0.970 0.919 0.962 0.906 0.992 0.970 0.948 0.879 
   2   (0.107) 0.030 0.081 0.038 0.094 0.008 0.030 0.052 0.121 

Locus 292 : 
2 alleles
7.2% missing data
   2   (0.709) 0.836 0.500 0.926 0.690 0.567 0.887 0.823 0.610 
   4   (0.291) 0.164 0.500 0.074 0.310 0.433 0.113 0.177 0.390 

Locus 293 : 
2 alleles
3.6% missing data
   1   (0.900) 0.860 0.998 0.990 0.850 0.997 0.991 0.988 0.748 
   3   (0.100) 0.140 0.002 0.010 0.150 0.003 0.009 0.012 0.252 

Locus 294 : 
2 alleles
10.9% missing data
   2   (0.854) 0.910 0.985 0.689 0.881 0.811 0.877 0.866 0.918 
   1   (0.146) 0.090 0.015 0.311 0.119 0.189 0.123 0.134 0.082 

Locus 295 : 
2 alleles
5.1% missing data
   1   (0.792) 0.898 0.862 0.935 0.753 0.789 0.717 0.876 0.763 
   2   (0.208) 0.102 0.138 0.065 0.247 0.211 0.283 0.124 0.237 

Locus 296 : 
2 alleles
5.8% missing data
   1   (0.611) 0.277 0.073 0.445 0.714 0.098 0.674 0.381 0.817 
   3   (0.389) 0.723 0.927 0.555 0.286 0.902 0.326 0.619 0.183 

Locus 297 : 
2 alleles
4.3% missing data
   4   (0.927) 0.793 0.973 0.977 0.960 0.957 0.897 0.904 0.976 
   2   (0.073) 0.207 0.027 0.023 0.040 0.043 0.103 0.096 0.024 

Locus 298 : 
2 alleles
11.6% missing data
   2   (0.656) 0.493 0.673 0.906 0.712 0.539 0.586 0.542 0.709 
   4   (0.344) 0.507 0.327 0.094 0.288 0.461 0.414 0.458 0.291 

Locus 299 : 
2 alleles
8.0% missing data
   2   (0.212) 0.207 0.531 0.233 0.168 0.028 0.241 0.104 0.266 
   4   (0.788) 0.793 0.469 0.767 0.832 0.972 0.759 0.896 0.734 

Locus 300 : 
2 alleles
3.6% missing data
   2   (0.815) 0.741 0.980 0.938 0.868 0.918 0.604 0.848 0.795 
   4   (0.185) 0.259 0.020 0.062 0.132 0.082 0.396 0.152 0.205 

Locus 301 : 
2 alleles
5.8% missing data
   2   (0.504) 0.594 0.967 0.651 0.451 0.438 0.677 0.414 0.546 
   4   (0.496) 0.406 0.033 0.349 0.549 0.562 0.323 0.586 0.454 

Locus 302 : 
2 alleles
13.8% missing data
   4   (0.479) 0.340 0.511 0.734 0.394 0.334 0.377 0.472 0.515 
   3   (0.521) 0.660 0.489 0.266 0.606 0.666 0.623 0.528 0.485 

Locus 303 : 
2 alleles
6.5% missing data
   4   (0.900) 0.992 0.856 0.945 0.939 0.988 0.940 0.909 0.929 
   2   (0.100) 0.008 0.144 0.055 0.061 0.012 0.060 0.091 0.071 

Locus 304 : 
2 alleles
14.5% missing data
   3   (0.924) 0.990 0.996 0.982 0.956 0.751 0.557 0.958 0.954 
   1   (0.076) 0.010 0.004 0.018 0.044 0.249 0.443 0.042 0.046 

Locus 305 : 
2 alleles
2.2% missing data
   4   (0.837) 0.953 0.988 0.725 0.863 0.985 0.901 0.929 0.790 
   3   (0.163) 0.047 0.012 0.275 0.137 0.015 0.099 0.071 0.210 

Locus 306 : 
2 alleles
5.1% missing data
   2   (0.918) 0.970 0.965 0.969 0.967 0.963 0.976 0.889 0.958 
   3   (0.082) 0.030 0.035 0.031 0.033 0.037 0.024 0.111 0.042 

Locus 307 : 
2 alleles
13.0% missing data
   3   (0.747) 0.430 0.680 0.929 0.741 0.806 0.809 0.770 0.768 
   1   (0.253) 0.570 0.320 0.071 0.259 0.194 0.191 0.230 0.232 

Locus 308 : 
2 alleles
5.1% missing data
   3   (0.913) 0.743 0.994 0.975 0.929 0.939 0.958 0.932 0.954 
   1   (0.087) 0.257 0.006 0.025 0.071 0.061 0.042 0.068 0.046 

Locus 309 : 
2 alleles
2.2% missing data
   2   (0.807) 0.856 0.972 0.939 0.885 0.507 0.573 0.777 0.833 
   3   (0.193) 0.144 0.028 0.061 0.115 0.493 0.427 0.223 0.167 

Locus 310 : 
2 alleles
5.8% missing data
   4   (0.874) 0.966 0.500 0.925 0.878 0.985 0.900 0.863 0.941 
   2   (0.126) 0.034 0.500 0.075 0.122 0.015 0.100 0.137 0.059 

Locus 311 : 
2 alleles
15.2% missing data
   3   (0.842) 0.551 0.837 0.941 0.880 0.519 0.545 0.830 0.918 
   1   (0.158) 0.449 0.163 0.059 0.120 0.481 0.455 0.170 0.082 

Locus 312 : 
2 alleles
5.1% missing data
   2   (0.890) 0.270 0.990 0.971 0.890 0.792 0.653 0.959 0.922 
   3   (0.110) 0.730 0.010 0.029 0.110 0.208 0.347 0.041 0.078 

Locus 313 : 
2 alleles
2.2% missing data
   3   (0.095) 0.032 0.011 0.026 0.055 0.016 0.206 0.070 0.076 
   4   (0.905) 0.968 0.989 0.974 0.945 0.984 0.794 0.930 0.924 

Locus 314 : 
2 alleles
9.4% missing data
   2   (0.920) 0.981 0.997 0.985 0.860 0.918 0.973 0.968 0.949 
   4   (0.080) 0.019 0.003 0.015 0.140 0.082 0.027 0.032 0.051 

Locus 315 : 
2 alleles
2.2% missing data
   2   (0.629) 0.750 0.523 0.602 0.562 0.948 0.778 0.772 0.544 
   4   (0.371) 0.250 0.477 0.398 0.438 0.052 0.222 0.228 0.456 

Locus 316 : 
2 alleles
2.9% missing data
   1   (0.923) 0.967 0.995 0.987 0.809 0.997 0.992 0.982 0.945 
   3   (0.077) 0.033 0.005 0.013 0.191 0.003 0.008 0.018 0.055 

Locus 317 : 
2 alleles
5.8% missing data
   4   (0.916) 0.969 0.363 0.969 0.938 0.989 0.637 0.940 0.970 
   2   (0.084) 0.031 0.637 0.031 0.062 0.011 0.363 0.060 0.030 

Locus 318 : 
2 alleles
6.5% missing data
   2   (0.899) 0.670 0.863 0.842 0.917 0.989 0.888 0.971 0.918 
   4   (0.101) 0.330 0.137 0.158 0.083 0.011 0.112 0.029 0.082 

Locus 319 : 
2 alleles
4.3% missing data
   2   (0.649) 0.358 0.789 0.847 0.654 0.621 0.402 0.574 0.726 
   4   (0.351) 0.642 0.211 0.153 0.346 0.379 0.598 0.426 0.274 

Locus 320 : 
2 alleles
5.1% missing data
   2   (0.369) 0.695 0.147 0.399 0.267 0.431 0.635 0.260 0.469 
   4   (0.631) 0.305 0.853 0.601 0.733 0.569 0.365 0.740 0.531 

Locus 321 : 
2 alleles
10.9% missing data
   2   (0.840) 0.957 0.691 0.940 0.914 0.966 0.771 0.801 0.865 
   4   (0.160) 0.043 0.309 0.060 0.086 0.034 0.229 0.199 0.135 

Locus 322 : 
2 alleles
6.5% missing data
   1   (0.259) 0.084 0.296 0.095 0.226 0.461 0.261 0.309 0.221 
   3   (0.741) 0.916 0.704 0.905 0.774 0.539 0.739 0.691 0.779 

Locus 323 : 
2 alleles
18.8% missing data
   3   (0.932) 0.991 0.667 0.981 0.971 0.979 0.594 0.903 0.984 
   1   (0.068) 0.009 0.333 0.019 0.029 0.021 0.406 0.097 0.016 

Locus 324 : 
2 alleles
3.6% missing data
   3   (0.797) 0.931 0.987 0.777 0.746 0.036 0.694 0.941 0.763 
   1   (0.203) 0.069 0.013 0.223 0.254 0.964 0.306 0.059 0.237 

Locus 325 : 
2 alleles
14.5% missing data
   1   (0.865) 0.962 0.977 0.899 0.914 0.967 0.678 0.867 0.893 
   3   (0.135) 0.038 0.023 0.101 0.086 0.033 0.322 0.133 0.107 

Locus 326 : 
2 alleles
13.8% missing data
   4   (0.594) 0.195 0.080 0.161 0.658 0.535 0.418 0.628 0.693 
   2   (0.406) 0.805 0.920 0.839 0.342 0.465 0.582 0.372 0.307 

Locus 327 : 
2 alleles
5.8% missing data
   1   (0.143) 0.120 0.012 0.370 0.120 0.021 0.279 0.082 0.109 
   3   (0.857) 0.880 0.988 0.630 0.880 0.979 0.721 0.918 0.891 

Locus 328 : 
2 alleles
0.7% missing data
   4   (0.885) 0.823 0.994 0.974 0.943 0.982 0.606 0.872 0.917 
   2   (0.115) 0.177 0.006 0.026 0.057 0.018 0.394 0.128 0.083 

Locus 329 : 
2 alleles
5.1% missing data
   4   (0.356) 0.579 0.504 0.102 0.418 0.382 0.532 0.271 0.367 
   2   (0.644) 0.421 0.496 0.898 0.582 0.618 0.468 0.729 0.633 

Locus 330 : 
2 alleles
3.6% missing data
   3   (0.915) 0.995 0.997 0.974 0.970 0.953 0.713 0.797 0.972 
   1   (0.085) 0.005 0.003 0.026 0.030 0.047 0.287 0.203 0.028 

Locus 331 : 
2 alleles
15.2% missing data
   4   (0.911) 0.991 0.984 0.962 0.963 0.670 0.556 0.788 0.981 
   2   (0.089) 0.009 0.016 0.038 0.037 0.330 0.444 0.212 0.019 

Locus 332 : 
2 alleles
6.5% missing data
   1   (0.306) 0.242 0.433 0.094 0.313 0.887 0.254 0.411 0.198 
   3   (0.694) 0.758 0.567 0.906 0.687 0.113 0.746 0.589 0.802 

Locus 333 : 
2 alleles
5.1% missing data
   4   (0.908) 0.933 0.994 0.972 0.855 0.985 0.980 0.962 0.932 
   1   (0.092) 0.067 0.006 0.028 0.145 0.015 0.020 0.038 0.068 

Locus 334 : 
2 alleles
2.2% missing data
   1   (0.900) 0.899 0.017 0.977 0.920 0.993 0.963 0.943 0.946 
   3   (0.100) 0.101 0.983 0.023 0.080 0.007 0.037 0.057 0.054 

Locus 335 : 
2 alleles
15.9% missing data
   1   (0.892) 0.950 0.955 0.878 0.909 0.996 0.988 0.967 0.879 
   2   (0.108) 0.050 0.045 0.122 0.091 0.004 0.012 0.033 0.121 

Locus 336 : 
2 alleles
15.9% missing data
   4   (0.918) 0.919 0.983 0.977 0.883 0.918 0.953 0.967 0.946 
   1   (0.082) 0.081 0.017 0.023 0.117 0.082 0.047 0.033 0.054 

Locus 337 : 
2 alleles
13.0% missing data
   2   (0.575) 0.490 0.968 0.736 0.554 0.553 0.340 0.589 0.570 
   4   (0.425) 0.510 0.032 0.264 0.446 0.447 0.660 0.411 0.430 

Locus 338 : 
2 alleles
13.8% missing data
   3   (0.857) 0.974 0.975 0.869 0.825 0.985 0.870 0.820 0.929 
   1   (0.143) 0.026 0.025 0.131 0.175 0.015 0.130 0.180 0.071 

Locus 339 : 
2 alleles
5.1% missing data
   1   (0.683) 0.179 0.968 0.306 0.782 0.663 0.672 0.593 0.783 
   3   (0.317) 0.821 0.032 0.694 0.218 0.337 0.328 0.407 0.217 

Locus 340 : 
2 alleles
1.4% missing data
   4   (0.905) 0.742 0.992 0.971 0.908 0.754 0.923 0.944 0.944 
   2   (0.095) 0.258 0.008 0.029 0.092 0.246 0.077 0.056 0.056 

Locus 341 : 
2 alleles
13.0% missing data
   4   (0.888) 0.859 0.941 0.972 0.925 0.986 0.815 0.926 0.892 
   1   (0.112) 0.141 0.059 0.028 0.075 0.014 0.185 0.074 0.108 

Locus 342 : 
2 alleles
6.5% missing data
   2   (0.759) 0.885 0.941 0.571 0.712 0.981 0.842 0.787 0.814 
   3   (0.241) 0.115 0.059 0.429 0.288 0.019 0.158 0.213 0.186 

Locus 343 : 
2 alleles
10.1% missing data
   2   (0.831) 0.949 0.988 0.950 0.828 0.839 0.695 0.868 0.836 
   4   (0.169) 0.051 0.012 0.050 0.172 0.161 0.305 0.132 0.164 

Locus 344 : 
2 alleles
11.6% missing data
   1   (0.914) 0.975 0.945 0.974 0.932 0.857 0.652 0.938 0.955 
   3   (0.086) 0.025 0.055 0.026 0.068 0.143 0.348 0.062 0.045 

Locus 345 : 
2 alleles
15.9% missing data
   4   (0.851) 0.963 0.987 0.808 0.896 0.980 0.899 0.831 0.884 
   2   (0.149) 0.037 0.013 0.192 0.104 0.020 0.101 0.169 0.116 

Locus 346 : 
2 alleles
5.8% missing data
   2   (0.896) 0.944 0.919 0.950 0.887 0.992 0.897 0.946 0.919 
   4   (0.104) 0.056 0.081 0.050 0.113 0.008 0.103 0.054 0.081 

Locus 347 : 
2 alleles
5.8% missing data
   2   (0.913) 0.952 0.908 0.979 0.957 0.965 0.981 0.944 0.917 
   4   (0.087) 0.048 0.092 0.021 0.043 0.035 0.019 0.056 0.083 

Locus 348 : 
2 alleles
1.4% missing data
   3   (0.878) 0.895 0.986 0.970 0.889 0.983 0.965 0.919 0.880 
   2   (0.122) 0.105 0.014 0.030 0.111 0.017 0.035 0.081 0.120 

Locus 349 : 
2 alleles
4.3% missing data
   4   (0.935) 0.986 0.993 0.951 0.960 0.966 0.973 0.889 0.986 
   2   (0.065) 0.014 0.007 0.049 0.040 0.034 0.027 0.111 0.014 

Locus 350 : 
2 alleles
5.1% missing data
   1   (0.906) 0.975 0.934 0.980 0.834 0.982 0.971 0.971 0.917 
   3   (0.094) 0.025 0.066 0.020 0.166 0.018 0.029 0.029 0.083 

Locus 351 : 
2 alleles
14.5% missing data
   1   (0.589) 0.577 0.940 0.230 0.565 0.634 0.686 0.599 0.644 
   3   (0.411) 0.423 0.060 0.770 0.435 0.366 0.314 0.401 0.356 

Locus 352 : 
2 alleles
2.2% missing data
   3   (0.910) 0.855 0.909 0.974 0.911 0.979 0.927 0.958 0.932 
   1   (0.090) 0.145 0.091 0.026 0.089 0.021 0.073 0.042 0.068 

Locus 353 : 
2 alleles
2.2% missing data
   3   (0.860) 0.817 0.995 0.971 0.837 0.984 0.951 0.921 0.846 
   1   (0.140) 0.183 0.005 0.029 0.163 0.016 0.049 0.079 0.154 

Locus 354 : 
2 alleles
0.7% missing data
   2   (0.897) 0.972 0.900 0.981 0.930 0.993 0.955 0.944 0.881 
   4   (0.103) 0.028 0.100 0.019 0.070 0.007 0.045 0.056 0.119 

Locus 355 : 
2 alleles
13.8% missing data
   3   (0.894) 0.785 0.991 0.966 0.920 0.886 0.631 0.923 0.927 
   1   (0.106) 0.215 0.009 0.034 0.080 0.114 0.369 0.077 0.073 

Locus 356 : 
2 alleles
11.6% missing data
   2   (0.923) 0.961 0.995 0.961 0.937 0.951 0.918 0.970 0.939 
   4   (0.077) 0.039 0.005 0.039 0.063 0.049 0.082 0.030 0.061 

Locus 357 : 
2 alleles
3.6% missing data
   4   (0.897) 0.952 0.892 0.963 0.911 0.994 0.775 0.767 0.975 
   2   (0.103) 0.048 0.108 0.037 0.089 0.006 0.225 0.233 0.025 

Locus 358 : 
2 alleles
5.8% missing data
   2   (0.759) 0.895 0.939 0.872 0.720 0.803 0.601 0.685 0.846 
   4   (0.241) 0.105 0.061 0.128 0.280 0.197 0.399 0.315 0.154 

Locus 359 : 
2 alleles
1.4% missing data
   3   (0.913) 0.960 0.500 0.985 0.866 0.997 0.982 0.981 0.917 
   1   (0.087) 0.040 0.500 0.015 0.134 0.003 0.018 0.019 0.083 

Locus 360 : 
2 alleles
2.9% missing data
   3   (0.898) 0.984 0.026 0.979 0.885 0.987 0.961 0.964 0.931 
   1   (0.102) 0.016 0.974 0.021 0.115 0.013 0.039 0.036 0.069 

Locus 361 : 
2 alleles
5.1% missing data
   1   (0.390) 0.570 0.059 0.817 0.408 0.381 0.272 0.293 0.384 
   3   (0.610) 0.430 0.941 0.183 0.592 0.619 0.728 0.707 0.616 

Locus 362 : 
2 alleles
4.3% missing data
   1   (0.885) 0.772 0.995 0.738 0.889 0.987 0.658 0.929 0.949 
   2   (0.115) 0.228 0.005 0.262 0.111 0.013 0.342 0.071 0.051 

Locus 363 : 
2 alleles
4.3% missing data
   3   (0.924) 0.973 0.992 0.956 0.971 0.934 0.779 0.880 0.974 
   1   (0.076) 0.027 0.008 0.044 0.029 0.066 0.221 0.120 0.026 

Locus 364 : 
2 alleles
11.6% missing data
   2   (0.892) 0.986 0.417 0.899 0.938 0.987 0.761 0.922 0.933 
   4   (0.108) 0.014 0.583 0.101 0.062 0.013 0.239 0.078 0.067 

Locus 365 : 
2 alleles
2.9% missing data
   1   (0.825) 0.762 0.929 0.962 0.857 0.983 0.854 0.824 0.831 
   3   (0.175) 0.238 0.071 0.038 0.143 0.017 0.146 0.176 0.169 

Locus 366 : 
2 alleles
5.1% missing data
   4   (0.473) 0.356 0.346 0.489 0.507 0.433 0.582 0.446 0.476 
   2   (0.527) 0.644 0.654 0.511 0.493 0.567 0.418 0.554 0.524 

Locus 367 : 
2 alleles
9.4% missing data
   2   (0.920) 0.961 0.998 0.987 0.907 0.997 0.968 0.973 0.921 
   3   (0.080) 0.039 0.002 0.013 0.093 0.003 0.032 0.027 0.079 

Locus 368 : 
2 alleles
6.5% missing data
   2   (0.498) 0.592 0.932 0.826 0.511 0.039 0.273 0.489 0.450 
   4   (0.502) 0.408 0.068 0.174 0.489 0.961 0.727 0.511 0.550 

Locus 369 : 
2 alleles
5.8% missing data
   4   (0.917) 0.948 0.995 0.963 0.944 0.958 0.908 0.858 0.974 
   1   (0.083) 0.052 0.005 0.037 0.056 0.042 0.092 0.142 0.026 

Locus 370 : 
2 alleles
5.8% missing data
   2   (0.228) 0.124 0.031 0.065 0.183 0.021 0.493 0.264 0.221 
   4   (0.772) 0.876 0.969 0.935 0.817 0.979 0.507 0.736 0.779 

Locus 371 : 
2 alleles
1.4% missing data
   1   (0.865) 0.857 0.631 0.957 0.916 0.980 0.928 0.886 0.875 
   3   (0.135) 0.143 0.369 0.043 0.084 0.020 0.072 0.114 0.125 

Locus 372 : 
2 alleles
0.7% missing data
   1   (0.304) 0.141 0.029 0.093 0.308 0.035 0.474 0.268 0.370 
   3   (0.696) 0.859 0.971 0.907 0.692 0.965 0.526 0.732 0.630 

Locus 373 : 
2 alleles
2.2% missing data
   4   (0.930) 0.967 0.998 0.991 0.881 0.989 0.981 0.985 0.933 
   2   (0.070) 0.033 0.002 0.009 0.119 0.011 0.019 0.015 0.067 

Locus 374 : 
2 alleles
19.6% missing data
   2   (0.620) 0.497 0.558 0.776 0.523 0.676 0.870 0.712 0.604 
   4   (0.380) 0.503 0.442 0.224 0.477 0.324 0.130 0.288 0.396 

Locus 375 : 
2 alleles
15.9% missing data
   2   (0.912) 0.912 0.981 0.932 0.951 0.996 0.909 0.956 0.916 
   4   (0.088) 0.088 0.019 0.068 0.049 0.004 0.091 0.044 0.084 

Locus 376 : 
2 alleles
2.2% missing data
   2   (0.872) 0.968 0.954 0.959 0.925 0.061 0.878 0.827 0.943 
   3   (0.128) 0.032 0.046 0.041 0.075 0.939 0.122 0.173 0.057 

Locus 377 : 
2 alleles
4.3% missing data
   1   (0.561) 0.224 0.303 0.761 0.574 0.548 0.758 0.523 0.589 
   3   (0.439) 0.776 0.697 0.239 0.426 0.452 0.242 0.477 0.411 

Locus 378 : 
2 alleles
15.9% missing data
   2   (0.200) 0.517 0.151 0.035 0.234 0.012 0.147 0.062 0.354 
   4   (0.800) 0.483 0.849 0.965 0.766 0.988 0.853 0.938 0.646 

Locus 379 : 
2 alleles
14.5% missing data
   2   (0.666) 0.720 0.600 0.551 0.737 0.963 0.798 0.655 0.658 
   4   (0.334) 0.280 0.400 0.449 0.263 0.037 0.202 0.345 0.342 

Locus 380 : 
2 alleles
2.9% missing data
   2   (0.899) 0.991 0.989 0.969 0.941 0.987 0.937 0.836 0.948 
   4   (0.101) 0.009 0.011 0.031 0.059 0.013 0.063 0.164 0.052 

Locus 381 : 
2 alleles
7.2% missing data
   4   (0.863) 0.965 0.847 0.892 0.824 0.773 0.988 0.894 0.915 
   2   (0.137) 0.035 0.153 0.108 0.176 0.227 0.012 0.106 0.085 

Locus 382 : 
2 alleles
5.8% missing data
   4   (0.895) 0.878 0.976 0.679 0.907 0.989 0.969 0.941 0.945 
   2   (0.105) 0.122 0.024 0.321 0.093 0.011 0.031 0.059 0.055 

Locus 383 : 
2 alleles
14.5% missing data
   1   (0.275) 0.256 0.152 0.077 0.224 0.239 0.167 0.175 0.436 
   3   (0.725) 0.744 0.848 0.923 0.776 0.761 0.833 0.825 0.564 

Locus 384 : 
2 alleles
8.7% missing data
   1   (0.875) 0.929 0.801 0.959 0.905 0.989 0.977 0.885 0.897 
   3   (0.125) 0.071 0.199 0.041 0.095 0.011 0.023 0.115 0.103 

Locus 385 : 
2 alleles
10.9% missing data
   2   (0.898) 0.780 0.655 0.926 0.936 0.931 0.790 0.930 0.938 
   4   (0.102) 0.220 0.345 0.074 0.064 0.069 0.210 0.070 0.062 

Locus 386 : 
2 alleles
11.6% missing data
   2   (0.868) 0.801 0.882 0.923 0.907 0.987 0.702 0.876 0.906 
   1   (0.132) 0.199 0.118 0.077 0.093 0.013 0.298 0.124 0.094 

Locus 387 : 
2 alleles
7.2% missing data
   2   (0.815) 0.914 0.773 0.878 0.871 0.831 0.516 0.736 0.889 
   3   (0.185) 0.086 0.227 0.122 0.129 0.169 0.484 0.264 0.111 

Locus 388 : 
2 alleles
6.5% missing data
   3   (0.811) 0.766 0.914 0.702 0.778 0.885 0.921 0.874 0.852 
   1   (0.189) 0.234 0.086 0.298 0.222 0.115 0.079 0.126 0.148 

Locus 389 : 
2 alleles
4.3% missing data
   1   (0.787) 0.878 0.800 0.916 0.794 0.041 0.929 0.863 0.783 
   3   (0.213) 0.122 0.200 0.084 0.206 0.959 0.071 0.137 0.217 

Locus 390 : 
2 alleles
15.9% missing data
   1   (0.684) 0.796 0.729 0.760 0.594 0.938 0.743 0.781 0.642 
   3   (0.316) 0.204 0.271 0.240 0.406 0.062 0.257 0.219 0.358 

Locus 391 : 
2 alleles
4.3% missing data
   4   (0.754) 0.903 0.979 0.567 0.791 0.977 0.844 0.733 0.792 
   2   (0.246) 0.097 0.021 0.433 0.209 0.023 0.156 0.267 0.208 

Locus 392 : 
2 alleles
15.9% missing data
   3   (0.944) 0.992 0.994 0.728 0.985 0.784 0.951 0.933 0.988 
   1   (0.056) 0.008 0.006 0.272 0.015 0.216 0.049 0.067 0.012 

Locus 393 : 
2 alleles
15.2% missing data
   3   (0.894) 0.967 0.917 0.967 0.904 0.991 0.907 0.895 0.936 
   1   (0.106) 0.033 0.083 0.033 0.096 0.009 0.093 0.105 0.064 

Locus 394 : 
2 alleles
10.1% missing data
   2   (0.881) 0.859 0.989 0.954 0.878 0.772 0.867 0.893 0.932 
   4   (0.119) 0.141 0.011 0.046 0.122 0.228 0.133 0.107 0.068 

Locus 395 : 
2 alleles
11.6% missing data
   2   (0.296) 0.352 0.255 0.588 0.303 0.282 0.488 0.231 0.249 
   4   (0.704) 0.648 0.745 0.412 0.697 0.718 0.512 0.769 0.751 

Locus 396 : 
2 alleles
12.3% missing data
   3   (0.796) 0.939 0.977 0.540 0.812 0.812 0.546 0.770 0.891 
   1   (0.204) 0.061 0.023 0.460 0.188 0.188 0.454 0.230 0.109 

Locus 397 : 
2 alleles
6.5% missing data
   2   (0.541) 0.647 0.965 0.465 0.532 0.867 0.269 0.450 0.598 
   3   (0.459) 0.353 0.035 0.535 0.468 0.133 0.731 0.550 0.402 

Locus 398 : 
2 alleles
11.6% missing data
   2   (0.511) 0.224 0.057 0.876 0.470 0.514 0.408 0.625 0.437 
   4   (0.489) 0.776 0.943 0.124 0.530 0.486 0.592 0.375 0.563 

Locus 399 : 
2 alleles
2.9% missing data
   3   (0.910) 0.968 0.970 0.967 0.932 0.968 0.956 0.956 0.913 
   1   (0.090) 0.032 0.030 0.033 0.068 0.032 0.044 0.044 0.087 

Locus 400 : 
2 alleles
5.1% missing data
   1   (0.720) 0.346 0.773 0.923 0.744 0.760 0.622 0.702 0.750 
   3   (0.280) 0.654 0.227 0.077 0.256 0.240 0.378 0.298 0.250 

Locus 401 : 
2 alleles
13.0% missing data
   1   (0.838) 0.752 0.862 0.961 0.823 0.867 0.855 0.903 0.832 
   2   (0.162) 0.248 0.138 0.039 0.177 0.133 0.145 0.097 0.168 

Locus 402 : 
2 alleles
5.1% missing data
   2   (0.792) 0.616 0.571 0.509 0.824 0.741 0.443 0.787 0.905 
   4   (0.208) 0.384 0.429 0.491 0.176 0.259 0.557 0.213 0.095 

Locus 403 : 
2 alleles
3.6% missing data
   4   (0.830) 0.585 0.431 0.945 0.870 0.392 0.862 0.825 0.907 
   2   (0.170) 0.415 0.569 0.055 0.130 0.608 0.138 0.175 0.093 

Locus 404 : 
2 alleles
12.3% missing data
   2   (0.848) 0.958 0.794 0.684 0.899 0.763 0.879 0.868 0.901 
   4   (0.152) 0.042 0.206 0.316 0.101 0.237 0.121 0.132 0.099 

Locus 405 : 
2 alleles
2.2% missing data
   2   (0.746) 0.843 0.509 0.564 0.688 0.978 0.867 0.780 0.818 
   3   (0.254) 0.157 0.491 0.436 0.312 0.022 0.133 0.220 0.182 

Locus 406 : 
2 alleles
11.6% missing data
   2   (0.908) 0.994 0.825 0.957 0.938 0.904 0.940 0.862 0.967 
   4   (0.092) 0.006 0.175 0.043 0.062 0.096 0.060 0.138 0.033 

Locus 407 : 
2 alleles
3.6% missing data
   2   (0.822) 0.612 0.981 0.964 0.787 0.977 0.810 0.910 0.782 
   4   (0.178) 0.388 0.019 0.036 0.213 0.023 0.190 0.090 0.218 

Locus 408 : 
2 alleles
13.0% missing data
   2   (0.868) 0.925 0.830 0.960 0.863 0.882 0.673 0.856 0.933 
   4   (0.132) 0.075 0.170 0.040 0.137 0.118 0.327 0.144 0.067 

Locus 409 : 
2 alleles
2.2% missing data
   2   (0.117) 0.081 0.005 0.017 0.134 0.010 0.025 0.031 0.209 
   4   (0.883) 0.919 0.995 0.983 0.866 0.990 0.975 0.969 0.791 

Locus 410 : 
2 alleles
5.1% missing data
   2   (0.916) 0.978 0.965 0.973 0.928 0.973 0.885 0.916 0.962 
   4   (0.084) 0.022 0.035 0.027 0.072 0.027 0.115 0.084 0.038 

Locus 411 : 
2 alleles
18.1% missing data
   2   (0.867) 0.916 0.902 0.961 0.861 0.990 0.848 0.898 0.891 
   4   (0.133) 0.084 0.098 0.039 0.139 0.010 0.152 0.102 0.109 

Locus 412 : 
2 alleles
14.5% missing data
   1   (0.889) 0.958 0.944 0.921 0.889 0.988 0.961 0.956 0.875 
   2   (0.111) 0.042 0.056 0.079 0.111 0.012 0.039 0.044 0.125 

Locus 413 : 
2 alleles
14.5% missing data
   1   (0.938) 0.895 0.979 0.994 0.955 0.998 0.966 0.991 0.884 
   3   (0.062) 0.105 0.021 0.006 0.045 0.002 0.034 0.009 0.116 

Locus 414 : 
2 alleles
13.0% missing data
   4   (0.901) 0.896 0.977 0.973 0.898 0.954 0.925 0.956 0.902 
   2   (0.099) 0.104 0.023 0.027 0.102 0.046 0.075 0.044 0.098 

Locus 415 : 
2 alleles
3.6% missing data
   1   (0.124) 0.235 0.020 0.030 0.078 0.110 0.106 0.091 0.129 
   3   (0.876) 0.765 0.980 0.970 0.922 0.890 0.894 0.909 0.871 

Locus 416 : 
2 alleles
3.6% missing data
   3   (0.860) 0.965 0.989 0.953 0.881 0.986 0.649 0.912 0.848 
   1   (0.140) 0.035 0.011 0.047 0.119 0.014 0.351 0.088 0.152 

Locus 417 : 
2 alleles
10.1% missing data
   3   (0.909) 0.817 0.994 0.982 0.908 0.994 0.962 0.940 0.940 
   4   (0.091) 0.183 0.006 0.018 0.092 0.006 0.038 0.060 0.060 

Locus 418 : 
2 alleles
5.1% missing data
   2   (0.783) 0.776 0.961 0.911 0.757 0.854 0.299 0.829 0.816 
   4   (0.217) 0.224 0.039 0.089 0.243 0.146 0.701 0.171 0.184 

Locus 419 : 
2 alleles
2.9% missing data
   3   (0.729) 0.638 0.524 0.912 0.717 0.858 0.630 0.776 0.731 
   4   (0.271) 0.362 0.476 0.088 0.283 0.142 0.370 0.224 0.269 

Locus 420 : 
2 alleles
13.8% missing data
   1   (0.261) 0.538 0.028 0.305 0.273 0.468 0.234 0.254 0.192 
   4   (0.739) 0.462 0.972 0.695 0.727 0.532 0.766 0.746 0.808 

Locus 421 : 
2 alleles
11.6% missing data
   2   (0.931) 0.879 0.978 0.993 0.911 0.998 0.913 0.990 0.892 
   4   (0.069) 0.121 0.022 0.007 0.089 0.002 0.087 0.010 0.108 

Locus 422 : 
2 alleles
5.1% missing data
   2   (0.860) 0.903 0.984 0.483 0.812 0.976 0.934 0.958 0.866 
   4   (0.140) 0.097 0.016 0.517 0.188 0.024 0.066 0.042 0.134 

Locus 423 : 
2 alleles
14.5% missing data
   3   (0.632) 0.457 0.332 0.284 0.723 0.960 0.665 0.540 0.726 
   2   (0.368) 0.543 0.668 0.716 0.277 0.040 0.335 0.460 0.274 

Locus 424 : 
2 alleles
13.0% missing data
   2   (0.887) 0.832 0.947 0.970 0.903 0.940 0.758 0.887 0.937 
   4   (0.113) 0.168 0.053 0.030 0.097 0.060 0.242 0.113 0.063 

Locus 425 : 
2 alleles
2.9% missing data
   2   (0.883) 0.957 0.734 0.945 0.938 0.780 0.861 0.780 0.955 
   4   (0.117) 0.043 0.266 0.055 0.062 0.220 0.139 0.220 0.045 

Locus 426 : 
2 alleles
5.8% missing data
   3   (0.829) 0.483 0.985 0.965 0.803 0.912 0.804 0.937 0.755 
   2   (0.171) 0.517 0.015 0.035 0.197 0.088 0.196 0.063 0.245 

Locus 427 : 
2 alleles
18.8% missing data
   4   (0.889) 0.975 0.888 0.973 0.899 0.995 0.958 0.924 0.901 
   2   (0.111) 0.025 0.112 0.027 0.101 0.005 0.042 0.076 0.099 

Locus 428 : 
2 alleles
5.8% missing data
   2   (0.926) 0.978 0.990 0.975 0.942 0.992 0.987 0.912 0.974 
   4   (0.074) 0.022 0.010 0.025 0.058 0.008 0.013 0.088 0.026 

Locus 429 : 
2 alleles
15.2% missing data
   2   (0.741) 0.881 0.493 0.846 0.806 0.975 0.788 0.761 0.696 
   3   (0.259) 0.119 0.507 0.154 0.194 0.025 0.212 0.239 0.304 

Locus 430 : 
2 alleles
4.3% missing data
   4   (0.795) 0.946 0.956 0.625 0.790 0.925 0.888 0.844 0.821 
   2   (0.205) 0.054 0.044 0.375 0.210 0.075 0.112 0.156 0.179 

Locus 431 : 
2 alleles
2.9% missing data
   1   (0.361) 0.165 0.950 0.435 0.257 0.309 0.225 0.431 0.319 
   3   (0.639) 0.835 0.050 0.565 0.743 0.691 0.775 0.569 0.681 

Locus 432 : 
2 alleles
0.7% missing data
   1   (0.477) 0.542 0.050 0.819 0.488 0.031 0.732 0.437 0.476 
   4   (0.523) 0.458 0.950 0.181 0.512 0.969 0.268 0.563 0.524 

Locus 433 : 
2 alleles
13.8% missing data
   2   (0.827) 0.971 0.977 0.948 0.686 0.809 0.950 0.894 0.851 
   4   (0.173) 0.029 0.023 0.052 0.314 0.191 0.050 0.106 0.149 

Locus 434 : 
2 alleles
14.5% missing data
   3   (0.753) 0.775 0.976 0.548 0.721 0.791 0.755 0.808 0.799 
   2   (0.247) 0.225 0.024 0.452 0.279 0.209 0.245 0.192 0.201 

Locus 435 : 
2 alleles
3.6% missing data
   4   (0.813) 0.824 0.978 0.928 0.784 0.865 0.741 0.879 0.801 
   2   (0.187) 0.176 0.022 0.072 0.216 0.135 0.259 0.121 0.199 

Locus 436 : 
2 alleles
8.0% missing data
   4   (0.765) 0.888 0.972 0.944 0.783 0.296 0.774 0.780 0.767 
   2   (0.235) 0.112 0.028 0.056 0.217 0.704 0.226 0.220 0.233 

Locus 437 : 
2 alleles
2.9% missing data
   1   (0.916) 0.990 0.976 0.968 0.939 0.995 0.907 0.915 0.960 
   3   (0.084) 0.010 0.024 0.032 0.061 0.005 0.093 0.085 0.040 

Locus 438 : 
2 alleles
5.1% missing data
   2   (0.931) 0.974 0.992 0.993 0.907 0.986 0.981 0.992 0.863 
   4   (0.069) 0.026 0.008 0.007 0.093 0.014 0.019 0.008 0.137 

Locus 439 : 
2 alleles
2.2% missing data
   3   (0.906) 0.958 0.867 0.984 0.911 0.993 0.977 0.954 0.912 
   4   (0.094) 0.042 0.133 0.016 0.089 0.007 0.023 0.046 0.088 

Locus 440 : 
2 alleles
3.6% missing data
   3   (0.823) 0.944 0.838 0.926 0.845 0.977 0.775 0.891 0.770 
   1   (0.177) 0.056 0.162 0.074 0.155 0.023 0.225 0.109 0.230 

Locus 441 : 
2 alleles
1.4% missing data
   2   (0.893) 0.973 0.895 0.602 0.928 0.673 0.947 0.947 0.938 
   4   (0.107) 0.027 0.105 0.398 0.072 0.327 0.053 0.053 0.062 

Locus 442 : 
2 alleles
6.5% missing data
   3   (0.870) 0.972 0.995 0.977 0.886 0.992 0.701 0.943 0.811 
   1   (0.130) 0.028 0.005 0.023 0.114 0.008 0.299 0.057 0.189 

Locus 443 : 
2 alleles
2.2% missing data
   4   (0.698) 0.951 0.955 0.834 0.632 0.946 0.265 0.733 0.708 
   2   (0.302) 0.049 0.045 0.166 0.368 0.054 0.735 0.267 0.292 

Locus 444 : 
2 alleles
3.6% missing data
   3   (0.869) 0.909 0.982 0.924 0.892 0.396 0.912 0.923 0.892 
   2   (0.131) 0.091 0.018 0.076 0.108 0.604 0.088 0.077 0.108 

Locus 445 : 
2 alleles
13.8% missing data
   3   (0.410) 0.752 0.224 0.128 0.461 0.101 0.527 0.428 0.396 
   1   (0.590) 0.248 0.776 0.872 0.539 0.899 0.473 0.572 0.604 

Locus 446 : 
2 alleles
4.3% missing data
   1   (0.237) 0.734 0.040 0.066 0.196 0.186 0.306 0.195 0.256 
   3   (0.763) 0.266 0.960 0.934 0.804 0.814 0.694 0.805 0.744 

Locus 447 : 
2 alleles
5.1% missing data
   3   (0.716) 0.943 0.734 0.801 0.760 0.975 0.767 0.681 0.707 
   2   (0.284) 0.057 0.266 0.199 0.240 0.025 0.233 0.319 0.293 

Locus 448 : 
2 alleles
12.3% missing data
   1   (0.084) 0.141 0.051 0.017 0.112 0.028 0.019 0.022 0.089 
   3   (0.916) 0.859 0.949 0.983 0.888 0.972 0.981 0.978 0.911 

Locus 449 : 
2 alleles
5.1% missing data
   2   (0.413) 0.274 0.639 0.515 0.462 0.478 0.396 0.524 0.264 
   4   (0.587) 0.726 0.361 0.485 0.538 0.522 0.604 0.476 0.736 

Locus 450 : 
2 alleles
13.0% missing data
   2   (0.846) 0.982 0.734 0.954 0.898 0.981 0.936 0.673 0.922 
   4   (0.154) 0.018 0.266 0.046 0.102 0.019 0.064 0.327 0.078 

Locus 451 : 
2 alleles
2.9% missing data
   2   (0.817) 0.955 0.722 0.906 0.820 0.986 0.738 0.795 0.870 
   4   (0.183) 0.045 0.278 0.094 0.180 0.014 0.262 0.205 0.130 

Locus 452 : 
2 alleles
2.2% missing data
   2   (0.626) 0.336 0.953 0.703 0.657 0.927 0.585 0.600 0.631 
   4   (0.374) 0.664 0.047 0.297 0.343 0.073 0.415 0.400 0.369 

Locus 453 : 
2 alleles
8.0% missing data
   4   (0.330) 0.402 0.187 0.089 0.294 0.607 0.654 0.249 0.404 
   2   (0.670) 0.598 0.813 0.911 0.706 0.393 0.346 0.751 0.596 

Locus 454 : 
2 alleles
2.9% missing data
   4   (0.922) 0.970 0.995 0.977 0.949 0.961 0.888 0.968 0.925 
   2   (0.078) 0.030 0.005 0.023 0.051 0.039 0.112 0.032 0.075 

Locus 455 : 
2 alleles
11.6% missing data
   1   (0.911) 0.806 0.997 0.948 0.940 0.983 0.921 0.959 0.917 
   3   (0.089) 0.194 0.003 0.052 0.060 0.017 0.079 0.041 0.083 

Locus 456 : 
2 alleles
2.9% missing data
   4   (0.877) 0.774 0.978 0.938 0.856 0.975 0.952 0.875 0.935 
   2   (0.123) 0.226 0.022 0.062 0.144 0.025 0.048 0.125 0.065 

Locus 457 : 
2 alleles
11.6% missing data
   3   (0.916) 0.994 0.987 0.973 0.951 0.989 0.961 0.890 0.959 
   2   (0.084) 0.006 0.013 0.027 0.049 0.011 0.039 0.110 0.041 

Locus 458 : 
2 alleles
13.0% missing data
   1   (0.856) 0.975 0.988 0.730 0.889 0.901 0.873 0.921 0.860 
   3   (0.144) 0.025 0.012 0.270 0.111 0.099 0.127 0.079 0.140 

Locus 459 : 
2 alleles
12.3% missing data
   3   (0.934) 0.889 0.989 0.993 0.793 0.975 0.991 0.990 0.942 
   4   (0.066) 0.111 0.011 0.007 0.207 0.025 0.009 0.010 0.058 

Locus 460 : 
2 alleles
6.5% missing data
   1   (0.850) 0.945 0.085 0.867 0.879 0.933 0.880 0.878 0.908 
   3   (0.150) 0.055 0.915 0.133 0.121 0.067 0.120 0.122 0.092 

Locus 461 : 
2 alleles
7.2% missing data
   2   (0.761) 0.864 0.069 0.831 0.801 0.972 0.747 0.795 0.798 
   4   (0.239) 0.136 0.931 0.169 0.199 0.028 0.253 0.205 0.202 

Locus 462 : 
2 alleles
3.6% missing data
   2   (0.664) 0.464 0.652 0.899 0.707 0.192 0.650 0.686 0.654 
   4   (0.336) 0.536 0.348 0.101 0.293 0.808 0.350 0.314 0.346 

Locus 463 : 
2 alleles
8.0% missing data
   1   (0.689) 0.590 0.779 0.915 0.691 0.920 0.732 0.606 0.726 
   3   (0.311) 0.410 0.221 0.085 0.309 0.080 0.268 0.394 0.274 

Locus 464 : 
2 alleles
4.3% missing data
   3   (0.915) 0.957 0.990 0.977 0.940 0.985 0.925 0.922 0.950 
   1   (0.085) 0.043 0.010 0.023 0.060 0.015 0.075 0.078 0.050 

Locus 465 : 
2 alleles
15.9% missing data
   1   (0.915) 0.854 0.925 0.972 0.954 0.695 0.850 0.956 0.932 
   3   (0.085) 0.146 0.075 0.028 0.046 0.305 0.150 0.044 0.068 

Locus 466 : 
2 alleles
13.0% missing data
   3   (0.801) 0.942 0.787 0.893 0.800 0.973 0.614 0.849 0.801 
   1   (0.199) 0.058 0.213 0.107 0.200 0.027 0.386 0.151 0.199 

Locus 467 : 
2 alleles
11.6% missing data
   1   (0.820) 0.234 0.985 0.950 0.789 0.570 0.745 0.911 0.836 
   3   (0.180) 0.766 0.015 0.050 0.211 0.430 0.255 0.089 0.164 

Locus 468 : 
2 alleles
3.6% missing data
   1   (0.186) 0.154 0.205 0.053 0.266 0.339 0.060 0.125 0.158 
   3   (0.814) 0.846 0.795 0.947 0.734 0.661 0.940 0.875 0.842 

Locus 469 : 
2 alleles
5.8% missing data
   2   (0.918) 0.836 0.995 0.965 0.956 0.964 0.850 0.936 0.950 
   4   (0.082) 0.164 0.005 0.035 0.044 0.036 0.150 0.064 0.050 

Locus 470 : 
2 alleles
5.1% missing data
   2   (0.380) 0.090 0.970 0.618 0.433 0.042 0.243 0.316 0.350 
   4   (0.620) 0.910 0.030 0.382 0.567 0.958 0.757 0.684 0.650 

Locus 471 : 
2 alleles
5.8% missing data
   2   (0.522) 0.711 0.083 0.287 0.550 0.943 0.658 0.523 0.528 
   4   (0.478) 0.289 0.917 0.713 0.450 0.057 0.342 0.477 0.472 

Locus 472 : 
2 alleles
3.6% missing data
   3   (0.858) 0.970 0.992 0.960 0.856 0.968 0.933 0.887 0.866 
   4   (0.142) 0.030 0.008 0.040 0.144 0.032 0.067 0.113 0.134 

Locus 473 : 
2 alleles
2.9% missing data
   4   (0.890) 0.968 0.968 0.966 0.903 0.987 0.482 0.923 0.925 
   2   (0.110) 0.032 0.032 0.034 0.097 0.013 0.518 0.077 0.075 

Locus 474 : 
2 alleles
15.2% missing data
   1   (0.480) 0.658 0.319 0.443 0.538 0.517 0.532 0.417 0.492 
   3   (0.520) 0.342 0.681 0.557 0.462 0.483 0.468 0.583 0.508 

Locus 475 : 
2 alleles
11.6% missing data
   3   (0.887) 0.855 0.991 0.968 0.933 0.866 0.760 0.871 0.930 
   1   (0.113) 0.145 0.009 0.032 0.067 0.134 0.240 0.129 0.070 

Locus 476 : 
2 alleles
13.0% missing data
   4   (0.905) 0.864 0.997 0.990 0.809 0.968 0.953 0.986 0.841 
   2   (0.095) 0.136 0.003 0.010 0.191 0.032 0.047 0.014 0.159 

Locus 477 : 
2 alleles
15.2% missing data
   2   (0.184) 0.076 0.023 0.057 0.163 0.021 0.231 0.250 0.137 
   4   (0.816) 0.924 0.977 0.943 0.837 0.979 0.769 0.750 0.863 

Locus 478 : 
2 alleles
6.5% missing data
   4   (0.942) 0.953 0.999 0.995 0.934 0.998 0.989 0.993 0.891 
   2   (0.058) 0.047 0.001 0.005 0.066 0.002 0.011 0.007 0.109 

Locus 479 : 
2 alleles
11.6% missing data
   1   (0.872) 0.889 0.988 0.968 0.898 0.893 0.587 0.902 0.895 
   4   (0.128) 0.111 0.012 0.032 0.102 0.107 0.413 0.098 0.105 

Locus 480 : 
2 alleles
4.3% missing data
   1   (0.297) 0.164 0.206 0.194 0.340 0.980 0.062 0.087 0.488 
   3   (0.703) 0.836 0.794 0.806 0.660 0.020 0.938 0.913 0.512 

Locus 481 : 
2 alleles
2.2% missing data
   3   (0.895) 0.983 0.973 0.981 0.929 0.990 0.941 0.879 0.927 
   4   (0.105) 0.017 0.027 0.019 0.071 0.010 0.059 0.121 0.073 

Locus 482 : 
2 alleles
0.7% missing data
   2   (0.143) 0.057 0.009 0.065 0.108 0.027 0.341 0.178 0.093 
   4   (0.857) 0.943 0.991 0.935 0.892 0.973 0.659 0.822 0.907 

Locus 483 : 
2 alleles
13.0% missing data
   4   (0.752) 0.709 0.978 0.559 0.809 0.812 0.868 0.743 0.787 
   2   (0.248) 0.291 0.022 0.441 0.191 0.188 0.132 0.257 0.213 

Locus 484 : 
2 alleles
12.3% missing data
   3   (0.912) 0.968 0.994 0.963 0.944 0.871 0.685 0.954 0.929 
   1   (0.088) 0.032 0.006 0.037 0.056 0.129 0.315 0.046 0.071 

Locus 485 : 
2 alleles
13.0% missing data
   3   (0.853) 0.948 0.981 0.949 0.891 0.813 0.623 0.874 0.872 
   1   (0.147) 0.052 0.019 0.051 0.109 0.187 0.377 0.126 0.128 

Locus 486 : 
2 alleles
3.6% missing data
   4   (0.920) 0.989 0.996 0.693 0.954 0.962 0.984 0.975 0.939 
   2   (0.080) 0.011 0.004 0.307 0.046 0.038 0.016 0.025 0.061 

Locus 487 : 
2 alleles
2.9% missing data
   2   (0.148) 0.046 0.278 0.045 0.122 0.013 0.047 0.254 0.076 
   3   (0.852) 0.954 0.722 0.955 0.878 0.987 0.953 0.746 0.924 

Locus 488 : 
2 alleles
5.8% missing data
   2   (0.834) 0.883 0.983 0.957 0.858 0.894 0.898 0.869 0.811 
   4   (0.166) 0.117 0.017 0.043 0.142 0.106 0.102 0.131 0.189 

Locus 489 : 
2 alleles
12.3% missing data
   1   (0.500) 0.238 0.971 0.534 0.417 0.484 0.311 0.617 0.454 
   3   (0.500) 0.762 0.029 0.466 0.583 0.516 0.689 0.383 0.546 

Locus 490 : 
2 alleles
3.6% missing data
   2   (0.896) 0.991 0.867 0.965 0.913 0.904 0.922 0.896 0.942 
   4   (0.104) 0.009 0.133 0.035 0.087 0.096 0.078 0.104 0.058 

Locus 491 : 
2 alleles
5.1% missing data
   3   (0.075) 0.069 0.003 0.011 0.113 0.012 0.035 0.017 0.077 
   1   (0.925) 0.931 0.997 0.989 0.887 0.988 0.965 0.983 0.923 

Locus 492 : 
2 alleles
1.4% missing data
   1   (0.910) 0.986 0.996 0.972 0.883 0.918 0.822 0.941 0.956 
   3   (0.090) 0.014 0.004 0.028 0.117 0.082 0.178 0.059 0.044 

Locus 493 : 
2 alleles
10.9% missing data
   2   (0.862) 0.880 0.985 0.927 0.860 0.950 0.701 0.912 0.879 
   4   (0.138) 0.120 0.015 0.073 0.140 0.050 0.299 0.088 0.121 

Locus 494 : 
2 alleles
2.9% missing data
   4   (0.849) 0.832 0.870 0.953 0.815 0.980 0.927 0.790 0.924 
   3   (0.151) 0.168 0.130 0.047 0.185 0.020 0.073 0.210 0.076 

Locus 495 : 
2 alleles
14.5% missing data
   2   (0.815) 0.922 0.879 0.266 0.888 0.979 0.884 0.793 0.880 
   4   (0.185) 0.078 0.121 0.734 0.112 0.021 0.116 0.207 0.120 

Locus 496 : 
2 alleles
2.9% missing data
   4   (0.863) 0.887 0.779 0.965 0.858 0.666 0.931 0.892 0.905 
   2   (0.137) 0.113 0.221 0.035 0.142 0.334 0.069 0.108 0.095 

Locus 497 : 
2 alleles
4.3% missing data
   1   (0.854) 0.887 0.902 0.961 0.858 0.977 0.838 0.912 0.839 
   3   (0.146) 0.113 0.098 0.039 0.142 0.023 0.162 0.088 0.161 

Locus 498 : 
2 alleles
12.3% missing data
   3   (0.886) 0.973 0.992 0.975 0.879 0.910 0.974 0.922 0.904 
   2   (0.114) 0.027 0.008 0.025 0.121 0.090 0.026 0.078 0.096 

Locus 499 : 
2 alleles
4.3% missing data
   4   (0.917) 0.994 0.989 0.966 0.958 0.431 0.976 0.916 0.966 
   2   (0.083) 0.006 0.011 0.034 0.042 0.569 0.024 0.084 0.034 

Locus 500 : 
2 alleles
15.2% missing data
   1   (0.854) 0.962 0.852 0.955 0.901 0.981 0.718 0.830 0.885 
   3   (0.146) 0.038 0.148 0.045 0.099 0.019 0.282 0.170 0.115 

Locus 501 : 
2 alleles
1.4% missing data
   1   (0.706) 0.920 0.082 0.921 0.761 0.970 0.412 0.731 0.681 
   2   (0.294) 0.080 0.918 0.079 0.239 0.030 0.588 0.269 0.319 

Locus 502 : 
2 alleles
10.9% missing data
   2   (0.944) 0.988 0.991 0.994 0.955 0.981 0.985 0.992 0.904 
   4   (0.056) 0.012 0.009 0.006 0.045 0.019 0.015 0.008 0.096 

Locus 503 : 
2 alleles
16.7% missing data
   4   (0.837) 0.808 0.983 0.939 0.872 0.974 0.374 0.826 0.885 
   3   (0.163) 0.192 0.017 0.061 0.128 0.026 0.626 0.174 0.115 

Locus 504 : 
2 alleles
6.5% missing data
   1   (0.804) 0.927 0.986 0.886 0.884 0.967 0.383 0.828 0.768 
   3   (0.196) 0.073 0.014 0.114 0.116 0.033 0.617 0.172 0.232 

Locus 505 : 
2 alleles
11.6% missing data
   1   (0.396) 0.264 0.318 0.446 0.418 0.451 0.231 0.271 0.483 
   3   (0.604) 0.736 0.682 0.554 0.582 0.549 0.769 0.729 0.517 

Locus 506 : 
2 alleles
3.6% missing data
   4   (0.910) 0.736 0.994 0.979 0.932 0.937 0.807 0.955 0.932 
   2   (0.090) 0.264 0.006 0.021 0.068 0.063 0.193 0.045 0.068 

Locus 507 : 
2 alleles
5.8% missing data
   4   (0.600) 0.623 0.329 0.250 0.532 0.642 0.478 0.659 0.693 
   1   (0.400) 0.377 0.671 0.750 0.468 0.358 0.522 0.341 0.307 

Locus 508 : 
2 alleles
18.1% missing data
   3   (0.913) 0.976 0.997 0.985 0.949 0.909 0.884 0.964 0.890 
   4   (0.087) 0.024 0.003 0.015 0.051 0.091 0.116 0.036 0.110 

Locus 509 : 
2 alleles
17.4% missing data
   1   (0.846) 0.955 0.974 0.968 0.855 0.984 0.893 0.860 0.849 
   3   (0.154) 0.045 0.026 0.032 0.145 0.016 0.107 0.140 0.151 

Locus 510 : 
2 alleles
4.3% missing data
   1   (0.740) 0.611 0.984 0.930 0.798 0.935 0.607 0.695 0.735 
   4   (0.260) 0.389 0.016 0.070 0.202 0.065 0.393 0.305 0.265 

Locus 511 : 
2 alleles
15.9% missing data
   1   (0.910) 0.973 0.989 0.972 0.922 0.982 0.968 0.852 0.968 
   3   (0.090) 0.027 0.011 0.028 0.078 0.018 0.032 0.148 0.032 

Locus 512 : 
2 alleles
15.9% missing data
   3   (0.908) 0.977 0.924 0.782 0.914 0.996 0.942 0.959 0.948 
   1   (0.092) 0.023 0.076 0.218 0.086 0.004 0.058 0.041 0.052 

Locus 513 : 
2 alleles
3.6% missing data
   2   (0.771) 0.933 0.883 0.751 0.816 0.930 0.806 0.709 0.828 
   4   (0.229) 0.067 0.117 0.249 0.184 0.070 0.194 0.291 0.172 

Locus 514 : 
2 alleles
10.1% missing data
   1   (0.778) 0.910 0.723 0.937 0.721 0.939 0.561 0.807 0.815 
   3   (0.222) 0.090 0.277 0.063 0.279 0.061 0.439 0.193 0.185 

Locus 515 : 
2 alleles
3.6% missing data
   4   (0.879) 0.925 0.867 0.962 0.860 0.983 0.856 0.877 0.935 
   1   (0.121) 0.075 0.133 0.038 0.140 0.017 0.144 0.123 0.065 

Locus 516 : 
2 alleles
13.8% missing data
   2   (0.871) 0.678 0.935 0.977 0.894 0.980 0.821 0.918 0.869 
   4   (0.129) 0.322 0.065 0.023 0.106 0.020 0.179 0.082 0.131 

Locus 517 : 
2 alleles
3.6% missing data
   1   (0.746) 0.790 0.637 0.945 0.701 0.636 0.800 0.793 0.751 
   4   (0.254) 0.210 0.363 0.055 0.299 0.364 0.200 0.207 0.249 

Locus 518 : 
2 alleles
6.5% missing data
   4   (0.784) 0.890 0.945 0.931 0.806 0.974 0.936 0.752 0.787 
   3   (0.216) 0.110 0.055 0.069 0.194 0.026 0.064 0.248 0.213 

Locus 519 : 
2 alleles
2.9% missing data
   3   (0.744) 0.867 0.816 0.884 0.846 0.955 0.682 0.638 0.747 
   1   (0.256) 0.133 0.184 0.116 0.154 0.045 0.318 0.362 0.253 

Locus 520 : 
2 alleles
5.1% missing data
   3   (0.747) 0.953 0.728 0.179 0.900 0.987 0.700 0.433 0.887 
   4   (0.253) 0.047 0.272 0.821 0.100 0.013 0.300 0.567 0.113 

Locus 521 : 
2 alleles
3.6% missing data
   2   (0.901) 0.978 0.791 0.971 0.964 0.987 0.847 0.792 0.957 
   4   (0.099) 0.022 0.209 0.029 0.036 0.013 0.153 0.208 0.043 

Locus 522 : 
2 alleles
13.8% missing data
   2   (0.894) 0.857 0.990 0.984 0.813 0.939 0.959 0.974 0.872 
   4   (0.106) 0.143 0.010 0.016 0.187 0.061 0.041 0.026 0.128 

Locus 523 : 
2 alleles
7.2% missing data
   4   (0.866) 0.777 0.961 0.968 0.853 0.765 0.817 0.916 0.889 
   3   (0.134) 0.223 0.039 0.032 0.147 0.235 0.183 0.084 0.111 

Locus 524 : 
2 alleles
13.0% missing data
   1   (0.904) 0.980 0.915 0.972 0.941 0.989 0.677 0.899 0.949 
   3   (0.096) 0.020 0.085 0.028 0.059 0.011 0.323 0.101 0.051 

Locus 525 : 
2 alleles
8.0% missing data
   2   (0.927) 0.948 0.996 0.975 0.953 0.973 0.937 0.872 0.980 
   4   (0.073) 0.052 0.004 0.025 0.047 0.027 0.063 0.128 0.020 

Locus 526 : 
2 alleles
5.1% missing data
   2   (0.417) 0.475 0.539 0.486 0.450 0.432 0.402 0.362 0.398 
   3   (0.583) 0.525 0.461 0.514 0.550 0.568 0.598 0.638 0.602 

Locus 527 : 
2 alleles
5.1% missing data
   2   (0.880) 0.954 0.977 0.608 0.921 0.946 0.682 0.949 0.895 
   4   (0.120) 0.046 0.023 0.392 0.079 0.054 0.318 0.051 0.105 

Locus 528 : 
2 alleles
12.3% missing data
   4   (0.881) 0.980 0.839 0.972 0.820 0.847 0.981 0.928 0.917 
   1   (0.119) 0.020 0.161 0.028 0.180 0.153 0.019 0.072 0.083 

Locus 529 : 
2 alleles
12.3% missing data
   2   (0.891) 0.860 0.992 0.958 0.939 0.857 0.817 0.896 0.923 
   4   (0.109) 0.140 0.008 0.042 0.061 0.143 0.183 0.104 0.077 

Locus 530 : 
2 alleles
2.9% missing data
   1   (0.909) 0.985 0.995 0.979 0.923 0.985 0.971 0.951 0.916 
   4   (0.091) 0.015 0.005 0.021 0.077 0.015 0.029 0.049 0.084 

Locus 531 : 
2 alleles
4.3% missing data
   1   (0.743) 0.664 0.878 0.914 0.661 0.592 0.921 0.853 0.698 
   3   (0.257) 0.336 0.122 0.086 0.339 0.408 0.079 0.147 0.302 

Locus 532 : 
2 alleles
12.3% missing data
   1   (0.553) 0.435 0.559 0.893 0.397 0.920 0.691 0.766 0.378 
   4   (0.447) 0.565 0.441 0.107 0.603 0.080 0.309 0.234 0.622 

Locus 533 : 
2 alleles
5.1% missing data
   1   (0.884) 0.930 0.987 0.966 0.869 0.992 0.587 0.945 0.893 
   4   (0.116) 0.070 0.013 0.034 0.131 0.008 0.413 0.055 0.107 

Locus 534 : 
2 alleles
12.3% missing data
   2   (0.859) 0.402 0.907 0.969 0.844 0.983 0.835 0.933 0.864 
   4   (0.141) 0.598 0.093 0.031 0.156 0.017 0.165 0.067 0.136 

Locus 535 : 
2 alleles
17.4% missing data
   3   (0.695) 0.908 0.952 0.915 0.585 0.727 0.807 0.701 0.712 
   1   (0.305) 0.092 0.048 0.085 0.415 0.273 0.193 0.299 0.288 

Locus 536 : 
2 alleles
2.9% missing data
   1   (0.875) 0.856 0.916 0.954 0.923 0.974 0.824 0.889 0.893 
   3   (0.125) 0.144 0.084 0.046 0.077 0.026 0.176 0.111 0.107 

Locus 537 : 
2 alleles
3.6% missing data
   2   (0.437) 0.541 0.330 0.110 0.422 0.482 0.231 0.467 0.485 
   4   (0.563) 0.459 0.670 0.890 0.578 0.518 0.769 0.533 0.515 

Locus 538 : 
2 alleles
15.9% missing data
   3   (0.821) 0.942 0.983 0.907 0.852 0.657 0.391 0.800 0.882 
   1   (0.179) 0.058 0.017 0.093 0.148 0.343 0.609 0.200 0.118 

Locus 539 : 
2 alleles
13.8% missing data
   2   (0.805) 0.866 0.753 0.898 0.871 0.980 0.919 0.750 0.824 
   4   (0.195) 0.134 0.247 0.102 0.129 0.020 0.081 0.250 0.176 

Locus 540 : 
2 alleles
10.1% missing data
   2   (0.794) 0.450 0.958 0.555 0.845 0.970 0.400 0.819 0.862 
   4   (0.206) 0.550 0.042 0.445 0.155 0.030 0.600 0.181 0.138 

Locus 541 : 
2 alleles
11.6% missing data
   3   (0.627) 0.908 0.712 0.648 0.598 0.923 0.694 0.664 0.587 
   4   (0.373) 0.092 0.288 0.352 0.402 0.077 0.306 0.336 0.413 

Locus 542 : 
2 alleles
3.6% missing data
   1   (0.908) 0.994 0.987 0.974 0.955 0.070 0.645 0.875 0.978 
   3   (0.092) 0.006 0.013 0.026 0.045 0.930 0.355 0.125 0.022 

Locus 543 : 
2 alleles
10.1% missing data
   1   (0.924) 0.744 0.983 0.990 0.924 0.975 0.865 0.982 0.921 
   3   (0.076) 0.256 0.017 0.010 0.076 0.025 0.135 0.018 0.079 

Locus 544 : 
2 alleles
5.1% missing data
   1   (0.917) 0.985 0.810 0.972 0.956 0.990 0.944 0.938 0.945 
   3   (0.083) 0.015 0.190 0.028 0.044 0.010 0.056 0.062 0.055 

Locus 545 : 
2 alleles
2.9% missing data
   2   (0.837) 0.861 0.974 0.970 0.830 0.903 0.904 0.898 0.805 
   1   (0.163) 0.139 0.026 0.030 0.170 0.097 0.096 0.102 0.195 

Locus 546 : 
2 alleles
4.3% missing data
   2   (0.892) 0.956 0.661 0.937 0.899 0.992 0.923 0.947 0.907 
   4   (0.108) 0.044 0.339 0.063 0.101 0.008 0.077 0.053 0.093 

Locus 547 : 
2 alleles
5.8% missing data
   4   (0.751) 0.850 0.948 0.862 0.731 0.768 0.862 0.840 0.685 
   2   (0.249) 0.150 0.052 0.138 0.269 0.232 0.138 0.160 0.315 

Locus 548 : 
2 alleles
5.8% missing data
   3   (0.891) 0.907 0.765 0.958 0.918 0.989 0.641 0.897 0.942 
   1   (0.109) 0.093 0.235 0.042 0.082 0.011 0.359 0.103 0.058 

Locus 549 : 
2 alleles
2.9% missing data
   1   (0.106) 0.191 0.051 0.021 0.084 0.063 0.511 0.062 0.079 
   3   (0.894) 0.809 0.949 0.979 0.916 0.937 0.489 0.938 0.921 

Locus 550 : 
2 alleles
2.2% missing data
   1   (0.636) 0.884 0.606 0.891 0.636 0.515 0.705 0.610 0.625 
   4   (0.364) 0.116 0.394 0.109 0.364 0.485 0.295 0.390 0.375 

Locus 551 : 
2 alleles
2.9% missing data
   4   (0.905) 0.920 0.992 0.967 0.911 0.805 0.781 0.952 0.934 
   1   (0.095) 0.080 0.008 0.033 0.089 0.195 0.219 0.048 0.066 

Locus 552 : 
2 alleles
8.0% missing data
   2   (0.884) 0.877 0.996 0.982 0.820 0.993 0.974 0.966 0.848 
   4   (0.116) 0.123 0.004 0.018 0.180 0.007 0.026 0.034 0.152 

Locus 553 : 
2 alleles
10.1% missing data
   2   (0.823) 0.910 0.609 0.954 0.860 0.943 0.934 0.809 0.845 
   1   (0.177) 0.090 0.391 0.046 0.140 0.057 0.066 0.191 0.155 

Locus 554 : 
2 alleles
4.3% missing data
   1   (0.867) 0.966 0.817 0.947 0.897 0.988 0.804 0.780 0.936 
   3   (0.133) 0.034 0.183 0.053 0.103 0.012 0.196 0.220 0.064 

Locus 555 : 
2 alleles
11.6% missing data
   2   (0.867) 0.358 0.992 0.971 0.888 0.718 0.822 0.912 0.901 
   4   (0.133) 0.642 0.008 0.029 0.112 0.282 0.178 0.088 0.099 

Locus 556 : 
2 alleles
5.8% missing data
   4   (0.580) 0.852 0.592 0.455 0.712 0.435 0.433 0.227 0.797 
   2   (0.420) 0.148 0.408 0.545 0.288 0.565 0.567 0.773 0.203 

Locus 557 : 
2 alleles
14.5% missing data
   1   (0.827) 0.741 0.966 0.945 0.824 0.861 0.851 0.870 0.830 
   3   (0.173) 0.259 0.034 0.055 0.176 0.139 0.149 0.130 0.170 

Locus 558 : 
2 alleles
10.9% missing data
   1   (0.890) 0.960 0.052 0.738 0.953 0.926 0.887 0.927 0.952 
   2   (0.110) 0.040 0.948 0.262 0.047 0.074 0.113 0.073 0.048 

Locus 559 : 
2 alleles
2.2% missing data
   1   (0.915) 0.936 0.995 0.979 0.943 0.961 0.965 0.954 0.927 
   4   (0.085) 0.064 0.005 0.021 0.057 0.039 0.035 0.046 0.073 

Locus 560 : 
2 alleles
13.8% missing data
   2   (0.717) 0.780 0.732 0.579 0.644 0.437 0.685 0.717 0.833 
   4   (0.283) 0.220 0.268 0.421 0.356 0.563 0.315 0.283 0.167 

Locus 561 : 
2 alleles
5.8% missing data
   1   (0.500) 0.496 0.500 0.502 0.498 0.500 0.484 0.500 0.501 
   3   (0.500) 0.504 0.500 0.498 0.502 0.500 0.516 0.500 0.499 

Locus 562 : 
2 alleles
2.2% missing data
   2   (0.924) 0.975 0.946 0.975 0.913 0.980 0.962 0.957 0.962 
   4   (0.076) 0.025 0.054 0.025 0.087 0.020 0.038 0.043 0.038 

Locus 563 : 
2 alleles
1.4% missing data
   1   (0.896) 0.949 0.996 0.981 0.781 0.996 0.474 0.970 0.914 
   4   (0.104) 0.051 0.004 0.019 0.219 0.004 0.526 0.030 0.086 

Locus 564 : 
2 alleles
13.0% missing data
   4   (0.937) 0.986 0.978 0.994 0.887 0.998 0.990 0.990 0.918 
   3   (0.063) 0.014 0.022 0.006 0.113 0.002 0.010 0.010 0.082 

Locus 565 : 
2 alleles
1.4% missing data
   3   (0.885) 0.900 0.996 0.978 0.867 0.969 0.836 0.972 0.806 
   1   (0.115) 0.100 0.004 0.022 0.133 0.031 0.164 0.028 0.194 

Locus 566 : 
2 alleles
7.2% missing data
   1   (0.892) 0.918 0.965 0.938 0.894 0.979 0.623 0.929 0.931 
   3   (0.108) 0.082 0.035 0.062 0.106 0.021 0.377 0.071 0.069 

Locus 567 : 
2 alleles
10.9% missing data
   2   (0.718) 0.250 0.895 0.674 0.718 0.980 0.744 0.762 0.746 
   4   (0.282) 0.750 0.105 0.326 0.282 0.020 0.256 0.238 0.254 

Locus 568 : 
2 alleles
10.1% missing data
   3   (0.567) 0.568 0.547 0.509 0.587 0.484 0.354 0.586 0.588 
   4   (0.433) 0.432 0.453 0.491 0.413 0.516 0.646 0.414 0.412 

Locus 569 : 
2 alleles
12.3% missing data
   4   (0.852) 0.349 0.978 0.960 0.855 0.767 0.774 0.878 0.906 
   1   (0.148) 0.651 0.022 0.040 0.145 0.233 0.226 0.122 0.094 

Locus 570 : 
2 alleles
1.4% missing data
   2   (0.865) 0.841 0.948 0.608 0.921 0.974 0.715 0.904 0.908 
   3   (0.135) 0.159 0.052 0.392 0.079 0.026 0.285 0.096 0.092 

Locus 571 : 
2 alleles
16.7% missing data
   3   (0.916) 0.974 0.630 0.711 0.950 0.983 0.975 0.946 0.972 
   2   (0.084) 0.026 0.370 0.289 0.050 0.017 0.025 0.054 0.028 

Locus 572 : 
2 alleles
10.1% missing data
   2   (0.640) 0.558 0.967 0.463 0.654 0.936 0.463 0.577 0.710 
   1   (0.360) 0.442 0.033 0.537 0.346 0.064 0.537 0.423 0.290 

Locus 573 : 
2 alleles
13.8% missing data
   2   (0.729) 0.383 0.982 0.954 0.616 0.697 0.844 0.909 0.565 
   4   (0.271) 0.617 0.018 0.046 0.384 0.303 0.156 0.091 0.435 

Locus 574 : 
2 alleles
3.6% missing data
   3   (0.908) 0.516 0.957 0.972 0.940 0.891 0.549 0.912 0.968 
   1   (0.092) 0.484 0.043 0.028 0.060 0.109 0.451 0.088 0.032 

Locus 575 : 
2 alleles
12.3% missing data
   1   (0.907) 0.978 0.962 0.959 0.938 0.725 0.634 0.912 0.958 
   3   (0.093) 0.022 0.038 0.041 0.062 0.275 0.366 0.088 0.042 

Locus 576 : 
2 alleles
10.9% missing data
   1   (0.804) 0.708 0.868 0.753 0.759 0.983 0.757 0.913 0.796 
   4   (0.196) 0.292 0.132 0.247 0.241 0.017 0.243 0.087 0.204 

Locus 577 : 
2 alleles
4.3% missing data
   1   (0.918) 0.982 0.994 0.979 0.943 0.968 0.513 0.954 0.942 
   2   (0.082) 0.018 0.006 0.021 0.057 0.032 0.487 0.046 0.058 

Locus 578 : 
2 alleles
14.5% missing data
   2   (0.142) 0.217 0.131 0.048 0.107 0.010 0.344 0.114 0.121 
   4   (0.858) 0.783 0.869 0.952 0.893 0.990 0.656 0.886 0.879 

Locus 579 : 
2 alleles
15.2% missing data
   1   (0.921) 0.984 0.919 0.677 0.964 0.992 0.863 0.967 0.956 
   4   (0.079) 0.016 0.081 0.323 0.036 0.008 0.137 0.033 0.044 

Locus 580 : 
2 alleles
9.4% missing data
   2   (0.910) 0.992 0.783 0.964 0.952 0.769 0.889 0.854 0.971 
   4   (0.090) 0.008 0.217 0.036 0.048 0.231 0.111 0.146 0.029 

Locus 581 : 
2 alleles
5.1% missing data
   1   (0.836) 0.774 0.867 0.588 0.890 0.945 0.861 0.869 0.881 
   3   (0.164) 0.226 0.133 0.412 0.110 0.055 0.139 0.131 0.119 

Locus 582 : 
2 alleles
2.9% missing data
   3   (0.926) 0.975 0.930 0.959 0.935 0.990 0.661 0.946 0.971 
   1   (0.074) 0.025 0.070 0.041 0.065 0.010 0.339 0.054 0.029 

Locus 583 : 
2 alleles
4.3% missing data
   3   (0.093) 0.058 0.018 0.036 0.172 0.004 0.067 0.035 0.064 
   4   (0.907) 0.942 0.982 0.964 0.828 0.996 0.933 0.965 0.936 

Locus 584 : 
2 alleles
4.3% missing data
   3   (0.904) 0.987 0.933 0.281 0.961 0.980 0.828 0.900 0.970 
   2   (0.096) 0.013 0.067 0.719 0.039 0.020 0.172 0.100 0.030 

Locus 585 : 
2 alleles
6.5% missing data
   2   (0.416) 0.597 0.031 0.072 0.652 0.064 0.157 0.118 0.695 
   4   (0.584) 0.403 0.969 0.928 0.348 0.936 0.843 0.882 0.305 

Locus 586 : 
2 alleles
12.3% missing data
   1   (0.252) 0.070 0.033 0.090 0.212 0.330 0.376 0.282 0.245 
   3   (0.748) 0.930 0.967 0.910 0.788 0.670 0.624 0.718 0.755 

Locus 587 : 
2 alleles
1.4% missing data
   2   (0.859) 0.919 0.977 0.580 0.891 0.983 0.922 0.821 0.938 
   4   (0.141) 0.081 0.023 0.420 0.109 0.017 0.078 0.179 0.062 

Locus 588 : 
2 alleles
13.0% missing data
   2   (0.921) 0.968 0.953 0.979 0.963 0.943 0.987 0.878 0.967 
   1   (0.079) 0.032 0.047 0.021 0.037 0.057 0.013 0.122 0.033 

Locus 589 : 
2 alleles
16.7% missing data
   1   (0.667) 0.325 0.736 0.556 0.712 0.961 0.481 0.598 0.753 
   3   (0.333) 0.675 0.264 0.444 0.288 0.039 0.519 0.402 0.247 

Locus 590 : 
2 alleles
5.8% missing data
   3   (0.911) 0.958 0.997 0.981 0.946 0.656 0.749 0.932 0.950 
   2   (0.089) 0.042 0.003 0.019 0.054 0.344 0.251 0.068 0.050 

Locus 591 : 
2 alleles
1.4% missing data
   2   (0.922) 0.993 0.981 0.969 0.952 0.968 0.375 0.923 0.975 
   4   (0.078) 0.007 0.019 0.031 0.048 0.032 0.625 0.077 0.025 

Locus 592 : 
2 alleles
10.9% missing data
   4   (0.890) 0.826 0.800 0.972 0.851 0.974 0.933 0.957 0.900 
   2   (0.110) 0.174 0.200 0.028 0.149 0.026 0.067 0.043 0.100 

Locus 593 : 
2 alleles
13.8% missing data
   1   (0.834) 0.985 0.135 0.932 0.862 0.889 0.783 0.828 0.899 
   3   (0.166) 0.015 0.865 0.068 0.138 0.111 0.217 0.172 0.101 

Locus 594 : 
2 alleles
18.8% missing data
   1   (0.095) 0.107 0.027 0.019 0.099 0.021 0.085 0.029 0.122 
   4   (0.905) 0.893 0.973 0.981 0.901 0.979 0.915 0.971 0.878 

Locus 595 : 
2 alleles
10.1% missing data
   4   (0.902) 0.736 0.724 0.965 0.965 0.992 0.594 0.845 0.962 
   2   (0.098) 0.264 0.276 0.035 0.035 0.008 0.406 0.155 0.038 

Locus 596 : 
2 alleles
14.5% missing data
   2   (0.830) 0.902 0.850 0.637 0.832 0.078 0.813 0.902 0.901 
   4   (0.170) 0.098 0.150 0.363 0.168 0.922 0.187 0.098 0.099 

Locus 597 : 
2 alleles
12.3% missing data
   1   (0.265) 0.091 0.216 0.270 0.263 0.074 0.075 0.230 0.284 
   4   (0.735) 0.909 0.784 0.730 0.737 0.926 0.925 0.770 0.716 

Locus 598 : 
2 alleles
14.5% missing data
   1   (0.774) 0.747 0.977 0.652 0.764 0.108 0.729 0.790 0.873 
   3   (0.226) 0.253 0.023 0.348 0.236 0.892 0.271 0.210 0.127 

Locus 599 : 
2 alleles
13.0% missing data
   3   (0.673) 0.433 0.977 0.652 0.652 0.647 0.785 0.697 0.706 
   1   (0.327) 0.567 0.023 0.348 0.348 0.353 0.215 0.303 0.294 

Locus 600 : 
2 alleles
2.9% missing data
   3   (0.838) 0.901 0.982 0.677 0.815 0.984 0.905 0.905 0.870 
   4   (0.162) 0.099 0.018 0.323 0.185 0.016 0.095 0.095 0.130 

Locus 601 : 
2 alleles
14.5% missing data
   3   (0.204) 0.158 0.061 0.066 0.269 0.208 0.333 0.136 0.197 
   1   (0.796) 0.842 0.939 0.934 0.731 0.792 0.667 0.864 0.803 

Locus 602 : 
2 alleles
8.0% missing data
   1   (0.103) 0.113 0.022 0.163 0.153 0.006 0.035 0.016 0.119 
   3   (0.897) 0.887 0.978 0.837 0.847 0.994 0.965 0.984 0.881 

Locus 603 : 
2 alleles
5.1% missing data
   1   (0.857) 0.931 0.991 0.954 0.889 0.791 0.797 0.684 0.946 
   2   (0.143) 0.069 0.009 0.046 0.111 0.209 0.203 0.316 0.054 

Locus 604 : 
2 alleles
5.8% missing data
   3   (0.734) 0.950 0.814 0.571 0.789 0.975 0.496 0.728 0.767 
   1   (0.266) 0.050 0.186 0.429 0.211 0.025 0.504 0.272 0.233 

Locus 605 : 
2 alleles
7.2% missing data
   4   (0.849) 0.802 0.971 0.957 0.887 0.968 0.825 0.873 0.844 
   2   (0.151) 0.198 0.029 0.043 0.113 0.032 0.175 0.127 0.156 

Locus 606 : 
2 alleles
10.9% missing data
   1   (0.745) 0.744 0.674 0.548 0.841 0.807 0.612 0.740 0.779 
   2   (0.255) 0.256 0.326 0.452 0.159 0.193 0.388 0.260 0.221 

Locus 607 : 
2 alleles
5.1% missing data
   3   (0.836) 0.724 0.738 0.919 0.871 0.976 0.576 0.806 0.901 
   1   (0.164) 0.276 0.262 0.081 0.129 0.024 0.424 0.194 0.099 

Locus 608 : 
2 alleles
2.9% missing data
   3   (0.937) 0.957 0.999 0.994 0.877 0.998 0.979 0.992 0.917 
   4   (0.063) 0.043 0.001 0.006 0.123 0.002 0.021 0.008 0.083 

Locus 609 : 
2 alleles
6.5% missing data
   3   (0.932) 0.997 0.987 0.978 0.978 0.990 0.962 0.850 0.980 
   1   (0.068) 0.003 0.013 0.022 0.022 0.010 0.038 0.150 0.020 

Locus 610 : 
2 alleles
0.7% missing data
   1   (0.617) 0.394 0.951 0.509 0.580 0.977 0.689 0.690 0.589 
   3   (0.383) 0.606 0.049 0.491 0.420 0.023 0.311 0.310 0.411 

Locus 611 : 
2 alleles
3.6% missing data
   4   (0.826) 0.974 0.558 0.944 0.868 0.902 0.346 0.870 0.841 
   3   (0.174) 0.026 0.442 0.056 0.132 0.098 0.654 0.130 0.159 

Locus 612 : 
2 alleles
2.9% missing data
   2   (0.944) 0.969 0.999 0.995 0.913 0.998 0.997 0.993 0.921 
   4   (0.056) 0.031 0.001 0.005 0.087 0.002 0.003 0.007 0.079 

Locus 613 : 
2 alleles
8.0% missing data
   3   (0.085) 0.136 0.021 0.009 0.138 0.004 0.014 0.021 0.092 
   4   (0.915) 0.864 0.979 0.991 0.862 0.996 0.986 0.979 0.908 

Locus 614 : 
2 alleles
13.8% missing data
   3   (0.912) 0.984 0.978 0.961 0.949 0.916 0.917 0.839 0.971 
   1   (0.088) 0.016 0.022 0.039 0.051 0.084 0.083 0.161 0.029 

Locus 615 : 
2 alleles
2.9% missing data
   2   (0.811) 0.907 0.735 0.938 0.881 0.970 0.849 0.730 0.842 
   4   (0.189) 0.093 0.265 0.062 0.119 0.030 0.151 0.270 0.158 

Locus 616 : 
2 alleles
11.6% missing data
   3   (0.859) 0.612 0.854 0.962 0.830 0.977 0.798 0.877 0.917 
   4   (0.141) 0.388 0.146 0.038 0.170 0.023 0.202 0.123 0.083 

Locus 617 : 
2 alleles
0.7% missing data
   2   (0.921) 0.932 0.946 0.982 0.920 0.991 0.582 0.953 0.964 
   4   (0.079) 0.068 0.054 0.018 0.080 0.009 0.418 0.047 0.036 

Locus 618 : 
2 alleles
13.8% missing data
   1   (0.063) 0.115 0.023 0.009 0.049 0.002 0.057 0.010 0.108 
   3   (0.937) 0.885 0.977 0.991 0.951 0.998 0.943 0.990 0.892 

Locus 619 : 
2 alleles
0.7% missing data
   2   (0.846) 0.532 0.971 0.958 0.858 0.992 0.880 0.863 0.875 
   4   (0.154) 0.468 0.029 0.042 0.142 0.008 0.120 0.137 0.125 

Locus 620 : 
2 alleles
11.6% missing data
   1   (0.812) 0.931 0.809 0.949 0.816 0.961 0.689 0.821 0.829 
   4   (0.188) 0.069 0.191 0.051 0.184 0.039 0.311 0.179 0.171 

Locus 621 : 
2 alleles
15.2% missing data
   1   (0.890) 0.955 0.805 0.927 0.887 0.725 0.750 0.895 0.955 
   3   (0.110) 0.045 0.195 0.073 0.113 0.275 0.250 0.105 0.045 

Locus 622 : 
2 alleles
4.3% missing data
   3   (0.627) 0.266 0.962 0.828 0.633 0.578 0.369 0.636 0.634 
   1   (0.373) 0.734 0.038 0.172 0.367 0.422 0.631 0.364 0.366 

Locus 623 : 
2 alleles
6.5% missing data
   1   (0.910) 0.746 0.989 0.969 0.944 0.973 0.877 0.907 0.955 
   3   (0.090) 0.254 0.011 0.031 0.056 0.027 0.123 0.093 0.045 

Locus 624 : 
2 alleles
13.0% missing data
   3   (0.774) 0.934 0.724 0.776 0.729 0.699 0.935 0.793 0.827 
   4   (0.226) 0.066 0.276 0.224 0.271 0.301 0.065 0.207 0.173 

Locus 625 : 
2 alleles
11.6% missing data
   1   (0.796) 0.723 0.984 0.842 0.873 0.939 0.532 0.838 0.750 
   3   (0.204) 0.277 0.016 0.158 0.127 0.061 0.468 0.162 0.250 

Locus 626 : 
2 alleles
7.2% missing data
   1   (0.893) 0.967 0.965 0.946 0.912 0.974 0.761 0.911 0.931 
   2   (0.107) 0.033 0.035 0.054 0.088 0.026 0.239 0.089 0.069 

Locus 627 : 
2 alleles
16.7% missing data
   2   (0.296) 0.319 0.207 0.069 0.373 0.954 0.146 0.206 0.302 
   4   (0.704) 0.681 0.793 0.931 0.627 0.046 0.854 0.794 0.698 

Locus 628 : 
2 alleles
3.6% missing data
   1   (0.425) 0.374 0.207 0.147 0.492 0.980 0.496 0.319 0.482 
   3   (0.575) 0.626 0.793 0.853 0.508 0.020 0.504 0.681 0.518 

Locus 629 : 
2 alleles
10.9% missing data
   1   (0.879) 0.981 0.988 0.928 0.930 0.876 0.862 0.868 0.908 
   3   (0.121) 0.019 0.012 0.072 0.070 0.124 0.138 0.132 0.092 

Locus 630 : 
2 alleles
1.4% missing data
   2   (0.074) 0.037 0.004 0.020 0.066 0.061 0.098 0.041 0.043 
   4   (0.926) 0.963 0.996 0.980 0.934 0.939 0.902 0.959 0.957 

Locus 631 : 
2 alleles
15.2% missing data
   2   (0.877) 0.976 0.882 0.960 0.918 0.956 0.932 0.754 0.943 
   4   (0.123) 0.024 0.118 0.040 0.082 0.044 0.068 0.246 0.057 

Locus 632 : 
2 alleles
4.3% missing data
   4   (0.806) 0.885 0.772 0.959 0.661 0.891 0.783 0.916 0.783 
   1   (0.194) 0.115 0.228 0.041 0.339 0.109 0.217 0.084 0.217 

Locus 633 : 
2 alleles
6.5% missing data
   1   (0.905) 0.976 0.888 0.934 0.927 0.994 0.976 0.930 0.935 
   3   (0.095) 0.024 0.112 0.066 0.073 0.006 0.024 0.070 0.065 

Locus 634 : 
2 alleles
1.4% missing data
   4   (0.915) 0.975 0.993 0.818 0.938 0.743 0.963 0.951 0.968 
   2   (0.085) 0.025 0.007 0.182 0.062 0.257 0.037 0.049 0.032 

Locus 635 : 
2 alleles
11.6% missing data
   2   (0.123) 0.271 0.094 0.027 0.092 0.173 0.121 0.067 0.130 
   4   (0.877) 0.729 0.906 0.973 0.908 0.827 0.879 0.933 0.870 

Locus 636 : 
2 alleles
15.9% missing data
   1   (0.893) 0.987 0.930 0.966 0.898 0.980 0.980 0.940 0.897 
   3   (0.107) 0.013 0.070 0.034 0.102 0.020 0.020 0.060 0.103 

Locus 637 : 
2 alleles
10.9% missing data
   3   (0.900) 0.917 0.918 0.885 0.950 0.934 0.823 0.865 0.954 
   1   (0.100) 0.083 0.082 0.115 0.050 0.066 0.177 0.135 0.046 

Locus 638 : 
2 alleles
4.3% missing data
   4   (0.888) 0.726 0.993 0.984 0.840 0.993 0.976 0.977 0.807 
   2   (0.112) 0.274 0.007 0.016 0.160 0.007 0.024 0.023 0.193 

Locus 639 : 
2 alleles
10.9% missing data
   3   (0.751) 0.686 0.953 0.862 0.798 0.971 0.624 0.774 0.717 
   1   (0.249) 0.314 0.047 0.138 0.202 0.029 0.376 0.226 0.283 

Locus 640 : 
2 alleles
9.4% missing data
   2   (0.835) 0.927 0.845 0.941 0.901 0.640 0.630 0.789 0.885 
   1   (0.165) 0.073 0.155 0.059 0.099 0.360 0.370 0.211 0.115 

Locus 641 : 
2 alleles
6.5% missing data
   1   (0.906) 0.963 0.767 0.970 0.935 0.994 0.953 0.966 0.879 
   3   (0.094) 0.037 0.233 0.030 0.065 0.006 0.047 0.034 0.121 

Locus 642 : 
2 alleles
13.0% missing data
   1   (0.897) 0.913 0.941 0.982 0.864 0.994 0.772 0.958 0.910 
   4   (0.103) 0.087 0.059 0.018 0.136 0.006 0.228 0.042 0.090 

Locus 643 : 
2 alleles
1.4% missing data
   2   (0.655) 0.712 0.710 0.490 0.733 0.611 0.781 0.529 0.741 
   4   (0.345) 0.288 0.290 0.510 0.267 0.389 0.219 0.471 0.259 

Locus 644 : 
2 alleles
5.8% missing data
   3   (0.891) 0.956 0.987 0.974 0.912 0.986 0.513 0.901 0.936 
   4   (0.109) 0.044 0.013 0.026 0.088 0.014 0.487 0.099 0.064 

Locus 645 : 
2 alleles
2.2% missing data
   3   (0.898) 0.941 0.989 0.963 0.948 0.973 0.941 0.916 0.906 
   2   (0.102) 0.059 0.011 0.037 0.052 0.027 0.059 0.084 0.094 

Locus 646 : 
2 alleles
16.7% missing data
   3   (0.897) 0.978 0.879 0.945 0.964 0.915 0.919 0.828 0.941 
   2   (0.103) 0.022 0.121 0.055 0.036 0.085 0.081 0.172 0.059 

Locus 647 : 
2 alleles
1.4% missing data
   1   (0.847) 0.914 0.871 0.806 0.857 0.972 0.730 0.905 0.883 
   2   (0.153) 0.086 0.129 0.194 0.143 0.028 0.270 0.095 0.117 

Locus 648 : 
2 alleles
11.6% missing data
   4   (0.923) 0.954 0.996 0.986 0.940 0.973 0.980 0.978 0.894 
   2   (0.077) 0.046 0.004 0.014 0.060 0.027 0.020 0.022 0.106 

Locus 649 : 
2 alleles
8.7% missing data
   2   (0.370) 0.174 0.402 0.471 0.297 0.508 0.156 0.404 0.359 
   4   (0.630) 0.826 0.598 0.529 0.703 0.492 0.844 0.596 0.641 

Locus 650 : 
2 alleles
15.2% missing data
   2   (0.811) 0.909 0.868 0.579 0.816 0.044 0.532 0.862 0.905 
   3   (0.189) 0.091 0.132 0.421 0.184 0.956 0.468 0.138 0.095 

Locus 651 : 
2 alleles
9.4% missing data
   1   (0.121) 0.084 0.009 0.022 0.152 0.054 0.054 0.046 0.155 
   4   (0.879) 0.916 0.991 0.978 0.848 0.946 0.946 0.954 0.845 

Locus 652 : 
2 alleles
10.1% missing data
   2   (0.946) 0.955 0.999 0.995 0.939 0.980 0.992 0.992 0.926 
   4   (0.054) 0.045 0.001 0.005 0.061 0.020 0.008 0.008 0.074 

Locus 653 : 
2 alleles
13.0% missing data
   1   (0.896) 0.949 0.918 0.958 0.921 0.872 0.688 0.910 0.940 
   3   (0.104) 0.051 0.082 0.042 0.079 0.128 0.312 0.090 0.060 

Locus 654 : 
2 alleles
10.1% missing data
   3   (0.850) 0.887 0.735 0.967 0.861 0.896 0.877 0.870 0.879 
   1   (0.150) 0.113 0.265 0.033 0.139 0.104 0.123 0.130 0.121 

Locus 655 : 
2 alleles
1.4% missing data
   3   (0.939) 0.974 0.999 0.995 0.874 0.998 0.985 0.993 0.917 
   2   (0.061) 0.026 0.001 0.005 0.126 0.002 0.015 0.007 0.083 

Locus 656 : 
2 alleles
2.2% missing data
   3   (0.766) 0.421 0.863 0.399 0.614 0.985 0.880 0.900 0.806 
   4   (0.234) 0.579 0.137 0.601 0.386 0.015 0.120 0.100 0.194 

Locus 657 : 
2 alleles
13.8% missing data
   4   (0.642) 0.882 0.958 0.543 0.664 0.690 0.615 0.619 0.659 
   2   (0.358) 0.118 0.042 0.457 0.336 0.310 0.385 0.381 0.341 

Locus 658 : 
2 alleles
18.1% missing data
   4   (0.895) 0.944 0.894 0.967 0.871 0.984 0.846 0.903 0.949 
   2   (0.105) 0.056 0.106 0.033 0.129 0.016 0.154 0.097 0.051 

Locus 659 : 
2 alleles
5.1% missing data
   2   (0.848) 0.954 0.640 0.583 0.896 0.982 0.756 0.907 0.882 
   4   (0.152) 0.046 0.360 0.417 0.104 0.018 0.244 0.093 0.118 

Locus 660 : 
2 alleles
4.3% missing data
   4   (0.902) 0.890 0.944 0.973 0.937 0.974 0.959 0.942 0.903 
   2   (0.098) 0.110 0.056 0.027 0.063 0.026 0.041 0.058 0.097 

Locus 661 : 
2 alleles
13.8% missing data
   1   (0.815) 0.837 0.044 0.579 0.866 0.890 0.761 0.837 0.902 
   3   (0.185) 0.163 0.956 0.421 0.134 0.110 0.239 0.163 0.098 

Locus 662 : 
2 alleles
2.2% missing data
   2   (0.906) 0.307 0.996 0.797 0.932 0.995 0.799 0.956 0.963 
   4   (0.094) 0.693 0.004 0.203 0.068 0.005 0.201 0.044 0.037 

Locus 663 : 
2 alleles
2.9% missing data
   3   (0.900) 0.793 0.955 0.973 0.921 0.938 0.765 0.925 0.935 
   1   (0.100) 0.207 0.045 0.027 0.079 0.062 0.235 0.075 0.065 

Locus 664 : 
2 alleles
15.9% missing data
   2   (0.885) 0.563 0.963 0.979 0.922 0.948 0.915 0.952 0.850 
   4   (0.115) 0.437 0.037 0.021 0.078 0.052 0.085 0.048 0.150 

Locus 665 : 
2 alleles
5.8% missing data
   1   (0.838) 0.889 0.691 0.924 0.901 0.972 0.840 0.788 0.880 
   3   (0.162) 0.111 0.309 0.076 0.099 0.028 0.160 0.212 0.120 

Locus 666 : 
2 alleles
5.1% missing data
   2   (0.891) 0.977 0.875 0.950 0.879 0.986 0.615 0.929 0.931 
   4   (0.109) 0.023 0.125 0.050 0.121 0.014 0.385 0.071 0.069 

Locus 667 : 
2 alleles
2.9% missing data
   3   (0.883) 0.849 0.991 0.953 0.940 0.888 0.834 0.795 0.942 
   1   (0.117) 0.151 0.009 0.047 0.060 0.112 0.166 0.205 0.058 

Locus 668 : 
2 alleles
5.1% missing data
   2   (0.793) 0.908 0.515 0.931 0.774 0.531 0.836 0.809 0.851 
   4   (0.207) 0.092 0.485 0.069 0.226 0.469 0.164 0.191 0.149 

Locus 669 : 
2 alleles
5.8% missing data
   1   (0.702) 0.499 0.976 0.699 0.580 0.695 0.551 0.865 0.669 
   3   (0.298) 0.501 0.024 0.301 0.420 0.305 0.449 0.135 0.331 

Locus 670 : 
2 alleles
3.6% missing data
   1   (0.838) 0.889 0.854 0.964 0.772 0.928 0.848 0.934 0.796 
   3   (0.162) 0.111 0.146 0.036 0.228 0.072 0.152 0.066 0.204 

Locus 671 : 
2 alleles
12.3% missing data
   2   (0.735) 0.868 0.699 0.538 0.775 0.964 0.821 0.762 0.748 
   4   (0.265) 0.132 0.301 0.462 0.225 0.036 0.179 0.238 0.252 

Locus 672 : 
2 alleles
16.7% missing data
   3   (0.876) 0.957 0.972 0.901 0.890 0.447 0.671 0.916 0.924 
   4   (0.124) 0.043 0.028 0.099 0.110 0.553 0.329 0.084 0.076 

Locus 673 : 
2 alleles
3.6% missing data
   1   (0.229) 0.692 0.207 0.396 0.247 0.048 0.341 0.163 0.161 
   4   (0.771) 0.308 0.793 0.604 0.753 0.952 0.659 0.837 0.839 

Locus 674 : 
2 alleles
13.0% missing data
   2   (0.719) 0.897 0.848 0.686 0.576 0.595 0.716 0.852 0.723 
   4   (0.281) 0.103 0.152 0.314 0.424 0.405 0.284 0.148 0.277 

Locus 675 : 
2 alleles
2.9% missing data
   1   (0.908) 0.964 0.985 0.966 0.938 0.486 0.667 0.930 0.960 
   3   (0.092) 0.036 0.015 0.034 0.062 0.514 0.333 0.070 0.040 

Locus 676 : 
2 alleles
11.6% missing data
   1   (0.654) 0.878 0.966 0.489 0.652 0.607 0.534 0.729 0.629 
   3   (0.346) 0.122 0.034 0.511 0.348 0.393 0.466 0.271 0.371 

Locus 677 : 
2 alleles
1.4% missing data
   3   (0.810) 0.976 0.957 0.539 0.719 0.953 0.905 0.911 0.826 
   1   (0.190) 0.024 0.043 0.461 0.281 0.047 0.095 0.089 0.174 

Locus 678 : 
2 alleles
2.2% missing data
   2   (0.920) 0.978 0.980 0.657 0.968 0.982 0.867 0.923 0.976 
   4   (0.080) 0.022 0.020 0.343 0.032 0.018 0.133 0.077 0.024 

Locus 679 : 
2 alleles
9.4% missing data
   1   (0.565) 0.205 0.772 0.783 0.558 0.396 0.526 0.481 0.633 
   3   (0.435) 0.795 0.228 0.217 0.442 0.604 0.474 0.519 0.367 

Locus 680 : 
2 alleles
4.3% missing data
   4   (0.909) 0.982 0.961 0.962 0.953 0.951 0.832 0.870 0.960 
   2   (0.091) 0.018 0.039 0.038 0.047 0.049 0.168 0.130 0.040 

Locus 681 : 
2 alleles
13.0% missing data
   1   (0.459) 0.270 0.042 0.124 0.417 0.485 0.598 0.464 0.568 
   4   (0.541) 0.730 0.958 0.876 0.583 0.515 0.402 0.536 0.432 

Locus 682 : 
2 alleles
16.7% missing data
   1   (0.816) 0.903 0.978 0.847 0.810 0.989 0.930 0.900 0.754 
   3   (0.184) 0.097 0.022 0.153 0.190 0.011 0.070 0.100 0.246 

Locus 683 : 
2 alleles
11.6% missing data
   4   (0.879) 0.969 0.917 0.646 0.856 0.728 0.748 0.944 0.937 
   2   (0.121) 0.031 0.083 0.354 0.144 0.272 0.252 0.056 0.063 

Locus 684 : 
2 alleles
12.3% missing data
   2   (0.867) 0.712 0.761 0.868 0.918 0.973 0.620 0.895 0.905 
   4   (0.133) 0.288 0.239 0.132 0.082 0.027 0.380 0.105 0.095 

Locus 685 : 
2 alleles
17.4% missing data
   1   (0.442) 0.418 0.492 0.434 0.458 0.511 0.244 0.611 0.301 
   4   (0.558) 0.582 0.508 0.566 0.542 0.489 0.756 0.389 0.699 

Locus 686 : 
2 alleles
17.4% missing data
   3   (0.096) 0.147 0.053 0.027 0.059 0.011 0.059 0.091 0.066 
   4   (0.904) 0.853 0.947 0.973 0.941 0.989 0.941 0.909 0.934 

Locus 687 : 
2 alleles
18.1% missing data
   1   (0.063) 0.099 0.008 0.006 0.057 0.002 0.008 0.008 0.130 
   3   (0.937) 0.901 0.992 0.994 0.943 0.998 0.992 0.992 0.870 

Locus 688 : 
2 alleles
3.6% missing data
   1   (0.513) 0.154 0.935 0.784 0.499 0.079 0.231 0.459 0.569 
   4   (0.487) 0.846 0.065 0.216 0.501 0.921 0.769 0.541 0.431 

Locus 689 : 
2 alleles
2.2% missing data
   1   (0.100) 0.128 0.004 0.020 0.145 0.051 0.116 0.045 0.074 
   3   (0.900) 0.872 0.996 0.980 0.855 0.949 0.884 0.955 0.926 

Locus 690 : 
2 alleles
5.1% missing data
   4   (0.850) 0.855 0.981 0.962 0.872 0.854 0.721 0.905 0.834 
   1   (0.150) 0.145 0.019 0.038 0.128 0.146 0.279 0.095 0.166 

Locus 691 : 
2 alleles
10.1% missing data
   3   (0.782) 0.794 0.742 0.893 0.812 0.986 0.710 0.832 0.753 
   1   (0.218) 0.206 0.258 0.107 0.188 0.014 0.290 0.168 0.247 

Locus 692 : 
2 alleles
13.0% missing data
   2   (0.894) 0.919 0.989 0.934 0.774 0.988 0.914 0.932 0.952 
   3   (0.106) 0.081 0.011 0.066 0.226 0.012 0.086 0.068 0.048 

Locus 693 : 
2 alleles
1.4% missing data
   3   (0.200) 0.523 0.016 0.052 0.226 0.214 0.762 0.125 0.174 
   2   (0.800) 0.477 0.984 0.948 0.774 0.786 0.238 0.875 0.826 

Locus 694 : 
2 alleles
4.3% missing data
   4   (0.865) 0.924 0.966 0.762 0.834 0.976 0.982 0.949 0.875 
   2   (0.135) 0.076 0.034 0.238 0.166 0.024 0.018 0.051 0.125 

Locus 695 : 
2 alleles
12.3% missing data
   4   (0.924) 0.967 0.996 0.980 0.942 0.950 0.974 0.979 0.904 
   1   (0.076) 0.033 0.004 0.020 0.058 0.050 0.026 0.021 0.096 

Locus 696 : 
2 alleles
3.6% missing data
   2   (0.922) 0.975 0.993 0.976 0.953 0.994 0.873 0.965 0.926 
   4   (0.078) 0.025 0.007 0.024 0.047 0.006 0.127 0.035 0.074 

Locus 697 : 
2 alleles
10.9% missing data
   3   (0.767) 0.815 0.972 0.944 0.659 0.776 0.765 0.770 0.823 
   4   (0.233) 0.185 0.028 0.056 0.341 0.224 0.235 0.230 0.177 

Locus 698 : 
2 alleles
5.8% missing data
   3   (0.918) 0.838 0.981 0.989 0.852 0.989 0.910 0.982 0.919 
   1   (0.082) 0.162 0.019 0.011 0.148 0.011 0.090 0.018 0.081 

Locus 699 : 
2 alleles
10.9% missing data
   1   (0.105) 0.060 0.051 0.376 0.045 0.148 0.162 0.077 0.057 
   3   (0.895) 0.940 0.949 0.624 0.955 0.852 0.838 0.923 0.943 

Locus 700 : 
2 alleles
7.2% missing data
   2   (0.197) 0.072 0.348 0.337 0.120 0.012 0.517 0.155 0.178 
   3   (0.803) 0.928 0.652 0.663 0.880 0.988 0.483 0.845 0.822 

Locus 701 : 
2 alleles
1.4% missing data
   4   (0.116) 0.177 0.067 0.033 0.079 0.088 0.114 0.060 0.143 
   2   (0.884) 0.823 0.933 0.967 0.921 0.912 0.886 0.940 0.857 

Locus 702 : 
2 alleles
6.5% missing data
   1   (0.491) 0.626 0.491 0.490 0.480 0.054 0.681 0.414 0.566 
   3   (0.509) 0.374 0.509 0.510 0.520 0.946 0.319 0.586 0.434 

Locus 703 : 
2 alleles
1.4% missing data
   3   (0.886) 0.953 0.994 0.705 0.922 0.993 0.964 0.961 0.866 
   2   (0.114) 0.047 0.006 0.295 0.078 0.007 0.036 0.039 0.134 

Locus 704 : 
2 alleles
4.3% missing data
   3   (0.955) 0.999 0.996 0.973 0.991 0.991 0.937 0.810 0.995 
   2   (0.045) 0.001 0.004 0.027 0.009 0.009 0.063 0.190 0.005 

Locus 705 : 
2 alleles
6.5% missing data
   3   (0.712) 0.807 0.690 0.503 0.715 0.109 0.687 0.719 0.814 
   4   (0.288) 0.193 0.310 0.497 0.285 0.891 0.313 0.281 0.186 

Locus 706 : 
2 alleles
1.4% missing data
   3   (0.914) 0.991 0.564 0.969 0.939 0.991 0.796 0.946 0.952 
   4   (0.086) 0.009 0.436 0.031 0.061 0.009 0.204 0.054 0.048 

Locus 707 : 
2 alleles
9.4% missing data
   2   (0.674) 0.663 0.628 0.495 0.702 0.950 0.388 0.697 0.714 
   4   (0.326) 0.337 0.372 0.505 0.298 0.050 0.612 0.303 0.286 

Locus 708 : 
2 alleles
13.0% missing data
   1   (0.212) 0.432 0.228 0.353 0.169 0.198 0.220 0.219 0.138 
   3   (0.788) 0.568 0.772 0.647 0.831 0.802 0.780 0.781 0.862 

Locus 709 : 
2 alleles
15.9% missing data
   4   (0.905) 0.992 0.976 0.822 0.958 0.985 0.822 0.872 0.955 
   3   (0.095) 0.008 0.024 0.178 0.042 0.015 0.178 0.128 0.045 

Locus 710 : 
2 alleles
8.0% missing data
   2   (0.795) 0.688 0.974 0.941 0.791 0.971 0.674 0.740 0.856 
   4   (0.205) 0.312 0.026 0.059 0.209 0.029 0.326 0.260 0.144 

Locus 711 : 
2 alleles
12.3% missing data
   4   (0.900) 0.964 0.830 0.979 0.847 0.995 0.971 0.966 0.900 
   2   (0.100) 0.036 0.170 0.021 0.153 0.005 0.029 0.034 0.100 

Locus 712 : 
2 alleles
14.5% missing data
   1   (0.377) 0.468 0.892 0.117 0.461 0.431 0.315 0.304 0.372 
   3   (0.623) 0.532 0.108 0.883 0.539 0.569 0.685 0.696 0.628 

Locus 713 : 
2 alleles
5.8% missing data
   2   (0.772) 0.703 0.946 0.944 0.726 0.980 0.928 0.883 0.668 
   4   (0.228) 0.297 0.054 0.056 0.274 0.020 0.072 0.117 0.332 

Locus 714 : 
2 alleles
13.0% missing data
   3   (0.447) 0.421 0.490 0.863 0.542 0.036 0.261 0.472 0.326 
   1   (0.553) 0.579 0.510 0.137 0.458 0.964 0.739 0.528 0.674 

Locus 715 : 
2 alleles
3.6% missing data
   2   (0.845) 0.620 0.235 0.978 0.789 0.986 0.922 0.968 0.753 
   4   (0.155) 0.380 0.765 0.022 0.211 0.014 0.078 0.032 0.247 

Locus 716 : 
2 alleles
2.9% missing data
   2   (0.879) 0.617 0.992 0.958 0.917 0.952 0.880 0.886 0.916 
   4   (0.121) 0.383 0.008 0.042 0.083 0.048 0.120 0.114 0.084 

Locus 717 : 
2 alleles
3.6% missing data
   2   (0.893) 0.959 0.926 0.954 0.936 0.971 0.749 0.879 0.936 
   4   (0.107) 0.041 0.074 0.046 0.064 0.029 0.251 0.121 0.064 

Locus 718 : 
2 alleles
10.1% missing data
   3   (0.713) 0.725 0.964 0.632 0.810 0.856 0.809 0.694 0.696 
   4   (0.287) 0.275 0.036 0.368 0.190 0.144 0.191 0.306 0.304 

Locus 719 : 
2 alleles
4.3% missing data
   2   (0.144) 0.185 0.053 0.034 0.131 0.072 0.059 0.082 0.173 
   4   (0.856) 0.815 0.947 0.966 0.869 0.928 0.941 0.918 0.827 

Locus 720 : 
2 alleles
3.6% missing data
   3   (0.899) 0.830 0.996 0.977 0.937 0.989 0.894 0.942 0.892 
   4   (0.101) 0.170 0.004 0.023 0.063 0.011 0.106 0.058 0.108 

Locus 721 : 
2 alleles
13.0% missing data
   4   (0.857) 0.988 0.653 0.791 0.922 0.061 0.764 0.842 0.939 
   2   (0.143) 0.012 0.347 0.209 0.078 0.939 0.236 0.158 0.061 

Locus 722 : 
2 alleles
14.5% missing data
   3   (0.919) 0.865 0.953 0.982 0.942 0.990 0.903 0.953 0.939 
   4   (0.081) 0.135 0.047 0.018 0.058 0.010 0.097 0.047 0.061 

Locus 723 : 
2 alleles
2.9% missing data
   3   (0.917) 0.918 0.984 0.714 0.968 0.995 0.966 0.933 0.966 
   1   (0.083) 0.082 0.016 0.286 0.032 0.005 0.034 0.067 0.034 

Locus 724 : 
2 alleles
10.1% missing data
   1   (0.284) 0.369 0.014 0.051 0.366 0.052 0.379 0.117 0.465 
   3   (0.716) 0.631 0.986 0.949 0.634 0.948 0.621 0.883 0.535 

Locus 725 : 
2 alleles
13.8% missing data
   1   (0.798) 0.816 0.975 0.930 0.685 0.648 0.741 0.788 0.884 
   3   (0.202) 0.184 0.025 0.070 0.315 0.352 0.259 0.212 0.116 

Locus 726 : 
2 alleles
12.3% missing data
   3   (0.916) 0.800 0.958 0.971 0.919 0.992 0.933 0.969 0.927 
   1   (0.084) 0.200 0.042 0.029 0.081 0.008 0.067 0.031 0.073 

Locus 727 : 
2 alleles
11.6% missing data
   3   (0.686) 0.722 0.058 0.494 0.745 0.734 0.572 0.448 0.875 
   1   (0.314) 0.278 0.942 0.506 0.255 0.266 0.428 0.552 0.125 

Locus 728 : 
2 alleles
13.8% missing data
   4   (0.728) 0.845 0.079 0.800 0.738 0.086 0.508 0.722 0.838 
   3   (0.272) 0.155 0.921 0.200 0.262 0.914 0.492 0.278 0.162 

Locus 729 : 
2 alleles
17.4% missing data
   3   (0.907) 0.977 0.850 0.965 0.922 0.945 0.973 0.889 0.960 
   4   (0.093) 0.023 0.150 0.035 0.078 0.055 0.027 0.111 0.040 

Locus 730 : 
2 alleles
10.1% missing data
   3   (0.874) 0.808 0.951 0.969 0.856 0.944 0.921 0.915 0.900 
   1   (0.126) 0.192 0.049 0.031 0.144 0.056 0.079 0.085 0.100 

Locus 731 : 
2 alleles
5.1% missing data
   2   (0.677) 0.894 0.958 0.558 0.649 0.071 0.668 0.659 0.770 
   4   (0.323) 0.106 0.042 0.442 0.351 0.929 0.332 0.341 0.230 

Locus 732 : 
2 alleles
10.1% missing data
   4   (0.898) 0.965 0.977 0.974 0.819 0.923 0.826 0.948 0.937 
   1   (0.102) 0.035 0.023 0.026 0.181 0.077 0.174 0.052 0.063 

Locus 733 : 
2 alleles
2.2% missing data
   3   (0.705) 0.865 0.375 0.614 0.705 0.950 0.804 0.785 0.694 
   1   (0.295) 0.135 0.625 0.386 0.295 0.050 0.196 0.215 0.306 

Locus 734 : 
2 alleles
2.2% missing data
   3   (0.636) 0.911 0.030 0.895 0.735 0.978 0.254 0.541 0.645 
   1   (0.364) 0.089 0.970 0.105 0.265 0.022 0.746 0.459 0.355 

Locus 735 : 
2 alleles
11.6% missing data
   3   (0.914) 0.924 0.988 0.660 0.924 0.976 0.929 0.965 0.957 
   1   (0.086) 0.076 0.012 0.340 0.076 0.024 0.071 0.035 0.043 

Locus 736 : 
2 alleles
5.1% missing data
   2   (0.109) 0.031 0.030 0.117 0.100 0.044 0.030 0.036 0.101 
   4   (0.891) 0.969 0.970 0.883 0.900 0.956 0.970 0.964 0.899 

Locus 737 : 
2 alleles
13.8% missing data
   1   (0.484) 0.328 0.080 0.424 0.562 0.893 0.617 0.390 0.520 
   4   (0.516) 0.672 0.920 0.576 0.438 0.107 0.383 0.610 0.480 

Locus 738 : 
2 alleles
5.8% missing data
   4   (0.546) 0.350 0.951 0.862 0.485 0.541 0.267 0.574 0.517 
   2   (0.454) 0.650 0.049 0.138 0.515 0.459 0.733 0.426 0.483 

Locus 739 : 
2 alleles
10.9% missing data
   3   (0.914) 0.957 0.958 0.979 0.845 0.968 0.934 0.958 0.953 
   1   (0.086) 0.043 0.042 0.021 0.155 0.032 0.066 0.042 0.047 

Locus 740 : 
2 alleles
2.2% missing data
   2   (0.913) 0.962 0.996 0.984 0.921 0.993 0.952 0.973 0.887 
   4   (0.087) 0.038 0.004 0.016 0.079 0.007 0.048 0.027 0.113 

Locus 741 : 
2 alleles
5.8% missing data
   2   (0.850) 0.919 0.450 0.961 0.847 0.964 0.610 0.874 0.904 
   4   (0.150) 0.081 0.550 0.039 0.153 0.036 0.390 0.126 0.096 

Locus 742 : 
2 alleles
6.5% missing data
   4   (0.929) 0.997 0.997 0.974 0.968 0.994 0.655 0.878 0.982 
   2   (0.071) 0.003 0.003 0.026 0.032 0.006 0.345 0.122 0.018 

Locus 743 : 
2 alleles
2.9% missing data
   2   (0.158) 0.403 0.017 0.068 0.108 0.059 0.690 0.110 0.143 
   4   (0.842) 0.597 0.983 0.932 0.892 0.941 0.310 0.890 0.857 

Locus 744 : 
2 alleles
3.6% missing data
   1   (0.724) 0.910 0.728 0.907 0.803 0.512 0.355 0.581 0.803 
   3   (0.276) 0.090 0.272 0.093 0.197 0.488 0.645 0.419 0.197 

Locus 745 : 
2 alleles
4.3% missing data
   3   (0.832) 0.327 0.980 0.939 0.865 0.982 0.778 0.914 0.794 
   1   (0.168) 0.673 0.020 0.061 0.135 0.018 0.222 0.086 0.206 

Locus 746 : 
2 alleles
2.9% missing data
   3   (0.859) 0.522 0.990 0.958 0.851 0.934 0.917 0.924 0.862 
   1   (0.141) 0.478 0.010 0.042 0.149 0.066 0.083 0.076 0.138 

Locus 747 : 
2 alleles
2.9% missing data
   2   (0.078) 0.065 0.003 0.012 0.153 0.011 0.034 0.017 0.076 
   4   (0.922) 0.935 0.997 0.988 0.847 0.989 0.966 0.983 0.924 

Locus 748 : 
2 alleles
1.4% missing data
   2   (0.917) 0.962 0.985 0.975 0.955 0.992 0.981 0.933 0.939 
   4   (0.083) 0.038 0.015 0.025 0.045 0.008 0.019 0.067 0.061 

Locus 749 : 
2 alleles
8.0% missing data
   3   (0.273) 0.119 0.374 0.068 0.315 0.026 0.108 0.218 0.324 
   1   (0.727) 0.881 0.626 0.932 0.685 0.974 0.892 0.782 0.676 

Locus 750 : 
2 alleles
11.6% missing data
   3   (0.914) 0.984 0.950 0.981 0.923 0.932 0.961 0.954 0.934 
   1   (0.086) 0.016 0.050 0.019 0.077 0.068 0.039 0.046 0.066 

Locus 751 : 
2 alleles
13.8% missing data
   1   (0.223) 0.347 0.215 0.090 0.138 0.183 0.147 0.284 0.209 
   4   (0.777) 0.653 0.785 0.910 0.862 0.817 0.853 0.716 0.791 

Locus 752 : 
2 alleles
7.2% missing data
   3   (0.718) 0.726 0.974 0.934 0.656 0.322 0.803 0.818 0.667 
   4   (0.282) 0.274 0.026 0.066 0.344 0.678 0.197 0.182 0.333 

Locus 753 : 
2 alleles
3.6% missing data
   2   (0.780) 0.943 0.068 0.616 0.795 0.450 0.912 0.853 0.844 
   4   (0.220) 0.057 0.932 0.384 0.205 0.550 0.088 0.147 0.156 

Locus 754 : 
2 alleles
10.9% missing data
   1   (0.863) 0.759 0.991 0.963 0.868 0.983 0.602 0.923 0.864 
   3   (0.137) 0.241 0.009 0.037 0.132 0.017 0.398 0.077 0.136 

Locus 755 : 
2 alleles
2.2% missing data
   2   (0.790) 0.932 0.983 0.593 0.795 0.038 0.676 0.880 0.834 
   4   (0.210) 0.068 0.017 0.407 0.205 0.962 0.324 0.120 0.166 

Locus 756 : 
2 alleles
2.9% missing data
   4   (0.930) 0.997 0.739 0.976 0.983 0.057 0.806 0.915 0.987 
   2   (0.070) 0.003 0.261 0.024 0.017 0.943 0.194 0.085 0.013 

Locus 757 : 
2 alleles
5.8% missing data
   1   (0.575) 0.307 0.612 0.536 0.695 0.950 0.710 0.480 0.574 
   3   (0.425) 0.693 0.388 0.464 0.305 0.050 0.290 0.520 0.426 

Locus 758 : 
2 alleles
5.8% missing data
   4   (0.819) 0.798 0.848 0.905 0.836 0.963 0.936 0.859 0.808 
   1   (0.181) 0.202 0.152 0.095 0.164 0.037 0.064 0.141 0.192 

Locus 759 : 
2 alleles
14.5% missing data
   4   (0.563) 0.661 0.584 0.686 0.566 0.630 0.351 0.634 0.495 
   2   (0.437) 0.339 0.416 0.314 0.434 0.370 0.649 0.366 0.505 

Locus 760 : 
2 alleles
5.1% missing data
   2   (0.812) 0.453 0.984 0.938 0.813 0.959 0.789 0.814 0.854 
   3   (0.188) 0.547 0.016 0.062 0.187 0.041 0.211 0.186 0.146 

Locus 761 : 
2 alleles
10.1% missing data
   2   (0.896) 0.954 0.981 0.959 0.924 0.945 0.400 0.926 0.933 
   4   (0.104) 0.046 0.019 0.041 0.076 0.055 0.600 0.074 0.067 

Locus 762 : 
2 alleles
7.2% missing data
   1   (0.854) 0.949 0.993 0.958 0.891 0.833 0.821 0.915 0.807 
   2   (0.146) 0.051 0.007 0.042 0.109 0.167 0.179 0.085 0.193 

Locus 763 : 
2 alleles
3.6% missing data
   4   (0.907) 0.974 0.994 0.652 0.926 0.997 0.979 0.977 0.909 
   2   (0.093) 0.026 0.006 0.348 0.074 0.003 0.021 0.023 0.091 

Locus 764 : 
2 alleles
5.1% missing data
   2   (0.848) 0.767 0.989 0.944 0.851 0.935 0.829 0.841 0.894 
   4   (0.152) 0.233 0.011 0.056 0.149 0.065 0.171 0.159 0.106 

Locus 765 : 
2 alleles
17.4% missing data
   4   (0.526) 0.322 0.612 0.333 0.565 0.919 0.610 0.411 0.607 
   2   (0.474) 0.678 0.388 0.667 0.435 0.081 0.390 0.589 0.393 

Locus 766 : 
2 alleles
9.4% missing data
   2   (0.904) 0.960 0.996 0.985 0.928 0.940 0.977 0.952 0.891 
   4   (0.096) 0.040 0.004 0.015 0.072 0.060 0.023 0.048 0.109 

Locus 767 : 
2 alleles
5.1% missing data
   4   (0.352) 0.776 0.272 0.107 0.345 0.228 0.782 0.326 0.346 
   2   (0.648) 0.224 0.728 0.893 0.655 0.772 0.218 0.674 0.654 

Locus 768 : 
2 alleles
2.9% missing data
   2   (0.903) 0.936 0.876 0.964 0.923 0.978 0.744 0.936 0.935 
   1   (0.097) 0.064 0.124 0.036 0.077 0.022 0.256 0.064 0.065 

Locus 769 : 
2 alleles
3.6% missing data
   3   (0.756) 0.727 0.933 0.860 0.795 0.954 0.670 0.763 0.744 
   1   (0.244) 0.273 0.067 0.140 0.205 0.046 0.330 0.237 0.256 

Locus 770 : 
2 alleles
6.5% missing data
   1   (0.812) 0.926 0.981 0.928 0.748 0.977 0.898 0.886 0.787 
   3   (0.188) 0.074 0.019 0.072 0.252 0.023 0.102 0.114 0.213 

Locus 771 : 
2 alleles
7.2% missing data
   3   (0.921) 0.949 0.980 0.975 0.949 0.990 0.892 0.887 0.972 
   1   (0.079) 0.051 0.020 0.025 0.051 0.010 0.108 0.113 0.028 

Locus 772 : 
2 alleles
13.0% missing data
   2   (0.849) 0.767 0.989 0.957 0.861 0.752 0.718 0.898 0.856 
   4   (0.151) 0.233 0.011 0.043 0.139 0.248 0.282 0.102 0.144 

Locus 773 : 
2 alleles
15.9% missing data
   2   (0.418) 0.712 0.472 0.420 0.454 0.117 0.404 0.285 0.490 
   4   (0.582) 0.288 0.528 0.580 0.546 0.883 0.596 0.715 0.510 

Locus 774 : 
2 alleles
10.9% missing data
   3   (0.915) 0.961 0.942 0.985 0.861 0.970 0.990 0.977 0.918 
   1   (0.085) 0.039 0.058 0.015 0.139 0.030 0.010 0.023 0.082 

Locus 775 : 
2 alleles
15.9% missing data
   3   (0.919) 0.704 0.985 0.976 0.935 0.993 0.906 0.966 0.935 
   1   (0.081) 0.296 0.015 0.024 0.065 0.007 0.094 0.034 0.065 

Locus 776 : 
2 alleles
13.0% missing data
   4   (0.595) 0.757 0.627 0.911 0.532 0.779 0.791 0.698 0.463 
   2   (0.405) 0.243 0.373 0.089 0.468 0.221 0.209 0.302 0.537 

Locus 777 : 
2 alleles
6.5% missing data
   1   (0.411) 0.786 0.289 0.430 0.421 0.083 0.562 0.431 0.358 
   4   (0.589) 0.214 0.711 0.570 0.579 0.917 0.438 0.569 0.642 

Locus 778 : 
2 alleles
5.8% missing data
   1   (0.917) 0.876 0.997 0.965 0.946 0.940 0.837 0.900 0.967 
   4   (0.083) 0.124 0.003 0.035 0.054 0.060 0.163 0.100 0.033 

Locus 779 : 
2 alleles
13.0% missing data
   2   (0.288) 0.280 0.330 0.120 0.361 0.096 0.552 0.301 0.218 
   4   (0.712) 0.720 0.670 0.880 0.639 0.904 0.448 0.699 0.782 

Locus 780 : 
2 alleles
6.5% missing data
   1   (0.670) 0.834 0.555 0.801 0.657 0.694 0.702 0.636 0.712 
   3   (0.330) 0.166 0.445 0.199 0.343 0.306 0.298 0.364 0.288 

Locus 781 : 
2 alleles
5.8% missing data
   3   (0.690) 0.700 0.027 0.911 0.731 0.975 0.486 0.762 0.637 
   1   (0.310) 0.300 0.973 0.089 0.269 0.025 0.514 0.238 0.363 

Locus 782 : 
2 alleles
12.3% missing data
   3   (0.869) 0.949 0.921 0.947 0.909 0.981 0.767 0.677 0.954 
   1   (0.131) 0.051 0.079 0.053 0.091 0.019 0.233 0.323 0.046 

Locus 783 : 
2 alleles
14.5% missing data
   3   (0.858) 0.309 0.984 0.965 0.865 0.840 0.549 0.905 0.905 
   1   (0.142) 0.691 0.016 0.035 0.135 0.160 0.451 0.095 0.095 

Locus 784 : 
2 alleles
12.3% missing data
   4   (0.772) 0.743 0.840 0.427 0.728 0.627 0.489 0.892 0.807 
   3   (0.228) 0.257 0.160 0.573 0.272 0.373 0.511 0.108 0.193 

Locus 785 : 
2 alleles
1.4% missing data
   2   (0.692) 0.364 0.734 0.730 0.783 0.901 0.457 0.701 0.689 
   4   (0.308) 0.636 0.266 0.270 0.217 0.099 0.543 0.299 0.311 

Locus 786 : 
2 alleles
13.8% missing data
   3   (0.883) 0.866 0.994 0.972 0.917 0.970 0.280 0.936 0.895 
   1   (0.117) 0.134 0.006 0.028 0.083 0.030 0.720 0.064 0.105 

Locus 787 : 
2 alleles
5.8% missing data
   3   (0.910) 0.943 0.982 0.986 0.833 0.996 0.991 0.981 0.892 
   4   (0.090) 0.057 0.018 0.014 0.167 0.004 0.009 0.019 0.108 

Locus 788 : 
2 alleles
13.0% missing data
   1   (0.916) 0.952 0.918 0.981 0.902 0.903 0.884 0.956 0.951 
   2   (0.084) 0.048 0.082 0.019 0.098 0.097 0.116 0.044 0.049 

Locus 789 : 
2 alleles
1.4% missing data
   3   (0.865) 0.950 0.894 0.964 0.847 0.885 0.954 0.897 0.890 
   1   (0.135) 0.050 0.106 0.036 0.153 0.115 0.046 0.103 0.110 

Locus 790 : 
2 alleles
10.9% missing data
   3   (0.888) 0.881 0.978 0.978 0.912 0.859 0.941 0.953 0.850 
   1   (0.112) 0.119 0.022 0.022 0.088 0.141 0.059 0.047 0.150 

Locus 791 : 
2 alleles
4.3% missing data
   1   (0.681) 0.857 0.689 0.802 0.707 0.681 0.747 0.534 0.768 
   3   (0.319) 0.143 0.311 0.198 0.293 0.319 0.253 0.466 0.232 

Locus 792 : 
2 alleles
12.3% missing data
   1   (0.899) 0.975 0.995 0.977 0.934 0.917 0.729 0.937 0.905 
   3   (0.101) 0.025 0.005 0.023 0.066 0.083 0.271 0.063 0.095 

Locus 793 : 
2 alleles
0.0% missing data
   1   (0.074) 0.044 0.003 0.010 0.057 0.006 0.006 0.017 0.118 
   3   (0.926) 0.956 0.997 0.990 0.943 0.994 0.994 0.983 0.882 

Locus 794 : 
2 alleles
13.8% missing data
   2   (0.549) 0.309 0.955 0.514 0.606 0.085 0.738 0.540 0.542 
   4   (0.451) 0.691 0.045 0.486 0.394 0.915 0.262 0.460 0.458 

Locus 795 : 
2 alleles
0.7% missing data
   2   (0.847) 0.954 0.987 0.968 0.757 0.888 0.932 0.912 0.857 
   3   (0.153) 0.046 0.013 0.032 0.243 0.112 0.068 0.088 0.143 

Locus 796 : 
2 alleles
13.0% missing data
   1   (0.733) 0.889 0.785 0.553 0.807 0.625 0.653 0.645 0.812 
   2   (0.267) 0.111 0.215 0.447 0.193 0.375 0.347 0.355 0.188 

Locus 797 : 
2 alleles
5.1% missing data
   3   (0.889) 0.983 0.477 0.973 0.928 0.990 0.922 0.890 0.931 
   4   (0.111) 0.017 0.523 0.027 0.072 0.010 0.078 0.110 0.069 

Locus 798 : 
2 alleles
5.1% missing data
   3   (0.894) 0.913 0.994 0.976 0.849 0.989 0.817 0.931 0.934 
   1   (0.106) 0.087 0.006 0.024 0.151 0.011 0.183 0.069 0.066 

Locus 799 : 
2 alleles
11.6% missing data
   2   (0.859) 0.706 0.911 0.963 0.865 0.941 0.931 0.911 0.862 
   4   (0.141) 0.294 0.089 0.037 0.135 0.059 0.069 0.089 0.138 

Locus 800 : 
2 alleles
5.1% missing data
   3   (0.909) 0.961 0.991 0.971 0.951 0.973 0.846 0.923 0.932 
   1   (0.091) 0.039 0.009 0.029 0.049 0.027 0.154 0.077 0.068 

Locus 801 : 
2 alleles
0.0% missing data
   1   (0.908) 0.989 0.987 0.969 0.891 0.994 0.944 0.947 0.937 
   2   (0.092) 0.011 0.013 0.031 0.109 0.006 0.056 0.053 0.063 

Locus 802 : 
2 alleles
8.0% missing data
   1   (0.887) 0.917 0.996 0.676 0.903 0.586 0.661 0.955 0.936 
   3   (0.113) 0.083 0.004 0.324 0.097 0.414 0.339 0.045 0.064 

Locus 803 : 
2 alleles
11.6% missing data
   1   (0.890) 0.895 0.888 0.969 0.895 0.889 0.990 0.945 0.891 
   3   (0.110) 0.105 0.112 0.031 0.105 0.111 0.010 0.055 0.109 

Locus 804 : 
2 alleles
2.9% missing data
   3   (0.938) 0.996 0.894 0.968 0.981 0.977 0.956 0.827 0.988 
   4   (0.062) 0.004 0.106 0.032 0.019 0.023 0.044 0.173 0.012 

Locus 805 : 
2 alleles
12.3% missing data
   1   (0.796) 0.945 0.844 0.445 0.846 0.049 0.881 0.880 0.826 
   3   (0.204) 0.055 0.156 0.555 0.154 0.951 0.119 0.120 0.174 

Locus 806 : 
2 alleles
4.3% missing data
   1   (0.086) 0.032 0.032 0.021 0.100 0.015 0.409 0.067 0.035 
   2   (0.914) 0.968 0.968 0.979 0.900 0.985 0.591 0.933 0.965 

Locus 807 : 
2 alleles
3.6% missing data
   1   (0.703) 0.856 0.645 0.915 0.662 0.961 0.864 0.772 0.630 
   3   (0.297) 0.144 0.355 0.085 0.338 0.039 0.136 0.228 0.370 

Locus 808 : 
2 alleles
14.5% missing data
   4   (0.902) 0.967 0.148 0.365 0.925 0.902 0.960 0.972 0.956 
   2   (0.098) 0.033 0.852 0.635 0.075 0.098 0.040 0.028 0.044 

Locus 809 : 
2 alleles
4.3% missing data
   2   (0.865) 0.752 0.985 0.963 0.829 0.989 0.903 0.930 0.867 
   3   (0.135) 0.248 0.015 0.037 0.171 0.011 0.097 0.070 0.133 

Locus 810 : 
2 alleles
5.8% missing data
   3   (0.937) 0.998 0.970 0.966 0.984 0.952 0.467 0.838 0.989 
   2   (0.063) 0.002 0.030 0.034 0.016 0.048 0.533 0.162 0.011 

Locus 811 : 
2 alleles
14.5% missing data
   3   (0.597) 0.817 0.947 0.508 0.621 0.976 0.716 0.478 0.634 
   1   (0.403) 0.183 0.053 0.492 0.379 0.024 0.284 0.522 0.366 

Locus 812 : 
2 alleles
5.1% missing data
   3   (0.934) 0.994 0.995 0.503 0.964 0.996 0.973 0.969 0.978 
   1   (0.066) 0.006 0.005 0.497 0.036 0.004 0.027 0.031 0.022 

Locus 813 : 
2 alleles
10.9% missing data
   2   (0.897) 0.953 0.987 0.982 0.888 0.961 0.989 0.975 0.820 
   3   (0.103) 0.047 0.013 0.018 0.112 0.039 0.011 0.025 0.180 

Locus 814 : 
2 alleles
3.6% missing data
   1   (0.221) 0.647 0.956 0.477 0.149 0.034 0.595 0.179 0.130 
   4   (0.779) 0.353 0.044 0.523 0.851 0.966 0.405 0.821 0.870 

Locus 815 : 
2 alleles
2.9% missing data
   1   (0.833) 0.923 0.023 0.972 0.791 0.991 0.962 0.959 0.737 
   2   (0.167) 0.077 0.977 0.028 0.209 0.009 0.038 0.041 0.263 

Locus 816 : 
2 alleles
7.2% missing data
   2   (0.899) 0.985 0.963 0.979 0.900 0.994 0.637 0.953 0.901 
   1   (0.101) 0.015 0.037 0.021 0.100 0.006 0.363 0.047 0.099 

Locus 817 : 
2 alleles
13.0% missing data
   4   (0.672) 0.885 0.932 0.908 0.682 0.692 0.456 0.562 0.716 
   1   (0.328) 0.115 0.068 0.092 0.318 0.308 0.544 0.438 0.284 

Locus 818 : 
2 alleles
14.5% missing data
   1   (0.180) 0.054 0.194 0.034 0.165 0.119 0.029 0.120 0.235 
   2   (0.820) 0.946 0.806 0.966 0.835 0.881 0.971 0.880 0.765 

Locus 819 : 
2 alleles
12.3% missing data
   1   (0.884) 0.978 0.837 0.965 0.879 0.987 0.647 0.893 0.936 
   3   (0.116) 0.022 0.163 0.035 0.121 0.013 0.353 0.107 0.064 

Locus 820 : 
2 alleles
3.6% missing data
   3   (0.508) 0.589 0.046 0.167 0.437 0.977 0.530 0.423 0.671 
   1   (0.492) 0.411 0.954 0.833 0.563 0.023 0.470 0.577 0.329 

Locus 821 : 
2 alleles
3.6% missing data
   3   (0.814) 0.916 0.986 0.911 0.798 0.324 0.628 0.801 0.893 
   1   (0.186) 0.084 0.014 0.089 0.202 0.676 0.372 0.199 0.107 

Locus 822 : 
2 alleles
13.0% missing data
   2   (0.106) 0.023 0.069 0.051 0.077 0.014 0.047 0.179 0.046 
   4   (0.894) 0.977 0.931 0.949 0.923 0.986 0.953 0.821 0.954 

Locus 823 : 
2 alleles
12.3% missing data
   2   (0.917) 0.935 0.985 0.977 0.927 0.005 0.984 0.976 0.943 
   4   (0.083) 0.065 0.015 0.023 0.073 0.995 0.016 0.024 0.057 

Locus 824 : 
2 alleles
11.6% missing data
   2   (0.919) 0.936 0.985 0.992 0.922 0.974 0.963 0.988 0.802 
   3   (0.081) 0.064 0.015 0.008 0.078 0.026 0.037 0.012 0.198 

Locus 825 : 
2 alleles
1.4% missing data
   1   (0.874) 0.974 0.989 0.956 0.879 0.981 0.982 0.902 0.887 
   3   (0.126) 0.026 0.011 0.044 0.121 0.019 0.018 0.098 0.113 

Locus 826 : 
2 alleles
2.9% missing data
   2   (0.911) 0.978 0.858 0.965 0.946 0.986 0.627 0.940 0.944 
   1   (0.089) 0.022 0.142 0.035 0.054 0.014 0.373 0.060 0.056 

Locus 827 : 
2 alleles
5.1% missing data
   1   (0.895) 0.740 0.969 0.982 0.916 0.973 0.980 0.898 0.933 
   4   (0.105) 0.260 0.031 0.018 0.084 0.027 0.020 0.102 0.067 

Locus 828 : 
2 alleles
7.2% missing data
   4   (0.675) 0.819 0.664 0.545 0.663 0.597 0.789 0.697 0.716 
   3   (0.325) 0.181 0.336 0.455 0.337 0.403 0.211 0.303 0.284 

Locus 829 : 
2 alleles
10.9% missing data
   3   (0.808) 0.798 0.691 0.952 0.722 0.978 0.871 0.905 0.781 
   1   (0.192) 0.202 0.309 0.048 0.278 0.022 0.129 0.095 0.219 

Locus 830 : 
2 alleles
2.9% missing data
   2   (0.768) 0.861 0.867 0.943 0.729 0.948 0.809 0.795 0.763 
   3   (0.232) 0.139 0.133 0.057 0.271 0.052 0.191 0.205 0.237 

Locus 831 : 
2 alleles
1.4% missing data
   2   (0.910) 0.788 0.997 0.987 0.923 0.995 0.943 0.960 0.917 
   4   (0.090) 0.212 0.003 0.013 0.077 0.005 0.057 0.040 0.083 

Locus 832 : 
2 alleles
10.9% missing data
   2   (0.670) 0.721 0.056 0.558 0.681 0.645 0.703 0.703 0.737 
   4   (0.330) 0.279 0.944 0.442 0.319 0.355 0.297 0.297 0.263 

Locus 833 : 
2 alleles
15.2% missing data
   4   (0.885) 0.876 0.934 0.959 0.879 0.859 0.930 0.942 0.895 
   2   (0.115) 0.124 0.066 0.041 0.121 0.141 0.070 0.058 0.105 

Locus 834 : 
2 alleles
14.5% missing data
   2   (0.760) 0.617 0.981 0.931 0.759 0.831 0.678 0.839 0.699 
   4   (0.240) 0.383 0.019 0.069 0.241 0.169 0.322 0.161 0.301 

Locus 835 : 
2 alleles
10.9% missing data
   4   (0.910) 0.905 0.980 0.973 0.939 0.911 0.898 0.934 0.939 
   2   (0.090) 0.095 0.020 0.027 0.061 0.089 0.102 0.066 0.061 

Locus 836 : 
2 alleles
5.1% missing data
   2   (0.475) 0.538 0.963 0.468 0.393 0.957 0.549 0.358 0.541 
   4   (0.525) 0.462 0.037 0.532 0.607 0.043 0.451 0.642 0.459 

Locus 837 : 
2 alleles
7.2% missing data
   2   (0.884) 0.904 0.819 0.938 0.915 0.979 0.901 0.915 0.908 
   4   (0.116) 0.096 0.181 0.062 0.085 0.021 0.099 0.085 0.092 

Locus 838 : 
2 alleles
5.1% missing data
   1   (0.895) 0.986 0.784 0.949 0.946 0.985 0.954 0.727 0.968 
   2   (0.105) 0.014 0.216 0.051 0.054 0.015 0.046 0.273 0.032 

Locus 839 : 
2 alleles
5.1% missing data
   1   (0.881) 0.870 0.969 0.956 0.913 0.992 0.834 0.813 0.944 
   4   (0.119) 0.130 0.031 0.044 0.087 0.008 0.166 0.187 0.056 

Locus 840 : 
2 alleles
2.9% missing data
   3   (0.893) 0.909 0.998 0.991 0.757 0.997 0.980 0.987 0.782 
   1   (0.107) 0.091 0.002 0.009 0.243 0.003 0.020 0.013 0.218 

Locus 841 : 
2 alleles
10.9% missing data
   2   (0.921) 0.996 0.906 0.968 0.958 0.965 0.933 0.898 0.969 
   4   (0.079) 0.004 0.094 0.032 0.042 0.035 0.067 0.102 0.031 

Locus 842 : 
2 alleles
5.1% missing data
   2   (0.912) 0.958 0.987 0.969 0.961 0.961 0.684 0.933 0.936 
   4   (0.088) 0.042 0.013 0.031 0.039 0.039 0.316 0.067 0.064 

Locus 843 : 
2 alleles
12.3% missing data
   2   (0.803) 0.892 0.985 0.950 0.765 0.962 0.714 0.874 0.769 
   4   (0.197) 0.108 0.015 0.050 0.235 0.038 0.286 0.126 0.231 

Locus 844 : 
2 alleles
2.9% missing data
   3   (0.913) 0.991 0.989 0.718 0.956 0.959 0.890 0.939 0.962 
   1   (0.087) 0.009 0.011 0.282 0.044 0.041 0.110 0.061 0.038 

Locus 845 : 
2 alleles
13.8% missing data
   1   (0.809) 0.889 0.910 0.945 0.798 0.520 0.901 0.911 0.736 
   3   (0.191) 0.111 0.090 0.055 0.202 0.480 0.099 0.089 0.264 

Locus 846 : 
2 alleles
12.3% missing data
   1   (0.860) 0.868 0.888 0.632 0.846 0.990 0.737 0.935 0.901 
   4   (0.140) 0.132 0.112 0.368 0.154 0.010 0.263 0.065 0.099 

Locus 847 : 
2 alleles
4.3% missing data
   1   (0.760) 0.818 0.840 0.930 0.812 0.982 0.753 0.817 0.659 
   3   (0.240) 0.182 0.160 0.070 0.188 0.018 0.247 0.183 0.341 

Locus 848 : 
2 alleles
8.0% missing data
   1   (0.519) 0.349 0.973 0.511 0.505 0.515 0.383 0.493 0.544 
   3   (0.481) 0.651 0.027 0.489 0.495 0.485 0.617 0.507 0.456 

Locus 849 : 
2 alleles
8.7% missing data
   3   (0.932) 0.980 0.998 0.993 0.898 0.976 0.991 0.990 0.884 
   2   (0.068) 0.020 0.002 0.007 0.102 0.024 0.009 0.010 0.116 

Locus 850 : 
2 alleles
10.9% missing data
   1   (0.751) 0.774 0.737 0.568 0.759 0.062 0.765 0.814 0.821 
   3   (0.249) 0.226 0.263 0.432 0.241 0.938 0.235 0.186 0.179 

Locus 851 : 
2 alleles
5.8% missing data
   2   (0.899) 0.938 0.913 0.976 0.916 0.981 0.964 0.931 0.916 
   4   (0.101) 0.062 0.087 0.024 0.084 0.019 0.036 0.069 0.084 

Locus 852 : 
2 alleles
4.3% missing data
   4   (0.906) 0.957 0.988 0.970 0.912 0.989 0.669 0.930 0.948 
   2   (0.094) 0.043 0.012 0.030 0.088 0.011 0.331 0.070 0.052 

Locus 853 : 
2 alleles
2.9% missing data
   1   (0.209) 0.111 0.014 0.057 0.220 0.053 0.426 0.265 0.152 
   3   (0.791) 0.889 0.986 0.943 0.780 0.947 0.574 0.735 0.848 

Locus 854 : 
2 alleles
5.8% missing data
   1   (0.894) 0.925 0.995 0.975 0.888 0.993 0.875 0.938 0.912 
   3   (0.106) 0.075 0.005 0.025 0.112 0.007 0.125 0.062 0.088 

Locus 855 : 
2 alleles
10.9% missing data
   1   (0.119) 0.108 0.006 0.032 0.087 0.143 0.195 0.093 0.103 
   3   (0.881) 0.892 0.994 0.968 0.913 0.857 0.805 0.907 0.897 

Locus 856 : 
2 alleles
1.4% missing data
   1   (0.687) 0.829 0.976 0.924 0.620 0.942 0.504 0.800 0.576 
   3   (0.313) 0.171 0.024 0.076 0.380 0.058 0.496 0.200 0.424 

Locus 857 : 
2 alleles
3.6% missing data
   1   (0.180) 0.273 0.016 0.050 0.136 0.015 0.133 0.172 0.194 
   3   (0.820) 0.727 0.984 0.950 0.864 0.985 0.867 0.828 0.806 

Locus 858 : 
2 alleles
13.0% missing data
   3   (0.198) 0.720 0.167 0.081 0.143 0.083 0.541 0.154 0.185 
   4   (0.802) 0.280 0.833 0.919 0.857 0.917 0.459 0.846 0.815 

Locus 859 : 
2 alleles
12.3% missing data
   4   (0.888) 0.957 0.876 0.968 0.830 0.960 0.917 0.880 0.953 
   2   (0.112) 0.043 0.124 0.032 0.170 0.040 0.083 0.120 0.047 

Locus 860 : 
2 alleles
8.0% missing data
   3   (0.829) 0.908 0.400 0.959 0.813 0.921 0.886 0.884 0.845 
   1   (0.171) 0.092 0.600 0.041 0.187 0.079 0.114 0.116 0.155 

Locus 861 : 
2 alleles
5.1% missing data
   2   (0.168) 0.088 0.376 0.069 0.116 0.023 0.096 0.253 0.107 
   4   (0.832) 0.912 0.624 0.931 0.884 0.977 0.904 0.747 0.893 

Locus 862 : 
2 alleles
5.8% missing data
   4   (0.284) 0.103 0.226 0.345 0.238 0.023 0.151 0.204 0.362 
   1   (0.716) 0.897 0.774 0.655 0.762 0.977 0.849 0.796 0.638 

Locus 863 : 
2 alleles
4.3% missing data
   3   (0.942) 0.997 0.919 0.964 0.988 0.971 0.823 0.698 0.993 
   1   (0.058) 0.003 0.081 0.036 0.012 0.029 0.177 0.302 0.007 

Locus 864 : 
2 alleles
4.3% missing data
   4   (0.883) 0.896 0.992 0.977 0.905 0.954 0.953 0.930 0.869 
   3   (0.117) 0.104 0.008 0.023 0.095 0.046 0.047 0.070 0.131 

Locus 865 : 
2 alleles
1.4% missing data
   1   (0.149) 0.128 0.007 0.050 0.145 0.018 0.043 0.121 0.142 
   3   (0.851) 0.872 0.993 0.950 0.855 0.982 0.957 0.879 0.858 

Locus 866 : 
2 alleles
9.4% missing data
   2   (0.919) 0.879 0.993 0.969 0.950 0.892 0.908 0.864 0.976 
   1   (0.081) 0.121 0.007 0.031 0.050 0.108 0.092 0.136 0.024 

Locus 867 : 
2 alleles
2.2% missing data
   1   (0.088) 0.065 0.082 0.027 0.053 0.009 0.015 0.066 0.065 
   2   (0.912) 0.935 0.918 0.973 0.947 0.991 0.985 0.934 0.935 

Locus 868 : 
2 alleles
3.6% missing data
   3   (0.847) 0.967 0.627 0.744 0.878 0.982 0.787 0.786 0.941 
   4   (0.153) 0.033 0.373 0.256 0.122 0.018 0.213 0.214 0.059 

Locus 869 : 
2 alleles
4.3% missing data
   4   (0.905) 0.975 0.929 0.737 0.923 0.987 0.799 0.949 0.956 
   2   (0.095) 0.025 0.071 0.263 0.077 0.013 0.201 0.051 0.044 

Locus 870 : 
2 alleles
5.1% missing data
   2   (0.897) 0.960 0.994 0.970 0.892 0.811 0.924 0.924 0.935 
   4   (0.103) 0.040 0.006 0.030 0.108 0.189 0.076 0.076 0.065 

Locus 871 : 
2 alleles
14.5% missing data
   1   (0.669) 0.824 0.944 0.570 0.635 0.442 0.807 0.744 0.661 
   4   (0.331) 0.176 0.056 0.430 0.365 0.558 0.193 0.256 0.339 

Locus 872 : 
2 alleles
6.5% missing data
   4   (0.892) 0.990 0.796 0.726 0.944 0.964 0.986 0.890 0.952 
   2   (0.108) 0.010 0.204 0.274 0.056 0.036 0.014 0.110 0.048 

Locus 873 : 
2 alleles
12.3% missing data
   1   (0.892) 0.937 0.991 0.962 0.915 0.912 0.867 0.896 0.931 
   2   (0.108) 0.063 0.009 0.038 0.085 0.088 0.133 0.104 0.069 

Locus 874 : 
2 alleles
1.4% missing data
   1   (0.869) 0.885 0.988 0.963 0.775 0.954 0.909 0.896 0.924 
   3   (0.131) 0.115 0.012 0.037 0.225 0.046 0.091 0.104 0.076 

Locus 875 : 
2 alleles
8.7% missing data
   2   (0.879) 0.745 0.902 0.972 0.867 0.985 0.959 0.920 0.908 
   4   (0.121) 0.255 0.098 0.028 0.133 0.015 0.041 0.080 0.092 

Locus 876 : 
2 alleles
2.9% missing data
   3   (0.903) 0.989 0.821 0.971 0.924 0.996 0.818 0.820 0.971 
   1   (0.097) 0.011 0.179 0.029 0.076 0.004 0.182 0.180 0.029 

Locus 877 : 
2 alleles
0.7% missing data
   1   (0.057) 0.037 0.001 0.005 0.066 0.002 0.017 0.007 0.102 
   2   (0.943) 0.963 0.999 0.995 0.934 0.998 0.983 0.993 0.898 

Locus 878 : 
2 alleles
12.3% missing data
   3   (0.724) 0.946 0.645 0.669 0.772 0.970 0.926 0.774 0.673 
   2   (0.276) 0.054 0.355 0.331 0.228 0.030 0.074 0.226 0.327 

Locus 879 : 
2 alleles
2.9% missing data
   1   (0.929) 0.986 0.919 0.615 0.977 0.992 0.949 0.958 0.972 
   3   (0.071) 0.014 0.081 0.385 0.023 0.008 0.051 0.042 0.028 

Locus 880 : 
2 alleles
9.4% missing data
   1   (0.705) 0.737 0.589 0.913 0.687 0.464 0.672 0.675 0.763 
   4   (0.295) 0.263 0.411 0.087 0.313 0.536 0.328 0.325 0.237 

Locus 881 : 
2 alleles
13.0% missing data
   2   (0.909) 0.800 0.973 0.981 0.896 0.966 0.926 0.975 0.893 
   4   (0.091) 0.200 0.027 0.019 0.104 0.034 0.074 0.025 0.107 

Locus 882 : 
2 alleles
15.9% missing data
   3   (0.880) 0.903 0.972 0.963 0.873 0.992 0.971 0.946 0.855 
   1   (0.120) 0.097 0.028 0.037 0.127 0.008 0.029 0.054 0.145 

Locus 883 : 
2 alleles
2.9% missing data
   3   (0.917) 0.991 0.995 0.974 0.950 0.746 0.946 0.911 0.964 
   1   (0.083) 0.009 0.005 0.026 0.050 0.254 0.054 0.089 0.036 

Locus 884 : 
2 alleles
3.6% missing data
   1   (0.806) 0.931 0.989 0.548 0.892 0.974 0.604 0.815 0.830 
   3   (0.194) 0.069 0.011 0.452 0.108 0.026 0.396 0.185 0.170 

Locus 885 : 
2 alleles
13.0% missing data
   2   (0.878) 0.946 0.994 0.959 0.838 0.985 0.932 0.950 0.861 
   4   (0.122) 0.054 0.006 0.041 0.162 0.015 0.068 0.050 0.139 

Locus 886 : 
2 alleles
11.6% missing data
   2   (0.913) 0.922 0.931 0.981 0.940 0.977 0.974 0.934 0.940 
   4   (0.087) 0.078 0.069 0.019 0.060 0.023 0.026 0.066 0.060 

Locus 887 : 
2 alleles
13.0% missing data
   1   (0.921) 0.893 0.991 0.977 0.944 0.938 0.912 0.956 0.946 
   2   (0.079) 0.107 0.009 0.023 0.056 0.062 0.088 0.044 0.054 

Locus 888 : 
2 alleles
17.4% missing data
   1   (0.716) 0.921 0.678 0.857 0.700 0.485 0.743 0.593 0.821 
   3   (0.284) 0.079 0.322 0.143 0.300 0.515 0.257 0.407 0.179 

Locus 889 : 
2 alleles
3.6% missing data
   3   (0.879) 0.806 0.694 0.957 0.870 0.995 0.855 0.921 0.916 
   1   (0.121) 0.194 0.306 0.043 0.130 0.005 0.145 0.079 0.084 

Locus 890 : 
2 alleles
6.5% missing data
   4   (0.666) 0.645 0.690 0.876 0.642 0.957 0.641 0.551 0.735 
   2   (0.334) 0.355 0.310 0.124 0.358 0.043 0.359 0.449 0.265 

Locus 891 : 
2 alleles
5.8% missing data
   2   (0.444) 0.391 0.031 0.487 0.475 0.623 0.210 0.365 0.505 
   4   (0.556) 0.609 0.969 0.513 0.525 0.377 0.790 0.635 0.495 

Locus 892 : 
2 alleles
5.8% missing data
   2   (0.848) 0.940 0.829 0.953 0.922 0.643 0.724 0.809 0.885 
   1   (0.152) 0.060 0.171 0.047 0.078 0.357 0.276 0.191 0.115 

Locus 893 : 
2 alleles
13.8% missing data
   4   (0.716) 0.610 0.574 0.843 0.607 0.968 0.534 0.830 0.706 
   2   (0.284) 0.390 0.426 0.157 0.393 0.032 0.466 0.170 0.294 

Locus 894 : 
2 alleles
13.0% missing data
   3   (0.535) 0.558 0.046 0.592 0.561 0.056 0.373 0.617 0.526 
   4   (0.465) 0.442 0.954 0.408 0.439 0.944 0.627 0.383 0.474 

Locus 895 : 
2 alleles
3.6% missing data
   1   (0.937) 0.957 0.992 0.994 0.891 0.998 0.991 0.992 0.904 
   3   (0.063) 0.043 0.008 0.006 0.109 0.002 0.009 0.008 0.096 

Locus 896 : 
2 alleles
13.0% missing data
   2   (0.749) 0.820 0.760 0.631 0.715 0.978 0.708 0.846 0.747 
   3   (0.251) 0.180 0.240 0.369 0.285 0.022 0.292 0.154 0.253 

Locus 897 : 
2 alleles
15.2% missing data
   3   (0.780) 0.930 0.599 0.931 0.804 0.982 0.860 0.773 0.781 
   4   (0.220) 0.070 0.401 0.069 0.196 0.018 0.140 0.227 0.219 

Locus 898 : 
2 alleles
1.4% missing data
   1   (0.883) 0.969 0.548 0.953 0.923 0.987 0.915 0.806 0.952 
   3   (0.117) 0.031 0.452 0.047 0.077 0.013 0.085 0.194 0.048 

Locus 899 : 
2 alleles
13.8% missing data
   1   (0.867) 0.883 0.983 0.899 0.880 0.984 0.969 0.919 0.859 
   3   (0.133) 0.117 0.017 0.101 0.120 0.016 0.031 0.081 0.141 

Locus 900 : 
2 alleles
2.9% missing data
   3   (0.931) 0.900 0.997 0.990 0.961 0.991 0.936 0.985 0.884 
   1   (0.069) 0.100 0.003 0.010 0.039 0.009 0.064 0.015 0.116 

Locus 901 : 
2 alleles
4.3% missing data
   3   (0.887) 0.979 0.952 0.971 0.834 0.988 0.974 0.928 0.920 
   2   (0.113) 0.021 0.048 0.029 0.166 0.012 0.026 0.072 0.080 

Locus 902 : 
2 alleles
12.3% missing data
   4   (0.918) 0.985 0.995 0.986 0.895 0.944 0.991 0.978 0.909 
   1   (0.082) 0.015 0.005 0.014 0.105 0.056 0.009 0.022 0.091 

Locus 903 : 
2 alleles
13.0% missing data
   4   (0.644) 0.511 0.960 0.611 0.604 0.457 0.753 0.715 0.649 
   2   (0.356) 0.489 0.040 0.389 0.396 0.543 0.247 0.285 0.351 

Locus 904 : 
2 alleles
8.7% missing data
   4   (0.496) 0.274 0.699 0.646 0.546 0.470 0.426 0.467 0.473 
   2   (0.504) 0.726 0.301 0.354 0.454 0.530 0.574 0.533 0.527 

Locus 905 : 
2 alleles
6.5% missing data
   1   (0.886) 0.981 0.992 0.973 0.907 0.993 0.985 0.948 0.836 
   3   (0.114) 0.019 0.008 0.027 0.093 0.007 0.015 0.052 0.164 

Locus 906 : 
2 alleles
12.3% missing data
   2   (0.920) 0.984 0.983 0.684 0.950 0.924 0.812 0.960 0.967 
   4   (0.080) 0.016 0.017 0.316 0.050 0.076 0.188 0.040 0.033 

Locus 907 : 
2 alleles
1.4% missing data
   1   (0.908) 0.948 0.992 0.977 0.931 0.988 0.919 0.945 0.922 
   2   (0.092) 0.052 0.008 0.023 0.069 0.012 0.081 0.055 0.078 

Locus 908 : 
2 alleles
12.3% missing data
   3   (0.800) 0.860 0.984 0.887 0.827 0.977 0.862 0.822 0.777 
   1   (0.200) 0.140 0.016 0.113 0.173 0.023 0.138 0.178 0.223 

Locus 909 : 
2 alleles
3.6% missing data
   1   (0.744) 0.373 0.980 0.208 0.809 0.981 0.670 0.706 0.841 
   4   (0.256) 0.627 0.020 0.792 0.191 0.019 0.330 0.294 0.159 

Locus 910 : 
2 alleles
12.3% missing data
   4   (0.584) 0.212 0.450 0.503 0.647 0.662 0.707 0.547 0.626 
   1   (0.416) 0.788 0.550 0.497 0.353 0.338 0.293 0.453 0.374 

Locus 911 : 
2 alleles
15.9% missing data
   3   (0.853) 0.917 0.918 0.965 0.785 0.995 0.961 0.969 0.706 
   1   (0.147) 0.083 0.082 0.035 0.215 0.005 0.039 0.031 0.294 

Locus 912 : 
2 alleles
2.9% missing data
   1   (0.920) 0.989 0.982 0.837 0.849 0.957 0.996 0.988 0.947 
   3   (0.080) 0.011 0.018 0.163 0.151 0.043 0.004 0.012 0.053 

Locus 913 : 
2 alleles
18.8% missing data
   1   (0.862) 0.977 0.985 0.825 0.907 0.961 0.792 0.863 0.891 
   3   (0.138) 0.023 0.015 0.175 0.093 0.039 0.208 0.137 0.109 

Locus 914 : 
2 alleles
10.1% missing data
   3   (0.814) 0.934 0.892 0.954 0.778 0.895 0.740 0.874 0.803 
   1   (0.186) 0.066 0.108 0.046 0.222 0.105 0.260 0.126 0.197 

Locus 915 : 
2 alleles
5.1% missing data
   1   (0.851) 0.986 0.875 0.927 0.904 0.750 0.703 0.834 0.891 
   3   (0.149) 0.014 0.125 0.073 0.096 0.250 0.297 0.166 0.109 

Locus 916 : 
2 alleles
4.3% missing data
   2   (0.727) 0.827 0.969 0.895 0.766 0.959 0.664 0.624 0.760 
   4   (0.273) 0.173 0.031 0.105 0.234 0.041 0.336 0.376 0.240 

Locus 917 : 
2 alleles
1.4% missing data
   2   (0.788) 0.893 0.980 0.691 0.703 0.074 0.925 0.909 0.815 
   4   (0.212) 0.107 0.020 0.309 0.297 0.926 0.075 0.091 0.185 

Locus 918 : 
2 alleles
2.9% missing data
   2   (0.853) 0.927 0.965 0.950 0.899 0.066 0.809 0.858 0.909 
   4   (0.147) 0.073 0.035 0.050 0.101 0.934 0.191 0.142 0.091 

Locus 919 : 
2 alleles
2.9% missing data
   4   (0.675) 0.706 0.961 0.888 0.715 0.707 0.661 0.649 0.645 
   1   (0.325) 0.294 0.039 0.112 0.285 0.293 0.339 0.351 0.355 

Locus 920 : 
2 alleles
12.3% missing data
   3   (0.907) 0.978 0.913 0.965 0.916 0.953 0.899 0.920 0.951 
   1   (0.093) 0.022 0.087 0.035 0.084 0.047 0.101 0.080 0.049 

Locus 921 : 
2 alleles
13.0% missing data
   3   (0.802) 0.722 0.055 0.938 0.836 0.591 0.896 0.796 0.874 
   1   (0.198) 0.278 0.945 0.062 0.164 0.409 0.104 0.204 0.126 

Locus 922 : 
2 alleles
9.4% missing data
   2   (0.900) 0.984 0.944 0.977 0.878 0.995 0.940 0.955 0.908 
   4   (0.100) 0.016 0.056 0.023 0.122 0.005 0.060 0.045 0.092 

Locus 923 : 
2 alleles
5.1% missing data
   4   (0.709) 0.655 0.934 0.840 0.663 0.937 0.607 0.768 0.689 
   3   (0.291) 0.345 0.066 0.160 0.337 0.063 0.393 0.232 0.311 

Locus 924 : 
2 alleles
13.8% missing data
   3   (0.881) 0.977 0.989 0.925 0.928 0.924 0.445 0.936 0.871 
   1   (0.119) 0.023 0.011 0.075 0.072 0.076 0.555 0.064 0.129 

Locus 925 : 
2 alleles
2.9% missing data
   3   (0.810) 0.838 0.956 0.616 0.879 0.980 0.746 0.852 0.813 
   1   (0.190) 0.162 0.044 0.384 0.121 0.020 0.254 0.148 0.187 

Locus 926 : 
2 alleles
5.1% missing data
   4   (0.766) 0.805 0.983 0.928 0.800 0.965 0.690 0.717 0.779 
   2   (0.234) 0.195 0.017 0.072 0.200 0.035 0.310 0.283 0.221 

Locus 927 : 
2 alleles
8.0% missing data
   1   (0.450) 0.365 0.051 0.322 0.392 0.049 0.264 0.586 0.458 
   3   (0.550) 0.635 0.949 0.678 0.608 0.951 0.736 0.414 0.542 

Locus 928 : 
2 alleles
3.6% missing data
   3   (0.838) 0.864 0.991 0.716 0.750 0.980 0.888 0.954 0.819 
   4   (0.162) 0.136 0.009 0.284 0.250 0.020 0.112 0.046 0.181 

Locus 929 : 
2 alleles
1.4% missing data
   2   (0.891) 0.958 0.774 0.978 0.928 0.990 0.943 0.879 0.928 
   4   (0.109) 0.042 0.226 0.022 0.072 0.010 0.057 0.121 0.072 

Locus 930 : 
2 alleles
14.5% missing data
   3   (0.924) 0.424 0.968 0.653 0.943 0.994 0.841 0.969 0.979 
   4   (0.076) 0.576 0.032 0.347 0.057 0.006 0.159 0.031 0.021 

Locus 931 : 
2 alleles
2.9% missing data
   2   (0.895) 0.832 0.987 0.976 0.928 0.995 0.927 0.951 0.867 
   4   (0.105) 0.168 0.013 0.024 0.072 0.005 0.073 0.049 0.133 

Locus 932 : 
2 alleles
3.6% missing data
   1   (0.134) 0.085 0.017 0.171 0.108 0.010 0.163 0.054 0.151 
   3   (0.866) 0.915 0.983 0.829 0.892 0.990 0.837 0.946 0.849 

Locus 933 : 
2 alleles
12.3% missing data
   1   (0.843) 0.888 0.803 0.807 0.878 0.888 0.954 0.890 0.869 
   4   (0.157) 0.112 0.197 0.193 0.122 0.112 0.046 0.110 0.131 

Locus 934 : 
2 alleles
11.6% missing data
   2   (0.906) 0.804 0.778 0.701 0.974 0.982 0.840 0.757 0.979 
   3   (0.094) 0.196 0.222 0.299 0.026 0.018 0.160 0.243 0.021 

Locus 935 : 
2 alleles
10.1% missing data
   1   (0.547) 0.434 0.654 0.156 0.510 0.693 0.504 0.642 0.568 
   4   (0.453) 0.566 0.346 0.844 0.490 0.307 0.496 0.358 0.432 

Locus 936 : 
2 alleles
8.7% missing data
   2   (0.592) 0.598 0.081 0.459 0.640 0.042 0.612 0.522 0.719 
   3   (0.408) 0.402 0.919 0.541 0.360 0.958 0.388 0.478 0.281 

Locus 937 : 
2 alleles
12.3% missing data
   1   (0.916) 0.947 0.976 0.991 0.944 0.997 0.981 0.988 0.721 
   4   (0.084) 0.053 0.024 0.009 0.056 0.003 0.019 0.012 0.279 

Locus 938 : 
2 alleles
5.1% missing data
   1   (0.810) 0.340 0.976 0.700 0.863 0.786 0.743 0.848 0.860 
   4   (0.190) 0.660 0.024 0.300 0.137 0.214 0.257 0.152 0.140 

Locus 939 : 
2 alleles
5.1% missing data
   1   (0.754) 0.898 0.719 0.921 0.782 0.662 0.552 0.661 0.828 
   2   (0.246) 0.102 0.281 0.079 0.218 0.338 0.448 0.339 0.172 

Locus 940 : 
2 alleles
0.7% missing data
   3   (0.903) 0.990 0.990 0.968 0.927 0.991 0.918 0.908 0.937 
   1   (0.097) 0.010 0.010 0.032 0.073 0.009 0.082 0.092 0.063 

Locus 941 : 
2 alleles
6.5% missing data
   3   (0.458) 0.123 0.074 0.780 0.462 0.563 0.536 0.273 0.590 
   4   (0.542) 0.877 0.926 0.220 0.538 0.437 0.464 0.727 0.410 

Locus 942 : 
2 alleles
5.8% missing data
   2   (0.853) 0.932 0.792 0.716 0.851 0.873 0.968 0.932 0.871 
   4   (0.147) 0.068 0.208 0.284 0.149 0.127 0.032 0.068 0.129 

Locus 943 : 
2 alleles
3.6% missing data
   2   (0.923) 0.989 0.978 0.657 0.963 0.973 0.990 0.952 0.968 
   4   (0.077) 0.011 0.022 0.343 0.037 0.027 0.010 0.048 0.032 

Locus 944 : 
2 alleles
2.9% missing data
   4   (0.667) 0.643 0.633 0.878 0.646 0.955 0.389 0.655 0.689 
   1   (0.333) 0.357 0.367 0.122 0.354 0.045 0.611 0.345 0.311 

Locus 945 : 
2 alleles
3.6% missing data
   3   (0.897) 0.972 0.990 0.970 0.909 0.848 0.889 0.871 0.953 
   1   (0.103) 0.028 0.010 0.030 0.091 0.152 0.111 0.129 0.047 

Locus 946 : 
2 alleles
12.3% missing data
   2   (0.955) 0.998 0.966 0.989 0.991 0.991 0.784 0.849 0.995 
   1   (0.045) 0.002 0.034 0.011 0.009 0.009 0.216 0.151 0.005 

Locus 947 : 
2 alleles
3.6% missing data
   2   (0.901) 0.941 0.995 0.702 0.920 0.989 0.973 0.958 0.935 
   4   (0.099) 0.059 0.005 0.298 0.080 0.011 0.027 0.042 0.065 

Locus 948 : 
2 alleles
15.2% missing data
   3   (0.346) 0.216 0.374 0.151 0.385 0.423 0.210 0.332 0.346 
   4   (0.654) 0.784 0.626 0.849 0.615 0.577 0.790 0.668 0.654 

Locus 949 : 
2 alleles
5.1% missing data
   1   (0.805) 0.884 0.925 0.944 0.759 0.981 0.915 0.852 0.798 
   3   (0.195) 0.116 0.075 0.056 0.241 0.019 0.085 0.148 0.202 

Locus 950 : 
2 alleles
10.1% missing data
   1   (0.871) 0.875 0.969 0.982 0.862 0.888 0.961 0.973 0.715 
   3   (0.129) 0.125 0.031 0.018 0.138 0.112 0.039 0.027 0.285 

Locus 951 : 
2 alleles
2.2% missing data
   1   (0.903) 0.689 0.996 0.978 0.904 0.996 0.251 0.966 0.924 
   3   (0.097) 0.311 0.004 0.022 0.096 0.004 0.749 0.034 0.076 

Locus 952 : 
2 alleles
12.3% missing data
   1   (0.939) 0.983 0.989 0.994 0.930 0.979 0.988 0.991 0.903 
   3   (0.061) 0.017 0.011 0.006 0.070 0.021 0.012 0.009 0.097 

Locus 953 : 
2 alleles
3.6% missing data
   4   (0.771) 0.785 0.971 0.903 0.839 0.844 0.661 0.731 0.776 
   2   (0.229) 0.215 0.029 0.097 0.161 0.156 0.339 0.269 0.224 

Locus 954 : 
2 alleles
12.3% missing data
   1   (0.184) 0.188 0.008 0.024 0.299 0.118 0.077 0.049 0.327 
   2   (0.816) 0.812 0.992 0.976 0.701 0.882 0.923 0.951 0.673 

Locus 955 : 
2 alleles
2.9% missing data
   1   (0.329) 0.435 0.494 0.419 0.269 0.022 0.367 0.361 0.287 
   3   (0.671) 0.565 0.506 0.581 0.731 0.978 0.633 0.639 0.713 

Locus 956 : 
2 alleles
7.2% missing data
   2   (0.888) 0.957 0.931 0.936 0.881 0.853 0.871 0.938 0.912 
   4   (0.112) 0.043 0.069 0.064 0.119 0.147 0.129 0.062 0.088 

Locus 957 : 
2 alleles
4.3% missing data
   4   (0.901) 0.939 0.966 0.980 0.913 0.986 0.844 0.945 0.910 
   2   (0.099) 0.061 0.034 0.020 0.087 0.014 0.156 0.055 0.090 

Locus 958 : 
2 alleles
9.4% missing data
   3   (0.523) 0.575 0.931 0.884 0.504 0.351 0.612 0.609 0.380 
   1   (0.477) 0.425 0.069 0.116 0.496 0.649 0.388 0.391 0.620 

Locus 959 : 
2 alleles
1.4% missing data
   3   (0.923) 0.936 0.992 0.982 0.951 0.979 0.943 0.975 0.903 
   4   (0.077) 0.064 0.008 0.018 0.049 0.021 0.057 0.025 0.097 

Locus 960 : 
2 alleles
4.3% missing data
   3   (0.615) 0.515 0.689 0.899 0.544 0.959 0.410 0.641 0.597 
   1   (0.385) 0.485 0.311 0.101 0.456 0.041 0.590 0.359 0.403 

Locus 961 : 
2 alleles
6.5% missing data
   2   (0.831) 0.965 0.884 0.944 0.725 0.585 0.682 0.879 0.893 
   3   (0.169) 0.035 0.116 0.056 0.275 0.415 0.318 0.121 0.107 

Locus 962 : 
2 alleles
12.3% missing data
   3   (0.885) 0.706 0.879 0.430 0.881 0.992 0.826 0.933 0.953 
   1   (0.115) 0.294 0.121 0.570 0.119 0.008 0.174 0.067 0.047 

Locus 963 : 
2 alleles
5.8% missing data
   1   (0.653) 0.438 0.603 0.863 0.751 0.721 0.280 0.572 0.680 
   3   (0.347) 0.562 0.397 0.137 0.249 0.279 0.720 0.428 0.320 

Locus 964 : 
2 alleles
3.6% missing data
   3   (0.887) 0.920 0.992 0.962 0.859 0.995 0.972 0.908 0.930 
   4   (0.113) 0.080 0.008 0.038 0.141 0.005 0.028 0.092 0.070 

Locus 965 : 
2 alleles
7.2% missing data
   4   (0.380) 0.524 0.175 0.084 0.532 0.968 0.569 0.196 0.447 
   1   (0.620) 0.476 0.825 0.916 0.468 0.032 0.431 0.804 0.553 

Locus 966 : 
2 alleles
11.6% missing data
   3   (0.918) 0.900 0.935 0.975 0.963 0.353 0.928 0.934 0.963 
   1   (0.082) 0.100 0.065 0.025 0.037 0.647 0.072 0.066 0.037 

Locus 967 : 
2 alleles
3.6% missing data
   1   (0.328) 0.254 0.043 0.167 0.451 0.057 0.241 0.333 0.290 
   4   (0.672) 0.746 0.957 0.833 0.549 0.943 0.759 0.667 0.710 

Locus 968 : 
2 alleles
2.2% missing data
   3   (0.859) 0.736 0.986 0.543 0.802 0.988 0.945 0.933 0.911 
   1   (0.141) 0.264 0.014 0.457 0.198 0.012 0.055 0.067 0.089 

Locus 969 : 
2 alleles
8.0% missing data
   1   (0.915) 0.844 0.975 0.966 0.910 0.858 0.983 0.949 0.954 
   3   (0.085) 0.156 0.025 0.034 0.090 0.142 0.017 0.051 0.046 

Locus 970 : 
2 alleles
10.9% missing data
   1   (0.121) 0.116 0.088 0.029 0.227 0.130 0.043 0.045 0.109 
   2   (0.879) 0.884 0.912 0.971 0.773 0.870 0.957 0.955 0.891 

Locus 971 : 
2 alleles
13.0% missing data
   4   (0.907) 0.950 0.989 0.971 0.934 0.874 0.394 0.931 0.951 
   2   (0.093) 0.050 0.011 0.029 0.066 0.126 0.606 0.069 0.049 

Locus 972 : 
2 alleles
5.1% missing data
   4   (0.918) 0.985 0.993 0.598 0.951 0.986 0.957 0.961 0.957 
   3   (0.082) 0.015 0.007 0.402 0.049 0.014 0.043 0.039 0.043 

Locus 973 : 
2 alleles
12.3% missing data
   4   (0.838) 0.956 0.714 0.901 0.874 0.953 0.583 0.793 0.904 
   1   (0.162) 0.044 0.286 0.099 0.126 0.047 0.417 0.207 0.096 

Locus 974 : 
2 alleles
1.4% missing data
   2   (0.930) 0.967 0.991 0.994 0.852 0.998 0.994 0.992 0.894 
   3   (0.070) 0.033 0.009 0.006 0.148 0.002 0.006 0.008 0.106 

Locus 975 : 
2 alleles
9.4% missing data
   1   (0.904) 0.991 0.984 0.641 0.958 0.985 0.911 0.852 0.972 
   3   (0.096) 0.009 0.016 0.359 0.042 0.015 0.089 0.148 0.028 

Locus 976 : 
2 alleles
2.2% missing data
   2   (0.915) 0.993 0.990 0.962 0.951 0.978 0.975 0.873 0.963 
   4   (0.085) 0.007 0.010 0.038 0.049 0.022 0.025 0.127 0.037 

Locus 977 : 
2 alleles
1.4% missing data
   2   (0.787) 0.553 0.986 0.744 0.767 0.977 0.840 0.940 0.660 
   3   (0.213) 0.447 0.014 0.256 0.233 0.023 0.160 0.060 0.340 

Locus 978 : 
2 alleles
5.1% missing data
   4   (0.780) 0.882 0.625 0.938 0.780 0.970 0.801 0.703 0.845 
   2   (0.220) 0.118 0.375 0.062 0.220 0.030 0.199 0.297 0.155 

Locus 979 : 
2 alleles
15.2% missing data
   4   (0.787) 0.888 0.982 0.944 0.768 0.949 0.881 0.822 0.760 
   2   (0.213) 0.112 0.018 0.056 0.232 0.051 0.119 0.178 0.240 

Locus 980 : 
2 alleles
11.6% missing data
   2   (0.900) 0.820 0.983 0.962 0.953 0.951 0.903 0.888 0.934 
   4   (0.100) 0.180 0.017 0.038 0.047 0.049 0.097 0.112 0.066 

Locus 981 : 
2 alleles
4.3% missing data
   2   (0.156) 0.243 0.168 0.038 0.159 0.243 0.226 0.092 0.150 
   4   (0.844) 0.757 0.832 0.962 0.841 0.757 0.774 0.908 0.850 

Locus 982 : 
2 alleles
19.6% missing data
   2   (0.897) 0.985 0.851 0.960 0.952 0.988 0.938 0.803 0.952 
   1   (0.103) 0.015 0.149 0.040 0.048 0.012 0.062 0.197 0.048 

Locus 983 : 
2 alleles
2.2% missing data
   3   (0.906) 0.972 0.974 0.949 0.944 0.802 0.889 0.886 0.957 
   1   (0.094) 0.028 0.026 0.051 0.056 0.198 0.111 0.114 0.043 

Locus 984 : 
2 alleles
9.4% missing data
   4   (0.851) 0.939 0.680 0.952 0.857 0.974 0.933 0.893 0.860 
   1   (0.149) 0.061 0.320 0.048 0.143 0.026 0.067 0.107 0.140 

Locus 985 : 
2 alleles
3.6% missing data
   2   (0.146) 0.044 0.078 0.040 0.193 0.024 0.600 0.080 0.124 
   4   (0.854) 0.956 0.922 0.960 0.807 0.976 0.400 0.920 0.876 

Locus 986 : 
2 alleles
2.9% missing data
   1   (0.903) 0.905 0.760 0.988 0.919 0.997 0.977 0.975 0.838 
   2   (0.097) 0.095 0.240 0.012 0.081 0.003 0.023 0.025 0.162 

Locus 987 : 
2 alleles
10.1% missing data
   1   (0.911) 0.955 0.984 0.918 0.918 0.993 0.936 0.915 0.960 
   3   (0.089) 0.045 0.016 0.082 0.082 0.007 0.064 0.085 0.040 

Locus 988 : 
2 alleles
4.3% missing data
   1   (0.156) 0.214 0.043 0.025 0.340 0.046 0.057 0.042 0.202 
   4   (0.844) 0.786 0.957 0.975 0.660 0.954 0.943 0.958 0.798 

Locus 989 : 
2 alleles
2.9% missing data
   2   (0.765) 0.644 0.585 0.606 0.793 0.967 0.684 0.787 0.827 
   4   (0.235) 0.356 0.415 0.394 0.207 0.033 0.316 0.213 0.173 

Locus 990 : 
2 alleles
5.1% missing data
   1   (0.150) 0.073 0.206 0.327 0.118 0.024 0.067 0.115 0.105 
   3   (0.850) 0.927 0.794 0.673 0.882 0.976 0.933 0.885 0.895 

Locus 991 : 
2 alleles
15.9% missing data
   1   (0.950) 0.980 0.998 0.994 0.864 0.976 0.995 0.992 0.966 
   2   (0.050) 0.020 0.002 0.006 0.136 0.024 0.005 0.008 0.034 

Locus 992 : 
2 alleles
5.8% missing data
   1   (0.819) 0.810 0.621 0.949 0.868 0.823 0.899 0.859 0.799 
   3   (0.181) 0.190 0.379 0.051 0.132 0.177 0.101 0.141 0.201 

Locus 993 : 
2 alleles
0.7% missing data
   1   (0.931) 0.981 0.985 0.983 0.936 0.991 0.942 0.928 0.978 
   2   (0.069) 0.019 0.015 0.017 0.064 0.009 0.058 0.072 0.022 

Locus 994 : 
2 alleles
10.9% missing data
   1   (0.877) 0.963 0.991 0.823 0.911 0.966 0.741 0.773 0.956 
   3   (0.123) 0.037 0.009 0.177 0.089 0.034 0.259 0.227 0.044 

Locus 995 : 
2 alleles
5.8% missing data
   3   (0.757) 0.927 0.960 0.917 0.690 0.577 0.498 0.701 0.851 
   1   (0.243) 0.073 0.040 0.083 0.310 0.423 0.502 0.299 0.149 

Locus 996 : 
2 alleles
12.3% missing data
   1   (0.884) 0.936 0.990 0.951 0.844 0.985 0.974 0.953 0.875 
   4   (0.116) 0.064 0.010 0.049 0.156 0.015 0.026 0.047 0.125 

Locus 997 : 
2 alleles
9.4% missing data
   1   (0.189) 0.125 0.023 0.319 0.127 0.038 0.258 0.252 0.132 
   4   (0.811) 0.875 0.977 0.681 0.873 0.962 0.742 0.748 0.868 

Locus 998 : 
2 alleles
2.2% missing data
   4   (0.911) 0.980 0.943 0.961 0.943 0.983 0.924 0.909 0.949 
   3   (0.089) 0.020 0.057 0.039 0.057 0.017 0.076 0.091 0.051 

Locus 999 : 
2 alleles
18.1% missing data
   3   (0.791) 0.900 0.804 0.899 0.777 0.981 0.869 0.695 0.868 
   2   (0.209) 0.100 0.196 0.101 0.223 0.019 0.131 0.305 0.132 

Locus 1000 : 
2 alleles
10.9% missing data
   4   (0.866) 0.925 0.882 0.971 0.839 0.979 0.932 0.930 0.856 
   3   (0.134) 0.075 0.118 0.029 0.161 0.021 0.068 0.070 0.144 

Locus 1001 : 
2 alleles
5.1% missing data
   3   (0.711) 0.865 0.690 0.880 0.776 0.658 0.740 0.633 0.732 
   4   (0.289) 0.135 0.310 0.120 0.224 0.342 0.260 0.367 0.268 

Locus 1002 : 
2 alleles
2.2% missing data
   1   (0.859) 0.981 0.818 0.937 0.945 0.990 0.801 0.599 0.940 
   3   (0.141) 0.019 0.182 0.063 0.055 0.010 0.199 0.401 0.060 

Locus 1003 : 
2 alleles
7.2% missing data
   2   (0.797) 0.339 0.669 0.952 0.724 0.973 0.582 0.862 0.845 
   3   (0.203) 0.661 0.331 0.048 0.276 0.027 0.418 0.138 0.155 

Locus 1004 : 
2 alleles
11.6% missing data
   1   (0.309) 0.081 0.501 0.093 0.374 0.247 0.489 0.252 0.312 
   3   (0.691) 0.919 0.499 0.907 0.626 0.753 0.511 0.748 0.688 

Locus 1005 : 
2 alleles
2.9% missing data
   1   (0.853) 0.954 0.878 0.958 0.842 0.895 0.754 0.814 0.920 
   3   (0.147) 0.046 0.122 0.042 0.158 0.105 0.246 0.186 0.080 

Locus 1006 : 
2 alleles
4.3% missing data
   3   (0.914) 0.978 0.995 0.696 0.931 0.546 0.989 0.975 0.954 
   1   (0.086) 0.022 0.005 0.304 0.069 0.454 0.011 0.025 0.046 

Locus 1007 : 
2 alleles
4.3% missing data
   1   (0.079) 0.635 0.015 0.016 0.055 0.022 0.176 0.036 0.044 
   3   (0.921) 0.365 0.985 0.984 0.945 0.978 0.824 0.964 0.956 

Locus 1008 : 
2 alleles
3.6% missing data
   4   (0.944) 0.997 0.989 0.988 0.982 0.998 0.940 0.872 0.988 
   1   (0.056) 0.003 0.011 0.012 0.018 0.002 0.060 0.128 0.012 

Locus 1009 : 
2 alleles
5.1% missing data
   1   (0.859) 0.932 0.991 0.491 0.867 0.984 0.813 0.894 0.921 
   4   (0.141) 0.068 0.009 0.509 0.133 0.016 0.187 0.106 0.079 

Locus 1010 : 
2 alleles
6.5% missing data
   2   (0.743) 0.890 0.970 0.627 0.745 0.952 0.714 0.735 0.790 
   4   (0.257) 0.110 0.030 0.373 0.255 0.048 0.286 0.265 0.210 

Locus 1011 : 
2 alleles
12.3% missing data
   4   (0.897) 0.990 0.991 0.960 0.952 0.991 0.872 0.808 0.947 
   2   (0.103) 0.010 0.009 0.040 0.048 0.009 0.128 0.192 0.053 

Locus 1012 : 
2 alleles
19.6% missing data
   2   (0.874) 0.944 0.986 0.939 0.870 0.982 0.912 0.889 0.908 
   4   (0.126) 0.056 0.014 0.061 0.130 0.018 0.088 0.111 0.092 

Locus 1013 : 
2 alleles
10.9% missing data
   2   (0.700) 0.515 0.788 0.925 0.599 0.930 0.753 0.766 0.687 
   4   (0.300) 0.485 0.212 0.075 0.401 0.070 0.247 0.234 0.313 

Locus 1014 : 
2 alleles
2.9% missing data
   3   (0.918) 0.995 0.991 0.629 0.977 0.974 0.951 0.878 0.977 
   2   (0.082) 0.005 0.009 0.371 0.023 0.026 0.049 0.122 0.023 

Locus 1015 : 
2 alleles
11.6% missing data
   4   (0.911) 0.916 0.952 0.976 0.954 0.983 0.938 0.878 0.955 
   2   (0.089) 0.084 0.048 0.024 0.046 0.017 0.062 0.122 0.045 

Locus 1016 : 
2 alleles
10.1% missing data
   2   (0.874) 0.961 0.991 0.961 0.892 0.907 0.918 0.918 0.866 
   4   (0.126) 0.039 0.009 0.039 0.108 0.093 0.082 0.082 0.134 

Locus 1017 : 
2 alleles
3.6% missing data
   3   (0.776) 0.944 0.558 0.761 0.819 0.971 0.960 0.676 0.860 
   2   (0.224) 0.056 0.442 0.239 0.181 0.029 0.040 0.324 0.140 

Locus 1018 : 
2 alleles
4.3% missing data
   2   (0.490) 0.677 0.897 0.488 0.418 0.551 0.447 0.553 0.442 
   4   (0.510) 0.323 0.103 0.512 0.582 0.449 0.553 0.447 0.558 

Locus 1019 : 
2 alleles
12.3% missing data
   2   (0.863) 0.982 0.983 0.950 0.912 0.599 0.891 0.839 0.902 
   1   (0.137) 0.018 0.017 0.050 0.088 0.401 0.109 0.161 0.098 

Locus 1020 : 
2 alleles
15.9% missing data
   2   (0.750) 0.607 0.925 0.943 0.756 0.789 0.898 0.831 0.655 
   4   (0.250) 0.393 0.075 0.057 0.244 0.211 0.102 0.169 0.345 

Locus 1021 : 
2 alleles
2.2% missing data
   4   (0.904) 0.936 0.947 0.984 0.842 0.995 0.972 0.974 0.899 
   2   (0.096) 0.064 0.053 0.016 0.158 0.005 0.028 0.026 0.101 

Locus 1022 : 
2 alleles
15.2% missing data
   3   (0.913) 0.894 0.913 0.973 0.944 0.958 0.968 0.952 0.926 
   1   (0.087) 0.106 0.087 0.027 0.056 0.042 0.032 0.048 0.074 

Locus 1023 : 
2 alleles
9.4% missing data
   4   (0.677) 0.541 0.955 0.893 0.695 0.091 0.688 0.747 0.629 
   1   (0.323) 0.459 0.045 0.107 0.305 0.909 0.312 0.253 0.371 

Locus 1024 : 
2 alleles
8.0% missing data
   1   (0.908) 0.963 0.993 0.984 0.945 0.920 0.984 0.905 0.937 
   2   (0.092) 0.037 0.007 0.016 0.055 0.080 0.016 0.095 0.063 

Locus 1025 : 
2 alleles
5.1% missing data
   1   (0.909) 0.985 0.924 0.964 0.938 0.994 0.743 0.868 0.967 
   3   (0.091) 0.015 0.076 0.036 0.062 0.006 0.257 0.132 0.033 

Locus 1026 : 
2 alleles
4.3% missing data
   4   (0.906) 0.954 0.962 0.972 0.946 0.981 0.833 0.831 0.964 
   2   (0.094) 0.046 0.038 0.028 0.054 0.019 0.167 0.169 0.036 

Locus 1027 : 
2 alleles
13.8% missing data
   1   (0.751) 0.813 0.984 0.940 0.719 0.795 0.714 0.785 0.737 
   4   (0.249) 0.187 0.016 0.060 0.281 0.205 0.286 0.215 0.263 

Locus 1028 : 
2 alleles
1.4% missing data
   2   (0.885) 0.270 0.943 0.967 0.872 0.977 0.722 0.912 0.949 
   4   (0.115) 0.730 0.057 0.033 0.128 0.023 0.278 0.088 0.051 

Locus 1029 : 
2 alleles
2.2% missing data
   2   (0.495) 0.448 0.458 0.501 0.486 0.978 0.477 0.443 0.513 
   4   (0.505) 0.552 0.542 0.499 0.514 0.022 0.523 0.557 0.487 

Locus 1030 : 
2 alleles
11.6% missing data
   4   (0.908) 0.971 0.996 0.971 0.932 0.949 0.957 0.942 0.921 
   1   (0.092) 0.029 0.004 0.029 0.068 0.051 0.043 0.058 0.079 

Locus 1031 : 
2 alleles
0.7% missing data
   2   (0.903) 0.249 0.992 0.974 0.922 0.987 0.818 0.897 0.967 
   4   (0.097) 0.751 0.008 0.026 0.078 0.013 0.182 0.103 0.033 

Locus 1032 : 
2 alleles
5.8% missing data
   3   (0.795) 0.925 0.728 0.413 0.801 0.123 0.860 0.904 0.828 
   2   (0.205) 0.075 0.272 0.587 0.199 0.877 0.140 0.096 0.172 

Locus 1033 : 
2 alleles
3.6% missing data
   3   (0.941) 0.996 0.997 0.596 0.976 0.886 0.985 0.953 0.990 
   1   (0.059) 0.004 0.003 0.404 0.024 0.114 0.015 0.047 0.010 

Locus 1034 : 
2 alleles
12.3% missing data
   2   (0.881) 0.936 0.912 0.953 0.917 0.927 0.852 0.880 0.916 
   1   (0.119) 0.064 0.088 0.047 0.083 0.073 0.148 0.120 0.084 

Locus 1035 : 
2 alleles
0.7% missing data
   3   (0.890) 0.978 0.923 0.972 0.864 0.981 0.820 0.939 0.913 
   4   (0.110) 0.022 0.077 0.028 0.136 0.019 0.180 0.061 0.087 

Locus 1036 : 
2 alleles
5.1% missing data
   1   (0.876) 0.947 0.921 0.960 0.883 0.985 0.967 0.857 0.923 
   3   (0.124) 0.053 0.079 0.040 0.117 0.015 0.033 0.143 0.077 

Locus 1037 : 
2 alleles
12.3% missing data
   4   (0.846) 0.974 0.985 0.748 0.883 0.964 0.872 0.793 0.921 
   2   (0.154) 0.026 0.015 0.252 0.117 0.036 0.128 0.207 0.079 

Locus 1038 : 
2 alleles
5.8% missing data
   1   (0.692) 0.631 0.758 0.542 0.681 0.952 0.246 0.640 0.804 
   3   (0.308) 0.369 0.242 0.458 0.319 0.048 0.754 0.360 0.196 

Locus 1039 : 
2 alleles
6.5% missing data
   3   (0.809) 0.677 0.959 0.949 0.783 0.960 0.767 0.856 0.814 
   1   (0.191) 0.323 0.041 0.051 0.217 0.040 0.233 0.144 0.186 

Locus 1040 : 
2 alleles
2.9% missing data
   4   (0.852) 0.260 0.891 0.973 0.798 0.989 0.751 0.919 0.895 
   2   (0.148) 0.740 0.109 0.027 0.202 0.011 0.249 0.081 0.105 

Locus 1041 : 
2 alleles
1.4% missing data
   2   (0.904) 0.855 0.997 0.980 0.928 0.993 0.336 0.957 0.915 
   4   (0.096) 0.145 0.003 0.020 0.072 0.007 0.664 0.043 0.085 

Locus 1042 : 
2 alleles
1.4% missing data
   2   (0.872) 0.965 0.992 0.974 0.879 0.986 0.915 0.920 0.856 
   1   (0.128) 0.035 0.008 0.026 0.121 0.014 0.085 0.080 0.144 

Locus 1043 : 
2 alleles
2.2% missing data
   1   (0.916) 0.968 0.994 0.643 0.930 0.993 0.929 0.950 0.971 
   3   (0.084) 0.032 0.006 0.357 0.070 0.007 0.071 0.050 0.029 

Locus 1044 : 
2 alleles
1.4% missing data
   2   (0.586) 0.648 0.056 0.700 0.591 0.573 0.614 0.455 0.711 
   4   (0.414) 0.352 0.944 0.300 0.409 0.427 0.386 0.545 0.289 

Locus 1045 : 
2 alleles
17.4% missing data
   1   (0.895) 0.892 0.984 0.873 0.939 0.975 0.442 0.917 0.936 
   3   (0.105) 0.108 0.016 0.127 0.061 0.025 0.558 0.083 0.064 

Locus 1046 : 
2 alleles
18.1% missing data
   3   (0.887) 0.935 0.856 0.960 0.938 0.985 0.900 0.827 0.936 
   1   (0.113) 0.065 0.144 0.040 0.062 0.015 0.100 0.173 0.064 

Locus 1047 : 
2 alleles
3.6% missing data
   1   (0.264) 0.500 0.239 0.091 0.216 0.254 0.165 0.328 0.225 
   4   (0.736) 0.500 0.761 0.909 0.784 0.746 0.835 0.672 0.775 

Locus 1048 : 
2 alleles
15.2% missing data
   3   (0.865) 0.779 0.982 0.963 0.843 0.831 0.892 0.949 0.830 
   1   (0.135) 0.221 0.018 0.037 0.157 0.169 0.108 0.051 0.170 

Locus 1049 : 
2 alleles
2.2% missing data
   4   (0.924) 0.848 0.959 0.987 0.962 0.998 0.939 0.975 0.902 
   2   (0.076) 0.152 0.041 0.013 0.038 0.002 0.061 0.025 0.098 

Locus 1050 : 
2 alleles
0.0% missing data
   4   (0.905) 0.981 0.998 0.783 0.851 0.995 0.984 0.979 0.927 
   2   (0.095) 0.019 0.002 0.217 0.149 0.005 0.016 0.021 0.073 

Locus 1051 : 
2 alleles
4.3% missing data
   2   (0.922) 0.965 0.912 0.973 0.958 0.983 0.943 0.899 0.969 
   4   (0.078) 0.035 0.088 0.027 0.042 0.017 0.057 0.101 0.031 

Locus 1052 : 
2 alleles
13.8% missing data
   2   (0.392) 0.679 0.584 0.315 0.409 0.050 0.518 0.462 0.307 
   4   (0.608) 0.321 0.416 0.685 0.591 0.950 0.482 0.538 0.693 

Locus 1053 : 
2 alleles
7.2% missing data
   2   (0.826) 0.900 0.982 0.965 0.838 0.986 0.932 0.782 0.854 
   4   (0.174) 0.100 0.018 0.035 0.162 0.014 0.068 0.218 0.146 

Locus 1054 : 
2 alleles
2.2% missing data
   2   (0.909) 0.941 0.922 0.969 0.916 0.853 0.895 0.909 0.962 
   4   (0.091) 0.059 0.078 0.031 0.084 0.147 0.105 0.091 0.038 

Locus 1055 : 
2 alleles
11.6% missing data
   1   (0.921) 0.988 0.951 0.974 0.932 0.986 0.981 0.968 0.931 
   3   (0.079) 0.012 0.049 0.026 0.068 0.014 0.019 0.032 0.069 

Locus 1056 : 
2 alleles
13.0% missing data
   4   (0.919) 0.929 0.980 0.910 0.967 0.988 0.848 0.940 0.943 
   2   (0.081) 0.071 0.020 0.090 0.033 0.012 0.152 0.060 0.057 

Locus 1057 : 
2 alleles
3.6% missing data
   3   (0.928) 0.963 0.947 0.968 0.973 0.972 0.614 0.897 0.977 
   1   (0.072) 0.037 0.053 0.032 0.027 0.028 0.386 0.103 0.023 

Locus 1058 : 
2 alleles
12.3% missing data
   4   (0.270) 0.262 0.342 0.083 0.230 0.972 0.235 0.311 0.209 
   2   (0.730) 0.738 0.658 0.917 0.770 0.028 0.765 0.689 0.791 

Locus 1059 : 
2 alleles
15.2% missing data
   1   (0.742) 0.520 0.764 0.926 0.669 0.972 0.398 0.702 0.837 
   4   (0.258) 0.480 0.236 0.074 0.331 0.028 0.602 0.298 0.163 

Locus 1060 : 
2 alleles
12.3% missing data
   4   (0.904) 0.965 0.955 0.985 0.817 0.941 0.948 0.966 0.918 
   2   (0.096) 0.035 0.045 0.015 0.183 0.059 0.052 0.034 0.082 

Locus 1061 : 
2 alleles
10.9% missing data
   1   (0.108) 0.084 0.005 0.022 0.098 0.139 0.018 0.035 0.164 
   3   (0.892) 0.916 0.995 0.978 0.902 0.861 0.982 0.965 0.836 

Locus 1062 : 
2 alleles
17.4% missing data
   4   (0.764) 0.818 0.691 0.564 0.830 0.694 0.631 0.789 0.806 
   2   (0.236) 0.182 0.309 0.436 0.170 0.306 0.369 0.211 0.194 

Locus 1063 : 
2 alleles
11.6% missing data
   1   (0.911) 0.871 0.951 0.986 0.931 0.996 0.960 0.964 0.903 
   2   (0.089) 0.129 0.049 0.014 0.069 0.004 0.040 0.036 0.097 

Locus 1064 : 
2 alleles
13.8% missing data
   2   (0.879) 0.851 0.874 0.969 0.912 0.984 0.966 0.896 0.895 
   4   (0.121) 0.149 0.126 0.031 0.088 0.016 0.034 0.104 0.105 

Locus 1065 : 
2 alleles
2.2% missing data
   4   (0.833) 0.913 0.989 0.729 0.755 0.959 0.934 0.907 0.873 
   2   (0.167) 0.087 0.011 0.271 0.245 0.041 0.066 0.093 0.127 

Locus 1066 : 
2 alleles
2.9% missing data
   3   (0.917) 0.910 0.985 0.990 0.885 0.997 0.972 0.981 0.900 
   1   (0.083) 0.090 0.015 0.010 0.115 0.003 0.028 0.019 0.100 

Locus 1067 : 
2 alleles
10.1% missing data
   2   (0.942) 0.980 0.989 0.994 0.948 0.978 0.978 0.992 0.899 
   4   (0.058) 0.020 0.011 0.006 0.052 0.022 0.022 0.008 0.101 

Locus 1068 : 
2 alleles
4.3% missing data
   3   (0.917) 0.762 0.983 0.976 0.949 0.996 0.467 0.922 0.970 
   2   (0.083) 0.238 0.017 0.024 0.051 0.004 0.533 0.078 0.030 

Locus 1069 : 
2 alleles
5.1% missing data
   4   (0.786) 0.993 0.178 0.114 0.957 0.128 0.483 0.211 0.975 
   1   (0.214) 0.007 0.822 0.886 0.043 0.872 0.517 0.789 0.025 

Locus 1070 : 
2 alleles
13.0% missing data
   3   (0.907) 0.979 0.895 0.968 0.919 0.978 0.733 0.889 0.964 
   4   (0.093) 0.021 0.105 0.032 0.081 0.022 0.267 0.111 0.036 

Locus 1071 : 
2 alleles
9.4% missing data
   2   (0.681) 0.414 0.949 0.874 0.738 0.969 0.643 0.620 0.675 
   4   (0.319) 0.586 0.051 0.126 0.262 0.031 0.357 0.380 0.325 

Locus 1072 : 
2 alleles
1.4% missing data
   2   (0.865) 0.817 0.990 0.975 0.805 0.955 0.927 0.950 0.836 
   3   (0.135) 0.183 0.010 0.025 0.195 0.045 0.073 0.050 0.164 

Locus 1073 : 
2 alleles
3.6% missing data
   2   (0.905) 0.728 0.997 0.989 0.897 0.941 0.916 0.982 0.835 
   1   (0.095) 0.272 0.003 0.011 0.103 0.059 0.084 0.018 0.165 

Locus 1074 : 
2 alleles
4.3% missing data
   2   (0.094) 0.086 0.003 0.040 0.058 0.105 0.220 0.100 0.048 
   4   (0.906) 0.914 0.997 0.960 0.942 0.895 0.780 0.900 0.952 

Locus 1075 : 
2 alleles
20.3% missing data
   3   (0.897) 0.943 0.934 0.822 0.943 0.977 0.811 0.968 0.886 
   2   (0.103) 0.057 0.066 0.178 0.057 0.023 0.189 0.032 0.114 

Locus 1076 : 
2 alleles
2.9% missing data
   2   (0.846) 0.887 0.989 0.949 0.848 0.988 0.882 0.850 0.873 
   4   (0.154) 0.113 0.011 0.051 0.152 0.012 0.118 0.150 0.127 

Locus 1077 : 
2 alleles
4.3% missing data
   1   (0.874) 0.978 0.923 0.956 0.855 0.992 0.542 0.908 0.914 
   3   (0.126) 0.022 0.077 0.044 0.145 0.008 0.458 0.092 0.086 

Locus 1078 : 
2 alleles
5.1% missing data
   3   (0.910) 0.987 0.995 0.970 0.935 0.993 0.758 0.893 0.960 
   1   (0.090) 0.013 0.005 0.030 0.065 0.007 0.242 0.107 0.040 

Locus 1079 : 
2 alleles
14.5% missing data
   2   (0.690) 0.679 0.967 0.883 0.654 0.733 0.795 0.664 0.707 
   1   (0.310) 0.321 0.033 0.117 0.346 0.267 0.205 0.336 0.293 

Locus 1080 : 
2 alleles
15.2% missing data
   3   (0.738) 0.907 0.699 0.192 0.835 0.744 0.775 0.671 0.826 
   1   (0.262) 0.093 0.301 0.808 0.165 0.256 0.225 0.329 0.174 

Locus 1081 : 
2 alleles
12.3% missing data
   4   (0.916) 0.982 0.979 0.904 0.951 0.983 0.862 0.906 0.963 
   2   (0.084) 0.018 0.021 0.096 0.049 0.017 0.138 0.094 0.037 

Locus 1082 : 
2 alleles
3.6% missing data
   4   (0.902) 0.905 0.915 0.975 0.935 0.812 0.858 0.952 0.904 
   1   (0.098) 0.095 0.085 0.025 0.065 0.188 0.142 0.048 0.096 

Locus 1083 : 
2 alleles
4.3% missing data
   3   (0.867) 0.281 0.826 0.918 0.913 0.982 0.670 0.938 0.874 
   4   (0.133) 0.719 0.174 0.082 0.087 0.018 0.330 0.062 0.126 

Locus 1084 : 
2 alleles
5.1% missing data
   4   (0.866) 0.922 0.927 0.773 0.803 0.983 0.897 0.877 0.950 
   2   (0.134) 0.078 0.073 0.227 0.197 0.017 0.103 0.123 0.050 

Locus 1085 : 
2 alleles
1.4% missing data
   4   (0.905) 0.952 0.993 0.977 0.897 0.988 0.846 0.967 0.895 
   1   (0.095) 0.048 0.007 0.023 0.103 0.012 0.154 0.033 0.105 

Locus 1086 : 
2 alleles
13.8% missing data
   3   (0.087) 0.620 0.018 0.009 0.087 0.030 0.146 0.013 0.134 
   4   (0.913) 0.380 0.982 0.991 0.913 0.970 0.854 0.987 0.866 

Locus 1087 : 
2 alleles
12.3% missing data
   2   (0.139) 0.101 0.137 0.173 0.185 0.014 0.130 0.061 0.105 
   4   (0.861) 0.899 0.863 0.827 0.815 0.986 0.870 0.939 0.895 

Locus 1088 : 
2 alleles
5.8% missing data
   1   (0.897) 0.938 0.986 0.970 0.933 0.988 0.854 0.870 0.941 
   4   (0.103) 0.062 0.014 0.030 0.067 0.012 0.146 0.130 0.059 

Locus 1089 : 
2 alleles
17.4% missing data
   1   (0.678) 0.896 0.076 0.804 0.741 0.382 0.424 0.648 0.737 
   4   (0.322) 0.104 0.924 0.196 0.259 0.618 0.576 0.352 0.263 

Locus 1090 : 
2 alleles
8.7% missing data
   3   (0.884) 0.932 0.990 0.967 0.873 0.981 0.680 0.912 0.922 
   1   (0.116) 0.068 0.010 0.033 0.127 0.019 0.320 0.088 0.078 

Locus 1091 : 
2 alleles
17.4% missing data
   1   (0.877) 0.854 0.990 0.959 0.878 0.835 0.257 0.943 0.893 
   3   (0.123) 0.146 0.010 0.041 0.122 0.165 0.743 0.057 0.107 

Locus 1092 : 
2 alleles
19.6% missing data
   3   (0.887) 0.960 0.993 0.671 0.793 0.988 0.786 0.963 0.934 
   1   (0.113) 0.040 0.007 0.329 0.207 0.012 0.214 0.037 0.066 

Locus 1093 : 
2 alleles
13.8% missing data
   3   (0.858) 0.686 0.981 0.933 0.912 0.969 0.648 0.787 0.921 
   1   (0.142) 0.314 0.019 0.067 0.088 0.031 0.352 0.213 0.079 

Locus 1094 : 
2 alleles
8.7% missing data
   3   (0.940) 0.983 0.998 0.995 0.922 0.997 0.985 0.993 0.897 
   1   (0.060) 0.017 0.002 0.005 0.078 0.003 0.015 0.007 0.103 

Locus 1095 : 
2 alleles
3.6% missing data
   2   (0.779) 0.294 0.857 0.951 0.772 0.756 0.710 0.818 0.806 
   4   (0.221) 0.706 0.143 0.049 0.228 0.244 0.290 0.182 0.194 

Locus 1096 : 
2 alleles
13.8% missing data
   2   (0.768) 0.767 0.976 0.630 0.819 0.664 0.887 0.784 0.796 
   4   (0.232) 0.233 0.024 0.370 0.181 0.336 0.113 0.216 0.204 

Locus 1097 : 
2 alleles
3.6% missing data
   3   (0.766) 0.126 0.823 0.619 0.786 0.785 0.639 0.790 0.858 
   2   (0.234) 0.874 0.177 0.381 0.214 0.215 0.361 0.210 0.142 

Locus 1098 : 
2 alleles
3.6% missing data
   4   (0.900) 0.953 0.899 0.972 0.935 0.988 0.749 0.873 0.951 
   2   (0.100) 0.047 0.101 0.028 0.065 0.012 0.251 0.127 0.049 

Locus 1099 : 
2 alleles
13.0% missing data
   2   (0.913) 0.954 0.951 0.981 0.944 0.996 0.960 0.938 0.933 
   4   (0.087) 0.046 0.049 0.019 0.056 0.004 0.040 0.062 0.067 

Locus 1100 : 
2 alleles
7.2% missing data
   3   (0.903) 0.957 0.932 0.949 0.914 0.994 0.978 0.935 0.931 
   1   (0.097) 0.043 0.068 0.051 0.086 0.006 0.022 0.065 0.069 

Locus 1101 : 
2 alleles
10.1% missing data
   3   (0.933) 0.855 0.998 0.993 0.928 0.975 0.962 0.990 0.883 
   1   (0.067) 0.145 0.002 0.007 0.072 0.025 0.038 0.010 0.117 

Locus 1102 : 
2 alleles
14.5% missing data
   2   (0.083) 0.080 0.084 0.028 0.035 0.010 0.036 0.036 0.106 
   3   (0.917) 0.920 0.916 0.972 0.965 0.990 0.964 0.964 0.894 

Locus 1103 : 
2 alleles
4.3% missing data
   2   (0.880) 0.841 0.975 0.969 0.910 0.992 0.881 0.929 0.866 
   4   (0.120) 0.159 0.025 0.031 0.090 0.008 0.119 0.071 0.134 

Locus 1104 : 
2 alleles
14.5% missing data
   2   (0.847) 0.890 0.028 0.795 0.880 0.866 0.935 0.924 0.889 
   1   (0.153) 0.110 0.972 0.205 0.120 0.134 0.065 0.076 0.111 

Locus 1105 : 
2 alleles
11.6% missing data
   4   (0.912) 0.990 0.137 0.971 0.969 0.846 0.792 0.850 0.981 
   2   (0.088) 0.010 0.863 0.029 0.031 0.154 0.208 0.150 0.019 

Locus 1106 : 
2 alleles
18.8% missing data
   2   (0.814) 0.864 0.938 0.944 0.819 0.844 0.496 0.891 0.779 
   4   (0.186) 0.136 0.062 0.056 0.181 0.156 0.504 0.109 0.221 

Locus 1107 : 
2 alleles
12.3% missing data
   4   (0.955) 0.999 0.948 0.979 0.991 0.990 0.970 0.806 0.995 
   2   (0.045) 0.001 0.052 0.021 0.009 0.010 0.030 0.194 0.005 

Locus 1108 : 
2 alleles
3.6% missing data
   1   (0.113) 0.108 0.008 0.247 0.103 0.004 0.076 0.018 0.183 
   4   (0.887) 0.892 0.992 0.753 0.897 0.996 0.924 0.982 0.817 

Locus 1109 : 
2 alleles
2.9% missing data
   3   (0.918) 0.971 0.926 0.971 0.947 0.991 0.806 0.911 0.966 
   2   (0.082) 0.029 0.074 0.029 0.053 0.009 0.194 0.089 0.034 

Locus 1110 : 
2 alleles
5.8% missing data
   3   (0.852) 0.949 0.909 0.966 0.841 0.876 0.916 0.768 0.927 
   4   (0.148) 0.051 0.091 0.034 0.159 0.124 0.084 0.232 0.073 

Locus 1111 : 
2 alleles
7.2% missing data
   2   (0.111) 0.047 0.011 0.479 0.109 0.007 0.020 0.034 0.104 
   4   (0.889) 0.953 0.989 0.521 0.891 0.993 0.980 0.966 0.896 

Locus 1112 : 
2 alleles
2.9% missing data
   2   (0.912) 0.987 0.973 0.975 0.963 0.728 0.891 0.838 0.967 
   4   (0.088) 0.013 0.027 0.025 0.037 0.272 0.109 0.162 0.033 

Locus 1113 : 
2 alleles
2.9% missing data
   3   (0.896) 0.971 0.902 0.982 0.909 0.991 0.884 0.962 0.858 
   1   (0.104) 0.029 0.098 0.018 0.091 0.009 0.116 0.038 0.142 

Locus 1114 : 
2 alleles
4.3% missing data
   2   (0.857) 0.973 0.963 0.941 0.820 0.946 0.720 0.880 0.904 
   4   (0.143) 0.027 0.037 0.059 0.180 0.054 0.280 0.120 0.096 

Locus 1115 : 
2 alleles
10.9% missing data
   4   (0.879) 0.964 0.992 0.888 0.860 0.990 0.965 0.894 0.924 
   2   (0.121) 0.036 0.008 0.112 0.140 0.010 0.035 0.106 0.076 

Locus 1116 : 
2 alleles
12.3% missing data
   1   (0.870) 0.973 0.901 0.739 0.889 0.911 0.826 0.872 0.944 
   2   (0.130) 0.027 0.099 0.261 0.111 0.089 0.174 0.128 0.056 

Locus 1117 : 
2 alleles
13.0% missing data
   4   (0.930) 0.990 0.936 0.471 0.978 0.839 0.862 0.918 0.987 
   1   (0.070) 0.010 0.064 0.529 0.022 0.161 0.138 0.082 0.013 

Locus 1118 : 
2 alleles
13.0% missing data
   2   (0.268) 0.789 0.411 0.082 0.203 0.053 0.424 0.299 0.236 
   4   (0.732) 0.211 0.589 0.918 0.797 0.947 0.576 0.701 0.764 

Locus 1119 : 
2 alleles
6.5% missing data
   4   (0.851) 0.970 0.986 0.958 0.829 0.958 0.867 0.873 0.872 
   2   (0.149) 0.030 0.014 0.042 0.171 0.042 0.133 0.127 0.128 

Locus 1120 : 
2 alleles
3.6% missing data
   2   (0.931) 0.905 0.998 0.994 0.908 0.998 0.963 0.992 0.863 
   1   (0.069) 0.095 0.002 0.006 0.092 0.002 0.037 0.008 0.137 

Locus 1121 : 
2 alleles
8.7% missing data
   1   (0.833) 0.662 0.898 0.960 0.772 0.980 0.887 0.910 0.832 
   2   (0.167) 0.338 0.102 0.040 0.228 0.020 0.113 0.090 0.168 

Locus 1122 : 
2 alleles
11.6% missing data
   1   (0.777) 0.737 0.886 0.912 0.796 0.789 0.743 0.750 0.814 
   3   (0.223) 0.263 0.114 0.088 0.204 0.211 0.257 0.250 0.186 

Locus 1123 : 
2 alleles
4.3% missing data
   3   (0.859) 0.804 0.616 0.969 0.916 0.993 0.903 0.893 0.845 
   4   (0.141) 0.196 0.384 0.031 0.084 0.007 0.097 0.107 0.155 

Locus 1124 : 
2 alleles
16.7% missing data
   2   (0.880) 0.918 0.973 0.959 0.924 0.986 0.642 0.757 0.953 
   4   (0.120) 0.082 0.027 0.041 0.076 0.014 0.358 0.243 0.047 

Locus 1125 : 
2 alleles
5.8% missing data
   2   (0.906) 0.988 0.984 0.611 0.954 0.978 0.964 0.860 0.975 
   1   (0.094) 0.012 0.016 0.389 0.046 0.022 0.036 0.140 0.025 

Locus 1126 : 
2 alleles
9.4% missing data
   4   (0.914) 0.914 0.860 0.986 0.913 0.996 0.973 0.967 0.918 
   3   (0.086) 0.086 0.140 0.014 0.087 0.004 0.027 0.033 0.082 

Locus 1127 : 
2 alleles
3.6% missing data
   4   (0.828) 0.768 0.895 0.943 0.780 0.863 0.850 0.868 0.865 
   2   (0.172) 0.232 0.105 0.057 0.220 0.137 0.150 0.132 0.135 

Locus 1128 : 
2 alleles
5.1% missing data
   1   (0.282) 0.230 0.019 0.717 0.282 0.250 0.103 0.137 0.360 
   3   (0.718) 0.770 0.981 0.283 0.718 0.750 0.897 0.863 0.640 

Locus 1129 : 
2 alleles
15.2% missing data
   1   (0.719) 0.612 0.645 0.864 0.722 0.938 0.600 0.760 0.709 
   4   (0.281) 0.388 0.355 0.136 0.278 0.062 0.400 0.240 0.291 

Locus 1130 : 
2 alleles
5.8% missing data
   2   (0.884) 0.967 0.958 0.956 0.904 0.992 0.779 0.918 0.900 
   4   (0.116) 0.033 0.042 0.044 0.096 0.008 0.221 0.082 0.100 

Locus 1131 : 
2 alleles
2.9% missing data
   4   (0.237) 0.449 0.137 0.053 0.241 0.016 0.139 0.071 0.485 
   2   (0.763) 0.551 0.863 0.947 0.759 0.984 0.861 0.929 0.515 

Locus 1132 : 
2 alleles
2.9% missing data
   3   (0.950) 0.998 0.994 0.655 0.990 0.994 0.978 0.914 0.994 
   1   (0.050) 0.002 0.006 0.345 0.010 0.006 0.022 0.086 0.006 

Locus 1133 : 
2 alleles
2.9% missing data
   4   (0.917) 0.957 0.993 0.962 0.962 0.975 0.965 0.895 0.960 
   1   (0.083) 0.043 0.007 0.038 0.038 0.025 0.035 0.105 0.040 

Locus 1134 : 
2 alleles
13.8% missing data
   3   (0.788) 0.924 0.799 0.935 0.741 0.841 0.846 0.872 0.745 
   1   (0.212) 0.076 0.201 0.065 0.259 0.159 0.154 0.128 0.255 

Locus 1135 : 
2 alleles
3.6% missing data
   3   (0.824) 0.260 0.972 0.557 0.897 0.733 0.344 0.788 0.933 
   2   (0.176) 0.740 0.028 0.443 0.103 0.267 0.656 0.212 0.067 

Locus 1136 : 
2 alleles
2.9% missing data
   1   (0.918) 0.888 0.795 0.986 0.896 0.992 0.956 0.966 0.949 
   4   (0.082) 0.112 0.205 0.014 0.104 0.008 0.044 0.034 0.051 

Locus 1137 : 
2 alleles
10.9% missing data
   3   (0.896) 0.985 0.734 0.966 0.905 0.899 0.918 0.902 0.946 
   1   (0.104) 0.015 0.266 0.034 0.095 0.101 0.082 0.098 0.054 

Locus 1138 : 
2 alleles
5.8% missing data
   2   (0.731) 0.897 0.942 0.882 0.754 0.795 0.695 0.705 0.731 
   4   (0.269) 0.103 0.058 0.118 0.246 0.205 0.305 0.295 0.269 

Locus 1139 : 
2 alleles
10.1% missing data
   2   (0.895) 0.833 0.993 0.980 0.874 0.864 0.975 0.967 0.874 
   4   (0.105) 0.167 0.007 0.020 0.126 0.136 0.025 0.033 0.126 

Locus 1140 : 
2 alleles
6.5% missing data
   2   (0.466) 0.503 0.093 0.424 0.479 0.925 0.207 0.296 0.610 
   4   (0.534) 0.497 0.907 0.576 0.521 0.075 0.793 0.704 0.390 

Locus 1141 : 
2 alleles
2.9% missing data
   4   (0.861) 0.960 0.994 0.766 0.916 0.960 0.624 0.712 0.958 
   3   (0.139) 0.040 0.006 0.234 0.084 0.040 0.376 0.288 0.042 

Locus 1142 : 
2 alleles
12.3% missing data
   4   (0.807) 0.779 0.984 0.837 0.844 0.981 0.936 0.890 0.714 
   2   (0.193) 0.221 0.016 0.163 0.156 0.019 0.064 0.110 0.286 

Locus 1143 : 
2 alleles
4.3% missing data
   1   (0.863) 0.788 0.981 0.968 0.847 0.977 0.978 0.927 0.846 
   3   (0.137) 0.212 0.019 0.032 0.153 0.023 0.022 0.073 0.154 

Locus 1144 : 
2 alleles
8.0% missing data
   2   (0.917) 0.981 0.992 0.731 0.910 0.997 0.993 0.983 0.935 
   4   (0.083) 0.019 0.008 0.269 0.090 0.003 0.007 0.017 0.065 

Locus 1145 : 
2 alleles
5.1% missing data
   1   (0.170) 0.224 0.020 0.076 0.166 0.037 0.408 0.140 0.145 
   3   (0.830) 0.776 0.980 0.924 0.834 0.963 0.592 0.860 0.855 

Locus 1146 : 
2 alleles
10.9% missing data
   1   (0.901) 0.977 0.381 0.618 0.963 0.688 0.967 0.878 0.978 
   3   (0.099) 0.023 0.619 0.382 0.037 0.312 0.033 0.122 0.022 

Locus 1147 : 
2 alleles
2.9% missing data
   1   (0.907) 0.909 0.994 0.983 0.924 0.987 0.936 0.962 0.893 
   3   (0.093) 0.091 0.006 0.017 0.076 0.013 0.064 0.038 0.107 

Locus 1148 : 
2 alleles
3.6% missing data
   1   (0.899) 0.941 0.945 0.981 0.810 0.994 0.973 0.962 0.917 
   3   (0.101) 0.059 0.055 0.019 0.190 0.006 0.027 0.038 0.083 

Locus 1149 : 
2 alleles
15.2% missing data
   2   (0.482) 0.348 0.644 0.132 0.479 0.550 0.349 0.402 0.610 
   4   (0.518) 0.652 0.356 0.868 0.521 0.450 0.651 0.598 0.390 

Locus 1150 : 
2 alleles
4.3% missing data
   2   (0.920) 0.822 0.991 0.987 0.913 0.995 0.988 0.972 0.928 
   3   (0.080) 0.178 0.009 0.013 0.087 0.005 0.012 0.028 0.072 

Locus 1151 : 
2 alleles
15.2% missing data
   4   (0.950) 0.955 0.999 0.993 0.939 0.998 0.991 0.992 0.941 
   2   (0.050) 0.045 0.001 0.007 0.061 0.002 0.009 0.008 0.059 

Locus 1152 : 
2 alleles
13.0% missing data
   4   (0.899) 0.828 0.972 0.982 0.782 0.965 0.824 0.969 0.922 
   3   (0.101) 0.172 0.028 0.018 0.218 0.035 0.176 0.031 0.078 

Locus 1153 : 
2 alleles
13.8% missing data
   3   (0.897) 0.846 0.978 0.941 0.939 0.987 0.960 0.930 0.903 
   4   (0.103) 0.154 0.022 0.059 0.061 0.013 0.040 0.070 0.097 

Locus 1154 : 
2 alleles
6.5% missing data
   1   (0.920) 0.973 0.988 0.980 0.809 0.997 0.992 0.972 0.956 
   3   (0.080) 0.027 0.012 0.020 0.191 0.003 0.008 0.028 0.044 

Locus 1155 : 
2 alleles
13.8% missing data
   3   (0.823) 0.953 0.895 0.576 0.856 0.874 0.733 0.920 0.795 
   1   (0.177) 0.047 0.105 0.424 0.144 0.126 0.267 0.080 0.205 

Locus 1156 : 
2 alleles
10.9% missing data
   3   (0.833) 0.926 0.963 0.941 0.819 0.718 0.726 0.740 0.924 
   1   (0.167) 0.074 0.037 0.059 0.181 0.282 0.274 0.260 0.076 

Locus 1157 : 
2 alleles
6.5% missing data
   1   (0.836) 0.925 0.689 0.926 0.833 0.987 0.986 0.922 0.779 
   3   (0.164) 0.075 0.311 0.074 0.167 0.013 0.014 0.078 0.221 

Locus 1158 : 
2 alleles
1.4% missing data
   1   (0.778) 0.767 0.901 0.939 0.790 0.972 0.874 0.839 0.709 
   2   (0.222) 0.233 0.099 0.061 0.210 0.028 0.126 0.161 0.291 

Locus 1159 : 
2 alleles
5.1% missing data
   1   (0.778) 0.955 0.976 0.933 0.804 0.663 0.781 0.768 0.781 
   3   (0.222) 0.045 0.024 0.067 0.196 0.337 0.219 0.232 0.219 

Locus 1160 : 
2 alleles
7.2% missing data
   4   (0.854) 0.687 0.986 0.950 0.857 0.985 0.731 0.881 0.887 
   2   (0.146) 0.313 0.014 0.050 0.143 0.015 0.269 0.119 0.113 

Locus 1161 : 
2 alleles
21.0% missing data
   1   (0.654) 0.780 0.026 0.892 0.731 0.601 0.706 0.617 0.651 
   3   (0.346) 0.220 0.974 0.108 0.269 0.399 0.294 0.383 0.349 

Locus 1162 : 
2 alleles
3.6% missing data
   2   (0.158) 0.085 0.034 0.045 0.179 0.191 0.159 0.108 0.150 
   3   (0.842) 0.915 0.966 0.955 0.821 0.809 0.841 0.892 0.850 

Locus 1163 : 
2 alleles
17.4% missing data
   2   (0.922) 0.932 0.994 0.984 0.923 0.944 0.958 0.978 0.911 
   4   (0.078) 0.068 0.006 0.016 0.077 0.056 0.042 0.022 0.089 

Locus 1164 : 
2 alleles
5.8% missing data
   2   (0.527) 0.170 0.056 0.503 0.617 0.963 0.455 0.558 0.484 
   4   (0.473) 0.830 0.944 0.497 0.383 0.037 0.545 0.442 0.516 

Locus 1165 : 
2 alleles
5.1% missing data
   3   (0.763) 0.852 0.599 0.936 0.741 0.033 0.688 0.804 0.821 
   1   (0.237) 0.148 0.401 0.064 0.259 0.967 0.312 0.196 0.179 

Locus 1166 : 
2 alleles
5.8% missing data
   1   (0.824) 0.921 0.054 0.933 0.805 0.977 0.951 0.904 0.833 
   3   (0.176) 0.079 0.946 0.067 0.195 0.023 0.049 0.096 0.167 

Locus 1167 : 
2 alleles
3.6% missing data
   3   (0.900) 0.986 0.953 0.967 0.908 0.969 0.954 0.879 0.952 
   1   (0.100) 0.014 0.047 0.033 0.092 0.031 0.046 0.121 0.048 

Locus 1168 : 
2 alleles
9.4% missing data
   1   (0.897) 0.856 0.986 0.776 0.912 0.993 0.900 0.971 0.898 
   3   (0.103) 0.144 0.014 0.224 0.088 0.007 0.100 0.029 0.102 

Locus 1169 : 
2 alleles
12.3% missing data
   1   (0.907) 0.968 0.901 0.970 0.919 0.828 0.787 0.931 0.949 
   3   (0.093) 0.032 0.099 0.030 0.081 0.172 0.213 0.069 0.051 

Locus 1170 : 
2 alleles
5.8% missing data
   1   (0.885) 0.965 0.032 0.965 0.924 0.980 0.969 0.910 0.934 
   4   (0.115) 0.035 0.968 0.035 0.076 0.020 0.031 0.090 0.066 

Locus 1171 : 
2 alleles
5.8% missing data
   3   (0.382) 0.673 0.363 0.809 0.398 0.342 0.767 0.296 0.309 
   4   (0.618) 0.327 0.637 0.191 0.602 0.658 0.233 0.704 0.691 

Locus 1172 : 
2 alleles
13.8% missing data
   2   (0.931) 0.996 0.997 0.936 0.976 0.979 0.607 0.931 0.972 
   3   (0.069) 0.004 0.003 0.064 0.024 0.021 0.393 0.069 0.028 

Locus 1173 : 
2 alleles
3.6% missing data
   1   (0.630) 0.366 0.974 0.606 0.523 0.948 0.501 0.729 0.634 
   2   (0.370) 0.634 0.026 0.394 0.477 0.052 0.499 0.271 0.366 

Locus 1174 : 
2 alleles
13.0% missing data
   3   (0.858) 0.765 0.920 0.975 0.881 0.989 0.813 0.952 0.745 
   1   (0.142) 0.235 0.080 0.025 0.119 0.011 0.187 0.048 0.255 

Locus 1175 : 
2 alleles
2.2% missing data
   1   (0.862) 0.983 0.797 0.954 0.917 0.783 0.647 0.782 0.930 
   3   (0.138) 0.017 0.203 0.046 0.083 0.217 0.353 0.218 0.070 

Locus 1176 : 
2 alleles
7.2% missing data
   1   (0.879) 0.974 0.979 0.972 0.884 0.980 0.976 0.879 0.914 
   3   (0.121) 0.026 0.021 0.028 0.116 0.020 0.024 0.121 0.086 

Locus 1177 : 
2 alleles
13.0% missing data
   3   (0.920) 0.931 0.965 0.979 0.920 0.926 0.916 0.955 0.953 
   1   (0.080) 0.069 0.035 0.021 0.080 0.074 0.084 0.045 0.047 

Locus 1178 : 
2 alleles
2.9% missing data
   3   (0.874) 0.873 0.885 0.940 0.928 0.991 0.552 0.922 0.868 
   1   (0.126) 0.127 0.115 0.060 0.072 0.009 0.448 0.078 0.132 

Locus 1179 : 
2 alleles
10.9% missing data
   2   (0.825) 0.869 0.896 0.938 0.784 0.969 0.921 0.877 0.830 
   4   (0.175) 0.131 0.104 0.062 0.216 0.031 0.079 0.123 0.170 

Locus 1180 : 
2 alleles
7.2% missing data
   1   (0.167) 0.185 0.012 0.046 0.159 0.032 0.657 0.173 0.115 
   3   (0.833) 0.815 0.988 0.954 0.841 0.968 0.343 0.827 0.885 

Locus 1181 : 
2 alleles
11.6% missing data
   3   (0.916) 0.925 0.996 0.984 0.933 0.907 0.970 0.980 0.860 
   1   (0.084) 0.075 0.004 0.016 0.067 0.093 0.030 0.020 0.140 

Locus 1182 : 
2 alleles
11.6% missing data
   2   (0.896) 0.942 0.991 0.975 0.939 0.890 0.738 0.913 0.918 
   4   (0.104) 0.058 0.009 0.025 0.061 0.110 0.262 0.087 0.082 

Locus 1183 : 
2 alleles
2.9% missing data
   4   (0.907) 0.956 0.997 0.985 0.905 0.993 0.923 0.963 0.899 
   3   (0.093) 0.044 0.003 0.015 0.095 0.007 0.077 0.037 0.101 

Locus 1184 : 
2 alleles
10.9% missing data
   4   (0.739) 0.495 0.973 0.799 0.744 0.931 0.514 0.764 0.760 
   2   (0.261) 0.505 0.027 0.201 0.256 0.069 0.486 0.236 0.240 

Locus 1185 : 
2 alleles
13.8% missing data
   4   (0.907) 0.953 0.951 0.979 0.849 0.940 0.829 0.967 0.929 
   2   (0.093) 0.047 0.049 0.021 0.151 0.060 0.171 0.033 0.071 

Locus 1186 : 
2 alleles
0.7% missing data
   4   (0.854) 0.800 0.963 0.946 0.913 0.797 0.853 0.816 0.892 
   2   (0.146) 0.200 0.037 0.054 0.087 0.203 0.147 0.184 0.108 

Locus 1187 : 
2 alleles
12.3% missing data
   3   (0.890) 0.986 0.920 0.963 0.948 0.983 0.675 0.862 0.929 
   1   (0.110) 0.014 0.080 0.037 0.052 0.017 0.325 0.138 0.071 

Locus 1188 : 
2 alleles
11.6% missing data
   2   (0.860) 0.923 0.977 0.937 0.904 0.832 0.903 0.943 0.761 
   3   (0.140) 0.077 0.023 0.063 0.096 0.168 0.097 0.057 0.239 

Locus 1189 : 
2 alleles
5.1% missing data
   2   (0.814) 0.783 0.974 0.290 0.818 0.988 0.937 0.904 0.828 
   1   (0.186) 0.217 0.026 0.710 0.182 0.012 0.063 0.096 0.172 

Locus 1190 : 
2 alleles
13.8% missing data
   2   (0.570) 0.551 0.590 0.300 0.632 0.500 0.515 0.530 0.628 
   4   (0.430) 0.449 0.410 0.700 0.368 0.500 0.485 0.470 0.372 

Locus 1191 : 
2 alleles
5.8% missing data
   3   (0.898) 0.943 0.979 0.971 0.861 0.995 0.984 0.915 0.946 
   4   (0.102) 0.057 0.021 0.029 0.139 0.005 0.016 0.085 0.054 

Locus 1192 : 
2 alleles
3.6% missing data
   2   (0.927) 0.996 0.971 0.965 0.972 0.977 0.728 0.858 0.981 
   4   (0.073) 0.004 0.029 0.035 0.028 0.023 0.272 0.142 0.019 

Locus 1193 : 
2 alleles
2.9% missing data
   3   (0.880) 0.505 0.832 0.960 0.885 0.985 0.631 0.933 0.918 
   1   (0.120) 0.495 0.168 0.040 0.115 0.015 0.369 0.067 0.082 

Locus 1194 : 
2 alleles
2.9% missing data
   2   (0.111) 0.022 0.025 0.272 0.060 0.010 0.110 0.229 0.028 
   4   (0.889) 0.978 0.975 0.728 0.940 0.990 0.890 0.771 0.972 

Locus 1195 : 
2 alleles
14.5% missing data
   2   (0.878) 0.867 0.780 0.951 0.902 0.880 0.508 0.918 0.913 
   4   (0.122) 0.133 0.220 0.049 0.098 0.120 0.492 0.082 0.087 

Locus 1196 : 
2 alleles
13.0% missing data
   4   (0.572) 0.413 0.579 0.221 0.625 0.911 0.555 0.595 0.579 
   2   (0.428) 0.587 0.421 0.779 0.375 0.089 0.445 0.405 0.421 

Locus 1197 : 
2 alleles
3.6% missing data
   2   (0.899) 0.924 0.988 0.794 0.842 0.993 0.902 0.972 0.931 
   4   (0.101) 0.076 0.012 0.206 0.158 0.007 0.098 0.028 0.069 

Locus 1198 : 
2 alleles
4.3% missing data
   3   (0.942) 0.972 0.999 0.995 0.937 0.998 0.990 0.993 0.891 
   4   (0.058) 0.028 0.001 0.005 0.063 0.002 0.010 0.007 0.109 

Locus 1199 : 
2 alleles
5.8% missing data
   3   (0.793) 0.964 0.974 0.883 0.801 0.946 0.671 0.795 0.810 
   1   (0.207) 0.036 0.026 0.117 0.199 0.054 0.329 0.205 0.190 

Locus 1200 : 
2 alleles
5.1% missing data
   3   (0.540) 0.871 0.488 0.549 0.496 0.091 0.438 0.456 0.656 
   1   (0.460) 0.129 0.512 0.451 0.504 0.909 0.562 0.544 0.344 

Locus 1201 : 
2 alleles
2.9% missing data
   1   (0.809) 0.880 0.815 0.954 0.785 0.026 0.922 0.888 0.823 
   2   (0.191) 0.120 0.185 0.046 0.215 0.974 0.078 0.112 0.177 

Locus 1202 : 
2 alleles
5.8% missing data
   4   (0.568) 0.272 0.522 0.490 0.634 0.936 0.410 0.663 0.483 
   2   (0.432) 0.728 0.478 0.510 0.366 0.064 0.590 0.337 0.517 

Locus 1203 : 
2 alleles
3.6% missing data
   2   (0.920) 0.991 0.803 0.961 0.963 0.888 0.976 0.902 0.968 
   4   (0.080) 0.009 0.197 0.039 0.037 0.112 0.024 0.098 0.032 

Locus 1204 : 
2 alleles
0.7% missing data
   1   (0.833) 0.236 0.792 0.965 0.867 0.986 0.771 0.870 0.856 
   3   (0.167) 0.764 0.208 0.035 0.133 0.014 0.229 0.130 0.144 

Locus 1205 : 
2 alleles
1.4% missing data
   3   (0.902) 0.961 0.986 0.974 0.919 0.990 0.833 0.908 0.942 
   1   (0.098) 0.039 0.014 0.026 0.081 0.010 0.167 0.092 0.058 

Locus 1206 : 
2 alleles
2.9% missing data
   3   (0.958) 0.999 0.958 0.987 0.992 0.979 0.966 0.845 0.995 
   1   (0.042) 0.001 0.042 0.013 0.008 0.021 0.034 0.155 0.005 

Locus 1207 : 
2 alleles
5.8% missing data
   2   (0.835) 0.791 0.967 0.875 0.899 0.966 0.637 0.800 0.873 
   4   (0.165) 0.209 0.033 0.125 0.101 0.034 0.363 0.200 0.127 

Locus 1208 : 
2 alleles
3.6% missing data
   1   (0.849) 0.970 0.529 0.926 0.855 0.807 0.539 0.862 0.918 
   3   (0.151) 0.030 0.471 0.074 0.145 0.193 0.461 0.138 0.082 

Locus 1209 : 
2 alleles
10.1% missing data
   1   (0.894) 0.741 0.896 0.979 0.924 0.996 0.719 0.957 0.879 
   4   (0.106) 0.259 0.104 0.021 0.076 0.004 0.281 0.043 0.121 

Locus 1210 : 
2 alleles
3.6% missing data
   3   (0.894) 0.882 0.945 0.973 0.933 0.633 0.807 0.927 0.923 
   2   (0.106) 0.118 0.055 0.027 0.067 0.367 0.193 0.073 0.077 

Locus 1211 : 
2 alleles
4.3% missing data
   4   (0.824) 0.971 0.853 0.916 0.852 0.800 0.822 0.837 0.842 
   2   (0.176) 0.029 0.147 0.084 0.148 0.200 0.178 0.163 0.158 

Locus 1212 : 
2 alleles
12.3% missing data
   1   (0.877) 0.964 0.921 0.832 0.884 0.899 0.978 0.941 0.900 
   3   (0.123) 0.036 0.079 0.168 0.116 0.101 0.022 0.059 0.100 

Locus 1213 : 
2 alleles
0.7% missing data
   4   (0.916) 0.988 0.994 0.987 0.936 0.976 0.788 0.960 0.921 
   2   (0.084) 0.012 0.006 0.013 0.064 0.024 0.212 0.040 0.079 

Locus 1214 : 
2 alleles
5.1% missing data
   1   (0.899) 0.909 0.874 0.812 0.961 0.979 0.981 0.941 0.917 
   2   (0.101) 0.091 0.126 0.188 0.039 0.021 0.019 0.059 0.083 

Locus 1215 : 
2 alleles
5.1% missing data
   2   (0.860) 0.995 0.845 0.148 0.971 0.794 0.510 0.370 0.984 
   4   (0.140) 0.005 0.155 0.852 0.029 0.206 0.490 0.630 0.016 

Locus 1216 : 
2 alleles
4.3% missing data
   3   (0.924) 0.913 0.993 0.963 0.964 0.957 0.888 0.855 0.978 
   4   (0.076) 0.087 0.007 0.037 0.036 0.043 0.112 0.145 0.022 

Locus 1217 : 
2 alleles
5.1% missing data
   1   (0.781) 0.738 0.980 0.939 0.766 0.973 0.846 0.825 0.752 
   4   (0.219) 0.262 0.020 0.061 0.234 0.027 0.154 0.175 0.248 

Locus 1218 : 
2 alleles
5.1% missing data
   4   (0.588) 0.639 0.893 0.148 0.653 0.735 0.539 0.649 0.555 
   2   (0.412) 0.361 0.107 0.852 0.347 0.265 0.461 0.351 0.445 

Locus 1219 : 
2 alleles
2.9% missing data
   1   (0.881) 0.960 0.671 0.955 0.916 0.987 0.726 0.892 0.923 
   2   (0.119) 0.040 0.329 0.045 0.084 0.013 0.274 0.108 0.077 

Locus 1220 : 
2 alleles
13.0% missing data
   1   (0.893) 0.903 0.992 0.952 0.922 0.848 0.552 0.922 0.931 
   3   (0.107) 0.097 0.008 0.048 0.078 0.152 0.448 0.078 0.069 

Locus 1221 : 
2 alleles
4.3% missing data
   2   (0.909) 0.955 0.994 0.982 0.894 0.990 0.983 0.959 0.920 
   4   (0.091) 0.045 0.006 0.018 0.106 0.010 0.017 0.041 0.080 

Locus 1222 : 
2 alleles
13.0% missing data
   2   (0.393) 0.626 0.546 0.620 0.380 0.392 0.353 0.331 0.365 
   4   (0.607) 0.374 0.454 0.380 0.620 0.608 0.647 0.669 0.635 

Locus 1223 : 
2 alleles
1.4% missing data
   1   (0.878) 0.940 0.992 0.961 0.917 0.980 0.466 0.776 0.952 
   3   (0.122) 0.060 0.008 0.039 0.083 0.020 0.534 0.224 0.048 

Locus 1224 : 
2 alleles
2.9% missing data
   4   (0.892) 0.877 0.994 0.968 0.918 0.909 0.945 0.903 0.926 
   2   (0.108) 0.123 0.006 0.032 0.082 0.091 0.055 0.097 0.074 

Locus 1225 : 
2 alleles
12.3% missing data
   1   (0.878) 0.620 0.898 0.966 0.790 0.817 0.838 0.941 0.926 
   3   (0.122) 0.380 0.102 0.034 0.210 0.183 0.162 0.059 0.074 

Locus 1226 : 
2 alleles
3.6% missing data
   3   (0.894) 0.928 0.803 0.974 0.908 0.991 0.802 0.839 0.960 
   4   (0.106) 0.072 0.197 0.026 0.092 0.009 0.198 0.161 0.040 

Locus 1227 : 
2 alleles
14.5% missing data
   1   (0.332) 0.104 0.033 0.379 0.479 0.041 0.188 0.288 0.294 
   3   (0.668) 0.896 0.967 0.621 0.521 0.959 0.812 0.712 0.706 

Locus 1228 : 
2 alleles
10.9% missing data
   3   (0.944) 0.947 0.999 0.994 0.933 0.978 0.995 0.992 0.922 
   4   (0.056) 0.053 0.001 0.006 0.067 0.022 0.005 0.008 0.078 

Locus 1229 : 
2 alleles
3.6% missing data
   1   (0.835) 0.719 0.428 0.962 0.901 0.042 0.862 0.872 0.879 
   2   (0.165) 0.281 0.572 0.038 0.099 0.958 0.138 0.128 0.121 

Locus 1230 : 
2 alleles
11.6% missing data
   1   (0.723) 0.879 0.978 0.929 0.785 0.967 0.619 0.575 0.748 
   2   (0.277) 0.121 0.022 0.071 0.215 0.033 0.381 0.425 0.252 

Locus 1231 : 
2 alleles
3.6% missing data
   1   (0.539) 0.472 0.042 0.530 0.499 0.657 0.678 0.430 0.677 
   3   (0.461) 0.528 0.958 0.470 0.501 0.343 0.322 0.570 0.323 

Locus 1232 : 
2 alleles
13.0% missing data
   1   (0.148) 0.295 0.011 0.036 0.112 0.019 0.274 0.095 0.173 
   3   (0.852) 0.705 0.989 0.964 0.888 0.981 0.726 0.905 0.827 

Locus 1233 : 
2 alleles
3.6% missing data
   4   (0.915) 0.963 0.936 0.711 0.938 0.996 0.944 0.972 0.946 
   2   (0.085) 0.037 0.064 0.289 0.062 0.004 0.056 0.028 0.054 

Locus 1234 : 
2 alleles
4.3% missing data
   2   (0.243) 0.204 0.032 0.066 0.210 0.963 0.202 0.356 0.152 
   4   (0.757) 0.796 0.968 0.934 0.790 0.037 0.798 0.644 0.848 

Locus 1235 : 
2 alleles
10.9% missing data
   4   (0.891) 0.893 0.931 0.946 0.852 0.976 0.977 0.953 0.908 
   2   (0.109) 0.107 0.069 0.054 0.148 0.024 0.023 0.047 0.092 

Locus 1236 : 
2 alleles
11.6% missing data
   2   (0.121) 0.080 0.117 0.031 0.103 0.104 0.162 0.065 0.126 
   4   (0.879) 0.920 0.883 0.969 0.897 0.896 0.838 0.935 0.874 

Locus 1237 : 
2 alleles
13.0% missing data
   3   (0.905) 0.945 0.930 0.983 0.867 0.996 0.978 0.963 0.912 
   2   (0.095) 0.055 0.070 0.017 0.133 0.004 0.022 0.037 0.088 

Locus 1238 : 
2 alleles
4.3% missing data
   2   (0.732) 0.810 0.981 0.731 0.618 0.811 0.850 0.806 0.763 
   4   (0.268) 0.190 0.019 0.269 0.382 0.189 0.150 0.194 0.237 

Locus 1239 : 
2 alleles
2.9% missing data
   2   (0.877) 0.628 0.883 0.964 0.923 0.989 0.721 0.879 0.918 
   4   (0.123) 0.372 0.117 0.036 0.077 0.011 0.279 0.121 0.082 

Locus 1240 : 
2 alleles
2.9% missing data
   1   (0.888) 0.477 0.991 0.963 0.923 0.829 0.864 0.929 0.918 
   3   (0.112) 0.523 0.009 0.037 0.077 0.171 0.136 0.071 0.082 

Locus 1241 : 
2 alleles
5.8% missing data
   4   (0.618) 0.685 0.727 0.868 0.536 0.687 0.729 0.759 0.493 
   1   (0.382) 0.315 0.273 0.132 0.464 0.313 0.271 0.241 0.507 

Locus 1242 : 
2 alleles
5.8% missing data
   1   (0.920) 0.877 0.989 0.988 0.908 0.997 0.929 0.982 0.902 
   2   (0.080) 0.123 0.011 0.012 0.092 0.003 0.071 0.018 0.098 

Locus 1243 : 
2 alleles
3.6% missing data
   2   (0.201) 0.098 0.193 0.061 0.348 0.458 0.054 0.109 0.179 
   4   (0.799) 0.902 0.807 0.939 0.652 0.542 0.946 0.891 0.821 

Locus 1244 : 
2 alleles
2.2% missing data
   3   (0.878) 0.935 0.988 0.955 0.944 0.988 0.599 0.883 0.888 
   1   (0.122) 0.065 0.012 0.045 0.056 0.012 0.401 0.117 0.112 

Locus 1245 : 
2 alleles
10.1% missing data
   3   (0.163) 0.545 0.008 0.030 0.146 0.184 0.214 0.057 0.265 
   1   (0.837) 0.455 0.992 0.970 0.854 0.816 0.786 0.943 0.735 

Locus 1246 : 
2 alleles
13.8% missing data
   4   (0.907) 0.980 0.985 0.975 0.953 0.995 0.960 0.746 0.970 
   2   (0.093) 0.020 0.015 0.025 0.047 0.005 0.040 0.254 0.030 

Locus 1247 : 
2 alleles
4.3% missing data
   1   (0.768) 0.708 0.975 0.818 0.688 0.979 0.865 0.885 0.733 
   3   (0.232) 0.292 0.025 0.182 0.312 0.021 0.135 0.115 0.267 

Locus 1248 : 
2 alleles
10.9% missing data
   3   (0.803) 0.914 0.607 0.718 0.826 0.853 0.918 0.882 0.804 
   1   (0.197) 0.086 0.393 0.282 0.174 0.147 0.082 0.118 0.196 

Locus 1249 : 
2 alleles
6.5% missing data
   1   (0.811) 0.964 0.689 0.749 0.864 0.980 0.688 0.664 0.920 
   3   (0.189) 0.036 0.311 0.251 0.136 0.020 0.312 0.336 0.080 

Locus 1250 : 
2 alleles
4.3% missing data
   3   (0.904) 0.982 0.993 0.971 0.904 0.996 0.916 0.941 0.923 
   1   (0.096) 0.018 0.007 0.029 0.096 0.004 0.084 0.059 0.077 

Locus 1251 : 
2 alleles
19.6% missing data
   2   (0.581) 0.351 0.028 0.911 0.478 0.948 0.748 0.732 0.482 
   4   (0.419) 0.649 0.972 0.089 0.522 0.052 0.252 0.268 0.518 

Locus 1252 : 
2 alleles
13.0% missing data
   4   (0.866) 0.805 0.990 0.610 0.920 0.816 0.878 0.926 0.888 
   1   (0.134) 0.195 0.010 0.390 0.080 0.184 0.122 0.074 0.112 

Locus 1253 : 
2 alleles
11.6% missing data
   2   (0.862) 0.911 0.936 0.911 0.915 0.863 0.602 0.860 0.898 
   4   (0.138) 0.089 0.064 0.089 0.085 0.137 0.398 0.140 0.102 

Locus 1254 : 
2 alleles
1.4% missing data
   1   (0.926) 0.839 0.971 0.989 0.938 0.995 0.978 0.983 0.907 
   3   (0.074) 0.161 0.029 0.011 0.062 0.005 0.022 0.017 0.093 

Locus 1255 : 
2 alleles
10.1% missing data
   2   (0.427) 0.198 0.545 0.726 0.409 0.432 0.183 0.520 0.330 
   4   (0.573) 0.802 0.455 0.274 0.591 0.568 0.817 0.480 0.670 

Locus 1256 : 
2 alleles
5.1% missing data
   3   (0.774) 0.556 0.926 0.634 0.803 0.982 0.678 0.755 0.850 
   1   (0.226) 0.444 0.074 0.366 0.197 0.018 0.322 0.245 0.150 

Locus 1257 : 
2 alleles
2.9% missing data
   2   (0.616) 0.953 0.574 0.283 0.750 0.132 0.682 0.314 0.805 
   4   (0.384) 0.047 0.426 0.717 0.250 0.868 0.318 0.686 0.195 

Locus 1258 : 
2 alleles
12.3% missing data
   1   (0.885) 0.756 0.952 0.978 0.897 0.995 0.890 0.947 0.869 
   3   (0.115) 0.244 0.048 0.022 0.103 0.005 0.110 0.053 0.131 

Locus 1259 : 
2 alleles
14.5% missing data
   1   (0.116) 0.096 0.072 0.033 0.143 0.094 0.052 0.048 0.122 
   2   (0.884) 0.904 0.928 0.967 0.857 0.906 0.948 0.952 0.878 

Locus 1260 : 
2 alleles
2.2% missing data
   3   (0.926) 0.997 0.910 0.970 0.977 0.990 0.662 0.709 0.989 
   1   (0.074) 0.003 0.090 0.030 0.023 0.010 0.338 0.291 0.011 

Locus 1261 : 
2 alleles
13.0% missing data
   4   (0.824) 0.909 0.751 0.944 0.908 0.030 0.601 0.802 0.881 
   3   (0.176) 0.091 0.249 0.056 0.092 0.970 0.399 0.198 0.119 

Locus 1262 : 
2 alleles
15.9% missing data
   2   (0.829) 0.438 0.943 0.409 0.910 0.979 0.736 0.863 0.875 
   4   (0.171) 0.562 0.057 0.591 0.090 0.021 0.264 0.137 0.125 

Locus 1263 : 
2 alleles
15.2% missing data
   2   (0.896) 0.858 0.963 0.975 0.897 0.919 0.671 0.941 0.926 
   4   (0.104) 0.142 0.037 0.025 0.103 0.081 0.329 0.059 0.074 

Locus 1264 : 
2 alleles
8.7% missing data
   1   (0.858) 0.922 0.986 0.221 0.875 0.981 0.632 0.914 0.920 
   3   (0.142) 0.078 0.014 0.779 0.125 0.019 0.368 0.086 0.080 

Locus 1265 : 
2 alleles
15.9% missing data
   1   (0.617) 0.660 0.661 0.591 0.482 0.534 0.409 0.721 0.659 
   3   (0.383) 0.340 0.339 0.409 0.518 0.466 0.591 0.279 0.341 

Locus 1266 : 
2 alleles
8.0% missing data
   4   (0.472) 0.662 0.452 0.577 0.440 0.595 0.812 0.518 0.391 
   2   (0.528) 0.338 0.548 0.423 0.560 0.405 0.188 0.482 0.609 

Locus 1267 : 
2 alleles
0.7% missing data
   2   (0.906) 0.968 0.994 0.986 0.897 0.975 0.972 0.962 0.902 
   1   (0.094) 0.032 0.006 0.014 0.103 0.025 0.028 0.038 0.098 

Locus 1268 : 
2 alleles
3.6% missing data
   2   (0.911) 0.955 0.993 0.572 0.971 0.986 0.943 0.832 0.979 
   3   (0.089) 0.045 0.007 0.428 0.029 0.014 0.057 0.168 0.021 

Locus 1269 : 
2 alleles
3.6% missing data
   1   (0.901) 0.981 0.993 0.972 0.923 0.208 0.990 0.952 0.927 
   4   (0.099) 0.019 0.007 0.028 0.077 0.792 0.010 0.048 0.073 

Locus 1270 : 
2 alleles
12.3% missing data
   1   (0.757) 0.897 0.825 0.561 0.660 0.982 0.963 0.915 0.667 
   3   (0.243) 0.103 0.175 0.439 0.340 0.018 0.037 0.085 0.333 

Locus 1271 : 
2 alleles
7.2% missing data
   1   (0.109) 0.065 0.036 0.401 0.086 0.015 0.051 0.064 0.064 
   3   (0.891) 0.935 0.964 0.599 0.914 0.985 0.949 0.936 0.936 

Locus 1272 : 
2 alleles
1.4% missing data
   2   (0.798) 0.895 0.972 0.786 0.788 0.978 0.906 0.842 0.819 
   4   (0.202) 0.105 0.028 0.214 0.212 0.022 0.094 0.158 0.181 

Locus 1273 : 
2 alleles
9.4% missing data
   2   (0.125) 0.091 0.012 0.038 0.072 0.087 0.126 0.187 0.081 
   4   (0.875) 0.909 0.988 0.962 0.928 0.913 0.874 0.813 0.919 

Locus 1274 : 
2 alleles
4.3% missing data
   2   (0.870) 0.897 0.962 0.821 0.867 0.985 0.716 0.960 0.864 
   4   (0.130) 0.103 0.038 0.179 0.133 0.015 0.284 0.040 0.136 

Locus 1275 : 
2 alleles
5.1% missing data
   1   (0.921) 0.623 0.981 0.982 0.906 0.957 0.968 0.967 0.953 
   2   (0.079) 0.377 0.019 0.018 0.094 0.043 0.032 0.033 0.047 

Locus 1276 : 
2 alleles
5.8% missing data
   2   (0.600) 0.564 0.973 0.351 0.597 0.605 0.388 0.687 0.577 
   4   (0.400) 0.436 0.027 0.649 0.403 0.395 0.612 0.313 0.423 

Locus 1277 : 
2 alleles
16.7% missing data
   1   (0.836) 0.904 0.977 0.933 0.866 0.833 0.320 0.796 0.907 
   2   (0.164) 0.096 0.023 0.067 0.134 0.167 0.680 0.204 0.093 

Locus 1278 : 
2 alleles
11.6% missing data
   4   (0.876) 0.866 0.733 0.947 0.915 0.872 0.425 0.909 0.915 
   3   (0.124) 0.134 0.267 0.053 0.085 0.128 0.575 0.091 0.085 

Locus 1279 : 
2 alleles
5.1% missing data
   3   (0.593) 0.318 0.678 0.854 0.648 0.409 0.522 0.660 0.501 
   1   (0.407) 0.682 0.322 0.146 0.352 0.591 0.478 0.340 0.499 

Locus 1280 : 
2 alleles
13.0% missing data
   3   (0.907) 0.628 0.935 0.975 0.959 0.880 0.794 0.929 0.936 
   1   (0.093) 0.372 0.065 0.025 0.041 0.120 0.206 0.071 0.064 

Locus 1281 : 
2 alleles
16.7% missing data
   3   (0.905) 0.959 0.967 0.984 0.881 0.017 0.887 0.963 0.952 
   4   (0.095) 0.041 0.033 0.016 0.119 0.983 0.113 0.037 0.048 

Locus 1282 : 
2 alleles
1.4% missing data
   1   (0.904) 0.958 0.994 0.975 0.910 0.990 0.871 0.955 0.905 
   3   (0.096) 0.042 0.006 0.025 0.090 0.010 0.129 0.045 0.095 

Locus 1283 : 
2 alleles
3.6% missing data
   3   (0.753) 0.958 0.813 0.673 0.800 0.085 0.882 0.717 0.839 
   1   (0.247) 0.042 0.187 0.327 0.200 0.915 0.118 0.283 0.161 

Locus 1284 : 
2 alleles
13.8% missing data
   4   (0.908) 0.810 0.938 0.956 0.917 0.990 0.916 0.930 0.950 
   2   (0.092) 0.190 0.062 0.044 0.083 0.010 0.084 0.070 0.050 

Locus 1285 : 
2 alleles
5.8% missing data
   1   (0.849) 0.837 0.845 0.746 0.859 0.873 0.666 0.928 0.877 
   3   (0.151) 0.163 0.155 0.254 0.141 0.127 0.334 0.072 0.123 

Locus 1286 : 
2 alleles
2.9% missing data
   2   (0.907) 0.992 0.822 0.949 0.951 0.827 0.972 0.824 0.970 
   4   (0.093) 0.008 0.178 0.051 0.049 0.173 0.028 0.176 0.030 

Locus 1287 : 
2 alleles
3.6% missing data
   1   (0.103) 0.010 0.017 0.316 0.046 0.026 0.257 0.191 0.026 
   3   (0.897) 0.990 0.983 0.684 0.954 0.974 0.743 0.809 0.974 

Locus 1288 : 
2 alleles
0.7% missing data
   4   (0.956) 0.998 0.998 0.568 0.991 0.987 0.942 0.956 0.995 
   3   (0.044) 0.002 0.002 0.432 0.009 0.013 0.058 0.044 0.005 

Locus 1289 : 
2 alleles
5.8% missing data
   3   (0.854) 0.821 0.989 0.704 0.928 0.052 0.803 0.846 0.937 
   1   (0.146) 0.179 0.011 0.296 0.072 0.948 0.197 0.154 0.063 

Locus 1290 : 
2 alleles
13.8% missing data
   1   (0.854) 0.834 0.860 0.968 0.902 0.991 0.903 0.882 0.835 
   4   (0.146) 0.166 0.140 0.032 0.098 0.009 0.097 0.118 0.165 

Locus 1291 : 
2 alleles
5.8% missing data
   1   (0.816) 0.919 0.042 0.896 0.886 0.058 0.476 0.717 0.941 
   3   (0.184) 0.081 0.958 0.104 0.114 0.942 0.524 0.283 0.059 

Locus 1292 : 
2 alleles
3.6% missing data
   3   (0.906) 0.774 0.896 0.912 0.923 0.982 0.620 0.929 0.956 
   2   (0.094) 0.226 0.104 0.088 0.077 0.018 0.380 0.071 0.044 

Locus 1293 : 
2 alleles
9.4% missing data
   2   (0.909) 0.936 0.991 0.903 0.951 0.951 0.891 0.910 0.949 
   4   (0.091) 0.064 0.009 0.097 0.049 0.049 0.109 0.090 0.051 

Locus 1294 : 
2 alleles
4.3% missing data
   3   (0.899) 0.884 0.985 0.990 0.880 0.997 0.974 0.987 0.697 
   4   (0.101) 0.116 0.015 0.010 0.120 0.003 0.026 0.013 0.303 

Locus 1295 : 
2 alleles
13.8% missing data
   1   (0.472) 0.376 0.515 0.530 0.456 0.457 0.314 0.562 0.409 
   4   (0.528) 0.624 0.485 0.470 0.544 0.543 0.686 0.438 0.591 

Locus 1296 : 
2 alleles
4.3% missing data
   2   (0.865) 0.898 0.867 0.968 0.901 0.987 0.963 0.890 0.860 
   3   (0.135) 0.102 0.133 0.032 0.099 0.013 0.037 0.110 0.140 

Locus 1297 : 
2 alleles
2.9% missing data
   4   (0.854) 0.968 0.790 0.951 0.914 0.976 0.632 0.651 0.944 
   3   (0.146) 0.032 0.210 0.049 0.086 0.024 0.368 0.349 0.056 

Locus 1298 : 
2 alleles
3.6% missing data
   1   (0.111) 0.207 0.626 0.030 0.116 0.012 0.118 0.050 0.080 
   3   (0.889) 0.793 0.374 0.970 0.884 0.988 0.882 0.950 0.920 

Locus 1299 : 
2 alleles
3.6% missing data
   2   (0.892) 0.959 0.952 0.957 0.913 0.993 0.817 0.937 0.895 
   4   (0.108) 0.041 0.048 0.043 0.087 0.007 0.183 0.063 0.105 

Locus 1300 : 
2 alleles
5.1% missing data
   3   (0.882) 0.957 0.809 0.969 0.907 0.990 0.973 0.892 0.907 
   1   (0.118) 0.043 0.191 0.031 0.093 0.010 0.027 0.108 0.093 

Locus 1301 : 
2 alleles
5.8% missing data
   3   (0.427) 0.295 0.311 0.167 0.429 0.411 0.263 0.508 0.425 
   4   (0.573) 0.705 0.689 0.833 0.571 0.589 0.737 0.492 0.575 

Locus 1302 : 
2 alleles
5.1% missing data
   2   (0.545) 0.590 0.087 0.216 0.528 0.941 0.816 0.616 0.545 
   4   (0.455) 0.410 0.913 0.784 0.472 0.059 0.184 0.384 0.455 

Locus 1303 : 
2 alleles
15.9% missing data
   1   (0.734) 0.890 0.920 0.802 0.733 0.554 0.653 0.768 0.737 
   2   (0.266) 0.110 0.080 0.198 0.267 0.446 0.347 0.232 0.263 

Locus 1304 : 
2 alleles
1.4% missing data
   1   (0.911) 0.963 0.993 0.983 0.882 0.993 0.970 0.952 0.940 
   3   (0.089) 0.037 0.007 0.017 0.118 0.007 0.030 0.048 0.060 

Locus 1305 : 
2 alleles
10.1% missing data
   2   (0.665) 0.683 0.929 0.593 0.696 0.836 0.510 0.662 0.680 
   4   (0.335) 0.317 0.071 0.407 0.304 0.164 0.490 0.338 0.320 

Locus 1306 : 
2 alleles
12.3% missing data
   1   (0.888) 0.977 0.921 0.959 0.868 0.987 0.899 0.930 0.916 
   3   (0.112) 0.023 0.079 0.041 0.132 0.013 0.101 0.070 0.084 

Locus 1307 : 
2 alleles
3.6% missing data
   2   (0.908) 0.727 0.951 0.984 0.922 0.971 0.954 0.974 0.883 
   4   (0.092) 0.273 0.049 0.016 0.078 0.029 0.046 0.026 0.117 

Locus 1308 : 
2 alleles
13.8% missing data
   4   (0.833) 0.801 0.848 0.948 0.884 0.977 0.446 0.867 0.834 
   1   (0.167) 0.199 0.152 0.052 0.116 0.023 0.554 0.133 0.166 

Locus 1309 : 
2 alleles
10.9% missing data
   1   (0.826) 0.678 0.972 0.939 0.892 0.630 0.790 0.769 0.875 
   2   (0.174) 0.322 0.028 0.061 0.108 0.370 0.210 0.231 0.125 

Locus 1310 : 
2 alleles
10.1% missing data
   1   (0.898) 0.887 0.925 0.978 0.839 0.982 0.562 0.958 0.927 
   3   (0.102) 0.113 0.075 0.022 0.161 0.018 0.438 0.042 0.073 

Locus 1311 : 
2 alleles
10.9% missing data
   2   (0.160) 0.057 0.102 0.765 0.184 0.124 0.170 0.132 0.069 
   4   (0.840) 0.943 0.898 0.235 0.816 0.876 0.830 0.868 0.931 

Locus 1312 : 
2 alleles
8.0% missing data
   2   (0.929) 0.969 0.996 0.989 0.934 0.997 0.950 0.981 0.921 
   3   (0.071) 0.031 0.004 0.011 0.066 0.003 0.050 0.019 0.079 

Locus 1313 : 
2 alleles
4.3% missing data
   3   (0.833) 0.909 0.963 0.673 0.893 0.939 0.980 0.877 0.832 
   1   (0.167) 0.091 0.037 0.327 0.107 0.061 0.020 0.123 0.168 

Locus 1314 : 
2 alleles
13.0% missing data
   3   (0.283) 0.146 0.224 0.068 0.365 0.303 0.114 0.155 0.393 
   1   (0.717) 0.854 0.776 0.932 0.635 0.697 0.886 0.845 0.607 

Locus 1315 : 
2 alleles
8.0% missing data
   3   (0.892) 0.950 0.971 0.964 0.933 0.981 0.955 0.844 0.937 
   4   (0.108) 0.050 0.029 0.036 0.067 0.019 0.045 0.156 0.063 

Locus 1316 : 
2 alleles
12.3% missing data
   4   (0.836) 0.968 0.959 0.966 0.756 0.862 0.975 0.907 0.826 
   1   (0.164) 0.032 0.041 0.034 0.244 0.138 0.025 0.093 0.174 

Locus 1317 : 
2 alleles
13.0% missing data
   3   (0.890) 0.944 0.846 0.826 0.908 0.756 0.923 0.909 0.943 
   1   (0.110) 0.056 0.154 0.174 0.092 0.244 0.077 0.091 0.057 

Locus 1318 : 
2 alleles
3.6% missing data
   2   (0.915) 0.925 0.997 0.982 0.922 0.758 0.975 0.958 0.942 
   4   (0.085) 0.075 0.003 0.018 0.078 0.242 0.025 0.042 0.058 

Locus 1319 : 
2 alleles
4.3% missing data
   1   (0.350) 0.308 0.285 0.350 0.374 0.042 0.107 0.237 0.446 
   2   (0.650) 0.692 0.715 0.650 0.626 0.958 0.893 0.763 0.554 

Locus 1320 : 
2 alleles
15.2% missing data
   1   (0.647) 0.823 0.675 0.911 0.643 0.759 0.685 0.566 0.666 
   3   (0.353) 0.177 0.325 0.089 0.357 0.241 0.315 0.434 0.334 

Locus 1321 : 
2 alleles
15.2% missing data
   3   (0.826) 0.735 0.965 0.977 0.763 0.936 0.950 0.965 0.605 
   4   (0.174) 0.265 0.035 0.023 0.237 0.064 0.050 0.035 0.395 

Locus 1322 : 
2 alleles
3.6% missing data
   1   (0.601) 0.341 0.626 0.468 0.596 0.540 0.217 0.631 0.670 
   3   (0.399) 0.659 0.374 0.532 0.404 0.460 0.783 0.369 0.330 

Locus 1323 : 
2 alleles
9.4% missing data
   2   (0.871) 0.714 0.560 0.967 0.920 0.985 0.853 0.899 0.896 
   4   (0.129) 0.286 0.440 0.033 0.080 0.015 0.147 0.101 0.104 

Locus 1324 : 
2 alleles
6.5% missing data
   2   (0.516) 0.559 0.965 0.789 0.565 0.463 0.601 0.497 0.417 
   1   (0.484) 0.441 0.035 0.211 0.435 0.537 0.399 0.503 0.583 

Locus 1325 : 
2 alleles
6.5% missing data
   2   (0.223) 0.775 0.043 0.090 0.157 0.041 0.227 0.293 0.173 
   4   (0.777) 0.225 0.957 0.910 0.843 0.959 0.773 0.707 0.827 

Locus 1326 : 
2 alleles
13.0% missing data
   3   (0.857) 0.871 0.665 0.925 0.681 0.979 0.854 0.930 0.913 
   1   (0.143) 0.129 0.335 0.075 0.319 0.021 0.146 0.070 0.087 

Locus 1327 : 
2 alleles
10.9% missing data
   2   (0.933) 0.979 0.970 0.984 0.963 0.882 0.955 0.971 0.947 
   1   (0.067) 0.021 0.030 0.016 0.037 0.118 0.045 0.029 0.053 

Locus 1328 : 
2 alleles
5.8% missing data
   2   (0.584) 0.486 0.965 0.875 0.539 0.519 0.592 0.529 0.604 
   4   (0.416) 0.514 0.035 0.125 0.461 0.481 0.408 0.471 0.396 

Locus 1329 : 
2 alleles
2.2% missing data
   2   (0.903) 0.961 0.942 0.972 0.933 0.924 0.592 0.935 0.930 
   4   (0.097) 0.039 0.058 0.028 0.067 0.076 0.408 0.065 0.070 

Locus 1330 : 
2 alleles
11.6% missing data
   1   (0.892) 0.921 0.943 0.826 0.935 0.938 0.836 0.949 0.912 
   3   (0.108) 0.079 0.057 0.174 0.065 0.062 0.164 0.051 0.088 

Locus 1331 : 
2 alleles
11.6% missing data
   1   (0.838) 0.642 0.870 0.952 0.863 0.733 0.853 0.895 0.835 
   4   (0.162) 0.358 0.130 0.048 0.137 0.267 0.147 0.105 0.165 

Locus 1332 : 
2 alleles
13.0% missing data
   2   (0.893) 0.972 0.985 0.950 0.845 0.984 0.945 0.930 0.932 
   4   (0.107) 0.028 0.015 0.050 0.155 0.016 0.055 0.070 0.068 

Locus 1333 : 
2 alleles
15.9% missing data
   1   (0.071) 0.038 0.084 0.017 0.030 0.106 0.027 0.068 0.036 
   4   (0.929) 0.962 0.916 0.983 0.970 0.894 0.973 0.932 0.964 

Locus 1334 : 
2 alleles
1.4% missing data
   1   (0.906) 0.875 0.996 0.690 0.927 0.979 0.885 0.967 0.938 
   2   (0.094) 0.125 0.004 0.310 0.073 0.021 0.115 0.033 0.062 

Locus 1335 : 
2 alleles
12.3% missing data
   1   (0.937) 0.643 0.980 0.993 0.949 0.998 0.895 0.990 0.913 
   4   (0.063) 0.357 0.020 0.007 0.051 0.002 0.105 0.010 0.087 

Locus 1336 : 
2 alleles
5.1% missing data
   3   (0.863) 0.949 0.990 0.950 0.857 0.853 0.921 0.910 0.871 
   1   (0.137) 0.051 0.010 0.050 0.143 0.147 0.079 0.090 0.129 

Locus 1337 : 
2 alleles
17.4% missing data
   2   (0.924) 0.975 0.879 0.970 0.942 0.958 0.960 0.883 0.981 
   4   (0.076) 0.025 0.121 0.030 0.058 0.042 0.040 0.117 0.019 

Locus 1338 : 
2 alleles
5.1% missing data
   2   (0.910) 0.890 0.952 0.971 0.927 0.983 0.786 0.949 0.934 
   1   (0.090) 0.110 0.048 0.029 0.073 0.017 0.214 0.051 0.066 

Locus 1339 : 
2 alleles
1.4% missing data
   2   (0.907) 0.970 0.995 0.978 0.903 0.993 0.897 0.925 0.948 
   3   (0.093) 0.030 0.005 0.022 0.097 0.007 0.103 0.075 0.052 

Locus 1340 : 
2 alleles
2.2% missing data
   1   (0.875) 0.913 0.986 0.960 0.915 0.908 0.931 0.893 0.886 
   3   (0.125) 0.087 0.014 0.040 0.085 0.092 0.069 0.107 0.114 

Locus 1341 : 
2 alleles
4.3% missing data
   1   (0.899) 0.845 0.992 0.974 0.889 0.973 0.920 0.943 0.923 
   3   (0.101) 0.155 0.008 0.026 0.111 0.027 0.080 0.057 0.077 

Locus 1342 : 
2 alleles
1.4% missing data
   3   (0.883) 0.971 0.992 0.979 0.911 0.990 0.978 0.950 0.811 
   1   (0.117) 0.029 0.008 0.021 0.089 0.010 0.022 0.050 0.189 

Locus 1343 : 
2 alleles
10.9% missing data
   2   (0.837) 0.965 0.913 0.769 0.828 0.969 0.858 0.876 0.886 
   4   (0.163) 0.035 0.087 0.231 0.172 0.031 0.142 0.124 0.114 

Locus 1344 : 
2 alleles
3.6% missing data
   2   (0.890) 0.956 0.917 0.974 0.928 0.950 0.698 0.911 0.914 
   4   (0.110) 0.044 0.083 0.026 0.072 0.050 0.302 0.089 0.086 

Locus 1345 : 
2 alleles
10.9% missing data
   2   (0.501) 0.794 0.616 0.106 0.476 0.036 0.453 0.386 0.682 
   4   (0.499) 0.206 0.384 0.894 0.524 0.964 0.547 0.614 0.318 

Locus 1346 : 
2 alleles
10.9% missing data
   4   (0.890) 0.986 0.991 0.879 0.946 0.991 0.431 0.893 0.932 
   2   (0.110) 0.014 0.009 0.121 0.054 0.009 0.569 0.107 0.068 

Locus 1347 : 
2 alleles
0.0% missing data
   3   (0.711) 0.842 0.962 0.938 0.582 0.961 0.799 0.790 0.664 
   1   (0.289) 0.158 0.038 0.062 0.418 0.039 0.201 0.210 0.336 

Locus 1348 : 
2 alleles
4.3% missing data
   3   (0.915) 0.972 0.976 0.974 0.942 0.907 0.979 0.943 0.942 
   1   (0.085) 0.028 0.024 0.026 0.058 0.093 0.021 0.057 0.058 

Locus 1349 : 
2 alleles
13.8% missing data
   1   (0.498) 0.603 0.418 0.141 0.438 0.572 0.766 0.540 0.543 
   3   (0.502) 0.397 0.582 0.859 0.562 0.428 0.234 0.460 0.457 

Locus 1350 : 
2 alleles
10.9% missing data
   1   (0.929) 0.980 0.996 0.990 0.947 0.975 0.990 0.977 0.920 
   3   (0.071) 0.020 0.004 0.010 0.053 0.025 0.010 0.023 0.080 

Locus 1351 : 
2 alleles
17.4% missing data
   2   (0.620) 0.886 0.042 0.595 0.654 0.648 0.740 0.694 0.584 
   4   (0.380) 0.114 0.958 0.405 0.346 0.352 0.260 0.306 0.416 

Locus 1352 : 
2 alleles
14.5% missing data
   1   (0.566) 0.843 0.974 0.490 0.684 0.424 0.478 0.573 0.477 
   4   (0.434) 0.157 0.026 0.510 0.316 0.576 0.522 0.427 0.523 

Locus 1353 : 
2 alleles
12.3% missing data
   2   (0.901) 0.988 0.989 0.609 0.947 0.910 0.845 0.872 0.971 
   4   (0.099) 0.012 0.011 0.391 0.053 0.090 0.155 0.128 0.029 

Locus 1354 : 
2 alleles
4.3% missing data
   4   (0.924) 0.966 0.972 0.978 0.941 0.938 0.956 0.925 0.968 
   2   (0.076) 0.034 0.028 0.022 0.059 0.062 0.044 0.075 0.032 

Locus 1355 : 
2 alleles
10.9% missing data
   3   (0.466) 0.709 0.595 0.422 0.546 0.040 0.452 0.417 0.461 
   1   (0.534) 0.291 0.405 0.578 0.454 0.960 0.548 0.583 0.539 

Locus 1356 : 
2 alleles
6.5% missing data
   2   (0.842) 0.897 0.642 0.645 0.862 0.987 0.741 0.890 0.902 
   4   (0.158) 0.103 0.358 0.355 0.138 0.013 0.259 0.110 0.098 

Locus 1357 : 
2 alleles
7.2% missing data
   4   (0.780) 0.872 0.975 0.919 0.770 0.667 0.721 0.771 0.815 
   2   (0.220) 0.128 0.025 0.081 0.230 0.333 0.279 0.229 0.185 

Locus 1358 : 
2 alleles
4.3% missing data
   3   (0.882) 0.909 0.967 0.975 0.902 0.907 0.930 0.889 0.913 
   1   (0.118) 0.091 0.033 0.025 0.098 0.093 0.070 0.111 0.087 

Locus 1359 : 
2 alleles
5.8% missing data
   3   (0.549) 0.708 0.056 0.119 0.753 0.056 0.401 0.179 0.834 
   1   (0.451) 0.292 0.944 0.881 0.247 0.944 0.599 0.821 0.166 

Locus 1360 : 
2 alleles
5.1% missing data
   1   (0.281) 0.266 0.281 0.070 0.355 0.359 0.629 0.267 0.219 
   3   (0.719) 0.734 0.719 0.930 0.645 0.641 0.371 0.733 0.781 

Locus 1361 : 
2 alleles
5.1% missing data
   1   (0.120) 0.371 0.026 0.030 0.108 0.006 0.158 0.103 0.079 
   3   (0.880) 0.629 0.974 0.970 0.892 0.994 0.842 0.897 0.921 

Locus 1362 : 
2 alleles
12.3% missing data
   4   (0.824) 0.877 0.751 0.923 0.892 0.812 0.758 0.815 0.838 
   1   (0.176) 0.123 0.249 0.077 0.108 0.188 0.242 0.185 0.162 

Locus 1363 : 
2 alleles
2.9% missing data
   3   (0.885) 0.930 0.989 0.683 0.879 0.904 0.957 0.955 0.915 
   1   (0.115) 0.070 0.011 0.317 0.121 0.096 0.043 0.045 0.085 

Locus 1364 : 
2 alleles
13.8% missing data
   4   (0.926) 0.962 0.904 0.977 0.952 0.976 0.922 0.884 0.980 
   2   (0.074) 0.038 0.096 0.023 0.048 0.024 0.078 0.116 0.020 

Locus 1365 : 
2 alleles
14.5% missing data
   2   (0.184) 0.195 0.108 0.032 0.233 0.150 0.131 0.080 0.255 
   3   (0.816) 0.805 0.892 0.968 0.767 0.850 0.869 0.920 0.745 

Locus 1366 : 
2 alleles
10.9% missing data
   2   (0.374) 0.638 0.022 0.095 0.336 0.469 0.845 0.310 0.452 
   4   (0.626) 0.362 0.978 0.905 0.664 0.531 0.155 0.690 0.548 

Locus 1367 : 
2 alleles
0.7% missing data
   1   (0.900) 0.917 0.992 0.968 0.935 0.223 0.813 0.956 0.924 
   3   (0.100) 0.083 0.008 0.032 0.065 0.777 0.187 0.044 0.076 

Locus 1368 : 
2 alleles
10.1% missing data
   2   (0.657) 0.237 0.738 0.915 0.618 0.976 0.195 0.741 0.628 
   4   (0.343) 0.763 0.262 0.085 0.382 0.024 0.805 0.259 0.372 

Locus 1369 : 
2 alleles
4.3% missing data
   1   (0.481) 0.760 0.599 0.846 0.448 0.529 0.682 0.480 0.393 
   3   (0.519) 0.240 0.401 0.154 0.552 0.471 0.318 0.520 0.607 

Locus 1370 : 
2 alleles
14.5% missing data
   3   (0.895) 0.964 0.996 0.866 0.917 0.973 0.984 0.977 0.844 
   1   (0.105) 0.036 0.004 0.134 0.083 0.027 0.016 0.023 0.156 

Locus 1371 : 
2 alleles
12.3% missing data
   1   (0.120) 0.170 0.072 0.040 0.093 0.128 0.088 0.081 0.109 
   3   (0.880) 0.830 0.928 0.960 0.907 0.872 0.912 0.919 0.891 

Locus 1372 : 
2 alleles
3.6% missing data
   1   (0.840) 0.945 0.627 0.691 0.812 0.972 0.898 0.901 0.894 
   4   (0.160) 0.055 0.373 0.309 0.188 0.028 0.102 0.099 0.106 

Locus 1373 : 
2 alleles
5.8% missing data
   3   (0.847) 0.945 0.624 0.953 0.860 0.970 0.914 0.847 0.885 
   4   (0.153) 0.055 0.376 0.047 0.140 0.030 0.086 0.153 0.115 

Locus 1374 : 
2 alleles
4.3% missing data
   3   (0.880) 0.769 0.996 0.974 0.886 0.984 0.895 0.932 0.879 
   1   (0.120) 0.231 0.004 0.026 0.114 0.016 0.105 0.068 0.121 

Locus 1375 : 
2 alleles
3.6% missing data
   1   (0.827) 0.961 0.976 0.949 0.813 0.977 0.935 0.868 0.808 
   2   (0.173) 0.039 0.024 0.051 0.187 0.023 0.065 0.132 0.192 

Locus 1376 : 
2 alleles
1.4% missing data
   2   (0.932) 0.962 0.997 0.989 0.950 0.980 0.980 0.983 0.913 
   4   (0.068) 0.038 0.003 0.011 0.050 0.020 0.020 0.017 0.087 

Locus 1377 : 
2 alleles
1.4% missing data
   2   (0.914) 0.827 0.989 0.971 0.968 0.997 0.867 0.905 0.948 
   3   (0.086) 0.173 0.011 0.029 0.032 0.003 0.133 0.095 0.052 

Locus 1378 : 
2 alleles
10.1% missing data
   1   (0.743) 0.800 0.669 0.648 0.800 0.974 0.521 0.730 0.780 
   3   (0.257) 0.200 0.331 0.352 0.200 0.026 0.479 0.270 0.220 

Locus 1379 : 
2 alleles
16.7% missing data
   3   (0.649) 0.891 0.691 0.288 0.858 0.100 0.279 0.170 0.901 
   1   (0.351) 0.109 0.309 0.712 0.142 0.900 0.721 0.830 0.099 

Locus 1380 : 
2 alleles
3.6% missing data
   3   (0.794) 0.847 0.787 0.928 0.786 0.814 0.640 0.822 0.819 
   1   (0.206) 0.153 0.213 0.072 0.214 0.186 0.360 0.178 0.181 

Locus 1381 : 
2 alleles
10.9% missing data
   1   (0.844) 0.790 0.992 0.975 0.781 0.905 0.840 0.958 0.737 
   4   (0.156) 0.210 0.008 0.025 0.219 0.095 0.160 0.042 0.263 

Locus 1382 : 
2 alleles
7.2% missing data
   3   (0.861) 0.436 0.894 0.717 0.850 0.548 0.875 0.926 0.935 
   1   (0.139) 0.564 0.106 0.283 0.150 0.452 0.125 0.074 0.065 

Locus 1383 : 
2 alleles
15.2% missing data
   3   (0.920) 0.919 0.871 0.892 0.948 0.909 0.946 0.912 0.972 
   4   (0.080) 0.081 0.129 0.108 0.052 0.091 0.054 0.088 0.028 

Locus 1384 : 
2 alleles
13.0% missing data
   2   (0.851) 0.905 0.895 0.953 0.802 0.715 0.921 0.903 0.883 
   1   (0.149) 0.095 0.105 0.047 0.198 0.285 0.079 0.097 0.117 

Locus 1385 : 
2 alleles
2.9% missing data
   2   (0.767) 0.950 0.968 0.926 0.806 0.969 0.741 0.717 0.764 
   4   (0.233) 0.050 0.032 0.074 0.194 0.031 0.259 0.283 0.236 

Locus 1386 : 
2 alleles
14.5% missing data
   2   (0.881) 0.916 0.933 0.963 0.873 0.795 0.641 0.895 0.938 
   4   (0.119) 0.084 0.067 0.037 0.127 0.205 0.359 0.105 0.062 

Locus 1387 : 
2 alleles
4.3% missing data
   1   (0.702) 0.879 0.659 0.339 0.631 0.121 0.809 0.763 0.804 
   3   (0.298) 0.121 0.341 0.661 0.369 0.879 0.191 0.237 0.196 

Locus 1388 : 
2 alleles
15.2% missing data
   1   (0.267) 0.361 0.913 0.339 0.291 0.358 0.191 0.150 0.240 
   3   (0.733) 0.639 0.087 0.661 0.709 0.642 0.809 0.850 0.760 

Locus 1389 : 
2 alleles
4.3% missing data
   4   (0.867) 0.445 0.980 0.642 0.923 0.437 0.788 0.929 0.924 
   1   (0.133) 0.555 0.020 0.358 0.077 0.563 0.212 0.071 0.076 

Locus 1390 : 
2 alleles
12.3% missing data
   2   (0.875) 0.993 0.965 0.716 0.921 0.972 0.982 0.835 0.932 
   4   (0.125) 0.007 0.035 0.284 0.079 0.028 0.018 0.165 0.068 

Locus 1391 : 
2 alleles
6.5% missing data
   2   (0.093) 0.057 0.011 0.030 0.068 0.006 0.020 0.096 0.055 
   4   (0.907) 0.943 0.989 0.970 0.932 0.994 0.980 0.904 0.945 

Locus 1392 : 
2 alleles
10.9% missing data
   1   (0.176) 0.349 0.017 0.042 0.196 0.962 0.085 0.102 0.152 
   2   (0.824) 0.651 0.983 0.958 0.804 0.038 0.915 0.898 0.848 

Locus 1393 : 
2 alleles
3.6% missing data
   1   (0.916) 0.979 0.989 0.974 0.954 0.980 0.980 0.901 0.953 
   3   (0.084) 0.021 0.011 0.026 0.046 0.020 0.020 0.099 0.047 

Locus 1394 : 
2 alleles
14.5% missing data
   3   (0.904) 0.963 0.986 0.781 0.957 0.826 0.663 0.893 0.959 
   4   (0.096) 0.037 0.014 0.219 0.043 0.174 0.337 0.107 0.041 

Locus 1395 : 
2 alleles
13.0% missing data
   2   (0.899) 0.941 0.987 0.963 0.888 0.847 0.977 0.902 0.952 
   3   (0.101) 0.059 0.013 0.037 0.112 0.153 0.023 0.098 0.048 

Locus 1396 : 
2 alleles
12.3% missing data
   3   (0.899) 0.989 0.986 0.488 0.949 0.909 0.827 0.952 0.929 
   1   (0.101) 0.011 0.014 0.512 0.051 0.091 0.173 0.048 0.071 

Locus 1397 : 
2 alleles
15.9% missing data
   2   (0.884) 0.972 0.754 0.963 0.880 0.979 0.720 0.926 0.915 
   4   (0.116) 0.028 0.246 0.037 0.120 0.021 0.280 0.074 0.085 

Locus 1398 : 
2 alleles
2.2% missing data
   1   (0.942) 0.983 0.993 0.994 0.942 0.998 0.996 0.993 0.885 
   2   (0.058) 0.017 0.007 0.006 0.058 0.002 0.004 0.007 0.115 

Locus 1399 : 
2 alleles
3.6% missing data
   1   (0.894) 0.966 0.958 0.968 0.919 0.968 0.521 0.932 0.917 
   4   (0.106) 0.034 0.042 0.032 0.081 0.032 0.479 0.068 0.083 

Locus 1400 : 
2 alleles
3.6% missing data
   4   (0.866) 0.963 0.983 0.946 0.890 0.852 0.949 0.827 0.915 
   2   (0.134) 0.037 0.017 0.054 0.110 0.148 0.051 0.173 0.085 

Locus 1401 : 
2 alleles
15.2% missing data
   4   (0.827) 0.911 0.973 0.953 0.703 0.790 0.859 0.868 0.876 
   3   (0.173) 0.089 0.027 0.047 0.297 0.210 0.141 0.132 0.124 

Locus 1402 : 
2 alleles
14.5% missing data
   2   (0.851) 0.927 0.887 0.780 0.891 0.982 0.725 0.855 0.894 
   1   (0.149) 0.073 0.113 0.220 0.109 0.018 0.275 0.145 0.106 

Locus 1403 : 
2 alleles
1.4% missing data
   3   (0.918) 0.854 0.997 0.986 0.900 0.954 0.921 0.975 0.924 
   4   (0.082) 0.146 0.003 0.014 0.100 0.046 0.079 0.025 0.076 

Locus 1404 : 
2 alleles
4.3% missing data
   1   (0.685) 0.770 0.683 0.903 0.717 0.420 0.583 0.588 0.748 
   4   (0.315) 0.230 0.317 0.097 0.283 0.580 0.417 0.412 0.252 

Locus 1405 : 
2 alleles
13.8% missing data
   4   (0.450) 0.782 0.384 0.406 0.433 0.941 0.338 0.395 0.449 
   3   (0.550) 0.218 0.616 0.594 0.567 0.059 0.662 0.605 0.551 

Locus 1406 : 
2 alleles
2.9% missing data
   1   (0.868) 0.971 0.989 0.912 0.904 0.031 0.651 0.879 0.938 
   3   (0.132) 0.029 0.011 0.088 0.096 0.969 0.349 0.121 0.062 

Locus 1407 : 
2 alleles
3.6% missing data
   1   (0.893) 0.984 0.990 0.958 0.923 0.727 0.728 0.860 0.953 
   2   (0.107) 0.016 0.010 0.042 0.077 0.273 0.272 0.140 0.047 

Locus 1408 : 
2 alleles
13.0% missing data
   1   (0.537) 0.492 0.614 0.716 0.506 0.038 0.751 0.585 0.521 
   3   (0.463) 0.508 0.386 0.284 0.494 0.962 0.249 0.415 0.479 

Locus 1409 : 
2 alleles
7.2% missing data
   3   (0.896) 0.980 0.993 0.974 0.880 0.984 0.954 0.950 0.899 
   2   (0.104) 0.020 0.007 0.026 0.120 0.016 0.046 0.050 0.101 

Locus 1410 : 
2 alleles
13.0% missing data
   2   (0.763) 0.931 0.689 0.831 0.812 0.830 0.634 0.611 0.862 
   1   (0.237) 0.069 0.311 0.169 0.188 0.170 0.366 0.389 0.138 

Locus 1411 : 
2 alleles
5.8% missing data
   1   (0.420) 0.569 0.060 0.400 0.432 0.371 0.269 0.396 0.443 
   2   (0.580) 0.431 0.940 0.600 0.568 0.629 0.731 0.604 0.557 

Locus 1412 : 
2 alleles
2.9% missing data
   1   (0.428) 0.853 0.508 0.566 0.487 0.042 0.253 0.175 0.604 
   3   (0.572) 0.147 0.492 0.434 0.513 0.958 0.747 0.825 0.396 

Locus 1413 : 
2 alleles
7.2% missing data
   1   (0.895) 0.974 0.993 0.967 0.917 0.979 0.779 0.876 0.943 
   3   (0.105) 0.026 0.007 0.033 0.083 0.021 0.221 0.124 0.057 

Locus 1414 : 
2 alleles
9.4% missing data
   2   (0.834) 0.877 0.955 0.919 0.893 0.499 0.637 0.700 0.925 
   3   (0.166) 0.123 0.045 0.081 0.107 0.501 0.363 0.300 0.075 

Locus 1415 : 
2 alleles
6.5% missing data
   1   (0.843) 0.973 0.694 0.960 0.857 0.957 0.901 0.867 0.856 
   4   (0.157) 0.027 0.306 0.040 0.143 0.043 0.099 0.133 0.144 

Locus 1416 : 
2 alleles
3.6% missing data
   3   (0.709) 0.814 0.973 0.915 0.632 0.771 0.691 0.717 0.728 
   1   (0.291) 0.186 0.027 0.085 0.368 0.229 0.309 0.283 0.272 

Locus 1417 : 
2 alleles
13.0% missing data
   2   (0.855) 0.896 0.913 0.959 0.779 0.850 0.809 0.894 0.904 
   4   (0.145) 0.104 0.087 0.041 0.221 0.150 0.191 0.106 0.096 

Locus 1418 : 
2 alleles
5.1% missing data
   2   (0.901) 0.958 0.985 0.958 0.931 0.980 0.825 0.873 0.952 
   3   (0.099) 0.042 0.015 0.042 0.069 0.020 0.175 0.127 0.048 

Locus 1419 : 
2 alleles
13.0% missing data
   3   (0.819) 0.984 0.853 0.495 0.881 0.985 0.590 0.691 0.927 
   1   (0.181) 0.016 0.147 0.505 0.119 0.015 0.410 0.309 0.073 

Locus 1420 : 
2 alleles
4.3% missing data
   3   (0.890) 0.983 0.996 0.966 0.916 0.890 0.958 0.892 0.921 
   1   (0.110) 0.017 0.004 0.034 0.084 0.110 0.042 0.108 0.079 

Locus 1421 : 
2 alleles
12.3% missing data
   1   (0.383) 0.215 0.307 0.399 0.500 0.053 0.132 0.334 0.372 
   3   (0.617) 0.785 0.693 0.601 0.500 0.947 0.868 0.666 0.628 

Locus 1422 : 
2 alleles
10.1% missing data
   1   (0.087) 0.039 0.127 0.016 0.092 0.009 0.011 0.022 0.122 
   3   (0.913) 0.961 0.873 0.984 0.908 0.991 0.989 0.978 0.878 

Locus 1423 : 
2 alleles
12.3% missing data
   3   (0.711) 0.862 0.796 0.718 0.756 0.686 0.781 0.743 0.695 
   1   (0.289) 0.138 0.204 0.282 0.244 0.314 0.219 0.257 0.305 

Locus 1424 : 
2 alleles
12.3% missing data
   4   (0.864) 0.870 0.831 0.957 0.931 0.811 0.934 0.817 0.900 
   2   (0.136) 0.130 0.169 0.043 0.069 0.189 0.066 0.183 0.100 

Locus 1425 : 
2 alleles
5.8% missing data
   4   (0.703) 0.921 0.981 0.489 0.795 0.969 0.656 0.476 0.814 
   2   (0.297) 0.079 0.019 0.511 0.205 0.031 0.344 0.524 0.186 

Locus 1426 : 
2 alleles
8.7% missing data
   2   (0.918) 0.829 0.997 0.816 0.948 0.941 0.968 0.985 0.916 
   3   (0.082) 0.171 0.003 0.184 0.052 0.059 0.032 0.015 0.084 

Locus 1427 : 
2 alleles
17.4% missing data
   2   (0.668) 0.370 0.969 0.707 0.697 0.617 0.612 0.705 0.654 
   3   (0.332) 0.630 0.031 0.293 0.303 0.383 0.388 0.295 0.346 

Locus 1428 : 
2 alleles
3.6% missing data
   1   (0.907) 0.991 0.948 0.959 0.959 0.992 0.443 0.906 0.950 
   3   (0.093) 0.009 0.052 0.041 0.041 0.008 0.557 0.094 0.050 

Locus 1429 : 
2 alleles
19.6% missing data
   1   (0.895) 0.938 0.991 0.983 0.902 0.942 0.987 0.932 0.902 
   4   (0.105) 0.062 0.009 0.017 0.098 0.058 0.013 0.068 0.098 

Locus 1430 : 
2 alleles
3.6% missing data
   1   (0.828) 0.963 0.588 0.551 0.916 0.701 0.650 0.857 0.875 
   2   (0.172) 0.037 0.412 0.449 0.084 0.299 0.350 0.143 0.125 

Locus 1431 : 
2 alleles
6.5% missing data
   3   (0.816) 0.407 0.040 0.949 0.858 0.283 0.861 0.822 0.910 
   2   (0.184) 0.593 0.960 0.051 0.142 0.717 0.139 0.178 0.090 

Locus 1432 : 
2 alleles
7.2% missing data
   1   (0.505) 0.328 0.592 0.743 0.543 0.120 0.396 0.533 0.460 
   3   (0.495) 0.672 0.408 0.257 0.457 0.880 0.604 0.467 0.540 

Locus 1433 : 
2 alleles
7.2% missing data
   3   (0.838) 0.867 0.978 0.961 0.881 0.972 0.761 0.855 0.826 
   1   (0.162) 0.133 0.022 0.039 0.119 0.028 0.239 0.145 0.174 

Locus 1434 : 
2 alleles
12.3% missing data
   1   (0.914) 0.626 0.986 0.948 0.945 0.372 0.850 0.954 0.962 
   3   (0.086) 0.374 0.014 0.052 0.055 0.628 0.150 0.046 0.038 

Locus 1435 : 
2 alleles
5.1% missing data
   1   (0.888) 0.885 0.991 0.955 0.922 0.880 0.788 0.887 0.933 
   3   (0.112) 0.115 0.009 0.045 0.078 0.120 0.212 0.113 0.067 

Locus 1436 : 
2 alleles
12.3% missing data
   4   (0.905) 0.978 0.947 0.981 0.870 0.990 0.968 0.928 0.949 
   2   (0.095) 0.022 0.053 0.019 0.130 0.010 0.032 0.072 0.051 

Locus 1437 : 
2 alleles
2.9% missing data
   1   (0.907) 0.253 0.998 0.986 0.923 0.974 0.843 0.965 0.930 
   3   (0.093) 0.747 0.002 0.014 0.077 0.026 0.157 0.035 0.070 

Locus 1438 : 
2 alleles
10.1% missing data
   2   (0.739) 0.654 0.977 0.628 0.609 0.963 0.883 0.849 0.752 
   4   (0.261) 0.346 0.023 0.372 0.391 0.037 0.117 0.151 0.248 

Locus 1439 : 
2 alleles
3.6% missing data
   1   (0.912) 0.890 0.941 0.980 0.914 0.948 0.689 0.936 0.956 
   3   (0.088) 0.110 0.059 0.020 0.086 0.052 0.311 0.064 0.044 

Locus 1440 : 
2 alleles
5.1% missing data
   3   (0.870) 0.256 0.714 0.959 0.942 0.306 0.613 0.805 0.962 
   1   (0.130) 0.744 0.286 0.041 0.058 0.694 0.387 0.195 0.038 

Locus 1441 : 
2 alleles
4.3% missing data
   1   (0.641) 0.603 0.640 0.524 0.724 0.575 0.571 0.625 0.664 
   4   (0.359) 0.397 0.360 0.476 0.276 0.425 0.429 0.375 0.336 

Locus 1442 : 
2 alleles
13.0% missing data
   4   (0.778) 0.849 0.714 0.938 0.656 0.621 0.746 0.758 0.875 
   2   (0.222) 0.151 0.286 0.062 0.344 0.379 0.254 0.242 0.125 

Locus 1443 : 
2 alleles
17.4% missing data
   1   (0.904) 0.986 0.975 0.903 0.952 0.988 0.857 0.811 0.965 
   4   (0.096) 0.014 0.025 0.097 0.048 0.012 0.143 0.189 0.035 

Locus 1444 : 
2 alleles
13.0% missing data
   2   (0.910) 0.975 0.711 0.971 0.936 0.972 0.968 0.947 0.930 
   4   (0.090) 0.025 0.289 0.029 0.064 0.028 0.032 0.053 0.070 

Locus 1445 : 
2 alleles
13.0% missing data
   2   (0.768) 0.897 0.708 0.731 0.789 0.734 0.298 0.826 0.795 
   1   (0.232) 0.103 0.292 0.269 0.211 0.266 0.702 0.174 0.205 

Locus 1446 : 
2 alleles
17.4% missing data
   2   (0.909) 0.990 0.995 0.501 0.981 0.837 0.743 0.627 0.989 
   3   (0.091) 0.010 0.005 0.499 0.019 0.163 0.257 0.373 0.011 

Locus 1447 : 
2 alleles
10.1% missing data
   2   (0.297) 0.448 0.022 0.103 0.210 0.028 0.550 0.325 0.344 
   4   (0.703) 0.552 0.978 0.897 0.790 0.972 0.450 0.675 0.656 

Locus 1448 : 
2 alleles
5.1% missing data
   1   (0.908) 0.832 0.979 0.977 0.917 0.993 0.965 0.939 0.939 
   4   (0.092) 0.168 0.021 0.023 0.083 0.007 0.035 0.061 0.061 

Locus 1449 : 
2 alleles
10.9% missing data
   3   (0.915) 0.910 0.853 0.958 0.920 0.995 0.719 0.947 0.957 
   4   (0.085) 0.090 0.147 0.042 0.080 0.005 0.281 0.053 0.043 

Locus 1450 : 
2 alleles
10.9% missing data
   1   (0.558) 0.426 0.502 0.847 0.532 0.929 0.501 0.565 0.519 
   3   (0.442) 0.574 0.498 0.153 0.468 0.071 0.499 0.435 0.481 

Locus 1451 : 
2 alleles
14.5% missing data
   4   (0.880) 0.935 0.986 0.566 0.919 0.870 0.877 0.941 0.907 
   1   (0.120) 0.065 0.014 0.434 0.081 0.130 0.123 0.059 0.093 

Locus 1452 : 
2 alleles
4.3% missing data
   1   (0.457) 0.498 0.032 0.194 0.497 0.420 0.622 0.440 0.502 
   3   (0.543) 0.502 0.968 0.806 0.503 0.580 0.378 0.560 0.498 

Locus 1453 : 
2 alleles
5.8% missing data
   3   (0.585) 0.576 0.779 0.143 0.693 0.052 0.295 0.405 0.768 
   1   (0.415) 0.424 0.221 0.857 0.307 0.948 0.705 0.595 0.232 

Locus 1454 : 
2 alleles
13.0% missing data
   2   (0.859) 0.966 0.986 0.759 0.884 0.650 0.875 0.852 0.922 
   4   (0.141) 0.034 0.014 0.241 0.116 0.350 0.125 0.148 0.078 

Locus 1455 : 
2 alleles
0.7% missing data
   1   (0.920) 0.942 0.998 0.829 0.895 0.998 0.926 0.984 0.945 
   3   (0.080) 0.058 0.002 0.171 0.105 0.002 0.074 0.016 0.055 

Locus 1456 : 
2 alleles
2.9% missing data
   2   (0.907) 0.969 0.992 0.949 0.941 0.989 0.506 0.940 0.937 
   4   (0.093) 0.031 0.008 0.051 0.059 0.011 0.494 0.060 0.063 

Locus 1457 : 
2 alleles
13.8% missing data
   2   (0.920) 0.906 0.989 0.980 0.941 0.914 0.962 0.952 0.946 
   4   (0.080) 0.094 0.011 0.020 0.059 0.086 0.038 0.048 0.054 

Locus 1458 : 
2 alleles
5.1% missing data
   3   (0.920) 0.891 0.996 0.986 0.956 0.984 0.957 0.974 0.888 
   1   (0.080) 0.109 0.004 0.014 0.044 0.016 0.043 0.026 0.112 

Locus 1459 : 
2 alleles
13.0% missing data
   4   (0.907) 0.980 0.993 0.979 0.862 0.942 0.986 0.953 0.935 
   2   (0.093) 0.020 0.007 0.021 0.138 0.058 0.014 0.047 0.065 

Locus 1460 : 
2 alleles
12.3% missing data
   2   (0.091) 0.006 0.083 0.464 0.025 0.319 0.230 0.185 0.016 
   4   (0.909) 0.994 0.917 0.536 0.975 0.681 0.770 0.815 0.984 

Locus 1461 : 
2 alleles
2.2% missing data
   2   (0.163) 0.053 0.981 0.267 0.212 0.026 0.059 0.086 0.093 
   4   (0.837) 0.947 0.019 0.733 0.788 0.974 0.941 0.914 0.907 

Locus 1462 : 
2 alleles
18.1% missing data
   3   (0.857) 0.972 0.799 0.942 0.832 0.970 0.776 0.914 0.867 
   1   (0.143) 0.028 0.201 0.058 0.168 0.030 0.224 0.086 0.133 

Locus 1463 : 
2 alleles
10.1% missing data
   2   (0.150) 0.282 0.005 0.015 0.196 0.048 0.086 0.022 0.412 
   3   (0.850) 0.718 0.995 0.985 0.804 0.952 0.914 0.978 0.588 

Locus 1464 : 
2 alleles
16.7% missing data
   1   (0.866) 0.852 0.981 0.953 0.891 0.888 0.769 0.745 0.946 
   3   (0.134) 0.148 0.019 0.047 0.109 0.112 0.231 0.255 0.054 

Locus 1465 : 
2 alleles
2.2% missing data
   2   (0.883) 0.966 0.989 0.969 0.917 0.928 0.955 0.912 0.882 
   4   (0.117) 0.034 0.011 0.031 0.083 0.072 0.045 0.088 0.118 

Locus 1466 : 
2 alleles
10.9% missing data
   2   (0.798) 0.904 0.893 0.876 0.806 0.952 0.832 0.762 0.841 
   4   (0.202) 0.096 0.107 0.124 0.194 0.048 0.168 0.238 0.159 

Locus 1467 : 
2 alleles
2.9% missing data
   1   (0.883) 0.944 0.987 0.957 0.911 0.896 0.628 0.910 0.912 
   2   (0.117) 0.056 0.013 0.043 0.089 0.104 0.372 0.090 0.088 

Locus 1468 : 
2 alleles
5.8% missing data
   2   (0.083) 0.024 0.048 0.411 0.052 0.182 0.039 0.043 0.035 
   4   (0.917) 0.976 0.952 0.589 0.948 0.818 0.961 0.957 0.965 

Locus 1469 : 
2 alleles
13.8% missing data
   4   (0.639) 0.704 0.965 0.540 0.736 0.551 0.354 0.622 0.636 
   2   (0.361) 0.296 0.035 0.460 0.264 0.449 0.646 0.378 0.364 

Locus 1470 : 
2 alleles
2.9% missing data
   2   (0.894) 0.986 0.877 0.968 0.930 0.981 0.970 0.822 0.951 
   4   (0.106) 0.014 0.123 0.032 0.070 0.019 0.030 0.178 0.049 

Locus 1471 : 
2 alleles
2.9% missing data
   1   (0.885) 0.978 0.973 0.975 0.853 0.992 0.622 0.952 0.884 
   3   (0.115) 0.022 0.027 0.025 0.147 0.008 0.378 0.048 0.116 

Locus 1472 : 
2 alleles
7.2% missing data
   3   (0.735) 0.770 0.980 0.572 0.769 0.369 0.897 0.794 0.740 
   1   (0.265) 0.230 0.020 0.428 0.231 0.631 0.103 0.206 0.260 

Locus 1473 : 
2 alleles
5.8% missing data
   1   (0.748) 0.818 0.983 0.664 0.754 0.460 0.842 0.805 0.768 
   3   (0.252) 0.182 0.017 0.336 0.246 0.540 0.158 0.195 0.232 

Locus 1474 : 
2 alleles
10.9% missing data
   2   (0.888) 0.961 0.802 0.767 0.919 0.990 0.965 0.956 0.898 
   4   (0.112) 0.039 0.198 0.233 0.081 0.010 0.035 0.044 0.102 

Locus 1475 : 
2 alleles
2.9% missing data
   3   (0.939) 0.980 0.999 0.995 0.936 0.989 0.996 0.993 0.868 
   1   (0.061) 0.020 0.001 0.005 0.064 0.011 0.004 0.007 0.132 

Locus 1476 : 
2 alleles
2.2% missing data
   2   (0.815) 0.847 0.233 0.964 0.777 0.896 0.877 0.916 0.788 
   4   (0.185) 0.153 0.767 0.036 0.223 0.104 0.123 0.084 0.212 

Locus 1477 : 
2 alleles
9.4% missing data
   4   (0.935) 0.992 0.998 0.993 0.915 0.978 0.996 0.991 0.893 
   2   (0.065) 0.008 0.002 0.007 0.085 0.022 0.004 0.009 0.107 

Locus 1478 : 
2 alleles
12.3% missing data
   3   (0.774) 0.842 0.829 0.924 0.771 0.143 0.909 0.896 0.690 
   1   (0.226) 0.158 0.171 0.076 0.229 0.857 0.091 0.104 0.310 

Locus 1479 : 
2 alleles
12.3% missing data
   1   (0.838) 0.956 0.894 0.961 0.872 0.826 0.836 0.813 0.868 
   3   (0.162) 0.044 0.106 0.039 0.128 0.174 0.164 0.187 0.132 

Locus 1480 : 
2 alleles
13.8% missing data
   2   (0.917) 0.989 0.955 0.803 0.973 0.994 0.986 0.889 0.974 
   4   (0.083) 0.011 0.045 0.197 0.027 0.006 0.014 0.111 0.026 

Locus 1481 : 
2 alleles
18.8% missing data
   1   (0.121) 0.029 0.034 0.031 0.144 0.218 0.073 0.071 0.103 
   3   (0.879) 0.971 0.966 0.969 0.856 0.782 0.927 0.929 0.897 

Locus 1482 : 
2 alleles
16.7% missing data
   3   (0.618) 0.468 0.585 0.185 0.633 0.677 0.702 0.621 0.704 
   1   (0.382) 0.532 0.415 0.815 0.367 0.323 0.298 0.379 0.296 

Locus 1483 : 
2 alleles
11.6% missing data
   4   (0.889) 0.962 0.990 0.973 0.898 0.864 0.930 0.955 0.856 
   2   (0.111) 0.038 0.010 0.027 0.102 0.136 0.070 0.045 0.144 

Locus 1484 : 
2 alleles
0.7% missing data
   3   (0.869) 0.974 0.989 0.916 0.915 0.980 0.803 0.880 0.881 
   1   (0.131) 0.026 0.011 0.084 0.085 0.020 0.197 0.120 0.119 

Locus 1485 : 
2 alleles
13.0% missing data
   4   (0.397) 0.173 0.327 0.649 0.333 0.408 0.290 0.305 0.484 
   2   (0.603) 0.827 0.673 0.351 0.667 0.592 0.710 0.695 0.516 

Locus 1486 : 
2 alleles
11.6% missing data
   1   (0.910) 0.966 0.950 0.978 0.942 0.878 0.936 0.945 0.926 
   2   (0.090) 0.034 0.050 0.022 0.058 0.122 0.064 0.055 0.074 

Locus 1487 : 
2 alleles
3.6% missing data
   2   (0.850) 0.847 0.901 0.964 0.890 0.966 0.540 0.903 0.831 
   3   (0.150) 0.153 0.099 0.036 0.110 0.034 0.460 0.097 0.169 

Locus 1488 : 
2 alleles
10.9% missing data
   1   (0.202) 0.097 0.021 0.057 0.162 0.527 0.311 0.160 0.224 
   3   (0.798) 0.903 0.979 0.943 0.838 0.473 0.689 0.840 0.776 

Locus 1489 : 
2 alleles
5.1% missing data
   1   (0.902) 0.986 0.750 0.972 0.918 0.995 0.939 0.805 0.973 
   3   (0.098) 0.014 0.250 0.028 0.082 0.005 0.061 0.195 0.027 

Locus 1490 : 
2 alleles
10.9% missing data
   4   (0.908) 0.900 0.981 0.982 0.877 0.995 0.958 0.953 0.937 
   1   (0.092) 0.100 0.019 0.018 0.123 0.005 0.042 0.047 0.063 

Locus 1491 : 
2 alleles
11.6% missing data
   1   (0.838) 0.951 0.860 0.961 0.884 0.977 0.866 0.848 0.824 
   4   (0.162) 0.049 0.140 0.039 0.116 0.023 0.134 0.152 0.176 

Locus 1492 : 
2 alleles
2.9% missing data
   4   (0.735) 0.784 0.552 0.888 0.728 0.976 0.867 0.762 0.724 
   2   (0.265) 0.216 0.448 0.112 0.272 0.024 0.133 0.238 0.276 

Locus 1493 : 
2 alleles
9.4% missing data
   1   (0.919) 0.924 0.987 0.981 0.930 0.938 0.972 0.968 0.927 
   3   (0.081) 0.076 0.013 0.019 0.070 0.062 0.028 0.032 0.073 

Locus 1494 : 
2 alleles
15.9% missing data
   4   (0.912) 0.982 0.993 0.972 0.922 0.983 0.981 0.901 0.958 
   2   (0.088) 0.018 0.007 0.028 0.078 0.017 0.019 0.099 0.042 

Locus 1495 : 
2 alleles
14.5% missing data
   1   (0.827) 0.367 0.985 0.797 0.785 0.976 0.787 0.889 0.874 
   3   (0.173) 0.633 0.015 0.203 0.215 0.024 0.213 0.111 0.126 

Locus 1496 : 
2 alleles
4.3% missing data
   3   (0.768) 0.297 0.888 0.915 0.783 0.019 0.658 0.768 0.854 
   1   (0.232) 0.703 0.112 0.085 0.217 0.981 0.342 0.232 0.146 

Locus 1497 : 
2 alleles
3.6% missing data
   2   (0.834) 0.712 0.988 0.961 0.774 0.913 0.949 0.948 0.739 
   4   (0.166) 0.288 0.012 0.039 0.226 0.087 0.051 0.052 0.261 

Locus 1498 : 
2 alleles
11.6% missing data
   2   (0.907) 0.986 0.922 0.968 0.929 0.844 0.980 0.907 0.954 
   4   (0.093) 0.014 0.078 0.032 0.071 0.156 0.020 0.093 0.046 

Locus 1499 : 
2 alleles
13.0% missing data
   4   (0.889) 0.980 0.866 0.953 0.924 0.964 0.839 0.817 0.952 
   2   (0.111) 0.020 0.134 0.047 0.076 0.036 0.161 0.183 0.048 

Locus 1500 : 
2 alleles
5.1% missing data
   1   (0.182) 0.074 0.326 0.043 0.174 0.815 0.079 0.069 0.247 
   3   (0.818) 0.926 0.674 0.957 0.826 0.185 0.921 0.931 0.753 

Locus 1501 : 
2 alleles
1.4% missing data
   1   (0.870) 0.889 0.570 0.960 0.882 0.985 0.975 0.914 0.890 
   2   (0.130) 0.111 0.430 0.040 0.118 0.015 0.025 0.086 0.110 

Locus 1502 : 
2 alleles
10.9% missing data
   4   (0.850) 0.926 0.839 0.942 0.904 0.862 0.802 0.828 0.884 
   1   (0.150) 0.074 0.161 0.058 0.096 0.138 0.198 0.172 0.116 

Locus 1503 : 
2 alleles
2.2% missing data
   1   (0.910) 0.894 0.989 0.969 0.950 0.418 0.920 0.926 0.957 
   3   (0.090) 0.106 0.011 0.031 0.050 0.582 0.080 0.074 0.043 

Locus 1504 : 
2 alleles
3.6% missing data
   1   (0.897) 0.953 0.977 0.987 0.910 0.920 0.466 0.967 0.868 
   3   (0.103) 0.047 0.023 0.013 0.090 0.080 0.534 0.033 0.132 

Locus 1505 : 
2 alleles
10.1% missing data
   1   (0.478) 0.146 0.565 0.308 0.527 0.045 0.242 0.477 0.529 
   4   (0.522) 0.854 0.435 0.692 0.473 0.955 0.758 0.523 0.471 

Locus 1506 : 
2 alleles
1.4% missing data
   1   (0.546) 0.734 0.053 0.430 0.638 0.075 0.802 0.355 0.694 
   4   (0.454) 0.266 0.947 0.570 0.362 0.925 0.198 0.645 0.306 

Locus 1507 : 
2 alleles
2.9% missing data
   4   (0.855) 0.981 0.888 0.971 0.875 0.959 0.897 0.868 0.862 
   3   (0.145) 0.019 0.112 0.029 0.125 0.041 0.103 0.132 0.138 

Locus 1508 : 
2 alleles
10.9% missing data
   1   (0.894) 0.982 0.894 0.957 0.886 0.980 0.788 0.891 0.952 
   3   (0.106) 0.018 0.106 0.043 0.114 0.020 0.212 0.109 0.048 

Locus 1509 : 
2 alleles
10.9% missing data
   1   (0.273) 0.394 0.350 0.302 0.296 0.268 0.302 0.292 0.186 
   3   (0.727) 0.606 0.650 0.698 0.704 0.732 0.698 0.708 0.814 

Locus 1510 : 
2 alleles
12.3% missing data
   4   (0.906) 0.962 0.930 0.914 0.939 0.986 0.850 0.903 0.951 
   3   (0.094) 0.038 0.070 0.086 0.061 0.014 0.150 0.097 0.049 

Locus 1511 : 
2 alleles
0.7% missing data
   1   (0.931) 0.990 0.998 0.994 0.930 0.998 0.996 0.992 0.822 
   2   (0.069) 0.010 0.002 0.006 0.070 0.002 0.004 0.008 0.178 

Locus 1512 : 
2 alleles
3.6% missing data
   2   (0.734) 0.830 0.095 0.889 0.772 0.040 0.746 0.670 0.846 
   3   (0.266) 0.170 0.905 0.111 0.228 0.960 0.254 0.330 0.154 

Locus 1513 : 
2 alleles
13.0% missing data
   4   (0.871) 0.874 0.994 0.975 0.879 0.722 0.776 0.960 0.801 
   2   (0.129) 0.126 0.006 0.025 0.121 0.278 0.224 0.040 0.199 

Locus 1514 : 
2 alleles
1.4% missing data
   2   (0.879) 0.966 0.989 0.965 0.913 0.993 0.685 0.901 0.894 
   3   (0.121) 0.034 0.011 0.035 0.087 0.007 0.315 0.099 0.106 

Locus 1515 : 
2 alleles
2.9% missing data
   4   (0.814) 0.580 0.977 0.627 0.731 0.821 0.893 0.856 0.903 
   2   (0.186) 0.420 0.023 0.373 0.269 0.179 0.107 0.144 0.097 

Locus 1516 : 
2 alleles
12.3% missing data
   4   (0.696) 0.465 0.708 0.907 0.704 0.695 0.662 0.758 0.657 
   1   (0.304) 0.535 0.292 0.093 0.296 0.305 0.338 0.242 0.343 

Locus 1517 : 
2 alleles
5.8% missing data
   1   (0.373) 0.306 0.363 0.093 0.489 0.037 0.364 0.259 0.461 
   4   (0.627) 0.694 0.637 0.907 0.511 0.963 0.636 0.741 0.539 

Locus 1518 : 
2 alleles
15.2% missing data
   4   (0.663) 0.780 0.959 0.911 0.553 0.640 0.486 0.722 0.646 
   2   (0.337) 0.220 0.041 0.089 0.447 0.360 0.514 0.278 0.354 

Locus 1519 : 
2 alleles
17.4% missing data
   2   (0.752) 0.888 0.963 0.762 0.729 0.941 0.828 0.808 0.724 
   4   (0.248) 0.112 0.037 0.238 0.271 0.059 0.172 0.192 0.276 

Locus 1520 : 
2 alleles
2.2% missing data
   1   (0.134) 0.032 0.294 0.061 0.080 0.015 0.161 0.143 0.105 
   3   (0.866) 0.968 0.706 0.939 0.920 0.985 0.839 0.857 0.895 

Locus 1521 : 
2 alleles
12.3% missing data
   1   (0.094) 0.063 0.070 0.063 0.141 0.013 0.014 0.054 0.051 
   3   (0.906) 0.937 0.930 0.937 0.859 0.987 0.986 0.946 0.949 

Locus 1522 : 
2 alleles
2.9% missing data
   2   (0.912) 0.972 0.997 0.980 0.892 0.995 0.696 0.971 0.922 
   3   (0.088) 0.028 0.003 0.020 0.108 0.005 0.304 0.029 0.078 

Locus 1523 : 
2 alleles
10.9% missing data
   2   (0.908) 0.984 0.986 0.983 0.940 0.971 0.985 0.965 0.868 
   4   (0.092) 0.016 0.014 0.017 0.060 0.029 0.015 0.035 0.132 

Locus 1524 : 
2 alleles
15.9% missing data
   4   (0.703) 0.505 0.623 0.745 0.653 0.977 0.783 0.763 0.717 
   2   (0.297) 0.495 0.377 0.255 0.347 0.023 0.217 0.237 0.283 

Locus 1525 : 
2 alleles
4.3% missing data
   4   (0.892) 0.974 0.967 0.971 0.924 0.992 0.334 0.946 0.898 
   1   (0.108) 0.026 0.033 0.029 0.076 0.008 0.666 0.054 0.102 

Locus 1526 : 
2 alleles
13.0% missing data
   2   (0.667) 0.628 0.781 0.882 0.590 0.747 0.735 0.875 0.452 
   4   (0.333) 0.372 0.219 0.118 0.410 0.253 0.265 0.125 0.548 

Locus 1527 : 
2 alleles
7.2% missing data
   3   (0.914) 0.973 0.996 0.632 0.952 0.953 0.944 0.973 0.929 
   1   (0.086) 0.027 0.004 0.368 0.048 0.047 0.056 0.027 0.071 

Locus 1528 : 
2 alleles
3.6% missing data
   1   (0.718) 0.844 0.953 0.888 0.765 0.424 0.406 0.610 0.793 
   4   (0.282) 0.156 0.047 0.112 0.235 0.576 0.594 0.390 0.207 

Locus 1529 : 
2 alleles
15.2% missing data
   4   (0.662) 0.365 0.587 0.662 0.619 0.954 0.636 0.663 0.725 
   2   (0.338) 0.635 0.413 0.338 0.381 0.046 0.364 0.337 0.275 

Locus 1530 : 
2 alleles
6.5% missing data
   2   (0.841) 0.872 0.981 0.956 0.781 0.977 0.545 0.869 0.891 
   4   (0.159) 0.128 0.019 0.044 0.219 0.023 0.455 0.131 0.109 

Locus 1531 : 
2 alleles
5.1% missing data
   1   (0.868) 0.651 0.991 0.679 0.845 0.973 0.906 0.933 0.921 
   3   (0.132) 0.349 0.009 0.321 0.155 0.027 0.094 0.067 0.079 

Locus 1532 : 
2 alleles
18.1% missing data
   1   (0.911) 0.945 0.991 0.971 0.950 0.931 0.937 0.898 0.951 
   3   (0.089) 0.055 0.009 0.029 0.050 0.069 0.063 0.102 0.049 

Locus 1533 : 
2 alleles
0.7% missing data
   2   (0.903) 0.918 0.997 0.988 0.872 0.986 0.950 0.982 0.825 
   4   (0.097) 0.082 0.003 0.012 0.128 0.014 0.050 0.018 0.175 

Locus 1534 : 
2 alleles
1.4% missing data
   2   (0.839) 0.721 0.992 0.635 0.914 0.979 0.810 0.823 0.894 
   4   (0.161) 0.279 0.008 0.365 0.086 0.021 0.190 0.177 0.106 

Locus 1535 : 
2 alleles
2.9% missing data
   4   (0.891) 0.957 0.887 0.979 0.882 0.948 0.977 0.973 0.823 
   2   (0.109) 0.043 0.113 0.021 0.118 0.052 0.023 0.027 0.177 

Locus 1536 : 
2 alleles
3.6% missing data
   4   (0.924) 0.983 0.996 0.962 0.960 0.992 0.947 0.925 0.961 
   3   (0.076) 0.017 0.004 0.038 0.040 0.008 0.053 0.075 0.039 

Locus 1537 : 
2 alleles
1.4% missing data
   2   (0.939) 0.948 0.999 0.995 0.900 0.998 0.971 0.993 0.910 
   1   (0.061) 0.052 0.001 0.005 0.100 0.002 0.029 0.007 0.090 

Locus 1538 : 
2 alleles
3.6% missing data
   2   (0.157) 0.691 0.035 0.068 0.095 0.015 0.469 0.168 0.106 
   3   (0.843) 0.309 0.965 0.932 0.905 0.985 0.531 0.832 0.894 

Locus 1539 : 
2 alleles
13.0% missing data
   1   (0.870) 0.975 0.877 0.571 0.930 0.892 0.851 0.907 0.908 
   3   (0.130) 0.025 0.123 0.429 0.070 0.108 0.149 0.093 0.092 

Locus 1540 : 
2 alleles
2.2% missing data
   2   (0.913) 0.954 0.990 0.977 0.964 0.724 0.694 0.900 0.960 
   4   (0.087) 0.046 0.010 0.023 0.036 0.276 0.306 0.100 0.040 

Locus 1541 : 
2 alleles
2.2% missing data
   1   (0.768) 0.429 0.936 0.710 0.835 0.972 0.551 0.814 0.775 
   4   (0.232) 0.571 0.064 0.290 0.165 0.028 0.449 0.186 0.225 

Locus 1542 : 
2 alleles
14.5% missing data
   2   (0.849) 0.926 0.973 0.946 0.876 0.672 0.922 0.735 0.926 
   4   (0.151) 0.074 0.027 0.054 0.124 0.328 0.078 0.265 0.074 

Locus 1543 : 
2 alleles
4.3% missing data
   3   (0.844) 0.934 0.904 0.918 0.848 0.978 0.871 0.887 0.845 
   1   (0.156) 0.066 0.096 0.082 0.152 0.022 0.129 0.113 0.155 

Locus 1544 : 
2 alleles
7.2% missing data
   1   (0.875) 0.776 0.910 0.942 0.852 0.945 0.890 0.831 0.951 
   3   (0.125) 0.224 0.090 0.058 0.148 0.055 0.110 0.169 0.049 

Locus 1545 : 
2 alleles
4.3% missing data
   1   (0.797) 0.899 0.767 0.588 0.855 0.830 0.651 0.828 0.838 
   2   (0.203) 0.101 0.233 0.412 0.145 0.170 0.349 0.172 0.162 

Locus 1546 : 
2 alleles
11.6% missing data
   4   (0.927) 0.992 0.986 0.993 0.913 0.973 0.993 0.989 0.852 
   2   (0.073) 0.008 0.014 0.007 0.087 0.027 0.007 0.011 0.148 

Locus 1547 : 
2 alleles
5.1% missing data
   4   (0.883) 0.902 0.755 0.953 0.913 0.965 0.911 0.871 0.932 
   1   (0.117) 0.098 0.245 0.047 0.087 0.035 0.089 0.129 0.068 

Locus 1548 : 
2 alleles
13.0% missing data
   1   (0.864) 0.919 0.886 0.970 0.818 0.933 0.948 0.884 0.908 
   2   (0.136) 0.081 0.114 0.030 0.182 0.067 0.052 0.116 0.092 

Locus 1549 : 
2 alleles
13.0% missing data
   1   (0.928) 0.749 0.998 0.991 0.910 0.997 0.920 0.990 0.892 
   4   (0.072) 0.251 0.002 0.009 0.090 0.003 0.080 0.010 0.108 

Locus 1550 : 
2 alleles
5.1% missing data
   2   (0.793) 0.834 0.981 0.951 0.699 0.976 0.775 0.865 0.785 
   3   (0.207) 0.166 0.019 0.049 0.301 0.024 0.225 0.135 0.215 

Locus 1551 : 
2 alleles
14.5% missing data
   1   (0.839) 0.980 0.983 0.954 0.897 0.831 0.794 0.555 0.938 
   3   (0.161) 0.020 0.017 0.046 0.103 0.169 0.206 0.445 0.062 

Locus 1552 : 
2 alleles
3.6% missing data
   1   (0.890) 0.981 0.979 0.951 0.933 0.823 0.877 0.909 0.911 
   3   (0.110) 0.019 0.021 0.049 0.067 0.177 0.123 0.091 0.089 

Locus 1553 : 
2 alleles
1.4% missing data
   4   (0.921) 0.949 0.988 0.976 0.930 0.988 0.964 0.863 0.980 
   2   (0.079) 0.051 0.012 0.024 0.070 0.012 0.036 0.137 0.020 

Locus 1554 : 
2 alleles
11.6% missing data
   1   (0.815) 0.797 0.992 0.439 0.867 0.645 0.702 0.829 0.888 
   3   (0.185) 0.203 0.008 0.561 0.133 0.355 0.298 0.171 0.112 

Locus 1555 : 
2 alleles
10.1% missing data
   2   (0.299) 0.374 0.034 0.095 0.228 0.514 0.423 0.263 0.370 
   4   (0.701) 0.626 0.966 0.905 0.772 0.486 0.577 0.737 0.630 

Locus 1556 : 
2 alleles
4.3% missing data
   3   (0.793) 0.927 0.972 0.942 0.675 0.914 0.568 0.782 0.869 
   1   (0.207) 0.073 0.028 0.058 0.325 0.086 0.432 0.218 0.131 

Locus 1557 : 
2 alleles
2.9% missing data
   2   (0.428) 0.604 0.460 0.109 0.492 0.972 0.717 0.303 0.470 
   3   (0.572) 0.396 0.540 0.891 0.508 0.028 0.283 0.697 0.530 

Locus 1558 : 
2 alleles
15.2% missing data
   4   (0.144) 0.153 0.009 0.091 0.107 0.795 0.703 0.087 0.097 
   2   (0.856) 0.847 0.991 0.909 0.893 0.205 0.297 0.913 0.903 

Locus 1559 : 
2 alleles
5.1% missing data
   1   (0.782) 0.883 0.583 0.623 0.834 0.969 0.781 0.759 0.849 
   4   (0.218) 0.117 0.417 0.377 0.166 0.031 0.219 0.241 0.151 

Locus 1560 : 
2 alleles
10.9% missing data
   1   (0.904) 0.915 0.989 0.937 0.911 0.993 0.861 0.938 0.939 
   4   (0.096) 0.085 0.011 0.063 0.089 0.007 0.139 0.062 0.061 

Locus 1561 : 
2 alleles
2.9% missing data
   3   (0.873) 0.938 0.978 0.947 0.894 0.608 0.844 0.820 0.944 
   1   (0.127) 0.062 0.022 0.053 0.106 0.392 0.156 0.180 0.056 

Locus 1562 : 
2 alleles
15.2% missing data
   2   (0.919) 0.982 0.841 0.983 0.911 0.993 0.987 0.954 0.951 
   4   (0.081) 0.018 0.159 0.017 0.089 0.007 0.013 0.046 0.049 

Locus 1563 : 
2 alleles
15.9% missing data
   1   (0.625) 0.821 0.952 0.899 0.575 0.579 0.585 0.560 0.648 
   4   (0.375) 0.179 0.048 0.101 0.425 0.421 0.415 0.440 0.352 

Locus 1564 : 
2 alleles
12.3% missing data
   2   (0.859) 0.989 0.824 0.196 0.959 0.776 0.856 0.606 0.968 
   4   (0.141) 0.011 0.176 0.804 0.041 0.224 0.144 0.394 0.032 

Locus 1565 : 
2 alleles
2.9% missing data
   3   (0.813) 0.916 0.738 0.923 0.794 0.983 0.689 0.846 0.838 
   1   (0.187) 0.084 0.262 0.077 0.206 0.017 0.311 0.154 0.162 

Locus 1566 : 
2 alleles
13.8% missing data
   2   (0.902) 0.916 0.971 0.975 0.933 0.924 0.973 0.877 0.950 
   4   (0.098) 0.084 0.029 0.025 0.067 0.076 0.027 0.123 0.050 

Locus 1567 : 
2 alleles
5.8% missing data
   2   (0.889) 0.921 0.992 0.971 0.881 0.647 0.982 0.925 0.922 
   4   (0.111) 0.079 0.008 0.029 0.119 0.353 0.018 0.075 0.078 

Locus 1568 : 
2 alleles
11.6% missing data
   1   (0.768) 0.733 0.069 0.933 0.787 0.728 0.646 0.773 0.830 
   3   (0.232) 0.267 0.931 0.067 0.213 0.272 0.354 0.227 0.170 

Locus 1569 : 
2 alleles
3.6% missing data
   2   (0.626) 0.560 0.688 0.284 0.688 0.664 0.584 0.694 0.612 
   4   (0.374) 0.440 0.312 0.716 0.312 0.336 0.416 0.306 0.388 

Locus 1570 : 
2 alleles
16.7% missing data
   1   (0.375) 0.623 0.025 0.220 0.460 0.671 0.293 0.294 0.384 
   4   (0.625) 0.377 0.975 0.780 0.540 0.329 0.707 0.706 0.616 

Locus 1571 : 
2 alleles
10.9% missing data
   3   (0.877) 0.925 0.894 0.928 0.893 0.807 0.739 0.904 0.917 
   2   (0.123) 0.075 0.106 0.072 0.107 0.193 0.261 0.096 0.083 

Locus 1572 : 
2 alleles
12.3% missing data
   1   (0.113) 0.086 0.052 0.108 0.087 0.012 0.091 0.088 0.087 
   3   (0.887) 0.914 0.948 0.892 0.913 0.988 0.909 0.912 0.913 

Locus 1573 : 
2 alleles
13.8% missing data
   1   (0.617) 0.601 0.539 0.891 0.588 0.925 0.626 0.542 0.649 
   3   (0.383) 0.399 0.461 0.109 0.412 0.075 0.374 0.458 0.351 

Locus 1574 : 
2 alleles
11.6% missing data
   2   (0.590) 0.506 0.960 0.900 0.561 0.682 0.357 0.680 0.479 
   4   (0.410) 0.494 0.040 0.100 0.439 0.318 0.643 0.320 0.521 

Locus 1575 : 
2 alleles
18.1% missing data
   3   (0.912) 0.996 0.900 0.735 0.981 0.805 0.850 0.635 0.989 
   1   (0.088) 0.004 0.100 0.265 0.019 0.195 0.150 0.365 0.011 

Locus 1576 : 
2 alleles
3.6% missing data
   3   (0.919) 0.945 0.942 0.981 0.903 0.985 0.964 0.975 0.925 
   1   (0.081) 0.055 0.058 0.019 0.097 0.015 0.036 0.025 0.075 

Locus 1577 : 
2 alleles
9.4% missing data
   2   (0.907) 0.982 0.922 0.978 0.914 0.971 0.916 0.945 0.925 
   4   (0.093) 0.018 0.078 0.022 0.086 0.029 0.084 0.055 0.075 

Locus 1578 : 
2 alleles
11.6% missing data
   1   (0.702) 0.268 0.647 0.902 0.737 0.611 0.662 0.677 0.744 
   3   (0.298) 0.732 0.353 0.098 0.263 0.389 0.338 0.323 0.256 

Locus 1579 : 
2 alleles
11.6% missing data
   3   (0.909) 0.965 0.994 0.655 0.947 0.936 0.787 0.948 0.958 
   1   (0.091) 0.035 0.006 0.345 0.053 0.064 0.213 0.052 0.042 

Locus 1580 : 
2 alleles
8.7% missing data
   2   (0.909) 0.953 0.985 0.983 0.935 0.886 0.745 0.952 0.924 
   4   (0.091) 0.047 0.015 0.017 0.065 0.114 0.255 0.048 0.076 

Locus 1581 : 
2 alleles
14.5% missing data
   2   (0.831) 0.627 0.870 0.683 0.904 0.138 0.808 0.852 0.909 
   4   (0.169) 0.373 0.130 0.317 0.096 0.862 0.192 0.148 0.091 

Locus 1582 : 
2 alleles
5.8% missing data
   4   (0.891) 0.979 0.989 0.964 0.917 0.827 0.979 0.848 0.945 
   1   (0.109) 0.021 0.011 0.036 0.083 0.173 0.021 0.152 0.055 

Locus 1583 : 
2 alleles
1.4% missing data
   2   (0.909) 0.962 0.674 0.981 0.953 0.918 0.978 0.960 0.899 
   3   (0.091) 0.038 0.326 0.019 0.047 0.082 0.022 0.040 0.101 

Locus 1584 : 
2 alleles
2.2% missing data
   1   (0.678) 0.765 0.929 0.719 0.755 0.591 0.797 0.748 0.577 
   2   (0.322) 0.235 0.071 0.281 0.245 0.409 0.203 0.252 0.423 

Locus 1585 : 
2 alleles
3.6% missing data
   1   (0.911) 0.585 0.890 0.964 0.968 0.685 0.694 0.915 0.963 
   3   (0.089) 0.415 0.110 0.036 0.032 0.315 0.306 0.085 0.037 

Locus 1586 : 
2 alleles
13.0% missing data
   2   (0.325) 0.713 0.212 0.080 0.522 0.046 0.361 0.216 0.320 
   3   (0.675) 0.287 0.788 0.920 0.478 0.954 0.639 0.784 0.680 

Locus 1587 : 
2 alleles
4.3% missing data
   3   (0.226) 0.347 0.022 0.461 0.216 0.031 0.263 0.157 0.207 
   4   (0.774) 0.653 0.978 0.539 0.784 0.969 0.737 0.843 0.793 

Locus 1588 : 
2 alleles
5.1% missing data
   1   (0.944) 0.987 0.999 0.995 0.950 0.998 0.993 0.993 0.889 
   3   (0.056) 0.013 0.001 0.005 0.050 0.002 0.007 0.007 0.111 

Locus 1589 : 
2 alleles
3.6% missing data
   3   (0.813) 0.804 0.965 0.678 0.868 0.985 0.795 0.875 0.804 
   2   (0.187) 0.196 0.035 0.322 0.132 0.015 0.205 0.125 0.196 

Locus 1590 : 
2 alleles
4.3% missing data
   4   (0.923) 0.974 0.971 0.977 0.909 0.913 0.988 0.954 0.964 
   2   (0.077) 0.026 0.029 0.023 0.091 0.087 0.012 0.046 0.036 

Locus 1591 : 
2 alleles
6.5% missing data
   1   (0.887) 0.912 0.986 0.522 0.892 0.964 0.690 0.903 0.964 
   4   (0.113) 0.088 0.014 0.478 0.108 0.036 0.310 0.097 0.036 

Locus 1592 : 
2 alleles
5.1% missing data
   4   (0.870) 0.832 0.986 0.970 0.838 0.991 0.962 0.890 0.908 
   2   (0.130) 0.168 0.014 0.030 0.162 0.009 0.038 0.110 0.092 

Locus 1593 : 
2 alleles
2.2% missing data
   3   (0.897) 0.943 0.995 0.793 0.879 0.997 0.945 0.974 0.908 
   1   (0.103) 0.057 0.005 0.207 0.121 0.003 0.055 0.026 0.092 

Locus 1594 : 
2 alleles
12.3% missing data
   2   (0.637) 0.695 0.734 0.535 0.665 0.655 0.638 0.734 0.572 
   4   (0.363) 0.305 0.266 0.465 0.335 0.345 0.362 0.266 0.428 

Locus 1595 : 
2 alleles
3.6% missing data
   2   (0.860) 0.895 0.925 0.975 0.730 0.956 0.348 0.953 0.870 
   3   (0.140) 0.105 0.075 0.025 0.270 0.044 0.652 0.047 0.130 

Locus 1596 : 
2 alleles
14.5% missing data
   2   (0.843) 0.941 0.989 0.360 0.812 0.750 0.923 0.948 0.849 
   4   (0.157) 0.059 0.011 0.640 0.188 0.250 0.077 0.052 0.151 

Locus 1597 : 
2 alleles
18.1% missing data
   2   (0.813) 0.920 0.978 0.224 0.869 0.121 0.899 0.855 0.888 
   3   (0.187) 0.080 0.022 0.776 0.131 0.879 0.101 0.145 0.112 

Locus 1598 : 
2 alleles
4.3% missing data
   1   (0.908) 0.951 0.880 0.839 0.922 0.997 0.968 0.976 0.918 
   3   (0.092) 0.049 0.120 0.161 0.078 0.003 0.032 0.024 0.082 

Locus 1599 : 
2 alleles
5.1% missing data
   1   (0.226) 0.056 0.028 0.057 0.167 0.028 0.230 0.305 0.226 
   3   (0.774) 0.944 0.972 0.943 0.833 0.972 0.770 0.695 0.774 

Locus 1600 : 
2 alleles
4.3% missing data
   1   (0.801) 0.848 0.973 0.535 0.790 0.959 0.649 0.881 0.825 
   3   (0.199) 0.152 0.027 0.465 0.210 0.041 0.351 0.119 0.175 

Locus 1601 : 
2 alleles
4.3% missing data
   2   (0.922) 0.988 0.991 0.956 0.971 0.977 0.969 0.889 0.962 
   3   (0.078) 0.012 0.009 0.044 0.029 0.023 0.031 0.111 0.038 

Locus 1602 : 
2 alleles
3.6% missing data
   1   (0.081) 0.027 0.003 0.275 0.063 0.029 0.027 0.021 0.064 
   3   (0.919) 0.973 0.997 0.725 0.937 0.971 0.973 0.979 0.936 

Locus 1603 : 
2 alleles
2.9% missing data
   1   (0.887) 0.941 0.921 0.953 0.927 0.903 0.916 0.868 0.929 
   3   (0.113) 0.059 0.079 0.047 0.073 0.097 0.084 0.132 0.071 

Locus 1604 : 
2 alleles
2.2% missing data
   1   (0.208) 0.061 0.157 0.060 0.175 0.019 0.254 0.141 0.293 
   3   (0.792) 0.939 0.843 0.940 0.825 0.981 0.746 0.859 0.707 

Locus 1605 : 
2 alleles
15.9% missing data
   4   (0.873) 0.859 0.995 0.981 0.868 0.927 0.947 0.970 0.727 
   2   (0.127) 0.141 0.005 0.019 0.132 0.073 0.053 0.030 0.273 

Locus 1606 : 
2 alleles
13.8% missing data
   2   (0.120) 0.209 0.122 0.448 0.059 0.011 0.323 0.172 0.036 
   3   (0.880) 0.791 0.878 0.552 0.941 0.989 0.677 0.828 0.964 

Locus 1607 : 
2 alleles
18.8% missing data
   2   (0.250) 0.283 0.957 0.437 0.214 0.137 0.394 0.192 0.186 
   4   (0.750) 0.717 0.043 0.563 0.786 0.863 0.606 0.808 0.814 

Locus 1608 : 
2 alleles
15.2% missing data
   2   (0.854) 0.660 0.771 0.584 0.920 0.960 0.566 0.844 0.936 
   4   (0.146) 0.340 0.229 0.416 0.080 0.040 0.434 0.156 0.064 

Locus 1609 : 
2 alleles
14.5% missing data
   4   (0.860) 0.966 0.988 0.878 0.776 0.972 0.944 0.896 0.908 
   2   (0.140) 0.034 0.012 0.122 0.224 0.028 0.056 0.104 0.092 

Locus 1610 : 
2 alleles
4.3% missing data
   1   (0.887) 0.893 0.991 0.424 0.926 0.909 0.860 0.942 0.926 
   4   (0.113) 0.107 0.009 0.576 0.074 0.091 0.140 0.058 0.074 

Locus 1611 : 
2 alleles
8.0% missing data
   4   (0.914) 0.974 0.997 0.983 0.892 0.995 0.893 0.943 0.954 
   2   (0.086) 0.026 0.003 0.017 0.108 0.005 0.107 0.057 0.046 

Locus 1612 : 
2 alleles
2.9% missing data
   1   (0.906) 0.270 0.964 0.974 0.952 0.921 0.840 0.898 0.964 
   3   (0.094) 0.730 0.036 0.026 0.048 0.079 0.160 0.102 0.036 

Locus 1613 : 
2 alleles
3.6% missing data
   1   (0.838) 0.880 0.987 0.940 0.797 0.951 0.910 0.852 0.877 
   3   (0.162) 0.120 0.013 0.060 0.203 0.049 0.090 0.148 0.123 

Locus 1614 : 
2 alleles
4.3% missing data
   3   (0.845) 0.923 0.525 0.962 0.829 0.973 0.877 0.892 0.869 
   1   (0.155) 0.077 0.475 0.038 0.171 0.027 0.123 0.108 0.131 

Locus 1615 : 
2 alleles
15.2% missing data
   1   (0.853) 0.950 0.989 0.962 0.675 0.989 0.543 0.940 0.877 
   2   (0.147) 0.050 0.011 0.038 0.325 0.011 0.457 0.060 0.123 

Locus 1616 : 
2 alleles
5.1% missing data
   1   (0.906) 0.992 0.974 0.949 0.915 0.985 0.985 0.923 0.941 
   3   (0.094) 0.008 0.026 0.051 0.085 0.015 0.015 0.077 0.059 

Locus 1617 : 
2 alleles
14.5% missing data
   3   (0.681) 0.899 0.915 0.543 0.728 0.925 0.830 0.566 0.741 
   1   (0.319) 0.101 0.085 0.457 0.272 0.075 0.170 0.434 0.259 

Locus 1618 : 
2 alleles
9.4% missing data
   2   (0.887) 0.945 0.775 0.953 0.908 0.945 0.865 0.900 0.930 
   1   (0.113) 0.055 0.225 0.047 0.092 0.055 0.135 0.100 0.070 

Locus 1619 : 
2 alleles
10.9% missing data
   1   (0.290) 0.141 0.072 0.124 0.284 0.454 0.321 0.353 0.244 
   3   (0.710) 0.859 0.928 0.876 0.716 0.546 0.679 0.647 0.756 

Locus 1620 : 
2 alleles
1.4% missing data
   1   (0.821) 0.548 0.953 0.959 0.856 0.985 0.580 0.848 0.829 
   4   (0.179) 0.452 0.047 0.041 0.144 0.015 0.420 0.152 0.171 

Locus 1621 : 
2 alleles
7.2% missing data
   1   (0.900) 0.984 0.992 0.971 0.919 0.987 0.893 0.887 0.944 
   3   (0.100) 0.016 0.008 0.029 0.081 0.013 0.107 0.113 0.056 

Locus 1622 : 
2 alleles
5.8% missing data
   1   (0.471) 0.549 0.514 0.524 0.466 0.363 0.472 0.463 0.465 
   4   (0.529) 0.451 0.486 0.476 0.534 0.637 0.528 0.537 0.535 

Locus 1623 : 
2 alleles
15.9% missing data
   1   (0.108) 0.071 0.006 0.036 0.102 0.008 0.236 0.041 0.135 
   3   (0.892) 0.929 0.994 0.964 0.898 0.992 0.764 0.959 0.865 

Locus 1624 : 
2 alleles
18.1% missing data
   4   (0.746) 0.767 0.801 0.937 0.756 0.916 0.365 0.843 0.661 
   2   (0.254) 0.233 0.199 0.063 0.244 0.084 0.635 0.157 0.339 

Locus 1625 : 
2 alleles
10.9% missing data
   1   (0.132) 0.110 0.124 0.045 0.134 0.157 0.070 0.064 0.144 
   3   (0.868) 0.890 0.876 0.955 0.866 0.843 0.930 0.936 0.856 

Locus 1626 : 
2 alleles
3.6% missing data
   4   (0.898) 0.978 0.806 0.805 0.967 0.996 0.767 0.802 0.971 
   3   (0.102) 0.022 0.194 0.195 0.033 0.004 0.233 0.198 0.029 

Locus 1627 : 
2 alleles
2.9% missing data
   2   (0.883) 0.692 0.913 0.963 0.916 0.987 0.837 0.928 0.893 
   4   (0.117) 0.308 0.087 0.037 0.084 0.013 0.163 0.072 0.107 

Locus 1628 : 
2 alleles
10.9% missing data
   4   (0.895) 0.946 0.990 0.692 0.953 0.981 0.587 0.873 0.953 
   2   (0.105) 0.054 0.010 0.308 0.047 0.019 0.413 0.127 0.047 

Locus 1629 : 
2 alleles
0.7% missing data
   1   (0.896) 0.988 0.995 0.700 0.948 0.993 0.968 0.944 0.914 
   3   (0.104) 0.012 0.005 0.300 0.052 0.007 0.032 0.056 0.086 

Locus 1630 : 
2 alleles
4.3% missing data
   2   (0.633) 0.375 0.656 0.751 0.583 0.979 0.681 0.695 0.626 
   4   (0.367) 0.625 0.344 0.249 0.417 0.021 0.319 0.305 0.374 

Locus 1631 : 
2 alleles
5.1% missing data
   3   (0.765) 0.844 0.029 0.533 0.789 0.986 0.905 0.925 0.659 
   1   (0.235) 0.156 0.971 0.467 0.211 0.014 0.095 0.075 0.341 

Locus 1632 : 
2 alleles
3.6% missing data
   1   (0.777) 0.809 0.965 0.951 0.775 0.027 0.888 0.865 0.743 
   3   (0.223) 0.191 0.035 0.049 0.225 0.973 0.112 0.135 0.257 

Locus 1633 : 
2 alleles
4.3% missing data
   1   (0.277) 0.100 0.044 0.409 0.246 0.388 0.330 0.237 0.269 
   3   (0.723) 0.900 0.956 0.591 0.754 0.612 0.670 0.763 0.731 

Locus 1634 : 
2 alleles
15.2% missing data
   2   (0.439) 0.395 0.247 0.459 0.472 0.047 0.250 0.333 0.542 
   4   (0.561) 0.605 0.753 0.541 0.528 0.953 0.750 0.667 0.458 

Locus 1635 : 
2 alleles
10.1% missing data
   3   (0.864) 0.948 0.986 0.956 0.867 0.812 0.880 0.809 0.930 
   2   (0.136) 0.052 0.014 0.044 0.133 0.188 0.120 0.191 0.070 

Locus 1636 : 
2 alleles
2.9% missing data
   1   (0.848) 0.726 0.838 0.953 0.905 0.740 0.408 0.758 0.932 
   3   (0.152) 0.274 0.162 0.047 0.095 0.260 0.592 0.242 0.068 

Locus 1637 : 
2 alleles
6.5% missing data
   1   (0.735) 0.588 0.985 0.777 0.616 0.938 0.705 0.828 0.760 
   2   (0.265) 0.412 0.015 0.223 0.384 0.062 0.295 0.172 0.240 

Locus 1638 : 
2 alleles
9.4% missing data
   3   (0.930) 0.965 0.979 0.986 0.944 0.979 0.962 0.982 0.917 
   4   (0.070) 0.035 0.021 0.014 0.056 0.021 0.038 0.018 0.083 

Locus 1639 : 
2 alleles
2.9% missing data
   1   (0.906) 0.780 0.956 0.985 0.939 0.149 0.946 0.973 0.900 
   3   (0.094) 0.220 0.044 0.015 0.061 0.851 0.054 0.027 0.100 

Locus 1640 : 
2 alleles
7.2% missing data
   1   (0.801) 0.880 0.982 0.933 0.840 0.813 0.717 0.721 0.852 
   4   (0.199) 0.120 0.018 0.067 0.160 0.187 0.283 0.279 0.148 

Locus 1641 : 
2 alleles
3.6% missing data
   2   (0.736) 0.863 0.777 0.628 0.749 0.965 0.486 0.770 0.767 
   4   (0.264) 0.137 0.223 0.372 0.251 0.035 0.514 0.230 0.233 

Locus 1642 : 
2 alleles
13.0% missing data
   4   (0.729) 0.863 0.752 0.902 0.778 0.702 0.667 0.727 0.712 
   3   (0.271) 0.137 0.248 0.098 0.222 0.298 0.333 0.273 0.288 

Locus 1643 : 
2 alleles
4.3% missing data
   2   (0.908) 0.831 0.791 0.961 0.921 0.726 0.973 0.973 0.916 
   4   (0.092) 0.169 0.209 0.039 0.079 0.274 0.027 0.027 0.084 

Locus 1644 : 
2 alleles
3.6% missing data
   2   (0.500) 0.652 0.917 0.131 0.547 0.567 0.534 0.528 0.468 
   4   (0.500) 0.348 0.083 0.869 0.453 0.433 0.466 0.472 0.532 

Locus 1645 : 
2 alleles
3.6% missing data
   1   (0.838) 0.957 0.982 0.917 0.847 0.831 0.960 0.872 0.840 
   2   (0.162) 0.043 0.018 0.083 0.153 0.169 0.040 0.128 0.160 

Locus 1646 : 
2 alleles
8.0% missing data
   1   (0.098) 0.122 0.087 0.029 0.086 0.005 0.566 0.051 0.067 
   2   (0.902) 0.878 0.913 0.971 0.914 0.995 0.434 0.949 0.933 

Locus 1647 : 
2 alleles
9.4% missing data
   1   (0.715) 0.792 0.973 0.887 0.671 0.960 0.432 0.709 0.738 
   3   (0.285) 0.208 0.027 0.113 0.329 0.040 0.568 0.291 0.262 

Locus 1648 : 
2 alleles
4.3% missing data
   2   (0.918) 0.843 0.996 0.983 0.934 0.994 0.926 0.975 0.904 
   4   (0.082) 0.157 0.004 0.017 0.066 0.006 0.074 0.025 0.096 

Locus 1649 : 
2 alleles
15.2% missing data
   4   (0.884) 0.874 0.959 0.975 0.900 0.744 0.856 0.946 0.871 
   2   (0.116) 0.126 0.041 0.025 0.100 0.256 0.144 0.054 0.129 

Locus 1650 : 
2 alleles
6.5% missing data
   4   (0.215) 0.149 0.337 0.064 0.231 0.014 0.200 0.175 0.216 
   2   (0.785) 0.851 0.663 0.936 0.769 0.986 0.800 0.825 0.784 

Locus 1651 : 
2 alleles
0.7% missing data
   1   (0.769) 0.649 0.698 0.928 0.812 0.923 0.942 0.757 0.767 
   4   (0.231) 0.351 0.302 0.072 0.188 0.077 0.058 0.243 0.233 

Locus 1652 : 
2 alleles
1.4% missing data
   3   (0.916) 0.978 0.996 0.969 0.948 0.979 0.713 0.935 0.950 
   2   (0.084) 0.022 0.004 0.031 0.052 0.021 0.287 0.065 0.050 

Locus 1653 : 
2 alleles
5.1% missing data
   3   (0.607) 0.857 0.378 0.212 0.700 0.965 0.361 0.500 0.700 
   1   (0.393) 0.143 0.622 0.788 0.300 0.035 0.639 0.500 0.300 

Locus 1654 : 
2 alleles
15.2% missing data
   3   (0.796) 0.926 0.941 0.730 0.877 0.976 0.766 0.755 0.807 
   1   (0.204) 0.074 0.059 0.270 0.123 0.024 0.234 0.245 0.193 

Locus 1655 : 
2 alleles
2.9% missing data
   4   (0.893) 0.564 0.892 0.963 0.912 0.975 0.530 0.963 0.898 
   3   (0.107) 0.436 0.108 0.037 0.088 0.025 0.470 0.037 0.102 

Locus 1656 : 
2 alleles
2.9% missing data
   2   (0.890) 0.870 0.969 0.949 0.937 0.124 0.960 0.771 0.974 
   3   (0.110) 0.130 0.031 0.051 0.063 0.876 0.040 0.229 0.026 

Locus 1657 : 
2 alleles
10.1% missing data
   2   (0.900) 0.950 0.989 0.981 0.882 0.962 0.985 0.975 0.839 
   4   (0.100) 0.050 0.011 0.019 0.118 0.038 0.015 0.025 0.161 

Locus 1658 : 
2 alleles
4.3% missing data
   3   (0.926) 0.991 0.994 0.636 0.972 0.974 0.986 0.946 0.973 
   1   (0.074) 0.009 0.006 0.364 0.028 0.026 0.014 0.054 0.027 

Locus 1659 : 
2 alleles
13.8% missing data
   2   (0.907) 0.941 0.996 0.979 0.931 0.928 0.843 0.943 0.920 
   4   (0.093) 0.059 0.004 0.021 0.069 0.072 0.157 0.057 0.080 

Locus 1660 : 
2 alleles
13.8% missing data
   3   (0.216) 0.247 0.261 0.055 0.172 0.263 0.280 0.127 0.304 
   1   (0.784) 0.753 0.739 0.945 0.828 0.737 0.720 0.873 0.696 

Locus 1661 : 
2 alleles
5.1% missing data
   2   (0.138) 0.058 0.109 0.032 0.183 0.023 0.096 0.133 0.086 
   4   (0.862) 0.942 0.891 0.968 0.817 0.977 0.904 0.867 0.914 

Locus 1662 : 
2 alleles
2.9% missing data
   4   (0.841) 0.937 0.830 0.957 0.928 0.826 0.589 0.738 0.891 
   2   (0.159) 0.063 0.170 0.043 0.072 0.174 0.411 0.262 0.109 

Locus 1663 : 
2 alleles
1.4% missing data
   4   (0.903) 0.957 0.597 0.966 0.953 0.993 0.890 0.872 0.954 
   2   (0.097) 0.043 0.403 0.034 0.047 0.007 0.110 0.128 0.046 

Locus 1664 : 
2 alleles
2.2% missing data
   3   (0.914) 0.847 0.936 0.980 0.927 0.981 0.880 0.968 0.914 
   1   (0.086) 0.153 0.064 0.020 0.073 0.019 0.120 0.032 0.086 

Locus 1665 : 
2 alleles
5.8% missing data
   2   (0.731) 0.828 0.666 0.534 0.822 0.963 0.744 0.691 0.764 
   4   (0.269) 0.172 0.334 0.466 0.178 0.037 0.256 0.309 0.236 

Locus 1666 : 
2 alleles
3.6% missing data
   3   (0.879) 0.958 0.992 0.956 0.833 0.657 0.967 0.919 0.921 
   4   (0.121) 0.042 0.008 0.044 0.167 0.343 0.033 0.081 0.079 

Locus 1667 : 
2 alleles
4.3% missing data
   2   (0.921) 0.980 0.952 0.942 0.973 0.936 0.860 0.915 0.956 
   4   (0.079) 0.020 0.048 0.058 0.027 0.064 0.140 0.085 0.044 

Locus 1668 : 
2 alleles
3.6% missing data
   1   (0.912) 0.982 0.953 0.980 0.943 0.989 0.915 0.954 0.909 
   4   (0.088) 0.018 0.047 0.020 0.057 0.011 0.085 0.046 0.091 

Locus 1669 : 
2 alleles
2.2% missing data
   4   (0.904) 0.819 0.996 0.978 0.927 0.896 0.944 0.924 0.937 
   1   (0.096) 0.181 0.004 0.022 0.073 0.104 0.056 0.076 0.063 

Locus 1670 : 
2 alleles
5.8% missing data
   2   (0.503) 0.837 0.530 0.139 0.551 0.086 0.486 0.384 0.635 
   4   (0.497) 0.163 0.470 0.861 0.449 0.914 0.514 0.616 0.365 

Locus 1671 : 
2 alleles
13.8% missing data
   2   (0.920) 0.936 0.956 0.985 0.937 0.995 0.989 0.978 0.888 
   4   (0.080) 0.064 0.044 0.015 0.063 0.005 0.011 0.022 0.112 

Locus 1672 : 
2 alleles
1.4% missing data
   2   (0.699) 0.626 0.977 0.629 0.767 0.558 0.375 0.751 0.693 
   4   (0.301) 0.374 0.023 0.371 0.233 0.442 0.625 0.249 0.307 

Locus 1673 : 
2 alleles
2.2% missing data
   1   (0.685) 0.553 0.942 0.912 0.663 0.949 0.688 0.766 0.589 
   3   (0.315) 0.447 0.058 0.088 0.337 0.051 0.312 0.234 0.411 

Locus 1674 : 
2 alleles
10.9% missing data
   4   (0.913) 0.988 0.930 0.967 0.932 0.795 0.874 0.918 0.962 
   2   (0.087) 0.012 0.070 0.033 0.068 0.205 0.126 0.082 0.038 

Locus 1675 : 
2 alleles
7.2% missing data
   2   (0.603) 0.731 0.927 0.325 0.602 0.972 0.738 0.606 0.604 
   4   (0.397) 0.269 0.073 0.675 0.398 0.028 0.262 0.394 0.396 

Locus 1676 : 
2 alleles
14.5% missing data
   3   (0.344) 0.238 0.296 0.600 0.359 0.050 0.239 0.185 0.453 
   4   (0.656) 0.762 0.704 0.400 0.641 0.950 0.761 0.815 0.547 

Locus 1677 : 
2 alleles
6.5% missing data
   1   (0.881) 0.555 0.988 0.963 0.921 0.985 0.832 0.832 0.942 
   3   (0.119) 0.445 0.012 0.037 0.079 0.015 0.168 0.168 0.058 

Locus 1678 : 
2 alleles
10.1% missing data
   3   (0.719) 0.861 0.640 0.476 0.783 0.104 0.823 0.654 0.826 
   1   (0.281) 0.139 0.360 0.524 0.217 0.896 0.177 0.346 0.174 

Locus 1679 : 
2 alleles
2.9% missing data
   3   (0.951) 0.998 0.854 0.983 0.990 0.806 0.991 0.813 0.994 
   4   (0.049) 0.002 0.146 0.017 0.010 0.194 0.009 0.187 0.006 

Locus 1680 : 
2 alleles
2.9% missing data
   3   (0.894) 0.958 0.946 0.972 0.927 0.988 0.961 0.920 0.906 
   1   (0.106) 0.042 0.054 0.028 0.073 0.012 0.039 0.080 0.094 

Locus 1681 : 
2 alleles
10.9% missing data
   4   (0.944) 0.909 0.998 0.994 0.905 0.977 0.997 0.991 0.944 
   2   (0.056) 0.091 0.002 0.006 0.095 0.023 0.003 0.009 0.056 

Locus 1682 : 
2 alleles
3.6% missing data
   3   (0.942) 0.992 0.993 0.995 0.896 0.998 0.992 0.993 0.917 
   2   (0.058) 0.008 0.007 0.005 0.104 0.002 0.008 0.007 0.083 

Locus 1683 : 
2 alleles
0.7% missing data
   3   (0.940) 0.975 0.999 0.995 0.930 0.998 0.995 0.993 0.890 
   1   (0.060) 0.025 0.001 0.005 0.070 0.002 0.005 0.007 0.110 

Locus 1684 : 
2 alleles
5.1% missing data
   1   (0.924) 0.989 0.977 0.976 0.960 0.978 0.880 0.876 0.975 
   4   (0.076) 0.011 0.023 0.024 0.040 0.022 0.120 0.124 0.025 

Locus 1685 : 
2 alleles
15.9% missing data
   1   (0.929) 0.976 0.993 0.969 0.971 0.906 0.848 0.950 0.956 
   3   (0.071) 0.024 0.007 0.031 0.029 0.094 0.152 0.050 0.044 

Locus 1686 : 
2 alleles
13.0% missing data
   3   (0.907) 0.984 0.957 0.808 0.894 0.988 0.975 0.967 0.941 
   1   (0.093) 0.016 0.043 0.192 0.106 0.012 0.025 0.033 0.059 

Locus 1687 : 
2 alleles
3.6% missing data
   1   (0.900) 0.987 0.992 0.632 0.945 0.990 0.790 0.917 0.955 
   3   (0.100) 0.013 0.008 0.368 0.055 0.010 0.210 0.083 0.045 

Locus 1688 : 
2 alleles
1.4% missing data
   1   (0.921) 0.982 0.983 0.971 0.949 0.947 0.957 0.887 0.973 
   2   (0.079) 0.018 0.017 0.029 0.051 0.053 0.043 0.113 0.027 

Locus 1689 : 
2 alleles
7.2% missing data
   3   (0.785) 0.938 0.865 0.580 0.848 0.580 0.843 0.799 0.827 
   4   (0.215) 0.062 0.135 0.420 0.152 0.420 0.157 0.201 0.173 

Locus 1690 : 
2 alleles
3.6% missing data
   1   (0.880) 0.915 0.867 0.965 0.775 0.982 0.809 0.939 0.920 
   3   (0.120) 0.085 0.133 0.035 0.225 0.018 0.191 0.061 0.080 

Locus 1691 : 
2 alleles
5.8% missing data
   3   (0.850) 0.934 0.134 0.972 0.856 0.987 0.869 0.943 0.808 
   1   (0.150) 0.066 0.866 0.028 0.144 0.013 0.131 0.057 0.192 

Locus 1692 : 
2 alleles
3.6% missing data
   4   (0.917) 0.893 0.998 0.987 0.832 0.987 0.983 0.982 0.917 
   3   (0.083) 0.107 0.002 0.013 0.168 0.013 0.017 0.018 0.083 

Locus 1693 : 
2 alleles
10.9% missing data
   3   (0.909) 0.964 0.992 0.974 0.941 0.958 0.961 0.942 0.919 
   4   (0.091) 0.036 0.008 0.026 0.059 0.042 0.039 0.058 0.081 

Locus 1694 : 
2 alleles
6.5% missing data
   1   (0.903) 0.920 0.991 0.790 0.926 0.992 0.896 0.961 0.931 
   3   (0.097) 0.080 0.009 0.210 0.074 0.008 0.104 0.039 0.069 

Locus 1695 : 
2 alleles
5.8% missing data
   1   (0.875) 0.857 0.990 0.948 0.871 0.987 0.712 0.918 0.901 
   3   (0.125) 0.143 0.010 0.052 0.129 0.013 0.288 0.082 0.099 

Locus 1696 : 
2 alleles
2.9% missing data
   4   (0.926) 0.990 0.965 0.982 0.968 0.964 0.480 0.933 0.968 
   2   (0.074) 0.010 0.035 0.018 0.032 0.036 0.520 0.067 0.032 

Locus 1697 : 
2 alleles
5.1% missing data
   2   (0.142) 0.114 0.014 0.031 0.128 0.013 0.163 0.111 0.139 
   3   (0.858) 0.886 0.986 0.969 0.872 0.987 0.837 0.889 0.861 

Locus 1698 : 
2 alleles
10.9% missing data
   1   (0.735) 0.892 0.707 0.629 0.725 0.950 0.904 0.825 0.703 
   3   (0.265) 0.108 0.293 0.371 0.275 0.050 0.096 0.175 0.297 

Locus 1699 : 
2 alleles
11.6% missing data
   1   (0.863) 0.926 0.924 0.956 0.851 0.975 0.958 0.912 0.864 
   3   (0.137) 0.074 0.076 0.044 0.149 0.025 0.042 0.088 0.136 

Locus 1700 : 
2 alleles
1.4% missing data
   3   (0.915) 0.975 0.985 0.990 0.798 0.997 0.995 0.981 0.919 
   1   (0.085) 0.025 0.015 0.010 0.202 0.003 0.005 0.019 0.081 

Locus 1701 : 
2 alleles
9.4% missing data
   3   (0.924) 0.919 0.970 0.394 0.964 0.992 0.965 0.926 0.983 
   1   (0.076) 0.081 0.030 0.606 0.036 0.008 0.035 0.074 0.017 

Locus 1702 : 
2 alleles
4.3% missing data
   4   (0.655) 0.712 0.698 0.518 0.640 0.977 0.738 0.637 0.705 
   1   (0.345) 0.288 0.302 0.482 0.360 0.023 0.262 0.363 0.295 

Locus 1703 : 
2 alleles
18.1% missing data
   4   (0.751) 0.642 0.977 0.903 0.682 0.955 0.352 0.865 0.710 
   2   (0.249) 0.358 0.023 0.097 0.318 0.045 0.648 0.135 0.290 

Locus 1704 : 
2 alleles
13.0% missing data
   2   (0.895) 0.783 0.915 0.974 0.903 0.910 0.803 0.932 0.929 
   4   (0.105) 0.217 0.085 0.026 0.097 0.090 0.197 0.068 0.071 

Locus 1705 : 
2 alleles
1.4% missing data
   3   (0.909) 0.973 0.995 0.964 0.946 0.944 0.979 0.897 0.948 
   4   (0.091) 0.027 0.005 0.036 0.054 0.056 0.021 0.103 0.052 

Locus 1706 : 
2 alleles
10.1% missing data
   2   (0.907) 0.977 0.995 0.709 0.910 0.937 0.977 0.968 0.937 
   4   (0.093) 0.023 0.005 0.291 0.090 0.063 0.023 0.032 0.063 

Locus 1707 : 
2 alleles
11.6% missing data
   4   (0.803) 0.247 0.726 0.948 0.822 0.560 0.667 0.836 0.859 
   3   (0.197) 0.753 0.274 0.052 0.178 0.440 0.333 0.164 0.141 

Locus 1708 : 
2 alleles
4.3% missing data
   4   (0.853) 0.741 0.977 0.935 0.884 0.973 0.583 0.871 0.886 
   3   (0.147) 0.259 0.023 0.065 0.116 0.027 0.417 0.129 0.114 

Locus 1709 : 
2 alleles
7.2% missing data
   3   (0.921) 0.981 0.967 0.984 0.936 0.981 0.686 0.971 0.927 
   1   (0.079) 0.019 0.033 0.016 0.064 0.019 0.314 0.029 0.073 

Locus 1710 : 
2 alleles
4.3% missing data
   1   (0.887) 0.952 0.995 0.977 0.887 0.996 0.784 0.952 0.865 
   3   (0.113) 0.048 0.005 0.023 0.113 0.004 0.216 0.048 0.135 

Locus 1711 : 
2 alleles
2.9% missing data
   2   (0.821) 0.885 0.972 0.959 0.799 0.961 0.696 0.813 0.863 
   4   (0.179) 0.115 0.028 0.041 0.201 0.039 0.304 0.187 0.137 

Locus 1712 : 
2 alleles
1.4% missing data
   1   (0.781) 0.932 0.873 0.939 0.807 0.673 0.827 0.690 0.835 
   3   (0.219) 0.068 0.127 0.061 0.193 0.327 0.173 0.310 0.165 

Locus 1713 : 
2 alleles
14.5% missing data
   3   (0.862) 0.963 0.992 0.589 0.941 0.715 0.841 0.731 0.952 
   4   (0.138) 0.037 0.008 0.411 0.059 0.285 0.159 0.269 0.048 

Locus 1714 : 
2 alleles
5.8% missing data
   2   (0.591) 0.333 0.703 0.528 0.552 0.896 0.398 0.686 0.572 
   4   (0.409) 0.667 0.297 0.472 0.448 0.104 0.602 0.314 0.428 

Locus 1715 : 
2 alleles
13.8% missing data
   3   (0.904) 0.977 0.916 0.969 0.908 0.992 0.952 0.905 0.949 
   2   (0.096) 0.023 0.084 0.031 0.092 0.008 0.048 0.095 0.051 

Locus 1716 : 
2 alleles
5.1% missing data
   1   (0.865) 0.942 0.989 0.949 0.921 0.020 0.880 0.902 0.894 
   3   (0.135) 0.058 0.011 0.051 0.079 0.980 0.120 0.098 0.106 

Locus 1717 : 
2 alleles
2.9% missing data
   3   (0.750) 0.512 0.209 0.582 0.760 0.984 0.776 0.727 0.864 
   1   (0.250) 0.488 0.791 0.418 0.240 0.016 0.224 0.273 0.136 

Locus 1718 : 
2 alleles
5.1% missing data
   2   (0.880) 0.965 0.993 0.949 0.917 0.987 0.900 0.856 0.917 
   4   (0.120) 0.035 0.007 0.051 0.083 0.013 0.100 0.144 0.083 

Locus 1719 : 
2 alleles
2.9% missing data
   1   (0.916) 0.913 0.996 0.985 0.924 0.996 0.936 0.973 0.903 
   3   (0.084) 0.087 0.004 0.015 0.076 0.004 0.064 0.027 0.097 

Locus 1720 : 
2 alleles
11.6% missing data
   2   (0.914) 0.833 0.993 0.975 0.919 0.812 0.983 0.952 0.943 
   3   (0.086) 0.167 0.007 0.025 0.081 0.188 0.017 0.048 0.057 

Locus 1721 : 
2 alleles
2.9% missing data
   1   (0.904) 0.982 0.991 0.963 0.935 0.982 0.770 0.920 0.936 
   3   (0.096) 0.018 0.009 0.037 0.065 0.018 0.230 0.080 0.064 

Locus 1722 : 
2 alleles
3.6% missing data
   2   (0.865) 0.922 0.976 0.964 0.836 0.990 0.967 0.916 0.872 
   1   (0.135) 0.078 0.024 0.036 0.164 0.010 0.033 0.084 0.128 

Locus 1723 : 
2 alleles
2.2% missing data
   1   (0.105) 0.064 0.032 0.029 0.081 0.008 0.056 0.058 0.112 
   2   (0.895) 0.936 0.968 0.971 0.919 0.992 0.944 0.942 0.888 

Locus 1724 : 
2 alleles
15.2% missing data
   2   (0.433) 0.544 0.317 0.691 0.370 0.524 0.495 0.433 0.405 
   4   (0.567) 0.456 0.683 0.309 0.630 0.476 0.505 0.567 0.595 

Locus 1725 : 
2 alleles
1.4% missing data
   3   (0.891) 0.987 0.991 0.628 0.942 0.992 0.968 0.782 0.972 
   4   (0.109) 0.013 0.009 0.372 0.058 0.008 0.032 0.218 0.028 

Locus 1726 : 
2 alleles
5.1% missing data
   4   (0.910) 0.971 0.984 0.972 0.923 0.965 0.963 0.922 0.947 
   2   (0.090) 0.029 0.016 0.028 0.077 0.035 0.037 0.078 0.053 

Locus 1727 : 
2 alleles
8.0% missing data
   2   (0.871) 0.706 0.914 0.649 0.879 0.972 0.911 0.949 0.895 
   3   (0.129) 0.294 0.086 0.351 0.121 0.028 0.089 0.051 0.105 

Locus 1728 : 
2 alleles
10.1% missing data
   3   (0.803) 0.686 0.768 0.712 0.855 0.992 0.882 0.905 0.740 
   1   (0.197) 0.314 0.232 0.288 0.145 0.008 0.118 0.095 0.260 

Locus 1729 : 
2 alleles
13.8% missing data
   1   (0.871) 0.947 0.970 0.879 0.894 0.973 0.822 0.846 0.927 
   4   (0.129) 0.053 0.030 0.121 0.106 0.027 0.178 0.154 0.073 

Locus 1730 : 
2 alleles
4.3% missing data
   3   (0.881) 0.883 0.739 0.974 0.925 0.972 0.913 0.897 0.897 
   4   (0.119) 0.117 0.261 0.026 0.075 0.028 0.087 0.103 0.103 

Locus 1731 : 
2 alleles
15.2% missing data
   3   (0.687) 0.706 0.662 0.774 0.565 0.720 0.838 0.745 0.720 
   1   (0.313) 0.294 0.338 0.226 0.435 0.280 0.162 0.255 0.280 

Locus 1732 : 
2 alleles
4.3% missing data
   1   (0.915) 0.974 0.880 0.941 0.949 0.952 0.951 0.922 0.956 
   3   (0.085) 0.026 0.120 0.059 0.051 0.048 0.049 0.078 0.044 

Locus 1733 : 
2 alleles
3.6% missing data
   2   (0.794) 0.748 0.971 0.920 0.808 0.964 0.711 0.829 0.781 
   4   (0.206) 0.252 0.029 0.080 0.192 0.036 0.289 0.171 0.219 

Locus 1734 : 
2 alleles
3.6% missing data
   1   (0.145) 0.300 0.011 0.040 0.149 0.012 0.080 0.104 0.133 
   3   (0.855) 0.700 0.989 0.960 0.851 0.988 0.920 0.896 0.867 

Locus 1735 : 
2 alleles
14.5% missing data
   4   (0.534) 0.590 0.545 0.777 0.582 0.669 0.724 0.554 0.423 
   1   (0.466) 0.410 0.455 0.223 0.418 0.331 0.276 0.446 0.577 

Locus 1736 : 
2 alleles
7.2% missing data
   1   (0.844) 0.937 0.877 0.760 0.843 0.985 0.676 0.927 0.853 
   2   (0.156) 0.063 0.123 0.240 0.157 0.015 0.324 0.073 0.147 

Locus 1737 : 
2 alleles
15.2% missing data
   4   (0.529) 0.597 0.673 0.704 0.581 0.524 0.271 0.601 0.422 
   2   (0.471) 0.403 0.327 0.296 0.419 0.476 0.729 0.399 0.578 

Locus 1738 : 
2 alleles
5.1% missing data
   1   (0.907) 0.811 0.902 0.968 0.949 0.972 0.815 0.922 0.940 
   3   (0.093) 0.189 0.098 0.032 0.051 0.028 0.185 0.078 0.060 

Locus 1739 : 
2 alleles
2.2% missing data
   2   (0.921) 0.965 0.994 0.980 0.922 0.991 0.973 0.963 0.944 
   4   (0.079) 0.035 0.006 0.020 0.078 0.009 0.027 0.037 0.056 

Locus 1740 : 
2 alleles
3.6% missing data
   2   (0.914) 0.961 0.951 0.950 0.945 0.985 0.955 0.928 0.950 
   4   (0.086) 0.039 0.049 0.050 0.055 0.015 0.045 0.072 0.050 

Locus 1741 : 
2 alleles
16.7% missing data
   4   (0.855) 0.884 0.918 0.966 0.718 0.979 0.898 0.903 0.904 
   2   (0.145) 0.116 0.082 0.034 0.282 0.021 0.102 0.097 0.096 

Locus 1742 : 
2 alleles
10.9% missing data
   2   (0.883) 0.982 0.870 0.956 0.895 0.843 0.921 0.840 0.945 
   4   (0.117) 0.018 0.130 0.044 0.105 0.157 0.079 0.160 0.055 

Locus 1743 : 
2 alleles
1.4% missing data
   3   (0.913) 0.964 0.993 0.977 0.948 0.981 0.255 0.943 0.953 
   2   (0.087) 0.036 0.007 0.023 0.052 0.019 0.745 0.057 0.047 

Locus 1744 : 
2 alleles
3.6% missing data
   4   (0.088) 0.066 0.137 0.028 0.057 0.006 0.010 0.034 0.106 
   2   (0.912) 0.934 0.863 0.972 0.943 0.994 0.990 0.966 0.894 

Locus 1745 : 
2 alleles
3.6% missing data
   2   (0.921) 0.964 0.900 0.970 0.971 0.921 0.986 0.883 0.966 
   4   (0.079) 0.036 0.100 0.030 0.029 0.079 0.014 0.117 0.034 

Locus 1746 : 
2 alleles
10.1% missing data
   4   (0.925) 0.871 0.921 0.972 0.966 0.980 0.876 0.900 0.972 
   2   (0.075) 0.129 0.079 0.028 0.034 0.020 0.124 0.100 0.028 

Locus 1747 : 
2 alleles
2.9% missing data
   1   (0.756) 0.915 0.925 0.927 0.762 0.577 0.828 0.780 0.739 
   4   (0.244) 0.085 0.075 0.073 0.238 0.423 0.172 0.220 0.261 

Locus 1748 : 
2 alleles
6.5% missing data
   1   (0.841) 0.883 0.862 0.965 0.899 0.983 0.882 0.882 0.785 
   3   (0.159) 0.117 0.138 0.035 0.101 0.017 0.118 0.118 0.215 

Locus 1749 : 
2 alleles
3.6% missing data
   3   (0.898) 0.940 0.967 0.962 0.928 0.938 0.754 0.934 0.913 
   1   (0.102) 0.060 0.033 0.038 0.072 0.062 0.246 0.066 0.087 

Locus 1750 : 
2 alleles
5.8% missing data
   1   (0.918) 0.954 0.797 0.977 0.941 0.950 0.922 0.948 0.952 
   3   (0.082) 0.046 0.203 0.023 0.059 0.050 0.078 0.052 0.048 

Locus 1751 : 
2 alleles
4.3% missing data
   1   (0.577) 0.221 0.534 0.767 0.596 0.037 0.726 0.585 0.606 
   4   (0.423) 0.779 0.466 0.233 0.404 0.963 0.274 0.415 0.394 

Locus 1752 : 
2 alleles
3.6% missing data
   1   (0.897) 0.975 0.992 0.439 0.909 0.980 0.721 0.937 0.959 
   3   (0.103) 0.025 0.008 0.561 0.091 0.020 0.279 0.063 0.041 

Locus 1753 : 
2 alleles
11.6% missing data
   1   (0.511) 0.424 0.960 0.553 0.456 0.590 0.643 0.718 0.330 
   3   (0.489) 0.576 0.040 0.447 0.544 0.410 0.357 0.282 0.670 

Locus 1754 : 
2 alleles
15.2% missing data
   1   (0.454) 0.326 0.460 0.129 0.476 0.542 0.364 0.475 0.483 
   4   (0.546) 0.674 0.540 0.871 0.524 0.458 0.636 0.525 0.517 

Locus 1755 : 
2 alleles
8.7% missing data
   2   (0.622) 0.438 0.593 0.801 0.602 0.032 0.720 0.617 0.680 
   4   (0.378) 0.562 0.407 0.199 0.398 0.968 0.280 0.383 0.320 

Locus 1756 : 
2 alleles
3.6% missing data
   2   (0.763) 0.860 0.946 0.859 0.736 0.952 0.865 0.587 0.871 
   4   (0.237) 0.140 0.054 0.141 0.264 0.048 0.135 0.413 0.129 

Locus 1757 : 
2 alleles
10.9% missing data
   3   (0.909) 0.954 0.865 0.975 0.885 0.848 0.941 0.960 0.933 
   2   (0.091) 0.046 0.135 0.025 0.115 0.152 0.059 0.040 0.067 

Locus 1758 : 
2 alleles
1.4% missing data
   4   (0.849) 0.432 0.958 0.963 0.857 0.993 0.723 0.858 0.899 
   1   (0.151) 0.568 0.042 0.037 0.143 0.007 0.277 0.142 0.101 

Locus 1759 : 
2 alleles
10.1% missing data
   4   (0.825) 0.889 0.980 0.624 0.875 0.425 0.843 0.922 0.806 
   2   (0.175) 0.111 0.020 0.376 0.125 0.575 0.157 0.078 0.194 

Locus 1760 : 
2 alleles
13.0% missing data
   2   (0.666) 0.860 0.972 0.573 0.731 0.516 0.663 0.722 0.606 
   3   (0.334) 0.140 0.028 0.427 0.269 0.484 0.337 0.278 0.394 

Locus 1761 : 
2 alleles
13.0% missing data
   4   (0.802) 0.937 0.735 0.908 0.867 0.730 0.537 0.805 0.816 
   2   (0.198) 0.063 0.265 0.092 0.133 0.270 0.463 0.195 0.184 

Locus 1762 : 
2 alleles
2.2% missing data
   3   (0.753) 0.468 0.479 0.395 0.839 0.755 0.661 0.807 0.793 
   1   (0.247) 0.532 0.521 0.605 0.161 0.245 0.339 0.193 0.207 

Locus 1763 : 
2 alleles
5.1% missing data
   2   (0.359) 0.167 0.422 0.479 0.355 0.395 0.501 0.332 0.330 
   1   (0.641) 0.833 0.578 0.521 0.645 0.605 0.499 0.668 0.670 

Locus 1764 : 
2 alleles
2.2% missing data
   3   (0.873) 0.931 0.897 0.946 0.922 0.990 0.830 0.893 0.880 
   1   (0.127) 0.069 0.103 0.054 0.078 0.010 0.170 0.107 0.120 

Locus 1765 : 
2 alleles
5.1% missing data
   3   (0.721) 0.815 0.924 0.904 0.753 0.961 0.824 0.681 0.698 
   1   (0.279) 0.185 0.076 0.096 0.247 0.039 0.176 0.319 0.302 

Locus 1766 : 
2 alleles
2.2% missing data
   3   (0.639) 0.569 0.955 0.421 0.642 0.957 0.737 0.725 0.582 
   4   (0.361) 0.431 0.045 0.579 0.358 0.043 0.263 0.275 0.418 

Locus 1767 : 
2 alleles
11.6% missing data
   2   (0.882) 0.895 0.856 0.914 0.899 0.961 0.789 0.925 0.906 
   4   (0.118) 0.105 0.144 0.086 0.101 0.039 0.211 0.075 0.094 

Locus 1768 : 
2 alleles
2.2% missing data
   4   (0.898) 0.876 0.519 0.973 0.890 0.986 0.577 0.946 0.947 
   2   (0.102) 0.124 0.481 0.027 0.110 0.014 0.423 0.054 0.053 

Locus 1769 : 
2 alleles
2.9% missing data
   2   (0.912) 0.950 0.997 0.888 0.944 0.960 0.930 0.980 0.904 
   3   (0.088) 0.050 0.003 0.112 0.056 0.040 0.070 0.020 0.096 

Locus 1770 : 
2 alleles
6.5% missing data
   4   (0.897) 0.768 0.986 0.974 0.890 0.989 0.771 0.963 0.893 
   2   (0.103) 0.232 0.014 0.026 0.110 0.011 0.229 0.037 0.107 

Locus 1771 : 
2 alleles
10.1% missing data
   1   (0.121) 0.036 0.174 0.039 0.062 0.102 0.318 0.116 0.099 
   4   (0.879) 0.964 0.826 0.961 0.938 0.898 0.682 0.884 0.901 

Locus 1772 : 
2 alleles
3.6% missing data
   2   (0.914) 0.908 0.991 0.984 0.944 0.974 0.953 0.972 0.873 
   3   (0.086) 0.092 0.009 0.016 0.056 0.026 0.047 0.028 0.127 

Locus 1773 : 
2 alleles
1.4% missing data
   1   (0.873) 0.729 0.985 0.671 0.932 0.966 0.543 0.896 0.935 
   3   (0.127) 0.271 0.015 0.329 0.068 0.034 0.457 0.104 0.065 

Locus 1774 : 
2 alleles
5.8% missing data
   4   (0.928) 0.991 0.938 0.986 0.944 0.998 0.993 0.983 0.901 
   3   (0.072) 0.009 0.062 0.014 0.056 0.002 0.007 0.017 0.099 

Locus 1775 : 
2 alleles
4.3% missing data
   1   (0.522) 0.705 0.487 0.868 0.484 0.659 0.640 0.449 0.515 
   4   (0.478) 0.295 0.513 0.132 0.516 0.341 0.360 0.551 0.485 

Locus 1776 : 
2 alleles
2.9% missing data
   1   (0.915) 0.991 0.990 0.986 0.959 0.996 0.946 0.951 0.903 
   3   (0.085) 0.009 0.010 0.014 0.041 0.004 0.054 0.049 0.097 

Locus 1777 : 
2 alleles
5.1% missing data
   3   (0.914) 0.538 0.959 0.975 0.962 0.995 0.818 0.952 0.931 
   2   (0.086) 0.462 0.041 0.025 0.038 0.005 0.182 0.048 0.069 

Locus 1778 : 
2 alleles
2.2% missing data
   3   (0.925) 0.952 0.995 0.988 0.923 0.998 0.980 0.982 0.906 
   2   (0.075) 0.048 0.005 0.012 0.077 0.002 0.020 0.018 0.094 

Locus 1779 : 
2 alleles
11.6% missing data
   3   (0.872) 0.978 0.798 0.951 0.911 0.816 0.737 0.837 0.931 
   1   (0.128) 0.022 0.202 0.049 0.089 0.184 0.263 0.163 0.069 

Locus 1780 : 
2 alleles
4.3% missing data
   4   (0.912) 0.714 0.995 0.981 0.954 0.993 0.177 0.957 0.942 
   2   (0.088) 0.286 0.005 0.019 0.046 0.007 0.823 0.043 0.058 

Locus 1781 : 
2 alleles
9.4% missing data
   3   (0.481) 0.213 0.519 0.434 0.404 0.497 0.366 0.600 0.463 
   1   (0.519) 0.787 0.481 0.566 0.596 0.503 0.634 0.400 0.537 

Locus 1782 : 
2 alleles
1.4% missing data
   4   (0.925) 0.956 0.997 0.989 0.822 0.985 0.988 0.984 0.934 
   1   (0.075) 0.044 0.003 0.011 0.178 0.015 0.012 0.016 0.066 

Locus 1783 : 
2 alleles
2.9% missing data
   4   (0.929) 0.850 0.947 0.335 0.955 0.988 0.956 0.972 0.976 
   2   (0.071) 0.150 0.053 0.665 0.045 0.012 0.044 0.028 0.024 

Locus 1784 : 
2 alleles
7.2% missing data
   1   (0.649) 0.914 0.574 0.888 0.588 0.931 0.430 0.640 0.666 
   3   (0.351) 0.086 0.426 0.112 0.412 0.069 0.570 0.360 0.334 

Locus 1785 : 
2 alleles
13.8% missing data
   4   (0.545) 0.265 0.440 0.831 0.543 0.358 0.420 0.659 0.453 
   3   (0.455) 0.735 0.560 0.169 0.457 0.642 0.580 0.341 0.547 

Locus 1786 : 
2 alleles
3.6% missing data
   4   (0.222) 0.289 0.024 0.244 0.208 0.199 0.213 0.209 0.173 
   2   (0.778) 0.711 0.976 0.756 0.792 0.801 0.787 0.791 0.827 

Locus 1787 : 
2 alleles
2.2% missing data
   1   (0.912) 0.517 0.981 0.986 0.930 0.996 0.829 0.975 0.912 
   3   (0.088) 0.483 0.019 0.014 0.070 0.004 0.171 0.025 0.088 

Locus 1788 : 
2 alleles
6.5% missing data
   1   (0.708) 0.706 0.716 0.750 0.749 0.958 0.772 0.729 0.693 
   3   (0.292) 0.294 0.284 0.250 0.251 0.042 0.228 0.271 0.307 

Locus 1789 : 
2 alleles
9.4% missing data
   4   (0.905) 0.975 0.943 0.972 0.936 0.907 0.815 0.868 0.960 
   3   (0.095) 0.025 0.057 0.028 0.064 0.093 0.185 0.132 0.040 

Locus 1790 : 
2 alleles
15.9% missing data
   3   (0.880) 0.981 0.220 0.534 0.963 0.843 0.705 0.729 0.978 
   1   (0.120) 0.019 0.780 0.466 0.037 0.157 0.295 0.271 0.022 

Locus 1791 : 
2 alleles
2.2% missing data
   4   (0.895) 0.968 0.989 0.976 0.883 0.976 0.764 0.931 0.922 
   2   (0.105) 0.032 0.011 0.024 0.117 0.024 0.236 0.069 0.078 

Locus 1792 : 
2 alleles
6.5% missing data
   2   (0.885) 0.970 0.903 0.962 0.851 0.932 0.936 0.906 0.933 
   1   (0.115) 0.030 0.097 0.038 0.149 0.068 0.064 0.094 0.067 

Locus 1793 : 
2 alleles
2.9% missing data
   1   (0.774) 0.606 0.936 0.942 0.778 0.604 0.751 0.833 0.757 
   4   (0.226) 0.394 0.064 0.058 0.222 0.396 0.249 0.167 0.243 

Locus 1794 : 
2 alleles
1.4% missing data
   2   (0.905) 0.970 0.965 0.982 0.855 0.932 0.838 0.968 0.911 
   4   (0.095) 0.030 0.035 0.018 0.145 0.068 0.162 0.032 0.089 

Locus 1795 : 
2 alleles
11.6% missing data
   2   (0.911) 0.996 0.936 0.753 0.965 0.944 0.467 0.917 0.972 
   3   (0.089) 0.004 0.064 0.247 0.035 0.056 0.533 0.083 0.028 

Locus 1796 : 
2 alleles
2.9% missing data
   1   (0.762) 0.689 0.766 0.927 0.790 0.944 0.620 0.793 0.743 
   2   (0.238) 0.311 0.234 0.073 0.210 0.056 0.380 0.207 0.257 

Locus 1797 : 
2 alleles
0.7% missing data
   2   (0.884) 0.927 0.901 0.969 0.890 0.987 0.866 0.920 0.903 
   4   (0.116) 0.073 0.099 0.031 0.110 0.013 0.134 0.080 0.097 

Locus 1798 : 
2 alleles
8.0% missing data
   3   (0.904) 0.918 0.994 0.972 0.891 0.981 0.679 0.952 0.931 
   1   (0.096) 0.082 0.006 0.028 0.109 0.019 0.321 0.048 0.069 

Locus 1799 : 
2 alleles
11.6% missing data
   4   (0.885) 0.897 0.993 0.777 0.921 0.987 0.968 0.955 0.879 
   2   (0.115) 0.103 0.007 0.223 0.079 0.013 0.032 0.045 0.121 

Locus 1800 : 
2 alleles
4.3% missing data
   2   (0.666) 0.634 0.531 0.620 0.574 0.958 0.362 0.660 0.778 
   1   (0.334) 0.366 0.469 0.380 0.426 0.042 0.638 0.340 0.222 

Locus 1801 : 
2 alleles
6.5% missing data
   2   (0.910) 0.985 0.952 0.981 0.822 0.992 0.993 0.971 0.924 
   3   (0.090) 0.015 0.048 0.019 0.178 0.008 0.007 0.029 0.076 

Locus 1802 : 
2 alleles
12.3% missing data
   4   (0.807) 0.879 0.818 0.932 0.790 0.954 0.848 0.785 0.854 
   2   (0.193) 0.121 0.182 0.068 0.210 0.046 0.152 0.215 0.146 

Locus 1803 : 
2 alleles
4.3% missing data
   4   (0.923) 0.982 0.987 0.969 0.974 0.659 0.987 0.879 0.972 
   2   (0.077) 0.018 0.013 0.031 0.026 0.341 0.013 0.121 0.028 

Locus 1804 : 
2 alleles
10.1% missing data
   3   (0.752) 0.544 0.680 0.939 0.772 0.043 0.560 0.825 0.769 
   4   (0.248) 0.456 0.320 0.061 0.228 0.957 0.440 0.175 0.231 

Locus 1805 : 
2 alleles
11.6% missing data
   3   (0.895) 0.895 0.995 0.978 0.849 0.899 0.973 0.938 0.929 
   1   (0.105) 0.105 0.005 0.022 0.151 0.101 0.027 0.062 0.071 

Locus 1806 : 
2 alleles
11.6% missing data
   1   (0.856) 0.803 0.988 0.963 0.884 0.707 0.881 0.896 0.862 
   3   (0.144) 0.197 0.012 0.037 0.116 0.293 0.119 0.104 0.138 

Locus 1807 : 
2 alleles
15.2% missing data
   1   (0.929) 0.956 0.994 0.972 0.971 0.980 0.869 0.884 0.977 
   3   (0.071) 0.044 0.006 0.028 0.029 0.020 0.131 0.116 0.023 

Locus 1808 : 
2 alleles
4.3% missing data
   2   (0.242) 0.080 0.159 0.068 0.195 0.133 0.221 0.222 0.302 
   4   (0.758) 0.920 0.841 0.932 0.805 0.867 0.779 0.778 0.698 

Locus 1809 : 
2 alleles
3.6% missing data
   4   (0.700) 0.530 0.050 0.498 0.772 0.569 0.407 0.770 0.750 
   2   (0.300) 0.470 0.950 0.502 0.228 0.431 0.593 0.230 0.250 

Locus 1810 : 
2 alleles
8.0% missing data
   1   (0.754) 0.736 0.527 0.931 0.800 0.983 0.455 0.692 0.806 
   3   (0.246) 0.264 0.473 0.069 0.200 0.017 0.545 0.308 0.194 

Locus 1811 : 
2 alleles
2.9% missing data
   3   (0.911) 0.943 0.990 0.981 0.937 0.995 0.950 0.950 0.915 
   2   (0.089) 0.057 0.010 0.019 0.063 0.005 0.050 0.050 0.085 

Locus 1812 : 
2 alleles
10.1% missing data
   2   (0.921) 0.990 0.984 0.923 0.974 0.991 0.943 0.879 0.964 
   1   (0.079) 0.010 0.016 0.077 0.026 0.009 0.057 0.121 0.036 

Locus 1813 : 
2 alleles
2.9% missing data
   1   (0.646) 0.885 0.054 0.866 0.591 0.958 0.559 0.702 0.634 
   4   (0.354) 0.115 0.946 0.134 0.409 0.042 0.441 0.298 0.366 

Locus 1814 : 
2 alleles
2.9% missing data
   1   (0.845) 0.973 0.902 0.619 0.913 0.439 0.962 0.884 0.885 
   3   (0.155) 0.027 0.098 0.381 0.087 0.561 0.038 0.116 0.115 

Locus 1815 : 
2 alleles
13.0% missing data
   1   (0.636) 0.565 0.660 0.890 0.659 0.569 0.420 0.579 0.670 
   4   (0.364) 0.435 0.340 0.110 0.341 0.431 0.580 0.421 0.330 

Locus 1816 : 
2 alleles
3.6% missing data
   2   (0.827) 0.799 0.706 0.918 0.881 0.863 0.895 0.809 0.858 
   4   (0.173) 0.201 0.294 0.082 0.119 0.137 0.105 0.191 0.142 

Locus 1817 : 
2 alleles
2.9% missing data
   1   (0.820) 0.957 0.645 0.956 0.832 0.800 0.940 0.767 0.878 
   4   (0.180) 0.043 0.355 0.044 0.168 0.200 0.060 0.233 0.122 

Locus 1818 : 
2 alleles
2.2% missing data
   1   (0.832) 0.956 0.982 0.962 0.790 0.063 0.819 0.829 0.913 
   3   (0.168) 0.044 0.018 0.038 0.210 0.937 0.181 0.171 0.087 

Locus 1819 : 
2 alleles
15.9% missing data
   3   (0.914) 0.930 0.885 0.975 0.924 0.994 0.873 0.954 0.938 
   1   (0.086) 0.070 0.115 0.025 0.076 0.006 0.127 0.046 0.062 

Locus 1820 : 
2 alleles
11.6% missing data
   1   (0.558) 0.781 0.612 0.816 0.531 0.944 0.231 0.627 0.462 
   3   (0.442) 0.219 0.388 0.184 0.469 0.056 0.769 0.373 0.538 

Locus 1821 : 
2 alleles
5.8% missing data
   2   (0.802) 0.523 0.954 0.946 0.825 0.044 0.903 0.836 0.846 
   4   (0.198) 0.477 0.046 0.054 0.175 0.956 0.097 0.164 0.154 

Locus 1822 : 
2 alleles
15.2% missing data
   2   (0.473) 0.552 0.890 0.168 0.530 0.509 0.462 0.497 0.431 
   3   (0.527) 0.448 0.110 0.832 0.470 0.491 0.538 0.503 0.569 

Locus 1823 : 
2 alleles
0.7% missing data
   3   (0.941) 0.964 0.999 0.995 0.955 0.998 0.995 0.993 0.863 
   1   (0.059) 0.036 0.001 0.005 0.045 0.002 0.005 0.007 0.137 

Locus 1824 : 
2 alleles
10.9% missing data
   1   (0.170) 0.059 0.120 0.080 0.127 0.048 0.147 0.178 0.156 
   2   (0.830) 0.941 0.880 0.920 0.873 0.952 0.853 0.822 0.844 

Locus 1825 : 
2 alleles
14.5% missing data
   4   (0.419) 0.593 0.301 0.096 0.426 0.715 0.374 0.339 0.511 
   2   (0.581) 0.407 0.699 0.904 0.574 0.285 0.626 0.661 0.489 

Locus 1826 : 
2 alleles
13.0% missing data
   2   (0.745) 0.389 0.984 0.598 0.781 0.715 0.472 0.819 0.769 
   4   (0.255) 0.611 0.016 0.402 0.219 0.285 0.528 0.181 0.231 

Locus 1827 : 
2 alleles
3.6% missing data
   1   (0.849) 0.951 0.971 0.957 0.851 0.952 0.924 0.868 0.858 
   3   (0.151) 0.049 0.029 0.043 0.149 0.048 0.076 0.132 0.142 

Locus 1828 : 
2 alleles
4.3% missing data
   3   (0.876) 0.910 0.535 0.565 0.937 0.751 0.777 0.822 0.970 
   1   (0.124) 0.090 0.465 0.435 0.063 0.249 0.223 0.178 0.030 

Locus 1829 : 
2 alleles
11.6% missing data
   3   (0.894) 0.288 0.993 0.981 0.919 0.951 0.811 0.955 0.905 
   4   (0.106) 0.712 0.007 0.019 0.081 0.049 0.189 0.045 0.095 

Locus 1830 : 
2 alleles
2.9% missing data
   3   (0.925) 0.966 0.998 0.994 0.893 0.998 0.994 0.991 0.834 
   1   (0.075) 0.034 0.002 0.006 0.107 0.002 0.006 0.009 0.166 

Locus 1831 : 
2 alleles
5.1% missing data
   1   (0.889) 0.979 0.990 0.957 0.886 0.949 0.763 0.895 0.936 
   2   (0.111) 0.021 0.010 0.043 0.114 0.051 0.237 0.105 0.064 

Locus 1832 : 
2 alleles
8.0% missing data
   4   (0.811) 0.946 0.991 0.951 0.807 0.744 0.606 0.830 0.833 
   2   (0.189) 0.054 0.009 0.049 0.193 0.256 0.394 0.170 0.167 

Locus 1833 : 
2 alleles
10.9% missing data
   2   (0.891) 0.976 0.902 0.972 0.936 0.986 0.924 0.865 0.927 
   4   (0.109) 0.024 0.098 0.028 0.064 0.014 0.076 0.135 0.073 

Locus 1834 : 
2 alleles
13.0% missing data
   1   (0.921) 0.989 0.988 0.970 0.943 0.834 0.948 0.896 0.974 
   3   (0.079) 0.011 0.012 0.030 0.057 0.166 0.052 0.104 0.026 

Locus 1835 : 
2 alleles
10.9% missing data
   3   (0.904) 0.986 0.849 0.972 0.946 0.989 0.739 0.921 0.931 
   1   (0.096) 0.014 0.151 0.028 0.054 0.011 0.261 0.079 0.069 

Locus 1836 : 
2 alleles
2.2% missing data
   1   (0.910) 0.972 0.992 0.976 0.942 0.990 0.770 0.918 0.946 
   3   (0.090) 0.028 0.008 0.024 0.058 0.010 0.230 0.082 0.054 

Locus 1837 : 
2 alleles
5.1% missing data
   2   (0.837) 0.964 0.956 0.947 0.880 0.972 0.965 0.800 0.852 
   4   (0.163) 0.036 0.044 0.053 0.120 0.028 0.035 0.200 0.148 

Locus 1838 : 
2 alleles
5.8% missing data
   4   (0.924) 0.983 0.994 0.608 0.962 0.978 0.881 0.952 0.974 
   1   (0.076) 0.017 0.006 0.392 0.038 0.022 0.119 0.048 0.026 

Locus 1839 : 
2 alleles
3.6% missing data
   1   (0.841) 0.800 0.964 0.946 0.814 0.987 0.947 0.919 0.808 
   4   (0.159) 0.200 0.036 0.054 0.186 0.013 0.053 0.081 0.192 

Locus 1840 : 
2 alleles
5.1% missing data
   4   (0.860) 0.924 0.767 0.648 0.828 0.991 0.946 0.939 0.895 
   1   (0.140) 0.076 0.233 0.352 0.172 0.009 0.054 0.061 0.105 

Locus 1841 : 
2 alleles
2.9% missing data
   3   (0.911) 0.987 0.843 0.980 0.905 0.993 0.977 0.924 0.955 
   1   (0.089) 0.013 0.157 0.020 0.095 0.007 0.023 0.076 0.045 

Locus 1842 : 
2 alleles
12.3% missing data
   1   (0.788) 0.885 0.921 0.670 0.741 0.977 0.573 0.762 0.881 
   3   (0.212) 0.115 0.079 0.330 0.259 0.023 0.427 0.238 0.119 

Locus 1843 : 
2 alleles
4.3% missing data
   1   (0.910) 0.674 0.951 0.776 0.915 0.995 0.973 0.981 0.930 
   4   (0.090) 0.326 0.049 0.224 0.085 0.005 0.027 0.019 0.070 

Locus 1844 : 
2 alleles
2.2% missing data
   4   (0.913) 0.924 0.996 0.973 0.948 0.990 0.927 0.925 0.941 
   2   (0.087) 0.076 0.004 0.027 0.052 0.010 0.073 0.075 0.059 

Locus 1845 : 
2 alleles
13.0% missing data
   4   (0.885) 0.987 0.987 0.887 0.921 0.991 0.767 0.929 0.889 
   2   (0.115) 0.013 0.013 0.113 0.079 0.009 0.233 0.071 0.111 

Locus 1846 : 
2 alleles
4.3% missing data
   2   (0.918) 0.951 0.953 0.989 0.851 0.982 0.988 0.981 0.914 
   3   (0.082) 0.049 0.047 0.011 0.149 0.018 0.012 0.019 0.086 

Locus 1847 : 
2 alleles
1.4% missing data
   2   (0.904) 0.725 0.994 0.679 0.920 0.990 0.927 0.969 0.934 
   4   (0.096) 0.275 0.006 0.321 0.080 0.010 0.073 0.031 0.066 

Locus 1848 : 
2 alleles
3.6% missing data
   4   (0.904) 0.973 0.993 0.971 0.898 0.965 0.845 0.956 0.918 
   3   (0.096) 0.027 0.007 0.029 0.102 0.035 0.155 0.044 0.082 

Locus 1849 : 
2 alleles
3.6% missing data
   1   (0.776) 0.365 0.952 0.946 0.715 0.969 0.879 0.802 0.809 
   4   (0.224) 0.635 0.048 0.054 0.285 0.031 0.121 0.198 0.191 

Locus 1850 : 
2 alleles
2.2% missing data
   2   (0.167) 0.050 0.057 0.065 0.125 0.025 0.120 0.242 0.124 
   4   (0.833) 0.950 0.943 0.935 0.875 0.975 0.880 0.758 0.876 

Locus 1851 : 
2 alleles
4.3% missing data
   4   (0.932) 0.996 0.989 0.607 0.971 0.994 0.970 0.968 0.974 
   1   (0.068) 0.004 0.011 0.393 0.029 0.006 0.030 0.032 0.026 

Locus 1852 : 
2 alleles
3.6% missing data
   4   (0.887) 0.968 0.728 0.970 0.904 0.983 0.980 0.917 0.911 
   2   (0.113) 0.032 0.272 0.030 0.096 0.017 0.020 0.083 0.089 

Locus 1853 : 
2 alleles
11.6% missing data
   3   (0.884) 0.944 0.874 0.962 0.916 0.875 0.917 0.920 0.895 
   1   (0.116) 0.056 0.126 0.038 0.084 0.125 0.083 0.080 0.105 

Locus 1854 : 
2 alleles
10.9% missing data
   2   (0.916) 0.985 0.955 0.963 0.935 0.876 0.928 0.938 0.953 
   3   (0.084) 0.015 0.045 0.037 0.065 0.124 0.072 0.062 0.047 

Locus 1855 : 
2 alleles
8.7% missing data
   1   (0.562) 0.548 0.383 0.483 0.640 0.925 0.413 0.485 0.599 
   4   (0.438) 0.452 0.617 0.517 0.360 0.075 0.587 0.515 0.401 

Locus 1856 : 
2 alleles
8.7% missing data
   3   (0.772) 0.842 0.844 0.940 0.749 0.434 0.829 0.826 0.774 
   1   (0.228) 0.158 0.156 0.060 0.251 0.566 0.171 0.174 0.226 

Locus 1857 : 
2 alleles
13.8% missing data
   4   (0.085) 0.074 0.005 0.016 0.059 0.030 0.026 0.024 0.139 
   2   (0.915) 0.926 0.995 0.984 0.941 0.970 0.974 0.976 0.861 

Locus 1858 : 
2 alleles
11.6% missing data
   2   (0.895) 0.976 0.530 0.971 0.915 0.995 0.972 0.928 0.925 
   4   (0.105) 0.024 0.470 0.029 0.085 0.005 0.028 0.072 0.075 

Locus 1859 : 
2 alleles
8.7% missing data
   2   (0.886) 0.687 0.984 0.990 0.768 0.996 0.891 0.985 0.779 
   1   (0.114) 0.313 0.016 0.010 0.232 0.004 0.109 0.015 0.221 

Locus 1860 : 
2 alleles
9.4% missing data
   2   (0.738) 0.922 0.082 0.474 0.777 0.954 0.317 0.834 0.761 
   3   (0.262) 0.078 0.918 0.526 0.223 0.046 0.683 0.166 0.239 

Locus 1861 : 
2 alleles
3.6% missing data
   2   (0.691) 0.837 0.851 0.934 0.539 0.585 0.566 0.801 0.664 
   4   (0.309) 0.163 0.149 0.066 0.461 0.415 0.434 0.199 0.336 

Locus 1862 : 
2 alleles
1.4% missing data
   4   (0.910) 0.896 0.994 0.984 0.800 0.944 0.950 0.977 0.924 
   2   (0.090) 0.104 0.006 0.016 0.200 0.056 0.050 0.023 0.076 

Locus 1863 : 
2 alleles
13.8% missing data
   2   (0.269) 0.276 0.384 0.144 0.238 0.066 0.159 0.300 0.250 
   4   (0.731) 0.724 0.616 0.856 0.762 0.934 0.841 0.700 0.750 

Locus 1864 : 
2 alleles
4.3% missing data
   3   (0.787) 0.840 0.897 0.640 0.758 0.743 0.894 0.866 0.815 
   1   (0.213) 0.160 0.103 0.360 0.242 0.257 0.106 0.134 0.185 

Locus 1865 : 
2 alleles
1.4% missing data
   3   (0.954) 0.999 0.923 0.975 0.991 0.933 0.570 0.907 0.995 
   1   (0.046) 0.001 0.077 0.025 0.009 0.067 0.430 0.093 0.005 

Locus 1866 : 
2 alleles
13.8% missing data
   4   (0.914) 0.929 0.937 0.982 0.943 0.982 0.788 0.944 0.936 
   2   (0.086) 0.071 0.063 0.018 0.057 0.018 0.212 0.056 0.064 

Locus 1867 : 
2 alleles
12.3% missing data
   1   (0.632) 0.416 0.631 0.869 0.552 0.542 0.562 0.586 0.722 
   3   (0.368) 0.584 0.369 0.131 0.448 0.458 0.438 0.414 0.278 

Locus 1868 : 
2 alleles
13.8% missing data
   1   (0.272) 0.247 0.028 0.259 0.242 0.047 0.414 0.246 0.288 
   3   (0.728) 0.753 0.972 0.741 0.758 0.953 0.586 0.754 0.712 

Locus 1869 : 
2 alleles
2.2% missing data
   3   (0.873) 0.893 0.974 0.977 0.858 0.988 0.512 0.931 0.884 
   1   (0.127) 0.107 0.026 0.023 0.142 0.012 0.488 0.069 0.116 

Locus 1870 : 
2 alleles
3.6% missing data
   4   (0.715) 0.878 0.615 0.883 0.695 0.969 0.500 0.634 0.788 
   2   (0.285) 0.122 0.385 0.117 0.305 0.031 0.500 0.366 0.212 

Locus 1871 : 
2 alleles
11.6% missing data
   3   (0.844) 0.917 0.983 0.968 0.756 0.821 0.921 0.938 0.804 
   1   (0.156) 0.083 0.017 0.032 0.244 0.179 0.079 0.062 0.196 

Locus 1872 : 
2 alleles
4.3% missing data
   4   (0.516) 0.555 0.087 0.144 0.619 0.403 0.168 0.276 0.755 
   1   (0.484) 0.445 0.913 0.856 0.381 0.597 0.832 0.724 0.245 

Locus 1873 : 
2 alleles
5.8% missing data
   4   (0.917) 0.935 0.994 0.979 0.887 0.995 0.849 0.964 0.948 
   1   (0.083) 0.065 0.006 0.021 0.113 0.005 0.151 0.036 0.052 

Locus 1874 : 
2 alleles
13.0% missing data
   2   (0.654) 0.924 0.697 0.547 0.648 0.577 0.635 0.691 0.668 
   1   (0.346) 0.076 0.303 0.453 0.352 0.423 0.365 0.309 0.332 

Locus 1875 : 
2 alleles
5.8% missing data
   2   (0.531) 0.862 0.964 0.657 0.534 0.436 0.592 0.462 0.526 
   3   (0.469) 0.138 0.036 0.343 0.466 0.564 0.408 0.538 0.474 

Locus 1876 : 
2 alleles
13.8% missing data
   2   (0.861) 0.929 0.964 0.897 0.843 0.839 0.837 0.888 0.906 
   4   (0.139) 0.071 0.036 0.103 0.157 0.161 0.163 0.112 0.094 

Locus 1877 : 
2 alleles
2.2% missing data
   1   (0.872) 0.708 0.978 0.971 0.827 0.904 0.708 0.940 0.892 
   3   (0.128) 0.292 0.022 0.029 0.173 0.096 0.292 0.060 0.108 

Locus 1878 : 
2 alleles
15.9% missing data
   2   (0.914) 0.876 0.826 0.945 0.960 0.972 0.951 0.866 0.967 
   4   (0.086) 0.124 0.174 0.055 0.040 0.028 0.049 0.134 0.033 

Locus 1879 : 
2 alleles
0.0% missing data
   4   (0.912) 0.971 0.989 0.986 0.848 0.992 0.984 0.973 0.921 
   2   (0.088) 0.029 0.011 0.014 0.152 0.008 0.016 0.027 0.079 

Locus 1880 : 
2 alleles
9.4% missing data
   2   (0.740) 0.667 0.954 0.525 0.783 0.742 0.726 0.726 0.802 
   4   (0.260) 0.333 0.046 0.475 0.217 0.258 0.274 0.274 0.198 

Locus 1881 : 
2 alleles
10.9% missing data
   4   (0.890) 0.948 0.917 0.945 0.926 0.981 0.883 0.923 0.899 
   2   (0.110) 0.052 0.083 0.055 0.074 0.019 0.117 0.077 0.101 

Locus 1882 : 
2 alleles
0.7% missing data
   2   (0.944) 0.974 0.999 0.995 0.960 0.998 0.997 0.993 0.871 
   4   (0.056) 0.026 0.001 0.005 0.040 0.002 0.003 0.007 0.129 

Locus 1883 : 
2 alleles
12.3% missing data
   2   (0.680) 0.835 0.964 0.456 0.633 0.721 0.734 0.615 0.782 
   4   (0.320) 0.165 0.036 0.544 0.367 0.279 0.266 0.385 0.218 

Locus 1884 : 
2 alleles
2.9% missing data
   4   (0.931) 0.995 0.055 0.967 0.976 0.964 0.462 0.950 0.985 
   1   (0.069) 0.005 0.945 0.033 0.024 0.036 0.538 0.050 0.015 

Locus 1885 : 
2 alleles
12.3% missing data
   4   (0.927) 0.952 0.996 0.983 0.944 0.996 0.982 0.979 0.912 
   2   (0.073) 0.048 0.004 0.017 0.056 0.004 0.018 0.021 0.088 

Locus 1886 : 
2 alleles
3.6% missing data
   3   (0.880) 0.961 0.860 0.937 0.922 0.739 0.799 0.754 0.961 
   4   (0.120) 0.039 0.140 0.063 0.078 0.261 0.201 0.246 0.039 

Locus 1887 : 
2 alleles
7.2% missing data
   1   (0.494) 0.475 0.499 0.501 0.497 0.474 0.522 0.478 0.500 
   3   (0.506) 0.525 0.501 0.499 0.503 0.526 0.478 0.522 0.500 

Locus 1888 : 
2 alleles
10.9% missing data
   4   (0.812) 0.835 0.798 0.938 0.833 0.984 0.573 0.868 0.791 
   2   (0.188) 0.165 0.202 0.062 0.167 0.016 0.427 0.132 0.209 

Locus 1889 : 
2 alleles
15.2% missing data
   1   (0.924) 0.994 0.668 0.805 0.976 0.987 0.732 0.806 0.988 
   2   (0.076) 0.006 0.332 0.195 0.024 0.013 0.268 0.194 0.012 

Locus 1890 : 
2 alleles
2.2% missing data
   1   (0.907) 0.923 0.993 0.981 0.883 0.944 0.767 0.977 0.888 
   2   (0.093) 0.077 0.007 0.019 0.117 0.056 0.233 0.023 0.112 

Locus 1891 : 
2 alleles
11.6% missing data
   1   (0.844) 0.758 0.922 0.779 0.888 0.812 0.657 0.912 0.863 
   3   (0.156) 0.242 0.078 0.221 0.112 0.188 0.343 0.088 0.137 

Locus 1892 : 
2 alleles
5.1% missing data
   2   (0.607) 0.537 0.960 0.767 0.508 0.032 0.566 0.783 0.533 
   4   (0.393) 0.463 0.040 0.233 0.492 0.968 0.434 0.217 0.467 

Locus 1893 : 
2 alleles
2.9% missing data
   1   (0.906) 0.931 0.966 0.819 0.887 0.993 0.903 0.969 0.941 
   4   (0.094) 0.069 0.034 0.181 0.113 0.007 0.097 0.031 0.059 

Locus 1894 : 
2 alleles
2.2% missing data
   1   (0.931) 0.969 0.998 0.994 0.875 0.998 0.988 0.992 0.885 
   3   (0.069) 0.031 0.002 0.006 0.125 0.002 0.012 0.008 0.115 

Locus 1895 : 
2 alleles
10.9% missing data
   1   (0.212) 0.348 0.206 0.645 0.156 0.116 0.078 0.070 0.329 
   3   (0.788) 0.652 0.794 0.355 0.844 0.884 0.922 0.930 0.671 

Locus 1896 : 
2 alleles
1.4% missing data
   3   (0.927) 0.986 0.963 0.552 0.964 0.993 0.896 0.954 0.977 
   1   (0.073) 0.014 0.037 0.448 0.036 0.007 0.104 0.046 0.023 

Locus 1897 : 
2 alleles
8.7% missing data
   1   (0.588) 0.745 0.969 0.863 0.445 0.948 0.662 0.579 0.587 
   3   (0.412) 0.255 0.031 0.137 0.555 0.052 0.338 0.421 0.413 

Locus 1898 : 
2 alleles
12.3% missing data
   2   (0.695) 0.841 0.724 0.175 0.774 0.699 0.662 0.599 0.809 
   4   (0.305) 0.159 0.276 0.825 0.226 0.301 0.338 0.401 0.191 

Locus 1899 : 
2 alleles
5.1% missing data
   1   (0.576) 0.534 0.931 0.498 0.613 0.650 0.313 0.550 0.592 
   2   (0.424) 0.466 0.069 0.502 0.387 0.350 0.687 0.450 0.408 

Locus 1900 : 
2 alleles
17.4% missing data
   2   (0.197) 0.070 0.227 0.070 0.099 0.374 0.397 0.324 0.139 
   3   (0.803) 0.930 0.773 0.930 0.901 0.626 0.603 0.676 0.861 

Locus 1901 : 
2 alleles
2.2% missing data
   3   (0.908) 0.840 0.959 0.984 0.923 0.991 0.607 0.965 0.913 
   2   (0.092) 0.160 0.041 0.016 0.077 0.009 0.393 0.035 0.087 

Locus 1902 : 
2 alleles
15.9% missing data
   2   (0.840) 0.885 0.866 0.962 0.798 0.814 0.383 0.900 0.874 
   4   (0.160) 0.115 0.134 0.038 0.202 0.186 0.617 0.100 0.126 

Locus 1903 : 
2 alleles
2.9% missing data
   3   (0.891) 0.836 0.997 0.987 0.836 0.991 0.938 0.981 0.792 
   1   (0.109) 0.164 0.003 0.013 0.164 0.009 0.062 0.019 0.208 

Locus 1904 : 
2 alleles
15.2% missing data
   2   (0.670) 0.936 0.716 0.547 0.766 0.683 0.759 0.677 0.629 
   4   (0.330) 0.064 0.284 0.453 0.234 0.317 0.241 0.323 0.371 

Locus 1905 : 
2 alleles
8.7% missing data
   2   (0.383) 0.457 0.373 0.119 0.322 0.311 0.649 0.434 0.390 
   4   (0.617) 0.543 0.627 0.881 0.678 0.689 0.351 0.566 0.610 

Locus 1906 : 
2 alleles
13.0% missing data
   2   (0.906) 0.964 0.993 0.977 0.917 0.968 0.985 0.964 0.883 
   1   (0.094) 0.036 0.007 0.023 0.083 0.032 0.015 0.036 0.117 

Locus 1907 : 
2 alleles
4.3% missing data
   4   (0.810) 0.843 0.501 0.958 0.801 0.987 0.472 0.896 0.795 
   1   (0.190) 0.157 0.499 0.042 0.199 0.013 0.528 0.104 0.205 

Locus 1908 : 
2 alleles
10.9% missing data
   4   (0.906) 0.934 0.989 0.978 0.913 0.845 0.950 0.944 0.929 
   1   (0.094) 0.066 0.011 0.022 0.087 0.155 0.050 0.056 0.071 

Locus 1909 : 
2 alleles
7.2% missing data
   1   (0.656) 0.933 0.665 0.627 0.684 0.060 0.787 0.646 0.703 
   3   (0.344) 0.067 0.335 0.373 0.316 0.940 0.213 0.354 0.297 

Locus 1910 : 
2 alleles
3.6% missing data
   2   (0.865) 0.975 0.979 0.958 0.878 0.980 0.829 0.840 0.909 
   4   (0.135) 0.025 0.021 0.042 0.122 0.020 0.171 0.160 0.091 

Locus 1911 : 
2 alleles
12.3% missing data
   4   (0.772) 0.546 0.787 0.938 0.743 0.015 0.562 0.848 0.821 
   2   (0.228) 0.454 0.213 0.062 0.257 0.985 0.438 0.152 0.179 

Locus 1912 : 
2 alleles
10.1% missing data
   1   (0.065) 0.028 0.002 0.007 0.088 0.024 0.015 0.010 0.111 
   3   (0.935) 0.972 0.998 0.993 0.912 0.976 0.985 0.990 0.889 

Locus 1913 : 
2 alleles
2.2% missing data
   4   (0.763) 0.903 0.970 0.941 0.741 0.984 0.419 0.831 0.720 
   2   (0.237) 0.097 0.030 0.059 0.259 0.016 0.581 0.169 0.280 

Locus 1914 : 
2 alleles
10.9% missing data
   3   (0.928) 0.890 0.998 0.991 0.873 0.997 0.967 0.986 0.924 
   4   (0.072) 0.110 0.002 0.009 0.127 0.003 0.033 0.014 0.076 

Locus 1915 : 
2 alleles
13.8% missing data
   3   (0.867) 0.872 0.985 0.931 0.848 0.899 0.812 0.837 0.937 
   1   (0.133) 0.128 0.015 0.069 0.152 0.101 0.188 0.163 0.063 

Locus 1916 : 
2 alleles
6.5% missing data
   3   (0.910) 0.940 0.932 0.975 0.937 0.993 0.723 0.923 0.950 
   4   (0.090) 0.060 0.068 0.025 0.063 0.007 0.277 0.077 0.050 

Locus 1917 : 
2 alleles
4.3% missing data
   1   (0.828) 0.903 0.807 0.946 0.812 0.960 0.825 0.902 0.798 
   3   (0.172) 0.097 0.193 0.054 0.188 0.040 0.175 0.098 0.202 

Locus 1918 : 
2 alleles
12.3% missing data
   4   (0.784) 0.842 0.972 0.559 0.812 0.978 0.836 0.665 0.891 
   2   (0.216) 0.158 0.028 0.441 0.188 0.022 0.164 0.335 0.109 

Locus 1919 : 
2 alleles
8.0% missing data
   1   (0.748) 0.785 0.761 0.929 0.702 0.072 0.466 0.784 0.814 
   3   (0.252) 0.215 0.239 0.071 0.298 0.928 0.534 0.216 0.186 

Locus 1920 : 
2 alleles
3.6% missing data
   3   (0.842) 0.964 0.857 0.958 0.768 0.843 0.973 0.898 0.862 
   2   (0.158) 0.036 0.143 0.042 0.232 0.157 0.027 0.102 0.138 

Locus 1921 : 
2 alleles
3.6% missing data
   2   (0.859) 0.945 0.995 0.684 0.799 0.985 0.870 0.903 0.926 
   4   (0.141) 0.055 0.005 0.316 0.201 0.015 0.130 0.097 0.074 

Locus 1922 : 
2 alleles
4.3% missing data
   4   (0.761) 0.879 0.975 0.535 0.693 0.768 0.783 0.800 0.831 
   1   (0.239) 0.121 0.025 0.465 0.307 0.232 0.217 0.200 0.169 

Locus 1923 : 
2 alleles
9.4% missing data
   2   (0.475) 0.426 0.682 0.317 0.550 0.401 0.443 0.446 0.459 
   4   (0.525) 0.574 0.318 0.683 0.450 0.599 0.557 0.554 0.541 

Locus 1924 : 
2 alleles
12.3% missing data
   2   (0.846) 0.947 0.861 0.951 0.854 0.984 0.706 0.824 0.897 
   3   (0.154) 0.053 0.139 0.049 0.146 0.016 0.294 0.176 0.103 

Locus 1925 : 
2 alleles
13.8% missing data
   4   (0.911) 0.964 0.674 0.942 0.953 0.860 0.914 0.901 0.962 
   2   (0.089) 0.036 0.326 0.058 0.047 0.140 0.086 0.099 0.038 

Locus 1926 : 
2 alleles
6.5% missing data
   1   (0.905) 0.962 0.994 0.982 0.899 0.993 0.962 0.949 0.920 
   3   (0.095) 0.038 0.006 0.018 0.101 0.007 0.038 0.051 0.080 

Locus 1927 : 
2 alleles
4.3% missing data
   2   (0.913) 0.985 0.991 0.544 0.931 0.992 0.871 0.941 0.970 
   3   (0.087) 0.015 0.009 0.456 0.069 0.008 0.129 0.059 0.030 

Locus 1928 : 
2 alleles
10.1% missing data
   4   (0.810) 0.921 0.955 0.930 0.859 0.765 0.815 0.743 0.852 
   2   (0.190) 0.079 0.045 0.070 0.141 0.235 0.185 0.257 0.148 

Locus 1929 : 
2 alleles
5.1% missing data
   1   (0.939) 0.974 0.995 0.974 0.981 0.990 0.321 0.922 0.986 
   4   (0.061) 0.026 0.005 0.026 0.019 0.010 0.679 0.078 0.014 

Locus 1930 : 
2 alleles
5.1% missing data
   3   (0.898) 0.948 0.960 0.976 0.867 0.980 0.847 0.935 0.934 
   4   (0.102) 0.052 0.040 0.024 0.133 0.020 0.153 0.065 0.066 

Locus 1931 : 
2 alleles
11.6% missing data
   4   (0.911) 0.885 0.937 0.985 0.927 0.974 0.974 0.966 0.897 
   2   (0.089) 0.115 0.063 0.015 0.073 0.026 0.026 0.034 0.103 

Locus 1932 : 
2 alleles
2.9% missing data
   2   (0.747) 0.344 0.984 0.956 0.727 0.821 0.731 0.861 0.647 
   1   (0.253) 0.656 0.016 0.044 0.273 0.179 0.269 0.139 0.353 

Locus 1933 : 
2 alleles
15.9% missing data
   3   (0.605) 0.639 0.919 0.564 0.624 0.951 0.722 0.607 0.564 
   4   (0.395) 0.361 0.081 0.436 0.376 0.049 0.278 0.393 0.436 

Locus 1934 : 
2 alleles
3.6% missing data
   2   (0.082) 0.013 0.024 0.020 0.066 0.048 0.770 0.038 0.049 
   4   (0.918) 0.987 0.976 0.980 0.934 0.952 0.230 0.962 0.951 

Locus 1935 : 
2 alleles
10.9% missing data
   4   (0.863) 0.984 0.855 0.954 0.881 0.982 0.657 0.736 0.948 
   2   (0.137) 0.016 0.145 0.046 0.119 0.018 0.343 0.264 0.052 

Locus 1936 : 
2 alleles
10.9% missing data
   1   (0.934) 0.907 0.986 0.993 0.901 0.977 0.927 0.990 0.912 
   2   (0.066) 0.093 0.014 0.007 0.099 0.023 0.073 0.010 0.088 

Locus 1937 : 
2 alleles
2.9% missing data
   1   (0.837) 0.860 0.935 0.961 0.718 0.941 0.895 0.881 0.879 
   3   (0.163) 0.140 0.065 0.039 0.282 0.059 0.105 0.119 0.121 

Locus 1938 : 
2 alleles
5.1% missing data
   4   (0.942) 0.994 0.882 0.961 0.981 0.865 0.948 0.885 0.989 
   2   (0.058) 0.006 0.118 0.039 0.019 0.135 0.052 0.115 0.011 

Locus 1939 : 
2 alleles
1.4% missing data
   2   (0.114) 0.234 0.012 0.020 0.129 0.007 0.062 0.031 0.168 
   4   (0.886) 0.766 0.988 0.980 0.871 0.993 0.938 0.969 0.832 

Locus 1940 : 
2 alleles
2.2% missing data
   1   (0.918) 0.990 0.998 0.981 0.899 0.937 0.990 0.954 0.949 
   3   (0.082) 0.010 0.002 0.019 0.101 0.063 0.010 0.046 0.051 

Locus 1941 : 
2 alleles
5.1% missing data
   2   (0.908) 0.953 0.994 0.971 0.882 0.967 0.960 0.944 0.944 
   4   (0.092) 0.047 0.006 0.029 0.118 0.033 0.040 0.056 0.056 

Locus 1942 : 
2 alleles
4.3% missing data
   3   (0.907) 0.952 0.995 0.979 0.932 0.989 0.688 0.951 0.915 
   2   (0.093) 0.048 0.005 0.021 0.068 0.011 0.312 0.049 0.085 

Locus 1943 : 
2 alleles
2.2% missing data
   1   (0.875) 0.947 0.987 0.936 0.928 0.986 0.830 0.890 0.878 
   3   (0.125) 0.053 0.013 0.064 0.072 0.014 0.170 0.110 0.122 

Locus 1944 : 
2 alleles
6.5% missing data
   3   (0.798) 0.544 0.973 0.938 0.903 0.985 0.629 0.626 0.855 
   1   (0.202) 0.456 0.027 0.062 0.097 0.015 0.371 0.374 0.145 

Locus 1945 : 
2 alleles
8.7% missing data
   1   (0.431) 0.312 0.660 0.452 0.455 0.388 0.229 0.433 0.401 
   3   (0.569) 0.688 0.340 0.548 0.545 0.612 0.771 0.567 0.599 

Locus 1946 : 
2 alleles
10.9% missing data
   3   (0.880) 0.857 0.985 0.955 0.903 0.795 0.937 0.920 0.891 
   2   (0.120) 0.143 0.015 0.045 0.097 0.205 0.063 0.080 0.109 

Locus 1947 : 
2 alleles
13.0% missing data
   3   (0.905) 0.945 0.928 0.980 0.938 0.925 0.980 0.954 0.891 
   1   (0.095) 0.055 0.072 0.020 0.062 0.075 0.020 0.046 0.109 

Locus 1948 : 
2 alleles
0.7% missing data
   3   (0.808) 0.798 0.972 0.825 0.792 0.985 0.964 0.821 0.860 
   4   (0.192) 0.202 0.028 0.175 0.208 0.015 0.036 0.179 0.140 

Locus 1949 : 
2 alleles
15.2% missing data
   4   (0.819) 0.276 0.974 0.935 0.818 0.786 0.753 0.798 0.896 
   2   (0.181) 0.724 0.026 0.065 0.182 0.214 0.247 0.202 0.104 

Locus 1950 : 
2 alleles
0.0% missing data
   1   (0.913) 0.955 0.533 0.969 0.942 0.933 0.955 0.927 0.960 
   3   (0.087) 0.045 0.467 0.031 0.058 0.067 0.045 0.073 0.040 

Locus 1951 : 
2 alleles
11.6% missing data
   1   (0.771) 0.960 0.982 0.627 0.780 0.664 0.677 0.841 0.777 
   4   (0.229) 0.040 0.018 0.373 0.220 0.336 0.323 0.159 0.223 

Locus 1952 : 
2 alleles
12.3% missing data
   3   (0.147) 0.027 0.357 0.040 0.142 0.091 0.129 0.099 0.141 
   4   (0.853) 0.973 0.643 0.960 0.858 0.909 0.871 0.901 0.859 

Locus 1953 : 
2 alleles
2.9% missing data
   3   (0.919) 0.988 0.955 0.971 0.932 0.973 0.654 0.922 0.970 
   2   (0.081) 0.012 0.045 0.029 0.068 0.027 0.346 0.078 0.030 

Locus 1954 : 
2 alleles
13.0% missing data
   1   (0.709) 0.875 0.697 0.483 0.689 0.667 0.639 0.709 0.795 
   3   (0.291) 0.125 0.303 0.517 0.311 0.333 0.361 0.291 0.205 

Locus 1955 : 
2 alleles
16.7% missing data
   1   (0.873) 0.817 0.933 0.780 0.911 0.813 0.818 0.913 0.919 
   4   (0.127) 0.183 0.067 0.220 0.089 0.187 0.182 0.087 0.081 

Locus 1956 : 
2 alleles
8.7% missing data
   2   (0.884) 0.862 0.042 0.798 0.929 0.936 0.950 0.944 0.938 
   4   (0.116) 0.138 0.958 0.202 0.071 0.064 0.050 0.056 0.062 

Locus 1957 : 
2 alleles
12.3% missing data
   2   (0.899) 0.908 0.935 0.955 0.949 0.986 0.683 0.904 0.933 
   4   (0.101) 0.092 0.065 0.045 0.051 0.014 0.317 0.096 0.067 

Locus 1958 : 
2 alleles
5.8% missing data
   1   (0.118) 0.187 0.014 0.035 0.076 0.031 0.285 0.203 0.051 
   4   (0.882) 0.813 0.986 0.965 0.924 0.969 0.715 0.797 0.949 

Locus 1959 : 
2 alleles
6.5% missing data
   2   (0.901) 0.961 0.965 0.976 0.926 0.987 0.921 0.962 0.864 
   4   (0.099) 0.039 0.035 0.024 0.074 0.013 0.079 0.038 0.136 

Locus 1960 : 
2 alleles
12.3% missing data
   2   (0.836) 0.665 0.880 0.662 0.805 0.859 0.792 0.904 0.899 
   4   (0.164) 0.335 0.120 0.338 0.195 0.141 0.208 0.096 0.101 

Locus 1961 : 
2 alleles
2.9% missing data
   2   (0.890) 0.942 0.757 0.972 0.927 0.996 0.979 0.949 0.849 
   3   (0.110) 0.058 0.243 0.028 0.073 0.004 0.021 0.051 0.151 

Locus 1962 : 
2 alleles
4.3% missing data
   3   (0.904) 0.901 0.992 0.976 0.940 0.993 0.926 0.918 0.928 
   1   (0.096) 0.099 0.008 0.024 0.060 0.007 0.074 0.082 0.072 

Locus 1963 : 
2 alleles
13.8% missing data
   3   (0.924) 0.977 0.996 0.974 0.969 0.933 0.628 0.822 0.983 
   1   (0.076) 0.023 0.004 0.026 0.031 0.067 0.372 0.178 0.017 

Locus 1964 : 
2 alleles
0.7% missing data
   1   (0.086) 0.054 0.008 0.032 0.069 0.094 0.022 0.062 0.053 
   3   (0.914) 0.946 0.992 0.968 0.931 0.906 0.978 0.938 0.947 

Locus 1965 : 
2 alleles
15.2% missing data
   2   (0.464) 0.569 0.687 0.647 0.537 0.335 0.299 0.318 0.503 
   4   (0.536) 0.431 0.313 0.353 0.463 0.665 0.701 0.682 0.497 

Locus 1966 : 
2 alleles
5.1% missing data
   1   (0.798) 0.559 0.897 0.650 0.830 0.803 0.838 0.863 0.826 
   2   (0.202) 0.441 0.103 0.350 0.170 0.197 0.162 0.137 0.174 

Locus 1967 : 
2 alleles
2.2% missing data
   2   (0.121) 0.030 0.010 0.030 0.146 0.009 0.082 0.060 0.133 
   4   (0.879) 0.970 0.990 0.970 0.854 0.991 0.918 0.940 0.867 

Locus 1968 : 
2 alleles
5.1% missing data
   2   (0.916) 0.988 0.615 0.969 0.960 0.945 0.668 0.909 0.968 
   4   (0.084) 0.012 0.385 0.031 0.040 0.055 0.332 0.091 0.032 

Locus 1969 : 
2 alleles
5.8% missing data
   3   (0.134) 0.129 0.040 0.069 0.110 0.398 0.048 0.098 0.111 
   4   (0.866) 0.871 0.960 0.931 0.890 0.602 0.952 0.902 0.889 

Locus 1970 : 
2 alleles
7.2% missing data
   2   (0.683) 0.906 0.833 0.237 0.721 0.934 0.283 0.603 0.798 
   4   (0.317) 0.094 0.167 0.763 0.279 0.066 0.717 0.397 0.202 

Locus 1971 : 
2 alleles
5.1% missing data
   4   (0.587) 0.672 0.541 0.517 0.576 0.582 0.838 0.498 0.676 
   2   (0.413) 0.328 0.459 0.483 0.424 0.418 0.162 0.502 0.324 

Locus 1972 : 
2 alleles
3.6% missing data
   2   (0.820) 0.811 0.957 0.612 0.817 0.944 0.860 0.834 0.891 
   4   (0.180) 0.189 0.043 0.388 0.183 0.056 0.140 0.166 0.109 

Locus 1973 : 
2 alleles
18.8% missing data
   2   (0.817) 0.890 0.641 0.874 0.768 0.957 0.756 0.839 0.876 
   4   (0.183) 0.110 0.359 0.126 0.232 0.043 0.244 0.161 0.124 

Locus 1974 : 
2 alleles
5.8% missing data
   1   (0.190) 0.163 0.016 0.186 0.173 0.010 0.023 0.067 0.318 
   3   (0.810) 0.837 0.984 0.814 0.827 0.990 0.977 0.933 0.682 

Locus 1975 : 
2 alleles
12.3% missing data
   3   (0.885) 0.977 0.765 0.706 0.951 0.977 0.866 0.895 0.934 
   1   (0.115) 0.023 0.235 0.294 0.049 0.023 0.134 0.105 0.066 

Locus 1976 : 
2 alleles
2.2% missing data
   2   (0.903) 0.930 0.991 0.961 0.898 0.952 0.893 0.919 0.950 
   4   (0.097) 0.070 0.009 0.039 0.102 0.048 0.107 0.081 0.050 

Locus 1977 : 
2 alleles
11.6% missing data
   4   (0.931) 0.992 0.965 0.974 0.972 0.412 0.931 0.907 0.983 
   2   (0.069) 0.008 0.035 0.026 0.028 0.588 0.069 0.093 0.017 

Locus 1978 : 
2 alleles
18.8% missing data
   1   (0.875) 0.729 0.893 0.956 0.915 0.931 0.482 0.877 0.924 
   3   (0.125) 0.271 0.107 0.044 0.085 0.069 0.518 0.123 0.076 

Locus 1979 : 
2 alleles
4.3% missing data
   1   (0.837) 0.787 0.977 0.959 0.844 0.980 0.449 0.897 0.833 
   3   (0.163) 0.213 0.023 0.041 0.156 0.020 0.551 0.103 0.167 

Locus 1980 : 
2 alleles
13.0% missing data
   1   (0.866) 0.916 0.939 0.961 0.864 0.586 0.977 0.923 0.874 
   3   (0.134) 0.084 0.061 0.039 0.136 0.414 0.023 0.077 0.126 

Locus 1981 : 
2 alleles
12.3% missing data
   1   (0.749) 0.599 0.916 0.922 0.726 0.873 0.722 0.830 0.701 
   3   (0.251) 0.401 0.084 0.078 0.274 0.127 0.278 0.170 0.299 

Locus 1982 : 
2 alleles
2.2% missing data
   3   (0.723) 0.636 0.113 0.398 0.727 0.948 0.731 0.725 0.832 
   4   (0.277) 0.364 0.887 0.602 0.273 0.052 0.269 0.275 0.168 

Locus 1983 : 
2 alleles
1.4% missing data
   2   (0.632) 0.656 0.968 0.675 0.635 0.933 0.809 0.615 0.616 
   4   (0.368) 0.344 0.032 0.325 0.365 0.067 0.191 0.385 0.384 

Locus 1984 : 
2 alleles
13.0% missing data
   3   (0.367) 0.790 0.022 0.099 0.551 0.038 0.240 0.102 0.623 
   4   (0.633) 0.210 0.978 0.901 0.449 0.962 0.760 0.898 0.377 

Locus 1985 : 
2 alleles
14.5% missing data
   3   (0.452) 0.390 0.462 0.833 0.399 0.035 0.274 0.458 0.448 
   1   (0.548) 0.610 0.538 0.167 0.601 0.965 0.726 0.542 0.552 

Locus 1986 : 
2 alleles
12.3% missing data
   4   (0.922) 0.958 0.961 0.985 0.917 0.920 0.985 0.979 0.914 
   2   (0.078) 0.042 0.039 0.015 0.083 0.080 0.015 0.021 0.086 

Locus 1987 : 
2 alleles
2.2% missing data
   2   (0.931) 0.993 0.966 0.620 0.980 0.991 0.961 0.892 0.987 
   4   (0.069) 0.007 0.034 0.380 0.020 0.009 0.039 0.108 0.013 

Locus 1988 : 
2 alleles
2.9% missing data
   1   (0.711) 0.898 0.535 0.580 0.760 0.093 0.831 0.725 0.774 
   3   (0.289) 0.102 0.465 0.420 0.240 0.907 0.169 0.275 0.226 

Locus 1989 : 
2 alleles
3.6% missing data
   4   (0.885) 0.822 0.979 0.937 0.919 0.380 0.604 0.893 0.951 
   1   (0.115) 0.178 0.021 0.063 0.081 0.620 0.396 0.107 0.049 

Locus 1990 : 
2 alleles
11.6% missing data
   3   (0.718) 0.856 0.724 0.910 0.617 0.544 0.816 0.662 0.812 
   1   (0.282) 0.144 0.276 0.090 0.383 0.456 0.184 0.338 0.188 

Locus 1991 : 
2 alleles
3.6% missing data
   2   (0.605) 0.707 0.354 0.522 0.595 0.518 0.863 0.594 0.657 
   4   (0.395) 0.293 0.646 0.478 0.405 0.482 0.137 0.406 0.343 

Locus 1992 : 
2 alleles
7.2% missing data
   3   (0.487) 0.330 0.247 0.683 0.564 0.947 0.740 0.371 0.478 
   1   (0.513) 0.670 0.753 0.317 0.436 0.053 0.260 0.629 0.522 

Locus 1993 : 
2 alleles
5.1% missing data
   3   (0.866) 0.955 0.978 0.956 0.909 0.850 0.888 0.857 0.891 
   1   (0.134) 0.045 0.022 0.044 0.091 0.150 0.112 0.143 0.109 

Locus 1994 : 
2 alleles
2.9% missing data
   3   (0.866) 0.832 0.980 0.958 0.910 0.880 0.883 0.843 0.902 
   1   (0.134) 0.168 0.020 0.042 0.090 0.120 0.117 0.157 0.098 

Locus 1995 : 
2 alleles
6.5% missing data
   1   (0.908) 0.783 0.991 0.969 0.944 0.974 0.838 0.954 0.912 
   3   (0.092) 0.217 0.009 0.031 0.056 0.026 0.162 0.046 0.088 

Locus 1996 : 
2 alleles
5.1% missing data
   3   (0.902) 0.568 0.939 0.967 0.906 0.898 0.949 0.928 0.952 
   1   (0.098) 0.432 0.061 0.033 0.094 0.102 0.051 0.072 0.048 

Locus 1997 : 
2 alleles
10.9% missing data
   3   (0.889) 0.949 0.988 0.970 0.881 0.917 0.730 0.934 0.909 
   1   (0.111) 0.051 0.012 0.030 0.119 0.083 0.270 0.066 0.091 

Locus 1998 : 
2 alleles
10.1% missing data
   1   (0.695) 0.733 0.678 0.912 0.695 0.619 0.603 0.574 0.785 
   3   (0.305) 0.267 0.322 0.088 0.305 0.381 0.397 0.426 0.215 

Locus 1999 : 
2 alleles
11.6% missing data
   3   (0.903) 0.980 0.995 0.950 0.851 0.977 0.901 0.947 0.940 
   1   (0.097) 0.020 0.005 0.050 0.149 0.023 0.099 0.053 0.060 

Locus 2000 : 
2 alleles
0.0% missing data
   4   (0.916) 0.948 0.993 0.980 0.935 0.996 0.970 0.934 0.947 
   1   (0.084) 0.052 0.007 0.020 0.065 0.004 0.030 0.066 0.053 

Locus 2001 : 
2 alleles
1.4% missing data
   4   (0.804) 0.920 0.043 0.796 0.841 0.978 0.947 0.903 0.787 
   2   (0.196) 0.080 0.957 0.204 0.159 0.022 0.053 0.097 0.213 

Locus 2002 : 
2 alleles
15.9% missing data
   4   (0.952) 0.999 0.951 0.644 0.990 0.995 0.931 0.935 0.994 
   1   (0.048) 0.001 0.049 0.356 0.010 0.005 0.069 0.065 0.006 

Locus 2003 : 
2 alleles
13.0% missing data
   4   (0.128) 0.125 0.005 0.038 0.206 0.009 0.323 0.040 0.150 
   2   (0.872) 0.875 0.995 0.962 0.794 0.991 0.677 0.960 0.850 

Locus 2004 : 
2 alleles
7.2% missing data
   2   (0.840) 0.889 0.981 0.604 0.696 0.974 0.784 0.911 0.917 
   4   (0.160) 0.111 0.019 0.396 0.304 0.026 0.216 0.089 0.083 

Locus 2005 : 
2 alleles
10.9% missing data
   4   (0.897) 0.989 0.994 0.976 0.916 0.823 0.931 0.892 0.941 
   2   (0.103) 0.011 0.006 0.024 0.084 0.177 0.069 0.108 0.059 

Locus 2006 : 
2 alleles
2.2% missing data
   4   (0.622) 0.840 0.087 0.865 0.631 0.496 0.316 0.631 0.644 
   1   (0.378) 0.160 0.913 0.135 0.369 0.504 0.684 0.369 0.356 

Locus 2007 : 
2 alleles
2.2% missing data
   1   (0.846) 0.905 0.951 0.724 0.824 0.990 0.911 0.913 0.882 
   4   (0.154) 0.095 0.049 0.276 0.176 0.010 0.089 0.087 0.118 

Locus 2008 : 
2 alleles
10.1% missing data
   1   (0.881) 0.491 0.981 0.971 0.868 0.814 0.736 0.926 0.928 
   2   (0.119) 0.509 0.019 0.029 0.132 0.186 0.264 0.074 0.072 

Locus 2009 : 
2 alleles
18.1% missing data
   2   (0.893) 0.933 0.989 0.790 0.954 0.794 0.940 0.911 0.938 
   1   (0.107) 0.067 0.011 0.210 0.046 0.206 0.060 0.089 0.062 

Locus 2010 : 
2 alleles
2.9% missing data
   2   (0.205) 0.095 0.016 0.389 0.228 0.037 0.074 0.122 0.206 
   4   (0.795) 0.905 0.984 0.611 0.772 0.963 0.926 0.878 0.794 

Locus 2011 : 
2 alleles
13.8% missing data
   2   (0.827) 0.905 0.748 0.727 0.850 0.843 0.956 0.884 0.852 
   4   (0.173) 0.095 0.252 0.273 0.150 0.157 0.044 0.116 0.148 

Locus 2012 : 
2 alleles
11.6% missing data
   1   (0.916) 0.980 0.996 0.983 0.932 0.935 0.749 0.972 0.901 
   3   (0.084) 0.020 0.004 0.017 0.068 0.065 0.251 0.028 0.099 

Locus 2013 : 
2 alleles
14.5% missing data
   2   (0.445) 0.495 0.350 0.250 0.533 0.615 0.296 0.254 0.572 
   3   (0.555) 0.505 0.650 0.750 0.467 0.385 0.704 0.746 0.428 

Locus 2014 : 
2 alleles
10.9% missing data
   1   (0.888) 0.659 0.884 0.967 0.815 0.912 0.898 0.937 0.940 
   4   (0.112) 0.341 0.116 0.033 0.185 0.088 0.102 0.063 0.060 

Locus 2015 : 
2 alleles
5.1% missing data
   2   (0.699) 0.644 0.817 0.544 0.756 0.056 0.751 0.804 0.676 
   1   (0.301) 0.356 0.183 0.456 0.244 0.944 0.249 0.196 0.324 

Locus 2016 : 
2 alleles
2.9% missing data
   4   (0.904) 0.985 0.981 0.956 0.929 0.570 0.901 0.919 0.953 
   2   (0.096) 0.015 0.019 0.044 0.071 0.430 0.099 0.081 0.047 

Locus 2017 : 
2 alleles
2.2% missing data
   2   (0.902) 0.986 0.993 0.767 0.897 0.984 0.962 0.957 0.942 
   1   (0.098) 0.014 0.007 0.233 0.103 0.016 0.038 0.043 0.058 

Locus 2018 : 
2 alleles
3.6% missing data
   4   (0.805) 0.901 0.983 0.293 0.879 0.804 0.664 0.640 0.929 
   2   (0.195) 0.099 0.017 0.707 0.121 0.196 0.336 0.360 0.071 

Locus 2019 : 
2 alleles
4.3% missing data
   1   (0.848) 0.950 0.408 0.777 0.892 0.961 0.934 0.925 0.851 
   3   (0.152) 0.050 0.592 0.223 0.108 0.039 0.066 0.075 0.149 

Locus 2020 : 
2 alleles
5.1% missing data
   2   (0.879) 0.888 0.993 0.849 0.863 0.993 0.972 0.969 0.851 
   3   (0.121) 0.112 0.007 0.151 0.137 0.007 0.028 0.031 0.149 

Locus 2021 : 
2 alleles
13.0% missing data
   1   (0.835) 0.811 0.891 0.955 0.834 0.930 0.961 0.913 0.784 
   3   (0.165) 0.189 0.109 0.045 0.166 0.070 0.039 0.087 0.216 

Locus 2022 : 
2 alleles
2.2% missing data
   4   (0.914) 0.857 0.996 0.983 0.883 0.993 0.820 0.966 0.939 
   2   (0.086) 0.143 0.004 0.017 0.117 0.007 0.180 0.034 0.061 

Locus 2023 : 
2 alleles
15.9% missing data
   4   (0.721) 0.886 0.726 0.933 0.661 0.810 0.646 0.714 0.754 
   2   (0.279) 0.114 0.274 0.067 0.339 0.190 0.354 0.286 0.246 

Locus 2024 : 
2 alleles
5.1% missing data
   4   (0.917) 0.948 0.996 0.987 0.912 0.994 0.981 0.981 0.875 
   1   (0.083) 0.052 0.004 0.013 0.088 0.006 0.019 0.019 0.125 

Locus 2025 : 
2 alleles
4.3% missing data
   1   (0.091) 0.066 0.032 0.035 0.072 0.049 0.094 0.054 0.067 
   2   (0.909) 0.934 0.968 0.965 0.928 0.951 0.906 0.946 0.933 

Locus 2026 : 
2 alleles
6.5% missing data
   2   (0.844) 0.910 0.945 0.955 0.875 0.985 0.588 0.874 0.846 
   4   (0.156) 0.090 0.055 0.045 0.125 0.015 0.412 0.126 0.154 

Locus 2027 : 
2 alleles
15.9% missing data
   4   (0.912) 0.917 0.987 0.588 0.917 0.942 0.940 0.965 0.959 
   2   (0.088) 0.083 0.013 0.412 0.083 0.058 0.060 0.035 0.041 

Locus 2028 : 
2 alleles
0.7% missing data
   2   (0.922) 0.967 0.987 0.969 0.951 0.976 0.971 0.887 0.973 
   4   (0.078) 0.033 0.013 0.031 0.049 0.024 0.029 0.113 0.027 

Locus 2029 : 
2 alleles
14.5% missing data
   4   (0.940) 0.968 0.998 0.994 0.955 0.980 0.988 0.991 0.883 
   2   (0.060) 0.032 0.002 0.006 0.045 0.020 0.012 0.009 0.117 

Locus 2030 : 
2 alleles
13.0% missing data
   3   (0.506) 0.743 0.566 0.216 0.478 0.524 0.766 0.444 0.587 
   1   (0.494) 0.257 0.434 0.784 0.522 0.476 0.234 0.556 0.413 

Locus 2031 : 
2 alleles
11.6% missing data
   2   (0.742) 0.899 0.646 0.630 0.721 0.847 0.680 0.841 0.736 
   4   (0.258) 0.101 0.354 0.370 0.279 0.153 0.320 0.159 0.264 

Locus 2032 : 
2 alleles
2.9% missing data
   2   (0.920) 0.628 0.967 0.986 0.922 0.751 0.875 0.978 0.934 
   4   (0.080) 0.372 0.033 0.014 0.078 0.249 0.125 0.022 0.066 

Locus 2033 : 
2 alleles
4.3% missing data
   2   (0.484) 0.509 0.062 0.172 0.502 0.461 0.284 0.415 0.622 
   4   (0.516) 0.491 0.938 0.828 0.498 0.539 0.716 0.585 0.378 

Locus 2034 : 
2 alleles
1.4% missing data
   2   (0.923) 0.952 0.956 0.988 0.930 0.998 0.976 0.983 0.888 
   1   (0.077) 0.048 0.044 0.012 0.070 0.002 0.024 0.017 0.112 

Locus 2035 : 
2 alleles
13.0% missing data
   3   (0.904) 0.745 0.873 0.962 0.959 0.975 0.506 0.822 0.971 
   1   (0.096) 0.255 0.127 0.038 0.041 0.025 0.494 0.178 0.029 

Locus 2036 : 
2 alleles
5.8% missing data
   2   (0.905) 0.935 0.933 0.969 0.906 0.995 0.951 0.944 0.928 
   4   (0.095) 0.065 0.067 0.031 0.094 0.005 0.049 0.056 0.072 

Locus 2037 : 
2 alleles
11.6% missing data
   2   (0.880) 0.943 0.991 0.967 0.837 0.729 0.875 0.947 0.889 
   4   (0.120) 0.057 0.009 0.033 0.163 0.271 0.125 0.053 0.111 

Locus 2038 : 
2 alleles
2.9% missing data
   2   (0.917) 0.989 0.936 0.559 0.967 0.970 0.990 0.970 0.935 
   4   (0.083) 0.011 0.064 0.441 0.033 0.030 0.010 0.030 0.065 

Locus 2039 : 
2 alleles
2.9% missing data
   2   (0.722) 0.827 0.620 0.898 0.739 0.945 0.540 0.689 0.751 
   4   (0.278) 0.173 0.380 0.102 0.261 0.055 0.460 0.311 0.249 

Locus 2040 : 
2 alleles
3.6% missing data
   4   (0.938) 0.979 0.998 0.994 0.897 0.998 0.994 0.992 0.902 
   2   (0.062) 0.021 0.002 0.006 0.103 0.002 0.006 0.008 0.098 

Locus 2041 : 
2 alleles
2.2% missing data
   3   (0.786) 0.762 0.945 0.933 0.790 0.976 0.812 0.788 0.792 
   1   (0.214) 0.238 0.055 0.067 0.210 0.024 0.188 0.212 0.208 

Locus 2042 : 
2 alleles
5.8% missing data
   1   (0.927) 0.937 0.995 0.986 0.890 0.976 0.487 0.966 0.968 
   4   (0.073) 0.063 0.005 0.014 0.110 0.024 0.513 0.034 0.032 

Locus 2043 : 
2 alleles
14.5% missing data
   1   (0.689) 0.906 0.163 0.550 0.809 0.674 0.625 0.467 0.830 
   3   (0.311) 0.094 0.837 0.450 0.191 0.326 0.375 0.533 0.170 

Locus 2044 : 
2 alleles
4.3% missing data
   4   (0.890) 0.909 0.993 0.976 0.844 0.822 0.958 0.964 0.881 
   2   (0.110) 0.091 0.007 0.024 0.156 0.178 0.042 0.036 0.119 

Locus 2045 : 
2 alleles
5.8% missing data
   4   (0.484) 0.521 0.092 0.227 0.423 0.949 0.750 0.433 0.579 
   3   (0.516) 0.479 0.908 0.773 0.577 0.051 0.250 0.567 0.421 

Locus 2046 : 
2 alleles
5.1% missing data
   1   (0.916) 0.974 0.994 0.974 0.903 0.973 0.633 0.940 0.964 
   3   (0.084) 0.026 0.006 0.026 0.097 0.027 0.367 0.060 0.036 

Locus 2047 : 
2 alleles
2.9% missing data
   1   (0.886) 0.996 0.188 0.192 0.977 0.902 0.866 0.581 0.987 
   4   (0.114) 0.004 0.812 0.808 0.023 0.098 0.134 0.419 0.013 

Locus 2048 : 
2 alleles
2.9% missing data
   3   (0.907) 0.799 0.994 0.978 0.956 0.709 0.768 0.897 0.955 
   1   (0.093) 0.201 0.006 0.022 0.044 0.291 0.232 0.103 0.045 

Locus 2049 : 
2 alleles
12.3% missing data
   1   (0.898) 0.939 0.914 0.965 0.934 0.931 0.661 0.913 0.935 
   3   (0.102) 0.061 0.086 0.035 0.066 0.069 0.339 0.087 0.065 

Locus 2050 : 
2 alleles
12.3% missing data
   3   (0.786) 0.921 0.108 0.709 0.849 0.783 0.779 0.721 0.881 
   2   (0.214) 0.079 0.892 0.291 0.151 0.217 0.221 0.279 0.119 

Locus 2051 : 
2 alleles
8.0% missing data
   2   (0.916) 0.713 0.976 0.980 0.809 0.996 0.874 0.963 0.967 
   4   (0.084) 0.287 0.024 0.020 0.191 0.004 0.126 0.037 0.033 

Locus 2052 : 
2 alleles
5.1% missing data
   1   (0.730) 0.727 0.966 0.926 0.642 0.954 0.829 0.745 0.743 
   3   (0.270) 0.273 0.034 0.074 0.358 0.046 0.171 0.255 0.257 

Locus 2053 : 
2 alleles
15.2% missing data
   3   (0.830) 0.786 0.709 0.570 0.865 0.881 0.862 0.865 0.893 
   1   (0.170) 0.214 0.291 0.430 0.135 0.119 0.138 0.135 0.107 

Locus 2054 : 
2 alleles
5.8% missing data
   3   (0.790) 0.800 0.847 0.762 0.853 0.929 0.654 0.838 0.786 
   1   (0.210) 0.200 0.153 0.238 0.147 0.071 0.346 0.162 0.214 

Locus 2055 : 
2 alleles
5.1% missing data
   4   (0.887) 0.955 0.902 0.964 0.944 0.992 0.880 0.892 0.896 
   1   (0.113) 0.045 0.098 0.036 0.056 0.008 0.120 0.108 0.104 

Locus 2056 : 
2 alleles
14.5% missing data
   4   (0.921) 0.976 0.989 0.890 0.963 0.985 0.921 0.862 0.975 
   2   (0.079) 0.024 0.011 0.110 0.037 0.015 0.079 0.138 0.025 

Locus 2057 : 
2 alleles
13.8% missing data
   2   (0.911) 0.989 0.948 0.951 0.959 0.854 0.781 0.857 0.966 
   4   (0.089) 0.011 0.052 0.049 0.041 0.146 0.219 0.143 0.034 

Locus 2058 : 
2 alleles
5.8% missing data
   4   (0.138) 0.322 0.096 0.036 0.123 0.009 0.269 0.078 0.143 
   2   (0.862) 0.678 0.904 0.964 0.877 0.991 0.731 0.922 0.857 

Locus 2059 : 
2 alleles
5.1% missing data
   2   (0.890) 0.610 0.992 0.960 0.938 0.953 0.820 0.891 0.930 
   4   (0.110) 0.390 0.008 0.040 0.062 0.047 0.180 0.109 0.070 

Locus 2060 : 
2 alleles
12.3% missing data
   1   (0.893) 0.946 0.991 0.970 0.880 0.946 0.815 0.955 0.891 
   4   (0.107) 0.054 0.009 0.030 0.120 0.054 0.185 0.045 0.109 

Locus 2061 : 
2 alleles
6.5% missing data
   1   (0.807) 0.878 0.786 0.950 0.757 0.878 0.917 0.884 0.783 
   3   (0.193) 0.122 0.214 0.050 0.243 0.122 0.083 0.116 0.217 

Locus 2062 : 
2 alleles
11.6% missing data
   2   (0.896) 0.979 0.911 0.958 0.958 0.910 0.903 0.885 0.917 
   4   (0.104) 0.021 0.089 0.042 0.042 0.090 0.097 0.115 0.083 

Locus 2063 : 
2 alleles
14.5% missing data
   3   (0.885) 0.972 0.944 0.901 0.877 0.855 0.817 0.920 0.927 
   4   (0.115) 0.028 0.056 0.099 0.123 0.145 0.183 0.080 0.073 

Locus 2064 : 
2 alleles
13.0% missing data
   4   (0.904) 0.882 0.995 0.979 0.921 0.908 0.982 0.936 0.928 
   2   (0.096) 0.118 0.005 0.021 0.079 0.092 0.018 0.064 0.072 

Locus 2065 : 
2 alleles
12.3% missing data
   4   (0.129) 0.090 0.010 0.021 0.136 0.009 0.055 0.033 0.265 
   2   (0.871) 0.910 0.990 0.979 0.864 0.991 0.945 0.967 0.735 

Locus 2066 : 
2 alleles
4.3% missing data
   4   (0.897) 0.983 0.961 0.977 0.901 0.971 0.839 0.899 0.942 
   2   (0.103) 0.017 0.039 0.023 0.099 0.029 0.161 0.101 0.058 

Locus 2067 : 
2 alleles
8.0% missing data
   3   (0.922) 0.943 0.849 0.969 0.966 0.913 0.950 0.907 0.966 
   1   (0.078) 0.057 0.151 0.031 0.034 0.087 0.050 0.093 0.034 

Locus 2068 : 
2 alleles
12.3% missing data
   1   (0.911) 0.952 0.994 0.935 0.932 0.882 0.959 0.938 0.945 
   3   (0.089) 0.048 0.006 0.065 0.068 0.118 0.041 0.062 0.055 

Locus 2069 : 
2 alleles
8.0% missing data
   4   (0.869) 0.828 0.975 0.966 0.869 0.966 0.878 0.854 0.921 
   2   (0.131) 0.172 0.025 0.034 0.131 0.034 0.122 0.146 0.079 

Locus 2070 : 
2 alleles
0.0% missing data
   3   (0.913) 0.990 0.946 0.984 0.937 0.997 0.988 0.944 0.929 
   4   (0.087) 0.010 0.054 0.016 0.063 0.003 0.012 0.056 0.071 

Locus 2071 : 
2 alleles
9.4% missing data
   1   (0.144) 0.111 0.014 0.037 0.131 0.247 0.150 0.136 0.108 
   3   (0.856) 0.889 0.986 0.963 0.869 0.753 0.850 0.864 0.892 

Locus 2072 : 
2 alleles
3.6% missing data
   2   (0.847) 0.983 0.806 0.594 0.883 0.994 0.907 0.750 0.945 
   4   (0.153) 0.017 0.194 0.406 0.117 0.006 0.093 0.250 0.055 

Locus 2073 : 
2 alleles
10.9% missing data
   2   (0.869) 0.857 0.649 0.893 0.861 0.972 0.902 0.902 0.918 
   4   (0.131) 0.143 0.351 0.107 0.139 0.028 0.098 0.098 0.082 

Locus 2074 : 
2 alleles
6.5% missing data
   4   (0.881) 0.990 0.977 0.959 0.944 0.989 0.693 0.760 0.941 
   2   (0.119) 0.010 0.023 0.041 0.056 0.011 0.307 0.240 0.059 

Locus 2075 : 
2 alleles
2.9% missing data
   4   (0.872) 0.932 0.838 0.787 0.932 0.817 0.582 0.906 0.921 
   1   (0.128) 0.068 0.162 0.213 0.068 0.183 0.418 0.094 0.079 

Locus 2076 : 
2 alleles
13.0% missing data
   4   (0.772) 0.941 0.814 0.672 0.773 0.033 0.968 0.863 0.797 
   2   (0.228) 0.059 0.186 0.328 0.227 0.967 0.032 0.137 0.203 

Locus 2077 : 
2 alleles
2.2% missing data
   1   (0.851) 0.794 0.988 0.963 0.799 0.975 0.892 0.942 0.811 
   3   (0.149) 0.206 0.012 0.037 0.201 0.025 0.108 0.058 0.189 

Locus 2078 : 
2 alleles
11.6% missing data
   1   (0.608) 0.766 0.582 0.513 0.668 0.951 0.524 0.480 0.679 
   3   (0.392) 0.234 0.418 0.487 0.332 0.049 0.476 0.520 0.321 

Locus 2079 : 
2 alleles
1.4% missing data
   3   (0.913) 0.982 0.995 0.871 0.944 0.997 0.981 0.980 0.895 
   1   (0.087) 0.018 0.005 0.129 0.056 0.003 0.019 0.020 0.105 

Locus 2080 : 
2 alleles
17.4% missing data
   3   (0.694) 0.935 0.540 0.535 0.728 0.560 0.707 0.669 0.762 
   1   (0.306) 0.065 0.460 0.465 0.272 0.440 0.293 0.331 0.238 

Locus 2081 : 
2 alleles
12.3% missing data
   3   (0.882) 0.943 0.966 0.965 0.831 0.986 0.965 0.935 0.901 
   1   (0.118) 0.057 0.034 0.035 0.169 0.014 0.035 0.065 0.099 

Locus 2082 : 
2 alleles
5.8% missing data
   1   (0.332) 0.431 0.030 0.174 0.255 0.625 0.297 0.372 0.342 
   3   (0.668) 0.569 0.970 0.826 0.745 0.375 0.703 0.628 0.658 

Locus 2083 : 
2 alleles
4.3% missing data
   3   (0.815) 0.941 0.985 0.921 0.847 0.607 0.866 0.794 0.849 
   2   (0.185) 0.059 0.015 0.079 0.153 0.393 0.134 0.206 0.151 

Locus 2084 : 
2 alleles
5.8% missing data
   2   (0.635) 0.364 0.632 0.871 0.668 0.942 0.613 0.639 0.597 
   4   (0.365) 0.636 0.368 0.129 0.332 0.058 0.387 0.361 0.403 

Locus 2085 : 
2 alleles
5.8% missing data
   1   (0.512) 0.622 0.360 0.212 0.470 0.980 0.420 0.509 0.573 
   3   (0.488) 0.378 0.640 0.788 0.530 0.020 0.580 0.491 0.427 

Locus 2086 : 
2 alleles
5.8% missing data
   4   (0.887) 0.984 0.914 0.753 0.947 0.962 0.611 0.948 0.898 
   2   (0.113) 0.016 0.086 0.247 0.053 0.038 0.389 0.052 0.102 

Locus 2087 : 
2 alleles
12.3% missing data
   4   (0.679) 0.909 0.463 0.117 0.879 0.366 0.227 0.180 0.932 
   1   (0.321) 0.091 0.537 0.883 0.121 0.634 0.773 0.820 0.068 

Locus 2088 : 
2 alleles
4.3% missing data
   3   (0.687) 0.863 0.955 0.506 0.778 0.051 0.754 0.639 0.742 
   2   (0.313) 0.137 0.045 0.494 0.222 0.949 0.246 0.361 0.258 

Locus 2089 : 
2 alleles
5.8% missing data
   3   (0.905) 0.983 0.914 0.957 0.893 0.982 0.985 0.924 0.948 
   1   (0.095) 0.017 0.086 0.043 0.107 0.018 0.015 0.076 0.052 

Locus 2090 : 
2 alleles
11.6% missing data
   4   (0.914) 0.936 0.991 0.980 0.889 0.972 0.961 0.966 0.930 
   3   (0.086) 0.064 0.009 0.020 0.111 0.028 0.039 0.034 0.070 

Locus 2091 : 
2 alleles
11.6% missing data
   2   (0.844) 0.846 0.989 0.941 0.910 0.956 0.856 0.803 0.862 
   4   (0.156) 0.154 0.011 0.059 0.090 0.044 0.144 0.197 0.138 

Locus 2092 : 
2 alleles
1.4% missing data
   3   (0.826) 0.417 0.981 0.960 0.793 0.986 0.889 0.856 0.863 
   1   (0.174) 0.583 0.019 0.040 0.207 0.014 0.111 0.144 0.137 

Locus 2093 : 
2 alleles
1.4% missing data
   2   (0.817) 0.794 0.960 0.914 0.847 0.612 0.861 0.847 0.825 
   4   (0.183) 0.206 0.040 0.086 0.153 0.388 0.139 0.153 0.175 

Locus 2094 : 
2 alleles
5.1% missing data
   1   (0.915) 0.979 0.994 0.770 0.970 0.979 0.465 0.949 0.961 
   3   (0.085) 0.021 0.006 0.230 0.030 0.021 0.535 0.051 0.039 

Locus 2095 : 
2 alleles
2.9% missing data
   3   (0.888) 0.964 0.982 0.952 0.867 0.971 0.966 0.880 0.943 
   1   (0.112) 0.036 0.018 0.048 0.133 0.029 0.034 0.120 0.057 

Locus 2096 : 
2 alleles
8.7% missing data
   1   (0.301) 0.426 0.029 0.078 0.318 0.045 0.492 0.297 0.309 
   3   (0.699) 0.574 0.971 0.922 0.682 0.955 0.508 0.703 0.691 

Locus 2097 : 
2 alleles
12.3% missing data
   2   (0.792) 0.935 0.989 0.917 0.833 0.040 0.587 0.758 0.861 
   4   (0.208) 0.065 0.011 0.083 0.167 0.960 0.413 0.242 0.139 

Locus 2098 : 
2 alleles
11.6% missing data
   2   (0.895) 0.948 0.938 0.966 0.929 0.891 0.869 0.873 0.945 
   4   (0.105) 0.052 0.062 0.034 0.071 0.109 0.131 0.127 0.055 

Locus 2099 : 
2 alleles
6.5% missing data
   2   (0.913) 0.978 0.968 0.810 0.894 0.997 0.995 0.986 0.911 
   4   (0.087) 0.022 0.032 0.190 0.106 0.003 0.005 0.014 0.089 

Locus 2100 : 
2 alleles
17.4% missing data
   2   (0.906) 0.866 0.987 0.926 0.922 0.982 0.860 0.912 0.955 
   1   (0.094) 0.134 0.013 0.074 0.078 0.018 0.140 0.088 0.045 

Locus 2101 : 
2 alleles
1.4% missing data
   3   (0.860) 0.910 0.986 0.946 0.793 0.987 0.835 0.909 0.894 
   1   (0.140) 0.090 0.014 0.054 0.207 0.013 0.165 0.091 0.106 

Locus 2102 : 
2 alleles
3.6% missing data
   4   (0.651) 0.897 0.939 0.450 0.659 0.502 0.814 0.616 0.701 
   2   (0.349) 0.103 0.061 0.550 0.341 0.498 0.186 0.384 0.299 

Locus 2103 : 
2 alleles
2.9% missing data
   4   (0.887) 0.945 0.971 0.673 0.892 0.980 0.968 0.955 0.911 
   2   (0.113) 0.055 0.029 0.327 0.108 0.020 0.032 0.045 0.089 

Locus 2104 : 
2 alleles
2.9% missing data
   3   (0.898) 0.939 0.798 0.972 0.959 0.052 0.924 0.850 0.967 
   1   (0.102) 0.061 0.202 0.028 0.041 0.948 0.076 0.150 0.033 

Locus 2105 : 
2 alleles
4.3% missing data
   4   (0.883) 0.945 0.974 0.955 0.938 0.979 0.698 0.825 0.932 
   1   (0.117) 0.055 0.026 0.045 0.062 0.021 0.302 0.175 0.068 

Locus 2106 : 
2 alleles
6.5% missing data
   1   (0.926) 0.973 0.990 0.962 0.973 0.910 0.959 0.885 0.971 
   3   (0.074) 0.027 0.010 0.038 0.027 0.090 0.041 0.115 0.029 

Locus 2107 : 
2 alleles
11.6% missing data
   3   (0.070) 0.097 0.035 0.010 0.129 0.003 0.065 0.017 0.059 
   4   (0.930) 0.903 0.965 0.990 0.871 0.997 0.935 0.983 0.941 

Locus 2108 : 
2 alleles
4.3% missing data
   1   (0.581) 0.715 0.714 0.543 0.599 0.616 0.568 0.608 0.557 
   3   (0.419) 0.285 0.286 0.457 0.401 0.384 0.432 0.392 0.443 

Locus 2109 : 
2 alleles
7.2% missing data
   4   (0.773) 0.841 0.816 0.900 0.816 0.935 0.583 0.456 0.912 
   1   (0.227) 0.159 0.184 0.100 0.184 0.065 0.417 0.544 0.088 

Locus 2110 : 
2 alleles
0.7% missing data
   1   (0.894) 0.949 0.994 0.981 0.883 0.968 0.979 0.973 0.816 
   3   (0.106) 0.051 0.006 0.019 0.117 0.032 0.021 0.027 0.184 

Locus 2111 : 
2 alleles
4.3% missing data
   2   (0.613) 0.797 0.901 0.864 0.585 0.790 0.782 0.699 0.475 
   4   (0.387) 0.203 0.099 0.136 0.415 0.210 0.218 0.301 0.525 

Locus 2112 : 
2 alleles
11.6% missing data
   1   (0.937) 0.993 0.979 0.994 0.921 0.998 0.992 0.991 0.898 
   3   (0.063) 0.007 0.021 0.006 0.079 0.002 0.008 0.009 0.102 

Locus 2113 : 
2 alleles
4.3% missing data
   2   (0.458) 0.669 0.516 0.290 0.483 0.479 0.553 0.515 0.391 
   4   (0.542) 0.331 0.484 0.710 0.517 0.521 0.447 0.485 0.609 

Locus 2114 : 
2 alleles
5.1% missing data
   1   (0.234) 0.342 0.183 0.056 0.276 0.083 0.354 0.119 0.315 
   2   (0.766) 0.658 0.817 0.944 0.724 0.917 0.646 0.881 0.685 

Locus 2115 : 
2 alleles
5.1% missing data
   3   (0.934) 0.984 0.990 0.971 0.963 0.965 0.961 0.874 0.985 
   1   (0.066) 0.016 0.010 0.029 0.037 0.035 0.039 0.126 0.015 

Locus 2116 : 
2 alleles
3.6% missing data
   4   (0.779) 0.872 0.972 0.546 0.835 0.865 0.886 0.771 0.816 
   3   (0.221) 0.128 0.028 0.454 0.165 0.135 0.114 0.229 0.184 

Locus 2117 : 
2 alleles
13.0% missing data
   3   (0.915) 0.914 0.979 0.987 0.901 0.965 0.955 0.979 0.884 
   1   (0.085) 0.086 0.021 0.013 0.099 0.035 0.045 0.021 0.116 

Locus 2118 : 
2 alleles
15.9% missing data
   3   (0.933) 0.990 0.716 0.960 0.976 0.988 0.982 0.901 0.980 
   1   (0.067) 0.010 0.284 0.040 0.024 0.012 0.018 0.099 0.020 

Locus 2119 : 
2 alleles
2.9% missing data
   1   (0.165) 0.049 0.018 0.044 0.209 0.013 0.347 0.073 0.212 
   3   (0.835) 0.951 0.982 0.956 0.791 0.987 0.653 0.927 0.788 

Locus 2120 : 
2 alleles
13.0% missing data
   4   (0.449) 0.701 0.455 0.144 0.370 0.523 0.342 0.690 0.339 
   2   (0.551) 0.299 0.545 0.856 0.630 0.477 0.658 0.310 0.661 

Locus 2121 : 
2 alleles
12.3% missing data
   3   (0.874) 0.945 0.929 0.848 0.889 0.572 0.958 0.920 0.907 
   1   (0.126) 0.055 0.071 0.152 0.111 0.428 0.042 0.080 0.093 

Locus 2122 : 
2 alleles
18.1% missing data
   2   (0.077) 0.195 0.051 0.016 0.062 0.006 0.139 0.021 0.088 
   4   (0.923) 0.805 0.949 0.984 0.938 0.994 0.861 0.979 0.912 

Locus 2123 : 
2 alleles
6.5% missing data
   1   (0.511) 0.712 0.049 0.438 0.578 0.685 0.284 0.303 0.672 
   4   (0.489) 0.288 0.951 0.562 0.422 0.315 0.716 0.697 0.328 

Locus 2124 : 
2 alleles
4.3% missing data
   4   (0.939) 0.916 0.999 0.995 0.943 0.998 0.985 0.993 0.875 
   2   (0.061) 0.084 0.001 0.005 0.057 0.002 0.015 0.007 0.125 

Locus 2125 : 
2 alleles
11.6% missing data
   4   (0.861) 0.973 0.947 0.973 0.878 0.922 0.413 0.951 0.775 
   2   (0.139) 0.027 0.053 0.027 0.122 0.078 0.587 0.049 0.225 

Locus 2126 : 
2 alleles
6.5% missing data
   2   (0.691) 0.728 0.660 0.906 0.719 0.962 0.695 0.672 0.670 
   4   (0.309) 0.272 0.340 0.094 0.281 0.038 0.305 0.328 0.330 

Locus 2127 : 
2 alleles
2.9% missing data
   2   (0.884) 0.904 0.565 0.966 0.936 0.982 0.935 0.906 0.902 
   4   (0.116) 0.096 0.435 0.034 0.064 0.018 0.065 0.094 0.098 

Locus 2128 : 
2 alleles
10.9% missing data
   2   (0.942) 0.996 0.997 0.588 0.988 0.817 0.747 0.913 0.993 
   4   (0.058) 0.004 0.003 0.412 0.012 0.183 0.253 0.087 0.007 

Locus 2129 : 
2 alleles
2.2% missing data
   2   (0.841) 0.869 0.890 0.958 0.894 0.947 0.824 0.761 0.888 
   4   (0.159) 0.131 0.110 0.042 0.106 0.053 0.176 0.239 0.112 

Locus 2130 : 
2 alleles
2.9% missing data
   3   (0.742) 0.935 0.741 0.236 0.775 0.978 0.782 0.763 0.790 
   1   (0.258) 0.065 0.259 0.764 0.225 0.022 0.218 0.237 0.210 

Locus 2131 : 
2 alleles
12.3% missing data
   4   (0.894) 0.853 0.926 0.977 0.914 0.778 0.846 0.948 0.900 
   3   (0.106) 0.147 0.074 0.023 0.086 0.222 0.154 0.052 0.100 

Locus 2132 : 
2 alleles
2.9% missing data
   2   (0.912) 0.987 0.994 0.974 0.933 0.994 0.923 0.914 0.952 
   3   (0.088) 0.013 0.006 0.026 0.067 0.006 0.077 0.086 0.048 

Locus 2133 : 
2 alleles
5.8% missing data
   1   (0.773) 0.814 0.798 0.882 0.797 0.567 0.801 0.835 0.747 
   3   (0.227) 0.186 0.202 0.118 0.203 0.433 0.199 0.165 0.253 

Locus 2134 : 
2 alleles
13.0% missing data
   4   (0.886) 0.977 0.991 0.952 0.934 0.906 0.692 0.902 0.902 
   2   (0.114) 0.023 0.009 0.048 0.066 0.094 0.308 0.098 0.098 

Locus 2135 : 
2 alleles
6.5% missing data
   1   (0.756) 0.798 0.971 0.923 0.791 0.675 0.890 0.742 0.746 
   3   (0.244) 0.202 0.029 0.077 0.209 0.325 0.110 0.258 0.254 

Locus 2136 : 
2 alleles
2.2% missing data
   3   (0.846) 0.829 0.990 0.487 0.793 0.956 0.645 0.907 0.920 
   1   (0.154) 0.171 0.010 0.513 0.207 0.044 0.355 0.093 0.080 

Locus 2137 : 
2 alleles
10.1% missing data
   3   (0.942) 0.998 0.997 0.701 0.988 0.852 0.770 0.894 0.993 
   4   (0.058) 0.002 0.003 0.299 0.012 0.148 0.230 0.106 0.007 

Locus 2138 : 
2 alleles
18.1% missing data
   1   (0.149) 0.456 0.968 0.034 0.153 0.282 0.164 0.062 0.118 
   3   (0.851) 0.544 0.032 0.966 0.847 0.718 0.836 0.938 0.882 

Locus 2139 : 
2 alleles
10.1% missing data
   1   (0.881) 0.923 0.942 0.967 0.905 0.897 0.862 0.944 0.851 
   3   (0.119) 0.077 0.058 0.033 0.095 0.103 0.138 0.056 0.149 

Locus 2140 : 
2 alleles
2.2% missing data
   1   (0.104) 0.017 0.004 0.331 0.101 0.034 0.085 0.048 0.060 
   2   (0.896) 0.983 0.996 0.669 0.899 0.966 0.915 0.952 0.940 

Locus 2141 : 
2 alleles
13.0% missing data
   1   (0.808) 0.856 0.978 0.869 0.756 0.590 0.639 0.869 0.847 
   2   (0.192) 0.144 0.022 0.131 0.244 0.410 0.361 0.131 0.153 

Locus 2142 : 
2 alleles
3.6% missing data
   3   (0.905) 0.983 0.853 0.939 0.939 0.994 0.849 0.853 0.965 
   1   (0.095) 0.017 0.147 0.061 0.061 0.006 0.151 0.147 0.035 

Locus 2143 : 
2 alleles
13.0% missing data
   1   (0.537) 0.469 0.443 0.504 0.506 0.916 0.536 0.436 0.636 
   3   (0.463) 0.531 0.557 0.496 0.494 0.084 0.464 0.564 0.364 

Locus 2144 : 
2 alleles
6.5% missing data
   2   (0.891) 0.978 0.967 0.906 0.913 0.959 0.935 0.908 0.923 
   4   (0.109) 0.022 0.033 0.094 0.087 0.041 0.065 0.092 0.077 

Locus 2145 : 
2 alleles
2.9% missing data
   2   (0.938) 0.913 0.999 0.995 0.959 0.989 0.949 0.993 0.848 
   4   (0.062) 0.087 0.001 0.005 0.041 0.011 0.051 0.007 0.152 

Locus 2146 : 
2 alleles
10.1% missing data
   2   (0.790) 0.907 0.987 0.962 0.656 0.827 0.970 0.940 0.630 
   1   (0.210) 0.093 0.013 0.038 0.344 0.173 0.030 0.060 0.370 

Locus 2147 : 
2 alleles
3.6% missing data
   3   (0.646) 0.752 0.965 0.828 0.587 0.968 0.444 0.719 0.585 
   4   (0.354) 0.248 0.035 0.172 0.413 0.032 0.556 0.281 0.415 

Locus 2148 : 
2 alleles
13.0% missing data
   1   (0.899) 0.883 0.994 0.968 0.890 0.981 0.876 0.917 0.944 
   3   (0.101) 0.117 0.006 0.032 0.110 0.019 0.124 0.083 0.056 

Locus 2149 : 
2 alleles
13.8% missing data
   3   (0.639) 0.255 0.969 0.516 0.560 0.792 0.504 0.826 0.558 
   2   (0.361) 0.745 0.031 0.484 0.440 0.208 0.496 0.174 0.442 

Locus 2150 : 
2 alleles
2.2% missing data
   3   (0.923) 0.967 0.997 0.992 0.936 0.981 0.963 0.982 0.883 
   4   (0.077) 0.033 0.003 0.008 0.064 0.019 0.037 0.018 0.117 

Locus 2151 : 
2 alleles
13.8% missing data
   3   (0.917) 0.982 0.975 0.717 0.964 0.945 0.826 0.965 0.943 
   4   (0.083) 0.018 0.025 0.283 0.036 0.055 0.174 0.035 0.057 

Locus 2152 : 
2 alleles
12.3% missing data
   1   (0.777) 0.882 0.793 0.942 0.801 0.937 0.622 0.817 0.742 
   3   (0.223) 0.118 0.207 0.058 0.199 0.063 0.378 0.183 0.258 

Locus 2153 : 
2 alleles
11.6% missing data
   2   (0.753) 0.795 0.807 0.683 0.667 0.793 0.846 0.798 0.821 
   4   (0.247) 0.205 0.193 0.317 0.333 0.207 0.154 0.202 0.179 

Locus 2154 : 
2 alleles
4.3% missing data
   3   (0.491) 0.610 0.359 0.299 0.546 0.051 0.411 0.525 0.489 
   2   (0.509) 0.390 0.641 0.701 0.454 0.949 0.589 0.475 0.511 

Locus 2155 : 
2 alleles
16.7% missing data
   2   (0.284) 0.140 0.378 0.728 0.382 0.262 0.159 0.294 0.149 
   4   (0.716) 0.860 0.622 0.272 0.618 0.738 0.841 0.706 0.851 

Locus 2156 : 
2 alleles
13.8% missing data
   4   (0.704) 0.814 0.721 0.919 0.623 0.689 0.503 0.710 0.752 
   3   (0.296) 0.186 0.279 0.081 0.377 0.311 0.497 0.290 0.248 

Locus 2157 : 
2 alleles
1.4% missing data
   3   (0.949) 0.999 0.998 0.640 0.990 0.996 0.983 0.911 0.994 
   1   (0.051) 0.001 0.002 0.360 0.010 0.004 0.017 0.089 0.006 

Locus 2158 : 
2 alleles
10.1% missing data
   2   (0.943) 0.980 0.990 0.994 0.955 0.981 0.985 0.992 0.895 
   4   (0.057) 0.020 0.010 0.006 0.045 0.019 0.015 0.008 0.105 

Locus 2159 : 
2 alleles
13.0% missing data
   1   (0.829) 0.881 0.989 0.842 0.781 0.933 0.511 0.893 0.860 
   3   (0.171) 0.119 0.011 0.158 0.219 0.067 0.489 0.107 0.140 

Locus 2160 : 
2 alleles
2.9% missing data
   3   (0.909) 0.979 0.990 0.982 0.899 0.997 0.625 0.965 0.916 
   1   (0.091) 0.021 0.010 0.018 0.101 0.003 0.375 0.035 0.084 

Locus 2161 : 
2 alleles
7.2% missing data
   4   (0.897) 0.939 0.993 0.973 0.883 0.981 0.879 0.918 0.936 
   2   (0.103) 0.061 0.007 0.027 0.117 0.019 0.121 0.082 0.064 

Locus 2162 : 
2 alleles
5.8% missing data
   2   (0.348) 0.417 0.930 0.732 0.286 0.047 0.587 0.294 0.299 
   4   (0.652) 0.583 0.070 0.268 0.714 0.953 0.413 0.706 0.701 

Locus 2163 : 
2 alleles
2.2% missing data
   2   (0.874) 0.866 0.982 0.964 0.847 0.976 0.720 0.909 0.912 
   4   (0.126) 0.134 0.018 0.036 0.153 0.024 0.280 0.091 0.088 

Locus 2164 : 
2 alleles
8.0% missing data
   2   (0.481) 0.183 0.948 0.151 0.485 0.959 0.535 0.486 0.481 
   4   (0.519) 0.817 0.052 0.849 0.515 0.041 0.465 0.514 0.519 

Locus 2165 : 
2 alleles
5.8% missing data
   2   (0.509) 0.911 0.358 0.894 0.506 0.905 0.797 0.542 0.353 
   3   (0.491) 0.089 0.642 0.106 0.494 0.095 0.203 0.458 0.647 

Locus 2166 : 
2 alleles
10.1% missing data
   4   (0.913) 0.961 0.989 0.975 0.949 0.973 0.853 0.901 0.954 
   2   (0.087) 0.039 0.011 0.025 0.051 0.027 0.147 0.099 0.046 

Locus 2167 : 
2 alleles
5.1% missing data
   3   (0.913) 0.994 0.845 0.961 0.958 0.990 0.983 0.916 0.942 
   1   (0.087) 0.006 0.155 0.039 0.042 0.010 0.017 0.084 0.058 

Locus 2168 : 
2 alleles
12.3% missing data
   4   (0.898) 0.902 0.875 0.965 0.840 0.974 0.910 0.947 0.937 
   2   (0.102) 0.098 0.125 0.035 0.160 0.026 0.090 0.053 0.063 

Locus 2169 : 
2 alleles
17.4% missing data
   1   (0.808) 0.857 0.764 0.965 0.836 0.020 0.765 0.937 0.688 
   4   (0.192) 0.143 0.236 0.035 0.164 0.980 0.235 0.063 0.312 

Locus 2170 : 
2 alleles
8.7% missing data
   2   (0.273) 0.116 0.297 0.365 0.225 0.908 0.236 0.246 0.222 
   3   (0.727) 0.884 0.703 0.635 0.775 0.092 0.764 0.754 0.778 

Locus 2171 : 
2 alleles
13.8% missing data
   1   (0.872) 0.933 0.817 0.932 0.869 0.882 0.943 0.896 0.914 
   3   (0.128) 0.067 0.183 0.068 0.131 0.118 0.057 0.104 0.086 

Locus 2172 : 
2 alleles
13.8% missing data
   1   (0.868) 0.982 0.970 0.938 0.913 0.815 0.933 0.868 0.886 
   3   (0.132) 0.018 0.030 0.062 0.087 0.185 0.067 0.132 0.114 

Locus 2173 : 
2 alleles
5.8% missing data
   1   (0.839) 0.598 0.961 0.920 0.837 0.986 0.923 0.852 0.878 
   3   (0.161) 0.402 0.039 0.080 0.163 0.014 0.077 0.148 0.122 

Locus 2174 : 
2 alleles
13.0% missing data
   4   (0.666) 0.337 0.582 0.820 0.616 0.706 0.550 0.634 0.758 
   2   (0.334) 0.663 0.418 0.180 0.384 0.294 0.450 0.366 0.242 

Locus 2175 : 
2 alleles
7.2% missing data
   3   (0.806) 0.836 0.786 0.828 0.846 0.986 0.810 0.738 0.870 
   1   (0.194) 0.164 0.214 0.172 0.154 0.014 0.190 0.262 0.130 

Locus 2176 : 
2 alleles
11.6% missing data
   3   (0.840) 0.903 0.756 0.952 0.884 0.768 0.728 0.876 0.838 
   1   (0.160) 0.097 0.244 0.048 0.116 0.232 0.272 0.124 0.162 

Locus 2177 : 
2 alleles
13.8% missing data
   4   (0.367) 0.623 0.623 0.370 0.452 0.948 0.350 0.179 0.384 
   2   (0.633) 0.377 0.377 0.630 0.548 0.052 0.650 0.821 0.616 

Locus 2178 : 
2 alleles
4.3% missing data
   1   (0.860) 0.974 0.953 0.964 0.882 0.992 0.590 0.883 0.874 
   3   (0.140) 0.026 0.047 0.036 0.118 0.008 0.410 0.117 0.126 

Locus 2179 : 
2 alleles
13.0% missing data
   3   (0.906) 0.905 0.997 0.975 0.936 0.964 0.983 0.951 0.897 
   1   (0.094) 0.095 0.003 0.025 0.064 0.036 0.017 0.049 0.103 

Locus 2180 : 
2 alleles
2.9% missing data
   1   (0.873) 0.968 0.980 0.634 0.943 0.989 0.732 0.855 0.935 
   4   (0.127) 0.032 0.020 0.366 0.057 0.011 0.268 0.145 0.065 

Locus 2181 : 
2 alleles
14.5% missing data
   2   (0.826) 0.810 0.990 0.964 0.848 0.778 0.924 0.931 0.681 
   4   (0.174) 0.190 0.010 0.036 0.152 0.222 0.076 0.069 0.319 

Locus 2182 : 
2 alleles
15.9% missing data
   2   (0.578) 0.380 0.588 0.142 0.676 0.609 0.321 0.587 0.627 
   4   (0.422) 0.620 0.412 0.858 0.324 0.391 0.679 0.413 0.373 

Locus 2183 : 
2 alleles
13.0% missing data
   4   (0.916) 0.920 0.994 0.977 0.898 0.894 0.909 0.944 0.959 
   2   (0.084) 0.080 0.006 0.023 0.102 0.106 0.091 0.056 0.041 

Locus 2184 : 
2 alleles
12.3% missing data
   3   (0.163) 0.172 0.015 0.040 0.110 0.289 0.095 0.158 0.163 
   1   (0.837) 0.828 0.985 0.960 0.890 0.711 0.905 0.842 0.837 

Locus 2185 : 
2 alleles
2.9% missing data
   4   (0.884) 0.932 0.992 0.982 0.805 0.996 0.935 0.968 0.845 
   3   (0.116) 0.068 0.008 0.018 0.195 0.004 0.065 0.032 0.155 

Locus 2186 : 
2 alleles
12.3% missing data
   3   (0.942) 0.979 0.993 0.994 0.903 0.989 0.992 0.993 0.915 
   1   (0.058) 0.021 0.007 0.006 0.097 0.011 0.008 0.007 0.085 

Locus 2187 : 
2 alleles
0.7% missing data
   1   (0.134) 0.040 0.454 0.027 0.136 0.040 0.022 0.057 0.171 
   3   (0.866) 0.960 0.546 0.973 0.864 0.960 0.978 0.943 0.829 

Locus 2188 : 
2 alleles
13.8% missing data
   3   (0.877) 0.876 0.898 0.946 0.893 0.980 0.885 0.941 0.856 
   1   (0.123) 0.124 0.102 0.054 0.107 0.020 0.115 0.059 0.144 

Locus 2189 : 
2 alleles
11.6% missing data
   1   (0.088) 0.274 0.005 0.020 0.085 0.191 0.130 0.064 0.039 
   3   (0.912) 0.726 0.995 0.980 0.915 0.809 0.870 0.936 0.961 

Locus 2190 : 
2 alleles
5.1% missing data
   3   (0.654) 0.277 0.968 0.449 0.770 0.116 0.505 0.560 0.754 
   4   (0.346) 0.723 0.032 0.551 0.230 0.884 0.495 0.440 0.246 

Locus 2191 : 
2 alleles
5.8% missing data
   1   (0.765) 0.871 0.963 0.654 0.792 0.747 0.831 0.818 0.765 
   3   (0.235) 0.129 0.037 0.346 0.208 0.253 0.169 0.182 0.235 

Locus 2192 : 
2 alleles
12.3% missing data
   3   (0.844) 0.737 0.962 0.957 0.824 0.977 0.947 0.854 0.877 
   1   (0.156) 0.263 0.038 0.043 0.176 0.023 0.053 0.146 0.123 

Locus 2193 : 
2 alleles
13.0% missing data
   3   (0.634) 0.604 0.724 0.837 0.474 0.654 0.358 0.708 0.672 
   1   (0.366) 0.396 0.276 0.163 0.526 0.346 0.642 0.292 0.328 

Locus 2194 : 
2 alleles
5.1% missing data
   2   (0.858) 0.957 0.992 0.946 0.874 0.966 0.824 0.896 0.856 
   4   (0.142) 0.043 0.008 0.054 0.126 0.034 0.176 0.104 0.144 

Locus 2195 : 
2 alleles
16.7% missing data
   4   (0.918) 0.945 0.996 0.963 0.921 0.978 0.478 0.963 0.949 
   1   (0.082) 0.055 0.004 0.037 0.079 0.022 0.522 0.037 0.051 

Locus 2196 : 
2 alleles
10.9% missing data
   4   (0.903) 0.963 0.995 0.976 0.942 0.788 0.543 0.915 0.946 
   2   (0.097) 0.037 0.005 0.024 0.058 0.212 0.457 0.085 0.054 

Locus 2197 : 
2 alleles
15.2% missing data
   2   (0.852) 0.833 0.989 0.693 0.861 0.738 0.520 0.884 0.930 
   4   (0.148) 0.167 0.011 0.307 0.139 0.262 0.480 0.116 0.070 

Locus 2198 : 
2 alleles
3.6% missing data
   4   (0.867) 0.987 0.972 0.553 0.911 0.981 0.883 0.862 0.930 
   2   (0.133) 0.013 0.028 0.447 0.089 0.019 0.117 0.138 0.070 

Locus 2199 : 
2 alleles
3.6% missing data
   2   (0.093) 0.227 0.047 0.028 0.055 0.006 0.510 0.055 0.067 
   4   (0.907) 0.773 0.953 0.972 0.945 0.994 0.490 0.945 0.933 

Locus 2200 : 
2 alleles
16.7% missing data
   4   (0.474) 0.377 0.560 0.863 0.539 0.348 0.423 0.453 0.389 
   2   (0.526) 0.623 0.440 0.137 0.461 0.652 0.577 0.547 0.611 

Locus 2201 : 
2 alleles
1.4% missing data
   4   (0.936) 0.989 0.993 0.967 0.956 0.997 0.830 0.934 0.981 
   2   (0.064) 0.011 0.007 0.033 0.044 0.003 0.170 0.066 0.019 

Locus 2202 : 
2 alleles
2.2% missing data
   2   (0.351) 0.094 0.252 0.517 0.345 0.678 0.701 0.313 0.303 
   4   (0.649) 0.906 0.748 0.483 0.655 0.322 0.299 0.687 0.697 

Locus 2203 : 
2 alleles
10.9% missing data
   1   (0.925) 0.996 0.881 0.604 0.974 0.977 0.519 0.938 0.983 
   3   (0.075) 0.004 0.119 0.396 0.026 0.023 0.481 0.062 0.017 

Locus 2204 : 
2 alleles
11.6% missing data
   2   (0.748) 0.903 0.799 0.942 0.674 0.689 0.578 0.863 0.688 
   3   (0.252) 0.097 0.201 0.058 0.326 0.311 0.422 0.137 0.312 

Locus 2205 : 
2 alleles
6.5% missing data
   1   (0.691) 0.746 0.526 0.923 0.553 0.979 0.858 0.731 0.711 
   3   (0.309) 0.254 0.474 0.077 0.447 0.021 0.142 0.269 0.289 

Locus 2206 : 
2 alleles
16.7% missing data
   3   (0.767) 0.585 0.637 0.779 0.816 0.976 0.705 0.582 0.886 
   2   (0.233) 0.415 0.363 0.221 0.184 0.024 0.295 0.418 0.114 

Locus 2207 : 
2 alleles
12.3% missing data
   3   (0.846) 0.944 0.993 0.976 0.824 0.885 0.982 0.954 0.695 
   4   (0.154) 0.056 0.007 0.024 0.176 0.115 0.018 0.046 0.305 

Locus 2208 : 
2 alleles
0.7% missing data
   3   (0.887) 0.930 0.046 0.975 0.932 0.995 0.887 0.923 0.929 
   1   (0.113) 0.070 0.954 0.025 0.068 0.005 0.113 0.077 0.071 

Locus 2209 : 
2 alleles
4.3% missing data
   1   (0.875) 0.983 0.763 0.944 0.933 0.100 0.951 0.803 0.955 
   3   (0.125) 0.017 0.237 0.056 0.067 0.900 0.049 0.197 0.045 

Locus 2210 : 
2 alleles
13.8% missing data
   3   (0.871) 0.870 0.980 0.831 0.874 0.976 0.787 0.910 0.906 
   1   (0.129) 0.130 0.020 0.169 0.126 0.024 0.213 0.090 0.094 

Locus 2211 : 
2 alleles
10.1% missing data
   3   (0.863) 0.933 0.984 0.911 0.880 0.984 0.784 0.906 0.868 
   1   (0.137) 0.067 0.016 0.089 0.120 0.016 0.216 0.094 0.132 

Locus 2212 : 
2 alleles
13.8% missing data
   2   (0.820) 0.910 0.881 0.914 0.829 0.800 0.876 0.812 0.857 
   4   (0.180) 0.090 0.119 0.086 0.171 0.200 0.124 0.188 0.143 

Locus 2213 : 
2 alleles
7.2% missing data
   2   (0.793) 0.927 0.050 0.945 0.768 0.627 0.924 0.892 0.782 
   4   (0.207) 0.073 0.950 0.055 0.232 0.373 0.076 0.108 0.218 

Locus 2214 : 
2 alleles
13.8% missing data
   3   (0.887) 0.985 0.713 0.956 0.916 0.927 0.874 0.887 0.931 
   2   (0.113) 0.015 0.287 0.044 0.084 0.073 0.126 0.113 0.069 

Locus 2215 : 
2 alleles
12.3% missing data
   4   (0.919) 0.907 0.997 0.992 0.907 0.971 0.973 0.988 0.830 
   2   (0.081) 0.093 0.003 0.008 0.093 0.029 0.027 0.012 0.170 

Locus 2216 : 
2 alleles
4.3% missing data
   2   (0.869) 0.844 0.871 0.967 0.860 0.643 0.974 0.913 0.899 
   4   (0.131) 0.156 0.129 0.033 0.140 0.357 0.026 0.087 0.101 

Locus 2217 : 
2 alleles
3.6% missing data
   4   (0.913) 0.939 0.956 0.982 0.946 0.986 0.674 0.970 0.889 
   2   (0.087) 0.061 0.044 0.018 0.054 0.014 0.326 0.030 0.111 

Locus 2218 : 
2 alleles
11.6% missing data
   2   (0.805) 0.785 0.779 0.607 0.842 0.978 0.578 0.815 0.876 
   1   (0.195) 0.215 0.221 0.393 0.158 0.022 0.422 0.185 0.124 

Locus 2219 : 
2 alleles
12.3% missing data
   2   (0.916) 0.940 0.861 0.976 0.876 0.994 0.954 0.968 0.945 
   4   (0.084) 0.060 0.139 0.024 0.124 0.006 0.046 0.032 0.055 

Locus 2220 : 
2 alleles
13.8% missing data
   3   (0.933) 0.982 0.987 0.982 0.969 0.989 0.971 0.884 0.980 
   1   (0.067) 0.018 0.013 0.018 0.031 0.011 0.029 0.116 0.020 

Locus 2221 : 
2 alleles
2.2% missing data
   1   (0.863) 0.968 0.975 0.959 0.894 0.741 0.899 0.825 0.913 
   3   (0.137) 0.032 0.025 0.041 0.106 0.259 0.101 0.175 0.087 

Locus 2222 : 
2 alleles
3.6% missing data
   1   (0.381) 0.468 0.276 0.473 0.340 0.420 0.399 0.428 0.323 
   3   (0.619) 0.532 0.724 0.527 0.660 0.580 0.601 0.572 0.677 

Locus 2223 : 
2 alleles
1.4% missing data
   1   (0.806) 0.946 0.825 0.932 0.882 0.088 0.962 0.780 0.838 
   4   (0.194) 0.054 0.175 0.068 0.118 0.912 0.038 0.220 0.162 

Locus 2224 : 
2 alleles
4.3% missing data
   1   (0.885) 0.592 0.913 0.961 0.898 0.962 0.861 0.940 0.903 
   3   (0.115) 0.408 0.087 0.039 0.102 0.038 0.139 0.060 0.097 

Locus 2225 : 
2 alleles
3.6% missing data
   1   (0.875) 0.976 0.740 0.952 0.899 0.967 0.893 0.805 0.945 
   4   (0.125) 0.024 0.260 0.048 0.101 0.033 0.107 0.195 0.055 

Locus 2226 : 
2 alleles
11.6% missing data
   1   (0.173) 0.048 0.015 0.322 0.115 0.148 0.163 0.201 0.114 
   3   (0.827) 0.952 0.985 0.678 0.885 0.852 0.837 0.799 0.886 

Locus 2227 : 
2 alleles
2.9% missing data
   4   (0.835) 0.429 0.977 0.951 0.895 0.946 0.651 0.838 0.856 
   1   (0.165) 0.571 0.023 0.049 0.105 0.054 0.349 0.162 0.144 

Locus 2228 : 
2 alleles
4.3% missing data
   2   (0.841) 0.852 0.981 0.960 0.834 0.984 0.758 0.900 0.824 
   4   (0.159) 0.148 0.019 0.040 0.166 0.016 0.242 0.100 0.176 

Locus 2229 : 
2 alleles
3.6% missing data
   2   (0.933) 0.797 0.992 0.994 0.928 0.998 0.937 0.992 0.882 
   4   (0.067) 0.203 0.008 0.006 0.072 0.002 0.063 0.008 0.118 

Locus 2230 : 
2 alleles
13.8% missing data
   4   (0.915) 0.860 0.975 0.968 0.933 0.991 0.537 0.962 0.934 
   2   (0.085) 0.140 0.025 0.032 0.067 0.009 0.463 0.038 0.066 

Locus 2231 : 
2 alleles
5.1% missing data
   2   (0.690) 0.729 0.703 0.602 0.704 0.766 0.761 0.754 0.679 
   1   (0.310) 0.271 0.297 0.398 0.296 0.234 0.239 0.246 0.321 

Locus 2232 : 
2 alleles
2.9% missing data
   1   (0.914) 0.964 0.990 0.951 0.921 0.985 0.500 0.935 0.966 
   2   (0.086) 0.036 0.010 0.049 0.079 0.015 0.500 0.065 0.034 

Locus 2233 : 
2 alleles
2.9% missing data
   2   (0.919) 0.976 0.986 0.630 0.941 0.985 0.983 0.986 0.915 
   4   (0.081) 0.024 0.014 0.370 0.059 0.015 0.017 0.014 0.085 

Locus 2234 : 
2 alleles
6.5% missing data
   4   (0.871) 0.820 0.991 0.967 0.929 0.299 0.556 0.906 0.903 
   2   (0.129) 0.180 0.009 0.033 0.071 0.701 0.444 0.094 0.097 

Locus 2235 : 
2 alleles
11.6% missing data
   1   (0.923) 0.990 0.899 0.975 0.921 0.940 0.958 0.970 0.944 
   2   (0.077) 0.010 0.101 0.025 0.079 0.060 0.042 0.030 0.056 

Locus 2236 : 
2 alleles
10.9% missing data
   2   (0.907) 0.968 0.904 0.978 0.951 0.701 0.954 0.903 0.946 
   4   (0.093) 0.032 0.096 0.022 0.049 0.299 0.046 0.097 0.054 

Locus 2237 : 
2 alleles
10.9% missing data
   1   (0.926) 0.979 0.935 0.962 0.961 0.865 0.891 0.892 0.978 
   3   (0.074) 0.021 0.065 0.038 0.039 0.135 0.109 0.108 0.022 

Locus 2238 : 
2 alleles
17.4% missing data
   2   (0.951) 0.997 0.996 0.907 0.990 0.990 0.759 0.852 0.994 
   4   (0.049) 0.003 0.004 0.093 0.010 0.010 0.241 0.148 0.006 

Locus 2239 : 
2 alleles
3.6% missing data
   1   (0.933) 0.993 0.986 0.786 0.979 0.993 0.953 0.891 0.988 
   3   (0.067) 0.007 0.014 0.214 0.021 0.007 0.047 0.109 0.012 

Locus 2240 : 
2 alleles
10.9% missing data
   1   (0.910) 0.982 0.995 0.817 0.915 0.922 0.979 0.968 0.943 
   3   (0.090) 0.018 0.005 0.183 0.085 0.078 0.021 0.032 0.057 

Locus 2241 : 
2 alleles
10.9% missing data
   3   (0.888) 0.915 0.987 0.973 0.825 0.889 0.940 0.939 0.922 
   1   (0.112) 0.085 0.013 0.027 0.175 0.111 0.060 0.061 0.078 

Locus 2242 : 
2 alleles
5.1% missing data
   1   (0.897) 0.930 0.976 0.965 0.908 0.992 0.690 0.907 0.942 
   4   (0.103) 0.070 0.024 0.035 0.092 0.008 0.310 0.093 0.058 

Locus 2243 : 
2 alleles
14.5% missing data
   1   (0.911) 0.992 0.883 0.964 0.943 0.979 0.831 0.937 0.939 
   4   (0.089) 0.008 0.117 0.036 0.057 0.021 0.169 0.063 0.061 

Locus 2244 : 
2 alleles
9.4% missing data
   2   (0.871) 0.945 0.928 0.965 0.854 0.588 0.636 0.925 0.908 
   4   (0.129) 0.055 0.072 0.035 0.146 0.412 0.364 0.075 0.092 

Locus 2245 : 
2 alleles
11.6% missing data
   3   (0.895) 0.928 0.979 0.982 0.903 0.923 0.952 0.950 0.883 
   1   (0.105) 0.072 0.021 0.018 0.097 0.077 0.048 0.050 0.117 

Locus 2246 : 
2 alleles
3.6% missing data
   3   (0.478) 0.247 0.960 0.510 0.522 0.027 0.424 0.475 0.456 
   4   (0.522) 0.753 0.040 0.490 0.478 0.973 0.576 0.525 0.544 

Locus 2247 : 
2 alleles
2.9% missing data
   2   (0.831) 0.906 0.899 0.958 0.836 0.972 0.951 0.901 0.771 
   4   (0.169) 0.094 0.101 0.042 0.164 0.028 0.049 0.099 0.229 

Locus 2248 : 
2 alleles
15.2% missing data
   1   (0.756) 0.664 0.751 0.923 0.808 0.844 0.425 0.871 0.630 
   4   (0.244) 0.336 0.249 0.077 0.192 0.156 0.575 0.129 0.370 

Locus 2249 : 
2 alleles
13.8% missing data
   4   (0.904) 0.971 0.977 0.940 0.879 0.988 0.921 0.934 0.945 
   3   (0.096) 0.029 0.023 0.060 0.121 0.012 0.079 0.066 0.055 

Locus 2250 : 
2 alleles
12.3% missing data
[truncated: 92,538 more chars]
