# Supplementary material for: Population genomic response to geographic gradients by widespread and endemic fishes of the Arabian Peninsula
Source: Ecol Evol. 2020 Apr 12;10(10):4314–30. doi: 10.1002/ece3.6199 (PMC7246217; doi:10.1002/ece3.6199)
Supplement: Supplementary file 6 — Appendix S1 [file ECE3-10-4314-s006.zip › Appendix S1, STRUCTURE and PCA Plots, Dryad/STRUCTURE/C. austriacus & C. melapterus/results_job_T38_q]

 C_aust_RS25  1 0.0383 0.0012 0.0013 0.2241 0.0019 0.0059 0.0036 0.7237 
 C_aust_RS25  1 0.0337 0.0013 0.0014 0.3335 0.0005 0.0076 0.0013 0.6207 
 C_aust_RS26  1 0.0235 0.0010 0.0007 0.4476 0.0006 0.0050 0.0013 0.5203 
 C_aust_RS26  1 0.0156 0.0016 0.0006 0.2298 0.0013 0.0051 0.0046 0.7414 
 C_aust_RS26  1 0.0134 0.0025 0.0007 0.2207 0.0011 0.0092 0.0044 0.7480 
 C_aust_RS26  1 0.0119 0.0022 0.0006 0.2860 0.0008 0.0034 0.0021 0.6928 
 C_aust_RS26  1 0.0415 0.0010 0.0006 0.3620 0.0008 0.0129 0.0019 0.5794 
 C_aust_RS26  1 0.0196 0.0068 0.0006 0.2855 0.0008 0.0068 0.0105 0.6693 
 C_aust_RS26  1 0.0161 0.0009 0.0003 0.3245 0.0008 0.0030 0.0020 0.6524 
 C_aust_RS26  1 0.0413 0.0014 0.0009 0.2891 0.0016 0.0020 0.0023 0.6613 
 C_aust_RS26  1 0.0069 0.0016 0.0006 0.2982 0.0008 0.0101 0.0019 0.6798 
 C_aust_RS26  1 0.0058 0.0010 0.0006 0.2574 0.0044 0.0011 0.0021 0.7276 
 C_aust_RS27  2 0.0819 0.0003 0.0022 0.2317 0.0007 0.0104 0.0008 0.6720 
 C_aust_RS27  2 0.0120 0.0006 0.0048 0.2329 0.0003 0.0023 0.0012 0.7458 
 C_aust_RS27  2 0.0078 0.0008 0.0046 0.1977 0.0007 0.0015 0.0059 0.7811 
 C_aust_RS27  2 0.0211 0.0007 0.0094 0.2323 0.0011 0.0240 0.0024 0.7090 
 C_aust_RS27  2 0.0207 0.0023 0.0206 0.3428 0.0005 0.0076 0.0114 0.5940 
 C_aust_RS27  2 0.0113 0.0006 0.0033 0.2698 0.0002 0.0062 0.0009 0.7076 
 C_aust_RS27  2 0.0188 0.0004 0.0024 0.1582 0.0004 0.0066 0.0011 0.8121 
 C_aust_RS27  2 0.0568 0.0010 0.0053 0.3418 0.0017 0.0080 0.0061 0.5792 
 C_aust_RS27  2 0.0072 0.0026 0.0155 0.2867 0.0003 0.0014 0.0022 0.6842 
 C_aust_RS27  2 0.0149 0.0013 0.0024 0.4428 0.0006 0.0015 0.0016 0.5350 
 C_aust_RS27  2 0.0128 0.0004 0.0126 0.2716 0.0005 0.0033 0.0028 0.6959 
 C_aust_RS27  2 0.0187 0.0005 0.0016 0.3522 0.0009 0.0015 0.0013 0.6233 
 C_aust_RS46  4 0.0231 0.0007 0.0071 0.2396 0.0003 0.0052 0.0035 0.7204 
 C_aust_RS48  4 0.0586 0.0008 0.0009 0.1816 0.0004 0.0024 0.0013 0.7541 
 C_aust_RS51  4 0.0219 0.0022 0.0035 0.2171 0.0005 0.0028 0.0028 0.7492 
 C_aust_RS53  4 0.0664 0.0008 0.0008 0.2740 0.0008 0.0152 0.0011 0.6409 
 C_aust_RS54  4 0.0134 0.0009 0.0012 0.2383 0.0008 0.0013 0.0008 0.7433 
 C_aust_RS55  4 0.0191 0.0024 0.0012 0.0999 0.0010 0.0025 0.0025 0.8715 
 C_aust_RS57  4 0.0077 0.0009 0.0017 0.0953 0.0011 0.0013 0.0007 0.8915 
 C_aust_RS58  4 0.0344 0.0015 0.0008 0.2065 0.0005 0.0037 0.0010 0.7516 
 C_aust_RS59  4 0.0264 0.0066 0.0119 0.2871 0.0010 0.0030 0.0022 0.6618 
 C_aust_RS97  4 0.0133 0.0029 0.0013 0.1992 0.0006 0.0017 0.0027 0.7783 
 C_aust_RS98  4 0.0233 0.0005 0.0015 0.2167 0.0003 0.0035 0.0007 0.7535 
 C_aust_RS52  9 0.0103 0.0003 0.0007 0.2433 0.0008 0.0043 0.0011 0.7391 
 C_aust_RS53  9 0.0094 0.0003 0.0037 0.2676 0.0014 0.0031 0.0021 0.7123 
 C_aust_RS53  9 0.0136 0.0014 0.0010 0.1131 0.0005 0.0013 0.0013 0.8677 
 C_aust_RS53  9 0.0059 0.0004 0.0011 0.1804 0.0008 0.0020 0.0010 0.8084 
 C_aust_RS53  9 0.0442 0.0009 0.0013 0.4488 0.0011 0.0057 0.0013 0.4969 
 C_aust_RS53  9 0.0386 0.0005 0.0005 0.3998 0.0060 0.0053 0.0014 0.5478 
 C_aust_RS53  9 0.0333 0.0005 0.0161 0.1231 0.0010 0.0182 0.0019 0.8058 
 C_aust_RS53  9 0.0114 0.0002 0.0005 0.1716 0.0006 0.0046 0.0015 0.8095 
 C_aust_RS53  9 0.0271 0.0004 0.0011 0.1458 0.0012 0.0099 0.0010 0.8133 
 C_aust_RS53  9 0.0097 0.0002 0.0005 0.3030 0.0011 0.0024 0.0015 0.6816 
 C_aust_RS53  9 0.0071 0.0004 0.0004 0.1376 0.0012 0.0013 0.0018 0.8501 
 C_aust_RS53  9 0.0188 0.0002 0.0009 0.1950 0.0007 0.0051 0.0015 0.7778 
 C_aust_RS14 10 0.0148 0.0026 0.0003 0.1062 0.0013 0.0037 0.0037 0.8675 
 C_aust_RS14 10 0.0096 0.0009 0.0005 0.1894 0.0011 0.0150 0.0061 0.7774 
 C_aust_RS14 10 0.0311 0.0005 0.0006 0.1339 0.0010 0.0127 0.0018 0.8185 
 C_aust_RS14 10 0.0381 0.0007 0.0004 0.2550 0.0030 0.0044 0.0025 0.6960 
 C_aust_RS15 10 0.0074 0.0007 0.0007 0.2506 0.0073 0.0032 0.0016 0.7285 
 C_aust_RS17 10 0.0578 0.0010 0.0005 0.3746 0.0018 0.0150 0.0079 0.5413 
 C_aust_RS26 10 0.0040 0.0007 0.0004 0.1452 0.0050 0.0417 0.0029 0.7999 
 C_aust_RS26 10 0.0501 0.0005 0.0002 0.2224 0.0022 0.0118 0.0020 0.7110 
 C_aust_RS26 10 0.0088 0.0016 0.0002 0.3527 0.0045 0.0146 0.0057 0.6117 
 C_aust_RS27 10 0.0438 0.0003 0.0003 0.1238 0.0007 0.0513 0.0010 0.7787 
 C_aust_RS27 10 0.0118 0.0007 0.0003 0.0904 0.0022 0.0059 0.0008 0.8878 
 C_aust_RS27 10 0.0074 0.0021 0.0007 0.1128 0.0016 0.0058 0.0021 0.8675 
 C_aust_RS35 20 0.0140 0.0010 0.0006 0.3611 0.0006 0.0032 0.0016 0.6178 
 C_aust_RS36 20 0.0078 0.0147 0.0005 0.2603 0.0010 0.0049 0.0023 0.7086 
 C_aust_RS36 20 0.0395 0.0044 0.0009 0.2775 0.0003 0.0113 0.0041 0.6620 
 C_aust_RS37 20 0.0188 0.0020 0.0007 0.2303 0.0004 0.0042 0.0034 0.7402 
 C_aust_RS37 20 0.0212 0.0009 0.0004 0.2772 0.0007 0.0054 0.0075 0.6866 
 C_aust_RS37 20 0.0106 0.0014 0.0010 0.3211 0.0016 0.0022 0.0021 0.6599 
 C_aust_RS37 20 0.0211 0.0008 0.0027 0.3070 0.0004 0.0106 0.0021 0.6552 
 C_aust_RS37 20 0.0295 0.0040 0.0006 0.2771 0.0009 0.0120 0.0027 0.6732 
 C_aust_RS37 20 0.0362 0.0019 0.0008 0.3176 0.0007 0.0143 0.0043 0.6241 
 C_aust_RS37 20 0.0129 0.0013 0.0015 0.3323 0.0008 0.0028 0.0023 0.6461 
 C_aust_RS37 20 0.0225 0.0045 0.0005 0.3360 0.0014 0.0173 0.0030 0.6149 
 C_aust_RS37 20 0.0289 0.0012 0.0004 0.2155 0.0004 0.0126 0.0049 0.7361 
  C_aust_A1b 22 0.0204 0.0015 0.0003 0.1311 0.0019 0.0010 0.0009 0.8428 
   C_aust_A2 22 0.0201 0.0049 0.0012 0.3223 0.0010 0.0016 0.0072 0.6417 
   C_aust_A3 22 0.3281 0.0018 0.0007 0.0364 0.0018 0.0696 0.0039 0.5577 
   C_aust_A4 22 0.0247 0.0113 0.0004 0.1634 0.0012 0.0039 0.0027 0.7926 
   C_aust_A5 22 0.0083 0.0017 0.0010 0.0284 0.0008 0.0009 0.0029 0.9561 
   C_aust_A6 22 0.0755 0.0046 0.0026 0.0787 0.0007 0.0162 0.0010 0.8208 
   C_aust_A7 22 0.0140 0.0014 0.0011 0.1281 0.0004 0.0026 0.0013 0.8512 
 C_melap_RS4 12 0.0115 0.0549 0.1691 0.0015 0.0352 0.0064 0.7200 0.0014 
 C_melap_RS4 12 0.0018 0.0057 0.0933 0.0007 0.0230 0.0022 0.8726 0.0006 
 C_melap_RS4 12 0.0009 0.0155 0.1688 0.0022 0.0689 0.0022 0.7400 0.0016 
 C_melap_RS4 12 0.0009 0.0056 0.1887 0.0009 0.0295 0.0005 0.7733 0.0007 
 C_melap_RS4 12 0.0007 0.0395 0.1575 0.0018 0.0136 0.0004 0.7844 0.0021 
 C_melap_RS4 12 0.0005 0.0146 0.1280 0.0018 0.0066 0.0006 0.8469 0.0010 
 C_melap_RS4 12 0.0009 0.0393 0.1005 0.0014 0.0121 0.0021 0.8426 0.0011 
 C_melap_RS4 12 0.0005 0.0070 0.0889 0.0006 0.6227 0.0005 0.2794 0.0004 
 C_melap_RS4 12 0.0018 0.0035 0.1404 0.0018 0.0511 0.0010 0.7978 0.0027 
 C_melap_RS4 12 0.0009 0.0140 0.1314 0.0007 0.0097 0.0009 0.8418 0.0006 
 C_melap_RS4 12 0.0046 0.0234 0.1241 0.0033 0.0849 0.0238 0.7345 0.0012 
 C_melap_RS4 12 0.0009 0.0043 0.1635 0.0016 0.0119 0.0007 0.8162 0.0010 
 C_melap_RS4 13 0.0001 0.0005 0.9911 0.0002 0.0001 0.0004 0.0075 0.0001 
 C_melap_RS4 13 0.0001 0.0023 0.9834 0.0004 0.0002 0.0010 0.0123 0.0002 
 C_melap_RS4 13 0.0005 0.0076 0.1528 0.0008 0.0016 0.1115 0.7250 0.0004 
 C_melap_RS4 13 0.0010 0.0081 0.1350 0.0145 0.0011 0.0560 0.7832 0.0011 
 C_melap_RS4 13 0.0009 0.0012 0.0837 0.0025 0.0047 0.0072 0.8994 0.0004 
 C_melap_RS4 13 0.0027 0.0074 0.0815 0.0506 0.0011 0.1229 0.7219 0.0119 
 C_melap_RS4 13 0.0005 0.0049 0.1422 0.0022 0.0027 0.0649 0.7821 0.0005 
 C_melap_RS4 13 0.0019 0.0011 0.0799 0.0176 0.0023 0.0094 0.8861 0.0018 
 C_melap_RS4 13 0.0007 0.0401 0.1337 0.0047 0.0005 0.0203 0.7973 0.0027 
 C_melap_RS4 13 0.0007 0.0089 0.0429 0.0015 0.0053 0.0436 0.8963 0.0008 
 C_melap_RS4 13 0.0022 0.0134 0.0567 0.0010 0.0012 0.0010 0.9239 0.0007 
 C_melap_RS4 13 0.0031 0.0154 0.1343 0.0025 0.0145 0.0330 0.7958 0.0013 
 C_melap_RS1 14 0.0007 0.0938 0.0531 0.0010 0.0016 0.0046 0.8430 0.0022 
 C_melap_RS1 14 0.0003 0.6600 0.0442 0.0004 0.0015 0.0073 0.2857 0.0006 
 C_melap_RS1 14 0.0011 0.0371 0.1223 0.0025 0.0021 0.0168 0.8165 0.0016 
 C_melap_RS1 14 0.0009 0.0553 0.1928 0.0022 0.0025 0.0327 0.7108 0.0028 
 C_melap_RS1 14 0.0006 0.0221 0.1522 0.0038 0.0006 0.0089 0.8099 0.0019 
 C_melap_RS1 14 0.0026 0.0631 0.0901 0.0036 0.0033 0.0111 0.8206 0.0056 
 C_melap_RS1 14 0.0005 0.0355 0.2435 0.0006 0.0024 0.0072 0.7096 0.0007 
 C_melap_RS1 14 0.0008 0.0604 0.1709 0.0010 0.0025 0.0642 0.6985 0.0017 
 C_melap_RS1 14 0.0004 0.0369 0.1475 0.0015 0.0011 0.0136 0.7971 0.0020 
 C_melap_RS1 14 0.0006 0.0122 0.1456 0.0017 0.0017 0.0546 0.7814 0.0022 
 C_melap_RS1 14 0.0004 0.0211 0.1101 0.0011 0.0058 0.0590 0.8012 0.0013 
 C_melap_RS1 14 0.0014 0.0904 0.1003 0.0006 0.0010 0.0059 0.7994 0.0010 
 C_melap_RS4 16 0.0054 0.0358 0.1458 0.0046 0.0166 0.0523 0.7347 0.0048 
 C_melap_RS4 16 0.0021 0.0101 0.1177 0.0042 0.0161 0.0407 0.8055 0.0035 
 C_melap_RS4 16 0.0050 0.0092 0.1191 0.0021 0.0382 0.0423 0.7826 0.0015 
 C_melap_RS4 16 0.0075 0.0076 0.1230 0.0308 0.0042 0.0631 0.7535 0.0103 
 C_melap_RS4 16 0.0038 0.0191 0.1704 0.0046 0.0136 0.1070 0.6754 0.0062 
 C_melap_RS4 16 0.0029 0.0088 0.1389 0.0018 0.0146 0.0073 0.8240 0.0017 
 C_melap_RS4 16 0.0024 0.0583 0.1170 0.0031 0.0112 0.0134 0.7918 0.0027 
 C_melap_RS4 16 0.0033 0.0100 0.1176 0.0052 0.0256 0.0105 0.8230 0.0048 
 C_melap_RS4 16 0.0129 0.0161 0.1055 0.0040 0.0086 0.0197 0.8304 0.0028 
 C_melap_RS4 16 0.0267 0.0180 0.1429 0.0063 0.0174 0.0106 0.7705 0.0077 
 C_melap_RS4 16 0.0055 0.0241 0.0726 0.0022 0.0072 0.0076 0.8784 0.0024 
 C_melap_RS4 16 0.0181 0.0080 0.1053 0.0043 0.0101 0.0091 0.8407 0.0044 
 C_melap_RS5 19 0.0066 0.0183 0.1123 0.0074 0.0626 0.0451 0.7452 0.0024 
 C_melap_RS5 19 0.0148 0.0257 0.1516 0.0112 0.0277 0.0460 0.7190 0.0039 
 C_melap_RS5 19 0.0069 0.0119 0.0993 0.0116 0.0354 0.0793 0.7518 0.0038 
 C_melap_RS5 19 0.0042 0.0139 0.1102 0.0148 0.0381 0.0638 0.7523 0.0027 
 C_melap_RS5 19 0.0030 0.0310 0.1425 0.0059 0.0329 0.0189 0.7638 0.0020 
 C_melap_RS5 19 0.0028 0.0096 0.1673 0.0058 0.0236 0.0286 0.7600 0.0023 
 C_melap_RS5 19 0.0096 0.0168 0.1158 0.0100 0.0408 0.0387 0.7646 0.0037 
 C_melap_RS5 19 0.0070 0.0150 0.1371 0.0156 0.0603 0.0304 0.7300 0.0045 
 C_melap_RS5 19 0.0034 0.0224 0.1034 0.0098 0.0319 0.0462 0.7798 0.0031 
 C_melap_RS5 19 0.0024 0.0124 0.1061 0.0130 0.0442 0.0438 0.7752 0.0029 
 C_melap_RS5 19 0.0070 0.0130 0.1260 0.0231 0.0374 0.0593 0.7226 0.0116 
 C_melap_RS5 19 0.0066 0.0130 0.1361 0.0070 0.0377 0.0538 0.7436 0.0022 
