# Supplementary material for: Population genomic response to geographic gradients by widespread and endemic fishes of the Arabian Peninsula
Source: Ecol Evol. 2020 Apr 12;10(10):4314–30. doi: 10.1002/ece3.6199 (PMC7246217; doi:10.1002/ece3.6199)
Supplement: Supplementary file 6 — Appendix S1 [file ECE3-10-4314-s006.zip › Appendix S1, STRUCTURE and PCA Plots, Dryad/STRUCTURE/C. austriacus & C. melapterus/results_job_T39_f]

----------------------------------------------------
STRUCTURE by Pritchard, Stephens and Donnelly (2000)
     and Falush, Stephens and Pritchard (2003)
       Code by Pritchard, Falush and Hubisz
             Version 2.3.4 (Jul 2012)
----------------------------------------------------


Command line arguments:   /home/compartido2/pablo_saenz/Structure/structure_kernel_src/structure -m parameter_job_T39 
Input File:    /home/compartido2/pablo_saenz/joey/structure/C_aus_x_C_mel/data_job_T39

Run parameters:
   138 individuals
   2782 loci
   8 populations assumed
   200000 Burn-in period
   300000 Reps
LOCPRIOR model used


--------------------------------------------
Proportion of membership of each pre-defined
 population in each of the 8 clusters

Given    Inferred Clusters                                          Number of
 Pop       1      2      3      4      5      6      7      8      Individuals

  1:     0.001  0.001  0.275  0.026  0.001  0.660  0.035  0.002       12
  2:     0.001  0.005  0.271  0.039  0.001  0.632  0.047  0.003       12
  4:     0.002  0.002  0.230  0.005  0.001  0.709  0.049  0.002       11
  9:     0.001  0.002  0.244  0.003  0.001  0.703  0.043  0.001       12
 10:     0.002  0.000  0.194  0.062  0.001  0.701  0.036  0.003       12
 12:     0.025  0.127  0.001  0.001  0.092  0.001  0.001  0.750       12
 13:     0.025  0.235  0.001  0.046  0.003  0.001  0.002  0.687       12
 14:     0.091  0.121  0.002  0.004  0.007  0.002  0.003  0.770       12
 16:     0.035  0.112  0.004  0.030  0.020  0.003  0.005  0.791       12
 19:     0.031  0.112  0.004  0.031  0.037  0.002  0.004  0.780       12
 20:     0.004  0.001  0.283  0.024  0.001  0.624  0.060  0.003       12
 22:     0.004  0.001  0.183  0.005  0.001  0.700  0.104  0.003        7
--------------------------------------------

Allele-freq. divergence among pops (Net nucleotide distance),
computed using point estimates of P.

      1       2       3       4       5       6       7       8      
 1      -    0.0487  0.0328  0.0270  0.0598  0.0340  0.0366  0.0272  
 2   0.0487     -    0.0330  0.0260  0.0620  0.0349  0.0377  0.0276  
 3   0.0328  0.0330     -    0.0029  0.0431  0.0038  0.0059  0.0115  
 4   0.0270  0.0260  0.0029     -    0.0373  0.0035  0.0073  0.0048  
 5   0.0598  0.0620  0.0431  0.0373     -    0.0443  0.0474  0.0396  
 6   0.0340  0.0349  0.0038  0.0035  0.0443     -    0.0086  0.0130  
 7   0.0366  0.0377  0.0059  0.0073  0.0474  0.0086     -    0.0153  
 8   0.0272  0.0276  0.0115  0.0048  0.0396  0.0130  0.0153     -    

Average distances (expected heterozygosity) between individuals in same cluster:
cluster  1  : 0.1758 
cluster  2  : 0.1849 
cluster  3  : 0.2443 
cluster  4  : 0.2654 
cluster  5  : 0.1606 
cluster  6  : 0.2340 
cluster  7  : 0.2310 
cluster  8  : 0.2322 

--------------------------------------------
Estimated Ln Prob of Data   = -275586.0
Mean value of ln likelihood = -264664.3
Variance of ln likelihood   = 21843.4
Mean value of alpha         = 2.2572

Mean value of alpha_local for each location:
	location  1:  0.0332  0.0283  4.3229  0.4385  0.0314  10.3791  0.5904  0.0418
	location  2:  0.0391  0.1208  3.9060  0.5294  0.0304  8.9941  0.7338  0.0675
	location  4:  0.0420  0.0454  2.4768  0.0795  0.0223  6.8645  0.5815  0.0549
	location  9:  0.0367  0.0478  3.0713  0.0611  0.0364  8.2512  0.5800  0.0419
	location 10:  0.0448  0.0195  2.0359  0.6577  0.0352  6.5751  0.3905  0.0647
	location 12:  0.3052  1.4304  0.0352  0.0276  0.7362  0.0295  0.0224  6.3973
	location 13:  0.1006  0.4226  0.0163  0.0948  0.0251  0.0176  0.0237  0.7946
	location 14:  0.6406  1.2449  0.0383  0.0591  0.1003  0.0414  0.0784  6.6501
	location 16:  2.0795  6.8246  0.3195  1.6934  1.2335  0.1955  0.3331  46.4212
	location 19:  0.7325  2.6749  0.1004  0.5781  0.9280  0.0711  0.0975  15.6933
	location 20:  0.1022  0.0363  5.9137  0.5253  0.0381  12.5920  1.3448  0.1025
	location 22:  0.0581  0.0286  0.6799  0.0515  0.0225  2.4955  0.3591  0.0399

Mean value of Fst_1         = 0.8749
Mean value of Fst_2         = 0.3987
Mean value of Fst_3         = 0.1390
Mean value of Fst_4         = 0.0017
Mean value of Fst_5         = 0.9067
Mean value of Fst_6         = 0.0698
Mean value of Fst_7         = 0.5671
Mean value of Fst_8         = 0.0732

Mean value of r = 0.1096

Inferred ancestry of individuals:
        Label (%Miss) Pop:  Inferred clusters
  1 C_aust_RS25    (1)    1 :  0.001 0.001 0.208 0.030 0.001 0.719 0.039 0.001 
  2 C_aust_RS25    (2)    1 :  0.001 0.001 0.347 0.014 0.000 0.570 0.066 0.001 
  3 C_aust_RS26    (1)    1 :  0.000 0.001 0.430 0.013 0.000 0.510 0.045 0.001 
  4 C_aust_RS26    (0)    1 :  0.001 0.000 0.202 0.031 0.001 0.737 0.026 0.002 
  5 C_aust_RS26    (1)    1 :  0.002 0.001 0.184 0.032 0.001 0.761 0.017 0.003 
  6 C_aust_RS26    (1)    1 :  0.001 0.000 0.272 0.019 0.001 0.675 0.031 0.001 
  7 C_aust_RS26    (0)    1 :  0.001 0.000 0.358 0.022 0.001 0.551 0.067 0.001 
  8 C_aust_RS26    (0)    1 :  0.004 0.000 0.266 0.059 0.001 0.626 0.038 0.006 
  9 C_aust_RS26    (1)    1 :  0.000 0.000 0.302 0.018 0.000 0.636 0.042 0.001 
 10 C_aust_RS26    (0)    1 :  0.001 0.001 0.256 0.023 0.001 0.700 0.018 0.001 
 11 C_aust_RS26    (2)    1 :  0.002 0.000 0.247 0.030 0.001 0.699 0.020 0.001 
 12 C_aust_RS26    (0)    1 :  0.001 0.001 0.231 0.017 0.004 0.735 0.011 0.001 
 13 C_aust_RS27    (4)    2 :  0.000 0.002 0.260 0.015 0.001 0.621 0.101 0.001 
 14 C_aust_RS27    (1)    2 :  0.001 0.004 0.231 0.026 0.000 0.703 0.033 0.001 
 15 C_aust_RS27    (1)    2 :  0.001 0.003 0.194 0.030 0.001 0.726 0.040 0.005 
 16 C_aust_RS27    (2)    2 :  0.001 0.007 0.207 0.088 0.001 0.663 0.029 0.003 
 17 C_aust_RS27    (4)    2 :  0.002 0.014 0.300 0.099 0.000 0.527 0.050 0.008 
 18 C_aust_RS27    (1)    2 :  0.001 0.002 0.261 0.022 0.000 0.677 0.036 0.001 
 19 C_aust_RS27   (10)    2 :  0.001 0.002 0.211 0.011 0.000 0.706 0.068 0.001 
 20 C_aust_RS27    (2)    2 :  0.001 0.004 0.333 0.042 0.002 0.519 0.092 0.006 
 21 C_aust_RS27    (4)    2 :  0.002 0.014 0.266 0.024 0.000 0.669 0.022 0.002 
 22 C_aust_RS27    (1)    2 :  0.002 0.002 0.385 0.044 0.001 0.527 0.037 0.002 
 23 C_aust_RS27    (1)    2 :  0.001 0.010 0.260 0.044 0.000 0.646 0.037 0.003 
 24 C_aust_RS27    (0)    2 :  0.001 0.001 0.347 0.024 0.001 0.601 0.024 0.001 
 25 C_aust_RS46    (5)    4 :  0.001 0.005 0.259 0.008 0.000 0.671 0.050 0.005 
 26 C_aust_RS48    (8)    4 :  0.001 0.001 0.232 0.003 0.000 0.726 0.036 0.002 
 27 C_aust_RS51    (4)    4 :  0.003 0.003 0.235 0.006 0.000 0.709 0.040 0.004 
 28 C_aust_RS53    (1)    4 :  0.001 0.000 0.320 0.008 0.001 0.583 0.085 0.002 
 29 C_aust_RS54    (2)    4 :  0.001 0.001 0.232 0.005 0.001 0.726 0.034 0.001 
 30 C_aust_RS55   (14)    4 :  0.003 0.001 0.116 0.003 0.001 0.783 0.090 0.003 
 31 C_aust_RS57    (3)    4 :  0.001 0.001 0.115 0.003 0.001 0.862 0.016 0.001 
 32 C_aust_RS58    (1)    4 :  0.001 0.001 0.268 0.003 0.000 0.667 0.059 0.001 
 33 C_aust_RS59    (2)    4 :  0.005 0.009 0.320 0.008 0.001 0.610 0.044 0.003 
 34 C_aust_RS97    (2)    4 :  0.003 0.001 0.192 0.008 0.001 0.741 0.052 0.003 
 35 C_aust_RS98    (1)    4 :  0.001 0.001 0.246 0.004 0.000 0.719 0.028 0.001 
 36 C_aust_RS52    (2)    9 :  0.001 0.001 0.243 0.005 0.001 0.719 0.030 0.001 
 37 C_aust_RS53    (4)    9 :  0.001 0.004 0.306 0.004 0.001 0.650 0.031 0.002 
 38 C_aust_RS53    (6)    9 :  0.003 0.001 0.137 0.002 0.000 0.839 0.017 0.001 
 39 C_aust_RS53    (3)    9 :  0.001 0.001 0.200 0.003 0.001 0.776 0.018 0.001 
 40 C_aust_RS53    (9)    9 :  0.003 0.001 0.411 0.002 0.001 0.515 0.066 0.001 
 41 C_aust_RS53    (4)    9 :  0.001 0.001 0.381 0.004 0.005 0.561 0.046 0.002 
 42 C_aust_RS53    (4)    9 :  0.001 0.016 0.180 0.007 0.001 0.706 0.088 0.001 
 43 C_aust_RS53    (3)    9 :  0.001 0.001 0.192 0.002 0.001 0.770 0.033 0.001 
 44 C_aust_RS53    (8)    9 :  0.001 0.001 0.204 0.003 0.001 0.695 0.094 0.001 
 45 C_aust_RS53    (2)    9 :  0.001 0.000 0.292 0.003 0.001 0.679 0.021 0.002 
 46 C_aust_RS53    (6)    9 :  0.001 0.001 0.173 0.002 0.001 0.791 0.031 0.001 
 47 C_aust_RS53    (2)    9 :  0.001 0.001 0.212 0.005 0.001 0.733 0.047 0.001 
 48 C_aust_RS14    (2)   10 :  0.003 0.000 0.093 0.041 0.001 0.848 0.010 0.003 
 49 C_aust_RS14    (3)   10 :  0.003 0.000 0.152 0.089 0.001 0.719 0.032 0.004 
 50 C_aust_RS14    (1)   10 :  0.002 0.000 0.133 0.074 0.001 0.762 0.026 0.002 
 51 C_aust_RS14    (1)   10 :  0.001 0.000 0.252 0.057 0.002 0.672 0.013 0.002 
 52 C_aust_RS15    (1)   10 :  0.001 0.001 0.241 0.039 0.004 0.698 0.015 0.002 
 53 C_aust_RS17    (1)   10 :  0.002 0.000 0.314 0.130 0.001 0.462 0.085 0.004 
 54 C_aust_RS26    (3)   10 :  0.003 0.000 0.170 0.080 0.003 0.726 0.012 0.005 
 55 C_aust_RS26    (1)   10 :  0.001 0.000 0.258 0.026 0.001 0.647 0.064 0.002 
 56 C_aust_RS26    (1)   10 :  0.004 0.000 0.289 0.102 0.003 0.573 0.022 0.006 
 57 C_aust_RS27    (0)   10 :  0.001 0.000 0.180 0.040 0.000 0.681 0.096 0.001 
 58 C_aust_RS27    (8)   10 :  0.001 0.000 0.113 0.021 0.001 0.837 0.025 0.001 
 59 C_aust_RS27    (1)   10 :  0.002 0.001 0.128 0.047 0.001 0.785 0.035 0.002 
 60 C_aust_RS35    (1)   20 :  0.001 0.000 0.344 0.014 0.001 0.593 0.044 0.002 
 61 C_aust_RS36   (11)   20 :  0.023 0.000 0.233 0.015 0.001 0.697 0.029 0.002 
 62 C_aust_RS36    (4)   20 :  0.004 0.001 0.297 0.019 0.000 0.577 0.099 0.004 
 63 C_aust_RS37    (2)   20 :  0.003 0.001 0.234 0.025 0.000 0.689 0.044 0.003 
 64 C_aust_RS37    (1)   20 :  0.002 0.000 0.250 0.037 0.001 0.668 0.035 0.007 
 65 C_aust_RS37    (1)   20 :  0.002 0.001 0.293 0.019 0.002 0.644 0.038 0.002 
 66 C_aust_RS37    (2)   20 :  0.001 0.002 0.326 0.021 0.000 0.553 0.094 0.002 
 67 C_aust_RS37    (1)   20 :  0.004 0.000 0.289 0.018 0.001 0.596 0.089 0.002 
 68 C_aust_RS37    (1)   20 :  0.003 0.001 0.295 0.035 0.001 0.584 0.079 0.004 
 69 C_aust_RS37    (0)   20 :  0.002 0.002 0.304 0.022 0.001 0.629 0.038 0.002 
 70 C_aust_RS37    (0)   20 :  0.006 0.000 0.302 0.031 0.002 0.607 0.049 0.003 
 71 C_aust_RS37    (0)   20 :  0.002 0.000 0.227 0.037 0.000 0.652 0.077 0.004 
 72 C_aust_A1b    (6)   22 :  0.001 0.000 0.179 0.002 0.002 0.797 0.017 0.001 
 73 C_aust_A2    (4)   22 :  0.008 0.001 0.317 0.016 0.001 0.626 0.021 0.009 
 74 C_aust_A3   (21)   22 :  0.002 0.000 0.212 0.002 0.001 0.350 0.431 0.002 
 75 C_aust_A4    (7)   22 :  0.009 0.000 0.216 0.003 0.001 0.690 0.078 0.002 
 76 C_aust_A5   (13)   22 :  0.002 0.001 0.038 0.003 0.001 0.917 0.037 0.003 
 77 C_aust_A6    (8)   22 :  0.006 0.002 0.132 0.004 0.000 0.770 0.084 0.001 
 78 C_aust_A7    (2)   22 :  0.001 0.001 0.185 0.004 0.000 0.748 0.059 0.001 
 79 C_melap_RS4   (19)   12 :  0.051 0.157 0.002 0.003 0.048 0.001 0.002 0.736 
 80 C_melap_RS4   (20)   12 :  0.011 0.083 0.001 0.001 0.030 0.000 0.000 0.874 
 81 C_melap_RS4   (19)   12 :  0.025 0.158 0.001 0.002 0.079 0.001 0.000 0.734 
 82 C_melap_RS4   (27)   12 :  0.009 0.179 0.001 0.001 0.051 0.001 0.001 0.757 
 83 C_melap_RS4   (20)   12 :  0.048 0.151 0.001 0.001 0.026 0.002 0.001 0.770 
 84 C_melap_RS4   (22)   12 :  0.025 0.117 0.001 0.001 0.013 0.001 0.000 0.842 
 85 C_melap_RS4   (24)   12 :  0.054 0.092 0.001 0.001 0.025 0.001 0.001 0.825 
 86 C_melap_RS4   (34)   12 :  0.010 0.079 0.000 0.000 0.644 0.000 0.000 0.266 
 87 C_melap_RS4   (20)   12 :  0.007 0.129 0.003 0.002 0.064 0.003 0.001 0.791 
 88 C_melap_RS4   (29)   12 :  0.027 0.121 0.001 0.001 0.017 0.001 0.000 0.833 
 89 C_melap_RS4   (22)   12 :  0.030 0.110 0.002 0.004 0.091 0.001 0.001 0.760 
 90 C_melap_RS4   (23)   12 :  0.008 0.155 0.001 0.001 0.019 0.001 0.002 0.814 
 91 C_melap_RS4   (29)   13 :  0.001 0.991 0.000 0.001 0.000 0.000 0.000 0.007 
 92 C_melap_RS4    (7)   13 :  0.004 0.980 0.000 0.001 0.000 0.000 0.000 0.014 
 93 C_melap_RS4   (12)   13 :  0.033 0.133 0.001 0.005 0.003 0.001 0.002 0.823 
 94 C_melap_RS4   (14)   13 :  0.027 0.110 0.002 0.106 0.001 0.001 0.003 0.750 
 95 C_melap_RS4   (11)   13 :  0.005 0.067 0.001 0.018 0.003 0.001 0.001 0.904 
 96 C_melap_RS4   (15)   13 :  0.031 0.040 0.001 0.297 0.001 0.001 0.001 0.629 
 97 C_melap_RS4    (9)   13 :  0.031 0.126 0.001 0.013 0.002 0.001 0.001 0.825 
 98 C_melap_RS4    (8)   13 :  0.012 0.066 0.004 0.051 0.003 0.001 0.002 0.860 
 99 C_melap_RS4    (8)   13 :  0.071 0.116 0.002 0.015 0.001 0.002 0.001 0.793 
100 C_melap_RS4    (8)   13 :  0.019 0.029 0.001 0.020 0.004 0.001 0.006 0.920 
101 C_melap_RS4   (23)   13 :  0.033 0.049 0.001 0.004 0.002 0.001 0.002 0.909 
102 C_melap_RS4    (7)   13 :  0.034 0.117 0.001 0.016 0.014 0.001 0.006 0.811 
103 C_melap_RS1   (23)   14 :  0.092 0.044 0.001 0.003 0.005 0.002 0.003 0.850 
104 C_melap_RS1   (41)   14 :  0.584 0.052 0.000 0.001 0.024 0.001 0.001 0.337 
105 C_melap_RS1   (14)   14 :  0.044 0.107 0.002 0.005 0.006 0.001 0.002 0.832 
106 C_melap_RS1   (13)   14 :  0.051 0.180 0.002 0.011 0.005 0.002 0.003 0.746 
107 C_melap_RS1   (12)   14 :  0.020 0.143 0.003 0.005 0.002 0.002 0.006 0.820 
108 C_melap_RS1   (13)   14 :  0.055 0.076 0.004 0.006 0.008 0.005 0.007 0.838 
109 C_melap_RS1   (18)   14 :  0.033 0.235 0.001 0.001 0.006 0.001 0.001 0.722 
110 C_melap_RS1   (14)   14 :  0.049 0.155 0.001 0.004 0.005 0.001 0.003 0.781 
111 C_melap_RS1   (12)   14 :  0.041 0.136 0.002 0.004 0.004 0.002 0.003 0.809 
112 C_melap_RS1   (13)   14 :  0.014 0.134 0.002 0.007 0.004 0.002 0.003 0.834 
113 C_melap_RS1   (12)   14 :  0.023 0.098 0.001 0.004 0.010 0.001 0.003 0.860 
114 C_melap_RS1   (24)   14 :  0.088 0.090 0.001 0.001 0.004 0.001 0.004 0.812 
115 C_melap_RS4    (3)   16 :  0.046 0.124 0.005 0.032 0.022 0.003 0.005 0.764 
116 C_melap_RS4    (4)   16 :  0.029 0.109 0.004 0.027 0.021 0.003 0.004 0.804 
117 C_melap_RS4   (13)   16 :  0.027 0.110 0.003 0.024 0.035 0.002 0.004 0.794 
118 C_melap_RS4   (10)   16 :  0.030 0.111 0.008 0.053 0.010 0.005 0.005 0.778 
119 C_melap_RS4    (3)   16 :  0.038 0.140 0.005 0.041 0.017 0.003 0.005 0.752 
120 C_melap_RS4    (5)   16 :  0.028 0.126 0.003 0.020 0.019 0.002 0.003 0.799 
121 C_melap_RS4    (3)   16 :  0.059 0.108 0.003 0.026 0.020 0.002 0.005 0.776 
122 C_melap_RS4    (2)   16 :  0.026 0.107 0.005 0.028 0.025 0.003 0.005 0.801 
123 C_melap_RS4    (6)   16 :  0.033 0.099 0.004 0.028 0.017 0.002 0.006 0.811 
124 C_melap_RS4    (8)   16 :  0.034 0.125 0.005 0.029 0.022 0.004 0.008 0.772 
125 C_melap_RS4   (16)   16 :  0.044 0.085 0.003 0.017 0.016 0.002 0.006 0.826 
126 C_melap_RS4    (4)   16 :  0.027 0.099 0.005 0.030 0.017 0.003 0.007 0.812 
127 C_melap_RS5    (2)   19 :  0.038 0.097 0.002 0.021 0.061 0.001 0.003 0.777 
128 C_melap_RS5    (2)   19 :  0.037 0.140 0.003 0.038 0.022 0.003 0.016 0.741 
129 C_melap_RS5   (14)   19 :  0.031 0.081 0.004 0.057 0.030 0.002 0.004 0.792 
130 C_melap_RS5   (11)   19 :  0.024 0.095 0.004 0.045 0.035 0.001 0.002 0.794 
131 C_melap_RS5    (2)   19 :  0.042 0.134 0.001 0.014 0.028 0.001 0.001 0.779 
132 C_melap_RS5    (6)   19 :  0.016 0.159 0.002 0.013 0.019 0.001 0.001 0.788 
133 C_melap_RS5    (3)   19 :  0.027 0.099 0.003 0.039 0.036 0.003 0.006 0.787 
134 C_melap_RS5    (8)   19 :  0.027 0.125 0.007 0.023 0.074 0.003 0.004 0.737 
135 C_melap_RS5    (2)   19 :  0.042 0.087 0.003 0.029 0.025 0.002 0.002 0.810 
136 C_melap_RS5    (4)   19 :  0.023 0.092 0.005 0.022 0.046 0.002 0.002 0.808 
137 C_melap_RS5    (2)   19 :  0.032 0.107 0.007 0.060 0.031 0.007 0.003 0.752 
138 C_melap_RS5    (7)   19 :  0.027 0.122 0.002 0.015 0.034 0.001 0.004 0.796 


Estimated Allele Frequencies in each cluster
First column gives estimated ancestral frequencies


Locus 1 : 
2 alleles
14.5% missing data
   1   (0.890) 0.978 0.978 0.904 0.890 0.783 0.890 0.808 0.944 
   3   (0.110) 0.022 0.022 0.096 0.110 0.217 0.110 0.192 0.056 

Locus 2 : 
2 alleles
14.5% missing data
   2   (0.451) 0.498 0.108 0.515 0.452 0.896 0.408 0.688 0.410 
   4   (0.549) 0.502 0.892 0.485 0.548 0.104 0.592 0.312 0.590 

Locus 3 : 
2 alleles
5.1% missing data
   1   (0.900) 0.945 0.980 0.947 0.900 0.992 0.836 0.876 0.952 
   4   (0.100) 0.055 0.020 0.053 0.100 0.008 0.164 0.124 0.048 

Locus 4 : 
2 alleles
10.1% missing data
   1   (0.094) 0.016 0.028 0.049 0.093 0.232 0.043 0.054 0.133 
   4   (0.906) 0.984 0.972 0.951 0.907 0.768 0.957 0.946 0.867 

Locus 5 : 
2 alleles
2.2% missing data
   2   (0.894) 0.985 0.720 0.931 0.894 0.975 0.946 0.960 0.901 
   4   (0.106) 0.015 0.280 0.069 0.106 0.025 0.054 0.040 0.099 

Locus 6 : 
2 alleles
5.1% missing data
   3   (0.900) 0.951 0.842 0.922 0.900 0.994 0.884 0.933 0.970 
   2   (0.100) 0.049 0.158 0.078 0.100 0.006 0.116 0.067 0.030 

Locus 7 : 
2 alleles
10.1% missing data
   1   (0.586) 0.890 0.626 0.452 0.587 0.606 0.417 0.353 0.802 
   3   (0.414) 0.110 0.374 0.548 0.413 0.394 0.583 0.647 0.198 

Locus 8 : 
2 alleles
15.9% missing data
   2   (0.786) 0.831 0.379 0.823 0.786 0.702 0.862 0.825 0.794 
   4   (0.214) 0.169 0.621 0.177 0.214 0.298 0.138 0.175 0.206 

Locus 9 : 
2 alleles
2.2% missing data
   3   (0.914) 0.988 0.978 0.935 0.914 0.910 0.956 0.950 0.928 
   1   (0.086) 0.012 0.022 0.065 0.086 0.090 0.044 0.050 0.072 

Locus 10 : 
2 alleles
7.2% missing data
   1   (0.582) 0.911 0.360 0.560 0.582 0.561 0.696 0.771 0.483 
   3   (0.418) 0.089 0.640 0.440 0.418 0.439 0.304 0.229 0.517 

Locus 11 : 
2 alleles
6.5% missing data
   4   (0.757) 0.863 0.188 0.876 0.757 0.074 0.758 0.867 0.836 
   1   (0.243) 0.137 0.812 0.124 0.243 0.926 0.242 0.133 0.164 

Locus 12 : 
2 alleles
5.8% missing data
   1   (0.290) 0.051 0.064 0.374 0.290 0.080 0.382 0.444 0.201 
   3   (0.710) 0.949 0.936 0.626 0.710 0.920 0.618 0.556 0.799 

Locus 13 : 
2 alleles
1.4% missing data
   3   (0.910) 0.885 0.975 0.950 0.910 0.991 0.969 0.966 0.881 
   4   (0.090) 0.115 0.025 0.050 0.090 0.009 0.031 0.034 0.119 

Locus 14 : 
2 alleles
18.1% missing data
   1   (0.876) 0.880 0.969 0.875 0.875 0.857 0.939 0.788 0.881 
   4   (0.124) 0.120 0.031 0.125 0.125 0.143 0.061 0.212 0.119 

Locus 15 : 
2 alleles
14.5% missing data
   2   (0.106) 0.015 0.241 0.085 0.106 0.011 0.069 0.175 0.055 
   4   (0.894) 0.985 0.759 0.915 0.894 0.989 0.931 0.825 0.945 

Locus 16 : 
2 alleles
19.6% missing data
   1   (0.903) 0.977 0.981 0.906 0.903 0.981 0.912 0.858 0.962 
   4   (0.097) 0.023 0.019 0.094 0.097 0.019 0.088 0.142 0.038 

Locus 17 : 
2 alleles
9.4% missing data
   1   (0.917) 0.947 0.686 0.967 0.917 0.992 0.973 0.971 0.932 
   3   (0.083) 0.053 0.314 0.033 0.083 0.008 0.027 0.029 0.068 

Locus 18 : 
2 alleles
6.5% missing data
   4   (0.792) 0.909 0.804 0.824 0.792 0.969 0.833 0.821 0.788 
   2   (0.208) 0.091 0.196 0.176 0.208 0.031 0.167 0.179 0.212 

Locus 19 : 
2 alleles
2.2% missing data
   2   (0.888) 0.980 0.952 0.926 0.889 0.912 0.898 0.977 0.907 
   1   (0.112) 0.020 0.048 0.074 0.111 0.088 0.102 0.023 0.093 

Locus 20 : 
2 alleles
17.4% missing data
   1   (0.922) 0.994 0.989 0.869 0.922 0.996 0.842 0.957 0.988 
   3   (0.078) 0.006 0.011 0.131 0.078 0.004 0.158 0.043 0.012 

Locus 21 : 
2 alleles
17.4% missing data
   3   (0.249) 0.090 0.066 0.287 0.250 0.030 0.236 0.292 0.243 
   4   (0.751) 0.910 0.934 0.713 0.750 0.970 0.764 0.708 0.757 

Locus 22 : 
2 alleles
3.6% missing data
   2   (0.144) 0.333 0.212 0.114 0.144 0.041 0.063 0.046 0.148 
   4   (0.856) 0.667 0.788 0.886 0.856 0.959 0.937 0.954 0.852 

Locus 23 : 
2 alleles
4.3% missing data
   2   (0.894) 0.967 0.966 0.897 0.893 0.986 0.944 0.862 0.909 
   1   (0.106) 0.033 0.034 0.103 0.107 0.014 0.056 0.138 0.091 

Locus 24 : 
2 alleles
12.3% missing data
   4   (0.727) 0.785 0.581 0.744 0.726 0.632 0.755 0.783 0.805 
   2   (0.273) 0.215 0.419 0.256 0.274 0.368 0.245 0.217 0.195 

Locus 25 : 
2 alleles
6.5% missing data
   2   (0.409) 0.899 0.464 0.342 0.409 0.438 0.326 0.329 0.472 
   4   (0.591) 0.101 0.536 0.658 0.591 0.562 0.674 0.671 0.528 

Locus 26 : 
2 alleles
8.0% missing data
   1   (0.842) 0.891 0.960 0.766 0.842 0.985 0.834 0.580 0.930 
   3   (0.158) 0.109 0.040 0.234 0.158 0.015 0.166 0.420 0.070 

Locus 27 : 
2 alleles
10.1% missing data
   2   (0.307) 0.073 0.248 0.356 0.307 0.045 0.212 0.343 0.361 
   3   (0.693) 0.927 0.752 0.644 0.693 0.955 0.788 0.657 0.639 

Locus 28 : 
2 alleles
3.6% missing data
   2   (0.339) 0.077 0.125 0.266 0.339 0.052 0.384 0.221 0.407 
   3   (0.661) 0.923 0.875 0.734 0.661 0.948 0.616 0.779 0.593 

Locus 29 : 
2 alleles
13.8% missing data
   4   (0.235) 0.124 0.055 0.211 0.235 0.201 0.316 0.137 0.200 
   2   (0.765) 0.876 0.945 0.789 0.765 0.799 0.684 0.863 0.800 

Locus 30 : 
2 alleles
10.9% missing data
   3   (0.863) 0.171 0.889 0.906 0.863 0.867 0.947 0.927 0.828 
   1   (0.137) 0.829 0.111 0.094 0.137 0.133 0.053 0.073 0.172 

Locus 31 : 
2 alleles
12.3% missing data
   2   (0.928) 0.989 0.988 0.915 0.928 0.952 0.925 0.935 0.980 
   4   (0.072) 0.011 0.012 0.085 0.072 0.048 0.075 0.065 0.020 

Locus 32 : 
2 alleles
8.0% missing data
   3   (0.814) 0.722 0.590 0.875 0.814 0.808 0.897 0.786 0.777 
   1   (0.186) 0.278 0.410 0.125 0.186 0.192 0.103 0.214 0.223 

Locus 33 : 
2 alleles
6.5% missing data
   4   (0.892) 0.976 0.967 0.855 0.892 0.989 0.939 0.953 0.924 
   2   (0.108) 0.024 0.033 0.145 0.108 0.011 0.061 0.047 0.076 

Locus 34 : 
2 alleles
5.1% missing data
   3   (0.761) 0.951 0.943 0.675 0.761 0.846 0.746 0.663 0.861 
   1   (0.239) 0.049 0.057 0.325 0.239 0.154 0.254 0.337 0.139 

Locus 35 : 
2 alleles
2.2% missing data
   2   (0.898) 0.956 0.970 0.914 0.897 0.314 0.937 0.968 0.954 
   4   (0.102) 0.044 0.030 0.086 0.103 0.686 0.063 0.032 0.046 

Locus 36 : 
2 alleles
13.8% missing data
   4   (0.189) 0.064 0.428 0.082 0.189 0.207 0.172 0.098 0.207 
   2   (0.811) 0.936 0.572 0.918 0.811 0.793 0.828 0.902 0.793 

Locus 37 : 
2 alleles
2.9% missing data
   1   (0.091) 0.054 0.022 0.119 0.091 0.012 0.057 0.075 0.057 
   3   (0.909) 0.946 0.978 0.881 0.909 0.988 0.943 0.925 0.943 

Locus 38 : 
2 alleles
2.2% missing data
   1   (0.174) 0.031 0.066 0.270 0.174 0.028 0.136 0.114 0.154 
   3   (0.826) 0.969 0.934 0.730 0.826 0.972 0.864 0.886 0.846 

Locus 39 : 
2 alleles
2.2% missing data
   3   (0.906) 0.989 0.747 0.938 0.906 0.944 0.954 0.959 0.937 
   1   (0.094) 0.011 0.253 0.062 0.094 0.056 0.046 0.041 0.063 

Locus 40 : 
2 alleles
19.6% missing data
   1   (0.882) 0.978 0.970 0.919 0.882 0.981 0.908 0.929 0.894 
   2   (0.118) 0.022 0.030 0.081 0.118 0.019 0.092 0.071 0.106 

Locus 41 : 
2 alleles
1.4% missing data
   1   (0.763) 0.937 0.525 0.810 0.764 0.971 0.782 0.760 0.775 
   4   (0.237) 0.063 0.475 0.190 0.236 0.029 0.218 0.240 0.225 

Locus 42 : 
2 alleles
2.2% missing data
   2   (0.836) 0.967 0.943 0.889 0.836 0.788 0.845 0.934 0.845 
   4   (0.164) 0.033 0.057 0.111 0.164 0.212 0.155 0.066 0.155 

Locus 43 : 
2 alleles
13.8% missing data
   1   (0.114) 0.041 0.055 0.077 0.114 0.098 0.063 0.043 0.124 
   3   (0.886) 0.959 0.945 0.923 0.886 0.902 0.937 0.957 0.876 

Locus 44 : 
2 alleles
2.2% missing data
   3   (0.920) 0.989 0.869 0.897 0.920 0.996 0.890 0.954 0.990 
   1   (0.080) 0.011 0.131 0.103 0.080 0.004 0.110 0.046 0.010 

Locus 45 : 
2 alleles
8.0% missing data
   1   (0.904) 0.938 0.969 0.793 0.904 0.945 0.969 0.910 0.916 
   3   (0.096) 0.062 0.031 0.207 0.096 0.055 0.031 0.090 0.084 

Locus 46 : 
2 alleles
10.1% missing data
   2   (0.890) 0.968 0.985 0.896 0.890 0.922 0.801 0.948 0.964 
   4   (0.110) 0.032 0.015 0.104 0.110 0.078 0.199 0.052 0.036 

Locus 47 : 
2 alleles
10.9% missing data
   1   (0.325) 0.293 0.074 0.324 0.324 0.461 0.393 0.240 0.296 
   3   (0.675) 0.707 0.926 0.676 0.676 0.539 0.607 0.760 0.704 

Locus 48 : 
2 alleles
10.1% missing data
   2   (0.825) 0.208 0.970 0.798 0.825 0.088 0.833 0.704 0.937 
   3   (0.175) 0.792 0.030 0.202 0.175 0.912 0.167 0.296 0.063 

Locus 49 : 
2 alleles
6.5% missing data
   2   (0.862) 0.963 0.954 0.839 0.862 0.976 0.855 0.926 0.921 
   4   (0.138) 0.037 0.046 0.161 0.138 0.024 0.145 0.074 0.079 

Locus 50 : 
2 alleles
5.1% missing data
   2   (0.899) 0.595 0.937 0.895 0.899 0.979 0.953 0.943 0.921 
   1   (0.101) 0.405 0.063 0.105 0.101 0.021 0.047 0.057 0.079 

Locus 51 : 
2 alleles
12.3% missing data
   2   (0.849) 0.964 0.951 0.871 0.849 0.819 0.885 0.924 0.836 
   4   (0.151) 0.036 0.049 0.129 0.151 0.181 0.115 0.076 0.164 

Locus 52 : 
2 alleles
5.1% missing data
   1   (0.866) 0.867 0.975 0.901 0.866 0.991 0.665 0.867 0.958 
   3   (0.134) 0.133 0.025 0.099 0.134 0.009 0.335 0.133 0.042 

Locus 53 : 
2 alleles
5.8% missing data
   2   (0.663) 0.742 0.903 0.656 0.663 0.935 0.635 0.849 0.628 
   4   (0.337) 0.258 0.097 0.344 0.337 0.065 0.365 0.151 0.372 

Locus 54 : 
2 alleles
2.9% missing data
   3   (0.914) 0.987 0.973 0.951 0.914 0.061 0.952 0.978 0.962 
   1   (0.086) 0.013 0.027 0.049 0.086 0.939 0.048 0.022 0.038 

Locus 55 : 
2 alleles
4.3% missing data
   2   (0.911) 0.985 0.980 0.941 0.911 0.987 0.917 0.965 0.954 
   4   (0.089) 0.015 0.020 0.059 0.089 0.013 0.083 0.035 0.046 

Locus 56 : 
2 alleles
3.6% missing data
   2   (0.848) 0.979 0.965 0.843 0.848 0.975 0.742 0.830 0.935 
   4   (0.152) 0.021 0.035 0.157 0.152 0.025 0.258 0.170 0.065 

Locus 57 : 
2 alleles
13.8% missing data
   2   (0.904) 0.937 0.618 0.962 0.904 0.991 0.960 0.978 0.913 
   4   (0.096) 0.063 0.382 0.038 0.096 0.009 0.040 0.022 0.087 

Locus 58 : 
2 alleles
9.4% missing data
   3   (0.872) 0.978 0.728 0.877 0.872 0.967 0.892 0.934 0.945 
   1   (0.128) 0.022 0.272 0.123 0.128 0.033 0.108 0.066 0.055 

Locus 59 : 
2 alleles
4.3% missing data
   2   (0.776) 0.779 0.218 0.871 0.777 0.248 0.871 0.863 0.731 
   4   (0.224) 0.221 0.782 0.129 0.223 0.752 0.129 0.137 0.269 

Locus 60 : 
2 alleles
6.5% missing data
   2   (0.441) 0.455 0.105 0.556 0.441 0.894 0.557 0.462 0.288 
   4   (0.559) 0.545 0.895 0.444 0.559 0.106 0.443 0.538 0.712 

Locus 61 : 
2 alleles
5.1% missing data
   4   (0.279) 0.159 0.067 0.253 0.279 0.392 0.388 0.259 0.175 
   2   (0.721) 0.841 0.933 0.747 0.721 0.608 0.612 0.741 0.825 

Locus 62 : 
2 alleles
11.6% missing data
   1   (0.915) 0.988 0.976 0.942 0.915 0.905 0.938 0.939 0.943 
   3   (0.085) 0.012 0.024 0.058 0.085 0.095 0.062 0.061 0.057 

Locus 63 : 
2 alleles
9.4% missing data
   1   (0.278) 0.072 0.768 0.247 0.278 0.272 0.171 0.252 0.317 
   3   (0.722) 0.928 0.232 0.753 0.722 0.728 0.829 0.748 0.683 

Locus 64 : 
2 alleles
2.9% missing data
   3   (0.878) 0.969 0.956 0.834 0.879 0.992 0.870 0.845 0.943 
   4   (0.122) 0.031 0.044 0.166 0.121 0.008 0.130 0.155 0.057 

Locus 65 : 
2 alleles
4.3% missing data
   4   (0.867) 0.966 0.974 0.807 0.867 0.922 0.905 0.908 0.916 
   2   (0.133) 0.034 0.026 0.193 0.133 0.078 0.095 0.092 0.084 

Locus 66 : 
2 alleles
13.8% missing data
   2   (0.665) 0.670 0.716 0.562 0.665 0.923 0.743 0.802 0.653 
   4   (0.335) 0.330 0.284 0.438 0.335 0.077 0.257 0.198 0.347 

Locus 67 : 
2 alleles
13.0% missing data
   1   (0.191) 0.855 0.103 0.257 0.191 0.141 0.184 0.187 0.101 
   3   (0.809) 0.145 0.897 0.743 0.809 0.859 0.816 0.813 0.899 

Locus 68 : 
2 alleles
4.3% missing data
   3   (0.829) 0.922 0.957 0.864 0.829 0.098 0.872 0.901 0.874 
   1   (0.171) 0.078 0.043 0.136 0.171 0.902 0.128 0.099 0.126 

Locus 69 : 
2 alleles
11.6% missing data
   1   (0.773) 0.974 0.745 0.568 0.773 0.863 0.694 0.455 0.938 
   2   (0.227) 0.026 0.255 0.432 0.227 0.137 0.306 0.545 0.062 

Locus 70 : 
2 alleles
13.0% missing data
   2   (0.860) 0.897 0.953 0.859 0.860 0.933 0.848 0.775 0.916 
   4   (0.140) 0.103 0.047 0.141 0.140 0.067 0.152 0.225 0.084 

Locus 71 : 
2 alleles
14.5% missing data
   2   (0.936) 0.823 0.921 0.982 0.936 0.991 0.982 0.986 0.916 
   4   (0.064) 0.177 0.079 0.018 0.064 0.009 0.018 0.014 0.084 

Locus 72 : 
2 alleles
7.2% missing data
   2   (0.217) 0.041 0.055 0.142 0.217 0.212 0.267 0.147 0.186 
   3   (0.783) 0.959 0.945 0.858 0.783 0.788 0.733 0.853 0.814 

Locus 73 : 
2 alleles
14.5% missing data
   1   (0.882) 0.932 0.970 0.911 0.882 0.987 0.890 0.908 0.914 
   3   (0.118) 0.068 0.030 0.089 0.118 0.013 0.110 0.092 0.086 

Locus 74 : 
2 alleles
13.0% missing data
   1   (0.622) 0.454 0.496 0.722 0.622 0.591 0.692 0.627 0.534 
   4   (0.378) 0.546 0.504 0.278 0.378 0.409 0.308 0.373 0.466 

Locus 75 : 
2 alleles
13.8% missing data
   2   (0.822) 0.904 0.943 0.843 0.821 0.817 0.865 0.770 0.829 
   4   (0.178) 0.096 0.057 0.157 0.179 0.183 0.135 0.230 0.171 

Locus 76 : 
2 alleles
13.8% missing data
   1   (0.883) 0.984 0.975 0.874 0.883 0.877 0.916 0.954 0.898 
   3   (0.117) 0.016 0.025 0.126 0.117 0.123 0.084 0.046 0.102 

Locus 77 : 
2 alleles
13.0% missing data
   1   (0.420) 0.893 0.420 0.309 0.419 0.367 0.420 0.296 0.483 
   2   (0.580) 0.107 0.580 0.691 0.581 0.633 0.580 0.704 0.517 

Locus 78 : 
2 alleles
10.9% missing data
   2   (0.881) 0.906 0.981 0.917 0.880 0.918 0.838 0.926 0.947 
   4   (0.119) 0.094 0.019 0.083 0.120 0.082 0.162 0.074 0.053 

Locus 79 : 
2 alleles
13.8% missing data
   4   (0.243) 0.178 0.051 0.275 0.243 0.221 0.307 0.239 0.162 
   2   (0.757) 0.822 0.949 0.725 0.757 0.779 0.693 0.761 0.838 

Locus 80 : 
2 alleles
5.1% missing data
   2   (0.894) 0.593 0.954 0.904 0.894 0.951 0.935 0.949 0.938 
   4   (0.106) 0.407 0.046 0.096 0.106 0.049 0.065 0.051 0.062 

Locus 81 : 
2 alleles
14.5% missing data
   2   (0.866) 0.884 0.957 0.895 0.866 0.971 0.914 0.835 0.843 
   4   (0.134) 0.116 0.043 0.105 0.134 0.029 0.086 0.165 0.157 

Locus 82 : 
2 alleles
1.4% missing data
   1   (0.919) 0.906 0.971 0.923 0.920 0.972 0.945 0.945 0.950 
   3   (0.081) 0.094 0.029 0.077 0.080 0.028 0.055 0.055 0.050 

Locus 83 : 
2 alleles
4.3% missing data
   2   (0.283) 0.190 0.612 0.394 0.284 0.072 0.229 0.361 0.181 
   4   (0.717) 0.810 0.388 0.606 0.716 0.928 0.771 0.639 0.819 

Locus 84 : 
2 alleles
10.1% missing data
   3   (0.917) 0.988 0.983 0.936 0.917 0.876 0.915 0.917 0.971 
   1   (0.083) 0.012 0.017 0.064 0.083 0.124 0.085 0.083 0.029 

Locus 85 : 
2 alleles
11.6% missing data
   4   (0.796) 0.971 0.257 0.828 0.796 0.792 0.799 0.860 0.873 
   3   (0.204) 0.029 0.743 0.172 0.204 0.208 0.201 0.140 0.127 

Locus 86 : 
2 alleles
2.9% missing data
   2   (0.914) 0.946 0.979 0.960 0.914 0.856 0.954 0.961 0.899 
   1   (0.086) 0.054 0.021 0.040 0.086 0.144 0.046 0.039 0.101 

Locus 87 : 
2 alleles
12.3% missing data
   3   (0.859) 0.880 0.963 0.914 0.858 0.146 0.944 0.787 0.814 
   1   (0.141) 0.120 0.037 0.086 0.142 0.854 0.056 0.213 0.186 

Locus 88 : 
2 alleles
5.8% missing data
   4   (0.913) 0.892 0.469 0.986 0.913 0.917 0.990 0.989 0.593 
   2   (0.087) 0.108 0.531 0.014 0.087 0.083 0.010 0.011 0.407 

Locus 89 : 
2 alleles
5.8% missing data
   2   (0.252) 0.263 0.092 0.203 0.252 0.382 0.260 0.140 0.260 
   4   (0.748) 0.737 0.908 0.797 0.748 0.618 0.740 0.860 0.740 

Locus 90 : 
2 alleles
8.0% missing data
   4   (0.239) 0.060 0.087 0.249 0.239 0.023 0.308 0.405 0.177 
   2   (0.761) 0.940 0.913 0.751 0.761 0.977 0.692 0.595 0.823 

Locus 91 : 
2 alleles
3.6% missing data
   2   (0.886) 0.826 0.677 0.915 0.885 0.981 0.955 0.954 0.914 
   4   (0.114) 0.174 0.323 0.085 0.115 0.019 0.045 0.046 0.086 

Locus 92 : 
2 alleles
10.9% missing data
   4   (0.793) 0.953 0.948 0.785 0.792 0.896 0.821 0.877 0.794 
   3   (0.207) 0.047 0.052 0.215 0.208 0.104 0.179 0.123 0.206 

Locus 93 : 
2 alleles
4.3% missing data
   1   (0.877) 0.162 0.689 0.892 0.877 0.980 0.926 0.920 0.940 
   3   (0.123) 0.838 0.311 0.108 0.123 0.020 0.074 0.080 0.060 

Locus 94 : 
2 alleles
9.4% missing data
   2   (0.956) 0.874 0.986 0.993 0.957 0.934 0.995 0.995 0.852 
   1   (0.044) 0.126 0.014 0.007 0.043 0.066 0.005 0.005 0.148 

Locus 95 : 
2 alleles
2.9% missing data
   2   (0.867) 0.938 0.947 0.891 0.867 0.842 0.921 0.877 0.830 
   4   (0.133) 0.062 0.053 0.109 0.133 0.158 0.079 0.123 0.170 

Locus 96 : 
2 alleles
2.9% missing data
   3   (0.915) 0.934 0.969 0.929 0.914 0.989 0.967 0.949 0.908 
   2   (0.085) 0.066 0.031 0.071 0.086 0.011 0.033 0.051 0.092 

Locus 97 : 
2 alleles
1.4% missing data
   1   (0.938) 0.996 0.995 0.868 0.938 0.997 0.926 0.770 0.992 
   3   (0.062) 0.004 0.005 0.132 0.062 0.003 0.074 0.230 0.008 

Locus 98 : 
2 alleles
13.0% missing data
   4   (0.911) 0.964 0.929 0.956 0.911 0.544 0.927 0.960 0.953 
   3   (0.089) 0.036 0.071 0.044 0.089 0.456 0.073 0.040 0.047 

Locus 99 : 
2 alleles
4.3% missing data
   4   (0.917) 0.988 0.965 0.956 0.917 0.962 0.947 0.966 0.926 
   2   (0.083) 0.012 0.035 0.044 0.083 0.038 0.053 0.034 0.074 

Locus 100 : 
2 alleles
13.0% missing data
   1   (0.750) 0.790 0.205 0.859 0.750 0.930 0.810 0.876 0.727 
   3   (0.250) 0.210 0.795 0.141 0.250 0.070 0.190 0.124 0.273 

Locus 101 : 
2 alleles
10.9% missing data
   4   (0.903) 0.975 0.947 0.952 0.903 0.925 0.938 0.964 0.904 
   2   (0.097) 0.025 0.053 0.048 0.097 0.075 0.062 0.036 0.096 

Locus 102 : 
2 alleles
16.7% missing data
   3   (0.854) 0.970 0.959 0.879 0.852 0.914 0.876 0.905 0.915 
   1   (0.146) 0.030 0.041 0.121 0.148 0.086 0.124 0.095 0.085 

Locus 103 : 
2 alleles
5.1% missing data
   2   (0.740) 0.830 0.891 0.769 0.740 0.952 0.781 0.871 0.667 
   4   (0.260) 0.170 0.109 0.231 0.260 0.048 0.219 0.129 0.333 

Locus 104 : 
2 alleles
14.5% missing data
   2   (0.417) 0.089 0.130 0.399 0.417 0.923 0.396 0.272 0.463 
   4   (0.583) 0.911 0.870 0.601 0.583 0.077 0.604 0.728 0.537 

Locus 105 : 
2 alleles
8.0% missing data
   2   (0.454) 0.468 0.554 0.404 0.454 0.900 0.385 0.347 0.500 
   4   (0.546) 0.532 0.446 0.596 0.546 0.100 0.615 0.653 0.500 

Locus 106 : 
2 alleles
5.1% missing data
   4   (0.892) 0.899 0.970 0.902 0.893 0.970 0.932 0.946 0.897 
   3   (0.108) 0.101 0.030 0.098 0.107 0.030 0.068 0.054 0.103 

Locus 107 : 
2 alleles
13.0% missing data
   1   (0.848) 0.964 0.968 0.907 0.848 0.900 0.796 0.804 0.890 
   2   (0.152) 0.036 0.032 0.093 0.152 0.100 0.204 0.196 0.110 

Locus 108 : 
2 alleles
11.6% missing data
   1   (0.785) 0.957 0.674 0.800 0.784 0.969 0.746 0.799 0.877 
   3   (0.215) 0.043 0.326 0.200 0.216 0.031 0.254 0.201 0.123 

Locus 109 : 
2 alleles
5.1% missing data
   3   (0.779) 0.834 0.907 0.843 0.779 0.610 0.755 0.867 0.808 
   1   (0.221) 0.166 0.093 0.157 0.221 0.390 0.245 0.133 0.192 

Locus 110 : 
2 alleles
10.9% missing data
   1   (0.880) 0.951 0.953 0.896 0.879 0.933 0.920 0.859 0.916 
   3   (0.120) 0.049 0.047 0.104 0.121 0.067 0.080 0.141 0.084 

Locus 111 : 
2 alleles
13.8% missing data
   1   (0.475) 0.129 0.589 0.491 0.475 0.390 0.394 0.472 0.534 
   3   (0.525) 0.871 0.411 0.509 0.525 0.610 0.606 0.528 0.466 

Locus 112 : 
2 alleles
13.0% missing data
   2   (0.643) 0.691 0.922 0.663 0.642 0.951 0.634 0.400 0.631 
   4   (0.357) 0.309 0.078 0.337 0.358 0.049 0.366 0.600 0.369 

Locus 113 : 
2 alleles
3.6% missing data
   3   (0.901) 0.843 0.959 0.950 0.900 0.968 0.956 0.964 0.863 
   1   (0.099) 0.157 0.041 0.050 0.100 0.032 0.044 0.036 0.137 

Locus 114 : 
2 alleles
10.1% missing data
   4   (0.914) 0.991 0.992 0.869 0.913 0.996 0.875 0.904 0.987 
   2   (0.086) 0.009 0.008 0.131 0.087 0.004 0.125 0.096 0.013 

Locus 115 : 
2 alleles
13.8% missing data
   2   (0.698) 0.776 0.643 0.686 0.698 0.933 0.732 0.709 0.678 
   4   (0.302) 0.224 0.357 0.314 0.302 0.067 0.268 0.291 0.322 

Locus 116 : 
2 alleles
5.1% missing data
   1   (0.660) 0.690 0.889 0.662 0.660 0.501 0.686 0.577 0.642 
   3   (0.340) 0.310 0.111 0.338 0.340 0.499 0.314 0.423 0.358 

Locus 117 : 
2 alleles
2.9% missing data
   1   (0.742) 0.669 0.893 0.672 0.742 0.953 0.776 0.764 0.741 
   4   (0.258) 0.331 0.107 0.328 0.258 0.047 0.224 0.236 0.259 

Locus 118 : 
2 alleles
5.1% missing data
   2   (0.360) 0.085 0.134 0.308 0.360 0.052 0.484 0.336 0.318 
   4   (0.640) 0.915 0.866 0.692 0.640 0.948 0.516 0.664 0.682 

Locus 119 : 
2 alleles
6.5% missing data
   2   (0.609) 0.669 0.277 0.555 0.609 0.920 0.568 0.561 0.730 
   4   (0.391) 0.331 0.723 0.445 0.391 0.080 0.432 0.439 0.270 

Locus 120 : 
2 alleles
9.4% missing data
   3   (0.798) 0.168 0.939 0.832 0.797 0.730 0.846 0.931 0.827 
   4   (0.202) 0.832 0.061 0.168 0.203 0.270 0.154 0.069 0.173 

Locus 121 : 
2 alleles
13.8% missing data
   4   (0.898) 0.983 0.984 0.935 0.898 0.949 0.910 0.912 0.930 
   2   (0.102) 0.017 0.016 0.065 0.102 0.051 0.090 0.088 0.070 

Locus 122 : 
2 alleles
3.6% missing data
   3   (0.802) 0.942 0.605 0.845 0.801 0.740 0.886 0.736 0.816 
   2   (0.198) 0.058 0.395 0.155 0.199 0.260 0.114 0.264 0.184 

Locus 123 : 
2 alleles
13.0% missing data
   3   (0.916) 0.965 0.977 0.893 0.916 0.913 0.929 0.841 0.967 
   1   (0.084) 0.035 0.023 0.107 0.084 0.087 0.071 0.159 0.033 

Locus 124 : 
2 alleles
10.1% missing data
   1   (0.172) 0.118 0.236 0.184 0.172 0.037 0.188 0.073 0.089 
   3   (0.828) 0.882 0.764 0.816 0.828 0.963 0.812 0.927 0.911 

Locus 125 : 
2 alleles
5.1% missing data
   3   (0.820) 0.957 0.897 0.859 0.820 0.631 0.859 0.896 0.799 
   1   (0.180) 0.043 0.103 0.141 0.180 0.369 0.141 0.104 0.201 

Locus 126 : 
2 alleles
5.1% missing data
   1   (0.818) 0.968 0.958 0.878 0.819 0.445 0.806 0.800 0.842 
   3   (0.182) 0.032 0.042 0.122 0.181 0.555 0.194 0.200 0.158 

Locus 127 : 
2 alleles
13.8% missing data
   3   (0.713) 0.859 0.821 0.736 0.713 0.461 0.720 0.654 0.730 
   1   (0.287) 0.141 0.179 0.264 0.287 0.539 0.280 0.346 0.270 

Locus 128 : 
2 alleles
13.0% missing data
   1   (0.537) 0.880 0.506 0.559 0.538 0.937 0.469 0.527 0.529 
   3   (0.463) 0.120 0.494 0.441 0.462 0.063 0.531 0.473 0.471 

Locus 129 : 
2 alleles
8.0% missing data
   2   (0.833) 0.706 0.954 0.657 0.834 0.982 0.844 0.449 0.924 
   4   (0.167) 0.294 0.046 0.343 0.166 0.018 0.156 0.551 0.076 

Locus 130 : 
2 alleles
14.5% missing data
   3   (0.897) 0.891 0.968 0.891 0.896 0.987 0.951 0.908 0.928 
   1   (0.103) 0.109 0.032 0.109 0.104 0.013 0.049 0.092 0.072 

Locus 131 : 
2 alleles
18.1% missing data
   1   (0.918) 0.975 0.971 0.881 0.918 0.934 0.960 0.743 0.958 
   4   (0.082) 0.025 0.029 0.119 0.082 0.066 0.040 0.257 0.042 

Locus 132 : 
2 alleles
3.6% missing data
   2   (0.931) 0.991 0.989 0.939 0.931 0.996 0.908 0.940 0.982 
   4   (0.069) 0.009 0.011 0.061 0.069 0.004 0.092 0.060 0.018 

Locus 133 : 
2 alleles
5.8% missing data
   3   (0.798) 0.621 0.900 0.791 0.797 0.965 0.831 0.829 0.820 
   1   (0.202) 0.379 0.100 0.209 0.203 0.035 0.169 0.171 0.180 

Locus 134 : 
2 alleles
12.3% missing data
   2   (0.900) 0.978 0.978 0.866 0.900 0.931 0.905 0.908 0.954 
   4   (0.100) 0.022 0.022 0.134 0.100 0.069 0.095 0.092 0.046 

Locus 135 : 
2 alleles
5.1% missing data
   2   (0.880) 0.976 0.726 0.949 0.880 0.988 0.920 0.953 0.920 
   4   (0.120) 0.024 0.274 0.051 0.120 0.012 0.080 0.047 0.080 

Locus 136 : 
2 alleles
5.1% missing data
   2   (0.845) 0.932 0.705 0.894 0.845 0.859 0.904 0.926 0.809 
   1   (0.155) 0.068 0.295 0.106 0.155 0.141 0.096 0.074 0.191 

Locus 137 : 
2 alleles
12.3% missing data
   3   (0.896) 0.879 0.970 0.857 0.896 0.934 0.937 0.883 0.931 
   1   (0.104) 0.121 0.030 0.143 0.104 0.066 0.063 0.117 0.069 

Locus 138 : 
2 alleles
13.0% missing data
   2   (0.329) 0.294 0.257 0.348 0.328 0.179 0.403 0.455 0.267 
   4   (0.671) 0.706 0.743 0.652 0.672 0.821 0.597 0.545 0.733 

Locus 139 : 
2 alleles
11.6% missing data
   1   (0.896) 0.945 0.968 0.914 0.896 0.916 0.903 0.904 0.932 
   2   (0.104) 0.055 0.032 0.086 0.104 0.084 0.097 0.096 0.068 

Locus 140 : 
2 alleles
2.2% missing data
   3   (0.834) 0.960 0.616 0.906 0.834 0.976 0.869 0.913 0.826 
   1   (0.166) 0.040 0.384 0.094 0.166 0.024 0.131 0.087 0.174 

Locus 141 : 
2 alleles
5.1% missing data
   2   (0.897) 0.986 0.980 0.798 0.897 0.993 0.924 0.897 0.941 
   4   (0.103) 0.014 0.020 0.202 0.103 0.007 0.076 0.103 0.059 

Locus 142 : 
2 alleles
9.4% missing data
   1   (0.070) 0.005 0.007 0.087 0.069 0.021 0.168 0.076 0.010 
   3   (0.930) 0.995 0.993 0.913 0.931 0.979 0.832 0.924 0.990 

Locus 143 : 
2 alleles
4.3% missing data
   1   (0.418) 0.870 0.441 0.325 0.418 0.433 0.338 0.220 0.493 
   3   (0.582) 0.130 0.559 0.675 0.582 0.567 0.662 0.780 0.507 

Locus 144 : 
2 alleles
16.7% missing data
   2   (0.138) 0.134 0.030 0.143 0.138 0.095 0.106 0.048 0.137 
   4   (0.862) 0.866 0.970 0.857 0.862 0.905 0.894 0.952 0.863 

Locus 145 : 
2 alleles
16.7% missing data
   3   (0.872) 0.924 0.964 0.861 0.872 0.983 0.924 0.944 0.863 
   1   (0.128) 0.076 0.036 0.139 0.128 0.017 0.076 0.056 0.137 

Locus 146 : 
2 alleles
3.6% missing data
   4   (0.861) 0.935 0.967 0.919 0.861 0.928 0.880 0.925 0.838 
   2   (0.139) 0.065 0.033 0.081 0.139 0.072 0.120 0.075 0.162 

Locus 147 : 
2 alleles
12.3% missing data
   2   (0.444) 0.094 0.830 0.432 0.443 0.546 0.495 0.318 0.364 
   1   (0.556) 0.906 0.170 0.568 0.557 0.454 0.505 0.682 0.636 

Locus 148 : 
2 alleles
12.3% missing data
   4   (0.903) 0.985 0.834 0.919 0.903 0.928 0.945 0.886 0.950 
   2   (0.097) 0.015 0.166 0.081 0.097 0.072 0.055 0.114 0.050 

Locus 149 : 
2 alleles
3.6% missing data
   1   (0.873) 0.981 0.965 0.859 0.873 0.988 0.890 0.862 0.902 
   4   (0.127) 0.019 0.035 0.141 0.127 0.012 0.110 0.138 0.098 

Locus 150 : 
2 alleles
4.3% missing data
   1   (0.894) 0.898 0.968 0.932 0.893 0.984 0.928 0.942 0.907 
   3   (0.106) 0.102 0.032 0.068 0.107 0.016 0.072 0.058 0.093 

Locus 151 : 
2 alleles
7.2% missing data
   3   (0.901) 0.811 0.960 0.942 0.901 0.902 0.956 0.961 0.878 
   1   (0.099) 0.189 0.040 0.058 0.099 0.098 0.044 0.039 0.122 

Locus 152 : 
2 alleles
2.9% missing data
   4   (0.922) 0.945 0.979 0.963 0.921 0.984 0.921 0.930 0.968 
   3   (0.078) 0.055 0.021 0.037 0.079 0.016 0.079 0.070 0.032 

Locus 153 : 
2 alleles
13.0% missing data
   3   (0.907) 0.865 0.974 0.931 0.908 0.960 0.911 0.956 0.945 
   1   (0.093) 0.135 0.026 0.069 0.092 0.040 0.089 0.044 0.055 

Locus 154 : 
2 alleles
10.9% missing data
   1   (0.866) 0.976 0.908 0.889 0.866 0.821 0.817 0.907 0.939 
   4   (0.134) 0.024 0.092 0.111 0.134 0.179 0.183 0.093 0.061 

Locus 155 : 
2 alleles
5.1% missing data
   2   (0.493) 0.924 0.824 0.514 0.493 0.377 0.467 0.650 0.389 
   4   (0.507) 0.076 0.176 0.486 0.507 0.623 0.533 0.350 0.611 

Locus 156 : 
2 alleles
12.3% missing data
   1   (0.795) 0.866 0.927 0.839 0.795 0.845 0.761 0.905 0.830 
   3   (0.205) 0.134 0.073 0.161 0.205 0.155 0.239 0.095 0.170 

Locus 157 : 
2 alleles
6.5% missing data
   2   (0.800) 0.924 0.956 0.784 0.801 0.973 0.790 0.904 0.785 
   1   (0.200) 0.076 0.044 0.216 0.199 0.027 0.210 0.096 0.215 

Locus 158 : 
2 alleles
15.9% missing data
   2   (0.876) 0.984 0.974 0.754 0.876 0.937 0.840 0.655 0.961 
   3   (0.124) 0.016 0.026 0.246 0.124 0.063 0.160 0.345 0.039 

Locus 159 : 
2 alleles
5.1% missing data
   1   (0.208) 0.168 0.065 0.178 0.208 0.467 0.171 0.217 0.229 
   3   (0.792) 0.832 0.935 0.822 0.792 0.533 0.829 0.783 0.771 

Locus 160 : 
2 alleles
14.5% missing data
   3   (0.877) 0.843 0.886 0.879 0.876 0.910 0.923 0.926 0.920 
   1   (0.123) 0.157 0.114 0.121 0.124 0.090 0.077 0.074 0.080 

Locus 161 : 
2 alleles
13.0% missing data
   3   (0.640) 0.630 0.897 0.604 0.640 0.924 0.589 0.586 0.668 
   1   (0.360) 0.370 0.103 0.396 0.360 0.076 0.411 0.414 0.332 

Locus 162 : 
2 alleles
2.2% missing data
   2   (0.914) 0.969 0.980 0.931 0.914 0.924 0.933 0.943 0.946 
   4   (0.086) 0.031 0.020 0.069 0.086 0.076 0.067 0.057 0.054 

Locus 163 : 
2 alleles
1.4% missing data
   2   (0.923) 0.990 0.983 0.899 0.923 0.989 0.935 0.925 0.976 
   1   (0.077) 0.010 0.017 0.101 0.077 0.011 0.065 0.075 0.024 

Locus 164 : 
2 alleles
18.8% missing data
   3   (0.386) 0.887 0.095 0.429 0.386 0.547 0.313 0.366 0.429 
   1   (0.614) 0.113 0.905 0.571 0.614 0.453 0.687 0.634 0.571 

Locus 165 : 
2 alleles
11.6% missing data
   2   (0.754) 0.692 0.303 0.858 0.754 0.671 0.845 0.890 0.694 
   4   (0.246) 0.308 0.697 0.142 0.246 0.329 0.155 0.110 0.306 

Locus 166 : 
2 alleles
3.6% missing data
   4   (0.896) 0.876 0.955 0.937 0.896 0.983 0.964 0.871 0.842 
   2   (0.104) 0.124 0.045 0.063 0.104 0.017 0.036 0.129 0.158 

Locus 167 : 
2 alleles
2.2% missing data
   2   (0.938) 0.996 0.995 0.779 0.938 0.997 0.920 0.926 0.992 
   4   (0.062) 0.004 0.005 0.221 0.062 0.003 0.080 0.074 0.008 

Locus 168 : 
2 alleles
13.8% missing data
   2   (0.918) 0.932 0.973 0.970 0.918 0.938 0.977 0.931 0.846 
   4   (0.082) 0.068 0.027 0.030 0.082 0.062 0.023 0.069 0.154 

Locus 169 : 
2 alleles
4.3% missing data
   2   (0.902) 0.974 0.957 0.961 0.903 0.566 0.951 0.957 0.890 
   4   (0.098) 0.026 0.043 0.039 0.097 0.434 0.049 0.043 0.110 

Locus 170 : 
2 alleles
4.3% missing data
   1   (0.432) 0.134 0.134 0.504 0.432 0.052 0.419 0.573 0.436 
   2   (0.568) 0.866 0.866 0.496 0.568 0.948 0.581 0.427 0.564 

Locus 171 : 
2 alleles
2.9% missing data
   2   (0.758) 0.715 0.603 0.819 0.758 0.692 0.828 0.831 0.733 
   3   (0.242) 0.285 0.397 0.181 0.242 0.308 0.172 0.169 0.267 

Locus 172 : 
2 alleles
8.0% missing data
   2   (0.841) 0.915 0.969 0.813 0.841 0.969 0.812 0.757 0.930 
   4   (0.159) 0.085 0.031 0.187 0.159 0.031 0.188 0.243 0.070 

Locus 173 : 
2 alleles
5.1% missing data
   2   (0.699) 0.494 0.575 0.775 0.699 0.932 0.709 0.815 0.694 
   4   (0.301) 0.506 0.425 0.225 0.301 0.068 0.291 0.185 0.306 

Locus 174 : 
2 alleles
4.3% missing data
   4   (0.913) 0.989 0.984 0.941 0.913 0.990 0.931 0.898 0.941 
   2   (0.087) 0.011 0.016 0.059 0.087 0.010 0.069 0.102 0.059 

Locus 175 : 
2 alleles
13.0% missing data
   3   (0.929) 0.971 0.983 0.944 0.929 0.957 0.911 0.965 0.981 
   1   (0.071) 0.029 0.017 0.056 0.071 0.043 0.089 0.035 0.019 

Locus 176 : 
2 alleles
10.1% missing data
   1   (0.531) 0.905 0.136 0.568 0.530 0.542 0.641 0.661 0.471 
   3   (0.469) 0.095 0.864 0.432 0.470 0.458 0.359 0.339 0.529 

Locus 177 : 
2 alleles
4.3% missing data
   2   (0.735) 0.946 0.590 0.720 0.735 0.964 0.832 0.788 0.660 
   1   (0.265) 0.054 0.410 0.280 0.265 0.036 0.168 0.212 0.340 

Locus 178 : 
2 alleles
1.4% missing data
   1   (0.733) 0.599 0.520 0.626 0.733 0.898 0.823 0.683 0.790 
   4   (0.267) 0.401 0.480 0.374 0.267 0.102 0.177 0.317 0.210 

Locus 179 : 
2 alleles
10.9% missing data
   3   (0.894) 0.950 0.970 0.935 0.894 0.927 0.918 0.832 0.936 
   1   (0.106) 0.050 0.030 0.065 0.106 0.073 0.082 0.168 0.064 

Locus 180 : 
2 alleles
2.2% missing data
   1   (0.900) 0.907 0.970 0.943 0.900 0.976 0.882 0.952 0.939 
   4   (0.100) 0.093 0.030 0.057 0.100 0.024 0.118 0.048 0.061 

Locus 181 : 
2 alleles
15.9% missing data
   2   (0.882) 0.949 0.971 0.891 0.881 0.853 0.890 0.923 0.944 
   3   (0.118) 0.051 0.029 0.109 0.119 0.147 0.110 0.077 0.056 

Locus 182 : 
2 alleles
1.4% missing data
   1   (0.903) 0.172 0.974 0.932 0.903 0.926 0.909 0.937 0.968 
   3   (0.097) 0.828 0.026 0.068 0.097 0.074 0.091 0.063 0.032 

Locus 183 : 
2 alleles
10.1% missing data
   1   (0.889) 0.796 0.964 0.911 0.889 0.876 0.922 0.911 0.906 
   3   (0.111) 0.204 0.036 0.089 0.111 0.124 0.078 0.089 0.094 

Locus 184 : 
2 alleles
2.2% missing data
   4   (0.863) 0.982 0.972 0.875 0.863 0.911 0.714 0.898 0.951 
   2   (0.137) 0.018 0.028 0.125 0.137 0.089 0.286 0.102 0.049 

Locus 185 : 
2 alleles
12.3% missing data
   2   (0.832) 0.864 0.961 0.810 0.832 0.972 0.815 0.907 0.898 
   4   (0.168) 0.136 0.039 0.190 0.168 0.028 0.185 0.093 0.102 

Locus 186 : 
2 alleles
9.4% missing data
   2   (0.906) 0.980 0.965 0.945 0.906 0.866 0.960 0.974 0.881 
   4   (0.094) 0.020 0.035 0.055 0.094 0.134 0.040 0.026 0.119 

Locus 187 : 
2 alleles
9.4% missing data
   2   (0.883) 0.978 0.764 0.915 0.883 0.541 0.966 0.806 0.831 
   4   (0.117) 0.022 0.236 0.085 0.117 0.459 0.034 0.194 0.169 

Locus 188 : 
2 alleles
3.6% missing data
   3   (0.730) 0.787 0.880 0.800 0.730 0.686 0.787 0.708 0.608 
   4   (0.270) 0.213 0.120 0.200 0.270 0.314 0.213 0.292 0.392 

Locus 189 : 
2 alleles
5.1% missing data
   2   (0.816) 0.839 0.955 0.865 0.816 0.970 0.830 0.836 0.797 
   4   (0.184) 0.161 0.045 0.135 0.184 0.030 0.170 0.164 0.203 

Locus 190 : 
2 alleles
3.6% missing data
   2   (0.695) 0.650 0.646 0.800 0.696 0.406 0.620 0.560 0.795 
   4   (0.305) 0.350 0.354 0.200 0.304 0.594 0.380 0.440 0.205 

Locus 191 : 
2 alleles
4.3% missing data
   2   (0.917) 0.991 0.982 0.944 0.917 0.038 0.947 0.941 0.972 
   4   (0.083) 0.009 0.018 0.056 0.083 0.962 0.053 0.059 0.028 

Locus 192 : 
2 alleles
12.3% missing data
   1   (0.767) 0.834 0.615 0.687 0.766 0.957 0.819 0.855 0.843 
   3   (0.233) 0.166 0.385 0.313 0.234 0.043 0.181 0.145 0.157 

Locus 193 : 
2 alleles
8.0% missing data
   4   (0.486) 0.123 0.128 0.526 0.486 0.059 0.542 0.491 0.530 
   2   (0.514) 0.877 0.872 0.474 0.514 0.941 0.458 0.509 0.470 

Locus 194 : 
2 alleles
13.0% missing data
   1   (0.908) 0.905 0.979 0.835 0.908 0.993 0.965 0.552 0.936 
   4   (0.092) 0.095 0.021 0.165 0.092 0.007 0.035 0.448 0.064 

Locus 195 : 
2 alleles
4.3% missing data
   4   (0.908) 0.928 0.607 0.957 0.908 0.845 0.955 0.970 0.942 
   2   (0.092) 0.072 0.393 0.043 0.092 0.155 0.045 0.030 0.058 

Locus 196 : 
2 alleles
15.9% missing data
   3   (0.728) 0.755 0.895 0.795 0.728 0.434 0.759 0.681 0.688 
   1   (0.272) 0.245 0.105 0.205 0.272 0.566 0.241 0.319 0.312 

Locus 197 : 
2 alleles
13.0% missing data
   4   (0.724) 0.602 0.884 0.697 0.724 0.727 0.786 0.860 0.674 
   2   (0.276) 0.398 0.116 0.303 0.276 0.273 0.214 0.140 0.326 

Locus 198 : 
2 alleles
12.3% missing data
   1   (0.904) 0.843 0.978 0.937 0.904 0.910 0.899 0.960 0.948 
   4   (0.096) 0.157 0.022 0.063 0.096 0.090 0.101 0.040 0.052 

Locus 199 : 
2 alleles
13.0% missing data
   1   (0.786) 0.806 0.751 0.779 0.787 0.894 0.847 0.892 0.764 
   3   (0.214) 0.194 0.249 0.221 0.213 0.106 0.153 0.108 0.236 

Locus 200 : 
2 alleles
2.9% missing data
   4   (0.904) 0.978 0.988 0.904 0.904 0.043 0.852 0.945 0.982 
   2   (0.096) 0.022 0.012 0.096 0.096 0.957 0.148 0.055 0.018 

Locus 201 : 
2 alleles
3.6% missing data
   4   (0.205) 0.029 0.056 0.181 0.205 0.324 0.183 0.089 0.204 
   3   (0.795) 0.971 0.944 0.819 0.795 0.676 0.817 0.911 0.796 

Locus 202 : 
2 alleles
15.2% missing data
   1   (0.533) 0.896 0.781 0.414 0.533 0.428 0.429 0.392 0.670 
   3   (0.467) 0.104 0.219 0.586 0.467 0.572 0.571 0.608 0.330 

Locus 203 : 
2 alleles
14.5% missing data
   2   (0.673) 0.784 0.921 0.630 0.672 0.943 0.683 0.542 0.677 
   1   (0.327) 0.216 0.079 0.370 0.328 0.057 0.317 0.458 0.323 

Locus 204 : 
2 alleles
0.7% missing data
   4   (0.879) 0.946 0.800 0.901 0.879 0.985 0.909 0.940 0.922 
   1   (0.121) 0.054 0.200 0.099 0.121 0.015 0.091 0.060 0.078 

Locus 205 : 
2 alleles
2.9% missing data
   4   (0.103) 0.014 0.009 0.218 0.103 0.005 0.288 0.152 0.013 
   2   (0.897) 0.986 0.991 0.782 0.897 0.995 0.712 0.848 0.987 

Locus 206 : 
2 alleles
3.6% missing data
   4   (0.878) 0.984 0.641 0.873 0.878 0.962 0.884 0.911 0.958 
   2   (0.122) 0.016 0.359 0.127 0.122 0.038 0.116 0.089 0.042 

Locus 207 : 
2 alleles
13.8% missing data
   2   (0.927) 0.981 0.982 0.944 0.928 0.972 0.882 0.962 0.978 
   4   (0.073) 0.019 0.018 0.056 0.072 0.028 0.118 0.038 0.022 

Locus 208 : 
2 alleles
5.1% missing data
   3   (0.340) 0.285 0.134 0.259 0.340 0.252 0.412 0.319 0.318 
   4   (0.660) 0.715 0.866 0.741 0.660 0.748 0.588 0.681 0.682 

Locus 209 : 
2 alleles
16.7% missing data
   4   (0.737) 0.717 0.938 0.770 0.737 0.952 0.743 0.774 0.732 
   2   (0.263) 0.283 0.062 0.230 0.263 0.048 0.257 0.226 0.268 

Locus 210 : 
2 alleles
9.4% missing data
   1   (0.356) 0.423 0.145 0.298 0.357 0.402 0.311 0.233 0.427 
   3   (0.644) 0.577 0.855 0.702 0.643 0.598 0.689 0.767 0.573 

Locus 211 : 
2 alleles
11.6% missing data
   1   (0.918) 0.934 0.969 0.964 0.918 0.942 0.945 0.980 0.935 
   3   (0.082) 0.066 0.031 0.036 0.082 0.058 0.055 0.020 0.065 

Locus 212 : 
2 alleles
7.2% missing data
   3   (0.434) 0.113 0.401 0.452 0.434 0.350 0.568 0.483 0.282 
   4   (0.566) 0.887 0.599 0.548 0.566 0.650 0.432 0.517 0.718 

Locus 213 : 
2 alleles
3.6% missing data
   2   (0.560) 0.558 0.860 0.517 0.560 0.946 0.527 0.705 0.518 
   4   (0.440) 0.442 0.140 0.483 0.440 0.054 0.473 0.295 0.482 

Locus 214 : 
2 alleles
6.5% missing data
   1   (0.825) 0.860 0.601 0.885 0.826 0.935 0.858 0.938 0.816 
   3   (0.175) 0.140 0.399 0.115 0.174 0.065 0.142 0.062 0.184 

Locus 215 : 
2 alleles
5.8% missing data
   4   (0.846) 0.985 0.981 0.677 0.846 0.975 0.679 0.771 0.972 
   2   (0.154) 0.015 0.019 0.323 0.154 0.025 0.321 0.229 0.028 

Locus 216 : 
2 alleles
2.2% missing data
   2   (0.944) 0.992 0.995 0.934 0.944 0.997 0.897 0.961 0.993 
   4   (0.056) 0.008 0.005 0.066 0.056 0.003 0.103 0.039 0.007 

Locus 217 : 
2 alleles
4.3% missing data
   2   (0.779) 0.936 0.923 0.791 0.779 0.907 0.793 0.801 0.783 
   4   (0.221) 0.064 0.077 0.209 0.221 0.093 0.207 0.199 0.217 

Locus 218 : 
2 alleles
10.1% missing data
   2   (0.596) 0.576 0.893 0.613 0.596 0.572 0.542 0.551 0.600 
   4   (0.404) 0.424 0.107 0.387 0.404 0.428 0.458 0.449 0.400 

Locus 219 : 
2 alleles
14.5% missing data
   2   (0.799) 0.945 0.936 0.821 0.799 0.974 0.869 0.861 0.705 
   4   (0.201) 0.055 0.064 0.179 0.201 0.026 0.131 0.139 0.295 

Locus 220 : 
2 alleles
17.4% missing data
   4   (0.858) 0.987 0.980 0.809 0.858 0.976 0.626 0.864 0.972 
   3   (0.142) 0.013 0.020 0.191 0.142 0.024 0.374 0.136 0.028 

Locus 221 : 
2 alleles
2.9% missing data
   2   (0.091) 0.067 0.018 0.094 0.091 0.018 0.092 0.049 0.045 
   4   (0.909) 0.933 0.982 0.906 0.909 0.982 0.908 0.951 0.955 

Locus 222 : 
2 alleles
4.3% missing data
   2   (0.925) 0.971 0.985 0.912 0.924 0.989 0.945 0.957 0.976 
   4   (0.075) 0.029 0.015 0.088 0.076 0.011 0.055 0.043 0.024 

Locus 223 : 
2 alleles
13.0% missing data
   2   (0.891) 0.978 0.905 0.903 0.891 0.991 0.918 0.934 0.915 
   4   (0.109) 0.022 0.095 0.097 0.109 0.009 0.082 0.066 0.085 

Locus 224 : 
2 alleles
12.3% missing data
   1   (0.873) 0.907 0.960 0.932 0.873 0.839 0.945 0.965 0.797 
   3   (0.127) 0.093 0.040 0.068 0.127 0.161 0.055 0.035 0.203 

Locus 225 : 
2 alleles
10.9% missing data
   3   (0.701) 0.650 0.892 0.586 0.700 0.689 0.725 0.726 0.770 
   1   (0.299) 0.350 0.108 0.414 0.300 0.311 0.275 0.274 0.230 

Locus 226 : 
2 alleles
11.6% missing data
   3   (0.841) 0.879 0.955 0.911 0.841 0.820 0.819 0.939 0.848 
   1   (0.159) 0.121 0.045 0.089 0.159 0.180 0.181 0.061 0.152 

Locus 227 : 
2 alleles
6.5% missing data
   1   (0.845) 0.970 0.940 0.838 0.846 0.780 0.898 0.871 0.831 
   3   (0.155) 0.030 0.060 0.162 0.154 0.220 0.102 0.129 0.169 

Locus 228 : 
2 alleles
18.1% missing data
   2   (0.927) 0.910 0.978 0.964 0.927 0.971 0.962 0.876 0.942 
   4   (0.073) 0.090 0.022 0.036 0.073 0.029 0.038 0.124 0.058 

Locus 229 : 
2 alleles
3.6% missing data
   2   (0.772) 0.677 0.924 0.845 0.772 0.138 0.852 0.833 0.702 
   4   (0.228) 0.323 0.076 0.155 0.228 0.862 0.148 0.167 0.298 

Locus 230 : 
2 alleles
12.3% missing data
   4   (0.826) 0.813 0.951 0.886 0.826 0.963 0.897 0.893 0.701 
   2   (0.174) 0.187 0.049 0.114 0.174 0.037 0.103 0.107 0.299 

Locus 231 : 
2 alleles
2.2% missing data
   2   (0.683) 0.730 0.889 0.654 0.682 0.960 0.651 0.748 0.707 
   4   (0.317) 0.270 0.111 0.346 0.318 0.040 0.349 0.252 0.293 

Locus 232 : 
2 alleles
4.3% missing data
   3   (0.449) 0.459 0.501 0.517 0.449 0.473 0.385 0.441 0.462 
   4   (0.551) 0.541 0.499 0.483 0.551 0.527 0.615 0.559 0.538 

Locus 233 : 
2 alleles
7.2% missing data
   3   (0.870) 0.470 0.950 0.948 0.870 0.979 0.941 0.909 0.756 
   4   (0.130) 0.530 0.050 0.052 0.130 0.021 0.059 0.091 0.244 

Locus 234 : 
2 alleles
2.9% missing data
   4   (0.853) 0.912 0.959 0.860 0.853 0.978 0.858 0.899 0.909 
   2   (0.147) 0.088 0.041 0.140 0.147 0.022 0.142 0.101 0.091 

Locus 235 : 
2 alleles
6.5% missing data
   2   (0.702) 0.769 0.572 0.712 0.702 0.923 0.760 0.801 0.708 
   1   (0.298) 0.231 0.428 0.288 0.298 0.077 0.240 0.199 0.292 

Locus 236 : 
2 alleles
6.5% missing data
   4   (0.536) 0.903 0.847 0.611 0.536 0.912 0.460 0.467 0.456 
   1   (0.464) 0.097 0.153 0.389 0.464 0.088 0.540 0.533 0.544 

Locus 237 : 
2 alleles
3.6% missing data
   4   (0.738) 0.939 0.917 0.736 0.738 0.920 0.673 0.765 0.774 
   1   (0.262) 0.061 0.083 0.264 0.262 0.080 0.327 0.235 0.226 

Locus 238 : 
2 alleles
18.8% missing data
   1   (0.203) 0.043 0.073 0.203 0.203 0.153 0.195 0.132 0.173 
   3   (0.797) 0.957 0.927 0.797 0.797 0.847 0.805 0.868 0.827 

Locus 239 : 
2 alleles
4.3% missing data
   3   (0.893) 0.950 0.978 0.923 0.893 0.771 0.924 0.930 0.908 
   4   (0.107) 0.050 0.022 0.077 0.107 0.229 0.076 0.070 0.092 

Locus 240 : 
2 alleles
1.4% missing data
   2   (0.744) 0.939 0.910 0.854 0.744 0.837 0.814 0.837 0.504 
   3   (0.256) 0.061 0.090 0.146 0.256 0.163 0.186 0.163 0.496 

Locus 241 : 
2 alleles
8.7% missing data
   1   (0.879) 0.982 0.974 0.854 0.878 0.926 0.929 0.883 0.900 
   3   (0.121) 0.018 0.026 0.146 0.122 0.074 0.071 0.117 0.100 

Locus 242 : 
2 alleles
2.2% missing data
   3   (0.840) 0.614 0.960 0.872 0.841 0.856 0.888 0.748 0.832 
   1   (0.160) 0.386 0.040 0.128 0.159 0.144 0.112 0.252 0.168 

Locus 243 : 
2 alleles
10.9% missing data
   3   (0.499) 0.881 0.770 0.524 0.498 0.340 0.667 0.409 0.260 
   1   (0.501) 0.119 0.230 0.476 0.502 0.660 0.333 0.591 0.740 

Locus 244 : 
2 alleles
5.8% missing data
   2   (0.863) 0.976 0.962 0.851 0.863 0.982 0.852 0.935 0.932 
   4   (0.137) 0.024 0.038 0.149 0.137 0.018 0.148 0.065 0.068 

Locus 245 : 
2 alleles
2.9% missing data
   2   (0.854) 0.979 0.969 0.802 0.854 0.986 0.909 0.932 0.829 
   4   (0.146) 0.021 0.031 0.198 0.146 0.014 0.091 0.068 0.171 

Locus 246 : 
2 alleles
4.3% missing data
   4   (0.790) 0.792 0.756 0.833 0.790 0.730 0.825 0.821 0.820 
   2   (0.210) 0.208 0.244 0.167 0.210 0.270 0.175 0.179 0.180 

Locus 247 : 
2 alleles
14.5% missing data
   2   (0.666) 0.567 0.898 0.670 0.666 0.073 0.698 0.782 0.662 
   4   (0.334) 0.433 0.102 0.330 0.334 0.927 0.302 0.218 0.338 

Locus 248 : 
2 alleles
8.0% missing data
   2   (0.157) 0.042 0.380 0.133 0.157 0.338 0.101 0.098 0.131 
   3   (0.843) 0.958 0.620 0.867 0.843 0.662 0.899 0.902 0.869 

Locus 249 : 
2 alleles
13.8% missing data
   2   (0.937) 0.984 0.993 0.933 0.938 0.997 0.876 0.946 0.989 
   1   (0.063) 0.016 0.007 0.067 0.062 0.003 0.124 0.054 0.011 

Locus 250 : 
2 alleles
1.4% missing data
   2   (0.776) 0.950 0.700 0.816 0.776 0.127 0.824 0.864 0.824 
   3   (0.224) 0.050 0.300 0.184 0.224 0.873 0.176 0.136 0.176 

Locus 251 : 
2 alleles
5.1% missing data
   3   (0.346) 0.274 0.777 0.361 0.346 0.579 0.366 0.191 0.212 
   4   (0.654) 0.726 0.223 0.639 0.654 0.421 0.634 0.809 0.788 

Locus 252 : 
2 alleles
15.9% missing data
   2   (0.251) 0.054 0.221 0.202 0.251 0.065 0.265 0.237 0.262 
   4   (0.749) 0.946 0.779 0.798 0.749 0.935 0.735 0.763 0.738 

Locus 253 : 
2 alleles
15.2% missing data
   4   (0.884) 0.912 0.953 0.932 0.884 0.984 0.923 0.877 0.861 
   2   (0.116) 0.088 0.047 0.068 0.116 0.016 0.077 0.123 0.139 

Locus 254 : 
2 alleles
8.0% missing data
   1   (0.309) 0.314 0.115 0.250 0.309 0.101 0.390 0.272 0.284 
   2   (0.691) 0.686 0.885 0.750 0.691 0.899 0.610 0.728 0.716 

Locus 255 : 
2 alleles
16.7% missing data
   1   (0.621) 0.164 0.586 0.577 0.621 0.564 0.697 0.448 0.618 
   2   (0.379) 0.836 0.414 0.423 0.379 0.436 0.303 0.552 0.382 

Locus 256 : 
2 alleles
7.2% missing data
   1   (0.683) 0.926 0.194 0.733 0.683 0.974 0.751 0.771 0.642 
   2   (0.317) 0.074 0.806 0.267 0.317 0.026 0.249 0.229 0.358 

Locus 257 : 
2 alleles
10.9% missing data
   1   (0.923) 0.951 0.977 0.961 0.924 0.941 0.947 0.972 0.946 
   2   (0.077) 0.049 0.023 0.039 0.076 0.059 0.053 0.028 0.054 

Locus 258 : 
2 alleles
15.9% missing data
   3   (0.922) 0.973 0.943 0.948 0.923 0.984 0.973 0.979 0.898 
   1   (0.078) 0.027 0.057 0.052 0.077 0.016 0.027 0.021 0.102 

Locus 259 : 
2 alleles
10.9% missing data
   2   (0.855) 0.940 0.740 0.897 0.854 0.990 0.791 0.884 0.954 
   4   (0.145) 0.060 0.260 0.103 0.146 0.010 0.209 0.116 0.046 

Locus 260 : 
2 alleles
11.6% missing data
   1   (0.858) 0.932 0.966 0.736 0.858 0.571 0.883 0.894 0.939 
   3   (0.142) 0.068 0.034 0.264 0.142 0.429 0.117 0.106 0.061 

Locus 261 : 
2 alleles
15.9% missing data
   1   (0.492) 0.477 0.560 0.473 0.493 0.435 0.497 0.316 0.490 
   3   (0.508) 0.523 0.440 0.527 0.507 0.565 0.503 0.684 0.510 

Locus 262 : 
2 alleles
13.8% missing data
   4   (0.121) 0.017 0.031 0.081 0.121 0.168 0.154 0.066 0.074 
   2   (0.879) 0.983 0.969 0.919 0.879 0.832 0.846 0.934 0.926 

Locus 263 : 
2 alleles
1.4% missing data
   1   (0.906) 0.984 0.976 0.949 0.906 0.985 0.942 0.978 0.904 
   2   (0.094) 0.016 0.024 0.051 0.094 0.015 0.058 0.022 0.096 

Locus 264 : 
2 alleles
3.6% missing data
   2   (0.945) 0.199 0.977 0.991 0.946 0.848 0.994 0.993 0.873 
   4   (0.055) 0.801 0.023 0.009 0.054 0.152 0.006 0.007 0.127 

Locus 265 : 
2 alleles
7.2% missing data
   3   (0.711) 0.863 0.609 0.570 0.711 0.529 0.783 0.512 0.813 
   2   (0.289) 0.137 0.391 0.430 0.289 0.471 0.217 0.488 0.187 

Locus 266 : 
2 alleles
5.1% missing data
   2   (0.493) 0.638 0.768 0.371 0.493 0.037 0.519 0.345 0.545 
   4   (0.507) 0.362 0.232 0.629 0.507 0.963 0.481 0.655 0.455 

Locus 267 : 
2 alleles
2.9% missing data
   2   (0.918) 0.777 0.984 0.896 0.919 0.994 0.929 0.760 0.969 
   4   (0.082) 0.223 0.016 0.104 0.081 0.006 0.071 0.240 0.031 

Locus 268 : 
2 alleles
15.2% missing data
   1   (0.189) 0.217 0.091 0.123 0.189 0.033 0.234 0.096 0.153 
   3   (0.811) 0.783 0.909 0.877 0.811 0.967 0.766 0.904 0.847 

Locus 269 : 
2 alleles
4.3% missing data
   1   (0.891) 0.969 0.982 0.938 0.891 0.883 0.799 0.890 0.964 
   3   (0.109) 0.031 0.018 0.062 0.109 0.117 0.201 0.110 0.036 

Locus 270 : 
2 alleles
6.5% missing data
   4   (0.911) 0.976 0.971 0.938 0.911 0.881 0.951 0.929 0.920 
   1   (0.089) 0.024 0.029 0.062 0.089 0.119 0.049 0.071 0.080 

Locus 271 : 
2 alleles
2.2% missing data
   2   (0.900) 0.749 0.971 0.942 0.900 0.987 0.961 0.975 0.833 
   4   (0.100) 0.251 0.029 0.058 0.100 0.013 0.039 0.025 0.167 

Locus 272 : 
2 alleles
2.9% missing data
   4   (0.860) 0.968 0.931 0.901 0.860 0.967 0.868 0.925 0.868 
   2   (0.140) 0.032 0.069 0.099 0.140 0.033 0.132 0.075 0.132 

Locus 273 : 
2 alleles
1.4% missing data
   2   (0.863) 0.970 0.969 0.860 0.862 0.980 0.904 0.613 0.906 
   4   (0.137) 0.030 0.031 0.140 0.138 0.020 0.096 0.387 0.094 

Locus 274 : 
2 alleles
8.0% missing data
   1   (0.135) 0.247 0.062 0.081 0.135 0.022 0.141 0.075 0.106 
   3   (0.865) 0.753 0.938 0.919 0.865 0.978 0.859 0.925 0.894 

Locus 275 : 
2 alleles
2.9% missing data
   1   (0.595) 0.155 0.195 0.730 0.595 0.090 0.571 0.623 0.696 
   4   (0.405) 0.845 0.805 0.270 0.405 0.910 0.429 0.377 0.304 

Locus 276 : 
2 alleles
18.1% missing data
   2   (0.348) 0.076 0.130 0.506 0.348 0.504 0.294 0.219 0.326 
   3   (0.652) 0.924 0.870 0.494 0.652 0.496 0.706 0.781 0.674 

Locus 277 : 
2 alleles
10.9% missing data
   1   (0.906) 0.981 0.978 0.906 0.905 0.778 0.936 0.933 0.950 
   4   (0.094) 0.019 0.022 0.094 0.095 0.222 0.064 0.067 0.050 

Locus 278 : 
2 alleles
3.6% missing data
   3   (0.793) 0.933 0.956 0.792 0.792 0.975 0.771 0.884 0.827 
   1   (0.207) 0.067 0.044 0.208 0.208 0.025 0.229 0.116 0.173 

Locus 279 : 
2 alleles
3.6% missing data
   1   (0.878) 0.938 0.951 0.838 0.878 0.953 0.911 0.901 0.920 
   3   (0.122) 0.062 0.049 0.162 0.122 0.047 0.089 0.099 0.080 

Locus 280 : 
2 alleles
2.2% missing data
   3   (0.164) 0.263 0.083 0.146 0.164 0.038 0.111 0.051 0.216 
   4   (0.836) 0.737 0.917 0.854 0.836 0.962 0.889 0.949 0.784 

Locus 281 : 
2 alleles
14.5% missing data
   1   (0.745) 0.730 0.859 0.746 0.745 0.675 0.739 0.817 0.784 
   2   (0.255) 0.270 0.141 0.254 0.255 0.325 0.261 0.183 0.216 

Locus 282 : 
2 alleles
18.1% missing data
   3   (0.833) 0.948 0.821 0.853 0.833 0.980 0.853 0.861 0.852 
   4   (0.167) 0.052 0.179 0.147 0.167 0.020 0.147 0.139 0.148 

Locus 283 : 
2 alleles
5.1% missing data
   1   (0.902) 0.897 0.966 0.949 0.902 0.984 0.925 0.878 0.916 
   2   (0.098) 0.103 0.034 0.051 0.098 0.016 0.075 0.122 0.084 

Locus 284 : 
2 alleles
5.1% missing data
   1   (0.886) 0.939 0.839 0.906 0.885 0.990 0.878 0.915 0.965 
   2   (0.114) 0.061 0.161 0.094 0.115 0.010 0.122 0.085 0.035 

Locus 285 : 
2 alleles
10.9% missing data
   4   (0.914) 0.906 0.966 0.955 0.913 0.977 0.966 0.976 0.899 
   2   (0.086) 0.094 0.034 0.045 0.087 0.023 0.034 0.024 0.101 

Locus 286 : 
2 alleles
8.0% missing data
   4   (0.359) 0.395 0.201 0.378 0.360 0.116 0.273 0.249 0.454 
   2   (0.641) 0.605 0.799 0.622 0.640 0.884 0.727 0.751 0.546 

Locus 287 : 
2 alleles
14.5% missing data
   1   (0.409) 0.875 0.111 0.402 0.409 0.437 0.440 0.411 0.382 
   3   (0.591) 0.125 0.889 0.598 0.591 0.563 0.560 0.589 0.618 

Locus 288 : 
2 alleles
2.2% missing data
   2   (0.054) 0.004 0.005 0.080 0.053 0.008 0.098 0.073 0.007 
   3   (0.946) 0.996 0.995 0.920 0.947 0.992 0.902 0.927 0.993 

Locus 289 : 
2 alleles
15.9% missing data
   4   (0.918) 0.994 0.856 0.899 0.918 0.996 0.879 0.958 0.989 
   2   (0.082) 0.006 0.144 0.101 0.082 0.004 0.121 0.042 0.011 

Locus 290 : 
2 alleles
6.5% missing data
   2   (0.880) 0.648 0.961 0.948 0.880 0.962 0.943 0.954 0.766 
   4   (0.120) 0.352 0.039 0.052 0.120 0.038 0.057 0.046 0.234 

Locus 291 : 
2 alleles
18.1% missing data
   4   (0.896) 0.932 0.963 0.915 0.896 0.987 0.877 0.923 0.948 
   2   (0.104) 0.068 0.037 0.085 0.104 0.013 0.123 0.077 0.052 

Locus 292 : 
2 alleles
7.2% missing data
   2   (0.714) 0.625 0.931 0.710 0.714 0.561 0.600 0.800 0.827 
   4   (0.286) 0.375 0.069 0.290 0.286 0.439 0.400 0.200 0.173 

Locus 293 : 
2 alleles
3.6% missing data
   1   (0.910) 0.994 0.991 0.848 0.910 0.995 0.736 0.946 0.989 
   3   (0.090) 0.006 0.009 0.152 0.090 0.005 0.264 0.054 0.011 

Locus 294 : 
2 alleles
10.9% missing data
   2   (0.852) 0.965 0.684 0.895 0.852 0.803 0.918 0.925 0.866 
   1   (0.148) 0.035 0.316 0.105 0.148 0.197 0.082 0.075 0.134 

Locus 295 : 
2 alleles
5.1% missing data
   1   (0.797) 0.849 0.939 0.788 0.797 0.814 0.753 0.868 0.871 
   2   (0.203) 0.151 0.061 0.212 0.203 0.186 0.247 0.132 0.129 

Locus 296 : 
2 alleles
5.8% missing data
   1   (0.601) 0.142 0.435 0.731 0.601 0.100 0.813 0.614 0.395 
   3   (0.399) 0.858 0.565 0.269 0.399 0.900 0.187 0.386 0.605 

Locus 297 : 
2 alleles
4.3% missing data
   4   (0.928) 0.975 0.978 0.953 0.928 0.958 0.977 0.902 0.905 
   2   (0.072) 0.025 0.022 0.047 0.072 0.042 0.023 0.098 0.095 

Locus 298 : 
2 alleles
11.6% missing data
   2   (0.643) 0.662 0.905 0.682 0.642 0.538 0.717 0.513 0.551 
   4   (0.357) 0.338 0.095 0.318 0.358 0.462 0.283 0.487 0.449 

Locus 299 : 
2 alleles
8.0% missing data
   2   (0.210) 0.490 0.231 0.158 0.210 0.043 0.275 0.197 0.108 
   4   (0.790) 0.510 0.769 0.842 0.790 0.957 0.725 0.803 0.892 

Locus 300 : 
2 alleles
3.6% missing data
   2   (0.815) 0.954 0.942 0.864 0.815 0.911 0.794 0.776 0.840 
   4   (0.185) 0.046 0.058 0.136 0.185 0.089 0.206 0.224 0.160 

Locus 301 : 
2 alleles
5.8% missing data
   2   (0.507) 0.902 0.648 0.444 0.507 0.440 0.551 0.554 0.425 
   4   (0.493) 0.098 0.352 0.556 0.493 0.560 0.449 0.446 0.575 

Locus 302 : 
2 alleles
13.8% missing data
   4   (0.482) 0.510 0.744 0.408 0.482 0.343 0.508 0.472 0.471 
   3   (0.518) 0.490 0.256 0.592 0.518 0.657 0.492 0.528 0.529 

Locus 303 : 
2 alleles
6.5% missing data
   4   (0.904) 0.765 0.954 0.946 0.904 0.986 0.930 0.934 0.914 
   2   (0.096) 0.235 0.046 0.054 0.096 0.014 0.070 0.066 0.086 

Locus 304 : 
2 alleles
14.5% missing data
   3   (0.920) 0.983 0.978 0.959 0.920 0.770 0.952 0.981 0.940 
   1   (0.080) 0.017 0.022 0.041 0.080 0.230 0.048 0.019 0.060 

Locus 305 : 
2 alleles
2.2% missing data
   4   (0.842) 0.966 0.715 0.875 0.842 0.982 0.784 0.904 0.930 
   3   (0.158) 0.034 0.285 0.125 0.158 0.018 0.216 0.096 0.070 

Locus 306 : 
2 alleles
5.1% missing data
   2   (0.919) 0.957 0.968 0.969 0.919 0.949 0.961 0.904 0.894 
   3   (0.081) 0.043 0.032 0.031 0.081 0.051 0.039 0.096 0.106 

Locus 307 : 
2 alleles
13.0% missing data
   3   (0.756) 0.678 0.933 0.684 0.756 0.803 0.781 0.689 0.775 
   1   (0.244) 0.322 0.067 0.316 0.244 0.197 0.219 0.311 0.225 

Locus 308 : 
2 alleles
5.1% missing data
   3   (0.917) 0.978 0.976 0.926 0.917 0.959 0.956 0.840 0.934 
   1   (0.083) 0.022 0.024 0.074 0.083 0.041 0.044 0.160 0.066 

Locus 309 : 
2 alleles
2.2% missing data
   2   (0.802) 0.920 0.942 0.891 0.802 0.550 0.827 0.886 0.770 
   3   (0.198) 0.080 0.058 0.109 0.198 0.450 0.173 0.114 0.230 

Locus 310 : 
2 alleles
5.8% missing data
   4   (0.878) 0.573 0.932 0.885 0.878 0.979 0.941 0.952 0.864 
   2   (0.122) 0.427 0.068 0.115 0.122 0.021 0.059 0.048 0.136 

Locus 311 : 
2 alleles
15.2% missing data
   3   (0.846) 0.817 0.942 0.849 0.846 0.576 0.927 0.703 0.823 
   1   (0.154) 0.183 0.058 0.151 0.154 0.424 0.073 0.297 0.177 

Locus 312 : 
2 alleles
5.1% missing data
   2   (0.890) 0.970 0.970 0.835 0.890 0.867 0.930 0.571 0.951 
   3   (0.110) 0.030 0.030 0.165 0.110 0.133 0.070 0.429 0.049 

Locus 313 : 
2 alleles
2.2% missing data
   3   (0.096) 0.020 0.024 0.055 0.096 0.018 0.076 0.043 0.074 
   4   (0.904) 0.980 0.976 0.945 0.904 0.982 0.924 0.957 0.926 

Locus 314 : 
2 alleles
9.4% missing data
   2   (0.921) 0.990 0.986 0.907 0.921 0.938 0.939 0.943 0.970 
   4   (0.079) 0.010 0.014 0.093 0.079 0.062 0.061 0.057 0.030 

Locus 315 : 
2 alleles
2.2% missing data
   2   (0.631) 0.518 0.604 0.588 0.630 0.935 0.525 0.802 0.776 
   4   (0.369) 0.482 0.396 0.412 0.370 0.065 0.475 0.198 0.224 

Locus 316 : 
2 alleles
2.9% missing data
   1   (0.929) 0.994 0.988 0.821 0.929 0.996 0.943 0.956 0.983 
   3   (0.071) 0.006 0.012 0.179 0.071 0.004 0.057 0.044 0.017 

Locus 317 : 
2 alleles
5.8% missing data
   4   (0.917) 0.461 0.969 0.952 0.917 0.981 0.970 0.957 0.926 
   2   (0.083) 0.539 0.031 0.048 0.083 0.019 0.030 0.043 0.074 

Locus 318 : 
2 alleles
6.5% missing data
   2   (0.904) 0.915 0.833 0.886 0.904 0.986 0.923 0.836 0.969 
   4   (0.096) 0.085 0.167 0.114 0.096 0.014 0.077 0.164 0.031 

Locus 319 : 
2 alleles
4.3% missing data
   2   (0.640) 0.777 0.847 0.650 0.639 0.600 0.727 0.515 0.571 
   4   (0.360) 0.223 0.153 0.350 0.361 0.400 0.273 0.485 0.429 

Locus 320 : 
2 alleles
5.1% missing data
   2   (0.373) 0.200 0.398 0.293 0.372 0.376 0.474 0.531 0.276 
   4   (0.627) 0.800 0.602 0.707 0.628 0.624 0.526 0.469 0.724 

Locus 321 : 
2 alleles
10.9% missing data
   2   (0.845) 0.671 0.946 0.930 0.845 0.966 0.862 0.923 0.800 
   4   (0.155) 0.329 0.054 0.070 0.155 0.034 0.138 0.077 0.200 

Locus 322 : 
2 alleles
6.5% missing data
   1   (0.255) 0.333 0.093 0.201 0.255 0.446 0.228 0.177 0.302 
   3   (0.745) 0.667 0.907 0.799 0.745 0.554 0.772 0.823 0.698 

Locus 323 : 
2 alleles
18.8% missing data
   3   (0.930) 0.725 0.982 0.977 0.929 0.979 0.984 0.985 0.888 
   1   (0.070) 0.275 0.018 0.023 0.071 0.021 0.016 0.015 0.112 

Locus 324 : 
2 alleles
3.6% missing data
   3   (0.800) 0.975 0.747 0.748 0.800 0.115 0.766 0.878 0.932 
   1   (0.200) 0.025 0.253 0.252 0.200 0.885 0.234 0.122 0.068 

Locus 325 : 
2 alleles
14.5% missing data
   1   (0.867) 0.959 0.905 0.910 0.867 0.960 0.897 0.880 0.860 
   3   (0.133) 0.041 0.095 0.090 0.133 0.040 0.103 0.120 0.140 

Locus 326 : 
2 alleles
13.8% missing data
   4   (0.591) 0.167 0.156 0.603 0.591 0.503 0.711 0.418 0.612 
   2   (0.409) 0.833 0.844 0.397 0.409 0.497 0.289 0.582 0.388 

Locus 327 : 
2 alleles
5.8% missing data
   1   (0.142) 0.036 0.383 0.124 0.142 0.023 0.107 0.088 0.090 
   3   (0.858) 0.964 0.617 0.876 0.858 0.977 0.893 0.912 0.910 

Locus 328 : 
2 alleles
0.7% missing data
   4   (0.881) 0.955 0.975 0.927 0.881 0.981 0.922 0.862 0.861 
   2   (0.119) 0.045 0.025 0.073 0.119 0.019 0.078 0.138 0.139 

Locus 329 : 
2 alleles
5.1% missing data
   4   (0.353) 0.463 0.096 0.404 0.353 0.373 0.381 0.364 0.276 
   2   (0.647) 0.537 0.904 0.596 0.647 0.627 0.619 0.636 0.724 

Locus 330 : 
2 alleles
3.6% missing data
   3   (0.913) 0.975 0.974 0.976 0.912 0.958 0.973 0.975 0.794 
   1   (0.087) 0.025 0.026 0.024 0.088 0.042 0.027 0.025 0.206 

Locus 331 : 
2 alleles
15.2% missing data
   4   (0.917) 0.973 0.969 0.972 0.917 0.742 0.981 0.978 0.765 
   2   (0.083) 0.027 0.031 0.028 0.083 0.258 0.019 0.022 0.235 

Locus 332 : 
2 alleles
6.5% missing data
   1   (0.306) 0.420 0.093 0.263 0.306 0.864 0.215 0.155 0.401 
   3   (0.694) 0.580 0.907 0.737 0.694 0.136 0.785 0.845 0.599 

Locus 333 : 
2 alleles
5.1% missing data
   4   (0.912) 0.990 0.972 0.864 0.912 0.977 0.931 0.917 0.963 
   1   (0.088) 0.010 0.028 0.136 0.088 0.023 0.069 0.083 0.037 

Locus 334 : 
2 alleles
2.2% missing data
   1   (0.902) 0.144 0.979 0.932 0.902 0.965 0.942 0.958 0.943 
   3   (0.098) 0.856 0.021 0.068 0.098 0.035 0.058 0.042 0.057 

Locus 335 : 
2 alleles
15.9% missing data
   1   (0.896) 0.967 0.875 0.905 0.896 0.994 0.879 0.962 0.967 
   2   (0.104) 0.033 0.125 0.095 0.104 0.006 0.121 0.038 0.033 

Locus 336 : 
2 alleles
15.9% missing data
   4   (0.922) 0.985 0.977 0.900 0.922 0.936 0.942 0.954 0.967 
   1   (0.078) 0.015 0.023 0.100 0.078 0.064 0.058 0.046 0.033 

Locus 337 : 
2 alleles
13.0% missing data
   2   (0.566) 0.929 0.738 0.535 0.565 0.565 0.578 0.503 0.578 
   4   (0.434) 0.071 0.262 0.465 0.435 0.435 0.422 0.497 0.422 

Locus 338 : 
2 alleles
13.8% missing data
   3   (0.855) 0.940 0.859 0.854 0.855 0.978 0.923 0.945 0.825 
   1   (0.145) 0.060 0.141 0.146 0.145 0.022 0.077 0.055 0.175 

Locus 339 : 
2 alleles
5.1% missing data
   1   (0.677) 0.931 0.301 0.736 0.678 0.651 0.793 0.490 0.592 
   3   (0.323) 0.069 0.699 0.264 0.322 0.349 0.207 0.510 0.408 

Locus 340 : 
2 alleles
1.4% missing data
   4   (0.908) 0.985 0.973 0.891 0.908 0.756 0.950 0.866 0.945 
   2   (0.092) 0.015 0.027 0.109 0.092 0.244 0.050 0.134 0.055 

Locus 341 : 
2 alleles
13.0% missing data
   4   (0.889) 0.946 0.975 0.912 0.890 0.985 0.896 0.864 0.924 
   1   (0.111) 0.054 0.025 0.088 0.110 0.015 0.104 0.136 0.076 

Locus 342 : 
2 alleles
6.5% missing data
   2   (0.765) 0.926 0.561 0.720 0.766 0.974 0.824 0.721 0.788 
   3   (0.235) 0.074 0.439 0.280 0.234 0.026 0.176 0.279 0.212 

Locus 343 : 
2 alleles
10.1% missing data
   2   (0.834) 0.946 0.955 0.811 0.834 0.870 0.844 0.897 0.859 
   4   (0.166) 0.054 0.045 0.189 0.166 0.130 0.156 0.103 0.141 

Locus 344 : 
2 alleles
11.6% missing data
   1   (0.916) 0.942 0.974 0.934 0.917 0.883 0.957 0.902 0.923 
   3   (0.084) 0.058 0.026 0.066 0.083 0.117 0.043 0.098 0.077 

Locus 345 : 
2 alleles
15.9% missing data
   4   (0.850) 0.975 0.818 0.898 0.850 0.971 0.887 0.883 0.831 
   2   (0.150) 0.025 0.182 0.102 0.150 0.029 0.113 0.117 0.169 

Locus 346 : 
2 alleles
5.8% missing data
   2   (0.897) 0.946 0.950 0.900 0.897 0.986 0.915 0.947 0.945 
   4   (0.103) 0.054 0.050 0.100 0.103 0.014 0.085 0.053 0.055 

Locus 347 : 
2 alleles
5.8% missing data
   2   (0.914) 0.920 0.980 0.960 0.913 0.962 0.916 0.955 0.947 
   4   (0.086) 0.080 0.020 0.040 0.087 0.038 0.084 0.045 0.053 

Locus 348 : 
2 alleles
1.4% missing data
   3   (0.881) 0.971 0.968 0.887 0.881 0.972 0.881 0.884 0.923 
   2   (0.119) 0.029 0.032 0.113 0.119 0.028 0.119 0.116 0.077 

Locus 349 : 
2 alleles
4.3% missing data
   4   (0.936) 0.989 0.952 0.968 0.936 0.968 0.985 0.977 0.891 
   2   (0.064) 0.011 0.048 0.032 0.064 0.032 0.015 0.023 0.109 

Locus 350 : 
2 alleles
5.1% missing data
   1   (0.914) 0.956 0.981 0.852 0.914 0.980 0.916 0.953 0.971 
   3   (0.086) 0.044 0.019 0.148 0.086 0.020 0.084 0.047 0.029 

Locus 351 : 
2 alleles
14.5% missing data
   1   (0.599) 0.904 0.232 0.582 0.599 0.642 0.638 0.694 0.593 
   3   (0.401) 0.096 0.768 0.418 0.401 0.358 0.362 0.306 0.407 

Locus 352 : 
2 alleles
2.2% missing data
   3   (0.912) 0.910 0.974 0.908 0.912 0.974 0.933 0.934 0.958 
   1   (0.088) 0.090 0.026 0.092 0.088 0.026 0.067 0.066 0.042 

Locus 353 : 
2 alleles
2.2% missing data
   3   (0.862) 0.983 0.972 0.844 0.862 0.980 0.843 0.857 0.923 
   1   (0.138) 0.017 0.028 0.156 0.138 0.020 0.157 0.143 0.077 

Locus 354 : 
2 alleles
0.7% missing data
   2   (0.897) 0.925 0.982 0.941 0.896 0.990 0.879 0.928 0.946 
   4   (0.103) 0.075 0.018 0.059 0.104 0.010 0.121 0.072 0.054 

Locus 355 : 
2 alleles
13.8% missing data
   3   (0.893) 0.973 0.968 0.915 0.893 0.906 0.923 0.922 0.908 
   1   (0.107) 0.027 0.032 0.085 0.107 0.094 0.077 0.078 0.092 

Locus 356 : 
2 alleles
11.6% missing data
   2   (0.928) 0.986 0.964 0.926 0.929 0.963 0.944 0.925 0.972 
   4   (0.072) 0.014 0.036 0.074 0.071 0.037 0.056 0.075 0.028 

Locus 357 : 
2 alleles
3.6% missing data
   4   (0.896) 0.909 0.965 0.924 0.895 0.991 0.974 0.954 0.763 
   2   (0.104) 0.091 0.035 0.076 0.105 0.009 0.026 0.046 0.237 

Locus 358 : 
2 alleles
5.8% missing data
   2   (0.761) 0.928 0.881 0.746 0.761 0.843 0.843 0.875 0.676 
   4   (0.239) 0.072 0.119 0.254 0.239 0.157 0.157 0.125 0.324 

Locus 359 : 
2 alleles
1.4% missing data
   3   (0.916) 0.700 0.982 0.856 0.916 0.992 0.925 0.908 0.978 
   1   (0.084) 0.300 0.018 0.144 0.084 0.008 0.075 0.092 0.022 

Locus 360 : 
2 alleles
2.9% missing data
   3   (0.906) 0.166 0.980 0.915 0.906 0.964 0.924 0.966 0.963 
   1   (0.094) 0.834 0.020 0.085 0.094 0.036 0.076 0.034 0.037 

Locus 361 : 
2 alleles
5.1% missing data
   1   (0.381) 0.096 0.826 0.426 0.381 0.411 0.385 0.458 0.292 
   3   (0.619) 0.904 0.174 0.574 0.619 0.589 0.615 0.542 0.708 

Locus 362 : 
2 alleles
4.3% missing data
   1   (0.881) 0.979 0.736 0.882 0.881 0.981 0.945 0.904 0.920 
   2   (0.119) 0.021 0.264 0.118 0.119 0.019 0.055 0.096 0.080 

Locus 363 : 
2 alleles
4.3% missing data
   3   (0.925) 0.983 0.961 0.975 0.925 0.947 0.975 0.982 0.873 
   1   (0.075) 0.017 0.039 0.025 0.075 0.053 0.025 0.018 0.127 

Locus 364 : 
2 alleles
11.6% missing data
   2   (0.892) 0.538 0.896 0.949 0.891 0.984 0.932 0.965 0.913 
   4   (0.108) 0.462 0.104 0.051 0.109 0.016 0.068 0.035 0.087 

Locus 365 : 
2 alleles
2.9% missing data
   1   (0.828) 0.918 0.962 0.835 0.828 0.978 0.845 0.656 0.830 
   3   (0.172) 0.082 0.038 0.165 0.172 0.022 0.155 0.344 0.170 

Locus 366 : 
2 alleles
5.1% missing data
   4   (0.480) 0.348 0.498 0.482 0.480 0.439 0.485 0.376 0.449 
   2   (0.520) 0.652 0.502 0.518 0.520 0.561 0.515 0.624 0.551 

Locus 367 : 
2 alleles
9.4% missing data
   2   (0.923) 0.992 0.988 0.917 0.923 0.996 0.929 0.782 0.975 
   3   (0.077) 0.008 0.012 0.083 0.077 0.004 0.071 0.218 0.025 

Locus 368 : 
2 alleles
6.5% missing data
   2   (0.496) 0.862 0.837 0.518 0.496 0.067 0.440 0.582 0.482 
   4   (0.504) 0.138 0.163 0.482 0.504 0.933 0.560 0.418 0.518 

Locus 369 : 
2 alleles
5.8% missing data
   4   (0.917) 0.982 0.967 0.947 0.917 0.965 0.974 0.968 0.859 
   1   (0.083) 0.018 0.033 0.053 0.083 0.035 0.026 0.032 0.141 

Locus 370 : 
2 alleles
5.8% missing data
   2   (0.229) 0.094 0.062 0.172 0.229 0.025 0.229 0.113 0.270 
   4   (0.771) 0.906 0.938 0.828 0.771 0.975 0.771 0.887 0.730 

Locus 371 : 
2 alleles
1.4% missing data
   1   (0.870) 0.685 0.960 0.916 0.871 0.976 0.876 0.861 0.888 
   3   (0.130) 0.315 0.040 0.084 0.129 0.024 0.124 0.139 0.112 

Locus 372 : 
2 alleles
0.7% missing data
   1   (0.305) 0.075 0.091 0.291 0.305 0.041 0.383 0.185 0.275 
   3   (0.695) 0.925 0.909 0.709 0.695 0.959 0.617 0.815 0.725 

Locus 373 : 
2 alleles
2.2% missing data
   4   (0.933) 0.993 0.991 0.908 0.933 0.992 0.928 0.967 0.985 
   2   (0.067) 0.007 0.009 0.092 0.067 0.008 0.072 0.033 0.015 

Locus 374 : 
2 alleles
19.6% missing data
   2   (0.634) 0.591 0.767 0.499 0.635 0.680 0.611 0.577 0.725 
   4   (0.366) 0.409 0.233 0.501 0.365 0.320 0.389 0.423 0.275 

Locus 375 : 
2 alleles
15.9% missing data
   2   (0.915) 0.983 0.932 0.938 0.915 0.994 0.920 0.892 0.955 
   4   (0.085) 0.017 0.068 0.062 0.085 0.006 0.080 0.108 0.045 

Locus 376 : 
2 alleles
2.2% missing data
   2   (0.874) 0.941 0.962 0.926 0.875 0.106 0.946 0.906 0.830 
   3   (0.126) 0.059 0.038 0.074 0.125 0.894 0.054 0.094 0.170 

Locus 377 : 
2 alleles
4.3% missing data
   1   (0.561) 0.311 0.763 0.510 0.561 0.516 0.618 0.280 0.538 
   3   (0.439) 0.689 0.237 0.490 0.439 0.484 0.382 0.720 0.462 

Locus 378 : 
2 alleles
15.9% missing data
   2   (0.194) 0.138 0.034 0.242 0.195 0.020 0.370 0.316 0.063 
   4   (0.806) 0.862 0.966 0.758 0.805 0.980 0.630 0.684 0.937 

Locus 379 : 
2 alleles
14.5% missing data
   2   (0.665) 0.624 0.547 0.723 0.666 0.951 0.664 0.676 0.661 
   4   (0.335) 0.376 0.453 0.277 0.334 0.049 0.336 0.324 0.339 

Locus 380 : 
2 alleles
2.9% missing data
   2   (0.899) 0.973 0.968 0.948 0.900 0.984 0.948 0.973 0.840 
   4   (0.101) 0.027 0.032 0.052 0.100 0.016 0.052 0.027 0.160 

Locus 381 : 
2 alleles
7.2% missing data
   4   (0.867) 0.876 0.883 0.844 0.867 0.769 0.913 0.937 0.899 
   2   (0.133) 0.124 0.117 0.156 0.133 0.231 0.087 0.063 0.101 

Locus 382 : 
2 alleles
5.8% missing data
   4   (0.896) 0.973 0.667 0.913 0.896 0.983 0.945 0.929 0.941 
   2   (0.104) 0.027 0.333 0.087 0.104 0.017 0.055 0.071 0.059 

Locus 383 : 
2 alleles
14.5% missing data
   1   (0.274) 0.151 0.074 0.218 0.274 0.241 0.449 0.246 0.170 
   3   (0.726) 0.849 0.926 0.782 0.726 0.759 0.551 0.754 0.830 

Locus 384 : 
2 alleles
8.7% missing data
   1   (0.879) 0.728 0.959 0.913 0.879 0.987 0.896 0.896 0.893 
   3   (0.121) 0.272 0.041 0.087 0.121 0.013 0.104 0.104 0.107 

Locus 385 : 
2 alleles
10.9% missing data
   2   (0.897) 0.711 0.930 0.934 0.898 0.945 0.931 0.953 0.923 
   4   (0.103) 0.289 0.070 0.066 0.102 0.055 0.069 0.047 0.077 

Locus 386 : 
2 alleles
11.6% missing data
   2   (0.869) 0.871 0.920 0.914 0.869 0.984 0.898 0.933 0.869 
   1   (0.131) 0.129 0.080 0.086 0.131 0.016 0.102 0.067 0.131 

Locus 387 : 
2 alleles
7.2% missing data
   2   (0.812) 0.756 0.878 0.877 0.812 0.818 0.890 0.861 0.728 
   3   (0.188) 0.244 0.122 0.123 0.188 0.182 0.110 0.139 0.272 

Locus 388 : 
2 alleles
6.5% missing data
   3   (0.810) 0.888 0.688 0.795 0.809 0.858 0.850 0.807 0.877 
   1   (0.190) 0.112 0.312 0.205 0.191 0.142 0.150 0.193 0.123 

Locus 389 : 
2 alleles
4.3% missing data
   1   (0.794) 0.816 0.915 0.804 0.794 0.087 0.782 0.811 0.870 
   3   (0.206) 0.184 0.085 0.196 0.206 0.913 0.218 0.189 0.130 

Locus 390 : 
2 alleles
15.9% missing data
   1   (0.694) 0.740 0.762 0.612 0.695 0.934 0.643 0.675 0.781 
   3   (0.306) 0.260 0.238 0.388 0.305 0.066 0.357 0.325 0.219 

Locus 391 : 
2 alleles
4.3% missing data
   4   (0.748) 0.943 0.564 0.776 0.748 0.970 0.801 0.831 0.736 
   2   (0.252) 0.057 0.436 0.224 0.252 0.030 0.199 0.169 0.264 

Locus 392 : 
2 alleles
15.9% missing data
   3   (0.947) 0.989 0.698 0.987 0.947 0.839 0.989 0.981 0.935 
   1   (0.053) 0.011 0.302 0.013 0.053 0.161 0.011 0.019 0.065 

Locus 393 : 
2 alleles
15.2% missing data
   3   (0.895) 0.911 0.969 0.917 0.894 0.990 0.935 0.948 0.899 
   1   (0.105) 0.089 0.031 0.083 0.106 0.010 0.065 0.052 0.101 

Locus 394 : 
2 alleles
10.1% missing data
   2   (0.885) 0.966 0.957 0.877 0.885 0.835 0.935 0.906 0.893 
   4   (0.115) 0.034 0.043 0.123 0.115 0.165 0.065 0.094 0.107 

Locus 395 : 
2 alleles
11.6% missing data
   2   (0.296) 0.274 0.595 0.319 0.295 0.244 0.245 0.309 0.244 
   4   (0.704) 0.726 0.405 0.681 0.705 0.756 0.755 0.691 0.756 

Locus 396 : 
2 alleles
12.3% missing data
   3   (0.788) 0.949 0.552 0.835 0.787 0.829 0.890 0.882 0.750 
   1   (0.212) 0.051 0.448 0.165 0.213 0.171 0.110 0.118 0.250 

Locus 397 : 
2 alleles
6.5% missing data
   2   (0.533) 0.882 0.468 0.528 0.533 0.864 0.609 0.495 0.439 
   3   (0.467) 0.118 0.532 0.472 0.467 0.136 0.391 0.505 0.561 

Locus 398 : 
2 alleles
11.6% missing data
   2   (0.506) 0.115 0.882 0.422 0.506 0.492 0.445 0.323 0.626 
   4   (0.494) 0.885 0.118 0.578 0.494 0.508 0.555 0.677 0.374 

Locus 399 : 
2 alleles
2.9% missing data
   3   (0.911) 0.960 0.967 0.929 0.911 0.970 0.916 0.935 0.958 
   1   (0.089) 0.040 0.033 0.071 0.089 0.030 0.084 0.065 0.042 

Locus 400 : 
2 alleles
5.1% missing data
   1   (0.711) 0.760 0.925 0.706 0.710 0.783 0.764 0.465 0.705 
   3   (0.289) 0.240 0.075 0.294 0.290 0.217 0.236 0.535 0.295 

Locus 401 : 
2 alleles
13.0% missing data
   1   (0.840) 0.877 0.964 0.820 0.840 0.872 0.836 0.722 0.903 
   2   (0.160) 0.123 0.036 0.180 0.160 0.128 0.164 0.278 0.097 

Locus 402 : 
2 alleles
5.1% missing data
   2   (0.788) 0.625 0.514 0.832 0.788 0.738 0.902 0.781 0.766 
   4   (0.212) 0.375 0.486 0.168 0.212 0.262 0.098 0.219 0.234 

Locus 403 : 
2 alleles
3.6% missing data
   4   (0.832) 0.466 0.949 0.858 0.832 0.405 0.907 0.845 0.829 
   2   (0.168) 0.534 0.051 0.142 0.168 0.595 0.093 0.155 0.171 

Locus 404 : 
2 alleles
12.3% missing data
   2   (0.853) 0.837 0.680 0.909 0.853 0.822 0.901 0.933 0.863 
   4   (0.147) 0.163 0.320 0.091 0.147 0.178 0.099 0.067 0.137 

Locus 405 : 
2 alleles
2.2% missing data
   2   (0.753) 0.607 0.558 0.709 0.753 0.970 0.812 0.862 0.780 
   3   (0.247) 0.393 0.442 0.291 0.247 0.030 0.188 0.138 0.220 

Locus 406 : 
2 alleles
11.6% missing data
   2   (0.905) 0.846 0.960 0.951 0.905 0.918 0.965 0.970 0.866 
   4   (0.095) 0.154 0.040 0.049 0.095 0.082 0.035 0.030 0.134 

Locus 407 : 
2 alleles
3.6% missing data
   2   (0.824) 0.961 0.964 0.764 0.824 0.977 0.786 0.702 0.911 
   4   (0.176) 0.039 0.036 0.236 0.176 0.023 0.214 0.298 0.089 

Locus 408 : 
2 alleles
13.0% missing data
   2   (0.869) 0.871 0.963 0.878 0.869 0.895 0.930 0.952 0.845 
   4   (0.131) 0.129 0.037 0.122 0.131 0.105 0.070 0.048 0.155 

Locus 409 : 
2 alleles
2.2% missing data
   2   (0.111) 0.012 0.016 0.139 0.111 0.013 0.212 0.086 0.029 
   4   (0.889) 0.988 0.984 0.861 0.889 0.987 0.788 0.914 0.971 

Locus 410 : 
2 alleles
5.1% missing data
   2   (0.917) 0.920 0.975 0.944 0.917 0.975 0.960 0.972 0.918 
   4   (0.083) 0.080 0.025 0.056 0.083 0.025 0.040 0.028 0.082 

Locus 411 : 
2 alleles
18.1% missing data
   2   (0.861) 0.885 0.960 0.866 0.860 0.982 0.894 0.868 0.902 
   4   (0.139) 0.115 0.040 0.134 0.140 0.018 0.106 0.132 0.098 

Locus 412 : 
2 alleles
14.5% missing data
   1   (0.892) 0.958 0.916 0.890 0.892 0.986 0.876 0.941 0.956 
   2   (0.108) 0.042 0.084 0.110 0.108 0.014 0.124 0.059 0.044 

Locus 413 : 
2 alleles
14.5% missing data
   1   (0.938) 0.985 0.993 0.932 0.938 0.997 0.888 0.903 0.990 
   3   (0.062) 0.015 0.007 0.068 0.062 0.003 0.112 0.097 0.010 

Locus 414 : 
2 alleles
13.0% missing data
   4   (0.900) 0.966 0.974 0.903 0.900 0.947 0.901 0.940 0.957 
   2   (0.100) 0.034 0.026 0.097 0.100 0.053 0.099 0.060 0.043 

Locus 415 : 
2 alleles
3.6% missing data
   1   (0.127) 0.031 0.029 0.081 0.127 0.079 0.127 0.180 0.090 
   3   (0.873) 0.969 0.971 0.919 0.873 0.921 0.873 0.820 0.910 

Locus 416 : 
2 alleles
3.6% missing data
   3   (0.864) 0.971 0.956 0.894 0.864 0.981 0.842 0.949 0.905 
   1   (0.136) 0.029 0.044 0.106 0.136 0.019 0.158 0.051 0.095 

Locus 417 : 
2 alleles
10.1% missing data
   3   (0.908) 0.985 0.982 0.919 0.907 0.992 0.932 0.958 0.942 
   4   (0.092) 0.015 0.018 0.081 0.093 0.008 0.068 0.042 0.058 

Locus 418 : 
2 alleles
5.1% missing data
   2   (0.781) 0.923 0.919 0.779 0.781 0.886 0.808 0.831 0.803 
   4   (0.219) 0.077 0.081 0.221 0.219 0.114 0.192 0.169 0.197 

Locus 419 : 
2 alleles
2.9% missing data
   3   (0.733) 0.641 0.917 0.730 0.733 0.863 0.728 0.644 0.768 
   4   (0.267) 0.359 0.083 0.270 0.267 0.137 0.272 0.356 0.232 

Locus 420 : 
2 alleles
13.8% missing data
   1   (0.262) 0.046 0.302 0.288 0.262 0.514 0.188 0.313 0.251 
   4   (0.738) 0.954 0.698 0.712 0.738 0.486 0.812 0.687 0.749 

Locus 421 : 
2 alleles
11.6% missing data
   2   (0.935) 0.985 0.993 0.867 0.936 0.997 0.904 0.847 0.990 
   4   (0.065) 0.015 0.007 0.133 0.064 0.003 0.096 0.153 0.010 

Locus 422 : 
2 alleles
5.1% missing data
   2   (0.861) 0.981 0.456 0.816 0.861 0.974 0.872 0.890 0.955 
   4   (0.139) 0.019 0.544 0.184 0.139 0.026 0.128 0.110 0.045 

Locus 423 : 
2 alleles
14.5% missing data
   3   (0.628) 0.317 0.271 0.701 0.628 0.931 0.736 0.611 0.545 
   2   (0.372) 0.683 0.729 0.299 0.372 0.069 0.264 0.389 0.455 

Locus 424 : 
2 alleles
13.0% missing data
   2   (0.883) 0.931 0.972 0.904 0.883 0.936 0.935 0.926 0.886 
   4   (0.117) 0.069 0.028 0.096 0.117 0.064 0.065 0.074 0.114 

Locus 425 : 
2 alleles
2.9% missing data
   2   (0.885) 0.784 0.947 0.941 0.885 0.806 0.957 0.949 0.781 
   4   (0.115) 0.216 0.053 0.059 0.115 0.194 0.043 0.051 0.219 

Locus 426 : 
2 alleles
5.8% missing data
   3   (0.830) 0.973 0.965 0.760 0.830 0.932 0.767 0.650 0.936 
   2   (0.170) 0.027 0.035 0.240 0.170 0.068 0.233 0.350 0.064 

Locus 427 : 
2 alleles
18.8% missing data
   4   (0.893) 0.885 0.976 0.914 0.893 0.994 0.900 0.944 0.926 
   2   (0.107) 0.115 0.024 0.086 0.107 0.006 0.100 0.056 0.074 

Locus 428 : 
2 alleles
5.8% missing data
   2   (0.927) 0.983 0.976 0.951 0.927 0.989 0.973 0.969 0.915 
   4   (0.073) 0.017 0.024 0.049 0.073 0.011 0.027 0.031 0.085 

Locus 429 : 
2 alleles
15.2% missing data
   2   (0.744) 0.553 0.840 0.811 0.744 0.965 0.694 0.759 0.764 
   3   (0.256) 0.447 0.160 0.189 0.256 0.035 0.306 0.241 0.236 

Locus 430 : 
2 alleles
4.3% missing data
   4   (0.797) 0.933 0.631 0.813 0.797 0.927 0.821 0.857 0.840 
   2   (0.203) 0.067 0.369 0.187 0.203 0.073 0.179 0.143 0.160 

Locus 431 : 
2 alleles
2.9% missing data
   1   (0.359) 0.863 0.430 0.239 0.359 0.333 0.327 0.202 0.426 
   3   (0.641) 0.137 0.570 0.761 0.641 0.667 0.673 0.798 0.574 

Locus 432 : 
2 alleles
0.7% missing data
   1   (0.482) 0.128 0.822 0.478 0.483 0.047 0.485 0.451 0.456 
   4   (0.518) 0.872 0.178 0.522 0.517 0.953 0.515 0.549 0.544 

Locus 433 : 
2 alleles
13.8% missing data
   2   (0.831) 0.970 0.950 0.729 0.830 0.826 0.846 0.884 0.897 
   4   (0.169) 0.030 0.050 0.271 0.170 0.174 0.154 0.116 0.103 

Locus 434 : 
2 alleles
14.5% missing data
   3   (0.751) 0.950 0.551 0.731 0.751 0.810 0.800 0.751 0.803 
   2   (0.249) 0.050 0.449 0.269 0.249 0.190 0.200 0.249 0.197 

Locus 435 : 
2 alleles
3.6% missing data
   4   (0.807) 0.966 0.930 0.799 0.807 0.867 0.796 0.833 0.875 
   2   (0.193) 0.034 0.070 0.201 0.193 0.133 0.204 0.167 0.125 

Locus 436 : 
2 alleles
8.0% missing data
   4   (0.770) 0.951 0.946 0.796 0.770 0.412 0.769 0.739 0.779 
   2   (0.230) 0.049 0.054 0.204 0.230 0.588 0.231 0.261 0.221 

Locus 437 : 
2 alleles
2.9% missing data
   1   (0.918) 0.964 0.970 0.949 0.918 0.993 0.960 0.978 0.915 
   3   (0.082) 0.036 0.030 0.051 0.082 0.007 0.040 0.022 0.085 

Locus 438 : 
2 alleles
5.1% missing data
   2   (0.932) 0.991 0.993 0.908 0.932 0.988 0.860 0.955 0.991 
   4   (0.068) 0.009 0.007 0.092 0.068 0.012 0.140 0.045 0.009 

Locus 439 : 
2 alleles
2.2% missing data
   3   (0.910) 0.922 0.985 0.923 0.910 0.990 0.910 0.922 0.954 
   4   (0.090) 0.078 0.015 0.077 0.090 0.010 0.090 0.078 0.046 

Locus 440 : 
2 alleles
3.6% missing data
   3   (0.830) 0.851 0.933 0.851 0.831 0.974 0.767 0.857 0.887 
   1   (0.170) 0.149 0.067 0.149 0.169 0.026 0.233 0.143 0.113 

Locus 441 : 
2 alleles
1.4% missing data
   2   (0.895) 0.917 0.597 0.932 0.895 0.765 0.941 0.906 0.942 
   4   (0.105) 0.083 0.403 0.068 0.105 0.235 0.059 0.094 0.058 

Locus 442 : 
2 alleles
6.5% missing data
   3   (0.869) 0.976 0.977 0.905 0.868 0.989 0.798 0.955 0.939 
   1   (0.131) 0.024 0.023 0.095 0.132 0.011 0.202 0.045 0.061 

Locus 443 : 
2 alleles
2.2% missing data
   4   (0.695) 0.900 0.847 0.677 0.694 0.946 0.696 0.856 0.708 
   2   (0.305) 0.100 0.153 0.323 0.306 0.054 0.304 0.144 0.292 

Locus 444 : 
2 alleles
3.6% missing data
   3   (0.870) 0.974 0.925 0.901 0.870 0.481 0.893 0.877 0.921 
   2   (0.130) 0.026 0.075 0.099 0.130 0.519 0.107 0.123 0.079 

Locus 445 : 
2 alleles
13.8% missing data
   3   (0.422) 0.250 0.126 0.493 0.423 0.131 0.389 0.607 0.422 
   1   (0.578) 0.750 0.874 0.507 0.577 0.869 0.611 0.393 0.578 

Locus 446 : 
2 alleles
4.3% missing data
   1   (0.237) 0.057 0.063 0.270 0.236 0.172 0.244 0.471 0.197 
   3   (0.763) 0.943 0.937 0.730 0.764 0.828 0.756 0.529 0.803 

Locus 447 : 
2 alleles
5.1% missing data
   3   (0.713) 0.720 0.801 0.783 0.712 0.962 0.703 0.831 0.685 
   2   (0.287) 0.280 0.199 0.217 0.288 0.038 0.297 0.169 0.315 

Locus 448 : 
2 alleles
12.3% missing data
   1   (0.080) 0.042 0.016 0.104 0.080 0.024 0.096 0.057 0.021 
   3   (0.920) 0.958 0.984 0.896 0.920 0.976 0.904 0.943 0.979 

Locus 449 : 
2 alleles
5.1% missing data
   2   (0.418) 0.602 0.506 0.428 0.418 0.507 0.263 0.313 0.523 
   4   (0.582) 0.398 0.494 0.572 0.582 0.493 0.737 0.687 0.477 

Locus 450 : 
2 alleles
13.0% missing data
   2   (0.850) 0.643 0.955 0.910 0.850 0.975 0.923 0.940 0.688 
   4   (0.150) 0.357 0.045 0.090 0.150 0.025 0.077 0.060 0.312 

Locus 451 : 
2 alleles
2.9% missing data
   2   (0.826) 0.784 0.919 0.844 0.826 0.984 0.865 0.903 0.789 
   4   (0.174) 0.216 0.081 0.156 0.174 0.016 0.135 0.097 0.211 

Locus 452 : 
2 alleles
2.2% missing data
   2   (0.622) 0.906 0.706 0.635 0.622 0.927 0.636 0.512 0.597 
   4   (0.378) 0.094 0.294 0.365 0.378 0.073 0.364 0.488 0.403 

Locus 453 : 
2 alleles
8.0% missing data
   4   (0.340) 0.212 0.087 0.291 0.341 0.543 0.415 0.360 0.261 
   2   (0.660) 0.788 0.913 0.709 0.659 0.457 0.585 0.640 0.739 

Locus 454 : 
2 alleles
2.9% missing data
   4   (0.922) 0.988 0.978 0.950 0.922 0.972 0.924 0.969 0.967 
   2   (0.078) 0.012 0.022 0.050 0.078 0.028 0.076 0.031 0.033 

Locus 455 : 
2 alleles
11.6% missing data
   1   (0.912) 0.987 0.947 0.927 0.912 0.988 0.917 0.917 0.958 
   3   (0.088) 0.013 0.053 0.073 0.088 0.012 0.083 0.083 0.042 

Locus 456 : 
2 alleles
2.9% missing data
   4   (0.877) 0.966 0.940 0.864 0.877 0.961 0.934 0.880 0.877 
   2   (0.123) 0.034 0.060 0.136 0.123 0.039 0.066 0.120 0.123 

Locus 457 : 
2 alleles
11.6% missing data
   3   (0.916) 0.973 0.975 0.958 0.916 0.988 0.960 0.974 0.892 
   2   (0.084) 0.027 0.025 0.042 0.084 0.012 0.040 0.026 0.108 

Locus 458 : 
2 alleles
13.0% missing data
   1   (0.858) 0.976 0.716 0.899 0.858 0.901 0.859 0.928 0.919 
   3   (0.142) 0.024 0.284 0.101 0.142 0.099 0.141 0.072 0.081 

Locus 459 : 
2 alleles
12.3% missing data
   3   (0.940) 0.990 0.994 0.803 0.940 0.980 0.938 0.971 0.991 
   4   (0.060) 0.010 0.006 0.197 0.060 0.020 0.062 0.029 0.009 

Locus 460 : 
2 alleles
6.5% missing data
   1   (0.853) 0.212 0.861 0.890 0.853 0.920 0.909 0.931 0.879 
   3   (0.147) 0.788 0.139 0.110 0.147 0.080 0.091 0.069 0.121 

Locus 461 : 
2 alleles
7.2% missing data
   2   (0.762) 0.166 0.825 0.782 0.762 0.948 0.805 0.805 0.799 
   4   (0.238) 0.834 0.175 0.218 0.238 0.052 0.195 0.195 0.201 

Locus 462 : 
2 alleles
3.6% missing data
   2   (0.663) 0.663 0.905 0.720 0.663 0.245 0.641 0.682 0.685 
   4   (0.337) 0.337 0.095 0.280 0.337 0.755 0.359 0.318 0.315 

Locus 463 : 
2 alleles
8.0% missing data
   1   (0.690) 0.753 0.915 0.692 0.690 0.913 0.731 0.652 0.615 
   3   (0.310) 0.247 0.085 0.308 0.310 0.087 0.269 0.348 0.385 

Locus 464 : 
2 alleles
4.3% missing data
   3   (0.915) 0.980 0.980 0.947 0.915 0.987 0.950 0.957 0.924 
   1   (0.085) 0.020 0.020 0.053 0.085 0.013 0.050 0.043 0.076 

Locus 465 : 
2 alleles
15.9% missing data
   1   (0.917) 0.921 0.971 0.948 0.917 0.738 0.938 0.835 0.953 
   3   (0.083) 0.079 0.029 0.052 0.083 0.262 0.062 0.165 0.047 

Locus 466 : 
2 alleles
13.0% missing data
   3   (0.802) 0.779 0.898 0.812 0.802 0.967 0.796 0.904 0.841 
   1   (0.198) 0.221 0.102 0.188 0.198 0.033 0.204 0.096 0.159 

Locus 467 : 
2 alleles
11.6% missing data
   1   (0.829) 0.968 0.950 0.721 0.829 0.631 0.849 0.504 0.910 
   3   (0.171) 0.032 0.050 0.279 0.171 0.369 0.151 0.496 0.090 

Locus 468 : 
2 alleles
3.6% missing data
   1   (0.178) 0.203 0.051 0.259 0.178 0.301 0.157 0.184 0.120 
   3   (0.822) 0.797 0.949 0.741 0.822 0.699 0.843 0.816 0.880 

Locus 469 : 
2 alleles
5.8% missing data
   2   (0.918) 0.983 0.967 0.956 0.918 0.965 0.949 0.929 0.934 
   4   (0.082) 0.017 0.033 0.044 0.082 0.035 0.051 0.071 0.066 

Locus 470 : 
2 alleles
5.1% missing data
   2   (0.376) 0.883 0.630 0.390 0.376 0.058 0.362 0.190 0.313 
   4   (0.624) 0.117 0.370 0.610 0.624 0.942 0.638 0.810 0.687 

Locus 471 : 
2 alleles
5.8% missing data
   2   (0.522) 0.153 0.284 0.567 0.522 0.925 0.530 0.633 0.521 
   4   (0.478) 0.847 0.716 0.433 0.478 0.075 0.470 0.367 0.479 

Locus 472 : 
2 alleles
3.6% missing data
   3   (0.862) 0.978 0.963 0.863 0.863 0.960 0.867 0.904 0.890 
   4   (0.138) 0.022 0.037 0.137 0.137 0.040 0.133 0.096 0.110 

Locus 473 : 
2 alleles
2.9% missing data
   4   (0.889) 0.968 0.966 0.910 0.888 0.982 0.924 0.950 0.902 
   2   (0.111) 0.032 0.034 0.090 0.112 0.018 0.076 0.050 0.098 

Locus 474 : 
2 alleles
15.2% missing data
   1   (0.486) 0.365 0.485 0.571 0.486 0.485 0.480 0.627 0.411 
   3   (0.514) 0.635 0.515 0.429 0.514 0.515 0.520 0.373 0.589 

Locus 475 : 
2 alleles
11.6% missing data
   3   (0.887) 0.979 0.970 0.931 0.887 0.886 0.933 0.865 0.869 
   1   (0.113) 0.021 0.030 0.069 0.113 0.114 0.067 0.135 0.131 

Locus 476 : 
2 alleles
13.0% missing data
   4   (0.912) 0.993 0.991 0.762 0.913 0.973 0.855 0.851 0.986 
   2   (0.088) 0.007 0.009 0.238 0.087 0.027 0.145 0.149 0.014 

Locus 477 : 
2 alleles
15.2% missing data
   2   (0.186) 0.047 0.055 0.147 0.186 0.029 0.141 0.087 0.250 
   4   (0.814) 0.953 0.945 0.853 0.814 0.971 0.859 0.913 0.750 

Locus 478 : 
2 alleles
6.5% missing data
   4   (0.946) 0.996 0.995 0.920 0.946 0.997 0.894 0.973 0.993 
   2   (0.054) 0.004 0.005 0.080 0.054 0.003 0.106 0.027 0.007 

Locus 479 : 
2 alleles
11.6% missing data
   1   (0.864) 0.972 0.967 0.899 0.863 0.894 0.893 0.901 0.893 
   4   (0.136) 0.028 0.033 0.101 0.137 0.106 0.107 0.099 0.107 

Locus 480 : 
2 alleles
4.3% missing data
   1   (0.284) 0.168 0.202 0.290 0.283 0.928 0.514 0.219 0.086 
   3   (0.716) 0.832 0.798 0.710 0.717 0.072 0.486 0.781 0.914 

Locus 481 : 
2 alleles
2.2% missing data
   3   (0.898) 0.962 0.982 0.927 0.899 0.987 0.932 0.912 0.882 
   4   (0.102) 0.038 0.018 0.073 0.101 0.013 0.068 0.088 0.118 

Locus 482 : 
2 alleles
0.7% missing data
   2   (0.138) 0.035 0.057 0.090 0.138 0.028 0.098 0.036 0.190 
   4   (0.862) 0.965 0.943 0.910 0.862 0.972 0.902 0.964 0.810 

Locus 483 : 
2 alleles
13.0% missing data
   4   (0.751) 0.956 0.548 0.827 0.751 0.800 0.781 0.841 0.745 
   2   (0.249) 0.044 0.452 0.173 0.249 0.200 0.219 0.159 0.255 

Locus 484 : 
2 alleles
12.3% missing data
   3   (0.910) 0.983 0.958 0.951 0.910 0.903 0.926 0.969 0.943 
   1   (0.090) 0.017 0.042 0.049 0.090 0.097 0.074 0.031 0.057 

Locus 485 : 
2 alleles
13.0% missing data
   3   (0.852) 0.941 0.952 0.904 0.852 0.865 0.869 0.904 0.865 
   1   (0.148) 0.059 0.048 0.096 0.148 0.135 0.131 0.096 0.135 

Locus 486 : 
2 alleles
3.6% missing data
   4   (0.923) 0.994 0.673 0.956 0.923 0.971 0.940 0.942 0.975 
   2   (0.077) 0.006 0.327 0.044 0.077 0.029 0.060 0.058 0.025 

Locus 487 : 
2 alleles
2.9% missing data
   2   (0.145) 0.236 0.043 0.100 0.145 0.021 0.080 0.059 0.248 
   3   (0.855) 0.764 0.957 0.900 0.855 0.979 0.920 0.941 0.752 

Locus 488 : 
2 alleles
5.8% missing data
   2   (0.831) 0.964 0.957 0.866 0.831 0.892 0.810 0.830 0.872 
   4   (0.169) 0.036 0.043 0.134 0.169 0.108 0.190 0.170 0.128 

Locus 489 : 
2 alleles
12.3% missing data
   1   (0.496) 0.906 0.531 0.369 0.496 0.501 0.463 0.369 0.608 
   3   (0.504) 0.094 0.469 0.631 0.504 0.499 0.537 0.631 0.392 

Locus 490 : 
2 alleles
3.6% missing data
   2   (0.896) 0.882 0.966 0.937 0.896 0.909 0.937 0.969 0.899 
   4   (0.104) 0.118 0.034 0.063 0.104 0.091 0.063 0.031 0.101 

Locus 491 : 
2 alleles
5.1% missing data
   3   (0.072) 0.007 0.011 0.102 0.071 0.012 0.080 0.047 0.017 
   1   (0.928) 0.993 0.989 0.898 0.929 0.988 0.920 0.953 0.983 

Locus 492 : 
2 alleles
1.4% missing data
   1   (0.906) 0.981 0.974 0.902 0.906 0.935 0.956 0.896 0.939 
   3   (0.094) 0.019 0.026 0.098 0.094 0.065 0.044 0.104 0.061 

Locus 493 : 
2 alleles
10.9% missing data
   2   (0.862) 0.958 0.930 0.865 0.862 0.945 0.880 0.849 0.904 
   4   (0.138) 0.042 0.070 0.135 0.138 0.055 0.120 0.151 0.096 

Locus 494 : 
2 alleles
2.9% missing data
   4   (0.851) 0.799 0.955 0.832 0.851 0.974 0.921 0.863 0.798 
   3   (0.149) 0.201 0.045 0.168 0.149 0.026 0.079 0.137 0.202 

Locus 495 : 
2 alleles
14.5% missing data
   2   (0.817) 0.884 0.257 0.894 0.817 0.970 0.880 0.914 0.787 
   4   (0.183) 0.116 0.743 0.106 0.183 0.030 0.120 0.086 0.213 

Locus 496 : 
2 alleles
2.9% missing data
   4   (0.863) 0.791 0.967 0.869 0.863 0.684 0.904 0.933 0.895 
   2   (0.137) 0.209 0.033 0.131 0.137 0.316 0.096 0.067 0.105 

Locus 497 : 
2 alleles
4.3% missing data
   1   (0.848) 0.897 0.963 0.850 0.847 0.961 0.841 0.885 0.914 
   3   (0.152) 0.103 0.037 0.150 0.153 0.039 0.159 0.115 0.086 

Locus 498 : 
2 alleles
12.3% missing data
   3   (0.890) 0.983 0.975 0.891 0.891 0.915 0.904 0.944 0.925 
   2   (0.110) 0.017 0.025 0.109 0.109 0.085 0.096 0.056 0.075 

Locus 499 : 
2 alleles
4.3% missing data
   4   (0.917) 0.984 0.969 0.963 0.917 0.416 0.966 0.972 0.922 
   2   (0.083) 0.016 0.031 0.037 0.083 0.584 0.034 0.028 0.078 

Locus 500 : 
2 alleles
15.2% missing data
   1   (0.855) 0.843 0.958 0.912 0.855 0.975 0.882 0.915 0.829 
   3   (0.145) 0.157 0.042 0.088 0.145 0.025 0.118 0.085 0.171 

Locus 501 : 
2 alleles
1.4% missing data
   1   (0.710) 0.189 0.926 0.786 0.710 0.960 0.675 0.760 0.715 
   2   (0.290) 0.811 0.074 0.214 0.290 0.040 0.325 0.240 0.285 

Locus 502 : 
2 alleles
10.9% missing data
   2   (0.946) 0.991 0.994 0.963 0.946 0.984 0.900 0.958 0.992 
   4   (0.054) 0.009 0.006 0.037 0.054 0.016 0.100 0.042 0.008 

Locus 503 : 
2 alleles
16.7% missing data
   4   (0.832) 0.960 0.943 0.857 0.832 0.969 0.886 0.849 0.806 
   3   (0.168) 0.040 0.057 0.143 0.168 0.031 0.114 0.151 0.194 

Locus 504 : 
2 alleles
6.5% missing data
   1   (0.800) 0.939 0.888 0.884 0.800 0.961 0.762 0.849 0.809 
   3   (0.200) 0.061 0.112 0.116 0.200 0.039 0.238 0.151 0.191 

Locus 505 : 
2 alleles
11.6% missing data
   1   (0.390) 0.287 0.454 0.401 0.389 0.408 0.487 0.424 0.271 
   3   (0.610) 0.713 0.546 0.599 0.611 0.592 0.513 0.576 0.729 

Locus 506 : 
2 alleles
3.6% missing data
   4   (0.909) 0.977 0.980 0.910 0.909 0.950 0.939 0.817 0.954 
   2   (0.091) 0.023 0.020 0.090 0.091 0.050 0.061 0.183 0.046 

Locus 507 : 
2 alleles
5.8% missing data
   4   (0.605) 0.388 0.247 0.527 0.606 0.654 0.700 0.625 0.646 
   1   (0.395) 0.612 0.753 0.473 0.394 0.346 0.300 0.375 0.354 

Locus 508 : 
2 alleles
18.1% missing data
   3   (0.914) 0.990 0.985 0.949 0.914 0.944 0.888 0.958 0.965 
   4   (0.086) 0.010 0.015 0.051 0.086 0.056 0.112 0.042 0.035 

Locus 509 : 
2 alleles
17.4% missing data
   1   (0.846) 0.963 0.968 0.861 0.846 0.978 0.851 0.880 0.864 
   3   (0.154) 0.037 0.032 0.139 0.154 0.022 0.149 0.120 0.136 

Locus 510 : 
2 alleles
4.3% missing data
   1   (0.725) 0.925 0.932 0.789 0.725 0.939 0.732 0.718 0.695 
   4   (0.275) 0.075 0.068 0.211 0.275 0.061 0.268 0.282 0.305 

Locus 511 : 
2 alleles
15.9% missing data
   1   (0.911) 0.978 0.975 0.934 0.911 0.975 0.967 0.965 0.855 
   3   (0.089) 0.022 0.025 0.066 0.089 0.025 0.033 0.035 0.145 

Locus 512 : 
2 alleles
15.9% missing data
   3   (0.903) 0.933 0.789 0.935 0.903 0.992 0.943 0.962 0.959 
   1   (0.097) 0.067 0.211 0.065 0.097 0.008 0.057 0.038 0.041 

Locus 513 : 
2 alleles
3.6% missing data
   2   (0.771) 0.873 0.749 0.825 0.771 0.926 0.833 0.829 0.712 
   4   (0.229) 0.127 0.251 0.175 0.229 0.074 0.167 0.171 0.288 

Locus 514 : 
2 alleles
10.1% missing data
   1   (0.777) 0.771 0.942 0.776 0.776 0.941 0.802 0.855 0.797 
   3   (0.223) 0.229 0.058 0.224 0.224 0.059 0.198 0.145 0.203 

Locus 515 : 
2 alleles
3.6% missing data
   4   (0.882) 0.876 0.966 0.876 0.882 0.985 0.933 0.916 0.877 
   1   (0.118) 0.124 0.034 0.124 0.118 0.015 0.067 0.084 0.123 

Locus 516 : 
2 alleles
13.8% missing data
   2   (0.872) 0.944 0.978 0.873 0.872 0.976 0.876 0.740 0.919 
   4   (0.128) 0.056 0.022 0.127 0.128 0.024 0.124 0.260 0.081 

Locus 517 : 
2 alleles
3.6% missing data
   1   (0.759) 0.703 0.949 0.754 0.760 0.724 0.729 0.870 0.791 
   4   (0.241) 0.297 0.051 0.246 0.240 0.276 0.271 0.130 0.209 

Locus 518 : 
2 alleles
6.5% missing data
   4   (0.783) 0.926 0.932 0.817 0.783 0.965 0.783 0.883 0.762 
   3   (0.217) 0.074 0.068 0.183 0.217 0.035 0.217 0.117 0.238 

Locus 519 : 
2 alleles
2.9% missing data
   3   (0.745) 0.783 0.887 0.856 0.745 0.943 0.740 0.858 0.638 
   1   (0.255) 0.217 0.113 0.144 0.255 0.057 0.260 0.142 0.362 

Locus 520 : 
2 alleles
5.1% missing data
   3   (0.740) 0.659 0.171 0.910 0.740 0.976 0.888 0.917 0.434 
   4   (0.260) 0.341 0.829 0.090 0.260 0.024 0.112 0.083 0.566 

Locus 521 : 
2 alleles
3.6% missing data
   2   (0.903) 0.757 0.973 0.972 0.904 0.984 0.955 0.977 0.797 
   4   (0.097) 0.243 0.027 0.028 0.096 0.016 0.045 0.023 0.203 

Locus 522 : 
2 alleles
13.8% missing data
   2   (0.898) 0.988 0.985 0.798 0.898 0.942 0.879 0.884 0.976 
   4   (0.102) 0.012 0.015 0.202 0.102 0.058 0.121 0.116 0.024 

Locus 523 : 
2 alleles
7.2% missing data
   4   (0.871) 0.963 0.971 0.812 0.871 0.797 0.907 0.725 0.916 
   3   (0.129) 0.037 0.029 0.188 0.129 0.203 0.093 0.275 0.084 

Locus 524 : 
2 alleles
13.0% missing data
   1   (0.899) 0.930 0.973 0.947 0.898 0.986 0.949 0.940 0.894 
   3   (0.101) 0.070 0.027 0.053 0.102 0.014 0.051 0.060 0.106 

Locus 525 : 
2 alleles
8.0% missing data
   2   (0.926) 0.991 0.975 0.961 0.926 0.969 0.981 0.958 0.875 
   4   (0.074) 0.009 0.025 0.039 0.074 0.031 0.019 0.042 0.125 

Locus 526 : 
2 alleles
5.1% missing data
   2   (0.413) 0.527 0.484 0.452 0.412 0.422 0.392 0.560 0.362 
   3   (0.587) 0.473 0.516 0.548 0.588 0.578 0.608 0.440 0.638 

Locus 527 : 
2 alleles
5.1% missing data
   2   (0.867) 0.966 0.606 0.917 0.866 0.945 0.897 0.924 0.939 
   4   (0.133) 0.034 0.394 0.083 0.134 0.055 0.103 0.076 0.061 

Locus 528 : 
2 alleles
12.3% missing data
   4   (0.888) 0.834 0.973 0.851 0.888 0.880 0.911 0.926 0.931 
   1   (0.112) 0.166 0.027 0.149 0.112 0.120 0.089 0.074 0.069 

Locus 529 : 
2 alleles
12.3% missing data
   2   (0.892) 0.982 0.960 0.923 0.892 0.896 0.932 0.807 0.896 
   4   (0.108) 0.018 0.040 0.077 0.108 0.104 0.068 0.193 0.104 

Locus 530 : 
2 alleles
2.9% missing data
   1   (0.912) 0.989 0.981 0.941 0.912 0.987 0.911 0.962 0.952 
   4   (0.088) 0.011 0.019 0.059 0.088 0.013 0.089 0.038 0.048 

Locus 531 : 
2 alleles
4.3% missing data
   1   (0.753) 0.884 0.919 0.637 0.754 0.611 0.706 0.644 0.857 
   3   (0.247) 0.116 0.081 0.363 0.246 0.389 0.294 0.356 0.143 

Locus 532 : 
2 alleles
12.3% missing data
   1   (0.561) 0.618 0.898 0.366 0.562 0.904 0.384 0.414 0.768 
   4   (0.439) 0.382 0.102 0.634 0.438 0.096 0.616 0.586 0.232 

Locus 533 : 
2 alleles
5.1% missing data
   1   (0.877) 0.976 0.964 0.876 0.876 0.987 0.892 0.898 0.934 
   4   (0.123) 0.024 0.036 0.124 0.124 0.013 0.108 0.102 0.066 

Locus 534 : 
2 alleles
12.3% missing data
   2   (0.865) 0.928 0.970 0.805 0.866 0.980 0.871 0.634 0.935 
   4   (0.135) 0.072 0.030 0.195 0.134 0.020 0.129 0.366 0.065 

Locus 535 : 
2 alleles
17.4% missing data
   3   (0.693) 0.923 0.919 0.653 0.693 0.732 0.694 0.874 0.711 
   1   (0.307) 0.077 0.081 0.347 0.307 0.268 0.306 0.126 0.289 

Locus 536 : 
2 alleles
2.9% missing data
   1   (0.876) 0.910 0.953 0.926 0.876 0.966 0.891 0.894 0.887 
   3   (0.124) 0.090 0.047 0.074 0.124 0.034 0.109 0.106 0.113 

Locus 537 : 
2 alleles
3.6% missing data
   2   (0.438) 0.442 0.107 0.429 0.438 0.434 0.483 0.489 0.450 
   4   (0.562) 0.558 0.893 0.571 0.562 0.566 0.517 0.511 0.550 

Locus 538 : 
2 alleles
15.9% missing data
   3   (0.822) 0.957 0.915 0.875 0.821 0.664 0.877 0.896 0.781 
   1   (0.178) 0.043 0.085 0.125 0.179 0.336 0.123 0.104 0.219 

Locus 539 : 
2 alleles
13.8% missing data
   2   (0.805) 0.744 0.903 0.880 0.805 0.973 0.819 0.904 0.756 
   4   (0.195) 0.256 0.097 0.120 0.195 0.027 0.181 0.096 0.244 

Locus 540 : 
2 alleles
10.1% missing data
   2   (0.794) 0.942 0.552 0.830 0.794 0.966 0.862 0.720 0.794 
   4   (0.206) 0.058 0.448 0.170 0.206 0.034 0.138 0.280 0.206 

Locus 541 : 
2 alleles
11.6% missing data
   3   (0.627) 0.677 0.639 0.621 0.627 0.904 0.583 0.796 0.667 
   4   (0.373) 0.323 0.361 0.379 0.373 0.096 0.417 0.204 0.333 

Locus 542 : 
2 alleles
3.6% missing data
   1   (0.902) 0.972 0.973 0.965 0.902 0.116 0.976 0.966 0.873 
   3   (0.098) 0.028 0.027 0.035 0.098 0.884 0.024 0.034 0.127 

Locus 543 : 
2 alleles
10.1% missing data
   1   (0.926) 0.985 0.992 0.901 0.925 0.978 0.928 0.792 0.986 
   3   (0.074) 0.015 0.008 0.099 0.075 0.022 0.072 0.208 0.014 

Locus 544 : 
2 alleles
5.1% missing data
   1   (0.919) 0.853 0.972 0.965 0.919 0.988 0.947 0.903 0.940 
   3   (0.081) 0.147 0.028 0.035 0.081 0.012 0.053 0.097 0.060 

Locus 545 : 
2 alleles
2.9% missing data
   2   (0.839) 0.953 0.971 0.841 0.839 0.919 0.799 0.866 0.903 
   1   (0.161) 0.047 0.029 0.159 0.161 0.081 0.201 0.134 0.097 

Locus 546 : 
2 alleles
4.3% missing data
   2   (0.893) 0.786 0.930 0.909 0.893 0.989 0.909 0.874 0.945 
   4   (0.107) 0.214 0.070 0.091 0.107 0.011 0.091 0.126 0.055 

Locus 547 : 
2 alleles
5.8% missing data
   4   (0.754) 0.934 0.869 0.747 0.754 0.795 0.678 0.791 0.842 
   2   (0.246) 0.066 0.131 0.253 0.246 0.205 0.322 0.209 0.158 

Locus 548 : 
2 alleles
5.8% missing data
   3   (0.890) 0.776 0.957 0.919 0.890 0.985 0.945 0.888 0.890 
   1   (0.110) 0.224 0.043 0.081 0.110 0.015 0.055 0.112 0.110 

Locus 549 : 
2 alleles
2.9% missing data
   1   (0.112) 0.066 0.022 0.099 0.113 0.053 0.077 0.184 0.072 
   3   (0.888) 0.934 0.978 0.901 0.887 0.947 0.923 0.816 0.928 

Locus 550 : 
2 alleles
2.2% missing data
   1   (0.631) 0.663 0.895 0.625 0.631 0.524 0.637 0.636 0.614 
   4   (0.369) 0.337 0.105 0.375 0.369 0.476 0.363 0.364 0.386 

Locus 551 : 
2 alleles
2.9% missing data
   4   (0.903) 0.975 0.967 0.916 0.902 0.871 0.933 0.916 0.949 
   1   (0.097) 0.025 0.033 0.084 0.098 0.129 0.067 0.084 0.051 

Locus 552 : 
2 alleles
8.0% missing data
   2   (0.888) 0.990 0.982 0.841 0.888 0.992 0.841 0.839 0.967 
   4   (0.112) 0.010 0.018 0.159 0.112 0.008 0.159 0.161 0.033 

Locus 553 : 
2 alleles
10.1% missing data
   2   (0.828) 0.558 0.956 0.863 0.829 0.943 0.847 0.894 0.819 
   1   (0.172) 0.442 0.044 0.137 0.171 0.057 0.153 0.106 0.181 

Locus 554 : 
2 alleles
4.3% missing data
   1   (0.869) 0.823 0.950 0.915 0.869 0.983 0.933 0.935 0.779 
   3   (0.131) 0.177 0.050 0.085 0.131 0.017 0.067 0.065 0.221 

Locus 555 : 
2 alleles
11.6% missing data
   2   (0.869) 0.977 0.972 0.848 0.869 0.804 0.909 0.668 0.910 
   4   (0.131) 0.023 0.028 0.152 0.131 0.196 0.091 0.332 0.090 

Locus 556 : 
2 alleles
5.8% missing data
   4   (0.570) 0.490 0.459 0.740 0.570 0.426 0.794 0.823 0.232 
   2   (0.430) 0.510 0.541 0.260 0.430 0.574 0.206 0.177 0.768 

Locus 557 : 
2 alleles
14.5% missing data
   1   (0.831) 0.949 0.947 0.751 0.832 0.872 0.859 0.690 0.874 
   3   (0.169) 0.051 0.053 0.249 0.168 0.128 0.141 0.310 0.126 

Locus 558 : 
2 alleles
10.9% missing data
   1   (0.893) 0.177 0.731 0.957 0.893 0.910 0.955 0.938 0.925 
   2   (0.107) 0.823 0.269 0.043 0.107 0.090 0.045 0.062 0.075 

Locus 559 : 
2 alleles
2.2% missing data
   1   (0.916) 0.990 0.980 0.939 0.916 0.960 0.929 0.926 0.957 
   4   (0.084) 0.010 0.020 0.061 0.084 0.040 0.071 0.074 0.043 

Locus 560 : 
2 alleles
13.8% missing data
   2   (0.722) 0.719 0.582 0.662 0.722 0.533 0.834 0.783 0.709 
   4   (0.278) 0.281 0.418 0.338 0.278 0.467 0.166 0.217 0.291 

Locus 561 : 
2 alleles
5.8% missing data
   1   (0.502) 0.494 0.499 0.501 0.502 0.496 0.500 0.493 0.501 
   3   (0.498) 0.506 0.501 0.499 0.498 0.504 0.500 0.507 0.499 

Locus 562 : 
2 alleles
2.2% missing data
   2   (0.924) 0.943 0.977 0.926 0.924 0.980 0.961 0.964 0.957 
   4   (0.076) 0.057 0.023 0.074 0.076 0.020 0.039 0.036 0.043 

Locus 563 : 
2 alleles
1.4% missing data
   1   (0.879) 0.975 0.978 0.812 0.878 0.993 0.902 0.899 0.962 
   4   (0.121) 0.025 0.022 0.188 0.122 0.007 0.098 0.101 0.038 

Locus 564 : 
2 alleles
13.0% missing data
   4   (0.942) 0.985 0.994 0.882 0.942 0.997 0.920 0.965 0.991 
   3   (0.058) 0.015 0.006 0.118 0.058 0.003 0.080 0.035 0.009 

Locus 565 : 
2 alleles
1.4% missing data
   3   (0.882) 0.983 0.980 0.840 0.881 0.973 0.818 0.797 0.971 
   1   (0.118) 0.017 0.020 0.160 0.119 0.027 0.182 0.203 0.029 

Locus 566 : 
2 alleles
7.2% missing data
   1   (0.892) 0.965 0.939 0.905 0.892 0.974 0.929 0.931 0.915 
   3   (0.108) 0.035 0.061 0.095 0.108 0.026 0.071 0.069 0.085 

Locus 567 : 
2 alleles
10.9% missing data
   2   (0.722) 0.885 0.664 0.645 0.722 0.969 0.763 0.479 0.766 
   4   (0.278) 0.115 0.336 0.355 0.278 0.031 0.237 0.521 0.234 

Locus 568 : 
2 alleles
10.1% missing data
   3   (0.566) 0.543 0.509 0.628 0.565 0.486 0.569 0.670 0.575 
   4   (0.434) 0.457 0.491 0.372 0.435 0.514 0.431 0.330 0.425 

Locus 569 : 
2 alleles
12.3% missing data
   4   (0.852) 0.957 0.959 0.820 0.852 0.795 0.907 0.678 0.878 
   1   (0.148) 0.043 0.041 0.180 0.148 0.205 0.093 0.322 0.122 

Locus 570 : 
2 alleles
1.4% missing data
   2   (0.860) 0.936 0.602 0.915 0.860 0.962 0.909 0.883 0.896 
   3   (0.140) 0.064 0.398 0.085 0.140 0.038 0.091 0.117 0.104 

Locus 571 : 
2 alleles
16.7% missing data
   3   (0.917) 0.672 0.702 0.959 0.917 0.981 0.972 0.969 0.947 
   2   (0.083) 0.328 0.298 0.041 0.083 0.019 0.028 0.031 0.053 

Locus 572 : 
2 alleles
10.1% missing data
   2   (0.639) 0.931 0.475 0.641 0.639 0.929 0.714 0.618 0.565 
   1   (0.361) 0.069 0.525 0.359 0.361 0.071 0.286 0.382 0.435 

Locus 573 : 
2 alleles
13.8% missing data
   2   (0.743) 0.965 0.955 0.527 0.743 0.745 0.589 0.468 0.912 
   4   (0.257) 0.035 0.045 0.473 0.257 0.255 0.411 0.532 0.088 

Locus 574 : 
2 alleles
3.6% missing data
   3   (0.905) 0.944 0.972 0.924 0.905 0.912 0.968 0.809 0.897 
   1   (0.095) 0.056 0.028 0.076 0.095 0.088 0.032 0.191 0.103 

Locus 575 : 
2 alleles
12.3% missing data
   1   (0.904) 0.927 0.960 0.950 0.904 0.823 0.956 0.971 0.896 
   3   (0.096) 0.073 0.040 0.050 0.096 0.177 0.044 0.029 0.104 

Locus 576 : 
2 alleles
10.9% missing data
   1   (0.804) 0.885 0.745 0.726 0.803 0.980 0.815 0.605 0.909 
   4   (0.196) 0.115 0.255 0.274 0.197 0.020 0.185 0.395 0.091 

Locus 577 : 
2 alleles
4.3% missing data
   1   (0.914) 0.967 0.976 0.944 0.914 0.972 0.943 0.929 0.938 
   2   (0.086) 0.033 0.024 0.056 0.086 0.028 0.057 0.071 0.062 

Locus 578 : 
2 alleles
14.5% missing data
   2   (0.140) 0.135 0.046 0.098 0.141 0.014 0.133 0.089 0.121 
   4   (0.860) 0.865 0.954 0.902 0.859 0.986 0.867 0.911 0.879 

Locus 579 : 
2 alleles
15.2% missing data
   1   (0.918) 0.929 0.673 0.967 0.918 0.988 0.957 0.931 0.964 
   4   (0.082) 0.071 0.327 0.033 0.082 0.012 0.043 0.069 0.036 

Locus 580 : 
2 alleles
9.4% missing data
   2   (0.911) 0.767 0.969 0.963 0.911 0.839 0.971 0.979 0.854 
   4   (0.089) 0.233 0.031 0.037 0.089 0.161 0.029 0.021 0.146 

Locus 581 : 
2 alleles
5.1% missing data
   1   (0.836) 0.863 0.587 0.895 0.836 0.937 0.877 0.898 0.865 
   3   (0.164) 0.137 0.413 0.105 0.164 0.063 0.123 0.102 0.135 

Locus 582 : 
2 alleles
2.9% missing data
   3   (0.924) 0.918 0.960 0.945 0.924 0.989 0.970 0.971 0.933 
   1   (0.076) 0.082 0.040 0.055 0.076 0.011 0.030 0.029 0.067 

Locus 583 : 
2 alleles
4.3% missing data
   3   (0.096) 0.018 0.034 0.150 0.096 0.006 0.069 0.063 0.036 
   4   (0.904) 0.982 0.966 0.850 0.904 0.994 0.931 0.937 0.964 

Locus 584 : 
2 alleles
4.3% missing data
   3   (0.906) 0.930 0.276 0.964 0.906 0.980 0.970 0.968 0.886 
   2   (0.094) 0.070 0.724 0.036 0.094 0.020 0.030 0.032 0.114 

Locus 585 : 
2 alleles
6.5% missing data
   2   (0.398) 0.045 0.071 0.662 0.398 0.078 0.702 0.570 0.113 
   4   (0.602) 0.955 0.929 0.338 0.602 0.922 0.298 0.430 0.887 

Locus 586 : 
2 alleles
12.3% missing data
   1   (0.248) 0.067 0.083 0.184 0.248 0.308 0.252 0.227 0.285 
   3   (0.752) 0.933 0.917 0.816 0.752 0.692 0.748 0.773 0.715 

Locus 587 : 
2 alleles
1.4% missing data
   2   (0.860) 0.965 0.578 0.888 0.860 0.976 0.944 0.851 0.821 
   4   (0.140) 0.035 0.422 0.112 0.140 0.024 0.056 0.149 0.179 

Locus 588 : 
2 alleles
13.0% missing data
   2   (0.923) 0.952 0.979 0.966 0.923 0.960 0.968 0.968 0.881 
   1   (0.077) 0.048 0.021 0.034 0.077 0.040 0.032 0.032 0.119 

Locus 589 : 
2 alleles
16.7% missing data
   1   (0.669) 0.670 0.551 0.688 0.669 0.943 0.756 0.553 0.595 
   3   (0.331) 0.330 0.449 0.312 0.331 0.057 0.244 0.447 0.405 

Locus 590 : 
2 alleles
5.8% missing data
   3   (0.909) 0.984 0.981 0.952 0.909 0.727 0.949 0.950 0.928 
   2   (0.091) 0.016 0.019 0.048 0.091 0.273 0.051 0.050 0.072 

Locus 591 : 
2 alleles
1.4% missing data
   2   (0.918) 0.960 0.970 0.962 0.918 0.976 0.973 0.967 0.893 
   4   (0.082) 0.040 0.030 0.038 0.082 0.024 0.027 0.033 0.107 

Locus 592 : 
2 alleles
10.9% missing data
   4   (0.893) 0.889 0.972 0.858 0.893 0.976 0.898 0.940 0.955 
   2   (0.107) 0.111 0.028 0.142 0.107 0.024 0.102 0.060 0.045 

Locus 593 : 
2 alleles
13.8% missing data
   1   (0.839) 0.220 0.936 0.897 0.839 0.885 0.891 0.948 0.827 
   3   (0.161) 0.780 0.064 0.103 0.161 0.115 0.109 0.052 0.173 

Locus 594 : 
2 alleles
18.8% missing data
   1   (0.091) 0.021 0.017 0.107 0.091 0.017 0.121 0.063 0.027 
   4   (0.909) 0.979 0.983 0.893 0.909 0.983 0.879 0.937 0.973 

Locus 595 : 
2 alleles
10.1% missing data
   4   (0.904) 0.741 0.966 0.954 0.904 0.988 0.967 0.839 0.837 
   2   (0.096) 0.259 0.034 0.046 0.096 0.012 0.033 0.161 0.163 

Locus 596 : 
2 alleles
14.5% missing data
   2   (0.831) 0.855 0.629 0.845 0.831 0.138 0.898 0.929 0.900 
   4   (0.169) 0.145 0.371 0.155 0.169 0.862 0.102 0.071 0.100 

Locus 597 : 
2 alleles
12.3% missing data
   1   (0.259) 0.207 0.268 0.220 0.259 0.083 0.298 0.174 0.227 
   4   (0.741) 0.793 0.732 0.780 0.741 0.917 0.702 0.826 0.773 

Locus 598 : 
2 alleles
14.5% missing data
   1   (0.774) 0.939 0.647 0.776 0.774 0.158 0.867 0.827 0.789 
   3   (0.226) 0.061 0.353 0.224 0.226 0.842 0.133 0.173 0.211 

Locus 599 : 
2 alleles
13.0% missing data
   3   (0.674) 0.944 0.646 0.624 0.674 0.693 0.713 0.587 0.703 
   1   (0.326) 0.056 0.354 0.376 0.326 0.307 0.287 0.413 0.297 

Locus 600 : 
2 alleles
2.9% missing data
   3   (0.841) 0.965 0.658 0.811 0.841 0.974 0.876 0.900 0.906 
   4   (0.159) 0.035 0.342 0.189 0.159 0.026 0.124 0.100 0.094 

Locus 601 : 
2 alleles
14.5% missing data
   3   (0.202) 0.078 0.060 0.236 0.203 0.194 0.207 0.109 0.144 
   1   (0.798) 0.922 0.940 0.764 0.797 0.806 0.793 0.891 0.856 

Locus 602 : 
2 alleles
8.0% missing data
   1   (0.097) 0.019 0.175 0.148 0.097 0.007 0.117 0.123 0.015 
   3   (0.903) 0.981 0.825 0.852 0.903 0.993 0.883 0.877 0.985 

Locus 603 : 
2 alleles
5.1% missing data
   1   (0.851) 0.971 0.956 0.910 0.850 0.784 0.945 0.921 0.687 
   2   (0.149) 0.029 0.044 0.090 0.150 0.216 0.055 0.079 0.313 

Locus 604 : 
2 alleles
5.8% missing data
   3   (0.731) 0.808 0.568 0.807 0.731 0.968 0.762 0.862 0.711 
   1   (0.269) 0.192 0.432 0.193 0.269 0.032 0.238 0.138 0.289 

Locus 605 : 
2 alleles
7.2% missing data
   4   (0.846) 0.966 0.957 0.890 0.846 0.964 0.843 0.839 0.872 
   2   (0.154) 0.034 0.043 0.110 0.154 0.036 0.157 0.161 0.128 

Locus 606 : 
2 alleles
10.9% missing data
   1   (0.747) 0.715 0.545 0.831 0.747 0.815 0.781 0.764 0.730 
   2   (0.253) 0.285 0.455 0.169 0.253 0.185 0.219 0.236 0.270 

Locus 607 : 
2 alleles
5.1% missing data
   3   (0.838) 0.823 0.925 0.880 0.838 0.973 0.895 0.885 0.788 
   1   (0.162) 0.177 0.075 0.120 0.162 0.027 0.105 0.115 0.212 

Locus 608 : 
2 alleles
2.9% missing data
   3   (0.942) 0.996 0.994 0.869 0.943 0.997 0.922 0.929 0.993 
   4   (0.058) 0.004 0.006 0.131 0.057 0.003 0.078 0.071 0.007 

Locus 609 : 
2 alleles
6.5% missing data
   3   (0.933) 0.983 0.980 0.982 0.933 0.990 0.980 0.989 0.852 
   1   (0.067) 0.017 0.020 0.018 0.067 0.010 0.020 0.011 0.148 

Locus 610 : 
2 alleles
0.7% missing data
   1   (0.626) 0.895 0.498 0.552 0.627 0.961 0.597 0.492 0.691 
   3   (0.374) 0.105 0.502 0.448 0.373 0.039 0.403 0.508 0.309 

Locus 611 : 
2 alleles
3.6% missing data
   4   (0.818) 0.668 0.941 0.886 0.818 0.907 0.837 0.817 0.844 
   3   (0.182) 0.332 0.059 0.114 0.182 0.093 0.163 0.183 0.156 

Locus 612 : 
2 alleles
2.9% missing data
   2   (0.949) 0.997 0.995 0.926 0.949 0.998 0.917 0.982 0.993 
   4   (0.051) 0.003 0.005 0.074 0.051 0.002 0.083 0.018 0.007 

Locus 613 : 
2 alleles
8.0% missing data
   3   (0.078) 0.017 0.008 0.136 0.078 0.005 0.098 0.042 0.019 
   4   (0.922) 0.983 0.992 0.864 0.922 0.995 0.902 0.958 0.981 

Locus 614 : 
2 alleles
13.8% missing data
   3   (0.912) 0.964 0.960 0.959 0.912 0.927 0.972 0.945 0.841 
   1   (0.088) 0.036 0.040 0.041 0.088 0.073 0.028 0.055 0.159 

Locus 615 : 
2 alleles
2.9% missing data
   2   (0.807) 0.696 0.937 0.883 0.808 0.950 0.843 0.869 0.740 
   4   (0.193) 0.304 0.063 0.117 0.192 0.050 0.157 0.131 0.260 

Locus 616 : 
2 alleles
11.6% missing data
   3   (0.866) 0.848 0.964 0.801 0.866 0.975 0.924 0.742 0.877 
   4   (0.134) 0.152 0.036 0.199 0.134 0.025 0.076 0.258 0.123 

Locus 617 : 
2 alleles
0.7% missing data
   2   (0.918) 0.939 0.979 0.933 0.917 0.985 0.959 0.966 0.939 
   4   (0.082) 0.061 0.021 0.067 0.083 0.015 0.041 0.034 0.061 

Locus 618 : 
2 alleles
13.8% missing data
   1   (0.061) 0.016 0.009 0.078 0.061 0.003 0.099 0.152 0.010 
   3   (0.939) 0.984 0.991 0.922 0.939 0.997 0.901 0.848 0.990 

Locus 619 : 
2 alleles
0.7% missing data
   2   (0.848) 0.969 0.958 0.838 0.848 0.987 0.877 0.728 0.865 
   4   (0.152) 0.031 0.042 0.162 0.152 0.013 0.123 0.272 0.135 

Locus 620 : 
2 alleles
11.6% missing data
   1   (0.817) 0.838 0.950 0.835 0.817 0.966 0.822 0.891 0.815 
   4   (0.183) 0.162 0.050 0.165 0.183 0.034 0.178 0.109 0.185 

Locus 621 : 
2 alleles
15.2% missing data
   1   (0.893) 0.789 0.932 0.904 0.893 0.765 0.954 0.909 0.891 
   3   (0.107) 0.211 0.068 0.096 0.107 0.235 0.046 0.091 0.109 

Locus 622 : 
2 alleles
4.3% missing data
   3   (0.626) 0.914 0.842 0.606 0.625 0.642 0.633 0.515 0.624 
   1   (0.374) 0.086 0.158 0.394 0.375 0.358 0.367 0.485 0.376 

Locus 623 : 
2 alleles
6.5% missing data
   1   (0.912) 0.986 0.972 0.934 0.912 0.976 0.961 0.859 0.906 
   3   (0.088) 0.014 0.028 0.066 0.088 0.024 0.039 0.141 0.094 

Locus 624 : 
2 alleles
13.0% missing data
   3   (0.778) 0.700 0.767 0.748 0.778 0.627 0.829 0.863 0.805 
   4   (0.222) 0.300 0.233 0.252 0.222 0.373 0.171 0.137 0.195 

Locus 625 : 
2 alleles
11.6% missing data
   1   (0.792) 0.955 0.844 0.847 0.792 0.937 0.759 0.650 0.824 
   3   (0.208) 0.045 0.156 0.153 0.208 0.063 0.241 0.350 0.176 

Locus 626 : 
2 alleles
7.2% missing data
   1   (0.896) 0.958 0.951 0.927 0.896 0.977 0.928 0.944 0.904 
   2   (0.104) 0.042 0.049 0.073 0.104 0.023 0.072 0.056 0.096 

Locus 627 : 
2 alleles
16.7% missing data
   2   (0.288) 0.177 0.065 0.389 0.288 0.911 0.291 0.380 0.201 
   4   (0.712) 0.823 0.935 0.611 0.712 0.089 0.709 0.620 0.799 

Locus 628 : 
2 alleles
3.6% missing data
   1   (0.433) 0.239 0.142 0.456 0.434 0.958 0.497 0.379 0.319 
   3   (0.567) 0.761 0.858 0.544 0.566 0.042 0.503 0.621 0.681 

Locus 629 : 
2 alleles
10.9% missing data
   1   (0.886) 0.978 0.933 0.936 0.887 0.870 0.911 0.866 0.867 
   3   (0.114) 0.022 0.067 0.064 0.113 0.130 0.089 0.134 0.133 

Locus 630 : 
2 alleles
1.4% missing data
   2   (0.074) 0.017 0.020 0.064 0.075 0.040 0.041 0.056 0.043 
   4   (0.926) 0.983 0.980 0.936 0.925 0.960 0.959 0.944 0.957 

Locus 631 : 
2 alleles
15.2% missing data
   2   (0.878) 0.878 0.961 0.934 0.878 0.959 0.941 0.970 0.760 
   4   (0.122) 0.122 0.039 0.066 0.122 0.041 0.059 0.030 0.240 

Locus 632 : 
2 alleles
4.3% missing data
   4   (0.816) 0.837 0.962 0.714 0.816 0.921 0.766 0.851 0.912 
   1   (0.184) 0.163 0.038 0.286 0.184 0.079 0.234 0.149 0.088 

Locus 633 : 
2 alleles
6.5% missing data
   1   (0.909) 0.927 0.929 0.929 0.909 0.990 0.936 0.921 0.931 
   3   (0.091) 0.073 0.071 0.071 0.091 0.010 0.064 0.079 0.069 

Locus 634 : 
2 alleles
1.4% missing data
   4   (0.917) 0.984 0.821 0.945 0.917 0.802 0.968 0.977 0.950 
   2   (0.083) 0.016 0.179 0.055 0.083 0.198 0.032 0.023 0.050 

Locus 635 : 
2 alleles
11.6% missing data
   2   (0.120) 0.109 0.027 0.105 0.120 0.141 0.135 0.125 0.066 
   4   (0.880) 0.891 0.973 0.895 0.880 0.859 0.865 0.875 0.934 

Locus 636 : 
2 alleles
15.9% missing data
   1   (0.897) 0.948 0.967 0.913 0.897 0.981 0.895 0.948 0.941 
   3   (0.103) 0.052 0.033 0.087 0.103 0.019 0.105 0.052 0.059 

Locus 637 : 
2 alleles
10.9% missing data
   3   (0.898) 0.939 0.897 0.956 0.898 0.933 0.953 0.944 0.859 
   1   (0.102) 0.061 0.103 0.044 0.102 0.067 0.047 0.056 0.141 

Locus 638 : 
2 alleles
4.3% missing data
   4   (0.897) 0.990 0.984 0.817 0.897 0.991 0.804 0.920 0.978 
   2   (0.103) 0.010 0.016 0.183 0.103 0.009 0.196 0.080 0.022 

Locus 639 : 
2 alleles
10.9% missing data
   3   (0.754) 0.944 0.863 0.773 0.754 0.965 0.723 0.672 0.768 
   1   (0.246) 0.056 0.137 0.227 0.246 0.035 0.277 0.328 0.232 

Locus 640 : 
2 alleles
9.4% missing data
   2   (0.831) 0.846 0.943 0.909 0.831 0.676 0.886 0.859 0.781 
   1   (0.169) 0.154 0.057 0.091 0.169 0.324 0.114 0.141 0.219 

Locus 641 : 
2 alleles
6.5% missing data
   1   (0.907) 0.859 0.970 0.931 0.907 0.990 0.879 0.936 0.965 
   3   (0.093) 0.141 0.030 0.069 0.093 0.010 0.121 0.064 0.035 

Locus 642 : 
2 alleles
13.0% missing data
   1   (0.895) 0.951 0.982 0.876 0.894 0.990 0.904 0.930 0.959 
   4   (0.105) 0.049 0.018 0.124 0.106 0.010 0.096 0.070 0.041 

Locus 643 : 
2 alleles
1.4% missing data
   2   (0.649) 0.640 0.481 0.734 0.649 0.521 0.750 0.672 0.542 
   4   (0.351) 0.360 0.519 0.266 0.351 0.479 0.250 0.328 0.458 

Locus 644 : 
2 alleles
5.8% missing data
   3   (0.889) 0.964 0.975 0.924 0.889 0.986 0.934 0.956 0.884 
   4   (0.111) 0.036 0.025 0.076 0.111 0.014 0.066 0.044 0.116 

Locus 645 : 
2 alleles
2.2% missing data
   3   (0.902) 0.978 0.962 0.946 0.902 0.968 0.915 0.810 0.919 
   2   (0.098) 0.022 0.038 0.054 0.098 0.032 0.085 0.190 0.081 

Locus 646 : 
2 alleles
16.7% missing data
   3   (0.895) 0.879 0.943 0.970 0.895 0.918 0.941 0.958 0.834 
   2   (0.105) 0.121 0.057 0.030 0.105 0.082 0.059 0.042 0.166 

Locus 647 : 
2 alleles
1.4% missing data
   1   (0.847) 0.884 0.806 0.875 0.847 0.967 0.878 0.887 0.899 
   2   (0.153) 0.116 0.194 0.125 0.153 0.033 0.122 0.113 0.101 

Locus 648 : 
2 alleles
11.6% missing data
   4   (0.927) 0.993 0.987 0.951 0.927 0.975 0.889 0.955 0.979 
   2   (0.073) 0.007 0.013 0.049 0.073 0.025 0.111 0.045 0.021 

Locus 649 : 
2 alleles
8.7% missing data
   2   (0.370) 0.442 0.477 0.289 0.369 0.496 0.356 0.326 0.393 
   4   (0.630) 0.558 0.523 0.711 0.631 0.504 0.644 0.674 0.607 

Locus 650 : 
2 alleles
15.2% missing data
   2   (0.806) 0.883 0.583 0.830 0.805 0.096 0.906 0.859 0.842 
   3   (0.194) 0.117 0.417 0.170 0.195 0.904 0.094 0.141 0.158 

Locus 651 : 
2 alleles
9.4% missing data
   1   (0.115) 0.022 0.022 0.130 0.115 0.070 0.164 0.086 0.044 
   4   (0.885) 0.978 0.978 0.870 0.885 0.930 0.836 0.914 0.956 

Locus 652 : 
2 alleles
10.1% missing data
   2   (0.949) 0.996 0.995 0.946 0.949 0.984 0.924 0.968 0.992 
   4   (0.051) 0.004 0.005 0.054 0.051 0.016 0.076 0.032 0.008 

Locus 653 : 
2 alleles
13.0% missing data
   1   (0.890) 0.883 0.960 0.928 0.889 0.894 0.944 0.900 0.904 
   3   (0.110) 0.117 0.040 0.072 0.111 0.106 0.056 0.100 0.096 

Locus 654 : 
2 alleles
10.1% missing data
   3   (0.845) 0.762 0.969 0.858 0.844 0.896 0.886 0.834 0.875 
   1   (0.155) 0.238 0.031 0.142 0.156 0.104 0.114 0.166 0.125 

Locus 655 : 
2 alleles
1.4% missing data
   3   (0.945) 0.996 0.995 0.875 0.945 0.997 0.919 0.933 0.993 
   2   (0.055) 0.004 0.005 0.125 0.055 0.003 0.081 0.067 0.007 

Locus 656 : 
2 alleles
2.2% missing data
   3   (0.777) 0.895 0.373 0.561 0.777 0.978 0.824 0.580 0.901 
   4   (0.223) 0.105 0.627 0.439 0.223 0.022 0.176 0.420 0.099 

Locus 657 : 
2 alleles
13.8% missing data
   4   (0.642) 0.914 0.549 0.696 0.642 0.696 0.651 0.764 0.614 
   2   (0.358) 0.086 0.451 0.304 0.358 0.304 0.349 0.236 0.386 

Locus 658 : 
2 alleles
18.1% missing data
   4   (0.892) 0.897 0.970 0.898 0.892 0.984 0.943 0.939 0.904 
   2   (0.108) 0.103 0.030 0.102 0.108 0.016 0.057 0.061 0.096 

Locus 659 : 
2 alleles
5.1% missing data
   2   (0.851) 0.712 0.575 0.911 0.852 0.979 0.879 0.865 0.897 
   4   (0.149) 0.288 0.425 0.089 0.148 0.021 0.121 0.135 0.103 

Locus 660 : 
2 alleles
4.3% missing data
   4   (0.903) 0.942 0.975 0.937 0.903 0.966 0.902 0.932 0.945 
   2   (0.097) 0.058 0.025 0.063 0.097 0.034 0.098 0.068 0.055 

Locus 661 : 
2 alleles
13.8% missing data
   1   (0.812) 0.163 0.567 0.875 0.812 0.847 0.903 0.871 0.832 
   3   (0.188) 0.837 0.433 0.125 0.188 0.153 0.097 0.129 0.168 

Locus 662 : 
2 alleles
2.2% missing data
   2   (0.907) 0.989 0.784 0.877 0.907 0.993 0.968 0.626 0.955 
   4   (0.093) 0.011 0.216 0.123 0.093 0.007 0.032 0.374 0.045 

Locus 663 : 
2 alleles
2.9% missing data
   3   (0.899) 0.913 0.974 0.928 0.900 0.960 0.924 0.967 0.920 
   1   (0.101) 0.087 0.026 0.072 0.100 0.040 0.076 0.033 0.080 

Locus 664 : 
2 alleles
15.9% missing data
   2   (0.888) 0.957 0.980 0.876 0.889 0.948 0.861 0.697 0.953 
   4   (0.112) 0.043 0.020 0.124 0.111 0.052 0.139 0.303 0.047 

Locus 665 : 
2 alleles
5.8% missing data
   1   (0.844) 0.678 0.930 0.909 0.845 0.962 0.875 0.944 0.790 
   3   (0.156) 0.322 0.070 0.091 0.155 0.038 0.125 0.056 0.210 

Locus 666 : 
2 alleles
5.1% missing data
   2   (0.892) 0.780 0.952 0.892 0.892 0.979 0.930 0.939 0.921 
   4   (0.108) 0.220 0.048 0.108 0.108 0.021 0.070 0.061 0.079 

Locus 667 : 
2 alleles
2.9% missing data
   3   (0.883) 0.964 0.955 0.940 0.883 0.901 0.942 0.942 0.796 
   1   (0.117) 0.036 0.045 0.060 0.117 0.099 0.058 0.058 0.204 

Locus 668 : 
2 alleles
5.1% missing data
   2   (0.802) 0.597 0.940 0.769 0.802 0.565 0.860 0.855 0.809 
   4   (0.198) 0.403 0.060 0.231 0.198 0.435 0.140 0.145 0.191 

Locus 669 : 
2 alleles
5.8% missing data
   1   (0.700) 0.937 0.698 0.553 0.700 0.712 0.672 0.588 0.856 
   3   (0.300) 0.063 0.302 0.447 0.300 0.288 0.328 0.412 0.144 

Locus 670 : 
2 alleles
3.6% missing data
   1   (0.840) 0.863 0.966 0.760 0.840 0.927 0.802 0.843 0.935 
   3   (0.160) 0.137 0.034 0.240 0.160 0.073 0.198 0.157 0.065 

Locus 671 : 
2 alleles
12.3% missing data
   2   (0.735) 0.704 0.525 0.799 0.735 0.949 0.741 0.840 0.765 
   4   (0.265) 0.296 0.475 0.201 0.265 0.051 0.259 0.160 0.235 

Locus 672 : 
2 alleles
16.7% missing data
   3   (0.879) 0.962 0.898 0.905 0.879 0.528 0.920 0.941 0.908 
   4   (0.121) 0.038 0.102 0.095 0.121 0.472 0.080 0.059 0.092 

Locus 673 : 
2 alleles
3.6% missing data
   1   (0.229) 0.190 0.397 0.277 0.229 0.051 0.156 0.410 0.170 
   4   (0.771) 0.810 0.603 0.723 0.771 0.949 0.844 0.590 0.830 

Locus 674 : 
2 alleles
13.0% missing data
   2   (0.720) 0.817 0.676 0.604 0.720 0.614 0.723 0.783 0.846 
   4   (0.280) 0.183 0.324 0.396 0.280 0.386 0.277 0.217 0.154 

Locus 675 : 
2 alleles
2.9% missing data
   1   (0.906) 0.975 0.965 0.947 0.905 0.647 0.960 0.964 0.917 
   3   (0.094) 0.025 0.035 0.053 0.095 0.353 0.040 0.036 0.083 

Locus 676 : 
2 alleles
11.6% missing data
   1   (0.650) 0.925 0.487 0.652 0.650 0.624 0.631 0.683 0.720 
   3   (0.350) 0.075 0.513 0.348 0.350 0.376 0.369 0.317 0.280 

Locus 677 : 
2 alleles
1.4% missing data
   3   (0.818) 0.954 0.531 0.764 0.819 0.932 0.818 0.894 0.908 
   1   (0.182) 0.046 0.469 0.236 0.181 0.068 0.182 0.106 0.092 

Locus 678 : 
2 alleles
2.2% missing data
   2   (0.922) 0.971 0.665 0.970 0.922 0.983 0.977 0.963 0.916 
   4   (0.078) 0.029 0.335 0.030 0.078 0.017 0.023 0.037 0.084 

Locus 679 : 
2 alleles
9.4% missing data
   1   (0.569) 0.722 0.790 0.516 0.570 0.415 0.643 0.414 0.486 
   3   (0.431) 0.278 0.210 0.484 0.430 0.585 0.357 0.586 0.514 

Locus 680 : 
2 alleles
4.3% missing data
   4   (0.910) 0.950 0.966 0.962 0.910 0.952 0.960 0.971 0.867 
   2   (0.090) 0.050 0.034 0.038 0.090 0.048 0.040 0.029 0.133 

Locus 681 : 
2 alleles
13.0% missing data
   1   (0.456) 0.112 0.116 0.383 0.456 0.456 0.588 0.312 0.473 
   4   (0.544) 0.888 0.884 0.617 0.544 0.544 0.412 0.688 0.527 

Locus 682 : 
2 alleles
16.7% missing data
   1   (0.818) 0.962 0.833 0.820 0.819 0.982 0.747 0.839 0.904 
   3   (0.182) 0.038 0.167 0.180 0.181 0.018 0.253 0.161 0.096 

Locus 683 : 
2 alleles
11.6% missing data
   4   (0.877) 0.902 0.631 0.882 0.877 0.786 0.936 0.903 0.935 
   2   (0.123) 0.098 0.369 0.118 0.123 0.214 0.064 0.097 0.065 

Locus 684 : 
2 alleles
12.3% missing data
   2   (0.866) 0.773 0.851 0.916 0.866 0.973 0.900 0.870 0.888 
   4   (0.134) 0.227 0.149 0.084 0.134 0.027 0.100 0.130 0.112 

Locus 685 : 
2 alleles
17.4% missing data
   1   (0.440) 0.534 0.444 0.441 0.440 0.518 0.298 0.420 0.592 
   4   (0.560) 0.466 0.556 0.559 0.560 0.482 0.702 0.580 0.408 

Locus 686 : 
2 alleles
17.4% missing data
   3   (0.094) 0.069 0.027 0.058 0.094 0.017 0.067 0.114 0.087 
   4   (0.906) 0.931 0.973 0.942 0.906 0.983 0.933 0.886 0.913 

Locus 687 : 
2 alleles
18.1% missing data
   1   (0.057) 0.008 0.005 0.051 0.056 0.003 0.142 0.032 0.008 
   3   (0.943) 0.992 0.995 0.949 0.944 0.997 0.858 0.968 0.992 

Locus 688 : 
2 alleles
3.6% missing data
   1   (0.500) 0.876 0.791 0.477 0.499 0.113 0.575 0.385 0.453 
   4   (0.500) 0.124 0.209 0.523 0.501 0.887 0.425 0.615 0.547 

Locus 689 : 
2 alleles
2.2% missing data
   1   (0.097) 0.017 0.018 0.144 0.097 0.034 0.075 0.114 0.044 
   3   (0.903) 0.983 0.982 0.856 0.903 0.966 0.925 0.886 0.956 

Locus 690 : 
2 alleles
5.1% missing data
   4   (0.850) 0.965 0.965 0.860 0.850 0.896 0.834 0.907 0.898 
   1   (0.150) 0.035 0.035 0.140 0.150 0.104 0.166 0.093 0.102 

Locus 691 : 
2 alleles
10.1% missing data
   3   (0.784) 0.784 0.901 0.785 0.784 0.978 0.763 0.808 0.825 
   1   (0.216) 0.216 0.099 0.215 0.216 0.022 0.237 0.192 0.175 

Locus 692 : 
2 alleles
13.0% missing data
   2   (0.894) 0.978 0.937 0.794 0.894 0.985 0.946 0.909 0.931 
   3   (0.106) 0.022 0.063 0.206 0.106 0.015 0.054 0.091 0.069 

Locus 693 : 
2 alleles
1.4% missing data
   3   (0.207) 0.061 0.053 0.242 0.208 0.175 0.179 0.273 0.147 
   2   (0.793) 0.939 0.947 0.758 0.792 0.825 0.821 0.727 0.853 

Locus 694 : 
2 alleles
4.3% missing data
   4   (0.872) 0.952 0.751 0.844 0.872 0.973 0.873 0.940 0.949 
   2   (0.128) 0.048 0.249 0.156 0.128 0.027 0.127 0.060 0.051 

Locus 695 : 
2 alleles
12.3% missing data
   4   (0.929) 0.991 0.983 0.942 0.929 0.961 0.903 0.954 0.981 
   1   (0.071) 0.009 0.017 0.058 0.071 0.039 0.097 0.046 0.019 

Locus 696 : 
2 alleles
3.6% missing data
   2   (0.921) 0.988 0.976 0.955 0.921 0.993 0.925 0.969 0.963 
   4   (0.079) 0.012 0.024 0.045 0.079 0.007 0.075 0.031 0.037 

Locus 697 : 
2 alleles
10.9% missing data
   3   (0.760) 0.946 0.941 0.672 0.759 0.788 0.823 0.797 0.773 
   4   (0.240) 0.054 0.059 0.328 0.241 0.212 0.177 0.203 0.227 

Locus 698 : 
2 alleles
5.8% missing data
   3   (0.921) 0.983 0.990 0.833 0.921 0.992 0.920 0.930 0.983 
   1   (0.079) 0.017 0.010 0.167 0.079 0.008 0.080 0.070 0.017 

Locus 699 : 
2 alleles
10.9% missing data
   1   (0.111) 0.070 0.367 0.039 0.111 0.128 0.059 0.029 0.083 
   3   (0.889) 0.930 0.633 0.961 0.889 0.872 0.941 0.971 0.917 

Locus 700 : 
2 alleles
7.2% missing data
   2   (0.206) 0.297 0.340 0.109 0.207 0.018 0.186 0.098 0.172 
   3   (0.794) 0.703 0.660 0.891 0.793 0.982 0.814 0.902 0.828 

Locus 701 : 
2 alleles
1.4% missing data
   4   (0.119) 0.082 0.029 0.071 0.120 0.072 0.153 0.058 0.061 
   2   (0.881) 0.918 0.971 0.929 0.880 0.928 0.847 0.942 0.939 

Locus 702 : 
2 alleles
6.5% missing data
   1   (0.482) 0.407 0.496 0.504 0.482 0.065 0.572 0.552 0.427 
   3   (0.518) 0.593 0.504 0.496 0.518 0.935 0.428 0.448 0.573 

Locus 703 : 
2 alleles
1.4% missing data
   3   (0.887) 0.982 0.698 0.928 0.887 0.991 0.863 0.942 0.962 
   2   (0.113) 0.018 0.302 0.072 0.113 0.009 0.137 0.058 0.038 

Locus 704 : 
2 alleles
4.3% missing data
   3   (0.955) 0.989 0.975 0.993 0.955 0.990 0.995 0.995 0.813 
   2   (0.045) 0.011 0.025 0.007 0.045 0.010 0.005 0.005 0.187 

Locus 705 : 
2 alleles
6.5% missing data
   3   (0.715) 0.748 0.501 0.726 0.715 0.150 0.820 0.713 0.714 
   4   (0.285) 0.252 0.499 0.274 0.285 0.850 0.180 0.287 0.286 

Locus 706 : 
2 alleles
1.4% missing data
   3   (0.917) 0.661 0.971 0.946 0.917 0.984 0.953 0.953 0.939 
   4   (0.083) 0.339 0.029 0.054 0.083 0.016 0.047 0.047 0.061 

Locus 707 : 
2 alleles
9.4% missing data
   2   (0.675) 0.638 0.495 0.669 0.676 0.943 0.731 0.600 0.679 
   4   (0.325) 0.362 0.505 0.331 0.324 0.057 0.269 0.400 0.321 

Locus 708 : 
2 alleles
13.0% missing data
   1   (0.206) 0.194 0.358 0.192 0.206 0.189 0.130 0.305 0.222 
   3   (0.794) 0.806 0.642 0.808 0.794 0.811 0.870 0.695 0.778 

Locus 709 : 
2 alleles
15.9% missing data
   4   (0.903) 0.961 0.825 0.966 0.903 0.984 0.955 0.971 0.869 
   3   (0.097) 0.039 0.175 0.034 0.097 0.016 0.045 0.029 0.131 

Locus 710 : 
2 alleles
8.0% missing data
   2   (0.791) 0.939 0.942 0.791 0.790 0.956 0.857 0.804 0.740 
   4   (0.209) 0.061 0.058 0.209 0.210 0.044 0.143 0.196 0.260 

Locus 711 : 
2 alleles
12.3% missing data
   4   (0.905) 0.842 0.979 0.854 0.905 0.992 0.900 0.918 0.967 
   2   (0.095) 0.158 0.021 0.146 0.095 0.008 0.100 0.082 0.033 

Locus 712 : 
2 alleles
14.5% missing data
   1   (0.371) 0.830 0.117 0.449 0.371 0.401 0.378 0.379 0.298 
   3   (0.629) 0.170 0.883 0.551 0.629 0.599 0.622 0.621 0.702 

Locus 713 : 
2 alleles
5.8% missing data
   2   (0.780) 0.934 0.947 0.732 0.781 0.976 0.656 0.839 0.886 
   4   (0.220) 0.066 0.053 0.268 0.219 0.024 0.344 0.161 0.114 

Locus 714 : 
2 alleles
13.0% missing data
   3   (0.439) 0.473 0.869 0.503 0.439 0.070 0.335 0.369 0.470 
   1   (0.561) 0.527 0.131 0.497 0.561 0.930 0.665 0.631 0.530 

Locus 715 : 
2 alleles
3.6% missing data
   2   (0.853) 0.395 0.976 0.733 0.853 0.967 0.766 0.704 0.965 
   4   (0.147) 0.605 0.024 0.267 0.147 0.033 0.234 0.296 0.035 

Locus 716 : 
2 alleles
2.9% missing data
   2   (0.878) 0.978 0.959 0.899 0.878 0.961 0.920 0.809 0.886 
   4   (0.122) 0.022 0.041 0.101 0.122 0.039 0.080 0.191 0.114 

Locus 717 : 
2 alleles
3.6% missing data
   2   (0.893) 0.901 0.959 0.940 0.893 0.967 0.938 0.912 0.876 
   4   (0.107) 0.099 0.041 0.060 0.107 0.033 0.062 0.088 0.124 

Locus 718 : 
2 alleles
10.1% missing data
   3   (0.714) 0.937 0.626 0.809 0.715 0.840 0.690 0.760 0.699 
   4   (0.286) 0.063 0.374 0.191 0.285 0.160 0.310 0.240 0.301 

Locus 719 : 
2 alleles
4.3% missing data
   2   (0.140) 0.064 0.032 0.139 0.140 0.074 0.173 0.158 0.080 
   4   (0.860) 0.936 0.968 0.861 0.860 0.926 0.827 0.842 0.920 

Locus 720 : 
2 alleles
3.6% missing data
   3   (0.901) 0.977 0.979 0.922 0.902 0.988 0.898 0.828 0.944 
   4   (0.099) 0.023 0.021 0.078 0.098 0.012 0.102 0.172 0.056 

Locus 721 : 
2 alleles
13.0% missing data
   4   (0.860) 0.716 0.799 0.930 0.861 0.134 0.939 0.964 0.834 
   2   (0.140) 0.284 0.201 0.070 0.139 0.866 0.061 0.036 0.166 

Locus 722 : 
2 alleles
14.5% missing data
   3   (0.922) 0.959 0.983 0.927 0.922 0.988 0.944 0.863 0.954 
   4   (0.078) 0.041 0.017 0.073 0.078 0.012 0.056 0.137 0.046 

Locus 723 : 
2 alleles
2.9% missing data
   3   (0.922) 0.972 0.699 0.966 0.922 0.992 0.972 0.877 0.934 
   1   (0.078) 0.028 0.301 0.034 0.078 0.008 0.028 0.123 0.066 

Locus 724 : 
2 alleles
10.1% missing data
   1   (0.288) 0.050 0.052 0.358 0.288 0.061 0.481 0.341 0.119 
   3   (0.712) 0.950 0.948 0.642 0.712 0.939 0.519 0.659 0.881 

Locus 725 : 
2 alleles
13.8% missing data
   1   (0.796) 0.951 0.934 0.686 0.796 0.698 0.886 0.763 0.787 
   3   (0.204) 0.049 0.066 0.314 0.204 0.302 0.114 0.237 0.213 

Locus 726 : 
2 alleles
12.3% missing data
   3   (0.918) 0.948 0.971 0.915 0.918 0.992 0.927 0.894 0.970 
   1   (0.082) 0.052 0.029 0.085 0.082 0.008 0.073 0.106 0.030 

Locus 727 : 
2 alleles
11.6% missing data
   3   (0.684) 0.140 0.514 0.762 0.684 0.721 0.878 0.719 0.444 
   1   (0.316) 0.860 0.486 0.238 0.316 0.279 0.122 0.281 0.556 

Locus 728 : 
2 alleles
13.8% missing data
   4   (0.728) 0.149 0.788 0.758 0.727 0.156 0.835 0.857 0.716 
   3   (0.272) 0.851 0.212 0.242 0.273 0.844 0.165 0.143 0.284 

Locus 729 : 
2 alleles
17.4% missing data
   3   (0.909) 0.865 0.966 0.931 0.909 0.937 0.961 0.942 0.893 
   4   (0.091) 0.135 0.034 0.069 0.091 0.063 0.039 0.058 0.107 

Locus 730 : 
2 alleles
10.1% missing data
   3   (0.873) 0.947 0.971 0.873 0.873 0.945 0.890 0.911 0.918 
   1   (0.127) 0.053 0.029 0.127 0.127 0.055 0.110 0.089 0.082 

Locus 731 : 
2 alleles
5.1% missing data
   2   (0.675) 0.900 0.553 0.690 0.674 0.105 0.764 0.830 0.661 
   4   (0.325) 0.100 0.447 0.310 0.326 0.895 0.236 0.170 0.339 

Locus 732 : 
2 alleles
10.1% missing data
   4   (0.901) 0.980 0.975 0.839 0.901 0.916 0.932 0.944 0.945 
   1   (0.099) 0.020 0.025 0.161 0.099 0.084 0.068 0.056 0.055 

Locus 733 : 
2 alleles
2.2% missing data
   3   (0.702) 0.451 0.604 0.745 0.702 0.930 0.686 0.786 0.786 
   1   (0.298) 0.549 0.396 0.255 0.298 0.070 0.314 0.214 0.214 

Locus 734 : 
2 alleles
2.2% missing data
   3   (0.630) 0.081 0.898 0.769 0.629 0.957 0.631 0.803 0.532 
   1   (0.370) 0.919 0.102 0.231 0.371 0.043 0.369 0.197 0.468 

Locus 735 : 
2 alleles
11.6% missing data
   3   (0.915) 0.987 0.646 0.938 0.915 0.974 0.954 0.950 0.962 
   1   (0.085) 0.013 0.354 0.062 0.085 0.026 0.046 0.050 0.038 

Locus 736 : 
2 alleles
5.1% missing data
   2   (0.107) 0.032 0.121 0.091 0.108 0.030 0.102 0.042 0.036 
   4   (0.893) 0.968 0.879 0.909 0.892 0.970 0.898 0.958 0.964 

Locus 737 : 
2 alleles
13.8% missing data
   1   (0.480) 0.126 0.417 0.525 0.480 0.844 0.530 0.417 0.403 
   4   (0.520) 0.874 0.583 0.475 0.520 0.156 0.470 0.583 0.597 

Locus 738 : 
2 alleles
5.8% missing data
   4   (0.550) 0.885 0.873 0.453 0.550 0.568 0.522 0.456 0.564 
   2   (0.450) 0.115 0.127 0.547 0.450 0.432 0.478 0.544 0.436 

Locus 739 : 
2 alleles
10.9% missing data
   3   (0.909) 0.956 0.980 0.879 0.908 0.961 0.946 0.949 0.961 
   1   (0.091) 0.044 0.020 0.121 0.092 0.039 0.054 0.051 0.039 

Locus 740 : 
2 alleles
2.2% missing data
   2   (0.913) 0.989 0.986 0.931 0.912 0.993 0.884 0.915 0.976 
   4   (0.087) 0.011 0.014 0.069 0.088 0.007 0.116 0.085 0.024 

Locus 741 : 
2 alleles
5.8% missing data
   2   (0.847) 0.542 0.963 0.872 0.846 0.952 0.900 0.942 0.863 
   4   (0.153) 0.458 0.037 0.128 0.154 0.048 0.100 0.058 0.137 

Locus 742 : 
2 alleles
6.5% missing data
   4   (0.932) 0.972 0.978 0.976 0.932 0.994 0.981 0.984 0.866 
   2   (0.068) 0.028 0.022 0.024 0.068 0.006 0.019 0.016 0.134 

Locus 743 : 
2 alleles
2.9% missing data
   2   (0.162) 0.055 0.065 0.132 0.162 0.045 0.140 0.253 0.135 
   4   (0.838) 0.945 0.935 0.868 0.838 0.955 0.860 0.747 0.865 

Locus 744 : 
2 alleles
3.6% missing data
   1   (0.719) 0.658 0.915 0.812 0.719 0.579 0.813 0.691 0.570 
   3   (0.281) 0.342 0.085 0.188 0.281 0.421 0.187 0.309 0.430 

Locus 745 : 
2 alleles
4.3% missing data
   3   (0.832) 0.966 0.940 0.821 0.832 0.979 0.800 0.589 0.914 
   1   (0.168) 0.034 0.060 0.179 0.168 0.021 0.200 0.411 0.086 

Locus 746 : 
2 alleles
2.9% missing data
   3   (0.861) 0.979 0.959 0.841 0.862 0.940 0.861 0.783 0.924 
   1   (0.139) 0.021 0.041 0.159 0.138 0.060 0.139 0.217 0.076 

Locus 747 : 
2 alleles
2.9% missing data
   2   (0.076) 0.009 0.011 0.117 0.076 0.009 0.087 0.042 0.017 
   4   (0.924) 0.991 0.989 0.883 0.924 0.991 0.913 0.958 0.983 

Locus 748 : 
2 alleles
1.4% missing data
   2   (0.918) 0.980 0.975 0.953 0.918 0.990 0.941 0.945 0.936 
   4   (0.082) 0.020 0.025 0.047 0.082 0.010 0.059 0.055 0.064 

Locus 749 : 
2 alleles
8.0% missing data
   3   (0.265) 0.388 0.066 0.268 0.265 0.040 0.342 0.241 0.207 
   1   (0.735) 0.612 0.934 0.732 0.735 0.960 0.658 0.759 0.793 

Locus 750 : 
2 alleles
11.6% missing data
   3   (0.914) 0.963 0.981 0.932 0.914 0.940 0.935 0.935 0.955 
   1   (0.086) 0.037 0.019 0.068 0.086 0.060 0.065 0.065 0.045 

Locus 751 : 
2 alleles
13.8% missing data
   1   (0.223) 0.252 0.088 0.152 0.223 0.199 0.210 0.235 0.274 
   4   (0.777) 0.748 0.912 0.848 0.777 0.801 0.790 0.765 0.726 

Locus 752 : 
2 alleles
7.2% missing data
   3   (0.725) 0.953 0.939 0.636 0.725 0.374 0.674 0.763 0.819 
   4   (0.275) 0.047 0.061 0.364 0.275 0.626 0.326 0.237 0.181 

Locus 753 : 
2 alleles
3.6% missing data
   2   (0.787) 0.209 0.615 0.805 0.787 0.481 0.848 0.822 0.852 
   4   (0.213) 0.791 0.385 0.195 0.213 0.519 0.152 0.178 0.148 

Locus 754 : 
2 alleles
10.9% missing data
   1   (0.862) 0.974 0.965 0.832 0.862 0.980 0.875 0.767 0.916 
   3   (0.138) 0.026 0.035 0.168 0.138 0.020 0.125 0.233 0.084 

Locus 755 : 
2 alleles
2.2% missing data
   2   (0.794) 0.957 0.585 0.803 0.795 0.090 0.831 0.901 0.872 
   4   (0.206) 0.043 0.415 0.197 0.205 0.910 0.169 0.099 0.128 

Locus 756 : 
2 alleles
2.9% missing data
   4   (0.932) 0.795 0.977 0.986 0.932 0.125 0.988 0.988 0.910 
   2   (0.068) 0.205 0.023 0.014 0.068 0.875 0.012 0.012 0.090 

Locus 757 : 
2 alleles
5.8% missing data
   1   (0.572) 0.614 0.519 0.674 0.572 0.926 0.577 0.471 0.491 
   3   (0.428) 0.386 0.481 0.326 0.428 0.074 0.423 0.529 0.509 

Locus 758 : 
2 alleles
5.8% missing data
   4   (0.816) 0.864 0.901 0.822 0.816 0.954 0.814 0.768 0.862 
   1   (0.184) 0.136 0.099 0.178 0.184 0.046 0.186 0.232 0.138 

Locus 759 : 
2 alleles
14.5% missing data
   4   (0.561) 0.584 0.689 0.572 0.560 0.640 0.490 0.565 0.625 
   2   (0.439) 0.416 0.311 0.428 0.440 0.360 0.510 0.435 0.375 

Locus 760 : 
2 alleles
5.1% missing data
   2   (0.817) 0.962 0.940 0.761 0.817 0.944 0.878 0.531 0.817 
   3   (0.183) 0.038 0.060 0.239 0.183 0.056 0.122 0.469 0.183 

Locus 761 : 
2 alleles
10.1% missing data
   2   (0.885) 0.968 0.954 0.935 0.884 0.938 0.931 0.867 0.897 
   4   (0.115) 0.032 0.046 0.065 0.116 0.062 0.069 0.133 0.103 

Locus 762 : 
2 alleles
7.2% missing data
   1   (0.855) 0.977 0.961 0.876 0.855 0.851 0.810 0.893 0.916 
   2   (0.145) 0.023 0.039 0.124 0.145 0.149 0.190 0.107 0.084 

Locus 763 : 
2 alleles
3.6% missing data
   4   (0.908) 0.990 0.632 0.936 0.908 0.995 0.909 0.926 0.977 
   2   (0.092) 0.010 0.368 0.064 0.092 0.005 0.091 0.074 0.023 

Locus 764 : 
2 alleles
5.1% missing data
   2   (0.849) 0.968 0.947 0.847 0.849 0.950 0.896 0.843 0.841 
   4   (0.151) 0.032 0.053 0.153 0.151 0.050 0.104 0.157 0.159 

Locus 765 : 
2 alleles
17.4% missing data
   4   (0.519) 0.636 0.336 0.517 0.519 0.887 0.628 0.373 0.413 
   2   (0.481) 0.364 0.664 0.483 0.481 0.113 0.372 0.627 0.587 

Locus 766 : 
2 alleles
9.4% missing data
   2   (0.906) 0.987 0.985 0.922 0.906 0.941 0.899 0.822 0.956 
   4   (0.094) 0.013 0.015 0.078 0.094 0.059 0.101 0.178 0.044 

Locus 767 : 
2 alleles
5.1% missing data
   4   (0.361) 0.256 0.106 0.365 0.362 0.208 0.346 0.561 0.344 
   2   (0.639) 0.744 0.894 0.635 0.638 0.792 0.654 0.439 0.656 

Locus 768 : 
2 alleles
2.9% missing data
   2   (0.901) 0.872 0.966 0.932 0.901 0.976 0.933 0.958 0.928 
   1   (0.099) 0.128 0.034 0.068 0.099 0.024 0.067 0.042 0.072 

Locus 769 : 
2 alleles
3.6% missing data
   3   (0.750) 0.924 0.861 0.771 0.750 0.950 0.750 0.732 0.760 
   1   (0.250) 0.076 0.139 0.229 0.250 0.050 0.250 0.268 0.240 

Locus 770 : 
2 alleles
6.5% missing data
   1   (0.809) 0.959 0.928 0.797 0.809 0.974 0.775 0.848 0.889 
   3   (0.191) 0.041 0.072 0.203 0.191 0.026 0.225 0.152 0.111 

Locus 771 : 
2 alleles
7.2% missing data
   3   (0.918) 0.962 0.976 0.955 0.917 0.987 0.972 0.967 0.889 
   1   (0.082) 0.038 0.024 0.045 0.083 0.013 0.028 0.033 0.111 

Locus 772 : 
2 alleles
13.0% missing data
   2   (0.850) 0.951 0.959 0.846 0.851 0.797 0.857 0.861 0.890 
   4   (0.150) 0.049 0.041 0.154 0.149 0.203 0.143 0.139 0.110 

Locus 773 : 
2 alleles
15.9% missing data
   2   (0.411) 0.445 0.437 0.497 0.410 0.142 0.485 0.599 0.285 
   4   (0.589) 0.555 0.563 0.503 0.590 0.858 0.515 0.401 0.715 

Locus 774 : 
2 alleles
10.9% missing data
   3   (0.918) 0.943 0.986 0.878 0.918 0.973 0.914 0.941 0.978 
   1   (0.082) 0.057 0.014 0.122 0.082 0.027 0.086 0.059 0.022 

Locus 775 : 
2 alleles
15.9% missing data
   3   (0.918) 0.984 0.979 0.922 0.918 0.988 0.934 0.874 0.967 
   1   (0.082) 0.016 0.021 0.078 0.082 0.012 0.066 0.126 0.033 

Locus 776 : 
2 alleles
13.0% missing data
   4   (0.598) 0.635 0.915 0.557 0.598 0.766 0.449 0.679 0.708 
   2   (0.402) 0.365 0.085 0.443 0.402 0.234 0.551 0.321 0.292 

Locus 777 : 
2 alleles
6.5% missing data
   1   (0.417) 0.359 0.435 0.451 0.418 0.086 0.354 0.517 0.434 
   4   (0.583) 0.641 0.565 0.549 0.582 0.914 0.646 0.483 0.566 

Locus 778 : 
2 alleles
5.8% missing data
   1   (0.915) 0.981 0.968 0.948 0.914 0.942 0.971 0.839 0.898 
   4   (0.085) 0.019 0.032 0.052 0.086 0.058 0.029 0.161 0.102 

Locus 779 : 
2 alleles
13.0% missing data
   2   (0.295) 0.318 0.107 0.339 0.296 0.095 0.223 0.224 0.316 
   4   (0.705) 0.682 0.893 0.661 0.704 0.905 0.777 0.776 0.684 

Locus 780 : 
2 alleles
6.5% missing data
   1   (0.673) 0.516 0.808 0.667 0.673 0.691 0.708 0.785 0.643 
   3   (0.327) 0.484 0.192 0.333 0.327 0.309 0.292 0.215 0.357 

Locus 781 : 
2 alleles
5.8% missing data
   3   (0.689) 0.132 0.914 0.701 0.689 0.955 0.642 0.675 0.752 
   1   (0.311) 0.868 0.086 0.299 0.311 0.045 0.358 0.325 0.248 

Locus 782 : 
2 alleles
12.3% missing data
   3   (0.866) 0.903 0.950 0.928 0.866 0.975 0.953 0.937 0.679 
   1   (0.134) 0.097 0.050 0.072 0.134 0.025 0.047 0.063 0.321 

Locus 783 : 
2 alleles
14.5% missing data
   3   (0.866) 0.971 0.965 0.814 0.866 0.871 0.913 0.593 0.900 
   1   (0.134) 0.029 0.035 0.186 0.134 0.129 0.087 0.407 0.100 

Locus 784 : 
2 alleles
12.3% missing data
   4   (0.763) 0.851 0.418 0.723 0.763 0.691 0.809 0.743 0.874 
   3   (0.237) 0.149 0.582 0.277 0.237 0.309 0.191 0.257 0.126 

Locus 785 : 
2 alleles
1.4% missing data
   2   (0.682) 0.732 0.736 0.722 0.682 0.893 0.711 0.387 0.693 
   4   (0.318) 0.268 0.264 0.278 0.318 0.107 0.289 0.613 0.307 

Locus 786 : 
2 alleles
13.8% missing data
   3   (0.875) 0.976 0.970 0.910 0.875 0.974 0.895 0.840 0.914 
   1   (0.125) 0.024 0.030 0.090 0.125 0.026 0.105 0.160 0.086 

Locus 787 : 
2 alleles
5.8% missing data
   3   (0.919) 0.982 0.988 0.830 0.919 0.994 0.895 0.957 0.983 
   4   (0.081) 0.018 0.012 0.170 0.081 0.006 0.105 0.043 0.017 

Locus 788 : 
2 alleles
13.0% missing data
   1   (0.914) 0.942 0.981 0.906 0.914 0.919 0.951 0.953 0.955 
   2   (0.086) 0.058 0.019 0.094 0.086 0.081 0.049 0.047 0.045 

Locus 789 : 
2 alleles
1.4% missing data
   3   (0.872) 0.919 0.967 0.829 0.872 0.908 0.904 0.769 0.899 
   1   (0.128) 0.081 0.033 0.171 0.128 0.092 0.096 0.231 0.101 

Locus 790 : 
2 alleles
10.9% missing data
   3   (0.893) 0.979 0.979 0.923 0.894 0.908 0.840 0.935 0.954 
   1   (0.107) 0.021 0.021 0.077 0.106 0.092 0.160 0.065 0.046 

Locus 791 : 
2 alleles
4.3% missing data
   1   (0.684) 0.671 0.806 0.726 0.684 0.693 0.766 0.802 0.541 
   3   (0.316) 0.329 0.194 0.274 0.316 0.307 0.234 0.198 0.459 

Locus 792 : 
2 alleles
12.3% missing data
   1   (0.898) 0.986 0.978 0.948 0.898 0.936 0.899 0.965 0.930 
   3   (0.102) 0.014 0.022 0.052 0.102 0.064 0.101 0.035 0.070 

Locus 793 : 
2 alleles
0.0% missing data
   1   (0.071) 0.008 0.009 0.057 0.071 0.005 0.112 0.182 0.015 
   3   (0.929) 0.992 0.991 0.943 0.929 0.995 0.888 0.818 0.985 

Locus 794 : 
2 alleles
13.8% missing data
   2   (0.549) 0.911 0.482 0.538 0.550 0.112 0.568 0.268 0.556 
   4   (0.451) 0.089 0.518 0.462 0.450 0.888 0.432 0.732 0.444 

Locus 795 : 
2 alleles
0.7% missing data
   2   (0.848) 0.970 0.970 0.790 0.848 0.896 0.851 0.923 0.915 
   3   (0.152) 0.030 0.030 0.210 0.152 0.104 0.149 0.077 0.085 

Locus 796 : 
2 alleles
13.0% missing data
   1   (0.729) 0.765 0.582 0.834 0.729 0.591 0.807 0.862 0.637 
   2   (0.271) 0.235 0.418 0.166 0.271 0.409 0.193 0.138 0.363 

Locus 797 : 
2 alleles
5.1% missing data
   3   (0.892) 0.528 0.975 0.945 0.892 0.982 0.928 0.965 0.893 
   4   (0.108) 0.472 0.025 0.055 0.108 0.018 0.072 0.035 0.107 

Locus 798 : 
2 alleles
5.1% missing data
   3   (0.891) 0.978 0.976 0.865 0.890 0.986 0.931 0.883 0.933 
   1   (0.109) 0.022 0.024 0.135 0.110 0.014 0.069 0.117 0.067 

Locus 799 : 
2 alleles
11.6% missing data
   2   (0.858) 0.913 0.965 0.861 0.858 0.935 0.859 0.832 0.913 
   4   (0.142) 0.087 0.035 0.139 0.142 0.065 0.141 0.168 0.087 

Locus 800 : 
2 alleles
5.1% missing data
   3   (0.906) 0.977 0.972 0.958 0.906 0.978 0.930 0.922 0.923 
   1   (0.094) 0.023 0.028 0.042 0.094 0.022 0.070 0.078 0.077 

Locus 801 : 
2 alleles
0.0% missing data
   1   (0.908) 0.983 0.972 0.908 0.907 0.992 0.938 0.935 0.947 
   2   (0.092) 0.017 0.028 0.092 0.093 0.008 0.062 0.065 0.053 

Locus 802 : 
2 alleles
8.0% missing data
   1   (0.883) 0.967 0.645 0.921 0.883 0.715 0.930 0.957 0.944 
   3   (0.117) 0.033 0.355 0.079 0.117 0.285 0.070 0.043 0.056 

Locus 803 : 
2 alleles
11.6% missing data
   1   (0.894) 0.891 0.972 0.900 0.894 0.908 0.895 0.815 0.947 
   3   (0.106) 0.109 0.028 0.100 0.106 0.092 0.105 0.185 0.053 

Locus 804 : 
2 alleles
2.9% missing data
   3   (0.938) 0.899 0.967 0.985 0.938 0.966 0.988 0.988 0.831 
   4   (0.062) 0.101 0.033 0.015 0.062 0.034 0.012 0.012 0.169 

Locus 805 : 
2 alleles
12.3% missing data
   1   (0.804) 0.884 0.438 0.857 0.805 0.092 0.823 0.937 0.875 
   3   (0.196) 0.116 0.562 0.143 0.195 0.908 0.177 0.063 0.125 

Locus 806 : 
2 alleles
4.3% missing data
   1   (0.089) 0.064 0.022 0.087 0.089 0.012 0.038 0.042 0.084 
   2   (0.911) 0.936 0.978 0.913 0.911 0.988 0.962 0.958 0.916 

Locus 807 : 
2 alleles
3.6% missing data
   1   (0.716) 0.647 0.920 0.680 0.716 0.948 0.626 0.762 0.779 
   3   (0.284) 0.353 0.080 0.320 0.284 0.052 0.374 0.238 0.221 

Locus 808 : 
2 alleles
14.5% missing data
   4   (0.907) 0.253 0.342 0.931 0.907 0.906 0.957 0.938 0.972 
   2   (0.093) 0.747 0.658 0.069 0.093 0.094 0.043 0.062 0.028 

Locus 809 : 
2 alleles
4.3% missing data
   2   (0.867) 0.980 0.963 0.785 0.867 0.985 0.880 0.778 0.933 
   3   (0.133) 0.020 0.037 0.215 0.133 0.015 0.120 0.222 0.067 

Locus 810 : 
2 alleles
5.8% missing data
   3   (0.937) 0.940 0.968 0.986 0.937 0.976 0.989 0.991 0.816 
   2   (0.063) 0.060 0.032 0.014 0.063 0.024 0.011 0.009 0.184 

Locus 811 : 
2 alleles
14.5% missing data
   3   (0.592) 0.897 0.505 0.636 0.592 0.956 0.633 0.713 0.483 
   1   (0.408) 0.103 0.495 0.364 0.408 0.044 0.367 0.287 0.517 

Locus 812 : 
2 alleles
5.1% missing data
   3   (0.934) 0.989 0.484 0.971 0.934 0.995 0.978 0.970 0.967 
   1   (0.066) 0.011 0.516 0.029 0.066 0.005 0.022 0.030 0.033 

Locus 813 : 
2 alleles
10.9% missing data
   2   (0.900) 0.986 0.983 0.887 0.900 0.961 0.820 0.897 0.975 
   3   (0.100) 0.014 0.017 0.113 0.100 0.039 0.180 0.103 0.025 

Locus 814 : 
2 alleles
3.6% missing data
   1   (0.226) 0.846 0.478 0.192 0.227 0.050 0.119 0.380 0.198 
   4   (0.774) 0.154 0.522 0.808 0.773 0.950 0.881 0.620 0.802 

Locus 815 : 
2 alleles
2.9% missing data
   1   (0.843) 0.150 0.974 0.783 0.843 0.974 0.741 0.862 0.961 
   2   (0.157) 0.850 0.026 0.217 0.157 0.026 0.259 0.138 0.039 

Locus 816 : 
2 alleles
7.2% missing data
   2   (0.892) 0.957 0.978 0.916 0.891 0.991 0.894 0.960 0.946 
   1   (0.108) 0.043 0.022 0.084 0.109 0.009 0.106 0.040 0.054 

Locus 817 : 
2 alleles
13.0% missing data
   4   (0.672) 0.896 0.913 0.702 0.672 0.706 0.713 0.796 0.557 
   1   (0.328) 0.104 0.087 0.298 0.328 0.294 0.287 0.204 0.443 

Locus 818 : 
2 alleles
14.5% missing data
   1   (0.173) 0.222 0.035 0.164 0.173 0.135 0.235 0.133 0.110 
   2   (0.827) 0.778 0.965 0.836 0.827 0.865 0.765 0.867 0.890 

Locus 819 : 
2 alleles
12.3% missing data
   1   (0.881) 0.876 0.969 0.899 0.881 0.983 0.932 0.957 0.884 
   3   (0.119) 0.124 0.031 0.101 0.119 0.017 0.068 0.043 0.116 

Locus 820 : 
2 alleles
3.6% missing data
   3   (0.504) 0.110 0.158 0.419 0.503 0.952 0.689 0.518 0.422 
   1   (0.496) 0.890 0.842 0.581 0.497 0.048 0.311 0.482 0.578 

Locus 821 : 
2 alleles
3.6% missing data
   3   (0.819) 0.951 0.914 0.822 0.819 0.422 0.890 0.905 0.791 
   1   (0.181) 0.049 0.086 0.178 0.181 0.578 0.110 0.095 0.209 

Locus 822 : 
2 alleles
13.0% missing data
   2   (0.110) 0.067 0.051 0.060 0.111 0.018 0.048 0.036 0.174 
   4   (0.890) 0.933 0.949 0.940 0.889 0.982 0.952 0.964 0.826 

Locus 823 : 
2 alleles
12.3% missing data
   2   (0.923) 0.984 0.978 0.936 0.923 0.036 0.939 0.978 0.978 
   4   (0.077) 0.016 0.022 0.064 0.077 0.964 0.061 0.022 0.022 

Locus 824 : 
2 alleles
11.6% missing data
   2   (0.923) 0.985 0.992 0.928 0.923 0.977 0.792 0.930 0.988 
   3   (0.077) 0.015 0.008 0.072 0.077 0.023 0.208 0.070 0.012 

Locus 825 : 
2 alleles
1.4% missing data
   1   (0.877) 0.982 0.956 0.882 0.878 0.975 0.888 0.941 0.905 
   3   (0.123) 0.018 0.044 0.118 0.122 0.025 0.112 0.059 0.095 

Locus 826 : 
2 alleles
2.9% missing data
   2   (0.910) 0.868 0.966 0.946 0.910 0.981 0.944 0.955 0.930 
   1   (0.090) 0.132 0.034 0.054 0.090 0.019 0.056 0.045 0.070 

Locus 827 : 
2 alleles
5.1% missing data
   1   (0.897) 0.954 0.982 0.904 0.898 0.977 0.931 0.940 0.901 
   4   (0.103) 0.046 0.018 0.096 0.102 0.023 0.069 0.060 0.099 

Locus 828 : 
2 alleles
7.2% missing data
   4   (0.677) 0.667 0.542 0.683 0.677 0.618 0.716 0.730 0.696 
   3   (0.323) 0.333 0.458 0.317 0.323 0.382 0.284 0.270 0.304 

Locus 829 : 
2 alleles
10.9% missing data
   3   (0.806) 0.790 0.953 0.706 0.805 0.969 0.795 0.694 0.905 
   1   (0.194) 0.210 0.047 0.294 0.195 0.031 0.205 0.306 0.095 

Locus 830 : 
2 alleles
2.9% missing data
   2   (0.777) 0.868 0.948 0.751 0.777 0.951 0.753 0.871 0.796 
   3   (0.223) 0.132 0.052 0.249 0.223 0.049 0.247 0.129 0.204 

Locus 831 : 
2 alleles
1.4% missing data
   2   (0.912) 0.992 0.988 0.898 0.913 0.994 0.927 0.836 0.961 
   4   (0.088) 0.008 0.012 0.102 0.087 0.006 0.073 0.164 0.039 

Locus 832 : 
2 alleles
10.9% missing data
   2   (0.672) 0.137 0.554 0.708 0.672 0.662 0.726 0.836 0.700 
   4   (0.328) 0.863 0.446 0.292 0.328 0.338 0.274 0.164 0.300 

Locus 833 : 
2 alleles
15.2% missing data
   4   (0.890) 0.932 0.961 0.886 0.890 0.887 0.892 0.906 0.943 
   2   (0.110) 0.068 0.039 0.114 0.110 0.113 0.108 0.094 0.057 

Locus 834 : 
2 alleles
14.5% missing data
   2   (0.765) 0.927 0.934 0.724 0.765 0.833 0.706 0.652 0.839 
   4   (0.235) 0.073 0.066 0.276 0.235 0.167 0.294 0.348 0.161 

Locus 835 : 
2 alleles
10.9% missing data
   4   (0.908) 0.964 0.976 0.948 0.907 0.925 0.938 0.922 0.935 
   2   (0.092) 0.036 0.024 0.052 0.093 0.075 0.062 0.078 0.065 

Locus 836 : 
2 alleles
5.1% missing data
   2   (0.479) 0.887 0.472 0.405 0.480 0.935 0.542 0.541 0.363 
   4   (0.521) 0.113 0.528 0.595 0.520 0.065 0.458 0.459 0.637 

Locus 837 : 
2 alleles
7.2% missing data
   2   (0.886) 0.838 0.944 0.926 0.886 0.972 0.907 0.889 0.913 
   4   (0.114) 0.162 0.056 0.074 0.114 0.028 0.093 0.111 0.087 

Locus 838 : 
2 alleles
5.1% missing data
   1   (0.895) 0.806 0.951 0.955 0.896 0.980 0.969 0.933 0.734 
   2   (0.105) 0.194 0.049 0.045 0.104 0.020 0.031 0.067 0.266 

Locus 839 : 
2 alleles
5.1% missing data
   1   (0.883) 0.952 0.960 0.912 0.883 0.989 0.947 0.910 0.814 
   4   (0.117) 0.048 0.040 0.088 0.117 0.011 0.053 0.090 0.186 

Locus 840 : 
2 alleles
2.9% missing data
   3   (0.901) 0.993 0.991 0.721 0.901 0.995 0.795 0.886 0.987 
   1   (0.099) 0.007 0.009 0.279 0.099 0.005 0.205 0.114 0.013 

Locus 841 : 
2 alleles
10.9% missing data
   2   (0.923) 0.901 0.971 0.967 0.923 0.964 0.969 0.983 0.900 
   4   (0.077) 0.099 0.029 0.033 0.077 0.036 0.031 0.017 0.100 

Locus 842 : 
2 alleles
5.1% missing data
   2   (0.910) 0.979 0.972 0.960 0.909 0.967 0.936 0.927 0.926 
   4   (0.090) 0.021 0.028 0.040 0.091 0.033 0.064 0.073 0.074 

Locus 843 : 
2 alleles
12.3% missing data
   2   (0.804) 0.963 0.953 0.763 0.804 0.953 0.769 0.844 0.871 
   4   (0.196) 0.037 0.047 0.237 0.196 0.047 0.231 0.156 0.129 

Locus 844 : 
2 alleles
2.9% missing data
   3   (0.908) 0.973 0.715 0.964 0.907 0.949 0.964 0.927 0.939 
   1   (0.092) 0.027 0.285 0.036 0.093 0.051 0.036 0.073 0.061 

Locus 845 : 
2 alleles
13.8% missing data
   1   (0.814) 0.917 0.947 0.823 0.814 0.611 0.722 0.889 0.911 
   3   (0.186) 0.083 0.053 0.177 0.186 0.389 0.278 0.111 0.089 

Locus 846 : 
2 alleles
12.3% missing data
   1   (0.867) 0.882 0.621 0.822 0.867 0.987 0.911 0.863 0.928 
   4   (0.133) 0.118 0.379 0.178 0.133 0.013 0.089 0.137 0.072 

Locus 847 : 
2 alleles
4.3% missing data
   1   (0.760) 0.793 0.935 0.816 0.760 0.971 0.652 0.775 0.818 
   3   (0.240) 0.207 0.065 0.184 0.240 0.029 0.348 0.225 0.182 

Locus 848 : 
2 alleles
8.0% missing data
   1   (0.516) 0.894 0.513 0.461 0.516 0.501 0.559 0.389 0.491 
   3   (0.484) 0.106 0.487 0.539 0.484 0.499 0.441 0.611 0.509 

Locus 849 : 
2 alleles
8.7% missing data
   3   (0.939) 0.995 0.994 0.904 0.939 0.981 0.882 0.969 0.991 
   2   (0.061) 0.005 0.006 0.096 0.061 0.019 0.118 0.031 0.009 

Locus 850 : 
2 alleles
10.9% missing data
   1   (0.757) 0.759 0.561 0.799 0.757 0.124 0.806 0.884 0.807 
   3   (0.243) 0.241 0.439 0.201 0.243 0.876 0.194 0.116 0.193 

Locus 851 : 
2 alleles
5.8% missing data
   2   (0.901) 0.933 0.976 0.923 0.901 0.985 0.915 0.939 0.934 
   4   (0.099) 0.067 0.024 0.077 0.099 0.015 0.085 0.061 0.066 

Locus 852 : 
2 alleles
4.3% missing data
   4   (0.907) 0.970 0.972 0.919 0.907 0.987 0.947 0.957 0.919 
   2   (0.093) 0.030 0.028 0.081 0.093 0.013 0.053 0.043 0.081 

Locus 853 : 
2 alleles
2.9% missing data
   1   (0.209) 0.061 0.052 0.212 0.209 0.056 0.153 0.148 0.269 
   3   (0.791) 0.939 0.948 0.788 0.791 0.944 0.847 0.852 0.731 

Locus 854 : 
2 alleles
5.8% missing data
   1   (0.894) 0.985 0.976 0.884 0.894 0.988 0.914 0.913 0.937 
   3   (0.106) 0.015 0.024 0.116 0.106 0.012 0.086 0.087 0.063 

Locus 855 : 
2 alleles
10.9% missing data
   1   (0.121) 0.020 0.032 0.103 0.122 0.127 0.096 0.168 0.093 
   3   (0.879) 0.980 0.968 0.897 0.878 0.873 0.904 0.832 0.907 

Locus 856 : 
2 alleles
1.4% missing data
   1   (0.692) 0.902 0.928 0.645 0.692 0.933 0.563 0.848 0.792 
   3   (0.308) 0.098 0.072 0.355 0.308 0.067 0.437 0.152 0.208 

Locus 857 : 
2 alleles
3.6% missing data
   1   (0.184) 0.047 0.050 0.145 0.184 0.022 0.195 0.217 0.167 
   3   (0.816) 0.953 0.950 0.855 0.816 0.978 0.805 0.783 0.833 

Locus 858 : 
2 alleles
13.0% missing data
   3   (0.192) 0.198 0.075 0.184 0.191 0.084 0.183 0.443 0.165 
   4   (0.808) 0.802 0.925 0.816 0.809 0.916 0.817 0.557 0.835 

Locus 859 : 
2 alleles
12.3% missing data
   4   (0.885) 0.895 0.970 0.851 0.885 0.951 0.947 0.950 0.883 
   2   (0.115) 0.105 0.030 0.149 0.115 0.049 0.053 0.050 0.117 

Locus 860 : 
2 alleles
8.0% missing data
   3   (0.840) 0.552 0.962 0.836 0.841 0.928 0.838 0.908 0.882 
   1   (0.160) 0.448 0.038 0.164 0.159 0.072 0.162 0.092 0.118 

Locus 861 : 
2 alleles
5.1% missing data
   2   (0.167) 0.328 0.070 0.100 0.167 0.031 0.111 0.069 0.247 
   4   (0.833) 0.672 0.930 0.900 0.833 0.969 0.889 0.931 0.753 

Locus 862 : 
2 alleles
5.8% missing data
   4   (0.279) 0.233 0.346 0.197 0.279 0.032 0.379 0.234 0.202 
   1   (0.721) 0.767 0.654 0.803 0.721 0.968 0.621 0.766 0.798 

Locus 863 : 
2 alleles
4.3% missing data
   3   (0.945) 0.915 0.969 0.991 0.945 0.968 0.994 0.993 0.698 
   1   (0.055) 0.085 0.031 0.009 0.055 0.032 0.006 0.007 0.302 

Locus 864 : 
2 alleles
4.3% missing data
   4   (0.882) 0.978 0.977 0.914 0.881 0.967 0.870 0.830 0.932 
   3   (0.118) 0.022 0.023 0.086 0.119 0.033 0.130 0.170 0.068 

Locus 865 : 
2 alleles
1.4% missing data
   1   (0.145) 0.017 0.049 0.142 0.144 0.032 0.142 0.140 0.118 
   3   (0.855) 0.983 0.951 0.858 0.856 0.968 0.858 0.860 0.882 

Locus 866 : 
2 alleles
9.4% missing data
   2   (0.916) 0.977 0.969 0.955 0.916 0.913 0.977 0.948 0.865 
   1   (0.084) 0.023 0.031 0.045 0.084 0.087 0.023 0.052 0.135 

Locus 867 : 
2 alleles
2.2% missing data
   1   (0.084) 0.091 0.026 0.052 0.084 0.011 0.065 0.073 0.063 
   2   (0.916) 0.909 0.974 0.948 0.916 0.989 0.935 0.927 0.937 

Locus 868 : 
2 alleles
3.6% missing data
   3   (0.841) 0.563 0.747 0.906 0.841 0.974 0.938 0.935 0.789 
   4   (0.159) 0.437 0.253 0.094 0.159 0.026 0.062 0.065 0.211 

Locus 869 : 
2 alleles
4.3% missing data
   4   (0.898) 0.949 0.737 0.940 0.897 0.986 0.953 0.959 0.942 
   2   (0.102) 0.051 0.263 0.060 0.103 0.014 0.047 0.041 0.058 

Locus 870 : 
2 alleles
5.1% missing data
   2   (0.899) 0.984 0.972 0.902 0.899 0.800 0.935 0.955 0.926 
   4   (0.101) 0.016 0.028 0.098 0.101 0.200 0.065 0.045 0.074 

Locus 871 : 
2 alleles
14.5% missing data
   1   (0.668) 0.914 0.577 0.648 0.668 0.474 0.664 0.700 0.743 
   4   (0.332) 0.086 0.423 0.352 0.332 0.526 0.336 0.300 0.257 

Locus 872 : 
2 alleles
6.5% missing data
   4   (0.897) 0.769 0.712 0.953 0.898 0.957 0.953 0.962 0.895 
   2   (0.103) 0.231 0.288 0.047 0.102 0.043 0.047 0.038 0.105 

Locus 873 : 
2 alleles
12.3% missing data
   1   (0.890) 0.970 0.963 0.927 0.889 0.912 0.929 0.910 0.899 
   2   (0.110) 0.030 0.037 0.073 0.111 0.088 0.071 0.090 0.101 

Locus 874 : 
2 alleles
1.4% missing data
   1   (0.869) 0.964 0.965 0.786 0.869 0.939 0.925 0.884 0.898 
   3   (0.131) 0.036 0.035 0.214 0.131 0.061 0.075 0.116 0.102 

Locus 875 : 
2 alleles
8.7% missing data
   2   (0.884) 0.890 0.973 0.863 0.884 0.978 0.905 0.916 0.922 
   4   (0.116) 0.110 0.027 0.137 0.116 0.022 0.095 0.084 0.078 

Locus 876 : 
2 alleles
2.9% missing data
   3   (0.901) 0.806 0.972 0.936 0.900 0.990 0.969 0.966 0.822 
   1   (0.099) 0.194 0.028 0.064 0.100 0.010 0.031 0.034 0.178 

Locus 877 : 
2 alleles
0.7% missing data
   1   (0.057) 0.004 0.005 0.077 0.057 0.003 0.099 0.055 0.007 
   2   (0.943) 0.996 0.995 0.923 0.943 0.997 0.901 0.945 0.993 

Locus 878 : 
2 alleles
12.3% missing data
   3   (0.731) 0.584 0.650 0.781 0.731 0.953 0.669 0.845 0.786 
   2   (0.269) 0.416 0.350 0.219 0.269 0.047 0.331 0.155 0.214 

Locus 879 : 
2 alleles
2.9% missing data
   1   (0.931) 0.929 0.597 0.978 0.931 0.991 0.973 0.959 0.957 
   3   (0.069) 0.071 0.403 0.022 0.069 0.009 0.027 0.041 0.043 

Locus 880 : 
2 alleles
9.4% missing data
   1   (0.709) 0.669 0.918 0.702 0.709 0.551 0.760 0.793 0.668 
   4   (0.291) 0.331 0.082 0.298 0.291 0.449 0.240 0.207 0.332 

Locus 881 : 
2 alleles
13.0% missing data
   2   (0.914) 0.974 0.982 0.892 0.914 0.972 0.892 0.877 0.976 
   4   (0.086) 0.026 0.018 0.108 0.086 0.028 0.108 0.123 0.024 

Locus 882 : 
2 alleles
15.9% missing data
   3   (0.885) 0.970 0.966 0.880 0.885 0.989 0.851 0.934 0.950 
   1   (0.115) 0.030 0.034 0.120 0.115 0.011 0.149 0.066 0.050 

Locus 883 : 
2 alleles
2.9% missing data
   3   (0.920) 0.983 0.974 0.956 0.920 0.788 0.964 0.977 0.913 
   1   (0.080) 0.017 0.026 0.044 0.080 0.212 0.036 0.023 0.087 

Locus 884 : 
2 alleles
3.6% missing data
   1   (0.807) 0.941 0.551 0.905 0.807 0.969 0.823 0.909 0.802 
   3   (0.193) 0.059 0.449 0.095 0.193 0.031 0.177 0.091 0.198 

Locus 885 : 
2 alleles
13.0% missing data
   2   (0.881) 0.984 0.961 0.824 0.881 0.986 0.866 0.904 0.951 
   4   (0.119) 0.016 0.039 0.176 0.119 0.014 0.134 0.096 0.049 

Locus 886 : 
2 alleles
11.6% missing data
   2   (0.916) 0.936 0.983 0.947 0.916 0.980 0.937 0.967 0.936 
   4   (0.084) 0.064 0.017 0.053 0.084 0.020 0.063 0.033 0.064 

Locus 887 : 
2 alleles
13.0% missing data
   1   (0.922) 0.988 0.978 0.945 0.922 0.952 0.946 0.921 0.956 
   2   (0.078) 0.012 0.022 0.055 0.078 0.048 0.054 0.079 0.044 

Locus 888 : 
2 alleles
17.4% missing data
   1   (0.711) 0.662 0.858 0.739 0.710 0.478 0.816 0.830 0.602 
   3   (0.289) 0.338 0.142 0.261 0.290 0.522 0.184 0.170 0.398 

Locus 889 : 
2 alleles
3.6% missing data
   3   (0.879) 0.820 0.959 0.864 0.879 0.992 0.921 0.809 0.918 
   1   (0.121) 0.180 0.041 0.136 0.121 0.008 0.079 0.191 0.082 

Locus 890 : 
2 alleles
6.5% missing data
   4   (0.663) 0.617 0.876 0.632 0.663 0.945 0.738 0.657 0.560 
   2   (0.337) 0.383 0.124 0.368 0.337 0.055 0.262 0.343 0.440 

Locus 891 : 
2 alleles
5.8% missing data
   2   (0.446) 0.073 0.487 0.505 0.446 0.611 0.498 0.495 0.357 
   4   (0.554) 0.927 0.513 0.495 0.554 0.389 0.502 0.505 0.643 

Locus 892 : 
2 alleles
5.8% missing data
   2   (0.848) 0.840 0.954 0.921 0.848 0.678 0.887 0.933 0.807 
   1   (0.152) 0.160 0.046 0.079 0.152 0.322 0.113 0.067 0.193 

Locus 893 : 
2 alleles
13.8% missing data
   4   (0.722) 0.658 0.850 0.585 0.722 0.964 0.714 0.613 0.816 
   2   (0.278) 0.342 0.150 0.415 0.278 0.036 0.286 0.387 0.184 

Locus 894 : 
2 alleles
13.0% missing data
   3   (0.540) 0.114 0.591 0.541 0.540 0.080 0.538 0.459 0.611 
   4   (0.460) 0.886 0.409 0.459 0.460 0.920 0.462 0.541 0.389 

Locus 895 : 
2 alleles
3.6% missing data
   1   (0.942) 0.992 0.995 0.876 0.942 0.997 0.908 0.949 0.992 
   3   (0.058) 0.008 0.005 0.124 0.058 0.003 0.092 0.051 0.008 

Locus 896 : 
2 alleles
13.0% missing data
   2   (0.746) 0.814 0.635 0.742 0.745 0.974 0.741 0.795 0.836 
   3   (0.254) 0.186 0.365 0.258 0.255 0.026 0.259 0.205 0.164 

Locus 897 : 
2 alleles
15.2% missing data
   3   (0.781) 0.566 0.933 0.799 0.781 0.970 0.784 0.873 0.781 
   4   (0.219) 0.434 0.067 0.201 0.219 0.030 0.216 0.127 0.219 

Locus 898 : 
2 alleles
1.4% missing data
   1   (0.886) 0.613 0.956 0.931 0.887 0.980 0.953 0.954 0.808 
   3   (0.114) 0.387 0.044 0.069 0.113 0.020 0.047 0.046 0.192 

Locus 899 : 
2 alleles
13.8% missing data
   1   (0.869) 0.977 0.896 0.881 0.869 0.973 0.859 0.914 0.921 
   3   (0.131) 0.023 0.104 0.119 0.131 0.027 0.141 0.086 0.079 

Locus 900 : 
2 alleles
2.9% missing data
   3   (0.930) 0.991 0.991 0.949 0.930 0.993 0.886 0.889 0.985 
   1   (0.070) 0.009 0.009 0.051 0.070 0.007 0.114 0.111 0.015 

Locus 901 : 
2 alleles
4.3% missing data
   3   (0.889) 0.941 0.972 0.863 0.888 0.983 0.916 0.947 0.931 
   2   (0.111) 0.059 0.028 0.137 0.112 0.017 0.084 0.053 0.069 

Locus 902 : 
2 alleles
12.3% missing data
   4   (0.923) 0.990 0.987 0.909 0.923 0.961 0.907 0.945 0.979 
   1   (0.077) 0.010 0.013 0.091 0.077 0.039 0.093 0.055 0.021 

Locus 903 : 
2 alleles
13.0% missing data
   4   (0.644) 0.924 0.611 0.591 0.644 0.485 0.649 0.650 0.718 
   2   (0.356) 0.076 0.389 0.409 0.356 0.515 0.351 0.350 0.282 

Locus 904 : 
2 alleles
8.7% missing data
   4   (0.500) 0.695 0.653 0.515 0.500 0.507 0.480 0.331 0.464 
   2   (0.500) 0.305 0.347 0.485 0.500 0.493 0.520 0.669 0.536 

Locus 905 : 
2 alleles
6.5% missing data
   1   (0.891) 0.983 0.972 0.916 0.891 0.986 0.829 0.950 0.951 
   3   (0.109) 0.017 0.028 0.084 0.109 0.014 0.171 0.050 0.049 

Locus 906 : 
2 alleles
12.3% missing data
   2   (0.920) 0.977 0.642 0.956 0.919 0.928 0.966 0.977 0.958 
   4   (0.080) 0.023 0.358 0.044 0.081 0.072 0.034 0.023 0.042 

Locus 907 : 
2 alleles
1.4% missing data
   1   (0.911) 0.986 0.979 0.924 0.911 0.986 0.926 0.931 0.946 
   2   (0.089) 0.014 0.021 0.076 0.089 0.014 0.074 0.069 0.054 

Locus 908 : 
2 alleles
12.3% missing data
   3   (0.800) 0.954 0.875 0.833 0.800 0.971 0.772 0.851 0.828 
   1   (0.200) 0.046 0.125 0.167 0.200 0.029 0.228 0.149 0.172 

Locus 909 : 
2 alleles
3.6% missing data
   1   (0.742) 0.937 0.200 0.761 0.743 0.970 0.858 0.518 0.702 
   4   (0.258) 0.063 0.800 0.239 0.257 0.030 0.142 0.482 0.298 

Locus 910 : 
2 alleles
12.3% missing data
   4   (0.582) 0.477 0.498 0.577 0.582 0.659 0.651 0.305 0.557 
   1   (0.418) 0.523 0.502 0.423 0.418 0.341 0.349 0.695 0.443 

Locus 911 : 
2 alleles
15.9% missing data
   3   (0.858) 0.949 0.966 0.778 0.858 0.992 0.705 0.882 0.968 
   1   (0.142) 0.051 0.034 0.222 0.142 0.008 0.295 0.118 0.032 

Locus 912 : 
2 alleles
2.9% missing data
   1   (0.928) 0.986 0.821 0.858 0.928 0.968 0.947 0.964 0.989 
   3   (0.072) 0.014 0.179 0.142 0.072 0.032 0.053 0.036 0.011 

Locus 913 : 
2 alleles
18.8% missing data
   1   (0.866) 0.969 0.842 0.920 0.866 0.968 0.888 0.963 0.856 
   3   (0.134) 0.031 0.158 0.080 0.134 0.032 0.112 0.037 0.144 

Locus 914 : 
2 alleles
10.1% missing data
   3   (0.818) 0.855 0.956 0.787 0.818 0.887 0.806 0.789 0.872 
   1   (0.182) 0.145 0.044 0.213 0.182 0.113 0.194 0.211 0.128 

Locus 915 : 
2 alleles
5.1% missing data
   1   (0.847) 0.866 0.930 0.907 0.847 0.802 0.893 0.922 0.828 
   3   (0.153) 0.134 0.070 0.093 0.153 0.198 0.107 0.078 0.172 

Locus 916 : 
2 alleles
4.3% missing data
   2   (0.725) 0.934 0.901 0.780 0.725 0.951 0.759 0.800 0.624 
   4   (0.275) 0.066 0.099 0.220 0.275 0.049 0.241 0.200 0.376 

Locus 917 : 
2 alleles
1.4% missing data
   2   (0.797) 0.966 0.685 0.751 0.797 0.152 0.804 0.890 0.910 
   4   (0.203) 0.034 0.315 0.249 0.203 0.848 0.196 0.110 0.090 

Locus 918 : 
2 alleles
2.9% missing data
   2   (0.853) 0.928 0.954 0.904 0.853 0.119 0.909 0.915 0.859 
   4   (0.147) 0.072 0.046 0.096 0.147 0.881 0.091 0.085 0.141 

Locus 919 : 
2 alleles
2.9% missing data
   4   (0.671) 0.927 0.897 0.715 0.671 0.679 0.640 0.753 0.650 
   1   (0.329) 0.073 0.103 0.285 0.329 0.321 0.360 0.247 0.350 

Locus 920 : 
2 alleles
12.3% missing data
   3   (0.904) 0.890 0.968 0.928 0.904 0.952 0.952 0.938 0.922 
   1   (0.096) 0.110 0.032 0.072 0.096 0.048 0.048 0.062 0.078 

Locus 921 : 
2 alleles
13.0% missing data
   3   (0.808) 0.176 0.942 0.829 0.808 0.579 0.880 0.756 0.805 
   1   (0.192) 0.824 0.058 0.171 0.192 0.421 0.120 0.244 0.195 

Locus 922 : 
2 alleles
9.4% missing data
   2   (0.905) 0.938 0.978 0.882 0.905 0.992 0.911 0.924 0.957 
   4   (0.095) 0.062 0.022 0.118 0.095 0.008 0.089 0.076 0.043 

Locus 923 : 
2 alleles
5.1% missing data
   4   (0.711) 0.911 0.856 0.663 0.711 0.925 0.690 0.694 0.759 
   3   (0.289) 0.089 0.144 0.337 0.289 0.075 0.310 0.306 0.241 

Locus 924 : 
2 alleles
13.8% missing data
   3   (0.879) 0.959 0.912 0.934 0.879 0.933 0.869 0.824 0.918 
   1   (0.121) 0.041 0.088 0.066 0.121 0.067 0.131 0.176 0.082 

Locus 925 : 
2 alleles
2.9% missing data
   3   (0.810) 0.927 0.607 0.884 0.810 0.975 0.807 0.891 0.845 
   1   (0.190) 0.073 0.393 0.116 0.190 0.025 0.193 0.109 0.155 

Locus 926 : 
2 alleles
5.1% missing data
   4   (0.766) 0.951 0.931 0.786 0.766 0.960 0.786 0.707 0.718 
   2   (0.234) 0.049 0.069 0.214 0.234 0.040 0.214 0.293 0.282 

Locus 927 : 
2 alleles
8.0% missing data
   1   (0.449) 0.110 0.325 0.375 0.449 0.087 0.464 0.372 0.572 
   3   (0.551) 0.890 0.675 0.625 0.551 0.913 0.536 0.628 0.428 

Locus 928 : 
2 alleles
3.6% missing data
   3   (0.840) 0.978 0.710 0.723 0.840 0.980 0.833 0.818 0.951 
   4   (0.160) 0.022 0.290 0.277 0.160 0.020 0.167 0.182 0.049 

Locus 929 : 
2 alleles
1.4% missing data
   2   (0.894) 0.825 0.979 0.934 0.894 0.989 0.930 0.914 0.881 
   4   (0.106) 0.175 0.021 0.066 0.106 0.011 0.070 0.086 0.119 

Locus 930 : 
2 alleles
14.5% missing data
   3   (0.924) 0.971 0.635 0.907 0.925 0.991 0.980 0.787 0.967 
   4   (0.076) 0.029 0.365 0.093 0.075 0.009 0.020 0.213 0.033 

Locus 931 : 
2 alleles
2.9% missing data
   2   (0.893) 0.982 0.976 0.920 0.893 0.990 0.868 0.871 0.953 
   4   (0.107) 0.018 0.024 0.080 0.107 0.010 0.132 0.129 0.047 

Locus 932 : 
2 alleles
3.6% missing data
   1   (0.134) 0.027 0.178 0.105 0.134 0.012 0.155 0.080 0.056 
   3   (0.866) 0.973 0.822 0.895 0.866 0.988 0.845 0.920 0.944 

Locus 933 : 
2 alleles
12.3% missing data
   1   (0.848) 0.805 0.804 0.891 0.848 0.897 0.863 0.936 0.893 
   4   (0.152) 0.195 0.196 0.109 0.152 0.103 0.137 0.064 0.107 

Locus 934 : 
2 alleles
11.6% missing data
   2   (0.908) 0.828 0.701 0.970 0.908 0.979 0.983 0.921 0.753 
   3   (0.092) 0.172 0.299 0.030 0.092 0.021 0.017 0.079 0.247 

Locus 935 : 
2 alleles
10.1% missing data
   1   (0.540) 0.628 0.143 0.490 0.540 0.625 0.573 0.530 0.639 
   4   (0.460) 0.372 0.857 0.510 0.460 0.375 0.427 0.470 0.361 

Locus 936 : 
2 alleles
8.7% missing data
   2   (0.596) 0.152 0.449 0.659 0.597 0.056 0.718 0.665 0.526 
   3   (0.404) 0.848 0.551 0.341 0.403 0.944 0.282 0.335 0.474 

Locus 937 : 
2 alleles
12.3% missing data
   1   (0.916) 0.982 0.991 0.936 0.916 0.996 0.714 0.899 0.987 
   4   (0.084) 0.018 0.009 0.064 0.084 0.004 0.286 0.101 0.013 

Locus 938 : 
2 alleles
5.1% missing data
   1   (0.813) 0.949 0.687 0.811 0.813 0.831 0.871 0.601 0.849 
   4   (0.187) 0.051 0.313 0.189 0.187 0.169 0.129 0.399 0.151 

Locus 939 : 
2 alleles
5.1% missing data
   1   (0.753) 0.772 0.926 0.809 0.752 0.640 0.823 0.857 0.654 
   2   (0.247) 0.228 0.074 0.191 0.248 0.360 0.177 0.143 0.346 

Locus 940 : 
2 alleles
0.7% missing data
   3   (0.905) 0.972 0.970 0.933 0.905 0.989 0.938 0.956 0.909 
   1   (0.095) 0.028 0.030 0.067 0.095 0.011 0.062 0.044 0.091 

Locus 941 : 
2 alleles
6.5% missing data
   3   (0.455) 0.113 0.782 0.429 0.455 0.528 0.607 0.319 0.288 
   4   (0.545) 0.887 0.218 0.571 0.545 0.472 0.393 0.681 0.712 

Locus 942 : 
2 alleles
5.8% missing data
   2   (0.855) 0.807 0.704 0.849 0.856 0.876 0.876 0.892 0.933 
   4   (0.145) 0.193 0.296 0.151 0.144 0.124 0.124 0.108 0.067 

Locus 943 : 
2 alleles
3.6% missing data
   2   (0.923) 0.967 0.639 0.972 0.923 0.966 0.968 0.981 0.953 
   4   (0.077) 0.033 0.361 0.028 0.077 0.034 0.032 0.019 0.047 

Locus 944 : 
2 alleles
2.9% missing data
   4   (0.672) 0.683 0.887 0.621 0.672 0.947 0.703 0.578 0.643 
   1   (0.328) 0.317 0.113 0.379 0.328 0.053 0.297 0.422 0.357 

Locus 945 : 
2 alleles
3.6% missing data
   3   (0.895) 0.970 0.971 0.923 0.894 0.874 0.954 0.902 0.873 
   1   (0.105) 0.030 0.029 0.077 0.106 0.126 0.046 0.098 0.127 

Locus 946 : 
2 alleles
12.3% missing data
   2   (0.957) 0.941 0.990 0.993 0.958 0.993 0.995 0.995 0.846 
   1   (0.043) 0.059 0.010 0.007 0.042 0.007 0.005 0.005 0.154 

Locus 947 : 
2 alleles
3.6% missing data
   2   (0.900) 0.985 0.700 0.928 0.900 0.988 0.933 0.962 0.957 
   4   (0.100) 0.015 0.300 0.072 0.100 0.012 0.067 0.038 0.043 

Locus 948 : 
2 alleles
15.2% missing data
   3   (0.339) 0.333 0.143 0.335 0.339 0.396 0.364 0.144 0.329 
   4   (0.661) 0.667 0.857 0.665 0.661 0.604 0.636 0.856 0.671 

Locus 949 : 
2 alleles
5.1% missing data
   1   (0.798) 0.913 0.944 0.782 0.798 0.968 0.792 0.883 0.859 
   3   (0.202) 0.087 0.056 0.218 0.202 0.032 0.208 0.117 0.141 

Locus 950 : 
2 alleles
10.1% missing data
   1   (0.878) 0.973 0.983 0.849 0.878 0.918 0.710 0.872 0.973 
   3   (0.122) 0.027 0.017 0.151 0.122 0.082 0.290 0.128 0.027 

Locus 951 : 
2 alleles
2.2% missing data
   1   (0.896) 0.960 0.968 0.862 0.896 0.993 0.932 0.779 0.940 
   3   (0.104) 0.040 0.032 0.138 0.104 0.007 0.068 0.221 0.060 

Locus 952 : 
2 alleles
12.3% missing data
   1   (0.942) 0.990 0.994 0.921 0.942 0.982 0.908 0.897 0.991 
   3   (0.058) 0.010 0.006 0.079 0.058 0.018 0.092 0.103 0.009 

Locus 953 : 
2 alleles
3.6% missing data
   4   (0.775) 0.950 0.914 0.858 0.775 0.821 0.762 0.870 0.727 
   2   (0.225) 0.050 0.086 0.142 0.225 0.179 0.238 0.130 0.273 

Locus 954 : 
2 alleles
12.3% missing data
   1   (0.173) 0.019 0.023 0.292 0.173 0.087 0.333 0.201 0.047 
   2   (0.827) 0.981 0.977 0.708 0.827 0.913 0.667 0.799 0.953 

Locus 955 : 
2 alleles
2.9% missing data
   1   (0.322) 0.498 0.418 0.311 0.321 0.035 0.270 0.446 0.363 
   3   (0.678) 0.502 0.582 0.689 0.679 0.965 0.730 0.554 0.637 

Locus 956 : 
2 alleles
7.2% missing data
   2   (0.889) 0.938 0.936 0.888 0.889 0.879 0.919 0.826 0.937 
   4   (0.111) 0.062 0.064 0.112 0.111 0.121 0.081 0.174 0.063 

Locus 957 : 
2 alleles
4.3% missing data
   4   (0.900) 0.959 0.980 0.921 0.900 0.984 0.909 0.921 0.944 
   2   (0.100) 0.041 0.020 0.079 0.100 0.016 0.091 0.079 0.056 

Locus 958 : 
2 alleles
9.4% missing data
   3   (0.527) 0.872 0.890 0.474 0.527 0.381 0.386 0.449 0.617 
   1   (0.473) 0.128 0.110 0.526 0.473 0.619 0.614 0.551 0.383 

Locus 959 : 
2 alleles
1.4% missing data
   3   (0.924) 0.988 0.983 0.948 0.924 0.986 0.902 0.954 0.976 
   4   (0.076) 0.012 0.017 0.052 0.076 0.014 0.098 0.046 0.024 

Locus 960 : 
2 alleles
4.3% missing data
   3   (0.618) 0.645 0.901 0.526 0.618 0.944 0.602 0.547 0.638 
   1   (0.382) 0.355 0.099 0.474 0.382 0.056 0.398 0.453 0.362 

Locus 961 : 
2 alleles
6.5% missing data
   2   (0.837) 0.898 0.949 0.777 0.837 0.687 0.884 0.907 0.869 
   3   (0.163) 0.102 0.051 0.223 0.163 0.313 0.116 0.093 0.131 

Locus 962 : 
2 alleles
12.3% missing data
   3   (0.889) 0.869 0.408 0.866 0.889 0.987 0.953 0.832 0.929 
   1   (0.111) 0.131 0.592 0.134 0.111 0.013 0.047 0.168 0.071 

Locus 963 : 
2 alleles
5.8% missing data
   1   (0.649) 0.568 0.873 0.750 0.649 0.758 0.675 0.612 0.560 
   3   (0.351) 0.432 0.127 0.250 0.351 0.242 0.325 0.388 0.440 

Locus 964 : 
2 alleles
3.6% missing data
   3   (0.890) 0.982 0.965 0.874 0.890 0.992 0.924 0.946 0.911 
   4   (0.110) 0.018 0.035 0.126 0.110 0.008 0.076 0.054 0.089 

Locus 965 : 
2 alleles
7.2% missing data
   4   (0.383) 0.199 0.082 0.547 0.384 0.931 0.445 0.510 0.198 
   1   (0.617) 0.801 0.918 0.453 0.616 0.069 0.555 0.490 0.802 

Locus 966 : 
2 alleles
11.6% missing data
   3   (0.918) 0.915 0.974 0.966 0.918 0.486 0.962 0.978 0.931 
   1   (0.082) 0.085 0.026 0.034 0.082 0.514 0.038 0.022 0.069 

Locus 967 : 
2 alleles
3.6% missing data
   1   (0.320) 0.084 0.161 0.423 0.320 0.074 0.297 0.159 0.331 
   4   (0.680) 0.916 0.839 0.577 0.680 0.926 0.703 0.841 0.669 

Locus 968 : 
2 alleles
2.2% missing data
   3   (0.867) 0.979 0.517 0.786 0.867 0.982 0.912 0.846 0.935 
   1   (0.133) 0.021 0.483 0.214 0.133 0.018 0.088 0.154 0.065 

Locus 969 : 
2 alleles
8.0% missing data
   1   (0.917) 0.979 0.968 0.923 0.917 0.831 0.946 0.971 0.951 
   3   (0.083) 0.021 0.032 0.077 0.083 0.169 0.054 0.029 0.049 

Locus 970 : 
2 alleles
10.9% missing data
   1   (0.113) 0.065 0.027 0.221 0.113 0.100 0.107 0.093 0.045 
   2   (0.887) 0.935 0.973 0.779 0.887 0.900 0.893 0.907 0.955 

Locus 971 : 
2 alleles
13.0% missing data
   4   (0.899) 0.976 0.968 0.942 0.899 0.891 0.945 0.958 0.902 
   2   (0.101) 0.024 0.032 0.058 0.101 0.109 0.055 0.042 0.098 

Locus 972 : 
2 alleles
5.1% missing data
   4   (0.917) 0.984 0.589 0.957 0.917 0.986 0.958 0.943 0.958 
   3   (0.083) 0.016 0.411 0.043 0.083 0.014 0.042 0.057 0.042 

Locus 973 : 
2 alleles
12.3% missing data
   4   (0.837) 0.690 0.905 0.890 0.837 0.958 0.902 0.914 0.786 
   1   (0.163) 0.310 0.095 0.110 0.163 0.042 0.098 0.086 0.214 

Locus 974 : 
2 alleles
1.4% missing data
   2   (0.935) 0.992 0.994 0.856 0.936 0.997 0.891 0.956 0.992 
   3   (0.065) 0.008 0.006 0.144 0.064 0.003 0.109 0.044 0.008 

Locus 975 : 
2 alleles
9.4% missing data
   1   (0.903) 0.970 0.641 0.968 0.903 0.982 0.972 0.978 0.849 
   3   (0.097) 0.030 0.359 0.032 0.097 0.018 0.028 0.022 0.151 

Locus 976 : 
2 alleles
2.2% missing data
   2   (0.915) 0.983 0.959 0.964 0.915 0.982 0.962 0.970 0.877 
   4   (0.085) 0.017 0.041 0.036 0.085 0.018 0.038 0.030 0.123 

Locus 977 : 
2 alleles
1.4% missing data
   2   (0.789) 0.977 0.735 0.703 0.789 0.972 0.681 0.544 0.939 
   3   (0.211) 0.023 0.265 0.297 0.211 0.028 0.319 0.456 0.061 

Locus 978 : 
2 alleles
5.1% missing data
   4   (0.773) 0.635 0.938 0.798 0.772 0.958 0.842 0.888 0.708 
   2   (0.227) 0.365 0.062 0.202 0.228 0.042 0.158 0.112 0.292 

Locus 979 : 
2 alleles
15.2% missing data
   4   (0.789) 0.962 0.947 0.746 0.789 0.947 0.773 0.785 0.826 
   2   (0.211) 0.038 0.053 0.254 0.211 0.053 0.227 0.215 0.174 

Locus 980 : 
2 alleles
11.6% missing data
   2   (0.894) 0.976 0.961 0.944 0.893 0.949 0.938 0.870 0.894 
   4   (0.106) 0.024 0.039 0.056 0.107 0.051 0.062 0.130 0.106 

Locus 981 : 
2 alleles
4.3% missing data
   2   (0.153) 0.194 0.036 0.174 0.152 0.176 0.146 0.206 0.092 
   4   (0.847) 0.806 0.964 0.826 0.848 0.824 0.854 0.794 0.908 

Locus 982 : 
2 alleles
19.6% missing data
   2   (0.896) 0.860 0.961 0.959 0.896 0.981 0.952 0.961 0.807 
   1   (0.104) 0.140 0.039 0.041 0.104 0.019 0.048 0.039 0.193 

Locus 983 : 
2 alleles
2.2% missing data
   3   (0.907) 0.960 0.955 0.956 0.908 0.815 0.955 0.953 0.886 
   1   (0.093) 0.040 0.045 0.044 0.092 0.185 0.045 0.047 0.114 

Locus 984 : 
2 alleles
9.4% missing data
   4   (0.848) 0.678 0.952 0.870 0.847 0.955 0.858 0.888 0.899 
   1   (0.152) 0.322 0.048 0.130 0.153 0.045 0.142 0.112 0.101 

Locus 985 : 
2 alleles
3.6% missing data
   2   (0.147) 0.096 0.043 0.151 0.148 0.032 0.134 0.072 0.105 
   4   (0.853) 0.904 0.957 0.849 0.852 0.968 0.866 0.928 0.895 

Locus 986 : 
2 alleles
2.9% missing data
   1   (0.906) 0.878 0.988 0.911 0.907 0.993 0.840 0.853 0.974 
   2   (0.094) 0.122 0.012 0.089 0.093 0.007 0.160 0.147 0.026 

Locus 987 : 
2 alleles
10.1% missing data
   1   (0.910) 0.972 0.910 0.924 0.910 0.989 0.961 0.933 0.917 
   3   (0.090) 0.028 0.090 0.076 0.090 0.011 0.039 0.067 0.083 

Locus 988 : 
2 alleles
4.3% missing data
   1   (0.152) 0.044 0.024 0.312 0.152 0.031 0.208 0.169 0.041 
   4   (0.848) 0.956 0.976 0.688 0.848 0.969 0.792 0.831 0.959 

Locus 989 : 
2 alleles
2.9% missing data
   2   (0.759) 0.645 0.604 0.790 0.758 0.958 0.832 0.682 0.780 
   4   (0.241) 0.355 0.396 0.210 0.242 0.042 0.168 0.318 0.220 

Locus 990 : 
2 alleles
5.1% missing data
   1   (0.151) 0.196 0.330 0.102 0.151 0.026 0.108 0.062 0.116 
   3   (0.849) 0.804 0.670 0.898 0.849 0.974 0.892 0.938 0.884 

Locus 991 : 
2 alleles
15.9% missing data
   1   (0.950) 0.996 0.994 0.892 0.950 0.982 0.963 0.932 0.992 
   2   (0.050) 0.004 0.006 0.108 0.050 0.018 0.037 0.068 0.008 

Locus 992 : 
2 alleles
5.8% missing data
   1   (0.821) 0.720 0.952 0.856 0.822 0.813 0.803 0.784 0.860 
   3   (0.179) 0.280 0.048 0.144 0.178 0.187 0.197 0.216 0.140 

Locus 993 : 
2 alleles
0.7% missing data
   1   (0.928) 0.968 0.984 0.957 0.927 0.991 0.976 0.977 0.929 
   2   (0.072) 0.032 0.016 0.043 0.073 0.009 0.024 0.023 0.071 

Locus 994 : 
2 alleles
10.9% missing data
   1   (0.874) 0.957 0.819 0.932 0.874 0.962 0.953 0.952 0.771 
   3   (0.126) 0.043 0.181 0.068 0.126 0.038 0.047 0.048 0.229 

Locus 995 : 
2 alleles
5.8% missing data
   3   (0.752) 0.911 0.918 0.715 0.751 0.635 0.854 0.809 0.693 
   1   (0.248) 0.089 0.082 0.285 0.249 0.365 0.146 0.191 0.307 

Locus 996 : 
2 alleles
12.3% missing data
   1   (0.888) 0.983 0.950 0.833 0.888 0.981 0.880 0.918 0.955 
   4   (0.112) 0.017 0.050 0.167 0.112 0.019 0.120 0.082 0.045 

Locus 997 : 
2 alleles
9.4% missing data
   1   (0.192) 0.057 0.291 0.112 0.192 0.039 0.137 0.074 0.259 
   4   (0.808) 0.943 0.709 0.888 0.808 0.961 0.863 0.926 0.741 

Locus 998 : 
2 alleles
2.2% missing data
   4   (0.913) 0.940 0.962 0.949 0.913 0.980 0.950 0.970 0.910 
   3   (0.087) 0.060 0.038 0.051 0.087 0.020 0.050 0.030 0.090 

Locus 999 : 
2 alleles
18.1% missing data
   3   (0.794) 0.799 0.900 0.787 0.794 0.972 0.872 0.788 0.703 
   2   (0.206) 0.201 0.100 0.213 0.206 0.028 0.128 0.212 0.297 

Locus 1000 : 
2 alleles
10.9% missing data
   4   (0.869) 0.910 0.974 0.848 0.869 0.976 0.853 0.931 0.933 
   3   (0.131) 0.090 0.026 0.152 0.131 0.024 0.147 0.069 0.067 

Locus 1001 : 
2 alleles
5.1% missing data
   3   (0.713) 0.687 0.885 0.796 0.714 0.640 0.723 0.824 0.641 
   4   (0.287) 0.313 0.115 0.204 0.286 0.360 0.277 0.176 0.359 

Locus 1002 : 
2 alleles
2.2% missing data
   1   (0.859) 0.849 0.938 0.951 0.859 0.985 0.940 0.949 0.603 
   3   (0.141) 0.151 0.062 0.049 0.141 0.015 0.060 0.051 0.397 

Locus 1003 : 
2 alleles
7.2% missing data
   2   (0.803) 0.733 0.955 0.710 0.803 0.974 0.847 0.613 0.853 
   3   (0.197) 0.267 0.045 0.290 0.197 0.026 0.153 0.387 0.147 

Locus 1004 : 
2 alleles
11.6% missing data
   1   (0.314) 0.412 0.090 0.363 0.315 0.239 0.311 0.246 0.263 
   3   (0.686) 0.588 0.910 0.637 0.685 0.761 0.689 0.754 0.737 

Locus 1005 : 
2 alleles
2.9% missing data
   1   (0.852) 0.896 0.961 0.864 0.852 0.906 0.918 0.909 0.810 
   3   (0.148) 0.104 0.039 0.136 0.148 0.094 0.082 0.091 0.190 

Locus 1006 : 
2 alleles
4.3% missing data
   3   (0.918) 0.992 0.675 0.939 0.919 0.619 0.955 0.938 0.975 
   1   (0.082) 0.008 0.325 0.061 0.081 0.381 0.045 0.062 0.025 

Locus 1007 : 
2 alleles
4.3% missing data
   1   (0.079) 0.017 0.015 0.087 0.079 0.019 0.045 0.292 0.035 
   3   (0.921) 0.983 0.985 0.913 0.921 0.981 0.955 0.708 0.965 

Locus 1008 : 
2 alleles
3.6% missing data
   4   (0.945) 0.980 0.989 0.986 0.946 0.997 0.989 0.986 0.875 
   1   (0.055) 0.020 0.011 0.014 0.054 0.003 0.011 0.014 0.125 

Locus 1009 : 
2 alleles
5.1% missing data
   1   (0.853) 0.966 0.490 0.883 0.853 0.977 0.919 0.910 0.888 
   4   (0.147) 0.034 0.510 0.117 0.147 0.023 0.081 0.090 0.112 

Locus 1010 : 
2 alleles
6.5% missing data
   2   (0.743) 0.940 0.636 0.756 0.743 0.940 0.790 0.816 0.731 
   4   (0.257) 0.060 0.364 0.244 0.257 0.060 0.210 0.184 0.269 

Locus 1011 : 
2 alleles
12.3% missing data
   4   (0.898) 0.971 0.961 0.957 0.898 0.988 0.948 0.956 0.812 
   2   (0.102) 0.029 0.039 0.043 0.102 0.012 0.052 0.044 0.188 

Locus 1012 : 
2 alleles
19.6% missing data
   2   (0.874) 0.970 0.928 0.877 0.874 0.977 0.909 0.920 0.893 
   4   (0.126) 0.030 0.072 0.123 0.126 0.023 0.091 0.080 0.107 

Locus 1013 : 
2 alleles
10.9% missing data
   2   (0.701) 0.826 0.928 0.559 0.701 0.913 0.698 0.621 0.771 
   4   (0.299) 0.174 0.072 0.441 0.299 0.087 0.302 0.379 0.229 

Locus 1014 : 
2 alleles
2.9% missing data
   3   (0.919) 0.979 0.618 0.980 0.919 0.975 0.977 0.986 0.878 
   2   (0.081) 0.021 0.382 0.020 0.081 0.025 0.023 0.014 0.122 

Locus 1015 : 
2 alleles
11.6% missing data
   4   (0.914) 0.952 0.978 0.955 0.915 0.978 0.956 0.916 0.880 
   2   (0.086) 0.048 0.022 0.045 0.085 0.022 0.044 0.084 0.120 

Locus 1016 : 
2 alleles
10.1% missing data
   2   (0.872) 0.982 0.962 0.895 0.871 0.918 0.870 0.905 0.919 
   4   (0.128) 0.018 0.038 0.105 0.129 0.082 0.130 0.095 0.081 

Locus 1017 : 
2 alleles
3.6% missing data
   3   (0.773) 0.533 0.755 0.843 0.773 0.962 0.857 0.915 0.691 
   2   (0.227) 0.467 0.245 0.157 0.227 0.038 0.143 0.085 0.309 

Locus 1018 : 
2 alleles
4.3% missing data
   2   (0.491) 0.838 0.493 0.429 0.491 0.553 0.444 0.509 0.546 
   4   (0.509) 0.162 0.507 0.571 0.509 0.447 0.556 0.491 0.454 

Locus 1019 : 
2 alleles
12.3% missing data
   2   (0.867) 0.970 0.952 0.928 0.868 0.635 0.897 0.963 0.841 
   1   (0.133) 0.030 0.048 0.072 0.132 0.365 0.103 0.037 0.159 

Locus 1020 : 
2 alleles
15.9% missing data
   2   (0.754) 0.893 0.944 0.715 0.754 0.800 0.664 0.621 0.838 
   4   (0.246) 0.107 0.056 0.285 0.246 0.200 0.336 0.379 0.162 

Locus 1021 : 
2 alleles
2.2% missing data
   4   (0.904) 0.955 0.985 0.853 0.903 0.991 0.898 0.939 0.976 
   2   (0.096) 0.045 0.015 0.147 0.097 0.009 0.102 0.061 0.024 

Locus 1022 : 
2 alleles
15.2% missing data
   3   (0.917) 0.938 0.975 0.944 0.917 0.956 0.925 0.926 0.953 
   1   (0.083) 0.062 0.025 0.056 0.083 0.044 0.075 0.074 0.047 

Locus 1023 : 
2 alleles
9.4% missing data
   4   (0.669) 0.943 0.898 0.636 0.669 0.120 0.645 0.523 0.754 
   1   (0.331) 0.057 0.102 0.364 0.331 0.880 0.355 0.477 0.246 

Locus 1024 : 
2 alleles
8.0% missing data
   1   (0.912) 0.983 0.985 0.944 0.912 0.940 0.946 0.844 0.909 
   2   (0.088) 0.017 0.015 0.056 0.088 0.060 0.054 0.156 0.091 

Locus 1025 : 
2 alleles
5.1% missing data
   1   (0.903) 0.916 0.968 0.950 0.903 0.992 0.967 0.915 0.865 
   3   (0.097) 0.084 0.032 0.050 0.097 0.008 0.033 0.085 0.135 

Locus 1026 : 
2 alleles
4.3% missing data
   4   (0.910) 0.941 0.975 0.952 0.911 0.978 0.964 0.957 0.831 
   2   (0.090) 0.059 0.025 0.048 0.089 0.022 0.036 0.043 0.169 

Locus 1027 : 
2 alleles
13.8% missing data
   1   (0.754) 0.957 0.941 0.727 0.754 0.797 0.738 0.785 0.783 
   4   (0.246) 0.043 0.059 0.273 0.246 0.203 0.262 0.215 0.217 

Locus 1028 : 
2 alleles
1.4% missing data
   2   (0.898) 0.950 0.970 0.804 0.898 0.979 0.964 0.540 0.909 
   4   (0.102) 0.050 0.030 0.196 0.102 0.021 0.036 0.460 0.091 

Locus 1029 : 
2 alleles
2.2% missing data
   2   (0.495) 0.524 0.499 0.483 0.495 0.960 0.509 0.486 0.442 
   4   (0.505) 0.476 0.501 0.517 0.505 0.040 0.491 0.514 0.558 

Locus 1030 : 
2 alleles
11.6% missing data
   4   (0.905) 0.988 0.974 0.943 0.904 0.957 0.918 0.962 0.947 
   1   (0.095) 0.012 0.026 0.057 0.096 0.043 0.082 0.038 0.053 

Locus 1031 : 
2 alleles
0.7% missing data
   2   (0.911) 0.975 0.974 0.867 0.911 0.985 0.973 0.592 0.898 
   4   (0.089) 0.025 0.026 0.133 0.089 0.015 0.027 0.408 0.102 

Locus 1032 : 
2 alleles
5.8% missing data
   3   (0.794) 0.765 0.400 0.801 0.794 0.176 0.833 0.831 0.902 
   2   (0.206) 0.235 0.600 0.199 0.206 0.824 0.167 0.169 0.098 

Locus 1033 : 
2 alleles
3.6% missing data
   3   (0.941) 0.990 0.586 0.982 0.941 0.891 0.990 0.990 0.952 
   1   (0.059) 0.010 0.414 0.018 0.059 0.109 0.010 0.010 0.048 

Locus 1034 : 
2 alleles
12.3% missing data
   2   (0.878) 0.918 0.955 0.930 0.877 0.929 0.911 0.928 0.884 
   1   (0.122) 0.082 0.045 0.070 0.123 0.071 0.089 0.072 0.116 

Locus 1035 : 
2 alleles
0.7% missing data
   3   (0.888) 0.943 0.974 0.885 0.887 0.980 0.906 0.959 0.938 
   4   (0.112) 0.057 0.026 0.115 0.113 0.020 0.094 0.041 0.062 

Locus 1036 : 
2 alleles
5.1% missing data
   1   (0.880) 0.926 0.960 0.879 0.880 0.979 0.926 0.929 0.862 
   3   (0.120) 0.074 0.040 0.121 0.120 0.021 0.074 0.071 0.138 

Locus 1037 : 
2 alleles
12.3% missing data
   4   (0.847) 0.969 0.741 0.900 0.847 0.956 0.919 0.967 0.795 
   2   (0.153) 0.031 0.259 0.100 0.153 0.044 0.081 0.033 0.205 

Locus 1038 : 
2 alleles
5.8% missing data
   1   (0.692) 0.727 0.554 0.667 0.692 0.946 0.812 0.658 0.617 
   3   (0.308) 0.273 0.446 0.333 0.308 0.054 0.188 0.342 0.383 

Locus 1039 : 
2 alleles
6.5% missing data
   3   (0.813) 0.958 0.953 0.756 0.813 0.954 0.819 0.747 0.854 
   1   (0.187) 0.042 0.047 0.244 0.187 0.046 0.181 0.253 0.146 

Locus 1040 : 
2 alleles
2.9% missing data
   4   (0.861) 0.896 0.976 0.727 0.862 0.985 0.910 0.535 0.920 
   2   (0.139) 0.104 0.024 0.273 0.138 0.015 0.090 0.465 0.080 

Locus 1041 : 
2 alleles
1.4% missing data
   2   (0.884) 0.969 0.974 0.923 0.883 0.989 0.907 0.952 0.932 
   4   (0.116) 0.031 0.026 0.077 0.117 0.011 0.093 0.048 0.068 

Locus 1042 : 
2 alleles
1.4% missing data
   2   (0.870) 0.981 0.975 0.873 0.869 0.980 0.859 0.929 0.924 
   1   (0.130) 0.019 0.025 0.127 0.131 0.020 0.141 0.071 0.076 

Locus 1043 : 
2 alleles
2.2% missing data
   1   (0.914) 0.976 0.626 0.941 0.914 0.990 0.971 0.966 0.949 
   3   (0.086) 0.024 0.374 0.059 0.086 0.010 0.029 0.034 0.051 

Locus 1044 : 
2 alleles
1.4% missing data
   2   (0.584) 0.105 0.707 0.613 0.584 0.572 0.713 0.551 0.464 
   4   (0.416) 0.895 0.293 0.387 0.416 0.428 0.287 0.449 0.536 

Locus 1045 : 
2 alleles
17.4% missing data
   1   (0.892) 0.958 0.866 0.936 0.892 0.977 0.937 0.862 0.902 
   3   (0.108) 0.042 0.134 0.064 0.108 0.023 0.063 0.138 0.098 

Locus 1046 : 
2 alleles
18.1% missing data
   3   (0.886) 0.820 0.961 0.940 0.886 0.982 0.938 0.923 0.833 
   1   (0.114) 0.180 0.039 0.060 0.114 0.018 0.062 0.077 0.167 

Locus 1047 : 
2 alleles
3.6% missing data
   1   (0.265) 0.208 0.086 0.249 0.265 0.261 0.215 0.408 0.320 
   4   (0.735) 0.792 0.914 0.751 0.735 0.739 0.785 0.592 0.680 

Locus 1048 : 
2 alleles
15.2% missing data
   3   (0.874) 0.980 0.964 0.760 0.874 0.867 0.864 0.711 0.949 
   1   (0.126) 0.020 0.036 0.240 0.126 0.133 0.136 0.289 0.051 

Locus 1049 : 
2 alleles
2.2% missing data
   4   (0.921) 0.962 0.989 0.961 0.921 0.996 0.897 0.879 0.979 
   2   (0.079) 0.038 0.011 0.039 0.079 0.004 0.103 0.121 0.021 

Locus 1050 : 
2 alleles
0.0% missing data
   4   (0.909) 0.990 0.772 0.875 0.909 0.993 0.925 0.939 0.979 
   2   (0.091) 0.010 0.228 0.125 0.091 0.007 0.075 0.061 0.021 

Locus 1051 : 
2 alleles
4.3% missing data
   2   (0.919) 0.871 0.972 0.967 0.919 0.986 0.967 0.974 0.905 
   4   (0.081) 0.129 0.028 0.033 0.081 0.014 0.033 0.026 0.095 

Locus 1052 : 
2 alleles
13.8% missing data
   2   (0.389) 0.619 0.323 0.411 0.389 0.076 0.303 0.550 0.458 
   4   (0.611) 0.381 0.677 0.589 0.611 0.924 0.697 0.450 0.542 

Locus 1053 : 
2 alleles
7.2% missing data
   2   (0.827) 0.965 0.967 0.850 0.827 0.981 0.852 0.904 0.789 
   4   (0.173) 0.035 0.033 0.150 0.173 0.019 0.148 0.096 0.211 

Locus 1054 : 
2 alleles
2.2% missing data
   2   (0.907) 0.885 0.968 0.920 0.907 0.852 0.964 0.924 0.913 
   4   (0.093) 0.115 0.032 0.080 0.093 0.148 0.036 0.076 0.087 

Locus 1055 : 
2 alleles
11.6% missing data
   1   (0.925) 0.949 0.974 0.944 0.925 0.980 0.930 0.913 0.969 
   3   (0.075) 0.051 0.026 0.056 0.075 0.020 0.070 0.087 0.031 

Locus 1056 : 
2 alleles
13.0% missing data
   4   (0.918) 0.975 0.907 0.962 0.919 0.987 0.946 0.933 0.936 
   2   (0.082) 0.025 0.093 0.038 0.081 0.013 0.054 0.067 0.064 

Locus 1057 : 
2 alleles
3.6% missing data
   3   (0.924) 0.959 0.969 0.975 0.923 0.980 0.977 0.964 0.886 
   1   (0.076) 0.041 0.031 0.025 0.077 0.020 0.023 0.036 0.114 

Locus 1058 : 
2 alleles
12.3% missing data
   4   (0.267) 0.311 0.080 0.217 0.267 0.940 0.216 0.153 0.308 
   2   (0.733) 0.689 0.920 0.783 0.733 0.060 0.784 0.847 0.692 

Locus 1059 : 
2 alleles
15.2% missing data
   1   (0.746) 0.751 0.931 0.645 0.746 0.964 0.839 0.718 0.690 
   4   (0.254) 0.249 0.069 0.355 0.254 0.036 0.161 0.282 0.310 

Locus 1060 : 
2 alleles
12.3% missing data
   4   (0.905) 0.965 0.985 0.833 0.905 0.956 0.918 0.932 0.967 
   2   (0.095) 0.035 0.015 0.167 0.095 0.044 0.082 0.068 0.033 

Locus 1061 : 
2 alleles
10.9% missing data
   1   (0.101) 0.013 0.020 0.091 0.101 0.097 0.173 0.056 0.033 
   3   (0.899) 0.987 0.980 0.909 0.899 0.903 0.827 0.944 0.967 

Locus 1062 : 
2 alleles
17.4% missing data
   4   (0.762) 0.712 0.556 0.815 0.762 0.710 0.812 0.780 0.785 
   2   (0.238) 0.288 0.444 0.185 0.238 0.290 0.188 0.220 0.215 

Locus 1063 : 
2 alleles
11.6% missing data
   1   (0.915) 0.949 0.986 0.914 0.915 0.994 0.905 0.913 0.965 
   2   (0.085) 0.051 0.014 0.086 0.085 0.006 0.095 0.087 0.035 

Locus 1064 : 
2 alleles
13.8% missing data
   2   (0.880) 0.906 0.970 0.917 0.880 0.982 0.892 0.922 0.899 
   4   (0.120) 0.094 0.030 0.083 0.120 0.018 0.108 0.078 0.101 

Locus 1065 : 
2 alleles
2.2% missing data
   4   (0.841) 0.968 0.727 0.770 0.842 0.968 0.873 0.921 0.906 
   2   (0.159) 0.032 0.273 0.230 0.158 0.032 0.127 0.079 0.094 

Locus 1066 : 
2 alleles
2.9% missing data
   3   (0.921) 0.988 0.990 0.880 0.921 0.996 0.903 0.927 0.982 
   1   (0.079) 0.012 0.010 0.120 0.079 0.004 0.097 0.073 0.018 

Locus 1067 : 
2 alleles
10.1% missing data
   2   (0.942) 0.989 0.994 0.937 0.942 0.981 0.903 0.924 0.991 
   4   (0.058) 0.011 0.006 0.063 0.058 0.019 0.097 0.076 0.009 

Locus 1068 : 
2 alleles
4.3% missing data
   3   (0.912) 0.958 0.977 0.939 0.911 0.993 0.972 0.885 0.906 
   2   (0.088) 0.042 0.023 0.061 0.089 0.007 0.028 0.115 0.094 

Locus 1069 : 
2 alleles
5.1% missing data
   4   (0.789) 0.198 0.112 0.966 0.790 0.149 0.976 0.974 0.214 
   1   (0.211) 0.802 0.888 0.034 0.210 0.851 0.024 0.026 0.786 

Locus 1070 : 
2 alleles
13.0% missing data
   3   (0.908) 0.909 0.971 0.927 0.908 0.980 0.964 0.961 0.881 
   4   (0.092) 0.091 0.029 0.073 0.092 0.020 0.036 0.039 0.119 

Locus 1071 : 
2 alleles
9.4% missing data
   2   (0.672) 0.923 0.873 0.696 0.671 0.958 0.687 0.515 0.625 
   4   (0.328) 0.077 0.127 0.304 0.329 0.042 0.313 0.485 0.375 

Locus 1072 : 
2 alleles
1.4% missing data
   2   (0.870) 0.979 0.976 0.789 0.870 0.964 0.840 0.878 0.952 
   3   (0.130) 0.021 0.024 0.211 0.130 0.036 0.160 0.122 0.048 

Locus 1073 : 
2 alleles
3.6% missing data
   2   (0.906) 0.990 0.990 0.875 0.906 0.968 0.835 0.807 0.982 
   1   (0.094) 0.010 0.010 0.125 0.094 0.032 0.165 0.193 0.018 

Locus 1074 : 
2 alleles
4.3% missing data
   2   (0.094) 0.032 0.039 0.056 0.094 0.089 0.048 0.058 0.103 
   4   (0.906) 0.968 0.961 0.944 0.906 0.911 0.952 0.942 0.897 

Locus 1075 : 
2 alleles
20.3% missing data
   3   (0.892) 0.949 0.826 0.948 0.892 0.976 0.882 0.946 0.967 
   2   (0.108) 0.051 0.174 0.052 0.108 0.024 0.118 0.054 0.033 

Locus 1076 : 
2 alleles
2.9% missing data
   2   (0.843) 0.963 0.951 0.871 0.843 0.978 0.864 0.939 0.852 
   4   (0.157) 0.037 0.049 0.129 0.157 0.022 0.136 0.061 0.148 

Locus 1077 : 
2 alleles
4.3% missing data
   1   (0.880) 0.877 0.957 0.878 0.880 0.988 0.910 0.939 0.894 
   3   (0.120) 0.123 0.043 0.122 0.120 0.012 0.090 0.061 0.106 

Locus 1078 : 
2 alleles
5.1% missing data
   3   (0.908) 0.980 0.972 0.946 0.908 0.991 0.959 0.975 0.888 
   1   (0.092) 0.020 0.028 0.054 0.092 0.009 0.041 0.025 0.112 

Locus 1079 : 
2 alleles
14.5% missing data
   2   (0.695) 0.925 0.887 0.667 0.695 0.767 0.704 0.753 0.669 
   1   (0.305) 0.075 0.113 0.333 0.305 0.233 0.296 0.247 0.331 

Locus 1080 : 
2 alleles
15.2% missing data
   3   (0.728) 0.681 0.183 0.847 0.727 0.733 0.827 0.872 0.669 
   1   (0.272) 0.319 0.817 0.153 0.273 0.267 0.173 0.128 0.331 

Locus 1081 : 
2 alleles
12.3% missing data
   4   (0.917) 0.972 0.918 0.962 0.917 0.982 0.962 0.963 0.902 
   2   (0.083) 0.028 0.082 0.038 0.083 0.018 0.038 0.037 0.098 

Locus 1082 : 
2 alleles
3.6% missing data
   4   (0.900) 0.931 0.974 0.941 0.899 0.910 0.902 0.924 0.948 
   1   (0.100) 0.069 0.026 0.059 0.101 0.090 0.098 0.076 0.052 

Locus 1083 : 
2 alleles
4.3% missing data
   3   (0.872) 0.860 0.919 0.840 0.872 0.980 0.889 0.567 0.931 
   4   (0.128) 0.140 0.081 0.160 0.128 0.020 0.111 0.433 0.069 

Locus 1084 : 
2 alleles
5.1% missing data
   4   (0.859) 0.933 0.774 0.845 0.858 0.979 0.944 0.888 0.874 
   2   (0.141) 0.067 0.226 0.155 0.142 0.021 0.056 0.112 0.126 

Locus 1085 : 
2 alleles
1.4% missing data
   4   (0.909) 0.981 0.980 0.899 0.909 0.988 0.892 0.965 0.967 
   1   (0.091) 0.019 0.020 0.101 0.091 0.012 0.108 0.035 0.033 

Locus 1086 : 
2 alleles
13.8% missing data
   3   (0.079) 0.016 0.008 0.160 0.079 0.026 0.125 0.339 0.013 
   4   (0.921) 0.984 0.992 0.840 0.921 0.974 0.875 0.661 0.987 

Locus 1087 : 
2 alleles
12.3% missing data
   2   (0.135) 0.104 0.187 0.160 0.135 0.019 0.111 0.089 0.062 
   4   (0.865) 0.896 0.813 0.840 0.865 0.981 0.889 0.911 0.938 

Locus 1088 : 
2 alleles
5.8% missing data
   1   (0.895) 0.967 0.970 0.932 0.895 0.979 0.945 0.856 0.873 
   4   (0.105) 0.033 0.030 0.068 0.105 0.021 0.055 0.144 0.127 

Locus 1089 : 
2 alleles
17.4% missing data
   1   (0.685) 0.147 0.813 0.785 0.686 0.450 0.723 0.844 0.637 
   4   (0.315) 0.853 0.187 0.215 0.314 0.550 0.277 0.156 0.363 

Locus 1090 : 
2 alleles
8.7% missing data
   3   (0.879) 0.967 0.967 0.903 0.878 0.977 0.913 0.940 0.906 
   1   (0.121) 0.033 0.033 0.097 0.122 0.023 0.087 0.060 0.094 

Locus 1091 : 
2 alleles
17.4% missing data
   1   (0.863) 0.967 0.947 0.883 0.863 0.820 0.886 0.851 0.910 
   3   (0.137) 0.033 0.053 0.117 0.137 0.180 0.114 0.149 0.090 

Locus 1092 : 
2 alleles
19.6% missing data
   3   (0.891) 0.985 0.646 0.784 0.891 0.986 0.935 0.930 0.959 
   1   (0.109) 0.015 0.354 0.216 0.109 0.014 0.065 0.070 0.041 

Locus 1093 : 
2 alleles
13.8% missing data
   3   (0.857) 0.940 0.938 0.891 0.857 0.968 0.927 0.793 0.783 
   1   (0.143) 0.060 0.062 0.109 0.143 0.032 0.073 0.207 0.217 

Locus 1094 : 
2 alleles
8.7% missing data
   3   (0.943) 0.996 0.995 0.909 0.943 0.997 0.903 0.965 0.992 
   1   (0.057) 0.004 0.005 0.091 0.057 0.003 0.097 0.035 0.008 

Locus 1095 : 
2 alleles
3.6% missing data
   2   (0.783) 0.870 0.952 0.705 0.783 0.776 0.829 0.460 0.818 
   4   (0.217) 0.130 0.048 0.295 0.217 0.224 0.171 0.540 0.182 

Locus 1096 : 
2 alleles
13.8% missing data
   2   (0.769) 0.948 0.622 0.826 0.769 0.693 0.789 0.849 0.788 
   4   (0.231) 0.052 0.378 0.174 0.231 0.307 0.211 0.151 0.212 

Locus 1097 : 
2 alleles
3.6% missing data
   3   (0.765) 0.815 0.622 0.732 0.765 0.801 0.866 0.505 0.785 
   2   (0.235) 0.185 0.378 0.268 0.235 0.199 0.134 0.495 0.215 

Locus 1098 : 
2 alleles
3.6% missing data
   4   (0.901) 0.848 0.973 0.943 0.901 0.982 0.952 0.921 0.871 
   2   (0.099) 0.152 0.027 0.057 0.099 0.018 0.048 0.079 0.129 

Locus 1099 : 
2 alleles
13.0% missing data
   2   (0.915) 0.951 0.982 0.947 0.915 0.994 0.932 0.940 0.942 
   4   (0.085) 0.049 0.018 0.053 0.085 0.006 0.068 0.060 0.058 

Locus 1100 : 
2 alleles
7.2% missing data
   3   (0.906) 0.936 0.945 0.917 0.906 0.990 0.933 0.956 0.938 
   1   (0.094) 0.064 0.055 0.083 0.094 0.010 0.067 0.044 0.062 

Locus 1101 : 
2 alleles
10.1% missing data
   3   (0.938) 0.995 0.994 0.923 0.938 0.981 0.883 0.908 0.991 
   1   (0.062) 0.005 0.006 0.077 0.062 0.019 0.117 0.092 0.009 

Locus 1102 : 
2 alleles
14.5% missing data
   2   (0.081) 0.067 0.024 0.035 0.081 0.014 0.113 0.034 0.035 
   3   (0.919) 0.933 0.976 0.965 0.919 0.986 0.887 0.966 0.965 

Locus 1103 : 
2 alleles
4.3% missing data
   2   (0.880) 0.966 0.966 0.906 0.880 0.988 0.864 0.862 0.932 
   4   (0.120) 0.034 0.034 0.094 0.120 0.012 0.136 0.138 0.068 

Locus 1104 : 
2 alleles
14.5% missing data
   2   (0.852) 0.153 0.792 0.873 0.853 0.844 0.896 0.859 0.925 
   1   (0.148) 0.847 0.208 0.127 0.147 0.156 0.104 0.141 0.075 

Locus 1105 : 
2 alleles
11.6% missing data
   4   (0.917) 0.212 0.974 0.976 0.917 0.815 0.981 0.985 0.849 
   2   (0.083) 0.788 0.026 0.024 0.083 0.185 0.019 0.015 0.151 

Locus 1106 : 
2 alleles
18.8% missing data
   2   (0.809) 0.907 0.943 0.828 0.808 0.899 0.773 0.829 0.877 
   4   (0.191) 0.093 0.057 0.172 0.192 0.101 0.227 0.171 0.123 

Locus 1107 : 
2 alleles
12.3% missing data
   4   (0.956) 0.944 0.981 0.993 0.957 0.988 0.995 0.995 0.810 
   2   (0.044) 0.056 0.019 0.007 0.043 0.012 0.005 0.005 0.190 

Locus 1108 : 
2 alleles
3.6% missing data
   1   (0.110) 0.011 0.268 0.105 0.110 0.006 0.186 0.128 0.019 
   4   (0.890) 0.989 0.732 0.895 0.890 0.994 0.814 0.872 0.981 

Locus 1109 : 
2 alleles
2.9% missing data
   3   (0.915) 0.937 0.973 0.955 0.915 0.988 0.965 0.965 0.909 
   2   (0.085) 0.063 0.027 0.045 0.085 0.012 0.035 0.035 0.091 

Locus 1110 : 
2 alleles
5.8% missing data
   3   (0.849) 0.894 0.967 0.878 0.848 0.896 0.920 0.935 0.773 
   4   (0.151) 0.106 0.033 0.122 0.152 0.104 0.080 0.065 0.227 

Locus 1111 : 
2 alleles
7.2% missing data
   2   (0.107) 0.017 0.506 0.086 0.107 0.010 0.108 0.095 0.034 
   4   (0.893) 0.983 0.494 0.914 0.893 0.990 0.892 0.905 0.966 

Locus 1112 : 
2 alleles
2.9% missing data
   2   (0.914) 0.949 0.977 0.970 0.914 0.775 0.967 0.974 0.840 
   4   (0.086) 0.051 0.023 0.030 0.086 0.225 0.033 0.026 0.160 

Locus 1113 : 
2 alleles
2.9% missing data
   3   (0.899) 0.915 0.983 0.917 0.899 0.989 0.853 0.940 0.961 
   1   (0.101) 0.085 0.017 0.083 0.101 0.011 0.147 0.060 0.039 

Locus 1114 : 
2 alleles
4.3% missing data
   2   (0.854) 0.955 0.942 0.863 0.853 0.932 0.895 0.920 0.874 
   4   (0.146) 0.045 0.058 0.137 0.147 0.068 0.105 0.080 0.126 

Locus 1115 : 
2 alleles
10.9% missing data
   4   (0.878) 0.980 0.880 0.891 0.878 0.984 0.920 0.899 0.897 
   2   (0.122) 0.020 0.120 0.109 0.122 0.016 0.080 0.101 0.103 

Locus 1116 : 
2 alleles
12.3% missing data
   1   (0.868) 0.903 0.743 0.904 0.868 0.911 0.944 0.892 0.868 
   2   (0.132) 0.097 0.257 0.096 0.132 0.089 0.056 0.108 0.132 

Locus 1117 : 
2 alleles
13.0% missing data
   4   (0.931) 0.944 0.470 0.981 0.932 0.891 0.988 0.986 0.904 
   1   (0.069) 0.056 0.530 0.019 0.068 0.109 0.012 0.014 0.096 

Locus 1118 : 
2 alleles
13.0% missing data
   2   (0.264) 0.338 0.076 0.282 0.263 0.057 0.215 0.546 0.303 
   4   (0.736) 0.662 0.924 0.718 0.737 0.943 0.785 0.454 0.697 

Locus 1119 : 
2 alleles
6.5% missing data
   4   (0.850) 0.970 0.962 0.845 0.850 0.952 0.870 0.912 0.875 
   2   (0.150) 0.030 0.038 0.155 0.150 0.048 0.130 0.088 0.125 

Locus 1120 : 
2 alleles
3.6% missing data
   2   (0.937) 0.996 0.995 0.904 0.938 0.997 0.860 0.943 0.992 
   1   (0.063) 0.004 0.005 0.096 0.062 0.003 0.140 0.057 0.008 

Locus 1121 : 
2 alleles
8.7% missing data
   1   (0.840) 0.824 0.964 0.785 0.840 0.979 0.820 0.861 0.915 
   2   (0.160) 0.176 0.036 0.215 0.160 0.021 0.180 0.139 0.085 

Locus 1122 : 
2 alleles
11.6% missing data
   1   (0.781) 0.876 0.913 0.792 0.781 0.810 0.815 0.810 0.748 
   3   (0.219) 0.124 0.087 0.208 0.219 0.190 0.185 0.190 0.252 

Locus 1123 : 
2 alleles
4.3% missing data
   3   (0.861) 0.638 0.969 0.899 0.862 0.987 0.849 0.807 0.897 
   4   (0.139) 0.362 0.031 0.101 0.138 0.013 0.151 0.193 0.103 

Locus 1124 : 
2 alleles
16.7% missing data
   2   (0.882) 0.953 0.963 0.928 0.882 0.986 0.954 0.927 0.750 
   4   (0.118) 0.047 0.037 0.072 0.118 0.014 0.046 0.073 0.250 

Locus 1125 : 
2 alleles
5.8% missing data
   2   (0.906) 0.973 0.608 0.965 0.906 0.977 0.975 0.976 0.859 
   1   (0.094) 0.027 0.392 0.035 0.094 0.023 0.025 0.024 0.141 

Locus 1126 : 
2 alleles
9.4% missing data
   4   (0.918) 0.887 0.987 0.904 0.918 0.994 0.922 0.927 0.968 
   3   (0.082) 0.113 0.013 0.096 0.082 0.006 0.078 0.073 0.032 

Locus 1127 : 
2 alleles
3.6% missing data
   4   (0.817) 0.909 0.944 0.808 0.816 0.848 0.853 0.878 0.871 
   2   (0.183) 0.091 0.056 0.192 0.184 0.152 0.147 0.122 0.129 

Locus 1128 : 
2 alleles
5.1% missing data
   1   (0.280) 0.036 0.737 0.269 0.280 0.240 0.368 0.214 0.140 
   3   (0.720) 0.964 0.263 0.731 0.720 0.760 0.632 0.786 0.860 

Locus 1129 : 
2 alleles
15.2% missing data
   1   (0.722) 0.680 0.870 0.730 0.722 0.931 0.699 0.758 0.751 
   4   (0.278) 0.320 0.130 0.270 0.278 0.069 0.301 0.242 0.249 

Locus 1130 : 
2 alleles
5.8% missing data
   2   (0.878) 0.954 0.957 0.909 0.878 0.988 0.899 0.938 0.917 
   4   (0.122) 0.046 0.043 0.091 0.122 0.012 0.101 0.062 0.083 

Locus 1131 : 
2 alleles
2.9% missing data
   4   (0.231) 0.138 0.051 0.255 0.231 0.025 0.496 0.364 0.070 
   2   (0.769) 0.862 0.949 0.745 0.769 0.975 0.504 0.636 0.930 

Locus 1132 : 
2 alleles
2.9% missing data
   3   (0.951) 0.989 0.662 0.992 0.952 0.993 0.994 0.994 0.910 
   1   (0.049) 0.011 0.338 0.008 0.048 0.007 0.006 0.006 0.090 

Locus 1133 : 
2 alleles
2.9% missing data
   4   (0.919) 0.984 0.963 0.965 0.920 0.975 0.959 0.974 0.898 
   1   (0.081) 0.016 0.037 0.035 0.080 0.025 0.041 0.026 0.102 

Locus 1134 : 
2 alleles
13.8% missing data
   3   (0.796) 0.841 0.939 0.758 0.796 0.860 0.741 0.829 0.872 
   1   (0.204) 0.159 0.061 0.242 0.204 0.140 0.259 0.171 0.128 

Locus 1135 : 
2 alleles
3.6% missing data
   3   (0.821) 0.948 0.562 0.854 0.820 0.763 0.939 0.565 0.768 
   2   (0.179) 0.052 0.438 0.146 0.180 0.237 0.061 0.435 0.232 

Locus 1136 : 
2 alleles
2.9% missing data
   1   (0.923) 0.870 0.987 0.885 0.923 0.991 0.953 0.933 0.965 
   4   (0.077) 0.130 0.013 0.115 0.077 0.009 0.047 0.067 0.035 

Locus 1137 : 
2 alleles
10.9% missing data
   3   (0.900) 0.775 0.969 0.920 0.900 0.910 0.946 0.928 0.902 
   1   (0.100) 0.225 0.031 0.080 0.100 0.090 0.054 0.072 0.098 

Locus 1138 : 
2 alleles
5.8% missing data
   2   (0.730) 0.933 0.887 0.775 0.729 0.773 0.731 0.732 0.704 
   4   (0.270) 0.067 0.113 0.225 0.271 0.227 0.269 0.268 0.296 

Locus 1139 : 
2 alleles
10.1% missing data
   2   (0.900) 0.987 0.982 0.896 0.900 0.891 0.861 0.953 0.968 
   4   (0.100) 0.013 0.018 0.104 0.100 0.109 0.139 0.047 0.032 

Locus 1140 : 
2 alleles
6.5% missing data
   2   (0.452) 0.121 0.435 0.494 0.451 0.882 0.615 0.459 0.290 
   4   (0.548) 0.879 0.565 0.506 0.549 0.118 0.385 0.541 0.710 

Locus 1141 : 
2 alleles
2.9% missing data
   4   (0.856) 0.939 0.769 0.937 0.855 0.960 0.956 0.963 0.704 
   3   (0.144) 0.061 0.231 0.063 0.145 0.040 0.044 0.037 0.296 

Locus 1142 : 
2 alleles
12.3% missing data
   4   (0.805) 0.968 0.824 0.839 0.805 0.974 0.716 0.698 0.894 
   2   (0.195) 0.032 0.176 0.161 0.195 0.026 0.284 0.302 0.106 

Locus 1143 : 
2 alleles
4.3% missing data
   1   (0.867) 0.981 0.970 0.844 0.867 0.973 0.849 0.836 0.929 
   3   (0.133) 0.019 0.030 0.156 0.133 0.027 0.151 0.164 0.071 

Locus 1144 : 
2 alleles
8.0% missing data
   2   (0.920) 0.992 0.713 0.919 0.920 0.996 0.935 0.960 0.983 
   4   (0.080) 0.008 0.287 0.081 0.080 0.004 0.065 0.040 0.017 

Locus 1145 : 
2 alleles
5.1% missing data
   1   (0.170) 0.047 0.073 0.199 0.170 0.033 0.128 0.340 0.146 
   3   (0.830) 0.953 0.927 0.801 0.830 0.967 0.872 0.660 0.854 

Locus 1146 : 
2 alleles
10.9% missing data
   1   (0.904) 0.510 0.615 0.968 0.905 0.758 0.978 0.976 0.873 
   3   (0.096) 0.490 0.385 0.032 0.095 0.242 0.022 0.024 0.127 

Locus 1147 : 
2 alleles
2.9% missing data
   1   (0.908) 0.987 0.983 0.921 0.908 0.986 0.895 0.870 0.963 
   3   (0.092) 0.013 0.017 0.079 0.092 0.014 0.105 0.130 0.037 

Locus 1148 : 
2 alleles
3.6% missing data
   1   (0.903) 0.936 0.982 0.817 0.903 0.990 0.918 0.946 0.965 
   3   (0.097) 0.064 0.018 0.183 0.097 0.010 0.082 0.054 0.035 

Locus 1149 : 
2 alleles
15.2% missing data
   2   (0.472) 0.598 0.125 0.459 0.471 0.549 0.625 0.368 0.397 
   4   (0.528) 0.402 0.875 0.541 0.529 0.451 0.375 0.632 0.603 

Locus 1150 : 
2 alleles
4.3% missing data
   2   (0.922) 0.986 0.988 0.926 0.922 0.993 0.917 0.968 0.973 
   3   (0.078) 0.014 0.012 0.074 0.078 0.007 0.083 0.032 0.027 

Locus 1151 : 
2 alleles
15.2% missing data
   4   (0.950) 0.996 0.993 0.944 0.951 0.997 0.939 0.982 0.992 
   2   (0.050) 0.004 0.007 0.056 0.049 0.003 0.061 0.018 0.008 

Locus 1152 : 
2 alleles
13.0% missing data
   4   (0.898) 0.973 0.985 0.800 0.897 0.964 0.920 0.770 0.973 
   3   (0.102) 0.027 0.015 0.200 0.103 0.036 0.080 0.230 0.027 

Locus 1153 : 
2 alleles
13.8% missing data
   3   (0.900) 0.978 0.942 0.948 0.900 0.987 0.894 0.948 0.931 
   4   (0.100) 0.022 0.058 0.052 0.100 0.013 0.106 0.052 0.069 

Locus 1154 : 
2 alleles
6.5% missing data
   1   (0.925) 0.989 0.980 0.813 0.925 0.996 0.957 0.936 0.973 
   3   (0.075) 0.011 0.020 0.187 0.075 0.004 0.043 0.064 0.027 

Locus 1155 : 
2 alleles
13.8% missing data
   3   (0.822) 0.895 0.570 0.873 0.822 0.877 0.790 0.824 0.911 
   1   (0.178) 0.105 0.430 0.127 0.178 0.123 0.210 0.176 0.089 

Locus 1156 : 
2 alleles
10.9% missing data
   3   (0.823) 0.928 0.945 0.851 0.822 0.720 0.920 0.913 0.739 
   1   (0.177) 0.072 0.055 0.149 0.178 0.280 0.080 0.087 0.261 

Locus 1157 : 
2 alleles
6.5% missing data
   1   (0.848) 0.765 0.923 0.834 0.849 0.979 0.774 0.905 0.925 
   3   (0.152) 0.235 0.077 0.166 0.151 0.021 0.226 0.095 0.075 

Locus 1158 : 
2 alleles
1.4% missing data
   1   (0.782) 0.904 0.940 0.797 0.782 0.963 0.702 0.767 0.842 
   2   (0.218) 0.096 0.060 0.203 0.218 0.037 0.298 0.233 0.158 

Locus 1159 : 
2 alleles
5.1% missing data
   1   (0.783) 0.945 0.938 0.835 0.784 0.721 0.771 0.886 0.769 
   3   (0.217) 0.055 0.062 0.165 0.216 0.279 0.229 0.114 0.231 

Locus 1160 : 
2 alleles
7.2% missing data
   4   (0.858) 0.966 0.953 0.855 0.858 0.984 0.884 0.823 0.877 
   2   (0.142) 0.034 0.047 0.145 0.142 0.016 0.116 0.177 0.123 

Locus 1161 : 
2 alleles
21.0% missing data
   1   (0.643) 0.115 0.891 0.749 0.643 0.567 0.646 0.738 0.628 
   3   (0.357) 0.885 0.109 0.251 0.357 0.433 0.354 0.262 0.372 

Locus 1162 : 
2 alleles
3.6% missing data
   2   (0.158) 0.056 0.043 0.153 0.158 0.165 0.159 0.110 0.106 
   3   (0.842) 0.944 0.957 0.847 0.842 0.835 0.841 0.890 0.894 

Locus 1163 : 
2 alleles
17.4% missing data
   2   (0.923) 0.989 0.984 0.906 0.923 0.961 0.925 0.843 0.979 
   4   (0.077) 0.011 0.016 0.094 0.077 0.039 0.075 0.157 0.021 

Locus 1164 : 
2 alleles
5.8% missing data
   2   (0.529) 0.123 0.486 0.566 0.529 0.941 0.487 0.432 0.560 
   4   (0.471) 0.877 0.514 0.434 0.471 0.059 0.513 0.568 0.440 

Locus 1165 : 
2 alleles
5.1% missing data
   3   (0.765) 0.699 0.940 0.780 0.764 0.065 0.815 0.773 0.801 
   1   (0.235) 0.301 0.060 0.220 0.236 0.935 0.185 0.227 0.199 

Locus 1166 : 
2 alleles
5.8% missing data
   1   (0.830) 0.177 0.933 0.818 0.830 0.955 0.835 0.853 0.909 
   3   (0.170) 0.823 0.067 0.182 0.170 0.045 0.165 0.147 0.091 

Locus 1167 : 
2 alleles
3.6% missing data
   3   (0.896) 0.933 0.967 0.927 0.896 0.967 0.949 0.962 0.884 
   1   (0.104) 0.067 0.033 0.073 0.104 0.033 0.051 0.038 0.116 

Locus 1168 : 
2 alleles
9.4% missing data
   1   (0.891) 0.985 0.773 0.904 0.891 0.990 0.902 0.853 0.971 
   3   (0.109) 0.015 0.227 0.096 0.109 0.010 0.098 0.147 0.029 

Locus 1169 : 
2 alleles
12.3% missing data
   1   (0.901) 0.921 0.971 0.928 0.901 0.849 0.950 0.912 0.927 
   3   (0.099) 0.079 0.029 0.072 0.099 0.151 0.050 0.088 0.073 

Locus 1170 : 
2 alleles
5.8% missing data
   1   (0.892) 0.163 0.965 0.933 0.892 0.965 0.935 0.925 0.913 
   4   (0.108) 0.837 0.035 0.067 0.108 0.035 0.065 0.075 0.087 

Locus 1171 : 
2 alleles
5.8% missing data
   3   (0.376) 0.314 0.811 0.436 0.375 0.304 0.298 0.515 0.323 
   4   (0.624) 0.686 0.189 0.564 0.625 0.696 0.702 0.485 0.677 

Locus 1172 : 
2 alleles
13.8% missing data
   2   (0.931) 0.980 0.928 0.980 0.931 0.980 0.971 0.987 0.915 
   3   (0.069) 0.020 0.072 0.020 0.069 0.020 0.029 0.013 0.085 

Locus 1173 : 
2 alleles
3.6% missing data
   1   (0.627) 0.928 0.604 0.503 0.626 0.939 0.636 0.549 0.724 
   2   (0.373) 0.072 0.396 0.497 0.374 0.061 0.364 0.451 0.276 

Locus 1174 : 
2 alleles
13.0% missing data
   3   (0.853) 0.936 0.976 0.844 0.852 0.981 0.752 0.761 0.954 
   1   (0.147) 0.064 0.024 0.156 0.148 0.019 0.248 0.239 0.046 

Locus 1175 : 
2 alleles
2.2% missing data
   1   (0.866) 0.809 0.957 0.927 0.866 0.787 0.929 0.955 0.775 
   3   (0.134) 0.191 0.043 0.073 0.134 0.213 0.071 0.045 0.225 

Locus 1176 : 
2 alleles
7.2% missing data
   1   (0.882) 0.971 0.972 0.910 0.882 0.978 0.909 0.944 0.883 
   3   (0.118) 0.029 0.028 0.090 0.118 0.022 0.091 0.056 0.117 

Locus 1177 : 
2 alleles
13.0% missing data
   3   (0.922) 0.970 0.980 0.924 0.922 0.933 0.953 0.933 0.955 
   1   (0.078) 0.030 0.020 0.076 0.078 0.067 0.047 0.067 0.045 

Locus 1178 : 
2 alleles
2.9% missing data
   3   (0.873) 0.889 0.938 0.912 0.873 0.987 0.874 0.844 0.908 
   1   (0.127) 0.111 0.062 0.088 0.127 0.013 0.126 0.156 0.092 

Locus 1179 : 
2 alleles
10.9% missing data
   2   (0.832) 0.898 0.943 0.766 0.832 0.968 0.842 0.858 0.879 
   4   (0.168) 0.102 0.057 0.234 0.168 0.032 0.158 0.142 0.121 

Locus 1180 : 
2 alleles
7.2% missing data
   1   (0.173) 0.048 0.046 0.146 0.174 0.032 0.120 0.139 0.195 
   3   (0.827) 0.952 0.954 0.854 0.826 0.968 0.880 0.861 0.805 

Locus 1181 : 
2 alleles
11.6% missing data
   3   (0.919) 0.990 0.985 0.935 0.919 0.942 0.855 0.945 0.981 
   1   (0.081) 0.010 0.015 0.065 0.081 0.058 0.145 0.055 0.019 

Locus 1182 : 
2 alleles
11.6% missing data
   2   (0.898) 0.964 0.976 0.934 0.898 0.912 0.919 0.928 0.908 
   4   (0.102) 0.036 0.024 0.066 0.102 0.088 0.081 0.072 0.092 

Locus 1183 : 
2 alleles
2.9% missing data
   4   (0.905) 0.988 0.987 0.920 0.904 0.993 0.893 0.959 0.966 
   3   (0.095) 0.012 0.013 0.080 0.096 0.007 0.107 0.041 0.034 

Locus 1184 : 
2 alleles
10.9% missing data
   4   (0.740) 0.921 0.806 0.698 0.740 0.931 0.768 0.699 0.755 
   2   (0.260) 0.079 0.194 0.302 0.260 0.069 0.232 0.301 0.245 

Locus 1185 : 
2 alleles
13.8% missing data
   4   (0.914) 0.962 0.981 0.839 0.914 0.943 0.932 0.941 0.965 
   2   (0.086) 0.038 0.019 0.161 0.086 0.057 0.068 0.059 0.035 

Locus 1186 : 
2 alleles
0.7% missing data
   4   (0.853) 0.954 0.949 0.905 0.854 0.831 0.894 0.851 0.819 
   2   (0.147) 0.046 0.051 0.095 0.146 0.169 0.106 0.149 0.181 

Locus 1187 : 
2 alleles
12.3% missing data
   3   (0.888) 0.912 0.965 0.950 0.888 0.980 0.928 0.957 0.857 
   1   (0.112) 0.088 0.035 0.050 0.112 0.020 0.072 0.043 0.143 

Locus 1188 : 
2 alleles
11.6% missing data
   2   (0.861) 0.975 0.939 0.901 0.861 0.870 0.754 0.904 0.942 
   3   (0.139) 0.025 0.061 0.099 0.139 0.130 0.246 0.096 0.058 

Locus 1189 : 
2 alleles
5.1% missing data
   2   (0.818) 0.960 0.268 0.817 0.818 0.981 0.831 0.819 0.902 
   1   (0.182) 0.040 0.732 0.183 0.182 0.019 0.169 0.181 0.098 

Locus 1190 : 
2 alleles
13.8% missing data
   2   (0.557) 0.583 0.283 0.611 0.557 0.479 0.641 0.454 0.531 
   4   (0.443) 0.417 0.717 0.389 0.443 0.521 0.359 0.546 0.469 

Locus 1191 : 
2 alleles
5.8% missing data
   3   (0.901) 0.976 0.968 0.861 0.902 0.992 0.950 0.906 0.919 
   4   (0.099) 0.024 0.032 0.139 0.098 0.008 0.050 0.094 0.081 

Locus 1192 : 
2 alleles
3.6% missing data
   2   (0.931) 0.973 0.969 0.978 0.932 0.982 0.981 0.988 0.848 
   4   (0.069) 0.027 0.031 0.022 0.068 0.018 0.019 0.012 0.152 

Locus 1193 : 
2 alleles
2.9% missing data
   3   (0.871) 0.853 0.959 0.870 0.870 0.978 0.923 0.664 0.928 
   1   (0.129) 0.147 0.041 0.130 0.130 0.022 0.077 0.336 0.072 

Locus 1194 : 
2 alleles
2.9% missing data
   2   (0.112) 0.030 0.267 0.051 0.112 0.015 0.028 0.037 0.231 
   4   (0.888) 0.970 0.733 0.949 0.888 0.985 0.972 0.963 0.769 

Locus 1195 : 
2 alleles
14.5% missing data
   2   (0.878) 0.814 0.951 0.912 0.878 0.878 0.906 0.934 0.889 
   4   (0.122) 0.186 0.049 0.088 0.122 0.122 0.094 0.066 0.111 

Locus 1196 : 
2 alleles
13.0% missing data
   4   (0.578) 0.595 0.219 0.590 0.579 0.899 0.594 0.420 0.586 
   2   (0.422) 0.405 0.781 0.410 0.421 0.101 0.406 0.580 0.414 

Locus 1197 : 
2 alleles
3.6% missing data
   2   (0.903) 0.986 0.777 0.864 0.903 0.992 0.926 0.903 0.971 
   4   (0.097) 0.014 0.223 0.136 0.097 0.008 0.074 0.097 0.029 

Locus 1198 : 
2 alleles
4.3% missing data
   3   (0.945) 0.996 0.995 0.945 0.945 0.998 0.885 0.978 0.993 
   4   (0.055) 0.004 0.005 0.055 0.055 0.002 0.115 0.022 0.007 

Locus 1199 : 
2 alleles
5.8% missing data
   3   (0.796) 0.946 0.891 0.836 0.796 0.946 0.801 0.919 0.787 
   1   (0.204) 0.054 0.109 0.164 0.204 0.054 0.199 0.081 0.213 

Locus 1200 : 
2 alleles
5.1% missing data
   3   (0.540) 0.525 0.560 0.532 0.540 0.134 0.660 0.623 0.448 
   1   (0.460) 0.475 0.440 0.468 0.460 0.866 0.340 0.377 0.552 

Locus 1201 : 
2 alleles
2.9% missing data
   1   (0.816) 0.832 0.956 0.812 0.816 0.067 0.815 0.898 0.893 
   2   (0.184) 0.168 0.044 0.188 0.184 0.933 0.185 0.102 0.107 

Locus 1202 : 
2 alleles
5.8% missing data
   4   (0.570) 0.582 0.493 0.584 0.571 0.923 0.497 0.331 0.648 
   2   (0.430) 0.418 0.507 0.416 0.429 0.077 0.503 0.669 0.352 

Locus 1203 : 
2 alleles
3.6% missing data
   2   (0.924) 0.815 0.961 0.968 0.924 0.895 0.969 0.963 0.906 
   4   (0.076) 0.185 0.039 0.032 0.076 0.105 0.031 0.037 0.094 

Locus 1204 : 
2 alleles
0.7% missing data
   1   (0.835) 0.802 0.965 0.826 0.835 0.983 0.858 0.609 0.871 
   3   (0.165) 0.198 0.035 0.174 0.165 0.017 0.142 0.391 0.129 

Locus 1205 : 
2 alleles
1.4% missing data
   3   (0.898) 0.967 0.976 0.935 0.898 0.988 0.938 0.959 0.909 
   1   (0.102) 0.033 0.024 0.065 0.102 0.012 0.062 0.041 0.091 

Locus 1206 : 
2 alleles
2.9% missing data
   3   (0.958) 0.955 0.987 0.993 0.958 0.982 0.995 0.995 0.849 
   1   (0.042) 0.045 0.013 0.007 0.042 0.018 0.005 0.005 0.151 

Locus 1207 : 
2 alleles
5.8% missing data
   2   (0.836) 0.956 0.885 0.894 0.836 0.974 0.873 0.863 0.788 
   4   (0.164) 0.044 0.115 0.106 0.164 0.026 0.127 0.137 0.212 

Locus 1208 : 
2 alleles
3.6% missing data
   1   (0.850) 0.700 0.930 0.872 0.850 0.844 0.916 0.940 0.840 
   3   (0.150) 0.300 0.070 0.128 0.150 0.156 0.084 0.060 0.160 

Locus 1209 : 
2 alleles
10.1% missing data
   1   (0.890) 0.911 0.979 0.899 0.889 0.992 0.887 0.763 0.956 
   4   (0.110) 0.089 0.021 0.101 0.111 0.008 0.113 0.237 0.044 

Locus 1210 : 
2 alleles
3.6% missing data
   3   (0.897) 0.935 0.974 0.926 0.897 0.686 0.924 0.941 0.922 
   2   (0.103) 0.065 0.026 0.074 0.103 0.314 0.076 0.059 0.078 

Locus 1211 : 
2 alleles
4.3% missing data
   4   (0.825) 0.855 0.919 0.870 0.825 0.782 0.837 0.923 0.840 
   2   (0.175) 0.145 0.081 0.130 0.175 0.218 0.163 0.077 0.160 

Locus 1212 : 
2 alleles
12.3% missing data
   1   (0.885) 0.895 0.826 0.904 0.885 0.903 0.894 0.966 0.945 
   3   (0.115) 0.105 0.174 0.096 0.115 0.097 0.106 0.034 0.055 

Locus 1213 : 
2 alleles
0.7% missing data
   4   (0.911) 0.986 0.987 0.948 0.911 0.974 0.918 0.943 0.958 
   2   (0.089) 0.014 0.013 0.052 0.089 0.026 0.082 0.057 0.042 

Locus 1214 : 
2 alleles
5.1% missing data
   1   (0.900) 0.890 0.805 0.961 0.901 0.969 0.925 0.798 0.943 
   2   (0.100) 0.110 0.195 0.039 0.099 0.031 0.075 0.202 0.057 

Locus 1215 : 
2 alleles
5.1% missing data
   2   (0.858) 0.787 0.145 0.976 0.859 0.799 0.983 0.982 0.363 
   4   (0.142) 0.213 0.855 0.024 0.141 0.201 0.017 0.018 0.637 

Locus 1216 : 
2 alleles
4.3% missing data
   3   (0.922) 0.982 0.964 0.966 0.922 0.958 0.979 0.940 0.859 
   4   (0.078) 0.018 0.036 0.034 0.078 0.042 0.021 0.060 0.141 

Locus 1217 : 
2 alleles
5.1% missing data
   1   (0.787) 0.951 0.942 0.779 0.787 0.969 0.745 0.818 0.827 
   4   (0.213) 0.049 0.058 0.221 0.213 0.031 0.255 0.182 0.173 

Locus 1218 : 
2 alleles
5.1% missing data
   4   (0.585) 0.865 0.143 0.649 0.585 0.703 0.550 0.632 0.638 
   2   (0.415) 0.135 0.857 0.351 0.415 0.297 0.450 0.368 0.362 

Locus 1219 : 
2 alleles
2.9% missing data
   1   (0.883) 0.733 0.959 0.921 0.883 0.979 0.925 0.933 0.885 
   2   (0.117) 0.267 0.041 0.079 0.117 0.021 0.075 0.067 0.115 

Locus 1220 : 
2 alleles
13.0% missing data
   1   (0.888) 0.970 0.951 0.927 0.887 0.860 0.927 0.933 0.904 
   3   (0.112) 0.030 0.049 0.073 0.113 0.140 0.073 0.067 0.096 

Locus 1221 : 
2 alleles
4.3% missing data
   2   (0.914) 0.987 0.984 0.908 0.914 0.990 0.917 0.970 0.960 
   4   (0.086) 0.013 0.016 0.092 0.086 0.010 0.083 0.030 0.040 

Locus 1222 : 
2 alleles
13.0% missing data
   2   (0.391) 0.558 0.651 0.399 0.390 0.404 0.365 0.465 0.327 
   4   (0.609) 0.442 0.349 0.601 0.610 0.596 0.635 0.535 0.673 

Locus 1223 : 
2 alleles
1.4% missing data
   1   (0.876) 0.934 0.965 0.925 0.876 0.979 0.954 0.917 0.760 
   3   (0.124) 0.066 0.035 0.075 0.124 0.021 0.046 0.083 0.240 

Locus 1224 : 
2 alleles
2.9% missing data
   4   (0.891) 0.980 0.967 0.923 0.891 0.899 0.926 0.923 0.907 
   2   (0.109) 0.020 0.033 0.077 0.109 0.101 0.074 0.077 0.093 

Locus 1225 : 
2 alleles
12.3% missing data
   1   (0.872) 0.917 0.968 0.822 0.871 0.856 0.913 0.846 0.939 
   3   (0.128) 0.083 0.032 0.178 0.129 0.144 0.087 0.154 0.061 

Locus 1226 : 
2 alleles
3.6% missing data
   3   (0.892) 0.863 0.975 0.920 0.892 0.990 0.957 0.965 0.836 
   4   (0.108) 0.137 0.025 0.080 0.108 0.010 0.043 0.035 0.164 

Locus 1227 : 
2 alleles
14.5% missing data
   1   (0.324) 0.065 0.383 0.452 0.324 0.056 0.296 0.196 0.285 
   3   (0.676) 0.935 0.617 0.548 0.676 0.944 0.704 0.804 0.715 

Locus 1228 : 
2 alleles
10.9% missing data
   3   (0.947) 0.996 0.994 0.920 0.947 0.982 0.925 0.980 0.992 
   4   (0.053) 0.004 0.006 0.080 0.053 0.018 0.075 0.020 0.008 

Locus 1229 : 
2 alleles
3.6% missing data
   1   (0.837) 0.485 0.965 0.884 0.837 0.076 0.888 0.761 0.879 
   2   (0.163) 0.515 0.035 0.116 0.163 0.924 0.112 0.239 0.121 

Locus 1230 : 
2 alleles
11.6% missing data
   1   (0.722) 0.935 0.932 0.814 0.722 0.958 0.737 0.825 0.577 
   2   (0.278) 0.065 0.068 0.186 0.278 0.042 0.263 0.175 0.423 

Locus 1231 : 
2 alleles
3.6% missing data
   1   (0.539) 0.112 0.528 0.473 0.539 0.603 0.699 0.437 0.443 
   3   (0.461) 0.888 0.472 0.527 0.461 0.397 0.301 0.563 0.557 

Locus 1232 : 
2 alleles
13.0% missing data
   1   (0.153) 0.028 0.036 0.137 0.153 0.028 0.165 0.300 0.095 
   3   (0.847) 0.972 0.964 0.863 0.847 0.972 0.835 0.700 0.905 

Locus 1233 : 
2 alleles
3.6% missing data
   4   (0.915) 0.940 0.704 0.945 0.915 0.993 0.945 0.954 0.970 
   2   (0.085) 0.060 0.296 0.055 0.085 0.007 0.055 0.046 0.030 

Locus 1234 : 
2 alleles
4.3% missing data
   2   (0.242) 0.051 0.063 0.200 0.242 0.935 0.154 0.180 0.349 
   4   (0.758) 0.949 0.937 0.800 0.758 0.065 0.846 0.820 0.651 

Locus 1235 : 
2 alleles
10.9% missing data
   4   (0.900) 0.952 0.945 0.846 0.900 0.956 0.913 0.885 0.954 
   2   (0.100) 0.048 0.055 0.154 0.100 0.044 0.087 0.115 0.046 

Locus 1236 : 
2 alleles
11.6% missing data
   2   (0.118) 0.092 0.030 0.100 0.117 0.066 0.128 0.072 0.068 
   4   (0.882) 0.908 0.970 0.900 0.883 0.934 0.872 0.928 0.932 

Locus 1237 : 
2 alleles
13.0% missing data
   3   (0.909) 0.940 0.984 0.866 0.909 0.993 0.918 0.825 0.967 
   2   (0.091) 0.060 0.016 0.134 0.091 0.007 0.082 0.175 0.033 

Locus 1238 : 
2 alleles
4.3% missing data
   2   (0.729) 0.957 0.732 0.639 0.728 0.834 0.765 0.758 0.809 
   4   (0.271) 0.043 0.268 0.361 0.272 0.166 0.235 0.242 0.191 

Locus 1239 : 
2 alleles
2.9% missing data
   2   (0.878) 0.865 0.964 0.904 0.878 0.981 0.926 0.768 0.877 
   4   (0.122) 0.135 0.036 0.096 0.122 0.019 0.074 0.232 0.123 

Locus 1240 : 
2 alleles
2.9% missing data
   1   (0.889) 0.983 0.964 0.885 0.890 0.854 0.927 0.651 0.930 
   3   (0.111) 0.017 0.036 0.115 0.110 0.146 0.073 0.349 0.070 

Locus 1241 : 
2 alleles
5.8% missing data
   4   (0.626) 0.785 0.874 0.541 0.626 0.684 0.491 0.579 0.760 
   1   (0.374) 0.215 0.126 0.459 0.374 0.316 0.509 0.421 0.240 

Locus 1242 : 
2 alleles
5.8% missing data
   1   (0.926) 0.990 0.989 0.876 0.926 0.995 0.913 0.861 0.982 
   2   (0.074) 0.010 0.011 0.124 0.074 0.005 0.087 0.139 0.018 

Locus 1243 : 
2 alleles
3.6% missing data
   2   (0.192) 0.160 0.056 0.321 0.192 0.434 0.183 0.140 0.104 
   4   (0.808) 0.840 0.944 0.679 0.808 0.566 0.817 0.860 0.896 

Locus 1244 : 
2 alleles
2.2% missing data
   3   (0.876) 0.957 0.959 0.949 0.875 0.985 0.883 0.950 0.872 
   1   (0.124) 0.043 0.041 0.051 0.125 0.015 0.117 0.050 0.128 

Locus 1245 : 
2 alleles
10.1% missing data
   3   (0.168) 0.022 0.029 0.180 0.168 0.166 0.266 0.340 0.056 
   1   (0.832) 0.978 0.971 0.820 0.832 0.834 0.734 0.660 0.944 

Locus 1246 : 
2 alleles
13.8% missing data
   4   (0.907) 0.966 0.975 0.959 0.908 0.994 0.969 0.969 0.754 
   2   (0.093) 0.034 0.025 0.041 0.092 0.006 0.031 0.031 0.246 

Locus 1247 : 
2 alleles
4.3% missing data
   1   (0.772) 0.944 0.814 0.681 0.772 0.974 0.733 0.800 0.889 
   3   (0.228) 0.056 0.186 0.319 0.228 0.026 0.267 0.200 0.111 

Locus 1248 : 
2 alleles
10.9% missing data
   3   (0.807) 0.703 0.704 0.844 0.807 0.850 0.801 0.873 0.883 
   1   (0.193) 0.297 0.296 0.156 0.193 0.150 0.199 0.127 0.117 

Locus 1249 : 
2 alleles
6.5% missing data
   1   (0.807) 0.730 0.749 0.881 0.807 0.973 0.921 0.907 0.659 
   3   (0.193) 0.270 0.251 0.119 0.193 0.027 0.079 0.093 0.341 

Locus 1250 : 
2 alleles
4.3% missing data
   3   (0.906) 0.987 0.975 0.902 0.907 0.994 0.929 0.898 0.942 
   1   (0.094) 0.013 0.025 0.098 0.093 0.006 0.071 0.102 0.058 

Locus 1251 : 
2 alleles
19.6% missing data
   2   (0.591) 0.119 0.914 0.459 0.591 0.926 0.491 0.370 0.739 
   4   (0.409) 0.881 0.086 0.541 0.409 0.074 0.509 0.630 0.261 

Locus 1252 : 
2 alleles
13.0% missing data
   4   (0.867) 0.975 0.585 0.919 0.868 0.810 0.886 0.890 0.928 
   1   (0.133) 0.025 0.415 0.081 0.132 0.190 0.114 0.110 0.072 

Locus 1253 : 
2 alleles
11.6% missing data
   2   (0.862) 0.916 0.914 0.911 0.863 0.883 0.900 0.890 0.845 
   4   (0.138) 0.084 0.086 0.089 0.137 0.117 0.100 0.110 0.155 

Locus 1254 : 
2 alleles
1.4% missing data
   1   (0.928) 0.980 0.990 0.930 0.928 0.995 0.906 0.905 0.984 
   3   (0.072) 0.020 0.010 0.070 0.072 0.005 0.094 0.095 0.016 

Locus 1255 : 
2 alleles
10.1% missing data
   2   (0.431) 0.497 0.740 0.371 0.431 0.470 0.338 0.270 0.508 
   4   (0.569) 0.503 0.260 0.629 0.569 0.530 0.662 0.730 0.492 

Locus 1256 : 
2 alleles
5.1% missing data
   3   (0.769) 0.929 0.625 0.776 0.769 0.976 0.857 0.716 0.752 
   1   (0.231) 0.071 0.375 0.224 0.231 0.024 0.143 0.284 0.248 

Locus 1257 : 
2 alleles
2.9% missing data
   2   (0.609) 0.604 0.279 0.792 0.609 0.145 0.801 0.864 0.318 
   4   (0.391) 0.396 0.721 0.208 0.391 0.855 0.199 0.136 0.682 

Locus 1258 : 
2 alleles
12.3% missing data
   1   (0.885) 0.959 0.979 0.852 0.886 0.992 0.885 0.725 0.947 
   3   (0.115) 0.041 0.021 0.148 0.114 0.008 0.115 0.275 0.053 

Locus 1259 : 
2 alleles
14.5% missing data
   1   (0.114) 0.049 0.031 0.134 0.115 0.076 0.123 0.126 0.047 
   2   (0.886) 0.951 0.969 0.866 0.885 0.924 0.877 0.874 0.953 

Locus 1260 : 
2 alleles
2.2% missing data
   3   (0.927) 0.886 0.973 0.983 0.927 0.988 0.989 0.990 0.703 
   1   (0.073) 0.114 0.027 0.017 0.073 0.012 0.011 0.010 0.297 

Locus 1261 : 
2 alleles
13.0% missing data
   4   (0.820) 0.730 0.943 0.905 0.820 0.075 0.883 0.887 0.798 
   3   (0.180) 0.270 0.057 0.095 0.180 0.925 0.117 0.113 0.202 

Locus 1262 : 
2 alleles
15.9% missing data
   2   (0.820) 0.928 0.404 0.876 0.820 0.972 0.876 0.719 0.855 
   4   (0.180) 0.072 0.596 0.124 0.180 0.028 0.124 0.281 0.145 

Locus 1263 : 
2 alleles
15.2% missing data
   2   (0.884) 0.937 0.974 0.913 0.883 0.917 0.916 0.939 0.936 
   4   (0.116) 0.063 0.026 0.087 0.117 0.083 0.084 0.061 0.064 

Locus 1264 : 
2 alleles
8.7% missing data
   1   (0.855) 0.965 0.209 0.900 0.855 0.971 0.920 0.852 0.895 
   3   (0.145) 0.035 0.791 0.100 0.145 0.029 0.080 0.148 0.105 

Locus 1265 : 
2 alleles
15.9% missing data
   1   (0.619) 0.668 0.594 0.505 0.619 0.617 0.655 0.654 0.706 
   3   (0.381) 0.332 0.406 0.495 0.381 0.383 0.345 0.346 0.294 

Locus 1266 : 
2 alleles
8.0% missing data
   4   (0.478) 0.418 0.576 0.471 0.479 0.552 0.383 0.558 0.533 
   2   (0.522) 0.582 0.424 0.529 0.521 0.448 0.617 0.442 0.467 

Locus 1267 : 
2 alleles
0.7% missing data
   2   (0.906) 0.988 0.986 0.914 0.906 0.982 0.899 0.925 0.963 
   1   (0.094) 0.012 0.014 0.086 0.094 0.018 0.101 0.075 0.037 

Locus 1268 : 
2 alleles
3.6% missing data
   2   (0.913) 0.985 0.569 0.973 0.913 0.982 0.980 0.969 0.829 
   3   (0.087) 0.015 0.431 0.027 0.087 0.018 0.020 0.031 0.171 

Locus 1269 : 
2 alleles
3.6% missing data
   1   (0.907) 0.985 0.975 0.931 0.907 0.265 0.927 0.963 0.954 
   4   (0.093) 0.015 0.025 0.069 0.093 0.735 0.073 0.037 0.046 

Locus 1270 : 
2 alleles
12.3% missing data
   1   (0.769) 0.847 0.529 0.683 0.769 0.974 0.656 0.848 0.918 
   3   (0.231) 0.153 0.471 0.317 0.231 0.026 0.344 0.152 0.082 

Locus 1271 : 
2 alleles
7.2% missing data
   1   (0.113) 0.034 0.402 0.078 0.114 0.022 0.063 0.143 0.066 
   3   (0.887) 0.966 0.598 0.922 0.886 0.978 0.937 0.857 0.934 

Locus 1272 : 
2 alleles
1.4% missing data
   2   (0.799) 0.957 0.778 0.787 0.799 0.964 0.826 0.804 0.846 
   4   (0.201) 0.043 0.222 0.213 0.201 0.036 0.174 0.196 0.154 

Locus 1273 : 
2 alleles
9.4% missing data
   2   (0.122) 0.031 0.036 0.076 0.122 0.078 0.077 0.126 0.183 
   4   (0.878) 0.969 0.964 0.924 0.878 0.922 0.923 0.874 0.817 

Locus 1274 : 
2 alleles
4.3% missing data
   2   (0.865) 0.960 0.814 0.854 0.864 0.982 0.867 0.868 0.956 
   4   (0.135) 0.040 0.186 0.146 0.136 0.018 0.133 0.132 0.044 

Locus 1275 : 
2 alleles
5.1% missing data
   1   (0.922) 0.974 0.982 0.900 0.922 0.961 0.943 0.933 0.967 
   2   (0.078) 0.026 0.018 0.100 0.078 0.039 0.057 0.067 0.033 

Locus 1276 : 
2 alleles
5.8% missing data
   2   (0.597) 0.917 0.352 0.561 0.597 0.622 0.586 0.584 0.673 
   4   (0.403) 0.083 0.648 0.439 0.403 0.378 0.414 0.416 0.327 

Locus 1277 : 
2 alleles
16.7% missing data
   1   (0.834) 0.955 0.937 0.870 0.833 0.860 0.910 0.861 0.770 
   2   (0.166) 0.045 0.063 0.130 0.167 0.140 0.090 0.139 0.230 

Locus 1278 : 
2 alleles
11.6% missing data
   4   (0.874) 0.788 0.941 0.922 0.874 0.871 0.908 0.953 0.879 
   3   (0.126) 0.212 0.059 0.078 0.126 0.129 0.092 0.047 0.121 

Locus 1279 : 
2 alleles
5.1% missing data
   3   (0.594) 0.733 0.855 0.606 0.594 0.424 0.513 0.360 0.657 
   1   (0.406) 0.267 0.145 0.394 0.406 0.576 0.487 0.640 0.343 

Locus 1280 : 
2 alleles
13.0% missing data
   3   (0.907) 0.918 0.975 0.943 0.907 0.902 0.938 0.777 0.923 
   1   (0.093) 0.082 0.025 0.057 0.093 0.098 0.062 0.223 0.077 

Locus 1281 : 
2 alleles
16.7% missing data
   3   (0.903) 0.964 0.984 0.893 0.903 0.081 0.950 0.958 0.960 
   4   (0.097) 0.036 0.016 0.107 0.097 0.919 0.050 0.042 0.040 

Locus 1282 : 
2 alleles
1.4% missing data
   1   (0.907) 0.986 0.977 0.919 0.907 0.988 0.902 0.946 0.954 
   3   (0.093) 0.014 0.023 0.081 0.093 0.012 0.098 0.054 0.046 

Locus 1283 : 
2 alleles
3.6% missing data
   3   (0.753) 0.817 0.675 0.825 0.753 0.120 0.837 0.877 0.722 
   1   (0.247) 0.183 0.325 0.175 0.247 0.880 0.163 0.123 0.278 

Locus 1284 : 
2 alleles
13.8% missing data
   4   (0.911) 0.945 0.958 0.888 0.911 0.988 0.960 0.787 0.932 
   2   (0.089) 0.055 0.042 0.112 0.089 0.012 0.040 0.213 0.068 

Locus 1285 : 
2 alleles
5.8% missing data
   1   (0.846) 0.868 0.733 0.865 0.846 0.874 0.876 0.862 0.921 
   3   (0.154) 0.132 0.267 0.135 0.154 0.126 0.124 0.138 0.079 

Locus 1286 : 
2 alleles
2.9% missing data
   2   (0.909) 0.842 0.952 0.959 0.910 0.859 0.971 0.958 0.828 
   4   (0.091) 0.158 0.048 0.041 0.090 0.141 0.029 0.042 0.172 

Locus 1287 : 
2 alleles
3.6% missing data
   1   (0.107) 0.026 0.313 0.037 0.108 0.025 0.026 0.026 0.199 
   3   (0.893) 0.974 0.687 0.963 0.892 0.975 0.974 0.974 0.801 

Locus 1288 : 
2 alleles
0.7% missing data
   4   (0.957) 0.993 0.552 0.993 0.957 0.988 0.995 0.995 0.953 
   3   (0.043) 0.007 0.448 0.007 0.043 0.012 0.005 0.005 0.047 

Locus 1289 : 
2 alleles
5.8% missing data
   3   (0.849) 0.952 0.709 0.931 0.849 0.115 0.937 0.895 0.843 
   1   (0.151) 0.048 0.291 0.069 0.151 0.885 0.063 0.105 0.157 

Locus 1290 : 
2 alleles
13.8% missing data
   1   (0.851) 0.867 0.969 0.874 0.851 0.985 0.851 0.705 0.887 
   4   (0.149) 0.133 0.031 0.126 0.149 0.015 0.149 0.295 0.113 

Locus 1291 : 
2 alleles
5.8% missing data
   1   (0.815) 0.145 0.900 0.905 0.815 0.101 0.940 0.912 0.705 
   3   (0.185) 0.855 0.100 0.095 0.185 0.899 0.060 0.088 0.295 

Locus 1292 : 
2 alleles
3.6% missing data
   3   (0.901) 0.909 0.906 0.913 0.901 0.981 0.954 0.947 0.913 
   2   (0.099) 0.091 0.094 0.087 0.099 0.019 0.046 0.053 0.087 

Locus 1293 : 
2 alleles
9.4% missing data
   2   (0.905) 0.980 0.912 0.954 0.904 0.952 0.950 0.956 0.908 
   4   (0.095) 0.020 0.088 0.046 0.096 0.048 0.050 0.044 0.092 

Locus 1294 : 
2 alleles
4.3% missing data
   3   (0.899) 0.985 0.990 0.853 0.899 0.995 0.694 0.855 0.987 
   4   (0.101) 0.015 0.010 0.147 0.101 0.005 0.306 0.145 0.013 

Locus 1295 : 
2 alleles
13.8% missing data
   1   (0.468) 0.518 0.532 0.413 0.468 0.499 0.418 0.356 0.552 
   4   (0.532) 0.482 0.468 0.587 0.532 0.501 0.582 0.644 0.448 

Locus 1296 : 
2 alleles
4.3% missing data
   2   (0.869) 0.895 0.969 0.909 0.869 0.986 0.857 0.930 0.893 
   3   (0.131) 0.105 0.031 0.091 0.131 0.014 0.143 0.070 0.107 

Locus 1297 : 
2 alleles
2.9% missing data
   4   (0.854) 0.803 0.957 0.925 0.854 0.972 0.944 0.934 0.647 
   3   (0.146) 0.197 0.043 0.075 0.146 0.028 0.056 0.066 0.353 

Locus 1298 : 
2 alleles
3.6% missing data
   1   (0.106) 0.466 0.029 0.139 0.106 0.017 0.071 0.178 0.052 
   3   (0.894) 0.534 0.971 0.861 0.894 0.983 0.929 0.822 0.948 

Locus 1299 : 
2 alleles
3.6% missing data
   2   (0.895) 0.955 0.959 0.921 0.895 0.989 0.892 0.944 0.934 
   4   (0.105) 0.045 0.041 0.079 0.105 0.011 0.108 0.056 0.066 

Locus 1300 : 
2 alleles
5.1% missing data
   3   (0.883) 0.841 0.968 0.916 0.883 0.987 0.916 0.783 0.897 
   1   (0.117) 0.159 0.032 0.084 0.117 0.013 0.084 0.217 0.103 

Locus 1301 : 
2 alleles
5.8% missing data
   3   (0.430) 0.374 0.161 0.392 0.431 0.425 0.444 0.273 0.495 
   4   (0.570) 0.626 0.839 0.608 0.569 0.575 0.556 0.727 0.505 

Locus 1302 : 
2 alleles
5.1% missing data
   2   (0.546) 0.151 0.198 0.561 0.545 0.925 0.535 0.671 0.624 
   4   (0.454) 0.849 0.802 0.439 0.455 0.075 0.465 0.329 0.376 

Locus 1303 : 
2 alleles
15.9% missing data
   1   (0.729) 0.907 0.806 0.738 0.729 0.578 0.737 0.763 0.765 
   2   (0.271) 0.093 0.194 0.262 0.271 0.422 0.263 0.237 0.235 

Locus 1304 : 
2 alleles
1.4% missing data
   1   (0.912) 0.980 0.984 0.908 0.911 0.990 0.934 0.945 0.955 
   3   (0.088) 0.020 0.016 0.092 0.089 0.010 0.066 0.055 0.045 

Locus 1305 : 
2 alleles
10.1% missing data
   2   (0.661) 0.879 0.588 0.688 0.661 0.812 0.686 0.620 0.658 
   4   (0.339) 0.121 0.412 0.312 0.339 0.188 0.314 0.380 0.342 

Locus 1306 : 
2 alleles
12.3% missing data
   1   (0.888) 0.926 0.962 0.888 0.888 0.982 0.914 0.931 0.931 
   3   (0.112) 0.074 0.038 0.112 0.112 0.018 0.086 0.069 0.069 

Locus 1307 : 
2 alleles
3.6% missing data
   2   (0.910) 0.963 0.985 0.905 0.910 0.973 0.885 0.865 0.973 
   4   (0.090) 0.037 0.015 0.095 0.090 0.027 0.115 0.135 0.027 

Locus 1308 : 
2 alleles
13.8% missing data
   4   (0.828) 0.844 0.950 0.873 0.828 0.971 0.834 0.849 0.853 
   1   (0.172) 0.156 0.050 0.127 0.172 0.029 0.166 0.151 0.147 

Locus 1309 : 
2 alleles
10.9% missing data
   1   (0.828) 0.953 0.940 0.863 0.828 0.657 0.886 0.703 0.771 
   2   (0.172) 0.047 0.060 0.137 0.172 0.343 0.114 0.297 0.229 

Locus 1310 : 
2 alleles
10.1% missing data
   1   (0.890) 0.937 0.975 0.855 0.889 0.983 0.922 0.898 0.946 
   3   (0.110) 0.063 0.025 0.145 0.111 0.017 0.078 0.102 0.054 

Locus 1311 : 
2 alleles
10.9% missing data
   2   (0.162) 0.128 0.779 0.154 0.162 0.135 0.076 0.080 0.138 
   4   (0.838) 0.872 0.221 0.846 0.838 0.865 0.924 0.920 0.862 

Locus 1312 : 
2 alleles
8.0% missing data
   2   (0.932) 0.993 0.990 0.937 0.932 0.995 0.920 0.970 0.981 
   3   (0.068) 0.007 0.010 0.063 0.068 0.005 0.080 0.030 0.019 

Locus 1313 : 
2 alleles
4.3% missing data
   3   (0.839) 0.966 0.638 0.909 0.839 0.930 0.822 0.950 0.884 
   1   (0.161) 0.034 0.362 0.091 0.161 0.070 0.178 0.050 0.116 

Locus 1314 : 
2 alleles
13.0% missing data
   3   (0.287) 0.189 0.067 0.354 0.288 0.328 0.392 0.354 0.146 
   1   (0.713) 0.811 0.933 0.646 0.712 0.672 0.608 0.646 0.854 

Locus 1315 : 
2 alleles
8.0% missing data
   3   (0.894) 0.960 0.967 0.941 0.895 0.982 0.941 0.871 0.849 
   4   (0.106) 0.040 0.033 0.059 0.105 0.018 0.059 0.129 0.151 

Locus 1316 : 
2 alleles
12.3% missing data
   4   (0.845) 0.958 0.969 0.799 0.845 0.886 0.819 0.881 0.911 
   1   (0.155) 0.042 0.031 0.201 0.155 0.114 0.181 0.119 0.089 

Locus 1317 : 
2 alleles
13.0% missing data
   3   (0.892) 0.878 0.827 0.919 0.892 0.741 0.942 0.934 0.910 
   1   (0.108) 0.122 0.173 0.081 0.108 0.259 0.058 0.066 0.090 

Locus 1318 : 
2 alleles
3.6% missing data
   2   (0.915) 0.989 0.983 0.925 0.915 0.764 0.942 0.957 0.962 
   4   (0.085) 0.011 0.017 0.075 0.085 0.236 0.058 0.043 0.038 

Locus 1319 : 
2 alleles
4.3% missing data
   1   (0.342) 0.312 0.368 0.377 0.342 0.064 0.448 0.311 0.228 
   2   (0.658) 0.688 0.632 0.623 0.658 0.936 0.552 0.689 0.772 

Locus 1320 : 
2 alleles
15.2% missing data
   1   (0.647) 0.661 0.913 0.652 0.647 0.754 0.667 0.776 0.573 
   3   (0.353) 0.339 0.087 0.348 0.353 0.246 0.333 0.224 0.427 

Locus 1321 : 
2 alleles
15.2% missing data
   3   (0.836) 0.964 0.978 0.758 0.836 0.935 0.594 0.838 0.966 
   4   (0.164) 0.036 0.022 0.242 0.164 0.065 0.406 0.162 0.034 

Locus 1322 : 
2 alleles
3.6% missing data
   1   (0.600) 0.668 0.477 0.548 0.600 0.608 0.687 0.470 0.609 
   3   (0.400) 0.332 0.523 0.452 0.400 0.392 0.313 0.530 0.391 

Locus 1323 : 
2 alleles
9.4% missing data
   2   (0.871) 0.577 0.968 0.896 0.871 0.977 0.905 0.785 0.902 
   4   (0.129) 0.423 0.032 0.104 0.129 0.023 0.095 0.215 0.098 

Locus 1324 : 
2 alleles
6.5% missing data
   2   (0.503) 0.906 0.785 0.561 0.503 0.438 0.404 0.612 0.508 
   1   (0.497) 0.094 0.215 0.439 0.497 0.562 0.596 0.388 0.492 

Locus 1325 : 
2 alleles
6.5% missing data
   2   (0.221) 0.061 0.091 0.220 0.220 0.070 0.158 0.515 0.287 
   4   (0.779) 0.939 0.909 0.780 0.780 0.930 0.842 0.485 0.713 

Locus 1326 : 
2 alleles
13.0% missing data
   3   (0.854) 0.689 0.926 0.742 0.854 0.970 0.901 0.857 0.928 
   1   (0.146) 0.311 0.074 0.258 0.146 0.030 0.099 0.143 0.072 

Locus 1327 : 
2 alleles
10.9% missing data
   2   (0.933) 0.976 0.985 0.964 0.933 0.928 0.950 0.937 0.971 
   1   (0.067) 0.024 0.015 0.036 0.067 0.072 0.050 0.063 0.029 

Locus 1328 : 
2 alleles
5.8% missing data
   2   (0.576) 0.910 0.884 0.527 0.576 0.525 0.609 0.482 0.535 
   4   (0.424) 0.090 0.116 0.473 0.424 0.475 0.391 0.518 0.465 

Locus 1329 : 
2 alleles
2.2% missing data
   2   (0.901) 0.890 0.972 0.944 0.901 0.935 0.927 0.946 0.924 
   4   (0.099) 0.110 0.028 0.056 0.099 0.065 0.073 0.054 0.076 

Locus 1330 : 
2 alleles
11.6% missing data
   1   (0.894) 0.930 0.821 0.934 0.894 0.931 0.911 0.944 0.947 
   3   (0.106) 0.070 0.179 0.066 0.106 0.069 0.089 0.056 0.053 

Locus 1331 : 
2 alleles
11.6% missing data
   1   (0.840) 0.873 0.954 0.844 0.841 0.780 0.840 0.732 0.896 
   4   (0.160) 0.127 0.046 0.156 0.159 0.220 0.160 0.268 0.104 

Locus 1332 : 
2 alleles
13.0% missing data
   2   (0.894) 0.979 0.951 0.867 0.894 0.984 0.930 0.924 0.931 
   4   (0.106) 0.021 0.049 0.133 0.106 0.016 0.070 0.076 0.069 

Locus 1333 : 
2 alleles
15.9% missing data
   1   (0.070) 0.051 0.015 0.028 0.070 0.074 0.034 0.050 0.067 
   4   (0.930) 0.949 0.985 0.972 0.930 0.926 0.966 0.950 0.933 

Locus 1334 : 
2 alleles
1.4% missing data
   1   (0.904) 0.985 0.679 0.932 0.904 0.982 0.936 0.910 0.965 
   2   (0.096) 0.015 0.321 0.068 0.096 0.018 0.064 0.090 0.035 

Locus 1335 : 
2 alleles
12.3% missing data
   1   (0.941) 0.986 0.993 0.900 0.941 0.997 0.933 0.656 0.990 
   4   (0.059) 0.014 0.007 0.100 0.059 0.003 0.067 0.344 0.010 

Locus 1336 : 
2 alleles
5.1% missing data
   3   (0.867) 0.979 0.952 0.875 0.867 0.887 0.867 0.898 0.911 
   1   (0.133) 0.021 0.048 0.125 0.133 0.113 0.133 0.102 0.089 

Locus 1337 : 
2 alleles
17.4% missing data
   2   (0.927) 0.848 0.972 0.950 0.927 0.959 0.980 0.977 0.887 
   4   (0.073) 0.152 0.028 0.050 0.073 0.041 0.020 0.023 0.113 

Locus 1338 : 
2 alleles
5.1% missing data
   2   (0.906) 0.954 0.971 0.920 0.906 0.980 0.939 0.881 0.946 
   1   (0.094) 0.046 0.029 0.080 0.094 0.020 0.061 0.119 0.054 

Locus 1339 : 
2 alleles
1.4% missing data
   2   (0.906) 0.982 0.980 0.899 0.906 0.991 0.951 0.931 0.927 
   3   (0.094) 0.018 0.020 0.101 0.094 0.009 0.049 0.069 0.073 

Locus 1340 : 
2 alleles
2.2% missing data
   1   (0.873) 0.976 0.962 0.929 0.873 0.910 0.878 0.946 0.897 
   3   (0.127) 0.024 0.038 0.071 0.127 0.090 0.122 0.054 0.103 

Locus 1341 : 
2 alleles
4.3% missing data
   1   (0.900) 0.982 0.976 0.906 0.900 0.971 0.914 0.946 0.945 
   3   (0.100) 0.018 0.024 0.094 0.100 0.029 0.086 0.054 0.055 

Locus 1342 : 
2 alleles
1.4% missing data
   3   (0.888) 0.985 0.980 0.903 0.888 0.988 0.816 0.826 0.952 
   1   (0.112) 0.015 0.020 0.097 0.112 0.012 0.184 0.174 0.048 

Locus 1343 : 
2 alleles
10.9% missing data
   2   (0.841) 0.918 0.777 0.847 0.841 0.967 0.883 0.929 0.871 
   4   (0.159) 0.082 0.223 0.153 0.159 0.033 0.117 0.071 0.129 

Locus 1344 : 
2 alleles
3.6% missing data
   2   (0.889) 0.897 0.976 0.919 0.889 0.962 0.918 0.915 0.907 
   4   (0.111) 0.103 0.024 0.081 0.111 0.038 0.082 0.085 0.093 

Locus 1345 : 
2 alleles
10.9% missing data
   2   (0.497) 0.594 0.104 0.510 0.497 0.053 0.683 0.638 0.380 
   4   (0.503) 0.406 0.896 0.490 0.503 0.947 0.317 0.362 0.620 

Locus 1346 : 
2 alleles
10.9% missing data
   4   (0.891) 0.957 0.870 0.944 0.891 0.988 0.933 0.870 0.874 
   2   (0.109) 0.043 0.130 0.056 0.109 0.012 0.067 0.130 0.126 

Locus 1347 : 
2 alleles
0.0% missing data
   3   (0.719) 0.927 0.942 0.644 0.719 0.959 0.644 0.815 0.793 
   1   (0.281) 0.073 0.058 0.356 0.281 0.041 0.356 0.185 0.207 

Locus 1348 : 
2 alleles
4.3% missing data
   3   (0.915) 0.968 0.974 0.952 0.915 0.906 0.940 0.953 0.948 
   1   (0.085) 0.032 0.026 0.048 0.085 0.094 0.060 0.047 0.052 

Locus 1349 : 
2 alleles
13.8% missing data
   1   (0.511) 0.493 0.137 0.481 0.511 0.578 0.531 0.629 0.539 
   3   (0.489) 0.507 0.863 0.519 0.489 0.422 0.469 0.371 0.461 

Locus 1350 : 
2 alleles
10.9% missing data
   1   (0.930) 0.992 0.990 0.954 0.930 0.977 0.920 0.945 0.977 
   3   (0.070) 0.008 0.010 0.046 0.070 0.023 0.080 0.055 0.023 

Locus 1351 : 
2 alleles
17.4% missing data
   2   (0.618) 0.129 0.596 0.685 0.617 0.618 0.578 0.727 0.698 
   4   (0.382) 0.871 0.404 0.315 0.383 0.382 0.422 0.273 0.302 

Locus 1352 : 
2 alleles
14.5% missing data
   1   (0.566) 0.913 0.495 0.701 0.566 0.472 0.465 0.731 0.564 
   4   (0.434) 0.087 0.505 0.299 0.434 0.528 0.535 0.269 0.436 

Locus 1353 : 
2 alleles
12.3% missing data
   2   (0.903) 0.966 0.595 0.951 0.903 0.908 0.972 0.964 0.868 
   4   (0.097) 0.034 0.405 0.049 0.097 0.092 0.028 0.036 0.132 

Locus 1354 : 
2 alleles
4.3% missing data
   4   (0.928) 0.961 0.979 0.949 0.928 0.941 0.967 0.970 0.927 
   2   (0.072) 0.039 0.021 0.051 0.072 0.059 0.033 0.030 0.073 

Locus 1355 : 
2 alleles
10.9% missing data
   3   (0.460) 0.587 0.423 0.566 0.459 0.060 0.451 0.664 0.415 
   1   (0.540) 0.413 0.577 0.434 0.541 0.940 0.549 0.336 0.585 

Locus 1356 : 
2 alleles
6.5% missing data
   2   (0.841) 0.649 0.632 0.855 0.841 0.981 0.906 0.909 0.887 
   4   (0.159) 0.351 0.368 0.145 0.159 0.019 0.094 0.091 0.113 

Locus 1357 : 
2 alleles
7.2% missing data
   4   (0.782) 0.961 0.926 0.803 0.782 0.690 0.809 0.854 0.768 
   2   (0.218) 0.039 0.074 0.197 0.218 0.310 0.191 0.146 0.232 

Locus 1358 : 
2 alleles
4.3% missing data
   3   (0.882) 0.961 0.976 0.911 0.882 0.905 0.910 0.958 0.893 
   1   (0.118) 0.039 0.024 0.089 0.118 0.095 0.090 0.042 0.107 

Locus 1359 : 
2 alleles
5.8% missing data
   3   (0.547) 0.086 0.116 0.774 0.548 0.067 0.838 0.746 0.178 
   1   (0.453) 0.914 0.884 0.226 0.452 0.933 0.162 0.254 0.822 

Locus 1360 : 
2 alleles
5.1% missing data
   1   (0.275) 0.243 0.065 0.347 0.275 0.299 0.220 0.258 0.285 
   3   (0.725) 0.757 0.935 0.653 0.725 0.701 0.780 0.742 0.715 

Locus 1361 : 
2 alleles
5.1% missing data
   1   (0.121) 0.038 0.029 0.118 0.121 0.015 0.081 0.176 0.101 
   3   (0.879) 0.962 0.971 0.882 0.879 0.985 0.919 0.824 0.899 

Locus 1362 : 
2 alleles
12.3% missing data
   4   (0.828) 0.822 0.927 0.896 0.828 0.845 0.835 0.853 0.812 
   1   (0.172) 0.178 0.073 0.104 0.172 0.155 0.165 0.147 0.188 

Locus 1363 : 
2 alleles
2.9% missing data
   3   (0.890) 0.981 0.668 0.891 0.890 0.905 0.913 0.956 0.955 
   1   (0.110) 0.019 0.332 0.109 0.110 0.095 0.087 0.044 0.045 

Locus 1364 : 
2 alleles
13.8% missing data
   4   (0.925) 0.896 0.977 0.965 0.924 0.978 0.980 0.969 0.886 
   2   (0.075) 0.104 0.023 0.035 0.076 0.022 0.020 0.031 0.114 

Locus 1365 : 
2 alleles
14.5% missing data
   2   (0.175) 0.077 0.030 0.199 0.176 0.124 0.272 0.148 0.079 
   3   (0.825) 0.923 0.970 0.801 0.824 0.876 0.728 0.852 0.921 

Locus 1366 : 
2 alleles
10.9% missing data
   2   (0.392) 0.096 0.092 0.353 0.393 0.417 0.452 0.585 0.332 
   4   (0.608) 0.904 0.908 0.647 0.607 0.583 0.548 0.415 0.668 

Locus 1367 : 
2 alleles
0.7% missing data
   1   (0.901) 0.986 0.970 0.942 0.901 0.298 0.921 0.948 0.952 
   3   (0.099) 0.014 0.030 0.058 0.099 0.702 0.079 0.052 0.048 

Locus 1368 : 
2 alleles
10.1% missing data
   2   (0.658) 0.737 0.920 0.578 0.658 0.968 0.632 0.487 0.717 
   4   (0.342) 0.263 0.080 0.422 0.342 0.032 0.368 0.513 0.283 

Locus 1369 : 
2 alleles
4.3% missing data
   1   (0.478) 0.573 0.851 0.477 0.477 0.538 0.383 0.647 0.495 
   3   (0.522) 0.427 0.149 0.523 0.523 0.462 0.617 0.353 0.505 

Locus 1370 : 
2 alleles
14.5% missing data
   3   (0.902) 0.991 0.855 0.920 0.903 0.975 0.840 0.917 0.978 
   1   (0.098) 0.009 0.145 0.080 0.097 0.025 0.160 0.083 0.022 

Locus 1371 : 
2 alleles
12.3% missing data
   1   (0.130) 0.091 0.038 0.077 0.131 0.123 0.119 0.055 0.077 
   3   (0.870) 0.909 0.962 0.923 0.869 0.877 0.881 0.945 0.923 

Locus 1372 : 
2 alleles
3.6% missing data
   1   (0.845) 0.658 0.689 0.849 0.845 0.973 0.888 0.915 0.899 
   4   (0.155) 0.342 0.311 0.151 0.155 0.027 0.112 0.085 0.101 

Locus 1373 : 
2 alleles
5.8% missing data
   3   (0.850) 0.690 0.957 0.869 0.850 0.970 0.887 0.924 0.847 
   4   (0.150) 0.310 0.043 0.131 0.150 0.030 0.113 0.076 0.153 

Locus 1374 : 
2 alleles
4.3% missing data
   3   (0.882) 0.985 0.976 0.881 0.882 0.983 0.877 0.884 0.934 
   1   (0.118) 0.015 0.024 0.119 0.118 0.017 0.123 0.116 0.066 

Locus 1375 : 
2 alleles
3.6% missing data
   1   (0.829) 0.961 0.948 0.829 0.829 0.969 0.807 0.881 0.871 
   2   (0.171) 0.039 0.052 0.171 0.171 0.031 0.193 0.119 0.129 

Locus 1376 : 
2 alleles
1.4% missing data
   2   (0.933) 0.994 0.989 0.935 0.933 0.980 0.920 0.877 0.983 
   4   (0.067) 0.006 0.011 0.065 0.067 0.020 0.080 0.123 0.017 

Locus 1377 : 
2 alleles
1.4% missing data
   2   (0.907) 0.979 0.970 0.951 0.907 0.994 0.955 0.833 0.910 
   3   (0.093) 0.021 0.030 0.049 0.093 0.006 0.045 0.167 0.090 

Locus 1378 : 
2 alleles
10.1% missing data
   1   (0.745) 0.707 0.663 0.811 0.745 0.958 0.779 0.768 0.715 
   3   (0.255) 0.293 0.337 0.189 0.255 0.042 0.221 0.232 0.285 

Locus 1379 : 
2 alleles
16.7% missing data
   3   (0.632) 0.582 0.294 0.874 0.632 0.098 0.902 0.857 0.171 
   1   (0.368) 0.418 0.706 0.126 0.368 0.902 0.098 0.143 0.829 

Locus 1380 : 
2 alleles
3.6% missing data
   3   (0.800) 0.816 0.932 0.805 0.800 0.841 0.812 0.880 0.814 
   1   (0.200) 0.184 0.068 0.195 0.200 0.159 0.188 0.120 0.186 

Locus 1381 : 
2 alleles
10.9% missing data
   1   (0.845) 0.981 0.978 0.724 0.845 0.924 0.757 0.687 0.961 
   4   (0.155) 0.019 0.022 0.276 0.155 0.076 0.243 0.313 0.039 

Locus 1382 : 
2 alleles
7.2% missing data
   3   (0.861) 0.909 0.716 0.812 0.861 0.533 0.938 0.736 0.927 
   1   (0.139) 0.091 0.284 0.188 0.139 0.467 0.062 0.264 0.073 

Locus 1383 : 
2 alleles
15.2% missing data
   3   (0.920) 0.846 0.887 0.953 0.920 0.917 0.972 0.966 0.915 
   4   (0.080) 0.154 0.113 0.047 0.080 0.083 0.028 0.034 0.085 

Locus 1384 : 
2 alleles
13.0% missing data
   2   (0.858) 0.877 0.958 0.797 0.859 0.730 0.886 0.921 0.905 
   1   (0.142) 0.123 0.042 0.203 0.141 0.270 0.114 0.079 0.095 

Locus 1385 : 
2 alleles
2.9% missing data
   2   (0.761) 0.937 0.928 0.831 0.760 0.962 0.754 0.851 0.721 
   4   (0.239) 0.063 0.072 0.169 0.240 0.038 0.246 0.149 0.279 

Locus 1386 : 
2 alleles
14.5% missing data
   2   (0.880) 0.929 0.964 0.891 0.880 0.842 0.935 0.930 0.882 
   4   (0.120) 0.071 0.036 0.109 0.120 0.158 0.065 0.070 0.118 

Locus 1387 : 
2 alleles
4.3% missing data
   1   (0.704) 0.634 0.333 0.687 0.704 0.148 0.794 0.831 0.765 
   3   (0.296) 0.366 0.667 0.313 0.296 0.852 0.206 0.169 0.235 

Locus 1388 : 
2 alleles
15.2% missing data
   1   (0.266) 0.815 0.340 0.273 0.266 0.377 0.247 0.257 0.148 
   3   (0.734) 0.185 0.660 0.727 0.734 0.623 0.753 0.743 0.852 

Locus 1389 : 
2 alleles
4.3% missing data
   4   (0.864) 0.966 0.643 0.893 0.864 0.509 0.926 0.724 0.925 
   1   (0.136) 0.034 0.357 0.107 0.136 0.491 0.074 0.276 0.075 

Locus 1390 : 
2 alleles
12.3% missing data
   2   (0.880) 0.963 0.695 0.931 0.880 0.953 0.932 0.971 0.842 
   4   (0.120) 0.037 0.305 0.069 0.120 0.047 0.068 0.029 0.158 

Locus 1391 : 
2 alleles
6.5% missing data
   2   (0.092) 0.015 0.031 0.066 0.091 0.012 0.054 0.028 0.093 
   4   (0.908) 0.985 0.969 0.934 0.909 0.988 0.946 0.972 0.907 

Locus 1392 : 
2 alleles
10.9% missing data
   1   (0.176) 0.031 0.040 0.179 0.176 0.915 0.159 0.241 0.096 
   2   (0.824) 0.969 0.960 0.821 0.824 0.085 0.841 0.759 0.904 

Locus 1393 : 
2 alleles
3.6% missing data
   1   (0.916) 0.982 0.976 0.957 0.916 0.976 0.955 0.960 0.903 
   3   (0.084) 0.018 0.024 0.043 0.084 0.024 0.045 0.040 0.097 

Locus 1394 : 
2 alleles
14.5% missing data
   3   (0.905) 0.966 0.796 0.956 0.906 0.859 0.960 0.916 0.882 
   4   (0.095) 0.034 0.204 0.044 0.094 0.141 0.040 0.084 0.118 

Locus 1395 : 
2 alleles
13.0% missing data
   2   (0.900) 0.978 0.963 0.914 0.900 0.860 0.947 0.963 0.906 
   3   (0.100) 0.022 0.037 0.086 0.100 0.140 0.053 0.037 0.094 

Locus 1396 : 
2 alleles
12.3% missing data
   3   (0.897) 0.977 0.466 0.952 0.897 0.930 0.928 0.968 0.946 
   1   (0.103) 0.023 0.534 0.048 0.103 0.070 0.072 0.032 0.054 

Locus 1397 : 
2 alleles
15.9% missing data
   2   (0.888) 0.809 0.965 0.903 0.888 0.972 0.910 0.944 0.918 
   4   (0.112) 0.191 0.035 0.097 0.112 0.028 0.090 0.056 0.082 

Locus 1398 : 
2 alleles
2.2% missing data
   1   (0.946) 0.993 0.995 0.947 0.946 0.997 0.881 0.975 0.993 
   2   (0.054) 0.007 0.005 0.053 0.054 0.003 0.119 0.025 0.007 

Locus 1399 : 
2 alleles
3.6% missing data
   1   (0.893) 0.934 0.967 0.937 0.893 0.973 0.910 0.936 0.914 
   4   (0.107) 0.066 0.033 0.063 0.107 0.027 0.090 0.064 0.086 

Locus 1400 : 
2 alleles
3.6% missing data
   4   (0.867) 0.974 0.950 0.913 0.867 0.860 0.911 0.956 0.830 
   2   (0.133) 0.026 0.050 0.087 0.133 0.140 0.089 0.044 0.170 

Locus 1401 : 
2 alleles
15.2% missing data
   4   (0.830) 0.958 0.957 0.753 0.830 0.813 0.867 0.862 0.869 
   3   (0.170) 0.042 0.043 0.247 0.170 0.187 0.133 0.138 0.131 

Locus 1402 : 
2 alleles
14.5% missing data
   2   (0.848) 0.867 0.798 0.911 0.847 0.981 0.895 0.833 0.847 
   1   (0.152) 0.133 0.202 0.089 0.153 0.019 0.105 0.167 0.153 

Locus 1403 : 
2 alleles
1.4% missing data
   3   (0.921) 0.987 0.986 0.901 0.921 0.979 0.921 0.895 0.975 
   4   (0.079) 0.013 0.014 0.099 0.079 0.021 0.079 0.105 0.025 

Locus 1404 : 
2 alleles
4.3% missing data
   1   (0.685) 0.621 0.907 0.722 0.686 0.441 0.752 0.691 0.592 
   4   (0.315) 0.379 0.093 0.278 0.314 0.559 0.248 0.309 0.408 

Locus 1405 : 
2 alleles
13.8% missing data
   4   (0.446) 0.391 0.413 0.457 0.446 0.911 0.451 0.603 0.388 
   3   (0.554) 0.609 0.587 0.543 0.554 0.089 0.549 0.397 0.612 

Locus 1406 : 
2 alleles
2.9% missing data
   1   (0.866) 0.962 0.914 0.919 0.866 0.075 0.935 0.962 0.870 
   3   (0.134) 0.038 0.086 0.081 0.134 0.925 0.065 0.038 0.130 

Locus 1407 : 
2 alleles
3.6% missing data
   1   (0.895) 0.975 0.962 0.941 0.895 0.826 0.950 0.966 0.850 
   2   (0.105) 0.025 0.038 0.059 0.105 0.174 0.050 0.034 0.150 

Locus 1408 : 
2 alleles
13.0% missing data
   1   (0.542) 0.650 0.712 0.509 0.542 0.072 0.517 0.614 0.595 
   3   (0.458) 0.350 0.288 0.491 0.458 0.928 0.483 0.386 0.405 

Locus 1409 : 
2 alleles
7.2% missing data
   3   (0.898) 0.986 0.975 0.890 0.898 0.976 0.902 0.886 0.951 
   2   (0.102) 0.014 0.025 0.110 0.102 0.024 0.098 0.114 0.049 

Locus 1410 : 
2 alleles
13.0% missing data
   2   (0.773) 0.730 0.841 0.823 0.773 0.830 0.868 0.786 0.606 
   1   (0.227) 0.270 0.159 0.177 0.227 0.170 0.132 0.214 0.394 

Locus 1411 : 
2 alleles
5.8% missing data
   1   (0.420) 0.085 0.409 0.471 0.420 0.395 0.435 0.532 0.385 
   2   (0.580) 0.915 0.591 0.529 0.580 0.605 0.565 0.468 0.615 

Locus 1412 : 
2 alleles
2.9% missing data
   1   (0.417) 0.410 0.584 0.540 0.417 0.057 0.599 0.701 0.175 
   3   (0.583) 0.590 0.416 0.460 0.583 0.943 0.401 0.299 0.825 

Locus 1413 : 
2 alleles
7.2% missing data
   1   (0.895) 0.972 0.970 0.936 0.895 0.975 0.940 0.965 0.872 
   3   (0.105) 0.028 0.030 0.064 0.105 0.025 0.060 0.035 0.128 

Locus 1414 : 
2 alleles
9.4% missing data
   2   (0.836) 0.939 0.927 0.901 0.836 0.564 0.925 0.907 0.693 
   3   (0.164) 0.061 0.073 0.099 0.164 0.436 0.075 0.093 0.307 

Locus 1415 : 
2 alleles
6.5% missing data
   1   (0.845) 0.717 0.962 0.876 0.844 0.945 0.859 0.800 0.869 
   4   (0.155) 0.283 0.038 0.124 0.156 0.055 0.141 0.200 0.131 

Locus 1416 : 
2 alleles
3.6% missing data
   3   (0.713) 0.944 0.919 0.657 0.713 0.769 0.722 0.802 0.719 
   1   (0.287) 0.056 0.081 0.343 0.287 0.231 0.278 0.198 0.281 

Locus 1417 : 
2 alleles
13.0% missing data
   2   (0.850) 0.896 0.958 0.796 0.849 0.867 0.905 0.818 0.896 
   4   (0.150) 0.104 0.042 0.204 0.151 0.133 0.095 0.182 0.104 

Locus 1418 : 
2 alleles
5.1% missing data
   2   (0.897) 0.973 0.961 0.943 0.897 0.972 0.951 0.960 0.872 
   3   (0.103) 0.027 0.039 0.057 0.103 0.028 0.049 0.040 0.128 

Locus 1419 : 
2 alleles
13.0% missing data
   3   (0.816) 0.844 0.491 0.904 0.816 0.977 0.924 0.924 0.680 
   1   (0.184) 0.156 0.509 0.096 0.184 0.023 0.076 0.076 0.320 

Locus 1420 : 
2 alleles
4.3% missing data
   3   (0.891) 0.978 0.968 0.921 0.892 0.890 0.922 0.948 0.895 
   1   (0.109) 0.022 0.032 0.079 0.108 0.110 0.078 0.052 0.105 

Locus 1421 : 
2 alleles
12.3% missing data
   1   (0.379) 0.257 0.406 0.454 0.379 0.077 0.387 0.220 0.326 
   3   (0.621) 0.743 0.594 0.546 0.621 0.923 0.613 0.780 0.674 

Locus 1422 : 
2 alleles
10.1% missing data
   1   (0.082) 0.074 0.016 0.089 0.082 0.011 0.124 0.059 0.022 
   3   (0.918) 0.926 0.984 0.911 0.918 0.989 0.876 0.941 0.978 

Locus 1423 : 
2 alleles
12.3% missing data
   3   (0.713) 0.749 0.718 0.782 0.713 0.727 0.689 0.793 0.746 
   1   (0.287) 0.251 0.282 0.218 0.287 0.273 0.311 0.207 0.254 

Locus 1424 : 
2 alleles
12.3% missing data
   4   (0.867) 0.832 0.959 0.927 0.867 0.834 0.903 0.882 0.824 
   2   (0.133) 0.168 0.041 0.073 0.133 0.166 0.097 0.118 0.176 

Locus 1425 : 
2 alleles
5.8% missing data
   4   (0.696) 0.924 0.497 0.809 0.695 0.957 0.817 0.818 0.475 
   2   (0.304) 0.076 0.503 0.191 0.305 0.043 0.183 0.182 0.525 

Locus 1426 : 
2 alleles
8.7% missing data
   2   (0.920) 0.993 0.804 0.947 0.920 0.955 0.914 0.926 0.985 
   3   (0.080) 0.007 0.196 0.053 0.080 0.045 0.086 0.074 0.015 

Locus 1427 : 
2 alleles
17.4% missing data
   2   (0.665) 0.927 0.708 0.664 0.664 0.648 0.666 0.448 0.703 
   3   (0.335) 0.073 0.292 0.336 0.336 0.352 0.334 0.552 0.297 

Locus 1428 : 
2 alleles
3.6% missing data
   1   (0.907) 0.946 0.959 0.966 0.906 0.990 0.948 0.977 0.884 
   3   (0.093) 0.054 0.041 0.034 0.094 0.010 0.052 0.023 0.116 

Locus 1429 : 
2 alleles
19.6% missing data
   1   (0.900) 0.981 0.982 0.917 0.900 0.929 0.899 0.899 0.938 
   4   (0.100) 0.019 0.018 0.083 0.100 0.071 0.101 0.101 0.062 

Locus 1430 : 
2 alleles
3.6% missing data
   1   (0.832) 0.739 0.550 0.922 0.833 0.765 0.874 0.906 0.835 
   2   (0.168) 0.261 0.450 0.078 0.167 0.235 0.126 0.094 0.165 

Locus 1431 : 
2 alleles
6.5% missing data
   3   (0.824) 0.158 0.950 0.845 0.825 0.347 0.909 0.707 0.826 
   2   (0.176) 0.842 0.050 0.155 0.175 0.653 0.091 0.293 0.174 

Locus 1432 : 
2 alleles
7.2% missing data
   1   (0.500) 0.628 0.747 0.486 0.499 0.133 0.480 0.307 0.530 
   3   (0.500) 0.372 0.253 0.514 0.501 0.867 0.520 0.693 0.470 

Locus 1433 : 
2 alleles
7.2% missing data
   3   (0.835) 0.955 0.964 0.883 0.835 0.976 0.824 0.850 0.853 
   1   (0.165) 0.045 0.036 0.117 0.165 0.024 0.176 0.150 0.147 

Locus 1434 : 
2 alleles
12.3% missing data
   1   (0.914) 0.983 0.948 0.933 0.914 0.483 0.963 0.839 0.953 
   3   (0.086) 0.017 0.052 0.067 0.086 0.517 0.037 0.161 0.047 

Locus 1435 : 
2 alleles
5.1% missing data
   1   (0.887) 0.968 0.959 0.932 0.886 0.889 0.929 0.954 0.883 
   3   (0.113) 0.032 0.041 0.068 0.114 0.111 0.071 0.046 0.117 

Locus 1436 : 
2 alleles
12.3% missing data
   4   (0.907) 0.930 0.982 0.887 0.907 0.988 0.945 0.966 0.930 
   2   (0.093) 0.070 0.018 0.113 0.093 0.012 0.055 0.034 0.070 

Locus 1437 : 
2 alleles
2.9% missing data
   1   (0.905) 0.986 0.987 0.899 0.904 0.973 0.923 0.715 0.968 
   3   (0.095) 0.014 0.013 0.101 0.096 0.027 0.077 0.285 0.032 

Locus 1438 : 
2 alleles
10.1% missing data
   2   (0.741) 0.958 0.622 0.606 0.741 0.949 0.755 0.682 0.849 
   4   (0.259) 0.042 0.378 0.394 0.259 0.051 0.245 0.318 0.151 

Locus 1439 : 
2 alleles
3.6% missing data
   1   (0.910) 0.951 0.980 0.927 0.910 0.951 0.952 0.939 0.924 
   3   (0.090) 0.049 0.020 0.073 0.090 0.049 0.048 0.061 0.076 

Locus 1440 : 
2 alleles
5.1% missing data
   3   (0.873) 0.768 0.964 0.910 0.873 0.432 0.965 0.643 0.795 
   1   (0.127) 0.232 0.036 0.090 0.127 0.568 0.035 0.357 0.205 

Locus 1441 : 
2 alleles
4.3% missing data
   1   (0.638) 0.626 0.524 0.736 0.638 0.603 0.654 0.714 0.621 
   4   (0.362) 0.374 0.476 0.264 0.362 0.397 0.346 0.286 0.379 

Locus 1442 : 
2 alleles
13.0% missing data
   4   (0.771) 0.688 0.939 0.716 0.770 0.648 0.863 0.849 0.761 
   2   (0.229) 0.312 0.061 0.284 0.230 0.352 0.137 0.151 0.239 

Locus 1443 : 
2 alleles
17.4% missing data
   1   (0.904) 0.958 0.911 0.956 0.905 0.987 0.966 0.976 0.811 
   4   (0.096) 0.042 0.089 0.044 0.095 0.013 0.034 0.024 0.189 

Locus 1444 : 
2 alleles
13.0% missing data
   2   (0.915) 0.773 0.972 0.941 0.915 0.976 0.929 0.958 0.947 
   4   (0.085) 0.227 0.028 0.059 0.085 0.024 0.071 0.042 0.053 

Locus 1445 : 
2 alleles
13.0% missing data
   2   (0.760) 0.734 0.722 0.827 0.759 0.724 0.779 0.905 0.791 
   1   (0.240) 0.266 0.278 0.173 0.241 0.276 0.221 0.095 0.209 

Locus 1446 : 
2 alleles
17.4% missing data
   2   (0.911) 0.975 0.509 0.984 0.911 0.879 0.989 0.987 0.617 
   3   (0.089) 0.025 0.491 0.016 0.089 0.121 0.011 0.013 0.383 

Locus 1447 : 
2 alleles
10.1% missing data
   2   (0.301) 0.077 0.098 0.248 0.301 0.037 0.337 0.362 0.333 
   4   (0.699) 0.923 0.902 0.752 0.699 0.963 0.663 0.638 0.667 

Locus 1448 : 
2 alleles
5.1% missing data
   1   (0.905) 0.975 0.978 0.924 0.905 0.987 0.946 0.807 0.941 
   4   (0.095) 0.025 0.022 0.076 0.095 0.013 0.054 0.193 0.059 

Locus 1449 : 
2 alleles
10.9% missing data
   3   (0.911) 0.802 0.959 0.932 0.910 0.991 0.955 0.937 0.941 
   4   (0.089) 0.198 0.041 0.068 0.090 0.009 0.045 0.063 0.059 

Locus 1450 : 
2 alleles
10.9% missing data
   1   (0.560) 0.440 0.856 0.508 0.560 0.917 0.523 0.453 0.570 
   3   (0.440) 0.560 0.144 0.492 0.440 0.083 0.477 0.547 0.430 

Locus 1451 : 
2 alleles
14.5% missing data
   4   (0.884) 0.980 0.550 0.915 0.884 0.889 0.912 0.892 0.937 
   1   (0.116) 0.020 0.450 0.085 0.116 0.111 0.088 0.108 0.063 

Locus 1452 : 
2 alleles
4.3% missing data
   1   (0.469) 0.093 0.191 0.485 0.470 0.406 0.505 0.545 0.443 
   3   (0.531) 0.907 0.809 0.515 0.530 0.594 0.495 0.455 0.557 

Locus 1453 : 
2 alleles
5.8% missing data
   3   (0.576) 0.753 0.137 0.701 0.576 0.083 0.774 0.607 0.392 
   1   (0.424) 0.247 0.863 0.299 0.424 0.917 0.226 0.393 0.608 

Locus 1454 : 
2 alleles
13.0% missing data
   2   (0.863) 0.973 0.774 0.894 0.863 0.660 0.922 0.925 0.851 
   4   (0.137) 0.027 0.226 0.106 0.137 0.340 0.078 0.075 0.149 

Locus 1455 : 
2 alleles
0.7% missing data
   1   (0.914) 0.990 0.831 0.900 0.913 0.996 0.947 0.930 0.984 
   3   (0.086) 0.010 0.169 0.100 0.087 0.004 0.053 0.070 0.016 

Locus 1456 : 
2 alleles
2.9% missing data
   2   (0.901) 0.963 0.947 0.938 0.900 0.988 0.936 0.951 0.923 
   4   (0.099) 0.037 0.053 0.062 0.100 0.012 0.064 0.049 0.077 

Locus 1457 : 
2 alleles
13.8% missing data
   2   (0.921) 0.984 0.981 0.946 0.921 0.921 0.944 0.957 0.955 
   4   (0.079) 0.016 0.019 0.054 0.079 0.079 0.056 0.043 0.045 

Locus 1458 : 
2 alleles
5.1% missing data
   3   (0.920) 0.989 0.986 0.953 0.920 0.980 0.884 0.962 0.974 
   1   (0.080) 0.011 0.014 0.047 0.080 0.020 0.116 0.038 0.026 

Locus 1459 : 
2 alleles
13.0% missing data
   4   (0.911) 0.988 0.981 0.879 0.911 0.951 0.931 0.959 0.954 
   2   (0.089) 0.012 0.019 0.121 0.089 0.049 0.069 0.041 0.046 

Locus 1460 : 
2 alleles
12.3% missing data
   2   (0.091) 0.088 0.460 0.020 0.091 0.253 0.016 0.016 0.198 
   4   (0.909) 0.912 0.540 0.980 0.909 0.747 0.984 0.984 0.802 

Locus 1461 : 
2 alleles
2.2% missing data
   2   (0.167) 0.854 0.264 0.174 0.168 0.036 0.099 0.108 0.087 
   4   (0.833) 0.146 0.736 0.826 0.832 0.964 0.901 0.892 0.913 

Locus 1462 : 
2 alleles
18.1% missing data
   3   (0.856) 0.780 0.943 0.857 0.856 0.974 0.861 0.939 0.910 
   1   (0.144) 0.220 0.057 0.143 0.144 0.026 0.139 0.061 0.090 

Locus 1463 : 
2 alleles
10.1% missing data
   2   (0.148) 0.012 0.015 0.249 0.147 0.047 0.409 0.291 0.023 
   3   (0.852) 0.988 0.985 0.751 0.853 0.953 0.591 0.709 0.977 

Locus 1464 : 
2 alleles
16.7% missing data
   1   (0.860) 0.959 0.953 0.909 0.860 0.881 0.939 0.933 0.748 
   3   (0.140) 0.041 0.047 0.091 0.140 0.119 0.061 0.067 0.252 

Locus 1465 : 
2 alleles
2.2% missing data
   2   (0.885) 0.976 0.970 0.925 0.885 0.933 0.881 0.921 0.915 
   4   (0.115) 0.024 0.030 0.075 0.115 0.067 0.119 0.079 0.085 

Locus 1466 : 
2 alleles
10.9% missing data
   2   (0.797) 0.866 0.882 0.826 0.797 0.947 0.839 0.883 0.765 
   4   (0.203) 0.134 0.118 0.174 0.203 0.053 0.161 0.117 0.235 

Locus 1467 : 
2 alleles
2.9% missing data
   1   (0.881) 0.970 0.958 0.919 0.881 0.918 0.913 0.901 0.897 
   2   (0.119) 0.030 0.042 0.081 0.119 0.082 0.087 0.099 0.103 

Locus 1468 : 
2 alleles
5.8% missing data
   2   (0.082) 0.042 0.428 0.039 0.081 0.152 0.037 0.027 0.045 
   4   (0.918) 0.958 0.572 0.961 0.919 0.848 0.963 0.973 0.955 

Locus 1469 : 
2 alleles
13.8% missing data
   4   (0.630) 0.902 0.526 0.724 0.630 0.583 0.637 0.709 0.609 
   2   (0.370) 0.098 0.474 0.276 0.370 0.417 0.363 0.291 0.391 

Locus 1470 : 
2 alleles
2.9% missing data
   2   (0.899) 0.889 0.971 0.937 0.900 0.977 0.953 0.924 0.826 
   4   (0.101) 0.111 0.029 0.063 0.100 0.023 0.047 0.076 0.174 

Locus 1471 : 
2 alleles
2.9% missing data
   1   (0.884) 0.961 0.974 0.867 0.884 0.988 0.877 0.936 0.943 
   3   (0.116) 0.039 0.026 0.133 0.116 0.012 0.123 0.064 0.057 

Locus 1472 : 
2 alleles
7.2% missing data
   3   (0.741) 0.962 0.563 0.790 0.741 0.430 0.728 0.873 0.794 
   1   (0.259) 0.038 0.437 0.210 0.259 0.570 0.272 0.127 0.206 

Locus 1473 : 
2 alleles
5.8% missing data
   1   (0.747) 0.959 0.661 0.757 0.747 0.476 0.762 0.897 0.807 
   3   (0.253) 0.041 0.339 0.243 0.253 0.524 0.238 0.103 0.193 

Locus 1474 : 
2 alleles
10.9% missing data
   2   (0.890) 0.837 0.751 0.917 0.890 0.984 0.900 0.942 0.957 
   4   (0.110) 0.163 0.249 0.083 0.110 0.016 0.100 0.058 0.043 

Locus 1475 : 
2 alleles
2.9% missing data
   3   (0.943) 0.996 0.995 0.926 0.943 0.991 0.869 0.965 0.993 
   1   (0.057) 0.004 0.005 0.074 0.057 0.009 0.131 0.035 0.007 

Locus 1476 : 
2 alleles
2.2% missing data
   2   (0.816) 0.382 0.966 0.780 0.816 0.887 0.785 0.861 0.915 
   4   (0.184) 0.618 0.034 0.220 0.184 0.113 0.215 0.139 0.085 

Locus 1477 : 
2 alleles
9.4% missing data
   4   (0.940) 0.995 0.994 0.937 0.940 0.982 0.886 0.948 0.991 
   2   (0.060) 0.005 0.006 0.063 0.060 0.018 0.114 0.052 0.009 

Locus 1478 : 
2 alleles
12.3% missing data
   3   (0.784) 0.853 0.929 0.800 0.784 0.204 0.677 0.837 0.899 
   1   (0.216) 0.147 0.071 0.200 0.216 0.796 0.323 0.163 0.101 

Locus 1479 : 
2 alleles
12.3% missing data
   1   (0.837) 0.866 0.961 0.870 0.838 0.833 0.871 0.903 0.818 
   3   (0.163) 0.134 0.039 0.130 0.162 0.167 0.129 0.097 0.182 

Locus 1480 : 
2 alleles
13.8% missing data
   2   (0.918) 0.952 0.796 0.978 0.918 0.992 0.974 0.971 0.892 
   4   (0.082) 0.048 0.204 0.022 0.082 0.008 0.026 0.029 0.108 

Locus 1481 : 
2 alleles
18.8% missing data
   1   (0.119) 0.035 0.031 0.130 0.119 0.164 0.104 0.058 0.071 
   3   (0.881) 0.965 0.969 0.870 0.881 0.836 0.896 0.942 0.929 

Locus 1482 : 
2 alleles
16.7% missing data
   3   (0.619) 0.549 0.176 0.626 0.620 0.651 0.707 0.619 0.625 
   1   (0.381) 0.451 0.824 0.374 0.380 0.349 0.293 0.381 0.375 

Locus 1483 : 
2 alleles
11.6% missing data
   4   (0.893) 0.981 0.974 0.918 0.893 0.902 0.847 0.940 0.956 
   2   (0.107) 0.019 0.026 0.082 0.107 0.098 0.153 0.060 0.044 

Locus 1484 : 
2 alleles
0.7% missing data
   3   (0.869) 0.939 0.918 0.931 0.869 0.978 0.878 0.904 0.880 
   1   (0.131) 0.061 0.082 0.069 0.131 0.022 0.122 0.096 0.120 

Locus 1485 : 
2 alleles
13.0% missing data
   4   (0.398) 0.315 0.660 0.289 0.398 0.414 0.501 0.331 0.305 
   2   (0.602) 0.685 0.340 0.711 0.602 0.586 0.499 0.669 0.695 

Locus 1486 : 
2 alleles
11.6% missing data
   1   (0.915) 0.955 0.979 0.953 0.916 0.866 0.921 0.968 0.946 
   2   (0.085) 0.045 0.021 0.047 0.084 0.134 0.079 0.032 0.054 

Locus 1487 : 
2 alleles
3.6% missing data
   2   (0.852) 0.856 0.964 0.893 0.852 0.967 0.826 0.855 0.893 
   3   (0.148) 0.144 0.036 0.107 0.148 0.033 0.174 0.145 0.107 

Locus 1488 : 
2 alleles
10.9% missing data
   1   (0.209) 0.041 0.054 0.185 0.209 0.501 0.214 0.241 0.160 
   3   (0.791) 0.959 0.946 0.815 0.791 0.499 0.786 0.759 0.840 

Locus 1489 : 
2 alleles
5.1% missing data
   1   (0.904) 0.708 0.973 0.934 0.904 0.991 0.971 0.970 0.813 
   3   (0.096) 0.292 0.027 0.066 0.096 0.009 0.029 0.030 0.187 

Locus 1490 : 
2 alleles
10.9% missing data
   4   (0.910) 0.967 0.983 0.871 0.910 0.993 0.939 0.902 0.956 
   1   (0.090) 0.033 0.017 0.129 0.090 0.007 0.061 0.098 0.044 

Locus 1491 : 
2 alleles
11.6% missing data
   1   (0.838) 0.824 0.961 0.887 0.838 0.975 0.822 0.914 0.852 
   4   (0.162) 0.176 0.039 0.113 0.162 0.025 0.178 0.086 0.148 

Locus 1492 : 
2 alleles
2.9% missing data
   4   (0.737) 0.568 0.888 0.741 0.737 0.966 0.721 0.787 0.769 
   2   (0.263) 0.432 0.112 0.259 0.263 0.034 0.279 0.213 0.231 

Locus 1493 : 
2 alleles
9.4% missing data
   1   (0.923) 0.986 0.982 0.930 0.923 0.955 0.927 0.947 0.969 
   3   (0.077) 0.014 0.018 0.070 0.077 0.045 0.073 0.053 0.031 

Locus 1494 : 
2 alleles
15.9% missing data
   4   (0.916) 0.987 0.974 0.936 0.916 0.981 0.956 0.964 0.903 
   2   (0.084) 0.013 0.026 0.064 0.084 0.019 0.044 0.036 0.097 

Locus 1495 : 
2 alleles
14.5% missing data
   1   (0.832) 0.967 0.776 0.727 0.832 0.968 0.885 0.676 0.891 
   3   (0.168) 0.033 0.224 0.273 0.168 0.032 0.115 0.324 0.109 

Locus 1496 : 
2 alleles
4.3% missing data
   3   (0.770) 0.843 0.918 0.736 0.770 0.053 0.867 0.501 0.770 
   1   (0.230) 0.157 0.082 0.264 0.230 0.947 0.133 0.499 0.230 

Locus 1497 : 
2 alleles
3.6% missing data
   2   (0.844) 0.981 0.963 0.746 0.845 0.887 0.743 0.740 0.950 
   4   (0.156) 0.019 0.037 0.254 0.155 0.113 0.257 0.260 0.050 

Locus 1498 : 
2 alleles
11.6% missing data
   2   (0.909) 0.883 0.965 0.944 0.909 0.868 0.952 0.965 0.912 
   4   (0.091) 0.117 0.035 0.056 0.091 0.132 0.048 0.035 0.088 

Locus 1499 : 
2 alleles
13.0% missing data
   4   (0.887) 0.857 0.956 0.932 0.887 0.964 0.952 0.944 0.819 
   2   (0.113) 0.143 0.044 0.068 0.113 0.036 0.048 0.056 0.181 

Locus 1500 : 
2 alleles
5.1% missing data
   1   (0.180) 0.237 0.040 0.155 0.180 0.779 0.257 0.087 0.065 
   3   (0.820) 0.763 0.960 0.845 0.820 0.221 0.743 0.913 0.935 

Locus 1501 : 
2 alleles
1.4% missing data
   1   (0.876) 0.650 0.961 0.881 0.876 0.977 0.891 0.922 0.916 
   2   (0.124) 0.350 0.039 0.119 0.124 0.023 0.109 0.078 0.084 

Locus 1502 : 
2 alleles
10.9% missing data
   4   (0.855) 0.841 0.951 0.918 0.855 0.886 0.881 0.948 0.825 
   1   (0.145) 0.159 0.049 0.082 0.145 0.114 0.119 0.052 0.175 

Locus 1503 : 
2 alleles
2.2% missing data
   1   (0.911) 0.979 0.972 0.953 0.911 0.509 0.957 0.955 0.925 
   3   (0.089) 0.021 0.028 0.047 0.089 0.491 0.043 0.045 0.075 

Locus 1504 : 
2 alleles
3.6% missing data
   1   (0.886) 0.962 0.985 0.905 0.885 0.925 0.863 0.902 0.957 
   3   (0.114) 0.038 0.015 0.095 0.115 0.075 0.137 0.098 0.043 

Locus 1505 : 
2 alleles
10.1% missing data
   1   (0.477) 0.560 0.317 0.471 0.477 0.061 0.544 0.364 0.461 
   4   (0.523) 0.440 0.683 0.529 0.523 0.939 0.456 0.636 0.539 

Locus 1506 : 
2 alleles
1.4% missing data
   1   (0.548) 0.114 0.436 0.674 0.548 0.097 0.691 0.680 0.369 
   4   (0.452) 0.886 0.564 0.326 0.452 0.903 0.309 0.320 0.631 

Locus 1507 : 
2 alleles
2.9% missing data
   4   (0.861) 0.894 0.972 0.882 0.862 0.957 0.862 0.936 0.871 
   3   (0.139) 0.106 0.028 0.118 0.138 0.043 0.138 0.064 0.129 

Locus 1508 : 
2 alleles
10.9% missing data
   1   (0.896) 0.879 0.961 0.900 0.896 0.981 0.951 0.934 0.887 
   3   (0.104) 0.121 0.039 0.100 0.104 0.019 0.049 0.066 0.113 

Locus 1509 : 
2 alleles
10.9% missing data
   1   (0.268) 0.316 0.289 0.273 0.268 0.249 0.195 0.212 0.297 
   3   (0.732) 0.684 0.711 0.727 0.732 0.751 0.805 0.788 0.703 

Locus 1510 : 
2 alleles
12.3% missing data
   4   (0.907) 0.924 0.913 0.946 0.907 0.985 0.951 0.958 0.902 
   3   (0.093) 0.076 0.087 0.054 0.093 0.015 0.049 0.042 0.098 

Locus 1511 : 
2 alleles
0.7% missing data
   1   (0.935) 0.995 0.994 0.940 0.935 0.997 0.811 0.972 0.992 
   2   (0.065) 0.005 0.006 0.060 0.065 0.003 0.189 0.028 0.008 

Locus 1512 : 
2 alleles
3.6% missing data
   2   (0.737) 0.177 0.893 0.789 0.737 0.061 0.844 0.866 0.679 
   3   (0.263) 0.823 0.107 0.211 0.263 0.939 0.156 0.134 0.321 

Locus 1513 : 
2 alleles
13.0% missing data
   4   (0.872) 0.982 0.976 0.870 0.872 0.771 0.799 0.807 0.956 
   2   (0.128) 0.018 0.024 0.130 0.128 0.229 0.201 0.193 0.044 

Locus 1514 : 
2 alleles
1.4% missing data
   2   (0.880) 0.970 0.966 0.914 0.880 0.990 0.893 0.930 0.894 
   3   (0.120) 0.030 0.034 0.086 0.120 0.010 0.107 0.070 0.106 

Locus 1515 : 
2 alleles
2.9% missing data
   4   (0.816) 0.963 0.613 0.733 0.816 0.756 0.904 0.766 0.857 
   2   (0.184) 0.037 0.387 0.267 0.184 0.244 0.096 0.234 0.143 

Locus 1516 : 
2 alleles
12.3% missing data
   4   (0.702) 0.711 0.912 0.656 0.702 0.714 0.661 0.671 0.759 
   1   (0.298) 0.289 0.088 0.344 0.298 0.286 0.339 0.329 0.241 

Locus 1517 : 
2 alleles
5.8% missing data
   1   (0.373) 0.298 0.090 0.469 0.373 0.050 0.466 0.378 0.263 
   4   (0.627) 0.702 0.910 0.531 0.627 0.950 0.534 0.622 0.737 

Locus 1518 : 
2 alleles
15.2% missing data
   4   (0.663) 0.908 0.917 0.562 0.662 0.660 0.644 0.675 0.716 
   2   (0.337) 0.092 0.083 0.438 0.338 0.340 0.356 0.325 0.284 

Locus 1519 : 
2 alleles
17.4% missing data
   2   (0.756) 0.945 0.775 0.765 0.756 0.927 0.712 0.768 0.808 
   4   (0.244) 0.055 0.225 0.235 0.244 0.073 0.288 0.232 0.192 

Locus 1520 : 
2 alleles
2.2% missing data
   1   (0.140) 0.258 0.060 0.067 0.140 0.026 0.110 0.046 0.140 
   3   (0.860) 0.742 0.940 0.933 0.860 0.974 0.890 0.954 0.860 

Locus 1521 : 
2 alleles
12.3% missing data
   1   (0.095) 0.064 0.065 0.106 0.096 0.019 0.058 0.058 0.054 
   3   (0.905) 0.936 0.935 0.894 0.904 0.981 0.942 0.942 0.946 

Locus 1522 : 
2 alleles
2.9% missing data
   2   (0.905) 0.978 0.980 0.918 0.904 0.993 0.914 0.962 0.969 
   3   (0.095) 0.022 0.020 0.082 0.096 0.007 0.086 0.038 0.031 

Locus 1523 : 
2 alleles
10.9% missing data
   2   (0.913) 0.978 0.983 0.942 0.913 0.969 0.864 0.963 0.966 
   4   (0.087) 0.022 0.017 0.058 0.087 0.031 0.136 0.037 0.034 

Locus 1524 : 
2 alleles
15.9% missing data
   4   (0.708) 0.659 0.730 0.618 0.708 0.956 0.733 0.519 0.767 
   2   (0.292) 0.341 0.270 0.382 0.292 0.044 0.267 0.481 0.233 

Locus 1525 : 
2 alleles
4.3% missing data
   4   (0.879) 0.950 0.966 0.924 0.878 0.989 0.895 0.939 0.920 
   1   (0.121) 0.050 0.034 0.076 0.122 0.011 0.105 0.061 0.080 

Locus 1526 : 
2 alleles
13.0% missing data
   2   (0.674) 0.792 0.887 0.587 0.674 0.796 0.438 0.703 0.871 
   4   (0.326) 0.208 0.113 0.413 0.326 0.204 0.562 0.297 0.129 

Locus 1527 : 
2 alleles
7.2% missing data
   3   (0.916) 0.986 0.603 0.944 0.916 0.966 0.935 0.892 0.972 
   1   (0.084) 0.014 0.397 0.056 0.084 0.034 0.065 0.108 0.028 

Locus 1528 : 
2 alleles
3.6% missing data
   1   (0.720) 0.912 0.900 0.782 0.720 0.476 0.788 0.836 0.597 
   4   (0.280) 0.088 0.100 0.218 0.280 0.524 0.212 0.164 0.403 

Locus 1529 : 
2 alleles
15.2% missing data
   4   (0.662) 0.612 0.668 0.625 0.662 0.946 0.723 0.579 0.659 
   2   (0.338) 0.388 0.332 0.375 0.338 0.054 0.277 0.421 0.341 

Locus 1530 : 
2 alleles
6.5% missing data
   2   (0.846) 0.956 0.959 0.755 0.846 0.973 0.900 0.803 0.858 
   4   (0.154) 0.044 0.041 0.245 0.154 0.027 0.100 0.197 0.142 

Locus 1531 : 
2 alleles
5.1% missing data
   1   (0.871) 0.984 0.661 0.838 0.872 0.971 0.922 0.776 0.933 
   3   (0.129) 0.016 0.339 0.162 0.128 0.029 0.078 0.224 0.067 

Locus 1532 : 
2 alleles
18.1% missing data
   1   (0.912) 0.981 0.972 0.960 0.912 0.940 0.951 0.944 0.900 
   3   (0.088) 0.019 0.028 0.040 0.088 0.060 0.049 0.056 0.100 

Locus 1533 : 
2 alleles
0.7% missing data
   2   (0.910) 0.992 0.988 0.886 0.910 0.985 0.817 0.889 0.983 
   4   (0.090) 0.008 0.012 0.114 0.090 0.015 0.183 0.111 0.017 

Locus 1534 : 
2 alleles
1.4% missing data
   2   (0.832) 0.964 0.631 0.899 0.832 0.972 0.899 0.784 0.822 
   4   (0.168) 0.036 0.369 0.101 0.168 0.028 0.101 0.216 0.178 

Locus 1535 : 
2 alleles
2.9% missing data
   4   (0.901) 0.931 0.980 0.900 0.901 0.965 0.812 0.946 0.972 
   2   (0.099) 0.069 0.020 0.100 0.099 0.035 0.188 0.054 0.028 

Locus 1536 : 
2 alleles
3.6% missing data
   4   (0.921) 0.988 0.959 0.962 0.920 0.989 0.962 0.954 0.930 
   3   (0.079) 0.012 0.041 0.038 0.080 0.011 0.038 0.046 0.070 

Locus 1537 : 
2 alleles
1.4% missing data
   2   (0.942) 0.996 0.995 0.889 0.942 0.997 0.915 0.920 0.993 
   1   (0.058) 0.004 0.005 0.111 0.058 0.003 0.085 0.080 0.007 

Locus 1538 : 
2 alleles
3.6% missing data
   2   (0.155) 0.053 0.065 0.143 0.155 0.019 0.097 0.372 0.177 
   3   (0.845) 0.947 0.935 0.857 0.845 0.981 0.903 0.628 0.823 

Locus 1539 : 
2 alleles
13.0% missing data
   1   (0.868) 0.869 0.575 0.932 0.869 0.905 0.910 0.933 0.898 
   3   (0.132) 0.131 0.425 0.068 0.131 0.095 0.090 0.067 0.102 

Locus 1540 : 
2 alleles
2.2% missing data
   2   (0.911) 0.981 0.978 0.965 0.910 0.754 0.961 0.955 0.895 
   4   (0.089) 0.019 0.022 0.035 0.090 0.246 0.039 0.045 0.105 

Locus 1541 : 
2 alleles
2.2% missing data
   1   (0.764) 0.913 0.708 0.800 0.764 0.965 0.781 0.551 0.807 
   4   (0.236) 0.087 0.292 0.200 0.236 0.035 0.219 0.449 0.193 

Locus 1542 : 
2 alleles
14.5% missing data
   2   (0.844) 0.966 0.947 0.891 0.844 0.677 0.924 0.921 0.743 
   4   (0.156) 0.034 0.053 0.109 0.156 0.323 0.076 0.079 0.257 

Locus 1543 : 
2 alleles
4.3% missing data
   3   (0.840) 0.859 0.921 0.865 0.839 0.957 0.841 0.901 0.891 
   1   (0.160) 0.141 0.079 0.135 0.161 0.043 0.159 0.099 0.109 

Locus 1544 : 
2 alleles
7.2% missing data
   1   (0.872) 0.916 0.943 0.869 0.872 0.925 0.948 0.874 0.833 
   3   (0.128) 0.084 0.057 0.131 0.128 0.075 0.052 0.126 0.167 

Locus 1545 : 
2 alleles
4.3% missing data
   1   (0.797) 0.778 0.590 0.876 0.797 0.819 0.830 0.896 0.816 
   2   (0.203) 0.222 0.410 0.124 0.203 0.181 0.170 0.104 0.184 

Locus 1546 : 
2 alleles
11.6% missing data
   4   (0.931) 0.987 0.993 0.909 0.931 0.978 0.853 0.956 0.989 
   2   (0.069) 0.013 0.007 0.091 0.069 0.022 0.147 0.044 0.011 

Locus 1547 : 
2 alleles
5.1% missing data
   4   (0.883) 0.758 0.956 0.919 0.883 0.950 0.934 0.929 0.873 
   1   (0.117) 0.242 0.044 0.081 0.117 0.050 0.066 0.071 0.127 

Locus 1548 : 
2 alleles
13.0% missing data
   1   (0.864) 0.900 0.972 0.851 0.864 0.928 0.903 0.927 0.887 
   2   (0.136) 0.100 0.028 0.149 0.136 0.072 0.097 0.073 0.113 

Locus 1549 : 
2 alleles
13.0% missing data
   1   (0.933) 0.994 0.991 0.872 0.933 0.997 0.900 0.834 0.990 
   4   (0.067) 0.006 0.009 0.128 0.067 0.003 0.100 0.166 0.010 

Locus 1550 : 
2 alleles
5.1% missing data
   2   (0.792) 0.954 0.953 0.689 0.792 0.970 0.797 0.704 0.864 
   3   (0.208) 0.046 0.047 0.311 0.208 0.030 0.203 0.296 0.136 

Locus 1551 : 
2 alleles
14.5% missing data
   1   (0.832) 0.947 0.955 0.911 0.832 0.851 0.937 0.946 0.566 
   3   (0.168) 0.053 0.045 0.089 0.168 0.149 0.063 0.054 0.434 

Locus 1552 : 
2 alleles
3.6% missing data
   1   (0.892) 0.975 0.955 0.946 0.892 0.897 0.907 0.956 0.907 
   3   (0.108) 0.025 0.045 0.054 0.108 0.103 0.093 0.044 0.093 

Locus 1553 : 
2 alleles
1.4% missing data
   4   (0.924) 0.973 0.979 0.941 0.925 0.988 0.978 0.949 0.866 
   2   (0.076) 0.027 0.021 0.059 0.075 0.012 0.022 0.051 0.134 

Locus 1554 : 
2 alleles
11.6% missing data
   1   (0.808) 0.965 0.431 0.877 0.808 0.699 0.885 0.872 0.821 
   3   (0.192) 0.035 0.569 0.123 0.192 0.301 0.115 0.128 0.179 

Locus 1555 : 
2 alleles
10.1% missing data
   2   (0.303) 0.073 0.091 0.229 0.303 0.491 0.378 0.285 0.269 
   4   (0.697) 0.927 0.909 0.771 0.697 0.509 0.622 0.715 0.731 

Locus 1556 : 
2 alleles
4.3% missing data
   3   (0.791) 0.953 0.944 0.728 0.791 0.909 0.858 0.894 0.773 
   1   (0.209) 0.047 0.056 0.272 0.209 0.091 0.142 0.106 0.227 

Locus 1557 : 
2 alleles
2.9% missing data
   2   (0.427) 0.402 0.103 0.516 0.427 0.936 0.471 0.548 0.314 
   3   (0.573) 0.598 0.897 0.484 0.573 0.064 0.529 0.452 0.686 

Locus 1558 : 
2 alleles
15.2% missing data
   4   (0.150) 0.050 0.109 0.104 0.150 0.585 0.100 0.113 0.120 
   2   (0.850) 0.950 0.891 0.896 0.850 0.415 0.900 0.887 0.880 

Locus 1559 : 
2 alleles
5.1% missing data
   1   (0.785) 0.551 0.603 0.850 0.785 0.959 0.846 0.901 0.765 
   4   (0.215) 0.449 0.397 0.150 0.215 0.041 0.154 0.099 0.235 

Locus 1560 : 
2 alleles
10.9% missing data
   1   (0.908) 0.961 0.935 0.903 0.908 0.991 0.944 0.879 0.938 
   4   (0.092) 0.039 0.065 0.097 0.092 0.009 0.056 0.121 0.062 

Locus 1561 : 
2 alleles
2.9% missing data
   3   (0.871) 0.968 0.951 0.907 0.870 0.616 0.943 0.898 0.821 
   1   (0.129) 0.032 0.049 0.093 0.130 0.384 0.057 0.102 0.179 

Locus 1562 : 
2 alleles
15.2% missing data
   2   (0.924) 0.856 0.983 0.927 0.924 0.993 0.948 0.970 0.955 
   4   (0.076) 0.144 0.017 0.073 0.076 0.007 0.052 0.030 0.045 

Locus 1563 : 
2 alleles
15.9% missing data
   1   (0.631) 0.908 0.900 0.622 0.631 0.603 0.638 0.727 0.560 
   4   (0.369) 0.092 0.100 0.378 0.369 0.397 0.362 0.273 0.440 

Locus 1564 : 
2 alleles
12.3% missing data
   2   (0.858) 0.795 0.190 0.963 0.858 0.777 0.968 0.967 0.605 
   4   (0.142) 0.205 0.810 0.037 0.142 0.223 0.032 0.033 0.395 

Locus 1565 : 
2 alleles
2.9% missing data
   3   (0.815) 0.715 0.928 0.820 0.815 0.975 0.833 0.896 0.843 
   1   (0.185) 0.285 0.072 0.180 0.185 0.025 0.167 0.104 0.157 

Locus 1566 : 
2 alleles
13.8% missing data
   2   (0.905) 0.962 0.977 0.934 0.906 0.933 0.951 0.933 0.883 
   4   (0.095) 0.038 0.023 0.066 0.094 0.067 0.049 0.067 0.117 

Locus 1567 : 
2 alleles
5.8% missing data
   2   (0.894) 0.985 0.973 0.891 0.894 0.726 0.920 0.968 0.925 
   4   (0.106) 0.015 0.027 0.109 0.106 0.274 0.080 0.032 0.075 

Locus 1568 : 
2 alleles
11.6% missing data
   1   (0.772) 0.170 0.937 0.814 0.772 0.733 0.827 0.772 0.765 
   3   (0.228) 0.830 0.063 0.186 0.228 0.267 0.173 0.228 0.235 

Locus 1569 : 
2 alleles
3.6% missing data
   2   (0.630) 0.679 0.269 0.677 0.630 0.729 0.611 0.639 0.686 
   4   (0.370) 0.321 0.731 0.323 0.370 0.271 0.389 0.361 0.314 

Locus 1570 : 
2 alleles
16.7% missing data
   1   (0.374) 0.083 0.230 0.472 0.374 0.621 0.385 0.457 0.289 
   4   (0.626) 0.917 0.770 0.528 0.626 0.379 0.615 0.543 0.711 

Locus 1571 : 
2 alleles
10.9% missing data
   3   (0.880) 0.864 0.932 0.895 0.880 0.827 0.920 0.862 0.897 
   2   (0.120) 0.136 0.068 0.105 0.120 0.173 0.080 0.138 0.103 

Locus 1572 : 
2 alleles
12.3% missing data
   1   (0.117) 0.058 0.110 0.088 0.117 0.017 0.085 0.103 0.087 
   3   (0.883) 0.942 0.890 0.912 0.883 0.983 0.915 0.897 0.913 

Locus 1573 : 
2 alleles
13.8% missing data
   1   (0.623) 0.484 0.896 0.575 0.624 0.923 0.653 0.567 0.549 
   3   (0.377) 0.516 0.104 0.425 0.376 0.077 0.347 0.433 0.451 

Locus 1574 : 
2 alleles
11.6% missing data
   2   (0.576) 0.919 0.903 0.540 0.575 0.687 0.481 0.427 0.671 
   4   (0.424) 0.081 0.097 0.460 0.425 0.313 0.519 0.573 0.329 

Locus 1575 : 
2 alleles
18.1% missing data
   3   (0.912) 0.876 0.730 0.985 0.913 0.804 0.989 0.987 0.639 
   1   (0.088) 0.124 0.270 0.015 0.087 0.196 0.011 0.013 0.361 

Locus 1576 : 
2 alleles
3.6% missing data
   3   (0.920) 0.966 0.983 0.908 0.919 0.985 0.926 0.932 0.978 
   1   (0.080) 0.034 0.017 0.092 0.081 0.015 0.074 0.068 0.022 

Locus 1577 : 
2 alleles
9.4% missing data
   2   (0.909) 0.926 0.980 0.922 0.909 0.979 0.924 0.938 0.946 
   4   (0.091) 0.074 0.020 0.078 0.091 0.021 0.076 0.062 0.054 

Locus 1578 : 
2 alleles
11.6% missing data
   1   (0.707) 0.628 0.908 0.698 0.707 0.661 0.750 0.510 0.682 
   3   (0.293) 0.372 0.092 0.302 0.293 0.339 0.250 0.490 0.318 

Locus 1579 : 
2 alleles
11.6% missing data
   3   (0.904) 0.980 0.643 0.954 0.904 0.938 0.958 0.949 0.940 
   1   (0.096) 0.020 0.357 0.046 0.096 0.062 0.042 0.051 0.060 

Locus 1580 : 
2 alleles
8.7% missing data
   2   (0.909) 0.975 0.983 0.932 0.909 0.904 0.924 0.939 0.948 
   4   (0.091) 0.025 0.017 0.068 0.091 0.096 0.076 0.061 0.052 

Locus 1581 : 
2 alleles
14.5% missing data
   2   (0.832) 0.858 0.676 0.895 0.832 0.197 0.914 0.751 0.852 
   4   (0.168) 0.142 0.324 0.105 0.168 0.803 0.086 0.249 0.148 

Locus 1582 : 
2 alleles
5.8% missing data
   4   (0.893) 0.975 0.964 0.931 0.894 0.833 0.944 0.974 0.853 
   1   (0.107) 0.025 0.036 0.069 0.106 0.167 0.056 0.026 0.147 

Locus 1583 : 
2 alleles
1.4% missing data
   2   (0.914) 0.769 0.982 0.957 0.914 0.936 0.898 0.939 0.961 
   3   (0.086) 0.231 0.018 0.043 0.086 0.064 0.102 0.061 0.039 

Locus 1584 : 
2 alleles
2.2% missing data
   1   (0.685) 0.881 0.714 0.750 0.686 0.607 0.572 0.696 0.754 
   2   (0.315) 0.119 0.286 0.250 0.314 0.393 0.428 0.304 0.246 

Locus 1585 : 
2 alleles
3.6% missing data
   1   (0.907) 0.875 0.967 0.956 0.906 0.670 0.962 0.855 0.911 
   3   (0.093) 0.125 0.033 0.044 0.094 0.330 0.038 0.145 0.089 

Locus 1586 : 
2 alleles
13.0% missing data
   2   (0.327) 0.213 0.078 0.548 0.327 0.060 0.307 0.604 0.214 
   3   (0.673) 0.787 0.922 0.452 0.673 0.940 0.693 0.396 0.786 

Locus 1587 : 
2 alleles
4.3% missing data
   3   (0.221) 0.039 0.476 0.246 0.220 0.043 0.201 0.283 0.159 
   4   (0.779) 0.961 0.524 0.754 0.780 0.957 0.799 0.717 0.841 

Locus 1588 : 
2 alleles
5.1% missing data
   1   (0.948) 0.996 0.995 0.955 0.948 0.997 0.884 0.978 0.993 
   3   (0.052) 0.004 0.005 0.045 0.052 0.003 0.116 0.022 0.007 

Locus 1589 : 
2 alleles
3.6% missing data
   3   (0.813) 0.933 0.676 0.864 0.813 0.981 0.803 0.794 0.872 
   2   (0.187) 0.067 0.324 0.136 0.187 0.019 0.197 0.206 0.128 

Locus 1590 : 
2 alleles
4.3% missing data
   4   (0.926) 0.973 0.977 0.914 0.926 0.903 0.966 0.965 0.956 
   2   (0.074) 0.027 0.023 0.086 0.074 0.097 0.034 0.035 0.044 

Locus 1591 : 
2 alleles
6.5% missing data
   1   (0.886) 0.977 0.530 0.905 0.886 0.956 0.962 0.912 0.885 
   4   (0.114) 0.023 0.470 0.095 0.114 0.044 0.038 0.088 0.115 

Locus 1592 : 
2 alleles
5.1% missing data
   4   (0.867) 0.981 0.970 0.843 0.867 0.986 0.907 0.918 0.893 
   2   (0.133) 0.019 0.030 0.157 0.133 0.014 0.093 0.082 0.107 

Locus 1593 : 
2 alleles
2.2% missing data
   3   (0.900) 0.989 0.789 0.882 0.900 0.995 0.909 0.911 0.974 
   1   (0.100) 0.011 0.211 0.118 0.100 0.005 0.091 0.089 0.026 

Locus 1594 : 
2 alleles
12.3% missing data
   2   (0.638) 0.747 0.532 0.674 0.638 0.674 0.568 0.624 0.730 
   4   (0.362) 0.253 0.468 0.326 0.362 0.326 0.432 0.376 0.270 

Locus 1595 : 
2 alleles
3.6% missing data
   2   (0.843) 0.919 0.969 0.751 0.842 0.940 0.861 0.849 0.933 
   3   (0.157) 0.081 0.031 0.249 0.158 0.060 0.139 0.151 0.067 

Locus 1596 : 
2 alleles
14.5% missing data
   2   (0.848) 0.979 0.322 0.838 0.848 0.806 0.845 0.924 0.947 
   4   (0.152) 0.021 0.678 0.162 0.152 0.194 0.155 0.076 0.053 

Locus 1597 : 
2 alleles
18.1% missing data
   2   (0.811) 0.967 0.214 0.880 0.811 0.140 0.889 0.900 0.853 
   3   (0.189) 0.033 0.786 0.120 0.189 0.860 0.111 0.100 0.147 

Locus 1598 : 
2 alleles
4.3% missing data
   1   (0.912) 0.921 0.828 0.915 0.912 0.995 0.923 0.931 0.976 
   3   (0.088) 0.079 0.172 0.085 0.088 0.005 0.077 0.069 0.024 

Locus 1599 : 
2 alleles
5.1% missing data
   1   (0.230) 0.067 0.057 0.159 0.229 0.033 0.229 0.168 0.301 
   3   (0.770) 0.933 0.943 0.841 0.771 0.967 0.771 0.832 0.699 

Locus 1600 : 
2 alleles
4.3% missing data
   1   (0.788) 0.958 0.529 0.791 0.787 0.950 0.829 0.785 0.872 
   3   (0.212) 0.042 0.471 0.209 0.213 0.050 0.171 0.215 0.128 

Locus 1601 : 
2 alleles
4.3% missing data
   2   (0.923) 0.976 0.957 0.976 0.924 0.979 0.962 0.956 0.893 
   3   (0.077) 0.024 0.043 0.024 0.076 0.021 0.038 0.044 0.107 

Locus 1602 : 
2 alleles
3.6% missing data
   1   (0.079) 0.007 0.292 0.050 0.079 0.028 0.067 0.042 0.021 
   3   (0.921) 0.993 0.708 0.950 0.921 0.972 0.933 0.958 0.979 

Locus 1603 : 
2 alleles
2.9% missing data
   1   (0.886) 0.920 0.954 0.942 0.886 0.904 0.925 0.970 0.871 
   3   (0.114) 0.080 0.046 0.058 0.114 0.096 0.075 0.030 0.129 

Locus 1604 : 
2 alleles
2.2% missing data
   1   (0.206) 0.129 0.057 0.158 0.206 0.024 0.302 0.143 0.145 
   3   (0.794) 0.871 0.943 0.842 0.794 0.976 0.698 0.857 0.855 

Locus 1605 : 
2 alleles
15.9% missing data
   4   (0.877) 0.987 0.982 0.846 0.877 0.934 0.728 0.847 0.971 
   2   (0.123) 0.013 0.018 0.154 0.123 0.066 0.272 0.153 0.029 

Locus 1606 : 
2 alleles
13.8% missing data
   2   (0.122) 0.137 0.437 0.055 0.123 0.015 0.036 0.095 0.187 
   3   (0.878) 0.863 0.563 0.945 0.877 0.985 0.964 0.905 0.813 

Locus 1607 : 
2 alleles
18.8% missing data
   2   (0.252) 0.847 0.432 0.201 0.252 0.164 0.190 0.198 0.207 
   4   (0.748) 0.153 0.568 0.799 0.748 0.836 0.810 0.802 0.793 

Locus 1608 : 
2 alleles
15.2% missing data
   2   (0.849) 0.769 0.590 0.910 0.849 0.952 0.937 0.818 0.829 
   4   (0.151) 0.231 0.410 0.090 0.151 0.048 0.063 0.182 0.171 

Locus 1609 : 
2 alleles
14.5% missing data
   4   (0.863) 0.974 0.889 0.805 0.863 0.965 0.903 0.916 0.896 
   2   (0.137) 0.026 0.111 0.195 0.137 0.035 0.097 0.084 0.104 

Locus 1610 : 
2 alleles
4.3% missing data
   1   (0.889) 0.983 0.387 0.924 0.890 0.920 0.928 0.904 0.942 
   4   (0.111) 0.017 0.613 0.076 0.110 0.080 0.072 0.096 0.058 

Locus 1611 : 
2 alleles
8.0% missing data
   4   (0.914) 0.974 0.984 0.914 0.914 0.994 0.950 0.962 0.944 
   2   (0.086) 0.026 0.016 0.086 0.086 0.006 0.050 0.038 0.056 

Locus 1612 : 
2 alleles
2.9% missing data
   1   (0.908) 0.950 0.975 0.918 0.908 0.903 0.967 0.672 0.898 
   3   (0.092) 0.050 0.025 0.082 0.092 0.097 0.033 0.328 0.102 

Locus 1613 : 
2 alleles
3.6% missing data
   1   (0.842) 0.971 0.942 0.792 0.842 0.934 0.884 0.778 0.856 
   3   (0.158) 0.029 0.058 0.208 0.158 0.066 0.116 0.222 0.144 

Locus 1614 : 
2 alleles
4.3% missing data
   3   (0.843) 0.549 0.963 0.864 0.843 0.972 0.859 0.926 0.895 
   1   (0.157) 0.451 0.037 0.136 0.157 0.028 0.141 0.074 0.105 

Locus 1615 : 
2 alleles
15.2% missing data
   1   (0.846) 0.960 0.959 0.691 0.845 0.985 0.874 0.887 0.930 
   2   (0.154) 0.040 0.041 0.309 0.155 0.015 0.126 0.113 0.070 

Locus 1616 : 
2 alleles
5.1% missing data
   1   (0.910) 0.971 0.950 0.921 0.911 0.980 0.943 0.952 0.926 
   3   (0.090) 0.029 0.050 0.079 0.089 0.020 0.057 0.048 0.074 

Locus 1617 : 
2 alleles
14.5% missing data
   3   (0.683) 0.887 0.545 0.740 0.683 0.922 0.745 0.774 0.572 
   1   (0.317) 0.113 0.455 0.260 0.317 0.078 0.255 0.226 0.428 

Locus 1618 : 
2 alleles
9.4% missing data
   2   (0.889) 0.767 0.955 0.919 0.889 0.952 0.931 0.897 0.900 
   1   (0.111) 0.233 0.045 0.081 0.111 0.048 0.069 0.103 0.100 

Locus 1619 : 
2 alleles
10.9% missing data
   1   (0.291) 0.105 0.118 0.252 0.291 0.399 0.250 0.144 0.356 
   3   (0.709) 0.895 0.882 0.748 0.709 0.601 0.750 0.856 0.644 

Locus 1620 : 
2 alleles
1.4% missing data
   1   (0.820) 0.935 0.960 0.799 0.820 0.982 0.850 0.567 0.842 
   4   (0.180) 0.065 0.040 0.201 0.180 0.018 0.150 0.433 0.158 

Locus 1621 : 
2 alleles
7.2% missing data
   1   (0.904) 0.976 0.974 0.931 0.904 0.983 0.943 0.960 0.888 
   3   (0.096) 0.024 0.026 0.069 0.096 0.017 0.057 0.040 0.112 

Locus 1622 : 
2 alleles
5.8% missing data
   1   (0.465) 0.463 0.517 0.463 0.464 0.360 0.474 0.372 0.469 
   4   (0.535) 0.537 0.483 0.537 0.536 0.640 0.526 0.628 0.531 

Locus 1623 : 
2 alleles
15.9% missing data
   1   (0.110) 0.027 0.037 0.091 0.110 0.009 0.141 0.061 0.044 
   3   (0.890) 0.973 0.963 0.909 0.890 0.991 0.859 0.939 0.956 

Locus 1624 : 
2 alleles
18.1% missing data
   4   (0.739) 0.745 0.938 0.760 0.739 0.900 0.653 0.786 0.828 
   2   (0.261) 0.255 0.062 0.240 0.261 0.100 0.347 0.214 0.172 

Locus 1625 : 
2 alleles
10.9% missing data
   1   (0.129) 0.107 0.043 0.124 0.129 0.162 0.150 0.054 0.062 
   3   (0.871) 0.893 0.957 0.876 0.871 0.838 0.850 0.946 0.938 

Locus 1626 : 
2 alleles
3.6% missing data
   4   (0.898) 0.831 0.816 0.968 0.899 0.992 0.972 0.958 0.797 
   3   (0.102) 0.169 0.184 0.032 0.101 0.008 0.028 0.042 0.203 

Locus 1627 : 
2 alleles
2.9% missing data
   2   (0.881) 0.901 0.965 0.918 0.881 0.982 0.891 0.832 0.926 
   4   (0.119) 0.099 0.035 0.082 0.119 0.018 0.109 0.168 0.074 

Locus 1628 : 
2 alleles
10.9% missing data
   4   (0.895) 0.972 0.719 0.954 0.895 0.976 0.954 0.955 0.852 
   2   (0.105) 0.028 0.281 0.046 0.105 0.024 0.046 0.045 0.148 

Locus 1629 : 
2 alleles
0.7% missing data
   1   (0.898) 0.987 0.688 0.951 0.899 0.991 0.913 0.970 0.944 
   3   (0.102) 0.013 0.312 0.049 0.101 0.009 0.087 0.030 0.056 

Locus 1630 : 
2 alleles
4.3% missing data
   2   (0.634) 0.637 0.749 0.532 0.634 0.967 0.649 0.412 0.700 
   4   (0.366) 0.363 0.251 0.468 0.366 0.033 0.351 0.588 0.300 

Locus 1631 : 
2 alleles
5.1% missing data
   3   (0.783) 0.152 0.500 0.804 0.784 0.971 0.647 0.844 0.926 
   1   (0.217) 0.848 0.500 0.196 0.216 0.029 0.353 0.156 0.074 

Locus 1632 : 
2 alleles
3.6% missing data
   1   (0.785) 0.943 0.955 0.760 0.786 0.070 0.744 0.826 0.870 
   3   (0.215) 0.057 0.045 0.240 0.214 0.930 0.256 0.174 0.130 

Locus 1633 : 
2 alleles
4.3% missing data
   1   (0.287) 0.076 0.412 0.238 0.287 0.379 0.273 0.223 0.239 
   3   (0.713) 0.924 0.588 0.762 0.713 0.621 0.727 0.777 0.761 

Locus 1634 : 
2 alleles
15.2% missing data
   2   (0.439) 0.249 0.461 0.478 0.439 0.061 0.541 0.505 0.331 
   4   (0.561) 0.751 0.539 0.522 0.561 0.939 0.459 0.495 0.669 

Locus 1635 : 
2 alleles
10.1% missing data
   3   (0.862) 0.953 0.958 0.899 0.862 0.835 0.924 0.939 0.813 
   2   (0.138) 0.047 0.042 0.101 0.138 0.165 0.076 0.061 0.187 

Locus 1636 : 
2 alleles
2.9% missing data
   1   (0.853) 0.860 0.958 0.889 0.853 0.770 0.938 0.799 0.740 
   3   (0.147) 0.140 0.042 0.111 0.147 0.230 0.062 0.201 0.260 

Locus 1637 : 
2 alleles
6.5% missing data
   1   (0.739) 0.945 0.780 0.621 0.739 0.921 0.755 0.757 0.826 
   2   (0.261) 0.055 0.220 0.379 0.261 0.079 0.245 0.243 0.174 

Locus 1638 : 
2 alleles
9.4% missing data
   3   (0.933) 0.980 0.986 0.939 0.933 0.980 0.917 0.925 0.982 
   4   (0.067) 0.020 0.014 0.061 0.067 0.020 0.083 0.075 0.018 

Locus 1639 : 
2 alleles
2.9% missing data
   1   (0.904) 0.946 0.983 0.927 0.905 0.320 0.906 0.829 0.968 
   3   (0.096) 0.054 0.017 0.073 0.095 0.680 0.094 0.171 0.032 

Locus 1640 : 
2 alleles
7.2% missing data
   1   (0.799) 0.953 0.938 0.859 0.799 0.821 0.848 0.884 0.721 
   4   (0.201) 0.047 0.062 0.141 0.201 0.179 0.152 0.116 0.279 

Locus 1641 : 
2 alleles
3.6% missing data
   2   (0.734) 0.801 0.625 0.767 0.734 0.958 0.760 0.831 0.754 
   4   (0.266) 0.199 0.375 0.233 0.266 0.042 0.240 0.169 0.246 

Locus 1642 : 
2 alleles
13.0% missing data
   4   (0.731) 0.793 0.909 0.753 0.731 0.742 0.723 0.734 0.723 
   3   (0.269) 0.207 0.091 0.247 0.269 0.258 0.277 0.266 0.277 

Locus 1643 : 
2 alleles
4.3% missing data
   2   (0.914) 0.891 0.961 0.921 0.914 0.776 0.910 0.957 0.971 
   4   (0.086) 0.109 0.039 0.079 0.086 0.224 0.090 0.043 0.029 

Locus 1644 : 
2 alleles
3.6% missing data
   2   (0.497) 0.862 0.125 0.565 0.497 0.560 0.458 0.654 0.520 
   4   (0.503) 0.138 0.875 0.435 0.503 0.440 0.542 0.346 0.480 

Locus 1645 : 
2 alleles
3.6% missing data
   1   (0.841) 0.965 0.916 0.863 0.841 0.823 0.836 0.930 0.877 
   2   (0.159) 0.035 0.084 0.137 0.159 0.177 0.164 0.070 0.123 

Locus 1646 : 
2 alleles
8.0% missing data
   1   (0.103) 0.082 0.034 0.089 0.104 0.008 0.062 0.170 0.071 
   2   (0.897) 0.918 0.966 0.911 0.896 0.992 0.938 0.830 0.929 

Locus 1647 : 
2 alleles
9.4% missing data
   1   (0.717) 0.933 0.893 0.691 0.717 0.949 0.729 0.742 0.697 
   3   (0.283) 0.067 0.107 0.309 0.283 0.051 0.271 0.258 0.303 

Locus 1648 : 
2 alleles
4.3% missing data
   2   (0.916) 0.989 0.985 0.924 0.916 0.992 0.906 0.891 0.976 
   4   (0.084) 0.011 0.015 0.076 0.084 0.008 0.094 0.109 0.024 

Locus 1649 : 
2 alleles
15.2% missing data
   4   (0.883) 0.951 0.976 0.905 0.883 0.812 0.865 0.931 0.945 
   2   (0.117) 0.049 0.024 0.095 0.117 0.188 0.135 0.069 0.055 

Locus 1650 : 
2 alleles
6.5% missing data
   4   (0.220) 0.305 0.061 0.259 0.220 0.026 0.203 0.243 0.171 
   2   (0.780) 0.695 0.939 0.741 0.780 0.974 0.797 0.757 0.829 

Locus 1651 : 
2 alleles
0.7% missing data
   1   (0.776) 0.721 0.931 0.812 0.777 0.901 0.762 0.776 0.765 
   4   (0.224) 0.279 0.069 0.188 0.223 0.099 0.238 0.224 0.235 

Locus 1652 : 
2 alleles
1.4% missing data
   3   (0.915) 0.967 0.972 0.954 0.915 0.980 0.951 0.950 0.929 
   2   (0.085) 0.033 0.028 0.046 0.085 0.020 0.049 0.050 0.071 

Locus 1653 : 
2 alleles
5.1% missing data
   3   (0.599) 0.412 0.213 0.723 0.598 0.951 0.697 0.713 0.485 
   1   (0.401) 0.588 0.787 0.277 0.402 0.049 0.303 0.287 0.515 

Locus 1654 : 
2 alleles
15.2% missing data
   3   (0.793) 0.922 0.735 0.875 0.793 0.974 0.809 0.862 0.752 
   1   (0.207) 0.078 0.265 0.125 0.207 0.026 0.191 0.138 0.248 

Locus 1655 : 
2 alleles
2.9% missing data
   4   (0.888) 0.926 0.954 0.887 0.888 0.978 0.904 0.676 0.951 
   3   (0.112) 0.074 0.046 0.113 0.112 0.022 0.096 0.324 0.049 

Locus 1656 : 
2 alleles
2.9% missing data
   2   (0.889) 0.954 0.951 0.944 0.889 0.129 0.974 0.936 0.783 
   3   (0.111) 0.046 0.049 0.056 0.111 0.871 0.026 0.064 0.217 

Locus 1657 : 
2 alleles
10.1% missing data
   2   (0.907) 0.988 0.982 0.856 0.908 0.966 0.846 0.928 0.976 
   4   (0.093) 0.012 0.018 0.144 0.092 0.034 0.154 0.072 0.024 

Locus 1658 : 
2 alleles
4.3% missing data
   3   (0.928) 0.984 0.624 0.975 0.928 0.971 0.973 0.986 0.946 
   1   (0.072) 0.016 0.376 0.025 0.072 0.029 0.027 0.014 0.054 

Locus 1659 : 
2 alleles
13.8% missing data
   2   (0.903) 0.981 0.981 0.941 0.902 0.927 0.916 0.935 0.946 
   4   (0.097) 0.019 0.019 0.059 0.098 0.073 0.084 0.065 0.054 

Locus 1660 : 
2 alleles
13.8% missing data
   3   (0.214) 0.232 0.052 0.178 0.214 0.235 0.309 0.239 0.131 
   1   (0.786) 0.768 0.948 0.822 0.786 0.765 0.691 0.761 0.869 

Locus 1661 : 
2 alleles
5.1% missing data
   2   (0.143) 0.116 0.033 0.147 0.143 0.026 0.093 0.071 0.131 
   4   (0.857) 0.884 0.967 0.853 0.857 0.974 0.907 0.929 0.869 

Locus 1662 : 
2 alleles
2.9% missing data
   4   (0.842) 0.778 0.959 0.929 0.842 0.848 0.892 0.895 0.733 
   2   (0.158) 0.222 0.041 0.071 0.158 0.152 0.108 0.105 0.267 

Locus 1663 : 
2 alleles
1.4% missing data
   4   (0.901) 0.665 0.968 0.954 0.900 0.987 0.957 0.883 0.873 
   2   (0.099) 0.335 0.032 0.046 0.100 0.013 0.043 0.117 0.127 

Locus 1664 : 
2 alleles
2.2% missing data
   3   (0.916) 0.938 0.982 0.932 0.916 0.987 0.906 0.971 0.967 
   1   (0.084) 0.062 0.018 0.068 0.084 0.013 0.094 0.029 0.033 

Locus 1665 : 
2 alleles
5.8% missing data
   2   (0.729) 0.689 0.529 0.827 0.730 0.959 0.761 0.837 0.689 
   4   (0.271) 0.311 0.471 0.173 0.270 0.041 0.239 0.163 0.311 

Locus 1666 : 
2 alleles
3.6% missing data
   3   (0.883) 0.984 0.955 0.858 0.884 0.743 0.917 0.942 0.918 
   4   (0.117) 0.016 0.045 0.142 0.116 0.257 0.083 0.058 0.082 

Locus 1667 : 
2 alleles
4.3% missing data
   2   (0.920) 0.932 0.947 0.975 0.921 0.961 0.956 0.973 0.913 
   4   (0.080) 0.068 0.053 0.025 0.079 0.039 0.044 0.027 0.087 

Locus 1668 : 
2 alleles
3.6% missing data
   1   (0.913) 0.957 0.982 0.952 0.913 0.987 0.906 0.970 0.954 
   4   (0.087) 0.043 0.018 0.048 0.087 0.013 0.094 0.030 0.046 

Locus 1669 : 
2 alleles
2.2% missing data
   4   (0.904) 0.989 0.978 0.909 0.904 0.909 0.942 0.867 0.926 
   1   (0.096) 0.011 0.022 0.091 0.096 0.091 0.058 0.133 0.074 

Locus 1670 : 
2 alleles
5.8% missing data
   2   (0.503) 0.547 0.137 0.589 0.503 0.103 0.629 0.699 0.381 
   4   (0.497) 0.453 0.863 0.411 0.497 0.897 0.371 0.301 0.619 

Locus 1671 : 
2 alleles
13.8% missing data
   2   (0.924) 0.966 0.987 0.932 0.924 0.993 0.889 0.925 0.979 
   4   (0.076) 0.034 0.013 0.068 0.076 0.007 0.111 0.075 0.021 

Locus 1672 : 
2 alleles
1.4% missing data
   2   (0.694) 0.923 0.632 0.742 0.694 0.655 0.694 0.698 0.733 
   4   (0.306) 0.077 0.368 0.258 0.306 0.345 0.306 0.302 0.267 

Locus 1673 : 
2 alleles
2.2% missing data
   1   (0.674) 0.929 0.915 0.628 0.673 0.933 0.599 0.501 0.767 
   3   (0.326) 0.071 0.085 0.372 0.327 0.067 0.401 0.499 0.233 

Locus 1674 : 
2 alleles
10.9% missing data
   4   (0.915) 0.945 0.968 0.949 0.915 0.832 0.960 0.968 0.915 
   2   (0.085) 0.055 0.032 0.051 0.085 0.168 0.040 0.032 0.085 

Locus 1675 : 
2 alleles
7.2% missing data
   2   (0.608) 0.886 0.321 0.638 0.608 0.954 0.594 0.685 0.605 
   4   (0.392) 0.114 0.679 0.362 0.392 0.046 0.406 0.315 0.395 

Locus 1676 : 
2 alleles
14.5% missing data
   3   (0.335) 0.259 0.620 0.368 0.335 0.056 0.457 0.277 0.189 
   4   (0.665) 0.741 0.380 0.632 0.665 0.944 0.543 0.723 0.811 

Locus 1677 : 
2 alleles
6.5% missing data
   1   (0.873) 0.971 0.962 0.902 0.872 0.973 0.947 0.783 0.835 
   3   (0.127) 0.029 0.038 0.098 0.128 0.027 0.053 0.217 0.165 

Locus 1678 : 
2 alleles
10.1% missing data
   3   (0.712) 0.656 0.475 0.806 0.712 0.121 0.828 0.747 0.660 
   1   (0.288) 0.344 0.525 0.194 0.288 0.879 0.172 0.253 0.340 

Locus 1679 : 
2 alleles
2.9% missing data
   3   (0.950) 0.846 0.981 0.992 0.950 0.804 0.994 0.994 0.821 
   4   (0.050) 0.154 0.019 0.008 0.050 0.196 0.006 0.006 0.179 

Locus 1680 : 
2 alleles
2.9% missing data
   3   (0.898) 0.946 0.974 0.931 0.899 0.983 0.903 0.957 0.923 
   1   (0.102) 0.054 0.026 0.069 0.101 0.017 0.097 0.043 0.077 

Locus 1681 : 
2 alleles
10.9% missing data
   4   (0.948) 0.996 0.994 0.905 0.948 0.982 0.943 0.980 0.992 
   2   (0.052) 0.004 0.006 0.095 0.052 0.018 0.057 0.020 0.008 

Locus 1682 : 
2 alleles
3.6% missing data
   3   (0.945) 0.993 0.995 0.899 0.945 0.997 0.919 0.937 0.993 
   2   (0.055) 0.007 0.005 0.101 0.055 0.003 0.081 0.063 0.007 

Locus 1683 : 
2 alleles
0.7% missing data
   3   (0.945) 0.996 0.995 0.937 0.945 0.998 0.885 0.972 0.993 
   1   (0.055) 0.004 0.005 0.063 0.055 0.002 0.115 0.028 0.007 

Locus 1684 : 
2 alleles
5.1% missing data
   1   (0.926) 0.973 0.978 0.969 0.926 0.978 0.975 0.983 0.876 
   4   (0.074) 0.027 0.022 0.031 0.074 0.022 0.025 0.017 0.124 

Locus 1685 : 
2 alleles
15.9% missing data
   1   (0.928) 0.979 0.972 0.971 0.928 0.937 0.958 0.945 0.948 
   3   (0.072) 0.021 0.028 0.029 0.072 0.063 0.042 0.055 0.052 

Locus 1686 : 
2 alleles
13.0% missing data
   3   (0.912) 0.968 0.796 0.908 0.912 0.983 0.941 0.940 0.967 
   1   (0.088) 0.032 0.204 0.092 0.088 0.017 0.059 0.060 0.033 

Locus 1687 : 
2 alleles
3.6% missing data
   1   (0.900) 0.975 0.631 0.952 0.900 0.989 0.955 0.966 0.907 
   3   (0.100) 0.025 0.369 0.048 0.100 0.011 0.045 0.034 0.093 

Locus 1688 : 
2 alleles
1.4% missing data
   1   (0.925) 0.981 0.975 0.949 0.925 0.966 0.974 0.973 0.888 
   2   (0.075) 0.019 0.025 0.051 0.075 0.034 0.026 0.027 0.112 

Locus 1689 : 
2 alleles
7.2% missing data
   3   (0.778) 0.869 0.574 0.856 0.777 0.603 0.830 0.832 0.798 
   4   (0.222) 0.131 0.426 0.144 0.223 0.397 0.170 0.168 0.202 

Locus 1690 : 
2 alleles
3.6% missing data
   1   (0.884) 0.890 0.965 0.809 0.884 0.977 0.912 0.928 0.934 
   3   (0.116) 0.110 0.035 0.191 0.116 0.023 0.088 0.072 0.066 

Locus 1691 : 
2 alleles
5.8% missing data
   3   (0.852) 0.346 0.972 0.864 0.853 0.977 0.810 0.806 0.934 
   1   (0.148) 0.654 0.028 0.136 0.147 0.023 0.190 0.194 0.066 

Locus 1692 : 
2 alleles
3.6% missing data
   4   (0.923) 0.992 0.988 0.844 0.924 0.988 0.913 0.963 0.983 
   3   (0.077) 0.008 0.012 0.156 0.076 0.012 0.087 0.037 0.017 

Locus 1693 : 
2 alleles
10.9% missing data
   3   (0.906) 0.984 0.976 0.950 0.906 0.956 0.915 0.976 0.947 
   4   (0.094) 0.016 0.024 0.050 0.094 0.044 0.085 0.024 0.053 

Locus 1694 : 
2 alleles
6.5% missing data
   1   (0.899) 0.985 0.785 0.932 0.898 0.989 0.934 0.904 0.959 
   3   (0.101) 0.015 0.215 0.068 0.102 0.011 0.066 0.096 0.041 

Locus 1695 : 
2 alleles
5.8% missing data
   1   (0.877) 0.969 0.949 0.877 0.877 0.984 0.899 0.886 0.912 
   3   (0.123) 0.031 0.051 0.123 0.123 0.016 0.101 0.114 0.088 

Locus 1696 : 
2 alleles
2.9% missing data
   4   (0.923) 0.945 0.979 0.974 0.923 0.973 0.966 0.984 0.910 
   2   (0.077) 0.055 0.021 0.026 0.077 0.027 0.034 0.016 0.090 

Locus 1697 : 
2 alleles
5.1% missing data
   2   (0.144) 0.049 0.030 0.132 0.144 0.014 0.137 0.109 0.108 
   3   (0.856) 0.951 0.970 0.868 0.856 0.986 0.863 0.891 0.892 

Locus 1698 : 
2 alleles
10.9% missing data
   1   (0.733) 0.707 0.612 0.722 0.732 0.933 0.711 0.728 0.833 
   3   (0.267) 0.293 0.388 0.278 0.268 0.067 0.289 0.272 0.167 

Locus 1699 : 
2 alleles
11.6% missing data
   1   (0.866) 0.932 0.958 0.843 0.866 0.969 0.872 0.833 0.914 
   3   (0.134) 0.068 0.042 0.157 0.134 0.031 0.128 0.167 0.086 

Locus 1700 : 
2 alleles
1.4% missing data
   3   (0.921) 0.987 0.990 0.804 0.921 0.995 0.921 0.960 0.982 
   1   (0.079) 0.013 0.010 0.196 0.079 0.005 0.079 0.040 0.018 

Locus 1701 : 
2 alleles
9.4% missing data
   3   (0.923) 0.968 0.390 0.967 0.923 0.989 0.983 0.961 0.919 
   1   (0.077) 0.032 0.610 0.033 0.077 0.011 0.017 0.039 0.081 

Locus 1702 : 
2 alleles
4.3% missing data
   4   (0.647) 0.719 0.515 0.678 0.646 0.959 0.697 0.722 0.637 
   1   (0.353) 0.281 0.485 0.322 0.354 0.041 0.303 0.278 0.363 

Locus 1703 : 
2 alleles
18.1% missing data
   4   (0.751) 0.939 0.906 0.622 0.751 0.955 0.734 0.554 0.850 
   2   (0.249) 0.061 0.094 0.378 0.249 0.045 0.266 0.446 0.150 

Locus 1704 : 
2 alleles
13.0% missing data
   2   (0.892) 0.907 0.975 0.899 0.892 0.906 0.930 0.882 0.930 
   4   (0.108) 0.093 0.025 0.101 0.108 0.094 0.070 0.118 0.070 

Locus 1705 : 
2 alleles
1.4% missing data
   3   (0.911) 0.989 0.966 0.950 0.912 0.939 0.949 0.958 0.900 
   4   (0.089) 0.011 0.034 0.050 0.088 0.061 0.051 0.042 0.100 

Locus 1706 : 
2 alleles
10.1% missing data
   2   (0.912) 0.983 0.697 0.912 0.913 0.947 0.939 0.958 0.969 
   4   (0.088) 0.017 0.303 0.088 0.087 0.053 0.061 0.042 0.031 

Locus 1707 : 
2 alleles
11.6% missing data
   4   (0.802) 0.747 0.950 0.756 0.802 0.651 0.875 0.505 0.831 
   3   (0.198) 0.253 0.050 0.244 0.198 0.349 0.125 0.495 0.169 

Locus 1708 : 
2 alleles
4.3% missing data
   4   (0.851) 0.932 0.939 0.856 0.851 0.974 0.898 0.757 0.863 
   3   (0.149) 0.068 0.061 0.144 0.149 0.026 0.102 0.243 0.137 

Locus 1709 : 
2 alleles
7.2% missing data
   3   (0.914) 0.969 0.984 0.939 0.913 0.980 0.927 0.874 0.968 
   1   (0.086) 0.031 0.016 0.061 0.087 0.020 0.073 0.126 0.032 

Locus 1710 : 
2 alleles
4.3% missing data
   1   (0.887) 0.981 0.977 0.866 0.887 0.993 0.873 0.900 0.949 
   3   (0.113) 0.019 0.023 0.134 0.113 0.007 0.127 0.100 0.051 

Locus 1711 : 
2 alleles
2.9% missing data
   2   (0.820) 0.949 0.961 0.831 0.820 0.963 0.854 0.901 0.808 
   4   (0.180) 0.051 0.039 0.169 0.180 0.037 0.146 0.099 0.192 

Locus 1712 : 
2 alleles
1.4% missing data
   1   (0.782) 0.854 0.941 0.826 0.782 0.728 0.834 0.835 0.695 
   3   (0.218) 0.146 0.059 0.174 0.218 0.272 0.166 0.165 0.305 

Locus 1713 : 
2 alleles
14.5% missing data
   3   (0.862) 0.957 0.576 0.951 0.862 0.775 0.952 0.932 0.732 
   4   (0.138) 0.043 0.424 0.049 0.138 0.225 0.048 0.068 0.268 

Locus 1714 : 
2 alleles
5.8% missing data
   2   (0.587) 0.684 0.527 0.497 0.587 0.880 0.595 0.326 0.679 
   4   (0.413) 0.316 0.473 0.503 0.413 0.120 0.405 0.674 0.321 

Locus 1715 : 
2 alleles
13.8% missing data
   3   (0.906) 0.913 0.971 0.926 0.906 0.989 0.945 0.964 0.908 
   2   (0.094) 0.087 0.029 0.074 0.094 0.011 0.055 0.036 0.092 

Locus 1716 : 
2 alleles
5.1% missing data
   1   (0.866) 0.974 0.953 0.927 0.866 0.044 0.894 0.943 0.908 
   3   (0.134) 0.026 0.047 0.073 0.134 0.956 0.106 0.057 0.092 

Locus 1717 : 
2 alleles
2.9% missing data
   3   (0.746) 0.261 0.576 0.757 0.745 0.972 0.865 0.707 0.729 
   1   (0.254) 0.739 0.424 0.243 0.255 0.028 0.135 0.293 0.271 

Locus 1718 : 
2 alleles
5.1% missing data
   2   (0.873) 0.979 0.949 0.928 0.872 0.982 0.918 0.901 0.861 
   4   (0.127) 0.021 0.051 0.072 0.128 0.018 0.082 0.099 0.139 

Locus 1719 : 
2 alleles
2.9% missing data
   1   (0.917) 0.988 0.986 0.924 0.917 0.992 0.905 0.876 0.975 
   3   (0.083) 0.012 0.014 0.076 0.083 0.008 0.095 0.124 0.025 

Locus 1720 : 
2 alleles
11.6% missing data
   2   (0.914) 0.985 0.975 0.929 0.914 0.786 0.940 0.945 0.952 
   3   (0.086) 0.015 0.025 0.071 0.086 0.214 0.060 0.055 0.048 

Locus 1721 : 
2 alleles
2.9% missing data
   1   (0.902) 0.963 0.966 0.945 0.901 0.983 0.933 0.973 0.917 
   3   (0.098) 0.037 0.034 0.055 0.099 0.017 0.067 0.027 0.083 

Locus 1722 : 
2 alleles
3.6% missing data
   2   (0.868) 0.973 0.963 0.809 0.868 0.981 0.885 0.893 0.919 
   1   (0.132) 0.027 0.037 0.191 0.132 0.019 0.115 0.107 0.081 

Locus 1723 : 
2 alleles
2.2% missing data
   1   (0.103) 0.037 0.028 0.073 0.103 0.015 0.115 0.062 0.057 
   2   (0.897) 0.963 0.972 0.927 0.897 0.985 0.885 0.938 0.943 

Locus 1724 : 
2 alleles
15.2% missing data
   2   (0.435) 0.377 0.704 0.369 0.435 0.511 0.410 0.388 0.436 
   4   (0.565) 0.623 0.296 0.631 0.565 0.489 0.590 0.612 0.564 

Locus 1725 : 
2 alleles
1.4% missing data
   3   (0.892) 0.979 0.621 0.952 0.892 0.990 0.972 0.976 0.785 
   4   (0.108) 0.021 0.379 0.048 0.108 0.010 0.028 0.024 0.215 

Locus 1726 : 
2 alleles
5.1% missing data
   4   (0.912) 0.971 0.974 0.928 0.912 0.967 0.948 0.946 0.926 
   2   (0.088) 0.029 0.026 0.072 0.088 0.033 0.052 0.054 0.074 

Locus 1727 : 
2 alleles
8.0% missing data
   2   (0.871) 0.916 0.632 0.883 0.870 0.965 0.895 0.830 0.947 
   3   (0.129) 0.084 0.368 0.117 0.130 0.035 0.105 0.170 0.053 

Locus 1728 : 
2 alleles
10.1% missing data
   3   (0.805) 0.755 0.703 0.844 0.805 0.987 0.736 0.770 0.906 
   1   (0.195) 0.245 0.297 0.156 0.195 0.013 0.264 0.230 0.094 

Locus 1729 : 
2 alleles
13.8% missing data
   1   (0.871) 0.966 0.888 0.913 0.871 0.966 0.921 0.942 0.844 
   4   (0.129) 0.034 0.112 0.087 0.129 0.034 0.079 0.058 0.156 

Locus 1730 : 
2 alleles
4.3% missing data
   3   (0.876) 0.692 0.975 0.938 0.875 0.974 0.892 0.960 0.903 
   4   (0.124) 0.308 0.025 0.062 0.125 0.026 0.108 0.040 0.097 

Locus 1731 : 
2 alleles
15.2% missing data
   3   (0.695) 0.702 0.780 0.575 0.696 0.757 0.721 0.710 0.745 
   1   (0.305) 0.298 0.220 0.425 0.304 0.243 0.279 0.290 0.255 

Locus 1732 : 
2 alleles
4.3% missing data
   1   (0.915) 0.885 0.946 0.957 0.915 0.920 0.958 0.958 0.924 
   3   (0.085) 0.115 0.054 0.043 0.085 0.080 0.042 0.042 0.076 

Locus 1733 : 
2 alleles
3.6% missing data
   2   (0.794) 0.938 0.926 0.797 0.794 0.959 0.786 0.710 0.827 
   4   (0.206) 0.062 0.074 0.203 0.206 0.041 0.214 0.290 0.173 

Locus 1734 : 
2 alleles
3.6% missing data
   1   (0.145) 0.031 0.036 0.145 0.145 0.016 0.142 0.114 0.103 
   3   (0.855) 0.969 0.964 0.855 0.855 0.984 0.858 0.886 0.897 

Locus 1735 : 
2 alleles
14.5% missing data
   4   (0.541) 0.555 0.786 0.595 0.542 0.636 0.408 0.620 0.564 
   1   (0.459) 0.445 0.214 0.405 0.458 0.364 0.592 0.380 0.436 

Locus 1736 : 
2 alleles
7.2% missing data
   1   (0.846) 0.856 0.753 0.871 0.846 0.984 0.845 0.894 0.917 
   2   (0.154) 0.144 0.247 0.129 0.154 0.016 0.155 0.106 0.083 

Locus 1737 : 
2 alleles
15.2% missing data
   4   (0.521) 0.659 0.711 0.558 0.520 0.533 0.429 0.460 0.585 
   2   (0.479) 0.341 0.289 0.442 0.480 0.467 0.571 0.540 0.415 

Locus 1738 : 
2 alleles
5.1% missing data
   1   (0.908) 0.921 0.971 0.942 0.909 0.969 0.945 0.866 0.919 
   3   (0.092) 0.079 0.029 0.058 0.091 0.031 0.055 0.134 0.081 

Locus 1739 : 
2 alleles
2.2% missing data
   2   (0.920) 0.988 0.981 0.938 0.920 0.986 0.942 0.942 0.965 
   4   (0.080) 0.012 0.019 0.062 0.080 0.014 0.058 0.058 0.035 

Locus 1740 : 
2 alleles
3.6% missing data
   2   (0.915) 0.952 0.954 0.948 0.915 0.981 0.952 0.930 0.929 
   4   (0.085) 0.048 0.046 0.052 0.085 0.019 0.048 0.070 0.071 

Locus 1741 : 
2 alleles
16.7% missing data
   4   (0.857) 0.893 0.969 0.743 0.857 0.980 0.904 0.827 0.904 
   2   (0.143) 0.107 0.031 0.257 0.143 0.020 0.096 0.173 0.096 

Locus 1742 : 
2 alleles
10.9% missing data
   2   (0.881) 0.880 0.958 0.917 0.881 0.841 0.941 0.963 0.846 
   4   (0.119) 0.120 0.042 0.083 0.119 0.159 0.059 0.037 0.154 

Locus 1743 : 
2 alleles
1.4% missing data
   3   (0.908) 0.955 0.974 0.950 0.908 0.985 0.953 0.930 0.908 
   2   (0.092) 0.045 0.026 0.050 0.092 0.015 0.047 0.070 0.092 

Locus 1744 : 
2 alleles
3.6% missing data
   4   (0.083) 0.101 0.028 0.051 0.083 0.011 0.111 0.053 0.033 
   2   (0.917) 0.899 0.972 0.949 0.917 0.989 0.889 0.947 0.967 

Locus 1745 : 
2 alleles
3.6% missing data
   2   (0.924) 0.908 0.968 0.973 0.925 0.932 0.967 0.958 0.888 
   4   (0.076) 0.092 0.032 0.027 0.075 0.068 0.033 0.042 0.112 

Locus 1746 : 
2 alleles
10.1% missing data
   4   (0.925) 0.924 0.971 0.962 0.925 0.978 0.973 0.937 0.901 
   2   (0.075) 0.076 0.029 0.038 0.075 0.022 0.027 0.063 0.099 

Locus 1747 : 
2 alleles
2.9% missing data
   1   (0.763) 0.903 0.933 0.798 0.764 0.604 0.728 0.826 0.784 
   4   (0.237) 0.097 0.067 0.202 0.236 0.396 0.272 0.174 0.216 

Locus 1748 : 
2 alleles
6.5% missing data
   1   (0.843) 0.857 0.966 0.903 0.843 0.976 0.783 0.812 0.886 
   3   (0.157) 0.143 0.034 0.097 0.157 0.024 0.217 0.188 0.114 

Locus 1749 : 
2 alleles
3.6% missing data
   3   (0.901) 0.980 0.963 0.926 0.902 0.950 0.917 0.867 0.926 
   1   (0.099) 0.020 0.037 0.074 0.098 0.050 0.083 0.133 0.074 

Locus 1750 : 
2 alleles
5.8% missing data
   1   (0.918) 0.852 0.979 0.945 0.918 0.960 0.953 0.953 0.947 
   3   (0.082) 0.148 0.021 0.055 0.082 0.040 0.047 0.047 0.053 

Locus 1751 : 
2 alleles
4.3% missing data
   1   (0.574) 0.493 0.768 0.550 0.574 0.055 0.619 0.361 0.600 
   4   (0.426) 0.507 0.232 0.450 0.426 0.945 0.381 0.639 0.400 

Locus 1752 : 
2 alleles
3.6% missing data
   1   (0.892) 0.976 0.429 0.927 0.891 0.974 0.954 0.958 0.925 
   3   (0.108) 0.024 0.571 0.073 0.109 0.026 0.046 0.042 0.075 

Locus 1753 : 
2 alleles
11.6% missing data
   1   (0.515) 0.903 0.554 0.414 0.515 0.614 0.339 0.337 0.721 
   3   (0.485) 0.097 0.446 0.586 0.485 0.386 0.661 0.663 0.279 

Locus 1754 : 
2 alleles
15.2% missing data
   1   (0.448) 0.410 0.124 0.449 0.448 0.537 0.490 0.376 0.470 
   4   (0.552) 0.590 0.876 0.551 0.552 0.463 0.510 0.624 0.530 

Locus 1755 : 
2 alleles
8.7% missing data
   2   (0.633) 0.556 0.812 0.597 0.634 0.056 0.677 0.655 0.625 
   4   (0.367) 0.444 0.188 0.403 0.366 0.944 0.323 0.345 0.375 

Locus 1756 : 
2 alleles
3.6% missing data
   2   (0.770) 0.908 0.869 0.754 0.770 0.935 0.869 0.885 0.595 
   4   (0.230) 0.092 0.131 0.246 0.230 0.065 0.131 0.115 0.405 

Locus 1757 : 
2 alleles
10.9% missing data
   3   (0.911) 0.913 0.973 0.899 0.911 0.921 0.932 0.884 0.958 
   2   (0.089) 0.087 0.027 0.101 0.089 0.079 0.068 0.116 0.042 

Locus 1758 : 
2 alleles
1.4% missing data
   4   (0.850) 0.950 0.965 0.824 0.850 0.988 0.904 0.718 0.858 
   1   (0.150) 0.050 0.035 0.176 0.150 0.012 0.096 0.282 0.142 

Locus 1759 : 
2 alleles
10.1% missing data
   4   (0.826) 0.954 0.616 0.881 0.826 0.526 0.806 0.850 0.916 
   2   (0.174) 0.046 0.384 0.119 0.174 0.474 0.194 0.150 0.084 

Locus 1760 : 
2 alleles
13.0% missing data
   2   (0.664) 0.933 0.575 0.732 0.665 0.533 0.608 0.729 0.715 
   3   (0.336) 0.067 0.425 0.268 0.335 0.467 0.392 0.271 0.285 

Locus 1761 : 
2 alleles
13.0% missing data
   4   (0.807) 0.723 0.911 0.882 0.807 0.759 0.810 0.892 0.790 
   2   (0.193) 0.277 0.089 0.118 0.193 0.241 0.190 0.108 0.210 

Locus 1762 : 
2 alleles
2.2% missing data
   3   (0.748) 0.528 0.396 0.826 0.748 0.751 0.797 0.634 0.798 
   1   (0.252) 0.472 0.604 0.174 0.252 0.249 0.203 0.366 0.202 

Locus 1763 : 
2 alleles
5.1% missing data
   2   (0.354) 0.365 0.471 0.340 0.354 0.355 0.333 0.253 0.347 
   1   (0.646) 0.635 0.529 0.660 0.646 0.645 0.667 0.747 0.653 

Locus 1764 : 
2 alleles
2.2% missing data
   3   (0.872) 0.890 0.949 0.921 0.872 0.987 0.884 0.850 0.891 
   1   (0.128) 0.110 0.051 0.079 0.128 0.013 0.116 0.150 0.109 

Locus 1765 : 
2 alleles
5.1% missing data
   3   (0.719) 0.908 0.909 0.754 0.719 0.951 0.697 0.767 0.687 
   1   (0.281) 0.092 0.091 0.246 0.281 0.049 0.303 0.233 0.313 

Locus 1766 : 
2 alleles
2.2% missing data
   3   (0.636) 0.932 0.407 0.630 0.637 0.947 0.589 0.520 0.724 
   4   (0.364) 0.068 0.593 0.370 0.363 0.053 0.411 0.480 0.276 

Locus 1767 : 
2 alleles
11.6% missing data
   2   (0.883) 0.895 0.913 0.896 0.883 0.968 0.908 0.892 0.918 
   4   (0.117) 0.105 0.087 0.104 0.117 0.032 0.092 0.108 0.082 

Locus 1768 : 
2 alleles
2.2% missing data
   4   (0.893) 0.671 0.970 0.887 0.892 0.979 0.946 0.930 0.931 
   2   (0.107) 0.329 0.030 0.113 0.108 0.021 0.054 0.070 0.069 

Locus 1769 : 
2 alleles
2.9% missing data
   2   (0.914) 0.992 0.882 0.944 0.914 0.972 0.903 0.963 0.979 
   3   (0.086) 0.008 0.118 0.056 0.086 0.028 0.097 0.037 0.021 

Locus 1770 : 
2 alleles
6.5% missing data
   4   (0.900) 0.980 0.975 0.857 0.900 0.989 0.906 0.713 0.961 
   2   (0.100) 0.020 0.025 0.143 0.100 0.011 0.094 0.287 0.039 

Locus 1771 : 
2 alleles
10.1% missing data
   1   (0.123) 0.179 0.037 0.065 0.123 0.103 0.098 0.074 0.120 
   4   (0.877) 0.821 0.963 0.935 0.877 0.897 0.902 0.926 0.880 

Locus 1772 : 
2 alleles
3.6% missing data
   2   (0.916) 0.987 0.985 0.942 0.916 0.985 0.872 0.878 0.973 
   3   (0.084) 0.013 0.015 0.058 0.084 0.015 0.128 0.122 0.027 

Locus 1773 : 
2 alleles
1.4% missing data
   1   (0.865) 0.927 0.667 0.922 0.865 0.974 0.937 0.852 0.881 
   3   (0.135) 0.073 0.333 0.078 0.135 0.026 0.063 0.148 0.119 

Locus 1774 : 
2 alleles
5.8% missing data
   4   (0.931) 0.964 0.986 0.947 0.931 0.996 0.899 0.941 0.983 
   3   (0.069) 0.036 0.014 0.053 0.069 0.004 0.101 0.059 0.017 

Locus 1775 : 
2 alleles
4.3% missing data
   1   (0.526) 0.491 0.872 0.480 0.527 0.644 0.523 0.523 0.460 
   4   (0.474) 0.509 0.128 0.520 0.473 0.356 0.477 0.477 0.540 

Locus 1776 : 
2 alleles
2.9% missing data
   1   (0.919) 0.984 0.987 0.966 0.920 0.993 0.908 0.845 0.954 
   3   (0.081) 0.016 0.013 0.034 0.080 0.007 0.092 0.155 0.046 

Locus 1777 : 
2 alleles
5.1% missing data
   3   (0.911) 0.935 0.976 0.936 0.911 0.991 0.937 0.735 0.952 
   2   (0.089) 0.065 0.024 0.064 0.089 0.009 0.063 0.265 0.048 

Locus 1778 : 
2 alleles
2.2% missing data
   3   (0.930) 0.994 0.989 0.909 0.931 0.997 0.916 0.835 0.983 
   2   (0.070) 0.006 0.011 0.091 0.069 0.003 0.084 0.165 0.017 

Locus 1779 : 
2 alleles
11.6% missing data
   3   (0.874) 0.829 0.952 0.921 0.874 0.859 0.931 0.944 0.828 
   1   (0.126) 0.171 0.048 0.079 0.126 0.141 0.069 0.056 0.172 

Locus 1780 : 
2 alleles
4.3% missing data
   4   (0.897) 0.974 0.973 0.927 0.896 0.987 0.948 0.751 0.931 
   2   (0.103) 0.026 0.027 0.073 0.104 0.013 0.052 0.249 0.069 

Locus 1781 : 
2 alleles
9.4% missing data
   3   (0.485) 0.547 0.448 0.375 0.485 0.512 0.469 0.406 0.584 
   1   (0.515) 0.453 0.552 0.625 0.515 0.488 0.531 0.594 0.416 

Locus 1782 : 
2 alleles
1.4% missing data
   4   (0.927) 0.993 0.989 0.840 0.927 0.985 0.932 0.966 0.984 
   1   (0.073) 0.007 0.011 0.160 0.073 0.015 0.068 0.034 0.016 

Locus 1783 : 
2 alleles
2.9% missing data
   4   (0.927) 0.942 0.306 0.959 0.927 0.988 0.974 0.950 0.969 
   2   (0.073) 0.058 0.694 0.041 0.073 0.012 0.026 0.050 0.031 

Locus 1784 : 
2 alleles
7.2% missing data
   1   (0.657) 0.669 0.898 0.627 0.657 0.922 0.659 0.763 0.625 
   3   (0.343) 0.331 0.102 0.373 0.343 0.078 0.341 0.237 0.375 

Locus 1785 : 
2 alleles
13.8% missing data
   4   (0.539) 0.479 0.835 0.497 0.539 0.359 0.467 0.222 0.657 
   3   (0.461) 0.521 0.165 0.503 0.461 0.641 0.533 0.778 0.343 

Locus 1786 : 
2 alleles
3.6% missing data
   4   (0.233) 0.042 0.242 0.203 0.234 0.209 0.182 0.146 0.207 
   2   (0.767) 0.958 0.758 0.797 0.766 0.791 0.818 0.854 0.793 

Locus 1787 : 
2 alleles
2.2% missing data
   1   (0.912) 0.978 0.988 0.889 0.911 0.994 0.921 0.690 0.979 
   3   (0.088) 0.022 0.012 0.111 0.089 0.006 0.079 0.310 0.021 

Locus 1788 : 
2 alleles
6.5% missing data
   1   (0.707) 0.751 0.753 0.753 0.707 0.956 0.694 0.658 0.729 
   3   (0.293) 0.249 0.247 0.247 0.293 0.044 0.306 0.342 0.271 

Locus 1789 : 
2 alleles
9.4% missing data
   4   (0.901) 0.945 0.972 0.943 0.900 0.915 0.959 0.956 0.868 
   3   (0.099) 0.055 0.028 0.057 0.100 0.085 0.041 0.044 0.132 

Locus 1790 : 
2 alleles
15.9% missing data
   3   (0.880) 0.289 0.540 0.969 0.880 0.841 0.978 0.973 0.723 
   1   (0.120) 0.711 0.460 0.031 0.120 0.159 0.022 0.027 0.277 

Locus 1791 : 
2 alleles
2.2% missing data
   4   (0.894) 0.945 0.976 0.919 0.893 0.983 0.911 0.976 0.927 
   2   (0.106) 0.055 0.024 0.081 0.107 0.017 0.089 0.024 0.073 

Locus 1792 : 
2 alleles
6.5% missing data
   2   (0.889) 0.896 0.965 0.873 0.889 0.929 0.930 0.959 0.908 
   1   (0.111) 0.104 0.035 0.127 0.111 0.071 0.070 0.041 0.092 

Locus 1793 : 
2 alleles
2.9% missing data
   1   (0.767) 0.920 0.945 0.782 0.766 0.588 0.746 0.740 0.837 
   4   (0.233) 0.080 0.055 0.218 0.234 0.412 0.254 0.260 0.163 

Locus 1794 : 
2 alleles
1.4% missing data
   2   (0.904) 0.966 0.982 0.878 0.904 0.956 0.906 0.935 0.965 
   4   (0.096) 0.034 0.018 0.122 0.096 0.044 0.094 0.065 0.035 

Locus 1795 : 
2 alleles
11.6% missing data
   2   (0.905) 0.908 0.743 0.969 0.905 0.955 0.968 0.981 0.894 
   3   (0.095) 0.092 0.257 0.031 0.095 0.045 0.032 0.019 0.106 

Locus 1796 : 
2 alleles
2.9% missing data
   1   (0.759) 0.742 0.926 0.786 0.759 0.930 0.741 0.772 0.791 
   2   (0.241) 0.258 0.074 0.214 0.241 0.070 0.259 0.228 0.209 

Locus 1797 : 
2 alleles
0.7% missing data
   2   (0.885) 0.848 0.972 0.900 0.885 0.983 0.901 0.950 0.922 
   4   (0.115) 0.152 0.028 0.100 0.115 0.017 0.099 0.050 0.078 

Locus 1798 : 
2 alleles
8.0% missing data
   3   (0.903) 0.963 0.973 0.898 0.903 0.979 0.932 0.886 0.946 
   1   (0.097) 0.037 0.027 0.102 0.097 0.021 0.068 0.114 0.054 

Locus 1799 : 
2 alleles
11.6% missing data
   4   (0.886) 0.984 0.771 0.926 0.886 0.987 0.873 0.951 0.955 
   2   (0.114) 0.016 0.229 0.074 0.114 0.013 0.127 0.049 0.045 

Locus 1800 : 
2 alleles
4.3% missing data
   2   (0.659) 0.510 0.629 0.599 0.658 0.947 0.781 0.609 0.645 
   1   (0.341) 0.490 0.371 0.401 0.342 0.053 0.219 0.391 0.355 

Locus 1801 : 
2 alleles
6.5% missing data
   2   (0.916) 0.948 0.983 0.861 0.916 0.991 0.913 0.968 0.972 
   3   (0.084) 0.052 0.017 0.139 0.084 0.009 0.087 0.032 0.028 

Locus 1802 : 
2 alleles
12.3% missing data
   4   (0.805) 0.822 0.936 0.802 0.805 0.941 0.856 0.830 0.791 
   2   (0.195) 0.178 0.064 0.198 0.195 0.059 0.144 0.170 0.209 

Locus 1803 : 
2 alleles
4.3% missing data
   4   (0.924) 0.973 0.970 0.978 0.924 0.725 0.973 0.943 0.884 
   2   (0.076) 0.027 0.030 0.022 0.076 0.275 0.027 0.057 0.116 

Locus 1804 : 
2 alleles
10.1% missing data
   3   (0.743) 0.681 0.941 0.770 0.742 0.098 0.768 0.683 0.818 
   4   (0.257) 0.319 0.059 0.230 0.258 0.902 0.232 0.317 0.182 

Locus 1805 : 
2 alleles
11.6% missing data
   3   (0.899) 0.988 0.980 0.859 0.899 0.930 0.928 0.933 0.940 
   1   (0.101) 0.012 0.020 0.141 0.101 0.070 0.072 0.067 0.060 

Locus 1806 : 
2 alleles
11.6% missing data
   1   (0.859) 0.959 0.965 0.872 0.859 0.807 0.870 0.774 0.897 
   3   (0.141) 0.041 0.035 0.128 0.141 0.193 0.130 0.226 0.103 

Locus 1807 : 
2 alleles
15.2% missing data
   1   (0.930) 0.974 0.974 0.976 0.930 0.982 0.978 0.971 0.884 
   3   (0.070) 0.026 0.026 0.024 0.070 0.018 0.022 0.029 0.116 

Locus 1808 : 
2 alleles
4.3% missing data
   2   (0.248) 0.148 0.066 0.192 0.248 0.147 0.303 0.166 0.220 
   4   (0.752) 0.852 0.934 0.808 0.752 0.853 0.697 0.834 0.780 

Locus 1809 : 
2 alleles
3.6% missing data
   4   (0.703) 0.152 0.504 0.747 0.703 0.559 0.755 0.640 0.753 
   2   (0.297) 0.848 0.496 0.253 0.297 0.441 0.245 0.360 0.247 

Locus 1810 : 
2 alleles
8.0% missing data
   1   (0.753) 0.608 0.933 0.783 0.753 0.972 0.808 0.730 0.684 
   3   (0.247) 0.392 0.067 0.217 0.247 0.028 0.192 0.270 0.316 

Locus 1811 : 
2 alleles
2.9% missing data
   3   (0.912) 0.987 0.982 0.928 0.912 0.993 0.919 0.930 0.951 
   2   (0.088) 0.013 0.018 0.072 0.088 0.007 0.081 0.070 0.049 

Locus 1812 : 
2 alleles
10.1% missing data
   2   (0.922) 0.975 0.904 0.978 0.923 0.989 0.963 0.971 0.884 
   1   (0.078) 0.025 0.096 0.022 0.077 0.011 0.037 0.029 0.116 

Locus 1813 : 
2 alleles
2.9% missing data
   1   (0.648) 0.139 0.872 0.635 0.648 0.947 0.624 0.709 0.698 
   4   (0.352) 0.861 0.128 0.365 0.352 0.053 0.376 0.291 0.302 

Locus 1814 : 
2 alleles
2.9% missing data
   1   (0.850) 0.889 0.607 0.922 0.850 0.534 0.884 0.941 0.884 
   3   (0.150) 0.111 0.393 0.078 0.150 0.466 0.116 0.059 0.116 

Locus 1815 : 
2 alleles
13.0% missing data
   1   (0.630) 0.641 0.894 0.640 0.629 0.596 0.677 0.645 0.576 
   4   (0.370) 0.359 0.106 0.360 0.371 0.404 0.323 0.355 0.424 

Locus 1816 : 
2 alleles
3.6% missing data
   2   (0.824) 0.753 0.922 0.871 0.824 0.883 0.858 0.863 0.811 
   4   (0.176) 0.247 0.078 0.129 0.176 0.117 0.142 0.137 0.189 

Locus 1817 : 
2 alleles
2.9% missing data
   1   (0.823) 0.615 0.958 0.838 0.824 0.823 0.883 0.833 0.777 
   4   (0.177) 0.385 0.042 0.162 0.176 0.177 0.117 0.167 0.223 

Locus 1818 : 
2 alleles
2.2% missing data
   1   (0.830) 0.964 0.963 0.810 0.830 0.115 0.912 0.887 0.832 
   3   (0.170) 0.036 0.037 0.190 0.170 0.885 0.088 0.113 0.168 

Locus 1819 : 
2 alleles
15.9% missing data
   3   (0.913) 0.907 0.977 0.930 0.913 0.991 0.939 0.911 0.952 
   1   (0.087) 0.093 0.023 0.070 0.087 0.009 0.061 0.089 0.048 

Locus 1820 : 
2 alleles
11.6% missing data
   1   (0.552) 0.628 0.832 0.484 0.552 0.926 0.481 0.500 0.605 
   3   (0.448) 0.372 0.168 0.516 0.448 0.074 0.519 0.500 0.395 

Locus 1821 : 
2 alleles
5.8% missing data
   2   (0.806) 0.943 0.949 0.821 0.806 0.077 0.844 0.698 0.842 
   4   (0.194) 0.057 0.051 0.179 0.194 0.923 0.156 0.302 0.158 

Locus 1822 : 
2 alleles
15.2% missing data
   2   (0.463) 0.841 0.165 0.537 0.462 0.518 0.428 0.486 0.491 
   3   (0.537) 0.159 0.835 0.463 0.538 0.482 0.572 0.514 0.509 

Locus 1823 : 
2 alleles
0.7% missing data
   3   (0.945) 0.996 0.995 0.961 0.945 0.997 0.854 0.971 0.993 
   1   (0.055) 0.004 0.005 0.039 0.055 0.003 0.146 0.029 0.007 

Locus 1824 : 
2 alleles
10.9% missing data
   1   (0.169) 0.110 0.072 0.118 0.169 0.047 0.158 0.092 0.177 
   2   (0.831) 0.890 0.928 0.882 0.831 0.953 0.842 0.908 0.823 

Locus 1825 : 
2 alleles
14.5% missing data
   4   (0.421) 0.318 0.092 0.468 0.421 0.689 0.510 0.468 0.333 
   2   (0.579) 0.682 0.908 0.532 0.579 0.311 0.490 0.532 0.667 

Locus 1826 : 
2 alleles
13.0% missing data
   2   (0.738) 0.947 0.588 0.775 0.737 0.751 0.765 0.591 0.807 
   4   (0.262) 0.053 0.412 0.225 0.263 0.249 0.235 0.409 0.193 

Locus 1827 : 
2 alleles
3.6% missing data
   1   (0.855) 0.957 0.960 0.853 0.856 0.951 0.859 0.897 0.872 
   3   (0.145) 0.043 0.040 0.147 0.144 0.049 0.141 0.103 0.128 

Locus 1828 : 
2 alleles
4.3% missing data
   3   (0.879) 0.546 0.564 0.942 0.879 0.749 0.970 0.949 0.819 
   1   (0.121) 0.454 0.436 0.058 0.121 0.251 0.030 0.051 0.181 

Locus 1829 : 
2 alleles
11.6% missing data
   3   (0.898) 0.982 0.980 0.851 0.898 0.935 0.922 0.558 0.956 
   4   (0.102) 0.018 0.020 0.149 0.102 0.065 0.078 0.442 0.044 

Locus 1830 : 
2 alleles
2.9% missing data
   3   (0.929) 0.995 0.994 0.888 0.929 0.997 0.835 0.931 0.991 
   1   (0.071) 0.005 0.006 0.112 0.071 0.003 0.165 0.069 0.009 

Locus 1831 : 
2 alleles
5.1% missing data
   1   (0.889) 0.972 0.960 0.903 0.889 0.948 0.934 0.955 0.891 
   2   (0.111) 0.028 0.040 0.097 0.111 0.052 0.066 0.045 0.109 

Locus 1832 : 
2 alleles
8.0% missing data
   4   (0.816) 0.942 0.955 0.839 0.817 0.801 0.826 0.860 0.820 
   2   (0.184) 0.058 0.045 0.161 0.183 0.199 0.174 0.140 0.180 

Locus 1833 : 
2 alleles
10.9% missing data
   2   (0.892) 0.891 0.973 0.947 0.892 0.981 0.924 0.956 0.868 
   4   (0.108) 0.109 0.027 0.053 0.108 0.019 0.076 0.044 0.132 

Locus 1834 : 
2 alleles
13.0% missing data
   1   (0.920) 0.978 0.971 0.958 0.920 0.891 0.973 0.980 0.897 
   3   (0.080) 0.022 0.029 0.042 0.080 0.109 0.027 0.020 0.103 

Locus 1835 : 
2 alleles
10.9% missing data
   3   (0.906) 0.833 0.971 0.951 0.906 0.984 0.931 0.961 0.915 
   1   (0.094) 0.167 0.029 0.049 0.094 0.016 0.069 0.039 0.085 

Locus 1836 : 
2 alleles
2.2% missing data
   1   (0.905) 0.956 0.976 0.945 0.905 0.987 0.946 0.943 0.918 
   3   (0.095) 0.044 0.024 0.055 0.095 0.013 0.054 0.057 0.082 

Locus 1837 : 
2 alleles
5.1% missing data
   2   (0.834) 0.936 0.945 0.902 0.833 0.967 0.848 0.900 0.809 
   4   (0.166) 0.064 0.055 0.098 0.167 0.033 0.152 0.100 0.191 

Locus 1838 : 
2 alleles
5.8% missing data
   4   (0.925) 0.977 0.605 0.966 0.926 0.982 0.975 0.969 0.945 
   1   (0.075) 0.023 0.395 0.034 0.074 0.018 0.025 0.031 0.055 

Locus 1839 : 
2 alleles
3.6% missing data
   1   (0.849) 0.963 0.949 0.812 0.850 0.983 0.802 0.905 0.919 
   4   (0.151) 0.037 0.051 0.188 0.150 0.017 0.198 0.095 0.081 

Locus 1840 : 
2 alleles
5.1% missing data
   4   (0.868) 0.829 0.632 0.834 0.868 0.987 0.898 0.892 0.938 
   1   (0.132) 0.171 0.368 0.166 0.132 0.013 0.102 0.108 0.062 

Locus 1841 : 
2 alleles
2.9% missing data
   3   (0.915) 0.731 0.981 0.916 0.915 0.990 0.956 0.941 0.933 
   1   (0.085) 0.269 0.019 0.084 0.085 0.010 0.044 0.059 0.067 

Locus 1842 : 
2 alleles
12.3% missing data
   1   (0.790) 0.918 0.678 0.776 0.790 0.971 0.874 0.856 0.749 
   3   (0.210) 0.082 0.322 0.224 0.210 0.029 0.126 0.144 0.251 

Locus 1843 : 
2 alleles
4.3% missing data
   1   (0.912) 0.958 0.758 0.910 0.912 0.993 0.930 0.807 0.980 
   4   (0.088) 0.042 0.242 0.090 0.088 0.007 0.070 0.193 0.020 

Locus 1844 : 
2 alleles
2.2% missing data
   4   (0.910) 0.983 0.972 0.951 0.910 0.989 0.942 0.961 0.927 
   2   (0.090) 0.017 0.028 0.049 0.090 0.011 0.058 0.039 0.073 

Locus 1845 : 
2 alleles
13.0% missing data
   4   (0.889) 0.976 0.883 0.929 0.889 0.990 0.886 0.955 0.923 
   2   (0.111) 0.024 0.117 0.071 0.111 0.010 0.114 0.045 0.077 

Locus 1846 : 
2 alleles
4.3% missing data
   2   (0.925) 0.968 0.989 0.890 0.925 0.984 0.901 0.963 0.982 
   3   (0.075) 0.032 0.011 0.110 0.075 0.016 0.099 0.037 0.018 

Locus 1847 : 
2 alleles
1.4% missing data
   2   (0.904) 0.985 0.671 0.901 0.904 0.987 0.944 0.793 0.967 
   4   (0.096) 0.015 0.329 0.099 0.096 0.013 0.056 0.207 0.033 

Locus 1848 : 
2 alleles
3.6% missing data
   4   (0.906) 0.983 0.975 0.892 0.906 0.963 0.921 0.955 0.955 
   3   (0.094) 0.017 0.025 0.108 0.094 0.037 0.079 0.045 0.045 

Locus 1849 : 
2 alleles
3.6% missing data
   1   (0.781) 0.936 0.946 0.691 0.781 0.959 0.809 0.714 0.808 
   4   (0.219) 0.064 0.054 0.309 0.219 0.041 0.191 0.286 0.192 

Locus 1850 : 
2 alleles
2.2% missing data
   2   (0.165) 0.068 0.060 0.121 0.165 0.030 0.121 0.148 0.239 
   4   (0.835) 0.932 0.940 0.879 0.835 0.970 0.879 0.852 0.761 

Locus 1851 : 
2 alleles
4.3% missing data
   4   (0.933) 0.987 0.598 0.977 0.933 0.992 0.973 0.982 0.965 
   1   (0.067) 0.013 0.402 0.023 0.067 0.008 0.027 0.018 0.035 

Locus 1852 : 
2 alleles
3.6% missing data
   4   (0.890) 0.742 0.972 0.900 0.890 0.979 0.916 0.933 0.920 
   2   (0.110) 0.258 0.028 0.100 0.110 0.021 0.084 0.067 0.080 

Locus 1853 : 
2 alleles
11.6% missing data
   3   (0.889) 0.897 0.965 0.917 0.889 0.885 0.894 0.956 0.920 
   1   (0.111) 0.103 0.035 0.083 0.111 0.115 0.106 0.044 0.080 

Locus 1854 : 
2 alleles
10.9% missing data
   2   (0.917) 0.960 0.964 0.948 0.917 0.871 0.952 0.944 0.938 
   3   (0.083) 0.040 0.036 0.052 0.083 0.129 0.048 0.056 0.062 

Locus 1855 : 
2 alleles
8.7% missing data
   1   (0.563) 0.442 0.491 0.664 0.563 0.903 0.589 0.657 0.474 
   4   (0.437) 0.558 0.509 0.336 0.437 0.097 0.411 0.343 0.526 

Locus 1856 : 
2 alleles
8.7% missing data
   3   (0.772) 0.885 0.941 0.707 0.772 0.465 0.794 0.726 0.830 
   1   (0.228) 0.115 0.059 0.293 0.228 0.535 0.206 0.274 0.170 

Locus 1857 : 
2 alleles
13.8% missing data
   4   (0.083) 0.008 0.015 0.074 0.082 0.029 0.136 0.095 0.024 
   2   (0.917) 0.992 0.985 0.926 0.918 0.971 0.864 0.905 0.976 

Locus 1858 : 
2 alleles
11.6% missing data
   2   (0.902) 0.650 0.972 0.923 0.902 0.990 0.933 0.819 0.928 
   4   (0.098) 0.350 0.028 0.077 0.098 0.010 0.067 0.181 0.072 

Locus 1859 : 
2 alleles
8.7% missing data
   2   (0.891) 0.984 0.990 0.707 0.891 0.994 0.792 0.697 0.985 
   1   (0.109) 0.016 0.010 0.293 0.109 0.006 0.208 0.303 0.015 

Locus 1860 : 
2 alleles
9.4% missing data
   2   (0.740) 0.188 0.477 0.799 0.740 0.941 0.753 0.866 0.797 
   3   (0.260) 0.812 0.523 0.201 0.260 0.059 0.247 0.134 0.203 

Locus 1861 : 
2 alleles
3.6% missing data
   2   (0.692) 0.844 0.935 0.530 0.692 0.635 0.671 0.676 0.797 
   4   (0.308) 0.156 0.065 0.470 0.308 0.365 0.329 0.324 0.203 

Locus 1862 : 
2 alleles
1.4% missing data
   4   (0.913) 0.988 0.984 0.816 0.913 0.943 0.918 0.930 0.976 
   2   (0.087) 0.012 0.016 0.184 0.087 0.057 0.082 0.070 0.024 

Locus 1863 : 
2 alleles
13.8% missing data
   2   (0.267) 0.400 0.147 0.213 0.267 0.091 0.258 0.208 0.291 
   4   (0.733) 0.600 0.853 0.787 0.733 0.909 0.742 0.792 0.709 

Locus 1864 : 
2 alleles
4.3% missing data
   3   (0.793) 0.896 0.635 0.733 0.793 0.808 0.821 0.830 0.865 
   1   (0.207) 0.104 0.365 0.267 0.207 0.192 0.179 0.170 0.135 

Locus 1865 : 
2 alleles
1.4% missing data
   3   (0.958) 0.939 0.980 0.993 0.958 0.956 0.995 0.995 0.887 
   1   (0.042) 0.061 0.020 0.007 0.042 0.044 0.005 0.005 0.113 

Locus 1866 : 
2 alleles
13.8% missing data
   4   (0.913) 0.932 0.982 0.939 0.913 0.979 0.943 0.835 0.940 
   2   (0.087) 0.068 0.018 0.061 0.087 0.021 0.057 0.165 0.060 

Locus 1867 : 
2 alleles
12.3% missing data
   1   (0.627) 0.623 0.870 0.528 0.626 0.518 0.739 0.428 0.594 
   3   (0.373) 0.377 0.130 0.472 0.374 0.482 0.261 0.572 0.406 

Locus 1868 : 
2 alleles
13.8% missing data
   1   (0.276) 0.069 0.252 0.249 0.276 0.055 0.293 0.158 0.254 
   3   (0.724) 0.931 0.748 0.751 0.724 0.945 0.707 0.842 0.746 

Locus 1869 : 
2 alleles
2.2% missing data
   3   (0.870) 0.948 0.976 0.872 0.870 0.987 0.876 0.958 0.916 
   1   (0.130) 0.052 0.024 0.128 0.130 0.013 0.124 0.042 0.084 

Locus 1870 : 
2 alleles
3.6% missing data
   4   (0.705) 0.629 0.882 0.731 0.704 0.958 0.785 0.763 0.629 
   2   (0.295) 0.371 0.118 0.269 0.296 0.042 0.215 0.237 0.371 

Locus 1871 : 
2 alleles
11.6% missing data
   3   (0.848) 0.960 0.969 0.762 0.848 0.846 0.811 0.784 0.940 
   1   (0.152) 0.040 0.031 0.238 0.152 0.154 0.189 0.216 0.060 

Locus 1872 : 
2 alleles
4.3% missing data
   4   (0.510) 0.115 0.142 0.629 0.509 0.399 0.765 0.564 0.267 
   1   (0.490) 0.885 0.858 0.371 0.491 0.601 0.235 0.436 0.733 

Locus 1873 : 
2 alleles
5.8% missing data
   4   (0.916) 0.989 0.980 0.897 0.915 0.994 0.949 0.914 0.961 
   1   (0.084) 0.011 0.020 0.103 0.085 0.006 0.051 0.086 0.039 

Locus 1874 : 
2 alleles
13.0% missing data
   2   (0.656) 0.742 0.551 0.683 0.656 0.558 0.661 0.816 0.687 
   1   (0.344) 0.258 0.449 0.317 0.344 0.442 0.339 0.184 0.313 

Locus 1875 : 
2 alleles
5.8% missing data
   2   (0.533) 0.896 0.656 0.575 0.533 0.432 0.520 0.671 0.468 
   3   (0.467) 0.104 0.344 0.425 0.467 0.568 0.480 0.329 0.532 

Locus 1876 : 
2 alleles
13.8% missing data
   2   (0.865) 0.956 0.898 0.858 0.865 0.870 0.904 0.932 0.886 
   4   (0.135) 0.044 0.102 0.142 0.135 0.130 0.096 0.068 0.114 

Locus 1877 : 
2 alleles
2.2% missing data
   1   (0.872) 0.965 0.971 0.826 0.872 0.909 0.895 0.749 0.936 
   3   (0.128) 0.035 0.029 0.174 0.128 0.091 0.105 0.251 0.064 

Locus 1878 : 
2 alleles
15.9% missing data
   2   (0.917) 0.796 0.942 0.963 0.917 0.966 0.967 0.958 0.872 
   4   (0.083) 0.204 0.058 0.037 0.083 0.034 0.033 0.042 0.128 

Locus 1879 : 
2 alleles
0.0% missing data
   4   (0.916) 0.988 0.988 0.879 0.916 0.992 0.915 0.957 0.974 
   2   (0.084) 0.012 0.012 0.121 0.084 0.008 0.085 0.043 0.026 

Locus 1880 : 
2 alleles
9.4% missing data
   2   (0.738) 0.928 0.528 0.765 0.738 0.756 0.810 0.704 0.723 
   4   (0.262) 0.072 0.472 0.235 0.262 0.244 0.190 0.296 0.277 

Locus 1881 : 
2 alleles
10.9% missing data
   4   (0.889) 0.927 0.948 0.929 0.889 0.984 0.900 0.911 0.922 
   2   (0.111) 0.073 0.052 0.071 0.111 0.016 0.100 0.089 0.078 

Locus 1882 : 
2 alleles
0.7% missing data
   2   (0.948) 0.996 0.995 0.960 0.948 0.998 0.865 0.977 0.993 
   4   (0.052) 0.004 0.005 0.040 0.052 0.002 0.135 0.023 0.007 

Locus 1883 : 
2 alleles
12.3% missing data
   2   (0.683) 0.927 0.452 0.665 0.683 0.733 0.783 0.748 0.615 
   4   (0.317) 0.073 0.548 0.335 0.317 0.267 0.217 0.252 0.385 

Locus 1884 : 
2 alleles
2.9% missing data
   4   (0.926) 0.199 0.964 0.979 0.925 0.939 0.984 0.986 0.929 
   1   (0.074) 0.801 0.036 0.021 0.075 0.061 0.016 0.014 0.071 

Locus 1885 : 
2 alleles
12.3% missing data
   4   (0.931) 0.991 0.984 0.948 0.931 0.994 0.909 0.960 0.980 
   2   (0.069) 0.009 0.016 0.052 0.069 0.006 0.091 0.040 0.020 

Locus 1886 : 
2 alleles
3.6% missing data
   3   (0.882) 0.850 0.944 0.929 0.882 0.786 0.964 0.946 0.752 
   4   (0.118) 0.150 0.056 0.071 0.118 0.214 0.036 0.054 0.248 

Locus 1887 : 
2 alleles
7.2% missing data
   1   (0.493) 0.482 0.498 0.497 0.494 0.457 0.500 0.503 0.481 
   3   (0.507) 0.518 0.502 0.503 0.506 0.543 0.500 0.497 0.519 

Locus 1888 : 
2 alleles
10.9% missing data
   4   (0.811) 0.797 0.940 0.831 0.811 0.979 0.785 0.897 0.856 
   2   (0.189) 0.203 0.060 0.169 0.189 0.021 0.215 0.103 0.144 

Locus 1889 : 
2 alleles
15.2% missing data
   1   (0.927) 0.737 0.842 0.983 0.927 0.987 0.989 0.987 0.790 
   2   (0.073) 0.263 0.158 0.017 0.073 0.013 0.011 0.013 0.210 

Locus 1890 : 
2 alleles
2.2% missing data
   1   (0.909) 0.986 0.983 0.880 0.909 0.960 0.887 0.933 0.976 
   2   (0.091) 0.014 0.017 0.120 0.091 0.040 0.113 0.067 0.024 

Locus 1891 : 
2 alleles
11.6% missing data
   1   (0.835) 0.916 0.779 0.890 0.834 0.838 0.859 0.807 0.906 
   3   (0.165) 0.084 0.221 0.110 0.166 0.162 0.141 0.193 0.094 

Locus 1892 : 
2 alleles
5.1% missing data
   2   (0.604) 0.925 0.769 0.454 0.604 0.073 0.552 0.484 0.780 
   4   (0.396) 0.075 0.231 0.546 0.396 0.927 0.448 0.516 0.220 

Locus 1893 : 
2 alleles
2.9% missing data
   1   (0.907) 0.965 0.816 0.878 0.908 0.990 0.949 0.842 0.968 
   4   (0.093) 0.035 0.184 0.122 0.092 0.010 0.051 0.158 0.032 

Locus 1894 : 
2 alleles
2.2% missing data
   1   (0.936) 0.995 0.994 0.851 0.937 0.997 0.898 0.813 0.992 
   3   (0.064) 0.005 0.006 0.149 0.063 0.003 0.102 0.187 0.008 

Locus 1895 : 
2 alleles
10.9% missing data
   1   (0.202) 0.166 0.676 0.161 0.202 0.125 0.344 0.208 0.070 
   3   (0.798) 0.834 0.324 0.839 0.798 0.875 0.656 0.792 0.930 

Locus 1896 : 
2 alleles
1.4% missing data
   3   (0.921) 0.962 0.550 0.972 0.920 0.993 0.977 0.976 0.948 
   1   (0.079) 0.038 0.450 0.028 0.080 0.007 0.023 0.024 0.052 

Locus 1897 : 
2 alleles
8.7% missing data
   1   (0.595) 0.917 0.870 0.479 0.594 0.935 0.582 0.666 0.584 
   3   (0.405) 0.083 0.130 0.521 0.406 0.065 0.418 0.334 0.416 

Locus 1898 : 
2 alleles
12.3% missing data
   2   (0.693) 0.749 0.169 0.787 0.693 0.688 0.808 0.831 0.591 
   4   (0.307) 0.251 0.831 0.213 0.307 0.312 0.192 0.169 0.409 

Locus 1899 : 
2 alleles
5.1% missing data
   1   (0.568) 0.852 0.494 0.604 0.568 0.672 0.592 0.558 0.540 
   2   (0.432) 0.148 0.506 0.396 0.432 0.328 0.408 0.442 0.460 

Locus 1900 : 
2 alleles
17.4% missing data
   2   (0.194) 0.232 0.064 0.082 0.193 0.321 0.145 0.075 0.329 
   3   (0.806) 0.768 0.936 0.918 0.807 0.679 0.855 0.925 0.671 

Locus 1901 : 
2 alleles
2.2% missing data
   3   (0.897) 0.966 0.983 0.919 0.896 0.985 0.912 0.897 0.961 
   2   (0.103) 0.034 0.017 0.081 0.104 0.015 0.088 0.103 0.039 

Locus 1902 : 
2 alleles
15.9% missing data
   2   (0.833) 0.849 0.960 0.822 0.833 0.829 0.867 0.892 0.866 
   4   (0.167) 0.151 0.040 0.178 0.167 0.171 0.133 0.108 0.134 

Locus 1903 : 
2 alleles
2.9% missing data
   3   (0.893) 0.989 0.988 0.841 0.893 0.991 0.782 0.891 0.981 
   1   (0.107) 0.011 0.012 0.159 0.107 0.009 0.218 0.109 0.019 

Locus 1904 : 
2 alleles
15.2% missing data
   2   (0.670) 0.696 0.541 0.783 0.671 0.691 0.625 0.790 0.681 
   4   (0.330) 0.304 0.459 0.217 0.329 0.309 0.375 0.210 0.319 

Locus 1905 : 
2 alleles
8.7% missing data
   2   (0.399) 0.408 0.117 0.325 0.400 0.304 0.394 0.376 0.437 
   4   (0.601) 0.592 0.883 0.675 0.600 0.696 0.606 0.624 0.563 

Locus 1906 : 
2 alleles
13.0% missing data
   2   (0.910) 0.988 0.978 0.922 0.910 0.968 0.880 0.951 0.966 
   1   (0.090) 0.012 0.022 0.078 0.090 0.032 0.120 0.049 0.034 

Locus 1907 : 
2 alleles
4.3% missing data
   4   (0.805) 0.599 0.957 0.819 0.804 0.979 0.787 0.860 0.881 
   1   (0.195) 0.401 0.043 0.181 0.196 0.021 0.213 0.140 0.119 

Locus 1908 : 
2 alleles
10.9% missing data
   4   (0.906) 0.979 0.978 0.906 0.906 0.875 0.936 0.866 0.947 
   1   (0.094) 0.021 0.022 0.094 0.094 0.125 0.064 0.134 0.053 

Locus 1909 : 
2 alleles
7.2% missing data
   1   (0.660) 0.686 0.627 0.717 0.661 0.091 0.695 0.837 0.650 
   3   (0.340) 0.314 0.373 0.283 0.339 0.909 0.305 0.163 0.350 

Locus 1910 : 
2 alleles
3.6% missing data
   2   (0.867) 0.960 0.962 0.904 0.867 0.980 0.904 0.957 0.840 
   4   (0.133) 0.040 0.038 0.096 0.133 0.020 0.096 0.043 0.160 

Locus 1911 : 
2 alleles
12.3% missing data
   4   (0.768) 0.803 0.942 0.729 0.767 0.053 0.822 0.707 0.839 
   2   (0.232) 0.197 0.058 0.271 0.233 0.947 0.178 0.293 0.161 

Locus 1912 : 
2 alleles
10.1% missing data
   1   (0.065) 0.005 0.007 0.092 0.065 0.021 0.110 0.034 0.010 
   3   (0.935) 0.995 0.993 0.908 0.935 0.979 0.890 0.966 0.990 

Locus 1913 : 
2 alleles
2.2% missing data
   4   (0.757) 0.955 0.941 0.747 0.757 0.978 0.718 0.797 0.811 
   2   (0.243) 0.045 0.059 0.253 0.243 0.022 0.282 0.203 0.189 

Locus 1914 : 
2 alleles
10.9% missing data
   3   (0.931) 0.992 0.991 0.884 0.931 0.995 0.919 0.922 0.986 
   4   (0.069) 0.008 0.009 0.116 0.069 0.005 0.081 0.078 0.014 

Locus 1915 : 
2 alleles
13.8% missing data
   3   (0.870) 0.977 0.935 0.851 0.870 0.890 0.934 0.936 0.834 
   1   (0.130) 0.023 0.065 0.149 0.130 0.110 0.066 0.064 0.166 

Locus 1916 : 
2 alleles
6.5% missing data
   3   (0.914) 0.947 0.977 0.933 0.914 0.987 0.952 0.928 0.914 
   4   (0.086) 0.053 0.023 0.067 0.086 0.013 0.048 0.072 0.086 

Locus 1917 : 
2 alleles
4.3% missing data
   1   (0.827) 0.813 0.947 0.806 0.826 0.951 0.801 0.858 0.902 
   3   (0.173) 0.187 0.053 0.194 0.174 0.049 0.199 0.142 0.098 

Locus 1918 : 
2 alleles
12.3% missing data
   4   (0.783) 0.948 0.553 0.819 0.783 0.966 0.893 0.820 0.669 
   2   (0.217) 0.052 0.447 0.181 0.217 0.034 0.107 0.180 0.331 

Locus 1919 : 
2 alleles
8.0% missing data
   1   (0.754) 0.724 0.934 0.717 0.754 0.134 0.809 0.790 0.774 
   3   (0.246) 0.276 0.066 0.283 0.246 0.866 0.191 0.210 0.226 

Locus 1920 : 
2 alleles
3.6% missing data
   3   (0.847) 0.896 0.961 0.796 0.847 0.863 0.862 0.854 0.902 
   2   (0.153) 0.104 0.039 0.204 0.153 0.137 0.138 0.146 0.098 

Locus 1921 : 
2 alleles
3.6% missing data
   2   (0.858) 0.973 0.683 0.841 0.858 0.982 0.918 0.922 0.900 
   4   (0.142) 0.027 0.317 0.159 0.142 0.018 0.082 0.078 0.100 

Locus 1922 : 
2 alleles
4.3% missing data
   4   (0.767) 0.948 0.528 0.701 0.767 0.780 0.836 0.794 0.797 
   1   (0.233) 0.052 0.472 0.299 0.233 0.220 0.164 0.206 0.203 

Locus 1923 : 
2 alleles
9.4% missing data
   2   (0.475) 0.633 0.318 0.548 0.475 0.424 0.460 0.459 0.443 
   4   (0.525) 0.367 0.682 0.452 0.525 0.576 0.540 0.541 0.557 

Locus 1924 : 
2 alleles
12.3% missing data
   2   (0.849) 0.846 0.956 0.887 0.849 0.982 0.889 0.930 0.818 
   3   (0.151) 0.154 0.044 0.113 0.151 0.018 0.111 0.070 0.182 

Locus 1925 : 
2 alleles
13.8% missing data
   4   (0.912) 0.677 0.948 0.960 0.912 0.870 0.963 0.964 0.903 
   2   (0.088) 0.323 0.052 0.040 0.088 0.130 0.037 0.036 0.097 

Locus 1926 : 
2 alleles
6.5% missing data
   1   (0.906) 0.984 0.982 0.901 0.906 0.989 0.925 0.870 0.951 
   3   (0.094) 0.016 0.018 0.099 0.094 0.011 0.075 0.130 0.049 

Locus 1927 : 
2 alleles
4.3% missing data
   2   (0.913) 0.981 0.523 0.940 0.913 0.989 0.971 0.951 0.937 
   3   (0.087) 0.019 0.477 0.060 0.087 0.011 0.029 0.049 0.063 

Locus 1928 : 
2 alleles
10.1% missing data
   4   (0.810) 0.924 0.933 0.890 0.810 0.804 0.842 0.910 0.745 
   2   (0.190) 0.076 0.067 0.110 0.190 0.196 0.158 0.090 0.255 

Locus 1929 : 
2 alleles
5.1% missing data
   1   (0.934) 0.970 0.974 0.980 0.934 0.985 0.984 0.974 0.893 
   4   (0.066) 0.030 0.026 0.020 0.066 0.015 0.016 0.026 0.107 

Locus 1930 : 
2 alleles
5.1% missing data
   3   (0.894) 0.940 0.976 0.888 0.894 0.981 0.929 0.950 0.934 
   4   (0.106) 0.060 0.024 0.112 0.106 0.019 0.071 0.050 0.066 

Locus 1931 : 
2 alleles
11.6% missing data
   4   (0.915) 0.938 0.985 0.929 0.915 0.974 0.901 0.839 0.968 
   2   (0.085) 0.062 0.015 0.071 0.085 0.026 0.099 0.161 0.032 

Locus 1932 : 
2 alleles
2.9% missing data
   2   (0.743) 0.952 0.957 0.698 0.742 0.835 0.652 0.449 0.863 
   1   (0.257) 0.048 0.043 0.302 0.258 0.165 0.348 0.551 0.137 

Locus 1933 : 
2 alleles
15.9% missing data
   3   (0.603) 0.894 0.560 0.633 0.603 0.939 0.560 0.616 0.609 
   4   (0.397) 0.106 0.440 0.367 0.397 0.061 0.440 0.384 0.391 

Locus 1934 : 
2 alleles
3.6% missing data
   2   (0.094) 0.077 0.030 0.056 0.094 0.036 0.055 0.060 0.069 
   4   (0.906) 0.923 0.970 0.944 0.906 0.964 0.945 0.940 0.931 

Locus 1935 : 
2 alleles
10.9% missing data
   4   (0.865) 0.856 0.958 0.901 0.865 0.981 0.946 0.959 0.727 
   2   (0.135) 0.144 0.042 0.099 0.135 0.019 0.054 0.041 0.273 

Locus 1936 : 
2 alleles
10.9% missing data
   1   (0.939) 0.989 0.994 0.859 0.940 0.982 0.927 0.853 0.991 
   2   (0.061) 0.011 0.006 0.141 0.060 0.018 0.073 0.147 0.009 

Locus 1937 : 
2 alleles
2.9% missing data
   1   (0.844) 0.901 0.965 0.719 0.844 0.959 0.881 0.881 0.885 
   3   (0.156) 0.099 0.035 0.281 0.156 0.041 0.119 0.119 0.115 

Locus 1938 : 
2 alleles
5.1% missing data
   4   (0.943) 0.919 0.966 0.985 0.943 0.877 0.990 0.990 0.885 
   2   (0.057) 0.081 0.034 0.015 0.057 0.123 0.010 0.010 0.115 

Locus 1939 : 
2 alleles
1.4% missing data
   2   (0.107) 0.016 0.019 0.142 0.106 0.011 0.173 0.150 0.031 
   4   (0.893) 0.984 0.981 0.858 0.894 0.989 0.827 0.850 0.969 

Locus 1940 : 
2 alleles
2.2% missing data
   1   (0.920) 0.988 0.983 0.929 0.920 0.936 0.942 0.974 0.957 
   3   (0.080) 0.012 0.017 0.071 0.080 0.064 0.058 0.026 0.043 

Locus 1941 : 
2 alleles
5.1% missing data
   2   (0.907) 0.980 0.974 0.905 0.907 0.966 0.942 0.912 0.946 
   4   (0.093) 0.020 0.026 0.095 0.093 0.034 0.058 0.088 0.054 

Locus 1942 : 
2 alleles
4.3% missing data
   3   (0.904) 0.978 0.978 0.938 0.904 0.988 0.915 0.888 0.942 
   2   (0.096) 0.022 0.022 0.062 0.096 0.012 0.085 0.112 0.058 

Locus 1943 : 
2 alleles
2.2% missing data
   1   (0.874) 0.976 0.940 0.926 0.874 0.984 0.880 0.914 0.888 
   3   (0.126) 0.024 0.060 0.074 0.126 0.016 0.120 0.086 0.112 

Locus 1944 : 
2 alleles
6.5% missing data
   3   (0.792) 0.937 0.939 0.881 0.792 0.977 0.858 0.739 0.628 
   1   (0.208) 0.063 0.061 0.119 0.208 0.023 0.142 0.261 0.372 

Locus 1945 : 
2 alleles
8.7% missing data
   1   (0.435) 0.615 0.460 0.416 0.435 0.401 0.408 0.375 0.422 
   3   (0.565) 0.385 0.540 0.584 0.565 0.599 0.592 0.625 0.578 

Locus 1946 : 
2 alleles
10.9% missing data
   3   (0.883) 0.966 0.958 0.898 0.883 0.844 0.895 0.859 0.921 
   2   (0.117) 0.034 0.042 0.102 0.117 0.156 0.105 0.141 0.079 

Locus 1947 : 
2 alleles
13.0% missing data
   3   (0.909) 0.932 0.981 0.944 0.909 0.935 0.887 0.961 0.956 
   1   (0.091) 0.068 0.019 0.056 0.091 0.065 0.113 0.039 0.044 

Locus 1948 : 
2 alleles
0.7% missing data
   3   (0.812) 0.958 0.814 0.821 0.813 0.977 0.849 0.916 0.827 
   4   (0.188) 0.042 0.186 0.179 0.187 0.023 0.151 0.084 0.173 

Locus 1949 : 
2 alleles
15.2% missing data
   4   (0.819) 0.954 0.938 0.785 0.819 0.814 0.903 0.601 0.801 
   2   (0.181) 0.046 0.062 0.215 0.181 0.186 0.097 0.399 0.199 

Locus 1950 : 
2 alleles
0.0% missing data
   1   (0.916) 0.634 0.971 0.952 0.916 0.966 0.959 0.972 0.926 
   3   (0.084) 0.366 0.029 0.048 0.084 0.034 0.041 0.028 0.074 

Locus 1951 : 
2 alleles
11.6% missing data
   1   (0.772) 0.943 0.618 0.813 0.772 0.694 0.766 0.917 0.834 
   4   (0.228) 0.057 0.382 0.187 0.228 0.306 0.234 0.083 0.166 

Locus 1952 : 
2 alleles
12.3% missing data
   3   (0.146) 0.298 0.038 0.099 0.147 0.085 0.156 0.046 0.098 
   4   (0.854) 0.702 0.962 0.901 0.853 0.915 0.844 0.954 0.902 

Locus 1953 : 
2 alleles
2.9% missing data
   3   (0.919) 0.930 0.974 0.949 0.919 0.982 0.967 0.978 0.912 
   2   (0.081) 0.070 0.026 0.051 0.081 0.018 0.033 0.022 0.088 

Locus 1954 : 
2 alleles
13.0% missing data
   1   (0.711) 0.720 0.483 0.702 0.711 0.673 0.798 0.792 0.697 
   3   (0.289) 0.280 0.517 0.298 0.289 0.327 0.202 0.208 0.303 

Locus 1955 : 
2 alleles
16.7% missing data
   1   (0.870) 0.916 0.782 0.915 0.870 0.853 0.914 0.896 0.907 
   4   (0.130) 0.084 0.218 0.085 0.130 0.147 0.086 0.104 0.093 

Locus 1956 : 
2 alleles
8.7% missing data
   2   (0.884) 0.163 0.795 0.932 0.884 0.906 0.936 0.941 0.945 
   4   (0.116) 0.837 0.205 0.068 0.116 0.094 0.064 0.059 0.055 

Locus 1957 : 
2 alleles
12.3% missing data
   2   (0.896) 0.931 0.957 0.950 0.895 0.984 0.937 0.864 0.895 
   4   (0.104) 0.069 0.043 0.050 0.105 0.016 0.063 0.136 0.105 

Locus 1958 : 
2 alleles
5.8% missing data
   1   (0.119) 0.053 0.033 0.074 0.119 0.026 0.052 0.085 0.206 
   4   (0.881) 0.947 0.967 0.926 0.881 0.974 0.948 0.915 0.794 

Locus 1959 : 
2 alleles
6.5% missing data
   2   (0.899) 0.966 0.977 0.934 0.898 0.988 0.859 0.939 0.963 
   4   (0.101) 0.034 0.023 0.066 0.102 0.012 0.141 0.061 0.037 

Locus 1960 : 
2 alleles
12.3% missing data
   2   (0.841) 0.903 0.654 0.807 0.841 0.866 0.897 0.763 0.901 
   4   (0.159) 0.097 0.346 0.193 0.159 0.134 0.103 0.237 0.099 

Locus 1961 : 
2 alleles
2.9% missing data
   2   (0.891) 0.860 0.970 0.926 0.892 0.993 0.847 0.915 0.946 
   3   (0.109) 0.140 0.030 0.074 0.108 0.007 0.153 0.085 0.054 

Locus 1962 : 
2 alleles
4.3% missing data
   3   (0.904) 0.983 0.978 0.942 0.904 0.991 0.929 0.926 0.920 
   1   (0.096) 0.017 0.022 0.058 0.096 0.009 0.071 0.074 0.080 

Locus 1963 : 
2 alleles
13.8% missing data
   3   (0.923) 0.963 0.976 0.973 0.923 0.946 0.983 0.974 0.811 
   1   (0.077) 0.037 0.024 0.027 0.077 0.054 0.017 0.026 0.189 

Locus 1964 : 
2 alleles
0.7% missing data
   1   (0.085) 0.014 0.031 0.055 0.085 0.062 0.056 0.038 0.060 
   3   (0.915) 0.986 0.969 0.945 0.915 0.938 0.944 0.962 0.940 

Locus 1965 : 
2 alleles
15.2% missing data
   2   (0.456) 0.622 0.658 0.512 0.456 0.352 0.518 0.437 0.318 
   4   (0.544) 0.378 0.342 0.488 0.544 0.648 0.482 0.563 0.682 

Locus 1966 : 
2 alleles
5.1% missing data
   1   (0.801) 0.887 0.623 0.807 0.802 0.820 0.829 0.722 0.869 
   2   (0.199) 0.113 0.377 0.193 0.198 0.180 0.171 0.278 0.131 

Locus 1967 : 
2 alleles
2.2% missing data
   2   (0.115) 0.019 0.027 0.135 0.115 0.012 0.137 0.076 0.059 
   4   (0.885) 0.981 0.973 0.865 0.885 0.988 0.863 0.924 0.941 

Locus 1968 : 
2 alleles
5.1% missing data
   2   (0.920) 0.580 0.972 0.964 0.920 0.956 0.972 0.923 0.903 
   4   (0.080) 0.420 0.028 0.036 0.080 0.044 0.028 0.077 0.097 

Locus 1969 : 
2 alleles
5.8% missing data
   3   (0.135) 0.062 0.067 0.114 0.135 0.452 0.109 0.116 0.090 
   4   (0.865) 0.938 0.933 0.886 0.865 0.548 0.891 0.884 0.910 

Locus 1970 : 
2 alleles
7.2% missing data
   2   (0.678) 0.820 0.239 0.760 0.678 0.927 0.787 0.872 0.574 
   4   (0.322) 0.180 0.761 0.240 0.322 0.073 0.213 0.128 0.426 

Locus 1971 : 
2 alleles
5.1% missing data
   4   (0.585) 0.536 0.503 0.602 0.585 0.497 0.677 0.580 0.517 
   2   (0.415) 0.464 0.497 0.398 0.415 0.503 0.323 0.420 0.483 

Locus 1972 : 
2 alleles
3.6% missing data
   2   (0.817) 0.935 0.619 0.831 0.816 0.931 0.888 0.861 0.830 
   4   (0.183) 0.065 0.381 0.169 0.184 0.069 0.112 0.139 0.170 

Locus 1973 : 
2 alleles
18.8% missing data
   2   (0.823) 0.686 0.866 0.779 0.823 0.950 0.877 0.872 0.836 
   4   (0.177) 0.314 0.134 0.221 0.177 0.050 0.123 0.128 0.164 

Locus 1974 : 
2 alleles
5.8% missing data
   1   (0.179) 0.033 0.199 0.169 0.179 0.014 0.332 0.101 0.065 
   3   (0.821) 0.967 0.801 0.831 0.821 0.986 0.668 0.899 0.935 

Locus 1975 : 
2 alleles
12.3% missing data
   3   (0.881) 0.793 0.700 0.955 0.881 0.968 0.935 0.949 0.895 
   1   (0.119) 0.207 0.300 0.045 0.119 0.032 0.065 0.051 0.105 

Locus 1976 : 
2 alleles
2.2% missing data
   2   (0.907) 0.972 0.963 0.904 0.907 0.957 0.950 0.954 0.919 
   4   (0.093) 0.028 0.037 0.096 0.093 0.043 0.050 0.046 0.081 

Locus 1977 : 
2 alleles
11.6% missing data
   4   (0.931) 0.960 0.975 0.978 0.931 0.522 0.984 0.990 0.907 
   2   (0.069) 0.040 0.025 0.022 0.069 0.478 0.016 0.010 0.093 

Locus 1978 : 
2 alleles
18.8% missing data
   1   (0.875) 0.850 0.960 0.910 0.875 0.928 0.918 0.913 0.856 
   3   (0.125) 0.150 0.040 0.090 0.125 0.072 0.082 0.087 0.144 

Locus 1979 : 
2 alleles
4.3% missing data
   1   (0.830) 0.957 0.960 0.850 0.829 0.975 0.830 0.854 0.881 
   3   (0.170) 0.043 0.040 0.150 0.171 0.025 0.170 0.146 0.119 

Locus 1980 : 
2 alleles
13.0% missing data
   1   (0.874) 0.937 0.962 0.886 0.875 0.631 0.866 0.941 0.926 
   3   (0.126) 0.063 0.038 0.114 0.125 0.369 0.134 0.059 0.074 

Locus 1981 : 
2 alleles
12.3% missing data
   1   (0.754) 0.910 0.928 0.669 0.754 0.865 0.724 0.585 0.829 
   3   (0.246) 0.090 0.072 0.331 0.246 0.135 0.276 0.415 0.171 

Locus 1982 : 
2 alleles
2.2% missing data
   3   (0.727) 0.204 0.395 0.719 0.728 0.942 0.843 0.615 0.721 
   4   (0.273) 0.796 0.605 0.281 0.272 0.058 0.157 0.385 0.279 

Locus 1983 : 
2 alleles
1.4% missing data
   2   (0.637) 0.934 0.676 0.643 0.638 0.913 0.610 0.711 0.621 
   4   (0.363) 0.066 0.324 0.357 0.362 0.087 0.390 0.289 0.379 

Locus 1984 : 
2 alleles
13.0% missing data
   3   (0.361) 0.048 0.101 0.618 0.362 0.041 0.613 0.661 0.102 
   4   (0.639) 0.952 0.899 0.382 0.638 0.959 0.387 0.339 0.898 

Locus 1985 : 
2 alleles
14.5% missing data
   3   (0.461) 0.529 0.846 0.406 0.461 0.069 0.449 0.331 0.450 
   1   (0.539) 0.471 0.154 0.594 0.539 0.931 0.551 0.669 0.550 

Locus 1986 : 
2 alleles
12.3% missing data
   4   (0.927) 0.974 0.987 0.928 0.927 0.954 0.909 0.972 0.980 
   2   (0.073) 0.026 0.013 0.072 0.073 0.046 0.091 0.028 0.020 

Locus 1987 : 
2 alleles
2.2% missing data
   2   (0.932) 0.950 0.620 0.983 0.932 0.990 0.987 0.988 0.889 
   4   (0.068) 0.050 0.380 0.017 0.068 0.010 0.013 0.012 0.111 

Locus 1988 : 
2 alleles
2.9% missing data
   1   (0.716) 0.608 0.575 0.790 0.716 0.141 0.769 0.804 0.725 
   3   (0.284) 0.392 0.425 0.210 0.284 0.859 0.231 0.196 0.275 

Locus 1989 : 
2 alleles
3.6% missing data
   4   (0.881) 0.957 0.943 0.928 0.881 0.499 0.950 0.894 0.876 
   1   (0.119) 0.043 0.057 0.072 0.119 0.501 0.050 0.106 0.124 

Locus 1990 : 
2 alleles
11.6% missing data
   3   (0.721) 0.735 0.915 0.677 0.721 0.624 0.801 0.808 0.668 
   1   (0.279) 0.265 0.085 0.323 0.279 0.376 0.199 0.192 0.332 

Locus 1991 : 
2 alleles
3.6% missing data
   2   (0.615) 0.485 0.523 0.607 0.616 0.520 0.660 0.662 0.598 
   4   (0.385) 0.515 0.477 0.393 0.384 0.480 0.340 0.338 0.402 

Locus 1992 : 
2 alleles
7.2% missing data
   3   (0.491) 0.271 0.684 0.524 0.491 0.918 0.496 0.355 0.389 
   1   (0.509) 0.729 0.316 0.476 0.509 0.082 0.504 0.645 0.611 

Locus 1993 : 
2 alleles
5.1% missing data
   3   (0.865) 0.970 0.957 0.906 0.865 0.852 0.898 0.871 0.859 
   1   (0.135) 0.030 0.043 0.094 0.135 0.148 0.102 0.129 0.141 

Locus 1994 : 
2 alleles
2.9% missing data
   3   (0.862) 0.972 0.959 0.899 0.863 0.862 0.907 0.870 0.847 
   1   (0.138) 0.028 0.041 0.101 0.137 0.138 0.093 0.130 0.153 

Locus 1995 : 
2 alleles
6.5% missing data
   1   (0.906) 0.973 0.971 0.921 0.906 0.981 0.919 0.832 0.954 
   3   (0.094) 0.027 0.029 0.079 0.094 0.019 0.081 0.168 0.046 

Locus 1996 : 
2 alleles
5.1% missing data
   3   (0.906) 0.941 0.967 0.870 0.906 0.892 0.955 0.829 0.927 
   1   (0.094) 0.059 0.033 0.130 0.094 0.108 0.045 0.171 0.073 

Locus 1997 : 
2 alleles
10.9% missing data
   3   (0.885) 0.980 0.971 0.899 0.885 0.916 0.904 0.907 0.931 
   1   (0.115) 0.020 0.029 0.101 0.115 0.084 0.096 0.093 0.069 

Locus 1998 : 
2 alleles
10.1% missing data
   1   (0.693) 0.661 0.915 0.708 0.692 0.642 0.782 0.800 0.576 
   3   (0.307) 0.339 0.085 0.292 0.308 0.358 0.218 0.200 0.424 

Locus 1999 : 
2 alleles
11.6% missing data
   3   (0.904) 0.981 0.951 0.877 0.904 0.978 0.935 0.926 0.948 
   1   (0.096) 0.019 0.049 0.123 0.096 0.022 0.065 0.074 0.052 

Locus 2000 : 
2 alleles
0.0% missing data
   4   (0.918) 0.989 0.980 0.940 0.918 0.993 0.948 0.945 0.936 
   1   (0.082) 0.011 0.020 0.060 0.082 0.007 0.052 0.055 0.064 

Locus 2001 : 
2 alleles
1.4% missing data
   4   (0.805) 0.172 0.795 0.870 0.805 0.965 0.778 0.875 0.906 
   2   (0.195) 0.828 0.205 0.130 0.195 0.035 0.222 0.125 0.094 

Locus 2002 : 
2 alleles
15.9% missing data
   4   (0.951) 0.950 0.645 0.992 0.951 0.994 0.994 0.994 0.931 
   1   (0.049) 0.050 0.355 0.008 0.049 0.006 0.006 0.006 0.069 

Locus 2003 : 
2 alleles
13.0% missing data
   4   (0.130) 0.027 0.042 0.201 0.130 0.012 0.153 0.100 0.046 
   2   (0.870) 0.973 0.958 0.799 0.870 0.988 0.847 0.900 0.954 

Locus 2004 : 
2 alleles
7.2% missing data
   2   (0.840) 0.957 0.600 0.714 0.840 0.974 0.911 0.902 0.903 
   4   (0.160) 0.043 0.400 0.286 0.160 0.026 0.089 0.098 0.097 

Locus 2005 : 
2 alleles
10.9% missing data
   4   (0.898) 0.977 0.977 0.935 0.898 0.857 0.939 0.948 0.894 
   2   (0.102) 0.023 0.023 0.065 0.102 0.143 0.061 0.052 0.106 

Locus 2006 : 
2 alleles
2.2% missing data
   4   (0.625) 0.161 0.874 0.634 0.625 0.512 0.647 0.738 0.616 
   1   (0.375) 0.839 0.126 0.366 0.375 0.488 0.353 0.262 0.384 

Locus 2007 : 
2 alleles
2.2% missing data
   1   (0.841) 0.938 0.720 0.832 0.840 0.984 0.891 0.787 0.914 
   4   (0.159) 0.062 0.280 0.168 0.160 0.016 0.109 0.213 0.086 

Locus 2008 : 
2 alleles
10.1% missing data
   1   (0.885) 0.972 0.974 0.840 0.885 0.849 0.934 0.714 0.922 
   2   (0.115) 0.028 0.026 0.160 0.115 0.151 0.066 0.286 0.078 

Locus 2009 : 
2 alleles
18.1% missing data
   2   (0.897) 0.964 0.786 0.954 0.898 0.827 0.940 0.924 0.914 
   1   (0.103) 0.036 0.214 0.046 0.102 0.173 0.060 0.076 0.086 

Locus 2010 : 
2 alleles
2.9% missing data
   2   (0.197) 0.032 0.395 0.211 0.197 0.048 0.209 0.141 0.123 
   4   (0.803) 0.968 0.605 0.789 0.803 0.952 0.791 0.859 0.877 

Locus 2011 : 
2 alleles
13.8% missing data
   2   (0.834) 0.753 0.719 0.832 0.835 0.853 0.857 0.890 0.888 
   4   (0.166) 0.247 0.281 0.168 0.165 0.147 0.143 0.110 0.112 

Locus 2012 : 
2 alleles
11.6% missing data
   1   (0.911) 0.987 0.984 0.936 0.910 0.945 0.897 0.933 0.973 
   3   (0.089) 0.013 0.016 0.064 0.090 0.055 0.103 0.067 0.027 

Locus 2013 : 
2 alleles
14.5% missing data
   2   (0.437) 0.319 0.244 0.572 0.436 0.573 0.565 0.509 0.255 
   3   (0.563) 0.681 0.756 0.428 0.564 0.427 0.435 0.491 0.745 

Locus 2014 : 
2 alleles
10.9% missing data
   1   (0.892) 0.909 0.969 0.809 0.893 0.944 0.935 0.871 0.934 
   4   (0.108) 0.091 0.031 0.191 0.107 0.056 0.065 0.129 0.066 

Locus 2015 : 
2 alleles
5.1% missing data
   2   (0.704) 0.820 0.541 0.706 0.705 0.084 0.692 0.632 0.805 
   1   (0.296) 0.180 0.459 0.294 0.295 0.916 0.308 0.368 0.195 

Locus 2016 : 
2 alleles
2.9% missing data
   4   (0.906) 0.978 0.958 0.939 0.906 0.653 0.952 0.964 0.919 
   2   (0.094) 0.022 0.042 0.061 0.094 0.347 0.048 0.036 0.081 

Locus 2017 : 
2 alleles
2.2% missing data
   2   (0.903) 0.987 0.755 0.907 0.903 0.985 0.943 0.947 0.957 
   1   (0.097) 0.013 0.245 0.093 0.097 0.015 0.057 0.053 0.043 

Locus 2018 : 
2 alleles
3.6% missing data
   4   (0.805) 0.958 0.291 0.876 0.805 0.803 0.933 0.870 0.632 
   2   (0.195) 0.042 0.709 0.124 0.195 0.197 0.067 0.130 0.368 

Locus 2019 : 
2 alleles
4.3% missing data
   1   (0.852) 0.374 0.781 0.899 0.852 0.954 0.852 0.923 0.931 
   3   (0.148) 0.626 0.219 0.101 0.148 0.046 0.148 0.077 0.069 

Locus 2020 : 
2 alleles
5.1% missing data
   2   (0.882) 0.987 0.842 0.865 0.882 0.991 0.854 0.860 0.969 
   3   (0.118) 0.013 0.158 0.135 0.118 0.009 0.146 0.140 0.031 

Locus 2021 : 
2 alleles
13.0% missing data
   1   (0.834) 0.878 0.953 0.824 0.834 0.905 0.777 0.904 0.919 
   3   (0.166) 0.122 0.047 0.176 0.166 0.095 0.223 0.096 0.081 

Locus 2022 : 
2 alleles
2.2% missing data
   4   (0.916) 0.985 0.983 0.872 0.916 0.989 0.942 0.855 0.966 
   2   (0.084) 0.015 0.017 0.128 0.084 0.011 0.058 0.145 0.034 

Locus 2023 : 
2 alleles
15.9% missing data
   4   (0.719) 0.764 0.933 0.695 0.719 0.813 0.747 0.855 0.711 
   2   (0.281) 0.236 0.067 0.305 0.281 0.187 0.253 0.145 0.289 

Locus 2024 : 
2 alleles
5.1% missing data
   4   (0.922) 0.992 0.989 0.920 0.922 0.993 0.870 0.940 0.982 
   1   (0.078) 0.008 0.011 0.080 0.078 0.007 0.130 0.060 0.018 

Locus 2025 : 
2 alleles
4.3% missing data
   1   (0.090) 0.045 0.036 0.076 0.090 0.052 0.064 0.037 0.054 
   2   (0.910) 0.955 0.964 0.924 0.910 0.948 0.936 0.963 0.946 

Locus 2026 : 
2 alleles
6.5% missing data
   2   (0.839) 0.922 0.957 0.871 0.839 0.981 0.849 0.857 0.865 
   4   (0.161) 0.078 0.043 0.129 0.161 0.019 0.151 0.143 0.135 

Locus 2027 : 
2 alleles
15.9% missing data
   4   (0.914) 0.980 0.580 0.925 0.915 0.944 0.962 0.863 0.963 
   2   (0.086) 0.020 0.420 0.075 0.085 0.056 0.038 0.137 0.037 

Locus 2028 : 
2 alleles
0.7% missing data
   2   (0.921) 0.980 0.969 0.959 0.921 0.969 0.972 0.975 0.891 
   4   (0.079) 0.020 0.031 0.041 0.079 0.031 0.028 0.025 0.109 

Locus 2029 : 
2 alleles
14.5% missing data
   4   (0.943) 0.995 0.994 0.951 0.943 0.983 0.880 0.945 0.991 
   2   (0.057) 0.005 0.006 0.049 0.057 0.017 0.120 0.055 0.009 

Locus 2030 : 
2 alleles
13.0% missing data
   3   (0.514) 0.579 0.212 0.515 0.514 0.527 0.579 0.742 0.453 
   1   (0.486) 0.421 0.788 0.485 0.486 0.473 0.421 0.258 0.547 

Locus 2031 : 
2 alleles
11.6% missing data
   2   (0.733) 0.685 0.638 0.720 0.732 0.824 0.740 0.775 0.834 
   4   (0.267) 0.315 0.362 0.280 0.268 0.176 0.260 0.225 0.166 

Locus 2032 : 
2 alleles
2.9% missing data
   2   (0.922) 0.972 0.986 0.902 0.922 0.836 0.937 0.800 0.976 
   4   (0.078) 0.028 0.014 0.098 0.078 0.164 0.063 0.200 0.024 

Locus 2033 : 
2 alleles
4.3% missing data
   2   (0.475) 0.125 0.172 0.531 0.474 0.416 0.627 0.496 0.404 
   4   (0.525) 0.875 0.828 0.469 0.526 0.584 0.373 0.504 0.596 

Locus 2034 : 
2 alleles
1.4% missing data
   2   (0.925) 0.961 0.989 0.908 0.926 0.997 0.895 0.921 0.983 
   1   (0.075) 0.039 0.011 0.092 0.074 0.003 0.105 0.079 0.017 

Locus 2035 : 
2 alleles
13.0% missing data
   3   (0.903) 0.880 0.967 0.947 0.903 0.974 0.974 0.895 0.802 
   1   (0.097) 0.120 0.033 0.053 0.097 0.026 0.026 0.105 0.198 

Locus 2036 : 
2 alleles
5.8% missing data
   2   (0.906) 0.915 0.971 0.924 0.906 0.992 0.924 0.960 0.946 
   4   (0.094) 0.085 0.029 0.076 0.094 0.008 0.076 0.040 0.054 

Locus 2037 : 
2 alleles
11.6% missing data
   2   (0.881) 0.981 0.969 0.852 0.881 0.819 0.888 0.914 0.944 
   4   (0.119) 0.019 0.031 0.148 0.119 0.181 0.112 0.086 0.056 

Locus 2038 : 
2 alleles
2.9% missing data
   2   (0.921) 0.953 0.529 0.966 0.921 0.967 0.941 0.887 0.969 
   4   (0.079) 0.047 0.471 0.034 0.079 0.033 0.059 0.113 0.031 

Locus 2039 : 
2 alleles
2.9% missing data
   2   (0.723) 0.659 0.906 0.757 0.723 0.937 0.747 0.826 0.680 
   4   (0.277) 0.341 0.094 0.243 0.277 0.063 0.253 0.174 0.320 

Locus 2040 : 
2 alleles
3.6% missing data
   4   (0.942) 0.996 0.994 0.917 0.942 0.997 0.894 0.964 0.992 
   2   (0.058) 0.004 0.006 0.083 0.058 0.003 0.106 0.036 0.008 

Locus 2041 : 
2 alleles
2.2% missing data
   3   (0.794) 0.941 0.937 0.745 0.795 0.971 0.809 0.724 0.790 
   1   (0.206) 0.059 0.063 0.255 0.205 0.029 0.191 0.276 0.210 

Locus 2042 : 
2 alleles
5.8% missing data
   1   (0.914) 0.969 0.983 0.901 0.913 0.975 0.964 0.949 0.951 
   4   (0.086) 0.031 0.017 0.099 0.087 0.025 0.036 0.051 0.049 

Locus 2043 : 
2 alleles
14.5% missing data
   1   (0.682) 0.162 0.542 0.823 0.682 0.633 0.830 0.896 0.477 
   3   (0.318) 0.838 0.458 0.177 0.318 0.367 0.170 0.104 0.523 

Locus 2044 : 
2 alleles
4.3% missing data
   4   (0.893) 0.984 0.976 0.861 0.893 0.914 0.874 0.938 0.962 
   2   (0.107) 0.016 0.024 0.139 0.107 0.086 0.126 0.062 0.038 

Locus 2045 : 
2 alleles
5.8% missing data
   4   (0.492) 0.154 0.218 0.429 0.493 0.915 0.585 0.486 0.442 
   3   (0.508) 0.846 0.782 0.571 0.507 0.085 0.415 0.514 0.558 

Locus 2046 : 
2 alleles
5.1% missing data
   1   (0.913) 0.976 0.972 0.922 0.913 0.983 0.960 0.971 0.924 
   3   (0.087) 0.024 0.028 0.078 0.087 0.017 0.040 0.029 0.076 

Locus 2047 : 
2 alleles
2.9% missing data
   1   (0.887) 0.254 0.186 0.982 0.888 0.879 0.987 0.986 0.581 
   4   (0.113) 0.746 0.814 0.018 0.112 0.121 0.013 0.014 0.419 

Locus 2048 : 
2 alleles
2.9% missing data
   3   (0.904) 0.979 0.979 0.947 0.903 0.799 0.959 0.896 0.894 
   1   (0.096) 0.021 0.021 0.053 0.097 0.201 0.041 0.104 0.106 

Locus 2049 : 
2 alleles
12.3% missing data
   1   (0.894) 0.906 0.966 0.934 0.894 0.942 0.936 0.932 0.901 
   3   (0.106) 0.094 0.034 0.066 0.106 0.058 0.064 0.068 0.099 

Locus 2050 : 
2 alleles
12.3% missing data
   3   (0.781) 0.208 0.701 0.871 0.781 0.772 0.880 0.908 0.724 
   2   (0.219) 0.792 0.299 0.129 0.219 0.228 0.120 0.092 0.276 

Locus 2051 : 
2 alleles
8.0% missing data
   2   (0.920) 0.964 0.981 0.771 0.920 0.994 0.971 0.816 0.965 
   4   (0.080) 0.036 0.019 0.229 0.080 0.006 0.029 0.184 0.035 

Locus 2052 : 
2 alleles
5.1% missing data
   1   (0.734) 0.932 0.927 0.679 0.734 0.953 0.731 0.838 0.750 
   3   (0.266) 0.068 0.073 0.321 0.266 0.047 0.269 0.162 0.250 

Locus 2053 : 
2 alleles
15.2% missing data
   3   (0.829) 0.745 0.567 0.862 0.829 0.875 0.899 0.793 0.864 
   1   (0.171) 0.255 0.433 0.138 0.171 0.125 0.101 0.207 0.136 

Locus 2054 : 
2 alleles
5.8% missing data
   3   (0.789) 0.870 0.769 0.844 0.790 0.923 0.790 0.752 0.828 
   1   (0.211) 0.130 0.231 0.156 0.210 0.077 0.210 0.248 0.172 

Locus 2055 : 
2 alleles
5.1% missing data
   4   (0.883) 0.894 0.966 0.945 0.883 0.988 0.894 0.946 0.894 
   1   (0.117) 0.106 0.034 0.055 0.117 0.012 0.106 0.054 0.106 

Locus 2056 : 
2 alleles
14.5% missing data
   4   (0.925) 0.987 0.896 0.967 0.925 0.981 0.978 0.877 0.862 
   2   (0.075) 0.013 0.104 0.033 0.075 0.019 0.022 0.123 0.138 

Locus 2057 : 
2 alleles
13.8% missing data
   2   (0.915) 0.955 0.956 0.969 0.915 0.893 0.966 0.963 0.848 
   4   (0.085) 0.045 0.044 0.031 0.085 0.107 0.034 0.037 0.152 

Locus 2058 : 
2 alleles
5.8% missing data
   4   (0.142) 0.081 0.035 0.144 0.142 0.012 0.140 0.240 0.080 
   2   (0.858) 0.919 0.965 0.856 0.858 0.988 0.860 0.760 0.920 

Locus 2059 : 
2 alleles
5.1% missing data
   2   (0.886) 0.981 0.960 0.925 0.886 0.955 0.933 0.785 0.891 
   4   (0.114) 0.019 0.040 0.075 0.114 0.045 0.067 0.215 0.109 

Locus 2060 : 
2 alleles
12.3% missing data
   1   (0.894) 0.973 0.972 0.888 0.894 0.954 0.890 0.930 0.953 
   4   (0.106) 0.027 0.028 0.112 0.106 0.046 0.110 0.070 0.047 

Locus 2061 : 
2 alleles
6.5% missing data
   1   (0.817) 0.803 0.954 0.790 0.817 0.876 0.773 0.868 0.887 
   3   (0.183) 0.197 0.046 0.210 0.183 0.124 0.227 0.132 0.113 

Locus 2062 : 
2 alleles
11.6% missing data
   2   (0.897) 0.923 0.960 0.960 0.897 0.937 0.917 0.933 0.886 
   4   (0.103) 0.077 0.040 0.040 0.103 0.063 0.083 0.067 0.114 

Locus 2063 : 
2 alleles
14.5% missing data
   3   (0.885) 0.929 0.895 0.910 0.885 0.891 0.918 0.956 0.917 
   4   (0.115) 0.071 0.105 0.090 0.115 0.109 0.082 0.044 0.083 

Locus 2064 : 
2 alleles
13.0% missing data
   4   (0.908) 0.985 0.980 0.924 0.909 0.917 0.925 0.959 0.939 
   2   (0.092) 0.015 0.020 0.076 0.091 0.083 0.075 0.041 0.061 

Locus 2065 : 
2 alleles
12.3% missing data
   4   (0.124) 0.016 0.020 0.127 0.124 0.010 0.279 0.089 0.032 
   2   (0.876) 0.984 0.980 0.873 0.876 0.990 0.721 0.911 0.968 

Locus 2066 : 
2 alleles
4.3% missing data
   4   (0.900) 0.946 0.978 0.921 0.900 0.971 0.940 0.944 0.897 
   2   (0.100) 0.054 0.022 0.079 0.100 0.029 0.060 0.056 0.103 

Locus 2067 : 
2 alleles
8.0% missing data
   3   (0.924) 0.825 0.970 0.968 0.924 0.924 0.969 0.925 0.912 
   1   (0.076) 0.175 0.030 0.032 0.076 0.076 0.031 0.075 0.088 

Locus 2068 : 
2 alleles
12.3% missing data
   1   (0.914) 0.983 0.933 0.926 0.914 0.923 0.949 0.916 0.940 
   3   (0.086) 0.017 0.067 0.074 0.086 0.077 0.051 0.084 0.060 

Locus 2069 : 
2 alleles
8.0% missing data
   4   (0.864) 0.955 0.967 0.881 0.864 0.966 0.923 0.822 0.856 
   2   (0.136) 0.045 0.033 0.119 0.136 0.034 0.077 0.178 0.144 

Locus 2070 : 
2 alleles
0.0% missing data
   3   (0.916) 0.955 0.984 0.943 0.916 0.994 0.929 0.965 0.945 
   4   (0.084) 0.045 0.016 0.057 0.084 0.006 0.071 0.035 0.055 

Locus 2071 : 
2 alleles
9.4% missing data
   1   (0.144) 0.025 0.037 0.114 0.145 0.183 0.111 0.080 0.138 
   3   (0.856) 0.975 0.963 0.886 0.855 0.817 0.889 0.920 0.862 

Locus 2072 : 
2 alleles
3.6% missing data
   2   (0.849) 0.824 0.584 0.909 0.849 0.988 0.942 0.954 0.751 
   4   (0.151) 0.176 0.416 0.091 0.151 0.012 0.058 0.046 0.249 

Locus 2073 : 
2 alleles
10.9% missing data
   2   (0.868) 0.646 0.892 0.876 0.867 0.963 0.918 0.890 0.905 
   4   (0.132) 0.354 0.108 0.124 0.133 0.037 0.082 0.110 0.095 

Locus 2074 : 
2 alleles
6.5% missing data
   4   (0.880) 0.947 0.963 0.953 0.880 0.984 0.941 0.964 0.756 
   2   (0.120) 0.053 0.037 0.047 0.120 0.016 0.059 0.036 0.244 

Locus 2075 : 
2 alleles
2.9% missing data
   4   (0.873) 0.853 0.782 0.935 0.874 0.871 0.921 0.870 0.893 
   1   (0.127) 0.147 0.218 0.065 0.126 0.129 0.079 0.130 0.107 

Locus 2076 : 
2 alleles
13.0% missing data
   4   (0.783) 0.809 0.664 0.813 0.783 0.084 0.785 0.915 0.866 
   2   (0.217) 0.191 0.336 0.187 0.217 0.916 0.215 0.085 0.134 

Locus 2077 : 
2 alleles
2.2% missing data
   1   (0.857) 0.975 0.965 0.824 0.856 0.970 0.799 0.835 0.943 
   3   (0.143) 0.025 0.035 0.176 0.144 0.030 0.201 0.165 0.057 

Locus 2078 : 
2 alleles
11.6% missing data
   1   (0.604) 0.571 0.518 0.669 0.604 0.937 0.680 0.721 0.477 
   3   (0.396) 0.429 0.482 0.331 0.396 0.063 0.320 0.279 0.523 

Locus 2079 : 
2 alleles
1.4% missing data
   3   (0.913) 0.989 0.870 0.939 0.913 0.996 0.897 0.927 0.981 
   1   (0.087) 0.011 0.130 0.061 0.087 0.004 0.103 0.073 0.019 

Locus 2080 : 
2 alleles
17.4% missing data
   3   (0.689) 0.531 0.535 0.758 0.688 0.553 0.759 0.808 0.671 
   1   (0.311) 0.469 0.465 0.242 0.312 0.447 0.241 0.192 0.329 

Locus 2081 : 
2 alleles
12.3% missing data
   3   (0.884) 0.945 0.965 0.846 0.884 0.985 0.900 0.931 0.937 
   1   (0.116) 0.055 0.035 0.154 0.116 0.015 0.100 0.069 0.063 

Locus 2082 : 
2 alleles
5.8% missing data
   1   (0.339) 0.068 0.171 0.259 0.339 0.620 0.340 0.335 0.368 
   3   (0.661) 0.932 0.829 0.741 0.661 0.380 0.660 0.665 0.632 

Locus 2083 : 
2 alleles
4.3% missing data
   3   (0.808) 0.967 0.921 0.853 0.808 0.541 0.851 0.859 0.803 
   2   (0.192) 0.033 0.079 0.147 0.192 0.459 0.149 0.141 0.197 

Locus 2084 : 
2 alleles
5.8% missing data
   2   (0.627) 0.624 0.876 0.637 0.627 0.935 0.606 0.508 0.642 
   4   (0.373) 0.376 0.124 0.363 0.373 0.065 0.394 0.492 0.358 

Locus 2085 : 
2 alleles
5.8% missing data
   1   (0.511) 0.411 0.212 0.473 0.511 0.961 0.587 0.524 0.497 
   3   (0.489) 0.589 0.788 0.527 0.489 0.039 0.413 0.476 0.503 

Locus 2086 : 
2 alleles
5.8% missing data
   4   (0.882) 0.913 0.736 0.945 0.882 0.956 0.897 0.937 0.938 
   2   (0.118) 0.087 0.264 0.055 0.118 0.044 0.103 0.063 0.062 

Locus 2087 : 
2 alleles
12.3% missing data
   4   (0.660) 0.362 0.117 0.902 0.660 0.368 0.929 0.909 0.176 
   1   (0.340) 0.638 0.883 0.098 0.340 0.632 0.071 0.091 0.824 

Locus 2088 : 
2 alleles
4.3% missing data
   3   (0.686) 0.936 0.500 0.768 0.687 0.079 0.750 0.756 0.640 
   2   (0.314) 0.064 0.500 0.232 0.313 0.921 0.250 0.244 0.360 

Locus 2089 : 
2 alleles
5.8% missing data
   3   (0.909) 0.888 0.952 0.904 0.909 0.981 0.948 0.958 0.930 
   1   (0.091) 0.112 0.048 0.096 0.091 0.019 0.052 0.042 0.070 

Locus 2090 : 
2 alleles
11.6% missing data
   4   (0.916) 0.985 0.982 0.882 0.916 0.974 0.935 0.892 0.969 
   3   (0.084) 0.015 0.018 0.118 0.084 0.026 0.065 0.108 0.031 

Locus 2091 : 
2 alleles
11.6% missing data
   2   (0.844) 0.973 0.943 0.899 0.844 0.938 0.865 0.867 0.806 
   4   (0.156) 0.027 0.057 0.101 0.156 0.062 0.135 0.133 0.194 

Locus 2092 : 
2 alleles
1.4% missing data
   3   (0.831) 0.968 0.961 0.767 0.831 0.980 0.865 0.667 0.859 
   1   (0.169) 0.032 0.039 0.233 0.169 0.020 0.135 0.333 0.141 

Locus 2093 : 
2 alleles
1.4% missing data
   2   (0.819) 0.943 0.920 0.836 0.820 0.656 0.832 0.799 0.848 
   4   (0.181) 0.057 0.080 0.164 0.180 0.344 0.168 0.201 0.152 

Locus 2094 : 
2 alleles
5.1% missing data
   1   (0.911) 0.969 0.726 0.970 0.911 0.975 0.958 0.980 0.931 
   3   (0.089) 0.031 0.274 0.030 0.089 0.025 0.042 0.020 0.069 

Locus 2095 : 
2 alleles
2.9% missing data
   3   (0.888) 0.976 0.954 0.883 0.888 0.952 0.941 0.937 0.883 
   1   (0.112) 0.024 0.046 0.117 0.112 0.048 0.059 0.063 0.117 

Locus 2096 : 
2 alleles
8.7% missing data
   1   (0.307) 0.083 0.075 0.323 0.307 0.049 0.314 0.305 0.302 
   3   (0.693) 0.917 0.925 0.677 0.693 0.951 0.686 0.695 0.698 

Locus 2097 : 
2 alleles
12.3% missing data
   2   (0.791) 0.956 0.923 0.854 0.791 0.090 0.857 0.877 0.753 
   4   (0.209) 0.044 0.077 0.146 0.209 0.910 0.143 0.123 0.247 

Locus 2098 : 
2 alleles
11.6% missing data
   2   (0.895) 0.944 0.966 0.946 0.895 0.892 0.942 0.972 0.872 
   4   (0.105) 0.056 0.034 0.054 0.105 0.108 0.058 0.028 0.128 

Locus 2099 : 
2 alleles
6.5% missing data
   2   (0.914) 0.973 0.792 0.919 0.914 0.996 0.904 0.969 0.985 
   4   (0.086) 0.027 0.208 0.081 0.086 0.004 0.096 0.031 0.015 

Locus 2100 : 
2 alleles
17.4% missing data
   2   (0.904) 0.976 0.932 0.935 0.903 0.982 0.951 0.960 0.908 
   1   (0.096) 0.024 0.068 0.065 0.097 0.018 0.049 0.040 0.092 

Locus 2101 : 
2 alleles
1.4% missing data
   3   (0.865) 0.974 0.953 0.828 0.865 0.981 0.884 0.914 0.906 
   1   (0.135) 0.026 0.047 0.172 0.135 0.019 0.116 0.086 0.094 

Locus 2102 : 
2 alleles
3.6% missing data
   4   (0.656) 0.908 0.445 0.706 0.657 0.526 0.693 0.766 0.619 
   2   (0.344) 0.092 0.555 0.294 0.343 0.474 0.307 0.234 0.381 

Locus 2103 : 
2 alleles
2.9% missing data
   4   (0.888) 0.968 0.663 0.891 0.888 0.978 0.913 0.909 0.955 
   2   (0.112) 0.032 0.337 0.109 0.112 0.022 0.087 0.091 0.045 

Locus 2104 : 
2 alleles
2.9% missing data
   3   (0.899) 0.746 0.972 0.963 0.899 0.109 0.968 0.971 0.857 
   1   (0.101) 0.254 0.028 0.037 0.101 0.891 0.032 0.029 0.143 

Locus 2105 : 
2 alleles
4.3% missing data
   4   (0.883) 0.956 0.960 0.943 0.884 0.977 0.933 0.936 0.817 
   1   (0.117) 0.044 0.040 0.057 0.116 0.023 0.067 0.064 0.183 

Locus 2106 : 
2 alleles
6.5% missing data
   1   (0.927) 0.979 0.962 0.971 0.928 0.917 0.974 0.957 0.889 
   3   (0.073) 0.021 0.038 0.029 0.072 0.083 0.026 0.043 0.111 

Locus 2107 : 
2 alleles
11.6% missing data
   3   (0.072) 0.022 0.008 0.093 0.073 0.004 0.072 0.027 0.014 
   4   (0.928) 0.978 0.992 0.907 0.927 0.996 0.928 0.973 0.986 

Locus 2108 : 
2 alleles
4.3% missing data
   1   (0.575) 0.642 0.541 0.624 0.575 0.582 0.545 0.712 0.609 
   3   (0.425) 0.358 0.459 0.376 0.425 0.418 0.455 0.288 0.391 

Locus 2109 : 
2 alleles
7.2% missing data
   4   (0.775) 0.791 0.909 0.838 0.775 0.916 0.909 0.864 0.456 
   1   (0.225) 0.209 0.091 0.162 0.225 0.084 0.091 0.136 0.544 

Locus 2110 : 
2 alleles
0.7% missing data
   1   (0.902) 0.989 0.982 0.912 0.902 0.979 0.800 0.966 0.975 
   3   (0.098) 0.011 0.018 0.088 0.098 0.021 0.200 0.034 0.025 

Locus 2111 : 
2 alleles
4.3% missing data
   2   (0.611) 0.889 0.864 0.584 0.611 0.786 0.473 0.613 0.707 
   4   (0.389) 0.111 0.136 0.416 0.389 0.214 0.527 0.387 0.293 

Locus 2112 : 
2 alleles
11.6% missing data
   1   (0.939) 0.984 0.994 0.924 0.939 0.997 0.897 0.953 0.990 
   3   (0.061) 0.016 0.006 0.076 0.061 0.003 0.103 0.047 0.010 

Locus 2113 : 
2 alleles
4.3% missing data
   2   (0.462) 0.531 0.278 0.475 0.462 0.536 0.389 0.578 0.514 
   4   (0.538) 0.469 0.722 0.525 0.538 0.464 0.611 0.422 0.486 

Locus 2114 : 
2 alleles
5.1% missing data
   1   (0.234) 0.165 0.054 0.301 0.235 0.071 0.309 0.338 0.126 
   2   (0.766) 0.835 0.946 0.699 0.765 0.929 0.691 0.662 0.874 

Locus 2115 : 
2 alleles
5.1% missing data
   3   (0.933) 0.986 0.972 0.970 0.933 0.966 0.985 0.979 0.876 
   1   (0.067) 0.014 0.028 0.030 0.067 0.034 0.015 0.021 0.124 

Locus 2116 : 
2 alleles
3.6% missing data
   4   (0.778) 0.951 0.536 0.823 0.778 0.876 0.825 0.803 0.773 
   3   (0.222) 0.049 0.464 0.177 0.222 0.124 0.175 0.197 0.227 

Locus 2117 : 
2 alleles
13.0% missing data
   3   (0.919) 0.976 0.988 0.905 0.919 0.965 0.881 0.950 0.980 
   1   (0.081) 0.024 0.012 0.095 0.081 0.035 0.119 0.050 0.020 

Locus 2118 : 
2 alleles
15.9% missing data
   3   (0.935) 0.694 0.962 0.980 0.935 0.985 0.981 0.985 0.907 
   1   (0.065) 0.306 0.038 0.020 0.065 0.015 0.019 0.015 0.093 

Locus 2119 : 
2 alleles
2.9% missing data
   1   (0.163) 0.034 0.043 0.177 0.163 0.016 0.224 0.081 0.081 
   3   (0.837) 0.966 0.957 0.823 0.837 0.984 0.776 0.919 0.919 

Locus 2120 : 
2 alleles
13.0% missing data
   4   (0.450) 0.512 0.137 0.367 0.450 0.511 0.333 0.608 0.670 
   2   (0.550) 0.488 0.863 0.633 0.550 0.489 0.667 0.392 0.330 

Locus 2121 : 
2 alleles
12.3% missing data
   3   (0.874) 0.948 0.850 0.899 0.874 0.617 0.906 0.943 0.920 
   1   (0.126) 0.052 0.150 0.101 0.126 0.383 0.094 0.057 0.080 

Locus 2122 : 
2 alleles
18.1% missing data
   2   (0.075) 0.037 0.014 0.064 0.075 0.006 0.091 0.110 0.021 
   4   (0.925) 0.963 0.986 0.936 0.925 0.994 0.909 0.890 0.979 

Locus 2123 : 
2 alleles
6.5% missing data
   1   (0.499) 0.112 0.437 0.604 0.499 0.657 0.668 0.672 0.300 
   4   (0.501) 0.888 0.563 0.396 0.501 0.343 0.332 0.328 0.700 

Locus 2124 : 
2 alleles
4.3% missing data
   4   (0.944) 0.996 0.995 0.937 0.944 0.998 0.871 0.967 0.993 
   2   (0.056) 0.004 0.005 0.063 0.056 0.002 0.129 0.033 0.007 

Locus 2125 : 
2 alleles
11.6% missing data
   4   (0.841) 0.924 0.968 0.871 0.840 0.897 0.769 0.879 0.934 
   2   (0.159) 0.076 0.032 0.129 0.160 0.103 0.231 0.121 0.066 

Locus 2126 : 
2 alleles
6.5% missing data
   2   (0.694) 0.686 0.910 0.725 0.695 0.957 0.662 0.761 0.675 
   4   (0.306) 0.314 0.090 0.275 0.305 0.043 0.338 0.239 0.325 

Locus 2127 : 
2 alleles
2.9% missing data
   2   (0.890) 0.512 0.967 0.940 0.890 0.977 0.901 0.885 0.915 
   4   (0.110) 0.488 0.033 0.060 0.110 0.023 0.099 0.115 0.085 

Locus 2128 : 
2 alleles
10.9% missing data
   2   (0.942) 0.978 0.591 0.990 0.943 0.887 0.993 0.992 0.893 
   4   (0.058) 0.022 0.409 0.010 0.057 0.113 0.007 0.008 0.107 

Locus 2129 : 
2 alleles
2.2% missing data
   2   (0.834) 0.867 0.958 0.898 0.833 0.948 0.889 0.878 0.765 
   4   (0.166) 0.133 0.042 0.102 0.167 0.052 0.111 0.122 0.235 

Locus 2130 : 
2 alleles
2.9% missing data
   3   (0.745) 0.802 0.232 0.822 0.745 0.970 0.777 0.828 0.754 
   1   (0.255) 0.198 0.768 0.178 0.255 0.030 0.223 0.172 0.246 

Locus 2131 : 
2 alleles
12.3% missing data
   4   (0.897) 0.928 0.977 0.919 0.897 0.856 0.896 0.903 0.945 
   3   (0.103) 0.072 0.023 0.081 0.103 0.144 0.104 0.097 0.055 

Locus 2132 : 
2 alleles
2.9% missing data
   2   (0.906) 0.981 0.975 0.946 0.906 0.990 0.951 0.955 0.918 
   3   (0.094) 0.019 0.025 0.054 0.094 0.010 0.049 0.045 0.082 

Locus 2133 : 
2 alleles
5.8% missing data
   1   (0.766) 0.825 0.889 0.793 0.766 0.605 0.743 0.866 0.836 
   3   (0.234) 0.175 0.111 0.207 0.234 0.395 0.257 0.134 0.164 

Locus 2134 : 
2 alleles
13.0% missing data
   4   (0.882) 0.981 0.950 0.936 0.882 0.917 0.902 0.895 0.891 
   2   (0.118) 0.019 0.050 0.064 0.118 0.083 0.098 0.105 0.109 

Locus 2135 : 
2 alleles
6.5% missing data
   1   (0.761) 0.949 0.927 0.771 0.762 0.708 0.757 0.787 0.748 
   3   (0.239) 0.051 0.073 0.229 0.238 0.292 0.243 0.213 0.252 

Locus 2136 : 
2 alleles
2.2% missing data
   3   (0.838) 0.951 0.482 0.801 0.837 0.949 0.917 0.923 0.892 
   1   (0.162) 0.049 0.518 0.199 0.163 0.051 0.083 0.077 0.108 

Locus 2137 : 
2 alleles
10.1% missing data
   3   (0.942) 0.979 0.694 0.991 0.942 0.904 0.993 0.993 0.881 
   4   (0.058) 0.021 0.306 0.009 0.058 0.096 0.007 0.007 0.119 

Locus 2138 : 
2 alleles
18.1% missing data
   1   (0.137) 0.850 0.032 0.197 0.136 0.255 0.106 0.345 0.060 
   3   (0.863) 0.150 0.968 0.803 0.864 0.745 0.894 0.655 0.940 

Locus 2139 : 
2 alleles
10.1% missing data
   1   (0.885) 0.938 0.969 0.890 0.885 0.917 0.856 0.871 0.943 
   3   (0.115) 0.062 0.031 0.110 0.115 0.083 0.144 0.129 0.057 

Locus 2140 : 
2 alleles
2.2% missing data
   1   (0.102) 0.013 0.340 0.090 0.102 0.032 0.062 0.039 0.051 
   2   (0.898) 0.987 0.660 0.910 0.898 0.968 0.938 0.961 0.949 

Locus 2141 : 
2 alleles
13.0% missing data
   1   (0.809) 0.959 0.873 0.775 0.809 0.646 0.850 0.754 0.861 
   2   (0.191) 0.041 0.127 0.225 0.191 0.354 0.150 0.246 0.139 

Locus 2142 : 
2 alleles
3.6% missing data
   3   (0.907) 0.835 0.945 0.950 0.907 0.991 0.965 0.916 0.853 
   1   (0.093) 0.165 0.055 0.050 0.093 0.009 0.035 0.084 0.147 

Locus 2143 : 
2 alleles
13.0% missing data
   1   (0.541) 0.457 0.501 0.516 0.542 0.897 0.638 0.529 0.435 
   3   (0.459) 0.543 0.499 0.484 0.458 0.103 0.362 0.471 0.565 

Locus 2144 : 
2 alleles
6.5% missing data
   2   (0.892) 0.960 0.905 0.935 0.892 0.962 0.917 0.971 0.909 
   4   (0.108) 0.040 0.095 0.065 0.108 0.038 0.083 0.029 0.091 

Locus 2145 : 
2 alleles
2.9% missing data
   2   (0.939) 0.996 0.995 0.950 0.940 0.991 0.844 0.910 0.992 
   4   (0.061) 0.004 0.005 0.050 0.060 0.009 0.156 0.090 0.008 

Locus 2146 : 
2 alleles
10.1% missing data
   2   (0.805) 0.976 0.963 0.681 0.805 0.854 0.618 0.912 0.943 
   1   (0.195) 0.024 0.037 0.319 0.195 0.146 0.382 0.088 0.057 

Locus 2147 : 
2 alleles
3.6% missing data
   3   (0.646) 0.927 0.833 0.590 0.646 0.958 0.584 0.641 0.708 
   4   (0.354) 0.073 0.167 0.410 0.354 0.042 0.416 0.359 0.292 

Locus 2148 : 
2 alleles
13.0% missing data
   1   (0.898) 0.977 0.970 0.898 0.898 0.985 0.942 0.932 0.917 
   3   (0.102) 0.023 0.030 0.102 0.102 0.015 0.058 0.068 0.083 

Locus 2149 : 
2 alleles
13.8% missing data
   3   (0.641) 0.930 0.513 0.499 0.641 0.785 0.571 0.397 0.816 
   2   (0.359) 0.070 0.487 0.501 0.359 0.215 0.429 0.603 0.184 

Locus 2150 : 
2 alleles
2.2% missing data
   3   (0.926) 0.993 0.993 0.940 0.926 0.987 0.883 0.897 0.983 
   4   (0.074) 0.007 0.007 0.060 0.074 0.013 0.117 0.103 0.017 

Locus 2151 : 
2 alleles
13.8% missing data
   3   (0.912) 0.971 0.695 0.966 0.912 0.950 0.943 0.972 0.962 
   4   (0.088) 0.029 0.305 0.034 0.088 0.050 0.057 0.028 0.038 

Locus 2152 : 
2 alleles
12.3% missing data
   1   (0.775) 0.781 0.945 0.835 0.774 0.940 0.727 0.882 0.811 
   3   (0.225) 0.219 0.055 0.165 0.226 0.060 0.273 0.118 0.189 

Locus 2153 : 
2 alleles
11.6% missing data
   2   (0.752) 0.842 0.683 0.687 0.751 0.816 0.816 0.817 0.800 
   4   (0.248) 0.158 0.317 0.313 0.249 0.184 0.184 0.183 0.200 

Locus 2154 : 
2 alleles
4.3% missing data
   3   (0.500) 0.407 0.298 0.547 0.501 0.079 0.483 0.635 0.514 
   2   (0.500) 0.593 0.702 0.453 0.499 0.921 0.517 0.365 0.486 

Locus 2155 : 
2 alleles
16.7% missing data
   2   (0.289) 0.418 0.738 0.329 0.290 0.280 0.163 0.121 0.291 
   4   (0.711) 0.582 0.262 0.671 0.710 0.720 0.837 0.879 0.709 

Locus 2156 : 
2 alleles
13.8% missing data
   4   (0.711) 0.744 0.926 0.646 0.711 0.721 0.747 0.809 0.696 
   3   (0.289) 0.256 0.074 0.354 0.289 0.279 0.253 0.191 0.304 

Locus 2157 : 
2 alleles
1.4% missing data
   3   (0.950) 0.993 0.620 0.992 0.951 0.994 0.994 0.994 0.911 
   1   (0.050) 0.007 0.380 0.008 0.049 0.006 0.006 0.006 0.089 

Locus 2158 : 
2 alleles
10.1% missing data
   2   (0.948) 0.990 0.994 0.961 0.948 0.984 0.890 0.932 0.992 
   4   (0.052) 0.010 0.006 0.039 0.052 0.016 0.110 0.068 0.008 

Locus 2159 : 
2 alleles
13.0% missing data
   1   (0.829) 0.964 0.842 0.815 0.829 0.929 0.851 0.848 0.879 
   3   (0.171) 0.036 0.158 0.185 0.171 0.071 0.149 0.152 0.121 

Locus 2160 : 
2 alleles
2.9% missing data
   3   (0.897) 0.972 0.982 0.906 0.896 0.993 0.914 0.967 0.962 
   1   (0.103) 0.028 0.018 0.094 0.104 0.007 0.086 0.033 0.038 

Locus 2161 : 
2 alleles
7.2% missing data
   4   (0.896) 0.978 0.976 0.891 0.896 0.982 0.936 0.931 0.918 
   2   (0.104) 0.022 0.024 0.109 0.104 0.018 0.064 0.069 0.082 

Locus 2162 : 
2 alleles
5.8% missing data
   2   (0.342) 0.836 0.734 0.307 0.341 0.063 0.291 0.449 0.311 
   4   (0.658) 0.164 0.266 0.693 0.659 0.937 0.709 0.551 0.689 

Locus 2163 : 
2 alleles
2.2% missing data
   2   (0.875) 0.973 0.968 0.851 0.875 0.973 0.909 0.909 0.904 
   4   (0.125) 0.027 0.032 0.149 0.125 0.027 0.091 0.091 0.096 

Locus 2164 : 
2 alleles
8.0% missing data
   2   (0.474) 0.898 0.141 0.436 0.474 0.932 0.494 0.353 0.484 
   4   (0.526) 0.102 0.859 0.564 0.526 0.068 0.506 0.647 0.516 

Locus 2165 : 
2 alleles
5.8% missing data
   2   (0.509) 0.341 0.898 0.510 0.510 0.886 0.355 0.641 0.560 
   3   (0.491) 0.659 0.102 0.490 0.490 0.114 0.645 0.359 0.440 

Locus 2166 : 
2 alleles
10.1% missing data
   4   (0.913) 0.968 0.977 0.947 0.914 0.981 0.956 0.944 0.901 
   2   (0.087) 0.032 0.023 0.053 0.086 0.019 0.044 0.056 0.099 

Locus 2167 : 
2 alleles
5.1% missing data
   3   (0.916) 0.867 0.960 0.966 0.916 0.985 0.941 0.975 0.920 
   1   (0.084) 0.133 0.040 0.034 0.084 0.015 0.059 0.025 0.080 

Locus 2168 : 
2 alleles
12.3% missing data
   4   (0.902) 0.908 0.966 0.860 0.903 0.977 0.932 0.945 0.946 
   2   (0.098) 0.092 0.034 0.140 0.097 0.023 0.068 0.055 0.054 

Locus 2169 : 
2 alleles
17.4% missing data
   1   (0.809) 0.822 0.966 0.828 0.809 0.082 0.680 0.854 0.931 
   4   (0.191) 0.178 0.034 0.172 0.191 0.918 0.320 0.146 0.069 

Locus 2170 : 
2 alleles
8.7% missing data
   2   (0.275) 0.240 0.363 0.220 0.275 0.876 0.221 0.166 0.246 
   3   (0.725) 0.760 0.637 0.780 0.725 0.124 0.779 0.834 0.754 

Locus 2171 : 
2 alleles
13.8% missing data
   1   (0.874) 0.825 0.931 0.883 0.874 0.871 0.914 0.909 0.901 
   3   (0.126) 0.175 0.069 0.117 0.126 0.129 0.086 0.091 0.099 

Locus 2172 : 
2 alleles
13.8% missing data
   1   (0.873) 0.958 0.946 0.922 0.873 0.858 0.885 0.968 0.868 
   3   (0.127) 0.042 0.054 0.078 0.127 0.142 0.115 0.032 0.132 

Locus 2173 : 
2 alleles
5.8% missing data
   1   (0.840) 0.953 0.919 0.823 0.840 0.980 0.883 0.788 0.855 
   3   (0.160) 0.047 0.081 0.177 0.160 0.020 0.117 0.212 0.145 

Locus 2174 : 
2 alleles
13.0% missing data
   4   (0.670) 0.629 0.829 0.595 0.670 0.698 0.762 0.593 0.631 
   2   (0.330) 0.371 0.171 0.405 0.330 0.302 0.238 0.407 0.369 

Locus 2175 : 
2 alleles
7.2% missing data
   3   (0.800) 0.709 0.834 0.856 0.800 0.977 0.869 0.847 0.744 
   1   (0.200) 0.291 0.166 0.144 0.200 0.023 0.131 0.153 0.256 

Locus 2176 : 
2 alleles
11.6% missing data
   3   (0.841) 0.781 0.955 0.894 0.841 0.760 0.834 0.878 0.870 
   1   (0.159) 0.219 0.045 0.106 0.159 0.240 0.166 0.122 0.130 

Locus 2177 : 
2 alleles
13.8% missing data
   4   (0.361) 0.533 0.362 0.497 0.361 0.902 0.374 0.532 0.184 
   2   (0.639) 0.467 0.638 0.503 0.639 0.098 0.626 0.468 0.816 

Locus 2178 : 
2 alleles
4.3% missing data
   1   (0.853) 0.948 0.964 0.905 0.852 0.988 0.865 0.948 0.873 
   3   (0.147) 0.052 0.036 0.095 0.148 0.012 0.135 0.052 0.127 

Locus 2179 : 
2 alleles
13.0% missing data
   3   (0.908) 0.988 0.976 0.945 0.908 0.965 0.889 0.958 0.954 
   1   (0.092) 0.012 0.024 0.055 0.092 0.035 0.111 0.042 0.046 

Locus 2180 : 
2 alleles
2.9% missing data
   1   (0.872) 0.948 0.643 0.951 0.872 0.988 0.935 0.957 0.844 
   4   (0.128) 0.052 0.357 0.049 0.128 0.012 0.065 0.043 0.156 

Locus 2181 : 
2 alleles
14.5% missing data
   2   (0.831) 0.975 0.966 0.855 0.831 0.835 0.665 0.866 0.933 
   4   (0.169) 0.025 0.034 0.145 0.169 0.165 0.335 0.134 0.067 

Locus 2182 : 
2 alleles
15.9% missing data
   2   (0.572) 0.634 0.140 0.644 0.572 0.630 0.640 0.481 0.567 
   4   (0.428) 0.366 0.860 0.356 0.428 0.370 0.360 0.519 0.433 

Locus 2183 : 
2 alleles
13.0% missing data
   4   (0.913) 0.979 0.979 0.912 0.912 0.899 0.956 0.955 0.947 
   2   (0.087) 0.021 0.021 0.088 0.088 0.101 0.044 0.045 0.053 

Locus 2184 : 
2 alleles
12.3% missing data
   3   (0.160) 0.028 0.038 0.103 0.160 0.252 0.170 0.146 0.155 
   1   (0.840) 0.972 0.962 0.897 0.840 0.748 0.830 0.854 0.845 

Locus 2185 : 
2 alleles
2.9% missing data
   4   (0.892) 0.985 0.984 0.819 0.892 0.994 0.840 0.917 0.970 
   3   (0.108) 0.015 0.016 0.181 0.108 0.006 0.160 0.083 0.030 

Locus 2186 : 
2 alleles
12.3% missing data
   3   (0.944) 0.992 0.994 0.897 0.944 0.991 0.919 0.942 0.993 
   1   (0.056) 0.008 0.006 0.103 0.056 0.009 0.081 0.058 0.007 

Locus 2187 : 
2 alleles
0.7% missing data
   1   (0.124) 0.474 0.025 0.130 0.123 0.057 0.172 0.116 0.050 
   3   (0.876) 0.526 0.975 0.870 0.877 0.943 0.828 0.884 0.950 

Locus 2188 : 
2 alleles
13.8% missing data
   3   (0.877) 0.898 0.947 0.894 0.877 0.982 0.856 0.864 0.940 
   1   (0.123) 0.102 0.053 0.106 0.123 0.018 0.144 0.136 0.060 

Locus 2189 : 
2 alleles
11.6% missing data
   1   (0.085) 0.017 0.020 0.098 0.084 0.154 0.039 0.127 0.063 
   3   (0.915) 0.983 0.980 0.902 0.916 0.846 0.961 0.873 0.937 

Locus 2190 : 
2 alleles
5.1% missing data
   3   (0.649) 0.921 0.457 0.719 0.650 0.156 0.767 0.446 0.554 
   4   (0.351) 0.079 0.543 0.281 0.350 0.844 0.233 0.554 0.446 

Locus 2191 : 
2 alleles
5.8% missing data
   1   (0.766) 0.926 0.661 0.803 0.766 0.765 0.761 0.829 0.816 
   3   (0.234) 0.074 0.339 0.197 0.234 0.235 0.239 0.171 0.184 

Locus 2192 : 
2 alleles
12.3% missing data
   3   (0.846) 0.954 0.957 0.818 0.846 0.971 0.880 0.807 0.859 
   1   (0.154) 0.046 0.043 0.182 0.154 0.029 0.120 0.193 0.141 

Locus 2193 : 
2 alleles
13.0% missing data
   3   (0.635) 0.713 0.848 0.474 0.634 0.652 0.676 0.563 0.695 
   1   (0.365) 0.287 0.152 0.526 0.366 0.348 0.324 0.437 0.305 

Locus 2194 : 
2 alleles
5.1% missing data
   2   (0.861) 0.969 0.950 0.891 0.862 0.954 0.852 0.886 0.894 
   4   (0.139) 0.031 0.050 0.109 0.138 0.046 0.148 0.114 0.106 

Locus 2195 : 
2 alleles
16.7% missing data
   4   (0.913) 0.979 0.948 0.933 0.912 0.975 0.945 0.940 0.947 
   1   (0.087) 0.021 0.052 0.067 0.088 0.025 0.055 0.060 0.053 

Locus 2196 : 
2 alleles
10.9% missing data
   4   (0.894) 0.973 0.976 0.948 0.893 0.846 0.944 0.959 0.899 
   2   (0.106) 0.027 0.024 0.052 0.107 0.154 0.056 0.041 0.101 

Locus 2197 : 
2 alleles
15.2% missing data
   2   (0.839) 0.965 0.704 0.874 0.838 0.772 0.924 0.886 0.868 
   4   (0.161) 0.035 0.296 0.126 0.162 0.228 0.076 0.114 0.132 

Locus 2198 : 
2 alleles
3.6% missing data
   4   (0.869) 0.940 0.552 0.924 0.870 0.977 0.928 0.940 0.858 
   2   (0.131) 0.060 0.448 0.076 0.130 0.023 0.072 0.060 0.142 

Locus 2199 : 
2 alleles
3.6% missing data
   2   (0.101) 0.103 0.031 0.066 0.101 0.008 0.067 0.146 0.069 
   4   (0.899) 0.897 0.969 0.934 0.899 0.992 0.933 0.854 0.931 

Locus 2200 : 
2 alleles
16.7% missing data
   4   (0.476) 0.550 0.870 0.525 0.476 0.383 0.389 0.378 0.453 
   2   (0.524) 0.450 0.130 0.475 0.524 0.617 0.611 0.622 0.547 

Locus 2201 : 
2 alleles
1.4% missing data
   4   (0.936) 0.986 0.967 0.964 0.936 0.995 0.981 0.978 0.929 
   2   (0.064) 0.014 0.033 0.036 0.064 0.005 0.019 0.022 0.071 

Locus 2202 : 
2 alleles
2.2% missing data
   2   (0.355) 0.265 0.502 0.321 0.355 0.565 0.308 0.212 0.342 
   4   (0.645) 0.735 0.498 0.679 0.645 0.435 0.692 0.788 0.658 

Locus 2203 : 
2 alleles
10.9% missing data
   1   (0.915) 0.894 0.610 0.977 0.914 0.977 0.981 0.987 0.916 
   3   (0.085) 0.106 0.390 0.023 0.086 0.023 0.019 0.013 0.084 

Locus 2204 : 
2 alleles
11.6% missing data
   2   (0.759) 0.842 0.945 0.677 0.759 0.731 0.684 0.816 0.849 
   3   (0.241) 0.158 0.055 0.323 0.241 0.269 0.316 0.184 0.151 

Locus 2205 : 
2 alleles
6.5% missing data
   1   (0.689) 0.585 0.924 0.567 0.688 0.965 0.716 0.673 0.739 
   3   (0.311) 0.415 0.076 0.433 0.312 0.035 0.284 0.327 0.261 

Locus 2206 : 
2 alleles
16.7% missing data
   3   (0.760) 0.586 0.761 0.819 0.760 0.961 0.887 0.735 0.592 
   2   (0.240) 0.414 0.239 0.181 0.240 0.039 0.113 0.265 0.408 

Locus 2207 : 
2 alleles
12.3% missing data
   3   (0.855) 0.982 0.977 0.841 0.855 0.896 0.681 0.908 0.958 
   4   (0.145) 0.018 0.023 0.159 0.145 0.104 0.319 0.092 0.042 

Locus 2208 : 
2 alleles
0.7% missing data
   3   (0.895) 0.170 0.977 0.937 0.896 0.982 0.928 0.960 0.920 
   1   (0.105) 0.830 0.023 0.063 0.104 0.018 0.072 0.040 0.080 

Locus 2209 : 
2 alleles
4.3% missing data
   1   (0.874) 0.744 0.945 0.945 0.874 0.151 0.955 0.965 0.812 
   3   (0.126) 0.256 0.055 0.055 0.126 0.849 0.045 0.035 0.188 

Locus 2210 : 
2 alleles
13.8% missing data
   3   (0.871) 0.977 0.830 0.879 0.871 0.976 0.906 0.884 0.904 
   1   (0.129) 0.023 0.170 0.121 0.129 0.024 0.094 0.116 0.096 

Locus 2211 : 
2 alleles
10.1% missing data
   3   (0.866) 0.975 0.914 0.893 0.866 0.984 0.868 0.826 0.902 
   1   (0.134) 0.025 0.086 0.107 0.134 0.016 0.132 0.174 0.098 

Locus 2212 : 
2 alleles
13.8% missing data
   2   (0.826) 0.895 0.919 0.851 0.827 0.830 0.852 0.918 0.813 
   4   (0.174) 0.105 0.081 0.149 0.173 0.170 0.148 0.082 0.187 

Locus 2213 : 
2 alleles
7.2% missing data
   2   (0.801) 0.159 0.948 0.778 0.802 0.642 0.780 0.878 0.898 
   4   (0.199) 0.841 0.052 0.222 0.198 0.358 0.220 0.122 0.102 

Locus 2214 : 
2 alleles
13.8% missing data
   3   (0.889) 0.791 0.959 0.933 0.889 0.932 0.930 0.913 0.884 
   2   (0.111) 0.209 0.041 0.067 0.111 0.068 0.070 0.087 0.116 

Locus 2215 : 
2 alleles
12.3% missing data
   4   (0.924) 0.994 0.992 0.913 0.924 0.975 0.824 0.899 0.988 
   2   (0.076) 0.006 0.008 0.087 0.076 0.025 0.176 0.101 0.012 

Locus 2216 : 
2 alleles
4.3% missing data
   2   (0.872) 0.832 0.969 0.856 0.872 0.660 0.903 0.871 0.920 
   4   (0.128) 0.168 0.031 0.144 0.128 0.340 0.097 0.129 0.080 

Locus 2217 : 
2 alleles
3.6% missing data
   4   (0.912) 0.920 0.981 0.921 0.912 0.987 0.897 0.879 0.966 
   2   (0.088) 0.080 0.019 0.079 0.088 0.013 0.103 0.121 0.034 

Locus 2218 : 
2 alleles
11.6% missing data
   2   (0.802) 0.784 0.596 0.840 0.802 0.967 0.882 0.759 0.806 
   1   (0.198) 0.216 0.404 0.160 0.198 0.033 0.118 0.241 0.194 

Locus 2219 : 
2 alleles
12.3% missing data
   2   (0.921) 0.928 0.976 0.868 0.921 0.992 0.950 0.891 0.968 
   4   (0.079) 0.072 0.024 0.132 0.079 0.008 0.050 0.109 0.032 

Locus 2220 : 
2 alleles
13.8% missing data
   3   (0.934) 0.979 0.983 0.973 0.934 0.986 0.981 0.972 0.886 
   1   (0.066) 0.021 0.017 0.027 0.066 0.014 0.019 0.028 0.114 

Locus 2221 : 
2 alleles
2.2% missing data
   1   (0.859) 0.962 0.961 0.898 0.859 0.776 0.916 0.909 0.829 
   3   (0.141) 0.038 0.039 0.102 0.141 0.224 0.084 0.091 0.171 

Locus 2222 : 
2 alleles
3.6% missing data
   1   (0.378) 0.365 0.471 0.340 0.378 0.412 0.326 0.287 0.428 
   3   (0.622) 0.635 0.529 0.660 0.622 0.588 0.674 0.713 0.572 

Locus 2223 : 
2 alleles
1.4% missing data
   1   (0.805) 0.821 0.934 0.889 0.806 0.128 0.845 0.811 0.790 
   4   (0.195) 0.179 0.066 0.111 0.194 0.872 0.155 0.189 0.210 

Locus 2224 : 
2 alleles
4.3% missing data
   1   (0.887) 0.949 0.961 0.875 0.887 0.961 0.904 0.794 0.936 
   3   (0.113) 0.051 0.039 0.125 0.113 0.039 0.096 0.206 0.064 

Locus 2225 : 
2 alleles
3.6% missing data
   1   (0.873) 0.688 0.951 0.915 0.873 0.962 0.943 0.954 0.814 
   4   (0.127) 0.312 0.049 0.085 0.127 0.038 0.057 0.046 0.186 

Locus 2226 : 
2 alleles
11.6% missing data
   1   (0.182) 0.044 0.327 0.111 0.183 0.143 0.111 0.129 0.197 
   3   (0.818) 0.956 0.673 0.889 0.817 0.857 0.889 0.871 0.803 

Locus 2227 : 
2 alleles
2.9% missing data
   4   (0.838) 0.959 0.954 0.877 0.838 0.951 0.865 0.582 0.831 
   1   (0.162) 0.041 0.046 0.123 0.162 0.049 0.135 0.418 0.169 

Locus 2228 : 
2 alleles
4.3% missing data
   2   (0.843) 0.953 0.962 0.833 0.843 0.984 0.825 0.828 0.896 
   4   (0.157) 0.047 0.038 0.167 0.157 0.016 0.175 0.172 0.104 

Locus 2229 : 
2 alleles
3.6% missing data
   2   (0.933) 0.991 0.993 0.893 0.933 0.997 0.895 0.772 0.991 
   4   (0.067) 0.009 0.007 0.107 0.067 0.003 0.105 0.228 0.009 

Locus 2230 : 
2 alleles
13.8% missing data
   4   (0.909) 0.972 0.957 0.928 0.909 0.986 0.930 0.956 0.946 
   2   (0.091) 0.028 0.043 0.072 0.091 0.014 0.070 0.044 0.054 

Locus 2231 : 
2 alleles
5.1% missing data
   2   (0.691) 0.669 0.603 0.726 0.691 0.745 0.670 0.807 0.753 
   1   (0.309) 0.331 0.397 0.274 0.309 0.255 0.330 0.193 0.247 

Locus 2232 : 
2 alleles
2.9% missing data
   1   (0.909) 0.962 0.953 0.941 0.908 0.983 0.965 0.907 0.916 
   2   (0.091) 0.038 0.047 0.059 0.092 0.017 0.035 0.093 0.084 

Locus 2233 : 
2 alleles
2.9% missing data
   2   (0.920) 0.985 0.598 0.937 0.921 0.985 0.917 0.935 0.986 
   4   (0.080) 0.015 0.402 0.063 0.079 0.015 0.083 0.065 0.014 

Locus 2234 : 
2 alleles
6.5% missing data
   4   (0.870) 0.954 0.969 0.921 0.870 0.417 0.904 0.871 0.892 
   2   (0.130) 0.046 0.031 0.079 0.130 0.583 0.096 0.129 0.108 

Locus 2235 : 
2 alleles
11.6% missing data
   1   (0.926) 0.904 0.976 0.936 0.926 0.962 0.942 0.969 0.971 
   2   (0.074) 0.096 0.024 0.064 0.074 0.038 0.058 0.031 0.029 

Locus 2236 : 
2 alleles
10.9% missing data
   2   (0.907) 0.901 0.978 0.958 0.907 0.732 0.946 0.962 0.906 
   4   (0.093) 0.099 0.022 0.042 0.093 0.268 0.054 0.038 0.094 

Locus 2237 : 
2 alleles
10.9% missing data
   1   (0.928) 0.932 0.966 0.968 0.928 0.904 0.977 0.980 0.891 
   3   (0.072) 0.068 0.034 0.032 0.072 0.096 0.023 0.020 0.109 

Locus 2238 : 
2 alleles
17.4% missing data
   2   (0.952) 0.973 0.905 0.992 0.952 0.991 0.994 0.993 0.848 
   4   (0.048) 0.027 0.095 0.008 0.048 0.009 0.006 0.007 0.152 

Locus 2239 : 
2 alleles
3.6% missing data
   1   (0.932) 0.976 0.788 0.983 0.932 0.988 0.988 0.988 0.892 
   3   (0.068) 0.024 0.212 0.017 0.068 0.012 0.012 0.012 0.108 

Locus 2240 : 
2 alleles
10.9% missing data
   1   (0.912) 0.990 0.816 0.926 0.912 0.941 0.941 0.970 0.968 
   3   (0.088) 0.010 0.184 0.074 0.088 0.059 0.059 0.030 0.032 

Locus 2241 : 
2 alleles
10.9% missing data
   3   (0.894) 0.982 0.976 0.835 0.894 0.904 0.921 0.931 0.940 
   1   (0.106) 0.018 0.024 0.165 0.106 0.096 0.079 0.069 0.060 

Locus 2242 : 
2 alleles
5.1% missing data
   1   (0.898) 0.932 0.969 0.908 0.898 0.992 0.942 0.925 0.899 
   4   (0.102) 0.068 0.031 0.092 0.102 0.008 0.058 0.075 0.101 

Locus 2243 : 
2 alleles
14.5% missing data
   1   (0.913) 0.905 0.964 0.948 0.913 0.977 0.939 0.967 0.934 
   4   (0.087) 0.095 0.036 0.052 0.087 0.023 0.061 0.033 0.066 

Locus 2244 : 
2 alleles
9.4% missing data
   2   (0.868) 0.895 0.964 0.868 0.868 0.647 0.906 0.944 0.911 
   4   (0.132) 0.105 0.036 0.132 0.132 0.353 0.094 0.056 0.089 

Locus 2245 : 
2 alleles
11.6% missing data
   3   (0.898) 0.976 0.984 0.920 0.898 0.944 0.874 0.947 0.953 
   1   (0.102) 0.024 0.016 0.080 0.102 0.056 0.126 0.053 0.047 

Locus 2246 : 
2 alleles
3.6% missing data
   3   (0.478) 0.886 0.514 0.473 0.478 0.055 0.470 0.303 0.474 
   4   (0.522) 0.114 0.486 0.527 0.522 0.945 0.530 0.697 0.526 

Locus 2247 : 
2 alleles
2.9% missing data
   2   (0.842) 0.929 0.961 0.864 0.842 0.969 0.755 0.916 0.902 
   4   (0.158) 0.071 0.039 0.136 0.158 0.031 0.245 0.084 0.098 

Locus 2248 : 
2 alleles
15.2% missing data
   1   (0.752) 0.790 0.920 0.776 0.752 0.822 0.636 0.521 0.851 
   4   (0.248) 0.210 0.080 0.224 0.248 0.178 0.364 0.479 0.149 

Locus 2249 : 
2 alleles
13.8% missing data
   4   (0.906) 0.949 0.937 0.907 0.907 0.986 0.939 0.955 0.936 
   3   (0.094) 0.051 0.063 0.093 0.093 0.014 0.061 0.045 0.064 

Locus 2250 : 
2 alleles
12.3% missing data
[truncated: 92,538 more chars]
