# Supplementary material for: Population genomic response to geographic gradients by widespread and endemic fishes of the Arabian Peninsula
Source: Ecol Evol. 2020 Apr 12;10(10):4314–30. doi: 10.1002/ece3.6199 (PMC7246217; doi:10.1002/ece3.6199)
Supplement: Supplementary file 6 — Appendix S1 [file ECE3-10-4314-s006.zip › Appendix S1, STRUCTURE and PCA Plots, Dryad/STRUCTURE/C. austriacus & C. melapterus/results_job_T39_q]

 C_aust_RS25  1 0.0007 0.0010 0.2081 0.0295 0.0013 0.7186 0.0394 0.0014 
 C_aust_RS25  1 0.0006 0.0013 0.3470 0.0138 0.0003 0.5701 0.0662 0.0006 
 C_aust_RS26  1 0.0005 0.0006 0.4296 0.0135 0.0003 0.5097 0.0451 0.0006 
 C_aust_RS26  1 0.0008 0.0004 0.2018 0.0312 0.0010 0.7367 0.0258 0.0023 
 C_aust_RS26  1 0.0024 0.0005 0.1838 0.0323 0.0006 0.7607 0.0171 0.0026 
 C_aust_RS26  1 0.0013 0.0005 0.2724 0.0188 0.0005 0.6746 0.0309 0.0010 
 C_aust_RS26  1 0.0005 0.0004 0.3580 0.0218 0.0005 0.5510 0.0669 0.0009 
 C_aust_RS26  1 0.0035 0.0004 0.2665 0.0591 0.0008 0.6260 0.0380 0.0057 
 C_aust_RS26  1 0.0004 0.0002 0.3021 0.0181 0.0004 0.6363 0.0415 0.0010 
 C_aust_RS26  1 0.0007 0.0006 0.2558 0.0233 0.0010 0.6999 0.0178 0.0009 
 C_aust_RS26  1 0.0016 0.0004 0.2472 0.0301 0.0006 0.6985 0.0205 0.0011 
 C_aust_RS26  1 0.0005 0.0006 0.2306 0.0170 0.0037 0.7351 0.0112 0.0012 
 C_aust_RS27  2 0.0004 0.0017 0.2595 0.0153 0.0006 0.6206 0.1010 0.0008 
 C_aust_RS27  2 0.0008 0.0043 0.2313 0.0265 0.0004 0.7027 0.0328 0.0014 
 C_aust_RS27  2 0.0009 0.0035 0.1941 0.0299 0.0008 0.7259 0.0397 0.0052 
 C_aust_RS27  2 0.0014 0.0072 0.2073 0.0884 0.0014 0.6626 0.0285 0.0032 
 C_aust_RS27  2 0.0018 0.0135 0.2997 0.0993 0.0005 0.5270 0.0503 0.0079 
 C_aust_RS27  2 0.0008 0.0024 0.2609 0.0216 0.0002 0.6771 0.0360 0.0010 
 C_aust_RS27  2 0.0005 0.0016 0.2111 0.0115 0.0003 0.7062 0.0679 0.0010 
 C_aust_RS27  2 0.0010 0.0042 0.3332 0.0425 0.0023 0.5190 0.0922 0.0056 
 C_aust_RS27  2 0.0023 0.0142 0.2657 0.0238 0.0003 0.6695 0.0219 0.0023 
 C_aust_RS27  2 0.0016 0.0021 0.3851 0.0445 0.0005 0.5273 0.0372 0.0018 
 C_aust_RS27  2 0.0011 0.0097 0.2595 0.0439 0.0005 0.6461 0.0365 0.0026 
 C_aust_RS27  2 0.0009 0.0012 0.3467 0.0239 0.0012 0.6008 0.0240 0.0012 
 C_aust_RS46  4 0.0010 0.0052 0.2590 0.0080 0.0002 0.6714 0.0502 0.0050 
 C_aust_RS48  4 0.0011 0.0005 0.2316 0.0027 0.0003 0.7265 0.0356 0.0017 
 C_aust_RS51  4 0.0028 0.0027 0.2346 0.0064 0.0004 0.7091 0.0403 0.0037 
 C_aust_RS53  4 0.0006 0.0005 0.3205 0.0081 0.0007 0.5832 0.0847 0.0018 
 C_aust_RS54  4 0.0009 0.0008 0.2317 0.0051 0.0005 0.7257 0.0343 0.0010 
 C_aust_RS55  4 0.0033 0.0007 0.1161 0.0030 0.0010 0.7830 0.0902 0.0027 
 C_aust_RS57  4 0.0007 0.0014 0.1146 0.0034 0.0009 0.8619 0.0163 0.0009 
 C_aust_RS58  4 0.0008 0.0005 0.2685 0.0028 0.0004 0.6667 0.0590 0.0013 
 C_aust_RS59  4 0.0048 0.0085 0.3203 0.0082 0.0007 0.6105 0.0437 0.0033 
 C_aust_RS97  4 0.0032 0.0008 0.1919 0.0076 0.0007 0.7407 0.0520 0.0032 
 C_aust_RS98  4 0.0005 0.0011 0.2463 0.0036 0.0004 0.7188 0.0284 0.0009 
 C_aust_RS52  9 0.0007 0.0007 0.2430 0.0045 0.0008 0.7192 0.0299 0.0011 
 C_aust_RS53  9 0.0009 0.0039 0.3064 0.0039 0.0014 0.6498 0.0315 0.0023 
 C_aust_RS53  9 0.0028 0.0010 0.1369 0.0018 0.0005 0.8389 0.0168 0.0014 
 C_aust_RS53  9 0.0009 0.0010 0.2000 0.0026 0.0008 0.7758 0.0179 0.0009 
 C_aust_RS53  9 0.0026 0.0014 0.4113 0.0023 0.0011 0.5146 0.0655 0.0012 
 C_aust_RS53  9 0.0014 0.0005 0.3809 0.0038 0.0049 0.5608 0.0459 0.0019 
 C_aust_RS53  9 0.0011 0.0158 0.1802 0.0065 0.0008 0.7064 0.0881 0.0012 
 C_aust_RS53  9 0.0007 0.0005 0.1916 0.0019 0.0005 0.7704 0.0331 0.0013 
 C_aust_RS53  9 0.0007 0.0014 0.2035 0.0034 0.0011 0.6952 0.0937 0.0010 
 C_aust_RS53  9 0.0006 0.0005 0.2923 0.0034 0.0013 0.6786 0.0215 0.0020 
 C_aust_RS53  9 0.0007 0.0006 0.1725 0.0019 0.0011 0.7909 0.0309 0.0014 
 C_aust_RS53  9 0.0006 0.0008 0.2124 0.0047 0.0006 0.7330 0.0467 0.0012 
 C_aust_RS14 10 0.0032 0.0003 0.0934 0.0407 0.0009 0.8481 0.0104 0.0030 
 C_aust_RS14 10 0.0025 0.0004 0.1522 0.0887 0.0006 0.7192 0.0322 0.0041 
 C_aust_RS14 10 0.0017 0.0004 0.1332 0.0745 0.0006 0.7620 0.0259 0.0018 
 C_aust_RS14 10 0.0014 0.0003 0.2516 0.0569 0.0016 0.6725 0.0134 0.0023 
 C_aust_RS15 10 0.0010 0.0006 0.2407 0.0389 0.0036 0.6982 0.0153 0.0017 
 C_aust_RS17 10 0.0022 0.0005 0.3145 0.1299 0.0013 0.4625 0.0853 0.0041 
 C_aust_RS26 10 0.0034 0.0004 0.1701 0.0805 0.0029 0.7258 0.0122 0.0048 
 C_aust_RS26 10 0.0009 0.0002 0.2581 0.0263 0.0011 0.6469 0.0645 0.0019 
 C_aust_RS26 10 0.0043 0.0003 0.2892 0.1021 0.0026 0.5733 0.0221 0.0061 
 C_aust_RS27 10 0.0015 0.0003 0.1796 0.0399 0.0005 0.6812 0.0958 0.0011 
 C_aust_RS27 10 0.0011 0.0003 0.1133 0.0215 0.0013 0.8369 0.0247 0.0009 
 C_aust_RS27 10 0.0022 0.0005 0.1278 0.0469 0.0009 0.7848 0.0352 0.0017 
 C_aust_RS35 20 0.0014 0.0005 0.3440 0.0143 0.0006 0.5928 0.0444 0.0019 
 C_aust_RS36 20 0.0231 0.0004 0.2328 0.0149 0.0009 0.6966 0.0291 0.0021 
 C_aust_RS36 20 0.0039 0.0006 0.2969 0.0187 0.0004 0.5769 0.0991 0.0036 
 C_aust_RS37 20 0.0027 0.0005 0.2344 0.0254 0.0004 0.6893 0.0441 0.0031 
 C_aust_RS37 20 0.0016 0.0003 0.2502 0.0371 0.0008 0.6678 0.0351 0.0071 
 C_aust_RS37 20 0.0019 0.0010 0.2926 0.0185 0.0021 0.6441 0.0380 0.0019 
 C_aust_RS37 20 0.0010 0.0024 0.3260 0.0206 0.0004 0.5534 0.0943 0.0017 
 C_aust_RS37 20 0.0036 0.0005 0.2892 0.0185 0.0009 0.5963 0.0885 0.0025 
 C_aust_RS37 20 0.0026 0.0006 0.2947 0.0346 0.0008 0.5842 0.0786 0.0039 
 C_aust_RS37 20 0.0018 0.0016 0.3042 0.0223 0.0009 0.6285 0.0383 0.0024 
 C_aust_RS37 20 0.0060 0.0005 0.3015 0.0306 0.0016 0.6070 0.0495 0.0033 
 C_aust_RS37 20 0.0019 0.0004 0.2271 0.0370 0.0004 0.6525 0.0768 0.0039 
  C_aust_A1b 22 0.0015 0.0003 0.1792 0.0018 0.0017 0.7974 0.0175 0.0006 
   C_aust_A2 22 0.0076 0.0014 0.3172 0.0164 0.0008 0.6260 0.0212 0.0093 
   C_aust_A3 22 0.0019 0.0005 0.2123 0.0018 0.0009 0.3502 0.4308 0.0017 
   C_aust_A4 22 0.0086 0.0004 0.2162 0.0034 0.0010 0.6905 0.0777 0.0022 
   C_aust_A5 22 0.0020 0.0009 0.0375 0.0030 0.0007 0.9168 0.0367 0.0025 
   C_aust_A6 22 0.0065 0.0017 0.1323 0.0045 0.0005 0.7703 0.0836 0.0006 
   C_aust_A7 22 0.0012 0.0010 0.1854 0.0037 0.0004 0.7477 0.0594 0.0011 
 C_melap_RS4 12 0.0510 0.1573 0.0016 0.0026 0.0484 0.0011 0.0022 0.7358 
 C_melap_RS4 12 0.0107 0.0834 0.0007 0.0006 0.0296 0.0004 0.0004 0.8741 
 C_melap_RS4 12 0.0247 0.1575 0.0014 0.0019 0.0789 0.0014 0.0004 0.7339 
 C_melap_RS4 12 0.0092 0.1792 0.0007 0.0009 0.0513 0.0007 0.0006 0.7575 
 C_melap_RS4 12 0.0478 0.1508 0.0010 0.0014 0.0257 0.0019 0.0013 0.7701 
 C_melap_RS4 12 0.0247 0.1171 0.0012 0.0010 0.0130 0.0011 0.0004 0.8416 
 C_melap_RS4 12 0.0540 0.0919 0.0013 0.0010 0.0249 0.0011 0.0007 0.8250 
 C_melap_RS4 12 0.0099 0.0787 0.0005 0.0003 0.6444 0.0003 0.0003 0.2656 
 C_melap_RS4 12 0.0074 0.1285 0.0026 0.0022 0.0637 0.0027 0.0014 0.7915 
 C_melap_RS4 12 0.0272 0.1209 0.0007 0.0006 0.0166 0.0005 0.0004 0.8331 
 C_melap_RS4 12 0.0304 0.1099 0.0022 0.0041 0.0910 0.0012 0.0014 0.7598 
 C_melap_RS4 12 0.0085 0.1546 0.0013 0.0010 0.0186 0.0008 0.0017 0.8135 
 C_melap_RS4 13 0.0010 0.9907 0.0001 0.0005 0.0002 0.0001 0.0001 0.0074 
 C_melap_RS4 13 0.0037 0.9799 0.0002 0.0013 0.0003 0.0002 0.0003 0.0142 
 C_melap_RS4 13 0.0327 0.1332 0.0005 0.0051 0.0034 0.0005 0.0016 0.8229 
 C_melap_RS4 13 0.0271 0.1099 0.0020 0.1062 0.0011 0.0006 0.0028 0.7503 
 C_melap_RS4 13 0.0048 0.0674 0.0007 0.0181 0.0029 0.0008 0.0013 0.9040 
 C_melap_RS4 13 0.0307 0.0404 0.0005 0.2971 0.0006 0.0008 0.0007 0.6292 
 C_melap_RS4 13 0.0313 0.1263 0.0008 0.0127 0.0017 0.0006 0.0013 0.8252 
 C_melap_RS4 13 0.0118 0.0662 0.0040 0.0510 0.0033 0.0014 0.0025 0.8599 
 C_melap_RS4 13 0.0712 0.1156 0.0016 0.0145 0.0005 0.0022 0.0014 0.7929 
 C_melap_RS4 13 0.0190 0.0293 0.0008 0.0197 0.0043 0.0009 0.0059 0.9200 
 C_melap_RS4 13 0.0325 0.0486 0.0010 0.0036 0.0017 0.0006 0.0025 0.9094 
 C_melap_RS4 13 0.0337 0.1166 0.0010 0.0163 0.0144 0.0008 0.0061 0.8112 
 C_melap_RS1 14 0.0919 0.0445 0.0012 0.0025 0.0052 0.0018 0.0028 0.8502 
 C_melap_RS1 14 0.5840 0.0522 0.0005 0.0009 0.0241 0.0006 0.0012 0.3366 
 C_melap_RS1 14 0.0443 0.1074 0.0020 0.0052 0.0057 0.0015 0.0016 0.8322 
 C_melap_RS1 14 0.0505 0.1802 0.0017 0.0110 0.0051 0.0025 0.0026 0.7464 
 C_melap_RS1 14 0.0197 0.1425 0.0030 0.0046 0.0017 0.0017 0.0063 0.8204 
 C_melap_RS1 14 0.0546 0.0763 0.0043 0.0063 0.0083 0.0046 0.0070 0.8385 
 C_melap_RS1 14 0.0329 0.2353 0.0006 0.0010 0.0059 0.0007 0.0013 0.7223 
 C_melap_RS1 14 0.0489 0.1550 0.0013 0.0041 0.0055 0.0012 0.0029 0.7811 
 C_melap_RS1 14 0.0409 0.1356 0.0017 0.0035 0.0040 0.0021 0.0027 0.8094 
 C_melap_RS1 14 0.0144 0.1337 0.0018 0.0074 0.0043 0.0017 0.0026 0.8341 
 C_melap_RS1 14 0.0229 0.0977 0.0010 0.0038 0.0104 0.0009 0.0032 0.8601 
 C_melap_RS1 14 0.0882 0.0899 0.0008 0.0012 0.0036 0.0008 0.0036 0.8120 
 C_melap_RS4 16 0.0457 0.1244 0.0046 0.0315 0.0222 0.0028 0.0048 0.7641 
 C_melap_RS4 16 0.0293 0.1086 0.0039 0.0267 0.0205 0.0027 0.0039 0.8044 
 C_melap_RS4 16 0.0274 0.1102 0.0031 0.0244 0.0347 0.0017 0.0043 0.7942 
 C_melap_RS4 16 0.0297 0.1108 0.0084 0.0535 0.0100 0.0046 0.0054 0.7777 
 C_melap_RS4 16 0.0376 0.1396 0.0049 0.0406 0.0171 0.0034 0.0048 0.7520 
 C_melap_RS4 16 0.0278 0.1261 0.0029 0.0203 0.0192 0.0018 0.0033 0.7986 
 C_melap_RS4 16 0.0594 0.1080 0.0035 0.0259 0.0198 0.0022 0.0053 0.7760 
 C_melap_RS4 16 0.0260 0.1073 0.0045 0.0277 0.0252 0.0032 0.0050 0.8011 
 C_melap_RS4 16 0.0331 0.0994 0.0042 0.0279 0.0168 0.0025 0.0056 0.8105 
 C_melap_RS4 16 0.0341 0.1250 0.0054 0.0290 0.0223 0.0044 0.0079 0.7721 
 C_melap_RS4 16 0.0441 0.0848 0.0035 0.0175 0.0157 0.0022 0.0061 0.8261 
 C_melap_RS4 16 0.0267 0.0994 0.0049 0.0298 0.0166 0.0030 0.0072 0.8123 
 C_melap_RS5 19 0.0376 0.0970 0.0021 0.0209 0.0610 0.0012 0.0028 0.7773 
 C_melap_RS5 19 0.0373 0.1404 0.0030 0.0385 0.0217 0.0027 0.0157 0.7408 
 C_melap_RS5 19 0.0306 0.0813 0.0036 0.0574 0.0299 0.0021 0.0036 0.7915 
 C_melap_RS5 19 0.0238 0.0955 0.0037 0.0449 0.0349 0.0014 0.0022 0.7936 
 C_melap_RS5 19 0.0416 0.1339 0.0014 0.0135 0.0284 0.0010 0.0014 0.7786 
 C_melap_RS5 19 0.0162 0.1594 0.0016 0.0130 0.0195 0.0012 0.0015 0.7876 
 C_melap_RS5 19 0.0270 0.0994 0.0032 0.0393 0.0363 0.0028 0.0055 0.7865 
 C_melap_RS5 19 0.0273 0.1248 0.0065 0.0230 0.0739 0.0027 0.0044 0.7373 
 C_melap_RS5 19 0.0423 0.0870 0.0030 0.0293 0.0246 0.0016 0.0022 0.8100 
 C_melap_RS5 19 0.0232 0.0924 0.0051 0.0218 0.0463 0.0017 0.0015 0.8080 
 C_melap_RS5 19 0.0325 0.1073 0.0073 0.0595 0.0314 0.0068 0.0033 0.7518 
 C_melap_RS5 19 0.0268 0.1218 0.0020 0.0148 0.0339 0.0011 0.0039 0.7957 
