# Supplementary material for: Population genomic response to geographic gradients by widespread and endemic fishes of the Arabian Peninsula
Source: Ecol Evol. 2020 Apr 12;10(10):4314–30. doi: 10.1002/ece3.6199 (PMC7246217; doi:10.1002/ece3.6199)
Supplement: Supplementary file 6 — Appendix S1 [file ECE3-10-4314-s006.zip › Appendix S1, STRUCTURE and PCA Plots, Dryad/STRUCTURE/C. austriacus & C. melapterus/results_job_T40_f]

----------------------------------------------------
STRUCTURE by Pritchard, Stephens and Donnelly (2000)
     and Falush, Stephens and Pritchard (2003)
       Code by Pritchard, Falush and Hubisz
             Version 2.3.4 (Jul 2012)
----------------------------------------------------


Command line arguments:   /home/compartido2/pablo_saenz/Structure/structure_kernel_src/structure -m parameter_job_T40 
Input File:    /home/compartido2/pablo_saenz/joey/structure/C_aus_x_C_mel/data_job_T40

Run parameters:
   138 individuals
   2782 loci
   8 populations assumed
   200000 Burn-in period
   300000 Reps
LOCPRIOR model used


--------------------------------------------
Proportion of membership of each pre-defined
 population in each of the 8 clusters

Given    Inferred Clusters                                          Number of
 Pop       1      2      3      4      5      6      7      8      Individuals

  1:     0.001  0.012  0.003  0.520  0.001  0.118  0.001  0.344       12
  2:     0.001  0.013  0.003  0.521  0.001  0.099  0.008  0.353       12
  4:     0.001  0.024  0.001  0.581  0.001  0.098  0.003  0.291       11
  9:     0.001  0.008  0.001  0.579  0.001  0.074  0.003  0.333       12
 10:     0.005  0.012  0.006  0.590  0.001  0.092  0.001  0.294       12
 12:     0.082  0.030  0.690  0.001  0.039  0.001  0.156  0.001       12
 13:     0.003  0.036  0.687  0.001  0.012  0.003  0.255  0.003       12
 14:     0.002  0.022  0.728  0.001  0.103  0.002  0.140  0.002       12
 16:     0.015  0.033  0.769  0.005  0.043  0.004  0.128  0.004       12
 19:     0.037  0.026  0.765  0.002  0.030  0.007  0.127  0.004       12
 20:     0.001  0.009  0.003  0.511  0.003  0.101  0.001  0.371       12
 22:     0.002  0.032  0.003  0.634  0.005  0.063  0.002  0.262        7
--------------------------------------------

Allele-freq. divergence among pops (Net nucleotide distance),
computed using point estimates of P.

      1       2       3       4       5       6       7       8      
 1      -    0.0612  0.0448  0.0500  0.0800  0.0544  0.0662  0.0481  
 2   0.0612     -    0.0201  0.0237  0.0567  0.0238  0.0435  0.0221  
 3   0.0448  0.0201     -    0.0126  0.0409  0.0163  0.0259  0.0104  
 4   0.0500  0.0237  0.0126     -    0.0489  0.0083  0.0334  0.0018  
 5   0.0800  0.0567  0.0409  0.0489     -    0.0531  0.0603  0.0469  
 6   0.0544  0.0238  0.0163  0.0083  0.0531     -    0.0375  0.0082  
 7   0.0662  0.0435  0.0259  0.0334  0.0603  0.0375     -    0.0309  
 8   0.0481  0.0221  0.0104  0.0018  0.0469  0.0082  0.0309     -    

Average distances (expected heterozygosity) between individuals in same cluster:
cluster  1  : 0.1565 
cluster  2  : 0.1956 
cluster  3  : 0.2357 
cluster  4  : 0.2339 
cluster  5  : 0.1470 
cluster  6  : 0.2337 
cluster  7  : 0.1850 
cluster  8  : 0.2441 

--------------------------------------------
Estimated Ln Prob of Data   = -269499.1
Mean value of ln likelihood = -264216.3
Variance of ln likelihood   = 10565.6
Mean value of alpha         = 1.8263

Mean value of alpha_local for each location:
	location  1:  0.0382  0.2032  0.0690  8.0724  0.0452  1.8125  0.0368  5.1459
	location  2:  0.0369  0.2435  0.0812  8.6456  0.0321  1.8599  0.1773  6.0783
	location  4:  0.0310  0.3790  0.0484  9.3605  0.0452  1.3896  0.0671  4.6245
	location  9:  0.0377  0.1192  0.0348  5.6893  0.0241  0.7090  0.0479  3.3854
	location 10:  0.1261  0.1926  0.1157  7.7787  0.0347  1.3328  0.0290  4.0188
	location 12:  0.4632  0.3857  5.3175  0.0241  0.5255  0.0194  1.9953  0.0245
	location 13:  0.0255  0.0612  0.7511  0.0164  0.0643  0.0238  0.5273  0.0208
	location 14:  0.0495  0.2378  5.6366  0.0365  0.6539  0.0430  1.3740  0.0438
	location 16:  0.4464  1.0747  19.1066  0.1714  1.2468  0.1303  3.4557  0.1176
	location 19:  1.2837  0.9533  22.7947  0.0705  0.9495  0.2264  3.9245  0.1474
	location 20:  0.0340  0.2329  0.0831  9.9583  0.0856  2.1850  0.0371  7.3693
	location 22:  0.0687  0.5353  0.0959  13.9267  0.1590  1.4308  0.0711  5.7626

Mean value of Fst_1         = 0.9836
Mean value of Fst_2         = 0.9636
Mean value of Fst_3         = 0.0687
Mean value of Fst_4         = 0.0825
Mean value of Fst_5         = 0.9876
Mean value of Fst_6         = 0.6054
Mean value of Fst_7         = 0.3817
Mean value of Fst_8         = 0.1039

Mean value of r = 0.1303

Inferred ancestry of individuals:
        Label (%Miss) Pop:  Inferred clusters
  1 C_aust_RS25    (1)    1 :  0.001 0.031 0.002 0.580 0.001 0.115 0.001 0.268 
  2 C_aust_RS25    (2)    1 :  0.000 0.010 0.001 0.457 0.001 0.123 0.002 0.406 
  3 C_aust_RS26    (1)    1 :  0.000 0.012 0.001 0.357 0.001 0.159 0.001 0.470 
  4 C_aust_RS26    (0)    1 :  0.001 0.009 0.004 0.589 0.001 0.080 0.001 0.314 
  5 C_aust_RS26    (1)    1 :  0.001 0.008 0.004 0.612 0.002 0.090 0.001 0.281 
  6 C_aust_RS26    (1)    1 :  0.001 0.005 0.002 0.559 0.002 0.104 0.001 0.327 
  7 C_aust_RS26    (0)    1 :  0.001 0.018 0.002 0.434 0.000 0.142 0.001 0.402 
  8 C_aust_RS26    (0)    1 :  0.001 0.006 0.008 0.513 0.006 0.095 0.001 0.371 
  9 C_aust_RS26    (1)    1 :  0.001 0.005 0.002 0.514 0.000 0.124 0.000 0.354 
 10 C_aust_RS26    (0)    1 :  0.001 0.033 0.002 0.520 0.001 0.172 0.001 0.271 
 11 C_aust_RS26    (2)    1 :  0.001 0.004 0.002 0.525 0.001 0.123 0.001 0.344 
 12 C_aust_RS26    (0)    1 :  0.003 0.003 0.002 0.583 0.001 0.085 0.001 0.322 
 13 C_aust_RS27    (4)    2 :  0.001 0.031 0.001 0.527 0.000 0.129 0.003 0.308 
 14 C_aust_RS27    (1)    2 :  0.000 0.006 0.001 0.592 0.001 0.072 0.005 0.323 
 15 C_aust_RS27    (1)    2 :  0.001 0.012 0.004 0.605 0.000 0.072 0.005 0.300 
 16 C_aust_RS27    (2)    2 :  0.002 0.014 0.005 0.551 0.001 0.100 0.011 0.316 
 17 C_aust_RS27    (4)    2 :  0.001 0.010 0.012 0.449 0.003 0.099 0.021 0.405 
 18 C_aust_RS27    (1)    2 :  0.000 0.005 0.001 0.536 0.000 0.093 0.003 0.360 
 19 C_aust_RS27   (10)    2 :  0.000 0.010 0.001 0.569 0.000 0.048 0.003 0.368 
 20 C_aust_RS27    (2)    2 :  0.002 0.033 0.005 0.455 0.001 0.104 0.007 0.393 
 21 C_aust_RS27    (4)    2 :  0.000 0.005 0.002 0.538 0.001 0.099 0.020 0.335 
 22 C_aust_RS27    (1)    2 :  0.001 0.012 0.002 0.408 0.001 0.161 0.003 0.411 
 23 C_aust_RS27    (1)    2 :  0.001 0.006 0.004 0.552 0.000 0.081 0.013 0.344 
 24 C_aust_RS27    (0)    2 :  0.001 0.013 0.001 0.469 0.000 0.135 0.002 0.377 
 25 C_aust_RS46    (5)    4 :  0.000 0.018 0.003 0.545 0.000 0.117 0.006 0.312 
 26 C_aust_RS48    (8)    4 :  0.000 0.059 0.001 0.551 0.001 0.160 0.001 0.228 
 27 C_aust_RS51    (4)    4 :  0.000 0.022 0.002 0.585 0.004 0.093 0.004 0.290 
 28 C_aust_RS53    (1)    4 :  0.001 0.039 0.001 0.506 0.000 0.134 0.001 0.318 
 29 C_aust_RS54    (2)    4 :  0.001 0.011 0.001 0.582 0.001 0.097 0.001 0.306 
 30 C_aust_RS55   (14)    4 :  0.001 0.029 0.001 0.663 0.002 0.044 0.001 0.258 
 31 C_aust_RS57    (3)    4 :  0.001 0.006 0.001 0.705 0.001 0.038 0.001 0.248 
 32 C_aust_RS58    (1)    4 :  0.000 0.030 0.001 0.560 0.001 0.120 0.001 0.288 
 33 C_aust_RS59    (2)    4 :  0.001 0.028 0.002 0.471 0.003 0.105 0.011 0.380 
 34 C_aust_RS97    (2)    4 :  0.001 0.010 0.002 0.626 0.003 0.099 0.001 0.259 
 35 C_aust_RS98    (1)    4 :  0.000 0.016 0.001 0.597 0.000 0.072 0.001 0.313 
 36 C_aust_RS52    (2)    9 :  0.001 0.006 0.001 0.597 0.000 0.068 0.001 0.326 
 37 C_aust_RS53    (4)    9 :  0.001 0.004 0.002 0.507 0.000 0.074 0.004 0.408 
 38 C_aust_RS53    (6)    9 :  0.001 0.013 0.001 0.707 0.002 0.039 0.001 0.236 
 39 C_aust_RS53    (3)    9 :  0.001 0.003 0.001 0.639 0.000 0.050 0.001 0.305 
 40 C_aust_RS53    (9)    9 :  0.001 0.016 0.001 0.336 0.001 0.210 0.001 0.434 
 41 C_aust_RS53    (4)    9 :  0.007 0.021 0.001 0.475 0.001 0.123 0.000 0.372 
 42 C_aust_RS53    (4)    9 :  0.001 0.006 0.001 0.594 0.000 0.025 0.018 0.355 
 43 C_aust_RS53    (3)    9 :  0.001 0.005 0.001 0.638 0.000 0.069 0.001 0.286 
 44 C_aust_RS53    (8)    9 :  0.001 0.008 0.001 0.597 0.000 0.047 0.001 0.345 
 45 C_aust_RS53    (2)    9 :  0.001 0.005 0.001 0.548 0.000 0.086 0.000 0.358 
 46 C_aust_RS53    (6)    9 :  0.001 0.004 0.001 0.687 0.000 0.043 0.001 0.263 
 47 C_aust_RS53    (2)    9 :  0.001 0.007 0.001 0.629 0.000 0.056 0.001 0.305 
 48 C_aust_RS14    (2)   10 :  0.002 0.009 0.004 0.690 0.002 0.074 0.000 0.217 
 49 C_aust_RS14    (3)   10 :  0.003 0.007 0.008 0.621 0.001 0.072 0.001 0.289 
 50 C_aust_RS14    (1)   10 :  0.002 0.022 0.003 0.640 0.001 0.094 0.001 0.238 
 51 C_aust_RS14    (1)   10 :  0.006 0.026 0.003 0.546 0.001 0.129 0.001 0.288 
 52 C_aust_RS15    (1)   10 :  0.011 0.004 0.003 0.562 0.001 0.107 0.001 0.312 
 53 C_aust_RS17    (1)   10 :  0.003 0.021 0.014 0.431 0.001 0.141 0.001 0.389 
 54 C_aust_RS26    (3)   10 :  0.011 0.004 0.011 0.587 0.001 0.069 0.001 0.317 
 55 C_aust_RS26    (1)   10 :  0.005 0.022 0.003 0.558 0.000 0.111 0.000 0.301 
 56 C_aust_RS26    (1)   10 :  0.007 0.009 0.013 0.493 0.002 0.109 0.000 0.367 
 57 C_aust_RS27    (0)   10 :  0.002 0.009 0.002 0.578 0.000 0.060 0.000 0.348 
 58 C_aust_RS27    (8)   10 :  0.004 0.005 0.002 0.699 0.001 0.067 0.000 0.222 
 59 C_aust_RS27    (1)   10 :  0.003 0.006 0.003 0.669 0.001 0.070 0.001 0.246 
 60 C_aust_RS35    (1)   20 :  0.000 0.006 0.001 0.465 0.001 0.116 0.000 0.410 
 61 C_aust_RS36   (11)   20 :  0.001 0.004 0.002 0.533 0.019 0.098 0.000 0.343 
 62 C_aust_RS36    (4)   20 :  0.000 0.013 0.003 0.489 0.005 0.101 0.001 0.388 
 63 C_aust_RS37    (2)   20 :  0.000 0.012 0.003 0.558 0.002 0.093 0.001 0.330 
 64 C_aust_RS37    (1)   20 :  0.001 0.017 0.006 0.547 0.001 0.102 0.000 0.326 
 65 C_aust_RS37    (1)   20 :  0.002 0.004 0.002 0.507 0.001 0.114 0.001 0.369 
 66 C_aust_RS37    (2)   20 :  0.000 0.007 0.001 0.481 0.001 0.103 0.002 0.404 
 67 C_aust_RS37    (1)   20 :  0.001 0.007 0.002 0.492 0.003 0.084 0.000 0.410 
 68 C_aust_RS37    (1)   20 :  0.001 0.013 0.004 0.500 0.002 0.099 0.001 0.381 
 69 C_aust_RS37    (0)   20 :  0.001 0.005 0.002 0.511 0.001 0.114 0.001 0.364 
 70 C_aust_RS37    (0)   20 :  0.001 0.009 0.003 0.480 0.004 0.116 0.000 0.387 
 71 C_aust_RS37    (0)   20 :  0.000 0.011 0.004 0.568 0.001 0.071 0.000 0.344 
 72 C_aust_A1b    (6)   22 :  0.002 0.015 0.001 0.661 0.003 0.073 0.001 0.245 
 73 C_aust_A2    (4)   22 :  0.002 0.035 0.006 0.529 0.007 0.089 0.002 0.330 
 74 C_aust_A3   (21)   22 :  0.003 0.103 0.003 0.555 0.003 0.049 0.001 0.282 
 75 C_aust_A4    (7)   22 :  0.002 0.021 0.002 0.635 0.007 0.076 0.001 0.257 
 76 C_aust_A5   (13)   22 :  0.001 0.009 0.003 0.733 0.003 0.042 0.002 0.208 
 77 C_aust_A6    (8)   22 :  0.001 0.024 0.001 0.671 0.006 0.061 0.003 0.232 
 78 C_aust_A7    (2)   22 :  0.001 0.015 0.001 0.652 0.002 0.048 0.001 0.279 
 79 C_melap_RS4   (19)   12 :  0.037 0.009 0.698 0.001 0.075 0.000 0.179 0.001 
 80 C_melap_RS4   (20)   12 :  0.023 0.021 0.833 0.000 0.019 0.000 0.103 0.000 
 81 C_melap_RS4   (19)   12 :  0.068 0.022 0.686 0.001 0.041 0.000 0.180 0.001 
 82 C_melap_RS4   (27)   12 :  0.037 0.009 0.725 0.000 0.018 0.000 0.210 0.000 
 83 C_melap_RS4   (20)   12 :  0.014 0.018 0.696 0.001 0.087 0.002 0.180 0.001 
 84 C_melap_RS4   (22)   12 :  0.007 0.053 0.743 0.001 0.043 0.000 0.152 0.001 
 85 C_melap_RS4   (24)   12 :  0.013 0.039 0.763 0.001 0.059 0.001 0.125 0.001 
 86 C_melap_RS4   (34)   12 :  0.625 0.014 0.237 0.000 0.016 0.000 0.108 0.000 
 87 C_melap_RS4   (20)   12 :  0.052 0.025 0.751 0.002 0.011 0.001 0.157 0.002 
 88 C_melap_RS4   (29)   12 :  0.009 0.069 0.706 0.000 0.056 0.000 0.159 0.000 
 89 C_melap_RS4   (22)   12 :  0.084 0.031 0.718 0.001 0.033 0.002 0.130 0.001 
 90 C_melap_RS4   (23)   12 :  0.012 0.055 0.730 0.001 0.015 0.000 0.186 0.001 
 91 C_melap_RS4   (29)   13 :  0.000 0.000 0.005 0.000 0.001 0.000 0.993 0.000 
 92 C_melap_RS4    (7)   13 :  0.000 0.001 0.010 0.000 0.002 0.000 0.986 0.000 
 93 C_melap_RS4   (12)   13 :  0.002 0.002 0.834 0.000 0.008 0.000 0.153 0.000 
 94 C_melap_RS4   (14)   13 :  0.001 0.005 0.837 0.001 0.011 0.005 0.137 0.003 
 95 C_melap_RS4   (11)   13 :  0.004 0.045 0.859 0.001 0.001 0.002 0.087 0.001 
 96 C_melap_RS4   (15)   13 :  0.001 0.003 0.865 0.004 0.008 0.018 0.079 0.022 
 97 C_melap_RS4    (9)   13 :  0.002 0.002 0.846 0.001 0.006 0.001 0.141 0.001 
 98 C_melap_RS4    (8)   13 :  0.004 0.001 0.904 0.001 0.002 0.006 0.080 0.002 
 99 C_melap_RS4    (8)   13 :  0.001 0.004 0.790 0.001 0.070 0.002 0.130 0.003 
100 C_melap_RS4    (8)   13 :  0.005 0.018 0.920 0.001 0.010 0.001 0.045 0.001 
101 C_melap_RS4   (23)   13 :  0.001 0.351 0.535 0.001 0.020 0.001 0.090 0.001 
102 C_melap_RS4    (7)   13 :  0.011 0.004 0.835 0.001 0.008 0.004 0.137 0.001 
103 C_melap_RS1   (23)   14 :  0.002 0.052 0.786 0.001 0.093 0.001 0.063 0.001 
104 C_melap_RS1   (41)   14 :  0.002 0.007 0.265 0.000 0.669 0.001 0.055 0.001 
105 C_melap_RS1   (14)   14 :  0.002 0.009 0.795 0.001 0.061 0.003 0.127 0.002 
106 C_melap_RS1   (13)   14 :  0.003 0.004 0.731 0.002 0.061 0.002 0.196 0.002 
107 C_melap_RS1   (12)   14 :  0.001 0.019 0.793 0.001 0.019 0.003 0.162 0.002 
108 C_melap_RS1   (13)   14 :  0.004 0.004 0.839 0.003 0.039 0.007 0.102 0.004 
109 C_melap_RS1   (18)   14 :  0.002 0.010 0.692 0.001 0.027 0.001 0.266 0.001 
110 C_melap_RS1   (14)   14 :  0.003 0.011 0.754 0.001 0.054 0.001 0.175 0.001 
111 C_melap_RS1   (12)   14 :  0.001 0.011 0.801 0.001 0.024 0.001 0.158 0.002 
112 C_melap_RS1   (13)   14 :  0.003 0.061 0.767 0.001 0.012 0.001 0.153 0.002 
113 C_melap_RS1   (12)   14 :  0.005 0.014 0.841 0.001 0.024 0.001 0.113 0.001 
114 C_melap_RS1   (24)   14 :  0.001 0.055 0.672 0.001 0.158 0.001 0.111 0.001 
115 C_melap_RS4    (3)   16 :  0.016 0.023 0.748 0.005 0.057 0.003 0.144 0.004 
116 C_melap_RS4    (4)   16 :  0.015 0.027 0.801 0.004 0.027 0.003 0.121 0.003 
117 C_melap_RS4   (13)   16 :  0.037 0.040 0.764 0.002 0.030 0.002 0.124 0.002 
118 C_melap_RS4   (10)   16 :  0.005 0.026 0.795 0.010 0.020 0.009 0.123 0.011 
119 C_melap_RS4    (3)   16 :  0.012 0.012 0.760 0.006 0.039 0.004 0.162 0.005 
120 C_melap_RS4    (5)   16 :  0.016 0.026 0.775 0.002 0.030 0.002 0.148 0.002 
121 C_melap_RS4    (3)   16 :  0.012 0.039 0.735 0.003 0.086 0.002 0.121 0.002 
122 C_melap_RS4    (2)   16 :  0.023 0.026 0.785 0.005 0.028 0.004 0.126 0.003 
123 C_melap_RS4    (6)   16 :  0.010 0.034 0.795 0.003 0.039 0.005 0.112 0.003 
124 C_melap_RS4    (8)   16 :  0.016 0.057 0.720 0.009 0.040 0.005 0.148 0.004 
125 C_melap_RS4   (16)   16 :  0.009 0.035 0.766 0.003 0.089 0.004 0.092 0.002 
126 C_melap_RS4    (4)   16 :  0.011 0.054 0.784 0.005 0.028 0.003 0.113 0.003 
127 C_melap_RS5    (2)   19 :  0.059 0.034 0.738 0.001 0.048 0.004 0.112 0.003 
128 C_melap_RS5    (2)   19 :  0.023 0.026 0.742 0.002 0.042 0.007 0.153 0.005 
129 C_melap_RS5   (14)   19 :  0.031 0.013 0.826 0.002 0.021 0.008 0.094 0.005 
130 C_melap_RS5   (11)   19 :  0.037 0.027 0.793 0.001 0.019 0.008 0.110 0.004 
131 C_melap_RS5    (2)   19 :  0.032 0.023 0.736 0.001 0.055 0.004 0.148 0.002 
132 C_melap_RS5    (6)   19 :  0.022 0.027 0.754 0.001 0.015 0.003 0.176 0.002 
133 C_melap_RS5    (3)   19 :  0.037 0.014 0.790 0.002 0.033 0.006 0.114 0.004 
134 C_melap_RS5    (8)   19 :  0.065 0.045 0.695 0.002 0.026 0.013 0.148 0.006 
135 C_melap_RS5    (2)   19 :  0.028 0.023 0.787 0.001 0.050 0.007 0.102 0.003 
136 C_melap_RS5    (4)   19 :  0.045 0.049 0.768 0.001 0.016 0.008 0.110 0.004 
137 C_melap_RS5    (2)   19 :  0.033 0.017 0.773 0.005 0.019 0.018 0.125 0.010 
138 C_melap_RS5    (7)   19 :  0.037 0.018 0.782 0.001 0.018 0.004 0.138 0.002 


Estimated Allele Frequencies in each cluster
First column gives estimated ancestral frequencies


Locus 1 : 
2 alleles
14.5% missing data
   1   (0.897) 0.762 0.523 0.956 0.889 0.992 0.920 0.979 0.888 
   3   (0.103) 0.238 0.477 0.044 0.111 0.008 0.080 0.021 0.112 

Locus 2 : 
2 alleles
14.5% missing data
   2   (0.436) 0.928 0.485 0.427 0.419 0.414 0.487 0.111 0.459 
   4   (0.564) 0.072 0.515 0.573 0.581 0.586 0.513 0.889 0.541 

Locus 3 : 
2 alleles
5.1% missing data
   1   (0.897) 0.995 0.981 0.949 0.821 0.938 0.916 0.979 0.923 
   4   (0.103) 0.005 0.019 0.051 0.179 0.062 0.084 0.021 0.077 

Locus 4 : 
2 alleles
10.1% missing data
   1   (0.096) 0.318 0.635 0.098 0.043 0.009 0.031 0.035 0.043 
   4   (0.904) 0.682 0.365 0.902 0.957 0.991 0.969 0.965 0.957 

Locus 5 : 
2 alleles
2.2% missing data
   2   (0.890) 0.983 0.984 0.902 0.946 0.997 0.967 0.716 0.930 
   4   (0.110) 0.017 0.016 0.098 0.054 0.003 0.033 0.284 0.070 

Locus 6 : 
2 alleles
5.1% missing data
   3   (0.899) 0.996 0.985 0.968 0.879 0.975 0.931 0.851 0.912 
   2   (0.101) 0.004 0.015 0.032 0.121 0.025 0.069 0.149 0.088 

Locus 7 : 
2 alleles
10.1% missing data
   1   (0.583) 0.579 0.540 0.794 0.408 0.950 0.487 0.649 0.448 
   3   (0.417) 0.421 0.460 0.206 0.592 0.050 0.513 0.351 0.552 

Locus 8 : 
2 alleles
15.9% missing data
   2   (0.789) 0.776 0.898 0.806 0.866 0.714 0.906 0.377 0.814 
   4   (0.211) 0.224 0.102 0.194 0.134 0.286 0.094 0.623 0.186 

Locus 9 : 
2 alleles
2.2% missing data
   3   (0.914) 0.901 0.981 0.923 0.955 0.997 0.967 0.978 0.940 
   1   (0.086) 0.099 0.019 0.077 0.045 0.003 0.033 0.022 0.060 

Locus 10 : 
2 alleles
7.2% missing data
   1   (0.578) 0.522 0.771 0.467 0.707 0.992 0.414 0.364 0.630 
   3   (0.422) 0.478 0.229 0.533 0.293 0.008 0.586 0.636 0.370 

Locus 11 : 
2 alleles
6.5% missing data
   4   (0.762) 0.055 0.931 0.837 0.762 0.896 0.811 0.202 0.822 
   1   (0.238) 0.945 0.069 0.163 0.238 0.104 0.189 0.798 0.178 

Locus 12 : 
2 alleles
5.8% missing data
   1   (0.294) 0.074 0.245 0.209 0.387 0.020 0.305 0.066 0.373 
   3   (0.706) 0.926 0.755 0.791 0.613 0.980 0.695 0.934 0.627 

Locus 13 : 
2 alleles
1.4% missing data
   3   (0.913) 0.995 0.950 0.879 0.969 0.859 0.964 0.976 0.953 
   4   (0.087) 0.005 0.050 0.121 0.031 0.141 0.036 0.024 0.047 

Locus 14 : 
2 alleles
18.1% missing data
   1   (0.880) 0.842 0.264 0.911 0.935 0.932 0.904 0.968 0.905 
   4   (0.120) 0.158 0.736 0.089 0.065 0.068 0.096 0.032 0.095 

Locus 15 : 
2 alleles
14.5% missing data
   2   (0.106) 0.010 0.080 0.058 0.072 0.005 0.115 0.221 0.080 
   4   (0.894) 0.990 0.920 0.942 0.928 0.995 0.885 0.779 0.920 

Locus 16 : 
2 alleles
19.6% missing data
   1   (0.908) 0.980 0.902 0.957 0.917 0.996 0.782 0.982 0.908 
   4   (0.092) 0.020 0.098 0.043 0.083 0.004 0.218 0.018 0.092 

Locus 17 : 
2 alleles
9.4% missing data
   1   (0.920) 0.995 0.987 0.931 0.972 0.944 0.985 0.696 0.967 
   3   (0.080) 0.005 0.013 0.069 0.028 0.056 0.015 0.304 0.033 

Locus 18 : 
2 alleles
6.5% missing data
   4   (0.792) 0.975 0.841 0.783 0.836 0.959 0.892 0.809 0.808 
   2   (0.208) 0.025 0.159 0.217 0.164 0.041 0.108 0.191 0.192 

Locus 19 : 
2 alleles
2.2% missing data
   2   (0.884) 0.916 0.980 0.902 0.900 0.990 0.925 0.951 0.913 
   1   (0.116) 0.084 0.020 0.098 0.100 0.010 0.075 0.049 0.087 

Locus 20 : 
2 alleles
17.4% missing data
   1   (0.922) 0.997 0.983 0.987 0.831 0.999 0.929 0.990 0.866 
   3   (0.078) 0.003 0.017 0.013 0.169 0.001 0.071 0.010 0.134 

Locus 21 : 
2 alleles
17.4% missing data
   3   (0.248) 0.022 0.229 0.256 0.229 0.047 0.539 0.067 0.250 
   4   (0.752) 0.978 0.771 0.744 0.771 0.953 0.461 0.933 0.750 

Locus 22 : 
2 alleles
3.6% missing data
   2   (0.141) 0.035 0.098 0.140 0.061 0.428 0.080 0.216 0.100 
   4   (0.859) 0.965 0.902 0.860 0.939 0.572 0.920 0.784 0.900 

Locus 23 : 
2 alleles
4.3% missing data
   2   (0.898) 0.988 0.992 0.899 0.945 0.985 0.958 0.967 0.896 
   1   (0.102) 0.012 0.008 0.101 0.055 0.015 0.042 0.033 0.104 

Locus 24 : 
2 alleles
12.3% missing data
   4   (0.740) 0.670 0.819 0.800 0.770 0.876 0.806 0.576 0.721 
   2   (0.260) 0.330 0.181 0.200 0.230 0.124 0.194 0.424 0.279 

Locus 25 : 
2 alleles
6.5% missing data
   2   (0.405) 0.397 0.178 0.480 0.324 0.980 0.300 0.455 0.336 
   4   (0.595) 0.603 0.822 0.520 0.676 0.020 0.700 0.545 0.664 

Locus 26 : 
2 alleles
8.0% missing data
   1   (0.849) 0.991 0.845 0.925 0.808 0.908 0.899 0.962 0.803 
   3   (0.151) 0.009 0.155 0.075 0.192 0.092 0.101 0.038 0.197 

Locus 27 : 
2 alleles
10.1% missing data
   2   (0.301) 0.029 0.330 0.364 0.209 0.043 0.205 0.255 0.313 
   3   (0.699) 0.971 0.670 0.636 0.791 0.957 0.795 0.745 0.687 

Locus 28 : 
2 alleles
3.6% missing data
   2   (0.347) 0.049 0.309 0.419 0.379 0.019 0.454 0.133 0.303 
   3   (0.653) 0.951 0.691 0.581 0.621 0.981 0.546 0.867 0.697 

Locus 29 : 
2 alleles
13.8% missing data
   4   (0.247) 0.234 0.172 0.204 0.307 0.113 0.318 0.059 0.239 
   2   (0.753) 0.766 0.828 0.796 0.693 0.887 0.682 0.941 0.761 

Locus 30 : 
2 alleles
10.9% missing data
   3   (0.863) 0.886 0.954 0.835 0.945 0.033 0.854 0.893 0.923 
   1   (0.137) 0.114 0.046 0.165 0.055 0.967 0.146 0.107 0.077 

Locus 31 : 
2 alleles
12.3% missing data
   2   (0.926) 0.947 0.961 0.977 0.925 0.995 0.809 0.988 0.924 
   4   (0.074) 0.053 0.039 0.023 0.075 0.005 0.191 0.012 0.076 

Locus 32 : 
2 alleles
8.0% missing data
   3   (0.813) 0.789 0.800 0.790 0.898 0.625 0.947 0.583 0.852 
   1   (0.187) 0.211 0.200 0.210 0.102 0.375 0.053 0.417 0.148 

Locus 33 : 
2 alleles
6.5% missing data
   4   (0.896) 0.991 0.946 0.916 0.942 0.994 0.894 0.969 0.891 
   2   (0.104) 0.009 0.054 0.084 0.058 0.006 0.106 0.031 0.109 

Locus 34 : 
2 alleles
5.1% missing data
   3   (0.773) 0.806 0.871 0.847 0.742 0.991 0.781 0.946 0.705 
   1   (0.227) 0.194 0.129 0.153 0.258 0.009 0.219 0.054 0.295 

Locus 35 : 
2 alleles
2.2% missing data
   2   (0.901) 0.246 0.988 0.947 0.940 0.979 0.948 0.970 0.918 
   4   (0.099) 0.754 0.012 0.053 0.060 0.021 0.052 0.030 0.082 

Locus 36 : 
2 alleles
13.8% missing data
   4   (0.194) 0.209 0.201 0.200 0.175 0.095 0.149 0.425 0.109 
   2   (0.806) 0.791 0.799 0.800 0.825 0.905 0.851 0.575 0.891 

Locus 37 : 
2 alleles
2.9% missing data
   1   (0.091) 0.007 0.011 0.059 0.048 0.065 0.097 0.024 0.094 
   3   (0.909) 0.993 0.989 0.941 0.952 0.935 0.903 0.976 0.906 

Locus 38 : 
2 alleles
2.2% missing data
   1   (0.180) 0.019 0.531 0.141 0.123 0.006 0.299 0.070 0.205 
   3   (0.820) 0.981 0.469 0.859 0.877 0.994 0.701 0.930 0.795 

Locus 39 : 
2 alleles
2.2% missing data
   3   (0.906) 0.959 0.973 0.938 0.956 0.997 0.956 0.749 0.938 
   1   (0.094) 0.041 0.027 0.062 0.044 0.003 0.044 0.251 0.062 

Locus 40 : 
2 alleles
19.6% missing data
   1   (0.884) 0.981 0.844 0.898 0.907 0.974 0.923 0.967 0.909 
   2   (0.116) 0.019 0.156 0.102 0.093 0.026 0.077 0.033 0.091 

Locus 41 : 
2 alleles
1.4% missing data
   1   (0.762) 0.979 0.883 0.764 0.766 0.985 0.847 0.548 0.811 
   4   (0.238) 0.021 0.117 0.236 0.234 0.015 0.153 0.452 0.189 

Locus 42 : 
2 alleles
2.2% missing data
   2   (0.840) 0.745 0.850 0.834 0.867 0.996 0.493 0.947 0.894 
   4   (0.160) 0.255 0.150 0.166 0.133 0.004 0.507 0.053 0.106 

Locus 43 : 
2 alleles
13.8% missing data
   1   (0.112) 0.096 0.023 0.132 0.064 0.020 0.046 0.058 0.073 
   3   (0.888) 0.904 0.977 0.868 0.936 0.980 0.954 0.942 0.927 

Locus 44 : 
2 alleles
2.2% missing data
   3   (0.917) 0.998 0.990 0.989 0.897 0.997 0.916 0.883 0.889 
   1   (0.083) 0.002 0.010 0.011 0.103 0.003 0.084 0.117 0.111 

Locus 45 : 
2 alleles
8.0% missing data
   1   (0.905) 0.963 0.893 0.913 0.971 0.963 0.879 0.966 0.894 
   3   (0.095) 0.037 0.107 0.087 0.029 0.037 0.121 0.034 0.106 

Locus 46 : 
2 alleles
10.1% missing data
   2   (0.884) 0.891 0.987 0.959 0.801 0.974 0.913 0.984 0.868 
   4   (0.116) 0.109 0.013 0.041 0.199 0.026 0.087 0.016 0.132 

Locus 47 : 
2 alleles
10.9% missing data
   1   (0.332) 0.483 0.261 0.298 0.380 0.354 0.224 0.079 0.386 
   3   (0.668) 0.517 0.739 0.702 0.620 0.646 0.776 0.921 0.614 

Locus 48 : 
2 alleles
10.1% missing data
   2   (0.824) 0.058 0.938 0.933 0.835 0.088 0.798 0.970 0.811 
   3   (0.176) 0.942 0.062 0.067 0.165 0.912 0.202 0.030 0.189 

Locus 49 : 
2 alleles
6.5% missing data
   2   (0.861) 0.974 0.923 0.914 0.860 0.984 0.713 0.956 0.855 
   4   (0.139) 0.026 0.077 0.086 0.140 0.016 0.287 0.044 0.145 

Locus 50 : 
2 alleles
5.1% missing data
   2   (0.899) 0.985 0.947 0.924 0.953 0.478 0.940 0.941 0.918 
   1   (0.101) 0.015 0.053 0.076 0.047 0.522 0.060 0.059 0.082 

Locus 51 : 
2 alleles
12.3% missing data
   2   (0.846) 0.777 0.908 0.833 0.882 0.982 0.903 0.947 0.873 
   4   (0.154) 0.223 0.092 0.167 0.118 0.018 0.097 0.053 0.127 

Locus 52 : 
2 alleles
5.1% missing data
   1   (0.858) 0.994 0.950 0.952 0.652 0.918 0.722 0.975 0.856 
   3   (0.142) 0.006 0.050 0.048 0.348 0.082 0.278 0.025 0.144 

Locus 53 : 
2 alleles
5.8% missing data
   2   (0.654) 0.944 0.782 0.608 0.644 0.828 0.580 0.899 0.656 
   4   (0.346) 0.056 0.218 0.392 0.356 0.172 0.420 0.101 0.344 

Locus 54 : 
2 alleles
2.9% missing data
   3   (0.913) 0.020 0.993 0.956 0.954 0.997 0.936 0.970 0.950 
   1   (0.087) 0.980 0.007 0.044 0.046 0.003 0.064 0.030 0.050 

Locus 55 : 
2 alleles
4.3% missing data
   2   (0.913) 0.981 0.943 0.950 0.917 0.996 0.889 0.980 0.937 
   4   (0.087) 0.019 0.057 0.050 0.083 0.004 0.111 0.020 0.063 

Locus 56 : 
2 alleles
3.6% missing data
   2   (0.845) 0.973 0.965 0.932 0.753 0.992 0.900 0.964 0.773 
   4   (0.155) 0.027 0.035 0.068 0.247 0.008 0.100 0.036 0.227 

Locus 57 : 
2 alleles
13.8% missing data
   2   (0.905) 0.994 0.985 0.909 0.959 0.948 0.968 0.640 0.959 
   4   (0.095) 0.006 0.015 0.091 0.041 0.052 0.032 0.360 0.041 

Locus 58 : 
2 alleles
9.4% missing data
   3   (0.874) 0.959 0.972 0.940 0.898 0.996 0.897 0.751 0.882 
   1   (0.126) 0.041 0.028 0.060 0.102 0.004 0.103 0.249 0.118 

Locus 59 : 
2 alleles
4.3% missing data
   2   (0.768) 0.209 0.585 0.751 0.866 0.842 0.917 0.221 0.865 
   4   (0.232) 0.791 0.415 0.249 0.134 0.158 0.083 0.779 0.135 

Locus 60 : 
2 alleles
6.5% missing data
   2   (0.444) 0.921 0.495 0.289 0.551 0.583 0.588 0.106 0.539 
   4   (0.556) 0.079 0.505 0.711 0.449 0.417 0.412 0.894 0.461 

Locus 61 : 
2 alleles
5.1% missing data
   4   (0.274) 0.363 0.177 0.188 0.389 0.107 0.247 0.074 0.295 
   2   (0.726) 0.637 0.823 0.812 0.611 0.893 0.753 0.926 0.705 

Locus 62 : 
2 alleles
11.6% missing data
   1   (0.914) 0.871 0.930 0.941 0.933 0.995 0.940 0.976 0.944 
   3   (0.086) 0.129 0.070 0.059 0.067 0.005 0.060 0.024 0.056 

Locus 63 : 
2 alleles
9.4% missing data
   1   (0.276) 0.278 0.616 0.293 0.168 0.022 0.142 0.758 0.227 
   3   (0.724) 0.722 0.384 0.707 0.832 0.978 0.858 0.242 0.773 

Locus 64 : 
2 alleles
2.9% missing data
   3   (0.875) 0.996 0.899 0.939 0.873 0.983 0.851 0.958 0.846 
   4   (0.125) 0.004 0.101 0.061 0.127 0.017 0.149 0.042 0.154 

Locus 65 : 
2 alleles
4.3% missing data
   4   (0.875) 0.894 0.972 0.906 0.917 0.997 0.844 0.976 0.858 
   2   (0.125) 0.106 0.028 0.094 0.083 0.003 0.156 0.024 0.142 

Locus 66 : 
2 alleles
13.8% missing data
   2   (0.665) 0.937 0.934 0.642 0.761 0.658 0.685 0.721 0.631 
   4   (0.335) 0.063 0.066 0.358 0.239 0.342 0.315 0.279 0.369 

Locus 67 : 
2 alleles
13.0% missing data
   1   (0.192) 0.098 0.305 0.092 0.184 0.977 0.258 0.101 0.215 
   3   (0.808) 0.902 0.695 0.908 0.816 0.023 0.742 0.899 0.785 

Locus 68 : 
2 alleles
4.3% missing data
   3   (0.834) 0.043 0.922 0.862 0.875 0.974 0.890 0.956 0.866 
   1   (0.166) 0.957 0.078 0.138 0.125 0.026 0.110 0.044 0.134 

Locus 69 : 
2 alleles
11.6% missing data
   1   (0.778) 0.852 0.639 0.940 0.684 0.992 0.763 0.751 0.615 
   2   (0.222) 0.148 0.361 0.060 0.316 0.008 0.237 0.249 0.385 

Locus 70 : 
2 alleles
13.0% missing data
   2   (0.862) 0.928 0.868 0.915 0.842 0.867 0.855 0.952 0.843 
   4   (0.138) 0.072 0.132 0.085 0.158 0.133 0.145 0.048 0.157 

Locus 71 : 
2 alleles
14.5% missing data
   2   (0.935) 0.993 0.951 0.916 0.981 0.811 0.987 0.926 0.979 
   4   (0.065) 0.007 0.049 0.084 0.019 0.189 0.013 0.074 0.021 

Locus 72 : 
2 alleles
7.2% missing data
   2   (0.212) 0.228 0.178 0.197 0.261 0.014 0.499 0.055 0.155 
   3   (0.788) 0.772 0.822 0.803 0.739 0.986 0.501 0.945 0.845 

Locus 73 : 
2 alleles
14.5% missing data
   1   (0.883) 0.991 0.979 0.907 0.891 0.948 0.889 0.971 0.899 
   3   (0.117) 0.009 0.021 0.093 0.109 0.052 0.111 0.029 0.101 

Locus 74 : 
2 alleles
13.0% missing data
   1   (0.618) 0.579 0.631 0.540 0.692 0.409 0.746 0.492 0.698 
   4   (0.382) 0.421 0.369 0.460 0.308 0.591 0.254 0.508 0.302 

Locus 75 : 
2 alleles
13.8% missing data
   2   (0.829) 0.790 0.917 0.824 0.866 0.879 0.891 0.946 0.833 
   4   (0.171) 0.210 0.083 0.176 0.134 0.121 0.109 0.054 0.167 

Locus 76 : 
2 alleles
13.8% missing data
   1   (0.882) 0.873 0.755 0.906 0.925 0.995 0.909 0.974 0.885 
   3   (0.118) 0.127 0.245 0.094 0.075 0.005 0.091 0.026 0.115 

Locus 77 : 
2 alleles
13.0% missing data
   1   (0.432) 0.407 0.307 0.483 0.415 0.952 0.473 0.415 0.333 
   2   (0.568) 0.593 0.693 0.517 0.585 0.048 0.527 0.585 0.667 

Locus 78 : 
2 alleles
10.9% missing data
   2   (0.883) 0.922 0.978 0.938 0.836 0.936 0.922 0.980 0.893 
   4   (0.117) 0.078 0.022 0.062 0.164 0.064 0.078 0.020 0.107 

Locus 79 : 
2 alleles
13.8% missing data
   4   (0.246) 0.242 0.470 0.160 0.305 0.183 0.580 0.054 0.246 
   2   (0.754) 0.758 0.530 0.840 0.695 0.817 0.420 0.946 0.754 

Locus 80 : 
2 alleles
5.1% missing data
   2   (0.899) 0.965 0.985 0.935 0.941 0.596 0.934 0.954 0.907 
   4   (0.101) 0.035 0.015 0.065 0.059 0.404 0.066 0.046 0.093 

Locus 81 : 
2 alleles
14.5% missing data
   2   (0.866) 0.968 0.968 0.837 0.911 0.882 0.953 0.955 0.885 
   4   (0.134) 0.032 0.032 0.163 0.089 0.118 0.047 0.045 0.115 

Locus 82 : 
2 alleles
1.4% missing data
   1   (0.916) 0.972 0.974 0.949 0.946 0.850 0.941 0.972 0.932 
   3   (0.084) 0.028 0.026 0.051 0.054 0.150 0.059 0.028 0.068 

Locus 83 : 
2 alleles
4.3% missing data
   2   (0.274) 0.051 0.132 0.193 0.215 0.125 0.266 0.581 0.353 
   4   (0.726) 0.949 0.868 0.807 0.785 0.875 0.734 0.419 0.647 

Locus 84 : 
2 alleles
10.1% missing data
   3   (0.918) 0.874 0.955 0.968 0.919 0.997 0.923 0.983 0.926 
   1   (0.082) 0.126 0.045 0.032 0.081 0.003 0.077 0.017 0.074 

Locus 85 : 
2 alleles
11.6% missing data
   4   (0.797) 0.770 0.928 0.876 0.793 0.987 0.852 0.276 0.812 
   3   (0.203) 0.230 0.072 0.124 0.207 0.013 0.148 0.724 0.188 

Locus 86 : 
2 alleles
2.9% missing data
   2   (0.910) 0.768 0.769 0.907 0.954 0.958 0.974 0.975 0.953 
   1   (0.090) 0.232 0.231 0.093 0.046 0.042 0.026 0.025 0.047 

Locus 87 : 
2 alleles
12.3% missing data
   3   (0.857) 0.085 0.625 0.820 0.938 0.885 0.842 0.958 0.924 
   1   (0.143) 0.915 0.375 0.180 0.062 0.115 0.158 0.042 0.076 

Locus 88 : 
2 alleles
5.8% missing data
   4   (0.903) 0.913 0.907 0.613 0.989 0.830 0.992 0.424 0.985 
   2   (0.097) 0.087 0.093 0.387 0.011 0.170 0.008 0.576 0.015 

Locus 89 : 
2 alleles
5.8% missing data
   2   (0.258) 0.435 0.111 0.271 0.260 0.215 0.375 0.093 0.205 
   4   (0.742) 0.565 0.889 0.729 0.740 0.785 0.625 0.907 0.795 

Locus 90 : 
2 alleles
8.0% missing data
   4   (0.239) 0.015 0.270 0.184 0.326 0.021 0.279 0.085 0.257 
   2   (0.761) 0.985 0.730 0.816 0.674 0.979 0.721 0.915 0.743 

Locus 91 : 
2 alleles
3.6% missing data
   2   (0.891) 0.987 0.974 0.919 0.956 0.732 0.933 0.693 0.926 
   4   (0.109) 0.013 0.026 0.081 0.044 0.268 0.067 0.307 0.074 

Locus 92 : 
2 alleles
10.9% missing data
   4   (0.797) 0.890 0.940 0.781 0.828 0.976 0.779 0.949 0.804 
   3   (0.203) 0.110 0.060 0.219 0.172 0.024 0.221 0.051 0.196 

Locus 93 : 
2 alleles
4.3% missing data
   1   (0.875) 0.990 0.979 0.938 0.927 0.060 0.945 0.743 0.900 
   3   (0.125) 0.010 0.021 0.062 0.073 0.940 0.055 0.257 0.100 

Locus 94 : 
2 alleles
9.4% missing data
   2   (0.950) 0.904 0.975 0.865 0.994 0.601 0.996 0.983 0.992 
   1   (0.050) 0.096 0.025 0.135 0.006 0.399 0.004 0.017 0.008 

Locus 95 : 
2 alleles
2.9% missing data
   2   (0.860) 0.823 0.889 0.832 0.919 0.890 0.873 0.934 0.896 
   4   (0.140) 0.177 0.111 0.168 0.081 0.110 0.127 0.066 0.104 

Locus 96 : 
2 alleles
2.9% missing data
   3   (0.915) 0.991 0.978 0.903 0.967 0.946 0.959 0.969 0.941 
   2   (0.085) 0.009 0.022 0.097 0.033 0.054 0.041 0.031 0.059 

Locus 97 : 
2 alleles
1.4% missing data
   1   (0.941) 0.998 0.924 0.992 0.913 1.000 0.935 0.995 0.899 
   3   (0.059) 0.002 0.076 0.008 0.087 0.000 0.065 0.005 0.101 

Locus 98 : 
2 alleles
13.0% missing data
   4   (0.908) 0.494 0.960 0.951 0.926 0.959 0.908 0.928 0.945 
   3   (0.092) 0.506 0.040 0.049 0.074 0.041 0.092 0.072 0.055 

Locus 99 : 
2 alleles
4.3% missing data
   4   (0.915) 0.971 0.970 0.923 0.947 0.991 0.844 0.963 0.956 
   2   (0.085) 0.029 0.030 0.077 0.053 0.009 0.156 0.037 0.044 

Locus 100 : 
2 alleles
13.0% missing data
   1   (0.755) 0.946 0.753 0.737 0.799 0.813 0.853 0.219 0.848 
   3   (0.245) 0.054 0.247 0.263 0.201 0.187 0.147 0.781 0.152 

Locus 101 : 
2 alleles
10.9% missing data
   4   (0.903) 0.924 0.978 0.896 0.939 0.994 0.954 0.947 0.944 
   2   (0.097) 0.076 0.022 0.104 0.061 0.006 0.046 0.053 0.056 

Locus 102 : 
2 alleles
16.7% missing data
   3   (0.867) 0.903 0.823 0.908 0.877 0.994 0.896 0.954 0.874 
   1   (0.133) 0.097 0.177 0.092 0.123 0.006 0.104 0.046 0.126 

Locus 103 : 
2 alleles
5.1% missing data
   2   (0.738) 0.961 0.922 0.658 0.783 0.808 0.837 0.887 0.756 
   4   (0.262) 0.039 0.078 0.342 0.217 0.192 0.163 0.113 0.244 

Locus 104 : 
2 alleles
14.5% missing data
   2   (0.417) 0.955 0.341 0.479 0.395 0.013 0.367 0.140 0.406 
   4   (0.583) 0.045 0.659 0.521 0.605 0.987 0.633 0.860 0.594 

Locus 105 : 
2 alleles
8.0% missing data
   2   (0.454) 0.921 0.217 0.527 0.382 0.340 0.617 0.551 0.383 
   4   (0.546) 0.079 0.783 0.473 0.618 0.660 0.383 0.449 0.617 

Locus 106 : 
2 alleles
5.1% missing data
   4   (0.890) 0.968 0.964 0.886 0.929 0.959 0.921 0.971 0.912 
   3   (0.110) 0.032 0.036 0.114 0.071 0.041 0.079 0.029 0.088 

Locus 107 : 
2 alleles
13.0% missing data
   1   (0.847) 0.899 0.968 0.880 0.781 0.989 0.868 0.967 0.881 
   2   (0.153) 0.101 0.032 0.120 0.219 0.011 0.132 0.033 0.119 

Locus 108 : 
2 alleles
11.6% missing data
   1   (0.790) 0.980 0.920 0.870 0.736 0.983 0.871 0.692 0.783 
   3   (0.210) 0.020 0.080 0.130 0.264 0.017 0.129 0.308 0.217 

Locus 109 : 
2 alleles
5.1% missing data
   3   (0.778) 0.601 0.673 0.804 0.761 0.845 0.575 0.910 0.823 
   1   (0.222) 0.399 0.327 0.196 0.239 0.155 0.425 0.090 0.177 

Locus 110 : 
2 alleles
10.9% missing data
   1   (0.887) 0.924 0.984 0.903 0.926 0.986 0.949 0.956 0.886 
   3   (0.113) 0.076 0.016 0.097 0.074 0.014 0.051 0.044 0.114 

Locus 111 : 
2 alleles
13.8% missing data
   1   (0.466) 0.383 0.535 0.529 0.405 0.103 0.441 0.592 0.451 
   3   (0.534) 0.617 0.465 0.471 0.595 0.897 0.559 0.408 0.549 

Locus 112 : 
2 alleles
13.0% missing data
   2   (0.654) 0.959 0.233 0.630 0.598 0.807 0.683 0.920 0.680 
   4   (0.346) 0.041 0.767 0.370 0.402 0.193 0.317 0.080 0.320 

Locus 113 : 
2 alleles
3.6% missing data
   3   (0.901) 0.966 0.985 0.866 0.956 0.682 0.939 0.962 0.948 
   1   (0.099) 0.034 0.015 0.134 0.044 0.318 0.061 0.038 0.052 

Locus 114 : 
2 alleles
10.1% missing data
   4   (0.916) 0.998 0.981 0.982 0.886 0.999 0.844 0.992 0.868 
   2   (0.084) 0.002 0.019 0.018 0.114 0.001 0.156 0.008 0.132 

Locus 115 : 
2 alleles
13.8% missing data
   2   (0.694) 0.962 0.573 0.689 0.737 0.796 0.620 0.614 0.714 
   4   (0.306) 0.038 0.427 0.311 0.263 0.204 0.380 0.386 0.286 

Locus 116 : 
2 alleles
5.1% missing data
   1   (0.659) 0.485 0.673 0.634 0.665 0.649 0.744 0.882 0.680 
   3   (0.341) 0.515 0.327 0.366 0.335 0.351 0.256 0.118 0.320 

Locus 117 : 
2 alleles
2.9% missing data
   1   (0.736) 0.967 0.871 0.737 0.775 0.634 0.726 0.887 0.702 
   4   (0.264) 0.033 0.129 0.263 0.225 0.366 0.274 0.113 0.298 

Locus 118 : 
2 alleles
5.1% missing data
   2   (0.360) 0.044 0.372 0.329 0.476 0.030 0.553 0.135 0.368 
   4   (0.640) 0.956 0.628 0.671 0.524 0.970 0.447 0.865 0.632 

Locus 119 : 
2 alleles
6.5% missing data
   2   (0.613) 0.930 0.242 0.760 0.561 0.721 0.475 0.288 0.584 
   4   (0.387) 0.070 0.758 0.240 0.439 0.279 0.525 0.712 0.416 

Locus 120 : 
2 alleles
9.4% missing data
   3   (0.802) 0.742 0.783 0.829 0.857 0.090 0.747 0.937 0.839 
   4   (0.198) 0.258 0.217 0.171 0.143 0.910 0.253 0.063 0.161 

Locus 121 : 
2 alleles
13.8% missing data
   4   (0.900) 0.950 0.941 0.922 0.909 0.997 0.955 0.983 0.918 
   2   (0.100) 0.050 0.059 0.078 0.091 0.003 0.045 0.017 0.082 

Locus 122 : 
2 alleles
3.6% missing data
   3   (0.811) 0.724 0.717 0.820 0.878 0.972 0.779 0.592 0.860 
   2   (0.189) 0.276 0.283 0.180 0.122 0.028 0.221 0.408 0.140 

Locus 123 : 
2 alleles
13.0% missing data
   3   (0.913) 0.893 0.962 0.966 0.928 0.965 0.931 0.977 0.898 
   1   (0.087) 0.107 0.038 0.034 0.072 0.035 0.069 0.023 0.102 

Locus 124 : 
2 alleles
10.1% missing data
   1   (0.176) 0.033 0.089 0.094 0.179 0.108 0.339 0.217 0.182 
   3   (0.824) 0.967 0.911 0.906 0.821 0.892 0.661 0.783 0.818 

Locus 125 : 
2 alleles
5.1% missing data
   3   (0.815) 0.601 0.843 0.792 0.867 0.990 0.664 0.893 0.861 
   1   (0.185) 0.399 0.157 0.208 0.133 0.010 0.336 0.107 0.139 

Locus 126 : 
2 alleles
5.1% missing data
   1   (0.814) 0.335 0.841 0.839 0.802 0.991 0.711 0.957 0.867 
   3   (0.186) 0.665 0.159 0.161 0.198 0.009 0.289 0.043 0.133 

Locus 127 : 
2 alleles
13.8% missing data
   3   (0.715) 0.473 0.832 0.723 0.714 0.865 0.808 0.805 0.707 
   1   (0.285) 0.527 0.168 0.277 0.286 0.135 0.192 0.195 0.293 

Locus 128 : 
2 alleles
13.0% missing data
   1   (0.530) 0.949 0.247 0.543 0.452 0.944 0.598 0.499 0.541 
   3   (0.470) 0.051 0.753 0.457 0.548 0.056 0.402 0.501 0.459 

Locus 129 : 
2 alleles
8.0% missing data
   2   (0.830) 0.985 0.796 0.917 0.813 0.762 0.868 0.956 0.721 
   4   (0.170) 0.015 0.204 0.083 0.187 0.238 0.132 0.044 0.279 

Locus 130 : 
2 alleles
14.5% missing data
   3   (0.905) 0.991 0.984 0.923 0.952 0.894 0.926 0.969 0.908 
   1   (0.095) 0.009 0.016 0.077 0.048 0.106 0.074 0.031 0.092 

Locus 131 : 
2 alleles
18.1% missing data
   1   (0.916) 0.930 0.968 0.952 0.951 0.980 0.959 0.973 0.892 
   4   (0.084) 0.070 0.032 0.048 0.049 0.020 0.041 0.027 0.108 

Locus 132 : 
2 alleles
3.6% missing data
   2   (0.928) 0.998 0.977 0.980 0.905 0.999 0.927 0.989 0.930 
   4   (0.072) 0.002 0.023 0.020 0.095 0.001 0.073 0.011 0.070 

Locus 133 : 
2 alleles
5.8% missing data
   3   (0.799) 0.973 0.950 0.814 0.841 0.600 0.848 0.898 0.791 
   1   (0.201) 0.027 0.050 0.186 0.159 0.400 0.152 0.102 0.209 

Locus 134 : 
2 alleles
12.3% missing data
   2   (0.898) 0.926 0.989 0.949 0.909 0.995 0.939 0.978 0.869 
   4   (0.102) 0.074 0.011 0.051 0.091 0.005 0.061 0.022 0.131 

Locus 135 : 
2 alleles
5.1% missing data
   2   (0.888) 0.991 0.974 0.913 0.919 0.995 0.948 0.744 0.932 
   4   (0.112) 0.009 0.026 0.087 0.081 0.005 0.052 0.256 0.068 

Locus 136 : 
2 alleles
5.1% missing data
   2   (0.841) 0.810 0.974 0.802 0.906 0.967 0.918 0.717 0.892 
   1   (0.159) 0.190 0.026 0.198 0.094 0.033 0.082 0.283 0.108 

Locus 137 : 
2 alleles
12.3% missing data
   3   (0.896) 0.928 0.937 0.931 0.930 0.834 0.946 0.970 0.876 
   1   (0.104) 0.072 0.063 0.069 0.070 0.166 0.054 0.030 0.124 

Locus 138 : 
2 alleles
13.0% missing data
   2   (0.332) 0.179 0.730 0.244 0.416 0.254 0.245 0.261 0.384 
   4   (0.668) 0.821 0.270 0.756 0.584 0.746 0.755 0.739 0.616 

Locus 139 : 
2 alleles
11.6% missing data
   1   (0.892) 0.901 0.954 0.929 0.903 0.942 0.943 0.969 0.901 
   2   (0.108) 0.099 0.046 0.071 0.097 0.058 0.057 0.031 0.099 

Locus 140 : 
2 alleles
2.2% missing data
   3   (0.830) 0.985 0.832 0.831 0.865 0.969 0.924 0.620 0.892 
   1   (0.170) 0.015 0.168 0.169 0.135 0.031 0.076 0.380 0.108 

Locus 141 : 
2 alleles
5.1% missing data
   2   (0.896) 0.996 0.945 0.939 0.938 0.994 0.846 0.979 0.865 
   4   (0.104) 0.004 0.055 0.061 0.062 0.006 0.154 0.021 0.135 

Locus 142 : 
2 alleles
9.4% missing data
   1   (0.071) 0.021 0.013 0.012 0.169 0.001 0.040 0.007 0.123 
   3   (0.929) 0.979 0.987 0.988 0.831 0.999 0.960 0.993 0.877 

Locus 143 : 
2 alleles
4.3% missing data
   1   (0.413) 0.451 0.653 0.470 0.337 0.951 0.251 0.442 0.350 
   3   (0.587) 0.549 0.347 0.530 0.663 0.049 0.749 0.558 0.650 

Locus 144 : 
2 alleles
16.7% missing data
   2   (0.143) 0.106 0.179 0.139 0.093 0.099 0.298 0.031 0.120 
   4   (0.857) 0.894 0.821 0.861 0.907 0.901 0.702 0.969 0.880 

Locus 145 : 
2 alleles
16.7% missing data
   3   (0.877) 0.981 0.236 0.891 0.937 0.948 0.507 0.965 0.919 
   1   (0.123) 0.019 0.764 0.109 0.063 0.052 0.493 0.035 0.081 

Locus 146 : 
2 alleles
3.6% missing data
   4   (0.859) 0.917 0.965 0.832 0.880 0.927 0.910 0.966 0.906 
   2   (0.141) 0.083 0.035 0.168 0.120 0.073 0.090 0.034 0.094 

Locus 147 : 
2 alleles
12.3% missing data
   2   (0.452) 0.603 0.329 0.362 0.493 0.028 0.528 0.819 0.435 
   1   (0.548) 0.397 0.671 0.638 0.507 0.972 0.472 0.181 0.565 

Locus 148 : 
2 alleles
12.3% missing data
   4   (0.903) 0.910 0.853 0.954 0.948 0.996 0.958 0.830 0.919 
   2   (0.097) 0.090 0.147 0.046 0.052 0.004 0.042 0.170 0.081 

Locus 149 : 
2 alleles
3.6% missing data
   1   (0.869) 0.991 0.879 0.897 0.888 0.995 0.804 0.964 0.871 
   4   (0.131) 0.009 0.121 0.103 0.112 0.005 0.196 0.036 0.129 

Locus 150 : 
2 alleles
4.3% missing data
   1   (0.896) 0.990 0.963 0.903 0.928 0.875 0.884 0.965 0.931 
   3   (0.104) 0.010 0.037 0.097 0.072 0.125 0.116 0.035 0.069 

Locus 151 : 
2 alleles
7.2% missing data
   3   (0.902) 0.904 0.392 0.913 0.959 0.853 0.960 0.956 0.942 
   1   (0.098) 0.096 0.608 0.087 0.041 0.147 0.040 0.044 0.058 

Locus 152 : 
2 alleles
2.9% missing data
   4   (0.926) 0.983 0.996 0.963 0.923 0.971 0.982 0.980 0.935 
   3   (0.074) 0.017 0.004 0.037 0.077 0.029 0.018 0.020 0.065 

Locus 153 : 
2 alleles
13.0% missing data
   3   (0.905) 0.953 0.959 0.942 0.916 0.876 0.944 0.974 0.913 
   1   (0.095) 0.047 0.041 0.058 0.084 0.124 0.056 0.026 0.087 

Locus 154 : 
2 alleles
10.9% missing data
   1   (0.864) 0.828 0.939 0.934 0.830 0.989 0.911 0.912 0.843 
   4   (0.136) 0.172 0.061 0.066 0.170 0.011 0.089 0.088 0.157 

Locus 155 : 
2 alleles
5.1% missing data
   2   (0.481) 0.368 0.786 0.371 0.476 0.977 0.665 0.800 0.475 
   4   (0.519) 0.632 0.214 0.629 0.524 0.023 0.335 0.200 0.525 

Locus 156 : 
2 alleles
12.3% missing data
   1   (0.794) 0.810 0.972 0.819 0.774 0.882 0.882 0.928 0.783 
   3   (0.206) 0.190 0.028 0.181 0.226 0.118 0.118 0.072 0.217 

Locus 157 : 
2 alleles
6.5% missing data
   2   (0.789) 0.971 0.269 0.824 0.797 0.906 0.549 0.948 0.813 
   1   (0.211) 0.029 0.731 0.176 0.203 0.094 0.451 0.052 0.187 

Locus 158 : 
2 alleles
15.9% missing data
   2   (0.873) 0.935 0.936 0.956 0.829 0.995 0.902 0.974 0.777 
   3   (0.127) 0.065 0.064 0.044 0.171 0.005 0.098 0.026 0.223 

Locus 159 : 
2 alleles
5.1% missing data
   1   (0.212) 0.501 0.519 0.225 0.164 0.219 0.443 0.071 0.143 
   3   (0.788) 0.499 0.481 0.775 0.836 0.781 0.557 0.929 0.857 

Locus 160 : 
2 alleles
14.5% missing data
   3   (0.884) 0.906 0.990 0.911 0.928 0.819 0.942 0.910 0.876 
   1   (0.116) 0.094 0.010 0.089 0.072 0.181 0.058 0.090 0.124 

Locus 161 : 
2 alleles
13.0% missing data
   3   (0.640) 0.941 0.879 0.649 0.591 0.653 0.711 0.897 0.576 
   1   (0.360) 0.059 0.121 0.351 0.409 0.347 0.289 0.103 0.424 

Locus 162 : 
2 alleles
2.2% missing data
   2   (0.912) 0.878 0.900 0.946 0.928 0.980 0.953 0.980 0.937 
   4   (0.088) 0.122 0.100 0.054 0.072 0.020 0.047 0.020 0.063 

Locus 163 : 
2 alleles
1.4% missing data
   2   (0.923) 0.990 0.972 0.972 0.931 0.999 0.927 0.984 0.914 
   1   (0.077) 0.010 0.028 0.028 0.069 0.001 0.073 0.016 0.086 

Locus 164 : 
2 alleles
18.8% missing data
   3   (0.390) 0.580 0.434 0.429 0.302 0.974 0.413 0.100 0.380 
   1   (0.610) 0.420 0.566 0.571 0.698 0.026 0.587 0.900 0.620 

Locus 165 : 
2 alleles
11.6% missing data
   2   (0.753) 0.666 0.729 0.711 0.851 0.668 0.883 0.300 0.834 
   4   (0.247) 0.334 0.271 0.289 0.149 0.332 0.117 0.700 0.166 

Locus 166 : 
2 alleles
3.6% missing data
   4   (0.898) 0.987 0.966 0.833 0.962 0.874 0.972 0.956 0.938 
   2   (0.102) 0.013 0.034 0.167 0.038 0.126 0.028 0.044 0.062 

Locus 167 : 
2 alleles
2.2% missing data
   2   (0.934) 0.998 0.947 0.991 0.910 1.000 0.890 0.995 0.846 
   4   (0.066) 0.002 0.053 0.009 0.090 0.000 0.110 0.005 0.154 

Locus 168 : 
2 alleles
13.8% missing data
   2   (0.917) 0.943 0.781 0.849 0.975 0.942 0.988 0.968 0.964 
   4   (0.083) 0.057 0.219 0.151 0.025 0.058 0.012 0.032 0.036 

Locus 169 : 
2 alleles
4.3% missing data
   2   (0.900) 0.489 0.975 0.886 0.950 0.986 0.963 0.949 0.953 
   4   (0.100) 0.511 0.025 0.114 0.050 0.014 0.037 0.051 0.047 

Locus 170 : 
2 alleles
4.3% missing data
   1   (0.421) 0.043 0.513 0.456 0.432 0.057 0.732 0.134 0.420 
   2   (0.579) 0.957 0.487 0.544 0.568 0.943 0.268 0.866 0.580 

Locus 171 : 
2 alleles
2.9% missing data
   2   (0.757) 0.664 0.440 0.754 0.832 0.736 0.619 0.608 0.834 
   3   (0.243) 0.336 0.560 0.246 0.168 0.264 0.381 0.392 0.166 

Locus 172 : 
2 alleles
8.0% missing data
   2   (0.853) 0.973 0.830 0.926 0.812 0.933 0.909 0.970 0.795 
   4   (0.147) 0.027 0.170 0.074 0.188 0.067 0.091 0.030 0.205 

Locus 173 : 
2 alleles
5.1% missing data
   2   (0.694) 0.940 0.654 0.701 0.713 0.490 0.769 0.584 0.738 
   4   (0.306) 0.060 0.346 0.299 0.287 0.510 0.231 0.416 0.262 

Locus 174 : 
2 alleles
4.3% missing data
   4   (0.912) 0.992 0.966 0.936 0.927 0.999 0.959 0.984 0.932 
   2   (0.088) 0.008 0.034 0.064 0.073 0.001 0.041 0.016 0.068 

Locus 175 : 
2 alleles
13.0% missing data
   3   (0.929) 0.956 0.989 0.978 0.912 0.970 0.955 0.983 0.925 
   1   (0.071) 0.044 0.011 0.022 0.088 0.030 0.045 0.017 0.075 

Locus 176 : 
2 alleles
10.1% missing data
   1   (0.542) 0.522 0.791 0.462 0.650 0.929 0.459 0.146 0.605 
   3   (0.458) 0.478 0.209 0.538 0.350 0.071 0.541 0.854 0.395 

Locus 177 : 
2 alleles
4.3% missing data
   2   (0.729) 0.972 0.631 0.670 0.833 0.961 0.744 0.583 0.761 
   1   (0.271) 0.028 0.369 0.330 0.167 0.039 0.256 0.417 0.239 

Locus 178 : 
2 alleles
1.4% missing data
   1   (0.740) 0.922 0.880 0.792 0.829 0.539 0.769 0.526 0.691 
   4   (0.260) 0.078 0.120 0.208 0.171 0.461 0.231 0.474 0.309 

Locus 179 : 
2 alleles
10.9% missing data
   3   (0.901) 0.920 0.885 0.930 0.911 0.940 0.934 0.973 0.932 
   1   (0.099) 0.080 0.115 0.070 0.089 0.060 0.066 0.027 0.068 

Locus 180 : 
2 alleles
2.2% missing data
   1   (0.899) 0.978 0.958 0.936 0.881 0.872 0.965 0.972 0.916 
   4   (0.101) 0.022 0.042 0.064 0.119 0.128 0.035 0.028 0.084 

Locus 181 : 
2 alleles
15.9% missing data
   2   (0.889) 0.775 0.956 0.941 0.885 0.961 0.914 0.973 0.891 
   3   (0.111) 0.225 0.044 0.059 0.115 0.039 0.086 0.027 0.109 

Locus 182 : 
2 alleles
1.4% missing data
   1   (0.909) 0.966 0.988 0.973 0.908 0.024 0.966 0.982 0.921 
   3   (0.091) 0.034 0.012 0.027 0.092 0.976 0.034 0.018 0.079 

Locus 183 : 
2 alleles
10.1% missing data
   1   (0.886) 0.869 0.976 0.910 0.919 0.626 0.933 0.964 0.912 
   3   (0.114) 0.131 0.024 0.090 0.081 0.374 0.067 0.036 0.088 

Locus 184 : 
2 alleles
2.2% missing data
   4   (0.853) 0.876 0.990 0.946 0.722 0.998 0.910 0.971 0.806 
   2   (0.147) 0.124 0.010 0.054 0.278 0.002 0.090 0.029 0.194 

Locus 185 : 
2 alleles
12.3% missing data
   2   (0.834) 0.976 0.871 0.890 0.827 0.884 0.569 0.962 0.829 
   4   (0.166) 0.024 0.129 0.110 0.173 0.116 0.431 0.038 0.171 

Locus 186 : 
2 alleles
9.4% missing data
   2   (0.906) 0.821 0.988 0.877 0.961 0.989 0.949 0.962 0.947 
   4   (0.094) 0.179 0.012 0.123 0.039 0.011 0.051 0.038 0.053 

Locus 187 : 
2 alleles
9.4% missing data
   2   (0.881) 0.553 0.647 0.842 0.960 0.991 0.913 0.723 0.943 
   4   (0.119) 0.447 0.353 0.158 0.040 0.009 0.087 0.277 0.057 

Locus 188 : 
2 alleles
3.6% missing data
   3   (0.723) 0.658 0.573 0.605 0.778 0.835 0.681 0.869 0.808 
   4   (0.277) 0.342 0.427 0.395 0.222 0.165 0.319 0.131 0.192 

Locus 189 : 
2 alleles
5.1% missing data
   2   (0.816) 0.972 0.850 0.788 0.824 0.800 0.787 0.953 0.856 
   4   (0.184) 0.028 0.150 0.212 0.176 0.200 0.213 0.047 0.144 

Locus 190 : 
2 alleles
3.6% missing data
   2   (0.700) 0.377 0.844 0.787 0.596 0.533 0.862 0.676 0.739 
   4   (0.300) 0.623 0.156 0.213 0.404 0.467 0.138 0.324 0.261 

Locus 191 : 
2 alleles
4.3% missing data
   2   (0.917) 0.006 0.991 0.968 0.948 0.995 0.968 0.980 0.938 
   4   (0.083) 0.994 0.009 0.032 0.052 0.005 0.032 0.020 0.062 

Locus 192 : 
2 alleles
12.3% missing data
   1   (0.774) 0.970 0.945 0.831 0.835 0.876 0.751 0.639 0.741 
   3   (0.226) 0.030 0.055 0.169 0.165 0.124 0.249 0.361 0.259 

Locus 193 : 
2 alleles
8.0% missing data
   4   (0.485) 0.051 0.357 0.558 0.533 0.023 0.511 0.132 0.543 
   2   (0.515) 0.949 0.643 0.442 0.467 0.977 0.489 0.868 0.457 

Locus 194 : 
2 alleles
13.0% missing data
   1   (0.900) 0.995 0.812 0.926 0.937 0.972 0.932 0.977 0.894 
   4   (0.100) 0.005 0.188 0.074 0.063 0.028 0.068 0.023 0.106 

Locus 195 : 
2 alleles
4.3% missing data
   4   (0.909) 0.825 0.963 0.944 0.954 0.941 0.918 0.627 0.957 
   2   (0.091) 0.175 0.037 0.056 0.046 0.059 0.082 0.373 0.043 

Locus 196 : 
2 alleles
15.9% missing data
   3   (0.725) 0.449 0.897 0.675 0.747 0.720 0.759 0.886 0.783 
   1   (0.275) 0.551 0.103 0.325 0.253 0.280 0.241 0.114 0.217 

Locus 197 : 
2 alleles
13.0% missing data
   4   (0.715) 0.721 0.338 0.698 0.793 0.546 0.606 0.870 0.738 
   2   (0.285) 0.279 0.662 0.302 0.207 0.454 0.394 0.130 0.262 

Locus 198 : 
2 alleles
12.3% missing data
   1   (0.905) 0.910 0.959 0.955 0.900 0.602 0.911 0.980 0.927 
   4   (0.095) 0.090 0.041 0.045 0.100 0.398 0.089 0.020 0.073 

Locus 199 : 
2 alleles
13.0% missing data
   1   (0.782) 0.888 0.670 0.773 0.849 0.872 0.667 0.724 0.815 
   3   (0.218) 0.112 0.330 0.227 0.151 0.128 0.333 0.276 0.185 

Locus 200 : 
2 alleles
2.9% missing data
   4   (0.900) 0.006 0.989 0.980 0.857 0.983 0.933 0.987 0.881 
   2   (0.100) 0.994 0.011 0.020 0.143 0.017 0.067 0.013 0.119 

Locus 201 : 
2 alleles
3.6% missing data
   4   (0.208) 0.387 0.605 0.187 0.172 0.009 0.299 0.065 0.180 
   3   (0.792) 0.613 0.395 0.813 0.828 0.991 0.701 0.935 0.820 

Locus 202 : 
2 alleles
15.2% missing data
   1   (0.534) 0.429 0.704 0.656 0.423 0.902 0.466 0.776 0.437 
   3   (0.466) 0.571 0.296 0.344 0.577 0.098 0.534 0.224 0.563 

Locus 203 : 
2 alleles
14.5% missing data
   2   (0.680) 0.956 0.640 0.674 0.686 0.853 0.722 0.917 0.617 
   1   (0.320) 0.044 0.360 0.326 0.314 0.147 0.278 0.083 0.383 

Locus 204 : 
2 alleles
0.7% missing data
   4   (0.881) 0.988 0.814 0.922 0.928 0.975 0.475 0.808 0.932 
   1   (0.119) 0.012 0.186 0.078 0.072 0.025 0.525 0.192 0.068 

Locus 205 : 
2 alleles
2.9% missing data
   4   (0.110) 0.003 0.048 0.015 0.294 0.005 0.141 0.009 0.227 
   2   (0.890) 0.997 0.952 0.985 0.706 0.995 0.859 0.991 0.773 

Locus 206 : 
2 alleles
3.6% missing data
   4   (0.878) 0.959 0.970 0.954 0.887 0.996 0.918 0.683 0.864 
   2   (0.122) 0.041 0.030 0.046 0.113 0.004 0.082 0.317 0.136 

Locus 207 : 
2 alleles
13.8% missing data
   2   (0.923) 0.971 0.986 0.976 0.881 0.987 0.970 0.982 0.918 
   4   (0.077) 0.029 0.014 0.024 0.119 0.013 0.030 0.018 0.082 

Locus 208 : 
2 alleles
5.1% missing data
   3   (0.333) 0.247 0.247 0.336 0.427 0.245 0.400 0.132 0.293 
   4   (0.667) 0.753 0.753 0.664 0.573 0.755 0.600 0.868 0.707 

Locus 209 : 
2 alleles
16.7% missing data
   4   (0.744) 0.967 0.670 0.731 0.750 0.752 0.743 0.932 0.748 
   2   (0.256) 0.033 0.330 0.269 0.250 0.248 0.257 0.068 0.252 

Locus 210 : 
2 alleles
9.4% missing data
   1   (0.354) 0.401 0.499 0.420 0.312 0.458 0.340 0.154 0.302 
   3   (0.646) 0.599 0.501 0.580 0.688 0.542 0.660 0.846 0.698 

Locus 211 : 
2 alleles
11.6% missing data
   1   (0.918) 0.927 0.977 0.931 0.945 0.948 0.921 0.969 0.956 
   3   (0.082) 0.073 0.023 0.069 0.055 0.052 0.079 0.031 0.044 

Locus 212 : 
2 alleles
7.2% missing data
   3   (0.430) 0.381 0.252 0.311 0.594 0.024 0.573 0.365 0.448 
   4   (0.570) 0.619 0.748 0.689 0.406 0.976 0.427 0.635 0.552 

Locus 213 : 
2 alleles
3.6% missing data
   2   (0.551) 0.957 0.403 0.525 0.554 0.680 0.694 0.845 0.460 
   4   (0.449) 0.043 0.597 0.475 0.446 0.320 0.306 0.155 0.540 

Locus 214 : 
2 alleles
6.5% missing data
   1   (0.817) 0.940 0.683 0.834 0.860 0.827 0.912 0.598 0.870 
   3   (0.183) 0.060 0.317 0.166 0.140 0.173 0.088 0.402 0.130 

Locus 215 : 
2 alleles
5.8% missing data
   4   (0.844) 0.976 0.934 0.969 0.703 0.997 0.728 0.982 0.648 
   2   (0.156) 0.024 0.066 0.031 0.297 0.003 0.272 0.018 0.352 

Locus 216 : 
2 alleles
2.2% missing data
   2   (0.944) 0.998 0.992 0.992 0.906 0.997 0.970 0.995 0.894 
   4   (0.056) 0.002 0.008 0.008 0.094 0.003 0.030 0.005 0.106 

Locus 217 : 
2 alleles
4.3% missing data
   2   (0.782) 0.913 0.878 0.777 0.789 0.941 0.811 0.913 0.788 
   4   (0.218) 0.087 0.122 0.223 0.211 0.059 0.189 0.087 0.212 

Locus 218 : 
2 alleles
10.1% missing data
   2   (0.596) 0.530 0.816 0.588 0.538 0.540 0.696 0.885 0.583 
   4   (0.404) 0.470 0.184 0.412 0.462 0.460 0.304 0.115 0.417 

Locus 219 : 
2 alleles
14.5% missing data
   2   (0.799) 0.982 0.923 0.692 0.872 0.966 0.852 0.934 0.835 
   4   (0.201) 0.018 0.077 0.308 0.128 0.034 0.148 0.066 0.165 

Locus 220 : 
2 alleles
17.4% missing data
   4   (0.852) 0.976 0.980 0.969 0.622 0.998 0.855 0.981 0.753 
   3   (0.148) 0.024 0.020 0.031 0.378 0.002 0.145 0.019 0.247 

Locus 221 : 
2 alleles
2.9% missing data
   2   (0.092) 0.015 0.179 0.047 0.078 0.036 0.467 0.019 0.065 
   4   (0.908) 0.985 0.821 0.953 0.922 0.964 0.533 0.981 0.935 

Locus 222 : 
2 alleles
4.3% missing data
   2   (0.928) 0.989 0.920 0.972 0.950 0.979 0.798 0.985 0.930 
   4   (0.072) 0.011 0.080 0.028 0.050 0.021 0.202 0.015 0.070 

Locus 223 : 
2 alleles
13.0% missing data
   2   (0.888) 0.994 0.963 0.913 0.923 0.984 0.921 0.901 0.896 
   4   (0.112) 0.006 0.037 0.087 0.077 0.016 0.079 0.099 0.104 

Locus 224 : 
2 alleles
12.3% missing data
   1   (0.876) 0.814 0.764 0.799 0.945 0.943 0.938 0.959 0.932 
   3   (0.124) 0.186 0.236 0.201 0.055 0.057 0.062 0.041 0.068 

Locus 225 : 
2 alleles
10.9% missing data
   3   (0.705) 0.694 0.863 0.762 0.747 0.533 0.648 0.894 0.636 
   1   (0.295) 0.306 0.137 0.238 0.253 0.467 0.352 0.106 0.364 

Locus 226 : 
2 alleles
11.6% missing data
   3   (0.838) 0.807 0.972 0.837 0.817 0.900 0.904 0.955 0.874 
   1   (0.162) 0.193 0.028 0.163 0.183 0.100 0.096 0.045 0.126 

Locus 227 : 
2 alleles
6.5% missing data
   1   (0.842) 0.791 0.825 0.826 0.900 0.991 0.754 0.935 0.873 
   3   (0.158) 0.209 0.175 0.174 0.100 0.009 0.246 0.065 0.127 

Locus 228 : 
2 alleles
18.1% missing data
   2   (0.928) 0.974 0.960 0.940 0.961 0.867 0.980 0.979 0.955 
   4   (0.072) 0.026 0.040 0.060 0.039 0.133 0.020 0.021 0.045 

Locus 229 : 
2 alleles
3.6% missing data
   2   (0.770) 0.100 0.634 0.707 0.844 0.637 0.874 0.914 0.851 
   4   (0.230) 0.900 0.366 0.293 0.156 0.363 0.126 0.086 0.149 

Locus 230 : 
2 alleles
12.3% missing data
   4   (0.823) 0.972 0.945 0.688 0.901 0.823 0.897 0.948 0.881 
   2   (0.177) 0.028 0.055 0.312 0.099 0.177 0.103 0.052 0.119 

Locus 231 : 
2 alleles
2.2% missing data
   2   (0.680) 0.971 0.921 0.684 0.651 0.824 0.635 0.891 0.665 
   4   (0.320) 0.029 0.079 0.316 0.349 0.176 0.365 0.109 0.335 

Locus 232 : 
2 alleles
4.3% missing data
   3   (0.453) 0.508 0.464 0.467 0.380 0.454 0.549 0.495 0.436 
   4   (0.547) 0.492 0.536 0.533 0.620 0.546 0.451 0.505 0.564 

Locus 233 : 
2 alleles
7.2% missing data
   3   (0.866) 0.988 0.975 0.768 0.938 0.212 0.908 0.945 0.945 
   4   (0.134) 0.012 0.025 0.232 0.062 0.788 0.092 0.055 0.055 

Locus 234 : 
2 alleles
2.9% missing data
   4   (0.861) 0.986 0.854 0.900 0.851 0.929 0.745 0.965 0.879 
   2   (0.139) 0.014 0.146 0.100 0.149 0.071 0.255 0.035 0.121 

Locus 235 : 
2 alleles
6.5% missing data
   2   (0.709) 0.942 0.867 0.698 0.770 0.810 0.575 0.584 0.721 
   1   (0.291) 0.058 0.133 0.302 0.230 0.190 0.425 0.416 0.279 

Locus 236 : 
2 alleles
6.5% missing data
   4   (0.532) 0.931 0.251 0.463 0.442 0.972 0.626 0.823 0.550 
   1   (0.468) 0.069 0.749 0.537 0.558 0.028 0.374 0.177 0.450 

Locus 237 : 
2 alleles
3.6% missing data
   4   (0.734) 0.928 0.870 0.765 0.684 0.977 0.796 0.911 0.699 
   1   (0.266) 0.072 0.130 0.235 0.316 0.023 0.204 0.089 0.301 

Locus 238 : 
2 alleles
18.8% missing data
   1   (0.200) 0.165 0.063 0.186 0.190 0.013 0.218 0.073 0.196 
   3   (0.800) 0.835 0.937 0.814 0.810 0.987 0.782 0.927 0.804 

Locus 239 : 
2 alleles
4.3% missing data
   3   (0.891) 0.738 0.934 0.905 0.925 0.955 0.901 0.977 0.919 
   4   (0.109) 0.262 0.066 0.095 0.075 0.045 0.099 0.023 0.081 

Locus 240 : 
2 alleles
1.4% missing data
   2   (0.731) 0.817 0.594 0.507 0.815 0.964 0.877 0.894 0.831 
   3   (0.269) 0.183 0.406 0.493 0.185 0.036 0.123 0.106 0.169 

Locus 241 : 
2 alleles
8.7% missing data
   1   (0.881) 0.923 0.790 0.898 0.930 0.996 0.843 0.971 0.885 
   3   (0.119) 0.077 0.210 0.102 0.070 0.004 0.157 0.029 0.115 

Locus 242 : 
2 alleles
2.2% missing data
   3   (0.840) 0.871 0.742 0.837 0.885 0.564 0.918 0.958 0.871 
   1   (0.160) 0.129 0.258 0.163 0.115 0.436 0.082 0.042 0.129 

Locus 243 : 
2 alleles
10.9% missing data
   3   (0.498) 0.329 0.189 0.266 0.648 0.972 0.729 0.727 0.577 
   1   (0.502) 0.671 0.811 0.734 0.352 0.028 0.271 0.273 0.423 

Locus 244 : 
2 alleles
5.8% missing data
   2   (0.868) 0.986 0.936 0.925 0.858 0.992 0.828 0.964 0.844 
   4   (0.132) 0.014 0.064 0.075 0.142 0.008 0.172 0.036 0.156 

Locus 245 : 
2 alleles
2.9% missing data
   2   (0.847) 0.988 0.775 0.826 0.908 0.997 0.758 0.967 0.856 
   4   (0.153) 0.012 0.225 0.174 0.092 0.003 0.242 0.033 0.144 

Locus 246 : 
2 alleles
4.3% missing data
   4   (0.789) 0.722 0.954 0.808 0.821 0.826 0.871 0.767 0.826 
   2   (0.211) 0.278 0.046 0.192 0.179 0.174 0.129 0.233 0.174 

Locus 247 : 
2 alleles
14.5% missing data
   2   (0.663) 0.044 0.372 0.676 0.700 0.547 0.774 0.890 0.669 
   4   (0.337) 0.956 0.628 0.324 0.300 0.453 0.226 0.110 0.331 

Locus 248 : 
2 alleles
8.0% missing data
   2   (0.160) 0.345 0.119 0.127 0.103 0.058 0.211 0.382 0.115 
   3   (0.840) 0.655 0.881 0.873 0.897 0.942 0.789 0.618 0.885 

Locus 249 : 
2 alleles
13.8% missing data
   2   (0.936) 0.998 0.989 0.988 0.875 0.992 0.925 0.993 0.913 
   1   (0.064) 0.002 0.011 0.012 0.125 0.008 0.075 0.007 0.087 

Locus 250 : 
2 alleles
1.4% missing data
   2   (0.779) 0.074 0.957 0.817 0.826 0.966 0.866 0.711 0.798 
   3   (0.221) 0.926 0.043 0.183 0.174 0.034 0.134 0.289 0.202 

Locus 251 : 
2 alleles
5.1% missing data
   3   (0.342) 0.613 0.223 0.213 0.358 0.190 0.345 0.748 0.345 
   4   (0.658) 0.387 0.777 0.787 0.642 0.810 0.655 0.252 0.655 

Locus 252 : 
2 alleles
15.9% missing data
   2   (0.254) 0.053 0.387 0.265 0.262 0.020 0.247 0.206 0.236 
   4   (0.746) 0.947 0.613 0.735 0.738 0.980 0.753 0.794 0.764 

Locus 253 : 
2 alleles
15.2% missing data
   4   (0.881) 0.985 0.991 0.850 0.921 0.952 0.945 0.955 0.926 
   2   (0.119) 0.015 0.009 0.150 0.079 0.048 0.055 0.045 0.074 

Locus 254 : 
2 alleles
8.0% missing data
   1   (0.313) 0.096 0.233 0.289 0.399 0.482 0.575 0.113 0.259 
   2   (0.687) 0.904 0.767 0.711 0.601 0.518 0.425 0.887 0.741 

Locus 255 : 
2 alleles
16.7% missing data
   1   (0.622) 0.650 0.429 0.646 0.683 0.056 0.816 0.549 0.595 
   2   (0.378) 0.350 0.571 0.354 0.317 0.944 0.184 0.451 0.405 

Locus 256 : 
2 alleles
7.2% missing data
   1   (0.683) 0.987 0.814 0.644 0.747 0.963 0.812 0.203 0.733 
   2   (0.317) 0.013 0.186 0.356 0.253 0.037 0.188 0.797 0.267 

Locus 257 : 
2 alleles
10.9% missing data
   1   (0.922) 0.930 0.974 0.944 0.946 0.936 0.977 0.976 0.951 
   2   (0.078) 0.070 0.026 0.056 0.054 0.064 0.023 0.024 0.049 

Locus 258 : 
2 alleles
15.9% missing data
   3   (0.920) 0.989 0.818 0.902 0.973 0.980 0.967 0.943 0.957 
   1   (0.080) 0.011 0.182 0.098 0.027 0.020 0.033 0.057 0.043 

Locus 259 : 
2 alleles
10.9% missing data
   2   (0.858) 0.993 0.954 0.947 0.793 0.961 0.803 0.756 0.854 
   4   (0.142) 0.007 0.046 0.053 0.207 0.039 0.197 0.244 0.146 

Locus 260 : 
2 alleles
11.6% missing data
   1   (0.857) 0.511 0.964 0.933 0.884 0.949 0.845 0.964 0.795 
   3   (0.143) 0.489 0.036 0.067 0.116 0.051 0.155 0.036 0.205 

Locus 261 : 
2 alleles
15.9% missing data
   1   (0.491) 0.431 0.185 0.504 0.489 0.460 0.468 0.552 0.491 
   3   (0.509) 0.569 0.815 0.496 0.511 0.540 0.532 0.448 0.509 

Locus 262 : 
2 alleles
13.8% missing data
   4   (0.125) 0.153 0.253 0.074 0.137 0.007 0.399 0.033 0.091 
   2   (0.875) 0.847 0.747 0.926 0.863 0.993 0.601 0.967 0.909 

Locus 263 : 
2 alleles
1.4% missing data
   1   (0.907) 0.988 0.925 0.904 0.943 0.991 0.966 0.974 0.940 
   2   (0.093) 0.012 0.075 0.096 0.057 0.009 0.034 0.026 0.060 

Locus 264 : 
2 alleles
3.6% missing data
   2   (0.942) 0.870 0.983 0.890 0.993 0.016 0.995 0.974 0.991 
   4   (0.058) 0.130 0.017 0.110 0.007 0.984 0.005 0.026 0.009 

Locus 265 : 
2 alleles
7.2% missing data
   3   (0.720) 0.481 0.696 0.811 0.789 0.910 0.731 0.623 0.647 
   2   (0.280) 0.519 0.304 0.189 0.211 0.090 0.269 0.377 0.353 

Locus 266 : 
2 alleles
5.1% missing data
   2   (0.495) 0.019 0.367 0.543 0.524 0.729 0.505 0.743 0.416 
   4   (0.505) 0.981 0.633 0.457 0.476 0.271 0.495 0.257 0.584 

Locus 267 : 
2 alleles
2.9% missing data
   2   (0.916) 0.997 0.978 0.963 0.919 0.876 0.970 0.983 0.892 
   4   (0.084) 0.003 0.022 0.037 0.081 0.124 0.030 0.017 0.108 

Locus 268 : 
2 alleles
15.2% missing data
   1   (0.189) 0.025 0.044 0.164 0.222 0.210 0.131 0.081 0.183 
   3   (0.811) 0.975 0.956 0.836 0.778 0.790 0.869 0.919 0.817 

Locus 269 : 
2 alleles
4.3% missing data
   1   (0.894) 0.831 0.954 0.962 0.781 0.983 0.918 0.982 0.909 
   3   (0.106) 0.169 0.046 0.038 0.219 0.017 0.082 0.018 0.091 

Locus 270 : 
2 alleles
6.5% missing data
   4   (0.910) 0.910 0.977 0.915 0.948 0.989 0.972 0.966 0.934 
   1   (0.090) 0.090 0.023 0.085 0.052 0.011 0.028 0.034 0.066 

Locus 271 : 
2 alleles
2.2% missing data
   2   (0.897) 0.988 0.931 0.828 0.962 0.796 0.959 0.970 0.945 
   4   (0.103) 0.012 0.069 0.172 0.038 0.204 0.041 0.030 0.055 

Locus 272 : 
2 alleles
2.9% missing data
   4   (0.857) 0.970 0.938 0.860 0.871 0.988 0.860 0.935 0.892 
   2   (0.143) 0.030 0.062 0.140 0.129 0.012 0.140 0.065 0.108 

Locus 273 : 
2 alleles
1.4% missing data
   2   (0.872) 0.985 0.832 0.896 0.879 0.989 0.913 0.970 0.890 
   4   (0.128) 0.015 0.168 0.104 0.121 0.011 0.087 0.030 0.110 

Locus 274 : 
2 alleles
8.0% missing data
   1   (0.133) 0.014 0.091 0.096 0.131 0.443 0.320 0.058 0.092 
   3   (0.867) 0.986 0.909 0.904 0.869 0.557 0.680 0.942 0.908 

Locus 275 : 
2 alleles
2.9% missing data
   1   (0.604) 0.070 0.851 0.691 0.549 0.117 0.802 0.222 0.675 
   4   (0.396) 0.930 0.149 0.309 0.451 0.883 0.198 0.778 0.325 

Locus 276 : 
2 alleles
18.1% missing data
   2   (0.347) 0.548 0.535 0.318 0.287 0.037 0.281 0.136 0.427 
   3   (0.653) 0.452 0.465 0.682 0.713 0.963 0.719 0.864 0.573 

Locus 277 : 
2 alleles
10.9% missing data
   1   (0.909) 0.744 0.982 0.946 0.947 0.995 0.920 0.979 0.910 
   4   (0.091) 0.256 0.018 0.054 0.053 0.005 0.080 0.021 0.090 

Locus 278 : 
2 alleles
3.6% missing data
   3   (0.795) 0.977 0.835 0.811 0.771 0.995 0.543 0.958 0.824 
   1   (0.205) 0.023 0.165 0.189 0.229 0.005 0.457 0.042 0.176 

Locus 279 : 
2 alleles
3.6% missing data
   1   (0.879) 0.955 0.970 0.911 0.914 0.993 0.903 0.952 0.859 
   3   (0.121) 0.045 0.030 0.089 0.086 0.007 0.097 0.048 0.141 

Locus 280 : 
2 alleles
2.2% missing data
   3   (0.174) 0.031 0.177 0.208 0.111 0.296 0.116 0.098 0.134 
   4   (0.826) 0.969 0.823 0.792 0.889 0.704 0.884 0.902 0.866 

Locus 281 : 
2 alleles
14.5% missing data
   1   (0.742) 0.676 0.899 0.777 0.736 0.706 0.754 0.853 0.746 
   2   (0.258) 0.324 0.101 0.223 0.264 0.294 0.246 0.147 0.254 

Locus 282 : 
2 alleles
18.1% missing data
   3   (0.833) 0.983 0.960 0.840 0.853 0.989 0.920 0.845 0.840 
   4   (0.167) 0.017 0.040 0.160 0.147 0.011 0.080 0.155 0.160 

Locus 283 : 
2 alleles
5.1% missing data
   1   (0.901) 0.987 0.975 0.912 0.921 0.868 0.881 0.967 0.941 
   2   (0.099) 0.013 0.025 0.088 0.079 0.132 0.119 0.033 0.059 

Locus 284 : 
2 alleles
5.1% missing data
   1   (0.888) 0.995 0.971 0.960 0.878 0.974 0.909 0.843 0.895 
   2   (0.112) 0.005 0.029 0.040 0.122 0.026 0.091 0.157 0.105 

Locus 285 : 
2 alleles
10.9% missing data
   4   (0.916) 0.984 0.985 0.894 0.966 0.877 0.976 0.970 0.953 
   2   (0.084) 0.016 0.015 0.106 0.034 0.123 0.024 0.030 0.047 

Locus 286 : 
2 alleles
8.0% missing data
   4   (0.360) 0.092 0.446 0.439 0.266 0.512 0.380 0.223 0.337 
   2   (0.640) 0.908 0.554 0.561 0.734 0.488 0.620 0.777 0.663 

Locus 287 : 
2 alleles
14.5% missing data
   1   (0.411) 0.417 0.794 0.354 0.452 0.978 0.536 0.121 0.385 
   3   (0.589) 0.583 0.206 0.646 0.548 0.022 0.464 0.879 0.615 

Locus 288 : 
2 alleles
2.2% missing data
   2   (0.057) 0.009 0.008 0.008 0.103 0.000 0.041 0.005 0.084 
   3   (0.943) 0.991 0.992 0.992 0.897 1.000 0.959 0.995 0.916 

Locus 289 : 
2 alleles
15.9% missing data
   4   (0.915) 0.997 0.986 0.987 0.868 0.999 0.936 0.872 0.899 
   2   (0.085) 0.003 0.014 0.013 0.132 0.001 0.064 0.128 0.101 

Locus 290 : 
2 alleles
6.5% missing data
   2   (0.874) 0.967 0.988 0.771 0.940 0.469 0.965 0.958 0.942 
   4   (0.126) 0.033 0.012 0.229 0.060 0.531 0.035 0.042 0.058 

Locus 291 : 
2 alleles
18.1% missing data
   4   (0.895) 0.992 0.981 0.946 0.869 0.926 0.927 0.965 0.908 
   2   (0.105) 0.008 0.019 0.054 0.131 0.074 0.073 0.035 0.092 

Locus 292 : 
2 alleles
7.2% missing data
   2   (0.711) 0.556 0.874 0.821 0.599 0.504 0.586 0.928 0.689 
   4   (0.289) 0.444 0.126 0.179 0.401 0.496 0.414 0.072 0.311 

Locus 293 : 
2 alleles
3.6% missing data
   1   (0.902) 0.997 0.944 0.986 0.727 0.999 0.730 0.991 0.843 
   3   (0.098) 0.003 0.056 0.014 0.273 0.001 0.270 0.009 0.157 

Locus 294 : 
2 alleles
10.9% missing data
   2   (0.853) 0.792 0.958 0.861 0.919 0.969 0.859 0.704 0.900 
   1   (0.147) 0.208 0.042 0.139 0.081 0.031 0.141 0.296 0.100 

Locus 295 : 
2 alleles
5.1% missing data
   1   (0.796) 0.788 0.926 0.863 0.742 0.884 0.804 0.937 0.791 
   2   (0.204) 0.212 0.074 0.137 0.258 0.116 0.196 0.063 0.209 

Locus 296 : 
2 alleles
5.8% missing data
   1   (0.606) 0.088 0.221 0.422 0.807 0.041 0.544 0.407 0.772 
   3   (0.394) 0.912 0.779 0.578 0.193 0.959 0.456 0.593 0.228 

Locus 297 : 
2 alleles
4.3% missing data
   4   (0.926) 0.961 0.862 0.907 0.973 0.967 0.950 0.976 0.963 
   2   (0.074) 0.039 0.138 0.093 0.027 0.033 0.050 0.024 0.037 

Locus 298 : 
2 alleles
11.6% missing data
   2   (0.653) 0.530 0.789 0.533 0.712 0.665 0.701 0.902 0.685 
   4   (0.347) 0.470 0.211 0.467 0.288 0.335 0.299 0.098 0.315 

Locus 299 : 
2 alleles
8.0% missing data
   2   (0.208) 0.027 0.088 0.112 0.283 0.509 0.242 0.217 0.184 
   4   (0.792) 0.973 0.912 0.888 0.717 0.491 0.758 0.783 0.816 

Locus 300 : 
2 alleles
3.6% missing data
   2   (0.815) 0.917 0.883 0.829 0.785 0.985 0.804 0.943 0.845 
   4   (0.185) 0.083 0.117 0.171 0.215 0.015 0.196 0.057 0.155 

Locus 301 : 
2 alleles
5.8% missing data
   2   (0.497) 0.426 0.221 0.435 0.557 0.943 0.494 0.629 0.484 
   4   (0.503) 0.574 0.779 0.565 0.443 0.057 0.506 0.371 0.516 

Locus 302 : 
2 alleles
13.8% missing data
   4   (0.480) 0.342 0.674 0.442 0.516 0.543 0.298 0.743 0.476 
   3   (0.520) 0.658 0.326 0.558 0.484 0.457 0.702 0.257 0.524 

Locus 303 : 
2 alleles
6.5% missing data
   4   (0.902) 0.990 0.971 0.922 0.927 0.637 0.971 0.954 0.936 
   2   (0.098) 0.010 0.029 0.078 0.073 0.363 0.029 0.046 0.064 

Locus 304 : 
2 alleles
14.5% missing data
   3   (0.919) 0.664 0.930 0.940 0.951 0.997 0.972 0.979 0.954 
   1   (0.081) 0.336 0.070 0.060 0.049 0.003 0.028 0.021 0.046 

Locus 305 : 
2 alleles
2.2% missing data
   4   (0.836) 0.983 0.957 0.920 0.790 0.988 0.886 0.754 0.830 
   3   (0.164) 0.017 0.043 0.080 0.210 0.012 0.114 0.246 0.170 

Locus 306 : 
2 alleles
5.1% missing data
   2   (0.917) 0.962 0.961 0.889 0.957 0.960 0.970 0.967 0.964 
   3   (0.083) 0.038 0.039 0.111 0.043 0.040 0.030 0.033 0.036 

Locus 307 : 
2 alleles
13.0% missing data
   3   (0.749) 0.804 0.382 0.790 0.767 0.594 0.607 0.926 0.753 
   1   (0.251) 0.196 0.618 0.210 0.233 0.406 0.393 0.074 0.247 

Locus 308 : 
2 alleles
5.1% missing data
   3   (0.918) 0.946 0.345 0.956 0.955 0.997 0.950 0.976 0.938 
   1   (0.082) 0.054 0.655 0.044 0.045 0.003 0.050 0.024 0.062 

Locus 309 : 
2 alleles
2.2% missing data
   2   (0.806) 0.520 0.928 0.752 0.826 0.973 0.679 0.940 0.885 
   3   (0.194) 0.480 0.072 0.248 0.174 0.027 0.321 0.060 0.115 

Locus 310 : 
2 alleles
5.8% missing data
   4   (0.876) 0.985 0.937 0.865 0.943 0.517 0.929 0.926 0.901 
   2   (0.124) 0.015 0.063 0.135 0.057 0.483 0.071 0.074 0.099 

Locus 311 : 
2 alleles
15.2% missing data
   3   (0.842) 0.531 0.880 0.815 0.911 0.815 0.913 0.939 0.874 
   1   (0.158) 0.469 0.120 0.185 0.089 0.185 0.087 0.061 0.126 

Locus 312 : 
2 alleles
5.1% missing data
   2   (0.892) 0.810 0.778 0.945 0.907 0.991 0.902 0.971 0.887 
   3   (0.108) 0.190 0.222 0.055 0.093 0.009 0.098 0.029 0.113 

Locus 313 : 
2 alleles
2.2% missing data
   3   (0.093) 0.015 0.015 0.079 0.079 0.011 0.075 0.024 0.063 
   4   (0.907) 0.985 0.985 0.921 0.921 0.989 0.925 0.976 0.937 

Locus 314 : 
2 alleles
9.4% missing data
   2   (0.923) 0.922 0.992 0.966 0.948 0.998 0.918 0.986 0.914 
   4   (0.077) 0.078 0.008 0.034 0.052 0.002 0.082 0.014 0.086 

Locus 315 : 
2 alleles
2.2% missing data
   2   (0.634) 0.950 0.733 0.765 0.548 0.615 0.525 0.617 0.566 
   4   (0.366) 0.050 0.267 0.235 0.452 0.385 0.475 0.383 0.434 

Locus 316 : 
2 alleles
2.9% missing data
   1   (0.928) 0.997 0.989 0.981 0.948 0.999 0.898 0.989 0.878 
   3   (0.072) 0.003 0.011 0.019 0.052 0.001 0.102 0.011 0.122 

Locus 317 : 
2 alleles
5.8% missing data
   4   (0.918) 0.990 0.987 0.915 0.970 0.599 0.953 0.969 0.957 
   2   (0.082) 0.010 0.013 0.085 0.030 0.401 0.047 0.031 0.043 

Locus 318 : 
2 alleles
6.5% missing data
   2   (0.899) 0.988 0.887 0.966 0.919 0.886 0.839 0.851 0.906 
   4   (0.101) 0.012 0.113 0.034 0.081 0.114 0.161 0.149 0.094 

Locus 319 : 
2 alleles
4.3% missing data
   2   (0.646) 0.601 0.231 0.579 0.734 0.760 0.434 0.839 0.675 
   4   (0.354) 0.399 0.769 0.421 0.266 0.240 0.566 0.161 0.325 

Locus 320 : 
2 alleles
5.1% missing data
   2   (0.366) 0.399 0.509 0.280 0.501 0.129 0.449 0.383 0.322 
   4   (0.634) 0.601 0.491 0.720 0.499 0.871 0.551 0.617 0.678 

Locus 321 : 
2 alleles
10.9% missing data
   2   (0.840) 0.968 0.711 0.806 0.853 0.727 0.871 0.937 0.913 
   4   (0.160) 0.032 0.289 0.194 0.147 0.273 0.129 0.063 0.087 

Locus 322 : 
2 alleles
6.5% missing data
   1   (0.261) 0.457 0.189 0.310 0.227 0.357 0.139 0.101 0.216 
   3   (0.739) 0.543 0.811 0.690 0.773 0.643 0.861 0.899 0.784 

Locus 323 : 
2 alleles
18.8% missing data
   3   (0.934) 0.984 0.984 0.886 0.984 0.625 0.988 0.981 0.979 
   1   (0.066) 0.016 0.016 0.114 0.016 0.375 0.012 0.019 0.021 

Locus 324 : 
2 alleles
3.6% missing data
   3   (0.798) 0.040 0.964 0.927 0.766 0.994 0.812 0.776 0.749 
   1   (0.202) 0.960 0.036 0.073 0.234 0.006 0.188 0.224 0.251 

Locus 325 : 
2 alleles
14.5% missing data
   1   (0.866) 0.963 0.855 0.857 0.896 0.985 0.942 0.907 0.890 
   3   (0.134) 0.037 0.145 0.143 0.104 0.015 0.058 0.093 0.110 

Locus 326 : 
2 alleles
13.8% missing data
   4   (0.600) 0.540 0.505 0.622 0.686 0.074 0.510 0.166 0.670 
   2   (0.400) 0.460 0.495 0.378 0.314 0.926 0.490 0.834 0.330 

Locus 327 : 
2 alleles
5.8% missing data
   1   (0.142) 0.019 0.096 0.097 0.103 0.010 0.223 0.349 0.111 
   3   (0.858) 0.981 0.904 0.903 0.897 0.990 0.777 0.651 0.889 

Locus 328 : 
2 alleles
0.7% missing data
   4   (0.885) 0.984 0.957 0.847 0.920 0.997 0.967 0.976 0.917 
   2   (0.115) 0.016 0.043 0.153 0.080 0.003 0.033 0.024 0.083 

Locus 329 : 
2 alleles
5.1% missing data
   4   (0.349) 0.363 0.250 0.291 0.367 0.457 0.621 0.097 0.375 
   2   (0.651) 0.637 0.750 0.709 0.633 0.543 0.379 0.903 0.625 

Locus 330 : 
2 alleles
3.6% missing data
   3   (0.914) 0.957 0.990 0.783 0.971 0.997 0.980 0.974 0.972 
   1   (0.086) 0.043 0.010 0.217 0.029 0.003 0.020 0.026 0.028 

Locus 331 : 
2 alleles
15.2% missing data
   4   (0.911) 0.691 0.966 0.759 0.980 0.994 0.983 0.962 0.971 
   2   (0.089) 0.309 0.034 0.241 0.020 0.006 0.017 0.038 0.029 

Locus 332 : 
2 alleles
6.5% missing data
   1   (0.309) 0.897 0.508 0.395 0.190 0.438 0.478 0.104 0.235 
   3   (0.691) 0.103 0.492 0.605 0.810 0.562 0.522 0.896 0.765 

Locus 333 : 
2 alleles
5.1% missing data
   4   (0.911) 0.986 0.931 0.963 0.938 0.994 0.878 0.970 0.890 
   1   (0.089) 0.014 0.069 0.037 0.062 0.006 0.122 0.030 0.110 

Locus 334 : 
2 alleles
2.2% missing data
   1   (0.902) 0.993 0.883 0.946 0.948 0.029 0.782 0.978 0.937 
   3   (0.098) 0.007 0.117 0.054 0.052 0.971 0.218 0.022 0.063 

Locus 335 : 
2 alleles
15.9% missing data
   1   (0.894) 0.996 0.969 0.965 0.885 0.982 0.878 0.881 0.887 
   2   (0.106) 0.004 0.031 0.035 0.115 0.018 0.122 0.119 0.113 

Locus 336 : 
2 alleles
15.9% missing data
   4   (0.921) 0.922 0.930 0.966 0.947 0.993 0.849 0.977 0.916 
   1   (0.079) 0.078 0.070 0.034 0.053 0.007 0.151 0.023 0.084 

Locus 337 : 
2 alleles
13.0% missing data
   2   (0.572) 0.533 0.465 0.575 0.578 0.979 0.485 0.731 0.556 
   4   (0.428) 0.467 0.535 0.425 0.422 0.021 0.515 0.269 0.444 

Locus 338 : 
2 alleles
13.8% missing data
   3   (0.856) 0.986 0.836 0.825 0.925 0.923 0.923 0.869 0.877 
   1   (0.144) 0.014 0.164 0.175 0.075 0.077 0.077 0.131 0.123 

Locus 339 : 
2 alleles
5.1% missing data
   1   (0.681) 0.642 0.677 0.591 0.771 0.970 0.571 0.305 0.775 
   3   (0.319) 0.358 0.323 0.409 0.229 0.030 0.429 0.695 0.225 

Locus 340 : 
2 alleles
1.4% missing data
   4   (0.909) 0.780 0.960 0.938 0.945 0.992 0.970 0.973 0.905 
   2   (0.091) 0.220 0.040 0.062 0.055 0.008 0.030 0.027 0.095 

Locus 341 : 
2 alleles
13.0% missing data
   4   (0.891) 0.988 0.959 0.919 0.890 0.964 0.959 0.975 0.900 
   1   (0.109) 0.012 0.041 0.081 0.110 0.036 0.041 0.025 0.100 

Locus 342 : 
2 alleles
6.5% missing data
   2   (0.761) 0.983 0.895 0.783 0.822 0.943 0.774 0.577 0.751 
   3   (0.239) 0.017 0.105 0.217 0.178 0.057 0.226 0.423 0.249 

Locus 343 : 
2 alleles
10.1% missing data
   2   (0.831) 0.842 0.973 0.849 0.846 0.993 0.914 0.952 0.804 
   4   (0.169) 0.158 0.027 0.151 0.154 0.007 0.086 0.048 0.196 

Locus 344 : 
2 alleles
11.6% missing data
   1   (0.912) 0.873 0.959 0.920 0.957 0.935 0.965 0.973 0.938 
   3   (0.088) 0.127 0.041 0.080 0.043 0.065 0.035 0.027 0.062 

Locus 345 : 
2 alleles
15.9% missing data
   4   (0.848) 0.977 0.902 0.832 0.885 0.993 0.946 0.798 0.884 
   2   (0.152) 0.023 0.098 0.168 0.115 0.007 0.054 0.202 0.116 

Locus 346 : 
2 alleles
5.8% missing data
   2   (0.899) 0.990 0.955 0.942 0.920 0.960 0.857 0.952 0.906 
   4   (0.101) 0.010 0.045 0.058 0.080 0.040 0.143 0.048 0.094 

Locus 347 : 
2 alleles
5.8% missing data
   2   (0.914) 0.960 0.974 0.943 0.911 0.903 0.936 0.981 0.950 
   4   (0.086) 0.040 0.026 0.057 0.089 0.097 0.064 0.019 0.050 

Locus 348 : 
2 alleles
1.4% missing data
   3   (0.881) 0.982 0.557 0.937 0.888 0.968 0.922 0.966 0.879 
   2   (0.119) 0.018 0.443 0.063 0.112 0.032 0.078 0.034 0.121 

Locus 349 : 
2 alleles
4.3% missing data
   4   (0.933) 0.966 0.980 0.888 0.986 0.990 0.978 0.949 0.974 
   2   (0.067) 0.034 0.020 0.112 0.014 0.010 0.022 0.051 0.026 

Locus 350 : 
2 alleles
5.1% missing data
   1   (0.909) 0.985 0.981 0.969 0.917 0.970 0.915 0.982 0.875 
   3   (0.091) 0.015 0.019 0.031 0.083 0.030 0.085 0.018 0.125 

Locus 351 : 
2 alleles
14.5% missing data
   1   (0.591) 0.648 0.725 0.585 0.639 0.965 0.402 0.235 0.614 
   3   (0.409) 0.352 0.275 0.415 0.361 0.035 0.598 0.765 0.386 

Locus 352 : 
2 alleles
2.2% missing data
   3   (0.913) 0.980 0.974 0.956 0.934 0.877 0.953 0.976 0.909 
   1   (0.087) 0.020 0.026 0.044 0.066 0.123 0.047 0.024 0.091 

Locus 353 : 
2 alleles
2.2% missing data
   3   (0.862) 0.983 0.924 0.917 0.836 0.997 0.811 0.972 0.857 
   1   (0.138) 0.017 0.076 0.083 0.164 0.003 0.189 0.028 0.143 

Locus 354 : 
2 alleles
0.7% missing data
   2   (0.897) 0.993 0.975 0.941 0.878 0.949 0.887 0.982 0.918 
   4   (0.103) 0.007 0.025 0.059 0.122 0.051 0.113 0.018 0.082 

Locus 355 : 
2 alleles
13.8% missing data
   3   (0.892) 0.879 0.910 0.902 0.920 0.991 0.854 0.966 0.930 
   1   (0.108) 0.121 0.090 0.098 0.080 0.009 0.146 0.034 0.070 

Locus 356 : 
2 alleles
11.6% missing data
   2   (0.926) 0.958 0.991 0.968 0.946 0.998 0.974 0.967 0.918 
   4   (0.074) 0.042 0.009 0.032 0.054 0.002 0.026 0.033 0.082 

Locus 357 : 
2 alleles
3.6% missing data
   4   (0.895) 0.994 0.928 0.759 0.974 0.911 0.957 0.962 0.942 
   2   (0.105) 0.006 0.072 0.241 0.026 0.089 0.043 0.038 0.058 

Locus 358 : 
2 alleles
5.8% missing data
   2   (0.759) 0.801 0.851 0.669 0.853 0.953 0.785 0.875 0.769 
   4   (0.241) 0.199 0.149 0.331 0.147 0.047 0.215 0.125 0.231 

Locus 359 : 
2 alleles
1.4% missing data
   3   (0.915) 0.997 0.979 0.974 0.931 0.834 0.883 0.981 0.871 
   1   (0.085) 0.003 0.021 0.026 0.069 0.166 0.117 0.019 0.129 

Locus 360 : 
2 alleles
2.9% missing data
   3   (0.907) 0.993 0.993 0.968 0.930 0.021 0.942 0.984 0.912 
   1   (0.093) 0.007 0.007 0.032 0.070 0.979 0.058 0.016 0.088 

Locus 361 : 
2 alleles
5.1% missing data
   1   (0.385) 0.378 0.340 0.295 0.380 0.038 0.459 0.813 0.407 
   3   (0.615) 0.622 0.660 0.705 0.620 0.962 0.541 0.187 0.593 

Locus 362 : 
2 alleles
4.3% missing data
   1   (0.885) 0.986 0.936 0.912 0.949 0.997 0.877 0.760 0.917 
   2   (0.115) 0.014 0.064 0.088 0.051 0.003 0.123 0.240 0.083 

Locus 363 : 
2 alleles
4.3% missing data
   3   (0.924) 0.903 0.986 0.870 0.974 0.989 0.976 0.958 0.974 
   1   (0.076) 0.097 0.014 0.130 0.026 0.011 0.024 0.042 0.026 

Locus 364 : 
2 alleles
11.6% missing data
   2   (0.897) 0.987 0.952 0.922 0.930 0.380 0.973 0.915 0.937 
   4   (0.103) 0.013 0.048 0.078 0.070 0.620 0.027 0.085 0.063 

Locus 365 : 
2 alleles
2.9% missing data
   1   (0.826) 0.986 0.907 0.819 0.832 0.957 0.892 0.962 0.824 
   3   (0.174) 0.014 0.093 0.181 0.168 0.043 0.108 0.038 0.176 

Locus 366 : 
2 alleles
5.1% missing data
   4   (0.471) 0.447 0.339 0.468 0.476 0.250 0.627 0.484 0.462 
   2   (0.529) 0.553 0.661 0.532 0.524 0.750 0.373 0.516 0.538 

Locus 367 : 
2 alleles
9.4% missing data
   2   (0.922) 0.997 0.988 0.971 0.922 0.999 0.934 0.988 0.917 
   3   (0.078) 0.003 0.012 0.029 0.078 0.001 0.066 0.012 0.083 

Locus 368 : 
2 alleles
6.5% missing data
   2   (0.496) 0.038 0.538 0.469 0.453 0.927 0.584 0.828 0.467 
   4   (0.504) 0.962 0.462 0.531 0.547 0.073 0.416 0.172 0.533 

Locus 369 : 
2 alleles
5.8% missing data
   4   (0.915) 0.956 0.371 0.890 0.975 0.996 0.964 0.963 0.964 
   1   (0.085) 0.044 0.629 0.110 0.025 0.004 0.036 0.037 0.036 

Locus 370 : 
2 alleles
5.8% missing data
   2   (0.227) 0.020 0.113 0.289 0.222 0.024 0.240 0.063 0.200 
   4   (0.773) 0.980 0.887 0.711 0.778 0.976 0.760 0.937 0.800 

Locus 371 : 
2 alleles
1.4% missing data
   1   (0.867) 0.979 0.956 0.895 0.874 0.513 0.951 0.958 0.891 
   3   (0.133) 0.021 0.044 0.105 0.126 0.487 0.049 0.042 0.109 

Locus 372 : 
2 alleles
0.7% missing data
   1   (0.306) 0.032 0.124 0.294 0.353 0.020 0.393 0.091 0.354 
   3   (0.694) 0.968 0.876 0.706 0.647 0.980 0.607 0.909 0.646 

Locus 373 : 
2 alleles
2.2% missing data
   4   (0.933) 0.989 0.987 0.983 0.932 0.999 0.935 0.991 0.915 
   2   (0.067) 0.011 0.013 0.017 0.068 0.001 0.065 0.009 0.085 

Locus 374 : 
2 alleles
19.6% missing data
   2   (0.626) 0.676 0.569 0.727 0.608 0.615 0.542 0.763 0.562 
   4   (0.374) 0.324 0.431 0.273 0.392 0.385 0.458 0.237 0.438 

Locus 375 : 
2 alleles
15.9% missing data
   2   (0.916) 0.996 0.952 0.954 0.922 0.996 0.938 0.939 0.912 
   4   (0.084) 0.004 0.048 0.046 0.078 0.004 0.062 0.061 0.088 

Locus 376 : 
2 alleles
2.2% missing data
   2   (0.868) 0.053 0.641 0.843 0.947 0.952 0.968 0.953 0.923 
   3   (0.132) 0.947 0.359 0.157 0.053 0.048 0.032 0.047 0.077 

Locus 377 : 
2 alleles
4.3% missing data
   1   (0.559) 0.532 0.177 0.565 0.599 0.247 0.610 0.738 0.527 
   3   (0.441) 0.468 0.823 0.435 0.401 0.753 0.390 0.262 0.473 

Locus 378 : 
2 alleles
15.9% missing data
   2   (0.195) 0.012 0.188 0.069 0.373 0.099 0.422 0.033 0.245 
   4   (0.805) 0.988 0.812 0.931 0.627 0.901 0.578 0.967 0.755 

Locus 379 : 
2 alleles
14.5% missing data
   2   (0.662) 0.965 0.681 0.668 0.672 0.557 0.723 0.554 0.666 
   4   (0.338) 0.035 0.319 0.332 0.328 0.443 0.277 0.446 0.334 

Locus 380 : 
2 alleles
2.9% missing data
   2   (0.896) 0.987 0.949 0.838 0.948 0.973 0.968 0.964 0.943 
   4   (0.104) 0.013 0.051 0.162 0.052 0.027 0.032 0.036 0.057 

Locus 381 : 
2 alleles
7.2% missing data
   4   (0.866) 0.785 0.979 0.898 0.919 0.829 0.902 0.880 0.869 
   2   (0.134) 0.215 0.021 0.102 0.081 0.171 0.098 0.120 0.131 

Locus 382 : 
2 alleles
5.8% missing data
   4   (0.898) 0.990 0.945 0.942 0.947 0.986 0.933 0.677 0.926 
   2   (0.102) 0.010 0.055 0.058 0.053 0.014 0.067 0.323 0.074 

Locus 383 : 
2 alleles
14.5% missing data
   1   (0.273) 0.255 0.177 0.181 0.451 0.089 0.228 0.075 0.315 
   3   (0.727) 0.745 0.823 0.819 0.549 0.911 0.772 0.925 0.685 

Locus 384 : 
2 alleles
8.7% missing data
   1   (0.874) 0.991 0.878 0.896 0.903 0.647 0.845 0.960 0.904 
   3   (0.126) 0.009 0.122 0.104 0.097 0.353 0.155 0.040 0.096 

Locus 385 : 
2 alleles
10.9% missing data
   2   (0.904) 0.951 0.834 0.923 0.948 0.685 0.515 0.936 0.954 
   4   (0.096) 0.049 0.166 0.077 0.052 0.315 0.485 0.064 0.046 

Locus 386 : 
2 alleles
11.6% missing data
   2   (0.870) 0.987 0.662 0.874 0.914 0.829 0.561 0.933 0.925 
   1   (0.130) 0.013 0.338 0.126 0.086 0.171 0.439 0.067 0.075 

Locus 387 : 
2 alleles
7.2% missing data
   2   (0.814) 0.830 0.971 0.721 0.890 0.655 0.930 0.876 0.864 
   3   (0.186) 0.170 0.029 0.279 0.110 0.345 0.070 0.124 0.136 

Locus 388 : 
2 alleles
6.5% missing data
   3   (0.816) 0.878 0.819 0.878 0.856 0.881 0.757 0.701 0.826 
   1   (0.184) 0.122 0.181 0.122 0.144 0.119 0.243 0.299 0.174 

Locus 389 : 
2 alleles
4.3% missing data
   1   (0.789) 0.042 0.948 0.864 0.787 0.781 0.860 0.918 0.784 
   3   (0.211) 0.958 0.052 0.136 0.213 0.219 0.140 0.082 0.216 

Locus 390 : 
2 alleles
15.9% missing data
   1   (0.690) 0.946 0.693 0.788 0.645 0.626 0.784 0.774 0.607 
   3   (0.310) 0.054 0.307 0.212 0.355 0.374 0.216 0.226 0.393 

Locus 391 : 
2 alleles
4.3% missing data
   4   (0.750) 0.978 0.935 0.724 0.803 0.975 0.827 0.576 0.773 
   2   (0.250) 0.022 0.065 0.276 0.197 0.025 0.173 0.424 0.227 

Locus 392 : 
2 alleles
15.9% missing data
   3   (0.945) 0.784 0.956 0.935 0.989 0.996 0.994 0.725 0.985 
   1   (0.055) 0.216 0.044 0.065 0.011 0.004 0.006 0.275 0.015 

Locus 393 : 
2 alleles
15.2% missing data
   3   (0.893) 0.991 0.958 0.897 0.937 0.822 0.940 0.968 0.915 
   1   (0.107) 0.009 0.042 0.103 0.063 0.178 0.060 0.032 0.085 

Locus 394 : 
2 alleles
10.1% missing data
   2   (0.883) 0.805 0.908 0.886 0.934 0.992 0.783 0.957 0.912 
   4   (0.117) 0.195 0.092 0.114 0.066 0.008 0.217 0.043 0.088 

Locus 395 : 
2 alleles
11.6% missing data
   2   (0.293) 0.266 0.179 0.247 0.236 0.348 0.192 0.571 0.304 
   4   (0.707) 0.734 0.821 0.753 0.764 0.652 0.808 0.429 0.696 

Locus 396 : 
2 alleles
12.3% missing data
   3   (0.798) 0.826 0.961 0.742 0.892 0.989 0.914 0.557 0.836 
   1   (0.202) 0.174 0.039 0.258 0.108 0.011 0.086 0.443 0.164 

Locus 397 : 
2 alleles
6.5% missing data
   2   (0.538) 0.870 0.384 0.446 0.605 0.962 0.762 0.461 0.526 
   3   (0.462) 0.130 0.616 0.554 0.395 0.038 0.238 0.539 0.474 

Locus 398 : 
2 alleles
11.6% missing data
   2   (0.520) 0.536 0.532 0.613 0.436 0.078 0.558 0.882 0.427 
   4   (0.480) 0.464 0.468 0.387 0.564 0.922 0.442 0.118 0.573 

Locus 399 : 
2 alleles
2.9% missing data
   3   (0.912) 0.966 0.877 0.957 0.915 0.977 0.962 0.971 0.920 
   1   (0.088) 0.034 0.123 0.043 0.085 0.023 0.038 0.029 0.080 

Locus 400 : 
2 alleles
5.1% missing data
   1   (0.722) 0.753 0.675 0.699 0.745 0.795 0.787 0.921 0.718 
   3   (0.278) 0.247 0.325 0.301 0.255 0.205 0.213 0.079 0.282 

Locus 401 : 
2 alleles
13.0% missing data
   1   (0.843) 0.881 0.830 0.901 0.826 0.895 0.872 0.963 0.830 
   2   (0.157) 0.119 0.170 0.099 0.174 0.105 0.128 0.037 0.170 

Locus 402 : 
2 alleles
5.1% missing data
   2   (0.798) 0.766 0.882 0.760 0.901 0.631 0.823 0.532 0.863 
   4   (0.202) 0.234 0.118 0.240 0.099 0.369 0.177 0.468 0.137 

Locus 403 : 
2 alleles
3.6% missing data
   4   (0.832) 0.376 0.622 0.840 0.911 0.394 0.590 0.945 0.894 
   2   (0.168) 0.624 0.378 0.160 0.089 0.606 0.410 0.055 0.106 

Locus 404 : 
2 alleles
12.3% missing data
   2   (0.848) 0.789 0.868 0.870 0.904 0.791 0.940 0.690 0.893 
   4   (0.152) 0.211 0.132 0.130 0.096 0.209 0.060 0.310 0.107 

Locus 405 : 
2 alleles
2.2% missing data
   2   (0.750) 0.982 0.934 0.768 0.815 0.650 0.782 0.585 0.760 
   3   (0.250) 0.018 0.066 0.232 0.185 0.350 0.218 0.415 0.240 

Locus 406 : 
2 alleles
11.6% missing data
   2   (0.907) 0.913 0.990 0.861 0.966 0.820 0.975 0.957 0.952 
   4   (0.093) 0.087 0.010 0.139 0.034 0.180 0.025 0.043 0.048 

Locus 407 : 
2 alleles
3.6% missing data
   2   (0.828) 0.981 0.809 0.908 0.789 0.967 0.851 0.965 0.755 
   4   (0.172) 0.019 0.191 0.092 0.211 0.033 0.149 0.035 0.245 

Locus 408 : 
2 alleles
13.0% missing data
   2   (0.869) 0.877 0.954 0.836 0.934 0.905 0.857 0.961 0.896 
   4   (0.131) 0.123 0.046 0.164 0.066 0.095 0.143 0.039 0.104 

Locus 409 : 
2 alleles
2.2% missing data
   2   (0.115) 0.011 0.072 0.033 0.209 0.002 0.132 0.015 0.166 
   4   (0.885) 0.989 0.928 0.967 0.791 0.998 0.868 0.985 0.834 

Locus 410 : 
2 alleles
5.1% missing data
   2   (0.916) 0.974 0.864 0.917 0.959 0.934 0.964 0.975 0.948 
   4   (0.084) 0.026 0.136 0.083 0.041 0.066 0.036 0.025 0.052 

Locus 411 : 
2 alleles
18.1% missing data
   2   (0.870) 0.990 0.945 0.894 0.900 0.893 0.878 0.961 0.851 
   4   (0.130) 0.010 0.055 0.106 0.100 0.107 0.122 0.039 0.149 

Locus 412 : 
2 alleles
14.5% missing data
   1   (0.891) 0.989 0.953 0.953 0.881 0.979 0.914 0.925 0.867 
   2   (0.109) 0.011 0.047 0.047 0.119 0.021 0.086 0.075 0.133 

Locus 413 : 
2 alleles
14.5% missing data
   1   (0.939) 0.998 0.970 0.989 0.879 0.992 0.960 0.994 0.924 
   3   (0.061) 0.002 0.030 0.011 0.121 0.008 0.040 0.006 0.076 

Locus 414 : 
2 alleles
13.0% missing data
   4   (0.902) 0.948 0.964 0.952 0.894 0.986 0.905 0.975 0.905 
   2   (0.098) 0.052 0.036 0.048 0.106 0.014 0.095 0.025 0.095 

Locus 415 : 
2 alleles
3.6% missing data
   1   (0.124) 0.112 0.066 0.095 0.130 0.012 0.058 0.028 0.107 
   3   (0.876) 0.888 0.934 0.905 0.870 0.988 0.942 0.972 0.893 

Locus 416 : 
2 alleles
3.6% missing data
   3   (0.861) 0.984 0.965 0.900 0.845 0.986 0.896 0.951 0.871 
   1   (0.139) 0.016 0.035 0.100 0.155 0.014 0.104 0.049 0.129 

Locus 417 : 
2 alleles
10.1% missing data
   3   (0.912) 0.994 0.868 0.938 0.944 0.996 0.587 0.983 0.942 
   4   (0.088) 0.006 0.132 0.062 0.056 0.004 0.413 0.017 0.058 

Locus 418 : 
2 alleles
5.1% missing data
   2   (0.789) 0.863 0.940 0.785 0.808 0.990 0.832 0.923 0.792 
   4   (0.211) 0.137 0.060 0.215 0.192 0.010 0.168 0.077 0.208 

Locus 419 : 
2 alleles
2.9% missing data
   3   (0.735) 0.869 0.885 0.755 0.725 0.673 0.630 0.917 0.738 
   4   (0.265) 0.131 0.115 0.245 0.275 0.327 0.370 0.083 0.262 

Locus 420 : 
2 alleles
13.8% missing data
   1   (0.258) 0.498 0.497 0.237 0.191 0.014 0.285 0.332 0.248 
   4   (0.742) 0.502 0.503 0.763 0.809 0.986 0.715 0.668 0.752 

Locus 421 : 
2 alleles
11.6% missing data
   2   (0.934) 0.998 0.978 0.989 0.904 0.993 0.938 0.993 0.872 
   4   (0.066) 0.002 0.022 0.011 0.096 0.007 0.062 0.007 0.128 

Locus 422 : 
2 alleles
5.1% missing data
   2   (0.865) 0.974 0.933 0.955 0.870 0.994 0.785 0.497 0.838 
   4   (0.135) 0.026 0.067 0.045 0.130 0.006 0.215 0.503 0.162 

Locus 423 : 
2 alleles
14.5% missing data
   3   (0.629) 0.958 0.426 0.569 0.723 0.199 0.632 0.279 0.715 
   2   (0.371) 0.042 0.574 0.431 0.277 0.801 0.368 0.721 0.285 

Locus 424 : 
2 alleles
13.0% missing data
   2   (0.887) 0.944 0.613 0.889 0.942 0.948 0.882 0.969 0.917 
   4   (0.113) 0.056 0.387 0.111 0.058 0.052 0.118 0.031 0.083 

Locus 425 : 
2 alleles
2.9% missing data
   2   (0.880) 0.771 0.872 0.780 0.953 0.827 0.958 0.938 0.945 
   4   (0.120) 0.229 0.128 0.220 0.047 0.173 0.042 0.062 0.055 

Locus 426 : 
2 alleles
5.8% missing data
   3   (0.835) 0.920 0.795 0.933 0.752 0.991 0.804 0.967 0.776 
   2   (0.165) 0.080 0.205 0.067 0.248 0.009 0.196 0.033 0.224 

Locus 427 : 
2 alleles
18.8% missing data
   4   (0.891) 0.996 0.976 0.920 0.898 0.926 0.892 0.976 0.910 
   2   (0.109) 0.004 0.024 0.080 0.102 0.074 0.108 0.024 0.090 

Locus 428 : 
2 alleles
5.8% missing data
   2   (0.925) 0.992 0.991 0.910 0.974 0.994 0.966 0.974 0.957 
   4   (0.075) 0.008 0.009 0.090 0.026 0.006 0.034 0.026 0.043 

Locus 429 : 
2 alleles
15.2% missing data
   2   (0.742) 0.974 0.653 0.775 0.692 0.451 0.696 0.852 0.774 
   3   (0.258) 0.026 0.347 0.225 0.308 0.549 0.304 0.148 0.226 

Locus 430 : 
2 alleles
4.3% missing data
   4   (0.796) 0.923 0.938 0.841 0.825 0.946 0.789 0.633 0.816 
   2   (0.204) 0.077 0.062 0.159 0.175 0.054 0.211 0.367 0.184 

Locus 431 : 
2 alleles
2.9% missing data
   1   (0.366) 0.307 0.626 0.398 0.319 0.948 0.334 0.440 0.282 
   3   (0.634) 0.693 0.374 0.602 0.681 0.052 0.666 0.560 0.718 

Locus 432 : 
2 alleles
0.7% missing data
   1   (0.474) 0.031 0.560 0.457 0.481 0.044 0.524 0.803 0.468 
   4   (0.526) 0.969 0.440 0.543 0.519 0.956 0.476 0.197 0.532 

Locus 433 : 
2 alleles
13.8% missing data
   2   (0.831) 0.792 0.964 0.892 0.855 0.980 0.860 0.948 0.758 
   4   (0.169) 0.208 0.036 0.108 0.145 0.020 0.140 0.052 0.242 

Locus 434 : 
2 alleles
14.5% missing data
   3   (0.756) 0.804 0.912 0.792 0.795 0.986 0.833 0.565 0.762 
   2   (0.244) 0.196 0.088 0.208 0.205 0.014 0.167 0.435 0.238 

Locus 435 : 
2 alleles
3.6% missing data
   4   (0.816) 0.848 0.945 0.869 0.811 0.990 0.878 0.929 0.774 
   2   (0.184) 0.152 0.055 0.131 0.189 0.010 0.122 0.071 0.226 

Locus 436 : 
2 alleles
8.0% missing data
   4   (0.763) 0.283 0.810 0.776 0.764 0.961 0.831 0.945 0.792 
   2   (0.237) 0.717 0.190 0.224 0.236 0.039 0.169 0.055 0.208 

Locus 437 : 
2 alleles
2.9% missing data
   1   (0.921) 0.996 0.500 0.941 0.961 0.973 0.969 0.973 0.950 
   3   (0.079) 0.004 0.500 0.059 0.039 0.027 0.031 0.027 0.050 

Locus 438 : 
2 alleles
5.1% missing data
   2   (0.934) 0.985 0.995 0.991 0.868 0.997 0.966 0.994 0.865 
   4   (0.066) 0.015 0.005 0.009 0.132 0.003 0.034 0.006 0.135 

Locus 439 : 
2 alleles
2.2% missing data
   3   (0.908) 0.992 0.983 0.952 0.909 0.925 0.908 0.985 0.921 
   4   (0.092) 0.008 0.017 0.048 0.091 0.075 0.092 0.015 0.079 

Locus 440 : 
2 alleles
3.6% missing data
   3   (0.823) 0.978 0.971 0.876 0.764 0.924 0.900 0.936 0.818 
   1   (0.177) 0.022 0.029 0.124 0.236 0.076 0.100 0.064 0.182 

Locus 441 : 
2 alleles
1.4% missing data
   2   (0.893) 0.738 0.992 0.938 0.937 0.939 0.965 0.629 0.933 
   4   (0.107) 0.262 0.008 0.062 0.063 0.061 0.035 0.371 0.067 

Locus 442 : 
2 alleles
6.5% missing data
   3   (0.874) 0.991 0.977 0.932 0.806 0.998 0.918 0.978 0.848 
   1   (0.126) 0.009 0.023 0.068 0.194 0.002 0.082 0.022 0.152 

Locus 443 : 
2 alleles
2.2% missing data
   4   (0.701) 0.947 0.952 0.686 0.708 0.978 0.794 0.851 0.664 
   2   (0.299) 0.053 0.048 0.314 0.292 0.022 0.206 0.149 0.336 

Locus 444 : 
2 alleles
3.6% missing data
   3   (0.871) 0.387 0.963 0.918 0.891 0.985 0.924 0.930 0.895 
   2   (0.129) 0.613 0.037 0.082 0.109 0.015 0.076 0.070 0.105 

Locus 445 : 
2 alleles
13.8% missing data
   3   (0.409) 0.104 0.507 0.434 0.394 0.184 0.664 0.134 0.428 
   1   (0.591) 0.896 0.493 0.566 0.606 0.816 0.336 0.866 0.572 

Locus 446 : 
2 alleles
4.3% missing data
   1   (0.234) 0.183 0.348 0.206 0.259 0.022 0.203 0.063 0.255 
   3   (0.766) 0.817 0.652 0.794 0.741 0.978 0.797 0.937 0.745 

Locus 447 : 
2 alleles
5.1% missing data
   3   (0.713) 0.968 0.619 0.693 0.709 0.778 0.872 0.782 0.724 
   2   (0.287) 0.032 0.381 0.307 0.291 0.222 0.128 0.218 0.276 

Locus 448 : 
2 alleles
12.3% missing data
   1   (0.081) 0.026 0.064 0.023 0.084 0.032 0.116 0.016 0.096 
   3   (0.919) 0.974 0.936 0.977 0.916 0.968 0.884 0.984 0.904 

Locus 449 : 
2 alleles
5.1% missing data
   2   (0.415) 0.483 0.227 0.526 0.261 0.708 0.464 0.513 0.358 
   4   (0.585) 0.517 0.773 0.474 0.739 0.292 0.536 0.487 0.642 

Locus 450 : 
2 alleles
13.0% missing data
   2   (0.833) 0.980 0.425 0.725 0.924 0.469 0.945 0.942 0.909 
   4   (0.167) 0.020 0.575 0.275 0.076 0.531 0.055 0.058 0.091 

Locus 451 : 
2 alleles
2.9% missing data
   2   (0.818) 0.988 0.876 0.794 0.870 0.674 0.905 0.908 0.843 
   4   (0.182) 0.012 0.124 0.206 0.130 0.326 0.095 0.092 0.157 

Locus 452 : 
2 alleles
2.2% missing data
   2   (0.624) 0.925 0.253 0.611 0.613 0.976 0.643 0.699 0.657 
   4   (0.376) 0.075 0.747 0.389 0.387 0.024 0.357 0.301 0.343 

Locus 453 : 
2 alleles
8.0% missing data
   4   (0.327) 0.572 0.271 0.276 0.422 0.148 0.287 0.086 0.333 
   2   (0.673) 0.428 0.729 0.724 0.578 0.852 0.713 0.914 0.667 

Locus 454 : 
2 alleles
2.9% missing data
   4   (0.923) 0.960 0.974 0.964 0.920 0.995 0.935 0.979 0.943 
   2   (0.077) 0.040 0.026 0.036 0.080 0.005 0.065 0.021 0.057 

Locus 455 : 
2 alleles
11.6% missing data
   1   (0.911) 0.985 0.883 0.955 0.919 0.999 0.816 0.954 0.930 
   3   (0.089) 0.015 0.117 0.045 0.081 0.001 0.184 0.046 0.070 

Locus 456 : 
2 alleles
2.9% missing data
   4   (0.878) 0.971 0.861 0.879 0.934 0.982 0.879 0.927 0.893 
   2   (0.122) 0.029 0.139 0.121 0.066 0.018 0.121 0.073 0.107 

Locus 457 : 
2 alleles
11.6% missing data
   3   (0.915) 0.989 0.986 0.887 0.959 0.984 0.977 0.973 0.955 
   2   (0.085) 0.011 0.014 0.113 0.041 0.016 0.023 0.027 0.045 

Locus 458 : 
2 alleles
13.0% missing data
   1   (0.857) 0.893 0.965 0.918 0.860 0.993 0.920 0.735 0.874 
   3   (0.143) 0.107 0.035 0.082 0.140 0.007 0.080 0.265 0.126 

Locus 459 : 
2 alleles
12.3% missing data
   3   (0.936) 0.975 0.936 0.989 0.939 0.995 0.824 0.993 0.867 
   4   (0.064) 0.025 0.064 0.011 0.061 0.005 0.176 0.007 0.133 

Locus 460 : 
2 alleles
6.5% missing data
   1   (0.854) 0.937 0.975 0.876 0.912 0.134 0.838 0.880 0.899 
   3   (0.146) 0.063 0.025 0.124 0.088 0.866 0.162 0.120 0.101 

Locus 461 : 
2 alleles
7.2% missing data
   2   (0.770) 0.972 0.411 0.829 0.817 0.045 0.891 0.831 0.754 
   4   (0.230) 0.028 0.589 0.171 0.183 0.955 0.109 0.169 0.246 

Locus 462 : 
2 alleles
3.6% missing data
   2   (0.664) 0.181 0.792 0.669 0.641 0.684 0.487 0.904 0.713 
   4   (0.336) 0.819 0.208 0.331 0.359 0.316 0.513 0.096 0.287 

Locus 463 : 
2 alleles
8.0% missing data
   1   (0.686) 0.926 0.674 0.606 0.722 0.715 0.630 0.912 0.722 
   3   (0.314) 0.074 0.326 0.394 0.278 0.285 0.370 0.088 0.278 

Locus 464 : 
2 alleles
4.3% missing data
   3   (0.914) 0.984 0.486 0.939 0.951 0.994 0.937 0.977 0.950 
   1   (0.086) 0.016 0.514 0.061 0.049 0.006 0.063 0.023 0.050 

Locus 465 : 
2 alleles
15.9% missing data
   1   (0.919) 0.724 0.806 0.955 0.938 0.894 0.732 0.974 0.957 
   3   (0.081) 0.276 0.194 0.045 0.062 0.106 0.268 0.026 0.043 

Locus 466 : 
2 alleles
13.0% missing data
   3   (0.804) 0.972 0.965 0.828 0.798 0.787 0.879 0.903 0.800 
   1   (0.196) 0.028 0.035 0.172 0.202 0.213 0.121 0.097 0.200 

Locus 467 : 
2 alleles
11.6% missing data
   1   (0.826) 0.577 0.769 0.905 0.822 0.984 0.798 0.952 0.792 
   3   (0.174) 0.423 0.231 0.095 0.178 0.016 0.202 0.048 0.208 

Locus 468 : 
2 alleles
3.6% missing data
   1   (0.182) 0.316 0.141 0.118 0.155 0.290 0.167 0.051 0.228 
   3   (0.818) 0.684 0.859 0.882 0.845 0.710 0.833 0.949 0.772 

Locus 469 : 
2 alleles
5.8% missing data
   2   (0.918) 0.964 0.873 0.933 0.945 0.994 0.965 0.969 0.953 
   4   (0.082) 0.036 0.127 0.067 0.055 0.006 0.035 0.031 0.047 

Locus 470 : 
2 alleles
5.1% missing data
   2   (0.374) 0.036 0.143 0.310 0.339 0.980 0.314 0.597 0.396 
   4   (0.626) 0.964 0.857 0.690 0.661 0.020 0.686 0.403 0.604 

Locus 471 : 
2 alleles
5.8% missing data
   2   (0.522) 0.949 0.316 0.544 0.527 0.115 0.549 0.301 0.545 
   4   (0.478) 0.051 0.684 0.456 0.473 0.885 0.451 0.699 0.455 

Locus 472 : 
2 alleles
3.6% missing data
   3   (0.858) 0.968 0.961 0.885 0.873 0.995 0.920 0.960 0.848 
   4   (0.142) 0.032 0.039 0.115 0.127 0.005 0.080 0.040 0.152 

Locus 473 : 
2 alleles
2.9% missing data
   4   (0.890) 0.985 0.968 0.896 0.921 0.992 0.925 0.966 0.913 
   2   (0.110) 0.015 0.032 0.104 0.079 0.008 0.075 0.034 0.087 

Locus 474 : 
2 alleles
15.2% missing data
   1   (0.478) 0.521 0.476 0.416 0.474 0.421 0.431 0.437 0.554 
   3   (0.522) 0.479 0.524 0.584 0.526 0.579 0.569 0.563 0.446 

Locus 475 : 
2 alleles
11.6% missing data
   3   (0.887) 0.872 0.806 0.871 0.928 0.995 0.945 0.969 0.925 
   1   (0.113) 0.128 0.194 0.129 0.072 0.005 0.055 0.031 0.075 

Locus 476 : 
2 alleles
13.0% missing data
   4   (0.912) 0.970 0.975 0.985 0.856 0.999 0.891 0.991 0.801 
   2   (0.088) 0.030 0.025 0.015 0.144 0.001 0.109 0.009 0.199 

Locus 477 : 
2 alleles
15.2% missing data
   2   (0.187) 0.023 0.226 0.255 0.138 0.012 0.210 0.061 0.145 
   4   (0.813) 0.977 0.774 0.745 0.862 0.988 0.790 0.939 0.855 

Locus 478 : 
2 alleles
6.5% missing data
   4   (0.944) 0.998 0.979 0.992 0.885 1.000 0.918 0.995 0.924 
   2   (0.056) 0.002 0.021 0.008 0.115 0.000 0.082 0.005 0.076 

Locus 479 : 
2 alleles
11.6% missing data
   1   (0.871) 0.895 0.972 0.882 0.893 0.991 0.940 0.969 0.885 
   4   (0.129) 0.105 0.028 0.118 0.107 0.009 0.060 0.031 0.115 

Locus 480 : 
2 alleles
4.3% missing data
   1   (0.289) 0.975 0.075 0.089 0.512 0.284 0.305 0.184 0.355 
   3   (0.711) 0.025 0.925 0.911 0.488 0.716 0.695 0.816 0.645 

Locus 481 : 
2 alleles
2.2% missing data
   3   (0.894) 0.989 0.915 0.881 0.934 0.967 0.959 0.981 0.916 
   4   (0.106) 0.011 0.085 0.119 0.066 0.033 0.041 0.019 0.084 

Locus 482 : 
2 alleles
0.7% missing data
   2   (0.145) 0.029 0.448 0.174 0.095 0.005 0.099 0.068 0.100 
   4   (0.855) 0.971 0.552 0.826 0.905 0.995 0.901 0.932 0.900 

Locus 483 : 
2 alleles
13.0% missing data
   4   (0.753) 0.797 0.882 0.742 0.779 0.978 0.613 0.555 0.827 
   2   (0.247) 0.203 0.118 0.258 0.221 0.022 0.387 0.445 0.173 

Locus 484 : 
2 alleles
12.3% missing data
   3   (0.910) 0.855 0.971 0.941 0.927 0.995 0.899 0.961 0.941 
   1   (0.090) 0.145 0.029 0.059 0.073 0.005 0.101 0.039 0.059 

Locus 485 : 
2 alleles
13.0% missing data
   3   (0.854) 0.834 0.961 0.853 0.869 0.991 0.846 0.953 0.889 
   1   (0.146) 0.166 0.039 0.147 0.131 0.009 0.154 0.047 0.111 

Locus 486 : 
2 alleles
3.6% missing data
   4   (0.920) 0.961 0.990 0.973 0.940 0.999 0.970 0.707 0.945 
   2   (0.080) 0.039 0.010 0.027 0.060 0.001 0.030 0.293 0.055 

Locus 487 : 
2 alleles
2.9% missing data
   2   (0.152) 0.015 0.280 0.236 0.075 0.289 0.077 0.052 0.094 
   3   (0.848) 0.985 0.720 0.764 0.925 0.711 0.923 0.948 0.906 

Locus 488 : 
2 alleles
5.8% missing data
   2   (0.832) 0.890 0.885 0.867 0.809 0.986 0.801 0.956 0.843 
   4   (0.168) 0.110 0.115 0.133 0.191 0.014 0.199 0.044 0.157 

Locus 489 : 
2 alleles
12.3% missing data
   1   (0.504) 0.479 0.652 0.586 0.466 0.972 0.291 0.546 0.423 
   3   (0.496) 0.521 0.348 0.414 0.534 0.028 0.709 0.454 0.577 

Locus 490 : 
2 alleles
3.6% missing data
   2   (0.897) 0.908 0.992 0.893 0.939 0.874 0.959 0.965 0.931 
   4   (0.103) 0.092 0.008 0.107 0.061 0.126 0.041 0.035 0.069 

Locus 491 : 
2 alleles
5.1% missing data
   3   (0.072) 0.013 0.019 0.018 0.069 0.001 0.127 0.010 0.093 
   1   (0.928) 0.987 0.981 0.982 0.931 0.999 0.873 0.990 0.907 

Locus 492 : 
2 alleles
1.4% missing data
   1   (0.912) 0.914 0.993 0.933 0.959 0.998 0.945 0.975 0.914 
   3   (0.088) 0.086 0.007 0.067 0.041 0.002 0.055 0.025 0.086 

Locus 493 : 
2 alleles
10.9% missing data
   2   (0.865) 0.949 0.967 0.897 0.880 0.993 0.925 0.932 0.857 
   4   (0.135) 0.051 0.033 0.103 0.120 0.007 0.075 0.068 0.143 

Locus 494 : 
2 alleles
2.9% missing data
   4   (0.846) 0.982 0.592 0.810 0.928 0.823 0.893 0.949 0.869 
   3   (0.154) 0.018 0.408 0.190 0.072 0.177 0.107 0.051 0.131 

Locus 495 : 
2 alleles
14.5% missing data
   2   (0.813) 0.979 0.936 0.793 0.884 0.899 0.804 0.268 0.886 
   4   (0.187) 0.021 0.064 0.207 0.116 0.101 0.196 0.732 0.114 

Locus 496 : 
2 alleles
2.9% missing data
   4   (0.865) 0.664 0.810 0.897 0.904 0.788 0.891 0.967 0.883 
   2   (0.135) 0.336 0.190 0.103 0.096 0.212 0.109 0.033 0.117 

Locus 497 : 
2 alleles
4.3% missing data
   1   (0.855) 0.973 0.929 0.904 0.844 0.937 0.790 0.963 0.845 
   3   (0.145) 0.027 0.071 0.096 0.156 0.063 0.210 0.037 0.155 

Locus 498 : 
2 alleles
12.3% missing data
   3   (0.888) 0.911 0.734 0.932 0.909 0.987 0.931 0.972 0.887 
   2   (0.112) 0.089 0.266 0.068 0.091 0.013 0.069 0.028 0.113 

Locus 499 : 
2 alleles
4.3% missing data
   4   (0.916) 0.360 0.994 0.917 0.966 0.992 0.982 0.966 0.961 
   2   (0.084) 0.640 0.006 0.083 0.034 0.008 0.018 0.034 0.039 

Locus 500 : 
2 alleles
15.2% missing data
   1   (0.854) 0.981 0.983 0.816 0.885 0.891 0.949 0.959 0.884 
   3   (0.146) 0.019 0.017 0.184 0.115 0.109 0.051 0.041 0.116 

Locus 501 : 
2 alleles
1.4% missing data
   1   (0.710) 0.971 0.832 0.708 0.661 0.157 0.798 0.925 0.751 
   2   (0.290) 0.029 0.168 0.292 0.339 0.843 0.202 0.075 0.249 

Locus 502 : 
2 alleles
10.9% missing data
   2   (0.946) 0.981 0.996 0.991 0.899 0.996 0.978 0.994 0.936 
   4   (0.054) 0.019 0.004 0.009 0.101 0.004 0.022 0.006 0.064 

Locus 503 : 
2 alleles
16.7% missing data
   4   (0.839) 0.976 0.930 0.791 0.889 0.989 0.923 0.945 0.861 
   3   (0.161) 0.024 0.070 0.209 0.111 0.011 0.077 0.055 0.139 

Locus 504 : 
2 alleles
6.5% missing data
   1   (0.803) 0.969 0.974 0.794 0.768 0.992 0.902 0.891 0.820 
   3   (0.197) 0.031 0.026 0.206 0.232 0.008 0.098 0.109 0.180 

Locus 505 : 
2 alleles
11.6% missing data
   1   (0.392) 0.453 0.646 0.249 0.478 0.278 0.234 0.444 0.456 
   3   (0.608) 0.547 0.354 0.751 0.522 0.722 0.766 0.556 0.544 

Locus 506 : 
2 alleles
3.6% missing data
   4   (0.912) 0.945 0.947 0.949 0.932 0.996 0.916 0.981 0.916 
   2   (0.088) 0.055 0.053 0.051 0.068 0.004 0.084 0.019 0.084 

Locus 507 : 
2 alleles
5.8% missing data
   4   (0.609) 0.647 0.777 0.653 0.708 0.290 0.668 0.265 0.571 
   1   (0.391) 0.353 0.223 0.347 0.292 0.710 0.332 0.735 0.429 

Locus 508 : 
2 alleles
18.1% missing data
   3   (0.914) 0.910 0.963 0.962 0.893 0.998 0.924 0.985 0.917 
   4   (0.086) 0.090 0.037 0.038 0.107 0.002 0.076 0.015 0.083 

Locus 509 : 
2 alleles
17.4% missing data
   1   (0.845) 0.983 0.964 0.854 0.854 0.990 0.892 0.968 0.842 
   3   (0.155) 0.017 0.036 0.146 0.146 0.010 0.108 0.032 0.158 

Locus 510 : 
2 alleles
4.3% missing data
   1   (0.733) 0.946 0.298 0.697 0.735 0.985 0.480 0.929 0.796 
   4   (0.267) 0.054 0.702 0.303 0.265 0.015 0.520 0.071 0.204 

Locus 511 : 
2 alleles
15.9% missing data
   1   (0.907) 0.979 0.930 0.854 0.965 0.989 0.968 0.968 0.945 
   3   (0.093) 0.021 0.070 0.146 0.035 0.011 0.032 0.032 0.055 

Locus 512 : 
2 alleles
15.9% missing data
   3   (0.910) 0.996 0.988 0.956 0.943 0.952 0.934 0.783 0.940 
   1   (0.090) 0.004 0.012 0.044 0.057 0.048 0.066 0.217 0.060 

Locus 513 : 
2 alleles
3.6% missing data
   2   (0.768) 0.935 0.881 0.706 0.824 0.856 0.878 0.751 0.824 
   4   (0.232) 0.065 0.119 0.294 0.176 0.144 0.122 0.249 0.176 

Locus 514 : 
2 alleles
10.1% missing data
   1   (0.782) 0.940 0.949 0.781 0.819 0.825 0.672 0.944 0.780 
   3   (0.218) 0.060 0.051 0.219 0.181 0.175 0.328 0.056 0.220 

Locus 515 : 
2 alleles
3.6% missing data
   4   (0.881) 0.987 0.963 0.870 0.939 0.866 0.853 0.966 0.904 
   1   (0.119) 0.013 0.037 0.130 0.061 0.134 0.147 0.034 0.096 

Locus 516 : 
2 alleles
13.8% missing data
   2   (0.874) 0.978 0.959 0.915 0.863 0.965 0.945 0.978 0.861 
   4   (0.126) 0.022 0.041 0.085 0.137 0.035 0.055 0.022 0.139 

Locus 517 : 
2 alleles
3.6% missing data
   1   (0.749) 0.679 0.864 0.781 0.756 0.709 0.472 0.948 0.752 
   4   (0.251) 0.321 0.136 0.219 0.244 0.291 0.528 0.052 0.248 

Locus 518 : 
2 alleles
6.5% missing data
   4   (0.782) 0.975 0.892 0.754 0.775 0.925 0.802 0.927 0.813 
   3   (0.218) 0.025 0.108 0.246 0.225 0.075 0.198 0.073 0.187 

Locus 519 : 
2 alleles
2.9% missing data
   3   (0.737) 0.952 0.865 0.628 0.740 0.797 0.702 0.877 0.818 
   1   (0.263) 0.048 0.135 0.372 0.260 0.203 0.298 0.123 0.182 

Locus 520 : 
2 alleles
5.1% missing data
   3   (0.732) 0.986 0.542 0.453 0.886 0.656 0.868 0.170 0.897 
   4   (0.268) 0.014 0.458 0.547 0.114 0.344 0.132 0.830 0.103 

Locus 521 : 
2 alleles
3.6% missing data
   2   (0.895) 0.990 0.693 0.814 0.955 0.636 0.970 0.966 0.963 
   4   (0.105) 0.010 0.307 0.186 0.045 0.364 0.030 0.034 0.037 

Locus 522 : 
2 alleles
13.8% missing data
   2   (0.900) 0.933 0.939 0.973 0.869 0.995 0.884 0.985 0.841 
   4   (0.100) 0.067 0.061 0.027 0.131 0.005 0.116 0.015 0.159 

Locus 523 : 
2 alleles
7.2% missing data
   4   (0.872) 0.788 0.962 0.912 0.902 0.982 0.947 0.971 0.806 
   3   (0.128) 0.212 0.038 0.088 0.098 0.018 0.053 0.029 0.194 

Locus 524 : 
2 alleles
13.0% missing data
   1   (0.905) 0.989 0.949 0.886 0.949 0.941 0.963 0.974 0.943 
   3   (0.095) 0.011 0.051 0.114 0.051 0.059 0.037 0.026 0.057 

Locus 525 : 
2 alleles
8.0% missing data
   2   (0.925) 0.974 0.759 0.887 0.980 0.996 0.975 0.972 0.965 
   4   (0.075) 0.026 0.241 0.113 0.020 0.004 0.025 0.028 0.035 

Locus 526 : 
2 alleles
5.1% missing data
   2   (0.412) 0.408 0.205 0.365 0.403 0.679 0.384 0.474 0.426 
   3   (0.588) 0.592 0.795 0.635 0.597 0.321 0.616 0.526 0.574 

Locus 527 : 
2 alleles
5.1% missing data
   2   (0.879) 0.947 0.986 0.935 0.899 0.988 0.952 0.620 0.894 
   4   (0.121) 0.053 0.014 0.065 0.101 0.012 0.048 0.380 0.106 

Locus 528 : 
2 alleles
12.3% missing data
   4   (0.886) 0.877 0.648 0.941 0.925 0.892 0.902 0.970 0.866 
   1   (0.114) 0.123 0.352 0.059 0.075 0.108 0.098 0.030 0.134 

Locus 529 : 
2 alleles
12.3% missing data
   2   (0.890) 0.874 0.955 0.892 0.923 0.993 0.969 0.959 0.910 
   4   (0.110) 0.126 0.045 0.108 0.077 0.007 0.031 0.041 0.090 

Locus 530 : 
2 alleles
2.9% missing data
   1   (0.911) 0.986 0.982 0.949 0.910 0.998 0.957 0.980 0.931 
   4   (0.089) 0.014 0.018 0.051 0.090 0.002 0.043 0.020 0.069 

Locus 531 : 
2 alleles
4.3% missing data
   1   (0.749) 0.604 0.806 0.853 0.698 0.873 0.790 0.917 0.681 
   3   (0.251) 0.396 0.194 0.147 0.302 0.127 0.210 0.083 0.319 

Locus 532 : 
2 alleles
12.3% missing data
   1   (0.561) 0.921 0.608 0.762 0.386 0.574 0.377 0.900 0.384 
   4   (0.439) 0.079 0.392 0.238 0.614 0.426 0.623 0.100 0.616 

Locus 533 : 
2 alleles
5.1% missing data
   1   (0.883) 0.993 0.986 0.924 0.891 0.995 0.933 0.967 0.877 
   4   (0.117) 0.007 0.014 0.076 0.109 0.005 0.067 0.033 0.123 

Locus 534 : 
2 alleles
12.3% missing data
   2   (0.867) 0.982 0.892 0.929 0.853 0.951 0.888 0.971 0.834 
   4   (0.133) 0.018 0.108 0.071 0.147 0.049 0.112 0.029 0.166 

Locus 535 : 
2 alleles
17.4% missing data
   3   (0.695) 0.721 0.737 0.702 0.718 0.952 0.611 0.915 0.661 
   1   (0.305) 0.279 0.263 0.298 0.282 0.048 0.389 0.085 0.339 

Locus 536 : 
2 alleles
2.9% missing data
   1   (0.875) 0.972 0.899 0.887 0.896 0.831 0.685 0.954 0.923 
   3   (0.125) 0.028 0.101 0.113 0.104 0.169 0.315 0.046 0.077 

Locus 537 : 
2 alleles
3.6% missing data
   2   (0.442) 0.478 0.813 0.431 0.494 0.471 0.467 0.116 0.446 
   4   (0.558) 0.522 0.187 0.569 0.506 0.529 0.533 0.884 0.554 

Locus 538 : 
2 alleles
15.9% missing data
   3   (0.823) 0.661 0.978 0.768 0.884 0.990 0.917 0.912 0.854 
   1   (0.177) 0.339 0.022 0.232 0.116 0.010 0.083 0.088 0.146 

Locus 539 : 
2 alleles
13.8% missing data
   2   (0.801) 0.982 0.792 0.760 0.812 0.696 0.705 0.893 0.876 
   4   (0.199) 0.018 0.208 0.240 0.188 0.304 0.295 0.107 0.124 

Locus 540 : 
2 alleles
10.1% missing data
   2   (0.797) 0.970 0.793 0.788 0.849 0.947 0.783 0.579 0.854 
   4   (0.203) 0.030 0.207 0.212 0.151 0.053 0.217 0.421 0.146 

Locus 541 : 
2 alleles
11.6% missing data
   3   (0.626) 0.917 0.611 0.671 0.597 0.676 0.740 0.653 0.574 
   4   (0.374) 0.083 0.389 0.329 0.403 0.324 0.260 0.347 0.426 

Locus 542 : 
2 alleles
3.6% missing data
   1   (0.908) 0.075 0.915 0.864 0.976 0.982 0.973 0.971 0.967 
   3   (0.092) 0.925 0.085 0.136 0.024 0.018 0.027 0.029 0.033 

Locus 543 : 
2 alleles
10.1% missing data
   1   (0.927) 0.977 0.943 0.979 0.920 0.991 0.947 0.990 0.912 
   3   (0.073) 0.023 0.057 0.021 0.080 0.009 0.053 0.010 0.088 

Locus 544 : 
2 alleles
5.1% missing data
   1   (0.918) 0.990 0.989 0.932 0.943 0.926 0.966 0.973 0.955 
   3   (0.082) 0.010 0.011 0.068 0.057 0.074 0.034 0.027 0.045 

Locus 545 : 
2 alleles
2.9% missing data
   2   (0.839) 0.904 0.927 0.894 0.792 0.977 0.803 0.972 0.837 
   1   (0.161) 0.096 0.073 0.106 0.208 0.023 0.197 0.028 0.163 

Locus 546 : 
2 alleles
4.3% missing data
   2   (0.893) 0.993 0.979 0.940 0.908 0.790 0.921 0.940 0.908 
   4   (0.107) 0.007 0.021 0.060 0.092 0.210 0.079 0.060 0.092 

Locus 547 : 
2 alleles
5.8% missing data
   4   (0.752) 0.786 0.929 0.829 0.678 0.970 0.700 0.876 0.731 
   2   (0.248) 0.214 0.071 0.171 0.322 0.030 0.300 0.124 0.269 

Locus 548 : 
2 alleles
5.8% missing data
   3   (0.892) 0.991 0.974 0.879 0.942 0.833 0.958 0.958 0.919 
   1   (0.108) 0.009 0.026 0.121 0.058 0.167 0.042 0.042 0.081 

Locus 549 : 
2 alleles
2.9% missing data
   1   (0.106) 0.061 0.062 0.079 0.083 0.047 0.055 0.020 0.099 
   3   (0.894) 0.939 0.938 0.921 0.917 0.953 0.945 0.980 0.901 

Locus 550 : 
2 alleles
2.2% missing data
   1   (0.632) 0.508 0.565 0.616 0.638 0.727 0.719 0.882 0.607 
   4   (0.368) 0.492 0.435 0.384 0.362 0.273 0.281 0.118 0.393 

Locus 551 : 
2 alleles
2.9% missing data
   4   (0.906) 0.795 0.990 0.944 0.938 0.994 0.950 0.970 0.905 
   1   (0.094) 0.205 0.010 0.056 0.062 0.006 0.050 0.030 0.095 

Locus 552 : 
2 alleles
8.0% missing data
   2   (0.889) 0.993 0.953 0.964 0.847 0.999 0.853 0.983 0.843 
   4   (0.111) 0.007 0.047 0.036 0.153 0.001 0.147 0.017 0.157 

Locus 553 : 
2 alleles
10.1% missing data
   2   (0.821) 0.937 0.366 0.852 0.848 0.493 0.822 0.952 0.855 
   1   (0.179) 0.063 0.634 0.148 0.152 0.507 0.178 0.048 0.145 

Locus 554 : 
2 alleles
4.3% missing data
   1   (0.863) 0.988 0.769 0.787 0.935 0.764 0.945 0.944 0.919 
   3   (0.137) 0.012 0.231 0.213 0.065 0.236 0.055 0.056 0.081 

Locus 555 : 
2 alleles
11.6% missing data
   2   (0.873) 0.762 0.696 0.912 0.888 0.993 0.908 0.972 0.878 
   4   (0.127) 0.238 0.304 0.088 0.112 0.007 0.092 0.028 0.122 

Locus 556 : 
2 alleles
5.8% missing data
   4   (0.567) 0.406 0.306 0.254 0.796 0.363 0.828 0.428 0.746 
   2   (0.433) 0.594 0.694 0.746 0.204 0.637 0.172 0.572 0.254 

Locus 557 : 
2 alleles
14.5% missing data
   1   (0.832) 0.868 0.912 0.867 0.845 0.981 0.900 0.947 0.771 
   3   (0.168) 0.132 0.088 0.133 0.155 0.019 0.100 0.053 0.229 

Locus 558 : 
2 alleles
10.9% missing data
   1   (0.893) 0.929 0.920 0.933 0.952 0.031 0.956 0.761 0.952 
   2   (0.107) 0.071 0.080 0.067 0.048 0.969 0.044 0.239 0.048 

Locus 559 : 
2 alleles
2.2% missing data
   1   (0.916) 0.961 0.989 0.952 0.932 0.997 0.967 0.980 0.921 
   4   (0.084) 0.039 0.011 0.048 0.068 0.003 0.033 0.020 0.079 

Locus 560 : 
2 alleles
13.8% missing data
   2   (0.721) 0.459 0.307 0.740 0.839 0.763 0.683 0.571 0.748 
   4   (0.279) 0.541 0.693 0.260 0.161 0.237 0.317 0.429 0.252 

Locus 561 : 
2 alleles
5.8% missing data
   1   (0.500) 0.489 0.495 0.501 0.501 0.497 0.476 0.501 0.501 
   3   (0.500) 0.511 0.505 0.499 0.499 0.503 0.524 0.499 0.499 

Locus 562 : 
2 alleles
2.2% missing data
   2   (0.926) 0.986 0.983 0.956 0.964 0.917 0.954 0.977 0.934 
   4   (0.074) 0.014 0.017 0.044 0.036 0.083 0.046 0.023 0.066 

Locus 563 : 
2 alleles
1.4% missing data
   1   (0.892) 0.996 0.987 0.949 0.907 0.998 0.898 0.978 0.848 
   4   (0.108) 0.004 0.013 0.051 0.093 0.002 0.102 0.022 0.152 

Locus 564 : 
2 alleles
13.0% missing data
   4   (0.941) 0.998 0.997 0.989 0.928 0.992 0.962 0.994 0.874 
   3   (0.059) 0.002 0.003 0.011 0.072 0.008 0.038 0.006 0.126 

Locus 565 : 
2 alleles
1.4% missing data
   3   (0.885) 0.969 0.960 0.967 0.809 0.999 0.878 0.981 0.830 
   1   (0.115) 0.031 0.040 0.033 0.191 0.001 0.122 0.019 0.170 

Locus 566 : 
2 alleles
7.2% missing data
   1   (0.893) 0.980 0.973 0.910 0.930 0.979 0.952 0.942 0.904 
   3   (0.107) 0.020 0.027 0.090 0.070 0.021 0.048 0.058 0.096 

Locus 567 : 
2 alleles
10.9% missing data
   2   (0.723) 0.981 0.706 0.756 0.747 0.914 0.774 0.680 0.690 
   4   (0.277) 0.019 0.294 0.244 0.253 0.086 0.226 0.320 0.310 

Locus 568 : 
2 alleles
10.1% missing data
   3   (0.568) 0.465 0.456 0.582 0.575 0.543 0.486 0.511 0.622 
   4   (0.432) 0.535 0.544 0.418 0.425 0.457 0.514 0.489 0.378 

Locus 569 : 
2 alleles
12.3% missing data
   4   (0.854) 0.760 0.613 0.882 0.896 0.967 0.866 0.960 0.866 
   1   (0.146) 0.240 0.387 0.118 0.104 0.033 0.134 0.040 0.134 

Locus 570 : 
2 alleles
1.4% missing data
   2   (0.865) 0.970 0.973 0.891 0.910 0.955 0.954 0.627 0.895 
   3   (0.135) 0.030 0.027 0.109 0.090 0.045 0.046 0.373 0.105 

Locus 571 : 
2 alleles
16.7% missing data
   3   (0.919) 0.987 0.981 0.951 0.972 0.586 0.969 0.725 0.962 
   2   (0.081) 0.013 0.019 0.049 0.028 0.414 0.031 0.275 0.038 

Locus 572 : 
2 alleles
10.1% missing data
   2   (0.639) 0.934 0.728 0.560 0.717 0.978 0.779 0.474 0.644 
   1   (0.361) 0.066 0.272 0.440 0.283 0.022 0.221 0.526 0.356 

Locus 573 : 
2 alleles
13.8% missing data
   2   (0.739) 0.709 0.778 0.906 0.582 0.982 0.649 0.955 0.551 
   4   (0.261) 0.291 0.222 0.094 0.418 0.018 0.351 0.045 0.449 

Locus 574 : 
2 alleles
3.6% missing data
   3   (0.906) 0.905 0.781 0.896 0.962 0.960 0.953 0.972 0.938 
   1   (0.094) 0.095 0.219 0.104 0.038 0.040 0.047 0.028 0.062 

Locus 575 : 
2 alleles
12.3% missing data
   1   (0.905) 0.760 0.966 0.889 0.957 0.950 0.959 0.960 0.951 
   3   (0.095) 0.240 0.034 0.111 0.043 0.050 0.041 0.040 0.049 

Locus 576 : 
2 alleles
10.9% missing data
   1   (0.809) 0.984 0.920 0.900 0.803 0.928 0.818 0.773 0.760 
   4   (0.191) 0.016 0.080 0.100 0.197 0.072 0.182 0.227 0.240 

Locus 577 : 
2 alleles
4.3% missing data
   1   (0.914) 0.970 0.972 0.930 0.939 0.987 0.962 0.978 0.943 
   2   (0.086) 0.030 0.028 0.070 0.061 0.013 0.038 0.022 0.057 

Locus 578 : 
2 alleles
14.5% missing data
   2   (0.139) 0.009 0.171 0.131 0.113 0.130 0.521 0.044 0.085 
   4   (0.861) 0.991 0.829 0.869 0.887 0.870 0.479 0.956 0.915 

Locus 579 : 
2 alleles
15.2% missing data
   1   (0.922) 0.991 0.990 0.960 0.956 0.920 0.983 0.691 0.959 
   4   (0.078) 0.009 0.010 0.040 0.044 0.080 0.017 0.309 0.041 

Locus 580 : 
2 alleles
9.4% missing data
   2   (0.907) 0.766 0.835 0.865 0.970 0.673 0.979 0.961 0.961 
   4   (0.093) 0.234 0.165 0.135 0.030 0.327 0.021 0.039 0.039 

Locus 581 : 
2 alleles
5.1% missing data
   1   (0.839) 0.947 0.910 0.863 0.870 0.916 0.863 0.602 0.895 
   3   (0.161) 0.053 0.090 0.137 0.130 0.084 0.137 0.398 0.105 

Locus 582 : 
2 alleles
2.9% missing data
   3   (0.924) 0.991 0.978 0.929 0.970 0.911 0.938 0.962 0.954 
   1   (0.076) 0.009 0.022 0.071 0.030 0.089 0.062 0.038 0.046 

Locus 583 : 
2 alleles
4.3% missing data
   3   (0.091) 0.004 0.018 0.039 0.060 0.005 0.103 0.031 0.123 
   4   (0.909) 0.996 0.982 0.961 0.940 0.995 0.897 0.969 0.877 

Locus 584 : 
2 alleles
4.3% missing data
   3   (0.906) 0.983 0.909 0.901 0.971 0.961 0.982 0.277 0.963 
   2   (0.094) 0.017 0.091 0.099 0.029 0.039 0.018 0.723 0.037 

Locus 585 : 
2 alleles
6.5% missing data
   2   (0.403) 0.064 0.269 0.125 0.695 0.016 0.771 0.068 0.654 
   4   (0.597) 0.936 0.731 0.875 0.305 0.984 0.229 0.932 0.346 

Locus 586 : 
2 alleles
12.3% missing data
   1   (0.253) 0.326 0.097 0.298 0.254 0.030 0.168 0.090 0.210 
   3   (0.747) 0.674 0.903 0.702 0.746 0.970 0.832 0.910 0.790 

Locus 587 : 
2 alleles
1.4% missing data
   2   (0.858) 0.983 0.960 0.818 0.943 0.986 0.941 0.593 0.904 
   4   (0.142) 0.017 0.040 0.182 0.057 0.014 0.059 0.407 0.096 

Locus 588 : 
2 alleles
13.0% missing data
   2   (0.919) 0.940 0.738 0.891 0.966 0.957 0.914 0.975 0.968 
   1   (0.081) 0.060 0.262 0.109 0.034 0.043 0.086 0.025 0.032 

Locus 589 : 
2 alleles
16.7% missing data
   1   (0.670) 0.958 0.287 0.612 0.738 0.696 0.827 0.553 0.715 
   3   (0.330) 0.042 0.713 0.388 0.262 0.304 0.173 0.447 0.285 

Locus 590 : 
2 alleles
5.8% missing data
   3   (0.912) 0.613 0.955 0.925 0.950 0.998 0.835 0.981 0.953 
   2   (0.088) 0.387 0.045 0.075 0.050 0.002 0.165 0.019 0.047 

Locus 591 : 
2 alleles
1.4% missing data
   2   (0.922) 0.966 0.986 0.885 0.972 0.981 0.977 0.970 0.962 
   4   (0.078) 0.034 0.014 0.115 0.028 0.019 0.023 0.030 0.038 

Locus 592 : 
2 alleles
10.9% missing data
   4   (0.893) 0.972 0.925 0.953 0.900 0.846 0.811 0.974 0.880 
   2   (0.107) 0.028 0.075 0.047 0.100 0.154 0.189 0.026 0.120 

Locus 593 : 
2 alleles
13.8% missing data
   1   (0.837) 0.897 0.922 0.820 0.889 0.197 0.931 0.929 0.892 
   3   (0.163) 0.103 0.078 0.180 0.111 0.803 0.069 0.071 0.108 

Locus 594 : 
2 alleles
18.8% missing data
   1   (0.093) 0.021 0.046 0.032 0.122 0.010 0.199 0.017 0.100 
   4   (0.907) 0.979 0.954 0.968 0.878 0.990 0.801 0.983 0.900 

Locus 595 : 
2 alleles
10.1% missing data
   4   (0.901) 0.992 0.830 0.836 0.959 0.774 0.974 0.958 0.950 
   2   (0.099) 0.008 0.170 0.164 0.041 0.226 0.026 0.042 0.050 

Locus 596 : 
2 alleles
14.5% missing data
   2   (0.832) 0.085 0.960 0.890 0.902 0.883 0.843 0.654 0.868 
   4   (0.168) 0.915 0.040 0.110 0.098 0.117 0.157 0.346 0.132 

Locus 597 : 
2 alleles
12.3% missing data
   1   (0.262) 0.071 0.247 0.224 0.303 0.166 0.218 0.270 0.241 
   4   (0.738) 0.929 0.753 0.776 0.697 0.834 0.782 0.730 0.759 

Locus 598 : 
2 alleles
14.5% missing data
   1   (0.775) 0.110 0.655 0.793 0.870 0.986 0.824 0.647 0.818 
   3   (0.225) 0.890 0.345 0.207 0.130 0.014 0.176 0.353 0.182 

Locus 599 : 
2 alleles
13.0% missing data
   3   (0.674) 0.651 0.221 0.727 0.709 0.980 0.704 0.642 0.664 
   1   (0.326) 0.349 0.779 0.273 0.291 0.020 0.296 0.358 0.336 

Locus 600 : 
2 alleles
2.9% missing data
   3   (0.841) 0.982 0.936 0.901 0.866 0.980 0.857 0.684 0.839 
   4   (0.159) 0.018 0.064 0.099 0.134 0.020 0.143 0.316 0.161 

Locus 601 : 
2 alleles
14.5% missing data
   3   (0.201) 0.205 0.073 0.152 0.194 0.059 0.314 0.063 0.221 
   1   (0.799) 0.795 0.927 0.848 0.806 0.941 0.686 0.937 0.779 

Locus 602 : 
2 alleles
8.0% missing data
   1   (0.098) 0.006 0.038 0.017 0.121 0.010 0.102 0.158 0.136 
   3   (0.902) 0.994 0.962 0.983 0.879 0.990 0.898 0.842 0.864 

Locus 603 : 
2 alleles
5.1% missing data
   1   (0.852) 0.774 0.769 0.686 0.946 0.987 0.835 0.949 0.920 
   2   (0.148) 0.226 0.231 0.314 0.054 0.013 0.165 0.051 0.080 

Locus 604 : 
2 alleles
5.8% missing data
   3   (0.732) 0.974 0.784 0.709 0.771 0.862 0.846 0.581 0.782 
   1   (0.268) 0.026 0.216 0.291 0.229 0.138 0.154 0.419 0.218 

Locus 605 : 
2 alleles
7.2% missing data
   4   (0.850) 0.971 0.930 0.867 0.835 0.977 0.882 0.956 0.872 
   2   (0.150) 0.029 0.070 0.133 0.165 0.023 0.118 0.044 0.128 

Locus 606 : 
2 alleles
10.9% missing data
   1   (0.745) 0.818 0.879 0.735 0.780 0.578 0.857 0.552 0.793 
   2   (0.255) 0.182 0.121 0.265 0.220 0.422 0.143 0.448 0.207 

Locus 607 : 
2 alleles
5.1% missing data
   3   (0.840) 0.977 0.835 0.783 0.910 0.827 0.533 0.923 0.896 
   1   (0.160) 0.023 0.165 0.217 0.090 0.173 0.467 0.077 0.104 

Locus 608 : 
2 alleles
2.9% missing data
   3   (0.941) 0.998 0.987 0.992 0.919 1.000 0.938 0.995 0.892 
   4   (0.059) 0.002 0.013 0.008 0.081 0.000 0.062 0.005 0.108 

Locus 609 : 
2 alleles
6.5% missing data
   3   (0.928) 0.990 0.834 0.855 0.979 0.995 0.988 0.975 0.979 
   1   (0.072) 0.010 0.166 0.145 0.021 0.005 0.012 0.025 0.021 

Locus 610 : 
2 alleles
0.7% missing data
   1   (0.620) 0.980 0.627 0.689 0.586 0.925 0.504 0.505 0.598 
   3   (0.380) 0.020 0.373 0.311 0.414 0.075 0.496 0.495 0.402 

Locus 611 : 
2 alleles
3.6% missing data
   4   (0.828) 0.907 0.980 0.825 0.833 0.750 0.913 0.945 0.865 
   3   (0.172) 0.093 0.020 0.175 0.167 0.250 0.087 0.055 0.135 

Locus 612 : 
2 alleles
2.9% missing data
   2   (0.946) 0.998 0.987 0.992 0.919 1.000 0.885 0.995 0.924 
   4   (0.054) 0.002 0.013 0.008 0.081 0.000 0.115 0.005 0.076 

Locus 613 : 
2 alleles
8.0% missing data
   3   (0.083) 0.004 0.064 0.022 0.094 0.009 0.212 0.008 0.106 
   4   (0.917) 0.996 0.936 0.978 0.906 0.991 0.788 0.992 0.894 

Locus 614 : 
2 alleles
13.8% missing data
   3   (0.909) 0.914 0.763 0.853 0.970 0.945 0.975 0.955 0.959 
   1   (0.091) 0.086 0.237 0.147 0.030 0.055 0.025 0.045 0.041 

Locus 615 : 
2 alleles
2.9% missing data
   2   (0.806) 0.969 0.918 0.738 0.846 0.538 0.835 0.934 0.854 
   4   (0.194) 0.031 0.082 0.262 0.154 0.462 0.165 0.066 0.146 

Locus 616 : 
2 alleles
11.6% missing data
   3   (0.862) 0.978 0.791 0.880 0.918 0.775 0.909 0.961 0.855 
   4   (0.138) 0.022 0.209 0.120 0.082 0.225 0.091 0.039 0.145 

Locus 617 : 
2 alleles
0.7% missing data
   2   (0.920) 0.988 0.960 0.935 0.962 0.958 0.842 0.981 0.947 
   4   (0.080) 0.012 0.040 0.065 0.038 0.042 0.158 0.019 0.053 

Locus 618 : 
2 alleles
13.8% missing data
   1   (0.060) 0.002 0.017 0.011 0.113 0.007 0.031 0.009 0.079 
   3   (0.940) 0.998 0.983 0.989 0.887 0.993 0.969 0.991 0.921 

Locus 619 : 
2 alleles
0.7% missing data
   2   (0.848) 0.990 0.816 0.866 0.869 0.948 0.905 0.957 0.851 
   4   (0.152) 0.010 0.184 0.134 0.131 0.052 0.095 0.043 0.149 

Locus 620 : 
2 alleles
11.6% missing data
   1   (0.814) 0.959 0.961 0.806 0.837 0.824 0.907 0.951 0.803 
   4   (0.186) 0.041 0.039 0.194 0.163 0.176 0.093 0.049 0.197 

Locus 621 : 
2 alleles
15.2% missing data
   1   (0.891) 0.753 0.890 0.887 0.956 0.857 0.943 0.930 0.919 
   3   (0.109) 0.247 0.110 0.113 0.044 0.143 0.057 0.070 0.081 

Locus 622 : 
2 alleles
4.3% missing data
   3   (0.630) 0.593 0.721 0.604 0.626 0.979 0.472 0.837 0.622 
   1   (0.370) 0.407 0.279 0.396 0.374 0.021 0.528 0.163 0.378 

Locus 623 : 
2 alleles
6.5% missing data
   1   (0.911) 0.967 0.910 0.904 0.953 0.995 0.957 0.968 0.944 
   3   (0.089) 0.033 0.090 0.096 0.047 0.005 0.043 0.032 0.056 

Locus 624 : 
2 alleles
13.0% missing data
   3   (0.777) 0.670 0.664 0.814 0.832 0.764 0.838 0.757 0.767 
   4   (0.223) 0.330 0.336 0.186 0.168 0.236 0.162 0.243 0.233 

Locus 625 : 
2 alleles
11.6% missing data
   1   (0.796) 0.944 0.676 0.821 0.743 0.991 0.857 0.862 0.816 
   3   (0.204) 0.056 0.324 0.179 0.257 0.009 0.143 0.138 0.184 

Locus 626 : 
2 alleles
7.2% missing data
   1   (0.894) 0.975 0.989 0.897 0.929 0.974 0.949 0.954 0.921 
   2   (0.106) 0.025 0.011 0.103 0.071 0.026 0.051 0.046 0.079 

Locus 627 : 
2 alleles
16.7% missing data
   2   (0.291) 0.959 0.179 0.215 0.294 0.114 0.358 0.065 0.341 
   4   (0.709) 0.041 0.821 0.785 0.706 0.886 0.642 0.935 0.659 

Locus 628 : 
2 alleles
3.6% missing data
   1   (0.422) 0.981 0.287 0.342 0.494 0.169 0.564 0.141 0.438 
   3   (0.578) 0.019 0.713 0.658 0.506 0.831 0.436 0.859 0.562 

Locus 629 : 
2 alleles
10.9% missing data
   1   (0.878) 0.876 0.596 0.883 0.904 0.990 0.941 0.930 0.930 
   3   (0.122) 0.124 0.404 0.117 0.096 0.010 0.059 0.070 0.070 

Locus 630 : 
2 alleles
1.4% missing data
   2   (0.074) 0.050 0.049 0.045 0.042 0.008 0.041 0.018 0.059 
   4   (0.926) 0.950 0.951 0.955 0.958 0.992 0.959 0.982 0.941 

Locus 631 : 
2 alleles
15.2% missing data
   2   (0.873) 0.954 0.947 0.754 0.940 0.880 0.940 0.956 0.932 
   4   (0.127) 0.046 0.053 0.246 0.060 0.120 0.060 0.044 0.068 

Locus 632 : 
2 alleles
4.3% missing data
   4   (0.812) 0.910 0.969 0.903 0.788 0.901 0.791 0.963 0.726 
   1   (0.188) 0.090 0.031 0.097 0.212 0.099 0.209 0.037 0.274 

Locus 633 : 
2 alleles
6.5% missing data
   1   (0.907) 0.993 0.982 0.931 0.936 0.884 0.969 0.932 0.924 
   3   (0.093) 0.007 0.018 0.069 0.064 0.116 0.031 0.068 0.076 

Locus 634 : 
2 alleles
1.4% missing data
   4   (0.917) 0.765 0.839 0.956 0.969 0.997 0.939 0.809 0.954 
   2   (0.083) 0.235 0.161 0.044 0.031 0.003 0.061 0.191 0.046 

Locus 635 : 
2 alleles
11.6% missing data
   2   (0.122) 0.164 0.090 0.067 0.136 0.187 0.113 0.027 0.107 
   4   (0.878) 0.836 0.910 0.933 0.864 0.813 0.887 0.973 0.893 

Locus 636 : 
2 alleles
15.9% missing data
   1   (0.896) 0.980 0.955 0.939 0.892 0.955 0.958 0.968 0.900 
   3   (0.104) 0.020 0.045 0.061 0.108 0.045 0.042 0.032 0.100 

Locus 637 : 
2 alleles
10.9% missing data
   3   (0.903) 0.940 0.965 0.856 0.956 0.936 0.753 0.888 0.963 
   1   (0.097) 0.060 0.035 0.144 0.044 0.064 0.247 0.112 0.037 

Locus 638 : 
2 alleles
4.3% missing data
   4   (0.890) 0.993 0.810 0.976 0.809 0.996 0.438 0.985 0.865 
   2   (0.110) 0.007 0.190 0.024 0.191 0.004 0.562 0.015 0.135 

Locus 639 : 
2 alleles
10.9% missing data
   3   (0.754) 0.969 0.817 0.759 0.722 0.989 0.788 0.863 0.732 
   1   (0.246) 0.031 0.183 0.241 0.278 0.011 0.212 0.137 0.268 

Locus 640 : 
2 alleles
9.4% missing data
   2   (0.834) 0.665 0.910 0.774 0.884 0.829 0.905 0.941 0.890 
   1   (0.166) 0.335 0.090 0.226 0.116 0.171 0.095 0.059 0.110 

Locus 641 : 
2 alleles
6.5% missing data
   1   (0.909) 0.994 0.984 0.962 0.884 0.867 0.959 0.972 0.891 
   3   (0.091) 0.006 0.016 0.038 0.116 0.133 0.041 0.028 0.109 

Locus 642 : 
2 alleles
13.0% missing data
   1   (0.899) 0.994 0.942 0.949 0.921 0.969 0.842 0.983 0.881 
   4   (0.101) 0.006 0.058 0.051 0.079 0.031 0.158 0.017 0.119 

Locus 643 : 
2 alleles
1.4% missing data
   2   (0.647) 0.561 0.773 0.547 0.743 0.542 0.687 0.467 0.730 
   4   (0.353) 0.439 0.227 0.453 0.257 0.458 0.313 0.533 0.270 

Locus 644 : 
2 alleles
5.8% missing data
   3   (0.892) 0.990 0.771 0.885 0.933 0.988 0.917 0.972 0.925 
   4   (0.108) 0.010 0.229 0.115 0.067 0.012 0.083 0.028 0.075 

Locus 645 : 
2 alleles
2.2% missing data
   3   (0.900) 0.977 0.829 0.921 0.905 0.978 0.957 0.963 0.931 
   2   (0.100) 0.023 0.171 0.079 0.095 0.022 0.043 0.037 0.069 

Locus 646 : 
2 alleles
16.7% missing data
   3   (0.893) 0.906 0.949 0.834 0.938 0.774 0.962 0.937 0.959 
   2   (0.107) 0.094 0.051 0.166 0.062 0.226 0.038 0.063 0.041 

Locus 647 : 
2 alleles
1.4% missing data
   1   (0.849) 0.976 0.976 0.890 0.886 0.934 0.893 0.815 0.867 
   2   (0.151) 0.024 0.024 0.110 0.114 0.066 0.107 0.185 0.133 

Locus 648 : 
2 alleles
11.6% missing data
   4   (0.924) 0.974 0.986 0.977 0.887 0.999 0.956 0.987 0.931 
   2   (0.076) 0.026 0.014 0.023 0.113 0.001 0.044 0.013 0.069 

Locus 649 : 
2 alleles
8.7% missing data
   2   (0.376) 0.502 0.370 0.385 0.354 0.447 0.300 0.484 0.323 
   4   (0.624) 0.498 0.630 0.615 0.646 0.553 0.700 0.516 0.677 

Locus 650 : 
2 alleles
15.2% missing data
   2   (0.813) 0.058 0.927 0.834 0.910 0.927 0.884 0.592 0.855 
   3   (0.187) 0.942 0.073 0.166 0.090 0.073 0.116 0.408 0.145 

Locus 651 : 
2 alleles
9.4% missing data
   1   (0.119) 0.057 0.035 0.049 0.158 0.014 0.115 0.022 0.140 
   4   (0.881) 0.943 0.965 0.951 0.842 0.986 0.885 0.978 0.860 

Locus 652 : 
2 alleles
10.1% missing data
   2   (0.947) 0.978 0.987 0.991 0.928 0.999 0.948 0.995 0.938 
   4   (0.053) 0.022 0.013 0.009 0.072 0.001 0.052 0.005 0.062 

Locus 653 : 
2 alleles
13.0% missing data
   1   (0.896) 0.877 0.876 0.900 0.943 0.874 0.949 0.961 0.924 
   3   (0.104) 0.123 0.124 0.100 0.057 0.126 0.051 0.039 0.076 

Locus 654 : 
2 alleles
10.1% missing data
   3   (0.853) 0.902 0.920 0.866 0.871 0.793 0.873 0.968 0.877 
   1   (0.147) 0.098 0.080 0.134 0.129 0.207 0.127 0.032 0.123 

Locus 655 : 
2 alleles
1.4% missing data
   3   (0.941) 0.998 0.989 0.992 0.922 1.000 0.917 0.995 0.895 
   2   (0.059) 0.002 0.011 0.008 0.078 0.000 0.083 0.005 0.105 

Locus 656 : 
2 alleles
2.2% missing data
   3   (0.777) 0.986 0.825 0.895 0.816 0.927 0.737 0.425 0.685 
   4   (0.223) 0.014 0.175 0.105 0.184 0.073 0.263 0.575 0.315 

Locus 657 : 
2 alleles
13.8% missing data
   4   (0.639) 0.682 0.825 0.606 0.664 0.972 0.735 0.549 0.659 
   2   (0.361) 0.318 0.175 0.394 0.336 0.028 0.265 0.451 0.341 

Locus 658 : 
2 alleles
18.1% missing data
   4   (0.896) 0.988 0.970 0.899 0.951 0.859 0.913 0.969 0.915 
   2   (0.104) 0.012 0.030 0.101 0.049 0.141 0.087 0.031 0.085 

Locus 659 : 
2 alleles
5.1% missing data
   2   (0.851) 0.983 0.953 0.901 0.881 0.646 0.864 0.594 0.895 
   4   (0.149) 0.017 0.047 0.099 0.119 0.354 0.136 0.406 0.105 

Locus 660 : 
2 alleles
4.3% missing data
   4   (0.904) 0.974 0.770 0.947 0.901 0.961 0.918 0.968 0.925 
   2   (0.096) 0.026 0.230 0.053 0.099 0.039 0.082 0.032 0.075 

Locus 661 : 
2 alleles
13.8% missing data
   1   (0.820) 0.894 0.783 0.842 0.897 0.048 0.908 0.581 0.883 
   3   (0.180) 0.106 0.217 0.158 0.103 0.952 0.092 0.419 0.117 

Locus 662 : 
2 alleles
2.2% missing data
   2   (0.903) 0.995 0.821 0.953 0.953 0.998 0.941 0.799 0.911 
   4   (0.097) 0.005 0.179 0.047 0.047 0.002 0.059 0.201 0.089 

Locus 663 : 
2 alleles
2.9% missing data
   3   (0.904) 0.964 0.840 0.912 0.945 0.972 0.493 0.976 0.949 
   1   (0.096) 0.036 0.160 0.088 0.055 0.028 0.507 0.024 0.051 

Locus 664 : 
2 alleles
15.9% missing data
   2   (0.890) 0.954 0.836 0.950 0.850 0.970 0.937 0.981 0.864 
   4   (0.110) 0.046 0.164 0.050 0.150 0.030 0.063 0.019 0.136 

Locus 665 : 
2 alleles
5.8% missing data
   1   (0.835) 0.973 0.850 0.802 0.883 0.485 0.783 0.920 0.893 
   3   (0.165) 0.027 0.150 0.198 0.117 0.515 0.217 0.080 0.107 

Locus 666 : 
2 alleles
5.1% missing data
   2   (0.893) 0.987 0.986 0.914 0.936 0.808 0.939 0.952 0.896 
   4   (0.107) 0.013 0.014 0.086 0.064 0.192 0.061 0.048 0.104 

Locus 667 : 
2 alleles
2.9% missing data
   3   (0.881) 0.880 0.959 0.786 0.938 0.989 0.937 0.954 0.943 
   1   (0.119) 0.120 0.041 0.214 0.062 0.011 0.063 0.046 0.057 

Locus 668 : 
2 alleles
5.1% missing data
   2   (0.796) 0.517 0.935 0.811 0.854 0.443 0.851 0.934 0.797 
   4   (0.204) 0.483 0.065 0.189 0.146 0.557 0.149 0.066 0.203 

Locus 669 : 
2 alleles
5.8% missing data
   1   (0.707) 0.693 0.787 0.840 0.662 0.987 0.480 0.723 0.630 
   3   (0.293) 0.307 0.213 0.160 0.338 0.013 0.520 0.277 0.370 

Locus 670 : 
2 alleles
3.6% missing data
   1   (0.841) 0.934 0.863 0.930 0.807 0.864 0.785 0.968 0.776 
   3   (0.159) 0.066 0.137 0.070 0.193 0.136 0.215 0.032 0.224 

Locus 671 : 
2 alleles
12.3% missing data
   2   (0.736) 0.963 0.865 0.766 0.740 0.618 0.816 0.542 0.778 
   4   (0.264) 0.037 0.135 0.234 0.260 0.382 0.184 0.458 0.222 

Locus 672 : 
2 alleles
16.7% missing data
   3   (0.877) 0.449 0.934 0.902 0.923 0.979 0.915 0.908 0.901 
   4   (0.123) 0.551 0.066 0.098 0.077 0.021 0.085 0.092 0.099 

Locus 673 : 
2 alleles
3.6% missing data
   1   (0.222) 0.045 0.228 0.173 0.172 0.251 0.277 0.374 0.217 
   4   (0.778) 0.955 0.772 0.827 0.828 0.749 0.723 0.626 0.783 

Locus 674 : 
2 alleles
13.0% missing data
   2   (0.724) 0.610 0.925 0.835 0.733 0.849 0.752 0.699 0.629 
   4   (0.276) 0.390 0.075 0.165 0.267 0.151 0.248 0.301 0.371 

Locus 675 : 
2 alleles
2.9% missing data
   1   (0.909) 0.582 0.981 0.910 0.958 0.990 0.957 0.967 0.950 
   3   (0.091) 0.418 0.019 0.090 0.042 0.010 0.043 0.033 0.050 

Locus 676 : 
2 alleles
11.6% missing data
   1   (0.655) 0.624 0.928 0.705 0.643 0.966 0.810 0.502 0.603 
   3   (0.345) 0.376 0.072 0.295 0.357 0.034 0.190 0.498 0.397 

Locus 677 : 
2 alleles
1.4% missing data
   3   (0.815) 0.951 0.986 0.904 0.828 0.978 0.878 0.557 0.767 
   1   (0.185) 0.049 0.014 0.096 0.172 0.022 0.122 0.443 0.233 

Locus 678 : 
2 alleles
2.2% missing data
   2   (0.919) 0.982 0.984 0.915 0.976 0.981 0.988 0.685 0.967 
   4   (0.081) 0.018 0.016 0.085 0.024 0.019 0.012 0.315 0.033 

Locus 679 : 
2 alleles
9.4% missing data
   1   (0.560) 0.384 0.184 0.498 0.644 0.748 0.573 0.774 0.557 
   3   (0.440) 0.616 0.816 0.502 0.356 0.252 0.427 0.226 0.443 

Locus 680 : 
2 alleles
4.3% missing data
   4   (0.909) 0.950 0.976 0.863 0.961 0.928 0.972 0.964 0.956 
   2   (0.091) 0.050 0.024 0.137 0.039 0.072 0.028 0.036 0.044 

Locus 681 : 
2 alleles
13.0% missing data
   1   (0.466) 0.468 0.733 0.469 0.576 0.035 0.557 0.125 0.446 
   4   (0.534) 0.532 0.267 0.531 0.424 0.965 0.443 0.875 0.554 

Locus 682 : 
2 alleles
16.7% missing data
   1   (0.818) 0.989 0.961 0.897 0.755 0.981 0.835 0.853 0.773 
   3   (0.182) 0.011 0.039 0.103 0.245 0.019 0.165 0.147 0.227 

Locus 683 : 
2 alleles
11.6% missing data
   4   (0.881) 0.739 0.983 0.933 0.938 0.920 0.900 0.649 0.900 
   2   (0.119) 0.261 0.017 0.067 0.062 0.080 0.100 0.351 0.100 

Locus 684 : 
2 alleles
12.3% missing data
   2   (0.870) 0.980 0.840 0.881 0.901 0.814 0.852 0.880 0.916 
   4   (0.130) 0.020 0.160 0.119 0.099 0.186 0.148 0.120 0.084 

Locus 685 : 
2 alleles
17.4% missing data
   1   (0.449) 0.525 0.696 0.571 0.301 0.636 0.316 0.461 0.394 
   4   (0.551) 0.475 0.304 0.429 0.699 0.364 0.684 0.539 0.606 

Locus 686 : 
2 alleles
17.4% missing data
   3   (0.096) 0.011 0.110 0.088 0.068 0.062 0.093 0.028 0.060 
   4   (0.904) 0.989 0.890 0.912 0.932 0.938 0.907 0.972 0.940 

Locus 687 : 
2 alleles
18.1% missing data
   1   (0.059) 0.002 0.027 0.009 0.150 0.003 0.111 0.005 0.058 
   3   (0.941) 0.998 0.973 0.991 0.850 0.997 0.889 0.995 0.942 

Locus 688 : 
2 alleles
3.6% missing data
   1   (0.511) 0.070 0.313 0.448 0.567 0.925 0.346 0.774 0.523 
   4   (0.489) 0.930 0.687 0.552 0.433 0.075 0.654 0.226 0.477 

Locus 689 : 
2 alleles
2.2% missing data
   1   (0.097) 0.041 0.021 0.050 0.073 0.001 0.082 0.018 0.117 
   3   (0.903) 0.959 0.979 0.950 0.927 0.999 0.918 0.982 0.883 

Locus 690 : 
2 alleles
5.1% missing data
   4   (0.851) 0.862 0.885 0.892 0.847 0.986 0.755 0.965 0.831 
   1   (0.149) 0.138 0.115 0.108 0.153 0.014 0.245 0.035 0.169 

Locus 691 : 
2 alleles
10.1% missing data
   3   (0.785) 0.985 0.869 0.825 0.760 0.782 0.846 0.893 0.758 
   1   (0.215) 0.015 0.131 0.175 0.240 0.218 0.154 0.107 0.242 

Locus 692 : 
2 alleles
13.0% missing data
   2   (0.895) 0.989 0.959 0.928 0.951 0.991 0.883 0.941 0.870 
   3   (0.105) 0.011 0.041 0.072 0.049 0.009 0.117 0.059 0.130 

Locus 693 : 
2 alleles
1.4% missing data
   3   (0.197) 0.187 0.198 0.160 0.169 0.020 0.459 0.051 0.208 
   2   (0.803) 0.813 0.802 0.840 0.831 0.980 0.541 0.949 0.792 

Locus 694 : 
2 alleles
4.3% missing data
   4   (0.869) 0.978 0.882 0.950 0.878 0.960 0.778 0.767 0.854 
   2   (0.131) 0.022 0.118 0.050 0.122 0.040 0.222 0.233 0.146 

Locus 695 : 
2 alleles
12.3% missing data
   4   (0.927) 0.962 0.968 0.978 0.903 0.998 0.949 0.983 0.923 
   1   (0.073) 0.038 0.032 0.022 0.097 0.002 0.051 0.017 0.077 

Locus 696 : 
2 alleles
3.6% missing data
   2   (0.922) 0.994 0.990 0.960 0.923 0.997 0.953 0.978 0.943 
   4   (0.078) 0.006 0.010 0.040 0.077 0.003 0.047 0.022 0.057 

Locus 697 : 
2 alleles
10.9% missing data
   3   (0.768) 0.773 0.511 0.786 0.842 0.961 0.685 0.941 0.725 
   4   (0.232) 0.227 0.489 0.214 0.158 0.039 0.315 0.059 0.275 

Locus 698 : 
2 alleles
5.8% missing data
   3   (0.920) 0.991 0.897 0.980 0.930 0.993 0.718 0.990 0.879 
   1   (0.080) 0.009 0.103 0.020 0.070 0.007 0.282 0.010 0.121 

Locus 699 : 
2 alleles
10.9% missing data
   1   (0.105) 0.129 0.028 0.089 0.061 0.068 0.074 0.349 0.045 
   3   (0.895) 0.871 0.972 0.911 0.939 0.932 0.926 0.651 0.955 

Locus 700 : 
2 alleles
7.2% missing data
   2   (0.195) 0.012 0.049 0.189 0.179 0.165 0.207 0.311 0.147 
   3   (0.805) 0.988 0.951 0.811 0.821 0.835 0.793 0.689 0.853 

Locus 701 : 
2 alleles
1.4% missing data
   4   (0.114) 0.072 0.224 0.059 0.149 0.081 0.251 0.028 0.087 
   2   (0.886) 0.928 0.776 0.941 0.851 0.919 0.749 0.972 0.913 

Locus 702 : 
2 alleles
6.5% missing data
   1   (0.487) 0.052 0.274 0.453 0.562 0.293 0.653 0.463 0.508 
   3   (0.513) 0.948 0.726 0.547 0.438 0.707 0.347 0.537 0.492 

Locus 703 : 
2 alleles
1.4% missing data
   3   (0.885) 0.994 0.964 0.956 0.857 0.998 0.890 0.726 0.910 
   2   (0.115) 0.006 0.036 0.044 0.143 0.002 0.110 0.274 0.090 

Locus 704 : 
2 alleles
4.3% missing data
   3   (0.954) 0.989 0.992 0.807 0.995 0.998 0.996 0.974 0.993 
   2   (0.046) 0.011 0.008 0.193 0.005 0.002 0.004 0.026 0.007 

Locus 705 : 
2 alleles
6.5% missing data
   3   (0.716) 0.117 0.886 0.708 0.823 0.836 0.817 0.498 0.738 
   4   (0.284) 0.883 0.114 0.292 0.177 0.164 0.183 0.502 0.262 

Locus 706 : 
2 alleles
1.4% missing data
   3   (0.915) 0.994 0.996 0.930 0.952 0.799 0.969 0.968 0.945 
   4   (0.085) 0.006 0.004 0.070 0.048 0.201 0.031 0.032 0.055 

Locus 707 : 
2 alleles
9.4% missing data
   2   (0.676) 0.956 0.571 0.686 0.720 0.596 0.725 0.503 0.686 
   4   (0.324) 0.044 0.429 0.314 0.280 0.404 0.275 0.497 0.314 

Locus 708 : 
2 alleles
13.0% missing data
   1   (0.209) 0.195 0.346 0.210 0.136 0.208 0.110 0.360 0.169 
   3   (0.791) 0.805 0.654 0.790 0.864 0.792 0.890 0.640 0.831 

Locus 709 : 
2 alleles
15.9% missing data
   4   (0.905) 0.983 0.969 0.867 0.954 0.970 0.981 0.825 0.955 
   3   (0.095) 0.017 0.031 0.133 0.046 0.030 0.019 0.175 0.045 

Locus 710 : 
2 alleles
8.0% missing data
   2   (0.793) 0.966 0.649 0.736 0.857 0.964 0.761 0.935 0.821 
   4   (0.207) 0.034 0.351 0.264 0.143 0.036 0.239 0.065 0.179 

Locus 711 : 
2 alleles
12.3% missing data
   4   (0.903) 0.995 0.990 0.965 0.909 0.843 0.919 0.980 0.865 
   2   (0.097) 0.005 0.010 0.035 0.091 0.157 0.081 0.020 0.135 

Locus 712 : 
2 alleles
14.5% missing data
   1   (0.369) 0.408 0.345 0.301 0.370 0.885 0.320 0.115 0.419 
   3   (0.631) 0.592 0.655 0.699 0.630 0.115 0.680 0.885 0.581 

Locus 713 : 
2 alleles
5.8% missing data
   2   (0.776) 0.980 0.784 0.879 0.646 0.971 0.566 0.948 0.738 
   4   (0.224) 0.020 0.216 0.121 0.354 0.029 0.434 0.052 0.262 

Locus 714 : 
2 alleles
13.0% missing data
   3   (0.445) 0.040 0.413 0.456 0.313 0.520 0.609 0.864 0.422 
   1   (0.555) 0.960 0.587 0.544 0.687 0.480 0.391 0.136 0.578 

Locus 715 : 
2 alleles
3.6% missing data
   2   (0.853) 0.986 0.904 0.965 0.760 0.302 0.823 0.979 0.750 
   4   (0.147) 0.014 0.096 0.035 0.240 0.698 0.177 0.021 0.250 

Locus 716 : 
2 alleles
2.9% missing data
   2   (0.881) 0.958 0.820 0.884 0.906 0.994 0.928 0.957 0.916 
   4   (0.119) 0.042 0.180 0.116 0.094 0.006 0.072 0.043 0.084 

Locus 717 : 
2 alleles
3.6% missing data
   2   (0.892) 0.974 0.975 0.871 0.935 0.869 0.952 0.960 0.931 
   4   (0.108) 0.026 0.025 0.129 0.065 0.131 0.048 0.040 0.069 

Locus 718 : 
2 alleles
10.1% missing data
   3   (0.706) 0.844 0.640 0.699 0.695 0.968 0.510 0.626 0.779 
   4   (0.294) 0.156 0.360 0.301 0.305 0.032 0.490 0.374 0.221 

Locus 719 : 
2 alleles
4.3% missing data
   2   (0.141) 0.068 0.206 0.077 0.178 0.063 0.097 0.035 0.150 
   4   (0.859) 0.932 0.794 0.923 0.822 0.937 0.903 0.965 0.850 

Locus 720 : 
2 alleles
3.6% missing data
   3   (0.899) 0.990 0.893 0.937 0.893 0.998 0.742 0.981 0.929 
   4   (0.101) 0.010 0.107 0.063 0.107 0.002 0.258 0.019 0.071 

Locus 721 : 
2 alleles
13.0% missing data
   4   (0.859) 0.076 0.921 0.830 0.938 0.769 0.962 0.794 0.931 
   2   (0.141) 0.924 0.079 0.170 0.062 0.231 0.038 0.206 0.069 

Locus 722 : 
2 alleles
14.5% missing data
   3   (0.919) 0.991 0.942 0.952 0.941 0.971 0.973 0.982 0.920 
   4   (0.081) 0.009 0.058 0.048 0.059 0.029 0.027 0.018 0.080 

Locus 723 : 
2 alleles
2.9% missing data
   3   (0.921) 0.996 0.740 0.949 0.970 0.979 0.987 0.702 0.960 
   1   (0.079) 0.004 0.260 0.051 0.030 0.021 0.013 0.298 0.040 

Locus 724 : 
2 alleles
10.1% missing data
   1   (0.278) 0.063 0.167 0.132 0.478 0.014 0.350 0.048 0.396 
   3   (0.722) 0.937 0.833 0.868 0.522 0.986 0.650 0.952 0.604 

Locus 725 : 
2 alleles
13.8% missing data
   1   (0.803) 0.672 0.936 0.776 0.897 0.980 0.836 0.934 0.761 
   3   (0.197) 0.328 0.064 0.224 0.103 0.020 0.164 0.066 0.239 

Locus 726 : 
2 alleles
12.3% missing data
   3   (0.918) 0.994 0.856 0.966 0.925 0.958 0.921 0.973 0.917 
   1   (0.082) 0.006 0.144 0.034 0.075 0.042 0.079 0.027 0.083 

Locus 727 : 
2 alleles
11.6% missing data
   3   (0.682) 0.731 0.363 0.485 0.871 0.042 0.859 0.463 0.804 
   1   (0.318) 0.269 0.637 0.515 0.129 0.958 0.141 0.537 0.196 

Locus 728 : 
2 alleles
13.8% missing data
   4   (0.734) 0.092 0.775 0.720 0.839 0.052 0.786 0.812 0.798 
   3   (0.266) 0.908 0.225 0.280 0.161 0.948 0.214 0.188 0.202 

Locus 729 : 
2 alleles
17.4% missing data
   3   (0.907) 0.944 0.984 0.896 0.964 0.726 0.929 0.966 0.939 
   4   (0.093) 0.056 0.016 0.104 0.036 0.274 0.071 0.034 0.061 

Locus 730 : 
2 alleles
10.1% missing data
   3   (0.877) 0.941 0.898 0.911 0.896 0.972 0.645 0.972 0.894 
   1   (0.123) 0.059 0.102 0.089 0.104 0.028 0.355 0.028 0.106 

Locus 731 : 
2 alleles
5.1% missing data
   2   (0.676) 0.068 0.761 0.655 0.777 0.951 0.757 0.558 0.715 
   4   (0.324) 0.932 0.239 0.345 0.223 0.049 0.243 0.442 0.285 

Locus 732 : 
2 alleles
10.1% missing data
   4   (0.899) 0.933 0.982 0.940 0.941 0.988 0.879 0.975 0.880 
   1   (0.101) 0.067 0.018 0.060 0.059 0.012 0.121 0.025 0.120 

Locus 733 : 
2 alleles
2.2% missing data
   3   (0.709) 0.941 0.928 0.790 0.685 0.302 0.721 0.622 0.724 
   1   (0.291) 0.059 0.072 0.210 0.315 0.698 0.279 0.378 0.276 

Locus 734 : 
2 alleles
2.2% missing data
   3   (0.635) 0.980 0.781 0.524 0.625 0.014 0.759 0.899 0.723 
   1   (0.365) 0.020 0.219 0.476 0.375 0.986 0.241 0.101 0.277 

Locus 735 : 
2 alleles
11.6% missing data
   3   (0.914) 0.973 0.963 0.961 0.954 0.993 0.915 0.677 0.944 
   1   (0.086) 0.027 0.037 0.039 0.046 0.007 0.085 0.323 0.056 

Locus 736 : 
2 alleles
5.1% missing data
   2   (0.104) 0.042 0.169 0.032 0.100 0.014 0.097 0.122 0.099 
   4   (0.896) 0.958 0.831 0.968 0.900 0.986 0.903 0.878 0.901 

Locus 737 : 
2 alleles
13.8% missing data
   1   (0.486) 0.888 0.510 0.410 0.523 0.088 0.726 0.402 0.491 
   4   (0.514) 0.112 0.490 0.590 0.477 0.912 0.274 0.598 0.509 

Locus 738 : 
2 alleles
5.8% missing data
   4   (0.550) 0.540 0.515 0.547 0.515 0.969 0.659 0.868 0.480 
   2   (0.450) 0.460 0.485 0.453 0.485 0.031 0.341 0.132 0.520 

Locus 739 : 
2 alleles
10.9% missing data
   3   (0.916) 0.968 0.986 0.953 0.948 0.982 0.922 0.981 0.906 
   1   (0.084) 0.032 0.014 0.047 0.052 0.018 0.078 0.019 0.094 

Locus 740 : 
2 alleles
2.2% missing data
   2   (0.914) 0.995 0.983 0.970 0.881 0.999 0.916 0.985 0.913 
   4   (0.086) 0.005 0.017 0.030 0.119 0.001 0.084 0.015 0.087 

Locus 741 : 
2 alleles
5.8% missing data
   2   (0.855) 0.967 0.949 0.859 0.896 0.468 0.855 0.965 0.882 
   4   (0.145) 0.033 0.051 0.141 0.104 0.532 0.145 0.035 0.118 

Locus 742 : 
2 alleles
6.5% missing data
   4   (0.930) 0.994 0.988 0.859 0.981 0.998 0.985 0.976 0.975 
   2   (0.070) 0.006 0.012 0.141 0.019 0.002 0.015 0.024 0.025 

Locus 743 : 
2 alleles
2.9% missing data
   2   (0.157) 0.047 0.122 0.146 0.146 0.014 0.230 0.062 0.139 
   4   (0.843) 0.953 0.878 0.854 0.854 0.986 0.770 0.938 0.861 

Locus 744 : 
2 alleles
3.6% missing data
   1   (0.724) 0.533 0.941 0.545 0.804 0.702 0.872 0.915 0.795 
   3   (0.276) 0.467 0.059 0.455 0.196 0.298 0.128 0.085 0.205 

Locus 745 : 
2 alleles
4.3% missing data
   3   (0.839) 0.983 0.803 0.907 0.768 0.983 0.838 0.943 0.833 
   1   (0.161) 0.017 0.197 0.093 0.232 0.017 0.162 0.057 0.167 

Locus 746 : 
2 alleles
2.9% missing data
   3   (0.863) 0.935 0.823 0.920 0.852 0.992 0.805 0.960 0.861 
   1   (0.137) 0.065 0.177 0.080 0.148 0.008 0.195 0.040 0.139 

Locus 747 : 
2 alleles
2.9% missing data
   2   (0.075) 0.010 0.017 0.019 0.077 0.001 0.134 0.011 0.103 
   4   (0.925) 0.990 0.983 0.981 0.923 0.999 0.866 0.989 0.897 

Locus 748 : 
2 alleles
1.4% missing data
   2   (0.916) 0.993 0.975 0.932 0.940 0.983 0.975 0.975 0.943 
   4   (0.084) 0.007 0.025 0.068 0.060 0.017 0.025 0.025 0.057 

Locus 749 : 
2 alleles
8.0% missing data
   3   (0.269) 0.025 0.078 0.202 0.333 0.644 0.201 0.067 0.290 
   1   (0.731) 0.975 0.922 0.798 0.667 0.356 0.799 0.933 0.710 

Locus 750 : 
2 alleles
11.6% missing data
   3   (0.916) 0.932 0.975 0.953 0.936 0.954 0.947 0.981 0.929 
   1   (0.084) 0.068 0.025 0.047 0.064 0.046 0.053 0.019 0.071 

Locus 751 : 
2 alleles
13.8% missing data
   1   (0.225) 0.182 0.682 0.247 0.210 0.238 0.090 0.097 0.188 
   4   (0.775) 0.818 0.318 0.753 0.790 0.762 0.910 0.903 0.812 

Locus 752 : 
2 alleles
7.2% missing data
   3   (0.720) 0.311 0.695 0.814 0.663 0.987 0.655 0.937 0.656 
   4   (0.280) 0.689 0.305 0.186 0.337 0.013 0.345 0.063 0.344 

Locus 753 : 
2 alleles
3.6% missing data
   2   (0.788) 0.535 0.953 0.854 0.850 0.119 0.916 0.622 0.795 
   4   (0.212) 0.465 0.047 0.146 0.150 0.881 0.084 0.378 0.205 

Locus 754 : 
2 alleles
10.9% missing data
   1   (0.869) 0.985 0.624 0.925 0.878 0.992 0.918 0.965 0.815 
   3   (0.131) 0.015 0.376 0.075 0.122 0.008 0.082 0.035 0.185 

Locus 755 : 
2 alleles
2.2% missing data
   2   (0.791) 0.056 0.957 0.864 0.848 0.988 0.852 0.601 0.786 
   4   (0.209) 0.944 0.043 0.136 0.152 0.012 0.148 0.399 0.214 

Locus 756 : 
2 alleles
2.9% missing data
   4   (0.931) 0.059 0.979 0.915 0.987 0.593 0.992 0.976 0.985 
   2   (0.069) 0.941 0.021 0.085 0.013 0.407 0.008 0.024 0.015 

Locus 757 : 
2 alleles
5.8% missing data
   1   (0.570) 0.946 0.223 0.510 0.548 0.682 0.609 0.496 0.652 
   3   (0.430) 0.054 0.777 0.490 0.452 0.318 0.391 0.504 0.348 

Locus 758 : 
2 alleles
5.8% missing data
   4   (0.818) 0.965 0.876 0.865 0.811 0.823 0.862 0.894 0.813 
   1   (0.182) 0.035 0.124 0.135 0.189 0.177 0.138 0.106 0.187 

Locus 759 : 
2 alleles
14.5% missing data
   4   (0.566) 0.633 0.826 0.594 0.488 0.647 0.578 0.724 0.558 
   2   (0.434) 0.367 0.174 0.406 0.512 0.353 0.422 0.276 0.442 

Locus 760 : 
2 alleles
5.1% missing data
   2   (0.815) 0.953 0.793 0.808 0.862 0.990 0.817 0.938 0.801 
   3   (0.185) 0.047 0.207 0.192 0.138 0.010 0.183 0.062 0.199 

Locus 761 : 
2 alleles
10.1% missing data
   2   (0.894) 0.948 0.980 0.885 0.925 0.991 0.886 0.955 0.936 
   4   (0.106) 0.052 0.020 0.115 0.075 0.009 0.114 0.045 0.064 

Locus 762 : 
2 alleles
7.2% missing data
   1   (0.860) 0.843 0.984 0.910 0.823 0.996 0.955 0.960 0.805 
   2   (0.140) 0.157 0.016 0.090 0.177 0.004 0.045 0.040 0.195 

Locus 763 : 
2 alleles
3.6% missing data
   4   (0.909) 0.997 0.984 0.974 0.904 0.999 0.894 0.674 0.929 
   2   (0.091) 0.003 0.016 0.026 0.096 0.001 0.106 0.326 0.071 

Locus 764 : 
2 alleles
5.1% missing data
   2   (0.850) 0.941 0.926 0.833 0.889 0.991 0.928 0.946 0.865 
   4   (0.150) 0.059 0.074 0.167 0.111 0.009 0.072 0.054 0.135 

Locus 765 : 
2 alleles
17.4% missing data
   4   (0.525) 0.918 0.425 0.420 0.624 0.748 0.707 0.310 0.505 
   2   (0.475) 0.082 0.575 0.580 0.376 0.252 0.293 0.690 0.495 

Locus 766 : 
2 alleles
9.4% missing data
   2   (0.904) 0.938 0.973 0.951 0.895 0.994 0.940 0.984 0.906 
   4   (0.096) 0.062 0.027 0.049 0.105 0.006 0.060 0.016 0.094 

Locus 767 : 
2 alleles
5.1% missing data
   4   (0.347) 0.213 0.361 0.363 0.354 0.179 0.536 0.103 0.348 
   2   (0.653) 0.787 0.639 0.637 0.646 0.821 0.464 0.897 0.652 

Locus 768 : 
2 alleles
2.9% missing data
   2   (0.904) 0.978 0.937 0.926 0.929 0.849 0.904 0.967 0.936 
   1   (0.096) 0.022 0.063 0.074 0.071 0.151 0.096 0.033 0.064 

Locus 769 : 
2 alleles
3.6% missing data
   3   (0.755) 0.954 0.900 0.747 0.742 0.959 0.766 0.866 0.766 
   1   (0.245) 0.046 0.100 0.253 0.258 0.041 0.234 0.134 0.234 

Locus 770 : 
2 alleles
6.5% missing data
   1   (0.815) 0.979 0.765 0.889 0.780 0.989 0.844 0.928 0.779 
   3   (0.185) 0.021 0.235 0.111 0.220 0.011 0.156 0.072 0.221 

Locus 771 : 
2 alleles
7.2% missing data
   3   (0.920) 0.991 0.963 0.881 0.970 0.985 0.968 0.977 0.962 
   1   (0.080) 0.009 0.037 0.119 0.030 0.015 0.032 0.023 0.038 

Locus 772 : 
2 alleles
13.0% missing data
   2   (0.847) 0.758 0.898 0.881 0.855 0.986 0.809 0.958 0.860 
   4   (0.153) 0.242 0.102 0.119 0.145 0.014 0.191 0.042 0.140 

Locus 773 : 
2 alleles
15.9% missing data
   2   (0.410) 0.113 0.267 0.281 0.485 0.653 0.370 0.412 0.500 
   4   (0.590) 0.887 0.733 0.719 0.515 0.347 0.630 0.588 0.500 

Locus 774 : 
2 alleles
10.9% missing data
   3   (0.918) 0.971 0.986 0.976 0.925 0.964 0.908 0.987 0.888 
   1   (0.082) 0.029 0.014 0.024 0.075 0.036 0.092 0.013 0.112 

Locus 775 : 
2 alleles
15.9% missing data
   3   (0.920) 0.992 0.947 0.962 0.926 0.993 0.941 0.979 0.932 
   1   (0.080) 0.008 0.053 0.038 0.074 0.007 0.059 0.021 0.068 

Locus 776 : 
2 alleles
13.0% missing data
   4   (0.597) 0.781 0.739 0.693 0.458 0.721 0.530 0.913 0.513 
   2   (0.403) 0.219 0.261 0.307 0.542 0.279 0.470 0.087 0.487 

Locus 777 : 
2 alleles
6.5% missing data
   1   (0.409) 0.073 0.734 0.429 0.367 0.281 0.359 0.420 0.404 
   4   (0.591) 0.927 0.266 0.571 0.633 0.719 0.641 0.580 0.596 

Locus 778 : 
2 alleles
5.8% missing data
   1   (0.915) 0.946 0.969 0.892 0.968 0.997 0.975 0.968 0.945 
   4   (0.085) 0.054 0.031 0.108 0.032 0.003 0.025 0.032 0.055 

Locus 779 : 
2 alleles
13.0% missing data
   2   (0.284) 0.092 0.137 0.335 0.220 0.292 0.306 0.107 0.284 
   4   (0.716) 0.908 0.863 0.665 0.780 0.708 0.694 0.893 0.716 

Locus 780 : 
2 alleles
6.5% missing data
   1   (0.669) 0.706 0.905 0.633 0.723 0.409 0.724 0.802 0.668 
   3   (0.331) 0.294 0.095 0.367 0.277 0.591 0.276 0.198 0.332 

Locus 781 : 
2 alleles
5.8% missing data
   3   (0.697) 0.976 0.883 0.748 0.627 0.037 0.828 0.915 0.675 
   1   (0.303) 0.024 0.117 0.252 0.373 0.963 0.172 0.085 0.325 

Locus 782 : 
2 alleles
12.3% missing data
   3   (0.865) 0.982 0.978 0.668 0.952 0.904 0.956 0.946 0.933 
   1   (0.135) 0.018 0.022 0.332 0.048 0.096 0.044 0.054 0.067 

Locus 783 : 
2 alleles
14.5% missing data
   3   (0.864) 0.842 0.798 0.895 0.894 0.977 0.904 0.964 0.864 
   1   (0.136) 0.158 0.202 0.105 0.106 0.023 0.096 0.036 0.136 

Locus 784 : 
2 alleles
12.3% missing data
   4   (0.776) 0.698 0.900 0.863 0.804 0.862 0.736 0.455 0.760 
   3   (0.224) 0.302 0.100 0.137 0.196 0.138 0.264 0.545 0.240 

Locus 785 : 
2 alleles
1.4% missing data
   2   (0.693) 0.902 0.790 0.681 0.692 0.705 0.733 0.742 0.697 
   4   (0.307) 0.098 0.210 0.319 0.308 0.295 0.267 0.258 0.303 

Locus 786 : 
2 alleles
13.8% missing data
   3   (0.883) 0.972 0.974 0.908 0.896 0.996 0.937 0.971 0.878 
   1   (0.117) 0.028 0.026 0.092 0.104 0.004 0.063 0.029 0.122 

Locus 787 : 
2 alleles
5.8% missing data
   3   (0.914) 0.996 0.966 0.980 0.886 0.992 0.907 0.987 0.867 
   4   (0.086) 0.004 0.034 0.020 0.114 0.008 0.093 0.013 0.133 

Locus 788 : 
2 alleles
13.0% missing data
   1   (0.918) 0.881 0.984 0.952 0.952 0.949 0.922 0.983 0.927 
   2   (0.082) 0.119 0.016 0.048 0.048 0.051 0.078 0.017 0.073 

Locus 789 : 
2 alleles
1.4% missing data
   3   (0.868) 0.888 0.932 0.901 0.907 0.864 0.917 0.963 0.845 
   1   (0.132) 0.112 0.068 0.099 0.093 0.136 0.083 0.037 0.155 

Locus 790 : 
2 alleles
10.9% missing data
   3   (0.888) 0.876 0.926 0.950 0.847 0.986 0.780 0.979 0.893 
   1   (0.112) 0.124 0.074 0.050 0.153 0.014 0.220 0.021 0.107 

Locus 791 : 
2 alleles
4.3% missing data
   1   (0.672) 0.672 0.394 0.559 0.764 0.649 0.710 0.777 0.749 
   3   (0.328) 0.328 0.606 0.441 0.236 0.351 0.290 0.223 0.251 

Locus 792 : 
2 alleles
12.3% missing data
   1   (0.898) 0.910 0.971 0.924 0.903 0.998 0.911 0.978 0.927 
   3   (0.102) 0.090 0.029 0.076 0.097 0.002 0.089 0.022 0.073 

Locus 793 : 
2 alleles
0.0% missing data
   1   (0.072) 0.005 0.021 0.018 0.125 0.001 0.086 0.009 0.070 
   3   (0.928) 0.995 0.979 0.982 0.875 0.999 0.914 0.991 0.930 

Locus 794 : 
2 alleles
13.8% missing data
   2   (0.546) 0.075 0.514 0.556 0.543 0.972 0.731 0.457 0.540 
   4   (0.454) 0.925 0.486 0.444 0.457 0.028 0.269 0.543 0.460 

Locus 795 : 
2 alleles
0.7% missing data
   2   (0.850) 0.901 0.937 0.909 0.864 0.988 0.850 0.970 0.804 
   3   (0.150) 0.099 0.063 0.091 0.136 0.012 0.150 0.030 0.196 

Locus 796 : 
2 alleles
13.0% missing data
   1   (0.729) 0.607 0.784 0.647 0.803 0.783 0.849 0.531 0.822 
   2   (0.271) 0.393 0.216 0.353 0.197 0.217 0.151 0.469 0.178 

Locus 797 : 
2 alleles
5.1% missing data
   3   (0.891) 0.988 0.994 0.886 0.931 0.574 0.951 0.974 0.936 
   4   (0.109) 0.012 0.006 0.114 0.069 0.426 0.049 0.026 0.064 

Locus 798 : 
2 alleles
5.1% missing data
   3   (0.897) 0.990 0.895 0.929 0.937 0.996 0.930 0.974 0.879 
   1   (0.103) 0.010 0.105 0.071 0.063 0.004 0.070 0.026 0.121 

Locus 799 : 
2 alleles
11.6% missing data
   2   (0.861) 0.940 0.836 0.909 0.864 0.919 0.690 0.965 0.872 
   4   (0.139) 0.060 0.164 0.091 0.136 0.081 0.310 0.035 0.128 

Locus 800 : 
2 alleles
5.1% missing data
   3   (0.910) 0.977 0.983 0.918 0.932 0.990 0.965 0.972 0.931 
   1   (0.090) 0.023 0.017 0.082 0.068 0.010 0.035 0.028 0.069 

Locus 801 : 
2 alleles
0.0% missing data
   1   (0.910) 0.994 0.990 0.943 0.939 0.997 0.941 0.972 0.912 
   2   (0.090) 0.006 0.010 0.057 0.061 0.003 0.059 0.028 0.088 

Locus 802 : 
2 alleles
8.0% missing data
   1   (0.889) 0.626 0.943 0.941 0.934 0.997 0.807 0.672 0.928 
   3   (0.111) 0.374 0.057 0.059 0.066 0.003 0.193 0.328 0.072 

Locus 803 : 
2 alleles
11.6% missing data
   1   (0.892) 0.906 0.917 0.947 0.894 0.844 0.926 0.971 0.892 
   3   (0.108) 0.094 0.083 0.053 0.106 0.156 0.074 0.029 0.108 

Locus 804 : 
2 alleles
2.9% missing data
   3   (0.933) 0.967 0.983 0.842 0.987 0.651 0.991 0.959 0.984 
   4   (0.067) 0.033 0.017 0.158 0.013 0.349 0.009 0.041 0.016 

Locus 805 : 
2 alleles
12.3% missing data
   1   (0.797) 0.060 0.920 0.871 0.816 0.903 0.791 0.461 0.859 
   3   (0.203) 0.940 0.080 0.129 0.184 0.097 0.209 0.539 0.141 

Locus 806 : 
2 alleles
4.3% missing data
   1   (0.088) 0.010 0.014 0.093 0.036 0.027 0.052 0.021 0.067 
   2   (0.912) 0.990 0.986 0.907 0.964 0.973 0.948 0.979 0.933 

Locus 807 : 
2 alleles
3.6% missing data
   1   (0.705) 0.965 0.906 0.769 0.609 0.641 0.698 0.917 0.687 
   3   (0.295) 0.035 0.094 0.231 0.391 0.359 0.302 0.083 0.313 

Locus 808 : 
2 alleles
14.5% missing data
   4   (0.906) 0.924 0.988 0.972 0.958 0.141 0.963 0.414 0.936 
   2   (0.094) 0.076 0.012 0.028 0.042 0.859 0.037 0.586 0.064 

Locus 809 : 
2 alleles
4.3% missing data
   2   (0.867) 0.990 0.923 0.928 0.885 0.990 0.856 0.962 0.821 
   3   (0.133) 0.010 0.077 0.072 0.115 0.010 0.144 0.038 0.179 

Locus 810 : 
2 alleles
5.8% missing data
   3   (0.936) 0.949 0.991 0.808 0.988 0.971 0.992 0.968 0.984 
   2   (0.064) 0.051 0.009 0.192 0.012 0.029 0.008 0.032 0.016 

Locus 811 : 
2 alleles
14.5% missing data
   3   (0.590) 0.971 0.554 0.488 0.646 0.960 0.752 0.498 0.607 
   1   (0.410) 0.029 0.446 0.512 0.354 0.040 0.248 0.502 0.393 

Locus 812 : 
2 alleles
5.1% missing data
   3   (0.935) 0.997 0.996 0.967 0.978 0.997 0.985 0.524 0.970 
   1   (0.065) 0.003 0.004 0.033 0.022 0.003 0.015 0.476 0.030 

Locus 813 : 
2 alleles
10.9% missing data
   2   (0.897) 0.961 0.973 0.972 0.815 0.997 0.869 0.983 0.864 
   3   (0.103) 0.039 0.027 0.028 0.185 0.003 0.131 0.017 0.136 

Locus 814 : 
2 alleles
3.6% missing data
   1   (0.212) 0.028 0.291 0.190 0.133 0.955 0.073 0.460 0.179 
   4   (0.788) 0.972 0.709 0.810 0.867 0.045 0.927 0.540 0.821 

Locus 815 : 
2 alleles
2.9% missing data
   1   (0.845) 0.993 0.960 0.963 0.739 0.017 0.820 0.979 0.771 
   2   (0.155) 0.007 0.040 0.037 0.261 0.983 0.180 0.021 0.229 

Locus 816 : 
2 alleles
7.2% missing data
   2   (0.897) 0.994 0.988 0.937 0.899 0.979 0.954 0.979 0.896 
   1   (0.103) 0.006 0.012 0.063 0.101 0.021 0.046 0.021 0.104 

Locus 817 : 
2 alleles
13.0% missing data
   4   (0.665) 0.648 0.587 0.557 0.720 0.951 0.752 0.902 0.694 
   1   (0.335) 0.352 0.413 0.443 0.280 0.049 0.248 0.098 0.306 

Locus 818 : 
2 alleles
14.5% missing data
   1   (0.176) 0.118 0.421 0.094 0.237 0.328 0.120 0.034 0.189 
   2   (0.824) 0.882 0.579 0.906 0.763 0.672 0.880 0.966 0.811 

Locus 819 : 
2 alleles
12.3% missing data
   1   (0.886) 0.987 0.979 0.875 0.936 0.900 0.924 0.967 0.905 
   3   (0.114) 0.013 0.021 0.125 0.064 0.100 0.076 0.033 0.095 

Locus 820 : 
2 alleles
3.6% missing data
   3   (0.510) 0.980 0.397 0.444 0.700 0.021 0.529 0.166 0.499 
   1   (0.490) 0.020 0.603 0.556 0.300 0.979 0.471 0.834 0.501 

Locus 821 : 
2 alleles
3.6% missing data
   3   (0.816) 0.301 0.961 0.783 0.900 0.970 0.863 0.917 0.846 
   1   (0.184) 0.699 0.039 0.217 0.100 0.030 0.137 0.083 0.154 

Locus 822 : 
2 alleles
13.0% missing data
   2   (0.110) 0.013 0.451 0.147 0.047 0.066 0.039 0.062 0.058 
   4   (0.890) 0.987 0.549 0.853 0.953 0.934 0.961 0.938 0.942 

Locus 823 : 
2 alleles
12.3% missing data
   2   (0.919) 0.006 0.968 0.975 0.937 0.990 0.938 0.977 0.938 
   4   (0.081) 0.994 0.032 0.025 0.063 0.010 0.062 0.023 0.062 

Locus 824 : 
2 alleles
11.6% missing data
   2   (0.921) 0.974 0.984 0.987 0.788 0.993 0.946 0.992 0.883 
   3   (0.079) 0.026 0.016 0.013 0.212 0.007 0.054 0.008 0.117 

Locus 825 : 
2 alleles
1.4% missing data
   1   (0.875) 0.978 0.951 0.905 0.897 0.979 0.948 0.949 0.859 
   3   (0.125) 0.022 0.049 0.095 0.103 0.021 0.052 0.051 0.141 

Locus 826 : 
2 alleles
2.9% missing data
   2   (0.911) 0.987 0.987 0.926 0.945 0.859 0.947 0.967 0.938 
   1   (0.089) 0.013 0.013 0.074 0.055 0.141 0.053 0.033 0.062 

Locus 827 : 
2 alleles
5.1% missing data
   1   (0.900) 0.972 0.453 0.917 0.948 0.968 0.480 0.981 0.946 
   4   (0.100) 0.028 0.547 0.083 0.052 0.032 0.520 0.019 0.054 

Locus 828 : 
2 alleles
7.2% missing data
   4   (0.674) 0.588 0.715 0.706 0.731 0.573 0.748 0.546 0.683 
   3   (0.326) 0.412 0.285 0.294 0.269 0.427 0.252 0.454 0.317 

Locus 829 : 
2 alleles
10.9% missing data
   3   (0.814) 0.978 0.945 0.895 0.782 0.789 0.827 0.956 0.737 
   1   (0.186) 0.022 0.055 0.105 0.218 0.211 0.173 0.044 0.263 

Locus 830 : 
2 alleles
2.9% missing data
   2   (0.769) 0.954 0.739 0.790 0.755 0.926 0.788 0.944 0.753 
   3   (0.231) 0.046 0.261 0.210 0.245 0.074 0.212 0.056 0.247 

Locus 831 : 
2 alleles
1.4% missing data
   2   (0.914) 0.994 0.735 0.964 0.919 0.999 0.940 0.986 0.913 
   4   (0.086) 0.006 0.265 0.036 0.081 0.001 0.060 0.014 0.087 

Locus 832 : 
2 alleles
10.9% missing data
   2   (0.674) 0.654 0.712 0.709 0.744 0.029 0.425 0.563 0.732 
   4   (0.326) 0.346 0.288 0.291 0.256 0.971 0.575 0.437 0.268 

Locus 833 : 
2 alleles
15.2% missing data
   4   (0.889) 0.888 0.976 0.939 0.896 0.930 0.929 0.961 0.880 
   2   (0.111) 0.112 0.024 0.061 0.104 0.070 0.071 0.039 0.120 

Locus 834 : 
2 alleles
14.5% missing data
   2   (0.762) 0.841 0.894 0.823 0.687 0.989 0.831 0.934 0.725 
   4   (0.238) 0.159 0.106 0.177 0.313 0.011 0.169 0.066 0.275 

Locus 835 : 
2 alleles
10.9% missing data
   4   (0.915) 0.918 0.927 0.929 0.948 0.993 0.637 0.976 0.957 
   2   (0.085) 0.082 0.073 0.071 0.052 0.007 0.363 0.024 0.043 

Locus 836 : 
2 alleles
5.1% missing data
   2   (0.466) 0.957 0.207 0.375 0.550 0.959 0.352 0.450 0.478 
   4   (0.534) 0.043 0.793 0.625 0.450 0.041 0.648 0.550 0.522 

Locus 837 : 
2 alleles
7.2% missing data
   2   (0.887) 0.981 0.965 0.912 0.905 0.811 0.892 0.946 0.916 
   4   (0.113) 0.019 0.035 0.088 0.095 0.189 0.108 0.054 0.084 

Locus 838 : 
2 alleles
5.1% missing data
   1   (0.890) 0.985 0.986 0.733 0.967 0.695 0.975 0.943 0.955 
   2   (0.110) 0.015 0.014 0.267 0.033 0.305 0.025 0.057 0.045 

Locus 839 : 
2 alleles
5.1% missing data
   1   (0.881) 0.993 0.906 0.808 0.945 0.963 0.891 0.956 0.923 
   4   (0.119) 0.007 0.094 0.192 0.055 0.037 0.109 0.044 0.077 

Locus 840 : 
2 alleles
2.9% missing data
   3   (0.898) 0.997 0.955 0.986 0.792 0.999 0.841 0.991 0.753 
   1   (0.102) 0.003 0.045 0.014 0.208 0.001 0.159 0.009 0.247 

Locus 841 : 
2 alleles
10.9% missing data
   2   (0.922) 0.964 0.954 0.899 0.969 0.918 0.979 0.962 0.965 
   4   (0.078) 0.036 0.046 0.101 0.031 0.082 0.021 0.038 0.035 

Locus 842 : 
2 alleles
5.1% missing data
   2   (0.913) 0.966 0.976 0.919 0.934 0.996 0.899 0.971 0.952 
   4   (0.087) 0.034 0.024 0.081 0.066 0.004 0.101 0.029 0.048 

Locus 843 : 
2 alleles
12.3% missing data
   2   (0.808) 0.961 0.914 0.863 0.775 0.989 0.815 0.952 0.743 
   4   (0.192) 0.039 0.086 0.137 0.225 0.011 0.185 0.048 0.257 

Locus 844 : 
2 alleles
2.9% missing data
   3   (0.914) 0.961 0.987 0.937 0.963 0.985 0.975 0.720 0.956 
   1   (0.086) 0.039 0.013 0.063 0.037 0.015 0.025 0.280 0.044 

Locus 845 : 
2 alleles
13.8% missing data
   1   (0.812) 0.520 0.902 0.907 0.733 0.929 0.707 0.948 0.786 
   3   (0.188) 0.480 0.098 0.093 0.267 0.071 0.293 0.052 0.214 

Locus 846 : 
2 alleles
12.3% missing data
   1   (0.864) 0.990 0.974 0.922 0.907 0.938 0.939 0.643 0.842 
   4   (0.136) 0.010 0.026 0.078 0.093 0.062 0.061 0.357 0.158 

Locus 847 : 
2 alleles
4.3% missing data
   1   (0.763) 0.982 0.516 0.829 0.653 0.836 0.903 0.930 0.734 
   3   (0.237) 0.018 0.484 0.171 0.347 0.164 0.097 0.070 0.266 

Locus 848 : 
2 alleles
8.0% missing data
   1   (0.515) 0.504 0.372 0.489 0.559 0.970 0.367 0.503 0.508 
   3   (0.485) 0.496 0.628 0.511 0.441 0.030 0.633 0.497 0.492 

Locus 849 : 
2 alleles
8.7% missing data
   3   (0.933) 0.978 0.994 0.989 0.886 0.999 0.930 0.993 0.895 
   2   (0.067) 0.022 0.006 0.011 0.114 0.001 0.070 0.007 0.105 

Locus 850 : 
2 alleles
10.9% missing data
   1   (0.756) 0.076 0.850 0.799 0.820 0.805 0.450 0.585 0.829 
   3   (0.244) 0.924 0.150 0.201 0.180 0.195 0.550 0.415 0.171 

Locus 851 : 
2 alleles
5.8% missing data
   2   (0.900) 0.986 0.970 0.928 0.910 0.936 0.910 0.978 0.924 
   4   (0.100) 0.014 0.030 0.072 0.090 0.064 0.090 0.022 0.076 

Locus 852 : 
2 alleles
4.3% missing data
   4   (0.907) 0.990 0.978 0.912 0.948 0.993 0.932 0.973 0.934 
   2   (0.093) 0.010 0.022 0.088 0.052 0.007 0.068 0.027 0.066 

Locus 853 : 
2 alleles
2.9% missing data
   1   (0.209) 0.043 0.048 0.289 0.150 0.011 0.121 0.054 0.205 
   3   (0.791) 0.957 0.952 0.711 0.850 0.989 0.879 0.946 0.795 

Locus 854 : 
2 alleles
5.8% missing data
   1   (0.895) 0.991 0.875 0.936 0.917 0.997 0.931 0.972 0.887 
   3   (0.105) 0.009 0.125 0.064 0.083 0.003 0.069 0.028 0.113 

Locus 855 : 
2 alleles
10.9% missing data
   1   (0.120) 0.132 0.057 0.100 0.094 0.004 0.083 0.032 0.115 
   3   (0.880) 0.868 0.943 0.900 0.906 0.996 0.917 0.968 0.885 

Locus 856 : 
2 alleles
1.4% missing data
   1   (0.686) 0.942 0.879 0.769 0.575 0.990 0.498 0.929 0.634 
   3   (0.314) 0.058 0.121 0.231 0.425 0.010 0.502 0.071 0.366 

Locus 857 : 
2 alleles
3.6% missing data
   1   (0.183) 0.016 0.178 0.177 0.197 0.015 0.274 0.049 0.152 
   3   (0.817) 0.984 0.822 0.823 0.803 0.985 0.726 0.951 0.848 

Locus 858 : 
2 alleles
13.0% missing data
   3   (0.192) 0.077 0.217 0.172 0.209 0.191 0.133 0.077 0.172 
   4   (0.808) 0.923 0.783 0.828 0.791 0.809 0.867 0.923 0.828 

Locus 859 : 
2 alleles
12.3% missing data
   4   (0.887) 0.960 0.770 0.885 0.950 0.918 0.915 0.966 0.897 
   2   (0.113) 0.040 0.230 0.115 0.050 0.082 0.085 0.034 0.103 

Locus 860 : 
2 alleles
8.0% missing data
   3   (0.833) 0.929 0.903 0.880 0.854 0.543 0.762 0.960 0.828 
   1   (0.167) 0.071 0.097 0.120 0.146 0.457 0.238 0.040 0.172 

Locus 861 : 
2 alleles
5.1% missing data
   2   (0.169) 0.023 0.077 0.245 0.107 0.472 0.312 0.077 0.095 
   4   (0.831) 0.977 0.923 0.755 0.893 0.528 0.688 0.923 0.905 

Locus 862 : 
2 alleles
5.8% missing data
   4   (0.281) 0.024 0.058 0.215 0.391 0.132 0.222 0.329 0.248 
   1   (0.719) 0.976 0.942 0.785 0.609 0.868 0.778 0.671 0.752 

Locus 863 : 
2 alleles
4.3% missing data
   3   (0.938) 0.970 0.975 0.700 0.993 0.772 0.995 0.959 0.990 
   1   (0.062) 0.030 0.025 0.300 0.007 0.228 0.005 0.041 0.010 

Locus 864 : 
2 alleles
4.3% missing data
   4   (0.892) 0.967 0.508 0.949 0.867 0.995 0.822 0.980 0.907 
   3   (0.108) 0.033 0.492 0.051 0.133 0.005 0.178 0.020 0.093 

Locus 865 : 
2 alleles
1.4% missing data
   1   (0.148) 0.021 0.163 0.115 0.142 0.007 0.107 0.056 0.145 
   3   (0.852) 0.979 0.837 0.885 0.858 0.993 0.893 0.944 0.855 

Locus 866 : 
2 alleles
9.4% missing data
   2   (0.916) 0.890 0.952 0.862 0.974 0.991 0.976 0.967 0.958 
   1   (0.084) 0.110 0.048 0.138 0.026 0.009 0.024 0.033 0.042 

Locus 867 : 
2 alleles
2.2% missing data
   1   (0.087) 0.007 0.110 0.060 0.067 0.143 0.118 0.026 0.050 
   2   (0.913) 0.993 0.890 0.940 0.933 0.857 0.882 0.974 0.950 

Locus 868 : 
2 alleles
3.6% missing data
   3   (0.845) 0.981 0.961 0.794 0.940 0.387 0.937 0.755 0.909 
   4   (0.155) 0.019 0.039 0.206 0.060 0.613 0.063 0.245 0.091 

Locus 869 : 
2 alleles
4.3% missing data
   4   (0.905) 0.985 0.987 0.936 0.954 0.968 0.910 0.762 0.945 
   2   (0.095) 0.015 0.013 0.064 0.046 0.032 0.090 0.238 0.055 

Locus 870 : 
2 alleles
5.1% missing data
   2   (0.901) 0.831 0.709 0.935 0.936 0.997 0.926 0.971 0.913 
   4   (0.099) 0.169 0.291 0.065 0.064 0.003 0.074 0.029 0.087 

Locus 871 : 
2 alleles
14.5% missing data
   1   (0.671) 0.462 0.851 0.738 0.653 0.954 0.731 0.573 0.665 
   4   (0.329) 0.538 0.149 0.262 0.347 0.046 0.269 0.427 0.335 

Locus 872 : 
2 alleles
6.5% missing data
   4   (0.894) 0.967 0.937 0.902 0.953 0.762 0.973 0.711 0.948 
   2   (0.106) 0.033 0.063 0.098 0.047 0.238 0.027 0.289 0.052 

Locus 873 : 
2 alleles
12.3% missing data
   1   (0.892) 0.916 0.906 0.893 0.930 0.993 0.953 0.962 0.921 
   2   (0.108) 0.084 0.094 0.107 0.070 0.007 0.047 0.038 0.079 

Locus 874 : 
2 alleles
1.4% missing data
   1   (0.871) 0.950 0.869 0.895 0.928 0.982 0.875 0.964 0.848 
   3   (0.129) 0.050 0.131 0.105 0.072 0.018 0.125 0.036 0.152 

Locus 875 : 
2 alleles
8.7% missing data
   2   (0.882) 0.983 0.873 0.920 0.913 0.877 0.885 0.974 0.888 
   4   (0.118) 0.017 0.127 0.080 0.087 0.123 0.115 0.026 0.112 

Locus 876 : 
2 alleles
2.9% missing data
   3   (0.901) 0.995 0.889 0.821 0.971 0.827 0.966 0.967 0.944 
   1   (0.099) 0.005 0.111 0.179 0.029 0.173 0.034 0.033 0.056 

Locus 877 : 
2 alleles
0.7% missing data
   1   (0.056) 0.002 0.021 0.008 0.085 0.000 0.076 0.005 0.115 
   2   (0.944) 0.998 0.979 0.992 0.915 1.000 0.924 0.995 0.885 

Locus 878 : 
2 alleles
12.3% missing data
   3   (0.726) 0.965 0.830 0.791 0.675 0.535 0.886 0.661 0.706 
   2   (0.274) 0.035 0.170 0.209 0.325 0.465 0.114 0.339 0.294 

Locus 879 : 
2 alleles
2.9% missing data
   1   (0.929) 0.994 0.975 0.955 0.972 0.888 0.981 0.640 0.975 
   3   (0.071) 0.006 0.025 0.045 0.028 0.112 0.019 0.360 0.025 

Locus 880 : 
2 alleles
9.4% missing data
   1   (0.703) 0.466 0.306 0.685 0.761 0.715 0.605 0.909 0.743 
   4   (0.297) 0.534 0.694 0.315 0.239 0.285 0.395 0.091 0.257 

Locus 881 : 
2 alleles
13.0% missing data
   2   (0.913) 0.970 0.962 0.974 0.894 0.985 0.922 0.983 0.890 
   4   (0.087) 0.030 0.038 0.026 0.106 0.015 0.078 0.017 0.110 

Locus 882 : 
2 alleles
15.9% missing data
   3   (0.882) 0.993 0.937 0.944 0.857 0.983 0.818 0.966 0.864 
   1   (0.118) 0.007 0.063 0.056 0.143 0.017 0.182 0.034 0.136 

Locus 883 : 
2 alleles
2.9% missing data
   3   (0.917) 0.730 0.943 0.911 0.963 0.994 0.980 0.974 0.956 
   1   (0.083) 0.270 0.057 0.089 0.037 0.006 0.020 0.026 0.044 

Locus 884 : 
2 alleles
3.6% missing data
   1   (0.807) 0.976 0.938 0.794 0.820 0.986 0.787 0.564 0.886 
   3   (0.193) 0.024 0.062 0.206 0.180 0.014 0.213 0.436 0.114 

Locus 885 : 
2 alleles
13.0% missing data
   2   (0.881) 0.990 0.962 0.947 0.878 0.997 0.916 0.962 0.821 
   4   (0.119) 0.010 0.038 0.053 0.122 0.003 0.084 0.038 0.179 

Locus 886 : 
2 alleles
11.6% missing data
   2   (0.916) 0.979 0.879 0.937 0.943 0.959 0.785 0.982 0.949 
   4   (0.084) 0.021 0.121 0.063 0.057 0.041 0.215 0.018 0.051 

Locus 887 : 
2 alleles
13.0% missing data
   1   (0.923) 0.947 0.945 0.952 0.947 0.997 0.786 0.979 0.952 
   2   (0.077) 0.053 0.055 0.048 0.053 0.003 0.214 0.021 0.048 

Locus 888 : 
2 alleles
17.4% missing data
   1   (0.712) 0.448 0.953 0.586 0.827 0.652 0.832 0.855 0.750 
   3   (0.288) 0.552 0.047 0.414 0.173 0.348 0.168 0.145 0.250 

Locus 889 : 
2 alleles
3.6% missing data
   3   (0.883) 0.995 0.957 0.911 0.913 0.871 0.934 0.961 0.878 
   1   (0.117) 0.005 0.043 0.089 0.087 0.129 0.066 0.039 0.122 

Locus 890 : 
2 alleles
6.5% missing data
   4   (0.660) 0.957 0.265 0.577 0.754 0.646 0.676 0.860 0.664 
   2   (0.340) 0.043 0.735 0.423 0.246 0.354 0.324 0.140 0.336 

Locus 891 : 
2 alleles
5.8% missing data
   2   (0.444) 0.618 0.453 0.357 0.484 0.017 0.457 0.497 0.521 
   4   (0.556) 0.382 0.547 0.643 0.516 0.983 0.543 0.503 0.479 

Locus 892 : 
2 alleles
5.8% missing data
   2   (0.846) 0.618 0.952 0.798 0.888 0.861 0.899 0.951 0.900 
   1   (0.154) 0.382 0.048 0.202 0.112 0.139 0.101 0.049 0.100 

Locus 893 : 
2 alleles
13.8% missing data
   4   (0.723) 0.973 0.779 0.814 0.723 0.575 0.570 0.861 0.648 
   2   (0.277) 0.027 0.221 0.186 0.277 0.425 0.430 0.139 0.352 

Locus 894 : 
2 alleles
13.0% missing data
   3   (0.541) 0.059 0.703 0.606 0.525 0.046 0.567 0.612 0.527 
   4   (0.459) 0.941 0.297 0.394 0.475 0.954 0.433 0.388 0.473 

Locus 895 : 
2 alleles
3.6% missing data
   1   (0.938) 0.998 0.982 0.991 0.916 0.997 0.902 0.995 0.885 
   3   (0.062) 0.002 0.018 0.009 0.084 0.003 0.098 0.005 0.115 

Locus 896 : 
2 alleles
13.0% missing data
   2   (0.753) 0.978 0.844 0.831 0.743 0.862 0.782 0.649 0.738 
   3   (0.247) 0.022 0.156 0.169 0.257 0.138 0.218 0.351 0.262 

Locus 897 : 
2 alleles
15.2% missing data
   3   (0.779) 0.982 0.928 0.783 0.794 0.428 0.880 0.931 0.771 
   4   (0.221) 0.018 0.072 0.217 0.206 0.572 0.120 0.069 0.229 

Locus 898 : 
2 alleles
1.4% missing data
   1   (0.879) 0.988 0.730 0.826 0.952 0.496 0.955 0.943 0.938 
   3   (0.121) 0.012 0.270 0.174 0.048 0.504 0.045 0.057 0.062 

Locus 899 : 
2 alleles
13.8% missing data
   1   (0.867) 0.979 0.910 0.918 0.860 0.986 0.777 0.899 0.878 
   3   (0.133) 0.021 0.090 0.082 0.140 0.014 0.223 0.101 0.122 

Locus 900 : 
2 alleles
2.9% missing data
   3   (0.930) 0.991 0.985 0.982 0.887 0.999 0.962 0.991 0.914 
   1   (0.070) 0.009 0.015 0.018 0.113 0.001 0.038 0.009 0.086 

Locus 901 : 
2 alleles
4.3% missing data
   3   (0.890) 0.986 0.986 0.926 0.921 0.956 0.916 0.972 0.873 
   2   (0.110) 0.014 0.014 0.074 0.079 0.044 0.084 0.028 0.127 

Locus 902 : 
2 alleles
12.3% missing data
   4   (0.921) 0.957 0.986 0.977 0.905 0.999 0.936 0.987 0.906 
   1   (0.079) 0.043 0.014 0.023 0.095 0.001 0.064 0.013 0.094 

Locus 903 : 
2 alleles
13.0% missing data
   4   (0.647) 0.468 0.608 0.713 0.646 0.968 0.567 0.616 0.626 
   2   (0.353) 0.532 0.392 0.287 0.354 0.032 0.433 0.384 0.374 

Locus 904 : 
2 alleles
8.7% missing data
   4   (0.496) 0.471 0.484 0.448 0.462 0.838 0.456 0.649 0.520 
   2   (0.504) 0.529 0.516 0.552 0.538 0.162 0.544 0.351 0.480 

Locus 905 : 
2 alleles
6.5% missing data
   1   (0.888) 0.993 0.980 0.947 0.835 0.995 0.947 0.974 0.869 
   3   (0.112) 0.007 0.020 0.053 0.165 0.005 0.053 0.026 0.131 

Locus 906 : 
2 alleles
12.3% missing data
   2   (0.919) 0.916 0.987 0.955 0.967 0.988 0.975 0.675 0.953 
   4   (0.081) 0.084 0.013 0.045 0.033 0.012 0.025 0.325 0.047 

Locus 907 : 
2 alleles
1.4% missing data
   1   (0.909) 0.989 0.983 0.942 0.927 0.997 0.953 0.979 0.915 
   2   (0.091) 0.011 0.017 0.058 0.073 0.003 0.047 0.021 0.085 

Locus 908 : 
2 alleles
12.3% missing data
   3   (0.797) 0.975 0.846 0.822 0.782 0.980 0.850 0.882 0.795 
   1   (0.203) 0.025 0.154 0.178 0.218 0.020 0.150 0.118 0.205 

Locus 909 : 
2 alleles
3.6% missing data
   1   (0.744) 0.981 0.823 0.696 0.834 0.989 0.880 0.215 0.790 
   4   (0.256) 0.019 0.177 0.304 0.166 0.011 0.120 0.785 0.210 

Locus 910 : 
2 alleles
12.3% missing data
   4   (0.585) 0.653 0.553 0.563 0.620 0.409 0.686 0.493 0.610 
   1   (0.415) 0.347 0.447 0.437 0.380 0.591 0.314 0.507 0.390 

Locus 911 : 
2 alleles
15.9% missing data
   3   (0.856) 0.995 0.963 0.965 0.694 0.978 0.826 0.968 0.761 
   1   (0.144) 0.005 0.037 0.035 0.306 0.022 0.174 0.032 0.239 

Locus 912 : 
2 alleles
2.9% missing data
   1   (0.923) 0.962 0.994 0.987 0.946 0.992 0.938 0.842 0.895 
   3   (0.077) 0.038 0.006 0.013 0.054 0.008 0.062 0.158 0.105 

Locus 913 : 
2 alleles
18.8% missing data
   1   (0.862) 0.964 0.944 0.851 0.884 0.990 0.942 0.841 0.907 
   3   (0.138) 0.036 0.056 0.149 0.116 0.010 0.058 0.159 0.093 

Locus 914 : 
2 alleles
10.1% missing data
   3   (0.814) 0.889 0.796 0.871 0.820 0.881 0.778 0.952 0.773 
   1   (0.186) 0.111 0.204 0.129 0.180 0.119 0.222 0.048 0.227 

Locus 915 : 
2 alleles
5.1% missing data
   1   (0.852) 0.763 0.971 0.818 0.891 0.892 0.956 0.931 0.894 
   3   (0.148) 0.237 0.029 0.182 0.109 0.108 0.044 0.069 0.106 

Locus 916 : 
2 alleles
4.3% missing data
   2   (0.722) 0.954 0.313 0.648 0.751 0.956 0.825 0.885 0.772 
   4   (0.278) 0.046 0.687 0.352 0.249 0.044 0.175 0.115 0.228 

Locus 917 : 
2 alleles
1.4% missing data
   2   (0.795) 0.090 0.949 0.903 0.814 0.984 0.757 0.701 0.777 
   4   (0.205) 0.910 0.051 0.097 0.186 0.016 0.243 0.299 0.223 

Locus 918 : 
2 alleles
2.9% missing data
   2   (0.853) 0.064 0.967 0.846 0.912 0.982 0.924 0.952 0.897 
   4   (0.147) 0.936 0.033 0.154 0.088 0.018 0.076 0.048 0.103 

Locus 919 : 
2 alleles
2.9% missing data
   4   (0.674) 0.695 0.815 0.631 0.625 0.981 0.603 0.889 0.714 
   1   (0.326) 0.305 0.185 0.369 0.375 0.019 0.397 0.111 0.286 

Locus 920 : 
2 alleles
12.3% missing data
   3   (0.908) 0.951 0.974 0.917 0.954 0.906 0.959 0.968 0.927 
   1   (0.092) 0.049 0.026 0.083 0.046 0.094 0.041 0.032 0.073 

Locus 921 : 
2 alleles
13.0% missing data
   3   (0.807) 0.580 0.832 0.817 0.868 0.027 0.918 0.935 0.846 
   1   (0.193) 0.420 0.168 0.183 0.132 0.973 0.082 0.065 0.154 

Locus 922 : 
2 alleles
9.4% missing data
   2   (0.902) 0.995 0.990 0.952 0.911 0.963 0.937 0.979 0.885 
   4   (0.098) 0.005 0.010 0.048 0.089 0.037 0.063 0.021 0.115 

Locus 923 : 
2 alleles
5.1% missing data
   4   (0.709) 0.932 0.817 0.743 0.699 0.972 0.424 0.856 0.686 
   3   (0.291) 0.068 0.183 0.257 0.301 0.028 0.576 0.144 0.314 

Locus 924 : 
2 alleles
13.8% missing data
   3   (0.880) 0.923 0.942 0.910 0.862 0.993 0.931 0.921 0.912 
   1   (0.120) 0.077 0.058 0.090 0.138 0.007 0.069 0.079 0.088 

Locus 925 : 
2 alleles
2.9% missing data
   3   (0.809) 0.977 0.900 0.841 0.811 0.969 0.621 0.623 0.871 
   1   (0.191) 0.023 0.100 0.159 0.189 0.031 0.379 0.377 0.129 

Locus 926 : 
2 alleles
5.1% missing data
   4   (0.765) 0.968 0.914 0.702 0.774 0.989 0.831 0.929 0.789 
   2   (0.235) 0.032 0.086 0.298 0.226 0.011 0.169 0.071 0.211 

Locus 927 : 
2 alleles
8.0% missing data
   1   (0.463) 0.064 0.772 0.558 0.466 0.076 0.583 0.351 0.401 
   3   (0.537) 0.936 0.228 0.442 0.534 0.924 0.417 0.649 0.599 

Locus 928 : 
2 alleles
3.6% missing data
   3   (0.843) 0.980 0.908 0.948 0.822 0.996 0.824 0.731 0.780 
   4   (0.157) 0.020 0.092 0.052 0.178 0.004 0.176 0.269 0.220 

Locus 929 : 
2 alleles
1.4% missing data
   2   (0.890) 0.992 0.933 0.886 0.928 0.662 0.928 0.977 0.929 
   4   (0.110) 0.008 0.067 0.114 0.072 0.338 0.072 0.023 0.071 

Locus 930 : 
2 alleles
14.5% missing data
   3   (0.921) 0.992 0.866 0.963 0.975 0.981 0.959 0.669 0.938 
   4   (0.079) 0.008 0.134 0.037 0.025 0.019 0.041 0.331 0.062 

Locus 931 : 
2 alleles
2.9% missing data
   2   (0.898) 0.994 0.964 0.949 0.871 0.988 0.948 0.978 0.876 
   4   (0.102) 0.006 0.036 0.051 0.129 0.012 0.052 0.022 0.124 

Locus 932 : 
2 alleles
3.6% missing data
   1   (0.133) 0.010 0.069 0.060 0.158 0.013 0.156 0.162 0.121 
   3   (0.867) 0.990 0.931 0.940 0.842 0.987 0.844 0.838 0.879 

Locus 933 : 
2 alleles
12.3% missing data
   1   (0.844) 0.887 0.915 0.890 0.871 0.844 0.726 0.812 0.887 
   4   (0.156) 0.113 0.085 0.110 0.129 0.156 0.274 0.188 0.113 

Locus 934 : 
2 alleles
11.6% missing data
   2   (0.904) 0.983 0.800 0.763 0.979 0.830 0.988 0.680 0.973 
   3   (0.096) 0.017 0.200 0.237 0.021 0.170 0.012 0.320 0.027 

Locus 935 : 
2 alleles
10.1% missing data
   1   (0.552) 0.670 0.228 0.658 0.565 0.686 0.444 0.149 0.538 
   4   (0.448) 0.330 0.772 0.342 0.435 0.314 0.556 0.851 0.462 

Locus 936 : 
2 alleles
8.7% missing data
   2   (0.592) 0.047 0.365 0.554 0.725 0.039 0.578 0.437 0.676 
   3   (0.408) 0.953 0.635 0.446 0.275 0.961 0.422 0.563 0.324 

Locus 937 : 
2 alleles
12.3% missing data
   1   (0.915) 0.997 0.976 0.986 0.712 0.992 0.907 0.992 0.849 
   4   (0.085) 0.003 0.024 0.014 0.288 0.008 0.093 0.008 0.151 

Locus 938 : 
2 alleles
5.1% missing data
   1   (0.813) 0.805 0.748 0.841 0.853 0.975 0.908 0.717 0.830 
   4   (0.187) 0.195 0.252 0.159 0.147 0.025 0.092 0.283 0.170 

Locus 939 : 
2 alleles
5.1% missing data
   1   (0.753) 0.663 0.801 0.645 0.830 0.743 0.754 0.922 0.804 
   2   (0.247) 0.337 0.199 0.355 0.170 0.257 0.246 0.078 0.196 

Locus 940 : 
2 alleles
0.7% missing data
   3   (0.903) 0.992 0.990 0.903 0.936 0.997 0.959 0.971 0.935 
   1   (0.097) 0.008 0.010 0.097 0.064 0.003 0.041 0.029 0.065 

Locus 941 : 
2 alleles
6.5% missing data
   3   (0.454) 0.535 0.093 0.307 0.593 0.036 0.402 0.754 0.506 
   4   (0.546) 0.465 0.907 0.693 0.407 0.964 0.598 0.246 0.494 

Locus 942 : 
2 alleles
5.8% missing data
   2   (0.856) 0.879 0.846 0.936 0.874 0.701 0.904 0.743 0.856 
   4   (0.144) 0.121 0.154 0.064 0.126 0.299 0.096 0.257 0.144 

Locus 943 : 
2 alleles
3.6% missing data
   2   (0.926) 0.977 0.865 0.959 0.967 0.975 0.968 0.659 0.969 
   4   (0.074) 0.023 0.135 0.041 0.033 0.025 0.032 0.341 0.031 

Locus 944 : 
2 alleles
2.9% missing data
   4   (0.672) 0.956 0.895 0.617 0.703 0.823 0.786 0.884 0.631 
   1   (0.328) 0.044 0.105 0.383 0.297 0.177 0.214 0.116 0.369 

Locus 945 : 
2 alleles
3.6% missing data
   3   (0.896) 0.842 0.855 0.873 0.957 0.970 0.955 0.967 0.923 
   1   (0.104) 0.158 0.145 0.127 0.043 0.030 0.045 0.033 0.077 

Locus 946 : 
2 alleles
12.3% missing data
   2   (0.955) 0.992 0.987 0.839 0.995 0.927 0.996 0.990 0.993 
   1   (0.045) 0.008 0.013 0.161 0.005 0.073 0.004 0.010 0.007 

Locus 947 : 
2 alleles
3.6% missing data
   2   (0.906) 0.989 0.870 0.962 0.942 0.998 0.881 0.700 0.922 
   4   (0.094) 0.011 0.130 0.038 0.058 0.002 0.119 0.300 0.078 

Locus 948 : 
2 alleles
15.2% missing data
   3   (0.344) 0.434 0.229 0.334 0.367 0.342 0.403 0.145 0.325 
   4   (0.656) 0.566 0.771 0.666 0.633 0.658 0.597 0.855 0.675 

Locus 949 : 
2 alleles
5.1% missing data
   1   (0.807) 0.977 0.894 0.847 0.789 0.949 0.773 0.948 0.796 
   3   (0.193) 0.023 0.106 0.153 0.211 0.051 0.227 0.052 0.204 

Locus 950 : 
2 alleles
10.1% missing data
   1   (0.872) 0.888 0.959 0.970 0.697 0.986 0.855 0.983 0.820 
   3   (0.128) 0.112 0.041 0.030 0.303 0.014 0.145 0.017 0.180 

Locus 951 : 
2 alleles
2.2% missing data
   1   (0.898) 0.995 0.945 0.933 0.929 0.998 0.941 0.969 0.880 
   3   (0.102) 0.005 0.055 0.067 0.071 0.002 0.059 0.031 0.120 

Locus 952 : 
2 alleles
12.3% missing data
   1   (0.940) 0.981 0.996 0.990 0.911 0.995 0.962 0.994 0.901 
   3   (0.060) 0.019 0.004 0.010 0.089 0.005 0.038 0.006 0.099 

Locus 953 : 
2 alleles
3.6% missing data
   4   (0.769) 0.850 0.706 0.724 0.777 0.967 0.471 0.900 0.841 
   2   (0.231) 0.150 0.294 0.276 0.223 0.033 0.529 0.100 0.159 

Locus 954 : 
2 alleles
12.3% missing data
   1   (0.180) 0.113 0.103 0.052 0.317 0.005 0.284 0.023 0.302 
   2   (0.820) 0.887 0.897 0.948 0.683 0.995 0.716 0.977 0.698 

Locus 955 : 
2 alleles
2.9% missing data
   1   (0.331) 0.021 0.714 0.344 0.279 0.480 0.280 0.416 0.305 
   3   (0.669) 0.979 0.286 0.656 0.721 0.520 0.720 0.584 0.695 

Locus 956 : 
2 alleles
7.2% missing data
   2   (0.890) 0.857 0.981 0.932 0.913 0.953 0.929 0.942 0.895 
   4   (0.110) 0.143 0.019 0.068 0.087 0.047 0.071 0.058 0.105 

Locus 957 : 
2 alleles
4.3% missing data
   4   (0.902) 0.984 0.939 0.940 0.908 0.980 0.914 0.981 0.914 
   2   (0.098) 0.016 0.061 0.060 0.092 0.020 0.086 0.019 0.086 

Locus 958 : 
2 alleles
9.4% missing data
   3   (0.524) 0.373 0.769 0.596 0.379 0.913 0.639 0.883 0.421 
   1   (0.476) 0.627 0.231 0.404 0.621 0.087 0.361 0.117 0.579 

Locus 959 : 
2 alleles
1.4% missing data
   3   (0.923) 0.982 0.983 0.972 0.901 0.997 0.960 0.984 0.926 
   4   (0.077) 0.018 0.017 0.028 0.099 0.003 0.040 0.016 0.074 

Locus 960 : 
2 alleles
4.3% missing data
   3   (0.619) 0.959 0.260 0.651 0.615 0.713 0.688 0.896 0.526 
   1   (0.381) 0.041 0.740 0.349 0.385 0.287 0.312 0.104 0.474 

Locus 961 : 
2 alleles
6.5% missing data
   2   (0.836) 0.635 0.974 0.860 0.890 0.863 0.835 0.951 0.819 
   3   (0.164) 0.365 0.026 0.140 0.110 0.137 0.165 0.049 0.181 

Locus 962 : 
2 alleles
12.3% missing data
   3   (0.885) 0.992 0.938 0.924 0.954 0.871 0.905 0.452 0.911 
   1   (0.115) 0.008 0.062 0.076 0.046 0.129 0.095 0.548 0.089 

Locus 963 : 
2 alleles
5.8% missing data
   1   (0.652) 0.722 0.289 0.569 0.662 0.613 0.798 0.862 0.718 
   3   (0.348) 0.278 0.711 0.431 0.338 0.387 0.202 0.138 0.282 

Locus 964 : 
2 alleles
3.6% missing data
   3   (0.888) 0.995 0.847 0.912 0.934 0.996 0.866 0.961 0.896 
   4   (0.112) 0.005 0.153 0.088 0.066 0.004 0.134 0.039 0.104 

Locus 965 : 
2 alleles
7.2% missing data
   4   (0.372) 0.965 0.406 0.211 0.435 0.155 0.437 0.085 0.503 
   1   (0.628) 0.035 0.594 0.789 0.565 0.845 0.563 0.915 0.497 

Locus 966 : 
2 alleles
11.6% missing data
   3   (0.920) 0.355 0.811 0.938 0.965 0.894 0.838 0.975 0.968 
   1   (0.080) 0.645 0.189 0.062 0.035 0.106 0.162 0.025 0.032 

Locus 967 : 
2 alleles
3.6% missing data
   1   (0.328) 0.053 0.199 0.342 0.279 0.046 0.488 0.172 0.376 
   4   (0.672) 0.947 0.801 0.658 0.721 0.954 0.512 0.828 0.624 

Locus 968 : 
2 alleles
2.2% missing data
   3   (0.865) 0.988 0.943 0.933 0.917 0.992 0.886 0.547 0.843 
   1   (0.135) 0.012 0.057 0.067 0.083 0.008 0.114 0.453 0.157 

Locus 969 : 
2 alleles
8.0% missing data
   1   (0.920) 0.867 0.866 0.950 0.957 0.988 0.674 0.964 0.948 
   3   (0.080) 0.133 0.134 0.050 0.043 0.012 0.326 0.036 0.052 

Locus 970 : 
2 alleles
10.9% missing data
   1   (0.117) 0.114 0.102 0.048 0.105 0.053 0.379 0.027 0.153 
   2   (0.883) 0.886 0.898 0.952 0.895 0.947 0.621 0.973 0.847 

Locus 971 : 
2 alleles
13.0% missing data
   4   (0.903) 0.846 0.955 0.898 0.947 0.990 0.952 0.967 0.938 
   2   (0.097) 0.154 0.045 0.102 0.053 0.010 0.048 0.033 0.062 

Locus 972 : 
2 alleles
5.1% missing data
   4   (0.918) 0.989 0.993 0.957 0.958 0.991 0.980 0.619 0.949 
   3   (0.082) 0.011 0.007 0.043 0.042 0.009 0.020 0.381 0.051 

Locus 973 : 
2 alleles
12.3% missing data
   4   (0.840) 0.958 0.920 0.775 0.908 0.774 0.928 0.908 0.880 
   1   (0.160) 0.042 0.080 0.225 0.092 0.226 0.072 0.092 0.120 

Locus 974 : 
2 alleles
1.4% missing data
   2   (0.934) 0.998 0.991 0.991 0.915 0.998 0.918 0.994 0.842 
   3   (0.066) 0.002 0.009 0.009 0.085 0.002 0.082 0.006 0.158 

Locus 975 : 
2 alleles
9.4% missing data
   1   (0.903) 0.986 0.883 0.858 0.971 0.991 0.980 0.625 0.966 
   3   (0.097) 0.014 0.117 0.142 0.029 0.009 0.020 0.375 0.034 

Locus 976 : 
2 alleles
2.2% missing data
   2   (0.913) 0.977 0.961 0.875 0.962 0.982 0.975 0.957 0.959 
   4   (0.087) 0.023 0.039 0.125 0.038 0.018 0.025 0.043 0.041 

Locus 977 : 
2 alleles
1.4% missing data
   2   (0.791) 0.978 0.841 0.935 0.659 0.994 0.684 0.756 0.715 
   3   (0.209) 0.022 0.159 0.065 0.341 0.006 0.316 0.244 0.285 

Locus 978 : 
2 alleles
5.1% missing data
   4   (0.778) 0.971 0.791 0.703 0.852 0.648 0.740 0.934 0.796 
   2   (0.222) 0.029 0.209 0.297 0.148 0.352 0.260 0.066 0.204 

Locus 979 : 
2 alleles
15.2% missing data
   4   (0.786) 0.955 0.525 0.835 0.778 0.986 0.763 0.944 0.745 
   2   (0.214) 0.045 0.475 0.165 0.222 0.014 0.237 0.056 0.255 

Locus 980 : 
2 alleles
11.6% missing data
   2   (0.899) 0.951 0.979 0.887 0.931 0.996 0.963 0.960 0.937 
   4   (0.101) 0.049 0.021 0.113 0.069 0.004 0.037 0.040 0.063 

Locus 981 : 
2 alleles
4.3% missing data
   2   (0.149) 0.217 0.053 0.093 0.145 0.297 0.082 0.034 0.188 
   4   (0.851) 0.783 0.947 0.907 0.855 0.703 0.918 0.966 0.812 

Locus 982 : 
2 alleles
19.6% missing data
   2   (0.893) 0.986 0.978 0.805 0.950 0.767 0.973 0.957 0.952 
   1   (0.107) 0.014 0.022 0.195 0.050 0.233 0.027 0.043 0.048 

Locus 983 : 
2 alleles
2.2% missing data
   3   (0.906) 0.820 0.992 0.880 0.955 0.953 0.974 0.952 0.950 
   1   (0.094) 0.180 0.008 0.120 0.045 0.047 0.026 0.048 0.050 

Locus 984 : 
2 alleles
9.4% missing data
   4   (0.854) 0.975 0.970 0.895 0.860 0.648 0.918 0.953 0.858 
   1   (0.146) 0.025 0.030 0.105 0.140 0.352 0.082 0.047 0.142 

Locus 985 : 
2 alleles
3.6% missing data
   2   (0.145) 0.025 0.025 0.112 0.129 0.063 0.161 0.042 0.143 
   4   (0.855) 0.975 0.975 0.888 0.871 0.937 0.839 0.958 0.857 

Locus 986 : 
2 alleles
2.9% missing data
   1   (0.904) 0.995 0.974 0.970 0.824 0.959 0.865 0.987 0.904 
   2   (0.096) 0.005 0.026 0.030 0.176 0.041 0.135 0.013 0.096 

Locus 987 : 
2 alleles
10.1% missing data
   1   (0.911) 0.993 0.948 0.915 0.960 0.981 0.962 0.914 0.933 
   3   (0.089) 0.007 0.052 0.085 0.040 0.019 0.038 0.086 0.067 

Locus 988 : 
2 alleles
4.3% missing data
   1   (0.150) 0.033 0.072 0.046 0.189 0.027 0.227 0.023 0.279 
   4   (0.850) 0.967 0.928 0.954 0.811 0.973 0.773 0.977 0.721 

Locus 989 : 
2 alleles
2.9% missing data
   2   (0.769) 0.970 0.875 0.780 0.823 0.617 0.855 0.618 0.800 
   4   (0.231) 0.030 0.125 0.220 0.177 0.383 0.145 0.382 0.200 

Locus 990 : 
2 alleles
5.1% missing data
   1   (0.149) 0.026 0.066 0.116 0.106 0.163 0.082 0.320 0.107 
   3   (0.851) 0.974 0.934 0.884 0.894 0.837 0.918 0.680 0.893 

Locus 991 : 
2 alleles
15.9% missing data
   1   (0.951) 0.975 0.989 0.991 0.960 0.999 0.949 0.995 0.917 
   2   (0.049) 0.025 0.011 0.009 0.040 0.001 0.051 0.005 0.083 

Locus 992 : 
2 alleles
5.8% missing data
   1   (0.820) 0.824 0.902 0.857 0.787 0.687 0.793 0.949 0.854 
   3   (0.180) 0.176 0.098 0.143 0.213 0.313 0.207 0.051 0.146 

Locus 993 : 
2 alleles
0.7% missing data
   1   (0.931) 0.990 0.988 0.924 0.976 0.990 0.964 0.985 0.961 
   2   (0.069) 0.010 0.012 0.076 0.024 0.010 0.036 0.015 0.039 

Locus 994 : 
2 alleles
10.9% missing data
   1   (0.875) 0.966 0.854 0.769 0.955 0.984 0.952 0.819 0.934 
   3   (0.125) 0.034 0.146 0.231 0.045 0.016 0.048 0.181 0.066 

Locus 995 : 
2 alleles
5.8% missing data
   3   (0.761) 0.562 0.929 0.678 0.864 0.962 0.807 0.916 0.765 
   1   (0.239) 0.438 0.071 0.322 0.136 0.038 0.193 0.084 0.235 

Locus 996 : 
2 alleles
12.3% missing data
   1   (0.888) 0.986 0.955 0.951 0.882 0.995 0.912 0.955 0.836 
   4   (0.112) 0.014 0.045 0.049 0.118 0.005 0.088 0.045 0.164 

Locus 997 : 
2 alleles
9.4% missing data
   1   (0.191) 0.042 0.250 0.258 0.132 0.015 0.252 0.301 0.121 
   4   (0.809) 0.958 0.750 0.742 0.868 0.985 0.748 0.699 0.879 

Locus 998 : 
2 alleles
2.2% missing data
   4   (0.910) 0.983 0.989 0.907 0.947 0.931 0.962 0.961 0.949 
   3   (0.090) 0.017 0.011 0.093 0.053 0.069 0.038 0.039 0.051 

Locus 999 : 
2 alleles
18.1% missing data
   3   (0.785) 0.978 0.421 0.727 0.871 0.772 0.852 0.883 0.820 
   2   (0.215) 0.022 0.579 0.273 0.129 0.228 0.148 0.117 0.180 

Locus 1000 : 
2 alleles
10.9% missing data
   4   (0.868) 0.979 0.958 0.926 0.861 0.942 0.841 0.973 0.848 
   3   (0.132) 0.021 0.042 0.074 0.139 0.058 0.159 0.027 0.152 

Locus 1001 : 
2 alleles
5.1% missing data
   3   (0.706) 0.679 0.793 0.629 0.728 0.669 0.636 0.872 0.772 
   4   (0.294) 0.321 0.207 0.371 0.272 0.331 0.364 0.128 0.228 

Locus 1002 : 
2 alleles
2.2% missing data
   1   (0.853) 0.987 0.974 0.593 0.940 0.823 0.973 0.929 0.938 
   3   (0.147) 0.013 0.026 0.407 0.060 0.177 0.027 0.071 0.062 

Locus 1003 : 
2 alleles
7.2% missing data
   2   (0.806) 0.977 0.587 0.856 0.839 0.716 0.668 0.955 0.785 
   3   (0.194) 0.023 0.413 0.144 0.161 0.284 0.332 0.045 0.215 

Locus 1004 : 
2 alleles
11.6% missing data
   1   (0.305) 0.252 0.146 0.271 0.298 0.423 0.204 0.094 0.371 
   3   (0.695) 0.748 0.854 0.729 0.702 0.577 0.796 0.906 0.629 

Locus 1005 : 
2 alleles
2.9% missing data
   1   (0.854) 0.907 0.980 0.797 0.921 0.928 0.923 0.960 0.875 
   3   (0.146) 0.093 0.020 0.203 0.079 0.072 0.077 0.040 0.125 

Locus 1006 : 
2 alleles
4.3% missing data
   3   (0.917) 0.585 0.989 0.973 0.952 0.999 0.962 0.703 0.946 
   1   (0.083) 0.415 0.011 0.027 0.048 0.001 0.038 0.297 0.054 

Locus 1007 : 
2 alleles
4.3% missing data
   1   (0.079) 0.022 0.137 0.039 0.065 0.010 0.056 0.015 0.064 
   3   (0.921) 0.978 0.863 0.961 0.935 0.990 0.944 0.985 0.936 

Locus 1008 : 
2 alleles
3.6% missing data
   4   (0.943) 0.998 0.976 0.870 0.988 0.991 0.991 0.988 0.985 
   1   (0.057) 0.002 0.024 0.130 0.012 0.009 0.009 0.012 0.015 

Locus 1009 : 
2 alleles
5.1% missing data
   1   (0.860) 0.986 0.986 0.882 0.923 0.996 0.943 0.514 0.882 
   4   (0.140) 0.014 0.014 0.118 0.077 0.004 0.057 0.486 0.118 

Locus 1010 : 
2 alleles
6.5% missing data
   2   (0.742) 0.950 0.767 0.731 0.793 0.977 0.856 0.628 0.752 
   4   (0.258) 0.050 0.233 0.269 0.207 0.023 0.144 0.372 0.248 

Locus 1011 : 
2 alleles
12.3% missing data
   4   (0.891) 0.991 0.447 0.832 0.948 0.995 0.974 0.953 0.950 
   2   (0.109) 0.009 0.553 0.168 0.052 0.005 0.026 0.047 0.050 

Locus 1012 : 
2 alleles
19.6% missing data
   2   (0.876) 0.982 0.845 0.892 0.909 0.976 0.912 0.939 0.880 
   4   (0.124) 0.018 0.155 0.108 0.091 0.024 0.088 0.061 0.120 

Locus 1013 : 
2 alleles
10.9% missing data
   2   (0.706) 0.922 0.728 0.763 0.697 0.847 0.682 0.923 0.622 
   4   (0.294) 0.078 0.272 0.237 0.303 0.153 0.318 0.077 0.378 

Locus 1014 : 
2 alleles
2.9% missing data
   3   (0.917) 0.975 0.982 0.880 0.977 0.985 0.990 0.627 0.978 
   2   (0.083) 0.025 0.018 0.120 0.023 0.015 0.010 0.373 0.022 

Locus 1015 : 
2 alleles
11.6% missing data
   4   (0.909) 0.982 0.975 0.876 0.953 0.944 0.969 0.976 0.952 
   2   (0.091) 0.018 0.025 0.124 0.047 0.056 0.031 0.024 0.048 

Locus 1016 : 
2 alleles
10.1% missing data
   2   (0.873) 0.899 0.974 0.914 0.865 0.995 0.902 0.964 0.883 
   4   (0.127) 0.101 0.026 0.086 0.135 0.005 0.098 0.036 0.117 

Locus 1017 : 
2 alleles
3.6% missing data
   3   (0.772) 0.972 0.879 0.698 0.855 0.391 0.901 0.751 0.843 
   2   (0.228) 0.028 0.121 0.302 0.145 0.609 0.099 0.249 0.157 

Locus 1018 : 
2 alleles
4.3% missing data
   2   (0.488) 0.533 0.593 0.539 0.451 0.875 0.380 0.493 0.443 
   4   (0.512) 0.467 0.407 0.461 0.549 0.125 0.620 0.507 0.557 

Locus 1019 : 
2 alleles
12.3% missing data
   2   (0.861) 0.577 0.933 0.839 0.903 0.980 0.942 0.947 0.909 
   1   (0.139) 0.423 0.067 0.161 0.097 0.020 0.058 0.053 0.091 

Locus 1020 : 
2 alleles
15.9% missing data
   2   (0.752) 0.787 0.342 0.859 0.667 0.871 0.730 0.942 0.702 
   4   (0.248) 0.213 0.658 0.141 0.333 0.129 0.270 0.058 0.298 

Locus 1021 : 
2 alleles
2.2% missing data
   4   (0.908) 0.995 0.962 0.971 0.897 0.963 0.921 0.985 0.864 
   2   (0.092) 0.005 0.038 0.029 0.103 0.037 0.079 0.015 0.136 

Locus 1022 : 
2 alleles
15.2% missing data
   3   (0.915) 0.958 0.876 0.954 0.923 0.933 0.963 0.975 0.936 
   1   (0.085) 0.042 0.124 0.046 0.077 0.067 0.037 0.025 0.064 

Locus 1023 : 
2 alleles
9.4% missing data
   4   (0.677) 0.084 0.661 0.743 0.648 0.979 0.640 0.884 0.622 
   1   (0.323) 0.916 0.339 0.257 0.352 0.021 0.360 0.116 0.378 

Locus 1024 : 
2 alleles
8.0% missing data
   1   (0.915) 0.941 0.361 0.942 0.943 0.997 0.921 0.986 0.944 
   2   (0.085) 0.059 0.639 0.058 0.057 0.003 0.079 0.014 0.056 

Locus 1025 : 
2 alleles
5.1% missing data
   1   (0.909) 0.994 0.991 0.854 0.966 0.938 0.968 0.969 0.953 
   3   (0.091) 0.006 0.009 0.146 0.034 0.062 0.032 0.031 0.047 

Locus 1026 : 
2 alleles
4.3% missing data
   4   (0.903) 0.981 0.526 0.854 0.962 0.897 0.936 0.969 0.959 
   2   (0.097) 0.019 0.474 0.146 0.038 0.103 0.064 0.031 0.041 

Locus 1027 : 
2 alleles
13.8% missing data
   1   (0.750) 0.788 0.777 0.777 0.744 0.986 0.626 0.938 0.719 
   4   (0.250) 0.212 0.223 0.223 0.256 0.014 0.374 0.062 0.281 

Locus 1028 : 
2 alleles
1.4% missing data
   2   (0.887) 0.979 0.829 0.902 0.944 0.956 0.932 0.968 0.860 
   4   (0.113) 0.021 0.171 0.098 0.056 0.044 0.068 0.032 0.140 

Locus 1029 : 
2 alleles
2.2% missing data
   2   (0.496) 0.978 0.628 0.422 0.514 0.646 0.519 0.501 0.483 
   4   (0.504) 0.022 0.372 0.578 0.486 0.354 0.481 0.499 0.517 

Locus 1030 : 
2 alleles
11.6% missing data
   4   (0.909) 0.953 0.984 0.939 0.915 0.999 0.909 0.974 0.939 
   1   (0.091) 0.047 0.016 0.061 0.085 0.001 0.091 0.026 0.061 

Locus 1031 : 
2 alleles
0.7% missing data
   2   (0.910) 0.987 0.191 0.941 0.955 0.993 0.959 0.974 0.918 
   4   (0.090) 0.013 0.809 0.059 0.045 0.007 0.041 0.026 0.082 

Locus 1032 : 
2 alleles
5.8% missing data
   3   (0.798) 0.159 0.972 0.895 0.842 0.739 0.863 0.440 0.796 
   2   (0.202) 0.841 0.028 0.105 0.158 0.261 0.137 0.560 0.204 

Locus 1033 : 
2 alleles
3.6% missing data
   3   (0.942) 0.904 0.974 0.954 0.990 0.998 0.990 0.602 0.984 
   1   (0.058) 0.096 0.026 0.046 0.010 0.002 0.010 0.398 0.016 

Locus 1034 : 
2 alleles
12.3% missing data
   2   (0.881) 0.928 0.970 0.877 0.916 0.944 0.944 0.953 0.914 
   1   (0.119) 0.072 0.030 0.123 0.084 0.056 0.056 0.047 0.086 

Locus 1035 : 
2 alleles
0.7% missing data
   3   (0.892) 0.987 0.993 0.932 0.918 0.943 0.926 0.976 0.877 
   4   (0.108) 0.013 0.007 0.068 0.082 0.057 0.074 0.024 0.123 

Locus 1036 : 
2 alleles
5.1% missing data
   1   (0.876) 0.984 0.968 0.856 0.925 0.925 0.941 0.960 0.891 
   3   (0.124) 0.016 0.032 0.144 0.075 0.075 0.059 0.040 0.109 

Locus 1037 : 
2 alleles
12.3% missing data
   4   (0.845) 0.964 0.883 0.794 0.915 0.983 0.931 0.741 0.907 
   2   (0.155) 0.036 0.117 0.206 0.085 0.017 0.069 0.259 0.093 

Locus 1038 : 
2 alleles
5.8% missing data
   1   (0.693) 0.952 0.481 0.621 0.815 0.804 0.807 0.557 0.712 
   3   (0.307) 0.048 0.519 0.379 0.185 0.196 0.193 0.443 0.288 

Locus 1039 : 
2 alleles
6.5% missing data
   3   (0.813) 0.956 0.931 0.846 0.824 0.981 0.874 0.952 0.761 
   1   (0.187) 0.044 0.069 0.154 0.176 0.019 0.126 0.048 0.239 

Locus 1040 : 
2 alleles
2.9% missing data
   4   (0.860) 0.988 0.776 0.914 0.885 0.951 0.898 0.974 0.808 
   2   (0.140) 0.012 0.224 0.086 0.115 0.049 0.102 0.026 0.192 

Locus 1041 : 
2 alleles
1.4% missing data
   2   (0.895) 0.990 0.893 0.920 0.918 0.998 0.736 0.977 0.917 
   4   (0.105) 0.010 0.107 0.080 0.082 0.002 0.264 0.023 0.083 

Locus 1042 : 
2 alleles
1.4% missing data
   2   (0.875) 0.984 0.990 0.916 0.871 0.993 0.951 0.975 0.831 
   1   (0.125) 0.016 0.010 0.084 0.129 0.007 0.049 0.025 0.169 

Locus 1043 : 
2 alleles
2.2% missing data
   1   (0.916) 0.992 0.904 0.947 0.970 0.995 0.964 0.666 0.950 
   3   (0.084) 0.008 0.096 0.053 0.030 0.005 0.036 0.334 0.050 

Locus 1044 : 
2 alleles
1.4% missing data
   2   (0.585) 0.577 0.845 0.448 0.723 0.040 0.679 0.706 0.640 
   4   (0.415) 0.423 0.155 0.552 0.277 0.960 0.321 0.294 0.360 

Locus 1045 : 
2 alleles
17.4% missing data
   1   (0.895) 0.978 0.965 0.893 0.935 0.989 0.965 0.883 0.917 
   3   (0.105) 0.022 0.035 0.107 0.065 0.011 0.035 0.117 0.083 

Locus 1046 : 
2 alleles
18.1% missing data
   3   (0.884) 0.986 0.964 0.833 0.936 0.746 0.969 0.955 0.929 
   1   (0.116) 0.014 0.036 0.167 0.064 0.254 0.031 0.045 0.071 

Locus 1047 : 
2 alleles
3.6% missing data
   1   (0.265) 0.289 0.191 0.332 0.217 0.195 0.170 0.092 0.257 
   4   (0.735) 0.711 0.809 0.668 0.783 0.805 0.830 0.908 0.743 

Locus 1048 : 
2 alleles
15.2% missing data
   3   (0.869) 0.842 0.927 0.946 0.845 0.991 0.823 0.964 0.798 
   1   (0.131) 0.158 0.073 0.054 0.155 0.009 0.177 0.036 0.202 

Locus 1049 : 
2 alleles
2.2% missing data
   4   (0.926) 0.998 0.938 0.972 0.906 0.982 0.609 0.989 0.960 
   2   (0.074) 0.002 0.062 0.028 0.094 0.018 0.391 0.011 0.040 

Locus 1050 : 
2 alleles
0.0% missing data
   4   (0.908) 0.996 0.990 0.977 0.931 0.999 0.903 0.792 0.891 
   2   (0.092) 0.004 0.010 0.023 0.069 0.001 0.097 0.208 0.109 

Locus 1051 : 
2 alleles
4.3% missing data
   2   (0.921) 0.990 0.781 0.910 0.968 0.856 0.905 0.967 0.967 
   4   (0.079) 0.010 0.219 0.090 0.032 0.144 0.095 0.033 0.033 

Locus 1052 : 
2 alleles
13.8% missing data
   2   (0.390) 0.055 0.590 0.445 0.319 0.763 0.275 0.314 0.356 
   4   (0.610) 0.945 0.410 0.555 0.681 0.237 0.725 0.686 0.644 

Locus 1053 : 
2 alleles
7.2% missing data
   2   (0.823) 0.987 0.366 0.818 0.850 0.987 0.880 0.961 0.838 
   4   (0.177) 0.013 0.634 0.182 0.150 0.013 0.120 0.039 0.162 

Locus 1054 : 
2 alleles
2.2% missing data
   2   (0.909) 0.848 0.994 0.912 0.966 0.822 0.960 0.968 0.928 
   4   (0.091) 0.152 0.006 0.088 0.034 0.178 0.040 0.032 0.072 

Locus 1055 : 
2 alleles
11.6% missing data
   1   (0.922) 0.983 0.978 0.966 0.934 0.962 0.955 0.974 0.932 
   3   (0.078) 0.017 0.022 0.034 0.066 0.038 0.045 0.026 0.068 

Locus 1056 : 
2 alleles
13.0% missing data
   4   (0.918) 0.986 0.974 0.932 0.943 0.991 0.973 0.919 0.953 
   2   (0.082) 0.014 0.026 0.068 0.057 0.009 0.027 0.081 0.047 

Locus 1057 : 
2 alleles
3.6% missing data
   3   (0.925) 0.977 0.928 0.884 0.975 0.958 0.980 0.969 0.969 
   1   (0.075) 0.023 0.072 0.116 0.025 0.042 0.020 0.031 0.031 

Locus 1058 : 
2 alleles
12.3% missing data
   4   (0.273) 0.971 0.205 0.311 0.205 0.416 0.330 0.085 0.222 
   2   (0.727) 0.029 0.795 0.689 0.795 0.584 0.670 0.915 0.778 

Locus 1059 : 
2 alleles
15.2% missing data
   1   (0.747) 0.974 0.626 0.681 0.835 0.783 0.629 0.928 0.753 
   4   (0.253) 0.026 0.374 0.319 0.165 0.217 0.371 0.072 0.247 

Locus 1060 : 
2 alleles
12.3% missing data
   4   (0.908) 0.929 0.989 0.964 0.935 0.985 0.871 0.986 0.865 
   2   (0.092) 0.071 0.011 0.036 0.065 0.015 0.129 0.014 0.135 

Locus 1061 : 
2 alleles
10.9% missing data
   1   (0.107) 0.124 0.090 0.037 0.165 0.002 0.188 0.021 0.120 
   3   (0.893) 0.876 0.910 0.963 0.835 0.998 0.812 0.979 0.880 

Locus 1062 : 
2 alleles
17.4% missing data
   4   (0.767) 0.724 0.851 0.781 0.806 0.766 0.891 0.561 0.796 
   2   (0.233) 0.276 0.149 0.219 0.194 0.234 0.109 0.439 0.204 

Locus 1063 : 
2 alleles
11.6% missing data
   1   (0.915) 0.996 0.685 0.969 0.903 0.972 0.956 0.985 0.915 
   2   (0.085) 0.004 0.315 0.031 0.097 0.028 0.044 0.015 0.085 

Locus 1064 : 
2 alleles
13.8% missing data
   2   (0.880) 0.983 0.929 0.895 0.894 0.871 0.647 0.970 0.928 
   4   (0.120) 0.017 0.071 0.105 0.106 0.129 0.353 0.030 0.072 

Locus 1065 : 
2 alleles
2.2% missing data
   4   (0.836) 0.964 0.836 0.906 0.872 0.991 0.888 0.747 0.808 
   2   (0.164) 0.036 0.164 0.094 0.128 0.009 0.112 0.253 0.192 

Locus 1066 : 
2 alleles
2.9% missing data
   3   (0.921) 0.997 0.974 0.980 0.903 0.997 0.893 0.991 0.897 
   1   (0.079) 0.003 0.026 0.020 0.097 0.003 0.107 0.009 0.103 

Locus 1067 : 
2 alleles
10.1% missing data
   2   (0.943) 0.977 0.995 0.991 0.905 0.994 0.968 0.994 0.911 
   4   (0.057) 0.023 0.005 0.009 0.095 0.006 0.032 0.006 0.089 

Locus 1068 : 
2 alleles
4.3% missing data
   3   (0.918) 0.996 0.914 0.896 0.967 0.987 0.965 0.977 0.955 
   2   (0.082) 0.004 0.086 0.104 0.033 0.013 0.035 0.023 0.045 

Locus 1069 : 
2 alleles
5.1% missing data
   4   (0.763) 0.120 0.475 0.233 0.973 0.048 0.981 0.108 0.963 
   1   (0.237) 0.880 0.525 0.767 0.027 0.952 0.019 0.892 0.037 

Locus 1070 : 
2 alleles
13.0% missing data
   3   (0.908) 0.982 0.967 0.875 0.967 0.915 0.962 0.971 0.937 
   4   (0.092) 0.018 0.033 0.125 0.033 0.085 0.038 0.029 0.063 

Locus 1071 : 
2 alleles
9.4% missing data
   2   (0.679) 0.965 0.815 0.611 0.664 0.960 0.815 0.865 0.688 
   4   (0.321) 0.035 0.185 0.389 0.336 0.040 0.185 0.135 0.312 

Locus 1072 : 
2 alleles
1.4% missing data
   2   (0.868) 0.955 0.841 0.948 0.843 0.992 0.729 0.977 0.814 
   3   (0.132) 0.045 0.159 0.052 0.157 0.008 0.271 0.023 0.186 

Locus 1073 : 
2 alleles
3.6% missing data
   2   (0.906) 0.950 0.911 0.979 0.828 0.999 0.763 0.990 0.886 
   1   (0.094) 0.050 0.089 0.021 0.172 0.001 0.237 0.010 0.114 

Locus 1074 : 
2 alleles
4.3% missing data
   2   (0.094) 0.094 0.033 0.112 0.049 0.003 0.062 0.036 0.056 
   4   (0.906) 0.906 0.967 0.888 0.951 0.997 0.938 0.964 0.944 

Locus 1075 : 
2 alleles
20.3% missing data
   3   (0.897) 0.975 0.976 0.959 0.875 0.965 0.889 0.831 0.936 
   2   (0.103) 0.025 0.024 0.041 0.125 0.035 0.111 0.169 0.064 

Locus 1076 : 
2 alleles
2.9% missing data
   2   (0.846) 0.985 0.912 0.845 0.863 0.987 0.827 0.948 0.873 
   4   (0.154) 0.015 0.088 0.155 0.137 0.013 0.173 0.052 0.127 

Locus 1077 : 
2 alleles
4.3% missing data
   1   (0.875) 0.993 0.986 0.880 0.913 0.954 0.935 0.959 0.884 
   3   (0.125) 0.007 0.014 0.120 0.087 0.046 0.065 0.041 0.116 

Locus 1078 : 
2 alleles
5.1% missing data
   3   (0.911) 0.992 0.975 0.882 0.958 0.997 0.968 0.971 0.948 
   1   (0.089) 0.008 0.025 0.118 0.042 0.003 0.032 0.029 0.052 

Locus 1079 : 
2 alleles
14.5% missing data
   2   (0.688) 0.738 0.587 0.665 0.706 0.978 0.731 0.884 0.684 
   1   (0.312) 0.262 0.413 0.335 0.294 0.022 0.269 0.116 0.316 

Locus 1080 : 
2 alleles
15.2% missing data
   3   (0.735) 0.744 0.909 0.680 0.826 0.558 0.898 0.188 0.821 
   1   (0.265) 0.256 0.091 0.320 0.174 0.442 0.102 0.812 0.179 

Locus 1081 : 
2 alleles
12.3% missing data
   4   (0.916) 0.986 0.986 0.897 0.961 0.991 0.935 0.919 0.961 
   2   (0.084) 0.014 0.014 0.103 0.039 0.009 0.065 0.081 0.039 

Locus 1082 : 
2 alleles
3.6% missing data
   4   (0.902) 0.848 0.979 0.945 0.907 0.931 0.912 0.977 0.911 
   1   (0.098) 0.152 0.021 0.055 0.093 0.069 0.088 0.023 0.089 

Locus 1083 : 
2 alleles
4.3% missing data
   3   (0.873) 0.983 0.813 0.926 0.856 0.893 0.896 0.927 0.871 
   4   (0.127) 0.017 0.187 0.074 0.144 0.107 0.104 0.073 0.129 

Locus 1084 : 
2 alleles
5.1% missing data
   4   (0.867) 0.981 0.972 0.871 0.947 0.960 0.904 0.778 0.882 
   2   (0.133) 0.019 0.028 0.129 0.053 0.040 0.096 0.222 0.118 

Locus 1085 : 
2 alleles
1.4% missing data
   4   (0.906) 0.991 0.968 0.961 0.890 0.996 0.912 0.980 0.902 
   1   (0.094) 0.009 0.032 0.039 0.110 0.004 0.088 0.020 0.098 

Locus 1086 : 
2 alleles
13.8% missing data
   3   (0.077) 0.027 0.157 0.013 0.153 0.008 0.084 0.008 0.115 
   4   (0.923) 0.973 0.843 0.987 0.847 0.992 0.916 0.992 0.885 

Locus 1087 : 
2 alleles
12.3% missing data
   2   (0.136) 0.013 0.052 0.066 0.109 0.129 0.209 0.167 0.138 
   4   (0.864) 0.987 0.948 0.934 0.891 0.871 0.791 0.833 0.862 

Locus 1088 : 
2 alleles
5.8% missing data
   1   (0.897) 0.985 0.918 0.869 0.941 0.974 0.971 0.967 0.929 
   4   (0.103) 0.015 0.082 0.131 0.059 0.026 0.029 0.033 0.071 

Locus 1089 : 
2 alleles
17.4% missing data
   1   (0.682) 0.428 0.915 0.620 0.722 0.088 0.704 0.822 0.776 
   4   (0.318) 0.572 0.085 0.380 0.278 0.912 0.296 0.178 0.224 

Locus 1090 : 
2 alleles
8.7% missing data
   3   (0.885) 0.980 0.957 0.896 0.917 0.995 0.851 0.970 0.903 
   1   (0.115) 0.020 0.043 0.104 0.083 0.005 0.149 0.030 0.097 

Locus 1091 : 
2 alleles
17.4% missing data
   1   (0.870) 0.806 0.957 0.899 0.886 0.992 0.919 0.948 0.884 
   3   (0.130) 0.194 0.043 0.101 0.114 0.008 0.081 0.052 0.116 

Locus 1092 : 
2 alleles
19.6% missing data
   3   (0.890) 0.988 0.972 0.957 0.942 0.998 0.888 0.676 0.850 
   1   (0.110) 0.012 0.028 0.043 0.058 0.002 0.112 0.324 0.150 

Locus 1093 : 
2 alleles
13.8% missing data
   3   (0.858) 0.973 0.799 0.773 0.919 0.983 0.841 0.942 0.911 
   1   (0.142) 0.027 0.201 0.227 0.081 0.017 0.159 0.058 0.089 

Locus 1094 : 
2 alleles
8.7% missing data
   3   (0.942) 0.997 0.991 0.992 0.904 1.000 0.952 0.995 0.900 
   1   (0.058) 0.003 0.009 0.008 0.096 0.000 0.048 0.005 0.100 

Locus 1095 : 
2 alleles
3.6% missing data
   2   (0.786) 0.757 0.639 0.818 0.800 0.853 0.851 0.952 0.755 
   4   (0.214) 0.243 0.361 0.182 0.200 0.147 0.149 0.048 0.245 

Locus 1096 : 
2 alleles
13.8% missing data
   2   (0.768) 0.660 0.605 0.797 0.790 0.980 0.672 0.618 0.834 
   4   (0.232) 0.340 0.395 0.203 0.210 0.020 0.328 0.382 0.166 

Locus 1097 : 
2 alleles
3.6% missing data
   3   (0.773) 0.806 0.444 0.789 0.862 0.880 0.431 0.620 0.821 
   2   (0.227) 0.194 0.556 0.211 0.138 0.120 0.569 0.380 0.179 

Locus 1098 : 
2 alleles
3.6% missing data
   4   (0.899) 0.988 0.966 0.861 0.949 0.849 0.963 0.973 0.942 
   2   (0.101) 0.012 0.034 0.139 0.051 0.151 0.037 0.027 0.058 

Locus 1099 : 
2 alleles
13.0% missing data
   2   (0.914) 0.996 0.952 0.937 0.930 0.964 0.970 0.982 0.940 
   4   (0.086) 0.004 0.048 0.063 0.070 0.036 0.030 0.018 0.060 

Locus 1100 : 
2 alleles
7.2% missing data
   3   (0.905) 0.994 0.916 0.937 0.933 0.957 0.925 0.945 0.916 
   1   (0.095) 0.006 0.084 0.063 0.067 0.043 0.075 0.055 0.084 

Locus 1101 : 
2 alleles
10.1% missing data
   3   (0.937) 0.977 0.958 0.990 0.872 0.999 0.937 0.994 0.921 
   1   (0.063) 0.023 0.042 0.010 0.128 0.001 0.063 0.006 0.079 

Locus 1102 : 
2 alleles
14.5% missing data
   2   (0.081) 0.009 0.036 0.039 0.112 0.051 0.147 0.024 0.048 
   3   (0.919) 0.991 0.964 0.961 0.888 0.949 0.853 0.976 0.952 

Locus 1103 : 
2 alleles
4.3% missing data
   2   (0.882) 0.993 0.966 0.926 0.868 0.981 0.948 0.969 0.868 
   4   (0.118) 0.007 0.034 0.074 0.132 0.019 0.052 0.031 0.132 

Locus 1104 : 
2 alleles
14.5% missing data
   2   (0.852) 0.884 0.883 0.928 0.897 0.045 0.888 0.801 0.878 
   1   (0.148) 0.116 0.117 0.072 0.103 0.955 0.112 0.199 0.122 

Locus 1105 : 
2 alleles
11.6% missing data
   4   (0.912) 0.834 0.857 0.864 0.980 0.054 0.984 0.971 0.976 
   2   (0.088) 0.166 0.143 0.136 0.020 0.946 0.016 0.029 0.024 

Locus 1106 : 
2 alleles
18.8% missing data
   2   (0.811) 0.840 0.953 0.862 0.786 0.963 0.776 0.949 0.802 
   4   (0.189) 0.160 0.047 0.138 0.214 0.037 0.224 0.051 0.198 

Locus 1107 : 
2 alleles
12.3% missing data
   4   (0.951) 0.991 0.991 0.809 0.994 0.891 0.996 0.975 0.992 
   2   (0.049) 0.009 0.009 0.191 0.006 0.109 0.004 0.025 0.008 

Locus 1108 : 
2 alleles
3.6% missing data
   1   (0.111) 0.004 0.014 0.021 0.180 0.002 0.058 0.236 0.162 
   4   (0.889) 0.996 0.986 0.979 0.820 0.998 0.942 0.764 0.838 

Locus 1109 : 
2 alleles
2.9% missing data
   3   (0.919) 0.993 0.987 0.903 0.965 0.948 0.975 0.973 0.955 
   2   (0.081) 0.007 0.013 0.097 0.035 0.052 0.025 0.027 0.045 

Locus 1110 : 
2 alleles
5.8% missing data
   3   (0.851) 0.883 0.913 0.766 0.924 0.946 0.902 0.966 0.891 
   4   (0.149) 0.117 0.087 0.234 0.076 0.054 0.098 0.034 0.109 

Locus 1111 : 
2 alleles
7.2% missing data
   2   (0.108) 0.007 0.016 0.037 0.105 0.007 0.126 0.460 0.093 
   4   (0.892) 0.993 0.984 0.963 0.895 0.993 0.874 0.540 0.907 

Locus 1112 : 
2 alleles
2.9% missing data
   2   (0.907) 0.727 0.757 0.849 0.966 0.938 0.981 0.971 0.964 
   4   (0.093) 0.273 0.243 0.151 0.034 0.062 0.019 0.029 0.036 

Locus 1113 : 
2 alleles
2.9% missing data
   3   (0.898) 0.991 0.987 0.957 0.862 0.944 0.956 0.984 0.871 
   1   (0.102) 0.009 0.013 0.043 0.138 0.056 0.044 0.016 0.129 

Locus 1114 : 
2 alleles
4.3% missing data
   2   (0.860) 0.941 0.980 0.868 0.905 0.945 0.896 0.944 0.865 
   4   (0.140) 0.059 0.020 0.132 0.095 0.055 0.104 0.056 0.135 

Locus 1115 : 
2 alleles
10.9% missing data
   4   (0.880) 0.990 0.924 0.896 0.918 0.990 0.919 0.879 0.898 
   2   (0.120) 0.010 0.076 0.104 0.082 0.010 0.081 0.121 0.102 

Locus 1116 : 
2 alleles
12.3% missing data
   1   (0.871) 0.912 0.983 0.860 0.945 0.937 0.933 0.755 0.912 
   2   (0.129) 0.088 0.017 0.140 0.055 0.063 0.067 0.245 0.088 

Locus 1117 : 
2 alleles
13.0% missing data
   4   (0.930) 0.866 0.993 0.908 0.988 0.931 0.992 0.481 0.982 
   1   (0.070) 0.134 0.007 0.092 0.012 0.069 0.008 0.519 0.018 

Locus 1118 : 
2 alleles
13.0% missing data
   2   (0.267) 0.051 0.413 0.311 0.243 0.281 0.333 0.081 0.243 
   4   (0.733) 0.949 0.587 0.689 0.757 0.719 0.667 0.919 0.757 

Locus 1119 : 
2 alleles
6.5% missing data
   4   (0.852) 0.965 0.928 0.870 0.875 0.973 0.899 0.959 0.842 
   2   (0.148) 0.035 0.072 0.130 0.125 0.027 0.101 0.041 0.158 

Locus 1120 : 
2 alleles
3.6% missing data
   2   (0.935) 0.998 0.962 0.991 0.867 1.000 0.906 0.995 0.868 
   1   (0.065) 0.002 0.038 0.009 0.133 0.000 0.094 0.005 0.132 

Locus 1121 : 
2 alleles
8.7% missing data
   1   (0.838) 0.981 0.755 0.911 0.836 0.810 0.481 0.965 0.829 
   2   (0.162) 0.019 0.245 0.089 0.164 0.190 0.519 0.035 0.171 

Locus 1122 : 
2 alleles
11.6% missing data
   1   (0.776) 0.796 0.626 0.754 0.804 0.874 0.758 0.907 0.822 
   3   (0.224) 0.204 0.374 0.246 0.196 0.126 0.242 0.093 0.178 

Locus 1123 : 
2 alleles
4.3% missing data
   3   (0.864) 0.993 0.681 0.911 0.854 0.573 0.959 0.967 0.848 
   4   (0.136) 0.007 0.319 0.089 0.146 0.427 0.041 0.033 0.152 

Locus 1124 : 
2 alleles
16.7% missing data
   2   (0.880) 0.987 0.900 0.742 0.952 0.972 0.950 0.961 0.936 
   4   (0.120) 0.013 0.100 0.258 0.048 0.028 0.050 0.039 0.064 

Locus 1125 : 
2 alleles
5.8% missing data
   2   (0.905) 0.980 0.821 0.877 0.976 0.980 0.977 0.585 0.965 
   1   (0.095) 0.020 0.179 0.123 0.024 0.020 0.023 0.415 0.035 

Locus 1126 : 
2 alleles
9.4% missing data
   4   (0.917) 0.996 0.763 0.970 0.922 0.909 0.932 0.985 0.907 
   3   (0.083) 0.004 0.237 0.030 0.078 0.091 0.068 0.015 0.093 

Locus 1127 : 
2 alleles
3.6% missing data
   4   (0.831) 0.873 0.881 0.861 0.874 0.915 0.601 0.942 0.830 
   2   (0.169) 0.127 0.119 0.139 0.126 0.085 0.399 0.058 0.170 

Locus 1128 : 
2 alleles
5.1% missing data
   1   (0.281) 0.239 0.231 0.137 0.360 0.019 0.539 0.704 0.292 
   3   (0.719) 0.761 0.769 0.863 0.640 0.981 0.461 0.296 0.708 

Locus 1129 : 
2 alleles
15.2% missing data
   1   (0.721) 0.945 0.859 0.743 0.708 0.579 0.638 0.879 0.722 
   4   (0.279) 0.055 0.141 0.257 0.292 0.421 0.362 0.121 0.278 

Locus 1130 : 
2 alleles
5.8% missing data
   2   (0.884) 0.992 0.960 0.908 0.899 0.969 0.926 0.959 0.902 
   4   (0.116) 0.008 0.040 0.092 0.101 0.031 0.074 0.041 0.098 

Locus 1131 : 
2 alleles
2.9% missing data
   4   (0.231) 0.018 0.139 0.075 0.522 0.093 0.392 0.049 0.294 
   2   (0.769) 0.982 0.861 0.925 0.478 0.907 0.608 0.951 0.706 

Locus 1132 : 
2 alleles
2.9% missing data
   3   (0.949) 0.994 0.997 0.912 0.994 0.996 0.996 0.668 0.992 
   1   (0.051) 0.006 0.003 0.088 0.006 0.004 0.004 0.332 0.008 

Locus 1133 : 
2 alleles
2.9% missing data
   4   (0.917) 0.976 0.960 0.894 0.958 0.992 0.966 0.964 0.963 
   1   (0.083) 0.024 0.040 0.106 0.042 0.008 0.034 0.036 0.037 

Locus 1134 : 
2 alleles
13.8% missing data
   3   (0.789) 0.842 0.959 0.865 0.749 0.841 0.842 0.937 0.738 
   1   (0.211) 0.158 0.041 0.135 0.251 0.159 0.158 0.063 0.262 

Locus 1135 : 
2 alleles
3.6% missing data
   3   (0.825) 0.752 0.740 0.761 0.916 0.976 0.922 0.567 0.895 
   2   (0.175) 0.248 0.260 0.239 0.084 0.024 0.078 0.433 0.105 

Locus 1136 : 
2 alleles
2.9% missing data
   1   (0.922) 0.992 0.927 0.965 0.952 0.865 0.911 0.987 0.921 
   4   (0.078) 0.008 0.073 0.035 0.048 0.135 0.089 0.013 0.079 

Locus 1137 : 
2 alleles
10.9% missing data
   3   (0.897) 0.904 0.984 0.900 0.947 0.742 0.948 0.968 0.925 
   1   (0.103) 0.096 0.016 0.100 0.053 0.258 0.052 0.032 0.075 

Locus 1138 : 
2 alleles
5.8% missing data
   2   (0.727) 0.780 0.931 0.692 0.725 0.954 0.746 0.874 0.760 
   4   (0.273) 0.220 0.069 0.308 0.275 0.046 0.254 0.126 0.240 

Locus 1139 : 
2 alleles
10.1% missing data
   2   (0.899) 0.867 0.872 0.966 0.868 0.993 0.718 0.982 0.901 
   4   (0.101) 0.133 0.128 0.034 0.132 0.007 0.282 0.018 0.099 

Locus 1140 : 
2 alleles
6.5% missing data
   2   (0.465) 0.920 0.755 0.276 0.600 0.055 0.643 0.432 0.542 
   4   (0.535) 0.080 0.245 0.724 0.400 0.945 0.357 0.568 0.458 

Locus 1141 : 
2 alleles
2.9% missing data
   4   (0.860) 0.964 0.952 0.692 0.955 0.995 0.925 0.770 0.942 
   3   (0.140) 0.036 0.048 0.308 0.045 0.005 0.075 0.230 0.058 

Locus 1142 : 
2 alleles
12.3% missing data
   4   (0.807) 0.982 0.880 0.886 0.697 0.990 0.705 0.848 0.821 
   2   (0.193) 0.018 0.120 0.114 0.303 0.010 0.295 0.152 0.179 

Locus 1143 : 
2 alleles
4.3% missing data
   1   (0.865) 0.976 0.829 0.925 0.852 0.993 0.579 0.969 0.863 
   3   (0.135) 0.024 0.171 0.075 0.148 0.007 0.421 0.031 0.137 

Locus 1144 : 
2 alleles
8.0% missing data
   2   (0.920) 0.997 0.989 0.981 0.942 0.999 0.936 0.741 0.913 
   4   (0.080) 0.003 0.011 0.019 0.058 0.001 0.064 0.259 0.087 

Locus 1145 : 
2 alleles
5.1% missing data
   1   (0.166) 0.029 0.049 0.159 0.136 0.008 0.086 0.068 0.197 
   3   (0.834) 0.971 0.951 0.841 0.864 0.992 0.914 0.932 0.803 

Locus 1146 : 
2 alleles
10.9% missing data
   1   (0.903) 0.771 0.936 0.887 0.978 0.387 0.964 0.617 0.971 
   3   (0.097) 0.229 0.064 0.113 0.022 0.613 0.036 0.383 0.029 

Locus 1147 : 
2 alleles
2.9% missing data
   1   (0.908) 0.988 0.978 0.959 0.893 0.994 0.946 0.984 0.902 
   3   (0.092) 0.012 0.022 0.041 0.107 0.006 0.054 0.016 0.098 

Locus 1148 : 
2 alleles
3.6% missing data
   1   (0.902) 0.995 0.965 0.960 0.917 0.943 0.910 0.983 0.853 
   3   (0.098) 0.005 0.035 0.040 0.083 0.057 0.090 0.017 0.147 

Locus 1149 : 
2 alleles
15.2% missing data
   2   (0.483) 0.562 0.300 0.401 0.620 0.761 0.599 0.129 0.499 
   4   (0.517) 0.438 0.700 0.599 0.380 0.239 0.401 0.871 0.501 

Locus 1150 : 
2 alleles
4.3% missing data
   2   (0.923) 0.995 0.886 0.972 0.934 0.998 0.586 0.988 0.937 
   3   (0.077) 0.005 0.114 0.028 0.066 0.002 0.414 0.012 0.063 

Locus 1151 : 
2 alleles
15.2% missing data
   4   (0.952) 0.998 0.980 0.991 0.934 0.999 0.957 0.993 0.945 
   2   (0.048) 0.002 0.020 0.009 0.066 0.001 0.043 0.007 0.055 

Locus 1152 : 
2 alleles
13.0% missing data
   4   (0.905) 0.967 0.959 0.963 0.926 0.984 0.857 0.983 0.852 
   3   (0.095) 0.033 0.041 0.037 0.074 0.016 0.143 0.017 0.148 

Locus 1153 : 
2 alleles
13.8% missing data
   3   (0.901) 0.990 0.766 0.934 0.901 0.993 0.699 0.950 0.946 
   4   (0.099) 0.010 0.234 0.066 0.099 0.007 0.301 0.050 0.054 

Locus 1154 : 
2 alleles
6.5% missing data
   1   (0.923) 0.997 0.988 0.971 0.960 0.996 0.901 0.982 0.880 
   3   (0.077) 0.003 0.012 0.029 0.040 0.004 0.099 0.018 0.120 

Locus 1155 : 
2 alleles
13.8% missing data
   3   (0.822) 0.875 0.977 0.906 0.793 0.922 0.872 0.587 0.830 
   1   (0.178) 0.125 0.023 0.094 0.207 0.078 0.128 0.413 0.170 

Locus 1156 : 
2 alleles
10.9% missing data
   3   (0.833) 0.699 0.953 0.725 0.919 0.976 0.905 0.941 0.875 
   1   (0.167) 0.301 0.047 0.275 0.081 0.024 0.095 0.059 0.125 

Locus 1157 : 
2 alleles
6.5% missing data
   1   (0.840) 0.987 0.949 0.922 0.781 0.705 0.846 0.930 0.805 
   3   (0.160) 0.013 0.051 0.078 0.219 0.295 0.154 0.070 0.195 

Locus 1158 : 
2 alleles
1.4% missing data
   1   (0.780) 0.967 0.954 0.834 0.707 0.944 0.874 0.937 0.742 
   2   (0.220) 0.033 0.046 0.166 0.293 0.056 0.126 0.063 0.258 

Locus 1159 : 
2 alleles
5.1% missing data
   1   (0.777) 0.678 0.943 0.757 0.769 0.980 0.858 0.936 0.814 
   3   (0.223) 0.322 0.057 0.243 0.231 0.020 0.142 0.064 0.186 

Locus 1160 : 
2 alleles
7.2% missing data
   4   (0.856) 0.986 0.830 0.871 0.888 0.989 0.843 0.954 0.870 
   2   (0.144) 0.014 0.170 0.129 0.112 0.011 0.157 0.046 0.130 

Locus 1161 : 
2 alleles
21.0% missing data
   1   (0.655) 0.587 0.700 0.635 0.653 0.007 0.726 0.886 0.688 
   3   (0.345) 0.413 0.300 0.365 0.347 0.993 0.274 0.114 0.312 

Locus 1162 : 
2 alleles
3.6% missing data
   2   (0.155) 0.172 0.065 0.112 0.145 0.037 0.099 0.042 0.182 
   3   (0.845) 0.828 0.935 0.888 0.855 0.963 0.901 0.958 0.818 

Locus 1163 : 
2 alleles
17.4% missing data
   2   (0.925) 0.949 0.974 0.977 0.923 0.999 0.944 0.985 0.894 
   4   (0.075) 0.051 0.026 0.023 0.077 0.001 0.056 0.015 0.106 

Locus 1164 : 
2 alleles
5.8% missing data
   2   (0.533) 0.966 0.094 0.592 0.483 0.029 0.465 0.485 0.537 
   4   (0.467) 0.034 0.906 0.408 0.517 0.971 0.535 0.515 0.463 

Locus 1165 : 
2 alleles
5.1% missing data
   3   (0.768) 0.029 0.939 0.784 0.826 0.779 0.828 0.938 0.768 
   1   (0.232) 0.971 0.061 0.216 0.174 0.221 0.172 0.062 0.232 

Locus 1166 : 
2 alleles
5.8% missing data
   1   (0.833) 0.978 0.963 0.914 0.835 0.043 0.878 0.940 0.820 
   3   (0.167) 0.022 0.037 0.086 0.165 0.957 0.122 0.060 0.180 

Locus 1167 : 
2 alleles
3.6% missing data
   3   (0.899) 0.974 0.796 0.889 0.953 0.940 0.951 0.963 0.930 
   1   (0.101) 0.026 0.204 0.111 0.047 0.060 0.049 0.037 0.070 

Locus 1168 : 
2 alleles
9.4% missing data
   1   (0.898) 0.994 0.979 0.966 0.894 0.996 0.949 0.794 0.903 
   3   (0.102) 0.006 0.021 0.034 0.106 0.004 0.051 0.206 0.097 

Locus 1169 : 
2 alleles
12.3% missing data
   1   (0.907) 0.828 0.991 0.920 0.952 0.927 0.958 0.972 0.929 
   3   (0.093) 0.172 0.009 0.080 0.048 0.073 0.042 0.028 0.071 

Locus 1170 : 
2 alleles
5.8% missing data
   1   (0.891) 0.982 0.988 0.924 0.934 0.014 0.948 0.970 0.932 
   4   (0.109) 0.018 0.012 0.076 0.066 0.986 0.052 0.030 0.068 

Locus 1171 : 
2 alleles
5.8% missing data
   3   (0.368) 0.274 0.192 0.341 0.328 0.171 0.279 0.790 0.363 
   4   (0.632) 0.726 0.808 0.659 0.672 0.829 0.721 0.210 0.637 

Locus 1172 : 
2 alleles
13.8% missing data
   2   (0.931) 0.977 0.823 0.919 0.970 0.998 0.989 0.941 0.974 
   3   (0.069) 0.023 0.177 0.081 0.030 0.002 0.011 0.059 0.026 

Locus 1173 : 
2 alleles
3.6% missing data
   1   (0.636) 0.946 0.786 0.706 0.646 0.981 0.483 0.623 0.561 
   2   (0.364) 0.054 0.214 0.294 0.354 0.019 0.517 0.377 0.439 

Locus 1174 : 
2 alleles
13.0% missing data
   3   (0.860) 0.986 0.899 0.946 0.756 0.963 0.835 0.976 0.791 
   1   (0.140) 0.014 0.101 0.054 0.244 0.037 0.165 0.024 0.209 

Locus 1175 : 
2 alleles
2.2% missing data
   1   (0.861) 0.753 0.925 0.770 0.926 0.837 0.956 0.953 0.926 
   3   (0.139) 0.247 0.075 0.230 0.074 0.163 0.044 0.047 0.074 

Locus 1176 : 
2 alleles
7.2% missing data
   1   (0.880) 0.982 0.867 0.884 0.912 0.974 0.895 0.970 0.906 
   3   (0.120) 0.018 0.133 0.116 0.088 0.026 0.105 0.030 0.094 

Locus 1177 : 
2 alleles
13.0% missing data
   3   (0.921) 0.921 0.957 0.953 0.954 0.977 0.954 0.980 0.935 
   1   (0.079) 0.079 0.043 0.047 0.046 0.023 0.046 0.020 0.065 

Locus 1178 : 
2 alleles
2.9% missing data
   3   (0.874) 0.991 0.949 0.903 0.868 0.892 0.921 0.943 0.889 
   1   (0.126) 0.009 0.051 0.097 0.132 0.108 0.079 0.057 0.111 

Locus 1179 : 
2 alleles
10.9% missing data
   2   (0.828) 0.974 0.907 0.872 0.849 0.937 0.770 0.941 0.774 
   4   (0.172) 0.026 0.093 0.128 0.151 0.063 0.230 0.059 0.226 

Locus 1180 : 
2 alleles
7.2% missing data
   1   (0.165) 0.032 0.058 0.211 0.120 0.010 0.124 0.044 0.132 
   3   (0.835) 0.968 0.942 0.789 0.880 0.990 0.876 0.956 0.868 

Locus 1181 : 
2 alleles
11.6% missing data
   3   (0.914) 0.917 0.965 0.977 0.861 0.998 0.774 0.985 0.910 
   1   (0.086) 0.083 0.035 0.023 0.139 0.002 0.226 0.015 0.090 

Locus 1182 : 
2 alleles
11.6% missing data
   2   (0.895) 0.904 0.972 0.900 0.921 0.995 0.954 0.975 0.921 
   4   (0.105) 0.096 0.028 0.100 0.079 0.005 0.046 0.025 0.079 

Locus 1183 : 
2 alleles
2.9% missing data
   4   (0.908) 0.995 0.983 0.959 0.896 0.999 0.873 0.987 0.910 
   3   (0.092) 0.005 0.017 0.041 0.104 0.001 0.127 0.013 0.090 

Locus 1184 : 
2 alleles
10.9% missing data
   4   (0.740) 0.938 0.696 0.740 0.771 0.973 0.614 0.823 0.731 
   2   (0.260) 0.062 0.304 0.260 0.229 0.027 0.386 0.177 0.269 

Locus 1185 : 
2 alleles
13.8% missing data
   4   (0.909) 0.945 0.976 0.961 0.940 0.967 0.896 0.980 0.872 
   2   (0.091) 0.055 0.024 0.039 0.060 0.033 0.104 0.020 0.128 

Locus 1186 : 
2 alleles
0.7% missing data
   4   (0.851) 0.791 0.971 0.808 0.894 0.980 0.947 0.947 0.885 
   2   (0.149) 0.209 0.029 0.192 0.106 0.020 0.053 0.053 0.115 

Locus 1187 : 
2 alleles
12.3% missing data
   3   (0.890) 0.983 0.942 0.850 0.935 0.931 0.970 0.963 0.923 
   1   (0.110) 0.017 0.058 0.150 0.065 0.069 0.030 0.037 0.077 

Locus 1188 : 
2 alleles
11.6% missing data
   2   (0.857) 0.837 0.932 0.937 0.759 0.988 0.789 0.943 0.845 
   3   (0.143) 0.163 0.068 0.063 0.241 0.012 0.211 0.057 0.155 

Locus 1189 : 
2 alleles
5.1% missing data
   2   (0.822) 0.990 0.755 0.915 0.830 0.955 0.674 0.288 0.835 
   1   (0.178) 0.010 0.245 0.085 0.170 0.045 0.326 0.712 0.165 

Locus 1190 : 
2 alleles
13.8% missing data
   2   (0.568) 0.486 0.279 0.551 0.627 0.608 0.635 0.284 0.623 
   4   (0.432) 0.514 0.721 0.449 0.373 0.392 0.365 0.716 0.377 

Locus 1191 : 
2 alleles
5.8% missing data
   3   (0.899) 0.995 0.956 0.913 0.947 0.979 0.878 0.969 0.908 
   4   (0.101) 0.005 0.044 0.087 0.053 0.021 0.122 0.031 0.092 

Locus 1192 : 
2 alleles
3.6% missing data
   2   (0.928) 0.980 0.977 0.844 0.980 0.986 0.985 0.965 0.977 
   4   (0.072) 0.020 0.023 0.156 0.020 0.014 0.015 0.035 0.023 

Locus 1193 : 
2 alleles
2.9% missing data
   3   (0.883) 0.986 0.866 0.917 0.911 0.852 0.893 0.964 0.891 
   1   (0.117) 0.014 0.134 0.083 0.089 0.148 0.107 0.036 0.109 

Locus 1194 : 
2 alleles
2.9% missing data
   2   (0.114) 0.010 0.232 0.214 0.028 0.024 0.029 0.299 0.046 
   4   (0.886) 0.990 0.768 0.786 0.972 0.976 0.971 0.701 0.954 

Locus 1195 : 
2 alleles
14.5% missing data
   2   (0.879) 0.889 0.920 0.892 0.912 0.709 0.612 0.952 0.929 
   4   (0.121) 0.111 0.080 0.108 0.088 0.291 0.388 0.048 0.071 

Locus 1196 : 
2 alleles
13.0% missing data
   4   (0.572) 0.918 0.309 0.612 0.575 0.626 0.693 0.216 0.599 
   2   (0.428) 0.082 0.691 0.388 0.425 0.374 0.307 0.784 0.401 

Locus 1197 : 
2 alleles
3.6% missing data
   2   (0.901) 0.993 0.978 0.968 0.924 0.993 0.926 0.804 0.892 
   4   (0.099) 0.007 0.022 0.032 0.076 0.007 0.074 0.196 0.108 

Locus 1198 : 
2 alleles
4.3% missing data
   3   (0.943) 0.998 0.992 0.992 0.881 1.000 0.943 0.995 0.933 
   4   (0.057) 0.002 0.008 0.008 0.119 0.000 0.057 0.005 0.067 

Locus 1199 : 
2 alleles
5.8% missing data
   3   (0.794) 0.949 0.969 0.776 0.804 0.983 0.892 0.890 0.813 
   1   (0.206) 0.051 0.031 0.224 0.196 0.017 0.108 0.110 0.187 

Locus 1200 : 
2 alleles
5.1% missing data
   3   (0.538) 0.090 0.637 0.441 0.674 0.567 0.701 0.566 0.553 
   1   (0.462) 0.910 0.363 0.559 0.326 0.433 0.299 0.434 0.447 

Locus 1201 : 
2 alleles
2.9% missing data
   1   (0.813) 0.032 0.696 0.896 0.812 0.774 0.813 0.953 0.822 
   2   (0.187) 0.968 0.304 0.104 0.188 0.226 0.187 0.047 0.178 

Locus 1202 : 
2 alleles
5.8% missing data
   4   (0.573) 0.940 0.373 0.657 0.471 0.640 0.619 0.496 0.549 
   2   (0.427) 0.060 0.627 0.343 0.529 0.360 0.381 0.504 0.451 

Locus 1203 : 
2 alleles
3.6% missing data
   2   (0.920) 0.889 0.988 0.909 0.968 0.673 0.972 0.962 0.965 
   4   (0.080) 0.111 0.012 0.091 0.032 0.327 0.028 0.038 0.035 

Locus 1204 : 
2 alleles
0.7% missing data
   1   (0.838) 0.986 0.438 0.882 0.834 0.780 0.796 0.965 0.866 
   3   (0.162) 0.014 0.562 0.118 0.166 0.220 0.204 0.035 0.134 

Locus 1205 : 
2 alleles
1.4% missing data
   3   (0.902) 0.989 0.882 0.904 0.940 0.983 0.950 0.974 0.933 
   1   (0.098) 0.011 0.118 0.096 0.060 0.017 0.050 0.026 0.067 

Locus 1206 : 
2 alleles
2.9% missing data
   3   (0.955) 0.979 0.988 0.847 0.995 0.900 0.996 0.986 0.993 
   1   (0.045) 0.021 0.012 0.153 0.005 0.100 0.004 0.014 0.007 

Locus 1207 : 
2 alleles
5.8% missing data
   2   (0.834) 0.970 0.906 0.784 0.875 0.963 0.901 0.880 0.866 
   4   (0.166) 0.030 0.094 0.216 0.125 0.037 0.099 0.120 0.134 

Locus 1208 : 
2 alleles
3.6% missing data
   1   (0.854) 0.835 0.980 0.830 0.918 0.724 0.935 0.931 0.873 
   3   (0.146) 0.165 0.020 0.170 0.082 0.276 0.065 0.069 0.127 

Locus 1209 : 
2 alleles
10.1% missing data
   1   (0.899) 0.997 0.968 0.950 0.881 0.948 0.945 0.980 0.871 
   4   (0.101) 0.003 0.032 0.050 0.119 0.052 0.055 0.020 0.129 

Locus 1210 : 
2 alleles
3.6% missing data
   3   (0.895) 0.635 0.745 0.926 0.930 0.958 0.836 0.974 0.928 
   2   (0.105) 0.365 0.255 0.074 0.070 0.042 0.164 0.026 0.072 

Locus 1211 : 
2 alleles
4.3% missing data
   4   (0.824) 0.785 0.983 0.829 0.848 0.887 0.889 0.919 0.842 
   2   (0.176) 0.215 0.017 0.171 0.152 0.113 0.111 0.081 0.158 

Locus 1212 : 
2 alleles
12.3% missing data
   1   (0.882) 0.914 0.896 0.943 0.888 0.913 0.943 0.837 0.908 
   3   (0.118) 0.086 0.104 0.057 0.112 0.087 0.057 0.163 0.092 

Locus 1213 : 
2 alleles
0.7% missing data
   4   (0.915) 0.975 0.989 0.951 0.916 0.994 0.953 0.987 0.936 
   2   (0.085) 0.025 0.011 0.049 0.084 0.006 0.047 0.013 0.064 

Locus 1214 : 
2 alleles
5.1% missing data
   1   (0.901) 0.978 0.938 0.948 0.915 0.778 0.880 0.815 0.953 
   2   (0.099) 0.022 0.062 0.052 0.085 0.222 0.120 0.185 0.047 

Locus 1215 : 
2 alleles
5.1% missing data
   2   (0.847) 0.785 0.795 0.379 0.982 0.604 0.988 0.141 0.976 
   4   (0.153) 0.215 0.205 0.621 0.018 0.396 0.012 0.859 0.024 

Locus 1216 : 
2 alleles
4.3% missing data
   3   (0.921) 0.958 0.955 0.854 0.977 0.996 0.985 0.960 0.964 
   4   (0.079) 0.042 0.045 0.146 0.023 0.004 0.015 0.040 0.036 

Locus 1217 : 
2 alleles
5.1% missing data
   1   (0.782) 0.975 0.876 0.817 0.741 0.990 0.801 0.942 0.768 
   4   (0.218) 0.025 0.124 0.183 0.259 0.010 0.199 0.058 0.232 

Locus 1218 : 
2 alleles
5.1% missing data
   4   (0.588) 0.727 0.910 0.624 0.551 0.936 0.721 0.156 0.599 
   2   (0.412) 0.273 0.090 0.376 0.449 0.064 0.279 0.844 0.401 

Locus 1219 : 
2 alleles
2.9% missing data
   1   (0.883) 0.985 0.986 0.883 0.922 0.641 0.963 0.959 0.914 
   2   (0.117) 0.015 0.014 0.117 0.078 0.359 0.037 0.041 0.086 

Locus 1220 : 
2 alleles
13.0% missing data
   1   (0.892) 0.839 0.926 0.900 0.930 0.992 0.815 0.951 0.928 
   3   (0.108) 0.161 0.074 0.100 0.070 0.008 0.185 0.049 0.072 

Locus 1221 : 
2 alleles
4.3% missing data
   2   (0.912) 0.990 0.971 0.957 0.911 0.997 0.909 0.984 0.920 
   4   (0.088) 0.010 0.029 0.043 0.089 0.003 0.091 0.016 0.080 

Locus 1222 : 
2 alleles
13.0% missing data
   2   (0.390) 0.417 0.329 0.317 0.356 0.758 0.631 0.616 0.379 
   4   (0.610) 0.583 0.671 0.683 0.644 0.242 0.369 0.384 0.621 

Locus 1223 : 
2 alleles
1.4% missing data
   1   (0.880) 0.984 0.976 0.742 0.952 0.992 0.959 0.967 0.935 
   3   (0.120) 0.016 0.024 0.258 0.048 0.008 0.041 0.033 0.065 

Locus 1224 : 
2 alleles
2.9% missing data
   4   (0.893) 0.904 0.945 0.901 0.925 0.992 0.943 0.965 0.926 
   2   (0.107) 0.096 0.055 0.099 0.075 0.008 0.057 0.035 0.074 

Locus 1225 : 
2 alleles
12.3% missing data
   1   (0.883) 0.843 0.910 0.932 0.920 0.918 0.847 0.969 0.864 
   3   (0.117) 0.157 0.090 0.068 0.080 0.082 0.153 0.031 0.136 

Locus 1226 : 
2 alleles
3.6% missing data
   3   (0.895) 0.992 0.935 0.829 0.960 0.869 0.851 0.975 0.941 
   4   (0.105) 0.008 0.065 0.171 0.040 0.131 0.149 0.025 0.059 

Locus 1227 : 
2 alleles
14.5% missing data
   1   (0.327) 0.042 0.081 0.295 0.276 0.039 0.300 0.377 0.404 
   3   (0.673) 0.958 0.919 0.705 0.724 0.961 0.700 0.623 0.596 

Locus 1228 : 
2 alleles
10.9% missing data
   3   (0.946) 0.976 0.970 0.991 0.930 0.999 0.910 0.995 0.909 
   4   (0.054) 0.024 0.030 0.009 0.070 0.001 0.090 0.005 0.091 

Locus 1229 : 
2 alleles
3.6% missing data
   1   (0.838) 0.041 0.868 0.885 0.874 0.311 0.883 0.963 0.887 
   2   (0.162) 0.959 0.132 0.115 0.126 0.689 0.117 0.037 0.113 

Locus 1230 : 
2 alleles
11.6% missing data
   1   (0.715) 0.962 0.519 0.583 0.733 0.969 0.853 0.923 0.786 
   2   (0.285) 0.038 0.481 0.417 0.267 0.031 0.147 0.077 0.214 

Locus 1231 : 
2 alleles
3.6% missing data
   1   (0.537) 0.637 0.218 0.467 0.699 0.045 0.388 0.511 0.571 
   3   (0.463) 0.363 0.782 0.533 0.301 0.955 0.612 0.489 0.429 

Locus 1232 : 
2 alleles
13.0% missing data
   1   (0.146) 0.019 0.101 0.103 0.181 0.009 0.101 0.035 0.148 
   3   (0.854) 0.981 0.899 0.897 0.819 0.991 0.899 0.965 0.852 

Locus 1233 : 
2 alleles
3.6% missing data
   4   (0.919) 0.996 0.949 0.973 0.945 0.952 0.962 0.710 0.941 
   2   (0.081) 0.004 0.051 0.027 0.055 0.048 0.038 0.290 0.059 

Locus 1234 : 
2 alleles
4.3% missing data
   2   (0.250) 0.968 0.667 0.331 0.147 0.020 0.165 0.073 0.180 
   4   (0.750) 0.032 0.333 0.669 0.853 0.980 0.835 0.927 0.820 

Locus 1235 : 
2 alleles
10.9% missing data
   4   (0.896) 0.972 0.981 0.951 0.911 0.965 0.932 0.945 0.865 
   2   (0.104) 0.028 0.019 0.049 0.089 0.035 0.068 0.055 0.135 

Locus 1236 : 
2 alleles
11.6% missing data
   2   (0.118) 0.092 0.041 0.072 0.134 0.104 0.154 0.030 0.096 
   4   (0.882) 0.908 0.959 0.928 0.866 0.896 0.846 0.970 0.904 

Locus 1237 : 
2 alleles
13.0% missing data
   3   (0.907) 0.996 0.971 0.961 0.918 0.944 0.906 0.983 0.884 
   2   (0.093) 0.004 0.029 0.039 0.082 0.056 0.094 0.017 0.116 

Locus 1238 : 
2 alleles
4.3% missing data
   2   (0.736) 0.827 0.318 0.829 0.772 0.991 0.594 0.730 0.692 
   4   (0.264) 0.173 0.682 0.171 0.228 0.009 0.406 0.270 0.308 

Locus 1239 : 
2 alleles
2.9% missing data
   2   (0.879) 0.987 0.897 0.873 0.913 0.849 0.931 0.963 0.902 
   4   (0.121) 0.013 0.103 0.127 0.087 0.151 0.069 0.037 0.098 

Locus 1240 : 
2 alleles
2.9% missing data
   1   (0.890) 0.848 0.858 0.925 0.913 0.993 0.945 0.965 0.893 
   3   (0.110) 0.152 0.142 0.075 0.087 0.007 0.055 0.035 0.107 

Locus 1241 : 
2 alleles
5.8% missing data
   4   (0.625) 0.687 0.817 0.749 0.482 0.871 0.727 0.872 0.516 
   1   (0.375) 0.313 0.183 0.251 0.518 0.129 0.273 0.128 0.484 

Locus 1242 : 
2 alleles
5.8% missing data
   1   (0.924) 0.997 0.987 0.980 0.910 0.998 0.964 0.989 0.870 
   2   (0.076) 0.003 0.013 0.020 0.090 0.002 0.036 0.011 0.130 

Locus 1243 : 
2 alleles
3.6% missing data
   2   (0.195) 0.472 0.046 0.112 0.173 0.161 0.224 0.058 0.259 
   4   (0.805) 0.528 0.954 0.888 0.827 0.839 0.776 0.942 0.741 

Locus 1244 : 
2 alleles
2.2% missing data
   3   (0.878) 0.989 0.976 0.860 0.883 0.996 0.785 0.960 0.935 
   1   (0.122) 0.011 0.024 0.140 0.117 0.004 0.215 0.040 0.065 

Locus 1245 : 
2 alleles
10.1% missing data
   3   (0.162) 0.182 0.182 0.065 0.278 0.005 0.287 0.029 0.195 
   1   (0.838) 0.818 0.818 0.935 0.722 0.995 0.713 0.971 0.805 

Locus 1246 : 
2 alleles
13.8% missing data
   4   (0.901) 0.995 0.874 0.751 0.969 0.970 0.978 0.972 0.959 
   2   (0.099) 0.005 0.126 0.249 0.031 0.030 0.022 0.028 0.041 

Locus 1247 : 
2 alleles
4.3% missing data
   1   (0.772) 0.977 0.861 0.879 0.736 0.987 0.647 0.823 0.724 
   3   (0.228) 0.023 0.139 0.121 0.264 0.013 0.353 0.177 0.276 

Locus 1248 : 
2 alleles
10.9% missing data
   3   (0.807) 0.851 0.944 0.878 0.809 0.768 0.844 0.715 0.805 
   1   (0.193) 0.149 0.056 0.122 0.191 0.232 0.156 0.285 0.195 

Locus 1249 : 
2 alleles
6.5% missing data
   1   (0.809) 0.978 0.958 0.649 0.920 0.744 0.932 0.750 0.889 
   3   (0.191) 0.022 0.042 0.351 0.080 0.256 0.068 0.250 0.111 

Locus 1250 : 
2 alleles
4.3% missing data
   3   (0.904) 0.996 0.973 0.936 0.926 0.998 0.928 0.974 0.910 
   1   (0.096) 0.004 0.027 0.064 0.074 0.002 0.072 0.026 0.090 

Locus 1251 : 
2 alleles
19.6% missing data
   2   (0.594) 0.953 0.332 0.757 0.476 0.021 0.522 0.912 0.495 
   4   (0.406) 0.047 0.668 0.243 0.524 0.979 0.478 0.088 0.505 

Locus 1252 : 
2 alleles
13.0% missing data
   4   (0.870) 0.819 0.939 0.926 0.885 0.983 0.947 0.607 0.896 
   1   (0.130) 0.181 0.061 0.074 0.115 0.017 0.053 0.393 0.104 

Locus 1253 : 
2 alleles
11.6% missing data
   2   (0.861) 0.871 0.966 0.838 0.898 0.930 0.957 0.913 0.898 
   4   (0.139) 0.129 0.034 0.162 0.102 0.070 0.043 0.087 0.102 

Locus 1254 : 
2 alleles
1.4% missing data
   1   (0.929) 0.997 0.916 0.982 0.909 0.995 0.696 0.990 0.939 
   3   (0.071) 0.003 0.084 0.018 0.091 0.005 0.304 0.010 0.061 

Locus 1255 : 
2 alleles
10.1% missing data
   2   (0.431) 0.455 0.332 0.509 0.321 0.372 0.326 0.739 0.371 
   4   (0.569) 0.545 0.668 0.491 0.679 0.628 0.674 0.261 0.629 

Locus 1256 : 
2 alleles
5.1% missing data
   3   (0.775) 0.983 0.805 0.753 0.849 0.892 0.873 0.633 0.802 
   1   (0.225) 0.017 0.195 0.247 0.151 0.108 0.127 0.367 0.198 

Locus 1257 : 
2 alleles
2.9% missing data
   2   (0.603) 0.125 0.406 0.339 0.811 0.628 0.872 0.261 0.762 
   4   (0.397) 0.875 0.594 0.661 0.189 0.372 0.128 0.739 0.238 

Locus 1258 : 
2 alleles
12.3% missing data
   1   (0.891) 0.996 0.942 0.944 0.877 0.981 0.924 0.980 0.842 
   3   (0.109) 0.004 0.058 0.056 0.123 0.019 0.076 0.020 0.158 

Locus 1259 : 
2 alleles
14.5% missing data
   1   (0.114) 0.075 0.027 0.052 0.127 0.022 0.095 0.031 0.131 
   2   (0.886) 0.925 0.973 0.948 0.873 0.978 0.905 0.969 0.869 

Locus 1260 : 
2 alleles
2.2% missing data
   3   (0.923) 0.987 0.982 0.701 0.988 0.755 0.990 0.968 0.982 
   1   (0.077) 0.013 0.018 0.299 0.012 0.245 0.010 0.032 0.018 

Locus 1261 : 
2 alleles
13.0% missing data
   4   (0.824) 0.032 0.966 0.792 0.887 0.672 0.900 0.941 0.874 
   3   (0.176) 0.968 0.034 0.208 0.113 0.328 0.100 0.059 0.126 

Locus 1262 : 
2 alleles
15.9% missing data
   2   (0.831) 0.981 0.617 0.859 0.871 0.965 0.684 0.432 0.898 
   4   (0.169) 0.019 0.383 0.141 0.129 0.035 0.316 0.568 0.102 

Locus 1263 : 
2 alleles
15.2% missing data
   2   (0.896) 0.907 0.938 0.926 0.917 0.954 0.842 0.975 0.917 
   4   (0.104) 0.093 0.062 0.074 0.083 0.046 0.158 0.025 0.083 

Locus 1264 : 
2 alleles
8.7% missing data
   1   (0.861) 0.982 0.952 0.897 0.915 0.991 0.851 0.235 0.907 
   3   (0.139) 0.018 0.048 0.103 0.085 0.009 0.149 0.765 0.093 

Locus 1265 : 
2 alleles
15.9% missing data
   1   (0.625) 0.584 0.723 0.699 0.665 0.701 0.576 0.603 0.561 
   3   (0.375) 0.416 0.277 0.301 0.335 0.299 0.424 0.397 0.439 

Locus 1266 : 
2 alleles
8.0% missing data
   4   (0.469) 0.578 0.316 0.556 0.381 0.312 0.436 0.563 0.452 
   2   (0.531) 0.422 0.684 0.444 0.619 0.688 0.564 0.437 0.548 

Locus 1267 : 
2 alleles
0.7% missing data
   2   (0.909) 0.980 0.780 0.966 0.906 0.997 0.948 0.985 0.896 
   1   (0.091) 0.020 0.220 0.034 0.094 0.003 0.052 0.015 0.104 

Locus 1268 : 
2 alleles
3.6% missing data
   2   (0.909) 0.987 0.963 0.836 0.979 0.993 0.986 0.564 0.974 
   3   (0.091) 0.013 0.037 0.164 0.021 0.007 0.014 0.436 0.026 

Locus 1269 : 
2 alleles
3.6% missing data
   1   (0.903) 0.235 0.948 0.951 0.929 0.992 0.959 0.971 0.918 
   4   (0.097) 0.765 0.052 0.049 0.071 0.008 0.041 0.029 0.082 

Locus 1270 : 
2 alleles
12.3% missing data
   1   (0.763) 0.981 0.937 0.910 0.669 0.881 0.785 0.583 0.659 
   3   (0.237) 0.019 0.063 0.090 0.331 0.119 0.215 0.417 0.341 

Locus 1271 : 
2 alleles
7.2% missing data
   1   (0.108) 0.013 0.038 0.070 0.063 0.019 0.193 0.378 0.067 
   3   (0.892) 0.987 0.962 0.930 0.937 0.981 0.807 0.622 0.933 

Locus 1272 : 
2 alleles
1.4% missing data
   2   (0.800) 0.976 0.932 0.840 0.835 0.978 0.843 0.783 0.769 
   4   (0.200) 0.024 0.068 0.160 0.165 0.022 0.157 0.217 0.231 

Locus 1273 : 
2 alleles
9.4% missing data
   2   (0.128) 0.084 0.623 0.161 0.075 0.005 0.058 0.043 0.087 
   4   (0.872) 0.916 0.377 0.839 0.925 0.995 0.942 0.957 0.913 

Locus 1274 : 
2 alleles
4.3% missing data
   2   (0.873) 0.986 0.962 0.950 0.869 0.974 0.917 0.827 0.838 
   4   (0.127) 0.014 0.038 0.050 0.131 0.026 0.083 0.173 0.162 

Locus 1275 : 
2 alleles
5.1% missing data
   1   (0.924) 0.961 0.827 0.964 0.953 0.988 0.631 0.983 0.946 
   2   (0.076) 0.039 0.173 0.036 0.047 0.012 0.369 0.017 0.054 

Locus 1276 : 
2 alleles
5.8% missing data
   2   (0.603) 0.603 0.811 0.656 0.585 0.988 0.687 0.371 0.551 
   4   (0.397) 0.397 0.189 0.344 0.415 0.012 0.313 0.629 0.449 

Locus 1277 : 
2 alleles
16.7% missing data
   1   (0.839) 0.856 0.965 0.757 0.907 0.988 0.928 0.935 0.868 
   2   (0.161) 0.144 0.035 0.243 0.093 0.012 0.072 0.065 0.132 

Locus 1278 : 
2 alleles
11.6% missing data
   4   (0.874) 0.847 0.798 0.876 0.914 0.837 0.721 0.939 0.923 
   3   (0.126) 0.153 0.202 0.124 0.086 0.163 0.279 0.061 0.077 

Locus 1279 : 
2 alleles
5.1% missing data
   3   (0.594) 0.401 0.664 0.654 0.485 0.602 0.705 0.850 0.580 
   1   (0.406) 0.599 0.336 0.346 0.515 0.398 0.295 0.150 0.420 

Locus 1280 : 
2 alleles
13.0% missing data
   3   (0.907) 0.889 0.852 0.923 0.928 0.905 0.961 0.976 0.944 
   1   (0.093) 0.111 0.148 0.077 0.072 0.095 0.039 0.024 0.056 

Locus 1281 : 
2 alleles
16.7% missing data
   3   (0.906) 0.023 0.978 0.957 0.949 0.968 0.944 0.985 0.917 
   4   (0.094) 0.977 0.022 0.043 0.051 0.032 0.056 0.015 0.083 

Locus 1282 : 
2 alleles
1.4% missing data
   1   (0.904) 0.990 0.977 0.950 0.906 0.997 0.929 0.978 0.910 
   3   (0.096) 0.010 0.023 0.050 0.094 0.003 0.071 0.022 0.090 

Locus 1283 : 
2 alleles
3.6% missing data
   3   (0.751) 0.082 0.464 0.741 0.851 0.894 0.895 0.659 0.803 
   1   (0.249) 0.918 0.536 0.259 0.149 0.106 0.105 0.341 0.197 

Locus 1284 : 
2 alleles
13.8% missing data
   4   (0.909) 0.990 0.941 0.927 0.956 0.957 0.955 0.961 0.910 
   2   (0.091) 0.010 0.059 0.073 0.044 0.043 0.045 0.039 0.090 

Locus 1285 : 
2 alleles
5.8% missing data
   1   (0.851) 0.877 0.944 0.913 0.875 0.902 0.835 0.750 0.873 
   3   (0.149) 0.123 0.056 0.087 0.125 0.098 0.165 0.250 0.127 

Locus 1286 : 
2 alleles
2.9% missing data
   2   (0.905) 0.851 0.987 0.825 0.968 0.817 0.974 0.946 0.962 
   4   (0.095) 0.149 0.013 0.175 0.032 0.183 0.026 0.054 0.038 

Locus 1287 : 
2 alleles
3.6% missing data
   1   (0.105) 0.027 0.278 0.185 0.026 0.015 0.024 0.322 0.035 
   3   (0.895) 0.973 0.722 0.815 0.974 0.985 0.976 0.678 0.965 

Locus 1288 : 
2 alleles
0.7% missing data
   4   (0.955) 0.990 0.947 0.954 0.995 0.999 0.996 0.585 0.993 
   3   (0.045) 0.010 0.053 0.046 0.005 0.001 0.004 0.415 0.007 

Locus 1289 : 
2 alleles
5.8% missing data
   3   (0.853) 0.062 0.836 0.839 0.935 0.989 0.893 0.709 0.936 
   1   (0.147) 0.938 0.164 0.161 0.065 0.011 0.107 0.291 0.064 

Locus 1290 : 
2 alleles
13.8% missing data
   1   (0.854) 0.991 0.536 0.898 0.837 0.896 0.860 0.968 0.870 
   4   (0.146) 0.009 0.464 0.102 0.163 0.104 0.140 0.032 0.130 

Locus 1291 : 
2 alleles
5.8% missing data
   1   (0.819) 0.070 0.968 0.697 0.942 0.046 0.941 0.904 0.909 
   3   (0.181) 0.930 0.032 0.303 0.058 0.954 0.059 0.096 0.091 

Locus 1292 : 
2 alleles
3.6% missing data
   3   (0.908) 0.982 0.836 0.904 0.961 0.950 0.600 0.921 0.953 
   2   (0.092) 0.018 0.164 0.096 0.039 0.050 0.400 0.079 0.047 

Locus 1293 : 
2 alleles
9.4% missing data
   2   (0.908) 0.960 0.950 0.904 0.948 0.992 0.950 0.916 0.949 
   4   (0.092) 0.040 0.050 0.096 0.052 0.008 0.050 0.084 0.051 

Locus 1294 : 
2 alleles
4.3% missing data
   3   (0.898) 0.997 0.956 0.986 0.690 0.995 0.909 0.990 0.802 
   4   (0.102) 0.003 0.044 0.014 0.310 0.005 0.091 0.010 0.198 

Locus 1295 : 
2 alleles
13.8% missing data
   1   (0.474) 0.484 0.309 0.549 0.415 0.604 0.476 0.536 0.414 
   4   (0.526) 0.516 0.691 0.451 0.585 0.396 0.524 0.464 0.586 

Locus 1296 : 
2 alleles
4.3% missing data
   2   (0.866) 0.988 0.923 0.886 0.851 0.952 0.795 0.969 0.902 
   3   (0.134) 0.012 0.077 0.114 0.149 0.048 0.205 0.031 0.098 

Locus 1297 : 
2 alleles
2.9% missing data
   4   (0.852) 0.976 0.974 0.633 0.941 0.771 0.943 0.954 0.930 
   3   (0.148) 0.024 0.026 0.367 0.059 0.229 0.057 0.046 0.070 

Locus 1298 : 
2 alleles
3.6% missing data
   1   (0.105) 0.010 0.078 0.050 0.073 0.569 0.068 0.028 0.126 
   3   (0.895) 0.990 0.922 0.950 0.927 0.431 0.932 0.972 0.874 

Locus 1299 : 
2 alleles
3.6% missing data
   2   (0.894) 0.992 0.944 0.931 0.891 0.971 0.955 0.959 0.907 
   4   (0.106) 0.008 0.056 0.069 0.109 0.029 0.045 0.041 0.093 

Locus 1300 : 
2 alleles
5.1% missing data
   3   (0.883) 0.992 0.926 0.902 0.907 0.650 0.861 0.970 0.918 
   1   (0.117) 0.008 0.074 0.098 0.093 0.350 0.139 0.030 0.082 

Locus 1301 : 
2 alleles
5.8% missing data
   3   (0.434) 0.419 0.758 0.480 0.428 0.346 0.484 0.182 0.398 
   4   (0.566) 0.581 0.242 0.520 0.572 0.654 0.516 0.818 0.602 

Locus 1302 : 
2 alleles
5.1% missing data
   2   (0.550) 0.955 0.184 0.660 0.539 0.067 0.307 0.212 0.582 
   4   (0.450) 0.045 0.816 0.340 0.461 0.933 0.693 0.788 0.418 

Locus 1303 : 
2 alleles
15.9% missing data
   1   (0.735) 0.564 0.837 0.757 0.751 0.966 0.857 0.808 0.692 
   2   (0.265) 0.436 0.163 0.243 0.249 0.034 0.143 0.192 0.308 

Locus 1304 : 
2 alleles
1.4% missing data
   1   (0.914) 0.993 0.990 0.950 0.944 0.992 0.939 0.984 0.908 
   3   (0.086) 0.007 0.010 0.050 0.056 0.008 0.061 0.016 0.092 

Locus 1305 : 
2 alleles
10.1% missing data
   2   (0.667) 0.831 0.901 0.642 0.682 0.941 0.798 0.601 0.660 
   4   (0.333) 0.169 0.099 0.358 0.318 0.059 0.202 0.399 0.340 

Locus 1306 : 
2 alleles
12.3% missing data
   1   (0.891) 0.989 0.983 0.924 0.914 0.933 0.920 0.963 0.898 
   3   (0.109) 0.011 0.017 0.076 0.086 0.067 0.080 0.037 0.102 

Locus 1307 : 
2 alleles
3.6% missing data
   2   (0.911) 0.972 0.917 0.971 0.880 0.971 0.927 0.985 0.896 
   4   (0.089) 0.028 0.083 0.029 0.120 0.029 0.073 0.015 0.104 

Locus 1308 : 
2 alleles
13.8% missing data
   4   (0.835) 0.977 0.881 0.845 0.839 0.853 0.862 0.951 0.834 
   1   (0.165) 0.023 0.119 0.155 0.161 0.147 0.138 0.049 0.166 

Locus 1309 : 
2 alleles
10.9% missing data
   1   (0.822) 0.586 0.800 0.772 0.884 0.967 0.895 0.933 0.856 
   2   (0.178) 0.414 0.200 0.228 0.116 0.033 0.105 0.067 0.144 

Locus 1310 : 
2 alleles
10.1% missing data
   1   (0.897) 0.971 0.955 0.940 0.927 0.943 0.882 0.977 0.886 
   3   (0.103) 0.029 0.045 0.060 0.073 0.057 0.118 0.023 0.114 

Locus 1311 : 
2 alleles
10.9% missing data
   2   (0.159) 0.118 0.040 0.140 0.072 0.092 0.122 0.754 0.124 
   4   (0.841) 0.882 0.960 0.860 0.928 0.908 0.878 0.246 0.876 

Locus 1312 : 
2 alleles
8.0% missing data
   2   (0.931) 0.997 0.989 0.979 0.922 0.999 0.953 0.990 0.923 
   3   (0.069) 0.003 0.011 0.021 0.078 0.001 0.047 0.010 0.077 

Locus 1313 : 
2 alleles
4.3% missing data
   3   (0.836) 0.933 0.928 0.882 0.817 0.965 0.782 0.659 0.895 
   1   (0.164) 0.067 0.072 0.118 0.183 0.035 0.218 0.341 0.105 

Locus 1314 : 
2 alleles
13.0% missing data
   3   (0.279) 0.314 0.071 0.160 0.398 0.173 0.230 0.066 0.366 
   1   (0.721) 0.686 0.929 0.840 0.602 0.827 0.770 0.934 0.634 

Locus 1315 : 
2 alleles
8.0% missing data
   3   (0.890) 0.985 0.839 0.855 0.935 0.925 0.954 0.960 0.938 
   4   (0.110) 0.015 0.161 0.145 0.065 0.075 0.046 0.040 0.062 

Locus 1316 : 
2 alleles
12.3% missing data
   4   (0.840) 0.870 0.963 0.905 0.816 0.975 0.852 0.967 0.806 
   1   (0.160) 0.130 0.037 0.095 0.184 0.025 0.148 0.033 0.194 

Locus 1317 : 
2 alleles
13.0% missing data
   3   (0.891) 0.763 0.977 0.907 0.943 0.813 0.946 0.842 0.926 
   1   (0.109) 0.237 0.023 0.093 0.057 0.187 0.054 0.158 0.074 

Locus 1318 : 
2 alleles
3.6% missing data
   2   (0.916) 0.782 0.923 0.956 0.942 0.997 0.883 0.983 0.934 
   4   (0.084) 0.218 0.077 0.044 0.058 0.003 0.117 0.017 0.066 

Locus 1319 : 
2 alleles
4.3% missing data
   1   (0.347) 0.044 0.714 0.198 0.439 0.377 0.367 0.368 0.402 
   2   (0.653) 0.956 0.286 0.802 0.561 0.623 0.633 0.632 0.598 

Locus 1320 : 
2 alleles
15.2% missing data
   1   (0.639) 0.751 0.319 0.588 0.675 0.683 0.510 0.904 0.666 
   3   (0.361) 0.249 0.681 0.412 0.325 0.317 0.490 0.096 0.334 

Locus 1321 : 
2 alleles
15.2% missing data
   3   (0.833) 0.935 0.856 0.962 0.567 0.984 0.674 0.978 0.753 
   4   (0.167) 0.065 0.144 0.038 0.433 0.016 0.326 0.022 0.247 

Locus 1322 : 
2 alleles
3.6% missing data
   1   (0.606) 0.562 0.307 0.616 0.680 0.759 0.622 0.476 0.598 
   3   (0.394) 0.438 0.693 0.384 0.320 0.241 0.378 0.524 0.402 

Locus 1323 : 
2 alleles
9.4% missing data
   2   (0.874) 0.986 0.665 0.912 0.895 0.521 0.936 0.967 0.894 
   4   (0.126) 0.014 0.335 0.088 0.105 0.479 0.064 0.033 0.106 

Locus 1324 : 
2 alleles
6.5% missing data
   2   (0.508) 0.431 0.771 0.481 0.419 0.972 0.477 0.783 0.489 
   1   (0.492) 0.569 0.229 0.519 0.581 0.028 0.523 0.217 0.511 

Locus 1325 : 
2 alleles
6.5% missing data
   2   (0.225) 0.046 0.692 0.268 0.178 0.070 0.231 0.107 0.198 
   4   (0.775) 0.954 0.308 0.732 0.822 0.930 0.769 0.893 0.802 

Locus 1326 : 
2 alleles
13.0% missing data
   3   (0.867) 0.981 0.890 0.929 0.924 0.704 0.779 0.932 0.806 
   1   (0.133) 0.019 0.110 0.071 0.076 0.296 0.221 0.068 0.194 

Locus 1327 : 
2 alleles
10.9% missing data
   2   (0.933) 0.896 0.990 0.968 0.946 0.986 0.940 0.985 0.958 
   1   (0.067) 0.104 0.010 0.032 0.054 0.014 0.060 0.015 0.042 

Locus 1328 : 
2 alleles
5.8% missing data
   2   (0.584) 0.520 0.775 0.514 0.594 0.959 0.710 0.878 0.571 
   4   (0.416) 0.480 0.225 0.486 0.406 0.041 0.290 0.122 0.429 

Locus 1329 : 
2 alleles
2.2% missing data
   2   (0.901) 0.923 0.981 0.914 0.928 0.936 0.949 0.972 0.931 
   4   (0.099) 0.077 0.019 0.086 0.072 0.064 0.051 0.028 0.069 

Locus 1330 : 
2 alleles
11.6% missing data
   1   (0.892) 0.936 0.960 0.941 0.911 0.966 0.914 0.830 0.925 
   3   (0.108) 0.064 0.040 0.059 0.089 0.034 0.086 0.170 0.075 

Locus 1331 : 
2 alleles
11.6% missing data
   1   (0.844) 0.757 0.632 0.905 0.838 0.851 0.923 0.950 0.822 
   4   (0.156) 0.243 0.368 0.095 0.162 0.149 0.077 0.050 0.178 

Locus 1332 : 
2 alleles
13.0% missing data
   2   (0.895) 0.985 0.920 0.929 0.930 0.991 0.911 0.953 0.888 
   4   (0.105) 0.015 0.080 0.071 0.070 0.009 0.089 0.047 0.112 

Locus 1333 : 
2 alleles
15.9% missing data
   1   (0.071) 0.090 0.018 0.070 0.036 0.057 0.050 0.016 0.031 
   4   (0.929) 0.910 0.982 0.930 0.964 0.943 0.950 0.984 0.969 

Locus 1334 : 
2 alleles
1.4% missing data
   1   (0.907) 0.984 0.979 0.963 0.935 0.998 0.949 0.704 0.925 
   2   (0.093) 0.016 0.021 0.037 0.065 0.002 0.051 0.296 0.075 

Locus 1335 : 
2 alleles
12.3% missing data
   1   (0.943) 0.998 0.938 0.990 0.915 0.993 0.970 0.994 0.895 
   4   (0.057) 0.002 0.062 0.010 0.085 0.007 0.030 0.006 0.105 

Locus 1336 : 
2 alleles
5.1% missing data
   3   (0.864) 0.863 0.961 0.904 0.867 0.997 0.897 0.955 0.870 
   1   (0.136) 0.137 0.039 0.096 0.133 0.003 0.103 0.045 0.130 

Locus 1337 : 
2 alleles
17.4% missing data
   2   (0.923) 0.962 0.974 0.884 0.978 0.833 0.968 0.968 0.964 
   4   (0.077) 0.038 0.026 0.116 0.022 0.167 0.032 0.032 0.036 

Locus 1338 : 
2 alleles
5.1% missing data
   2   (0.910) 0.984 0.935 0.939 0.936 0.972 0.952 0.973 0.922 
   1   (0.090) 0.016 0.065 0.061 0.064 0.028 0.048 0.027 0.078 

Locus 1339 : 
2 alleles
1.4% missing data
   2   (0.909) 0.995 0.990 0.919 0.953 0.999 0.958 0.981 0.912 
   3   (0.091) 0.005 0.010 0.081 0.047 0.001 0.042 0.019 0.088 

Locus 1340 : 
2 alleles
2.2% missing data
   1   (0.875) 0.905 0.818 0.895 0.877 0.989 0.803 0.956 0.922 
   3   (0.125) 0.095 0.182 0.105 0.123 0.011 0.197 0.044 0.078 

Locus 1341 : 
2 alleles
4.3% missing data
   1   (0.900) 0.974 0.884 0.938 0.920 0.995 0.704 0.977 0.922 
   3   (0.100) 0.026 0.116 0.062 0.080 0.005 0.296 0.023 0.078 

Locus 1342 : 
2 alleles
1.4% missing data
   3   (0.888) 0.992 0.595 0.960 0.819 0.994 0.926 0.980 0.859 
   1   (0.112) 0.008 0.405 0.040 0.181 0.006 0.074 0.020 0.141 

Locus 1343 : 
2 alleles
10.9% missing data
   2   (0.839) 0.972 0.942 0.868 0.881 0.949 0.910 0.781 0.857 
   4   (0.161) 0.028 0.058 0.132 0.119 0.051 0.090 0.219 0.143 

Locus 1344 : 
2 alleles
3.6% missing data
   2   (0.892) 0.955 0.990 0.896 0.921 0.965 0.963 0.977 0.898 
   4   (0.108) 0.045 0.010 0.104 0.079 0.035 0.037 0.023 0.102 

Locus 1345 : 
2 alleles
10.9% missing data
   2   (0.499) 0.038 0.922 0.361 0.699 0.670 0.714 0.110 0.539 
   4   (0.501) 0.962 0.078 0.639 0.301 0.330 0.286 0.890 0.461 

Locus 1346 : 
2 alleles
10.9% missing data
   4   (0.892) 0.991 0.938 0.864 0.937 0.994 0.973 0.892 0.924 
   2   (0.108) 0.009 0.062 0.136 0.063 0.006 0.027 0.108 0.076 

Locus 1347 : 
2 alleles
0.0% missing data
   3   (0.715) 0.966 0.904 0.774 0.654 0.984 0.619 0.942 0.661 
   1   (0.285) 0.034 0.096 0.226 0.346 0.016 0.381 0.058 0.339 

Locus 1348 : 
2 alleles
4.3% missing data
   3   (0.916) 0.913 0.971 0.942 0.941 0.972 0.956 0.974 0.948 
   1   (0.084) 0.087 0.029 0.058 0.059 0.028 0.044 0.026 0.052 

Locus 1349 : 
2 alleles
13.8% missing data
   1   (0.499) 0.570 0.245 0.563 0.554 0.561 0.411 0.139 0.490 
   3   (0.501) 0.430 0.755 0.437 0.446 0.439 0.589 0.861 0.510 

Locus 1350 : 
2 alleles
10.9% missing data
   1   (0.930) 0.975 0.844 0.979 0.919 0.998 0.960 0.988 0.937 
   3   (0.070) 0.025 0.156 0.021 0.081 0.002 0.040 0.012 0.063 

Locus 1351 : 
2 alleles
17.4% missing data
   2   (0.625) 0.631 0.732 0.703 0.572 0.043 0.771 0.599 0.641 
   4   (0.375) 0.369 0.268 0.297 0.428 0.957 0.229 0.401 0.359 

Locus 1352 : 
2 alleles
14.5% missing data
   1   (0.561) 0.431 0.595 0.558 0.470 0.984 0.571 0.499 0.605 
   4   (0.439) 0.569 0.405 0.442 0.530 0.016 0.429 0.501 0.395 

Locus 1353 : 
2 alleles
12.3% missing data
   2   (0.900) 0.919 0.909 0.869 0.973 0.988 0.979 0.610 0.954 
   4   (0.100) 0.081 0.091 0.131 0.027 0.012 0.021 0.390 0.046 

Locus 1354 : 
2 alleles
4.3% missing data
   4   (0.924) 0.932 0.949 0.926 0.967 0.970 0.939 0.978 0.957 
   2   (0.076) 0.068 0.051 0.074 0.033 0.030 0.061 0.022 0.043 

Locus 1355 : 
2 alleles
10.9% missing data
   3   (0.458) 0.043 0.574 0.406 0.482 0.680 0.454 0.409 0.484 
   1   (0.542) 0.957 0.426 0.594 0.518 0.320 0.546 0.591 0.516 

Locus 1356 : 
2 alleles
6.5% missing data
   2   (0.848) 0.986 0.797 0.894 0.906 0.660 0.907 0.635 0.872 
   4   (0.152) 0.014 0.203 0.106 0.094 0.340 0.093 0.365 0.128 

Locus 1357 : 
2 alleles
7.2% missing data
   4   (0.780) 0.684 0.798 0.765 0.811 0.981 0.869 0.916 0.799 
   2   (0.220) 0.316 0.202 0.235 0.189 0.019 0.131 0.084 0.201 

Locus 1358 : 
2 alleles
4.3% missing data
   3   (0.883) 0.906 0.913 0.887 0.910 0.975 0.831 0.975 0.916 
   1   (0.117) 0.094 0.087 0.113 0.090 0.025 0.169 0.025 0.084 

Locus 1359 : 
2 alleles
5.8% missing data
   3   (0.536) 0.057 0.362 0.198 0.828 0.015 0.885 0.108 0.783 
   1   (0.464) 0.943 0.638 0.802 0.172 0.985 0.115 0.892 0.217 

Locus 1360 : 
2 alleles
5.1% missing data
   1   (0.276) 0.339 0.643 0.276 0.208 0.167 0.205 0.069 0.317 
   3   (0.724) 0.661 0.357 0.724 0.792 0.833 0.795 0.931 0.683 

Locus 1361 : 
2 alleles
5.1% missing data
   1   (0.117) 0.007 0.154 0.107 0.077 0.025 0.310 0.030 0.086 
   3   (0.883) 0.993 0.846 0.893 0.923 0.975 0.690 0.970 0.914 

Locus 1362 : 
2 alleles
12.3% missing data
   4   (0.824) 0.825 0.810 0.811 0.839 0.860 0.916 0.916 0.850 
   1   (0.176) 0.175 0.190 0.189 0.161 0.140 0.084 0.084 0.150 

Locus 1363 : 
2 alleles
2.9% missing data
   3   (0.886) 0.903 0.965 0.951 0.913 0.990 0.889 0.701 0.905 
   1   (0.114) 0.097 0.035 0.049 0.087 0.010 0.111 0.299 0.095 

Locus 1364 : 
2 alleles
13.8% missing data
   4   (0.925) 0.977 0.976 0.881 0.979 0.893 0.979 0.977 0.966 
   2   (0.075) 0.023 0.024 0.119 0.021 0.107 0.021 0.023 0.034 

Locus 1365 : 
2 alleles
14.5% missing data
   2   (0.181) 0.143 0.165 0.083 0.256 0.059 0.363 0.031 0.212 
   3   (0.819) 0.857 0.835 0.917 0.744 0.941 0.637 0.969 0.788 

Locus 1366 : 
2 alleles
10.9% missing data
   2   (0.373) 0.444 0.228 0.360 0.465 0.017 0.329 0.090 0.388 
   4   (0.627) 0.556 0.772 0.640 0.535 0.983 0.671 0.910 0.612 

Locus 1367 : 
2 alleles
0.7% missing data
   1   (0.901) 0.206 0.961 0.949 0.923 0.993 0.832 0.969 0.939 
   3   (0.099) 0.794 0.039 0.051 0.077 0.007 0.168 0.031 0.061 

Locus 1368 : 
2 alleles
10.1% missing data
   2   (0.666) 0.977 0.664 0.696 0.609 0.811 0.473 0.924 0.651 
   4   (0.334) 0.023 0.336 0.304 0.391 0.189 0.527 0.076 0.349 

Locus 1369 : 
2 alleles
4.3% missing data
   1   (0.477) 0.531 0.651 0.469 0.397 0.708 0.347 0.843 0.433 
   3   (0.523) 0.469 0.349 0.531 0.603 0.292 0.653 0.157 0.567 

Locus 1370 : 
2 alleles
14.5% missing data
   3   (0.897) 0.975 0.984 0.975 0.846 0.999 0.948 0.871 0.880 
   1   (0.103) 0.025 0.016 0.025 0.154 0.001 0.052 0.129 0.120 

Locus 1371 : 
2 alleles
12.3% missing data
   1   (0.118) 0.114 0.141 0.083 0.109 0.082 0.251 0.038 0.086 
   3   (0.882) 0.886 0.859 0.917 0.891 0.918 0.749 0.962 0.914 

Locus 1372 : 
2 alleles
3.6% missing data
   1   (0.845) 0.975 0.937 0.906 0.891 0.535 0.873 0.709 0.862 
   4   (0.155) 0.025 0.063 0.094 0.109 0.465 0.127 0.291 0.138 

Locus 1373 : 
2 alleles
5.8% missing data
   3   (0.848) 0.968 0.943 0.850 0.886 0.547 0.896 0.955 0.863 
   4   (0.152) 0.032 0.057 0.150 0.114 0.453 0.104 0.045 0.137 

Locus 1374 : 
2 alleles
4.3% missing data
   3   (0.882) 0.985 0.922 0.928 0.868 0.998 0.870 0.975 0.888 
   1   (0.118) 0.015 0.078 0.072 0.132 0.002 0.130 0.025 0.112 

Locus 1375 : 
2 alleles
3.6% missing data
   1   (0.826) 0.972 0.952 0.867 0.812 0.956 0.875 0.946 0.807 
   2   (0.174) 0.028 0.048 0.133 0.188 0.044 0.125 0.054 0.193 

Locus 1376 : 
2 alleles
1.4% missing data
   2   (0.934) 0.980 0.991 0.982 0.917 0.998 0.959 0.989 0.919 
   4   (0.066) 0.020 0.009 0.018 0.083 0.002 0.041 0.011 0.081 

Locus 1377 : 
2 alleles
1.4% missing data
   2   (0.913) 0.997 0.978 0.903 0.946 0.991 0.977 0.970 0.943 
   3   (0.087) 0.003 0.022 0.097 0.054 0.009 0.023 0.030 0.057 

Locus 1378 : 
2 alleles
10.1% missing data
   1   (0.743) 0.974 0.842 0.705 0.791 0.682 0.504 0.674 0.802 
   3   (0.257) 0.026 0.158 0.295 0.209 0.318 0.496 0.326 0.198 

Locus 1379 : 
2 alleles
16.7% missing data
   3   (0.626) 0.086 0.385 0.189 0.898 0.461 0.921 0.272 0.869 
   1   (0.374) 0.914 0.615 0.811 0.102 0.539 0.079 0.728 0.131 

Locus 1380 : 
2 alleles
3.6% missing data
   3   (0.797) 0.830 0.932 0.801 0.814 0.835 0.808 0.932 0.817 
   1   (0.203) 0.170 0.068 0.199 0.186 0.165 0.192 0.068 0.183 

Locus 1381 : 
2 alleles
10.9% missing data
   1   (0.849) 0.912 0.955 0.954 0.768 0.996 0.853 0.977 0.694 
   4   (0.151) 0.088 0.045 0.046 0.232 0.004 0.147 0.023 0.306 

Locus 1382 : 
2 alleles
7.2% missing data
   3   (0.865) 0.518 0.838 0.924 0.934 0.955 0.905 0.721 0.870 
   1   (0.135) 0.482 0.162 0.076 0.066 0.045 0.095 0.279 0.130 

Locus 1383 : 
2 alleles
15.2% missing data
   3   (0.920) 0.900 0.928 0.921 0.972 0.715 0.946 0.897 0.961 
   4   (0.080) 0.100 0.072 0.079 0.028 0.285 0.054 0.103 0.039 

Locus 1384 : 
2 alleles
13.0% missing data
   2   (0.854) 0.728 0.908 0.902 0.894 0.869 0.858 0.956 0.826 
   1   (0.146) 0.272 0.092 0.098 0.106 0.131 0.142 0.044 0.174 

Locus 1385 : 
2 alleles
2.9% missing data
   2   (0.763) 0.971 0.823 0.708 0.767 0.976 0.849 0.924 0.786 
   4   (0.237) 0.029 0.177 0.292 0.233 0.024 0.151 0.076 0.214 

Locus 1386 : 
2 alleles
14.5% missing data
   2   (0.882) 0.816 0.963 0.875 0.938 0.945 0.898 0.964 0.906 
   4   (0.118) 0.184 0.037 0.125 0.062 0.055 0.102 0.036 0.094 

Locus 1387 : 
2 alleles
4.3% missing data
   1   (0.709) 0.134 0.730 0.784 0.806 0.527 0.823 0.332 0.707 
   3   (0.291) 0.866 0.270 0.216 0.194 0.473 0.177 0.668 0.293 

Locus 1388 : 
2 alleles
15.2% missing data
   1   (0.258) 0.332 0.154 0.153 0.242 0.871 0.442 0.321 0.258 
   3   (0.742) 0.668 0.846 0.847 0.758 0.129 0.558 0.679 0.742 

Locus 1389 : 
2 alleles
4.3% missing data
   4   (0.868) 0.453 0.815 0.923 0.911 0.972 0.920 0.654 0.914 
   1   (0.132) 0.547 0.185 0.077 0.089 0.028 0.080 0.346 0.086 

Locus 1390 : 
2 alleles
12.3% missing data
   2   (0.874) 0.963 0.957 0.847 0.931 0.955 0.959 0.669 0.928 
   4   (0.126) 0.037 0.043 0.153 0.069 0.045 0.041 0.331 0.072 

Locus 1391 : 
2 alleles
6.5% missing data
   2   (0.093) 0.008 0.066 0.097 0.055 0.007 0.112 0.032 0.059 
   4   (0.907) 0.992 0.934 0.903 0.945 0.993 0.888 0.968 0.941 

Locus 1392 : 
2 alleles
10.9% missing data
   1   (0.172) 0.964 0.100 0.107 0.162 0.016 0.135 0.040 0.166 
   2   (0.828) 0.036 0.900 0.893 0.838 0.984 0.865 0.960 0.834 

Locus 1393 : 
2 alleles
3.6% missing data
   1   (0.914) 0.980 0.899 0.905 0.955 0.987 0.965 0.972 0.952 
   3   (0.086) 0.020 0.101 0.095 0.045 0.013 0.035 0.028 0.048 

Locus 1394 : 
2 alleles
14.5% missing data
   3   (0.903) 0.843 0.942 0.881 0.958 0.989 0.973 0.783 0.952 
   4   (0.097) 0.157 0.058 0.119 0.042 0.011 0.027 0.217 0.048 

Locus 1395 : 
2 alleles
13.0% missing data
   2   (0.900) 0.851 0.947 0.902 0.948 0.990 0.898 0.960 0.926 
   3   (0.100) 0.149 0.053 0.098 0.052 0.010 0.102 0.040 0.074 

Locus 1396 : 
2 alleles
12.3% missing data
   3   (0.899) 0.902 0.990 0.944 0.929 0.992 0.976 0.496 0.934 
   1   (0.101) 0.098 0.010 0.056 0.071 0.008 0.024 0.504 0.066 

Locus 1397 : 
2 alleles
15.9% missing data
   2   (0.887) 0.979 0.985 0.917 0.913 0.728 0.931 0.967 0.899 
   4   (0.113) 0.021 0.015 0.083 0.087 0.272 0.069 0.033 0.101 

Locus 1398 : 
2 alleles
2.2% missing data
   1   (0.944) 0.998 0.996 0.992 0.878 0.998 0.960 0.995 0.926 
   2   (0.056) 0.002 0.004 0.008 0.122 0.002 0.040 0.005 0.074 

Locus 1399 : 
2 alleles
3.6% missing data
   1   (0.893) 0.967 0.976 0.908 0.919 0.955 0.910 0.969 0.924 
   4   (0.107) 0.033 0.024 0.092 0.081 0.045 0.090 0.031 0.076 

Locus 1400 : 
2 alleles
3.6% missing data
   4   (0.865) 0.857 0.960 0.825 0.910 0.975 0.929 0.945 0.903 
   2   (0.135) 0.143 0.040 0.175 0.090 0.025 0.071 0.055 0.097 

Locus 1401 : 
2 alleles
15.2% missing data
   4   (0.831) 0.816 0.911 0.863 0.879 0.982 0.784 0.955 0.793 
   3   (0.169) 0.184 0.089 0.137 0.121 0.018 0.216 0.045 0.207 

Locus 1402 : 
2 alleles
14.5% missing data
   2   (0.852) 0.984 0.885 0.841 0.891 0.869 0.901 0.817 0.903 
   1   (0.148) 0.016 0.115 0.159 0.109 0.131 0.099 0.183 0.097 

Locus 1403 : 
2 alleles
1.4% missing data
   3   (0.920) 0.960 0.958 0.972 0.920 0.996 0.930 0.986 0.913 
   4   (0.080) 0.040 0.042 0.028 0.080 0.004 0.070 0.014 0.087 

Locus 1404 : 
2 alleles
4.3% missing data
   1   (0.678) 0.401 0.333 0.608 0.749 0.507 0.697 0.898 0.751 
   4   (0.322) 0.599 0.667 0.392 0.251 0.493 0.303 0.102 0.249 

Locus 1405 : 
2 alleles
13.8% missing data
   4   (0.445) 0.940 0.595 0.383 0.479 0.407 0.563 0.413 0.401 
   3   (0.555) 0.060 0.405 0.617 0.521 0.593 0.437 0.587 0.599 

Locus 1406 : 
2 alleles
2.9% missing data
   1   (0.868) 0.025 0.954 0.863 0.937 0.992 0.937 0.915 0.919 
   3   (0.132) 0.975 0.046 0.137 0.063 0.008 0.063 0.085 0.081 

Locus 1407 : 
2 alleles
3.6% missing data
   1   (0.893) 0.784 0.982 0.843 0.952 0.992 0.954 0.960 0.942 
   2   (0.107) 0.216 0.018 0.157 0.048 0.008 0.046 0.040 0.058 

Locus 1408 : 
2 alleles
13.0% missing data
   1   (0.539) 0.037 0.544 0.591 0.515 0.663 0.535 0.712 0.515 
   3   (0.461) 0.963 0.456 0.409 0.485 0.337 0.465 0.288 0.485 

Locus 1409 : 
2 alleles
7.2% missing data
   3   (0.898) 0.985 0.973 0.948 0.901 0.996 0.936 0.974 0.883 
   2   (0.102) 0.015 0.027 0.052 0.099 0.004 0.064 0.026 0.117 

Locus 1410 : 
2 alleles
13.0% missing data
   2   (0.760) 0.837 0.709 0.609 0.866 0.790 0.871 0.813 0.833 
   1   (0.240) 0.163 0.291 0.391 0.134 0.210 0.129 0.187 0.167 

Locus 1411 : 
2 alleles
5.8% missing data
   1   (0.422) 0.369 0.423 0.393 0.425 0.038 0.539 0.406 0.458 
   2   (0.578) 0.631 0.577 0.607 0.575 0.962 0.461 0.594 0.542 

Locus 1412 : 
2 alleles
2.9% missing data
   1   (0.416) 0.040 0.330 0.178 0.614 0.539 0.664 0.539 0.528 
   3   (0.584) 0.960 0.670 0.822 0.386 0.461 0.336 0.461 0.472 

Locus 1413 : 
2 alleles
7.2% missing data
   1   (0.896) 0.979 0.951 0.866 0.939 0.996 0.945 0.970 0.935 
   3   (0.104) 0.021 0.049 0.134 0.061 0.004 0.055 0.030 0.065 

Locus 1414 : 
2 alleles
9.4% missing data
   2   (0.833) 0.517 0.902 0.682 0.927 0.954 0.785 0.918 0.913 
   3   (0.167) 0.483 0.098 0.318 0.073 0.046 0.215 0.082 0.087 

Locus 1415 : 
2 alleles
6.5% missing data
   1   (0.844) 0.957 0.959 0.865 0.862 0.744 0.899 0.960 0.852 
   4   (0.156) 0.043 0.041 0.135 0.138 0.256 0.101 0.040 0.148 

Locus 1416 : 
2 alleles
3.6% missing data
   3   (0.710) 0.762 0.865 0.703 0.738 0.987 0.559 0.916 0.671 
   1   (0.290) 0.238 0.135 0.297 0.262 0.013 0.441 0.084 0.329 

Locus 1417 : 
2 alleles
13.0% missing data
   2   (0.858) 0.866 0.964 0.886 0.905 0.916 0.856 0.960 0.841 
   4   (0.142) 0.134 0.036 0.114 0.095 0.084 0.144 0.040 0.159 

Locus 1418 : 
2 alleles
5.1% missing data
   2   (0.902) 0.983 0.940 0.868 0.950 0.980 0.934 0.959 0.943 
   3   (0.098) 0.017 0.060 0.132 0.050 0.020 0.066 0.041 0.057 

Locus 1419 : 
2 alleles
13.0% missing data
   3   (0.817) 0.983 0.843 0.689 0.924 0.871 0.935 0.470 0.906 
   1   (0.183) 0.017 0.157 0.311 0.076 0.129 0.065 0.530 0.094 

Locus 1420 : 
2 alleles
4.3% missing data
   3   (0.889) 0.880 0.990 0.889 0.924 0.998 0.956 0.966 0.910 
   1   (0.111) 0.120 0.010 0.111 0.076 0.002 0.044 0.034 0.090 

Locus 1421 : 
2 alleles
12.3% missing data
   1   (0.380) 0.054 0.645 0.305 0.357 0.285 0.625 0.408 0.425 
   3   (0.620) 0.946 0.355 0.695 0.643 0.715 0.375 0.592 0.575 

Locus 1422 : 
2 alleles
10.1% missing data
   1   (0.087) 0.009 0.011 0.025 0.123 0.060 0.080 0.016 0.103 
   3   (0.913) 0.991 0.989 0.975 0.877 0.940 0.920 0.984 0.897 

Locus 1423 : 
2 alleles
12.3% missing data
   3   (0.712) 0.684 0.823 0.739 0.677 0.771 0.665 0.721 0.771 
   1   (0.288) 0.316 0.177 0.261 0.323 0.229 0.335 0.279 0.229 

Locus 1424 : 
2 alleles
12.3% missing data
   4   (0.859) 0.817 0.891 0.830 0.902 0.658 0.961 0.955 0.905 
   2   (0.141) 0.183 0.109 0.170 0.098 0.342 0.039 0.045 0.095 

Locus 1425 : 
2 alleles
5.8% missing data
   4   (0.694) 0.967 0.897 0.464 0.813 0.982 0.890 0.492 0.794 
   2   (0.306) 0.033 0.103 0.536 0.187 0.018 0.110 0.508 0.206 

Locus 1426 : 
2 alleles
8.7% missing data
   2   (0.921) 0.944 0.956 0.983 0.909 0.999 0.885 0.821 0.943 
   3   (0.079) 0.056 0.044 0.017 0.091 0.001 0.115 0.179 0.057 

Locus 1427 : 
2 alleles
17.4% missing data
   2   (0.671) 0.613 0.588 0.700 0.637 0.973 0.795 0.716 0.664 
   3   (0.329) 0.387 0.412 0.300 0.363 0.027 0.205 0.284 0.336 

Locus 1428 : 
2 alleles
3.6% missing data
   1   (0.908) 0.992 0.991 0.874 0.948 0.970 0.971 0.962 0.955 
   3   (0.092) 0.008 0.009 0.126 0.052 0.030 0.029 0.038 0.045 

Locus 1429 : 
2 alleles
19.6% missing data
   1   (0.897) 0.938 0.924 0.935 0.894 0.978 0.919 0.982 0.913 
   4   (0.103) 0.062 0.076 0.065 0.106 0.022 0.081 0.018 0.087 

Locus 1430 : 
2 alleles
3.6% missing data
   1   (0.830) 0.745 0.974 0.842 0.877 0.552 0.930 0.570 0.889 
   2   (0.170) 0.255 0.026 0.158 0.123 0.448 0.070 0.430 0.111 

Locus 1431 : 
2 alleles
6.5% missing data
   3   (0.821) 0.323 0.819 0.831 0.898 0.026 0.822 0.950 0.880 
   2   (0.179) 0.677 0.181 0.169 0.102 0.974 0.178 0.050 0.120 

Locus 1432 : 
2 alleles
7.2% missing data
   1   (0.506) 0.097 0.397 0.525 0.468 0.792 0.587 0.733 0.470 
   3   (0.494) 0.903 0.603 0.475 0.532 0.208 0.413 0.267 0.530 

Locus 1433 : 
2 alleles
7.2% missing data
   3   (0.835) 0.976 0.478 0.862 0.816 0.990 0.847 0.961 0.870 
   1   (0.165) 0.024 0.522 0.138 0.184 0.010 0.153 0.039 0.130 

Locus 1434 : 
2 alleles
12.3% missing data
   1   (0.915) 0.396 0.917 0.950 0.955 0.994 0.957 0.950 0.943 
   3   (0.085) 0.604 0.083 0.050 0.045 0.006 0.043 0.050 0.057 

Locus 1435 : 
2 alleles
5.1% missing data
   1   (0.890) 0.881 0.901 0.877 0.931 0.994 0.818 0.959 0.937 
   3   (0.110) 0.119 0.099 0.123 0.069 0.006 0.182 0.041 0.063 

Locus 1436 : 
2 alleles
12.3% missing data
   4   (0.913) 0.990 0.404 0.954 0.947 0.974 0.941 0.983 0.912 
   2   (0.087) 0.010 0.596 0.046 0.053 0.026 0.059 0.017 0.088 

Locus 1437 : 
2 alleles
2.9% missing data
   1   (0.913) 0.975 0.790 0.960 0.902 0.999 0.900 0.988 0.931 
   3   (0.087) 0.025 0.210 0.040 0.098 0.001 0.100 0.012 0.069 

Locus 1438 : 
2 alleles
10.1% missing data
   2   (0.744) 0.961 0.867 0.842 0.765 0.993 0.669 0.642 0.668 
   4   (0.256) 0.039 0.133 0.158 0.235 0.007 0.331 0.358 0.332 

Locus 1439 : 
2 alleles
3.6% missing data
   1   (0.911) 0.946 0.855 0.924 0.954 0.964 0.945 0.980 0.935 
   3   (0.089) 0.054 0.145 0.076 0.046 0.036 0.055 0.020 0.065 

Locus 1440 : 
2 alleles
5.1% missing data
   3   (0.864) 0.325 0.588 0.802 0.948 0.709 0.929 0.955 0.930 
   1   (0.136) 0.675 0.412 0.198 0.052 0.291 0.071 0.045 0.070 

Locus 1441 : 
2 alleles
4.3% missing data
   1   (0.639) 0.578 0.719 0.614 0.664 0.724 0.460 0.529 0.711 
   4   (0.361) 0.422 0.281 0.386 0.336 0.276 0.540 0.471 0.289 

Locus 1442 : 
2 alleles
13.0% missing data
   4   (0.781) 0.633 0.837 0.767 0.884 0.468 0.642 0.938 0.780 
   2   (0.219) 0.367 0.163 0.233 0.116 0.532 0.358 0.062 0.220 

Locus 1443 : 
2 alleles
17.4% missing data
   1   (0.903) 0.988 0.649 0.824 0.967 0.966 0.960 0.907 0.959 
   4   (0.097) 0.012 0.351 0.176 0.033 0.034 0.040 0.093 0.041 

Locus 1444 : 
2 alleles
13.0% missing data
   2   (0.914) 0.980 0.987 0.951 0.923 0.602 0.957 0.976 0.942 
   4   (0.086) 0.020 0.013 0.049 0.077 0.398 0.043 0.024 0.058 

Locus 1445 : 
2 alleles
13.0% missing data
   2   (0.768) 0.733 0.927 0.781 0.787 0.695 0.729 0.737 0.810 
   1   (0.232) 0.267 0.073 0.219 0.213 0.305 0.271 0.263 0.190 

Locus 1446 : 
2 alleles
17.4% missing data
   2   (0.905) 0.853 0.871 0.627 0.989 0.997 0.992 0.492 0.984 
   3   (0.095) 0.147 0.129 0.373 0.011 0.003 0.008 0.508 0.016 

Locus 1447 : 
2 alleles
10.1% missing data
   2   (0.299) 0.026 0.252 0.351 0.340 0.027 0.360 0.097 0.288 
   4   (0.701) 0.974 0.748 0.649 0.660 0.973 0.640 0.903 0.712 

Locus 1448 : 
2 alleles
5.1% missing data
   1   (0.909) 0.991 0.928 0.936 0.940 0.996 0.918 0.978 0.922 
   4   (0.091) 0.009 0.072 0.064 0.060 0.004 0.082 0.022 0.078 

Locus 1449 : 
2 alleles
10.9% missing data
   3   (0.915) 0.994 0.979 0.938 0.954 0.771 0.947 0.965 0.934 
   4   (0.085) 0.006 0.021 0.062 0.046 0.229 0.053 0.035 0.066 

Locus 1450 : 
2 alleles
10.9% missing data
   1   (0.559) 0.933 0.210 0.590 0.518 0.411 0.593 0.842 0.516 
   3   (0.441) 0.067 0.790 0.410 0.482 0.589 0.407 0.158 0.484 

Locus 1451 : 
2 alleles
14.5% missing data
   4   (0.881) 0.879 0.963 0.934 0.908 0.992 0.954 0.577 0.907 
   1   (0.119) 0.121 0.037 0.066 0.092 0.008 0.046 0.423 0.093 

Locus 1452 : 
2 alleles
4.3% missing data
   1   (0.458) 0.421 0.356 0.464 0.505 0.013 0.523 0.197 0.489 
   3   (0.542) 0.579 0.644 0.536 0.495 0.987 0.477 0.803 0.511 

Locus 1453 : 
2 alleles
5.8% missing data
   3   (0.579) 0.051 0.817 0.371 0.769 0.826 0.588 0.148 0.724 
   1   (0.421) 0.949 0.183 0.629 0.231 0.174 0.412 0.852 0.276 

Locus 1454 : 
2 alleles
13.0% missing data
   2   (0.859) 0.682 0.837 0.854 0.922 0.989 0.929 0.753 0.903 
   4   (0.141) 0.318 0.163 0.146 0.078 0.011 0.071 0.247 0.097 

Locus 1455 : 
2 alleles
0.7% missing data
   1   (0.921) 0.997 0.985 0.981 0.948 0.999 0.938 0.837 0.918 
   3   (0.079) 0.003 0.015 0.019 0.052 0.001 0.062 0.163 0.082 

Locus 1456 : 
2 alleles
2.9% missing data
   2   (0.905) 0.987 0.981 0.915 0.938 0.996 0.936 0.951 0.926 
   4   (0.095) 0.013 0.019 0.085 0.062 0.004 0.064 0.049 0.074 

Locus 1457 : 
2 alleles
13.8% missing data
   2   (0.922) 0.915 0.910 0.952 0.944 0.992 0.851 0.981 0.952 
   4   (0.078) 0.085 0.090 0.048 0.056 0.008 0.149 0.019 0.048 

Locus 1458 : 
2 alleles
5.1% missing data
   3   (0.921) 0.981 0.957 0.972 0.888 0.997 0.852 0.986 0.929 
   1   (0.079) 0.019 0.043 0.028 0.112 0.003 0.148 0.014 0.071 

Locus 1459 : 
2 alleles
13.0% missing data
   4   (0.909) 0.932 0.993 0.951 0.943 0.995 0.927 0.981 0.889 
   2   (0.091) 0.068 0.007 0.049 0.057 0.005 0.073 0.019 0.111 

Locus 1460 : 
2 alleles
12.3% missing data
   2   (0.092) 0.281 0.026 0.194 0.016 0.111 0.014 0.458 0.020 
   4   (0.908) 0.719 0.974 0.806 0.984 0.889 0.986 0.542 0.980 

Locus 1461 : 
2 alleles
2.2% missing data
   2   (0.155) 0.022 0.140 0.076 0.085 0.989 0.107 0.231 0.162 
   4   (0.845) 0.978 0.860 0.924 0.915 0.011 0.893 0.769 0.838 

Locus 1462 : 
2 alleles
18.1% missing data
   3   (0.859) 0.975 0.985 0.904 0.874 0.792 0.906 0.949 0.837 
   1   (0.141) 0.025 0.015 0.096 0.126 0.208 0.094 0.051 0.163 

Locus 1463 : 
2 alleles
10.1% missing data
   2   (0.148) 0.048 0.071 0.025 0.416 0.002 0.211 0.015 0.308 
   3   (0.852) 0.952 0.929 0.975 0.584 0.998 0.789 0.985 0.692 

Locus 1464 : 
2 alleles
16.7% missing data
   1   (0.866) 0.891 0.833 0.740 0.946 0.975 0.721 0.951 0.932 
   3   (0.134) 0.109 0.167 0.260 0.054 0.025 0.279 0.049 0.068 

Locus 1465 : 
2 alleles
2.2% missing data
   2   (0.884) 0.932 0.741 0.921 0.884 0.993 0.954 0.966 0.894 
   4   (0.116) 0.068 0.259 0.079 0.116 0.007 0.046 0.034 0.106 

Locus 1466 : 
2 alleles
10.9% missing data
   2   (0.797) 0.957 0.874 0.769 0.840 0.744 0.773 0.873 0.826 
   4   (0.203) 0.043 0.126 0.231 0.160 0.256 0.227 0.127 0.174 

Locus 1467 : 
2 alleles
2.9% missing data
   1   (0.884) 0.912 0.961 0.889 0.911 0.992 0.897 0.959 0.918 
   2   (0.116) 0.088 0.039 0.111 0.089 0.008 0.103 0.041 0.082 

Locus 1468 : 
2 alleles
5.8% missing data
   2   (0.083) 0.173 0.010 0.047 0.037 0.035 0.037 0.392 0.040 
   4   (0.917) 0.827 0.990 0.953 0.963 0.965 0.963 0.608 0.960 

Locus 1469 : 
2 alleles
13.8% missing data
   4   (0.636) 0.541 0.821 0.591 0.621 0.964 0.640 0.543 0.709 
   2   (0.364) 0.459 0.179 0.409 0.379 0.036 0.360 0.457 0.291 

Locus 1470 : 
2 alleles
2.9% missing data
   2   (0.889) 0.981 0.676 0.848 0.951 0.738 0.963 0.963 0.940 
   4   (0.111) 0.019 0.324 0.152 0.049 0.262 0.037 0.037 0.060 

Locus 1471 : 
2 alleles
2.9% missing data
   1   (0.886) 0.990 0.977 0.937 0.890 0.979 0.917 0.975 0.847 
   3   (0.114) 0.010 0.023 0.063 0.110 0.021 0.083 0.025 0.153 

Locus 1472 : 
2 alleles
7.2% missing data
   3   (0.734) 0.370 0.835 0.788 0.732 0.990 0.522 0.579 0.786 
   1   (0.266) 0.630 0.165 0.212 0.268 0.010 0.478 0.421 0.214 

Locus 1473 : 
2 alleles
5.8% missing data
   1   (0.749) 0.456 0.863 0.801 0.770 0.986 0.695 0.659 0.760 
   3   (0.251) 0.544 0.137 0.199 0.230 0.014 0.305 0.341 0.240 

Locus 1474 : 
2 alleles
10.9% missing data
   2   (0.890) 0.988 0.970 0.954 0.897 0.799 0.919 0.786 0.911 
   4   (0.110) 0.012 0.030 0.046 0.103 0.201 0.081 0.214 0.089 

Locus 1475 : 
2 alleles
2.9% missing data
   3   (0.941) 0.989 0.994 0.992 0.862 1.000 0.957 0.995 0.909 
   1   (0.059) 0.011 0.006 0.008 0.138 0.000 0.043 0.005 0.091 

Locus 1476 : 
2 alleles
2.2% missing data
   2   (0.818) 0.908 0.896 0.903 0.791 0.467 0.702 0.965 0.791 
   4   (0.182) 0.092 0.104 0.097 0.209 0.533 0.298 0.035 0.209 

Locus 1477 : 
2 alleles
9.4% missing data
   4   (0.938) 0.979 0.996 0.990 0.892 0.999 0.943 0.994 0.914 
   2   (0.062) 0.021 0.004 0.010 0.108 0.001 0.057 0.006 0.086 

Locus 1478 : 
2 alleles
12.3% missing data
   3   (0.777) 0.156 0.903 0.888 0.672 0.887 0.559 0.929 0.791 
   1   (0.223) 0.844 0.097 0.112 0.328 0.113 0.441 0.071 0.209 

Locus 1479 : 
2 alleles
12.3% missing data
   1   (0.836) 0.826 0.866 0.816 0.866 0.827 0.945 0.959 0.863 
   3   (0.164) 0.174 0.134 0.184 0.134 0.173 0.055 0.041 0.137 

Locus 1480 : 
2 alleles
13.8% missing data
   2   (0.917) 0.995 0.972 0.894 0.974 0.957 0.981 0.787 0.973 
   4   (0.083) 0.005 0.028 0.106 0.026 0.043 0.019 0.213 0.027 

Locus 1481 : 
2 alleles
18.8% missing data
   1   (0.119) 0.224 0.038 0.073 0.095 0.024 0.091 0.030 0.131 
   3   (0.881) 0.776 0.962 0.927 0.905 0.976 0.909 0.970 0.869 

Locus 1482 : 
2 alleles
16.7% missing data
   3   (0.619) 0.668 0.235 0.651 0.709 0.526 0.383 0.179 0.676 
   1   (0.381) 0.332 0.765 0.349 0.291 0.474 0.617 0.821 0.324 

Locus 1483 : 
2 alleles
11.6% missing data
   4   (0.890) 0.879 0.983 0.952 0.852 0.991 0.936 0.975 0.886 
   2   (0.110) 0.121 0.017 0.048 0.148 0.009 0.064 0.025 0.114 

Locus 1484 : 
2 alleles
0.7% missing data
   3   (0.869) 0.982 0.981 0.866 0.875 0.995 0.937 0.930 0.910 
   1   (0.131) 0.018 0.019 0.134 0.125 0.005 0.063 0.070 0.090 

Locus 1485 : 
2 alleles
13.0% missing data
   4   (0.398) 0.407 0.358 0.305 0.493 0.236 0.484 0.642 0.356 
   2   (0.602) 0.593 0.642 0.695 0.507 0.764 0.516 0.358 0.644 

Locus 1486 : 
2 alleles
11.6% missing data
   1   (0.912) 0.890 0.965 0.942 0.921 0.958 0.939 0.979 0.942 
   2   (0.088) 0.110 0.035 0.058 0.079 0.042 0.061 0.021 0.058 

Locus 1487 : 
2 alleles
3.6% missing data
   2   (0.850) 0.965 0.893 0.890 0.832 0.815 0.909 0.964 0.850 
   3   (0.150) 0.035 0.107 0.110 0.168 0.185 0.091 0.036 0.150 

Locus 1488 : 
2 alleles
10.9% missing data
   1   (0.201) 0.528 0.064 0.175 0.215 0.009 0.099 0.054 0.218 
   3   (0.799) 0.472 0.936 0.825 0.785 0.991 0.901 0.946 0.782 

Locus 1489 : 
2 alleles
5.1% missing data
   1   (0.896) 0.996 0.580 0.850 0.972 0.420 0.959 0.967 0.950 
   3   (0.104) 0.004 0.420 0.150 0.028 0.580 0.041 0.033 0.050 

Locus 1490 : 
2 alleles
10.9% missing data
   4   (0.911) 0.995 0.973 0.950 0.941 0.988 0.908 0.984 0.903 
   1   (0.089) 0.005 0.027 0.050 0.059 0.012 0.092 0.016 0.097 

Locus 1491 : 
2 alleles
11.6% missing data
   1   (0.836) 0.976 0.879 0.851 0.825 0.770 0.920 0.960 0.845 
   4   (0.164) 0.024 0.121 0.149 0.175 0.230 0.080 0.040 0.155 

Locus 1492 : 
2 alleles
2.9% missing data
   4   (0.736) 0.977 0.887 0.760 0.726 0.549 0.738 0.893 0.733 
   2   (0.264) 0.023 0.113 0.240 0.274 0.451 0.262 0.107 0.267 

Locus 1493 : 
2 alleles
9.4% missing data
   1   (0.921) 0.942 0.985 0.966 0.926 0.995 0.924 0.982 0.929 
   3   (0.079) 0.058 0.015 0.034 0.074 0.005 0.076 0.018 0.071 

Locus 1494 : 
2 alleles
15.9% missing data
   4   (0.912) 0.984 0.591 0.922 0.958 0.995 0.960 0.969 0.943 
   2   (0.088) 0.016 0.409 0.078 0.042 0.005 0.040 0.031 0.057 

Locus 1495 : 
2 alleles
14.5% missing data
   1   (0.830) 0.974 0.723 0.883 0.883 0.990 0.661 0.809 0.804 
   3   (0.170) 0.026 0.277 0.117 0.117 0.010 0.339 0.191 0.196 

Locus 1496 : 
2 alleles
4.3% missing data
   3   (0.770) 0.021 0.385 0.781 0.850 0.883 0.842 0.914 0.791 
   1   (0.230) 0.979 0.615 0.219 0.150 0.117 0.158 0.086 0.209 

Locus 1497 : 
2 alleles
3.6% missing data
   2   (0.839) 0.905 0.909 0.945 0.738 0.994 0.848 0.964 0.757 
   4   (0.161) 0.095 0.091 0.055 0.262 0.006 0.152 0.036 0.243 

Locus 1498 : 
2 alleles
11.6% missing data
   2   (0.908) 0.857 0.974 0.914 0.954 0.792 0.966 0.967 0.942 
   4   (0.092) 0.143 0.026 0.086 0.046 0.208 0.034 0.033 0.058 

Locus 1499 : 
2 alleles
13.0% missing data
   4   (0.887) 0.970 0.948 0.816 0.953 0.806 0.969 0.952 0.933 
   2   (0.113) 0.030 0.052 0.184 0.047 0.194 0.031 0.048 0.067 

Locus 1500 : 
2 alleles
5.1% missing data
   1   (0.177) 0.822 0.041 0.076 0.269 0.177 0.163 0.043 0.170 
   3   (0.823) 0.178 0.959 0.924 0.731 0.823 0.837 0.957 0.830 

Locus 1501 : 
2 alleles
1.4% missing data
   1   (0.873) 0.982 0.957 0.914 0.890 0.642 0.814 0.962 0.885 
   2   (0.127) 0.018 0.043 0.086 0.110 0.358 0.186 0.038 0.115 

Locus 1502 : 
2 alleles
10.9% missing data
   4   (0.849) 0.872 0.805 0.826 0.880 0.851 0.880 0.941 0.902 
   1   (0.151) 0.128 0.195 0.174 0.120 0.149 0.120 0.059 0.098 

Locus 1503 : 
2 alleles
2.2% missing data
   1   (0.911) 0.480 0.776 0.930 0.958 0.986 0.977 0.968 0.947 
   3   (0.089) 0.520 0.224 0.070 0.042 0.014 0.023 0.032 0.053 

Locus 1504 : 
2 alleles
3.6% missing data
   1   (0.892) 0.903 0.985 0.948 0.869 0.981 0.940 0.986 0.876 
   3   (0.108) 0.097 0.015 0.052 0.131 0.019 0.060 0.014 0.124 

Locus 1505 : 
2 alleles
10.1% missing data
   1   (0.480) 0.046 0.449 0.454 0.532 0.622 0.332 0.319 0.518 
   4   (0.520) 0.954 0.551 0.546 0.468 0.378 0.668 0.681 0.482 

Locus 1506 : 
2 alleles
1.4% missing data
   1   (0.537) 0.067 0.291 0.392 0.695 0.040 0.500 0.419 0.690 
   4   (0.463) 0.933 0.709 0.608 0.305 0.960 0.500 0.581 0.310 

Locus 1507 : 
2 alleles
2.9% missing data
   4   (0.856) 0.964 0.961 0.864 0.870 0.895 0.942 0.972 0.850 
   3   (0.144) 0.036 0.039 0.136 0.130 0.105 0.058 0.028 0.150 

Locus 1508 : 
2 alleles
10.9% missing data
   1   (0.895) 0.986 0.987 0.880 0.952 0.879 0.948 0.962 0.916 
   3   (0.105) 0.014 0.013 0.120 0.048 0.121 0.052 0.038 0.084 

Locus 1509 : 
2 alleles
10.9% missing data
   1   (0.270) 0.259 0.329 0.290 0.191 0.384 0.365 0.302 0.226 
   3   (0.730) 0.741 0.671 0.710 0.809 0.616 0.635 0.698 0.774 

Locus 1510 : 
2 alleles
12.3% missing data
   4   (0.905) 0.986 0.929 0.897 0.952 0.935 0.948 0.925 0.943 
   3   (0.095) 0.014 0.071 0.103 0.048 0.065 0.052 0.075 0.057 

Locus 1511 : 
2 alleles
0.7% missing data
   1   (0.931) 0.998 0.993 0.991 0.811 1.000 0.948 0.994 0.898 
   2   (0.069) 0.002 0.007 0.009 0.189 0.000 0.052 0.006 0.102 

Locus 1512 : 
2 alleles
3.6% missing data
   2   (0.734) 0.039 0.714 0.688 0.843 0.061 0.831 0.880 0.801 
   3   (0.266) 0.961 0.286 0.312 0.157 0.939 0.169 0.120 0.199 

Locus 1513 : 
2 alleles
13.0% missing data
   4   (0.871) 0.725 0.963 0.952 0.797 0.995 0.888 0.975 0.844 
   2   (0.129) 0.275 0.037 0.048 0.203 0.005 0.112 0.025 0.156 

Locus 1514 : 
2 alleles
1.4% missing data
   2   (0.878) 0.992 0.947 0.888 0.897 0.996 0.951 0.967 0.894 
   3   (0.122) 0.008 0.053 0.112 0.103 0.004 0.049 0.033 0.106 

Locus 1515 : 
2 alleles
2.9% missing data
   4   (0.819) 0.799 0.628 0.868 0.907 0.988 0.843 0.610 0.804 
   2   (0.181) 0.201 0.372 0.132 0.093 0.012 0.157 0.390 0.196 

Locus 1516 : 
2 alleles
12.3% missing data
   4   (0.699) 0.710 0.717 0.747 0.656 0.688 0.502 0.911 0.689 
   1   (0.301) 0.290 0.283 0.253 0.344 0.312 0.498 0.089 0.311 

Locus 1517 : 
2 alleles
5.8% missing data
   1   (0.371) 0.036 0.501 0.267 0.454 0.189 0.608 0.094 0.442 
   4   (0.629) 0.964 0.499 0.733 0.546 0.811 0.392 0.906 0.558 

Locus 1518 : 
2 alleles
15.2% missing data
   4   (0.666) 0.647 0.910 0.694 0.659 0.980 0.661 0.915 0.586 
   2   (0.334) 0.353 0.090 0.306 0.341 0.020 0.339 0.085 0.414 

Locus 1519 : 
2 alleles
17.4% missing data
   2   (0.751) 0.942 0.898 0.799 0.728 0.970 0.720 0.778 0.730 
   4   (0.249) 0.058 0.102 0.201 0.272 0.030 0.280 0.222 0.270 

Locus 1520 : 
2 alleles
2.2% missing data
   1   (0.133) 0.014 0.026 0.149 0.113 0.274 0.074 0.060 0.079 
   3   (0.867) 0.986 0.974 0.851 0.887 0.726 0.926 0.940 0.921 

Locus 1521 : 
2 alleles
12.3% missing data
   1   (0.091) 0.011 0.120 0.052 0.055 0.066 0.167 0.062 0.084 
   3   (0.909) 0.989 0.880 0.948 0.945 0.934 0.833 0.938 0.916 

Locus 1522 : 
2 alleles
2.9% missing data
   2   (0.913) 0.995 0.995 0.961 0.921 0.999 0.925 0.981 0.913 
   3   (0.087) 0.005 0.005 0.039 0.079 0.001 0.075 0.019 0.087 

Locus 1523 : 
2 alleles
10.9% missing data
   2   (0.909) 0.970 0.991 0.963 0.863 0.989 0.964 0.983 0.910 
   4   (0.091) 0.030 0.009 0.037 0.137 0.011 0.036 0.017 0.090 

Locus 1524 : 
2 alleles
15.9% missing data
   4   (0.709) 0.974 0.693 0.767 0.717 0.658 0.644 0.741 0.670 
   2   (0.291) 0.026 0.307 0.233 0.283 0.342 0.356 0.259 0.330 

Locus 1525 : 
2 alleles
4.3% missing data
   4   (0.888) 0.993 0.975 0.907 0.893 0.977 0.933 0.968 0.918 
   1   (0.112) 0.007 0.025 0.093 0.107 0.023 0.067 0.032 0.082 

Locus 1526 : 
2 alleles
13.0% missing data
   2   (0.674) 0.767 0.701 0.863 0.448 0.865 0.503 0.895 0.541 
   4   (0.326) 0.233 0.299 0.137 0.552 0.135 0.497 0.105 0.459 

Locus 1527 : 
2 alleles
7.2% missing data
   3   (0.913) 0.960 0.994 0.968 0.935 0.998 0.976 0.660 0.926 
   1   (0.087) 0.040 0.006 0.032 0.065 0.002 0.024 0.340 0.074 

Locus 1528 : 
2 alleles
3.6% missing data
   1   (0.716) 0.421 0.834 0.586 0.788 0.945 0.849 0.889 0.769 
   4   (0.284) 0.579 0.166 0.414 0.212 0.055 0.151 0.111 0.231 

Locus 1529 : 
2 alleles
15.2% missing data
   4   (0.667) 0.956 0.512 0.665 0.722 0.619 0.557 0.666 0.659 
   2   (0.333) 0.044 0.488 0.335 0.278 0.381 0.443 0.334 0.341 

Locus 1530 : 
2 alleles
6.5% missing data
   2   (0.846) 0.978 0.983 0.847 0.901 0.991 0.910 0.960 0.794 
   4   (0.154) 0.022 0.017 0.153 0.099 0.009 0.090 0.040 0.206 

Locus 1531 : 
2 alleles
5.1% missing data
   1   (0.874) 0.976 0.778 0.940 0.919 0.994 0.910 0.672 0.873 
   3   (0.126) 0.024 0.222 0.060 0.081 0.006 0.090 0.328 0.127 

Locus 1532 : 
2 alleles
18.1% missing data
   1   (0.911) 0.922 0.925 0.899 0.951 0.995 0.865 0.970 0.957 
   3   (0.089) 0.078 0.075 0.101 0.049 0.005 0.135 0.030 0.043 

Locus 1533 : 
2 alleles
0.7% missing data
   2   (0.908) 0.985 0.977 0.980 0.814 0.999 0.935 0.988 0.861 
   4   (0.092) 0.015 0.023 0.020 0.186 0.001 0.065 0.012 0.139 

Locus 1534 : 
2 alleles
1.4% missing data
   2   (0.837) 0.979 0.906 0.817 0.890 0.992 0.951 0.640 0.894 
   4   (0.163) 0.021 0.094 0.183 0.110 0.008 0.049 0.360 0.106 

Locus 1535 : 
2 alleles
2.9% missing data
   4   (0.897) 0.956 0.980 0.970 0.802 0.945 0.924 0.981 0.884 
   2   (0.103) 0.044 0.020 0.030 0.198 0.055 0.076 0.019 0.116 

Locus 1536 : 
2 alleles
3.6% missing data
   4   (0.924) 0.993 0.981 0.924 0.961 0.997 0.980 0.963 0.959 
   3   (0.076) 0.007 0.019 0.076 0.039 0.003 0.020 0.037 0.041 

Locus 1537 : 
2 alleles
1.4% missing data
   2   (0.941) 0.998 0.969 0.992 0.909 1.000 0.931 0.995 0.906 
   1   (0.059) 0.002 0.031 0.008 0.091 0.000 0.069 0.005 0.094 

Locus 1538 : 
2 alleles
3.6% missing data
   2   (0.155) 0.013 0.340 0.180 0.119 0.019 0.160 0.067 0.114 
   3   (0.845) 0.987 0.660 0.820 0.881 0.981 0.840 0.933 0.886 

Locus 1539 : 
2 alleles
13.0% missing data
   1   (0.868) 0.894 0.919 0.900 0.910 0.894 0.908 0.584 0.918 
   3   (0.132) 0.106 0.081 0.100 0.090 0.106 0.092 0.416 0.082 

Locus 1540 : 
2 alleles
2.2% missing data
   2   (0.913) 0.713 0.979 0.887 0.959 0.993 0.953 0.977 0.961 
   4   (0.087) 0.287 0.021 0.113 0.041 0.007 0.047 0.023 0.039 

Locus 1541 : 
2 alleles
2.2% missing data
   1   (0.773) 0.972 0.772 0.801 0.771 0.956 0.807 0.720 0.773 
   4   (0.227) 0.028 0.228 0.199 0.229 0.044 0.193 0.280 0.227 

Locus 1542 : 
2 alleles
14.5% missing data
   2   (0.842) 0.625 0.731 0.746 0.924 0.985 0.917 0.937 0.903 
   4   (0.158) 0.375 0.269 0.254 0.076 0.015 0.083 0.063 0.097 

Locus 1543 : 
2 alleles
4.3% missing data
   3   (0.846) 0.977 0.975 0.883 0.850 0.836 0.928 0.925 0.832 
   1   (0.154) 0.023 0.025 0.117 0.150 0.164 0.072 0.075 0.168 

Locus 1544 : 
2 alleles
7.2% missing data
   1   (0.874) 0.933 0.640 0.842 0.948 0.918 0.893 0.941 0.904 
   3   (0.126) 0.067 0.360 0.158 0.052 0.082 0.107 0.059 0.096 

Locus 1545 : 
2 alleles
4.3% missing data
   1   (0.800) 0.836 0.876 0.813 0.837 0.858 0.676 0.592 0.866 
   2   (0.200) 0.164 0.124 0.187 0.163 0.142 0.324 0.408 0.134 

Locus 1546 : 
2 alleles
11.6% missing data
   4   (0.927) 0.972 0.993 0.988 0.859 0.994 0.944 0.992 0.876 
   2   (0.073) 0.028 0.007 0.012 0.141 0.006 0.056 0.008 0.124 

Locus 1547 : 
2 alleles
5.1% missing data
   4   (0.883) 0.963 0.910 0.879 0.934 0.689 0.935 0.950 0.912 
   1   (0.117) 0.037 0.090 0.121 0.066 0.311 0.065 0.050 0.088 

Locus 1548 : 
2 alleles
13.0% missing data
   1   (0.867) 0.932 0.828 0.888 0.902 0.933 0.885 0.971 0.867 
   2   (0.133) 0.068 0.172 0.112 0.098 0.067 0.115 0.029 0.133 

Locus 1549 : 
2 alleles
13.0% missing data
   1   (0.933) 0.998 0.939 0.989 0.886 0.999 0.941 0.992 0.897 
   4   (0.067) 0.002 0.061 0.011 0.114 0.001 0.059 0.008 0.103 

Locus 1550 : 
2 alleles
5.1% missing data
   2   (0.797) 0.976 0.933 0.853 0.800 0.990 0.808 0.954 0.720 
   3   (0.203) 0.024 0.067 0.147 0.200 0.010 0.192 0.046 0.280 

Locus 1551 : 
2 alleles
14.5% missing data
   1   (0.830) 0.834 0.394 0.585 0.940 0.978 0.958 0.948 0.913 
   3   (0.170) 0.166 0.606 0.415 0.060 0.022 0.042 0.052 0.087 

Locus 1552 : 
2 alleles
3.6% missing data
   1   (0.891) 0.851 0.987 0.902 0.904 0.973 0.949 0.957 0.932 
   3   (0.109) 0.149 0.013 0.098 0.096 0.027 0.051 0.043 0.068 

Locus 1553 : 
2 alleles
1.4% missing data
   4   (0.920) 0.991 0.966 0.863 0.981 0.980 0.955 0.976 0.958 
   2   (0.080) 0.009 0.034 0.137 0.019 0.020 0.045 0.024 0.042 

Locus 1554 : 
2 alleles
11.6% missing data
   1   (0.816) 0.682 0.782 0.821 0.883 0.995 0.857 0.451 0.881 
   3   (0.184) 0.318 0.218 0.179 0.117 0.005 0.143 0.549 0.119 

Locus 1555 : 
2 alleles
10.1% missing data
   2   (0.303) 0.533 0.227 0.281 0.380 0.028 0.475 0.095 0.259 
   4   (0.697) 0.467 0.773 0.719 0.620 0.972 0.525 0.905 0.741 

Locus 1556 : 
2 alleles
4.3% missing data
   3   (0.797) 0.912 0.947 0.761 0.875 0.978 0.803 0.943 0.767 
   1   (0.203) 0.088 0.053 0.239 0.125 0.022 0.197 0.057 0.233 

Locus 1557 : 
2 alleles
2.9% missing data
   2   (0.421) 0.962 0.236 0.346 0.450 0.250 0.552 0.101 0.498 
   3   (0.579) 0.038 0.764 0.654 0.550 0.750 0.448 0.899 0.502 

Locus 1558 : 
2 alleles
15.2% missing data
   4   (0.145) 0.676 0.070 0.131 0.100 0.009 0.080 0.093 0.117 
   2   (0.855) 0.324 0.930 0.869 0.900 0.991 0.920 0.907 0.883 

Locus 1559 : 
2 alleles
5.1% missing data
   1   (0.783) 0.966 0.355 0.804 0.845 0.465 0.844 0.618 0.856 
   4   (0.217) 0.034 0.645 0.196 0.155 0.535 0.156 0.382 0.144 

Locus 1560 : 
2 alleles
10.9% missing data
   1   (0.906) 0.993 0.957 0.932 0.943 0.995 0.963 0.943 0.904 
   4   (0.094) 0.007 0.043 0.068 0.057 0.005 0.037 0.057 0.096 

Locus 1561 : 
2 alleles
2.9% missing data
   3   (0.871) 0.612 0.945 0.814 0.944 0.974 0.952 0.944 0.915 
   1   (0.129) 0.388 0.055 0.186 0.056 0.026 0.048 0.056 0.085 

Locus 1562 : 
2 alleles
15.2% missing data
   2   (0.922) 0.995 0.732 0.961 0.949 0.863 0.945 0.982 0.936 
   4   (0.078) 0.005 0.268 0.039 0.051 0.137 0.055 0.018 0.064 

Locus 1563 : 
2 alleles
15.9% missing data
   1   (0.621) 0.563 0.440 0.574 0.657 0.890 0.654 0.894 0.612 
   4   (0.379) 0.437 0.560 0.426 0.343 0.110 0.346 0.106 0.388 

Locus 1564 : 
2 alleles
12.3% missing data
   2   (0.852) 0.788 0.979 0.612 0.968 0.659 0.982 0.195 0.960 
   4   (0.148) 0.212 0.021 0.388 0.032 0.341 0.018 0.805 0.040 

Locus 1565 : 
2 alleles
2.9% missing data
   3   (0.817) 0.986 0.965 0.831 0.835 0.746 0.855 0.931 0.831 
   1   (0.183) 0.014 0.035 0.169 0.165 0.254 0.145 0.069 0.169 

Locus 1566 : 
2 alleles
13.8% missing data
   2   (0.901) 0.922 0.970 0.876 0.951 0.978 0.956 0.975 0.938 
   4   (0.099) 0.078 0.030 0.124 0.049 0.022 0.044 0.025 0.062 

Locus 1567 : 
2 alleles
5.8% missing data
   2   (0.890) 0.669 0.871 0.925 0.916 0.995 0.909 0.972 0.907 
   4   (0.110) 0.331 0.129 0.075 0.084 0.005 0.091 0.028 0.093 

Locus 1568 : 
2 alleles
11.6% missing data
   1   (0.772) 0.742 0.901 0.764 0.822 0.057 0.813 0.935 0.820 
   3   (0.228) 0.258 0.099 0.236 0.178 0.943 0.187 0.065 0.180 

Locus 1569 : 
2 alleles
3.6% missing data
   2   (0.628) 0.690 0.783 0.675 0.604 0.709 0.602 0.308 0.661 
   4   (0.372) 0.310 0.217 0.325 0.396 0.291 0.398 0.692 0.339 

Locus 1570 : 
2 alleles
16.7% missing data
   1   (0.372) 0.682 0.488 0.298 0.385 0.033 0.558 0.215 0.400 
   4   (0.628) 0.318 0.512 0.702 0.615 0.967 0.442 0.785 0.600 

Locus 1571 : 
2 alleles
10.9% missing data
   3   (0.876) 0.820 0.967 0.890 0.920 0.854 0.940 0.933 0.895 
   2   (0.124) 0.180 0.033 0.110 0.080 0.146 0.060 0.067 0.105 

Locus 1572 : 
2 alleles
12.3% missing data
   1   (0.113) 0.016 0.139 0.084 0.084 0.071 0.112 0.108 0.095 
   3   (0.887) 0.984 0.861 0.916 0.916 0.929 0.888 0.892 0.905 

Locus 1573 : 
2 alleles
13.8% missing data
   1   (0.613) 0.929 0.306 0.560 0.653 0.504 0.603 0.890 0.615 
   3   (0.387) 0.071 0.694 0.440 0.347 0.496 0.397 0.110 0.385 

Locus 1574 : 
2 alleles
11.6% missing data
   2   (0.589) 0.682 0.744 0.644 0.489 0.980 0.376 0.904 0.512 
   4   (0.411) 0.318 0.256 0.356 0.511 0.020 0.624 0.096 0.488 

Locus 1575 : 
2 alleles
18.1% missing data
   3   (0.902) 0.783 0.735 0.663 0.987 0.765 0.991 0.702 0.983 
   1   (0.098) 0.217 0.265 0.337 0.013 0.235 0.009 0.298 0.017 

Locus 1576 : 
2 alleles
3.6% missing data
   3   (0.921) 0.987 0.984 0.972 0.924 0.985 0.918 0.983 0.918 
   1   (0.079) 0.013 0.016 0.028 0.076 0.015 0.082 0.017 0.082 

Locus 1577 : 
2 alleles
9.4% missing data
   2   (0.908) 0.976 0.986 0.941 0.928 0.915 0.964 0.980 0.910 
   4   (0.092) 0.024 0.014 0.059 0.072 0.085 0.036 0.020 0.090 

Locus 1578 : 
2 alleles
11.6% missing data
   1   (0.703) 0.618 0.211 0.710 0.738 0.588 0.744 0.894 0.720 
   3   (0.297) 0.382 0.789 0.290 0.262 0.412 0.256 0.106 0.280 

Locus 1579 : 
2 alleles
11.6% missing data
   3   (0.908) 0.933 0.949 0.938 0.956 0.996 0.931 0.662 0.951 
   1   (0.092) 0.067 0.051 0.062 0.044 0.004 0.069 0.338 0.049 

Locus 1580 : 
2 alleles
8.7% missing data
   2   (0.909) 0.876 0.982 0.943 0.927 0.990 0.949 0.983 0.923 
   4   (0.091) 0.124 0.018 0.057 0.073 0.010 0.051 0.017 0.077 

Locus 1581 : 
2 alleles
14.5% missing data
   2   (0.833) 0.147 0.635 0.863 0.908 0.878 0.845 0.665 0.902 
   4   (0.167) 0.853 0.365 0.137 0.092 0.122 0.155 0.335 0.098 

Locus 1582 : 
2 alleles
5.8% missing data
   4   (0.889) 0.824 0.970 0.849 0.944 0.979 0.944 0.958 0.932 
   1   (0.111) 0.176 0.030 0.151 0.056 0.021 0.056 0.042 0.068 

Locus 1583 : 
2 alleles
1.4% missing data
   2   (0.911) 0.950 0.974 0.957 0.896 0.772 0.897 0.981 0.940 
   3   (0.089) 0.050 0.026 0.043 0.104 0.228 0.103 0.019 0.060 

Locus 1584 : 
2 alleles
2.2% missing data
   1   (0.679) 0.588 0.914 0.746 0.558 0.893 0.827 0.707 0.680 
   2   (0.321) 0.412 0.086 0.254 0.442 0.107 0.173 0.293 0.320 

Locus 1585 : 
2 alleles
3.6% missing data
   1   (0.910) 0.633 0.915 0.910 0.953 0.844 0.943 0.965 0.959 
   3   (0.090) 0.367 0.085 0.090 0.047 0.156 0.057 0.035 0.041 

Locus 1586 : 
2 alleles
13.0% missing data
   2   (0.315) 0.047 0.473 0.220 0.307 0.146 0.459 0.082 0.444 
   3   (0.685) 0.953 0.527 0.780 0.693 0.854 0.541 0.918 0.556 

Locus 1587 : 
2 alleles
4.3% missing data
   3   (0.222) 0.034 0.237 0.158 0.199 0.012 0.290 0.461 0.223 
   4   (0.778) 0.966 0.763 0.842 0.801 0.988 0.710 0.539 0.777 

Locus 1588 : 
2 alleles
5.1% missing data
   1   (0.944) 0.998 0.994 0.992 0.885 1.000 0.968 0.995 0.923 
   3   (0.056) 0.002 0.006 0.008 0.115 0.000 0.032 0.005 0.077 

Locus 1589 : 
2 alleles
3.6% missing data
   3   (0.814) 0.985 0.847 0.862 0.797 0.983 0.547 0.695 0.876 
   2   (0.186) 0.015 0.153 0.138 0.203 0.017 0.453 0.305 0.124 

Locus 1590 : 
2 alleles
4.3% missing data
   4   (0.925) 0.909 0.978 0.953 0.966 0.973 0.960 0.975 0.932 
   2   (0.075) 0.091 0.022 0.047 0.034 0.027 0.040 0.025 0.068 

Locus 1591 : 
2 alleles
6.5% missing data
   1   (0.888) 0.969 0.977 0.884 0.966 0.991 0.939 0.544 0.928 
   4   (0.112) 0.031 0.023 0.116 0.034 0.009 0.061 0.456 0.072 

Locus 1592 : 
2 alleles
5.1% missing data
   4   (0.872) 0.989 0.593 0.904 0.915 0.993 0.667 0.968 0.878 
   2   (0.128) 0.011 0.407 0.096 0.085 0.007 0.333 0.032 0.122 

Locus 1593 : 
2 alleles
2.2% missing data
   3   (0.900) 0.997 0.985 0.971 0.914 0.998 0.931 0.804 0.882 
   1   (0.100) 0.003 0.015 0.029 0.086 0.002 0.069 0.196 0.118 

Locus 1594 : 
2 alleles
12.3% missing data
   2   (0.642) 0.671 0.890 0.713 0.561 0.832 0.726 0.549 0.623 
   4   (0.358) 0.329 0.110 0.287 0.439 0.168 0.274 0.451 0.377 

Locus 1595 : 
2 alleles
3.6% missing data
   2   (0.859) 0.942 0.916 0.928 0.888 0.954 0.814 0.971 0.777 
   3   (0.141) 0.058 0.084 0.072 0.112 0.046 0.186 0.029 0.223 

Locus 1596 : 
2 alleles
14.5% missing data
   2   (0.848) 0.751 0.953 0.944 0.843 0.989 0.799 0.370 0.846 
   4   (0.152) 0.249 0.047 0.056 0.157 0.011 0.201 0.630 0.154 

Locus 1597 : 
2 alleles
18.1% missing data
   2   (0.815) 0.122 0.970 0.854 0.889 0.984 0.898 0.228 0.877 
   3   (0.185) 0.878 0.030 0.146 0.111 0.016 0.102 0.772 0.123 

Locus 1598 : 
2 alleles
4.3% missing data
   1   (0.910) 0.997 0.980 0.973 0.919 0.957 0.922 0.846 0.914 
   3   (0.090) 0.003 0.020 0.027 0.081 0.043 0.078 0.154 0.086 

Locus 1599 : 
2 alleles
5.1% missing data
   1   (0.236) 0.028 0.593 0.288 0.220 0.033 0.180 0.062 0.195 
   3   (0.764) 0.972 0.407 0.712 0.780 0.967 0.820 0.938 0.805 

Locus 1600 : 
2 alleles
4.3% missing data
   1   (0.804) 0.962 0.928 0.867 0.832 0.977 0.811 0.547 0.777 
   3   (0.196) 0.038 0.072 0.133 0.168 0.023 0.189 0.453 0.223 

Locus 1601 : 
2 alleles
4.3% missing data
   2   (0.920) 0.977 0.987 0.887 0.962 0.987 0.979 0.958 0.968 
   3   (0.080) 0.023 0.013 0.113 0.038 0.013 0.021 0.042 0.032 

Locus 1602 : 
2 alleles
3.6% missing data
   1   (0.080) 0.031 0.010 0.023 0.065 0.001 0.046 0.263 0.059 
   3   (0.920) 0.969 0.990 0.977 0.935 0.999 0.954 0.737 0.941 

Locus 1603 : 
2 alleles
2.9% missing data
   1   (0.888) 0.897 0.958 0.865 0.926 0.931 0.826 0.955 0.940 
   3   (0.112) 0.103 0.042 0.135 0.074 0.069 0.174 0.045 0.060 

Locus 1604 : 
2 alleles
2.2% missing data
   1   (0.208) 0.017 0.055 0.155 0.303 0.098 0.214 0.058 0.202 
   3   (0.792) 0.983 0.945 0.845 0.697 0.902 0.786 0.942 0.798 

Locus 1605 : 
2 alleles
15.9% missing data
   4   (0.876) 0.933 0.966 0.968 0.738 0.997 0.913 0.982 0.766 
   2   (0.124) 0.067 0.034 0.032 0.262 0.003 0.087 0.018 0.234 

Locus 1606 : 
2 alleles
13.8% missing data
   2   (0.122) 0.009 0.059 0.190 0.039 0.114 0.034 0.432 0.054 
   3   (0.878) 0.991 0.941 0.810 0.961 0.886 0.966 0.568 0.946 

Locus 1607 : 
2 alleles
18.8% missing data
   2   (0.244) 0.130 0.189 0.207 0.183 0.916 0.356 0.421 0.211 
   4   (0.756) 0.870 0.811 0.793 0.817 0.084 0.644 0.579 0.789 

Locus 1608 : 
2 alleles
15.2% missing data
   2   (0.852) 0.968 0.894 0.831 0.931 0.635 0.940 0.608 0.918 
   4   (0.148) 0.032 0.106 0.169 0.069 0.365 0.060 0.392 0.082 

Locus 1609 : 
2 alleles
14.5% missing data
   4   (0.865) 0.977 0.733 0.908 0.917 0.982 0.846 0.886 0.842 
   2   (0.135) 0.023 0.267 0.092 0.083 0.018 0.154 0.114 0.158 

Locus 1610 : 
2 alleles
4.3% missing data
   1   (0.888) 0.911 0.942 0.939 0.929 0.996 0.942 0.441 0.910 
   4   (0.112) 0.089 0.058 0.061 0.071 0.004 0.058 0.559 0.090 

Locus 1611 : 
2 alleles
8.0% missing data
   4   (0.916) 0.996 0.990 0.937 0.955 0.998 0.942 0.985 0.925 
   2   (0.084) 0.004 0.010 0.063 0.045 0.002 0.058 0.015 0.075 

Locus 1612 : 
2 alleles
2.9% missing data
   1   (0.905) 0.911 0.659 0.900 0.951 0.943 0.952 0.973 0.947 
   3   (0.095) 0.089 0.341 0.100 0.049 0.057 0.048 0.027 0.053 

Locus 1613 : 
2 alleles
3.6% missing data
   1   (0.840) 0.951 0.931 0.851 0.886 0.989 0.899 0.938 0.810 
   3   (0.160) 0.049 0.069 0.149 0.114 0.011 0.101 0.062 0.190 

Locus 1614 : 
2 alleles
4.3% missing data
   3   (0.851) 0.977 0.950 0.901 0.870 0.389 0.833 0.965 0.855 
   1   (0.149) 0.023 0.050 0.099 0.130 0.611 0.167 0.035 0.145 

Locus 1615 : 
2 alleles
15.2% missing data
   1   (0.856) 0.989 0.977 0.919 0.895 0.993 0.810 0.963 0.761 
   2   (0.144) 0.011 0.023 0.081 0.105 0.007 0.190 0.037 0.239 

Locus 1616 : 
2 alleles
5.1% missing data
   1   (0.905) 0.984 0.991 0.922 0.943 0.985 0.960 0.951 0.923 
   3   (0.095) 0.016 0.009 0.078 0.057 0.015 0.040 0.049 0.077 

Locus 1617 : 
2 alleles
14.5% missing data
   3   (0.673) 0.927 0.704 0.574 0.740 0.909 0.791 0.542 0.729 
   1   (0.327) 0.073 0.296 0.426 0.260 0.091 0.209 0.458 0.271 

Locus 1618 : 
2 alleles
9.4% missing data
   2   (0.891) 0.957 0.949 0.910 0.931 0.537 0.937 0.962 0.919 
   1   (0.109) 0.043 0.051 0.090 0.069 0.463 0.063 0.038 0.081 

Locus 1619 : 
2 alleles
10.9% missing data
   1   (0.294) 0.486 0.151 0.365 0.240 0.078 0.379 0.122 0.255 
   3   (0.706) 0.514 0.849 0.635 0.760 0.922 0.621 0.878 0.745 

Locus 1620 : 
2 alleles
1.4% missing data
   1   (0.822) 0.986 0.820 0.834 0.833 0.923 0.789 0.960 0.816 
   4   (0.178) 0.014 0.180 0.166 0.167 0.077 0.211 0.040 0.184 

Locus 1621 : 
2 alleles
7.2% missing data
   1   (0.900) 0.986 0.992 0.881 0.942 0.991 0.963 0.972 0.935 
   3   (0.100) 0.014 0.008 0.119 0.058 0.009 0.037 0.028 0.065 

Locus 1622 : 
2 alleles
5.8% missing data
   1   (0.469) 0.366 0.238 0.490 0.468 0.375 0.536 0.508 0.451 
   4   (0.531) 0.634 0.762 0.510 0.532 0.625 0.464 0.492 0.549 

Locus 1623 : 
2 alleles
15.9% missing data
   1   (0.107) 0.006 0.055 0.050 0.141 0.003 0.192 0.033 0.097 
   3   (0.893) 0.994 0.945 0.950 0.859 0.997 0.808 0.967 0.903 

Locus 1624 : 
2 alleles
18.1% missing data
   4   (0.749) 0.917 0.876 0.806 0.643 0.836 0.686 0.939 0.738 
   2   (0.251) 0.083 0.124 0.194 0.357 0.164 0.314 0.061 0.262 

Locus 1625 : 
2 alleles
10.9% missing data
   1   (0.129) 0.138 0.079 0.065 0.150 0.172 0.234 0.041 0.122 
   3   (0.871) 0.862 0.921 0.935 0.850 0.828 0.766 0.959 0.878 

Locus 1626 : 
2 alleles
3.6% missing data
   4   (0.897) 0.996 0.984 0.787 0.970 0.874 0.986 0.817 0.966 
   3   (0.103) 0.004 0.016 0.213 0.030 0.126 0.014 0.183 0.034 

Locus 1627 : 
2 alleles
2.9% missing data
   2   (0.885) 0.987 0.928 0.922 0.886 0.923 0.936 0.965 0.899 
   4   (0.115) 0.013 0.072 0.078 0.114 0.077 0.064 0.035 0.101 

Locus 1628 : 
2 alleles
10.9% missing data
   4   (0.895) 0.980 0.964 0.851 0.952 0.983 0.974 0.716 0.949 
   2   (0.105) 0.020 0.036 0.149 0.048 0.017 0.026 0.284 0.051 

Locus 1629 : 
2 alleles
0.7% missing data
   1   (0.896) 0.992 0.980 0.942 0.911 0.997 0.965 0.709 0.933 
   3   (0.104) 0.008 0.020 0.058 0.089 0.003 0.035 0.291 0.067 

Locus 1630 : 
2 alleles
4.3% missing data
   2   (0.638) 0.978 0.485 0.707 0.634 0.600 0.721 0.754 0.552 
   4   (0.362) 0.022 0.515 0.293 0.366 0.400 0.279 0.246 0.448 

Locus 1631 : 
2 alleles
5.1% missing data
   3   (0.774) 0.986 0.895 0.926 0.649 0.042 0.839 0.561 0.754 
   1   (0.226) 0.014 0.105 0.074 0.351 0.958 0.161 0.439 0.246 

Locus 1632 : 
2 alleles
3.6% missing data
   1   (0.780) 0.026 0.886 0.860 0.737 0.985 0.857 0.953 0.763 
   3   (0.220) 0.974 0.114 0.140 0.263 0.015 0.143 0.047 0.237 

Locus 1633 : 
2 alleles
4.3% missing data
   1   (0.277) 0.388 0.247 0.243 0.267 0.040 0.167 0.403 0.262 
   3   (0.723) 0.612 0.753 0.757 0.733 0.960 0.833 0.597 0.738 

Locus 1634 : 
2 alleles
15.2% missing data
   2   (0.435) 0.043 0.258 0.341 0.546 0.149 0.432 0.452 0.500 
   4   (0.565) 0.957 0.742 0.659 0.454 0.851 0.568 0.548 0.500 

Locus 1635 : 
2 alleles
10.1% missing data
   3   (0.862) 0.820 0.858 0.810 0.930 0.988 0.920 0.955 0.902 
   2   (0.138) 0.180 0.142 0.190 0.070 0.012 0.080 0.045 0.098 

Locus 1636 : 
2 alleles
2.9% missing data
   1   (0.847) 0.745 0.560 0.745 0.928 0.880 0.939 0.949 0.911 
   3   (0.153) 0.255 0.440 0.255 0.072 0.120 0.061 0.051 0.089 

Locus 1637 : 
2 alleles
6.5% missing data
   1   (0.742) 0.936 0.813 0.814 0.751 0.990 0.672 0.788 0.699 
   2   (0.258) 0.064 0.187 0.186 0.249 0.010 0.328 0.212 0.301 

Locus 1638 : 
2 alleles
9.4% missing data
   3   (0.933) 0.983 0.996 0.981 0.925 0.988 0.977 0.987 0.906 
   4   (0.067) 0.017 0.004 0.019 0.075 0.012 0.023 0.013 0.094 

Locus 1639 : 
2 alleles
2.9% missing data
   1   (0.909) 0.188 0.917 0.969 0.890 0.955 0.967 0.985 0.929 
   3   (0.091) 0.812 0.083 0.031 0.110 0.045 0.033 0.015 0.071 

Locus 1640 : 
2 alleles
7.2% missing data
   1   (0.795) 0.813 0.415 0.735 0.851 0.979 0.869 0.929 0.847 
   4   (0.205) 0.187 0.585 0.265 0.149 0.021 0.131 0.071 0.153 

Locus 1641 : 
2 alleles
3.6% missing data
   2   (0.739) 0.964 0.921 0.743 0.770 0.849 0.849 0.647 0.748 
   4   (0.261) 0.036 0.079 0.257 0.230 0.151 0.151 0.353 0.252 

Locus 1642 : 
2 alleles
13.0% missing data
   4   (0.727) 0.708 0.656 0.724 0.716 0.783 0.813 0.900 0.733 
   3   (0.273) 0.292 0.344 0.276 0.284 0.217 0.187 0.100 0.267 

Locus 1643 : 
2 alleles
4.3% missing data
   2   (0.910) 0.752 0.891 0.969 0.924 0.903 0.609 0.962 0.929 
   4   (0.090) 0.248 0.109 0.031 0.076 0.097 0.391 0.038 0.071 

Locus 1644 : 
2 alleles
3.6% missing data
   2   (0.495) 0.557 0.609 0.515 0.472 0.946 0.352 0.133 0.526 
   4   (0.505) 0.443 0.391 0.485 0.528 0.054 0.648 0.867 0.474 

Locus 1645 : 
2 alleles
3.6% missing data
   1   (0.838) 0.817 0.938 0.875 0.836 0.950 0.908 0.910 0.849 
   2   (0.162) 0.183 0.062 0.125 0.164 0.050 0.092 0.090 0.151 

Locus 1646 : 
2 alleles
8.0% missing data
   1   (0.099) 0.006 0.030 0.077 0.072 0.055 0.047 0.032 0.086 
   2   (0.901) 0.994 0.970 0.923 0.928 0.945 0.953 0.968 0.914 

Locus 1647 : 
2 alleles
9.4% missing data
   1   (0.715) 0.957 0.667 0.691 0.746 0.984 0.777 0.887 0.700 
   3   (0.285) 0.043 0.333 0.309 0.254 0.016 0.223 0.113 0.300 

Locus 1648 : 
2 alleles
4.3% missing data
   2   (0.921) 0.995 0.959 0.972 0.901 0.998 0.969 0.985 0.914 
   4   (0.079) 0.005 0.041 0.028 0.099 0.002 0.031 0.015 0.086 

Locus 1649 : 
2 alleles
15.2% missing data
   4   (0.885) 0.780 0.914 0.940 0.867 0.959 0.839 0.977 0.891 
   2   (0.115) 0.220 0.086 0.060 0.133 0.041 0.161 0.023 0.109 

Locus 1650 : 
2 alleles
6.5% missing data
   4   (0.211) 0.016 0.054 0.186 0.206 0.273 0.140 0.058 0.255 
   2   (0.789) 0.984 0.946 0.814 0.794 0.727 0.860 0.942 0.745 

Locus 1651 : 
2 alleles
0.7% missing data
   1   (0.768) 0.920 0.740 0.759 0.768 0.777 0.443 0.921 0.829 
   4   (0.232) 0.080 0.260 0.241 0.232 0.223 0.557 0.079 0.171 

Locus 1652 : 
2 alleles
1.4% missing data
   3   (0.917) 0.983 0.993 0.922 0.950 0.998 0.978 0.973 0.944 
   2   (0.083) 0.017 0.007 0.078 0.050 0.002 0.022 0.027 0.056 

Locus 1653 : 
2 alleles
5.1% missing data
   3   (0.605) 0.971 0.922 0.486 0.706 0.253 0.821 0.224 0.674 
   1   (0.395) 0.029 0.078 0.514 0.294 0.747 0.179 0.776 0.326 

Locus 1654 : 
2 alleles
15.2% missing data
   3   (0.791) 0.976 0.885 0.750 0.801 0.930 0.836 0.730 0.854 
   1   (0.209) 0.024 0.115 0.250 0.199 0.070 0.164 0.270 0.146 

Locus 1655 : 
2 alleles
2.9% missing data
   4   (0.891) 0.977 0.896 0.945 0.889 0.900 0.929 0.960 0.887 
   3   (0.109) 0.023 0.104 0.055 0.111 0.100 0.071 0.040 0.113 

Locus 1656 : 
2 alleles
2.9% missing data
   2   (0.885) 0.096 0.802 0.789 0.973 0.926 0.973 0.932 0.954 
   3   (0.115) 0.904 0.198 0.211 0.027 0.074 0.027 0.068 0.046 

Locus 1657 : 
2 alleles
10.1% missing data
   2   (0.902) 0.965 0.973 0.974 0.836 0.996 0.923 0.982 0.861 
   4   (0.098) 0.035 0.027 0.026 0.164 0.004 0.077 0.018 0.139 

Locus 1658 : 
2 alleles
4.3% missing data
   3   (0.927) 0.975 0.945 0.949 0.972 0.993 0.985 0.639 0.973 
   1   (0.073) 0.025 0.055 0.051 0.028 0.007 0.015 0.361 0.027 

Locus 1659 : 
2 alleles
13.8% missing data
   2   (0.907) 0.932 0.990 0.935 0.914 0.998 0.967 0.981 0.929 
   4   (0.093) 0.068 0.010 0.065 0.086 0.002 0.033 0.019 0.071 

Locus 1660 : 
2 alleles
13.8% missing data
   3   (0.215) 0.225 0.144 0.137 0.303 0.257 0.380 0.052 0.226 
   1   (0.785) 0.775 0.856 0.863 0.697 0.743 0.620 0.948 0.774 

Locus 1661 : 
2 alleles
5.1% missing data
   2   (0.137) 0.023 0.064 0.135 0.086 0.123 0.126 0.031 0.136 
   4   (0.863) 0.977 0.936 0.865 0.914 0.877 0.874 0.969 0.864 

Locus 1662 : 
2 alleles
2.9% missing data
   4   (0.838) 0.830 0.814 0.724 0.890 0.831 0.943 0.957 0.905 
   2   (0.162) 0.170 0.186 0.276 0.110 0.169 0.057 0.043 0.095 

Locus 1663 : 
2 alleles
1.4% missing data
   4   (0.902) 0.994 0.988 0.879 0.958 0.442 0.975 0.970 0.946 
   2   (0.098) 0.006 0.012 0.121 0.042 0.558 0.025 0.030 0.054 

Locus 1664 : 
2 alleles
2.2% missing data
   3   (0.915) 0.984 0.913 0.964 0.914 0.931 0.651 0.982 0.939 
   1   (0.085) 0.016 0.087 0.036 0.086 0.069 0.349 0.018 0.061 

Locus 1665 : 
2 alleles
5.8% missing data
   2   (0.728) 0.966 0.856 0.684 0.758 0.673 0.782 0.544 0.801 
   4   (0.272) 0.034 0.144 0.316 0.242 0.327 0.218 0.456 0.199 

Locus 1666 : 
2 alleles
3.6% missing data
   3   (0.881) 0.707 0.839 0.922 0.920 0.994 0.908 0.954 0.882 
   4   (0.119) 0.293 0.161 0.078 0.080 0.006 0.092 0.046 0.118 

Locus 1667 : 
2 alleles
4.3% missing data
   2   (0.920) 0.942 0.918 0.916 0.954 0.876 0.950 0.947 0.970 
   4   (0.080) 0.058 0.082 0.084 0.046 0.124 0.050 0.053 0.030 

Locus 1668 : 
2 alleles
3.6% missing data
   1   (0.912) 0.988 0.994 0.949 0.904 0.969 0.970 0.983 0.935 
   4   (0.088) 0.012 0.006 0.051 0.096 0.031 0.030 0.017 0.065 

Locus 1669 : 
2 alleles
2.2% missing data
   4   (0.904) 0.897 0.945 0.922 0.940 0.996 0.951 0.977 0.914 
   1   (0.096) 0.103 0.055 0.078 0.060 0.004 0.049 0.023 0.086 

Locus 1670 : 
2 alleles
5.8% missing data
   2   (0.498) 0.085 0.436 0.390 0.656 0.640 0.678 0.135 0.571 
   4   (0.502) 0.915 0.564 0.610 0.344 0.360 0.322 0.865 0.429 

Locus 1671 : 
2 alleles
13.8% missing data
   2   (0.922) 0.996 0.970 0.976 0.882 0.977 0.955 0.986 0.922 
   4   (0.078) 0.004 0.030 0.024 0.118 0.023 0.045 0.014 0.078 

Locus 1672 : 
2 alleles
1.4% missing data
   2   (0.703) 0.584 0.895 0.713 0.683 0.991 0.815 0.656 0.715 
   4   (0.297) 0.416 0.105 0.287 0.317 0.009 0.185 0.344 0.285 

Locus 1673 : 
2 alleles
2.2% missing data
   1   (0.688) 0.947 0.855 0.751 0.596 0.963 0.726 0.911 0.594 
   3   (0.312) 0.053 0.145 0.249 0.404 0.037 0.274 0.089 0.406 

Locus 1674 : 
2 alleles
10.9% missing data
   4   (0.914) 0.818 0.988 0.910 0.962 0.958 0.960 0.967 0.947 
   2   (0.086) 0.182 0.012 0.090 0.038 0.042 0.040 0.033 0.053 

Locus 1675 : 
2 alleles
7.2% missing data
   2   (0.601) 0.971 0.285 0.638 0.593 0.923 0.573 0.304 0.627 
   4   (0.399) 0.029 0.715 0.362 0.407 0.077 0.427 0.696 0.373 

Locus 1676 : 
2 alleles
14.5% missing data
   3   (0.341) 0.048 0.199 0.199 0.439 0.187 0.434 0.572 0.419 
   4   (0.659) 0.952 0.801 0.801 0.561 0.813 0.566 0.428 0.581 

Locus 1677 : 
2 alleles
6.5% missing data
   1   (0.884) 0.983 0.727 0.830 0.947 0.984 0.672 0.964 0.933 
   3   (0.116) 0.017 0.273 0.170 0.053 0.016 0.328 0.036 0.067 

Locus 1678 : 
2 alleles
10.1% missing data
   3   (0.717) 0.111 0.903 0.662 0.835 0.588 0.817 0.462 0.800 
   1   (0.283) 0.889 0.097 0.338 0.165 0.412 0.183 0.538 0.200 

Locus 1679 : 
2 alleles
2.9% missing data
   3   (0.941) 0.750 0.988 0.842 0.993 0.434 0.995 0.975 0.991 
   4   (0.059) 0.250 0.012 0.158 0.007 0.566 0.005 0.025 0.009 

Locus 1680 : 
2 alleles
2.9% missing data
   3   (0.896) 0.984 0.917 0.921 0.901 0.950 0.950 0.973 0.923 
   1   (0.104) 0.016 0.083 0.079 0.099 0.050 0.050 0.027 0.077 

Locus 1681 : 
2 alleles
10.9% missing data
   4   (0.947) 0.976 0.951 0.991 0.937 0.999 0.918 0.995 0.928 
   2   (0.053) 0.024 0.049 0.009 0.063 0.001 0.082 0.005 0.072 

Locus 1682 : 
2 alleles
3.6% missing data
   3   (0.944) 0.998 0.997 0.992 0.924 0.998 0.957 0.995 0.893 
   2   (0.056) 0.002 0.003 0.008 0.076 0.002 0.043 0.005 0.107 

Locus 1683 : 
2 alleles
0.7% missing data
   3   (0.942) 0.998 0.988 0.992 0.885 1.000 0.935 0.995 0.919 
   1   (0.058) 0.002 0.012 0.008 0.115 0.000 0.065 0.005 0.081 

Locus 1684 : 
2 alleles
5.1% missing data
   1   (0.924) 0.978 0.969 0.873 0.974 0.953 0.979 0.977 0.970 
   4   (0.076) 0.022 0.031 0.127 0.026 0.047 0.021 0.023 0.030 

Locus 1685 : 
2 alleles
15.9% missing data
   1   (0.929) 0.914 0.991 0.942 0.954 0.997 0.977 0.974 0.965 
   3   (0.071) 0.086 0.009 0.058 0.046 0.003 0.023 0.026 0.035 

Locus 1686 : 
2 alleles
13.0% missing data
   3   (0.909) 0.986 0.996 0.964 0.944 0.974 0.955 0.817 0.911 
   1   (0.091) 0.014 0.004 0.036 0.056 0.026 0.045 0.183 0.089 

Locus 1687 : 
2 alleles
3.6% missing data
   1   (0.899) 0.990 0.971 0.902 0.954 0.993 0.956 0.665 0.950 
   3   (0.101) 0.010 0.029 0.098 0.046 0.007 0.044 0.335 0.050 

Locus 1688 : 
2 alleles
1.4% missing data
   1   (0.921) 0.956 0.973 0.885 0.975 0.989 0.975 0.972 0.955 
   2   (0.079) 0.044 0.027 0.115 0.025 0.011 0.025 0.028 0.045 

Locus 1689 : 
2 alleles
7.2% missing data
   3   (0.785) 0.590 0.958 0.790 0.823 0.875 0.882 0.592 0.848 
   4   (0.215) 0.410 0.042 0.210 0.177 0.125 0.118 0.408 0.152 

Locus 1690 : 
2 alleles
3.6% missing data
   1   (0.881) 0.982 0.902 0.931 0.921 0.912 0.830 0.966 0.846 
   3   (0.119) 0.018 0.098 0.069 0.079 0.088 0.170 0.034 0.154 

Locus 1691 : 
2 alleles
5.8% missing data
   3   (0.853) 0.988 0.970 0.933 0.803 0.290 0.854 0.973 0.847 
   1   (0.147) 0.012 0.030 0.067 0.197 0.710 0.146 0.027 0.153 

Locus 1692 : 
2 alleles
3.6% missing data
   4   (0.920) 0.987 0.944 0.980 0.913 0.999 0.854 0.988 0.877 
   3   (0.080) 0.013 0.056 0.020 0.087 0.001 0.146 0.012 0.123 

Locus 1693 : 
2 alleles
10.9% missing data
   3   (0.911) 0.957 0.976 0.939 0.913 0.997 0.901 0.977 0.941 
   4   (0.089) 0.043 0.024 0.061 0.087 0.003 0.099 0.023 0.059 

Locus 1694 : 
2 alleles
6.5% missing data
   1   (0.905) 0.991 0.980 0.957 0.932 0.998 0.963 0.797 0.917 
   3   (0.095) 0.009 0.020 0.043 0.068 0.002 0.037 0.203 0.083 

Locus 1695 : 
2 alleles
5.8% missing data
   1   (0.879) 0.989 0.972 0.904 0.895 0.989 0.925 0.954 0.888 
   3   (0.121) 0.011 0.028 0.096 0.105 0.011 0.075 0.046 0.112 

Locus 1696 : 
2 alleles
2.9% missing data
   4   (0.925) 0.965 0.987 0.903 0.965 0.934 0.969 0.981 0.970 
   2   (0.075) 0.035 0.013 0.097 0.035 0.066 0.031 0.019 0.030 

Locus 1697 : 
2 alleles
5.1% missing data
   2   (0.140) 0.012 0.051 0.119 0.137 0.007 0.117 0.029 0.148 
   3   (0.860) 0.988 0.949 0.881 0.863 0.993 0.883 0.971 0.852 

Locus 1698 : 
2 alleles
10.9% missing data
   1   (0.741) 0.957 0.576 0.848 0.704 0.614 0.803 0.630 0.709 
   3   (0.259) 0.043 0.424 0.152 0.296 0.386 0.197 0.370 0.291 

Locus 1699 : 
2 alleles
11.6% missing data
   1   (0.865) 0.977 0.949 0.911 0.878 0.932 0.918 0.956 0.833 
   3   (0.135) 0.023 0.051 0.089 0.122 0.068 0.082 0.044 0.167 

Locus 1700 : 
2 alleles
1.4% missing data
   3   (0.920) 0.997 0.990 0.980 0.924 0.997 0.898 0.990 0.843 
   1   (0.080) 0.003 0.010 0.020 0.076 0.003 0.102 0.010 0.157 

Locus 1701 : 
2 alleles
9.4% missing data
   3   (0.925) 0.994 0.971 0.929 0.983 0.976 0.985 0.393 0.972 
   1   (0.075) 0.006 0.029 0.071 0.017 0.024 0.015 0.607 0.028 

Locus 1702 : 
2 alleles
4.3% missing data
   4   (0.654) 0.974 0.683 0.625 0.709 0.855 0.568 0.521 0.674 
   1   (0.346) 0.026 0.317 0.375 0.291 0.145 0.432 0.479 0.326 

Locus 1703 : 
2 alleles
18.1% missing data
   4   (0.757) 0.958 0.899 0.834 0.727 0.986 0.763 0.915 0.652 
   2   (0.243) 0.042 0.101 0.166 0.273 0.014 0.237 0.085 0.348 

Locus 1704 : 
2 alleles
13.0% missing data
   2   (0.897) 0.911 0.887 0.929 0.930 0.878 0.938 0.976 0.904 
   4   (0.103) 0.089 0.113 0.071 0.070 0.122 0.062 0.024 0.096 

Locus 1705 : 
2 alleles
1.4% missing data
   3   (0.908) 0.939 0.922 0.900 0.947 0.994 0.947 0.960 0.948 
   4   (0.092) 0.061 0.078 0.100 0.053 0.006 0.053 0.040 0.052 

Locus 1706 : 
2 alleles
10.1% missing data
   2   (0.909) 0.943 0.988 0.965 0.937 0.998 0.965 0.723 0.914 
   4   (0.091) 0.057 0.012 0.035 0.063 0.002 0.035 0.277 0.086 

Locus 1707 : 
2 alleles
11.6% missing data
   4   (0.806) 0.583 0.748 0.838 0.849 0.499 0.880 0.950 0.804 
   3   (0.194) 0.417 0.252 0.162 0.151 0.501 0.120 0.050 0.196 

Locus 1708 : 
2 alleles
4.3% missing data
   4   (0.854) 0.977 0.959 0.849 0.889 0.993 0.930 0.945 0.856 
   3   (0.146) 0.023 0.041 0.151 0.111 0.007 0.070 0.055 0.144 

Locus 1709 : 
2 alleles
7.2% missing data
   3   (0.920) 0.983 0.991 0.960 0.929 0.980 0.960 0.984 0.925 
   1   (0.080) 0.017 0.009 0.040 0.071 0.020 0.040 0.016 0.075 

Locus 1710 : 
2 alleles
4.3% missing data
   1   (0.891) 0.996 0.969 0.944 0.879 0.998 0.934 0.978 0.839 
   3   (0.109) 0.004 0.031 0.056 0.121 0.002 0.066 0.022 0.161 

Locus 1711 : 
2 alleles
2.9% missing data
   2   (0.824) 0.966 0.922 0.796 0.849 0.988 0.837 0.962 0.844 
   4   (0.176) 0.034 0.078 0.204 0.151 0.012 0.163 0.038 0.156 

Locus 1712 : 
2 alleles
1.4% missing data
   1   (0.775) 0.674 0.791 0.689 0.840 0.895 0.860 0.937 0.819 
   3   (0.225) 0.326 0.209 0.311 0.160 0.105 0.140 0.063 0.181 

Locus 1713 : 
2 alleles
14.5% missing data
   3   (0.857) 0.741 0.639 0.748 0.952 0.984 0.968 0.576 0.948 
   4   (0.143) 0.259 0.361 0.252 0.048 0.016 0.032 0.424 0.052 

Locus 1714 : 
2 alleles
5.8% missing data
   2   (0.598) 0.908 0.660 0.677 0.584 0.574 0.746 0.538 0.505 
   4   (0.402) 0.092 0.340 0.323 0.416 0.426 0.254 0.462 0.495 

Locus 1715 : 
2 alleles
13.8% missing data
   3   (0.905) 0.992 0.979 0.903 0.943 0.918 0.953 0.969 0.937 
   2   (0.095) 0.008 0.021 0.097 0.057 0.082 0.047 0.031 0.063 

Locus 1716 : 
2 alleles
5.1% missing data
   1   (0.865) 0.019 0.931 0.901 0.891 0.983 0.909 0.949 0.914 
   3   (0.135) 0.981 0.069 0.099 0.109 0.017 0.091 0.051 0.086 

Locus 1717 : 
2 alleles
2.9% missing data
   3   (0.755) 0.982 0.813 0.727 0.868 0.284 0.848 0.586 0.792 
   1   (0.245) 0.018 0.187 0.273 0.132 0.716 0.152 0.414 0.208 

Locus 1718 : 
2 alleles
5.1% missing data
   2   (0.879) 0.987 0.977 0.850 0.913 0.996 0.934 0.950 0.920 
   4   (0.121) 0.013 0.023 0.150 0.087 0.004 0.066 0.050 0.080 

Locus 1719 : 
2 alleles
2.9% missing data
   1   (0.917) 0.996 0.950 0.971 0.905 0.998 0.928 0.987 0.906 
   3   (0.083) 0.004 0.050 0.029 0.095 0.002 0.072 0.013 0.094 

Locus 1720 : 
2 alleles
11.6% missing data
   2   (0.915) 0.824 0.866 0.952 0.940 0.991 0.961 0.974 0.929 
   3   (0.085) 0.176 0.134 0.048 0.060 0.009 0.039 0.026 0.071 

Locus 1721 : 
2 alleles
2.9% missing data
   1   (0.905) 0.980 0.974 0.910 0.935 0.992 0.943 0.966 0.934 
   3   (0.095) 0.020 0.026 0.090 0.065 0.008 0.057 0.034 0.066 

Locus 1722 : 
2 alleles
3.6% missing data
   2   (0.868) 0.986 0.930 0.916 0.890 0.989 0.906 0.959 0.822 
   1   (0.132) 0.014 0.070 0.084 0.110 0.011 0.094 0.041 0.178 

Locus 1723 : 
2 alleles
2.2% missing data
   1   (0.103) 0.012 0.051 0.061 0.118 0.025 0.222 0.026 0.075 
   2   (0.897) 0.988 0.949 0.939 0.882 0.975 0.778 0.974 0.925 

Locus 1724 : 
2 alleles
15.2% missing data
   2   (0.434) 0.510 0.618 0.422 0.412 0.439 0.496 0.687 0.375 
   4   (0.566) 0.490 0.382 0.578 0.588 0.561 0.504 0.313 0.625 

Locus 1725 : 
2 alleles
1.4% missing data
   3   (0.887) 0.993 0.441 0.819 0.972 0.997 0.975 0.607 0.960 
   4   (0.113) 0.007 0.559 0.181 0.028 0.003 0.025 0.393 0.040 

Locus 1726 : 
2 alleles
5.1% missing data
   4   (0.910) 0.969 0.964 0.921 0.946 0.986 0.932 0.974 0.937 
   2   (0.090) 0.031 0.036 0.079 0.054 0.014 0.068 0.026 0.063 

Locus 1727 : 
2 alleles
8.0% missing data
   2   (0.875) 0.970 0.917 0.945 0.889 0.930 0.893 0.658 0.892 
   3   (0.125) 0.030 0.083 0.055 0.111 0.070 0.107 0.342 0.108 

Locus 1728 : 
2 alleles
10.1% missing data
   3   (0.808) 0.992 0.866 0.902 0.736 0.859 0.836 0.722 0.795 
   1   (0.192) 0.008 0.134 0.098 0.264 0.141 0.164 0.278 0.205 

Locus 1729 : 
2 alleles
13.8% missing data
   1   (0.871) 0.976 0.943 0.840 0.926 0.964 0.873 0.878 0.913 
   4   (0.129) 0.024 0.057 0.160 0.074 0.036 0.127 0.122 0.087 

Locus 1730 : 
2 alleles
4.3% missing data
   3   (0.883) 0.978 0.873 0.916 0.896 0.461 0.712 0.976 0.931 
   4   (0.117) 0.022 0.127 0.084 0.104 0.539 0.288 0.024 0.069 

Locus 1731 : 
2 alleles
15.2% missing data
   3   (0.693) 0.724 0.601 0.757 0.726 0.669 0.758 0.779 0.634 
   1   (0.307) 0.276 0.399 0.243 0.274 0.331 0.242 0.221 0.366 

Locus 1732 : 
2 alleles
4.3% missing data
   1   (0.915) 0.943 0.905 0.927 0.957 0.832 0.960 0.941 0.951 
   3   (0.085) 0.057 0.095 0.073 0.043 0.168 0.040 0.059 0.049 

Locus 1733 : 
2 alleles
3.6% missing data
   2   (0.795) 0.970 0.921 0.814 0.779 0.979 0.832 0.927 0.789 
   4   (0.205) 0.030 0.079 0.186 0.221 0.021 0.168 0.073 0.211 

Locus 1734 : 
2 alleles
3.6% missing data
   1   (0.144) 0.011 0.197 0.108 0.123 0.012 0.433 0.035 0.124 
   3   (0.856) 0.989 0.803 0.892 0.877 0.988 0.567 0.965 0.876 

Locus 1735 : 
2 alleles
14.5% missing data
   4   (0.530) 0.663 0.298 0.577 0.419 0.579 0.515 0.764 0.524 
   1   (0.470) 0.337 0.702 0.423 0.581 0.421 0.485 0.236 0.476 

Locus 1736 : 
2 alleles
7.2% missing data
   1   (0.844) 0.988 0.968 0.906 0.846 0.908 0.841 0.779 0.866 
   2   (0.156) 0.012 0.032 0.094 0.154 0.092 0.159 0.221 0.134 

Locus 1737 : 
2 alleles
15.2% missing data
   4   (0.529) 0.533 0.838 0.565 0.415 0.641 0.715 0.713 0.494 
   2   (0.471) 0.467 0.162 0.435 0.585 0.359 0.285 0.287 0.506 

Locus 1738 : 
2 alleles
5.1% missing data
   1   (0.909) 0.976 0.900 0.913 0.945 0.939 0.784 0.970 0.949 
   3   (0.091) 0.024 0.100 0.087 0.055 0.061 0.216 0.030 0.051 

Locus 1739 : 
2 alleles
2.2% missing data
   2   (0.923) 0.990 0.975 0.962 0.941 0.995 0.935 0.981 0.939 
   4   (0.077) 0.010 0.025 0.038 0.059 0.005 0.065 0.019 0.061 

Locus 1740 : 
2 alleles
3.6% missing data
   2   (0.915) 0.986 0.785 0.934 0.951 0.971 0.958 0.953 0.947 
   4   (0.085) 0.014 0.215 0.066 0.049 0.029 0.042 0.047 0.053 

Locus 1741 : 
2 alleles
16.7% missing data
   4   (0.859) 0.982 0.941 0.896 0.906 0.923 0.868 0.969 0.797 
   2   (0.141) 0.018 0.059 0.104 0.094 0.077 0.132 0.031 0.203 

Locus 1742 : 
2 alleles
10.9% missing data
   2   (0.882) 0.847 0.950 0.839 0.942 0.915 0.935 0.953 0.923 
   4   (0.118) 0.153 0.050 0.161 0.058 0.085 0.065 0.047 0.077 

Locus 1743 : 
2 alleles
1.4% missing data
   3   (0.911) 0.983 0.992 0.900 0.950 0.993 0.974 0.975 0.944 
   2   (0.089) 0.017 0.008 0.100 0.050 0.007 0.026 0.025 0.056 

Locus 1744 : 
2 alleles
3.6% missing data
   4   (0.087) 0.006 0.031 0.037 0.110 0.067 0.154 0.026 0.064 
   2   (0.913) 0.994 0.969 0.963 0.890 0.933 0.846 0.974 0.936 

Locus 1745 : 
2 alleles
3.6% missing data
   2   (0.920) 0.925 0.881 0.895 0.966 0.818 0.941 0.962 0.972 
   4   (0.080) 0.075 0.119 0.105 0.034 0.182 0.059 0.038 0.028 

Locus 1746 : 
2 alleles
10.1% missing data
   4   (0.922) 0.979 0.984 0.896 0.970 0.905 0.979 0.971 0.963 
   2   (0.078) 0.021 0.016 0.104 0.030 0.095 0.021 0.029 0.037 

Locus 1747 : 
2 alleles
2.9% missing data
   1   (0.754) 0.538 0.957 0.768 0.728 0.965 0.762 0.931 0.774 
   4   (0.246) 0.462 0.043 0.232 0.272 0.035 0.238 0.069 0.226 

Locus 1748 : 
2 alleles
6.5% missing data
   1   (0.840) 0.985 0.934 0.874 0.777 0.942 0.854 0.967 0.862 
   3   (0.160) 0.015 0.066 0.126 0.223 0.058 0.146 0.033 0.138 

Locus 1749 : 
2 alleles
3.6% missing data
   3   (0.898) 0.940 0.880 0.926 0.911 0.992 0.956 0.963 0.922 
   1   (0.102) 0.060 0.120 0.074 0.089 0.008 0.044 0.037 0.078 

Locus 1750 : 
2 alleles
5.8% missing data
   1   (0.921) 0.955 0.988 0.947 0.956 0.765 0.973 0.979 0.936 
   3   (0.079) 0.045 0.012 0.053 0.044 0.235 0.027 0.021 0.064 

Locus 1751 : 
2 alleles
4.3% missing data
   1   (0.577) 0.034 0.602 0.604 0.615 0.323 0.619 0.758 0.557 
   4   (0.423) 0.966 0.398 0.396 0.385 0.677 0.381 0.242 0.443 

Locus 1752 : 
2 alleles
3.6% missing data
   1   (0.896) 0.982 0.990 0.922 0.955 0.996 0.956 0.460 0.936 
   3   (0.104) 0.018 0.010 0.078 0.045 0.004 0.044 0.540 0.064 

Locus 1753 : 
2 alleles
11.6% missing data
   1   (0.515) 0.605 0.783 0.698 0.335 0.977 0.591 0.577 0.372 
   3   (0.485) 0.395 0.217 0.302 0.665 0.023 0.409 0.423 0.628 

Locus 1754 : 
2 alleles
15.2% missing data
   1   (0.458) 0.599 0.381 0.479 0.483 0.396 0.552 0.133 0.453 
   4   (0.542) 0.401 0.619 0.521 0.517 0.604 0.448 0.867 0.547 

Locus 1755 : 
2 alleles
8.7% missing data
   2   (0.623) 0.030 0.671 0.624 0.662 0.481 0.514 0.794 0.664 
   4   (0.377) 0.970 0.329 0.376 0.338 0.519 0.486 0.206 0.336 

Locus 1756 : 
2 alleles
3.6% missing data
   2   (0.756) 0.943 0.881 0.586 0.874 0.898 0.781 0.854 0.798 
   4   (0.244) 0.057 0.119 0.414 0.126 0.102 0.219 0.146 0.202 

Locus 1757 : 
2 alleles
10.9% missing data
   3   (0.910) 0.871 0.972 0.957 0.933 0.893 0.931 0.976 0.905 
   2   (0.090) 0.129 0.028 0.043 0.067 0.107 0.069 0.024 0.095 

Locus 1758 : 
2 alleles
1.4% missing data
   4   (0.853) 0.994 0.618 0.858 0.889 0.959 0.904 0.963 0.873 
   1   (0.147) 0.006 0.382 0.142 0.111 0.041 0.096 0.037 0.127 

Locus 1759 : 
2 alleles
10.1% missing data
   4   (0.826) 0.457 0.942 0.910 0.799 0.981 0.875 0.646 0.852 
   2   (0.174) 0.543 0.058 0.090 0.201 0.019 0.125 0.354 0.148 

Locus 1760 : 
2 alleles
13.0% missing data
   2   (0.661) 0.504 0.830 0.709 0.607 0.971 0.587 0.582 0.688 
   3   (0.339) 0.496 0.170 0.291 0.393 0.029 0.413 0.418 0.312 

Locus 1761 : 
2 alleles
13.0% missing data
   4   (0.803) 0.742 0.934 0.783 0.811 0.722 0.881 0.911 0.846 
   2   (0.197) 0.258 0.066 0.217 0.189 0.278 0.119 0.089 0.154 

Locus 1762 : 
2 alleles
2.2% missing data
   3   (0.759) 0.768 0.625 0.806 0.775 0.602 0.832 0.406 0.819 
   1   (0.241) 0.232 0.375 0.194 0.225 0.398 0.168 0.594 0.181 

Locus 1763 : 
2 alleles
5.1% missing data
   2   (0.357) 0.407 0.229 0.347 0.311 0.307 0.269 0.471 0.371 
   1   (0.643) 0.593 0.771 0.653 0.689 0.693 0.731 0.529 0.629 

Locus 1764 : 
2 alleles
2.2% missing data
   3   (0.872) 0.990 0.956 0.884 0.881 0.928 0.884 0.949 0.905 
   1   (0.128) 0.010 0.044 0.116 0.119 0.072 0.116 0.051 0.095 

Locus 1765 : 
2 alleles
5.1% missing data
   3   (0.716) 0.959 0.889 0.672 0.695 0.935 0.767 0.904 0.725 
   1   (0.284) 0.041 0.111 0.328 0.305 0.065 0.233 0.096 0.275 

Locus 1766 : 
2 alleles
2.2% missing data
   3   (0.639) 0.959 0.822 0.711 0.583 0.975 0.733 0.440 0.605 
   4   (0.361) 0.041 0.178 0.289 0.417 0.025 0.267 0.560 0.395 

Locus 1767 : 
2 alleles
11.6% missing data
   2   (0.882) 0.966 0.961 0.912 0.911 0.891 0.937 0.925 0.891 
   4   (0.118) 0.034 0.039 0.088 0.089 0.109 0.063 0.075 0.109 

Locus 1768 : 
2 alleles
2.2% missing data
   4   (0.900) 0.986 0.957 0.918 0.948 0.819 0.848 0.970 0.913 
   2   (0.100) 0.014 0.043 0.082 0.052 0.181 0.152 0.030 0.087 

Locus 1769 : 
2 alleles
2.9% missing data
   2   (0.913) 0.956 0.974 0.977 0.906 0.999 0.925 0.892 0.921 
   3   (0.087) 0.044 0.026 0.023 0.094 0.001 0.075 0.108 0.079 

Locus 1770 : 
2 alleles
6.5% missing data
   4   (0.902) 0.993 0.984 0.957 0.904 0.997 0.951 0.977 0.843 
   2   (0.098) 0.007 0.016 0.043 0.096 0.003 0.049 0.023 0.157 

Locus 1771 : 
2 alleles
10.1% missing data
   1   (0.121) 0.096 0.025 0.129 0.100 0.133 0.054 0.039 0.084 
   4   (0.879) 0.904 0.975 0.871 0.900 0.867 0.946 0.961 0.916 

Locus 1772 : 
2 alleles
3.6% missing data
   2   (0.914) 0.978 0.970 0.970 0.861 0.995 0.821 0.985 0.935 
   3   (0.086) 0.022 0.030 0.030 0.139 0.005 0.179 0.015 0.065 

Locus 1773 : 
2 alleles
1.4% missing data
   1   (0.872) 0.970 0.935 0.872 0.930 0.995 0.866 0.689 0.927 
   3   (0.128) 0.030 0.065 0.128 0.070 0.005 0.134 0.311 0.073 

Locus 1774 : 
2 alleles
5.8% missing data
   4   (0.930) 0.998 0.995 0.981 0.902 0.988 0.970 0.987 0.918 
   3   (0.070) 0.002 0.005 0.019 0.098 0.012 0.030 0.013 0.082 

Locus 1775 : 
2 alleles
4.3% missing data
   1   (0.517) 0.655 0.508 0.464 0.516 0.429 0.622 0.859 0.501 
   4   (0.483) 0.345 0.492 0.536 0.484 0.571 0.378 0.141 0.499 

Locus 1776 : 
2 alleles
2.9% missing data
   1   (0.916) 0.996 0.952 0.950 0.896 0.997 0.930 0.987 0.949 
   3   (0.084) 0.004 0.048 0.050 0.104 0.003 0.070 0.013 0.051 

Locus 1777 : 
2 alleles
5.1% missing data
   3   (0.917) 0.995 0.887 0.946 0.923 0.961 0.973 0.975 0.926 
   2   (0.083) 0.005 0.113 0.054 0.077 0.039 0.027 0.025 0.074 

Locus 1778 : 
2 alleles
2.2% missing data
   3   (0.927) 0.998 0.987 0.981 0.910 0.999 0.934 0.989 0.909 
   2   (0.073) 0.002 0.013 0.019 0.090 0.001 0.066 0.011 0.091 

Locus 1779 : 
2 alleles
11.6% missing data
   3   (0.871) 0.827 0.908 0.832 0.933 0.733 0.943 0.952 0.917 
   1   (0.129) 0.173 0.092 0.168 0.067 0.267 0.057 0.048 0.083 

Locus 1780 : 
2 alleles
4.3% missing data
   4   (0.908) 0.992 0.745 0.925 0.939 0.998 0.938 0.970 0.935 
   2   (0.092) 0.008 0.255 0.075 0.061 0.002 0.062 0.030 0.065 

Locus 1781 : 
2 alleles
9.4% missing data
   3   (0.492) 0.511 0.672 0.567 0.465 0.703 0.292 0.450 0.423 
   1   (0.508) 0.489 0.328 0.433 0.535 0.297 0.708 0.550 0.577 

Locus 1782 : 
2 alleles
1.4% missing data
   4   (0.927) 0.985 0.973 0.983 0.938 0.999 0.875 0.989 0.869 
   1   (0.073) 0.015 0.027 0.017 0.062 0.001 0.125 0.011 0.131 

Locus 1783 : 
2 alleles
2.9% missing data
   4   (0.927) 0.990 0.974 0.967 0.975 0.935 0.970 0.366 0.964 
   2   (0.073) 0.010 0.026 0.033 0.025 0.065 0.030 0.634 0.036 

Locus 1784 : 
2 alleles
7.2% missing data
   1   (0.651) 0.929 0.769 0.610 0.672 0.787 0.705 0.890 0.623 
   3   (0.349) 0.071 0.231 0.390 0.328 0.213 0.295 0.110 0.377 

Locus 1785 : 
2 alleles
13.8% missing data
   4   (0.551) 0.368 0.521 0.650 0.457 0.500 0.634 0.835 0.469 
   3   (0.449) 0.632 0.479 0.350 0.543 0.500 0.366 0.165 0.531 

Locus 1786 : 
2 alleles
3.6% missing data
   4   (0.221) 0.208 0.126 0.217 0.175 0.011 0.353 0.244 0.183 
   2   (0.779) 0.792 0.874 0.783 0.825 0.989 0.647 0.756 0.817 

Locus 1787 : 
2 alleles
2.2% missing data
   1   (0.917) 0.996 0.906 0.971 0.907 0.992 0.955 0.988 0.892 
   3   (0.083) 0.004 0.094 0.029 0.093 0.008 0.045 0.012 0.108 

Locus 1788 : 
2 alleles
6.5% missing data
   1   (0.709) 0.966 0.853 0.720 0.684 0.822 0.752 0.754 0.726 
   3   (0.291) 0.034 0.147 0.280 0.316 0.178 0.248 0.246 0.274 

Locus 1789 : 
2 alleles
9.4% missing data
   4   (0.905) 0.908 0.987 0.860 0.958 0.959 0.972 0.973 0.944 
   3   (0.095) 0.092 0.013 0.140 0.042 0.041 0.028 0.027 0.056 

Locus 1790 : 
2 alleles
15.9% missing data
   3   (0.880) 0.872 0.901 0.736 0.978 0.183 0.984 0.522 0.970 
   1   (0.120) 0.128 0.099 0.264 0.022 0.817 0.016 0.478 0.030 

Locus 1791 : 
2 alleles
2.2% missing data
   4   (0.895) 0.974 0.982 0.918 0.915 0.993 0.885 0.977 0.918 
   2   (0.105) 0.026 0.018 0.082 0.085 0.007 0.115 0.023 0.082 

Locus 1792 : 
2 alleles
6.5% missing data
   2   (0.888) 0.934 0.977 0.905 0.935 0.864 0.939 0.965 0.876 
   1   (0.112) 0.066 0.023 0.095 0.065 0.136 0.061 0.035 0.124 

Locus 1793 : 
2 alleles
2.9% missing data
   1   (0.777) 0.613 0.830 0.821 0.746 0.952 0.550 0.943 0.803 
   4   (0.223) 0.387 0.170 0.179 0.254 0.048 0.450 0.057 0.197 

Locus 1794 : 
2 alleles
1.4% missing data
   2   (0.906) 0.934 0.983 0.962 0.916 0.975 0.921 0.983 0.877 
   4   (0.094) 0.066 0.017 0.038 0.084 0.025 0.079 0.017 0.123 

Locus 1795 : 
2 alleles
11.6% missing data
   2   (0.906) 0.918 0.995 0.888 0.968 0.956 0.980 0.751 0.962 
   3   (0.094) 0.082 0.005 0.112 0.032 0.044 0.020 0.249 0.038 

Locus 1796 : 
2 alleles
2.9% missing data
   1   (0.763) 0.942 0.838 0.794 0.729 0.510 0.787 0.925 0.786 
   2   (0.237) 0.058 0.162 0.206 0.271 0.490 0.213 0.075 0.214 

Locus 1797 : 
2 alleles
0.7% missing data
   2   (0.887) 0.987 0.726 0.927 0.898 0.860 0.928 0.970 0.901 
   4   (0.113) 0.013 0.274 0.073 0.102 0.140 0.072 0.030 0.099 

Locus 1798 : 
2 alleles
8.0% missing data
   3   (0.904) 0.985 0.977 0.938 0.933 0.997 0.948 0.973 0.899 
   1   (0.096) 0.015 0.023 0.062 0.067 0.003 0.052 0.027 0.101 

Locus 1799 : 
2 alleles
11.6% missing data
   4   (0.885) 0.987 0.915 0.950 0.876 0.997 0.831 0.797 0.910 
   2   (0.115) 0.013 0.085 0.050 0.124 0.003 0.169 0.203 0.090 

Locus 1800 : 
2 alleles
4.3% missing data
   2   (0.672) 0.967 0.819 0.642 0.789 0.356 0.670 0.646 0.653 
   1   (0.328) 0.033 0.181 0.358 0.211 0.644 0.330 0.354 0.347 

Locus 1801 : 
2 alleles
6.5% missing data
   2   (0.914) 0.993 0.972 0.971 0.930 0.946 0.896 0.982 0.877 
   3   (0.086) 0.007 0.028 0.029 0.070 0.054 0.104 0.018 0.123 

Locus 1802 : 
2 alleles
12.3% missing data
   4   (0.809) 0.952 0.956 0.777 0.854 0.880 0.889 0.934 0.821 
   2   (0.191) 0.048 0.044 0.223 0.146 0.120 0.111 0.066 0.179 

Locus 1803 : 
2 alleles
4.3% missing data
   4   (0.921) 0.665 0.941 0.881 0.972 0.985 0.981 0.966 0.973 
   2   (0.079) 0.335 0.059 0.119 0.028 0.015 0.019 0.034 0.027 

Locus 1804 : 
2 alleles
10.1% missing data
   3   (0.755) 0.052 0.834 0.801 0.763 0.692 0.622 0.945 0.788 
   4   (0.245) 0.948 0.166 0.199 0.237 0.308 0.378 0.055 0.212 

Locus 1805 : 
2 alleles
11.6% missing data
   3   (0.897) 0.915 0.897 0.938 0.928 0.998 0.869 0.979 0.888 
   1   (0.103) 0.085 0.103 0.062 0.072 0.002 0.131 0.021 0.112 

Locus 1806 : 
2 alleles
11.6% missing data
   1   (0.859) 0.737 0.931 0.891 0.863 0.988 0.920 0.965 0.856 
   3   (0.141) 0.263 0.069 0.109 0.137 0.012 0.080 0.035 0.144 

Locus 1807 : 
2 alleles
15.2% missing data
   1   (0.929) 0.982 0.980 0.877 0.976 0.993 0.957 0.975 0.974 
   3   (0.071) 0.018 0.020 0.123 0.024 0.007 0.043 0.025 0.026 

Locus 1808 : 
2 alleles
4.3% missing data
   2   (0.248) 0.161 0.369 0.215 0.303 0.142 0.173 0.071 0.235 
   4   (0.752) 0.839 0.631 0.785 0.697 0.858 0.827 0.929 0.765 

Locus 1809 : 
2 alleles
3.6% missing data
   4   (0.706) 0.585 0.846 0.747 0.753 0.096 0.817 0.520 0.737 
   2   (0.294) 0.415 0.154 0.253 0.247 0.904 0.183 0.480 0.263 

Locus 1810 : 
2 alleles
8.0% missing data
   1   (0.757) 0.980 0.845 0.670 0.807 0.695 0.854 0.932 0.786 
   3   (0.243) 0.020 0.155 0.330 0.193 0.305 0.146 0.068 0.214 

Locus 1811 : 
2 alleles
2.9% missing data
   3   (0.912) 0.994 0.976 0.948 0.914 0.991 0.925 0.981 0.928 
   2   (0.088) 0.006 0.024 0.052 0.086 0.009 0.075 0.019 0.072 

Locus 1812 : 
2 alleles
10.1% missing data
   2   (0.919) 0.992 0.928 0.883 0.965 0.963 0.988 0.910 0.964 
   1   (0.081) 0.008 0.072 0.117 0.035 0.037 0.012 0.090 0.036 

Locus 1813 : 
2 alleles
2.9% missing data
   1   (0.653) 0.963 0.944 0.688 0.628 0.034 0.780 0.885 0.628 
   4   (0.347) 0.037 0.056 0.312 0.372 0.966 0.220 0.115 0.372 

Locus 1814 : 
2 alleles
2.9% missing data
   1   (0.846) 0.493 0.971 0.881 0.885 0.885 0.949 0.628 0.898 
   3   (0.154) 0.507 0.029 0.119 0.115 0.115 0.051 0.372 0.102 

Locus 1815 : 
2 alleles
13.0% missing data
   1   (0.635) 0.547 0.812 0.554 0.666 0.667 0.663 0.892 0.647 
   4   (0.365) 0.453 0.188 0.446 0.334 0.333 0.337 0.108 0.353 

Locus 1816 : 
2 alleles
3.6% missing data
   2   (0.825) 0.876 0.894 0.809 0.862 0.670 0.638 0.921 0.872 
   4   (0.175) 0.124 0.106 0.191 0.138 0.330 0.362 0.079 0.128 

Locus 1817 : 
2 alleles
2.9% missing data
   1   (0.819) 0.809 0.946 0.770 0.889 0.618 0.915 0.954 0.830 
   4   (0.181) 0.191 0.054 0.230 0.111 0.382 0.085 0.046 0.170 

Locus 1818 : 
2 alleles
2.2% missing data
   1   (0.832) 0.058 0.938 0.821 0.914 0.990 0.893 0.962 0.848 
   3   (0.168) 0.942 0.062 0.179 0.086 0.010 0.107 0.038 0.152 

Locus 1819 : 
2 alleles
15.9% missing data
   3   (0.915) 0.995 0.984 0.948 0.935 0.929 0.964 0.977 0.928 
   1   (0.085) 0.005 0.016 0.052 0.065 0.071 0.036 0.023 0.072 

Locus 1820 : 
2 alleles
11.6% missing data
   1   (0.558) 0.944 0.727 0.582 0.484 0.776 0.619 0.835 0.470 
   3   (0.442) 0.056 0.273 0.418 0.516 0.224 0.381 0.165 0.530 

Locus 1821 : 
2 alleles
5.8% missing data
   2   (0.804) 0.042 0.845 0.830 0.841 0.967 0.842 0.947 0.832 
   4   (0.196) 0.958 0.155 0.170 0.159 0.033 0.158 0.053 0.168 

Locus 1822 : 
2 alleles
15.2% missing data
   2   (0.470) 0.514 0.512 0.487 0.428 0.903 0.449 0.175 0.485 
   3   (0.530) 0.486 0.488 0.513 0.572 0.097 0.551 0.825 0.515 

Locus 1823 : 
2 alleles
0.7% missing data
   3   (0.942) 0.998 0.983 0.992 0.857 1.000 0.897 0.995 0.927 
   1   (0.058) 0.002 0.017 0.008 0.143 0.000 0.103 0.005 0.073 

Locus 1824 : 
2 alleles
10.9% missing data
   1   (0.171) 0.045 0.069 0.184 0.159 0.116 0.093 0.077 0.137 
   2   (0.829) 0.955 0.931 0.816 0.841 0.884 0.907 0.923 0.863 

Locus 1825 : 
2 alleles
14.5% missing data
   4   (0.419) 0.716 0.534 0.342 0.503 0.262 0.537 0.094 0.477 
   2   (0.581) 0.284 0.466 0.658 0.497 0.738 0.463 0.906 0.523 

Locus 1826 : 
2 alleles
13.0% missing data
   2   (0.752) 0.711 0.257 0.830 0.761 0.991 0.809 0.598 0.768 
   4   (0.248) 0.289 0.743 0.170 0.239 0.009 0.191 0.402 0.232 

Locus 1827 : 
2 alleles
3.6% missing data
   1   (0.850) 0.957 0.952 0.865 0.868 0.980 0.916 0.959 0.833 
   3   (0.150) 0.043 0.048 0.135 0.132 0.020 0.084 0.041 0.167 

Locus 1828 : 
2 alleles
4.3% missing data
   3   (0.877) 0.769 0.964 0.824 0.971 0.486 0.965 0.569 0.950 
   1   (0.123) 0.231 0.036 0.176 0.029 0.514 0.035 0.431 0.050 

Locus 1829 : 
2 alleles
11.6% missing data
   3   (0.899) 0.948 0.684 0.955 0.891 0.990 0.898 0.981 0.892 
   4   (0.101) 0.052 0.316 0.045 0.109 0.010 0.102 0.019 0.108 

Locus 1830 : 
2 alleles
2.9% missing data
   3   (0.925) 0.997 0.980 0.990 0.837 0.999 0.864 0.994 0.876 
   1   (0.075) 0.003 0.020 0.010 0.163 0.001 0.136 0.006 0.124 

Locus 1831 : 
2 alleles
5.1% missing data
   1   (0.890) 0.953 0.993 0.881 0.935 0.994 0.944 0.961 0.912 
   2   (0.110) 0.047 0.007 0.119 0.065 0.006 0.056 0.039 0.088 

Locus 1832 : 
2 alleles
8.0% missing data
   4   (0.813) 0.778 0.869 0.812 0.824 0.994 0.868 0.951 0.835 
   2   (0.187) 0.222 0.131 0.188 0.176 0.006 0.132 0.049 0.165 

Locus 1833 : 
2 alleles
10.9% missing data
   2   (0.889) 0.987 0.844 0.877 0.924 0.800 0.939 0.970 0.934 
   4   (0.111) 0.013 0.156 0.123 0.076 0.200 0.061 0.030 0.066 

Locus 1834 : 
2 alleles
13.0% missing data
   1   (0.920) 0.824 0.990 0.894 0.972 0.989 0.974 0.971 0.960 
   3   (0.080) 0.176 0.010 0.106 0.028 0.011 0.026 0.029 0.040 

Locus 1835 : 
2 alleles
10.9% missing data
   3   (0.906) 0.991 0.983 0.920 0.930 0.643 0.969 0.974 0.936 
   1   (0.094) 0.009 0.017 0.080 0.070 0.357 0.031 0.026 0.064 

Locus 1836 : 
2 alleles
2.2% missing data
   1   (0.910) 0.986 0.985 0.910 0.948 0.991 0.963 0.977 0.931 
   3   (0.090) 0.014 0.015 0.090 0.052 0.009 0.037 0.023 0.069 

Locus 1837 : 
2 alleles
5.1% missing data
   2   (0.833) 0.971 0.785 0.807 0.846 0.961 0.881 0.944 0.885 
   4   (0.167) 0.029 0.215 0.193 0.154 0.039 0.119 0.056 0.115 

Locus 1838 : 
2 alleles
5.8% missing data
   4   (0.923) 0.982 0.983 0.942 0.975 0.995 0.975 0.636 0.966 
   1   (0.077) 0.018 0.017 0.058 0.025 0.005 0.025 0.364 0.034 

Locus 1839 : 
2 alleles
3.6% missing data
   1   (0.842) 0.987 0.879 0.914 0.811 0.980 0.730 0.951 0.825 
   4   (0.158) 0.013 0.121 0.086 0.189 0.020 0.270 0.049 0.175 

Locus 1840 : 
2 alleles
5.1% missing data
   4   (0.865) 0.992 0.925 0.936 0.898 0.915 0.898 0.654 0.859 
   1   (0.135) 0.008 0.075 0.064 0.102 0.085 0.102 0.346 0.141 

Locus 1841 : 
2 alleles
2.9% missing data
   3   (0.914) 0.994 0.975 0.937 0.959 0.604 0.959 0.983 0.924 
   1   (0.086) 0.006 0.025 0.063 0.041 0.396 0.041 0.017 0.076 

Locus 1842 : 
2 alleles
12.3% missing data
   1   (0.791) 0.975 0.777 0.753 0.883 0.924 0.849 0.674 0.808 
   3   (0.209) 0.025 0.223 0.247 0.117 0.076 0.151 0.326 0.192 

Locus 1843 : 
2 alleles
4.3% missing data
   1   (0.913) 0.995 0.880 0.979 0.930 0.974 0.888 0.780 0.915 
   4   (0.087) 0.005 0.120 0.021 0.070 0.026 0.112 0.220 0.085 

Locus 1844 : 
2 alleles
2.2% missing data
   4   (0.912) 0.990 0.936 0.922 0.944 0.997 0.795 0.974 0.948 
   2   (0.088) 0.010 0.064 0.078 0.056 0.003 0.205 0.026 0.052 

Locus 1845 : 
2 alleles
13.0% missing data
   4   (0.885) 0.990 0.945 0.918 0.885 0.997 0.956 0.895 0.910 
   2   (0.115) 0.010 0.055 0.082 0.115 0.003 0.044 0.105 0.090 

Locus 1846 : 
2 alleles
4.3% missing data
   2   (0.921) 0.984 0.982 0.980 0.910 0.976 0.857 0.989 0.898 
   3   (0.079) 0.016 0.018 0.020 0.090 0.024 0.143 0.011 0.102 

Locus 1847 : 
2 alleles
1.4% missing data
   2   (0.905) 0.991 0.920 0.964 0.936 0.998 0.921 0.700 0.917 
   4   (0.095) 0.009 0.080 0.036 0.064 0.002 0.079 0.300 0.083 

Locus 1848 : 
2 alleles
3.6% missing data
   4   (0.907) 0.968 0.987 0.950 0.924 0.995 0.961 0.975 0.886 
   3   (0.093) 0.032 0.013 0.050 0.076 0.005 0.039 0.025 0.114 

Locus 1849 : 
2 alleles
3.6% missing data
   1   (0.778) 0.971 0.726 0.801 0.807 0.945 0.547 0.943 0.757 
   4   (0.222) 0.029 0.274 0.199 0.193 0.055 0.453 0.057 0.243 

Locus 1850 : 
2 alleles
2.2% missing data
   2   (0.173) 0.025 0.139 0.238 0.118 0.071 0.100 0.073 0.138 
   4   (0.827) 0.975 0.861 0.762 0.882 0.929 0.900 0.927 0.862 

Locus 1851 : 
2 alleles
4.3% missing data
   4   (0.932) 0.994 0.997 0.965 0.975 0.991 0.985 0.630 0.972 
   1   (0.068) 0.006 0.003 0.035 0.025 0.009 0.015 0.370 0.028 

Locus 1852 : 
2 alleles
3.6% missing data
   4   (0.891) 0.988 0.898 0.930 0.919 0.582 0.912 0.970 0.894 
   2   (0.109) 0.012 0.102 0.070 0.081 0.418 0.088 0.030 0.106 

Locus 1853 : 
2 alleles
11.6% missing data
   3   (0.885) 0.882 0.975 0.915 0.888 0.886 0.942 0.963 0.911 
   1   (0.115) 0.118 0.025 0.085 0.112 0.114 0.058 0.037 0.089 

Locus 1854 : 
2 alleles
10.9% missing data
   2   (0.916) 0.865 0.993 0.934 0.951 0.982 0.966 0.966 0.946 
   3   (0.084) 0.135 0.007 0.066 0.049 0.018 0.034 0.034 0.054 

Locus 1855 : 
2 alleles
8.7% missing data
   1   (0.560) 0.923 0.728 0.468 0.586 0.305 0.430 0.503 0.647 
   4   (0.440) 0.077 0.272 0.532 0.414 0.695 0.570 0.497 0.353 

Locus 1856 : 
2 alleles
8.7% missing data
   3   (0.777) 0.433 0.897 0.819 0.801 0.911 0.843 0.940 0.704 
   1   (0.223) 0.567 0.103 0.181 0.199 0.089 0.157 0.060 0.296 

Locus 1857 : 
2 alleles
13.8% missing data
   4   (0.086) 0.030 0.058 0.026 0.142 0.002 0.197 0.015 0.075 
   2   (0.914) 0.970 0.942 0.974 0.858 0.998 0.803 0.985 0.925 

Locus 1858 : 
2 alleles
11.6% missing data
   2   (0.896) 0.996 0.906 0.924 0.926 0.772 0.877 0.961 0.925 
   4   (0.104) 0.004 0.094 0.076 0.074 0.228 0.123 0.039 0.075 

Locus 1859 : 
2 alleles
8.7% missing data
   2   (0.894) 0.996 0.957 0.984 0.807 0.995 0.859 0.991 0.717 
   1   (0.106) 0.004 0.043 0.016 0.193 0.005 0.141 0.009 0.283 

Locus 1860 : 
2 alleles
9.4% missing data
   2   (0.740) 0.964 0.950 0.787 0.757 0.255 0.837 0.497 0.772 
   3   (0.260) 0.036 0.050 0.213 0.243 0.745 0.163 0.503 0.228 

Locus 1861 : 
2 alleles
3.6% missing data
   2   (0.698) 0.596 0.821 0.792 0.706 0.808 0.748 0.934 0.531 
   4   (0.302) 0.404 0.179 0.208 0.294 0.192 0.252 0.066 0.469 

Locus 1862 : 
2 alleles
1.4% missing data
   4   (0.915) 0.936 0.929 0.975 0.929 0.998 0.882 0.985 0.858 
   2   (0.085) 0.064 0.071 0.025 0.071 0.002 0.118 0.015 0.142 

Locus 1863 : 
2 alleles
13.8% missing data
   2   (0.269) 0.069 0.389 0.281 0.263 0.439 0.278 0.158 0.222 
   4   (0.731) 0.931 0.611 0.719 0.737 0.561 0.722 0.842 0.778 

Locus 1864 : 
2 alleles
4.3% missing data
   3   (0.793) 0.773 0.762 0.867 0.830 0.958 0.861 0.643 0.762 
   1   (0.207) 0.227 0.238 0.133 0.170 0.042 0.139 0.357 0.238 

Locus 1865 : 
2 alleles
1.4% missing data
   3   (0.957) 0.945 0.993 0.889 0.995 0.822 0.996 0.978 0.993 
   1   (0.043) 0.055 0.007 0.111 0.005 0.178 0.004 0.022 0.007 

Locus 1866 : 
2 alleles
13.8% missing data
   4   (0.914) 0.981 0.932 0.936 0.941 0.953 0.971 0.983 0.925 
   2   (0.086) 0.019 0.068 0.064 0.059 0.047 0.029 0.017 0.075 

Locus 1867 : 
2 alleles
12.3% missing data
   1   (0.634) 0.528 0.756 0.582 0.731 0.519 0.625 0.865 0.610 
   3   (0.366) 0.472 0.244 0.418 0.269 0.481 0.375 0.135 0.390 

Locus 1868 : 
2 alleles
13.8% missing data
   1   (0.273) 0.049 0.278 0.265 0.276 0.017 0.511 0.234 0.269 
   3   (0.727) 0.951 0.722 0.735 0.724 0.983 0.489 0.766 0.731 

Locus 1869 : 
2 alleles
2.2% missing data
   3   (0.872) 0.988 0.925 0.905 0.877 0.993 0.788 0.976 0.881 
   1   (0.128) 0.012 0.075 0.095 0.123 0.007 0.212 0.024 0.119 

Locus 1870 : 
2 alleles
3.6% missing data
   4   (0.715) 0.972 0.893 0.617 0.785 0.545 0.822 0.890 0.740 
   2   (0.285) 0.028 0.107 0.383 0.215 0.455 0.178 0.110 0.260 

Locus 1871 : 
2 alleles
11.6% missing data
   3   (0.848) 0.818 0.960 0.935 0.824 0.983 0.817 0.970 0.769 
   1   (0.152) 0.182 0.040 0.065 0.176 0.017 0.183 0.030 0.231 

Locus 1872 : 
2 alleles
4.3% missing data
   4   (0.512) 0.402 0.579 0.271 0.757 0.093 0.757 0.140 0.656 
   1   (0.488) 0.598 0.421 0.729 0.243 0.907 0.243 0.860 0.344 

Locus 1873 : 
2 alleles
5.8% missing data
   4   (0.919) 0.995 0.965 0.959 0.943 0.998 0.943 0.981 0.918 
   1   (0.081) 0.005 0.035 0.041 0.057 0.002 0.057 0.019 0.082 

Locus 1874 : 
2 alleles
13.0% missing data
   2   (0.656) 0.560 0.942 0.673 0.665 0.791 0.733 0.553 0.671 
   1   (0.344) 0.440 0.058 0.327 0.335 0.209 0.267 0.447 0.329 

Locus 1875 : 
2 alleles
5.8% missing data
   2   (0.524) 0.435 0.340 0.474 0.522 0.967 0.642 0.640 0.534 
   3   (0.476) 0.565 0.660 0.526 0.478 0.033 0.358 0.360 0.466 

Locus 1876 : 
2 alleles
13.8% missing data
   2   (0.862) 0.844 0.833 0.883 0.911 0.970 0.784 0.904 0.877 
   4   (0.138) 0.156 0.167 0.117 0.089 0.030 0.216 0.096 0.123 

Locus 1877 : 
2 alleles
2.2% missing data
   1   (0.875) 0.906 0.929 0.931 0.897 0.976 0.900 0.971 0.836 
   3   (0.125) 0.094 0.071 0.069 0.103 0.024 0.100 0.029 0.164 

Locus 1878 : 
2 alleles
15.9% missing data
   2   (0.916) 0.979 0.875 0.880 0.972 0.618 0.717 0.946 0.971 
   4   (0.084) 0.021 0.125 0.120 0.028 0.382 0.283 0.054 0.029 

Locus 1879 : 
2 alleles
0.0% missing data
   4   (0.915) 0.991 0.985 0.971 0.926 0.998 0.892 0.988 0.885 
   2   (0.085) 0.009 0.015 0.029 0.074 0.002 0.108 0.012 0.115 

Locus 1880 : 
2 alleles
9.4% missing data
   2   (0.741) 0.746 0.844 0.719 0.802 0.956 0.773 0.528 0.780 
   4   (0.259) 0.254 0.156 0.281 0.198 0.044 0.227 0.472 0.220 

Locus 1881 : 
2 alleles
10.9% missing data
   4   (0.889) 0.985 0.964 0.917 0.899 0.928 0.821 0.952 0.921 
   2   (0.111) 0.015 0.036 0.083 0.101 0.072 0.179 0.048 0.079 

Locus 1882 : 
2 alleles
0.7% missing data
   2   (0.946) 0.998 0.984 0.993 0.864 1.000 0.963 0.996 0.926 
   4   (0.054) 0.002 0.016 0.007 0.136 0.000 0.037 0.004 0.074 

Locus 1883 : 
2 alleles
12.3% missing data
   2   (0.678) 0.717 0.808 0.609 0.785 0.973 0.762 0.451 0.709 
   4   (0.322) 0.283 0.192 0.391 0.215 0.027 0.238 0.549 0.291 

Locus 1884 : 
2 alleles
2.9% missing data
   4   (0.929) 0.961 0.997 0.927 0.983 0.098 0.988 0.965 0.977 
   1   (0.071) 0.039 0.003 0.073 0.017 0.902 0.012 0.035 0.023 

Locus 1885 : 
2 alleles
12.3% missing data
   4   (0.929) 0.996 0.956 0.977 0.912 0.999 0.952 0.985 0.928 
   2   (0.071) 0.004 0.044 0.023 0.088 0.001 0.048 0.015 0.072 

Locus 1886 : 
2 alleles
3.6% missing data
   3   (0.874) 0.737 0.739 0.769 0.962 0.745 0.937 0.925 0.938 
   4   (0.126) 0.263 0.261 0.231 0.038 0.255 0.063 0.075 0.062 

Locus 1887 : 
2 alleles
7.2% missing data
   1   (0.492) 0.461 0.456 0.485 0.500 0.448 0.504 0.498 0.498 
   3   (0.508) 0.539 0.544 0.515 0.500 0.552 0.496 0.502 0.502 

Locus 1888 : 
2 alleles
10.9% missing data
   4   (0.811) 0.984 0.891 0.846 0.791 0.793 0.689 0.943 0.819 
   2   (0.189) 0.016 0.109 0.154 0.209 0.207 0.311 0.057 0.181 

Locus 1889 : 
2 alleles
15.2% missing data
   1   (0.924) 0.990 0.928 0.800 0.988 0.589 0.990 0.829 0.982 
   2   (0.076) 0.010 0.072 0.200 0.012 0.411 0.010 0.171 0.018 

Locus 1890 : 
2 alleles
2.2% missing data
   1   (0.909) 0.955 0.966 0.972 0.892 0.997 0.850 0.982 0.878 
   2   (0.091) 0.045 0.034 0.028 0.108 0.003 0.150 0.018 0.122 

Locus 1891 : 
2 alleles
11.6% missing data
   1   (0.845) 0.820 0.945 0.897 0.857 0.940 0.899 0.787 0.872 
   3   (0.155) 0.180 0.055 0.103 0.143 0.060 0.101 0.213 0.128 

Locus 1892 : 
2 alleles
5.1% missing data
   2   (0.613) 0.036 0.831 0.760 0.547 0.975 0.677 0.779 0.472 
   4   (0.387) 0.964 0.169 0.240 0.453 0.025 0.323 0.221 0.528 

Locus 1893 : 
2 alleles
2.9% missing data
   1   (0.909) 0.994 0.983 0.967 0.947 0.964 0.928 0.828 0.905 
   4   (0.091) 0.006 0.017 0.033 0.053 0.036 0.072 0.172 0.095 

Locus 1894 : 
2 alleles
2.2% missing data
   1   (0.933) 0.998 0.989 0.991 0.909 1.000 0.914 0.994 0.851 
   3   (0.067) 0.002 0.011 0.009 0.091 0.000 0.086 0.006 0.149 

Locus 1895 : 
2 alleles
10.9% missing data
   1   (0.206) 0.116 0.146 0.071 0.328 0.220 0.354 0.623 0.241 
   3   (0.794) 0.884 0.854 0.929 0.672 0.780 0.646 0.377 0.759 

Locus 1896 : 
2 alleles
1.4% missing data
   3   (0.926) 0.995 0.992 0.946 0.976 0.969 0.985 0.579 0.970 
   1   (0.074) 0.005 0.008 0.054 0.024 0.031 0.015 0.421 0.030 

Locus 1897 : 
2 alleles
8.7% missing data
   1   (0.585) 0.949 0.498 0.578 0.604 0.976 0.404 0.857 0.514 
   3   (0.415) 0.051 0.502 0.422 0.396 0.024 0.596 0.143 0.486 

Locus 1898 : 
2 alleles
12.3% missing data
   2   (0.694) 0.698 0.820 0.596 0.811 0.752 0.868 0.177 0.774 
   4   (0.306) 0.302 0.180 0.404 0.189 0.248 0.132 0.823 0.226 

Locus 1899 : 
2 alleles
5.1% missing data
   1   (0.575) 0.637 0.329 0.554 0.598 0.910 0.735 0.486 0.573 
   2   (0.425) 0.363 0.671 0.446 0.402 0.090 0.265 0.514 0.427 

Locus 1900 : 
2 alleles
17.4% missing data
   2   (0.198) 0.346 0.064 0.348 0.143 0.194 0.211 0.067 0.102 
   3   (0.802) 0.654 0.936 0.652 0.857 0.806 0.789 0.933 0.898 

Locus 1901 : 
2 alleles
2.2% missing data
   3   (0.908) 0.991 0.934 0.951 0.912 0.979 0.892 0.983 0.920 
   2   (0.092) 0.009 0.066 0.049 0.088 0.021 0.108 0.017 0.080 

Locus 1902 : 
2 alleles
15.9% missing data
   2   (0.838) 0.810 0.908 0.857 0.864 0.882 0.894 0.960 0.840 
   4   (0.162) 0.190 0.092 0.143 0.136 0.118 0.106 0.040 0.160 

Locus 1903 : 
2 alleles
2.9% missing data
   3   (0.891) 0.991 0.926 0.978 0.799 0.999 0.767 0.988 0.818 
   1   (0.109) 0.009 0.074 0.022 0.201 0.001 0.233 0.012 0.182 

Locus 1904 : 
2 alleles
15.2% missing data
   2   (0.666) 0.691 0.408 0.704 0.613 0.662 0.849 0.534 0.724 
   4   (0.334) 0.309 0.592 0.296 0.387 0.338 0.151 0.466 0.276 

Locus 1905 : 
2 alleles
8.7% missing data
   2   (0.388) 0.322 0.278 0.453 0.398 0.511 0.559 0.116 0.321 
   4   (0.612) 0.678 0.722 0.547 0.602 0.489 0.441 0.884 0.679 

Locus 1906 : 
2 alleles
13.0% missing data
   2   (0.907) 0.966 0.994 0.962 0.878 0.998 0.959 0.979 0.907 
   1   (0.093) 0.034 0.006 0.038 0.122 0.002 0.041 0.021 0.093 

Locus 1907 : 
2 alleles
4.3% missing data
   4   (0.813) 0.989 0.930 0.867 0.808 0.711 0.710 0.958 0.779 
   1   (0.187) 0.011 0.070 0.133 0.192 0.289 0.290 0.042 0.221 

Locus 1908 : 
2 alleles
10.9% missing data
   4   (0.907) 0.860 0.966 0.943 0.932 0.980 0.946 0.978 0.916 
   1   (0.093) 0.140 0.034 0.057 0.068 0.020 0.054 0.022 0.084 

Locus 1909 : 
2 alleles
7.2% missing data
   1   (0.657) 0.054 0.702 0.660 0.702 0.663 0.813 0.606 0.687 
   3   (0.343) 0.946 0.298 0.340 0.298 0.337 0.187 0.394 0.313 

Locus 1910 : 
2 alleles
3.6% missing data
   2   (0.865) 0.981 0.985 0.830 0.907 0.992 0.870 0.962 0.905 
   4   (0.135) 0.019 0.015 0.170 0.093 0.008 0.130 0.038 0.095 

Locus 1911 : 
2 alleles
12.3% missing data
   4   (0.778) 0.015 0.861 0.826 0.823 0.818 0.753 0.943 0.771 
   2   (0.222) 0.985 0.139 0.174 0.177 0.182 0.247 0.057 0.229 

Locus 1912 : 
2 alleles
10.1% missing data
   1   (0.064) 0.027 0.009 0.011 0.108 0.001 0.059 0.007 0.100 
   3   (0.936) 0.973 0.991 0.989 0.892 0.999 0.941 0.993 0.900 

Locus 1913 : 
2 alleles
2.2% missing data
   4   (0.763) 0.982 0.941 0.797 0.720 0.989 0.784 0.942 0.724 
   2   (0.237) 0.018 0.059 0.203 0.280 0.011 0.216 0.058 0.276 

Locus 1914 : 
2 alleles
10.9% missing data
   3   (0.930) 0.997 0.984 0.983 0.908 0.999 0.943 0.991 0.914 
   4   (0.070) 0.003 0.016 0.017 0.092 0.001 0.057 0.009 0.086 

Locus 1915 : 
2 alleles
13.8% missing data
   3   (0.868) 0.895 0.781 0.835 0.942 0.990 0.767 0.933 0.897 
   1   (0.132) 0.105 0.219 0.165 0.058 0.010 0.233 0.067 0.103 

Locus 1916 : 
2 alleles
6.5% missing data
   3   (0.910) 0.993 0.985 0.910 0.949 0.955 0.969 0.974 0.938 
   4   (0.090) 0.007 0.015 0.090 0.051 0.045 0.031 0.026 0.062 

Locus 1917 : 
2 alleles
4.3% missing data
   1   (0.831) 0.967 0.849 0.910 0.807 0.630 0.844 0.950 0.798 
   3   (0.169) 0.033 0.151 0.090 0.193 0.370 0.156 0.050 0.202 

Locus 1918 : 
2 alleles
12.3% missing data
   4   (0.782) 0.979 0.910 0.665 0.891 0.969 0.888 0.548 0.843 
   2   (0.218) 0.021 0.090 0.335 0.109 0.031 0.112 0.452 0.157 

Locus 1919 : 
2 alleles
8.0% missing data
   1   (0.754) 0.085 0.947 0.754 0.814 0.823 0.843 0.932 0.749 
   3   (0.246) 0.915 0.053 0.246 0.186 0.177 0.157 0.068 0.251 

Locus 1920 : 
2 alleles
3.6% missing data
   3   (0.847) 0.860 0.857 0.901 0.855 0.910 0.908 0.960 0.812 
   2   (0.153) 0.140 0.143 0.099 0.145 0.090 0.092 0.040 0.188 

Locus 1921 : 
2 alleles
3.6% missing data
   2   (0.860) 0.985 0.957 0.892 0.928 0.998 0.819 0.713 0.873 
   4   (0.140) 0.015 0.043 0.108 0.072 0.002 0.181 0.287 0.127 

Locus 1922 : 
2 alleles
4.3% missing data
   4   (0.764) 0.780 0.933 0.789 0.831 0.983 0.815 0.546 0.759 
   1   (0.236) 0.220 0.067 0.211 0.169 0.017 0.185 0.454 0.241 

Locus 1923 : 
2 alleles
9.4% missing data
   2   (0.470) 0.414 0.373 0.442 0.452 0.713 0.414 0.323 0.546 
   4   (0.530) 0.586 0.627 0.558 0.548 0.287 0.586 0.677 0.454 

Locus 1924 : 
2 alleles
12.3% missing data
   2   (0.847) 0.985 0.967 0.809 0.895 0.859 0.864 0.956 0.887 
   3   (0.153) 0.015 0.033 0.191 0.105 0.141 0.136 0.044 0.113 

Locus 1925 : 
2 alleles
13.8% missing data
   4   (0.912) 0.876 0.984 0.915 0.961 0.412 0.977 0.954 0.959 
   2   (0.088) 0.124 0.016 0.085 0.039 0.588 0.023 0.046 0.041 

Locus 1926 : 
2 alleles
6.5% missing data
   1   (0.907) 0.992 0.791 0.954 0.926 0.998 0.907 0.980 0.907 
   3   (0.093) 0.008 0.209 0.046 0.074 0.002 0.093 0.020 0.093 

Locus 1927 : 
2 alleles
4.3% missing data
   2   (0.913) 0.993 0.994 0.934 0.971 0.992 0.966 0.566 0.949 
   3   (0.087) 0.007 0.006 0.066 0.029 0.008 0.034 0.434 0.051 

Locus 1928 : 
2 alleles
10.1% missing data
   4   (0.808) 0.777 0.919 0.740 0.843 0.906 0.863 0.928 0.874 
   2   (0.192) 0.223 0.081 0.260 0.157 0.094 0.137 0.072 0.126 

Locus 1929 : 
2 alleles
5.1% missing data
   1   (0.935) 0.984 0.992 0.887 0.982 0.997 0.988 0.974 0.977 
   4   (0.065) 0.016 0.008 0.113 0.018 0.003 0.012 0.026 0.023 

Locus 1930 : 
2 alleles
5.1% missing data
   3   (0.898) 0.984 0.963 0.927 0.931 0.958 0.924 0.979 0.901 
   4   (0.102) 0.016 0.037 0.073 0.069 0.042 0.076 0.021 0.099 

Locus 1931 : 
2 alleles
11.6% missing data
   4   (0.915) 0.970 0.962 0.965 0.893 0.933 0.742 0.986 0.937 
   2   (0.085) 0.030 0.038 0.035 0.107 0.067 0.258 0.014 0.063 

Locus 1932 : 
2 alleles
2.9% missing data
   2   (0.753) 0.823 0.744 0.853 0.624 0.992 0.800 0.959 0.694 
   1   (0.247) 0.177 0.256 0.147 0.376 0.008 0.200 0.041 0.306 

Locus 1933 : 
2 alleles
15.9% missing data
   3   (0.601) 0.952 0.740 0.600 0.559 0.941 0.615 0.560 0.606 
   4   (0.399) 0.048 0.260 0.400 0.441 0.059 0.385 0.440 0.394 

Locus 1934 : 
2 alleles
3.6% missing data
   2   (0.089) 0.041 0.007 0.081 0.051 0.022 0.044 0.027 0.066 
   4   (0.911) 0.959 0.993 0.919 0.949 0.978 0.956 0.973 0.934 

Locus 1935 : 
2 alleles
10.9% missing data
   4   (0.861) 0.986 0.944 0.722 0.946 0.802 0.935 0.954 0.913 
   2   (0.139) 0.014 0.056 0.278 0.054 0.198 0.065 0.046 0.087 

Locus 1936 : 
2 alleles
10.9% missing data
   1   (0.940) 0.979 0.994 0.990 0.928 0.994 0.956 0.994 0.865 
   2   (0.060) 0.021 0.006 0.010 0.072 0.006 0.044 0.006 0.135 

Locus 1937 : 
2 alleles
2.9% missing data
   1   (0.840) 0.950 0.917 0.878 0.887 0.885 0.774 0.964 0.793 
   3   (0.160) 0.050 0.083 0.122 0.113 0.115 0.226 0.036 0.207 

Locus 1938 : 
2 alleles
5.1% missing data
   4   (0.940) 0.879 0.993 0.889 0.989 0.755 0.992 0.963 0.984 
   2   (0.060) 0.121 0.007 0.111 0.011 0.245 0.008 0.037 0.016 

Locus 1939 : 
2 alleles
1.4% missing data
   2   (0.110) 0.008 0.097 0.032 0.172 0.007 0.155 0.020 0.143 
   4   (0.890) 0.992 0.903 0.968 0.828 0.993 0.845 0.980 0.857 

Locus 1940 : 
2 alleles
2.2% missing data
   1   (0.920) 0.932 0.994 0.952 0.945 0.999 0.948 0.983 0.932 
   3   (0.080) 0.068 0.006 0.048 0.055 0.001 0.052 0.017 0.068 

Locus 1941 : 
2 alleles
5.1% missing data
   2   (0.911) 0.969 0.959 0.942 0.948 0.993 0.921 0.973 0.915 
   4   (0.089) 0.031 0.041 0.058 0.052 0.007 0.079 0.027 0.085 

Locus 1942 : 
2 alleles
4.3% missing data
   3   (0.905) 0.989 0.893 0.939 0.916 0.997 0.880 0.979 0.927 
   2   (0.095) 0.011 0.107 0.061 0.084 0.003 0.120 0.021 0.073 

Locus 1943 : 
2 alleles
2.2% missing data
   1   (0.875) 0.987 0.718 0.897 0.881 0.991 0.958 0.931 0.892 
   3   (0.125) 0.013 0.282 0.103 0.119 0.009 0.042 0.069 0.108 

Locus 1944 : 
2 alleles
6.5% missing data
   3   (0.794) 0.984 0.745 0.616 0.856 0.951 0.601 0.934 0.889 
   1   (0.206) 0.016 0.255 0.384 0.144 0.049 0.399 0.066 0.111 

Locus 1945 : 
2 alleles
8.7% missing data
   1   (0.430) 0.395 0.566 0.407 0.411 0.722 0.407 0.455 0.407 
   3   (0.570) 0.605 0.434 0.593 0.589 0.278 0.593 0.545 0.593 

Locus 1946 : 
2 alleles
10.9% missing data
   3   (0.882) 0.819 0.911 0.918 0.892 0.979 0.934 0.959 0.892 
   2   (0.118) 0.181 0.089 0.082 0.108 0.021 0.066 0.041 0.108 

Locus 1947 : 
2 alleles
13.0% missing data
   3   (0.907) 0.926 0.973 0.955 0.882 0.862 0.932 0.982 0.931 
   1   (0.093) 0.074 0.027 0.045 0.118 0.138 0.068 0.018 0.069 

Locus 1948 : 
2 alleles
0.7% missing data
   3   (0.808) 0.986 0.850 0.825 0.853 0.930 0.725 0.818 0.842 
   4   (0.192) 0.014 0.150 0.175 0.147 0.070 0.275 0.182 0.158 

Locus 1949 : 
2 alleles
15.2% missing data
   4   (0.823) 0.779 0.744 0.792 0.882 0.974 0.803 0.940 0.848 
   2   (0.177) 0.221 0.256 0.208 0.118 0.026 0.197 0.060 0.152 

Locus 1950 : 
2 alleles
0.0% missing data
   1   (0.917) 0.955 0.952 0.933 0.960 0.451 0.840 0.973 0.960 
   3   (0.083) 0.045 0.048 0.067 0.040 0.549 0.160 0.027 0.040 

Locus 1951 : 
2 alleles
11.6% missing data
   1   (0.773) 0.653 0.976 0.820 0.775 0.985 0.890 0.646 0.770 
   4   (0.227) 0.347 0.024 0.180 0.225 0.015 0.110 0.354 0.230 

Locus 1952 : 
2 alleles
12.3% missing data
   3   (0.142) 0.086 0.029 0.107 0.157 0.256 0.091 0.038 0.117 
   4   (0.858) 0.914 0.971 0.893 0.843 0.744 0.909 0.962 0.883 

Locus 1953 : 
2 alleles
2.9% missing data
   3   (0.920) 0.980 0.995 0.903 0.970 0.979 0.958 0.974 0.953 
   2   (0.080) 0.020 0.005 0.097 0.030 0.021 0.042 0.026 0.047 

Locus 1954 : 
2 alleles
13.0% missing data
   1   (0.711) 0.669 0.854 0.700 0.802 0.678 0.815 0.486 0.733 
   3   (0.289) 0.331 0.146 0.300 0.198 0.322 0.185 0.514 0.267 

Locus 1955 : 
2 alleles
16.7% missing data
   1   (0.875) 0.840 0.852 0.903 0.929 0.943 0.558 0.791 0.931 
   4   (0.125) 0.160 0.148 0.097 0.071 0.057 0.442 0.209 0.069 

Locus 1956 : 
2 alleles
8.7% missing data
   2   (0.890) 0.944 0.878 0.948 0.945 0.058 0.751 0.813 0.938 
   4   (0.110) 0.056 0.122 0.052 0.055 0.942 0.249 0.187 0.062 

Locus 1957 : 
2 alleles
12.3% missing data
   2   (0.899) 0.987 0.931 0.888 0.933 0.965 0.968 0.959 0.935 
   4   (0.101) 0.013 0.069 0.112 0.067 0.035 0.032 0.041 0.065 

Locus 1958 : 
2 alleles
5.8% missing data
   1   (0.117) 0.027 0.136 0.215 0.052 0.020 0.170 0.033 0.061 
   4   (0.883) 0.973 0.864 0.785 0.948 0.980 0.830 0.967 0.939 

Locus 1959 : 
2 alleles
6.5% missing data
   2   (0.902) 0.988 0.974 0.958 0.856 0.983 0.913 0.979 0.914 
   4   (0.098) 0.012 0.026 0.042 0.144 0.017 0.087 0.021 0.086 

Locus 1960 : 
2 alleles
12.3% missing data
   2   (0.841) 0.865 0.884 0.898 0.897 0.928 0.860 0.667 0.853 
   4   (0.159) 0.135 0.116 0.102 0.103 0.072 0.140 0.333 0.147 

Locus 1961 : 
2 alleles
2.9% missing data
   2   (0.889) 0.996 0.963 0.944 0.840 0.847 0.927 0.970 0.902 
   3   (0.111) 0.004 0.037 0.056 0.160 0.153 0.073 0.030 0.098 

Locus 1962 : 
2 alleles
4.3% missing data
   3   (0.904) 0.993 0.925 0.916 0.926 0.996 0.944 0.977 0.934 
   1   (0.096) 0.007 0.075 0.084 0.074 0.004 0.056 0.023 0.066 

Locus 1963 : 
2 alleles
13.8% missing data
   3   (0.924) 0.932 0.992 0.800 0.982 0.996 0.983 0.975 0.975 
   1   (0.076) 0.068 0.008 0.200 0.018 0.004 0.017 0.025 0.025 

Locus 1964 : 
2 alleles
0.7% missing data
   1   (0.085) 0.087 0.009 0.065 0.058 0.003 0.040 0.027 0.053 
   3   (0.915) 0.913 0.991 0.935 0.942 0.997 0.960 0.973 0.947 

Locus 1965 : 
2 alleles
15.2% missing data
   2   (0.453) 0.314 0.411 0.305 0.513 0.762 0.670 0.650 0.475 
   4   (0.547) 0.686 0.589 0.695 0.487 0.238 0.330 0.350 0.525 

Locus 1966 : 
2 alleles
5.1% missing data
   1   (0.801) 0.812 0.840 0.862 0.822 0.854 0.810 0.655 0.826 
   2   (0.199) 0.188 0.160 0.138 0.178 0.146 0.190 0.345 0.174 

Locus 1967 : 
2 alleles
2.2% missing data
   2   (0.116) 0.007 0.008 0.064 0.119 0.005 0.055 0.026 0.178 
   4   (0.884) 0.993 0.992 0.936 0.881 0.995 0.945 0.974 0.822 

Locus 1968 : 
2 alleles
5.1% missing data
   2   (0.917) 0.957 0.980 0.900 0.969 0.538 0.980 0.973 0.963 
   4   (0.083) 0.043 0.020 0.100 0.031 0.462 0.020 0.027 0.037 

Locus 1969 : 
2 alleles
5.8% missing data
   3   (0.132) 0.405 0.071 0.095 0.111 0.074 0.071 0.079 0.118 
   4   (0.868) 0.595 0.929 0.905 0.889 0.926 0.929 0.921 0.882 

Locus 1970 : 
2 alleles
7.2% missing data
   2   (0.684) 0.944 0.751 0.573 0.784 0.873 0.800 0.250 0.781 
   4   (0.316) 0.056 0.249 0.427 0.216 0.127 0.200 0.750 0.219 

Locus 1971 : 
2 alleles
5.1% missing data
   4   (0.582) 0.561 0.371 0.537 0.680 0.448 0.471 0.488 0.628 
   2   (0.418) 0.439 0.629 0.463 0.320 0.552 0.529 0.512 0.372 

Locus 1972 : 
2 alleles
3.6% missing data
   2   (0.821) 0.944 0.933 0.823 0.893 0.977 0.883 0.633 0.844 
   4   (0.179) 0.056 0.067 0.177 0.107 0.023 0.117 0.367 0.156 

Locus 1973 : 
2 alleles
18.8% missing data
   2   (0.821) 0.964 0.866 0.837 0.879 0.592 0.830 0.887 0.821 
   4   (0.179) 0.036 0.134 0.163 0.121 0.408 0.170 0.113 0.179 

Locus 1974 : 
2 alleles
5.8% missing data
   1   (0.176) 0.008 0.504 0.052 0.331 0.009 0.151 0.166 0.225 
   3   (0.824) 0.992 0.496 0.948 0.669 0.991 0.849 0.834 0.775 

Locus 1975 : 
2 alleles
12.3% missing data
   3   (0.885) 0.973 0.987 0.895 0.933 0.776 0.936 0.707 0.944 
   1   (0.115) 0.027 0.013 0.105 0.067 0.224 0.064 0.293 0.056 

Locus 1976 : 
2 alleles
2.2% missing data
   2   (0.904) 0.954 0.938 0.914 0.949 0.994 0.909 0.963 0.927 
   4   (0.096) 0.046 0.062 0.086 0.051 0.006 0.091 0.037 0.073 

Locus 1977 : 
2 alleles
11.6% missing data
   4   (0.931) 0.350 0.990 0.907 0.983 0.969 0.981 0.974 0.980 
   2   (0.069) 0.650 0.010 0.093 0.017 0.031 0.019 0.026 0.020 

Locus 1978 : 
2 alleles
18.8% missing data
   1   (0.876) 0.941 0.845 0.841 0.924 0.940 0.669 0.956 0.933 
   3   (0.124) 0.059 0.155 0.159 0.076 0.060 0.331 0.044 0.067 

Locus 1979 : 
2 alleles
4.3% missing data
   1   (0.840) 0.982 0.928 0.870 0.825 0.991 0.882 0.961 0.839 
   3   (0.160) 0.018 0.072 0.130 0.175 0.009 0.118 0.039 0.161 

Locus 1980 : 
2 alleles
13.0% missing data
   1   (0.870) 0.612 0.773 0.930 0.871 0.953 0.799 0.961 0.886 
   3   (0.130) 0.388 0.227 0.070 0.129 0.047 0.201 0.039 0.114 

Locus 1981 : 
2 alleles
12.3% missing data
   1   (0.751) 0.870 0.823 0.820 0.721 0.933 0.699 0.925 0.670 
   3   (0.249) 0.130 0.177 0.180 0.279 0.067 0.301 0.075 0.330 

Locus 1982 : 
2 alleles
2.2% missing data
   3   (0.728) 0.959 0.858 0.720 0.833 0.150 0.800 0.421 0.771 
   4   (0.272) 0.041 0.142 0.280 0.167 0.850 0.200 0.579 0.229 

Locus 1983 : 
2 alleles
1.4% missing data
   2   (0.628) 0.928 0.768 0.617 0.611 0.949 0.631 0.659 0.639 
   4   (0.372) 0.072 0.232 0.383 0.389 0.051 0.369 0.341 0.361 

Locus 1984 : 
2 alleles
13.0% missing data
   3   (0.355) 0.038 0.311 0.111 0.626 0.007 0.508 0.089 0.583 
   4   (0.645) 0.962 0.689 0.889 0.374 0.993 0.492 0.911 0.417 

Locus 1985 : 
2 alleles
14.5% missing data
   3   (0.454) 0.036 0.487 0.437 0.456 0.591 0.417 0.834 0.421 
   1   (0.546) 0.964 0.513 0.563 0.544 0.409 0.583 0.166 0.579 

Locus 1986 : 
2 alleles
12.3% missing data
   4   (0.924) 0.938 0.952 0.978 0.917 0.971 0.886 0.986 0.914 
   2   (0.076) 0.062 0.048 0.022 0.083 0.029 0.114 0.014 0.086 

Locus 1987 : 
2 alleles
2.2% missing data
   2   (0.932) 0.994 0.731 0.914 0.988 0.952 0.990 0.596 0.985 
   4   (0.068) 0.006 0.269 0.086 0.012 0.048 0.010 0.404 0.015 

Locus 1988 : 
2 alleles
2.9% missing data
   1   (0.713) 0.098 0.801 0.723 0.775 0.705 0.783 0.574 0.769 
   3   (0.287) 0.902 0.199 0.277 0.225 0.295 0.217 0.426 0.231 

Locus 1989 : 
2 alleles
3.6% missing data
   4   (0.887) 0.426 0.963 0.868 0.950 0.987 0.905 0.942 0.936 
   1   (0.113) 0.574 0.037 0.132 0.050 0.013 0.095 0.058 0.064 

Locus 1990 : 
2 alleles
11.6% missing data
   3   (0.719) 0.565 0.756 0.669 0.820 0.741 0.721 0.905 0.713 
   1   (0.281) 0.435 0.244 0.331 0.180 0.259 0.279 0.095 0.287 

Locus 1991 : 
2 alleles
3.6% missing data
   2   (0.603) 0.530 0.800 0.601 0.667 0.295 0.480 0.527 0.634 
   4   (0.397) 0.470 0.200 0.399 0.333 0.705 0.520 0.473 0.366 

Locus 1992 : 
2 alleles
7.2% missing data
   3   (0.482) 0.940 0.293 0.410 0.483 0.156 0.651 0.666 0.486 
   1   (0.518) 0.060 0.707 0.590 0.517 0.844 0.349 0.334 0.514 

Locus 1993 : 
2 alleles
5.1% missing data
   3   (0.865) 0.842 0.948 0.852 0.895 0.986 0.898 0.956 0.898 
   1   (0.135) 0.158 0.052 0.148 0.105 0.014 0.102 0.044 0.102 

Locus 1994 : 
2 alleles
2.9% missing data
   3   (0.865) 0.885 0.924 0.840 0.901 0.980 0.939 0.957 0.900 
   1   (0.135) 0.115 0.076 0.160 0.099 0.020 0.061 0.043 0.100 

Locus 1995 : 
2 alleles
6.5% missing data
   1   (0.911) 0.981 0.962 0.948 0.914 0.998 0.969 0.972 0.909 
   3   (0.089) 0.019 0.038 0.052 0.086 0.002 0.031 0.028 0.091 

Locus 1996 : 
2 alleles
5.1% missing data
   3   (0.903) 0.903 0.822 0.926 0.951 0.923 0.922 0.967 0.914 
   1   (0.097) 0.097 0.178 0.074 0.049 0.077 0.078 0.033 0.086 

Locus 1997 : 
2 alleles
10.9% missing data
   3   (0.890) 0.923 0.991 0.924 0.914 0.990 0.944 0.972 0.877 
   1   (0.110) 0.077 0.009 0.076 0.086 0.010 0.056 0.028 0.123 

Locus 1998 : 
2 alleles
10.1% missing data
   1   (0.690) 0.632 0.610 0.575 0.790 0.617 0.671 0.908 0.730 
   3   (0.310) 0.368 0.390 0.425 0.210 0.383 0.329 0.092 0.270 

Locus 1999 : 
2 alleles
11.6% missing data
   3   (0.905) 0.983 0.977 0.942 0.942 0.996 0.929 0.957 0.890 
   1   (0.095) 0.017 0.023 0.058 0.058 0.004 0.071 0.043 0.110 

Locus 2000 : 
2 alleles
0.0% missing data
   4   (0.916) 0.995 0.975 0.933 0.949 0.997 0.945 0.979 0.937 
   1   (0.084) 0.005 0.025 0.067 0.051 0.003 0.055 0.021 0.063 

Locus 2001 : 
2 alleles
1.4% missing data
   4   (0.809) 0.985 0.961 0.902 0.779 0.087 0.877 0.808 0.828 
   2   (0.191) 0.015 0.039 0.098 0.221 0.913 0.123 0.192 0.172 

Locus 2002 : 
2 alleles
15.9% missing data
   4   (0.951) 0.994 0.998 0.927 0.994 0.957 0.996 0.675 0.992 
   1   (0.049) 0.006 0.002 0.073 0.006 0.043 0.004 0.325 0.008 

Locus 2003 : 
2 alleles
13.0% missing data
   4   (0.128) 0.008 0.103 0.053 0.152 0.002 0.250 0.038 0.165 
   2   (0.872) 0.992 0.897 0.947 0.848 0.998 0.750 0.962 0.835 

Locus 2004 : 
2 alleles
7.2% missing data
   2   (0.844) 0.976 0.967 0.898 0.920 0.993 0.850 0.623 0.799 
   4   (0.156) 0.024 0.033 0.102 0.080 0.007 0.150 0.377 0.201 

Locus 2005 : 
2 alleles
10.9% missing data
   4   (0.898) 0.828 0.963 0.890 0.940 0.991 0.964 0.976 0.928 
   2   (0.102) 0.172 0.037 0.110 0.060 0.009 0.036 0.024 0.072 

Locus 2006 : 
2 alleles
2.2% missing data
   4   (0.626) 0.517 0.889 0.606 0.643 0.063 0.722 0.870 0.629 
   1   (0.374) 0.483 0.111 0.394 0.357 0.937 0.278 0.130 0.371 

Locus 2007 : 
2 alleles
2.2% missing data
   1   (0.852) 0.991 0.762 0.922 0.888 0.940 0.870 0.717 0.838 
   4   (0.148) 0.009 0.238 0.078 0.112 0.060 0.130 0.283 0.162 

Locus 2008 : 
2 alleles
10.1% missing data
   1   (0.884) 0.827 0.906 0.916 0.919 0.979 0.922 0.973 0.882 
   2   (0.116) 0.173 0.094 0.084 0.081 0.021 0.078 0.027 0.118 

Locus 2009 : 
2 alleles
18.1% missing data
   2   (0.894) 0.834 0.967 0.910 0.939 0.994 0.979 0.788 0.937 
   1   (0.106) 0.166 0.033 0.090 0.061 0.006 0.021 0.212 0.063 

Locus 2010 : 
2 alleles
2.9% missing data
   2   (0.201) 0.031 0.312 0.114 0.215 0.011 0.120 0.378 0.203 
   4   (0.799) 0.969 0.688 0.886 0.785 0.989 0.880 0.622 0.797 

Locus 2011 : 
2 alleles
13.8% missing data
   2   (0.830) 0.846 0.955 0.889 0.867 0.658 0.901 0.736 0.825 
   4   (0.170) 0.154 0.045 0.111 0.133 0.342 0.099 0.264 0.175 

Locus 2012 : 
2 alleles
11.6% missing data
   1   (0.914) 0.937 0.995 0.964 0.900 0.998 0.955 0.984 0.915 
   3   (0.086) 0.063 0.005 0.036 0.100 0.002 0.045 0.016 0.085 

Locus 2013 : 
2 alleles
14.5% missing data
   2   (0.436) 0.608 0.282 0.263 0.567 0.256 0.506 0.248 0.565 
   3   (0.564) 0.392 0.718 0.737 0.433 0.744 0.494 0.752 0.435 

Locus 2014 : 
2 alleles
10.9% missing data
   1   (0.892) 0.924 0.838 0.932 0.944 0.898 0.630 0.970 0.892 
   4   (0.108) 0.076 0.162 0.068 0.056 0.102 0.370 0.030 0.108 

Locus 2015 : 
2 alleles
5.1% missing data
   2   (0.703) 0.052 0.812 0.802 0.682 0.833 0.783 0.548 0.687 
   1   (0.297) 0.948 0.188 0.198 0.318 0.167 0.217 0.452 0.313 

Locus 2016 : 
2 alleles
2.9% missing data
   4   (0.905) 0.613 0.968 0.915 0.953 0.978 0.964 0.955 0.941 
   2   (0.095) 0.387 0.032 0.085 0.047 0.022 0.036 0.045 0.059 

Locus 2017 : 
2 alleles
2.2% missing data
   2   (0.904) 0.985 0.969 0.954 0.944 0.998 0.939 0.783 0.917 
   1   (0.096) 0.015 0.031 0.046 0.056 0.002 0.061 0.217 0.083 

Locus 2018 : 
2 alleles
3.6% missing data
   4   (0.801) 0.795 0.779 0.645 0.933 0.988 0.946 0.278 0.883 
   2   (0.199) 0.205 0.221 0.355 0.067 0.012 0.054 0.722 0.117 

Locus 2019 : 
2 alleles
4.3% missing data
   1   (0.855) 0.968 0.927 0.936 0.849 0.273 0.913 0.808 0.870 
   3   (0.145) 0.032 0.073 0.064 0.151 0.727 0.087 0.192 0.130 

Locus 2020 : 
2 alleles
5.1% missing data
   2   (0.883) 0.993 0.962 0.967 0.837 0.997 0.926 0.854 0.876 
   3   (0.117) 0.007 0.038 0.033 0.163 0.003 0.074 0.146 0.124 

Locus 2021 : 
2 alleles
13.0% missing data
   1   (0.837) 0.935 0.865 0.914 0.795 0.812 0.552 0.956 0.835 
   3   (0.163) 0.065 0.135 0.086 0.205 0.188 0.448 0.044 0.165 

Locus 2022 : 
2 alleles
2.2% missing data
   4   (0.916) 0.992 0.965 0.961 0.940 0.995 0.941 0.983 0.896 
   2   (0.084) 0.008 0.035 0.039 0.060 0.005 0.059 0.017 0.104 

Locus 2023 : 
2 alleles
15.9% missing data
   4   (0.722) 0.808 0.788 0.709 0.746 0.641 0.737 0.933 0.724 
   2   (0.278) 0.192 0.212 0.291 0.254 0.359 0.263 0.067 0.276 

Locus 2024 : 
2 alleles
5.1% missing data
   4   (0.919) 0.994 0.983 0.980 0.874 0.999 0.937 0.988 0.892 
   1   (0.081) 0.006 0.017 0.020 0.126 0.001 0.063 0.012 0.108 

Locus 2025 : 
2 alleles
4.3% missing data
   1   (0.089) 0.040 0.085 0.055 0.064 0.063 0.117 0.033 0.068 
   2   (0.911) 0.960 0.915 0.945 0.936 0.937 0.883 0.967 0.932 

Locus 2026 : 
2 alleles
6.5% missing data
   2   (0.845) 0.986 0.941 0.853 0.843 0.967 0.834 0.958 0.868 
   4   (0.155) 0.014 0.059 0.147 0.157 0.033 0.166 0.042 0.132 

Locus 2027 : 
2 alleles
15.9% missing data
   4   (0.913) 0.946 0.965 0.960 0.959 0.988 0.942 0.607 0.935 
   2   (0.087) 0.054 0.035 0.040 0.041 0.012 0.058 0.393 0.065 

Locus 2028 : 
2 alleles
0.7% missing data
   2   (0.921) 0.977 0.972 0.888 0.973 0.960 0.974 0.968 0.961 
   4   (0.079) 0.023 0.028 0.112 0.027 0.040 0.026 0.032 0.039 

Locus 2029 : 
2 alleles
14.5% missing data
   4   (0.940) 0.981 0.992 0.990 0.883 0.999 0.960 0.994 0.916 
   2   (0.060) 0.019 0.008 0.010 0.117 0.001 0.040 0.006 0.084 

Locus 2030 : 
2 alleles
13.0% missing data
   3   (0.503) 0.520 0.298 0.468 0.587 0.698 0.494 0.206 0.541 
   1   (0.497) 0.480 0.702 0.532 0.413 0.302 0.506 0.794 0.459 

Locus 2031 : 
2 alleles
11.6% missing data
   2   (0.745) 0.848 0.750 0.835 0.746 0.701 0.856 0.630 0.707 
   4   (0.255) 0.152 0.250 0.165 0.254 0.299 0.144 0.370 0.293 

Locus 2032 : 
2 alleles
2.9% missing data
   2   (0.923) 0.753 0.906 0.976 0.925 0.985 0.917 0.987 0.921 
   4   (0.077) 0.247 0.094 0.024 0.075 0.015 0.083 0.013 0.079 

Locus 2033 : 
2 alleles
4.3% missing data
   2   (0.489) 0.452 0.774 0.402 0.621 0.045 0.576 0.179 0.549 
   4   (0.511) 0.548 0.226 0.598 0.379 0.955 0.424 0.821 0.451 

Locus 2034 : 
2 alleles
1.4% missing data
   2   (0.925) 0.998 0.977 0.981 0.889 0.978 0.952 0.989 0.904 
   1   (0.075) 0.002 0.023 0.019 0.111 0.022 0.048 0.011 0.096 

Locus 2035 : 
2 alleles
13.0% missing data
   3   (0.905) 0.975 0.872 0.793 0.971 0.899 0.934 0.966 0.958 
   1   (0.095) 0.025 0.128 0.207 0.029 0.101 0.066 0.034 0.042 

Locus 2036 : 
2 alleles
5.8% missing data
   2   (0.908) 0.995 0.960 0.942 0.924 0.931 0.793 0.972 0.935 
   4   (0.092) 0.005 0.040 0.058 0.076 0.069 0.207 0.028 0.065 

Locus 2037 : 
2 alleles
11.6% missing data
   2   (0.884) 0.742 0.978 0.941 0.894 0.990 0.854 0.970 0.875 
   4   (0.116) 0.258 0.022 0.059 0.106 0.010 0.146 0.030 0.125 

Locus 2038 : 
2 alleles
2.9% missing data
   2   (0.919) 0.969 0.992 0.968 0.933 0.981 0.897 0.578 0.960 
   4   (0.081) 0.031 0.008 0.032 0.067 0.019 0.103 0.422 0.040 

Locus 2039 : 
2 alleles
2.9% missing data
   2   (0.725) 0.952 0.882 0.667 0.736 0.670 0.701 0.902 0.763 
   4   (0.275) 0.048 0.118 0.333 0.264 0.330 0.299 0.098 0.237 

Locus 2040 : 
2 alleles
3.6% missing data
   4   (0.941) 0.998 0.989 0.992 0.902 0.999 0.930 0.994 0.902 
   2   (0.059) 0.002 0.011 0.008 0.098 0.001 0.070 0.006 0.098 

Locus 2041 : 
2 alleles
2.2% missing data
   3   (0.788) 0.979 0.916 0.780 0.803 0.977 0.849 0.935 0.757 
   1   (0.212) 0.021 0.084 0.220 0.197 0.023 0.151 0.065 0.243 

Locus 2042 : 
2 alleles
5.8% missing data
   1   (0.923) 0.975 0.989 0.942 0.968 0.997 0.924 0.984 0.931 
   4   (0.077) 0.025 0.011 0.058 0.032 0.003 0.076 0.016 0.069 

Locus 2043 : 
2 alleles
14.5% missing data
   1   (0.682) 0.660 0.409 0.500 0.837 0.064 0.792 0.530 0.807 
   3   (0.318) 0.340 0.591 0.500 0.163 0.936 0.208 0.470 0.193 

Locus 2044 : 
2 alleles
4.3% missing data
   4   (0.893) 0.848 0.942 0.960 0.885 0.996 0.839 0.978 0.868 
   2   (0.107) 0.152 0.058 0.040 0.115 0.004 0.161 0.022 0.132 

Locus 2045 : 
2 alleles
5.8% missing data
   4   (0.488) 0.953 0.523 0.460 0.576 0.093 0.608 0.218 0.493 
   3   (0.512) 0.047 0.477 0.540 0.424 0.907 0.392 0.782 0.507 

Locus 2046 : 
2 alleles
5.1% missing data
   1   (0.914) 0.976 0.977 0.918 0.963 0.995 0.945 0.975 0.933 
   3   (0.086) 0.024 0.023 0.082 0.037 0.005 0.055 0.025 0.067 

Locus 2047 : 
2 alleles
2.9% missing data
   1   (0.882) 0.905 0.985 0.594 0.986 0.138 0.991 0.192 0.982 
   4   (0.118) 0.095 0.015 0.406 0.014 0.862 0.009 0.808 0.018 

Locus 2048 : 
2 alleles
2.9% missing data
   3   (0.907) 0.756 0.855 0.889 0.954 0.997 0.899 0.977 0.955 
   1   (0.093) 0.244 0.145 0.111 0.046 0.003 0.101 0.023 0.045 

Locus 2049 : 
2 alleles
12.3% missing data
   1   (0.898) 0.936 0.986 0.891 0.933 0.939 0.963 0.966 0.933 
   3   (0.102) 0.064 0.014 0.109 0.067 0.061 0.037 0.034 0.067 

Locus 2050 : 
2 alleles
12.3% missing data
   3   (0.786) 0.770 0.800 0.734 0.880 0.064 0.865 0.723 0.863 
   2   (0.214) 0.230 0.200 0.266 0.120 0.936 0.135 0.277 0.137 

Locus 2051 : 
2 alleles
8.0% missing data
   2   (0.919) 0.996 0.908 0.960 0.967 0.984 0.878 0.982 0.877 
   4   (0.081) 0.004 0.092 0.040 0.033 0.016 0.122 0.018 0.123 

Locus 2052 : 
2 alleles
5.1% missing data
   1   (0.730) 0.958 0.575 0.751 0.740 0.970 0.472 0.925 0.715 
   3   (0.270) 0.042 0.425 0.249 0.260 0.030 0.528 0.075 0.285 

Locus 2053 : 
2 alleles
15.2% missing data
   3   (0.834) 0.879 0.943 0.861 0.893 0.760 0.916 0.576 0.873 
   1   (0.166) 0.121 0.057 0.139 0.107 0.240 0.084 0.424 0.127 

Locus 2054 : 
2 alleles
5.8% missing data
   3   (0.789) 0.934 0.937 0.822 0.789 0.833 0.852 0.777 0.807 
   1   (0.211) 0.066 0.063 0.178 0.211 0.167 0.148 0.223 0.193 

Locus 2055 : 
2 alleles
5.1% missing data
   4   (0.886) 0.992 0.977 0.886 0.889 0.917 0.910 0.966 0.932 
   1   (0.114) 0.008 0.023 0.114 0.111 0.083 0.090 0.034 0.068 

Locus 2056 : 
2 alleles
14.5% missing data
   4   (0.920) 0.987 0.966 0.861 0.976 0.993 0.984 0.880 0.964 
   2   (0.080) 0.013 0.034 0.139 0.024 0.007 0.016 0.120 0.036 

Locus 2057 : 
2 alleles
13.8% missing data
   2   (0.911) 0.873 0.985 0.844 0.965 0.953 0.969 0.954 0.965 
   4   (0.089) 0.127 0.015 0.156 0.035 0.047 0.031 0.046 0.035 

Locus 2058 : 
2 alleles
5.8% missing data
   4   (0.136) 0.008 0.085 0.089 0.141 0.036 0.108 0.033 0.142 
   2   (0.864) 0.992 0.915 0.911 0.859 0.964 0.892 0.967 0.858 

Locus 2059 : 
2 alleles
5.1% missing data
   2   (0.890) 0.952 0.669 0.899 0.920 0.992 0.955 0.956 0.923 
   4   (0.110) 0.048 0.331 0.101 0.080 0.008 0.045 0.044 0.077 

Locus 2060 : 
2 alleles
12.3% missing data
   1   (0.895) 0.945 0.978 0.949 0.900 0.995 0.903 0.973 0.866 
   4   (0.105) 0.055 0.022 0.051 0.100 0.005 0.097 0.027 0.134 

Locus 2061 : 
2 alleles
6.5% missing data
   1   (0.811) 0.880 0.833 0.890 0.774 0.697 0.827 0.949 0.793 
   3   (0.189) 0.120 0.167 0.110 0.226 0.303 0.173 0.051 0.207 

Locus 2062 : 
2 alleles
11.6% missing data
   2   (0.895) 0.921 0.959 0.879 0.916 0.948 0.964 0.963 0.941 
   4   (0.105) 0.079 0.041 0.121 0.084 0.052 0.036 0.037 0.059 

Locus 2063 : 
2 alleles
14.5% missing data
   3   (0.887) 0.871 0.941 0.914 0.926 0.922 0.897 0.913 0.907 
   4   (0.113) 0.129 0.059 0.086 0.074 0.078 0.103 0.087 0.093 

Locus 2064 : 
2 alleles
13.0% missing data
   4   (0.905) 0.909 0.947 0.936 0.927 0.994 0.872 0.979 0.924 
   2   (0.095) 0.091 0.053 0.064 0.073 0.006 0.128 0.021 0.076 

Locus 2065 : 
2 alleles
12.3% missing data
   4   (0.130) 0.009 0.045 0.037 0.272 0.003 0.174 0.019 0.175 
   2   (0.870) 0.991 0.955 0.963 0.728 0.997 0.826 0.981 0.825 

Locus 2066 : 
2 alleles
4.3% missing data
   4   (0.898) 0.968 0.964 0.892 0.944 0.949 0.950 0.979 0.920 
   2   (0.102) 0.032 0.036 0.108 0.056 0.051 0.050 0.021 0.080 

Locus 2067 : 
2 alleles
8.0% missing data
   3   (0.921) 0.918 0.821 0.918 0.966 0.832 0.971 0.961 0.962 
   1   (0.079) 0.082 0.179 0.082 0.034 0.168 0.029 0.039 0.038 

Locus 2068 : 
2 alleles
12.3% missing data
   1   (0.912) 0.905 0.930 0.936 0.948 0.995 0.963 0.943 0.934 
   3   (0.088) 0.095 0.070 0.064 0.052 0.005 0.037 0.057 0.066 

Locus 2069 : 
2 alleles
8.0% missing data
   4   (0.869) 0.963 0.532 0.875 0.924 0.964 0.920 0.964 0.888 
   2   (0.131) 0.037 0.468 0.125 0.076 0.036 0.080 0.036 0.112 

Locus 2070 : 
2 alleles
0.0% missing data
   3   (0.917) 0.997 0.782 0.953 0.931 0.946 0.968 0.984 0.934 
   4   (0.083) 0.003 0.218 0.047 0.069 0.054 0.032 0.016 0.066 

Locus 2071 : 
2 alleles
9.4% missing data
   1   (0.143) 0.261 0.064 0.141 0.113 0.008 0.111 0.038 0.118 
   3   (0.857) 0.739 0.936 0.859 0.887 0.992 0.889 0.962 0.882 

Locus 2072 : 
2 alleles
3.6% missing data
   2   (0.845) 0.991 0.983 0.745 0.941 0.853 0.934 0.600 0.919 
   4   (0.155) 0.009 0.017 0.255 0.059 0.147 0.066 0.400 0.081 

Locus 2073 : 
2 alleles
10.9% missing data
   2   (0.874) 0.972 0.882 0.907 0.916 0.633 0.931 0.898 0.891 
   4   (0.126) 0.028 0.118 0.093 0.084 0.367 0.069 0.102 0.109 

Locus 2074 : 
2 alleles
6.5% missing data
   4   (0.880) 0.986 0.958 0.745 0.938 0.976 0.958 0.960 0.947 
   2   (0.120) 0.014 0.042 0.255 0.062 0.024 0.042 0.040 0.053 

Locus 2075 : 
2 alleles
2.9% missing data
   4   (0.874) 0.828 0.986 0.891 0.924 0.872 0.963 0.787 0.905 
   1   (0.126) 0.172 0.014 0.109 0.076 0.128 0.037 0.213 0.095 

Locus 2076 : 
2 alleles
13.0% missing data
   4   (0.781) 0.047 0.440 0.888 0.788 0.885 0.821 0.675 0.815 
   2   (0.219) 0.953 0.560 0.112 0.212 0.115 0.179 0.325 0.185 

Locus 2077 : 
2 alleles
2.2% missing data
   1   (0.856) 0.976 0.949 0.938 0.807 0.983 0.862 0.965 0.815 
   3   (0.144) 0.024 0.051 0.062 0.193 0.017 0.138 0.035 0.185 

Locus 2078 : 
2 alleles
11.6% missing data
   1   (0.601) 0.950 0.312 0.498 0.687 0.623 0.640 0.501 0.670 
   3   (0.399) 0.050 0.688 0.502 0.313 0.377 0.360 0.499 0.330 

Locus 2079 : 
2 alleles
1.4% missing data
   3   (0.913) 0.997 0.993 0.978 0.893 0.998 0.969 0.880 0.919 
   1   (0.087) 0.003 0.007 0.022 0.107 0.002 0.031 0.120 0.081 

Locus 2080 : 
2 alleles
17.4% missing data
   3   (0.695) 0.569 0.956 0.663 0.778 0.494 0.869 0.540 0.706 
   1   (0.305) 0.431 0.044 0.337 0.222 0.506 0.131 0.460 0.294 

Locus 2081 : 
2 alleles
12.3% missing data
   3   (0.885) 0.985 0.965 0.934 0.906 0.950 0.842 0.965 0.867 
   1   (0.115) 0.015 0.035 0.066 0.094 0.050 0.158 0.035 0.133 

Locus 2082 : 
2 alleles
5.8% missing data
   1   (0.336) 0.656 0.235 0.377 0.354 0.036 0.291 0.187 0.294 
   3   (0.664) 0.344 0.765 0.623 0.646 0.964 0.709 0.813 0.706 

Locus 2083 : 
2 alleles
4.3% missing data
   3   (0.813) 0.553 0.942 0.794 0.858 0.988 0.911 0.913 0.832 
   2   (0.187) 0.447 0.058 0.206 0.142 0.012 0.089 0.087 0.168 

Locus 2084 : 
2 alleles
5.8% missing data
   2   (0.639) 0.945 0.470 0.637 0.585 0.698 0.621 0.878 0.625 
   4   (0.361) 0.055 0.530 0.363 0.415 0.302 0.379 0.122 0.375 

Locus 2085 : 
2 alleles
5.8% missing data
   1   (0.517) 0.977 0.643 0.500 0.580 0.475 0.690 0.218 0.492 
   3   (0.483) 0.023 0.357 0.500 0.420 0.525 0.310 0.782 0.508 

Locus 2086 : 
2 alleles
5.8% missing data
   4   (0.888) 0.962 0.989 0.936 0.894 0.937 0.956 0.739 0.924 
   2   (0.112) 0.038 0.011 0.064 0.106 0.063 0.044 0.261 0.076 

Locus 2087 : 
2 alleles
12.3% missing data
   4   (0.654) 0.368 0.385 0.192 0.928 0.205 0.924 0.114 0.901 
   1   (0.346) 0.632 0.615 0.808 0.072 0.795 0.076 0.886 0.099 

Locus 2088 : 
2 alleles
4.3% missing data
   3   (0.686) 0.050 0.681 0.649 0.761 0.959 0.844 0.490 0.710 
   2   (0.314) 0.950 0.319 0.351 0.239 0.041 0.156 0.510 0.290 

Locus 2089 : 
2 alleles
5.8% missing data
   3   (0.906) 0.986 0.986 0.928 0.948 0.814 0.955 0.958 0.916 
   1   (0.094) 0.014 0.014 0.072 0.052 0.186 0.045 0.042 0.084 

Locus 2090 : 
2 alleles
11.6% missing data
   4   (0.916) 0.973 0.974 0.964 0.935 0.997 0.934 0.981 0.900 
   3   (0.084) 0.027 0.026 0.036 0.065 0.003 0.066 0.019 0.100 

Locus 2091 : 
2 alleles
11.6% missing data
   2   (0.841) 0.951 0.873 0.803 0.864 0.984 0.882 0.937 0.877 
   4   (0.159) 0.049 0.127 0.197 0.136 0.016 0.118 0.063 0.123 

Locus 2092 : 
2 alleles
1.4% missing data
   3   (0.831) 0.986 0.718 0.858 0.851 0.990 0.869 0.960 0.821 
   1   (0.169) 0.014 0.282 0.142 0.149 0.010 0.131 0.040 0.179 

Locus 2093 : 
2 alleles
1.4% missing data
   2   (0.817) 0.603 0.924 0.842 0.822 0.977 0.886 0.912 0.830 
   4   (0.183) 0.397 0.076 0.158 0.178 0.023 0.114 0.088 0.170 

Locus 2094 : 
2 alleles
5.1% missing data
   1   (0.912) 0.965 0.902 0.927 0.957 0.995 0.964 0.758 0.962 
   3   (0.088) 0.035 0.098 0.073 0.043 0.005 0.036 0.242 0.038 

Locus 2095 : 
2 alleles
2.9% missing data
   3   (0.888) 0.968 0.979 0.879 0.944 0.987 0.931 0.947 0.898 
   1   (0.112) 0.032 0.021 0.121 0.056 0.013 0.069 0.053 0.102 

Locus 2096 : 
2 alleles
8.7% missing data
   1   (0.299) 0.044 0.222 0.323 0.314 0.025 0.465 0.072 0.296 
   3   (0.701) 0.956 0.778 0.677 0.686 0.975 0.535 0.928 0.704 

Locus 2097 : 
2 alleles
12.3% missing data
   2   (0.791) 0.043 0.961 0.740 0.863 0.989 0.898 0.916 0.839 
   4   (0.209) 0.957 0.039 0.260 0.137 0.011 0.102 0.084 0.161 

Locus 2098 : 
2 alleles
11.6% missing data
   2   (0.895) 0.888 0.950 0.870 0.943 0.898 0.869 0.964 0.942 
   4   (0.105) 0.112 0.050 0.130 0.057 0.102 0.131 0.036 0.058 

Locus 2099 : 
2 alleles
6.5% missing data
   2   (0.916) 0.997 0.986 0.984 0.903 0.986 0.907 0.818 0.917 
   4   (0.084) 0.003 0.014 0.016 0.097 0.014 0.093 0.182 0.083 

Locus 2100 : 
2 alleles
17.4% missing data
   2   (0.908) 0.984 0.885 0.904 0.955 0.991 0.760 0.938 0.949 
   1   (0.092) 0.016 0.115 0.096 0.045 0.009 0.240 0.062 0.051 

Locus 2101 : 
2 alleles
1.4% missing data
   3   (0.864) 0.986 0.968 0.901 0.889 0.992 0.904 0.950 0.842 
   1   (0.136) 0.014 0.032 0.099 0.111 0.008 0.096 0.050 0.158 

Locus 2102 : 
2 alleles
3.6% missing data
   4   (0.648) 0.504 0.912 0.609 0.693 0.942 0.713 0.445 0.702 
   2   (0.352) 0.496 0.088 0.391 0.307 0.058 0.287 0.555 0.298 

Locus 2103 : 
2 alleles
2.9% missing data
   4   (0.889) 0.985 0.972 0.954 0.917 0.976 0.947 0.683 0.884 
   2   (0.111) 0.015 0.028 0.046 0.083 0.024 0.053 0.317 0.116 

Locus 2104 : 
2 alleles
2.9% missing data
   3   (0.897) 0.058 0.824 0.860 0.967 0.712 0.974 0.971 0.966 
   1   (0.103) 0.942 0.176 0.140 0.033 0.288 0.026 0.029 0.034 

Locus 2105 : 
2 alleles
4.3% missing data
   4   (0.881) 0.978 0.969 0.810 0.933 0.978 0.942 0.956 0.928 
   1   (0.119) 0.022 0.031 0.190 0.067 0.022 0.058 0.044 0.072 

Locus 2106 : 
2 alleles
6.5% missing data
   1   (0.928) 0.913 0.488 0.920 0.976 0.988 0.988 0.960 0.968 
   3   (0.072) 0.087 0.512 0.080 0.024 0.012 0.012 0.040 0.032 

Locus 2107 : 
2 alleles
11.6% missing data
   3   (0.070) 0.002 0.027 0.021 0.064 0.015 0.156 0.009 0.085 
   4   (0.930) 0.998 0.973 0.979 0.936 0.985 0.844 0.991 0.915 

Locus 2108 : 
2 alleles
4.3% missing data
   1   (0.579) 0.594 0.813 0.590 0.550 0.668 0.449 0.554 0.608 
   3   (0.421) 0.406 0.187 0.410 0.450 0.332 0.551 0.446 0.392 

Locus 2109 : 
2 alleles
7.2% missing data
   4   (0.764) 0.924 0.848 0.444 0.904 0.853 0.879 0.888 0.864 
   1   (0.236) 0.076 0.152 0.556 0.096 0.147 0.121 0.112 0.136 

Locus 2110 : 
2 alleles
0.7% missing data
   1   (0.898) 0.973 0.971 0.971 0.796 0.997 0.864 0.982 0.890 
   3   (0.102) 0.027 0.029 0.029 0.204 0.003 0.136 0.018 0.110 

Locus 2111 : 
2 alleles
4.3% missing data
   2   (0.614) 0.780 0.353 0.718 0.476 0.935 0.675 0.859 0.519 
   4   (0.386) 0.220 0.647 0.282 0.524 0.065 0.325 0.141 0.481 

Locus 2112 : 
2 alleles
11.6% missing data
   1   (0.938) 0.998 0.997 0.989 0.904 0.991 0.959 0.994 0.902 
   3   (0.062) 0.002 0.003 0.011 0.096 0.009 0.041 0.006 0.098 

Locus 2113 : 
2 alleles
4.3% missing data
   2   (0.455) 0.499 0.242 0.528 0.401 0.605 0.464 0.294 0.430 
   4   (0.545) 0.501 0.758 0.472 0.599 0.395 0.536 0.706 0.570 

Locus 2114 : 
2 alleles
5.1% missing data
   1   (0.229) 0.075 0.124 0.135 0.321 0.136 0.197 0.051 0.283 
   2   (0.771) 0.925 0.876 0.865 0.679 0.864 0.803 0.949 0.717 

Locus 2115 : 
2 alleles
5.1% missing data
   3   (0.931) 0.949 0.954 0.876 0.984 0.990 0.983 0.968 0.974 
   1   (0.069) 0.051 0.046 0.124 0.016 0.010 0.017 0.032 0.026 

Locus 2116 : 
2 alleles
3.6% missing data
   4   (0.776) 0.864 0.768 0.778 0.824 0.980 0.781 0.533 0.814 
   3   (0.224) 0.136 0.232 0.222 0.176 0.020 0.219 0.467 0.186 

Locus 2117 : 
2 alleles
13.0% missing data
   3   (0.916) 0.961 0.975 0.977 0.883 0.986 0.922 0.987 0.892 
   1   (0.084) 0.039 0.025 0.023 0.117 0.014 0.078 0.013 0.108 

Locus 2118 : 
2 alleles
15.9% missing data
   3   (0.934) 0.987 0.961 0.938 0.980 0.253 0.989 0.967 0.978 
   1   (0.066) 0.013 0.039 0.062 0.020 0.747 0.011 0.033 0.022 

Locus 2119 : 
2 alleles
2.9% missing data
   1   (0.165) 0.016 0.039 0.088 0.203 0.016 0.209 0.043 0.211 
   3   (0.835) 0.984 0.961 0.912 0.797 0.984 0.791 0.957 0.789 

Locus 2120 : 
2 alleles
13.0% missing data
   4   (0.459) 0.527 0.812 0.651 0.345 0.585 0.418 0.160 0.351 
   2   (0.541) 0.473 0.188 0.349 0.655 0.415 0.582 0.840 0.649 

Locus 2121 : 
2 alleles
12.3% missing data
   3   (0.874) 0.552 0.921 0.919 0.915 0.971 0.767 0.847 0.900 
   1   (0.126) 0.448 0.079 0.081 0.085 0.029 0.233 0.153 0.100 

Locus 2122 : 
2 alleles
18.1% missing data
   2   (0.074) 0.005 0.056 0.023 0.090 0.029 0.169 0.014 0.064 
   4   (0.926) 0.995 0.944 0.977 0.910 0.971 0.831 0.986 0.936 

Locus 2123 : 
2 alleles
6.5% missing data
   1   (0.507) 0.674 0.356 0.318 0.675 0.060 0.716 0.418 0.601 
   4   (0.493) 0.326 0.644 0.682 0.325 0.940 0.284 0.582 0.399 

Locus 2124 : 
2 alleles
4.3% missing data
   4   (0.941) 0.998 0.974 0.992 0.863 1.000 0.909 0.995 0.927 
   2   (0.059) 0.002 0.026 0.008 0.137 0.000 0.091 0.005 0.073 

Locus 2125 : 
2 alleles
11.6% missing data
   4   (0.851) 0.911 0.988 0.920 0.775 0.953 0.931 0.968 0.813 
   2   (0.149) 0.089 0.012 0.080 0.225 0.047 0.069 0.032 0.187 

Locus 2126 : 
2 alleles
6.5% missing data
   2   (0.692) 0.962 0.805 0.658 0.657 0.732 0.462 0.911 0.732 
   4   (0.308) 0.038 0.195 0.342 0.343 0.268 0.538 0.089 0.268 

Locus 2127 : 
2 alleles
2.9% missing data
   2   (0.890) 0.988 0.970 0.931 0.898 0.241 0.948 0.971 0.928 
   4   (0.110) 0.012 0.030 0.069 0.102 0.759 0.052 0.029 0.072 

Locus 2128 : 
2 alleles
10.9% missing data
   2   (0.942) 0.842 0.993 0.894 0.993 0.998 0.995 0.601 0.991 
   4   (0.058) 0.158 0.007 0.106 0.007 0.002 0.005 0.399 0.009 

Locus 2129 : 
2 alleles
2.2% missing data
   2   (0.837) 0.950 0.945 0.758 0.889 0.824 0.935 0.956 0.884 
   4   (0.163) 0.050 0.055 0.242 0.111 0.176 0.065 0.044 0.116 

Locus 2130 : 
2 alleles
2.9% missing data
   3   (0.745) 0.981 0.964 0.749 0.787 0.853 0.854 0.257 0.787 
   1   (0.255) 0.019 0.036 0.251 0.213 0.147 0.146 0.743 0.213 

Locus 2131 : 
2 alleles
12.3% missing data
   4   (0.896) 0.814 0.941 0.942 0.896 0.896 0.902 0.977 0.901 
   3   (0.104) 0.186 0.059 0.058 0.104 0.104 0.098 0.023 0.099 

Locus 2132 : 
2 alleles
2.9% missing data
   2   (0.913) 0.994 0.976 0.910 0.950 0.998 0.950 0.976 0.947 
   3   (0.087) 0.006 0.024 0.090 0.050 0.002 0.050 0.024 0.053 

Locus 2133 : 
2 alleles
5.8% missing data
   1   (0.777) 0.578 0.885 0.822 0.730 0.869 0.765 0.892 0.793 
   3   (0.223) 0.422 0.115 0.178 0.270 0.131 0.235 0.108 0.207 

Locus 2134 : 
2 alleles
13.0% missing data
   4   (0.885) 0.911 0.824 0.889 0.903 0.996 0.965 0.950 0.910 
   2   (0.115) 0.089 0.176 0.111 0.097 0.004 0.035 0.050 0.090 

Locus 2135 : 
2 alleles
6.5% missing data
   1   (0.753) 0.659 0.897 0.738 0.750 0.985 0.818 0.922 0.754 
   3   (0.247) 0.341 0.103 0.262 0.250 0.015 0.182 0.078 0.246 

Locus 2136 : 
2 alleles
2.2% missing data
   3   (0.846) 0.956 0.897 0.882 0.918 0.992 0.787 0.524 0.855 
   1   (0.154) 0.044 0.103 0.118 0.082 0.008 0.213 0.476 0.145 

Locus 2137 : 
2 alleles
10.1% missing data
   3   (0.942) 0.871 0.986 0.882 0.993 0.997 0.995 0.698 0.991 
   4   (0.058) 0.129 0.014 0.118 0.007 0.003 0.005 0.302 0.009 

Locus 2138 : 
2 alleles
18.1% missing data
   1   (0.136) 0.225 0.131 0.054 0.118 0.984 0.117 0.029 0.158 
   3   (0.864) 0.775 0.869 0.946 0.882 0.016 0.883 0.971 0.842 

Locus 2139 : 
2 alleles
10.1% missing data
   1   (0.883) 0.902 0.972 0.939 0.855 0.943 0.927 0.969 0.865 
   3   (0.117) 0.098 0.028 0.061 0.145 0.057 0.073 0.031 0.135 

Locus 2140 : 
2 alleles
2.2% missing data
   1   (0.103) 0.026 0.059 0.054 0.058 0.003 0.055 0.309 0.086 
   2   (0.897) 0.974 0.941 0.946 0.942 0.997 0.945 0.691 0.914 

Locus 2141 : 
2 alleles
13.0% missing data
   1   (0.812) 0.608 0.804 0.857 0.850 0.989 0.803 0.877 0.797 
   2   (0.188) 0.392 0.196 0.143 0.150 0.011 0.197 0.123 0.203 

Locus 2142 : 
2 alleles
3.6% missing data
   3   (0.903) 0.995 0.926 0.852 0.965 0.807 0.965 0.939 0.954 
   1   (0.097) 0.005 0.074 0.148 0.035 0.193 0.035 0.061 0.046 

Locus 2143 : 
2 alleles
13.0% missing data
   1   (0.535) 0.912 0.394 0.448 0.645 0.387 0.526 0.504 0.557 
   3   (0.465) 0.088 0.606 0.552 0.355 0.613 0.474 0.496 0.443 

Locus 2144 : 
2 alleles
6.5% missing data
   2   (0.893) 0.964 0.967 0.904 0.915 0.970 0.948 0.918 0.930 
   4   (0.107) 0.036 0.033 0.096 0.085 0.030 0.052 0.082 0.070 

Locus 2145 : 
2 alleles
2.9% missing data
   2   (0.939) 0.989 0.986 0.991 0.844 1.000 0.970 0.995 0.903 
   4   (0.061) 0.011 0.014 0.009 0.156 0.000 0.030 0.005 0.097 

Locus 2146 : 
2 alleles
10.1% missing data
   2   (0.794) 0.825 0.929 0.937 0.640 0.991 0.631 0.963 0.653 
   1   (0.206) 0.175 0.071 0.063 0.360 0.009 0.369 0.037 0.347 

Locus 2147 : 
2 alleles
3.6% missing data
   3   (0.646) 0.967 0.825 0.691 0.599 0.974 0.433 0.833 0.581 
   4   (0.354) 0.033 0.175 0.309 0.401 0.026 0.567 0.167 0.419 

Locus 2148 : 
2 alleles
13.0% missing data
   1   (0.900) 0.984 0.955 0.911 0.938 0.996 0.918 0.973 0.920 
   3   (0.100) 0.016 0.045 0.089 0.062 0.004 0.082 0.027 0.080 

Locus 2149 : 
2 alleles
13.8% missing data
   3   (0.648) 0.784 0.701 0.806 0.550 0.982 0.691 0.526 0.543 
   2   (0.352) 0.216 0.299 0.194 0.450 0.018 0.309 0.474 0.457 

Locus 2150 : 
2 alleles
2.2% missing data
   3   (0.924) 0.982 0.984 0.980 0.877 0.999 0.863 0.993 0.925 
   4   (0.076) 0.018 0.016 0.020 0.123 0.001 0.137 0.007 0.075 

Locus 2151 : 
2 alleles
13.8% missing data
   3   (0.915) 0.934 0.991 0.958 0.942 0.982 0.964 0.717 0.952 
   4   (0.085) 0.066 0.009 0.042 0.058 0.018 0.036 0.283 0.048 

Locus 2152 : 
2 alleles
12.3% missing data
   1   (0.781) 0.947 0.933 0.798 0.718 0.766 0.821 0.946 0.809 
   3   (0.219) 0.053 0.067 0.202 0.282 0.234 0.179 0.054 0.191 

Locus 2153 : 
2 alleles
11.6% missing data
   2   (0.757) 0.796 0.899 0.787 0.826 0.878 0.559 0.700 0.759 
   4   (0.243) 0.204 0.101 0.213 0.174 0.122 0.441 0.300 0.241 

Locus 2154 : 
2 alleles
4.3% missing data
   3   (0.490) 0.052 0.441 0.537 0.498 0.250 0.412 0.296 0.521 
   2   (0.510) 0.948 0.559 0.463 0.502 0.750 0.588 0.704 0.479 

Locus 2155 : 
2 alleles
16.7% missing data
   2   (0.282) 0.238 0.146 0.282 0.146 0.537 0.420 0.730 0.259 
   4   (0.718) 0.762 0.854 0.718 0.854 0.463 0.580 0.270 0.741 

Locus 2156 : 
2 alleles
13.8% missing data
   4   (0.706) 0.699 0.837 0.689 0.756 0.692 0.646 0.922 0.686 
   3   (0.294) 0.301 0.163 0.311 0.244 0.308 0.354 0.078 0.314 

Locus 2157 : 
2 alleles
1.4% missing data
   3   (0.948) 0.995 0.997 0.911 0.994 0.999 0.996 0.646 0.992 
   1   (0.052) 0.005 0.003 0.089 0.006 0.001 0.004 0.354 0.008 

Locus 2158 : 
2 alleles
10.1% missing data
   2   (0.945) 0.983 0.995 0.991 0.892 0.995 0.977 0.995 0.927 
   4   (0.055) 0.017 0.005 0.009 0.108 0.005 0.023 0.005 0.073 

Locus 2159 : 
2 alleles
13.0% missing data
   1   (0.832) 0.940 0.921 0.870 0.863 0.993 0.829 0.861 0.820 
   3   (0.168) 0.060 0.079 0.130 0.137 0.007 0.171 0.139 0.180 

Locus 2160 : 
2 alleles
2.9% missing data
   3   (0.906) 0.996 0.993 0.950 0.920 0.996 0.928 0.983 0.899 
   1   (0.094) 0.004 0.007 0.050 0.080 0.004 0.072 0.017 0.101 

Locus 2161 : 
2 alleles
7.2% missing data
   4   (0.897) 0.983 0.967 0.911 0.935 0.996 0.918 0.977 0.905 
   2   (0.103) 0.017 0.033 0.089 0.065 0.004 0.082 0.023 0.095 

Locus 2162 : 
2 alleles
5.8% missing data
   2   (0.342) 0.040 0.364 0.299 0.285 0.905 0.377 0.720 0.315 
   4   (0.658) 0.960 0.636 0.701 0.715 0.095 0.623 0.280 0.685 

Locus 2163 : 
2 alleles
2.2% missing data
   2   (0.876) 0.976 0.950 0.899 0.919 0.988 0.878 0.966 0.869 
   4   (0.124) 0.024 0.050 0.101 0.081 0.012 0.122 0.034 0.131 

Locus 2164 : 
2 alleles
8.0% missing data
   2   (0.479) 0.962 0.208 0.493 0.477 0.951 0.413 0.154 0.475 
   4   (0.521) 0.038 0.792 0.507 0.523 0.049 0.587 0.846 0.525 

Locus 2165 : 
2 alleles
5.8% missing data
   2   (0.504) 0.900 0.342 0.571 0.365 0.327 0.547 0.892 0.438 
   3   (0.496) 0.100 0.658 0.429 0.635 0.673 0.453 0.108 0.562 

Locus 2166 : 
2 alleles
10.1% missing data
   4   (0.913) 0.980 0.985 0.894 0.957 0.980 0.977 0.977 0.943 
   2   (0.087) 0.020 0.015 0.106 0.043 0.020 0.023 0.023 0.057 

Locus 2167 : 
2 alleles
5.1% missing data
   3   (0.912) 0.989 0.937 0.918 0.940 0.857 0.978 0.962 0.954 
   1   (0.088) 0.011 0.063 0.082 0.060 0.143 0.022 0.038 0.046 

Locus 2168 : 
2 alleles
12.3% missing data
   4   (0.901) 0.978 0.965 0.942 0.939 0.917 0.846 0.967 0.898 
   2   (0.099) 0.022 0.035 0.058 0.061 0.083 0.154 0.033 0.102 

Locus 2169 : 
2 alleles
17.4% missing data
   1   (0.807) 0.027 0.899 0.925 0.683 0.791 0.714 0.967 0.787 
   4   (0.193) 0.973 0.101 0.075 0.317 0.209 0.286 0.033 0.213 

Locus 2170 : 
2 alleles
8.7% missing data
   2   (0.272) 0.903 0.066 0.260 0.222 0.221 0.221 0.352 0.225 
   3   (0.728) 0.097 0.934 0.740 0.778 0.779 0.779 0.648 0.775 

Locus 2171 : 
2 alleles
13.8% missing data
   1   (0.874) 0.888 0.788 0.906 0.913 0.771 0.930 0.933 0.889 
   3   (0.126) 0.112 0.212 0.094 0.087 0.229 0.070 0.067 0.111 

Locus 2172 : 
2 alleles
13.8% missing data
   1   (0.868) 0.802 0.986 0.863 0.878 0.977 0.932 0.942 0.913 
   3   (0.132) 0.198 0.014 0.137 0.122 0.023 0.068 0.058 0.087 

Locus 2173 : 
2 alleles
5.8% missing data
   1   (0.839) 0.985 0.545 0.864 0.882 0.974 0.701 0.907 0.852 
   3   (0.161) 0.015 0.455 0.136 0.118 0.026 0.299 0.093 0.148 

Locus 2174 : 
2 alleles
13.0% missing data
   4   (0.671) 0.708 0.713 0.614 0.751 0.693 0.570 0.825 0.685 
   2   (0.329) 0.292 0.287 0.386 0.249 0.307 0.430 0.175 0.315 

Locus 2175 : 
2 alleles
7.2% missing data
   3   (0.804) 0.984 0.941 0.742 0.871 0.628 0.900 0.826 0.848 
   1   (0.196) 0.016 0.059 0.258 0.129 0.372 0.100 0.174 0.152 

Locus 2176 : 
2 alleles
11.6% missing data
   3   (0.841) 0.793 0.931 0.873 0.832 0.577 0.905 0.955 0.872 
   1   (0.159) 0.207 0.069 0.127 0.168 0.423 0.095 0.045 0.128 

Locus 2177 : 
2 alleles
13.8% missing data
   4   (0.356) 0.930 0.247 0.194 0.369 0.510 0.447 0.353 0.457 
   2   (0.644) 0.070 0.753 0.806 0.631 0.490 0.553 0.647 0.543 

Locus 2178 : 
2 alleles
4.3% missing data
   1   (0.861) 0.990 0.930 0.863 0.866 0.978 0.927 0.965 0.887 
   3   (0.139) 0.010 0.070 0.137 0.134 0.022 0.073 0.035 0.113 

Locus 2179 : 
2 alleles
13.0% missing data
   3   (0.908) 0.957 0.920 0.950 0.891 0.999 0.858 0.977 0.934 
   1   (0.092) 0.043 0.080 0.050 0.109 0.001 0.142 0.023 0.066 

Locus 2180 : 
2 alleles
2.9% missing data
   1   (0.873) 0.991 0.968 0.839 0.933 0.989 0.958 0.655 0.939 
   4   (0.127) 0.009 0.032 0.161 0.067 0.011 0.042 0.345 0.061 

Locus 2181 : 
2 alleles
14.5% missing data
   2   (0.828) 0.813 0.826 0.929 0.669 0.989 0.579 0.965 0.806 
   4   (0.172) 0.187 0.174 0.071 0.331 0.011 0.421 0.035 0.194 

Locus 2182 : 
2 alleles
15.9% missing data
   2   (0.585) 0.651 0.767 0.557 0.611 0.697 0.606 0.150 0.656 
   4   (0.415) 0.349 0.233 0.443 0.389 0.303 0.394 0.850 0.344 

Locus 2183 : 
2 alleles
13.0% missing data
   4   (0.917) 0.906 0.947 0.939 0.959 0.997 0.912 0.978 0.930 
   2   (0.083) 0.094 0.053 0.061 0.041 0.003 0.088 0.022 0.070 

Locus 2184 : 
2 alleles
12.3% missing data
   3   (0.165) 0.268 0.343 0.152 0.168 0.013 0.320 0.041 0.114 
   1   (0.835) 0.732 0.657 0.848 0.832 0.987 0.680 0.959 0.886 

Locus 2185 : 
2 alleles
2.9% missing data
   4   (0.887) 0.996 0.977 0.966 0.851 0.999 0.854 0.984 0.819 
   3   (0.113) 0.004 0.023 0.034 0.149 0.001 0.146 0.016 0.181 

Locus 2186 : 
2 alleles
12.3% missing data
   3   (0.945) 0.988 0.996 0.992 0.932 0.998 0.955 0.995 0.879 
   1   (0.055) 0.012 0.004 0.008 0.068 0.002 0.045 0.005 0.121 

Locus 2187 : 
2 alleles
0.7% missing data
   1   (0.121) 0.028 0.032 0.043 0.164 0.662 0.063 0.022 0.169 
   3   (0.879) 0.972 0.968 0.957 0.836 0.338 0.937 0.978 0.831 

Locus 2188 : 
2 alleles
13.8% missing data
   3   (0.876) 0.980 0.839 0.937 0.871 0.903 0.606 0.951 0.885 
   1   (0.124) 0.020 0.161 0.063 0.129 0.097 0.394 0.049 0.115 

Locus 2189 : 
2 alleles
11.6% missing data
   1   (0.087) 0.177 0.110 0.067 0.046 0.008 0.064 0.020 0.065 
   3   (0.913) 0.823 0.890 0.933 0.954 0.992 0.936 0.980 0.935 

Locus 2190 : 
2 alleles
5.1% missing data
   3   (0.649) 0.115 0.742 0.537 0.750 0.970 0.691 0.455 0.744 
   4   (0.351) 0.885 0.258 0.463 0.250 0.030 0.309 0.545 0.256 

Locus 2191 : 
2 alleles
5.8% missing data
   1   (0.765) 0.751 0.910 0.805 0.757 0.955 0.761 0.684 0.790 
   3   (0.235) 0.249 0.090 0.195 0.243 0.045 0.239 0.316 0.210 

Locus 2192 : 
2 alleles
12.3% missing data
   3   (0.844) 0.978 0.864 0.852 0.877 0.966 0.705 0.954 0.861 
   1   (0.156) 0.022 0.136 0.148 0.123 0.034 0.295 0.046 0.139 

Locus 2193 : 
2 alleles
13.0% missing data
   3   (0.643) 0.664 0.798 0.677 0.683 0.820 0.654 0.846 0.561 
   1   (0.357) 0.336 0.202 0.323 0.317 0.180 0.346 0.154 0.439 

Locus 2194 : 
2 alleles
5.1% missing data
   2   (0.860) 0.963 0.987 0.886 0.846 0.992 0.925 0.951 0.879 
   4   (0.140) 0.037 0.013 0.114 0.154 0.008 0.075 0.049 0.121 

Locus 2195 : 
2 alleles
16.7% missing data
   4   (0.916) 0.973 0.888 0.945 0.948 0.997 0.959 0.956 0.926 
   1   (0.084) 0.027 0.112 0.055 0.052 0.003 0.041 0.044 0.074 

Locus 2196 : 
2 alleles
10.9% missing data
   4   (0.901) 0.785 0.936 0.893 0.944 0.995 0.937 0.976 0.940 
   2   (0.099) 0.215 0.064 0.107 0.056 0.005 0.063 0.024 0.060 

Locus 2197 : 
2 alleles
15.2% missing data
   2   (0.854) 0.770 0.926 0.859 0.931 0.993 0.821 0.713 0.897 
   4   (0.146) 0.230 0.074 0.141 0.069 0.007 0.179 0.287 0.103 

Locus 2198 : 
2 alleles
3.6% missing data
   4   (0.865) 0.983 0.947 0.855 0.930 0.966 0.958 0.581 0.919 
   2   (0.135) 0.017 0.053 0.145 0.070 0.034 0.042 0.419 0.081 

Locus 2199 : 
2 alleles
3.6% missing data
   2   (0.095) 0.006 0.054 0.081 0.075 0.039 0.040 0.026 0.064 
   4   (0.905) 0.994 0.946 0.919 0.925 0.961 0.960 0.974 0.936 

Locus 2200 : 
2 alleles
16.7% missing data
   4   (0.468) 0.339 0.375 0.443 0.380 0.568 0.328 0.865 0.484 
   2   (0.532) 0.661 0.625 0.557 0.620 0.432 0.672 0.135 0.516 

Locus 2201 : 
2 alleles
1.4% missing data
   4   (0.936) 0.997 0.991 0.925 0.981 0.997 0.980 0.969 0.967 
   2   (0.064) 0.003 0.009 0.075 0.019 0.003 0.020 0.031 0.033 

Locus 2202 : 
2 alleles
2.2% missing data
   2   (0.347) 0.604 0.065 0.362 0.301 0.211 0.194 0.482 0.339 
   4   (0.653) 0.396 0.935 0.638 0.699 0.789 0.806 0.518 0.661 

Locus 2203 : 
2 alleles
10.9% missing data
   1   (0.922) 0.960 0.992 0.913 0.981 0.871 0.985 0.629 0.976 
   3   (0.078) 0.040 0.008 0.087 0.019 0.129 0.015 0.371 0.024 

Locus 2204 : 
2 alleles
11.6% missing data
   2   (0.756) 0.699 0.899 0.841 0.700 0.877 0.810 0.944 0.653 
   3   (0.244) 0.301 0.101 0.159 0.300 0.123 0.190 0.056 0.347 

Locus 2205 : 
2 alleles
6.5% missing data
   1   (0.695) 0.979 0.831 0.738 0.718 0.385 0.587 0.923 0.635 
   3   (0.305) 0.021 0.169 0.262 0.282 0.615 0.413 0.077 0.365 

Locus 2206 : 
2 alleles
16.7% missing data
   3   (0.757) 0.969 0.582 0.621 0.882 0.305 0.851 0.742 0.841 
   2   (0.243) 0.031 0.418 0.379 0.118 0.695 0.149 0.258 0.159 

Locus 2207 : 
2 alleles
12.3% missing data
   3   (0.849) 0.887 0.935 0.953 0.673 0.995 0.839 0.977 0.808 
   4   (0.151) 0.113 0.065 0.047 0.327 0.005 0.161 0.023 0.192 

Locus 2208 : 
2 alleles
0.7% missing data
   3   (0.891) 0.995 0.972 0.919 0.924 0.079 0.955 0.978 0.936 
   1   (0.109) 0.005 0.028 0.081 0.076 0.921 0.045 0.022 0.064 

Locus 2209 : 
2 alleles
4.3% missing data
   1   (0.871) 0.089 0.801 0.823 0.955 0.622 0.969 0.939 0.943 
   3   (0.129) 0.911 0.199 0.177 0.045 0.378 0.031 0.061 0.057 

Locus 2210 : 
2 alleles
13.8% missing data
   3   (0.873) 0.976 0.957 0.897 0.907 0.988 0.917 0.856 0.882 
   1   (0.127) 0.024 0.043 0.103 0.093 0.012 0.083 0.144 0.118 

Locus 2211 : 
2 alleles
10.1% missing data
   3   (0.864) 0.986 0.950 0.893 0.868 0.996 0.922 0.925 0.877 
   1   (0.136) 0.014 0.050 0.107 0.132 0.004 0.078 0.075 0.123 

Locus 2212 : 
2 alleles
13.8% missing data
   2   (0.820) 0.819 0.904 0.810 0.850 0.892 0.862 0.913 0.856 
   4   (0.180) 0.181 0.096 0.190 0.150 0.108 0.138 0.087 0.144 

Locus 2213 : 
2 alleles
7.2% missing data
   2   (0.800) 0.667 0.959 0.895 0.781 0.057 0.839 0.946 0.783 
   4   (0.200) 0.333 0.041 0.105 0.219 0.943 0.161 0.054 0.217 

Locus 2214 : 
2 alleles
13.8% missing data
   3   (0.887) 0.937 0.992 0.874 0.931 0.877 0.948 0.955 0.923 
   2   (0.113) 0.063 0.008 0.126 0.069 0.123 0.052 0.045 0.077 

Locus 2215 : 
2 alleles
12.3% missing data
   4   (0.922) 0.972 0.982 0.987 0.817 0.999 0.920 0.992 0.895 
   2   (0.078) 0.028 0.018 0.013 0.183 0.001 0.080 0.008 0.105 

Locus 2216 : 
2 alleles
4.3% missing data
   2   (0.873) 0.661 0.808 0.920 0.912 0.824 0.680 0.964 0.892 
   4   (0.127) 0.339 0.192 0.080 0.088 0.176 0.320 0.036 0.108 

Locus 2217 : 
2 alleles
3.6% missing data
   4   (0.912) 0.990 0.947 0.962 0.892 0.945 0.945 0.982 0.904 
   2   (0.088) 0.010 0.053 0.038 0.108 0.055 0.055 0.018 0.096 

Locus 2218 : 
2 alleles
11.6% missing data
   2   (0.806) 0.977 0.912 0.799 0.877 0.756 0.897 0.618 0.846 
   1   (0.194) 0.023 0.088 0.201 0.123 0.244 0.103 0.382 0.154 

Locus 2219 : 
2 alleles
12.3% missing data
   2   (0.919) 0.995 0.977 0.964 0.950 0.950 0.940 0.977 0.897 
   4   (0.081) 0.005 0.023 0.036 0.050 0.050 0.060 0.023 0.103 

Locus 2220 : 
2 alleles
13.8% missing data
   3   (0.931) 0.987 0.958 0.883 0.979 0.987 0.972 0.980 0.974 
   1   (0.069) 0.013 0.042 0.117 0.021 0.013 0.028 0.020 0.026 

Locus 2221 : 
2 alleles
2.2% missing data
   1   (0.860) 0.713 0.863 0.825 0.914 0.983 0.951 0.956 0.897 
   3   (0.140) 0.287 0.137 0.175 0.086 0.017 0.049 0.044 0.103 

Locus 2222 : 
2 alleles
3.6% missing data
   1   (0.382) 0.404 0.550 0.425 0.332 0.383 0.584 0.464 0.298 
   3   (0.618) 0.596 0.450 0.575 0.668 0.617 0.416 0.536 0.702 

Locus 2223 : 
2 alleles
1.4% missing data
   1   (0.802) 0.066 0.576 0.802 0.837 0.883 0.829 0.920 0.874 
   4   (0.198) 0.934 0.424 0.198 0.163 0.117 0.171 0.080 0.126 

Locus 2224 : 
2 alleles
4.3% missing data
   1   (0.887) 0.957 0.908 0.933 0.897 0.951 0.919 0.961 0.883 
   3   (0.113) 0.043 0.092 0.067 0.103 0.049 0.081 0.039 0.117 

Locus 2225 : 
2 alleles
3.6% missing data
   1   (0.873) 0.966 0.912 0.815 0.946 0.561 0.942 0.950 0.918 
   4   (0.127) 0.034 0.088 0.185 0.054 0.439 0.058 0.050 0.082 

Locus 2226 : 
2 alleles
11.6% missing data
   1   (0.171) 0.152 0.492 0.179 0.102 0.014 0.061 0.342 0.142 
   3   (0.829) 0.848 0.508 0.821 0.898 0.986 0.939 0.658 0.858 

Locus 2227 : 
2 alleles
2.9% missing data
   4   (0.837) 0.951 0.806 0.822 0.843 0.978 0.809 0.955 0.883 
   1   (0.163) 0.049 0.194 0.178 0.157 0.022 0.191 0.045 0.117 

Locus 2228 : 
2 alleles
4.3% missing data
   2   (0.841) 0.986 0.916 0.887 0.829 0.994 0.714 0.963 0.838 
   4   (0.159) 0.014 0.084 0.113 0.171 0.006 0.286 0.037 0.162 

Locus 2229 : 
2 alleles
3.6% missing data
   2   (0.937) 0.998 0.925 0.991 0.878 0.997 0.903 0.994 0.908 
   4   (0.063) 0.002 0.075 0.009 0.122 0.003 0.097 0.006 0.092 

Locus 2230 : 
2 alleles
13.8% missing data
   4   (0.910) 0.985 0.885 0.942 0.940 0.985 0.676 0.963 0.935 
   2   (0.090) 0.015 0.115 0.058 0.060 0.015 0.324 0.037 0.065 

Locus 2231 : 
2 alleles
5.1% missing data
   2   (0.689) 0.761 0.578 0.766 0.679 0.593 0.486 0.602 0.727 
   1   (0.311) 0.239 0.422 0.234 0.321 0.407 0.514 0.398 0.273 

Locus 2232 : 
2 alleles
2.9% missing data
   1   (0.914) 0.985 0.983 0.907 0.963 0.997 0.951 0.955 0.946 
   2   (0.086) 0.015 0.017 0.093 0.037 0.003 0.049 0.045 0.054 

Locus 2233 : 
2 alleles
2.9% missing data
   2   (0.920) 0.985 0.993 0.984 0.922 0.994 0.974 0.644 0.910 
   4   (0.080) 0.015 0.007 0.016 0.078 0.006 0.026 0.356 0.090 

Locus 2234 : 
2 alleles
6.5% missing data
   4   (0.870) 0.315 0.927 0.883 0.897 0.996 0.914 0.968 0.919 
   2   (0.130) 0.685 0.073 0.117 0.103 0.004 0.086 0.032 0.081 

Locus 2235 : 
2 alleles
11.6% missing data
   1   (0.925) 0.950 0.996 0.968 0.945 0.888 0.961 0.978 0.932 
   2   (0.075) 0.050 0.004 0.032 0.055 0.112 0.039 0.022 0.068 

Locus 2236 : 
2 alleles
10.9% missing data
   2   (0.906) 0.677 0.965 0.906 0.943 0.826 0.969 0.978 0.954 
   4   (0.094) 0.323 0.035 0.094 0.057 0.174 0.031 0.022 0.046 

Locus 2237 : 
2 alleles
10.9% missing data
   1   (0.925) 0.878 0.985 0.888 0.977 0.904 0.950 0.965 0.972 
   3   (0.075) 0.122 0.015 0.112 0.023 0.096 0.050 0.035 0.028 

Locus 2238 : 
2 alleles
17.4% missing data
   2   (0.951) 0.991 0.952 0.840 0.994 0.993 0.996 0.918 0.992 
   4   (0.049) 0.009 0.048 0.160 0.006 0.007 0.004 0.082 0.008 

Locus 2239 : 
2 alleles
3.6% missing data
   1   (0.933) 0.992 0.964 0.893 0.988 0.983 0.992 0.784 0.984 
   3   (0.067) 0.008 0.036 0.107 0.012 0.017 0.008 0.216 0.016 

Locus 2240 : 
2 alleles
10.9% missing data
   1   (0.911) 0.925 0.988 0.965 0.945 0.998 0.944 0.830 0.929 
   3   (0.089) 0.075 0.012 0.035 0.055 0.002 0.056 0.170 0.071 

Locus 2241 : 
2 alleles
10.9% missing data
   3   (0.891) 0.892 0.874 0.939 0.919 0.992 0.894 0.975 0.874 
   1   (0.109) 0.108 0.126 0.061 0.081 0.008 0.106 0.025 0.126 

Locus 2242 : 
2 alleles
5.1% missing data
   1   (0.897) 0.993 0.983 0.889 0.942 0.970 0.958 0.968 0.917 
   4   (0.103) 0.007 0.017 0.111 0.058 0.030 0.042 0.032 0.083 

Locus 2243 : 
2 alleles
14.5% missing data
   1   (0.912) 0.979 0.990 0.931 0.937 0.851 0.972 0.968 0.942 
   4   (0.088) 0.021 0.010 0.069 0.063 0.149 0.028 0.032 0.058 

Locus 2244 : 
2 alleles
9.4% missing data
   2   (0.870) 0.569 0.952 0.906 0.911 0.907 0.852 0.964 0.879 
   4   (0.130) 0.431 0.048 0.094 0.089 0.093 0.148 0.036 0.121 

Locus 2245 : 
2 alleles
11.6% missing data
   3   (0.896) 0.927 0.948 0.948 0.881 0.991 0.843 0.983 0.902 
   1   (0.104) 0.073 0.052 0.052 0.119 0.009 0.157 0.017 0.098 

Locus 2246 : 
2 alleles
3.6% missing data
   3   (0.477) 0.028 0.217 0.486 0.443 0.950 0.653 0.496 0.491 
   4   (0.523) 0.972 0.783 0.514 0.557 0.050 0.347 0.504 0.509 

Locus 2247 : 
2 alleles
2.9% missing data
   2   (0.833) 0.971 0.937 0.897 0.755 0.947 0.701 0.960 0.848 
   4   (0.167) 0.029 0.063 0.103 0.245 0.053 0.299 0.040 0.152 

Locus 2248 : 
2 alleles
15.2% missing data
   1   (0.755) 0.839 0.897 0.838 0.632 0.863 0.733 0.920 0.699 
   4   (0.245) 0.161 0.103 0.162 0.368 0.137 0.267 0.080 0.301 

Locus 2249 : 
2 alleles
13.8% missing data
   4   (0.906) 0.988 0.909 0.932 0.947 0.978 0.932 0.948 0.914 
   3   (0.094) 0.012 0.091 0.068 0.053 0.022 0.068 0.052 0.086 

Locus 2250 : 
2 alleles
12.3% missing data
[truncated: 92,538 more chars]
