# Supplementary material for: Population genomic response to geographic gradients by widespread and endemic fishes of the Arabian Peninsula
Source: Ecol Evol. 2020 Apr 12;10(10):4314–30. doi: 10.1002/ece3.6199 (PMC7246217; doi:10.1002/ece3.6199)
Supplement: Supplementary file 6 — Appendix S1 [file ECE3-10-4314-s006.zip › Appendix S1, STRUCTURE and PCA Plots, Dryad/STRUCTURE/C. austriacus & C. melapterus/results_job_T40_q]

 C_aust_RS25  1 0.0014 0.0310 0.0024 0.5802 0.0009 0.1147 0.0012 0.2682 
 C_aust_RS25  1 0.0003 0.0103 0.0009 0.4568 0.0010 0.1229 0.0018 0.4059 
 C_aust_RS26  1 0.0004 0.0121 0.0009 0.3566 0.0005 0.1587 0.0006 0.4700 
 C_aust_RS26  1 0.0012 0.0091 0.0043 0.5892 0.0013 0.0800 0.0007 0.3143 
 C_aust_RS26  1 0.0011 0.0083 0.0043 0.6122 0.0018 0.0903 0.0008 0.2813 
 C_aust_RS26  1 0.0006 0.0054 0.0017 0.5588 0.0015 0.1045 0.0006 0.3268 
 C_aust_RS26  1 0.0007 0.0183 0.0018 0.4336 0.0005 0.1424 0.0005 0.4023 
 C_aust_RS26  1 0.0006 0.0061 0.0085 0.5128 0.0060 0.0945 0.0006 0.3709 
 C_aust_RS26  1 0.0005 0.0054 0.0019 0.5141 0.0004 0.1237 0.0003 0.3536 
 C_aust_RS26  1 0.0010 0.0330 0.0018 0.5197 0.0007 0.1720 0.0009 0.2708 
 C_aust_RS26  1 0.0007 0.0038 0.0017 0.5247 0.0009 0.1234 0.0005 0.3444 
 C_aust_RS26  1 0.0034 0.0035 0.0016 0.5825 0.0008 0.0854 0.0006 0.3222 
 C_aust_RS27  2 0.0009 0.0312 0.0010 0.5271 0.0002 0.1293 0.0025 0.3078 
 C_aust_RS27  2 0.0004 0.0056 0.0015 0.5924 0.0005 0.0718 0.0049 0.3229 
 C_aust_RS27  2 0.0009 0.0124 0.0042 0.6049 0.0004 0.0721 0.0045 0.3005 
 C_aust_RS27  2 0.0018 0.0142 0.0049 0.5511 0.0006 0.1004 0.0111 0.3159 
 C_aust_RS27  2 0.0008 0.0105 0.0119 0.4493 0.0025 0.0988 0.0208 0.4054 
 C_aust_RS27  2 0.0003 0.0053 0.0012 0.5365 0.0004 0.0926 0.0033 0.3605 
 C_aust_RS27  2 0.0003 0.0105 0.0010 0.5692 0.0002 0.0478 0.0025 0.3684 
 C_aust_RS27  2 0.0024 0.0328 0.0055 0.4547 0.0011 0.1041 0.0067 0.3928 
 C_aust_RS27  2 0.0004 0.0054 0.0022 0.5379 0.0012 0.0986 0.0195 0.3347 
 C_aust_RS27  2 0.0008 0.0119 0.0022 0.4085 0.0011 0.1611 0.0033 0.4111 
 C_aust_RS27  2 0.0005 0.0060 0.0038 0.5516 0.0003 0.0807 0.0130 0.3440 
 C_aust_RS27  2 0.0014 0.0134 0.0015 0.4690 0.0003 0.1352 0.0019 0.3773 
 C_aust_RS46  4 0.0002 0.0181 0.0028 0.5445 0.0005 0.1166 0.0056 0.3117 
 C_aust_RS48  4 0.0004 0.0590 0.0008 0.5508 0.0006 0.1598 0.0007 0.2280 
 C_aust_RS51  4 0.0004 0.0220 0.0020 0.5854 0.0037 0.0926 0.0036 0.2903 
 C_aust_RS53  4 0.0009 0.0393 0.0012 0.5056 0.0005 0.1338 0.0008 0.3180 
 C_aust_RS54  4 0.0007 0.0114 0.0007 0.5824 0.0008 0.0968 0.0012 0.3061 
 C_aust_RS55  4 0.0009 0.0292 0.0013 0.6629 0.0025 0.0438 0.0010 0.2585 
 C_aust_RS57  4 0.0011 0.0056 0.0007 0.7047 0.0005 0.0377 0.0013 0.2483 
 C_aust_RS58  4 0.0005 0.0302 0.0009 0.5597 0.0007 0.1195 0.0007 0.2879 
 C_aust_RS59  4 0.0007 0.0278 0.0017 0.4712 0.0027 0.1050 0.0113 0.3795 
 C_aust_RS97  4 0.0006 0.0102 0.0015 0.6261 0.0029 0.0985 0.0009 0.2592 
 C_aust_RS98  4 0.0003 0.0158 0.0007 0.5969 0.0003 0.0720 0.0014 0.3125 
 C_aust_RS52  9 0.0012 0.0057 0.0010 0.5968 0.0002 0.0681 0.0007 0.3264 
 C_aust_RS53  9 0.0013 0.0041 0.0018 0.5068 0.0004 0.0737 0.0040 0.4079 
 C_aust_RS53  9 0.0006 0.0134 0.0008 0.7072 0.0019 0.0394 0.0012 0.2355 
 C_aust_RS53  9 0.0008 0.0029 0.0007 0.6389 0.0003 0.0500 0.0010 0.3054 
 C_aust_RS53  9 0.0009 0.0161 0.0008 0.3360 0.0009 0.2102 0.0014 0.4337 
 C_aust_RS53  9 0.0070 0.0206 0.0013 0.4749 0.0008 0.1226 0.0005 0.3723 
 C_aust_RS53  9 0.0007 0.0059 0.0013 0.5936 0.0004 0.0250 0.0181 0.3549 
 C_aust_RS53  9 0.0005 0.0052 0.0010 0.6378 0.0003 0.0688 0.0006 0.2858 
 C_aust_RS53  9 0.0010 0.0076 0.0009 0.5970 0.0004 0.0473 0.0011 0.3447 
 C_aust_RS53  9 0.0013 0.0048 0.0012 0.5475 0.0003 0.0861 0.0005 0.3582 
 C_aust_RS53  9 0.0010 0.0041 0.0012 0.6871 0.0004 0.0426 0.0006 0.2630 
 C_aust_RS53  9 0.0006 0.0070 0.0012 0.6288 0.0002 0.0561 0.0009 0.3053 
 C_aust_RS14 10 0.0020 0.0092 0.0045 0.6903 0.0023 0.0741 0.0004 0.2172 
 C_aust_RS14 10 0.0025 0.0065 0.0078 0.6206 0.0011 0.0721 0.0005 0.2888 
 C_aust_RS14 10 0.0020 0.0216 0.0031 0.6400 0.0005 0.0939 0.0006 0.2382 
 C_aust_RS14 10 0.0057 0.0264 0.0034 0.5461 0.0008 0.1291 0.0005 0.2881 
 C_aust_RS15 10 0.0114 0.0041 0.0025 0.5618 0.0008 0.1067 0.0008 0.3119 
 C_aust_RS17 10 0.0033 0.0210 0.0141 0.4312 0.0005 0.1407 0.0005 0.3886 
 C_aust_RS26 10 0.0114 0.0037 0.0106 0.5873 0.0007 0.0687 0.0006 0.3170 
 C_aust_RS26 10 0.0045 0.0215 0.0030 0.5584 0.0004 0.1112 0.0003 0.3006 
 C_aust_RS26 10 0.0072 0.0092 0.0128 0.4926 0.0019 0.1092 0.0004 0.3666 
 C_aust_RS27 10 0.0016 0.0093 0.0023 0.5780 0.0004 0.0603 0.0003 0.3477 
 C_aust_RS27 10 0.0044 0.0046 0.0015 0.6991 0.0007 0.0674 0.0004 0.2219 
 C_aust_RS27 10 0.0030 0.0058 0.0034 0.6693 0.0012 0.0703 0.0007 0.2462 
 C_aust_RS35 20 0.0004 0.0063 0.0013 0.4647 0.0008 0.1162 0.0005 0.4098 
 C_aust_RS36 20 0.0008 0.0043 0.0017 0.5334 0.0185 0.0982 0.0005 0.3427 
 C_aust_RS36 20 0.0003 0.0126 0.0027 0.4893 0.0054 0.1007 0.0008 0.3881 
 C_aust_RS37 20 0.0004 0.0118 0.0028 0.5585 0.0022 0.0934 0.0007 0.3302 
 C_aust_RS37 20 0.0006 0.0169 0.0058 0.5469 0.0008 0.1022 0.0004 0.3264 
 C_aust_RS37 20 0.0018 0.0041 0.0018 0.5072 0.0015 0.1139 0.0010 0.3687 
 C_aust_RS37 20 0.0004 0.0066 0.0014 0.4815 0.0008 0.1029 0.0022 0.4042 
 C_aust_RS37 20 0.0007 0.0074 0.0022 0.4922 0.0031 0.0841 0.0005 0.4098 
 C_aust_RS37 20 0.0007 0.0134 0.0039 0.5000 0.0018 0.0990 0.0008 0.3805 
 C_aust_RS37 20 0.0007 0.0051 0.0021 0.5111 0.0013 0.1142 0.0014 0.3639 
 C_aust_RS37 20 0.0013 0.0093 0.0028 0.4799 0.0037 0.1157 0.0004 0.3869 
 C_aust_RS37 20 0.0003 0.0111 0.0045 0.5676 0.0010 0.0714 0.0004 0.3437 
  C_aust_A1b 22 0.0024 0.0147 0.0011 0.6605 0.0025 0.0733 0.0006 0.2449 
   C_aust_A2 22 0.0015 0.0347 0.0061 0.5293 0.0074 0.0888 0.0022 0.3300 
   C_aust_A3 22 0.0025 0.1034 0.0029 0.5552 0.0028 0.0494 0.0014 0.2823 
   C_aust_A4 22 0.0016 0.0208 0.0024 0.6347 0.0073 0.0757 0.0008 0.2567 
   C_aust_A5 22 0.0013 0.0089 0.0026 0.7329 0.0034 0.0417 0.0016 0.2076 
   C_aust_A6 22 0.0012 0.0242 0.0013 0.6714 0.0062 0.0610 0.0028 0.2319 
   C_aust_A7 22 0.0008 0.0149 0.0015 0.6516 0.0020 0.0484 0.0014 0.2794 
 C_melap_RS4 12 0.0373 0.0095 0.6977 0.0008 0.0746 0.0003 0.1785 0.0013 
 C_melap_RS4 12 0.0233 0.0214 0.8329 0.0004 0.0186 0.0002 0.1028 0.0004 
 C_melap_RS4 12 0.0680 0.0221 0.6859 0.0009 0.0411 0.0003 0.1804 0.0013 
 C_melap_RS4 12 0.0366 0.0091 0.7245 0.0005 0.0180 0.0005 0.2103 0.0004 
 C_melap_RS4 12 0.0137 0.0180 0.6965 0.0013 0.0874 0.0025 0.1797 0.0009 
 C_melap_RS4 12 0.0068 0.0530 0.7432 0.0009 0.0431 0.0003 0.1517 0.0009 
 C_melap_RS4 12 0.0131 0.0390 0.7627 0.0009 0.0586 0.0006 0.1246 0.0006 
 C_melap_RS4 12 0.6251 0.0140 0.2365 0.0003 0.0158 0.0003 0.1077 0.0003 
 C_melap_RS4 12 0.0518 0.0250 0.7505 0.0017 0.0106 0.0013 0.1571 0.0021 
 C_melap_RS4 12 0.0089 0.0688 0.7061 0.0004 0.0557 0.0002 0.1595 0.0005 
 C_melap_RS4 12 0.0845 0.0306 0.7181 0.0009 0.0328 0.0016 0.1302 0.0013 
 C_melap_RS4 12 0.0121 0.0548 0.7295 0.0008 0.0153 0.0004 0.1861 0.0010 
 C_melap_RS4 13 0.0001 0.0004 0.0054 0.0001 0.0006 0.0001 0.9932 0.0001 
 C_melap_RS4 13 0.0002 0.0008 0.0097 0.0002 0.0023 0.0002 0.9865 0.0002 
 C_melap_RS4 13 0.0018 0.0022 0.8336 0.0004 0.0085 0.0005 0.1527 0.0004 
 C_melap_RS4 13 0.0011 0.0052 0.8370 0.0012 0.0105 0.0047 0.1371 0.0032 
 C_melap_RS4 13 0.0038 0.0451 0.8594 0.0005 0.0015 0.0019 0.0870 0.0008 
 C_melap_RS4 13 0.0008 0.0031 0.8649 0.0044 0.0078 0.0181 0.0789 0.0220 
 C_melap_RS4 13 0.0017 0.0022 0.8465 0.0005 0.0061 0.0010 0.1413 0.0007 
 C_melap_RS4 13 0.0040 0.0013 0.9042 0.0012 0.0016 0.0055 0.0799 0.0022 
 C_melap_RS4 13 0.0005 0.0036 0.7904 0.0012 0.0703 0.0016 0.1300 0.0025 
 C_melap_RS4 13 0.0052 0.0177 0.9202 0.0008 0.0103 0.0007 0.0446 0.0006 
 C_melap_RS4 13 0.0014 0.3507 0.5353 0.0011 0.0195 0.0007 0.0904 0.0008 
 C_melap_RS4 13 0.0106 0.0039 0.8350 0.0011 0.0078 0.0039 0.1366 0.0010 
 C_melap_RS1 14 0.0016 0.0522 0.7865 0.0014 0.0931 0.0015 0.0626 0.0012 
 C_melap_RS1 14 0.0017 0.0072 0.2650 0.0005 0.6691 0.0008 0.0551 0.0006 
 C_melap_RS1 14 0.0022 0.0093 0.7953 0.0011 0.0606 0.0029 0.1267 0.0019 
 C_melap_RS1 14 0.0026 0.0039 0.7310 0.0017 0.0606 0.0018 0.1963 0.0021 
 C_melap_RS1 14 0.0007 0.0194 0.7932 0.0013 0.0185 0.0029 0.1617 0.0023 
 C_melap_RS1 14 0.0037 0.0042 0.8388 0.0027 0.0386 0.0066 0.1015 0.0038 
 C_melap_RS1 14 0.0019 0.0105 0.6924 0.0006 0.0266 0.0009 0.2664 0.0008 
 C_melap_RS1 14 0.0025 0.0109 0.7541 0.0009 0.0538 0.0014 0.1750 0.0013 
 C_melap_RS1 14 0.0012 0.0109 0.8013 0.0015 0.0237 0.0008 0.1582 0.0024 
 C_melap_RS1 14 0.0029 0.0606 0.7672 0.0014 0.0121 0.0012 0.1528 0.0017 
 C_melap_RS1 14 0.0048 0.0145 0.8411 0.0008 0.0235 0.0012 0.1129 0.0012 
 C_melap_RS1 14 0.0014 0.0550 0.6722 0.0006 0.1581 0.0009 0.1109 0.0008 
 C_melap_RS4 16 0.0164 0.0233 0.7479 0.0048 0.0572 0.0030 0.1438 0.0037 
 C_melap_RS4 16 0.0150 0.0274 0.8009 0.0039 0.0266 0.0027 0.1209 0.0025 
 C_melap_RS4 16 0.0368 0.0399 0.7639 0.0020 0.0295 0.0019 0.1244 0.0016 
 C_melap_RS4 16 0.0050 0.0264 0.7954 0.0100 0.0199 0.0093 0.1230 0.0110 
 C_melap_RS4 16 0.0117 0.0119 0.7597 0.0058 0.0393 0.0045 0.1618 0.0054 
 C_melap_RS4 16 0.0159 0.0262 0.7745 0.0022 0.0296 0.0016 0.1485 0.0015 
 C_melap_RS4 16 0.0119 0.0387 0.7346 0.0030 0.0863 0.0022 0.1212 0.0022 
 C_melap_RS4 16 0.0227 0.0264 0.7845 0.0050 0.0283 0.0044 0.1256 0.0030 
 C_melap_RS4 16 0.0097 0.0336 0.7952 0.0035 0.0387 0.0047 0.1118 0.0028 
 C_melap_RS4 16 0.0157 0.0574 0.7203 0.0090 0.0400 0.0047 0.1485 0.0044 
 C_melap_RS4 16 0.0089 0.0355 0.7664 0.0030 0.0891 0.0037 0.0916 0.0018 
 C_melap_RS4 16 0.0105 0.0536 0.7838 0.0049 0.0284 0.0033 0.1127 0.0028 
 C_melap_RS5 19 0.0586 0.0344 0.7384 0.0012 0.0484 0.0044 0.1121 0.0025 
 C_melap_RS5 19 0.0226 0.0265 0.7424 0.0021 0.0421 0.0069 0.1529 0.0046 
 C_melap_RS5 19 0.0312 0.0126 0.8257 0.0015 0.0212 0.0084 0.0945 0.0049 
 C_melap_RS5 19 0.0374 0.0269 0.7928 0.0014 0.0189 0.0081 0.1101 0.0043 
 C_melap_RS5 19 0.0317 0.0233 0.7357 0.0009 0.0554 0.0037 0.1475 0.0019 
 C_melap_RS5 19 0.0220 0.0267 0.7542 0.0011 0.0146 0.0030 0.1763 0.0021 
 C_melap_RS5 19 0.0369 0.0145 0.7905 0.0019 0.0326 0.0057 0.1143 0.0036 
 C_melap_RS5 19 0.0649 0.0454 0.6953 0.0025 0.0258 0.0128 0.1476 0.0057 
 C_melap_RS5 19 0.0278 0.0231 0.7867 0.0013 0.0496 0.0065 0.1016 0.0034 
 C_melap_RS5 19 0.0447 0.0488 0.7677 0.0013 0.0156 0.0082 0.1098 0.0039 
 C_melap_RS5 19 0.0334 0.0167 0.7730 0.0051 0.0189 0.0179 0.1245 0.0105 
 C_melap_RS5 19 0.0370 0.0179 0.7820 0.0009 0.0183 0.0039 0.1379 0.0020 
